# Supplementary material for: Drought re-routes soil microbial carbon metabolism towards emission of volatile metabolites in an artificial tropical rainforest
Source: Nat Microbiol. 2023 Jul 31;8(8):1480–94. doi: 10.1038/s41564-023-01432-9 (PMC10390333; doi:10.1038/s41564-023-01432-9)
Supplement: Supplementary file 3 — Folder containing all raw XML data for FTICR. [file 41564_2023_1432_MOESM3_ESM.zip]

Archive with 82 entries (81 files):
- FTICR-XML-Honeker/
- __MACOSX/._FTICR-XML-Honeker
- FTICR-XML-Honeker/P26-09-h.xml
- __MACOSX/FTICR-XML-Honeker/._P26-09-h.xml
- FTICR-XML-Honeker/P11-11-e.xml
- __MACOSX/FTICR-XML-Honeker/._P11-11-e.xml
- FTICR-XML-Honeker/P34-09-e.xml
- __MACOSX/FTICR-XML-Honeker/._P34-09-e.xml
- FTICR-XML-Honeker/P35-09-e.xml
- __MACOSX/FTICR-XML-Honeker/._P35-09-e.xml
- FTICR-XML-Honeker/P24-11-e.xml
- __MACOSX/FTICR-XML-Honeker/._P24-11-e.xml
- FTICR-XML-Honeker/P34-09-b.xml
- __MACOSX/FTICR-XML-Honeker/._P34-09-b.xml
- FTICR-XML-Honeker/P35-09-b.xml
- __MACOSX/FTICR-XML-Honeker/._P35-09-b.xml
- FTICR-XML-Honeker/P11-11-b.xml
- __MACOSX/FTICR-XML-Honeker/._P11-11-b.xml
- FTICR-XML-Honeker/.DS_Store
- __MACOSX/FTICR-XML-Honeker/._.DS_Store
- FTICR-XML-Honeker/P15-11-h.xml
- __MACOSX/FTICR-XML-Honeker/._P15-11-h.xml
- FTICR-XML-Honeker/P24-11-b.xml
- __MACOSX/FTICR-XML-Honeker/._P24-11-b.xml
- FTICR-XML-Honeker/P12-CTRL-h.xml
- __MACOSX/FTICR-XML-Honeker/._P12-CTRL-h.xml
- FTICR-XML-Honeker/P24-09-e.xml
- __MACOSX/FTICR-XML-Honeker/._P24-09-e.xml
- FTICR-XML-Honeker/P34-11-e.xml
- __MACOSX/FTICR-XML-Honeker/._P34-11-e.xml
- FTICR-XML-Honeker/P35-11-e.xml
- __MACOSX/FTICR-XML-Honeker/._P35-11-e.xml
- FTICR-XML-Honeker/P11-09-e.xml
- __MACOSX/FTICR-XML-Honeker/._P11-09-e.xml
- FTICR-XML-Honeker/P26-11-h.xml
- __MACOSX/FTICR-XML-Honeker/._P26-11-h.xml
- FTICR-XML-Honeker/P24-09-b.xml
- __MACOSX/FTICR-XML-Honeker/._P24-09-b.xml
- FTICR-XML-Honeker/P11-09-b.xml
- __MACOSX/FTICR-XML-Honeker/._P11-09-b.xml
- FTICR-XML-Honeker/P15-09-h.xml
- __MACOSX/FTICR-XML-Honeker/._P15-09-h.xml
- FTICR-XML-Honeker/P34-11-b.xml
- __MACOSX/FTICR-XML-Honeker/._P34-11-b.xml
- FTICR-XML-Honeker/P35-11-b.xml
- __MACOSX/FTICR-XML-Honeker/._P35-11-b.xml
- FTICR-XML-Honeker/P15-09-e.xml
- __MACOSX/FTICR-XML-Honeker/._P15-09-e.xml
- FTICR-XML-Honeker/P26-11-b.xml
- __MACOSX/FTICR-XML-Honeker/._P26-11-b.xml
- FTICR-XML-Honeker/P26-11-e.xml
- __MACOSX/FTICR-XML-Honeker/._P26-11-e.xml
- FTICR-XML-Honeker/P11-09-h.xml
- __MACOSX/FTICR-XML-Honeker/._P11-09-h.xml
- FTICR-XML-Honeker/P15-09-b.xml
- __MACOSX/FTICR-XML-Honeker/._P15-09-b.xml
- FTICR-XML-Honeker/P34-11-h.xml
- __MACOSX/FTICR-XML-Honeker/._P34-11-h.xml
- FTICR-XML-Honeker/P35-11-h.xml
- __MACOSX/FTICR-XML-Honeker/._P35-11-h.xml
- FTICR-XML-Honeker/P24-09-h.xml
- __MACOSX/FTICR-XML-Honeker/._P24-09-h.xml
- FTICR-XML-Honeker/P12-CTRL-e.xml
- __MACOSX/FTICR-XML-Honeker/._P12-CTRL-e.xml
- FTICR-XML-Honeker/P26-09-b.xml
- __MACOSX/FTICR-XML-Honeker/._P26-09-b.xml
- FTICR-XML-Honeker/P15-11-e.xml
- __MACOSX/FTICR-XML-Honeker/._P15-11-e.xml
- FTICR-XML-Honeker/P24-11-h.xml
- __MACOSX/FTICR-XML-Honeker/._P24-11-h.xml
- FTICR-XML-Honeker/P12-CTRL-b.xml
- __MACOSX/FTICR-XML-Honeker/._P12-CTRL-b.xml
- FTICR-XML-Honeker/P34-09-h.xml
- __MACOSX/FTICR-XML-Honeker/._P34-09-h.xml
- FTICR-XML-Honeker/P35-09-h.xml
- __MACOSX/FTICR-XML-Honeker/._P35-09-h.xml
- FTICR-XML-Honeker/P11-11-h.xml
- __MACOSX/FTICR-XML-Honeker/._P11-11-h.xml
- FTICR-XML-Honeker/P15-11-b.xml
- __MACOSX/FTICR-XML-Honeker/._P15-11-b.xml
- FTICR-XML-Honeker/P26-09-e.xml
- __MACOSX/FTICR-XML-Honeker/._P26-09-e.xml
