# Supplementary material for: Drought re-routes soil microbial carbon metabolism towards emission of volatile metabolites in an artificial tropical rainforest
Source: Nat Microbiol. 2023 Jul 31;8(8):1480–94. doi: 10.1038/s41564-023-01432-9 (PMC10390333; doi:10.1038/s41564-023-01432-9)
Supplement: Supplementary file 3 — Folder containing all raw XML data for FTICR. [file 41564_2023_1432_MOESM3_ESM.zip › FTICR-XML-Honeker/P26-09-h.xml]

<?xml version="1.0" encoding="utf-8"?>
<root>
<fileinfo appname="Bruker Compass DataAnalysis" appversion="5.0.203" app_platform="64-bit" date="2021-02-04T12:15:27" type="DataAnalysis Results" typeversion="1.1" subtype="MS Spectrum" />
<generalinfo organisation="" user="" hostname="WE35157" os="Windows 8" architecture="64-bit"/>
<analysis name="C:\Users\toyo995\OneDrive - PNNL\Desktop\Data Malak Feb\Tfaily_50971_P26-09-h_02Feb21_Alder_Inf_144SA_IATp05_1_01_58840.d\analysis.baf">
<info><DateTime>2021-02-02T16:21:07-08:00</DateTime><method>FY21_Q1_144SA_p05_neg_58840</method><sample></sample><comment></comment><operator></operator><instrument>solariX</instrument><instrument_serial_number>000000.00000</instrument_serial_number><manufacturer>Bruker</manufacturer></info>
<DataAnalysis version="DataAnalysis 5.0.203" DataAnalysisResults="">
<DataAnalysis_processing_parameters><find_compounds_chromatogram detect_version="2" detect_areamode="1" detect_areathresholdabs="0.00000000" detect_areathresholdrel="10.00000000" detect_intensitymode="1" detect_intensitythresholdabs="0.00000000" detect_intensitythresholdrel="10.00000000" detect_sensitivity="0.20000000" add_uv_or_ms_spectra="0" spectrum_load_mode="2" background_subtraction_mode="0" MS_peaksensmode2="1" MS_pc12="0.40000000" MS_pc22="4.00000000" MS_peaksens12="99.00000000" MS_peaksens22="99.00000000" MS_areamode2="2" MS_areathresholdabs2="1000.00000000" MS_areathresholdrel2="10.00000000" MS_intensitymode2="0" MS_intensitythresholdabs2="1000.00000000" MS_intensitythresholdrel2="10.00000000" MS_basesmoothmode2="1" MS_basesmoothpts2="8" MS_basesmoothmin2="12.00000000" MS_basesmoothforce2="0.10000000" MS_startendslope2="10.00000000" MS_valleyfilterused2="1" MS_valleyfilter2="10.00000000" MS_noisecorr2="0" UV_peaksensmode2="1" UV_pc12="0.40000000" UV_pc22="4.00000000" UV_peaksens12="99.90000000" UV_peaksens22="100.00000000" UV_areamode2="0" UV_areathresholdabs2="5.00000000" UV_areathresholdrel2="1.00000000" UV_intensitymode2="1" UV_intensitythresholdabs2="1.00000000" UV_intensitythresholdrel2="0.01000000" UV_basesmoothmode2="1" UV_basesmoothpts2="8" UV_basesmoothmin2="12.00000000" UV_basesmoothforce2="1.00000000" UV_startendslope2="10.00000000" UV_valleyfilterused2="1" UV_valleyfilter2="10.00000000" UV_noisecorr2="0" detect_delcmpdsinrng="1" />
<find_compounds_mobilogram detect_areamode="1" detect_areathresholdabs="1000.00000000" detect_areathresholdrel="5.00000000" detect_intensitymode="0" detect_intensitythresholdabs="100.00000000" detect_intensitythresholdrel="5.00000000" detect_sensitivity="99.00000000" detect_resolution="250.00000000" spectrum_load_mode="2" detect_delcmpdsinrng="1" />
<auto_ms_n use_retention_time_window="1" retention_time_window="0.75000000" rt_unit="min" minimum_intensity_positive="10000.00000000" minimum_intensity_negative="1000.00000000" apply_max_number_compounds="1" max_number_compounds="300" spectrum_load_mode="2" background_type="0" create_auto_ms_n_traces="0" create_detailed_traces="0" merge_positive_negative_compounds="0" detect_delcmpdsinrng="1" detect_keep_cmpds_detectedneutralloss="0" add_uv_spectra="0" advanced_precursor_determination="0" determine_alternate_precursor="0" />
<dissect_params dissect_addsmoothing="0" dissect_allow_wider_peaks="0" dissect_resolving_power="1.00000000" dissect_set_expected_width="0" dissect_expected_width="3" dissect_deletepeaksinrange="1" dissect_fullrange="1" dissect_cutoff="0.05000000" dissect_sensitivity="10.00000000" dissect_maxoverlap="5" dissect_smoothwidth="1" spectrum_load_mode="0" add_uv_spectra="1" />
<find_all_compounds min_time_points="10" min_correlation="0.70000000" background_type="0" load_spec_type="3" additional_smoothing="0" proteomics="0" chrom_sn_threshold="5.00000000" chrom_smoothingwidth="1" detect_delcmpdsinrng="1" add_MSMS_spectra="1" adducts_positive_mode="" adducts_negative_mode="" />
<ms_peak_finder ms_peak_finder_type="FTMS" ms_manually_use_peak_finder="1" ms_peak_finder_filter_exclusion_masses="0" ><ms_peak_finder_apex minimum_intensity="100.00000000" peak_width="0.00200000" peak_width_msms="0.00200000" relative_threshold_base_peak="0.05000000" signal_to_noise="1.00000000" />
<ms_peak_finder_centroid peak_width="0.00200000" peak_width_msms="0.00200000" signal_to_noise="1.00000000" relative_threshold_base_peak="0.05000000" minimum_intensity="100.00000000" centroid_percentage="80.00000000" />
<ms_peak_finder_snap minimum_intensity="0.00000000" relative_threshold_base_peak="0.01000000" signal_to_noise="2.00000000" maximum_charge="20" quality_factor_threshold="0.90000000" number_of_patterns="500000" building_block_1="C 4.9384 N 1.3577 O 1.4773 S 0.0417 H 7.7583" building_block_2="" use_snap_2="1" add_detailed_results="0" />
<ms_peak_finder_snap minimum_intensity="100.00000000" peak_width="1.00000000" use_datapoints="1" sum_width="1" relative_threshold_base_peak="0.05000000" signal_to_noise="1.00000000" baseline_type="1" baseline_flatness="1.00000000" same_sumwidth_as_acquisition="0" use_resolution="0" res="10000" instrument_sum_width="5" use_sum_of_intensities="0" />
<ms_peak_finder_ftms signal_to_noise="7.00000000" relative_threshold_base_peak="0.01000000" minimum_intensity="100.00000000" centroid_percentage="80.00000000" use_centroid="0" />
<ms_peak_finder_line_spectra apply_line_spectra_threshold="0" line_spectra_threshold="10.00000000" />
</ms_peak_finder>
<deconvolution clear_prev_results="1" create_neutral_spectrum="0" incl_shifted_spectra="0" ret_residuals="0" incl_comp_details="0" show_comp_details="0" substance_class="1" extend_evelope="0" extend_before="1.00000000" extend_after="1.00000000" auto_apply="1" ><deconvolution_detailed_full perf_deconv="1" rel_isotop_deconv="0" resolve_isotop="1" exclude_reporter_ions="0" reporter_ions="0" abund_cutoff="2.50000000" envelope_cutoff="75.00000000" high_mass="4000.00000000" low_mass="250.00000000" mw_agreement="0.00000000" maximum_charge="4" max_charge_isotop="0" min_charge="4" min_peaks="3" precursor_deconv="0" max_components="10" adduct_ion_name_neg="-H" adduct_ion_mass_neg="-1.00782504" adduct_ion_name_pos="+H" adduct_ion_mass_pos="1.00727600" apply_min_max_mass_boundaries="0" />
<deconvolution_detailed_max_res perf_deconv="1" rel_isotop_deconv="0" resolve_isotop="1" exclude_reporter_ions="0" reporter_ions="0" abund_cutoff="2.00000000" envelope_cutoff="75.00000000" high_mass="4000.00000000" low_mass="250.00000000" mw_agreement="5.00000000" maximum_charge="3" max_charge_isotop="0" min_charge="3" min_peaks="3" precursor_deconv="0" max_components="10" adduct_ion_name_neg="-H" adduct_ion_mass_neg="-1.00782504" adduct_ion_name_pos="+H" adduct_ion_mass_pos="1.00727600" apply_min_max_mass_boundaries="0" />
<deconvolution_detailed_ms_n perf_deconv="1" rel_isotop_deconv="0" resolve_isotop="1" exclude_reporter_ions="0" reporter_ions="0" abund_cutoff="1.00000000" envelope_cutoff="75.00000000" high_mass="3000.00000000" low_mass="100.00000000" mw_agreement="5.00000000" maximum_charge="3" max_charge_isotop="0" min_charge="3" min_peaks="3" precursor_deconv="0" max_components="10" adduct_ion_name_neg="-H" adduct_ion_mass_neg="-1.00782504" adduct_ion_name_pos="+H" adduct_ion_mass_pos="1.00727600" apply_min_max_mass_boundaries="0" />
<deconvolution_detailed_protein perf_deconv="1" rel_isotop_deconv="1" resolve_isotop="1" exclude_reporter_ions="0" reporter_ions="0" abund_cutoff="2.50000000" envelope_cutoff="75.00000000" high_mass="100000.00000000" low_mass="1000.00000000" mw_agreement="0.00000000" maximum_charge="75" max_charge_isotop="0" min_charge="75" min_peaks="3" precursor_deconv="0" max_components="20" adduct_ion_name_neg="-H" adduct_ion_mass_neg="-1.00782504" adduct_ion_name_pos="+H" adduct_ion_mass_pos="1.00727600" apply_min_max_mass_boundaries="1" />
<max_entropy_deconvolution adduct_ion_name_pos="+H" adduct_ion_mass_pos="1.00727600" adduct_ion_name_neg="-H" adduct_ion_mass_neg="-1.00782504" low_mass="1000.00000000" high_mass="100000.00000000" spacint_out="0.00000000" resolving_power="1000.00000000" peak_width="0.00200000" width="0" maxentx="0" res="0" />
</deconvolution><mascot_export globalchargelimit_apply="1" globalchargelimit="1+, 2+ and 3+" prefer_fullscan_deconvolution_results="1" deconvolution_export_type="1" msmssignals="100" threshold="100.00000000" mssignals_deconv="2" mssignals_non_deconv="0" normalize_msms="0" single_charged="0" />
<process_parameters_chrom baseline_flatness="0.80000000"	baseline_addchild="1"	baseline_disableoriginal="1" baseline_usesamecolor="1" smoothing_algorithm="1" smoothing_width="0.20000000" smoothing_cycles="1" smoothing_addchild="1" smoothing_disableoriginal="1"	smoothing_usesamecolor="1" />
<process_parameters_mobil baseline_flatness="0.80000000"	baseline_addchild="1"	baseline_disableoriginal="1" baseline_usesamecolor="1" smoothing_algorithm="1" smoothing_width="0.10000000" smoothing_cycles="1" smoothing_addchild="1" smoothing_disableoriginal="1"	smoothing_usesamecolor="1" />
<process_parameters_ms baseline_flatness="0.80000000"	baseline_addchild="1"	baseline_disableoriginal="1" baseline_usesamecolor="1" smoothing_algorithm="1" smoothing_width="0.20000000" smoothing_cycles="1" smoothing_addchild="1" smoothing_disableoriginal="1"	smoothing_usesamecolor="1" />
<display_params mass_precision="-1" time_precision="2" structure_size="30" chrom_peak_label="Index" />
<calibration_params calibration_range="0.00500000" calibration_listname="neg_pip_McKeeFA_DSmith_verified" calibration_listgroupname="ESI" calibration_fit_mode="0" calibration_intensitythreshold="1000000.00000000" />
<calibration_lockmass_params calibration_range="0.50000000" calibration_listname="" calibration_listgroupname="" calibration_intensitythreshold="0.00000000" calibration_lockmassmode="0" />
<mobility_calibration_params calibration_range="0.10000000" calibration_listname="&lt;not set&gt;" calibration_listgroupname="ESI" calibration_intensitythreshold="0.00000000" />
<library_search_params del_prev_res="1" ><library_search_basic_params accept_score="50" allowmasses_above="0" allowmasses_below="0" desired_score="900" increasedepth="0" maxnr_spectra="10" cross_match="0" sort_by="1" include_precursor_spectra="1" exclude_precursor_signals="0" skip_low_frgamnet_spectra="1" min_effective_score="500" minmatch_score="250" min_score="400" />
<library_search_advanced_params add_int_range="5.00000000" extended="1" locnorm="0" root="0" hwfstp="50" hwscdp="7" intrangefac="1.89999998" locnormeqfac="1.00000000" locnormfac="2.00000000" locnormwin="25" masdisint="20" minsrcint="100" minspepresrc="15" threshfstp="40" maskadducts="0" maskprecursor="0" />
<library_search_libraries_params add_unid="0" parallel="0" libraries="" librariey_unidentified="" />
<library_search_match_params chrgdeconv="0" collenerg="0" fragampl="1" instrtp="2" ionmeth="3" isolwidth="0" msmsstg="2" ms_vs_msms="4" pkwidth="0" polarity="4" psd="0" lastprecion="0" precions="0" prodion="0" rgtgaspress="0" rgtion="0" refl="0" collgas="0" collgaspress="0" trapdrv="1" />
<library_search_add_params add_confirm_mode="0" />
<library_search_rt_params accepted_deviation="1.00000000" apply_rt_match="0" match_columnname="1" max_deviation="5.00000000" />
</library_search_params><masslist_layout layout_columntypes="2 12 3 6 " layout_columnwidth="66 20 57 57 " />
<cmpdlist_layout layout_columntypes="14 20 31 1 40 26 " layout_columnwidth="20 53 134 65 46 50 " />
<molecular_formula_layout layout_columntypes="24 1 2 40 3 5 6 18 7 9 8 " layout_columnwidth="-1 -1 -1 -1 -1 -1 -1 -1 -1 -1 -1 " />
<general_unknown_layout layout_columntypes="6 0 5 3 4 2 12 14 10 11 " layout_columnwidth="-1 -1 -1 -1 -1 -1 -1 -1 -1 -1 " />
<target_screening_layout layout_columntypes="15 14 6 5 43 11 1 2 17 7 8 9 10 4 3 39 40 41 42 16 18 19 25 20 21 22 23 24 31 26 27 28 29 30 37 32 33 34 35 36 " layout_columnwidth="-1 -1 -1 -1 -1 -1 -1 -1 -1 -1 -1 -1 -1 -1 -1 -1 -1 -1 -1 -1 -1 -1 -1 -1 -1 -1 -1 -1 -1 -1 -1 -1 -1 -1 -1 -1 -1 -1 -1 -1 " />
<exclusion_masses></exclusion_masses>
<xml_export_parameters export_detailed_information="0" export_peptide_database_query_information="1" export_full_peptide_database_query_information="1" protein_analysis_export_mgf="1" protein_analysis_export_xml="1" />
<smf1D_params max_nr_formulae="50" z="1" rdb_min="0.00000000" rdb_max="80.00000000" tolerance_ppm="5.00000000" tolerance_abs="1.00000000" tolerance_ppm_MSn="5.00000000" tolerance_abs_MSn="2.00000000" use_rel_tolerance="0" use_rel_tolerance_MSn="0" lower_bound_formula="" upper_bound_formula="" electron_configuration="2" electron_configuration_MSn="0" sigma_limit="0.02000000" sigma_limit_MSn="0.05000000" HC_Ratio_min="0.00000000" HC_Ratio_max="3.00000000" filtering="1" patternsearch="0" filter_by_elementratio="1" estimate_carbon_count="1" relative_threshold_base_peak="1.00000000" delete_previous_results="1" filter_criteriy="0" adducts_positive_mode="M+H  M+NH4  M+Na  M+K " adducts_negative_mode="M-H  M+Na-H2  M+K-H2  M+Cl " collect_adducts="0" />
<smf3D_params tolerance_neutralloss="5.00000000" intensitythresholdabs2="0.00000000" intensity_threshold_abs_msms="0.00000000" auto_filter="0" nr_explained_peaks="5" highlight_unexplained_peaks="0" />
<uv_parameters rt_offset="0.00000000" />
<target_screening delta_rt="1.50000000" threshold_sigma="0.05000000" detection_tolerance="0.00500000" identification_tolerance="10.00000000" detection_tolerance_ppm="5.00000000" identification_tolerance_ppm="5.00000000" use_tolerance_ppm="0" compound_database="C:\BDALSystemData\BuildingBlocks\TargetScreeningDataBase.csv" use_sampleinfo_xml="0" rt_range_start="0.00000000" rt_range_end="0.00000000" additional_smoothing="0" create_chromatogram_time_slices="1" rt_window_halfwidth="45.00000000" enable_BPC="1" evaluate_qualifier_ions="1" qualifier_ion_intensity_threshold="0.00000000" group_id=": " lc_method_id=":" ms_method_id=":" matrix_id=":" useDB="0" sortanalytes="4" />
<automatic_calibration use_calibration_segment="0" automatic_calibration="0.00000000/0.00000000" automatic_calibration_use_spectrum_type="0" automatic_calibration_retain_data="0" automatic_calibration_perform_lockmass="0" />
<target_screening_scoring threshold1_qualityfactor="0.02000000" threshold2_qualityfactor="0.05000000" threshold1_massaccuracy="3.00000000" threshold2_massaccuracy="10.00000000" threshold1_retentiontime="20.00000000" threshold2_retentiontime="40.00000000" use_tolerance_ppm="0" />
</DataAnalysis_processing_parameters>
<ms_spectrum info="-MS" msmsinfo="All MS" polarity="-" scanmode="fullscan" seq_nr_start="1"  rt="4.73368333" rt_unit="min">
<ms_peaks><pk mz="149.024384" i="1576376.5" sn="15.33" a="174.21" fwhm="0.000127" res="1169366.6" algo="FTMS"/>
<pk mz="158.840506" i="895509.8" sn="7.63" a="111.73" fwhm="0.000196" res="809606.2" algo="FTMS"/>
<pk mz="159.808029" i="904187.6" sn="7.72" a="129.25" fwhm="0.000193" res="826405.4" algo="FTMS"/>
<pk mz="160.041430" i="912432.6" sn="7.82" a="141.55" fwhm="0.000220" res="728943.0" algo="FTMS"/>
<pk mz="160.045073" i="908806.4" sn="7.78" a="105.24" fwhm="0.000164" res="974287.5" algo="FTMS"/>
<pk mz="160.842013" i="1192203.9" sn="10.98" a="123.70" fwhm="0.000131" res="1224610.7" algo="FTMS"/>
<pk mz="161.081882" i="936983.7" sn="8.10" a="86.80" fwhm="0.000126" res="1281204.6" algo="FTMS"/>
<pk mz="162.839049" i="1998342.0" sn="20.11" a="284.39" fwhm="0.000156" res="1043096.5" algo="FTMS"/>
<pk mz="162.903056" i="972969.6" sn="8.50" a="145.90" fwhm="0.000198" res="822247.7" algo="FTMS"/>
<pk mz="162.914731" i="866181.2" sn="7.30" a="122.17" fwhm="0.000200" res="812738.4" algo="FTMS"/>
<pk mz="163.032532" i="850876.9" sn="7.12" a="105.52" fwhm="0.000191" res="853881.2" algo="FTMS"/>
<pk mz="163.216814" i="875232.4" sn="7.40" a="85.40" fwhm="0.000152" res="1071297.7" algo="FTMS"/>
<pk mz="163.338006" i="841190.3" sn="7.01" a="86.51" fwhm="0.000163" res="1005121.9" algo="FTMS"/>
<pk mz="163.426366" i="868861.3" sn="7.33" a="103.18" fwhm="0.000186" res="877179.1" algo="FTMS"/>
<pk mz="164.395880" i="853314.3" sn="7.15" a="128.67" fwhm="0.000217" res="758448.9" algo="FTMS"/>
<pk mz="164.788941" i="902849.9" sn="7.71" a="151.64" fwhm="0.000290" res="568271.2" algo="FTMS"/>
<pk mz="165.019300" i="1394793.9" sn="13.28" a="178.11" fwhm="0.000152" res="1087328.3" algo="FTMS"/>
<pk mz="165.055335" i="903323.3" sn="7.72" a="143.83" fwhm="0.000216" res="764454.4" algo="FTMS"/>
<pk mz="165.281526" i="843678.0" sn="7.04" a="143.58" fwhm="0.000233" res="709027.4" algo="FTMS"/>
<pk mz="165.672748" i="885765.6" sn="7.52" a="111.08" fwhm="0.000202" res="820668.8" algo="FTMS"/>
<pk mz="166.154721" i="886060.9" sn="7.52" a="145.96" fwhm="0.000253" res="655825.8" algo="FTMS"/>
<pk mz="166.181772" i="907594.8" sn="7.76" a="133.16" fwhm="0.000188" res="884003.6" algo="FTMS"/>
<pk mz="166.828895" i="899062.1" sn="7.67" a="174.27" fwhm="0.000250" res="667394.7" algo="FTMS"/>
<pk mz="167.034935" i="922913.7" sn="7.94" a="80.54" fwhm="0.000137" res="1220760.8" algo="FTMS"/>
<pk mz="167.335037" i="865125.1" sn="7.28" a="122.59" fwhm="0.000189" res="885144.1" algo="FTMS"/>
<pk mz="167.514407" i="955151.7" sn="8.30" a="145.64" fwhm="0.000210" res="796819.2" algo="FTMS"/>
<pk mz="168.030203" i="3064970.0" sn="32.19" a="478.65" fwhm="0.000166" res="1012205.2" algo="FTMS"/>
<pk mz="168.398773" i="997435.9" sn="8.78" a="214.94" fwhm="0.000284" res="592929.0" algo="FTMS"/>
<pk mz="168.634992" i="887779.3" sn="7.54" a="124.43" fwhm="0.000218" res="773901.4" algo="FTMS"/>
<pk mz="169.173145" i="845999.7" sn="7.07" a="104.52" fwhm="0.000171" res="991657.3" algo="FTMS"/>
<pk mz="169.598782" i="870677.3" sn="7.35" a="138.36" fwhm="0.000249" res="680623.9" algo="FTMS"/>
<pk mz="169.630851" i="851320.9" sn="7.13" a="93.11" fwhm="0.000161" res="1051407.3" algo="FTMS"/>
<pk mz="170.951848" i="880739.4" sn="7.46" a="116.51" fwhm="0.000209" res="816922.8" algo="FTMS"/>
<pk mz="170.993907" i="856114.6" sn="7.18" a="125.87" fwhm="0.000214" res="800753.4" algo="FTMS"/>
<pk mz="171.007908" i="858563.7" sn="7.21" a="91.11" fwhm="0.000159" res="1074146.9" algo="FTMS"/>
<pk mz="171.397200" i="846190.8" sn="7.07" a="118.53" fwhm="0.000186" res="920064.5" algo="FTMS"/>
<pk mz="171.798342" i="863314.0" sn="7.26" a="111.77" fwhm="0.000194" res="886976.4" algo="FTMS"/>
<pk mz="171.844395" i="844158.3" sn="7.04" a="104.42" fwhm="0.000192" res="897265.5" algo="FTMS"/>
<pk mz="172.097871" i="1308906.5" sn="12.30" a="172.64" fwhm="0.000168" res="1027222.8" algo="FTMS"/>
<pk mz="172.405128" i="842161.6" sn="7.02" a="96.48" fwhm="0.000165" res="1046335.9" algo="FTMS"/>
<pk mz="172.489747" i="870678.6" sn="7.34" a="143.32" fwhm="0.000219" res="787075.0" algo="FTMS"/>
<pk mz="172.535824" i="878419.5" sn="7.43" a="126.46" fwhm="0.000197" res="876986.3" algo="FTMS"/>
<pk mz="172.620929" i="844592.8" sn="7.05" a="113.74" fwhm="0.000200" res="862513.6" algo="FTMS"/>
<pk mz="172.668770" i="862574.0" sn="7.25" a="110.57" fwhm="0.000200" res="864900.7" algo="FTMS"/>
<pk mz="173.139466" i="882980.4" sn="7.48" a="119.99" fwhm="0.000187" res="926633.0" algo="FTMS"/>
<pk mz="173.734961" i="849644.5" sn="7.10" a="200.81" fwhm="0.000321" res="541592.3" algo="FTMS"/>
<pk mz="173.764725" i="910100.6" sn="7.79" a="129.14" fwhm="0.000215" res="809679.7" algo="FTMS"/>
<pk mz="174.161481" i="904564.1" sn="7.71" a="129.34" fwhm="0.000185" res="942161.9" algo="FTMS"/>
<pk mz="174.176472" i="846486.3" sn="7.05" a="111.09" fwhm="0.000219" res="795235.9" algo="FTMS"/>
<pk mz="174.801508" i="969129.6" sn="8.44" a="183.25" fwhm="0.000246" res="709624.4" algo="FTMS"/>
<pk mz="174.885023" i="869659.1" sn="7.32" a="131.79" fwhm="0.000189" res="926043.6" algo="FTMS"/>
<pk mz="175.061157" i="5241504.0" sn="56.72" a="1026.94" fwhm="0.000194" res="900202.4" algo="FTMS"/>
<pk mz="175.062382" i="918168.3" sn="7.86" a="130.19" fwhm="0.000202" res="868377.2" algo="FTMS"/>
<pk mz="175.097553" i="6478566.0" sn="70.70" a="1250.68" fwhm="0.000190" res="921253.6" algo="FTMS"/>
<pk mz="175.641152" i="844645.1" sn="7.03" a="106.68" fwhm="0.000225" res="782317.2" algo="FTMS"/>
<pk mz="175.819948" i="864134.0" sn="7.25" a="134.65" fwhm="0.000227" res="775669.6" algo="FTMS"/>
<pk mz="176.064515" i="2255220.3" sn="22.89" a="373.25" fwhm="0.000186" res="948906.3" algo="FTMS"/>
<pk mz="176.251574" i="861728.9" sn="7.20" a="109.62" fwhm="0.000176" res="998986.4" algo="FTMS"/>
<pk mz="176.608807" i="902841.1" sn="7.66" a="139.55" fwhm="0.000231" res="763409.3" algo="FTMS"/>
<pk mz="177.178707" i="880227.1" sn="7.41" a="152.44" fwhm="0.000233" res="762009.2" algo="FTMS"/>
<pk mz="177.476907" i="978686.3" sn="8.51" a="158.60" fwhm="0.000211" res="840034.8" algo="FTMS"/>
<pk mz="177.542838" i="871805.4" sn="7.31" a="145.31" fwhm="0.000260" res="681947.8" algo="FTMS"/>
<pk mz="177.607624" i="1573740.4" sn="15.22" a="247.17" fwhm="0.000190" res="934150.6" algo="FTMS"/>
<pk mz="178.352989" i="906728.2" sn="7.68" a="160.46" fwhm="0.000247" res="721308.0" algo="FTMS"/>
<pk mz="178.412679" i="1018959.2" sn="8.93" a="168.84" fwhm="0.000217" res="822707.9" algo="FTMS"/>
<pk mz="178.417119" i="901672.3" sn="7.62" a="178.88" fwhm="0.000256" res="698133.3" algo="FTMS"/>
<pk mz="179.448160" i="890700.8" sn="7.49" a="172.56" fwhm="0.000265" res="677768.4" algo="FTMS"/>
<pk mz="179.555450" i="931462.6" sn="7.92" a="137.76" fwhm="0.000223" res="805498.4" algo="FTMS"/>
<pk mz="179.878101" i="868033.9" sn="7.21" a="139.53" fwhm="0.000231" res="779545.6" algo="FTMS"/>
<pk mz="180.076814" i="910971.3" sn="7.69" a="155.13" fwhm="0.000216" res="832024.8" algo="FTMS"/>
<pk mz="180.080717" i="854484.4" sn="7.06" a="112.87" fwhm="0.000180" res="1001479.8" algo="FTMS"/>
<pk mz="180.132353" i="908971.5" sn="7.67" a="143.42" fwhm="0.000236" res="762753.9" algo="FTMS"/>
<pk mz="180.816490" i="873898.9" sn="7.27" a="234.85" fwhm="0.000398" res="453822.8" algo="FTMS"/>
<pk mz="181.013887" i="1367198.1" sn="12.79" a="197.19" fwhm="0.000181" res="998442.3" algo="FTMS"/>
<pk mz="181.014218" i="3949758.3" sn="41.68" a="690.81" fwhm="0.000183" res="990376.4" algo="FTMS"/>
<pk mz="181.050278" i="907881.5" sn="7.65" a="150.26" fwhm="0.000217" res="834740.1" algo="FTMS"/>
<pk mz="181.050605" i="1991785.6" sn="19.78" a="301.81" fwhm="0.000178" res="1014956.8" algo="FTMS"/>
<pk mz="181.418995" i="855454.4" sn="7.07" a="120.69" fwhm="0.000208" res="870351.8" algo="FTMS"/>
<pk mz="181.757432" i="852520.4" sn="7.01" a="191.94" fwhm="0.000320" res="568205.2" algo="FTMS"/>
<pk mz="182.009460" i="2937728.0" sn="30.25" a="496.33" fwhm="0.000187" res="972811.2" algo="FTMS"/>
<pk mz="182.576761" i="933124.9" sn="7.90" a="268.47" fwhm="0.000403" res="452518.1" algo="FTMS"/>
<pk mz="183.693074" i="884400.2" sn="7.33" a="125.69" fwhm="0.000202" res="910624.7" algo="FTMS"/>
<pk mz="184.009346" i="905773.9" sn="7.56" a="161.88" fwhm="0.000237" res="777643.4" algo="FTMS"/>
<pk mz="184.887151" i="942119.0" sn="7.96" a="135.15" fwhm="0.000227" res="814074.1" algo="FTMS"/>
<pk mz="185.081915" i="918851.9" sn="7.71" a="114.11" fwhm="0.000179" res="1033342.8" algo="FTMS"/>
<pk mz="185.243392" i="865828.1" sn="7.12" a="107.92" fwhm="0.000213" res="867765.1" algo="FTMS"/>
<pk mz="185.653596" i="868689.5" sn="7.12" a="159.95" fwhm="0.000262" res="707718.1" algo="FTMS"/>
<pk mz="185.721792" i="947757.3" sn="7.99" a="163.55" fwhm="0.000237" res="782512.7" algo="FTMS"/>
<pk mz="186.039923" i="2394024.3" sn="24.00" a="453.44" fwhm="0.000201" res="927651.0" algo="FTMS"/>
<pk mz="186.267254" i="881894.8" sn="7.26" a="172.79" fwhm="0.000294" res="632554.3" algo="FTMS"/>
<pk mz="187.014300" i="1288420.4" sn="11.76" a="184.32" fwhm="0.000173" res="1079863.2" algo="FTMS"/>
<pk mz="187.097546" i="2528936.3" sn="25.49" a="586.37" fwhm="0.000244" res="765999.5" algo="FTMS"/>
<pk mz="187.274452" i="895605.3" sn="7.41" a="144.93" fwhm="0.000213" res="878741.0" algo="FTMS"/>
<pk mz="187.430094" i="941225.4" sn="7.89" a="191.05" fwhm="0.000259" res="722411.1" algo="FTMS"/>
<pk mz="187.604741" i="929030.3" sn="7.75" a="178.09" fwhm="0.000266" res="706357.7" algo="FTMS"/>
<pk mz="188.010206" i="872762.9" sn="7.13" a="104.86" fwhm="0.000195" res="962269.6" algo="FTMS"/>
<pk mz="188.035298" i="1104950.1" sn="9.69" a="199.04" fwhm="0.000244" res="770468.6" algo="FTMS"/>
<pk mz="188.239515" i="879650.2" sn="7.20" a="175.14" fwhm="0.000269" res="698769.7" algo="FTMS"/>
<pk mz="188.399037" i="922562.6" sn="7.67" a="170.35" fwhm="0.000276" res="683619.6" algo="FTMS"/>
<pk mz="188.575785" i="872411.3" sn="7.12" a="148.52" fwhm="0.000258" res="729663.6" algo="FTMS"/>
<pk mz="188.964911" i="863254.9" sn="7.02" a="177.98" fwhm="0.000302" res="625487.0" algo="FTMS"/>
<pk mz="189.076843" i="1064546.9" sn="9.24" a="184.36" fwhm="0.000207" res="914574.7" algo="FTMS"/>
<pk mz="189.307124" i="880382.8" sn="7.21" a="179.27" fwhm="0.000258" res="732509.4" algo="FTMS"/>
<pk mz="189.736866" i="917970.1" sn="7.59" a="186.10" fwhm="0.000285" res="666457.6" algo="FTMS"/>
<pk mz="190.154479" i="900786.4" sn="7.40" a="151.08" fwhm="0.000237" res="802724.4" algo="FTMS"/>
<pk mz="191.440598" i="868195.8" sn="7.03" a="189.03" fwhm="0.000301" res="634975.5" algo="FTMS"/>
<pk mz="191.851294" i="998955.1" sn="8.44" a="150.90" fwhm="0.000226" res="850701.8" algo="FTMS"/>
<pk mz="192.605911" i="893469.9" sn="7.28" a="187.83" fwhm="0.000270" res="714358.7" algo="FTMS"/>
<pk mz="192.675878" i="914338.1" sn="7.50" a="182.16" fwhm="0.000271" res="710536.4" algo="FTMS"/>
<pk mz="193.448403" i="873302.6" sn="7.05" a="137.68" fwhm="0.000206" res="939527.1" algo="FTMS"/>
<pk mz="193.657913" i="935141.6" sn="7.70" a="153.75" fwhm="0.000224" res="865588.4" algo="FTMS"/>
<pk mz="194.011588" i="895746.2" sn="7.26" a="198.02" fwhm="0.000317" res="611504.2" algo="FTMS"/>
<pk mz="194.329827" i="920973.2" sn="7.54" a="140.66" fwhm="0.000234" res="831868.7" algo="FTMS"/>
<pk mz="195.029887" i="1890873.5" sn="18.11" a="382.90" fwhm="0.000228" res="853941.0" algo="FTMS"/>
<pk mz="195.066242" i="1424781.5" sn="13.03" a="262.12" fwhm="0.000224" res="871273.5" algo="FTMS"/>
<pk mz="195.231050" i="949639.9" sn="7.85" a="148.56" fwhm="0.000216" res="902561.4" algo="FTMS"/>
<pk mz="195.810870" i="4119656.3" sn="42.40" a="885.21" fwhm="0.000231" res="847056.6" algo="FTMS"/>
<pk mz="196.025110" i="1206367.8" sn="10.60" a="186.09" fwhm="0.000192" res="1020309.0" algo="FTMS"/>
<pk mz="196.246746" i="900187.7" sn="7.27" a="122.80" fwhm="0.000214" res="916220.6" algo="FTMS"/>
<pk mz="197.045519" i="2059614.6" sn="19.86" a="455.23" fwhm="0.000224" res="879845.8" algo="FTMS"/>
<pk mz="197.081848" i="916019.3" sn="7.44" a="157.12" fwhm="0.000294" res="669346.1" algo="FTMS"/>
<pk mz="197.487068" i="883306.6" sn="7.08" a="168.02" fwhm="0.000261" res="755544.7" algo="FTMS"/>
<pk mz="197.807913" i="5609811.0" sn="58.41" a="1314.92" fwhm="0.000236" res="836982.6" algo="FTMS"/>
<pk mz="197.874514" i="942921.2" sn="7.73" a="134.41" fwhm="0.000240" res="824694.6" algo="FTMS"/>
<pk mz="198.004362" i="1067140.1" sn="9.07" a="137.44" fwhm="0.000175" res="1132534.3" algo="FTMS"/>
<pk mz="198.040738" i="1851097.1" sn="17.59" a="359.19" fwhm="0.000213" res="928964.1" algo="FTMS"/>
<pk mz="198.506016" i="972966.9" sn="8.02" a="160.97" fwhm="0.000239" res="831516.5" algo="FTMS"/>
<pk mz="199.061196" i="1140299.3" sn="9.82" a="178.52" fwhm="0.000220" res="904380.3" algo="FTMS"/>
<pk mz="199.097564" i="1726592.6" sn="16.16" a="319.48" fwhm="0.000217" res="915516.1" algo="FTMS"/>
<pk mz="199.804977" i="2177377.8" sn="21.03" a="466.60" fwhm="0.000231" res="865045.1" algo="FTMS"/>
<pk mz="200.092776" i="973004.5" sn="8.01" a="168.54" fwhm="0.000267" res="749218.1" algo="FTMS"/>
<pk mz="200.120908" i="939757.3" sn="7.65" a="194.77" fwhm="0.000281" res="712530.1" algo="FTMS"/>
<pk mz="201.076850" i="1587993.0" sn="14.59" a="277.13" fwhm="0.000214" res="938937.6" algo="FTMS"/>
<pk mz="201.113230" i="1603950.9" sn="14.76" a="260.02" fwhm="0.000201" res="1001545.3" algo="FTMS"/>
<pk mz="201.248009" i="884096.0" sn="7.01" a="166.71" fwhm="0.000263" res="764147.1" algo="FTMS"/>
<pk mz="201.686775" i="958153.0" sn="7.80" a="230.65" fwhm="0.000311" res="649269.1" algo="FTMS"/>
<pk mz="202.034865" i="2372316.0" sn="23.03" a="507.31" fwhm="0.000237" res="851229.1" algo="FTMS"/>
<pk mz="202.050957" i="1613861.8" sn="14.86" a="326.06" fwhm="0.000234" res="862929.3" algo="FTMS"/>
<pk mz="202.072073" i="2431090.8" sn="23.67" a="535.16" fwhm="0.000241" res="837885.7" algo="FTMS"/>
<pk mz="203.056108" i="1505739.1" sn="13.63" a="271.91" fwhm="0.000219" res="926829.8" algo="FTMS"/>
<pk mz="203.559245" i="1148096.1" sn="9.79" a="245.70" fwhm="0.000282" res="721577.6" algo="FTMS"/>
<pk mz="204.050506" i="3412591.0" sn="34.08" a="764.41" fwhm="0.000236" res="863520.2" algo="FTMS"/>
<pk mz="204.882473" i="1060962.1" sn="8.85" a="248.04" fwhm="0.000326" res="627805.2" algo="FTMS"/>
<pk mz="205.077367" i="923211.2" sn="7.37" a="154.07" fwhm="0.000243" res="844440.9" algo="FTMS"/>
<pk mz="205.159790" i="1915230.4" sn="17.94" a="414.29" fwhm="0.000246" res="834703.1" algo="FTMS"/>
<pk mz="205.409655" i="892697.9" sn="7.01" a="231.50" fwhm="0.000360" res="570488.0" algo="FTMS"/>
<pk mz="205.717175" i="930937.4" sn="7.42" a="145.22" fwhm="0.000260" res="791612.2" algo="FTMS"/>
<pk mz="206.066150" i="903859.3" sn="7.13" a="116.55" fwhm="0.000199" res="1037703.0" algo="FTMS"/>
<pk mz="206.579716" i="930180.3" sn="7.41" a="176.52" fwhm="0.000318" res="648740.1" algo="FTMS"/>
<pk mz="206.739291" i="996568.2" sn="8.11" a="219.93" fwhm="0.000295" res="700687.3" algo="FTMS"/>
<pk mz="207.587906" i="902444.3" sn="7.10" a="186.64" fwhm="0.000366" res="566752.8" algo="FTMS"/>
<pk mz="209.009157" i="1548169.5" sn="13.93" a="256.76" fwhm="0.000204" res="1025045.6" algo="FTMS"/>
<pk mz="209.045520" i="1358496.4" sn="11.91" a="254.01" fwhm="0.000237" res="883511.4" algo="FTMS"/>
<pk mz="209.081997" i="1046391.3" sn="8.59" a="189.34" fwhm="0.000252" res="828285.5" algo="FTMS"/>
<pk mz="211.024460" i="1302908.9" sn="11.26" a="187.35" fwhm="0.000186" res="1133536.1" algo="FTMS"/>
<pk mz="211.024787" i="5115901.0" sn="51.62" a="1233.35" fwhm="0.000256" res="823937.6" algo="FTMS"/>
<pk mz="211.061170" i="1580052.0" sn="14.19" a="307.13" fwhm="0.000242" res="872719.3" algo="FTMS"/>
<pk mz="212.020040" i="9208942.0" z="-1" sn="94.95" a="2581.33" fwhm="0.000280" res="758202.8" algo="FTMS" component_name="AR" deconvoluted_molecular_mass="212.020116" deconvoluted_isotopic_mass="212.020120"/>
<pk mz="212.092427" i="967675.0" sn="7.70" a="166.14" fwhm="0.000289" res="733057.0" algo="FTMS"/>
<pk mz="212.092802" i="1451227.3" sn="12.82" a="268.83" fwhm="0.000227" res="933385.1" algo="FTMS"/>
<pk mz="213.015292" i="19772636.0" z="-1" sn="205.84" a="5462.80" fwhm="0.000273" res="779171.3" algo="FTMS" component_name="V" deconvoluted_molecular_mass="213.015374" deconvoluted_isotopic_mass="213.015373"/>
<pk mz="213.023338" i="1016001.3" z="-1" sn="8.17" a="210.63" fwhm="0.000295" res="721303.2" algo="FTMS" component_name="AR" deconvoluted_molecular_mass="212.020116" deconvoluted_isotopic_mass="213.023419"/>
<pk mz="213.040469" i="1018988.0" sn="8.20" a="149.99" fwhm="0.000227" res="936753.1" algo="FTMS"/>
<pk mz="213.076775" i="1153922.6" sn="9.62" a="230.42" fwhm="0.000248" res="858847.8" algo="FTMS"/>
<pk mz="213.113199" i="1444601.4" sn="12.69" a="361.33" fwhm="0.000309" res="689871.5" algo="FTMS"/>
<pk mz="214.018651" i="1281805.1" z="-1" sn="10.96" a="275.19" fwhm="0.000241" res="888615.5" algo="FTMS" component_name="V" deconvoluted_molecular_mass="213.015374" deconvoluted_isotopic_mass="214.018733"/>
<pk mz="214.094977" i="1006716.6" sn="8.06" a="254.61" fwhm="0.000358" res="597503.4" algo="FTMS"/>
<pk mz="214.594736" i="938386.4" sn="7.34" a="223.29" fwhm="0.000335" res="640021.2" algo="FTMS"/>
<pk mz="215.056080" i="1783503.6" sn="16.24" a="345.62" fwhm="0.000233" res="923913.1" algo="FTMS"/>
<pk mz="215.092159" i="1220197.9" sn="10.31" a="168.22" fwhm="0.000186" res="1159001.3" algo="FTMS"/>
<pk mz="215.092482" i="2504166.0" sn="23.84" a="538.17" fwhm="0.000248" res="865736.0" algo="FTMS"/>
<pk mz="215.107531" i="918991.4" sn="7.13" a="167.43" fwhm="0.000285" res="755426.7" algo="FTMS"/>
<pk mz="215.128892" i="1616188.5" sn="14.48" a="360.32" fwhm="0.000270" res="797780.4" algo="FTMS"/>
<pk mz="216.027889" i="921829.2" sn="7.12" a="211.60" fwhm="0.000345" res="626588.9" algo="FTMS"/>
<pk mz="216.087393" i="1262409.6" sn="10.70" a="200.76" fwhm="0.000200" res="1081289.6" algo="FTMS"/>
<pk mz="216.087742" i="2700233.8" sn="25.78" a="640.55" fwhm="0.000270" res="800869.8" algo="FTMS"/>
<pk mz="216.588079" i="930619.5" sn="7.21" a="209.08" fwhm="0.000352" res="615686.7" algo="FTMS"/>
<pk mz="217.071718" i="1823457.6" sn="16.58" a="508.00" fwhm="0.000345" res="628938.9" algo="FTMS"/>
<pk mz="217.108104" i="1060407.8" sn="8.57" a="191.74" fwhm="0.000271" res="800460.1" algo="FTMS"/>
<pk mz="217.778386" i="1124461.0" sn="9.24" a="333.01" fwhm="0.000373" res="583957.7" algo="FTMS"/>
<pk mz="218.066154" i="2064250.1" sn="19.00" a="469.44" fwhm="0.000261" res="835060.5" algo="FTMS"/>
<pk mz="218.103385" i="2632976.5" sn="24.94" a="631.45" fwhm="0.000271" res="805397.5" algo="FTMS"/>
<pk mz="218.906076" i="978160.1" sn="7.66" a="197.15" fwhm="0.000282" res="776820.9" algo="FTMS"/>
<pk mz="220.045103" i="5298576.5" sn="52.76" a="1109.90" fwhm="0.000254" res="866664.5" algo="FTMS"/>
<pk mz="220.045422" i="14430609.0" z="-1" sn="148.10" a="4170.04" fwhm="0.000282" res="780944.0" algo="FTMS" component_name="d" deconvoluted_molecular_mass="220.045510" deconvoluted_isotopic_mass="220.045510"/>
<pk mz="220.061512" i="970234.1" sn="7.57" a="288.07" fwhm="0.000415" res="530518.2" algo="FTMS"/>
<pk mz="221.048773" i="1202136.3" z="-1" sn="9.94" a="246.99" fwhm="0.000273" res="809860.5" algo="FTMS" component_name="d" deconvoluted_molecular_mass="220.045510" deconvoluted_isotopic_mass="221.048861"/>
<pk mz="222.838907" i="929426.4" sn="7.09" a="220.27" fwhm="0.000331" res="672957.2" algo="FTMS"/>
<pk mz="223.024804" i="1337594.3" sn="11.33" a="310.51" fwhm="0.000290" res="770168.0" algo="FTMS"/>
<pk mz="223.061180" i="2217038.5" sn="20.47" a="490.21" fwhm="0.000250" res="890779.3" algo="FTMS"/>
<pk mz="223.170294" i="1407499.3" sn="12.06" a="335.18" fwhm="0.000270" res="828008.8" algo="FTMS"/>
<pk mz="224.020040" i="942240.1" sn="7.18" a="148.32" fwhm="0.000265" res="844525.0" algo="FTMS"/>
<pk mz="224.064489" i="986360.4" sn="7.64" a="172.37" fwhm="0.000252" res="888748.9" algo="FTMS"/>
<pk mz="224.375844" i="1076418.0" sn="8.57" a="259.85" fwhm="0.000344" res="653188.2" algo="FTMS"/>
<pk mz="224.577301" i="932399.2" sn="7.08" a="220.09" fwhm="0.000324" res="692829.7" algo="FTMS"/>
<pk mz="224.861436" i="983880.3" sn="7.61" a="311.64" fwhm="0.000448" res="501572.5" algo="FTMS"/>
<pk mz="225.004063" i="2671348.8" sn="25.06" a="674.50" fwhm="0.000277" res="811611.4" algo="FTMS"/>
<pk mz="225.040473" i="1398280.3" sn="11.89" a="318.37" fwhm="0.000272" res="828392.7" algo="FTMS"/>
<pk mz="225.051666" i="1050446.3" sn="8.30" a="196.92" fwhm="0.000256" res="879121.5" algo="FTMS"/>
<pk mz="225.162695" i="943625.6" sn="7.19" a="351.67" fwhm="0.000510" res="441725.0" algo="FTMS"/>
<pk mz="226.035701" i="2172310.8" sn="19.89" a="479.18" fwhm="0.000259" res="874040.3" algo="FTMS"/>
<pk mz="226.108386" i="1896060.6" sn="17.03" a="587.16" fwhm="0.000367" res="615814.5" algo="FTMS"/>
<pk mz="226.352427" i="1039483.5" sn="8.18" a="271.57" fwhm="0.000348" res="650135.0" algo="FTMS"/>
<pk mz="227.092493" i="1491639.6" sn="12.78" a="321.68" fwhm="0.000269" res="843071.0" algo="FTMS"/>
<pk mz="227.128883" i="1195722.1" sn="9.74" a="234.64" fwhm="0.000237" res="956762.2" algo="FTMS"/>
<pk mz="227.140088" i="1623823.8" sn="14.14" a="490.40" fwhm="0.000356" res="638197.3" algo="FTMS"/>
<pk mz="228.046108" i="952694.2" sn="7.23" a="215.46" fwhm="0.000353" res="646270.8" algo="FTMS"/>
<pk mz="228.306957" i="933110.9" sn="7.03" a="274.04" fwhm="0.000445" res="512592.3" algo="FTMS"/>
<pk mz="229.071739" i="1911946.3" sn="17.10" a="458.68" fwhm="0.000272" res="842759.7" algo="FTMS"/>
<pk mz="229.108119" i="2077211.8" sn="18.80" a="652.78" fwhm="0.000359" res="637716.4" algo="FTMS"/>
<pk mz="229.144529" i="1687149.1" sn="14.78" a="474.31" fwhm="0.000325" res="704599.6" algo="FTMS"/>
<pk mz="229.494888" i="934451.9" sn="7.04" a="203.24" fwhm="0.000324" res="707627.6" algo="FTMS"/>
<pk mz="230.029756" i="1949902.9" sn="17.41" a="524.30" fwhm="0.000295" res="779462.2" algo="FTMS"/>
<pk mz="230.103413" i="1364209.1" sn="11.41" a="270.70" fwhm="0.000251" res="916599.5" algo="FTMS"/>
<pk mz="231.087395" i="2731057.5" sn="25.41" a="760.35" fwhm="0.000319" res="725180.8" algo="FTMS"/>
<pk mz="233.045548" i="1003260.5" sn="7.68" a="192.44" fwhm="0.000267" res="874260.4" algo="FTMS"/>
<pk mz="233.154326" i="1212073.4" sn="9.81" a="212.01" fwhm="0.000214" res="1090027.6" algo="FTMS"/>
<pk mz="233.154706" i="3893161.5" sn="37.19" a="1067.15" fwhm="0.000299" res="779185.4" algo="FTMS"/>
<pk mz="234.060721" i="1576470.8" sn="13.53" a="272.65" fwhm="0.000215" res="1088208.9" algo="FTMS"/>
<pk mz="234.061083" i="3804695.0" sn="36.29" a="1036.32" fwhm="0.000297" res="788869.1" algo="FTMS"/>
<pk mz="235.024782" i="1751819.8" sn="15.31" a="424.64" fwhm="0.000302" res="779351.9" algo="FTMS"/>
<pk mz="235.061204" i="1194777.5" sn="9.62" a="267.91" fwhm="0.000311" res="755743.3" algo="FTMS"/>
<pk mz="236.104993" i="964698.7" sn="7.25" a="184.32" fwhm="0.000277" res="853350.4" algo="FTMS"/>
<pk mz="237.040415" i="1521444.5" sn="12.91" a="434.04" fwhm="0.000378" res="627286.5" algo="FTMS"/>
<pk mz="237.211486" i="952799.3" sn="7.12" a="262.21" fwhm="0.000432" res="548760.6" algo="FTMS"/>
<pk mz="239.019718" i="2240368.3" sn="20.23" a="640.32" fwhm="0.000318" res="751795.0" algo="FTMS"/>
<pk mz="239.056094" i="2228731.5" sn="20.11" a="598.42" fwhm="0.000320" res="747057.3" algo="FTMS"/>
<pk mz="239.128882" i="4082706.3" sn="38.99" a="1258.69" fwhm="0.000339" res="705689.3" algo="FTMS"/>
<pk mz="240.014967" i="2859040.8" sn="26.44" a="848.05" fwhm="0.000326" res="737168.6" algo="FTMS"/>
<pk mz="240.051374" i="1126315.8" sn="8.85" a="219.16" fwhm="0.000271" res="886921.5" algo="FTMS"/>
<pk mz="241.035365" i="1308553.9" sn="10.70" a="318.93" fwhm="0.000334" res="720693.1" algo="FTMS"/>
<pk mz="241.046174" i="18588236.0" sn="186.08" a="4469.71" fwhm="0.000286" res="842514.6" algo="FTMS"/>
<pk mz="241.046585" i="122552912.0" z="-1" sn="1241.26" a="43149.08" fwhm="0.000348" res="692477.6" algo="FTMS" component_name="E" deconvoluted_molecular_mass="241.046695" deconvoluted_isotopic_mass="241.046694"/>
<pk mz="241.046992" i="4815437.0" sn="46.29" a="987.38" fwhm="0.000173" res="1395216.8" algo="FTMS"/>
<pk mz="241.082977" i="1767895.3" sn="15.36" a="415.44" fwhm="0.000290" res="831074.9" algo="FTMS"/>
<pk mz="241.108145" i="1123102.4" sn="8.82" a="229.83" fwhm="0.000293" res="823148.3" algo="FTMS"/>
<pk mz="241.119359" i="1144545.6" sn="9.03" a="246.53" fwhm="0.000311" res="776363.7" algo="FTMS"/>
<pk mz="241.136467" i="5059174.5" sn="48.76" a="1584.79" fwhm="0.000332" res="727181.9" algo="FTMS"/>
<pk mz="241.144499" i="1344744.6" sn="11.06" a="320.50" fwhm="0.000308" res="782279.5" algo="FTMS"/>
<pk mz="241.180950" i="1509235.0" sn="12.73" a="480.85" fwhm="0.000389" res="619556.2" algo="FTMS"/>
<pk mz="242.043586" i="984224.4" sn="7.40" a="230.33" fwhm="0.000333" res="727178.8" algo="FTMS"/>
<pk mz="242.049942" i="10345314.0" z="-1" sn="102.41" a="3720.41" fwhm="0.000359" res="674556.3" algo="FTMS" component_name="E" deconvoluted_molecular_mass="241.046695" deconvoluted_isotopic_mass="242.050052"/>
<pk mz="242.066981" i="1716838.8" sn="14.84" a="430.77" fwhm="0.000320" res="756694.8" algo="FTMS"/>
<pk mz="242.103346" i="1023088.5" sn="7.80" a="196.94" fwhm="0.000295" res="820260.3" algo="FTMS"/>
<pk mz="242.139801" i="1356410.3" sn="11.18" a="343.33" fwhm="0.000352" res="687446.5" algo="FTMS"/>
<pk mz="243.033254" i="2941540.0" sn="27.18" a="1117.71" fwhm="0.000379" res="640877.4" algo="FTMS"/>
<pk mz="243.051045" i="1277288.5" sn="10.34" a="245.17" fwhm="0.000291" res="834557.1" algo="FTMS"/>
<pk mz="243.053295" i="1318953.1" z="-1" sn="10.76" a="393.31" fwhm="0.000374" res="649752.6" algo="FTMS" component_name="E" deconvoluted_molecular_mass="241.046695" deconvoluted_isotopic_mass="243.053407"/>
<pk mz="243.087395" i="2640497.8" sn="24.13" a="863.81" fwhm="0.000340" res="715699.1" algo="FTMS"/>
<pk mz="243.098700" i="1258228.6" sn="10.15" a="385.44" fwhm="0.000399" res="609191.6" algo="FTMS"/>
<pk mz="243.123786" i="2720123.0" sn="24.94" a="806.50" fwhm="0.000331" res="733840.8" algo="FTMS"/>
<pk mz="243.133484" i="1907453.5" sn="16.72" a="656.53" fwhm="0.000411" res="591316.0" algo="FTMS"/>
<pk mz="243.160180" i="953860.3" sn="7.07" a="162.89" fwhm="0.000259" res="938394.3" algo="FTMS"/>
<pk mz="243.171366" i="1329287.1" sn="10.87" a="309.95" fwhm="0.000317" res="766836.0" algo="FTMS"/>
<pk mz="245.066673" i="1621583.6" sn="13.82" a="451.27" fwhm="0.000328" res="747089.8" algo="FTMS"/>
<pk mz="245.103052" i="3643480.0" sn="34.27" a="1112.45" fwhm="0.000329" res="744339.6" algo="FTMS"/>
<pk mz="245.114281" i="1191194.5" sn="9.46" a="312.83" fwhm="0.000363" res="674347.4" algo="FTMS"/>
<pk mz="245.139477" i="1591392.3" sn="13.51" a="506.28" fwhm="0.000375" res="654469.1" algo="FTMS"/>
<pk mz="246.318652" i="970531.8" sn="7.21" a="257.56" fwhm="0.000360" res="684561.8" algo="FTMS"/>
<pk mz="246.973270" i="1022444.5" sn="7.73" a="251.16" fwhm="0.000378" res="654132.2" algo="FTMS"/>
<pk mz="247.024833" i="1318327.1" sn="10.71" a="440.90" fwhm="0.000430" res="574706.7" algo="FTMS"/>
<pk mz="247.082314" i="1636354.8" sn="13.92" a="488.86" fwhm="0.000370" res="668207.5" algo="FTMS"/>
<pk mz="247.110647" i="1132232.5" sn="8.83" a="323.79" fwhm="0.000341" res="723673.1" algo="FTMS"/>
<pk mz="247.118658" i="1649162.1" sn="14.05" a="501.30" fwhm="0.000343" res="721349.0" algo="FTMS"/>
<pk mz="247.573376" i="981637.3" sn="7.31" a="305.33" fwhm="0.000473" res="523226.3" algo="FTMS"/>
<pk mz="248.039889" i="1654208.3" sn="14.09" a="353.64" fwhm="0.000271" res="915942.6" algo="FTMS"/>
<pk mz="248.040337" i="6573760.5" sn="63.69" a="2242.65" fwhm="0.000358" res="692950.7" algo="FTMS"/>
<pk mz="248.544563" i="1115999.9" sn="8.67" a="338.94" fwhm="0.000415" res="599497.8" algo="FTMS"/>
<pk mz="249.004057" i="1512052.4" sn="12.66" a="421.80" fwhm="0.000338" res="737169.9" algo="FTMS"/>
<pk mz="249.040434" i="1630587.0" sn="13.85" a="467.85" fwhm="0.000344" res="724549.4" algo="FTMS"/>
<pk mz="249.855318" i="995146.8" sn="7.42" a="291.86" fwhm="0.000390" res="641259.7" algo="FTMS"/>
<pk mz="250.043784" i="1016427.0" sn="7.63" a="192.15" fwhm="0.000316" res="791970.4" algo="FTMS"/>
<pk mz="250.056007" i="1472685.1" sn="12.22" a="375.48" fwhm="0.000350" res="714663.2" algo="FTMS"/>
<pk mz="250.642527" i="1057358.9" sn="8.04" a="271.78" fwhm="0.000414" res="605290.0" algo="FTMS"/>
<pk mz="251.019709" i="1975883.9" sn="17.27" a="670.39" fwhm="0.000404" res="622105.6" algo="FTMS"/>
<pk mz="251.056090" i="1377169.8" sn="11.26" a="383.62" fwhm="0.000392" res="639906.7" algo="FTMS"/>
<pk mz="251.078533" i="1230165.3" sn="9.78" a="383.82" fwhm="0.000419" res="599472.8" algo="FTMS"/>
<pk mz="252.999008" i="1343476.5" sn="10.92" a="339.96" fwhm="0.000349" res="725499.7" algo="FTMS"/>
<pk mz="253.035368" i="2452985.8" sn="22.06" a="724.28" fwhm="0.000360" res="703488.0" algo="FTMS"/>
<pk mz="253.071732" i="3297278.8" sn="30.54" a="1133.43" fwhm="0.000371" res="681872.2" algo="FTMS"/>
<pk mz="253.144515" i="3445768.8" sn="32.04" a="1402.43" fwhm="0.000426" res="594541.6" algo="FTMS"/>
<pk mz="254.030615" i="1616512.3" sn="13.61" a="418.11" fwhm="0.000333" res="762960.0" algo="FTMS"/>
<pk mz="254.080148" i="1280134.8" sn="10.24" a="323.17" fwhm="0.000348" res="730497.9" algo="FTMS"/>
<pk mz="254.528958" i="980224.3" sn="7.24" a="293.68" fwhm="0.000447" res="569848.0" algo="FTMS"/>
<pk mz="255.050535" i="2069761.0" sn="18.14" a="431.85" fwhm="0.000257" res="991268.6" algo="FTMS"/>
<pk mz="255.051007" i="11994369.0" z="-1" sn="117.50" a="4605.96" fwhm="0.000389" res="655446.1" algo="FTMS" component_name="j" deconvoluted_molecular_mass="255.051134" deconvoluted_isotopic_mass="255.051132"/>
<pk mz="255.061765" i="36842756.0" sn="366.26" a="8537.71" fwhm="0.000204" res="1250471.0" algo="FTMS"/>
<pk mz="255.062217" i="256912640.0" z="-1" sn="2569.37" a="99689.23" fwhm="0.000390" res="653537.5" algo="FTMS" component_name="B" deconvoluted_molecular_mass="255.062347" deconvoluted_isotopic_mass="255.062342"/>
<pk mz="255.123744" i="1085961.9" sn="8.30" a="254.83" fwhm="0.000305" res="837776.9" algo="FTMS"/>
<pk mz="255.160181" i="1597582.4" sn="13.42" a="633.47" fwhm="0.000456" res="559360.5" algo="FTMS"/>
<pk mz="255.670280" i="966794.9" sn="7.10" a="319.86" fwhm="0.000535" res="477778.2" algo="FTMS"/>
<pk mz="256.046274" i="3930998.0" sn="36.78" a="1375.49" fwhm="0.000382" res="671028.7" algo="FTMS"/>
<pk mz="256.054364" i="1773559.0" z="-1" sn="15.18" a="508.88" fwhm="0.000354" res="723565.9" algo="FTMS" component_name="j" deconvoluted_molecular_mass="255.051134" deconvoluted_isotopic_mass="256.054490"/>
<pk mz="256.059248" i="2289911.5" sn="20.35" a="782.08" fwhm="0.000401" res="637938.8" algo="FTMS"/>
<pk mz="256.065602" i="32359800.0" z="-1" sn="321.38" a="13312.45" fwhm="0.000401" res="638954.3" algo="FTMS" component_name="B" deconvoluted_molecular_mass="255.062347" deconvoluted_isotopic_mass="256.065728"/>
<pk mz="256.345333" i="972951.7" sn="7.16" a="232.71" fwhm="0.000390" res="657516.4" algo="FTMS"/>
<pk mz="257.041051" i="1734627.0" sn="14.73" a="343.76" fwhm="0.000242" res="1060677.6" algo="FTMS"/>
<pk mz="257.041511" i="7802339.0" sn="75.25" a="2919.82" fwhm="0.000387" res="663661.9" algo="FTMS"/>
<pk mz="257.048920" i="4593124.0" sn="43.24" a="1633.56" fwhm="0.000379" res="677813.8" algo="FTMS"/>
<pk mz="257.066420" i="3429605.8" sn="31.64" a="1225.94" fwhm="0.000387" res="664905.7" algo="FTMS"/>
<pk mz="257.068974" i="2532838.0" z="-1" sn="22.69" a="763.68" fwhm="0.000338" res="759896.4" algo="FTMS" component_name="B" deconvoluted_molecular_mass="255.062347" deconvoluted_isotopic_mass="257.069101"/>
<pk mz="257.077929" i="1060966.9" sn="8.01" a="210.78" fwhm="0.000292" res="881911.2" algo="FTMS"/>
<pk mz="257.103066" i="3302633.5" sn="30.37" a="1125.42" fwhm="0.000388" res="662233.0" algo="FTMS"/>
<pk mz="257.139447" i="2726893.3" sn="24.63" a="1006.24" fwhm="0.000409" res="628578.9" algo="FTMS"/>
<pk mz="257.175803" i="2574577.3" sn="23.11" a="854.21" fwhm="0.000386" res="666569.6" algo="FTMS"/>
<pk mz="257.212197" i="2181749.0" sn="19.19" a="811.32" fwhm="0.000416" res="618926.5" algo="FTMS"/>
<pk mz="257.669635" i="1079715.9" sn="8.20" a="403.45" fwhm="0.000489" res="526504.1" algo="FTMS"/>
<pk mz="258.044874" i="2401609.3" sn="21.39" a="719.25" fwhm="0.000355" res="726192.7" algo="FTMS"/>
<pk mz="258.052310" i="1005833.9" sn="7.46" a="244.52" fwhm="0.000385" res="669456.4" algo="FTMS"/>
<pk mz="258.072315" i="1580875.9" sn="13.20" a="492.81" fwhm="0.000369" res="699617.9" algo="FTMS"/>
<pk mz="258.098281" i="1570894.4" sn="13.10" a="411.95" fwhm="0.000329" res="784974.1" algo="FTMS"/>
<pk mz="258.713502" i="1074377.1" sn="8.15" a="364.33" fwhm="0.000502" res="515387.8" algo="FTMS"/>
<pk mz="259.045971" i="993447.8" sn="7.34" a="221.02" fwhm="0.000319" res="812383.7" algo="FTMS"/>
<pk mz="259.048192" i="1675815.9" sn="14.14" a="525.61" fwhm="0.000415" res="624442.7" algo="FTMS"/>
<pk mz="259.082296" i="3664043.0" sn="33.98" a="1317.70" fwhm="0.000392" res="660708.6" algo="FTMS"/>
<pk mz="259.118695" i="4885166.5" sn="46.16" a="1775.45" fwhm="0.000386" res="671797.8" algo="FTMS"/>
<pk mz="259.129932" i="3303343.3" sn="30.38" a="1189.65" fwhm="0.000397" res="653272.1" algo="FTMS"/>
<pk mz="259.155052" i="1936305.6" sn="16.74" a="580.60" fwhm="0.000358" res="724653.4" algo="FTMS"/>
<pk mz="259.191483" i="1730100.9" sn="14.69" a="547.03" fwhm="0.000382" res="678142.3" algo="FTMS"/>
<pk mz="260.051632" i="1035007.8" sn="7.75" a="256.07" fwhm="0.000351" res="740605.2" algo="FTMS"/>
<pk mz="260.976784" i="984267.0" sn="7.22" a="216.33" fwhm="0.000347" res="752777.5" algo="FTMS"/>
<pk mz="261.004102" i="1179213.1" sn="9.16" a="307.08" fwhm="0.000387" res="675232.9" algo="FTMS"/>
<pk mz="261.061579" i="1314513.6" sn="10.50" a="373.19" fwhm="0.000345" res="756119.4" algo="FTMS"/>
<pk mz="261.097942" i="2514516.5" sn="22.42" a="886.68" fwhm="0.000402" res="650000.2" algo="FTMS"/>
<pk mz="261.124472" i="1084310.5" sn="8.21" a="322.53" fwhm="0.000402" res="649587.2" algo="FTMS"/>
<pk mz="261.134339" i="2240343.3" sn="19.70" a="744.98" fwhm="0.000392" res="665887.3" algo="FTMS"/>
<pk mz="262.055480" i="2802588.3" sn="25.29" a="679.16" fwhm="0.000289" res="906085.3" algo="FTMS"/>
<pk mz="262.055976" i="19435420.0" z="-1" sn="190.56" a="8178.83" fwhm="0.000415" res="630735.8" algo="FTMS" component_name="X" deconvoluted_molecular_mass="262.056112" deconvoluted_isotopic_mass="262.056109"/>
<pk mz="262.956593" i="1007643.1" sn="7.45" a="262.34" fwhm="0.000410" res="640582.6" algo="FTMS"/>
<pk mz="263.019714" i="1825631.3" sn="15.58" a="569.59" fwhm="0.000377" res="698224.4" algo="FTMS"/>
<pk mz="263.035616" i="1424864.4" sn="11.59" a="450.54" fwhm="0.000395" res="666683.4" algo="FTMS"/>
<pk mz="263.044012" i="80277472.0" z="-1" sn="795.14" a="34189.45" fwhm="0.000420" res="625734.8" algo="FTMS" component_name="H" deconvoluted_molecular_mass="263.044145" deconvoluted_isotopic_mass="263.044145"/>
<pk mz="263.056031" i="1281249.8" sn="10.17" a="298.64" fwhm="0.000341" res="771935.4" algo="FTMS"/>
<pk mz="263.059354" i="2052577.9" z="-1" sn="17.83" a="636.89" fwhm="0.000384" res="685620.7" algo="FTMS" component_name="X" deconvoluted_molecular_mass="262.056112" deconvoluted_isotopic_mass="263.059488"/>
<pk mz="264.014929" i="1440031.5" sn="11.74" a="430.17" fwhm="0.000372" res="709647.1" algo="FTMS"/>
<pk mz="264.047351" i="7871009.5" z="-1" sn="75.65" a="3315.69" fwhm="0.000436" res="605067.9" algo="FTMS" component_name="H" deconvoluted_molecular_mass="263.044145" deconvoluted_isotopic_mass="264.047486"/>
<pk mz="264.051362" i="1042081.7" sn="7.79" a="265.22" fwhm="0.000386" res="684184.0" algo="FTMS"/>
<pk mz="265.041046" i="21934172.0" z="-1" sn="214.56" a="9411.81" fwhm="0.000435" res="608919.0" algo="FTMS" component_name="T" deconvoluted_molecular_mass="265.041184" deconvoluted_isotopic_mass="265.041182"/>
<pk mz="265.057344" i="2963549.5" sn="26.78" a="584.25" fwhm="0.000266" res="996263.3" algo="FTMS"/>
<pk mz="265.057838" i="15724638.0" z="-1" sn="153.10" a="6529.74" fwhm="0.000418" res="634583.9" algo="FTMS" component_name="Z" deconvoluted_molecular_mass="265.057973" deconvoluted_isotopic_mass="265.057975"/>
<pk mz="265.071747" i="1242590.4" sn="9.74" a="354.95" fwhm="0.000411" res="645382.1" algo="FTMS"/>
<pk mz="265.147878" i="2611042.8" sn="23.29" a="925.26" fwhm="0.000393" res="673984.7" algo="FTMS"/>
<pk mz="265.703373" i="1086593.8" sn="8.20" a="395.41" fwhm="0.000498" res="533411.3" algo="FTMS"/>
<pk mz="266.030523" i="1101587.4" sn="8.35" a="303.20" fwhm="0.000372" res="715541.3" algo="FTMS"/>
<pk mz="266.044400" i="2816148.3" z="-1" sn="25.32" a="1089.26" fwhm="0.000436" res="609921.2" algo="FTMS" component_name="T" deconvoluted_molecular_mass="265.041184" deconvoluted_isotopic_mass="266.044537"/>
<pk mz="266.061168" i="2009237.0" z="-1" sn="17.33" a="669.57" fwhm="0.000404" res="658960.2" algo="FTMS" component_name="Z" deconvoluted_molecular_mass="265.057973" deconvoluted_isotopic_mass="266.061305"/>
<pk mz="266.089466" i="11120791.0" z="-1" sn="107.52" a="4740.56" fwhm="0.000431" res="617493.0" algo="FTMS" component_name="r" deconvoluted_molecular_mass="266.089599" deconvoluted_isotopic_mass="266.089604"/>
<pk mz="266.848441" i="1127741.8" sn="8.61" a="309.63" fwhm="0.000395" res="674762.5" algo="FTMS"/>
<pk mz="267.014623" i="2104774.0" sn="18.28" a="700.31" fwhm="0.000390" res="683874.5" algo="FTMS"/>
<pk mz="267.051024" i="2281671.8" sn="20.03" a="814.08" fwhm="0.000418" res="638379.8" algo="FTMS"/>
<pk mz="267.073472" i="8705225.0" z="-1" sn="83.61" a="3630.43" fwhm="0.000430" res="621764.4" algo="FTMS" component_name="BH" deconvoluted_molecular_mass="267.073612" deconvoluted_isotopic_mass="267.073611"/>
<pk mz="267.087427" i="1334345.6" sn="10.65" a="395.12" fwhm="0.000354" res="753504.3" algo="FTMS"/>
<pk mz="267.092747" i="1002441.9" z="-1" sn="7.37" a="277.87" fwhm="0.000382" res="699581.4" algo="FTMS" component_name="r" deconvoluted_molecular_mass="266.089599" deconvoluted_isotopic_mass="267.092886"/>
<pk mz="267.123755" i="1101515.4" sn="8.35" a="284.68" fwhm="0.000383" res="696660.9" algo="FTMS"/>
<pk mz="268.046219" i="1403383.5" sn="11.33" a="412.49" fwhm="0.000364" res="736151.1" algo="FTMS"/>
<pk mz="268.076849" i="1856760.9" z="-1" sn="15.82" a="635.92" fwhm="0.000394" res="679804.3" algo="FTMS" component_name="BH" deconvoluted_molecular_mass="267.073612" deconvoluted_isotopic_mass="268.076989"/>
<pk mz="268.095726" i="1228665.8" sn="9.61" a="448.02" fwhm="0.000447" res="599108.2" algo="FTMS"/>
<pk mz="269.030310" i="2195235.8" sn="19.10" a="862.66" fwhm="0.000432" res="622619.8" algo="FTMS"/>
<pk mz="269.066660" i="2629157.3" sn="23.37" a="997.19" fwhm="0.000427" res="630718.8" algo="FTMS"/>
<pk mz="269.103057" i="2503462.8" sn="22.14" a="904.28" fwhm="0.000413" res="651765.2" algo="FTMS"/>
<pk mz="269.131178" i="1053480.0" sn="7.84" a="228.33" fwhm="0.000333" res="808450.7" algo="FTMS"/>
<pk mz="269.139430" i="3784232.3" sn="34.76" a="1534.70" fwhm="0.000431" res="623835.6" algo="FTMS"/>
<pk mz="269.175830" i="1586345.9" sn="13.09" a="519.23" fwhm="0.000426" res="631142.9" algo="FTMS"/>
<pk mz="269.212205" i="1886251.5" sn="16.05" a="650.97" fwhm="0.000405" res="664122.7" algo="FTMS"/>
<pk mz="269.649817" i="1084222.1" sn="8.14" a="532.13" fwhm="0.000647" res="416783.6" algo="FTMS"/>
<pk mz="270.061878" i="1203535.1" sn="9.32" a="352.92" fwhm="0.000404" res="667978.1" algo="FTMS"/>
<pk mz="270.083454" i="986768.1" z="-1" sn="7.18" a="269.48" fwhm="0.000392" res="689112.0" algo="FTMS" component_name="BH" deconvoluted_molecular_mass="267.073612" deconvoluted_isotopic_mass="270.083596"/>
<pk mz="271.045911" i="1587062.5" sn="13.10" a="542.48" fwhm="0.000414" res="654816.2" algo="FTMS"/>
<pk mz="271.057156" i="1430135.0" sn="11.55" a="504.96" fwhm="0.000427" res="634830.0" algo="FTMS"/>
<pk mz="271.064568" i="4954999.5" sn="46.30" a="2091.08" fwhm="0.000438" res="618514.4" algo="FTMS"/>
<pk mz="271.082316" i="3095160.0" sn="27.97" a="1180.04" fwhm="0.000423" res="641300.0" algo="FTMS"/>
<pk mz="271.118691" i="4503417.5" sn="41.85" a="1881.43" fwhm="0.000446" res="608002.4" algo="FTMS"/>
<pk mz="271.155090" i="3348346.8" sn="30.46" a="1381.12" fwhm="0.000454" res="597474.0" algo="FTMS"/>
<pk mz="271.191473" i="3638652.3" sn="33.33" a="1465.35" fwhm="0.000424" res="639252.3" algo="FTMS"/>
<pk mz="272.041110" i="1602332.6" sn="13.25" a="596.12" fwhm="0.000473" res="575552.2" algo="FTMS"/>
<pk mz="272.077586" i="1449630.0" sn="11.74" a="543.36" fwhm="0.000435" res="624873.6" algo="FTMS"/>
<pk mz="272.113926" i="1032351.3" sn="7.63" a="238.30" fwhm="0.000355" res="765771.0" algo="FTMS"/>
<pk mz="272.532985" i="968686.9" sn="7.00" a="228.12" fwhm="0.000443" res="615886.4" algo="FTMS"/>
<pk mz="272.919801" i="1132285.1" sn="8.61" a="394.07" fwhm="0.000452" res="604329.7" algo="FTMS"/>
<pk mz="273.025197" i="1017792.9" sn="7.49" a="301.45" fwhm="0.000447" res="610885.5" algo="FTMS"/>
<pk mz="273.061618" i="1894850.3" sn="16.13" a="715.45" fwhm="0.000434" res="629174.1" algo="FTMS"/>
<pk mz="273.097413" i="1164739.5" sn="8.93" a="249.40" fwhm="0.000300" res="910772.3" algo="FTMS"/>
<pk mz="273.097965" i="5091779.5" sn="47.65" a="2065.36" fwhm="0.000434" res="629342.9" algo="FTMS"/>
<pk mz="273.109168" i="1408964.0" sn="11.34" a="413.93" fwhm="0.000420" res="650655.4" algo="FTMS"/>
<pk mz="273.134329" i="6568901.0" sn="62.22" a="2793.34" fwhm="0.000442" res="618114.4" algo="FTMS"/>
<pk mz="273.170753" i="1083462.3" sn="8.10" a="306.15" fwhm="0.000380" res="719785.1" algo="FTMS"/>
<pk mz="273.207148" i="1319943.5" sn="10.42" a="569.19" fwhm="0.000516" res="529312.7" algo="FTMS"/>
<pk mz="274.093199" i="4231655.5" sn="39.01" a="1692.40" fwhm="0.000435" res="630591.2" algo="FTMS"/>
<pk mz="274.137704" i="1177448.9" sn="9.02" a="399.57" fwhm="0.000471" res="582163.1" algo="FTMS"/>
<pk mz="274.601322" i="974969.4" sn="7.03" a="243.68" fwhm="0.000376" res="730378.3" algo="FTMS"/>
<pk mz="275.019720" i="1224840.1" sn="9.49" a="330.28" fwhm="0.000388" res="709154.9" algo="FTMS"/>
<pk mz="275.059336" i="2343945.5" sn="20.48" a="934.82" fwhm="0.000469" res="585867.0" algo="FTMS"/>
<pk mz="275.077207" i="2342922.3" sn="20.47" a="911.78" fwhm="0.000451" res="609759.7" algo="FTMS"/>
<pk mz="275.088299" i="1030218.6" sn="7.58" a="327.82" fwhm="0.000448" res="614204.2" algo="FTMS"/>
<pk mz="275.103723" i="1000459.1" sn="7.28" a="274.55" fwhm="0.000378" res="727381.8" algo="FTMS"/>
<pk mz="275.113628" i="3358731.5" sn="30.44" a="1369.40" fwhm="0.000443" res="620994.1" algo="FTMS"/>
<pk mz="275.150014" i="2603020.8" sn="23.02" a="1035.28" fwhm="0.000454" res="605868.7" algo="FTMS"/>
<pk mz="276.071640" i="1821613.4" sn="15.35" a="657.17" fwhm="0.000450" res="614149.1" algo="FTMS"/>
<pk mz="276.187637" i="973233.5" sn="7.02" a="351.30" fwhm="0.000562" res="491021.2" algo="FTMS"/>
<pk mz="276.998941" i="1485902.5" sn="12.05" a="514.77" fwhm="0.000440" res="629237.5" algo="FTMS"/>
<pk mz="277.023274" i="23464528.0" z="-1" sn="227.86" a="11210.37" fwhm="0.000475" res="582829.3" algo="FTMS" component_name="S" deconvoluted_molecular_mass="277.023424" deconvoluted_isotopic_mass="277.023425"/>
<pk mz="277.035372" i="2239311.8" sn="19.45" a="877.45" fwhm="0.000461" res="601021.6" algo="FTMS"/>
<pk mz="277.050343" i="3599952.3" sn="32.81" a="1652.18" fwhm="0.000494" res="561236.0" algo="FTMS"/>
<pk mz="277.054859" i="4948560.5" sn="46.05" a="2488.35" fwhm="0.000529" res="523684.3" algo="FTMS"/>
<pk mz="277.059627" i="324760160.0" z="-1" sn="3186.30" a="153038.64" fwhm="0.000472" res="587365.9" algo="FTMS" component_name="A" deconvoluted_molecular_mass="277.059783" deconvoluted_isotopic_mass="277.059778"/>
<pk mz="277.071720" i="1099729.1" sn="8.26" a="332.66" fwhm="0.000422" res="655928.7" algo="FTMS"/>
<pk mz="277.084757" i="997073.6" sn="7.25" a="316.02" fwhm="0.000422" res="655860.8" algo="FTMS"/>
<pk mz="277.157543" i="1555028.3" sn="12.73" a="571.83" fwhm="0.000477" res="580694.8" algo="FTMS"/>
<pk mz="277.225523" i="986454.7" sn="7.15" a="308.21" fwhm="0.000472" res="587657.2" algo="FTMS"/>
<pk mz="278.026612" i="2294644.0" z="-1" sn="19.91" a="1037.34" fwhm="0.000501" res="554433.1" algo="FTMS" component_name="S" deconvoluted_molecular_mass="277.023424" deconvoluted_isotopic_mass="278.026764"/>
<pk mz="278.056685" i="2158709.0" sn="18.58" a="777.18" fwhm="0.000427" res="651677.7" algo="FTMS"/>
<pk mz="278.063016" i="33055350.0" z="-1" sn="320.68" a="15887.95" fwhm="0.000484" res="574924.2" algo="FTMS" component_name="A" deconvoluted_molecular_mass="277.059783" deconvoluted_isotopic_mass="278.063169"/>
<pk mz="278.063640" i="1458805.4" sn="11.73" a="281.90" fwhm="0.000229" res="1213250.5" algo="FTMS"/>
<pk mz="279.014650" i="5286553.0" sn="49.16" a="2284.30" fwhm="0.000452" res="616616.5" algo="FTMS"/>
<pk mz="279.020321" i="8276633.5" sn="78.40" a="3890.56" fwhm="0.000483" res="578234.5" algo="FTMS"/>
<pk mz="279.038910" i="13666970.0" z="-1" sn="131.10" a="6596.94" fwhm="0.000486" res="574372.2" algo="FTMS" component_name="f" deconvoluted_molecular_mass="279.039069" deconvoluted_isotopic_mass="279.039064"/>
<pk mz="279.056691" i="97735320.0" z="-1" sn="953.11" a="46510.82" fwhm="0.000483" res="577411.8" algo="FTMS" component_name="G" deconvoluted_molecular_mass="279.056845" deconvoluted_isotopic_mass="279.056844"/>
<pk mz="279.066358" i="3546523.3" z="-1" sn="32.15" a="1687.81" fwhm="0.000504" res="553437.0" algo="FTMS" component_name="A" deconvoluted_molecular_mass="277.059783" deconvoluted_isotopic_mass="279.066512"/>
<pk mz="279.073493" i="3792027.5" sn="34.55" a="1747.95" fwhm="0.000492" res="567066.7" algo="FTMS"/>
<pk mz="279.087370" i="1170460.0" sn="8.91" a="346.40" fwhm="0.000413" res="675660.2" algo="FTMS"/>
<pk mz="279.098601" i="1338396.4" sn="10.56" a="521.32" fwhm="0.000462" res="604649.5" algo="FTMS"/>
<pk mz="279.100471" i="1429916.5" sn="11.45" a="438.28" fwhm="0.000399" res="700339.8" algo="FTMS"/>
<pk mz="279.123721" i="1046301.4" sn="7.70" a="258.10" fwhm="0.000385" res="724570.3" algo="FTMS"/>
<pk mz="279.163494" i="1418782.9" sn="11.34" a="412.17" fwhm="0.000379" res="736445.1" algo="FTMS"/>
<pk mz="279.173234" i="1225503.3" sn="9.45" a="373.04" fwhm="0.000422" res="661458.3" algo="FTMS"/>
<pk mz="280.042302" i="2129601.5" z="-1" sn="18.29" a="851.26" fwhm="0.000454" res="616296.2" algo="FTMS" component_name="f" deconvoluted_molecular_mass="279.039069" deconvoluted_isotopic_mass="280.042457"/>
<pk mz="280.046288" i="1194817.8" sn="9.15" a="388.27" fwhm="0.000435" res="643052.8" algo="FTMS"/>
<pk mz="280.060044" i="9240258.0" z="-1" sn="87.82" a="4501.40" fwhm="0.000482" res="581092.4" algo="FTMS" component_name="G" deconvoluted_molecular_mass="279.056845" deconvoluted_isotopic_mass="280.060199"/>
<pk mz="280.068739" i="8571587.0" z="-1" sn="81.28" a="4075.35" fwhm="0.000478" res="586380.7" algo="FTMS" component_name="BN" deconvoluted_molecular_mass="280.068900" deconvoluted_isotopic_mass="280.068894"/>
<pk mz="280.069702" i="1854658.6" sn="15.60" a="702.66" fwhm="0.000437" res="640828.1" algo="FTMS"/>
<pk mz="281.030234" i="3571946.5" sn="32.40" a="1584.26" fwhm="0.000463" res="607624.1" algo="FTMS"/>
<pk mz="281.035947" i="4509930.5" sn="41.57" a="2087.12" fwhm="0.000490" res="573763.4" algo="FTMS"/>
<pk mz="281.045585" i="1266667.1" z="-1" sn="9.85" a="561.41" fwhm="0.000591" res="475763.5" algo="FTMS" component_name="f" deconvoluted_molecular_mass="279.039069" deconvoluted_isotopic_mass="281.045741"/>
<pk mz="281.052749" i="7408363.5" sn="69.91" a="3454.09" fwhm="0.000485" res="579331.2" algo="FTMS"/>
<pk mz="281.060879" i="1294827.8" sn="10.13" a="561.30" fwhm="0.000539" res="521364.3" algo="FTMS"/>
<pk mz="281.063374" i="1454827.9" z="-1" sn="11.69" a="644.78" fwhm="0.000543" res="517300.6" algo="FTMS" component_name="G" deconvoluted_molecular_mass="279.056845" deconvoluted_isotopic_mass="281.063530"/>
<pk mz="281.066646" i="7677676.0" sn="72.54" a="3494.25" fwhm="0.000470" res="598266.0" algo="FTMS"/>
<pk mz="281.072132" i="1123372.3" z="-1" sn="8.45" a="434.19" fwhm="0.000524" res="536123.1" algo="FTMS" component_name="BN" deconvoluted_molecular_mass="280.068900" deconvoluted_isotopic_mass="281.072289"/>
<pk mz="281.073077" i="1099884.3" sn="8.22" a="336.56" fwhm="0.000437" res="642462.3" algo="FTMS"/>
<pk mz="281.103011" i="1078253.5" sn="8.01" a="374.59" fwhm="0.000458" res="613991.8" algo="FTMS"/>
<pk mz="281.116151" i="1303278.1" sn="10.21" a="503.34" fwhm="0.000505" res="557055.6" algo="FTMS"/>
<pk mz="281.142834" i="981615.2" sn="7.07" a="312.18" fwhm="0.000463" res="607142.4" algo="FTMS"/>
<pk mz="281.175907" i="1188464.6" sn="9.09" a="407.36" fwhm="0.000444" res="632806.7" algo="FTMS"/>
<pk mz="282.025534" i="1959958.0" sn="16.63" a="833.81" fwhm="0.000479" res="588563.2" algo="FTMS"/>
<pk mz="282.048971" i="1102999.0" sn="8.25" a="269.37" fwhm="0.000408" res="691397.0" algo="FTMS"/>
<pk mz="282.056092" i="1607319.4" sn="13.19" a="596.33" fwhm="0.000474" res="594574.3" algo="FTMS"/>
<pk mz="282.061921" i="1170071.6" sn="8.91" a="354.89" fwhm="0.000432" res="652536.4" algo="FTMS"/>
<pk mz="282.070016" i="2089752.0" sn="17.90" a="983.36" fwhm="0.000558" res="505669.7" algo="FTMS"/>
<pk mz="282.084389" i="3115800.8" sn="27.81" a="1297.19" fwhm="0.000465" res="607042.0" algo="FTMS"/>
<pk mz="283.009567" i="2082115.9" sn="17.75" a="980.46" fwhm="0.000530" res="534270.7" algo="FTMS"/>
<pk mz="283.045919" i="3714373.8" sn="33.64" a="1627.89" fwhm="0.000479" res="590593.1" algo="FTMS"/>
<pk mz="283.068393" i="10261319.0" z="-1" sn="97.38" a="5160.92" fwhm="0.000502" res="563675.3" algo="FTMS" component_name="AA" deconvoluted_molecular_mass="283.068551" deconvoluted_isotopic_mass="283.068552"/>
<pk mz="283.082283" i="4725575.5" sn="43.49" a="2215.71" fwhm="0.000496" res="570853.6" algo="FTMS"/>
<pk mz="283.118676" i="2646601.3" sn="23.25" a="1066.11" fwhm="0.000478" res="592410.7" algo="FTMS"/>
<pk mz="283.130035" i="999753.8" sn="7.21" a="383.21" fwhm="0.000514" res="550597.4" algo="FTMS"/>
<pk mz="283.155034" i="1425995.0" sn="11.36" a="571.26" fwhm="0.000469" res="603817.8" algo="FTMS"/>
<pk mz="283.191471" i="3035724.8" sn="27.03" a="1396.38" fwhm="0.000498" res="568491.3" algo="FTMS"/>
<pk mz="283.227836" i="1105102.5" sn="8.24" a="416.26" fwhm="0.000490" res="578400.3" algo="FTMS"/>
<pk mz="284.041150" i="1105271.5" sn="8.24" a="260.58" fwhm="0.000396" res="717549.1" algo="FTMS"/>
<pk mz="284.071716" i="1957241.0" z="-1" sn="16.53" a="705.82" fwhm="0.000437" res="649344.8" algo="FTMS" component_name="AA" deconvoluted_molecular_mass="283.068551" deconvoluted_isotopic_mass="284.071876"/>
<pk mz="284.316940" i="1052485.9" sn="7.73" a="510.27" fwhm="0.000650" res="437157.5" algo="FTMS"/>
<pk mz="285.025233" i="1060268.4" sn="7.80" a="377.40" fwhm="0.000476" res="599346.5" algo="FTMS"/>
<pk mz="285.061573" i="12763054.0" z="-1" sn="121.74" a="6373.94" fwhm="0.000508" res="561013.5" algo="FTMS" component_name="h" deconvoluted_molecular_mass="285.061735" deconvoluted_isotopic_mass="285.061735"/>
<pk mz="285.075099" i="1150255.1" z="-1" sn="8.68" a="448.46" fwhm="0.000541" res="527400.4" algo="FTMS" component_name="AA" deconvoluted_molecular_mass="283.068551" deconvoluted_isotopic_mass="285.075260"/>
<pk mz="285.080188" i="3858863.5" sn="35.05" a="1819.36" fwhm="0.000516" res="552296.5" algo="FTMS"/>
<pk mz="285.097936" i="5560752.5" sn="51.62" a="2719.88" fwhm="0.000512" res="556586.5" algo="FTMS"/>
<pk mz="285.126112" i="6378930.0" sn="59.58" a="3378.80" fwhm="0.000511" res="558484.0" algo="FTMS"/>
<pk mz="285.134318" i="4964274.5" sn="45.81" a="2268.05" fwhm="0.000486" res="587093.3" algo="FTMS"/>
<pk mz="285.170750" i="2719924.5" sn="23.96" a="1340.88" fwhm="0.000530" res="538086.7" algo="FTMS"/>
<pk mz="285.207105" i="6607286.5" sn="61.80" a="3431.69" fwhm="0.000526" res="541729.8" algo="FTMS"/>
<pk mz="286.056770" i="1509992.1" sn="12.18" a="529.98" fwhm="0.000455" res="628581.6" algo="FTMS"/>
<pk mz="286.064922" i="1676520.6" z="-1" sn="13.80" a="620.32" fwhm="0.000459" res="623829.9" algo="FTMS" component_name="h" deconvoluted_molecular_mass="285.061735" deconvoluted_isotopic_mass="286.065085"/>
<pk mz="286.078421" i="1336937.4" z="-1" sn="10.49" a="474.41" fwhm="0.000483" res="592445.3" algo="FTMS" component_name="AA" deconvoluted_molecular_mass="283.068551" deconvoluted_isotopic_mass="286.078584"/>
<pk mz="286.129481" i="1546092.5" sn="12.53" a="786.57" fwhm="0.000646" res="443002.4" algo="FTMS"/>
<pk mz="286.210439" i="1371889.4" sn="10.83" a="463.12" fwhm="0.000468" res="611802.7" algo="FTMS"/>
<pk mz="287.040845" i="1905189.8" sn="15.95" a="892.74" fwhm="0.000536" res="535175.9" algo="FTMS"/>
<pk mz="287.072835" i="1080807.8" sn="7.96" a="521.57" fwhm="0.000646" res="444650.2" algo="FTMS"/>
<pk mz="287.077220" i="2101800.0" sn="17.85" a="944.51" fwhm="0.000519" res="553363.8" algo="FTMS"/>
<pk mz="287.088554" i="1006440.8" sn="7.24" a="282.99" fwhm="0.000464" res="618777.9" algo="FTMS"/>
<pk mz="287.113601" i="6553642.5" sn="60.99" a="3211.45" fwhm="0.000514" res="558459.4" algo="FTMS"/>
<pk mz="287.124928" i="1696299.1" sn="13.92" a="702.77" fwhm="0.000466" res="615506.8" algo="FTMS"/>
<pk mz="287.150016" i="4709933.0" sn="43.12" a="2207.66" fwhm="0.000490" res="585432.6" algo="FTMS"/>
<pk mz="287.186425" i="1961775.3" sn="16.50" a="786.28" fwhm="0.000469" res="611800.5" algo="FTMS"/>
<pk mz="287.222814" i="1765041.6" sn="14.59" a="721.92" fwhm="0.000478" res="600290.9" algo="FTMS"/>
<pk mz="288.116945" i="1348462.6" sn="10.55" a="555.38" fwhm="0.000507" res="568725.2" algo="FTMS"/>
<pk mz="288.153319" i="1145713.1" sn="8.59" a="357.37" fwhm="0.000447" res="644080.0" algo="FTMS"/>
<pk mz="288.226127" i="982134.4" sn="7.00" a="351.53" fwhm="0.000478" res="603062.1" algo="FTMS"/>
<pk mz="288.987242" i="2139310.3" sn="18.22" a="1098.97" fwhm="0.000578" res="499746.3" algo="FTMS"/>
<pk mz="289.035370" i="1738417.9" sn="14.33" a="702.17" fwhm="0.000489" res="591213.9" algo="FTMS"/>
<pk mz="289.056497" i="1286963.5" sn="9.96" a="447.66" fwhm="0.000474" res="610263.7" algo="FTMS"/>
<pk mz="289.071714" i="1039156.6" sn="7.56" a="272.36" fwhm="0.000396" res="729869.9" algo="FTMS"/>
<pk mz="289.075024" i="2894516.8" sn="25.53" a="1263.14" fwhm="0.000478" res="604937.4" algo="FTMS"/>
<pk mz="289.092841" i="3174582.3" sn="28.25" a="1356.59" fwhm="0.000470" res="615211.3" algo="FTMS"/>
<pk mz="289.121160" i="7211192.5" sn="67.36" a="3944.76" fwhm="0.000549" res="526605.1" algo="FTMS"/>
<pk mz="289.129266" i="4315833.0" sn="39.30" a="2057.34" fwhm="0.000509" res="568259.2" algo="FTMS"/>
<pk mz="289.165605" i="2139323.8" sn="18.22" a="939.51" fwhm="0.000524" res="552018.8" algo="FTMS"/>
<pk mz="289.201920" i="1001150.6" sn="7.19" a="384.98" fwhm="0.000543" res="533042.1" algo="FTMS"/>
<pk mz="290.124541" i="1104136.0" sn="8.19" a="364.25" fwhm="0.000475" res="610727.9" algo="FTMS"/>
<pk mz="291.038901" i="59987284.0" z="-1" sn="578.70" a="31865.36" fwhm="0.000525" res="554582.8" algo="FTMS" component_name="J" deconvoluted_molecular_mass="291.039011" deconvoluted_isotopic_mass="291.039070"/>
<pk mz="291.050977" i="1676118.9" sn="13.73" a="741.76" fwhm="0.000530" res="549072.3" algo="FTMS"/>
<pk mz="291.054244" i="3089751.0" sn="27.42" a="1679.64" fwhm="0.000532" res="546788.8" algo="FTMS"/>
<pk mz="291.100443" i="1015259.2" sn="7.32" a="329.02" fwhm="0.000500" res="581704.2" algo="FTMS"/>
<pk mz="291.118226" i="2128732.8" sn="18.11" a="939.86" fwhm="0.000524" res="555920.0" algo="FTMS"/>
<pk mz="291.136841" i="1294174.4" sn="10.03" a="459.56" fwhm="0.000442" res="658415.8" algo="FTMS"/>
<pk mz="291.173184" i="1128033.6" sn="8.42" a="461.50" fwhm="0.000576" res="505863.7" algo="FTMS"/>
<pk mz="291.209617" i="1943396.9" sn="16.32" a="826.25" fwhm="0.000506" res="575602.7" algo="FTMS"/>
<pk mz="292.042263" i="6152625.0" z="-1" sn="56.82" a="3041.06" fwhm="0.000520" res="562100.9" algo="FTMS" component_name="J" deconvoluted_molecular_mass="291.039011" deconvoluted_isotopic_mass="292.042434"/>
<pk mz="292.046233" i="1509681.1" sn="12.05" a="622.05" fwhm="0.000522" res="559410.9" algo="FTMS"/>
<pk mz="292.103747" i="9475511.0" z="-1" sn="88.85" a="5663.76" fwhm="0.000560" res="521685.0" algo="FTMS" component_name="AM" deconvoluted_molecular_mass="292.103924" deconvoluted_isotopic_mass="292.103917"/>
<pk mz="292.993913" i="1101324.5" sn="8.12" a="303.39" fwhm="0.000411" res="712092.3" algo="FTMS"/>
<pk mz="293.030267" i="2608656.0" sn="22.65" a="1113.86" fwhm="0.000489" res="599251.5" algo="FTMS"/>
<pk mz="293.035958" i="20321808.0" z="-1" sn="193.42" a="10727.96" fwhm="0.000536" res="547170.7" algo="FTMS" component_name="U" deconvoluted_molecular_mass="293.036134" deconvoluted_isotopic_mass="293.036130"/>
<pk mz="293.041508" i="1005841.3" z="-1" sn="7.19" a="364.25" fwhm="0.000523" res="560266.8" algo="FTMS" component_name="J" deconvoluted_molecular_mass="291.039011" deconvoluted_isotopic_mass="293.041680"/>
<pk mz="293.054561" i="4410898.5" sn="40.02" a="2122.31" fwhm="0.000511" res="573904.5" algo="FTMS"/>
<pk mz="293.066645" i="2421011.8" sn="20.84" a="1097.23" fwhm="0.000502" res="583489.1" algo="FTMS"/>
<pk mz="293.079701" i="1630869.0" sn="13.22" a="628.65" fwhm="0.000494" res="593242.6" algo="FTMS"/>
<pk mz="293.103045" i="1431703.4" sn="11.30" a="492.00" fwhm="0.000472" res="621155.1" algo="FTMS"/>
<pk mz="293.107130" i="1896727.8" z="-1" sn="15.78" a="883.53" fwhm="0.000538" res="545241.3" algo="FTMS" component_name="AM" deconvoluted_molecular_mass="292.103924" deconvoluted_isotopic_mass="293.107302"/>
<pk mz="293.114374" i="1005464.5" sn="7.19" a="350.61" fwhm="0.000459" res="638544.1" algo="FTMS"/>
<pk mz="293.116116" i="2309912.8" sn="19.77" a="1073.21" fwhm="0.000543" res="539829.8" algo="FTMS"/>
<pk mz="293.152466" i="1657116.3" sn="13.47" a="671.20" fwhm="0.000501" res="585144.5" algo="FTMS"/>
<pk mz="293.175798" i="19115550.0" z="-1" sn="181.79" a="10881.69" fwhm="0.000543" res="539634.9" algo="FTMS" component_name="Y" deconvoluted_molecular_mass="293.175973" deconvoluted_isotopic_mass="293.175970"/>
<pk mz="293.179182" i="3421727.0" sn="30.49" a="1756.20" fwhm="0.000545" res="538381.5" algo="FTMS"/>
<pk mz="293.188875" i="1907231.9" sn="15.88" a="781.17" fwhm="0.000486" res="603294.5" algo="FTMS"/>
<pk mz="293.233916" i="1009316.4" sn="7.23" a="403.09" fwhm="0.000595" res="492838.4" algo="FTMS"/>
<pk mz="293.260679" i="1038759.1" sn="7.51" a="508.31" fwhm="0.000689" res="425323.7" algo="FTMS"/>
<pk mz="294.025510" i="1607669.8" sn="13.00" a="637.84" fwhm="0.000497" res="591094.1" algo="FTMS"/>
<pk mz="294.039341" i="1806967.1" z="-1" sn="14.92" a="616.66" fwhm="0.000420" res="700903.0" algo="FTMS" component_name="U" deconvoluted_molecular_mass="293.036134" deconvoluted_isotopic_mass="294.039514"/>
<pk mz="294.061913" i="1017337.6" sn="7.30" a="293.30" fwhm="0.000508" res="578907.4" algo="FTMS"/>
<pk mz="294.082201" i="2311803.8" sn="19.78" a="1056.48" fwhm="0.000512" res="574642.1" algo="FTMS"/>
<pk mz="294.179162" i="3561606.0" z="-1" sn="31.83" a="1786.82" fwhm="0.000541" res="543596.8" algo="FTMS" component_name="Y" deconvoluted_molecular_mass="293.175973" deconvoluted_isotopic_mass="294.179335"/>
<pk mz="294.855748" i="1095694.6" sn="8.06" a="590.12" fwhm="0.000691" res="426624.3" algo="FTMS"/>
<pk mz="295.009489" i="1345375.5" sn="10.47" a="559.53" fwhm="0.000494" res="597049.9" algo="FTMS"/>
<pk mz="295.045953" i="3010019.5" sn="26.51" a="1472.91" fwhm="0.000553" res="533832.4" algo="FTMS"/>
<pk mz="295.051686" i="1148772.3" sn="8.57" a="510.30" fwhm="0.000560" res="527336.2" algo="FTMS"/>
<pk mz="295.057064" i="1129316.8" sn="8.38" a="378.52" fwhm="0.000472" res="624996.4" algo="FTMS"/>
<pk mz="295.068415" i="1726438.1" sn="14.14" a="701.51" fwhm="0.000481" res="612982.2" algo="FTMS"/>
<pk mz="295.082277" i="2179815.5" sn="18.51" a="974.83" fwhm="0.000512" res="576024.1" algo="FTMS"/>
<pk mz="295.093583" i="1025960.9" sn="7.39" a="472.21" fwhm="0.000614" res="480414.1" algo="FTMS"/>
<pk mz="295.095387" i="2255081.0" sn="19.24" a="970.48" fwhm="0.000514" res="574612.9" algo="FTMS"/>
<pk mz="295.118650" i="1148139.6" sn="8.56" a="380.08" fwhm="0.000561" res="526265.2" algo="FTMS"/>
<pk mz="295.131742" i="1380589.1" sn="10.81" a="489.50" fwhm="0.000476" res="619741.9" algo="FTMS"/>
<pk mz="295.168207" i="1112817.1" sn="8.22" a="400.13" fwhm="0.000516" res="572216.8" algo="FTMS"/>
<pk mz="295.758078" i="1007667.6" sn="7.21" a="359.09" fwhm="0.000522" res="567080.5" algo="FTMS"/>
<pk mz="296.041121" i="1433172.1" sn="11.31" a="559.13" fwhm="0.000462" res="641013.1" algo="FTMS"/>
<pk mz="296.100058" i="2427227.0" sn="20.89" a="1158.76" fwhm="0.000526" res="562888.1" algo="FTMS"/>
<pk mz="297.025218" i="2763464.8" sn="24.01" a="1230.20" fwhm="0.000510" res="582534.7" algo="FTMS"/>
<pk mz="297.061589" i="3582925.0" sn="31.87" a="1681.05" fwhm="0.000516" res="576201.6" algo="FTMS"/>
<pk mz="297.097987" i="2535121.5" sn="21.82" a="1260.71" fwhm="0.000548" res="542098.7" algo="FTMS"/>
<pk mz="297.152332" i="4547544.0" sn="41.12" a="1292.23" fwhm="0.000364" res="816172.2" algo="FTMS"/>
<pk mz="297.152954" i="32065496.0" z="-1" sn="305.07" a="17778.88" fwhm="0.000546" res="544409.9" algo="FTMS" component_name="M" deconvoluted_molecular_mass="297.153139" deconvoluted_isotopic_mass="297.153131"/>
<pk mz="297.170775" i="1835738.4" sn="15.11" a="728.77" fwhm="0.000471" res="630615.8" algo="FTMS"/>
<pk mz="297.207140" i="1950430.8" sn="16.21" a="1064.85" fwhm="0.000623" res="476961.7" algo="FTMS"/>
<pk mz="297.243508" i="1086307.1" sn="7.93" a="371.51" fwhm="0.000484" res="613884.2" algo="FTMS"/>
<pk mz="298.056825" i="1672776.1" sn="13.55" a="730.18" fwhm="0.000579" res="514742.1" algo="FTMS"/>
<pk mz="298.156344" i="6051925.0" z="-1" sn="55.55" a="3231.86" fwhm="0.000546" res="545626.9" algo="FTMS" component_name="M" deconvoluted_molecular_mass="297.153139" deconvoluted_isotopic_mass="298.156523"/>
<pk mz="299.005129" i="1267906.1" sn="9.66" a="546.22" fwhm="0.000530" res="563978.1" algo="FTMS"/>
<pk mz="299.040833" i="3159494.8" sn="27.81" a="1750.27" fwhm="0.000598" res="500341.7" algo="FTMS"/>
<pk mz="299.077237" i="6790347.5" sn="62.63" a="3849.66" fwhm="0.000558" res="536163.9" algo="FTMS"/>
<pk mz="299.095837" i="1498830.0" sn="11.88" a="611.33" fwhm="0.000519" res="576515.5" algo="FTMS"/>
<pk mz="299.113626" i="4592848.5" sn="41.56" a="2325.59" fwhm="0.000547" res="547268.0" algo="FTMS"/>
<pk mz="299.148747" i="1025493.0" sn="7.34" a="304.97" fwhm="0.000422" res="708750.0" algo="FTMS"/>
<pk mz="299.150011" i="4131541.3" sn="37.13" a="2054.16" fwhm="0.000539" res="555509.5" algo="FTMS"/>
<pk mz="299.186385" i="3756250.0" sn="33.53" a="1888.28" fwhm="0.000539" res="555014.7" algo="FTMS"/>
<pk mz="299.222814" i="2276574.8" sn="19.34" a="962.70" fwhm="0.000498" res="600848.3" algo="FTMS"/>
<pk mz="300.080616" i="1254993.9" sn="9.54" a="453.89" fwhm="0.000442" res="678578.7" algo="FTMS"/>
<pk mz="301.034498" i="2761686.0" sn="23.99" a="1390.86" fwhm="0.000558" res="539345.0" algo="FTMS"/>
<pk mz="301.035408" i="1212182.1" sn="9.13" a="557.64" fwhm="0.000626" res="481151.2" algo="FTMS"/>
<pk mz="301.056533" i="1578201.1" sn="12.64" a="724.53" fwhm="0.000511" res="589620.4" algo="FTMS"/>
<pk mz="301.071644" i="1110747.3" sn="8.15" a="402.14" fwhm="0.000538" res="559958.6" algo="FTMS"/>
<pk mz="301.092895" i="3838942.3" sn="34.32" a="1921.22" fwhm="0.000556" res="541920.8" algo="FTMS"/>
<pk mz="301.104165" i="1159647.9" sn="8.62" a="400.81" fwhm="0.000477" res="631382.1" algo="FTMS"/>
<pk mz="301.129288" i="6281699.5" sn="57.75" a="3392.97" fwhm="0.000553" res="544202.2" algo="FTMS"/>
<pk mz="301.165654" i="3997160.5" sn="35.84" a="2093.44" fwhm="0.000551" res="546396.3" algo="FTMS"/>
<pk mz="301.202067" i="5650925.5" sn="51.70" a="2988.78" fwhm="0.000557" res="540656.1" algo="FTMS"/>
<pk mz="301.607272" i="1023975.4" sn="7.32" a="463.15" fwhm="0.000669" res="451152.9" algo="FTMS"/>
<pk mz="302.030673" i="1157348.6" sn="8.55" a="576.11" fwhm="0.000590" res="511729.3" algo="FTMS"/>
<pk mz="302.066141" i="27507306.0" z="-1" sn="259.96" a="15795.39" fwhm="0.000568" res="532125.9" algo="FTMS" component_name="P" deconvoluted_molecular_mass="302.066519" deconvoluted_isotopic_mass="302.066326"/>
<pk mz="302.135736" i="2759284.0" sn="23.84" a="1234.09" fwhm="0.000511" res="590931.7" algo="FTMS"/>
<pk mz="302.168856" i="1029112.8" sn="7.33" a="325.84" fwhm="0.000486" res="621875.6" algo="FTMS"/>
<pk mz="303.002959" i="2344692.3" sn="19.88" a="1012.81" fwhm="0.000511" res="592610.2" algo="FTMS"/>
<pk mz="303.014584" i="1496310.0" sn="11.79" a="512.93" fwhm="0.000462" res="656472.4" algo="FTMS"/>
<pk mz="303.050146" i="8754939.0" z="-1" sn="81.04" a="4894.94" fwhm="0.000576" res="526434.2" algo="FTMS" component_name="BE" deconvoluted_molecular_mass="303.050338" deconvoluted_isotopic_mass="303.050332"/>
<pk mz="303.050957" i="1721595.4" sn="13.94" a="764.76" fwhm="0.000547" res="553613.9" algo="FTMS"/>
<pk mz="303.069505" i="2919678.3" z="-1" sn="25.37" a="1522.71" fwhm="0.000571" res="530658.5" algo="FTMS" component_name="P" deconvoluted_molecular_mass="302.066519" deconvoluted_isotopic_mass="303.069691"/>
<pk mz="303.072122" i="2120190.5" sn="17.74" a="1001.97" fwhm="0.000542" res="559129.6" algo="FTMS"/>
<pk mz="303.108528" i="4939524.0" sn="44.64" a="2690.59" fwhm="0.000577" res="525030.6" algo="FTMS"/>
<pk mz="303.136824" i="1252872.3" sn="9.46" a="522.03" fwhm="0.000562" res="539641.6" algo="FTMS"/>
<pk mz="303.144950" i="3710217.5" sn="32.91" a="1889.76" fwhm="0.000545" res="556389.4" algo="FTMS"/>
<pk mz="303.181296" i="1961999.0" sn="16.23" a="815.79" fwhm="0.000498" res="608617.2" algo="FTMS"/>
<pk mz="303.217686" i="4017428.5" sn="35.84" a="2006.04" fwhm="0.000542" res="559043.4" algo="FTMS"/>
<pk mz="304.046226" i="1859475.0" sn="15.25" a="824.09" fwhm="0.000523" res="581142.9" algo="FTMS"/>
<pk mz="304.053532" i="1331988.1" z="-1" sn="10.22" a="457.76" fwhm="0.000478" res="636679.4" algo="FTMS" component_name="BE" deconvoluted_molecular_mass="303.050338" deconvoluted_isotopic_mass="304.053720"/>
<pk mz="304.063196" i="7845781.5" sn="72.37" a="4839.02" fwhm="0.000593" res="513111.2" algo="FTMS"/>
<pk mz="304.082789" i="1052696.6" sn="7.55" a="425.97" fwhm="0.000580" res="524410.0" algo="FTMS"/>
<pk mz="304.103772" i="1037083.9" sn="7.40" a="382.98" fwhm="0.000608" res="500336.0" algo="FTMS"/>
<pk mz="304.881849" i="1006869.6" sn="7.12" a="248.72" fwhm="0.000459" res="664592.0" algo="FTMS"/>
<pk mz="305.030278" i="2230829.3" sn="18.79" a="1044.60" fwhm="0.000530" res="575481.6" algo="FTMS"/>
<pk mz="305.047243" i="2485295.8" sn="21.22" a="1156.62" fwhm="0.000527" res="578592.8" algo="FTMS"/>
<pk mz="305.054597" i="8686641.0" z="-1" sn="80.39" a="4733.24" fwhm="0.000549" res="555370.8" algo="FTMS" component_name="BI" deconvoluted_molecular_mass="305.054786" deconvoluted_isotopic_mass="305.054786"/>
<pk mz="305.066619" i="2287411.0" sn="19.33" a="1116.00" fwhm="0.000565" res="540282.0" algo="FTMS"/>
<pk mz="305.069839" i="1184691.4" sn="8.81" a="451.97" fwhm="0.000516" res="591697.9" algo="FTMS"/>
<pk mz="305.077947" i="1060532.8" z="-1" sn="7.63" a="457.32" fwhm="0.000567" res="538232.8" algo="FTMS" component_name="P" deconvoluted_molecular_mass="302.066519" deconvoluted_isotopic_mass="305.078135"/>
<pk mz="305.079669" i="1046837.0" sn="7.50" a="432.04" fwhm="0.000495" res="616871.7" algo="FTMS"/>
<pk mz="305.087886" i="1272502.3" sn="9.65" a="674.34" fwhm="0.000586" res="520816.6" algo="FTMS"/>
<pk mz="305.116061" i="1406522.8" sn="10.93" a="582.20" fwhm="0.000530" res="576040.0" algo="FTMS"/>
<pk mz="305.124146" i="1387580.0" sn="10.75" a="492.15" fwhm="0.000477" res="639805.0" algo="FTMS"/>
<pk mz="305.139505" i="995390.5" sn="7.01" a="362.91" fwhm="0.000571" res="534228.8" algo="FTMS"/>
<pk mz="305.188887" i="4129862.3" sn="36.91" a="2115.59" fwhm="0.000535" res="570581.9" algo="FTMS"/>
<pk mz="306.057940" i="1646290.5" z="-1" sn="13.21" a="733.43" fwhm="0.000537" res="569582.5" algo="FTMS" component_name="BI" deconvoluted_molecular_mass="305.054786" deconvoluted_isotopic_mass="306.058130"/>
<pk mz="306.061905" i="1468371.1" sn="11.52" a="591.88" fwhm="0.000516" res="593699.5" algo="FTMS"/>
<pk mz="306.083015" i="1253334.6" z="-1" sn="9.46" a="588.93" fwhm="0.000608" res="503735.8" algo="FTMS" component_name="P" deconvoluted_molecular_mass="302.066519" deconvoluted_isotopic_mass="306.083205"/>
<pk mz="306.119408" i="1319644.5" sn="10.10" a="511.59" fwhm="0.000540" res="566481.8" algo="FTMS"/>
<pk mz="306.879772" i="1854553.9" sn="15.20" a="815.70" fwhm="0.000508" res="603729.1" algo="FTMS"/>
<pk mz="306.993520" i="3035500.8" sn="26.47" a="1618.85" fwhm="0.000578" res="530969.5" algo="FTMS"/>
<pk mz="307.009493" i="1734255.5" sn="14.05" a="693.20" fwhm="0.000484" res="634807.2" algo="FTMS"/>
<pk mz="307.033783" i="1197811.6" sn="8.93" a="404.52" fwhm="0.000489" res="627407.3" algo="FTMS"/>
<pk mz="307.045907" i="3231093.5" sn="28.33" a="1643.89" fwhm="0.000563" res="545552.6" algo="FTMS"/>
<pk mz="307.051591" i="2899830.5" sn="25.17" a="1532.36" fwhm="0.000582" res="527589.3" algo="FTMS"/>
<pk mz="307.057131" i="1115191.5" sn="8.15" a="489.52" fwhm="0.000647" res="474603.0" algo="FTMS"/>
<pk mz="307.070228" i="12782970.0" z="-1" sn="119.47" a="7489.49" fwhm="0.000576" res="532960.2" algo="FTMS" component_name="g" deconvoluted_molecular_mass="307.070209" deconvoluted_isotopic_mass="307.070420"/>
<pk mz="307.082284" i="1999227.6" sn="16.58" a="880.49" fwhm="0.000533" res="575843.8" algo="FTMS"/>
<pk mz="307.095380" i="2433149.8" sn="20.72" a="1232.86" fwhm="0.000576" res="533527.4" algo="FTMS"/>
<pk mz="307.118706" i="1039361.8" sn="7.42" a="471.28" fwhm="0.000592" res="518773.8" algo="FTMS"/>
<pk mz="307.131776" i="1319428.0" sn="10.09" a="496.05" fwhm="0.000509" res="603085.6" algo="FTMS"/>
<pk mz="307.168102" i="1415562.0" sn="10.95" a="543.45" fwhm="0.000539" res="570039.8" algo="FTMS"/>
<pk mz="307.185906" i="1305613.0" sn="9.91" a="464.11" fwhm="0.000497" res="618661.1" algo="FTMS"/>
<pk mz="307.194837" i="1243406.5" sn="9.32" a="489.34" fwhm="0.000530" res="579809.4" algo="FTMS"/>
<pk mz="307.204500" i="1819536.1" sn="14.78" a="818.49" fwhm="0.000574" res="535141.7" algo="FTMS"/>
<pk mz="308.041157" i="2042141.9" sn="16.90" a="1124.95" fwhm="0.000632" res="487197.5" algo="FTMS"/>
<pk mz="308.073607" i="1273379.4" z="-1" sn="9.60" a="462.64" fwhm="0.000466" res="661689.4" algo="FTMS" component_name="g" deconvoluted_molecular_mass="307.070209" deconvoluted_isotopic_mass="308.073800"/>
<pk mz="308.098642" i="1208743.8" sn="8.99" a="528.78" fwhm="0.000564" res="546620.6" algo="FTMS"/>
<pk mz="308.135160" i="1042989.9" sn="7.41" a="616.77" fwhm="0.000934" res="329823.3" algo="FTMS"/>
<pk mz="308.877670" i="1287726.3" sn="9.74" a="702.43" fwhm="0.000686" res="450499.8" algo="FTMS"/>
<pk mz="308.991428" i="3119810.3" sn="27.12" a="1625.86" fwhm="0.000585" res="527845.0" algo="FTMS"/>
<pk mz="309.025161" i="2848968.0" sn="24.55" a="1452.80" fwhm="0.000573" res="539273.8" algo="FTMS"/>
<pk mz="309.061546" i="3731662.5" sn="32.93" a="2085.27" fwhm="0.000602" res="513369.7" algo="FTMS"/>
<pk mz="309.067256" i="4319439.5" sn="38.50" a="2365.68" fwhm="0.000590" res="523945.5" algo="FTMS"/>
<pk mz="309.072756" i="1183568.4" sn="8.75" a="407.20" fwhm="0.000480" res="643792.7" algo="FTMS"/>
<pk mz="309.074711" i="1509328.8" z="-1" sn="11.84" a="720.85" fwhm="0.000603" res="512979.9" algo="FTMS" component_name="g" deconvoluted_molecular_mass="307.070209" deconvoluted_isotopic_mass="309.074905"/>
<pk mz="309.092371" i="1056851.8" sn="7.54" a="336.93" fwhm="0.000453" res="681849.0" algo="FTMS"/>
<pk mz="309.097945" i="2877652.8" sn="24.82" a="1470.07" fwhm="0.000572" res="540558.5" algo="FTMS"/>
<pk mz="309.111003" i="3989719.0" sn="35.38" a="2368.43" fwhm="0.000603" res="512487.6" algo="FTMS"/>
<pk mz="309.134428" i="1242203.1" sn="9.30" a="509.29" fwhm="0.000548" res="564340.8" algo="FTMS"/>
<pk mz="309.147360" i="1177949.4" sn="8.69" a="561.51" fwhm="0.000727" res="425156.8" algo="FTMS"/>
<pk mz="309.170781" i="1745121.5" sn="14.08" a="795.02" fwhm="0.000553" res="559537.6" algo="FTMS"/>
<pk mz="309.174103" i="1810914.1" sn="14.70" a="811.84" fwhm="0.000538" res="574293.7" algo="FTMS"/>
<pk mz="309.207157" i="1356519.9" sn="10.39" a="541.62" fwhm="0.000555" res="556817.2" algo="FTMS"/>
<pk mz="310.020466" i="1036663.9" sn="7.35" a="368.13" fwhm="0.000535" res="579967.2" algo="FTMS"/>
<pk mz="310.056830" i="1924990.4" sn="15.78" a="862.21" fwhm="0.000527" res="587824.6" algo="FTMS"/>
<pk mz="310.069911" i="2588800.8" sn="22.08" a="1481.46" fwhm="0.000588" res="527126.1" algo="FTMS"/>
<pk mz="310.129550" i="1122571.4" sn="8.17" a="359.31" fwhm="0.000572" res="541845.8" algo="FTMS"/>
<pk mz="311.040826" i="3438640.0" sn="30.14" a="1881.94" fwhm="0.000592" res="525431.0" algo="FTMS"/>
<pk mz="311.077229" i="5639222.5" sn="51.02" a="3254.53" fwhm="0.000607" res="512214.0" algo="FTMS"/>
<pk mz="311.088489" i="1134008.6" sn="8.27" a="446.96" fwhm="0.000547" res="569136.5" algo="FTMS"/>
<pk mz="311.090257" i="1034808.9" sn="7.33" a="370.36" fwhm="0.000465" res="669723.9" algo="FTMS"/>
<pk mz="311.113609" i="3989565.3" sn="35.37" a="2106.10" fwhm="0.000573" res="543390.9" algo="FTMS"/>
<pk mz="311.132239" i="1360448.6" sn="10.42" a="723.97" fwhm="0.000613" res="507235.8" algo="FTMS"/>
<pk mz="311.150017" i="3009603.8" sn="26.07" a="1510.37" fwhm="0.000564" res="551663.6" algo="FTMS"/>
<pk mz="311.156907" i="1420357.1" sn="10.99" a="556.52" fwhm="0.000527" res="590731.3" algo="FTMS"/>
<pk mz="311.168599" i="128827464.0" z="-1" sn="1220.00" a="77195.74" fwhm="0.000596" res="522014.5" algo="FTMS" component_name="C" deconvoluted_molecular_mass="311.168800" deconvoluted_isotopic_mass="311.168797"/>
<pk mz="311.222804" i="2163025.3" sn="18.04" a="991.91" fwhm="0.000549" res="567064.1" algo="FTMS"/>
<pk mz="311.556217" i="1005966.3" sn="7.06" a="542.71" fwhm="0.000728" res="428235.0" algo="FTMS"/>
<pk mz="312.072545" i="1663981.8" sn="13.30" a="717.75" fwhm="0.000519" res="601763.5" algo="FTMS"/>
<pk mz="312.080560" i="1045871.3" sn="7.43" a="307.84" fwhm="0.000455" res="686374.4" algo="FTMS"/>
<pk mz="312.168036" i="1166335.6" sn="8.58" a="444.05" fwhm="0.000490" res="636744.7" algo="FTMS"/>
<pk mz="312.171967" i="22778112.0" z="-1" sn="213.66" a="13898.90" fwhm="0.000603" res="517759.7" algo="FTMS" component_name="C" deconvoluted_molecular_mass="311.168800" deconvoluted_isotopic_mass="312.172166"/>
<pk mz="313.020906" i="1301151.5" sn="9.80" a="477.32" fwhm="0.000475" res="658997.6" algo="FTMS"/>
<pk mz="313.056485" i="5945254.5" sn="53.62" a="3657.92" fwhm="0.000627" res="499381.9" algo="FTMS"/>
<pk mz="313.092862" i="4691373.0" sn="41.79" a="2601.44" fwhm="0.000597" res="524114.6" algo="FTMS"/>
<pk mz="313.129276" i="5589428.0" sn="50.27" a="3211.96" fwhm="0.000596" res="525635.6" algo="FTMS"/>
<pk mz="313.157570" i="1172153.4" sn="8.58" a="377.16" fwhm="0.000455" res="688666.2" algo="FTMS"/>
<pk mz="313.164450" i="4966330.5" sn="44.39" a="2847.18" fwhm="0.000607" res="516111.2" algo="FTMS"/>
<pk mz="313.165645" i="4106683.0" sn="36.27" a="2332.67" fwhm="0.000605" res="517684.8" algo="FTMS"/>
<pk mz="313.175295" i="1817276.8" z="-1" sn="14.67" a="880.90" fwhm="0.000552" res="567311.1" algo="FTMS" component_name="C" deconvoluted_molecular_mass="311.168800" deconvoluted_isotopic_mass="313.175495"/>
<pk mz="313.202012" i="2979777.8" sn="25.64" a="1632.73" fwhm="0.000583" res="537234.8" algo="FTMS"/>
<pk mz="313.215878" i="1045892.5" sn="7.39" a="521.59" fwhm="0.000728" res="430157.4" algo="FTMS"/>
<pk mz="313.238446" i="4388297.0" sn="38.93" a="2496.60" fwhm="0.000605" res="517475.3" algo="FTMS"/>
<pk mz="314.088189" i="1103851.1" sn="7.94" a="406.07" fwhm="0.000561" res="559759.5" algo="FTMS"/>
<pk mz="314.099356" i="1088749.4" sn="7.79" a="526.83" fwhm="0.000667" res="470749.3" algo="FTMS"/>
<pk mz="314.135767" i="1271412.4" sn="9.52" a="565.93" fwhm="0.000584" res="538087.1" algo="FTMS"/>
<pk mz="314.208530" i="1060994.4" sn="7.53" a="493.29" fwhm="0.000606" res="518838.0" algo="FTMS"/>
<pk mz="315.035787" i="1407267.0" sn="10.80" a="746.48" fwhm="0.000636" res="495145.0" algo="FTMS"/>
<pk mz="315.050204" i="2446629.8" sn="20.61" a="1464.32" fwhm="0.000652" res="483397.6" algo="FTMS"/>
<pk mz="315.072163" i="2228266.0" sn="18.55" a="1193.65" fwhm="0.000607" res="518877.1" algo="FTMS"/>
<pk mz="315.108521" i="4660529.0" sn="41.50" a="2687.38" fwhm="0.000607" res="518770.0" algo="FTMS"/>
<pk mz="315.119755" i="1095603.4" sn="7.86" a="405.56" fwhm="0.000548" res="575437.5" algo="FTMS"/>
<pk mz="315.144913" i="5596984.5" sn="50.33" a="3230.30" fwhm="0.000591" res="532836.8" algo="FTMS"/>
<pk mz="315.181320" i="4214591.5" sn="37.29" a="2378.66" fwhm="0.000591" res="533223.8" algo="FTMS"/>
<pk mz="315.217665" i="3150662.5" sn="27.25" a="1637.80" fwhm="0.000551" res="571878.8" algo="FTMS"/>
<pk mz="315.254053" i="1253069.8" sn="9.34" a="486.69" fwhm="0.000554" res="569475.2" algo="FTMS"/>
<pk mz="315.521121" i="1091906.3" sn="7.82" a="499.91" fwhm="0.000684" res="461089.6" algo="FTMS"/>
<pk mz="316.046359" i="1125738.1" sn="8.14" a="491.37" fwhm="0.000570" res="554200.8" algo="FTMS"/>
<pk mz="316.151395" i="3094527.0" sn="26.72" a="1606.59" fwhm="0.000575" res="549492.4" algo="FTMS"/>
<pk mz="317.030220" i="1040686.9" sn="7.34" a="466.26" fwhm="0.000687" res="461377.3" algo="FTMS"/>
<pk mz="317.051409" i="1300915.1" sn="9.79" a="565.44" fwhm="0.000539" res="588573.6" algo="FTMS"/>
<pk mz="317.066607" i="1038646.2" sn="7.32" a="330.38" fwhm="0.000521" res="608584.3" algo="FTMS"/>
<pk mz="317.087779" i="1775802.5" sn="14.27" a="881.59" fwhm="0.000592" res="535391.5" algo="FTMS"/>
<pk mz="317.099055" i="1394364.8" sn="10.67" a="603.76" fwhm="0.000550" res="576858.9" algo="FTMS"/>
<pk mz="317.124176" i="4374210.0" sn="38.79" a="2556.84" fwhm="0.000622" res="509951.4" algo="FTMS"/>
<pk mz="317.160551" i="3740873.3" sn="32.81" a="2080.36" fwhm="0.000602" res="526570.5" algo="FTMS"/>
<pk mz="317.196925" i="2155984.5" sn="17.86" a="1019.59" fwhm="0.000563" res="563203.2" algo="FTMS"/>
<pk mz="317.233399" i="1672407.9" sn="13.30" a="881.52" fwhm="0.000604" res="525143.9" algo="FTMS"/>
<pk mz="318.025458" i="1325688.8" sn="10.02" a="587.48" fwhm="0.000584" res="544335.5" algo="FTMS"/>
<pk mz="318.061092" i="5926272.0" sn="53.43" a="3649.69" fwhm="0.000618" res="514428.0" algo="FTMS"/>
<pk mz="318.955361" i="1029943.8" sn="7.19" a="471.22" fwhm="0.000666" res="478863.2" algo="FTMS"/>
<pk mz="319.009552" i="1804099.0" sn="14.45" a="869.92" fwhm="0.000615" res="518330.7" algo="FTMS"/>
<pk mz="319.045937" i="1219402.5" sn="8.97" a="443.47" fwhm="0.000480" res="664187.0" algo="FTMS"/>
<pk mz="319.049209" i="6380107.0" sn="57.38" a="3913.89" fwhm="0.000632" res="505168.0" algo="FTMS"/>
<pk mz="319.064382" i="1152078.3" sn="8.33" a="595.08" fwhm="0.000666" res="478761.0" algo="FTMS"/>
<pk mz="319.082380" i="1060946.0" sn="7.48" a="401.13" fwhm="0.000511" res="624990.8" algo="FTMS"/>
<pk mz="319.103378" i="1663574.4" sn="13.13" a="819.54" fwhm="0.000599" res="532929.3" algo="FTMS"/>
<pk mz="319.131714" i="1121756.3" sn="8.05" a="465.74" fwhm="0.000577" res="553544.0" algo="FTMS"/>
<pk mz="319.139855" i="2201694.0" sn="18.18" a="1206.64" fwhm="0.000611" res="522730.0" algo="FTMS"/>
<pk mz="319.168186" i="2196323.8" sn="18.13" a="1128.54" fwhm="0.000614" res="520135.9" algo="FTMS"/>
<pk mz="319.204504" i="2796139.3" sn="23.76" a="1433.45" fwhm="0.000556" res="574557.6" algo="FTMS"/>
<pk mz="319.240917" i="3498099.0" sn="30.34" a="2030.84" fwhm="0.000631" res="505838.8" algo="FTMS"/>
<pk mz="320.041208" i="1615769.8" sn="12.68" a="897.11" fwhm="0.000673" res="475225.9" algo="FTMS"/>
<pk mz="320.058097" i="1573661.3" sn="12.29" a="765.54" fwhm="0.000617" res="518679.6" algo="FTMS"/>
<pk mz="320.135071" i="2085677.4" sn="17.09" a="1005.78" fwhm="0.000556" res="575370.3" algo="FTMS"/>
<pk mz="320.859068" i="1011909.9" sn="7.02" a="414.86" fwhm="0.000561" res="572011.0" algo="FTMS"/>
<pk mz="320.972746" i="4921310.0" sn="43.69" a="2837.59" fwhm="0.000616" res="521454.0" algo="FTMS"/>
<pk mz="321.009156" i="8425446.0" z="-10" sn="76.57" a="5309.99" fwhm="0.000631" res="508726.8" algo="FTMS" component_name="BP" deconvoluted_molecular_mass="3219.168173" deconvoluted_isotopic_mass="3219.164100"/>
<pk mz="321.025194" i="2633449.0" sn="22.23" a="1580.00" fwhm="0.000674" res="476550.4" algo="FTMS"/>
<pk mz="321.061543" i="3201008.8" sn="27.55" a="1951.24" fwhm="0.000659" res="487178.1" algo="FTMS"/>
<pk mz="321.097944" i="2212600.5" sn="18.28" a="1460.67" fwhm="0.000706" res="454955.0" algo="FTMS"/>
<pk mz="321.111008" i="2864123.3" z="-10" sn="24.39" a="1488.21" fwhm="0.000612" res="524930.6" algo="FTMS" component_name="BP" deconvoluted_molecular_mass="3219.168173" deconvoluted_isotopic_mass="3220.182619"/>
<pk mz="321.134302" i="1014528.1" sn="7.04" a="345.05" fwhm="0.000514" res="624776.2" algo="FTMS"/>
<pk mz="321.147390" i="1775874.9" sn="14.18" a="769.73" fwhm="0.000569" res="564684.7" algo="FTMS"/>
<pk mz="321.183815" i="5776394.5" sn="51.71" a="3452.42" fwhm="0.000620" res="517962.1" algo="FTMS"/>
<pk mz="321.201537" i="1455118.4" sn="11.17" a="704.17" fwhm="0.000618" res="519374.0" algo="FTMS"/>
<pk mz="321.210442" i="1194384.3" z="-10" sn="8.73" a="530.84" fwhm="0.000640" res="501836.3" algo="FTMS" component_name="BP" deconvoluted_molecular_mass="3219.168173" deconvoluted_isotopic_mass="3221.176969"/>
<pk mz="321.237946" i="1325718.1" sn="9.96" a="641.06" fwhm="0.000632" res="508169.6" algo="FTMS"/>
<pk mz="322.020365" i="1308093.0" sn="9.79" a="568.19" fwhm="0.000554" res="581668.9" algo="FTMS"/>
<pk mz="322.028554" i="1072894.8" sn="7.59" a="688.94" fwhm="0.000900" res="357786.0" algo="FTMS"/>
<pk mz="322.056896" i="1175492.9" sn="8.55" a="412.20" fwhm="0.000515" res="624969.5" algo="FTMS"/>
<pk mz="322.140816" i="1026262.9" sn="7.15" a="349.81" fwhm="0.000555" res="580437.4" algo="FTMS"/>
<pk mz="322.187245" i="1263072.8" sn="9.37" a="469.48" fwhm="0.000531" res="607299.5" algo="FTMS"/>
<pk mz="322.970700" i="5317513.5" sn="47.41" a="3267.17" fwhm="0.000644" res="501175.6" algo="FTMS"/>
<pk mz="323.007103" i="8281489.5" z="-1" sn="75.21" a="5434.97" fwhm="0.000645" res="501025.2" algo="FTMS" component_name="BT" deconvoluted_molecular_mass="323.007315" deconvoluted_isotopic_mass="323.007318"/>
<pk mz="323.040811" i="4007832.8" sn="35.12" a="2472.27" fwhm="0.000660" res="489484.0" algo="FTMS"/>
<pk mz="323.077234" i="3583392.8" sn="31.14" a="2091.76" fwhm="0.000647" res="499234.5" algo="FTMS"/>
<pk mz="323.090325" i="1886371.5" sn="15.21" a="1034.50" fwhm="0.000642" res="502955.6" algo="FTMS"/>
<pk mz="323.108067" i="1083303.4" sn="7.68" a="385.50" fwhm="0.000503" res="642672.9" algo="FTMS"/>
<pk mz="323.113670" i="2519720.5" sn="21.16" a="1374.11" fwhm="0.000632" res="511305.8" algo="FTMS"/>
<pk mz="323.126647" i="3131307.3" sn="26.89" a="1795.93" fwhm="0.000655" res="493621.1" algo="FTMS"/>
<pk mz="323.149975" i="1440688.4" sn="11.03" a="674.72" fwhm="0.000586" res="551797.5" algo="FTMS"/>
<pk mz="323.163029" i="1353395.3" sn="10.21" a="563.70" fwhm="0.000548" res="589728.8" algo="FTMS"/>
<pk mz="323.168655" i="1208372.5" sn="8.85" a="689.47" fwhm="0.000679" res="475673.8" algo="FTMS"/>
<pk mz="323.180849" i="1814711.1" sn="14.54" a="836.44" fwhm="0.000584" res="553816.0" algo="FTMS"/>
<pk mz="323.199425" i="2331067.3" sn="19.39" a="1262.20" fwhm="0.000606" res="533718.6" algo="FTMS"/>
<pk mz="324.010419" i="1017067.6" z="-1" sn="7.06" a="365.15" fwhm="0.000526" res="616244.2" algo="FTMS" component_name="BT" deconvoluted_molecular_mass="323.007315" deconvoluted_isotopic_mass="324.010635"/>
<pk mz="324.036102" i="2084977.3" sn="17.08" a="1170.72" fwhm="0.000698" res="464507.5" algo="FTMS"/>
<pk mz="324.072489" i="1714041.3" sn="13.60" a="965.54" fwhm="0.000659" res="491417.8" algo="FTMS"/>
<pk mz="324.085561" i="2132604.0" sn="17.52" a="1014.92" fwhm="0.000569" res="569681.7" algo="FTMS"/>
<pk mz="324.646310" i="1149175.0" sn="8.25" a="535.48" fwhm="0.000722" res="449485.7" algo="FTMS"/>
<pk mz="325.020014" i="1818953.3" sn="14.49" a="971.05" fwhm="0.000633" res="513802.1" algo="FTMS"/>
<pk mz="325.056492" i="3695441.3" sn="31.99" a="2155.85" fwhm="0.000644" res="504875.7" algo="FTMS"/>
<pk mz="325.092887" i="4030809.3" sn="35.12" a="2561.51" fwhm="0.000662" res="491201.5" algo="FTMS"/>
<pk mz="325.104040" i="1281627.8" sn="9.48" a="532.40" fwhm="0.000534" res="608998.8" algo="FTMS"/>
<pk mz="325.105929" i="1830492.3" sn="14.60" a="897.21" fwhm="0.000600" res="541689.4" algo="FTMS"/>
<pk mz="325.123666" i="1104608.1" sn="7.83" a="430.17" fwhm="0.000572" res="568519.6" algo="FTMS"/>
<pk mz="325.129287" i="2529121.3" sn="21.11" a="1274.95" fwhm="0.000593" res="548027.2" algo="FTMS"/>
<pk mz="325.147865" i="1871973.5" sn="14.99" a="810.70" fwhm="0.000521" res="624130.8" algo="FTMS"/>
<pk mz="325.165593" i="1547369.4" sn="11.96" a="656.89" fwhm="0.000570" res="570699.6" algo="FTMS"/>
<pk mz="325.171368" i="1022570.6" sn="7.06" a="529.06" fwhm="0.000702" res="463485.7" algo="FTMS"/>
<pk mz="325.184286" i="124881776.0" z="-1" sn="1162.15" a="83000.51" fwhm="0.000657" res="494706.0" algo="FTMS" component_name="D" deconvoluted_molecular_mass="325.184506" deconvoluted_isotopic_mass="325.184504"/>
<pk mz="325.190676" i="1294190.9" sn="9.60" a="707.96" fwhm="0.000709" res="458895.9" algo="FTMS"/>
<pk mz="325.202066" i="2230129.5" sn="18.33" a="1216.36" fwhm="0.000627" res="519054.9" algo="FTMS"/>
<pk mz="326.051810" i="1449773.8" sn="11.05" a="727.93" fwhm="0.000690" res="472628.9" algo="FTMS"/>
<pk mz="326.187641" i="22895692.0" z="-1" sn="211.05" a="15027.69" fwhm="0.000662" res="493060.4" algo="FTMS" component_name="D" deconvoluted_molecular_mass="325.184506" deconvoluted_isotopic_mass="326.187861"/>
<pk mz="327.035750" i="1998089.5" sn="16.16" a="1162.15" fwhm="0.000656" res="498308.6" algo="FTMS"/>
<pk mz="327.072132" i="4965137.5" sn="43.83" a="3083.80" fwhm="0.000663" res="493550.7" algo="FTMS"/>
<pk mz="327.108520" i="4642074.0" sn="40.81" a="2763.83" fwhm="0.000642" res="509256.5" algo="FTMS"/>
<pk mz="327.144919" i="4896546.0" sn="43.19" a="2986.43" fwhm="0.000649" res="503709.0" algo="FTMS"/>
<pk mz="327.156141" i="1222820.5" sn="8.93" a="466.36" fwhm="0.000552" res="592461.7" algo="FTMS"/>
<pk mz="327.163568" i="1959462.1" sn="15.80" a="1092.68" fwhm="0.000641" res="510506.6" algo="FTMS"/>
<pk mz="327.180094" i="5683498.0" sn="50.53" a="3599.45" fwhm="0.000666" res="491179.1" algo="FTMS"/>
<pk mz="327.181310" i="3246378.0" sn="27.80" a="1753.25" fwhm="0.000607" res="539206.6" algo="FTMS"/>
<pk mz="327.190938" i="2283308.3" z="-1" sn="18.82" a="1255.81" fwhm="0.000655" res="499741.3" algo="FTMS" component_name="D" deconvoluted_molecular_mass="325.184506" deconvoluted_isotopic_mass="327.191159"/>
<pk mz="327.217689" i="4372786.0" sn="38.30" a="2595.72" fwhm="0.000638" res="513140.4" algo="FTMS"/>
<pk mz="328.031089" i="1180073.4" sn="8.53" a="875.87" fwhm="0.000948" res="345992.9" algo="FTMS"/>
<pk mz="328.067455" i="1072241.5" sn="7.52" a="512.79" fwhm="0.000607" res="540292.1" algo="FTMS"/>
<pk mz="328.080486" i="2047732.5" sn="16.62" a="1236.41" fwhm="0.000712" res="460577.8" algo="FTMS"/>
<pk mz="328.148258" i="1039107.8" sn="7.21" a="341.35" fwhm="0.000522" res="628362.7" algo="FTMS"/>
<pk mz="328.151435" i="2148612.5" sn="17.56" a="1112.77" fwhm="0.000612" res="536169.6" algo="FTMS"/>
<pk mz="328.221032" i="1144596.3" sn="8.20" a="449.24" fwhm="0.000540" res="607416.2" algo="FTMS"/>
<pk mz="329.051437" i="3393232.5" sn="29.16" a="1945.97" fwhm="0.000642" res="512337.5" algo="FTMS"/>
<pk mz="329.087807" i="5460184.5" sn="48.44" a="3719.66" fwhm="0.000705" res="467029.0" algo="FTMS"/>
<pk mz="329.124158" i="5077729.0" sn="44.87" a="3246.09" fwhm="0.000667" res="493155.6" algo="FTMS"/>
<pk mz="329.152522" i="23609064.0" z="-1" sn="217.69" a="15628.14" fwhm="0.000665" res="495114.0" algo="FTMS" component_name="R" deconvoluted_molecular_mass="329.152739" deconvoluted_isotopic_mass="329.152746"/>
<pk mz="329.160576" i="6755049.5" sn="60.52" a="4578.01" fwhm="0.000677" res="486411.7" algo="FTMS"/>
<pk mz="329.196994" i="3412209.5" sn="29.34" a="2014.15" fwhm="0.000652" res="505234.8" algo="FTMS"/>
<pk mz="329.232615" i="2031865.8" sn="16.47" a="550.70" fwhm="0.000324" res="1017585.4" algo="FTMS"/>
<pk mz="329.233355" i="9338618.0" z="-1" sn="84.61" a="5983.48" fwhm="0.000634" res="519428.2" algo="FTMS" component_name="AO" deconvoluted_molecular_mass="329.233579" deconvoluted_isotopic_mass="329.233579"/>
<pk mz="330.061022" i="2563510.8" sn="21.42" a="1493.81" fwhm="0.000634" res="521000.4" algo="FTMS"/>
<pk mz="330.119477" i="1031492.1" sn="7.14" a="463.27" fwhm="0.000624" res="528673.5" algo="FTMS"/>
<pk mz="330.127590" i="1557957.9" sn="12.05" a="800.33" fwhm="0.000661" res="499410.0" algo="FTMS"/>
<pk mz="330.155820" i="4828108.5" z="-1" sn="42.54" a="2936.57" fwhm="0.000639" res="516810.7" algo="FTMS" component_name="R" deconvoluted_molecular_mass="329.152739" deconvoluted_isotopic_mass="330.156046"/>
<pk mz="330.163877" i="1311566.3" sn="9.75" a="568.50" fwhm="0.000627" res="526298.4" algo="FTMS"/>
<pk mz="330.167023" i="2738639.0" sn="23.06" a="1528.79" fwhm="0.000630" res="523698.4" algo="FTMS"/>
<pk mz="330.236698" i="2306270.8" z="-1" sn="19.03" a="1290.81" fwhm="0.000658" res="501722.5" algo="FTMS" component_name="AO" deconvoluted_molecular_mass="329.233579" deconvoluted_isotopic_mass="330.236924"/>
<pk mz="331.009351" i="1242128.1" sn="9.04" a="651.11" fwhm="0.000704" res="470037.7" algo="FTMS"/>
<pk mz="331.045912" i="1873304.5" sn="14.89" a="1051.15" fwhm="0.000690" res="479467.3" algo="FTMS"/>
<pk mz="331.067071" i="1544861.4" sn="11.85" a="757.90" fwhm="0.000624" res="530505.0" algo="FTMS"/>
<pk mz="331.082338" i="1641120.9" sn="12.74" a="836.95" fwhm="0.000632" res="524211.8" algo="FTMS"/>
<pk mz="331.103448" i="3129509.8" sn="26.54" a="2038.34" fwhm="0.000699" res="473563.4" algo="FTMS"/>
<pk mz="331.114716" i="1582504.4" sn="12.20" a="727.63" fwhm="0.000585" res="566280.5" algo="FTMS"/>
<pk mz="331.139869" i="5457070.0" sn="48.11" a="3344.18" fwhm="0.000659" res="502526.7" algo="FTMS"/>
<pk mz="331.149541" i="6910128.5" sn="61.58" a="4602.88" fwhm="0.000676" res="489518.7" algo="FTMS"/>
<pk mz="331.176246" i="4204726.5" sn="36.50" a="2577.99" fwhm="0.000644" res="514469.6" algo="FTMS"/>
<pk mz="331.204494" i="1549757.0" sn="11.89" a="707.46" fwhm="0.000573" res="577929.0" algo="FTMS"/>
<pk mz="331.212557" i="2372287.0" sn="19.52" a="1266.43" fwhm="0.000642" res="516153.2" algo="FTMS"/>
<pk mz="331.248993" i="2174919.3" sn="17.69" a="1189.71" fwhm="0.000662" res="500092.6" algo="FTMS"/>
<pk mz="331.902534" i="1034077.9" sn="7.11" a="561.29" fwhm="0.000757" res="438505.5" algo="FTMS"/>
<pk mz="332.041255" i="1126270.0" sn="7.97" a="460.64" fwhm="0.000579" res="573194.3" algo="FTMS"/>
<pk mz="332.076696" i="2406534.3" sn="19.83" a="1676.13" fwhm="0.000935" res="355256.0" algo="FTMS"/>
<pk mz="332.098620" i="1488779.3" sn="11.33" a="935.87" fwhm="0.000754" res="440680.1" algo="FTMS"/>
<pk mz="332.135152" i="1307283.8" sn="9.64" a="774.15" fwhm="0.000763" res="435267.7" algo="FTMS"/>
<pk mz="332.146299" i="1627542.3" sn="12.61" a="706.12" fwhm="0.000575" res="577214.8" algo="FTMS"/>
<pk mz="332.152895" i="1728151.9" sn="13.55" a="874.50" fwhm="0.000608" res="546078.9" algo="FTMS"/>
<pk mz="333.025174" i="2136930.0" sn="17.33" a="1253.07" fwhm="0.000660" res="504796.9" algo="FTMS"/>
<pk mz="333.061654" i="2721386.5" sn="22.75" a="1621.13" fwhm="0.000664" res="501722.4" algo="FTMS"/>
<pk mz="333.064828" i="10312299.0" z="-1" sn="93.10" a="7430.45" fwhm="0.000702" res="474768.0" algo="FTMS" component_name="z" deconvoluted_molecular_mass="333.065062" deconvoluted_isotopic_mass="333.065058"/>
<pk mz="333.072821" i="1041005.0" sn="7.18" a="351.95" fwhm="0.000552" res="603076.1" algo="FTMS"/>
<pk mz="333.082737" i="1618543.3" sn="12.53" a="917.28" fwhm="0.000717" res="464360.5" algo="FTMS"/>
<pk mz="333.098025" i="1221362.9" sn="8.85" a="565.75" fwhm="0.000653" res="510415.4" algo="FTMS"/>
<pk mz="333.111029" i="5683830.0" sn="50.21" a="3609.82" fwhm="0.000664" res="501702.8" algo="FTMS"/>
<pk mz="333.119102" i="1820023.8" sn="14.40" a="930.79" fwhm="0.000638" res="522236.3" algo="FTMS"/>
<pk mz="333.147427" i="1517182.3" sn="11.59" a="671.87" fwhm="0.000584" res="570255.1" algo="FTMS"/>
<pk mz="333.155537" i="1693824.1" sn="13.23" a="863.48" fwhm="0.000668" res="498697.8" algo="FTMS"/>
<pk mz="333.183773" i="1953670.8" sn="15.63" a="979.11" fwhm="0.000634" res="525296.9" algo="FTMS"/>
<pk mz="333.191946" i="1185928.6" sn="8.52" a="468.04" fwhm="0.000555" res="600602.1" algo="FTMS"/>
<pk mz="333.220187" i="4168335.3" sn="36.16" a="2612.35" fwhm="0.000668" res="499203.6" algo="FTMS"/>
<pk mz="334.056825" i="4948818.0" sn="43.39" a="3412.12" fwhm="0.000720" res="464250.0" algo="FTMS"/>
<pk mz="334.068200" i="1786964.5" z="-1" sn="14.09" a="965.30" fwhm="0.000646" res="517367.0" algo="FTMS" component_name="z" deconvoluted_molecular_mass="333.065062" deconvoluted_isotopic_mass="334.068431"/>
<pk mz="334.078021" i="1471830.9" sn="11.17" a="705.09" fwhm="0.000625" res="534503.5" algo="FTMS"/>
<pk mz="334.093233" i="1044314.4" sn="7.20" a="431.80" fwhm="0.000663" res="503675.9" algo="FTMS"/>
<pk mz="334.114354" i="2533727.3" sn="21.01" a="1377.17" fwhm="0.000620" res="538993.3" algo="FTMS"/>
<pk mz="334.223569" i="1110392.8" sn="7.82" a="455.08" fwhm="0.000598" res="558574.6" algo="FTMS"/>
<pk mz="334.290172" i="1024648.3" sn="7.02" a="662.60" fwhm="0.001051" res="318088.7" algo="FTMS"/>
<pk mz="334.988389" i="10372139.0" z="-12" sn="93.65" a="7179.27" fwhm="0.000695" res="482273.5" algo="FTMS" component_name="y" deconvoluted_molecular_mass="4030.974647" deconvoluted_isotopic_mass="4030.949544"/>
<pk mz="335.004416" i="1729071.1" sn="13.55" a="813.46" fwhm="0.000607" res="551526.6" algo="FTMS"/>
<pk mz="335.029094" i="1126196.9" sn="7.96" a="374.21" fwhm="0.000523" res="640459.9" algo="FTMS"/>
<pk mz="335.040836" i="3370551.8" sn="28.76" a="2061.31" fwhm="0.000672" res="498208.7" algo="FTMS"/>
<pk mz="335.050578" i="1027385.9" sn="7.04" a="476.90" fwhm="0.000832" res="402559.5" algo="FTMS"/>
<pk mz="335.052089" i="2614842.3" sn="21.76" a="1480.93" fwhm="0.000640" res="523273.3" algo="FTMS"/>
<pk mz="335.077216" i="3184192.3" z="-12" sn="27.03" a="1991.08" fwhm="0.000684" res="489570.8" algo="FTMS" component_name="y" deconvoluted_molecular_mass="4030.974647" deconvoluted_isotopic_mass="4032.015461"/>
<pk mz="335.088498" i="1514306.9" sn="11.56" a="722.20" fwhm="0.000623" res="537461.9" algo="FTMS"/>
<pk mz="335.090315" i="2138691.3" sn="17.34" a="1561.45" fwhm="0.000855" res="391840.3" algo="FTMS"/>
<pk mz="335.108080" i="1798983.4" sn="14.20" a="1008.71" fwhm="0.000703" res="476413.4" algo="FTMS"/>
<pk mz="335.113613" i="2145096.8" sn="17.40" a="1236.78" fwhm="0.000697" res="480681.6" algo="FTMS"/>
<pk mz="335.126708" i="3643979.8" sn="31.30" a="2203.31" fwhm="0.000646" res="518819.6" algo="FTMS"/>
<pk mz="335.163030" i="2207828.3" z="-12" sn="17.98" a="1130.52" fwhm="0.000612" res="547261.9" algo="FTMS" component_name="y" deconvoluted_molecular_mass="4030.974647" deconvoluted_isotopic_mass="4033.045229"/>
<pk mz="335.199454" i="3519580.8" sn="30.14" a="2110.62" fwhm="0.000672" res="498593.3" algo="FTMS"/>
<pk mz="335.217251" i="1592673.0" sn="12.28" a="835.04" fwhm="0.000641" res="522596.0" algo="FTMS"/>
<pk mz="335.878370" i="1053307.9" sn="7.28" a="685.32" fwhm="0.000914" res="367321.8" algo="FTMS"/>
<pk mz="336.036071" i="1464608.8" sn="11.09" a="660.42" fwhm="0.000623" res="539353.8" algo="FTMS"/>
<pk mz="336.044095" i="1140898.6" sn="8.09" a="577.42" fwhm="0.000669" res="502364.4" algo="FTMS"/>
<pk mz="336.072512" i="1403945.4" sn="10.53" a="535.11" fwhm="0.000588" res="571812.4" algo="FTMS"/>
<pk mz="336.108836" i="1126449.9" sn="7.96" a="491.40" fwhm="0.000664" res="506114.3" algo="FTMS"/>
<pk mz="336.129963" i="1216566.9" sn="8.80" a="506.58" fwhm="0.000601" res="559371.3" algo="FTMS"/>
<pk mz="336.158383" i="1579581.5" sn="12.16" a="805.96" fwhm="0.000620" res="541988.1" algo="FTMS"/>
<pk mz="336.169578" i="1081280.1" sn="7.54" a="469.34" fwhm="0.000622" res="540216.7" algo="FTMS"/>
<pk mz="336.986352" i="11257344.0" z="-9" sn="101.85" a="7542.35" fwhm="0.000691" res="487913.3" algo="FTMS" component_name="p" deconvoluted_molecular_mass="3040.927938" deconvoluted_isotopic_mass="3040.941891"/>
<pk mz="337.020120" i="2328328.0" sn="19.10" a="1404.39" fwhm="0.000681" res="495203.3" algo="FTMS"/>
<pk mz="337.056507" i="4783632.5" sn="41.85" a="3053.43" fwhm="0.000679" res="496251.6" algo="FTMS"/>
<pk mz="337.067676" i="1061651.1" sn="7.36" a="400.28" fwhm="0.000531" res="635110.1" algo="FTMS"/>
<pk mz="337.092905" i="3891737.0" z="-9" sn="33.36" a="2433.12" fwhm="0.000691" res="487640.4" algo="FTMS" component_name="p" deconvoluted_molecular_mass="3040.927938" deconvoluted_isotopic_mass="3041.900871"/>
<pk mz="337.105970" i="2694684.3" sn="22.34" a="1760.92" fwhm="0.000701" res="480827.6" algo="FTMS"/>
<pk mz="337.123753" i="1271840.3" sn="9.24" a="571.85" fwhm="0.000594" res="567707.8" algo="FTMS"/>
<pk mz="337.129269" i="2653729.5" sn="21.97" a="1419.19" fwhm="0.000632" res="533181.9" algo="FTMS"/>
<pk mz="337.142335" i="2915876.8" sn="24.38" a="1705.26" fwhm="0.000670" res="503364.7" algo="FTMS"/>
<pk mz="337.165668" i="1233194.1" sn="8.89" a="454.52" fwhm="0.000589" res="572160.2" algo="FTMS"/>
<pk mz="337.168855" i="1070122.9" sn="7.39" a="681.70" fwhm="0.000811" res="415640.6" algo="FTMS"/>
<pk mz="337.178710" i="2995245.3" sn="25.11" a="1800.56" fwhm="0.000693" res="486862.3" algo="FTMS"/>
<pk mz="337.196489" i="1268913.4" sn="9.22" a="613.25" fwhm="0.000693" res="486843.1" algo="FTMS"/>
<pk mz="337.205452" i="1858611.5" z="-9" sn="14.65" a="978.16" fwhm="0.000610" res="552560.8" algo="FTMS" component_name="p" deconvoluted_molecular_mass="3040.927938" deconvoluted_isotopic_mass="3042.913794"/>
<pk mz="337.215107" i="1698613.8" sn="13.17" a="1043.44" fwhm="0.000709" res="475369.1" algo="FTMS"/>
<pk mz="338.051596" i="1670906.8" sn="12.92" a="1114.65" fwhm="0.000813" res="415592.7" algo="FTMS"/>
<pk mz="338.088105" i="1499651.4" sn="11.34" a="781.51" fwhm="0.000674" res="501825.9" algo="FTMS"/>
<pk mz="338.715936" i="1032599.4" sn="7.04" a="454.43" fwhm="0.000702" res="482253.6" algo="FTMS"/>
<pk mz="339.035772" i="3314146.8" sn="28.04" a="2077.58" fwhm="0.000696" res="486867.8" algo="FTMS"/>
<pk mz="339.072150" i="4405739.5" sn="38.09" a="2942.22" fwhm="0.000710" res="477692.0" algo="FTMS"/>
<pk mz="339.083427" i="1371502.1" sn="10.16" a="734.16" fwhm="0.000731" res="463640.1" algo="FTMS"/>
<pk mz="339.108554" i="3393524.0" sn="28.77" a="2074.62" fwhm="0.000665" res="510280.3" algo="FTMS"/>
<pk mz="339.121579" i="1950455.1" sn="15.49" a="1190.60" fwhm="0.000701" res="483601.1" algo="FTMS"/>
<pk mz="339.144907" i="2974204.5" sn="24.91" a="1870.13" fwhm="0.000691" res="490680.6" algo="FTMS"/>
<pk mz="339.158026" i="1755135.6" sn="13.69" a="915.76" fwhm="0.000637" res="532499.7" algo="FTMS"/>
<pk mz="339.163597" i="1277441.0" sn="9.29" a="637.22" fwhm="0.000626" res="542217.9" algo="FTMS"/>
<pk mz="339.181215" i="1736453.1" sn="13.52" a="954.29" fwhm="0.000709" res="478438.8" algo="FTMS"/>
<pk mz="339.199921" i="55613448.0" z="-1" sn="509.53" a="40492.05" fwhm="0.000719" res="471981.0" algo="FTMS" component_name="K" deconvoluted_molecular_mass="339.200167" deconvoluted_isotopic_mass="339.200160"/>
<pk mz="340.031035" i="1060813.8" sn="7.29" a="429.05" fwhm="0.000593" res="573225.0" algo="FTMS"/>
<pk mz="340.067385" i="1641942.4" sn="12.64" a="873.59" fwhm="0.000670" res="507505.0" algo="FTMS"/>
<pk mz="340.080496" i="1136601.5" sn="7.99" a="469.47" fwhm="0.000616" res="552232.1" algo="FTMS"/>
<pk mz="340.151281" i="1144682.3" sn="8.07" a="653.55" fwhm="0.000758" res="448583.0" algo="FTMS"/>
<pk mz="340.203296" i="11407606.0" z="-1" sn="102.55" a="8100.85" fwhm="0.000728" res="467295.6" algo="FTMS" component_name="K" deconvoluted_molecular_mass="339.200167" deconvoluted_isotopic_mass="340.203537"/>
<pk mz="340.550644" i="1030216.6" sn="7.01" a="501.33" fwhm="0.000733" res="464422.8" algo="FTMS"/>
<pk mz="340.649642" i="1042015.9" sn="7.12" a="645.69" fwhm="0.000986" res="345355.8" algo="FTMS"/>
<pk mz="340.885224" i="1816471.6" sn="14.25" a="987.07" fwhm="0.000693" res="491768.1" algo="FTMS"/>
<pk mz="341.051404" i="4473279.0" sn="38.71" a="3042.33" fwhm="0.000724" res="470793.1" algo="FTMS"/>
<pk mz="341.087786" i="4805575.5" sn="41.77" a="3361.62" fwhm="0.000719" res="474468.5" algo="FTMS"/>
<pk mz="341.124187" i="5113296.0" sn="44.60" a="3596.25" fwhm="0.000744" res="458247.1" algo="FTMS"/>
<pk mz="341.160576" i="3808728.8" sn="32.59" a="2517.95" fwhm="0.000691" res="493989.0" algo="FTMS"/>
<pk mz="341.179158" i="3074525.0" sn="25.83" a="2051.11" fwhm="0.000736" res="463571.9" algo="FTMS"/>
<pk mz="341.195714" i="2585057.0" sn="21.32" a="1694.73" fwhm="0.000724" res="471125.8" algo="FTMS"/>
<pk mz="341.196969" i="2808289.3" sn="23.38" a="1869.19" fwhm="0.000745" res="458141.0" algo="FTMS"/>
<pk mz="341.206656" i="1444323.6" z="-1" sn="10.82" a="690.10" fwhm="0.000610" res="559429.7" algo="FTMS" component_name="K" deconvoluted_molecular_mass="339.200167" deconvoluted_isotopic_mass="341.206899"/>
<pk mz="341.754442" i="1071973.0" sn="7.39" a="511.15" fwhm="0.000702" res="486970.3" algo="FTMS"/>
<pk mz="342.083109" i="1261746.6" sn="9.14" a="560.94" fwhm="0.000610" res="561136.7" algo="FTMS"/>
<pk mz="342.096115" i="2770101.8" sn="23.03" a="1746.00" fwhm="0.000715" res="478188.5" algo="FTMS"/>
<pk mz="342.167032" i="3740358.5" sn="31.96" a="2364.05" fwhm="0.000678" res="504519.5" algo="FTMS"/>
<pk mz="342.974531" i="1188101.3" sn="8.46" a="594.29" fwhm="0.000686" res="500031.8" algo="FTMS"/>
<pk mz="343.009622" i="1325581.6" sn="9.73" a="848.15" fwhm="0.000791" res="433686.4" algo="FTMS"/>
<pk mz="343.030551" i="1116946.5" sn="7.80" a="471.74" fwhm="0.000636" res="539149.6" algo="FTMS"/>
<pk mz="343.046014" i="1111958.1" sn="7.76" a="633.48" fwhm="0.000798" res="429877.1" algo="FTMS"/>
<pk mz="343.057180" i="1172632.8" sn="8.32" a="794.19" fwhm="0.000896" res="382733.0" algo="FTMS"/>
<pk mz="343.067091" i="3701659.3" sn="31.60" a="2795.01" fwhm="0.000784" res="437429.7" algo="FTMS"/>
<pk mz="343.103419" i="5661603.5" sn="49.64" a="4038.28" fwhm="0.000749" res="458194.8" algo="FTMS"/>
<pk mz="343.114698" i="2722982.5" sn="22.59" a="1930.30" fwhm="0.000754" res="454918.7" algo="FTMS"/>
<pk mz="343.139848" i="5902252.5" sn="51.86" a="4055.98" fwhm="0.000718" res="477624.8" algo="FTMS"/>
<pk mz="343.151045" i="1588655.0" sn="12.15" a="929.99" fwhm="0.000703" res="487814.2" algo="FTMS"/>
<pk mz="343.168140" i="11238323.0" z="-1" sn="100.99" a="8428.48" fwhm="0.000740" res="463936.4" algo="FTMS" component_name="q" deconvoluted_molecular_mass="343.168394" deconvoluted_isotopic_mass="343.168386"/>
<pk mz="343.176214" i="5514165.0" sn="48.29" a="3919.84" fwhm="0.000721" res="475660.9" algo="FTMS"/>
<pk mz="343.212645" i="4213181.5" sn="36.31" a="3068.34" fwhm="0.000747" res="459492.1" algo="FTMS"/>
<pk mz="343.248951" i="3625414.0" sn="30.90" a="2324.39" fwhm="0.000709" res="483806.9" algo="FTMS"/>
<pk mz="344.070449" i="1250824.0" sn="8.95" a="728.70" fwhm="0.000794" res="433226.1" algo="FTMS"/>
<pk mz="344.106877" i="1061264.6" sn="7.22" a="405.26" fwhm="0.000581" res="591903.5" algo="FTMS"/>
<pk mz="344.143298" i="1549465.3" sn="11.68" a="931.28" fwhm="0.000784" res="438977.8" algo="FTMS"/>
<pk mz="344.146273" i="1464985.9" sn="10.91" a="738.50" fwhm="0.000670" res="513663.5" algo="FTMS"/>
<pk mz="344.171521" i="2896031.8" z="-1" sn="23.96" a="1685.46" fwhm="0.000668" res="515488.9" algo="FTMS" component_name="q" deconvoluted_molecular_mass="343.168394" deconvoluted_isotopic_mass="344.171769"/>
<pk mz="344.179435" i="1301409.8" sn="9.41" a="691.85" fwhm="0.000682" res="504808.6" algo="FTMS"/>
<pk mz="344.182681" i="3636898.5" sn="30.72" a="2199.97" fwhm="0.000674" res="510383.0" algo="FTMS"/>
<pk mz="345.025192" i="1682537.1" sn="12.89" a="1050.11" fwhm="0.000747" res="462146.7" algo="FTMS"/>
<pk mz="345.036460" i="1325931.8" sn="9.64" a="684.06" fwhm="0.000666" res="518164.1" algo="FTMS"/>
<pk mz="345.046317" i="1618030.1" sn="12.30" a="831.31" fwhm="0.000682" res="506161.2" algo="FTMS"/>
<pk mz="345.061550" i="1376881.6" sn="10.10" a="648.52" fwhm="0.000590" res="584693.9" algo="FTMS"/>
<pk mz="345.072960" i="1181940.4" sn="8.32" a="589.65" fwhm="0.000671" res="514500.5" algo="FTMS"/>
<pk mz="345.082715" i="2555254.8" sn="20.85" a="1527.62" fwhm="0.000683" res="505570.1" algo="FTMS"/>
<pk mz="345.093950" i="1404921.3" sn="10.36" a="884.00" fwhm="0.000805" res="428610.2" algo="FTMS"/>
<pk mz="345.097927" i="1510778.3" sn="11.32" a="955.07" fwhm="0.000742" res="464858.1" algo="FTMS"/>
<pk mz="345.109214" i="1067004.9" sn="7.27" a="509.49" fwhm="0.000688" res="501683.2" algo="FTMS"/>
<pk mz="345.119104" i="4531583.0" sn="38.88" a="3020.61" fwhm="0.000719" res="479913.2" algo="FTMS"/>
<pk mz="345.130319" i="2750849.8" sn="22.64" a="1800.78" fwhm="0.000715" res="483032.0" algo="FTMS"/>
<pk mz="345.155501" i="6289800.0" sn="54.92" a="4306.36" fwhm="0.000733" res="470966.7" algo="FTMS"/>
<pk mz="345.165220" i="3688330.0" sn="31.19" a="2842.64" fwhm="0.000788" res="438069.6" algo="FTMS"/>
<pk mz="345.191881" i="3263376.3" sn="27.31" a="2130.21" fwhm="0.000722" res="478308.6" algo="FTMS"/>
<pk mz="345.228260" i="3549593.0" sn="29.92" a="2427.93" fwhm="0.000742" res="465319.8" algo="FTMS"/>
<pk mz="346.020348" i="1306195.4" sn="9.45" a="690.54" fwhm="0.000705" res="490631.1" algo="FTMS"/>
<pk mz="346.056815" i="1636443.9" sn="12.47" a="957.42" fwhm="0.000726" res="476925.5" algo="FTMS"/>
<pk mz="346.114441" i="1205737.5" sn="8.54" a="658.01" fwhm="0.000800" res="432739.1" algo="FTMS"/>
<pk mz="346.133601" i="1160814.0" sn="8.13" a="533.42" fwhm="0.000626" res="552719.9" algo="FTMS"/>
<pk mz="346.150655" i="1721970.0" sn="13.25" a="910.49" fwhm="0.000692" res="500505.0" algo="FTMS"/>
<pk mz="346.158826" i="1181299.9" sn="8.31" a="467.56" fwhm="0.000579" res="597439.4" algo="FTMS"/>
<pk mz="346.161973" i="3660916.8" sn="30.94" a="2446.79" fwhm="0.000729" res="474989.7" algo="FTMS"/>
<pk mz="346.231591" i="1039237.0" sn="7.02" a="433.72" fwhm="0.000653" res="530081.0" algo="FTMS"/>
<pk mz="347.040866" i="3099459.0" sn="25.81" a="2030.19" fwhm="0.000738" res="470207.5" algo="FTMS"/>
<pk mz="347.052098" i="1255237.6" sn="8.99" a="584.73" fwhm="0.000648" res="535298.4" algo="FTMS"/>
<pk mz="347.061864" i="1051463.9" sn="7.13" a="637.64" fwhm="0.000838" res="414313.1" algo="FTMS"/>
<pk mz="347.077259" i="2823499.5" sn="23.29" a="1820.65" fwhm="0.000706" res="491530.4" algo="FTMS"/>
<pk mz="347.088513" i="1242958.1" sn="8.87" a="671.42" fwhm="0.000661" res="525058.0" algo="FTMS"/>
<pk mz="347.090341" i="2959182.5" sn="24.53" a="1866.21" fwhm="0.000714" res="486200.3" algo="FTMS"/>
<pk mz="347.113608" i="1592404.0" sn="12.06" a="774.24" fwhm="0.000651" res="533123.6" algo="FTMS"/>
<pk mz="347.126614" i="1551191.1" sn="11.69" a="773.74" fwhm="0.000643" res="539651.4" algo="FTMS"/>
<pk mz="347.134766" i="2761049.0" sn="22.72" a="1760.42" fwhm="0.000713" res="487186.4" algo="FTMS"/>
<pk mz="347.150019" i="1251676.6" sn="8.95" a="595.78" fwhm="0.000641" res="541726.6" algo="FTMS"/>
<pk mz="347.163104" i="1725279.6" sn="13.27" a="1043.91" fwhm="0.000730" res="475307.4" algo="FTMS"/>
<pk mz="347.171176" i="2816353.5" sn="23.23" a="1767.07" fwhm="0.000720" res="482074.8" algo="FTMS"/>
<pk mz="347.199461" i="3446120.3" sn="28.97" a="2346.41" fwhm="0.000726" res="478162.9" algo="FTMS"/>
<pk mz="347.231766" i="1106927.8" sn="7.63" a="743.32" fwhm="0.000897" res="387219.5" algo="FTMS"/>
<pk mz="347.918319" i="1054672.6" sn="7.16" a="721.79" fwhm="0.000965" res="360664.0" algo="FTMS"/>
<pk mz="348.036062" i="2248492.3" sn="18.05" a="1584.29" fwhm="0.000817" res="425837.8" algo="FTMS"/>
<pk mz="348.072485" i="2108212.8" sn="16.77" a="1263.92" fwhm="0.000697" res="499573.9" algo="FTMS"/>
<pk mz="348.093633" i="1711161.6" sn="13.14" a="976.20" fwhm="0.000668" res="521156.4" algo="FTMS"/>
<pk mz="348.108804" i="1072445.1" sn="7.32" a="398.48" fwhm="0.000558" res="624279.4" algo="FTMS"/>
<pk mz="348.130032" i="1888578.1" sn="14.76" a="1072.46" fwhm="0.000687" res="506468.5" algo="FTMS"/>
<pk mz="348.166305" i="1417290.6" sn="10.46" a="941.64" fwhm="0.000826" res="421434.7" algo="FTMS"/>
<pk mz="349.020085" i="2846994.3" sn="23.50" a="2044.89" fwhm="0.000790" res="441943.3" algo="FTMS"/>
<pk mz="349.055176" i="2428954.5" sn="19.69" a="1797.71" fwhm="0.000800" res="436273.6" algo="FTMS"/>
<pk mz="349.056506" i="4009242.8" sn="34.11" a="2639.75" fwhm="0.000720" res="484751.3" algo="FTMS"/>
<pk mz="349.067802" i="1600285.4" sn="12.13" a="1007.47" fwhm="0.000764" res="456924.1" algo="FTMS"/>
<pk mz="349.092893" i="3360035.3" sn="28.18" a="2915.54" fwhm="0.000913" res="382410.2" algo="FTMS"/>
<pk mz="349.105952" i="41165096.0" z="-1" sn="373.08" a="31387.86" fwhm="0.000760" res="459591.0" algo="FTMS" component_name="L" deconvoluted_molecular_mass="349.106208" deconvoluted_isotopic_mass="349.106207"/>
<pk mz="349.129264" i="2234411.8" sn="17.92" a="1298.35" fwhm="0.000704" res="496055.2" algo="FTMS"/>
<pk mz="349.142371" i="3340078.8" sn="28.00" a="2322.04" fwhm="0.000764" res="457031.4" algo="FTMS"/>
<pk mz="349.178707" i="3173687.3" sn="26.48" a="2268.13" fwhm="0.000779" res="448320.3" algo="FTMS"/>
<pk mz="349.196530" i="1175867.4" sn="8.26" a="511.52" fwhm="0.000639" res="546216.6" algo="FTMS"/>
<pk mz="349.215086" i="7032127.5" sn="61.68" a="5178.46" fwhm="0.000753" res="463616.4" algo="FTMS"/>
<pk mz="350.051695" i="2038786.9" sn="16.13" a="1169.22" fwhm="0.000675" res="518804.0" algo="FTMS"/>
<pk mz="350.088099" i="1586699.4" sn="12.00" a="835.22" fwhm="0.000684" res="511801.3" algo="FTMS"/>
<pk mz="350.109299" i="6826512.5" z="-1" sn="59.81" a="5286.13" fwhm="0.000756" res="463299.3" algo="FTMS" component_name="L" deconvoluted_molecular_mass="349.106208" deconvoluted_isotopic_mass="350.109556"/>
<pk mz="350.135734" i="1084950.5" sn="7.43" a="554.63" fwhm="0.000921" res="379978.7" algo="FTMS"/>
<pk mz="350.145643" i="1360920.8" sn="9.94" a="678.89" fwhm="0.000635" res="551348.5" algo="FTMS"/>
<pk mz="350.218430" i="1301801.8" sn="9.40" a="617.91" fwhm="0.000678" res="516886.0" algo="FTMS"/>
<pk mz="350.755344" i="1083846.8" sn="7.35" a="1002.86" fwhm="0.001347" res="260450.2" algo="FTMS"/>
<pk mz="351.035772" i="4127464.0" sn="34.85" a="2941.73" fwhm="0.000764" res="459352.9" algo="FTMS"/>
<pk mz="351.072166" i="3819760.5" sn="32.07" a="2630.00" fwhm="0.000710" res="494198.7" algo="FTMS"/>
<pk mz="351.075408" i="7090929.0" sn="61.63" a="5691.95" fwhm="0.000759" res="462512.8" algo="FTMS"/>
<pk mz="351.083425" i="1777395.1" sn="13.61" a="975.31" fwhm="0.000689" res="509694.8" algo="FTMS"/>
<pk mz="351.085263" i="1207539.5" sn="8.46" a="602.29" fwhm="0.000667" res="526061.4" algo="FTMS"/>
<pk mz="351.103007" i="11436792.0" z="-1" sn="100.91" a="8547.12" fwhm="0.000766" res="458397.9" algo="FTMS" component_name="n" deconvoluted_molecular_mass="351.103269" deconvoluted_isotopic_mass="351.103266"/>
<pk mz="351.108527" i="4144377.0" sn="35.01" a="2872.29" fwhm="0.000753" res="466458.0" algo="FTMS"/>
<pk mz="351.121581" i="4259580.0" sn="36.05" a="2837.98" fwhm="0.000732" res="479452.5" algo="FTMS"/>
<pk mz="351.139446" i="1281280.1" sn="9.13" a="696.32" fwhm="0.000700" res="501651.9" algo="FTMS"/>
<pk mz="351.144911" i="2381313.5" sn="19.07" a="1590.30" fwhm="0.000760" res="462317.8" algo="FTMS"/>
<pk mz="351.157952" i="3262724.5" sn="27.04" a="2041.82" fwhm="0.000703" res="499212.5" algo="FTMS"/>
<pk mz="351.181277" i="1136905.9" sn="7.82" a="529.16" fwhm="0.000626" res="561036.2" algo="FTMS"/>
<pk mz="351.194387" i="4650765.0" sn="39.58" a="3204.78" fwhm="0.000736" res="476908.3" algo="FTMS"/>
<pk mz="351.212125" i="2383633.0" sn="19.09" a="1377.21" fwhm="0.000698" res="503192.8" algo="FTMS"/>
<pk mz="351.217737" i="1064722.4" sn="7.17" a="445.87" fwhm="0.000662" res="530224.0" algo="FTMS"/>
<pk mz="351.221100" i="5303059.0" sn="45.48" a="3802.04" fwhm="0.000759" res="462729.9" algo="FTMS"/>
<pk mz="351.230709" i="1939989.4" sn="15.08" a="1116.85" fwhm="0.000677" res="518970.0" algo="FTMS"/>
<pk mz="352.067400" i="2013655.8" sn="15.75" a="1256.45" fwhm="0.000757" res="465100.6" algo="FTMS"/>
<pk mz="352.078767" i="1230042.4" sn="8.66" a="668.11" fwhm="0.000669" res="525962.7" algo="FTMS"/>
<pk mz="352.103823" i="1644512.3" sn="12.41" a="902.38" fwhm="0.000694" res="507078.6" algo="FTMS"/>
<pk mz="352.106373" i="1684704.9" z="-1" sn="12.77" a="926.72" fwhm="0.000647" res="543924.6" algo="FTMS" component_name="n" deconvoluted_molecular_mass="351.103269" deconvoluted_isotopic_mass="352.106634"/>
<pk mz="352.197609" i="1628918.0" sn="12.27" a="1036.45" fwhm="0.000793" res="443996.4" algo="FTMS"/>
<pk mz="352.224368" i="1244924.3" sn="8.80" a="646.93" fwhm="0.000720" res="489295.2" algo="FTMS"/>
<pk mz="353.015027" i="1149363.6" sn="7.93" a="535.24" fwhm="0.000645" res="547337.4" algo="FTMS"/>
<pk mz="353.051426" i="5892284.0" sn="50.80" a="4557.20" fwhm="0.000809" res="436471.1" algo="FTMS"/>
<pk mz="353.062552" i="1191102.8" sn="8.31" a="533.96" fwhm="0.000607" res="581699.2" algo="FTMS"/>
<pk mz="353.070689" i="1065152.6" sn="7.17" a="510.99" fwhm="0.000747" res="472712.1" algo="FTMS"/>
<pk mz="353.087770" i="5856452.5" sn="50.47" a="4296.66" fwhm="0.000760" res="464414.0" algo="FTMS"/>
<pk mz="353.098983" i="1780423.1" sn="13.64" a="1126.42" fwhm="0.000751" res="469936.1" algo="FTMS"/>
<pk mz="353.100896" i="1608647.6" sn="12.08" a="812.07" fwhm="0.000657" res="537238.8" algo="FTMS"/>
<pk mz="353.118654" i="1325771.8" sn="9.53" a="770.55" fwhm="0.000794" res="444668.3" algo="FTMS"/>
<pk mz="353.124166" i="4298445.0" sn="36.39" a="3115.94" fwhm="0.000772" res="457298.9" algo="FTMS"/>
<pk mz="353.137299" i="2969808.0" sn="24.39" a="1925.38" fwhm="0.000732" res="482652.3" algo="FTMS"/>
<pk mz="353.154976" i="1189588.1" sn="8.30" a="596.29" fwhm="0.000687" res="514420.2" algo="FTMS"/>
<pk mz="353.160562" i="2587349.5" sn="20.93" a="1634.38" fwhm="0.000719" res="491236.7" algo="FTMS"/>
<pk mz="353.173568" i="1613528.5" sn="12.13" a="1086.85" fwhm="0.000823" res="429102.9" algo="FTMS"/>
<pk mz="353.191434" i="2055644.6" sn="16.12" a="1400.58" fwhm="0.000813" res="434267.7" algo="FTMS"/>
<pk mz="353.196904" i="1306205.9" sn="9.35" a="722.80" fwhm="0.000777" res="454274.6" algo="FTMS"/>
<pk mz="353.200348" i="1120606.6" sn="7.67" a="528.09" fwhm="0.000711" res="496584.4" algo="FTMS"/>
<pk mz="353.210001" i="5549281.0" sn="47.70" a="4267.74" fwhm="0.000808" res="437189.3" algo="FTMS"/>
<pk mz="353.227772" i="1256549.0" sn="8.90" a="773.95" fwhm="0.000798" res="442437.9" algo="FTMS"/>
<pk mz="354.046696" i="1730210.8" sn="13.18" a="1053.55" fwhm="0.000723" res="489837.7" algo="FTMS"/>
<pk mz="354.083064" i="1753259.1" sn="13.39" a="1187.29" fwhm="0.000809" res="437695.6" algo="FTMS"/>
<pk mz="354.091189" i="1086253.0" sn="7.36" a="424.13" fwhm="0.000637" res="555720.9" algo="FTMS"/>
<pk mz="354.096079" i="1367982.1" sn="9.91" a="694.84" fwhm="0.000676" res="523750.6" algo="FTMS"/>
<pk mz="355.009544" i="1069697.5" sn="7.21" a="438.68" fwhm="0.000674" res="526986.9" algo="FTMS"/>
<pk mz="355.030691" i="2020230.4" sn="15.80" a="1101.59" fwhm="0.000670" res="529871.5" algo="FTMS"/>
<pk mz="355.067063" i="6430351.0" sn="55.66" a="4990.20" fwhm="0.000792" res="448177.4" algo="FTMS"/>
<pk mz="355.103469" i="5743255.0" sn="49.45" a="4115.14" fwhm="0.000765" res="464220.7" algo="FTMS"/>
<pk mz="355.114676" i="1080985.8" sn="7.31" a="564.02" fwhm="0.000741" res="479498.0" algo="FTMS"/>
<pk mz="355.139832" i="4919967.5" sn="42.01" a="3764.97" fwhm="0.000798" res="445104.5" algo="FTMS"/>
<pk mz="355.152864" i="1685410.6" sn="12.77" a="961.88" fwhm="0.000746" res="475964.3" algo="FTMS"/>
<pk mz="355.176174" i="3695272.0" sn="30.94" a="2454.68" fwhm="0.000722" res="491787.4" algo="FTMS"/>
<pk mz="355.194902" i="1552812.4" sn="11.58" a="1057.57" fwhm="0.000800" res="444077.4" algo="FTMS"/>
<pk mz="355.207060" i="1479599.1" sn="10.91" a="704.27" fwhm="0.000651" res="545374.2" algo="FTMS"/>
<pk mz="355.212602" i="2030512.4" sn="15.89" a="1203.97" fwhm="0.000722" res="491725.7" algo="FTMS"/>
<pk mz="356.062291" i="1315444.8" sn="9.43" a="745.58" fwhm="0.000737" res="483082.9" algo="FTMS"/>
<pk mz="356.098717" i="1120125.1" sn="7.66" a="529.36" fwhm="0.000668" res="532950.1" algo="FTMS"/>
<pk mz="356.109900" i="1238911.8" sn="8.74" a="540.87" fwhm="0.000676" res="526670.4" algo="FTMS"/>
<pk mz="356.111789" i="1312768.3" sn="9.40" a="755.51" fwhm="0.000777" res="458033.8" algo="FTMS"/>
<pk mz="356.182664" i="1585552.6" sn="11.87" a="902.29" fwhm="0.000726" res="490560.8" algo="FTMS"/>
<pk mz="356.990177" i="4545099.0" sn="38.61" a="3259.43" fwhm="0.000790" res="451961.6" algo="FTMS"/>
<pk mz="357.025258" i="1445203.0" sn="10.60" a="752.51" fwhm="0.000725" res="492244.5" algo="FTMS"/>
<pk mz="357.046309" i="2873432.0" sn="23.51" a="1814.07" fwhm="0.000728" res="490177.4" algo="FTMS"/>
<pk mz="357.061464" i="1112795.4" sn="7.59" a="508.25" fwhm="0.000665" res="537060.1" algo="FTMS"/>
<pk mz="357.082737" i="5052512.5" sn="43.20" a="3747.18" fwhm="0.000782" res="456404.4" algo="FTMS"/>
<pk mz="357.093926" i="1920866.9" sn="14.90" a="1174.06" fwhm="0.000714" res="500251.2" algo="FTMS"/>
<pk mz="357.119079" i="4765800.5" sn="40.61" a="3463.17" fwhm="0.000778" res="458878.1" algo="FTMS"/>
<pk mz="357.130334" i="13940843.0" z="-1" sn="123.53" a="11444.78" fwhm="0.000805" res="443860.1" algo="FTMS" component_name="e" deconvoluted_molecular_mass="357.130609" deconvoluted_isotopic_mass="357.130603"/>
<pk mz="357.155507" i="5799025.0" sn="49.95" a="4198.93" fwhm="0.000762" res="468425.3" algo="FTMS"/>
<pk mz="357.191896" i="4672633.5" sn="39.77" a="3580.52" fwhm="0.000766" res="466132.7" algo="FTMS"/>
<pk mz="357.228265" i="2929025.8" sn="24.01" a="2422.69" fwhm="0.000887" res="402512.7" algo="FTMS"/>
<pk mz="358.114304" i="1251534.1" sn="8.76" a="798.03" fwhm="0.000863" res="414840.2" algo="FTMS"/>
<pk mz="358.125598" i="1098064.8" sn="7.39" a="415.65" fwhm="0.000661" res="541762.0" algo="FTMS"/>
<pk mz="358.133726" i="2207314.5" z="-1" sn="17.32" a="1413.17" fwhm="0.000773" res="463386.0" algo="FTMS" component_name="e" deconvoluted_molecular_mass="357.130609" deconvoluted_isotopic_mass="358.133996"/>
<pk mz="358.158906" i="1259608.4" sn="8.83" a="945.56" fwhm="0.001084" res="330333.1" algo="FTMS"/>
<pk mz="358.161977" i="1165913.1" sn="7.99" a="522.30" fwhm="0.000669" res="535438.2" algo="FTMS"/>
<pk mz="358.195319" i="1104352.9" sn="7.44" a="541.06" fwhm="0.000720" res="497637.1" algo="FTMS"/>
<pk mz="358.198339" i="4665697.5" sn="39.32" a="3329.19" fwhm="0.000752" res="476330.8" algo="FTMS"/>
<pk mz="358.231574" i="1094889.1" sn="7.36" a="529.65" fwhm="0.000676" res="530095.0" algo="FTMS"/>
<pk mz="358.987257" i="1469463.3" sn="10.71" a="994.07" fwhm="0.000829" res="433248.9" algo="FTMS"/>
<pk mz="359.004540" i="1344539.3" sn="9.59" a="773.18" fwhm="0.000758" res="473532.0" algo="FTMS"/>
<pk mz="359.040875" i="1510691.6" sn="11.08" a="825.15" fwhm="0.000705" res="509272.7" algo="FTMS"/>
<pk mz="359.061975" i="2225960.5" sn="17.48" a="1416.54" fwhm="0.000771" res="465687.9" algo="FTMS"/>
<pk mz="359.077255" i="1715244.0" sn="12.91" a="1025.35" fwhm="0.000745" res="481917.0" algo="FTMS"/>
<pk mz="359.098404" i="3510320.8" sn="28.98" a="2459.97" fwhm="0.000765" res="469659.8" algo="FTMS"/>
<pk mz="359.109640" i="1109939.5" sn="7.49" a="549.09" fwhm="0.000737" res="487082.5" algo="FTMS"/>
<pk mz="359.113618" i="1290036.4" sn="9.10" a="789.52" fwhm="0.000757" res="474263.6" algo="FTMS"/>
<pk mz="359.134732" i="4919865.0" sn="41.59" a="3600.34" fwhm="0.000782" res="459519.2" algo="FTMS"/>
<pk mz="359.145972" i="1430331.9" sn="10.36" a="871.01" fwhm="0.000751" res="478202.8" algo="FTMS"/>
<pk mz="359.157223" i="1388094.4" sn="9.98" a="793.61" fwhm="0.000756" res="475192.4" algo="FTMS"/>
<pk mz="359.163000" i="1219647.8" sn="8.47" a="576.73" fwhm="0.000708" res="507001.9" algo="FTMS"/>
<pk mz="359.171120" i="5220929.5" sn="44.29" a="4050.92" fwhm="0.000775" res="463395.6" algo="FTMS"/>
<pk mz="359.207544" i="3586122.0" sn="29.65" a="2550.10" fwhm="0.000788" res="455931.7" algo="FTMS"/>
<pk mz="359.243933" i="2032978.4" sn="15.75" a="1336.29" fwhm="0.000775" res="463717.2" algo="FTMS"/>
<pk mz="360.035974" i="1344776.8" sn="9.59" a="605.58" fwhm="0.000659" res="546189.3" algo="FTMS"/>
<pk mz="360.072484" i="1860881.1" sn="14.21" a="1129.12" fwhm="0.000759" res="474254.4" algo="FTMS"/>
<pk mz="360.083822" i="1582099.8" sn="11.72" a="946.69" fwhm="0.000746" res="482396.3" algo="FTMS"/>
<pk mz="360.129906" i="1575966.4" sn="11.66" a="931.64" fwhm="0.000768" res="468645.1" algo="FTMS"/>
<pk mz="360.141208" i="2160161.0" sn="16.89" a="1481.25" fwhm="0.000780" res="461638.3" algo="FTMS"/>
<pk mz="360.166411" i="1356070.8" sn="9.69" a="708.78" fwhm="0.000708" res="508488.0" algo="FTMS"/>
<pk mz="360.177684" i="1990697.4" sn="15.37" a="1282.31" fwhm="0.000779" res="462312.5" algo="FTMS"/>
<pk mz="361.020072" i="1738987.1" sn="13.12" a="939.00" fwhm="0.000679" res="531913.2" algo="FTMS"/>
<pk mz="361.031351" i="2827245.8" sn="22.86" a="2026.71" fwhm="0.000804" res="448842.8" algo="FTMS"/>
<pk mz="361.041217" i="1110640.0" sn="7.49" a="536.83" fwhm="0.000704" res="512547.3" algo="FTMS"/>
<pk mz="361.056504" i="2707443.5" sn="21.79" a="1881.88" fwhm="0.000792" res="455916.6" algo="FTMS"/>
<pk mz="361.067759" i="1983990.1" sn="15.31" a="1300.70" fwhm="0.000789" res="457899.9" algo="FTMS"/>
<pk mz="361.077596" i="1277432.4" sn="8.99" a="763.70" fwhm="0.000782" res="461764.1" algo="FTMS"/>
<pk mz="361.092888" i="3227644.0" sn="26.44" a="2279.59" fwhm="0.000787" res="459010.4" algo="FTMS"/>
<pk mz="361.105948" i="1330942.9" sn="9.47" a="763.86" fwhm="0.000753" res="479364.2" algo="FTMS"/>
<pk mz="361.114061" i="2170112.8" sn="16.98" a="1538.45" fwhm="0.000829" res="435471.1" algo="FTMS"/>
<pk mz="361.129312" i="2200836.3" sn="17.25" a="1453.09" fwhm="0.000782" res="461846.2" algo="FTMS"/>
<pk mz="361.142418" i="1657607.3" sn="12.39" a="829.00" fwhm="0.000658" res="548930.0" algo="FTMS"/>
<pk mz="361.150406" i="3465737.3" sn="28.57" a="2540.92" fwhm="0.000793" res="455461.3" algo="FTMS"/>
<pk mz="361.165640" i="1600780.6" sn="11.88" a="956.27" fwhm="0.000777" res="464805.4" algo="FTMS"/>
<pk mz="361.178668" i="1905935.6" sn="14.61" a="1248.33" fwhm="0.000783" res="461310.1" algo="FTMS"/>
<pk mz="361.186751" i="2316305.5" sn="18.28" a="1514.77" fwhm="0.000743" res="485930.4" algo="FTMS"/>
<pk mz="362.051755" i="2950360.5" sn="23.96" a="2043.05" fwhm="0.000756" res="478747.1" algo="FTMS"/>
<pk mz="362.063144" i="1391067.0" sn="10.00" a="772.51" fwhm="0.000696" res="520045.7" algo="FTMS"/>
<pk mz="362.088156" i="3275488.8" sn="26.87" a="2397.84" fwhm="0.000809" res="447674.4" algo="FTMS"/>
<pk mz="362.099439" i="1113955.4" sn="7.52" a="899.25" fwhm="0.001107" res="327222.9" algo="FTMS"/>
<pk mz="362.109201" i="1407205.6" sn="10.15" a="740.90" fwhm="0.000727" res="498094.6" algo="FTMS"/>
<pk mz="362.145662" i="2494190.0" sn="19.87" a="1642.40" fwhm="0.000780" res="464032.2" algo="FTMS"/>
<pk mz="362.182150" i="1246070.4" sn="8.70" a="597.33" fwhm="0.000776" res="467029.1" algo="FTMS"/>
<pk mz="362.999247" i="1077426.3" sn="7.19" a="654.92" fwhm="0.000843" res="430783.8" algo="FTMS"/>
<pk mz="363.035769" i="3674042.8" sn="30.43" a="2491.34" fwhm="0.000752" res="482931.9" algo="FTMS"/>
<pk mz="363.046916" i="1544637.3" sn="11.37" a="969.26" fwhm="0.000817" res="444272.4" algo="FTMS"/>
<pk mz="363.072144" i="3888579.0" sn="32.35" a="2849.76" fwhm="0.000804" res="451407.4" algo="FTMS"/>
<pk mz="363.083370" i="2164933.8" sn="16.93" a="1351.49" fwhm="0.000745" res="487398.7" algo="FTMS"/>
<pk mz="363.085204" i="2242246.0" sn="17.62" a="1564.52" fwhm="0.000828" res="438639.9" algo="FTMS"/>
<pk mz="363.108513" i="3526091.5" sn="29.11" a="2457.28" fwhm="0.000783" res="463650.8" algo="FTMS"/>
<pk mz="363.119727" i="2675662.0" sn="21.50" a="1758.20" fwhm="0.000775" res="468662.7" algo="FTMS"/>
<pk mz="363.121584" i="3164110.5" sn="25.87" a="2102.99" fwhm="0.000745" res="487139.4" algo="FTMS"/>
<pk mz="363.140796" i="1259986.9" sn="8.83" a="833.70" fwhm="0.000981" res="370265.9" algo="FTMS"/>
<pk mz="363.144869" i="1656787.8" sn="12.38" a="1064.22" fwhm="0.000792" res="458243.6" algo="FTMS"/>
<pk mz="363.157949" i="3249622.8" sn="26.63" a="2357.80" fwhm="0.000816" res="445113.0" algo="FTMS"/>
<pk mz="363.181397" i="1289692.1" sn="9.09" a="641.13" fwhm="0.000659" res="551354.9" algo="FTMS"/>
<pk mz="363.194361" i="3890655.3" sn="32.37" a="3021.10" fwhm="0.000834" res="435333.6" algo="FTMS"/>
<pk mz="363.230823" i="2034919.5" sn="15.76" a="1324.66" fwhm="0.000750" res="484049.5" algo="FTMS"/>
<pk mz="364.031155" i="1087135.5" sn="7.28" a="634.41" fwhm="0.000758" res="480247.5" algo="FTMS"/>
<pk mz="364.067412" i="4381864.0" sn="36.77" a="3446.43" fwhm="0.000835" res="436208.6" algo="FTMS"/>
<pk mz="364.078721" i="1207466.5" sn="8.35" a="578.21" fwhm="0.000742" res="490778.6" algo="FTMS"/>
<pk mz="364.103815" i="1447088.3" sn="10.50" a="682.79" fwhm="0.000691" res="526689.4" algo="FTMS"/>
<pk mz="364.124963" i="1795509.1" sn="13.62" a="1026.06" fwhm="0.000693" res="525111.3" algo="FTMS"/>
<pk mz="364.161243" i="1273277.4" sn="8.94" a="741.64" fwhm="0.000708" res="514367.5" algo="FTMS"/>
<pk mz="364.197639" i="1129541.8" sn="7.66" a="707.36" fwhm="0.000855" res="426112.0" algo="FTMS"/>
<pk mz="365.015058" i="1741697.8" sn="13.13" a="1147.08" fwhm="0.000792" res="461122.1" algo="FTMS"/>
<pk mz="365.051458" i="4494730.0" sn="37.77" a="3410.79" fwhm="0.000808" res="451674.1" algo="FTMS"/>
<pk mz="365.062709" i="1859468.6" sn="14.19" a="1151.72" fwhm="0.000743" res="491081.5" algo="FTMS"/>
<pk mz="365.087792" i="5418898.5" sn="46.05" a="4488.67" fwhm="0.000861" res="424082.3" algo="FTMS"/>
<pk mz="365.091065" i="5122963.0" sn="43.40" a="4031.13" fwhm="0.000835" res="437071.8" algo="FTMS"/>
<pk mz="365.099020" i="1530517.0" sn="11.24" a="899.53" fwhm="0.000745" res="490221.2" algo="FTMS"/>
<pk mz="365.100843" i="3845013.5" sn="31.96" a="2881.12" fwhm="0.000816" res="447223.3" algo="FTMS"/>
<pk mz="365.118620" i="1249945.5" sn="8.73" a="706.96" fwhm="0.000744" res="490670.7" algo="FTMS"/>
<pk mz="365.124225" i="3992474.8" sn="33.28" a="3151.35" fwhm="0.000838" res="435772.0" algo="FTMS"/>
<pk mz="365.137238" i="4433822.0" sn="37.23" a="3354.50" fwhm="0.000807" res="452212.7" algo="FTMS"/>
<pk mz="365.154952" i="1109025.9" sn="7.47" a="627.16" fwhm="0.000752" res="485649.5" algo="FTMS"/>
<pk mz="365.160569" i="2015139.1" sn="15.58" a="1525.85" fwhm="0.000812" res="449513.7" algo="FTMS"/>
<pk mz="365.173645" i="3480486.3" sn="28.70" a="2529.94" fwhm="0.000805" res="453477.2" algo="FTMS"/>
<pk mz="365.191457" i="1383594.3" sn="9.93" a="818.79" fwhm="0.000782" res="467136.2" algo="FTMS"/>
<pk mz="365.200449" i="1150892.4" sn="7.85" a="792.23" fwhm="0.000896" res="407418.0" algo="FTMS"/>
<pk mz="365.210041" i="6184878.5" sn="52.90" a="5330.80" fwhm="0.000853" res="428393.4" algo="FTMS"/>
<pk mz="365.246467" i="1254582.9" sn="8.69" a="732.66" fwhm="0.000813" res="449031.4" algo="FTMS"/>
<pk mz="366.046616" i="2016110.9" sn="15.43" a="1411.72" fwhm="0.000805" res="454770.4" algo="FTMS"/>
<pk mz="366.054714" i="1314544.8" sn="9.22" a="831.84" fwhm="0.000829" res="441437.2" algo="FTMS"/>
<pk mz="366.083067" i="2089079.3" sn="16.08" a="1456.29" fwhm="0.000788" res="464739.1" algo="FTMS"/>
<pk mz="366.091128" i="1252473.1" sn="8.67" a="704.14" fwhm="0.000724" res="505732.0" algo="FTMS"/>
<pk mz="366.104288" i="1158652.1" sn="7.83" a="623.50" fwhm="0.000726" res="504354.3" algo="FTMS"/>
<pk mz="366.119399" i="1419391.6" sn="10.14" a="821.77" fwhm="0.000828" res="442152.1" algo="FTMS"/>
<pk mz="366.130695" i="1281154.3" sn="8.92" a="707.57" fwhm="0.000815" res="449277.5" algo="FTMS"/>
<pk mz="366.140633" i="1426052.5" sn="10.20" a="864.79" fwhm="0.000759" res="482327.5" algo="FTMS"/>
<pk mz="366.180095" i="1090061.6" sn="7.23" a="543.87" fwhm="0.000790" res="463564.8" algo="FTMS"/>
<pk mz="367.030630" i="2945873.3" sn="23.67" a="2017.87" fwhm="0.000773" res="474711.4" algo="FTMS"/>
<pk mz="367.067060" i="6741337.5" sn="57.30" a="5601.68" fwhm="0.000869" res="422568.8" algo="FTMS"/>
<pk mz="367.078378" i="1360988.1" sn="9.62" a="760.33" fwhm="0.000711" res="516324.7" algo="FTMS"/>
<pk mz="367.103450" i="7554402.0" sn="64.50" a="6094.90" fwhm="0.000830" res="442111.5" algo="FTMS"/>
<pk mz="367.116475" i="2783589.0" sn="22.23" a="1927.73" fwhm="0.000800" res="458666.2" algo="FTMS"/>
<pk mz="367.134266" i="1472105.0" sn="10.61" a="855.80" fwhm="0.000720" res="509976.1" algo="FTMS"/>
<pk mz="367.139848" i="4845930.5" sn="40.50" a="3998.94" fwhm="0.000874" res="419871.5" algo="FTMS"/>
<pk mz="367.152918" i="2982253.3" sn="23.99" a="2054.42" fwhm="0.000779" res="471114.3" algo="FTMS"/>
<pk mz="367.170675" i="1140593.4" sn="7.67" a="491.44" fwhm="0.000727" res="504990.4" algo="FTMS"/>
<pk mz="367.176184" i="2425458.8" sn="19.06" a="1980.77" fwhm="0.000917" res="400282.8" algo="FTMS"/>
<pk mz="367.189316" i="2278261.8" sn="17.75" a="1512.13" fwhm="0.000786" res="467114.2" algo="FTMS"/>
<pk mz="367.207050" i="2813305.8" sn="22.49" a="2098.90" fwhm="0.000853" res="430674.9" algo="FTMS"/>
<pk mz="367.212575" i="1155195.0" sn="7.80" a="598.93" fwhm="0.000765" res="479719.5" algo="FTMS"/>
<pk mz="367.225637" i="3632510.0" sn="29.75" a="2738.90" fwhm="0.000811" res="452539.6" algo="FTMS"/>
<pk mz="368.062315" i="1902142.5" sn="14.42" a="1173.41" fwhm="0.000753" res="488626.2" algo="FTMS"/>
<pk mz="368.070387" i="1660480.4" sn="12.28" a="1106.68" fwhm="0.000845" res="435632.5" algo="FTMS"/>
<pk mz="368.098675" i="1958726.9" sn="14.92" a="1316.37" fwhm="0.000823" res="447020.8" algo="FTMS"/>
<pk mz="368.106856" i="1606472.8" sn="11.80" a="1115.25" fwhm="0.000854" res="431198.1" algo="FTMS"/>
<pk mz="368.111735" i="1474121.9" sn="10.63" a="887.40" fwhm="0.000805" res="457180.8" algo="FTMS"/>
<pk mz="369.025226" i="1245468.3" sn="8.60" a="644.52" fwhm="0.000717" res="514682.4" algo="FTMS"/>
<pk mz="369.046293" i="4800289.0" sn="40.10" a="3845.87" fwhm="0.000863" res="427457.0" algo="FTMS"/>
<pk mz="369.082711" i="8555305.0" z="-1" sn="73.37" a="7308.05" fwhm="0.000875" res="421944.7" algo="FTMS" component_name="BO" deconvoluted_molecular_mass="369.083007" deconvoluted_isotopic_mass="369.083000"/>
<pk mz="369.093878" i="1087532.0" sn="7.20" a="442.90" fwhm="0.000667" res="553660.9" algo="FTMS"/>
<pk mz="369.119096" i="6584114.0" sn="55.90" a="5542.58" fwhm="0.000857" res="430568.9" algo="FTMS"/>
<pk mz="369.132129" i="1651252.8" sn="12.19" a="894.87" fwhm="0.000737" res="500669.7" algo="FTMS"/>
<pk mz="369.149979" i="1303096.9" sn="9.11" a="823.88" fwhm="0.000846" res="436559.8" algo="FTMS"/>
<pk mz="369.155497" i="5171002.0" sn="43.38" a="4288.02" fwhm="0.000863" res="427722.2" algo="FTMS"/>
<pk mz="369.168544" i="1518141.3" sn="11.01" a="851.52" fwhm="0.000730" res="505779.7" algo="FTMS"/>
<pk mz="369.186368" i="1224769.3" sn="8.41" a="686.10" fwhm="0.000760" res="485577.4" algo="FTMS"/>
<pk mz="369.191864" i="3868994.5" sn="31.84" a="2802.75" fwhm="0.000826" res="446888.2" algo="FTMS"/>
<pk mz="369.222799" i="1471049.6" sn="10.60" a="1078.41" fwhm="0.000855" res="431993.7" algo="FTMS"/>
<pk mz="369.228183" i="1479242.9" sn="10.67" a="910.19" fwhm="0.000821" res="449582.6" algo="FTMS"/>
<pk mz="370.077881" i="2005518.6" sn="15.33" a="1340.21" fwhm="0.000842" res="439296.5" algo="FTMS"/>
<pk mz="370.086101" i="1518608.5" z="-1" sn="11.02" a="1059.19" fwhm="0.000869" res="426002.5" algo="FTMS" component_name="BO" deconvoluted_molecular_mass="369.083007" deconvoluted_isotopic_mass="370.086392"/>
<pk mz="370.114226" i="1199383.0" sn="8.19" a="609.99" fwhm="0.000708" res="522451.1" algo="FTMS"/>
<pk mz="370.122462" i="1548312.9" sn="11.28" a="980.38" fwhm="0.000822" res="450027.0" algo="FTMS"/>
<pk mz="370.125573" i="2232345.8" sn="17.34" a="1376.24" fwhm="0.000758" res="488375.8" algo="FTMS"/>
<pk mz="370.127421" i="2561562.0" sn="20.26" a="1750.31" fwhm="0.000796" res="465143.5" algo="FTMS"/>
<pk mz="370.150736" i="1243807.5" sn="8.58" a="879.94" fwhm="0.000959" res="385990.6" algo="FTMS"/>
<pk mz="370.161935" i="1426978.0" sn="10.20" a="930.69" fwhm="0.000833" res="444589.7" algo="FTMS"/>
<pk mz="370.195215" i="1113641.6" sn="7.43" a="597.14" fwhm="0.000721" res="513487.4" algo="FTMS"/>
<pk mz="371.004693" i="1626340.4" sn="11.97" a="1379.97" fwhm="0.001052" res="352569.0" algo="FTMS"/>
<pk mz="371.005854" i="4561124.5" sn="37.97" a="3508.91" fwhm="0.000825" res="449619.3" algo="FTMS"/>
<pk mz="371.025502" i="1159657.1" sn="7.83" a="503.70" fwhm="0.000633" res="585984.3" algo="FTMS"/>
<pk mz="371.040902" i="1486060.6" sn="10.73" a="856.48" fwhm="0.000762" res="487020.1" algo="FTMS"/>
<pk mz="371.061994" i="4872433.5" sn="40.73" a="4154.90" fwhm="0.000879" res="422241.9" algo="FTMS"/>
<pk mz="371.077226" i="1625589.0" sn="11.96" a="889.69" fwhm="0.000770" res="481718.3" algo="FTMS"/>
<pk mz="371.098392" i="6704378.0" sn="56.96" a="5468.79" fwhm="0.000847" res="438278.7" algo="FTMS"/>
<pk mz="371.109616" i="8044796.5" sn="68.84" a="6821.25" fwhm="0.000869" res="427260.3" algo="FTMS"/>
<pk mz="371.134751" i="5947650.5" sn="50.26" a="5121.87" fwhm="0.000875" res="424006.7" algo="FTMS"/>
<pk mz="371.145982" i="28947716.0" z="-1" sn="254.06" a="25396.65" fwhm="0.000874" res="424720.0" algo="FTMS" component_name="O" deconvoluted_molecular_mass="371.146275" deconvoluted_isotopic_mass="371.146275"/>
<pk mz="371.171139" i="5751050.5" sn="48.52" a="4711.76" fwhm="0.000868" res="427447.0" algo="FTMS"/>
<pk mz="371.207519" i="4805907.0" sn="40.14" a="3712.74" fwhm="0.000828" res="448115.4" algo="FTMS"/>
<pk mz="371.243992" i="1148699.5" sn="7.74" a="610.81" fwhm="0.000695" res="534199.5" algo="FTMS"/>
<pk mz="372.047468" i="1230548.9" sn="8.46" a="825.06" fwhm="0.000934" res="398435.5" algo="FTMS"/>
<pk mz="372.065406" i="1124441.0" sn="7.52" a="711.19" fwhm="0.000848" res="438918.4" algo="FTMS"/>
<pk mz="372.072538" i="1136218.8" sn="7.62" a="531.55" fwhm="0.000761" res="488822.6" algo="FTMS"/>
<pk mz="372.093559" i="1367135.6" sn="9.67" a="1004.61" fwhm="0.000965" res="385776.2" algo="FTMS"/>
<pk mz="372.101585" i="1484769.4" sn="10.71" a="1063.38" fwhm="0.000880" res="422959.8" algo="FTMS"/>
<pk mz="372.112923" i="1283556.0" sn="8.93" a="552.48" fwhm="0.000664" res="560147.5" algo="FTMS"/>
<pk mz="372.130042" i="1198440.0" sn="8.17" a="645.13" fwhm="0.000844" res="440745.3" algo="FTMS"/>
<pk mz="372.138121" i="1550569.9" sn="11.29" a="1216.18" fwhm="0.000965" res="385776.5" algo="FTMS"/>
<pk mz="372.141304" i="1200106.6" sn="8.19" a="585.71" fwhm="0.000751" res="495730.4" algo="FTMS"/>
<pk mz="372.149327" i="6198764.5" z="-1" sn="52.48" a="5209.74" fwhm="0.000877" res="424384.6" algo="FTMS" component_name="O" deconvoluted_molecular_mass="371.146275" deconvoluted_isotopic_mass="372.149621"/>
<pk mz="372.213955" i="2651131.3" sn="21.05" a="2257.76" fwhm="0.000917" res="405969.1" algo="FTMS"/>
<pk mz="372.303896" i="3368976.0" sn="27.41" a="2740.77" fwhm="0.000880" res="423131.5" algo="FTMS"/>
<pk mz="373.002888" i="2060465.6" sn="15.81" a="1685.92" fwhm="0.000916" res="407074.1" algo="FTMS"/>
<pk mz="373.020109" i="1635509.6" sn="12.05" a="889.65" fwhm="0.000683" res="545901.7" algo="FTMS"/>
<pk mz="373.041298" i="1405626.5" sn="10.01" a="844.86" fwhm="0.000836" res="446206.0" algo="FTMS"/>
<pk mz="373.056548" i="2469566.0" sn="19.44" a="1717.47" fwhm="0.000827" res="451332.4" algo="FTMS"/>
<pk mz="373.067817" i="1171264.6" sn="7.93" a="717.94" fwhm="0.000804" res="464121.7" algo="FTMS"/>
<pk mz="373.077622" i="4034755.0" sn="33.30" a="3495.06" fwhm="0.000944" res="395175.1" algo="FTMS"/>
<pk mz="373.087207" i="1316549.1" sn="9.22" a="1041.34" fwhm="0.000969" res="385050.2" algo="FTMS"/>
<pk mz="373.092952" i="2106310.5" sn="16.22" a="1553.01" fwhm="0.000890" res="419052.0" algo="FTMS"/>
<pk mz="373.114014" i="4169419.3" sn="34.50" a="3325.39" fwhm="0.000848" res="439737.7" algo="FTMS"/>
<pk mz="373.125244" i="2231246.0" sn="17.32" a="1676.02" fwhm="0.000882" res="423152.9" algo="FTMS"/>
<pk mz="373.129193" i="1149006.8" sn="7.73" a="683.11" fwhm="0.000832" res="448625.9" algo="FTMS"/>
<pk mz="373.142295" i="1489873.9" sn="10.75" a="1101.85" fwhm="0.000923" res="404165.9" algo="FTMS"/>
<pk mz="373.150434" i="5081811.5" sn="42.58" a="4278.91" fwhm="0.000829" res="450098.6" algo="FTMS"/>
<pk mz="373.172823" i="2943193.0" sn="23.63" a="2144.41" fwhm="0.000832" res="448453.1" algo="FTMS"/>
<pk mz="373.186774" i="5386972.0" sn="45.29" a="4550.76" fwhm="0.000864" res="431781.4" algo="FTMS"/>
<pk mz="373.223168" i="3111140.5" sn="25.12" a="2453.10" fwhm="0.000853" res="437291.8" algo="FTMS"/>
<pk mz="373.307334" i="1191928.0" sn="8.11" a="687.54" fwhm="0.000847" res="440827.9" algo="FTMS"/>
<pk mz="374.015282" i="1080731.8" sn="7.05" a="566.75" fwhm="0.000783" res="477895.6" algo="FTMS"/>
<pk mz="374.051726" i="1756836.1" sn="12.98" a="1065.70" fwhm="0.000749" res="499363.4" algo="FTMS"/>
<pk mz="374.145706" i="1486009.9" sn="10.61" a="1061.00" fwhm="0.000820" res="456167.3" algo="FTMS"/>
<pk mz="374.156851" i="3109308.5" sn="24.84" a="2705.30" fwhm="0.001117" res="334823.5" algo="FTMS"/>
<pk mz="374.190124" i="1343428.3" sn="9.36" a="1032.49" fwhm="0.000921" res="406343.8" algo="FTMS"/>
<pk mz="374.319468" i="1493346.1" sn="10.67" a="1159.73" fwhm="0.001018" res="367652.4" algo="FTMS"/>
<pk mz="375.035762" i="2620040.0" sn="20.55" a="2014.88" fwhm="0.000871" res="430673.9" algo="FTMS"/>
<pk mz="375.046961" i="1995402.6" sn="15.07" a="1550.09" fwhm="0.000870" res="431261.9" algo="FTMS"/>
<pk mz="375.056903" i="1567117.0" sn="11.32" a="950.41" fwhm="0.000753" res="497919.5" algo="FTMS"/>
<pk mz="375.072141" i="4006544.5" sn="32.71" a="3275.61" fwhm="0.000905" res="414541.1" algo="FTMS"/>
<pk mz="375.083333" i="1935507.1" sn="14.55" a="1478.33" fwhm="0.000848" res="442478.6" algo="FTMS"/>
<pk mz="375.085224" i="1458067.5" sn="10.36" a="892.66" fwhm="0.000780" res="481183.4" algo="FTMS"/>
<pk mz="375.093352" i="1874325.4" sn="14.01" a="1263.77" fwhm="0.000820" res="457557.8" algo="FTMS"/>
<pk mz="375.108535" i="2511001.0" sn="19.59" a="1659.50" fwhm="0.000773" res="485175.6" algo="FTMS"/>
<pk mz="375.121533" i="1606556.0" sn="11.66" a="945.08" fwhm="0.000848" res="442314.9" algo="FTMS"/>
<pk mz="375.129628" i="2398365.8" sn="18.61" a="1933.79" fwhm="0.000894" res="419652.2" algo="FTMS"/>
<pk mz="375.141000" i="1271456.5" sn="8.72" a="875.07" fwhm="0.000926" res="404980.9" algo="FTMS"/>
<pk mz="375.144963" i="2191521.5" sn="16.79" a="1970.38" fwhm="0.001012" res="370533.9" algo="FTMS"/>
<pk mz="375.157987" i="2952356.5" sn="23.46" a="2141.18" fwhm="0.000811" res="462405.4" algo="FTMS"/>
<pk mz="375.166052" i="3531942.3" sn="28.55" a="3110.27" fwhm="0.000869" res="431619.7" algo="FTMS"/>
<pk mz="375.194382" i="1557420.9" sn="11.23" a="988.42" fwhm="0.000822" res="456584.1" algo="FTMS"/>
<pk mz="375.202463" i="2641582.8" sn="20.74" a="1931.59" fwhm="0.000822" res="456608.5" algo="FTMS"/>
<pk mz="375.238888" i="1079863.1" sn="7.04" a="536.58" fwhm="0.000876" res="428142.5" algo="FTMS"/>
<pk mz="376.031004" i="1602926.9" sn="11.63" a="1045.85" fwhm="0.000792" res="474933.7" algo="FTMS"/>
<pk mz="376.067431" i="2856311.3" sn="22.62" a="2391.95" fwhm="0.000889" res="422901.9" algo="FTMS"/>
<pk mz="376.075592" i="1076857.3" sn="7.02" a="681.59" fwhm="0.000999" res="376380.2" algo="FTMS"/>
<pk mz="376.078756" i="1481210.0" sn="10.56" a="1116.07" fwhm="0.000969" res="388008.3" algo="FTMS"/>
<pk mz="376.103840" i="1395583.8" sn="9.81" a="719.28" fwhm="0.000740" res="508323.3" algo="FTMS"/>
<pk mz="376.124948" i="1908100.8" sn="14.31" a="1690.04" fwhm="0.000982" res="383039.9" algo="FTMS"/>
<pk mz="376.151528" i="1313034.9" sn="9.09" a="816.15" fwhm="0.000903" res="416450.5" algo="FTMS"/>
<pk mz="376.161385" i="2441869.3" sn="18.99" a="2005.66" fwhm="0.000934" res="402593.6" algo="FTMS"/>
<pk mz="377.015052" i="1917267.5" sn="14.38" a="1301.09" fwhm="0.000816" res="462021.7" algo="FTMS"/>
<pk mz="377.026414" i="1247574.1" sn="8.51" a="1037.89" fwhm="0.001322" res="285266.4" algo="FTMS"/>
<pk mz="377.051429" i="4692572.0" sn="38.72" a="4151.84" fwhm="0.000917" res="411053.4" algo="FTMS"/>
<pk mz="377.062655" i="2064990.5" sn="15.68" a="1493.50" fwhm="0.000869" res="433921.3" algo="FTMS"/>
<pk mz="377.072411" i="1412960.9" sn="9.96" a="901.07" fwhm="0.000852" res="442380.5" algo="FTMS"/>
<pk mz="377.085630" i="3326564.0" sn="26.74" a="2762.39" fwhm="0.000890" res="423718.3" algo="FTMS"/>
<pk mz="377.087828" i="4662884.5" sn="38.46" a="3881.84" fwhm="0.000849" res="444095.4" algo="FTMS"/>
<pk mz="377.099023" i="2775143.0" sn="21.91" a="2199.29" fwhm="0.000881" res="427896.8" algo="FTMS"/>
<pk mz="377.100871" i="1313511.5" sn="9.09" a="864.33" fwhm="0.000846" res="445906.1" algo="FTMS"/>
<pk mz="377.124200" i="3536492.8" sn="28.58" a="2795.93" fwhm="0.000842" res="447667.3" algo="FTMS"/>
<pk mz="377.135453" i="1232239.5" sn="8.38" a="722.96" fwhm="0.000766" res="492621.3" algo="FTMS"/>
<pk mz="377.137220" i="3569264.0" sn="28.87" a="2864.01" fwhm="0.000876" res="430445.9" algo="FTMS"/>
<pk mz="377.145325" i="1185393.8" sn="7.97" a="556.23" fwhm="0.000714" res="528470.2" algo="FTMS"/>
<pk mz="377.155041" i="1151604.0" sn="7.67" a="583.84" fwhm="0.000736" res="512271.9" algo="FTMS"/>
<pk mz="377.160585" i="3239029.3" sn="25.97" a="2403.24" fwhm="0.000847" res="445335.4" algo="FTMS"/>
<pk mz="377.173652" i="3000952.3" sn="23.89" a="2321.96" fwhm="0.000872" res="432712.7" algo="FTMS"/>
<pk mz="377.210040" i="5297793.0" sn="44.03" a="4609.71" fwhm="0.000904" res="417187.6" algo="FTMS"/>
<pk mz="378.010378" i="1173691.1" sn="7.86" a="838.95" fwhm="0.000920" res="410678.6" algo="FTMS"/>
<pk mz="378.046673" i="3451715.5" sn="27.84" a="2797.40" fwhm="0.000902" res="419161.6" algo="FTMS"/>
<pk mz="378.083079" i="2933068.0" sn="23.29" a="1988.09" fwhm="0.000779" res="485634.0" algo="FTMS"/>
<pk mz="378.094361" i="2980686.8" sn="23.71" a="2227.74" fwhm="0.000840" res="449984.6" algo="FTMS"/>
<pk mz="378.119495" i="1500500.5" sn="10.73" a="894.91" fwhm="0.000776" res="487411.7" algo="FTMS"/>
<pk mz="378.127515" i="1201622.4" sn="8.11" a="773.71" fwhm="0.000977" res="386839.9" algo="FTMS"/>
<pk mz="378.140569" i="2855257.5" sn="22.61" a="2274.60" fwhm="0.000877" res="431349.5" algo="FTMS"/>
<pk mz="378.167142" i="1091167.6" sn="7.14" a="608.56" fwhm="0.000752" res="503023.7" algo="FTMS"/>
<pk mz="378.176998" i="1458017.9" sn="10.35" a="875.64" fwhm="0.000764" res="495258.5" algo="FTMS"/>
<pk mz="378.213341" i="1373034.4" sn="9.61" a="853.79" fwhm="0.000809" res="467502.1" algo="FTMS"/>
<pk mz="379.030696" i="4126761.0" sn="33.76" a="3521.13" fwhm="0.000914" res="414790.5" algo="FTMS"/>
<pk mz="379.041927" i="1110827.6" sn="7.31" a="630.50" fwhm="0.000739" res="513239.3" algo="FTMS"/>
<pk mz="379.067050" i="6793265.5" sn="57.14" a="6137.54" fwhm="0.000915" res="414328.3" algo="FTMS"/>
<pk mz="379.078313" i="1910324.1" sn="14.32" a="1155.85" fwhm="0.000740" res="512599.4" algo="FTMS"/>
<pk mz="379.080127" i="1583412.5" sn="11.45" a="945.81" fwhm="0.000796" res="476437.3" algo="FTMS"/>
<pk mz="379.082749" i="1137461.1" sn="7.54" a="638.47" fwhm="0.000769" res="493018.2" algo="FTMS"/>
<pk mz="379.103453" i="6094906.0" sn="51.02" a="5314.28" fwhm="0.000886" res="427890.1" algo="FTMS"/>
<pk mz="379.114609" i="1860156.6" sn="13.88" a="1193.91" fwhm="0.000801" res="473577.5" algo="FTMS"/>
<pk mz="379.116509" i="3141693.0" sn="25.12" a="2510.59" fwhm="0.000890" res="425844.0" algo="FTMS"/>
<pk mz="379.139824" i="4824130.5" sn="39.87" a="4022.04" fwhm="0.000870" res="435879.7" algo="FTMS"/>
<pk mz="379.152920" i="5113925.5" sn="42.41" a="4230.14" fwhm="0.000876" res="432738.5" algo="FTMS"/>
<pk mz="379.170690" i="1327945.6" sn="9.21" a="617.53" fwhm="0.000694" res="546466.5" algo="FTMS"/>
<pk mz="379.176233" i="2470475.0" sn="19.23" a="1847.86" fwhm="0.000850" res="446036.8" algo="FTMS"/>
<pk mz="379.189283" i="3907150.0" sn="31.83" a="3314.70" fwhm="0.000885" res="428402.7" algo="FTMS"/>
<pk mz="379.207048" i="1703762.1" sn="12.51" a="1407.28" fwhm="0.001024" res="370484.6" algo="FTMS"/>
<pk mz="379.225680" i="10099799.0" z="-1" sn="86.14" a="9382.73" fwhm="0.000907" res="418207.0" algo="FTMS" component_name="AB" deconvoluted_molecular_mass="379.225985" deconvoluted_isotopic_mass="379.225987"/>
<pk mz="380.025917" i="1194769.5" sn="8.04" a="716.30" fwhm="0.000835" res="455268.0" algo="FTMS"/>
<pk mz="380.062350" i="2748698.0" sn="21.67" a="2261.70" fwhm="0.000921" res="412839.6" algo="FTMS"/>
<pk mz="380.070426" i="1292571.9" sn="8.90" a="717.64" fwhm="0.000795" res="478049.0" algo="FTMS"/>
<pk mz="380.098698" i="2844450.5" sn="22.51" a="2183.56" fwhm="0.000878" res="432716.2" algo="FTMS"/>
<pk mz="380.106815" i="1436196.4" sn="10.16" a="899.33" fwhm="0.000803" res="473247.1" algo="FTMS"/>
<pk mz="380.135038" i="1233451.0" sn="8.38" a="730.36" fwhm="0.000845" res="449903.2" algo="FTMS"/>
<pk mz="380.146313" i="1708589.6" sn="12.55" a="1187.42" fwhm="0.000862" res="441070.9" algo="FTMS"/>
<pk mz="380.156206" i="1380400.0" sn="9.67" a="830.90" fwhm="0.000890" res="427343.9" algo="FTMS"/>
<pk mz="380.229009" i="2154817.0" z="-1" sn="16.46" a="1724.96" fwhm="0.000927" res="410243.3" algo="FTMS" component_name="AB" deconvoluted_molecular_mass="379.225985" deconvoluted_isotopic_mass="380.229318"/>
<pk mz="381.046317" i="6282752.5" sn="52.66" a="5430.18" fwhm="0.000888" res="428874.3" algo="FTMS"/>
<pk mz="381.057554" i="1857027.0" sn="13.85" a="1396.56" fwhm="0.000913" res="417394.9" algo="FTMS"/>
<pk mz="381.082689" i="9508361.0" z="-1" sn="80.95" a="8365.05" fwhm="0.000908" res="419868.2" algo="FTMS" component_name="AL" deconvoluted_molecular_mass="381.082866" deconvoluted_isotopic_mass="381.083000"/>
<pk mz="381.086091" i="1102729.8" sn="7.23" a="637.33" fwhm="0.000804" res="474108.1" algo="FTMS"/>
<pk mz="381.094006" i="1824011.6" sn="13.56" a="1294.49" fwhm="0.000953" res="399692.2" algo="FTMS"/>
<pk mz="381.095648" i="1141004.0" sn="7.57" a="570.26" fwhm="0.000766" res="497393.3" algo="FTMS"/>
<pk mz="381.113631" i="1339920.3" sn="9.31" a="845.02" fwhm="0.000842" res="452372.7" algo="FTMS"/>
<pk mz="381.119100" i="8189457.5" z="-1" sn="69.38" a="7231.63" fwhm="0.000914" res="417148.1" algo="FTMS" component_name="BY" deconvoluted_molecular_mass="381.119400" deconvoluted_isotopic_mass="381.119410"/>
<pk mz="381.132197" i="3590676.5" sn="29.05" a="3137.95" fwhm="0.000892" res="427257.7" algo="FTMS"/>
<pk mz="381.149952" i="1631768.8" sn="11.87" a="1082.09" fwhm="0.000910" res="418752.6" algo="FTMS"/>
<pk mz="381.155486" i="4894234.0" sn="40.48" a="4469.47" fwhm="0.000951" res="400727.8" algo="FTMS"/>
<pk mz="381.168517" i="3576349.0" sn="28.92" a="2961.60" fwhm="0.000896" res="425360.5" algo="FTMS"/>
<pk mz="381.186316" i="1206305.3" sn="8.14" a="623.28" fwhm="0.000705" res="540930.7" algo="FTMS"/>
<pk mz="381.191878" i="3092002.5" sn="24.68" a="2566.71" fwhm="0.000882" res="432213.5" algo="FTMS"/>
<pk mz="381.204931" i="2624549.5" sn="20.58" a="2129.32" fwhm="0.000907" res="420436.5" algo="FTMS"/>
<pk mz="381.222735" i="2848297.8" sn="22.54" a="2418.92" fwhm="0.000941" res="405102.9" algo="FTMS"/>
<pk mz="381.231641" i="1573931.9" sn="11.36" a="1380.68" fwhm="0.001023" res="372774.4" algo="FTMS"/>
<pk mz="381.241368" i="3654702.3" sn="29.61" a="3275.49" fwhm="0.000933" res="408522.5" algo="FTMS"/>
<pk mz="382.041591" i="1677034.0" sn="12.14" a="1058.07" fwhm="0.000752" res="507928.4" algo="FTMS"/>
<pk mz="382.077941" i="2187506.5" sn="16.56" a="1471.31" fwhm="0.000842" res="454030.2" algo="FTMS"/>
<pk mz="382.086071" i="1705972.4" z="-1" sn="12.39" a="1148.52" fwhm="0.000820" res="466140.6" algo="FTMS" component_name="AL" deconvoluted_molecular_mass="381.082866" deconvoluted_isotopic_mass="382.086383"/>
<pk mz="382.091223" i="1119477.6" sn="7.30" a="535.50" fwhm="0.000767" res="498239.4" algo="FTMS"/>
<pk mz="382.100495" i="1296119.8" sn="8.83" a="1055.42" fwhm="0.001041" res="366987.2" algo="FTMS"/>
<pk mz="382.114325" i="2219515.0" sn="16.84" a="1765.12" fwhm="0.000921" res="415047.3" algo="FTMS"/>
<pk mz="382.122393" i="2141437.0" z="-1" sn="16.16" a="1752.48" fwhm="0.000971" res="393366.2" algo="FTMS" component_name="BY" deconvoluted_molecular_mass="381.119400" deconvoluted_isotopic_mass="382.122705"/>
<pk mz="382.127386" i="1090558.1" sn="7.05" a="600.45" fwhm="0.000767" res="498500.5" algo="FTMS"/>
<pk mz="383.004452" i="1133516.4" sn="7.42" a="655.78" fwhm="0.000812" res="471681.6" algo="FTMS"/>
<pk mz="383.025633" i="1948881.5" sn="14.49" a="1668.63" fwhm="0.000937" res="408620.2" algo="FTMS"/>
<pk mz="383.052164" i="1113047.6" sn="7.24" a="605.09" fwhm="0.000834" res="459321.4" algo="FTMS"/>
<pk mz="383.061974" i="8220634.0" z="-1" sn="68.91" a="7566.24" fwhm="0.000932" res="411094.5" algo="FTMS" component_name="BX" deconvoluted_molecular_mass="383.062282" deconvoluted_isotopic_mass="383.062288"/>
<pk mz="383.073162" i="1179612.6" sn="7.82" a="727.70" fwhm="0.000783" res="489385.4" algo="FTMS"/>
<pk mz="383.098379" i="10631139.0" z="-1" sn="89.82" a="9684.87" fwhm="0.000927" res="413221.7" algo="FTMS" component_name="u" deconvoluted_molecular_mass="383.098693" deconvoluted_isotopic_mass="383.098693"/>
<pk mz="383.109622" i="1396197.3" sn="9.70" a="865.12" fwhm="0.000835" res="459071.7" algo="FTMS"/>
<pk mz="383.129292" i="1629929.9" sn="11.72" a="1134.91" fwhm="0.000860" res="445659.6" algo="FTMS"/>
<pk mz="383.134748" i="8017899.0" sn="67.15" a="7136.30" fwhm="0.000922" res="415486.0" algo="FTMS"/>
<pk mz="383.147866" i="2539502.3" sn="19.62" a="2316.53" fwhm="0.000974" res="393379.2" algo="FTMS"/>
<pk mz="383.171162" i="4757491.5" sn="38.86" a="4073.42" fwhm="0.000920" res="416490.0" algo="FTMS"/>
<pk mz="383.174519" i="1731572.5" sn="12.61" a="1501.53" fwhm="0.000990" res="387120.9" algo="FTMS"/>
<pk mz="383.184297" i="1275894.9" sn="8.65" a="639.56" fwhm="0.000792" res="484002.4" algo="FTMS"/>
<pk mz="383.207540" i="4475900.5" sn="36.42" a="3734.06" fwhm="0.000899" res="426493.6" algo="FTMS"/>
<pk mz="383.238336" i="1503747.5" sn="10.63" a="986.23" fwhm="0.000853" res="449334.2" algo="FTMS"/>
<pk mz="384.036232" i="1343423.8" sn="9.24" a="920.91" fwhm="0.000883" res="435135.2" algo="FTMS"/>
<pk mz="384.047455" i="1087682.4" sn="7.02" a="525.49" fwhm="0.000764" res="502944.2" algo="FTMS"/>
<pk mz="384.057238" i="2090180.8" sn="15.72" a="1375.68" fwhm="0.000791" res="485683.5" algo="FTMS"/>
<pk mz="384.065281" i="1636550.6" z="-1" sn="11.78" a="907.72" fwhm="0.000773" res="496729.7" algo="FTMS" component_name="BX" deconvoluted_molecular_mass="383.062282" deconvoluted_isotopic_mass="384.065596"/>
<pk mz="384.093620" i="2021325.4" z="-1" sn="15.12" a="1477.56" fwhm="0.000886" res="433707.9" algo="FTMS" component_name="AL" deconvoluted_molecular_mass="381.082866" deconvoluted_isotopic_mass="384.093936"/>
<pk mz="384.101715" i="1808335.3" z="-1" sn="13.27" a="1187.12" fwhm="0.000885" res="434176.7" algo="FTMS" component_name="u" deconvoluted_molecular_mass="383.098693" deconvoluted_isotopic_mass="384.102031"/>
<pk mz="384.104721" i="1261775.9" sn="8.53" a="728.91" fwhm="0.000967" res="397278.0" algo="FTMS"/>
<pk mz="384.106537" i="1222864.4" sn="8.19" a="732.88" fwhm="0.000826" res="465112.1" algo="FTMS"/>
<pk mz="384.138045" i="1217751.8" sn="8.15" a="693.28" fwhm="0.000759" res="506227.0" algo="FTMS"/>
<pk mz="384.141210" i="1112152.5" sn="7.23" a="690.17" fwhm="0.000877" res="437869.2" algo="FTMS"/>
<pk mz="384.174512" i="1262560.4" sn="8.54" a="912.54" fwhm="0.000965" res="398034.0" algo="FTMS"/>
<pk mz="384.177459" i="1107681.1" sn="7.19" a="674.75" fwhm="0.000826" res="465331.9" algo="FTMS"/>
<pk mz="385.020022" i="1820072.4" sn="13.37" a="1344.05" fwhm="0.000926" res="415592.4" algo="FTMS"/>
<pk mz="385.041243" i="4024749.5" sn="32.50" a="3471.85" fwhm="0.000904" res="425811.2" algo="FTMS"/>
<pk mz="385.056582" i="1242033.0" sn="8.36" a="751.07" fwhm="0.000877" res="439175.8" algo="FTMS"/>
<pk mz="385.067915" i="1390515.8" sn="9.64" a="1197.38" fwhm="0.001128" res="341280.7" algo="FTMS"/>
<pk mz="385.077639" i="8798646.0" z="-1" sn="73.92" a="8021.73" fwhm="0.000935" res="411920.3" algo="FTMS" component_name="BD" deconvoluted_molecular_mass="385.077851" deconvoluted_isotopic_mass="385.077956"/>
<pk mz="385.092789" i="1166137.6" z="-1" sn="7.70" a="877.00" fwhm="0.000952" res="404557.1" algo="FTMS" component_name="AL" deconvoluted_molecular_mass="381.082866" deconvoluted_isotopic_mass="385.093107"/>
<pk mz="385.114030" i="7322046.5" sn="61.11" a="6870.24" fwhm="0.000937" res="411044.4" algo="FTMS"/>
<pk mz="385.125264" i="12153281.0" z="-1" sn="103.02" a="11017.08" fwhm="0.000925" res="416391.8" algo="FTMS" component_name="i" deconvoluted_molecular_mass="385.125575" deconvoluted_isotopic_mass="385.125581"/>
<pk mz="385.150423" i="6500807.5" sn="53.98" a="5758.53" fwhm="0.000918" res="419731.6" algo="FTMS"/>
<pk mz="385.186783" i="7307728.0" sn="60.98" a="6722.12" fwhm="0.000948" res="406201.8" algo="FTMS"/>
<pk mz="385.209296" i="1168341.3" sn="7.72" a="999.75" fwhm="0.001131" res="340600.2" algo="FTMS"/>
<pk mz="385.223177" i="3512792.5" sn="28.06" a="2845.13" fwhm="0.000899" res="428333.9" algo="FTMS"/>
<pk mz="385.259469" i="1142369.1" sn="7.49" a="776.38" fwhm="0.000958" res="402277.5" algo="FTMS"/>
<pk mz="386.044675" i="1202203.4" sn="8.01" a="886.67" fwhm="0.000972" res="397210.9" algo="FTMS"/>
<pk mz="386.051813" i="1249949.0" sn="8.42" a="778.73" fwhm="0.000834" res="462642.8" algo="FTMS"/>
<pk mz="386.072980" i="1211554.0" sn="8.09" a="640.45" fwhm="0.000781" res="494587.7" algo="FTMS"/>
<pk mz="386.081003" i="1093796.0" z="-1" sn="7.07" a="504.37" fwhm="0.000741" res="521025.6" algo="FTMS" component_name="BD" deconvoluted_molecular_mass="385.077851" deconvoluted_isotopic_mass="386.081323"/>
<pk mz="386.088000" i="1189413.6" sn="7.90" a="848.98" fwhm="0.000946" res="407973.7" algo="FTMS"/>
<pk mz="386.109175" i="1280298.6" sn="8.69" a="981.00" fwhm="0.001043" res="370313.5" algo="FTMS"/>
<pk mz="386.117423" i="1494188.6" sn="10.54" a="946.53" fwhm="0.000882" res="437670.2" algo="FTMS"/>
<pk mz="386.120452" i="1524909.4" sn="10.81" a="983.77" fwhm="0.000880" res="438678.5" algo="FTMS"/>
<pk mz="386.128568" i="2404015.3" z="-1" sn="18.43" a="1806.24" fwhm="0.000900" res="429119.4" algo="FTMS" component_name="i" deconvoluted_molecular_mass="385.125575" deconvoluted_isotopic_mass="386.128887"/>
<pk mz="386.145519" i="1356211.3" sn="9.34" a="1363.22" fwhm="0.001279" res="301814.6" algo="FTMS"/>
<pk mz="386.153897" i="1173685.3" sn="7.76" a="703.22" fwhm="0.000798" res="483885.8" algo="FTMS"/>
<pk mz="386.156947" i="1127606.0" sn="7.36" a="687.55" fwhm="0.000823" res="469490.5" algo="FTMS"/>
<pk mz="386.190079" i="1736893.9" sn="12.65" a="1273.75" fwhm="0.000830" res="465479.3" algo="FTMS"/>
<pk mz="386.955647" i="1130804.0" sn="7.39" a="938.47" fwhm="0.001215" res="318415.7" algo="FTMS"/>
<pk mz="387.020613" i="1121411.4" sn="7.31" a="668.66" fwhm="0.000848" res="456474.4" algo="FTMS"/>
<pk mz="387.035776" i="2310023.0" sn="17.62" a="1934.53" fwhm="0.000870" res="444844.4" algo="FTMS"/>
<pk mz="387.047082" i="1629833.8" sn="11.72" a="1065.72" fwhm="0.000832" res="465462.0" algo="FTMS"/>
<pk mz="387.056893" i="3946892.0" sn="31.82" a="3349.75" fwhm="0.000926" res="417797.8" algo="FTMS"/>
<pk mz="387.072168" i="2288015.8" sn="17.43" a="1664.84" fwhm="0.000867" res="446307.1" algo="FTMS"/>
<pk mz="387.083384" i="1278354.4" z="-1" sn="8.67" a="654.14" fwhm="0.000749" res="516995.5" algo="FTMS" component_name="BD" deconvoluted_molecular_mass="385.077851" deconvoluted_isotopic_mass="387.083706"/>
<pk mz="387.093304" i="4995988.5" sn="40.92" a="4368.87" fwhm="0.000939" res="412458.7" algo="FTMS"/>
<pk mz="387.104589" i="1137175.4" sn="7.44" a="686.17" fwhm="0.000853" res="453577.4" algo="FTMS"/>
<pk mz="387.108474" i="1555096.4" sn="11.07" a="1240.19" fwhm="0.000987" res="392244.9" algo="FTMS"/>
<pk mz="387.129658" i="5330845.5" sn="43.83" a="4694.54" fwhm="0.000923" res="419472.5" algo="FTMS"/>
<pk mz="387.141029" i="1414560.1" sn="9.85" a="1018.51" fwhm="0.000885" res="437211.3" algo="FTMS"/>
<pk mz="387.145070" i="1181089.1" sn="7.82" a="759.71" fwhm="0.000823" res="470420.6" algo="FTMS"/>
<pk mz="387.156192" i="1243811.8" sn="8.37" a="846.32" fwhm="0.000883" res="438215.8" algo="FTMS"/>
<pk mz="387.158033" i="1361700.1" sn="9.39" a="1056.26" fwhm="0.001000" res="387189.3" algo="FTMS"/>
<pk mz="387.166057" i="6716326.0" sn="55.85" a="5983.58" fwhm="0.000901" res="429770.0" algo="FTMS"/>
<pk mz="387.188527" i="3121067.5" sn="24.65" a="2505.26" fwhm="0.000903" res="428742.4" algo="FTMS"/>
<pk mz="387.194241" i="1095596.8" sn="7.08" a="789.39" fwhm="0.001044" res="370795.2" algo="FTMS"/>
<pk mz="387.202457" i="6430639.0" sn="53.37" a="5734.91" fwhm="0.000929" res="416919.6" algo="FTMS"/>
<pk mz="387.224917" i="1127348.1" sn="7.36" a="710.41" fwhm="0.000862" res="449210.4" algo="FTMS"/>
<pk mz="387.238830" i="2496951.5" sn="19.24" a="1873.92" fwhm="0.000882" res="438866.3" algo="FTMS"/>
<pk mz="388.030977" i="1283188.5" sn="8.71" a="658.71" fwhm="0.000738" res="525526.3" algo="FTMS"/>
<pk mz="388.067359" i="2076797.1" sn="15.59" a="1472.65" fwhm="0.000853" res="455033.3" algo="FTMS"/>
<pk mz="388.096699" i="1171716.1" sn="7.74" a="867.59" fwhm="0.001094" res="354596.5" algo="FTMS"/>
<pk mz="388.124861" i="1260426.9" sn="8.51" a="791.70" fwhm="0.000858" res="452437.4" algo="FTMS"/>
<pk mz="388.161214" i="1230355.5" sn="8.25" a="984.73" fwhm="0.001021" res="380229.0" algo="FTMS"/>
<pk mz="388.169545" i="1736853.6" sn="12.64" a="1256.78" fwhm="0.000923" res="420715.6" algo="FTMS"/>
<pk mz="388.172562" i="2235542.3" sn="16.97" a="1548.09" fwhm="0.000851" res="456207.2" algo="FTMS"/>
<pk mz="388.197633" i="1088540.3" sn="7.02" a="781.75" fwhm="0.000978" res="396966.3" algo="FTMS"/>
<pk mz="388.205825" i="1109662.3" sn="7.20" a="650.52" fwhm="0.000898" res="432123.8" algo="FTMS"/>
<pk mz="389.015011" i="1810271.9" sn="13.28" a="1325.74" fwhm="0.000857" res="453732.6" algo="FTMS"/>
<pk mz="389.036225" i="1343333.0" sn="9.23" a="944.21" fwhm="0.001049" res="370855.8" algo="FTMS"/>
<pk mz="389.051378" i="3716968.5" sn="29.82" a="3429.48" fwhm="0.001001" res="388576.4" algo="FTMS"/>
<pk mz="389.062676" i="2435435.3" sn="18.70" a="1971.43" fwhm="0.000923" res="421714.9" algo="FTMS"/>
<pk mz="389.066011" i="1381484.1" sn="9.56" a="791.42" fwhm="0.000822" res="473111.5" algo="FTMS"/>
<pk mz="389.072533" i="2150765.8" sn="16.23" a="1765.13" fwhm="0.000918" res="423908.6" algo="FTMS"/>
<pk mz="389.087829" i="4981105.5" sn="40.79" a="4494.85" fwhm="0.000952" res="408716.1" algo="FTMS"/>
<pk mz="389.099058" i="1682292.1" sn="12.17" a="1235.25" fwhm="0.000925" res="420435.4" algo="FTMS"/>
<pk mz="389.102320" i="2437492.8" sn="18.72" a="1905.77" fwhm="0.000872" res="446038.3" algo="FTMS"/>
<pk mz="389.108973" i="2025846.5" sn="15.15" a="1465.66" fwhm="0.000874" res="444970.6" algo="FTMS"/>
<pk mz="389.124227" i="2554746.0" sn="19.74" a="1907.30" fwhm="0.000842" res="462402.1" algo="FTMS"/>
<pk mz="389.137299" i="2117501.3" sn="15.94" a="1663.68" fwhm="0.000905" res="430222.2" algo="FTMS"/>
<pk mz="389.145339" i="3886463.3" sn="31.29" a="3569.23" fwhm="0.000957" res="406513.7" algo="FTMS"/>
<pk mz="389.156657" i="2903425.8" sn="22.76" a="2420.35" fwhm="0.000911" res="427016.0" algo="FTMS"/>
<pk mz="389.167851" i="1448324.6" sn="10.14" a="833.46" fwhm="0.000799" res="487160.8" algo="FTMS"/>
<pk mz="389.173564" i="1812869.9" sn="13.30" a="1108.06" fwhm="0.000794" res="490099.9" algo="FTMS"/>
<pk mz="389.179202" i="5663111.5" sn="46.70" a="5114.04" fwhm="0.000942" res="413195.5" algo="FTMS"/>
<pk mz="389.181698" i="5130632.0" sn="42.08" a="4860.35" fwhm="0.000989" res="393468.6" algo="FTMS"/>
<pk mz="389.218119" i="2309008.5" sn="17.60" a="1651.73" fwhm="0.000846" res="460185.0" algo="FTMS"/>
<pk mz="389.254479" i="1087001.4" sn="7.00" a="652.03" fwhm="0.000889" res="437755.1" algo="FTMS"/>
<pk mz="390.046643" i="2503255.5" sn="19.29" a="1851.68" fwhm="0.000870" res="448500.2" algo="FTMS"/>
<pk mz="390.054798" i="1098585.5" sn="7.10" a="579.40" fwhm="0.000711" res="548824.7" algo="FTMS"/>
<pk mz="390.057969" i="1409626.4" sn="9.80" a="936.50" fwhm="0.000854" res="456628.4" algo="FTMS"/>
<pk mz="390.083084" i="2038880.4" sn="15.26" a="1522.86" fwhm="0.000899" res="433850.5" algo="FTMS"/>
<pk mz="390.094297" i="1736291.0" sn="12.63" a="1244.03" fwhm="0.000921" res="423503.3" algo="FTMS"/>
<pk mz="390.127491" i="1107819.0" sn="7.18" a="534.13" fwhm="0.000744" res="524499.4" algo="FTMS"/>
<pk mz="390.140592" i="2661486.3" sn="20.66" a="2104.96" fwhm="0.000914" res="426684.3" algo="FTMS"/>
<pk mz="390.176988" i="1557623.0" sn="11.08" a="1081.56" fwhm="0.000829" res="470916.8" algo="FTMS"/>
<pk mz="390.182554" i="1361528.3" sn="9.38" a="906.93" fwhm="0.000874" res="446353.1" algo="FTMS"/>
<pk mz="390.185085" i="1222136.9" sn="8.17" a="950.24" fwhm="0.000993" res="393060.1" algo="FTMS"/>
<pk mz="391.030676" i="3681604.8" sn="29.18" a="3055.96" fwhm="0.000917" res="426600.6" algo="FTMS"/>
<pk mz="391.041918" i="1337671.4" sn="9.07" a="722.88" fwhm="0.000772" res="506722.1" algo="FTMS"/>
<pk mz="391.067080" i="5261133.5" sn="42.74" a="4808.42" fwhm="0.000932" res="419683.3" algo="FTMS"/>
<pk mz="391.078274" i="3385680.3" sn="26.64" a="2831.52" fwhm="0.000939" res="416305.2" algo="FTMS"/>
<pk mz="391.097834" i="1720148.9" sn="12.35" a="1242.57" fwhm="0.000884" res="442413.1" algo="FTMS"/>
<pk mz="391.103448" i="5514070.0" sn="44.91" a="4925.45" fwhm="0.000936" res="417815.3" algo="FTMS"/>
<pk mz="391.114686" i="3454809.0" sn="27.24" a="3032.75" fwhm="0.000962" res="406394.5" algo="FTMS"/>
<pk mz="391.116520" i="3033433.3" sn="23.62" a="2676.07" fwhm="0.000978" res="399951.4" algo="FTMS"/>
<pk mz="391.124611" i="1132635.4" sn="7.31" a="644.59" fwhm="0.000843" res="463753.0" algo="FTMS"/>
<pk mz="391.134316" i="1207389.6" sn="7.95" a="1026.12" fwhm="0.001052" res="371644.0" algo="FTMS"/>
<pk mz="391.139832" i="3724639.0" sn="29.55" a="3591.06" fwhm="0.001038" res="376675.7" algo="FTMS"/>
<pk mz="391.152864" i="4217698.0" sn="33.78" a="3823.80" fwhm="0.000973" res="401998.8" algo="FTMS"/>
<pk mz="391.161081" i="1643620.1" sn="11.70" a="1085.01" fwhm="0.000832" res="470197.0" algo="FTMS"/>
<pk mz="391.176226" i="1153639.8" sn="7.49" a="521.18" fwhm="0.000745" res="525284.7" algo="FTMS"/>
<pk mz="391.189279" i="3278699.0" sn="25.73" a="2722.21" fwhm="0.000933" res="419239.6" algo="FTMS"/>
<pk mz="391.197384" i="1291372.9" sn="8.67" a="870.80" fwhm="0.000851" res="459759.4" algo="FTMS"/>
<pk mz="392.033968" i="1334199.3" sn="9.04" a="903.22" fwhm="0.000969" res="404476.4" algo="FTMS"/>
<pk mz="392.062274" i="4858942.0" sn="39.28" a="4179.35" fwhm="0.000932" res="420544.1" algo="FTMS"/>
<pk mz="392.070464" i="1549888.0" sn="10.89" a="1116.14" fwhm="0.000924" res="424502.0" algo="FTMS"/>
<pk mz="392.073483" i="1209152.8" sn="7.97" a="829.39" fwhm="0.000947" res="414070.4" algo="FTMS"/>
<pk mz="392.098727" i="3189831.0" sn="24.96" a="2617.66" fwhm="0.000933" res="420259.6" algo="FTMS"/>
<pk mz="392.106782" i="1374920.9" sn="9.39" a="1083.52" fwhm="0.001031" res="380186.6" algo="FTMS"/>
<pk mz="392.119812" i="1964620.0" sn="14.45" a="1506.92" fwhm="0.000891" res="439861.0" algo="FTMS"/>
<pk mz="392.135110" i="1336143.8" sn="9.06" a="696.01" fwhm="0.000799" res="491000.3" algo="FTMS"/>
<pk mz="392.143165" i="1467345.6" sn="10.18" a="1141.69" fwhm="0.001047" res="374635.9" algo="FTMS"/>
<pk mz="392.146382" i="1193554.5" sn="7.83" a="718.83" fwhm="0.000829" res="472832.6" algo="FTMS"/>
<pk mz="392.156249" i="2925140.8" sn="22.69" a="2431.19" fwhm="0.000954" res="411196.7" algo="FTMS"/>
<pk mz="392.182745" i="2072667.3" sn="15.38" a="1441.60" fwhm="0.000882" res="444455.9" algo="FTMS"/>
<pk mz="392.192565" i="1338717.6" sn="9.08" a="821.04" fwhm="0.000835" res="469697.9" algo="FTMS"/>
<pk mz="393.009963" i="1683236.0" sn="12.03" a="1484.73" fwhm="0.001118" res="351374.8" algo="FTMS"/>
<pk mz="393.046326" i="5860653.0" sn="47.88" a="5526.58" fwhm="0.000965" res="407401.4" algo="FTMS"/>
<pk mz="393.057543" i="1991471.6" sn="14.68" a="1367.42" fwhm="0.000851" res="461996.9" algo="FTMS"/>
<pk mz="393.082688" i="7790901.5" sn="64.44" a="7430.24" fwhm="0.000976" res="402544.0" algo="FTMS"/>
<pk mz="393.093989" i="3145528.5" sn="24.58" a="2636.08" fwhm="0.000957" res="410881.3" algo="FTMS"/>
<pk mz="393.113422" i="1250877.1" sn="8.32" a="775.86" fwhm="0.000917" res="428511.7" algo="FTMS"/>
<pk mz="393.119107" i="6694206.5" sn="55.03" a="6460.17" fwhm="0.000957" res="410715.6" algo="FTMS"/>
<pk mz="393.130362" i="1382721.3" sn="9.45" a="857.97" fwhm="0.000806" res="487693.4" algo="FTMS"/>
<pk mz="393.132182" i="4371777.5" sn="35.10" a="3776.01" fwhm="0.000911" res="431738.4" algo="FTMS"/>
<pk mz="393.149978" i="1464390.1" sn="10.15" a="941.13" fwhm="0.000854" res="460408.3" algo="FTMS"/>
<pk mz="393.155476" i="5013831.5" sn="40.61" a="4439.60" fwhm="0.000934" res="420893.3" algo="FTMS"/>
<pk mz="393.168528" i="4352330.5" sn="34.93" a="3858.29" fwhm="0.000944" res="416615.7" algo="FTMS"/>
<pk mz="393.186198" i="1283918.9" sn="8.61" a="676.59" fwhm="0.000849" res="463354.7" algo="FTMS"/>
<pk mz="393.191883" i="1285968.3" sn="8.62" a="876.45" fwhm="0.001056" res="372359.4" algo="FTMS"/>
<pk mz="393.204939" i="4459859.5" sn="35.86" a="3941.98" fwhm="0.000945" res="416162.6" algo="FTMS"/>
<pk mz="393.277657" i="2773861.3" sn="21.39" a="2347.79" fwhm="0.000962" res="408966.0" algo="FTMS"/>
<pk mz="394.041609" i="2136095.3" sn="15.92" a="1515.22" fwhm="0.000873" res="451537.2" algo="FTMS"/>
<pk mz="394.077939" i="3079208.3" sn="24.01" a="2478.54" fwhm="0.000924" res="426457.4" algo="FTMS"/>
<pk mz="394.086057" i="1772330.1" sn="12.80" a="1446.09" fwhm="0.000974" res="404791.2" algo="FTMS"/>
<pk mz="394.114319" i="2314801.0" sn="17.45" a="1632.27" fwhm="0.000847" res="465162.1" algo="FTMS"/>
<pk mz="394.122507" i="2312243.0" sn="17.43" a="1856.10" fwhm="0.000961" res="410071.3" algo="FTMS"/>
<pk mz="394.127103" i="1214004.1" sn="8.00" a="853.13" fwhm="0.000967" res="407758.2" algo="FTMS"/>
<pk mz="394.161981" i="1320636.6" sn="8.92" a="807.19" fwhm="0.000955" res="412865.1" algo="FTMS"/>
<pk mz="394.171810" i="1565247.1" sn="11.02" a="1483.65" fwhm="0.001175" res="335473.0" algo="FTMS"/>
<pk mz="394.208234" i="1499720.0" sn="10.46" a="1094.89" fwhm="0.000912" res="432389.7" algo="FTMS"/>
<pk mz="395.025579" i="2405647.8" sn="18.23" a="1984.43" fwhm="0.000905" res="436522.8" algo="FTMS"/>
<pk mz="395.061997" i="8148761.0" z="-1" sn="67.51" a="7845.58" fwhm="0.000982" res="402472.0" algo="FTMS" component_name="CB" deconvoluted_molecular_mass="395.062329" deconvoluted_isotopic_mass="395.062333"/>
<pk mz="395.073226" i="1588763.5" sn="11.22" a="1121.46" fwhm="0.000856" res="461796.3" algo="FTMS"/>
<pk mz="395.098364" i="9919266.0" z="-1" sn="82.70" a="9666.31" fwhm="0.000991" res="398730.3" algo="FTMS" component_name="AC" deconvoluted_molecular_mass="395.098702" deconvoluted_isotopic_mass="395.098701"/>
<pk mz="395.109587" i="1711908.5" sn="12.27" a="1337.74" fwhm="0.000962" res="410593.2" algo="FTMS"/>
<pk mz="395.129127" i="1345577.3" sn="9.13" a="1103.70" fwhm="0.001119" res="353154.4" algo="FTMS"/>
<pk mz="395.134756" i="6503210.5" sn="53.39" a="6261.54" fwhm="0.000990" res="398982.1" algo="FTMS"/>
<pk mz="395.147781" i="4246318.0" sn="34.02" a="3845.62" fwhm="0.000937" res="421818.0" algo="FTMS"/>
<pk mz="395.165587" i="1552178.1" sn="10.90" a="1000.30" fwhm="0.000813" res="486332.0" algo="FTMS"/>
<pk mz="395.171144" i="3911987.5" sn="31.15" a="3577.41" fwhm="0.000978" res="404192.9" algo="FTMS"/>
<pk mz="395.184170" i="3717430.8" sn="29.48" a="3229.56" fwhm="0.000951" res="415617.6" algo="FTMS"/>
<pk mz="395.202008" i="1509435.1" sn="10.54" a="1002.98" fwhm="0.000828" res="477056.2" algo="FTMS"/>
<pk mz="395.207588" i="1610044.5" sn="11.40" a="1047.42" fwhm="0.000857" res="461367.8" algo="FTMS"/>
<pk mz="395.220592" i="4305727.5" sn="34.53" a="3766.79" fwhm="0.000940" res="420507.5" algo="FTMS"/>
<pk mz="396.057255" i="2624525.3" sn="20.10" a="2255.20" fwhm="0.000958" res="413472.8" algo="FTMS"/>
<pk mz="396.065313" i="1523471.1" z="-1" sn="10.66" a="1139.86" fwhm="0.001063" res="372735.9" algo="FTMS" component_name="CB" deconvoluted_molecular_mass="395.062329" deconvoluted_isotopic_mass="396.065651"/>
<pk mz="396.093595" i="2704406.0" sn="20.79" a="2252.81" fwhm="0.000947" res="418341.6" algo="FTMS"/>
<pk mz="396.101717" i="1989400.1" z="-1" sn="14.65" a="1713.81" fwhm="0.000958" res="413515.5" algo="FTMS" component_name="AC" deconvoluted_molecular_mass="395.098702" deconvoluted_isotopic_mass="396.102055"/>
<pk mz="396.106669" i="1190681.3" sn="7.80" a="597.57" fwhm="0.000744" res="532705.0" algo="FTMS"/>
<pk mz="396.129976" i="1878815.0" sn="13.70" a="1283.88" fwhm="0.000866" res="457448.7" algo="FTMS"/>
<pk mz="396.138091" i="1476129.0" sn="10.25" a="974.61" fwhm="0.000894" res="443188.2" algo="FTMS"/>
<pk mz="396.142975" i="1186082.3" sn="7.76" a="695.77" fwhm="0.000829" res="477895.8" algo="FTMS"/>
<pk mz="396.152484" i="2946596.5" sn="22.87" a="2683.47" fwhm="0.001002" res="395408.6" algo="FTMS"/>
<pk mz="397.041251" i="5076223.5" sn="41.14" a="5195.31" fwhm="0.001040" res="381653.9" algo="FTMS"/>
<pk mz="397.077644" i="9590025.0" z="-1" sn="79.87" a="9330.02" fwhm="0.000992" res="400412.5" algo="FTMS" component_name="AJ" deconvoluted_molecular_mass="397.077982" deconvoluted_isotopic_mass="397.077984"/>
<pk mz="397.088852" i="1536011.5" sn="10.76" a="1041.06" fwhm="0.000848" res="468476.5" algo="FTMS"/>
<pk mz="397.114034" i="9102610.0" z="-1" sn="75.69" a="8745.42" fwhm="0.000980" res="405016.9" algo="FTMS" component_name="AU" deconvoluted_molecular_mass="397.114365" deconvoluted_isotopic_mass="397.114374"/>
<pk mz="397.150376" i="5850394.5" sn="47.78" a="5306.34" fwhm="0.000961" res="413213.7" algo="FTMS"/>
<pk mz="397.163465" i="2029341.9" sn="14.99" a="1454.31" fwhm="0.000892" res="445149.0" algo="FTMS"/>
<pk mz="397.181139" i="1248546.3" sn="8.29" a="774.95" fwhm="0.000933" res="425498.1" algo="FTMS"/>
<pk mz="397.186835" i="3751203.8" sn="29.77" a="3697.53" fwhm="0.001029" res="385831.4" algo="FTMS"/>
<pk mz="397.199854" i="1350182.9" sn="9.17" a="1042.14" fwhm="0.000954" res="416255.7" algo="FTMS"/>
<pk mz="397.217717" i="1456939.4" sn="10.08" a="1021.60" fwhm="0.000980" res="405404.3" algo="FTMS"/>
<pk mz="397.223168" i="2110764.8" sn="15.69" a="1608.12" fwhm="0.000888" res="447534.6" algo="FTMS"/>
<pk mz="397.226554" i="1126957.5" sn="7.25" a="993.79" fwhm="0.001138" res="348944.1" algo="FTMS"/>
<pk mz="398.072803" i="2384383.0" sn="18.04" a="2167.48" fwhm="0.000999" res="398585.8" algo="FTMS"/>
<pk mz="398.080975" i="1877505.1" z="-1" sn="13.69" a="1284.99" fwhm="0.000870" res="457332.8" algo="FTMS" component_name="AJ" deconvoluted_molecular_mass="397.077982" deconvoluted_isotopic_mass="398.081317"/>
<pk mz="398.109243" i="1737224.1" sn="12.49" a="1318.38" fwhm="0.000929" res="428376.2" algo="FTMS"/>
<pk mz="398.117322" i="1945610.1" z="-1" sn="14.27" a="1657.43" fwhm="0.000985" res="404009.6" algo="FTMS" component_name="AU" deconvoluted_molecular_mass="397.114365" deconvoluted_isotopic_mass="398.117664"/>
<pk mz="398.122354" i="1822731.4" sn="13.22" a="1464.77" fwhm="0.000893" res="445673.7" algo="FTMS"/>
<pk mz="398.153803" i="1210131.3" sn="7.96" a="782.85" fwhm="0.000872" res="456419.3" algo="FTMS"/>
<pk mz="399.020622" i="1250666.8" sn="8.31" a="986.37" fwhm="0.001138" res="350716.9" algo="FTMS"/>
<pk mz="399.035730" i="1294830.5" sn="8.69" a="827.13" fwhm="0.000851" res="469053.3" algo="FTMS"/>
<pk mz="399.046993" i="1452529.4" sn="10.04" a="883.16" fwhm="0.000861" res="463725.1" algo="FTMS"/>
<pk mz="399.056883" i="5330676.0" sn="43.32" a="5045.21" fwhm="0.000980" res="407373.2" algo="FTMS"/>
<pk mz="399.072160" i="1164279.6" sn="7.57" a="739.27" fwhm="0.000907" res="440145.9" algo="FTMS"/>
<pk mz="399.083362" i="1127034.4" sn="7.25" a="1001.99" fwhm="0.001118" res="356938.1" algo="FTMS"/>
<pk mz="399.093289" i="9174781.0" z="-1" sn="76.30" a="8923.11" fwhm="0.000985" res="405146.5" algo="FTMS" component_name="AT" deconvoluted_molecular_mass="399.093630" deconvoluted_isotopic_mass="399.093633"/>
<pk mz="399.108360" i="1240448.6" sn="8.22" a="889.75" fwhm="0.001027" res="388646.3" algo="FTMS"/>
<pk mz="399.129673" i="7081734.0" sn="58.34" a="6842.49" fwhm="0.000995" res="401187.1" algo="FTMS"/>
<pk mz="399.140933" i="2117896.8" sn="15.75" a="1613.42" fwhm="0.000903" res="442118.7" algo="FTMS"/>
<pk mz="399.166064" i="5180175.0" sn="42.02" a="5066.40" fwhm="0.001015" res="393307.5" algo="FTMS"/>
<pk mz="399.188494" i="1953044.6" sn="14.33" a="1421.75" fwhm="0.000901" res="443183.8" algo="FTMS"/>
<pk mz="399.202430" i="4406040.0" sn="35.38" a="3984.84" fwhm="0.000979" res="407565.2" algo="FTMS"/>
<pk mz="399.238844" i="2687265.3" sn="20.63" a="2336.88" fwhm="0.000967" res="413039.0" algo="FTMS"/>
<pk mz="399.275143" i="1241642.3" sn="8.23" a="803.33" fwhm="0.000922" res="433277.9" algo="FTMS"/>
<pk mz="400.030896" i="1466599.0" sn="10.05" a="1174.56" fwhm="0.000962" res="415974.5" algo="FTMS"/>
<pk mz="400.060266" i="1238254.4" sn="8.11" a="875.67" fwhm="0.000944" res="423996.0" algo="FTMS"/>
<pk mz="400.067317" i="1464560.1" sn="10.03" a="970.28" fwhm="0.000895" res="447250.2" algo="FTMS"/>
<pk mz="400.088457" i="1769461.5" sn="12.62" a="1291.23" fwhm="0.000850" res="470950.6" algo="FTMS"/>
<pk mz="400.096616" i="1613047.5" z="-1" sn="11.29" a="1149.88" fwhm="0.000889" res="449936.7" algo="FTMS" component_name="AT" deconvoluted_molecular_mass="399.093630" deconvoluted_isotopic_mass="400.096961"/>
<pk mz="400.124901" i="1546238.6" sn="10.72" a="943.19" fwhm="0.000843" res="474657.9" algo="FTMS"/>
<pk mz="400.133115" i="1620224.6" sn="11.35" a="1259.03" fwhm="0.000976" res="410132.6" algo="FTMS"/>
<pk mz="400.138058" i="1308161.9" sn="8.70" a="940.17" fwhm="0.000970" res="412395.6" algo="FTMS"/>
<pk mz="400.169371" i="1596425.8" sn="11.15" a="978.41" fwhm="0.000840" res="476643.2" algo="FTMS"/>
<pk mz="401.014990" i="1576157.9" sn="10.97" a="1086.33" fwhm="0.000923" res="434522.0" algo="FTMS"/>
<pk mz="401.036174" i="2109923.3" sn="15.50" a="1970.52" fwhm="0.001102" res="364024.8" algo="FTMS"/>
<pk mz="401.051455" i="1693159.1" sn="11.97" a="1076.90" fwhm="0.000852" res="470992.9" algo="FTMS"/>
<pk mz="401.062723" i="2185450.0" sn="16.14" a="1677.58" fwhm="0.000943" res="425365.1" algo="FTMS"/>
<pk mz="401.072543" i="4822252.5" sn="38.52" a="4684.34" fwhm="0.001001" res="400694.7" algo="FTMS"/>
<pk mz="401.087694" i="1988848.3" sn="14.48" a="1831.74" fwhm="0.001038" res="386395.1" algo="FTMS"/>
<pk mz="401.108954" i="5216501.5" sn="41.86" a="4875.72" fwhm="0.000986" res="406907.1" algo="FTMS"/>
<pk mz="401.124168" i="1432057.4" sn="9.75" a="893.97" fwhm="0.000882" res="454708.2" algo="FTMS"/>
<pk mz="401.137269" i="1112060.6" sn="7.04" a="515.41" fwhm="0.000802" res="500008.1" algo="FTMS"/>
<pk mz="401.145349" i="4859134.5" sn="38.83" a="4763.96" fwhm="0.001026" res="390959.7" algo="FTMS"/>
<pk mz="401.156494" i="1829377.5" sn="13.12" a="1485.14" fwhm="0.001010" res="397367.7" algo="FTMS"/>
<pk mz="401.167585" i="1196932.3" sn="7.76" a="794.15" fwhm="0.000974" res="411726.8" algo="FTMS"/>
<pk mz="401.181703" i="5745928.0" sn="46.35" a="5734.62" fwhm="0.001001" res="400671.9" algo="FTMS"/>
<pk mz="401.204172" i="2405133.5" sn="18.01" a="1772.63" fwhm="0.000894" res="448764.0" algo="FTMS"/>
<pk mz="401.210022" i="1126031.0" sn="7.15" a="675.27" fwhm="0.000986" res="406882.6" algo="FTMS"/>
<pk mz="401.218084" i="4925713.0" sn="39.39" a="4617.44" fwhm="0.000982" res="408726.8" algo="FTMS"/>
<pk mz="401.254474" i="1602074.1" sn="11.19" a="1314.05" fwhm="0.000974" res="411849.1" algo="FTMS"/>
<pk mz="401.924559" i="1230787.1" sn="8.04" a="1029.48" fwhm="0.001103" res="364463.1" algo="FTMS"/>
<pk mz="402.046682" i="2080225.9" sn="15.25" a="1778.59" fwhm="0.000998" res="402651.3" algo="FTMS"/>
<pk mz="402.083074" i="1272299.1" sn="8.39" a="1083.13" fwhm="0.001105" res="363912.4" algo="FTMS"/>
<pk mz="402.176867" i="1357570.9" sn="9.12" a="732.64" fwhm="0.000778" res="517148.5" algo="FTMS"/>
<pk mz="402.221221" i="1460110.0" sn="9.99" a="1142.26" fwhm="0.001081" res="372009.4" algo="FTMS"/>
<pk mz="402.941339" i="1304644.5" sn="8.67" a="1095.18" fwhm="0.001109" res="363383.0" algo="FTMS"/>
<pk mz="403.030705" i="2588379.3" sn="19.56" a="2201.79" fwhm="0.000973" res="414337.4" algo="FTMS"/>
<pk mz="403.041971" i="1599966.0" sn="11.17" a="1004.89" fwhm="0.000816" res="494156.9" algo="FTMS"/>
<pk mz="403.051854" i="2008032.5" sn="14.63" a="1808.41" fwhm="0.001043" res="386484.6" algo="FTMS"/>
<pk mz="403.067094" i="3492580.5" sn="27.23" a="3207.48" fwhm="0.001010" res="399144.0" algo="FTMS"/>
<pk mz="403.078338" i="1533927.3" sn="10.61" a="946.76" fwhm="0.000823" res="489746.4" algo="FTMS"/>
<pk mz="403.081640" i="1843432.0" sn="13.24" a="1500.57" fwhm="0.000960" res="419727.8" algo="FTMS"/>
<pk mz="403.088208" i="2677481.8" sn="20.31" a="2511.88" fwhm="0.001031" res="390897.1" algo="FTMS"/>
<pk mz="403.103454" i="3208941.5" sn="24.82" a="2862.45" fwhm="0.001009" res="399534.3" algo="FTMS"/>
<pk mz="403.116502" i="1490544.9" sn="10.24" a="1334.99" fwhm="0.001126" res="358035.7" algo="FTMS"/>
<pk mz="403.124576" i="2479347.0" sn="18.63" a="1981.61" fwhm="0.000916" res="439975.5" algo="FTMS"/>
<pk mz="403.135924" i="1976053.9" sn="14.36" a="1594.94" fwhm="0.000919" res="438698.9" algo="FTMS"/>
<pk mz="403.139732" i="1825782.8" sn="13.09" a="1632.29" fwhm="0.001097" res="367474.2" algo="FTMS"/>
<pk mz="403.152846" i="1516026.1" sn="10.46" a="1019.43" fwhm="0.000817" res="493755.8" algo="FTMS"/>
<pk mz="403.160951" i="3980028.3" sn="31.37" a="3440.77" fwhm="0.000943" res="427531.5" algo="FTMS"/>
<pk mz="403.172179" i="3994367.0" sn="31.49" a="3956.21" fwhm="0.001058" res="381027.3" algo="FTMS"/>
<pk mz="403.183427" i="2473730.0" sn="18.59" a="2039.67" fwhm="0.000946" res="426026.7" algo="FTMS"/>
<pk mz="403.189309" i="4173571.5" sn="33.01" a="4140.75" fwhm="0.001034" res="390037.6" algo="FTMS"/>
<pk mz="403.194835" i="25207556.0" z="-1" sn="211.48" a="27221.88" fwhm="0.001052" res="383260.9" algo="FTMS" component_name="Q" deconvoluted_molecular_mass="403.195386" deconvoluted_isotopic_mass="403.195186"/>
<pk mz="403.197319" i="4272901.5" sn="33.85" a="4097.57" fwhm="0.001029" res="391914.8" algo="FTMS"/>
<pk mz="403.233710" i="1781518.6" sn="12.71" a="1222.70" fwhm="0.000954" res="422856.9" algo="FTMS"/>
<pk mz="403.921385" i="1231933.8" sn="8.05" a="1088.58" fwhm="0.001157" res="349230.1" algo="FTMS"/>
<pk mz="404.062364" i="2664929.8" sn="20.21" a="2281.14" fwhm="0.000988" res="409143.2" algo="FTMS"/>
<pk mz="404.073636" i="1385444.5" sn="9.35" a="737.17" fwhm="0.000747" res="541257.2" algo="FTMS"/>
<pk mz="404.098724" i="1884395.0" sn="13.58" a="1434.74" fwhm="0.000990" res="408183.4" algo="FTMS"/>
<pk mz="404.156276" i="2221049.8" sn="16.44" a="1749.60" fwhm="0.000955" res="423291.3" algo="FTMS"/>
<pk mz="404.192573" i="2226178.8" sn="16.48" a="1647.75" fwhm="0.000885" res="456737.8" algo="FTMS"/>
<pk mz="404.198242" i="5720068.5" z="-1" sn="46.13" a="5369.33" fwhm="0.000991" res="407995.7" algo="FTMS" component_name="Q" deconvoluted_molecular_mass="403.195386" deconvoluted_isotopic_mass="404.198596"/>
<pk mz="405.009864" i="1946579.9" sn="14.11" a="1809.90" fwhm="0.001130" res="358527.6" algo="FTMS"/>
<pk mz="405.046318" i="4299997.0" sn="34.08" a="3925.83" fwhm="0.000996" res="406516.4" algo="FTMS"/>
<pk mz="405.057599" i="2062048.1" sn="15.09" a="1558.62" fwhm="0.000936" res="432587.8" algo="FTMS"/>
<pk mz="405.067516" i="1183458.6" sn="7.63" a="771.05" fwhm="0.000859" res="471731.9" algo="FTMS"/>
<pk mz="405.082724" i="7497958.5" sn="61.21" a="7785.98" fwhm="0.001065" res="380443.9" algo="FTMS"/>
<pk mz="405.093950" i="3301609.5" sn="25.61" a="3113.10" fwhm="0.001005" res="403081.6" algo="FTMS"/>
<pk mz="405.095773" i="1134953.9" sn="7.22" a="820.38" fwhm="0.001083" res="373932.6" algo="FTMS"/>
<pk mz="405.113339" i="1435886.4" sn="9.77" a="1224.74" fwhm="0.001078" res="375721.0" algo="FTMS"/>
<pk mz="405.119098" i="4727024.0" sn="37.70" a="4560.89" fwhm="0.001033" res="392367.1" algo="FTMS"/>
<pk mz="405.130276" i="1699314.8" sn="12.01" a="1632.60" fwhm="0.001162" res="348764.4" algo="FTMS"/>
<pk mz="405.132237" i="2105843.3" sn="15.46" a="1868.06" fwhm="0.001019" res="397610.7" algo="FTMS"/>
<pk mz="405.155533" i="2079993.3" sn="15.24" a="1463.70" fwhm="0.000864" res="468990.1" algo="FTMS"/>
<pk mz="405.168509" i="3451644.5" sn="26.88" a="3206.09" fwhm="0.001035" res="391571.3" algo="FTMS"/>
<pk mz="405.176596" i="1670142.6" sn="11.76" a="1677.74" fwhm="0.001153" res="351446.1" algo="FTMS"/>
<pk mz="405.186318" i="1440769.1" sn="9.82" a="957.09" fwhm="0.000886" res="457109.0" algo="FTMS"/>
<pk mz="405.190524" i="1204226.3" sn="7.81" a="934.54" fwhm="0.000982" res="412463.1" algo="FTMS"/>
<pk mz="405.204931" i="1801477.9" z="-1" sn="12.88" a="1443.33" fwhm="0.000982" res="412452.3" algo="FTMS" component_name="Q" deconvoluted_molecular_mass="403.195386" deconvoluted_isotopic_mass="405.205286"/>
<pk mz="405.213020" i="1449480.0" sn="9.89" a="1007.01" fwhm="0.000898" res="451388.9" algo="FTMS"/>
<pk mz="406.041617" i="2635228.8" sn="19.95" a="2200.17" fwhm="0.000917" res="442967.2" algo="FTMS"/>
<pk mz="406.077948" i="5490150.0" sn="44.17" a="5555.74" fwhm="0.001059" res="383346.0" algo="FTMS"/>
<pk mz="406.086110" i="1790952.3" sn="12.79" a="1720.14" fwhm="0.001123" res="361467.9" algo="FTMS"/>
<pk mz="406.088972" i="1277161.0" sn="8.43" a="958.13" fwhm="0.000945" res="429579.5" algo="FTMS"/>
<pk mz="406.114382" i="1491183.5" sn="10.24" a="970.80" fwhm="0.000856" res="474198.5" algo="FTMS"/>
<pk mz="406.125578" i="1110514.4" sn="7.01" a="807.36" fwhm="0.001050" res="386608.3" algo="FTMS"/>
<pk mz="406.135451" i="2268149.0" sn="16.83" a="1796.56" fwhm="0.000971" res="418312.9" algo="FTMS"/>
<pk mz="406.150833" i="1260792.9" sn="8.29" a="762.77" fwhm="0.000875" res="464435.6" algo="FTMS"/>
<pk mz="406.161923" i="1406971.8" sn="9.53" a="980.56" fwhm="0.000936" res="434164.6" algo="FTMS"/>
<pk mz="406.171833" i="1844990.3" sn="13.24" a="1489.87" fwhm="0.000931" res="436143.0" algo="FTMS"/>
<pk mz="406.208352" i="1331463.8" sn="8.89" a="901.67" fwhm="0.000916" res="443550.4" algo="FTMS"/>
<pk mz="407.025623" i="3645146.5" sn="28.52" a="3456.59" fwhm="0.001028" res="395999.0" algo="FTMS"/>
<pk mz="407.061982" i="7781092.0" sn="63.61" a="8304.88" fwhm="0.001086" res="374960.2" algo="FTMS"/>
<pk mz="407.073174" i="3846886.8" sn="30.23" a="3581.89" fwhm="0.001023" res="397871.2" algo="FTMS"/>
<pk mz="407.095686" i="1946092.5" sn="14.10" a="1830.96" fwhm="0.001111" res="366499.0" algo="FTMS"/>
<pk mz="407.098387" i="8109805.0" sn="66.40" a="8029.80" fwhm="0.001026" res="396719.9" algo="FTMS"/>
<pk mz="407.109623" i="2639600.0" sn="19.98" a="2092.78" fwhm="0.000889" res="458030.7" algo="FTMS"/>
<pk mz="407.111406" i="1723120.6" sn="12.21" a="1413.37" fwhm="0.001024" res="397627.9" algo="FTMS"/>
<pk mz="407.129423" i="1128949.3" sn="7.17" a="690.34" fwhm="0.000854" res="476837.9" algo="FTMS"/>
<pk mz="407.134752" i="6510326.5" sn="52.83" a="6778.74" fwhm="0.001044" res="389949.9" algo="FTMS"/>
<pk mz="407.146245" i="1239545.6" sn="8.10" a="809.59" fwhm="0.000859" res="474013.7" algo="FTMS"/>
<pk mz="407.147788" i="4147962.0" sn="32.78" a="3847.36" fwhm="0.001014" res="401626.8" algo="FTMS"/>
<pk mz="407.165423" i="1157246.5" sn="7.41" a="948.54" fwhm="0.001199" res="339592.6" algo="FTMS"/>
<pk mz="407.171162" i="2997504.0" sn="23.02" a="2459.60" fwhm="0.000944" res="431306.0" algo="FTMS"/>
<pk mz="407.184173" i="4376323.5" sn="34.72" a="3982.57" fwhm="0.000966" res="421462.5" algo="FTMS"/>
<pk mz="407.220592" i="2260492.8" sn="16.77" a="2103.97" fwhm="0.001076" res="378385.7" algo="FTMS"/>
<pk mz="408.020850" i="1297115.9" sn="8.59" a="1002.17" fwhm="0.000959" res="425625.0" algo="FTMS"/>
<pk mz="408.057214" i="3269093.3" sn="25.32" a="2998.11" fwhm="0.001031" res="395656.5" algo="FTMS"/>
<pk mz="408.065529" i="1447911.5" sn="9.87" a="1040.08" fwhm="0.000879" res="464237.6" algo="FTMS"/>
<pk mz="408.093607" i="4277231.0" sn="33.88" a="4010.82" fwhm="0.001021" res="399730.5" algo="FTMS"/>
<pk mz="408.101715" i="1402608.9" sn="9.49" a="833.33" fwhm="0.000887" res="460259.7" algo="FTMS"/>
<pk mz="408.114895" i="1160436.3" sn="7.43" a="882.93" fwhm="0.000992" res="411568.5" algo="FTMS"/>
<pk mz="408.130008" i="2245112.3" sn="16.63" a="1883.82" fwhm="0.000979" res="416992.4" algo="FTMS"/>
<pk mz="408.138019" i="1854202.3" sn="13.32" a="1753.64" fwhm="0.001165" res="350257.3" algo="FTMS"/>
<pk mz="408.141379" i="1437947.1" sn="9.79" a="1237.49" fwhm="0.001126" res="362346.0" algo="FTMS"/>
<pk mz="408.151118" i="1984765.6" sn="14.43" a="1564.15" fwhm="0.000990" res="412479.2" algo="FTMS"/>
<pk mz="408.177580" i="1718020.6" sn="12.16" a="1509.37" fwhm="0.001055" res="387020.0" algo="FTMS"/>
<pk mz="409.041237" i="5799141.0" sn="46.25" a="6011.64" fwhm="0.001061" res="385573.8" algo="FTMS"/>
<pk mz="409.052511" i="1804263.8" sn="12.74" a="1608.85" fwhm="0.001071" res="381813.5" algo="FTMS"/>
<pk mz="409.077613" i="9582830.0" z="-1" sn="77.99" a="10436.00" fwhm="0.001103" res="370849.3" algo="FTMS" component_name="AK" deconvoluted_molecular_mass="409.077974" deconvoluted_isotopic_mass="409.077976"/>
<pk mz="409.088862" i="2675441.3" sn="20.05" a="2343.19" fwhm="0.000995" res="411345.4" algo="FTMS"/>
<pk mz="409.114011" i="10600696.0" z="-1" sn="86.52" a="11169.56" fwhm="0.001065" res="384150.8" algo="FTMS" component_name="v" deconvoluted_molecular_mass="409.114364" deconvoluted_isotopic_mass="409.114374"/>
<pk mz="409.125109" i="1988858.6" sn="14.29" a="1740.41" fwhm="0.001078" res="379629.4" algo="FTMS"/>
<pk mz="409.127051" i="3191547.3" sn="24.38" a="2958.76" fwhm="0.001036" res="394999.0" algo="FTMS"/>
<pk mz="409.144868" i="1889279.8" sn="13.46" a="1581.80" fwhm="0.000970" res="421776.2" algo="FTMS"/>
<pk mz="409.150406" i="6416641.0" sn="51.43" a="6409.31" fwhm="0.001033" res="396017.5" algo="FTMS"/>
<pk mz="409.163481" i="4815108.5" sn="38.00" a="4553.37" fwhm="0.001015" res="403012.8" algo="FTMS"/>
<pk mz="409.181371" i="1657865.3" sn="11.52" a="1303.18" fwhm="0.000966" res="423634.7" algo="FTMS"/>
<pk mz="409.186787" i="2658570.8" sn="19.91" a="2366.77" fwhm="0.001020" res="401138.1" algo="FTMS"/>
<pk mz="409.199853" i="2803470.0" sn="21.12" a="2577.97" fwhm="0.001046" res="391067.5" algo="FTMS"/>
<pk mz="409.223157" i="1530388.1" sn="10.45" a="960.26" fwhm="0.000861" res="475547.5" algo="FTMS"/>
<pk mz="409.236148" i="1462039.5" sn="9.87" a="1001.96" fwhm="0.000900" res="454670.3" algo="FTMS"/>
<pk mz="410.036400" i="1377768.0" sn="9.16" a="881.51" fwhm="0.000933" res="439492.6" algo="FTMS"/>
<pk mz="410.044660" i="1462506.3" sn="9.87" a="1189.95" fwhm="0.000991" res="413910.7" algo="FTMS"/>
<pk mz="410.072856" i="3703281.5" sn="28.67" a="3423.34" fwhm="0.001016" res="403423.4" algo="FTMS"/>
<pk mz="410.080944" i="1966579.6" z="-1" sn="14.10" a="1533.97" fwhm="0.000997" res="411225.4" algo="FTMS" component_name="AK" deconvoluted_molecular_mass="409.077974" deconvoluted_isotopic_mass="410.081309"/>
<pk mz="410.109233" i="3288571.0" sn="25.19" a="3134.29" fwhm="0.001046" res="392257.8" algo="FTMS"/>
<pk mz="410.117289" i="1997309.1" z="-1" sn="14.36" a="1750.73" fwhm="0.001056" res="388442.4" algo="FTMS" component_name="v" deconvoluted_molecular_mass="409.114364" deconvoluted_isotopic_mass="410.117653"/>
<pk mz="410.122322" i="1434878.5" sn="9.64" a="1153.32" fwhm="0.001001" res="409858.0" algo="FTMS"/>
<pk mz="410.145590" i="1160964.5" sn="7.35" a="806.13" fwhm="0.000943" res="434982.0" algo="FTMS"/>
<pk mz="410.153792" i="1591046.6" sn="10.95" a="1422.46" fwhm="0.001062" res="386171.8" algo="FTMS"/>
<pk mz="410.166875" i="1190922.1" sn="7.60" a="944.07" fwhm="0.000975" res="420743.0" algo="FTMS"/>
<pk mz="410.195196" i="1392913.5" sn="9.29" a="1290.72" fwhm="0.001187" res="345593.7" algo="FTMS"/>
<pk mz="410.221586" i="31058456.0" z="-1" sn="258.11" a="33356.77" fwhm="0.001078" res="380511.0" algo="FTMS" component_name="N" deconvoluted_molecular_mass="410.221952" deconvoluted_isotopic_mass="410.221951"/>
<pk mz="411.020505" i="1722345.1" sn="12.05" a="1630.36" fwhm="0.001017" res="404074.5" algo="FTMS"/>
<pk mz="411.056873" i="7483122.5" sn="60.37" a="7709.03" fwhm="0.001058" res="388618.3" algo="FTMS"/>
<pk mz="411.068221" i="1518325.5" sn="10.34" a="1178.15" fwhm="0.000991" res="414962.9" algo="FTMS"/>
<pk mz="411.093294" i="11893500.0" z="-1" sn="97.36" a="13015.22" fwhm="0.001098" res="374261.4" algo="FTMS" component_name="m" deconvoluted_molecular_mass="411.093668" deconvoluted_isotopic_mass="411.093661"/>
<pk mz="411.104529" i="1862655.0" sn="13.23" a="1806.40" fwhm="0.001069" res="384657.3" algo="FTMS"/>
<pk mz="411.129679" i="9085702.0" z="-1" sn="73.81" a="9323.36" fwhm="0.001064" res="386541.8" algo="FTMS" component_name="AW" deconvoluted_molecular_mass="411.130036" deconvoluted_isotopic_mass="411.130046"/>
<pk mz="411.142711" i="1970697.0" sn="14.13" a="1690.46" fwhm="0.001017" res="404394.5" algo="FTMS"/>
<pk mz="411.160514" i="1575693.8" sn="10.82" a="1110.40" fwhm="0.000844" res="487357.2" algo="FTMS"/>
<pk mz="411.166045" i="5796623.0" sn="46.22" a="5854.38" fwhm="0.001060" res="388053.5" algo="FTMS"/>
<pk mz="411.179080" i="2978066.5" sn="22.58" a="2985.20" fwhm="0.001122" res="366375.8" algo="FTMS"/>
<pk mz="411.202447" i="3373336.8" sn="25.90" a="3403.50" fwhm="0.001098" res="374468.3" algo="FTMS"/>
<pk mz="411.215439" i="1726492.1" sn="12.09" a="1421.13" fwhm="0.001068" res="385009.9" algo="FTMS"/>
<pk mz="411.224933" i="7253790.5" z="-1" sn="58.45" a="7739.79" fwhm="0.001061" res="387541.3" algo="FTMS" component_name="N" deconvoluted_molecular_mass="410.221952" deconvoluted_isotopic_mass="411.225300"/>
<pk mz="411.238833" i="1547554.1" sn="10.59" a="1024.59" fwhm="0.000845" res="486605.8" algo="FTMS"/>
<pk mz="412.031024" i="1226097.6" sn="7.89" a="903.49" fwhm="0.001121" res="367644.9" algo="FTMS"/>
<pk mz="412.052122" i="1858551.3" sn="13.19" a="1292.55" fwhm="0.000901" res="457251.9" algo="FTMS"/>
<pk mz="412.060218" i="1445753.4" sn="9.73" a="1490.06" fwhm="0.001324" res="311117.2" algo="FTMS"/>
<pk mz="412.067608" i="1252347.3" sn="8.11" a="834.49" fwhm="0.000939" res="438856.4" algo="FTMS"/>
<pk mz="412.088596" i="2768896.8" sn="20.83" a="2488.02" fwhm="0.001048" res="393155.0" algo="FTMS"/>
<pk mz="412.096684" i="2074626.9" z="-1" sn="15.00" a="1766.70" fwhm="0.001013" res="406993.2" algo="FTMS" component_name="m" deconvoluted_molecular_mass="411.093668" deconvoluted_isotopic_mass="412.097053"/>
<pk mz="412.124910" i="1880586.3" sn="13.38" a="1511.42" fwhm="0.000989" res="416795.1" algo="FTMS"/>
<pk mz="412.132967" i="1996300.4" z="-1" sn="14.35" a="1758.15" fwhm="0.001024" res="402528.2" algo="FTMS" component_name="AW" deconvoluted_molecular_mass="411.130036" deconvoluted_isotopic_mass="412.133336"/>
<pk mz="412.137967" i="1472013.8" sn="9.95" a="1127.87" fwhm="0.001023" res="403045.0" algo="FTMS"/>
<pk mz="412.169344" i="1544470.0" sn="10.56" a="1022.73" fwhm="0.000872" res="472675.1" algo="FTMS"/>
<pk mz="412.218631" i="9704483.0" z="-1" sn="79.00" a="10334.07" fwhm="0.001063" res="387709.8" algo="FTMS" component_name="AF" deconvoluted_molecular_mass="412.218653" deconvoluted_isotopic_mass="412.219000"/>
<pk mz="413.015066" i="1407860.0" sn="9.41" a="1313.04" fwhm="0.001173" res="351979.3" algo="FTMS"/>
<pk mz="413.036204" i="3563769.5" sn="27.49" a="3598.36" fwhm="0.001067" res="387251.8" algo="FTMS"/>
<pk mz="413.051502" i="1357821.5" sn="8.99" a="870.83" fwhm="0.000955" res="432552.2" algo="FTMS"/>
<pk mz="413.072545" i="9020675.0" z="-1" sn="73.26" a="9678.10" fwhm="0.001088" res="379747.8" algo="FTMS" component_name="AY" deconvoluted_molecular_mass="413.072938" deconvoluted_isotopic_mass="413.072916"/>
<pk mz="413.108935" i="9755917.0" z="-1" sn="79.43" a="10284.28" fwhm="0.001066" res="387424.5" algo="FTMS" component_name="AE" deconvoluted_molecular_mass="413.109313" deconvoluted_isotopic_mass="413.109306"/>
<pk mz="413.120185" i="1543951.6" sn="10.55" a="1511.71" fwhm="0.001261" res="327699.1" algo="FTMS"/>
<pk mz="413.137355" i="1390100.1" sn="9.26" a="903.19" fwhm="0.000947" res="436319.5" algo="FTMS"/>
<pk mz="413.145312" i="7006486.0" sn="56.37" a="7175.15" fwhm="0.001070" res="386175.1" algo="FTMS"/>
<pk mz="413.181723" i="5728543.5" sn="45.65" a="5898.84" fwhm="0.001076" res="383906.5" algo="FTMS"/>
<pk mz="413.204168" i="2145573.8" sn="15.60" a="1881.84" fwhm="0.001010" res="409173.9" algo="FTMS"/>
<pk mz="413.218085" i="4831529.5" sn="38.13" a="4843.91" fwhm="0.001079" res="382903.1" algo="FTMS"/>
<pk mz="413.221991" i="2350890.3" z="-1" sn="17.32" a="1964.34" fwhm="0.000980" res="421868.2" algo="FTMS" component_name="AF" deconvoluted_molecular_mass="412.218653" deconvoluted_isotopic_mass="413.222362"/>
<pk mz="413.254494" i="1781298.9" sn="12.54" a="1452.65" fwhm="0.001030" res="401325.5" algo="FTMS"/>
<pk mz="414.046639" i="1549827.3" sn="10.60" a="1072.67" fwhm="0.000991" res="417750.1" algo="FTMS"/>
<pk mz="414.067814" i="1538312.9" sn="10.50" a="1049.71" fwhm="0.000930" res="445292.6" algo="FTMS"/>
<pk mz="414.076044" i="1520139.0" z="-1" sn="10.35" a="1006.20" fwhm="0.000911" res="454579.1" algo="FTMS" component_name="AY" deconvoluted_molecular_mass="413.072938" deconvoluted_isotopic_mass="414.076417"/>
<pk mz="414.083006" i="1301772.9" sn="8.52" a="1129.87" fwhm="0.001073" res="385942.2" algo="FTMS"/>
<pk mz="414.104173" i="1726994.4" sn="12.08" a="1315.61" fwhm="0.000986" res="419984.2" algo="FTMS"/>
<pk mz="414.112324" i="1750804.5" z="-1" sn="12.28" a="1445.76" fwhm="0.001042" res="397586.5" algo="FTMS" component_name="AE" deconvoluted_molecular_mass="413.109313" deconvoluted_isotopic_mass="414.112697"/>
<pk mz="414.148618" i="1542942.1" sn="10.54" a="1372.23" fwhm="0.001093" res="378998.5" algo="FTMS"/>
<pk mz="414.221435" i="1197105.3" z="-1" sn="7.64" a="927.77" fwhm="0.001040" res="398217.0" algo="FTMS" component_name="AF" deconvoluted_molecular_mass="412.218653" deconvoluted_isotopic_mass="414.221807"/>
<pk mz="415.030748" i="1883398.5" sn="13.39" a="1726.79" fwhm="0.001054" res="393776.6" algo="FTMS"/>
<pk mz="415.051809" i="4341516.0" sn="34.01" a="4309.20" fwhm="0.001034" res="401379.4" algo="FTMS"/>
<pk mz="415.067118" i="1982224.1" sn="14.22" a="1679.25" fwhm="0.001051" res="395052.9" algo="FTMS"/>
<pk mz="415.078285" i="1458963.0" sn="9.83" a="911.44" fwhm="0.000853" res="486508.6" algo="FTMS"/>
<pk mz="415.088179" i="6735637.5" sn="54.09" a="6925.66" fwhm="0.001069" res="388375.2" algo="FTMS"/>
<pk mz="415.103343" i="1721625.6" sn="12.04" a="1503.81" fwhm="0.001064" res="390297.5" algo="FTMS"/>
<pk mz="415.124553" i="5951263.0" sn="47.51" a="6482.73" fwhm="0.001095" res="379039.8" algo="FTMS"/>
<pk mz="415.152772" i="1597734.8" sn="11.00" a="1387.41" fwhm="0.001105" res="375603.7" algo="FTMS"/>
<pk mz="415.160956" i="4850473.0" sn="38.28" a="5117.74" fwhm="0.001043" res="397982.5" algo="FTMS"/>
<pk mz="415.189213" i="1554992.3" sn="10.64" a="1290.05" fwhm="0.001021" res="406641.2" algo="FTMS"/>
<pk mz="415.194919" i="2647345.8" sn="19.80" a="2643.98" fwhm="0.001120" res="370737.6" algo="FTMS"/>
<pk mz="415.197340" i="6357810.5" sn="50.92" a="7081.96" fwhm="0.001147" res="361909.1" algo="FTMS"/>
<pk mz="415.219798" i="3801400.3" sn="29.48" a="3600.97" fwhm="0.001039" res="399632.2" algo="FTMS"/>
<pk mz="415.233721" i="3825468.0" sn="29.68" a="3832.80" fwhm="0.001099" res="377992.7" algo="FTMS"/>
<pk mz="415.270174" i="2021701.6" sn="14.55" a="1628.54" fwhm="0.001018" res="407967.9" algo="FTMS"/>
<pk mz="415.566263" i="1163923.8" sn="7.36" a="964.94" fwhm="0.001117" res="371893.8" algo="FTMS"/>
<pk mz="416.025881" i="1818637.0" sn="12.85" a="1583.02" fwhm="0.001067" res="389943.3" algo="FTMS"/>
<pk mz="416.062320" i="2137110.8" sn="15.52" a="1881.87" fwhm="0.001087" res="382642.4" algo="FTMS"/>
<pk mz="416.091558" i="1220638.4" sn="7.83" a="778.67" fwhm="0.000919" res="452962.6" algo="FTMS"/>
<pk mz="416.098687" i="2080800.3" sn="15.05" a="2104.52" fwhm="0.001181" res="352396.5" algo="FTMS"/>
<pk mz="416.119930" i="1164581.9" sn="7.36" a="668.00" fwhm="0.000908" res="458430.2" algo="FTMS"/>
<pk mz="416.127990" i="1648680.0" sn="11.42" a="1351.20" fwhm="0.001014" res="410214.6" algo="FTMS"/>
<pk mz="416.156181" i="1743151.5" sn="12.22" a="1461.70" fwhm="0.001018" res="408628.3" algo="FTMS"/>
<pk mz="416.164432" i="1371953.6" sn="9.10" a="887.06" fwhm="0.000955" res="435824.6" algo="FTMS"/>
<pk mz="416.167634" i="1207090.5" sn="7.72" a="719.85" fwhm="0.000922" res="451618.1" algo="FTMS"/>
<pk mz="416.192568" i="1864761.0" sn="13.24" a="1487.84" fwhm="0.000985" res="422499.8" algo="FTMS"/>
<pk mz="416.237268" i="1349956.9" sn="8.92" a="1661.52" fwhm="0.001508" res="275978.0" algo="FTMS"/>
<pk mz="416.956947" i="3792643.0" sn="29.40" a="3888.14" fwhm="0.001141" res="365455.6" algo="FTMS"/>
<pk mz="417.009897" i="1375249.0" sn="9.13" a="942.47" fwhm="0.000992" res="420471.9" algo="FTMS"/>
<pk mz="417.046316" i="3807514.5" sn="29.53" a="3811.12" fwhm="0.001102" res="378477.8" algo="FTMS"/>
<pk mz="417.057599" i="1663517.6" sn="11.55" a="1226.65" fwhm="0.000932" res="447609.6" algo="FTMS"/>
<pk mz="417.067493" i="3244320.3" sn="24.80" a="3298.62" fwhm="0.001078" res="387035.1" algo="FTMS"/>
<pk mz="417.082637" i="3348260.3" sn="25.68" a="3184.64" fwhm="0.001060" res="393342.2" algo="FTMS"/>
<pk mz="417.094016" i="1989159.3" sn="14.28" a="1836.87" fwhm="0.001080" res="386364.8" algo="FTMS"/>
<pk mz="417.095749" i="1148967.6" sn="7.23" a="760.71" fwhm="0.000947" res="440344.8" algo="FTMS"/>
<pk mz="417.103877" i="3651369.8" sn="28.22" a="3526.29" fwhm="0.001059" res="394004.1" algo="FTMS"/>
<pk mz="417.115023" i="1920300.8" sn="13.70" a="1421.01" fwhm="0.000904" res="461403.9" algo="FTMS"/>
<pk mz="417.119124" i="2936621.8" sn="22.22" a="3025.99" fwhm="0.001146" res="363992.1" algo="FTMS"/>
<pk mz="417.131987" i="1226289.3" sn="7.88" a="941.80" fwhm="0.000982" res="424908.3" algo="FTMS"/>
<pk mz="417.140199" i="3459891.5" sn="26.61" a="3439.52" fwhm="0.001094" res="381393.1" algo="FTMS"/>
<pk mz="417.151443" i="1828150.4" sn="12.93" a="1707.29" fwhm="0.001059" res="394082.4" algo="FTMS"/>
<pk mz="417.155501" i="1515319.5" sn="10.30" a="1194.80" fwhm="0.001040" res="401231.8" algo="FTMS"/>
<pk mz="417.168578" i="1680442.9" sn="11.69" a="1417.63" fwhm="0.001074" res="388372.6" algo="FTMS"/>
<pk mz="417.176589" i="3684157.0" sn="28.49" a="3893.22" fwhm="0.001114" res="374513.4" algo="FTMS"/>
<pk mz="417.187838" i="2250048.0" sn="16.46" a="2116.77" fwhm="0.001053" res="396368.8" algo="FTMS"/>
<pk mz="417.210482" i="122003784.0" z="-1" sn="1020.89" a="137404.81" fwhm="0.001111" res="375503.2" algo="FTMS" component_name="F" deconvoluted_molecular_mass="417.210890" deconvoluted_isotopic_mass="417.210861"/>
<pk mz="418.041611" i="1983265.8" sn="14.23" a="1731.27" fwhm="0.001025" res="407990.7" algo="FTMS"/>
<pk mz="418.078031" i="2472491.3" sn="18.33" a="2217.85" fwhm="0.001024" res="408404.0" algo="FTMS"/>
<pk mz="418.098951" i="1157680.9" sn="7.30" a="900.80" fwhm="0.001116" res="374520.8" algo="FTMS"/>
<pk mz="418.114403" i="1862197.0" sn="13.21" a="1444.48" fwhm="0.000994" res="420510.7" algo="FTMS"/>
<pk mz="418.171932" i="2182724.3" sn="15.90" a="1891.47" fwhm="0.001068" res="391531.3" algo="FTMS"/>
<pk mz="418.213832" i="28627536.0" z="-1" sn="234.86" a="31977.36" fwhm="0.001115" res="375061.4" algo="FTMS" component_name="F" deconvoluted_molecular_mass="417.210890" deconvoluted_isotopic_mass="418.214213"/>
<pk mz="418.953859" i="1756179.1" sn="12.17" a="1420.38" fwhm="0.001056" res="396708.1" algo="FTMS"/>
<pk mz="419.025652" i="3076902.0" sn="23.12" a="3056.63" fwhm="0.001052" res="398187.1" algo="FTMS"/>
<pk mz="419.046810" i="1415979.6" sn="9.35" a="1245.84" fwhm="0.001188" res="352785.3" algo="FTMS"/>
<pk mz="419.062001" i="5174063.5" sn="40.50" a="5466.04" fwhm="0.001136" res="368985.3" algo="FTMS"/>
<pk mz="419.073283" i="2292018.8" sn="16.61" a="2036.57" fwhm="0.001060" res="395263.7" algo="FTMS"/>
<pk mz="419.083226" i="1709109.3" sn="11.78" a="1670.59" fwhm="0.001165" res="359857.7" algo="FTMS"/>
<pk mz="419.098364" i="5996345.5" sn="47.31" a="6147.54" fwhm="0.001088" res="385192.8" algo="FTMS"/>
<pk mz="419.109624" i="2618684.3" sn="19.32" a="2453.53" fwhm="0.001060" res="395398.9" algo="FTMS"/>
<pk mz="419.111438" i="1791292.8" sn="12.46" a="1565.76" fwhm="0.001084" res="386473.3" algo="FTMS"/>
<pk mz="419.119428" i="1549886.9" sn="10.46" a="1237.72" fwhm="0.001081" res="387603.5" algo="FTMS"/>
<pk mz="419.134713" i="3529027.0" sn="26.86" a="3722.00" fwhm="0.001127" res="371775.2" algo="FTMS"/>
<pk mz="419.147792" i="3066694.3" sn="23.03" a="3144.47" fwhm="0.001156" res="362717.1" algo="FTMS"/>
<pk mz="419.155945" i="1611080.5" sn="10.97" a="1650.96" fwhm="0.001140" res="367750.6" algo="FTMS"/>
<pk mz="419.171130" i="1817676.6" sn="12.68" a="1812.08" fwhm="0.001111" res="377386.8" algo="FTMS"/>
<pk mz="419.184202" i="3563344.0" sn="27.15" a="3622.69" fwhm="0.001077" res="389170.7" algo="FTMS"/>
<pk mz="419.192220" i="2120274.3" sn="15.19" a="2060.99" fwhm="0.001167" res="359093.0" algo="FTMS"/>
<pk mz="419.206316" i="4817750.0" sn="37.54" a="5004.66" fwhm="0.001103" res="380030.6" algo="FTMS"/>
<pk mz="419.217226" i="3594584.8" z="-1" sn="27.41" a="3825.83" fwhm="0.001124" res="373012.5" algo="FTMS" component_name="F" deconvoluted_molecular_mass="417.210890" deconvoluted_isotopic_mass="419.217608"/>
<pk mz="419.220497" i="1710681.6" sn="11.79" a="1628.25" fwhm="0.001157" res="362247.1" algo="FTMS"/>
<pk mz="419.228700" i="1266523.8" sn="8.11" a="947.46" fwhm="0.001063" res="394490.3" algo="FTMS"/>
<pk mz="420.057228" i="3300919.0" sn="24.97" a="3118.81" fwhm="0.001058" res="397149.7" algo="FTMS"/>
<pk mz="420.065529" i="1133881.3" sn="7.01" a="741.03" fwhm="0.000969" res="433324.8" algo="FTMS"/>
<pk mz="420.068577" i="1138490.0" sn="7.05" a="871.69" fwhm="0.001022" res="411177.5" algo="FTMS"/>
<pk mz="420.093611" i="3158592.8" sn="23.79" a="3191.39" fwhm="0.001134" res="370293.7" algo="FTMS"/>
<pk mz="420.101647" i="1620034.8" sn="11.04" a="1457.21" fwhm="0.001099" res="382408.8" algo="FTMS"/>
<pk mz="420.104803" i="1436227.6" sn="9.52" a="1022.74" fwhm="0.001009" res="416254.9" algo="FTMS"/>
<pk mz="420.130100" i="2070858.4" sn="14.78" a="1928.56" fwhm="0.001090" res="385346.0" algo="FTMS"/>
<pk mz="420.138206" i="1223500.5" sn="7.75" a="822.84" fwhm="0.001008" res="416878.0" algo="FTMS"/>
<pk mz="420.151170" i="2051663.9" sn="14.62" a="1672.75" fwhm="0.001036" res="405706.3" algo="FTMS"/>
<pk mz="420.187505" i="2097753.5" sn="15.00" a="1977.04" fwhm="0.001060" res="396393.5" algo="FTMS"/>
<pk mz="420.223987" i="1153379.1" z="-1" sn="7.17" a="699.41" fwhm="0.000887" res="474025.7" algo="FTMS" component_name="F" deconvoluted_molecular_mass="417.210890" deconvoluted_isotopic_mass="420.224372"/>
<pk mz="421.041242" i="4484411.5" sn="34.78" a="4557.11" fwhm="0.001098" res="383388.8" algo="FTMS"/>
<pk mz="421.052462" i="1914174.5" sn="13.48" a="1474.36" fwhm="0.000958" res="439411.3" algo="FTMS"/>
<pk mz="421.077653" i="8607045.0" z="-1" sn="68.94" a="9584.05" fwhm="0.001112" res="378631.1" algo="FTMS" component_name="BL" deconvoluted_molecular_mass="421.078040" deconvoluted_isotopic_mass="421.078040"/>
<pk mz="421.088857" i="2636104.0" sn="19.46" a="2606.49" fwhm="0.001026" res="410509.1" algo="FTMS"/>
<pk mz="421.114035" i="6884687.0" sn="54.67" a="7252.61" fwhm="0.001116" res="377205.2" algo="FTMS"/>
<pk mz="421.125225" i="1873233.8" sn="13.14" a="1534.22" fwhm="0.001045" res="402950.2" algo="FTMS"/>
<pk mz="421.127032" i="1610578.1" sn="10.96" a="1356.03" fwhm="0.001071" res="393098.8" algo="FTMS"/>
<pk mz="421.150429" i="4216152.5" sn="32.55" a="4203.90" fwhm="0.001095" res="384644.7" algo="FTMS"/>
<pk mz="421.155243" i="2534745.8" sn="18.62" a="2315.12" fwhm="0.001020" res="412999.5" algo="FTMS"/>
<pk mz="421.163480" i="4341084.0" sn="33.59" a="4387.18" fwhm="0.001098" res="383402.3" algo="FTMS"/>
<pk mz="421.186701" i="1659746.0" sn="11.37" a="1228.44" fwhm="0.000968" res="435037.6" algo="FTMS"/>
<pk mz="421.199856" i="3756901.5" sn="28.75" a="3798.73" fwhm="0.001126" res="374141.0" algo="FTMS"/>
<pk mz="421.226533" i="8136044.5" z="-1" sn="65.04" a="8932.82" fwhm="0.001136" res="370744.1" algo="FTMS" component_name="CC" deconvoluted_molecular_mass="421.226942" deconvoluted_isotopic_mass="421.226920"/>
<pk mz="422.036455" i="1809474.9" sn="12.61" a="1591.57" fwhm="0.001027" res="410919.8" algo="FTMS"/>
<pk mz="422.072932" i="3625036.5" sn="27.65" a="3794.11" fwhm="0.001107" res="381183.9" algo="FTMS"/>
<pk mz="422.080996" i="1554510.6" z="-1" sn="10.49" a="1073.29" fwhm="0.000989" res="426732.6" algo="FTMS" component_name="BL" deconvoluted_molecular_mass="421.078040" deconvoluted_isotopic_mass="422.081385"/>
<pk mz="422.084163" i="2587215.5" sn="19.05" a="2342.43" fwhm="0.001036" res="407313.1" algo="FTMS"/>
<pk mz="422.109369" i="2671702.0" sn="19.75" a="2670.26" fwhm="0.001088" res="388107.6" algo="FTMS"/>
<pk mz="422.117384" i="1425752.3" sn="9.43" a="811.01" fwhm="0.000884" res="477624.9" algo="FTMS"/>
<pk mz="422.145578" i="1238367.6" sn="7.87" a="775.09" fwhm="0.000883" res="477920.2" algo="FTMS"/>
<pk mz="422.166798" i="1595493.4" sn="10.83" a="1095.97" fwhm="0.000938" res="449919.4" algo="FTMS"/>
<pk mz="422.203091" i="1394286.9" sn="9.17" a="996.48" fwhm="0.001051" res="401630.4" algo="FTMS"/>
<pk mz="422.230012" i="1592694.0" z="-1" sn="10.81" a="1608.77" fwhm="0.001245" res="339062.3" algo="FTMS" component_name="CC" deconvoluted_molecular_mass="421.226942" deconvoluted_isotopic_mass="422.230401"/>
<pk mz="423.020530" i="1834055.1" sn="12.81" a="1687.07" fwhm="0.001076" res="393003.3" algo="FTMS"/>
<pk mz="423.056855" i="7030608.5" sn="55.87" a="8280.11" fwhm="0.001177" res="359367.2" algo="FTMS"/>
<pk mz="423.068205" i="2414419.8" sn="17.62" a="1960.06" fwhm="0.000943" res="448441.5" algo="FTMS"/>
<pk mz="423.073930" i="10520405.0" z="-1" sn="84.79" a="11612.76" fwhm="0.001134" res="372920.5" algo="FTMS" component_name="w" deconvoluted_molecular_mass="423.074321" deconvoluted_isotopic_mass="423.074320"/>
<pk mz="423.093288" i="9011034.0" z="-1" sn="72.28" a="9710.67" fwhm="0.001126" res="375852.3" algo="FTMS" component_name="AZ" deconvoluted_molecular_mass="423.093699" deconvoluted_isotopic_mass="423.093678"/>
<pk mz="423.104502" i="3193181.3" sn="24.07" a="3228.65" fwhm="0.001114" res="379655.1" algo="FTMS"/>
<pk mz="423.129685" i="7888740.0" sn="62.98" a="8185.88" fwhm="0.001080" res="391939.8" algo="FTMS"/>
<pk mz="423.140939" i="1287783.0" sn="8.28" a="995.87" fwhm="0.001037" res="408194.0" algo="FTMS"/>
<pk mz="423.142728" i="2935143.5" sn="21.93" a="2955.19" fwhm="0.001133" res="373497.8" algo="FTMS"/>
<pk mz="423.160460" i="1605228.1" sn="10.91" a="1111.23" fwhm="0.000956" res="442787.9" algo="FTMS"/>
<pk mz="423.166049" i="3915629.5" sn="30.06" a="3834.31" fwhm="0.001063" res="398269.2" algo="FTMS"/>
<pk mz="423.179108" i="3725169.0" sn="28.48" a="3533.70" fwhm="0.001068" res="396337.0" algo="FTMS"/>
<pk mz="423.196877" i="1678709.8" sn="11.52" a="1459.38" fwhm="0.001099" res="385152.0" algo="FTMS"/>
<pk mz="423.202480" i="1386871.3" sn="9.10" a="1070.50" fwhm="0.001046" res="404499.4" algo="FTMS"/>
<pk mz="423.215548" i="2305914.8" sn="16.72" a="1864.43" fwhm="0.000972" res="435433.7" algo="FTMS"/>
<pk mz="423.238817" i="2534784.8" sn="18.61" a="2416.67" fwhm="0.001093" res="387309.1" algo="FTMS"/>
<pk mz="424.052198" i="2077271.8" sn="14.82" a="1856.16" fwhm="0.001096" res="386981.1" algo="FTMS"/>
<pk mz="424.060308" i="1700697.9" sn="11.70" a="1432.73" fwhm="0.001078" res="393426.2" algo="FTMS"/>
<pk mz="424.073555" i="2510429.5" sn="18.41" a="2529.05" fwhm="0.001111" res="381737.7" algo="FTMS"/>
<pk mz="424.077274" i="1339486.4" z="-1" sn="8.71" a="1202.86" fwhm="0.001135" res="373485.9" algo="FTMS" component_name="w" deconvoluted_molecular_mass="423.074321" deconvoluted_isotopic_mass="424.077667"/>
<pk mz="424.088576" i="3608673.3" sn="27.51" a="3633.13" fwhm="0.001107" res="383054.0" algo="FTMS"/>
<pk mz="424.096747" i="1872483.5" z="-1" sn="13.12" a="1763.26" fwhm="0.001123" res="377711.6" algo="FTMS" component_name="AZ" deconvoluted_molecular_mass="423.093699" deconvoluted_isotopic_mass="424.097139"/>
<pk mz="424.099900" i="1513316.4" sn="10.15" a="1263.12" fwhm="0.001053" res="402932.1" algo="FTMS"/>
<pk mz="424.124972" i="1391979.0" sn="9.14" a="1062.39" fwhm="0.000970" res="437325.9" algo="FTMS"/>
<pk mz="424.132936" i="2117229.0" sn="15.15" a="1923.74" fwhm="0.001081" res="392348.4" algo="FTMS"/>
<pk mz="424.161229" i="1249396.6" sn="7.96" a="914.22" fwhm="0.000998" res="425222.8" algo="FTMS"/>
<pk mz="424.169389" i="1445494.8" sn="9.59" a="1068.55" fwhm="0.001119" res="379180.0" algo="FTMS"/>
<pk mz="424.182415" i="1215354.1" sn="7.68" a="848.15" fwhm="0.000959" res="442090.4" algo="FTMS"/>
<pk mz="425.036229" i="3792219.5" sn="29.03" a="4315.80" fwhm="0.001109" res="383115.6" algo="FTMS"/>
<pk mz="425.071038" i="5211493.0" sn="40.79" a="6129.94" fwhm="0.001417" res="299936.4" algo="FTMS"/>
<pk mz="425.072585" i="8657253.0" z="-1" sn="69.35" a="9459.46" fwhm="0.001169" res="363695.4" algo="FTMS" component_name="BK" deconvoluted_molecular_mass="425.073130" deconvoluted_isotopic_mass="425.072979"/>
<pk mz="425.083812" i="2058600.1" sn="14.66" a="2389.11" fwhm="0.001337" res="317910.3" algo="FTMS"/>
<pk mz="425.108970" i="9814383.0" z="-1" sn="78.94" a="11132.72" fwhm="0.001138" res="373721.6" algo="FTMS" component_name="AD" deconvoluted_molecular_mass="425.109110" deconvoluted_isotopic_mass="425.109364"/>
<pk mz="425.139829" i="1199862.9" sn="7.55" a="970.73" fwhm="0.001200" res="354259.8" algo="FTMS"/>
<pk mz="425.145348" i="6608248.5" sn="52.37" a="7426.15" fwhm="0.001158" res="366994.5" algo="FTMS"/>
<pk mz="425.158329" i="1385595.8" sn="9.09" a="1040.05" fwhm="0.000976" res="435497.0" algo="FTMS"/>
<pk mz="425.176188" i="1362560.5" sn="8.90" a="1124.88" fwhm="0.001100" res="386421.0" algo="FTMS"/>
<pk mz="425.181806" i="3797890.0" sn="29.08" a="3766.22" fwhm="0.001096" res="388059.0" algo="FTMS"/>
<pk mz="425.194726" i="1869957.4" sn="13.10" a="1855.54" fwhm="0.001165" res="365063.1" algo="FTMS"/>
<pk mz="425.212461" i="1162634.1" sn="7.24" a="727.47" fwhm="0.000920" res="462203.6" algo="FTMS"/>
<pk mz="425.218129" i="2468747.5" sn="18.06" a="2183.23" fwhm="0.001048" res="405780.9" algo="FTMS"/>
<pk mz="425.254364" i="1298837.1" sn="8.37" a="1128.92" fwhm="0.001086" res="391426.4" algo="FTMS"/>
<pk mz="426.039511" i="1146212.1" sn="7.10" a="721.35" fwhm="0.000907" res="469867.7" algo="FTMS"/>
<pk mz="426.067846" i="2456171.5" sn="17.96" a="2308.05" fwhm="0.001081" res="394210.9" algo="FTMS"/>
<pk mz="426.070545" i="1289580.4" sn="8.29" a="998.39" fwhm="0.001063" res="400654.0" algo="FTMS"/>
<pk mz="426.075934" i="1917037.8" z="-1" sn="13.49" a="1599.63" fwhm="0.001051" res="405481.5" algo="FTMS" component_name="BK" deconvoluted_molecular_mass="425.073130" deconvoluted_isotopic_mass="426.076331"/>
<pk mz="426.104206" i="2820725.3" sn="20.98" a="2633.65" fwhm="0.001100" res="387496.2" algo="FTMS"/>
<pk mz="426.112303" i="2638967.3" z="-1" sn="19.47" a="2525.90" fwhm="0.001107" res="384933.0" algo="FTMS" component_name="AD" deconvoluted_molecular_mass="425.109110" deconvoluted_isotopic_mass="426.112699"/>
<pk mz="426.140597" i="1277182.8" sn="8.19" a="1193.20" fwhm="0.001235" res="344991.4" algo="FTMS"/>
<pk mz="426.153599" i="1340034.1" sn="8.71" a="1249.91" fwhm="0.001257" res="338929.4" algo="FTMS"/>
<pk mz="427.030708" i="1885545.1" sn="13.23" a="1756.17" fwhm="0.001098" res="388844.2" algo="FTMS"/>
<pk mz="427.051869" i="5701486.5" sn="44.85" a="6497.77" fwhm="0.001169" res="365360.8" algo="FTMS"/>
<pk mz="427.088187" i="9620344.0" z="-1" sn="77.33" a="10664.66" fwhm="0.001136" res="375994.7" algo="FTMS" component_name="AI" deconvoluted_molecular_mass="427.088608" deconvoluted_isotopic_mass="427.088585"/>
<pk mz="427.124595" i="8129410.0" z="-1" sn="64.97" a="9276.62" fwhm="0.001155" res="369722.3" algo="FTMS" component_name="CD" deconvoluted_molecular_mass="427.124994" deconvoluted_isotopic_mass="427.124993"/>
<pk mz="427.161024" i="5276555.5" sn="41.33" a="5946.25" fwhm="0.001205" res="354453.2" algo="FTMS"/>
<pk mz="427.174039" i="1304462.8" sn="8.41" a="944.66" fwhm="0.001025" res="416712.9" algo="FTMS"/>
<pk mz="427.197380" i="4510613.0" sn="34.98" a="4702.98" fwhm="0.001141" res="374480.1" algo="FTMS"/>
<pk mz="427.233744" i="3904414.5" sn="29.96" a="4127.81" fwhm="0.001167" res="366183.9" algo="FTMS"/>
<pk mz="427.270200" i="1814184.1" sn="12.63" a="1681.55" fwhm="0.001188" res="359664.4" algo="FTMS"/>
<pk mz="428.055237" i="1195382.4" sn="7.50" a="717.53" fwhm="0.000881" res="485870.0" algo="FTMS"/>
<pk mz="428.062410" i="1879416.3" sn="13.17" a="1620.20" fwhm="0.001169" res="366078.0" algo="FTMS"/>
<pk mz="428.083514" i="2095741.8" z="-1" sn="14.97" a="1855.81" fwhm="0.001081" res="396029.9" algo="FTMS" component_name="BK" deconvoluted_molecular_mass="425.073130" deconvoluted_isotopic_mass="428.083914"/>
<pk mz="428.091653" i="2176128.0" z="-1" sn="15.63" a="1991.37" fwhm="0.001122" res="381584.4" algo="FTMS" component_name="AI" deconvoluted_molecular_mass="427.088608" deconvoluted_isotopic_mass="428.092054"/>
<pk mz="428.119839" i="1436295.3" z="-1" sn="9.50" a="1373.81" fwhm="0.001143" res="374452.7" algo="FTMS" component_name="AD" deconvoluted_molecular_mass="425.109110" deconvoluted_isotopic_mass="428.120240"/>
<pk mz="428.127939" i="1934473.4" z="-1" sn="13.63" a="1575.56" fwhm="0.001028" res="416481.2" algo="FTMS" component_name="CD" deconvoluted_molecular_mass="427.124994" deconvoluted_isotopic_mass="428.128339"/>
<pk mz="428.132870" i="1593226.8" sn="10.80" a="1404.34" fwhm="0.001052" res="406825.2" algo="FTMS"/>
<pk mz="428.164251" i="1580435.0" sn="10.69" a="1763.35" fwhm="0.001382" res="309773.0" algo="FTMS"/>
<pk mz="428.167545" i="1162131.8" sn="7.23" a="789.96" fwhm="0.000983" res="435644.5" algo="FTMS"/>
<pk mz="428.192740" i="1244698.4" sn="7.91" a="1232.40" fwhm="0.001331" res="321681.5" algo="FTMS"/>
<pk mz="428.200740" i="1201052.5" sn="7.55" a="1126.52" fwhm="0.001296" res="330295.7" algo="FTMS"/>
<pk mz="429.009985" i="1141360.8" sn="7.05" a="664.34" fwhm="0.000968" res="443349.7" algo="FTMS"/>
<pk mz="429.031109" i="2673526.3" sn="19.75" a="2684.81" fwhm="0.001140" res="376448.4" algo="FTMS"/>
<pk mz="429.046423" i="2575226.3" sn="18.94" a="2387.71" fwhm="0.001085" res="395528.9" algo="FTMS"/>
<pk mz="429.057727" i="1144957.3" sn="7.08" a="768.60" fwhm="0.000957" res="448525.3" algo="FTMS"/>
<pk mz="429.067472" i="6428032.0" sn="50.87" a="7469.23" fwhm="0.001178" res="364241.8" algo="FTMS"/>
<pk mz="429.082646" i="2593155.8" sn="19.09" a="2264.53" fwhm="0.001048" res="409311.9" algo="FTMS"/>
<pk mz="429.094259" i="1349510.8" sn="8.78" a="932.45" fwhm="0.000943" res="455252.4" algo="FTMS"/>
<pk mz="429.095845" i="1147527.1" sn="7.11" a="826.13" fwhm="0.001076" res="398960.8" algo="FTMS"/>
<pk mz="429.103832" i="7245193.5" sn="57.64" a="8200.34" fwhm="0.001171" res="366466.9" algo="FTMS"/>
<pk mz="429.119071" i="1564557.3" z="-1" sn="10.56" a="1020.19" fwhm="0.000993" res="432015.0" algo="FTMS" component_name="AD" deconvoluted_molecular_mass="425.109110" deconvoluted_isotopic_mass="429.119474"/>
<pk mz="429.132144" i="1402000.6" sn="9.10" a="1019.36" fwhm="0.001023" res="419342.3" algo="FTMS"/>
<pk mz="429.140222" i="5117331.0" sn="39.51" a="5925.48" fwhm="0.001180" res="363795.1" algo="FTMS"/>
<pk mz="429.155486" i="1327766.8" sn="8.49" a="1557.19" fwhm="0.001377" res="311609.0" algo="FTMS"/>
<pk mz="429.162743" i="1350552.8" sn="8.68" a="1087.19" fwhm="0.001155" res="371684.8" algo="FTMS"/>
<pk mz="429.176646" i="5575068.5" sn="43.25" a="6679.80" fwhm="0.001225" res="350464.1" algo="FTMS"/>
<pk mz="429.199081" i="1754786.3" sn="11.99" a="1487.16" fwhm="0.001101" res="389980.6" algo="FTMS"/>
<pk mz="429.213027" i="5646758.0" sn="43.84" a="6505.02" fwhm="0.001205" res="356129.6" algo="FTMS"/>
<pk mz="429.235423" i="3618219.8" sn="27.24" a="3938.53" fwhm="0.001196" res="358818.9" algo="FTMS"/>
<pk mz="429.249419" i="2843055.5" sn="20.89" a="2901.08" fwhm="0.001151" res="373093.5" algo="FTMS"/>
<pk mz="429.285755" i="1660344.9" sn="11.21" a="1453.98" fwhm="0.001105" res="388429.3" algo="FTMS"/>
<pk mz="430.041532" i="1882750.6" sn="13.03" a="1630.09" fwhm="0.001035" res="415383.7" algo="FTMS"/>
<pk mz="430.052744" i="1219969.5" sn="7.61" a="781.91" fwhm="0.000960" res="447923.5" algo="FTMS"/>
<pk mz="430.078060" i="1740168.1" sn="11.87" a="1422.12" fwhm="0.001081" res="397941.5" algo="FTMS"/>
<pk mz="430.089208" i="1194891.0" sn="7.40" a="763.81" fwhm="0.000974" res="441637.2" algo="FTMS"/>
<pk mz="430.099234" i="1415565.6" sn="9.21" a="1031.04" fwhm="0.001009" res="426307.7" algo="FTMS"/>
<pk mz="430.107074" i="1251983.6" sn="7.87" a="821.10" fwhm="0.000951" res="452224.2" algo="FTMS"/>
<pk mz="430.114340" i="1257489.6" sn="7.91" a="1130.56" fwhm="0.001236" res="348095.4" algo="FTMS"/>
<pk mz="430.135496" i="1584791.1" sn="10.59" a="1466.63" fwhm="0.001142" res="376767.6" algo="FTMS"/>
<pk mz="430.171822" i="2128544.5" sn="15.04" a="2057.49" fwhm="0.001165" res="369369.2" algo="FTMS"/>
<pk mz="430.180049" i="1403298.8" sn="9.11" a="922.67" fwhm="0.000899" res="478248.2" algo="FTMS"/>
<pk mz="430.208241" i="1318826.1" sn="8.42" a="869.47" fwhm="0.001004" res="428550.1" algo="FTMS"/>
<pk mz="430.216475" i="1478060.3" sn="9.72" a="980.84" fwhm="0.000960" res="448095.1" algo="FTMS"/>
<pk mz="430.238746" i="1198898.1" sn="7.43" a="1257.66" fwhm="0.001408" res="305486.5" algo="FTMS"/>
<pk mz="430.972603" i="6207345.5" sn="48.42" a="6876.86" fwhm="0.001162" res="371003.0" algo="FTMS"/>
<pk mz="431.025601" i="3128703.3" sn="23.23" a="3192.19" fwhm="0.001162" res="370859.0" algo="FTMS"/>
<pk mz="431.046703" i="2142596.8" sn="15.16" a="1757.66" fwhm="0.001032" res="417496.4" algo="FTMS"/>
<pk mz="431.061984" i="3313032.8" sn="24.74" a="3592.43" fwhm="0.001166" res="369847.1" algo="FTMS"/>
<pk mz="431.073200" i="2489227.8" sn="17.99" a="2368.78" fwhm="0.001124" res="383648.7" algo="FTMS"/>
<pk mz="431.083123" i="4241294.5" sn="32.33" a="4730.36" fwhm="0.001192" res="361526.2" algo="FTMS"/>
<pk mz="431.098375" i="3010962.3" sn="22.26" a="3100.28" fwhm="0.001096" res="393426.7" algo="FTMS"/>
<pk mz="431.109671" i="1896597.3" sn="13.14" a="1733.01" fwhm="0.001125" res="383051.8" algo="FTMS"/>
<pk mz="431.111537" i="1311637.8" sn="8.36" a="952.60" fwhm="0.001030" res="418588.6" algo="FTMS"/>
<pk mz="431.119515" i="3324823.8" sn="24.83" a="3478.21" fwhm="0.001146" res="376327.9" algo="FTMS"/>
<pk mz="431.130720" i="3155866.8" sn="23.45" a="3552.23" fwhm="0.001175" res="366843.0" algo="FTMS"/>
<pk mz="431.134762" i="2458011.8" sn="17.74" a="2553.64" fwhm="0.001172" res="367784.4" algo="FTMS"/>
<pk mz="431.147761" i="1844127.1" sn="12.71" a="1528.20" fwhm="0.001054" res="409144.5" algo="FTMS"/>
<pk mz="431.155930" i="3591585.3" sn="27.02" a="4450.21" fwhm="0.001222" res="352965.0" algo="FTMS"/>
<pk mz="431.178394" i="2810791.3" sn="20.63" a="2457.07" fwhm="0.001042" res="413895.7" algo="FTMS"/>
<pk mz="431.184173" i="1524648.6" sn="10.10" a="1031.94" fwhm="0.000951" res="453433.2" algo="FTMS"/>
<pk mz="431.192240" i="3927978.8" sn="29.77" a="3962.84" fwhm="0.001122" res="384415.6" algo="FTMS"/>
<pk mz="431.214704" i="2046896.6" sn="14.37" a="1848.53" fwhm="0.001125" res="383382.2" algo="FTMS"/>
<pk mz="431.226157" i="10471348.0" z="-1" sn="83.32" a="12006.93" fwhm="0.001174" res="367264.4" algo="FTMS" component_name="x" deconvoluted_molecular_mass="431.226550" deconvoluted_isotopic_mass="431.226564"/>
<pk mz="431.228680" i="3665332.3" sn="27.62" a="4033.51" fwhm="0.001168" res="369264.5" algo="FTMS"/>
<pk mz="431.264990" i="1551293.6" sn="10.32" a="1181.80" fwhm="0.001028" res="419663.6" algo="FTMS"/>
<pk mz="431.972192" i="1285237.6" sn="8.14" a="932.70" fwhm="0.001013" res="426549.6" algo="FTMS"/>
<pk mz="432.020796" i="1148802.3" sn="7.02" a="793.45" fwhm="0.001036" res="417136.7" algo="FTMS"/>
<pk mz="432.057299" i="2873995.8" sn="21.14" a="3083.80" fwhm="0.001183" res="365123.0" algo="FTMS"/>
<pk mz="432.068412" i="1464462.6" sn="9.60" a="1256.51" fwhm="0.001185" res="364721.8" algo="FTMS"/>
<pk mz="432.093641" i="2823829.3" sn="20.73" a="2968.53" fwhm="0.001162" res="371935.6" algo="FTMS"/>
<pk mz="432.104815" i="1298840.0" sn="8.25" a="961.34" fwhm="0.001090" res="396393.3" algo="FTMS"/>
<pk mz="432.114797" i="1210010.6" sn="7.52" a="959.04" fwhm="0.001106" res="390725.9" algo="FTMS"/>
<pk mz="432.122619" i="1445788.6" sn="9.45" a="1658.13" fwhm="0.001503" res="287556.5" algo="FTMS"/>
<pk mz="432.130041" i="1574302.6" sn="10.50" a="1460.46" fwhm="0.001074" res="402282.1" algo="FTMS"/>
<pk mz="432.134099" i="1151135.6" sn="7.04" a="743.27" fwhm="0.001043" res="414267.1" algo="FTMS"/>
<pk mz="432.151098" i="1215908.0" sn="7.57" a="967.00" fwhm="0.001068" res="404674.8" algo="FTMS"/>
<pk mz="432.187516" i="2247853.5" sn="16.02" a="1992.51" fwhm="0.000991" res="435992.2" algo="FTMS"/>
<pk mz="432.229438" i="2969272.5" z="-1" sn="21.92" a="3057.06" fwhm="0.001168" res="370119.2" algo="FTMS" component_name="x" deconvoluted_molecular_mass="431.226550" deconvoluted_isotopic_mass="432.229847"/>
<pk mz="432.231946" i="1424825.0" sn="9.28" a="1121.83" fwhm="0.001099" res="393183.8" algo="FTMS"/>
<pk mz="432.969547" i="2393976.3" sn="17.21" a="2233.78" fwhm="0.001140" res="379847.7" algo="FTMS"/>
<pk mz="433.004856" i="1528705.4" sn="10.13" a="1359.30" fwhm="0.001111" res="389645.1" algo="FTMS"/>
<pk mz="433.041234" i="4903307.0" sn="37.75" a="5592.25" fwhm="0.001220" res="354809.9" algo="FTMS"/>
<pk mz="433.052513" i="1701773.8" sn="11.54" a="1508.91" fwhm="0.001074" res="403279.2" algo="FTMS"/>
<pk mz="433.062375" i="1651856.3" sn="11.14" a="1330.74" fwhm="0.000989" res="438045.0" algo="FTMS"/>
<pk mz="433.077619" i="5612948.0" sn="43.56" a="6300.41" fwhm="0.001189" res="364372.1" algo="FTMS"/>
<pk mz="433.088800" i="3399575.3" sn="25.44" a="3685.89" fwhm="0.001205" res="359335.0" algo="FTMS"/>
<pk mz="433.098806" i="2006937.8" sn="14.04" a="1751.48" fwhm="0.001065" res="406788.6" algo="FTMS"/>
<pk mz="433.114017" i="5089693.5" sn="39.27" a="5636.01" fwhm="0.001162" res="372651.3" algo="FTMS"/>
<pk mz="433.125270" i="1697184.5" sn="11.51" a="1533.45" fwhm="0.001109" res="390402.0" algo="FTMS"/>
<pk mz="433.127054" i="1844641.0" sn="12.71" a="1769.05" fwhm="0.001143" res="378798.6" algo="FTMS"/>
<pk mz="433.135142" i="1434531.1" sn="9.36" a="1502.83" fwhm="0.001226" res="353383.9" algo="FTMS"/>
<pk mz="433.150353" i="3194791.0" sn="23.76" a="3464.36" fwhm="0.001163" res="372490.4" algo="FTMS"/>
<pk mz="433.163430" i="3299754.5" sn="24.62" a="3089.06" fwhm="0.001058" res="409412.7" algo="FTMS"/>
<pk mz="433.171629" i="2098604.5" sn="14.79" a="2670.91" fwhm="0.001474" res="293818.1" algo="FTMS"/>
<pk mz="433.186665" i="1588656.5" sn="10.62" a="1734.32" fwhm="0.001309" res="330881.2" algo="FTMS"/>
<pk mz="433.193861" i="1413298.3" sn="9.18" a="1318.01" fwhm="0.001233" res="351274.5" algo="FTMS"/>
<pk mz="433.199899" i="3378611.8" sn="25.27" a="3230.17" fwhm="0.001072" res="403942.9" algo="FTMS"/>
<pk mz="433.205504" i="1257397.4" sn="7.91" a="988.93" fwhm="0.001074" res="403388.9" algo="FTMS"/>
<pk mz="433.207936" i="2566070.0" sn="18.62" a="2687.81" fwhm="0.001190" res="364031.6" algo="FTMS"/>
<pk mz="433.244350" i="1235391.4" sn="7.73" a="956.55" fwhm="0.001183" res="366188.0" algo="FTMS"/>
<pk mz="434.036482" i="2753676.0" sn="20.15" a="2595.89" fwhm="0.001109" res="391544.7" algo="FTMS"/>
<pk mz="434.044631" i="1514894.1" sn="10.01" a="1552.12" fwhm="0.001283" res="338431.0" algo="FTMS"/>
<pk mz="434.047778" i="1174798.9" sn="7.23" a="1092.81" fwhm="0.001289" res="336831.3" algo="FTMS"/>
<pk mz="434.072819" i="5079701.5" sn="39.19" a="5736.23" fwhm="0.001199" res="361958.0" algo="FTMS"/>
<pk mz="434.080963" i="1503383.4" sn="9.92" a="1064.91" fwhm="0.000960" res="452352.4" algo="FTMS"/>
<pk mz="434.084066" i="1879192.3" sn="12.99" a="1880.05" fwhm="0.001182" res="367131.0" algo="FTMS"/>
<pk mz="434.109282" i="3121310.8" sn="23.16" a="3029.39" fwhm="0.001089" res="398811.4" algo="FTMS"/>
<pk mz="434.117470" i="1451936.9" sn="9.50" a="1408.74" fwhm="0.001237" res="350840.2" algo="FTMS"/>
<pk mz="434.120510" i="1522593.6" sn="10.08" a="1466.04" fwhm="0.001162" res="373469.8" algo="FTMS"/>
<pk mz="434.145706" i="1505704.1" sn="9.94" a="1222.53" fwhm="0.001112" res="390443.9" algo="FTMS"/>
<pk mz="434.166761" i="2404525.5" sn="17.29" a="2187.12" fwhm="0.001066" res="407398.4" algo="FTMS"/>
<pk mz="434.203186" i="2840247.0" sn="20.86" a="3230.21" fwhm="0.001249" res="347676.0" algo="FTMS"/>
<pk mz="435.020525" i="3041673.3" sn="22.51" a="3010.40" fwhm="0.001144" res="380318.7" algo="FTMS"/>
<pk mz="435.056916" i="8260498.5" z="-1" sn="65.22" a="9646.40" fwhm="0.001209" res="359928.9" algo="FTMS" component_name="BU" deconvoluted_molecular_mass="435.057330" deconvoluted_isotopic_mass="435.057331"/>
<pk mz="435.068123" i="3305365.5" sn="24.66" a="3295.72" fwhm="0.001107" res="392979.7" algo="FTMS"/>
<pk mz="435.076341" i="1237271.6" sn="7.74" a="1259.27" fwhm="0.001337" res="325490.4" algo="FTMS"/>
<pk mz="435.093304" i="9008028.0" z="-1" sn="71.34" a="10635.37" fwhm="0.001209" res="359924.7" algo="FTMS" component_name="BA" deconvoluted_molecular_mass="435.093708" deconvoluted_isotopic_mass="435.093719"/>
<pk mz="435.104585" i="3084702.8" sn="22.86" a="3391.43" fwhm="0.001195" res="364153.3" algo="FTMS"/>
<pk mz="435.129670" i="8188837.5" z="-1" sn="64.63" a="9560.67" fwhm="0.001210" res="359759.9" algo="FTMS" component_name="BZ" deconvoluted_molecular_mass="435.130094" deconvoluted_isotopic_mass="435.130085"/>
<pk mz="435.141014" i="1702056.1" sn="11.54" a="1437.68" fwhm="0.001097" res="396688.4" algo="FTMS"/>
<pk mz="435.142740" i="3399592.5" sn="25.44" a="3634.46" fwhm="0.001177" res="369815.2" algo="FTMS"/>
<pk mz="435.166042" i="3977134.5" sn="30.16" a="4306.66" fwhm="0.001168" res="372513.2" algo="FTMS"/>
<pk mz="435.179131" i="5709746.0" sn="44.34" a="6342.16" fwhm="0.001182" res="368113.5" algo="FTMS"/>
<pk mz="435.202465" i="1433783.9" sn="9.35" a="1507.89" fwhm="0.001252" res="347711.5" algo="FTMS"/>
<pk mz="435.215548" i="4072379.3" sn="30.94" a="4345.80" fwhm="0.001152" res="377750.1" algo="FTMS"/>
<pk mz="436.052155" i="3754129.8" sn="28.34" a="4552.80" fwhm="0.001280" res="340629.6" algo="FTMS"/>
<pk mz="436.060254" i="1822611.8" z="-1" sn="12.53" a="1952.17" fwhm="0.001301" res="335159.7" algo="FTMS" component_name="BU" deconvoluted_molecular_mass="435.057330" deconvoluted_isotopic_mass="436.060671"/>
<pk mz="436.063277" i="1167636.5" sn="7.17" a="963.25" fwhm="0.001226" res="355692.6" algo="FTMS"/>
<pk mz="436.088523" i="5171355.0" sn="39.93" a="5884.91" fwhm="0.001213" res="359492.6" algo="FTMS"/>
<pk mz="436.096599" i="2687645.0" z="-1" sn="19.61" a="2658.97" fwhm="0.001177" res="370602.1" algo="FTMS" component_name="BA" deconvoluted_molecular_mass="435.093708" deconvoluted_isotopic_mass="436.097017"/>
<pk mz="436.099729" i="1665693.9" sn="11.24" a="1397.88" fwhm="0.001109" res="393377.2" algo="FTMS"/>
<pk mz="436.124903" i="2603172.3" sn="18.92" a="2327.67" fwhm="0.001115" res="391066.1" algo="FTMS"/>
<pk mz="436.133060" i="1718438.4" z="-1" sn="11.67" a="1484.73" fwhm="0.001098" res="397143.1" algo="FTMS" component_name="BZ" deconvoluted_molecular_mass="435.130094" deconvoluted_isotopic_mass="436.133477"/>
<pk mz="436.146146" i="1379241.6" sn="8.90" a="1046.99" fwhm="0.000994" res="438725.1" algo="FTMS"/>
<pk mz="436.161501" i="1304237.6" sn="8.28" a="1334.42" fwhm="0.001234" res="353334.4" algo="FTMS"/>
<pk mz="436.182413" i="1968307.0" sn="13.72" a="1953.83" fwhm="0.001199" res="363721.7" algo="FTMS"/>
<pk mz="437.036171" i="5910925.0" sn="45.99" a="6908.61" fwhm="0.001221" res="357859.2" algo="FTMS"/>
<pk mz="437.047462" i="1493391.6" sn="9.83" a="1187.27" fwhm="0.001116" res="391671.1" algo="FTMS"/>
<pk mz="437.072556" i="9692566.0" z="-1" sn="76.94" a="11547.04" fwhm="0.001221" res="357964.8" algo="FTMS" component_name="AG" deconvoluted_molecular_mass="437.072990" deconvoluted_isotopic_mass="437.072976"/>
<pk mz="437.083766" i="4991385.0" sn="38.46" a="5514.44" fwhm="0.001176" res="371737.7" algo="FTMS"/>
<pk mz="437.089621" i="5203354.5" sn="40.19" a="5570.16" fwhm="0.001141" res="383232.7" algo="FTMS"/>
<pk mz="437.108957" i="11326879.0" z="-1" sn="90.31" a="13519.62" fwhm="0.001219" res="358484.7" algo="FTMS" component_name="o" deconvoluted_molecular_mass="437.109376" deconvoluted_isotopic_mass="437.109376"/>
<pk mz="437.120245" i="3183522.3" sn="23.66" a="3215.59" fwhm="0.001129" res="387265.2" algo="FTMS"/>
<pk mz="437.121900" i="1559202.5" sn="10.37" a="1266.67" fwhm="0.001018" res="429563.3" algo="FTMS"/>
<pk mz="437.139568" i="1552295.1" sn="10.31" a="1481.19" fwhm="0.001258" res="347466.0" algo="FTMS"/>
<pk mz="437.145331" i="7878056.5" sn="62.09" a="9096.14" fwhm="0.001197" res="365322.8" algo="FTMS"/>
<pk mz="437.158369" i="3863467.8" sn="29.23" a="4350.18" fwhm="0.001203" res="363304.0" algo="FTMS"/>
<pk mz="437.176226" i="1569968.4" sn="10.46" a="1893.89" fwhm="0.001324" res="330086.8" algo="FTMS"/>
<pk mz="437.181740" i="3577777.8" sn="26.89" a="3843.65" fwhm="0.001167" res="374500.1" algo="FTMS"/>
<pk mz="437.194803" i="4047285.0" sn="30.73" a="4343.14" fwhm="0.001141" res="383073.3" algo="FTMS"/>
<pk mz="437.218246" i="1378235.1" sn="8.89" a="1118.73" fwhm="0.001090" res="401171.3" algo="FTMS"/>
<pk mz="437.231185" i="2441662.5" sn="17.59" a="2558.03" fwhm="0.001158" res="377731.1" algo="FTMS"/>
<pk mz="438.031369" i="1513353.5" sn="9.99" a="1517.39" fwhm="0.001228" res="356720.0" algo="FTMS"/>
<pk mz="438.067833" i="3478162.8" sn="26.07" a="3804.80" fwhm="0.001209" res="362409.9" algo="FTMS"/>
<pk mz="438.075978" i="2129300.8" z="-1" sn="15.03" a="2242.20" fwhm="0.001232" res="355583.0" algo="FTMS" component_name="AG" deconvoluted_molecular_mass="437.072990" deconvoluted_isotopic_mass="438.076400"/>
<pk mz="438.079051" i="1583253.6" sn="10.56" a="1238.91" fwhm="0.001086" res="403331.5" algo="FTMS"/>
<pk mz="438.089035" i="1363608.1" sn="8.77" a="1298.27" fwhm="0.001323" res="331108.1" algo="FTMS"/>
<pk mz="438.104165" i="3603100.0" sn="27.10" a="3439.68" fwhm="0.001078" res="406586.4" algo="FTMS"/>
<pk mz="438.112295" i="1994398.0" z="-1" sn="13.93" a="1881.50" fwhm="0.001111" res="394314.2" algo="FTMS" component_name="o" deconvoluted_molecular_mass="437.109376" deconvoluted_isotopic_mass="438.112717"/>
<pk mz="438.140574" i="2032805.1" sn="14.24" a="1818.80" fwhm="0.001123" res="390203.9" algo="FTMS"/>
<pk mz="438.148695" i="2058407.3" sn="14.45" a="2092.68" fwhm="0.001150" res="381042.3" algo="FTMS"/>
<pk mz="438.153738" i="1688744.5" sn="11.43" a="1491.12" fwhm="0.001079" res="405991.6" algo="FTMS"/>
<pk mz="438.161640" i="1434026.5" sn="9.34" a="1228.43" fwhm="0.001091" res="401786.0" algo="FTMS"/>
<pk mz="438.185166" i="1226160.5" sn="7.64" a="1019.90" fwhm="0.001119" res="391564.1" algo="FTMS"/>
<pk mz="438.198209" i="1316275.8" sn="8.38" a="1082.91" fwhm="0.001174" res="373235.0" algo="FTMS"/>
<pk mz="439.015406" i="1351810.3" sn="8.67" a="1151.77" fwhm="0.001191" res="368745.9" algo="FTMS"/>
<pk mz="439.030746" i="1271942.1" sn="8.01" a="895.80" fwhm="0.000948" res="463282.3" algo="FTMS"/>
<pk mz="439.051795" i="8232843.5" z="-1" sn="64.99" a="10151.03" fwhm="0.001259" res="348864.6" algo="FTMS" component_name="BW" deconvoluted_molecular_mass="439.052227" deconvoluted_isotopic_mass="439.052219"/>
<pk mz="439.063096" i="2045582.3" sn="14.35" a="2191.46" fwhm="0.001254" res="350245.6" algo="FTMS"/>
<pk mz="439.088191" i="11915157.0" z="-1" sn="95.12" a="14839.60" fwhm="0.001259" res="348761.0" algo="FTMS" component_name="l" deconvoluted_molecular_mass="439.088613" deconvoluted_isotopic_mass="439.088614"/>
<pk mz="439.099354" i="2792855.3" sn="20.46" a="2756.36" fwhm="0.001144" res="383975.2" algo="FTMS"/>
<pk mz="439.124582" i="10946462.0" z="-1" sn="87.19" a="13532.25" fwhm="0.001253" res="350548.6" algo="FTMS" component_name="t" deconvoluted_molecular_mass="439.124890" deconvoluted_isotopic_mass="439.125005"/>
<pk mz="439.135722" i="1482144.5" sn="9.73" a="1189.11" fwhm="0.001090" res="402763.1" algo="FTMS"/>
<pk mz="439.137531" i="1334177.0" sn="8.52" a="953.95" fwhm="0.001034" res="424879.6" algo="FTMS"/>
<pk mz="439.155486" i="1383333.5" sn="8.93" a="1213.64" fwhm="0.001145" res="383614.3" algo="FTMS"/>
<pk mz="439.160985" i="6168487.0" sn="48.09" a="7464.67" fwhm="0.001247" res="352275.4" algo="FTMS"/>
<pk mz="439.174094" i="2945450.3" sn="21.71" a="3026.95" fwhm="0.001142" res="384527.7" algo="FTMS"/>
<pk mz="439.191806" i="1619374.6" sn="10.86" a="1458.34" fwhm="0.001164" res="377199.4" algo="FTMS"/>
<pk mz="439.197323" i="3179952.0" sn="23.63" a="3132.52" fwhm="0.001126" res="389911.1" algo="FTMS"/>
<pk mz="439.210375" i="2183859.3" sn="15.48" a="2275.25" fwhm="0.001245" res="352742.4" algo="FTMS"/>
<pk mz="439.233737" i="2479545.3" sn="17.90" a="2472.57" fwhm="0.001193" res="368276.6" algo="FTMS"/>
<pk mz="440.047186" i="1857157.6" sn="12.80" a="1688.88" fwhm="0.001073" res="409919.9" algo="FTMS"/>
<pk mz="440.055185" i="1736327.6" z="-1" sn="11.66" a="1869.05" fwhm="0.001290" res="341220.6" algo="FTMS" component_name="BW" deconvoluted_molecular_mass="439.052227" deconvoluted_isotopic_mass="440.055610"/>
<pk mz="440.062370" i="1530761.4" sn="10.00" a="1434.33" fwhm="0.001179" res="373251.7" algo="FTMS"/>
<pk mz="440.083422" i="3346574.8" sn="24.67" a="3682.39" fwhm="0.001202" res="366171.0" algo="FTMS"/>
<pk mz="440.091524" i="2051216.6" z="-1" sn="14.20" a="1759.84" fwhm="0.001080" res="407386.7" algo="FTMS" component_name="l" deconvoluted_molecular_mass="439.088613" deconvoluted_isotopic_mass="440.091950"/>
<pk mz="440.094687" i="1465233.5" sn="9.47" a="1380.27" fwhm="0.001267" res="347229.7" algo="FTMS"/>
<pk mz="440.119836" i="2673815.8" sn="19.23" a="3232.07" fwhm="0.001294" res="340050.6" algo="FTMS"/>
<pk mz="440.127962" i="2142873.8" z="-1" sn="14.94" a="2042.23" fwhm="0.001176" res="374333.4" algo="FTMS" component_name="t" deconvoluted_molecular_mass="439.124890" deconvoluted_isotopic_mass="440.128388"/>
<pk mz="440.132918" i="1280411.0" sn="7.98" a="1153.50" fwhm="0.001145" res="384357.5" algo="FTMS"/>
<pk mz="440.156189" i="1442720.9" sn="9.29" a="1347.38" fwhm="0.001211" res="363524.7" algo="FTMS"/>
<pk mz="440.169378" i="1265572.1" sn="7.86" a="1099.22" fwhm="0.001186" res="371120.9" algo="FTMS"/>
<pk mz="441.009857" i="1512822.1" sn="9.85" a="1225.43" fwhm="0.001064" res="414566.8" algo="FTMS"/>
<pk mz="441.031124" i="2664315.5" sn="19.16" a="2693.26" fwhm="0.001159" res="380570.6" algo="FTMS"/>
<pk mz="441.046423" i="2275711.3" sn="16.02" a="2012.35" fwhm="0.001105" res="399105.2" algo="FTMS"/>
<pk mz="441.067462" i="8597893.0" z="-1" sn="67.09" a="10429.82" fwhm="0.001256" res="351038.2" algo="FTMS" component_name="BM" deconvoluted_molecular_mass="441.067898" deconvoluted_isotopic_mass="441.067890"/>
<pk mz="441.078837" i="1212551.4" sn="7.43" a="1115.67" fwhm="0.001270" res="347344.3" algo="FTMS"/>
<pk mz="441.103867" i="11973006.0" z="-1" sn="94.36" a="15085.97" fwhm="0.001258" res="350710.2" algo="FTMS" component_name="k" deconvoluted_molecular_mass="441.104300" deconvoluted_isotopic_mass="441.104294"/>
<pk mz="441.115057" i="1767312.4" sn="11.91" a="2036.24" fwhm="0.001339" res="329475.1" algo="FTMS"/>
<pk mz="441.119106" i="1214993.4" sn="7.45" a="1125.55" fwhm="0.001251" res="352486.1" algo="FTMS"/>
<pk mz="441.140254" i="8247702.5" z="-1" sn="64.26" a="10182.55" fwhm="0.001264" res="349123.1" algo="FTMS" component_name="BV" deconvoluted_molecular_mass="441.140688" deconvoluted_isotopic_mass="441.140681"/>
<pk mz="441.171153" i="1400990.4" sn="8.95" a="1255.71" fwhm="0.001183" res="373032.0" algo="FTMS"/>
<pk mz="441.176574" i="4697503.5" sn="35.58" a="5396.15" fwhm="0.001229" res="358913.7" algo="FTMS"/>
<pk mz="441.203236" i="1161638.4" sn="7.02" a="877.64" fwhm="0.001201" res="367442.0" algo="FTMS"/>
<pk mz="441.212999" i="4558249.0" sn="34.46" a="5096.06" fwhm="0.001216" res="362823.0" algo="FTMS"/>
<pk mz="441.235465" i="1284526.4" sn="8.01" a="1158.43" fwhm="0.001323" res="333408.3" algo="FTMS"/>
<pk mz="441.249382" i="3100081.8" sn="22.68" a="3339.12" fwhm="0.001199" res="368103.8" algo="FTMS"/>
<pk mz="441.285626" i="1303482.9" sn="8.16" a="990.39" fwhm="0.001092" res="404046.8" algo="FTMS"/>
<pk mz="442.041671" i="1739894.5" sn="11.69" a="1539.37" fwhm="0.001109" res="398477.2" algo="FTMS"/>
<pk mz="442.062690" i="1475707.8" sn="9.55" a="1230.40" fwhm="0.001103" res="400765.6" algo="FTMS"/>
<pk mz="442.070850" i="1708413.8" z="-1" sn="11.43" a="1414.97" fwhm="0.001100" res="401745.9" algo="FTMS" component_name="BM" deconvoluted_molecular_mass="441.067898" deconvoluted_isotopic_mass="442.071280"/>
<pk mz="442.099137" i="2947204.8" sn="21.44" a="3497.25" fwhm="0.001248" res="354309.8" algo="FTMS"/>
<pk mz="442.107245" i="2137734.8" z="-1" sn="14.90" a="1988.06" fwhm="0.001098" res="402729.0" algo="FTMS" component_name="k" deconvoluted_molecular_mass="441.104300" deconvoluted_isotopic_mass="442.107675"/>
<pk mz="442.135481" i="2209421.8" z="-1" sn="15.48" a="2192.48" fwhm="0.001160" res="381056.7" algo="FTMS" component_name="t" deconvoluted_molecular_mass="439.124890" deconvoluted_isotopic_mass="442.135910"/>
<pk mz="442.143633" i="1761423.8" z="-1" sn="11.86" a="2016.44" fwhm="0.001349" res="327848.1" algo="FTMS" component_name="BV" deconvoluted_molecular_mass="441.140688" deconvoluted_isotopic_mass="442.144063"/>
<pk mz="442.148443" i="1586065.0" sn="10.44" a="1269.54" fwhm="0.001057" res="418168.5" algo="FTMS"/>
<pk mz="442.844189" i="1173052.8" sn="7.10" a="1246.98" fwhm="0.001687" res="262554.3" algo="FTMS"/>
<pk mz="443.025588" i="2133353.5" sn="14.86" a="1760.21" fwhm="0.001007" res="439950.7" algo="FTMS"/>
<pk mz="443.036929" i="1447276.3" sn="9.32" a="1624.95" fwhm="0.001447" res="306149.5" algo="FTMS"/>
<pk mz="443.046769" i="3992430.8" sn="29.88" a="4297.01" fwhm="0.001192" res="371686.3" algo="FTMS"/>
<pk mz="443.061958" i="2822002.3" sn="20.43" a="3385.89" fwhm="0.001291" res="343149.4" algo="FTMS"/>
<pk mz="443.073233" i="1645173.1" sn="10.92" a="1373.85" fwhm="0.001115" res="397327.9" algo="FTMS"/>
<pk mz="443.083140" i="8371063.5" z="-1" sn="65.26" a="10499.46" fwhm="0.001294" res="342282.4" algo="FTMS" component_name="BR" deconvoluted_molecular_mass="443.083411" deconvoluted_isotopic_mass="443.083572"/>
<pk mz="443.094557" i="1184890.4" sn="7.20" a="1304.76" fwhm="0.001438" res="308040.2" algo="FTMS"/>
<pk mz="443.098407" i="1993339.4" sn="13.73" a="2045.47" fwhm="0.001213" res="365425.9" algo="FTMS"/>
<pk mz="443.111561" i="1318270.6" sn="8.28" a="1206.92" fwhm="0.001117" res="396626.2" algo="FTMS"/>
<pk mz="443.119521" i="7630720.5" sn="59.27" a="9312.41" fwhm="0.001267" res="349806.8" algo="FTMS"/>
<pk mz="443.130719" i="1615747.3" sn="10.68" a="1297.59" fwhm="0.001080" res="410473.8" algo="FTMS"/>
<pk mz="443.134838" i="1258372.3" z="-1" sn="7.79" a="918.10" fwhm="0.001017" res="435862.9" algo="FTMS" component_name="t" deconvoluted_molecular_mass="439.124890" deconvoluted_isotopic_mass="443.135270"/>
<pk mz="443.155915" i="5043081.5" sn="38.37" a="5831.27" fwhm="0.001228" res="360900.6" algo="FTMS"/>
<pk mz="443.192270" i="7877522.5" sn="61.27" a="9511.58" fwhm="0.001231" res="360084.5" algo="FTMS"/>
<pk mz="443.214786" i="1772440.0" sn="11.95" a="1463.18" fwhm="0.001032" res="429270.9" algo="FTMS"/>
<pk mz="443.228674" i="5514139.5" sn="42.17" a="6283.69" fwhm="0.001217" res="364170.0" algo="FTMS"/>
<pk mz="443.251190" i="1902496.9" sn="13.00" a="1821.39" fwhm="0.001199" res="369637.1" algo="FTMS"/>
<pk mz="443.265023" i="2014116.3" sn="13.90" a="1813.39" fwhm="0.001132" res="391741.2" algo="FTMS"/>
<pk mz="443.301356" i="1220525.3" sn="7.49" a="846.34" fwhm="0.001069" res="414880.1" algo="FTMS"/>
<pk mz="444.020941" i="1229917.5" sn="7.56" a="1056.42" fwhm="0.001210" res="366943.7" algo="FTMS"/>
<pk mz="444.057192" i="2034534.4" sn="14.06" a="2282.09" fwhm="0.001355" res="327657.8" algo="FTMS"/>
<pk mz="444.068359" i="1584489.1" sn="10.43" a="1959.30" fwhm="0.001439" res="308666.5" algo="FTMS"/>
<pk mz="444.078327" i="1402219.5" sn="8.95" a="1164.88" fwhm="0.001169" res="379795.9" algo="FTMS"/>
<pk mz="444.086389" i="1977709.5" z="-1" sn="13.60" a="1878.91" fwhm="0.001239" res="358281.9" algo="FTMS" component_name="BR" deconvoluted_molecular_mass="443.083411" deconvoluted_isotopic_mass="444.086823"/>
<pk mz="444.093655" i="1300335.3" sn="8.13" a="907.91" fwhm="0.001034" res="429382.2" algo="FTMS"/>
<pk mz="444.114809" i="1514100.5" sn="9.86" a="1237.33" fwhm="0.001073" res="413755.5" algo="FTMS"/>
<pk mz="444.122947" i="1303926.4" sn="8.16" a="1046.53" fwhm="0.001168" res="380284.5" algo="FTMS"/>
<pk mz="444.125971" i="1243511.1" sn="7.67" a="829.35" fwhm="0.001040" res="427109.3" algo="FTMS"/>
<pk mz="444.159151" i="1165695.3" sn="7.04" a="793.69" fwhm="0.001074" res="413391.3" algo="FTMS"/>
<pk mz="444.187460" i="1581958.1" sn="10.41" a="1307.43" fwhm="0.001142" res="388964.6" algo="FTMS"/>
<pk mz="444.195701" i="1602952.3" sn="10.57" a="1739.02" fwhm="0.001361" res="326379.3" algo="FTMS"/>
<pk mz="444.209792" i="1395211.6" sn="8.90" a="1444.29" fwhm="0.001424" res="311979.4" algo="FTMS"/>
<pk mz="444.223938" i="1184911.1" sn="7.20" a="699.25" fwhm="0.000991" res="448423.0" algo="FTMS"/>
<pk mz="444.231954" i="1160849.0" sn="7.00" a="993.44" fwhm="0.001189" res="373707.0" algo="FTMS"/>
<pk mz="444.988084" i="1296201.1" sn="8.09" a="1156.32" fwhm="0.001239" res="359110.1" algo="FTMS"/>
<pk mz="445.041291" i="3564374.0" sn="26.42" a="4405.88" fwhm="0.001294" res="343942.7" algo="FTMS"/>
<pk mz="445.052633" i="1612120.8" sn="10.65" a="1369.05" fwhm="0.001088" res="408956.6" algo="FTMS"/>
<pk mz="445.062375" i="4060507.0" sn="30.43" a="4817.15" fwhm="0.001278" res="348171.8" algo="FTMS"/>
<pk mz="445.077643" i="3460958.8" sn="25.58" a="3950.35" fwhm="0.001285" res="346449.4" algo="FTMS"/>
<pk mz="445.088916" i="1984097.5" z="-1" sn="13.65" a="2133.64" fwhm="0.001375" res="323619.4" algo="FTMS" component_name="BR" deconvoluted_molecular_mass="443.083411" deconvoluted_isotopic_mass="445.089352"/>
<pk mz="445.098764" i="4712804.0" sn="35.70" a="5574.27" fwhm="0.001276" res="348738.4" algo="FTMS"/>
<pk mz="445.114051" i="2972519.8" sn="21.64" a="3112.14" fwhm="0.001177" res="378242.4" algo="FTMS"/>
<pk mz="445.126931" i="1681258.8" sn="11.21" a="1450.14" fwhm="0.001095" res="406517.7" algo="FTMS"/>
<pk mz="445.135210" i="3070316.8" sn="22.43" a="3253.49" fwhm="0.001170" res="380356.9" algo="FTMS"/>
<pk mz="445.150436" i="1386864.5" sn="8.83" a="1004.71" fwhm="0.000921" res="483237.0" algo="FTMS"/>
<pk mz="445.163476" i="1348979.6" sn="8.52" a="1232.45" fwhm="0.001242" res="358421.1" algo="FTMS"/>
<pk mz="445.171510" i="3160949.5" sn="23.16" a="3660.70" fwhm="0.001265" res="351833.5" algo="FTMS"/>
<pk mz="445.186804" i="1737081.3" sn="11.66" a="1586.67" fwhm="0.001133" res="393088.4" algo="FTMS"/>
<pk mz="445.194008" i="2907515.0" sn="21.11" a="3384.88" fwhm="0.001250" res="356205.6" algo="FTMS"/>
<pk mz="445.199952" i="1487484.5" sn="9.64" a="1105.85" fwhm="0.001029" res="432638.3" algo="FTMS"/>
<pk mz="445.207951" i="5012862.5" sn="38.12" a="6034.43" fwhm="0.001272" res="349881.4" algo="FTMS"/>
<pk mz="445.230389" i="3134851.8" sn="22.95" a="3274.98" fwhm="0.001197" res="372048.3" algo="FTMS"/>
<pk mz="445.241729" i="2169734.5" sn="15.15" a="2332.44" fwhm="0.001286" res="346334.0" algo="FTMS"/>
<pk mz="445.244327" i="3594631.3" sn="26.66" a="4026.36" fwhm="0.001235" res="360647.3" algo="FTMS"/>
<pk mz="445.280647" i="1171600.0" sn="7.09" a="574.64" fwhm="0.000980" res="454176.8" algo="FTMS"/>
<pk mz="446.036428" i="2136134.5" sn="14.88" a="2393.40" fwhm="0.001323" res="337139.0" algo="FTMS"/>
<pk mz="446.072813" i="2715727.3" sn="19.56" a="2974.91" fwhm="0.001302" res="342587.8" algo="FTMS"/>
<pk mz="446.109220" i="1925208.0" sn="13.17" a="1769.85" fwhm="0.001108" res="402493.1" algo="FTMS"/>
<pk mz="446.145817" i="1218656.9" sn="7.47" a="1267.62" fwhm="0.001270" res="351192.6" algo="FTMS"/>
<pk mz="446.166878" i="1878630.0" sn="12.80" a="1950.05" fwhm="0.001182" res="377368.2" algo="FTMS"/>
<pk mz="446.203148" i="1810030.6" sn="12.24" a="1781.54" fwhm="0.001253" res="356125.8" algo="FTMS"/>
<pk mz="447.020519" i="2226482.5" sn="15.61" a="2486.39" fwhm="0.001244" res="359307.2" algo="FTMS"/>
<pk mz="447.041885" i="1241271.8" sn="7.65" a="1475.95" fwhm="0.001344" res="332619.0" algo="FTMS"/>
<pk mz="447.056906" i="5300027.5" sn="40.44" a="6357.39" fwhm="0.001245" res="359141.4" algo="FTMS"/>
<pk mz="447.068211" i="2823486.0" sn="20.43" a="2806.02" fwhm="0.001129" res="395967.0" algo="FTMS"/>
<pk mz="447.078067" i="2274112.3" sn="15.99" a="2476.32" fwhm="0.001245" res="359006.2" algo="FTMS"/>
<pk mz="447.093292" i="4739908.0" sn="35.91" a="5424.54" fwhm="0.001229" res="363784.3" algo="FTMS"/>
<pk mz="447.104482" i="2173254.8" sn="15.18" a="2283.68" fwhm="0.001260" res="354846.2" algo="FTMS"/>
<pk mz="447.114369" i="1468233.0" sn="9.48" a="1420.92" fwhm="0.001161" res="385060.5" algo="FTMS"/>
<pk mz="447.129609" i="4390732.5" sn="33.09" a="5346.66" fwhm="0.001294" res="345509.4" algo="FTMS"/>
<pk mz="447.142713" i="1845071.8" sn="12.52" a="2011.53" fwhm="0.001273" res="351370.9" algo="FTMS"/>
<pk mz="447.150843" i="1678673.8" sn="11.18" a="1526.18" fwhm="0.001272" res="351412.8" algo="FTMS"/>
<pk mz="447.166080" i="2556245.3" sn="18.27" a="2535.21" fwhm="0.001130" res="395707.7" algo="FTMS"/>
<pk mz="447.179100" i="3153752.5" sn="23.10" a="3479.82" fwhm="0.001276" res="350464.9" algo="FTMS"/>
<pk mz="447.187157" i="1861466.4" sn="12.66" a="1942.07" fwhm="0.001241" res="360488.5" algo="FTMS"/>
<pk mz="447.215448" i="2111329.3" sn="14.68" a="2225.23" fwhm="0.001256" res="355958.3" algo="FTMS"/>
<pk mz="447.223666" i="2412899.0" sn="17.11" a="2638.77" fwhm="0.001232" res="363039.4" algo="FTMS"/>
<pk mz="447.259955" i="1200747.8" sn="7.32" a="990.26" fwhm="0.001178" res="379543.5" algo="FTMS"/>
<pk mz="448.052108" i="3406888.0" sn="25.14" a="3573.31" fwhm="0.001181" res="379401.2" algo="FTMS"/>
<pk mz="448.060262" i="1449002.0" sn="9.32" a="1514.47" fwhm="0.001435" res="312279.0" algo="FTMS"/>
<pk mz="448.088471" i="3770416.8" sn="28.08" a="4468.17" fwhm="0.001311" res="341717.6" algo="FTMS"/>
<pk mz="448.096728" i="1536050.6" sn="10.03" a="1211.81" fwhm="0.001098" res="408034.0" algo="FTMS"/>
<pk mz="448.099861" i="1476915.4" sn="9.55" a="1542.10" fwhm="0.001516" res="295575.1" algo="FTMS"/>
<pk mz="448.124980" i="2580537.3" sn="18.46" a="2676.76" fwhm="0.001172" res="382205.5" algo="FTMS"/>
<pk mz="448.145933" i="1314878.3" sn="8.24" a="1191.72" fwhm="0.001210" res="370297.3" algo="FTMS"/>
<pk mz="448.182474" i="1802822.9" sn="12.18" a="1577.65" fwhm="0.001109" res="404310.4" algo="FTMS"/>
<pk mz="448.218935" i="1829199.6" sn="12.39" a="2043.79" fwhm="0.001360" res="329468.4" algo="FTMS"/>
<pk mz="449.036170" i="4712720.0" sn="35.69" a="5432.23" fwhm="0.001247" res="360006.1" algo="FTMS"/>
<pk mz="449.047262" i="1738514.9" sn="11.66" a="1441.56" fwhm="0.001055" res="425652.5" algo="FTMS"/>
<pk mz="449.072512" i="7331097.0" sn="56.84" a="9564.83" fwhm="0.001353" res="331819.9" algo="FTMS"/>
<pk mz="449.083801" i="4149531.5" sn="31.14" a="4988.72" fwhm="0.001298" res="345968.5" algo="FTMS"/>
<pk mz="449.108955" i="11022625.0" z="-1" sn="86.67" a="14251.92" fwhm="0.001325" res="338971.5" algo="FTMS" component_name="s" deconvoluted_molecular_mass="449.109385" deconvoluted_isotopic_mass="449.109400"/>
<pk mz="449.120308" i="2002724.0" sn="13.79" a="1999.20" fwhm="0.001202" res="373775.8" algo="FTMS"/>
<pk mz="449.139764" i="1253288.5" sn="7.74" a="1374.52" fwhm="0.001426" res="314896.9" algo="FTMS"/>
<pk mz="449.145348" i="4690218.0" sn="35.51" a="5649.38" fwhm="0.001283" res="350054.1" algo="FTMS"/>
<pk mz="449.158414" i="2820909.0" sn="20.40" a="3250.92" fwhm="0.001255" res="357828.6" algo="FTMS"/>
<pk mz="449.181745" i="1994546.4" sn="13.73" a="1847.12" fwhm="0.001123" res="400079.5" algo="FTMS"/>
<pk mz="449.194781" i="4403509.5" sn="33.19" a="5425.53" fwhm="0.001311" res="342750.3" algo="FTMS"/>
<pk mz="449.231159" i="2556222.0" sn="18.27" a="2668.46" fwhm="0.001211" res="370900.9" algo="FTMS"/>
<pk mz="450.031425" i="1299193.0" sn="8.11" a="941.17" fwhm="0.000974" res="462271.1" algo="FTMS"/>
<pk mz="450.067846" i="3112961.5" sn="22.76" a="3664.36" fwhm="0.001282" res="351093.7" algo="FTMS"/>
<pk mz="450.075907" i="1755139.4" sn="11.79" a="1488.32" fwhm="0.001172" res="384069.3" algo="FTMS"/>
<pk mz="450.079154" i="1294084.1" sn="8.07" a="911.78" fwhm="0.001053" res="427259.2" algo="FTMS"/>
<pk mz="450.104201" i="5038602.0" sn="38.32" a="5966.95" fwhm="0.001259" res="357428.0" algo="FTMS"/>
<pk mz="450.112224" i="2804235.8" z="-1" sn="20.27" a="3165.77" fwhm="0.001282" res="351024.9" algo="FTMS" component_name="s" deconvoluted_molecular_mass="449.109385" deconvoluted_isotopic_mass="450.112671"/>
<pk mz="450.140543" i="1835538.4" sn="12.44" a="1821.11" fwhm="0.001228" res="366683.8" algo="FTMS"/>
<pk mz="450.161673" i="1573399.3" sn="10.32" a="1384.96" fwhm="0.001145" res="393147.0" algo="FTMS"/>
<pk mz="450.198147" i="1618463.8" sn="10.69" a="1407.38" fwhm="0.001075" res="418958.2" algo="FTMS"/>
<pk mz="451.015465" i="1238365.0" sn="7.62" a="1350.82" fwhm="0.001512" res="298271.5" algo="FTMS"/>
<pk mz="451.051760" i="6251237.5" sn="48.11" a="8202.55" fwhm="0.001322" res="341088.4" algo="FTMS"/>
<pk mz="451.063091" i="2767080.0" sn="19.97" a="2950.30" fwhm="0.001239" res="363946.2" algo="FTMS"/>
<pk mz="451.088177" i="8729326.0" z="-1" sn="68.13" a="11016.47" fwhm="0.001296" res="348131.0" algo="FTMS" component_name="BF" deconvoluted_molecular_mass="451.088635" deconvoluted_isotopic_mass="451.088626"/>
<pk mz="451.099445" i="3155696.5" sn="23.11" a="3667.55" fwhm="0.001244" res="362517.1" algo="FTMS"/>
<pk mz="451.124600" i="8833782.0" z="-1" sn="68.98" a="11679.86" fwhm="0.001330" res="339101.7" algo="FTMS" component_name="BC" deconvoluted_molecular_mass="451.125057" deconvoluted_isotopic_mass="451.125049"/>
<pk mz="451.135906" i="1815544.9" sn="12.28" a="1654.88" fwhm="0.001146" res="393724.2" algo="FTMS"/>
<pk mz="451.160980" i="4094718.5" sn="30.69" a="4647.17" fwhm="0.001230" res="366790.3" algo="FTMS"/>
<pk mz="451.174152" i="3049729.5" sn="22.25" a="3630.90" fwhm="0.001272" res="354586.2" algo="FTMS"/>
<pk mz="451.191839" i="1806597.8" sn="12.21" a="2015.10" fwhm="0.001273" res="354455.4" algo="FTMS"/>
<pk mz="451.197399" i="1918727.0" sn="13.11" a="1626.38" fwhm="0.001106" res="407982.7" algo="FTMS"/>
<pk mz="451.210408" i="4090634.0" sn="30.66" a="4705.02" fwhm="0.001276" res="353577.0" algo="FTMS"/>
<pk mz="451.246688" i="1306898.4" sn="8.17" a="1202.48" fwhm="0.001319" res="341994.5" algo="FTMS"/>
<pk mz="452.047104" i="2132425.8" sn="14.69" a="2286.30" fwhm="0.001246" res="362878.1" algo="FTMS"/>
<pk mz="452.055185" i="1225419.6" sn="7.43" a="923.08" fwhm="0.001143" res="395650.9" algo="FTMS"/>
<pk mz="452.083395" i="3037650.0" sn="21.92" a="3257.08" fwhm="0.001222" res="369969.3" algo="FTMS"/>
<pk mz="452.091563" i="2060500.0" z="-1" sn="14.11" a="2436.84" fwhm="0.001370" res="330040.6" algo="FTMS" component_name="BF" deconvoluted_molecular_mass="451.088635" deconvoluted_isotopic_mass="452.092014"/>
<pk mz="452.119830" i="2175962.5" sn="15.03" a="1940.72" fwhm="0.001123" res="402696.3" algo="FTMS"/>
<pk mz="452.127989" i="1693404.3" z="-1" sn="11.18" a="1608.67" fwhm="0.001239" res="364892.3" algo="FTMS" component_name="BC" deconvoluted_molecular_mass="451.125057" deconvoluted_isotopic_mass="452.128440"/>
<pk mz="452.156110" i="1589986.8" sn="10.35" a="1668.08" fwhm="0.001286" res="351661.7" algo="FTMS"/>
<pk mz="452.164336" i="1259236.6" sn="7.70" a="789.79" fwhm="0.000950" res="476059.4" algo="FTMS"/>
<pk mz="452.213694" i="1290223.9" sn="7.95" a="1198.08" fwhm="0.001273" res="355291.2" algo="FTMS"/>
<pk mz="453.031096" i="3336361.5" sn="24.31" a="4022.39" fwhm="0.001303" res="347654.6" algo="FTMS"/>
<pk mz="453.067444" i="8060081.5" sn="62.08" a="10500.37" fwhm="0.001340" res="338025.6" algo="FTMS"/>
<pk mz="453.078650" i="2563252.3" sn="18.13" a="2566.16" fwhm="0.001254" res="361358.4" algo="FTMS"/>
<pk mz="453.103833" i="9338042.0" z="-1" sn="72.30" a="11894.78" fwhm="0.001311" res="345510.8" algo="FTMS" component_name="AP" deconvoluted_molecular_mass="453.104274" deconvoluted_isotopic_mass="453.104286"/>
<pk mz="453.115080" i="3221180.5" sn="23.39" a="3892.66" fwhm="0.001347" res="336309.9" algo="FTMS"/>
<pk mz="453.140217" i="6809794.0" sn="52.09" a="8653.86" fwhm="0.001314" res="344751.9" algo="FTMS"/>
<pk mz="453.153213" i="1992389.0" sn="13.56" a="2335.63" fwhm="0.001385" res="327229.6" algo="FTMS"/>
<pk mz="453.176614" i="3711178.3" sn="27.31" a="4146.30" fwhm="0.001232" res="367869.9" algo="FTMS"/>
<pk mz="453.189705" i="2521805.3" sn="17.80" a="2870.29" fwhm="0.001288" res="351729.3" algo="FTMS"/>
<pk mz="453.207600" i="1574353.3" sn="10.22" a="1618.06" fwhm="0.001465" res="309423.8" algo="FTMS"/>
<pk mz="453.213029" i="1897682.5" sn="12.81" a="1980.76" fwhm="0.001293" res="350532.4" algo="FTMS"/>
<pk mz="453.226073" i="1552853.4" sn="10.05" a="1302.05" fwhm="0.001120" res="404803.4" algo="FTMS"/>
<pk mz="453.249380" i="1573082.6" sn="10.21" a="1335.71" fwhm="0.001153" res="393049.4" algo="FTMS"/>
<pk mz="454.062740" i="1646993.4" sn="10.80" a="1531.65" fwhm="0.001221" res="371732.1" algo="FTMS"/>
<pk mz="454.070820" i="1623699.1" sn="10.61" a="1653.67" fwhm="0.001244" res="365007.4" algo="FTMS"/>
<pk mz="454.099115" i="2611097.5" sn="18.51" a="2597.41" fwhm="0.001166" res="389346.4" algo="FTMS"/>
<pk mz="454.107114" i="2261403.3" z="-1" sn="15.71" a="2385.70" fwhm="0.001249" res="363536.4" algo="FTMS" component_name="AP" deconvoluted_molecular_mass="453.104274" deconvoluted_isotopic_mass="454.107569"/>
<pk mz="454.135556" i="1440929.6" sn="9.15" a="1305.71" fwhm="0.001184" res="383565.7" algo="FTMS"/>
<pk mz="454.143573" i="1672611.4" sn="11.01" a="1673.40" fwhm="0.001256" res="361590.9" algo="FTMS"/>
<pk mz="454.148554" i="1408676.5" sn="8.89" a="1261.95" fwhm="0.001131" res="401403.6" algo="FTMS"/>
<pk mz="454.184865" i="1433260.6" sn="9.09" a="1187.89" fwhm="0.001120" res="405380.7" algo="FTMS"/>
<pk mz="455.025722" i="1749095.5" sn="11.62" a="1605.26" fwhm="0.001134" res="401416.4" algo="FTMS"/>
<pk mz="455.046720" i="5095020.0" sn="38.37" a="6656.72" fwhm="0.001367" res="332792.5" algo="FTMS"/>
<pk mz="455.061872" i="1539695.5" sn="9.94" a="1622.31" fwhm="0.001429" res="318445.9" algo="FTMS"/>
<pk mz="455.083118" i="8332916.0" z="-1" sn="64.26" a="10684.17" fwhm="0.001294" res="351818.5" algo="FTMS" component_name="BS" deconvoluted_molecular_mass="455.083583" deconvoluted_isotopic_mass="455.083576"/>
<pk mz="455.094401" i="2300534.8" sn="16.02" a="2207.52" fwhm="0.001173" res="387967.5" algo="FTMS"/>
<pk mz="455.119483" i="8414844.0" z="-1" sn="64.92" a="10785.28" fwhm="0.001322" res="344313.1" algo="FTMS" component_name="BQ" deconvoluted_molecular_mass="455.120073" deconvoluted_isotopic_mass="455.119941"/>
<pk mz="455.130675" i="1412222.8" sn="8.92" a="1258.77" fwhm="0.001195" res="380854.7" algo="FTMS"/>
<pk mz="455.155924" i="5834372.5" sn="44.28" a="7564.73" fwhm="0.001332" res="341705.5" algo="FTMS"/>
<pk mz="455.192344" i="3345036.3" sn="24.38" a="3940.66" fwhm="0.001281" res="355349.4" algo="FTMS"/>
<pk mz="455.228659" i="2943636.3" sn="21.17" a="3468.98" fwhm="0.001303" res="349414.2" algo="FTMS"/>
<pk mz="455.251175" i="1335705.3" sn="8.31" a="1658.12" fwhm="0.001569" res="290172.3" algo="FTMS"/>
<pk mz="455.265086" i="2184860.3" sn="15.10" a="2251.37" fwhm="0.001213" res="375224.3" algo="FTMS"/>
<pk mz="456.078382" i="1634383.0" sn="10.70" a="1628.16" fwhm="0.001271" res="358885.1" algo="FTMS"/>
<pk mz="456.086506" i="1527376.8" z="-1" sn="9.84" a="1323.89" fwhm="0.001141" res="399777.6" algo="FTMS" component_name="BS" deconvoluted_molecular_mass="455.083583" deconvoluted_isotopic_mass="456.086966"/>
<pk mz="456.114966" i="1497430.9" sn="9.60" a="1645.15" fwhm="0.001363" res="334638.0" algo="FTMS"/>
<pk mz="456.122893" i="2317144.8" z="-1" sn="16.16" a="2482.70" fwhm="0.001239" res="368043.5" algo="FTMS" component_name="BQ" deconvoluted_molecular_mass="455.120073" deconvoluted_isotopic_mass="456.123353"/>
<pk mz="456.151350" i="1474398.9" sn="9.42" a="1562.16" fwhm="0.001610" res="283301.7" algo="FTMS"/>
<pk mz="456.164122" i="1428577.6" sn="9.05" a="1124.26" fwhm="0.001167" res="390968.8" algo="FTMS"/>
<pk mz="457.025946" i="1337884.9" sn="8.32" a="958.30" fwhm="0.000994" res="459869.0" algo="FTMS"/>
<pk mz="457.041241" i="2749984.3" sn="19.62" a="2826.53" fwhm="0.001220" res="374548.3" algo="FTMS"/>
<pk mz="457.062365" i="6269988.5" sn="47.76" a="8297.76" fwhm="0.001374" res="332544.1" algo="FTMS"/>
<pk mz="457.077567" i="1876008.0" sn="12.63" a="2190.89" fwhm="0.001305" res="350230.7" algo="FTMS"/>
<pk mz="457.088673" i="1284650.4" sn="7.90" a="1249.45" fwhm="0.001271" res="359496.0" algo="FTMS"/>
<pk mz="457.098744" i="6197292.5" sn="47.18" a="8371.54" fwhm="0.001385" res="330068.2" algo="FTMS"/>
<pk mz="457.109797" i="1380271.0" sn="8.66" a="1913.95" fwhm="0.001851" res="246966.4" algo="FTMS"/>
<pk mz="457.114052" i="1400367.9" sn="8.82" a="1230.49" fwhm="0.001118" res="409036.7" algo="FTMS"/>
<pk mz="457.127320" i="1231154.8" z="-1" sn="7.47" a="925.36" fwhm="0.001186" res="385581.4" algo="FTMS" component_name="BQ" deconvoluted_molecular_mass="455.120073" deconvoluted_isotopic_mass="457.127782"/>
<pk mz="457.135152" i="5343284.5" sn="40.35" a="6266.67" fwhm="0.001247" res="366461.2" algo="FTMS"/>
<pk mz="457.171535" i="4067388.3" sn="30.15" a="4898.27" fwhm="0.001350" res="338701.4" algo="FTMS"/>
<pk mz="457.207877" i="3678276.0" sn="27.04" a="4324.18" fwhm="0.001267" res="360756.0" algo="FTMS"/>
<pk mz="457.244311" i="3992652.0" sn="29.55" a="4714.06" fwhm="0.001300" res="351767.1" algo="FTMS"/>
<pk mz="457.280739" i="2174035.8" sn="15.01" a="2560.24" fwhm="0.001400" res="326544.1" algo="FTMS"/>
<pk mz="458.036466" i="1923829.8" sn="13.01" a="1956.46" fwhm="0.001261" res="363227.2" algo="FTMS"/>
<pk mz="458.047417" i="1297400.1" sn="8.00" a="1255.82" fwhm="0.001305" res="350935.6" algo="FTMS"/>
<pk mz="458.065816" i="1214972.0" sn="7.34" a="876.47" fwhm="0.001047" res="437630.6" algo="FTMS"/>
<pk mz="458.072982" i="1672445.6" sn="11.00" a="1927.01" fwhm="0.001416" res="323597.2" algo="FTMS"/>
<pk mz="458.094102" i="1414914.1" sn="8.94" a="1600.94" fwhm="0.001306" res="350732.7" algo="FTMS"/>
<pk mz="458.102205" i="1559555.8" sn="10.09" a="1301.93" fwhm="0.001112" res="411858.2" algo="FTMS"/>
<pk mz="458.130398" i="1702665.9" sn="11.24" a="1746.04" fwhm="0.001281" res="357714.6" algo="FTMS"/>
<pk mz="458.203200" i="1307161.3" sn="8.08" a="1034.36" fwhm="0.001172" res="390929.3" algo="FTMS"/>
<pk mz="458.225620" i="1542430.1" sn="9.96" a="1479.44" fwhm="0.001343" res="341211.0" algo="FTMS"/>
<pk mz="459.020624" i="1578950.4" sn="10.25" a="1578.38" fwhm="0.001367" res="335865.4" algo="FTMS"/>
<pk mz="459.041614" i="1850314.9" sn="12.42" a="1483.62" fwhm="0.001014" res="452649.9" algo="FTMS"/>
<pk mz="459.056884" i="3136974.0" sn="22.71" a="3823.82" fwhm="0.001377" res="333448.4" algo="FTMS"/>
<pk mz="459.078043" i="4668882.5" sn="34.96" a="6069.37" fwhm="0.001362" res="337060.2" algo="FTMS"/>
<pk mz="459.093360" i="3196885.8" sn="23.19" a="3654.00" fwhm="0.001259" res="364735.1" algo="FTMS"/>
<pk mz="459.104363" i="1471960.0" sn="9.39" a="1439.32" fwhm="0.001325" res="346399.4" algo="FTMS"/>
<pk mz="459.114394" i="3909082.3" sn="28.88" a="4719.27" fwhm="0.001326" res="346214.0" algo="FTMS"/>
<pk mz="459.129722" i="2151901.5" sn="14.83" a="2256.39" fwhm="0.001264" res="363113.5" algo="FTMS"/>
<pk mz="459.150760" i="2280417.8" sn="15.86" a="2722.97" fwhm="0.001342" res="342128.2" algo="FTMS"/>
<pk mz="459.166149" i="1454309.0" sn="9.25" a="1273.64" fwhm="0.001191" res="385499.8" algo="FTMS"/>
<pk mz="459.187182" i="3346921.5" sn="24.39" a="4097.63" fwhm="0.001335" res="344058.1" algo="FTMS"/>
<pk mz="459.209632" i="2679278.3" sn="19.05" a="3319.83" fwhm="0.001384" res="331886.6" algo="FTMS"/>
<pk mz="459.215540" i="1319151.4" sn="8.17" a="1279.40" fwhm="0.001262" res="363765.0" algo="FTMS"/>
<pk mz="459.223542" i="4588017.0" sn="34.31" a="6123.64" fwhm="0.001388" res="330882.2" algo="FTMS"/>
<pk mz="459.246052" i="1851125.9" sn="12.42" a="2309.97" fwhm="0.001410" res="325624.3" algo="FTMS"/>
<pk mz="459.259935" i="2213368.8" sn="15.32" a="2077.37" fwhm="0.001122" res="409204.3" algo="FTMS"/>
<pk mz="459.296318" i="1603840.4" sn="10.45" a="1820.18" fwhm="0.001428" res="321567.6" algo="FTMS"/>
<pk mz="460.052186" i="2489502.3" sn="17.53" a="2629.49" fwhm="0.001245" res="369467.3" algo="FTMS"/>
<pk mz="460.088570" i="2281637.8" sn="15.87" a="2408.90" fwhm="0.001250" res="367939.5" algo="FTMS"/>
<pk mz="460.099668" i="1618856.0" sn="10.57" a="1761.18" fwhm="0.001364" res="337343.3" algo="FTMS"/>
<pk mz="460.157174" i="1249460.0" sn="7.61" a="1160.16" fwhm="0.001261" res="364824.4" algo="FTMS"/>
<pk mz="460.182598" i="1768121.3" sn="11.76" a="1558.92" fwhm="0.001122" res="410033.9" algo="FTMS"/>
<pk mz="460.218752" i="1749696.8" sn="11.61" a="1736.70" fwhm="0.001217" res="378302.4" algo="FTMS"/>
<pk mz="460.226885" i="1283266.4" sn="7.88" a="1492.56" fwhm="0.001496" res="307666.4" algo="FTMS"/>
<pk mz="461.036178" i="4049769.3" sn="30.00" a="5378.18" fwhm="0.001413" res="326221.5" algo="FTMS"/>
<pk mz="461.047415" i="1462123.5" sn="9.31" a="1415.10" fwhm="0.001240" res="371821.1" algo="FTMS"/>
<pk mz="461.057378" i="1961325.5" sn="13.30" a="1921.73" fwhm="0.001173" res="393036.4" algo="FTMS"/>
<pk mz="461.072537" i="4492144.5" sn="33.54" a="5408.44" fwhm="0.001310" res="351893.4" algo="FTMS"/>
<pk mz="461.083775" i="2796403.0" sn="19.98" a="3671.05" fwhm="0.001443" res="319478.5" algo="FTMS"/>
<pk mz="461.093757" i="2446197.0" sn="17.18" a="3277.60" fwhm="0.001532" res="301013.3" algo="FTMS"/>
<pk mz="461.108888" i="4072312.0" sn="30.18" a="4601.28" fwhm="0.001250" res="368860.1" algo="FTMS"/>
<pk mz="461.120091" i="1726586.4" sn="11.42" a="1713.21" fwhm="0.001226" res="376258.9" algo="FTMS"/>
<pk mz="461.130059" i="1376124.4" sn="8.62" a="1371.26" fwhm="0.001218" res="378709.2" algo="FTMS"/>
<pk mz="461.145335" i="2841983.5" sn="20.34" a="3429.01" fwhm="0.001344" res="343138.4" algo="FTMS"/>
<pk mz="461.158284" i="2322306.3" sn="16.19" a="2394.81" fwhm="0.001233" res="373954.9" algo="FTMS"/>
<pk mz="461.166473" i="1541507.9" sn="9.94" a="1499.42" fwhm="0.001181" res="390369.4" algo="FTMS"/>
<pk mz="461.181775" i="1646983.0" sn="10.79" a="1385.16" fwhm="0.001171" res="393979.8" algo="FTMS"/>
<pk mz="461.189029" i="1532040.5" sn="9.87" a="1399.71" fwhm="0.001228" res="375527.8" algo="FTMS"/>
<pk mz="461.194842" i="2645385.8" sn="18.77" a="3099.17" fwhm="0.001311" res="351765.2" algo="FTMS"/>
<pk mz="461.202962" i="2107275.3" sn="14.47" a="2402.02" fwhm="0.001377" res="334891.6" algo="FTMS"/>
<pk mz="461.231240" i="1328785.1" sn="8.24" a="1369.05" fwhm="0.001354" res="340617.9" algo="FTMS"/>
<pk mz="461.239333" i="1852818.8" sn="12.43" a="1724.95" fwhm="0.001166" res="395518.5" algo="FTMS"/>
<pk mz="462.031463" i="2052659.8" sn="14.03" a="2248.41" fwhm="0.001265" res="365359.0" algo="FTMS"/>
<pk mz="462.067838" i="3400251.0" sn="24.81" a="4015.77" fwhm="0.001284" res="359954.0" algo="FTMS"/>
<pk mz="462.076069" i="1394748.8" sn="8.77" a="1509.18" fwhm="0.001362" res="339250.2" algo="FTMS"/>
<pk mz="462.079035" i="1190461.4" sn="7.14" a="1045.56" fwhm="0.001174" res="393636.4" algo="FTMS"/>
<pk mz="462.099160" i="1222977.4" sn="7.40" a="887.86" fwhm="0.001045" res="442261.6" algo="FTMS"/>
<pk mz="462.104141" i="1941570.4" sn="13.14" a="1872.73" fwhm="0.001192" res="387593.6" algo="FTMS"/>
<pk mz="462.106604" i="2096194.9" sn="14.38" a="2489.85" fwhm="0.001474" res="313564.3" algo="FTMS"/>
<pk mz="462.112148" i="1228868.0" sn="7.44" a="855.93" fwhm="0.000990" res="466570.4" algo="FTMS"/>
<pk mz="462.115410" i="1550404.8" sn="10.01" a="1695.58" fwhm="0.001313" res="352039.7" algo="FTMS"/>
<pk mz="462.140643" i="1193289.8" sn="7.16" a="979.88" fwhm="0.001168" res="395832.1" algo="FTMS"/>
<pk mz="462.161646" i="1648206.0" sn="10.80" a="1903.80" fwhm="0.001374" res="336382.7" algo="FTMS"/>
<pk mz="462.198061" i="1882965.4" sn="12.67" a="1887.00" fwhm="0.001289" res="358600.9" algo="FTMS"/>
<pk mz="462.234557" i="1333340.8" sn="8.28" a="1194.66" fwhm="0.001173" res="393894.0" algo="FTMS"/>
<pk mz="463.015388" i="1701369.4" sn="11.22" a="1716.61" fwhm="0.001299" res="356451.5" algo="FTMS"/>
<pk mz="463.051847" i="5333248.5" sn="40.26" a="7007.31" fwhm="0.001353" res="342151.1" algo="FTMS"/>
<pk mz="463.063025" i="2302211.0" sn="16.02" a="2503.05" fwhm="0.001309" res="353803.7" algo="FTMS"/>
<pk mz="463.072915" i="1361412.9" sn="8.50" a="1730.88" fwhm="0.001628" res="284412.5" algo="FTMS"/>
<pk mz="463.088183" i="5892360.0" sn="44.73" a="7839.67" fwhm="0.001401" res="330623.8" algo="FTMS"/>
<pk mz="463.099467" i="2956042.3" sn="21.25" a="3807.35" fwhm="0.001353" res="342304.9" algo="FTMS"/>
<pk mz="463.124595" i="6014223.0" sn="45.71" a="7259.69" fwhm="0.001306" res="354646.7" algo="FTMS"/>
<pk mz="463.137790" i="1408529.8" sn="8.88" a="1519.22" fwhm="0.001443" res="321004.5" algo="FTMS"/>
<pk mz="463.161003" i="3591446.5" sn="26.33" a="4405.08" fwhm="0.001309" res="353891.1" algo="FTMS"/>
<pk mz="463.174002" i="2915097.0" sn="20.93" a="3447.64" fwhm="0.001361" res="340434.0" algo="FTMS"/>
<pk mz="463.210376" i="3503904.3" sn="25.63" a="4242.26" fwhm="0.001310" res="353670.2" algo="FTMS"/>
<pk mz="463.246791" i="1400615.5" sn="8.73" a="1085.67" fwhm="0.001093" res="423672.5" algo="FTMS"/>
<pk mz="464.047012" i="2395590.0" sn="16.61" a="2771.07" fwhm="0.001282" res="362046.3" algo="FTMS"/>
<pk mz="464.083488" i="3783117.0" sn="27.59" a="4803.58" fwhm="0.001391" res="333567.1" algo="FTMS"/>
<pk mz="464.091651" i="1286862.8" sn="7.83" a="1316.27" fwhm="0.001311" res="353896.2" algo="FTMS"/>
<pk mz="464.119788" i="2790868.3" sn="19.74" a="3181.07" fwhm="0.001309" res="354463.0" algo="FTMS"/>
<pk mz="464.127931" i="1220053.9" sn="7.30" a="904.82" fwhm="0.001057" res="439230.0" algo="FTMS"/>
<pk mz="464.131351" i="1220310.5" sn="7.30" a="1476.84" fwhm="0.001496" res="310169.6" algo="FTMS"/>
<pk mz="464.156257" i="1455579.4" sn="9.16" a="1333.89" fwhm="0.001141" res="406743.0" algo="FTMS"/>
<pk mz="464.177368" i="1338079.5" sn="8.23" a="848.42" fwhm="0.001076" res="431197.9" algo="FTMS"/>
<pk mz="464.213681" i="1438950.6" sn="9.03" a="1265.69" fwhm="0.001238" res="374921.8" algo="FTMS"/>
<pk mz="465.031041" i="4104838.5" sn="30.14" a="5012.22" fwhm="0.001321" res="351931.0" algo="FTMS"/>
<pk mz="465.067456" i="7274125.5" sn="55.23" a="9418.68" fwhm="0.001336" res="348168.2" algo="FTMS"/>
<pk mz="465.078654" i="2817679.8" sn="19.95" a="3639.39" fwhm="0.001421" res="327236.1" algo="FTMS"/>
<pk mz="465.103834" i="8916629.0" z="-1" sn="68.24" a="11467.13" fwhm="0.001331" res="349547.3" algo="FTMS" component_name="BB" deconvoluted_molecular_mass="465.104303" deconvoluted_isotopic_mass="465.104314"/>
<pk mz="465.115197" i="2591382.8" sn="18.15" a="3092.05" fwhm="0.001284" res="362205.7" algo="FTMS"/>
<pk mz="465.140275" i="6536859.5" sn="49.40" a="9347.22" fwhm="0.001407" res="330652.8" algo="FTMS"/>
<pk mz="465.168557" i="15285921.0" z="-1" sn="118.67" a="21561.05" fwhm="0.001403" res="331506.9" algo="FTMS" component_name="b" deconvoluted_molecular_mass="465.168396" deconvoluted_isotopic_mass="465.169037"/>
<pk mz="465.171016" i="1321377.6" sn="8.10" a="1337.24" fwhm="0.001313" res="354147.2" algo="FTMS"/>
<pk mz="465.176667" i="3315874.8" sn="23.89" a="4025.57" fwhm="0.001331" res="349538.0" algo="FTMS"/>
<pk mz="465.189687" i="3922597.3" sn="28.69" a="4937.11" fwhm="0.001340" res="347170.3" algo="FTMS"/>
<pk mz="465.207368" i="1576360.8" sn="10.12" a="1707.30" fwhm="0.001319" res="352582.4" algo="FTMS"/>
<pk mz="465.213071" i="1906857.9" sn="12.73" a="1811.13" fwhm="0.001185" res="392606.1" algo="FTMS"/>
<pk mz="465.226049" i="3084460.3" sn="22.06" a="3526.34" fwhm="0.001285" res="362106.4" algo="FTMS"/>
<pk mz="466.062693" i="3256653.8" sn="23.42" a="3857.88" fwhm="0.001331" res="350273.8" algo="FTMS"/>
<pk mz="466.070964" i="1725519.4" sn="11.30" a="2083.85" fwhm="0.001416" res="329246.8" algo="FTMS"/>
<pk mz="466.099044" i="3056468.8" sn="21.84" a="4045.50" fwhm="0.001408" res="331149.1" algo="FTMS"/>
<pk mz="466.107108" i="1755734.3" z="-1" sn="11.54" a="1855.02" fwhm="0.001335" res="349157.4" algo="FTMS" component_name="BB" deconvoluted_molecular_mass="465.104303" deconvoluted_isotopic_mass="466.107590"/>
<pk mz="466.110234" i="1424470.9" sn="8.91" a="1249.93" fwhm="0.001297" res="359289.8" algo="FTMS"/>
<pk mz="466.135470" i="2329435.8" sn="16.08" a="2907.65" fwhm="0.001503" res="310089.8" algo="FTMS"/>
<pk mz="466.143666" i="1835869.3" sn="12.17" a="1859.95" fwhm="0.001272" res="366470.5" algo="FTMS"/>
<pk mz="466.146947" i="1304926.0" sn="7.97" a="1370.96" fwhm="0.001742" res="267668.8" algo="FTMS"/>
<pk mz="466.171898" i="5082978.5" z="-1" sn="37.88" a="6255.43" fwhm="0.001328" res="350978.6" algo="FTMS" component_name="b" deconvoluted_molecular_mass="465.168396" deconvoluted_isotopic_mass="466.172380"/>
<pk mz="466.193051" i="1578854.8" sn="10.14" a="1842.23" fwhm="0.001395" res="334144.4" algo="FTMS"/>
<pk mz="467.046732" i="6250505.5" sn="47.12" a="8690.03" fwhm="0.001411" res="331064.1" algo="FTMS"/>
<pk mz="467.057866" i="1358859.8" sn="8.39" a="1749.58" fwhm="0.001666" res="280376.9" algo="FTMS"/>
<pk mz="467.083141" i="9254928.0" z="-1" sn="70.91" a="12914.11" fwhm="0.001404" res="332692.6" algo="FTMS" component_name="AQ" deconvoluted_molecular_mass="467.083806" deconvoluted_isotopic_mass="467.083625"/>
<pk mz="467.094361" i="4579346.5" sn="33.89" a="6251.16" fwhm="0.001423" res="328276.2" algo="FTMS"/>
<pk mz="467.102235" i="1419796.1" sn="8.87" a="1811.78" fwhm="0.001615" res="289200.8" algo="FTMS"/>
<pk mz="467.119516" i="8681495.0" z="-1" sn="66.37" a="11732.75" fwhm="0.001384" res="337570.5" algo="FTMS" component_name="BJ" deconvoluted_molecular_mass="467.120015" deconvoluted_isotopic_mass="467.120000"/>
<pk mz="467.130701" i="1918489.5" sn="12.82" a="2526.86" fwhm="0.001417" res="329696.8" algo="FTMS"/>
<pk mz="467.155880" i="6497310.5" sn="49.08" a="8651.35" fwhm="0.001389" res="336377.1" algo="FTMS"/>
<pk mz="467.165598" i="4418592.0" sn="32.62" a="6941.17" fwhm="0.001596" res="292662.8" algo="FTMS"/>
<pk mz="467.169007" i="2332704.8" z="-1" sn="16.10" a="2763.68" fwhm="0.001370" res="340972.5" algo="FTMS" component_name="b" deconvoluted_molecular_mass="465.168396" deconvoluted_isotopic_mass="467.169492"/>
<pk mz="467.186508" i="1598756.1" sn="10.29" a="1475.64" fwhm="0.001226" res="381167.1" algo="FTMS"/>
<pk mz="467.192300" i="2677285.3" sn="18.83" a="2956.47" fwhm="0.001228" res="380437.6" algo="FTMS"/>
<pk mz="467.205333" i="3365927.8" sn="24.28" a="3932.57" fwhm="0.001252" res="373231.1" algo="FTMS"/>
<pk mz="467.223354" i="1236011.0" sn="7.42" a="1111.66" fwhm="0.001317" res="354846.4" algo="FTMS"/>
<pk mz="467.228763" i="2196012.0" sn="15.02" a="2403.56" fwhm="0.001238" res="377436.8" algo="FTMS"/>
<pk mz="467.241812" i="2077742.5" sn="14.08" a="2221.95" fwhm="0.001327" res="352199.6" algo="FTMS"/>
<pk mz="467.265133" i="1222195.0" sn="7.31" a="997.67" fwhm="0.001379" res="338792.9" algo="FTMS"/>
<pk mz="468.042047" i="1402309.3" sn="8.73" a="1150.90" fwhm="0.001194" res="392077.9" algo="FTMS"/>
<pk mz="468.078420" i="3047116.0" sn="21.76" a="3749.54" fwhm="0.001369" res="341865.3" algo="FTMS"/>
<pk mz="468.086493" i="2157773.5" z="-1" sn="14.72" a="2346.73" fwhm="0.001267" res="369300.5" algo="FTMS" component_name="AQ" deconvoluted_molecular_mass="467.083806" deconvoluted_isotopic_mass="468.086979"/>
<pk mz="468.089639" i="1414350.3" sn="8.83" a="1300.35" fwhm="0.001187" res="394213.7" algo="FTMS"/>
<pk mz="468.114773" i="2928339.0" sn="20.82" a="3408.46" fwhm="0.001318" res="355252.0" algo="FTMS"/>
<pk mz="468.122939" i="2013908.5" z="-1" sn="13.58" a="2365.42" fwhm="0.001358" res="344741.3" algo="FTMS" component_name="BJ" deconvoluted_molecular_mass="467.120015" deconvoluted_isotopic_mass="468.123425"/>
<pk mz="468.151215" i="1597913.8" sn="10.28" a="1857.63" fwhm="0.001403" res="333690.9" algo="FTMS"/>
<pk mz="468.164207" i="1990876.1" sn="13.39" a="2347.86" fwhm="0.001341" res="349144.2" algo="FTMS"/>
<pk mz="468.200673" i="1272547.0" sn="7.71" a="1145.23" fwhm="0.001262" res="371112.0" algo="FTMS"/>
<pk mz="468.978334" i="1779315.9" sn="11.72" a="2336.72" fwhm="0.001916" res="244706.6" algo="FTMS"/>
<pk mz="469.005183" i="1369208.9" sn="8.47" a="1797.66" fwhm="0.001846" res="254094.5" algo="FTMS"/>
<pk mz="469.026189" i="1768060.8" sn="11.63" a="2000.29" fwhm="0.001419" res="330578.2" algo="FTMS"/>
<pk mz="469.041235" i="1882495.5" sn="12.54" a="1985.70" fwhm="0.001299" res="361191.2" algo="FTMS"/>
<pk mz="469.052356" i="1232641.6" sn="7.39" a="1763.27" fwhm="0.002125" res="220762.4" algo="FTMS"/>
<pk mz="469.062380" i="7112067.5" sn="53.94" a="9937.97" fwhm="0.001422" res="329834.7" algo="FTMS"/>
<pk mz="469.073635" i="1272965.5" sn="7.71" a="1317.99" fwhm="0.001310" res="358180.3" algo="FTMS"/>
<pk mz="469.077705" i="1613702.3" sn="10.41" a="1977.32" fwhm="0.001388" res="337904.8" algo="FTMS"/>
<pk mz="469.098726" i="9357706.0" z="-1" sn="71.73" a="12976.18" fwhm="0.001396" res="335932.2" algo="FTMS" component_name="AN" deconvoluted_molecular_mass="469.099314" deconvoluted_isotopic_mass="469.099215"/>
<pk mz="469.110067" i="1906572.3" sn="12.73" a="2046.99" fwhm="0.001300" res="360736.4" algo="FTMS"/>
<pk mz="469.121266" i="3089294.3" sn="22.09" a="3950.81" fwhm="0.001446" res="324457.3" algo="FTMS"/>
<pk mz="469.135177" i="7516561.0" sn="57.15" a="10144.79" fwhm="0.001399" res="335367.5" algo="FTMS"/>
<pk mz="469.171596" i="3925399.8" sn="28.71" a="4900.37" fwhm="0.001358" res="345475.4" algo="FTMS"/>
<pk mz="469.184782" i="1346970.1" sn="8.29" a="1490.94" fwhm="0.001714" res="273731.3" algo="FTMS"/>
<pk mz="469.207875" i="3239326.5" sn="23.28" a="4044.14" fwhm="0.001375" res="341354.7" algo="FTMS"/>
<pk mz="469.221025" i="1436320.8" sn="9.00" a="1345.56" fwhm="0.001323" res="354670.7" algo="FTMS"/>
<pk mz="469.244316" i="2814373.3" sn="19.91" a="3373.95" fwhm="0.001378" res="340420.3" algo="FTMS"/>
<pk mz="469.280712" i="2219947.8" sn="15.21" a="2384.35" fwhm="0.001342" res="349775.7" algo="FTMS"/>
<pk mz="470.036555" i="2064951.0" sn="13.98" a="2293.10" fwhm="0.001304" res="360400.8" algo="FTMS"/>
<pk mz="470.057629" i="1468986.8" sn="9.26" a="1619.21" fwhm="0.001368" res="343508.4" algo="FTMS"/>
<pk mz="470.065867" i="1412924.4" sn="8.82" a="1274.28" fwhm="0.001322" res="355689.3" algo="FTMS"/>
<pk mz="470.072688" i="1349053.6" sn="8.31" a="1750.99" fwhm="0.001753" res="268189.2" algo="FTMS"/>
<pk mz="470.094155" i="2524225.5" z="-1" sn="17.62" a="2826.70" fwhm="0.001344" res="349724.0" algo="FTMS" component_name="AQ" deconvoluted_molecular_mass="467.083806" deconvoluted_isotopic_mass="470.094646"/>
<pk mz="470.102041" i="2663491.0" z="-1" sn="18.72" a="2781.88" fwhm="0.001238" res="379723.8" algo="FTMS" component_name="AN" deconvoluted_molecular_mass="469.099314" deconvoluted_isotopic_mass="470.102532"/>
<pk mz="470.130510" i="2118216.3" sn="14.40" a="2319.51" fwhm="0.001269" res="370441.8" algo="FTMS"/>
<pk mz="470.138327" i="1868105.6" sn="12.42" a="2139.59" fwhm="0.001445" res="325379.3" algo="FTMS"/>
<pk mz="471.020583" i="2140906.3" sn="14.58" a="2241.06" fwhm="0.001299" res="362487.1" algo="FTMS"/>
<pk mz="471.041607" i="3549934.3" sn="25.74" a="4544.69" fwhm="0.001329" res="354442.9" algo="FTMS"/>
<pk mz="471.056859" i="2143473.0" sn="14.60" a="2516.51" fwhm="0.001367" res="344698.1" algo="FTMS"/>
<pk mz="471.068168" i="1239411.0" sn="7.44" a="1380.24" fwhm="0.001645" res="286443.0" algo="FTMS"/>
<pk mz="471.078028" i="7758580.5" sn="59.06" a="10860.69" fwhm="0.001439" res="327298.2" algo="FTMS"/>
<pk mz="471.093299" i="2210039.5" sn="15.13" a="2780.14" fwhm="0.001493" res="315530.8" algo="FTMS"/>
<pk mz="471.106408" i="1406713.9" z="-1" sn="8.76" a="1337.05" fwhm="0.001320" res="356809.4" algo="FTMS" component_name="AN" deconvoluted_molecular_mass="469.099314" deconvoluted_isotopic_mass="471.106901"/>
<pk mz="471.114397" i="7543547.5" sn="57.36" a="10608.92" fwhm="0.001439" res="327395.5" algo="FTMS"/>
<pk mz="471.125665" i="1309181.4" sn="7.99" a="1241.74" fwhm="0.001329" res="354427.7" algo="FTMS"/>
<pk mz="471.129836" i="1569022.1" sn="10.05" a="1657.24" fwhm="0.001356" res="347495.9" algo="FTMS"/>
<pk mz="471.150822" i="4948738.0" sn="36.81" a="6717.11" fwhm="0.001430" res="329515.3" algo="FTMS"/>
<pk mz="471.187220" i="3744520.5" sn="27.28" a="4539.48" fwhm="0.001351" res="348816.9" algo="FTMS"/>
<pk mz="471.209670" i="1562124.6" sn="10.00" a="1593.72" fwhm="0.001323" res="356036.5" algo="FTMS"/>
<pk mz="471.223602" i="4649743.0" sn="34.44" a="5985.32" fwhm="0.001386" res="339992.1" algo="FTMS"/>
<pk mz="471.259927" i="3986197.8" sn="29.19" a="5086.85" fwhm="0.001393" res="338358.4" algo="FTMS"/>
<pk mz="471.282345" i="1208857.8" sn="7.20" a="1073.07" fwhm="0.001250" res="377078.7" algo="FTMS"/>
<pk mz="471.296275" i="1687580.3" sn="10.99" a="1784.47" fwhm="0.001298" res="363228.2" algo="FTMS"/>
<pk mz="472.015676" i="1325725.9" sn="8.12" a="1434.28" fwhm="0.001438" res="328196.3" algo="FTMS"/>
<pk mz="472.052029" i="2357668.3" sn="16.29" a="2712.12" fwhm="0.001313" res="359544.7" algo="FTMS"/>
<pk mz="472.063590" i="1343654.4" sn="8.26" a="1261.65" fwhm="0.001278" res="369501.9" algo="FTMS"/>
<pk mz="472.073417" i="1334952.1" sn="8.20" a="1237.77" fwhm="0.001274" res="370647.0" algo="FTMS"/>
<pk mz="472.081351" i="1339817.6" sn="8.23" a="1529.87" fwhm="0.001394" res="338757.7" algo="FTMS"/>
<pk mz="472.117729" i="1826736.1" sn="12.09" a="1849.04" fwhm="0.001269" res="371919.3" algo="FTMS"/>
<pk mz="472.146225" i="1299893.3" sn="7.92" a="1072.40" fwhm="0.001235" res="382228.7" algo="FTMS"/>
<pk mz="472.218900" i="1203906.3" sn="7.16" a="965.34" fwhm="0.001180" res="400063.1" algo="FTMS"/>
<pk mz="472.226981" i="1199299.6" sn="7.12" a="1034.05" fwhm="0.001176" res="401530.7" algo="FTMS"/>
<pk mz="472.241351" i="1896390.3" sn="12.64" a="1957.89" fwhm="0.001271" res="371572.3" algo="FTMS"/>
<pk mz="473.036129" i="2904660.0" sn="20.62" a="3386.43" fwhm="0.001392" res="339729.9" algo="FTMS"/>
<pk mz="473.047437" i="1483094.0" sn="9.37" a="1577.59" fwhm="0.001336" res="353969.1" algo="FTMS"/>
<pk mz="473.057303" i="4396119.5" sn="32.43" a="5501.29" fwhm="0.001380" res="342815.3" algo="FTMS"/>
<pk mz="473.072547" i="3484250.5" sn="25.21" a="4158.19" fwhm="0.001384" res="341819.5" algo="FTMS"/>
<pk mz="473.083897" i="1514076.4" sn="9.61" a="1477.51" fwhm="0.001299" res="364108.2" algo="FTMS"/>
<pk mz="473.093701" i="4853854.0" sn="36.06" a="6286.95" fwhm="0.001392" res="339965.6" algo="FTMS"/>
<pk mz="473.108958" i="2679905.0" sn="18.84" a="3025.46" fwhm="0.001406" res="336532.2" algo="FTMS"/>
<pk mz="473.120165" i="1601122.9" sn="10.30" a="1743.37" fwhm="0.001333" res="354976.1" algo="FTMS"/>
<pk mz="473.130024" i="3612772.5" sn="26.23" a="4466.53" fwhm="0.001373" res="344510.6" algo="FTMS"/>
<pk mz="473.145297" i="1828711.3" sn="12.10" a="2171.23" fwhm="0.001420" res="333177.8" algo="FTMS"/>
<pk mz="473.166468" i="2383979.0" sn="16.50" a="2865.13" fwhm="0.001377" res="343637.6" algo="FTMS"/>
<pk mz="473.194706" i="1749872.1" sn="11.48" a="2112.57" fwhm="0.001558" res="303668.8" algo="FTMS"/>
<pk mz="473.202839" i="3529841.5" sn="25.57" a="4604.01" fwhm="0.001414" res="334666.8" algo="FTMS"/>
<pk mz="473.225410" i="2202229.5" sn="15.06" a="2398.25" fwhm="0.001290" res="366785.6" algo="FTMS"/>
<pk mz="473.239249" i="3812472.0" sn="27.81" a="4933.56" fwhm="0.001397" res="338634.8" algo="FTMS"/>
<pk mz="473.275698" i="1967486.5" sn="13.20" a="2539.34" fwhm="0.001579" res="299665.2" algo="FTMS"/>
<pk mz="473.282654" i="7873663.5" sn="59.97" a="10483.39" fwhm="0.001380" res="342845.2" algo="FTMS"/>
<pk mz="473.312129" i="1376388.9" sn="8.52" a="1144.49" fwhm="0.001201" res="394190.8" algo="FTMS"/>
<pk mz="474.031424" i="1497347.8" sn="9.48" a="1565.12" fwhm="0.001324" res="358088.6" algo="FTMS"/>
<pk mz="474.067831" i="2865930.3" sn="20.32" a="3661.00" fwhm="0.001415" res="335030.3" algo="FTMS"/>
<pk mz="474.097020" i="1192975.4" sn="7.07" a="1168.65" fwhm="0.001414" res="335370.0" algo="FTMS"/>
<pk mz="474.104349" i="1230864.6" sn="7.37" a="1023.34" fwhm="0.001205" res="393407.2" algo="FTMS"/>
<pk mz="474.161682" i="1412122.8" sn="8.80" a="1330.59" fwhm="0.001345" res="352449.9" algo="FTMS"/>
<pk mz="474.173000" i="1629980.8" sn="10.53" a="1916.42" fwhm="0.001400" res="338735.5" algo="FTMS"/>
<pk mz="474.198077" i="2233633.0" sn="15.31" a="3013.40" fwhm="0.001500" res="316076.5" algo="FTMS"/>
<pk mz="474.206282" i="1293858.5" sn="7.87" a="1561.29" fwhm="0.001489" res="318537.9" algo="FTMS"/>
<pk mz="474.234522" i="1371175.5" sn="8.48" a="1642.11" fwhm="0.001498" res="316640.3" algo="FTMS"/>
<pk mz="474.285977" i="2775344.5" sn="19.60" a="3196.36" fwhm="0.001324" res="358211.5" algo="FTMS"/>
<pk mz="475.015349" i="2097072.0" sn="14.23" a="2033.99" fwhm="0.001202" res="395282.4" algo="FTMS"/>
<pk mz="475.051800" i="4620726.5" sn="34.21" a="6094.17" fwhm="0.001415" res="335694.3" algo="FTMS"/>
<pk mz="475.063068" i="2167736.3" sn="14.79" a="2388.24" fwhm="0.001319" res="360220.7" algo="FTMS"/>
<pk mz="475.072979" i="2409914.0" sn="16.70" a="3337.63" fwhm="0.001568" res="302926.8" algo="FTMS"/>
<pk mz="475.088251" i="4516284.5" sn="33.38" a="5761.34" fwhm="0.001340" res="354577.4" algo="FTMS"/>
<pk mz="475.099544" i="2793918.8" sn="19.74" a="4024.75" fwhm="0.001595" res="297906.0" algo="FTMS"/>
<pk mz="475.109378" i="2549696.5" sn="17.81" a="2957.60" fwhm="0.001369" res="347138.4" algo="FTMS"/>
<pk mz="475.124571" i="4240835.0" sn="31.20" a="5651.36" fwhm="0.001414" res="336014.9" algo="FTMS"/>
<pk mz="475.135825" i="1348293.0" sn="8.30" a="1435.86" fwhm="0.001414" res="335950.1" algo="FTMS"/>
<pk mz="475.145818" i="1585606.8" sn="10.18" a="2115.08" fwhm="0.001588" res="299148.2" algo="FTMS"/>
<pk mz="475.160957" i="4685257.5" sn="34.72" a="6447.98" fwhm="0.001462" res="325000.1" algo="FTMS"/>
<pk mz="475.174172" i="1873099.6" sn="12.45" a="2444.28" fwhm="0.001542" res="308121.8" algo="FTMS"/>
<pk mz="475.182201" i="1955277.1" sn="13.10" a="2059.02" fwhm="0.001350" res="351954.8" algo="FTMS"/>
<pk mz="475.204602" i="1725905.0" sn="11.29" a="1492.57" fwhm="0.001139" res="417225.5" algo="FTMS"/>
<pk mz="475.210458" i="2363346.0" sn="16.33" a="2641.42" fwhm="0.001307" res="363669.4" algo="FTMS"/>
<pk mz="475.218558" i="2453459.5" sn="17.05" a="2702.69" fwhm="0.001304" res="364546.0" algo="FTMS"/>
<pk mz="475.254741" i="1925081.8" sn="12.86" a="1888.22" fwhm="0.001241" res="382825.7" algo="FTMS"/>
<pk mz="476.047055" i="2351715.0" sn="16.24" a="2569.86" fwhm="0.001302" res="365736.0" algo="FTMS"/>
<pk mz="476.058381" i="1295716.9" sn="7.88" a="1808.07" fwhm="0.001735" res="274347.2" algo="FTMS"/>
<pk mz="476.083450" i="3202665.3" sn="22.98" a="3830.85" fwhm="0.001395" res="341271.4" algo="FTMS"/>
<pk mz="476.094492" i="1515883.1" sn="9.62" a="1717.16" fwhm="0.001432" res="332366.4" algo="FTMS"/>
<pk mz="476.114983" i="2162798.8" sn="14.74" a="2167.27" fwhm="0.001275" res="373323.1" algo="FTMS"/>
<pk mz="476.119967" i="1460079.5" sn="9.18" a="1288.70" fwhm="0.001208" res="394206.6" algo="FTMS"/>
<pk mz="476.122182" i="1196271.9" sn="7.09" a="1268.02" fwhm="0.001453" res="327636.5" algo="FTMS"/>
<pk mz="476.164386" i="1207671.1" sn="7.18" a="1094.67" fwhm="0.001212" res="392966.5" algo="FTMS"/>
<pk mz="476.177525" i="1199993.4" sn="7.12" a="797.03" fwhm="0.001004" res="474190.9" algo="FTMS"/>
<pk mz="476.213742" i="1662591.6" sn="10.78" a="1468.40" fwhm="0.001094" res="435393.1" algo="FTMS"/>
<pk mz="477.031092" i="3193612.0" sn="22.67" a="4658.24" fwhm="0.001571" res="303555.8" algo="FTMS"/>
<pk mz="477.067404" i="5285650.5" sn="39.07" a="6832.74" fwhm="0.001409" res="338686.1" algo="FTMS"/>
<pk mz="477.078665" i="2994964.3" sn="21.11" a="4065.30" fwhm="0.001458" res="327284.7" algo="FTMS"/>
<pk mz="477.103913" i="6097688.5" sn="45.43" a="8526.59" fwhm="0.001435" res="332404.0" algo="FTMS"/>
<pk mz="477.115146" i="2254106.5" sn="15.31" a="2710.12" fwhm="0.001368" res="348653.2" algo="FTMS"/>
<pk mz="477.125077" i="1207452.1" sn="7.11" a="1489.05" fwhm="0.001673" res="285206.6" algo="FTMS"/>
<pk mz="477.140253" i="4895518.5" sn="36.01" a="6346.91" fwhm="0.001407" res="339006.6" algo="FTMS"/>
<pk mz="477.153476" i="1268769.0" sn="7.59" a="915.18" fwhm="0.001133" res="421010.1" algo="FTMS"/>
<pk mz="477.172627" i="7946020.5" sn="59.92" a="11845.21" fwhm="0.001495" res="319257.9" algo="FTMS"/>
<pk mz="477.176678" i="2666789.0" sn="18.54" a="3091.32" fwhm="0.001353" res="352728.9" algo="FTMS"/>
<pk mz="477.189679" i="3097895.3" sn="21.92" a="3851.19" fwhm="0.001382" res="345220.1" algo="FTMS"/>
<pk mz="477.197414" i="1203240.5" sn="7.07" a="1111.69" fwhm="0.001281" res="372661.5" algo="FTMS"/>
<pk mz="477.207058" i="1201706.1" sn="7.06" a="996.24" fwhm="0.001140" res="418752.9" algo="FTMS"/>
<pk mz="477.213174" i="1624107.3" sn="10.37" a="2115.62" fwhm="0.001626" res="293541.5" algo="FTMS"/>
<pk mz="477.226025" i="2994989.5" sn="21.11" a="3581.21" fwhm="0.001371" res="348197.5" algo="FTMS"/>
<pk mz="478.026298" i="1277109.8" sn="7.65" a="1054.02" fwhm="0.001365" res="350086.1" algo="FTMS"/>
<pk mz="478.062844" i="2206140.0" sn="14.93" a="2485.46" fwhm="0.001293" res="369778.4" algo="FTMS"/>
<pk mz="478.070858" i="1584829.3" sn="10.06" a="1957.22" fwhm="0.001521" res="314333.5" algo="FTMS"/>
<pk mz="478.099067" i="2770882.0" sn="19.36" a="3218.42" fwhm="0.001359" res="351816.2" algo="FTMS"/>
<pk mz="478.107146" i="1419715.4" sn="8.77" a="1647.03" fwhm="0.001543" res="309906.8" algo="FTMS"/>
<pk mz="478.110395" i="1435844.0" sn="8.89" a="1462.70" fwhm="0.001376" res="347352.8" algo="FTMS"/>
<pk mz="478.135633" i="1893320.3" sn="12.48" a="1757.10" fwhm="0.001213" res="394208.7" algo="FTMS"/>
<pk mz="478.147005" i="1228490.1" sn="7.27" a="1215.14" fwhm="0.001332" res="359044.2" algo="FTMS"/>
<pk mz="478.175925" i="1707983.1" sn="11.03" a="1441.77" fwhm="0.001192" res="401156.8" algo="FTMS"/>
<pk mz="478.193122" i="1690578.0" sn="10.89" a="1810.07" fwhm="0.001299" res="368034.9" algo="FTMS"/>
<pk mz="478.229420" i="1290712.1" sn="7.76" a="1035.96" fwhm="0.001219" res="392444.9" algo="FTMS"/>
<pk mz="479.046788" i="4831330.0" sn="35.50" a="6576.51" fwhm="0.001479" res="323919.3" algo="FTMS"/>
<pk mz="479.057980" i="1223012.1" sn="7.22" a="848.67" fwhm="0.001083" res="442444.7" algo="FTMS"/>
<pk mz="479.083178" i="6573160.5" sn="49.15" a="9431.31" fwhm="0.001462" res="327758.9" algo="FTMS"/>
<pk mz="479.094391" i="3389546.3" sn="24.20" a="4737.07" fwhm="0.001531" res="312845.9" algo="FTMS"/>
<pk mz="479.119502" i="9023598.0" z="-1" sn="68.36" a="13126.53" fwhm="0.001472" res="325457.5" algo="FTMS" component_name="AX" deconvoluted_molecular_mass="479.120016" deconvoluted_isotopic_mass="479.120013"/>
<pk mz="479.130780" i="2481776.5" sn="17.09" a="3082.45" fwhm="0.001372" res="349202.9" algo="FTMS"/>
<pk mz="479.147774" i="2182259.3" sn="14.74" a="2607.99" fwhm="0.001375" res="348590.9" algo="FTMS"/>
<pk mz="479.155913" i="4722804.5" sn="34.65" a="6601.56" fwhm="0.001445" res="331519.7" algo="FTMS"/>
<pk mz="479.168919" i="1935990.8" sn="12.81" a="2266.34" fwhm="0.001483" res="323173.0" algo="FTMS"/>
<pk mz="479.187106" i="1208505.9" sn="7.11" a="1987.79" fwhm="0.002682" res="178687.5" algo="FTMS"/>
<pk mz="479.192395" i="2592890.8" sn="17.96" a="3240.87" fwhm="0.001427" res="335769.3" algo="FTMS"/>
<pk mz="479.205336" i="3667069.0" sn="26.38" a="4580.14" fwhm="0.001394" res="343759.4" algo="FTMS"/>
<pk mz="479.214348" i="1386878.5" sn="8.51" a="2281.62" fwhm="0.002299" res="208470.0" algo="FTMS"/>
<pk mz="479.241836" i="3052675.0" sn="21.56" a="4192.92" fwhm="0.001503" res="318904.6" algo="FTMS"/>
<pk mz="480.042051" i="1507081.3" sn="9.45" a="1500.30" fwhm="0.001219" res="393757.3" algo="FTMS"/>
<pk mz="480.078327" i="3617039.3" sn="25.99" a="5344.94" fwhm="0.001636" res="293460.7" algo="FTMS"/>
<pk mz="480.086511" i="1434896.8" sn="8.88" a="1456.96" fwhm="0.001234" res="389018.3" algo="FTMS"/>
<pk mz="480.089681" i="1224209.3" sn="7.23" a="1302.44" fwhm="0.001543" res="311070.4" algo="FTMS"/>
<pk mz="480.114730" i="3168021.5" sn="22.47" a="3939.21" fwhm="0.001378" res="348383.7" algo="FTMS"/>
<pk mz="480.122857" i="2502422.8" z="-1" sn="17.25" a="2730.89" fwhm="0.001311" res="366224.4" algo="FTMS" component_name="AX" deconvoluted_molecular_mass="479.120016" deconvoluted_isotopic_mass="480.123371"/>
<pk mz="480.126173" i="1344535.3" sn="8.18" a="1623.51" fwhm="0.001882" res="255108.7" algo="FTMS"/>
<pk mz="480.151038" i="2182427.5" sn="14.74" a="2503.92" fwhm="0.001445" res="332273.0" algo="FTMS"/>
<pk mz="480.164466" i="1215645.8" sn="7.17" a="1346.52" fwhm="0.001588" res="302465.3" algo="FTMS"/>
<pk mz="480.208632" i="1492005.1" sn="9.33" a="1869.95" fwhm="0.001578" res="304221.4" algo="FTMS"/>
<pk mz="481.026146" i="2905517.3" sn="20.41" a="4066.06" fwhm="0.001552" res="309893.4" algo="FTMS"/>
<pk mz="481.041345" i="1552559.8" sn="9.80" a="2201.57" fwhm="0.001846" res="260627.9" algo="FTMS"/>
<pk mz="481.062363" i="6784435.5" sn="50.81" a="9462.37" fwhm="0.001464" res="328629.1" algo="FTMS"/>
<pk mz="481.073795" i="1783989.1" sn="11.62" a="2282.34" fwhm="0.001545" res="311473.1" algo="FTMS"/>
<pk mz="481.098765" i="7737785.5" sn="58.28" a="11072.40" fwhm="0.001485" res="323895.0" algo="FTMS"/>
<pk mz="481.109819" i="2515899.0" sn="17.35" a="3133.50" fwhm="0.001455" res="330719.6" algo="FTMS"/>
<pk mz="481.135161" i="7991743.5" sn="60.27" a="11262.55" fwhm="0.001455" res="330577.0" algo="FTMS"/>
<pk mz="481.163463" i="63609284.0" z="-1" sn="496.14" a="98524.05" fwhm="0.001485" res="324109.4" algo="FTMS" component_name="I" deconvoluted_molecular_mass="481.163989" deconvoluted_isotopic_mass="481.163979"/>
<pk mz="481.171581" i="3973573.3" sn="28.78" a="5538.94" fwhm="0.001462" res="329217.5" algo="FTMS"/>
<pk mz="481.184513" i="1841095.5" sn="12.07" a="1948.46" fwhm="0.001403" res="342997.2" algo="FTMS"/>
<pk mz="481.202470" i="1927882.5" sn="12.75" a="2894.89" fwhm="0.001620" res="297027.4" algo="FTMS"/>
<pk mz="481.207983" i="1943499.4" sn="12.87" a="1932.12" fwhm="0.001246" res="386282.1" algo="FTMS"/>
<pk mz="481.220982" i="2880461.5" sn="20.21" a="3546.21" fwhm="0.001403" res="343005.5" algo="FTMS"/>
<pk mz="481.244286" i="1720785.4" sn="11.12" a="1533.00" fwhm="0.001197" res="401928.0" algo="FTMS"/>
<pk mz="482.057702" i="2042456.0" sn="13.64" a="2228.04" fwhm="0.001352" res="356524.5" algo="FTMS"/>
<pk mz="482.065639" i="1350489.3" sn="8.22" a="1581.52" fwhm="0.001478" res="326207.2" algo="FTMS"/>
<pk mz="482.094022" i="2597470.0" sn="17.99" a="3015.04" fwhm="0.001393" res="345987.2" algo="FTMS"/>
<pk mz="482.102057" i="2153055.3" sn="14.51" a="2516.14" fwhm="0.001360" res="354544.6" algo="FTMS"/>
<pk mz="482.105121" i="1569631.8" sn="9.94" a="1922.90" fwhm="0.001495" res="322396.6" algo="FTMS"/>
<pk mz="482.130468" i="2164324.0" sn="14.60" a="2639.90" fwhm="0.001414" res="341020.1" algo="FTMS"/>
<pk mz="482.138520" i="2424421.3" sn="16.64" a="3193.77" fwhm="0.001490" res="323489.1" algo="FTMS"/>
<pk mz="482.166855" i="16177770.0" z="-1" sn="124.42" a="23775.54" fwhm="0.001472" res="327587.9" algo="FTMS" component_name="I" deconvoluted_molecular_mass="481.163989" deconvoluted_isotopic_mass="482.167374"/>
<pk mz="482.174938" i="1333099.3" sn="8.08" a="1249.60" fwhm="0.001281" res="376376.1" algo="FTMS"/>
<pk mz="482.179910" i="1349996.1" sn="8.22" a="1354.18" fwhm="0.001283" res="375763.3" algo="FTMS"/>
<pk mz="483.020576" i="1385462.4" sn="8.49" a="1175.48" fwhm="0.001257" res="384221.7" algo="FTMS"/>
<pk mz="483.041628" i="4001529.8" sn="28.99" a="5154.48" fwhm="0.001405" res="343743.0" algo="FTMS"/>
<pk mz="483.056989" i="1682172.4" sn="10.82" a="1688.78" fwhm="0.001283" res="376516.1" algo="FTMS"/>
<pk mz="483.068022" i="1210110.1" sn="7.12" a="881.34" fwhm="0.001162" res="415745.1" algo="FTMS"/>
<pk mz="483.078040" i="7674624.0" sn="57.78" a="11350.38" fwhm="0.001522" res="317490.0" algo="FTMS"/>
<pk mz="483.089206" i="2048257.6" sn="13.69" a="3255.60" fwhm="0.001713" res="282039.9" algo="FTMS"/>
<pk mz="483.093090" i="1281538.3" sn="7.68" a="1184.46" fwhm="0.001292" res="373977.2" algo="FTMS"/>
<pk mz="483.100457" i="5233411.5" sn="38.65" a="7582.23" fwhm="0.001502" res="321683.0" algo="FTMS"/>
<pk mz="483.114400" i="8164102.0" z="-1" sn="61.62" a="12100.52" fwhm="0.001513" res="319300.9" algo="FTMS" component_name="CA" deconvoluted_molecular_mass="483.115041" deconvoluted_isotopic_mass="483.114921"/>
<pk mz="483.125703" i="1871111.6" sn="12.30" a="2092.60" fwhm="0.001398" res="345509.7" algo="FTMS"/>
<pk mz="483.136879" i="8706825.0" z="-1" sn="65.87" a="13225.33" fwhm="0.001506" res="320855.7" algo="FTMS" component_name="BG" deconvoluted_molecular_mass="483.137401" deconvoluted_isotopic_mass="483.137400"/>
<pk mz="483.150820" i="5472011.5" sn="40.52" a="7677.87" fwhm="0.001477" res="327029.3" algo="FTMS"/>
<pk mz="483.160533" i="19593998.0" z="-1" sn="151.19" a="30531.04" fwhm="0.001534" res="314997.0" algo="FTMS" component_name="W" deconvoluted_molecular_mass="483.161061" deconvoluted_isotopic_mass="483.161054"/>
<pk mz="483.170145" i="1372430.9" z="-1" sn="8.39" a="1063.79" fwhm="0.001086" res="444973.3" algo="FTMS" component_name="I" deconvoluted_molecular_mass="481.163989" deconvoluted_isotopic_mass="483.170666"/>
<pk mz="483.187258" i="2877201.8" sn="20.18" a="3241.56" fwhm="0.001265" res="382010.1" algo="FTMS"/>
<pk mz="483.200166" i="1276435.9" sn="7.64" a="1178.06" fwhm="0.001277" res="378274.5" algo="FTMS"/>
<pk mz="483.223674" i="2536727.8" sn="17.51" a="2986.96" fwhm="0.001373" res="351930.5" algo="FTMS"/>
<pk mz="483.259988" i="3111709.5" sn="22.02" a="4276.47" fwhm="0.001520" res="317975.7" algo="FTMS"/>
<pk mz="483.296166" i="1241123.5" sn="7.36" a="950.88" fwhm="0.001122" res="430627.3" algo="FTMS"/>
<pk mz="484.045200" i="1399710.0" sn="8.60" a="1907.39" fwhm="0.001772" res="273186.6" algo="FTMS"/>
<pk mz="484.052186" i="1387935.1" sn="8.51" a="1058.78" fwhm="0.001057" res="458029.2" algo="FTMS"/>
<pk mz="484.063678" i="1228065.0" sn="7.26" a="1440.68" fwhm="0.001840" res="263039.3" algo="FTMS"/>
<pk mz="484.073391" i="2392994.5" sn="16.39" a="3272.83" fwhm="0.001530" res="316483.1" algo="FTMS"/>
<pk mz="484.081293" i="1489827.9" sn="9.31" a="1285.44" fwhm="0.001150" res="420913.5" algo="FTMS"/>
<pk mz="484.088549" i="1428645.0" sn="8.83" a="1718.37" fwhm="0.001526" res="317294.8" algo="FTMS"/>
<pk mz="484.109540" i="1712552.5" sn="11.05" a="1850.65" fwhm="0.001422" res="340501.4" algo="FTMS"/>
<pk mz="484.117861" i="1558441.9" z="-1" sn="9.85" a="2028.03" fwhm="0.001581" res="306271.7" algo="FTMS" component_name="CA" deconvoluted_molecular_mass="483.115041" deconvoluted_isotopic_mass="484.118384"/>
<pk mz="484.140226" i="1731501.5" z="-1" sn="11.20" a="1797.79" fwhm="0.001302" res="371722.5" algo="FTMS" component_name="BG" deconvoluted_molecular_mass="483.137401" deconvoluted_isotopic_mass="484.140749"/>
<pk mz="484.146104" i="1469870.5" sn="9.15" a="1327.87" fwhm="0.001290" res="375385.7" algo="FTMS"/>
<pk mz="484.154224" i="1387439.8" sn="8.51" a="1255.68" fwhm="0.001217" res="397775.7" algo="FTMS"/>
<pk mz="484.163912" i="4347825.5" z="-1" sn="31.71" a="5766.63" fwhm="0.001445" res="335034.9" algo="FTMS" component_name="W" deconvoluted_molecular_mass="483.161061" deconvoluted_isotopic_mass="484.164436"/>
<pk mz="484.195282" i="1267894.5" sn="7.57" a="1564.09" fwhm="0.001745" res="277521.2" algo="FTMS"/>
<pk mz="485.036182" i="2656319.3" sn="18.45" a="3157.33" fwhm="0.001364" res="355524.2" algo="FTMS"/>
<pk mz="485.057331" i="5055554.5" sn="37.25" a="6955.27" fwhm="0.001442" res="336356.4" algo="FTMS"/>
<pk mz="485.072503" i="2573893.3" sn="17.80" a="3596.99" fwhm="0.001564" res="310074.3" algo="FTMS"/>
<pk mz="485.083711" i="1405511.0" sn="8.65" a="1309.70" fwhm="0.001250" res="388033.1" algo="FTMS"/>
<pk mz="485.093683" i="6373448.5" sn="47.58" a="9565.78" fwhm="0.001547" res="313642.1" algo="FTMS"/>
<pk mz="485.104887" i="1666378.4" sn="10.69" a="1900.32" fwhm="0.001428" res="339737.3" algo="FTMS"/>
<pk mz="485.108821" i="1460555.0" sn="9.08" a="1431.34" fwhm="0.001372" res="353477.9" algo="FTMS"/>
<pk mz="485.130080" i="6519886.5" sn="48.73" a="9438.01" fwhm="0.001517" res="319812.9" algo="FTMS"/>
<pk mz="485.140923" i="1216336.3" sn="7.16" a="1218.64" fwhm="0.001394" res="348045.3" algo="FTMS"/>
<pk mz="485.145409" i="1284945.0" sn="7.70" a="1212.84" fwhm="0.001447" res="335384.2" algo="FTMS"/>
<pk mz="485.166345" i="2989652.3" sn="21.06" a="3978.13" fwhm="0.001473" res="329265.1" algo="FTMS"/>
<pk mz="485.202916" i="3374170.3" sn="24.08" a="4261.19" fwhm="0.001418" res="342155.9" algo="FTMS"/>
<pk mz="485.239218" i="3885152.3" sn="28.08" a="5150.91" fwhm="0.001458" res="332878.5" algo="FTMS"/>
<pk mz="485.275646" i="3239014.0" sn="23.02" a="4730.38" fwhm="0.001571" res="308985.8" algo="FTMS"/>
<pk mz="486.031524" i="1852640.4" sn="12.15" a="2122.21" fwhm="0.001378" res="352678.6" algo="FTMS"/>
<pk mz="486.067808" i="1836774.3" sn="12.03" a="1837.57" fwhm="0.001296" res="375054.1" algo="FTMS"/>
<pk mz="486.078961" i="1501160.1" sn="9.40" a="1801.21" fwhm="0.001490" res="326270.9" algo="FTMS"/>
<pk mz="486.089057" i="1559785.8" sn="9.85" a="1794.37" fwhm="0.001428" res="340302.0" algo="FTMS"/>
<pk mz="486.097090" i="1436907.0" sn="8.89" a="1617.82" fwhm="0.001518" res="320298.0" algo="FTMS"/>
<pk mz="486.125133" i="1676527.5" z="-1" sn="10.77" a="1769.11" fwhm="0.001430" res="339937.4" algo="FTMS" component_name="CA" deconvoluted_molecular_mass="483.115041" deconvoluted_isotopic_mass="486.125661"/>
<pk mz="486.257106" i="1357060.9" sn="8.27" a="1241.23" fwhm="0.001290" res="376956.1" algo="FTMS"/>
<pk mz="487.015378" i="2212223.0" sn="14.97" a="2490.33" fwhm="0.001381" res="352667.5" algo="FTMS"/>
<pk mz="487.036511" i="1560450.5" sn="9.86" a="1956.68" fwhm="0.001503" res="324049.9" algo="FTMS"/>
<pk mz="487.051841" i="3277189.0" sn="23.31" a="4094.74" fwhm="0.001412" res="344827.0" algo="FTMS"/>
<pk mz="487.063125" i="1589126.8" sn="10.08" a="1733.85" fwhm="0.001255" res="388044.8" algo="FTMS"/>
<pk mz="487.073031" i="4698504.5" sn="34.45" a="7219.97" fwhm="0.001589" res="306614.0" algo="FTMS"/>
<pk mz="487.088203" i="2764170.8" sn="19.29" a="3561.04" fwhm="0.001434" res="339606.8" algo="FTMS"/>
<pk mz="487.099607" i="1906060.6" sn="12.57" a="2579.16" fwhm="0.001982" res="245750.3" algo="FTMS"/>
<pk mz="487.109368" i="5002638.0" sn="36.83" a="8039.34" fwhm="0.001619" res="300899.0" algo="FTMS"/>
<pk mz="487.124525" i="2542480.8" sn="17.55" a="3036.78" fwhm="0.001416" res="343946.0" algo="FTMS"/>
<pk mz="487.145757" i="3255188.0" sn="23.14" a="4088.89" fwhm="0.001447" res="336689.8" algo="FTMS"/>
<pk mz="487.161053" i="1290134.5" sn="7.74" a="1362.15" fwhm="0.001314" res="370712.4" algo="FTMS"/>
<pk mz="487.182126" i="2557338.0" sn="17.67" a="3382.03" fwhm="0.001493" res="326219.4" algo="FTMS"/>
<pk mz="487.218504" i="3483039.8" sn="24.93" a="4793.29" fwhm="0.001544" res="315578.9" algo="FTMS"/>
<pk mz="487.240970" i="1530787.4" sn="9.63" a="1619.37" fwhm="0.001420" res="343210.7" algo="FTMS"/>
<pk mz="487.254927" i="3387301.8" sn="24.18" a="4623.09" fwhm="0.001454" res="335001.2" algo="FTMS"/>
<pk mz="487.291253" i="2162603.5" sn="14.58" a="2600.90" fwhm="0.001444" res="337501.1" algo="FTMS"/>
<pk mz="488.047072" i="2409509.0" sn="16.51" a="3354.10" fwhm="0.001553" res="314186.7" algo="FTMS"/>
<pk mz="488.055024" i="1231910.1" sn="7.28" a="1129.29" fwhm="0.001318" res="370378.7" algo="FTMS"/>
<pk mz="488.058351" i="1337126.8" sn="8.11" a="1803.72" fwhm="0.001859" res="262522.9" algo="FTMS"/>
<pk mz="488.083612" i="1799722.8" sn="11.73" a="2352.75" fwhm="0.001449" res="336744.0" algo="FTMS"/>
<pk mz="488.094714" i="1528876.5" sn="9.61" a="1531.24" fwhm="0.001315" res="371302.1" algo="FTMS"/>
<pk mz="488.130931" i="1393714.4" sn="8.55" a="1339.13" fwhm="0.001400" res="348746.7" algo="FTMS"/>
<pk mz="488.188444" i="1235003.6" sn="7.31" a="1522.16" fwhm="0.001576" res="309772.2" algo="FTMS"/>
<pk mz="488.213788" i="1834047.6" sn="12.00" a="2088.89" fwhm="0.001362" res="358385.5" algo="FTMS"/>
<pk mz="488.236211" i="1237059.3" sn="7.32" a="968.67" fwhm="0.001269" res="384636.1" algo="FTMS"/>
<pk mz="488.249993" i="1573957.5" sn="9.96" a="1792.54" fwhm="0.001475" res="331059.2" algo="FTMS"/>
<pk mz="489.031057" i="2960066.5" sn="20.83" a="3806.77" fwhm="0.001444" res="338566.7" algo="FTMS"/>
<pk mz="489.052301" i="2144454.0" sn="14.43" a="4079.78" fwhm="0.002001" res="244372.7" algo="FTMS"/>
<pk mz="489.067391" i="4345544.5" sn="31.68" a="6500.01" fwhm="0.001558" res="313853.2" algo="FTMS"/>
<pk mz="489.078813" i="1576650.1" sn="9.98" a="1385.50" fwhm="0.001179" res="414740.9" algo="FTMS"/>
<pk mz="489.088637" i="2554059.8" sn="17.64" a="3529.62" fwhm="0.001603" res="305046.6" algo="FTMS"/>
<pk mz="489.103919" i="3531470.3" sn="25.30" a="4945.08" fwhm="0.001539" res="317796.4" algo="FTMS"/>
<pk mz="489.115013" i="1828559.9" sn="11.96" a="1932.45" fwhm="0.001271" res="384870.6" algo="FTMS"/>
<pk mz="489.124940" i="2467537.5" sn="16.96" a="3296.92" fwhm="0.001502" res="325623.4" algo="FTMS"/>
<pk mz="489.140273" i="4058836.0" sn="29.44" a="5542.96" fwhm="0.001521" res="321542.8" algo="FTMS"/>
<pk mz="489.161388" i="1805783.4" sn="11.78" a="2458.95" fwhm="0.001787" res="273797.7" algo="FTMS"/>
<pk mz="489.176627" i="1267929.8" sn="7.56" a="1385.49" fwhm="0.001478" res="330939.5" algo="FTMS"/>
<pk mz="489.189687" i="1689051.9" sn="10.86" a="2007.28" fwhm="0.001432" res="341550.9" algo="FTMS"/>
<pk mz="489.197954" i="1640413.3" sn="10.48" a="1918.18" fwhm="0.001502" res="325771.7" algo="FTMS"/>
<pk mz="489.212975" i="1582047.6" sn="10.03" a="1986.65" fwhm="0.001650" res="296579.6" algo="FTMS"/>
<pk mz="489.226016" i="2348257.8" sn="16.03" a="3074.15" fwhm="0.001528" res="320263.3" algo="FTMS"/>
<pk mz="489.234057" i="2456291.0" sn="16.88" a="3102.95" fwhm="0.001434" res="341068.3" algo="FTMS"/>
<pk mz="489.270440" i="1280744.8" sn="7.66" a="1105.46" fwhm="0.001261" res="388141.1" algo="FTMS"/>
<pk mz="490.062767" i="2670439.3" sn="18.35" a="3232.73" fwhm="0.001348" res="363611.3" algo="FTMS"/>
<pk mz="490.073808" i="1440361.1" sn="8.82" a="1579.78" fwhm="0.001462" res="335184.7" algo="FTMS"/>
<pk mz="490.099103" i="2591597.0" sn="17.74" a="3462.60" fwhm="0.001501" res="326554.6" algo="FTMS"/>
<pk mz="490.110202" i="1560942.9" sn="9.75" a="1397.00" fwhm="0.001242" res="394637.9" algo="FTMS"/>
<pk mz="490.130610" i="1321330.1" sn="7.90" a="1301.24" fwhm="0.001440" res="340348.3" algo="FTMS"/>
<pk mz="490.135522" i="2099571.0" sn="13.93" a="2442.48" fwhm="0.001433" res="342138.0" algo="FTMS"/>
<pk mz="490.156747" i="1367158.3" sn="8.25" a="1520.69" fwhm="0.001591" res="308073.3" algo="FTMS"/>
<pk mz="490.193116" i="1935740.1" sn="12.66" a="1916.00" fwhm="0.001339" res="366159.9" algo="FTMS"/>
<pk mz="490.229539" i="1637249.9" sn="10.34" a="1634.86" fwhm="0.001308" res="374846.9" algo="FTMS"/>
<pk mz="491.010414" i="1340158.4" sn="8.04" a="1165.32" fwhm="0.001308" res="375500.3" algo="FTMS"/>
<pk mz="491.046780" i="4854788.0" sn="35.29" a="6869.52" fwhm="0.001499" res="327527.9" algo="FTMS"/>
<pk mz="491.057984" i="1629701.9" sn="10.28" a="2554.68" fwhm="0.001829" res="268539.1" algo="FTMS"/>
<pk mz="491.083119" i="5621770.0" sn="41.23" a="8445.32" fwhm="0.001573" res="312189.0" algo="FTMS"/>
<pk mz="491.094335" i="3528203.8" sn="25.00" a="4969.45" fwhm="0.001554" res="315955.9" algo="FTMS"/>
<pk mz="491.104281" i="1348365.3" sn="8.10" a="1630.10" fwhm="0.001710" res="287162.3" algo="FTMS"/>
<pk mz="491.119559" i="4285455.5" sn="30.87" a="5972.46" fwhm="0.001490" res="329677.9" algo="FTMS"/>
<pk mz="491.130720" i="1835537.5" sn="11.88" a="2274.04" fwhm="0.001480" res="331794.4" algo="FTMS"/>
<pk mz="491.155942" i="4130837.5" sn="29.68" a="6010.61" fwhm="0.001524" res="322202.3" algo="FTMS"/>
<pk mz="491.169027" i="1250327.6" sn="7.34" a="1289.39" fwhm="0.001377" res="356653.9" algo="FTMS"/>
<pk mz="491.192444" i="1860635.4" sn="12.07" a="1881.16" fwhm="0.001340" res="366678.3" algo="FTMS"/>
<pk mz="491.205247" i="3116573.3" sn="21.81" a="4081.59" fwhm="0.001481" res="331663.9" algo="FTMS"/>
<pk mz="491.241785" i="2269219.3" sn="15.24" a="2479.65" fwhm="0.001308" res="375605.7" algo="FTMS"/>
<pk mz="492.042052" i="1707938.5" sn="10.89" a="2055.43" fwhm="0.001456" res="337945.1" algo="FTMS"/>
<pk mz="492.049811" i="1331363.8" sn="7.97" a="1181.41" fwhm="0.001263" res="389456.5" algo="FTMS"/>
<pk mz="492.078273" i="2597032.3" sn="17.78" a="3181.92" fwhm="0.001476" res="333278.0" algo="FTMS"/>
<pk mz="492.086250" i="1296169.5" sn="7.70" a="1699.97" fwhm="0.001754" res="280616.7" algo="FTMS"/>
<pk mz="492.089569" i="1295274.0" sn="7.69" a="1234.29" fwhm="0.001363" res="361020.8" algo="FTMS"/>
<pk mz="492.114765" i="2440366.0" sn="16.57" a="2762.15" fwhm="0.001331" res="369794.7" algo="FTMS"/>
<pk mz="492.122731" i="1319343.4" sn="7.88" a="1351.91" fwhm="0.001428" res="344721.9" algo="FTMS"/>
<pk mz="492.125991" i="1527471.9" sn="9.49" a="1892.31" fwhm="0.001901" res="258848.9" algo="FTMS"/>
<pk mz="492.151053" i="1465523.9" sn="9.01" a="1299.82" fwhm="0.001210" res="406575.3" algo="FTMS"/>
<pk mz="492.208779" i="2266813.0" sn="15.22" a="2950.84" fwhm="0.001534" res="320805.8" algo="FTMS"/>
<pk mz="493.025988" i="2547519.0" sn="17.40" a="3148.13" fwhm="0.001532" res="321821.0" algo="FTMS"/>
<pk mz="493.062360" i="6244676.5" sn="46.06" a="9344.18" fwhm="0.001573" res="313489.0" algo="FTMS"/>
<pk mz="493.073719" i="2094918.5" sn="13.89" a="2329.93" fwhm="0.001345" res="366476.9" algo="FTMS"/>
<pk mz="493.082893" i="1286215.9" sn="7.62" a="2310.61" fwhm="0.002517" res="195938.7" algo="FTMS"/>
<pk mz="493.098817" i="5964106.5" sn="43.89" a="8502.40" fwhm="0.001500" res="328691.8" algo="FTMS"/>
<pk mz="493.109909" i="2585420.3" sn="17.69" a="3820.92" fwhm="0.001599" res="308431.5" algo="FTMS"/>
<pk mz="493.135113" i="6871376.0" sn="50.92" a="9920.46" fwhm="0.001517" res="325010.0" algo="FTMS"/>
<pk mz="493.146652" i="1244754.1" sn="7.30" a="1242.48" fwhm="0.001759" res="280345.0" algo="FTMS"/>
<pk mz="493.171494" i="4011350.0" sn="28.75" a="5825.72" fwhm="0.001535" res="321357.2" algo="FTMS"/>
<pk mz="493.184573" i="2429784.0" sn="16.48" a="3475.32" fwhm="0.001615" res="305316.0" algo="FTMS"/>
<pk mz="493.207975" i="2168155.8" sn="14.46" a="2847.24" fwhm="0.001506" res="327493.0" algo="FTMS"/>
<pk mz="493.221015" i="2683230.0" sn="18.45" a="3546.29" fwhm="0.001565" res="315063.5" algo="FTMS"/>
<pk mz="493.230345" i="1500511.4" sn="9.28" a="2076.01" fwhm="0.001687" res="292288.4" algo="FTMS"/>
<pk mz="493.257391" i="1715043.6" sn="10.94" a="1907.69" fwhm="0.001424" res="346402.9" algo="FTMS"/>
<pk mz="494.057665" i="2150882.8" sn="14.32" a="2529.27" fwhm="0.001428" res="345866.6" algo="FTMS"/>
<pk mz="494.065821" i="1608164.1" sn="10.11" a="2348.21" fwhm="0.001803" res="274049.1" algo="FTMS"/>
<pk mz="494.094107" i="3215848.5" sn="22.58" a="4437.62" fwhm="0.001543" res="320235.1" algo="FTMS"/>
<pk mz="494.102019" i="1864425.9" sn="12.10" a="2425.33" fwhm="0.001529" res="323051.8" algo="FTMS"/>
<pk mz="494.105414" i="1530602.4" sn="9.51" a="1891.54" fwhm="0.001575" res="313623.0" algo="FTMS"/>
<pk mz="494.125111" i="1226989.5" sn="7.16" a="1202.27" fwhm="0.001396" res="353839.1" algo="FTMS"/>
<pk mz="494.130306" i="1656302.3" sn="10.49" a="2198.24" fwhm="0.001615" res="305897.2" algo="FTMS"/>
<pk mz="494.138539" i="1747183.6" sn="11.19" a="2018.31" fwhm="0.001455" res="339720.9" algo="FTMS"/>
<pk mz="494.166899" i="1683444.1" sn="10.70" a="1786.62" fwhm="0.001474" res="335305.8" algo="FTMS"/>
<pk mz="494.179661" i="1414134.1" sn="8.61" a="1588.86" fwhm="0.001492" res="331180.2" algo="FTMS"/>
<pk mz="494.224249" i="1368573.3" sn="8.26" a="1080.03" fwhm="0.001263" res="391227.6" algo="FTMS"/>
<pk mz="495.020666" i="1238395.8" sn="7.25" a="1193.18" fwhm="0.001528" res="323964.5" algo="FTMS"/>
<pk mz="495.041733" i="3668607.0" sn="26.09" a="5223.00" fwhm="0.001539" res="321745.4" algo="FTMS"/>
<pk mz="495.077984" i="6844037.0" sn="50.71" a="10243.17" fwhm="0.001581" res="313193.9" algo="FTMS"/>
<pk mz="495.089162" i="2066310.6" sn="13.66" a="3085.33" fwhm="0.001687" res="293460.2" algo="FTMS"/>
<pk mz="495.114439" i="7346826.5" sn="54.60" a="11159.10" fwhm="0.001556" res="318289.2" algo="FTMS"/>
<pk mz="495.125581" i="2315916.5" sn="15.60" a="3278.66" fwhm="0.001557" res="317939.2" algo="FTMS"/>
<pk mz="495.142769" i="2843279.3" sn="19.69" a="3496.95" fwhm="0.001371" res="361262.3" algo="FTMS"/>
<pk mz="495.150847" i="5842576.5" sn="42.94" a="8347.92" fwhm="0.001508" res="328276.2" algo="FTMS"/>
<pk mz="495.183188" i="15172246.0" z="-1" sn="115.27" a="24809.05" fwhm="0.001617" res="306320.0" algo="FTMS" component_name="c" deconvoluted_molecular_mass="495.183729" deconvoluted_isotopic_mass="495.183737"/>
<pk mz="495.187107" i="2530454.3" sn="17.26" a="3929.07" fwhm="0.001630" res="303828.6" algo="FTMS"/>
<pk mz="495.200229" i="2458264.3" sn="16.70" a="3452.78" fwhm="0.001594" res="310648.8" algo="FTMS"/>
<pk mz="495.223636" i="1357724.0" sn="8.17" a="1360.79" fwhm="0.001403" res="352910.3" algo="FTMS"/>
<pk mz="495.236493" i="2355358.0" sn="15.91" a="2866.20" fwhm="0.001491" res="332123.6" algo="FTMS"/>
<pk mz="496.045031" i="1638174.5" sn="10.34" a="1965.82" fwhm="0.001591" res="311704.1" algo="FTMS"/>
<pk mz="496.073369" i="2426147.0" sn="16.45" a="3421.95" fwhm="0.001590" res="311943.3" algo="FTMS"/>
<pk mz="496.081377" i="1410340.4" sn="8.58" a="1239.29" fwhm="0.001275" res="389225.9" algo="FTMS"/>
<pk mz="496.109627" i="2687784.8" sn="18.48" a="4033.18" fwhm="0.001666" res="297711.8" algo="FTMS"/>
<pk mz="496.117907" i="1953066.1" sn="12.79" a="2187.72" fwhm="0.001416" res="350346.7" algo="FTMS"/>
<pk mz="496.146013" i="2561326.5" sn="17.50" a="3211.69" fwhm="0.001515" res="327565.6" algo="FTMS"/>
<pk mz="496.186486" i="3612469.0" z="-1" sn="25.65" a="5108.57" fwhm="0.001560" res="318153.9" algo="FTMS" component_name="c" deconvoluted_molecular_mass="495.183729" deconvoluted_isotopic_mass="496.187038"/>
<pk mz="496.195408" i="1691702.5" sn="10.76" a="2110.41" fwhm="0.001564" res="317350.2" algo="FTMS"/>
<pk mz="496.793474" i="1216917.6" sn="7.08" a="1231.14" fwhm="0.001620" res="306743.4" algo="FTMS"/>
<pk mz="497.036239" i="1967548.3" sn="12.90" a="2466.32" fwhm="0.001539" res="322942.6" algo="FTMS"/>
<pk mz="497.057314" i="5563327.5" sn="40.77" a="8633.26" fwhm="0.001603" res="310045.0" algo="FTMS"/>
<pk mz="497.068772" i="1325505.4" sn="7.92" a="1417.34" fwhm="0.001422" res="349565.2" algo="FTMS"/>
<pk mz="497.092382" i="4365253.0" sn="31.49" a="4165.56" fwhm="0.001076" res="461885.3" algo="FTMS"/>
<pk mz="497.093947" i="5585861.5" sn="40.95" a="6561.78" fwhm="0.001222" res="406698.9" algo="FTMS"/>
<pk mz="497.104877" i="2657735.3" sn="18.25" a="3622.92" fwhm="0.001554" res="319934.4" algo="FTMS"/>
<pk mz="497.116145" i="15672265.0" z="-1" sn="119.15" a="25029.34" fwhm="0.001597" res="311200.0" algo="FTMS" component_name="a" deconvoluted_molecular_mass="497.116727" deconvoluted_isotopic_mass="497.116699"/>
<pk mz="497.130043" i="6829003.0" sn="50.59" a="10362.00" fwhm="0.001578" res="314954.0" algo="FTMS"/>
<pk mz="497.141282" i="3351501.0" sn="23.63" a="5263.03" fwhm="0.001758" res="282784.2" algo="FTMS"/>
<pk mz="497.152531" i="9096143.0" z="-1" sn="68.16" a="14053.85" fwhm="0.001582" res="314338.7" algo="FTMS" component_name="AV" deconvoluted_molecular_mass="497.153109" deconvoluted_isotopic_mass="497.153085"/>
<pk mz="497.158396" i="6602703.5" sn="48.83" a="9894.74" fwhm="0.001572" res="316357.8" algo="FTMS"/>
<pk mz="497.166432" i="4233169.0" sn="30.46" a="5341.54" fwhm="0.001383" res="359379.4" algo="FTMS"/>
<pk mz="497.202850" i="2965974.8" sn="20.64" a="3795.23" fwhm="0.001479" res="336190.7" algo="FTMS"/>
<pk mz="497.215844" i="1824216.9" sn="11.79" a="2260.28" fwhm="0.001460" res="340584.3" algo="FTMS"/>
<pk mz="497.239119" i="3002844.5" sn="20.92" a="4571.69" fwhm="0.001658" res="299963.5" algo="FTMS"/>
<pk mz="497.252830" i="1332190.8" sn="7.97" a="1777.63" fwhm="0.001764" res="281917.1" algo="FTMS"/>
<pk mz="497.275651" i="1983458.4" sn="13.02" a="2324.05" fwhm="0.001344" res="369873.8" algo="FTMS"/>
<pk mz="497.312073" i="1463528.1" sn="8.99" a="1614.51" fwhm="0.001514" res="328459.9" algo="FTMS"/>
<pk mz="498.060701" i="1314911.5" sn="7.84" a="1266.36" fwhm="0.001328" res="374911.3" algo="FTMS"/>
<pk mz="498.067847" i="1636960.6" sn="10.33" a="1957.84" fwhm="0.001470" res="338748.9" algo="FTMS"/>
<pk mz="498.088957" i="2267236.0" sn="15.22" a="3286.34" fwhm="0.001714" res="290528.2" algo="FTMS"/>
<pk mz="498.092228" i="1377124.5" sn="8.32" a="1244.66" fwhm="0.001359" res="366518.9" algo="FTMS"/>
<pk mz="498.097152" i="1587813.3" sn="9.95" a="1355.99" fwhm="0.001218" res="408860.0" algo="FTMS"/>
<pk mz="498.119657" i="3041384.8" z="-1" sn="21.22" a="4697.88" fwhm="0.001583" res="314743.6" algo="FTMS" component_name="a" deconvoluted_molecular_mass="497.116727" deconvoluted_isotopic_mass="498.120214"/>
<pk mz="498.125193" i="1557353.8" sn="9.72" a="1809.49" fwhm="0.001448" res="343912.1" algo="FTMS"/>
<pk mz="498.133378" i="1536363.0" sn="9.55" a="1699.26" fwhm="0.001473" res="338241.3" algo="FTMS"/>
<pk mz="498.155981" i="2599534.8" z="-1" sn="17.79" a="3677.14" fwhm="0.001605" res="310300.1" algo="FTMS" component_name="AV" deconvoluted_molecular_mass="497.153109" deconvoluted_isotopic_mass="498.156537"/>
<pk mz="498.161714" i="2813551.5" sn="19.45" a="4443.04" fwhm="0.001811" res="275061.8" algo="FTMS"/>
<pk mz="498.174780" i="1612401.6" sn="10.14" a="2572.58" fwhm="0.001924" res="258919.8" algo="FTMS"/>
<pk mz="498.211341" i="1515895.5" sn="9.39" a="1792.85" fwhm="0.001548" res="321804.3" algo="FTMS"/>
<pk mz="498.242580" i="1452412.5" sn="8.90" a="1556.38" fwhm="0.001540" res="323434.0" algo="FTMS"/>
<pk mz="498.930232" i="1526506.3" sn="9.47" a="1744.61" fwhm="0.001446" res="345066.7" algo="FTMS"/>
<pk mz="499.015649" i="1519095.9" sn="9.42" a="1706.38" fwhm="0.001609" res="310159.6" algo="FTMS"/>
<pk mz="499.036591" i="1944571.3" sn="12.72" a="2832.12" fwhm="0.001678" res="297372.7" algo="FTMS"/>
<pk mz="499.051913" i="2225405.8" sn="14.89" a="2803.49" fwhm="0.001499" res="332891.0" algo="FTMS"/>
<pk mz="499.072924" i="6523137.0" sn="48.21" a="10370.47" fwhm="0.001627" res="306834.8" algo="FTMS"/>
<pk mz="499.089689" i="3668227.8" sn="26.08" a="6494.51" fwhm="0.001927" res="259026.9" algo="FTMS"/>
<pk mz="499.109338" i="6941959.0" sn="51.46" a="10520.03" fwhm="0.001572" res="317456.3" algo="FTMS"/>
<pk mz="499.120603" i="1908488.8" sn="12.44" a="2517.86" fwhm="0.001640" res="304329.8" algo="FTMS"/>
<pk mz="499.124666" i="1233673.4" sn="7.20" a="1631.84" fwhm="0.002401" res="207888.7" algo="FTMS"/>
<pk mz="499.131785" i="1616906.5" sn="10.18" a="2146.46" fwhm="0.001595" res="312862.3" algo="FTMS"/>
<pk mz="499.145718" i="4860172.5" sn="35.32" a="7241.79" fwhm="0.001564" res="319219.5" algo="FTMS"/>
<pk mz="499.155488" i="1760014.3" sn="11.29" a="2637.88" fwhm="0.002132" res="234152.5" algo="FTMS"/>
<pk mz="499.182095" i="3324178.5" sn="23.41" a="4395.36" fwhm="0.001476" res="338204.1" algo="FTMS"/>
<pk mz="499.218530" i="3735832.3" sn="26.60" a="5609.56" fwhm="0.001620" res="308156.4" algo="FTMS"/>
<pk mz="499.254911" i="3256606.3" sn="22.89" a="4174.53" fwhm="0.001443" res="346049.1" algo="FTMS"/>
<pk mz="499.291366" i="2787620.0" sn="19.25" a="3241.34" fwhm="0.001383" res="360952.4" algo="FTMS"/>
<pk mz="499.327642" i="1217321.8" sn="7.08" a="1321.19" fwhm="0.001497" res="333654.3" algo="FTMS"/>
<pk mz="500.047046" i="1678237.0" sn="10.65" a="2040.03" fwhm="0.001500" res="333299.0" algo="FTMS"/>
<pk mz="500.068208" i="1378464.4" sn="8.33" a="1691.56" fwhm="0.001659" res="301398.7" algo="FTMS"/>
<pk mz="500.076426" i="1563297.8" sn="9.76" a="2124.61" fwhm="0.001570" res="318462.1" algo="FTMS"/>
<pk mz="500.083417" i="2029474.9" sn="13.37" a="2638.24" fwhm="0.001530" res="326844.4" algo="FTMS"/>
<pk mz="500.094771" i="1612196.6" sn="10.14" a="1738.26" fwhm="0.001458" res="343027.3" algo="FTMS"/>
<pk mz="500.104595" i="1596582.3" sn="10.02" a="2082.80" fwhm="0.001720" res="290765.2" algo="FTMS"/>
<pk mz="500.112626" i="2035111.5" sn="13.42" a="2378.25" fwhm="0.001544" res="323856.3" algo="FTMS"/>
<pk mz="500.119873" i="1352360.6" sn="8.12" a="1835.71" fwhm="0.001832" res="273036.9" algo="FTMS"/>
<pk mz="500.140967" i="1221804.1" sn="7.11" a="1328.08" fwhm="0.001473" res="339499.8" algo="FTMS"/>
<pk mz="501.031101" i="2489915.0" sn="16.94" a="3252.39" fwhm="0.001497" res="334602.9" algo="FTMS"/>
<pk mz="501.052269" i="3036734.5" sn="21.18" a="3790.79" fwhm="0.001424" res="351768.0" algo="FTMS"/>
<pk mz="501.067444" i="3254848.8" sn="22.87" a="4830.58" fwhm="0.001636" res="306190.8" algo="FTMS"/>
<pk mz="501.078684" i="2073154.6" sn="13.71" a="3288.45" fwhm="0.001760" res="284630.4" algo="FTMS"/>
<pk mz="501.088622" i="4974148.5" sn="36.20" a="7403.05" fwhm="0.001579" res="317431.1" algo="FTMS"/>
<pk mz="501.103869" i="2421318.8" sn="16.41" a="3119.41" fwhm="0.001526" res="328467.8" algo="FTMS"/>
<pk mz="501.115186" i="2036552.5" sn="13.43" a="3377.49" fwhm="0.002251" res="222628.7" algo="FTMS"/>
<pk mz="501.125003" i="4502090.0" sn="32.54" a="6016.62" fwhm="0.001484" res="337633.7" algo="FTMS"/>
<pk mz="501.140289" i="1715532.5" sn="10.94" a="2152.64" fwhm="0.001539" res="325649.1" algo="FTMS"/>
<pk mz="501.161388" i="2701392.0" sn="18.58" a="3516.20" fwhm="0.001454" res="344638.2" algo="FTMS"/>
<pk mz="501.197724" i="2892885.8" sn="20.07" a="3682.85" fwhm="0.001473" res="340347.0" algo="FTMS"/>
<pk mz="501.226118" i="1274202.4" sn="7.52" a="1300.63" fwhm="0.001418" res="353492.5" algo="FTMS"/>
<pk mz="501.234035" i="3358299.8" sn="23.67" a="4976.77" fwhm="0.001618" res="309817.5" algo="FTMS"/>
<pk mz="501.270586" i="3521121.5" sn="24.94" a="4747.30" fwhm="0.001493" res="335818.0" algo="FTMS"/>
<pk mz="501.306963" i="1701991.4" sn="10.83" a="1912.56" fwhm="0.001391" res="360464.2" algo="FTMS"/>
<pk mz="502.026260" i="1550043.4" sn="9.65" a="1658.55" fwhm="0.001509" res="332599.1" algo="FTMS"/>
<pk mz="502.062585" i="2687713.3" sn="18.47" a="3155.88" fwhm="0.001372" res="366034.8" algo="FTMS"/>
<pk mz="502.071072" i="1317090.6" sn="7.85" a="1460.69" fwhm="0.001540" res="326042.9" algo="FTMS"/>
<pk mz="502.074108" i="1707235.1" sn="10.87" a="2516.21" fwhm="0.001765" res="284500.0" algo="FTMS"/>
<pk mz="502.091887" i="2047974.0" sn="13.51" a="3344.84" fwhm="0.001881" res="266895.8" algo="FTMS"/>
<pk mz="502.099066" i="1714919.1" sn="10.93" a="2235.87" fwhm="0.001423" res="352759.4" algo="FTMS"/>
<pk mz="502.110225" i="2430697.0" sn="16.48" a="3073.08" fwhm="0.001530" res="328179.0" algo="FTMS"/>
<pk mz="502.168008" i="1225970.3" sn="7.14" a="1332.35" fwhm="0.001556" res="322726.0" algo="FTMS"/>
<pk mz="502.192848" i="1335798.3" sn="7.99" a="1576.00" fwhm="0.001462" res="343564.7" algo="FTMS"/>
<pk mz="502.201004" i="1358583.5" sn="8.17" a="1377.50" fwhm="0.001454" res="345334.2" algo="FTMS"/>
<pk mz="502.215575" i="1574649.9" sn="9.84" a="1942.17" fwhm="0.001585" res="316900.9" algo="FTMS"/>
<pk mz="502.229455" i="1856252.1" sn="12.03" a="1862.83" fwhm="0.001321" res="380113.3" algo="FTMS"/>
<pk mz="502.273882" i="1318403.4" sn="7.86" a="1491.07" fwhm="0.001629" res="308327.4" algo="FTMS"/>
<pk mz="503.046677" i="4488064.5" sn="32.43" a="6984.76" fwhm="0.001656" res="303688.0" algo="FTMS"/>
<pk mz="503.058105" i="1529986.3" sn="9.50" a="2272.35" fwhm="0.001856" res="271072.1" algo="FTMS"/>
<pk mz="503.067842" i="2695043.8" sn="18.53" a="3480.77" fwhm="0.001454" res="345909.0" algo="FTMS"/>
<pk mz="503.083115" i="4823942.5" sn="35.03" a="6869.23" fwhm="0.001540" res="326661.1" algo="FTMS"/>
<pk mz="503.094371" i="2141576.3" sn="14.24" a="2779.57" fwhm="0.001500" res="335329.5" algo="FTMS"/>
<pk mz="503.104220" i="2875273.8" sn="19.93" a="4207.06" fwhm="0.001614" res="311719.5" algo="FTMS"/>
<pk mz="503.119489" i="3999628.3" sn="28.64" a="6406.95" fwhm="0.001732" res="290551.3" algo="FTMS"/>
<pk mz="503.131011" i="1341070.1" sn="8.03" a="1774.60" fwhm="0.002130" res="236234.2" algo="FTMS"/>
<pk mz="503.140685" i="2178959.8" sn="14.53" a="2513.73" fwhm="0.001417" res="355156.9" algo="FTMS"/>
<pk mz="503.155944" i="2355090.3" sn="15.89" a="3160.80" fwhm="0.001629" res="308893.4" algo="FTMS"/>
<pk mz="503.176996" i="1942421.6" sn="12.69" a="2494.35" fwhm="0.001547" res="325253.6" algo="FTMS"/>
<pk mz="503.205416" i="1755034.3" sn="11.24" a="2069.01" fwhm="0.001403" res="358625.4" algo="FTMS"/>
<pk mz="503.213424" i="1984923.5" sn="13.02" a="2974.16" fwhm="0.001606" res="313352.4" algo="FTMS"/>
<pk mz="503.241658" i="2048928.1" sn="13.52" a="2401.70" fwhm="0.001483" res="339334.6" algo="FTMS"/>
<pk mz="503.249713" i="3008929.3" sn="20.96" a="4412.31" fwhm="0.001627" res="309280.4" algo="FTMS"/>
<pk mz="503.286373" i="1922471.4" sn="12.54" a="2444.78" fwhm="0.001657" res="303772.2" algo="FTMS"/>
<pk mz="504.041922" i="2651682.3" sn="18.19" a="3724.44" fwhm="0.001608" res="313435.2" algo="FTMS"/>
<pk mz="504.049788" i="1474595.5" sn="9.07" a="1582.47" fwhm="0.001573" res="320386.2" algo="FTMS"/>
<pk mz="504.078388" i="2191912.3" sn="14.63" a="2543.44" fwhm="0.001441" res="349861.1" algo="FTMS"/>
<pk mz="504.086599" i="1229609.5" sn="7.17" a="1362.38" fwhm="0.001511" res="333594.9" algo="FTMS"/>
<pk mz="504.089587" i="1511722.0" sn="9.35" a="1696.01" fwhm="0.001468" res="343371.3" algo="FTMS"/>
<pk mz="504.109844" i="1810989.3" sn="11.67" a="2103.30" fwhm="0.001497" res="336637.3" algo="FTMS"/>
<pk mz="504.114732" i="1605166.1" sn="10.08" a="1662.17" fwhm="0.001379" res="365502.4" algo="FTMS"/>
<pk mz="504.125827" i="1374767.9" sn="8.29" a="1780.20" fwhm="0.001691" res="298180.0" algo="FTMS"/>
<pk mz="504.146145" i="1710131.1" sn="10.89" a="1913.65" fwhm="0.001428" res="352921.5" algo="FTMS"/>
<pk mz="504.151077" i="1399604.0" sn="8.48" a="1349.85" fwhm="0.001340" res="376223.3" algo="FTMS"/>
<pk mz="504.208723" i="2527293.5" sn="17.14" a="3754.05" fwhm="0.001624" res="310387.3" algo="FTMS"/>
<pk mz="504.307885" i="3500109.5" sn="24.65" a="4926.91" fwhm="0.001569" res="321422.8" algo="FTMS"/>
<pk mz="505.025920" i="3252419.0" sn="22.74" a="4396.08" fwhm="0.001506" res="335337.5" algo="FTMS"/>
<pk mz="505.062363" i="5316809.0" sn="38.66" a="8064.66" fwhm="0.001634" res="309137.0" algo="FTMS"/>
<pk mz="505.073649" i="2575050.8" sn="17.51" a="3247.67" fwhm="0.001605" res="314605.8" algo="FTMS"/>
<pk mz="505.083385" i="1398732.4" sn="8.44" a="1778.34" fwhm="0.001718" res="294055.3" algo="FTMS"/>
<pk mz="505.098736" i="4528335.0" sn="32.58" a="6423.77" fwhm="0.001564" res="322954.6" algo="FTMS"/>
<pk mz="505.109947" i="3147472.8" sn="21.93" a="4689.45" fwhm="0.001604" res="314911.5" algo="FTMS"/>
<pk mz="505.120137" i="1421778.4" sn="8.61" a="1803.38" fwhm="0.001572" res="321285.6" algo="FTMS"/>
<pk mz="505.135313" i="5221589.0" sn="37.93" a="6802.80" fwhm="0.001420" res="355710.0" algo="FTMS"/>
<pk mz="505.146337" i="1613526.8" sn="10.09" a="2006.93" fwhm="0.001517" res="333095.8" algo="FTMS"/>
<pk mz="505.171492" i="2562778.8" sn="17.42" a="3381.10" fwhm="0.001530" res="330159.7" algo="FTMS"/>
<pk mz="505.184691" i="1872093.0" sn="12.09" a="2635.91" fwhm="0.001639" res="308292.6" algo="FTMS"/>
<pk mz="505.207872" i="1496288.8" sn="9.19" a="1470.55" fwhm="0.001316" res="383849.0" algo="FTMS"/>
<pk mz="505.221003" i="2530531.0" sn="17.17" a="3262.86" fwhm="0.001528" res="330648.1" algo="FTMS"/>
<pk mz="505.257427" i="1870568.9" sn="12.08" a="2483.85" fwhm="0.001619" res="312067.8" algo="FTMS"/>
<pk mz="505.393283" i="2502399.3" sn="16.95" a="3453.88" fwhm="0.001577" res="320482.8" algo="FTMS"/>
<pk mz="506.057663" i="2201964.5" sn="14.63" a="2795.76" fwhm="0.001581" res="320123.2" algo="FTMS"/>
<pk mz="506.065784" i="1601901.9" sn="10.00" a="2560.92" fwhm="0.001987" res="254675.1" algo="FTMS"/>
<pk mz="506.093923" i="2890098.5" sn="19.94" a="4129.25" fwhm="0.001616" res="313095.9" algo="FTMS"/>
<pk mz="506.130467" i="2159992.5" sn="14.31" a="2249.74" fwhm="0.001289" res="392509.9" algo="FTMS"/>
<pk mz="506.138527" i="1236857.8" sn="7.19" a="1153.90" fwhm="0.001301" res="389143.7" algo="FTMS"/>
<pk mz="506.141544" i="1453178.4" sn="8.85" a="1897.86" fwhm="0.001845" res="274340.3" algo="FTMS"/>
<pk mz="506.187974" i="1485442.0" sn="9.10" a="1779.46" fwhm="0.001633" res="309899.6" algo="FTMS"/>
<pk mz="506.224212" i="2209160.0" sn="14.69" a="3155.65" fwhm="0.001650" res="306873.8" algo="FTMS"/>
<pk mz="506.260569" i="1534093.9" sn="9.48" a="1966.48" fwhm="0.001677" res="301969.7" algo="FTMS"/>
<pk mz="507.041669" i="4145679.3" sn="29.63" a="6516.03" fwhm="0.001695" res="299226.9" algo="FTMS"/>
<pk mz="507.078064" i="5185045.0" sn="37.65" a="8133.75" fwhm="0.001645" res="308215.9" algo="FTMS"/>
<pk mz="507.089341" i="2967575.0" sn="20.54" a="4887.61" fwhm="0.001783" res="284439.0" algo="FTMS"/>
<pk mz="507.114448" i="5530139.0" sn="40.31" a="8248.47" fwhm="0.001567" res="323583.3" algo="FTMS"/>
<pk mz="507.125715" i="2147101.0" sn="14.21" a="3189.31" fwhm="0.001959" res="258884.7" algo="FTMS"/>
<pk mz="507.150811" i="4868641.0" sn="35.20" a="7092.27" fwhm="0.001546" res="328129.6" algo="FTMS"/>
<pk mz="507.187172" i="2488871.3" sn="16.84" a="3135.02" fwhm="0.001521" res="333403.7" algo="FTMS"/>
<pk mz="507.200284" i="1767465.5" sn="11.28" a="2762.23" fwhm="0.001899" res="267133.7" algo="FTMS"/>
<pk mz="507.223588" i="1599533.4" sn="9.98" a="1587.36" fwhm="0.001392" res="364392.2" algo="FTMS"/>
<pk mz="507.236571" i="2772015.5" sn="19.03" a="3803.70" fwhm="0.001637" res="309879.7" algo="FTMS"/>
<pk mz="507.273074" i="1658933.5" sn="10.44" a="2150.53" fwhm="0.001628" res="311599.7" algo="FTMS"/>
<pk mz="508.073252" i="2412730.8" sn="16.26" a="2942.11" fwhm="0.001517" res="334862.6" algo="FTMS"/>
<pk mz="508.109440" i="2567360.8" sn="17.45" a="3587.15" fwhm="0.001624" res="312967.7" algo="FTMS"/>
<pk mz="508.117707" i="1586882.3" sn="9.88" a="1995.23" fwhm="0.001511" res="336297.5" algo="FTMS"/>
<pk mz="508.146029" i="1872838.9" sn="12.09" a="2420.74" fwhm="0.001598" res="317904.3" algo="FTMS"/>
<pk mz="508.154079" i="1589704.3" sn="9.91" a="2133.20" fwhm="0.001619" res="313791.1" algo="FTMS"/>
<pk mz="509.020806" i="1327193.5" sn="7.88" a="1441.83" fwhm="0.001321" res="385415.5" algo="FTMS"/>
<pk mz="509.057295" i="4698975.5" sn="33.89" a="6681.35" fwhm="0.001557" res="326944.6" algo="FTMS"/>
<pk mz="509.068319" i="1404001.5" sn="8.47" a="1878.67" fwhm="0.001788" res="284694.8" algo="FTMS"/>
<pk mz="509.093625" i="5492582.0" sn="40.02" a="8576.79" fwhm="0.001657" res="307203.2" algo="FTMS"/>
<pk mz="509.104890" i="2033511.8" sn="13.33" a="2441.55" fwhm="0.001540" res="330541.5" algo="FTMS"/>
<pk mz="509.130019" i="7949164.0" sn="58.97" a="13221.95" fwhm="0.001697" res="299984.4" algo="FTMS"/>
<pk mz="509.141298" i="1710701.9" sn="10.84" a="2520.88" fwhm="0.001671" res="304659.9" algo="FTMS"/>
<pk mz="509.166434" i="3723122.0" sn="26.36" a="5491.27" fwhm="0.001636" res="311266.0" algo="FTMS"/>
<pk mz="509.202957" i="1711480.3" sn="10.84" a="2261.75" fwhm="0.001583" res="321599.7" algo="FTMS"/>
<pk mz="509.215915" i="2311034.5" sn="15.47" a="3342.31" fwhm="0.001711" res="297597.1" algo="FTMS"/>
<pk mz="509.239099" i="1238910.3" sn="7.20" a="1153.08" fwhm="0.001295" res="393361.6" algo="FTMS"/>
<pk mz="509.252418" i="1718912.5" sn="10.90" a="2770.37" fwhm="0.002047" res="248837.2" algo="FTMS"/>
<pk mz="510.052605" i="1326599.8" sn="7.87" a="1301.31" fwhm="0.001393" res="366034.9" algo="FTMS"/>
<pk mz="510.088873" i="1784333.9" sn="11.40" a="2002.90" fwhm="0.001495" res="341205.7" algo="FTMS"/>
<pk mz="510.096942" i="1643279.3" sn="10.32" a="2379.96" fwhm="0.001690" res="301746.3" algo="FTMS"/>
<pk mz="510.125294" i="2095124.0" sn="13.80" a="2627.71" fwhm="0.001530" res="333308.3" algo="FTMS"/>
<pk mz="510.133551" i="1352725.4" sn="8.07" a="1250.56" fwhm="0.001351" res="377697.9" algo="FTMS"/>
<pk mz="510.161803" i="1375770.3" sn="8.25" a="1458.13" fwhm="0.001524" res="334714.6" algo="FTMS"/>
<pk mz="510.174975" i="1322012.5" sn="7.84" a="1493.98" fwhm="0.001467" res="347781.6" algo="FTMS"/>
<pk mz="511.036476" i="2796207.0" sn="19.21" a="4029.56" fwhm="0.001650" res="309779.9" algo="FTMS"/>
<pk mz="511.051853" i="1698481.8" sn="10.74" a="2748.91" fwhm="0.001773" res="288268.4" algo="FTMS"/>
<pk mz="511.062997" i="1429939.6" sn="8.67" a="1394.16" fwhm="0.001449" res="352783.0" algo="FTMS"/>
<pk mz="511.072991" i="5636277.5" sn="41.12" a="8382.41" fwhm="0.001623" res="314866.3" algo="FTMS"/>
<pk mz="511.107939" i="2772155.3" sn="19.02" a="2427.17" fwhm="0.001069" res="477913.0" algo="FTMS"/>
<pk mz="511.109582" i="4598971.5" sn="33.12" a="5560.80" fwhm="0.001285" res="397807.5" algo="FTMS"/>
<pk mz="511.120576" i="2882237.5" sn="19.87" a="4629.46" fwhm="0.001764" res="289813.8" algo="FTMS"/>
<pk mz="511.131780" i="9180351.0" z="-1" sn="68.47" a="15168.40" fwhm="0.001714" res="298222.3" algo="FTMS" component_name="AS" deconvoluted_molecular_mass="511.131959" deconvoluted_isotopic_mass="511.132368"/>
<pk mz="511.137658" i="3815616.5" sn="27.07" a="5856.02" fwhm="0.001660" res="307921.9" algo="FTMS"/>
<pk mz="511.145714" i="4465858.0" sn="32.09" a="6170.97" fwhm="0.001524" res="335351.4" algo="FTMS"/>
<pk mz="511.182058" i="3334344.0" sn="23.36" a="4835.73" fwhm="0.001600" res="319582.2" algo="FTMS"/>
<pk mz="511.218473" i="2217678.3" sn="14.75" a="2959.29" fwhm="0.001588" res="321844.3" algo="FTMS"/>
<pk mz="511.231554" i="1447120.4" sn="8.80" a="1796.10" fwhm="0.001616" res="316411.4" algo="FTMS"/>
<pk mz="511.254907" i="1515732.5" sn="9.33" a="2031.20" fwhm="0.001629" res="313804.6" algo="FTMS"/>
<pk mz="512.046941" i="1448284.4" sn="8.81" a="1667.71" fwhm="0.001536" res="333365.9" algo="FTMS"/>
<pk mz="512.068007" i="1509216.0" sn="9.28" a="1447.73" fwhm="0.001365" res="375096.1" algo="FTMS"/>
<pk mz="512.104540" i="2120038.3" sn="13.99" a="2814.58" fwhm="0.001536" res="333389.0" algo="FTMS"/>
<pk mz="512.107840" i="1857126.9" sn="11.96" a="2803.65" fwhm="0.001768" res="289688.1" algo="FTMS"/>
<pk mz="512.112558" i="1436007.8" sn="8.71" a="1538.68" fwhm="0.001421" res="360272.2" algo="FTMS"/>
<pk mz="512.135137" i="2170219.8" z="-1" sn="14.38" a="2515.32" fwhm="0.001464" res="349918.9" algo="FTMS" component_name="AS" deconvoluted_molecular_mass="511.131959" deconvoluted_isotopic_mass="512.135728"/>
<pk mz="512.141019" i="3007340.8" sn="20.84" a="4704.65" fwhm="0.001736" res="295019.4" algo="FTMS"/>
<pk mz="512.149110" i="1873262.0" sn="12.09" a="2118.84" fwhm="0.001426" res="359267.1" algo="FTMS"/>
<pk mz="513.031134" i="1415174.8" sn="8.55" a="1361.53" fwhm="0.001424" res="360359.7" algo="FTMS"/>
<pk mz="513.052131" i="3482634.5" sn="24.50" a="5483.31" fwhm="0.001741" res="294635.1" algo="FTMS"/>
<pk mz="513.067538" i="2191885.0" sn="14.54" a="2948.08" fwhm="0.001608" res="318987.9" algo="FTMS"/>
<pk mz="513.088591" i="4970000.5" sn="35.98" a="7135.04" fwhm="0.001536" res="333977.3" algo="FTMS"/>
<pk mz="513.105386" i="2386451.8" sn="16.05" a="3857.93" fwhm="0.002199" res="233339.9" algo="FTMS"/>
<pk mz="513.111150" i="1370900.6" sn="8.21" a="1811.61" fwhm="0.001721" res="298133.9" algo="FTMS"/>
<pk mz="513.124970" i="4766231.0" sn="34.41" a="6901.64" fwhm="0.001595" res="321703.1" algo="FTMS"/>
<pk mz="513.134772" i="1426200.8" z="-1" sn="8.64" a="1593.65" fwhm="0.001790" res="286737.3" algo="FTMS" component_name="AS" deconvoluted_molecular_mass="511.131959" deconvoluted_isotopic_mass="513.135365"/>
<pk mz="513.149252" i="3122203.3" sn="21.72" a="4438.88" fwhm="0.001601" res="320443.5" algo="FTMS"/>
<pk mz="513.153195" i="1305116.0" sn="7.70" a="1726.41" fwhm="0.001852" res="277084.0" algo="FTMS"/>
<pk mz="513.161358" i="3660317.5" sn="25.87" a="5476.25" fwhm="0.001630" res="314758.5" algo="FTMS"/>
<pk mz="513.197664" i="2569763.8" sn="17.46" a="4133.81" fwhm="0.001791" res="286569.4" algo="FTMS"/>
<pk mz="513.234196" i="3043882.0" sn="21.12" a="4281.82" fwhm="0.001674" res="306600.3" algo="FTMS"/>
<pk mz="513.270730" i="2521136.5" sn="17.08" a="2881.94" fwhm="0.001374" res="373536.8" algo="FTMS"/>
<pk mz="513.306755" i="1582902.8" sn="9.85" a="2200.97" fwhm="0.001650" res="311044.6" algo="FTMS"/>
<pk mz="514.062610" i="2011322.9" sn="13.15" a="2374.66" fwhm="0.001441" res="356819.9" algo="FTMS"/>
<pk mz="514.073853" i="1348540.9" sn="8.04" a="1434.12" fwhm="0.001451" res="354348.8" algo="FTMS"/>
<pk mz="514.083796" i="1477566.6" sn="9.03" a="1960.14" fwhm="0.001709" res="300853.9" algo="FTMS"/>
<pk mz="514.099038" i="1416641.3" sn="8.56" a="1732.10" fwhm="0.001672" res="307541.5" algo="FTMS"/>
<pk mz="514.156699" i="1382347.4" sn="8.30" a="1440.44" fwhm="0.001471" res="349447.0" algo="FTMS"/>
<pk mz="515.010532" i="1494370.0" sn="9.16" a="1738.42" fwhm="0.001536" res="335318.8" algo="FTMS"/>
<pk mz="515.046823" i="3002728.5" sn="20.80" a="3945.81" fwhm="0.001533" res="336062.2" algo="FTMS"/>
<pk mz="515.057981" i="1804138.4" sn="11.55" a="2015.58" fwhm="0.001404" res="366977.3" algo="FTMS"/>
<pk mz="515.067879" i="3965804.3" sn="28.23" a="6079.63" fwhm="0.001705" res="302012.0" algo="FTMS"/>
<pk mz="515.083315" i="2695535.0" sn="18.43" a="4095.17" fwhm="0.001684" res="305859.2" algo="FTMS"/>
<pk mz="515.094381" i="1865072.9" sn="12.02" a="2348.40" fwhm="0.001494" res="344757.9" algo="FTMS"/>
<pk mz="515.104286" i="4043634.5" sn="28.83" a="6573.47" fwhm="0.001696" res="303678.9" algo="FTMS"/>
<pk mz="515.119588" i="2147189.3" sn="14.20" a="2833.23" fwhm="0.001657" res="310872.4" algo="FTMS"/>
<pk mz="515.140583" i="3559289.0" sn="25.09" a="5257.02" fwhm="0.001627" res="316633.4" algo="FTMS"/>
<pk mz="515.155965" i="1883003.8" sn="12.16" a="2286.89" fwhm="0.001548" res="332735.2" algo="FTMS"/>
<pk mz="515.177024" i="2778495.5" sn="19.07" a="4159.74" fwhm="0.001685" res="305654.7" algo="FTMS"/>
<pk mz="515.213453" i="2304390.0" sn="15.41" a="3247.86" fwhm="0.001621" res="317831.8" algo="FTMS"/>
<pk mz="515.249804" i="3735436.5" sn="26.45" a="5327.92" fwhm="0.001586" res="324842.5" algo="FTMS"/>
<pk mz="515.286332" i="2441619.0" sn="16.47" a="3750.94" fwhm="0.001748" res="294704.8" algo="FTMS"/>
<pk mz="516.042078" i="2185241.8" sn="14.49" a="2634.91" fwhm="0.001461" res="353268.2" algo="FTMS"/>
<pk mz="516.078377" i="2280992.3" sn="15.23" a="3110.48" fwhm="0.001611" res="320415.6" algo="FTMS"/>
<pk mz="516.089715" i="1387298.3" sn="8.33" a="1969.19" fwhm="0.001698" res="303947.9" algo="FTMS"/>
<pk mz="516.114785" i="1477158.8" sn="9.03" a="1568.45" fwhm="0.001497" res="344656.2" algo="FTMS"/>
<pk mz="516.208378" i="1281079.5" sn="7.51" a="1523.93" fwhm="0.001688" res="305739.3" algo="FTMS"/>
<pk mz="516.231154" i="1467963.5" sn="8.96" a="1399.46" fwhm="0.001459" res="353785.0" algo="FTMS"/>
<pk mz="516.244929" i="1790782.0" sn="11.45" a="2220.63" fwhm="0.001626" res="317567.8" algo="FTMS"/>
<pk mz="516.267577" i="1217858.1" sn="7.03" a="1627.09" fwhm="0.001810" res="285157.1" algo="FTMS"/>
<pk mz="517.026066" i="2922698.8" sn="20.18" a="3933.58" fwhm="0.001548" res="333966.2" algo="FTMS"/>
<pk mz="517.037238" i="1245388.8" sn="7.24" a="1410.50" fwhm="0.001602" res="322818.3" algo="FTMS"/>
<pk mz="517.047142" i="1450446.5" sn="8.82" a="2156.44" fwhm="0.002216" res="233284.7" algo="FTMS"/>
<pk mz="517.062397" i="3912913.3" sn="27.82" a="5851.40" fwhm="0.001662" res="311189.7" algo="FTMS"/>
<pk mz="517.073559" i="2038995.3" sn="13.36" a="2838.23" fwhm="0.001664" res="310697.0" algo="FTMS"/>
<pk mz="517.083511" i="3484885.0" sn="24.52" a="4933.15" fwhm="0.001604" res="322400.4" algo="FTMS"/>
<pk mz="517.098753" i="3424471.8" sn="24.05" a="4732.22" fwhm="0.001520" res="340291.1" algo="FTMS"/>
<pk mz="517.110003" i="2555098.0" sn="17.34" a="3744.95" fwhm="0.001726" res="299617.5" algo="FTMS"/>
<pk mz="517.119977" i="1837787.6" sn="11.81" a="2305.81" fwhm="0.001571" res="329230.1" algo="FTMS"/>
<pk mz="517.135132" i="2390238.5" sn="16.07" a="3692.96" fwhm="0.001631" res="317000.9" algo="FTMS"/>
<pk mz="517.146659" i="1240032.5" sn="7.20" a="2059.45" fwhm="0.002003" res="258143.6" algo="FTMS"/>
<pk mz="517.156447" i="1712354.3" sn="10.84" a="2124.90" fwhm="0.001498" res="345318.9" algo="FTMS"/>
<pk mz="517.171600" i="1495269.0" sn="9.16" a="1809.97" fwhm="0.001518" res="340758.1" algo="FTMS"/>
<pk mz="517.192779" i="1526760.9" sn="9.41" a="1849.25" fwhm="0.001541" res="335569.5" algo="FTMS"/>
<pk mz="517.221106" i="1463022.0" sn="8.92" a="1775.17" fwhm="0.001584" res="326487.1" algo="FTMS"/>
<pk mz="517.229075" i="2256623.5" sn="15.04" a="3342.65" fwhm="0.001655" res="312559.9" algo="FTMS"/>
<pk mz="517.257353" i="1333492.5" sn="7.92" a="1163.51" fwhm="0.001241" res="416781.1" algo="FTMS"/>
<pk mz="517.265545" i="2691830.0" sn="18.40" a="3609.90" fwhm="0.001568" res="329905.1" algo="FTMS"/>
<pk mz="517.301751" i="1890556.6" sn="12.21" a="2135.13" fwhm="0.001428" res="362174.6" algo="FTMS"/>
<pk mz="518.057566" i="2512262.3" sn="17.01" a="3388.29" fwhm="0.001642" res="315591.6" algo="FTMS"/>
<pk mz="518.065777" i="1360007.8" sn="8.12" a="1739.83" fwhm="0.001712" res="302689.3" algo="FTMS"/>
<pk mz="518.094038" i="1906828.9" sn="12.34" a="2708.22" fwhm="0.001756" res="295029.8" algo="FTMS"/>
<pk mz="518.105180" i="1776526.9" sn="11.33" a="2041.70" fwhm="0.001446" res="358216.0" algo="FTMS"/>
<pk mz="518.125454" i="2776978.5" sn="19.05" a="3879.04" fwhm="0.001630" res="317911.0" algo="FTMS"/>
<pk mz="518.130581" i="1606803.5" sn="10.02" a="2278.43" fwhm="0.001893" res="273686.5" algo="FTMS"/>
<pk mz="518.187970" i="1297054.0" sn="7.63" a="1308.50" fwhm="0.001497" res="346081.6" algo="FTMS"/>
<pk mz="518.224135" i="1387172.6" sn="8.33" a="1734.17" fwhm="0.001653" res="313415.2" algo="FTMS"/>
<pk mz="518.260725" i="1585067.4" sn="9.86" a="1886.03" fwhm="0.001556" res="332989.6" algo="FTMS"/>
<pk mz="519.041718" i="3717690.8" sn="26.31" a="6185.19" fwhm="0.001772" res="292922.0" algo="FTMS"/>
<pk mz="519.052885" i="1462076.9" sn="8.91" a="1791.34" fwhm="0.001611" res="322235.7" algo="FTMS"/>
<pk mz="519.077987" i="5169729.5" sn="37.51" a="8221.15" fwhm="0.001693" res="306540.2" algo="FTMS"/>
<pk mz="519.089306" i="2172483.5" sn="14.39" a="2967.85" fwhm="0.001606" res="323285.3" algo="FTMS"/>
<pk mz="519.099227" i="1215301.4" sn="7.00" a="1343.08" fwhm="0.001474" res="352140.1" algo="FTMS"/>
<pk mz="519.114514" i="4103752.3" sn="29.29" a="6301.46" fwhm="0.001643" res="315992.9" algo="FTMS"/>
<pk mz="519.125633" i="1983050.3" sn="12.93" a="2431.19" fwhm="0.001510" res="343863.9" algo="FTMS"/>
<pk mz="519.149418" i="1694286.6" sn="10.70" a="1460.82" fwhm="0.001083" res="479408.1" algo="FTMS"/>
<pk mz="519.151178" i="2766415.0" sn="18.97" a="3306.57" fwhm="0.001333" res="389401.4" algo="FTMS"/>
<pk mz="519.187143" i="1956949.6" sn="12.72" a="2894.24" fwhm="0.001832" res="283388.7" algo="FTMS"/>
<pk mz="519.200210" i="1279832.0" sn="7.50" a="1476.37" fwhm="0.001727" res="300582.5" algo="FTMS"/>
<pk mz="519.236680" i="2304606.8" sn="15.41" a="2888.70" fwhm="0.001550" res="334946.1" algo="FTMS"/>
<pk mz="520.073204" i="2043641.8" sn="13.37" a="2692.43" fwhm="0.001599" res="325292.4" algo="FTMS"/>
<pk mz="520.081628" i="1452539.4" sn="8.82" a="1796.25" fwhm="0.001602" res="324602.8" algo="FTMS"/>
<pk mz="520.084670" i="1342715.9" sn="7.97" a="1963.64" fwhm="0.001890" res="275227.7" algo="FTMS"/>
<pk mz="520.109656" i="2393344.5" sn="16.06" a="3343.06" fwhm="0.001672" res="311042.6" algo="FTMS"/>
<pk mz="520.145885" i="1480967.3" sn="9.03" a="1671.15" fwhm="0.001482" res="350938.3" algo="FTMS"/>
<pk mz="520.203696" i="1377042.0" sn="8.23" a="1400.45" fwhm="0.001524" res="341245.7" algo="FTMS"/>
<pk mz="520.240022" i="2079512.8" sn="13.64" a="2604.25" fwhm="0.001544" res="336888.6" algo="FTMS"/>
<pk mz="521.057297" i="4657073.5" sn="33.50" a="7055.31" fwhm="0.001655" res="314836.7" algo="FTMS"/>
<pk mz="521.093615" i="5242808.0" sn="38.01" a="8279.70" fwhm="0.001683" res="309701.7" algo="FTMS"/>
<pk mz="521.104841" i="1882554.3" sn="12.13" a="2337.51" fwhm="0.001599" res="325874.3" algo="FTMS"/>
<pk mz="521.127458" i="1498814.5" sn="9.17" a="1920.77" fwhm="0.001679" res="310412.3" algo="FTMS"/>
<pk mz="521.130053" i="4773823.0" sn="34.40" a="7252.96" fwhm="0.001662" res="313629.8" algo="FTMS"/>
<pk mz="521.141256" i="1806273.1" sn="11.54" a="2965.42" fwhm="0.001969" res="264632.0" algo="FTMS"/>
<pk mz="521.166437" i="4347846.0" sn="31.11" a="7327.84" fwhm="0.001804" res="288958.9" algo="FTMS"/>
<pk mz="521.202761" i="2342348.5" sn="15.67" a="3242.37" fwhm="0.001661" res="313787.6" algo="FTMS"/>
<pk mz="521.215850" i="2171343.0" sn="14.35" a="3257.92" fwhm="0.001784" res="292212.3" algo="FTMS"/>
<pk mz="521.252340" i="1954261.9" sn="12.68" a="2452.83" fwhm="0.001577" res="330534.8" algo="FTMS"/>
<pk mz="521.288482" i="1383388.8" sn="8.28" a="1534.35" fwhm="0.001471" res="354392.3" algo="FTMS"/>
<pk mz="522.052495" i="1706092.4" sn="10.77" a="2030.13" fwhm="0.001479" res="352972.2" algo="FTMS"/>
<pk mz="522.088899" i="2059891.1" sn="13.49" a="2617.17" fwhm="0.001494" res="349420.4" algo="FTMS"/>
<pk mz="522.100390" i="1344373.4" sn="7.98" a="1602.65" fwhm="0.001815" res="287679.1" algo="FTMS"/>
<pk mz="522.125276" i="1770106.0" sn="11.26" a="2416.14" fwhm="0.001711" res="305246.1" algo="FTMS"/>
<pk mz="522.133680" i="1420667.6" sn="8.57" a="1625.54" fwhm="0.001545" res="337874.7" algo="FTMS"/>
<pk mz="522.255515" i="1734290.6" sn="10.98" a="2615.87" fwhm="0.001879" res="277891.6" algo="FTMS"/>
<pk mz="522.965540" i="2616601.0" sn="17.78" a="3512.30" fwhm="0.001632" res="320473.0" algo="FTMS"/>
<pk mz="523.036542" i="2428710.3" sn="16.33" a="3563.31" fwhm="0.001689" res="309593.8" algo="FTMS"/>
<pk mz="523.072982" i="5508397.5" sn="40.05" a="9235.34" fwhm="0.001745" res="299835.3" algo="FTMS"/>
<pk mz="523.084163" i="1329711.4" sn="7.87" a="1599.98" fwhm="0.001685" res="310526.3" algo="FTMS"/>
<pk mz="523.109349" i="5313844.0" sn="38.55" a="8731.72" fwhm="0.001741" res="300400.0" algo="FTMS"/>
<pk mz="523.120504" i="2556726.3" sn="17.32" a="3759.14" fwhm="0.001716" res="304924.9" algo="FTMS"/>
<pk mz="523.145725" i="5728571.0" sn="41.75" a="9498.60" fwhm="0.001737" res="301216.2" algo="FTMS"/>
<pk mz="523.156881" i="1857597.1" sn="11.93" a="2762.36" fwhm="0.001845" res="283526.3" algo="FTMS"/>
<pk mz="523.182116" i="2381634.0" sn="15.97" a="3618.05" fwhm="0.001745" res="299855.9" algo="FTMS"/>
<pk mz="523.218447" i="1974088.9" sn="12.83" a="2502.01" fwhm="0.001553" res="336921.2" algo="FTMS"/>
<pk mz="523.231646" i="1819979.4" sn="11.64" a="2252.19" fwhm="0.001653" res="316521.7" algo="FTMS"/>
<pk mz="523.267969" i="1966418.3" sn="12.77" a="2349.41" fwhm="0.001525" res="343024.7" algo="FTMS"/>
<pk mz="524.068145" i="1590506.4" sn="9.87" a="1814.28" fwhm="0.001549" res="338435.1" algo="FTMS"/>
<pk mz="524.104573" i="1543409.4" sn="9.51" a="1671.32" fwhm="0.001507" res="347755.8" algo="FTMS"/>
<pk mz="524.112666" i="1527538.9" sn="9.39" a="1822.15" fwhm="0.001512" res="346731.4" algo="FTMS"/>
<pk mz="524.141231" i="1783032.3" sn="11.36" a="2824.03" fwhm="0.002296" res="228280.0" algo="FTMS"/>
<pk mz="524.149029" i="1556985.8" sn="9.61" a="1938.22" fwhm="0.001724" res="304105.5" algo="FTMS"/>
<pk mz="524.190698" i="1286145.8" sn="7.53" a="1540.48" fwhm="0.001646" res="318557.3" algo="FTMS"/>
<pk mz="524.962605" i="1225109.1" sn="7.06" a="1438.52" fwhm="0.001616" res="324864.8" algo="FTMS"/>
<pk mz="525.031053" i="1565346.1" sn="9.68" a="2463.21" fwhm="0.002007" res="261603.0" algo="FTMS"/>
<pk mz="525.052287" i="3740326.3" sn="26.43" a="6296.16" fwhm="0.001793" res="292880.1" algo="FTMS"/>
<pk mz="525.088616" i="4900525.0" sn="35.37" a="8153.12" fwhm="0.001754" res="299381.9" algo="FTMS"/>
<pk mz="525.099746" i="1681071.4" sn="10.57" a="2342.53" fwhm="0.001696" res="309595.4" algo="FTMS"/>
<pk mz="525.125005" i="4235956.0" sn="30.25" a="6769.13" fwhm="0.001729" res="303690.2" algo="FTMS"/>
<pk mz="525.161383" i="3636923.3" sn="25.63" a="5713.51" fwhm="0.001642" res="319843.2" algo="FTMS"/>
<pk mz="525.189707" i="1837248.5" sn="11.77" a="2063.75" fwhm="0.001492" res="352005.7" algo="FTMS"/>
<pk mz="525.197702" i="2620610.0" sn="17.81" a="4144.67" fwhm="0.001831" res="286808.2" algo="FTMS"/>
<pk mz="525.270677" i="1681104.0" sn="10.57" a="1919.53" fwhm="0.001474" res="356248.4" algo="FTMS"/>
<pk mz="526.083901" i="1761387.9" sn="11.19" a="3078.86" fwhm="0.002230" res="235940.2" algo="FTMS"/>
<pk mz="526.120320" i="1306995.0" sn="7.69" a="1470.11" fwhm="0.001501" res="350598.6" algo="FTMS"/>
<pk mz="526.128359" i="1294964.5" sn="7.59" a="1264.31" fwhm="0.001555" res="338383.1" algo="FTMS"/>
<pk mz="526.193216" i="1388160.9" sn="8.31" a="1395.03" fwhm="0.001521" res="346041.9" algo="FTMS"/>
<pk mz="527.046623" i="2073637.0" sn="13.59" a="2980.26" fwhm="0.001750" res="301090.9" algo="FTMS"/>
<pk mz="527.057732" i="1349159.1" sn="8.01" a="1762.82" fwhm="0.001943" res="271254.6" algo="FTMS"/>
<pk mz="527.067918" i="4079657.0" sn="29.04" a="6821.85" fwhm="0.001773" res="297234.5" algo="FTMS"/>
<pk mz="527.104205" i="4470832.0" sn="32.05" a="6921.16" fwhm="0.001682" res="313366.0" algo="FTMS"/>
<pk mz="527.115462" i="1622578.3" sn="10.12" a="2107.42" fwhm="0.001733" res="304103.1" algo="FTMS"/>
<pk mz="527.140545" i="3844151.0" sn="27.23" a="6300.69" fwhm="0.001819" res="289725.2" algo="FTMS"/>
<pk mz="527.151626" i="1950265.1" sn="12.64" a="2950.11" fwhm="0.001924" res="274046.8" algo="FTMS"/>
<pk mz="527.164910" i="9683004.0" z="-1" sn="72.20" a="17357.29" fwhm="0.001792" res="294244.6" algo="FTMS" component_name="AH" deconvoluted_molecular_mass="527.165520" deconvoluted_isotopic_mass="527.165539"/>
<pk mz="527.177114" i="2482238.0" sn="16.74" a="3339.69" fwhm="0.001593" res="330931.9" algo="FTMS"/>
<pk mz="527.213413" i="1708101.1" sn="10.77" a="2153.68" fwhm="0.001609" res="327669.9" algo="FTMS"/>
<pk mz="527.249864" i="2091084.1" sn="13.72" a="3845.93" fwhm="0.001949" res="270501.7" algo="FTMS"/>
<pk mz="527.286210" i="2049619.1" sn="13.40" a="2648.29" fwhm="0.001586" res="332422.0" algo="FTMS"/>
<pk mz="528.078435" i="1549291.8" sn="9.55" a="2328.01" fwhm="0.002147" res="245918.3" algo="FTMS"/>
<pk mz="528.107672" i="1268081.4" sn="7.38" a="1906.37" fwhm="0.002161" res="244410.5" algo="FTMS"/>
<pk mz="528.168167" i="2066173.0" z="-1" sn="13.53" a="2902.31" fwhm="0.001684" res="313683.7" algo="FTMS" component_name="AH" deconvoluted_molecular_mass="527.165520" deconvoluted_isotopic_mass="528.168798"/>
<pk mz="529.025915" i="1748642.5" sn="11.08" a="2646.98" fwhm="0.001803" res="293430.1" algo="FTMS"/>
<pk mz="529.047051" i="2154406.5" sn="14.21" a="3975.75" fwhm="0.001988" res="266092.5" algo="FTMS"/>
<pk mz="529.062392" i="2447785.5" sn="16.47" a="3325.00" fwhm="0.001629" res="324805.8" algo="FTMS"/>
<pk mz="529.083431" i="3714477.5" sn="26.22" a="6506.93" fwhm="0.001894" res="279301.5" algo="FTMS"/>
<pk mz="529.098889" i="2383280.5" sn="15.97" a="3870.21" fwhm="0.001943" res="272258.9" algo="FTMS"/>
<pk mz="529.109942" i="1445042.8" sn="8.74" a="1921.31" fwhm="0.001948" res="271553.0" algo="FTMS"/>
<pk mz="529.119932" i="2962356.8" sn="20.43" a="4770.51" fwhm="0.001782" res="296928.4" algo="FTMS"/>
<pk mz="529.135115" i="1449911.6" sn="8.78" a="1781.08" fwhm="0.001746" res="303107.4" algo="FTMS"/>
<pk mz="529.156231" i="2657211.8" sn="18.08" a="3914.87" fwhm="0.001695" res="312119.3" algo="FTMS"/>
<pk mz="529.161991" i="3252668.8" sn="22.67" a="4708.90" fwhm="0.001631" res="324478.0" algo="FTMS"/>
<pk mz="529.171545" i="1358270.6" z="-1" sn="8.08" a="1406.06" fwhm="0.001332" res="397305.4" algo="FTMS" component_name="AH" deconvoluted_molecular_mass="527.165520" deconvoluted_isotopic_mass="529.172179"/>
<pk mz="529.229138" i="2056137.8" sn="13.45" a="2621.66" fwhm="0.001593" res="332166.1" algo="FTMS"/>
<pk mz="529.265457" i="1754576.8" sn="11.13" a="2130.79" fwhm="0.001487" res="356039.4" algo="FTMS"/>
<pk mz="529.301937" i="1597399.8" sn="9.92" a="1948.91" fwhm="0.001642" res="322308.4" algo="FTMS"/>
<pk mz="530.057769" i="1793641.8" sn="11.43" a="3033.69" fwhm="0.001882" res="281622.0" algo="FTMS"/>
<pk mz="530.094037" i="1729392.8" sn="10.93" a="2340.46" fwhm="0.001712" res="309671.3" algo="FTMS"/>
<pk mz="530.105224" i="1423730.9" sn="8.58" a="1548.94" fwhm="0.001594" res="332658.0" algo="FTMS"/>
<pk mz="530.132932" i="1220728.3" sn="7.02" a="1118.81" fwhm="0.001363" res="388958.0" algo="FTMS"/>
<pk mz="530.224478" i="1275785.9" sn="7.44" a="1266.70" fwhm="0.001421" res="373014.5" algo="FTMS"/>
<pk mz="531.041637" i="2677031.8" sn="18.23" a="3919.91" fwhm="0.001678" res="316443.5" algo="FTMS"/>
<pk mz="531.062704" i="1663019.8" sn="10.42" a="2275.32" fwhm="0.001741" res="305057.2" algo="FTMS"/>
<pk mz="531.077960" i="3030830.8" sn="20.96" a="4851.71" fwhm="0.001749" res="303609.0" algo="FTMS"/>
<pk mz="531.089108" i="1980208.9" sn="12.86" a="2902.41" fwhm="0.001765" res="300924.9" algo="FTMS"/>
<pk mz="531.099124" i="2598706.8" sn="17.63" a="3695.50" fwhm="0.001649" res="322077.8" algo="FTMS"/>
<pk mz="531.114250" i="2439989.8" sn="16.41" a="4072.74" fwhm="0.001943" res="273406.3" algo="FTMS"/>
<pk mz="531.135561" i="1592633.8" sn="9.88" a="1832.97" fwhm="0.001543" res="344199.9" algo="FTMS"/>
<pk mz="531.150766" i="1847100.8" sn="11.84" a="2437.55" fwhm="0.001627" res="326513.2" algo="FTMS"/>
<pk mz="531.159731" i="1848126.5" sn="11.85" a="3111.48" fwhm="0.001883" res="282086.8" algo="FTMS"/>
<pk mz="531.171984" i="1288256.8" sn="7.53" a="1335.80" fwhm="0.001381" res="384633.9" algo="FTMS"/>
<pk mz="531.187180" i="1310019.8" sn="7.70" a="1445.93" fwhm="0.001516" res="350431.8" algo="FTMS"/>
<pk mz="531.208336" i="1542471.9" sn="9.49" a="2061.05" fwhm="0.001692" res="313990.0" algo="FTMS"/>
<pk mz="531.227009" i="2050379.5" sn="13.40" a="2728.14" fwhm="0.001643" res="323419.2" algo="FTMS"/>
<pk mz="531.236474" i="1227597.3" sn="7.07" a="1736.54" fwhm="0.001953" res="272000.2" algo="FTMS"/>
<pk mz="531.244700" i="1636174.9" sn="10.21" a="2072.19" fwhm="0.001688" res="314722.2" algo="FTMS"/>
<pk mz="531.281014" i="1398101.9" sn="8.38" a="1382.83" fwhm="0.001307" res="406576.1" algo="FTMS"/>
<pk mz="532.036809" i="1308903.6" sn="7.69" a="1548.34" fwhm="0.001580" res="336681.4" algo="FTMS"/>
<pk mz="532.073203" i="1754606.6" sn="11.12" a="2177.68" fwhm="0.001667" res="319181.6" algo="FTMS"/>
<pk mz="532.084789" i="1253360.9" sn="7.26" a="1384.67" fwhm="0.001717" res="309807.2" algo="FTMS"/>
<pk mz="532.109622" i="2076661.6" sn="13.61" a="2777.93" fwhm="0.001716" res="310124.5" algo="FTMS"/>
<pk mz="532.157599" i="1330686.9" sn="7.86" a="1933.70" fwhm="0.001819" res="292522.4" algo="FTMS"/>
<pk mz="532.240003" i="1623566.8" sn="10.12" a="2035.76" fwhm="0.001669" res="318926.1" algo="FTMS"/>
<pk mz="533.020811" i="1350053.1" sn="8.01" a="1847.61" fwhm="0.001718" res="310335.4" algo="FTMS"/>
<pk mz="533.057322" i="3706028.3" sn="26.15" a="5654.52" fwhm="0.001704" res="312889.3" algo="FTMS"/>
<pk mz="533.068709" i="1588142.4" sn="9.84" a="2635.88" fwhm="0.002363" res="225587.6" algo="FTMS"/>
<pk mz="533.093709" i="3630259.3" sn="25.57" a="5871.94" fwhm="0.001751" res="304535.1" algo="FTMS"/>
<pk mz="533.105050" i="1781173.4" sn="11.33" a="2742.90" fwhm="0.001841" res="289527.7" algo="FTMS"/>
<pk mz="533.130063" i="3184826.3" sn="22.14" a="4888.47" fwhm="0.001701" res="313356.4" algo="FTMS"/>
<pk mz="533.141714" i="1297596.5" sn="7.60" a="1511.80" fwhm="0.001620" res="329057.3" algo="FTMS"/>
<pk mz="533.151166" i="1403070.3" sn="8.42" a="2053.98" fwhm="0.001907" res="279531.4" algo="FTMS"/>
<pk mz="533.166516" i="2447553.3" sn="16.46" a="3543.44" fwhm="0.001676" res="318094.9" algo="FTMS"/>
<pk mz="533.202795" i="1765064.1" sn="11.20" a="2164.58" fwhm="0.001579" res="337777.8" algo="FTMS"/>
<pk mz="533.215907" i="1374410.6" sn="8.19" a="1811.24" fwhm="0.001580" res="337424.8" algo="FTMS"/>
<pk mz="533.252266" i="1712081.8" sn="10.80" a="2315.51" fwhm="0.001759" res="303160.3" algo="FTMS"/>
<pk mz="534.052590" i="1802603.5" sn="11.49" a="2488.65" fwhm="0.001617" res="330341.1" algo="FTMS"/>
<pk mz="534.088963" i="2180978.5" sn="14.41" a="2964.55" fwhm="0.001661" res="321536.7" algo="FTMS"/>
<pk mz="534.125354" i="1884025.4" sn="12.12" a="2844.41" fwhm="0.001744" res="306246.1" algo="FTMS"/>
<pk mz="534.136501" i="1456251.6" sn="8.82" a="2280.99" fwhm="0.001862" res="286810.7" algo="FTMS"/>
<pk mz="534.219051" i="1442699.4" sn="8.72" a="1850.54" fwhm="0.001726" res="309536.1" algo="FTMS"/>
<pk mz="535.036518" i="2229288.0" sn="14.78" a="2887.06" fwhm="0.001597" res="334927.9" algo="FTMS"/>
<pk mz="535.072987" i="4701743.0" sn="33.82" a="7965.61" fwhm="0.001798" res="297521.7" algo="FTMS"/>
<pk mz="535.084199" i="2210865.0" sn="14.63" a="4315.29" fwhm="0.002171" res="246460.1" algo="FTMS"/>
<pk mz="535.109416" i="3981878.0" sn="28.28" a="6097.82" fwhm="0.001665" res="321448.9" algo="FTMS"/>
<pk mz="535.120704" i="1899064.0" sn="12.23" a="2609.07" fwhm="0.001696" res="315446.3" algo="FTMS"/>
<pk mz="535.145769" i="3841596.8" sn="27.19" a="6308.47" fwhm="0.001772" res="302083.9" algo="FTMS"/>
<pk mz="535.182044" i="2103363.8" sn="13.81" a="2730.68" fwhm="0.001581" res="338428.1" algo="FTMS"/>
<pk mz="535.195337" i="1404742.4" sn="8.43" a="2164.09" fwhm="0.001960" res="273078.3" algo="FTMS"/>
<pk mz="535.231560" i="2068557.3" sn="13.54" a="3476.98" fwhm="0.001924" res="278184.1" algo="FTMS"/>
<pk mz="535.267960" i="1394772.1" sn="8.33" a="2162.77" fwhm="0.001867" res="286682.5" algo="FTMS"/>
<pk mz="536.068103" i="2033388.9" sn="13.24" a="2775.84" fwhm="0.001767" res="303294.0" algo="FTMS"/>
<pk mz="536.076292" i="1609966.4" sn="9.99" a="2154.85" fwhm="0.001740" res="308126.5" algo="FTMS"/>
<pk mz="536.104682" i="1996019.8" sn="12.95" a="2917.70" fwhm="0.001754" res="305587.6" algo="FTMS"/>
<pk mz="536.235079" i="1267212.6" sn="7.35" a="1804.13" fwhm="0.002145" res="249997.7" algo="FTMS"/>
<pk mz="536.981184" i="3819418.3" sn="26.97" a="6322.45" fwhm="0.001771" res="303129.6" algo="FTMS"/>
<pk mz="537.052234" i="3522471.8" sn="24.69" a="6072.15" fwhm="0.001882" res="285412.8" algo="FTMS"/>
<pk mz="537.088647" i="4343726.5" sn="31.00" a="7554.52" fwhm="0.001831" res="293359.5" algo="FTMS"/>
<pk mz="537.124930" i="4505525.5" sn="32.25" a="7221.66" fwhm="0.001774" res="302836.7" algo="FTMS"/>
<pk mz="537.136132" i="1644471.8" sn="10.25" a="1915.50" fwhm="0.001650" res="325563.1" algo="FTMS"/>
<pk mz="537.161326" i="3752892.5" sn="26.46" a="6038.58" fwhm="0.001771" res="303312.9" algo="FTMS"/>
<pk mz="537.172664" i="1319358.6" sn="7.75" a="2113.62" fwhm="0.002196" res="244594.4" algo="FTMS"/>
<pk mz="537.197836" i="2363331.3" sn="15.78" a="3860.76" fwhm="0.001832" res="293268.7" algo="FTMS"/>
<pk mz="537.247360" i="1389772.8" sn="8.29" a="2147.61" fwhm="0.002172" res="247349.8" algo="FTMS"/>
<pk mz="537.283646" i="1259987.6" sn="7.29" a="1430.87" fwhm="0.001709" res="314462.8" algo="FTMS"/>
<pk mz="538.083863" i="1888874.8" sn="12.13" a="2575.44" fwhm="0.001664" res="323464.0" algo="FTMS"/>
<pk mz="538.092113" i="1273196.3" sn="7.39" a="1384.13" fwhm="0.001615" res="333095.8" algo="FTMS"/>
<pk mz="538.120166" i="1955441.5" sn="12.64" a="2703.66" fwhm="0.001715" res="313843.2" algo="FTMS"/>
<pk mz="538.128504" i="1329011.1" sn="7.82" a="1354.79" fwhm="0.001558" res="345297.0" algo="FTMS"/>
<pk mz="538.156518" i="1380728.4" sn="8.22" a="1672.67" fwhm="0.001714" res="313903.7" algo="FTMS"/>
<pk mz="538.206230" i="1292929.8" sn="7.55" a="1973.68" fwhm="0.002034" res="264653.0" algo="FTMS"/>
<pk mz="538.819903" i="1233141.0" sn="7.09" a="1905.41" fwhm="0.002207" res="244140.4" algo="FTMS"/>
<pk mz="538.978111" i="1617938.6" sn="10.04" a="2211.65" fwhm="0.001690" res="318960.3" algo="FTMS"/>
<pk mz="539.031505" i="2280220.8" sn="15.14" a="3737.90" fwhm="0.001907" res="282695.1" algo="FTMS"/>
<pk mz="539.067820" i="4107555.5" sn="29.18" a="6548.68" fwhm="0.001743" res="309273.5" algo="FTMS"/>
<pk mz="539.104196" i="4358442.0" sn="31.11" a="6916.37" fwhm="0.001749" res="308227.2" algo="FTMS"/>
<pk mz="539.140714" i="3961137.0" sn="28.06" a="6578.81" fwhm="0.001831" res="294381.8" algo="FTMS"/>
<pk mz="539.151920" i="1440819.1" sn="8.68" a="2191.95" fwhm="0.001878" res="287082.8" algo="FTMS"/>
<pk mz="539.177074" i="2864951.8" sn="19.63" a="5136.54" fwhm="0.001779" res="303022.3" algo="FTMS"/>
<pk mz="539.213421" i="1596734.6" sn="9.88" a="1988.45" fwhm="0.001620" res="332779.8" algo="FTMS"/>
<pk mz="539.243259" i="1988932.3" sn="12.90" a="2482.21" fwhm="0.001530" res="352350.5" algo="FTMS"/>
<pk mz="539.249981" i="1334341.5" sn="7.86" a="2042.96" fwhm="0.001733" res="311232.9" algo="FTMS"/>
<pk mz="540.099469" i="1954787.8" sn="12.63" a="2957.95" fwhm="0.001902" res="283910.3" algo="FTMS"/>
<pk mz="540.135986" i="1332970.5" sn="7.85" a="1371.33" fwhm="0.001496" res="360969.8" algo="FTMS"/>
<pk mz="540.144119" i="1427436.0" sn="8.58" a="1639.09" fwhm="0.001607" res="336187.1" algo="FTMS"/>
<pk mz="541.026193" i="1936015.3" sn="12.49" a="2752.95" fwhm="0.001840" res="294068.4" algo="FTMS"/>
<pk mz="541.046923" i="1746835.0" sn="11.03" a="2694.68" fwhm="0.001977" res="273604.0" algo="FTMS"/>
<pk mz="541.062424" i="1733013.9" sn="10.93" a="2693.24" fwhm="0.001870" res="289413.6" algo="FTMS"/>
<pk mz="541.073360" i="1364375.9" sn="8.09" a="1617.70" fwhm="0.001785" res="303160.6" algo="FTMS"/>
<pk mz="541.083576" i="3925657.8" sn="27.78" a="5881.99" fwhm="0.001646" res="328730.5" algo="FTMS"/>
<pk mz="541.098765" i="1413276.6" sn="8.47" a="1782.82" fwhm="0.001644" res="329182.4" algo="FTMS"/>
<pk mz="541.119999" i="3822240.5" sn="26.99" a="5973.23" fwhm="0.001785" res="303092.0" algo="FTMS"/>
<pk mz="541.131099" i="1774754.5" sn="11.25" a="2753.13" fwhm="0.001976" res="273858.0" algo="FTMS"/>
<pk mz="541.134994" i="1437859.3" sn="8.66" a="2265.11" fwhm="0.002160" res="250557.2" algo="FTMS"/>
<pk mz="541.156339" i="3350695.3" sn="23.36" a="5735.38" fwhm="0.001919" res="282024.9" algo="FTMS"/>
<pk mz="541.184523" i="3212972.5" sn="22.30" a="4589.67" fwhm="0.001677" res="322698.3" algo="FTMS"/>
<pk mz="541.192701" i="2216109.8" sn="14.64" a="3758.15" fwhm="0.001741" res="310836.1" algo="FTMS"/>
<pk mz="541.229082" i="1422516.6" sn="8.54" a="1521.60" fwhm="0.001452" res="372760.4" algo="FTMS"/>
<pk mz="541.265610" i="1890491.3" sn="12.14" a="2469.59" fwhm="0.001771" res="305588.1" algo="FTMS"/>
<pk mz="541.301699" i="2178242.0" sn="14.35" a="3475.01" fwhm="0.001935" res="279729.0" algo="FTMS"/>
<pk mz="542.188055" i="1363556.3" sn="8.08" a="1634.87" fwhm="0.001574" res="344384.7" algo="FTMS"/>
<pk mz="543.041723" i="2047487.1" sn="13.34" a="3060.28" fwhm="0.001907" res="284688.5" algo="FTMS"/>
<pk mz="543.062901" i="2630147.0" sn="17.82" a="3951.42" fwhm="0.001820" res="298332.0" algo="FTMS"/>
<pk mz="543.078046" i="2209285.8" sn="14.58" a="3279.87" fwhm="0.001797" res="302201.6" algo="FTMS"/>
<pk mz="543.089128" i="1257479.8" sn="7.27" a="2077.05" fwhm="0.002380" res="228141.0" algo="FTMS"/>
<pk mz="543.099255" i="3024905.5" sn="20.86" a="4140.10" fwhm="0.001608" res="337682.4" algo="FTMS"/>
<pk mz="543.135495" i="2657296.3" sn="18.03" a="4413.35" fwhm="0.001904" res="285196.1" algo="FTMS"/>
<pk mz="543.150717" i="1349650.9" sn="7.98" a="1380.33" fwhm="0.001520" res="357430.5" algo="FTMS"/>
<pk mz="543.171799" i="1710614.8" sn="10.75" a="2466.99" fwhm="0.001739" res="312324.1" algo="FTMS"/>
<pk mz="543.208332" i="1543709.3" sn="9.47" a="1687.92" fwhm="0.001444" res="376244.0" algo="FTMS"/>
<pk mz="543.244826" i="2225188.0" sn="14.71" a="3362.04" fwhm="0.001786" res="304200.7" algo="FTMS"/>
<pk mz="543.281146" i="2217002.5" sn="14.64" a="2970.59" fwhm="0.001713" res="317184.7" algo="FTMS"/>
<pk mz="543.317428" i="1489457.0" sn="9.05" a="1488.61" fwhm="0.001387" res="391646.6" algo="FTMS"/>
<pk mz="544.262322" i="1396186.4" sn="8.33" a="1465.91" fwhm="0.001629" res="334099.0" algo="FTMS"/>
<pk mz="545.057237" i="2841447.5" sn="19.44" a="4386.71" fwhm="0.001763" res="309249.4" algo="FTMS"/>
<pk mz="545.068444" i="1292905.5" sn="7.54" a="1248.19" fwhm="0.001469" res="371100.5" algo="FTMS"/>
<pk mz="545.078498" i="2285419.3" sn="15.17" a="5032.61" fwhm="0.002194" res="248469.7" algo="FTMS"/>
<pk mz="545.093734" i="1937262.0" sn="12.49" a="2385.02" fwhm="0.001550" res="351764.5" algo="FTMS"/>
<pk mz="545.104799" i="1280879.9" sn="7.44" a="2026.25" fwhm="0.002107" res="258671.4" algo="FTMS"/>
<pk mz="545.114725" i="2200433.8" sn="14.51" a="3618.01" fwhm="0.002088" res="261079.2" algo="FTMS"/>
<pk mz="545.130325" i="1980276.4" sn="12.82" a="2722.87" fwhm="0.001732" res="314776.7" algo="FTMS"/>
<pk mz="545.166722" i="1354362.9" sn="8.01" a="2265.17" fwhm="0.002202" res="247630.6" algo="FTMS"/>
<pk mz="545.202749" i="1288321.3" sn="7.50" a="1658.37" fwhm="0.001790" res="304583.1" algo="FTMS"/>
<pk mz="545.223977" i="1374341.0" sn="8.16" a="1880.02" fwhm="0.001799" res="303060.0" algo="FTMS"/>
<pk mz="545.260375" i="1376651.4" sn="8.18" a="1930.30" fwhm="0.001822" res="299296.1" algo="FTMS"/>
<pk mz="545.296801" i="1489809.8" sn="9.05" a="1959.84" fwhm="0.001724" res="316296.7" algo="FTMS"/>
<pk mz="546.089206" i="1944604.6" sn="12.55" a="2898.20" fwhm="0.001889" res="289024.1" algo="FTMS"/>
<pk mz="546.137018" i="1480997.0" sn="8.98" a="2018.00" fwhm="0.001831" res="298214.6" algo="FTMS"/>
<pk mz="547.036706" i="2422464.8" sn="16.22" a="4207.76" fwhm="0.001955" res="279753.2" algo="FTMS"/>
<pk mz="547.073072" i="3122887.0" sn="21.60" a="4676.37" fwhm="0.001761" res="310656.6" algo="FTMS"/>
<pk mz="547.084264" i="1574856.9" sn="9.70" a="2084.59" fwhm="0.001758" res="311269.8" algo="FTMS"/>
<pk mz="547.109396" i="2613965.3" sn="17.69" a="4184.54" fwhm="0.001861" res="294060.8" algo="FTMS"/>
<pk mz="547.120683" i="1542607.3" sn="9.45" a="1913.56" fwhm="0.001835" res="298128.1" algo="FTMS"/>
<pk mz="547.145882" i="2040019.5" sn="13.28" a="3344.17" fwhm="0.001879" res="291212.6" algo="FTMS"/>
<pk mz="547.182250" i="1669849.8" sn="10.43" a="2162.95" fwhm="0.001729" res="316509.7" algo="FTMS"/>
<pk mz="548.068237" i="1741680.9" sn="10.98" a="2269.79" fwhm="0.001753" res="312726.0" algo="FTMS"/>
<pk mz="548.076428" i="1226610.3" sn="7.02" a="1336.97" fwhm="0.001596" res="343409.3" algo="FTMS"/>
<pk mz="548.104268" i="1497719.0" sn="9.11" a="2474.53" fwhm="0.002234" res="245313.6" algo="FTMS"/>
<pk mz="548.198246" i="1346438.9" sn="7.94" a="2155.87" fwhm="0.002148" res="255242.8" algo="FTMS"/>
<pk mz="548.209853" i="1670280.9" sn="10.43" a="2309.91" fwhm="0.001948" res="281482.5" algo="FTMS"/>
<pk mz="549.052184" i="3171350.3" sn="21.97" a="5596.08" fwhm="0.001903" res="288532.5" algo="FTMS"/>
<pk mz="549.088698" i="3461148.5" sn="24.20" a="5271.76" fwhm="0.001703" res="322516.7" algo="FTMS"/>
<pk mz="549.099799" i="1595934.3" sn="9.86" a="2066.23" fwhm="0.001643" res="334284.6" algo="FTMS"/>
<pk mz="549.124983" i="2939426.5" sn="20.19" a="4922.45" fwhm="0.001867" res="294067.9" algo="FTMS"/>
<pk mz="549.136367" i="1489700.4" sn="9.04" a="2195.09" fwhm="0.001809" res="303498.5" algo="FTMS"/>
<pk mz="549.161311" i="1762344.5" sn="11.14" a="2099.26" fwhm="0.001604" res="342281.4" algo="FTMS"/>
<pk mz="549.197803" i="1487662.6" sn="9.03" a="1917.66" fwhm="0.001670" res="328870.7" algo="FTMS"/>
<pk mz="549.247246" i="2175542.8" sn="14.32" a="3663.23" fwhm="0.001997" res="275037.8" algo="FTMS"/>
<pk mz="550.083604" i="1467584.9" sn="8.87" a="2015.45" fwhm="0.001876" res="293289.2" algo="FTMS"/>
<pk mz="551.031456" i="1364058.9" sn="8.08" a="2083.16" fwhm="0.001922" res="286696.0" algo="FTMS"/>
<pk mz="551.067865" i="3498336.8" sn="24.48" a="5737.05" fwhm="0.001849" res="298089.1" algo="FTMS"/>
<pk mz="551.104287" i="3365222.5" sn="23.46" a="5687.11" fwhm="0.001923" res="286638.5" algo="FTMS"/>
<pk mz="551.115410" i="1694312.4" sn="10.61" a="2699.48" fwhm="0.001876" res="293842.5" algo="FTMS"/>
<pk mz="551.140620" i="4050284.5" sn="28.73" a="7811.73" fwhm="0.002050" res="268801.6" algo="FTMS"/>
<pk mz="551.151731" i="1294190.3" sn="7.54" a="1646.41" fwhm="0.001834" res="300455.8" algo="FTMS"/>
<pk mz="551.177034" i="2025842.3" sn="13.16" a="2838.17" fwhm="0.001827" res="301674.1" algo="FTMS"/>
<pk mz="551.213545" i="1415800.1" sn="8.47" a="1801.22" fwhm="0.001731" res="318358.7" algo="FTMS"/>
<pk mz="551.263021" i="1451136.1" sn="8.74" a="2113.95" fwhm="0.001951" res="282538.5" algo="FTMS"/>
<pk mz="553.047059" i="2349209.0" sn="15.67" a="3414.37" fwhm="0.001748" res="316330.4" algo="FTMS"/>
<pk mz="553.062466" i="1625755.4" sn="10.10" a="2292.94" fwhm="0.001858" res="297628.1" algo="FTMS"/>
<pk mz="553.083534" i="3583646.8" sn="25.18" a="5751.08" fwhm="0.001825" res="303070.8" algo="FTMS"/>
<pk mz="553.119925" i="4134564.3" sn="29.42" a="7140.14" fwhm="0.001910" res="289565.9" algo="FTMS"/>
<pk mz="553.131243" i="1242790.0" sn="7.15" a="1753.94" fwhm="0.001855" res="298159.9" algo="FTMS"/>
<pk mz="553.156259" i="2992810.0" sn="20.63" a="4800.07" fwhm="0.001768" res="312936.8" algo="FTMS"/>
<pk mz="553.192579" i="2137263.5" sn="14.04" a="3205.73" fwhm="0.001765" res="313368.5" algo="FTMS"/>
<pk mz="553.222527" i="1633972.1" sn="10.16" a="1943.80" fwhm="0.001538" res="359701.7" algo="FTMS"/>
<pk mz="553.229047" i="1480373.1" sn="8.98" a="1661.07" fwhm="0.001518" res="364407.5" algo="FTMS"/>
<pk mz="553.258861" i="3476153.8" sn="24.35" a="5777.85" fwhm="0.001821" res="303844.7" algo="FTMS"/>
<pk mz="554.115218" i="1794108.3" sn="11.40" a="3003.14" fwhm="0.002014" res="275135.2" algo="FTMS"/>
<pk mz="554.262117" i="1331026.4" sn="7.83" a="1870.75" fwhm="0.001958" res="283044.9" algo="FTMS"/>
<pk mz="555.041679" i="2187718.5" sn="14.43" a="3847.53" fwhm="0.002084" res="266379.6" algo="FTMS"/>
<pk mz="555.062805" i="2692041.8" sn="18.31" a="4301.45" fwhm="0.001846" res="300691.1" algo="FTMS"/>
<pk mz="555.077795" i="1288907.9" sn="7.51" a="1603.97" fwhm="0.001855" res="299223.2" algo="FTMS"/>
<pk mz="555.099121" i="3954639.0" sn="28.03" a="6919.96" fwhm="0.001906" res="291310.7" algo="FTMS"/>
<pk mz="555.135540" i="3161556.5" sn="21.93" a="5427.89" fwhm="0.001912" res="290375.1" algo="FTMS"/>
<pk mz="555.146695" i="1284566.0" sn="7.47" a="1513.40" fwhm="0.001834" res="302778.9" algo="FTMS"/>
<pk mz="555.171934" i="2346969.8" sn="15.65" a="3547.01" fwhm="0.001779" res="312074.4" algo="FTMS"/>
<pk mz="555.208433" i="1405407.1" sn="8.40" a="1954.03" fwhm="0.001938" res="286540.2" algo="FTMS"/>
<pk mz="555.244490" i="1813988.4" sn="11.55" a="2520.20" fwhm="0.001789" res="310346.3" algo="FTMS"/>
<pk mz="555.281283" i="1738217.9" sn="10.97" a="2470.18" fwhm="0.001796" res="309166.8" algo="FTMS"/>
<pk mz="555.317596" i="1718255.1" sn="10.81" a="2622.91" fwhm="0.001968" res="282238.1" algo="FTMS"/>
<pk mz="556.094212" i="1309023.9" sn="7.66" a="1750.78" fwhm="0.001754" res="317049.0" algo="FTMS"/>
<pk mz="556.130518" i="1231973.1" sn="7.07" a="1508.35" fwhm="0.001712" res="324915.9" algo="FTMS"/>
<pk mz="556.146415" i="1325159.4" sn="7.78" a="2059.60" fwhm="0.002114" res="263065.3" algo="FTMS"/>
<pk mz="556.175053" i="1250155.5" sn="7.21" a="1281.05" fwhm="0.001655" res="336122.0" algo="FTMS"/>
<pk mz="557.057048" i="2117864.5" sn="13.89" a="3380.23" fwhm="0.001902" res="292854.2" algo="FTMS"/>
<pk mz="557.078347" i="2680043.5" sn="18.22" a="4617.62" fwhm="0.002012" res="276882.2" algo="FTMS"/>
<pk mz="557.093651" i="1977069.6" sn="12.80" a="2879.40" fwhm="0.001709" res="326043.3" algo="FTMS"/>
<pk mz="557.114633" i="2703600.5" sn="18.40" a="4353.06" fwhm="0.001843" res="302325.8" algo="FTMS"/>
<pk mz="557.151170" i="1916661.8" sn="12.34" a="2850.43" fwhm="0.001800" res="309542.6" algo="FTMS"/>
<pk mz="557.166301" i="1465079.8" sn="8.86" a="2635.44" fwhm="0.002407" res="231480.2" algo="FTMS"/>
<pk mz="557.187251" i="1590010.8" sn="9.82" a="3139.54" fwhm="0.002681" res="207862.6" algo="FTMS"/>
<pk mz="557.223872" i="1332223.9" sn="7.84" a="1816.41" fwhm="0.001790" res="311272.1" algo="FTMS"/>
<pk mz="557.260238" i="2416389.0" sn="16.19" a="3580.07" fwhm="0.001895" res="294050.4" algo="FTMS"/>
<pk mz="557.296774" i="1985802.0" sn="12.87" a="3247.38" fwhm="0.001905" res="292469.6" algo="FTMS"/>
<pk mz="557.333104" i="1556239.0" sn="9.56" a="1827.98" fwhm="0.001571" res="354796.7" algo="FTMS"/>
<pk mz="558.052572" i="1517682.0" sn="9.26" a="2099.69" fwhm="0.001925" res="289931.0" algo="FTMS"/>
<pk mz="558.089061" i="1406327.0" sn="8.41" a="1808.44" fwhm="0.001728" res="322934.8" algo="FTMS"/>
<pk mz="558.099899" i="1436792.4" sn="8.64" a="1879.56" fwhm="0.001805" res="309267.5" algo="FTMS"/>
<pk mz="559.036531" i="1968629.9" sn="12.74" a="3895.18" fwhm="0.002211" res="252853.3" algo="FTMS"/>
<pk mz="559.057721" i="1234424.6" sn="7.08" a="1614.80" fwhm="0.001919" res="291344.7" algo="FTMS"/>
<pk mz="559.072899" i="2166778.8" sn="14.26" a="3877.41" fwhm="0.002071" res="269973.2" algo="FTMS"/>
<pk mz="559.084142" i="1307644.1" sn="7.65" a="1548.14" fwhm="0.001705" res="327889.7" algo="FTMS"/>
<pk mz="559.093896" i="1917949.4" sn="12.35" a="2882.51" fwhm="0.001958" res="285527.9" algo="FTMS"/>
<pk mz="559.109283" i="2462719.5" sn="16.54" a="3623.98" fwhm="0.001782" res="313773.7" algo="FTMS"/>
<pk mz="559.120348" i="1914880.9" sn="12.32" a="3736.10" fwhm="0.002276" res="245624.5" algo="FTMS"/>
<pk mz="559.130188" i="1712130.3" sn="10.76" a="2393.99" fwhm="0.001846" res="302862.5" algo="FTMS"/>
<pk mz="559.145678" i="1743876.3" sn="11.00" a="2217.40" fwhm="0.001762" res="317387.6" algo="FTMS"/>
<pk mz="559.181903" i="1663497.0" sn="10.39" a="2808.67" fwhm="0.002091" res="267485.3" algo="FTMS"/>
<pk mz="559.254926" i="1380882.6" sn="8.21" a="1697.06" fwhm="0.001853" res="301815.2" algo="FTMS"/>
<pk mz="559.275956" i="2087957.4" sn="13.65" a="3297.09" fwhm="0.001873" res="298556.0" algo="FTMS"/>
<pk mz="559.312428" i="1548570.1" sn="9.50" a="2522.75" fwhm="0.002127" res="262994.0" algo="FTMS"/>
<pk mz="560.068223" i="1611387.8" sn="9.98" a="1897.64" fwhm="0.001615" res="346889.6" algo="FTMS"/>
<pk mz="560.271104" i="1292181.5" sn="7.53" a="1813.64" fwhm="0.001804" res="310489.2" algo="FTMS"/>
<pk mz="561.052326" i="2428663.3" sn="16.28" a="3684.48" fwhm="0.001765" res="317814.9" algo="FTMS"/>
<pk mz="561.073408" i="1442041.8" sn="8.68" a="2025.38" fwhm="0.001859" res="301877.7" algo="FTMS"/>
<pk mz="561.088611" i="2375931.5" sn="15.87" a="3772.69" fwhm="0.001819" res="308416.9" algo="FTMS"/>
<pk mz="561.099799" i="1286525.0" sn="7.48" a="2262.29" fwhm="0.002403" res="233501.6" algo="FTMS"/>
<pk mz="561.109497" i="1346046.1" sn="7.94" a="1905.73" fwhm="0.001759" res="318954.4" algo="FTMS"/>
<pk mz="561.124985" i="2672384.0" sn="18.15" a="4599.76" fwhm="0.002082" res="269527.2" algo="FTMS"/>
<pk mz="561.135952" i="1393665.4" sn="8.31" a="2111.87" fwhm="0.002121" res="264545.3" algo="FTMS"/>
<pk mz="561.161340" i="2014468.5" sn="13.09" a="3429.07" fwhm="0.002074" res="270522.3" algo="FTMS"/>
<pk mz="561.197578" i="1261321.0" sn="7.29" a="1632.50" fwhm="0.001865" res="300914.4" algo="FTMS"/>
<pk mz="561.247234" i="1519631.0" sn="9.28" a="1563.64" fwhm="0.001889" res="297048.7" algo="FTMS"/>
<pk mz="561.283741" i="1461011.5" sn="8.82" a="2308.20" fwhm="0.002082" res="269571.8" algo="FTMS"/>
<pk mz="561.291336" i="1255700.4" sn="7.24" a="1433.53" fwhm="0.001704" res="329485.2" algo="FTMS"/>
<pk mz="561.830109" i="1441365.5" sn="8.67" a="2809.40" fwhm="0.002468" res="227621.5" algo="FTMS"/>
<pk mz="562.047231" i="1359471.4" sn="8.04" a="1771.54" fwhm="0.001819" res="308951.6" algo="FTMS"/>
<pk mz="562.083894" i="1479539.8" sn="8.97" a="1656.18" fwhm="0.001608" res="349604.5" algo="FTMS"/>
<pk mz="562.120191" i="1491576.1" sn="9.06" a="2453.74" fwhm="0.002033" res="276507.7" algo="FTMS"/>
<pk mz="563.031167" i="1625825.9" sn="10.09" a="2399.45" fwhm="0.001900" res="296254.6" algo="FTMS"/>
<pk mz="563.067906" i="3426278.0" sn="23.96" a="6468.08" fwhm="0.002053" res="274271.3" algo="FTMS"/>
<pk mz="563.104184" i="3448298.3" sn="24.13" a="6697.48" fwhm="0.002152" res="261704.9" algo="FTMS"/>
<pk mz="563.115311" i="1388523.5" sn="8.26" a="2087.47" fwhm="0.001905" res="295548.9" algo="FTMS"/>
<pk mz="563.140774" i="2701806.3" sn="18.38" a="4217.13" fwhm="0.001873" res="300641.4" algo="FTMS"/>
<pk mz="563.177032" i="2281970.5" sn="15.14" a="3790.52" fwhm="0.001990" res="282996.6" algo="FTMS"/>
<pk mz="563.213631" i="1586166.6" sn="9.79" a="1988.42" fwhm="0.001671" res="337098.2" algo="FTMS"/>
<pk mz="563.262762" i="1614076.1" sn="10.00" a="2371.95" fwhm="0.001940" res="290307.5" algo="FTMS"/>
<pk mz="564.062972" i="1791060.9" sn="11.36" a="2760.32" fwhm="0.001908" res="295599.8" algo="FTMS"/>
<pk mz="564.099434" i="1927768.9" sn="12.42" a="3271.23" fwhm="0.002077" res="271553.1" algo="FTMS"/>
<pk mz="564.135832" i="1438812.9" sn="8.65" a="2271.31" fwhm="0.002056" res="274394.1" algo="FTMS"/>
<pk mz="564.172057" i="1481824.8" sn="8.98" a="2101.53" fwhm="0.002132" res="264610.6" algo="FTMS"/>
<pk mz="565.047194" i="2167485.8" sn="14.26" a="3087.42" fwhm="0.001800" res="313931.1" algo="FTMS"/>
<pk mz="565.083533" i="3579073.5" sn="25.13" a="6673.70" fwhm="0.002044" res="276396.8" algo="FTMS"/>
<pk mz="565.119988" i="3097797.3" sn="21.43" a="5085.34" fwhm="0.001848" res="305797.8" algo="FTMS"/>
<pk mz="565.131055" i="1464518.5" sn="8.85" a="1684.69" fwhm="0.001703" res="331810.2" algo="FTMS"/>
<pk mz="565.156194" i="2684617.0" sn="18.24" a="4262.80" fwhm="0.001890" res="299008.0" algo="FTMS"/>
<pk mz="565.192729" i="1935052.9" sn="12.47" a="2934.49" fwhm="0.001921" res="294193.2" algo="FTMS"/>
<pk mz="565.229082" i="1463504.6" sn="8.84" a="2118.40" fwhm="0.001898" res="297729.1" algo="FTMS"/>
<pk mz="565.278513" i="1828565.6" sn="11.65" a="2662.87" fwhm="0.001921" res="294328.2" algo="FTMS"/>
<pk mz="565.439345" i="2368230.3" sn="15.81" a="3816.65" fwhm="0.001901" res="297418.0" algo="FTMS"/>
<pk mz="566.115083" i="1421097.9" sn="8.51" a="2144.17" fwhm="0.001966" res="287920.8" algo="FTMS"/>
<pk mz="567.062802" i="2724229.0" sn="18.55" a="3914.05" fwhm="0.001708" res="332049.3" algo="FTMS"/>
<pk mz="567.078115" i="1250182.4" sn="7.20" a="1447.75" fwhm="0.002012" res="281821.9" algo="FTMS"/>
<pk mz="567.099086" i="3403144.3" sn="23.78" a="6557.79" fwhm="0.002054" res="276117.8" algo="FTMS"/>
<pk mz="567.110220" i="1362313.4" sn="8.06" a="1672.41" fwhm="0.001632" res="347551.7" algo="FTMS"/>
<pk mz="567.135543" i="3046795.8" sn="21.03" a="5044.12" fwhm="0.001899" res="298604.7" algo="FTMS"/>
<pk mz="567.171966" i="2141583.0" sn="14.06" a="3742.84" fwhm="0.002112" res="268571.6" algo="FTMS"/>
<pk mz="567.208146" i="2102162.5" sn="13.76" a="3711.06" fwhm="0.002161" res="262452.4" algo="FTMS"/>
<pk mz="567.238240" i="3249557.3" sn="22.59" a="5886.08" fwhm="0.001982" res="286263.0" algo="FTMS"/>
<pk mz="567.257689" i="1678999.0" sn="10.50" a="2849.57" fwhm="0.002240" res="253253.2" algo="FTMS"/>
<pk mz="567.274546" i="3246488.5" sn="22.57" a="5993.78" fwhm="0.002040" res="278019.5" algo="FTMS"/>
<pk mz="567.281205" i="1307801.3" sn="7.64" a="2424.21" fwhm="0.002320" res="244498.9" algo="FTMS"/>
<pk mz="567.436368" i="1261991.5" sn="7.29" a="1183.64" fwhm="0.001670" res="339721.2" algo="FTMS"/>
<pk mz="568.073187" i="1265632.6" sn="7.31" a="1543.44" fwhm="0.001866" res="304439.0" algo="FTMS"/>
<pk mz="568.094914" i="1259234.5" sn="7.26" a="1972.12" fwhm="0.002302" res="246793.5" algo="FTMS"/>
<pk mz="568.138942" i="1244134.4" sn="7.15" a="1481.01" fwhm="0.001738" res="326821.1" algo="FTMS"/>
<pk mz="569.041946" i="1723187.3" sn="10.84" a="3092.62" fwhm="0.002220" res="256277.7" algo="FTMS"/>
<pk mz="569.057286" i="1283380.5" sn="7.45" a="1300.25" fwhm="0.001637" res="347629.2" algo="FTMS"/>
<pk mz="569.078315" i="3236406.3" sn="22.49" a="5809.82" fwhm="0.002019" res="281883.8" algo="FTMS"/>
<pk mz="569.114666" i="3175993.3" sn="22.03" a="5935.04" fwhm="0.002108" res="270008.3" algo="FTMS"/>
<pk mz="569.151127" i="3307068.3" sn="23.03" a="5984.67" fwhm="0.001998" res="284863.8" algo="FTMS"/>
<pk mz="569.187573" i="2165823.3" sn="14.25" a="3196.42" fwhm="0.001842" res="309007.7" algo="FTMS"/>
<pk mz="569.224026" i="1486146.3" sn="9.01" a="2190.17" fwhm="0.001960" res="290466.5" algo="FTMS"/>
<pk mz="569.260516" i="1662533.1" sn="10.37" a="2377.11" fwhm="0.001801" res="316008.0" algo="FTMS"/>
<pk mz="569.296938" i="1750600.1" sn="11.05" a="2800.06" fwhm="0.001944" res="292878.5" algo="FTMS"/>
<pk mz="571.057580" i="1491406.0" sn="9.13" a="2694.45" fwhm="0.002562" res="222914.6" algo="FTMS"/>
<pk mz="571.072902" i="1892559.1" sn="12.25" a="2899.22" fwhm="0.001839" res="310468.3" algo="FTMS"/>
<pk mz="571.084081" i="1846991.9" sn="11.89" a="2805.65" fwhm="0.001931" res="295786.6" algo="FTMS"/>
<pk mz="571.094043" i="2596048.5" sn="17.71" a="3958.55" fwhm="0.001809" res="315637.6" algo="FTMS"/>
<pk mz="571.111578" i="1521105.9" sn="9.36" a="2610.78" fwhm="0.002556" res="223455.1" algo="FTMS"/>
<pk mz="571.120374" i="1663186.4" sn="10.47" a="2530.75" fwhm="0.002057" res="277670.5" algo="FTMS"/>
<pk mz="571.130275" i="2969299.0" sn="20.61" a="5409.52" fwhm="0.002019" res="282866.4" algo="FTMS"/>
<pk mz="571.166814" i="1968853.8" sn="12.84" a="3480.51" fwhm="0.002069" res="276066.6" algo="FTMS"/>
<pk mz="571.182188" i="1289174.8" sn="7.56" a="1507.70" fwhm="0.001859" res="307234.9" algo="FTMS"/>
<pk mz="571.203173" i="1677528.3" sn="10.58" a="2669.96" fwhm="0.002010" res="284117.6" algo="FTMS"/>
<pk mz="571.239477" i="1375706.8" sn="8.23" a="1808.12" fwhm="0.001762" res="324141.9" algo="FTMS"/>
<pk mz="571.276022" i="1628893.4" sn="10.20" a="2616.41" fwhm="0.002115" res="270154.2" algo="FTMS"/>
<pk mz="571.312369" i="1756383.9" sn="11.19" a="2628.16" fwhm="0.001906" res="299774.2" algo="FTMS"/>
<pk mz="571.348883" i="1269474.4" sn="7.41" a="2071.24" fwhm="0.002252" res="253696.4" algo="FTMS"/>
<pk mz="572.040175" i="1419664.8" sn="8.57" a="3801.19" fwhm="0.003425" res="167017.0" algo="FTMS"/>
<pk mz="572.068293" i="1322770.5" sn="7.82" a="1677.69" fwhm="0.001883" res="303813.2" algo="FTMS"/>
<pk mz="572.104513" i="1484052.9" sn="9.07" a="1936.95" fwhm="0.001782" res="321088.4" algo="FTMS"/>
<pk mz="573.052182" i="3123023.3" sn="21.81" a="5413.38" fwhm="0.001976" res="289976.0" algo="FTMS"/>
<pk mz="573.063527" i="1472592.0" sn="8.98" a="2670.51" fwhm="0.002199" res="260595.8" algo="FTMS"/>
<pk mz="573.073173" i="1235536.5" sn="7.14" a="1810.74" fwhm="0.001923" res="297942.4" algo="FTMS"/>
<pk mz="573.088567" i="2487121.5" sn="16.87" a="4218.58" fwhm="0.002007" res="285475.4" algo="FTMS"/>
<pk mz="573.109779" i="1878354.6" sn="12.14" a="2509.55" fwhm="0.001619" res="354013.1" algo="FTMS"/>
<pk mz="573.124980" i="1791827.5" sn="11.46" a="2696.88" fwhm="0.001936" res="296031.3" algo="FTMS"/>
<pk mz="573.145799" i="1719892.8" sn="10.91" a="2746.06" fwhm="0.002014" res="284581.6" algo="FTMS"/>
<pk mz="573.160704" i="1692501.6" sn="10.69" a="3140.70" fwhm="0.002394" res="239462.7" algo="FTMS"/>
<pk mz="573.255054" i="1472347.1" sn="8.98" a="1911.17" fwhm="0.001800" res="318513.2" algo="FTMS"/>
<pk mz="573.291737" i="1628509.1" sn="10.20" a="2473.40" fwhm="0.002001" res="286486.7" algo="FTMS"/>
<pk mz="573.328047" i="1567071.3" sn="9.72" a="2071.14" fwhm="0.001780" res="322137.0" algo="FTMS"/>
<pk mz="574.047277" i="1254022.6" sn="7.29" a="1346.87" fwhm="0.001623" res="353605.1" algo="FTMS"/>
<pk mz="574.083890" i="2150280.5" sn="14.25" a="3644.48" fwhm="0.002055" res="279304.6" algo="FTMS"/>
<pk mz="574.131430" i="1512843.0" sn="9.30" a="2006.93" fwhm="0.001688" res="340063.0" algo="FTMS"/>
<pk mz="574.250321" i="1459601.1" sn="8.88" a="2292.28" fwhm="0.002268" res="253237.2" algo="FTMS"/>
<pk mz="575.031559" i="1405623.1" sn="8.46" a="1924.84" fwhm="0.001771" res="324719.7" algo="FTMS"/>
<pk mz="575.067635" i="3065784.8" sn="21.36" a="5189.98" fwhm="0.001930" res="297993.3" algo="FTMS"/>
<pk mz="575.079146" i="1460153.4" sn="8.89" a="1958.28" fwhm="0.001877" res="306366.1" algo="FTMS"/>
<pk mz="575.104308" i="2676666.5" sn="18.34" a="4001.35" fwhm="0.001810" res="317799.4" algo="FTMS"/>
<pk mz="575.115649" i="1590715.1" sn="9.90" a="2232.38" fwhm="0.001903" res="302231.4" algo="FTMS"/>
<pk mz="575.140607" i="2254268.3" sn="15.06" a="3552.56" fwhm="0.001854" res="310266.1" algo="FTMS"/>
<pk mz="575.176977" i="1617853.9" sn="10.11" a="2089.09" fwhm="0.001751" res="328570.0" algo="FTMS"/>
<pk mz="575.213368" i="1246143.5" sn="7.22" a="1771.05" fwhm="0.002179" res="263994.1" algo="FTMS"/>
<pk mz="575.249828" i="3027393.3" sn="21.06" a="5673.86" fwhm="0.002145" res="268123.8" algo="FTMS"/>
<pk mz="575.263066" i="1331393.8" sn="7.89" a="1716.97" fwhm="0.001896" res="303471.5" algo="FTMS"/>
<pk mz="575.471466" i="3558347.0" sn="25.19" a="6204.20" fwhm="0.002010" res="286235.0" algo="FTMS"/>
<pk mz="576.063088" i="1492451.9" sn="9.14" a="1749.59" fwhm="0.001577" res="365177.1" algo="FTMS"/>
<pk mz="576.099479" i="1673701.4" sn="10.55" a="2274.26" fwhm="0.001864" res="308987.6" algo="FTMS"/>
<pk mz="576.302430" i="1409261.4" sn="8.49" a="2312.83" fwhm="0.002234" res="257983.0" algo="FTMS"/>
<pk mz="577.047139" i="2720265.0" sn="18.68" a="4488.73" fwhm="0.001947" res="296310.1" algo="FTMS"/>
<pk mz="577.083418" i="3288586.3" sn="23.09" a="6520.99" fwhm="0.002174" res="265425.2" algo="FTMS"/>
<pk mz="577.094883" i="1382922.6" sn="8.29" a="1816.85" fwhm="0.001663" res="347054.9" algo="FTMS"/>
<pk mz="577.119920" i="3002379.5" sn="20.87" a="5040.05" fwhm="0.001973" res="292576.5" algo="FTMS"/>
<pk mz="577.131003" i="1444875.9" sn="8.77" a="1903.09" fwhm="0.001795" res="321581.3" algo="FTMS"/>
<pk mz="577.156261" i="2721804.8" sn="18.69" a="4617.76" fwhm="0.001976" res="292054.8" algo="FTMS"/>
<pk mz="577.192683" i="1799693.9" sn="11.52" a="2855.41" fwhm="0.001898" res="304112.5" algo="FTMS"/>
<pk mz="577.228788" i="1377039.1" sn="8.24" a="1886.46" fwhm="0.001807" res="319439.5" algo="FTMS"/>
<pk mz="577.278458" i="1781776.9" sn="11.38" a="3156.44" fwhm="0.002125" res="271658.9" algo="FTMS"/>
<pk mz="578.078835" i="1986090.0" sn="12.97" a="3139.40" fwhm="0.001869" res="309354.9" algo="FTMS"/>
<pk mz="579.062688" i="3341380.5" sn="23.50" a="5839.63" fwhm="0.001951" res="296740.2" algo="FTMS"/>
<pk mz="579.099186" i="3545157.3" sn="25.08" a="6092.25" fwhm="0.001988" res="291250.4" algo="FTMS"/>
<pk mz="579.110550" i="1515589.6" sn="9.32" a="1741.34" fwhm="0.001865" res="310486.7" algo="FTMS"/>
<pk mz="579.135506" i="3107910.3" sn="21.69" a="5445.51" fwhm="0.001986" res="291583.6" algo="FTMS"/>
<pk mz="579.172051" i="2531911.0" sn="17.21" a="4135.26" fwhm="0.001829" res="316695.7" algo="FTMS"/>
<pk mz="579.208264" i="1764424.0" sn="11.25" a="2396.01" fwhm="0.001849" res="313270.9" algo="FTMS"/>
<pk mz="579.257732" i="1557321.1" sn="9.64" a="2899.97" fwhm="0.002325" res="249194.2" algo="FTMS"/>
<pk mz="579.294268" i="1455946.0" sn="8.85" a="1980.67" fwhm="0.001974" res="293417.1" algo="FTMS"/>
<pk mz="580.057871" i="1383002.4" sn="8.29" a="2111.97" fwhm="0.001943" res="298573.8" algo="FTMS"/>
[truncated: 73,720 more chars]
