# Supplementary material for: Drought re-routes soil microbial carbon metabolism towards emission of volatile metabolites in an artificial tropical rainforest
Source: Nat Microbiol. 2023 Jul 31;8(8):1480–94. doi: 10.1038/s41564-023-01432-9 (PMC10390333; doi:10.1038/s41564-023-01432-9)
Supplement: Supplementary file 3 — Folder containing all raw XML data for FTICR. [file 41564_2023_1432_MOESM3_ESM.zip › FTICR-XML-Honeker/P11-11-e.xml]

<?xml version="1.0" encoding="utf-8"?>
<root>
<fileinfo appname="Bruker Compass DataAnalysis" appversion="5.0.203" app_platform="64-bit" date="2021-02-03T14:59:38" type="DataAnalysis Results" typeversion="1.1" subtype="MS Spectrum" />
<generalinfo organisation="" user="" hostname="WE35157" os="Windows 8" architecture="64-bit"/>
<analysis name="C:\Users\toyo995\OneDrive - PNNL\Desktop\Data Malak Feb\Tfaily_50971_P11-11-e_02Feb21_Alder_Inf_144SA_IATp05_1_01_58819.d\analysis.baf">
<info><DateTime>2021-02-02T10:21:19-08:00</DateTime><method>FY21_Q1_144SA_p05_neg_58819</method><sample></sample><comment></comment><operator></operator><instrument>solariX</instrument><instrument_serial_number>000000.00000</instrument_serial_number><manufacturer>Bruker</manufacturer></info>
<DataAnalysis version="DataAnalysis 5.0.203" DataAnalysisResults="">
<DataAnalysis_processing_parameters><find_compounds_chromatogram detect_version="2" detect_areamode="1" detect_areathresholdabs="0.00000000" detect_areathresholdrel="10.00000000" detect_intensitymode="1" detect_intensitythresholdabs="0.00000000" detect_intensitythresholdrel="10.00000000" detect_sensitivity="0.20000000" add_uv_or_ms_spectra="0" spectrum_load_mode="2" background_subtraction_mode="0" MS_peaksensmode2="1" MS_pc12="0.40000000" MS_pc22="4.00000000" MS_peaksens12="99.00000000" MS_peaksens22="99.00000000" MS_areamode2="2" MS_areathresholdabs2="1000.00000000" MS_areathresholdrel2="10.00000000" MS_intensitymode2="0" MS_intensitythresholdabs2="1000.00000000" MS_intensitythresholdrel2="10.00000000" MS_basesmoothmode2="1" MS_basesmoothpts2="8" MS_basesmoothmin2="12.00000000" MS_basesmoothforce2="0.10000000" MS_startendslope2="10.00000000" MS_valleyfilterused2="1" MS_valleyfilter2="10.00000000" MS_noisecorr2="0" UV_peaksensmode2="1" UV_pc12="0.40000000" UV_pc22="4.00000000" UV_peaksens12="99.90000000" UV_peaksens22="100.00000000" UV_areamode2="0" UV_areathresholdabs2="5.00000000" UV_areathresholdrel2="1.00000000" UV_intensitymode2="1" UV_intensitythresholdabs2="1.00000000" UV_intensitythresholdrel2="0.01000000" UV_basesmoothmode2="1" UV_basesmoothpts2="8" UV_basesmoothmin2="12.00000000" UV_basesmoothforce2="1.00000000" UV_startendslope2="10.00000000" UV_valleyfilterused2="1" UV_valleyfilter2="10.00000000" UV_noisecorr2="0" detect_delcmpdsinrng="1" />
<find_compounds_mobilogram detect_areamode="1" detect_areathresholdabs="1000.00000000" detect_areathresholdrel="5.00000000" detect_intensitymode="0" detect_intensitythresholdabs="100.00000000" detect_intensitythresholdrel="5.00000000" detect_sensitivity="99.00000000" detect_resolution="250.00000000" spectrum_load_mode="2" detect_delcmpdsinrng="1" />
<auto_ms_n use_retention_time_window="1" retention_time_window="0.75000000" rt_unit="min" minimum_intensity_positive="10000.00000000" minimum_intensity_negative="1000.00000000" apply_max_number_compounds="1" max_number_compounds="300" spectrum_load_mode="2" background_type="0" create_auto_ms_n_traces="0" create_detailed_traces="0" merge_positive_negative_compounds="0" detect_delcmpdsinrng="1" detect_keep_cmpds_detectedneutralloss="0" add_uv_spectra="0" advanced_precursor_determination="0" determine_alternate_precursor="0" />
<dissect_params dissect_addsmoothing="0" dissect_allow_wider_peaks="0" dissect_resolving_power="1.00000000" dissect_set_expected_width="0" dissect_expected_width="3" dissect_deletepeaksinrange="1" dissect_fullrange="1" dissect_cutoff="0.05000000" dissect_sensitivity="10.00000000" dissect_maxoverlap="5" dissect_smoothwidth="1" spectrum_load_mode="0" add_uv_spectra="1" />
<find_all_compounds min_time_points="10" min_correlation="0.70000000" background_type="0" load_spec_type="3" additional_smoothing="0" proteomics="0" chrom_sn_threshold="5.00000000" chrom_smoothingwidth="1" detect_delcmpdsinrng="1" add_MSMS_spectra="1" adducts_positive_mode="" adducts_negative_mode="" />
<ms_peak_finder ms_peak_finder_type="FTMS" ms_manually_use_peak_finder="1" ms_peak_finder_filter_exclusion_masses="0" ><ms_peak_finder_apex minimum_intensity="100.00000000" peak_width="0.00200000" peak_width_msms="0.00200000" relative_threshold_base_peak="0.05000000" signal_to_noise="1.00000000" />
<ms_peak_finder_centroid peak_width="0.00200000" peak_width_msms="0.00200000" signal_to_noise="1.00000000" relative_threshold_base_peak="0.05000000" minimum_intensity="100.00000000" centroid_percentage="80.00000000" />
<ms_peak_finder_snap minimum_intensity="0.00000000" relative_threshold_base_peak="0.01000000" signal_to_noise="2.00000000" maximum_charge="20" quality_factor_threshold="0.90000000" number_of_patterns="500000" building_block_1="C 4.9384 N 1.3577 O 1.4773 S 0.0417 H 7.7583" building_block_2="" use_snap_2="1" add_detailed_results="0" />
<ms_peak_finder_snap minimum_intensity="100.00000000" peak_width="1.00000000" use_datapoints="1" sum_width="1" relative_threshold_base_peak="0.05000000" signal_to_noise="1.00000000" baseline_type="1" baseline_flatness="1.00000000" same_sumwidth_as_acquisition="0" use_resolution="0" res="10000" instrument_sum_width="5" use_sum_of_intensities="0" />
<ms_peak_finder_ftms signal_to_noise="7.00000000" relative_threshold_base_peak="0.01000000" minimum_intensity="100.00000000" centroid_percentage="80.00000000" use_centroid="0" />
<ms_peak_finder_line_spectra apply_line_spectra_threshold="0" line_spectra_threshold="10.00000000" />
</ms_peak_finder>
<deconvolution clear_prev_results="1" create_neutral_spectrum="0" incl_shifted_spectra="0" ret_residuals="0" incl_comp_details="0" show_comp_details="0" substance_class="1" extend_evelope="0" extend_before="1.00000000" extend_after="1.00000000" auto_apply="1" ><deconvolution_detailed_full perf_deconv="1" rel_isotop_deconv="0" resolve_isotop="1" exclude_reporter_ions="0" reporter_ions="0" abund_cutoff="2.50000000" envelope_cutoff="75.00000000" high_mass="4000.00000000" low_mass="250.00000000" mw_agreement="0.00000000" maximum_charge="4" max_charge_isotop="0" min_charge="4" min_peaks="3" precursor_deconv="0" max_components="10" adduct_ion_name_neg="-H" adduct_ion_mass_neg="-1.00782504" adduct_ion_name_pos="+H" adduct_ion_mass_pos="1.00727600" apply_min_max_mass_boundaries="0" />
<deconvolution_detailed_max_res perf_deconv="1" rel_isotop_deconv="0" resolve_isotop="1" exclude_reporter_ions="0" reporter_ions="0" abund_cutoff="2.00000000" envelope_cutoff="75.00000000" high_mass="4000.00000000" low_mass="250.00000000" mw_agreement="5.00000000" maximum_charge="3" max_charge_isotop="0" min_charge="3" min_peaks="3" precursor_deconv="0" max_components="10" adduct_ion_name_neg="-H" adduct_ion_mass_neg="-1.00782504" adduct_ion_name_pos="+H" adduct_ion_mass_pos="1.00727600" apply_min_max_mass_boundaries="0" />
<deconvolution_detailed_ms_n perf_deconv="1" rel_isotop_deconv="0" resolve_isotop="1" exclude_reporter_ions="0" reporter_ions="0" abund_cutoff="1.00000000" envelope_cutoff="75.00000000" high_mass="3000.00000000" low_mass="100.00000000" mw_agreement="5.00000000" maximum_charge="3" max_charge_isotop="0" min_charge="3" min_peaks="3" precursor_deconv="0" max_components="10" adduct_ion_name_neg="-H" adduct_ion_mass_neg="-1.00782504" adduct_ion_name_pos="+H" adduct_ion_mass_pos="1.00727600" apply_min_max_mass_boundaries="0" />
<deconvolution_detailed_protein perf_deconv="1" rel_isotop_deconv="1" resolve_isotop="1" exclude_reporter_ions="0" reporter_ions="0" abund_cutoff="2.50000000" envelope_cutoff="75.00000000" high_mass="100000.00000000" low_mass="1000.00000000" mw_agreement="0.00000000" maximum_charge="75" max_charge_isotop="0" min_charge="75" min_peaks="3" precursor_deconv="0" max_components="20" adduct_ion_name_neg="-H" adduct_ion_mass_neg="-1.00782504" adduct_ion_name_pos="+H" adduct_ion_mass_pos="1.00727600" apply_min_max_mass_boundaries="1" />
<max_entropy_deconvolution adduct_ion_name_pos="+H" adduct_ion_mass_pos="1.00727600" adduct_ion_name_neg="-H" adduct_ion_mass_neg="-1.00782504" low_mass="1000.00000000" high_mass="100000.00000000" spacint_out="0.00000000" resolving_power="1000.00000000" peak_width="0.00200000" width="0" maxentx="0" res="0" />
</deconvolution><mascot_export globalchargelimit_apply="1" globalchargelimit="1+, 2+ and 3+" prefer_fullscan_deconvolution_results="1" deconvolution_export_type="1" msmssignals="100" threshold="100.00000000" mssignals_deconv="2" mssignals_non_deconv="0" normalize_msms="0" single_charged="0" />
<process_parameters_chrom baseline_flatness="0.80000000"	baseline_addchild="1"	baseline_disableoriginal="1" baseline_usesamecolor="1" smoothing_algorithm="1" smoothing_width="0.20000000" smoothing_cycles="1" smoothing_addchild="1" smoothing_disableoriginal="1"	smoothing_usesamecolor="1" />
<process_parameters_mobil baseline_flatness="0.80000000"	baseline_addchild="1"	baseline_disableoriginal="1" baseline_usesamecolor="1" smoothing_algorithm="1" smoothing_width="0.10000000" smoothing_cycles="1" smoothing_addchild="1" smoothing_disableoriginal="1"	smoothing_usesamecolor="1" />
<process_parameters_ms baseline_flatness="0.80000000"	baseline_addchild="1"	baseline_disableoriginal="1" baseline_usesamecolor="1" smoothing_algorithm="1" smoothing_width="0.20000000" smoothing_cycles="1" smoothing_addchild="1" smoothing_disableoriginal="1"	smoothing_usesamecolor="1" />
<display_params mass_precision="-1" time_precision="2" structure_size="30" chrom_peak_label="Index" />
<calibration_params calibration_range="0.00500000" calibration_listname="neg_pip_McKeeFA_DSmith_verified" calibration_listgroupname="ESI" calibration_fit_mode="0" calibration_intensitythreshold="1000000.00000000" />
<calibration_lockmass_params calibration_range="0.50000000" calibration_listname="" calibration_listgroupname="" calibration_intensitythreshold="0.00000000" calibration_lockmassmode="0" />
<mobility_calibration_params calibration_range="0.10000000" calibration_listname="&lt;not set&gt;" calibration_listgroupname="ESI" calibration_intensitythreshold="0.00000000" />
<library_search_params del_prev_res="1" ><library_search_basic_params accept_score="50" allowmasses_above="0" allowmasses_below="0" desired_score="900" increasedepth="0" maxnr_spectra="10" cross_match="0" sort_by="1" include_precursor_spectra="1" exclude_precursor_signals="0" skip_low_frgamnet_spectra="1" min_effective_score="500" minmatch_score="250" min_score="400" />
<library_search_advanced_params add_int_range="5.00000000" extended="1" locnorm="0" root="0" hwfstp="50" hwscdp="7" intrangefac="1.89999998" locnormeqfac="1.00000000" locnormfac="2.00000000" locnormwin="25" masdisint="20" minsrcint="100" minspepresrc="15" threshfstp="40" maskadducts="0" maskprecursor="0" />
<library_search_libraries_params add_unid="0" parallel="0" libraries="" librariey_unidentified="" />
<library_search_match_params chrgdeconv="0" collenerg="0" fragampl="1" instrtp="2" ionmeth="3" isolwidth="0" msmsstg="2" ms_vs_msms="4" pkwidth="0" polarity="4" psd="0" lastprecion="0" precions="0" prodion="0" rgtgaspress="0" rgtion="0" refl="0" collgas="0" collgaspress="0" trapdrv="1" />
<library_search_add_params add_confirm_mode="0" />
<library_search_rt_params accepted_deviation="1.00000000" apply_rt_match="0" match_columnname="1" max_deviation="5.00000000" />
</library_search_params><masslist_layout layout_columntypes="2 12 3 6 " layout_columnwidth="66 20 63 57 " />
<cmpdlist_layout layout_columntypes="14 20 31 1 40 26 " layout_columnwidth="20 53 134 65 46 50 " />
<molecular_formula_layout layout_columntypes="24 1 2 40 3 5 6 18 7 9 8 " layout_columnwidth="-1 -1 -1 -1 -1 -1 -1 -1 -1 -1 -1 " />
<general_unknown_layout layout_columntypes="6 0 5 3 4 2 12 14 10 11 " layout_columnwidth="-1 -1 -1 -1 -1 -1 -1 -1 -1 -1 " />
<target_screening_layout layout_columntypes="15 14 6 5 43 11 1 2 17 7 8 9 10 4 3 39 40 41 42 16 18 19 25 20 21 22 23 24 31 26 27 28 29 30 37 32 33 34 35 36 " layout_columnwidth="-1 -1 -1 -1 -1 -1 -1 -1 -1 -1 -1 -1 -1 -1 -1 -1 -1 -1 -1 -1 -1 -1 -1 -1 -1 -1 -1 -1 -1 -1 -1 -1 -1 -1 -1 -1 -1 -1 -1 -1 " />
<exclusion_masses></exclusion_masses>
<xml_export_parameters export_detailed_information="0" export_peptide_database_query_information="1" export_full_peptide_database_query_information="1" protein_analysis_export_mgf="1" protein_analysis_export_xml="1" />
<smf1D_params max_nr_formulae="50" z="1" rdb_min="0.00000000" rdb_max="80.00000000" tolerance_ppm="5.00000000" tolerance_abs="1.00000000" tolerance_ppm_MSn="5.00000000" tolerance_abs_MSn="2.00000000" use_rel_tolerance="0" use_rel_tolerance_MSn="0" lower_bound_formula="" upper_bound_formula="" electron_configuration="2" electron_configuration_MSn="0" sigma_limit="0.02000000" sigma_limit_MSn="0.05000000" HC_Ratio_min="0.00000000" HC_Ratio_max="3.00000000" filtering="1" patternsearch="0" filter_by_elementratio="1" estimate_carbon_count="1" relative_threshold_base_peak="1.00000000" delete_previous_results="1" filter_criteriy="0" adducts_positive_mode="M+H  M+NH4  M+Na  M+K " adducts_negative_mode="M-H  M+Na-H2  M+K-H2  M+Cl " collect_adducts="0" />
<smf3D_params tolerance_neutralloss="5.00000000" intensitythresholdabs2="0.00000000" intensity_threshold_abs_msms="0.00000000" auto_filter="0" nr_explained_peaks="5" highlight_unexplained_peaks="0" />
<uv_parameters rt_offset="0.00000000" />
<target_screening delta_rt="1.50000000" threshold_sigma="0.05000000" detection_tolerance="0.00500000" identification_tolerance="10.00000000" detection_tolerance_ppm="5.00000000" identification_tolerance_ppm="5.00000000" use_tolerance_ppm="0" compound_database="C:\BDALSystemData\BuildingBlocks\TargetScreeningDataBase.csv" use_sampleinfo_xml="0" rt_range_start="0.00000000" rt_range_end="0.00000000" additional_smoothing="0" create_chromatogram_time_slices="1" rt_window_halfwidth="45.00000000" enable_BPC="1" evaluate_qualifier_ions="1" qualifier_ion_intensity_threshold="0.00000000" group_id=": " lc_method_id=":" ms_method_id=":" matrix_id=":" useDB="0" sortanalytes="4" />
<automatic_calibration use_calibration_segment="0" automatic_calibration="0.00000000/0.00000000" automatic_calibration_use_spectrum_type="0" automatic_calibration_retain_data="0" automatic_calibration_perform_lockmass="0" />
<target_screening_scoring threshold1_qualityfactor="0.02000000" threshold2_qualityfactor="0.05000000" threshold1_massaccuracy="3.00000000" threshold2_massaccuracy="10.00000000" threshold1_retentiontime="20.00000000" threshold2_retentiontime="40.00000000" use_tolerance_ppm="0" />
</DataAnalysis_processing_parameters>
<ms_spectrum info="-MS" msmsinfo="All MS" polarity="-" scanmode="fullscan" seq_nr_start="1"  rt="4.72688333" rt_unit="min">
<ms_peaks><pk mz="147.801062" i="925781.2" sn="7.96" a="62.69" fwhm="0.000121" res="1217987.7" algo="FTMS"/>
<pk mz="148.031791" i="5126807.0" sn="55.51" a="680.10" fwhm="0.000136" res="1084758.6" algo="FTMS"/>
<pk mz="148.033031" i="16462524.0" sn="183.81" a="2524.80" fwhm="0.000182" res="813163.9" algo="FTMS"/>
<pk mz="148.033235" i="39173560.0" sn="440.87" a="6208.82" fwhm="0.000155" res="956517.8" algo="FTMS"/>
<pk mz="149.036320" i="1039431.7" sn="9.25" a="95.94" fwhm="0.000126" res="1179749.0" algo="FTMS"/>
<pk mz="149.036593" i="2150442.3" sn="21.83" a="249.08" fwhm="0.000131" res="1135450.2" algo="FTMS"/>
<pk mz="155.071349" i="1235004.3" sn="11.47" a="125.39" fwhm="0.000127" res="1223357.4" algo="FTMS"/>
<pk mz="155.584317" i="1238744.6" sn="11.51" a="144.35" fwhm="0.000148" res="1052703.8" algo="FTMS"/>
<pk mz="155.585783" i="871042.5" sn="7.35" a="62.19" fwhm="0.000114" res="1366557.2" algo="FTMS"/>
<pk mz="156.038301" i="2662260.0" sn="27.62" a="335.97" fwhm="0.000140" res="1114711.9" algo="FTMS"/>
<pk mz="157.041695" i="957626.5" sn="8.33" a="101.51" fwhm="0.000138" res="1135065.4" algo="FTMS"/>
<pk mz="158.053680" i="1426308.6" sn="13.63" a="180.18" fwhm="0.000156" res="1009981.9" algo="FTMS"/>
<pk mz="158.053978" i="2094840.6" sn="21.20" a="262.94" fwhm="0.000139" res="1138245.1" algo="FTMS"/>
<pk mz="158.853765" i="987546.9" sn="8.67" a="141.84" fwhm="0.000206" res="772386.7" algo="FTMS"/>
<pk mz="159.020654" i="5798795.0" sn="63.12" a="930.68" fwhm="0.000160" res="991899.3" algo="FTMS"/>
<pk mz="159.020938" i="16239163.0" sn="181.29" a="2617.34" fwhm="0.000160" res="995400.7" algo="FTMS"/>
<pk mz="159.029900" i="858556.5" sn="7.21" a="85.15" fwhm="0.000146" res="1092341.6" algo="FTMS"/>
<pk mz="159.057345" i="841233.9" sn="7.01" a="99.27" fwhm="0.000163" res="977772.8" algo="FTMS"/>
<pk mz="159.122758" i="842068.1" sn="7.02" a="87.91" fwhm="0.000163" res="974787.6" algo="FTMS"/>
<pk mz="159.395840" i="857965.4" sn="7.20" a="91.99" fwhm="0.000156" res="1019654.5" algo="FTMS"/>
<pk mz="159.524612" i="1268246.1" sn="11.85" a="133.83" fwhm="0.000139" res="1150871.1" algo="FTMS"/>
<pk mz="160.525011" i="869139.4" sn="7.33" a="96.43" fwhm="0.000155" res="1036643.8" algo="FTMS"/>
<pk mz="161.036564" i="1747693.3" sn="17.27" a="239.26" fwhm="0.000159" res="1010723.7" algo="FTMS"/>
<pk mz="161.081897" i="1039347.0" sn="9.26" a="120.92" fwhm="0.000144" res="1117702.4" algo="FTMS"/>
<pk mz="161.329287" i="962392.9" sn="8.39" a="110.54" fwhm="0.000158" res="1019889.1" algo="FTMS"/>
<pk mz="161.883164" i="890939.4" sn="7.58" a="127.55" fwhm="0.000193" res="836732.2" algo="FTMS"/>
<pk mz="162.048861" i="2315606.0" sn="23.70" a="370.81" fwhm="0.000171" res="947566.5" algo="FTMS"/>
<pk mz="162.123473" i="860262.9" sn="7.23" a="98.28" fwhm="0.000181" res="895743.4" algo="FTMS"/>
<pk mz="162.854138" i="859849.7" sn="7.23" a="80.93" fwhm="0.000149" res="1092443.1" algo="FTMS"/>
<pk mz="162.927727" i="859601.0" sn="7.22" a="106.38" fwhm="0.000176" res="924941.8" algo="FTMS"/>
<pk mz="163.040039" i="1473219.0" sn="14.17" a="201.06" fwhm="0.000163" res="1001284.6" algo="FTMS"/>
<pk mz="163.049338" i="869478.6" sn="7.34" a="94.07" fwhm="0.000150" res="1089608.7" algo="FTMS"/>
<pk mz="163.576087" i="845693.2" sn="7.07" a="86.81" fwhm="0.000149" res="1097832.1" algo="FTMS"/>
<pk mz="163.977302" i="848581.6" sn="7.10" a="105.04" fwhm="0.000185" res="886527.9" algo="FTMS"/>
<pk mz="164.020853" i="928560.4" sn="8.00" a="103.86" fwhm="0.000160" res="1022151.0" algo="FTMS"/>
<pk mz="165.058633" i="853648.3" sn="7.16" a="99.24" fwhm="0.000184" res="897291.0" algo="FTMS"/>
<pk mz="165.488018" i="856644.6" sn="7.19" a="106.46" fwhm="0.000167" res="990001.9" algo="FTMS"/>
<pk mz="167.626966" i="913958.6" sn="7.84" a="146.35" fwhm="0.000207" res="809200.1" algo="FTMS"/>
<pk mz="167.722873" i="963792.4" sn="8.40" a="170.12" fwhm="0.000214" res="785031.9" algo="FTMS"/>
<pk mz="167.859925" i="851995.1" sn="7.14" a="101.36" fwhm="0.000177" res="949954.3" algo="FTMS"/>
<pk mz="167.921342" i="862644.4" sn="7.26" a="126.42" fwhm="0.000199" res="845413.9" algo="FTMS"/>
<pk mz="168.029945" i="935490.9" sn="8.08" a="96.20" fwhm="0.000163" res="1028570.6" algo="FTMS"/>
<pk mz="168.030232" i="2083802.9" sn="21.08" a="272.93" fwhm="0.000152" res="1108221.7" algo="FTMS"/>
<pk mz="168.987226" i="915152.7" sn="7.85" a="120.88" fwhm="0.000187" res="904800.5" algo="FTMS"/>
<pk mz="169.160276" i="886411.6" sn="7.53" a="126.92" fwhm="0.000222" res="761408.5" algo="FTMS"/>
<pk mz="169.198291" i="1016573.3" sn="9.00" a="167.24" fwhm="0.000211" res="801474.0" algo="FTMS"/>
<pk mz="169.411563" i="853970.6" sn="7.16" a="187.58" fwhm="0.000302" res="561863.2" algo="FTMS"/>
<pk mz="169.419129" i="886327.0" sn="7.53" a="148.61" fwhm="0.000231" res="733497.6" algo="FTMS"/>
<pk mz="169.599923" i="844767.6" sn="7.06" a="142.86" fwhm="0.000242" res="699449.1" algo="FTMS"/>
<pk mz="169.714441" i="843953.4" sn="7.05" a="99.90" fwhm="0.000161" res="1053803.4" algo="FTMS"/>
<pk mz="170.053656" i="1201563.8" sn="11.09" a="132.99" fwhm="0.000144" res="1181072.9" algo="FTMS"/>
<pk mz="170.053973" i="3308795.8" sn="34.94" a="600.18" fwhm="0.000187" res="909241.1" algo="FTMS"/>
<pk mz="170.057629" i="841696.0" sn="7.02" a="92.31" fwhm="0.000164" res="1035961.2" algo="FTMS"/>
<pk mz="170.422475" i="907794.1" sn="7.77" a="118.51" fwhm="0.000177" res="962663.2" algo="FTMS"/>
<pk mz="170.502989" i="886395.3" sn="7.53" a="127.43" fwhm="0.000199" res="857341.8" algo="FTMS"/>
<pk mz="170.508290" i="887991.7" sn="7.54" a="127.95" fwhm="0.000227" res="749637.6" algo="FTMS"/>
<pk mz="170.972641" i="931708.2" sn="8.04" a="117.39" fwhm="0.000187" res="913574.6" algo="FTMS"/>
<pk mz="171.130561" i="843244.2" sn="7.04" a="99.55" fwhm="0.000164" res="1041142.6" algo="FTMS"/>
<pk mz="171.403670" i="852018.1" sn="7.14" a="76.81" fwhm="0.000151" res="1138083.5" algo="FTMS"/>
<pk mz="171.609077" i="847659.5" sn="7.09" a="136.84" fwhm="0.000249" res="688401.2" algo="FTMS"/>
<pk mz="171.776500" i="876042.4" sn="7.41" a="140.75" fwhm="0.000215" res="798967.7" algo="FTMS"/>
<pk mz="172.069697" i="950254.8" sn="8.25" a="189.87" fwhm="0.000283" res="608663.2" algo="FTMS"/>
<pk mz="172.164740" i="887055.0" sn="7.53" a="113.85" fwhm="0.000204" res="844650.0" algo="FTMS"/>
<pk mz="172.196472" i="900754.1" sn="7.69" a="102.87" fwhm="0.000164" res="1047839.1" algo="FTMS"/>
<pk mz="173.036292" i="2127388.8" sn="21.57" a="297.85" fwhm="0.000154" res="1122900.0" algo="FTMS"/>
<pk mz="173.036591" i="14524541.0" sn="161.88" a="2780.17" fwhm="0.000189" res="913302.5" algo="FTMS"/>
<pk mz="173.206939" i="845625.2" sn="7.06" a="169.22" fwhm="0.000290" res="597192.4" algo="FTMS"/>
<pk mz="173.244697" i="978965.8" sn="8.57" a="148.12" fwhm="0.000190" res="913703.5" algo="FTMS"/>
<pk mz="173.348543" i="850178.5" sn="7.11" a="119.02" fwhm="0.000188" res="921066.2" algo="FTMS"/>
<pk mz="173.363022" i="938236.3" sn="8.11" a="136.28" fwhm="0.000199" res="870021.2" algo="FTMS"/>
<pk mz="173.504514" i="860766.1" sn="7.23" a="127.53" fwhm="0.000225" res="770652.3" algo="FTMS"/>
<pk mz="173.529033" i="854021.3" sn="7.16" a="168.35" fwhm="0.000254" res="682977.8" algo="FTMS"/>
<pk mz="173.695060" i="884586.9" sn="7.50" a="152.96" fwhm="0.000234" res="741769.1" algo="FTMS"/>
<pk mz="173.983524" i="847021.9" sn="7.08" a="152.04" fwhm="0.000206" res="842810.9" algo="FTMS"/>
<pk mz="174.008132" i="860769.4" sn="7.23" a="133.81" fwhm="0.000228" res="763865.0" algo="FTMS"/>
<pk mz="174.039916" i="1031821.8" sn="9.17" a="129.55" fwhm="0.000158" res="1098383.7" algo="FTMS"/>
<pk mz="174.046966" i="918814.8" sn="7.89" a="129.98" fwhm="0.000201" res="865089.0" algo="FTMS"/>
<pk mz="174.048873" i="3935455.0" sn="42.03" a="691.34" fwhm="0.000183" res="949244.7" algo="FTMS"/>
<pk mz="174.189528" i="857515.0" sn="7.18" a="104.23" fwhm="0.000190" res="918883.1" algo="FTMS"/>
<pk mz="174.382799" i="850311.2" sn="7.10" a="149.11" fwhm="0.000238" res="731350.4" algo="FTMS"/>
<pk mz="174.419318" i="895292.6" sn="7.61" a="132.12" fwhm="0.000226" res="771742.2" algo="FTMS"/>
<pk mz="174.502915" i="846833.2" sn="7.06" a="109.86" fwhm="0.000198" res="882690.1" algo="FTMS"/>
<pk mz="174.853042" i="912991.6" sn="7.81" a="144.16" fwhm="0.000224" res="779828.5" algo="FTMS"/>
<pk mz="175.015883" i="1564897.9" sn="15.17" a="248.20" fwhm="0.000178" res="982960.1" algo="FTMS"/>
<pk mz="175.052271" i="1332103.9" sn="12.54" a="164.30" fwhm="0.000156" res="1125658.9" algo="FTMS"/>
<pk mz="175.060871" i="2701145.3" sn="28.01" a="355.49" fwhm="0.000147" res="1191651.3" algo="FTMS"/>
<pk mz="175.061184" i="10693017.0" sn="118.29" a="2123.32" fwhm="0.000189" res="928645.9" algo="FTMS"/>
<pk mz="175.097269" i="1460879.3" sn="14.00" a="203.89" fwhm="0.000161" res="1084647.0" algo="FTMS"/>
<pk mz="175.097574" i="7248159.5" sn="79.37" a="1308.40" fwhm="0.000182" res="964466.7" algo="FTMS"/>
<pk mz="175.529896" i="945185.3" sn="8.17" a="119.44" fwhm="0.000185" res="948716.8" algo="FTMS"/>
<pk mz="175.537743" i="1514138.6" sn="14.60" a="239.26" fwhm="0.000197" res="891796.8" algo="FTMS"/>
<pk mz="175.539611" i="1336299.0" sn="12.59" a="223.99" fwhm="0.000198" res="888725.8" algo="FTMS"/>
<pk mz="175.854353" i="857963.9" sn="7.18" a="93.11" fwhm="0.000170" res="1032758.1" algo="FTMS"/>
<pk mz="175.985382" i="846220.4" sn="7.03" a="107.36" fwhm="0.000194" res="909018.7" algo="FTMS"/>
<pk mz="176.064227" i="8037067.5" sn="87.97" a="1452.76" fwhm="0.000225" res="782766.0" algo="FTMS"/>
<pk mz="176.064532" i="24835020.0" sn="277.07" a="5150.63" fwhm="0.000200" res="882295.5" algo="FTMS"/>
<pk mz="176.216687" i="849976.6" sn="7.07" a="128.60" fwhm="0.000225" res="781967.0" algo="FTMS"/>
<pk mz="176.435274" i="893379.7" sn="7.56" a="127.60" fwhm="0.000199" res="885687.4" algo="FTMS"/>
<pk mz="176.575823" i="894112.1" sn="7.56" a="112.93" fwhm="0.000174" res="1014589.7" algo="FTMS"/>
<pk mz="177.031493" i="1721311.4" sn="16.87" a="326.14" fwhm="0.000206" res="861192.0" algo="FTMS"/>
<pk mz="177.067873" i="1652967.3" sn="16.10" a="274.33" fwhm="0.000185" res="958192.2" algo="FTMS"/>
<pk mz="178.043809" i="5341173.5" sn="57.42" a="932.20" fwhm="0.000184" res="967586.0" algo="FTMS"/>
<pk mz="179.034988" i="1287327.3" sn="11.94" a="217.42" fwhm="0.000198" res="902762.3" algo="FTMS"/>
<pk mz="180.163678" i="905823.6" sn="7.63" a="130.49" fwhm="0.000199" res="906682.0" algo="FTMS"/>
<pk mz="180.201756" i="851802.6" sn="7.03" a="127.05" fwhm="0.000211" res="852698.2" algo="FTMS"/>
<pk mz="180.971275" i="938008.8" sn="7.99" a="141.61" fwhm="0.000199" res="909085.8" algo="FTMS"/>
<pk mz="181.014247" i="2844902.0" sn="29.30" a="554.71" fwhm="0.000210" res="862660.5" algo="FTMS"/>
<pk mz="181.050583" i="872241.3" sn="7.25" a="122.68" fwhm="0.000208" res="868594.6" algo="FTMS"/>
<pk mz="181.407321" i="864593.1" sn="7.16" a="126.04" fwhm="0.000225" res="807981.8" algo="FTMS"/>
<pk mz="181.417504" i="879704.3" sn="7.31" a="214.95" fwhm="0.000332" res="547225.6" algo="FTMS"/>
<pk mz="181.587429" i="859530.6" sn="7.08" a="150.63" fwhm="0.000259" res="701687.3" algo="FTMS"/>
<pk mz="181.627048" i="878007.3" sn="7.29" a="138.25" fwhm="0.000268" res="677145.6" algo="FTMS"/>
<pk mz="182.009511" i="930276.1" sn="7.87" a="119.08" fwhm="0.000172" res="1060113.4" algo="FTMS"/>
<pk mz="182.350732" i="904646.0" sn="7.58" a="129.49" fwhm="0.000215" res="847699.2" algo="FTMS"/>
<pk mz="183.914941" i="892223.0" sn="7.41" a="126.84" fwhm="0.000211" res="873209.6" algo="FTMS"/>
<pk mz="184.028415" i="1337689.0" sn="12.35" a="269.64" fwhm="0.000258" res="712481.0" algo="FTMS"/>
<pk mz="184.028772" i="2179017.3" sn="21.68" a="387.81" fwhm="0.000195" res="944714.2" algo="FTMS"/>
<pk mz="184.033232" i="1434378.9" sn="13.42" a="225.29" fwhm="0.000190" res="969341.8" algo="FTMS"/>
<pk mz="184.069614" i="881592.4" sn="7.29" a="106.76" fwhm="0.000160" res="1152115.4" algo="FTMS"/>
<pk mz="184.688092" i="1023818.4" sn="8.86" a="192.09" fwhm="0.000256" res="721247.1" algo="FTMS"/>
<pk mz="185.036275" i="23823402.0" sn="261.78" a="4364.36" fwhm="0.000212" res="873279.3" algo="FTMS"/>
<pk mz="185.036593" i="186617392.0" z="-1" sn="2067.65" a="41941.30" fwhm="0.000217" res="850795.8" algo="FTMS" component_name="O" deconvoluted_molecular_mass="185.036655" deconvoluted_isotopic_mass="185.036680"/>
<pk mz="185.038654" i="2433706.5" sn="24.50" a="469.48" fwhm="0.000209" res="886360.6" algo="FTMS"/>
<pk mz="185.516379" i="1038007.4" sn="8.98" a="217.76" fwhm="0.000278" res="668019.1" algo="FTMS"/>
<pk mz="185.584372" i="880306.7" sn="7.24" a="157.73" fwhm="0.000253" res="732679.8" algo="FTMS"/>
<pk mz="185.659226" i="932240.8" sn="7.81" a="136.89" fwhm="0.000217" res="855695.0" algo="FTMS"/>
<pk mz="186.039954" i="11044539.0" z="-1" sn="119.56" a="2558.46" fwhm="0.000224" res="830173.8" algo="FTMS" component_name="O" deconvoluted_molecular_mass="185.036655" deconvoluted_isotopic_mass="186.040043"/>
<pk mz="186.048901" i="4171199.0" sn="43.60" a="840.30" fwhm="0.000211" res="880919.6" algo="FTMS"/>
<pk mz="186.065682" i="873014.0" sn="7.16" a="145.83" fwhm="0.000240" res="775240.6" algo="FTMS"/>
<pk mz="186.077170" i="1202026.8" sn="10.79" a="172.42" fwhm="0.000188" res="988824.8" algo="FTMS"/>
<pk mz="186.834882" i="884566.9" sn="7.28" a="148.34" fwhm="0.000235" res="793808.9" algo="FTMS"/>
<pk mz="187.024785" i="1270647.8" sn="11.55" a="212.01" fwhm="0.000213" res="877304.9" algo="FTMS"/>
<pk mz="187.040822" i="2162526.5" z="-1" sn="21.40" a="395.42" fwhm="0.000205" res="913841.3" algo="FTMS" component_name="O" deconvoluted_molecular_mass="185.036655" deconvoluted_isotopic_mass="187.040912"/>
<pk mz="187.052236" i="3171107.5" sn="32.55" a="707.21" fwhm="0.000226" res="828237.0" algo="FTMS"/>
<pk mz="187.061175" i="1092535.3" sn="9.58" a="194.47" fwhm="0.000219" res="852752.0" algo="FTMS"/>
<pk mz="187.097575" i="2866230.8" sn="29.18" a="603.25" fwhm="0.000223" res="837287.1" algo="FTMS"/>
<pk mz="187.242856" i="882389.3" sn="7.26" a="181.45" fwhm="0.000271" res="692175.4" algo="FTMS"/>
<pk mz="187.437858" i="864553.8" sn="7.03" a="124.97" fwhm="0.000203" res="922971.7" algo="FTMS"/>
<pk mz="187.846409" i="937756.6" sn="7.83" a="152.95" fwhm="0.000237" res="794058.5" algo="FTMS"/>
<pk mz="187.969029" i="874626.9" sn="7.14" a="115.43" fwhm="0.000208" res="905012.5" algo="FTMS"/>
<pk mz="187.978925" i="940823.3" sn="7.87" a="159.74" fwhm="0.000235" res="800108.3" algo="FTMS"/>
<pk mz="188.056417" i="1292697.8" sn="11.74" a="246.79" fwhm="0.000252" res="746520.7" algo="FTMS"/>
<pk mz="188.064562" i="1032621.4" sn="8.88" a="153.51" fwhm="0.000196" res="957601.1" algo="FTMS"/>
<pk mz="188.169799" i="862892.3" sn="7.01" a="217.69" fwhm="0.000347" res="541738.7" algo="FTMS"/>
<pk mz="189.031509" i="2441299.5" sn="24.38" a="499.65" fwhm="0.000229" res="824710.4" algo="FTMS"/>
<pk mz="189.076846" i="4494056.5" sn="46.97" a="1040.29" fwhm="0.000230" res="821541.5" algo="FTMS"/>
<pk mz="189.108045" i="912118.8" sn="7.55" a="132.39" fwhm="0.000205" res="922662.8" algo="FTMS"/>
<pk mz="189.340960" i="874994.8" sn="7.14" a="206.23" fwhm="0.000289" res="654140.4" algo="FTMS"/>
<pk mz="189.541481" i="921840.5" sn="7.62" a="160.52" fwhm="0.000310" res="610839.8" algo="FTMS"/>
<pk mz="189.878515" i="918895.4" sn="7.59" a="130.99" fwhm="0.000215" res="881143.9" algo="FTMS"/>
<pk mz="190.043818" i="2179886.0" sn="21.41" a="391.66" fwhm="0.000204" res="931504.0" algo="FTMS"/>
<pk mz="190.079802" i="1031167.1" sn="8.82" a="167.67" fwhm="0.000217" res="877671.8" algo="FTMS"/>
<pk mz="190.080198" i="2415935.3" sn="24.00" a="507.31" fwhm="0.000213" res="890425.6" algo="FTMS"/>
<pk mz="190.097019" i="890775.4" sn="7.28" a="173.47" fwhm="0.000274" res="692548.6" algo="FTMS"/>
<pk mz="190.590137" i="1034004.6" sn="8.84" a="218.57" fwhm="0.000289" res="660051.4" algo="FTMS"/>
<pk mz="190.843447" i="976479.9" sn="8.21" a="172.88" fwhm="0.000252" res="757139.1" algo="FTMS"/>
<pk mz="190.915643" i="868483.2" sn="7.03" a="144.64" fwhm="0.000246" res="776901.5" algo="FTMS"/>
<pk mz="191.047170" i="16166036.0" sn="174.74" a="3859.20" fwhm="0.000231" res="826474.2" algo="FTMS"/>
<pk mz="192.313332" i="876677.3" sn="7.08" a="202.61" fwhm="0.000303" res="634400.3" algo="FTMS"/>
<pk mz="192.717718" i="929764.2" sn="7.66" a="232.64" fwhm="0.000341" res="564528.2" algo="FTMS"/>
<pk mz="193.050646" i="1017384.2" sn="8.61" a="142.56" fwhm="0.000207" res="932176.3" algo="FTMS"/>
<pk mz="193.264926" i="910663.7" sn="7.45" a="163.06" fwhm="0.000253" res="764894.4" algo="FTMS"/>
<pk mz="195.029901" i="3977891.3" sn="40.76" a="924.46" fwhm="0.000238" res="821033.2" algo="FTMS"/>
<pk mz="195.066279" i="1483255.1" sn="13.63" a="335.80" fwhm="0.000254" res="769056.2" algo="FTMS"/>
<pk mz="195.388965" i="876262.9" sn="7.03" a="185.32" fwhm="0.000280" res="698957.1" algo="FTMS"/>
<pk mz="195.810895" i="881038.7" sn="7.08" a="104.92" fwhm="0.000191" res="1025274.1" algo="FTMS"/>
<pk mz="196.025125" i="984245.1" sn="8.17" a="199.60" fwhm="0.000271" res="723628.6" algo="FTMS"/>
<pk mz="196.033245" i="3202761.5" sn="32.19" a="763.82" fwhm="0.000249" res="786312.5" algo="FTMS"/>
<pk mz="196.489878" i="907399.6" sn="7.33" a="161.42" fwhm="0.000259" res="758252.0" algo="FTMS"/>
<pk mz="197.009137" i="1011115.0" sn="8.45" a="185.32" fwhm="0.000234" res="843169.8" algo="FTMS"/>
<pk mz="197.036607" i="1863034.5" sn="17.68" a="428.26" fwhm="0.000247" res="797963.2" algo="FTMS"/>
<pk mz="197.045552" i="1398399.6" sn="12.64" a="202.07" fwhm="0.000179" res="1102172.8" algo="FTMS"/>
<pk mz="197.081902" i="1584404.1" sn="14.66" a="326.23" fwhm="0.000232" res="848543.1" algo="FTMS"/>
<pk mz="197.275355" i="976657.5" sn="8.08" a="184.29" fwhm="0.000292" res="675729.5" algo="FTMS"/>
<pk mz="198.004432" i="1085329.0" sn="9.25" a="214.42" fwhm="0.000289" res="685728.3" algo="FTMS"/>
<pk mz="198.040788" i="3086006.0" sn="30.91" a="669.99" fwhm="0.000234" res="844703.2" algo="FTMS"/>
<pk mz="198.048894" i="2301498.5" sn="22.42" a="476.59" fwhm="0.000239" res="830059.8" algo="FTMS"/>
<pk mz="198.200927" i="898257.9" sn="7.19" a="191.11" fwhm="0.000273" res="725979.1" algo="FTMS"/>
<pk mz="198.558319" i="889744.0" sn="7.10" a="176.76" fwhm="0.000295" res="673112.8" algo="FTMS"/>
<pk mz="199.051907" i="6600190.5" sn="68.67" a="1264.18" fwhm="0.000227" res="875837.5" algo="FTMS"/>
<pk mz="199.052255" i="38542720.0" sn="413.08" a="10304.90" fwhm="0.000254" res="783496.9" algo="FTMS"/>
<pk mz="199.061223" i="1171523.9" sn="10.13" a="181.96" fwhm="0.000216" res="920370.0" algo="FTMS"/>
<pk mz="199.097578" i="1591385.1" sn="14.66" a="351.45" fwhm="0.000267" res="745986.2" algo="FTMS"/>
<pk mz="199.150609" i="894488.0" sn="7.14" a="166.15" fwhm="0.000310" res="642489.6" algo="FTMS"/>
<pk mz="200.055598" i="2549131.3" sn="24.98" a="518.78" fwhm="0.000231" res="865685.1" algo="FTMS"/>
<pk mz="200.064545" i="9415120.0" sn="99.01" a="2317.49" fwhm="0.000247" res="809204.7" algo="FTMS"/>
<pk mz="200.704380" i="912731.9" sn="7.30" a="160.69" fwhm="0.000267" res="750383.0" algo="FTMS"/>
<pk mz="201.031517" i="13088783.0" sn="138.01" a="3646.32" fwhm="0.000266" res="755628.7" algo="FTMS"/>
<pk mz="201.040478" i="1137876.4" sn="9.71" a="176.90" fwhm="0.000211" res="955000.2" algo="FTMS"/>
<pk mz="201.067893" i="1503908.8" sn="13.64" a="293.53" fwhm="0.000232" res="865587.9" algo="FTMS"/>
<pk mz="201.076882" i="1012906.1" sn="8.37" a="165.34" fwhm="0.000217" res="928099.0" algo="FTMS"/>
<pk mz="201.113201" i="1843135.8" sn="17.28" a="357.18" fwhm="0.000234" res="860329.1" algo="FTMS"/>
<pk mz="201.491919" i="909698.8" sn="7.26" a="216.30" fwhm="0.000306" res="658454.3" algo="FTMS"/>
<pk mz="202.034863" i="1216073.8" sn="10.55" a="244.58" fwhm="0.000271" res="744453.1" algo="FTMS"/>
<pk mz="202.043796" i="4328431.0" sn="43.96" a="1038.87" fwhm="0.000251" res="803484.8" algo="FTMS"/>
<pk mz="202.072105" i="1529664.3" sn="13.91" a="384.18" fwhm="0.000251" res="804697.1" algo="FTMS"/>
<pk mz="202.206270" i="915729.4" sn="7.32" a="208.21" fwhm="0.000318" res="636523.2" algo="FTMS"/>
<pk mz="202.860314" i="932926.4" sn="7.47" a="163.30" fwhm="0.000262" res="773401.4" algo="FTMS"/>
<pk mz="203.046839" i="38716112.0" sn="411.27" a="8413.98" fwhm="0.000246" res="823862.7" algo="FTMS"/>
<pk mz="203.047151" i="267891408.0" z="-1" sn="2860.58" a="69630.33" fwhm="0.000254" res="800780.8" algo="FTMS" component_name="J" deconvoluted_molecular_mass="203.047235" deconvoluted_isotopic_mass="203.047261"/>
<pk mz="203.049621" i="3424337.8" sn="34.09" a="867.90" fwhm="0.000255" res="795696.6" algo="FTMS"/>
<pk mz="203.092511" i="1462155.9" sn="13.12" a="311.74" fwhm="0.000264" res="769508.9" algo="FTMS"/>
<pk mz="204.050118" i="2188726.3" sn="20.88" a="427.27" fwhm="0.000231" res="885159.0" algo="FTMS"/>
<pk mz="204.050518" i="16210743.0" z="-1" sn="170.74" a="4158.27" fwhm="0.000258" res="792367.6" algo="FTMS" component_name="J" deconvoluted_molecular_mass="203.047235" deconvoluted_isotopic_mass="204.050630"/>
<pk mz="204.059464" i="2822204.0" sn="27.65" a="610.34" fwhm="0.000239" res="852942.6" algo="FTMS"/>
<pk mz="204.095845" i="1309682.4" sn="11.49" a="246.42" fwhm="0.000245" res="833108.7" algo="FTMS"/>
<pk mz="205.014283" i="1212137.0" sn="10.44" a="214.89" fwhm="0.000257" res="797614.3" algo="FTMS"/>
<pk mz="205.035373" i="1030742.1" sn="8.50" a="185.86" fwhm="0.000248" res="826822.7" algo="FTMS"/>
<pk mz="205.050613" i="1024703.5" sn="8.44" a="143.29" fwhm="0.000205" res="999697.3" algo="FTMS"/>
<pk mz="205.051410" i="3212832.0" z="-1" sn="31.82" a="714.92" fwhm="0.000242" res="848173.6" algo="FTMS" component_name="J" deconvoluted_molecular_mass="203.047235" deconvoluted_isotopic_mass="205.051524"/>
<pk mz="205.062831" i="3212199.0" sn="31.81" a="816.88" fwhm="0.000260" res="787464.4" algo="FTMS"/>
<pk mz="205.159411" i="1313890.9" sn="11.47" a="223.83" fwhm="0.000209" res="982224.9" algo="FTMS"/>
<pk mz="205.159788" i="6867427.0" sn="70.56" a="1756.31" fwhm="0.000259" res="792846.1" algo="FTMS"/>
<pk mz="206.163119" i="954610.2" sn="7.64" a="138.50" fwhm="0.000249" res="828634.8" algo="FTMS"/>
<pk mz="206.601461" i="914579.4" sn="7.22" a="189.46" fwhm="0.000318" res="649501.9" algo="FTMS"/>
<pk mz="207.029881" i="1488686.9" sn="13.32" a="320.84" fwhm="0.000267" res="774600.2" algo="FTMS"/>
<pk mz="207.042057" i="1650294.5" sn="15.04" a="326.56" fwhm="0.000233" res="888997.9" algo="FTMS"/>
<pk mz="209.009179" i="1970183.1" sn="18.34" a="402.80" fwhm="0.000241" res="866419.7" algo="FTMS"/>
<pk mz="209.045555" i="1883294.0" sn="17.42" a="386.93" fwhm="0.000239" res="875815.4" algo="FTMS"/>
<pk mz="211.024809" i="2348601.5" sn="22.23" a="551.91" fwhm="0.000265" res="797729.4" algo="FTMS"/>
<pk mz="211.052259" i="1919370.6" sn="17.71" a="430.82" fwhm="0.000270" res="781258.6" algo="FTMS"/>
<pk mz="211.061196" i="1211920.3" sn="10.25" a="212.26" fwhm="0.000217" res="972327.6" algo="FTMS"/>
<pk mz="211.898270" i="937405.6" sn="7.35" a="186.77" fwhm="0.000289" res="734127.2" algo="FTMS"/>
<pk mz="212.020086" i="3034538.0" sn="29.46" a="821.73" fwhm="0.000287" res="739646.8" algo="FTMS"/>
<pk mz="212.601307" i="912118.0" sn="7.08" a="136.15" fwhm="0.000236" res="899363.2" algo="FTMS"/>
<pk mz="213.014867" i="2057496.6" sn="19.06" a="398.41" fwhm="0.000223" res="957068.0" algo="FTMS"/>
<pk mz="213.015323" i="9329945.0" sn="95.34" a="2679.70" fwhm="0.000284" res="749878.0" algo="FTMS"/>
<pk mz="213.076798" i="943999.3" sn="7.38" a="152.99" fwhm="0.000223" res="955485.6" algo="FTMS"/>
<pk mz="214.026814" i="913023.8" sn="7.05" a="227.82" fwhm="0.000375" res="571172.0" algo="FTMS"/>
<pk mz="214.080242" i="1709873.0" sn="15.41" a="350.92" fwhm="0.000232" res="921232.4" algo="FTMS"/>
<pk mz="214.863289" i="980055.2" sn="7.75" a="216.10" fwhm="0.000325" res="661255.8" algo="FTMS"/>
<pk mz="214.976973" i="957789.6" sn="7.51" a="163.08" fwhm="0.000252" res="851595.7" algo="FTMS"/>
<pk mz="215.046757" i="4041992.8" sn="39.86" a="979.63" fwhm="0.000306" res="703186.6" algo="FTMS"/>
<pk mz="215.047185" i="23316490.0" sn="242.04" a="6843.22" fwhm="0.000287" res="749114.7" algo="FTMS"/>
<pk mz="215.056123" i="1506446.6" sn="13.27" a="320.51" fwhm="0.000261" res="822514.8" algo="FTMS"/>
<pk mz="215.092499" i="1589541.1" sn="14.14" a="298.46" fwhm="0.000230" res="934052.1" algo="FTMS"/>
<pk mz="215.128849" i="1134075.6" sn="9.36" a="178.04" fwhm="0.000227" res="945647.9" algo="FTMS"/>
<pk mz="216.023049" i="1083171.0" sn="8.78" a="225.63" fwhm="0.000253" res="854083.6" algo="FTMS"/>
<pk mz="216.050511" i="1341875.9" sn="11.48" a="324.43" fwhm="0.000292" res="741098.4" algo="FTMS"/>
<pk mz="216.059508" i="2813049.5" sn="26.83" a="726.64" fwhm="0.000253" res="854519.6" algo="FTMS"/>
<pk mz="216.095831" i="1786895.8" sn="16.12" a="423.01" fwhm="0.000290" res="745552.5" algo="FTMS"/>
<pk mz="216.179599" i="948579.3" sn="7.37" a="191.01" fwhm="0.000290" res="745648.6" algo="FTMS"/>
<pk mz="216.759375" i="996198.4" sn="7.86" a="159.99" fwhm="0.000244" res="889856.2" algo="FTMS"/>
<pk mz="217.026048" i="2274377.3" sn="21.20" a="536.13" fwhm="0.000285" res="762186.4" algo="FTMS"/>
<pk mz="217.026459" i="7057097.5" sn="71.13" a="1948.15" fwhm="0.000272" res="798512.6" algo="FTMS"/>
<pk mz="217.062421" i="7658719.5" sn="77.40" a="1746.47" fwhm="0.000245" res="886539.9" algo="FTMS"/>
<pk mz="217.062809" i="26795232.0" sn="277.15" a="7996.15" fwhm="0.000294" res="737481.1" algo="FTMS"/>
<pk mz="217.108170" i="1227387.3" sn="10.28" a="240.69" fwhm="0.000252" res="862934.4" algo="FTMS"/>
<pk mz="217.897610" i="981274.7" sn="7.70" a="202.26" fwhm="0.000311" res="700790.2" algo="FTMS"/>
<pk mz="218.020994" i="3539877.3" sn="34.41" a="953.82" fwhm="0.000282" res="773055.6" algo="FTMS"/>
<pk mz="218.038715" i="1659504.0" sn="14.78" a="391.96" fwhm="0.000288" res="755775.1" algo="FTMS"/>
<pk mz="218.066192" i="2063424.5" sn="18.90" a="461.41" fwhm="0.000249" res="874028.5" algo="FTMS"/>
<pk mz="218.075145" i="3459910.0" sn="33.40" a="810.25" fwhm="0.000259" res="842627.2" algo="FTMS"/>
<pk mz="218.103440" i="1075607.0" sn="8.64" a="148.92" fwhm="0.000214" res="1017949.9" algo="FTMS"/>
<pk mz="218.416182" i="978099.6" sn="7.63" a="200.67" fwhm="0.000329" res="664268.7" algo="FTMS"/>
<pk mz="218.575915" i="939955.6" sn="7.23" a="234.36" fwhm="0.000376" res="582080.6" algo="FTMS"/>
<pk mz="219.041713" i="40237452.0" sn="415.35" a="9939.30" fwhm="0.000271" res="809377.3" algo="FTMS"/>
<pk mz="219.042072" i="193608080.0" z="-1" sn="2008.20" a="54903.84" fwhm="0.000282" res="776142.7" algo="FTMS" component_name="N" deconvoluted_molecular_mass="219.042185" deconvoluted_isotopic_mass="219.042205"/>
<pk mz="219.051008" i="2242960.3" sn="20.76" a="546.63" fwhm="0.000283" res="775369.5" algo="FTMS"/>
<pk mz="219.078460" i="1603040.6" sn="14.11" a="364.31" fwhm="0.000276" res="792572.1" algo="FTMS"/>
<pk mz="220.045066" i="2178398.8" sn="20.08" a="492.71" fwhm="0.000277" res="795281.1" algo="FTMS"/>
<pk mz="220.045435" i="8730591.0" z="-1" sn="88.13" a="2534.27" fwhm="0.000292" res="752603.7" algo="FTMS" component_name="N" deconvoluted_molecular_mass="219.042185" deconvoluted_isotopic_mass="220.045569"/>
<pk mz="220.090772" i="1849465.8" sn="16.67" a="420.17" fwhm="0.000270" res="814634.7" algo="FTMS"/>
<pk mz="221.009147" i="1111124.3" sn="8.95" a="220.54" fwhm="0.000265" res="832793.8" algo="FTMS"/>
<pk mz="221.046338" i="1808105.9" z="-1" sn="16.15" a="431.73" fwhm="0.000289" res="765375.5" algo="FTMS" component_name="N" deconvoluted_molecular_mass="219.042185" deconvoluted_isotopic_mass="221.046474"/>
<pk mz="221.057751" i="2948400.5" sn="27.93" a="755.75" fwhm="0.000280" res="789276.3" algo="FTMS"/>
<pk mz="221.774320" i="981487.6" sn="7.60" a="235.89" fwhm="0.000350" res="634280.3" algo="FTMS"/>
<pk mz="223.024858" i="1259928.9" sn="10.47" a="247.70" fwhm="0.000255" res="873417.5" algo="FTMS"/>
<pk mz="223.060709" i="1026669.1" sn="8.06" a="155.27" fwhm="0.000216" res="1035005.2" algo="FTMS"/>
<pk mz="223.061192" i="4121005.5" sn="40.03" a="1203.94" fwhm="0.000312" res="713967.5" algo="FTMS"/>
<pk mz="223.496944" i="924242.3" sn="7.00" a="276.25" fwhm="0.000450" res="496177.8" algo="FTMS"/>
<pk mz="223.925187" i="934193.0" sn="7.06" a="331.49" fwhm="0.000463" res="483141.9" algo="FTMS"/>
<pk mz="224.589819" i="1023935.6" sn="7.98" a="256.89" fwhm="0.000319" res="703292.6" algo="FTMS"/>
<pk mz="225.003662" i="1011681.5" sn="7.85" a="148.76" fwhm="0.000216" res="1041532.3" algo="FTMS"/>
<pk mz="225.004071" i="4363233.5" sn="42.30" a="1271.52" fwhm="0.000311" res="722352.6" algo="FTMS"/>
<pk mz="225.040089" i="1083253.3" sn="8.59" a="200.48" fwhm="0.000253" res="888626.5" algo="FTMS"/>
<pk mz="225.040483" i="1631477.5" sn="14.22" a="322.27" fwhm="0.000247" res="912106.8" algo="FTMS"/>
<pk mz="225.076865" i="1027849.3" sn="8.02" a="191.45" fwhm="0.000264" res="853258.5" algo="FTMS"/>
<pk mz="226.007436" i="1042461.1" sn="8.17" a="291.94" fwhm="0.000383" res="590105.6" algo="FTMS"/>
<pk mz="226.035724" i="1773068.1" sn="15.67" a="415.49" fwhm="0.000286" res="790685.3" algo="FTMS"/>
<pk mz="226.162862" i="1034479.6" sn="8.08" a="289.13" fwhm="0.000389" res="581010.4" algo="FTMS"/>
<pk mz="227.047212" i="1402143.3" sn="11.79" a="314.69" fwhm="0.000283" res="801798.3" algo="FTMS"/>
<pk mz="227.056121" i="1397603.9" sn="11.75" a="303.35" fwhm="0.000282" res="805708.7" algo="FTMS"/>
<pk mz="227.092546" i="947958.8" sn="7.15" a="178.04" fwhm="0.000267" res="851568.9" algo="FTMS"/>
<pk mz="228.014155" i="1401422.6" sn="11.78" a="329.05" fwhm="0.000312" res="730385.3" algo="FTMS"/>
<pk mz="229.026433" i="3320583.5" sn="31.40" a="946.69" fwhm="0.000316" res="725299.1" algo="FTMS"/>
<pk mz="229.062342" i="1554585.1" sn="13.34" a="441.99" fwhm="0.000355" res="644708.9" algo="FTMS"/>
<pk mz="229.062844" i="7606553.5" sn="75.22" a="2307.29" fwhm="0.000316" res="725023.5" algo="FTMS"/>
<pk mz="229.071726" i="1543709.8" sn="13.23" a="446.13" fwhm="0.000374" res="613073.2" algo="FTMS"/>
<pk mz="229.108154" i="1675567.6" sn="14.58" a="419.15" fwhm="0.000299" res="766261.4" algo="FTMS"/>
<pk mz="229.144552" i="1020353.5" sn="7.88" a="175.20" fwhm="0.000248" res="922518.0" algo="FTMS"/>
<pk mz="229.451923" i="1094487.4" sn="8.64" a="382.66" fwhm="0.000449" res="510878.3" algo="FTMS"/>
<pk mz="230.029379" i="43774188.0" sn="443.15" a="10821.33" fwhm="0.000301" res="765268.5" algo="FTMS"/>
<pk mz="230.029766" i="299340000.0" z="-1" sn="3045.25" a="98300.93" fwhm="0.000320" res="719518.4" algo="FTMS" component_name="H" deconvoluted_molecular_mass="230.029895" deconvoluted_isotopic_mass="230.029916"/>
<pk mz="230.032952" i="3554031.0" sn="33.64" a="1031.76" fwhm="0.000317" res="724987.7" algo="FTMS"/>
<pk mz="230.257375" i="995513.5" sn="7.59" a="258.10" fwhm="0.000354" res="651267.7" algo="FTMS"/>
<pk mz="230.744994" i="1040174.5" sn="8.04" a="390.95" fwhm="0.000523" res="441030.5" algo="FTMS"/>
<pk mz="231.032679" i="2388419.8" sn="21.77" a="465.54" fwhm="0.000229" res="1007786.6" algo="FTMS"/>
<pk mz="231.033147" i="14839492.0" z="-1" sn="148.54" a="4970.96" fwhm="0.000337" res="684544.3" algo="FTMS" component_name="H" deconvoluted_molecular_mass="230.029895" deconvoluted_isotopic_mass="231.033298"/>
<pk mz="231.042083" i="1636296.1" sn="14.11" a="390.17" fwhm="0.000293" res="789288.8" algo="FTMS"/>
<pk mz="231.078486" i="2578265.0" sn="23.70" a="653.01" fwhm="0.000286" res="808943.3" algo="FTMS"/>
<pk mz="231.087381" i="1754845.0" sn="15.32" a="431.17" fwhm="0.000301" res="767593.7" algo="FTMS"/>
<pk mz="231.123777" i="1139373.8" sn="9.05" a="290.05" fwhm="0.000310" res="746304.2" algo="FTMS"/>
<pk mz="232.034046" i="2914697.5" z="-1" sn="27.12" a="802.91" fwhm="0.000302" res="768419.4" algo="FTMS" component_name="H" deconvoluted_molecular_mass="230.029895" deconvoluted_isotopic_mass="232.034199"/>
<pk mz="232.045459" i="2274318.8" sn="20.60" a="652.19" fwhm="0.000331" res="700040.4" algo="FTMS"/>
<pk mz="232.090292" i="1240674.5" sn="10.08" a="236.82" fwhm="0.000259" res="895615.3" algo="FTMS"/>
<pk mz="232.090776" i="5375651.0" sn="52.18" a="1668.03" fwhm="0.000329" res="705342.9" algo="FTMS"/>
<pk mz="233.009158" i="1149619.4" sn="9.12" a="371.37" fwhm="0.000413" res="563857.2" algo="FTMS"/>
<pk mz="233.057247" i="10200648.0" sn="101.00" a="2587.83" fwhm="0.000261" res="892660.2" algo="FTMS"/>
<pk mz="233.057706" i="72721992.0" sn="735.68" a="25337.81" fwhm="0.000342" res="682088.2" algo="FTMS"/>
<pk mz="233.094089" i="1217431.6" sn="9.81" a="327.81" fwhm="0.000346" res="674200.1" algo="FTMS"/>
<pk mz="233.154720" i="2807793.5" sn="25.95" a="805.99" fwhm="0.000314" res="742073.6" algo="FTMS"/>
<pk mz="233.168587" i="1096023.4" sn="8.57" a="280.66" fwhm="0.000385" res="605702.7" algo="FTMS"/>
<pk mz="233.474017" i="957752.6" sn="7.17" a="253.08" fwhm="0.000345" res="676365.2" algo="FTMS"/>
<pk mz="234.048901" i="2379495.5" sn="21.60" a="684.91" fwhm="0.000319" res="734602.6" algo="FTMS"/>
<pk mz="234.061087" i="5272044.5" sn="50.96" a="1664.88" fwhm="0.000334" res="701520.5" algo="FTMS"/>
<pk mz="234.069599" i="966896.1" sn="7.26" a="174.89" fwhm="0.000250" res="935448.7" algo="FTMS"/>
<pk mz="234.070041" i="3109616.3" sn="29.01" a="929.08" fwhm="0.000333" res="702748.2" algo="FTMS"/>
<pk mz="235.024827" i="1724784.6" sn="14.95" a="473.74" fwhm="0.000326" res="721738.7" algo="FTMS"/>
<pk mz="235.036504" i="1004789.2" sn="7.64" a="163.64" fwhm="0.000244" res="962594.3" algo="FTMS"/>
<pk mz="235.036988" i="5432181.5" sn="52.58" a="1812.35" fwhm="0.000345" res="680654.2" algo="FTMS"/>
<pk mz="235.061941" i="1448255.3" sn="12.14" a="438.76" fwhm="0.000345" res="680556.5" algo="FTMS"/>
<pk mz="235.073367" i="2875395.8" sn="26.63" a="908.96" fwhm="0.000351" res="668865.7" algo="FTMS"/>
<pk mz="235.237254" i="942084.1" sn="7.00" a="209.43" fwhm="0.000360" res="653346.7" algo="FTMS"/>
<pk mz="237.004018" i="1283614.5" sn="10.43" a="415.82" fwhm="0.000414" res="572520.2" algo="FTMS"/>
<pk mz="237.040483" i="1990891.8" sn="17.59" a="517.78" fwhm="0.000302" res="783933.1" algo="FTMS"/>
<pk mz="239.019745" i="2512924.0" sn="22.86" a="735.49" fwhm="0.000327" res="730208.7" algo="FTMS"/>
<pk mz="239.056114" i="1753960.1" sn="15.18" a="597.49" fwhm="0.000397" res="602376.3" algo="FTMS"/>
<pk mz="239.092513" i="1074612.3" sn="8.31" a="215.24" fwhm="0.000281" res="851836.9" algo="FTMS"/>
<pk mz="239.128882" i="1982784.3" sn="17.44" a="632.61" fwhm="0.000379" res="630655.8" algo="FTMS"/>
<pk mz="239.652050" i="975211.6" sn="7.28" a="204.39" fwhm="0.000333" res="719498.0" algo="FTMS"/>
<pk mz="239.750705" i="972683.4" sn="7.25" a="256.81" fwhm="0.000435" res="550732.3" algo="FTMS"/>
<pk mz="240.014992" i="2698592.0" sn="24.66" a="864.25" fwhm="0.000360" res="667203.1" algo="FTMS"/>
<pk mz="240.051377" i="1005803.7" sn="7.58" a="246.30" fwhm="0.000339" res="707728.6" algo="FTMS"/>
<pk mz="241.035375" i="1946909.6" sn="17.08" a="593.26" fwhm="0.000355" res="679049.1" algo="FTMS"/>
<pk mz="241.046641" i="1760673.1" sn="15.20" a="550.34" fwhm="0.000369" res="653742.3" algo="FTMS"/>
<pk mz="241.071765" i="2570408.8" sn="23.37" a="904.17" fwhm="0.000377" res="639244.4" algo="FTMS"/>
<pk mz="241.108157" i="1293363.8" sn="10.48" a="290.66" fwhm="0.000301" res="800287.1" algo="FTMS"/>
<pk mz="241.136475" i="3754172.3" sn="35.31" a="1170.76" fwhm="0.000341" res="708094.2" algo="FTMS"/>
<pk mz="241.180776" i="956585.8" sn="7.08" a="264.52" fwhm="0.000449" res="536741.0" algo="FTMS"/>
<pk mz="241.994283" i="1150266.9" sn="9.04" a="223.51" fwhm="0.000311" res="777697.7" algo="FTMS"/>
<pk mz="242.067031" i="1111568.0" sn="8.65" a="318.25" fwhm="0.000374" res="647427.5" algo="FTMS"/>
<pk mz="242.075126" i="3446994.3" sn="32.21" a="1150.27" fwhm="0.000368" res="658593.4" algo="FTMS"/>
<pk mz="243.042097" i="2328548.3" sn="20.85" a="781.88" fwhm="0.000381" res="637703.5" algo="FTMS"/>
<pk mz="243.051033" i="1679590.8" sn="14.33" a="423.10" fwhm="0.000308" res="788456.8" algo="FTMS"/>
<pk mz="243.078485" i="1835630.4" sn="15.90" a="532.51" fwhm="0.000348" res="698084.0" algo="FTMS"/>
<pk mz="243.087432" i="2171248.8" sn="19.27" a="725.89" fwhm="0.000376" res="646194.6" algo="FTMS"/>
<pk mz="243.123819" i="2661883.0" sn="24.21" a="872.82" fwhm="0.000362" res="671202.4" algo="FTMS"/>
<pk mz="243.133555" i="1606333.6" sn="13.59" a="516.85" fwhm="0.000392" res="620268.3" algo="FTMS"/>
<pk mz="243.165632" i="1013862.4" sn="7.63" a="392.99" fwhm="0.000506" res="480626.2" algo="FTMS"/>
<pk mz="244.044926" i="4237043.5" sn="40.04" a="1053.29" fwhm="0.000259" res="943884.3" algo="FTMS"/>
<pk mz="244.045426" i="37248244.0" sn="372.03" a="14481.44" fwhm="0.000384" res="634935.3" algo="FTMS"/>
<pk mz="244.054399" i="1254645.9" sn="10.05" a="339.44" fwhm="0.000367" res="664973.5" algo="FTMS"/>
<pk mz="244.090774" i="1213951.5" sn="9.64" a="343.14" fwhm="0.000429" res="569397.4" algo="FTMS"/>
<pk mz="244.168845" i="1058996.0" sn="8.08" a="350.00" fwhm="0.000459" res="532435.3" algo="FTMS"/>
<pk mz="244.579143" i="983166.6" sn="7.32" a="252.60" fwhm="0.000363" res="673110.3" algo="FTMS"/>
<pk mz="245.021357" i="1265199.1" sn="10.15" a="393.93" fwhm="0.000427" res="573939.0" algo="FTMS"/>
<pk mz="245.048815" i="3230966.0" sn="29.92" a="1189.69" fwhm="0.000398" res="615567.4" algo="FTMS"/>
<pk mz="245.057174" i="1069560.1" sn="8.19" a="182.77" fwhm="0.000262" res="934926.6" algo="FTMS"/>
<pk mz="245.057723" i="6867448.0" sn="66.49" a="2514.56" fwhm="0.000381" res="643491.0" algo="FTMS"/>
<pk mz="245.066692" i="2336122.5" sn="20.92" a="761.95" fwhm="0.000383" res="639815.9" algo="FTMS"/>
<pk mz="245.103070" i="3043587.5" sn="28.04" a="1086.57" fwhm="0.000401" res="611159.5" algo="FTMS"/>
<pk mz="245.139348" i="979788.7" sn="7.28" a="191.24" fwhm="0.000320" res="766191.2" algo="FTMS"/>
<pk mz="246.024227" i="3760613.3" sn="35.13" a="997.20" fwhm="0.000291" res="844318.8" algo="FTMS"/>
<pk mz="246.024722" i="30848742.0" sn="306.65" a="11815.89" fwhm="0.000380" res="647145.5" algo="FTMS"/>
<pk mz="246.061075" i="1700398.0" sn="14.48" a="671.72" fwhm="0.000467" res="527288.1" algo="FTMS"/>
<pk mz="246.070083" i="1178608.3" sn="9.25" a="321.07" fwhm="0.000378" res="650776.7" algo="FTMS"/>
<pk mz="246.106424" i="1671928.9" sn="14.20" a="555.63" fwhm="0.000390" res="631288.2" algo="FTMS"/>
<pk mz="247.024856" i="1764046.9" sn="15.12" a="543.10" fwhm="0.000359" res="687863.6" algo="FTMS"/>
<pk mz="247.036481" i="3583185.5" sn="33.35" a="958.17" fwhm="0.000298" res="827835.2" algo="FTMS"/>
<pk mz="247.037015" i="31815634.0" sn="316.34" a="12482.31" fwhm="0.000388" res="637376.9" algo="FTMS"/>
<pk mz="247.073376" i="4883674.0" sn="46.39" a="1745.26" fwhm="0.000380" res="649790.7" algo="FTMS"/>
<pk mz="247.082362" i="1326171.9" sn="10.73" a="302.16" fwhm="0.000309" res="799322.7" algo="FTMS"/>
<pk mz="247.118731" i="1725284.1" sn="14.73" a="485.80" fwhm="0.000367" res="673779.9" algo="FTMS"/>
<pk mz="247.719756" i="964074.3" sn="7.10" a="176.89" fwhm="0.000315" res="786035.1" algo="FTMS"/>
<pk mz="248.032828" i="19175598.0" sn="189.64" a="8991.22" fwhm="0.000437" res="567403.9" algo="FTMS"/>
<pk mz="248.036434" i="77174960.0" sn="771.01" a="30803.79" fwhm="0.000405" res="612277.5" algo="FTMS"/>
<pk mz="248.040165" i="4131121408.0" z="-1" sn="41406.45" a="1561173.88" fwhm="0.000384" res="646654.6" algo="FTMS" component_name="A" deconvoluted_molecular_mass="248.040330" deconvoluted_isotopic_mass="248.040344"/>
<pk mz="248.043857" i="43305136.0" sn="431.51" a="17633.67" fwhm="0.000394" res="629496.0" algo="FTMS"/>
<pk mz="248.047557" i="4881329.5" sn="46.36" a="1752.94" fwhm="0.000385" res="645002.4" algo="FTMS"/>
<pk mz="248.080001" i="5289144.5" sn="50.45" a="2002.64" fwhm="0.000401" res="619410.0" algo="FTMS"/>
<pk mz="248.085691" i="3973817.8" sn="37.26" a="1480.39" fwhm="0.000393" res="630791.6" algo="FTMS"/>
<pk mz="248.581664" i="1361443.4" sn="11.08" a="409.00" fwhm="0.000377" res="659463.4" algo="FTMS"/>
<pk mz="249.004117" i="2022011.1" sn="17.70" a="615.10" fwhm="0.000344" res="724171.6" algo="FTMS"/>
<pk mz="249.043140" i="14039427.0" sn="138.16" a="4339.20" fwhm="0.000366" res="681194.1" algo="FTMS"/>
<pk mz="249.043716" i="166668672.0" z="-1" sn="1668.06" a="67379.90" fwhm="0.000390" res="638703.7" algo="FTMS" component_name="A" deconvoluted_molecular_mass="248.040330" deconvoluted_isotopic_mass="249.043897"/>
<pk mz="249.044553" i="6504323.5" sn="62.63" a="2788.43" fwhm="0.000450" res="553287.2" algo="FTMS"/>
<pk mz="249.052663" i="4391301.0" sn="41.45" a="1772.33" fwhm="0.000429" res="580592.5" algo="FTMS"/>
<pk mz="250.043943" i="5359435.0" sn="50.98" a="2451.32" fwhm="0.000492" res="508485.9" algo="FTMS"/>
<pk mz="250.044588" i="37577292.0" z="-1" sn="372.83" a="15163.83" fwhm="0.000399" res="626998.3" algo="FTMS" component_name="A" deconvoluted_molecular_mass="248.040330" deconvoluted_isotopic_mass="250.044770"/>
<pk mz="250.047151" i="5994827.5" sn="57.32" a="2627.58" fwhm="0.000456" res="547933.2" algo="FTMS"/>
<pk mz="250.144836" i="1107550.4" sn="8.50" a="321.60" fwhm="0.000397" res="629561.5" algo="FTMS"/>
<pk mz="251.019728" i="2483203.5" sn="22.24" a="823.89" fwhm="0.000381" res="659708.5" algo="FTMS"/>
<pk mz="251.047993" i="2938504.8" z="-1" sn="26.79" a="1158.51" fwhm="0.000435" res="577400.3" algo="FTMS" component_name="A" deconvoluted_molecular_mass="248.040330" deconvoluted_isotopic_mass="251.048177"/>
<pk mz="251.056142" i="1361034.3" sn="11.03" a="419.21" fwhm="0.000390" res="644196.3" algo="FTMS"/>
<pk mz="251.068356" i="2245900.5" sn="19.87" a="748.32" fwhm="0.000381" res="658269.7" algo="FTMS"/>
<pk mz="251.092477" i="1002960.9" sn="7.45" a="254.00" fwhm="0.000356" res="704547.5" algo="FTMS"/>
<pk mz="252.051400" i="1161532.4" z="-1" sn="9.04" a="371.23" fwhm="0.000392" res="642357.9" algo="FTMS" component_name="A" deconvoluted_molecular_mass="248.040330" deconvoluted_isotopic_mass="252.051586"/>
<pk mz="252.999004" i="1463261.1" sn="12.05" a="527.81" fwhm="0.000456" res="554677.6" algo="FTMS"/>
<pk mz="253.035387" i="4874339.0" sn="46.13" a="1879.05" fwhm="0.000405" res="625004.4" algo="FTMS"/>
<pk mz="253.071764" i="2799465.3" sn="25.40" a="1072.96" fwhm="0.000420" res="602969.9" algo="FTMS"/>
<pk mz="253.108207" i="1248687.1" sn="9.91" a="342.07" fwhm="0.000374" res="677064.3" algo="FTMS"/>
<pk mz="253.144521" i="2691061.0" sn="24.31" a="988.45" fwhm="0.000412" res="614680.3" algo="FTMS"/>
<pk mz="254.030646" i="1555330.6" sn="12.92" a="524.42" fwhm="0.000401" res="633186.0" algo="FTMS"/>
<pk mz="254.038718" i="1076675.9" sn="8.16" a="333.33" fwhm="0.000398" res="638352.5" algo="FTMS"/>
<pk mz="255.014676" i="1464087.8" sn="12.01" a="398.51" fwhm="0.000358" res="712331.7" algo="FTMS"/>
<pk mz="255.050429" i="1450909.0" sn="11.88" a="353.59" fwhm="0.000304" res="839688.3" algo="FTMS"/>
<pk mz="255.051055" i="7628189.0" sn="73.38" a="3188.14" fwhm="0.000430" res="593015.9" algo="FTMS"/>
<pk mz="255.061666" i="1183646.6" sn="9.22" a="263.09" fwhm="0.000301" res="846292.4" algo="FTMS"/>
<pk mz="255.062272" i="8167838.5" sn="78.75" a="3347.89" fwhm="0.000418" res="610480.0" algo="FTMS"/>
<pk mz="255.087403" i="1428066.4" sn="11.65" a="512.27" fwhm="0.000443" res="575657.8" algo="FTMS"/>
<pk mz="255.123839" i="1209639.8" sn="9.48" a="369.51" fwhm="0.000436" res="585073.4" algo="FTMS"/>
<pk mz="256.044781" i="1186603.0" sn="9.25" a="309.95" fwhm="0.000336" res="762086.8" algo="FTMS"/>
<pk mz="256.045479" i="8592939.0" sn="82.98" a="3464.57" fwhm="0.000410" res="623940.9" algo="FTMS"/>
<pk mz="256.046322" i="1883947.1" sn="16.19" a="558.02" fwhm="0.000371" res="690556.5" algo="FTMS"/>
<pk mz="256.054415" i="2581292.3" sn="23.13" a="902.96" fwhm="0.000390" res="656389.7" algo="FTMS"/>
<pk mz="256.065644" i="1186605.9" sn="9.25" a="306.54" fwhm="0.000369" res="694196.9" algo="FTMS"/>
<pk mz="256.993900" i="1070251.0" sn="8.06" a="231.71" fwhm="0.000337" res="763089.5" algo="FTMS"/>
<pk mz="257.030316" i="1516847.8" sn="12.49" a="412.64" fwhm="0.000348" res="738080.6" algo="FTMS"/>
<pk mz="257.035843" i="968304.5" sn="7.05" a="259.73" fwhm="0.000396" res="648538.6" algo="FTMS"/>
<pk mz="257.041528" i="4577713.0" sn="42.85" a="1811.44" fwhm="0.000419" res="612831.3" algo="FTMS"/>
<pk mz="257.048856" i="1067762.1" sn="8.04" a="273.30" fwhm="0.000432" res="595154.1" algo="FTMS"/>
<pk mz="257.057775" i="1549107.4" sn="12.81" a="449.41" fwhm="0.000377" res="681710.6" algo="FTMS"/>
<pk mz="257.066707" i="3059380.5" sn="27.79" a="1118.71" fwhm="0.000408" res="630748.1" algo="FTMS"/>
<pk mz="257.103077" i="3243193.3" sn="29.62" a="1196.67" fwhm="0.000419" res="614233.7" algo="FTMS"/>
<pk mz="257.139482" i="1997758.0" sn="17.26" a="680.74" fwhm="0.000396" res="649729.1" algo="FTMS"/>
<pk mz="258.061121" i="2284594.5" sn="20.11" a="752.04" fwhm="0.000387" res="666066.5" algo="FTMS"/>
<pk mz="258.098302" i="2883895.3" sn="26.05" a="1046.50" fwhm="0.000408" res="632075.1" algo="FTMS"/>
<pk mz="259.024798" i="1085989.9" sn="8.21" a="214.03" fwhm="0.000355" res="728920.7" algo="FTMS"/>
<pk mz="259.028094" i="1190310.3" sn="9.25" a="358.45" fwhm="0.000368" res="704542.0" algo="FTMS"/>
<pk mz="259.037018" i="1533351.4" sn="12.65" a="386.74" fwhm="0.000329" res="787403.5" algo="FTMS"/>
<pk mz="259.046024" i="1481640.4" sn="12.14" a="454.99" fwhm="0.000372" res="697161.9" algo="FTMS"/>
<pk mz="259.073420" i="2068139.5" sn="17.96" a="684.88" fwhm="0.000404" res="640962.2" algo="FTMS"/>
<pk mz="259.082302" i="3236012.5" sn="29.54" a="1144.59" fwhm="0.000395" res="656648.5" algo="FTMS"/>
<pk mz="259.118727" i="3258032.8" sn="29.76" a="1312.61" fwhm="0.000436" res="594539.3" algo="FTMS"/>
<pk mz="259.129945" i="1898930.1" sn="16.28" a="598.09" fwhm="0.000382" res="677816.1" algo="FTMS"/>
<pk mz="259.155076" i="1434421.0" sn="11.67" a="437.53" fwhm="0.000385" res="673662.5" algo="FTMS"/>
<pk mz="260.039762" i="2212632.3" sn="19.39" a="561.47" fwhm="0.000312" res="833531.3" algo="FTMS"/>
<pk mz="260.040355" i="21231640.0" sn="208.06" a="9259.09" fwhm="0.000433" res="600981.9" algo="FTMS"/>
<pk mz="260.049313" i="2808601.5" sn="25.30" a="1019.77" fwhm="0.000420" res="619358.1" algo="FTMS"/>
<pk mz="260.085703" i="1920285.4" sn="16.49" a="656.07" fwhm="0.000413" res="630272.7" algo="FTMS"/>
<pk mz="260.122090" i="1683489.4" sn="14.14" a="465.89" fwhm="0.000326" res="796952.8" algo="FTMS"/>
<pk mz="261.004119" i="1408638.9" sn="11.37" a="456.16" fwhm="0.000393" res="664540.4" algo="FTMS"/>
<pk mz="261.052069" i="2721411.8" sn="24.35" a="803.36" fwhm="0.000345" res="756365.5" algo="FTMS"/>
<pk mz="261.052664" i="28514436.0" sn="279.28" a="12482.79" fwhm="0.000436" res="598564.4" algo="FTMS"/>
<pk mz="261.061593" i="1154436.8" sn="8.86" a="294.85" fwhm="0.000353" res="739219.1" algo="FTMS"/>
<pk mz="261.089056" i="1769223.6" sn="14.93" a="567.95" fwhm="0.000408" res="639467.3" algo="FTMS"/>
<pk mz="261.097975" i="1804680.5" sn="15.29" a="616.17" fwhm="0.000414" res="630728.0" algo="FTMS"/>
<pk mz="261.134364" i="2250380.3" sn="19.69" a="891.66" fwhm="0.000438" res="596582.3" algo="FTMS"/>
<pk mz="261.194244" i="1000946.4" sn="7.34" a="477.12" fwhm="0.000684" res="381883.2" algo="FTMS"/>
<pk mz="261.561452" i="974519.4" sn="7.08" a="347.36" fwhm="0.000526" res="497609.2" algo="FTMS"/>
<pk mz="262.047602" i="23949544.0" sn="234.16" a="11330.39" fwhm="0.000455" res="575403.0" algo="FTMS"/>
<pk mz="262.051644" i="39772392.0" sn="390.55" a="18560.19" fwhm="0.000457" res="573266.4" algo="FTMS"/>
<pk mz="262.055832" i="2409885952.0" z="-1" sn="23816.46" a="1021649.38" fwhm="0.000431" res="608461.2" algo="FTMS" component_name="B" deconvoluted_molecular_mass="262.056021" deconvoluted_isotopic_mass="262.056035"/>
<pk mz="262.059964" i="23234792.0" sn="227.10" a="10245.06" fwhm="0.000432" res="606278.7" algo="FTMS"/>
<pk mz="262.137726" i="2878448.0" sn="25.90" a="980.58" fwhm="0.000392" res="669414.9" algo="FTMS"/>
<pk mz="262.974798" i="1191230.8" sn="9.22" a="451.29" fwhm="0.000517" res="508894.5" algo="FTMS"/>
<pk mz="263.019758" i="2641986.8" sn="23.56" a="1061.03" fwhm="0.000436" res="603297.4" algo="FTMS"/>
<pk mz="263.050886" i="1638213.8" sn="13.64" a="620.81" fwhm="0.000468" res="562023.2" algo="FTMS"/>
<pk mz="263.059337" i="137589056.0" z="-1" sn="1357.36" a="61587.10" fwhm="0.000437" res="601864.1" algo="FTMS" component_name="B" deconvoluted_molecular_mass="262.056021" deconvoluted_isotopic_mass="263.059543"/>
<pk mz="263.060124" i="5566790.5" sn="52.47" a="2081.72" fwhm="0.000384" res="685564.5" algo="FTMS"/>
<pk mz="263.092571" i="1068361.5" sn="8.01" a="315.99" fwhm="0.000387" res="679382.3" algo="FTMS"/>
<pk mz="264.035298" i="12978589.0" sn="125.72" a="5642.94" fwhm="0.000440" res="599607.5" algo="FTMS"/>
<pk mz="264.059676" i="3132319.3" sn="28.40" a="831.48" fwhm="0.000343" res="770555.6" algo="FTMS"/>
<pk mz="264.060277" i="24920480.0" z="-1" sn="243.76" a="11295.99" fwhm="0.000446" res="591604.5" algo="FTMS" component_name="B" deconvoluted_molecular_mass="262.056021" deconvoluted_isotopic_mass="264.060484"/>
<pk mz="264.062731" i="3872671.5" sn="35.72" a="1489.82" fwhm="0.000420" res="628223.8" algo="FTMS"/>
<pk mz="264.160544" i="1029415.9" sn="7.62" a="230.58" fwhm="0.000336" res="786334.7" algo="FTMS"/>
<pk mz="264.999040" i="1828334.0" sn="15.46" a="643.42" fwhm="0.000420" res="630328.8" algo="FTMS"/>
<pk mz="265.035399" i="2524401.0" sn="22.31" a="1036.55" fwhm="0.000454" res="583896.2" algo="FTMS"/>
<pk mz="265.057858" i="1149554.8" sn="8.77" a="425.75" fwhm="0.000447" res="592613.4" algo="FTMS"/>
<pk mz="265.063608" i="1228915.3" z="-1" sn="9.56" a="362.57" fwhm="0.000351" res="754727.8" algo="FTMS" component_name="B" deconvoluted_molecular_mass="262.056021" deconvoluted_isotopic_mass="265.063817"/>
<pk mz="265.071748" i="1602291.9" sn="13.23" a="446.84" fwhm="0.000354" res="748860.9" algo="FTMS"/>
<pk mz="265.084032" i="1823348.9" sn="15.41" a="740.78" fwhm="0.000471" res="562893.5" algo="FTMS"/>
<pk mz="265.147904" i="3855610.0" sn="35.42" a="1579.56" fwhm="0.000443" res="598042.0" algo="FTMS"/>
<pk mz="266.042188" i="1000832.6" sn="7.31" a="286.65" fwhm="0.000404" res="659332.4" algo="FTMS"/>
<pk mz="266.050902" i="3882561.3" sn="35.68" a="1703.27" fwhm="0.000460" res="577867.8" algo="FTMS"/>
<pk mz="266.075099" i="2702403.3" sn="24.06" a="1067.82" fwhm="0.000465" res="571931.1" algo="FTMS"/>
<pk mz="266.600504" i="1044843.0" sn="7.74" a="313.34" fwhm="0.000428" res="622491.6" algo="FTMS"/>
<pk mz="267.014633" i="4162697.5" sn="38.44" a="1772.53" fwhm="0.000463" res="577256.4" algo="FTMS"/>
<pk mz="267.051020" i="3005580.3" sn="27.05" a="1281.32" fwhm="0.000461" res="579570.1" algo="FTMS"/>
<pk mz="267.087429" i="1533454.9" sn="12.55" a="571.95" fwhm="0.000427" res="626156.5" algo="FTMS"/>
<pk mz="268.046267" i="1348690.9" sn="10.73" a="504.68" fwhm="0.000483" res="554633.9" algo="FTMS"/>
<pk mz="268.054392" i="3784659.5" sn="34.72" a="1580.02" fwhm="0.000452" res="592474.6" algo="FTMS"/>
<pk mz="268.082622" i="1226389.5" sn="9.53" a="438.23" fwhm="0.000472" res="568312.1" algo="FTMS"/>
<pk mz="268.993954" i="2141715.0" sn="18.47" a="712.21" fwhm="0.000388" res="692451.2" algo="FTMS"/>
<pk mz="269.030302" i="2957589.5" sn="26.47" a="1121.26" fwhm="0.000417" res="644392.8" algo="FTMS"/>
<pk mz="269.057750" i="1159831.3" sn="8.84" a="457.53" fwhm="0.000528" res="509481.7" algo="FTMS"/>
<pk mz="269.066665" i="3707672.0" sn="33.83" a="1702.74" fwhm="0.000472" res="569697.3" algo="FTMS"/>
<pk mz="269.103077" i="2370586.3" sn="20.71" a="963.26" fwhm="0.000469" res="573624.2" algo="FTMS"/>
<pk mz="269.131264" i="1550108.1" sn="12.67" a="474.44" fwhm="0.000405" res="664094.7" algo="FTMS"/>
<pk mz="269.139447" i="1943068.6" sn="16.52" a="730.43" fwhm="0.000423" res="635793.5" algo="FTMS"/>
<pk mz="269.212199" i="1189921.5" sn="9.13" a="378.19" fwhm="0.000420" res="641584.3" algo="FTMS"/>
<pk mz="269.392888" i="987053.3" sn="7.14" a="354.59" fwhm="0.000578" res="466384.9" algo="FTMS"/>
<pk mz="270.022332" i="3581781.5" sn="32.59" a="1415.69" fwhm="0.000434" res="622130.9" algo="FTMS"/>
<pk mz="270.061012" i="1173976.0" sn="8.98" a="339.22" fwhm="0.000380" res="711097.6" algo="FTMS"/>
<pk mz="270.061931" i="1006808.1" sn="7.34" a="276.54" fwhm="0.000430" res="628369.1" algo="FTMS"/>
<pk mz="270.070030" i="1121304.6" sn="8.46" a="386.84" fwhm="0.000474" res="569853.3" algo="FTMS"/>
<pk mz="271.045949" i="2715413.0" sn="24.10" a="1270.08" fwhm="0.000534" res="507541.3" algo="FTMS"/>
<pk mz="271.064605" i="1536406.0" sn="12.53" a="663.77" fwhm="0.000557" res="486793.5" algo="FTMS"/>
<pk mz="271.073381" i="2824854.5" sn="25.17" a="1268.59" fwhm="0.000488" res="555824.0" algo="FTMS"/>
<pk mz="271.082335" i="3764631.0" sn="34.39" a="1754.20" fwhm="0.000497" res="545532.1" algo="FTMS"/>
<pk mz="271.118750" i="2928537.3" sn="26.19" a="1235.44" fwhm="0.000453" res="597911.0" algo="FTMS"/>
<pk mz="271.155148" i="1660315.5" sn="13.75" a="557.60" fwhm="0.000408" res="664466.6" algo="FTMS"/>
<pk mz="271.663966" i="1073786.0" sn="7.99" a="400.86" fwhm="0.000613" res="442954.9" algo="FTMS"/>
<pk mz="272.040356" i="7079376.0" sn="66.90" a="3370.29" fwhm="0.000491" res="554312.0" algo="FTMS"/>
<pk mz="272.041226" i="1508944.1" sn="12.26" a="520.94" fwhm="0.000434" res="626738.2" algo="FTMS"/>
<pk mz="272.049318" i="1653968.6" sn="13.68" a="687.19" fwhm="0.000486" res="559331.1" algo="FTMS"/>
<pk mz="272.077579" i="1145554.3" sn="8.70" a="369.68" fwhm="0.000411" res="661463.4" algo="FTMS"/>
<pk mz="272.085645" i="1219986.8" sn="9.43" a="446.02" fwhm="0.000503" res="541171.4" algo="FTMS"/>
<pk mz="272.114000" i="1656660.5" sn="13.71" a="533.94" fwhm="0.000411" res="661862.1" algo="FTMS"/>
<pk mz="272.121996" i="1206036.9" sn="9.29" a="445.64" fwhm="0.000587" res="463559.9" algo="FTMS"/>
<pk mz="273.004138" i="1337223.8" sn="10.58" a="470.41" fwhm="0.000434" res="628670.5" algo="FTMS"/>
<pk mz="273.025225" i="1705609.0" sn="14.19" a="756.51" fwhm="0.000556" res="490876.8" algo="FTMS"/>
<pk mz="273.040466" i="1567625.8" sn="12.84" a="481.91" fwhm="0.000419" res="651831.0" algo="FTMS"/>
<pk mz="273.043808" i="1235658.0" sn="9.58" a="474.54" fwhm="0.000504" res="541705.2" algo="FTMS"/>
<pk mz="273.052029" i="1008138.4" sn="7.35" a="224.45" fwhm="0.000375" res="727308.5" algo="FTMS"/>
<pk mz="273.052641" i="4765194.5" sn="44.20" a="2081.97" fwhm="0.000461" res="591781.1" algo="FTMS"/>
<pk mz="273.061610" i="2802699.0" sn="24.95" a="1085.25" fwhm="0.000437" res="625256.5" algo="FTMS"/>
<pk mz="273.089134" i="1152140.6" sn="8.76" a="414.94" fwhm="0.000463" res="589658.6" algo="FTMS"/>
<pk mz="273.097995" i="4382733.0" sn="40.45" a="1871.16" fwhm="0.000449" res="608544.5" algo="FTMS"/>
<pk mz="273.109218" i="990157.7" sn="7.17" a="325.94" fwhm="0.000427" res="639451.3" algo="FTMS"/>
<pk mz="273.134367" i="4332559.0" sn="39.96" a="1945.74" fwhm="0.000480" res="568761.0" algo="FTMS"/>
<pk mz="273.170771" i="1154193.3" sn="8.75" a="390.09" fwhm="0.000449" res="607813.5" algo="FTMS"/>
<pk mz="273.741977" i="1115377.4" sn="8.37" a="432.52" fwhm="0.000544" res="502874.9" algo="FTMS"/>
<pk mz="274.035677" i="1044161.7" sn="7.67" a="254.40" fwhm="0.000376" res="729008.0" algo="FTMS"/>
<pk mz="274.046791" i="1318082.3" sn="10.35" a="515.92" fwhm="0.000484" res="565904.3" algo="FTMS"/>
<pk mz="274.056019" i="99333184.0" sn="967.96" a="49096.08" fwhm="0.000480" res="571010.4" algo="FTMS"/>
<pk mz="274.064936" i="2401603.3" sn="20.93" a="1200.66" fwhm="0.000539" res="508585.6" algo="FTMS"/>
<pk mz="274.093212" i="2488644.8" sn="21.78" a="1021.42" fwhm="0.000465" res="589412.5" algo="FTMS"/>
<pk mz="274.101364" i="1578309.4" sn="12.89" a="559.43" fwhm="0.000448" res="612041.2" algo="FTMS"/>
<pk mz="274.137739" i="1033447.3" sn="7.57" a="442.37" fwhm="0.000600" res="456946.0" algo="FTMS"/>
<pk mz="275.019762" i="2200695.8" sn="18.97" a="812.72" fwhm="0.000442" res="622363.1" algo="FTMS"/>
<pk mz="275.040917" i="1013369.0" sn="7.37" a="284.95" fwhm="0.000399" res="689175.8" algo="FTMS"/>
<pk mz="275.056136" i="1467001.9" sn="11.80" a="477.67" fwhm="0.000405" res="679279.0" algo="FTMS"/>
<pk mz="275.059388" i="7494266.0" sn="70.69" a="3544.57" fwhm="0.000488" res="563458.5" algo="FTMS"/>
<pk mz="275.068279" i="6657146.5" sn="62.51" a="3201.44" fwhm="0.000496" res="555037.7" algo="FTMS"/>
<pk mz="275.077238" i="1933435.0" sn="16.36" a="700.71" fwhm="0.000454" res="605885.8" algo="FTMS"/>
<pk mz="275.113639" i="2382973.0" sn="20.75" a="965.85" fwhm="0.000457" res="602407.2" algo="FTMS"/>
<pk mz="275.150039" i="1075582.9" sn="7.98" a="283.18" fwhm="0.000376" res="732180.5" algo="FTMS"/>
<pk mz="276.070991" i="3357360.8" sn="30.27" a="1068.43" fwhm="0.000366" res="753278.2" algo="FTMS"/>
<pk mz="276.071654" i="38937776.0" sn="377.89" a="19277.52" fwhm="0.000495" res="558149.9" algo="FTMS"/>
<pk mz="276.080683" i="1050609.4" sn="7.73" a="448.94" fwhm="0.000586" res="470767.7" algo="FTMS"/>
<pk mz="276.117029" i="2756787.3" sn="24.40" a="1145.97" fwhm="0.000457" res="604178.7" algo="FTMS"/>
<pk mz="276.999010" i="2138595.0" sn="18.36" a="789.21" fwhm="0.000443" res="624913.8" algo="FTMS"/>
<pk mz="277.035389" i="3033828.8" sn="27.11" a="1380.63" fwhm="0.000508" res="545610.4" algo="FTMS"/>
<pk mz="277.047479" i="1500645.5" sn="12.13" a="610.21" fwhm="0.000558" res="496178.6" algo="FTMS"/>
<pk mz="277.059707" i="4518118.0" sn="41.61" a="2027.64" fwhm="0.000479" res="578463.9" algo="FTMS"/>
<pk mz="277.071762" i="1671910.9" sn="13.80" a="873.95" fwhm="0.000557" res="497338.0" algo="FTMS"/>
<pk mz="277.075009" i="2891751.0" sn="25.72" a="1143.49" fwhm="0.000436" res="635607.4" algo="FTMS"/>
<pk mz="277.083970" i="5457127.5" sn="50.78" a="2641.00" fwhm="0.000509" res="544369.5" algo="FTMS"/>
<pk mz="278.030696" i="1410458.5" sn="11.20" a="532.51" fwhm="0.000508" res="547202.2" algo="FTMS"/>
<pk mz="278.050901" i="31962396.0" sn="308.48" a="16131.61" fwhm="0.000501" res="554921.6" algo="FTMS"/>
<pk mz="278.067039" i="1090972.5" sn="8.09" a="253.72" fwhm="0.000387" res="718034.2" algo="FTMS"/>
<pk mz="278.132815" i="981056.1" sn="7.02" a="441.23" fwhm="0.000689" res="403528.8" algo="FTMS"/>
<pk mz="278.737231" i="998336.9" sn="7.19" a="426.39" fwhm="0.000583" res="478259.2" algo="FTMS"/>
<pk mz="279.014684" i="5253456.0" sn="48.59" a="2365.51" fwhm="0.000473" res="589503.7" algo="FTMS"/>
<pk mz="279.051046" i="2840146.0" sn="25.11" a="1196.43" fwhm="0.000468" res="595650.4" algo="FTMS"/>
<pk mz="279.054293" i="2825810.3" sn="24.97" a="1223.91" fwhm="0.000495" res="564314.4" algo="FTMS"/>
<pk mz="279.056719" i="1534546.3" sn="12.41" a="610.62" fwhm="0.000485" res="575159.1" algo="FTMS"/>
<pk mz="279.063201" i="3526482.8" sn="31.79" a="1622.73" fwhm="0.000502" res="555627.5" algo="FTMS"/>
<pk mz="279.087386" i="1395028.0" sn="11.05" a="432.50" fwhm="0.000415" res="671717.4" algo="FTMS"/>
<pk mz="279.100510" i="1339220.8" sn="10.51" a="415.25" fwhm="0.000405" res="688402.0" algo="FTMS"/>
<pk mz="279.123791" i="1290646.0" sn="10.03" a="547.58" fwhm="0.000569" res="490375.3" algo="FTMS"/>
<pk mz="279.163565" i="3551832.3" sn="32.04" a="1619.00" fwhm="0.000490" res="570282.3" algo="FTMS"/>
<pk mz="280.009849" i="1568134.9" sn="12.73" a="586.13" fwhm="0.000473" res="591823.5" algo="FTMS"/>
<pk mz="280.017994" i="1335431.4" sn="10.47" a="430.22" fwhm="0.000459" res="610404.3" algo="FTMS"/>
<pk mz="280.022051" i="2124679.5" sn="18.15" a="846.93" fwhm="0.000459" res="609681.7" algo="FTMS"/>
<pk mz="280.046274" i="1442824.9" sn="11.51" a="526.96" fwhm="0.000439" res="638160.0" algo="FTMS"/>
<pk mz="280.066566" i="167327120.0" z="-1" sn="1625.62" a="82756.79" fwhm="0.000495" res="565835.8" algo="FTMS" component_name="Q" deconvoluted_molecular_mass="280.066897" deconvoluted_isotopic_mass="280.066804"/>
<pk mz="280.082629" i="982922.9" sn="7.04" a="281.97" fwhm="0.000479" res="584281.2" algo="FTMS"/>
<pk mz="280.993775" i="1223486.3" sn="9.38" a="412.57" fwhm="0.000481" res="584435.2" algo="FTMS"/>
<pk mz="281.030284" i="4648896.5" sn="42.71" a="2183.46" fwhm="0.000495" res="567616.3" algo="FTMS"/>
<pk mz="281.066650" i="7517634.5" sn="70.62" a="3733.94" fwhm="0.000506" res="555702.5" algo="FTMS"/>
<pk mz="281.069903" i="10078659.0" z="-1" sn="95.54" a="5192.81" fwhm="0.000520" res="540388.8" algo="FTMS" component_name="Q" deconvoluted_molecular_mass="280.066897" deconvoluted_isotopic_mass="281.070142"/>
<pk mz="281.103076" i="1782852.5" sn="14.82" a="868.24" fwhm="0.000552" res="509557.9" algo="FTMS"/>
<pk mz="281.142830" i="1245894.8" sn="9.60" a="426.16" fwhm="0.000482" res="583631.8" algo="FTMS"/>
<pk mz="282.019232" i="1022201.6" sn="7.42" a="346.64" fwhm="0.000519" res="543222.4" algo="FTMS"/>
<pk mz="282.025521" i="1660026.0" sn="13.63" a="661.45" fwhm="0.000480" res="587928.0" algo="FTMS"/>
<pk mz="282.033618" i="1191034.5" sn="9.06" a="413.06" fwhm="0.000472" res="597419.2" algo="FTMS"/>
<pk mz="282.061919" i="1851644.1" sn="15.49" a="784.66" fwhm="0.000494" res="571425.6" algo="FTMS"/>
<pk mz="282.070038" i="5081596.5" z="-1" sn="46.92" a="2400.14" fwhm="0.000499" res="565128.6" algo="FTMS" component_name="Q" deconvoluted_molecular_mass="280.066897" deconvoluted_isotopic_mass="282.070280"/>
<pk mz="282.070823" i="2638588.8" sn="23.15" a="1186.89" fwhm="0.000519" res="543824.2" algo="FTMS"/>
<pk mz="282.999524" i="994548.3" sn="7.12" a="372.62" fwhm="0.000542" res="522388.8" algo="FTMS"/>
<pk mz="283.009587" i="3179060.8" sn="28.29" a="1630.95" fwhm="0.000554" res="511150.3" algo="FTMS"/>
<pk mz="283.045952" i="4274231.0" sn="38.90" a="2036.99" fwhm="0.000510" res="554495.0" algo="FTMS"/>
<pk mz="283.082309" i="5941817.5" z="-1" sn="55.06" a="2942.62" fwhm="0.000514" res="550930.1" algo="FTMS" component_name="Q" deconvoluted_molecular_mass="280.066897" deconvoluted_isotopic_mass="283.082553"/>
<pk mz="283.118743" i="1881403.5" sn="15.71" a="722.40" fwhm="0.000452" res="625949.5" algo="FTMS"/>
<pk mz="283.137282" i="1636668.6" sn="13.34" a="667.87" fwhm="0.000495" res="572480.3" algo="FTMS"/>
<pk mz="283.155094" i="1089597.8" sn="8.04" a="351.54" fwhm="0.000484" res="584739.9" algo="FTMS"/>
<pk mz="283.191485" i="1502784.0" sn="12.05" a="741.16" fwhm="0.000573" res="493926.0" algo="FTMS"/>
<pk mz="283.264210" i="2026308.5" sn="17.12" a="874.31" fwhm="0.000511" res="554504.6" algo="FTMS"/>
<pk mz="284.041216" i="1423605.0" sn="11.28" a="423.14" fwhm="0.000406" res="699523.2" algo="FTMS"/>
<pk mz="284.049276" i="2909813.5" sn="25.68" a="1371.16" fwhm="0.000521" res="545457.4" algo="FTMS"/>
<pk mz="284.371286" i="986058.2" sn="7.04" a="400.28" fwhm="0.000648" res="438677.2" algo="FTMS"/>
<pk mz="285.025271" i="1620917.0" sn="13.19" a="663.18" fwhm="0.000514" res="554932.5" algo="FTMS"/>
<pk mz="285.052642" i="1814710.8" sn="15.07" a="696.93" fwhm="0.000458" res="622571.4" algo="FTMS"/>
<pk mz="285.060826" i="1352887.4" sn="10.59" a="291.88" fwhm="0.000360" res="792426.3" algo="FTMS"/>
<pk mz="285.061610" i="12531383.0" sn="118.91" a="6682.73" fwhm="0.000533" res="535140.3" algo="FTMS"/>
<pk mz="285.097985" i="4794042.0" sn="43.93" a="2511.35" fwhm="0.000544" res="523715.6" algo="FTMS"/>
<pk mz="285.126136" i="9935548.0" sn="93.75" a="5232.22" fwhm="0.000522" res="546593.8" algo="FTMS"/>
<pk mz="285.134321" i="3150012.3" sn="28.01" a="1597.47" fwhm="0.000547" res="521046.0" algo="FTMS"/>
<pk mz="285.170659" i="1348926.6" sn="10.55" a="537.67" fwhm="0.000511" res="558208.6" algo="FTMS"/>
<pk mz="285.207150" i="2869185.3" sn="25.28" a="1281.51" fwhm="0.000502" res="568301.9" algo="FTMS"/>
<pk mz="285.457691" i="1028050.0" sn="7.44" a="391.23" fwhm="0.000513" res="556843.5" algo="FTMS"/>
<pk mz="286.056052" i="4386555.0" sn="39.99" a="2209.25" fwhm="0.000534" res="535804.0" algo="FTMS"/>
<pk mz="286.064894" i="2318331.8" sn="19.95" a="969.12" fwhm="0.000485" res="590269.1" algo="FTMS"/>
<pk mz="286.101325" i="1099902.4" sn="8.14" a="300.01" fwhm="0.000439" res="651671.7" algo="FTMS"/>
<pk mz="286.129439" i="1783040.4" sn="14.76" a="784.21" fwhm="0.000490" res="583662.4" algo="FTMS"/>
<pk mz="287.019743" i="1426112.3" sn="11.25" a="559.06" fwhm="0.000507" res="565913.2" algo="FTMS"/>
<pk mz="287.031153" i="1251393.1" sn="9.56" a="502.01" fwhm="0.000491" res="584628.5" algo="FTMS"/>
<pk mz="287.031931" i="8904513.0" sn="83.37" a="4661.91" fwhm="0.000537" res="534807.5" algo="FTMS"/>
<pk mz="287.040831" i="2644801.8" sn="23.00" a="1217.43" fwhm="0.000536" res="535681.8" algo="FTMS"/>
<pk mz="287.056116" i="1199554.9" sn="9.06" a="485.83" fwhm="0.000551" res="520977.1" algo="FTMS"/>
<pk mz="287.068273" i="4345668.0" sn="39.40" a="2240.06" fwhm="0.000522" res="549424.6" algo="FTMS"/>
<pk mz="287.077201" i="3166532.5" sn="28.03" a="1475.74" fwhm="0.000526" res="545997.7" algo="FTMS"/>
<pk mz="287.104697" i="1676102.5" sn="13.66" a="638.45" fwhm="0.000456" res="630078.7" algo="FTMS"/>
<pk mz="287.113617" i="5184839.0" sn="47.50" a="2565.77" fwhm="0.000526" res="545453.8" algo="FTMS"/>
<pk mz="287.150036" i="3889481.8" sn="35.00" a="2062.81" fwhm="0.000535" res="536952.7" algo="FTMS"/>
<pk mz="287.222873" i="1298511.3" sn="10.02" a="505.06" fwhm="0.000537" res="534682.6" algo="FTMS"/>
<pk mz="287.594163" i="992939.1" sn="7.07" a="331.66" fwhm="0.000491" res="585226.8" algo="FTMS"/>
<pk mz="288.035305" i="5509005.0" sn="50.62" a="2831.36" fwhm="0.000537" res="536862.0" algo="FTMS"/>
<pk mz="288.044278" i="1026893.6" sn="7.40" a="383.54" fwhm="0.000504" res="571379.8" algo="FTMS"/>
<pk mz="288.051368" i="1193742.1" sn="9.01" a="411.83" fwhm="0.000498" res="577840.7" algo="FTMS"/>
<pk mz="288.071679" i="28309392.0" sn="270.51" a="15357.43" fwhm="0.000536" res="537931.3" algo="FTMS"/>
<pk mz="288.080609" i="1262736.5" sn="9.67" a="603.30" fwhm="0.000612" res="470788.1" algo="FTMS"/>
<pk mz="288.108851" i="1047186.6" sn="7.59" a="404.03" fwhm="0.000558" res="516031.1" algo="FTMS"/>
<pk mz="288.117005" i="1605907.3" sn="12.98" a="790.02" fwhm="0.000568" res="506979.6" algo="FTMS"/>
<pk mz="289.035361" i="1782620.8" sn="14.68" a="855.91" fwhm="0.000566" res="510273.4" algo="FTMS"/>
<pk mz="289.046613" i="1039837.7" sn="7.52" a="378.70" fwhm="0.000507" res="570096.9" algo="FTMS"/>
<pk mz="289.056396" i="1464158.5" sn="11.61" a="683.78" fwhm="0.000578" res="500235.1" algo="FTMS"/>
<pk mz="289.075050" i="2915552.0" sn="25.61" a="1483.35" fwhm="0.000562" res="514739.4" algo="FTMS"/>
<pk mz="289.083935" i="9100257.0" sn="85.25" a="4940.54" fwhm="0.000541" res="534296.9" algo="FTMS"/>
<pk mz="289.092913" i="2245601.5" sn="19.15" a="928.78" fwhm="0.000491" res="588259.6" algo="FTMS"/>
<pk mz="289.111567" i="1727971.0" sn="14.16" a="707.90" fwhm="0.000499" res="579121.9" algo="FTMS"/>
<pk mz="289.121190" i="2916067.8" sn="25.61" a="1350.54" fwhm="0.000526" res="549936.0" algo="FTMS"/>
<pk mz="289.129288" i="2580452.5" sn="22.38" a="1251.79" fwhm="0.000546" res="530000.8" algo="FTMS"/>
<pk mz="290.030578" i="1558704.9" sn="12.52" a="671.28" fwhm="0.000541" res="536500.8" algo="FTMS"/>
<pk mz="290.050947" i="11763763.0" sn="110.94" a="6274.56" fwhm="0.000534" res="543398.4" algo="FTMS"/>
<pk mz="290.087322" i="2957365.8" sn="26.01" a="1374.50" fwhm="0.000506" res="573490.9" algo="FTMS"/>
<pk mz="290.096195" i="1442102.5" sn="11.40" a="597.31" fwhm="0.000552" res="525204.8" algo="FTMS"/>
<pk mz="291.014620" i="3032456.8" sn="26.74" a="1379.05" fwhm="0.000512" res="568530.3" algo="FTMS"/>
<pk mz="291.038923" i="1487242.9" sn="11.83" a="585.22" fwhm="0.000506" res="574883.0" algo="FTMS"/>
<pk mz="291.051028" i="2313100.0" sn="19.80" a="1185.86" fwhm="0.000576" res="505244.6" algo="FTMS"/>
<pk mz="291.063297" i="1496461.1" sn="11.92" a="570.29" fwhm="0.000501" res="581064.0" algo="FTMS"/>
<pk mz="291.087461" i="1451151.4" sn="11.49" a="579.98" fwhm="0.000495" res="588231.1" algo="FTMS"/>
<pk mz="291.099635" i="2653072.5" sn="23.08" a="1368.05" fwhm="0.000584" res="498428.9" algo="FTMS"/>
<pk mz="291.209638" i="1953434.6" sn="16.33" a="782.83" fwhm="0.000477" res="610411.9" algo="FTMS"/>
<pk mz="291.908165" i="1043484.4" sn="7.52" a="475.53" fwhm="0.000606" res="481564.9" algo="FTMS"/>
<pk mz="292.046245" i="1507945.6" sn="11.97" a="610.00" fwhm="0.000553" res="528523.5" algo="FTMS"/>
<pk mz="292.066564" i="32327916.0" sn="307.75" a="18232.18" fwhm="0.000546" res="534708.1" algo="FTMS"/>
<pk mz="292.082775" i="1597677.3" sn="12.83" a="727.37" fwhm="0.000562" res="519818.3" algo="FTMS"/>
<pk mz="292.103776" i="1640687.3" sn="13.25" a="837.64" fwhm="0.000570" res="512410.8" algo="FTMS"/>
<pk mz="292.111858" i="1653872.0" sn="13.37" a="659.40" fwhm="0.000502" res="581580.3" algo="FTMS"/>
<pk mz="292.613882" i="1050465.3" sn="7.58" a="376.55" fwhm="0.000581" res="503225.0" algo="FTMS"/>
<pk mz="292.993953" i="1582919.3" sn="12.69" a="618.00" fwhm="0.000493" res="594705.6" algo="FTMS"/>
<pk mz="293.030306" i="3776843.0" sn="33.75" a="1855.03" fwhm="0.000531" res="551434.1" algo="FTMS"/>
<pk mz="293.066669" i="2976846.5" sn="26.07" a="1541.18" fwhm="0.000584" res="501603.8" algo="FTMS"/>
<pk mz="293.069899" i="2382159.0" sn="20.36" a="1115.45" fwhm="0.000526" res="557639.3" algo="FTMS"/>
<pk mz="293.078102" i="1128143.8" sn="8.33" a="334.53" fwhm="0.000387" res="757305.9" algo="FTMS"/>
<pk mz="293.078834" i="5248848.0" sn="47.87" a="2748.96" fwhm="0.000548" res="534615.6" algo="FTMS"/>
<pk mz="293.103051" i="1776466.3" sn="14.55" a="705.49" fwhm="0.000516" res="568351.5" algo="FTMS"/>
<pk mz="293.114181" i="1018451.4" sn="7.27" a="444.42" fwhm="0.000597" res="491114.4" algo="FTMS"/>
<pk mz="293.116129" i="1037203.6" sn="7.45" a="365.32" fwhm="0.000543" res="539748.0" algo="FTMS"/>
<pk mz="293.175831" i="11079002.0" sn="103.82" a="6014.56" fwhm="0.000541" res="541752.8" algo="FTMS"/>
<pk mz="293.179217" i="3757402.0" sn="33.56" a="1729.98" fwhm="0.000510" res="575066.5" algo="FTMS"/>
<pk mz="294.025641" i="1362993.8" sn="10.58" a="468.00" fwhm="0.000444" res="662282.7" algo="FTMS"/>
<pk mz="294.033637" i="1297074.6" sn="9.95" a="581.86" fwhm="0.000590" res="498760.2" algo="FTMS"/>
<pk mz="294.061975" i="1668277.6" sn="13.51" a="568.48" fwhm="0.000436" res="674027.9" algo="FTMS"/>
<pk mz="294.071683" i="3218102.8" sn="28.38" a="1583.55" fwhm="0.000543" res="541978.2" algo="FTMS"/>
<pk mz="294.077013" i="2560439.3" sn="22.07" a="1174.17" fwhm="0.000634" res="464044.6" algo="FTMS"/>
<pk mz="294.082161" i="394295744.0" z="-1" sn="3781.51" a="211607.55" fwhm="0.000540" res="544423.6" algo="FTMS" component_name="D" deconvoluted_molecular_mass="294.082403" deconvoluted_isotopic_mass="294.082426"/>
<pk mz="294.087381" i="3431864.3" sn="30.43" a="1602.47" fwhm="0.000515" res="571225.0" algo="FTMS"/>
<pk mz="294.179215" i="2476738.0" sn="21.27" a="1101.01" fwhm="0.000510" res="576659.2" algo="FTMS"/>
<pk mz="295.009563" i="3816988.0" sn="34.13" a="1876.50" fwhm="0.000530" res="556675.7" algo="FTMS"/>
<pk mz="295.045936" i="4472352.0" sn="40.42" a="2506.38" fwhm="0.000568" res="519203.5" algo="FTMS"/>
<pk mz="295.058134" i="1164705.3" sn="8.68" a="431.94" fwhm="0.000502" res="588220.8" algo="FTMS"/>
<pk mz="295.082350" i="4037668.0" sn="36.25" a="2050.12" fwhm="0.000553" res="533148.8" algo="FTMS"/>
<pk mz="295.085596" i="23026212.0" z="-1" sn="218.48" a="12966.08" fwhm="0.000554" res="532834.2" algo="FTMS" component_name="D" deconvoluted_molecular_mass="294.082403" deconvoluted_isotopic_mass="295.085864"/>
<pk mz="295.118753" i="2272040.0" sn="19.30" a="1216.77" fwhm="0.000531" res="555677.9" algo="FTMS"/>
<pk mz="295.131788" i="1036905.4" sn="7.45" a="423.42" fwhm="0.000548" res="538541.0" algo="FTMS"/>
<pk mz="296.041121" i="1585040.0" sn="12.71" a="754.00" fwhm="0.000585" res="505901.3" algo="FTMS"/>
<pk mz="296.061514" i="1221778.3" sn="9.22" a="585.63" fwhm="0.000565" res="523944.5" algo="FTMS"/>
<pk mz="296.086473" i="5096597.0" z="-1" sn="46.41" a="2588.16" fwhm="0.000542" res="546381.6" algo="FTMS" component_name="D" deconvoluted_molecular_mass="294.082403" deconvoluted_isotopic_mass="296.086743"/>
<pk mz="297.025273" i="3748611.0" sn="33.30" a="2042.64" fwhm="0.000549" res="540704.5" algo="FTMS"/>
<pk mz="297.061624" i="5950727.5" sn="54.33" a="3365.83" fwhm="0.000584" res="508326.1" algo="FTMS"/>
<pk mz="297.073737" i="1753608.8" sn="14.25" a="773.49" fwhm="0.000520" res="571815.7" algo="FTMS"/>
<pk mz="297.098007" i="3404043.8" sn="30.01" a="1720.11" fwhm="0.000545" res="545606.6" algo="FTMS"/>
<pk mz="297.152298" i="6572818.0" sn="60.27" a="1508.45" fwhm="0.000219" res="1355088.4" algo="FTMS"/>
<pk mz="297.152957" i="82656016.0" sn="786.77" a="47400.23" fwhm="0.000558" res="532111.8" algo="FTMS"/>
<pk mz="298.028549" i="1149756.6" sn="8.49" a="497.93" fwhm="0.000597" res="499611.1" algo="FTMS"/>
<pk mz="298.032662" i="15604605.0" sn="146.51" a="8834.38" fwhm="0.000566" res="526764.1" algo="FTMS"/>
<pk mz="298.056847" i="1684224.1" sn="13.59" a="723.68" fwhm="0.000544" res="547594.9" algo="FTMS"/>
<pk mz="298.064884" i="2604161.3" sn="22.37" a="1395.11" fwhm="0.000615" res="484563.9" algo="FTMS"/>
<pk mz="298.155662" i="1470860.4" sn="11.55" a="393.90" fwhm="0.000346" res="860479.4" algo="FTMS"/>
<pk mz="298.156378" i="12282764.0" sn="114.79" a="6887.10" fwhm="0.000569" res="524135.9" algo="FTMS"/>
<pk mz="299.030936" i="1022650.6" sn="7.27" a="444.12" fwhm="0.000627" res="476872.0" algo="FTMS"/>
<pk mz="299.036040" i="1879035.3" sn="15.45" a="994.18" fwhm="0.000585" res="511105.4" algo="FTMS"/>
<pk mz="299.040881" i="5121020.0" sn="46.41" a="2658.71" fwhm="0.000556" res="537814.3" algo="FTMS"/>
<pk mz="299.077263" i="7015424.5" sn="64.49" a="3853.72" fwhm="0.000563" res="531041.5" algo="FTMS"/>
<pk mz="299.113672" i="3513349.3" sn="31.05" a="1665.58" fwhm="0.000526" res="569148.1" algo="FTMS"/>
<pk mz="299.148849" i="2744073.8" sn="23.71" a="1556.44" fwhm="0.000623" res="479799.4" algo="FTMS"/>
<pk mz="299.150038" i="2603017.8" sn="22.36" a="1276.76" fwhm="0.000535" res="558667.8" algo="FTMS"/>
<pk mz="299.159743" i="1149963.0" sn="8.49" a="420.42" fwhm="0.000507" res="589896.1" algo="FTMS"/>
<pk mz="299.186464" i="2591758.5" sn="22.25" a="1236.29" fwhm="0.000557" res="536719.8" algo="FTMS"/>
<pk mz="299.317267" i="1074719.4" sn="7.77" a="463.94" fwhm="0.000559" res="535383.2" algo="FTMS"/>
<pk mz="300.029754" i="4566652.5" sn="41.11" a="2534.93" fwhm="0.000576" res="520945.9" algo="FTMS"/>
<pk mz="300.044287" i="1565694.3" sn="12.46" a="673.45" fwhm="0.000584" res="514043.8" algo="FTMS"/>
<pk mz="300.071665" i="1570177.8" sn="12.50" a="731.23" fwhm="0.000567" res="529256.4" algo="FTMS"/>
<pk mz="300.080673" i="1620611.0" sn="12.98" a="666.74" fwhm="0.000492" res="609366.4" algo="FTMS"/>
<pk mz="300.117099" i="1025415.8" sn="7.30" a="458.23" fwhm="0.000704" res="426271.7" algo="FTMS"/>
<pk mz="301.020188" i="1232257.0" sn="9.27" a="494.78" fwhm="0.000531" res="567055.7" algo="FTMS"/>
<pk mz="301.037918" i="2764035.5" sn="23.90" a="880.02" fwhm="0.000381" res="790794.5" algo="FTMS"/>
<pk mz="301.038621" i="23346436.0" sn="220.43" a="13386.48" fwhm="0.000575" res="523277.7" algo="FTMS"/>
<pk mz="301.047569" i="2342148.8" sn="19.87" a="1147.20" fwhm="0.000569" res="529181.8" algo="FTMS"/>
<pk mz="301.056508" i="2599942.0" sn="22.33" a="1381.98" fwhm="0.000579" res="520073.9" algo="FTMS"/>
<pk mz="301.084004" i="1232137.6" sn="9.27" a="450.00" fwhm="0.000483" res="623412.8" algo="FTMS"/>
<pk mz="301.092916" i="3925771.0" sn="34.99" a="2231.37" fwhm="0.000607" res="495760.8" algo="FTMS"/>
<pk mz="301.129325" i="4728080.0" sn="42.65" a="2455.60" fwhm="0.000558" res="539993.2" algo="FTMS"/>
<pk mz="301.165673" i="2568212.8" sn="22.03" a="1342.48" fwhm="0.000585" res="515220.0" algo="FTMS"/>
<pk mz="301.202087" i="5087514.0" sn="46.08" a="2716.76" fwhm="0.000566" res="532349.5" algo="FTMS"/>
<pk mz="302.041978" i="2106510.3" sn="17.53" a="889.64" fwhm="0.000506" res="597434.5" algo="FTMS"/>
<pk mz="302.050887" i="1358991.4" sn="10.43" a="514.89" fwhm="0.000506" res="596652.0" algo="FTMS"/>
<pk mz="302.087249" i="1131540.5" sn="8.26" a="412.32" fwhm="0.000502" res="601242.0" algo="FTMS"/>
<pk mz="302.096289" i="1514773.8" sn="11.90" a="804.95" fwhm="0.000674" res="447984.6" algo="FTMS"/>
<pk mz="302.132641" i="1272090.9" sn="9.60" a="487.74" fwhm="0.000505" res="598739.0" algo="FTMS"/>
<pk mz="302.135809" i="1017115.3" sn="7.18" a="366.18" fwhm="0.000514" res="587410.3" algo="FTMS"/>
<pk mz="302.205474" i="1011621.1" sn="7.13" a="387.21" fwhm="0.000570" res="529885.0" algo="FTMS"/>
<pk mz="303.002900" i="1325334.8" sn="10.10" a="410.24" fwhm="0.000473" res="640914.5" algo="FTMS"/>
<pk mz="303.014622" i="1576472.5" sn="12.49" a="627.18" fwhm="0.000508" res="596238.2" algo="FTMS"/>
<pk mz="303.035824" i="1063323.5" sn="7.62" a="434.85" fwhm="0.000550" res="551134.3" algo="FTMS"/>
<pk mz="303.051040" i="1886493.8" sn="15.43" a="931.94" fwhm="0.000583" res="519494.8" algo="FTMS"/>
<pk mz="303.063278" i="1608735.5" sn="12.80" a="638.76" fwhm="0.000506" res="598390.6" algo="FTMS"/>
<pk mz="303.072174" i="2506784.8" sn="21.33" a="1194.89" fwhm="0.000530" res="571869.4" algo="FTMS"/>
<pk mz="303.087373" i="1589155.0" sn="12.61" a="671.68" fwhm="0.000527" res="575354.8" algo="FTMS"/>
<pk mz="303.099652" i="3437092.8" sn="30.16" a="1693.03" fwhm="0.000537" res="564897.3" algo="FTMS"/>
<pk mz="303.108602" i="3128870.0" sn="27.24" a="1564.38" fwhm="0.000564" res="537734.2" algo="FTMS"/>
<pk mz="303.144953" i="2679339.3" sn="22.97" a="1180.08" fwhm="0.000523" res="580079.6" algo="FTMS"/>
<pk mz="303.181301" i="1101104.5" sn="7.97" a="354.46" fwhm="0.000465" res="651495.9" algo="FTMS"/>
<pk mz="303.217755" i="1984053.8" sn="16.36" a="855.65" fwhm="0.000519" res="583777.2" algo="FTMS"/>
<pk mz="304.009875" i="1127209.9" sn="8.22" a="414.55" fwhm="0.000557" res="545465.0" algo="FTMS"/>
<pk mz="304.046327" i="2319535.3" sn="19.55" a="1117.50" fwhm="0.000553" res="550071.8" algo="FTMS"/>
<pk mz="304.066597" i="7365298.5" sn="67.48" a="4203.18" fwhm="0.000593" res="513060.1" algo="FTMS"/>
<pk mz="304.082632" i="1081460.6" sn="7.79" a="530.74" fwhm="0.000721" res="421783.6" algo="FTMS"/>
<pk mz="304.103827" i="1031223.8" sn="7.31" a="398.81" fwhm="0.000513" res="592533.8" algo="FTMS"/>
<pk mz="305.030303" i="3807043.0" sn="33.68" a="1983.57" fwhm="0.000556" res="548502.5" algo="FTMS"/>
<pk mz="305.041752" i="1774916.8" sn="14.37" a="607.08" fwhm="0.000396" res="771046.3" algo="FTMS"/>
<pk mz="305.042507" i="15462213.0" sn="144.39" a="9115.71" fwhm="0.000595" res="512594.2" algo="FTMS"/>
<pk mz="305.066698" i="2333000.5" sn="19.67" a="1067.15" fwhm="0.000519" res="587654.1" algo="FTMS"/>
<pk mz="305.069975" i="1461833.0" sn="11.40" a="535.33" fwhm="0.000511" res="597392.8" algo="FTMS"/>
<pk mz="305.078890" i="1164234.4" sn="8.57" a="481.62" fwhm="0.000539" res="565825.9" algo="FTMS"/>
<pk mz="305.103000" i="1384014.0" sn="10.66" a="601.04" fwhm="0.000565" res="540438.4" algo="FTMS"/>
<pk mz="305.115226" i="3940688.0" sn="34.95" a="2314.61" fwhm="0.000628" res="485512.4" algo="FTMS"/>
<pk mz="305.124267" i="1175889.3" sn="8.68" a="350.06" fwhm="0.000448" res="681784.8" algo="FTMS"/>
<pk mz="305.139487" i="1082835.6" sn="7.80" a="424.01" fwhm="0.000547" res="558313.5" algo="FTMS"/>
<pk mz="305.158156" i="1027798.5" sn="7.27" a="453.05" fwhm="0.000685" res="445650.7" algo="FTMS"/>
<pk mz="305.188845" i="1095387.1" sn="7.92" a="387.89" fwhm="0.000486" res="628522.4" algo="FTMS"/>
<pk mz="305.999030" i="1596888.1" sn="12.68" a="680.97" fwhm="0.000532" res="575667.1" algo="FTMS"/>
<pk mz="306.025561" i="1986524.3" sn="16.38" a="1001.30" fwhm="0.000566" res="540804.1" algo="FTMS"/>
<pk mz="306.045847" i="7285727.5" sn="66.72" a="4770.03" fwhm="0.000623" res="491050.2" algo="FTMS"/>
<pk mz="306.061913" i="2568162.0" sn="21.91" a="1291.92" fwhm="0.000578" res="529660.9" algo="FTMS"/>
<pk mz="306.082257" i="3700197.0" sn="32.66" a="2228.84" fwhm="0.000623" res="491605.7" algo="FTMS"/>
<pk mz="306.536202" i="1014188.3" sn="7.14" a="345.80" fwhm="0.000545" res="562446.3" algo="FTMS"/>
<pk mz="306.879793" i="1866338.8" sn="15.24" a="805.47" fwhm="0.000527" res="582541.7" algo="FTMS"/>
<pk mz="307.009510" i="3548791.5" sn="31.22" a="1864.98" fwhm="0.000573" res="535378.1" algo="FTMS"/>
<pk mz="307.040429" i="1007740.4" sn="7.08" a="421.36" fwhm="0.000635" res="483842.8" algo="FTMS"/>
<pk mz="307.045943" i="4974205.0" sn="44.76" a="2932.01" fwhm="0.000621" res="494507.2" algo="FTMS"/>
<pk mz="307.057176" i="1037951.0" sn="7.37" a="339.87" fwhm="0.000520" res="590412.7" algo="FTMS"/>
<pk mz="307.082301" i="2656643.0" sn="22.74" a="1251.03" fwhm="0.000530" res="579564.4" algo="FTMS"/>
<pk mz="307.094511" i="1852549.0" sn="15.11" a="1023.53" fwhm="0.000736" res="417506.3" algo="FTMS"/>
<pk mz="307.118795" i="1467272.9" sn="11.45" a="707.76" fwhm="0.000630" res="487628.9" algo="FTMS"/>
<pk mz="307.194856" i="1167381.0" sn="8.55" a="520.95" fwhm="0.000564" res="544921.4" algo="FTMS"/>
<pk mz="308.004805" i="1017368.1" sn="7.13" a="326.81" fwhm="0.000491" res="627243.2" algo="FTMS"/>
<pk mz="308.041264" i="1621278.0" sn="12.84" a="636.34" fwhm="0.000514" res="599279.6" algo="FTMS"/>
<pk mz="308.061459" i="2107937.3" sn="17.44" a="1090.41" fwhm="0.000590" res="521718.2" algo="FTMS"/>
<pk mz="308.077512" i="1469091.9" sn="11.40" a="716.97" fwhm="0.000597" res="515924.5" algo="FTMS"/>
<pk mz="308.097878" i="3606823.3" sn="31.60" a="1967.40" fwhm="0.000586" res="525953.3" algo="FTMS"/>
<pk mz="308.877870" i="1008295.9" sn="7.05" a="377.25" fwhm="0.000529" res="584218.1" algo="FTMS"/>
<pk mz="308.988813" i="1063354.5" sn="7.57" a="497.88" fwhm="0.000612" res="504577.8" algo="FTMS"/>
<pk mz="309.025193" i="5096384.5" sn="45.67" a="2827.88" fwhm="0.000592" res="521824.2" algo="FTMS"/>
<pk mz="309.061581" i="5109190.5" sn="45.79" a="2864.34" fwhm="0.000603" res="512654.2" algo="FTMS"/>
<pk mz="309.097991" i="3027404.8" sn="26.12" a="1503.33" fwhm="0.000561" res="551170.8" algo="FTMS"/>
<pk mz="309.110964" i="1579598.9" sn="12.44" a="822.27" fwhm="0.000613" res="504294.0" algo="FTMS"/>
<pk mz="309.134489" i="1290962.8" sn="9.72" a="498.58" fwhm="0.000501" res="617223.3" algo="FTMS"/>
<pk mz="309.147415" i="1187413.0" sn="8.74" a="567.59" fwhm="0.000628" res="492380.0" algo="FTMS"/>
<pk mz="309.153016" i="2530006.0" sn="21.42" a="1346.21" fwhm="0.000608" res="508272.8" algo="FTMS"/>
<pk mz="309.170819" i="1037400.9" sn="7.32" a="329.50" fwhm="0.000450" res="686435.1" algo="FTMS"/>
<pk mz="309.174199" i="1871321.5" sn="15.20" a="896.85" fwhm="0.000564" res="548136.4" algo="FTMS"/>
<pk mz="309.207257" i="1310431.0" sn="9.90" a="444.41" fwhm="0.000454" res="681437.0" algo="FTMS"/>
<pk mz="310.028571" i="1295465.9" sn="9.76" a="732.03" fwhm="0.000672" res="461279.5" algo="FTMS"/>
<pk mz="310.056866" i="2115950.8" sn="17.51" a="1195.49" fwhm="0.000661" res="468849.4" algo="FTMS"/>
<pk mz="310.064970" i="1275248.0" sn="9.57" a="500.72" fwhm="0.000541" res="573500.1" algo="FTMS"/>
<pk mz="310.093277" i="1223284.9" sn="9.08" a="408.90" fwhm="0.000507" res="611378.5" algo="FTMS"/>
<pk mz="311.004448" i="1956369.9" sn="16.00" a="1070.52" fwhm="0.000646" res="481568.7" algo="FTMS"/>
<pk mz="311.040881" i="4722968.5" sn="42.14" a="2664.89" fwhm="0.000600" res="518091.9" algo="FTMS"/>
<pk mz="311.077248" i="6397726.5" sn="57.96" a="3843.39" fwhm="0.000626" res="496653.8" algo="FTMS"/>
<pk mz="311.113664" i="4720933.0" sn="42.12" a="2696.03" fwhm="0.000607" res="512954.3" algo="FTMS"/>
<pk mz="311.150019" i="2479915.3" sn="20.95" a="1229.69" fwhm="0.000570" res="546175.3" algo="FTMS"/>
<pk mz="311.167876" i="25690926.0" sn="240.26" a="6982.97" fwhm="0.000256" res="1217430.6" algo="FTMS"/>
<pk mz="311.168580" i="299172640.0" z="-1" sn="2824.27" a="180443.45" fwhm="0.000604" res="515298.2" algo="FTMS" component_name="I" deconvoluted_molecular_mass="311.168891" deconvoluted_isotopic_mass="311.168881"/>
<pk mz="311.222796" i="3447608.0" sn="30.09" a="2051.76" fwhm="0.000620" res="501790.2" algo="FTMS"/>
<pk mz="312.047568" i="2802633.3" sn="23.99" a="878.10" fwhm="0.000403" res="774049.9" algo="FTMS"/>
<pk mz="312.048333" i="30450634.0" sn="285.23" a="19066.65" fwhm="0.000622" res="501335.7" algo="FTMS"/>
<pk mz="312.072551" i="1381581.6" sn="10.57" a="481.12" fwhm="0.000533" res="585041.2" algo="FTMS"/>
<pk mz="312.080578" i="1467983.1" sn="11.38" a="659.27" fwhm="0.000555" res="562198.5" algo="FTMS"/>
<pk mz="312.171236" i="4011999.3" sn="35.42" a="1224.92" fwhm="0.000376" res="830921.5" algo="FTMS"/>
<pk mz="312.171995" i="39113696.0" z="-1" sn="367.08" a="24574.53" fwhm="0.000621" res="502839.1" algo="FTMS" component_name="I" deconvoluted_molecular_mass="311.168891" deconvoluted_isotopic_mass="312.172299"/>
<pk mz="313.020173" i="1429367.5" sn="10.96" a="674.56" fwhm="0.000545" res="574607.9" algo="FTMS"/>
<pk mz="313.035437" i="1158650.3" sn="8.41" a="600.10" fwhm="0.000686" res="456055.9" algo="FTMS"/>
<pk mz="313.047492" i="1083260.5" sn="7.70" a="518.26" fwhm="0.000765" res="409115.2" algo="FTMS"/>
<pk mz="313.051709" i="2287741.3" sn="19.02" a="1235.49" fwhm="0.000683" res="458504.8" algo="FTMS"/>
<pk mz="313.056517" i="5713022.0" sn="51.21" a="3449.40" fwhm="0.000632" res="495326.9" algo="FTMS"/>
<pk mz="313.092891" i="5898884.5" sn="52.96" a="3371.21" fwhm="0.000614" res="509965.0" algo="FTMS"/>
<pk mz="313.129294" i="5788811.5" sn="51.92" a="3260.04" fwhm="0.000595" res="526616.0" algo="FTMS"/>
<pk mz="313.164490" i="8878226.0" sn="80.95" a="5249.64" fwhm="0.000610" res="513595.8" algo="FTMS"/>
<pk mz="313.165697" i="2701201.8" sn="22.91" a="1498.71" fwhm="0.000607" res="516146.1" algo="FTMS"/>
<pk mz="313.172919" i="1454739.1" sn="11.20" a="628.00" fwhm="0.000525" res="596269.8" algo="FTMS"/>
<pk mz="313.175342" i="3225747.5" z="-1" sn="27.84" a="1762.16" fwhm="0.000605" res="517854.9" algo="FTMS" component_name="I" deconvoluted_molecular_mass="311.168891" deconvoluted_isotopic_mass="313.175648"/>
<pk mz="313.202130" i="1057688.5" sn="7.46" a="395.82" fwhm="0.000584" res="535882.6" algo="FTMS"/>
<pk mz="313.238501" i="2338719.0" sn="19.50" a="1193.60" fwhm="0.000574" res="545851.2" algo="FTMS"/>
<pk mz="313.614537" i="1018723.6" sn="7.10" a="520.90" fwhm="0.000876" res="358024.2" algo="FTMS"/>
<pk mz="314.030619" i="1264687.9" sn="9.41" a="531.83" fwhm="0.000530" res="592302.1" algo="FTMS"/>
<pk mz="314.045406" i="9399603.0" sn="85.85" a="6278.95" fwhm="0.000686" res="457729.3" algo="FTMS"/>
<pk mz="314.059904" i="1256245.3" sn="9.33" a="559.97" fwhm="0.000558" res="563123.4" algo="FTMS"/>
<pk mz="314.088308" i="1258810.5" sn="9.35" a="608.95" fwhm="0.000673" res="466644.2" algo="FTMS"/>
<pk mz="314.167823" i="1427785.3" sn="10.94" a="806.98" fwhm="0.000730" res="430498.7" algo="FTMS"/>
<pk mz="315.014655" i="1101286.8" sn="7.87" a="296.37" fwhm="0.000469" res="671564.2" algo="FTMS"/>
<pk mz="315.035810" i="2314986.8" sn="19.28" a="1403.90" fwhm="0.000677" res="465376.0" algo="FTMS"/>
<pk mz="315.051079" i="1157613.5" sn="8.40" a="388.06" fwhm="0.000484" res="650525.4" algo="FTMS"/>
<pk mz="315.054305" i="3033070.3" sn="26.02" a="1620.68" fwhm="0.000606" res="519547.5" algo="FTMS"/>
<pk mz="315.063283" i="1338735.9" sn="10.10" a="663.26" fwhm="0.000636" res="495347.9" algo="FTMS"/>
<pk mz="315.072161" i="4067825.5" sn="35.75" a="2192.00" fwhm="0.000591" res="533530.0" algo="FTMS"/>
<pk mz="315.108547" i="4899832.5" sn="43.56" a="2743.48" fwhm="0.000602" res="523173.1" algo="FTMS"/>
<pk mz="315.144919" i="4436479.0" sn="39.21" a="2438.04" fwhm="0.000601" res="524541.3" algo="FTMS"/>
<pk mz="315.181331" i="2567942.0" sn="21.65" a="1546.66" fwhm="0.000665" res="473732.8" algo="FTMS"/>
<pk mz="315.217723" i="2264076.8" sn="18.80" a="1126.55" fwhm="0.000580" res="543792.4" algo="FTMS"/>
<pk mz="316.046350" i="1367977.6" sn="10.38" a="701.32" fwhm="0.000635" res="497920.4" algo="FTMS"/>
<pk mz="316.054347" i="1171243.3" sn="8.53" a="463.85" fwhm="0.000599" res="527940.2" algo="FTMS"/>
<pk mz="316.067357" i="1328813.6" sn="10.01" a="766.10" fwhm="0.000687" res="459759.7" algo="FTMS"/>
<pk mz="316.111836" i="1034294.2" sn="7.24" a="476.36" fwhm="0.000648" res="487592.3" algo="FTMS"/>
<pk mz="316.148117" i="1027133.1" sn="7.17" a="468.58" fwhm="0.000639" res="494791.5" algo="FTMS"/>
<pk mz="316.151495" i="1316797.8" sn="9.89" a="524.73" fwhm="0.000566" res="558165.4" algo="FTMS"/>
<pk mz="316.750237" i="1033456.6" sn="7.23" a="525.92" fwhm="0.000806" res="393224.7" algo="FTMS"/>
<pk mz="317.030262" i="2528614.8" sn="21.28" a="1255.89" fwhm="0.000572" res="553986.4" algo="FTMS"/>
<pk mz="317.033517" i="5733223.5" sn="51.39" a="3532.28" fwhm="0.000649" res="488513.6" algo="FTMS"/>
<pk mz="317.051515" i="2004330.9" sn="16.35" a="1082.58" fwhm="0.000624" res="508242.2" algo="FTMS"/>
<pk mz="317.066694" i="1524077.9" sn="11.84" a="744.52" fwhm="0.000592" res="535315.3" algo="FTMS"/>
<pk mz="317.078868" i="2005616.1" sn="16.36" a="1108.76" fwhm="0.000641" res="494696.2" algo="FTMS"/>
<pk mz="317.087844" i="2850674.0" sn="24.31" a="1546.88" fwhm="0.000596" res="532040.5" algo="FTMS"/>
<pk mz="317.103095" i="1283956.9" sn="9.58" a="596.14" fwhm="0.000635" res="499509.6" algo="FTMS"/>
<pk mz="317.115238" i="2607479.3" sn="22.02" a="1595.14" fwhm="0.000686" res="462348.6" algo="FTMS"/>
<pk mz="317.124210" i="2878329.0" sn="24.57" a="1494.09" fwhm="0.000586" res="541121.2" algo="FTMS"/>
<pk mz="317.139549" i="1040763.9" sn="7.30" a="429.23" fwhm="0.000594" res="533734.3" algo="FTMS"/>
<pk mz="317.160559" i="2790528.0" sn="23.74" a="1804.74" fwhm="0.000707" res="448872.4" algo="FTMS"/>
<pk mz="317.197026" i="2279815.0" sn="18.94" a="1242.77" fwhm="0.000658" res="482378.2" algo="FTMS"/>
<pk mz="318.025569" i="1792553.0" sn="14.36" a="962.84" fwhm="0.000652" res="487932.4" algo="FTMS"/>
<pk mz="318.045831" i="5429805.0" sn="48.54" a="3336.44" fwhm="0.000638" res="498205.6" algo="FTMS"/>
<pk mz="318.054747" i="1016622.8" sn="7.07" a="390.56" fwhm="0.000616" res="516264.5" algo="FTMS"/>
<pk mz="318.061954" i="1772848.3" sn="14.18" a="865.32" fwhm="0.000564" res="564098.2" algo="FTMS"/>
<pk mz="318.082215" i="3173172.3" sn="27.33" a="2220.03" fwhm="0.000771" res="412340.5" algo="FTMS"/>
<pk mz="319.009546" i="2574572.0" sn="21.58" a="1770.01" fwhm="0.000711" res="448386.8" algo="FTMS"/>
<pk mz="319.036834" i="2664945.5" sn="22.43" a="1432.22" fwhm="0.000614" res="519798.8" algo="FTMS"/>
<pk mz="319.043058" i="2644210.8" sn="22.23" a="1379.27" fwhm="0.000590" res="540929.2" algo="FTMS"/>
<pk mz="319.049154" i="384567552.0" z="-1" sn="3590.62" a="242292.06" fwhm="0.000641" res="497984.9" algo="FTMS" component_name="E" deconvoluted_molecular_mass="319.049433" deconvoluted_isotopic_mass="319.049474"/>
<pk mz="319.058138" i="13709558.0" sn="125.62" a="9180.10" fwhm="0.000667" res="478399.3" algo="FTMS"/>
<pk mz="319.082312" i="1836282.6" sn="14.69" a="1040.55" fwhm="0.000675" res="472588.8" algo="FTMS"/>
<pk mz="319.094533" i="1858557.0" sn="14.89" a="1083.68" fwhm="0.000686" res="465009.7" algo="FTMS"/>
<pk mz="319.103494" i="1631358.9" sn="12.77" a="978.43" fwhm="0.000720" res="443387.1" algo="FTMS"/>
<pk mz="319.118620" i="1389441.9" sn="10.51" a="693.69" fwhm="0.000620" res="514886.0" algo="FTMS"/>
<pk mz="319.130921" i="5767428.5" sn="51.42" a="3702.22" fwhm="0.000662" res="482417.8" algo="FTMS"/>
<pk mz="319.139865" i="1016966.1" sn="7.03" a="394.98" fwhm="0.000539" res="591656.8" algo="FTMS"/>
<pk mz="319.240930" i="3192346.3" sn="27.36" a="1938.83" fwhm="0.000669" res="477425.5" algo="FTMS"/>
<pk mz="320.014609" i="2151094.3" sn="17.63" a="1178.55" fwhm="0.000658" res="486523.6" algo="FTMS"/>
<pk mz="320.041221" i="1913531.6" sn="15.41" a="1162.92" fwhm="0.000709" res="451175.9" algo="FTMS"/>
<pk mz="320.052536" i="21877182.0" z="-1" sn="201.93" a="15563.69" fwhm="0.000676" res="473454.5" algo="FTMS" component_name="E" deconvoluted_molecular_mass="319.049433" deconvoluted_isotopic_mass="320.052858"/>
<pk mz="320.061464" i="4504511.5" sn="39.61" a="2735.87" fwhm="0.000639" res="500500.8" algo="FTMS"/>
<pk mz="320.077636" i="1372995.0" sn="10.36" a="590.86" fwhm="0.000571" res="560309.5" algo="FTMS"/>
<pk mz="320.098516" i="1072583.3" sn="7.55" a="596.21" fwhm="0.000846" res="378488.1" algo="FTMS"/>
<pk mz="320.114009" i="1134666.4" sn="8.13" a="475.94" fwhm="0.000595" res="537846.1" algo="FTMS"/>
<pk mz="320.135057" i="1235150.6" sn="9.07" a="673.88" fwhm="0.000711" res="450272.8" algo="FTMS"/>
<pk mz="321.025211" i="4913796.5" sn="43.44" a="3130.90" fwhm="0.000669" res="479684.0" algo="FTMS"/>
<pk mz="321.031953" i="1281797.9" sn="9.50" a="610.49" fwhm="0.000656" res="489542.9" algo="FTMS"/>
<pk mz="321.036433" i="1077254.8" sn="7.59" a="430.02" fwhm="0.000612" res="524661.5" algo="FTMS"/>
<pk mz="321.053438" i="5294730.0" z="-1" sn="47.00" a="3236.47" fwhm="0.000623" res="515728.9" algo="FTMS" component_name="E" deconvoluted_molecular_mass="319.049433" deconvoluted_isotopic_mass="321.053762"/>
<pk mz="321.055906" i="1173386.8" sn="8.49" a="450.89" fwhm="0.000525" res="611283.6" algo="FTMS"/>
<pk mz="321.061564" i="3807372.0" sn="33.10" a="2354.07" fwhm="0.000671" res="478736.1" algo="FTMS"/>
<pk mz="321.064818" i="3116684.5" sn="26.65" a="1853.03" fwhm="0.000641" res="500820.7" algo="FTMS"/>
<pk mz="321.072756" i="1423246.3" sn="10.82" a="717.81" fwhm="0.000662" res="485074.3" algo="FTMS"/>
<pk mz="321.097982" i="2719379.5" sn="22.93" a="1590.63" fwhm="0.000664" res="483490.1" algo="FTMS"/>
<pk mz="321.110125" i="1208725.9" sn="8.82" a="728.04" fwhm="0.000855" res="375525.7" algo="FTMS"/>
<pk mz="321.134399" i="1482650.9" sn="11.38" a="699.16" fwhm="0.000609" res="527098.2" algo="FTMS"/>
<pk mz="321.183763" i="1622693.0" sn="12.69" a="890.86" fwhm="0.000659" res="487171.9" algo="FTMS"/>
<pk mz="321.210545" i="1110314.6" sn="7.90" a="419.69" fwhm="0.000538" res="597599.4" algo="FTMS"/>
<pk mz="322.020459" i="1359826.4" sn="10.23" a="709.34" fwhm="0.000662" res="486639.7" algo="FTMS"/>
<pk mz="322.056898" i="2175066.0" z="-1" sn="17.85" a="1032.05" fwhm="0.000546" res="590327.0" algo="FTMS" component_name="E" deconvoluted_molecular_mass="319.049433" deconvoluted_isotopic_mass="322.057224"/>
<pk mz="322.077042" i="2118494.0" sn="17.32" a="1122.16" fwhm="0.000611" res="526827.7" algo="FTMS"/>
<pk mz="322.093258" i="1318113.5" sn="9.84" a="611.23" fwhm="0.000589" res="547182.1" algo="FTMS"/>
<pk mz="322.132932" i="1040745.8" sn="7.25" a="426.65" fwhm="0.000624" res="516353.8" algo="FTMS"/>
<pk mz="323.004459" i="2386208.5" sn="19.82" a="1362.08" fwhm="0.000668" res="483339.4" algo="FTMS"/>
<pk mz="323.040868" i="6221864.5" sn="55.65" a="4196.73" fwhm="0.000675" res="478631.9" algo="FTMS"/>
<pk mz="323.077282" i="4503088.0" sn="39.59" a="2903.58" fwhm="0.000668" res="483698.9" algo="FTMS"/>
<pk mz="323.088433" i="1061426.3" sn="7.44" a="439.97" fwhm="0.000647" res="499329.3" algo="FTMS"/>
<pk mz="323.090300" i="1269554.8" sn="9.38" a="504.00" fwhm="0.000584" res="553058.5" algo="FTMS"/>
<pk mz="323.113668" i="3769911.8" sn="32.74" a="2243.72" fwhm="0.000653" res="494847.2" algo="FTMS"/>
<pk mz="323.126726" i="1261370.4" sn="9.31" a="566.15" fwhm="0.000585" res="552274.9" algo="FTMS"/>
<pk mz="323.150069" i="1591615.4" sn="12.39" a="828.65" fwhm="0.000664" res="486334.4" algo="FTMS"/>
<pk mz="323.168677" i="2252355.3" sn="18.57" a="1073.39" fwhm="0.000572" res="565398.1" algo="FTMS"/>
<pk mz="323.189695" i="1091527.8" sn="7.72" a="526.85" fwhm="0.000717" res="450608.2" algo="FTMS"/>
<pk mz="324.036137" i="1773307.6" sn="14.09" a="916.50" fwhm="0.000648" res="500281.1" algo="FTMS"/>
<pk mz="324.044191" i="1152637.4" sn="8.29" a="555.68" fwhm="0.000638" res="507868.9" algo="FTMS"/>
<pk mz="324.072505" i="1485315.4" sn="11.40" a="750.02" fwhm="0.000609" res="532017.0" algo="FTMS"/>
<pk mz="324.108927" i="1157003.3" sn="8.33" a="556.39" fwhm="0.000631" res="513856.4" algo="FTMS"/>
<pk mz="324.491481" i="1069021.3" sn="7.46" a="462.98" fwhm="0.000648" res="501018.1" algo="FTMS"/>
<pk mz="325.020143" i="3145679.3" sn="26.75" a="1959.37" fwhm="0.000690" res="471176.6" algo="FTMS"/>
<pk mz="325.051634" i="3886550.0" sn="33.63" a="2161.97" fwhm="0.000616" res="527736.7" algo="FTMS"/>
<pk mz="325.056518" i="5277143.0" sn="46.55" a="3189.91" fwhm="0.000644" res="504497.1" algo="FTMS"/>
<pk mz="325.092919" i="5333983.0" sn="47.08" a="3494.39" fwhm="0.000683" res="475692.8" algo="FTMS"/>
<pk mz="325.129297" i="3391974.8" sn="29.04" a="2040.71" fwhm="0.000663" res="490074.5" algo="FTMS"/>
<pk mz="325.147971" i="1443434.9" sn="10.94" a="909.85" fwhm="0.000731" res="444579.9" algo="FTMS"/>
<pk mz="325.171414" i="1698671.9" sn="13.31" a="1041.70" fwhm="0.000796" res="408560.0" algo="FTMS"/>
<pk mz="325.177358" i="1515505.3" sn="11.61" a="602.29" fwhm="0.000502" res="648095.1" algo="FTMS"/>
<pk mz="325.184296" i="250056176.0" z="-1" sn="2320.15" a="163236.23" fwhm="0.000664" res="489413.7" algo="FTMS" component_name="L" deconvoluted_molecular_mass="325.184635" deconvoluted_isotopic_mass="325.184629"/>
<pk mz="325.202054" i="1753334.5" sn="13.82" a="894.97" fwhm="0.000612" res="531423.3" algo="FTMS"/>
<pk mz="326.051779" i="1654447.6" sn="12.90" a="872.90" fwhm="0.000612" res="533179.2" algo="FTMS"/>
<pk mz="326.059899" i="1331761.4" sn="9.90" a="820.51" fwhm="0.000746" res="437157.2" algo="FTMS"/>
<pk mz="326.088179" i="1644727.6" sn="12.81" a="848.49" fwhm="0.000721" res="452093.2" algo="FTMS"/>
<pk mz="326.187673" i="37785292.0" z="-1" sn="348.49" a="26302.78" fwhm="0.000687" res="474730.1" algo="FTMS" component_name="L" deconvoluted_molecular_mass="325.184635" deconvoluted_isotopic_mass="326.188009"/>
<pk mz="327.014673" i="1095555.5" sn="7.70" a="382.89" fwhm="0.000487" res="671391.8" algo="FTMS"/>
<pk mz="327.035780" i="3977608.3" sn="34.47" a="2614.89" fwhm="0.000688" res="475042.4" algo="FTMS"/>
<pk mz="327.072169" i="6436752.0" sn="57.32" a="4199.79" fwhm="0.000680" res="481118.2" algo="FTMS"/>
<pk mz="327.108564" i="4708760.5" sn="41.26" a="2884.44" fwhm="0.000663" res="493744.8" algo="FTMS"/>
<pk mz="327.144948" i="3930528.3" sn="34.04" a="2400.63" fwhm="0.000665" res="492159.1" algo="FTMS"/>
<pk mz="327.163608" i="2961828.5" sn="25.04" a="1728.30" fwhm="0.000656" res="498821.2" algo="FTMS"/>
<pk mz="327.180074" i="8728488.0" sn="78.60" a="5901.05" fwhm="0.000693" res="472352.7" algo="FTMS"/>
<pk mz="327.181318" i="1858728.4" sn="14.79" a="1009.34" fwhm="0.000657" res="498311.0" algo="FTMS"/>
<pk mz="327.191046" i="3557290.5" z="-1" sn="30.57" a="1929.97" fwhm="0.000606" res="539816.6" algo="FTMS" component_name="L" deconvoluted_molecular_mass="325.184635" deconvoluted_isotopic_mass="327.191385"/>
<pk mz="327.217687" i="7381936.5" sn="66.09" a="4949.74" fwhm="0.000695" res="471080.6" algo="FTMS"/>
<pk mz="327.550376" i="1027514.4" sn="7.07" a="682.53" fwhm="0.001123" res="291588.7" algo="FTMS"/>
<pk mz="328.039107" i="3105383.3" sn="26.37" a="1792.88" fwhm="0.000677" res="484536.3" algo="FTMS"/>
<pk mz="328.067453" i="1099501.8" sn="7.74" a="454.86" fwhm="0.000581" res="564757.9" algo="FTMS"/>
<pk mz="328.075572" i="2548591.5" sn="21.20" a="1542.70" fwhm="0.000682" res="480904.9" algo="FTMS"/>
<pk mz="328.103755" i="1130357.9" sn="8.03" a="562.36" fwhm="0.000683" res="480270.4" algo="FTMS"/>
<pk mz="328.112102" i="1258487.8" sn="9.22" a="717.71" fwhm="0.000736" res="445689.4" algo="FTMS"/>
<pk mz="328.148462" i="1038335.9" sn="7.17" a="729.91" fwhm="0.001044" res="314370.5" algo="FTMS"/>
<pk mz="328.183530" i="1794695.8" sn="14.20" a="840.45" fwhm="0.000591" res="555265.1" algo="FTMS"/>
<pk mz="328.221166" i="1951632.1" sn="15.65" a="1209.88" fwhm="0.000711" res="461400.2" algo="FTMS"/>
<pk mz="329.015044" i="1078722.8" sn="7.54" a="545.98" fwhm="0.000735" res="447656.6" algo="FTMS"/>
<pk mz="329.030252" i="1387590.3" sn="10.41" a="546.72" fwhm="0.000513" res="640993.3" algo="FTMS"/>
<pk mz="329.041634" i="1155784.8" sn="8.26" a="711.09" fwhm="0.001004" res="327664.9" algo="FTMS"/>
<pk mz="329.051477" i="4216139.0" sn="36.69" a="2601.97" fwhm="0.000672" res="489897.4" algo="FTMS"/>
<pk mz="329.066659" i="1425230.5" sn="10.76" a="773.22" fwhm="0.000717" res="458902.1" algo="FTMS"/>
<pk mz="329.078926" i="1142609.3" sn="8.14" a="526.65" fwhm="0.000647" res="508731.8" algo="FTMS"/>
<pk mz="329.087815" i="6095187.0" sn="54.14" a="3932.43" fwhm="0.000679" res="484391.4" algo="FTMS"/>
<pk mz="329.124135" i="5768027.5" sn="51.10" a="4006.91" fwhm="0.000730" res="450997.0" algo="FTMS"/>
<pk mz="329.152562" i="9762146.0" sn="88.20" a="6857.54" fwhm="0.000691" res="476270.7" algo="FTMS"/>
<pk mz="329.160581" i="5122915.5" sn="45.11" a="3623.94" fwhm="0.000742" res="443888.1" algo="FTMS"/>
<pk mz="329.197082" i="2126188.0" sn="17.27" a="1098.18" fwhm="0.000607" res="542205.2" algo="FTMS"/>
<pk mz="329.233370" i="43262324.0" sn="399.36" a="30857.81" fwhm="0.000698" res="471530.8" algo="FTMS"/>
<pk mz="330.025566" i="1554216.4" sn="11.96" a="662.35" fwhm="0.000556" res="593153.3" algo="FTMS"/>
<pk mz="330.054754" i="1234223.0" sn="8.99" a="494.79" fwhm="0.000589" res="560314.7" algo="FTMS"/>
<pk mz="330.058856" i="1695791.9" sn="13.27" a="1222.20" fwhm="0.000734" res="449470.8" algo="FTMS"/>
<pk mz="330.062017" i="1087920.6" sn="7.63" a="409.71" fwhm="0.000563" res="586295.6" algo="FTMS"/>
<pk mz="330.083166" i="1031349.5" sn="7.10" a="472.69" fwhm="0.000642" res="514396.7" algo="FTMS"/>
<pk mz="330.091135" i="1731639.3" sn="13.61" a="983.29" fwhm="0.000715" res="461623.5" algo="FTMS"/>
<pk mz="330.127549" i="1387455.6" sn="10.41" a="688.98" fwhm="0.000640" res="515526.5" algo="FTMS"/>
<pk mz="330.155834" i="2178630.0" sn="17.76" a="1287.72" fwhm="0.000715" res="461614.9" algo="FTMS"/>
<pk mz="330.167073" i="1136200.6" sn="8.08" a="487.57" fwhm="0.000602" res="548827.7" algo="FTMS"/>
<pk mz="330.236752" i="8776281.0" sn="79.04" a="6057.50" fwhm="0.000705" res="468259.3" algo="FTMS"/>
<pk mz="331.009562" i="1737226.0" sn="13.57" a="804.42" fwhm="0.000614" res="538780.0" algo="FTMS"/>
<pk mz="331.030717" i="1214734.9" sn="8.75" a="604.31" fwhm="0.000719" res="460336.9" algo="FTMS"/>
<pk mz="331.045942" i="2788114.5" sn="23.27" a="1571.30" fwhm="0.000644" res="513687.1" algo="FTMS"/>
<pk mz="331.049207" i="7663379.0" sn="68.28" a="5147.06" fwhm="0.000701" res="472337.0" algo="FTMS"/>
<pk mz="331.057232" i="1443861.0" sn="10.86" a="750.07" fwhm="0.000645" res="513504.5" algo="FTMS"/>
<pk mz="331.067045" i="2525719.3" sn="20.85" a="1392.03" fwhm="0.000658" res="503020.7" algo="FTMS"/>
<pk mz="331.082344" i="2118426.8" sn="17.09" a="1318.96" fwhm="0.000718" res="461290.4" algo="FTMS"/>
<pk mz="331.094612" i="2642717.5" sn="21.93" a="1767.81" fwhm="0.000735" res="450620.0" algo="FTMS"/>
<pk mz="331.103435" i="3481887.8" sn="29.68" a="2189.23" fwhm="0.000677" res="489088.2" algo="FTMS"/>
<pk mz="331.114631" i="1282594.3" sn="9.38" a="509.69" fwhm="0.000588" res="563461.3" algo="FTMS"/>
<pk mz="331.139867" i="4262184.0" sn="36.88" a="2802.85" fwhm="0.000708" res="467642.4" algo="FTMS"/>
<pk mz="331.149560" i="2471466.3" sn="20.35" a="1414.05" fwhm="0.000665" res="498001.4" algo="FTMS"/>
<pk mz="331.176251" i="3051312.5" sn="25.70" a="2054.46" fwhm="0.000722" res="458439.5" algo="FTMS"/>
<pk mz="331.204490" i="1279159.0" sn="9.34" a="666.93" fwhm="0.000701" res="472196.5" algo="FTMS"/>
<pk mz="331.212627" i="1714744.9" sn="13.37" a="842.51" fwhm="0.000566" res="585079.8" algo="FTMS"/>
<pk mz="331.249037" i="1921345.3" sn="15.27" a="1017.60" fwhm="0.000651" res="508947.8" algo="FTMS"/>
<pk mz="332.041189" i="1964024.9" sn="15.66" a="1028.80" fwhm="0.000623" res="533252.2" algo="FTMS"/>
<pk mz="332.049271" i="1220218.8" sn="8.80" a="666.82" fwhm="0.000696" res="476910.6" algo="FTMS"/>
<pk mz="332.061488" i="3142653.5" sn="26.55" a="1908.99" fwhm="0.000659" res="503835.1" algo="FTMS"/>
<pk mz="332.077578" i="1581057.4" sn="12.13" a="915.04" fwhm="0.000683" res="486537.5" algo="FTMS"/>
<pk mz="332.097876" i="1603590.0" sn="12.34" a="972.11" fwhm="0.000851" res="390356.3" algo="FTMS"/>
<pk mz="332.106769" i="1412360.1" sn="10.57" a="819.33" fwhm="0.000696" res="476929.8" algo="FTMS"/>
<pk mz="332.143283" i="1041680.6" sn="7.15" a="337.97" fwhm="0.000575" res="578126.8" algo="FTMS"/>
<pk mz="332.173991" i="2619159.8" sn="21.71" a="1824.62" fwhm="0.000755" res="439939.9" algo="FTMS"/>
<pk mz="332.333821" i="1106749.0" sn="7.75" a="421.30" fwhm="0.000651" res="510139.1" algo="FTMS"/>
<pk mz="332.675571" i="1321484.9" sn="9.73" a="784.92" fwhm="0.000694" res="479536.5" algo="FTMS"/>
<pk mz="333.025233" i="3393758.8" sn="28.86" a="2113.87" fwhm="0.000677" res="491995.5" algo="FTMS"/>
<pk mz="333.036526" i="1172961.5" sn="8.36" a="540.74" fwhm="0.000672" res="495922.3" algo="FTMS"/>
<pk mz="333.064825" i="105174248.0" z="-1" sn="968.51" a="76035.45" fwhm="0.000706" res="471475.8" algo="FTMS" component_name="U" deconvoluted_molecular_mass="333.065152" deconvoluted_isotopic_mass="333.065177"/>
<pk mz="333.073749" i="4137194.3" sn="35.73" a="2820.21" fwhm="0.000812" res="410359.5" algo="FTMS"/>
<pk mz="333.082612" i="1101676.3" sn="7.70" a="416.95" fwhm="0.000599" res="555712.0" algo="FTMS"/>
<pk mz="333.097974" i="2676976.0" sn="22.24" a="1537.68" fwhm="0.000662" res="503135.7" algo="FTMS"/>
<pk mz="333.110994" i="2306035.0" sn="18.82" a="1525.80" fwhm="0.000927" res="359343.5" algo="FTMS"/>
<pk mz="333.119148" i="1660916.9" sn="12.86" a="863.41" fwhm="0.000684" res="487072.6" algo="FTMS"/>
<pk mz="333.146597" i="1046523.3" sn="7.19" a="427.85" fwhm="0.000583" res="570969.0" algo="FTMS"/>
<pk mz="333.155535" i="1296253.4" sn="9.50" a="733.65" fwhm="0.000751" res="443358.0" algo="FTMS"/>
<pk mz="333.220170" i="1093260.6" sn="7.62" a="625.32" fwhm="0.000750" res="444112.6" algo="FTMS"/>
<pk mz="334.020446" i="1941705.4" sn="15.45" a="1171.88" fwhm="0.000708" res="471712.9" algo="FTMS"/>
<pk mz="334.056838" i="3960786.0" sn="34.09" a="2498.23" fwhm="0.000692" res="482556.3" algo="FTMS"/>
<pk mz="334.068233" i="7902676.5" z="-1" sn="70.49" a="5643.95" fwhm="0.000715" res="467224.2" algo="FTMS" component_name="U" deconvoluted_molecular_mass="333.065152" deconvoluted_isotopic_mass="334.068587"/>
<pk mz="334.077153" i="2639830.8" sn="21.90" a="1899.11" fwhm="0.000853" res="391564.1" algo="FTMS"/>
<pk mz="334.093273" i="1877466.6" sn="14.86" a="1200.65" fwhm="0.000731" res="457060.4" algo="FTMS"/>
<pk mz="334.114333" i="1322719.6" sn="9.74" a="642.57" fwhm="0.000713" res="468715.2" algo="FTMS"/>
<pk mz="335.004507" i="2782643.3" sn="23.22" a="1958.97" fwhm="0.000744" res="450487.7" algo="FTMS"/>
<pk mz="335.040823" i="4981436.0" sn="43.52" a="3242.64" fwhm="0.000687" res="487579.9" algo="FTMS"/>
<pk mz="335.044100" i="11771581.0" sn="106.20" a="8420.56" fwhm="0.000729" res="459691.3" algo="FTMS"/>
<pk mz="335.052141" i="1852862.6" sn="14.63" a="1110.00" fwhm="0.000728" res="460358.1" algo="FTMS"/>
<pk mz="335.069164" i="1472706.6" z="-1" sn="11.12" a="812.17" fwhm="0.000660" res="507724.0" algo="FTMS" component_name="U" deconvoluted_molecular_mass="333.065152" deconvoluted_isotopic_mass="335.069520"/>
<pk mz="335.077249" i="4408516.5" sn="38.23" a="3105.47" fwhm="0.000732" res="457927.3" algo="FTMS"/>
<pk mz="335.080555" i="2326469.5" sn="19.00" a="1450.01" fwhm="0.000708" res="473077.0" algo="FTMS"/>
<pk mz="335.089462" i="2585031.5" sn="21.39" a="1754.13" fwhm="0.000764" res="438827.2" algo="FTMS"/>
<pk mz="335.113652" i="2808525.3" sn="23.45" a="1667.44" fwhm="0.000697" res="480819.5" algo="FTMS"/>
<pk mz="335.126720" i="1512400.4" sn="11.49" a="775.59" fwhm="0.000644" res="520519.2" algo="FTMS"/>
<pk mz="335.150092" i="1548758.0" sn="11.82" a="788.92" fwhm="0.000647" res="517880.9" algo="FTMS"/>
<pk mz="336.036076" i="2524074.5" sn="20.83" a="1436.76" fwhm="0.000661" res="508327.7" algo="FTMS"/>
<pk mz="336.044272" i="1444012.4" sn="10.86" a="741.04" fwhm="0.000646" res="519913.4" algo="FTMS"/>
<pk mz="336.047406" i="1475501.1" sn="11.15" a="940.21" fwhm="0.000780" res="431090.1" algo="FTMS"/>
<pk mz="336.072450" i="2644147.3" sn="21.93" a="1660.28" fwhm="0.000706" res="475914.3" algo="FTMS"/>
<pk mz="336.093731" i="1038136.3" sn="7.11" a="614.39" fwhm="0.000803" res="418428.1" algo="FTMS"/>
<pk mz="336.108938" i="1539772.0" sn="11.74" a="817.13" fwhm="0.000688" res="488301.8" algo="FTMS"/>
<pk mz="336.127893" i="1028672.5" sn="7.02" a="433.88" fwhm="0.000705" res="476781.3" algo="FTMS"/>
<pk mz="337.020152" i="4563096.0" sn="39.65" a="3192.61" fwhm="0.000726" res="464194.1" algo="FTMS"/>
<pk mz="337.056557" i="7241889.0" sn="64.38" a="4883.87" fwhm="0.000700" res="481823.1" algo="FTMS"/>
<pk mz="337.059764" i="41810080.0" sn="383.52" a="31274.23" fwhm="0.000734" res="459373.8" algo="FTMS"/>
<pk mz="337.068790" i="1080803.9" sn="7.50" a="781.79" fwhm="0.001093" res="308286.9" algo="FTMS"/>
<pk mz="337.092920" i="5325481.5" sn="46.37" a="3713.87" fwhm="0.000727" res="463739.0" algo="FTMS"/>
<pk mz="337.104083" i="1195308.4" sn="8.50" a="672.92" fwhm="0.000703" res="479326.4" algo="FTMS"/>
<pk mz="337.106115" i="1322796.9" sn="9.67" a="788.13" fwhm="0.000775" res="435056.2" algo="FTMS"/>
<pk mz="337.129313" i="3707570.5" sn="31.54" a="2561.20" fwhm="0.000746" res="451777.1" algo="FTMS"/>
<pk mz="337.142490" i="1615797.8" sn="12.36" a="850.35" fwhm="0.000668" res="504391.2" algo="FTMS"/>
<pk mz="337.165646" i="1402811.4" sn="10.40" a="675.66" fwhm="0.000636" res="530412.0" algo="FTMS"/>
<pk mz="337.184317" i="1224639.9" sn="8.77" a="548.16" fwhm="0.000639" res="527483.8" algo="FTMS"/>
<pk mz="337.205434" i="1754821.0" sn="13.63" a="951.78" fwhm="0.000678" res="497044.8" algo="FTMS"/>
<pk mz="338.023537" i="1260044.1" sn="9.09" a="645.97" fwhm="0.000738" res="458133.4" algo="FTMS"/>
<pk mz="338.051755" i="2171539.0" sn="17.45" a="1241.19" fwhm="0.000733" res="461163.8" algo="FTMS"/>
<pk mz="338.059817" i="1525653.0" sn="11.53" a="1105.12" fwhm="0.001004" res="336546.6" algo="FTMS"/>
<pk mz="338.063135" i="3228309.8" sn="27.14" a="2513.46" fwhm="0.000819" res="412530.4" algo="FTMS"/>
<pk mz="338.088117" i="2492315.8" sn="20.39" a="1587.31" fwhm="0.000743" res="455163.7" algo="FTMS"/>
<pk mz="338.999396" i="1142139.1" sn="8.01" a="674.29" fwhm="0.000783" res="432727.3" algo="FTMS"/>
<pk mz="339.035812" i="5590660.0" sn="48.80" a="3704.22" fwhm="0.000703" res="482541.5" algo="FTMS"/>
<pk mz="339.037314" i="1160708.4" sn="8.18" a="637.85" fwhm="0.000780" res="434594.9" algo="FTMS"/>
<pk mz="339.072206" i="7045773.0" sn="62.14" a="4992.20" fwhm="0.000737" res="460245.8" algo="FTMS"/>
<pk mz="339.108590" i="5759638.0" sn="50.35" a="4305.45" fwhm="0.000768" res="441365.6" algo="FTMS"/>
<pk mz="339.121453" i="1153433.1" sn="8.11" a="539.47" fwhm="0.000643" res="527075.8" algo="FTMS"/>
<pk mz="339.144948" i="3161247.0" sn="26.52" a="2282.94" fwhm="0.000785" res="431782.8" algo="FTMS"/>
<pk mz="339.157911" i="1260322.1" sn="9.09" a="772.24" fwhm="0.000786" res="431594.1" algo="FTMS"/>
<pk mz="339.163557" i="1205667.5" sn="8.59" a="787.10" fwhm="0.000787" res="430790.2" algo="FTMS"/>
<pk mz="339.199925" i="131062448.0" z="-1" sn="1199.38" a="95323.47" fwhm="0.000726" res="467192.4" algo="FTMS" component_name="T" deconvoluted_molecular_mass="339.200301" deconvoluted_isotopic_mass="339.200292"/>
<pk mz="340.030965" i="1197561.5" sn="8.51" a="542.30" fwhm="0.000633" res="537002.3" algo="FTMS"/>
<pk mz="340.039125" i="1189499.5" sn="8.44" a="545.64" fwhm="0.000607" res="560638.3" algo="FTMS"/>
<pk mz="340.067411" i="2032258.5" sn="16.17" a="1204.96" fwhm="0.000697" res="488047.7" algo="FTMS"/>
<pk mz="340.075589" i="1901188.5" sn="14.97" a="1194.37" fwhm="0.000736" res="461942.5" algo="FTMS"/>
<pk mz="340.103805" i="1360651.5" sn="10.01" a="703.67" fwhm="0.000693" res="490696.0" algo="FTMS"/>
<pk mz="340.111935" i="1559693.5" sn="11.83" a="886.68" fwhm="0.000708" res="480203.9" algo="FTMS"/>
<pk mz="340.203323" i="22379428.0" z="-1" sn="202.75" a="16568.04" fwhm="0.000740" res="459579.6" algo="FTMS" component_name="T" deconvoluted_molecular_mass="339.200301" deconvoluted_isotopic_mass="340.203692"/>
<pk mz="340.885251" i="1538893.5" sn="11.64" a="892.58" fwhm="0.000703" res="484995.0" algo="FTMS"/>
<pk mz="341.015110" i="1720941.8" sn="13.31" a="986.64" fwhm="0.000715" res="476791.6" algo="FTMS"/>
<pk mz="341.030259" i="1201009.5" sn="8.54" a="662.98" fwhm="0.000666" res="512241.5" algo="FTMS"/>
<pk mz="341.051464" i="6291575.0" sn="55.22" a="4426.90" fwhm="0.000740" res="460807.1" algo="FTMS"/>
<pk mz="341.087855" i="7143552.0" sn="63.04" a="5156.77" fwhm="0.000745" res="458001.2" algo="FTMS"/>
<pk mz="341.124217" i="5925001.0" sn="51.86" a="4391.12" fwhm="0.000764" res="446766.0" algo="FTMS"/>
<pk mz="341.142758" i="1114573.5" sn="7.75" a="843.40" fwhm="0.001043" res="327166.4" algo="FTMS"/>
<pk mz="341.160646" i="2939538.0" sn="24.48" a="1866.64" fwhm="0.000722" res="472722.8" algo="FTMS"/>
<pk mz="341.179234" i="2985622.8" sn="24.91" a="1858.81" fwhm="0.000711" res="479717.7" algo="FTMS"/>
<pk mz="341.195751" i="4721307.0" sn="40.82" a="3376.40" fwhm="0.000762" res="448051.4" algo="FTMS"/>
<pk mz="341.196940" i="2188187.0" sn="17.59" a="1437.72" fwhm="0.000784" res="435456.9" algo="FTMS"/>
<pk mz="341.206667" i="2192285.5" z="-1" sn="17.63" a="1269.39" fwhm="0.000693" res="492071.3" algo="FTMS" component_name="T" deconvoluted_molecular_mass="339.200301" deconvoluted_isotopic_mass="341.207038"/>
<pk mz="341.982167" i="8060255.5" sn="71.44" a="5995.30" fwhm="0.000738" res="463571.8" algo="FTMS"/>
<pk mz="342.025525" i="1478506.1" sn="11.09" a="870.09" fwhm="0.000717" res="477272.9" algo="FTMS"/>
<pk mz="342.046704" i="1359983.4" sn="10.00" a="877.69" fwhm="0.000847" res="403899.1" algo="FTMS"/>
<pk mz="342.054774" i="1695601.4" sn="13.08" a="987.60" fwhm="0.000719" res="476013.1" algo="FTMS"/>
<pk mz="342.083010" i="1552504.5" sn="11.76" a="774.75" fwhm="0.000644" res="531390.1" algo="FTMS"/>
<pk mz="342.091187" i="1442170.5" sn="10.75" a="754.59" fwhm="0.000656" res="521697.1" algo="FTMS"/>
<pk mz="342.167005" i="1201933.5" sn="8.55" a="615.28" fwhm="0.000690" res="495784.7" algo="FTMS"/>
<pk mz="342.985452" i="1156187.3" sn="8.13" a="564.90" fwhm="0.000748" res="458619.9" algo="FTMS"/>
<pk mz="343.009590" i="2174817.3" sn="17.47" a="1390.28" fwhm="0.000737" res="465477.6" algo="FTMS"/>
<pk mz="343.020874" i="1143524.1" sn="8.01" a="688.56" fwhm="0.000787" res="435676.8" algo="FTMS"/>
<pk mz="343.030753" i="2589798.5" sn="21.27" a="1554.53" fwhm="0.000690" res="496931.8" algo="FTMS"/>
<pk mz="343.045956" i="2046058.5" sn="16.29" a="1293.49" fwhm="0.000738" res="464980.5" algo="FTMS"/>
<pk mz="343.049274" i="1523563.3" sn="11.50" a="1020.11" fwhm="0.000812" res="422274.5" algo="FTMS"/>
<pk mz="343.067097" i="5778032.0" sn="50.51" a="3898.88" fwhm="0.000716" res="479024.2" algo="FTMS"/>
<pk mz="343.103494" i="6447737.0" sn="56.65" a="4688.15" fwhm="0.000755" res="454554.0" algo="FTMS"/>
<pk mz="343.139837" i="5508738.0" sn="48.04" a="4061.53" fwhm="0.000771" res="445107.6" algo="FTMS"/>
<pk mz="343.168184" i="4113033.3" sn="35.24" a="2743.90" fwhm="0.000733" res="468024.6" algo="FTMS"/>
<pk mz="343.176248" i="3123851.3" sn="26.17" a="2015.88" fwhm="0.000719" res="476983.9" algo="FTMS"/>
<pk mz="343.212635" i="4006548.5" sn="34.26" a="2898.56" fwhm="0.000771" res="445196.9" algo="FTMS"/>
<pk mz="343.249022" i="2385053.8" sn="19.40" a="1505.78" fwhm="0.000741" res="463278.5" algo="FTMS"/>
<pk mz="343.965199" i="1081234.6" sn="7.36" a="782.64" fwhm="0.001027" res="335065.5" algo="FTMS"/>
<pk mz="343.980148" i="7577430.5" sn="66.33" a="5508.90" fwhm="0.000744" res="462331.3" algo="FTMS"/>
<pk mz="344.041272" i="1870181.9" sn="14.52" a="1112.49" fwhm="0.000697" res="493328.2" algo="FTMS"/>
<pk mz="344.061501" i="8474475.0" sn="74.48" a="6638.13" fwhm="0.000783" res="439370.7" algo="FTMS"/>
<pk mz="344.070398" i="1404269.3" sn="10.29" a="746.87" fwhm="0.000639" res="538754.8" algo="FTMS"/>
<pk mz="344.074564" i="13635438.0" sn="121.33" a="10126.56" fwhm="0.000756" res="455121.7" algo="FTMS"/>
<pk mz="344.077556" i="1331567.1" sn="9.63" a="590.45" fwhm="0.000642" res="536324.0" algo="FTMS"/>
<pk mz="344.135073" i="1258877.6" sn="8.97" a="556.47" fwhm="0.000585" res="588091.0" algo="FTMS"/>
<pk mz="344.171538" i="1346694.9" sn="9.77" a="764.85" fwhm="0.000719" res="478445.4" algo="FTMS"/>
<pk mz="344.886283" i="1061308.4" sn="7.18" a="481.30" fwhm="0.000726" res="475176.5" algo="FTMS"/>
<pk mz="345.025257" i="3348575.8" sn="27.94" a="2289.27" fwhm="0.000749" res="460658.3" algo="FTMS"/>
<pk mz="345.036436" i="1048034.6" sn="7.06" a="428.40" fwhm="0.000613" res="562966.1" algo="FTMS"/>
<pk mz="345.046392" i="2323301.3" sn="18.64" a="1444.54" fwhm="0.000767" res="449696.8" algo="FTMS"/>
<pk mz="345.061595" i="2759017.0" sn="22.59" a="2016.97" fwhm="0.000798" res="432501.7" algo="FTMS"/>
<pk mz="345.064870" i="8097898.0" sn="71.06" a="6192.56" fwhm="0.000781" res="441884.4" algo="FTMS"/>
<pk mz="345.073802" i="2089580.1" sn="16.51" a="1625.18" fwhm="0.000923" res="374021.3" algo="FTMS"/>
<pk mz="345.077931" i="1465197.1" sn="10.85" a="774.56" fwhm="0.000701" res="492266.4" algo="FTMS"/>
<pk mz="345.082741" i="3687534.5" sn="31.02" a="2487.44" fwhm="0.000728" res="474286.2" algo="FTMS"/>
<pk mz="345.097979" i="2085746.3" sn="16.48" a="1225.10" fwhm="0.000683" res="505039.9" algo="FTMS"/>
<pk mz="345.119098" i="3973239.8" sn="33.61" a="2661.95" fwhm="0.000726" res="475142.8" algo="FTMS"/>
<pk mz="345.130394" i="1749370.5" sn="13.43" a="1108.02" fwhm="0.000780" res="442367.6" algo="FTMS"/>
<pk mz="345.134382" i="1503867.5" sn="11.20" a="943.43" fwhm="0.000724" res="476650.0" algo="FTMS"/>
<pk mz="345.155508" i="4560001.0" sn="38.94" a="3265.10" fwhm="0.000756" res="456558.5" algo="FTMS"/>
<pk mz="345.165133" i="1546883.4" sn="11.59" a="782.22" fwhm="0.000652" res="529494.5" algo="FTMS"/>
<pk mz="345.183649" i="1147016.1" sn="7.96" a="585.01" fwhm="0.000790" res="437187.9" algo="FTMS"/>
<pk mz="345.191909" i="2003082.3" sn="15.73" a="1086.85" fwhm="0.000669" res="515789.1" algo="FTMS"/>
<pk mz="345.228279" i="7483539.5" sn="65.48" a="5569.97" fwhm="0.000751" res="459799.6" algo="FTMS"/>
<pk mz="346.020496" i="1764189.8" sn="13.56" a="1259.98" fwhm="0.000800" res="432296.2" algo="FTMS"/>
<pk mz="346.056877" i="2393703.0" sn="19.27" a="1521.97" fwhm="0.000737" res="469250.4" algo="FTMS"/>
<pk mz="346.068097" i="1240937.9" sn="8.81" a="630.87" fwhm="0.000676" res="512200.5" algo="FTMS"/>
<pk mz="346.071638" i="4334955.0" sn="36.89" a="3334.16" fwhm="0.000793" res="436196.5" algo="FTMS"/>
<pk mz="346.077154" i="1758444.3" sn="13.51" a="1609.21" fwhm="0.000992" res="348953.0" algo="FTMS"/>
<pk mz="346.122578" i="1403767.9" sn="10.29" a="778.69" fwhm="0.000773" res="447927.7" algo="FTMS"/>
<pk mz="346.158818" i="1326977.1" sn="9.59" a="753.36" fwhm="0.000793" res="436757.3" algo="FTMS"/>
<pk mz="346.161930" i="1161474.0" sn="8.09" a="876.09" fwhm="0.000997" res="347145.1" algo="FTMS"/>
<pk mz="346.231730" i="1595283.9" sn="12.02" a="1036.60" fwhm="0.000795" res="435456.0" algo="FTMS"/>
<pk mz="346.756914" i="1381914.5" sn="10.09" a="648.66" fwhm="0.000637" res="544071.1" algo="FTMS"/>
<pk mz="347.004519" i="2810458.0" sn="23.05" a="1843.60" fwhm="0.000731" res="474603.5" algo="FTMS"/>
<pk mz="347.040875" i="4633699.5" sn="39.60" a="3408.70" fwhm="0.000783" res="443151.7" algo="FTMS"/>
<pk mz="347.052151" i="1946470.3" sn="15.21" a="1215.01" fwhm="0.000728" res="476732.0" algo="FTMS"/>
<pk mz="347.062054" i="1982312.9" sn="15.54" a="1203.69" fwhm="0.000726" res="478101.3" algo="FTMS"/>
<pk mz="347.063349" i="7802473.0" sn="68.37" a="6088.51" fwhm="0.000804" res="431426.8" algo="FTMS"/>
<pk mz="347.077251" i="3964012.8" sn="33.52" a="3024.76" fwhm="0.000778" res="445901.6" algo="FTMS"/>
<pk mz="347.080491" i="5301869.5" sn="45.67" a="3975.02" fwhm="0.000774" res="448624.1" algo="FTMS"/>
<pk mz="347.090278" i="2114928.0" sn="16.74" a="2158.67" fwhm="0.001309" res="265140.7" algo="FTMS"/>
<pk mz="347.098277" i="1522162.1" sn="11.36" a="896.52" fwhm="0.000805" res="431078.1" algo="FTMS"/>
<pk mz="347.113660" i="2807926.0" sn="23.03" a="1832.87" fwhm="0.000725" res="478629.5" algo="FTMS"/>
<pk mz="347.117007" i="2321527.0" sn="18.61" a="1565.12" fwhm="0.000775" res="447753.8" algo="FTMS"/>
<pk mz="347.126708" i="1116537.5" sn="7.68" a="539.72" fwhm="0.000832" res="417387.1" algo="FTMS"/>
<pk mz="347.134838" i="2322811.5" sn="18.63" a="1437.50" fwhm="0.000729" res="476052.5" algo="FTMS"/>
<pk mz="347.149998" i="1533055.4" sn="11.46" a="936.85" fwhm="0.000765" res="453780.7" algo="FTMS"/>
<pk mz="347.171150" i="1551492.9" sn="11.62" a="727.69" fwhm="0.000610" res="569570.5" algo="FTMS"/>
<pk mz="347.199511" i="2086028.1" sn="16.48" a="1517.53" fwhm="0.000808" res="429547.3" algo="FTMS"/>
<pk mz="347.243907" i="1262231.6" sn="9.00" a="495.00" fwhm="0.000561" res="618436.2" algo="FTMS"/>
<pk mz="348.036089" i="3040099.8" sn="25.14" a="2094.31" fwhm="0.000758" res="459344.2" algo="FTMS"/>
<pk mz="348.044243" i="1059045.9" sn="7.15" a="398.97" fwhm="0.000595" res="585090.9" algo="FTMS"/>
<pk mz="348.047548" i="1172966.6" sn="8.19" a="653.69" fwhm="0.000759" res="458352.1" algo="FTMS"/>
<pk mz="348.056415" i="1440873.0" sn="10.62" a="1074.48" fwhm="0.000925" res="376381.8" algo="FTMS"/>
<pk mz="348.066664" i="1421675.6" sn="10.44" a="709.48" fwhm="0.000686" res="507655.4" algo="FTMS"/>
<pk mz="348.072491" i="3206509.0" sn="26.65" a="2119.83" fwhm="0.000743" res="468303.9" algo="FTMS"/>
<pk mz="348.080633" i="1350767.3" sn="9.80" a="604.43" fwhm="0.000657" res="529902.3" algo="FTMS"/>
<pk mz="348.092900" i="1843698.4" sn="14.27" a="1451.82" fwhm="0.000981" res="354857.7" algo="FTMS"/>
<pk mz="348.108915" i="1629302.5" sn="12.33" a="924.76" fwhm="0.000669" res="520584.7" algo="FTMS"/>
<pk mz="348.130078" i="1778940.0" sn="13.69" a="1205.06" fwhm="0.000847" res="411148.5" algo="FTMS"/>
<pk mz="348.138181" i="1221758.0" sn="8.63" a="688.09" fwhm="0.000781" res="445944.2" algo="FTMS"/>
<pk mz="348.202908" i="1043854.8" sn="7.01" a="529.52" fwhm="0.000801" res="434629.4" algo="FTMS"/>
<pk mz="349.020177" i="5004386.0" sn="42.96" a="3573.13" fwhm="0.000764" res="457036.5" algo="FTMS"/>
<pk mz="349.056536" i="6430827.5" sn="55.91" a="4736.19" fwhm="0.000774" res="450910.5" algo="FTMS"/>
<pk mz="349.059775" i="28542060.0" sn="256.63" a="22818.95" fwhm="0.000792" res="440933.1" algo="FTMS"/>
<pk mz="349.067773" i="2499694.5" sn="20.23" a="1978.96" fwhm="0.000816" res="427948.3" algo="FTMS"/>
<pk mz="349.092927" i="5798005.0" sn="50.17" a="4645.29" fwhm="0.000806" res="432890.9" algo="FTMS"/>
<pk mz="349.105971" i="12891256.0" sn="114.56" a="11126.37" fwhm="0.000832" res="419498.3" algo="FTMS"/>
<pk mz="349.114075" i="1199482.6" sn="8.42" a="652.60" fwhm="0.000796" res="438658.6" algo="FTMS"/>
<pk mz="349.129314" i="3615870.5" sn="30.36" a="2435.58" fwhm="0.000739" res="472503.4" algo="FTMS"/>
<pk mz="349.142364" i="1734273.9" sn="13.28" a="1093.00" fwhm="0.000743" res="470049.7" algo="FTMS"/>
<pk mz="349.165636" i="1465736.0" sn="10.84" a="878.18" fwhm="0.000844" res="413723.5" algo="FTMS"/>
<pk mz="349.178729" i="1436811.4" sn="10.58" a="826.53" fwhm="0.000735" res="474918.9" algo="FTMS"/>
<pk mz="349.215167" i="2318740.8" sn="18.58" a="1627.55" fwhm="0.000817" res="427581.2" algo="FTMS"/>
<pk mz="350.015405" i="1421796.6" sn="10.44" a="920.25" fwhm="0.000802" res="436675.6" algo="FTMS"/>
<pk mz="350.051752" i="3346286.3" sn="27.91" a="2474.62" fwhm="0.000794" res="440654.7" algo="FTMS"/>
<pk mz="350.059972" i="1068144.3" sn="7.23" a="538.35" fwhm="0.000672" res="520743.3" algo="FTMS"/>
<pk mz="350.063082" i="3034481.0" sn="25.08" a="2077.93" fwhm="0.000780" res="448638.0" algo="FTMS"/>
<pk mz="350.072071" i="6089075.5" sn="52.81" a="5033.74" fwhm="0.000837" res="418455.8" algo="FTMS"/>
<pk mz="350.088217" i="3016055.8" sn="24.91" a="2528.11" fwhm="0.000841" res="416429.0" algo="FTMS"/>
<pk mz="350.096263" i="1278841.8" sn="9.14" a="597.06" fwhm="0.000668" res="523917.2" algo="FTMS"/>
<pk mz="350.099250" i="1066234.5" sn="7.21" a="496.32" fwhm="0.000634" res="552159.5" algo="FTMS"/>
<pk mz="350.109229" i="2577021.0" sn="20.93" a="2153.89" fwhm="0.000851" res="411439.0" algo="FTMS"/>
<pk mz="350.124419" i="1543041.0" sn="11.54" a="1018.79" fwhm="0.000831" res="421503.6" algo="FTMS"/>
<pk mz="350.999361" i="2261861.3" sn="17.88" a="1574.90" fwhm="0.000763" res="460219.3" algo="FTMS"/>
<pk mz="351.035774" i="6766190.5" sn="58.34" a="5362.51" fwhm="0.000809" res="434142.9" algo="FTMS"/>
<pk mz="351.047146" i="1277809.6" sn="9.04" a="710.19" fwhm="0.000756" res="464334.1" algo="FTMS"/>
<pk mz="351.060496" i="1826677.1" sn="13.97" a="964.99" fwhm="0.000656" res="535244.2" algo="FTMS"/>
<pk mz="351.067976" i="2436983.0" sn="19.45" a="1784.04" fwhm="0.000797" res="440407.9" algo="FTMS"/>
<pk mz="351.072246" i="7692920.0" sn="66.67" a="5893.69" fwhm="0.000774" res="453719.3" algo="FTMS"/>
<pk mz="351.075349" i="369829504.0" z="-1" sn="3319.95" a="286845.25" fwhm="0.000781" res="449724.6" algo="FTMS" component_name="F" deconvoluted_molecular_mass="351.075751" deconvoluted_isotopic_mass="351.075745"/>
<pk mz="351.103001" i="4168832.3" sn="35.01" a="2911.67" fwhm="0.000764" res="459587.2" algo="FTMS"/>
<pk mz="351.108565" i="7243393.5" sn="62.63" a="5698.77" fwhm="0.000809" res="434233.2" algo="FTMS"/>
<pk mz="351.121577" i="1668869.1" sn="12.55" a="1400.65" fwhm="0.000959" res="366090.4" algo="FTMS"/>
<pk mz="351.144972" i="3157131.3" sn="25.92" a="2197.81" fwhm="0.000780" res="449981.6" algo="FTMS"/>
<pk mz="351.158007" i="1303694.6" sn="9.27" a="699.87" fwhm="0.000704" res="498897.4" algo="FTMS"/>
<pk mz="351.181215" i="1239700.6" sn="8.69" a="607.59" fwhm="0.000640" res="548884.1" algo="FTMS"/>
<pk mz="351.194455" i="2011288.1" sn="15.62" a="1411.14" fwhm="0.000793" res="442737.3" algo="FTMS"/>
<pk mz="351.217729" i="1295006.3" sn="9.19" a="572.30" fwhm="0.000639" res="549491.1" algo="FTMS"/>
<pk mz="351.221084" i="2259615.0" sn="17.86" a="1352.77" fwhm="0.000725" res="484582.9" algo="FTMS"/>
<pk mz="352.031016" i="1881203.0" sn="14.45" a="1208.59" fwhm="0.000797" res="441929.5" algo="FTMS"/>
<pk mz="352.039158" i="1608053.1" sn="12.00" a="846.41" fwhm="0.000678" res="519159.4" algo="FTMS"/>
<pk mz="352.067464" i="2910588.5" sn="23.70" a="1999.63" fwhm="0.000754" res="466913.8" algo="FTMS"/>
<pk mz="352.078781" i="24344448.0" z="-1" sn="216.25" a="20473.41" fwhm="0.000818" res="430223.0" algo="FTMS" component_name="F" deconvoluted_molecular_mass="351.075751" deconvoluted_isotopic_mass="352.079180"/>
<pk mz="352.103770" i="2103686.0" sn="16.45" a="1212.35" fwhm="0.000701" res="502048.6" algo="FTMS"/>
<pk mz="352.140188" i="1126031.6" sn="7.67" a="497.99" fwhm="0.000601" res="585859.6" algo="FTMS"/>
<pk mz="353.015058" i="2536053.3" sn="20.33" a="1965.35" fwhm="0.000848" res="416370.1" algo="FTMS"/>
<pk mz="353.051430" i="9467007.0" sn="82.60" a="7496.89" fwhm="0.000805" res="438570.2" algo="FTMS"/>
<pk mz="353.054719" i="1512575.8" sn="11.14" a="896.67" fwhm="0.000749" res="471585.8" algo="FTMS"/>
<pk mz="353.062712" i="1390721.9" sn="10.05" a="644.56" fwhm="0.000605" res="583452.6" algo="FTMS"/>
<pk mz="353.079641" i="6054022.5" sn="51.94" a="4530.46" fwhm="0.000781" res="452030.6" algo="FTMS"/>
<pk mz="353.082096" i="1480839.0" z="-1" sn="10.86" a="837.98" fwhm="0.000706" res="499820.2" algo="FTMS" component_name="F" deconvoluted_molecular_mass="351.075751" deconvoluted_isotopic_mass="353.082496"/>
<pk mz="353.087821" i="8880264.0" sn="77.33" a="7278.22" fwhm="0.000803" res="439974.7" algo="FTMS"/>
<pk mz="353.098987" i="1340683.4" sn="9.60" a="792.52" fwhm="0.000766" res="461204.2" algo="FTMS"/>
<pk mz="353.124214" i="6604946.0" sn="56.89" a="5041.91" fwhm="0.000787" res="448684.7" algo="FTMS"/>
<pk mz="353.160586" i="2839707.5" sn="23.06" a="1875.41" fwhm="0.000744" res="474517.0" algo="FTMS"/>
<pk mz="353.200295" i="1395494.0" sn="10.09" a="1212.52" fwhm="0.001229" res="287377.7" algo="FTMS"/>
<pk mz="353.210114" i="1297064.6" sn="9.20" a="764.28" fwhm="0.000747" res="472641.7" algo="FTMS"/>
<pk mz="353.233439" i="1986222.8" sn="15.39" a="1229.68" fwhm="0.000745" res="474110.9" algo="FTMS"/>
<pk mz="354.046712" i="1862533.0" sn="14.28" a="1124.53" fwhm="0.000749" res="472645.2" algo="FTMS"/>
<pk mz="354.054850" i="1982855.1" sn="15.36" a="1136.09" fwhm="0.000649" res="545226.9" algo="FTMS"/>
<pk mz="354.083048" i="2894222.5" sn="23.55" a="1942.71" fwhm="0.000761" res="465575.0" algo="FTMS"/>
<pk mz="354.091219" i="2543504.8" sn="20.40" a="1667.99" fwhm="0.000770" res="460153.2" algo="FTMS"/>
<pk mz="354.119437" i="1803160.1" sn="13.75" a="1156.17" fwhm="0.000764" res="463211.1" algo="FTMS"/>
<pk mz="354.127446" i="1220250.3" sn="8.51" a="888.47" fwhm="0.001045" res="338811.7" algo="FTMS"/>
<pk mz="355.009591" i="1211139.3" sn="8.43" a="674.15" fwhm="0.000764" res="464407.3" algo="FTMS"/>
<pk mz="355.030700" i="3690632.8" sn="30.70" a="3061.60" fwhm="0.000867" res="409441.9" algo="FTMS"/>
<pk mz="355.067099" i="9894546.0" sn="86.44" a="7732.03" fwhm="0.000802" res="442740.6" algo="FTMS"/>
<pk mz="355.086446" i="1082007.6" sn="7.27" a="581.61" fwhm="0.000737" res="481502.2" algo="FTMS"/>
<pk mz="355.103475" i="8536732.0" sn="74.24" a="6754.43" fwhm="0.000821" res="432671.8" algo="FTMS"/>
<pk mz="355.139864" i="5274277.5" sn="44.93" a="4350.24" fwhm="0.000857" res="414345.4" algo="FTMS"/>
<pk mz="355.152887" i="1184809.1" sn="8.19" a="679.75" fwhm="0.000815" res="435865.2" algo="FTMS"/>
<pk mz="355.176202" i="3382447.3" sn="27.93" a="2375.88" fwhm="0.000784" res="453267.9" algo="FTMS"/>
<pk mz="355.212608" i="1743289.0" sn="13.21" a="1138.85" fwhm="0.000715" res="496985.5" algo="FTMS"/>
<pk mz="355.997764" i="1139080.9" sn="7.78" a="509.42" fwhm="0.000633" res="562472.7" algo="FTMS"/>
<pk mz="356.041328" i="1075348.5" sn="7.21" a="638.62" fwhm="0.001004" res="354702.7" algo="FTMS"/>
<pk mz="356.062328" i="1905818.0" sn="14.67" a="1329.40" fwhm="0.000781" res="456041.3" algo="FTMS"/>
<pk mz="356.070392" i="2073756.1" sn="16.17" a="1525.92" fwhm="0.000754" res="472048.2" algo="FTMS"/>
<pk mz="356.098754" i="1250339.8" sn="8.78" a="810.82" fwhm="0.000842" res="423008.9" algo="FTMS"/>
<pk mz="356.106813" i="1677221.9" sn="12.61" a="1070.33" fwhm="0.000717" res="496629.3" algo="FTMS"/>
<pk mz="357.025241" i="2004121.8" sn="15.55" a="1303.31" fwhm="0.000752" res="474770.3" algo="FTMS"/>
<pk mz="357.044588" i="1189662.9" sn="8.23" a="598.95" fwhm="0.000795" res="449196.9" algo="FTMS"/>
<pk mz="357.046356" i="4506271.5" sn="38.02" a="3255.74" fwhm="0.000774" res="461452.9" algo="FTMS"/>
<pk mz="357.061548" i="2059171.4" sn="16.04" a="1393.89" fwhm="0.000779" res="458273.5" algo="FTMS"/>
<pk mz="357.082750" i="7076009.0" sn="61.11" a="5631.56" fwhm="0.000832" res="429091.9" algo="FTMS"/>
<pk mz="357.097936" i="1229229.0" sn="8.59" a="674.40" fwhm="0.000730" res="489283.1" algo="FTMS"/>
<pk mz="357.119140" i="6238386.5" sn="53.59" a="5272.84" fwhm="0.000867" res="411698.8" algo="FTMS"/>
<pk mz="357.155517" i="4831932.5" sn="40.95" a="3842.80" fwhm="0.000821" res="435162.6" algo="FTMS"/>
<pk mz="357.191878" i="2985670.0" sn="24.36" a="2182.11" fwhm="0.000789" res="452887.3" algo="FTMS"/>
<pk mz="357.228303" i="2227919.8" sn="17.56" a="1644.96" fwhm="0.000836" res="427373.6" algo="FTMS"/>
<pk mz="358.049571" i="1408682.3" sn="10.09" a="816.41" fwhm="0.000759" res="471507.7" algo="FTMS"/>
<pk mz="358.056877" i="1933484.3" sn="14.75" a="1665.76" fwhm="0.000970" res="369075.3" algo="FTMS"/>
<pk mz="358.077198" i="1723569.6" sn="12.88" a="1282.00" fwhm="0.001047" res="341883.9" algo="FTMS"/>
<pk mz="358.086063" i="2008756.0" sn="15.42" a="1347.46" fwhm="0.000810" res="441840.9" algo="FTMS"/>
<pk mz="358.114364" i="1258427.5" sn="8.75" a="748.78" fwhm="0.000766" res="467596.0" algo="FTMS"/>
<pk mz="358.198361" i="1466065.9" sn="10.60" a="853.01" fwhm="0.000762" res="469949.3" algo="FTMS"/>
<pk mz="359.004470" i="1804456.9" sn="13.60" a="1310.57" fwhm="0.000852" res="421445.8" algo="FTMS"/>
<pk mz="359.025685" i="1199662.6" sn="8.23" a="615.40" fwhm="0.000783" res="458564.3" algo="FTMS"/>
<pk mz="359.040890" i="2368178.8" sn="18.61" a="1454.65" fwhm="0.000734" res="489009.3" algo="FTMS"/>
<pk mz="359.052126" i="1551285.6" sn="11.35" a="1041.90" fwhm="0.000829" res="432938.7" algo="FTMS"/>
<pk mz="359.062015" i="3581112.3" sn="29.39" a="2793.30" fwhm="0.000843" res="425869.7" algo="FTMS"/>
<pk mz="359.077235" i="2838204.3" sn="22.79" a="2087.51" fwhm="0.000831" res="431953.3" algo="FTMS"/>
<pk mz="359.080492" i="2504893.3" sn="19.83" a="1992.40" fwhm="0.000900" res="399137.6" algo="FTMS"/>
<pk mz="359.088574" i="1162943.4" sn="7.90" a="726.13" fwhm="0.001011" res="355044.0" algo="FTMS"/>
<pk mz="359.098375" i="4241602.0" sn="35.26" a="3312.56" fwhm="0.000833" res="431171.9" algo="FTMS"/>
<pk mz="359.113634" i="1978310.0" sn="15.15" a="1176.22" fwhm="0.000733" res="490223.3" algo="FTMS"/>
<pk mz="359.134755" i="4963019.5" sn="41.67" a="4133.28" fwhm="0.000834" res="430834.9" algo="FTMS"/>
<pk mz="359.171156" i="3964629.5" sn="32.80" a="2874.01" fwhm="0.000802" res="447904.2" algo="FTMS"/>
<pk mz="359.207503" i="2350815.0" sn="18.46" a="1526.22" fwhm="0.000761" res="472080.3" algo="FTMS"/>
<pk mz="359.243961" i="2759400.8" sn="22.09" a="1896.52" fwhm="0.000782" res="459324.3" algo="FTMS"/>
<pk mz="360.023336" i="1765817.1" sn="13.26" a="1066.36" fwhm="0.000720" res="500224.2" algo="FTMS"/>
<pk mz="360.036100" i="2187452.5" sn="17.00" a="1408.58" fwhm="0.000782" res="460282.0" algo="FTMS"/>
<pk mz="360.065258" i="1241156.3" sn="8.59" a="696.51" fwhm="0.000802" res="449117.8" algo="FTMS"/>
<pk mz="360.072547" i="2281670.3" sn="17.84" a="1690.84" fwhm="0.000859" res="419094.7" algo="FTMS"/>
<pk mz="360.092776" i="2160587.8" sn="16.76" a="1653.16" fwhm="0.000892" res="403583.1" algo="FTMS"/>
<pk mz="360.101732" i="1091150.0" sn="7.26" a="477.49" fwhm="0.000749" res="481060.2" algo="FTMS"/>
<pk mz="360.109113" i="1442640.0" sn="10.38" a="990.48" fwhm="0.000843" res="427171.1" algo="FTMS"/>
<pk mz="361.020180" i="3973827.8" sn="32.88" a="3069.83" fwhm="0.000786" res="459589.0" algo="FTMS"/>
<pk mz="361.031418" i="2148295.0" sn="16.65" a="1328.27" fwhm="0.000746" res="484275.8" algo="FTMS"/>
<pk mz="361.041404" i="1231305.5" sn="8.50" a="547.13" fwhm="0.000654" res="551934.8" algo="FTMS"/>
<pk mz="361.056565" i="4945101.5" sn="41.51" a="3822.24" fwhm="0.000828" res="436017.0" algo="FTMS"/>
<pk mz="361.059835" i="4233934.5" sn="35.19" a="3332.55" fwhm="0.000847" res="426102.2" algo="FTMS"/>
<pk mz="361.067839" i="1777360.6" sn="13.36" a="1212.98" fwhm="0.000809" res="446174.9" algo="FTMS"/>
<pk mz="361.077711" i="2319827.3" sn="18.18" a="1588.44" fwhm="0.000799" res="451998.4" algo="FTMS"/>
<pk mz="361.092920" i="4642519.5" sn="38.82" a="3523.19" fwhm="0.000817" res="441853.5" algo="FTMS"/>
<pk mz="361.096271" i="1371992.3" sn="9.75" a="1293.49" fwhm="0.001068" res="337998.6" algo="FTMS"/>
<pk mz="361.104145" i="1590618.4" sn="11.70" a="1301.58" fwhm="0.000971" res="371916.7" algo="FTMS"/>
<pk mz="361.114098" i="2273757.0" sn="17.77" a="1662.12" fwhm="0.000853" res="423540.0" algo="FTMS"/>
<pk mz="361.129318" i="2487521.0" sn="19.67" a="1574.26" fwhm="0.000765" res="472073.8" algo="FTMS"/>
<pk mz="361.132619" i="1106018.0" sn="7.39" a="681.68" fwhm="0.000938" res="385086.6" algo="FTMS"/>
<pk mz="361.150467" i="2153958.8" sn="16.70" a="1448.75" fwhm="0.000788" res="458268.6" algo="FTMS"/>
<pk mz="361.165649" i="1265386.9" sn="8.80" a="624.99" fwhm="0.000709" res="509532.5" algo="FTMS"/>
<pk mz="361.178703" i="1124078.4" sn="7.55" a="475.09" fwhm="0.000636" res="567651.7" algo="FTMS"/>
<pk mz="361.186694" i="1467376.5" sn="10.60" a="763.49" fwhm="0.000723" res="499594.6" algo="FTMS"/>
<pk mz="361.223025" i="1262074.3" sn="8.78" a="679.85" fwhm="0.000747" res="483888.1" algo="FTMS"/>
<pk mz="362.015410" i="1494734.6" sn="10.84" a="768.07" fwhm="0.000677" res="535116.0" algo="FTMS"/>
<pk mz="362.051776" i="3209688.3" sn="26.08" a="2420.90" fwhm="0.000839" res="431418.5" algo="FTMS"/>
<pk mz="362.059940" i="1067738.5" sn="7.05" a="438.30" fwhm="0.000665" res="544710.5" algo="FTMS"/>
<pk mz="362.088157" i="3559394.0" sn="29.19" a="2758.76" fwhm="0.000833" res="434479.6" algo="FTMS"/>
<pk mz="362.096255" i="1207524.3" sn="8.29" a="642.34" fwhm="0.000775" res="467344.6" algo="FTMS"/>
<pk mz="362.109458" i="1104743.9" sn="7.37" a="661.27" fwhm="0.000886" res="408570.7" algo="FTMS"/>
<pk mz="362.145631" i="1700849.5" sn="12.67" a="1168.38" fwhm="0.000814" res="444814.2" algo="FTMS"/>
<pk mz="362.182094" i="1117179.3" sn="7.49" a="680.15" fwhm="0.000933" res="388037.0" algo="FTMS"/>
<pk mz="362.999276" i="1432278.6" sn="10.28" a="711.89" fwhm="0.000681" res="533111.9" algo="FTMS"/>
<pk mz="363.035806" i="4937440.5" sn="41.44" a="3769.84" fwhm="0.000816" res="444676.3" algo="FTMS"/>
<pk mz="363.039279" i="1140961.4" sn="7.69" a="411.75" fwhm="0.000661" res="549335.8" algo="FTMS"/>
<pk mz="363.047061" i="1574883.5" sn="11.55" a="993.22" fwhm="0.000776" res="467979.8" algo="FTMS"/>
<pk mz="363.056978" i="1072614.1" sn="7.09" a="550.06" fwhm="0.000782" res="463982.7" algo="FTMS"/>
<pk mz="363.072171" i="6433514.0" sn="54.73" a="5233.87" fwhm="0.000847" res="428856.7" algo="FTMS"/>
<pk mz="363.075425" i="6730475.0" sn="57.37" a="5597.18" fwhm="0.000846" res="429377.0" algo="FTMS"/>
<pk mz="363.083338" i="2312685.3" sn="18.11" a="1844.92" fwhm="0.000863" res="420838.8" algo="FTMS"/>
<pk mz="363.091336" i="1136623.4" sn="7.66" a="763.55" fwhm="0.000978" res="371268.8" algo="FTMS"/>
<pk mz="363.108540" i="5115636.0" sn="43.02" a="4313.93" fwhm="0.000857" res="423648.3" algo="FTMS"/>
<pk mz="363.112038" i="1323252.9" sn="9.31" a="738.07" fwhm="0.000764" res="475380.4" algo="FTMS"/>
<pk mz="363.119811" i="1349367.0" sn="9.55" a="1016.33" fwhm="0.000906" res="400917.7" algo="FTMS"/>
<pk mz="363.144921" i="2289917.8" sn="17.91" a="1465.55" fwhm="0.000766" res="473917.8" algo="FTMS"/>
<pk mz="363.158057" i="1504641.3" sn="10.93" a="1274.04" fwhm="0.000941" res="386116.3" algo="FTMS"/>
<pk mz="363.181364" i="1151751.5" sn="7.79" a="534.29" fwhm="0.000689" res="526975.1" algo="FTMS"/>
<pk mz="363.194424" i="2815243.0" sn="22.57" a="1987.78" fwhm="0.000812" res="447015.6" algo="FTMS"/>
<pk mz="364.030952" i="2695147.8" sn="21.50" a="1911.73" fwhm="0.000827" res="439950.3" algo="FTMS"/>
<pk mz="364.039175" i="1175534.0" sn="8.00" a="632.29" fwhm="0.000751" res="484540.0" algo="FTMS"/>
<pk mz="364.067434" i="6219765.5" sn="52.83" a="5332.88" fwhm="0.000872" res="417383.6" algo="FTMS"/>
<pk mz="364.075576" i="1441911.8" sn="10.37" a="895.87" fwhm="0.000836" res="435728.0" algo="FTMS"/>
<pk mz="364.078727" i="1486840.6" sn="10.77" a="909.20" fwhm="0.000755" res="481909.8" algo="FTMS"/>
<pk mz="364.087754" i="2457595.0" sn="19.39" a="2014.76" fwhm="0.000863" res="421953.7" algo="FTMS"/>
<pk mz="364.103806" i="2838015.5" sn="22.77" a="2024.67" fwhm="0.000795" res="458151.4" algo="FTMS"/>
<pk mz="364.124759" i="1481413.0" sn="10.72" a="1673.99" fwhm="0.001446" res="251813.9" algo="FTMS"/>
<pk mz="365.015078" i="3279092.5" sn="26.69" a="2631.90" fwhm="0.000888" res="411277.4" algo="FTMS"/>
<pk mz="365.051465" i="7682302.5" sn="65.83" a="6304.18" fwhm="0.000848" res="430419.8" algo="FTMS"/>
<pk mz="365.062692" i="2458369.3" sn="19.40" a="1977.15" fwhm="0.000912" res="400172.5" algo="FTMS"/>
<pk mz="365.087848" i="9735432.0" sn="84.07" a="8096.51" fwhm="0.000848" res="430687.9" algo="FTMS"/>
<pk mz="365.091069" i="92239112.0" sn="817.32" a="78952.65" fwhm="0.000849" res="429973.7" algo="FTMS"/>
<pk mz="365.099058" i="2259723.0" sn="17.63" a="2037.05" fwhm="0.000955" res="382311.5" algo="FTMS"/>
<pk mz="365.124243" i="5942546.0" sn="50.36" a="4808.41" fwhm="0.000836" res="436815.6" algo="FTMS"/>
<pk mz="365.137295" i="2109973.3" sn="16.30" a="1564.42" fwhm="0.000917" res="398198.1" algo="FTMS"/>
<pk mz="365.160591" i="2904859.5" sn="23.37" a="2046.55" fwhm="0.000811" res="450081.4" algo="FTMS"/>
<pk mz="365.173636" i="2034463.1" sn="15.63" a="1481.56" fwhm="0.000853" res="427891.6" algo="FTMS"/>
<pk mz="365.210042" i="11652393.0" sn="101.11" a="10086.54" fwhm="0.000880" res="415097.3" algo="FTMS"/>
<pk mz="366.046713" i="2628106.0" sn="20.67" a="1941.34" fwhm="0.000841" res="435013.5" algo="FTMS"/>
<pk mz="366.054842" i="2081804.3" sn="15.87" a="1506.29" fwhm="0.000889" res="411958.7" algo="FTMS"/>
<pk mz="366.067070" i="1267471.5" sn="8.71" a="688.26" fwhm="0.000705" res="519102.0" algo="FTMS"/>
<pk mz="366.083104" i="3709460.0" sn="30.18" a="2930.91" fwhm="0.000872" res="419679.5" algo="FTMS"/>
<pk mz="366.091167" i="1833750.0" sn="13.69" a="1126.47" fwhm="0.000743" res="492711.5" algo="FTMS"/>
<pk mz="366.094416" i="8705559.0" sn="74.09" a="7468.10" fwhm="0.000868" res="421553.4" algo="FTMS"/>
<pk mz="366.103476" i="1581593.4" sn="11.48" a="1395.52" fwhm="0.001051" res="348430.1" algo="FTMS"/>
<pk mz="366.119510" i="2139421.8" sn="16.38" a="1545.54" fwhm="0.000813" res="450561.1" algo="FTMS"/>
<pk mz="366.127556" i="1324831.9" sn="9.22" a="820.74" fwhm="0.000788" res="464552.2" algo="FTMS"/>
<pk mz="366.213411" i="1924663.0" sn="14.49" a="1378.64" fwhm="0.000846" res="432880.8" algo="FTMS"/>
<pk mz="367.030747" i="5237523.0" sn="43.61" a="4465.34" fwhm="0.000894" res="410357.6" algo="FTMS"/>
<pk mz="367.067108" i="9821981.0" sn="83.90" a="8400.56" fwhm="0.000863" res="425198.6" algo="FTMS"/>
<pk mz="367.070358" i="9188126.0" sn="78.33" a="7864.87" fwhm="0.000882" res="416087.7" algo="FTMS"/>
<pk mz="367.078299" i="1668895.9" sn="12.24" a="1159.39" fwhm="0.000836" res="439091.8" algo="FTMS"/>
<pk mz="367.095379" i="1767716.4" sn="13.11" a="1188.08" fwhm="0.000831" res="441612.2" algo="FTMS"/>
<pk mz="367.103451" i="11265831.0" sn="96.59" a="10102.15" fwhm="0.000902" res="407114.9" algo="FTMS"/>
<pk mz="367.116534" i="1278506.1" sn="8.81" a="980.70" fwhm="0.000964" res="380795.8" algo="FTMS"/>
<pk mz="367.139860" i="5310256.5" sn="44.24" a="4311.69" fwhm="0.000862" res="425938.9" algo="FTMS"/>
<pk mz="367.152950" i="1430195.9" sn="10.14" a="890.51" fwhm="0.000884" res="415102.3" algo="FTMS"/>
<pk mz="367.176213" i="2174522.3" sn="16.68" a="1653.11" fwhm="0.000831" res="442036.6" algo="FTMS"/>
<pk mz="367.189095" i="1236029.6" sn="8.44" a="893.82" fwhm="0.000977" res="375671.4" algo="FTMS"/>
<pk mz="367.207108" i="4099906.5" sn="33.61" a="3237.40" fwhm="0.000851" res="431338.8" algo="FTMS"/>
<pk mz="367.212620" i="1088964.0" sn="7.14" a="574.84" fwhm="0.000750" res="489624.6" algo="FTMS"/>
<pk mz="368.025981" i="1294367.1" sn="8.95" a="662.92" fwhm="0.000713" res="516475.2" algo="FTMS"/>
<pk mz="368.041063" i="1156899.1" sn="7.74" a="827.10" fwhm="0.000892" res="412798.3" algo="FTMS"/>
<pk mz="368.045586" i="1123748.4" sn="7.45" a="784.20" fwhm="0.001068" res="344589.1" algo="FTMS"/>
<pk mz="368.062355" i="2764840.8" sn="21.87" a="1927.93" fwhm="0.000819" res="449211.1" algo="FTMS"/>
<pk mz="368.070451" i="2433067.0" sn="18.95" a="1976.85" fwhm="0.000929" res="396168.6" algo="FTMS"/>
<pk mz="368.082599" i="2925614.3" sn="23.28" a="2350.65" fwhm="0.000893" res="412151.2" algo="FTMS"/>
<pk mz="368.098711" i="3538994.8" sn="28.67" a="2709.94" fwhm="0.000830" res="443688.4" algo="FTMS"/>
<pk mz="368.106878" i="2338868.8" sn="18.13" a="1662.76" fwhm="0.000849" res="433765.0" algo="FTMS"/>
<pk mz="368.135107" i="1129788.5" sn="7.50" a="747.43" fwhm="0.001017" res="361872.5" algo="FTMS"/>
<pk mz="368.143114" i="1086142.6" sn="7.12" a="574.85" fwhm="0.000818" res="450133.1" algo="FTMS"/>
<pk mz="369.009981" i="1810216.1" sn="13.48" a="1593.79" fwhm="0.001039" res="355294.1" algo="FTMS"/>
<pk mz="369.025262" i="1787692.3" sn="13.28" a="1093.36" fwhm="0.000800" res="461420.6" algo="FTMS"/>
<pk mz="369.041509" i="5441840.5" sn="45.40" a="4484.03" fwhm="0.000869" res="424886.1" algo="FTMS"/>
<pk mz="369.046323" i="8561970.0" sn="72.82" a="7389.98" fwhm="0.000885" res="416993.5" algo="FTMS"/>
<pk mz="369.082739" i="11082044.0" sn="94.97" a="9552.75" fwhm="0.000877" res="420858.6" algo="FTMS"/>
<pk mz="369.086041" i="1672508.6" sn="12.27" a="1372.06" fwhm="0.001025" res="360230.5" algo="FTMS"/>
<pk mz="369.093972" i="1408318.8" sn="9.95" a="803.13" fwhm="0.000767" res="481455.3" algo="FTMS"/>
<pk mz="369.119125" i="9296197.0" sn="79.27" a="8189.80" fwhm="0.000888" res="415764.0" algo="FTMS"/>
<pk mz="369.155512" i="5028175.5" sn="41.76" a="4202.85" fwhm="0.000890" res="414703.1" algo="FTMS"/>
<pk mz="369.191948" i="2808665.0" sn="22.25" a="1993.59" fwhm="0.000813" res="454010.4" algo="FTMS"/>
<pk mz="369.228325" i="1815138.9" sn="13.52" a="1473.20" fwhm="0.000904" res="408231.9" algo="FTMS"/>
<pk mz="370.020420" i="1143992.3" sn="7.62" a="595.69" fwhm="0.000764" res="484604.5" algo="FTMS"/>
<pk mz="370.049737" i="1946176.1" sn="14.67" a="1577.20" fwhm="0.000919" res="402722.7" algo="FTMS"/>
<pk mz="370.077999" i="2831431.8" sn="22.45" a="2182.09" fwhm="0.000882" res="419560.2" algo="FTMS"/>
<pk mz="370.086095" i="2269770.0" sn="17.51" a="1424.71" fwhm="0.000742" res="498438.7" algo="FTMS"/>
<pk mz="370.114474" i="2147921.5" sn="16.44" a="1793.24" fwhm="0.000918" res="403059.1" algo="FTMS"/>
<pk mz="370.122563" i="2411091.8" sn="18.76" a="1741.53" fwhm="0.000823" res="449592.1" algo="FTMS"/>
<pk mz="370.158776" i="1206621.5" sn="8.17" a="515.76" fwhm="0.000655" res="565362.7" algo="FTMS"/>
<pk mz="371.004573" i="1723969.3" sn="12.72" a="1054.30" fwhm="0.000783" res="473618.8" algo="FTMS"/>
<pk mz="371.005805" i="1444929.5" sn="10.26" a="850.78" fwhm="0.000752" res="493613.5" algo="FTMS"/>
<pk mz="371.025686" i="2522183.0" sn="19.73" a="1991.24" fwhm="0.000872" res="425276.3" algo="FTMS"/>
<pk mz="371.038669" i="1462346.4" sn="10.42" a="1037.47" fwhm="0.000888" res="417999.0" algo="FTMS"/>
<pk mz="371.040833" i="2682955.0" sn="21.14" a="2314.07" fwhm="0.000958" res="387337.8" algo="FTMS"/>
<pk mz="371.052138" i="1222094.0" sn="8.30" a="984.15" fwhm="0.001058" res="350854.4" algo="FTMS"/>
<pk mz="371.061996" i="8383312.5" sn="71.25" a="7514.04" fwhm="0.000902" res="411435.5" algo="FTMS"/>
<pk mz="371.077289" i="1627732.8" sn="11.87" a="1124.94" fwhm="0.000822" res="451197.9" algo="FTMS"/>
<pk mz="371.080525" i="4658005.5" sn="38.50" a="4164.48" fwhm="0.000935" res="397015.9" algo="FTMS"/>
<pk mz="371.088401" i="1483095.8" sn="10.60" a="1066.06" fwhm="0.000886" res="418611.2" algo="FTMS"/>
<pk mz="371.098422" i="8971098.0" sn="76.41" a="8020.72" fwhm="0.000907" res="409197.7" algo="FTMS"/>
<pk mz="371.113724" i="1292382.6" sn="8.92" a="643.30" fwhm="0.000692" res="536266.0" algo="FTMS"/>
<pk mz="371.134755" i="6402916.5" sn="53.84" a="6139.98" fwhm="0.000987" res="376086.3" algo="FTMS"/>
<pk mz="371.145944" i="1537895.3" sn="11.08" a="1028.91" fwhm="0.000863" res="429978.1" algo="FTMS"/>
<pk mz="371.171214" i="4427630.0" sn="36.48" a="3909.68" fwhm="0.000904" res="410769.9" algo="FTMS"/>
<pk mz="371.207529" i="2740599.8" sn="21.65" a="2342.44" fwhm="0.000909" res="408501.6" algo="FTMS"/>
<pk mz="372.036149" i="1710934.9" sn="12.60" a="1079.26" fwhm="0.000789" res="471442.1" algo="FTMS"/>
<pk mz="372.047426" i="1119321.9" sn="7.40" a="556.04" fwhm="0.000722" res="515219.5" algo="FTMS"/>
<pk mz="372.057187" i="1233116.5" sn="8.40" a="971.05" fwhm="0.001188" res="313114.8" algo="FTMS"/>
<pk mz="372.065483" i="1686110.8" sn="12.38" a="1102.78" fwhm="0.000835" res="445719.4" algo="FTMS"/>
<pk mz="372.072470" i="1631328.6" sn="11.90" a="1048.97" fwhm="0.000843" res="441593.3" algo="FTMS"/>
<pk mz="372.083657" i="1105763.6" sn="7.28" a="736.41" fwhm="0.000961" res="387381.8" algo="FTMS"/>
<pk mz="372.093517" i="1571302.3" sn="11.37" a="1409.14" fwhm="0.001054" res="352928.9" algo="FTMS"/>
<pk mz="372.101774" i="1956456.5" sn="14.76" a="1461.91" fwhm="0.000911" res="408494.3" algo="FTMS"/>
<pk mz="372.130088" i="1252464.1" sn="8.57" a="857.38" fwhm="0.001000" res="372072.2" algo="FTMS"/>
<pk mz="372.138194" i="1586802.3" sn="11.51" a="1304.87" fwhm="0.000986" res="377294.0" algo="FTMS"/>
<pk mz="372.174593" i="1084796.1" sn="7.09" a="652.60" fwhm="0.000813" res="457636.9" algo="FTMS"/>
<pk mz="372.303948" i="1143710.9" sn="7.61" a="637.72" fwhm="0.000768" res="485085.7" algo="FTMS"/>
<pk mz="373.020162" i="3611999.5" sn="29.30" a="2799.45" fwhm="0.000837" res="445928.5" algo="FTMS"/>
<pk mz="373.031410" i="1665890.5" sn="12.20" a="1296.27" fwhm="0.000902" res="413407.5" algo="FTMS"/>
<pk mz="373.041276" i="3072357.3" sn="24.56" a="2378.92" fwhm="0.000879" res="424376.2" algo="FTMS"/>
<pk mz="373.056568" i="3571049.3" sn="28.94" a="3282.13" fwhm="0.000922" res="404411.2" algo="FTMS"/>
<pk mz="373.059856" i="1508714.1" sn="10.82" a="939.17" fwhm="0.000811" res="460077.5" algo="FTMS"/>
<pk mz="373.067731" i="1723500.3" sn="12.71" a="1276.16" fwhm="0.001105" res="337621.2" algo="FTMS"/>
<pk mz="373.077620" i="6189423.0" sn="51.96" a="5428.60" fwhm="0.000927" res="402649.8" algo="FTMS"/>
<pk mz="373.092920" i="2478963.0" sn="19.35" a="1943.34" fwhm="0.000899" res="414905.9" algo="FTMS"/>
<pk mz="373.114033" i="4974968.5" sn="41.28" a="4257.24" fwhm="0.000882" res="423160.2" algo="FTMS"/>
<pk mz="373.129298" i="1647996.9" sn="12.04" a="1024.34" fwhm="0.000809" res="460942.7" algo="FTMS"/>
<pk mz="373.150403" i="4822402.5" sn="39.94" a="3849.82" fwhm="0.000853" res="437557.0" algo="FTMS"/>
<pk mz="373.172809" i="1567880.5" sn="11.34" a="975.89" fwhm="0.000804" res="464017.5" algo="FTMS"/>
<pk mz="373.186764" i="3269004.3" sn="26.29" a="2880.57" fwhm="0.000956" res="390171.7" algo="FTMS"/>
<pk mz="373.223148" i="1991574.0" sn="15.06" a="1229.56" fwhm="0.000773" res="482577.9" algo="FTMS"/>
<pk mz="374.008282" i="1273065.0" sn="8.65" a="806.91" fwhm="0.000840" res="445189.4" algo="FTMS"/>
<pk mz="374.015377" i="1433194.9" sn="10.04" a="774.89" fwhm="0.000804" res="465255.4" algo="FTMS"/>
<pk mz="374.039082" i="3006065.3" sn="23.70" a="2376.92" fwhm="0.000879" res="425413.3" algo="FTMS"/>
<pk mz="374.051839" i="2170484.8" sn="16.44" a="1626.55" fwhm="0.000879" res="425386.8" algo="FTMS"/>
<pk mz="374.063104" i="1158007.8" sn="7.65" a="577.56" fwhm="0.000753" res="497064.3" algo="FTMS"/>
<pk mz="374.072182" i="1086650.1" sn="7.03" a="1054.51" fwhm="0.001566" res="238913.1" algo="FTMS"/>
<pk mz="374.081001" i="1614972.5" sn="11.62" a="1199.41" fwhm="0.000941" res="397544.9" algo="FTMS"/>
<pk mz="374.088061" i="2066558.4" sn="15.54" a="1414.75" fwhm="0.000820" res="456159.8" algo="FTMS"/>
<pk mz="374.108435" i="2967172.0" sn="23.36" a="2695.73" fwhm="0.001016" res="368225.8" algo="FTMS"/>
<pk mz="374.117515" i="1551750.4" sn="11.07" a="1074.92" fwhm="0.000870" res="429852.0" algo="FTMS"/>
<pk mz="374.145658" i="1147789.9" sn="7.56" a="537.11" fwhm="0.000663" res="564484.0" algo="FTMS"/>
<pk mz="374.153764" i="1352080.1" sn="9.33" a="784.75" fwhm="0.000777" res="481757.0" algo="FTMS"/>
<pk mz="374.157002" i="1140752.9" sn="7.50" a="841.17" fwhm="0.000879" res="425653.6" algo="FTMS"/>
<pk mz="374.999362" i="1741683.0" sn="12.71" a="1284.69" fwhm="0.000922" res="406551.5" algo="FTMS"/>
<pk mz="375.035751" i="5437309.0" sn="44.83" a="4817.92" fwhm="0.000920" res="407431.4" algo="FTMS"/>
<pk mz="375.047056" i="2944383.8" sn="23.16" a="2402.27" fwhm="0.000922" res="406770.9" algo="FTMS"/>
<pk mz="375.056876" i="2092674.5" sn="15.76" a="1811.76" fwhm="0.001004" res="373571.7" algo="FTMS"/>
<pk mz="375.072160" i="5251462.5" sn="43.21" a="4821.15" fwhm="0.000966" res="388406.6" algo="FTMS"/>
<pk mz="375.075411" i="3344775.5" sn="26.64" a="2722.40" fwhm="0.000898" res="417887.0" algo="FTMS"/>
<pk mz="375.083457" i="1796489.6" sn="13.19" a="1436.39" fwhm="0.000897" res="418335.0" algo="FTMS"/>
<pk mz="375.093354" i="3128204.3" sn="24.76" a="2400.38" fwhm="0.000849" res="441830.5" algo="FTMS"/>
<pk mz="375.108536" i="4019088.3" sn="32.50" a="3385.94" fwhm="0.000919" res="408305.0" algo="FTMS"/>
<pk mz="375.111881" i="1312145.3" sn="8.98" a="979.42" fwhm="0.001012" res="370544.3" algo="FTMS"/>
<pk mz="375.121543" i="1347219.9" sn="9.29" a="1125.92" fwhm="0.001390" res="269781.8" algo="FTMS"/>
<pk mz="375.129694" i="2382742.0" sn="18.28" a="1672.71" fwhm="0.000795" res="471598.7" algo="FTMS"/>
<pk mz="375.144868" i="2388378.0" sn="18.33" a="1905.69" fwhm="0.000919" res="408265.0" algo="FTMS"/>
<pk mz="375.157942" i="1364253.5" sn="9.43" a="1135.85" fwhm="0.001113" res="337069.0" algo="FTMS"/>
<pk mz="375.166047" i="2931615.8" sn="23.05" a="2441.70" fwhm="0.000930" res="403376.4" algo="FTMS"/>
<pk mz="375.202379" i="1740457.5" sn="12.70" a="1566.22" fwhm="0.000977" res="384179.6" algo="FTMS"/>
<pk mz="376.006355" i="1201537.0" sn="8.02" a="579.38" fwhm="0.000697" res="539522.8" algo="FTMS"/>
<pk mz="376.031006" i="3085447.5" sn="24.39" a="2314.56" fwhm="0.000850" res="442269.6" algo="FTMS"/>
<pk mz="376.039113" i="1120777.8" sn="7.32" a="577.73" fwhm="0.000777" res="483715.3" algo="FTMS"/>
<pk mz="376.051252" i="2433933.0" sn="18.73" a="1955.16" fwhm="0.000934" res="402825.2" algo="FTMS"/>
<pk mz="376.067420" i="3763345.3" sn="30.28" a="3179.03" fwhm="0.000925" res="406648.9" algo="FTMS"/>
<pk mz="376.087604" i="1554070.8" sn="11.08" a="1470.18" fwhm="0.001091" res="344776.4" algo="FTMS"/>
<pk mz="376.096359" i="1123481.1" sn="7.34" a="974.84" fwhm="0.001227" res="306564.8" algo="FTMS"/>
<pk mz="376.103814" i="2414747.0" sn="18.56" a="1853.51" fwhm="0.000854" res="440351.3" algo="FTMS"/>
<pk mz="376.124960" i="1461664.8" sn="10.28" a="1110.99" fwhm="0.000859" res="437824.3" algo="FTMS"/>
<pk mz="376.132985" i="1210146.9" sn="8.09" a="794.52" fwhm="0.000873" res="430635.6" algo="FTMS"/>
<pk mz="376.140165" i="1135012.9" sn="7.44" a="621.72" fwhm="0.000780" res="481997.1" algo="FTMS"/>
<pk mz="376.161426" i="1917610.5" sn="14.24" a="1127.88" fwhm="0.000744" res="505280.6" algo="FTMS"/>
<pk mz="377.015075" i="3938703.0" sn="31.80" a="3206.71" fwhm="0.000895" res="421221.5" algo="FTMS"/>
<pk mz="377.051419" i="8387992.5" sn="70.46" a="8059.74" fwhm="0.000952" res="396197.2" algo="FTMS"/>
<pk mz="377.054681" i="4358553.5" sn="35.45" a="3921.15" fwhm="0.000975" res="386709.3" algo="FTMS"/>
<pk mz="377.062661" i="2844059.8" sn="22.29" a="2392.75" fwhm="0.000947" res="398303.5" algo="FTMS"/>
<pk mz="377.072631" i="1646238.4" sn="11.88" a="1132.62" fwhm="0.000864" res="436355.7" algo="FTMS"/>
<pk mz="377.087818" i="8118690.5" sn="68.12" a="7541.62" fwhm="0.000953" res="395599.9" algo="FTMS"/>
<pk mz="377.091107" i="3898787.3" sn="31.45" a="3267.25" fwhm="0.000922" res="409104.2" algo="FTMS"/>
<pk mz="377.099102" i="2223781.5" sn="16.90" a="2026.28" fwhm="0.000988" res="381833.5" algo="FTMS"/>
<pk mz="377.124214" i="6101420.0" sn="50.59" a="5674.35" fwhm="0.000937" res="402550.0" algo="FTMS"/>
<pk mz="377.137189" i="1549999.6" sn="11.04" a="1142.79" fwhm="0.000896" res="421098.7" algo="FTMS"/>
<pk mz="377.160600" i="2816950.0" sn="22.05" a="2269.44" fwhm="0.000892" res="422648.7" algo="FTMS"/>
<pk mz="377.173633" i="1180089.4" sn="7.83" a="609.52" fwhm="0.000720" res="523951.3" algo="FTMS"/>
<pk mz="377.210098" i="4533699.0" sn="36.97" a="4097.88" fwhm="0.000935" res="403365.5" algo="FTMS"/>
<pk mz="378.046686" i="4251298.5" sn="34.51" a="3700.75" fwhm="0.000898" res="420775.2" algo="FTMS"/>
<pk mz="378.054817" i="1573796.9" sn="11.25" a="1009.28" fwhm="0.000822" res="460108.7" algo="FTMS"/>
<pk mz="378.057955" i="1462437.6" sn="10.28" a="830.32" fwhm="0.000761" res="496833.5" algo="FTMS"/>
<pk mz="378.083028" i="4751532.5" sn="38.86" a="4422.07" fwhm="0.000996" res="379748.6" algo="FTMS"/>
<pk mz="378.091237" i="1414574.6" sn="9.87" a="853.73" fwhm="0.000799" res="472955.9" algo="FTMS"/>
<pk mz="378.094478" i="1200687.5" sn="8.01" a="814.15" fwhm="0.001018" res="371263.6" algo="FTMS"/>
<pk mz="378.103353" i="8478386.0" sn="71.24" a="7788.74" fwhm="0.000946" res="399566.6" algo="FTMS"/>
<pk mz="378.119479" i="3020982.0" sn="23.82" a="2325.34" fwhm="0.000844" res="448022.7" algo="FTMS"/>
<pk mz="378.127700" i="1434808.4" sn="10.04" a="787.74" fwhm="0.000765" res="494173.3" algo="FTMS"/>
<pk mz="378.140601" i="1912507.8" sn="14.19" a="1282.08" fwhm="0.000782" res="483253.3" algo="FTMS"/>
<pk mz="378.155828" i="1150527.9" sn="7.57" a="849.92" fwhm="0.000968" res="390717.1" algo="FTMS"/>
<pk mz="378.213353" i="1118159.1" sn="7.29" a="843.70" fwhm="0.001023" res="369768.7" algo="FTMS"/>
<pk mz="379.030699" i="7793577.0" sn="65.29" a="7183.92" fwhm="0.000920" res="412103.5" algo="FTMS"/>
<pk mz="379.067076" i="11482035.0" sn="97.34" a="10873.89" fwhm="0.000954" res="397297.8" algo="FTMS"/>
<pk mz="379.070322" i="28058548.0" sn="241.37" a="26685.52" fwhm="0.000941" res="402866.5" algo="FTMS"/>
<pk mz="379.078323" i="3313589.8" sn="26.36" a="2649.39" fwhm="0.000898" res="422156.2" algo="FTMS"/>
<pk mz="379.103481" i="10818493.0" sn="91.57" a="10512.13" fwhm="0.000973" res="389782.2" algo="FTMS"/>
<pk mz="379.106749" i="4340669.5" sn="35.29" a="3733.16" fwhm="0.000929" res="408047.1" algo="FTMS"/>
<pk mz="379.114776" i="1568703.5" sn="11.20" a="1111.43" fwhm="0.000910" res="416790.8" algo="FTMS"/>
<pk mz="379.116599" i="1599424.0" sn="11.47" a="963.99" fwhm="0.000782" res="484873.8" algo="FTMS"/>
<pk mz="379.139844" i="7027654.0" sn="58.63" a="6867.65" fwhm="0.000937" res="404661.4" algo="FTMS"/>
<pk mz="379.152897" i="2023369.8" sn="15.15" a="1339.90" fwhm="0.000796" res="476139.4" algo="FTMS"/>
<pk mz="379.176282" i="2320336.0" sn="17.73" a="1625.07" fwhm="0.000875" res="433267.7" algo="FTMS"/>
<pk mz="379.189299" i="1631955.4" sn="11.75" a="1386.48" fwhm="0.001010" res="375451.3" algo="FTMS"/>
<pk mz="379.207015" i="1201112.1" sn="8.01" a="620.50" fwhm="0.000743" res="510061.6" algo="FTMS"/>
<pk mz="379.225690" i="21484510.0" sn="184.25" a="20756.96" fwhm="0.000949" res="399624.4" algo="FTMS"/>
<pk mz="380.025962" i="1881266.0" sn="13.92" a="1192.55" fwhm="0.000771" res="492750.7" algo="FTMS"/>
<pk mz="380.033923" i="1502900.1" sn="10.63" a="1031.74" fwhm="0.000918" res="413846.4" algo="FTMS"/>
<pk mz="380.062347" i="4773563.5" sn="39.05" a="4425.08" fwhm="0.000953" res="398848.1" algo="FTMS"/>
<pk mz="380.070495" i="2336958.0" sn="17.88" a="1888.05" fwhm="0.000878" res="432717.0" algo="FTMS"/>
<pk mz="380.073679" i="3218110.8" sn="25.53" a="2648.40" fwhm="0.000892" res="426242.6" algo="FTMS"/>
<pk mz="380.082576" i="1697217.1" sn="12.32" a="1218.35" fwhm="0.000853" res="445708.7" algo="FTMS"/>
<pk mz="380.098725" i="4510917.5" sn="36.76" a="3788.85" fwhm="0.000899" res="422953.7" algo="FTMS"/>
<pk mz="380.106771" i="2056135.5" sn="15.43" a="1747.64" fwhm="0.000960" res="395853.3" algo="FTMS"/>
<pk mz="380.110178" i="1184840.5" sn="7.86" a="886.85" fwhm="0.001258" res="302259.5" algo="FTMS"/>
<pk mz="380.135059" i="2089423.0" sn="15.72" a="1550.01" fwhm="0.000866" res="439159.1" algo="FTMS"/>
<pk mz="380.143242" i="1883345.3" sn="13.93" a="1301.96" fwhm="0.000880" res="431969.7" algo="FTMS"/>
<pk mz="380.229067" i="4724456.0" sn="38.62" a="4165.32" fwhm="0.000937" res="405965.6" algo="FTMS"/>
<pk mz="380.686639" i="1119457.6" sn="7.29" a="991.64" fwhm="0.001512" res="251808.0" algo="FTMS"/>
<pk mz="381.009916" i="2633143.5" sn="20.45" a="2009.67" fwhm="0.000903" res="422042.0" algo="FTMS"/>
<pk mz="381.046361" i="11572673.0" sn="98.12" a="11130.00" fwhm="0.000967" res="394002.7" algo="FTMS"/>
<pk mz="381.057552" i="1765316.0" sn="12.91" a="1318.98" fwhm="0.000920" res="414121.8" algo="FTMS"/>
<pk mz="381.082754" i="14798283.0" sn="126.15" a="13786.63" fwhm="0.000947" res="402474.1" algo="FTMS"/>
<pk mz="381.085996" i="17094092.0" sn="146.10" a="16599.11" fwhm="0.000962" res="396022.0" algo="FTMS"/>
<pk mz="381.094007" i="1833933.6" sn="13.50" a="1480.37" fwhm="0.000850" res="448476.2" algo="FTMS"/>
<pk mz="381.119135" i="11789780.0" sn="100.01" a="11259.93" fwhm="0.000947" res="402475.0" algo="FTMS"/>
<pk mz="381.132240" i="1919447.8" sn="14.24" a="1480.67" fwhm="0.000963" res="395653.7" algo="FTMS"/>
<pk mz="381.155512" i="6152670.0" sn="51.03" a="5688.17" fwhm="0.000969" res="393301.3" algo="FTMS"/>
<pk mz="381.192004" i="2330599.8" sn="17.82" a="1819.89" fwhm="0.000889" res="428638.9" algo="FTMS"/>
<pk mz="381.205003" i="1987819.1" sn="14.84" a="1709.81" fwhm="0.001019" res="374169.6" algo="FTMS"/>
<pk mz="381.222737" i="6766064.0" sn="56.36" a="5970.87" fwhm="0.000920" res="414395.3" algo="FTMS"/>
<pk mz="381.231666" i="1476082.3" sn="10.39" a="937.65" fwhm="0.000808" res="471876.9" algo="FTMS"/>
<pk mz="381.241338" i="1109748.8" sn="7.21" a="564.05" fwhm="0.000708" res="538684.2" algo="FTMS"/>
<pk mz="382.041559" i="2439880.8" sn="18.54" a="1806.16" fwhm="0.000852" res="448436.0" algo="FTMS"/>
<pk mz="382.049732" i="2194122.8" sn="16.43" a="1566.85" fwhm="0.000837" res="456302.6" algo="FTMS"/>
<pk mz="382.077979" i="5171922.5" sn="42.00" a="4971.24" fwhm="0.000999" res="382637.7" algo="FTMS"/>
<pk mz="382.086052" i="2365140.5" sn="17.90" a="1712.32" fwhm="0.000866" res="441322.3" algo="FTMS"/>
<pk mz="382.089246" i="2067413.3" sn="15.35" a="1911.80" fwhm="0.001061" res="360067.3" algo="FTMS"/>
<pk mz="382.098153" i="1263063.6" sn="8.44" a="1120.06" fwhm="0.001256" res="304170.3" algo="FTMS"/>
<pk mz="382.100357" i="1411288.3" sn="9.71" a="961.31" fwhm="0.000913" res="418552.4" algo="FTMS"/>
<pk mz="382.114401" i="3775196.0" sn="30.01" a="3168.53" fwhm="0.000934" res="409044.2" algo="FTMS"/>
<pk mz="382.122520" i="2357470.0" sn="17.84" a="1879.93" fwhm="0.000876" res="436384.0" algo="FTMS"/>
<pk mz="382.150788" i="1190629.5" sn="7.82" a="600.85" fwhm="0.000798" res="478609.8" algo="FTMS"/>
<pk mz="382.158914" i="1730535.8" sn="12.45" a="1416.38" fwhm="0.000967" res="395075.5" algo="FTMS"/>
<pk mz="382.226056" i="1512697.5" sn="10.58" a="880.63" fwhm="0.000809" res="472659.2" algo="FTMS"/>
<pk mz="383.004482" i="1116359.1" sn="7.18" a="524.62" fwhm="0.000711" res="538440.1" algo="FTMS"/>
<pk mz="383.025589" i="4476876.5" sn="36.03" a="3724.64" fwhm="0.000898" res="426524.3" algo="FTMS"/>
<pk mz="383.040795" i="1543120.6" sn="10.84" a="855.90" fwhm="0.000785" res="487832.9" algo="FTMS"/>
<pk mz="383.057160" i="1440213.0" sn="9.96" a="855.86" fwhm="0.000897" res="427037.8" algo="FTMS"/>
<pk mz="383.062011" i="14653398.0" sn="123.41" a="14171.67" fwhm="0.000954" res="401731.5" algo="FTMS"/>
<pk mz="383.073160" i="1766105.3" sn="12.76" a="1281.75" fwhm="0.000851" res="450280.0" algo="FTMS"/>
<pk mz="383.098417" i="14600160.0" sn="122.96" a="14203.30" fwhm="0.000958" res="399860.3" algo="FTMS"/>
<pk mz="383.101653" i="7015392.5" sn="57.83" a="6240.72" fwhm="0.000931" res="411463.6" algo="FTMS"/>
<pk mz="383.109553" i="1632226.8" sn="11.61" a="1356.72" fwhm="0.000975" res="392746.2" algo="FTMS"/>
<pk mz="383.134786" i="10493929.0" sn="87.70" a="9626.96" fwhm="0.000940" res="407514.3" algo="FTMS"/>
<pk mz="383.171171" i="4664307.0" sn="37.64" a="4703.49" fwhm="0.001019" res="375896.7" algo="FTMS"/>
<pk mz="383.174565" i="1616115.9" sn="11.47" a="1181.30" fwhm="0.000918" res="417296.6" algo="FTMS"/>
<pk mz="383.207585" i="3363324.8" sn="26.47" a="2836.19" fwhm="0.000948" res="404104.8" algo="FTMS"/>
<pk mz="383.243815" i="1285254.1" sn="8.63" a="936.30" fwhm="0.000965" res="397319.8" algo="FTMS"/>
<pk mz="384.028840" i="1162708.9" sn="7.57" a="641.35" fwhm="0.000817" res="469926.3" algo="FTMS"/>
<pk mz="384.036119" i="1894358.9" sn="13.85" a="1551.44" fwhm="0.000910" res="422186.9" algo="FTMS"/>
<pk mz="384.057308" i="2419932.5" sn="18.37" a="1836.15" fwhm="0.000892" res="430789.1" algo="FTMS"/>
<pk mz="384.065385" i="3022046.5" sn="23.54" a="2552.10" fwhm="0.000908" res="422790.2" algo="FTMS"/>
<pk mz="384.072491" i="1414112.4" sn="9.73" a="792.77" fwhm="0.000806" res="476655.7" algo="FTMS"/>
<pk mz="384.093670" i="3484390.0" sn="27.51" a="2786.66" fwhm="0.000882" res="435390.6" algo="FTMS"/>
<pk mz="384.101733" i="3447016.0" sn="27.19" a="2950.82" fwhm="0.000935" res="410977.8" algo="FTMS"/>
<pk mz="384.104839" i="1275624.9" sn="8.54" a="744.81" fwhm="0.000783" res="490734.5" algo="FTMS"/>
<pk mz="384.130010" i="1908207.5" sn="13.97" a="1239.16" fwhm="0.000832" res="461543.8" algo="FTMS"/>
<pk mz="384.138122" i="2123761.8" sn="15.82" a="1739.32" fwhm="0.000947" res="405485.8" algo="FTMS"/>
<pk mz="384.174547" i="1335291.3" sn="9.05" a="1013.76" fwhm="0.001027" res="374164.1" algo="FTMS"/>
<pk mz="385.020145" i="2677721.3" sn="20.58" a="2205.53" fwhm="0.000926" res="415880.4" algo="FTMS"/>
<pk mz="385.031378" i="1436892.3" sn="9.92" a="916.98" fwhm="0.000866" res="444697.8" algo="FTMS"/>
<pk mz="385.041265" i="6527455.0" sn="53.63" a="6262.87" fwhm="0.000972" res="396024.9" algo="FTMS"/>
<pk mz="385.054845" i="2237410.3" sn="16.80" a="1609.82" fwhm="0.000844" res="456016.9" algo="FTMS"/>
<pk mz="385.056529" i="2537442.8" sn="19.37" a="1866.22" fwhm="0.000863" res="446172.5" algo="FTMS"/>
<pk mz="385.067778" i="1170149.8" sn="7.63" a="825.08" fwhm="0.000979" res="393471.9" algo="FTMS"/>
<pk mz="385.077667" i="13996520.0" sn="117.77" a="13834.88" fwhm="0.000973" res="395685.7" algo="FTMS"/>
<pk mz="385.093051" i="1497068.4" sn="10.44" a="1035.15" fwhm="0.000878" res="438494.6" algo="FTMS"/>
<pk mz="385.096829" i="1144749.4" sn="7.42" a="1028.79" fwhm="0.001236" res="311556.0" algo="FTMS"/>
<pk mz="385.114070" i="10570226.0" sn="88.35" a="10220.03" fwhm="0.000965" res="399262.2" algo="FTMS"/>
<pk mz="385.125317" i="1382004.9" sn="9.45" a="936.32" fwhm="0.000965" res="399216.6" algo="FTMS"/>
<pk mz="385.129293" i="1168245.9" sn="7.62" a="818.44" fwhm="0.000897" res="429134.1" algo="FTMS"/>
<pk mz="385.150427" i="7145979.5" sn="58.95" a="6994.33" fwhm="0.000986" res="390595.5" algo="FTMS"/>
<pk mz="385.186779" i="5246469.0" sn="42.64" a="5011.85" fwhm="0.000998" res="385798.7" algo="FTMS"/>
<pk mz="385.223180" i="2238478.5" sn="16.81" a="1701.46" fwhm="0.000891" res="432358.7" algo="FTMS"/>
<pk mz="386.015381" i="1533661.8" sn="10.75" a="1138.61" fwhm="0.000917" res="421040.3" algo="FTMS"/>
<pk mz="386.044529" i="1558245.4" sn="10.96" a="1116.11" fwhm="0.000909" res="424758.6" algo="FTMS"/>
<pk mz="386.051750" i="2215143.3" sn="16.60" a="1449.80" fwhm="0.000771" res="500858.5" algo="FTMS"/>
<pk mz="386.072801" i="1525740.8" sn="10.69" a="1058.93" fwhm="0.000861" res="448344.4" algo="FTMS"/>
<pk mz="386.081011" i="2908399.0" sn="22.56" a="2269.70" fwhm="0.000901" res="428361.9" algo="FTMS"/>
<pk mz="386.088122" i="1415408.8" sn="9.74" a="982.17" fwhm="0.000879" res="439270.3" algo="FTMS"/>
<pk mz="386.109238" i="1995254.3" sn="14.72" a="2023.22" fwhm="0.001071" res="360499.6" algo="FTMS"/>
<pk mz="386.117351" i="1954552.4" sn="14.37" a="1413.19" fwhm="0.000872" res="442732.0" algo="FTMS"/>
<pk mz="386.153911" i="1455873.9" sn="10.09" a="1091.40" fwhm="0.000918" res="420494.6" algo="FTMS"/>
<pk mz="386.999413" i="2315998.5" sn="17.47" a="1981.77" fwhm="0.000978" res="395804.1" algo="FTMS"/>
<pk mz="387.020554" i="1167075.9" sn="7.60" a="1001.27" fwhm="0.001105" res="350141.2" algo="FTMS"/>
<pk mz="387.035788" i="3938280.0" sn="31.40" a="3515.75" fwhm="0.000960" res="403304.3" algo="FTMS"/>
<pk mz="387.047048" i="2041578.9" sn="15.11" a="1499.43" fwhm="0.000895" res="432463.7" algo="FTMS"/>
<pk mz="387.056934" i="6880237.5" sn="56.66" a="6719.75" fwhm="0.000980" res="395016.4" algo="FTMS"/>
<pk mz="387.072210" i="3250161.3" sn="25.49" a="2832.14" fwhm="0.000964" res="401519.7" algo="FTMS"/>
<pk mz="387.075525" i="1254002.3" sn="8.35" a="1011.24" fwhm="0.001313" res="294880.8" algo="FTMS"/>
<pk mz="387.084337" i="2062324.5" sn="15.29" a="2982.87" fwhm="0.001970" res="196483.3" algo="FTMS"/>
<pk mz="387.093303" i="7077879.0" sn="58.36" a="6824.26" fwhm="0.000985" res="393174.2" algo="FTMS"/>
<pk mz="387.108570" i="2934266.8" sn="22.78" a="2369.95" fwhm="0.000927" res="417549.1" algo="FTMS"/>
<pk mz="387.129686" i="5644288.5" sn="46.05" a="5269.75" fwhm="0.000957" res="404484.5" algo="FTMS"/>
<pk mz="387.141005" i="1132291.3" sn="7.30" a="702.86" fwhm="0.000955" res="405507.4" algo="FTMS"/>
<pk mz="387.144898" i="1174788.3" sn="7.67" a="619.78" fwhm="0.000754" res="513303.3" algo="FTMS"/>
<pk mz="387.166088" i="4668426.0" sn="37.67" a="4155.82" fwhm="0.000933" res="415177.2" algo="FTMS"/>
<pk mz="387.194284" i="1128977.1" sn="7.28" a="713.35" fwhm="0.000922" res="420155.8" algo="FTMS"/>
<pk mz="387.202476" i="3864083.3" sn="30.76" a="3402.90" fwhm="0.000976" res="396787.2" algo="FTMS"/>
<pk mz="387.238778" i="1781020.8" sn="12.87" a="1383.30" fwhm="0.000914" res="423484.0" algo="FTMS"/>
<pk mz="388.031000" i="2681578.5" sn="20.61" a="2193.80" fwhm="0.000952" res="407565.5" algo="FTMS"/>
<pk mz="388.042370" i="1240045.4" sn="8.23" a="1109.88" fwhm="0.001374" res="282435.5" algo="FTMS"/>
<pk mz="388.060233" i="1674482.0" sn="11.96" a="1218.97" fwhm="0.000921" res="421251.5" algo="FTMS"/>
<pk mz="388.067408" i="3276020.0" sn="25.71" a="3016.57" fwhm="0.000984" res="394186.0" algo="FTMS"/>
<pk mz="388.096680" i="1535227.5" sn="10.76" a="1020.12" fwhm="0.000860" res="451390.1" algo="FTMS"/>
<pk mz="388.103813" i="2433789.3" sn="18.48" a="1921.03" fwhm="0.000915" res="424346.8" algo="FTMS"/>
<pk mz="388.125002" i="1279490.9" sn="8.57" a="817.67" fwhm="0.000807" res="481244.1" algo="FTMS"/>
<pk mz="388.161372" i="1143308.3" sn="7.40" a="591.29" fwhm="0.000756" res="513166.8" algo="FTMS"/>
<pk mz="388.197782" i="1174549.8" sn="7.66" a="743.24" fwhm="0.000904" res="429351.1" algo="FTMS"/>
<pk mz="389.015035" i="3877865.3" sn="30.88" a="3462.34" fwhm="0.000956" res="407058.3" algo="FTMS"/>
<pk mz="389.026294" i="1773036.0" sn="12.80" a="1117.54" fwhm="0.000822" res="473114.9" algo="FTMS"/>
<pk mz="389.036196" i="1784046.6" sn="12.90" a="1437.93" fwhm="0.000962" res="404501.9" algo="FTMS"/>
<pk mz="389.051420" i="6180338.5" sn="50.65" a="6162.02" fwhm="0.001036" res="375627.7" algo="FTMS"/>
<pk mz="389.054687" i="1501427.4" sn="10.47" a="1123.71" fwhm="0.000875" res="444610.9" algo="FTMS"/>
<pk mz="389.062673" i="2980341.5" sn="23.17" a="2505.25" fwhm="0.000956" res="406786.1" algo="FTMS"/>
<pk mz="389.072569" i="3937784.0" sn="31.39" a="3749.09" fwhm="0.000983" res="395796.6" algo="FTMS"/>
<pk mz="389.087827" i="5360124.0" sn="43.60" a="5120.23" fwhm="0.000989" res="393430.9" algo="FTMS"/>
<pk mz="389.091116" i="2067452.8" sn="15.33" a="1764.85" fwhm="0.001011" res="384995.2" algo="FTMS"/>
<pk mz="389.099229" i="1486590.9" sn="10.34" a="1069.73" fwhm="0.000933" res="416931.9" algo="FTMS"/>
<pk mz="389.108954" i="3069953.3" sn="23.94" a="2584.09" fwhm="0.000923" res="421712.9" algo="FTMS"/>
<pk mz="389.124264" i="4065285.3" sn="32.48" a="3400.33" fwhm="0.000913" res="426170.8" algo="FTMS"/>
<pk mz="389.145291" i="2784266.8" sn="21.48" a="2286.56" fwhm="0.000933" res="417219.0" algo="FTMS"/>
<pk mz="389.160676" i="1749774.8" sn="12.60" a="1208.59" fwhm="0.000877" res="443764.0" algo="FTMS"/>
<pk mz="389.179230" i="7327251.5" sn="60.49" a="6931.94" fwhm="0.000982" res="396430.7" algo="FTMS"/>
<pk mz="389.181731" i="2475540.3" sn="18.83" a="2284.62" fwhm="0.001084" res="359112.9" algo="FTMS"/>
<pk mz="389.218116" i="1573661.5" sn="11.09" a="966.59" fwhm="0.000862" res="451597.8" algo="FTMS"/>
<pk mz="390.010319" i="1117673.6" sn="7.17" a="613.37" fwhm="0.000758" res="514306.6" algo="FTMS"/>
<pk mz="390.046701" i="4366579.0" sn="35.07" a="3826.47" fwhm="0.000961" res="405919.4" algo="FTMS"/>
<pk mz="390.058027" i="14495478.0" sn="122.04" a="14909.10" fwhm="0.001015" res="384106.2" algo="FTMS"/>
<pk mz="390.064486" i="1200247.5" sn="7.88" a="716.59" fwhm="0.000943" res="413685.2" algo="FTMS"/>
<pk mz="390.067049" i="1946616.3" sn="14.29" a="1463.86" fwhm="0.000928" res="420287.6" algo="FTMS"/>
<pk mz="390.083027" i="3569916.3" sn="28.23" a="3417.94" fwhm="0.000967" res="403462.4" algo="FTMS"/>
<pk mz="390.087166" i="1826045.4" sn="13.25" a="1555.41" fwhm="0.001028" res="379457.3" algo="FTMS"/>
<pk mz="390.091060" i="1226238.4" sn="8.10" a="811.24" fwhm="0.000890" res="438347.2" algo="FTMS"/>
<pk mz="390.094261" i="1187583.3" sn="7.77" a="589.96" fwhm="0.000764" res="510409.2" algo="FTMS"/>
<pk mz="390.103237" i="1625089.5" sn="11.53" a="1543.06" fwhm="0.001337" res="291750.5" algo="FTMS"/>
<pk mz="390.119435" i="2545925.8" sn="19.44" a="2193.19" fwhm="0.000988" res="395011.7" algo="FTMS"/>
<pk mz="390.140619" i="2013195.1" sn="14.86" a="1561.58" fwhm="0.000970" res="402219.2" algo="FTMS"/>
<pk mz="390.155819" i="1178255.0" sn="7.69" a="801.79" fwhm="0.000927" res="420653.6" algo="FTMS"/>
<pk mz="390.182658" i="1617430.0" sn="11.46" a="1311.90" fwhm="0.001015" res="384488.8" algo="FTMS"/>
<pk mz="390.213321" i="1126045.9" sn="7.16" a="714.21" fwhm="0.000953" res="409554.8" algo="FTMS"/>
<pk mz="391.030688" i="6509551.5" sn="52.82" a="6348.47" fwhm="0.001019" res="383856.8" algo="FTMS"/>
<pk mz="391.041939" i="2267122.3" sn="16.83" a="1948.59" fwhm="0.001006" res="388897.8" algo="FTMS"/>
<pk mz="391.051862" i="1330932.9" sn="8.89" a="763.61" fwhm="0.000779" res="501721.2" algo="FTMS"/>
<pk mz="391.061383" i="2077175.3" sn="15.22" a="1580.78" fwhm="0.000886" res="441130.9" algo="FTMS"/>
<pk mz="391.067065" i="8984569.0" sn="73.81" a="8767.54" fwhm="0.000987" res="396254.9" algo="FTMS"/>
<pk mz="391.070330" i="2998265.5" sn="23.03" a="2750.73" fwhm="0.000992" res="394175.7" algo="FTMS"/>
<pk mz="391.078348" i="3859451.8" sn="30.34" a="3495.88" fwhm="0.000984" res="397418.1" algo="FTMS"/>
<pk mz="391.088238" i="1650686.1" sn="11.60" a="1462.38" fwhm="0.001074" res="364113.3" algo="FTMS"/>
<pk mz="391.098537" i="2605056.8" sn="19.70" a="2413.65" fwhm="0.001038" res="376764.7" algo="FTMS"/>
<pk mz="391.103475" i="8056834.0" sn="65.94" a="7877.11" fwhm="0.001000" res="390983.4" algo="FTMS"/>
<pk mz="391.106713" i="1372162.9" sn="9.24" a="900.80" fwhm="0.000877" res="445957.6" algo="FTMS"/>
<pk mz="391.116445" i="1573893.4" sn="10.95" a="1397.79" fwhm="0.001247" res="313527.0" algo="FTMS"/>
<pk mz="391.139863" i="5606411.5" sn="45.16" a="5474.65" fwhm="0.001041" res="375721.5" algo="FTMS"/>
<pk mz="391.152931" i="1536014.8" sn="10.63" a="1036.15" fwhm="0.000935" res="418426.6" algo="FTMS"/>
<pk mz="391.176215" i="1700628.6" sn="12.03" a="1215.28" fwhm="0.000914" res="427872.5" algo="FTMS"/>
<pk mz="391.189312" i="1482008.0" sn="10.17" a="1017.35" fwhm="0.000867" res="451091.2" algo="FTMS"/>
<pk mz="391.197407" i="1326106.1" sn="8.85" a="1033.87" fwhm="0.000958" res="408495.2" algo="FTMS"/>
<pk mz="392.025940" i="2465517.5" sn="18.51" a="2142.52" fwhm="0.000979" res="400454.1" algo="FTMS"/>
<pk mz="392.034089" i="1603823.6" sn="11.20" a="1018.39" fwhm="0.000874" res="448763.4" algo="FTMS"/>
<pk mz="392.062297" i="9484535.0" sn="78.05" a="9890.63" fwhm="0.001043" res="375922.8" algo="FTMS"/>
<pk mz="392.070545" i="1641721.0" sn="11.53" a="1062.52" fwhm="0.000816" res="480362.3" algo="FTMS"/>
<pk mz="392.073624" i="1725945.8" sn="12.24" a="1144.45" fwhm="0.000864" res="453736.7" algo="FTMS"/>
<pk mz="392.082549" i="1398908.0" sn="9.47" a="1168.94" fwhm="0.001115" res="351602.9" algo="FTMS"/>
<pk mz="392.093139" i="1119358.8" sn="7.10" a="779.01" fwhm="0.000938" res="417972.9" algo="FTMS"/>
<pk mz="392.098766" i="3080448.3" sn="23.73" a="2615.33" fwhm="0.000957" res="409792.0" algo="FTMS"/>
<pk mz="392.101877" i="1213696.9" sn="7.90" a="829.05" fwhm="0.000970" res="404124.2" algo="FTMS"/>
<pk mz="392.106837" i="1738242.3" sn="12.34" a="1372.96" fwhm="0.000958" res="409499.8" algo="FTMS"/>
<pk mz="392.119013" i="29446406.0" sn="247.37" a="31020.87" fwhm="0.001018" res="385228.4" algo="FTMS"/>
<pk mz="392.135039" i="2406665.5" sn="18.01" a="1830.75" fwhm="0.000914" res="429027.3" algo="FTMS"/>
<pk mz="392.143152" i="1171979.5" sn="7.54" a="879.58" fwhm="0.000885" res="443218.5" algo="FTMS"/>
<pk mz="392.156275" i="1896718.8" sn="13.69" a="1692.93" fwhm="0.001099" res="356947.2" algo="FTMS"/>
<pk mz="393.009990" i="2652135.8" sn="20.09" a="2243.23" fwhm="0.000991" res="396624.6" algo="FTMS"/>
<pk mz="393.046331" i="10381809.0" sn="85.66" a="10498.10" fwhm="0.001018" res="386245.3" algo="FTMS"/>
<pk mz="393.057600" i="2515955.8" sn="18.94" a="1864.75" fwhm="0.000857" res="458735.4" algo="FTMS"/>
<pk mz="393.065717" i="1489653.9" sn="10.23" a="1199.93" fwhm="0.001029" res="381833.8" algo="FTMS"/>
<pk mz="393.082709" i="11694586.0" sn="96.79" a="11929.32" fwhm="0.001009" res="389446.4" algo="FTMS"/>
<pk mz="393.085962" i="6877691.0" sn="55.94" a="7009.17" fwhm="0.001045" res="376274.5" algo="FTMS"/>
<pk mz="393.093970" i="2853117.0" sn="21.80" a="2911.95" fwhm="0.001157" res="339825.2" algo="FTMS"/>
<pk mz="393.119126" i="9482755.0" sn="78.03" a="9506.12" fwhm="0.001011" res="388915.7" algo="FTMS"/>
<pk mz="393.122373" i="5515780.0" sn="44.38" a="5293.06" fwhm="0.001024" res="383753.5" algo="FTMS"/>
<pk mz="393.130464" i="1592582.3" sn="11.11" a="1199.09" fwhm="0.000949" res="414113.8" algo="FTMS"/>
<pk mz="393.132248" i="1818374.6" sn="13.02" a="1459.56" fwhm="0.000941" res="417654.8" algo="FTMS"/>
<pk mz="393.149869" i="1110667.1" sn="7.02" a="719.29" fwhm="0.000952" res="412758.9" algo="FTMS"/>
<pk mz="393.155464" i="5512716.5" sn="44.36" a="6027.56" fwhm="0.001070" res="367392.2" algo="FTMS"/>
<pk mz="393.168507" i="1739023.9" sn="12.35" a="1109.40" fwhm="0.000816" res="482092.0" algo="FTMS"/>
<pk mz="393.191949" i="1376533.8" sn="9.27" a="958.94" fwhm="0.000928" res="423507.8" algo="FTMS"/>
<pk mz="393.204950" i="2279961.0" sn="16.94" a="1761.61" fwhm="0.000871" res="451591.8" algo="FTMS"/>
<pk mz="393.277761" i="1124395.5" sn="7.14" a="701.22" fwhm="0.000834" res="471765.8" algo="FTMS"/>
<pk mz="394.041647" i="3110124.5" sn="23.98" a="2857.28" fwhm="0.001015" res="388111.3" algo="FTMS"/>
<pk mz="394.049684" i="2114286.5" sn="15.53" a="1436.82" fwhm="0.000818" res="481742.3" algo="FTMS"/>
<pk mz="394.077958" i="4982517.5" sn="39.86" a="4740.28" fwhm="0.001008" res="390775.6" algo="FTMS"/>
<pk mz="394.086142" i="2410231.8" sn="18.04" a="1935.99" fwhm="0.000944" res="417324.2" algo="FTMS"/>
<pk mz="394.089243" i="1619448.5" sn="11.33" a="1110.02" fwhm="0.000882" res="446721.9" algo="FTMS"/>
<pk mz="394.098107" i="1480314.8" sn="10.15" a="1385.44" fwhm="0.001313" res="300218.1" algo="FTMS"/>
<pk mz="394.114336" i="3780862.8" sn="29.67" a="3443.08" fwhm="0.000985" res="400252.2" algo="FTMS"/>
<pk mz="394.122439" i="2061056.9" sn="15.08" a="1495.43" fwhm="0.000835" res="471856.3" algo="FTMS"/>
<pk mz="394.150750" i="1742600.0" sn="12.38" a="1399.40" fwhm="0.000957" res="411778.2" algo="FTMS"/>
<pk mz="394.159022" i="1441290.1" sn="9.82" a="1122.11" fwhm="0.000940" res="419174.8" algo="FTMS"/>
<pk mz="395.025576" i="6194148.0" sn="50.13" a="5877.61" fwhm="0.001010" res="390989.1" algo="FTMS"/>
<pk mz="395.045009" i="1364328.9" sn="9.17" a="1028.40" fwhm="0.001032" res="382774.4" algo="FTMS"/>
<pk mz="395.061980" i="12485613.0" sn="103.50" a="12745.15" fwhm="0.001019" res="387681.6" algo="FTMS"/>
<pk mz="395.065243" i="4234222.0" sn="33.51" a="4304.26" fwhm="0.001084" res="364288.0" algo="FTMS"/>
<pk mz="395.073224" i="2826224.0" sn="21.57" a="2506.84" fwhm="0.000974" res="405520.8" algo="FTMS"/>
<pk mz="395.081330" i="1165553.9" sn="7.48" a="637.59" fwhm="0.000724" res="545730.5" algo="FTMS"/>
<pk mz="395.098368" i="13669366.0" sn="113.54" a="13937.36" fwhm="0.001012" res="390276.1" algo="FTMS"/>
<pk mz="395.101611" i="2353655.0" sn="17.56" a="1945.05" fwhm="0.000968" res="408213.7" algo="FTMS"/>
<pk mz="395.109661" i="1790969.0" sn="12.79" a="1539.83" fwhm="0.001026" res="385246.9" algo="FTMS"/>
<pk mz="395.134748" i="9218047.0" sn="75.78" a="9728.27" fwhm="0.001055" res="374626.2" algo="FTMS"/>
<pk mz="395.147831" i="1574914.6" sn="10.95" a="1248.54" fwhm="0.001036" res="381322.3" algo="FTMS"/>
<pk mz="395.171140" i="3865096.5" sn="30.38" a="3854.03" fwhm="0.001065" res="371126.7" algo="FTMS"/>
<pk mz="395.184169" i="1667851.8" sn="11.74" a="1244.18" fwhm="0.000993" res="397863.4" algo="FTMS"/>
<pk mz="395.207757" i="1180945.6" sn="7.61" a="914.23" fwhm="0.000977" res="404446.9" algo="FTMS"/>
<pk mz="395.220610" i="4138004.8" sn="32.69" a="3981.85" fwhm="0.001023" res="386435.0" algo="FTMS"/>
<pk mz="396.021102" i="1318108.9" sn="8.77" a="1120.04" fwhm="0.001025" res="386246.7" algo="FTMS"/>
<pk mz="396.036373" i="1135072.8" sn="7.22" a="694.07" fwhm="0.000831" res="476784.6" algo="FTMS"/>
<pk mz="396.057279" i="3611366.0" sn="28.22" a="3309.40" fwhm="0.001013" res="391008.4" algo="FTMS"/>
<pk mz="396.065331" i="3346152.0" sn="25.97" a="2922.20" fwhm="0.000987" res="401176.5" algo="FTMS"/>
<pk mz="396.093637" i="3594991.0" sn="28.09" a="3243.55" fwhm="0.000962" res="411728.9" algo="FTMS"/>
<pk mz="396.101801" i="2801393.0" sn="21.35" a="2960.36" fwhm="0.001187" res="333586.9" algo="FTMS"/>
<pk mz="396.104777" i="1135345.8" sn="7.22" a="788.52" fwhm="0.000994" res="398585.1" algo="FTMS"/>
<pk mz="396.130025" i="2237688.0" sn="16.57" a="2081.61" fwhm="0.000984" res="402622.5" algo="FTMS"/>
<pk mz="396.138100" i="2172410.0" sn="16.02" a="1687.37" fwhm="0.000944" res="419453.6" algo="FTMS"/>
<pk mz="397.020107" i="1416661.3" sn="9.61" a="953.30" fwhm="0.000835" res="475729.4" algo="FTMS"/>
<pk mz="397.031414" i="1198552.1" sn="7.76" a="731.40" fwhm="0.000858" res="462988.0" algo="FTMS"/>
<pk mz="397.041279" i="8730075.0" sn="71.64" a="8880.95" fwhm="0.001039" res="382290.0" algo="FTMS"/>
<pk mz="397.077679" i="14730724.0" sn="122.54" a="15105.76" fwhm="0.001025" res="387575.4" algo="FTMS"/>
<pk mz="397.080914" i="57767396.0" sn="487.58" a="62084.89" fwhm="0.001028" res="386358.1" algo="FTMS"/>
<pk mz="397.088969" i="1715430.4" sn="12.14" a="1481.80" fwhm="0.001094" res="363050.1" algo="FTMS"/>
<pk mz="397.096984" i="1118440.4" sn="7.08" a="691.12" fwhm="0.000835" res="475359.3" algo="FTMS"/>
<pk mz="397.114024" i="14843373.0" sn="123.49" a="15428.56" fwhm="0.001025" res="387340.0" algo="FTMS"/>
<pk mz="397.117287" i="2895853.5" sn="22.15" a="2618.82" fwhm="0.000999" res="397471.3" algo="FTMS"/>
<pk mz="397.150463" i="7309813.5" sn="59.59" a="7458.10" fwhm="0.001049" res="378669.4" algo="FTMS"/>
<pk mz="397.186819" i="3107326.8" sn="23.95" a="2883.51" fwhm="0.001046" res="379575.3" algo="FTMS"/>
<pk mz="397.217631" i="1676806.3" sn="11.81" a="1209.38" fwhm="0.000970" res="409386.9" algo="FTMS"/>
<pk mz="397.223241" i="1974535.6" sn="14.34" a="1720.77" fwhm="0.001059" res="375231.3" algo="FTMS"/>
<pk mz="397.916349" i="1139122.9" sn="7.25" a="1039.04" fwhm="0.001284" res="309798.5" algo="FTMS"/>
<pk mz="398.036626" i="1734352.5" sn="12.30" a="1332.67" fwhm="0.000953" res="417551.6" algo="FTMS"/>
<pk mz="398.044635" i="1565394.5" sn="10.87" a="1566.10" fwhm="0.001199" res="331926.1" algo="FTMS"/>
<pk mz="398.051800" i="1314004.3" sn="8.73" a="933.86" fwhm="0.000919" res="433213.2" algo="FTMS"/>
<pk mz="398.072896" i="3091161.5" sn="23.81" a="2625.63" fwhm="0.000977" res="407319.4" algo="FTMS"/>
<pk mz="398.081075" i="3601115.5" sn="28.13" a="3479.84" fwhm="0.001053" res="378220.7" algo="FTMS"/>
<pk mz="398.084271" i="6172380.5" sn="49.94" a="6226.84" fwhm="0.001051" res="378871.0" algo="FTMS"/>
<pk mz="398.109253" i="3058914.5" sn="23.53" a="2495.68" fwhm="0.000925" res="430605.6" algo="FTMS"/>
<pk mz="398.117415" i="2408676.5" sn="18.02" a="1810.40" fwhm="0.000879" res="453081.1" algo="FTMS"/>
<pk mz="398.145691" i="1656299.4" sn="11.64" a="1223.12" fwhm="0.000927" res="429347.9" algo="FTMS"/>
<pk mz="398.153839" i="1140205.4" sn="7.26" a="685.90" fwhm="0.000882" res="451386.5" algo="FTMS"/>
<pk mz="399.020485" i="2409922.0" sn="18.03" a="1954.32" fwhm="0.000959" res="416060.5" algo="FTMS"/>
<pk mz="399.035760" i="2412485.8" sn="18.05" a="2222.99" fwhm="0.001033" res="386184.9" algo="FTMS"/>
<pk mz="399.056903" i="9582539.0" sn="78.87" a="10149.96" fwhm="0.001055" res="378090.6" algo="FTMS"/>
<pk mz="399.072084" i="1319886.8" sn="8.78" a="1062.58" fwhm="0.001020" res="391128.1" algo="FTMS"/>
<pk mz="399.083479" i="1198161.5" sn="7.75" a="963.12" fwhm="0.001080" res="369453.8" algo="FTMS"/>
<pk mz="399.085208" i="1819089.9" sn="13.02" a="1351.76" fwhm="0.000908" res="439368.0" algo="FTMS"/>
<pk mz="399.093306" i="13342676.0" sn="110.76" a="13840.62" fwhm="0.001053" res="379139.5" algo="FTMS"/>
<pk mz="399.129690" i="8822749.0" sn="72.42" a="9250.82" fwhm="0.001052" res="379527.9" algo="FTMS"/>
<pk mz="399.166110" i="4302821.5" sn="34.08" a="3909.05" fwhm="0.000977" res="408460.2" algo="FTMS"/>
<pk mz="399.202441" i="2739694.5" sn="20.82" a="2421.97" fwhm="0.000943" res="423176.0" algo="FTMS"/>
<pk mz="399.238824" i="1605623.5" sn="11.07" a="1167.76" fwhm="0.000930" res="429073.1" algo="FTMS"/>
<pk mz="400.031059" i="1512888.6" sn="10.29" a="1178.96" fwhm="0.000959" res="417227.9" algo="FTMS"/>
<pk mz="400.052087" i="1398717.8" sn="9.33" a="848.35" fwhm="0.000958" res="417509.9" algo="FTMS"/>
<pk mz="400.060277" i="2005183.8" sn="14.41" a="1619.51" fwhm="0.001006" res="397506.4" algo="FTMS"/>
<pk mz="400.067494" i="1648833.5" sn="11.43" a="1375.41" fwhm="0.001031" res="388138.3" algo="FTMS"/>
<pk mz="400.088440" i="2480326.5" sn="18.39" a="2506.68" fwhm="0.001162" res="344365.3" algo="FTMS"/>
<pk mz="400.096674" i="2538184.5" sn="18.88" a="2210.17" fwhm="0.001000" res="400260.2" algo="FTMS"/>
<pk mz="400.124789" i="1776847.4" sn="12.50" a="1382.26" fwhm="0.000997" res="401147.8" algo="FTMS"/>
<pk mz="400.132999" i="2001105.4" sn="14.38" a="1624.64" fwhm="0.001004" res="398561.6" algo="FTMS"/>
<pk mz="400.169485" i="1350618.3" sn="8.93" a="921.97" fwhm="0.000943" res="424518.0" algo="FTMS"/>
<pk mz="401.015004" i="2924967.0" sn="22.12" a="2667.26" fwhm="0.001001" res="400521.5" algo="FTMS"/>
<pk mz="401.026275" i="1277609.8" sn="8.32" a="834.93" fwhm="0.000905" res="443036.9" algo="FTMS"/>
<pk mz="401.036209" i="3801516.0" sn="29.46" a="4038.02" fwhm="0.001128" res="355458.2" algo="FTMS"/>
<pk mz="401.051456" i="3801007.8" sn="29.46" a="3763.78" fwhm="0.001068" res="375437.7" algo="FTMS"/>
<pk mz="401.062716" i="1994162.5" sn="14.32" a="1382.85" fwhm="0.000866" res="463365.1" algo="FTMS"/>
<pk mz="401.067799" i="2918323.8" sn="22.06" a="2682.36" fwhm="0.001021" res="392926.8" algo="FTMS"/>
<pk mz="401.072557" i="8111541.0" sn="65.57" a="8597.79" fwhm="0.001078" res="372029.3" algo="FTMS"/>
<pk mz="401.087734" i="2666424.5" sn="19.95" a="2273.05" fwhm="0.000999" res="401348.6" algo="FTMS"/>
<pk mz="401.091204" i="1153465.4" sn="7.28" a="696.75" fwhm="0.000865" res="463710.4" algo="FTMS"/>
<pk mz="401.099223" i="1223227.3" sn="7.86" a="1016.02" fwhm="0.001362" res="294449.8" algo="FTMS"/>
<pk mz="401.108922" i="6622653.5" sn="53.10" a="6750.96" fwhm="0.001023" res="392117.7" algo="FTMS"/>
<pk mz="401.124278" i="1938881.4" sn="13.86" a="1717.89" fwhm="0.001037" res="386753.9" algo="FTMS"/>
<pk mz="401.145345" i="4777926.5" sn="37.64" a="4979.79" fwhm="0.001094" res="366534.0" algo="FTMS"/>
<pk mz="401.181663" i="4483535.0" sn="35.18" a="4302.64" fwhm="0.001017" res="394647.6" algo="FTMS"/>
<pk mz="401.218173" i="2470360.0" sn="18.31" a="2083.37" fwhm="0.000982" res="408730.1" algo="FTMS"/>
<pk mz="401.254529" i="1319392.8" sn="8.67" a="767.54" fwhm="0.000829" res="484087.2" algo="FTMS"/>
<pk mz="402.010443" i="1230614.4" sn="7.92" a="1135.44" fwhm="0.001296" res="310211.7" algo="FTMS"/>
<pk mz="402.046714" i="2822303.0" sn="21.26" a="2635.13" fwhm="0.001063" res="378276.8" algo="FTMS"/>
<pk mz="402.058006" i="1385121.9" sn="9.21" a="800.01" fwhm="0.000883" res="455182.0" algo="FTMS"/>
<pk mz="402.075983" i="1692070.1" sn="11.79" a="1258.37" fwhm="0.001092" res="368313.5" algo="FTMS"/>
<pk mz="402.082942" i="1869479.9" sn="13.27" a="1524.06" fwhm="0.000983" res="409009.2" algo="FTMS"/>
<pk mz="402.112169" i="1842606.8" sn="13.05" a="1598.70" fwhm="0.001028" res="391317.4" algo="FTMS"/>
<pk mz="402.119459" i="1861040.5" sn="13.20" a="1415.83" fwhm="0.000990" res="406137.8" algo="FTMS"/>
<pk mz="402.176822" i="1318462.3" sn="8.66" a="1055.18" fwhm="0.001157" res="347614.1" algo="FTMS"/>
<pk mz="402.994468" i="1152001.4" sn="7.26" a="1005.88" fwhm="0.001153" res="349533.4" algo="FTMS"/>
<pk mz="403.028442" i="1241225.5" sn="8.01" a="761.27" fwhm="0.000879" res="458533.6" algo="FTMS"/>
<pk mz="403.030733" i="4656010.0" sn="36.62" a="4485.68" fwhm="0.001001" res="402477.2" algo="FTMS"/>
<pk mz="403.041972" i="1806988.8" sn="12.75" a="1505.90" fwhm="0.001027" res="392599.4" algo="FTMS"/>
<pk mz="403.051875" i="3146127.0" sn="23.97" a="2846.45" fwhm="0.000995" res="404982.6" algo="FTMS"/>
<pk mz="403.067139" i="5605266.5" sn="44.57" a="5465.56" fwhm="0.001030" res="391442.1" algo="FTMS"/>
<pk mz="403.078398" i="2369941.5" sn="17.46" a="2316.04" fwhm="0.001123" res="358935.3" algo="FTMS"/>
<pk mz="403.088214" i="3830167.8" sn="29.70" a="3822.89" fwhm="0.001083" res="372026.2" algo="FTMS"/>
<pk mz="403.103462" i="4540315.5" sn="35.65" a="4415.81" fwhm="0.001043" res="386549.2" algo="FTMS"/>
<pk mz="403.106861" i="1129116.1" sn="7.07" a="617.96" fwhm="0.000954" res="422400.8" algo="FTMS"/>
<pk mz="403.124673" i="2341280.5" sn="17.22" a="2537.37" fwhm="0.001098" res="367141.4" algo="FTMS"/>
<pk mz="403.139840" i="2377124.0" sn="17.52" a="1941.56" fwhm="0.000987" res="408576.3" algo="FTMS"/>
<pk mz="403.160966" i="2780073.0" sn="20.90" a="2436.85" fwhm="0.001002" res="402206.7" algo="FTMS"/>
<pk mz="403.189157" i="1591471.8" sn="10.94" a="1470.31" fwhm="0.001186" res="339942.4" algo="FTMS"/>
<pk mz="403.194839" i="32263090.0" sn="267.91" a="35035.81" fwhm="0.001062" res="379505.7" algo="FTMS"/>
<pk mz="403.197306" i="2425265.8" sn="17.93" a="2048.17" fwhm="0.000983" res="410319.6" algo="FTMS"/>
<pk mz="404.025950" i="2071669.9" sn="14.96" a="1533.47" fwhm="0.000946" res="427274.9" algo="FTMS"/>
<pk mz="404.034012" i="1568887.8" sn="10.75" a="1191.06" fwhm="0.000950" res="425124.6" algo="FTMS"/>
<pk mz="404.062333" i="3942014.5" sn="30.63" a="3719.98" fwhm="0.001028" res="393013.2" algo="FTMS"/>
<pk mz="404.073663" i="4255873.0" sn="33.26" a="4329.81" fwhm="0.001076" res="375511.7" algo="FTMS"/>
<pk mz="404.091673" i="1310853.4" sn="8.59" a="760.20" fwhm="0.000824" res="490240.2" algo="FTMS"/>
<pk mz="404.098764" i="2292359.0" sn="16.81" a="2206.12" fwhm="0.001075" res="376072.7" algo="FTMS"/>
<pk mz="404.102840" i="4995208.0" sn="39.46" a="4962.73" fwhm="0.001035" res="390478.1" algo="FTMS"/>
<pk mz="404.135156" i="1905807.6" sn="13.57" a="1537.92" fwhm="0.000980" res="412188.9" algo="FTMS"/>
<pk mz="404.156170" i="1979796.5" sn="14.19" a="1621.49" fwhm="0.000968" res="417619.3" algo="FTMS"/>
<pk mz="404.164415" i="1188118.5" sn="7.56" a="903.03" fwhm="0.001020" res="396343.5" algo="FTMS"/>
<pk mz="404.192728" i="1384605.3" sn="9.21" a="1155.57" fwhm="0.001063" res="380084.4" algo="FTMS"/>
<pk mz="404.198248" i="7158942.5" sn="57.58" a="7559.08" fwhm="0.001047" res="386137.2" algo="FTMS"/>
<pk mz="405.009965" i="3050845.3" sn="23.16" a="2949.18" fwhm="0.001094" res="370111.4" algo="FTMS"/>
<pk mz="405.046317" i="6946150.0" sn="55.80" a="7064.64" fwhm="0.001060" res="381975.2" algo="FTMS"/>
<pk mz="405.057673" i="2567016.5" sn="19.11" a="2293.66" fwhm="0.001015" res="398967.3" algo="FTMS"/>
<pk mz="405.067447" i="1957994.8" sn="14.01" a="1811.86" fwhm="0.001048" res="386679.0" algo="FTMS"/>
<pk mz="405.082754" i="8709486.0" sn="70.57" a="9049.19" fwhm="0.001071" res="378403.3" algo="FTMS"/>
<pk mz="405.085986" i="2251631.0" sn="16.47" a="1872.97" fwhm="0.001008" res="401686.0" algo="FTMS"/>
<pk mz="405.093994" i="3106161.0" sn="23.63" a="3017.80" fwhm="0.001086" res="373165.3" algo="FTMS"/>
<pk mz="405.103895" i="1155315.3" sn="7.28" a="929.33" fwhm="0.001096" res="369747.1" algo="FTMS"/>
<pk mz="405.119104" i="7298423.0" sn="58.75" a="7265.20" fwhm="0.001040" res="389653.8" algo="FTMS"/>
<pk mz="405.132194" i="1406329.9" sn="9.39" a="1009.92" fwhm="0.001009" res="401420.3" algo="FTMS"/>
<pk mz="405.155513" i="2664319.3" sn="19.93" a="1982.14" fwhm="0.000908" res="446053.1" algo="FTMS"/>
<pk mz="405.168691" i="1664130.5" sn="11.55" a="1348.00" fwhm="0.001026" res="395061.7" algo="FTMS"/>
<pk mz="405.176685" i="1182084.3" sn="7.51" a="772.76" fwhm="0.000913" res="443617.5" algo="FTMS"/>
<pk mz="405.190725" i="1336455.6" sn="8.80" a="1434.08" fwhm="0.001609" res="251817.2" algo="FTMS"/>
<pk mz="405.204985" i="1419402.9" sn="9.50" a="813.17" fwhm="0.000895" res="452494.7" algo="FTMS"/>
<pk mz="406.041599" i="4246094.0" sn="33.18" a="4196.78" fwhm="0.001078" res="376641.6" algo="FTMS"/>
<pk mz="406.049566" i="1799248.0" sn="12.68" a="1709.58" fwhm="0.001110" res="365760.2" algo="FTMS"/>
<pk mz="406.052929" i="4208720.5" sn="32.86" a="4390.15" fwhm="0.001109" res="366178.3" algo="FTMS"/>
<pk mz="406.077955" i="5665366.5" sn="45.07" a="5425.17" fwhm="0.001018" res="398933.1" algo="FTMS"/>
<pk mz="406.082094" i="1963863.5" sn="14.05" a="1622.59" fwhm="0.001051" res="386368.0" algo="FTMS"/>
<pk mz="406.086046" i="2005592.4" sn="14.40" a="1772.36" fwhm="0.001034" res="392869.7" algo="FTMS"/>
<pk mz="406.089171" i="1388121.1" sn="9.23" a="1273.30" fwhm="0.001118" res="363195.8" algo="FTMS"/>
<pk mz="406.098342" i="2003291.3" sn="14.39" a="1882.90" fwhm="0.001091" res="372203.1" algo="FTMS"/>
<pk mz="406.114405" i="3575391.0" sn="27.56" a="3818.17" fwhm="0.001151" res="352738.6" algo="FTMS"/>
<pk mz="406.122566" i="1752160.9" sn="12.28" a="1259.25" fwhm="0.000901" res="450786.4" algo="FTMS"/>
<pk mz="406.134657" i="6472291.5" sn="51.83" a="7032.82" fwhm="0.001112" res="365302.3" algo="FTMS"/>
<pk mz="406.150765" i="2175591.5" sn="15.83" a="1760.97" fwhm="0.000966" res="420489.8" algo="FTMS"/>
<pk mz="406.171952" i="1663340.4" sn="11.54" a="1189.95" fwhm="0.000959" res="423530.9" algo="FTMS"/>
<pk mz="406.989216" i="1216041.8" sn="7.79" a="914.66" fwhm="0.001036" res="392803.3" algo="FTMS"/>
<pk mz="407.025609" i="6745906.0" sn="54.12" a="7062.97" fwhm="0.001079" res="377247.5" algo="FTMS"/>
<pk mz="407.037019" i="1632820.9" sn="11.28" a="1166.82" fwhm="0.000896" res="454044.0" algo="FTMS"/>
<pk mz="407.044923" i="1200950.6" sn="7.66" a="712.52" fwhm="0.000899" res="452839.7" algo="FTMS"/>
<pk mz="407.062006" i="11140923.0" sn="90.94" a="11943.51" fwhm="0.001096" res="371482.2" algo="FTMS"/>
<pk mz="407.065383" i="1739579.4" sn="12.17" a="1257.70" fwhm="0.000881" res="462122.4" algo="FTMS"/>
<pk mz="407.073269" i="3921725.3" sn="30.46" a="3863.55" fwhm="0.001047" res="388661.0" algo="FTMS"/>
<pk mz="407.098405" i="11743043.0" sn="95.98" a="12996.21" fwhm="0.001086" res="374915.7" algo="FTMS"/>
<pk mz="407.101623" i="4991811.5" sn="39.42" a="4813.00" fwhm="0.001046" res="389176.3" algo="FTMS"/>
<pk mz="407.109646" i="2791237.5" sn="20.98" a="2761.90" fwhm="0.001111" res="366582.2" algo="FTMS"/>
<pk mz="407.134754" i="8716107.0" sn="70.62" a="9064.14" fwhm="0.001069" res="380913.0" algo="FTMS"/>
<pk mz="407.147835" i="1895502.4" sn="13.48" a="1496.27" fwhm="0.000988" res="412132.4" algo="FTMS"/>
<pk mz="407.171142" i="2918739.8" sn="22.05" a="2806.56" fwhm="0.001057" res="385255.4" algo="FTMS"/>
<pk mz="407.184253" i="1924438.8" sn="13.72" a="1603.41" fwhm="0.001013" res="402116.1" algo="FTMS"/>
<pk mz="408.020794" i="1303575.4" sn="8.52" a="830.78" fwhm="0.000834" res="489159.1" algo="FTMS"/>
<pk mz="408.028923" i="1694233.1" sn="11.79" a="1491.97" fwhm="0.001066" res="382670.8" algo="FTMS"/>
<pk mz="408.057272" i="5485599.5" sn="43.56" a="5546.43" fwhm="0.001098" res="371607.8" algo="FTMS"/>
<pk mz="408.065397" i="2947617.5" sn="22.29" a="2594.80" fwhm="0.000997" res="409334.9" algo="FTMS"/>
<pk mz="408.068607" i="10600482.0" sn="86.41" a="12109.69" fwhm="0.001113" res="366621.4" algo="FTMS"/>
<pk mz="408.077565" i="2180644.3" sn="15.87" a="2021.84" fwhm="0.001137" res="358850.7" algo="FTMS"/>
<pk mz="408.093672" i="5313576.0" sn="42.12" a="5224.00" fwhm="0.001039" res="392640.4" algo="FTMS"/>
<pk mz="408.101769" i="2888234.0" sn="21.80" a="2843.80" fwhm="0.001147" res="355949.1" algo="FTMS"/>
<pk mz="408.105067" i="1590314.6" sn="10.92" a="1266.12" fwhm="0.000973" res="419629.4" algo="FTMS"/>
<pk mz="408.113916" i="1452076.8" sn="9.76" a="1420.16" fwhm="0.001251" res="326245.8" algo="FTMS"/>
<pk mz="408.130053" i="3847216.5" sn="29.83" a="3613.92" fwhm="0.001029" res="396762.6" algo="FTMS"/>
<pk mz="408.138085" i="2560050.3" sn="19.05" a="2354.73" fwhm="0.001070" res="381527.0" algo="FTMS"/>
<pk mz="408.151054" i="1298997.3" sn="8.48" a="722.57" fwhm="0.000925" res="441247.5" algo="FTMS"/>
<pk mz="408.187465" i="1235773.6" sn="7.95" a="880.60" fwhm="0.000922" res="442850.0" algo="FTMS"/>
<pk mz="409.004938" i="1419256.5" sn="9.37" a="1072.64" fwhm="0.000994" res="411358.1" algo="FTMS"/>
<pk mz="409.020152" i="1187579.9" sn="7.45" a="764.41" fwhm="0.000955" res="428112.4" algo="FTMS"/>
<pk mz="409.041246" i="11548929.0" sn="93.16" a="12935.53" fwhm="0.001087" res="376302.0" algo="FTMS"/>
<pk mz="409.052551" i="2336003.3" sn="16.95" a="2397.93" fwhm="0.001140" res="358859.7" algo="FTMS"/>
<pk mz="409.071964" i="1846023.8" sn="12.90" a="1498.61" fwhm="0.000941" res="434613.4" algo="FTMS"/>
<pk mz="409.077668" i="15382793.0" sn="124.87" a="17286.99" fwhm="0.001102" res="371192.2" algo="FTMS"/>
<pk mz="409.080904" i="9453834.0" sn="75.83" a="10243.07" fwhm="0.001118" res="366047.6" algo="FTMS"/>
<pk mz="409.088851" i="2801419.5" sn="20.80" a="2679.40" fwhm="0.001063" res="385019.1" algo="FTMS"/>
<pk mz="409.097109" i="1293581.5" sn="8.33" a="880.86" fwhm="0.000920" res="444468.5" algo="FTMS"/>
<pk mz="409.114015" i="14743825.0" sn="119.58" a="16591.93" fwhm="0.001106" res="370060.4" algo="FTMS"/>
<pk mz="409.117200" i="1349394.0" sn="8.79" a="896.56" fwhm="0.000963" res="424847.9" algo="FTMS"/>
<pk mz="409.125393" i="1801235.9" sn="12.53" a="1731.41" fwhm="0.001186" res="344940.5" algo="FTMS"/>
<pk mz="409.150439" i="8700186.0" sn="69.59" a="9234.45" fwhm="0.001074" res="380877.0" algo="FTMS"/>
<pk mz="409.163381" i="1378076.5" sn="9.03" a="956.89" fwhm="0.000906" res="451512.5" algo="FTMS"/>
<pk mz="409.186855" i="2296610.0" sn="16.62" a="1914.18" fwhm="0.001018" res="402017.0" algo="FTMS"/>
<pk mz="409.200018" i="1635620.9" sn="11.16" a="1314.83" fwhm="0.001094" res="373975.6" algo="FTMS"/>
<pk mz="409.223090" i="1334314.1" sn="8.66" a="787.01" fwhm="0.000902" res="453585.8" algo="FTMS"/>
<pk mz="409.236252" i="1252909.1" sn="7.99" a="960.69" fwhm="0.000938" res="436239.2" algo="FTMS"/>
<pk mz="410.036473" i="2409955.0" sn="17.56" a="2294.43" fwhm="0.001099" res="373245.9" algo="FTMS"/>
<pk mz="410.044581" i="2323428.8" sn="16.84" a="2131.11" fwhm="0.001050" res="390676.5" algo="FTMS"/>
<pk mz="410.072882" i="5266923.0" sn="41.19" a="5627.81" fwhm="0.001124" res="364805.6" algo="FTMS"/>
<pk mz="410.075412" i="4792811.5" sn="37.27" a="4691.00" fwhm="0.001053" res="389468.2" algo="FTMS"/>
<pk mz="410.081013" i="3128813.0" sn="23.51" a="3076.84" fwhm="0.001104" res="371358.6" algo="FTMS"/>
<pk mz="410.084182" i="2070509.8" sn="14.75" a="1814.82" fwhm="0.001030" res="398060.7" algo="FTMS"/>
<pk mz="410.093186" i="3115503.8" sn="23.40" a="2912.85" fwhm="0.001048" res="391423.5" algo="FTMS"/>
<pk mz="410.109273" i="4884979.5" sn="38.03" a="4786.66" fwhm="0.001023" res="401016.7" algo="FTMS"/>
<pk mz="410.117386" i="3586549.3" sn="27.29" a="3395.87" fwhm="0.001028" res="398947.9" algo="FTMS"/>
<pk mz="410.129530" i="1263096.0" sn="8.07" a="741.64" fwhm="0.000839" res="488790.9" algo="FTMS"/>
<pk mz="410.145631" i="2606587.8" sn="19.19" a="2222.39" fwhm="0.001003" res="409011.6" algo="FTMS"/>
<pk mz="410.153829" i="1832445.5" sn="12.78" a="1679.13" fwhm="0.001089" res="376658.2" algo="FTMS"/>
<pk mz="410.182295" i="1180676.0" sn="7.39" a="932.53" fwhm="0.001104" res="371517.5" algo="FTMS"/>
<pk mz="411.020518" i="4178625.3" sn="32.19" a="4224.29" fwhm="0.001096" res="375048.5" algo="FTMS"/>
<pk mz="411.035693" i="1955524.6" sn="13.80" a="1503.46" fwhm="0.000933" res="440359.8" algo="FTMS"/>
<pk mz="411.046894" i="1151687.3" sn="7.15" a="712.81" fwhm="0.000871" res="471888.5" algo="FTMS"/>
<pk mz="411.056909" i="13464265.0" sn="109.00" a="15443.22" fwhm="0.001141" res="360174.9" algo="FTMS"/>
<pk mz="411.068119" i="1832140.0" sn="12.78" a="1494.45" fwhm="0.000956" res="430212.2" algo="FTMS"/>
<pk mz="411.093330" i="16947922.0" sn="137.81" a="18624.86" fwhm="0.001103" res="372701.8" algo="FTMS"/>
<pk mz="411.096521" i="157147856.0" z="-1" sn="1297.53" a="171254.31" fwhm="0.001075" res="382333.5" algo="FTMS" component_name="R" deconvoluted_molecular_mass="411.097044" deconvoluted_isotopic_mass="411.097082"/>
<pk mz="411.104661" i="1529556.3" sn="10.27" a="1441.08" fwhm="0.001154" res="356394.8" algo="FTMS"/>
<pk mz="411.112600" i="1251542.0" sn="7.97" a="984.92" fwhm="0.001111" res="370013.0" algo="FTMS"/>
<pk mz="411.114377" i="3604182.5" sn="27.44" a="3882.09" fwhm="0.001165" res="352736.6" algo="FTMS"/>
<pk mz="411.129667" i="13429466.0" sn="108.71" a="15084.83" fwhm="0.001127" res="364860.1" algo="FTMS"/>
<pk mz="411.166007" i="5934818.0" sn="46.71" a="6168.34" fwhm="0.001112" res="369877.0" algo="FTMS"/>
<pk mz="411.179005" i="1244389.0" sn="7.92" a="936.60" fwhm="0.001033" res="397949.1" algo="FTMS"/>
<pk mz="411.202419" i="2511082.3" sn="18.39" a="2697.68" fwhm="0.001110" res="370377.2" algo="FTMS"/>
<pk mz="411.238804" i="1470706.4" sn="9.79" a="1245.03" fwhm="0.001058" res="388731.7" algo="FTMS"/>
<pk mz="412.052236" i="2258857.0" sn="16.31" a="2044.76" fwhm="0.001042" res="395271.1" algo="FTMS"/>
<pk mz="412.060303" i="2916266.8" sn="21.74" a="2696.73" fwhm="0.001022" res="403002.3" algo="FTMS"/>
<pk mz="412.088603" i="3647409.3" sn="27.79" a="3393.53" fwhm="0.001018" res="404757.9" algo="FTMS"/>
<pk mz="412.091834" i="3487666.0" sn="26.47" a="3452.84" fwhm="0.001106" res="372695.0" algo="FTMS"/>
<pk mz="412.096659" i="2890163.0" sn="21.53" a="2568.12" fwhm="0.001009" res="408557.6" algo="FTMS"/>
<pk mz="412.099927" i="14900148.0" z="-1" sn="120.87" a="16491.51" fwhm="0.001107" res="372126.9" algo="FTMS" component_name="R" deconvoluted_molecular_mass="411.097044" deconvoluted_isotopic_mass="412.100491"/>
<pk mz="412.124960" i="2435001.3" sn="17.76" a="2107.05" fwhm="0.001039" res="396498.7" algo="FTMS"/>
<pk mz="412.133013" i="2607547.3" sn="19.19" a="2525.22" fwhm="0.001133" res="363612.8" algo="FTMS"/>
<pk mz="412.138127" i="1171644.3" sn="7.31" a="760.96" fwhm="0.000943" res="437268.0" algo="FTMS"/>
<pk mz="412.169484" i="1459651.3" sn="9.69" a="1047.27" fwhm="0.001042" res="395728.8" algo="FTMS"/>
<pk mz="413.015098" i="2448512.3" sn="17.87" a="2071.71" fwhm="0.000990" res="417230.1" algo="FTMS"/>
<pk mz="413.036153" i="5929093.0" sn="46.66" a="7228.27" fwhm="0.001205" res="342862.6" algo="FTMS"/>
<pk mz="413.051486" i="2153608.3" sn="15.43" a="2349.47" fwhm="0.001233" res="334958.1" algo="FTMS"/>
<pk mz="413.062646" i="1787274.8" sn="12.40" a="1935.33" fwhm="0.001546" res="267221.3" algo="FTMS"/>
<pk mz="413.072565" i="13350029.0" sn="108.05" a="15763.20" fwhm="0.001125" res="367243.2" algo="FTMS"/>
<pk mz="413.083783" i="1285263.5" sn="8.25" a="865.25" fwhm="0.000911" res="453676.9" algo="FTMS"/>
<pk mz="413.087791" i="1738128.4" sn="12.00" a="1588.84" fwhm="0.001105" res="373866.9" algo="FTMS"/>
<pk mz="413.100862" i="3251859.3" z="-1" sn="24.52" a="3107.35" fwhm="0.001087" res="379893.6" algo="FTMS" component_name="R" deconvoluted_molecular_mass="411.097044" deconvoluted_isotopic_mass="413.101429"/>
<pk mz="413.108934" i="12831893.0" sn="103.76" a="14065.63" fwhm="0.001100" res="375403.0" algo="FTMS"/>
<pk mz="413.120165" i="1366167.5" sn="8.92" a="990.20" fwhm="0.000978" res="422266.8" algo="FTMS"/>
<pk mz="413.145334" i="8110237.0" sn="64.71" a="9288.25" fwhm="0.001174" res="351868.2" algo="FTMS"/>
<pk mz="413.181791" i="4036773.3" sn="31.01" a="4318.01" fwhm="0.001102" res="375009.0" algo="FTMS"/>
<pk mz="413.218176" i="2734253.3" sn="20.24" a="2551.27" fwhm="0.001064" res="388243.8" algo="FTMS"/>
<pk mz="414.039455" i="1257315.9" sn="8.02" a="855.40" fwhm="0.000993" res="416887.0" algo="FTMS"/>
<pk mz="414.046680" i="1783141.5" sn="12.37" a="1556.87" fwhm="0.001029" res="402521.8" algo="FTMS"/>
<pk mz="414.067914" i="2458474.3" sn="17.95" a="2408.15" fwhm="0.001142" res="362703.7" algo="FTMS"/>
<pk mz="414.075885" i="2848620.0" sn="21.18" a="2965.60" fwhm="0.001130" res="366329.9" algo="FTMS"/>
<pk mz="414.083040" i="1567853.5" sn="10.59" a="1302.83" fwhm="0.001018" res="406622.1" algo="FTMS"/>
<pk mz="414.104190" i="2595186.3" sn="19.08" a="2317.40" fwhm="0.001032" res="401251.9" algo="FTMS"/>
<pk mz="414.112277" i="2588020.0" sn="19.02" a="2322.04" fwhm="0.001063" res="389452.9" algo="FTMS"/>
<pk mz="414.140676" i="1451130.3" sn="9.62" a="1205.38" fwhm="0.001112" res="372438.2" algo="FTMS"/>
<pk mz="414.148753" i="1839740.1" sn="12.83" a="1568.60" fwhm="0.001027" res="403121.4" algo="FTMS"/>
<pk mz="414.994317" i="1581879.0" sn="10.70" a="1116.41" fwhm="0.000980" res="423613.2" algo="FTMS"/>
<pk mz="415.030690" i="4010559.0" sn="30.79" a="3804.35" fwhm="0.001037" res="400288.8" algo="FTMS"/>
<pk mz="415.041878" i="1825345.5" sn="12.71" a="1372.27" fwhm="0.000949" res="437505.9" algo="FTMS"/>
<pk mz="415.051825" i="7560771.5" sn="60.16" a="8507.07" fwhm="0.001139" res="364240.9" algo="FTMS"/>
<pk mz="415.067148" i="3739207.0" sn="28.55" a="4368.40" fwhm="0.001248" res="332674.6" algo="FTMS"/>
<pk mz="415.070211" i="1215559.8" sn="7.67" a="665.97" fwhm="0.000797" res="521057.2" algo="FTMS"/>
<pk mz="415.078424" i="1684809.6" sn="11.55" a="1467.41" fwhm="0.001037" res="400443.9" algo="FTMS"/>
<pk mz="415.083369" i="1392714.8" sn="9.14" a="1252.15" fwhm="0.001086" res="382255.9" algo="FTMS"/>
<pk mz="415.088213" i="8846924.0" sn="70.80" a="10118.82" fwhm="0.001162" res="357208.5" algo="FTMS"/>
<pk mz="415.103512" i="2191951.0" sn="15.75" a="2032.28" fwhm="0.001027" res="404091.4" algo="FTMS"/>
<pk mz="415.124585" i="6806100.0" sn="53.91" a="7636.67" fwhm="0.001153" res="360118.3" algo="FTMS"/>
<pk mz="415.140011" i="1961303.1" sn="13.84" a="2083.45" fwhm="0.001305" res="318015.6" algo="FTMS"/>
<pk mz="415.160970" i="5251676.0" sn="41.06" a="5610.43" fwhm="0.001133" res="366584.8" algo="FTMS"/>
<pk mz="415.189125" i="2047842.0" sn="14.55" a="1689.41" fwhm="0.001015" res="409038.2" algo="FTMS"/>
<pk mz="415.194864" i="3059811.3" sn="22.93" a="3141.29" fwhm="0.001165" res="356238.0" algo="FTMS"/>
<pk mz="415.197427" i="4044899.8" sn="31.07" a="4064.16" fwhm="0.001102" res="376872.4" algo="FTMS"/>
<pk mz="415.220078" i="1184360.9" sn="7.41" a="647.21" fwhm="0.000797" res="521221.6" algo="FTMS"/>
<pk mz="415.233678" i="2140779.8" sn="15.32" a="1826.61" fwhm="0.001026" res="404711.6" algo="FTMS"/>
<pk mz="415.270106" i="1385331.9" sn="9.07" a="942.38" fwhm="0.000931" res="446283.7" algo="FTMS"/>
<pk mz="416.025862" i="2451738.3" sn="17.89" a="2275.65" fwhm="0.001060" res="392342.4" algo="FTMS"/>
<pk mz="416.055163" i="1679904.6" sn="11.51" a="1582.08" fwhm="0.001158" res="359393.1" algo="FTMS"/>
<pk mz="416.062395" i="2396962.3" sn="17.44" a="2331.71" fwhm="0.001021" res="407503.2" algo="FTMS"/>
<pk mz="416.073684" i="16602917.0" sn="134.95" a="19384.36" fwhm="0.001137" res="365999.2" algo="FTMS"/>
<pk mz="416.083571" i="1181094.9" sn="7.38" a="1020.74" fwhm="0.001266" res="328561.5" algo="FTMS"/>
<pk mz="416.091701" i="1824296.6" sn="12.70" a="1405.39" fwhm="0.000947" res="439280.8" algo="FTMS"/>
<pk mz="416.098756" i="2159146.3" sn="15.47" a="2282.87" fwhm="0.001242" res="335122.6" algo="FTMS"/>
<pk mz="416.127989" i="2101552.5" sn="15.00" a="1824.83" fwhm="0.001020" res="408068.1" algo="FTMS"/>
<pk mz="416.135125" i="1241394.3" sn="7.88" a="788.11" fwhm="0.001020" res="408035.7" algo="FTMS"/>
<pk mz="416.156268" i="1352502.9" sn="8.80" a="1014.47" fwhm="0.001041" res="399649.5" algo="FTMS"/>
<pk mz="416.164335" i="1459000.6" sn="9.68" a="1179.98" fwhm="0.001000" res="416120.6" algo="FTMS"/>
<pk mz="417.009962" i="3179506.0" sn="23.91" a="2942.57" fwhm="0.001028" res="405533.8" algo="FTMS"/>
<pk mz="417.021224" i="1271028.4" sn="8.13" a="880.38" fwhm="0.000969" res="430227.9" algo="FTMS"/>
<pk mz="417.031132" i="1833462.5" sn="12.78" a="1818.42" fwhm="0.001150" res="362512.5" algo="FTMS"/>
<pk mz="417.046317" i="5122042.0" sn="39.98" a="5402.95" fwhm="0.001122" res="371731.7" algo="FTMS"/>
<pk mz="417.057610" i="2547708.3" sn="18.69" a="2403.33" fwhm="0.001081" res="385780.2" algo="FTMS"/>
<pk mz="417.067490" i="4186110.5" sn="32.24" a="4741.85" fwhm="0.001165" res="357938.9" algo="FTMS"/>
<pk mz="417.077067" i="2145280.5" sn="15.36" a="1822.41" fwhm="0.001045" res="399206.8" algo="FTMS"/>
<pk mz="417.082732" i="4784130.0" sn="37.18" a="4775.03" fwhm="0.001076" res="387452.5" algo="FTMS"/>
<pk mz="417.086049" i="2020866.6" sn="14.33" a="1661.50" fwhm="0.001023" res="407890.9" algo="FTMS"/>
<pk mz="417.093965" i="2164740.3" sn="15.52" a="1861.20" fwhm="0.001026" res="406338.8" algo="FTMS"/>
<pk mz="417.103838" i="4338182.5" sn="33.50" a="4723.29" fwhm="0.001146" res="364059.9" algo="FTMS"/>
<pk mz="417.119094" i="4284426.0" sn="33.05" a="4684.50" fwhm="0.001186" res="351576.8" algo="FTMS"/>
<pk mz="417.132177" i="1186828.6" sn="7.43" a="998.48" fwhm="0.001154" res="361321.5" algo="FTMS"/>
<pk mz="417.140236" i="3427854.5" sn="25.97" a="4046.16" fwhm="0.001224" res="340719.5" algo="FTMS"/>
<pk mz="417.155507" i="1975057.8" sn="13.95" a="1840.86" fwhm="0.001114" res="374563.0" algo="FTMS"/>
<pk mz="417.176580" i="3254294.3" sn="24.53" a="3465.41" fwhm="0.001181" res="353164.0" algo="FTMS"/>
<pk mz="417.189365" i="1225625.1" sn="7.75" a="854.27" fwhm="0.001081" res="386043.0" algo="FTMS"/>
<pk mz="417.204953" i="1238556.6" sn="7.86" a="787.80" fwhm="0.000868" res="480584.5" algo="FTMS"/>
<pk mz="417.210487" i="171960352.0" z="-1" sn="1420.04" a="185629.80" fwhm="0.001103" res="378258.1" algo="FTMS" component_name="P" deconvoluted_molecular_mass="417.211071" deconvoluted_isotopic_mass="417.211067"/>
<pk mz="418.041590" i="3465939.3" sn="26.28" a="3591.00" fwhm="0.001151" res="363321.2" algo="FTMS"/>
<pk mz="418.049644" i="1415381.0" sn="9.32" a="1155.68" fwhm="0.001155" res="362027.2" algo="FTMS"/>
<pk mz="418.078010" i="3459291.3" sn="26.22" a="3623.80" fwhm="0.001121" res="373007.4" algo="FTMS"/>
<pk mz="418.089295" i="3823837.5" sn="29.24" a="4017.19" fwhm="0.001144" res="365495.3" algo="FTMS"/>
<pk mz="418.114284" i="2520803.0" sn="18.46" a="2583.46" fwhm="0.001131" res="369769.8" algo="FTMS"/>
<pk mz="418.122286" i="1272804.8" sn="8.14" a="792.09" fwhm="0.000921" res="454088.3" algo="FTMS"/>
<pk mz="418.213841" i="33057016.0" z="-1" sn="271.05" a="39364.55" fwhm="0.001141" res="366482.1" algo="FTMS" component_name="P" deconvoluted_molecular_mass="417.211071" deconvoluted_isotopic_mass="418.214424"/>
<pk mz="419.025575" i="5600681.0" sn="43.36" a="6165.48" fwhm="0.001141" res="367330.9" algo="FTMS"/>
<pk mz="419.036860" i="1967019.8" sn="13.70" a="1827.54" fwhm="0.001091" res="384125.8" algo="FTMS"/>
<pk mz="419.046661" i="1171629.9" sn="7.20" a="888.00" fwhm="0.001120" res="374024.3" algo="FTMS"/>
<pk mz="419.061858" i="6231473.0" sn="48.51" a="5483.25" fwhm="0.001118" res="374879.0" algo="FTMS"/>
<pk mz="419.062951" i="9189809.0" sn="72.66" a="9220.02" fwhm="0.001180" res="355232.4" algo="FTMS"/>
<pk mz="419.073269" i="3511219.5" sn="26.30" a="3297.01" fwhm="0.001055" res="397205.0" algo="FTMS"/>
<pk mz="419.081394" i="1166005.4" sn="7.16" a="799.65" fwhm="0.000986" res="424938.7" algo="FTMS"/>
<pk mz="419.083135" i="2116021.8" sn="14.91" a="1657.99" fwhm="0.000951" res="440809.7" algo="FTMS"/>
<pk mz="419.098419" i="7947705.0" sn="62.52" a="9092.24" fwhm="0.001158" res="361776.0" algo="FTMS"/>
<pk mz="419.101525" i="1374137.8" sn="8.86" a="949.42" fwhm="0.000998" res="420102.8" algo="FTMS"/>
<pk mz="419.109755" i="2033595.5" sn="14.24" a="1633.36" fwhm="0.000988" res="424247.9" algo="FTMS"/>
<pk mz="419.111415" i="1188283.9" sn="7.34" a="893.43" fwhm="0.001002" res="418464.8" algo="FTMS"/>
<pk mz="419.119531" i="1593277.6" sn="10.65" a="1620.86" fwhm="0.001022" res="410137.6" algo="FTMS"/>
<pk mz="419.134733" i="4817345.0" sn="36.96" a="5015.94" fwhm="0.001121" res="374032.3" algo="FTMS"/>
<pk mz="419.156115" i="1542597.6" sn="10.23" a="1301.98" fwhm="0.001152" res="363756.3" algo="FTMS"/>
<pk mz="419.171204" i="2649545.0" sn="19.27" a="2671.78" fwhm="0.001149" res="364669.6" algo="FTMS"/>
<pk mz="419.192219" i="1336269.4" sn="8.55" a="1156.65" fwhm="0.001114" res="376371.7" algo="FTMS"/>
<pk mz="419.206318" i="5398992.5" sn="41.71" a="5980.81" fwhm="0.001165" res="359730.7" algo="FTMS"/>
<pk mz="419.217286" i="3894227.0" z="-1" sn="29.43" a="4361.53" fwhm="0.001156" res="362566.2" algo="FTMS" component_name="P" deconvoluted_molecular_mass="417.211071" deconvoluted_isotopic_mass="419.217871"/>
<pk mz="419.220535" i="1319379.6" sn="8.41" a="972.30" fwhm="0.001110" res="377615.4" algo="FTMS"/>
<pk mz="420.020871" i="2014337.0" sn="14.08" a="1574.24" fwhm="0.001044" res="402470.4" algo="FTMS"/>
<pk mz="420.028968" i="1296770.8" sn="8.22" a="1170.39" fwhm="0.001088" res="385964.3" algo="FTMS"/>
<pk mz="420.057231" i="3749513.0" sn="28.24" a="3756.96" fwhm="0.001122" res="374522.2" algo="FTMS"/>
<pk mz="420.065326" i="1492618.6" sn="9.82" a="1456.85" fwhm="0.001011" res="415501.3" algo="FTMS"/>
<pk mz="420.068563" i="5273227.5" sn="40.68" a="6190.89" fwhm="0.001226" res="342495.0" algo="FTMS"/>
<pk mz="420.093559" i="3799184.8" sn="28.65" a="3954.07" fwhm="0.001113" res="377313.9" algo="FTMS"/>
<pk mz="420.101667" i="2522258.5" sn="18.23" a="2419.17" fwhm="0.001091" res="385017.7" algo="FTMS"/>
<pk mz="420.105017" i="1287827.3" sn="8.15" a="1256.87" fwhm="0.001272" res="330268.7" algo="FTMS"/>
<pk mz="420.113888" i="1652885.1" sn="11.13" a="1262.81" fwhm="0.000933" res="450066.7" algo="FTMS"/>
<pk mz="420.130032" i="2709144.8" sn="19.75" a="2534.40" fwhm="0.001094" res="383893.5" algo="FTMS"/>
<pk mz="420.151060" i="1299613.3" sn="8.25" a="836.31" fwhm="0.001010" res="416113.0" algo="FTMS"/>
<pk mz="420.187498" i="1264549.1" sn="7.96" a="705.35" fwhm="0.000817" res="514337.7" algo="FTMS"/>
<pk mz="420.209803" i="1239209.9" sn="7.75" a="1096.42" fwhm="0.001159" res="362587.9" algo="FTMS"/>
<pk mz="421.004905" i="1525333.8" sn="10.09" a="1194.31" fwhm="0.001054" res="399339.3" algo="FTMS"/>
<pk mz="421.038985" i="3923805.0" sn="29.67" a="4473.23" fwhm="0.001253" res="336073.5" algo="FTMS"/>
<pk mz="421.041267" i="7869277.5" sn="61.87" a="8833.27" fwhm="0.001151" res="365901.8" algo="FTMS"/>
<pk mz="421.052485" i="1989216.0" sn="13.87" a="1784.00" fwhm="0.001066" res="394848.3" algo="FTMS"/>
<pk mz="421.077684" i="11426661.0" sn="90.91" a="13090.11" fwhm="0.001173" res="358910.7" algo="FTMS"/>
<pk mz="421.080927" i="6186854.0" sn="48.14" a="6642.59" fwhm="0.001122" res="375295.6" algo="FTMS"/>
<pk mz="421.088919" i="3658088.0" sn="27.50" a="3807.03" fwhm="0.001108" res="380193.1" algo="FTMS"/>
<pk mz="421.096908" i="1284969.6" sn="8.12" a="901.18" fwhm="0.000967" res="435257.3" algo="FTMS"/>
<pk mz="421.114015" i="9622381.0" sn="76.18" a="11295.62" fwhm="0.001183" res="355946.9" algo="FTMS"/>
<pk mz="421.117331" i="2640238.0" sn="19.19" a="2499.85" fwhm="0.001106" res="380657.1" algo="FTMS"/>
<pk mz="421.125277" i="1374319.8" sn="8.85" a="1207.38" fwhm="0.001286" res="327351.9" algo="FTMS"/>
<pk mz="421.150395" i="4729717.0" sn="36.24" a="5133.00" fwhm="0.001133" res="371619.5" algo="FTMS"/>
<pk mz="421.155270" i="1317494.3" sn="8.39" a="869.73" fwhm="0.000962" res="437753.3" algo="FTMS"/>
<pk mz="421.163488" i="1593976.0" sn="10.65" a="1473.54" fwhm="0.001160" res="363132.8" algo="FTMS"/>
<pk mz="421.186779" i="1771901.0" sn="12.10" a="1555.49" fwhm="0.001068" res="394425.2" algo="FTMS"/>
<pk mz="421.199924" i="1426815.9" sn="9.28" a="1001.07" fwhm="0.000931" res="452446.3" algo="FTMS"/>
<pk mz="421.226578" i="8956806.0" sn="70.75" a="10347.11" fwhm="0.001160" res="363095.4" algo="FTMS"/>
<pk mz="422.036583" i="2634292.3" sn="19.14" a="2351.61" fwhm="0.001051" res="401556.5" algo="FTMS"/>
<pk mz="422.044603" i="2553397.8" sn="18.48" a="2596.55" fwhm="0.001176" res="358840.8" algo="FTMS"/>
<pk mz="422.072939" i="5600316.0" sn="43.35" a="6324.37" fwhm="0.001180" res="357795.1" algo="FTMS"/>
<pk mz="422.084251" i="46787648.0" sn="379.56" a="56930.62" fwhm="0.001171" res="360310.5" algo="FTMS"/>
<pk mz="422.093193" i="2139456.3" sn="15.10" a="2300.45" fwhm="0.001220" res="345988.8" algo="FTMS"/>
<pk mz="422.109331" i="4473924.0" sn="34.15" a="4548.34" fwhm="0.001094" res="385984.7" algo="FTMS"/>
<pk mz="422.117437" i="1693765.5" sn="11.46" a="1613.78" fwhm="0.001131" res="373330.9" algo="FTMS"/>
<pk mz="422.145681" i="2383947.5" sn="17.09" a="2169.07" fwhm="0.001089" res="387631.7" algo="FTMS"/>
<pk mz="422.230034" i="1878621.8" sn="12.97" a="1585.61" fwhm="0.001053" res="400911.0" algo="FTMS"/>
<pk mz="423.020541" i="4423943.5" sn="33.75" a="4563.59" fwhm="0.001119" res="377870.7" algo="FTMS"/>
<pk mz="423.056923" i="10702096.0" sn="84.99" a="13424.43" fwhm="0.001244" res="339975.1" algo="FTMS"/>
<pk mz="423.068181" i="2653458.0" sn="19.29" a="2801.60" fwhm="0.001232" res="343394.6" algo="FTMS"/>
<pk mz="423.073960" i="2985235.3" sn="22.00" a="3028.34" fwhm="0.001110" res="381067.0" algo="FTMS"/>
<pk mz="423.076436" i="1274387.8" sn="8.04" a="991.41" fwhm="0.001093" res="387083.5" algo="FTMS"/>
<pk mz="423.087596" i="5736726.0" sn="44.46" a="6402.59" fwhm="0.001175" res="360196.6" algo="FTMS"/>
<pk mz="423.093300" i="13133079.0" sn="104.84" a="15731.07" fwhm="0.001201" res="352224.6" algo="FTMS"/>
<pk mz="423.096642" i="1991448.1" sn="13.89" a="1756.37" fwhm="0.001037" res="408195.1" algo="FTMS"/>
<pk mz="423.104628" i="2570009.8" sn="18.61" a="2425.96" fwhm="0.001087" res="389412.8" algo="FTMS"/>
<pk mz="423.112662" i="1224219.5" sn="7.63" a="1054.56" fwhm="0.001169" res="361889.0" algo="FTMS"/>
<pk mz="423.129696" i="10042655.0" sn="79.61" a="11715.41" fwhm="0.001173" res="360690.1" algo="FTMS"/>
<pk mz="423.166045" i="4317479.0" sn="32.88" a="4574.52" fwhm="0.001117" res="378709.3" algo="FTMS"/>
<pk mz="423.179251" i="1465897.8" sn="9.60" a="1191.42" fwhm="0.001029" res="411074.6" algo="FTMS"/>
<pk mz="423.202466" i="1619502.8" sn="10.85" a="1475.30" fwhm="0.001099" res="385181.3" algo="FTMS"/>
<pk mz="423.238958" i="2315574.5" sn="16.53" a="2325.13" fwhm="0.001171" res="361325.1" algo="FTMS"/>
<pk mz="424.015711" i="1208413.3" sn="7.49" a="1065.64" fwhm="0.001189" res="356579.4" algo="FTMS"/>
<pk mz="424.024040" i="1336543.0" sn="8.54" a="1273.42" fwhm="0.001238" res="342586.4" algo="FTMS"/>
<pk mz="424.030972" i="1148512.5" sn="7.01" a="845.72" fwhm="0.001192" res="355857.6" algo="FTMS"/>
<pk mz="424.052217" i="3895269.0" sn="29.43" a="4481.02" fwhm="0.001208" res="350993.2" algo="FTMS"/>
<pk mz="424.060276" i="2652646.8" sn="19.28" a="2709.74" fwhm="0.001229" res="344915.2" algo="FTMS"/>
<pk mz="424.063646" i="2145255.5" sn="15.14" a="1885.16" fwhm="0.001124" res="377417.6" algo="FTMS"/>
<pk mz="424.088593" i="5956077.0" sn="46.25" a="6746.52" fwhm="0.001158" res="366368.8" algo="FTMS"/>
<pk mz="424.096680" i="3003374.5" sn="22.15" a="2794.58" fwhm="0.001087" res="390232.9" algo="FTMS"/>
<pk mz="424.099846" i="3135983.3" sn="23.23" a="3054.73" fwhm="0.001122" res="377963.0" algo="FTMS"/>
<pk mz="424.108895" i="3144177.3" sn="23.30" a="3182.72" fwhm="0.001131" res="374967.1" algo="FTMS"/>
<pk mz="424.125048" i="3144692.8" sn="23.30" a="2988.55" fwhm="0.001068" res="397305.8" algo="FTMS"/>
<pk mz="424.132990" i="1855478.4" sn="12.78" a="1707.93" fwhm="0.001138" res="372797.3" algo="FTMS"/>
<pk mz="424.145184" i="1539321.0" sn="10.20" a="1070.98" fwhm="0.000965" res="439376.3" algo="FTMS"/>
<pk mz="424.161364" i="1687804.5" sn="11.41" a="1528.42" fwhm="0.001172" res="362034.4" algo="FTMS"/>
<pk mz="424.894669" i="1540377.5" sn="10.20" a="1683.99" fwhm="0.001550" res="274088.2" algo="FTMS"/>
<pk mz="425.015157" i="1453491.4" sn="9.49" a="1098.29" fwhm="0.001027" res="413952.9" algo="FTMS"/>
<pk mz="425.036209" i="7011000.0" sn="54.86" a="7904.69" fwhm="0.001172" res="362680.5" algo="FTMS"/>
<pk mz="425.072612" i="14134976.0" sn="113.01" a="16390.11" fwhm="0.001180" res="360165.1" algo="FTMS"/>
<pk mz="425.083868" i="1607618.0" sn="10.75" a="1296.56" fwhm="0.000999" res="425448.1" algo="FTMS"/>
<pk mz="425.091987" i="1365443.8" sn="8.77" a="786.34" fwhm="0.000835" res="509016.3" algo="FTMS"/>
<pk mz="425.108994" i="13201095.0" sn="105.39" a="15209.08" fwhm="0.001175" res="361721.6" algo="FTMS"/>
<pk mz="425.112238" i="9291464.0" sn="73.48" a="10956.88" fwhm="0.001171" res="363181.4" algo="FTMS"/>
<pk mz="425.120377" i="1282505.9" sn="8.10" a="809.30" fwhm="0.000935" res="454544.0" algo="FTMS"/>
<pk mz="425.145369" i="8353487.0" sn="65.82" a="9858.22" fwhm="0.001202" res="353648.4" algo="FTMS"/>
<pk mz="425.158372" i="1305426.0" sn="8.28" a="1281.73" fwhm="0.001278" res="332742.7" algo="FTMS"/>
<pk mz="425.181867" i="3485399.0" sn="26.08" a="3844.81" fwhm="0.001156" res="367871.1" algo="FTMS"/>
<pk mz="425.218108" i="2616030.8" sn="18.98" a="2641.13" fwhm="0.001167" res="364359.7" algo="FTMS"/>
<pk mz="426.039684" i="1820302.5" sn="12.49" a="1863.58" fwhm="0.001207" res="352961.9" algo="FTMS"/>
<pk mz="426.046651" i="1582735.9" sn="10.55" a="1163.63" fwhm="0.001020" res="417752.9" algo="FTMS"/>
<pk mz="426.067765" i="3651476.5" sn="27.43" a="3860.89" fwhm="0.001158" res="367958.7" algo="FTMS"/>
<pk mz="426.076024" i="3044246.3" sn="22.48" a="3354.07" fwhm="0.001211" res="351902.4" algo="FTMS"/>
<pk mz="426.104298" i="3013532.3" sn="22.23" a="2984.44" fwhm="0.001043" res="408581.8" algo="FTMS"/>
<pk mz="426.112324" i="3096478.0" sn="22.90" a="3454.22" fwhm="0.001196" res="356179.0" algo="FTMS"/>
<pk mz="426.115474" i="1819550.6" sn="12.48" a="1465.90" fwhm="0.001038" res="410406.0" algo="FTMS"/>
<pk mz="426.122591" i="2174112.3" sn="15.37" a="2009.33" fwhm="0.001141" res="373433.0" algo="FTMS"/>
<pk mz="426.140603" i="1868452.0" sn="12.88" a="1648.97" fwhm="0.001123" res="379626.9" algo="FTMS"/>
<pk mz="426.148730" i="2455973.8" sn="17.67" a="2342.25" fwhm="0.001114" res="382599.7" algo="FTMS"/>
<pk mz="426.185176" i="1169069.5" sn="7.17" a="875.80" fwhm="0.001125" res="378732.3" algo="FTMS"/>
<pk mz="427.015567" i="2136159.0" sn="15.06" a="2073.67" fwhm="0.001170" res="364944.7" algo="FTMS"/>
<pk mz="427.030814" i="2384994.3" sn="17.09" a="2087.48" fwhm="0.001015" res="420759.2" algo="FTMS"/>
<pk mz="427.042179" i="1421668.6" sn="9.23" a="1308.72" fwhm="0.001164" res="366782.9" algo="FTMS"/>
<pk mz="427.051882" i="9736295.0" sn="77.10" a="11681.37" fwhm="0.001213" res="352078.5" algo="FTMS"/>
<pk mz="427.067110" i="1668457.9" sn="11.24" a="1395.52" fwhm="0.001075" res="397435.6" algo="FTMS"/>
<pk mz="427.078306" i="1727340.3" sn="11.73" a="1691.90" fwhm="0.001227" res="348173.9" algo="FTMS"/>
<pk mz="427.088252" i="13480046.0" sn="107.66" a="16754.04" fwhm="0.001206" res="354100.0" algo="FTMS"/>
<pk mz="427.091455" i="2332271.0" sn="16.66" a="2205.56" fwhm="0.001114" res="383476.6" algo="FTMS"/>
<pk mz="427.103496" i="1567857.6" sn="10.42" a="1439.98" fwhm="0.001209" res="353267.2" algo="FTMS"/>
<pk mz="427.124621" i="9721974.0" sn="76.99" a="11755.06" fwhm="0.001211" res="352773.6" algo="FTMS"/>
<pk mz="427.161026" i="5986430.0" sn="46.49" a="6613.57" fwhm="0.001174" res="363799.2" algo="FTMS"/>
<pk mz="427.197415" i="3439749.8" sn="25.70" a="3423.15" fwhm="0.001071" res="398745.3" algo="FTMS"/>
<pk mz="427.233762" i="2298509.5" sn="16.39" a="2111.09" fwhm="0.001118" res="382286.0" algo="FTMS"/>
<pk mz="428.025972" i="1878582.5" sn="12.96" a="1659.17" fwhm="0.001095" res="390896.5" algo="FTMS"/>
<pk mz="428.047191" i="1539387.1" sn="10.19" a="1285.47" fwhm="0.001075" res="398348.1" algo="FTMS"/>
<pk mz="428.055193" i="2076988.8" sn="14.58" a="2100.10" fwhm="0.001218" res="351408.6" algo="FTMS"/>
<pk mz="428.062345" i="1853246.4" sn="12.75" a="1787.94" fwhm="0.001256" res="340765.3" algo="FTMS"/>
<pk mz="428.083451" i="1896258.9" sn="13.10" a="1641.79" fwhm="0.001084" res="395045.2" algo="FTMS"/>
<pk mz="428.091597" i="2607940.5" sn="18.91" a="2723.35" fwhm="0.001201" res="356577.7" algo="FTMS"/>
<pk mz="428.098741" i="1546310.1" sn="10.25" a="1215.04" fwhm="0.001024" res="418201.9" algo="FTMS"/>
<pk mz="428.119806" i="2743626.5" sn="20.02" a="2741.66" fwhm="0.001178" res="363551.6" algo="FTMS"/>
<pk mz="428.127910" i="2255180.3" sn="16.03" a="1913.69" fwhm="0.001056" res="405366.1" algo="FTMS"/>
<pk mz="428.164305" i="1302868.1" sn="8.26" a="956.60" fwhm="0.001090" res="392655.6" algo="FTMS"/>
<pk mz="429.009960" i="3302408.5" sn="24.58" a="3828.42" fwhm="0.001246" res="344225.4" algo="FTMS"/>
<pk mz="429.031119" i="3576845.0" sn="26.82" a="3868.40" fwhm="0.001179" res="363837.6" algo="FTMS"/>
<pk mz="429.046373" i="3926544.3" sn="29.67" a="3939.00" fwhm="0.001107" res="387596.8" algo="FTMS"/>
<pk mz="429.057649" i="2372114.8" sn="16.99" a="2220.43" fwhm="0.001140" res="376501.9" algo="FTMS"/>
<pk mz="429.067527" i="9021973.0" sn="71.27" a="11471.50" fwhm="0.001237" res="346789.6" algo="FTMS"/>
<pk mz="429.082758" i="2694680.0" sn="19.62" a="2567.52" fwhm="0.001106" res="388090.4" algo="FTMS"/>
<pk mz="429.094005" i="2047002.4" sn="14.33" a="2189.81" fwhm="0.001186" res="361677.8" algo="FTMS"/>
<pk mz="429.103875" i="9114141.0" sn="72.02" a="11731.39" fwhm="0.001259" res="340918.1" algo="FTMS"/>
<pk mz="429.107141" i="7126557.0" sn="55.80" a="8587.25" fwhm="0.001223" res="350861.7" algo="FTMS"/>
<pk mz="429.119146" i="2495007.8" sn="17.99" a="2592.63" fwhm="0.001179" res="364020.9" algo="FTMS"/>
<pk mz="429.125013" i="1515809.0" sn="9.86" a="1167.66" fwhm="0.001029" res="417161.1" algo="FTMS"/>
<pk mz="429.140293" i="6431268.5" sn="49.44" a="7666.24" fwhm="0.001239" res="346265.2" algo="FTMS"/>
<pk mz="429.155610" i="1341991.5" sn="8.46" a="1012.65" fwhm="0.001009" res="425412.3" algo="FTMS"/>
<pk mz="429.168513" i="1164202.3" sn="7.03" a="987.50" fwhm="0.001340" res="320347.4" algo="FTMS"/>
<pk mz="429.176695" i="4537900.0" sn="34.19" a="5154.37" fwhm="0.001219" res="352077.5" algo="FTMS"/>
<pk mz="429.213030" i="4009523.8" sn="29.94" a="4396.90" fwhm="0.001186" res="361782.1" algo="FTMS"/>
<pk mz="429.249564" i="2055227.6" sn="14.20" a="2201.20" fwhm="0.001231" res="348840.4" algo="FTMS"/>
<pk mz="430.041654" i="3137252.5" sn="22.91" a="3338.55" fwhm="0.001149" res="374210.3" algo="FTMS"/>
<pk mz="430.052889" i="1214182.9" sn="7.43" a="740.45" fwhm="0.000870" res="494472.0" algo="FTMS"/>
<pk mz="430.062870" i="1201897.0" sn="7.33" a="1062.71" fwhm="0.001233" res="348721.7" algo="FTMS"/>
<pk mz="430.070871" i="2505962.8" sn="17.83" a="2653.70" fwhm="0.001195" res="359861.6" algo="FTMS"/>
<pk mz="430.078041" i="3059436.3" sn="22.29" a="3152.91" fwhm="0.001153" res="373134.3" algo="FTMS"/>
<pk mz="430.085976" i="1358830.0" sn="8.59" a="1166.49" fwhm="0.001071" res="401597.8" algo="FTMS"/>
<pk mz="430.089380" i="2043630.8" sn="14.11" a="1808.82" fwhm="0.001051" res="409065.5" algo="FTMS"/>
<pk mz="430.099175" i="1827568.8" sn="12.37" a="1704.57" fwhm="0.001181" res="364228.1" algo="FTMS"/>
<pk mz="430.107296" i="2190066.5" sn="15.29" a="2063.04" fwhm="0.001098" res="391760.8" algo="FTMS"/>
<pk mz="430.110607" i="1372659.3" sn="8.70" a="1173.01" fwhm="0.001143" res="376374.1" algo="FTMS"/>
<pk mz="430.114369" i="1824756.0" sn="12.34" a="1755.50" fwhm="0.001178" res="365180.5" algo="FTMS"/>
<pk mz="430.135485" i="1759992.5" sn="11.82" a="1454.93" fwhm="0.001110" res="387382.0" algo="FTMS"/>
<pk mz="430.143573" i="1199866.3" sn="7.31" a="858.35" fwhm="0.001017" res="422948.1" algo="FTMS"/>
<pk mz="430.171866" i="1861120.4" sn="12.64" a="1511.02" fwhm="0.001074" res="400681.4" algo="FTMS"/>
<pk mz="430.972776" i="1321643.1" sn="8.29" a="1231.24" fwhm="0.001335" res="322707.3" algo="FTMS"/>
<pk mz="431.025588" i="5177270.5" sn="39.34" a="5999.66" fwhm="0.001229" res="350725.0" algo="FTMS"/>
<pk mz="431.036840" i="2059704.9" sn="14.23" a="1936.04" fwhm="0.001097" res="392955.3" algo="FTMS"/>
<pk mz="431.046745" i="4082619.0" sn="30.52" a="5231.43" fwhm="0.001351" res="318978.9" algo="FTMS"/>
<pk mz="431.061968" i="5177278.0" sn="39.34" a="5773.42" fwhm="0.001174" res="367187.6" algo="FTMS"/>
<pk mz="431.073256" i="2933184.5" sn="21.27" a="3548.06" fwhm="0.001295" res="332908.9" algo="FTMS"/>
<pk mz="431.083138" i="6184898.5" sn="47.45" a="8024.03" fwhm="0.001294" res="333055.2" algo="FTMS"/>
<pk mz="431.098426" i="4991942.0" sn="37.84" a="5823.53" fwhm="0.001228" res="351154.4" algo="FTMS"/>
<pk mz="431.101684" i="4952006.5" sn="37.52" a="5993.24" fwhm="0.001210" res="356235.8" algo="FTMS"/>
<pk mz="431.109727" i="1833928.4" sn="12.42" a="1755.16" fwhm="0.001191" res="361924.9" algo="FTMS"/>
<pk mz="431.119563" i="5000138.5" sn="37.91" a="5758.41" fwhm="0.001223" res="352650.5" algo="FTMS"/>
<pk mz="431.130902" i="1440716.9" sn="9.25" a="1232.98" fwhm="0.001135" res="379861.1" algo="FTMS"/>
<pk mz="431.134748" i="2607053.8" sn="18.64" a="2215.64" fwhm="0.001039" res="414864.2" algo="FTMS"/>
<pk mz="431.155898" i="3661778.3" sn="27.13" a="3886.68" fwhm="0.001190" res="362239.8" algo="FTMS"/>
<pk mz="431.171086" i="2261461.5" sn="15.86" a="2235.80" fwhm="0.001165" res="370028.1" algo="FTMS"/>
<pk mz="431.178414" i="1326551.0" sn="8.33" a="912.92" fwhm="0.001144" res="376884.0" algo="FTMS"/>
<pk mz="431.192251" i="3489242.0" sn="25.74" a="3443.74" fwhm="0.001112" res="387729.1" algo="FTMS"/>
<pk mz="431.226182" i="11871201.0" sn="93.23" a="14558.08" fwhm="0.001222" res="352853.4" algo="FTMS"/>
<pk mz="431.228750" i="2438113.8" sn="17.28" a="2637.10" fwhm="0.001253" res="344107.1" algo="FTMS"/>
<pk mz="431.264974" i="1258473.5" sn="7.78" a="964.77" fwhm="0.001146" res="376167.6" algo="FTMS"/>
<pk mz="432.020960" i="2617994.8" sn="18.73" a="2493.46" fwhm="0.001083" res="399051.8" algo="FTMS"/>
<pk mz="432.028860" i="1719436.5" sn="11.49" a="1384.77" fwhm="0.001036" res="417064.7" algo="FTMS"/>
<pk mz="432.057234" i="4199570.5" sn="31.46" a="4840.47" fwhm="0.001177" res="366950.8" algo="FTMS"/>
<pk mz="432.065466" i="1652628.4" sn="10.96" a="1693.39" fwhm="0.001216" res="355382.3" algo="FTMS"/>
<pk mz="432.068654" i="4338325.0" sn="32.58" a="5054.32" fwhm="0.001235" res="349793.5" algo="FTMS"/>
<pk mz="432.086526" i="1995416.9" sn="13.72" a="1881.79" fwhm="0.001127" res="383511.6" algo="FTMS"/>
<pk mz="432.093645" i="3503258.3" sn="25.86" a="3811.73" fwhm="0.001193" res="362051.8" algo="FTMS"/>
<pk mz="432.101784" i="1418652.1" sn="9.07" a="1378.38" fwhm="0.001328" res="325449.0" algo="FTMS"/>
<pk mz="432.104980" i="2231452.8" sn="15.62" a="2256.41" fwhm="0.001117" res="386808.9" algo="FTMS"/>
<pk mz="432.122881" i="1537952.6" sn="10.03" a="1612.04" fwhm="0.001357" res="318439.0" algo="FTMS"/>
<pk mz="432.130005" i="2045858.1" sn="14.12" a="1951.41" fwhm="0.001159" res="372755.1" algo="FTMS"/>
<pk mz="432.138246" i="1319843.9" sn="8.28" a="913.51" fwhm="0.000932" res="463509.0" algo="FTMS"/>
<pk mz="432.151087" i="1755558.6" sn="11.78" a="1675.39" fwhm="0.001176" res="367422.7" algo="FTMS"/>
<pk mz="432.187563" i="1716910.4" sn="11.47" a="1598.42" fwhm="0.001162" res="371936.0" algo="FTMS"/>
<pk mz="432.229461" i="3414711.3" sn="25.14" a="3605.56" fwhm="0.001179" res="366753.9" algo="FTMS"/>
<pk mz="433.004931" i="2372445.0" sn="16.75" a="2216.79" fwhm="0.001113" res="389093.5" algo="FTMS"/>
<pk mz="433.041242" i="8118629.0" sn="63.02" a="10112.89" fwhm="0.001254" res="345354.7" algo="FTMS"/>
<pk mz="433.052504" i="3509607.3" sn="25.91" a="3893.33" fwhm="0.001233" res="351304.1" algo="FTMS"/>
<pk mz="433.062403" i="2513257.3" sn="17.88" a="3202.51" fwhm="0.001404" res="308368.5" algo="FTMS"/>
<pk mz="433.077518" i="6585708.5" sn="50.67" a="6608.68" fwhm="0.001217" res="355804.8" algo="FTMS"/>
<pk mz="433.078690" i="6007149.0" sn="46.01" a="5589.20" fwhm="0.001160" res="373355.1" algo="FTMS"/>
<pk mz="433.081029" i="2262893.3" sn="15.87" a="2478.30" fwhm="0.001270" res="340915.6" algo="FTMS"/>
<pk mz="433.088964" i="3683695.0" sn="27.31" a="4197.99" fwhm="0.001218" res="355698.1" algo="FTMS"/>
<pk mz="433.098735" i="1875057.1" sn="12.74" a="2032.21" fwhm="0.001221" res="354708.6" algo="FTMS"/>
<pk mz="433.108148" i="1309555.1" sn="8.19" a="1121.65" fwhm="0.001129" res="383518.1" algo="FTMS"/>
<pk mz="433.114005" i="7297396.5" sn="56.40" a="8570.35" fwhm="0.001226" res="353283.8" algo="FTMS"/>
<pk mz="433.117351" i="1747829.0" sn="11.72" a="1441.26" fwhm="0.001071" res="404547.0" algo="FTMS"/>
<pk mz="433.125373" i="1607286.8" sn="10.59" a="1343.49" fwhm="0.001122" res="385993.4" algo="FTMS"/>
<pk mz="433.135224" i="1533816.9" sn="10.00" a="1865.14" fwhm="0.001382" res="313381.0" algo="FTMS"/>
<pk mz="433.150479" i="4013436.3" sn="29.96" a="4184.99" fwhm="0.001117" res="387702.4" algo="FTMS"/>
<pk mz="433.163568" i="1629054.9" sn="10.76" a="1381.49" fwhm="0.001071" res="404437.7" algo="FTMS"/>
<pk mz="433.171576" i="1564544.6" sn="10.24" a="1323.88" fwhm="0.001115" res="388541.6" algo="FTMS"/>
<pk mz="433.186846" i="1836931.9" sn="12.44" a="1729.80" fwhm="0.001147" res="377539.7" algo="FTMS"/>
<pk mz="433.199906" i="1887878.8" sn="12.85" a="1815.27" fwhm="0.001204" res="359932.9" algo="FTMS"/>
<pk mz="433.205411" i="1932679.9" sn="13.21" a="1767.63" fwhm="0.001064" res="407179.7" algo="FTMS"/>
<pk mz="433.208080" i="1459848.4" sn="9.40" a="1413.03" fwhm="0.001169" res="370736.9" algo="FTMS"/>
<pk mz="434.036542" i="3981881.5" sn="29.71" a="4118.59" fwhm="0.001119" res="387749.4" algo="FTMS"/>
<pk mz="434.044573" i="1895995.4" sn="12.91" a="2055.50" fwhm="0.001248" res="347903.5" algo="FTMS"/>
<pk mz="434.072911" i="5849665.5" sn="44.74" a="6666.87" fwhm="0.001195" res="363138.2" algo="FTMS"/>
<pk mz="434.080960" i="2309187.3" sn="16.24" a="2448.41" fwhm="0.001183" res="367006.9" algo="FTMS"/>
<pk mz="434.084251" i="10790468.0" sn="84.53" a="13219.97" fwhm="0.001218" res="356524.5" algo="FTMS"/>
<pk mz="434.109260" i="4846153.0" sn="36.66" a="5494.75" fwhm="0.001202" res="361097.7" algo="FTMS"/>
<pk mz="434.117557" i="1796939.0" sn="12.11" a="1794.44" fwhm="0.001109" res="391322.6" algo="FTMS"/>
<pk mz="434.120449" i="1497419.6" sn="9.70" a="1328.58" fwhm="0.001120" res="387567.3" algo="FTMS"/>
<pk mz="434.145701" i="2324049.0" sn="16.36" a="2391.12" fwhm="0.001206" res="359851.4" algo="FTMS"/>
<pk mz="434.166707" i="5987925.5" sn="45.86" a="7503.32" fwhm="0.001294" res="335602.1" algo="FTMS"/>
<pk mz="434.203300" i="1253981.3" sn="7.74" a="1137.22" fwhm="0.001162" res="373526.7" algo="FTMS"/>
<pk mz="435.020518" i="6635276.5" sn="51.07" a="8019.85" fwhm="0.001249" res="348349.7" algo="FTMS"/>
<pk mz="435.054601" i="2591507.8" sn="18.51" a="2490.64" fwhm="0.001098" res="396306.5" algo="FTMS"/>
<pk mz="435.056929" i="11740948.0" sn="92.18" a="14931.57" fwhm="0.001245" res="349352.3" algo="FTMS"/>
<pk mz="435.068226" i="4246806.5" sn="31.84" a="5184.97" fwhm="0.001299" res="334889.0" algo="FTMS"/>
<pk mz="435.076325" i="1682712.3" sn="11.19" a="1377.19" fwhm="0.001000" res="434944.2" algo="FTMS"/>
<pk mz="435.077904" i="1711128.6" sn="11.42" a="1715.09" fwhm="0.001178" res="369406.3" algo="FTMS"/>
<pk mz="435.087623" i="1316634.8" sn="8.24" a="897.61" fwhm="0.001019" res="427014.4" algo="FTMS"/>
<pk mz="435.093315" i="13217564.0" sn="104.07" a="16916.35" fwhm="0.001258" res="345876.2" algo="FTMS"/>
<pk mz="435.096576" i="3702044.5" sn="27.45" a="4028.85" fwhm="0.001164" res="373811.9" algo="FTMS"/>
<pk mz="435.104565" i="3168542.3" sn="23.16" a="3229.10" fwhm="0.001139" res="382101.7" algo="FTMS"/>
<pk mz="435.114513" i="1626656.5" sn="10.74" a="2029.91" fwhm="0.001543" res="281969.6" algo="FTMS"/>
<pk mz="435.129676" i="8818468.0" sn="68.65" a="11105.54" fwhm="0.001276" res="341135.3" algo="FTMS"/>
<pk mz="435.150805" i="1572648.3" sn="10.31" a="1415.40" fwhm="0.001172" res="371402.2" algo="FTMS"/>
<pk mz="435.166079" i="4043563.5" sn="30.20" a="4481.96" fwhm="0.001216" res="357846.6" algo="FTMS"/>
<pk mz="435.179198" i="1476654.4" sn="9.53" a="1227.63" fwhm="0.001077" res="404200.3" algo="FTMS"/>
<pk mz="435.202547" i="1373235.4" sn="8.70" a="1152.62" fwhm="0.001156" res="376456.4" algo="FTMS"/>
<pk mz="435.215731" i="1512502.1" sn="9.82" a="1561.82" fwhm="0.001268" res="343285.6" algo="FTMS"/>
<pk mz="436.015917" i="1310177.9" sn="8.19" a="1352.16" fwhm="0.001461" res="298536.7" algo="FTMS"/>
<pk mz="436.023872" i="1484771.6" sn="9.60" a="1371.30" fwhm="0.001193" res="365404.2" algo="FTMS"/>
<pk mz="436.052152" i="5441513.5" sn="41.46" a="6595.54" fwhm="0.001294" res="336988.6" algo="FTMS"/>
<pk mz="436.060199" i="3181547.3" sn="23.26" a="3282.22" fwhm="0.001131" res="385628.0" algo="FTMS"/>
<pk mz="436.063433" i="1353836.0" sn="8.54" a="1390.84" fwhm="0.001435" res="303845.1" algo="FTMS"/>
<pk mz="436.072421" i="1439214.0" sn="9.23" a="1200.64" fwhm="0.001139" res="382743.1" algo="FTMS"/>
<pk mz="436.088512" i="5913585.5" sn="45.26" a="6979.32" fwhm="0.001243" res="350703.8" algo="FTMS"/>
<pk mz="436.096720" i="3530227.3" sn="26.07" a="3874.25" fwhm="0.001171" res="372437.5" algo="FTMS"/>
<pk mz="436.099885" i="7353332.0" sn="56.85" a="9453.07" fwhm="0.001262" res="345572.7" algo="FTMS"/>
<pk mz="436.108876" i="1355765.9" sn="8.56" a="1051.05" fwhm="0.000971" res="449039.4" algo="FTMS"/>
<pk mz="436.124954" i="4510713.5" sn="33.96" a="4904.39" fwhm="0.001186" res="367695.9" algo="FTMS"/>
<pk mz="436.133071" i="2651643.0" sn="18.99" a="2851.78" fwhm="0.001204" res="362255.2" algo="FTMS"/>
<pk mz="436.161421" i="1916161.1" sn="13.07" a="2117.74" fwhm="0.001250" res="348978.5" algo="FTMS"/>
<pk mz="436.169308" i="1242114.8" sn="7.64" a="1064.17" fwhm="0.001128" res="386648.9" algo="FTMS"/>
<pk mz="436.182609" i="1285125.6" sn="7.99" a="933.96" fwhm="0.001108" res="393675.3" algo="FTMS"/>
<pk mz="437.036183" i="10082493.0" sn="78.82" a="12426.53" fwhm="0.001243" res="351473.4" algo="FTMS"/>
<pk mz="437.047444" i="1415359.6" sn="9.04" a="1185.39" fwhm="0.001065" res="410547.1" algo="FTMS"/>
<pk mz="437.072625" i="13605061.0" sn="107.18" a="17211.86" fwhm="0.001254" res="348444.1" algo="FTMS"/>
<pk mz="437.075897" i="1168325.8" sn="7.05" a="758.53" fwhm="0.000967" res="451800.1" algo="FTMS"/>
<pk mz="437.083895" i="4163783.5" sn="31.17" a="4565.87" fwhm="0.001197" res="365040.6" algo="FTMS"/>
<pk mz="437.089723" i="2193608.8" sn="15.30" a="2680.85" fwhm="0.001315" res="332446.2" algo="FTMS"/>
<pk mz="437.092070" i="1476809.3" sn="9.53" a="1241.42" fwhm="0.001075" res="406521.0" algo="FTMS"/>
<pk mz="437.108995" i="14645453.0" sn="115.56" a="18172.11" fwhm="0.001243" res="351605.7" algo="FTMS"/>
<pk mz="437.112355" i="2326221.5" sn="16.37" a="2360.60" fwhm="0.001207" res="362095.4" algo="FTMS"/>
<pk mz="437.120132" i="2577103.3" sn="18.39" a="2483.78" fwhm="0.001121" res="390069.6" algo="FTMS"/>
<pk mz="437.145363" i="8435925.0" sn="65.56" a="10664.40" fwhm="0.001257" res="347694.9" algo="FTMS"/>
<pk mz="437.158543" i="1451479.5" sn="9.33" a="1221.52" fwhm="0.001101" res="397097.4" algo="FTMS"/>
<pk mz="437.181688" i="3576540.5" sn="26.44" a="4509.21" fwhm="0.001336" res="327121.0" algo="FTMS"/>
<pk mz="437.194773" i="2007007.3" sn="13.80" a="2165.48" fwhm="0.001197" res="365235.6" algo="FTMS"/>
<pk mz="437.218250" i="1553124.4" sn="10.15" a="1520.99" fwhm="0.001226" res="356515.5" algo="FTMS"/>
<pk mz="438.031448" i="2375059.8" sn="16.76" a="2673.40" fwhm="0.001280" res="342135.9" algo="FTMS"/>
<pk mz="438.039505" i="2606997.5" sn="18.63" a="2905.63" fwhm="0.001303" res="336134.7" algo="FTMS"/>
<pk mz="438.046641" i="1348758.9" sn="8.50" a="1080.28" fwhm="0.001063" res="412102.5" algo="FTMS"/>
<pk mz="438.067832" i="5175707.5" sn="39.31" a="6023.86" fwhm="0.001225" res="357626.5" algo="FTMS"/>
<pk mz="438.075961" i="3550109.3" sn="26.22" a="3775.25" fwhm="0.001202" res="364331.2" algo="FTMS"/>
<pk mz="438.079168" i="6211998.0" sn="47.66" a="7938.95" fwhm="0.001335" res="328102.5" algo="FTMS"/>
<pk mz="438.104160" i="5706147.5" sn="43.58" a="6519.53" fwhm="0.001233" res="355448.9" algo="FTMS"/>
<pk mz="438.112264" i="3354533.0" sn="24.65" a="3930.34" fwhm="0.001268" res="345490.8" algo="FTMS"/>
<pk mz="438.115418" i="1688997.8" sn="11.24" a="1805.76" fwhm="0.001358" res="322517.2" algo="FTMS"/>
<pk mz="438.124465" i="5666215.5" sn="43.26" a="6642.48" fwhm="0.001249" res="350862.8" algo="FTMS"/>
<pk mz="438.140513" i="3525035.3" sn="26.02" a="3577.93" fwhm="0.001111" res="394540.7" algo="FTMS"/>
<pk mz="438.148698" i="2299309.0" sn="16.15" a="2134.07" fwhm="0.001109" res="395097.9" algo="FTMS"/>
<pk mz="438.160647" i="1338287.5" sn="8.41" a="983.15" fwhm="0.001115" res="392978.9" algo="FTMS"/>
<pk mz="439.015422" i="3311720.3" sn="24.30" a="3890.32" fwhm="0.001300" res="337671.7" algo="FTMS"/>
<pk mz="439.030747" i="2298987.5" sn="16.15" a="2304.35" fwhm="0.001218" res="360352.1" algo="FTMS"/>
<pk mz="439.051834" i="11981424.0" sn="94.11" a="15995.09" fwhm="0.001294" res="339199.7" algo="FTMS"/>
<pk mz="439.063057" i="1907058.6" sn="12.99" a="2078.75" fwhm="0.001253" res="350527.0" algo="FTMS"/>
<pk mz="439.088238" i="15940216.0" sn="125.98" a="20926.21" fwhm="0.001285" res="341670.9" algo="FTMS"/>
<pk mz="439.091508" i="3412088.8" sn="25.11" a="4067.74" fwhm="0.001275" res="344264.2" algo="FTMS"/>
<pk mz="439.099505" i="2687610.5" sn="19.28" a="2830.00" fwhm="0.001204" res="364663.4" algo="FTMS"/>
<pk mz="439.124624" i="14848640.0" sn="117.19" a="18937.65" fwhm="0.001276" res="344064.4" algo="FTMS"/>
<pk mz="439.127881" i="13251201.0" sn="104.33" a="16503.12" fwhm="0.001260" res="348447.2" algo="FTMS"/>
<pk mz="439.135934" i="1666434.4" sn="11.05" a="1596.69" fwhm="0.001152" res="381338.6" algo="FTMS"/>
<pk mz="439.160995" i="6533768.0" sn="50.24" a="7688.56" fwhm="0.001247" res="352224.5" algo="FTMS"/>
<pk mz="439.191628" i="1201294.4" sn="7.31" a="867.58" fwhm="0.001062" res="413360.6" algo="FTMS"/>
<pk mz="439.197286" i="2860175.8" sn="20.67" a="3635.59" fwhm="0.001327" res="330856.9" algo="FTMS"/>
<pk mz="439.233843" i="1819287.5" sn="12.28" a="1512.26" fwhm="0.001136" res="386646.1" algo="FTMS"/>
<pk mz="439.270336" i="1174175.5" sn="7.09" a="920.41" fwhm="0.001169" res="375758.5" algo="FTMS"/>
<pk mz="440.026145" i="1727299.4" sn="11.54" a="2122.71" fwhm="0.001545" res="284720.2" algo="FTMS"/>
<pk mz="440.047006" i="1986119.9" sn="13.63" a="1760.22" fwhm="0.001164" res="378183.0" algo="FTMS"/>
<pk mz="440.055336" i="2259529.8" sn="15.60" a="2550.33" fwhm="0.001337" res="329142.4" algo="FTMS"/>
<pk mz="440.062451" i="1269835.3" sn="7.75" a="1019.96" fwhm="0.001234" res="356624.7" algo="FTMS"/>
<pk mz="440.083538" i="3790671.8" sn="27.76" a="4393.37" fwhm="0.001297" res="339239.2" algo="FTMS"/>
<pk mz="440.091581" i="3167057.5" sn="22.81" a="3451.85" fwhm="0.001208" res="364404.5" algo="FTMS"/>
<pk mz="440.094816" i="6570834.0" sn="49.83" a="8296.07" fwhm="0.001285" res="342427.4" algo="FTMS"/>
<pk mz="440.119960" i="2896215.8" sn="20.66" a="3350.40" fwhm="0.001229" res="358071.7" algo="FTMS"/>
<pk mz="440.128037" i="3592537.5" sn="26.18" a="3971.26" fwhm="0.001211" res="363578.7" algo="FTMS"/>
<pk mz="440.131156" i="2106202.0" sn="14.39" a="2371.99" fwhm="0.001313" res="335240.7" algo="FTMS"/>
<pk mz="440.156104" i="1484383.5" sn="9.45" a="1569.47" fwhm="0.001255" res="350618.0" algo="FTMS"/>
<pk mz="440.164402" i="1464929.4" sn="9.30" a="1081.00" fwhm="0.000986" res="446291.8" algo="FTMS"/>
<pk mz="441.010206" i="2092569.4" sn="14.28" a="2049.12" fwhm="0.001149" res="383871.7" algo="FTMS"/>
<pk mz="441.031086" i="5209118.0" sn="39.01" a="6601.79" fwhm="0.001286" res="342976.3" algo="FTMS"/>
<pk mz="441.046288" i="3077153.3" sn="22.09" a="3573.99" fwhm="0.001300" res="339331.2" algo="FTMS"/>
<pk mz="441.057632" i="1933091.6" sn="13.01" a="1925.19" fwhm="0.001211" res="364283.4" algo="FTMS"/>
<pk mz="441.067482" i="12663846.0" sn="98.19" a="16765.19" fwhm="0.001304" res="338319.6" algo="FTMS"/>
<pk mz="441.082649" i="1667625.1" sn="10.90" a="1186.34" fwhm="0.000983" res="448497.0" algo="FTMS"/>
<pk mz="441.103902" i="13237294.0" sn="102.74" a="17531.13" fwhm="0.001302" res="338811.0" algo="FTMS"/>
<pk mz="441.107162" i="3732014.5" sn="27.29" a="3923.54" fwhm="0.001186" res="372025.7" algo="FTMS"/>
<pk mz="441.114972" i="1610288.1" sn="10.45" a="1661.69" fwhm="0.001260" res="350042.8" algo="FTMS"/>
<pk mz="441.119238" i="1749809.1" sn="11.56" a="1555.98" fwhm="0.001095" res="403009.4" algo="FTMS"/>
<pk mz="441.140292" i="10101814.0" sn="77.85" a="13004.89" fwhm="0.001300" res="339344.4" algo="FTMS"/>
<pk mz="441.155406" i="1315385.0" sn="8.11" a="1051.57" fwhm="0.001104" res="399699.0" algo="FTMS"/>
<pk mz="441.176646" i="4866109.5" sn="36.29" a="5654.98" fwhm="0.001234" res="357441.3" algo="FTMS"/>
<pk mz="441.213097" i="2902597.5" sn="20.71" a="2791.30" fwhm="0.001109" res="397779.2" algo="FTMS"/>
<pk mz="441.249447" i="2047565.5" sn="13.92" a="1989.63" fwhm="0.001188" res="371435.0" algo="FTMS"/>
<pk mz="441.285820" i="1231317.4" sn="7.44" a="1064.02" fwhm="0.001184" res="372691.7" algo="FTMS"/>
<pk mz="442.034426" i="1418488.9" sn="8.92" a="1420.99" fwhm="0.001400" res="315713.6" algo="FTMS"/>
<pk mz="442.041507" i="2469626.5" sn="17.27" a="2480.50" fwhm="0.001161" res="380815.7" algo="FTMS"/>
<pk mz="442.052601" i="1473020.9" sn="9.36" a="1200.61" fwhm="0.001091" res="405142.0" algo="FTMS"/>
<pk mz="442.062844" i="2087423.1" sn="14.23" a="2195.67" fwhm="0.001229" res="359576.1" algo="FTMS"/>
<pk mz="442.070852" i="2682624.8" sn="18.96" a="2944.76" fwhm="0.001226" res="360654.8" algo="FTMS"/>
<pk mz="442.078028" i="1912322.4" sn="12.84" a="1999.65" fwhm="0.001205" res="366786.9" algo="FTMS"/>
<pk mz="442.089142" i="1288452.9" sn="7.89" a="864.01" fwhm="0.001120" res="394638.2" algo="FTMS"/>
<pk mz="442.099206" i="3049735.0" sn="21.87" a="3107.98" fwhm="0.001128" res="391988.6" algo="FTMS"/>
<pk mz="442.107219" i="2772232.8" sn="19.67" a="2905.88" fwhm="0.001187" res="372438.3" algo="FTMS"/>
<pk mz="442.110353" i="1211913.5" sn="7.28" a="939.99" fwhm="0.001103" res="400682.5" algo="FTMS"/>
<pk mz="442.135494" i="1676047.0" sn="10.97" a="1378.15" fwhm="0.001049" res="421609.6" algo="FTMS"/>
<pk mz="442.143616" i="2158352.8" sn="14.80" a="2076.52" fwhm="0.001173" res="376973.1" algo="FTMS"/>
<pk mz="442.988985" i="1264842.0" sn="7.70" a="1050.13" fwhm="0.001172" res="377926.4" algo="FTMS"/>
<pk mz="443.025632" i="5077458.0" sn="37.97" a="5943.72" fwhm="0.001253" res="353510.4" algo="FTMS"/>
<pk mz="443.036884" i="1503444.5" sn="9.60" a="1286.61" fwhm="0.001109" res="399375.4" algo="FTMS"/>
<pk mz="443.046743" i="7013846.5" sn="53.34" a="9373.82" fwhm="0.001354" res="327114.5" algo="FTMS"/>
<pk mz="443.061974" i="3458010.0" sn="25.11" a="4113.64" fwhm="0.001294" res="342379.1" algo="FTMS"/>
<pk mz="443.073207" i="2165724.5" sn="14.85" a="2514.62" fwhm="0.001440" res="307605.5" algo="FTMS"/>
<pk mz="443.083173" i="11077087.0" sn="85.59" a="15073.92" fwhm="0.001328" res="333620.2" algo="FTMS"/>
<pk mz="443.098368" i="2736610.0" sn="19.39" a="3063.04" fwhm="0.001184" res="374201.3" algo="FTMS"/>
<pk mz="443.109602" i="1457380.5" sn="9.23" a="1261.58" fwhm="0.001155" res="383724.1" algo="FTMS"/>
<pk mz="443.119580" i="8388070.5" sn="64.24" a="10575.08" fwhm="0.001300" res="340991.9" algo="FTMS"/>
<pk mz="443.122806" i="12580327.0" sn="97.52" a="16348.76" fwhm="0.001308" res="338665.3" algo="FTMS"/>
<pk mz="443.134833" i="1883114.0" sn="12.61" a="1852.58" fwhm="0.001474" res="300670.8" algo="FTMS"/>
<pk mz="443.155878" i="5177838.5" sn="38.76" a="6710.04" fwhm="0.001334" res="332233.6" algo="FTMS"/>
<pk mz="443.171060" i="1798642.0" sn="11.94" a="1820.75" fwhm="0.001294" res="342350.2" algo="FTMS"/>
<pk mz="443.192259" i="5493238.5" sn="41.27" a="6936.22" fwhm="0.001328" res="333777.9" algo="FTMS"/>
<pk mz="443.228618" i="3864062.8" sn="28.33" a="4156.38" fwhm="0.001234" res="359191.4" algo="FTMS"/>
<pk mz="443.265082" i="1796102.6" sn="11.92" a="1519.41" fwhm="0.001059" res="418702.3" algo="FTMS"/>
<pk mz="444.020851" i="2561197.0" sn="17.99" a="3032.98" fwhm="0.001346" res="329834.1" algo="FTMS"/>
<pk mz="444.029132" i="1218478.9" sn="7.33" a="856.66" fwhm="0.001081" res="410713.8" algo="FTMS"/>
<pk mz="444.050001" i="1776819.5" sn="11.77" a="1893.82" fwhm="0.001254" res="353983.4" algo="FTMS"/>
<pk mz="444.057237" i="3430581.0" sn="24.89" a="3778.63" fwhm="0.001240" res="358249.6" algo="FTMS"/>
<pk mz="444.068415" i="1593527.6" sn="10.31" a="1574.81" fwhm="0.001257" res="353231.8" algo="FTMS"/>
<pk mz="444.078514" i="2018489.8" sn="13.68" a="2077.79" fwhm="0.001147" res="387014.8" algo="FTMS"/>
<pk mz="444.086434" i="2186939.5" sn="15.02" a="2272.84" fwhm="0.001116" res="398007.8" algo="FTMS"/>
<pk mz="444.093557" i="1758909.1" sn="11.62" a="1642.95" fwhm="0.001203" res="369013.5" algo="FTMS"/>
<pk mz="444.104988" i="1771967.6" sn="11.73" a="1844.28" fwhm="0.001243" res="357219.2" algo="FTMS"/>
<pk mz="444.114907" i="1366977.9" sn="8.51" a="1236.33" fwhm="0.001121" res="396019.5" algo="FTMS"/>
<pk mz="444.122889" i="1993411.6" sn="13.48" a="2094.69" fwhm="0.001180" res="376450.4" algo="FTMS"/>
<pk mz="444.151173" i="1803465.8" sn="11.98" a="1659.78" fwhm="0.001123" res="395577.7" algo="FTMS"/>
<pk mz="444.159255" i="1871563.6" sn="12.52" a="1968.65" fwhm="0.001260" res="352487.5" algo="FTMS"/>
<pk mz="445.005030" i="2906502.8" sn="20.73" a="3552.03" fwhm="0.001367" res="325545.5" algo="FTMS"/>
<pk mz="445.025925" i="1344395.3" sn="8.33" a="1019.87" fwhm="0.001078" res="412709.1" algo="FTMS"/>
<pk mz="445.041281" i="6488974.5" sn="49.17" a="8055.01" fwhm="0.001267" res="351146.2" algo="FTMS"/>
<pk mz="445.052603" i="2471313.3" sn="17.28" a="2353.65" fwhm="0.001106" res="402569.5" algo="FTMS"/>
<pk mz="445.062395" i="5716883.5" sn="43.04" a="7282.62" fwhm="0.001320" res="337118.6" algo="FTMS"/>
<pk mz="445.077583" i="4968342.5" sn="37.10" a="5769.02" fwhm="0.001216" res="366138.7" algo="FTMS"/>
<pk mz="445.088990" i="2289049.3" sn="15.83" a="2483.92" fwhm="0.001320" res="337067.0" algo="FTMS"/>
<pk mz="445.098780" i="5879707.5" sn="44.33" a="8366.40" fwhm="0.001420" res="313523.9" algo="FTMS"/>
<pk mz="445.114050" i="3963806.8" sn="29.12" a="4802.44" fwhm="0.001321" res="337074.6" algo="FTMS"/>
<pk mz="445.117282" i="1797535.5" sn="11.93" a="1786.30" fwhm="0.001212" res="367359.8" algo="FTMS"/>
<pk mz="445.125371" i="1420961.3" sn="8.94" a="1519.42" fwhm="0.001328" res="335183.4" algo="FTMS"/>
<pk mz="445.135202" i="3817379.5" sn="27.96" a="4858.94" fwhm="0.001313" res="339051.6" algo="FTMS"/>
<pk mz="445.150495" i="2391463.0" sn="16.64" a="2745.55" fwhm="0.001311" res="339442.4" algo="FTMS"/>
<pk mz="445.153483" i="1221799.5" sn="7.36" a="872.08" fwhm="0.001041" res="427745.1" algo="FTMS"/>
<pk mz="445.163409" i="1398697.8" sn="8.76" a="1467.35" fwhm="0.001619" res="274886.9" algo="FTMS"/>
<pk mz="445.171594" i="2989483.5" sn="21.39" a="3227.40" fwhm="0.001217" res="365711.2" algo="FTMS"/>
<pk mz="445.186735" i="4308911.0" sn="31.86" a="5576.12" fwhm="0.001374" res="324100.5" algo="FTMS"/>
<pk mz="445.207911" i="3313587.5" sn="23.96" a="3901.89" fwhm="0.001279" res="348033.3" algo="FTMS"/>
<pk mz="445.230327" i="1340600.6" sn="8.30" a="1028.49" fwhm="0.001065" res="417876.2" algo="FTMS"/>
<pk mz="445.241971" i="2664891.3" sn="18.81" a="3209.93" fwhm="0.001327" res="335439.2" algo="FTMS"/>
<pk mz="445.244375" i="1758651.6" sn="11.62" a="1672.91" fwhm="0.001169" res="380955.6" algo="FTMS"/>
<pk mz="446.036581" i="2995307.8" sn="21.43" a="3563.93" fwhm="0.001286" res="346950.5" algo="FTMS"/>
<pk mz="446.044544" i="1617261.5" sn="10.50" a="1397.65" fwhm="0.001110" res="401977.1" algo="FTMS"/>
<pk mz="446.065740" i="1210738.3" sn="7.27" a="786.64" fwhm="0.001010" res="441600.0" algo="FTMS"/>
<pk mz="446.072842" i="3831923.8" sn="28.07" a="4210.41" fwhm="0.001172" res="380732.4" algo="FTMS"/>
<pk mz="446.080897" i="1335413.6" sn="8.26" a="1115.25" fwhm="0.001157" res="385452.5" algo="FTMS"/>
<pk mz="446.084150" i="5636214.5" sn="42.40" a="7595.03" fwhm="0.001370" res="325722.5" algo="FTMS"/>
<pk mz="446.109302" i="3057788.0" sn="21.93" a="3748.73" fwhm="0.001355" res="329294.4" algo="FTMS"/>
<pk mz="446.120598" i="2315902.5" sn="16.04" a="2714.08" fwhm="0.001386" res="321849.3" algo="FTMS"/>
<pk mz="446.130516" i="1329280.8" sn="8.21" a="974.95" fwhm="0.001053" res="423484.4" algo="FTMS"/>
<pk mz="446.138425" i="1225090.5" sn="7.38" a="1069.92" fwhm="0.001114" res="400360.7" algo="FTMS"/>
<pk mz="446.145630" i="1674116.1" sn="10.95" a="1634.52" fwhm="0.001166" res="382735.6" algo="FTMS"/>
<pk mz="446.190167" i="2017934.0" sn="13.68" a="2142.85" fwhm="0.001261" res="353858.8" algo="FTMS"/>
<pk mz="446.193513" i="2350222.8" sn="16.31" a="2871.13" fwhm="0.001375" res="324429.1" algo="FTMS"/>
<pk mz="447.020571" i="4985159.5" sn="37.23" a="5913.31" fwhm="0.001283" res="348291.0" algo="FTMS"/>
<pk mz="447.031913" i="1834570.0" sn="12.22" a="2290.25" fwhm="0.001405" res="318060.0" algo="FTMS"/>
<pk mz="447.041842" i="1582412.3" sn="10.22" a="1772.22" fwhm="0.001340" res="333535.1" algo="FTMS"/>
<pk mz="447.056973" i="7829839.5" sn="59.81" a="9823.78" fwhm="0.001296" res="345065.4" algo="FTMS"/>
<pk mz="447.068185" i="3440466.3" sn="24.97" a="3805.98" fwhm="0.001248" res="358337.7" algo="FTMS"/>
<pk mz="447.078031" i="3199316.3" sn="23.05" a="3691.91" fwhm="0.001298" res="344559.6" algo="FTMS"/>
<pk mz="447.087546" i="1205846.5" sn="7.23" a="1189.45" fwhm="0.001317" res="339391.7" algo="FTMS"/>
<pk mz="447.093307" i="7466328.0" sn="56.92" a="9369.68" fwhm="0.001296" res="345104.1" algo="FTMS"/>
<pk mz="447.096588" i="3229016.5" sn="23.29" a="3467.74" fwhm="0.001227" res="364356.2" algo="FTMS"/>
<pk mz="447.104550" i="2398042.3" sn="16.69" a="2586.02" fwhm="0.001278" res="349813.9" algo="FTMS"/>
<pk mz="447.114506" i="2750300.5" sn="19.49" a="3462.10" fwhm="0.001349" res="331531.2" algo="FTMS"/>
<pk mz="447.129648" i="5599584.0" sn="42.10" a="6982.08" fwhm="0.001262" res="354304.9" algo="FTMS"/>
<pk mz="447.150905" i="1599588.6" sn="10.35" a="1589.22" fwhm="0.001192" res="375217.1" algo="FTMS"/>
<pk mz="447.166095" i="2308456.0" sn="15.98" a="2632.36" fwhm="0.001356" res="329672.9" algo="FTMS"/>
<pk mz="447.179242" i="1469291.0" sn="9.32" a="1167.94" fwhm="0.001072" res="417339.2" algo="FTMS"/>
<pk mz="447.187356" i="1717612.9" sn="11.29" a="1819.91" fwhm="0.001359" res="329049.9" algo="FTMS"/>
<pk mz="447.223524" i="1517429.0" sn="9.70" a="1521.79" fwhm="0.001352" res="330709.6" algo="FTMS"/>
<pk mz="447.259650" i="1182077.0" sn="7.04" a="1236.35" fwhm="0.001460" res="306318.2" algo="FTMS"/>
<pk mz="448.015736" i="1772070.9" sn="11.72" a="1671.71" fwhm="0.001147" res="390507.6" algo="FTMS"/>
<pk mz="448.052149" i="4423215.0" sn="32.76" a="6073.86" fwhm="0.001352" res="331359.0" algo="FTMS"/>
<pk mz="448.060360" i="2239025.0" sn="15.43" a="2339.42" fwhm="0.001163" res="385415.3" algo="FTMS"/>
<pk mz="448.063394" i="3053617.8" sn="21.89" a="3451.19" fwhm="0.001279" res="350210.1" algo="FTMS"/>
<pk mz="448.088536" i="3896375.3" sn="28.58" a="5179.94" fwhm="0.001410" res="317833.2" algo="FTMS"/>
<pk mz="448.099900" i="43082296.0" sn="339.62" a="59069.93" fwhm="0.001320" res="339554.2" algo="FTMS"/>
<pk mz="448.124994" i="3193407.5" sn="23.00" a="3836.52" fwhm="0.001341" res="334135.8" algo="FTMS"/>
<pk mz="448.133015" i="1607233.3" sn="10.41" a="1478.13" fwhm="0.001165" res="384814.0" algo="FTMS"/>
<pk mz="448.161372" i="2014279.8" sn="13.64" a="2059.18" fwhm="0.001217" res="368264.6" algo="FTMS"/>
<pk mz="448.182543" i="1205068.5" sn="7.22" a="1086.90" fwhm="0.001182" res="379208.4" algo="FTMS"/>
<pk mz="448.218959" i="1242964.6" sn="7.52" a="936.90" fwhm="0.001240" res="361352.2" algo="FTMS"/>
<pk mz="448.999731" i="1702661.0" sn="11.17" a="1511.89" fwhm="0.001187" res="378332.4" algo="FTMS"/>
<pk mz="449.036182" i="8145677.5" sn="62.31" a="10585.11" fwhm="0.001342" res="334529.4" algo="FTMS"/>
<pk mz="449.047372" i="2167567.8" sn="14.86" a="2293.33" fwhm="0.001234" res="364001.6" algo="FTMS"/>
<pk mz="449.055761" i="1655313.8" sn="10.79" a="1794.17" fwhm="0.001304" res="344284.3" algo="FTMS"/>
<pk mz="449.072561" i="9431830.0" sn="72.52" a="12032.04" fwhm="0.001291" res="347932.5" algo="FTMS"/>
<pk mz="449.075861" i="1183510.3" sn="7.05" a="844.64" fwhm="0.001115" res="402863.5" algo="FTMS"/>
<pk mz="449.083779" i="3435288.0" sn="24.92" a="4341.26" fwhm="0.001358" res="330633.2" algo="FTMS"/>
<pk mz="449.093802" i="1316122.4" sn="8.10" a="1295.48" fwhm="0.001232" res="364442.5" algo="FTMS"/>
<pk mz="449.103299" i="5994268.5" sn="45.23" a="8239.87" fwhm="0.001328" res="338149.8" algo="FTMS"/>
<pk mz="449.108951" i="11721502.0" sn="90.69" a="15981.65" fwhm="0.001327" res="338556.6" algo="FTMS"/>
<pk mz="449.112218" i="8420127.0" sn="64.49" a="10740.95" fwhm="0.001299" res="345782.0" algo="FTMS"/>
<pk mz="449.120247" i="1952032.4" sn="13.15" a="1809.17" fwhm="0.001163" res="386114.2" algo="FTMS"/>
<pk mz="449.145349" i="5936934.0" sn="44.78" a="8054.31" fwhm="0.001316" res="341236.4" algo="FTMS"/>
<pk mz="449.181784" i="2575150.3" sn="18.09" a="2690.83" fwhm="0.001204" res="372974.1" algo="FTMS"/>
<pk mz="449.194767" i="1825073.3" sn="12.14" a="1669.19" fwhm="0.001134" res="396289.3" algo="FTMS"/>
<pk mz="450.031428" i="2560495.5" sn="17.98" a="2633.11" fwhm="0.001230" res="365803.7" algo="FTMS"/>
<pk mz="450.039404" i="2004209.3" sn="13.56" a="2270.35" fwhm="0.001356" res="331859.1" algo="FTMS"/>
<pk mz="450.067820" i="5041143.5" sn="37.67" a="6256.54" fwhm="0.001299" res="346419.7" algo="FTMS"/>
<pk mz="450.075907" i="2960377.5" sn="21.15" a="3585.82" fwhm="0.001399" res="321754.3" algo="FTMS"/>
<pk mz="450.079157" i="14892026.0" sn="115.86" a="20078.31" fwhm="0.001333" res="337607.9" algo="FTMS"/>
<pk mz="450.104175" i="6430720.0" sn="48.70" a="8037.04" fwhm="0.001316" res="342029.7" algo="FTMS"/>
<pk mz="450.112271" i="3683841.8" sn="26.89" a="4191.10" fwhm="0.001263" res="356455.0" algo="FTMS"/>
<pk mz="450.115481" i="5731330.5" sn="43.14" a="7426.12" fwhm="0.001346" res="334377.4" algo="FTMS"/>
<pk mz="450.140612" i="2814984.3" sn="20.00" a="2968.93" fwhm="0.001206" res="373243.1" algo="FTMS"/>
<pk mz="450.148868" i="1332490.1" sn="8.23" a="1294.14" fwhm="0.001287" res="349839.3" algo="FTMS"/>
<pk mz="450.176995" i="1352208.5" sn="8.38" a="1192.35" fwhm="0.001075" res="418963.9" algo="FTMS"/>
<pk mz="451.015446" i="2995920.3" sn="21.43" a="3583.21" fwhm="0.001308" res="344818.9" algo="FTMS"/>
<pk mz="451.051816" i="10175705.0" sn="78.42" a="13503.20" fwhm="0.001333" res="338472.2" algo="FTMS"/>
<pk mz="451.063168" i="2798811.3" sn="19.87" a="3418.02" fwhm="0.001329" res="339326.0" algo="FTMS"/>
<pk mz="451.082530" i="1736415.6" sn="11.43" a="1603.15" fwhm="0.001206" res="374102.7" algo="FTMS"/>
<pk mz="451.088217" i="10943713.0" sn="84.52" a="14194.64" fwhm="0.001293" res="348850.6" algo="FTMS"/>
<pk mz="451.091480" i="1841889.8" sn="12.27" a="2160.80" fwhm="0.001452" res="310643.0" algo="FTMS"/>
<pk mz="451.099520" i="3578595.5" sn="26.05" a="4183.35" fwhm="0.001283" res="351676.3" algo="FTMS"/>
<pk mz="451.107791" i="1299685.5" sn="7.97" a="1125.59" fwhm="0.001151" res="391948.6" algo="FTMS"/>
<pk mz="451.124634" i="10323177.0" sn="79.59" a="13917.49" fwhm="0.001343" res="335849.7" algo="FTMS"/>
<pk mz="451.127825" i="1296618.1" sn="7.94" a="1185.21" fwhm="0.001177" res="383214.4" algo="FTMS"/>
<pk mz="451.135810" i="1472235.9" sn="9.34" a="1164.28" fwhm="0.001045" res="431540.1" algo="FTMS"/>
<pk mz="451.161030" i="4840689.5" sn="36.07" a="6310.89" fwhm="0.001338" res="337293.7" algo="FTMS"/>
<pk mz="451.174213" i="1772276.8" sn="11.72" a="2056.98" fwhm="0.001418" res="318072.0" algo="FTMS"/>
<pk mz="451.197419" i="1828346.0" sn="12.16" a="2017.47" fwhm="0.001344" res="335643.2" algo="FTMS"/>
<pk mz="451.210491" i="1497853.0" sn="9.54" a="1210.05" fwhm="0.001083" res="416631.1" algo="FTMS"/>
<pk mz="452.047114" i="3083197.8" sn="21.78" a="3672.36" fwhm="0.001323" res="341558.6" algo="FTMS"/>
<pk mz="452.055244" i="2117055.5" sn="14.23" a="2321.45" fwhm="0.001219" res="370736.3" algo="FTMS"/>
<pk mz="452.062384" i="1668033.1" sn="10.72" a="1458.09" fwhm="0.001152" res="392305.1" algo="FTMS"/>
<pk mz="452.083472" i="5081542.0" sn="37.39" a="6560.95" fwhm="0.001321" res="342184.5" algo="FTMS"/>
<pk mz="452.091551" i="3041224.0" sn="21.45" a="3573.52" fwhm="0.001345" res="336113.7" algo="FTMS"/>
<pk mz="452.094842" i="6050248.5" sn="44.96" a="7752.68" fwhm="0.001332" res="339457.4" algo="FTMS"/>
<pk mz="452.119834" i="4167118.5" sn="30.25" a="5002.59" fwhm="0.001312" res="344536.6" algo="FTMS"/>
<pk mz="452.127969" i="2393040.3" sn="16.38" a="2742.86" fwhm="0.001323" res="341656.5" algo="FTMS"/>
<pk mz="452.156248" i="2068950.9" sn="13.85" a="2415.18" fwhm="0.001414" res="319811.0" algo="FTMS"/>
<pk mz="453.009886" i="1224348.6" sn="7.25" a="878.42" fwhm="0.001046" res="432980.9" algo="FTMS"/>
<pk mz="453.031027" i="5771937.5" sn="42.78" a="7773.62" fwhm="0.001383" res="327535.2" algo="FTMS"/>
<pk mz="453.057568" i="1327271.8" sn="8.05" a="1224.42" fwhm="0.001207" res="375226.2" algo="FTMS"/>
<pk mz="453.067435" i="11261610.0" sn="85.68" a="15302.42" fwhm="0.001386" res="326773.7" algo="FTMS"/>
<pk mz="453.078682" i="2056876.6" sn="13.75" a="1980.65" fwhm="0.001210" res="374450.6" algo="FTMS"/>
<pk mz="453.082589" i="1201837.5" sn="7.07" a="884.19" fwhm="0.001119" res="404906.3" algo="FTMS"/>
<pk mz="453.086965" i="1648046.6" sn="10.56" a="1551.60" fwhm="0.001197" res="378481.3" algo="FTMS"/>
<pk mz="453.103843" i="11400882.0" sn="86.77" a="14904.20" fwhm="0.001341" res="337952.8" algo="FTMS"/>
<pk mz="453.107086" i="4319923.5" sn="31.44" a="5357.32" fwhm="0.001328" res="341078.2" algo="FTMS"/>
<pk mz="453.115055" i="1654453.1" sn="10.61" a="1817.81" fwhm="0.001337" res="338982.7" algo="FTMS"/>
<pk mz="453.140257" i="8341179.0" sn="62.86" a="11351.78" fwhm="0.001384" res="327517.8" algo="FTMS"/>
<pk mz="453.143532" i="1298875.8" sn="7.83" a="968.79" fwhm="0.001132" res="400409.4" algo="FTMS"/>
<pk mz="453.176735" i="3834563.5" sn="27.65" a="4442.00" fwhm="0.001263" res="358939.6" algo="FTMS"/>
<pk mz="453.213009" i="2100428.0" sn="14.09" a="2505.24" fwhm="0.001370" res="330801.5" algo="FTMS"/>
<pk mz="454.062738" i="2822034.3" sn="19.73" a="3321.37" fwhm="0.001324" res="342909.3" algo="FTMS"/>
<pk mz="454.070816" i="3407764.3" sn="24.31" a="4059.26" fwhm="0.001313" res="345842.7" algo="FTMS"/>
<pk mz="454.099124" i="3888026.8" sn="28.06" a="4501.17" fwhm="0.001258" res="360857.7" algo="FTMS"/>
<pk mz="454.107271" i="3391900.8" sn="24.18" a="4166.76" fwhm="0.001356" res="334974.0" algo="FTMS"/>
<pk mz="454.110462" i="28288926.0" sn="218.73" a="40000.75" fwhm="0.001369" res="331777.7" algo="FTMS"/>
<pk mz="454.135465" i="2893219.3" sn="20.29" a="3239.07" fwhm="0.001257" res="361257.8" algo="FTMS"/>
<pk mz="454.143590" i="1558181.3" sn="9.86" a="1312.78" fwhm="0.001192" res="380875.4" algo="FTMS"/>
<pk mz="454.179963" i="1219501.8" sn="7.21" a="965.94" fwhm="0.001344" res="337989.2" algo="FTMS"/>
<pk mz="455.025597" i="2814580.5" sn="19.67" a="3376.32" fwhm="0.001343" res="338709.6" algo="FTMS"/>
<pk mz="455.036980" i="1567351.3" sn="9.93" a="1239.82" fwhm="0.001053" res="432014.5" algo="FTMS"/>
<pk mz="455.046761" i="8042617.5" sn="60.52" a="10633.68" fwhm="0.001384" res="328909.4" algo="FTMS"/>
<pk mz="455.061779" i="1901949.0" sn="12.54" a="2153.45" fwhm="0.001580" res="288092.7" algo="FTMS"/>
<pk mz="455.083105" i="11376770.0" sn="86.58" a="15287.03" fwhm="0.001358" res="335090.5" algo="FTMS"/>
<pk mz="455.098352" i="1257093.6" sn="7.50" a="1081.99" fwhm="0.001141" res="399025.3" algo="FTMS"/>
<pk mz="455.113788" i="3187849.3" sn="22.59" a="4098.78" fwhm="0.001333" res="341343.2" algo="FTMS"/>
<pk mz="455.119493" i="10139787.0" sn="76.91" a="14292.54" fwhm="0.001399" res="325348.6" algo="FTMS"/>
<pk mz="455.155876" i="5133459.5" sn="37.79" a="6985.98" fwhm="0.001384" res="328867.3" algo="FTMS"/>
<pk mz="455.192327" i="2833563.8" sn="19.82" a="3398.72" fwhm="0.001408" res="323314.7" algo="FTMS"/>
<pk mz="455.228688" i="2266276.5" sn="15.39" a="2107.89" fwhm="0.001134" res="401577.5" algo="FTMS"/>
<pk mz="455.264973" i="1950125.0" sn="12.92" a="2064.85" fwhm="0.001288" res="353352.7" algo="FTMS"/>
<pk mz="456.021094" i="1601888.3" sn="10.19" a="1552.40" fwhm="0.001209" res="377161.6" algo="FTMS"/>
<pk mz="456.050029" i="1907559.1" sn="12.58" a="1880.32" fwhm="0.001195" res="381733.6" algo="FTMS"/>
<pk mz="456.057256" i="1986152.8" sn="13.20" a="2053.35" fwhm="0.001286" res="354685.6" algo="FTMS"/>
<pk mz="456.078439" i="1898349.9" sn="12.51" a="2089.35" fwhm="0.001235" res="369248.3" algo="FTMS"/>
<pk mz="456.086414" i="2942831.8" sn="20.67" a="3274.46" fwhm="0.001198" res="380770.2" algo="FTMS"/>
<pk mz="456.089723" i="1803888.5" sn="11.77" a="2236.71" fwhm="0.001496" res="304820.2" algo="FTMS"/>
<pk mz="456.093423" i="1306737.4" sn="7.89" a="1306.67" fwhm="0.001420" res="321227.7" algo="FTMS"/>
<pk mz="456.114848" i="3092854.5" sn="21.84" a="3464.10" fwhm="0.001241" res="367678.6" algo="FTMS"/>
<pk mz="456.122858" i="3064184.5" sn="21.62" a="3406.91" fwhm="0.001261" res="361759.3" algo="FTMS"/>
<pk mz="456.151291" i="1847423.1" sn="12.11" a="1996.65" fwhm="0.001272" res="358703.6" algo="FTMS"/>
<pk mz="456.159294" i="1235585.0" sn="7.33" a="947.12" fwhm="0.001087" res="419825.1" algo="FTMS"/>
<pk mz="457.004968" i="1646666.9" sn="10.54" a="1754.56" fwhm="0.001242" res="368097.3" algo="FTMS"/>
<pk mz="457.025973" i="2336848.0" sn="15.93" a="3064.87" fwhm="0.001419" res="321970.5" algo="FTMS"/>
<pk mz="457.041271" i="3815507.5" sn="27.49" a="4608.19" fwhm="0.001328" res="344123.9" algo="FTMS"/>
<pk mz="457.052615" i="1665110.3" sn="10.69" a="1562.44" fwhm="0.001143" res="399706.8" algo="FTMS"/>
<pk mz="457.062351" i="8723033.0" sn="65.84" a="11825.94" fwhm="0.001386" res="329866.8" algo="FTMS"/>
<pk mz="457.077650" i="2723420.3" sn="18.96" a="3060.69" fwhm="0.001255" res="364243.3" algo="FTMS"/>
<pk mz="457.088977" i="1594463.0" sn="10.13" a="1217.46" fwhm="0.001013" res="451412.9" algo="FTMS"/>
<pk mz="457.098761" i="9247329.0" sn="69.93" a="13014.79" fwhm="0.001407" res="324783.3" algo="FTMS"/>
<pk mz="457.114007" i="2247781.0" sn="15.24" a="2112.30" fwhm="0.001201" res="380568.7" algo="FTMS"/>
<pk mz="457.135173" i="6373994.0" sn="47.48" a="8082.64" fwhm="0.001341" res="340955.4" algo="FTMS"/>
<pk mz="457.171508" i="3615346.8" sn="25.92" a="4518.55" fwhm="0.001380" res="331347.6" algo="FTMS"/>
<pk mz="457.207799" i="3079803.5" sn="21.74" a="3550.16" fwhm="0.001316" res="347543.5" algo="FTMS"/>
<pk mz="457.244178" i="2417284.3" sn="16.56" a="2825.19" fwhm="0.001321" res="346042.7" algo="FTMS"/>
<pk mz="457.280825" i="1360781.0" sn="8.31" a="1235.32" fwhm="0.001278" res="357920.1" algo="FTMS"/>
<pk mz="458.036539" i="2543939.0" sn="17.55" a="2842.56" fwhm="0.001320" res="346936.3" algo="FTMS"/>
<pk mz="458.065847" i="1797962.0" sn="11.72" a="1927.54" fwhm="0.001226" res="373691.7" algo="FTMS"/>
<pk mz="458.072871" i="2400075.8" sn="16.43" a="3077.64" fwhm="0.001405" res="326004.7" algo="FTMS"/>
<pk mz="458.102134" i="2130258.8" sn="14.32" a="2454.76" fwhm="0.001337" res="342682.5" algo="FTMS"/>
<pk mz="458.109398" i="1355604.5" sn="8.27" a="1406.94" fwhm="0.001674" res="273609.1" algo="FTMS"/>
<pk mz="458.130425" i="1422681.6" sn="8.79" a="1193.02" fwhm="0.001108" res="413412.7" algo="FTMS"/>
<pk mz="458.138394" i="1659739.5" sn="10.64" a="1686.66" fwhm="0.001255" res="365113.8" algo="FTMS"/>
<pk mz="458.145561" i="1415261.3" sn="8.73" a="1273.26" fwhm="0.001248" res="367141.5" algo="FTMS"/>
<pk mz="459.020541" i="3760177.5" sn="27.05" a="4411.52" fwhm="0.001312" res="349931.5" algo="FTMS"/>
<pk mz="459.031729" i="1624884.3" sn="10.37" a="1741.09" fwhm="0.001297" res="353938.5" algo="FTMS"/>
<pk mz="459.041671" i="3514422.8" sn="25.13" a="5125.09" fwhm="0.001528" res="300392.5" algo="FTMS"/>
<pk mz="459.056920" i="5134394.5" sn="37.79" a="6705.99" fwhm="0.001382" res="332191.9" algo="FTMS"/>
<pk mz="459.068013" i="2003517.1" sn="13.33" a="1977.34" fwhm="0.001201" res="382348.5" algo="FTMS"/>
<pk mz="459.078088" i="5419071.5" sn="40.02" a="8061.19" fwhm="0.001426" res="321869.5" algo="FTMS"/>
<pk mz="459.093211" i="4198467.5" sn="30.48" a="5156.27" fwhm="0.001339" res="342939.3" algo="FTMS"/>
<pk mz="459.096559" i="2031172.1" sn="13.54" a="2034.55" fwhm="0.001298" res="353790.2" algo="FTMS"/>
<pk mz="459.104588" i="1798726.0" sn="11.73" a="1657.28" fwhm="0.001165" res="394239.2" algo="FTMS"/>
<pk mz="459.114387" i="4923464.5" sn="36.14" a="6514.04" fwhm="0.001348" res="340583.3" algo="FTMS"/>
<pk mz="459.129593" i="2908236.0" sn="20.40" a="3479.76" fwhm="0.001362" res="337076.8" algo="FTMS"/>
<pk mz="459.150810" i="3691089.3" sn="26.51" a="5062.06" fwhm="0.001467" res="313072.9" algo="FTMS"/>
<pk mz="459.166017" i="2197589.0" sn="14.84" a="2236.39" fwhm="0.001253" res="366461.9" algo="FTMS"/>
<pk mz="459.187192" i="2563162.3" sn="17.70" a="2994.59" fwhm="0.001257" res="365175.7" algo="FTMS"/>
<pk mz="459.223626" i="2787427.0" sn="19.45" a="3371.63" fwhm="0.001395" res="329294.0" algo="FTMS"/>
<pk mz="459.260058" i="1931883.9" sn="12.77" a="1960.21" fwhm="0.001253" res="366422.0" algo="FTMS"/>
<pk mz="459.296420" i="1661300.8" sn="10.65" a="1870.58" fwhm="0.001379" res="333002.7" algo="FTMS"/>
<pk mz="460.015826" i="1691684.9" sn="10.89" a="1554.12" fwhm="0.001199" res="383603.6" algo="FTMS"/>
<pk mz="460.052186" i="3601197.8" sn="25.81" a="4726.53" fwhm="0.001418" res="324422.0" algo="FTMS"/>
<pk mz="460.060218" i="1384239.9" sn="8.49" a="1167.93" fwhm="0.001321" res="348173.4" algo="FTMS"/>
<pk mz="460.063307" i="2077488.6" sn="13.90" a="2016.68" fwhm="0.001261" res="364746.4" algo="FTMS"/>
<pk mz="460.073869" i="1208371.1" sn="7.11" a="1066.75" fwhm="0.001264" res="363906.7" algo="FTMS"/>
<pk mz="460.081193" i="1511221.0" sn="9.48" a="1511.99" fwhm="0.001439" res="319765.3" algo="FTMS"/>
<pk mz="460.088656" i="3168054.8" sn="22.42" a="3868.99" fwhm="0.001425" res="322764.0" algo="FTMS"/>
<pk mz="460.099777" i="2427193.5" sn="16.64" a="2822.13" fwhm="0.001347" res="341655.1" algo="FTMS"/>
<pk mz="460.117892" i="1303102.0" sn="7.85" a="1315.20" fwhm="0.001381" res="333152.5" algo="FTMS"/>
<pk mz="460.124995" i="1464383.8" sn="9.11" a="1526.11" fwhm="0.001420" res="324138.0" algo="FTMS"/>
<pk mz="460.154363" i="1348167.0" sn="8.20" a="1649.17" fwhm="0.001445" res="318478.3" algo="FTMS"/>
<pk mz="460.190625" i="1251663.9" sn="7.45" a="1289.33" fwhm="0.001186" res="387975.7" algo="FTMS"/>
<pk mz="460.209198" i="6299988.5" sn="46.90" a="8292.37" fwhm="0.001382" res="333078.5" algo="FTMS"/>
<pk mz="460.999822" i="1226007.5" sn="7.25" a="1139.58" fwhm="0.001252" res="368230.1" algo="FTMS"/>
<pk mz="461.036221" i="5791264.5" sn="42.92" a="7499.45" fwhm="0.001348" res="342084.9" algo="FTMS"/>
<pk mz="461.047366" i="2358563.3" sn="16.10" a="3168.10" fwhm="0.001543" res="298728.8" algo="FTMS"/>
<pk mz="461.057322" i="3189285.8" sn="22.59" a="4089.09" fwhm="0.001438" res="320703.6" algo="FTMS"/>
<pk mz="461.066901" i="28597800.0" sn="221.13" a="41192.09" fwhm="0.001389" res="331835.1" algo="FTMS"/>
<pk mz="461.072564" i="6689321.5" sn="49.94" a="8951.92" fwhm="0.001386" res="332781.0" algo="FTMS"/>
<pk mz="461.083827" i="2522668.3" sn="17.38" a="2734.40" fwhm="0.001180" res="390768.1" algo="FTMS"/>
<pk mz="461.093754" i="2979374.8" sn="20.95" a="4045.17" fwhm="0.001491" res="309333.6" algo="FTMS"/>
<pk mz="461.108919" i="6103602.5" sn="45.36" a="7708.87" fwhm="0.001340" res="344002.6" algo="FTMS"/>
<pk mz="461.112464" i="1467443.4" sn="9.13" a="1452.89" fwhm="0.001265" res="364426.6" algo="FTMS"/>
<pk mz="461.130109" i="1843767.8" sn="12.07" a="2129.62" fwhm="0.001291" res="357210.8" algo="FTMS"/>
<pk mz="461.145321" i="3954235.5" sn="28.57" a="5341.36" fwhm="0.001444" res="319451.7" algo="FTMS"/>
<pk mz="461.166466" i="1617984.8" sn="10.31" a="1557.57" fwhm="0.001223" res="376992.0" algo="FTMS"/>
<pk mz="461.181636" i="2186820.5" sn="14.75" a="2387.42" fwhm="0.001214" res="379906.8" algo="FTMS"/>
<pk mz="461.194894" i="1375559.9" sn="8.42" a="934.66" fwhm="0.001029" res="448127.8" algo="FTMS"/>
<pk mz="461.212484" i="1593932.3" sn="10.12" a="1432.68" fwhm="0.001157" res="398605.2" algo="FTMS"/>
<pk mz="462.031448" i="3046680.0" sn="21.47" a="4147.46" fwhm="0.001512" res="305532.2" algo="FTMS"/>
<pk mz="462.039381" i="1536282.0" sn="9.67" a="1460.80" fwhm="0.001284" res="359804.7" algo="FTMS"/>
<pk mz="462.067867" i="4337441.0" sn="31.56" a="5516.31" fwhm="0.001374" res="336362.7" algo="FTMS"/>
<pk mz="462.070235" i="3483425.8" sn="24.88" a="4088.34" fwhm="0.001314" res="351636.5" algo="FTMS"/>
<pk mz="462.075906" i="1664547.1" sn="10.67" a="1708.73" fwhm="0.001275" res="362534.5" algo="FTMS"/>
<pk mz="462.079133" i="2495268.0" sn="17.16" a="2752.50" fwhm="0.001292" res="357654.0" algo="FTMS"/>
<pk mz="462.097126" i="1598504.4" sn="10.16" a="1631.69" fwhm="0.001356" res="340884.0" algo="FTMS"/>
<pk mz="462.104224" i="3630890.3" sn="26.04" a="4782.25" fwhm="0.001441" res="320689.8" algo="FTMS"/>
<pk mz="462.112396" i="1728044.3" sn="11.17" a="2222.55" fwhm="0.001421" res="325260.2" algo="FTMS"/>
<pk mz="462.115536" i="3279661.0" sn="23.29" a="4017.27" fwhm="0.001363" res="338942.5" algo="FTMS"/>
<pk mz="462.140510" i="1973555.3" sn="13.09" a="2584.43" fwhm="0.001542" res="299718.1" algo="FTMS"/>
<pk mz="462.198172" i="1540929.6" sn="9.71" a="1413.73" fwhm="0.001153" res="400965.2" algo="FTMS"/>
<pk mz="463.015357" i="3805198.5" sn="27.40" a="4705.72" fwhm="0.001405" res="329494.2" algo="FTMS"/>
<pk mz="463.051822" i="9289752.0" sn="70.25" a="13161.21" fwhm="0.001444" res="320761.9" algo="FTMS"/>
<pk mz="463.063138" i="2482202.5" sn="17.06" a="2858.29" fwhm="0.001334" res="347143.9" algo="FTMS"/>
<pk mz="463.071201" i="1747740.6" sn="11.32" a="2393.33" fwhm="0.001942" res="238506.7" algo="FTMS"/>
<pk mz="463.082312" i="1233183.4" sn="7.30" a="896.66" fwhm="0.001211" res="382484.2" algo="FTMS"/>
<pk mz="463.088206" i="9279521.0" sn="70.17" a="12837.86" fwhm="0.001428" res="324257.9" algo="FTMS"/>
<pk mz="463.091559" i="1198369.8" sn="7.03" a="898.68" fwhm="0.001104" res="419447.3" algo="FTMS"/>
<pk mz="463.099385" i="3546147.8" sn="25.37" a="4416.64" fwhm="0.001318" res="351352.7" algo="FTMS"/>
<pk mz="463.124626" i="7565354.0" sn="56.78" a="10083.55" fwhm="0.001376" res="336625.8" algo="FTMS"/>
<pk mz="463.127853" i="18653226.0" sn="143.42" a="26317.61" fwhm="0.001395" res="332055.2" algo="FTMS"/>
<pk mz="463.135771" i="1575468.9" sn="9.97" a="1410.17" fwhm="0.001157" res="400337.7" algo="FTMS"/>
<pk mz="463.161016" i="4060211.3" sn="29.39" a="5341.17" fwhm="0.001424" res="325160.0" algo="FTMS"/>
<pk mz="463.174284" i="1329206.5" sn="8.05" a="1468.53" fwhm="0.001455" res="318314.8" algo="FTMS"/>
<pk mz="463.197355" i="1808188.4" sn="11.79" a="1856.45" fwhm="0.001269" res="364916.9" algo="FTMS"/>
<pk mz="463.210521" i="1394239.6" sn="8.56" a="1165.22" fwhm="0.001104" res="419417.6" algo="FTMS"/>
<pk mz="464.047016" i="3758355.0" sn="26.59" a="4923.13" fwhm="0.001419" res="327055.9" algo="FTMS"/>
<pk mz="464.055057" i="2129685.0" sn="14.07" a="2240.25" fwhm="0.001270" res="365357.9" algo="FTMS"/>
<pk mz="464.058207" i="1391125.9" sn="8.39" a="1199.27" fwhm="0.001382" res="335844.1" algo="FTMS"/>
<pk mz="464.083462" i="4327708.5" sn="30.96" a="6207.48" fwhm="0.001466" res="316481.1" algo="FTMS"/>
<pk mz="464.091555" i="2486046.3" sn="16.81" a="3087.20" fwhm="0.001381" res="335977.9" algo="FTMS"/>
<pk mz="464.094812" i="12345631.0" sn="92.58" a="17362.06" fwhm="0.001417" res="327605.9" algo="FTMS"/>
<pk mz="464.119824" i="4028709.5" sn="28.66" a="4947.90" fwhm="0.001349" res="344080.4" algo="FTMS"/>
<pk mz="464.128003" i="2072871.5" sn="13.63" a="2284.10" fwhm="0.001327" res="349639.6" algo="FTMS"/>
<pk mz="464.131210" i="3908904.3" sn="27.74" a="5267.78" fwhm="0.001493" res="310776.3" algo="FTMS"/>
<pk mz="464.156146" i="2260782.8" sn="15.08" a="2727.06" fwhm="0.001429" res="324739.4" algo="FTMS"/>
<pk mz="464.164311" i="1295408.8" sn="7.66" a="1195.68" fwhm="0.001255" res="369714.2" algo="FTMS"/>
<pk mz="464.177597" i="1294388.1" sn="7.65" a="1176.66" fwhm="0.001120" res="414281.8" algo="FTMS"/>
<pk mz="465.010148" i="1332999.9" sn="7.94" a="1389.12" fwhm="0.001420" res="327361.3" algo="FTMS"/>
<pk mz="465.031088" i="7816717.0" sn="57.77" a="11623.58" fwhm="0.001471" res="316079.2" algo="FTMS"/>
<pk mz="465.042231" i="1539088.0" sn="9.53" a="1338.63" fwhm="0.001149" res="404900.0" algo="FTMS"/>
<pk mz="465.067453" i="11117078.0" sn="83.14" a="16312.46" fwhm="0.001436" res="323776.9" algo="FTMS"/>
<pk mz="465.070917" i="1381911.4" sn="8.32" a="1164.39" fwhm="0.001226" res="379405.4" algo="FTMS"/>
<pk mz="465.078725" i="3606553.3" sn="25.42" a="5407.62" fwhm="0.001528" res="304361.2" algo="FTMS"/>
<pk mz="465.086962" i="1480987.4" sn="9.08" a="1443.30" fwhm="0.001240" res="375096.7" algo="FTMS"/>
<pk mz="465.098220" i="1746974.4" sn="11.12" a="1672.88" fwhm="0.001245" res="373718.5" algo="FTMS"/>
<pk mz="465.103808" i="10463776.0" sn="78.12" a="13782.22" fwhm="0.001345" res="345732.4" algo="FTMS"/>
<pk mz="465.107170" i="2262560.5" sn="15.09" a="2922.97" fwhm="0.001482" res="313930.1" algo="FTMS"/>
<pk mz="465.115064" i="2882082.5" sn="19.85" a="3558.88" fwhm="0.001380" res="337083.6" algo="FTMS"/>
<pk mz="465.121895" i="1279268.4" sn="7.53" a="1402.25" fwhm="0.001397" res="332859.8" algo="FTMS"/>
<pk mz="465.140268" i="8593961.0" sn="63.75" a="12001.11" fwhm="0.001429" res="325608.8" algo="FTMS"/>
<pk mz="465.168555" i="5159472.5" sn="37.35" a="6913.84" fwhm="0.001430" res="325211.7" algo="FTMS"/>
<pk mz="465.176642" i="3680818.3" sn="25.99" a="4564.56" fwhm="0.001346" res="345711.2" algo="FTMS"/>
<pk mz="465.189821" i="1702965.8" sn="10.79" a="1908.26" fwhm="0.001418" res="328007.0" algo="FTMS"/>
<pk mz="465.213037" i="1706811.6" sn="10.82" a="1938.85" fwhm="0.001422" res="327052.0" algo="FTMS"/>
<pk mz="466.026371" i="1767691.9" sn="11.28" a="1706.64" fwhm="0.001289" res="361462.2" algo="FTMS"/>
<pk mz="466.034592" i="1644046.0" sn="10.33" a="1716.69" fwhm="0.001379" res="337842.7" algo="FTMS"/>
<pk mz="466.062713" i="4446997.0" sn="31.87" a="6124.05" fwhm="0.001436" res="324664.0" algo="FTMS"/>
<pk mz="466.070957" i="2441495.3" sn="16.46" a="3124.38" fwhm="0.001440" res="323577.7" algo="FTMS"/>
<pk mz="466.074063" i="6510360.0" sn="47.73" a="9644.02" fwhm="0.001491" res="312668.0" algo="FTMS"/>
<pk mz="466.099116" i="4935454.5" sn="35.63" a="6712.85" fwhm="0.001434" res="325102.7" algo="FTMS"/>
<pk mz="466.107155" i="3372832.8" sn="23.62" a="4472.41" fwhm="0.001436" res="324523.7" algo="FTMS"/>
<pk mz="466.110431" i="5024545.5" sn="36.31" a="7126.86" fwhm="0.001449" res="321782.0" algo="FTMS"/>
<pk mz="466.135574" i="3735336.0" sn="26.40" a="4651.03" fwhm="0.001319" res="353392.8" algo="FTMS"/>
<pk mz="466.143723" i="1912106.0" sn="12.39" a="1830.60" fwhm="0.001195" res="390129.8" algo="FTMS"/>
<pk mz="466.171987" i="2878769.3" sn="19.82" a="3747.11" fwhm="0.001390" res="335477.4" algo="FTMS"/>
<pk mz="467.010298" i="2389001.3" sn="16.06" a="2676.36" fwhm="0.001367" res="341654.8" algo="FTMS"/>
<pk mz="467.025570" i="2561549.3" sn="17.38" a="3242.52" fwhm="0.001414" res="330188.2" algo="FTMS"/>
<pk mz="467.046779" i="9491475.0" sn="70.64" a="13575.36" fwhm="0.001459" res="320200.8" algo="FTMS"/>
<pk mz="467.058095" i="1561621.6" sn="9.70" a="1478.46" fwhm="0.001180" res="395721.2" algo="FTMS"/>
<pk mz="467.062077" i="1503254.6" sn="9.25" a="1300.95" fwhm="0.001251" res="373340.9" algo="FTMS"/>
<pk mz="467.083150" i="13188124.0" sn="99.05" a="20308.86" fwhm="0.001500" res="311372.0" algo="FTMS"/>
<pk mz="467.086347" i="1911580.9" sn="12.39" a="2544.31" fwhm="0.001469" res="317872.2" algo="FTMS"/>
<pk mz="467.094330" i="3123743.0" sn="21.70" a="3754.28" fwhm="0.001342" res="348026.5" algo="FTMS"/>
<pk mz="467.119479" i="11582501.0" sn="86.71" a="16921.55" fwhm="0.001479" res="315835.6" algo="FTMS"/>
<pk mz="467.122773" i="2894886.3" sn="19.94" a="3795.95" fwhm="0.001433" res="325883.0" algo="FTMS"/>
<pk mz="467.130913" i="1795624.4" sn="11.49" a="2124.11" fwhm="0.001401" res="333376.8" algo="FTMS"/>
<pk mz="467.155862" i="6897711.0" sn="50.71" a="9744.77" fwhm="0.001468" res="318259.3" algo="FTMS"/>
<pk mz="467.165621" i="2272817.3" sn="15.16" a="2814.88" fwhm="0.001363" res="342694.1" algo="FTMS"/>
<pk mz="467.192203" i="2768952.3" sn="18.97" a="3030.85" fwhm="0.001295" res="360692.8" algo="FTMS"/>
<pk mz="467.228604" i="2284097.5" sn="15.25" a="2902.05" fwhm="0.001470" res="317850.9" algo="FTMS"/>
<pk mz="467.265089" i="1336651.1" sn="7.97" a="1150.59" fwhm="0.001302" res="358968.1" algo="FTMS"/>
<pk mz="468.020817" i="1346830.9" sn="8.04" a="1321.24" fwhm="0.001338" res="349907.1" algo="FTMS"/>
<pk mz="468.042155" i="2179348.5" sn="14.44" a="2608.22" fwhm="0.001376" res="340263.8" algo="FTMS"/>
<pk mz="468.050073" i="2535190.5" sn="17.18" a="3156.95" fwhm="0.001401" res="334071.7" algo="FTMS"/>
<pk mz="468.078467" i="4111645.8" sn="29.29" a="5334.05" fwhm="0.001418" res="330135.1" algo="FTMS"/>
<pk mz="468.089705" i="58660128.0" sn="448.53" a="87280.27" fwhm="0.001439" res="325225.6" algo="FTMS"/>
<pk mz="468.114824" i="4780327.5" sn="34.43" a="6314.33" fwhm="0.001397" res="335030.0" algo="FTMS"/>
<pk mz="468.122860" i="2446121.5" sn="16.49" a="2835.12" fwhm="0.001383" res="338601.4" algo="FTMS"/>
<pk mz="468.126211" i="3489066.3" sn="24.51" a="4928.50" fwhm="0.001439" res="325249.5" algo="FTMS"/>
<pk mz="468.151142" i="2507568.8" sn="16.96" a="2915.28" fwhm="0.001370" res="341720.0" algo="FTMS"/>
<pk mz="468.159204" i="1931058.9" sn="12.53" a="2443.46" fwhm="0.001351" res="346531.5" algo="FTMS"/>
<pk mz="469.004889" i="2269199.3" sn="15.13" a="2680.91" fwhm="0.001369" res="342468.8" algo="FTMS"/>
<pk mz="469.025968" i="4406804.5" sn="31.56" a="6516.59" fwhm="0.001492" res="314398.9" algo="FTMS"/>
<pk mz="469.041231" i="3006488.5" sn="20.80" a="4042.50" fwhm="0.001436" res="326744.1" algo="FTMS"/>
<pk mz="469.052439" i="2059803.5" sn="13.52" a="2434.55" fwhm="0.001426" res="328962.7" algo="FTMS"/>
<pk mz="469.062396" i="11224606.0" sn="83.96" a="16392.71" fwhm="0.001473" res="318541.4" algo="FTMS"/>
<pk mz="469.077729" i="2042146.1" sn="13.39" a="2828.85" fwhm="0.001612" res="290947.2" algo="FTMS"/>
<pk mz="469.093053" i="6280742.0" sn="45.96" a="8499.45" fwhm="0.001421" res="330189.1" algo="FTMS"/>
<pk mz="469.098781" i="11669032.0" sn="87.37" a="17580.77" fwhm="0.001497" res="313361.3" algo="FTMS"/>
<pk mz="469.109935" i="2004522.5" sn="13.10" a="2517.22" fwhm="0.001433" res="327314.9" algo="FTMS"/>
<pk mz="469.118279" i="1268012.8" sn="7.44" a="943.52" fwhm="0.001162" res="403641.0" algo="FTMS"/>
<pk mz="469.135183" i="9143857.0" sn="67.97" a="13656.02" fwhm="0.001494" res="313942.9" algo="FTMS"/>
<pk mz="469.171597" i="4315706.5" sn="30.86" a="5745.92" fwhm="0.001422" res="329925.6" algo="FTMS"/>
<pk mz="469.208017" i="2552388.3" sn="17.31" a="2717.37" fwhm="0.001272" res="368730.7" algo="FTMS"/>
<pk mz="469.244418" i="2446925.8" sn="16.50" a="2930.32" fwhm="0.001341" res="349898.5" algo="FTMS"/>
<pk mz="470.036675" i="2532125.3" sn="17.15" a="3205.25" fwhm="0.001410" res="333294.6" algo="FTMS"/>
<pk mz="470.047443" i="1596704.0" sn="9.96" a="1712.87" fwhm="0.001317" res="356837.0" algo="FTMS"/>
<pk mz="470.057649" i="2162978.8" sn="14.31" a="2527.98" fwhm="0.001371" res="342800.6" algo="FTMS"/>
<pk mz="470.065802" i="3175716.8" sn="22.10" a="4026.09" fwhm="0.001439" res="326692.5" algo="FTMS"/>
<pk mz="470.072871" i="2115878.8" sn="13.95" a="2453.05" fwhm="0.001405" res="334651.9" algo="FTMS"/>
<pk mz="470.084064" i="1644329.6" sn="10.33" a="1795.59" fwhm="0.001472" res="319273.1" algo="FTMS"/>
<pk mz="470.094097" i="4187948.3" sn="29.88" a="4995.93" fwhm="0.001300" res="361642.8" algo="FTMS"/>
<pk mz="470.102212" i="3175214.3" sn="22.09" a="3519.45" fwhm="0.001257" res="373887.7" algo="FTMS"/>
<pk mz="470.105299" i="2191663.3" sn="14.53" a="2536.49" fwhm="0.001349" res="348554.1" algo="FTMS"/>
<pk mz="470.109144" i="1343280.1" sn="8.01" a="1899.47" fwhm="0.001595" res="294751.3" algo="FTMS"/>
<pk mz="470.130472" i="2870069.8" sn="19.75" a="3744.37" fwhm="0.001437" res="327243.1" algo="FTMS"/>
<pk mz="470.138456" i="2532151.8" sn="17.15" a="3085.48" fwhm="0.001410" res="333394.4" algo="FTMS"/>
<pk mz="470.166960" i="1429823.4" sn="8.68" a="1112.37" fwhm="0.001234" res="381003.6" algo="FTMS"/>
<pk mz="470.175160" i="1527873.5" sn="9.43" a="1703.26" fwhm="0.001392" res="337727.1" algo="FTMS"/>
<pk mz="471.020576" i="4741152.0" sn="34.12" a="6751.39" fwhm="0.001466" res="321394.1" algo="FTMS"/>
<pk mz="471.031881" i="2079266.9" sn="13.67" a="2423.69" fwhm="0.001376" res="342271.7" algo="FTMS"/>
<pk mz="471.041582" i="5775397.5" sn="42.07" a="8207.23" fwhm="0.001467" res="321124.3" algo="FTMS"/>
<pk mz="471.056914" i="3706921.5" sn="26.18" a="4884.20" fwhm="0.001451" res="324555.5" algo="FTMS"/>
<pk mz="471.068129" i="2075180.4" sn="13.63" a="2498.97" fwhm="0.001428" res="329818.3" algo="FTMS"/>
<pk mz="471.077996" i="10123311.0" sn="75.49" a="14834.62" fwhm="0.001484" res="317397.4" algo="FTMS"/>
<pk mz="471.093314" i="2977843.0" sn="20.57" a="3522.79" fwhm="0.001375" res="342721.8" algo="FTMS"/>
<pk mz="471.114423" i="9009209.0" sn="66.93" a="13104.48" fwhm="0.001467" res="321050.8" algo="FTMS"/>
<pk mz="471.129646" i="2297660.8" sn="15.34" a="3326.70" fwhm="0.001619" res="291038.0" algo="FTMS"/>
<pk mz="471.150854" i="4759618.0" sn="34.27" a="6562.31" fwhm="0.001445" res="325948.2" algo="FTMS"/>
<pk mz="471.154055" i="1266755.1" sn="7.42" a="1199.06" fwhm="0.001388" res="339375.7" algo="FTMS"/>
<pk mz="471.187277" i="3335755.8" sn="23.32" a="4158.98" fwhm="0.001366" res="345063.9" algo="FTMS"/>
<pk mz="471.223590" i="3875925.5" sn="27.47" a="4919.26" fwhm="0.001397" res="337309.6" algo="FTMS"/>
<pk mz="471.259980" i="2131039.0" sn="14.06" a="2081.13" fwhm="0.001240" res="379926.9" algo="FTMS"/>
<pk mz="471.296364" i="1633128.6" sn="10.24" a="1884.37" fwhm="0.001477" res="319002.8" algo="FTMS"/>
<pk mz="472.015696" i="1690150.6" sn="10.67" a="1978.83" fwhm="0.001741" res="271158.5" algo="FTMS"/>
<pk mz="472.052133" i="3398448.3" sn="23.80" a="4114.08" fwhm="0.001366" res="345475.4" algo="FTMS"/>
<pk mz="472.060051" i="1344562.4" sn="8.02" a="1221.92" fwhm="0.001218" res="387519.8" algo="FTMS"/>
<pk mz="472.063353" i="1497139.4" sn="9.19" a="1428.32" fwhm="0.001347" res="350335.8" algo="FTMS"/>
<pk mz="472.073520" i="1493814.0" sn="9.16" a="1505.27" fwhm="0.001247" res="378471.0" algo="FTMS"/>
<pk mz="472.081489" i="2400568.0" sn="16.13" a="2704.47" fwhm="0.001286" res="367002.0" algo="FTMS"/>
<pk mz="472.088625" i="2506042.0" sn="16.94" a="3374.09" fwhm="0.001517" res="311216.2" algo="FTMS"/>
<pk mz="472.099864" i="1248573.0" sn="7.28" a="1373.72" fwhm="0.001743" res="270851.6" algo="FTMS"/>
<pk mz="472.109841" i="2079039.6" sn="13.66" a="2095.97" fwhm="0.001301" res="362933.1" algo="FTMS"/>
<pk mz="472.117852" i="2440001.8" sn="16.44" a="2915.70" fwhm="0.001413" res="334180.0" algo="FTMS"/>
<pk mz="472.124782" i="1561155.6" sn="9.68" a="1870.29" fwhm="0.001828" res="258203.6" algo="FTMS"/>
<pk mz="472.154074" i="1577547.4" sn="9.81" a="1656.34" fwhm="0.001322" res="357210.8" algo="FTMS"/>
<pk mz="472.182473" i="1221970.9" sn="7.08" a="1030.25" fwhm="0.001266" res="372910.7" algo="FTMS"/>
<pk mz="472.999821" i="2058795.6" sn="13.51" a="2165.24" fwhm="0.001295" res="365262.0" algo="FTMS"/>
<pk mz="473.020915" i="1427249.3" sn="8.65" a="1642.72" fwhm="0.001352" res="349842.2" algo="FTMS"/>
<pk mz="473.036216" i="5097013.5" sn="36.86" a="7316.13" fwhm="0.001503" res="314770.2" algo="FTMS"/>
<pk mz="473.047324" i="2294328.3" sn="15.32" a="2842.19" fwhm="0.001694" res="279317.7" algo="FTMS"/>
<pk mz="473.057340" i="5500475.0" sn="39.96" a="7988.51" fwhm="0.001491" res="317231.2" algo="FTMS"/>
<pk mz="473.072530" i="4594239.0" sn="32.99" a="6146.57" fwhm="0.001418" res="333603.8" algo="FTMS"/>
<pk mz="473.083813" i="2819650.0" sn="19.35" a="4056.71" fwhm="0.001652" res="286456.0" algo="FTMS"/>
<pk mz="473.093620" i="5981764.5" sn="43.66" a="9046.57" fwhm="0.001523" res="310714.6" algo="FTMS"/>
<pk mz="473.108930" i="4318792.5" sn="30.87" a="5578.27" fwhm="0.001410" res="335444.4" algo="FTMS"/>
<pk mz="473.130037" i="4470350.0" sn="32.04" a="6310.35" fwhm="0.001459" res="324192.3" algo="FTMS"/>
<pk mz="473.145364" i="3064402.3" sn="21.23" a="3959.32" fwhm="0.001430" res="330923.8" algo="FTMS"/>
<pk mz="473.166512" i="2536024.0" sn="17.17" a="2747.95" fwhm="0.001271" res="372329.4" algo="FTMS"/>
<pk mz="473.202921" i="2657377.5" sn="18.11" a="3060.26" fwhm="0.001356" res="348870.3" algo="FTMS"/>
<pk mz="473.239254" i="2297963.3" sn="15.34" a="2795.65" fwhm="0.001282" res="369115.2" algo="FTMS"/>
<pk mz="473.275542" i="1331828.9" sn="7.92" a="1560.86" fwhm="0.001555" res="304348.1" algo="FTMS"/>
<pk mz="473.282622" i="12425847.0" sn="93.18" a="18726.77" fwhm="0.001478" res="320284.0" algo="FTMS"/>
<pk mz="473.312028" i="3107454.5" sn="21.56" a="3593.56" fwhm="0.001309" res="361669.0" algo="FTMS"/>
<pk mz="474.031440" i="2647870.3" sn="18.03" a="2883.50" fwhm="0.001284" res="369105.1" algo="FTMS"/>
<pk mz="474.039410" i="1335360.3" sn="7.94" a="1390.67" fwhm="0.001364" res="347607.2" algo="FTMS"/>
<pk mz="474.067828" i="3366215.8" sn="23.55" a="4350.93" fwhm="0.001406" res="337237.2" algo="FTMS"/>
<pk mz="474.075795" i="1279306.0" sn="7.51" a="1299.43" fwhm="0.001361" res="348219.9" algo="FTMS"/>
<pk mz="474.079087" i="1809738.9" sn="11.59" a="2099.25" fwhm="0.001479" res="320467.1" algo="FTMS"/>
<pk mz="474.096967" i="1625167.6" sn="10.17" a="1493.63" fwhm="0.001320" res="359227.8" algo="FTMS"/>
<pk mz="474.104167" i="1845073.5" sn="11.86" a="1802.13" fwhm="0.001207" res="392640.6" algo="FTMS"/>
<pk mz="474.115406" i="1254228.5" sn="7.32" a="1269.89" fwhm="0.001298" res="365227.6" algo="FTMS"/>
<pk mz="474.140656" i="2223963.3" sn="14.77" a="2636.20" fwhm="0.001419" res="334198.0" algo="FTMS"/>
<pk mz="474.224777" i="6520689.5" sn="47.80" a="9431.79" fwhm="0.001482" res="319944.1" algo="FTMS"/>
<pk mz="474.285936" i="4013954.0" sn="28.53" a="5202.30" fwhm="0.001438" res="329923.7" algo="FTMS"/>
<pk mz="475.015426" i="3560517.0" sn="25.04" a="4772.68" fwhm="0.001480" res="320945.9" algo="FTMS"/>
<pk mz="475.036606" i="2074186.6" sn="13.62" a="2806.27" fwhm="0.001493" res="318274.0" algo="FTMS"/>
<pk mz="475.051828" i="6967374.5" sn="51.23" a="9602.25" fwhm="0.001448" res="328046.4" algo="FTMS"/>
<pk mz="475.063046" i="2674257.8" sn="18.23" a="3584.62" fwhm="0.001463" res="324711.3" algo="FTMS"/>
<pk mz="475.072942" i="3544148.3" sn="24.92" a="5259.66" fwhm="0.001561" res="304285.2" algo="FTMS"/>
<pk mz="475.082543" i="4302935.0" sn="30.75" a="6005.35" fwhm="0.001519" res="312860.2" algo="FTMS"/>
<pk mz="475.088271" i="6442072.5" sn="47.19" a="9496.96" fwhm="0.001474" res="322381.4" algo="FTMS"/>
<pk mz="475.091436" i="1671769.3" sn="10.53" a="1515.81" fwhm="0.001203" res="395076.2" algo="FTMS"/>
<pk mz="475.099480" i="2089819.4" sn="13.74" a="2511.15" fwhm="0.001482" res="320682.3" algo="FTMS"/>
<pk mz="475.109355" i="2450014.0" sn="16.51" a="3210.31" fwhm="0.001481" res="320738.3" algo="FTMS"/>
<pk mz="475.124536" i="4441186.0" sn="31.81" a="6664.34" fwhm="0.001573" res="301995.4" algo="FTMS"/>
<pk mz="475.135793" i="1360741.1" sn="8.14" a="1557.79" fwhm="0.001507" res="315238.5" algo="FTMS"/>
<pk mz="475.145582" i="1609319.8" sn="10.05" a="1834.87" fwhm="0.001372" res="346200.6" algo="FTMS"/>
<pk mz="475.160979" i="3554411.8" sn="25.00" a="4433.65" fwhm="0.001324" res="358791.5" algo="FTMS"/>
<pk mz="475.218705" i="1621883.3" sn="10.14" a="1791.39" fwhm="0.001389" res="342207.3" algo="FTMS"/>
<pk mz="475.228195" i="1810045.8" sn="11.59" a="2541.47" fwhm="0.001635" res="290646.1" algo="FTMS"/>
<pk mz="476.018722" i="1564497.6" sn="9.70" a="1664.51" fwhm="0.001330" res="357866.6" algo="FTMS"/>
<pk mz="476.047215" i="3604825.3" sn="25.38" a="4626.71" fwhm="0.001411" res="337482.8" algo="FTMS"/>
<pk mz="476.055124" i="1850203.4" sn="11.90" a="1740.95" fwhm="0.001264" res="376760.8" algo="FTMS"/>
<pk mz="476.058378" i="1982812.3" sn="12.91" a="2278.65" fwhm="0.001411" res="337306.7" algo="FTMS"/>
<pk mz="476.083364" i="3346787.0" sn="23.40" a="4700.31" fwhm="0.001497" res="318096.5" algo="FTMS"/>
<pk mz="476.091449" i="2192741.0" sn="14.53" a="2457.98" fwhm="0.001399" res="340277.5" algo="FTMS"/>
<pk mz="476.094756" i="2893670.0" sn="19.92" a="3609.43" fwhm="0.001451" res="328217.0" algo="FTMS"/>
<pk mz="476.119816" i="3258220.8" sn="22.72" a="4362.09" fwhm="0.001540" res="309184.9" algo="FTMS"/>
<pk mz="476.128016" i="1885294.9" sn="12.17" a="2156.34" fwhm="0.001457" res="326799.5" algo="FTMS"/>
<pk mz="476.131142" i="1283439.8" sn="7.54" a="1507.17" fwhm="0.001528" res="311591.9" algo="FTMS"/>
<pk mz="476.156208" i="1556598.5" sn="9.64" a="2297.86" fwhm="0.001715" res="277671.8" algo="FTMS"/>
<pk mz="476.164544" i="1285752.6" sn="7.56" a="1649.16" fwhm="0.001690" res="281778.6" algo="FTMS"/>
<pk mz="476.177405" i="1289724.1" sn="7.59" a="1579.78" fwhm="0.001645" res="289435.2" algo="FTMS"/>
<pk mz="476.213840" i="1305989.9" sn="7.71" a="1435.38" fwhm="0.001416" res="336388.1" algo="FTMS"/>
<pk mz="477.031061" i="6421089.5" sn="46.22" a="9655.86" fwhm="0.001558" res="306137.1" algo="FTMS"/>
<pk mz="477.042329" i="1928804.5" sn="12.28" a="2441.57" fwhm="0.001506" res="316674.4" algo="FTMS"/>
<pk mz="477.052091" i="1725799.0" sn="10.75" a="2220.13" fwhm="0.001803" res="264610.7" algo="FTMS"/>
<pk mz="477.061770" i="11650666.0" sn="85.73" a="17195.76" fwhm="0.001500" res="318134.9" algo="FTMS"/>
<pk mz="477.067438" i="8179307.0" sn="59.50" a="11923.03" fwhm="0.001466" res="325333.3" algo="FTMS"/>
<pk mz="477.078759" i="2937454.3" sn="19.90" a="3741.17" fwhm="0.001459" res="326902.7" algo="FTMS"/>
<pk mz="477.088681" i="1526640.9" sn="9.25" a="2042.78" fwhm="0.001701" res="280470.3" algo="FTMS"/>
<pk mz="477.103855" i="7308917.0" sn="52.93" a="10140.45" fwhm="0.001455" res="327866.1" algo="FTMS"/>
<pk mz="477.107111" i="1804405.9" sn="11.34" a="2036.93" fwhm="0.001347" res="354237.7" algo="FTMS"/>
<pk mz="477.115138" i="1999480.0" sn="12.82" a="2504.48" fwhm="0.001420" res="336028.3" algo="FTMS"/>
<pk mz="477.140298" i="5235327.0" sn="37.26" a="8122.98" fwhm="0.001583" res="301421.4" algo="FTMS"/>
<pk mz="477.143384" i="1580671.6" sn="9.65" a="1667.23" fwhm="0.001335" res="357438.0" algo="FTMS"/>
<pk mz="477.172703" i="2066567.5" sn="13.33" a="2516.56" fwhm="0.001442" res="330844.9" algo="FTMS"/>
<pk mz="477.176696" i="3068040.5" sn="20.89" a="3718.35" fwhm="0.001390" res="343209.8" algo="FTMS"/>
<pk mz="478.026102" i="2083437.3" sn="13.45" a="2969.88" fwhm="0.001680" res="284487.5" algo="FTMS"/>
<pk mz="478.062741" i="3613559.0" sn="25.01" a="5265.08" fwhm="0.001583" res="301953.9" algo="FTMS"/>
<pk mz="478.070901" i="2265465.3" sn="14.83" a="2651.52" fwhm="0.001368" res="349396.1" algo="FTMS"/>
<pk mz="478.074015" i="4156282.0" sn="29.11" a="5645.26" fwhm="0.001459" res="327782.6" algo="FTMS"/>
<pk mz="478.099170" i="4030849.0" sn="28.16" a="6205.05" fwhm="0.001647" res="290362.1" algo="FTMS"/>
<pk mz="478.107299" i="2051203.1" sn="13.21" a="2724.72" fwhm="0.001645" res="290560.7" algo="FTMS"/>
<pk mz="478.110472" i="17346436.0" sn="128.76" a="26757.43" fwhm="0.001532" res="312149.6" algo="FTMS"/>
<pk mz="478.135533" i="3152778.8" sn="21.53" a="4331.68" fwhm="0.001549" res="308575.0" algo="FTMS"/>
<pk mz="478.143737" i="1243788.9" sn="7.11" a="1356.32" fwhm="0.001416" res="337580.7" algo="FTMS"/>
<pk mz="478.171836" i="1298836.5" sn="7.52" a="1128.23" fwhm="0.001228" res="389272.0" algo="FTMS"/>
<pk mz="479.010402" i="2313334.5" sn="15.19" a="3247.85" fwhm="0.001591" res="300993.3" algo="FTMS"/>
<pk mz="479.046765" i="8331392.5" sn="60.65" a="12965.91" fwhm="0.001540" res="310990.2" algo="FTMS"/>
<pk mz="479.058153" i="2101123.5" sn="13.58" a="2977.10" fwhm="0.001645" res="291292.3" algo="FTMS"/>
<pk mz="479.077447" i="135831696.0" z="-1" sn="1023.86" a="202084.14" fwhm="0.001472" res="325357.0" algo="FTMS" component_name="S" deconvoluted_molecular_mass="479.078439" deconvoluted_isotopic_mass="479.078229"/>
<pk mz="479.083131" i="10653834.0" sn="78.19" a="16242.79" fwhm="0.001529" res="313306.1" algo="FTMS"/>
<pk mz="479.113870" i="2805394.5" sn="18.90" a="3295.84" fwhm="0.001327" res="361121.3" algo="FTMS"/>
<pk mz="479.119550" i="9930900.0" sn="72.73" a="14433.53" fwhm="0.001479" res="323972.6" algo="FTMS"/>
<pk mz="479.122769" i="2132629.0" sn="13.82" a="2604.12" fwhm="0.001527" res="313671.1" algo="FTMS"/>
<pk mz="479.131021" i="1418903.1" sn="8.43" a="1378.46" fwhm="0.001345" res="356243.3" algo="FTMS"/>
<pk mz="479.155865" i="4897950.0" sn="34.71" a="7263.83" fwhm="0.001563" res="306527.2" algo="FTMS"/>
<pk mz="479.192339" i="2873511.8" sn="19.42" a="3955.83" fwhm="0.001429" res="335247.2" algo="FTMS"/>
<pk mz="479.205380" i="1455275.3" sn="8.70" a="1673.95" fwhm="0.001479" res="324098.2" algo="FTMS"/>
<pk mz="480.041966" i="3033997.3" sn="20.63" a="3847.40" fwhm="0.001450" res="331120.6" algo="FTMS"/>
<pk mz="480.050254" i="2137999.5" sn="13.86" a="2590.50" fwhm="0.001404" res="341937.1" algo="FTMS"/>
<pk mz="480.057009" i="1331089.4" sn="7.76" a="1591.07" fwhm="0.001668" res="287769.4" algo="FTMS"/>
<pk mz="480.078471" i="4618135.0" sn="32.60" a="6722.75" fwhm="0.001614" res="297474.8" algo="FTMS"/>
<pk mz="480.080782" i="13873560.0" z="-1" sn="102.52" a="20507.22" fwhm="0.001503" res="319381.8" algo="FTMS" component_name="S" deconvoluted_molecular_mass="479.078439" deconvoluted_isotopic_mass="480.081567"/>
<pk mz="480.086580" i="3440537.3" sn="23.70" a="4639.73" fwhm="0.001507" res="318568.8" algo="FTMS"/>
<pk mz="480.089746" i="7799194.0" sn="56.63" a="11684.34" fwhm="0.001536" res="312536.7" algo="FTMS"/>
<pk mz="480.114677" i="4940193.0" sn="35.03" a="7117.57" fwhm="0.001516" res="316736.0" algo="FTMS"/>
<pk mz="480.122879" i="2751907.0" sn="18.50" a="3279.25" fwhm="0.001395" res="344071.3" algo="FTMS"/>
<pk mz="480.125984" i="5790116.0" sn="41.45" a="8855.39" fwhm="0.001569" res="306084.7" algo="FTMS"/>
<pk mz="480.151241" i="2651562.8" sn="17.74" a="3175.22" fwhm="0.001429" res="335893.7" algo="FTMS"/>
<pk mz="480.159189" i="2029484.9" sn="13.04" a="2240.86" fwhm="0.001399" res="343176.2" algo="FTMS"/>
<pk mz="480.187553" i="1374388.6" sn="8.09" a="1179.71" fwhm="0.001279" res="375431.4" algo="FTMS"/>
<pk mz="481.026027" i="5273239.5" sn="37.54" a="8075.48" fwhm="0.001560" res="308447.9" algo="FTMS"/>
<pk mz="481.041111" i="1949595.5" sn="12.43" a="2399.11" fwhm="0.001505" res="319695.1" algo="FTMS"/>
<pk mz="481.062373" i="10640033.0" sn="78.09" a="16307.01" fwhm="0.001554" res="309598.9" algo="FTMS"/>
<pk mz="481.073620" i="2640548.3" sn="17.65" a="3542.16" fwhm="0.001489" res="323109.0" algo="FTMS"/>
<pk mz="481.081767" i="4610214.5" sn="32.53" a="7179.76" fwhm="0.001692" res="284363.6" algo="FTMS"/>
<pk mz="481.084153" i="3911335.0" z="-1" sn="27.25" a="4838.28" fwhm="0.001361" res="353468.9" algo="FTMS" component_name="S" deconvoluted_molecular_mass="479.078439" deconvoluted_isotopic_mass="481.084942"/>
<pk mz="481.093001" i="1980073.5" sn="12.66" a="2096.20" fwhm="0.001311" res="366955.5" algo="FTMS"/>
<pk mz="481.098735" i="11258539.0" sn="82.76" a="17340.97" fwhm="0.001554" res="309522.2" algo="FTMS"/>
<pk mz="481.102102" i="1528747.9" sn="9.25" a="1561.30" fwhm="0.001336" res="360070.3" algo="FTMS"/>
<pk mz="481.110011" i="1937326.1" sn="12.34" a="2435.74" fwhm="0.001481" res="324759.4" algo="FTMS"/>
<pk mz="481.135095" i="9679541.0" sn="70.83" a="15197.34" fwhm="0.001590" res="302540.8" algo="FTMS"/>
<pk mz="481.138336" i="3650741.8" sn="25.28" a="4872.12" fwhm="0.001510" res="318661.3" algo="FTMS"/>
<pk mz="481.154490" i="1278394.1" sn="7.36" a="950.68" fwhm="0.001085" res="443485.7" algo="FTMS"/>
<pk mz="481.163453" i="24265404.0" sn="181.02" a="37733.57" fwhm="0.001523" res="315892.2" algo="FTMS"/>
<pk mz="481.171537" i="4603582.5" sn="32.48" a="6449.86" fwhm="0.001493" res="322245.3" algo="FTMS"/>
<pk mz="481.207926" i="2299592.5" sn="15.08" a="2528.44" fwhm="0.001390" res="346173.8" algo="FTMS"/>
<pk mz="481.221031" i="1380300.1" sn="8.13" a="1282.88" fwhm="0.001218" res="395245.0" algo="FTMS"/>
<pk mz="481.244175" i="1258450.4" sn="7.21" a="1241.13" fwhm="0.001515" res="317673.7" algo="FTMS"/>
<pk mz="482.036630" i="1785257.0" sn="11.19" a="1651.03" fwhm="0.001279" res="376914.2" algo="FTMS"/>
<pk mz="482.057768" i="2373038.8" sn="15.63" a="2829.91" fwhm="0.001431" res="336810.4" algo="FTMS"/>
<pk mz="482.065864" i="2541488.8" sn="16.90" a="3506.07" fwhm="0.001575" res="306098.3" algo="FTMS"/>
<pk mz="482.094038" i="4426680.5" z="-1" sn="31.14" a="6305.99" fwhm="0.001524" res="316382.4" algo="FTMS" component_name="S" deconvoluted_molecular_mass="479.078439" deconvoluted_isotopic_mass="482.094831"/>
<pk mz="482.102240" i="3011002.8" sn="20.45" a="4006.76" fwhm="0.001481" res="325584.2" algo="FTMS"/>
<pk mz="482.105359" i="34538428.0" sn="258.63" a="53994.96" fwhm="0.001538" res="313377.8" algo="FTMS"/>
<pk mz="482.130392" i="3648450.3" sn="25.27" a="4972.33" fwhm="0.001479" res="325913.7" algo="FTMS"/>
<pk mz="482.138656" i="2017988.6" sn="12.95" a="2380.21" fwhm="0.001434" res="336269.6" algo="FTMS"/>
<pk mz="482.141679" i="2162629.5" sn="14.04" a="3066.79" fwhm="0.001613" res="298919.7" algo="FTMS"/>
<pk mz="482.166876" i="7130060.0" sn="51.57" a="10361.94" fwhm="0.001526" res="316001.9" algo="FTMS"/>
<pk mz="482.175018" i="1658830.4" sn="10.23" a="1789.62" fwhm="0.001327" res="363324.7" algo="FTMS"/>
<pk mz="483.020447" i="1731251.5" sn="10.78" a="2100.83" fwhm="0.001481" res="326076.5" algo="FTMS"/>
<pk mz="483.041746" i="6159545.0" sn="44.23" a="9427.10" fwhm="0.001532" res="315322.3" algo="FTMS"/>
<pk mz="483.056904" i="2469565.3" sn="16.36" a="3377.39" fwhm="0.001584" res="304891.3" algo="FTMS"/>
<pk mz="483.078045" i="11052227.0" sn="81.20" a="17149.04" fwhm="0.001580" res="305742.9" algo="FTMS"/>
<pk mz="483.089394" i="1574598.1" sn="9.60" a="1530.36" fwhm="0.001292" res="373853.9" algo="FTMS"/>
<pk mz="483.093183" i="1873607.1" z="-1" sn="11.86" a="2348.39" fwhm="0.001543" res="312993.4" algo="FTMS" component_name="S" deconvoluted_molecular_mass="479.078439" deconvoluted_isotopic_mass="483.093979"/>
<pk mz="483.096271" i="1284808.0" sn="7.41" a="1174.67" fwhm="0.001273" res="379403.5" algo="FTMS"/>
<pk mz="483.108668" i="4128971.3" sn="28.89" a="5361.33" fwhm="0.001392" res="347047.3" algo="FTMS"/>
<pk mz="483.114411" i="9993421.0" sn="73.20" a="14717.92" fwhm="0.001492" res="323854.0" algo="FTMS"/>
<pk mz="483.150665" i="4609238.5" sn="32.52" a="6013.01" fwhm="0.001378" res="350688.2" algo="FTMS"/>
<pk mz="483.160539" i="7615705.5" sn="55.23" a="11586.44" fwhm="0.001563" res="309139.5" algo="FTMS"/>
<pk mz="483.170076" i="1356508.0" sn="7.95" a="1484.15" fwhm="0.001425" res="339124.7" algo="FTMS"/>
<pk mz="483.187350" i="3434720.8" sn="23.65" a="4459.09" fwhm="0.001427" res="338543.7" algo="FTMS"/>
<pk mz="483.223677" i="1907946.5" sn="12.11" a="2365.69" fwhm="0.001437" res="336253.4" algo="FTMS"/>
<pk mz="483.260076" i="1978100.4" sn="12.64" a="2103.25" fwhm="0.001289" res="374976.1" algo="FTMS"/>
<pk mz="484.015640" i="1517249.1" sn="9.16" a="1755.67" fwhm="0.001384" res="349659.2" algo="FTMS"/>
<pk mz="484.044927" i="1539017.0" sn="9.33" a="1772.55" fwhm="0.001515" res="319559.5" algo="FTMS"/>
<pk mz="484.052192" i="2520011.0" sn="16.74" a="3273.90" fwhm="0.001576" res="307209.6" algo="FTMS"/>
<pk mz="484.063318" i="1494478.1" sn="8.99" a="2141.19" fwhm="0.001729" res="279944.9" algo="FTMS"/>
<pk mz="484.073303" i="2637776.8" sn="17.63" a="3793.36" fwhm="0.001566" res="309077.2" algo="FTMS"/>
<pk mz="484.081428" i="2694099.0" sn="18.05" a="3227.49" fwhm="0.001396" res="346781.6" algo="FTMS"/>
<pk mz="484.084558" i="1858771.9" sn="11.74" a="2467.09" fwhm="0.001444" res="335282.2" algo="FTMS"/>
<pk mz="484.088548" i="1533396.9" sn="9.28" a="1566.00" fwhm="0.001310" res="369394.8" algo="FTMS"/>
<pk mz="484.109662" i="3252698.5" sn="22.27" a="4113.06" fwhm="0.001501" res="322619.2" algo="FTMS"/>
<pk mz="484.117853" i="2277340.8" sn="14.90" a="2912.31" fwhm="0.001461" res="331264.8" algo="FTMS"/>
<pk mz="484.120936" i="3204061.8" sn="21.90" a="4491.80" fwhm="0.001541" res="314107.2" algo="FTMS"/>
<pk mz="484.146152" i="1647332.5" sn="10.14" a="1584.61" fwhm="0.001359" res="356230.8" algo="FTMS"/>
<pk mz="484.154182" i="1450982.6" sn="8.66" a="1382.37" fwhm="0.001271" res="380789.0" algo="FTMS"/>
<pk mz="484.163877" i="2138089.3" sn="13.85" a="2417.58" fwhm="0.001359" res="356296.3" algo="FTMS"/>
<pk mz="484.182430" i="1240814.4" sn="7.07" a="1318.84" fwhm="0.001425" res="339786.4" algo="FTMS"/>
<pk mz="485.021098" i="1488081.5" sn="8.94" a="1541.76" fwhm="0.001447" res="335189.9" algo="FTMS"/>
<pk mz="485.036288" i="3908309.8" sn="27.22" a="5865.89" fwhm="0.001580" res="306930.7" algo="FTMS"/>
<pk mz="485.047424" i="1652184.8" sn="10.18" a="2031.14" fwhm="0.001492" res="325048.1" algo="FTMS"/>
<pk mz="485.057334" i="6976219.5" sn="50.40" a="10766.40" fwhm="0.001567" res="309452.3" algo="FTMS"/>
<pk mz="485.072590" i="2937567.5" sn="19.89" a="4340.58" fwhm="0.001558" res="311312.4" algo="FTMS"/>
<pk mz="485.083602" i="2083042.5" sn="13.43" a="2947.16" fwhm="0.001561" res="310708.9" algo="FTMS"/>
<pk mz="485.093659" i="9254629.0" sn="67.61" a="15011.12" fwhm="0.001641" res="295580.8" algo="FTMS"/>
<pk mz="485.109025" i="2191593.3" sn="14.25" a="2704.09" fwhm="0.001513" res="320627.4" algo="FTMS"/>
<pk mz="485.130026" i="6541039.0" sn="47.11" a="9467.17" fwhm="0.001496" res="324207.2" algo="FTMS"/>
<pk mz="485.145316" i="1530099.3" sn="9.26" a="1303.45" fwhm="0.001207" res="401971.4" algo="FTMS"/>
<pk mz="485.166451" i="3481337.0" sn="24.00" a="4618.67" fwhm="0.001442" res="336424.2" algo="FTMS"/>
<pk mz="485.202960" i="2493698.8" sn="16.54" a="3461.15" fwhm="0.001579" res="307204.9" algo="FTMS"/>
<pk mz="485.239278" i="2231052.8" sn="14.55" a="2475.59" fwhm="0.001332" res="364300.1" algo="FTMS"/>
<pk mz="485.275662" i="2298646.5" sn="15.06" a="2855.96" fwhm="0.001506" res="322220.2" algo="FTMS"/>
<pk mz="486.031390" i="2287587.3" sn="14.98" a="3405.49" fwhm="0.001629" res="298288.8" algo="FTMS"/>
<pk mz="486.039588" i="1281765.5" sn="7.38" a="1605.65" fwhm="0.001747" res="278215.0" algo="FTMS"/>
<pk mz="486.052536" i="1437417.0" sn="8.55" a="2943.86" fwhm="0.003372" res="144129.5" algo="FTMS"/>
<pk mz="486.060823" i="1480939.3" sn="8.88" a="1470.97" fwhm="0.001400" res="347239.9" algo="FTMS"/>
<pk mz="486.067835" i="3042285.0" sn="20.68" a="3791.18" fwhm="0.001403" res="346524.9" algo="FTMS"/>
<pk mz="486.079016" i="1676784.1" sn="10.36" a="1855.71" fwhm="0.001433" res="339275.8" algo="FTMS"/>
<pk mz="486.089278" i="1499122.9" sn="9.02" a="1119.07" fwhm="0.001021" res="476152.1" algo="FTMS"/>
<pk mz="486.097035" i="2272245.0" sn="14.86" a="2837.46" fwhm="0.001463" res="332151.0" algo="FTMS"/>
<pk mz="486.104113" i="2066423.0" sn="13.31" a="2541.67" fwhm="0.001424" res="341267.3" algo="FTMS"/>
<pk mz="486.125671" i="1640444.8" sn="10.09" a="1651.90" fwhm="0.001255" res="387373.9" algo="FTMS"/>
<pk mz="486.133500" i="1862654.9" sn="11.77" a="2511.27" fwhm="0.001695" res="286842.3" algo="FTMS"/>
<pk mz="486.136748" i="2685439.8" sn="17.98" a="3879.04" fwhm="0.001610" res="301927.2" algo="FTMS"/>
<pk mz="486.169971" i="1471752.8" sn="8.81" a="1747.03" fwhm="0.001486" res="327120.7" algo="FTMS"/>
<pk mz="487.015464" i="3137773.5" sn="21.40" a="4701.62" fwhm="0.001634" res="298069.2" algo="FTMS"/>
<pk mz="487.036648" i="2360563.3" sn="15.53" a="3760.83" fwhm="0.001810" res="269071.5" algo="FTMS"/>
<pk mz="487.051918" i="5029111.5" sn="35.69" a="8112.91" fwhm="0.001609" res="302620.0" algo="FTMS"/>
<pk mz="487.062925" i="2262778.5" sn="14.79" a="2863.64" fwhm="0.001437" res="338836.0" algo="FTMS"/>
<pk mz="487.073040" i="6398205.0" sn="46.03" a="9943.85" fwhm="0.001585" res="307330.7" algo="FTMS"/>
<pk mz="487.088186" i="4182273.3" sn="29.29" a="5721.72" fwhm="0.001458" res="334085.1" algo="FTMS"/>
<pk mz="487.099408" i="1775876.4" sn="11.11" a="1930.89" fwhm="0.001328" res="366926.0" algo="FTMS"/>
<pk mz="487.109370" i="5681415.0" sn="40.61" a="9597.65" fwhm="0.001694" res="287542.6" algo="FTMS"/>
<pk mz="487.124685" i="3343627.3" sn="22.95" a="4217.92" fwhm="0.001444" res="337363.5" algo="FTMS"/>
<pk mz="487.145799" i="3506448.8" sn="24.18" a="4868.50" fwhm="0.001545" res="315372.8" algo="FTMS"/>
<pk mz="487.160964" i="1929749.0" sn="12.27" a="2329.25" fwhm="0.001514" res="321787.8" algo="FTMS"/>
<pk mz="487.182094" i="2171162.8" sn="14.09" a="2269.90" fwhm="0.001299" res="374906.0" algo="FTMS"/>
<pk mz="487.218423" i="2694436.5" sn="18.05" a="3500.78" fwhm="0.001514" res="321863.4" algo="FTMS"/>
<pk mz="487.254844" i="2459950.5" sn="16.28" a="3309.55" fwhm="0.001515" res="321716.5" algo="FTMS"/>
<pk mz="487.291258" i="1741112.3" sn="10.85" a="1883.15" fwhm="0.001420" res="343202.1" algo="FTMS"/>
<pk mz="488.010453" i="1563642.6" sn="9.50" a="1837.79" fwhm="0.001580" res="308770.3" algo="FTMS"/>
<pk mz="488.047036" i="3717636.5" sn="25.78" a="4945.00" fwhm="0.001462" res="333854.4" algo="FTMS"/>
<pk mz="488.055146" i="1595910.8" sn="9.75" a="2048.98" fwhm="0.001576" res="309754.6" algo="FTMS"/>
<pk mz="488.058222" i="1928711.6" sn="12.26" a="2421.62" fwhm="0.001563" res="312277.6" algo="FTMS"/>
<pk mz="488.076103" i="1355020.4" sn="7.93" a="1770.04" fwhm="0.001717" res="284338.6" algo="FTMS"/>
<pk mz="488.083447" i="2731534.5" sn="18.33" a="3404.54" fwhm="0.001419" res="344017.1" algo="FTMS"/>
<pk mz="488.094769" i="2076177.5" sn="13.38" a="2406.86" fwhm="0.001415" res="344948.5" algo="FTMS"/>
<pk mz="488.112739" i="2077718.4" sn="13.39" a="2862.71" fwhm="0.001565" res="311858.1" algo="FTMS"/>
<pk mz="488.119867" i="1921816.3" sn="12.21" a="2341.84" fwhm="0.001497" res="326007.8" algo="FTMS"/>
<pk mz="488.131233" i="1494171.4" sn="8.98" a="2133.84" fwhm="0.001866" res="261527.8" algo="FTMS"/>
<pk mz="488.149198" i="1673248.1" sn="10.33" a="2363.97" fwhm="0.001772" res="275464.4" algo="FTMS"/>
<pk mz="488.156069" i="1241122.0" sn="7.07" a="1281.44" fwhm="0.001456" res="335259.2" algo="FTMS"/>
<pk mz="488.213817" i="1782321.6" sn="11.16" a="2188.61" fwhm="0.001521" res="320996.6" algo="FTMS"/>
<pk mz="488.240519" i="4126264.8" sn="28.86" a="6261.48" fwhm="0.001641" res="297489.0" algo="FTMS"/>
<pk mz="489.031038" i="5602062.5" sn="40.01" a="8065.48" fwhm="0.001513" res="323213.5" algo="FTMS"/>
<pk mz="489.042063" i="1512977.3" sn="9.12" a="2013.38" fwhm="0.001652" res="296049.4" algo="FTMS"/>
<pk mz="489.052173" i="2919188.0" sn="19.74" a="4263.61" fwhm="0.001681" res="290903.0" algo="FTMS"/>
<pk mz="489.067464" i="6994712.0" sn="50.53" a="10769.86" fwhm="0.001599" res="305943.6" algo="FTMS"/>
<pk mz="489.078689" i="3308315.3" sn="22.68" a="4749.27" fwhm="0.001553" res="315009.8" algo="FTMS"/>
<pk mz="489.088593" i="3954461.8" sn="27.56" a="6159.46" fwhm="0.001603" res="305051.8" algo="FTMS"/>
<pk mz="489.103818" i="4736802.0" sn="33.47" a="6660.17" fwhm="0.001510" res="323816.6" algo="FTMS"/>
<pk mz="489.114980" i="2064421.0" sn="13.28" a="3042.19" fwhm="0.001684" res="290516.2" algo="FTMS"/>
<pk mz="489.124926" i="1945383.6" sn="12.39" a="2217.56" fwhm="0.001478" res="330903.7" algo="FTMS"/>
<pk mz="489.140313" i="4813612.0" sn="34.05" a="6968.12" fwhm="0.001564" res="312798.5" algo="FTMS"/>
<pk mz="489.161639" i="1918257.6" sn="12.18" a="2699.18" fwhm="0.001561" res="313441.0" algo="FTMS"/>
<pk mz="489.176630" i="1930037.6" sn="12.27" a="2079.70" fwhm="0.001367" res="357926.4" algo="FTMS"/>
<pk mz="489.197758" i="1498683.3" sn="9.01" a="1525.03" fwhm="0.001371" res="356898.4" algo="FTMS"/>
<pk mz="489.213245" i="1300031.5" sn="7.51" a="1194.91" fwhm="0.001517" res="322395.8" algo="FTMS"/>
<pk mz="489.234117" i="1658181.1" sn="10.22" a="1638.13" fwhm="0.001287" res="380233.2" algo="FTMS"/>
<pk mz="489.243950" i="1240903.8" sn="7.06" a="1306.11" fwhm="0.001455" res="336350.2" algo="FTMS"/>
<pk mz="489.277612" i="1693520.9" sn="10.48" a="2059.38" fwhm="0.001573" res="311129.2" algo="FTMS"/>
<pk mz="490.026433" i="1859098.8" sn="11.52" a="2473.31" fwhm="0.001481" res="330922.9" algo="FTMS"/>
<pk mz="490.062796" i="3669028.5" sn="24.95" a="4724.98" fwhm="0.001356" res="361361.6" algo="FTMS"/>
<pk mz="490.070461" i="1525798.6" sn="9.05" a="1365.86" fwhm="0.001164" res="421175.4" algo="FTMS"/>
<pk mz="490.094340" i="2295853.0" sn="14.76" a="2853.38" fwhm="0.001396" res="350996.6" algo="FTMS"/>
<pk mz="490.099037" i="3242542.3" sn="21.79" a="4789.34" fwhm="0.001644" res="298183.6" algo="FTMS"/>
<pk mz="490.107117" i="1641264.4" sn="9.91" a="2019.74" fwhm="0.001463" res="334900.0" algo="FTMS"/>
<pk mz="490.110209" i="2196529.3" sn="14.03" a="2746.92" fwhm="0.001482" res="330641.7" algo="FTMS"/>
<pk mz="490.135412" i="1996344.0" sn="12.54" a="2265.24" fwhm="0.001432" res="342210.6" algo="FTMS"/>
<pk mz="490.143721" i="1420858.3" sn="8.27" a="1352.92" fwhm="0.001323" res="370553.0" algo="FTMS"/>
<pk mz="490.171996" i="1460289.9" sn="8.56" a="1775.94" fwhm="0.001564" res="313371.5" algo="FTMS"/>
<pk mz="490.193160" i="1558343.6" sn="9.29" a="1483.32" fwhm="0.001372" res="357240.0" algo="FTMS"/>
<pk mz="491.010494" i="1973027.5" sn="12.37" a="2531.23" fwhm="0.001431" res="343172.6" algo="FTMS"/>
<pk mz="491.046792" i="8240429.5" sn="58.87" a="13260.51" fwhm="0.001633" res="300733.6" algo="FTMS"/>
<pk mz="491.058001" i="2482480.3" sn="16.15" a="3290.49" fwhm="0.001557" res="315367.7" algo="FTMS"/>
<pk mz="491.068025" i="1493811.0" sn="8.81" a="1652.64" fwhm="0.001429" res="343726.9" algo="FTMS"/>
<pk mz="491.077486" i="5903669.5" sn="41.53" a="8531.96" fwhm="0.001534" res="320066.1" algo="FTMS"/>
<pk mz="491.083206" i="7865655.0" sn="56.09" a="11962.48" fwhm="0.001579" res="311036.7" algo="FTMS"/>
<pk mz="491.094439" i="2963258.0" sn="19.71" a="3712.93" fwhm="0.001435" res="342204.3" algo="FTMS"/>
<pk mz="491.104311" i="2188092.8" sn="13.96" a="2973.34" fwhm="0.001660" res="295934.1" algo="FTMS"/>
<pk mz="491.119564" i="7169345.0" sn="50.93" a="10877.27" fwhm="0.001581" res="310543.4" algo="FTMS"/>
<pk mz="491.122796" i="1805121.8" sn="11.12" a="1998.86" fwhm="0.001388" res="353921.2" algo="FTMS"/>
<pk mz="491.130797" i="1851715.9" sn="11.47" a="2121.89" fwhm="0.001424" res="344939.4" algo="FTMS"/>
<pk mz="491.155838" i="4164938.5" sn="28.63" a="5993.12" fwhm="0.001560" res="314801.7" algo="FTMS"/>
<pk mz="491.192090" i="1707860.4" sn="10.40" a="2328.22" fwhm="0.001709" res="287380.5" algo="FTMS"/>
<pk mz="492.041971" i="3179576.5" sn="21.32" a="4111.23" fwhm="0.001506" res="326707.8" algo="FTMS"/>
<pk mz="492.050033" i="2428474.5" sn="15.74" a="2806.23" fwhm="0.001402" res="350875.0" algo="FTMS"/>
<pk mz="492.078344" i="4206146.0" sn="28.94" a="6429.03" fwhm="0.001641" res="299811.0" algo="FTMS"/>
<pk mz="492.086385" i="2134084.3" sn="13.56" a="2790.35" fwhm="0.001551" res="317322.2" algo="FTMS"/>
<pk mz="492.089647" i="6029893.0" sn="42.47" a="9536.88" fwhm="0.001653" res="297623.7" algo="FTMS"/>
<pk mz="492.114734" i="2834508.0" sn="18.76" a="4245.78" fwhm="0.001702" res="289218.5" algo="FTMS"/>
<pk mz="492.122894" i="1638734.1" sn="9.88" a="1974.45" fwhm="0.001521" res="323446.2" algo="FTMS"/>
<pk mz="492.126127" i="3392591.0" sn="22.90" a="4497.36" fwhm="0.001496" res="328984.8" algo="FTMS"/>
<pk mz="492.151203" i="1995861.8" sn="12.53" a="2428.05" fwhm="0.001508" res="326263.4" algo="FTMS"/>
<pk mz="493.026019" i="5040960.0" sn="35.13" a="7971.62" fwhm="0.001640" res="300702.7" algo="FTMS"/>
<pk mz="493.056824" i="2582856.0" sn="16.89" a="2908.04" fwhm="0.001359" res="362844.5" algo="FTMS"/>
<pk mz="493.062348" i="9283402.0" sn="66.61" a="14045.95" fwhm="0.001553" res="317540.1" algo="FTMS"/>
<pk mz="493.073572" i="2846540.5" sn="18.84" a="3854.84" fwhm="0.001534" res="321409.9" algo="FTMS"/>
<pk mz="493.093008" i="198913872.0" z="-1" sn="1473.75" a="306320.16" fwhm="0.001549" res="318268.4" algo="FTMS" component_name="M" deconvoluted_molecular_mass="493.093789" deconvoluted_isotopic_mass="493.093840"/>
<pk mz="493.098732" i="8732499.0" sn="62.52" a="13953.23" fwhm="0.001640" res="300669.1" algo="FTMS"/>
<pk mz="493.109984" i="1992534.4" sn="12.51" a="2601.81" fwhm="0.001508" res="326963.0" algo="FTMS"/>
<pk mz="493.135115" i="7028573.0" sn="49.88" a="10510.64" fwhm="0.001568" res="314522.5" algo="FTMS"/>
<pk mz="493.138379" i="1652061.9" sn="9.98" a="2103.93" fwhm="0.001533" res="321721.8" algo="FTMS"/>
<pk mz="493.171508" i="4031846.8" sn="27.64" a="6361.76" fwhm="0.001657" res="297612.8" algo="FTMS"/>
<pk mz="493.208019" i="1898864.5" sn="11.81" a="2384.57" fwhm="0.001487" res="331709.1" algo="FTMS"/>
<pk mz="494.029422" i="1311051.8" sn="7.45" a="1229.06" fwhm="0.001381" res="357842.0" algo="FTMS"/>
<pk mz="494.057722" i="3388499.3" sn="22.86" a="4452.55" fwhm="0.001535" res="321839.6" algo="FTMS"/>
<pk mz="494.065635" i="2558037.5" sn="16.70" a="3201.25" fwhm="0.001476" res="334801.4" algo="FTMS"/>
<pk mz="494.069038" i="2990678.3" sn="19.91" a="4263.25" fwhm="0.001625" res="303966.0" algo="FTMS"/>
<pk mz="494.094158" i="5311581.0" sn="37.13" a="7809.73" fwhm="0.001707" res="289450.5" algo="FTMS"/>
<pk mz="494.096416" i="21254238.0" z="-1" sn="155.44" a="34179.93" fwhm="0.001610" res="306877.8" algo="FTMS" component_name="M" deconvoluted_molecular_mass="493.093789" deconvoluted_isotopic_mass="494.097252"/>
<pk mz="494.102054" i="3474015.3" sn="23.50" a="4892.30" fwhm="0.001545" res="319763.9" algo="FTMS"/>
<pk mz="494.105258" i="4366432.0" sn="30.12" a="6168.88" fwhm="0.001561" res="316570.4" algo="FTMS"/>
<pk mz="494.130375" i="2835558.8" sn="18.76" a="4114.10" fwhm="0.001600" res="308847.4" algo="FTMS"/>
<pk mz="494.138449" i="2081896.8" sn="13.17" a="2782.84" fwhm="0.001561" res="316600.4" algo="FTMS"/>
<pk mz="494.150556" i="1382764.0" sn="7.98" a="1356.16" fwhm="0.001271" res="388843.7" algo="FTMS"/>
<pk mz="494.166844" i="1987184.4" sn="12.47" a="2497.15" fwhm="0.001586" res="311515.4" algo="FTMS"/>
<pk mz="494.174804" i="1290866.5" sn="7.30" a="1304.29" fwhm="0.001397" res="353736.0" algo="FTMS"/>
<pk mz="495.020742" i="1619795.5" sn="9.74" a="2002.51" fwhm="0.001497" res="330780.2" algo="FTMS"/>
<pk mz="495.041648" i="7022937.0" sn="49.83" a="11419.95" fwhm="0.001671" res="296205.6" algo="FTMS"/>
<pk mz="495.072345" i="37204320.0" sn="273.79" a="62404.13" fwhm="0.001638" res="302300.4" algo="FTMS"/>
<pk mz="495.078010" i="9296227.0" sn="66.70" a="15061.91" fwhm="0.001638" res="302165.0" algo="FTMS"/>
<pk mz="495.089198" i="1977957.8" sn="12.40" a="3070.10" fwhm="0.001784" res="277582.4" algo="FTMS"/>
<pk mz="495.097337" i="5568872.0" z="-1" sn="39.04" a="8997.55" fwhm="0.001685" res="293878.7" algo="FTMS" component_name="M" deconvoluted_molecular_mass="493.093789" deconvoluted_isotopic_mass="495.098176"/>
<pk mz="495.108777" i="1959786.9" sn="12.26" a="2162.17" fwhm="0.001304" res="379759.7" algo="FTMS"/>
<pk mz="495.114419" i="11528556.0" sn="83.26" a="18842.67" fwhm="0.001655" res="299085.1" algo="FTMS"/>
<pk mz="495.117727" i="1650797.3" sn="9.97" a="1969.60" fwhm="0.001626" res="304513.0" algo="FTMS"/>
<pk mz="495.125710" i="2021743.4" sn="12.72" a="2708.95" fwhm="0.001548" res="319787.7" algo="FTMS"/>
<pk mz="495.150823" i="7044470.0" sn="49.99" a="11294.22" fwhm="0.001699" res="291437.0" algo="FTMS"/>
<pk mz="495.154155" i="5536119.0" sn="38.80" a="8363.83" fwhm="0.001595" res="310444.8" algo="FTMS"/>
<pk mz="495.183211" i="2521982.8" sn="16.43" a="3527.10" fwhm="0.001662" res="297940.1" algo="FTMS"/>
<pk mz="495.187272" i="3059583.8" sn="20.42" a="4040.08" fwhm="0.001509" res="328257.1" algo="FTMS"/>
<pk mz="495.223689" i="2174857.5" sn="13.86" a="3220.18" fwhm="0.001673" res="295962.7" algo="FTMS"/>
<pk mz="495.260043" i="1572499.1" sn="9.39" a="1761.41" fwhm="0.001514" res="327182.6" algo="FTMS"/>
<pk mz="496.015650" i="1334619.3" sn="7.62" a="1609.90" fwhm="0.001592" res="311543.5" algo="FTMS"/>
<pk mz="496.036908" i="1790048.9" sn="11.00" a="2515.29" fwhm="0.001745" res="284305.9" algo="FTMS"/>
<pk mz="496.052201" i="1824869.0" sn="11.26" a="2181.80" fwhm="0.001496" res="331567.3" algo="FTMS"/>
<pk mz="496.073540" i="3006058.5" sn="20.02" a="4687.85" fwhm="0.001728" res="287003.1" algo="FTMS"/>
<pk mz="496.075710" i="4372075.0" sn="30.16" a="6374.75" fwhm="0.001588" res="312466.7" algo="FTMS"/>
<pk mz="496.081418" i="3424364.8" sn="23.13" a="5089.71" fwhm="0.001657" res="299408.3" algo="FTMS"/>
<pk mz="496.084657" i="6360685.5" sn="44.92" a="9751.24" fwhm="0.001623" res="305731.3" algo="FTMS"/>
<pk mz="496.109769" i="3414644.3" sn="23.05" a="4296.72" fwhm="0.001424" res="348451.6" algo="FTMS"/>
<pk mz="496.117839" i="3517046.3" sn="23.81" a="4908.59" fwhm="0.001558" res="318514.2" algo="FTMS"/>
<pk mz="496.121060" i="14516855.0" sn="105.44" a="23419.12" fwhm="0.001615" res="307234.1" algo="FTMS"/>
<pk mz="496.146101" i="3438205.8" sn="23.23" a="5001.77" fwhm="0.001579" res="314185.1" algo="FTMS"/>
<pk mz="496.154240" i="2529408.0" sn="16.49" a="3308.88" fwhm="0.001531" res="323995.8" algo="FTMS"/>
<pk mz="496.157631" i="2070144.9" sn="13.08" a="3331.12" fwhm="0.001866" res="265844.3" algo="FTMS"/>
<pk mz="496.190586" i="1312905.5" sn="7.46" a="1425.45" fwhm="0.001424" res="348554.4" algo="FTMS"/>
<pk mz="497.020948" i="2320228.8" sn="14.93" a="3371.15" fwhm="0.001732" res="287032.2" algo="FTMS"/>
<pk mz="497.036190" i="3177832.8" sn="21.29" a="4963.19" fwhm="0.001661" res="299167.6" algo="FTMS"/>
<pk mz="497.047341" i="1425515.6" sn="8.29" a="1607.26" fwhm="0.001386" res="358512.7" algo="FTMS"/>
<pk mz="497.057307" i="9595758.0" sn="68.92" a="17160.66" fwhm="0.001768" res="281212.5" algo="FTMS"/>
<pk mz="497.087895" i="261927792.0" z="-1" sn="1941.34" a="403835.91" fwhm="0.001573" res="316049.0" algo="FTMS" component_name="K" deconvoluted_molecular_mass="497.088751" deconvoluted_isotopic_mass="497.088742"/>
<pk mz="497.093640" i="10994552.0" sn="79.30" a="17478.64" fwhm="0.001632" res="304583.0" algo="FTMS"/>
<pk mz="497.124185" i="2035583.9" sn="12.82" a="2296.78" fwhm="0.001403" res="354232.8" algo="FTMS"/>
<pk mz="497.130035" i="8283009.5" sn="59.18" a="13349.46" fwhm="0.001655" res="300375.7" algo="FTMS"/>
<pk mz="497.133176" i="1722754.3" sn="10.50" a="2250.20" fwhm="0.001611" res="308507.1" algo="FTMS"/>
<pk mz="497.141261" i="1348484.4" sn="7.72" a="1521.01" fwhm="0.001668" res="298071.7" algo="FTMS"/>
<pk mz="497.158556" i="2658697.0" sn="17.44" a="3647.71" fwhm="0.001631" res="304855.9" algo="FTMS"/>
<pk mz="497.165892" i="3218314.8" sn="21.60" a="2446.06" fwhm="0.001020" res="487438.4" algo="FTMS"/>
<pk mz="497.167499" i="11172747.0" sn="80.62" a="16682.48" fwhm="0.001448" res="343408.9" algo="FTMS"/>
<pk mz="497.202817" i="2513300.5" sn="16.36" a="3819.18" fwhm="0.001756" res="283138.1" algo="FTMS"/>
<pk mz="497.239090" i="2438046.3" sn="15.80" a="3124.00" fwhm="0.001557" res="319367.5" algo="FTMS"/>
<pk mz="497.275921" i="1352103.9" sn="7.75" a="1508.33" fwhm="0.001453" res="342174.6" algo="FTMS"/>
<pk mz="498.031463" i="2160750.3" sn="13.75" a="3148.16" fwhm="0.001614" res="308511.3" algo="FTMS"/>
<pk mz="498.052629" i="1611891.9" sn="9.67" a="2330.26" fwhm="0.001761" res="282793.7" algo="FTMS"/>
<pk mz="498.060705" i="2172534.0" sn="13.83" a="3142.78" fwhm="0.001704" res="292304.4" algo="FTMS"/>
<pk mz="498.067869" i="2287224.0" sn="14.68" a="2592.57" fwhm="0.001369" res="363933.2" algo="FTMS"/>
<pk mz="498.079144" i="1423738.9" sn="8.28" a="1174.84" fwhm="0.001301" res="382732.2" algo="FTMS"/>
<pk mz="498.091343" i="24614014.0" z="-1" sn="180.36" a="40594.60" fwhm="0.001616" res="308166.6" algo="FTMS" component_name="K" deconvoluted_molecular_mass="497.088751" deconvoluted_isotopic_mass="498.092193"/>
<pk mz="498.097149" i="3165823.5" sn="21.20" a="3908.84" fwhm="0.001418" res="351359.0" algo="FTMS"/>
<pk mz="498.100271" i="3417728.5" sn="23.07" a="4794.79" fwhm="0.001531" res="325437.7" algo="FTMS"/>
<pk mz="498.104151" i="1628801.4" sn="9.80" a="1707.12" fwhm="0.001343" res="371003.7" algo="FTMS"/>
<pk mz="498.125413" i="3072647.0" sn="20.51" a="4356.08" fwhm="0.001614" res="308677.2" algo="FTMS"/>
<pk mz="498.133442" i="3015305.0" sn="20.09" a="4014.15" fwhm="0.001525" res="326680.0" algo="FTMS"/>
<pk mz="498.136583" i="1997449.9" sn="12.53" a="2877.16" fwhm="0.001563" res="318677.8" algo="FTMS"/>
<pk mz="498.161749" i="2388112.5" sn="15.43" a="3301.59" fwhm="0.001567" res="317974.2" algo="FTMS"/>
<pk mz="498.170839" i="2346131.0" sn="15.12" a="2657.21" fwhm="0.001296" res="384363.2" algo="FTMS"/>
<pk mz="498.930050" i="1446233.5" sn="8.44" a="1597.92" fwhm="0.001363" res="366061.6" algo="FTMS"/>
<pk mz="499.015419" i="3499887.8" sn="23.68" a="5422.70" fwhm="0.001671" res="298661.7" algo="FTMS"/>
<pk mz="499.026824" i="1316978.8" sn="7.48" a="1077.26" fwhm="0.001219" res="409528.3" algo="FTMS"/>
<pk mz="499.036567" i="3975541.3" sn="27.21" a="5997.35" fwhm="0.001662" res="300326.4" algo="FTMS"/>
<pk mz="499.051884" i="3241337.3" sn="21.76" a="4782.10" fwhm="0.001649" res="302598.4" algo="FTMS"/>
<pk mz="499.063015" i="2426748.3" sn="15.72" a="3363.31" fwhm="0.001583" res="315198.7" algo="FTMS"/>
<pk mz="499.072928" i="9297279.0" sn="66.70" a="15239.69" fwhm="0.001674" res="298142.3" algo="FTMS"/>
<pk mz="499.088262" i="2807682.8" sn="18.54" a="4380.02" fwhm="0.001719" res="290348.2" algo="FTMS"/>
<pk mz="499.092256" i="6944132.0" sn="49.24" a="11046.00" fwhm="0.001560" res="319905.8" algo="FTMS"/>
<pk mz="499.094546" i="2104964.5" z="-1" sn="13.33" a="2800.15" fwhm="0.001699" res="293736.4" algo="FTMS" component_name="K" deconvoluted_molecular_mass="497.088751" deconvoluted_isotopic_mass="499.095401"/>
<pk mz="499.099126" i="1840517.6" sn="11.37" a="2343.15" fwhm="0.001495" res="333952.4" algo="FTMS"/>
<pk mz="499.109296" i="8441224.0" sn="60.35" a="13753.56" fwhm="0.001654" res="301780.7" algo="FTMS"/>
<pk mz="499.120725" i="1257611.3" sn="7.04" a="1007.50" fwhm="0.001241" res="402295.6" algo="FTMS"/>
<pk mz="499.124479" i="1879436.3" sn="11.66" a="2477.95" fwhm="0.001665" res="299832.3" algo="FTMS"/>
<pk mz="499.145689" i="5750162.0" sn="40.38" a="9638.72" fwhm="0.001698" res="293944.7" algo="FTMS"/>
<pk mz="499.160987" i="1440149.8" sn="8.40" a="1681.38" fwhm="0.001513" res="329873.2" algo="FTMS"/>
<pk mz="499.182043" i="3306907.3" sn="22.25" a="4893.36" fwhm="0.001610" res="310083.0" algo="FTMS"/>
<pk mz="499.218560" i="2662308.8" sn="17.47" a="4446.63" fwhm="0.001908" res="261651.5" algo="FTMS"/>
<pk mz="499.254951" i="2868654.3" sn="19.00" a="4250.09" fwhm="0.001667" res="299564.2" algo="FTMS"/>
<pk mz="499.291439" i="1811639.8" sn="11.15" a="2443.20" fwhm="0.001578" res="316331.2" algo="FTMS"/>
<pk mz="499.999888" i="1503600.0" sn="8.87" a="1831.24" fwhm="0.001727" res="289505.4" algo="FTMS"/>
<pk mz="500.010740" i="1374834.9" sn="7.91" a="1742.32" fwhm="0.001649" res="303283.6" algo="FTMS"/>
<pk mz="500.047049" i="3555964.3" sn="24.10" a="5172.50" fwhm="0.001579" res="316782.1" algo="FTMS"/>
<pk mz="500.058415" i="1812863.3" sn="11.16" a="2471.78" fwhm="0.001686" res="296517.3" algo="FTMS"/>
<pk mz="500.068353" i="1411201.9" sn="8.18" a="1706.62" fwhm="0.001567" res="319099.8" algo="FTMS"/>
<pk mz="500.076330" i="1907843.9" sn="11.87" a="2510.48" fwhm="0.001539" res="324920.4" algo="FTMS"/>
<pk mz="500.083396" i="2833029.8" sn="18.73" a="3876.72" fwhm="0.001593" res="313882.7" algo="FTMS"/>
<pk mz="500.104641" i="1894027.3" sn="11.76" a="2839.62" fwhm="0.001584" res="315692.6" algo="FTMS"/>
<pk mz="500.112834" i="2277005.5" sn="14.60" a="2743.87" fwhm="0.001461" res="342334.1" algo="FTMS"/>
<pk mz="500.115975" i="11153038.0" sn="80.47" a="18162.31" fwhm="0.001648" res="303544.3" algo="FTMS"/>
<pk mz="500.120053" i="1314831.3" sn="7.46" a="1692.86" fwhm="0.001783" res="280498.9" algo="FTMS"/>
<pk mz="500.141147" i="1802388.8" sn="11.08" a="2119.67" fwhm="0.001475" res="339003.5" algo="FTMS"/>
<pk mz="500.149099" i="2120854.8" sn="13.45" a="2757.13" fwhm="0.001550" res="322637.8" algo="FTMS"/>
<pk mz="500.221959" i="1272745.6" sn="7.15" a="1436.62" fwhm="0.001561" res="320477.7" algo="FTMS"/>
<pk mz="500.994365" i="1356913.6" sn="7.78" a="1793.92" fwhm="0.002147" res="233399.8" algo="FTMS"/>
<pk mz="501.031156" i="5348219.0" sn="37.39" a="8257.67" fwhm="0.001634" res="306639.1" algo="FTMS"/>
<pk mz="501.042267" i="1812605.9" sn="11.16" a="2695.99" fwhm="0.001816" res="275834.3" algo="FTMS"/>
<pk mz="501.052175" i="4729728.5" sn="32.80" a="8773.02" fwhm="0.001774" res="282384.4" algo="FTMS"/>
<pk mz="501.059416" i="2993026.3" sn="19.92" a="3968.29" fwhm="0.001482" res="338052.8" algo="FTMS"/>
<pk mz="501.067565" i="5007236.5" sn="34.86" a="7472.83" fwhm="0.001626" res="308103.8" algo="FTMS"/>
<pk mz="501.078723" i="2912135.3" sn="19.32" a="4566.20" fwhm="0.001783" res="280985.0" algo="FTMS"/>
<pk mz="501.088633" i="6760330.0" sn="47.87" a="11983.07" fwhm="0.001766" res="283811.8" algo="FTMS"/>
<pk mz="501.103951" i="4032397.8" sn="27.63" a="5944.79" fwhm="0.001576" res="317946.8" algo="FTMS"/>
<pk mz="501.114951" i="2248080.8" sn="14.39" a="3243.03" fwhm="0.001607" res="311879.3" algo="FTMS"/>
<pk mz="501.125007" i="4854675.5" sn="33.73" a="7717.08" fwhm="0.001715" res="292212.1" algo="FTMS"/>
<pk mz="501.140353" i="2263959.3" sn="14.51" a="2982.78" fwhm="0.001602" res="312858.0" algo="FTMS"/>
<pk mz="501.161285" i="3250076.8" sn="21.82" a="4573.17" fwhm="0.001585" res="316177.3" algo="FTMS"/>
<pk mz="501.176630" i="1903008.6" sn="11.83" a="2400.56" fwhm="0.001553" res="322719.6" algo="FTMS"/>
<pk mz="501.197824" i="2405286.0" sn="15.55" a="3348.85" fwhm="0.001565" res="320280.1" algo="FTMS"/>
<pk mz="501.234240" i="2166191.5" sn="13.78" a="3147.82" fwhm="0.001770" res="283206.9" algo="FTMS"/>
<pk mz="501.270388" i="2151352.8" sn="13.67" a="2354.87" fwhm="0.001362" res="368050.1" algo="FTMS"/>
<pk mz="501.307029" i="1447874.3" sn="8.45" a="1407.97" fwhm="0.001379" res="363580.6" algo="FTMS"/>
<pk mz="502.026480" i="2201723.3" sn="14.04" a="3135.77" fwhm="0.001650" res="304333.1" algo="FTMS"/>
<pk mz="502.062740" i="4165764.5" sn="28.62" a="6238.44" fwhm="0.001609" res="311952.6" algo="FTMS"/>
<pk mz="502.070815" i="1255558.6" sn="7.02" a="1568.11" fwhm="0.001717" res="292373.6" algo="FTMS"/>
<pk mz="502.073789" i="2113671.3" sn="13.39" a="2698.79" fwhm="0.001522" res="329815.7" algo="FTMS"/>
<pk mz="502.092067" i="1653388.0" sn="9.97" a="2242.17" fwhm="0.001609" res="312067.0" algo="FTMS"/>
<pk mz="502.099157" i="2360973.8" sn="15.22" a="3423.91" fwhm="0.001779" res="282248.1" algo="FTMS"/>
<pk mz="502.106959" i="1417871.9" sn="8.23" a="1327.21" fwhm="0.001467" res="342194.7" algo="FTMS"/>
<pk mz="502.110196" i="2820240.8" sn="18.63" a="3816.64" fwhm="0.001597" res="314437.1" algo="FTMS"/>
<pk mz="502.128340" i="1636501.4" sn="9.85" a="2178.14" fwhm="0.001704" res="294684.0" algo="FTMS"/>
<pk mz="502.135554" i="2023063.1" sn="12.72" a="2510.19" fwhm="0.001515" res="331544.0" algo="FTMS"/>
<pk mz="502.164663" i="1376286.6" sn="7.92" a="2018.92" fwhm="0.002055" res="244384.2" algo="FTMS"/>
<pk mz="503.010311" i="2593654.8" sn="16.95" a="3231.49" fwhm="0.001474" res="341187.1" algo="FTMS"/>
<pk mz="503.046726" i="6746496.0" sn="47.76" a="10488.15" fwhm="0.001637" res="307253.4" algo="FTMS"/>
<pk mz="503.057862" i="2314627.0" sn="14.88" a="3556.44" fwhm="0.001727" res="291231.8" algo="FTMS"/>
<pk mz="503.067733" i="3577221.5" sn="24.25" a="6290.56" fwhm="0.001780" res="282580.7" algo="FTMS"/>
<pk mz="503.076818" i="1374343.9" sn="7.90" a="1942.41" fwhm="0.001696" res="296684.6" algo="FTMS"/>
<pk mz="503.083116" i="7028105.5" sn="49.85" a="11559.38" fwhm="0.001723" res="291927.9" algo="FTMS"/>
<pk mz="503.094374" i="3123084.3" sn="20.88" a="4846.91" fwhm="0.001713" res="293648.3" algo="FTMS"/>
<pk mz="503.104329" i="4188558.8" sn="28.78" a="7236.04" fwhm="0.001783" res="282105.4" algo="FTMS"/>
<pk mz="503.119496" i="5018002.5" sn="34.94" a="7559.27" fwhm="0.001624" res="309862.5" algo="FTMS"/>
<pk mz="503.130578" i="2006165.5" sn="12.59" a="3180.69" fwhm="0.001802" res="279166.6" algo="FTMS"/>
<pk mz="503.140675" i="2523032.0" sn="16.42" a="4089.48" fwhm="0.001833" res="274452.3" algo="FTMS"/>
<pk mz="503.155933" i="2911644.0" sn="19.31" a="4225.00" fwhm="0.001576" res="319175.6" algo="FTMS"/>
<pk mz="503.177066" i="1928609.4" sn="12.01" a="2674.30" fwhm="0.001688" res="298178.6" algo="FTMS"/>
<pk mz="503.192129" i="1453221.1" sn="8.49" a="2275.83" fwhm="0.001843" res="273066.7" algo="FTMS"/>
<pk mz="503.199643" i="1296295.1" sn="7.32" a="1725.70" fwhm="0.001881" res="267511.7" algo="FTMS"/>
<pk mz="503.213415" i="1940138.6" sn="12.10" a="2683.54" fwhm="0.001696" res="296682.4" algo="FTMS"/>
<pk mz="503.249769" i="2131380.0" sn="13.52" a="2730.84" fwhm="0.001542" res="326343.7" algo="FTMS"/>
<pk mz="503.286121" i="1321021.1" sn="7.50" a="1986.43" fwhm="0.002038" res="246945.6" algo="FTMS"/>
<pk mz="504.041910" i="3897469.0" sn="26.62" a="6559.90" fwhm="0.001825" res="276218.2" algo="FTMS"/>
<pk mz="504.049934" i="1536127.0" sn="9.10" a="1983.47" fwhm="0.001622" res="310752.5" algo="FTMS"/>
<pk mz="504.078371" i="3879558.3" sn="26.49" a="5983.84" fwhm="0.001601" res="314895.6" algo="FTMS"/>
<pk mz="504.086236" i="1364872.3" sn="7.83" a="1479.47" fwhm="0.001528" res="329829.0" algo="FTMS"/>
<pk mz="504.089638" i="2302089.0" sn="14.78" a="3117.24" fwhm="0.001579" res="319319.5" algo="FTMS"/>
<pk mz="504.109966" i="8688270.0" sn="62.17" a="14261.08" fwhm="0.001695" res="297480.7" algo="FTMS"/>
<pk mz="504.114803" i="2637455.5" sn="17.27" a="3367.45" fwhm="0.001517" res="332398.2" algo="FTMS"/>
<pk mz="504.122929" i="1990033.5" sn="12.47" a="2586.84" fwhm="0.001627" res="309833.6" algo="FTMS"/>
<pk mz="504.126014" i="1814674.3" sn="11.17" a="2212.03" fwhm="0.001498" res="336546.2" algo="FTMS"/>
<pk mz="504.146293" i="3260055.5" sn="21.89" a="4611.90" fwhm="0.001573" res="320530.4" algo="FTMS"/>
<pk mz="504.151195" i="1676696.6" sn="10.14" a="2131.41" fwhm="0.001763" res="285978.3" algo="FTMS"/>
<pk mz="504.187257" i="1256865.8" sn="7.03" a="1281.07" fwhm="0.001549" res="325419.0" algo="FTMS"/>
<pk mz="504.208666" i="1289895.3" sn="7.24" a="1243.95" fwhm="0.001396" res="361281.5" algo="FTMS"/>
<pk mz="505.025919" i="5091189.5" sn="35.30" a="8139.09" fwhm="0.001677" res="301217.8" algo="FTMS"/>
<pk mz="505.062396" i="7732094.5" sn="54.80" a="12366.14" fwhm="0.001658" res="304587.6" algo="FTMS"/>
<pk mz="505.073612" i="2786689.3" sn="18.28" a="3758.79" fwhm="0.001559" res="323954.9" algo="FTMS"/>
<pk mz="505.083648" i="2555779.8" sn="16.58" a="4202.48" fwhm="0.001750" res="288612.6" algo="FTMS"/>
<pk mz="505.092959" i="1549446.1" sn="9.15" a="1763.34" fwhm="0.001469" res="343720.7" algo="FTMS"/>
<pk mz="505.098771" i="7340935.5" sn="51.91" a="11435.73" fwhm="0.001650" res="306105.8" algo="FTMS"/>
<pk mz="505.110033" i="3256202.5" sn="21.75" a="4853.07" fwhm="0.001687" res="299438.9" algo="FTMS"/>
<pk mz="505.113388" i="1891723.3" sn="11.68" a="2333.68" fwhm="0.001544" res="327175.4" algo="FTMS"/>
<pk mz="505.135200" i="6828944.5" sn="48.13" a="11044.59" fwhm="0.001653" res="305554.9" algo="FTMS"/>
<pk mz="505.138303" i="1698193.5" sn="10.25" a="1923.65" fwhm="0.001378" res="366534.7" algo="FTMS"/>
<pk mz="505.146237" i="1374611.5" sn="7.86" a="1797.34" fwhm="0.001562" res="323411.7" algo="FTMS"/>
<pk mz="505.171492" i="3667353.8" sn="24.79" a="5838.28" fwhm="0.001707" res="295920.5" algo="FTMS"/>
<pk mz="505.207765" i="1588899.0" sn="9.44" a="2331.34" fwhm="0.001690" res="298977.1" algo="FTMS"/>
<pk mz="506.021498" i="1450350.6" sn="8.42" a="1722.68" fwhm="0.001573" res="321785.2" algo="FTMS"/>
<pk mz="506.057693" i="3795063.8" sn="25.73" a="5887.56" fwhm="0.001686" res="300121.2" algo="FTMS"/>
<pk mz="506.065809" i="2125433.8" sn="13.40" a="2958.90" fwhm="0.001645" res="307550.6" algo="FTMS"/>
<pk mz="506.089312" i="2171007.5" sn="13.74" a="2935.52" fwhm="0.001565" res="323380.6" algo="FTMS"/>
<pk mz="506.094095" i="4028544.8" sn="27.45" a="6418.05" fwhm="0.001739" res="291080.2" algo="FTMS"/>
<pk mz="506.102198" i="2165890.8" sn="13.70" a="2632.74" fwhm="0.001524" res="332077.0" algo="FTMS"/>
<pk mz="506.105362" i="3249795.5" sn="21.70" a="4898.67" fwhm="0.001692" res="299050.1" algo="FTMS"/>
<pk mz="506.130461" i="3217033.8" sn="21.46" a="4382.98" fwhm="0.001562" res="324117.6" algo="FTMS"/>
<pk mz="506.138472" i="1769099.8" sn="10.77" a="2134.00" fwhm="0.001518" res="333474.6" algo="FTMS"/>
<pk mz="506.141722" i="1883276.6" sn="11.61" a="2539.38" fwhm="0.001588" res="318757.0" algo="FTMS"/>
<pk mz="506.166831" i="2123410.8" sn="13.39" a="2687.17" fwhm="0.001630" res="310467.2" algo="FTMS"/>
<pk mz="506.224432" i="1284001.3" sn="7.19" a="1352.71" fwhm="0.001483" res="341370.7" algo="FTMS"/>
<pk mz="507.041692" i="6691180.0" sn="47.11" a="10595.55" fwhm="0.001656" res="306232.6" algo="FTMS"/>
<pk mz="507.052948" i="1653103.0" sn="9.91" a="2037.70" fwhm="0.001460" res="347387.7" algo="FTMS"/>
<pk mz="507.078060" i="8576373.0" sn="61.03" a="13945.56" fwhm="0.001676" res="302465.1" algo="FTMS"/>
<pk mz="507.089417" i="2298744.0" sn="14.68" a="3170.17" fwhm="0.001629" res="311321.4" algo="FTMS"/>
<pk mz="507.097283" i="1316985.9" sn="7.43" a="1357.48" fwhm="0.001358" res="373377.1" algo="FTMS"/>
<pk mz="507.108730" i="24706428.0" sn="180.11" a="42795.61" fwhm="0.001709" res="296670.4" algo="FTMS"/>
<pk mz="507.114363" i="7509374.0" sn="53.15" a="11993.18" fwhm="0.001649" res="307575.9" algo="FTMS"/>
<pk mz="507.117538" i="1365374.9" sn="7.79" a="1158.07" fwhm="0.001194" res="424844.0" algo="FTMS"/>
<pk mz="507.125622" i="2236801.0" sn="14.22" a="2918.04" fwhm="0.001496" res="339077.2" algo="FTMS"/>
<pk mz="507.150810" i="5400967.0" sn="37.58" a="8382.45" fwhm="0.001664" res="304844.4" algo="FTMS"/>
<pk mz="507.187194" i="2819472.0" sn="18.52" a="4333.62" fwhm="0.001761" res="287957.9" algo="FTMS"/>
<pk mz="507.223673" i="1772185.1" sn="10.79" a="2520.70" fwhm="0.001786" res="283937.7" algo="FTMS"/>
<pk mz="507.259945" i="1261986.1" sn="7.02" a="1636.90" fwhm="0.001742" res="291270.4" algo="FTMS"/>
<pk mz="508.036985" i="1435489.5" sn="8.30" a="1493.10" fwhm="0.001562" res="325317.4" algo="FTMS"/>
<pk mz="508.044835" i="1313891.4" sn="7.41" a="1251.46" fwhm="0.001242" res="409158.2" algo="FTMS"/>
<pk mz="508.073326" i="3963498.3" sn="26.97" a="6342.93" fwhm="0.001704" res="298149.4" algo="FTMS"/>
<pk mz="508.081410" i="2053228.3" sn="12.86" a="2589.05" fwhm="0.001454" res="349421.6" algo="FTMS"/>
<pk mz="508.084625" i="2652269.3" sn="17.29" a="3630.10" fwhm="0.001550" res="327833.5" algo="FTMS"/>
<pk mz="508.109630" i="3409523.3" sn="22.88" a="4901.57" fwhm="0.001703" res="298423.2" algo="FTMS"/>
<pk mz="508.112051" i="3410035.8" sn="22.88" a="5172.25" fwhm="0.001694" res="300008.9" algo="FTMS"/>
<pk mz="508.117724" i="2740341.3" sn="17.94" a="3638.36" fwhm="0.001538" res="330441.8" algo="FTMS"/>
<pk mz="508.121001" i="3462774.0" sn="23.27" a="5290.09" fwhm="0.001662" res="305753.9" algo="FTMS"/>
<pk mz="508.146062" i="3134588.3" sn="20.85" a="4298.29" fwhm="0.001568" res="324008.0" algo="FTMS"/>
<pk mz="508.154218" i="1569918.1" sn="9.30" a="1830.26" fwhm="0.001524" res="333397.8" algo="FTMS"/>
<pk mz="508.182456" i="1840773.1" sn="11.29" a="2784.20" fwhm="0.001833" res="277235.8" algo="FTMS"/>
<pk mz="509.020895" i="3148625.8" sn="20.95" a="5463.50" fwhm="0.001872" res="271874.0" algo="FTMS"/>
<pk mz="509.036114" i="1409365.5" sn="8.11" a="1521.85" fwhm="0.001493" res="340969.2" algo="FTMS"/>
<pk mz="509.057280" i="7610202.5" sn="53.89" a="12268.42" fwhm="0.001686" res="301858.5" algo="FTMS"/>
<pk mz="509.068640" i="1426525.4" sn="8.23" a="2243.06" fwhm="0.001984" res="256555.0" algo="FTMS"/>
<pk mz="509.087956" i="22884194.0" sn="166.66" a="40407.90" fwhm="0.001722" res="295661.7" algo="FTMS"/>
<pk mz="509.093668" i="8245091.5" sn="58.58" a="14495.10" fwhm="0.001798" res="283217.5" algo="FTMS"/>
<pk mz="509.104735" i="2470246.3" sn="15.94" a="3692.75" fwhm="0.001749" res="291119.7" algo="FTMS"/>
<pk mz="509.113180" i="1470312.3" sn="8.56" a="1592.61" fwhm="0.001450" res="351007.2" algo="FTMS"/>
<pk mz="509.124282" i="1767787.0" sn="10.75" a="2297.29" fwhm="0.001689" res="301429.3" algo="FTMS"/>
<pk mz="509.130096" i="7706476.5" sn="54.60" a="13235.21" fwhm="0.001745" res="291684.5" algo="FTMS"/>
<pk mz="509.141175" i="1454703.0" sn="8.44" a="1680.71" fwhm="0.001536" res="331401.5" algo="FTMS"/>
<pk mz="509.166406" i="4342133.0" sn="29.76" a="7575.17" fwhm="0.001888" res="269748.9" algo="FTMS"/>
<pk mz="509.202908" i="2298750.0" sn="14.67" a="2818.51" fwhm="0.001522" res="334465.8" algo="FTMS"/>
<pk mz="510.052720" i="2067531.6" sn="12.97" a="2604.51" fwhm="0.001516" res="336525.1" algo="FTMS"/>
<pk mz="510.060456" i="2294861.5" sn="14.64" a="2962.54" fwhm="0.001499" res="340245.9" algo="FTMS"/>
<pk mz="510.067771" i="1502543.3" sn="8.79" a="2037.77" fwhm="0.001826" res="279259.9" algo="FTMS"/>
<pk mz="510.088990" i="3218004.5" sn="21.46" a="5083.53" fwhm="0.001802" res="283009.1" algo="FTMS"/>
<pk mz="510.091237" i="3011669.0" sn="19.94" a="4335.33" fwhm="0.001716" res="297217.2" algo="FTMS"/>
<pk mz="510.096923" i="2951254.3" sn="19.49" a="4268.14" fwhm="0.001659" res="307465.1" algo="FTMS"/>
<pk mz="510.100215" i="7080023.0" sn="49.97" a="11813.46" fwhm="0.001707" res="298836.9" algo="FTMS"/>
<pk mz="510.125337" i="3113053.0" sn="20.68" a="5078.28" fwhm="0.001835" res="277983.0" algo="FTMS"/>
<pk mz="510.133419" i="3228255.0" sn="21.54" a="4395.63" fwhm="0.001571" res="324727.0" algo="FTMS"/>
<pk mz="510.136593" i="3818591.8" sn="25.89" a="5764.43" fwhm="0.001563" res="326397.7" algo="FTMS"/>
<pk mz="510.161771" i="1811045.9" sn="11.07" a="2304.95" fwhm="0.001554" res="328284.8" algo="FTMS"/>
<pk mz="510.169856" i="1416551.9" sn="8.16" a="1913.74" fwhm="0.001723" res="296026.1" algo="FTMS"/>
<pk mz="511.015582" i="2081586.5" sn="13.07" a="2883.19" fwhm="0.001596" res="320106.3" algo="FTMS"/>
<pk mz="511.036383" i="4171063.5" sn="28.49" a="7819.48" fwhm="0.001983" res="257667.6" algo="FTMS"/>
<pk mz="511.051735" i="2294075.3" sn="14.64" a="3481.43" fwhm="0.001776" res="287830.5" algo="FTMS"/>
<pk mz="511.072884" i="7911744.0" sn="56.11" a="13555.01" fwhm="0.001746" res="292666.8" algo="FTMS"/>
<pk mz="511.103506" i="316195136.0" z="-1" sn="2332.17" a="521760.22" fwhm="0.001661" res="307693.1" algo="FTMS" component_name="G" deconvoluted_molecular_mass="511.104439" deconvoluted_isotopic_mass="511.104405"/>
<pk mz="511.109290" i="6973769.0" sn="49.19" a="11705.47" fwhm="0.001661" res="307647.0" algo="FTMS"/>
<pk mz="511.145675" i="5068113.5" sn="35.12" a="8001.36" fwhm="0.001687" res="302981.0" algo="FTMS"/>
<pk mz="511.148787" i="1848658.4" sn="11.35" a="2573.92" fwhm="0.001752" res="291748.9" algo="FTMS"/>
<pk mz="511.181892" i="2111322.3" sn="13.29" a="2403.98" fwhm="0.001349" res="378953.3" algo="FTMS"/>
<pk mz="511.218387" i="2303843.0" sn="14.71" a="3333.89" fwhm="0.001780" res="287133.3" algo="FTMS"/>
<pk mz="511.254954" i="1532779.6" sn="9.02" a="2055.75" fwhm="0.001748" res="292406.7" algo="FTMS"/>
<pk mz="512.047182" i="1842215.5" sn="11.30" a="1893.84" fwhm="0.001385" res="369727.9" algo="FTMS"/>
<pk mz="512.058231" i="1308970.1" sn="7.36" a="1130.00" fwhm="0.001322" res="387474.3" algo="FTMS"/>
<pk mz="512.068311" i="1700396.5" sn="10.25" a="1852.50" fwhm="0.001451" res="352993.4" algo="FTMS"/>
<pk mz="512.076255" i="1874478.4" sn="11.54" a="2425.57" fwhm="0.001600" res="320099.4" algo="FTMS"/>
<pk mz="512.083506" i="1486128.0" sn="8.67" a="2148.49" fwhm="0.001754" res="291887.9" algo="FTMS"/>
<pk mz="512.106915" i="30655030.0" z="-1" sn="224.02" a="58059.31" fwhm="0.001732" res="295644.5" algo="FTMS" component_name="G" deconvoluted_molecular_mass="511.104439" deconvoluted_isotopic_mass="512.107818"/>
<pk mz="512.112702" i="2442295.0" sn="15.73" a="3208.28" fwhm="0.001525" res="335743.8" algo="FTMS"/>
<pk mz="512.115786" i="4014647.8" sn="27.34" a="6227.64" fwhm="0.001636" res="312992.3" algo="FTMS"/>
<pk mz="512.130999" i="1406779.3" sn="8.08" a="1328.68" fwhm="0.001444" res="354711.6" algo="FTMS"/>
<pk mz="512.141007" i="2459197.5" sn="15.85" a="3621.19" fwhm="0.001735" res="295214.3" algo="FTMS"/>
<pk mz="512.149046" i="2092095.5" sn="13.14" a="2632.30" fwhm="0.001473" res="347724.1" algo="FTMS"/>
<pk mz="512.994849" i="1320198.1" sn="7.44" a="1623.41" fwhm="0.001563" res="328111.1" algo="FTMS"/>
<pk mz="513.031099" i="3346702.5" sn="22.40" a="4644.54" fwhm="0.001658" res="309436.7" algo="FTMS"/>
<pk mz="513.042188" i="1558289.1" sn="9.20" a="1974.67" fwhm="0.001622" res="316396.6" algo="FTMS"/>
<pk mz="513.052281" i="4548371.5" sn="31.28" a="7450.80" fwhm="0.001679" res="305585.1" algo="FTMS"/>
<pk mz="513.067469" i="3372823.0" sn="22.60" a="4486.41" fwhm="0.001522" res="337143.7" algo="FTMS"/>
<pk mz="513.070340" i="1310487.8" sn="7.37" a="1375.43" fwhm="0.001370" res="374368.2" algo="FTMS"/>
<pk mz="513.078599" i="1585433.8" sn="9.40" a="1629.07" fwhm="0.001377" res="372696.7" algo="FTMS"/>
<pk mz="513.082914" i="2406170.8" sn="15.46" a="3493.40" fwhm="0.001729" res="296764.9" algo="FTMS"/>
<pk mz="513.088570" i="8137500.0" sn="57.77" a="13749.50" fwhm="0.001746" res="293800.0" algo="FTMS"/>
<pk mz="513.104032" i="1405727.6" sn="8.07" a="1692.57" fwhm="0.001535" res="334273.9" algo="FTMS"/>
<pk mz="513.107953" i="7512864.5" sn="53.16" a="13727.74" fwhm="0.001776" res="288984.9" algo="FTMS"/>
<pk mz="513.110371" i="4803361.0" z="-1" sn="33.16" a="7769.77" fwhm="0.001874" res="273829.8" algo="FTMS" component_name="G" deconvoluted_molecular_mass="511.104439" deconvoluted_isotopic_mass="513.111277"/>
<pk mz="513.114769" i="1268258.1" sn="7.06" a="1350.42" fwhm="0.001484" res="345788.6" algo="FTMS"/>
<pk mz="513.124965" i="5642020.5" sn="39.35" a="9919.96" fwhm="0.001819" res="282064.7" algo="FTMS"/>
<pk mz="513.140273" i="1440040.1" sn="8.33" a="1970.63" fwhm="0.001642" res="312467.2" algo="FTMS"/>
<pk mz="513.161310" i="3699501.0" sn="25.01" a="5276.80" fwhm="0.001578" res="325234.0" algo="FTMS"/>
<pk mz="513.197738" i="2572597.5" sn="16.69" a="3630.00" fwhm="0.001666" res="308034.0" algo="FTMS"/>
<pk mz="513.234098" i="1877822.0" sn="11.56" a="2789.17" fwhm="0.001584" res="324090.4" algo="FTMS"/>
<pk mz="513.270488" i="2353478.5" sn="15.07" a="2969.09" fwhm="0.001521" res="337543.7" algo="FTMS"/>
<pk mz="514.026437" i="1799413.9" sn="10.98" a="2604.36" fwhm="0.001705" res="301478.0" algo="FTMS"/>
<pk mz="514.055469" i="1650940.6" sn="9.88" a="2120.08" fwhm="0.001594" res="322588.9" algo="FTMS"/>
<pk mz="514.062831" i="3186174.3" sn="21.22" a="4956.37" fwhm="0.001772" res="290065.7" algo="FTMS"/>
<pk mz="514.074050" i="1711616.9" sn="10.33" a="1980.30" fwhm="0.001456" res="353101.3" algo="FTMS"/>
<pk mz="514.091972" i="2262021.0" sn="14.39" a="3103.49" fwhm="0.001680" res="305964.9" algo="FTMS"/>
<pk mz="514.099111" i="1937926.8" sn="12.00" a="2445.19" fwhm="0.001615" res="318347.3" algo="FTMS"/>
<pk mz="514.120213" i="1356555.6" z="-1" sn="7.71" a="2063.10" fwhm="0.002042" res="251762.8" algo="FTMS" component_name="G" deconvoluted_molecular_mass="511.104439" deconvoluted_isotopic_mass="514.121124"/>
<pk mz="514.128388" i="2351117.5" sn="15.05" a="3093.87" fwhm="0.001667" res="308470.7" algo="FTMS"/>
<pk mz="514.131602" i="10206222.0" sn="73.05" a="17887.91" fwhm="0.001779" res="289054.6" algo="FTMS"/>
<pk mz="514.135378" i="1438479.1" sn="8.31" a="1391.26" fwhm="0.001359" res="378405.0" algo="FTMS"/>
<pk mz="514.156628" i="1574676.0" sn="9.32" a="1641.54" fwhm="0.001504" res="341941.7" algo="FTMS"/>
<pk mz="514.164740" i="2040853.9" sn="12.76" a="3028.15" fwhm="0.001847" res="278366.1" algo="FTMS"/>
<pk mz="514.201133" i="1717022.3" sn="10.37" a="2525.57" fwhm="0.001939" res="265250.5" algo="FTMS"/>
<pk mz="515.010528" i="2593496.0" sn="16.84" a="3698.47" fwhm="0.001729" res="297866.1" algo="FTMS"/>
<pk mz="515.031354" i="1261276.8" sn="7.00" a="1435.50" fwhm="0.001740" res="295972.5" algo="FTMS"/>
<pk mz="515.046765" i="5037280.5" sn="34.88" a="8158.75" fwhm="0.001770" res="290918.6" algo="FTMS"/>
<pk mz="515.058090" i="1984738.9" sn="12.35" a="2601.85" fwhm="0.001616" res="318710.9" algo="FTMS"/>
<pk mz="515.067915" i="6274277.0" sn="44.02" a="11442.17" fwhm="0.001848" res="278763.8" algo="FTMS"/>
<pk mz="515.075195" i="1563622.8" sn="9.24" a="2081.98" fwhm="0.001817" res="283517.1" algo="FTMS"/>
<pk mz="515.083176" i="4133096.5" sn="28.21" a="7352.43" fwhm="0.001887" res="272990.0" algo="FTMS"/>
<pk mz="515.094370" i="1866987.1" sn="11.48" a="2389.43" fwhm="0.001563" res="329615.1" algo="FTMS"/>
<pk mz="515.104257" i="5646573.5" sn="39.38" a="9466.73" fwhm="0.001754" res="293672.9" algo="FTMS"/>
<pk mz="515.119633" i="2687217.0" sn="17.53" a="4224.14" fwhm="0.001771" res="290917.1" algo="FTMS"/>
<pk mz="515.125370" i="3242226.3" sn="21.63" a="5412.11" fwhm="0.001785" res="288640.7" algo="FTMS"/>
<pk mz="515.130524" i="1800435.4" sn="10.98" a="2059.94" fwhm="0.001532" res="336183.8" algo="FTMS"/>
<pk mz="515.135091" i="1864692.4" sn="11.46" a="2727.17" fwhm="0.001738" res="296362.3" algo="FTMS"/>
<pk mz="515.140618" i="3896565.8" sn="26.46" a="5712.66" fwhm="0.001608" res="320273.8" algo="FTMS"/>
<pk mz="515.155776" i="2172665.3" sn="13.73" a="2865.61" fwhm="0.001693" res="304207.8" algo="FTMS"/>
<pk mz="515.176947" i="3306238.0" sn="22.10" a="5421.91" fwhm="0.001794" res="287240.5" algo="FTMS"/>
<pk mz="515.213290" i="2415366.3" sn="15.52" a="3457.41" fwhm="0.001641" res="313878.7" algo="FTMS"/>
<pk mz="515.249679" i="2549006.5" sn="16.51" a="4155.46" fwhm="0.001837" res="280417.4" algo="FTMS"/>
<pk mz="515.286007" i="1983766.8" sn="12.34" a="2860.47" fwhm="0.001704" res="302432.6" algo="FTMS"/>
<pk mz="516.042073" i="2968002.0" sn="19.60" a="4580.25" fwhm="0.001714" res="301040.6" algo="FTMS"/>
<pk mz="516.049926" i="1334467.9" sn="7.54" a="1291.54" fwhm="0.001372" res="376133.5" algo="FTMS"/>
<pk mz="516.071155" i="1338056.8" sn="7.57" a="1452.33" fwhm="0.001641" res="314452.4" algo="FTMS"/>
<pk mz="516.078538" i="2857930.3" sn="18.79" a="4682.76" fwhm="0.001799" res="286911.7" algo="FTMS"/>
<pk mz="516.089437" i="2522572.8" sn="16.31" a="3666.16" fwhm="0.001730" res="298240.9" algo="FTMS"/>
<pk mz="516.107610" i="2341841.0" sn="14.98" a="3888.19" fwhm="0.001883" res="274159.1" algo="FTMS"/>
<pk mz="516.114694" i="2027474.5" sn="12.66" a="2893.83" fwhm="0.001715" res="300983.7" algo="FTMS"/>
<pk mz="516.126045" i="1612245.0" sn="9.59" a="1751.41" fwhm="0.001438" res="358987.3" algo="FTMS"/>
<pk mz="516.163308" i="1866717.4" sn="11.47" a="2312.62" fwhm="0.001569" res="328953.7" algo="FTMS"/>
<pk mz="516.183269" i="2153186.0" sn="13.59" a="3291.46" fwhm="0.001887" res="273476.6" algo="FTMS"/>
<pk mz="517.025950" i="4436638.5" sn="30.44" a="7262.19" fwhm="0.001713" res="301850.3" algo="FTMS"/>
<pk mz="517.047286" i="1935011.4" sn="11.98" a="2814.29" fwhm="0.001672" res="309201.3" algo="FTMS"/>
<pk mz="517.062310" i="6411942.5" sn="45.03" a="10867.20" fwhm="0.001762" res="293528.7" algo="FTMS"/>
<pk mz="517.073495" i="2931881.3" sn="19.34" a="5183.20" fwhm="0.001934" res="267362.9" algo="FTMS"/>
<pk mz="517.083429" i="3646123.5" sn="24.61" a="6760.07" fwhm="0.001953" res="264809.9" algo="FTMS"/>
<pk mz="517.098770" i="5359279.0" sn="37.26" a="9278.47" fwhm="0.001793" res="288455.0" algo="FTMS"/>
<pk mz="517.102132" i="1431727.6" sn="8.26" a="1549.69" fwhm="0.001517" res="340859.4" algo="FTMS"/>
<pk mz="517.109951" i="2150065.3" sn="13.56" a="3190.78" fwhm="0.001685" res="306831.2" algo="FTMS"/>
<pk mz="517.119887" i="2970803.5" sn="19.62" a="4520.98" fwhm="0.001715" res="301569.3" algo="FTMS"/>
<pk mz="517.135061" i="3557047.0" sn="23.95" a="5436.96" fwhm="0.001683" res="307191.0" algo="FTMS"/>
<pk mz="517.146450" i="1290681.5" sn="7.22" a="1381.87" fwhm="0.001426" res="362618.5" algo="FTMS"/>
<pk mz="517.156153" i="2036411.6" sn="12.72" a="3601.27" fwhm="0.001847" res="280039.5" algo="FTMS"/>
<pk mz="517.171400" i="2346687.0" sn="15.01" a="3543.94" fwhm="0.001719" res="300803.1" algo="FTMS"/>
<pk mz="517.192811" i="1321411.8" sn="7.44" a="1330.78" fwhm="0.001579" res="327453.7" algo="FTMS"/>
<pk mz="517.215195" i="1340104.8" sn="7.58" a="1332.19" fwhm="0.001526" res="338849.0" algo="FTMS"/>
<pk mz="517.228916" i="1947595.8" sn="12.07" a="2802.18" fwhm="0.001766" res="292812.3" algo="FTMS"/>
<pk mz="517.265373" i="1673427.9" sn="10.04" a="2051.27" fwhm="0.001647" res="314155.8" algo="FTMS"/>
<pk mz="518.028737" i="1350908.5" sn="7.66" a="2167.99" fwhm="0.002079" res="249120.4" algo="FTMS"/>
<pk mz="518.057737" i="3035010.8" sn="20.09" a="4418.67" fwhm="0.001678" res="308764.3" algo="FTMS"/>
<pk mz="518.065435" i="1615492.6" sn="9.61" a="2290.11" fwhm="0.001727" res="299956.7" algo="FTMS"/>
<pk mz="518.068689" i="2120837.3" sn="13.35" a="3460.55" fwhm="0.001869" res="277228.0" algo="FTMS"/>
<pk mz="518.094067" i="3151754.8" sn="20.96" a="5474.37" fwhm="0.001941" res="266901.5" algo="FTMS"/>
<pk mz="518.102219" i="1368972.6" sn="7.79" a="1463.21" fwhm="0.001508" res="343498.8" algo="FTMS"/>
<pk mz="518.105455" i="2099597.3" sn="13.19" a="3133.16" fwhm="0.001701" res="304615.7" algo="FTMS"/>
<pk mz="518.114314" i="2395535.3" sn="15.37" a="3785.28" fwhm="0.001770" res="292783.6" algo="FTMS"/>
<pk mz="518.125536" i="6685586.0" sn="47.05" a="11593.98" fwhm="0.001764" res="293674.2" algo="FTMS"/>
<pk mz="518.130385" i="2317714.8" sn="14.80" a="3217.35" fwhm="0.001712" res="302572.2" algo="FTMS"/>
<pk mz="519.005247" i="1668689.8" sn="10.01" a="2098.08" fwhm="0.001660" res="312713.7" algo="FTMS"/>
<pk mz="519.041673" i="6277209.5" sn="44.03" a="10155.00" fwhm="0.001733" res="299585.0" algo="FTMS"/>
<pk mz="519.052521" i="1720924.0" sn="10.39" a="2235.79" fwhm="0.001705" res="304482.4" algo="FTMS"/>
<pk mz="519.062566" i="1898718.3" sn="11.70" a="4006.32" fwhm="0.002652" res="195733.1" algo="FTMS"/>
<pk mz="519.069948" i="7141472.0" sn="50.41" a="12914.45" fwhm="0.001840" res="282105.0" algo="FTMS"/>
<pk mz="519.078007" i="6879329.5" sn="48.48" a="11475.27" fwhm="0.001745" res="297530.9" algo="FTMS"/>
<pk mz="519.089154" i="2859620.0" sn="18.80" a="4602.00" fwhm="0.001682" res="308564.4" algo="FTMS"/>
<pk mz="519.099135" i="1685094.1" sn="10.13" a="2752.15" fwhm="0.002899" res="179050.0" algo="FTMS"/>
<pk mz="519.108600" i="2014312.1" sn="12.56" a="2728.96" fwhm="0.001672" res="310415.1" algo="FTMS"/>
<pk mz="519.114312" i="5871721.5" sn="41.04" a="10037.26" fwhm="0.001799" res="288588.2" algo="FTMS"/>
<pk mz="519.117318" i="1786986.0" sn="10.88" a="2129.27" fwhm="0.001478" res="351335.0" algo="FTMS"/>
<pk mz="519.125582" i="1269611.9" sn="7.06" a="1462.30" fwhm="0.001672" res="310544.6" algo="FTMS"/>
<pk mz="519.128684" i="1560172.5" sn="9.20" a="1844.67" fwhm="0.001613" res="321928.1" algo="FTMS"/>
<pk mz="519.150862" i="3845233.3" sn="26.08" a="6274.52" fwhm="0.001778" res="291911.4" algo="FTMS"/>
<pk mz="519.187158" i="2226809.3" sn="14.13" a="3155.15" fwhm="0.001659" res="313016.6" algo="FTMS"/>
<pk mz="520.037046" i="1803824.1" sn="11.02" a="3008.59" fwhm="0.001844" res="282087.6" algo="FTMS"/>
<pk mz="520.073294" i="4342072.0" sn="29.80" a="7646.79" fwhm="0.001870" res="278146.3" algo="FTMS"/>
<pk mz="520.081371" i="2183993.8" sn="13.83" a="3021.29" fwhm="0.001657" res="313789.6" algo="FTMS"/>
<pk mz="520.084582" i="1465402.4" sn="8.52" a="2258.73" fwhm="0.002078" res="250241.1" algo="FTMS"/>
<pk mz="520.104810" i="3035966.8" sn="20.14" a="5020.53" fwhm="0.001852" res="280882.3" algo="FTMS"/>
<pk mz="520.109696" i="3181375.8" sn="21.21" a="4664.74" fwhm="0.001672" res="311022.2" algo="FTMS"/>
<pk mz="520.117998" i="1683265.5" sn="10.13" a="2185.37" fwhm="0.001661" res="313120.9" algo="FTMS"/>
<pk mz="520.120965" i="2647874.3" sn="17.27" a="3697.30" fwhm="0.001662" res="312854.9" algo="FTMS"/>
<pk mz="520.146012" i="2177863.5" sn="13.79" a="3318.98" fwhm="0.001758" res="295851.2" algo="FTMS"/>
<pk mz="520.153861" i="1471817.1" sn="8.57" a="2064.51" fwhm="0.001930" res="269484.4" algo="FTMS"/>
<pk mz="520.203695" i="1271891.8" sn="7.09" a="1500.79" fwhm="0.001579" res="329504.0" algo="FTMS"/>
<pk mz="521.020883" i="2607617.5" sn="16.97" a="4129.30" fwhm="0.001835" res="283963.9" algo="FTMS"/>
<pk mz="521.057275" i="7044617.0" sn="49.79" a="12604.61" fwhm="0.001867" res="279083.0" algo="FTMS"/>
<pk mz="521.068586" i="2238475.5" sn="14.24" a="3764.90" fwhm="0.001880" res="277144.9" algo="FTMS"/>
<pk mz="521.087740" i="2348047.5" sn="15.05" a="3506.35" fwhm="0.001760" res="296149.8" algo="FTMS"/>
<pk mz="521.093726" i="7155217.0" sn="50.60" a="13096.57" fwhm="0.001835" res="284047.5" algo="FTMS"/>
<pk mz="521.104811" i="2874387.3" sn="18.94" a="4502.19" fwhm="0.001719" res="303128.0" algo="FTMS"/>
<pk mz="521.124447" i="1553943.3" sn="9.17" a="1647.52" fwhm="0.001432" res="364021.4" algo="FTMS"/>
<pk mz="521.130114" i="6135320.5" sn="43.06" a="10660.06" fwhm="0.001817" res="286831.7" algo="FTMS"/>
<pk mz="521.141216" i="1424410.9" sn="8.21" a="1818.86" fwhm="0.001691" res="308095.4" algo="FTMS"/>
<pk mz="521.166442" i="3897888.3" sn="26.51" a="6159.73" fwhm="0.001771" res="294260.4" algo="FTMS"/>
<pk mz="521.202916" i="1919527.9" sn="11.88" a="2349.88" fwhm="0.001503" res="346758.6" algo="FTMS"/>
<pk mz="522.052555" i="2503386.0" sn="16.19" a="4379.40" fwhm="0.002015" res="259070.1" algo="FTMS"/>
<pk mz="522.060646" i="2138843.8" sn="13.50" a="2782.82" fwhm="0.001619" res="322442.9" algo="FTMS"/>
<pk mz="522.088921" i="2755809.5" sn="18.06" a="4094.94" fwhm="0.001679" res="311042.3" algo="FTMS"/>
<pk mz="522.100003" i="2736356.0" sn="17.92" a="4705.60" fwhm="0.001924" res="271333.7" algo="FTMS"/>
<pk mz="522.125251" i="1986281.1" sn="12.37" a="2772.51" fwhm="0.001712" res="304956.9" algo="FTMS"/>
<pk mz="522.133266" i="1762026.8" sn="10.71" a="2104.29" fwhm="0.001452" res="359527.3" algo="FTMS"/>
<pk mz="522.136497" i="1811179.5" sn="11.07" a="2398.78" fwhm="0.001575" res="331620.2" algo="FTMS"/>
<pk mz="522.161703" i="1386224.8" sn="7.93" a="1551.03" fwhm="0.001559" res="334937.3" algo="FTMS"/>
<pk mz="523.036575" i="4419494.0" sn="30.37" a="7268.99" fwhm="0.001762" res="296843.9" algo="FTMS"/>
<pk mz="523.051901" i="1468073.0" sn="8.53" a="1911.10" fwhm="0.001641" res="318810.3" algo="FTMS"/>
<pk mz="523.073000" i="8098733.5" sn="57.58" a="14685.05" fwhm="0.001846" res="283296.3" algo="FTMS"/>
<pk mz="523.084243" i="1977263.6" sn="12.30" a="2710.74" fwhm="0.001679" res="311634.8" algo="FTMS"/>
<pk mz="523.103680" i="14412724.0" sn="104.28" a="26241.95" fwhm="0.001774" res="294884.8" algo="FTMS"/>
<pk mz="523.109378" i="7007157.0" sn="49.51" a="12892.65" fwhm="0.001869" res="279860.3" algo="FTMS"/>
<pk mz="523.120530" i="1556151.1" sn="9.19" a="1928.00" fwhm="0.001590" res="328941.8" algo="FTMS"/>
<pk mz="523.145695" i="6239164.5" sn="43.83" a="11539.04" fwhm="0.001899" res="275449.3" algo="FTMS"/>
<pk mz="523.181834" i="2951107.8" sn="19.50" a="4656.24" fwhm="0.001705" res="306805.8" algo="FTMS"/>
<pk mz="523.218276" i="1364171.1" sn="7.77" a="1667.08" fwhm="0.002089" res="250449.4" algo="FTMS"/>
<pk mz="524.058365" i="1582966.6" sn="9.38" a="2420.32" fwhm="0.001928" res="271794.4" algo="FTMS"/>
<pk mz="524.068403" i="2006136.8" sn="12.51" a="2585.02" fwhm="0.001553" res="337418.5" algo="FTMS"/>
<pk mz="524.076340" i="1965178.3" sn="12.21" a="2855.79" fwhm="0.001758" res="298093.2" algo="FTMS"/>
<pk mz="524.104852" i="3179136.3" sn="21.19" a="5817.39" fwhm="0.002176" res="240809.4" algo="FTMS"/>
<pk mz="524.112984" i="2434689.8" sn="15.68" a="4070.94" fwhm="0.001999" res="262171.1" algo="FTMS"/>
<pk mz="524.115955" i="9567362.0" sn="68.44" a="16962.20" fwhm="0.001841" res="284633.3" algo="FTMS"/>
<pk mz="524.119959" i="1343875.3" sn="7.61" a="1447.49" fwhm="0.001584" res="330981.5" algo="FTMS"/>
<pk mz="524.141212" i="2377351.5" sn="15.26" a="3423.19" fwhm="0.001661" res="315490.1" algo="FTMS"/>
<pk mz="524.149212" i="1774729.1" sn="10.80" a="2426.64" fwhm="0.001619" res="323820.5" algo="FTMS"/>
<pk mz="524.152593" i="1280905.8" sn="7.15" a="1585.91" fwhm="0.001682" res="311704.2" algo="FTMS"/>
<pk mz="524.185561" i="1271696.5" sn="7.08" a="1100.83" fwhm="0.001498" res="349896.7" algo="FTMS"/>
<pk mz="525.031130" i="2109755.0" sn="13.28" a="2946.23" fwhm="0.001603" res="327491.3" algo="FTMS"/>
<pk mz="525.052208" i="5216575.0" sn="36.26" a="9406.81" fwhm="0.001887" res="278221.1" algo="FTMS"/>
<pk mz="525.067760" i="1651266.3" sn="9.89" a="2100.26" fwhm="0.001580" res="332317.9" algo="FTMS"/>
<pk mz="525.078592" i="1284420.4" sn="7.17" a="1442.90" fwhm="0.001386" res="378879.8" algo="FTMS"/>
<pk mz="525.086052" i="2574662.0" sn="16.72" a="3148.40" fwhm="0.001444" res="363562.1" algo="FTMS"/>
<pk mz="525.088624" i="6405446.5" sn="45.05" a="10890.33" fwhm="0.001807" res="290638.4" algo="FTMS"/>
<pk mz="525.119152" i="427609408.0" z="-1" sn="3160.63" a="739475.38" fwhm="0.001763" res="297812.2" algo="FTMS" component_name="C" deconvoluted_molecular_mass="525.120074" deconvoluted_isotopic_mass="525.120105"/>
<pk mz="525.124891" i="6607181.5" sn="46.54" a="11366.74" fwhm="0.001883" res="278846.0" algo="FTMS"/>
<pk mz="525.161386" i="3708245.0" sn="25.10" a="5293.20" fwhm="0.001562" res="336144.2" algo="FTMS"/>
<pk mz="525.197730" i="1939292.3" sn="12.02" a="2394.17" fwhm="0.001482" res="354400.4" algo="FTMS"/>
<pk mz="525.234113" i="1610851.5" sn="9.59" a="1871.01" fwhm="0.001615" res="325163.3" algo="FTMS"/>
<pk mz="525.270655" i="1531498.8" sn="9.00" a="1853.43" fwhm="0.001666" res="315341.3" algo="FTMS"/>
<pk mz="526.055425" i="1323014.8" sn="7.46" a="1162.86" fwhm="0.001289" res="408238.2" algo="FTMS"/>
<pk mz="526.062669" i="1506824.3" sn="8.82" a="2355.34" fwhm="0.001943" res="270758.1" algo="FTMS"/>
<pk mz="526.084008" i="1588236.4" sn="9.42" a="2019.06" fwhm="0.001610" res="326784.7" algo="FTMS"/>
<pk mz="526.091905" i="2388494.0" sn="15.34" a="3514.81" fwhm="0.001751" res="300370.5" algo="FTMS"/>
<pk mz="526.122666" i="43077140.0" z="-1" sn="316.31" a="79051.24" fwhm="0.001811" res="290560.3" algo="FTMS" component_name="C" deconvoluted_molecular_mass="525.120074" deconvoluted_isotopic_mass="526.123623"/>
<pk mz="526.128201" i="1930261.3" sn="11.95" a="2393.89" fwhm="0.001518" res="346688.2" algo="FTMS"/>
<pk mz="526.131726" i="1833237.9" sn="11.23" a="3506.02" fwhm="0.002378" res="221262.0" algo="FTMS"/>
<pk mz="527.010220" i="1516226.4" sn="8.88" a="1601.37" fwhm="0.001543" res="341652.9" algo="FTMS"/>
<pk mz="527.031329" i="1388870.5" sn="7.94" a="2640.43" fwhm="0.002675" res="197030.9" algo="FTMS"/>
<pk mz="527.046715" i="3144393.5" sn="20.93" a="4841.53" fwhm="0.001747" res="301753.6" algo="FTMS"/>
<pk mz="527.058016" i="1335755.6" sn="7.55" a="1718.58" fwhm="0.001632" res="323027.4" algo="FTMS"/>
<pk mz="527.067836" i="4866765.5" sn="33.67" a="8149.29" fwhm="0.001813" res="290773.7" algo="FTMS"/>
<pk mz="527.083276" i="2283728.5" sn="14.56" a="3351.91" fwhm="0.001722" res="306066.1" algo="FTMS"/>
<pk mz="527.094484" i="1606610.8" sn="9.55" a="1862.78" fwhm="0.001557" res="338478.2" algo="FTMS"/>
<pk mz="527.098565" i="7859923.5" sn="55.81" a="13650.41" fwhm="0.001781" res="295884.1" algo="FTMS"/>
<pk mz="527.104185" i="5177044.5" sn="35.96" a="8560.36" fwhm="0.001782" res="295730.3" algo="FTMS"/>
<pk mz="527.115471" i="1319382.9" sn="7.43" a="1269.43" fwhm="0.001383" res="381120.6" algo="FTMS"/>
<pk mz="527.119396" i="1423319.6" sn="8.20" a="1921.18" fwhm="0.001802" res="292454.6" algo="FTMS"/>
<pk mz="527.123541" i="9746136.0" z="-1" sn="69.76" a="19155.98" fwhm="0.001884" res="279786.9" algo="FTMS" component_name="C" deconvoluted_molecular_mass="525.120074" deconvoluted_isotopic_mass="527.124502"/>
<pk mz="527.140609" i="4375260.0" sn="30.03" a="7148.06" fwhm="0.001776" res="296769.2" algo="FTMS"/>
<pk mz="527.176857" i="2921186.8" sn="19.28" a="4394.75" fwhm="0.001783" res="295677.8" algo="FTMS"/>
<pk mz="527.213367" i="2032362.0" sn="12.70" a="2776.97" fwhm="0.001661" res="317401.6" algo="FTMS"/>
<pk mz="527.249624" i="2056433.0" sn="12.88" a="2988.45" fwhm="0.001797" res="293356.4" algo="FTMS"/>
<pk mz="528.042002" i="2004874.4" sn="12.50" a="3204.68" fwhm="0.001811" res="291534.3" algo="FTMS"/>
<pk mz="528.071397" i="1850768.1" sn="11.36" a="2088.40" fwhm="0.001444" res="365819.3" algo="FTMS"/>
<pk mz="528.078537" i="1977745.4" sn="12.30" a="3101.12" fwhm="0.002007" res="263114.5" algo="FTMS"/>
<pk mz="528.099907" i="1506709.5" sn="8.81" a="1746.89" fwhm="0.001557" res="339162.0" algo="FTMS"/>
<pk mz="528.107720" i="2253207.0" sn="14.33" a="3201.23" fwhm="0.001697" res="311194.1" algo="FTMS"/>
<pk mz="528.114767" i="1787544.4" sn="10.89" a="2430.12" fwhm="0.001752" res="301499.3" algo="FTMS"/>
<pk mz="528.143980" i="1884062.0" sn="11.60" a="2497.54" fwhm="0.001714" res="308172.0" algo="FTMS"/>
<pk mz="528.147304" i="3214238.8" sn="21.44" a="4822.85" fwhm="0.001717" res="307552.0" algo="FTMS"/>
<pk mz="528.180511" i="1271973.0" sn="7.08" a="1776.45" fwhm="0.001978" res="267019.7" algo="FTMS"/>
<pk mz="528.189938" i="1375910.9" sn="7.85" a="1766.89" fwhm="0.001617" res="326625.3" algo="FTMS"/>
<pk mz="529.026057" i="2886214.5" sn="19.02" a="4376.29" fwhm="0.001721" res="307439.4" algo="FTMS"/>
<pk mz="529.047259" i="1267274.6" sn="7.04" a="1554.17" fwhm="0.001561" res="338848.6" algo="FTMS"/>
<pk mz="529.062390" i="3460173.5" sn="23.26" a="5519.56" fwhm="0.001789" res="295679.9" algo="FTMS"/>
<pk mz="529.073357" i="1928783.6" sn="11.93" a="2906.28" fwhm="0.001772" res="298649.8" algo="FTMS"/>
<pk mz="529.083365" i="4140113.5" sn="28.29" a="7180.29" fwhm="0.001856" res="285138.8" algo="FTMS"/>
<pk mz="529.098717" i="3081812.5" sn="20.46" a="4725.82" fwhm="0.001775" res="298058.2" algo="FTMS"/>
<pk mz="529.114143" i="37269592.0" sn="273.34" a="71343.22" fwhm="0.001858" res="284759.2" algo="FTMS"/>
<pk mz="529.119809" i="3557464.5" sn="23.98" a="5902.44" fwhm="0.001828" res="289400.0" algo="FTMS"/>
<pk mz="529.156151" i="2354783.3" sn="15.08" a="3861.47" fwhm="0.001848" res="286398.9" algo="FTMS"/>
<pk mz="529.265525" i="1569652.0" sn="9.28" a="2491.73" fwhm="0.002120" res="249625.2" algo="FTMS"/>
<pk mz="529.301719" i="1688954.9" sn="10.16" a="2356.70" fwhm="0.001782" res="296965.5" algo="FTMS"/>
<pk mz="530.057495" i="2810633.3" sn="18.45" a="4067.08" fwhm="0.001703" res="311257.6" algo="FTMS"/>
<pk mz="530.065640" i="1388810.8" sn="7.94" a="1692.54" fwhm="0.001745" res="303793.9" algo="FTMS"/>
<pk mz="530.093916" i="1899792.1" sn="11.72" a="3071.33" fwhm="0.001876" res="282539.6" algo="FTMS"/>
<pk mz="530.102460" i="1313809.8" sn="7.38" a="1731.35" fwhm="0.001798" res="294776.8" algo="FTMS"/>
<pk mz="530.105408" i="1862162.3" sn="11.44" a="2826.76" fwhm="0.001808" res="293175.6" algo="FTMS"/>
<pk mz="530.117575" i="5199124.5" sn="36.12" a="9242.29" fwhm="0.001799" res="294595.1" algo="FTMS"/>
<pk mz="530.123025" i="1433877.5" sn="8.27" a="1748.04" fwhm="0.001704" res="311056.0" algo="FTMS"/>
<pk mz="530.130403" i="1360918.9" sn="7.73" a="1529.73" fwhm="0.001480" res="358138.3" algo="FTMS"/>
<pk mz="530.159691" i="1386012.4" sn="7.92" a="1587.65" fwhm="0.001469" res="360871.2" algo="FTMS"/>
<pk mz="531.041724" i="4722112.5" sn="32.59" a="7365.61" fwhm="0.001710" res="310491.7" algo="FTMS"/>
<pk mz="531.052708" i="1412546.5" sn="8.11" a="1678.43" fwhm="0.001495" res="355211.1" algo="FTMS"/>
<pk mz="531.062856" i="2215364.5" sn="14.05" a="3316.56" fwhm="0.001725" res="307950.1" algo="FTMS"/>
<pk mz="531.077913" i="5066183.0" sn="35.14" a="8551.96" fwhm="0.001803" res="294476.8" algo="FTMS"/>
<pk mz="531.089209" i="2225609.3" sn="14.13" a="3181.89" fwhm="0.001638" res="324201.5" algo="FTMS"/>
<pk mz="531.099044" i="3069899.0" sn="20.37" a="5381.84" fwhm="0.001904" res="278957.4" algo="FTMS"/>
<pk mz="531.114351" i="3733966.0" sn="25.28" a="6529.68" fwhm="0.001876" res="283057.6" algo="FTMS"/>
<pk mz="531.118475" i="1340110.6" sn="7.58" a="2388.90" fwhm="0.002433" res="218342.4" algo="FTMS"/>
<pk mz="531.135399" i="2197457.8" sn="13.92" a="4189.04" fwhm="0.002213" res="239970.5" algo="FTMS"/>
<pk mz="531.150617" i="2626516.5" sn="17.09" a="3919.62" fwhm="0.001788" res="297115.3" algo="FTMS"/>
<pk mz="531.172088" i="1378776.6" sn="7.86" a="1552.48" fwhm="0.001616" res="328661.7" algo="FTMS"/>
<pk mz="531.187258" i="1730267.4" sn="10.46" a="2301.87" fwhm="0.001695" res="313426.3" algo="FTMS"/>
<pk mz="531.217925" i="1508065.0" sn="8.82" a="1658.19" fwhm="0.001656" res="320731.9" algo="FTMS"/>
<pk mz="531.280973" i="1265644.8" sn="7.03" a="1047.82" fwhm="0.001333" res="398661.9" algo="FTMS"/>
<pk mz="532.036878" i="1647223.4" sn="9.85" a="1868.44" fwhm="0.001487" res="357801.7" algo="FTMS"/>
<pk mz="532.073343" i="2568318.0" sn="16.66" a="4351.89" fwhm="0.002296" res="231787.5" algo="FTMS"/>
<pk mz="532.084263" i="1793408.0" sn="10.93" a="2514.87" fwhm="0.001761" res="302119.8" algo="FTMS"/>
<pk mz="532.102307" i="1872003.3" sn="11.51" a="3163.26" fwhm="0.002127" res="250119.4" algo="FTMS"/>
<pk mz="532.109678" i="2307204.8" sn="14.73" a="3442.97" fwhm="0.001696" res="313770.0" algo="FTMS"/>
<pk mz="532.120818" i="1966726.6" sn="12.21" a="2603.27" fwhm="0.001684" res="315944.6" algo="FTMS"/>
<pk mz="532.146276" i="1534091.3" sn="9.01" a="1750.30" fwhm="0.001533" res="347179.4" algo="FTMS"/>
<pk mz="532.175427" i="1304208.6" sn="7.31" a="1533.06" fwhm="0.001589" res="334917.1" algo="FTMS"/>
<pk mz="533.021049" i="2708265.8" sn="17.69" a="4319.62" fwhm="0.001842" res="289340.1" algo="FTMS"/>
<pk mz="533.057258" i="5575472.5" sn="38.90" a="9647.89" fwhm="0.001842" res="289416.4" algo="FTMS"/>
<pk mz="533.068704" i="2501938.3" sn="16.17" a="4599.11" fwhm="0.001997" res="266902.3" algo="FTMS"/>
<pk mz="533.078336" i="1711156.1" sn="10.32" a="2460.60" fwhm="0.002100" res="253865.6" algo="FTMS"/>
<pk mz="533.085592" i="6553397.5" sn="46.14" a="12242.04" fwhm="0.001921" res="277557.2" algo="FTMS"/>
<pk mz="533.093743" i="4999991.0" sn="34.65" a="9402.26" fwhm="0.002007" res="265562.6" algo="FTMS"/>
<pk mz="533.104776" i="1904440.9" sn="11.75" a="2669.02" fwhm="0.001717" res="310454.9" algo="FTMS"/>
<pk mz="533.114916" i="1406266.6" sn="8.06" a="1726.00" fwhm="0.001728" res="308559.4" algo="FTMS"/>
<pk mz="533.130043" i="4322109.5" sn="29.63" a="7333.98" fwhm="0.001837" res="290200.3" algo="FTMS"/>
<pk mz="533.166295" i="2985284.0" sn="19.74" a="4930.71" fwhm="0.001843" res="289334.7" algo="FTMS"/>
<pk mz="534.024313" i="1411037.3" sn="8.10" a="1385.50" fwhm="0.001478" res="361236.7" algo="FTMS"/>
<pk mz="534.052463" i="2313186.3" sn="14.77" a="4204.60" fwhm="0.002126" res="251175.0" algo="FTMS"/>
<pk mz="534.060566" i="1451235.8" sn="8.39" a="2696.27" fwhm="0.002716" res="196653.7" algo="FTMS"/>
<pk mz="534.088958" i="3419112.8" sn="22.95" a="5185.97" fwhm="0.001725" res="309535.2" algo="FTMS"/>
<pk mz="534.100464" i="1861610.8" sn="11.43" a="2714.35" fwhm="0.002130" res="250745.0" algo="FTMS"/>
<pk mz="534.125293" i="1936879.1" sn="11.99" a="2896.03" fwhm="0.001824" res="292790.5" algo="FTMS"/>
<pk mz="534.133390" i="1267440.6" sn="7.03" a="1474.90" fwhm="0.001789" res="298557.6" algo="FTMS"/>
<pk mz="534.161592" i="1308661.6" sn="7.34" a="1416.21" fwhm="0.001527" res="349746.0" algo="FTMS"/>
<pk mz="534.173802" i="2086391.8" sn="13.09" a="3229.01" fwhm="0.001923" res="277755.2" algo="FTMS"/>
<pk mz="535.036529" i="4268176.0" sn="29.23" a="7244.05" fwhm="0.001847" res="289709.2" algo="FTMS"/>
<pk mz="535.061568" i="1466516.3" sn="8.51" a="1581.57" fwhm="0.001505" res="355602.3" algo="FTMS"/>
<pk mz="535.072875" i="6042774.5" sn="42.36" a="10930.28" fwhm="0.001878" res="284904.2" algo="FTMS"/>
<pk mz="535.084217" i="2074264.3" sn="13.00" a="3887.40" fwhm="0.002235" res="239414.3" algo="FTMS"/>
<pk mz="535.103358" i="1621147.6" sn="9.65" a="1887.77" fwhm="0.001529" res="349901.4" algo="FTMS"/>
<pk mz="535.109334" i="5862556.5" sn="41.02" a="10707.74" fwhm="0.001940" res="275822.5" algo="FTMS"/>
<pk mz="535.120470" i="1455774.6" sn="8.43" a="1643.62" fwhm="0.001611" res="332111.2" algo="FTMS"/>
<pk mz="535.145721" i="4456611.0" sn="30.62" a="7341.57" fwhm="0.001808" res="296046.8" algo="FTMS"/>
<pk mz="535.182014" i="2921641.3" sn="19.27" a="4696.70" fwhm="0.001866" res="286800.3" algo="FTMS"/>
<pk mz="535.218469" i="1545391.8" sn="9.11" a="1720.45" fwhm="0.001549" res="345462.7" algo="FTMS"/>
<pk mz="536.068254" i="2714947.5" sn="17.77" a="4037.64" fwhm="0.001821" res="294321.9" algo="FTMS"/>
<pk mz="536.076381" i="1917252.9" sn="11.86" a="2384.13" fwhm="0.001585" res="338112.2" algo="FTMS"/>
<pk mz="536.079283" i="1810757.4" sn="11.07" a="2362.87" fwhm="0.001701" res="315153.1" algo="FTMS"/>
<pk mz="536.104574" i="3115337.8" sn="20.74" a="4983.33" fwhm="0.001815" res="295361.7" algo="FTMS"/>
<pk mz="536.112732" i="2080075.1" sn="13.07" a="3086.30" fwhm="0.001866" res="287340.8" algo="FTMS"/>
<pk mz="536.115858" i="1643595.8" sn="9.83" a="2210.46" fwhm="0.001777" res="301637.4" algo="FTMS"/>
<pk mz="536.136230" i="1298767.3" sn="7.28" a="1423.23" fwhm="0.001631" res="328666.3" algo="FTMS"/>
<pk mz="536.140950" i="2157904.0" sn="13.65" a="4157.23" fwhm="0.002225" res="240968.6" algo="FTMS"/>
<pk mz="536.149201" i="1408081.5" sn="8.09" a="1814.95" fwhm="0.001832" res="292668.6" algo="FTMS"/>
<pk mz="536.161142" i="1571923.5" sn="9.30" a="1930.33" fwhm="0.001721" res="311552.6" algo="FTMS"/>
<pk mz="536.177281" i="1388886.4" sn="7.95" a="1896.16" fwhm="0.001932" res="277468.6" algo="FTMS"/>
<pk mz="536.197616" i="1314137.8" sn="7.39" a="1371.50" fwhm="0.001637" res="327459.4" algo="FTMS"/>
<pk mz="537.016078" i="1544934.3" sn="9.10" a="2102.24" fwhm="0.001691" res="317554.7" algo="FTMS"/>
<pk mz="537.031141" i="1351656.9" sn="7.67" a="1511.02" fwhm="0.001595" res="336790.2" algo="FTMS"/>
<pk mz="537.052242" i="5468652.5" sn="38.18" a="9179.20" fwhm="0.001823" res="294539.6" algo="FTMS"/>
<pk mz="537.088636" i="5782002.5" sn="40.51" a="10263.72" fwhm="0.001848" res="290662.8" algo="FTMS"/>
<pk mz="537.099685" i="1768436.5" sn="10.76" a="2751.60" fwhm="0.001982" res="270931.7" algo="FTMS"/>
<pk mz="537.119288" i="2064887.9" sn="12.96" a="3200.70" fwhm="0.001863" res="288234.2" algo="FTMS"/>
<pk mz="537.124944" i="5694969.0" sn="39.86" a="10078.69" fwhm="0.001875" res="286455.5" algo="FTMS"/>
<pk mz="537.161335" i="3664895.0" sn="24.81" a="6567.68" fwhm="0.001939" res="277039.0" algo="FTMS"/>
<pk mz="537.197665" i="2166277.3" sn="13.71" a="3209.95" fwhm="0.001779" res="301881.8" algo="FTMS"/>
<pk mz="537.234140" i="1352715.5" sn="7.68" a="1462.74" fwhm="0.001599" res="335989.0" algo="FTMS"/>
<pk mz="538.026054" i="1501585.5" sn="8.78" a="3056.25" fwhm="0.002475" res="217383.4" algo="FTMS"/>
<pk mz="538.055646" i="1499286.5" sn="8.76" a="1514.18" fwhm="0.001492" res="360747.4" algo="FTMS"/>
<pk mz="538.062885" i="1436567.6" sn="8.30" a="2015.38" fwhm="0.001909" res="281822.2" algo="FTMS"/>
<pk mz="538.083967" i="1927579.3" sn="11.94" a="2991.15" fwhm="0.002069" res="260020.9" algo="FTMS"/>
<pk mz="538.091506" i="1843612.5" sn="11.31" a="2849.70" fwhm="0.001886" res="285280.7" algo="FTMS"/>
<pk mz="538.120238" i="2259617.3" sn="14.40" a="3707.51" fwhm="0.002014" res="267152.3" algo="FTMS"/>
<pk mz="538.128177" i="2247330.8" sn="14.31" a="3472.12" fwhm="0.001872" res="287443.4" algo="FTMS"/>
<pk mz="538.131438" i="2637475.3" sn="17.20" a="4248.84" fwhm="0.001925" res="279517.3" algo="FTMS"/>
<pk mz="538.156752" i="1726631.5" sn="10.45" a="2028.29" fwhm="0.001546" res="348008.2" algo="FTMS"/>
<pk mz="539.031513" i="1631545.6" sn="9.74" a="1977.49" fwhm="0.001611" res="334639.1" algo="FTMS"/>
<pk mz="539.046577" i="2111292.0" sn="13.30" a="3006.73" fwhm="0.001807" res="298262.3" algo="FTMS"/>
<pk mz="539.067852" i="5263167.5" sn="36.66" a="9697.62" fwhm="0.001845" res="292236.7" algo="FTMS"/>
<pk mz="539.078995" i="1573697.5" sn="9.31" a="1751.16" fwhm="0.001602" res="336409.1" algo="FTMS"/>
<pk mz="539.083021" i="1574210.3" sn="9.32" a="2233.86" fwhm="0.001825" res="295392.6" algo="FTMS"/>
<pk mz="539.098581" i="3318084.8" sn="22.24" a="5411.93" fwhm="0.001838" res="293360.1" algo="FTMS"/>
<pk mz="539.104191" i="5741381.5" sn="40.20" a="10325.72" fwhm="0.001902" res="283422.9" algo="FTMS"/>
<pk mz="539.134939" i="14419787.0" sn="104.52" a="28972.89" fwhm="0.001925" res="280000.2" algo="FTMS"/>
<pk mz="539.140533" i="4855627.5" sn="33.64" a="9172.83" fwhm="0.002051" res="262867.7" algo="FTMS"/>
<pk mz="539.177124" i="3294033.8" sn="22.06" a="5674.17" fwhm="0.001889" res="285396.4" algo="FTMS"/>
<pk mz="539.213303" i="1560407.8" sn="9.21" a="1790.87" fwhm="0.001430" res="377170.1" algo="FTMS"/>
<pk mz="539.286000" i="1681251.9" sn="10.11" a="2962.65" fwhm="0.002095" res="257464.5" algo="FTMS"/>
<pk mz="540.042171" i="1392352.4" sn="7.97" a="1764.55" fwhm="0.001692" res="319230.1" algo="FTMS"/>
<pk mz="540.063056" i="1311203.8" sn="7.37" a="1176.38" fwhm="0.001476" res="365815.7" algo="FTMS"/>
<pk mz="540.071185" i="1485541.1" sn="8.66" a="1880.37" fwhm="0.001638" res="329747.5" algo="FTMS"/>
<pk mz="540.099695" i="2004713.8" sn="12.51" a="3101.72" fwhm="0.001920" res="281338.3" algo="FTMS"/>
<pk mz="540.107635" i="1741035.1" sn="10.55" a="2586.90" fwhm="0.001948" res="277287.3" algo="FTMS"/>
<pk mz="540.138210" i="2536944.0" sn="16.45" a="4121.70" fwhm="0.001988" res="271719.1" algo="FTMS"/>
<pk mz="540.143756" i="1906161.0" sn="11.78" a="2736.23" fwhm="0.001840" res="293619.2" algo="FTMS"/>
<pk mz="540.147099" i="1476593.5" sn="8.59" a="1758.64" fwhm="0.001614" res="334672.2" algo="FTMS"/>
<pk mz="540.180208" i="1556983.0" sn="9.19" a="2551.49" fwhm="0.002027" res="266432.5" algo="FTMS"/>
<pk mz="541.025924" i="2494592.5" sn="16.14" a="4263.66" fwhm="0.001913" res="282855.2" algo="FTMS"/>
<pk mz="541.037082" i="1373058.3" sn="7.82" a="1707.46" fwhm="0.001802" res="300295.8" algo="FTMS"/>
<pk mz="541.047125" i="2634884.0" sn="17.18" a="4177.88" fwhm="0.001877" res="288205.2" algo="FTMS"/>
<pk mz="541.062488" i="1416070.4" sn="8.14" a="1465.65" fwhm="0.001549" res="349381.1" algo="FTMS"/>
<pk mz="541.073514" i="1445256.1" sn="8.36" a="2201.75" fwhm="0.002074" res="260832.5" algo="FTMS"/>
<pk mz="541.083501" i="4598922.0" sn="31.73" a="8476.42" fwhm="0.001993" res="271549.3" algo="FTMS"/>
<pk mz="541.098788" i="1707148.3" sn="10.30" a="2107.48" fwhm="0.001668" res="324496.5" algo="FTMS"/>
<pk mz="541.114290" i="7317647.0" sn="51.88" a="13564.65" fwhm="0.001867" res="289855.4" algo="FTMS"/>
<pk mz="541.119815" i="3837071.8" sn="26.09" a="6823.09" fwhm="0.001986" res="272507.7" algo="FTMS"/>
<pk mz="541.135397" i="1934482.1" sn="11.98" a="3018.45" fwhm="0.001841" res="293956.9" algo="FTMS"/>
<pk mz="541.156390" i="3082389.5" sn="20.49" a="5627.06" fwhm="0.001992" res="271682.8" algo="FTMS"/>
<pk mz="541.192637" i="1766555.4" sn="10.74" a="2643.94" fwhm="0.001840" res="294197.4" algo="FTMS"/>
<pk mz="541.228955" i="1742753.3" sn="10.56" a="2722.22" fwhm="0.001995" res="271231.1" algo="FTMS"/>
<pk mz="541.265370" i="1812135.1" sn="11.08" a="3000.02" fwhm="0.001997" res="271081.2" algo="FTMS"/>
<pk mz="542.057866" i="2610470.3" sn="16.99" a="4204.89" fwhm="0.001904" res="284681.8" algo="FTMS"/>
<pk mz="542.068939" i="1433127.9" sn="8.27" a="1980.11" fwhm="0.001932" res="280528.7" algo="FTMS"/>
<pk mz="542.094329" i="1470252.0" sn="8.54" a="3006.50" fwhm="0.002836" res="191116.1" algo="FTMS"/>
<pk mz="542.105158" i="1351213.8" sn="7.66" a="1582.52" fwhm="0.001599" res="339118.7" algo="FTMS"/>
<pk mz="542.117692" i="1446959.8" sn="8.37" a="2110.56" fwhm="0.002204" res="245917.4" algo="FTMS"/>
<pk mz="542.123430" i="1346096.6" sn="7.62" a="2024.26" fwhm="0.002054" res="263967.3" algo="FTMS"/>
<pk mz="542.126492" i="1648433.1" sn="9.86" a="1787.95" fwhm="0.001456" res="372255.1" algo="FTMS"/>
<pk mz="542.151317" i="1499957.1" sn="8.76" a="2176.85" fwhm="0.001787" res="303436.9" algo="FTMS"/>
<pk mz="542.159839" i="1262902.4" sn="7.01" a="1644.34" fwhm="0.001915" res="283052.8" algo="FTMS"/>
<pk mz="542.205787" i="4071741.8" sn="27.82" a="7028.62" fwhm="0.001914" res="283352.4" algo="FTMS"/>
<pk mz="543.005384" i="1379004.4" sn="7.86" a="1773.16" fwhm="0.001669" res="325279.5" algo="FTMS"/>
<pk mz="543.041684" i="3380674.0" sn="22.70" a="5898.99" fwhm="0.001934" res="280767.0" algo="FTMS"/>
<pk mz="543.062791" i="2559429.3" sn="16.61" a="3875.83" fwhm="0.001791" res="303219.6" algo="FTMS"/>
<pk mz="543.077914" i="2851271.8" sn="18.78" a="4731.83" fwhm="0.001878" res="289150.7" algo="FTMS"/>
<pk mz="543.089113" i="1563337.5" sn="9.23" a="2096.79" fwhm="0.001722" res="315319.7" algo="FTMS"/>
<pk mz="543.099126" i="3712459.0" sn="25.16" a="5903.00" fwhm="0.001762" res="308302.0" algo="FTMS"/>
<pk mz="543.114483" i="2729933.5" sn="17.88" a="4296.39" fwhm="0.001828" res="297152.1" algo="FTMS"/>
<pk mz="543.129813" i="52730320.0" sn="388.46" a="105348.02" fwhm="0.001939" res="280126.9" algo="FTMS"/>
<pk mz="543.135508" i="3133392.8" sn="20.87" a="5604.30" fwhm="0.001914" res="283741.2" algo="FTMS"/>
<pk mz="543.172037" i="2015702.5" sn="12.58" a="3225.11" fwhm="0.001943" res="279596.7" algo="FTMS"/>
<pk mz="543.281023" i="1788391.6" sn="10.90" a="2466.31" fwhm="0.001743" res="311724.9" algo="FTMS"/>
<pk mz="543.317445" i="1384941.4" sn="7.91" a="1443.30" fwhm="0.001637" res="331885.6" algo="FTMS"/>
<pk mz="544.036865" i="1540189.5" sn="9.06" a="1922.08" fwhm="0.001805" res="301364.2" algo="FTMS"/>
<pk mz="544.073088" i="2142307.3" sn="13.52" a="3663.12" fwhm="0.001940" res="280489.3" algo="FTMS"/>
<pk mz="544.084162" i="1390692.9" sn="7.95" a="1604.53" fwhm="0.001664" res="326977.8" algo="FTMS"/>
<pk mz="544.102217" i="1806951.8" sn="11.04" a="2527.30" fwhm="0.001706" res="318983.1" algo="FTMS"/>
<pk mz="544.109457" i="1832552.9" sn="11.22" a="2148.50" fwhm="0.001552" res="350553.6" algo="FTMS"/>
<pk mz="544.133224" i="6797932.5" sn="48.03" a="14191.51" fwhm="0.001985" res="274069.9" algo="FTMS"/>
<pk mz="545.020853" i="3050741.3" sn="20.25" a="5032.66" fwhm="0.001912" res="285050.2" algo="FTMS"/>
<pk mz="545.041889" i="1316600.6" sn="7.40" a="1362.51" fwhm="0.001637" res="332881.2" algo="FTMS"/>
<pk mz="545.057218" i="4025083.0" sn="27.47" a="6677.35" fwhm="0.001785" res="305369.0" algo="FTMS"/>
<pk mz="545.068408" i="1608956.6" sn="9.57" a="2296.18" fwhm="0.001941" res="280779.5" algo="FTMS"/>
<pk mz="545.078360" i="2614014.0" sn="17.02" a="4221.57" fwhm="0.001800" res="302756.9" algo="FTMS"/>
<pk mz="545.093750" i="3974912.5" sn="27.10" a="6744.66" fwhm="0.001876" res="290515.1" algo="FTMS"/>
<pk mz="545.104736" i="2113794.3" sn="13.31" a="2846.00" fwhm="0.001765" res="308794.6" algo="FTMS"/>
<pk mz="545.114652" i="2326275.8" sn="14.88" a="3556.64" fwhm="0.001927" res="282946.3" algo="FTMS"/>
<pk mz="545.130150" i="2572550.0" sn="16.71" a="3703.02" fwhm="0.001708" res="319147.8" algo="FTMS"/>
<pk mz="545.133326" i="1815302.5" sn="11.10" a="3739.05" fwhm="0.002549" res="213827.9" algo="FTMS"/>
<pk mz="545.151225" i="1758473.3" sn="10.67" a="2596.20" fwhm="0.001971" res="276589.6" algo="FTMS"/>
<pk mz="545.166584" i="1523211.6" sn="8.93" a="1849.50" fwhm="0.001696" res="321359.3" algo="FTMS"/>
<pk mz="545.260329" i="1471258.0" sn="8.55" a="1581.67" fwhm="0.001590" res="342861.0" algo="FTMS"/>
<pk mz="546.052600" i="2573202.3" sn="16.71" a="4189.78" fwhm="0.001903" res="286899.2" algo="FTMS"/>
<pk mz="546.060530" i="1623955.5" sn="9.68" a="2056.91" fwhm="0.001583" res="344884.0" algo="FTMS"/>
<pk mz="546.088837" i="2563991.8" sn="16.64" a="3823.15" fwhm="0.001744" res="313132.7" algo="FTMS"/>
<pk mz="546.099864" i="1433753.5" sn="8.27" a="2183.77" fwhm="0.001930" res="282919.1" algo="FTMS"/>
<pk mz="546.125152" i="1633693.3" sn="9.75" a="2297.79" fwhm="0.001854" res="294564.4" algo="FTMS"/>
<pk mz="546.200538" i="1853864.6" sn="11.38" a="2670.83" fwhm="0.001858" res="293926.7" algo="FTMS"/>
<pk mz="547.036438" i="2991142.0" sn="19.81" a="4287.25" fwhm="0.001662" res="329069.2" algo="FTMS"/>
<pk mz="547.072832" i="4314155.5" sn="29.61" a="8620.79" fwhm="0.002139" res="255769.0" algo="FTMS"/>
<pk mz="547.084164" i="1504301.1" sn="8.79" a="1633.65" fwhm="0.001443" res="379252.9" algo="FTMS"/>
<pk mz="547.093584" i="1749038.5" sn="10.60" a="3183.28" fwhm="0.002623" res="208585.1" algo="FTMS"/>
<pk mz="547.101357" i="1995567.6" sn="12.43" a="3441.78" fwhm="0.002097" res="260866.8" algo="FTMS"/>
<pk mz="547.109336" i="3739697.0" sn="25.36" a="6475.62" fwhm="0.001810" res="302341.9" algo="FTMS"/>
<pk mz="547.120334" i="1297970.5" sn="7.26" a="1922.05" fwhm="0.002033" res="269085.3" algo="FTMS"/>
<pk mz="547.130591" i="1314100.0" sn="7.38" a="2214.63" fwhm="0.002149" res="254601.6" algo="FTMS"/>
<pk mz="547.145670" i="3186230.3" sn="21.25" a="5391.12" fwhm="0.001985" res="275678.7" algo="FTMS"/>
<pk mz="547.181896" i="2022971.8" sn="12.63" a="3486.63" fwhm="0.002102" res="260355.6" algo="FTMS"/>
<pk mz="548.068185" i="1731774.9" sn="10.47" a="1826.86" fwhm="0.001427" res="384201.4" algo="FTMS"/>
<pk mz="548.079213" i="1330112.5" sn="7.50" a="1553.49" fwhm="0.001687" res="324802.1" algo="FTMS"/>
[truncated: 85,175 more chars]
