# Supplementary material for: Drought re-routes soil microbial carbon metabolism towards emission of volatile metabolites in an artificial tropical rainforest
Source: Nat Microbiol. 2023 Jul 31;8(8):1480–94. doi: 10.1038/s41564-023-01432-9 (PMC10390333; doi:10.1038/s41564-023-01432-9)
Supplement: Supplementary file 3 — Folder containing all raw XML data for FTICR. [file 41564_2023_1432_MOESM3_ESM.zip › FTICR-XML-Honeker/P34-09-e.xml]

<?xml version="1.0" encoding="utf-8"?>
<root>
<fileinfo appname="Bruker Compass DataAnalysis" appversion="5.0.203" app_platform="64-bit" date="2021-02-04T13:17:17" type="DataAnalysis Results" typeversion="1.1" subtype="MS Spectrum" />
<generalinfo organisation="" user="" hostname="WE35157" os="Windows 8" architecture="64-bit"/>
<analysis name="C:\Users\toyo995\OneDrive - PNNL\Desktop\Data Malak Feb\Tfaily_50971_p34-09-e_02Feb21_Alder_Inf_144SA_IATp05_1_01_58845.d\analysis.baf">
<info><DateTime>2021-02-02T17:46:47-08:00</DateTime><method>FY21_Q1_144SA_p05_neg_58845</method><sample></sample><comment></comment><operator></operator><instrument>solariX</instrument><instrument_serial_number>000000.00000</instrument_serial_number><manufacturer>Bruker</manufacturer></info>
<DataAnalysis version="DataAnalysis 5.0.203" DataAnalysisResults="">
<DataAnalysis_processing_parameters><find_compounds_chromatogram detect_version="2" detect_areamode="1" detect_areathresholdabs="0.00000000" detect_areathresholdrel="10.00000000" detect_intensitymode="1" detect_intensitythresholdabs="0.00000000" detect_intensitythresholdrel="10.00000000" detect_sensitivity="0.20000000" add_uv_or_ms_spectra="0" spectrum_load_mode="2" background_subtraction_mode="0" MS_peaksensmode2="1" MS_pc12="0.40000000" MS_pc22="4.00000000" MS_peaksens12="99.00000000" MS_peaksens22="99.00000000" MS_areamode2="2" MS_areathresholdabs2="1000.00000000" MS_areathresholdrel2="10.00000000" MS_intensitymode2="0" MS_intensitythresholdabs2="1000.00000000" MS_intensitythresholdrel2="10.00000000" MS_basesmoothmode2="1" MS_basesmoothpts2="8" MS_basesmoothmin2="12.00000000" MS_basesmoothforce2="0.10000000" MS_startendslope2="10.00000000" MS_valleyfilterused2="1" MS_valleyfilter2="10.00000000" MS_noisecorr2="0" UV_peaksensmode2="1" UV_pc12="0.40000000" UV_pc22="4.00000000" UV_peaksens12="99.90000000" UV_peaksens22="100.00000000" UV_areamode2="0" UV_areathresholdabs2="5.00000000" UV_areathresholdrel2="1.00000000" UV_intensitymode2="1" UV_intensitythresholdabs2="1.00000000" UV_intensitythresholdrel2="0.01000000" UV_basesmoothmode2="1" UV_basesmoothpts2="8" UV_basesmoothmin2="12.00000000" UV_basesmoothforce2="1.00000000" UV_startendslope2="10.00000000" UV_valleyfilterused2="1" UV_valleyfilter2="10.00000000" UV_noisecorr2="0" detect_delcmpdsinrng="1" />
<find_compounds_mobilogram detect_areamode="1" detect_areathresholdabs="1000.00000000" detect_areathresholdrel="5.00000000" detect_intensitymode="0" detect_intensitythresholdabs="100.00000000" detect_intensitythresholdrel="5.00000000" detect_sensitivity="99.00000000" detect_resolution="250.00000000" spectrum_load_mode="2" detect_delcmpdsinrng="1" />
<auto_ms_n use_retention_time_window="1" retention_time_window="0.75000000" rt_unit="min" minimum_intensity_positive="10000.00000000" minimum_intensity_negative="1000.00000000" apply_max_number_compounds="1" max_number_compounds="300" spectrum_load_mode="2" background_type="0" create_auto_ms_n_traces="0" create_detailed_traces="0" merge_positive_negative_compounds="0" detect_delcmpdsinrng="1" detect_keep_cmpds_detectedneutralloss="0" add_uv_spectra="0" advanced_precursor_determination="0" determine_alternate_precursor="0" />
<dissect_params dissect_addsmoothing="0" dissect_allow_wider_peaks="0" dissect_resolving_power="1.00000000" dissect_set_expected_width="0" dissect_expected_width="3" dissect_deletepeaksinrange="1" dissect_fullrange="1" dissect_cutoff="0.05000000" dissect_sensitivity="10.00000000" dissect_maxoverlap="5" dissect_smoothwidth="1" spectrum_load_mode="0" add_uv_spectra="1" />
<find_all_compounds min_time_points="10" min_correlation="0.70000000" background_type="0" load_spec_type="3" additional_smoothing="0" proteomics="0" chrom_sn_threshold="5.00000000" chrom_smoothingwidth="1" detect_delcmpdsinrng="1" add_MSMS_spectra="1" adducts_positive_mode="" adducts_negative_mode="" />
<ms_peak_finder ms_peak_finder_type="FTMS" ms_manually_use_peak_finder="1" ms_peak_finder_filter_exclusion_masses="0" ><ms_peak_finder_apex minimum_intensity="100.00000000" peak_width="0.00200000" peak_width_msms="0.00200000" relative_threshold_base_peak="0.05000000" signal_to_noise="1.00000000" />
<ms_peak_finder_centroid peak_width="0.00200000" peak_width_msms="0.00200000" signal_to_noise="1.00000000" relative_threshold_base_peak="0.05000000" minimum_intensity="100.00000000" centroid_percentage="80.00000000" />
<ms_peak_finder_snap minimum_intensity="0.00000000" relative_threshold_base_peak="0.01000000" signal_to_noise="2.00000000" maximum_charge="20" quality_factor_threshold="0.90000000" number_of_patterns="500000" building_block_1="C 4.9384 N 1.3577 O 1.4773 S 0.0417 H 7.7583" building_block_2="" use_snap_2="1" add_detailed_results="0" />
<ms_peak_finder_snap minimum_intensity="100.00000000" peak_width="1.00000000" use_datapoints="1" sum_width="1" relative_threshold_base_peak="0.05000000" signal_to_noise="1.00000000" baseline_type="1" baseline_flatness="1.00000000" same_sumwidth_as_acquisition="0" use_resolution="0" res="10000" instrument_sum_width="5" use_sum_of_intensities="0" />
<ms_peak_finder_ftms signal_to_noise="7.00000000" relative_threshold_base_peak="0.01000000" minimum_intensity="100.00000000" centroid_percentage="80.00000000" use_centroid="0" />
<ms_peak_finder_line_spectra apply_line_spectra_threshold="0" line_spectra_threshold="10.00000000" />
</ms_peak_finder>
<deconvolution clear_prev_results="1" create_neutral_spectrum="0" incl_shifted_spectra="0" ret_residuals="0" incl_comp_details="0" show_comp_details="0" substance_class="1" extend_evelope="0" extend_before="1.00000000" extend_after="1.00000000" auto_apply="1" ><deconvolution_detailed_full perf_deconv="1" rel_isotop_deconv="0" resolve_isotop="1" exclude_reporter_ions="0" reporter_ions="0" abund_cutoff="2.50000000" envelope_cutoff="75.00000000" high_mass="4000.00000000" low_mass="250.00000000" mw_agreement="0.00000000" maximum_charge="4" max_charge_isotop="0" min_charge="4" min_peaks="3" precursor_deconv="0" max_components="10" adduct_ion_name_neg="-H" adduct_ion_mass_neg="-1.00782504" adduct_ion_name_pos="+H" adduct_ion_mass_pos="1.00727600" apply_min_max_mass_boundaries="0" />
<deconvolution_detailed_max_res perf_deconv="1" rel_isotop_deconv="0" resolve_isotop="1" exclude_reporter_ions="0" reporter_ions="0" abund_cutoff="2.00000000" envelope_cutoff="75.00000000" high_mass="4000.00000000" low_mass="250.00000000" mw_agreement="5.00000000" maximum_charge="3" max_charge_isotop="0" min_charge="3" min_peaks="3" precursor_deconv="0" max_components="10" adduct_ion_name_neg="-H" adduct_ion_mass_neg="-1.00782504" adduct_ion_name_pos="+H" adduct_ion_mass_pos="1.00727600" apply_min_max_mass_boundaries="0" />
<deconvolution_detailed_ms_n perf_deconv="1" rel_isotop_deconv="0" resolve_isotop="1" exclude_reporter_ions="0" reporter_ions="0" abund_cutoff="1.00000000" envelope_cutoff="75.00000000" high_mass="3000.00000000" low_mass="100.00000000" mw_agreement="5.00000000" maximum_charge="3" max_charge_isotop="0" min_charge="3" min_peaks="3" precursor_deconv="0" max_components="10" adduct_ion_name_neg="-H" adduct_ion_mass_neg="-1.00782504" adduct_ion_name_pos="+H" adduct_ion_mass_pos="1.00727600" apply_min_max_mass_boundaries="0" />
<deconvolution_detailed_protein perf_deconv="1" rel_isotop_deconv="1" resolve_isotop="1" exclude_reporter_ions="0" reporter_ions="0" abund_cutoff="2.50000000" envelope_cutoff="75.00000000" high_mass="100000.00000000" low_mass="1000.00000000" mw_agreement="0.00000000" maximum_charge="75" max_charge_isotop="0" min_charge="75" min_peaks="3" precursor_deconv="0" max_components="20" adduct_ion_name_neg="-H" adduct_ion_mass_neg="-1.00782504" adduct_ion_name_pos="+H" adduct_ion_mass_pos="1.00727600" apply_min_max_mass_boundaries="1" />
<max_entropy_deconvolution adduct_ion_name_pos="+H" adduct_ion_mass_pos="1.00727600" adduct_ion_name_neg="-H" adduct_ion_mass_neg="-1.00782504" low_mass="1000.00000000" high_mass="100000.00000000" spacint_out="0.00000000" resolving_power="1000.00000000" peak_width="0.00200000" width="0" maxentx="0" res="0" />
</deconvolution><mascot_export globalchargelimit_apply="1" globalchargelimit="1+, 2+ and 3+" prefer_fullscan_deconvolution_results="1" deconvolution_export_type="1" msmssignals="100" threshold="100.00000000" mssignals_deconv="2" mssignals_non_deconv="0" normalize_msms="0" single_charged="0" />
<process_parameters_chrom baseline_flatness="0.80000000"	baseline_addchild="1"	baseline_disableoriginal="1" baseline_usesamecolor="1" smoothing_algorithm="1" smoothing_width="0.20000000" smoothing_cycles="1" smoothing_addchild="1" smoothing_disableoriginal="1"	smoothing_usesamecolor="1" />
<process_parameters_mobil baseline_flatness="0.80000000"	baseline_addchild="1"	baseline_disableoriginal="1" baseline_usesamecolor="1" smoothing_algorithm="1" smoothing_width="0.10000000" smoothing_cycles="1" smoothing_addchild="1" smoothing_disableoriginal="1"	smoothing_usesamecolor="1" />
<process_parameters_ms baseline_flatness="0.80000000"	baseline_addchild="1"	baseline_disableoriginal="1" baseline_usesamecolor="1" smoothing_algorithm="1" smoothing_width="0.20000000" smoothing_cycles="1" smoothing_addchild="1" smoothing_disableoriginal="1"	smoothing_usesamecolor="1" />
<display_params mass_precision="-1" time_precision="2" structure_size="30" chrom_peak_label="Index" />
<calibration_params calibration_range="0.00500000" calibration_listname="neg_pip_McKeeFA_DSmith_verified" calibration_listgroupname="ESI" calibration_fit_mode="0" calibration_intensitythreshold="1000000.00000000" />
<calibration_lockmass_params calibration_range="0.50000000" calibration_listname="" calibration_listgroupname="" calibration_intensitythreshold="0.00000000" calibration_lockmassmode="0" />
<mobility_calibration_params calibration_range="0.10000000" calibration_listname="&lt;not set&gt;" calibration_listgroupname="ESI" calibration_intensitythreshold="0.00000000" />
<library_search_params del_prev_res="1" ><library_search_basic_params accept_score="50" allowmasses_above="0" allowmasses_below="0" desired_score="900" increasedepth="0" maxnr_spectra="10" cross_match="0" sort_by="1" include_precursor_spectra="1" exclude_precursor_signals="0" skip_low_frgamnet_spectra="1" min_effective_score="500" minmatch_score="250" min_score="400" />
<library_search_advanced_params add_int_range="5.00000000" extended="1" locnorm="0" root="0" hwfstp="50" hwscdp="7" intrangefac="1.89999998" locnormeqfac="1.00000000" locnormfac="2.00000000" locnormwin="25" masdisint="20" minsrcint="100" minspepresrc="15" threshfstp="40" maskadducts="0" maskprecursor="0" />
<library_search_libraries_params add_unid="0" parallel="0" libraries="" librariey_unidentified="" />
<library_search_match_params chrgdeconv="0" collenerg="0" fragampl="1" instrtp="2" ionmeth="3" isolwidth="0" msmsstg="2" ms_vs_msms="4" pkwidth="0" polarity="4" psd="0" lastprecion="0" precions="0" prodion="0" rgtgaspress="0" rgtion="0" refl="0" collgas="0" collgaspress="0" trapdrv="1" />
<library_search_add_params add_confirm_mode="0" />
<library_search_rt_params accepted_deviation="1.00000000" apply_rt_match="0" match_columnname="1" max_deviation="5.00000000" />
</library_search_params><masslist_layout layout_columntypes="2 12 3 6 " layout_columnwidth="66 24 63 57 " />
<cmpdlist_layout layout_columntypes="14 20 31 1 40 26 " layout_columnwidth="20 53 134 65 46 50 " />
<molecular_formula_layout layout_columntypes="24 1 2 40 3 5 6 18 7 9 8 " layout_columnwidth="-1 -1 -1 -1 -1 -1 -1 -1 -1 -1 -1 " />
<general_unknown_layout layout_columntypes="6 0 5 3 4 2 12 14 10 11 " layout_columnwidth="-1 -1 -1 -1 -1 -1 -1 -1 -1 -1 " />
<target_screening_layout layout_columntypes="15 14 6 5 43 11 1 2 17 7 8 9 10 4 3 39 40 41 42 16 18 19 25 20 21 22 23 24 31 26 27 28 29 30 37 32 33 34 35 36 " layout_columnwidth="-1 -1 -1 -1 -1 -1 -1 -1 -1 -1 -1 -1 -1 -1 -1 -1 -1 -1 -1 -1 -1 -1 -1 -1 -1 -1 -1 -1 -1 -1 -1 -1 -1 -1 -1 -1 -1 -1 -1 -1 " />
<exclusion_masses></exclusion_masses>
<xml_export_parameters export_detailed_information="0" export_peptide_database_query_information="1" export_full_peptide_database_query_information="1" protein_analysis_export_mgf="1" protein_analysis_export_xml="1" />
<smf1D_params max_nr_formulae="50" z="1" rdb_min="0.00000000" rdb_max="80.00000000" tolerance_ppm="5.00000000" tolerance_abs="1.00000000" tolerance_ppm_MSn="5.00000000" tolerance_abs_MSn="2.00000000" use_rel_tolerance="0" use_rel_tolerance_MSn="0" lower_bound_formula="" upper_bound_formula="" electron_configuration="2" electron_configuration_MSn="0" sigma_limit="0.02000000" sigma_limit_MSn="0.05000000" HC_Ratio_min="0.00000000" HC_Ratio_max="3.00000000" filtering="1" patternsearch="0" filter_by_elementratio="1" estimate_carbon_count="1" relative_threshold_base_peak="1.00000000" delete_previous_results="1" filter_criteriy="0" adducts_positive_mode="M+H  M+NH4  M+Na  M+K " adducts_negative_mode="M-H  M+Na-H2  M+K-H2  M+Cl " collect_adducts="0" />
<smf3D_params tolerance_neutralloss="5.00000000" intensitythresholdabs2="0.00000000" intensity_threshold_abs_msms="0.00000000" auto_filter="0" nr_explained_peaks="5" highlight_unexplained_peaks="0" />
<uv_parameters rt_offset="0.00000000" />
<target_screening delta_rt="1.50000000" threshold_sigma="0.05000000" detection_tolerance="0.00500000" identification_tolerance="10.00000000" detection_tolerance_ppm="5.00000000" identification_tolerance_ppm="5.00000000" use_tolerance_ppm="0" compound_database="C:\BDALSystemData\BuildingBlocks\TargetScreeningDataBase.csv" use_sampleinfo_xml="0" rt_range_start="0.00000000" rt_range_end="0.00000000" additional_smoothing="0" create_chromatogram_time_slices="1" rt_window_halfwidth="45.00000000" enable_BPC="1" evaluate_qualifier_ions="1" qualifier_ion_intensity_threshold="0.00000000" group_id=": " lc_method_id=":" ms_method_id=":" matrix_id=":" useDB="0" sortanalytes="4" />
<automatic_calibration use_calibration_segment="0" automatic_calibration="0.00000000/0.00000000" automatic_calibration_use_spectrum_type="0" automatic_calibration_retain_data="0" automatic_calibration_perform_lockmass="0" />
<target_screening_scoring threshold1_qualityfactor="0.02000000" threshold2_qualityfactor="0.05000000" threshold1_massaccuracy="3.00000000" threshold2_massaccuracy="10.00000000" threshold1_retentiontime="20.00000000" threshold2_retentiontime="40.00000000" use_tolerance_ppm="0" />
</DataAnalysis_processing_parameters>
<ms_spectrum info="-MS" msmsinfo="All MS" polarity="-" scanmode="fullscan" seq_nr_start="1"  rt="4.72690000" rt_unit="min">
<ms_peaks><pk mz="147.818999" i="1605807.0" sn="15.59" a="151.92" fwhm="0.000117" res="1261661.6" algo="FTMS"/>
<pk mz="148.033060" i="970772.4" sn="8.44" a="101.26" fwhm="0.000163" res="909648.4" algo="FTMS"/>
<pk mz="149.024145" i="1993281.0" sn="19.96" a="187.48" fwhm="0.000108" res="1378424.8" algo="FTMS"/>
<pk mz="149.024392" i="4351000.0" sn="46.54" a="594.20" fwhm="0.000139" res="1069840.7" algo="FTMS"/>
<pk mz="149.036321" i="19980552.0" sn="222.72" a="2516.06" fwhm="0.000122" res="1218508.8" algo="FTMS"/>
<pk mz="149.036581" i="50056068.0" z="-1" sn="561.74" a="7995.58" fwhm="0.000150" res="992246.3" algo="FTMS" component_name="X" deconvoluted_molecular_mass="149.036609" deconvoluted_isotopic_mass="149.036608"/>
<pk mz="150.027753" i="952799.0" sn="8.23" a="88.36" fwhm="0.000129" res="1163950.1" algo="FTMS"/>
<pk mz="150.039932" i="3364145.3" z="-1" sn="35.41" a="441.76" fwhm="0.000128" res="1171963.4" algo="FTMS" component_name="X" deconvoluted_molecular_mass="149.036609" deconvoluted_isotopic_mass="150.039960"/>
<pk mz="156.074698" i="1224149.9" sn="11.30" a="138.98" fwhm="0.000135" res="1156680.1" algo="FTMS"/>
<pk mz="156.216958" i="920154.9" sn="7.87" a="107.52" fwhm="0.000148" res="1056854.8" algo="FTMS"/>
<pk mz="157.041433" i="937819.7" sn="8.07" a="104.70" fwhm="0.000159" res="986920.9" algo="FTMS"/>
<pk mz="157.041687" i="1216634.6" sn="11.21" a="105.45" fwhm="0.000112" res="1396357.2" algo="FTMS"/>
<pk mz="157.561782" i="856436.8" sn="7.15" a="124.65" fwhm="0.000221" res="713809.5" algo="FTMS"/>
<pk mz="158.044775" i="1291169.5" sn="12.05" a="159.46" fwhm="0.000149" res="1057322.5" algo="FTMS"/>
<pk mz="158.045031" i="2164867.5" sn="21.90" a="293.95" fwhm="0.000149" res="1061119.2" algo="FTMS"/>
<pk mz="159.020932" i="3345779.5" sn="35.21" a="508.37" fwhm="0.000158" res="1008955.6" algo="FTMS"/>
<pk mz="159.681993" i="883539.5" sn="7.46" a="121.29" fwhm="0.000203" res="787115.7" algo="FTMS"/>
<pk mz="161.045349" i="906409.9" sn="7.72" a="92.66" fwhm="0.000134" res="1201911.2" algo="FTMS"/>
<pk mz="161.081896" i="1960040.0" sn="19.59" a="255.89" fwhm="0.000141" res="1141258.3" algo="FTMS"/>
<pk mz="161.773531" i="851804.3" sn="7.10" a="88.84" fwhm="0.000163" res="993707.9" algo="FTMS"/>
<pk mz="162.267331" i="897816.3" sn="7.62" a="95.23" fwhm="0.000143" res="1131578.9" algo="FTMS"/>
<pk mz="162.552866" i="844308.3" sn="7.02" a="76.41" fwhm="0.000135" res="1202987.7" algo="FTMS"/>
<pk mz="162.558575" i="895272.1" sn="7.59" a="100.01" fwhm="0.000159" res="1023927.8" algo="FTMS"/>
<pk mz="163.040030" i="2445361.5" sn="25.07" a="347.42" fwhm="0.000154" res="1056682.3" algo="FTMS"/>
<pk mz="163.052222" i="3315873.0" sn="34.88" a="480.36" fwhm="0.000153" res="1067249.7" algo="FTMS"/>
<pk mz="163.151091" i="882345.4" sn="7.45" a="118.99" fwhm="0.000186" res="878591.6" algo="FTMS"/>
<pk mz="163.239899" i="880158.3" sn="7.42" a="83.49" fwhm="0.000139" res="1175602.2" algo="FTMS"/>
<pk mz="163.686044" i="843113.6" sn="7.00" a="85.17" fwhm="0.000165" res="990639.7" algo="FTMS"/>
<pk mz="164.030120" i="847845.6" sn="7.06" a="162.49" fwhm="0.000279" res="588975.9" algo="FTMS"/>
<pk mz="164.055577" i="859216.9" sn="7.19" a="84.91" fwhm="0.000136" res="1210183.4" algo="FTMS"/>
<pk mz="164.124926" i="907959.1" sn="7.74" a="150.97" fwhm="0.000229" res="717764.2" algo="FTMS"/>
<pk mz="164.240414" i="912812.1" sn="7.79" a="128.07" fwhm="0.000188" res="873795.9" algo="FTMS"/>
<pk mz="164.756298" i="902080.6" sn="7.67" a="100.99" fwhm="0.000158" res="1042523.9" algo="FTMS"/>
<pk mz="165.019297" i="1904939.8" sn="18.97" a="266.60" fwhm="0.000160" res="1034057.6" algo="FTMS"/>
<pk mz="165.420468" i="871526.0" sn="7.33" a="76.11" fwhm="0.000142" res="1167003.3" algo="FTMS"/>
<pk mz="167.034977" i="1224563.4" sn="11.31" a="159.96" fwhm="0.000166" res="1006363.5" algo="FTMS"/>
<pk mz="167.135115" i="868425.4" sn="7.29" a="150.41" fwhm="0.000290" res="576886.6" algo="FTMS"/>
<pk mz="167.425785" i="885856.2" sn="7.49" a="96.08" fwhm="0.000160" res="1044303.1" algo="FTMS"/>
<pk mz="167.514237" i="881353.6" sn="7.44" a="122.35" fwhm="0.000190" res="882913.4" algo="FTMS"/>
<pk mz="168.029919" i="1738180.0" sn="17.09" a="224.60" fwhm="0.000150" res="1119543.3" algo="FTMS"/>
<pk mz="168.030206" i="5779428.0" sn="62.65" a="954.29" fwhm="0.000169" res="995293.1" algo="FTMS"/>
<pk mz="169.835130" i="884514.9" sn="7.47" a="117.97" fwhm="0.000188" res="902151.2" algo="FTMS"/>
<pk mz="170.111699" i="918170.8" sn="7.85" a="128.75" fwhm="0.000192" res="884006.9" algo="FTMS"/>
<pk mz="170.568862" i="925416.3" sn="7.93" a="104.74" fwhm="0.000177" res="961485.6" algo="FTMS"/>
<pk mz="170.626528" i="850892.3" sn="7.09" a="120.62" fwhm="0.000169" res="1012223.4" algo="FTMS"/>
<pk mz="170.852817" i="849324.6" sn="7.07" a="100.78" fwhm="0.000193" res="885795.8" algo="FTMS"/>
<pk mz="171.107564" i="883272.2" sn="7.46" a="113.52" fwhm="0.000194" res="881734.7" algo="FTMS"/>
<pk mz="171.247925" i="863983.5" sn="7.24" a="115.57" fwhm="0.000195" res="876699.4" algo="FTMS"/>
<pk mz="171.387280" i="855171.2" sn="7.14" a="127.53" fwhm="0.000209" res="821980.6" algo="FTMS"/>
<pk mz="171.445705" i="862308.2" sn="7.22" a="124.14" fwhm="0.000208" res="822602.5" algo="FTMS"/>
<pk mz="172.060661" i="5665045.0" sn="61.36" a="1059.32" fwhm="0.000190" res="904158.6" algo="FTMS"/>
<pk mz="172.097903" i="1179592.9" sn="10.80" a="172.70" fwhm="0.000184" res="936599.8" algo="FTMS"/>
<pk mz="172.308490" i="912738.4" sn="7.79" a="183.01" fwhm="0.000243" res="707993.3" algo="FTMS"/>
<pk mz="173.036582" i="6398336.5" sn="69.62" a="1085.80" fwhm="0.000174" res="993894.1" algo="FTMS"/>
<pk mz="174.477183" i="933278.8" sn="8.00" a="158.44" fwhm="0.000225" res="776549.1" algo="FTMS"/>
<pk mz="174.811582" i="924096.0" sn="7.90" a="146.40" fwhm="0.000248" res="705540.4" algo="FTMS"/>
<pk mz="174.859025" i="865243.8" sn="7.23" a="129.42" fwhm="0.000201" res="870861.5" algo="FTMS"/>
<pk mz="174.909421" i="897612.1" sn="7.60" a="103.93" fwhm="0.000170" res="1029711.2" algo="FTMS"/>
<pk mz="175.052226" i="1457716.1" sn="13.90" a="245.18" fwhm="0.000208" res="842899.0" algo="FTMS"/>
<pk mz="175.061165" i="4743333.5" sn="50.87" a="993.01" fwhm="0.000207" res="845318.3" algo="FTMS"/>
<pk mz="175.091380" i="916326.8" sn="7.81" a="166.32" fwhm="0.000239" res="733754.2" algo="FTMS"/>
<pk mz="175.095589" i="1123995.5" sn="10.15" a="129.59" fwhm="0.000164" res="1068815.9" algo="FTMS"/>
<pk mz="175.097561" i="16850540.0" z="-1" sn="187.09" a="3372.42" fwhm="0.000192" res="910580.8" algo="FTMS" component_name="AI" deconvoluted_molecular_mass="175.097605" deconvoluted_isotopic_mass="175.097606"/>
<pk mz="175.224092" i="959965.6" sn="8.30" a="185.12" fwhm="0.000248" res="707295.6" algo="FTMS"/>
<pk mz="175.992459" i="915351.1" sn="7.77" a="130.95" fwhm="0.000210" res="837869.2" algo="FTMS"/>
<pk mz="176.064222" i="1987389.1" sn="19.79" a="244.80" fwhm="0.000143" res="1229344.7" algo="FTMS"/>
<pk mz="176.064524" i="7647133.0" sn="83.25" a="1460.30" fwhm="0.000192" res="916527.5" algo="FTMS"/>
<pk mz="176.100896" i="1591348.3" z="-1" sn="15.35" a="249.49" fwhm="0.000177" res="994307.5" algo="FTMS" component_name="AI" deconvoluted_molecular_mass="175.097605" deconvoluted_isotopic_mass="176.100941"/>
<pk mz="177.067588" i="1900239.3" sn="18.81" a="292.92" fwhm="0.000208" res="852417.8" algo="FTMS"/>
<pk mz="177.067881" i="5221743.5" sn="56.05" a="1062.33" fwhm="0.000202" res="875998.3" algo="FTMS"/>
<pk mz="177.087477" i="955371.6" sn="8.21" a="159.29" fwhm="0.000239" res="741481.2" algo="FTMS"/>
<pk mz="177.609178" i="909739.4" sn="7.70" a="149.01" fwhm="0.000229" res="776780.4" algo="FTMS"/>
<pk mz="177.869388" i="874153.8" sn="7.28" a="151.03" fwhm="0.000244" res="728227.2" algo="FTMS"/>
<pk mz="177.879885" i="866980.4" sn="7.20" a="150.60" fwhm="0.000244" res="728579.6" algo="FTMS"/>
<pk mz="178.040423" i="940499.8" sn="8.02" a="126.47" fwhm="0.000213" res="834090.3" algo="FTMS"/>
<pk mz="178.070993" i="4179099.3" sn="44.20" a="635.87" fwhm="0.000166" res="1071785.2" algo="FTMS"/>
<pk mz="178.071234" i="19029468.0" z="-1" sn="210.12" a="3635.02" fwhm="0.000192" res="928990.1" algo="FTMS" component_name="AB" deconvoluted_molecular_mass="178.071283" deconvoluted_isotopic_mass="178.071281"/>
<pk mz="178.626120" i="852632.8" sn="7.03" a="106.15" fwhm="0.000176" res="1014539.6" algo="FTMS"/>
<pk mz="179.034947" i="1766869.8" sn="17.25" a="282.62" fwhm="0.000192" res="931358.4" algo="FTMS"/>
<pk mz="179.047146" i="6419929.0" sn="69.23" a="1210.76" fwhm="0.000195" res="916879.4" algo="FTMS"/>
<pk mz="179.074613" i="1302800.6" z="-1" sn="12.06" a="175.28" fwhm="0.000176" res="1017136.6" algo="FTMS" component_name="AB" deconvoluted_molecular_mass="178.071283" deconvoluted_isotopic_mass="179.074660"/>
<pk mz="179.348791" i="853580.3" sn="7.04" a="132.91" fwhm="0.000222" res="808260.7" algo="FTMS"/>
<pk mz="179.417902" i="902199.6" sn="7.59" a="176.43" fwhm="0.000285" res="628594.9" algo="FTMS"/>
<pk mz="179.521634" i="972756.9" sn="8.37" a="151.53" fwhm="0.000212" res="846406.3" algo="FTMS"/>
<pk mz="179.600907" i="862507.4" sn="7.12" a="146.06" fwhm="0.000222" res="808057.8" algo="FTMS"/>
<pk mz="180.270409" i="860615.7" sn="7.09" a="171.08" fwhm="0.000299" res="603096.6" algo="FTMS"/>
<pk mz="180.386311" i="869770.7" sn="7.19" a="115.40" fwhm="0.000205" res="879795.6" algo="FTMS"/>
<pk mz="180.429247" i="969151.8" sn="8.30" a="159.70" fwhm="0.000241" res="747813.0" algo="FTMS"/>
<pk mz="180.715013" i="944655.8" sn="8.03" a="146.14" fwhm="0.000212" res="851203.6" algo="FTMS"/>
<pk mz="181.014223" i="4688798.0" sn="49.71" a="966.73" fwhm="0.000200" res="904053.3" algo="FTMS"/>
<pk mz="181.050611" i="1878665.5" sn="18.42" a="355.79" fwhm="0.000213" res="849712.2" algo="FTMS"/>
<pk mz="182.009487" i="2506597.5" sn="25.32" a="399.79" fwhm="0.000181" res="1004413.4" algo="FTMS"/>
<pk mz="182.017595" i="878136.4" sn="7.25" a="121.96" fwhm="0.000187" res="975493.0" algo="FTMS"/>
<pk mz="182.182436" i="886512.8" sn="7.35" a="135.12" fwhm="0.000238" res="765727.7" algo="FTMS"/>
<pk mz="182.256560" i="880010.3" sn="7.27" a="130.38" fwhm="0.000213" res="857356.2" algo="FTMS"/>
<pk mz="182.368555" i="928233.2" sn="7.81" a="190.71" fwhm="0.000285" res="639446.5" algo="FTMS"/>
<pk mz="182.524322" i="868255.6" sn="7.14" a="138.80" fwhm="0.000211" res="865448.4" algo="FTMS"/>
<pk mz="182.540864" i="874253.5" sn="7.21" a="133.26" fwhm="0.000213" res="858313.5" algo="FTMS"/>
<pk mz="182.670604" i="856219.3" sn="7.01" a="116.17" fwhm="0.000215" res="849462.9" algo="FTMS"/>
<pk mz="183.029877" i="7598284.0" sn="81.79" a="1527.87" fwhm="0.000206" res="888679.5" algo="FTMS"/>
<pk mz="183.296619" i="913109.4" sn="7.64" a="144.70" fwhm="0.000273" res="670231.6" algo="FTMS"/>
<pk mz="183.524810" i="932897.8" sn="7.83" a="177.14" fwhm="0.000309" res="593931.4" algo="FTMS"/>
<pk mz="183.789718" i="874661.3" sn="7.18" a="172.57" fwhm="0.000297" res="619556.4" algo="FTMS"/>
<pk mz="183.992335" i="878474.3" sn="7.22" a="206.35" fwhm="0.000346" res="531915.9" algo="FTMS"/>
<pk mz="184.033246" i="1017937.9" sn="8.76" a="164.79" fwhm="0.000212" res="869317.0" algo="FTMS"/>
<pk mz="184.066573" i="931342.6" sn="7.81" a="188.07" fwhm="0.000330" res="557673.7" algo="FTMS"/>
<pk mz="185.036587" i="2678476.0" sn="27.11" a="483.44" fwhm="0.000196" res="941708.5" algo="FTMS"/>
<pk mz="185.045561" i="1048671.8" sn="9.10" a="137.82" fwhm="0.000199" res="929808.2" algo="FTMS"/>
<pk mz="185.081912" i="1328958.4" sn="12.20" a="213.06" fwhm="0.000191" res="968256.1" algo="FTMS"/>
<pk mz="185.086065" i="863236.1" sn="7.05" a="242.22" fwhm="0.000385" res="481269.1" algo="FTMS"/>
<pk mz="185.243823" i="898552.0" sn="7.44" a="163.83" fwhm="0.000253" res="733606.0" algo="FTMS"/>
<pk mz="185.339269" i="965446.9" sn="8.15" a="153.25" fwhm="0.000205" res="905509.9" algo="FTMS"/>
<pk mz="185.401796" i="967072.5" sn="8.17" a="160.08" fwhm="0.000240" res="770947.0" algo="FTMS"/>
<pk mz="185.519146" i="885656.8" sn="7.27" a="153.80" fwhm="0.000235" res="791063.0" algo="FTMS"/>
<pk mz="186.035705" i="1192680.3" sn="10.65" a="174.79" fwhm="0.000189" res="985796.4" algo="FTMS"/>
<pk mz="186.039939" i="63937896.0" z="-1" sn="701.39" a="14697.79" fwhm="0.000218" res="854653.9" algo="FTMS" component_name="S" deconvoluted_molecular_mass="186.039957" deconvoluted_isotopic_mass="186.039992"/>
<pk mz="186.048887" i="2628525.8" sn="26.45" a="520.47" fwhm="0.000215" res="866269.3" algo="FTMS"/>
<pk mz="186.077155" i="1804665.8" sn="17.38" a="317.09" fwhm="0.000193" res="966032.3" algo="FTMS"/>
<pk mz="186.226836" i="891737.2" sn="7.33" a="119.06" fwhm="0.000186" res="998692.6" algo="FTMS"/>
<pk mz="186.579309" i="911504.3" sn="7.55" a="133.59" fwhm="0.000231" res="808725.7" algo="FTMS"/>
<pk mz="187.007039" i="1932042.8" sn="18.78" a="334.72" fwhm="0.000207" res="902778.4" algo="FTMS"/>
<pk mz="187.024794" i="2037202.5" sn="19.94" a="330.33" fwhm="0.000189" res="991002.5" algo="FTMS"/>
<pk mz="187.043303" i="3944538.8" z="-1" sn="40.94" a="844.78" fwhm="0.000214" res="873984.7" algo="FTMS" component_name="S" deconvoluted_molecular_mass="186.039957" deconvoluted_isotopic_mass="187.043357"/>
<pk mz="187.052236" i="948062.6" sn="7.95" a="130.27" fwhm="0.000182" res="1025165.2" algo="FTMS"/>
<pk mz="187.061207" i="1123298.5" sn="9.88" a="139.30" fwhm="0.000185" res="1011750.5" algo="FTMS"/>
<pk mz="187.080845" i="867367.2" sn="7.06" a="211.36" fwhm="0.000362" res="516935.7" algo="FTMS"/>
<pk mz="187.097562" i="4430066.5" sn="46.28" a="981.51" fwhm="0.000236" res="792834.4" algo="FTMS"/>
<pk mz="187.338096" i="900941.3" sn="7.40" a="170.08" fwhm="0.000267" res="701666.4" algo="FTMS"/>
<pk mz="188.028178" i="1421396.9" sn="13.10" a="277.13" fwhm="0.000224" res="837691.1" algo="FTMS"/>
<pk mz="188.035297" i="3352984.3" sn="34.29" a="697.70" fwhm="0.000221" res="850417.1" algo="FTMS"/>
<pk mz="188.044150" i="1014188.2" z="-1" sn="8.64" a="153.97" fwhm="0.000207" res="909083.6" algo="FTMS" component_name="S" deconvoluted_molecular_mass="186.039957" deconvoluted_isotopic_mass="188.044205"/>
<pk mz="188.055594" i="3643361.5" sn="37.47" a="745.41" fwhm="0.000214" res="880768.6" algo="FTMS"/>
<pk mz="188.056451" i="1193985.9" sn="10.61" a="177.49" fwhm="0.000192" res="979112.3" algo="FTMS"/>
<pk mz="188.412129" i="920933.9" sn="7.61" a="173.48" fwhm="0.000276" res="682263.0" algo="FTMS"/>
<pk mz="188.774533" i="1014031.1" sn="8.63" a="182.77" fwhm="0.000256" res="737541.6" algo="FTMS"/>
<pk mz="189.061419" i="895390.7" sn="7.33" a="159.59" fwhm="0.000267" res="707740.7" algo="FTMS"/>
<pk mz="189.067869" i="978329.8" sn="8.24" a="161.93" fwhm="0.000208" res="909301.7" algo="FTMS"/>
<pk mz="189.076845" i="1578270.0" sn="14.82" a="270.15" fwhm="0.000202" res="937196.0" algo="FTMS"/>
<pk mz="189.222852" i="974291.6" sn="8.19" a="188.59" fwhm="0.000260" res="728710.2" algo="FTMS"/>
<pk mz="189.401723" i="919513.3" sn="7.56" a="201.25" fwhm="0.000289" res="654956.3" algo="FTMS"/>
<pk mz="189.789194" i="930196.6" sn="7.68" a="151.70" fwhm="0.000241" res="785967.4" algo="FTMS"/>
<pk mz="190.080191" i="8193187.0" sn="87.01" a="1925.07" fwhm="0.000229" res="831579.9" algo="FTMS"/>
<pk mz="190.346495" i="925654.1" sn="7.62" a="144.52" fwhm="0.000227" res="837203.3" algo="FTMS"/>
<pk mz="190.376888" i="991077.2" sn="8.34" a="193.22" fwhm="0.000273" res="697196.7" algo="FTMS"/>
<pk mz="190.432932" i="879105.0" sn="7.12" a="113.40" fwhm="0.000197" res="968577.2" algo="FTMS"/>
<pk mz="191.034959" i="1499998.6" sn="13.89" a="253.00" fwhm="0.000227" res="842393.6" algo="FTMS"/>
<pk mz="191.047164" i="2780484.8" sn="27.88" a="562.65" fwhm="0.000220" res="868660.9" algo="FTMS"/>
<pk mz="191.083540" i="1044855.2" sn="8.92" a="143.89" fwhm="0.000189" res="1010357.1" algo="FTMS"/>
<pk mz="192.086892" i="1410362.4" sn="12.86" a="228.77" fwhm="0.000195" res="982900.5" algo="FTMS"/>
<pk mz="192.195472" i="904019.0" sn="7.35" a="166.24" fwhm="0.000249" res="770919.6" algo="FTMS"/>
<pk mz="192.264226" i="1012822.9" sn="8.53" a="243.44" fwhm="0.000312" res="615964.9" algo="FTMS"/>
<pk mz="192.940355" i="887643.7" sn="7.17" a="205.91" fwhm="0.000338" res="571608.1" algo="FTMS"/>
<pk mz="193.000864" i="946523.9" sn="7.81" a="134.96" fwhm="0.000203" res="948584.1" algo="FTMS"/>
<pk mz="193.087017" i="1000841.9" sn="8.40" a="150.47" fwhm="0.000203" res="953107.6" algo="FTMS"/>
<pk mz="193.090261" i="3243819.5" sn="32.80" a="622.64" fwhm="0.000206" res="937936.4" algo="FTMS"/>
<pk mz="193.765094" i="904311.0" sn="7.31" a="172.85" fwhm="0.000279" res="694245.6" algo="FTMS"/>
<pk mz="193.824019" i="1021863.0" sn="8.59" a="233.81" fwhm="0.000288" res="672433.2" algo="FTMS"/>
<pk mz="194.082232" i="2013315.8" sn="19.33" a="406.24" fwhm="0.000233" res="832650.9" algo="FTMS"/>
<pk mz="194.495263" i="955254.6" sn="7.86" a="168.48" fwhm="0.000252" res="772596.4" algo="FTMS"/>
<pk mz="195.029890" i="2246095.3" sn="21.84" a="521.82" fwhm="0.000236" res="826797.0" algo="FTMS"/>
<pk mz="195.066268" i="4629347.5" sn="47.67" a="1075.06" fwhm="0.000232" res="842606.2" algo="FTMS"/>
<pk mz="195.139037" i="1524396.4" sn="14.02" a="260.98" fwhm="0.000214" res="911214.9" algo="FTMS"/>
<pk mz="195.604015" i="890001.7" sn="7.15" a="162.53" fwhm="0.000252" res="775132.9" algo="FTMS"/>
<pk mz="195.695391" i="878117.3" sn="7.02" a="138.01" fwhm="0.000235" res="834507.6" algo="FTMS"/>
<pk mz="195.810887" i="3673606.8" sn="37.15" a="749.52" fwhm="0.000222" res="881570.6" algo="FTMS"/>
<pk mz="196.025117" i="1234528.4" sn="10.83" a="191.34" fwhm="0.000193" res="1016246.3" algo="FTMS"/>
<pk mz="196.226030" i="899939.0" sn="7.22" a="132.80" fwhm="0.000257" res="762374.4" algo="FTMS"/>
<pk mz="196.580513" i="891710.2" sn="7.13" a="173.91" fwhm="0.000269" res="731230.1" algo="FTMS"/>
<pk mz="197.045521" i="1185002.8" sn="10.29" a="182.07" fwhm="0.000189" res="1041950.7" algo="FTMS"/>
<pk mz="197.122629" i="950615.5" sn="7.76" a="175.08" fwhm="0.000222" res="886121.1" algo="FTMS"/>
<pk mz="197.807924" i="5172871.5" sn="53.32" a="1130.36" fwhm="0.000232" res="852494.1" algo="FTMS"/>
<pk mz="197.923958" i="911179.9" sn="7.33" a="171.88" fwhm="0.000254" res="780166.1" algo="FTMS"/>
<pk mz="198.039669" i="2264720.0" sn="21.94" a="282.20" fwhm="0.000170" res="1165560.7" algo="FTMS"/>
<pk mz="198.039941" i="9743504.0" sn="102.63" a="2289.41" fwhm="0.000232" res="855100.4" algo="FTMS"/>
<pk mz="198.040788" i="1759248.8" sn="16.48" a="325.28" fwhm="0.000226" res="876840.0" algo="FTMS"/>
<pk mz="198.214897" i="937287.5" sn="7.58" a="205.84" fwhm="0.000323" res="614599.1" algo="FTMS"/>
<pk mz="198.324915" i="1064216.6" sn="8.94" a="231.71" fwhm="0.000304" res="652947.5" algo="FTMS"/>
<pk mz="198.674925" i="902056.3" sn="7.20" a="159.96" fwhm="0.000262" res="758482.8" algo="FTMS"/>
<pk mz="199.007044" i="3118670.5" sn="31.01" a="777.22" fwhm="0.000273" res="728102.4" algo="FTMS"/>
<pk mz="199.043297" i="4388452.0" sn="44.65" a="1038.52" fwhm="0.000243" res="818906.4" algo="FTMS"/>
<pk mz="199.048489" i="891591.3" sn="7.08" a="207.17" fwhm="0.000369" res="538898.2" algo="FTMS"/>
<pk mz="199.052229" i="1523305.5" sn="13.87" a="278.71" fwhm="0.000247" res="805773.5" algo="FTMS"/>
<pk mz="199.061178" i="2162862.8" sn="20.74" a="445.52" fwhm="0.000238" res="835343.2" algo="FTMS"/>
<pk mz="199.097573" i="2980484.5" sn="29.53" a="627.24" fwhm="0.000230" res="866088.5" algo="FTMS"/>
<pk mz="199.133905" i="941002.4" sn="7.61" a="223.81" fwhm="0.000329" res="605950.2" algo="FTMS"/>
<pk mz="199.300325" i="885358.2" sn="7.01" a="200.81" fwhm="0.000306" res="651057.4" algo="FTMS"/>
<pk mz="199.632138" i="933349.8" sn="7.53" a="169.82" fwhm="0.000287" res="696726.7" algo="FTMS"/>
<pk mz="199.804974" i="2563246.3" sn="25.04" a="574.84" fwhm="0.000246" res="813299.1" algo="FTMS"/>
<pk mz="200.055307" i="4857670.0" sn="49.69" a="713.47" fwhm="0.000172" res="1164623.5" algo="FTMS"/>
<pk mz="200.055587" i="19430470.0" z="-1" sn="206.27" a="4599.75" fwhm="0.000235" res="852276.6" algo="FTMS" component_name="AA" deconvoluted_molecular_mass="200.055654" deconvoluted_isotopic_mass="200.055653"/>
<pk mz="200.064242" i="3862347.3" sn="39.00" a="640.47" fwhm="0.000183" res="1095855.6" algo="FTMS"/>
<pk mz="200.064535" i="15360075.0" sn="162.53" a="3601.21" fwhm="0.000238" res="841330.8" algo="FTMS"/>
<pk mz="200.091982" i="3847772.0" sn="38.84" a="838.38" fwhm="0.000231" res="865517.3" algo="FTMS"/>
<pk mz="200.092831" i="1287324.5" sn="11.33" a="218.58" fwhm="0.000210" res="951145.9" algo="FTMS"/>
<pk mz="200.279150" i="946717.7" sn="7.67" a="195.35" fwhm="0.000277" res="723730.5" algo="FTMS"/>
<pk mz="200.295574" i="969495.7" sn="7.91" a="224.99" fwhm="0.000341" res="587281.9" algo="FTMS"/>
<pk mz="200.454343" i="987048.3" sn="8.06" a="207.02" fwhm="0.000285" res="702178.6" algo="FTMS"/>
<pk mz="200.674615" i="916446.8" sn="7.31" a="212.46" fwhm="0.000300" res="667827.5" algo="FTMS"/>
<pk mz="200.937945" i="1163295.9" sn="9.95" a="199.03" fwhm="0.000214" res="940996.7" algo="FTMS"/>
<pk mz="201.031512" i="1726809.3" sn="15.97" a="395.15" fwhm="0.000266" res="755092.5" algo="FTMS"/>
<pk mz="201.040458" i="1221150.8" sn="10.56" a="176.21" fwhm="0.000251" res="801123.7" algo="FTMS"/>
<pk mz="201.058952" i="1599210.0" z="-1" sn="14.61" a="387.84" fwhm="0.000278" res="724235.2" algo="FTMS" component_name="AA" deconvoluted_molecular_mass="200.055654" deconvoluted_isotopic_mass="201.059019"/>
<pk mz="201.067885" i="1440879.5" sn="12.92" a="249.90" fwhm="0.000222" res="904236.7" algo="FTMS"/>
<pk mz="201.076852" i="2748149.0" sn="26.90" a="606.51" fwhm="0.000239" res="842992.5" algo="FTMS"/>
<pk mz="201.113215" i="1993995.4" sn="18.83" a="404.04" fwhm="0.000225" res="893176.4" algo="FTMS"/>
<pk mz="201.740740" i="920942.0" sn="7.35" a="173.73" fwhm="0.000281" res="719115.5" algo="FTMS"/>
<pk mz="202.034573" i="4625668.0" sn="46.98" a="759.02" fwhm="0.000168" res="1203885.8" algo="FTMS"/>
<pk mz="202.034863" i="20204292.0" sn="213.64" a="4847.23" fwhm="0.000241" res="839517.1" algo="FTMS"/>
<pk mz="202.050945" i="3863694.0" sn="38.83" a="841.50" fwhm="0.000233" res="865671.3" algo="FTMS"/>
<pk mz="202.071787" i="1292763.0" sn="11.32" a="151.74" fwhm="0.000166" res="1220301.8" algo="FTMS"/>
<pk mz="202.072081" i="5087771.0" sn="51.92" a="1190.79" fwhm="0.000242" res="835634.9" algo="FTMS"/>
<pk mz="202.078094" i="908638.9" sn="7.21" a="177.60" fwhm="0.000272" res="744163.6" algo="FTMS"/>
<pk mz="202.694861" i="900798.5" sn="7.13" a="257.41" fwhm="0.000410" res="494868.3" algo="FTMS"/>
<pk mz="203.038198" i="908244.9" sn="7.17" a="149.03" fwhm="0.000271" res="749731.4" algo="FTMS"/>
<pk mz="203.047167" i="2301114.5" sn="22.01" a="488.28" fwhm="0.000237" res="857022.0" algo="FTMS"/>
<pk mz="203.056100" i="2033856.1" sn="19.16" a="406.23" fwhm="0.000233" res="872528.4" algo="FTMS"/>
<pk mz="203.092474" i="1268886.9" sn="11.01" a="271.55" fwhm="0.000242" res="840062.0" algo="FTMS"/>
<pk mz="204.050222" i="14408689.0" sn="150.96" a="2591.04" fwhm="0.000173" res="1178111.9" algo="FTMS"/>
<pk mz="204.050512" i="58056688.0" z="-1" sn="615.87" a="14154.61" fwhm="0.000241" res="847060.7" algo="FTMS" component_name="T" deconvoluted_molecular_mass="204.050582" deconvoluted_isotopic_mass="204.050580"/>
<pk mz="204.066598" i="2323131.0" sn="22.24" a="536.60" fwhm="0.000258" res="790700.8" algo="FTMS"/>
<pk mz="204.095846" i="1268685.4" sn="11.00" a="233.73" fwhm="0.000233" res="876281.2" algo="FTMS"/>
<pk mz="204.279653" i="1002177.4" sn="8.16" a="220.85" fwhm="0.000298" res="685625.4" algo="FTMS"/>
<pk mz="205.035354" i="1471775.9" sn="13.16" a="267.95" fwhm="0.000224" res="914333.2" algo="FTMS"/>
<pk mz="205.053877" i="3680363.5" z="-1" sn="36.69" a="780.61" fwhm="0.000232" res="885422.6" algo="FTMS" component_name="T" deconvoluted_molecular_mass="204.050582" deconvoluted_isotopic_mass="205.053946"/>
<pk mz="205.062813" i="1973617.3" sn="18.51" a="365.06" fwhm="0.000225" res="910185.0" algo="FTMS"/>
<pk mz="205.159474" i="2561454.8" sn="24.66" a="447.89" fwhm="0.000239" res="859800.1" algo="FTMS"/>
<pk mz="205.159778" i="11898543.0" sn="123.66" a="2971.68" fwhm="0.000247" res="831680.8" algo="FTMS"/>
<pk mz="205.331999" i="899100.3" sn="7.03" a="198.97" fwhm="0.000293" res="701176.0" algo="FTMS"/>
<pk mz="206.065862" i="1889007.6" sn="17.52" a="250.36" fwhm="0.000158" res="1307192.3" algo="FTMS"/>
<pk mz="206.066160" i="6493680.0" sn="66.35" a="1497.61" fwhm="0.000243" res="849334.3" algo="FTMS"/>
<pk mz="206.081974" i="1919481.9" sn="17.84" a="295.85" fwhm="0.000179" res="1151580.8" algo="FTMS"/>
<pk mz="206.082271" i="5498618.0" sn="55.79" a="1302.63" fwhm="0.000243" res="848243.2" algo="FTMS"/>
<pk mz="206.163135" i="1783917.6" sn="16.40" a="342.31" fwhm="0.000214" res="965108.5" algo="FTMS"/>
<pk mz="206.995212" i="1809473.6" sn="16.67" a="368.89" fwhm="0.000232" res="893640.6" algo="FTMS"/>
<pk mz="207.012123" i="2627916.5" sn="25.35" a="561.92" fwhm="0.000235" res="879092.6" algo="FTMS"/>
<pk mz="207.201296" i="917717.6" sn="7.21" a="203.26" fwhm="0.000311" res="667074.8" algo="FTMS"/>
<pk mz="207.525005" i="899893.1" sn="7.02" a="153.49" fwhm="0.000244" res="852120.3" algo="FTMS"/>
<pk mz="208.025129" i="946709.9" sn="7.48" a="159.70" fwhm="0.000235" res="885132.4" algo="FTMS"/>
<pk mz="208.036611" i="1046365.3" sn="8.53" a="179.57" fwhm="0.000218" res="952608.2" algo="FTMS"/>
<pk mz="208.992269" i="945987.4" sn="7.47" a="168.49" fwhm="0.000239" res="875114.6" algo="FTMS"/>
<pk mz="209.009170" i="1366286.3" sn="11.90" a="268.84" fwhm="0.000261" res="800095.7" algo="FTMS"/>
<pk mz="209.045538" i="1645541.6" sn="14.85" a="353.11" fwhm="0.000236" res="885171.3" algo="FTMS"/>
<pk mz="209.081948" i="1116157.1" sn="9.26" a="207.78" fwhm="0.000243" res="861695.3" algo="FTMS"/>
<pk mz="209.819286" i="1011383.3" sn="8.15" a="194.48" fwhm="0.000265" res="791038.6" algo="FTMS"/>
<pk mz="210.004367" i="1158222.3" sn="9.70" a="204.63" fwhm="0.000227" res="923813.2" algo="FTMS"/>
<pk mz="210.518240" i="917240.8" sn="7.12" a="176.54" fwhm="0.000287" res="734579.2" algo="FTMS"/>
<pk mz="211.024789" i="6829150.5" sn="69.23" a="1831.82" fwhm="0.000270" res="781770.5" algo="FTMS"/>
<pk mz="211.061175" i="2800117.8" sn="26.90" a="700.50" fwhm="0.000278" res="760151.1" algo="FTMS"/>
<pk mz="211.133931" i="1162980.4" sn="9.70" a="231.70" fwhm="0.000259" res="815536.7" algo="FTMS"/>
<pk mz="212.020053" i="8154589.0" sn="83.14" a="2220.07" fwhm="0.000272" res="778740.6" algo="FTMS"/>
<pk mz="212.092512" i="1877387.5" sn="17.20" a="268.87" fwhm="0.000197" res="1079197.5" algo="FTMS"/>
<pk mz="212.092816" i="6447371.5" sn="65.21" a="1685.21" fwhm="0.000262" res="808551.0" algo="FTMS"/>
<pk mz="212.128604" i="926242.6" sn="7.20" a="187.93" fwhm="0.000281" res="755823.9" algo="FTMS"/>
<pk mz="213.014996" i="7639642.0" sn="77.36" a="1469.32" fwhm="0.000208" res="1021823.3" algo="FTMS"/>
<pk mz="213.015306" i="24170074.0" z="-1" sn="250.20" a="6406.09" fwhm="0.000261" res="814889.7" algo="FTMS" component_name="q" deconvoluted_molecular_mass="213.015386" deconvoluted_isotopic_mass="213.015384"/>
<pk mz="213.022696" i="1034846.8" sn="8.30" a="199.35" fwhm="0.000268" res="794158.8" algo="FTMS"/>
<pk mz="213.023378" i="1155487.3" sn="9.56" a="213.36" fwhm="0.000264" res="806348.7" algo="FTMS"/>
<pk mz="213.058978" i="976117.9" sn="7.68" a="181.74" fwhm="0.000244" res="874164.2" algo="FTMS"/>
<pk mz="213.076830" i="1385025.4" sn="11.96" a="252.67" fwhm="0.000229" res="931681.4" algo="FTMS"/>
<pk mz="213.096170" i="1145773.6" sn="9.46" a="234.54" fwhm="0.000264" res="808178.5" algo="FTMS"/>
<pk mz="213.113204" i="1479704.6" sn="12.95" a="363.00" fwhm="0.000292" res="729052.8" algo="FTMS"/>
<pk mz="213.611533" i="970806.4" sn="7.62" a="197.51" fwhm="0.000272" res="784329.3" algo="FTMS"/>
<pk mz="213.963807" i="1060150.6" sn="8.56" a="158.45" fwhm="0.000224" res="953281.5" algo="FTMS"/>
<pk mz="214.018678" i="1649241.6" z="-1" sn="14.72" a="323.83" fwhm="0.000222" res="965938.5" algo="FTMS" component_name="q" deconvoluted_molecular_mass="213.015386" deconvoluted_isotopic_mass="214.018756"/>
<pk mz="214.079889" i="1323392.5" sn="11.31" a="193.11" fwhm="0.000213" res="1004006.8" algo="FTMS"/>
<pk mz="214.080208" i="3809280.8" sn="37.30" a="939.64" fwhm="0.000256" res="836031.3" algo="FTMS"/>
<pk mz="214.108460" i="1545554.6" sn="13.63" a="300.42" fwhm="0.000231" res="927019.6" algo="FTMS"/>
<pk mz="215.047145" i="1082693.5" sn="8.78" a="196.19" fwhm="0.000263" res="816799.3" algo="FTMS"/>
<pk mz="215.056106" i="1467115.3" sn="12.80" a="328.73" fwhm="0.000257" res="835207.4" algo="FTMS"/>
<pk mz="215.074640" i="947318.9" sn="7.37" a="196.07" fwhm="0.000281" res="765305.1" algo="FTMS"/>
<pk mz="215.092163" i="1048962.0" sn="8.43" a="106.64" fwhm="0.000146" res="1472847.3" algo="FTMS"/>
<pk mz="215.092479" i="4260482.0" sn="42.01" a="1020.20" fwhm="0.000259" res="831165.4" algo="FTMS"/>
<pk mz="215.128884" i="2539929.3" sn="24.02" a="590.63" fwhm="0.000262" res="820550.8" algo="FTMS"/>
<pk mz="215.165256" i="1268848.1" sn="10.73" a="235.40" fwhm="0.000222" res="968031.1" algo="FTMS"/>
<pk mz="216.050184" i="4368861.0" sn="42.93" a="1019.91" fwhm="0.000253" res="854221.3" algo="FTMS"/>
<pk mz="216.050520" i="12656093.0" sn="129.16" a="3262.54" fwhm="0.000261" res="828122.8" algo="FTMS"/>
<pk mz="216.059460" i="3867363.0" sn="37.71" a="1014.20" fwhm="0.000265" res="815110.3" algo="FTMS"/>
<pk mz="216.087403" i="3410164.5" sn="32.95" a="699.57" fwhm="0.000224" res="966200.2" algo="FTMS"/>
<pk mz="216.087737" i="9107957.0" sn="92.24" a="2415.44" fwhm="0.000268" res="805111.9" algo="FTMS"/>
<pk mz="216.326072" i="990089.9" sn="7.77" a="247.68" fwhm="0.000341" res="634361.0" algo="FTMS"/>
<pk mz="216.518468" i="986594.3" sn="7.73" a="226.51" fwhm="0.000347" res="623219.3" algo="FTMS"/>
<pk mz="217.026431" i="917086.9" sn="7.01" a="172.88" fwhm="0.000256" res="848490.8" algo="FTMS"/>
<pk mz="217.053881" i="1045264.0" sn="8.34" a="180.30" fwhm="0.000238" res="912466.1" algo="FTMS"/>
<pk mz="217.062757" i="1627861.5" sn="14.40" a="437.99" fwhm="0.000324" res="669138.8" algo="FTMS"/>
<pk mz="217.071731" i="1542267.1" sn="13.51" a="462.54" fwhm="0.000384" res="565001.7" algo="FTMS"/>
<pk mz="217.091151" i="1086119.1" sn="8.76" a="228.68" fwhm="0.000274" res="791171.0" algo="FTMS"/>
<pk mz="217.108144" i="2495089.8" sn="23.42" a="621.58" fwhm="0.000266" res="816757.6" algo="FTMS"/>
<pk mz="218.020960" i="8104102.5" sn="81.78" a="2237.11" fwhm="0.000284" res="768472.2" algo="FTMS"/>
<pk mz="218.029484" i="3834283.8" sn="37.35" a="709.62" fwhm="0.000225" res="968551.6" algo="FTMS"/>
<pk mz="218.029790" i="10214060.0" sn="103.22" a="2830.90" fwhm="0.000274" res="795364.1" algo="FTMS"/>
<pk mz="218.066153" i="16254658.0" z="-1" sn="165.77" a="4784.64" fwhm="0.000293" res="743369.7" algo="FTMS" component_name="AM" deconvoluted_molecular_mass="218.066241" deconvoluted_isotopic_mass="218.066236"/>
<pk mz="218.075119" i="2967495.8" sn="28.19" a="717.07" fwhm="0.000266" res="818597.9" algo="FTMS"/>
<pk mz="218.102244" i="2582488.5" sn="24.21" a="446.94" fwhm="0.000201" res="1087142.1" algo="FTMS"/>
<pk mz="218.102565" i="5770968.5" sn="57.22" a="1397.75" fwhm="0.000254" res="859347.3" algo="FTMS"/>
<pk mz="218.103092" i="1943257.0" sn="17.59" a="299.72" fwhm="0.000190" res="1145172.4" algo="FTMS"/>
<pk mz="218.103410" i="3987417.3" sn="38.75" a="938.40" fwhm="0.000253" res="862430.6" algo="FTMS"/>
<pk mz="218.132315" i="957947.1" sn="7.39" a="341.39" fwhm="0.000520" res="419438.8" algo="FTMS"/>
<pk mz="219.041787" i="3937815.5" sn="38.23" a="878.39" fwhm="0.000267" res="821761.6" algo="FTMS"/>
<pk mz="219.042094" i="10454808.0" sn="105.71" a="2999.35" fwhm="0.000282" res="777300.2" algo="FTMS"/>
<pk mz="219.050676" i="1832861.0" sn="16.44" a="369.31" fwhm="0.000265" res="825312.2" algo="FTMS"/>
<pk mz="219.051026" i="4350749.0" sn="42.51" a="1149.07" fwhm="0.000280" res="783591.3" algo="FTMS"/>
<pk mz="219.069547" i="1942696.5" z="-1" sn="17.58" a="399.22" fwhm="0.000244" res="897161.1" algo="FTMS" component_name="AM" deconvoluted_molecular_mass="218.066241" deconvoluted_isotopic_mass="219.069630"/>
<pk mz="219.078478" i="1126957.9" sn="9.13" a="226.44" fwhm="0.000262" res="837718.2" algo="FTMS"/>
<pk mz="220.045065" i="71769976.0" z="-1" sn="740.54" a="15160.84" fwhm="0.000196" res="1121305.0" algo="FTMS" component_name="O" deconvoluted_molecular_mass="220.045206" deconvoluted_isotopic_mass="220.045149"/>
<pk mz="220.045394" i="353484672.0" sn="3657.34" a="99348.12" fwhm="0.000283" res="777018.5" algo="FTMS"/>
<pk mz="220.048306" i="3267960.5" sn="31.29" a="771.48" fwhm="0.000263" res="836453.6" algo="FTMS"/>
<pk mz="221.048407" i="3846093.3" sn="37.08" a="796.22" fwhm="0.000227" res="975622.5" algo="FTMS"/>
<pk mz="221.048773" i="14990797.0" z="-1" sn="151.89" a="4403.06" fwhm="0.000296" res="747827.1" algo="FTMS" component_name="O" deconvoluted_molecular_mass="220.045206" deconvoluted_isotopic_mass="221.048858"/>
<pk mz="222.048894" i="1343641.1" sn="11.30" a="256.42" fwhm="0.000251" res="885639.9" algo="FTMS"/>
<pk mz="222.049687" i="3523993.5" z="-1" sn="33.76" a="1069.57" fwhm="0.000314" res="707333.5" algo="FTMS" component_name="O" deconvoluted_molecular_mass="220.045206" deconvoluted_isotopic_mass="222.049773"/>
<pk mz="222.097444" i="1318517.5" sn="11.04" a="279.15" fwhm="0.000274" res="811246.7" algo="FTMS"/>
<pk mz="222.232097" i="941251.8" sn="7.15" a="267.82" fwhm="0.000401" res="553914.2" algo="FTMS"/>
<pk mz="223.024792" i="1471693.4" sn="12.61" a="292.43" fwhm="0.000251" res="887485.1" algo="FTMS"/>
<pk mz="223.060845" i="1217762.0" z="-1" sn="10.00" a="167.90" fwhm="0.000192" res="1164501.4" algo="FTMS" component_name="O" deconvoluted_molecular_mass="220.045206" deconvoluted_isotopic_mass="223.060932"/>
<pk mz="223.061179" i="2357986.3" sn="21.74" a="537.30" fwhm="0.000264" res="845687.9" algo="FTMS"/>
<pk mz="223.170331" i="1524192.6" sn="13.15" a="354.19" fwhm="0.000299" res="746702.2" algo="FTMS"/>
<pk mz="224.020085" i="1128770.4" sn="9.03" a="181.89" fwhm="0.000242" res="925546.4" algo="FTMS"/>
<pk mz="224.064157" i="1419675.1" sn="12.01" a="347.51" fwhm="0.000297" res="754699.8" algo="FTMS"/>
<pk mz="224.064546" i="3862171.3" sn="37.04" a="1050.94" fwhm="0.000287" res="779699.9" algo="FTMS"/>
<pk mz="225.003774" i="1867941.8" sn="16.60" a="316.80" fwhm="0.000210" res="1072282.4" algo="FTMS"/>
<pk mz="225.004086" i="2748326.0" sn="25.62" a="623.72" fwhm="0.000246" res="913541.1" algo="FTMS"/>
<pk mz="225.040470" i="6977210.0" sn="68.96" a="2052.88" fwhm="0.000297" res="758321.3" algo="FTMS"/>
<pk mz="225.970554" i="1148564.5" sn="9.22" a="359.75" fwhm="0.000379" res="596439.5" algo="FTMS"/>
<pk mz="226.035723" i="1239127.5" sn="10.15" a="230.52" fwhm="0.000272" res="830316.1" algo="FTMS"/>
<pk mz="226.043769" i="1240091.9" sn="10.16" a="331.38" fwhm="0.000356" res="635080.6" algo="FTMS"/>
<pk mz="226.108463" i="12409087.0" sn="124.62" a="3790.99" fwhm="0.000310" res="728857.5" algo="FTMS"/>
<pk mz="227.056106" i="1127669.5" sn="8.95" a="184.81" fwhm="0.000232" res="978136.1" algo="FTMS"/>
<pk mz="227.067312" i="938811.3" sn="7.03" a="138.26" fwhm="0.000241" res="941883.7" algo="FTMS"/>
<pk mz="227.092494" i="1461128.5" sn="12.35" a="284.74" fwhm="0.000242" res="937589.0" algo="FTMS"/>
<pk mz="227.111845" i="1628626.6" sn="14.06" a="397.46" fwhm="0.000301" res="754743.5" algo="FTMS"/>
<pk mz="227.128891" i="2013467.6" sn="17.98" a="474.73" fwhm="0.000266" res="854392.1" algo="FTMS"/>
<pk mz="227.140099" i="1080545.5" sn="8.47" a="167.94" fwhm="0.000246" res="923371.3" algo="FTMS"/>
<pk mz="227.800069" i="943815.6" sn="7.07" a="261.92" fwhm="0.000428" res="532682.6" algo="FTMS"/>
<pk mz="228.051380" i="1028024.3" sn="7.93" a="168.75" fwhm="0.000239" res="954644.0" algo="FTMS"/>
<pk mz="228.087405" i="1094154.6" sn="8.60" a="153.25" fwhm="0.000200" res="1140170.5" algo="FTMS"/>
<pk mz="228.087757" i="2220682.8" sn="20.09" a="517.72" fwhm="0.000269" res="847828.2" algo="FTMS"/>
<pk mz="228.124123" i="2507933.3" sn="23.02" a="624.76" fwhm="0.000277" res="824679.9" algo="FTMS"/>
<pk mz="229.017613" i="2128606.5" sn="19.14" a="563.83" fwhm="0.000285" res="802563.9" algo="FTMS"/>
<pk mz="229.026427" i="3167202.8" sn="29.73" a="832.76" fwhm="0.000280" res="818667.1" algo="FTMS"/>
<pk mz="229.053856" i="991152.4" sn="7.55" a="145.58" fwhm="0.000214" res="1067983.2" algo="FTMS"/>
<pk mz="229.071732" i="2028793.3" sn="18.13" a="505.84" fwhm="0.000287" res="797461.2" algo="FTMS"/>
<pk mz="229.108123" i="2679947.3" sn="24.76" a="732.04" fwhm="0.000288" res="795135.2" algo="FTMS"/>
<pk mz="229.144528" i="1808797.3" sn="15.88" a="477.30" fwhm="0.000302" res="758109.8" algo="FTMS"/>
<pk mz="229.155771" i="1619874.8" sn="13.96" a="379.92" fwhm="0.000294" res="780244.3" algo="FTMS"/>
<pk mz="229.180929" i="986415.2" sn="7.50" a="140.85" fwhm="0.000231" res="993810.1" algo="FTMS"/>
<pk mz="230.029418" i="23864524.0" sn="239.72" a="6503.98" fwhm="0.000273" res="843386.6" algo="FTMS"/>
<pk mz="230.029789" i="81192144.0" z="-1" sn="821.69" a="25208.52" fwhm="0.000305" res="753984.6" algo="FTMS" component_name="N" deconvoluted_molecular_mass="230.029840" deconvoluted_isotopic_mass="230.029883"/>
<pk mz="230.066196" i="1805149.8" sn="15.78" a="434.69" fwhm="0.000289" res="797189.7" algo="FTMS"/>
<pk mz="230.103039" i="1688815.4" sn="14.60" a="300.16" fwhm="0.000221" res="1039580.0" algo="FTMS"/>
<pk mz="230.103400" i="4738031.5" sn="45.55" a="1333.79" fwhm="0.000295" res="780398.7" algo="FTMS"/>
<pk mz="231.033140" i="4905893.5" z="-1" sn="47.25" a="1402.48" fwhm="0.000299" res="771831.4" algo="FTMS" component_name="N" deconvoluted_molecular_mass="230.029840" deconvoluted_isotopic_mass="231.033235"/>
<pk mz="231.069533" i="1765686.5" sn="15.37" a="388.84" fwhm="0.000270" res="855246.8" algo="FTMS"/>
<pk mz="231.087423" i="2522686.8" sn="23.06" a="665.91" fwhm="0.000298" res="775654.5" algo="FTMS"/>
<pk mz="231.123788" i="1421839.6" sn="11.88" a="338.11" fwhm="0.000373" res="619627.4" algo="FTMS"/>
<pk mz="232.033997" i="1536749.0" z="-1" sn="13.04" a="356.53" fwhm="0.000301" res="771449.8" algo="FTMS" component_name="N" deconvoluted_molecular_mass="230.029840" deconvoluted_isotopic_mass="232.034093"/>
<pk mz="232.045039" i="1125745.9" sn="8.87" a="218.23" fwhm="0.000249" res="930513.6" algo="FTMS"/>
<pk mz="232.045423" i="2384754.0" sn="21.65" a="561.72" fwhm="0.000271" res="857066.0" algo="FTMS"/>
<pk mz="232.090383" i="2238598.3" sn="20.17" a="366.16" fwhm="0.000222" res="1046497.6" algo="FTMS"/>
<pk mz="232.090760" i="9891974.0" sn="97.86" a="3160.24" fwhm="0.000321" res="722970.6" algo="FTMS"/>
<pk mz="232.093439" i="1031751.5" sn="7.92" a="241.13" fwhm="0.000332" res="699250.0" algo="FTMS"/>
<pk mz="233.057337" i="948140.3" sn="7.04" a="124.76" fwhm="0.000197" res="1182695.9" algo="FTMS"/>
<pk mz="233.057734" i="3140140.5" sn="29.22" a="925.40" fwhm="0.000321" res="726026.7" algo="FTMS"/>
<pk mz="233.094095" i="1837628.0" sn="16.04" a="590.43" fwhm="0.000337" res="691221.6" algo="FTMS"/>
<pk mz="233.154349" i="4315221.5" sn="41.11" a="1023.60" fwhm="0.000252" res="926491.0" algo="FTMS"/>
<pk mz="233.154722" i="12769878.0" sn="126.67" a="3878.02" fwhm="0.000307" res="758779.4" algo="FTMS"/>
<pk mz="233.498759" i="954151.4" sn="7.10" a="308.11" fwhm="0.000497" res="470200.4" algo="FTMS"/>
<pk mz="234.015861" i="1588542.3" sn="13.52" a="459.32" fwhm="0.000327" res="716064.9" algo="FTMS"/>
<pk mz="234.048504" i="1158475.6" sn="9.16" a="203.55" fwhm="0.000229" res="1023207.5" algo="FTMS"/>
<pk mz="234.048905" i="4065483.8" sn="38.58" a="1120.16" fwhm="0.000303" res="773444.4" algo="FTMS"/>
<pk mz="234.060694" i="14050257.0" sn="139.63" a="3238.90" fwhm="0.000265" res="884295.2" algo="FTMS"/>
<pk mz="234.061072" i="70351824.0" z="-1" sn="709.39" a="23458.28" fwhm="0.000325" res="721014.2" algo="FTMS" component_name="P" deconvoluted_molecular_mass="234.061124" deconvoluted_isotopic_mass="234.061171"/>
<pk mz="234.070059" i="2269524.5" sn="20.41" a="674.74" fwhm="0.000326" res="717075.9" algo="FTMS"/>
<pk mz="234.158089" i="2113784.5" sn="18.83" a="569.18" fwhm="0.000307" res="762676.9" algo="FTMS"/>
<pk mz="235.024820" i="1756243.8" sn="15.21" a="416.18" fwhm="0.000301" res="779614.7" algo="FTMS"/>
<pk mz="235.036823" i="1020440.5" sn="7.76" a="295.28" fwhm="0.000425" res="552816.2" algo="FTMS"/>
<pk mz="235.061187" i="1240866.1" sn="9.99" a="321.59" fwhm="0.000355" res="662293.5" algo="FTMS"/>
<pk mz="235.064043" i="1302371.3" sn="10.62" a="215.01" fwhm="0.000221" res="1063879.1" algo="FTMS"/>
<pk mz="235.064440" i="4341091.5" z="-1" sn="41.37" a="1269.16" fwhm="0.000315" res="747301.0" algo="FTMS" component_name="P" deconvoluted_molecular_mass="234.061124" deconvoluted_isotopic_mass="235.064540"/>
<pk mz="235.073365" i="1145126.9" sn="9.03" a="252.29" fwhm="0.000298" res="787928.6" algo="FTMS"/>
<pk mz="235.122165" i="1010874.0" sn="7.67" a="222.63" fwhm="0.000338" res="696019.9" algo="FTMS"/>
<pk mz="235.676683" i="1235920.5" sn="9.94" a="384.27" fwhm="0.000383" res="615164.6" algo="FTMS"/>
<pk mz="235.759104" i="956464.0" sn="7.11" a="223.17" fwhm="0.000362" res="651651.9" algo="FTMS"/>
<pk mz="236.040355" i="5580506.5" sn="53.73" a="1707.06" fwhm="0.000321" res="734888.7" algo="FTMS"/>
<pk mz="236.056480" i="1639264.5" sn="13.98" a="401.97" fwhm="0.000313" res="754021.4" algo="FTMS"/>
<pk mz="236.065302" i="1519459.8" z="-1" sn="12.77" a="404.60" fwhm="0.000341" res="691493.1" algo="FTMS" component_name="P" deconvoluted_molecular_mass="234.061124" deconvoluted_isotopic_mass="236.065403"/>
<pk mz="236.076721" i="1964904.1" sn="17.26" a="518.04" fwhm="0.000305" res="773235.9" algo="FTMS"/>
<pk mz="236.192482" i="998739.4" sn="7.52" a="240.11" fwhm="0.000355" res="664834.6" algo="FTMS"/>
<pk mz="236.695539" i="949165.3" sn="7.01" a="266.71" fwhm="0.000439" res="539728.6" algo="FTMS"/>
<pk mz="236.919195" i="977886.5" sn="7.30" a="282.07" fwhm="0.000362" res="654735.5" algo="FTMS"/>
<pk mz="237.040447" i="1665098.3" sn="14.23" a="445.64" fwhm="0.000315" res="753288.5" algo="FTMS"/>
<pk mz="237.848259" i="985255.4" sn="7.37" a="240.81" fwhm="0.000366" res="650524.9" algo="FTMS"/>
<pk mz="237.912927" i="974461.8" sn="7.26" a="307.13" fwhm="0.000410" res="579605.7" algo="FTMS"/>
<pk mz="238.035711" i="1169768.0" sn="9.23" a="229.41" fwhm="0.000279" res="853470.6" algo="FTMS"/>
<pk mz="239.019744" i="2358002.5" sn="21.22" a="619.54" fwhm="0.000305" res="782665.6" algo="FTMS"/>
<pk mz="239.056117" i="2303614.3" sn="20.67" a="657.87" fwhm="0.000312" res="765085.2" algo="FTMS"/>
<pk mz="239.092448" i="1143498.3" sn="8.97" a="298.28" fwhm="0.000340" res="704080.8" algo="FTMS"/>
<pk mz="239.128878" i="9928982.0" sn="97.26" a="3316.05" fwhm="0.000343" res="697241.0" algo="FTMS"/>
<pk mz="240.014568" i="1185969.3" sn="9.36" a="208.09" fwhm="0.000237" res="1013512.6" algo="FTMS"/>
<pk mz="240.014975" i="3574833.3" sn="33.38" a="1049.06" fwhm="0.000315" res="762859.8" algo="FTMS"/>
<pk mz="240.051341" i="1040700.7" sn="7.90" a="210.69" fwhm="0.000293" res="818123.8" algo="FTMS"/>
<pk mz="240.132245" i="1125141.9" sn="8.75" a="253.96" fwhm="0.000292" res="822358.0" algo="FTMS"/>
<pk mz="241.017613" i="1079331.5" sn="8.28" a="259.27" fwhm="0.000311" res="774043.2" algo="FTMS"/>
<pk mz="241.035341" i="1304680.8" sn="10.55" a="298.33" fwhm="0.000306" res="788655.1" algo="FTMS"/>
<pk mz="241.046608" i="23291244.0" z="-1" sn="231.60" a="8365.40" fwhm="0.000349" res="690963.7" algo="FTMS" component_name="u" deconvoluted_molecular_mass="241.046716" deconvoluted_isotopic_mass="241.046715"/>
<pk mz="241.071766" i="2428403.5" sn="21.85" a="839.59" fwhm="0.000391" res="616027.8" algo="FTMS"/>
<pk mz="241.082987" i="2288503.0" sn="20.44" a="636.35" fwhm="0.000324" res="743084.3" algo="FTMS"/>
<pk mz="241.108113" i="2406270.5" sn="21.63" a="681.85" fwhm="0.000329" res="733926.7" algo="FTMS"/>
<pk mz="241.119372" i="1828737.8" sn="15.82" a="539.68" fwhm="0.000334" res="722248.4" algo="FTMS"/>
<pk mz="241.136465" i="34534792.0" z="-1" sn="344.65" a="12072.46" fwhm="0.000345" res="698123.1" algo="FTMS" component_name="g" deconvoluted_molecular_mass="241.136572" deconvoluted_isotopic_mass="241.136572"/>
<pk mz="241.144514" i="1341193.3" sn="10.92" a="317.05" fwhm="0.000297" res="812786.8" algo="FTMS"/>
<pk mz="241.180879" i="1046419.9" sn="7.95" a="228.36" fwhm="0.000301" res="800895.2" algo="FTMS"/>
<pk mz="241.994223" i="1692287.5" sn="14.44" a="456.60" fwhm="0.000323" res="750053.4" algo="FTMS"/>
<pk mz="242.049966" i="2098831.3" z="-1" sn="18.53" a="613.53" fwhm="0.000338" res="715388.3" algo="FTMS" component_name="u" deconvoluted_molecular_mass="241.046716" deconvoluted_isotopic_mass="242.050074"/>
<pk mz="242.067005" i="1497236.1" sn="12.48" a="340.54" fwhm="0.000290" res="836046.4" algo="FTMS"/>
<pk mz="242.103386" i="4583326.5" sn="43.51" a="1480.45" fwhm="0.000343" res="705844.7" algo="FTMS"/>
<pk mz="242.139809" i="6172840.5" z="-1" sn="59.49" a="2015.48" fwhm="0.000343" res="705852.5" algo="FTMS" component_name="g" deconvoluted_molecular_mass="241.136572" deconvoluted_isotopic_mass="242.139917"/>
<pk mz="243.033245" i="14482335.0" sn="142.55" a="5140.48" fwhm="0.000361" res="672635.2" algo="FTMS"/>
<pk mz="243.042100" i="1141281.3" sn="8.87" a="372.85" fwhm="0.000426" res="570206.0" algo="FTMS"/>
<pk mz="243.062258" i="1258470.6" sn="10.05" a="345.44" fwhm="0.000364" res="667159.2" algo="FTMS"/>
<pk mz="243.069549" i="989544.6" sn="7.35" a="199.11" fwhm="0.000296" res="822040.5" algo="FTMS"/>
<pk mz="243.087418" i="2753197.5" sn="25.02" a="758.88" fwhm="0.000314" res="774754.7" algo="FTMS"/>
<pk mz="243.098632" i="1206704.4" sn="9.53" a="260.15" fwhm="0.000300" res="811306.7" algo="FTMS"/>
<pk mz="243.106779" i="1338418.6" sn="10.85" a="403.50" fwhm="0.000367" res="661774.0" algo="FTMS"/>
<pk mz="243.123800" i="4492471.0" sn="42.45" a="1484.48" fwhm="0.000337" res="721282.7" algo="FTMS"/>
<pk mz="243.133501" i="13262778.0" sn="130.33" a="4709.53" fwhm="0.000361" res="672913.2" algo="FTMS"/>
<pk mz="243.160198" i="1509056.9" sn="12.56" a="359.36" fwhm="0.000288" res="843577.2" algo="FTMS"/>
<pk mz="244.045016" i="3577000.3" sn="33.27" a="752.52" fwhm="0.000243" res="1004535.7" algo="FTMS"/>
<pk mz="244.045433" i="14076072.0" sn="138.48" a="4922.91" fwhm="0.000352" res="694025.7" algo="FTMS"/>
<pk mz="244.081386" i="1794481.5" sn="15.41" a="365.13" fwhm="0.000259" res="942164.8" algo="FTMS"/>
<pk mz="244.081835" i="8292529.5" sn="80.52" a="2845.42" fwhm="0.000354" res="688688.8" algo="FTMS"/>
<pk mz="244.082658" i="3899826.0" sn="36.51" a="1300.70" fwhm="0.000355" res="686976.6" algo="FTMS"/>
<pk mz="244.136896" i="2110015.8" sn="18.58" a="588.78" fwhm="0.000337" res="724770.0" algo="FTMS"/>
<pk mz="244.430132" i="969289.7" sn="7.14" a="181.49" fwhm="0.000300" res="816006.8" algo="FTMS"/>
<pk mz="245.021328" i="1109723.4" sn="8.55" a="320.30" fwhm="0.000411" res="595477.8" algo="FTMS"/>
<pk mz="245.048926" i="4730274.0" sn="44.83" a="1704.45" fwhm="0.000404" res="607069.6" algo="FTMS"/>
<pk mz="245.066685" i="1655078.4" sn="14.01" a="503.86" fwhm="0.000374" res="654503.4" algo="FTMS"/>
<pk mz="245.085190" i="2487210.8" sn="22.35" a="707.10" fwhm="0.000329" res="745546.3" algo="FTMS"/>
<pk mz="245.093168" i="6293933.0" sn="60.50" a="2245.16" fwhm="0.000361" res="679455.8" algo="FTMS"/>
<pk mz="245.094077" i="1174317.0" sn="9.20" a="286.34" fwhm="0.000331" res="739741.5" algo="FTMS"/>
<pk mz="245.103035" i="4234671.0" sn="39.86" a="1378.67" fwhm="0.000354" res="692484.6" algo="FTMS"/>
<pk mz="245.114301" i="1397553.9" sn="11.43" a="398.24" fwhm="0.000336" res="729256.7" algo="FTMS"/>
<pk mz="245.139440" i="2867128.0" sn="26.16" a="904.89" fwhm="0.000356" res="689554.5" algo="FTMS"/>
<pk mz="246.024288" i="1780360.3" sn="15.21" a="351.27" fwhm="0.000263" res="936171.0" algo="FTMS"/>
<pk mz="246.024714" i="8544392.0" sn="82.76" a="2970.19" fwhm="0.000357" res="688619.4" algo="FTMS"/>
<pk mz="246.061106" i="2177040.8" sn="19.18" a="820.54" fwhm="0.000379" res="648842.5" algo="FTMS"/>
<pk mz="246.097468" i="2673305.0" sn="24.13" a="894.79" fwhm="0.000362" res="679408.8" algo="FTMS"/>
<pk mz="247.024851" i="1157224.0" sn="8.99" a="260.72" fwhm="0.000332" res="743841.5" algo="FTMS"/>
<pk mz="247.036996" i="16448363.0" sn="161.68" a="6117.36" fwhm="0.000368" res="671695.5" algo="FTMS"/>
<pk mz="247.064450" i="6628720.5" sn="63.62" a="2339.92" fwhm="0.000369" res="668901.3" algo="FTMS"/>
<pk mz="247.073378" i="1455730.5" sn="11.97" a="373.59" fwhm="0.000334" res="738747.8" algo="FTMS"/>
<pk mz="247.082302" i="1379700.5" sn="11.21" a="337.37" fwhm="0.000313" res="790297.5" algo="FTMS"/>
<pk mz="247.110663" i="2119546.5" sn="18.60" a="647.75" fwhm="0.000358" res="689333.0" algo="FTMS"/>
<pk mz="247.118695" i="2222972.3" sn="19.63" a="629.50" fwhm="0.000320" res="771146.2" algo="FTMS"/>
<pk mz="247.170358" i="1531911.5" sn="12.73" a="381.51" fwhm="0.000306" res="806545.7" algo="FTMS"/>
<pk mz="247.987011" i="1760435.6" sn="15.01" a="659.47" fwhm="0.000427" res="580853.1" algo="FTMS"/>
<pk mz="248.032863" i="7458877.0" sn="71.91" a="2978.63" fwhm="0.000411" res="602771.2" algo="FTMS"/>
<pk mz="248.036470" i="11549758.0" sn="112.76" a="4620.59" fwhm="0.000406" res="611056.6" algo="FTMS"/>
<pk mz="248.040297" i="457894976.0" z="-1" sn="4569.65" a="168482.28" fwhm="0.000366" res="677449.3" algo="FTMS" component_name="C" deconvoluted_molecular_mass="248.040405" deconvoluted_isotopic_mass="248.040411"/>
<pk mz="248.044004" i="3872831.3" sn="36.10" a="1242.04" fwhm="0.000342" res="724225.8" algo="FTMS"/>
<pk mz="248.076274" i="1763270.0" sn="15.04" a="414.32" fwhm="0.000291" res="852330.0" algo="FTMS"/>
<pk mz="248.076747" i="7747142.0" sn="74.79" a="2809.62" fwhm="0.000373" res="665336.6" algo="FTMS"/>
<pk mz="248.080051" i="1543622.8" sn="12.85" a="343.34" fwhm="0.000290" res="854930.5" algo="FTMS"/>
<pk mz="248.085206" i="1304903.8" sn="10.46" a="232.96" fwhm="0.000259" res="957767.8" algo="FTMS"/>
<pk mz="248.085681" i="4565064.0" sn="43.02" a="1521.25" fwhm="0.000361" res="686731.2" algo="FTMS"/>
<pk mz="248.113129" i="1282445.5" sn="10.24" a="400.79" fwhm="0.000401" res="618231.5" algo="FTMS"/>
<pk mz="248.113984" i="1545165.6" sn="12.86" a="375.20" fwhm="0.000335" res="741074.4" algo="FTMS"/>
<pk mz="249.004088" i="1553279.1" sn="12.94" a="399.13" fwhm="0.000321" res="776577.7" algo="FTMS"/>
<pk mz="249.040467" i="1801606.1" sn="15.42" a="488.28" fwhm="0.000343" res="726619.2" algo="FTMS"/>
<pk mz="249.043714" i="24442118.0" z="-1" sn="241.49" a="9166.03" fwhm="0.000373" res="668366.3" algo="FTMS" component_name="C" deconvoluted_molecular_mass="248.040405" deconvoluted_isotopic_mass="249.043830"/>
<pk mz="249.044496" i="1291846.9" sn="10.33" a="349.58" fwhm="0.000370" res="672423.9" algo="FTMS"/>
<pk mz="249.080120" i="2609421.8" sn="23.49" a="849.45" fwhm="0.000364" res="683996.9" algo="FTMS"/>
<pk mz="249.397672" i="1027210.7" sn="7.69" a="270.36" fwhm="0.000398" res="626829.3" algo="FTMS"/>
<pk mz="250.043800" i="8665539.0" sn="83.66" a="3352.71" fwhm="0.000382" res="654053.7" algo="FTMS"/>
<pk mz="250.044599" i="5428163.0" sn="51.45" a="1980.07" fwhm="0.000376" res="664591.1" algo="FTMS"/>
<pk mz="250.047185" i="6983107.5" z="-1" sn="66.92" a="2504.11" fwhm="0.000356" res="702405.6" algo="FTMS" component_name="C" deconvoluted_molecular_mass="248.040405" deconvoluted_isotopic_mass="250.047302"/>
<pk mz="250.056014" i="7398853.0" sn="71.06" a="2710.22" fwhm="0.000377" res="663273.3" algo="FTMS"/>
<pk mz="250.072101" i="2258888.3" sn="19.91" a="638.15" fwhm="0.000333" res="751704.4" algo="FTMS"/>
<pk mz="250.092351" i="1065419.9" sn="8.04" a="206.10" fwhm="0.000300" res="832768.9" algo="FTMS"/>
<pk mz="251.019729" i="1484016.1" sn="12.20" a="456.84" fwhm="0.000390" res="643591.4" algo="FTMS"/>
<pk mz="251.047181" i="2069748.9" z="-1" sn="18.03" a="711.55" fwhm="0.000381" res="659130.4" algo="FTMS" component_name="C" deconvoluted_molecular_mass="248.040405" deconvoluted_isotopic_mass="251.047299"/>
<pk mz="251.056106" i="1411318.4" sn="11.48" a="339.29" fwhm="0.000317" res="792302.9" algo="FTMS"/>
<pk mz="251.059423" i="978678.9" sn="7.17" a="348.49" fwhm="0.000476" res="527636.1" algo="FTMS"/>
<pk mz="251.092490" i="1209212.6" sn="9.47" a="349.94" fwhm="0.000387" res="648931.1" algo="FTMS"/>
<pk mz="251.095733" i="1903485.3" sn="16.38" a="554.76" fwhm="0.000355" res="706513.8" algo="FTMS"/>
<pk mz="251.141982" i="1192197.1" sn="9.30" a="413.37" fwhm="0.000527" res="476695.3" algo="FTMS"/>
<pk mz="252.071645" i="2362655.5" sn="20.94" a="722.64" fwhm="0.000368" res="684437.3" algo="FTMS"/>
<pk mz="253.035331" i="2075574.6" sn="18.08" a="588.02" fwhm="0.000356" res="711613.2" algo="FTMS"/>
<pk mz="253.071733" i="3359164.0" sn="30.86" a="1265.33" fwhm="0.000410" res="617921.8" algo="FTMS"/>
<pk mz="253.108165" i="1832641.6" sn="15.67" a="582.89" fwhm="0.000374" res="676988.9" algo="FTMS"/>
<pk mz="253.144526" i="4515271.0" sn="42.36" a="1577.92" fwhm="0.000373" res="678183.3" algo="FTMS"/>
<pk mz="254.017733" i="991111.3" sn="7.27" a="296.47" fwhm="0.000436" res="582665.7" algo="FTMS"/>
<pk mz="254.030629" i="1429449.1" sn="11.61" a="421.80" fwhm="0.000369" res="687777.4" algo="FTMS"/>
<pk mz="254.066965" i="1061454.4" sn="7.96" a="259.87" fwhm="0.000381" res="666201.7" algo="FTMS"/>
<pk mz="254.080017" i="1301136.1" sn="10.34" a="374.87" fwhm="0.000387" res="656823.5" algo="FTMS"/>
<pk mz="254.147936" i="1291737.9" sn="10.25" a="423.38" fwhm="0.000419" res="605994.9" algo="FTMS"/>
<pk mz="255.014735" i="1079185.1" sn="8.14" a="438.93" fwhm="0.000513" res="497188.7" algo="FTMS"/>
<pk mz="255.051022" i="11837654.0" sn="114.79" a="4666.16" fwhm="0.000397" res="642464.8" algo="FTMS"/>
<pk mz="255.054364" i="1314134.4" sn="10.47" a="385.30" fwhm="0.000383" res="665247.8" algo="FTMS"/>
<pk mz="255.062250" i="83259608.0" z="-1" sn="822.83" a="33309.66" fwhm="0.000391" res="651644.1" algo="FTMS" component_name="M" deconvoluted_molecular_mass="255.062339" deconvoluted_isotopic_mass="255.062373"/>
<pk mz="255.087430" i="1611866.8" sn="13.42" a="527.31" fwhm="0.000398" res="641491.2" algo="FTMS"/>
<pk mz="255.123802" i="3798495.5" sn="35.10" a="1356.15" fwhm="0.000386" res="660521.1" algo="FTMS"/>
<pk mz="255.160176" i="1561700.5" sn="12.92" a="505.94" fwhm="0.000379" res="673911.0" algo="FTMS"/>
<pk mz="255.196506" i="1033833.3" sn="7.69" a="224.27" fwhm="0.000340" res="751363.5" algo="FTMS"/>
<pk mz="255.232934" i="1147694.0" sn="8.82" a="348.13" fwhm="0.000376" res="679057.9" algo="FTMS"/>
<pk mz="255.745385" i="969776.4" sn="7.05" a="221.43" fwhm="0.000351" res="727806.3" algo="FTMS"/>
<pk mz="255.922115" i="1005382.8" sn="7.41" a="388.84" fwhm="0.000588" res="434872.3" algo="FTMS"/>
<pk mz="256.046288" i="3955286.5" sn="36.65" a="1377.70" fwhm="0.000382" res="669859.6" algo="FTMS"/>
<pk mz="256.054372" i="2278871.5" sn="20.03" a="857.52" fwhm="0.000409" res="626140.2" algo="FTMS"/>
<pk mz="256.059277" i="1029528.1" sn="7.64" a="267.03" fwhm="0.000355" res="720791.6" algo="FTMS"/>
<pk mz="256.065617" i="9858393.0" z="-1" sn="95.17" a="3767.08" fwhm="0.000391" res="655270.6" algo="FTMS" component_name="M" deconvoluted_molecular_mass="255.062339" deconvoluted_isotopic_mass="256.065741"/>
<pk mz="256.082616" i="1056987.0" sn="7.92" a="253.62" fwhm="0.000322" res="795329.6" algo="FTMS"/>
<pk mz="256.119013" i="1044191.5" sn="7.79" a="226.95" fwhm="0.000382" res="670230.7" algo="FTMS"/>
<pk mz="256.928738" i="1104001.4" sn="8.38" a="291.09" fwhm="0.000392" res="656112.3" algo="FTMS"/>
<pk mz="257.048418" i="4091855.5" sn="37.86" a="1251.14" fwhm="0.000384" res="669959.1" algo="FTMS"/>
<pk mz="257.048924" i="19839440.0" z="-1" sn="193.39" a="8282.19" fwhm="0.000413" res="622306.9" algo="FTMS" component_name="z" deconvoluted_molecular_mass="257.049038" deconvoluted_isotopic_mass="257.049049"/>
<pk mz="257.066746" i="1579857.5" z="-1" sn="13.05" a="401.75" fwhm="0.000325" res="791870.2" algo="FTMS" component_name="M" deconvoluted_molecular_mass="255.062339" deconvoluted_isotopic_mass="257.066871"/>
<pk mz="257.103068" i="3782613.8" sn="34.81" a="1267.74" fwhm="0.000365" res="704411.0" algo="FTMS"/>
<pk mz="257.114321" i="1356631.1" sn="10.85" a="412.78" fwhm="0.000389" res="661076.8" algo="FTMS"/>
<pk mz="257.131400" i="1413209.0" sn="11.40" a="353.44" fwhm="0.000333" res="771196.6" algo="FTMS"/>
<pk mz="257.139010" i="1423578.0" sn="11.51" a="255.63" fwhm="0.000228" res="1126698.9" algo="FTMS"/>
<pk mz="257.139468" i="5455322.0" sn="51.33" a="1929.94" fwhm="0.000377" res="681388.4" algo="FTMS"/>
<pk mz="257.175832" i="2574046.3" sn="22.87" a="824.23" fwhm="0.000368" res="698772.8" algo="FTMS"/>
<pk mz="257.212235" i="2356450.5" sn="20.72" a="789.58" fwhm="0.000385" res="668610.4" algo="FTMS"/>
<pk mz="258.052200" i="3806016.5" z="-1" sn="35.04" a="1501.17" fwhm="0.000428" res="602516.4" algo="FTMS" component_name="z" deconvoluted_molecular_mass="257.049038" deconvoluted_isotopic_mass="258.052326"/>
<pk mz="258.061091" i="1162753.5" sn="8.93" a="356.96" fwhm="0.000419" res="616212.8" algo="FTMS"/>
<pk mz="258.098303" i="5615685.5" sn="52.91" a="2315.56" fwhm="0.000429" res="601776.2" algo="FTMS"/>
<pk mz="259.028136" i="1264295.4" sn="9.93" a="396.50" fwhm="0.000413" res="627289.0" algo="FTMS"/>
<pk mz="259.037033" i="1494440.3" sn="12.20" a="480.83" fwhm="0.000406" res="638069.3" algo="FTMS"/>
<pk mz="259.045945" i="1096873.1" sn="8.28" a="221.64" fwhm="0.000315" res="822178.3" algo="FTMS"/>
<pk mz="259.064501" i="2523563.0" sn="22.37" a="909.32" fwhm="0.000410" res="632542.3" algo="FTMS"/>
<pk mz="259.082316" i="2693804.8" sn="24.05" a="878.54" fwhm="0.000364" res="712247.6" algo="FTMS"/>
<pk mz="259.100955" i="2313646.8" sn="20.30" a="817.13" fwhm="0.000396" res="654179.6" algo="FTMS"/>
<pk mz="259.101677" i="1654702.8" sn="13.79" a="511.45" fwhm="0.000390" res="664583.9" algo="FTMS"/>
<pk mz="259.118727" i="5626032.5" sn="53.01" a="2166.19" fwhm="0.000395" res="655569.8" algo="FTMS"/>
<pk mz="259.129934" i="4142257.8" sn="38.35" a="1611.50" fwhm="0.000424" res="611186.7" algo="FTMS"/>
<pk mz="259.155092" i="2046132.1" sn="17.65" a="580.48" fwhm="0.000346" res="749571.6" algo="FTMS"/>
<pk mz="259.191558" i="1070007.9" sn="8.01" a="290.02" fwhm="0.000372" res="697234.9" algo="FTMS"/>
<pk mz="260.040350" i="8956683.0" sn="85.90" a="3492.65" fwhm="0.000400" res="649355.9" algo="FTMS"/>
<pk mz="260.113936" i="1172561.6" sn="9.02" a="446.56" fwhm="0.000447" res="582405.8" algo="FTMS"/>
<pk mz="260.133337" i="1374483.5" sn="11.02" a="504.17" fwhm="0.000431" res="603043.3" algo="FTMS"/>
<pk mz="260.976822" i="1157984.5" sn="8.85" a="278.96" fwhm="0.000354" res="737043.4" algo="FTMS"/>
<pk mz="261.043745" i="1311846.5" sn="10.36" a="345.83" fwhm="0.000348" res="750772.5" algo="FTMS"/>
<pk mz="261.052643" i="21095272.0" sn="205.00" a="8790.63" fwhm="0.000419" res="622876.9" algo="FTMS"/>
<pk mz="261.080158" i="1534825.6" sn="12.55" a="420.34" fwhm="0.000348" res="750000.1" algo="FTMS"/>
<pk mz="261.088112" i="1277674.4" sn="10.02" a="316.98" fwhm="0.000347" res="751751.8" algo="FTMS"/>
<pk mz="261.089019" i="2167146.5" sn="18.77" a="707.28" fwhm="0.000373" res="699118.9" algo="FTMS"/>
<pk mz="261.097933" i="2183659.3" sn="18.94" a="811.38" fwhm="0.000419" res="623131.1" algo="FTMS"/>
<pk mz="261.134389" i="2382190.5" sn="20.89" a="878.13" fwhm="0.000419" res="623446.5" algo="FTMS"/>
<pk mz="262.047642" i="7688124.0" sn="73.09" a="3511.61" fwhm="0.000471" res="556117.6" algo="FTMS"/>
<pk mz="262.051691" i="12912572.0" sn="124.49" a="5817.65" fwhm="0.000451" res="581382.0" algo="FTMS"/>
<pk mz="262.055923" i="627766208.0" z="-1" sn="6173.64" a="263078.16" fwhm="0.000419" res="625377.1" algo="FTMS" component_name="A" deconvoluted_molecular_mass="262.056031" deconvoluted_isotopic_mass="262.056054"/>
<pk mz="262.060064" i="5600701.0" sn="52.55" a="2229.44" fwhm="0.000417" res="628206.6" algo="FTMS"/>
<pk mz="262.128760" i="1201730.5" sn="9.27" a="325.70" fwhm="0.000359" res="730611.7" algo="FTMS"/>
<pk mz="263.019739" i="1966345.0" sn="16.80" a="700.20" fwhm="0.000410" res="641762.0" algo="FTMS"/>
<pk mz="263.044030" i="38097932.0" z="-1" sn="372.27" a="16260.86" fwhm="0.000420" res="625860.2" algo="FTMS" component_name="d" deconvoluted_molecular_mass="263.044161" deconvoluted_isotopic_mass="263.044163"/>
<pk mz="263.059346" i="43496460.0" z="-1" sn="425.38" a="18724.77" fwhm="0.000422" res="623103.5" algo="FTMS" component_name="A" deconvoluted_molecular_mass="262.056031" deconvoluted_isotopic_mass="263.059478"/>
<pk mz="263.132220" i="1030545.6" sn="7.59" a="277.17" fwhm="0.000362" res="727868.1" algo="FTMS"/>
<pk mz="264.035271" i="4349524.0" sn="40.24" a="1666.65" fwhm="0.000414" res="637562.6" algo="FTMS"/>
<pk mz="264.047361" i="4312149.0" z="-1" sn="39.87" a="1752.45" fwhm="0.000429" res="616112.5" algo="FTMS" component_name="d" deconvoluted_molecular_mass="263.044161" deconvoluted_isotopic_mass="264.047495"/>
<pk mz="264.060269" i="8219734.0" z="-1" sn="78.32" a="3432.44" fwhm="0.000421" res="627552.3" algo="FTMS" component_name="A" deconvoluted_molecular_mass="262.056031" deconvoluted_isotopic_mass="264.060403"/>
<pk mz="264.062744" i="1531990.0" sn="12.52" a="430.23" fwhm="0.000357" res="738881.1" algo="FTMS"/>
<pk mz="264.071683" i="1454806.6" sn="11.76" a="461.92" fwhm="0.000400" res="659456.9" algo="FTMS"/>
<pk mz="264.087755" i="4043863.8" sn="37.24" a="1540.43" fwhm="0.000413" res="638969.9" algo="FTMS"/>
<pk mz="264.108043" i="1335897.3" sn="10.59" a="399.99" fwhm="0.000402" res="656714.9" algo="FTMS"/>
<pk mz="264.144404" i="8122460.0" sn="77.36" a="3296.33" fwhm="0.000416" res="635164.7" algo="FTMS"/>
<pk mz="264.160545" i="1451292.9" sn="11.73" a="656.07" fwhm="0.000569" res="464384.8" algo="FTMS"/>
<pk mz="264.999022" i="1003734.4" sn="7.30" a="235.63" fwhm="0.000364" res="727726.0" algo="FTMS"/>
<pk mz="265.035366" i="1844504.9" sn="15.53" a="684.57" fwhm="0.000433" res="611724.1" algo="FTMS"/>
<pk mz="265.041057" i="11006105.0" sn="105.31" a="5005.88" fwhm="0.000434" res="611373.9" algo="FTMS"/>
<pk mz="265.057838" i="6126746.5" sn="57.50" a="2502.48" fwhm="0.000422" res="628308.3" algo="FTMS"/>
<pk mz="265.071756" i="2154907.3" sn="18.58" a="750.84" fwhm="0.000414" res="640579.7" algo="FTMS"/>
<pk mz="265.111557" i="1137565.9" sn="8.61" a="267.90" fwhm="0.000357" res="741927.0" algo="FTMS"/>
<pk mz="265.147875" i="5231776.5" sn="48.73" a="2218.62" fwhm="0.000436" res="608563.4" algo="FTMS"/>
<pk mz="266.042116" i="1985625.5" sn="16.92" a="759.01" fwhm="0.000430" res="618959.8" algo="FTMS"/>
<pk mz="266.044475" i="1083033.6" sn="8.07" a="398.15" fwhm="0.000478" res="556352.7" algo="FTMS"/>
<pk mz="266.050912" i="1547610.0" sn="12.62" a="514.60" fwhm="0.000411" res="646803.3" algo="FTMS"/>
<pk mz="266.075108" i="3840731.5" sn="35.10" a="1539.50" fwhm="0.000428" res="622397.9" algo="FTMS"/>
<pk mz="266.087310" i="1795036.3" sn="15.05" a="572.06" fwhm="0.000380" res="699778.1" algo="FTMS"/>
<pk mz="266.089479" i="8914140.0" sn="84.81" a="3625.14" fwhm="0.000423" res="629464.0" algo="FTMS"/>
<pk mz="266.848506" i="1150090.1" sn="8.73" a="370.38" fwhm="0.000433" res="616477.6" algo="FTMS"/>
<pk mz="266.945492" i="995343.8" sn="7.21" a="334.93" fwhm="0.000520" res="513244.6" algo="FTMS"/>
<pk mz="267.014595" i="1896979.9" sn="16.05" a="669.18" fwhm="0.000400" res="666743.3" algo="FTMS"/>
<pk mz="267.051072" i="2278166.0" sn="19.78" a="729.73" fwhm="0.000385" res="693507.4" algo="FTMS"/>
<pk mz="267.073481" i="7373591.0" sn="69.72" a="2982.55" fwhm="0.000423" res="631532.1" algo="FTMS"/>
<pk mz="267.087399" i="2095128.0" sn="17.99" a="689.63" fwhm="0.000394" res="678176.4" algo="FTMS"/>
<pk mz="267.092786" i="1032088.4" sn="7.57" a="208.04" fwhm="0.000324" res="823799.6" algo="FTMS"/>
<pk mz="267.123773" i="1432730.1" sn="11.50" a="440.68" fwhm="0.000408" res="655217.7" algo="FTMS"/>
<pk mz="267.160140" i="1408412.3" sn="11.26" a="449.26" fwhm="0.000481" res="555062.9" algo="FTMS"/>
<pk mz="267.196537" i="1050654.4" sn="7.75" a="354.09" fwhm="0.000500" res="534856.4" algo="FTMS"/>
<pk mz="267.512152" i="1024048.3" sn="7.49" a="293.17" fwhm="0.000436" res="613280.3" algo="FTMS"/>
<pk mz="268.046260" i="1365837.8" sn="10.84" a="492.53" fwhm="0.000468" res="572477.9" algo="FTMS"/>
<pk mz="268.054377" i="4533582.0" sn="41.88" a="1855.94" fwhm="0.000444" res="603456.4" algo="FTMS"/>
<pk mz="268.082649" i="1098511.8" sn="8.22" a="441.97" fwhm="0.000490" res="547341.8" algo="FTMS"/>
<pk mz="268.094890" i="1581008.5" sn="12.95" a="541.96" fwhm="0.000412" res="650058.5" algo="FTMS"/>
<pk mz="268.095666" i="1708240.5" sn="14.20" a="593.38" fwhm="0.000415" res="645815.0" algo="FTMS"/>
<pk mz="268.993937" i="1302527.9" sn="10.18" a="369.29" fwhm="0.000382" res="704521.1" algo="FTMS"/>
<pk mz="269.030291" i="2326657.8" sn="20.18" a="770.05" fwhm="0.000390" res="689106.8" algo="FTMS"/>
<pk mz="269.048928" i="1810050.8" sn="15.13" a="626.43" fwhm="0.000437" res="615308.1" algo="FTMS"/>
<pk mz="269.066677" i="3261827.8" sn="29.30" a="1311.42" fwhm="0.000436" res="616501.0" algo="FTMS"/>
<pk mz="269.103079" i="2487429.5" sn="21.74" a="892.34" fwhm="0.000423" res="636685.9" algo="FTMS"/>
<pk mz="269.131205" i="4774279.0" sn="44.06" a="1988.02" fwhm="0.000434" res="620609.3" algo="FTMS"/>
<pk mz="269.139438" i="3990919.3" sn="36.42" a="1604.56" fwhm="0.000434" res="619741.0" algo="FTMS"/>
<pk mz="269.175826" i="2281865.3" sn="19.74" a="815.45" fwhm="0.000413" res="652269.3" algo="FTMS"/>
<pk mz="269.212208" i="2715787.0" sn="23.97" a="973.81" fwhm="0.000411" res="654512.9" algo="FTMS"/>
<pk mz="270.022340" i="1851571.3" sn="15.54" a="565.54" fwhm="0.000368" res="733195.2" algo="FTMS"/>
<pk mz="270.025612" i="1239603.4" sn="9.57" a="345.86" fwhm="0.000418" res="645883.4" algo="FTMS"/>
<pk mz="270.033657" i="1030963.8" sn="7.53" a="259.68" fwhm="0.000391" res="690212.5" algo="FTMS"/>
<pk mz="270.092761" i="1169590.8" sn="8.88" a="315.33" fwhm="0.000394" res="684758.6" algo="FTMS"/>
<pk mz="270.142757" i="1135609.1" sn="8.55" a="443.39" fwhm="0.000522" res="517130.8" algo="FTMS"/>
<pk mz="270.961123" i="1337567.8" sn="10.52" a="375.47" fwhm="0.000393" res="689305.3" algo="FTMS"/>
<pk mz="271.045891" i="1736675.8" sn="14.42" a="606.49" fwhm="0.000438" res="619130.3" algo="FTMS"/>
<pk mz="271.064575" i="23571940.0" z="-1" sn="227.52" a="10583.67" fwhm="0.000447" res="606961.1" algo="FTMS" component_name="s" deconvoluted_molecular_mass="271.064776" deconvoluted_isotopic_mass="271.064718"/>
<pk mz="271.073301" i="1456357.0" sn="11.68" a="473.25" fwhm="0.000420" res="645050.7" algo="FTMS"/>
<pk mz="271.082310" i="2670053.5" sn="23.53" a="1007.97" fwhm="0.000420" res="646037.4" algo="FTMS"/>
<pk mz="271.093555" i="1723109.9" sn="14.28" a="527.63" fwhm="0.000388" res="697859.4" algo="FTMS"/>
<pk mz="271.118722" i="5667815.0" sn="52.78" a="2423.11" fwhm="0.000455" res="596077.1" algo="FTMS"/>
<pk mz="271.129910" i="1007783.6" sn="7.30" a="277.48" fwhm="0.000417" res="650859.4" algo="FTMS"/>
<pk mz="271.147007" i="1660520.4" sn="13.67" a="557.03" fwhm="0.000428" res="633084.2" algo="FTMS"/>
<pk mz="271.155086" i="6464489.0" sn="60.56" a="2758.85" fwhm="0.000445" res="609523.1" algo="FTMS"/>
<pk mz="271.191459" i="4533738.5" sn="41.71" a="1953.83" fwhm="0.000453" res="598386.7" algo="FTMS"/>
<pk mz="271.227874" i="1484140.1" sn="11.95" a="441.49" fwhm="0.000408" res="664741.5" algo="FTMS"/>
<pk mz="272.067898" i="3192850.0" z="-1" sn="28.63" a="1448.90" fwhm="0.000467" res="582960.9" algo="FTMS" component_name="s" deconvoluted_molecular_mass="271.064776" deconvoluted_isotopic_mass="272.068042"/>
<pk mz="272.077551" i="1266194.4" sn="9.82" a="334.86" fwhm="0.000351" res="774279.9" algo="FTMS"/>
<pk mz="272.113973" i="2730772.0" sn="24.12" a="1156.45" fwhm="0.000466" res="584465.4" algo="FTMS"/>
<pk mz="272.122114" i="1017876.3" sn="7.40" a="335.93" fwhm="0.000474" res="573559.0" algo="FTMS"/>
<pk mz="272.158453" i="1156437.9" sn="8.75" a="502.97" fwhm="0.000610" res="446274.4" algo="FTMS"/>
<pk mz="273.040542" i="1057340.3" sn="7.79" a="292.60" fwhm="0.000379" res="721295.5" algo="FTMS"/>
<pk mz="273.043711" i="5541948.5" sn="51.55" a="2356.09" fwhm="0.000441" res="618631.7" algo="FTMS"/>
<pk mz="273.060371" i="1041853.1" sn="7.63" a="232.71" fwhm="0.000366" res="746023.5" algo="FTMS"/>
<pk mz="273.061555" i="1723709.1" sn="14.29" a="604.97" fwhm="0.000415" res="657615.3" algo="FTMS"/>
<pk mz="273.072802" i="1084541.6" z="-1" sn="8.05" a="310.39" fwhm="0.000471" res="580373.3" algo="FTMS" component_name="s" deconvoluted_molecular_mass="271.064776" deconvoluted_isotopic_mass="273.072947"/>
<pk mz="273.080124" i="2762814.0" sn="24.43" a="1438.33" fwhm="0.000538" res="507241.2" algo="FTMS"/>
<pk mz="273.088131" i="1088702.3" sn="8.09" a="336.02" fwhm="0.000410" res="665267.5" algo="FTMS"/>
<pk mz="273.097986" i="5097534.5" sn="47.22" a="2193.70" fwhm="0.000451" res="605778.4" algo="FTMS"/>
<pk mz="273.109223" i="1871679.1" sn="15.73" a="640.79" fwhm="0.000408" res="669400.3" algo="FTMS"/>
<pk mz="273.134349" i="7170624.0" sn="67.45" a="3046.34" fwhm="0.000440" res="621290.5" algo="FTMS"/>
<pk mz="273.170759" i="2312001.8" sn="19.95" a="801.46" fwhm="0.000412" res="662246.1" algo="FTMS"/>
<pk mz="273.207145" i="1683907.4" sn="13.84" a="545.89" fwhm="0.000410" res="665647.6" algo="FTMS"/>
<pk mz="273.901422" i="1213408.6" sn="9.27" a="394.33" fwhm="0.000410" res="668449.4" algo="FTMS"/>
<pk mz="274.056030" i="2409831.0" sn="20.90" a="897.95" fwhm="0.000424" res="646074.3" algo="FTMS"/>
<pk mz="274.083472" i="2326632.3" sn="20.09" a="971.96" fwhm="0.000481" res="569961.4" algo="FTMS"/>
<pk mz="274.084324" i="1000168.3" sn="7.20" a="235.00" fwhm="0.000339" res="807879.6" algo="FTMS"/>
<pk mz="274.093212" i="4377192.5" sn="40.02" a="1829.25" fwhm="0.000447" res="612513.1" algo="FTMS"/>
<pk mz="274.101348" i="1052777.0" sn="7.71" a="297.94" fwhm="0.000413" res="663579.8" algo="FTMS"/>
<pk mz="274.108493" i="1553385.3" sn="12.57" a="468.14" fwhm="0.000396" res="692788.7" algo="FTMS"/>
<pk mz="274.129641" i="1770858.1" sn="14.69" a="734.78" fwhm="0.000468" res="585833.2" algo="FTMS"/>
<pk mz="274.137786" i="1432938.5" sn="11.40" a="567.80" fwhm="0.000481" res="570311.3" algo="FTMS"/>
<pk mz="275.019757" i="1162511.0" sn="8.77" a="436.34" fwhm="0.000475" res="579374.3" algo="FTMS"/>
<pk mz="275.040758" i="1017167.8" sn="7.36" a="449.68" fwhm="0.000588" res="467725.4" algo="FTMS"/>
<pk mz="275.056122" i="1219216.5" sn="9.33" a="346.95" fwhm="0.000424" res="648470.7" algo="FTMS"/>
<pk mz="275.059350" i="30754448.0" z="-1" sn="296.38" a="15010.81" fwhm="0.000473" res="581842.9" algo="FTMS" component_name="k" deconvoluted_molecular_mass="275.059500" deconvoluted_isotopic_mass="275.059498"/>
<pk mz="275.068280" i="2515345.0" sn="21.92" a="964.30" fwhm="0.000440" res="624725.9" algo="FTMS"/>
<pk mz="275.077269" i="1813393.4" sn="15.10" a="570.66" fwhm="0.000378" res="728207.3" algo="FTMS"/>
<pk mz="275.095840" i="1859858.1" sn="15.55" a="778.67" fwhm="0.000491" res="559965.0" algo="FTMS"/>
<pk mz="275.096572" i="1539346.1" sn="12.44" a="540.40" fwhm="0.000443" res="620391.0" algo="FTMS"/>
<pk mz="275.103709" i="1011730.4" sn="7.31" a="280.89" fwhm="0.000385" res="715376.6" algo="FTMS"/>
<pk mz="275.105514" i="1180050.5" sn="8.94" a="328.05" fwhm="0.000384" res="716325.6" algo="FTMS"/>
<pk mz="275.113624" i="3782034.8" sn="34.23" a="1740.85" fwhm="0.000497" res="553306.6" algo="FTMS"/>
<pk mz="275.149969" i="2551700.3" sn="22.28" a="952.99" fwhm="0.000426" res="646461.1" algo="FTMS"/>
<pk mz="276.062714" i="2603961.8" z="-1" sn="22.78" a="994.14" fwhm="0.000440" res="627803.6" algo="FTMS" component_name="k" deconvoluted_molecular_mass="275.059500" deconvoluted_isotopic_mass="276.062864"/>
<pk mz="276.071645" i="22259386.0" z="-1" sn="213.81" a="10534.25" fwhm="0.000473" res="583524.7" algo="FTMS" component_name="w" deconvoluted_molecular_mass="276.071791" deconvoluted_isotopic_mass="276.071794"/>
<pk mz="276.108796" i="1469243.5" sn="11.75" a="628.89" fwhm="0.000499" res="553561.5" algo="FTMS"/>
<pk mz="276.850502" i="1892313.9" sn="15.87" a="646.43" fwhm="0.000430" res="644346.6" algo="FTMS"/>
<pk mz="276.999025" i="2067424.0" sn="17.57" a="845.79" fwhm="0.000456" res="607960.9" algo="FTMS"/>
<pk mz="277.023279" i="2502113.0" sn="21.79" a="961.43" fwhm="0.000450" res="615805.4" algo="FTMS"/>
<pk mz="277.035404" i="2207201.5" sn="18.93" a="822.39" fwhm="0.000420" res="659904.8" algo="FTMS"/>
<pk mz="277.047530" i="1949154.0" sn="16.42" a="825.25" fwhm="0.000466" res="594596.5" algo="FTMS"/>
<pk mz="277.050385" i="2515938.0" sn="21.93" a="1099.50" fwhm="0.000492" res="563193.7" algo="FTMS"/>
<pk mz="277.054862" i="3312098.3" sn="29.67" a="1501.05" fwhm="0.000504" res="549465.1" algo="FTMS"/>
<pk mz="277.059646" i="252212960.0" z="-1" sn="2448.72" a="118643.91" fwhm="0.000472" res="586950.8" algo="FTMS" component_name="E" deconvoluted_molecular_mass="277.059800" deconvoluted_isotopic_mass="277.059797"/>
<pk mz="277.071763" i="1217635.0" sn="9.31" a="469.15" fwhm="0.000544" res="508944.8" algo="FTMS"/>
<pk mz="277.074974" i="7298275.0" z="-1" sn="68.41" a="3515.43" fwhm="0.000490" res="565883.2" algo="FTMS" component_name="w" deconvoluted_molecular_mass="276.071791" deconvoluted_isotopic_mass="277.075125"/>
<pk mz="277.083026" i="1978083.4" sn="16.70" a="796.39" fwhm="0.000452" res="613655.7" algo="FTMS"/>
<pk mz="277.084829" i="1099363.5" sn="8.16" a="340.68" fwhm="0.000393" res="705280.3" algo="FTMS"/>
<pk mz="277.111524" i="1317092.6" sn="10.28" a="423.56" fwhm="0.000413" res="671031.6" algo="FTMS"/>
<pk mz="277.121218" i="1124965.0" sn="8.41" a="367.96" fwhm="0.000436" res="635999.8" algo="FTMS"/>
<pk mz="278.004105" i="1916681.5" sn="16.03" a="762.63" fwhm="0.000452" res="615721.6" algo="FTMS"/>
<pk mz="278.030562" i="1049354.6" sn="7.64" a="278.18" fwhm="0.000357" res="778718.1" algo="FTMS"/>
<pk mz="278.050891" i="20233996.0" sn="193.29" a="9898.79" fwhm="0.000494" res="562363.6" algo="FTMS"/>
<pk mz="278.056695" i="1984779.6" sn="16.69" a="717.07" fwhm="0.000441" res="631029.0" algo="FTMS"/>
<pk mz="278.063024" i="24147724.0" z="-1" sn="231.17" a="11728.44" fwhm="0.000487" res="571303.4" algo="FTMS" component_name="E" deconvoluted_molecular_mass="277.059800" deconvoluted_isotopic_mass="278.063176"/>
<pk mz="278.067005" i="1274252.1" sn="9.82" a="362.45" fwhm="0.000436" res="638214.2" algo="FTMS"/>
<pk mz="278.087286" i="1309452.9" sn="10.16" a="451.09" fwhm="0.000440" res="632495.5" algo="FTMS"/>
<pk mz="278.123684" i="6362894.5" sn="59.06" a="2966.88" fwhm="0.000482" res="577155.2" algo="FTMS"/>
<pk mz="278.848465" i="2773293.0" sn="24.32" a="1207.01" fwhm="0.000491" res="567816.9" algo="FTMS"/>
<pk mz="278.884801" i="1087022.5" sn="8.00" a="419.42" fwhm="0.000437" res="638553.1" algo="FTMS"/>
<pk mz="279.014634" i="3886388.0" sn="35.09" a="1688.07" fwhm="0.000461" res="605311.1" algo="FTMS"/>
<pk mz="279.020344" i="1088820.3" sn="8.02" a="301.53" fwhm="0.000393" res="709586.0" algo="FTMS"/>
<pk mz="279.038928" i="6916917.0" sn="64.42" a="3212.26" fwhm="0.000477" res="584609.9" algo="FTMS"/>
<pk mz="279.051045" i="2187061.5" sn="18.65" a="838.50" fwhm="0.000430" res="649417.7" algo="FTMS"/>
<pk mz="279.056704" i="69809976.0" z="-1" sn="673.05" a="34660.93" fwhm="0.000482" res="579430.4" algo="FTMS" component_name="Q" deconvoluted_molecular_mass="279.056858" deconvoluted_isotopic_mass="279.056857"/>
<pk mz="279.063867" i="2348598.0" sn="20.21" a="1157.48" fwhm="0.000534" res="523010.1" algo="FTMS"/>
<pk mz="279.066395" i="1186102.3" z="-1" sn="8.96" a="325.52" fwhm="0.000389" res="718056.0" algo="FTMS" component_name="E" deconvoluted_molecular_mass="277.059800" deconvoluted_isotopic_mass="279.066548"/>
<pk mz="279.090653" i="3627831.3" sn="32.59" a="1533.96" fwhm="0.000477" res="584851.3" algo="FTMS"/>
<pk mz="279.098619" i="1024183.6" sn="7.40" a="256.76" fwhm="0.000378" res="737506.5" algo="FTMS"/>
<pk mz="279.100449" i="2352951.8" sn="20.25" a="954.65" fwhm="0.000468" res="596829.9" algo="FTMS"/>
<pk mz="279.127138" i="2405432.8" sn="20.76" a="972.19" fwhm="0.000463" res="602589.2" algo="FTMS"/>
<pk mz="279.163569" i="2387514.3" sn="20.59" a="894.32" fwhm="0.000452" res="616957.3" algo="FTMS"/>
<pk mz="279.173241" i="1312186.8" sn="10.18" a="367.67" fwhm="0.000393" res="710922.9" algo="FTMS"/>
<pk mz="280.022067" i="1081055.6" sn="7.95" a="290.73" fwhm="0.000389" res="720603.9" algo="FTMS"/>
<pk mz="280.042348" i="1038816.5" sn="7.54" a="325.64" fwhm="0.000433" res="647293.2" algo="FTMS"/>
<pk mz="280.046273" i="1248096.8" sn="9.56" a="414.65" fwhm="0.000443" res="631860.1" algo="FTMS"/>
<pk mz="280.060063" i="6392673.5" z="-1" sn="59.35" a="3031.45" fwhm="0.000496" res="564950.2" algo="FTMS" component_name="Q" deconvoluted_molecular_mass="279.056858" deconvoluted_isotopic_mass="280.060218"/>
<pk mz="280.066574" i="20639586.0" z="-1" sn="197.22" a="10208.66" fwhm="0.000483" res="579601.1" algo="FTMS" component_name="y" deconvoluted_molecular_mass="280.066726" deconvoluted_isotopic_mass="280.066729"/>
<pk mz="280.068745" i="4612449.5" sn="42.12" a="2168.44" fwhm="0.000495" res="566072.4" algo="FTMS"/>
<pk mz="280.082766" i="1009954.3" sn="7.26" a="314.51" fwhm="0.000480" res="583702.6" algo="FTMS"/>
<pk mz="280.102952" i="2096739.3" sn="17.78" a="847.35" fwhm="0.000461" res="607620.2" algo="FTMS"/>
<pk mz="280.846449" i="1370500.5" sn="10.75" a="486.34" fwhm="0.000439" res="639738.8" algo="FTMS"/>
<pk mz="281.030259" i="2899853.0" sn="25.55" a="1290.94" fwhm="0.000482" res="583397.9" algo="FTMS"/>
<pk mz="281.035949" i="2594189.3" sn="22.59" a="1170.28" fwhm="0.000498" res="564523.9" algo="FTMS"/>
<pk mz="281.052716" i="1519246.0" sn="12.19" a="567.74" fwhm="0.000483" res="581842.8" algo="FTMS"/>
<pk mz="281.066641" i="11214735.0" sn="106.01" a="5411.18" fwhm="0.000491" res="572560.3" algo="FTMS"/>
<pk mz="281.069894" i="2786958.8" z="-1" sn="24.45" a="1128.74" fwhm="0.000461" res="609604.4" algo="FTMS" component_name="y" deconvoluted_molecular_mass="280.066726" deconvoluted_isotopic_mass="281.070050"/>
<pk mz="281.079712" i="1015183.3" sn="7.31" a="308.46" fwhm="0.000429" res="655300.9" algo="FTMS"/>
<pk mz="281.100652" i="1702416.3" sn="13.96" a="707.59" fwhm="0.000508" res="553146.5" algo="FTMS"/>
<pk mz="281.103069" i="1680144.3" sn="13.74" a="658.27" fwhm="0.000483" res="581572.8" algo="FTMS"/>
<pk mz="281.106453" i="1481488.5" sn="11.82" a="522.29" fwhm="0.000449" res="626493.2" algo="FTMS"/>
<pk mz="281.142825" i="37136276.0" z="-1" sn="356.86" a="18536.15" fwhm="0.000494" res="569230.4" algo="FTMS" component_name="e" deconvoluted_molecular_mass="281.143313" deconvoluted_isotopic_mass="281.142981"/>
<pk mz="281.175797" i="1391251.6" sn="10.95" a="478.68" fwhm="0.000453" res="620233.8" algo="FTMS"/>
<pk mz="282.061895" i="1040317.5" sn="7.55" a="296.48" fwhm="0.000415" res="680465.6" algo="FTMS"/>
<pk mz="282.070025" i="10314686.0" sn="97.30" a="5129.97" fwhm="0.000505" res="558982.1" algo="FTMS"/>
<pk mz="282.074078" i="987518.1" sn="7.04" a="353.82" fwhm="0.000503" res="560743.5" algo="FTMS"/>
<pk mz="282.084367" i="3549374.5" sn="31.69" a="1771.42" fwhm="0.000533" res="529061.3" algo="FTMS"/>
<pk mz="282.146167" i="4476865.5" z="-1" sn="40.63" a="2166.45" fwhm="0.000513" res="550132.5" algo="FTMS" component_name="e" deconvoluted_molecular_mass="281.143313" deconvoluted_isotopic_mass="282.146324"/>
<pk mz="282.877585" i="1001125.8" sn="7.14" a="378.20" fwhm="0.000610" res="463655.8" algo="FTMS"/>
<pk mz="283.009489" i="1848428.4" sn="15.30" a="783.00" fwhm="0.000521" res="543332.7" algo="FTMS"/>
<pk mz="283.045918" i="3117550.3" sn="27.53" a="1310.93" fwhm="0.000471" res="600400.1" algo="FTMS"/>
<pk mz="283.064492" i="1159919.3" sn="8.67" a="403.53" fwhm="0.000465" res="608439.4" algo="FTMS"/>
<pk mz="283.068418" i="2229743.5" sn="18.98" a="914.60" fwhm="0.000471" res="601434.8" algo="FTMS"/>
<pk mz="283.073353" i="1923311.8" sn="16.02" a="758.98" fwhm="0.000473" res="598187.5" algo="FTMS"/>
<pk mz="283.082314" i="7372784.0" sn="68.53" a="3581.10" fwhm="0.000506" res="559303.9" algo="FTMS"/>
<pk mz="283.118693" i="2683378.0" sn="23.35" a="1251.99" fwhm="0.000517" res="547659.5" algo="FTMS"/>
<pk mz="283.129841" i="1192434.6" sn="8.98" a="489.14" fwhm="0.000544" res="520263.7" algo="FTMS"/>
<pk mz="283.137299" i="4819955.0" sn="43.93" a="2213.36" fwhm="0.000490" res="577704.5" algo="FTMS"/>
<pk mz="283.138579" i="1621619.0" sn="13.12" a="554.22" fwhm="0.000424" res="668066.8" algo="FTMS"/>
<pk mz="283.155102" i="2630131.8" z="-1" sn="22.83" a="992.91" fwhm="0.000431" res="656315.0" algo="FTMS" component_name="e" deconvoluted_molecular_mass="281.143313" deconvoluted_isotopic_mass="283.155261"/>
<pk mz="283.191477" i="4941301.5" sn="45.10" a="2274.89" fwhm="0.000495" res="572657.2" algo="FTMS"/>
<pk mz="283.227873" i="1411063.6" sn="11.09" a="552.29" fwhm="0.000490" res="577789.5" algo="FTMS"/>
<pk mz="283.264252" i="1484025.5" sn="11.79" a="520.13" fwhm="0.000421" res="672149.3" algo="FTMS"/>
<pk mz="284.041170" i="1298594.5" sn="10.01" a="464.31" fwhm="0.000456" res="622468.9" algo="FTMS"/>
<pk mz="284.085674" i="1034788.9" sn="7.46" a="262.29" fwhm="0.000391" res="726643.9" algo="FTMS"/>
<pk mz="284.140662" i="1140519.9" sn="8.48" a="467.41" fwhm="0.000505" res="562101.6" algo="FTMS"/>
<pk mz="284.194857" i="1022634.8" sn="7.35" a="277.60" fwhm="0.000382" res="743180.8" algo="FTMS"/>
<pk mz="285.025194" i="1020377.3" sn="7.32" a="349.30" fwhm="0.000430" res="662225.6" algo="FTMS"/>
<pk mz="285.043849" i="1171290.4" sn="8.78" a="423.20" fwhm="0.000467" res="610092.3" algo="FTMS"/>
<pk mz="285.061586" i="15472731.0" sn="146.56" a="7950.75" fwhm="0.000511" res="557581.6" algo="FTMS"/>
<pk mz="285.080197" i="18718812.0" z="-1" sn="177.84" a="10073.02" fwhm="0.000520" res="547719.3" algo="FTMS" component_name="AC" deconvoluted_molecular_mass="285.080446" deconvoluted_isotopic_mass="285.080359"/>
<pk mz="285.097950" i="5477981.5" sn="50.27" a="2467.80" fwhm="0.000479" res="595140.6" algo="FTMS"/>
<pk mz="285.109142" i="1527646.1" sn="12.21" a="456.70" fwhm="0.000439" res="649344.0" algo="FTMS"/>
<pk mz="285.126113" i="9484383.0" sn="88.87" a="4810.64" fwhm="0.000502" res="568243.7" algo="FTMS"/>
<pk mz="285.134344" i="4563551.5" sn="41.46" a="2334.91" fwhm="0.000524" res="544031.1" algo="FTMS"/>
<pk mz="285.164365" i="986913.4" sn="7.00" a="393.04" fwhm="0.000554" res="515013.3" algo="FTMS"/>
<pk mz="285.170700" i="4084321.8" sn="36.84" a="1931.34" fwhm="0.000497" res="573333.0" algo="FTMS"/>
<pk mz="285.207110" i="9108580.0" sn="85.25" a="4494.30" fwhm="0.000506" res="563894.6" algo="FTMS"/>
<pk mz="286.056848" i="1861654.8" sn="15.43" a="852.22" fwhm="0.000554" res="516231.7" algo="FTMS"/>
<pk mz="286.064930" i="2221463.3" sn="18.90" a="966.43" fwhm="0.000484" res="591402.7" algo="FTMS"/>
<pk mz="286.083580" i="2773144.3" z="-1" sn="24.21" a="1277.83" fwhm="0.000527" res="542721.5" algo="FTMS" component_name="AC" deconvoluted_molecular_mass="285.080446" deconvoluted_isotopic_mass="286.083743"/>
<pk mz="286.093304" i="1050393.0" sn="7.61" a="325.52" fwhm="0.000401" res="713550.5" algo="FTMS"/>
<pk mz="286.101313" i="1317401.4" sn="10.19" a="542.52" fwhm="0.000534" res="536227.2" algo="FTMS"/>
<pk mz="286.129492" i="1532187.1" sn="12.25" a="571.64" fwhm="0.000475" res="602126.0" algo="FTMS"/>
<pk mz="286.137637" i="1352859.6" sn="10.53" a="460.31" fwhm="0.000444" res="644173.3" algo="FTMS"/>
<pk mz="286.210429" i="1579296.3" sn="12.71" a="608.37" fwhm="0.000480" res="596620.2" algo="FTMS"/>
<pk mz="286.828548" i="992391.5" sn="7.02" a="392.75" fwhm="0.000555" res="517084.6" algo="FTMS"/>
<pk mz="287.031975" i="1570260.8" sn="12.56" a="525.36" fwhm="0.000439" res="653905.2" algo="FTMS"/>
<pk mz="287.040842" i="1193557.4" sn="8.95" a="434.82" fwhm="0.000490" res="585931.6" algo="FTMS"/>
<pk mz="287.056068" i="1106518.4" sn="8.12" a="328.83" fwhm="0.000422" res="680224.9" algo="FTMS"/>
<pk mz="287.059367" i="5461718.5" sn="49.89" a="2807.44" fwhm="0.000522" res="549606.4" algo="FTMS"/>
<pk mz="287.067357" i="2173399.0" sn="18.35" a="883.13" fwhm="0.000468" res="613316.4" algo="FTMS"/>
<pk mz="287.077194" i="2154967.8" sn="18.17" a="958.28" fwhm="0.000508" res="565586.7" algo="FTMS"/>
<pk mz="287.088487" i="1153624.5" z="-1" sn="8.57" a="408.36" fwhm="0.000457" res="628622.5" algo="FTMS" component_name="AC" deconvoluted_molecular_mass="285.080446" deconvoluted_isotopic_mass="287.088652"/>
<pk mz="287.113603" i="5947610.0" sn="54.55" a="2914.47" fwhm="0.000508" res="564872.0" algo="FTMS"/>
<pk mz="287.124855" i="1870810.9" sn="15.45" a="763.24" fwhm="0.000490" res="585824.5" algo="FTMS"/>
<pk mz="287.150013" i="6095580.5" sn="55.96" a="2902.54" fwhm="0.000497" res="577305.9" algo="FTMS"/>
<pk mz="287.186435" i="2959583.0" sn="25.89" a="1404.51" fwhm="0.000522" res="549697.3" algo="FTMS"/>
<pk mz="287.222780" i="3136737.5" sn="27.59" a="1310.17" fwhm="0.000473" res="607713.8" algo="FTMS"/>
<pk mz="288.062694" i="2604315.0" sn="22.48" a="1196.19" fwhm="0.000528" res="545423.4" algo="FTMS"/>
<pk mz="288.071643" i="1908507.8" sn="15.81" a="872.69" fwhm="0.000531" res="542866.3" algo="FTMS"/>
<pk mz="288.080578" i="1241116.4" sn="9.41" a="424.92" fwhm="0.000477" res="604067.4" algo="FTMS"/>
<pk mz="288.108864" i="1947678.4" sn="16.18" a="896.83" fwhm="0.000538" res="535335.8" algo="FTMS"/>
<pk mz="288.116990" i="1015454.9" sn="7.24" a="201.34" fwhm="0.000393" res="733512.6" algo="FTMS"/>
<pk mz="288.145284" i="1628961.0" sn="13.13" a="640.90" fwhm="0.000477" res="603633.8" algo="FTMS"/>
<pk mz="288.153364" i="1516961.5" sn="12.05" a="529.70" fwhm="0.000474" res="608305.5" algo="FTMS"/>
<pk mz="288.311001" i="1048044.8" sn="7.55" a="480.67" fwhm="0.000616" res="467703.5" algo="FTMS"/>
<pk mz="289.035413" i="1689186.4" sn="13.70" a="666.12" fwhm="0.000473" res="610997.1" algo="FTMS"/>
<pk mz="289.038630" i="2867810.5" sn="25.01" a="1365.96" fwhm="0.000528" res="547551.2" algo="FTMS"/>
<pk mz="289.075016" i="22989158.0" z="-1" sn="217.99" a="12187.46" fwhm="0.000520" res="556376.8" algo="FTMS" component_name="v" deconvoluted_molecular_mass="289.075183" deconvoluted_isotopic_mass="289.075183"/>
<pk mz="289.082984" i="4574054.0" sn="41.37" a="2440.06" fwhm="0.000554" res="521445.2" algo="FTMS"/>
<pk mz="289.083957" i="5689702.0" sn="52.07" a="2872.69" fwhm="0.000521" res="555272.6" algo="FTMS"/>
<pk mz="289.092886" i="3065702.8" sn="26.90" a="1612.12" fwhm="0.000542" res="533326.8" algo="FTMS"/>
<pk mz="289.111462" i="4966760.0" sn="45.14" a="2684.13" fwhm="0.000540" res="535710.6" algo="FTMS"/>
<pk mz="289.121195" i="6902121.0" sn="63.70" a="3360.70" fwhm="0.000510" res="567155.2" algo="FTMS"/>
<pk mz="289.129255" i="5013865.5" sn="45.59" a="2636.88" fwhm="0.000546" res="529476.2" algo="FTMS"/>
<pk mz="289.165681" i="2319212.3" sn="19.75" a="987.74" fwhm="0.000502" res="575653.5" algo="FTMS"/>
<pk mz="290.030650" i="1088432.5" sn="7.94" a="364.11" fwhm="0.000464" res="625587.7" algo="FTMS"/>
<pk mz="290.050921" i="1114802.1" sn="8.19" a="399.11" fwhm="0.000476" res="609169.1" algo="FTMS"/>
<pk mz="290.066995" i="1014323.5" sn="7.23" a="305.53" fwhm="0.000458" res="633076.1" algo="FTMS"/>
<pk mz="290.078356" i="5576116.5" z="-1" sn="50.98" a="2935.34" fwhm="0.000554" res="523434.8" algo="FTMS" component_name="v" deconvoluted_molecular_mass="289.075183" deconvoluted_isotopic_mass="290.078524"/>
<pk mz="290.087315" i="1936821.1" sn="16.08" a="859.25" fwhm="0.000532" res="544986.5" algo="FTMS"/>
<pk mz="290.123703" i="1321656.1" sn="10.18" a="557.96" fwhm="0.000550" res="527722.3" algo="FTMS"/>
<pk mz="290.124516" i="2311352.3" sn="19.67" a="1003.94" fwhm="0.000505" res="574666.2" algo="FTMS"/>
<pk mz="290.379161" i="1012941.2" sn="7.22" a="407.62" fwhm="0.000540" res="537251.8" algo="FTMS"/>
<pk mz="291.014599" i="1647875.3" sn="13.30" a="574.22" fwhm="0.000436" res="667485.4" algo="FTMS"/>
<pk mz="291.038917" i="12293637.0" sn="115.41" a="6442.33" fwhm="0.000512" res="568189.9" algo="FTMS"/>
<pk mz="291.050987" i="1529734.4" sn="12.17" a="699.44" fwhm="0.000553" res="526636.5" algo="FTMS"/>
<pk mz="291.054268" i="15843847.0" sn="149.46" a="8302.21" fwhm="0.000529" res="550427.8" algo="FTMS"/>
<pk mz="291.063193" i="2100743.5" sn="17.65" a="875.89" fwhm="0.000467" res="623082.2" algo="FTMS"/>
<pk mz="291.090673" i="4265994.0" sn="38.41" a="2345.32" fwhm="0.000554" res="525743.7" algo="FTMS"/>
<pk mz="291.100457" i="2153994.8" sn="18.16" a="917.66" fwhm="0.000504" res="577181.1" algo="FTMS"/>
<pk mz="291.108538" i="1042059.4" sn="7.49" a="302.85" fwhm="0.000461" res="632105.8" algo="FTMS"/>
<pk mz="291.118227" i="1944844.3" sn="16.15" a="747.58" fwhm="0.000489" res="595492.6" algo="FTMS"/>
<pk mz="291.123684" i="1109132.8" sn="8.14" a="436.69" fwhm="0.000536" res="543102.1" algo="FTMS"/>
<pk mz="291.136773" i="1372813.9" sn="10.67" a="587.20" fwhm="0.000557" res="522400.2" algo="FTMS"/>
<pk mz="291.173204" i="1010449.1" sn="7.19" a="330.76" fwhm="0.000541" res="538261.5" algo="FTMS"/>
<pk mz="291.209620" i="2735124.3" sn="23.73" a="1127.42" fwhm="0.000473" res="615034.9" algo="FTMS"/>
<pk mz="292.042276" i="1624543.1" sn="13.02" a="637.47" fwhm="0.000494" res="591232.0" algo="FTMS"/>
<pk mz="292.066549" i="11666017.0" sn="108.88" a="6126.80" fwhm="0.000535" res="545928.6" algo="FTMS"/>
<pk mz="292.093999" i="3054180.0" sn="26.67" a="1496.12" fwhm="0.000525" res="556351.7" algo="FTMS"/>
<pk mz="292.102956" i="4179556.8" sn="37.41" a="2061.17" fwhm="0.000547" res="534311.9" algo="FTMS"/>
<pk mz="292.103745" i="6347877.0" sn="58.11" a="3423.49" fwhm="0.000545" res="535714.5" algo="FTMS"/>
<pk mz="292.993935" i="1374265.4" sn="10.63" a="628.48" fwhm="0.000554" res="528599.4" algo="FTMS"/>
<pk mz="293.030254" i="2461885.0" sn="21.01" a="1210.05" fwhm="0.000567" res="517052.5" algo="FTMS"/>
<pk mz="293.035959" i="4555453.5" sn="41.00" a="2466.87" fwhm="0.000568" res="516276.8" algo="FTMS"/>
<pk mz="293.054613" i="2704575.3" sn="23.33" a="1175.28" fwhm="0.000508" res="576425.0" algo="FTMS"/>
<pk mz="293.066673" i="1960640.5" sn="16.23" a="693.85" fwhm="0.000435" res="673613.3" algo="FTMS"/>
<pk mz="293.069901" i="6613697.0" sn="60.65" a="3364.96" fwhm="0.000529" res="554153.5" algo="FTMS"/>
<pk mz="293.078841" i="3240385.8" sn="28.44" a="2022.73" fwhm="0.000632" res="463984.5" algo="FTMS"/>
<pk mz="293.106358" i="3778244.3" sn="33.58" a="1961.37" fwhm="0.000554" res="528990.7" algo="FTMS"/>
<pk mz="293.114295" i="1531589.1" sn="12.13" a="556.69" fwhm="0.000476" res="615351.8" algo="FTMS"/>
<pk mz="293.116101" i="3921093.3" sn="34.94" a="2098.12" fwhm="0.000562" res="521520.2" algo="FTMS"/>
<pk mz="293.142793" i="13972168.0" sn="130.89" a="7437.16" fwhm="0.000543" res="539476.0" algo="FTMS"/>
<pk mz="293.152500" i="1628104.9" sn="13.05" a="564.93" fwhm="0.000458" res="639888.2" algo="FTMS"/>
<pk mz="293.175812" i="28060364.0" z="-1" sn="265.38" a="14919.86" fwhm="0.000532" res="551303.0" algo="FTMS" component_name="m" deconvoluted_molecular_mass="293.175988" deconvoluted_isotopic_mass="293.175985"/>
<pk mz="293.179172" i="5882571.5" sn="53.67" a="3046.76" fwhm="0.000539" res="543781.6" algo="FTMS"/>
<pk mz="293.188939" i="2101708.5" sn="17.57" a="831.78" fwhm="0.000471" res="622226.9" algo="FTMS"/>
<pk mz="293.206667" i="1417678.3" sn="11.04" a="594.68" fwhm="0.000505" res="580440.4" algo="FTMS"/>
<pk mz="293.212214" i="1401166.8" sn="10.89" a="514.79" fwhm="0.000455" res="643842.8" algo="FTMS"/>
<pk mz="294.025516" i="1207328.5" sn="9.03" a="428.03" fwhm="0.000488" res="602983.2" algo="FTMS"/>
<pk mz="294.061954" i="1699364.3" sn="13.73" a="679.94" fwhm="0.000515" res="571002.8" algo="FTMS"/>
<pk mz="294.082197" i="100121384.0" z="-1" sn="953.27" a="52973.09" fwhm="0.000539" res="546039.5" algo="FTMS" component_name="K" deconvoluted_molecular_mass="294.082342" deconvoluted_isotopic_mass="294.082371"/>
<pk mz="294.118595" i="5598506.0" sn="50.95" a="2910.38" fwhm="0.000520" res="565862.4" algo="FTMS"/>
<pk mz="294.179177" i="5047600.5" z="-1" sn="45.69" a="2446.10" fwhm="0.000512" res="574988.7" algo="FTMS" component_name="m" deconvoluted_molecular_mass="293.175988" deconvoluted_isotopic_mass="294.179351"/>
<pk mz="295.009495" i="1247751.9" sn="9.42" a="501.34" fwhm="0.000510" res="578903.9" algo="FTMS"/>
<pk mz="295.045884" i="3029387.8" sn="26.43" a="1466.17" fwhm="0.000529" res="557456.7" algo="FTMS"/>
<pk mz="295.082306" i="2659727.8" sn="22.90" a="1212.05" fwhm="0.000507" res="581768.7" algo="FTMS"/>
<pk mz="295.085573" i="8163216.0" z="-1" sn="75.43" a="4319.96" fwhm="0.000543" res="543864.4" algo="FTMS" component_name="K" deconvoluted_molecular_mass="294.082342" deconvoluted_isotopic_mass="295.085748"/>
<pk mz="295.095398" i="1505425.1" sn="11.88" a="589.53" fwhm="0.000482" res="612744.6" algo="FTMS"/>
<pk mz="295.113170" i="1102483.0" sn="8.03" a="395.33" fwhm="0.000478" res="617634.4" algo="FTMS"/>
<pk mz="295.118724" i="1483027.6" sn="11.67" a="550.03" fwhm="0.000492" res="599966.4" algo="FTMS"/>
<pk mz="295.122084" i="8693652.0" sn="80.50" a="4572.74" fwhm="0.000537" res="549225.4" algo="FTMS"/>
<pk mz="295.131780" i="2839445.0" sn="24.61" a="1400.87" fwhm="0.000496" res="595527.3" algo="FTMS"/>
<pk mz="295.137321" i="3103637.8" sn="27.14" a="1347.48" fwhm="0.000473" res="624006.1" algo="FTMS"/>
<pk mz="295.155078" i="1198359.6" sn="8.95" a="494.92" fwhm="0.000523" res="564145.9" algo="FTMS"/>
<pk mz="295.158498" i="2379928.0" sn="20.23" a="1118.55" fwhm="0.000523" res="564183.8" algo="FTMS"/>
<pk mz="295.168167" i="1001625.0" sn="7.07" a="249.86" fwhm="0.000454" res="649486.7" algo="FTMS"/>
<pk mz="295.191477" i="1174683.5" sn="8.72" a="416.40" fwhm="0.000506" res="582907.3" algo="FTMS"/>
<pk mz="295.227895" i="2001311.5" sn="16.61" a="929.90" fwhm="0.000533" res="553641.4" algo="FTMS"/>
<pk mz="296.041152" i="1396473.5" sn="10.84" a="565.80" fwhm="0.000496" res="597452.8" algo="FTMS"/>
<pk mz="296.068506" i="1193532.6" sn="8.90" a="573.47" fwhm="0.000612" res="483984.7" algo="FTMS"/>
<pk mz="296.077572" i="1526013.6" sn="12.07" a="623.54" fwhm="0.000483" res="613165.0" algo="FTMS"/>
<pk mz="296.086483" i="1409534.6" z="-1" sn="10.96" a="595.08" fwhm="0.000500" res="592138.3" algo="FTMS" component_name="K" deconvoluted_molecular_mass="294.082342" deconvoluted_isotopic_mass="296.086660"/>
<pk mz="296.100010" i="1014400.1" sn="7.19" a="323.22" fwhm="0.000446" res="664385.5" algo="FTMS"/>
<pk mz="296.125495" i="1028867.0" sn="7.33" a="319.89" fwhm="0.000404" res="733035.8" algo="FTMS"/>
<pk mz="297.025274" i="2398826.8" sn="20.31" a="1034.22" fwhm="0.000514" res="577725.4" algo="FTMS"/>
<pk mz="297.056881" i="1042542.4" sn="7.42" a="280.67" fwhm="0.000431" res="689881.6" algo="FTMS"/>
<pk mz="297.061595" i="3314287.0" sn="29.00" a="1567.73" fwhm="0.000499" res="595790.5" algo="FTMS"/>
<pk mz="297.064828" i="1107439.4" sn="8.04" a="668.84" fwhm="0.000821" res="361625.3" algo="FTMS"/>
<pk mz="297.066312" i="1512943.5" sn="11.89" a="701.83" fwhm="0.000565" res="525690.9" algo="FTMS"/>
<pk mz="297.097983" i="3200627.3" sn="27.92" a="1475.96" fwhm="0.000536" res="554401.1" algo="FTMS"/>
<pk mz="297.116634" i="1323637.5" sn="10.09" a="502.24" fwhm="0.000510" res="582570.0" algo="FTMS"/>
<pk mz="297.128817" i="1108982.9" sn="8.05" a="320.96" fwhm="0.000437" res="680180.3" algo="FTMS"/>
<pk mz="297.134364" i="2499703.5" sn="21.27" a="1260.86" fwhm="0.000522" res="569089.7" algo="FTMS"/>
<pk mz="297.137761" i="2195832.0" sn="18.38" a="920.65" fwhm="0.000493" res="602226.4" algo="FTMS"/>
<pk mz="297.142284" i="2219640.5" sn="18.61" a="960.61" fwhm="0.000511" res="581366.7" algo="FTMS"/>
<pk mz="297.147473" i="2920569.0" sn="25.26" a="1469.19" fwhm="0.000554" res="536252.8" algo="FTMS"/>
<pk mz="297.152934" i="241302656.0" z="-1" sn="2289.93" a="131339.94" fwhm="0.000544" res="546617.5" algo="FTMS" component_name="F" deconvoluted_molecular_mass="297.153123" deconvoluted_isotopic_mass="297.153113"/>
<pk mz="297.170772" i="2209147.8" sn="18.51" a="916.23" fwhm="0.000483" res="615060.3" algo="FTMS"/>
<pk mz="297.207100" i="2663296.3" sn="22.82" a="1188.79" fwhm="0.000522" res="569697.2" algo="FTMS"/>
<pk mz="297.243514" i="1101956.5" sn="7.99" a="321.60" fwhm="0.000406" res="732714.7" algo="FTMS"/>
<pk mz="297.528978" i="1105894.5" sn="8.02" a="492.47" fwhm="0.000635" res="468877.9" algo="FTMS"/>
<pk mz="298.020604" i="1031201.9" sn="7.31" a="473.23" fwhm="0.000686" res="434383.1" algo="FTMS"/>
<pk mz="298.032664" i="6226659.5" sn="56.67" a="3296.77" fwhm="0.000556" res="536412.0" algo="FTMS"/>
<pk mz="298.056839" i="1173734.4" sn="8.67" a="478.66" fwhm="0.000508" res="586507.6" algo="FTMS"/>
<pk mz="298.064933" i="1138919.4" sn="8.34" a="343.43" fwhm="0.000412" res="723508.5" algo="FTMS"/>
<pk mz="298.093202" i="1699562.9" sn="13.66" a="695.55" fwhm="0.000509" res="585365.3" algo="FTMS"/>
<pk mz="298.156351" i="35781876.0" z="-1" sn="337.45" a="19592.61" fwhm="0.000552" res="540345.6" algo="FTMS" component_name="F" deconvoluted_molecular_mass="297.153123" deconvoluted_isotopic_mass="298.156531"/>
<pk mz="299.040870" i="2089568.9" sn="17.37" a="863.99" fwhm="0.000494" res="604742.6" algo="FTMS"/>
<pk mz="299.077249" i="9250150.0" sn="85.39" a="5029.72" fwhm="0.000556" res="537799.8" algo="FTMS"/>
<pk mz="299.080471" i="1647206.0" sn="13.16" a="633.46" fwhm="0.000502" res="595285.3" algo="FTMS"/>
<pk mz="299.095842" i="7759208.0" sn="71.23" a="4494.47" fwhm="0.000558" res="536376.9" algo="FTMS"/>
<pk mz="299.113613" i="4517738.0" sn="40.44" a="2268.77" fwhm="0.000538" res="556231.2" algo="FTMS"/>
<pk mz="299.124843" i="3552107.5" sn="31.26" a="1868.65" fwhm="0.000546" res="548187.8" algo="FTMS"/>
<pk mz="299.148800" i="8955247.0" sn="82.59" a="4954.44" fwhm="0.000549" res="544716.3" algo="FTMS"/>
<pk mz="299.150005" i="5869423.0" sn="53.28" a="3015.96" fwhm="0.000549" res="545328.4" algo="FTMS"/>
<pk mz="299.157238" i="1177711.8" sn="8.70" a="562.17" fwhm="0.000616" res="485327.0" algo="FTMS"/>
<pk mz="299.159668" i="2466928.0" z="-1" sn="20.95" a="1074.11" fwhm="0.000491" res="609180.5" algo="FTMS" component_name="F" deconvoluted_molecular_mass="297.153123" deconvoluted_isotopic_mass="299.159849"/>
<pk mz="299.161267" i="1306480.3" sn="9.93" a="438.03" fwhm="0.000471" res="634615.7" algo="FTMS"/>
<pk mz="299.186411" i="6813043.5" sn="62.24" a="3672.15" fwhm="0.000561" res="533740.3" algo="FTMS"/>
<pk mz="299.222792" i="3052920.0" sn="26.52" a="1496.48" fwhm="0.000543" res="550812.3" algo="FTMS"/>
<pk mz="300.029707" i="1812704.5" sn="14.74" a="861.66" fwhm="0.000535" res="560617.2" algo="FTMS"/>
<pk mz="300.080652" i="1964263.3" sn="16.18" a="904.35" fwhm="0.000554" res="541724.8" algo="FTMS"/>
<pk mz="300.099240" i="1165929.8" sn="8.59" a="472.17" fwhm="0.000527" res="569698.0" algo="FTMS"/>
<pk mz="300.108873" i="1456619.0" sn="11.35" a="611.30" fwhm="0.000559" res="537080.4" algo="FTMS"/>
<pk mz="300.116935" i="1326700.0" sn="10.12" a="494.03" fwhm="0.000513" res="584942.6" algo="FTMS"/>
<pk mz="300.120109" i="1145452.5" sn="8.40" a="485.11" fwhm="0.000572" res="524257.2" algo="FTMS"/>
<pk mz="300.152187" i="1853936.6" sn="15.13" a="741.84" fwhm="0.000500" res="600780.1" algo="FTMS"/>
<pk mz="300.809520" i="1077384.3" sn="7.75" a="442.59" fwhm="0.000587" res="512675.2" algo="FTMS"/>
<pk mz="301.038612" i="10845799.0" sn="100.55" a="6070.21" fwhm="0.000561" res="536481.1" algo="FTMS"/>
<pk mz="301.056487" i="1396841.6" sn="10.78" a="494.08" fwhm="0.000468" res="642651.9" algo="FTMS"/>
<pk mz="301.071740" i="1011691.8" sn="7.12" a="348.09" fwhm="0.000470" res="640943.4" algo="FTMS"/>
<pk mz="301.075051" i="2157420.3" sn="18.01" a="1069.26" fwhm="0.000559" res="538716.5" algo="FTMS"/>
<pk mz="301.081567" i="1908333.0" sn="15.64" a="859.03" fwhm="0.000496" res="606489.4" algo="FTMS"/>
<pk mz="301.092911" i="3578478.5" sn="31.51" a="1796.96" fwhm="0.000550" res="547229.1" algo="FTMS"/>
<pk mz="301.104103" i="1780848.1" sn="14.43" a="729.37" fwhm="0.000511" res="588983.6" algo="FTMS"/>
<pk mz="301.129278" i="6644339.5" sn="60.64" a="3698.16" fwhm="0.000560" res="537436.9" algo="FTMS"/>
<pk mz="301.140481" i="1700341.1" sn="13.67" a="831.56" fwhm="0.000562" res="535863.8" algo="FTMS"/>
<pk mz="301.165640" i="5343352.5" sn="48.28" a="3019.26" fwhm="0.000571" res="527476.9" algo="FTMS"/>
<pk mz="301.202059" i="7210621.5" sn="66.02" a="3779.33" fwhm="0.000533" res="565036.4" algo="FTMS"/>
<pk mz="301.623849" i="1003831.4" sn="7.05" a="390.34" fwhm="0.000644" res="468331.8" algo="FTMS"/>
<pk mz="302.041999" i="1169009.5" sn="8.58" a="423.46" fwhm="0.000529" res="571225.7" algo="FTMS"/>
<pk mz="302.066142" i="18398964.0" z="-1" sn="171.45" a="10533.58" fwhm="0.000572" res="527747.3" algo="FTMS" component_name="AD" deconvoluted_molecular_mass="302.066331" deconvoluted_isotopic_mass="302.066327"/>
<pk mz="302.078361" i="5898998.5" sn="53.29" a="3142.25" fwhm="0.000550" res="548873.9" algo="FTMS"/>
<pk mz="302.132620" i="1018110.3" sn="7.15" a="314.24" fwhm="0.000476" res="634420.5" algo="FTMS"/>
<pk mz="302.135747" i="1581310.8" sn="12.47" a="623.22" fwhm="0.000495" res="610251.7" algo="FTMS"/>
<pk mz="302.168976" i="1342851.4" sn="10.22" a="546.70" fwhm="0.000537" res="562598.5" algo="FTMS"/>
<pk mz="302.205386" i="1358472.5" sn="10.37" a="482.62" fwhm="0.000494" res="611436.4" algo="FTMS"/>
<pk mz="303.050172" i="4393345.0" sn="39.05" a="2504.27" fwhm="0.000580" res="522510.2" algo="FTMS"/>
<pk mz="303.054229" i="1875329.4" sn="15.25" a="949.63" fwhm="0.000559" res="542193.9" algo="FTMS"/>
<pk mz="303.062257" i="1971842.6" sn="16.16" a="972.39" fwhm="0.000562" res="539238.6" algo="FTMS"/>
<pk mz="303.064111" i="1011458.8" sn="7.08" a="434.83" fwhm="0.000543" res="557743.1" algo="FTMS"/>
<pk mz="303.069524" i="1827715.6" z="-1" sn="14.80" a="792.86" fwhm="0.000518" res="584865.2" algo="FTMS" component_name="AD" deconvoluted_molecular_mass="302.066331" deconvoluted_isotopic_mass="303.069711"/>
<pk mz="303.072127" i="1329028.0" sn="10.09" a="497.62" fwhm="0.000526" res="575897.1" algo="FTMS"/>
<pk mz="303.090692" i="3138694.8" sn="27.19" a="1896.55" fwhm="0.000617" res="491402.4" algo="FTMS"/>
<pk mz="303.098669" i="5625224.0" sn="50.70" a="3036.54" fwhm="0.000579" res="523829.2" algo="FTMS"/>
<pk mz="303.099590" i="3226760.0" sn="28.03" a="1630.28" fwhm="0.000565" res="536162.8" algo="FTMS"/>
<pk mz="303.100547" i="1308552.1" sn="9.89" a="568.87" fwhm="0.000568" res="533995.2" algo="FTMS"/>
<pk mz="303.108538" i="3072393.3" sn="26.57" a="1497.44" fwhm="0.000514" res="589743.3" algo="FTMS"/>
<pk mz="303.119742" i="1426826.9" sn="11.01" a="561.44" fwhm="0.000514" res="589782.5" algo="FTMS"/>
<pk mz="303.136879" i="3365261.3" sn="29.34" a="1566.24" fwhm="0.000517" res="586452.7" algo="FTMS"/>
<pk mz="303.144963" i="4311438.5" sn="38.28" a="2178.29" fwhm="0.000547" res="554462.7" algo="FTMS"/>
<pk mz="303.173279" i="1071634.6" sn="7.65" a="375.87" fwhm="0.000480" res="631493.9" algo="FTMS"/>
<pk mz="303.181373" i="1538195.8" sn="12.06" a="662.29" fwhm="0.000476" res="636443.1" algo="FTMS"/>
<pk mz="303.217701" i="7100313.0" sn="64.64" a="3779.09" fwhm="0.000557" res="544161.9" algo="FTMS"/>
<pk mz="304.046263" i="1605010.5" sn="12.69" a="868.71" fwhm="0.000597" res="509601.4" algo="FTMS"/>
<pk mz="304.063217" i="5512213.0" sn="49.63" a="2921.33" fwhm="0.000550" res="552750.0" algo="FTMS"/>
<pk mz="304.094031" i="1152665.5" sn="8.42" a="396.54" fwhm="0.000509" res="597165.1" algo="FTMS"/>
<pk mz="304.103037" i="1405722.9" sn="10.81" a="632.57" fwhm="0.000569" res="534579.6" algo="FTMS"/>
<pk mz="304.103813" i="1353627.0" sn="10.32" a="506.62" fwhm="0.000484" res="628492.8" algo="FTMS"/>
<pk mz="304.140225" i="1257888.4" sn="9.41" a="478.21" fwhm="0.000492" res="618290.7" algo="FTMS"/>
<pk mz="304.148296" i="1556257.6" sn="12.23" a="715.87" fwhm="0.000568" res="535266.0" algo="FTMS"/>
<pk mz="304.221100" i="1232940.5" sn="9.18" a="443.56" fwhm="0.000480" res="633987.4" algo="FTMS"/>
<pk mz="304.881812" i="2866831.8" sn="24.62" a="1522.74" fwhm="0.000557" res="547278.9" algo="FTMS"/>
<pk mz="305.030307" i="2179750.3" sn="18.13" a="1003.88" fwhm="0.000543" res="561276.6" algo="FTMS"/>
<pk mz="305.042492" i="1584168.1" sn="12.50" a="779.11" fwhm="0.000573" res="532464.7" algo="FTMS"/>
<pk mz="305.047214" i="1696680.9" sn="13.56" a="643.81" fwhm="0.000499" res="611086.5" algo="FTMS"/>
<pk mz="305.054622" i="2107562.0" sn="17.44" a="816.38" fwhm="0.000467" res="653574.4" algo="FTMS"/>
<pk mz="305.066647" i="1820843.8" sn="14.73" a="785.59" fwhm="0.000534" res="571578.1" algo="FTMS"/>
<pk mz="305.069928" i="10433708.0" sn="96.15" a="6088.70" fwhm="0.000580" res="526255.3" algo="FTMS"/>
<pk mz="305.078018" i="1118765.5" sn="8.10" a="437.70" fwhm="0.000548" res="556688.6" algo="FTMS"/>
<pk mz="305.079766" i="2472365.8" sn="20.89" a="1146.67" fwhm="0.000536" res="568974.3" algo="FTMS"/>
<pk mz="305.106304" i="2382257.8" sn="20.04" a="1317.77" fwhm="0.000592" res="515713.4" algo="FTMS"/>
<pk mz="305.116128" i="1459123.4" sn="11.31" a="566.46" fwhm="0.000504" res="605454.1" algo="FTMS"/>
<pk mz="305.133891" i="1547062.0" sn="12.14" a="764.97" fwhm="0.000568" res="537188.8" algo="FTMS"/>
<pk mz="305.152495" i="1465016.9" sn="11.37" a="542.05" fwhm="0.000499" res="611379.0" algo="FTMS"/>
<pk mz="305.160561" i="1176506.1" sn="8.64" a="585.71" fwhm="0.000642" res="474966.4" algo="FTMS"/>
<pk mz="305.188188" i="1112254.4" sn="8.03" a="348.02" fwhm="0.000411" res="742374.8" algo="FTMS"/>
<pk mz="305.188885" i="4293822.5" sn="38.11" a="2212.27" fwhm="0.000557" res="548213.2" algo="FTMS"/>
<pk mz="306.025571" i="1100223.6" sn="7.92" a="358.83" fwhm="0.000440" res="696115.4" algo="FTMS"/>
<pk mz="306.045822" i="1161154.8" sn="8.50" a="387.07" fwhm="0.000472" res="649027.1" algo="FTMS"/>
<pk mz="306.061975" i="1288005.3" sn="9.69" a="579.52" fwhm="0.000597" res="512866.2" algo="FTMS"/>
<pk mz="306.073270" i="1704263.0" sn="13.63" a="1010.09" fwhm="0.000682" res="449013.1" algo="FTMS"/>
<pk mz="306.082953" i="1384136.5" sn="10.60" a="654.82" fwhm="0.000602" res="508342.6" algo="FTMS"/>
<pk mz="306.098286" i="1218506.9" sn="9.04" a="594.65" fwhm="0.000606" res="504770.2" algo="FTMS"/>
<pk mz="306.109656" i="2202444.8" sn="18.34" a="1280.00" fwhm="0.000647" res="472931.5" algo="FTMS"/>
<pk mz="306.119443" i="1181646.3" sn="8.69" a="404.84" fwhm="0.000537" res="570202.3" algo="FTMS"/>
<pk mz="306.192274" i="1301849.6" sn="9.83" a="485.22" fwhm="0.000500" res="612920.3" algo="FTMS"/>
<pk mz="306.879790" i="6919622.0" sn="62.93" a="3745.04" fwhm="0.000569" res="539330.7" algo="FTMS"/>
<pk mz="306.993541" i="1128920.3" sn="8.19" a="353.42" fwhm="0.000471" res="651762.9" algo="FTMS"/>
<pk mz="307.009504" i="2212058.8" sn="18.43" a="1098.05" fwhm="0.000601" res="510797.9" algo="FTMS"/>
<pk mz="307.040352" i="1666271.8" sn="13.27" a="864.98" fwhm="0.000621" res="494631.1" algo="FTMS"/>
<pk mz="307.045911" i="3384288.8" sn="29.51" a="1923.03" fwhm="0.000608" res="504870.8" algo="FTMS"/>
<pk mz="307.049153" i="4272097.0" sn="37.90" a="2257.04" fwhm="0.000565" res="543381.8" algo="FTMS"/>
<pk mz="307.051531" i="1055713.5" sn="7.50" a="366.82" fwhm="0.000457" res="671426.6" algo="FTMS"/>
<pk mz="307.070205" i="2142180.5" sn="17.77" a="1006.91" fwhm="0.000564" res="544642.1" algo="FTMS"/>
<pk mz="307.076785" i="1244517.6" sn="9.28" a="468.45" fwhm="0.000530" res="579446.0" algo="FTMS"/>
<pk mz="307.082347" i="1739238.5" sn="13.96" a="714.22" fwhm="0.000503" res="610177.7" algo="FTMS"/>
<pk mz="307.085553" i="4346855.0" sn="38.61" a="2312.17" fwhm="0.000570" res="539134.4" algo="FTMS"/>
<pk mz="307.095394" i="2352360.5" sn="19.75" a="1217.89" fwhm="0.000561" res="547827.3" algo="FTMS"/>
<pk mz="307.113220" i="1118955.4" sn="8.09" a="437.20" fwhm="0.000589" res="521303.4" algo="FTMS"/>
<pk mz="307.121988" i="7253485.0" sn="66.08" a="4474.86" fwhm="0.000620" res="495096.4" algo="FTMS"/>
<pk mz="307.131798" i="1730798.4" sn="13.88" a="678.73" fwhm="0.000484" res="634460.5" algo="FTMS"/>
<pk mz="307.137380" i="1041775.3" sn="7.37" a="537.97" fwhm="0.000654" res="469598.4" algo="FTMS"/>
<pk mz="307.158452" i="1148914.6" sn="8.34" a="322.42" fwhm="0.000432" res="711059.4" algo="FTMS"/>
<pk mz="307.168184" i="1619188.1" sn="12.76" a="718.14" fwhm="0.000530" res="579510.3" algo="FTMS"/>
<pk mz="307.185958" i="1651191.0" sn="13.06" a="660.18" fwhm="0.000483" res="635581.0" algo="FTMS"/>
<pk mz="307.191479" i="2505464.0" sn="21.09" a="1323.04" fwhm="0.000602" res="510509.3" algo="FTMS"/>
<pk mz="307.194896" i="1711864.5" sn="13.63" a="760.81" fwhm="0.000534" res="574852.1" algo="FTMS"/>
<pk mz="307.204512" i="1625466.0" sn="12.82" a="861.38" fwhm="0.000634" res="484374.9" algo="FTMS"/>
<pk mz="308.077647" i="1216007.4" sn="8.96" a="519.31" fwhm="0.000535" res="575647.5" algo="FTMS"/>
<pk mz="308.097853" i="1653898.6" sn="13.08" a="752.74" fwhm="0.000542" res="568823.4" algo="FTMS"/>
<pk mz="308.877748" i="3786507.3" sn="33.14" a="1961.50" fwhm="0.000565" res="546510.5" algo="FTMS"/>
<pk mz="309.025161" i="2265635.8" sn="18.83" a="1036.93" fwhm="0.000533" res="579328.0" algo="FTMS"/>
<pk mz="309.061552" i="4207402.0" sn="37.10" a="2243.65" fwhm="0.000581" res="531839.7" algo="FTMS"/>
<pk mz="309.064783" i="2992682.5" sn="25.67" a="1705.88" fwhm="0.000617" res="500760.5" algo="FTMS"/>
<pk mz="309.072858" i="1028523.8" sn="7.20" a="330.34" fwhm="0.000518" res="596841.5" algo="FTMS"/>
<pk mz="309.092464" i="1154479.1" sn="8.38" a="511.16" fwhm="0.000619" res="499373.4" algo="FTMS"/>
<pk mz="309.097936" i="2192688.0" sn="18.15" a="965.51" fwhm="0.000517" res="597864.9" algo="FTMS"/>
<pk mz="309.101296" i="3235632.5" sn="27.96" a="1762.32" fwhm="0.000599" res="516332.4" algo="FTMS"/>
<pk mz="309.111017" i="2639154.3" sn="22.35" a="1479.96" fwhm="0.000607" res="508924.5" algo="FTMS"/>
<pk mz="309.128896" i="1074613.1" sn="7.63" a="396.50" fwhm="0.000529" res="584074.4" algo="FTMS"/>
<pk mz="309.134345" i="1447094.1" sn="11.14" a="577.88" fwhm="0.000522" res="591800.5" algo="FTMS"/>
<pk mz="309.137741" i="5321526.5" sn="47.57" a="2999.93" fwhm="0.000588" res="525701.8" algo="FTMS"/>
<pk mz="309.147429" i="1718584.3" sn="13.69" a="679.95" fwhm="0.000509" res="606869.1" algo="FTMS"/>
<pk mz="309.152980" i="6347577.0" sn="57.22" a="3521.74" fwhm="0.000589" res="525029.6" algo="FTMS"/>
<pk mz="309.170797" i="2037820.1" sn="16.69" a="971.85" fwhm="0.000517" res="597955.4" algo="FTMS"/>
<pk mz="309.174128" i="3460412.8" sn="30.07" a="1770.62" fwhm="0.000569" res="543069.9" algo="FTMS"/>
<pk mz="309.207149" i="5841730.5" sn="52.47" a="3180.29" fwhm="0.000571" res="541585.9" algo="FTMS"/>
<pk mz="310.020418" i="1053643.5" sn="7.43" a="416.18" fwhm="0.000603" res="514289.5" algo="FTMS"/>
<pk mz="310.028732" i="1064653.0" sn="7.54" a="622.51" fwhm="0.000810" res="382664.0" algo="FTMS"/>
<pk mz="310.056838" i="1916881.8" sn="15.55" a="824.35" fwhm="0.000524" res="591964.4" algo="FTMS"/>
<pk mz="310.069924" i="1175508.0" sn="8.58" a="452.25" fwhm="0.000547" res="566741.2" algo="FTMS"/>
<pk mz="310.156436" i="1013858.8" sn="7.06" a="284.32" fwhm="0.000445" res="696236.7" algo="FTMS"/>
<pk mz="311.004414" i="1655668.6" sn="13.10" a="782.59" fwhm="0.000616" res="505134.2" algo="FTMS"/>
<pk mz="311.040848" i="2559355.0" sn="21.59" a="1265.96" fwhm="0.000581" res="535178.8" algo="FTMS"/>
<pk mz="311.077218" i="4962945.5" sn="44.20" a="2840.49" fwhm="0.000592" res="525873.4" algo="FTMS"/>
<pk mz="311.095910" i="1161604.5" sn="8.45" a="477.89" fwhm="0.000527" res="590202.0" algo="FTMS"/>
<pk mz="311.113628" i="4583559.5" sn="40.63" a="2537.14" fwhm="0.000583" res="534020.9" algo="FTMS"/>
<pk mz="311.126655" i="1140233.9" sn="8.25" a="444.62" fwhm="0.000549" res="566678.9" algo="FTMS"/>
<pk mz="311.132254" i="14427275.0" sn="133.21" a="8600.00" fwhm="0.000608" res="511644.9" algo="FTMS"/>
<pk mz="311.150027" i="3153550.0" sn="27.18" a="1579.24" fwhm="0.000544" res="571444.2" algo="FTMS"/>
<pk mz="311.156872" i="3828367.0" sn="33.53" a="2300.12" fwhm="0.000631" res="493351.1" algo="FTMS"/>
<pk mz="311.162650" i="5382800.0" sn="48.15" a="3427.45" fwhm="0.000652" res="477285.8" algo="FTMS"/>
<pk mz="311.168565" i="470877344.0" z="-1" sn="4426.02" a="282323.75" fwhm="0.000600" res="518791.2" algo="FTMS" component_name="B" deconvoluted_molecular_mass="311.168774" deconvoluted_isotopic_mass="311.168765"/>
<pk mz="311.186428" i="2707348.3" sn="22.99" a="1357.99" fwhm="0.000564" res="551510.4" algo="FTMS"/>
<pk mz="311.222787" i="10676379.0" sn="97.93" a="6341.92" fwhm="0.000602" res="517198.7" algo="FTMS"/>
<pk mz="311.310071" i="1019945.8" sn="7.12" a="502.19" fwhm="0.000696" res="447091.0" algo="FTMS"/>
<pk mz="312.048319" i="16409899.0" z="-1" sn="151.85" a="10414.28" fwhm="0.000615" res="507794.0" algo="FTMS" component_name="AL" deconvoluted_molecular_mass="312.048523" deconvoluted_isotopic_mass="312.048520"/>
<pk mz="312.072489" i="1327279.6" sn="10.00" a="476.78" fwhm="0.000541" res="576750.3" algo="FTMS"/>
<pk mz="312.080600" i="1348657.1" sn="10.21" a="482.59" fwhm="0.000484" res="644509.7" algo="FTMS"/>
<pk mz="312.168079" i="2974528.5" sn="25.50" a="1566.51" fwhm="0.000590" res="528871.5" algo="FTMS"/>
<pk mz="312.171973" i="71656768.0" z="-1" sn="671.44" a="44338.43" fwhm="0.000608" res="513089.8" algo="FTMS" component_name="B" deconvoluted_molecular_mass="311.168774" deconvoluted_isotopic_mass="312.172173"/>
<pk mz="313.020081" i="1014552.6" sn="7.02" a="578.15" fwhm="0.000958" res="326769.8" algo="FTMS"/>
<pk mz="313.051708" i="1367390.3" z="-1" sn="10.33" a="652.55" fwhm="0.000552" res="567595.7" algo="FTMS" component_name="AL" deconvoluted_molecular_mass="312.048523" deconvoluted_isotopic_mass="313.051910"/>
<pk mz="313.056485" i="4688863.0" sn="41.40" a="2664.39" fwhm="0.000594" res="527246.7" algo="FTMS"/>
<pk mz="313.092875" i="4139493.8" sn="36.26" a="2173.23" fwhm="0.000567" res="552171.4" algo="FTMS"/>
<pk mz="313.111534" i="4858857.0" sn="42.99" a="2702.15" fwhm="0.000596" res="525115.2" algo="FTMS"/>
<pk mz="313.129271" i="4692460.0" sn="41.43" a="2736.07" fwhm="0.000591" res="529674.2" algo="FTMS"/>
<pk mz="313.140439" i="1602030.3" sn="12.52" a="769.32" fwhm="0.000565" res="554399.2" algo="FTMS"/>
<pk mz="313.147897" i="4572143.5" sn="40.31" a="2464.22" fwhm="0.000584" res="535875.3" algo="FTMS"/>
<pk mz="313.164445" i="16543219.0" z="-1" sn="152.30" a="10252.87" fwhm="0.000618" res="506802.7" algo="FTMS" component_name="AK" deconvoluted_molecular_mass="313.164652" deconvoluted_isotopic_mass="313.164648"/>
<pk mz="313.165650" i="4436979.0" sn="39.04" a="2557.84" fwhm="0.000591" res="529989.2" algo="FTMS"/>
<pk mz="313.172931" i="1981940.1" sn="16.07" a="1004.59" fwhm="0.000581" res="538988.3" algo="FTMS"/>
<pk mz="313.175325" i="5659636.5" z="-1" sn="50.48" a="3376.31" fwhm="0.000609" res="514433.4" algo="FTMS" component_name="B" deconvoluted_molecular_mass="311.168774" deconvoluted_isotopic_mass="313.175527"/>
<pk mz="313.202055" i="4258809.5" sn="37.38" a="2346.32" fwhm="0.000596" res="525849.7" algo="FTMS"/>
<pk mz="313.238447" i="7681536.0" sn="69.40" a="4354.92" fwhm="0.000586" res="534775.2" algo="FTMS"/>
<pk mz="314.045399" i="4476562.5" sn="39.41" a="2515.43" fwhm="0.000584" res="537474.5" algo="FTMS"/>
<pk mz="314.059914" i="1145365.1" sn="8.25" a="494.56" fwhm="0.000556" res="564516.9" algo="FTMS"/>
<pk mz="314.088181" i="1080474.3" sn="7.64" a="419.44" fwhm="0.000513" res="612251.8" algo="FTMS"/>
<pk mz="314.096233" i="1132827.8" sn="8.13" a="374.10" fwhm="0.000481" res="652769.2" algo="FTMS"/>
<pk mz="314.132654" i="1155746.4" sn="8.34" a="397.08" fwhm="0.000534" res="588519.6" algo="FTMS"/>
<pk mz="314.136855" i="1133091.1" sn="8.13" a="477.85" fwhm="0.000600" res="523369.1" algo="FTMS"/>
<pk mz="314.167821" i="2645672.8" z="-1" sn="22.28" a="1261.64" fwhm="0.000548" res="573729.6" algo="FTMS" component_name="AK" deconvoluted_molecular_mass="313.164652" deconvoluted_isotopic_mass="314.168024"/>
<pk mz="314.168975" i="1051689.0" sn="7.37" a="518.06" fwhm="0.000639" res="491366.1" algo="FTMS"/>
<pk mz="314.172126" i="1037225.6" sn="7.24" a="329.17" fwhm="0.000472" res="665720.4" algo="FTMS"/>
<pk mz="314.241739" i="1423798.4" sn="10.85" a="550.64" fwhm="0.000514" res="611825.4" algo="FTMS"/>
<pk mz="315.054297" i="1744204.3" sn="13.85" a="752.44" fwhm="0.000543" res="580421.4" algo="FTMS"/>
<pk mz="315.072173" i="3684175.5" sn="32.00" a="1881.65" fwhm="0.000552" res="570764.3" algo="FTMS"/>
<pk mz="315.090814" i="1088851.0" sn="7.72" a="458.59" fwhm="0.000625" res="503744.3" algo="FTMS"/>
<pk mz="315.108512" i="4018006.3" sn="35.12" a="2050.12" fwhm="0.000562" res="561048.0" algo="FTMS"/>
<pk mz="315.119844" i="1448792.5" sn="11.08" a="573.25" fwhm="0.000512" res="615265.7" algo="FTMS"/>
<pk mz="315.144954" i="5242717.0" sn="46.58" a="2889.72" fwhm="0.000571" res="551463.1" algo="FTMS"/>
<pk mz="315.156136" i="1124831.3" sn="8.05" a="425.83" fwhm="0.000483" res="652064.5" algo="FTMS"/>
<pk mz="315.181325" i="4716900.0" sn="41.66" a="2517.77" fwhm="0.000578" res="545063.4" algo="FTMS"/>
<pk mz="315.217727" i="4875626.5" sn="43.14" a="2992.36" fwhm="0.000624" res="505415.9" algo="FTMS"/>
<pk mz="315.254115" i="1368049.4" sn="10.33" a="600.92" fwhm="0.000543" res="580379.9" algo="FTMS"/>
<pk mz="315.419416" i="1079440.3" sn="7.63" a="577.05" fwhm="0.000751" res="419801.9" algo="FTMS"/>
<pk mz="316.093916" i="1080590.8" sn="7.64" a="437.03" fwhm="0.000533" res="593600.1" algo="FTMS"/>
<pk mz="316.111856" i="1550738.1" sn="12.04" a="797.13" fwhm="0.000604" res="523089.4" algo="FTMS"/>
<pk mz="316.148269" i="1182105.0" sn="8.59" a="439.73" fwhm="0.000517" res="612082.8" algo="FTMS"/>
<pk mz="316.151362" i="2328857.5" sn="19.32" a="1155.46" fwhm="0.000583" res="541881.2" algo="FTMS"/>
<pk mz="316.221107" i="1212838.8" sn="8.87" a="555.74" fwhm="0.000593" res="533295.9" algo="FTMS"/>
<pk mz="317.030290" i="1888448.4" sn="15.19" a="864.13" fwhm="0.000558" res="567867.6" algo="FTMS"/>
<pk mz="317.033540" i="2172609.0" sn="17.85" a="1006.36" fwhm="0.000549" res="577676.6" algo="FTMS"/>
<pk mz="317.066605" i="1250247.3" sn="9.22" a="491.73" fwhm="0.000506" res="626156.0" algo="FTMS"/>
<pk mz="317.069899" i="1651399.9" sn="12.98" a="778.46" fwhm="0.000559" res="567625.0" algo="FTMS"/>
<pk mz="317.077896" i="1169609.5" sn="8.47" a="502.92" fwhm="0.000574" res="552766.0" algo="FTMS"/>
<pk mz="317.087732" i="1743179.4" sn="13.83" a="1033.48" fwhm="0.000712" res="445328.9" algo="FTMS"/>
<pk mz="317.106319" i="1501390.9" sn="11.57" a="674.88" fwhm="0.000578" res="548621.9" algo="FTMS"/>
<pk mz="317.124174" i="4477650.5" sn="39.42" a="2708.91" fwhm="0.000613" res="517632.6" algo="FTMS"/>
<pk mz="317.152584" i="1843415.8" sn="14.77" a="928.71" fwhm="0.000594" res="533803.6" algo="FTMS"/>
<pk mz="317.160551" i="4304601.5" sn="37.80" a="2677.13" fwhm="0.000643" res="493369.3" algo="FTMS"/>
<pk mz="317.188927" i="1224542.6" sn="8.98" a="455.72" fwhm="0.000534" res="593448.4" algo="FTMS"/>
<pk mz="317.196952" i="2553312.3" sn="21.41" a="1282.68" fwhm="0.000575" res="551457.0" algo="FTMS"/>
<pk mz="317.233373" i="2640615.3" sn="22.23" a="1328.05" fwhm="0.000567" res="559308.1" algo="FTMS"/>
<pk mz="318.045818" i="4825987.5" sn="42.67" a="2974.45" fwhm="0.000624" res="509679.5" algo="FTMS"/>
<pk mz="318.061070" i="4398982.5" sn="38.68" a="2404.08" fwhm="0.000575" res="553166.1" algo="FTMS"/>
<pk mz="318.073326" i="1013768.9" sn="7.01" a="300.96" fwhm="0.000513" res="619589.7" algo="FTMS"/>
<pk mz="318.082357" i="1083274.6" sn="7.66" a="483.89" fwhm="0.000592" res="537023.7" algo="FTMS"/>
<pk mz="318.119384" i="1249937.8" sn="9.22" a="452.99" fwhm="0.000467" res="681202.2" algo="FTMS"/>
<pk mz="318.127545" i="1591443.4" sn="12.41" a="756.54" fwhm="0.000627" res="507268.4" algo="FTMS"/>
<pk mz="318.163945" i="1110938.4" sn="7.92" a="555.63" fwhm="0.000632" res="503147.6" algo="FTMS"/>
<pk mz="319.009570" i="1037119.1" sn="7.19" a="400.69" fwhm="0.000539" res="591840.5" algo="FTMS"/>
<pk mz="319.049195" i="90016328.0" z="-1" sn="835.07" a="57659.20" fwhm="0.000629" res="506951.0" algo="FTMS" component_name="L" deconvoluted_molecular_mass="319.049405" deconvoluted_isotopic_mass="319.049406"/>
<pk mz="319.058143" i="2513736.8" sn="20.92" a="1405.34" fwhm="0.000619" res="515409.9" algo="FTMS"/>
<pk mz="319.085595" i="3412558.0" sn="29.29" a="2133.07" fwhm="0.000657" res="485908.3" algo="FTMS"/>
<pk mz="319.093549" i="1801551.6" sn="14.30" a="899.45" fwhm="0.000614" res="519525.9" algo="FTMS"/>
<pk mz="319.095526" i="1037392.0" sn="7.19" a="363.55" fwhm="0.000513" res="621515.2" algo="FTMS"/>
<pk mz="319.121927" i="2939989.3" sn="24.89" a="1792.25" fwhm="0.000648" res="492558.3" algo="FTMS"/>
<pk mz="319.131804" i="1336663.1" sn="9.97" a="501.36" fwhm="0.000508" res="628636.2" algo="FTMS"/>
<pk mz="319.139843" i="1725784.6" sn="13.59" a="872.36" fwhm="0.000619" res="515709.4" algo="FTMS"/>
<pk mz="319.168154" i="2315614.3" sn="19.08" a="1159.93" fwhm="0.000589" res="541506.5" algo="FTMS"/>
<pk mz="319.176321" i="1451999.9" sn="11.05" a="821.20" fwhm="0.000666" res="478889.3" algo="FTMS"/>
<pk mz="319.204529" i="2148965.3" sn="17.53" a="1063.69" fwhm="0.000603" res="529071.9" algo="FTMS"/>
<pk mz="319.240944" i="7096940.5" sn="63.57" a="4514.38" fwhm="0.000627" res="508752.0" algo="FTMS"/>
<pk mz="320.014629" i="2699269.0" sn="22.65" a="1447.66" fwhm="0.000611" res="524002.4" algo="FTMS"/>
<pk mz="320.041243" i="1462026.4" sn="11.14" a="739.79" fwhm="0.000646" res="495538.4" algo="FTMS"/>
<pk mz="320.052517" i="7678732.5" z="-1" sn="68.98" a="5126.77" fwhm="0.000649" res="493452.7" algo="FTMS" component_name="L" deconvoluted_molecular_mass="319.049405" deconvoluted_isotopic_mass="320.052730"/>
<pk mz="320.058045" i="1408653.8" sn="10.64" a="796.69" fwhm="0.000708" res="452093.6" algo="FTMS"/>
<pk mz="320.061466" i="1813006.4" sn="14.40" a="818.77" fwhm="0.000558" res="573693.2" algo="FTMS"/>
<pk mz="320.088876" i="1537427.9" sn="11.84" a="835.56" fwhm="0.000651" res="491689.2" algo="FTMS"/>
<pk mz="320.098657" i="1253141.8" sn="9.19" a="508.93" fwhm="0.000560" res="571777.8" algo="FTMS"/>
<pk mz="320.135107" i="2020893.0" sn="16.34" a="889.26" fwhm="0.000539" res="593434.9" algo="FTMS"/>
<pk mz="320.190057" i="1471143.9" sn="11.22" a="775.51" fwhm="0.000630" res="508207.3" algo="FTMS"/>
<pk mz="320.244269" i="1306034.6" sn="9.69" a="704.68" fwhm="0.000668" res="479672.0" algo="FTMS"/>
<pk mz="320.840357" i="1427881.5" sn="10.82" a="742.87" fwhm="0.000714" res="449069.1" algo="FTMS"/>
<pk mz="321.009160" i="3652043.3" sn="31.51" a="2015.88" fwhm="0.000609" res="526813.7" algo="FTMS"/>
<pk mz="321.025216" i="2437838.5" sn="20.22" a="1290.11" fwhm="0.000586" res="548263.7" algo="FTMS"/>
<pk mz="321.053454" i="2156756.0" sn="17.60" a="1020.14" fwhm="0.000558" res="575319.2" algo="FTMS"/>
<pk mz="321.055916" i="1060692.6" z="-1" sn="7.40" a="561.09" fwhm="0.000790" res="406566.6" algo="FTMS" component_name="L" deconvoluted_molecular_mass="319.049405" deconvoluted_isotopic_mass="321.056130"/>
<pk mz="321.062398" i="5939158.0" sn="52.79" a="4022.66" fwhm="0.000692" res="463958.8" algo="FTMS"/>
<pk mz="321.064832" i="4142550.5" sn="36.08" a="2254.99" fwhm="0.000585" res="548739.4" algo="FTMS"/>
<pk mz="321.072840" i="2592728.0" sn="21.66" a="1375.30" fwhm="0.000625" res="513727.4" algo="FTMS"/>
<pk mz="321.098022" i="1127389.0" sn="8.02" a="528.41" fwhm="0.000616" res="521380.7" algo="FTMS"/>
<pk mz="321.101227" i="4369885.5" sn="38.19" a="2633.43" fwhm="0.000638" res="503626.8" algo="FTMS"/>
<pk mz="321.109166" i="1040095.3" sn="7.21" a="398.80" fwhm="0.000528" res="607663.6" algo="FTMS"/>
<pk mz="321.110945" i="2316511.5" sn="19.09" a="1271.75" fwhm="0.000654" res="490851.7" algo="FTMS"/>
<pk mz="321.134443" i="1198820.4" sn="8.69" a="541.94" fwhm="0.000588" res="546529.7" algo="FTMS"/>
<pk mz="321.137651" i="10042341.0" sn="90.97" a="6404.18" fwhm="0.000639" res="502215.8" algo="FTMS"/>
<pk mz="321.147409" i="4099047.0" sn="35.67" a="2373.02" fwhm="0.000622" res="515947.1" algo="FTMS"/>
<pk mz="321.183833" i="6354926.0" sn="56.66" a="3824.09" fwhm="0.000626" res="513019.6" algo="FTMS"/>
<pk mz="321.201492" i="1277297.8" sn="9.42" a="606.25" fwhm="0.000652" res="492529.9" algo="FTMS"/>
<pk mz="321.210518" i="1865459.6" sn="14.89" a="1048.10" fwhm="0.000657" res="488716.5" algo="FTMS"/>
<pk mz="321.238002" i="2492665.0" sn="20.72" a="1249.06" fwhm="0.000580" res="553626.1" algo="FTMS"/>
<pk mz="322.056816" i="1388062.3" sn="10.45" a="715.58" fwhm="0.000690" res="466913.2" algo="FTMS"/>
<pk mz="322.093197" i="1927077.6" sn="15.46" a="959.07" fwhm="0.000583" res="552869.0" algo="FTMS"/>
<pk mz="322.132962" i="1126701.6" sn="8.01" a="655.83" fwhm="0.000741" res="434686.4" algo="FTMS"/>
<pk mz="322.140956" i="1624751.3" sn="12.65" a="798.73" fwhm="0.000612" res="526219.1" algo="FTMS"/>
<pk mz="322.150794" i="1203761.3" sn="8.73" a="472.92" fwhm="0.000584" res="551527.8" algo="FTMS"/>
<pk mz="322.187214" i="1675448.6" sn="13.12" a="734.15" fwhm="0.000565" res="570206.4" algo="FTMS"/>
<pk mz="322.241495" i="1027139.6" sn="7.09" a="557.13" fwhm="0.000913" res="353071.4" algo="FTMS"/>
<pk mz="322.838282" i="1073469.0" sn="7.52" a="361.36" fwhm="0.000550" res="586794.3" algo="FTMS"/>
<pk mz="323.004477" i="1301983.0" sn="9.64" a="579.63" fwhm="0.000610" res="529184.1" algo="FTMS"/>
<pk mz="323.007063" i="3303775.5" sn="28.27" a="1963.80" fwhm="0.000654" res="493523.4" algo="FTMS"/>
<pk mz="323.038524" i="1917541.9" sn="15.37" a="1129.04" fwhm="0.000803" res="402047.2" algo="FTMS"/>
<pk mz="323.040821" i="3622246.5" sn="31.23" a="2040.10" fwhm="0.000611" res="528960.2" algo="FTMS"/>
<pk mz="323.077193" i="2621805.8" sn="21.92" a="1340.05" fwhm="0.000596" res="541694.3" algo="FTMS"/>
<pk mz="323.080492" i="2512494.5" sn="20.91" a="1472.34" fwhm="0.000660" res="489366.5" algo="FTMS"/>
<pk mz="323.090374" i="1871984.5" sn="14.95" a="1029.98" fwhm="0.000608" res="531754.4" algo="FTMS"/>
<pk mz="323.108016" i="1097588.1" sn="7.74" a="355.95" fwhm="0.000492" res="656492.7" algo="FTMS"/>
<pk mz="323.113689" i="2019189.3" sn="16.32" a="1085.70" fwhm="0.000640" res="505062.9" algo="FTMS"/>
<pk mz="323.117010" i="2800758.0" sn="23.59" a="1711.38" fwhm="0.000654" res="494108.8" algo="FTMS"/>
<pk mz="323.126690" i="2664568.0" sn="22.32" a="1447.24" fwhm="0.000610" res="529584.2" algo="FTMS"/>
<pk mz="323.144508" i="1432187.6" sn="10.85" a="656.87" fwhm="0.000589" res="548259.6" algo="FTMS"/>
<pk mz="323.163096" i="2838911.5" sn="23.94" a="1518.85" fwhm="0.000597" res="541206.2" algo="FTMS"/>
<pk mz="323.168677" i="3782528.5" sn="32.72" a="2335.93" fwhm="0.000633" res="510563.4" algo="FTMS"/>
<pk mz="323.180827" i="2281859.0" sn="18.76" a="1364.59" fwhm="0.000685" res="471525.3" algo="FTMS"/>
<pk mz="323.186393" i="2075012.1" sn="16.84" a="1172.66" fwhm="0.000670" res="482710.1" algo="FTMS"/>
<pk mz="323.189959" i="1022212.9" sn="7.04" a="520.04" fwhm="0.000769" res="420072.8" algo="FTMS"/>
<pk mz="323.199445" i="2816134.8" sn="23.73" a="1700.12" fwhm="0.000650" res="497430.2" algo="FTMS"/>
<pk mz="324.036122" i="1234482.8" sn="9.01" a="493.85" fwhm="0.000537" res="603717.9" algo="FTMS"/>
<pk mz="324.044192" i="1047476.4" sn="7.27" a="508.08" fwhm="0.000687" res="471671.6" algo="FTMS"/>
<pk mz="324.072448" i="1645370.3" sn="12.84" a="942.52" fwhm="0.000640" res="506757.4" algo="FTMS"/>
<pk mz="324.085563" i="1747005.0" sn="13.78" a="948.04" fwhm="0.000651" res="498078.0" algo="FTMS"/>
<pk mz="325.020091" i="1506814.5" sn="11.48" a="714.69" fwhm="0.000572" res="568224.9" algo="FTMS"/>
<pk mz="325.051661" i="1085189.1" sn="7.58" a="359.26" fwhm="0.000507" res="641231.3" algo="FTMS"/>
<pk mz="325.056533" i="3268870.3" sn="27.78" a="1984.79" fwhm="0.000637" res="510078.4" algo="FTMS"/>
<pk mz="325.092904" i="3706125.8" sn="31.83" a="2094.21" fwhm="0.000617" res="526976.1" algo="FTMS"/>
<pk mz="325.105902" i="1601552.4" sn="12.36" a="726.56" fwhm="0.000565" res="574969.2" algo="FTMS"/>
<pk mz="325.123749" i="1407124.1" sn="10.56" a="652.54" fwhm="0.000606" res="536231.2" algo="FTMS"/>
<pk mz="325.129323" i="2520085.3" sn="20.85" a="1355.36" fwhm="0.000605" res="537310.2" algo="FTMS"/>
<pk mz="325.132646" i="1551382.0" sn="11.89" a="725.17" fwhm="0.000604" res="537873.0" algo="FTMS"/>
<pk mz="325.142376" i="1103896.0" sn="7.75" a="388.73" fwhm="0.000544" res="597324.3" algo="FTMS"/>
<pk mz="325.147892" i="23682842.0" z="-1" sn="216.65" a="15735.68" fwhm="0.000665" res="489117.5" algo="FTMS" component_name="r" deconvoluted_molecular_mass="325.148180" deconvoluted_isotopic_mass="325.148113"/>
<pk mz="325.160134" i="1299867.8" sn="9.57" a="613.76" fwhm="0.000623" res="522295.3" algo="FTMS"/>
<pk mz="325.165586" i="2035228.9" sn="16.37" a="939.47" fwhm="0.000543" res="599100.5" algo="FTMS"/>
<pk mz="325.169035" i="1054493.5" sn="7.30" a="498.58" fwhm="0.000646" res="503299.8" algo="FTMS"/>
<pk mz="325.171477" i="2931486.0" sn="24.66" a="1961.89" fwhm="0.000720" res="451827.9" algo="FTMS"/>
<pk mz="325.177792" i="3145247.5" sn="26.64" a="2133.65" fwhm="0.000752" res="432338.0" algo="FTMS"/>
<pk mz="325.178773" i="1168415.6" sn="8.35" a="487.71" fwhm="0.000578" res="562858.8" algo="FTMS"/>
<pk mz="325.184261" i="335548192.0" z="-1" sn="3102.02" a="217929.36" fwhm="0.000661" res="491881.0" algo="FTMS" component_name="D" deconvoluted_molecular_mass="325.184488" deconvoluted_isotopic_mass="325.184482"/>
<pk mz="325.196605" i="1089891.3" sn="7.62" a="561.75" fwhm="0.000845" res="385019.6" algo="FTMS"/>
<pk mz="325.202039" i="6365988.5" sn="56.44" a="4098.61" fwhm="0.000656" res="495650.6" algo="FTMS"/>
<pk mz="325.238360" i="1690412.0" sn="13.18" a="878.62" fwhm="0.000615" res="528715.6" algo="FTMS"/>
<pk mz="326.059790" i="1267287.6" sn="9.26" a="672.09" fwhm="0.000738" res="442041.9" algo="FTMS"/>
<pk mz="326.151243" i="4265451.0" z="-1" sn="37.00" a="2669.56" fwhm="0.000655" res="498138.9" algo="FTMS" component_name="r" deconvoluted_molecular_mass="325.148180" deconvoluted_isotopic_mass="326.151466"/>
<pk mz="326.183713" i="2747889.8" sn="22.96" a="1522.68" fwhm="0.000646" res="504559.7" algo="FTMS"/>
<pk mz="326.187644" i="56373236.0" z="-1" sn="519.10" a="39597.64" fwhm="0.000670" res="487155.7" algo="FTMS" component_name="D" deconvoluted_molecular_mass="325.184488" deconvoluted_isotopic_mass="326.187866"/>
<pk mz="327.035860" i="1145637.0" sn="8.13" a="530.00" fwhm="0.000623" res="524706.9" algo="FTMS"/>
<pk mz="327.072135" i="3474604.8" sn="29.68" a="2057.10" fwhm="0.000654" res="500043.2" algo="FTMS"/>
<pk mz="327.108551" i="4333236.5" sn="37.63" a="2706.76" fwhm="0.000673" res="485844.1" algo="FTMS"/>
<pk mz="327.127159" i="3495096.3" sn="29.87" a="1955.46" fwhm="0.000624" res="524453.6" algo="FTMS"/>
<pk mz="327.144952" i="4426428.0" sn="38.49" a="2700.63" fwhm="0.000652" res="501513.2" algo="FTMS"/>
<pk mz="327.156185" i="1177918.5" z="-1" sn="8.43" a="498.04" fwhm="0.000574" res="569726.5" algo="FTMS" component_name="r" deconvoluted_molecular_mass="325.148180" deconvoluted_isotopic_mass="327.156409"/>
<pk mz="327.163546" i="9850048.0" sn="88.67" a="6580.70" fwhm="0.000671" res="487521.2" algo="FTMS"/>
<pk mz="327.180067" i="12120260.0" sn="109.67" a="8194.95" fwhm="0.000672" res="486908.6" algo="FTMS"/>
<pk mz="327.181283" i="3471555.8" sn="29.65" a="2184.73" fwhm="0.000708" res="461796.4" algo="FTMS"/>
<pk mz="327.191026" i="5008582.0" z="-1" sn="43.87" a="3149.52" fwhm="0.000664" res="493114.7" algo="FTMS" component_name="D" deconvoluted_molecular_mass="325.184488" deconvoluted_isotopic_mass="327.191250"/>
<pk mz="327.217677" i="31383756.0" z="-1" sn="287.90" a="21127.79" fwhm="0.000673" res="486227.0" algo="FTMS" component_name="j" deconvoluted_molecular_mass="327.217912" deconvoluted_isotopic_mass="327.217902"/>
<pk mz="328.075532" i="1052545.4" sn="7.27" a="350.74" fwhm="0.000544" res="602778.3" algo="FTMS"/>
<pk mz="328.103716" i="1350279.4" sn="10.03" a="691.57" fwhm="0.000674" res="486584.0" algo="FTMS"/>
<pk mz="328.130572" i="1136397.1" sn="8.05" a="488.07" fwhm="0.000605" res="542279.1" algo="FTMS"/>
<pk mz="328.151383" i="1556881.5" sn="11.94" a="745.37" fwhm="0.000586" res="559545.0" algo="FTMS"/>
<pk mz="328.166926" i="1228948.8" sn="8.90" a="541.16" fwhm="0.000575" res="570837.9" algo="FTMS"/>
<pk mz="328.183448" i="2045848.3" sn="16.46" a="1112.59" fwhm="0.000614" res="534238.0" algo="FTMS"/>
<pk mz="328.221085" i="5809568.5" z="-1" sn="51.28" a="3747.36" fwhm="0.000675" res="486022.0" algo="FTMS" component_name="j" deconvoluted_molecular_mass="327.217912" deconvoluted_isotopic_mass="328.221311"/>
<pk mz="329.051463" i="2770513.5" sn="23.16" a="1612.32" fwhm="0.000654" res="503096.6" algo="FTMS"/>
<pk mz="329.087825" i="4390489.5" sn="38.15" a="2567.16" fwhm="0.000616" res="534650.1" algo="FTMS"/>
<pk mz="329.124166" i="5746273.0" sn="50.70" a="3701.00" fwhm="0.000677" res="486427.7" algo="FTMS"/>
<pk mz="329.135401" i="2150499.5" sn="17.43" a="1384.68" fwhm="0.000737" res="446637.1" algo="FTMS"/>
<pk mz="329.152539" i="25494120.0" z="-1" sn="233.40" a="17487.24" fwhm="0.000665" res="495085.1" algo="FTMS" component_name="p" deconvoluted_molecular_mass="329.152760" deconvoluted_isotopic_mass="329.152766"/>
<pk mz="329.160590" i="7047785.0" sn="62.74" a="4324.24" fwhm="0.000636" res="517253.2" algo="FTMS"/>
<pk mz="329.188894" i="3368559.0" sn="28.70" a="1988.70" fwhm="0.000640" res="514012.8" algo="FTMS"/>
<pk mz="329.197002" i="3236976.8" sn="27.48" a="1740.31" fwhm="0.000586" res="561412.8" algo="FTMS"/>
<pk mz="329.233353" i="45503096.0" z="-1" sn="418.52" a="30613.12" fwhm="0.000670" res="491430.5" algo="FTMS" component_name="a" deconvoluted_molecular_mass="329.233587" deconvoluted_isotopic_mass="329.233581"/>
<pk mz="330.073310" i="1456044.6" sn="11.00" a="748.99" fwhm="0.000672" res="491175.0" algo="FTMS"/>
<pk mz="330.091013" i="1261616.5" sn="9.20" a="477.22" fwhm="0.000612" res="539195.7" algo="FTMS"/>
<pk mz="330.127660" i="1138232.4" sn="8.06" a="637.23" fwhm="0.000773" res="426937.4" algo="FTMS"/>
<pk mz="330.155841" i="4777790.5" z="-1" sn="41.73" a="2964.61" fwhm="0.000664" res="496851.7" algo="FTMS" component_name="p" deconvoluted_molecular_mass="329.152760" deconvoluted_isotopic_mass="330.156070"/>
<pk mz="330.163955" i="1086144.3" sn="7.58" a="482.27" fwhm="0.000591" res="558305.4" algo="FTMS"/>
<pk mz="330.166993" i="1955136.9" sn="15.62" a="1016.21" fwhm="0.000630" res="524411.2" algo="FTMS"/>
<pk mz="330.236731" i="9425744.0" z="-1" sn="84.74" a="6176.54" fwhm="0.000673" res="490486.9" algo="FTMS" component_name="a" deconvoluted_molecular_mass="329.233587" deconvoluted_isotopic_mass="330.236960"/>
<pk mz="331.045999" i="1498110.5" sn="11.32" a="732.02" fwhm="0.000643" res="514684.6" algo="FTMS"/>
<pk mz="331.049154" i="2666495.3" sn="22.07" a="1492.98" fwhm="0.000640" res="517299.1" algo="FTMS"/>
<pk mz="331.057167" i="1111424.9" sn="7.76" a="472.26" fwhm="0.000644" res="513903.1" algo="FTMS"/>
<pk mz="331.067096" i="1328643.0" sn="9.76" a="625.82" fwhm="0.000607" res="545637.1" algo="FTMS"/>
<pk mz="331.082312" i="1484422.3" sn="11.20" a="831.09" fwhm="0.000689" res="480285.8" algo="FTMS"/>
<pk mz="331.095399" i="1288457.1" sn="9.39" a="673.38" fwhm="0.000717" res="461558.9" algo="FTMS"/>
<pk mz="331.103479" i="2594827.0" sn="21.41" a="1594.42" fwhm="0.000668" res="495740.4" algo="FTMS"/>
<pk mz="331.114711" i="2326797.3" sn="18.94" a="1410.14" fwhm="0.000663" res="499716.8" algo="FTMS"/>
<pk mz="331.131850" i="1144977.0" sn="8.07" a="567.55" fwhm="0.000700" res="472860.3" algo="FTMS"/>
<pk mz="331.139858" i="5189650.5" sn="45.28" a="3391.46" fwhm="0.000689" res="480936.6" algo="FTMS"/>
<pk mz="331.149545" i="7828501.0" sn="69.55" a="5474.88" fwhm="0.000685" res="483702.3" algo="FTMS"/>
<pk mz="331.168120" i="1385752.9" sn="10.29" a="718.04" fwhm="0.000785" res="421924.3" algo="FTMS"/>
<pk mz="331.176253" i="4609562.5" sn="39.94" a="3030.22" fwhm="0.000690" res="480081.0" algo="FTMS"/>
<pk mz="331.186094" i="1192604.8" sn="8.51" a="485.31" fwhm="0.000591" res="560152.2" algo="FTMS"/>
<pk mz="331.204530" i="3155488.8" sn="26.57" a="1845.74" fwhm="0.000648" res="511259.7" algo="FTMS"/>
<pk mz="331.212595" i="2229026.5" sn="18.04" a="1435.68" fwhm="0.000734" res="451271.0" algo="FTMS"/>
<pk mz="331.248980" i="4694058.5" sn="40.72" a="2930.20" fwhm="0.000673" res="492401.3" algo="FTMS"/>
<pk mz="331.941754" i="1045184.5" sn="7.15" a="501.65" fwhm="0.000688" res="482641.8" algo="FTMS"/>
<pk mz="332.041161" i="1203670.0" sn="8.61" a="604.93" fwhm="0.000660" res="502957.9" algo="FTMS"/>
<pk mz="332.052531" i="2422488.5" sn="19.82" a="1490.28" fwhm="0.000695" res="477806.9" algo="FTMS"/>
<pk mz="332.061430" i="3288282.5" sn="27.79" a="2053.44" fwhm="0.000684" res="485205.6" algo="FTMS"/>
<pk mz="332.077525" i="1513950.0" sn="11.47" a="763.05" fwhm="0.000629" res="527800.4" algo="FTMS"/>
<pk mz="332.088904" i="1216224.4" sn="8.73" a="431.06" fwhm="0.000548" res="606363.4" algo="FTMS"/>
<pk mz="332.098768" i="1363554.6" sn="10.08" a="720.51" fwhm="0.000662" res="501710.4" algo="FTMS"/>
<pk mz="332.143193" i="1614060.3" sn="12.39" a="828.59" fwhm="0.000662" res="502034.4" algo="FTMS"/>
<pk mz="332.146350" i="1429996.9" sn="10.69" a="719.48" fwhm="0.000633" res="524551.8" algo="FTMS"/>
<pk mz="332.152964" i="1533422.4" sn="11.64" a="816.11" fwhm="0.000648" res="512502.5" algo="FTMS"/>
<pk mz="332.173920" i="2174707.0" sn="17.54" a="1308.48" fwhm="0.000664" res="499953.0" algo="FTMS"/>
<pk mz="332.982470" i="1217058.9" sn="8.73" a="604.76" fwhm="0.000631" res="527835.0" algo="FTMS"/>
<pk mz="333.025182" i="2325932.3" sn="18.93" a="1207.35" fwhm="0.000588" res="566302.0" algo="FTMS"/>
<pk mz="333.055892" i="1309234.9" sn="9.58" a="649.42" fwhm="0.000733" res="454142.5" algo="FTMS"/>
<pk mz="333.064831" i="54105524.0" z="-1" sn="495.21" a="37975.43" fwhm="0.000693" res="480634.5" algo="FTMS" component_name="U" deconvoluted_molecular_mass="333.065296" deconvoluted_isotopic_mass="333.065065"/>
<pk mz="333.074665" i="1202999.0" sn="8.60" a="611.69" fwhm="0.000849" res="392189.7" algo="FTMS"/>
<pk mz="333.097885" i="1144124.0" sn="8.06" a="456.57" fwhm="0.000572" res="582685.8" algo="FTMS"/>
<pk mz="333.101264" i="3982268.8" sn="34.17" a="2586.33" fwhm="0.000687" res="485199.3" algo="FTMS"/>
<pk mz="333.111026" i="5327295.0" sn="46.54" a="3517.00" fwhm="0.000686" res="485352.2" algo="FTMS"/>
<pk mz="333.119122" i="1529536.6" sn="11.61" a="718.25" fwhm="0.000581" res="573757.8" algo="FTMS"/>
<pk mz="333.134303" i="1208772.0" sn="8.66" a="702.87" fwhm="0.000705" res="472486.3" algo="FTMS"/>
<pk mz="333.147397" i="1663174.8" sn="12.84" a="841.71" fwhm="0.000625" res="532773.9" algo="FTMS"/>
<pk mz="333.155490" i="2199496.5" sn="17.77" a="1202.19" fwhm="0.000643" res="518316.7" algo="FTMS"/>
<pk mz="333.183802" i="2192078.8" sn="17.70" a="1385.82" fwhm="0.000749" res="444804.8" algo="FTMS"/>
<pk mz="333.191903" i="1225552.5" sn="8.81" a="644.67" fwhm="0.000655" res="508322.2" algo="FTMS"/>
<pk mz="333.201610" i="1560530.6" sn="11.89" a="755.32" fwhm="0.000600" res="555159.9" algo="FTMS"/>
<pk mz="333.220195" i="3490774.8" sn="29.65" a="2036.61" fwhm="0.000655" res="508943.7" algo="FTMS"/>
<pk mz="334.020540" i="1371653.5" sn="10.15" a="695.36" fwhm="0.000661" res="505194.0" algo="FTMS"/>
<pk mz="334.056839" i="3666573.5" sn="31.26" a="2240.86" fwhm="0.000665" res="502103.6" algo="FTMS"/>
<pk mz="334.068181" i="6532752.0" z="-1" sn="57.63" a="4442.23" fwhm="0.000706" res="473055.7" algo="FTMS" component_name="U" deconvoluted_molecular_mass="333.065296" deconvoluted_isotopic_mass="334.068416"/>
<pk mz="334.104544" i="1750679.9" sn="13.64" a="927.82" fwhm="0.000641" res="521061.2" algo="FTMS"/>
<pk mz="334.114352" i="1701530.0" sn="13.19" a="693.75" fwhm="0.000526" res="635380.2" algo="FTMS"/>
<pk mz="334.874765" i="1190336.6" sn="8.48" a="598.79" fwhm="0.000631" res="530671.4" algo="FTMS"/>
<pk mz="334.988405" i="2792025.5" sn="23.22" a="1699.03" fwhm="0.000710" res="471705.5" algo="FTMS"/>
<pk mz="335.004473" i="1636189.0" sn="12.58" a="1036.29" fwhm="0.000837" res="400395.7" algo="FTMS"/>
<pk mz="335.040842" i="2910053.0" sn="24.30" a="1721.39" fwhm="0.000643" res="521093.7" algo="FTMS"/>
<pk mz="335.044094" i="4549478.0" sn="39.38" a="2952.50" fwhm="0.000696" res="481504.0" algo="FTMS"/>
<pk mz="335.052063" i="2421607.5" sn="19.81" a="1372.11" fwhm="0.000671" res="499118.3" algo="FTMS"/>
<pk mz="335.053935" i="1294055.9" sn="9.44" a="676.12" fwhm="0.000647" res="518014.8" algo="FTMS"/>
<pk mz="335.077254" i="3351917.0" z="-1" sn="28.37" a="2113.02" fwhm="0.000691" res="484741.4" algo="FTMS" component_name="U" deconvoluted_molecular_mass="333.065296" deconvoluted_isotopic_mass="335.077491"/>
<pk mz="335.080501" i="3124077.8" sn="26.27" a="2003.44" fwhm="0.000714" res="469107.4" algo="FTMS"/>
<pk mz="335.088473" i="2814831.5" sn="23.43" a="1733.19" fwhm="0.000701" res="478177.1" algo="FTMS"/>
<pk mz="335.090388" i="1549679.9" sn="11.79" a="844.43" fwhm="0.000654" res="512684.9" algo="FTMS"/>
<pk mz="335.108100" i="2111347.8" sn="16.95" a="1179.29" fwhm="0.000647" res="518294.4" algo="FTMS"/>
<pk mz="335.113639" i="1091701.0" sn="7.58" a="502.23" fwhm="0.000631" res="530994.0" algo="FTMS"/>
<pk mz="335.116897" i="3055989.8" sn="25.64" a="1810.64" fwhm="0.000671" res="499448.6" algo="FTMS"/>
<pk mz="335.126661" i="3095415.8" sn="26.01" a="2095.93" fwhm="0.000726" res="461704.9" algo="FTMS"/>
<pk mz="335.153380" i="2124413.8" sn="17.07" a="1294.90" fwhm="0.000696" res="481763.0" algo="FTMS"/>
<pk mz="335.163057" i="2322815.8" sn="18.90" a="1414.22" fwhm="0.000712" res="471045.6" algo="FTMS"/>
<pk mz="335.180903" i="1040515.8" sn="7.10" a="449.65" fwhm="0.000633" res="529159.2" algo="FTMS"/>
<pk mz="335.199451" i="4496264.0" sn="38.89" a="2827.96" fwhm="0.000676" res="495985.8" algo="FTMS"/>
<pk mz="335.222728" i="2383757.0" sn="19.46" a="1416.89" fwhm="0.000656" res="511059.0" algo="FTMS"/>
<pk mz="336.036073" i="1184063.6" sn="8.42" a="624.18" fwhm="0.000668" res="503211.7" algo="FTMS"/>
<pk mz="336.044236" i="1135681.5" sn="7.98" a="497.54" fwhm="0.000585" res="574579.1" algo="FTMS"/>
<pk mz="336.072465" i="1710151.6" z="-1" sn="13.26" a="1033.85" fwhm="0.000700" res="480221.3" algo="FTMS" component_name="U" deconvoluted_molecular_mass="333.065296" deconvoluted_isotopic_mass="336.072703"/>
<pk mz="336.083868" i="1182794.3" sn="8.41" a="537.44" fwhm="0.000633" res="531127.9" algo="FTMS"/>
<pk mz="336.093562" i="1209036.4" sn="8.65" a="669.38" fwhm="0.000736" res="456918.0" algo="FTMS"/>
<pk mz="336.108856" i="3819087.8" sn="32.66" a="2390.15" fwhm="0.000688" res="488790.1" algo="FTMS"/>
<pk mz="336.129957" i="1457236.4" sn="10.94" a="718.30" fwhm="0.000669" res="502544.0" algo="FTMS"/>
<pk mz="336.986387" i="2614033.0" sn="21.57" a="1559.71" fwhm="0.000663" res="508186.9" algo="FTMS"/>
<pk mz="337.020139" i="1864728.4" sn="14.68" a="1266.47" fwhm="0.000782" res="430762.7" algo="FTMS"/>
<pk mz="337.056504" i="3516704.3" sn="29.88" a="2265.82" fwhm="0.000696" res="484061.0" algo="FTMS"/>
<pk mz="337.059767" i="7709985.0" sn="68.45" a="5470.87" fwhm="0.000721" res="467472.0" algo="FTMS"/>
<pk mz="337.092876" i="3152168.3" sn="26.52" a="2031.64" fwhm="0.000736" res="458073.5" algo="FTMS"/>
<pk mz="337.096141" i="4720425.0" sn="40.69" a="3339.82" fwhm="0.000741" res="454909.1" algo="FTMS"/>
<pk mz="337.105952" i="2620715.3" sn="21.50" a="1548.14" fwhm="0.000677" res="497950.0" algo="FTMS"/>
<pk mz="337.129285" i="2554672.5" sn="20.90" a="1387.79" fwhm="0.000634" res="531448.3" algo="FTMS"/>
<pk mz="337.142347" i="3425075.3" sn="28.85" a="1980.00" fwhm="0.000641" res="526313.9" algo="FTMS"/>
<pk mz="337.165681" i="1314872.4" sn="9.56" a="684.03" fwhm="0.000668" res="504660.8" algo="FTMS"/>
<pk mz="337.178761" i="2967355.3" sn="24.67" a="1750.25" fwhm="0.000686" res="491354.9" algo="FTMS"/>
<pk mz="337.184323" i="1755964.5" sn="13.59" a="849.76" fwhm="0.000612" res="550510.4" algo="FTMS"/>
<pk mz="337.196527" i="1212223.3" sn="8.62" a="453.33" fwhm="0.000544" res="620075.0" algo="FTMS"/>
<pk mz="337.202204" i="1175104.5" sn="8.29" a="512.80" fwhm="0.000626" res="538314.3" algo="FTMS"/>
<pk mz="337.205410" i="4057921.3" sn="34.63" a="2956.21" fwhm="0.000729" res="462792.3" algo="FTMS"/>
<pk mz="337.215102" i="1894211.3" sn="14.86" a="1030.08" fwhm="0.000692" res="487429.9" algo="FTMS"/>
<pk mz="338.051807" i="1714171.9" sn="13.21" a="995.90" fwhm="0.000704" res="479959.5" algo="FTMS"/>
<pk mz="338.088136" i="1542403.9" sn="11.64" a="864.80" fwhm="0.000668" res="506456.4" algo="FTMS"/>
<pk mz="338.208844" i="1042078.5" sn="7.07" a="416.61" fwhm="0.000574" res="589005.3" algo="FTMS"/>
<pk mz="338.887384" i="1309492.3" sn="9.51" a="620.40" fwhm="0.000648" res="523089.9" algo="FTMS"/>
<pk mz="339.035841" i="2486741.0" sn="20.27" a="1545.06" fwhm="0.000695" res="487835.9" algo="FTMS"/>
<pk mz="339.072199" i="3036381.0" sn="25.29" a="1956.60" fwhm="0.000691" res="490945.2" algo="FTMS"/>
<pk mz="339.075288" i="1355613.8" sn="9.93" a="777.70" fwhm="0.000692" res="490252.2" algo="FTMS"/>
<pk mz="339.108558" i="3039973.3" sn="25.33" a="1861.61" fwhm="0.000670" res="506430.1" algo="FTMS"/>
<pk mz="339.111877" i="1653221.9" sn="12.65" a="843.21" fwhm="0.000658" res="515469.5" algo="FTMS"/>
<pk mz="339.121566" i="2115560.0" sn="16.88" a="1237.65" fwhm="0.000725" res="467884.9" algo="FTMS"/>
<pk mz="339.127099" i="1595625.3" sn="12.13" a="1024.59" fwhm="0.000778" res="435624.5" algo="FTMS"/>
<pk mz="339.139425" i="1276780.0" sn="9.21" a="651.81" fwhm="0.000665" res="509682.4" algo="FTMS"/>
<pk mz="339.144929" i="2076909.1" sn="16.52" a="1219.19" fwhm="0.000706" res="480421.2" algo="FTMS"/>
<pk mz="339.148348" i="1193198.0" sn="8.45" a="549.27" fwhm="0.000679" res="499587.8" algo="FTMS"/>
<pk mz="339.157989" i="2133744.0" sn="17.04" a="1266.47" fwhm="0.000692" res="490331.7" algo="FTMS"/>
<pk mz="339.163555" i="11709169.0" sn="104.56" a="8536.96" fwhm="0.000730" res="464419.7" algo="FTMS"/>
<pk mz="339.175742" i="1049588.0" sn="7.13" a="386.58" fwhm="0.000522" res="649292.8" algo="FTMS"/>
<pk mz="339.181272" i="2248949.3" sn="18.10" a="1436.30" fwhm="0.000706" res="480676.5" algo="FTMS"/>
<pk mz="339.186001" i="1180278.3" sn="8.33" a="617.46" fwhm="0.000720" res="470850.9" algo="FTMS"/>
<pk mz="339.199913" i="157981440.0" z="-1" sn="1441.51" a="113067.90" fwhm="0.000718" res="472478.9" algo="FTMS" component_name="H" deconvoluted_molecular_mass="339.200166" deconvoluted_isotopic_mass="339.200157"/>
<pk mz="339.217706" i="1655805.3" sn="12.68" a="938.54" fwhm="0.000734" res="461944.2" algo="FTMS"/>
<pk mz="340.067393" i="1455033.0" sn="10.84" a="680.25" fwhm="0.000620" res="548794.1" algo="FTMS"/>
<pk mz="340.111990" i="1107522.9" sn="7.66" a="484.61" fwhm="0.000614" res="553515.3" algo="FTMS"/>
<pk mz="340.151405" i="1116875.5" sn="7.75" a="533.67" fwhm="0.000782" res="434815.5" algo="FTMS"/>
<pk mz="340.166938" i="2153167.0" sn="17.22" a="1340.93" fwhm="0.000718" res="473470.1" algo="FTMS"/>
<pk mz="340.199460" i="1039190.2" sn="7.04" a="449.91" fwhm="0.000566" res="601439.2" algo="FTMS"/>
<pk mz="340.203302" i="30239704.0" z="-1" sn="273.93" a="23024.89" fwhm="0.000728" res="467149.0" algo="FTMS" component_name="H" deconvoluted_molecular_mass="339.200166" deconvoluted_isotopic_mass="340.203548"/>
<pk mz="340.885267" i="2948717.8" sn="24.49" a="1886.27" fwhm="0.000706" res="482640.6" algo="FTMS"/>
<pk mz="341.051382" i="2786194.5" sn="23.00" a="1856.72" fwhm="0.000758" res="449983.0" algo="FTMS"/>
<pk mz="341.087831" i="3698330.5" sn="31.34" a="2448.07" fwhm="0.000691" res="493967.9" algo="FTMS"/>
<pk mz="341.098981" i="1401501.0" sn="10.35" a="822.26" fwhm="0.000731" res="466643.2" algo="FTMS"/>
<pk mz="341.124193" i="4465826.5" sn="38.36" a="3175.24" fwhm="0.000751" res="454507.5" algo="FTMS"/>
<pk mz="341.135450" i="1682085.0" sn="12.91" a="782.01" fwhm="0.000635" res="536984.2" algo="FTMS"/>
<pk mz="341.142818" i="6872230.5" sn="60.35" a="4958.20" fwhm="0.000734" res="464754.8" algo="FTMS"/>
<pk mz="341.160576" i="4658858.5" sn="40.12" a="2973.52" fwhm="0.000687" res="496938.4" algo="FTMS"/>
<pk mz="341.179202" i="8351918.5" sn="73.87" a="6118.93" fwhm="0.000738" res="462474.3" algo="FTMS"/>
<pk mz="341.195749" i="7028914.5" sn="61.78" a="4854.20" fwhm="0.000729" res="467765.0" algo="FTMS"/>
<pk mz="341.196938" i="6511794.5" sn="57.06" a="4616.44" fwhm="0.000749" res="455473.1" algo="FTMS"/>
<pk mz="341.204153" i="1045940.2" sn="7.10" a="401.44" fwhm="0.000598" res="570504.2" algo="FTMS"/>
<pk mz="341.206663" i="3251380.8" z="-1" sn="27.25" a="2301.67" fwhm="0.000761" res="448451.4" algo="FTMS" component_name="H" deconvoluted_molecular_mass="339.200166" deconvoluted_isotopic_mass="341.206911"/>
<pk mz="341.233348" i="3008186.8" sn="25.03" a="1799.44" fwhm="0.000684" res="499156.7" algo="FTMS"/>
<pk mz="341.982219" i="2617952.0" sn="21.46" a="1728.83" fwhm="0.000749" res="456852.7" algo="FTMS"/>
<pk mz="342.083081" i="1395574.4" sn="10.29" a="684.63" fwhm="0.000640" res="534464.5" algo="FTMS"/>
<pk mz="342.091139" i="1401848.1" sn="10.35" a="825.79" fwhm="0.000765" res="446889.6" algo="FTMS"/>
<pk mz="342.096106" i="1800825.3" sn="13.99" a="945.28" fwhm="0.000666" res="513785.6" algo="FTMS"/>
<pk mz="342.127599" i="1066752.1" sn="7.29" a="478.77" fwhm="0.000603" res="567322.5" algo="FTMS"/>
<pk mz="342.130744" i="1238784.9" sn="8.86" a="737.18" fwhm="0.000756" res="452376.3" algo="FTMS"/>
<pk mz="342.146200" i="1715332.3" sn="13.21" a="920.49" fwhm="0.000679" res="504240.8" algo="FTMS"/>
<pk mz="342.155828" i="1077638.4" sn="7.38" a="468.54" fwhm="0.000694" res="492943.4" algo="FTMS"/>
<pk mz="342.163792" i="1068808.1" sn="7.30" a="607.46" fwhm="0.000804" res="425415.6" algo="FTMS"/>
<pk mz="342.167041" i="3664264.8" sn="31.03" a="2502.51" fwhm="0.000725" res="471747.2" algo="FTMS"/>
<pk mz="342.182583" i="1829004.3" sn="14.25" a="1026.37" fwhm="0.000661" res="517402.9" algo="FTMS"/>
<pk mz="342.199167" i="1456656.0" sn="10.85" a="800.10" fwhm="0.000699" res="489465.2" algo="FTMS"/>
<pk mz="342.200297" i="1691024.3" sn="12.99" a="905.51" fwhm="0.000676" res="506393.8" algo="FTMS"/>
<pk mz="342.513961" i="1078485.5" sn="7.39" a="514.36" fwhm="0.000668" res="512617.1" algo="FTMS"/>
<pk mz="342.883154" i="1473318.9" sn="11.00" a="1111.13" fwhm="0.000906" res="378619.2" algo="FTMS"/>
<pk mz="343.030628" i="1110599.5" sn="7.68" a="461.51" fwhm="0.000601" res="571221.2" algo="FTMS"/>
<pk mz="343.045866" i="1260490.9" sn="9.05" a="776.19" fwhm="0.000738" res="464586.7" algo="FTMS"/>
<pk mz="343.049591" i="1042523.7" sn="7.06" a="954.79" fwhm="0.001321" res="259756.7" algo="FTMS"/>
<pk mz="343.067076" i="4037199.5" sn="34.43" a="2602.03" fwhm="0.000709" res="483671.7" algo="FTMS"/>
<pk mz="343.103418" i="4235863.5" sn="36.25" a="2741.97" fwhm="0.000705" res="486511.4" algo="FTMS"/>
<pk mz="343.114676" i="2279514.0" sn="18.37" a="1657.35" fwhm="0.000794" res="432205.3" algo="FTMS"/>
<pk mz="343.139837" i="6388319.5" sn="55.92" a="4359.58" fwhm="0.000706" res="485991.3" algo="FTMS"/>
<pk mz="343.151079" i="2443874.0" sn="19.87" a="1624.37" fwhm="0.000754" res="455185.3" algo="FTMS"/>
<pk mz="343.168154" i="17501798.0" z="-1" sn="157.50" a="13175.08" fwhm="0.000749" res="457899.9" algo="FTMS" component_name="AH" deconvoluted_molecular_mass="343.168411" deconvoluted_isotopic_mass="343.168404"/>
<pk mz="343.176222" i="5746279.5" sn="50.05" a="4100.35" fwhm="0.000734" res="467552.9" algo="FTMS"/>
<pk mz="343.212611" i="9679472.0" sn="86.00" a="6945.49" fwhm="0.000731" res="469322.3" algo="FTMS"/>
<pk mz="343.248990" i="6811255.5" sn="59.79" a="4964.75" fwhm="0.000749" res="458415.8" algo="FTMS"/>
<pk mz="343.980103" i="2616600.8" sn="21.26" a="1553.96" fwhm="0.000691" res="497756.0" algo="FTMS"/>
<pk mz="344.041246" i="1170982.3" sn="8.16" a="578.45" fwhm="0.000727" res="472928.8" algo="FTMS"/>
<pk mz="344.074539" i="10141486.0" sn="89.44" a="7508.98" fwhm="0.000741" res="464059.8" algo="FTMS"/>
<pk mz="344.135054" i="1505594.9" sn="11.19" a="708.53" fwhm="0.000655" res="525645.6" algo="FTMS"/>
<pk mz="344.143237" i="1170108.8" sn="8.15" a="519.17" fwhm="0.000636" res="540970.0" algo="FTMS"/>
<pk mz="344.146371" i="1484349.4" sn="11.00" a="867.29" fwhm="0.000756" res="454969.2" algo="FTMS"/>
<pk mz="344.171536" i="3428675.0" z="-1" sn="28.62" a="2218.88" fwhm="0.000712" res="483362.3" algo="FTMS" component_name="AH" deconvoluted_molecular_mass="343.168411" deconvoluted_isotopic_mass="344.171789"/>
<pk mz="344.179638" i="1144644.8" sn="7.92" a="474.83" fwhm="0.000626" res="550160.2" algo="FTMS"/>
<pk mz="344.182715" i="3318085.5" sn="27.62" a="2077.11" fwhm="0.000659" res="522381.0" algo="FTMS"/>
<pk mz="344.216067" i="1409612.8" sn="10.32" a="694.34" fwhm="0.000614" res="560181.1" algo="FTMS"/>
<pk mz="344.252436" i="1430868.8" sn="10.52" a="742.82" fwhm="0.000687" res="501277.4" algo="FTMS"/>
<pk mz="345.025290" i="2000638.8" sn="15.68" a="1157.53" fwhm="0.000698" res="494060.1" algo="FTMS"/>
<pk mz="345.061621" i="1735174.8" sn="13.27" a="952.73" fwhm="0.000701" res="492384.5" algo="FTMS"/>
<pk mz="345.082759" i="5373963.5" sn="46.24" a="3812.31" fwhm="0.000725" res="475702.5" algo="FTMS"/>
<pk mz="345.094044" i="1077005.9" sn="7.31" a="384.05" fwhm="0.000626" res="550890.1" algo="FTMS"/>
<pk mz="345.119114" i="3851795.5" sn="32.45" a="2875.29" fwhm="0.000791" res="436168.6" algo="FTMS"/>
<pk mz="345.130355" i="3263509.8" sn="27.12" a="2274.73" fwhm="0.000754" res="457742.2" algo="FTMS"/>
<pk mz="345.147404" i="1729817.6" sn="13.22" a="905.69" fwhm="0.000657" res="525442.8" algo="FTMS"/>
<pk mz="345.155491" i="6248475.5" sn="54.17" a="4851.48" fwhm="0.000770" res="448507.3" algo="FTMS"/>
<pk mz="345.165223" i="6080541.5" sn="52.65" a="4438.26" fwhm="0.000760" res="453934.4" algo="FTMS"/>
<pk mz="345.183824" i="3473953.5" sn="29.03" a="2461.98" fwhm="0.000781" res="441821.9" algo="FTMS"/>
<pk mz="345.191857" i="3632675.3" sn="30.47" a="2434.77" fwhm="0.000703" res="490774.0" algo="FTMS"/>
<pk mz="345.220208" i="1223721.6" sn="8.64" a="490.14" fwhm="0.000603" res="572803.6" algo="FTMS"/>
<pk mz="345.228266" i="7017515.5" sn="61.14" a="5217.32" fwhm="0.000737" res="468290.5" algo="FTMS"/>
<pk mz="346.056832" i="1700321.3" sn="12.96" a="928.63" fwhm="0.000677" res="511198.6" algo="FTMS"/>
<pk mz="346.068192" i="5978339.5" sn="51.72" a="4439.05" fwhm="0.000758" res="456666.9" algo="FTMS"/>
<pk mz="346.071627" i="2458852.5" sn="19.83" a="1644.17" fwhm="0.000765" res="452576.9" algo="FTMS"/>
<pk mz="346.114292" i="1292909.8" sn="9.26" a="953.85" fwhm="0.000910" res="380455.9" algo="FTMS"/>
<pk mz="346.150749" i="1615861.8" sn="12.19" a="942.08" fwhm="0.000721" res="480060.7" algo="FTMS"/>
<pk mz="346.158801" i="1635831.5" sn="12.37" a="718.87" fwhm="0.000592" res="584640.1" algo="FTMS"/>
<pk mz="346.161996" i="2685176.3" sn="21.88" a="1759.10" fwhm="0.000726" res="476551.2" algo="FTMS"/>
<pk mz="346.187182" i="1206141.8" sn="8.48" a="494.76" fwhm="0.000633" res="547133.5" algo="FTMS"/>
<pk mz="346.231563" i="1629703.5" sn="12.31" a="872.64" fwhm="0.000697" res="497024.1" algo="FTMS"/>
<pk mz="347.040885" i="3109304.5" sn="25.72" a="1844.98" fwhm="0.000676" res="513487.9" algo="FTMS"/>
<pk mz="347.077285" i="2291392.5" sn="18.31" a="1367.72" fwhm="0.000682" res="509106.1" algo="FTMS"/>
<pk mz="347.080508" i="4100033.3" sn="34.70" a="2706.84" fwhm="0.000716" res="484797.3" algo="FTMS"/>
<pk mz="347.088492" i="1314499.0" sn="9.46" a="739.67" fwhm="0.000700" res="496166.0" algo="FTMS"/>
<pk mz="347.090325" i="1931971.4" sn="15.05" a="1067.96" fwhm="0.000651" res="533519.8" algo="FTMS"/>
<pk mz="347.126679" i="1852875.4" sn="14.34" a="1000.72" fwhm="0.000679" res="511027.0" algo="FTMS"/>
<pk mz="347.134768" i="2145485.3" sn="16.99" a="1327.87" fwhm="0.000711" res="488118.7" algo="FTMS"/>
<pk mz="347.163011" i="1455571.3" sn="10.74" a="1016.06" fwhm="0.000943" res="367999.5" algo="FTMS"/>
<pk mz="347.171174" i="2328021.0" sn="18.64" a="1403.10" fwhm="0.000671" res="517072.7" algo="FTMS"/>
<pk mz="347.180908" i="1613271.3" sn="12.16" a="790.06" fwhm="0.000670" res="517795.5" algo="FTMS"/>
<pk mz="347.199473" i="8683995.0" sn="76.23" a="6333.96" fwhm="0.000750" res="463079.3" algo="FTMS"/>
<pk mz="347.207452" i="1882589.0" sn="14.60" a="1146.84" fwhm="0.000717" res="484465.9" algo="FTMS"/>
<pk mz="348.036076" i="1464209.9" sn="10.81" a="842.85" fwhm="0.000714" res="487557.3" algo="FTMS"/>
<pk mz="348.072479" i="1767577.8" sn="13.56" a="911.85" fwhm="0.000687" res="506791.7" algo="FTMS"/>
<pk mz="348.083815" i="2655132.3" sn="21.60" a="1849.61" fwhm="0.000771" res="451246.9" algo="FTMS"/>
<pk mz="348.093649" i="1801886.4" sn="13.87" a="1205.99" fwhm="0.000738" res="471419.1" algo="FTMS"/>
<pk mz="348.129992" i="2117542.3" sn="16.73" a="1280.73" fwhm="0.000678" res="513507.0" algo="FTMS"/>
<pk mz="348.166373" i="1757102.3" sn="13.47" a="1046.39" fwhm="0.000710" res="490684.2" algo="FTMS"/>
<pk mz="348.202816" i="1931190.1" sn="15.04" a="1109.67" fwhm="0.000711" res="489817.3" algo="FTMS"/>
<pk mz="349.020174" i="2616168.0" sn="21.25" a="1731.71" fwhm="0.000742" res="470539.6" algo="FTMS"/>
<pk mz="349.055176" i="2895727.8" sn="23.78" a="2094.84" fwhm="0.000816" res="427788.7" algo="FTMS"/>
<pk mz="349.056535" i="3140976.0" sn="26.00" a="2011.78" fwhm="0.000720" res="484668.1" algo="FTMS"/>
<pk mz="349.059759" i="10201969.0" sn="89.98" a="7618.03" fwhm="0.000769" res="453761.9" algo="FTMS"/>
<pk mz="349.092911" i="3132791.8" sn="25.93" a="2227.73" fwhm="0.000798" res="437237.4" algo="FTMS"/>
<pk mz="349.096198" i="1376632.5" sn="10.02" a="1086.95" fwhm="0.000983" res="355196.9" algo="FTMS"/>
<pk mz="349.105963" i="25875322.0" z="-1" sn="232.00" a="19772.55" fwhm="0.000765" res="456325.4" algo="FTMS" component_name="n" deconvoluted_molecular_mass="349.106156" deconvoluted_isotopic_mass="349.106224"/>
<pk mz="349.129333" i="1267071.8" sn="9.02" a="679.52" fwhm="0.000704" res="495594.4" algo="FTMS"/>
<pk mz="349.132531" i="2044288.5" sn="16.07" a="1397.70" fwhm="0.000771" res="452581.9" algo="FTMS"/>
<pk mz="349.142337" i="3655554.5" sn="30.67" a="2754.20" fwhm="0.000773" res="451506.5" algo="FTMS"/>
<pk mz="349.150316" i="1073924.3" sn="7.27" a="481.73" fwhm="0.000615" res="567798.9" algo="FTMS"/>
<pk mz="349.178743" i="4645770.5" sn="39.64" a="3242.41" fwhm="0.000743" res="470094.7" algo="FTMS"/>
<pk mz="349.196522" i="2574734.3" sn="20.87" a="1531.38" fwhm="0.000687" res="508124.2" algo="FTMS"/>
<pk mz="349.201981" i="1243279.5" sn="8.81" a="662.15" fwhm="0.000705" res="495478.1" algo="FTMS"/>
<pk mz="349.215127" i="8694674.0" sn="76.33" a="6333.12" fwhm="0.000745" res="468488.5" algo="FTMS"/>
<pk mz="349.645675" i="1054767.9" sn="7.10" a="850.20" fwhm="0.001132" res="308805.7" algo="FTMS"/>
<pk mz="350.051802" i="1856584.0" sn="14.36" a="1027.08" fwhm="0.000712" res="491514.0" algo="FTMS"/>
<pk mz="350.063088" i="1791050.4" sn="13.77" a="1173.45" fwhm="0.000817" res="428445.5" algo="FTMS"/>
<pk mz="350.072044" i="6213708.5" sn="53.84" a="4534.27" fwhm="0.000752" res="465397.9" algo="FTMS"/>
<pk mz="350.088229" i="1048911.9" sn="7.04" a="425.22" fwhm="0.000537" res="652232.8" algo="FTMS"/>
<pk mz="350.097059" i="1049553.8" sn="7.05" a="589.07" fwhm="0.000734" res="476809.5" algo="FTMS"/>
<pk mz="350.099509" i="1145426.4" sn="7.92" a="499.70" fwhm="0.000581" res="602122.1" algo="FTMS"/>
<pk mz="350.109281" i="4475988.5" z="-1" sn="38.10" a="3834.07" fwhm="0.000839" res="417414.4" algo="FTMS" component_name="n" deconvoluted_molecular_mass="349.106156" deconvoluted_isotopic_mass="350.109544"/>
<pk mz="350.135739" i="1353306.1" sn="9.80" a="711.68" fwhm="0.000692" res="506289.2" algo="FTMS"/>
<pk mz="350.218455" i="1537900.1" sn="11.48" a="929.93" fwhm="0.000774" res="452364.7" algo="FTMS"/>
<pk mz="351.035774" i="3526941.0" sn="29.23" a="2238.31" fwhm="0.000721" res="486967.5" algo="FTMS"/>
<pk mz="351.052246" i="1305248.6" sn="9.28" a="874.21" fwhm="0.000986" res="355978.5" algo="FTMS"/>
<pk mz="351.075392" i="108537128.0" z="-1" sn="972.23" a="83602.19" fwhm="0.000769" res="456723.6" algo="FTMS" component_name="J" deconvoluted_molecular_mass="351.075660" deconvoluted_isotopic_mass="351.075656"/>
<pk mz="351.083204" i="1833255.3" sn="14.02" a="1185.94" fwhm="0.000809" res="434143.7" algo="FTMS"/>
<pk mz="351.085260" i="1284135.8" sn="9.09" a="642.62" fwhm="0.000646" res="543687.0" algo="FTMS"/>
<pk mz="351.103019" i="8498476.0" sn="73.88" a="6284.62" fwhm="0.000765" res="458668.2" algo="FTMS"/>
<pk mz="351.108548" i="2383660.8" sn="18.97" a="1389.82" fwhm="0.000704" res="498455.7" algo="FTMS"/>
<pk mz="351.111732" i="2295597.5" z="-1" sn="18.18" a="1637.06" fwhm="0.000784" res="447901.2" algo="FTMS" component_name="n" deconvoluted_molecular_mass="349.106156" deconvoluted_isotopic_mass="351.111997"/>
<pk mz="351.119684" i="1278639.1" sn="9.04" a="828.79" fwhm="0.000885" res="396641.8" algo="FTMS"/>
<pk mz="351.121647" i="3291439.5" sn="27.12" a="2293.55" fwhm="0.000791" res="443758.0" algo="FTMS"/>
<pk mz="351.139348" i="1703219.4" sn="12.86" a="1004.94" fwhm="0.000735" res="477435.5" algo="FTMS"/>
<pk mz="351.145001" i="1621812.6" sn="12.12" a="1003.98" fwhm="0.000728" res="482553.1" algo="FTMS"/>
<pk mz="351.148044" i="1210421.3" sn="8.43" a="757.54" fwhm="0.000785" res="447265.7" algo="FTMS"/>
<pk mz="351.158020" i="2888503.5" sn="23.50" a="1851.66" fwhm="0.000730" res="480737.1" algo="FTMS"/>
<pk mz="351.175792" i="1781051.3" sn="13.55" a="966.63" fwhm="0.000681" res="515353.5" algo="FTMS"/>
<pk mz="351.194386" i="5737791.5" sn="49.09" a="4222.52" fwhm="0.000738" res="475553.3" algo="FTMS"/>
<pk mz="351.212164" i="2808643.3" sn="22.78" a="1844.43" fwhm="0.000751" res="467719.1" algo="FTMS"/>
<pk mz="351.217763" i="1727044.4" sn="13.07" a="1035.93" fwhm="0.000740" res="474728.4" algo="FTMS"/>
<pk mz="351.221049" i="6723909.0" sn="57.94" a="4879.95" fwhm="0.000760" res="461987.6" algo="FTMS"/>
<pk mz="351.230782" i="2038599.1" sn="15.87" a="1301.80" fwhm="0.000752" res="467019.0" algo="FTMS"/>
<pk mz="352.040898" i="1171190.1" sn="8.08" a="714.43" fwhm="0.000778" res="452332.4" algo="FTMS"/>
<pk mz="352.067422" i="1712123.9" sn="12.93" a="1100.96" fwhm="0.000769" res="457791.0" algo="FTMS"/>
<pk mz="352.078760" i="10233342.0" z="-1" sn="89.46" a="8257.17" fwhm="0.000809" res="435096.7" algo="FTMS" component_name="J" deconvoluted_molecular_mass="351.075660" deconvoluted_isotopic_mass="352.079026"/>
<pk mz="352.103794" i="1347075.8" sn="9.66" a="658.05" fwhm="0.000664" res="530127.0" algo="FTMS"/>
<pk mz="352.106353" i="1056388.3" sn="7.04" a="447.66" fwhm="0.000613" res="574553.5" algo="FTMS"/>
<pk mz="352.197777" i="1324824.0" sn="9.46" a="590.08" fwhm="0.000637" res="552620.0" algo="FTMS"/>
<pk mz="352.224433" i="1246493.8" sn="8.75" a="611.71" fwhm="0.000645" res="546330.6" algo="FTMS"/>
<pk mz="353.015081" i="1113672.1" sn="7.56" a="542.65" fwhm="0.000698" res="506059.0" algo="FTMS"/>
<pk mz="353.051449" i="3585232.0" sn="29.75" a="2442.50" fwhm="0.000753" res="469034.7" algo="FTMS"/>
<pk mz="353.079641" i="2430166.0" sn="19.38" a="1759.14" fwhm="0.000807" res="437641.5" algo="FTMS"/>
<pk mz="353.082285" i="1144662.5" z="-1" sn="7.84" a="539.93" fwhm="0.000696" res="507562.2" algo="FTMS" component_name="J" deconvoluted_molecular_mass="351.075660" deconvoluted_isotopic_mass="353.082553"/>
<pk mz="353.087779" i="4295895.5" sn="36.13" a="3279.32" fwhm="0.000814" res="433957.9" algo="FTMS"/>
<pk mz="353.099045" i="1197530.1" sn="8.31" a="459.37" fwhm="0.000586" res="603013.3" algo="FTMS"/>
<pk mz="353.118682" i="1194590.4" sn="8.28" a="604.31" fwhm="0.000815" res="433188.6" algo="FTMS"/>
<pk mz="353.124188" i="2956511.5" sn="24.11" a="1965.14" fwhm="0.000763" res="462644.6" algo="FTMS"/>
<pk mz="353.127537" i="1112928.3" sn="7.55" a="621.66" fwhm="0.000746" res="473577.2" algo="FTMS"/>
<pk mz="353.137192" i="2710754.3" sn="21.90" a="1836.57" fwhm="0.000754" res="468150.3" algo="FTMS"/>
<pk mz="353.142776" i="1606883.6" sn="11.99" a="1083.19" fwhm="0.000817" res="432022.9" algo="FTMS"/>
<pk mz="353.160520" i="2498535.5" sn="19.99" a="1679.51" fwhm="0.000787" res="448585.7" algo="FTMS"/>
<pk mz="353.173673" i="1624554.3" sn="12.15" a="1032.07" fwhm="0.000773" res="457175.2" algo="FTMS"/>
<pk mz="353.179254" i="1650411.4" sn="12.38" a="918.23" fwhm="0.000663" res="533019.0" algo="FTMS"/>
<pk mz="353.191517" i="1961710.0" sn="15.17" a="1178.42" fwhm="0.000695" res="507891.1" algo="FTMS"/>
<pk mz="353.196994" i="1702127.3" sn="12.84" a="971.99" fwhm="0.000717" res="492731.2" algo="FTMS"/>
<pk mz="353.200327" i="1991920.0" sn="15.44" a="1449.29" fwhm="0.000884" res="399466.6" algo="FTMS"/>
<pk mz="353.210037" i="7584498.0" sn="65.67" a="5745.51" fwhm="0.000781" res="452418.9" algo="FTMS"/>
<pk mz="353.215584" i="1561587.3" sn="11.58" a="900.68" fwhm="0.000763" res="463125.4" algo="FTMS"/>
<pk mz="353.233387" i="1447671.1" sn="10.56" a="656.80" fwhm="0.000623" res="567304.6" algo="FTMS"/>
<pk mz="354.046705" i="1403045.9" sn="10.15" a="1016.16" fwhm="0.000835" res="424167.9" algo="FTMS"/>
<pk mz="354.083053" i="1408557.8" sn="10.20" a="942.70" fwhm="0.000804" res="440348.0" algo="FTMS"/>
<pk mz="354.091196" i="1530799.5" sn="11.30" a="957.77" fwhm="0.000792" res="447198.9" algo="FTMS"/>
<pk mz="354.213330" i="1243081.8" sn="8.72" a="648.67" fwhm="0.000721" res="491424.5" algo="FTMS"/>
<pk mz="355.030633" i="1425785.1" sn="10.36" a="882.23" fwhm="0.000805" res="441244.1" algo="FTMS"/>
<pk mz="355.067084" i="3810945.0" sn="31.78" a="2699.29" fwhm="0.000765" res="464280.4" algo="FTMS"/>
<pk mz="355.103491" i="4192904.8" sn="35.21" a="3110.25" fwhm="0.000791" res="449161.3" algo="FTMS"/>
<pk mz="355.116587" i="1121291.5" sn="7.62" a="654.74" fwhm="0.000791" res="449189.2" algo="FTMS"/>
<pk mz="355.139859" i="4148880.5" sn="34.81" a="3129.87" fwhm="0.000767" res="463002.9" algo="FTMS"/>
<pk mz="355.152904" i="1469331.3" sn="10.75" a="791.07" fwhm="0.000705" res="503467.0" algo="FTMS"/>
<pk mz="355.158473" i="8446100.0" sn="73.40" a="6431.69" fwhm="0.000787" res="451456.0" algo="FTMS"/>
<pk mz="355.176224" i="4090520.3" sn="34.29" a="2825.80" fwhm="0.000745" res="476971.4" algo="FTMS"/>
<pk mz="355.194887" i="1791644.3" sn="13.64" a="1034.53" fwhm="0.000696" res="510221.8" algo="FTMS"/>
<pk mz="355.207055" i="2005918.9" sn="15.57" a="1246.93" fwhm="0.000741" res="479535.9" algo="FTMS"/>
<pk mz="355.212651" i="3243168.0" sn="26.68" a="2353.58" fwhm="0.000788" res="450747.5" algo="FTMS"/>
<pk mz="355.248882" i="1309095.9" sn="9.31" a="650.69" fwhm="0.000745" res="476754.2" algo="FTMS"/>
<pk mz="355.275674" i="1114413.6" sn="7.56" a="660.51" fwhm="0.000927" res="383297.7" algo="FTMS"/>
<pk mz="355.488015" i="1163611.1" sn="8.00" a="553.30" fwhm="0.000718" res="495222.4" algo="FTMS"/>
<pk mz="356.111893" i="1201120.6" sn="8.34" a="770.75" fwhm="0.000821" res="433824.3" algo="FTMS"/>
<pk mz="356.146363" i="1588840.0" sn="11.82" a="863.36" fwhm="0.000699" res="509860.0" algo="FTMS"/>
<pk mz="356.161844" i="1309803.4" sn="9.31" a="627.98" fwhm="0.000704" res="505662.1" algo="FTMS"/>
<pk mz="356.182720" i="1524079.8" sn="11.24" a="897.69" fwhm="0.000774" res="460428.3" algo="FTMS"/>
<pk mz="356.207874" i="1052661.1" sn="7.00" a="527.93" fwhm="0.000726" res="490419.4" algo="FTMS"/>
<pk mz="356.914338" i="1086220.3" sn="7.30" a="724.17" fwhm="0.000947" res="376881.3" algo="FTMS"/>
<pk mz="356.990135" i="1149724.4" sn="7.87" a="584.38" fwhm="0.000682" res="523775.9" algo="FTMS"/>
<pk mz="357.025119" i="1066915.9" sn="7.13" a="483.58" fwhm="0.000663" res="538492.0" algo="FTMS"/>
<pk mz="357.046303" i="1692712.4" sn="12.75" a="1072.83" fwhm="0.000782" res="456615.4" algo="FTMS"/>
<pk mz="357.082750" i="2699824.3" sn="21.79" a="1761.64" fwhm="0.000753" res="474385.8" algo="FTMS"/>
<pk mz="357.119084" i="3425336.0" sn="28.31" a="2596.58" fwhm="0.000811" res="440517.6" algo="FTMS"/>
<pk mz="357.130345" i="21187130.0" z="-1" sn="187.81" a="17404.76" fwhm="0.000812" res="439940.2" algo="FTMS" component_name="x" deconvoluted_molecular_mass="357.130619" deconvoluted_isotopic_mass="357.130620"/>
<pk mz="357.155516" i="5430847.5" sn="46.32" a="4322.83" fwhm="0.000798" res="447627.1" algo="FTMS"/>
<pk mz="357.166639" i="2189122.0" sn="17.21" a="1433.99" fwhm="0.000755" res="473137.1" algo="FTMS"/>
<pk mz="357.174147" i="1757763.8" sn="13.33" a="1013.49" fwhm="0.000733" res="487180.4" algo="FTMS"/>
<pk mz="357.191870" i="6019655.5" sn="51.61" a="4664.18" fwhm="0.000805" res="443465.2" algo="FTMS"/>
<pk mz="357.228264" i="5077583.5" sn="43.15" a="3666.25" fwhm="0.000781" res="457672.2" algo="FTMS"/>
<pk mz="357.264638" i="1096791.0" sn="7.40" a="510.24" fwhm="0.000640" res="558016.6" algo="FTMS"/>
<pk mz="358.086157" i="1253638.4" sn="8.72" a="647.62" fwhm="0.000709" res="504923.9" algo="FTMS"/>
<pk mz="358.133685" i="3965712.5" z="-1" sn="32.85" a="2995.95" fwhm="0.000816" res="439081.0" algo="FTMS" component_name="x" deconvoluted_molecular_mass="357.130619" deconvoluted_isotopic_mass="358.133961"/>
<pk mz="358.195335" i="1073821.6" sn="7.12" a="561.92" fwhm="0.000668" res="536168.8" algo="FTMS"/>
<pk mz="358.198368" i="4400414.5" sn="36.72" a="3258.63" fwhm="0.000788" res="454774.3" algo="FTMS"/>
<pk mz="358.793478" i="1071261.1" sn="7.10" a="630.18" fwhm="0.000811" res="442644.7" algo="FTMS"/>
<pk mz="359.040859" i="2455249.8" sn="19.41" a="1873.21" fwhm="0.000904" res="397278.3" algo="FTMS"/>
<pk mz="359.052221" i="1273556.3" sn="8.90" a="779.99" fwhm="0.000852" res="421474.1" algo="FTMS"/>
<pk mz="359.061969" i="2413526.3" sn="19.04" a="1548.50" fwhm="0.000733" res="489561.8" algo="FTMS"/>
<pk mz="359.077330" i="1596889.6" sn="11.78" a="847.05" fwhm="0.000728" res="492902.9" algo="FTMS"/>
<pk mz="359.080507" i="1088090.3" sn="7.25" a="613.12" fwhm="0.000870" res="412973.4" algo="FTMS"/>
<pk mz="359.098348" i="2392030.0" sn="18.85" a="1550.19" fwhm="0.000750" res="478983.9" algo="FTMS"/>
<pk mz="359.113666" i="1070817.3" sn="7.09" a="484.82" fwhm="0.000734" res="489095.5" algo="FTMS"/>
<pk mz="359.134776" i="4813798.0" sn="40.40" a="3584.03" fwhm="0.000791" res="453997.7" algo="FTMS"/>
<pk mz="359.146003" i="1442024.1" sn="10.40" a="774.75" fwhm="0.000702" res="511946.4" algo="FTMS"/>
<pk mz="359.157197" i="1255914.6" sn="8.74" a="537.74" fwhm="0.000656" res="547886.1" algo="FTMS"/>
<pk mz="359.163111" i="2135275.8" sn="16.57" a="1431.32" fwhm="0.000799" res="449790.3" algo="FTMS"/>
<pk mz="359.171142" i="5551085.5" sn="46.96" a="4363.17" fwhm="0.000811" res="442986.1" algo="FTMS"/>
<pk mz="359.199272" i="1214451.5" sn="8.37" a="781.62" fwhm="0.000878" res="409137.9" algo="FTMS"/>
<pk mz="359.207513" i="4413941.5" sn="36.84" a="3248.89" fwhm="0.000772" res="465525.7" algo="FTMS"/>
<pk mz="359.243958" i="2959869.0" sn="23.90" a="2338.32" fwhm="0.000818" res="439399.6" algo="FTMS"/>
<pk mz="360.036078" i="1305253.6" sn="9.18" a="634.09" fwhm="0.000640" res="562146.2" algo="FTMS"/>
<pk mz="360.044163" i="1240231.4" sn="8.60" a="599.09" fwhm="0.000673" res="535355.0" algo="FTMS"/>
<pk mz="360.072414" i="1477805.4" sn="10.71" a="868.44" fwhm="0.000739" res="487256.7" algo="FTMS"/>
<pk mz="360.083836" i="3332271.8" sn="27.21" a="2426.03" fwhm="0.000794" res="453633.8" algo="FTMS"/>
<pk mz="360.093060" i="1205681.8" sn="8.29" a="883.91" fwhm="0.001085" res="331859.8" algo="FTMS"/>
<pk mz="360.120199" i="1272759.5" sn="8.89" a="628.21" fwhm="0.000716" res="503135.3" algo="FTMS"/>
<pk mz="360.129995" i="1340089.5" sn="9.49" a="581.02" fwhm="0.000622" res="579420.7" algo="FTMS"/>
<pk mz="360.141312" i="2324668.0" sn="18.25" a="1423.64" fwhm="0.000733" res="491228.3" algo="FTMS"/>
<pk mz="360.166419" i="1285697.3" sn="9.00" a="832.06" fwhm="0.000914" res="393842.1" algo="FTMS"/>
<pk mz="360.174619" i="1357123.0" sn="9.64" a="811.78" fwhm="0.000787" res="457369.4" algo="FTMS"/>
<pk mz="360.177594" i="2085571.6" sn="16.12" a="1549.90" fwhm="0.000855" res="421073.4" algo="FTMS"/>
<pk mz="360.211008" i="1160778.8" sn="7.89" a="612.58" fwhm="0.000773" res="466159.9" algo="FTMS"/>
<pk mz="361.020056" i="1786742.8" sn="13.46" a="1087.66" fwhm="0.000775" res="465763.9" algo="FTMS"/>
<pk mz="361.031402" i="2139513.3" sn="16.60" a="1418.64" fwhm="0.000766" res="471342.9" algo="FTMS"/>
<pk mz="361.056531" i="2350974.5" sn="18.48" a="1499.43" fwhm="0.000782" res="461536.0" algo="FTMS"/>
<pk mz="361.067773" i="1702272.9" sn="12.71" a="1070.23" fwhm="0.000830" res="435058.5" algo="FTMS"/>
<pk mz="361.077549" i="1061122.9" sn="7.01" a="544.36" fwhm="0.000703" res="513820.6" algo="FTMS"/>
<pk mz="361.092865" i="3054470.3" sn="24.74" a="2278.77" fwhm="0.000815" res="443010.8" algo="FTMS"/>
<pk mz="361.099637" i="2358151.8" sn="18.54" a="1579.11" fwhm="0.000798" res="452437.9" algo="FTMS"/>
<pk mz="361.104235" i="1238152.6" sn="8.58" a="739.07" fwhm="0.000808" res="446855.8" algo="FTMS"/>
<pk mz="361.114014" i="1490314.6" sn="10.82" a="702.44" fwhm="0.000628" res="574887.8" algo="FTMS"/>
<pk mz="361.142372" i="1966224.8" sn="15.06" a="1185.90" fwhm="0.000753" res="479423.8" algo="FTMS"/>
<pk mz="361.150391" i="3471250.5" sn="28.45" a="2327.32" fwhm="0.000785" res="459871.3" algo="FTMS"/>
<pk mz="361.178734" i="3369368.5" sn="27.54" a="2681.52" fwhm="0.000845" res="427431.1" algo="FTMS"/>
<pk mz="361.186840" i="2126234.3" sn="16.48" a="1651.61" fwhm="0.000824" res="438174.8" algo="FTMS"/>
<pk mz="361.215119" i="2937760.3" sn="23.70" a="2276.79" fwhm="0.000846" res="427195.2" algo="FTMS"/>
<pk mz="361.223197" i="1825441.9" sn="13.81" a="1061.61" fwhm="0.000701" res="515222.0" algo="FTMS"/>
<pk mz="362.051763" i="2604625.8" sn="20.74" a="1805.48" fwhm="0.000762" res="475303.9" algo="FTMS"/>
<pk mz="362.063094" i="2503252.3" sn="19.83" a="1732.62" fwhm="0.000789" res="459041.7" algo="FTMS"/>
<pk mz="362.088162" i="2580057.5" sn="20.52" a="1789.01" fwhm="0.000763" res="474711.4" algo="FTMS"/>
<pk mz="362.099486" i="1422171.9" sn="10.22" a="748.17" fwhm="0.000705" res="513765.3" algo="FTMS"/>
<pk mz="362.109336" i="1330654.0" sn="9.40" a="874.79" fwhm="0.000807" res="448703.8" algo="FTMS"/>
<pk mz="362.145678" i="2895461.8" sn="23.32" a="1941.14" fwhm="0.000764" res="474289.5" algo="FTMS"/>
<pk mz="362.153821" i="1092199.4" sn="7.28" a="515.53" fwhm="0.000671" res="539863.5" algo="FTMS"/>
<pk mz="362.182048" i="2004333.4" sn="15.39" a="1480.56" fwhm="0.000849" res="426660.9" algo="FTMS"/>
<pk mz="362.969674" i="1322772.4" sn="9.33" a="653.00" fwhm="0.000712" res="509912.4" algo="FTMS"/>
<pk mz="363.035778" i="3162402.5" sn="25.70" a="2355.86" fwhm="0.000814" res="446019.4" algo="FTMS"/>
<pk mz="363.046990" i="1321124.9" sn="9.31" a="802.07" fwhm="0.000847" res="428665.7" algo="FTMS"/>
<pk mz="363.072115" i="3243818.3" sn="26.42" a="2462.98" fwhm="0.000858" res="423261.3" algo="FTMS"/>
<pk mz="363.075375" i="1501994.9" sn="10.92" a="959.87" fwhm="0.000832" res="436198.2" algo="FTMS"/>
<pk mz="363.083442" i="2270764.5" sn="17.76" a="1629.83" fwhm="0.000821" res="442485.1" algo="FTMS"/>
<pk mz="363.085237" i="1873964.9" sn="14.23" a="1420.53" fwhm="0.000901" res="403010.9" algo="FTMS"/>
<pk mz="363.102933" i="1827632.6" sn="13.82" a="1202.31" fwhm="0.000759" res="478196.2" algo="FTMS"/>
<pk mz="363.108612" i="2183730.0" sn="16.99" a="1697.25" fwhm="0.000925" res="392645.8" algo="FTMS"/>
<pk mz="363.119770" i="4040500.3" sn="33.51" a="2910.22" fwhm="0.000784" res="462967.9" algo="FTMS"/>
<pk mz="363.121569" i="2232372.5" sn="17.42" a="1686.79" fwhm="0.000873" res="415808.9" algo="FTMS"/>
<pk mz="363.140902" i="1443128.8" sn="10.40" a="797.40" fwhm="0.000725" res="500964.9" algo="FTMS"/>
<pk mz="363.145021" i="1234361.6" sn="8.54" a="686.74" fwhm="0.000820" res="442939.9" algo="FTMS"/>
<pk mz="363.148402" i="1065594.4" sn="7.04" a="853.39" fwhm="0.001180" res="307679.0" algo="FTMS"/>
<pk mz="363.158020" i="2374204.3" sn="18.68" a="1670.61" fwhm="0.000802" res="452792.3" algo="FTMS"/>
<pk mz="363.166174" i="1099326.1" sn="7.34" a="662.17" fwhm="0.000931" res="390205.1" algo="FTMS"/>
<pk mz="363.175925" i="1211072.1" sn="8.34" a="938.84" fwhm="0.001022" res="355467.1" algo="FTMS"/>
<pk mz="363.194368" i="16123716.0" z="-1" sn="141.02" a="13517.50" fwhm="0.000838" res="433205.2" algo="FTMS" component_name="AO" deconvoluted_molecular_mass="363.194610" deconvoluted_isotopic_mass="363.194653"/>
<pk mz="363.230777" i="2948427.8" sn="23.79" a="2144.27" fwhm="0.000798" res="455382.2" algo="FTMS"/>
<pk mz="364.031047" i="1165685.4" sn="7.93" a="722.07" fwhm="0.000855" res="425678.4" algo="FTMS"/>
<pk mz="364.067396" i="3643901.0" sn="29.98" a="2668.21" fwhm="0.000819" res="444774.1" algo="FTMS"/>
<pk mz="364.078752" i="3772927.5" sn="31.13" a="3040.03" fwhm="0.000880" res="413955.0" algo="FTMS"/>
<pk mz="364.087723" i="2977793.3" sn="24.05" a="2392.91" fwhm="0.000831" res="438194.3" algo="FTMS"/>
<pk mz="364.103780" i="1463300.8" sn="10.58" a="719.78" fwhm="0.000674" res="540398.2" algo="FTMS"/>
<pk mz="364.124965" i="1259017.3" sn="8.76" a="713.82" fwhm="0.000974" res="373850.7" algo="FTMS"/>
<pk mz="364.161339" i="1578512.9" sn="11.60" a="1088.73" fwhm="0.000825" res="441338.6" algo="FTMS"/>
<pk mz="364.197743" i="3473944.8" z="-1" sn="28.47" a="2645.65" fwhm="0.000841" res="433111.3" algo="FTMS" component_name="AO" deconvoluted_molecular_mass="363.194610" deconvoluted_isotopic_mass="364.198030"/>
<pk mz="365.015122" i="1296837.8" sn="9.09" a="630.05" fwhm="0.000681" res="536166.0" algo="FTMS"/>
<pk mz="365.051431" i="4665037.5" sn="39.06" a="3706.29" fwhm="0.000842" res="433402.2" algo="FTMS"/>
<pk mz="365.091058" i="53145812.0" z="-1" sn="470.41" a="45597.69" fwhm="0.000849" res="430230.4" algo="FTMS" component_name="V" deconvoluted_molecular_mass="365.091348" deconvoluted_isotopic_mass="365.091347"/>
<pk mz="365.099117" i="1549271.5" sn="11.34" a="1055.46" fwhm="0.000819" res="445876.0" algo="FTMS"/>
<pk mz="365.100868" i="2791639.8" sn="22.39" a="2213.53" fwhm="0.000868" res="420566.5" algo="FTMS"/>
<pk mz="365.124218" i="2209500.8" sn="17.21" a="1676.92" fwhm="0.000859" res="424932.3" algo="FTMS"/>
<pk mz="365.127236" i="1432285.4" sn="10.30" a="1156.09" fwhm="0.000992" res="368214.0" algo="FTMS"/>
<pk mz="365.137288" i="3621087.5" sn="29.77" a="2622.27" fwhm="0.000805" res="453766.2" algo="FTMS"/>
<pk mz="365.155166" i="1147619.4" sn="7.77" a="682.39" fwhm="0.000906" res="403052.6" algo="FTMS"/>
<pk mz="365.160502" i="1610980.5" sn="11.89" a="961.61" fwhm="0.000794" res="460138.4" algo="FTMS"/>
<pk mz="365.173650" i="3049703.3" sn="24.69" a="2317.72" fwhm="0.000855" res="427095.1" algo="FTMS"/>
<pk mz="365.191423" i="5459179.0" sn="46.13" a="4100.37" fwhm="0.000801" res="455978.7" algo="FTMS"/>
<pk mz="365.196939" i="1192940.1" sn="8.17" a="514.14" fwhm="0.000667" res="547114.1" algo="FTMS"/>
<pk mz="365.200359" i="1489644.9" z="-1" sn="10.81" a="875.48" fwhm="0.000777" res="470214.7" algo="FTMS" component_name="AO" deconvoluted_molecular_mass="363.194610" deconvoluted_isotopic_mass="365.200649"/>
<pk mz="365.210021" i="25673966.0" z="-1" sn="225.98" a="21950.95" fwhm="0.000848" res="430519.4" algo="FTMS" component_name="o" deconvoluted_molecular_mass="365.210280" deconvoluted_isotopic_mass="365.210310"/>
<pk mz="365.227786" i="1072498.8" sn="7.10" a="620.85" fwhm="0.000883" res="413850.4" algo="FTMS"/>
<pk mz="365.236721" i="3304180.5" sn="26.95" a="2471.86" fwhm="0.000827" res="441440.2" algo="FTMS"/>
<pk mz="365.246396" i="1406710.6" sn="10.07" a="893.06" fwhm="0.000770" res="474381.2" algo="FTMS"/>
<pk mz="366.046744" i="1112736.0" sn="7.38" a="472.13" fwhm="0.000633" res="578707.5" algo="FTMS"/>
<pk mz="366.054794" i="1894049.6" sn="14.27" a="1232.27" fwhm="0.000835" res="438334.7" algo="FTMS"/>
<pk mz="366.083122" i="2080167.6" sn="15.91" a="1551.86" fwhm="0.000891" res="411074.3" algo="FTMS"/>
<pk mz="366.094391" i="6272426.0" z="-1" sn="52.85" a="5203.22" fwhm="0.000856" res="427712.4" algo="FTMS" component_name="V" deconvoluted_molecular_mass="365.091348" deconvoluted_isotopic_mass="366.094682"/>
<pk mz="366.119404" i="1121583.4" sn="7.46" a="665.93" fwhm="0.000787" res="465102.7" algo="FTMS"/>
<pk mz="366.127498" i="1215025.1" sn="8.29" a="880.34" fwhm="0.000949" res="385980.2" algo="FTMS"/>
<pk mz="366.130604" i="1196849.8" sn="8.12" a="780.51" fwhm="0.000966" res="378849.5" algo="FTMS"/>
<pk mz="366.194916" i="1157823.4" sn="7.78" a="740.92" fwhm="0.000872" res="420074.0" algo="FTMS"/>
<pk mz="366.213362" i="4481475.0" z="-1" sn="37.07" a="3663.97" fwhm="0.000867" res="422422.9" algo="FTMS" component_name="o" deconvoluted_molecular_mass="365.210280" deconvoluted_isotopic_mass="366.213653"/>
<pk mz="367.030656" i="2440304.0" sn="19.08" a="1790.56" fwhm="0.000760" res="482930.8" algo="FTMS"/>
<pk mz="367.067068" i="4249720.0" sn="35.03" a="3218.46" fwhm="0.000827" res="443727.9" algo="FTMS"/>
<pk mz="367.070320" i="5403256.5" sn="45.19" a="4255.24" fwhm="0.000827" res="444095.4" algo="FTMS"/>
<pk mz="367.095311" i="1702269.8" sn="12.58" a="1143.07" fwhm="0.000789" res="465019.2" algo="FTMS"/>
<pk mz="367.097843" i="1152766.3" z="-1" sn="7.73" a="693.26" fwhm="0.000798" res="459739.1" algo="FTMS" component_name="V" deconvoluted_molecular_mass="365.091348" deconvoluted_isotopic_mass="367.098136"/>
<pk mz="367.103447" i="4979327.5" sn="41.46" a="3859.06" fwhm="0.000845" res="434416.2" algo="FTMS"/>
<pk mz="367.116530" i="2041474.3" sn="15.57" a="1535.85" fwhm="0.000880" res="417041.0" algo="FTMS"/>
<pk mz="367.134371" i="1361286.0" sn="9.57" a="918.58" fwhm="0.000827" res="443797.1" algo="FTMS"/>
<pk mz="367.139861" i="2681991.3" sn="21.21" a="1861.18" fwhm="0.000786" res="467380.9" algo="FTMS"/>
<pk mz="367.152897" i="2433162.0" sn="19.02" a="1608.55" fwhm="0.000769" res="477542.2" algo="FTMS"/>
<pk mz="367.176205" i="1696142.9" sn="12.52" a="969.64" fwhm="0.000710" res="516812.4" algo="FTMS"/>
<pk mz="367.189288" i="1340817.6" sn="9.39" a="623.89" fwhm="0.000724" res="506907.7" algo="FTMS"/>
<pk mz="367.207085" i="7960213.5" sn="67.72" a="6430.19" fwhm="0.000839" res="437648.4" algo="FTMS"/>
<pk mz="367.212704" i="1674646.5" sn="12.33" a="982.05" fwhm="0.000722" res="508690.1" algo="FTMS"/>
<pk mz="367.215922" i="1224215.3" z="-1" sn="8.36" a="792.92" fwhm="0.000813" res="451875.9" algo="FTMS" component_name="o" deconvoluted_molecular_mass="365.210280" deconvoluted_isotopic_mass="367.216215"/>
<pk mz="367.225650" i="5331609.5" sn="44.56" a="4477.93" fwhm="0.000865" res="424548.2" algo="FTMS"/>
<pk mz="368.062250" i="1404362.1" sn="9.95" a="1151.08" fwhm="0.001037" res="354823.3" algo="FTMS"/>
<pk mz="368.070461" i="1294923.9" sn="8.99" a="713.02" fwhm="0.000783" res="469888.3" algo="FTMS"/>
<pk mz="368.098657" i="1082961.9" sn="7.12" a="596.87" fwhm="0.000760" res="484082.3" algo="FTMS"/>
<pk mz="368.106862" i="1113555.6" sn="7.39" a="775.66" fwhm="0.000889" res="414280.9" algo="FTMS"/>
<pk mz="368.111868" i="1206740.6" sn="8.21" a="638.71" fwhm="0.000792" res="464901.0" algo="FTMS"/>
<pk mz="368.135194" i="1109721.6" sn="7.35" a="507.55" fwhm="0.000755" res="487434.5" algo="FTMS"/>
<pk mz="368.210404" i="1383785.5" sn="9.77" a="902.15" fwhm="0.000840" res="438576.4" algo="FTMS"/>
<pk mz="368.229016" i="1215597.4" sn="8.29" a="644.11" fwhm="0.000726" res="506891.9" algo="FTMS"/>
<pk mz="369.025137" i="1341717.8" sn="9.40" a="672.00" fwhm="0.000703" res="525181.0" algo="FTMS"/>
<pk mz="369.041505" i="2627097.3" sn="20.72" a="1792.45" fwhm="0.000787" res="468865.7" algo="FTMS"/>
<pk mz="369.046337" i="3305498.3" sn="26.70" a="2499.16" fwhm="0.000838" res="440594.8" algo="FTMS"/>
<pk mz="369.082736" i="4093985.8" sn="33.65" a="3022.59" fwhm="0.000792" res="465966.9" algo="FTMS"/>
<pk mz="369.093949" i="1177892.3" sn="7.95" a="974.46" fwhm="0.000996" res="370650.8" algo="FTMS"/>
<pk mz="369.119109" i="3425321.5" sn="27.76" a="2610.50" fwhm="0.000836" res="441636.4" algo="FTMS"/>
<pk mz="369.132132" i="1331500.3" sn="9.31" a="844.18" fwhm="0.000803" res="459842.0" algo="FTMS"/>
<pk mz="369.137734" i="1143853.5" sn="7.65" a="483.22" fwhm="0.000651" res="567175.1" algo="FTMS"/>
<pk mz="369.155540" i="4440113.5" sn="36.70" a="3408.71" fwhm="0.000827" res="446445.8" algo="FTMS"/>
<pk mz="369.174137" i="4242485.0" sn="34.96" a="3252.28" fwhm="0.000826" res="447062.1" algo="FTMS"/>
<pk mz="369.191905" i="4948025.0" sn="41.18" a="3909.51" fwhm="0.000851" res="433848.7" algo="FTMS"/>
<pk mz="369.222646" i="1904447.4" sn="14.35" a="1296.82" fwhm="0.000792" res="466142.1" algo="FTMS"/>
<pk mz="369.228288" i="2741824.8" sn="21.73" a="1883.55" fwhm="0.000784" res="470669.7" algo="FTMS"/>
<pk mz="370.078096" i="1376500.3" sn="9.70" a="1058.54" fwhm="0.000942" res="392804.3" algo="FTMS"/>
<pk mz="370.086107" i="1288949.9" sn="8.93" a="824.46" fwhm="0.000783" res="472390.1" algo="FTMS"/>
<pk mz="370.089355" i="3926262.5" sn="32.17" a="3838.31" fwhm="0.000905" res="408820.2" algo="FTMS"/>
<pk mz="370.114315" i="1478139.9" sn="10.60" a="935.57" fwhm="0.000818" res="452642.4" algo="FTMS"/>
<pk mz="370.122446" i="1504765.6" sn="10.83" a="831.08" fwhm="0.000735" res="503657.3" algo="FTMS"/>
<pk mz="370.125707" i="2234878.3" sn="17.26" a="1652.39" fwhm="0.000851" res="434802.6" algo="FTMS"/>
<pk mz="370.127475" i="2534654.8" sn="19.91" a="1832.01" fwhm="0.000829" res="446451.2" algo="FTMS"/>
<pk mz="370.162032" i="1348870.0" sn="9.46" a="755.53" fwhm="0.000763" res="484946.1" algo="FTMS"/>
<pk mz="370.195336" i="1115533.0" sn="7.40" a="615.11" fwhm="0.000804" res="460601.9" algo="FTMS"/>
<pk mz="371.005886" i="2551736.3" sn="20.06" a="1920.77" fwhm="0.000834" res="444960.1" algo="FTMS"/>
<pk mz="371.038785" i="1096639.3" sn="7.23" a="493.50" fwhm="0.000731" res="507920.2" algo="FTMS"/>
<pk mz="371.062002" i="2866116.3" sn="22.83" a="2088.67" fwhm="0.000814" res="455641.9" algo="FTMS"/>
<pk mz="371.077267" i="3393991.5" sn="27.48" a="2599.27" fwhm="0.000838" res="442839.4" algo="FTMS"/>
<pk mz="371.098392" i="2969547.8" sn="23.74" a="2035.38" fwhm="0.000768" res="483306.3" algo="FTMS"/>
<pk mz="371.109630" i="4124110.3" sn="33.91" a="3290.86" fwhm="0.000872" res="425717.3" algo="FTMS"/>
<pk mz="371.129856" i="2117586.5" sn="16.23" a="1942.27" fwhm="0.001140" res="325535.2" algo="FTMS"/>
<pk mz="371.134769" i="3890643.5" sn="31.85" a="3694.29" fwhm="0.000953" res="389305.2" algo="FTMS"/>
<pk mz="371.145994" i="69686744.0" z="-1" sn="611.67" a="60329.87" fwhm="0.000864" res="429431.9" algo="FTMS" component_name="R" deconvoluted_molecular_mass="371.146180" deconvoluted_isotopic_mass="371.146294"/>
<pk mz="371.171152" i="5494235.5" sn="45.99" a="4345.12" fwhm="0.000846" res="438550.9" algo="FTMS"/>
<pk mz="371.182438" i="1712093.6" sn="12.66" a="1251.08" fwhm="0.000865" res="428986.8" algo="FTMS"/>
<pk mz="371.207517" i="5580259.0" sn="46.74" a="4529.08" fwhm="0.000857" res="433300.7" algo="FTMS"/>
<pk mz="371.243937" i="2570218.8" sn="20.22" a="1952.22" fwhm="0.000867" res="427954.7" algo="FTMS"/>
<pk mz="372.090276" i="1084829.5" sn="7.13" a="647.41" fwhm="0.000865" res="429966.3" algo="FTMS"/>
<pk mz="372.129981" i="1151910.0" sn="7.72" a="721.22" fwhm="0.000856" res="434529.9" algo="FTMS"/>
<pk mz="372.138352" i="1096231.8" sn="7.23" a="800.35" fwhm="0.001038" res="358518.8" algo="FTMS"/>
<pk mz="372.141218" i="1925032.4" sn="14.53" a="1356.74" fwhm="0.000921" res="404086.8" algo="FTMS"/>
<pk mz="372.149368" i="11425450.0" z="-1" sn="98.25" a="9668.97" fwhm="0.000867" res="429332.1" algo="FTMS" component_name="R" deconvoluted_molecular_mass="371.146180" deconvoluted_isotopic_mass="372.149670"/>
<pk mz="372.174452" i="1409711.4" sn="9.99" a="743.31" fwhm="0.000746" res="498970.8" algo="FTMS"/>
<pk mz="372.177682" i="1382832.0" sn="9.75" a="700.85" fwhm="0.000657" res="566721.7" algo="FTMS"/>
<pk mz="372.202739" i="1109941.4" sn="7.35" a="469.31" fwhm="0.000731" res="509103.7" algo="FTMS"/>
<pk mz="372.210791" i="1343671.0" sn="9.41" a="909.71" fwhm="0.000865" res="430079.3" algo="FTMS"/>
<pk mz="372.213972" i="2539191.8" sn="19.94" a="1827.33" fwhm="0.000812" res="458198.5" algo="FTMS"/>
<pk mz="372.303850" i="3065546.8" sn="24.58" a="2323.53" fwhm="0.000853" res="436282.1" algo="FTMS"/>
<pk mz="373.020214" i="1141090.3" sn="7.62" a="737.04" fwhm="0.001000" res="372938.1" algo="FTMS"/>
<pk mz="373.056490" i="2713193.8" sn="21.47" a="2524.41" fwhm="0.001006" res="370895.5" algo="FTMS"/>
<pk mz="373.077657" i="11196270.0" sn="96.23" a="10179.36" fwhm="0.000874" res="426870.3" algo="FTMS"/>
<pk mz="373.087138" i="2022256.4" sn="15.39" a="1363.75" fwhm="0.000837" res="445738.2" algo="FTMS"/>
<pk mz="373.092996" i="1178097.6" sn="7.95" a="841.50" fwhm="0.000917" res="406971.8" algo="FTMS"/>
<pk mz="373.114024" i="3028854.0" sn="24.26" a="2361.11" fwhm="0.000864" res="431697.0" algo="FTMS"/>
<pk mz="373.125294" i="3394424.5" sn="27.48" a="2491.67" fwhm="0.000830" res="449753.7" algo="FTMS"/>
<pk mz="373.150395" i="5469053.5" z="-1" sn="45.76" a="4605.99" fwhm="0.000890" res="419140.4" algo="FTMS" component_name="R" deconvoluted_molecular_mass="371.146180" deconvoluted_isotopic_mass="373.150699"/>
<pk mz="373.152759" i="1110142.3" sn="7.35" a="400.67" fwhm="0.000697" res="535376.9" algo="FTMS"/>
<pk mz="373.172821" i="2229634.5" sn="17.21" a="1531.01" fwhm="0.000801" res="466097.4" algo="FTMS"/>
<pk mz="373.178732" i="1500291.8" sn="10.79" a="831.61" fwhm="0.000752" res="496200.9" algo="FTMS"/>
<pk mz="373.186769" i="5496709.5" sn="46.00" a="4631.18" fwhm="0.000881" res="423580.5" algo="FTMS"/>
<pk mz="373.217333" i="1154315.9" sn="7.74" a="682.55" fwhm="0.000855" res="436657.7" algo="FTMS"/>
<pk mz="373.223219" i="4424077.0" sn="36.55" a="3482.24" fwhm="0.000859" res="434408.4" algo="FTMS"/>
<pk mz="373.259622" i="2199444.8" sn="16.95" a="1512.98" fwhm="0.000770" res="485023.0" algo="FTMS"/>
<pk mz="374.051782" i="1574460.4" sn="11.32" a="951.46" fwhm="0.000836" res="447390.7" algo="FTMS"/>
<pk mz="374.081074" i="2036290.6" sn="15.35" a="1295.93" fwhm="0.000751" res="498402.9" algo="FTMS"/>
<pk mz="374.099610" i="1293382.5" sn="8.87" a="1026.14" fwhm="0.001195" res="312993.7" algo="FTMS"/>
<pk mz="374.108436" i="2371144.5" sn="18.28" a="1873.49" fwhm="0.000912" res="410295.5" algo="FTMS"/>
<pk mz="374.145615" i="1498704.3" sn="10.66" a="973.72" fwhm="0.000824" res="453963.1" algo="FTMS"/>
<pk mz="374.156867" i="2320466.8" z="-1" sn="17.83" a="1643.84" fwhm="0.000836" res="447442.6" algo="FTMS" component_name="R" deconvoluted_molecular_mass="371.146180" deconvoluted_isotopic_mass="374.157173"/>
<pk mz="374.182216" i="1419608.0" sn="9.97" a="783.72" fwhm="0.000769" res="486682.4" algo="FTMS"/>
<pk mz="374.195081" i="1228506.8" sn="8.31" a="1023.26" fwhm="0.001088" res="344041.4" algo="FTMS"/>
<pk mz="374.226519" i="1230945.4" sn="8.33" a="652.08" fwhm="0.000738" res="507316.1" algo="FTMS"/>
<pk mz="374.300951" i="1222513.1" sn="8.25" a="757.67" fwhm="0.000831" res="450210.5" algo="FTMS"/>
<pk mz="375.035836" i="4569356.5" sn="37.45" a="3912.14" fwhm="0.000932" res="402330.0" algo="FTMS"/>
<pk mz="375.072152" i="2890516.5" sn="22.81" a="2036.91" fwhm="0.000803" res="466876.0" algo="FTMS"/>
<pk mz="375.083398" i="1162390.8" sn="7.73" a="843.27" fwhm="0.000932" res="402437.4" algo="FTMS"/>
<pk mz="375.093298" i="1853208.9" sn="13.76" a="1287.79" fwhm="0.000847" res="442971.3" algo="FTMS"/>
<pk mz="375.108571" i="1270044.1" sn="8.67" a="758.38" fwhm="0.000754" res="497712.4" algo="FTMS"/>
<pk mz="375.121630" i="1158430.9" sn="7.69" a="519.11" fwhm="0.000676" res="554858.6" algo="FTMS"/>
<pk mz="375.129661" i="2579232.5" sn="20.09" a="1973.72" fwhm="0.000879" res="426636.0" algo="FTMS"/>
<pk mz="375.140952" i="1096995.0" sn="7.16" a="631.76" fwhm="0.000871" res="430549.6" algo="FTMS"/>
<pk mz="375.157943" i="3518758.5" sn="28.29" a="2905.68" fwhm="0.000903" res="415475.1" algo="FTMS"/>
<pk mz="375.163551" i="2183719.8" sn="16.64" a="1523.63" fwhm="0.000824" res="455249.5" algo="FTMS"/>
<pk mz="375.166038" i="3376424.3" sn="27.05" a="2703.76" fwhm="0.000875" res="428855.3" algo="FTMS"/>
<pk mz="375.194371" i="5127470.5" sn="42.32" a="4412.82" fwhm="0.000914" res="410557.8" algo="FTMS"/>
<pk mz="375.202463" i="2875696.0" sn="22.68" a="2144.25" fwhm="0.000860" res="436315.6" algo="FTMS"/>
<pk mz="375.238921" i="1356087.8" sn="9.42" a="760.14" fwhm="0.000765" res="490329.3" algo="FTMS"/>
<pk mz="376.031009" i="1318623.5" sn="9.09" a="690.54" fwhm="0.000710" res="529813.0" algo="FTMS"/>
<pk mz="376.067446" i="2107623.3" sn="15.97" a="1548.82" fwhm="0.000834" res="450677.4" algo="FTMS"/>
<pk mz="376.075570" i="1246185.0" sn="8.46" a="775.70" fwhm="0.000827" res="454689.7" algo="FTMS"/>
<pk mz="376.078711" i="2657257.5" sn="20.77" a="2043.77" fwhm="0.000869" res="432703.2" algo="FTMS"/>
<pk mz="376.103782" i="1210478.9" sn="8.15" a="935.20" fwhm="0.001083" res="347170.5" algo="FTMS"/>
<pk mz="376.115141" i="1389041.4" sn="9.70" a="834.93" fwhm="0.000807" res="465795.5" algo="FTMS"/>
<pk mz="376.124852" i="1656051.4" sn="12.03" a="1164.06" fwhm="0.000887" res="424101.3" algo="FTMS"/>
<pk mz="376.161317" i="2297339.0" sn="17.63" a="1649.80" fwhm="0.000851" res="441889.9" algo="FTMS"/>
<pk mz="376.197735" i="1575426.9" sn="11.33" a="1151.95" fwhm="0.000896" res="420095.7" algo="FTMS"/>
<pk mz="377.014979" i="1688496.1" sn="12.31" a="1201.81" fwhm="0.000866" res="435190.9" algo="FTMS"/>
<pk mz="377.051424" i="4145335.8" sn="33.75" a="3601.08" fwhm="0.000944" res="399366.7" algo="FTMS"/>
<pk mz="377.062667" i="1782202.3" sn="13.13" a="1232.46" fwhm="0.000874" res="431382.4" algo="FTMS"/>
<pk mz="377.085584" i="1872319.0" sn="13.92" a="1425.80" fwhm="0.000925" res="407750.6" algo="FTMS"/>
<pk mz="377.087757" i="3009727.5" sn="23.84" a="2170.40" fwhm="0.000833" res="452648.1" algo="FTMS"/>
<pk mz="377.099049" i="2520770.0" sn="19.58" a="2046.57" fwhm="0.000905" res="416608.7" algo="FTMS"/>
<pk mz="377.100822" i="1767362.3" sn="13.00" a="1004.54" fwhm="0.000794" res="474955.3" algo="FTMS"/>
<pk mz="377.111239" i="3200708.5" sn="25.51" a="2727.03" fwhm="0.000890" res="423673.2" algo="FTMS"/>
<pk mz="377.124249" i="2294215.3" sn="17.60" a="1778.56" fwhm="0.000921" res="409460.1" algo="FTMS"/>
<pk mz="377.135556" i="1364041.6" sn="9.48" a="1001.96" fwhm="0.000963" res="391746.2" algo="FTMS"/>
<pk mz="377.137205" i="3103946.0" sn="24.66" a="2480.82" fwhm="0.000877" res="429873.8" algo="FTMS"/>
<pk mz="377.145275" i="1201355.8" sn="8.06" a="595.46" fwhm="0.000753" res="500612.9" algo="FTMS"/>
<pk mz="377.155093" i="1260237.8" sn="8.58" a="665.60" fwhm="0.000761" res="495403.4" algo="FTMS"/>
<pk mz="377.160641" i="1414735.0" sn="9.93" a="1103.44" fwhm="0.001028" res="367052.2" algo="FTMS"/>
<pk mz="377.173620" i="3507921.8" sn="28.19" a="2760.87" fwhm="0.000876" res="430803.1" algo="FTMS"/>
<pk mz="377.181645" i="1354963.4" sn="9.40" a="796.73" fwhm="0.000794" res="475207.6" algo="FTMS"/>
<pk mz="377.191494" i="1774293.5" sn="13.06" a="1528.72" fwhm="0.000982" res="384004.9" algo="FTMS"/>
<pk mz="377.210026" i="31795930.0" z="-1" sn="275.01" a="30295.85" fwhm="0.000917" res="411453.0" algo="FTMS" component_name="h" deconvoluted_molecular_mass="377.210344" deconvoluted_isotopic_mass="377.210338"/>
<pk mz="378.046651" i="2102155.0" sn="15.92" a="1360.02" fwhm="0.000783" res="482624.9" algo="FTMS"/>
<pk mz="378.082998" i="2542482.8" sn="19.76" a="1888.36" fwhm="0.000832" res="454436.6" algo="FTMS"/>
<pk mz="378.094384" i="5944213.0" sn="49.45" a="4874.34" fwhm="0.000875" res="431862.9" algo="FTMS"/>
<pk mz="378.103282" i="2338711.0" sn="17.99" a="2123.45" fwhm="0.001075" res="351834.4" algo="FTMS"/>
<pk mz="378.140614" i="2561439.0" sn="19.93" a="1806.75" fwhm="0.000848" res="446175.5" algo="FTMS"/>
<pk mz="378.177038" i="1362854.6" sn="9.47" a="832.65" fwhm="0.000789" res="479475.2" algo="FTMS"/>
<pk mz="378.213399" i="7779246.5" z="-1" sn="65.46" a="6870.73" fwhm="0.000905" res="417994.1" algo="FTMS" component_name="h" deconvoluted_molecular_mass="377.210344" deconvoluted_isotopic_mass="378.213712"/>
<pk mz="379.030701" i="3190876.0" sn="25.42" a="2742.74" fwhm="0.000930" res="407667.7" algo="FTMS"/>
<pk mz="379.041787" i="1279582.4" sn="8.74" a="859.83" fwhm="0.000884" res="428610.6" algo="FTMS"/>
<pk mz="379.067073" i="3953763.8" sn="32.08" a="3353.61" fwhm="0.000899" res="421472.2" algo="FTMS"/>
<pk mz="379.078326" i="1799782.1" sn="13.28" a="1258.89" fwhm="0.000864" res="438897.1" algo="FTMS"/>
<pk mz="379.080263" i="1227494.5" sn="8.29" a="851.99" fwhm="0.000923" res="410889.3" algo="FTMS"/>
<pk mz="379.097917" i="1716330.3" sn="12.55" a="1174.59" fwhm="0.000828" res="457873.9" algo="FTMS"/>
<pk mz="379.103494" i="3520619.5" sn="28.30" a="2737.57" fwhm="0.000858" res="441593.1" algo="FTMS"/>
<pk mz="379.106904" i="1183724.3" sn="7.91" a="848.41" fwhm="0.000908" res="417373.2" algo="FTMS"/>
<pk mz="379.114745" i="1676653.9" sn="12.21" a="1102.33" fwhm="0.000822" res="461073.3" algo="FTMS"/>
<pk mz="379.116528" i="2469486.3" sn="19.12" a="1882.58" fwhm="0.000856" res="442661.3" algo="FTMS"/>
<pk mz="379.139888" i="2176627.3" sn="16.57" a="1886.66" fwhm="0.000961" res="394390.0" algo="FTMS"/>
<pk mz="379.152929" i="4542070.0" sn="37.21" a="3879.85" fwhm="0.000914" res="414601.8" algo="FTMS"/>
<pk mz="379.170735" i="1599865.8" sn="11.54" a="1176.98" fwhm="0.000893" res="424792.6" algo="FTMS"/>
<pk mz="379.176179" i="1538427.0" sn="11.00" a="995.33" fwhm="0.000866" res="437992.7" algo="FTMS"/>
<pk mz="379.189330" i="5080189.5" sn="41.90" a="4345.75" fwhm="0.000885" res="428577.8" algo="FTMS"/>
<pk mz="379.207079" i="10728578.0" sn="91.19" a="9735.99" fwhm="0.000924" res="410406.1" algo="FTMS"/>
<pk mz="379.225681" i="51518596.0" z="-1" sn="447.10" a="46905.72" fwhm="0.000903" res="420189.2" algo="FTMS" component_name="W" deconvoluted_molecular_mass="379.225976" deconvoluted_isotopic_mass="379.225997"/>
<pk mz="380.062319" i="1720631.4" sn="12.59" a="1104.38" fwhm="0.000798" res="476399.0" algo="FTMS"/>
<pk mz="380.070344" i="1438265.1" sn="10.13" a="919.44" fwhm="0.000856" res="444261.3" algo="FTMS"/>
<pk mz="380.073698" i="5858618.0" sn="48.69" a="5027.77" fwhm="0.000880" res="431829.1" algo="FTMS"/>
<pk mz="380.098728" i="1923135.1" sn="14.36" a="1236.45" fwhm="0.000809" res="469691.3" algo="FTMS"/>
<pk mz="380.110006" i="2054465.6" sn="15.50" a="1711.80" fwhm="0.000987" res="385247.4" algo="FTMS"/>
<pk mz="380.135137" i="1289287.0" sn="8.83" a="726.81" fwhm="0.000720" res="528331.1" algo="FTMS"/>
<pk mz="380.146360" i="1366857.4" sn="9.50" a="864.15" fwhm="0.000801" res="474512.3" algo="FTMS"/>
<pk mz="380.156227" i="1376331.4" sn="9.58" a="1009.58" fwhm="0.001017" res="373695.5" algo="FTMS"/>
<pk mz="380.210447" i="1791575.0" sn="13.21" a="1217.36" fwhm="0.000819" res="464101.7" algo="FTMS"/>
<pk mz="380.229052" i="10505563.0" z="-1" sn="89.24" a="9476.47" fwhm="0.000924" res="411684.7" algo="FTMS" component_name="W" deconvoluted_molecular_mass="379.225976" deconvoluted_isotopic_mass="380.229369"/>
<pk mz="381.046339" i="4293129.0" sn="35.03" a="3797.35" fwhm="0.000946" res="402728.3" algo="FTMS"/>
<pk mz="381.082750" i="4659729.0" sn="38.23" a="4173.26" fwhm="0.000933" res="408569.0" algo="FTMS"/>
<pk mz="381.085953" i="12181009.0" sn="103.86" a="11095.78" fwhm="0.000923" res="413033.1" algo="FTMS"/>
<pk mz="381.093904" i="1224211.1" sn="8.26" a="711.75" fwhm="0.000760" res="501116.4" algo="FTMS"/>
<pk mz="381.095766" i="1082899.5" sn="7.02" a="480.21" fwhm="0.000710" res="536499.9" algo="FTMS"/>
<pk mz="381.113558" i="1282583.4" sn="8.77" a="740.09" fwhm="0.000768" res="496275.4" algo="FTMS"/>
<pk mz="381.119139" i="4122136.5" sn="33.54" a="3429.57" fwhm="0.000892" res="427495.0" algo="FTMS"/>
<pk mz="381.132180" i="2503195.3" sn="19.42" a="1710.61" fwhm="0.000838" res="455010.4" algo="FTMS"/>
<pk mz="381.149964" i="1730079.1" sn="12.67" a="1286.69" fwhm="0.000910" res="418984.3" algo="FTMS"/>
<pk mz="381.155518" i="3244064.3" sn="25.88" a="2494.49" fwhm="0.000862" res="442175.8" algo="FTMS"/>
<pk mz="381.168561" i="2788899.0" sn="21.91" a="2252.22" fwhm="0.000879" res="433601.2" algo="FTMS"/>
<pk mz="381.186340" i="1605670.9" sn="11.58" a="1020.34" fwhm="0.000799" res="476986.7" algo="FTMS"/>
<pk mz="381.191898" i="2747944.0" sn="21.55" a="2154.47" fwhm="0.000887" res="429637.1" algo="FTMS"/>
<pk mz="381.205006" i="2457642.8" sn="19.02" a="1786.35" fwhm="0.000858" res="444152.1" algo="FTMS"/>
<pk mz="381.222742" i="16834094.0" z="-1" sn="144.46" a="15853.49" fwhm="0.000925" res="412300.0" algo="FTMS" component_name="AJ" deconvoluted_molecular_mass="381.223068" deconvoluted_isotopic_mass="381.223061"/>
<pk mz="381.231590" i="2073648.5" z="-1" sn="15.67" a="1730.37" fwhm="0.001059" res="359902.1" algo="FTMS" component_name="W" deconvoluted_molecular_mass="379.225976" deconvoluted_isotopic_mass="381.231910"/>
<pk mz="381.241340" i="5401138.5" sn="44.70" a="4720.19" fwhm="0.000917" res="415573.8" algo="FTMS"/>
<pk mz="382.041638" i="1286365.3" sn="8.71" a="869.79" fwhm="0.000814" res="469431.1" algo="FTMS"/>
<pk mz="382.049784" i="1454303.0" sn="10.16" a="896.72" fwhm="0.000806" res="473879.1" algo="FTMS"/>
<pk mz="382.078044" i="2058213.0" sn="15.37" a="1430.58" fwhm="0.000848" res="450555.1" algo="FTMS"/>
<pk mz="382.086063" i="1357670.8" sn="9.32" a="975.45" fwhm="0.001030" res="370844.0" algo="FTMS"/>
<pk mz="382.089338" i="1789159.5" sn="13.05" a="1128.48" fwhm="0.000727" res="525656.7" algo="FTMS"/>
<pk mz="382.100497" i="3044073.8" sn="23.89" a="2330.95" fwhm="0.000903" res="423098.0" algo="FTMS"/>
<pk mz="382.114272" i="1620460.8" sn="11.59" a="1349.72" fwhm="0.000988" res="386864.3" algo="FTMS"/>
<pk mz="382.127494" i="1809903.6" sn="13.23" a="1395.30" fwhm="0.000942" res="405800.5" algo="FTMS"/>
<pk mz="382.158853" i="1151606.3" sn="7.54" a="786.12" fwhm="0.000934" res="409303.6" algo="FTMS"/>
<pk mz="382.226120" i="3877636.8" z="-1" sn="31.08" a="3530.39" fwhm="0.000963" res="396746.0" algo="FTMS" component_name="AJ" deconvoluted_molecular_mass="381.223068" deconvoluted_isotopic_mass="382.226441"/>
<pk mz="383.025528" i="1542063.5" sn="10.91" a="1050.42" fwhm="0.000904" res="423508.8" algo="FTMS"/>
<pk mz="383.057096" i="1115062.3" sn="7.23" a="754.28" fwhm="0.000899" res="426257.6" algo="FTMS"/>
<pk mz="383.061965" i="5019575.5" sn="40.95" a="4084.39" fwhm="0.000877" res="436642.4" algo="FTMS"/>
<pk mz="383.098384" i="5603263.0" sn="45.99" a="4843.75" fwhm="0.000914" res="419262.9" algo="FTMS"/>
<pk mz="383.101654" i="2620351.8" sn="20.23" a="2067.98" fwhm="0.000895" res="428018.5" algo="FTMS"/>
<pk mz="383.134778" i="4217287.0" sn="34.02" a="3590.64" fwhm="0.000917" res="417717.5" algo="FTMS"/>
<pk mz="383.147756" i="1725641.6" sn="12.50" a="1249.95" fwhm="0.000887" res="432162.3" algo="FTMS"/>
<pk mz="383.171160" i="4220878.5" sn="34.05" a="3542.57" fwhm="0.000880" res="435420.6" algo="FTMS"/>
<pk mz="383.174482" i="3879375.3" sn="31.10" a="3193.98" fwhm="0.000865" res="442766.4" algo="FTMS"/>
<pk mz="383.184248" i="1393105.4" sn="9.63" a="884.61" fwhm="0.000847" res="452586.2" algo="FTMS"/>
<pk mz="383.201917" i="1392085.1" sn="9.62" a="965.92" fwhm="0.000894" res="428841.6" algo="FTMS"/>
<pk mz="383.207535" i="7605206.5" sn="63.28" a="6832.56" fwhm="0.000932" res="411083.2" algo="FTMS"/>
<pk mz="383.238379" i="1786589.0" sn="13.02" a="1200.57" fwhm="0.000870" res="440310.4" algo="FTMS"/>
<pk mz="383.243985" i="1422558.1" sn="9.88" a="1184.42" fwhm="0.000992" res="386487.0" algo="FTMS"/>
<pk mz="384.057258" i="1227020.3" sn="8.19" a="849.92" fwhm="0.000879" res="436748.4" algo="FTMS"/>
<pk mz="384.065402" i="1380878.0" sn="9.52" a="1183.06" fwhm="0.001023" res="375540.5" algo="FTMS"/>
<pk mz="384.093550" i="1271188.0" sn="8.57" a="747.43" fwhm="0.000812" res="473062.1" algo="FTMS"/>
<pk mz="384.101739" i="1272725.8" sn="8.58" a="756.90" fwhm="0.000780" res="492172.8" algo="FTMS"/>
<pk mz="384.104972" i="1389718.5" sn="9.60" a="816.27" fwhm="0.000797" res="481827.6" algo="FTMS"/>
<pk mz="384.106508" i="1208726.8" sn="8.03" a="704.29" fwhm="0.000828" res="464166.0" algo="FTMS"/>
<pk mz="384.129990" i="1523611.9" sn="10.75" a="995.82" fwhm="0.000797" res="482008.3" algo="FTMS"/>
<pk mz="384.174488" i="1108645.4" sn="7.17" a="598.73" fwhm="0.000759" res="506096.6" algo="FTMS"/>
<pk mz="384.177784" i="1127974.1" sn="7.33" a="728.06" fwhm="0.000962" res="399330.0" algo="FTMS"/>
<pk mz="384.210876" i="1814957.1" sn="13.27" a="1498.42" fwhm="0.000996" res="385933.8" algo="FTMS"/>
<pk mz="384.790343" i="1399465.4" sn="9.68" a="1160.20" fwhm="0.000983" res="391468.9" algo="FTMS"/>
<pk mz="385.020028" i="1634394.8" sn="11.71" a="1161.61" fwhm="0.000881" res="436864.4" algo="FTMS"/>
<pk mz="385.041181" i="2409823.3" sn="18.40" a="1853.65" fwhm="0.000900" res="428042.2" algo="FTMS"/>
<pk mz="385.056419" i="1145186.5" sn="7.48" a="548.96" fwhm="0.000714" res="539261.8" algo="FTMS"/>
<pk mz="385.077624" i="4142439.0" sn="33.37" a="3484.03" fwhm="0.000898" res="428920.4" algo="FTMS"/>
<pk mz="385.114036" i="5020015.0" sn="40.95" a="4315.72" fwhm="0.000915" res="421007.8" algo="FTMS"/>
<pk mz="385.125261" i="10318193.0" sn="86.70" a="9823.57" fwhm="0.000957" res="402389.2" algo="FTMS"/>
<pk mz="385.150437" i="4819318.5" sn="39.21" a="4322.91" fwhm="0.000913" res="422042.4" algo="FTMS"/>
<pk mz="385.168912" i="1115322.6" sn="7.22" a="957.23" fwhm="0.001262" res="305260.3" algo="FTMS"/>
<pk mz="385.173010" i="1137531.5" sn="7.42" a="626.59" fwhm="0.000769" res="500973.9" algo="FTMS"/>
<pk mz="385.178808" i="1468796.8" sn="10.28" a="1036.82" fwhm="0.000917" res="419976.0" algo="FTMS"/>
<pk mz="385.186792" i="7943550.5" sn="66.19" a="7335.09" fwhm="0.000936" res="411437.7" algo="FTMS"/>
<pk mz="385.223194" i="4764038.5" sn="38.73" a="3890.43" fwhm="0.000882" res="436662.9" algo="FTMS"/>
<pk mz="385.259528" i="1846414.1" sn="13.54" a="1364.96" fwhm="0.000893" res="431478.9" algo="FTMS"/>
<pk mz="386.109252" i="1159876.6" sn="7.61" a="787.80" fwhm="0.001111" res="347617.1" algo="FTMS"/>
<pk mz="386.117363" i="1321030.5" sn="9.00" a="857.11" fwhm="0.000918" res="420551.7" algo="FTMS"/>
<pk mz="386.120649" i="1248711.1" sn="8.37" a="851.90" fwhm="0.000926" res="417039.3" algo="FTMS"/>
<pk mz="386.128609" i="2079048.9" sn="15.54" a="1535.25" fwhm="0.000888" res="435049.6" algo="FTMS"/>
<pk mz="386.190141" i="1870166.1" sn="13.74" a="1323.02" fwhm="0.000862" res="448185.0" algo="FTMS"/>
<pk mz="386.193327" i="1471830.8" sn="10.30" a="1190.25" fwhm="0.001020" res="378512.2" algo="FTMS"/>
<pk mz="386.226630" i="1318494.0" sn="8.98" a="878.86" fwhm="0.000883" res="437474.3" algo="FTMS"/>
<pk mz="386.788251" i="1351254.9" sn="9.26" a="1245.25" fwhm="0.001126" res="343509.0" algo="FTMS"/>
<pk mz="387.035772" i="2082572.1" sn="15.57" a="1597.40" fwhm="0.000909" res="425867.6" algo="FTMS"/>
<pk mz="387.057017" i="1974544.8" sn="14.64" a="1519.43" fwhm="0.000926" res="417851.0" algo="FTMS"/>
<pk mz="387.072130" i="1881620.0" sn="13.84" a="1368.13" fwhm="0.000897" res="431369.6" algo="FTMS"/>
<pk mz="387.083862" i="1156630.5" sn="7.58" a="1020.32" fwhm="0.001199" res="322893.4" algo="FTMS"/>
<pk mz="387.093265" i="3799320.5" sn="30.40" a="3238.43" fwhm="0.000912" res="424363.6" algo="FTMS"/>
<pk mz="387.108471" i="1707291.9" sn="12.33" a="1473.30" fwhm="0.001001" res="386792.4" algo="FTMS"/>
<pk mz="387.129694" i="3889952.5" sn="31.18" a="3394.63" fwhm="0.000951" res="407057.4" algo="FTMS"/>
<pk mz="387.140954" i="2169122.8" sn="16.32" a="1505.20" fwhm="0.000813" res="476309.7" algo="FTMS"/>
<pk mz="387.156194" i="1996326.1" sn="14.83" a="1659.62" fwhm="0.000975" res="396983.5" algo="FTMS"/>
<pk mz="387.158033" i="1189286.5" sn="7.86" a="699.21" fwhm="0.000847" res="457011.7" algo="FTMS"/>
<pk mz="387.166076" i="6697768.5" sn="55.43" a="6369.20" fwhm="0.000959" res="403588.4" algo="FTMS"/>
<pk mz="387.188549" i="2643757.0" sn="20.42" a="2213.91" fwhm="0.000928" res="417064.8" algo="FTMS"/>
<pk mz="387.194381" i="1868846.4" sn="13.73" a="1167.71" fwhm="0.000808" res="479045.2" algo="FTMS"/>
<pk mz="387.202456" i="7405360.0" sn="61.54" a="6906.60" fwhm="0.000960" res="403196.2" algo="FTMS"/>
<pk mz="387.238821" i="3923256.0" sn="31.47" a="3461.29" fwhm="0.000967" res="400592.0" algo="FTMS"/>
<pk mz="387.275192" i="1735999.8" sn="12.58" a="1249.85" fwhm="0.000872" res="444302.9" algo="FTMS"/>
<pk mz="388.050380" i="1170279.1" sn="7.69" a="658.19" fwhm="0.000857" res="452809.2" algo="FTMS"/>
<pk mz="388.067291" i="1106794.8" sn="7.14" a="688.22" fwhm="0.000970" res="400117.9" algo="FTMS"/>
<pk mz="388.124873" i="1334263.1" sn="9.11" a="941.62" fwhm="0.000917" res="423391.0" algo="FTMS"/>
<pk mz="388.136079" i="1384697.6" sn="9.54" a="832.13" fwhm="0.000822" res="472457.3" algo="FTMS"/>
<pk mz="388.161438" i="1904383.1" sn="14.03" a="1587.66" fwhm="0.001019" res="380776.7" algo="FTMS"/>
<pk mz="388.169423" i="1326592.9" sn="9.04" a="844.92" fwhm="0.000849" res="456978.1" algo="FTMS"/>
<pk mz="388.172497" i="1560321.5" sn="11.06" a="888.14" fwhm="0.000768" res="505147.5" algo="FTMS"/>
<pk mz="388.197648" i="1533446.9" sn="10.83" a="914.93" fwhm="0.000803" res="483134.3" algo="FTMS"/>
<pk mz="388.205788" i="1743112.6" sn="12.64" a="1500.81" fwhm="0.000983" res="394991.3" algo="FTMS"/>
<pk mz="389.015056" i="1670327.8" sn="12.01" a="1050.39" fwhm="0.000808" res="481505.7" algo="FTMS"/>
<pk mz="389.051428" i="2639551.5" sn="20.38" a="2231.91" fwhm="0.000914" res="425758.5" algo="FTMS"/>
<pk mz="389.062651" i="1584322.0" sn="11.27" a="971.80" fwhm="0.000830" res="468554.4" algo="FTMS"/>
<pk mz="389.087809" i="8615111.0" sn="71.99" a="8129.23" fwhm="0.000959" res="405705.4" algo="FTMS"/>
<pk mz="389.099236" i="1317577.9" sn="8.96" a="1135.35" fwhm="0.001140" res="341445.5" algo="FTMS"/>
<pk mz="389.102399" i="3388618.5" sn="26.85" a="2894.92" fwhm="0.000938" res="414783.0" algo="FTMS"/>
<pk mz="389.108931" i="1783244.0" sn="12.98" a="1265.59" fwhm="0.000875" res="444840.6" algo="FTMS"/>
<pk mz="389.124234" i="1505487.4" sn="10.59" a="1077.65" fwhm="0.000894" res="435318.9" algo="FTMS"/>
<pk mz="389.137263" i="1616850.1" sn="11.55" a="1139.01" fwhm="0.000887" res="438601.5" algo="FTMS"/>
<pk mz="389.145363" i="3371220.0" sn="26.70" a="2926.40" fwhm="0.000934" res="416839.5" algo="FTMS"/>
<pk mz="389.156555" i="2834134.3" sn="22.06" a="2389.40" fwhm="0.000908" res="428666.8" algo="FTMS"/>
<pk mz="389.167781" i="1506520.8" sn="10.59" a="1183.00" fwhm="0.000912" res="426524.1" algo="FTMS"/>
<pk mz="389.173699" i="2305754.0" sn="17.50" a="1890.80" fwhm="0.000932" res="417514.5" algo="FTMS"/>
<pk mz="389.179219" i="10271963.0" sn="86.30" a="9738.73" fwhm="0.000961" res="405071.8" algo="FTMS"/>
<pk mz="389.181735" i="4340956.0" sn="35.07" a="3735.98" fwhm="0.000938" res="414726.0" algo="FTMS"/>
<pk mz="389.209963" i="1922018.0" sn="14.18" a="1525.65" fwhm="0.000946" res="411356.2" algo="FTMS"/>
<pk mz="389.218093" i="3757795.8" sn="30.04" a="3297.34" fwhm="0.000955" res="407391.6" algo="FTMS"/>
<pk mz="389.254527" i="1386091.6" sn="9.55" a="1154.97" fwhm="0.001084" res="359219.6" algo="FTMS"/>
<pk mz="390.046740" i="1799319.4" sn="13.12" a="1284.62" fwhm="0.000818" res="476961.3" algo="FTMS"/>
<pk mz="390.058009" i="2945945.8" sn="23.02" a="2655.82" fwhm="0.000964" res="404444.5" algo="FTMS"/>
<pk mz="390.083028" i="1511839.3" sn="10.64" a="770.16" fwhm="0.000714" res="546246.4" algo="FTMS"/>
<pk mz="390.091200" i="1619617.0" sn="11.57" a="1166.38" fwhm="0.000890" res="438189.9" algo="FTMS"/>
<pk mz="390.094359" i="1566369.8" sn="11.11" a="1048.78" fwhm="0.000892" res="437555.0" algo="FTMS"/>
<pk mz="390.105682" i="1618596.3" sn="11.56" a="1331.03" fwhm="0.001092" res="357280.6" algo="FTMS"/>
<pk mz="390.140640" i="2709931.8" sn="20.99" a="2409.91" fwhm="0.001002" res="389513.5" algo="FTMS"/>
<pk mz="390.176972" i="1934771.6" sn="14.29" a="1393.54" fwhm="0.000861" res="453030.7" algo="FTMS"/>
<pk mz="390.182590" i="2784693.0" sn="21.63" a="2134.23" fwhm="0.000887" res="439777.4" algo="FTMS"/>
<pk mz="390.185017" i="1481909.4" sn="10.38" a="1155.70" fwhm="0.000928" res="420561.1" algo="FTMS"/>
<pk mz="390.213365" i="1857211.6" sn="13.62" a="1570.26" fwhm="0.001003" res="388917.5" algo="FTMS"/>
<pk mz="390.221681" i="1124669.4" sn="7.29" a="828.77" fwhm="0.001123" res="347564.1" algo="FTMS"/>
<pk mz="391.030649" i="3022957.3" sn="23.44" a="2342.79" fwhm="0.000880" res="444190.6" algo="FTMS"/>
<pk mz="391.041930" i="1827439.8" sn="13.22" a="1140.20" fwhm="0.000801" res="487960.1" algo="FTMS"/>
<pk mz="391.067067" i="5737077.0" sn="46.64" a="5217.12" fwhm="0.000952" res="410827.6" algo="FTMS"/>
<pk mz="391.078405" i="1574519.6" sn="11.06" a="1105.85" fwhm="0.000866" res="451460.7" algo="FTMS"/>
<pk mz="391.090493" i="13530746.0" sn="113.24" a="13512.22" fwhm="0.000998" res="391948.2" algo="FTMS"/>
<pk mz="391.097771" i="3955324.0" sn="31.41" a="3460.22" fwhm="0.000916" res="427036.4" algo="FTMS"/>
<pk mz="391.103486" i="3130493.3" sn="24.36" a="2539.68" fwhm="0.000899" res="434948.7" algo="FTMS"/>
<pk mz="391.114715" i="5962367.5" sn="48.56" a="5791.05" fwhm="0.001001" res="390682.0" algo="FTMS"/>
<pk mz="391.126888" i="15654530.0" sn="131.39" a="14846.46" fwhm="0.000963" res="406259.8" algo="FTMS"/>
<pk mz="391.134315" i="1200899.9" sn="7.87" a="880.91" fwhm="0.001028" res="380457.6" algo="FTMS"/>
<pk mz="391.139849" i="2116485.0" sn="15.69" a="1727.23" fwhm="0.000946" res="413371.4" algo="FTMS"/>
<pk mz="391.143152" i="1103749.8" sn="7.04" a="761.27" fwhm="0.001173" res="333455.7" algo="FTMS"/>
<pk mz="391.151121" i="1213575.5" sn="7.98" a="862.20" fwhm="0.000986" res="396845.0" algo="FTMS"/>
<pk mz="391.152885" i="2915464.0" sn="22.52" a="2549.68" fwhm="0.000971" res="402882.9" algo="FTMS"/>
<pk mz="391.160898" i="1515145.6" sn="10.55" a="977.13" fwhm="0.000880" res="444362.6" algo="FTMS"/>
<pk mz="391.170816" i="1102091.8" sn="7.02" a="678.94" fwhm="0.000933" res="419468.4" algo="FTMS"/>
<pk mz="391.176146" i="1138957.0" sn="7.34" a="775.98" fwhm="0.000996" res="392782.3" algo="FTMS"/>
<pk mz="391.189280" i="5444240.0" sn="44.13" a="5033.80" fwhm="0.000984" res="397548.5" algo="FTMS"/>
<pk mz="391.197315" i="1178513.6" sn="7.68" a="717.37" fwhm="0.000839" res="466395.6" algo="FTMS"/>
<pk mz="391.215842" i="1112597.6" sn="7.11" a="764.99" fwhm="0.001017" res="384845.6" algo="FTMS"/>
<pk mz="391.225705" i="2146199.8" sn="15.95" a="1560.26" fwhm="0.000923" res="423904.1" algo="FTMS"/>
<pk mz="392.062323" i="3808590.3" sn="30.15" a="3641.79" fwhm="0.001010" res="387998.1" algo="FTMS"/>
<pk mz="392.071237" i="4818768.0" sn="38.79" a="4649.93" fwhm="0.001004" res="390646.1" algo="FTMS"/>
<pk mz="392.073664" i="1160016.6" sn="7.52" a="651.10" fwhm="0.000752" res="521497.0" algo="FTMS"/>
<pk mz="392.093883" i="1827413.1" sn="13.22" a="1311.00" fwhm="0.000910" res="430739.4" algo="FTMS"/>
<pk mz="392.098704" i="1898326.1" sn="13.83" a="1856.08" fwhm="0.001117" res="351006.8" algo="FTMS"/>
<pk mz="392.110033" i="3085656.5" sn="23.97" a="2580.47" fwhm="0.000944" res="415322.2" algo="FTMS"/>
<pk mz="392.119015" i="15308635.0" sn="128.43" a="15836.44" fwhm="0.001012" res="387293.6" algo="FTMS"/>
<pk mz="392.130306" i="2596701.0" sn="19.80" a="2333.95" fwhm="0.000969" res="404586.6" algo="FTMS"/>
<pk mz="392.146417" i="1710432.5" sn="12.22" a="1320.23" fwhm="0.000933" res="420334.0" algo="FTMS"/>
<pk mz="392.156248" i="2558818.8" sn="19.47" a="2052.19" fwhm="0.000947" res="414234.2" algo="FTMS"/>
<pk mz="392.182762" i="1838952.5" sn="13.32" a="1256.19" fwhm="0.000957" res="410010.6" algo="FTMS"/>
<pk mz="392.192650" i="1893738.6" sn="13.79" a="1496.10" fwhm="0.000925" res="423856.6" algo="FTMS"/>
<pk mz="393.046361" i="3918885.3" sn="31.09" a="3411.70" fwhm="0.000924" res="425473.5" algo="FTMS"/>
<pk mz="393.057565" i="1473063.8" sn="10.19" a="972.31" fwhm="0.000892" res="440751.9" algo="FTMS"/>
<pk mz="393.065760" i="1208873.5" sn="7.93" a="703.24" fwhm="0.000844" res="465725.0" algo="FTMS"/>
<pk mz="393.082733" i="3868717.3" sn="30.66" a="3414.79" fwhm="0.000952" res="413032.6" algo="FTMS"/>
<pk mz="393.093998" i="2236207.8" sn="16.71" a="1829.41" fwhm="0.000966" res="406962.5" algo="FTMS"/>
<pk mz="393.113452" i="1486388.0" sn="10.30" a="863.69" fwhm="0.000802" res="490355.7" algo="FTMS"/>
<pk mz="393.119105" i="3254837.3" sn="25.42" a="2639.71" fwhm="0.000921" res="427047.4" algo="FTMS"/>
<pk mz="393.122331" i="2506806.0" sn="19.03" a="2047.73" fwhm="0.000930" res="422541.6" algo="FTMS"/>
<pk mz="393.130348" i="2549303.8" sn="19.39" a="2270.18" fwhm="0.000973" res="404199.9" algo="FTMS"/>
<pk mz="393.132145" i="3206200.0" sn="25.00" a="2897.91" fwhm="0.000987" res="398114.3" algo="FTMS"/>
<pk mz="393.150121" i="1208124.0" sn="7.93" a="752.69" fwhm="0.000855" res="459910.6" algo="FTMS"/>
<pk mz="393.155473" i="2449469.3" sn="18.54" a="2009.69" fwhm="0.000967" res="406662.8" algo="FTMS"/>
<pk mz="393.168591" i="3423296.0" sn="26.86" a="2866.12" fwhm="0.000931" res="422234.2" algo="FTMS"/>
<pk mz="393.186306" i="2105924.0" sn="15.60" a="1925.16" fwhm="0.001075" res="365612.3" algo="FTMS"/>
<pk mz="393.204961" i="7997512.0" sn="65.95" a="7900.45" fwhm="0.000976" res="402909.9" algo="FTMS"/>
<pk mz="393.241382" i="3265104.0" sn="25.51" a="2950.42" fwhm="0.000987" res="398222.8" algo="FTMS"/>
<pk mz="393.277729" i="1465176.0" sn="10.12" a="947.65" fwhm="0.000873" res="450580.9" algo="FTMS"/>
<pk mz="394.041509" i="1687807.5" sn="12.02" a="1462.01" fwhm="0.001024" res="384884.3" algo="FTMS"/>
<pk mz="394.049821" i="1183233.4" sn="7.71" a="701.50" fwhm="0.000838" res="470380.0" algo="FTMS"/>
<pk mz="394.077925" i="1980679.5" sn="14.53" a="1366.13" fwhm="0.000864" res="456137.3" algo="FTMS"/>
<pk mz="394.086123" i="1589769.3" sn="11.19" a="1199.73" fwhm="0.000965" res="408411.1" algo="FTMS"/>
<pk mz="394.089322" i="2322698.0" sn="17.45" a="1762.81" fwhm="0.000900" res="438099.9" algo="FTMS"/>
<pk mz="394.114294" i="1862415.5" sn="13.52" a="1266.25" fwhm="0.000831" res="474101.5" algo="FTMS"/>
<pk mz="394.125663" i="1639314.0" sn="11.61" a="1573.19" fwhm="0.001198" res="328923.3" algo="FTMS"/>
<pk mz="394.127633" i="1400338.4" sn="9.57" a="1293.21" fwhm="0.001162" res="339240.2" algo="FTMS"/>
<pk mz="394.135625" i="1139348.1" sn="7.34" a="683.73" fwhm="0.000951" res="414475.8" algo="FTMS"/>
<pk mz="394.171874" i="1543964.1" sn="10.79" a="992.50" fwhm="0.000847" res="465434.7" algo="FTMS"/>
<pk mz="394.208254" i="1944356.1" sn="14.22" a="1486.97" fwhm="0.000920" res="428565.7" algo="FTMS"/>
<pk mz="394.244476" i="1100204.1" sn="7.00" a="690.85" fwhm="0.000907" res="434800.9" algo="FTMS"/>
<pk mz="395.025726" i="1717975.9" sn="12.28" a="1571.31" fwhm="0.001155" res="342004.5" algo="FTMS"/>
<pk mz="395.028991" i="2976728.8" sn="23.04" a="2474.06" fwhm="0.000981" res="402840.9" algo="FTMS"/>
<pk mz="395.062007" i="5393888.0" sn="43.70" a="5162.21" fwhm="0.000989" res="399649.2" algo="FTMS"/>
<pk mz="395.073318" i="1215970.5" sn="7.99" a="764.61" fwhm="0.000924" res="427699.4" algo="FTMS"/>
<pk mz="395.098360" i="4162024.0" sn="33.17" a="3473.03" fwhm="0.000891" res="443553.4" algo="FTMS"/>
<pk mz="395.111400" i="1283306.9" sn="8.57" a="751.17" fwhm="0.000812" res="486441.4" algo="FTMS"/>
<pk mz="395.129098" i="1800430.8" sn="12.98" a="1346.45" fwhm="0.000957" res="413024.8" algo="FTMS"/>
<pk mz="395.134722" i="3031024.0" sn="23.50" a="2503.98" fwhm="0.000936" res="421999.5" algo="FTMS"/>
<pk mz="395.147815" i="2656242.8" sn="20.30" a="2268.42" fwhm="0.001018" res="388322.6" algo="FTMS"/>
<pk mz="395.165642" i="1485046.8" sn="10.29" a="1211.06" fwhm="0.000986" res="400968.0" algo="FTMS"/>
<pk mz="395.171157" i="2481656.0" sn="18.81" a="2316.29" fwhm="0.001041" res="379612.0" algo="FTMS"/>
<pk mz="395.184161" i="3301882.8" sn="25.82" a="3166.90" fwhm="0.001066" res="370806.4" algo="FTMS"/>
<pk mz="395.201962" i="2094078.8" sn="15.49" a="1484.82" fwhm="0.000914" res="432181.2" algo="FTMS"/>
<pk mz="395.207521" i="1968384.0" sn="14.42" a="1437.94" fwhm="0.000870" res="454235.0" algo="FTMS"/>
<pk mz="395.220581" i="5279235.0" sn="42.72" a="5230.05" fwhm="0.001021" res="387200.1" algo="FTMS"/>
<pk mz="396.057201" i="1611963.5" sn="11.37" a="1059.01" fwhm="0.000888" res="446100.4" algo="FTMS"/>
<pk mz="396.065273" i="1527997.4" sn="10.65" a="1119.21" fwhm="0.000942" res="420251.4" algo="FTMS"/>
<pk mz="396.068549" i="1127102.0" sn="7.23" a="629.35" fwhm="0.000843" res="469715.7" algo="FTMS"/>
<pk mz="396.093653" i="3976899.5" sn="31.58" a="3571.71" fwhm="0.000951" res="416515.8" algo="FTMS"/>
<pk mz="396.101706" i="1240261.4" sn="8.20" a="859.89" fwhm="0.000940" res="421461.6" algo="FTMS"/>
<pk mz="396.106555" i="1131462.4" sn="7.27" a="833.54" fwhm="0.001085" res="365018.2" algo="FTMS"/>
<pk mz="396.152447" i="6448848.5" sn="52.71" a="6552.95" fwhm="0.000994" res="398723.7" algo="FTMS"/>
<pk mz="396.224134" i="1290464.5" sn="8.62" a="920.62" fwhm="0.000936" res="423484.7" algo="FTMS"/>
<pk mz="397.041345" i="3202965.5" sn="24.97" a="2777.78" fwhm="0.000974" res="407588.2" algo="FTMS"/>
<pk mz="397.060843" i="1281817.8" sn="8.55" a="923.18" fwhm="0.000996" res="398495.9" algo="FTMS"/>
<pk mz="397.077647" i="4853661.5" sn="39.07" a="4429.74" fwhm="0.000957" res="415062.5" algo="FTMS"/>
<pk mz="397.114038" i="4816805.5" sn="38.76" a="4368.89" fwhm="0.000946" res="419999.4" algo="FTMS"/>
<pk mz="397.117288" i="2241190.3" sn="16.75" a="1909.29" fwhm="0.001038" res="382454.6" algo="FTMS"/>
<pk mz="397.127165" i="1160488.5" sn="7.51" a="675.77" fwhm="0.000884" res="449070.4" algo="FTMS"/>
<pk mz="397.136529" i="1530538.5" sn="10.67" a="1205.03" fwhm="0.000991" res="400669.9" algo="FTMS"/>
<pk mz="397.150447" i="3241389.5" sn="25.30" a="2858.41" fwhm="0.000971" res="408990.6" algo="FTMS"/>
<pk mz="397.155843" i="1388462.8" sn="9.46" a="891.61" fwhm="0.000978" res="406266.0" algo="FTMS"/>
<pk mz="397.163525" i="2067120.5" sn="15.26" a="1697.29" fwhm="0.001015" res="391285.9" algo="FTMS"/>
<pk mz="397.186822" i="3522997.8" sn="27.70" a="3095.92" fwhm="0.000975" res="407493.9" algo="FTMS"/>
<pk mz="397.217545" i="1806012.5" sn="13.03" a="1225.08" fwhm="0.000852" res="466398.1" algo="FTMS"/>
<pk mz="397.223212" i="3462077.8" sn="27.18" a="2972.28" fwhm="0.000944" res="420819.6" algo="FTMS"/>
<pk mz="397.226549" i="1413182.5" sn="9.67" a="1269.92" fwhm="0.001144" res="347218.2" algo="FTMS"/>
<pk mz="398.072953" i="1602938.6" sn="11.29" a="1145.05" fwhm="0.000940" res="423341.9" algo="FTMS"/>
<pk mz="398.084251" i="6559869.0" sn="53.65" a="6236.55" fwhm="0.000972" res="409345.5" algo="FTMS"/>
<pk mz="398.109234" i="1110402.6" sn="7.08" a="648.15" fwhm="0.000822" res="484145.0" algo="FTMS"/>
<pk mz="398.117425" i="1260676.5" sn="8.37" a="790.47" fwhm="0.000827" res="481421.9" algo="FTMS"/>
<pk mz="398.122408" i="1632389.6" sn="11.54" a="1279.44" fwhm="0.000916" res="434673.9" algo="FTMS"/>
<pk mz="399.056887" i="3365718.0" sn="26.35" a="3492.04" fwhm="0.001109" res="359922.7" algo="FTMS"/>
<pk mz="399.093276" i="4383582.0" sn="35.05" a="4198.67" fwhm="0.001021" res="391068.2" algo="FTMS"/>
<pk mz="399.117750" i="1149539.5" sn="7.41" a="887.58" fwhm="0.001107" res="360650.0" algo="FTMS"/>
<pk mz="399.129662" i="3511142.3" sn="27.60" a="2890.58" fwhm="0.000931" res="428729.4" algo="FTMS"/>
<pk mz="399.141094" i="1153512.8" sn="7.45" a="808.86" fwhm="0.001009" res="395734.0" algo="FTMS"/>
<pk mz="399.166071" i="4859246.5" sn="39.12" a="4567.25" fwhm="0.000976" res="409023.7" algo="FTMS"/>
<pk mz="399.188481" i="1602419.4" sn="11.28" a="993.18" fwhm="0.000791" res="504546.2" algo="FTMS"/>
<pk mz="399.194437" i="1264884.6" sn="8.40" a="1133.68" fwhm="0.001142" res="349423.0" algo="FTMS"/>
<pk mz="399.202457" i="5247350.5" sn="42.44" a="5047.75" fwhm="0.000983" res="406130.9" algo="FTMS"/>
<pk mz="399.238865" i="2819966.5" sn="21.69" a="2508.30" fwhm="0.000996" res="400721.6" algo="FTMS"/>
<pk mz="399.275195" i="2721670.8" sn="20.66" a="2216.26" fwhm="0.000928" res="430168.4" algo="FTMS"/>
<pk mz="400.052186" i="1331380.6" sn="8.88" a="1035.21" fwhm="0.001042" res="383969.3" algo="FTMS"/>
<pk mz="400.088509" i="1367612.9" sn="9.19" a="1034.85" fwhm="0.000996" res="401773.1" algo="FTMS"/>
<pk mz="400.096654" i="1478462.6" sn="10.13" a="1144.52" fwhm="0.000961" res="416336.3" algo="FTMS"/>
<pk mz="401.051386" i="1650709.1" sn="11.59" a="1442.32" fwhm="0.001078" res="372194.0" algo="FTMS"/>
<pk mz="401.062665" i="1393175.6" sn="9.40" a="1222.15" fwhm="0.001059" res="378764.7" algo="FTMS"/>
<pk mz="401.067746" i="2045976.8" sn="14.93" a="1551.19" fwhm="0.000933" res="429779.1" algo="FTMS"/>
<pk mz="401.072532" i="2127129.8" sn="15.62" a="1712.71" fwhm="0.000906" res="442889.4" algo="FTMS"/>
<pk mz="401.087913" i="1602333.3" sn="11.18" a="1577.70" fwhm="0.001162" res="345208.0" algo="FTMS"/>
<pk mz="401.108906" i="2884386.0" sn="22.03" a="2388.85" fwhm="0.000950" res="422148.6" algo="FTMS"/>
<pk mz="401.145348" i="3465514.3" sn="26.95" a="3162.36" fwhm="0.000996" res="402596.9" algo="FTMS"/>
<pk mz="401.156562" i="1684268.8" sn="11.87" a="1218.46" fwhm="0.000935" res="429172.2" algo="FTMS"/>
<pk mz="401.179169" i="1647409.9" sn="11.56" a="1228.27" fwhm="0.000961" res="417526.8" algo="FTMS"/>
<pk mz="401.181717" i="5481266.5" sn="44.02" a="5320.63" fwhm="0.001008" res="398050.8" algo="FTMS"/>
<pk mz="401.204161" i="2163511.5" sn="15.93" a="1703.99" fwhm="0.000937" res="428311.3" algo="FTMS"/>
<pk mz="401.210014" i="1999928.9" sn="14.54" a="1690.72" fwhm="0.000982" res="408582.6" algo="FTMS"/>
<pk mz="401.218115" i="5176122.5" sn="41.43" a="5077.79" fwhm="0.001043" res="384745.7" algo="FTMS"/>
<pk mz="401.254458" i="1851970.9" sn="13.29" a="1304.21" fwhm="0.000906" res="442864.0" algo="FTMS"/>
<pk mz="402.046730" i="1471221.5" sn="10.06" a="1101.97" fwhm="0.001117" res="360053.6" algo="FTMS"/>
<pk mz="402.082970" i="1366781.8" sn="9.18" a="808.73" fwhm="0.000779" res="515941.9" algo="FTMS"/>
<pk mz="402.094149" i="1245824.3" sn="8.16" a="817.81" fwhm="0.000998" res="403029.4" algo="FTMS"/>
<pk mz="402.176879" i="1374227.0" sn="9.24" a="1208.55" fwhm="0.001160" res="346827.9" algo="FTMS"/>
<pk mz="402.185063" i="1370644.8" sn="9.21" a="1056.43" fwhm="0.000989" res="406482.5" algo="FTMS"/>
<pk mz="402.213477" i="1126427.3" sn="7.14" a="533.31" fwhm="0.000919" res="437595.3" algo="FTMS"/>
<pk mz="402.221539" i="1356829.0" sn="9.09" a="1026.10" fwhm="0.001029" res="390903.2" algo="FTMS"/>
<pk mz="402.268393" i="1620263.6" sn="11.33" a="1122.27" fwhm="0.000864" res="465576.1" algo="FTMS"/>
<pk mz="403.030713" i="2700500.3" sn="20.47" a="2427.58" fwhm="0.001040" res="387584.2" algo="FTMS"/>
<pk mz="403.041818" i="1147350.8" sn="7.32" a="668.80" fwhm="0.000844" res="477357.1" algo="FTMS"/>
<pk mz="403.051860" i="1179865.1" sn="7.59" a="749.35" fwhm="0.000928" res="434326.4" algo="FTMS"/>
<pk mz="403.066997" i="2050012.5" sn="14.96" a="1706.93" fwhm="0.000976" res="413023.2" algo="FTMS"/>
<pk mz="403.078380" i="1680863.1" sn="11.84" a="1523.04" fwhm="0.001041" res="387105.9" algo="FTMS"/>
<pk mz="403.081802" i="1575135.9" sn="10.94" a="1548.99" fwhm="0.001150" res="350639.5" algo="FTMS"/>
<pk mz="403.088215" i="1481953.4" sn="10.15" a="1025.94" fwhm="0.000927" res="434790.3" algo="FTMS"/>
<pk mz="403.103458" i="2056420.8" sn="15.02" a="1981.30" fwhm="0.001087" res="370799.8" algo="FTMS"/>
<pk mz="403.124753" i="1690089.6" sn="11.91" a="1433.12" fwhm="0.000961" res="419606.6" algo="FTMS"/>
<pk mz="403.152881" i="1582320.0" sn="11.00" a="1360.24" fwhm="0.001078" res="373992.0" algo="FTMS"/>
<pk mz="403.160993" i="3856113.8" sn="30.25" a="3504.56" fwhm="0.001003" res="401826.4" algo="FTMS"/>
<pk mz="403.172170" i="5297396.5" sn="42.46" a="5288.49" fwhm="0.001020" res="395091.2" algo="FTMS"/>
<pk mz="403.183417" i="1949431.0" sn="14.11" a="1578.09" fwhm="0.000965" res="417617.3" algo="FTMS"/>
<pk mz="403.189293" i="4713720.5" sn="37.52" a="4443.09" fwhm="0.001015" res="397242.3" algo="FTMS"/>
<pk mz="403.194847" i="43372792.0" z="-1" sn="364.83" a="46948.54" fwhm="0.001037" res="388801.5" algo="FTMS" component_name="b" deconvoluted_molecular_mass="403.195216" deconvoluted_isotopic_mass="403.195210"/>
<pk mz="403.197324" i="3342586.0" sn="25.91" a="3004.31" fwhm="0.000996" res="404696.2" algo="FTMS"/>
<pk mz="403.225689" i="2222336.5" sn="16.42" a="1764.72" fwhm="0.000961" res="419441.3" algo="FTMS"/>
<pk mz="403.233716" i="1989890.4" sn="14.45" a="1664.94" fwhm="0.000998" res="404095.2" algo="FTMS"/>
<pk mz="404.025857" i="1314614.5" sn="8.73" a="1078.43" fwhm="0.001093" res="369817.4" algo="FTMS"/>
<pk mz="404.062327" i="1854910.8" sn="13.31" a="1342.84" fwhm="0.000904" res="447098.4" algo="FTMS"/>
<pk mz="404.073657" i="2849217.3" sn="21.73" a="2509.00" fwhm="0.000980" res="412218.5" algo="FTMS"/>
<pk mz="404.098663" i="1631175.1" sn="11.41" a="1312.58" fwhm="0.000993" res="406951.4" algo="FTMS"/>
<pk mz="404.110101" i="1334473.6" sn="8.90" a="1236.40" fwhm="0.001128" res="358223.0" algo="FTMS"/>
<pk mz="404.119830" i="1150923.9" sn="7.35" a="856.69" fwhm="0.001011" res="399688.8" algo="FTMS"/>
<pk mz="404.128925" i="1119054.0" sn="7.08" a="786.48" fwhm="0.001178" res="343024.0" algo="FTMS"/>
<pk mz="404.139289" i="1342928.3" sn="8.97" a="1001.87" fwhm="0.001007" res="401366.1" algo="FTMS"/>
<pk mz="404.156195" i="2887124.3" sn="22.05" a="2593.67" fwhm="0.001004" res="402590.9" algo="FTMS"/>
<pk mz="404.192628" i="2472924.5" sn="18.54" a="2276.81" fwhm="0.001046" res="386344.7" algo="FTMS"/>
<pk mz="404.198216" i="11413982.0" z="-1" sn="94.24" a="11786.12" fwhm="0.001038" res="389226.9" algo="FTMS" component_name="b" deconvoluted_molecular_mass="403.195216" deconvoluted_isotopic_mass="404.198581"/>
<pk mz="405.009911" i="1469847.0" sn="10.05" a="985.23" fwhm="0.000943" res="429317.4" algo="FTMS"/>
<pk mz="405.046316" i="3332255.3" sn="25.81" a="3113.91" fwhm="0.001052" res="384940.6" algo="FTMS"/>
<pk mz="405.057681" i="1270177.9" sn="8.36" a="717.59" fwhm="0.000826" res="490671.3" algo="FTMS"/>
<pk mz="405.082707" i="6092455.5" sn="49.18" a="6498.89" fwhm="0.001112" res="364132.6" algo="FTMS"/>
<pk mz="405.094026" i="1759658.3" sn="12.50" a="1408.00" fwhm="0.000962" res="421012.7" algo="FTMS"/>
<pk mz="405.106144" i="35582636.0" z="-1" sn="298.87" a="38713.14" fwhm="0.001057" res="383236.7" algo="FTMS" component_name="f" deconvoluted_molecular_mass="405.106325" deconvoluted_isotopic_mass="405.106511"/>
<pk mz="405.113413" i="2459822.8" sn="18.43" a="2101.84" fwhm="0.000977" res="414644.7" algo="FTMS"/>
<pk mz="405.119080" i="2542256.0" sn="19.13" a="2377.39" fwhm="0.001075" res="376822.5" algo="FTMS"/>
<pk mz="405.130512" i="1567026.6" sn="10.87" a="1422.44" fwhm="0.001146" res="353527.1" algo="FTMS"/>
<pk mz="405.132150" i="1335987.0" sn="8.91" a="770.04" fwhm="0.000754" res="537360.8" algo="FTMS"/>
<pk mz="405.142557" i="2294453.3" sn="17.03" a="2230.02" fwhm="0.001074" res="377288.5" algo="FTMS"/>
<pk mz="405.155686" i="1146808.4" sn="7.31" a="658.01" fwhm="0.000912" res="444411.0" algo="FTMS"/>
<pk mz="405.166840" i="1236282.9" sn="8.07" a="924.69" fwhm="0.001177" res="344381.0" algo="FTMS"/>
<pk mz="405.168555" i="4094651.3" sn="32.27" a="3686.50" fwhm="0.000989" res="409698.3" algo="FTMS"/>
<pk mz="405.176587" i="1774013.1" sn="12.62" a="1271.24" fwhm="0.000937" res="432378.9" algo="FTMS"/>
<pk mz="405.186442" i="1469887.4" sn="10.05" a="1228.30" fwhm="0.001038" res="390363.4" algo="FTMS"/>
<pk mz="405.190712" i="1917888.4" sn="13.84" a="1975.58" fwhm="0.001306" res="310352.1" algo="FTMS"/>
<pk mz="405.201546" i="1700290.9" z="-1" sn="12.00" a="1389.16" fwhm="0.001007" res="402386.0" algo="FTMS" component_name="b" deconvoluted_molecular_mass="403.195216" deconvoluted_isotopic_mass="405.201913"/>
<pk mz="405.204934" i="3166915.5" sn="24.41" a="2986.10" fwhm="0.001063" res="381161.1" algo="FTMS"/>
<pk mz="405.213089" i="1656261.5" sn="11.62" a="1247.00" fwhm="0.000952" res="425457.9" algo="FTMS"/>
<pk mz="406.041579" i="1785987.3" sn="12.72" a="1284.86" fwhm="0.000913" res="444597.2" algo="FTMS"/>
<pk mz="406.077956" i="2840459.5" sn="21.65" a="2434.79" fwhm="0.000994" res="408584.5" algo="FTMS"/>
<pk mz="406.086133" i="1807501.5" sn="12.90" a="1846.95" fwhm="0.001181" res="343792.7" algo="FTMS"/>
<pk mz="406.089283" i="2073998.3" sn="15.16" a="1657.06" fwhm="0.000961" res="422381.3" algo="FTMS"/>
<pk mz="406.109469" i="4761491.0" z="-1" sn="37.91" a="4621.46" fwhm="0.001046" res="388391.5" algo="FTMS" component_name="f" deconvoluted_molecular_mass="405.106325" deconvoluted_isotopic_mass="406.109837"/>
<pk mz="406.114427" i="1115284.0" sn="7.04" a="605.16" fwhm="0.000919" res="441919.3" algo="FTMS"/>
<pk mz="406.134685" i="4192664.8" sn="33.10" a="4110.20" fwhm="0.001193" res="340483.5" algo="FTMS"/>
<pk mz="406.161925" i="1649054.9" sn="11.56" a="1220.79" fwhm="0.000946" res="429401.4" algo="FTMS"/>
<pk mz="406.171935" i="2224545.3" sn="16.43" a="1881.33" fwhm="0.001006" res="403752.1" algo="FTMS"/>
<pk mz="406.208164" i="1199017.5" sn="7.75" a="634.67" fwhm="0.000783" res="518597.8" algo="FTMS"/>
<pk mz="407.025578" i="3100261.5" sn="23.85" a="3470.83" fwhm="0.001218" res="334166.1" algo="FTMS"/>
<pk mz="407.061949" i="4333678.0" sn="34.29" a="4555.03" fwhm="0.001114" res="365279.4" algo="FTMS"/>
<pk mz="407.073232" i="3150960.5" sn="24.28" a="2703.68" fwhm="0.000987" res="412595.2" algo="FTMS"/>
<pk mz="407.085505" i="1185907.3" sn="7.64" a="924.82" fwhm="0.001324" res="307491.1" algo="FTMS"/>
<pk mz="407.092659" i="1327732.9" sn="8.84" a="992.27" fwhm="0.001002" res="406211.4" algo="FTMS"/>
<pk mz="407.098366" i="4331638.0" sn="34.27" a="4160.05" fwhm="0.001051" res="387243.3" algo="FTMS"/>
<pk mz="407.109609" i="2450552.8" z="-1" sn="18.35" a="2017.86" fwhm="0.000918" res="443326.0" algo="FTMS" component_name="f" deconvoluted_molecular_mass="405.106325" deconvoluted_isotopic_mass="407.109980"/>
<pk mz="407.134770" i="4066430.5" sn="32.03" a="4453.12" fwhm="0.001152" res="353536.9" algo="FTMS"/>
<pk mz="407.138092" i="1318015.4" sn="8.76" a="850.56" fwhm="0.000851" res="478403.5" algo="FTMS"/>
<pk mz="407.147806" i="3587201.5" sn="27.97" a="3737.69" fwhm="0.001159" res="351242.2" algo="FTMS"/>
<pk mz="407.165671" i="1447045.6" sn="9.85" a="1036.85" fwhm="0.000910" res="447574.6" algo="FTMS"/>
<pk mz="407.171163" i="1525895.0" sn="10.52" a="948.08" fwhm="0.000823" res="494882.5" algo="FTMS"/>
<pk mz="407.184179" i="4007050.0" sn="31.52" a="3877.74" fwhm="0.001055" res="386094.6" algo="FTMS"/>
<pk mz="407.202063" i="1445262.0" sn="9.83" a="1153.53" fwhm="0.001035" res="393409.3" algo="FTMS"/>
<pk mz="407.207606" i="1158159.4" sn="7.40" a="1249.88" fwhm="0.001303" res="312538.9" algo="FTMS"/>
<pk mz="407.220574" i="3223698.3" sn="24.89" a="2723.09" fwhm="0.000954" res="427074.2" algo="FTMS"/>
<pk mz="408.057297" i="2108243.3" sn="15.45" a="1996.46" fwhm="0.001122" res="363545.1" algo="FTMS"/>
<pk mz="408.065281" i="1165653.1" sn="7.46" a="588.83" fwhm="0.000838" res="486858.2" algo="FTMS"/>
<pk mz="408.068651" i="2807638.0" sn="21.37" a="2591.75" fwhm="0.001022" res="399094.6" algo="FTMS"/>
<pk mz="408.093692" i="2819931.8" sn="21.47" a="2480.35" fwhm="0.001032" res="395518.9" algo="FTMS"/>
<pk mz="408.101776" i="1157725.5" sn="7.40" a="961.47" fwhm="0.001218" res="335101.2" algo="FTMS"/>
<pk mz="408.104925" i="1467486.3" sn="10.02" a="1076.45" fwhm="0.000941" res="433670.5" algo="FTMS"/>
<pk mz="408.116237" i="1789536.9" sn="12.75" a="1483.24" fwhm="0.001017" res="401169.9" algo="FTMS"/>
<pk mz="408.129825" i="1335396.0" sn="8.90" a="983.52" fwhm="0.001016" res="401637.6" algo="FTMS"/>
<pk mz="408.141306" i="1653862.6" sn="11.60" a="1344.03" fwhm="0.001048" res="389470.5" algo="FTMS"/>
<pk mz="408.151066" i="1321576.9" sn="8.78" a="880.53" fwhm="0.000860" res="474725.0" algo="FTMS"/>
<pk mz="408.177618" i="1730415.0" sn="12.25" a="1485.92" fwhm="0.001028" res="397166.8" algo="FTMS"/>
<pk mz="408.187480" i="1447281.4" sn="9.85" a="979.79" fwhm="0.000962" res="424428.4" algo="FTMS"/>
<pk mz="409.004992" i="1215406.4" sn="7.81" a="986.20" fwhm="0.001149" res="356027.7" algo="FTMS"/>
<pk mz="409.011564" i="1138735.9" sn="7.17" a="612.23" fwhm="0.000852" res="480096.2" algo="FTMS"/>
<pk mz="409.041284" i="3777078.8" sn="29.29" a="3631.02" fwhm="0.001056" res="387217.3" algo="FTMS"/>
<pk mz="409.052614" i="1196601.4" sn="7.65" a="870.50" fwhm="0.001052" res="388919.3" algo="FTMS"/>
<pk mz="409.077631" i="5294655.0" sn="42.01" a="5134.06" fwhm="0.001034" res="395811.0" algo="FTMS"/>
<pk mz="409.088825" i="1640257.8" sn="11.37" a="1479.46" fwhm="0.001127" res="362976.2" algo="FTMS"/>
<pk mz="409.108316" i="1730118.4" sn="12.12" a="1231.87" fwhm="0.000890" res="459811.8" algo="FTMS"/>
<pk mz="409.113997" i="4791879.5" sn="37.80" a="4560.19" fwhm="0.001026" res="398609.6" algo="FTMS"/>
<pk mz="409.125438" i="1474378.3" sn="9.98" a="1197.70" fwhm="0.001010" res="405015.5" algo="FTMS"/>
<pk mz="409.127022" i="2843722.8" sn="21.46" a="2448.61" fwhm="0.000980" res="417561.3" algo="FTMS"/>
<pk mz="409.144823" i="1862990.8" sn="13.24" a="1500.66" fwhm="0.001027" res="398254.6" algo="FTMS"/>
<pk mz="409.150402" i="3526736.0" sn="27.19" a="2999.64" fwhm="0.000949" res="431252.8" algo="FTMS"/>
<pk mz="409.163454" i="3557971.0" sn="27.45" a="3553.87" fwhm="0.001065" res="384050.0" algo="FTMS"/>
<pk mz="409.181153" i="1161559.1" sn="7.36" a="790.86" fwhm="0.000889" res="460222.2" algo="FTMS"/>
<pk mz="409.186798" i="2782296.5" sn="20.95" a="2833.66" fwhm="0.001115" res="366999.8" algo="FTMS"/>
<pk mz="409.199879" i="3986011.5" sn="31.04" a="3894.85" fwhm="0.001047" res="390841.6" algo="FTMS"/>
<pk mz="409.217597" i="1132383.6" sn="7.11" a="888.82" fwhm="0.001110" res="368750.5" algo="FTMS"/>
<pk mz="409.223126" i="2209121.0" sn="16.14" a="1997.36" fwhm="0.001082" res="378160.2" algo="FTMS"/>
<pk mz="409.236264" i="4013668.0" sn="31.27" a="3832.32" fwhm="0.001008" res="406056.5" algo="FTMS"/>
<pk mz="409.311225" i="3386485.3" sn="26.01" a="2852.48" fwhm="0.000951" res="430252.3" algo="FTMS"/>
<pk mz="410.036531" i="1141789.5" sn="7.19" a="624.96" fwhm="0.000865" res="474266.7" algo="FTMS"/>
<pk mz="410.044585" i="1148191.4" sn="7.24" a="843.12" fwhm="0.000960" res="427086.1" algo="FTMS"/>
<pk mz="410.072907" i="2079014.0" sn="15.05" a="1673.33" fwhm="0.000953" res="430125.8" algo="FTMS"/>
<pk mz="410.075269" i="1972006.5" sn="14.15" a="1611.05" fwhm="0.000970" res="422955.0" algo="FTMS"/>
<pk mz="410.081025" i="1487655.9" sn="10.09" a="1077.99" fwhm="0.000930" res="440926.6" algo="FTMS"/>
<pk mz="410.084188" i="2240552.5" sn="16.40" a="1984.85" fwhm="0.001060" res="386962.2" algo="FTMS"/>
<pk mz="410.109310" i="3169582.5" sn="24.19" a="2840.11" fwhm="0.000991" res="413728.2" algo="FTMS"/>
<pk mz="410.120508" i="1193777.0" sn="7.62" a="699.10" fwhm="0.000876" res="468303.6" algo="FTMS"/>
<pk mz="410.203156" i="1366596.3" sn="9.07" a="1116.43" fwhm="0.001109" res="369856.4" algo="FTMS"/>
<pk mz="410.211244" i="1228102.1" sn="7.91" a="982.28" fwhm="0.001101" res="372687.1" algo="FTMS"/>
<pk mz="410.221570" i="148166480.0" z="-1" sn="1239.99" a="164232.81" fwhm="0.001070" res="383470.1" algo="FTMS" component_name="I" deconvoluted_molecular_mass="410.221955" deconvoluted_isotopic_mass="410.221947"/>
<pk mz="411.020373" i="1267458.3" sn="8.24" a="952.44" fwhm="0.001016" res="404379.5" algo="FTMS"/>
<pk mz="411.056940" i="4186122.8" sn="32.71" a="3848.36" fwhm="0.001010" res="406892.0" algo="FTMS"/>
<pk mz="411.093333" i="5163027.0" sn="40.90" a="5231.90" fwhm="0.001048" res="392119.6" algo="FTMS"/>
<pk mz="411.096539" i="2277908.0" sn="16.71" a="1889.14" fwhm="0.000993" res="413968.6" algo="FTMS"/>
<pk mz="411.104474" i="1187477.8" sn="7.57" a="962.13" fwhm="0.001216" res="338048.6" algo="FTMS"/>
<pk mz="411.127095" i="1559579.0" sn="10.69" a="1097.06" fwhm="0.000968" res="424801.3" algo="FTMS"/>
<pk mz="411.129669" i="4673563.5" sn="36.80" a="4982.54" fwhm="0.001114" res="369060.8" algo="FTMS"/>
<pk mz="411.142683" i="1290270.6" sn="8.43" a="739.66" fwhm="0.000895" res="459372.8" algo="FTMS"/>
<pk mz="411.160498" i="1819426.9" sn="12.87" a="1659.84" fwhm="0.001073" res="383336.5" algo="FTMS"/>
<pk mz="411.166058" i="3590692.3" sn="27.72" a="3594.57" fwhm="0.001088" res="377883.9" algo="FTMS"/>
<pk mz="411.179200" i="2261031.3" sn="16.57" a="2021.26" fwhm="0.000994" res="413646.3" algo="FTMS"/>
<pk mz="411.196792" i="1709355.3" sn="11.95" a="1477.55" fwhm="0.000990" res="415405.1" algo="FTMS"/>
<pk mz="411.202418" i="3077676.5" sn="23.42" a="3111.80" fwhm="0.001098" res="374373.1" algo="FTMS"/>
<pk mz="411.215558" i="1952303.6" sn="13.98" a="1619.15" fwhm="0.000960" res="428379.9" algo="FTMS"/>
<pk mz="411.224955" i="30124082.0" z="-1" sn="250.20" a="34110.27" fwhm="0.001090" res="377219.8" algo="FTMS" component_name="I" deconvoluted_molecular_mass="410.221955" deconvoluted_isotopic_mass="411.225334"/>
<pk mz="411.233287" i="1495347.8" sn="10.15" a="1072.19" fwhm="0.000931" res="441558.4" algo="FTMS"/>
<pk mz="411.238868" i="3259445.0" sn="24.94" a="3280.00" fwhm="0.001128" res="364714.7" algo="FTMS"/>
<pk mz="411.326831" i="4621385.5" sn="36.36" a="4447.42" fwhm="0.001048" res="392506.7" algo="FTMS"/>
<pk mz="412.088503" i="1543931.0" sn="10.56" a="1053.99" fwhm="0.001033" res="398781.3" algo="FTMS"/>
<pk mz="412.099908" i="30406910.0" z="-1" sn="252.57" a="34696.66" fwhm="0.001094" res="376689.8" algo="FTMS" component_name="l" deconvoluted_molecular_mass="412.100290" deconvoluted_isotopic_mass="412.100289"/>
<pk mz="412.124973" i="1746691.5" sn="12.26" a="1411.85" fwhm="0.001069" res="385650.5" algo="FTMS"/>
<pk mz="412.138136" i="1319558.6" sn="8.68" a="1262.09" fwhm="0.001171" res="351899.9" algo="FTMS"/>
<pk mz="412.147389" i="1830152.8" sn="12.96" a="1400.27" fwhm="0.000933" res="441813.4" algo="FTMS"/>
<pk mz="412.169419" i="1168269.9" sn="7.41" a="963.84" fwhm="0.001055" res="390815.2" algo="FTMS"/>
<pk mz="412.218640" i="42383640.0" z="-1" sn="353.00" a="48208.80" fwhm="0.001092" res="377319.0" algo="FTMS" component_name="c" deconvoluted_molecular_mass="412.219026" deconvoluted_isotopic_mass="412.219021"/>
<pk mz="412.228273" i="3185435.8" z="-1" sn="24.32" a="2979.71" fwhm="0.001038" res="397268.8" algo="FTMS" component_name="I" deconvoluted_molecular_mass="410.221955" deconvoluted_isotopic_mass="412.228654"/>
<pk mz="412.330183" i="1442099.4" sn="9.70" a="985.07" fwhm="0.000917" res="449497.8" algo="FTMS"/>
<pk mz="412.966324" i="1404872.0" sn="9.39" a="1120.34" fwhm="0.001116" res="369996.9" algo="FTMS"/>
<pk mz="413.014905" i="1293523.3" sn="8.46" a="956.26" fwhm="0.000987" res="418634.9" algo="FTMS"/>
<pk mz="413.036290" i="1672152.3" sn="11.63" a="1709.54" fwhm="0.001236" res="334273.0" algo="FTMS"/>
<pk mz="413.051429" i="1206491.9" sn="7.73" a="764.56" fwhm="0.000976" res="423057.8" algo="FTMS"/>
<pk mz="413.072592" i="4043232.8" sn="31.51" a="3911.34" fwhm="0.001065" res="387907.4" algo="FTMS"/>
<pk mz="413.103253" i="3805160.0" z="-1" sn="29.52" a="3816.34" fwhm="0.001094" res="377777.0" algo="FTMS" component_name="l" deconvoluted_molecular_mass="412.100290" deconvoluted_isotopic_mass="413.103637"/>
<pk mz="413.108943" i="4401641.5" sn="34.52" a="4573.46" fwhm="0.001089" res="379407.9" algo="FTMS"/>
<pk mz="413.145310" i="4846065.5" sn="38.24" a="4935.97" fwhm="0.001083" res="381595.0" algo="FTMS"/>
<pk mz="413.181681" i="4953594.5" sn="39.14" a="5032.64" fwhm="0.001068" res="386821.9" algo="FTMS"/>
<pk mz="413.204207" i="1940479.5" sn="13.88" a="1544.80" fwhm="0.000962" res="429644.9" algo="FTMS"/>
<pk mz="413.218097" i="5217794.5" sn="41.36" a="5624.22" fwhm="0.001089" res="379528.8" algo="FTMS"/>
<pk mz="413.222013" i="8329731.5" z="-1" sn="67.45" a="8923.84" fwhm="0.001077" res="383729.1" algo="FTMS" component_name="c" deconvoluted_molecular_mass="412.219026" deconvoluted_isotopic_mass="413.222396"/>
<pk mz="413.254446" i="2640395.3" sn="19.75" a="2352.40" fwhm="0.001031" res="400743.8" algo="FTMS"/>
<pk mz="413.327312" i="1186844.3" sn="7.56" a="712.32" fwhm="0.000958" res="431457.0" algo="FTMS"/>
<pk mz="414.100908" i="1188561.3" sn="7.57" a="717.91" fwhm="0.000871" res="475335.9" algo="FTMS"/>
<pk mz="414.104244" i="2315730.0" sn="17.02" a="2383.82" fwhm="0.001151" res="359729.1" algo="FTMS"/>
<pk mz="414.112218" i="1363923.9" sn="9.04" a="955.57" fwhm="0.000992" res="417276.6" algo="FTMS"/>
<pk mz="414.151728" i="1719005.1" sn="12.02" a="1463.50" fwhm="0.001013" res="408809.2" algo="FTMS"/>
<pk mz="415.030694" i="1238955.0" sn="7.99" a="1050.32" fwhm="0.001099" res="377777.2" algo="FTMS"/>
<pk mz="415.051804" i="1845936.0" sn="13.08" a="1614.33" fwhm="0.001006" res="412415.2" algo="FTMS"/>
<pk mz="415.067203" i="1395891.5" sn="9.31" a="900.22" fwhm="0.000854" res="486271.4" algo="FTMS"/>
<pk mz="415.078281" i="1209782.1" sn="7.75" a="913.07" fwhm="0.001002" res="414358.5" algo="FTMS"/>
<pk mz="415.083504" i="1281463.4" sn="8.35" a="881.39" fwhm="0.000974" res="425976.0" algo="FTMS"/>
<pk mz="415.088250" i="3036088.5" sn="23.06" a="3913.08" fwhm="0.001244" res="333767.7" algo="FTMS"/>
<pk mz="415.103434" i="1489340.0" sn="10.09" a="1589.63" fwhm="0.001301" res="318996.4" algo="FTMS"/>
<pk mz="415.124580" i="3460545.0" sn="26.62" a="3432.73" fwhm="0.001091" res="380359.0" algo="FTMS"/>
<pk mz="415.160977" i="4062153.5" sn="31.67" a="4382.10" fwhm="0.001156" res="359051.3" algo="FTMS"/>
<pk mz="415.189158" i="3216336.3" sn="24.57" a="2905.77" fwhm="0.001039" res="399449.1" algo="FTMS"/>
<pk mz="415.194864" i="5170129.5" sn="40.96" a="5238.73" fwhm="0.001074" res="386674.7" algo="FTMS"/>
<pk mz="415.197379" i="5805010.0" sn="46.28" a="5893.93" fwhm="0.001066" res="389378.8" algo="FTMS"/>
<pk mz="415.219838" i="3075031.3" sn="23.39" a="3010.44" fwhm="0.001032" res="402460.6" algo="FTMS"/>
<pk mz="415.233752" i="4073434.5" sn="31.76" a="3987.95" fwhm="0.001070" res="388118.0" algo="FTMS"/>
<pk mz="415.270158" i="3312099.3" sn="25.38" a="3409.38" fwhm="0.001079" res="384923.8" algo="FTMS"/>
<pk mz="416.062331" i="1403548.9" sn="9.37" a="981.60" fwhm="0.000945" res="440080.1" algo="FTMS"/>
<pk mz="416.131270" i="1295277.1" sn="8.46" a="1191.55" fwhm="0.001213" res="342990.8" algo="FTMS"/>
<pk mz="416.156364" i="1937075.0" sn="13.85" a="2102.49" fwhm="0.001251" res="332604.3" algo="FTMS"/>
<pk mz="416.167466" i="1291061.6" sn="8.43" a="1089.38" fwhm="0.001260" res="330346.7" algo="FTMS"/>
<pk mz="416.192541" i="2477755.5" sn="18.38" a="2308.32" fwhm="0.001106" res="376225.3" algo="FTMS"/>
<pk mz="416.198345" i="1221948.9" sn="7.85" a="1411.87" fwhm="0.001555" res="267734.1" algo="FTMS"/>
<pk mz="416.237185" i="1133254.0" sn="7.11" a="811.23" fwhm="0.001041" res="399685.1" algo="FTMS"/>
<pk mz="417.046407" i="2980740.0" sn="22.59" a="2986.12" fwhm="0.001102" res="378402.2" algo="FTMS"/>
<pk mz="417.057559" i="1573766.5" sn="10.80" a="1422.21" fwhm="0.001121" res="371945.4" algo="FTMS"/>
<pk mz="417.076958" i="2141067.0" sn="15.55" a="1754.25" fwhm="0.001019" res="409108.3" algo="FTMS"/>
<pk mz="417.082663" i="1898892.5" sn="13.52" a="1613.73" fwhm="0.000967" res="431240.3" algo="FTMS"/>
<pk mz="417.093943" i="1614223.1" sn="11.14" a="1389.77" fwhm="0.001062" res="392721.1" algo="FTMS"/>
<pk mz="417.103848" i="2737553.5" sn="20.56" a="2690.98" fwhm="0.001104" res="377727.1" algo="FTMS"/>
<pk mz="417.119158" i="1800341.0" sn="12.70" a="1418.98" fwhm="0.000991" res="420833.5" algo="FTMS"/>
<pk mz="417.132254" i="1284248.1" sn="8.37" a="987.45" fwhm="0.001061" res="393186.3" algo="FTMS"/>
<pk mz="417.140206" i="2610586.0" sn="19.49" a="2463.63" fwhm="0.001055" res="395246.5" algo="FTMS"/>
<pk mz="417.151532" i="1452700.6" sn="9.78" a="1130.72" fwhm="0.001039" res="401342.5" algo="FTMS"/>
<pk mz="417.162805" i="1368479.3" sn="9.08" a="1161.85" fwhm="0.001084" res="384761.7" algo="FTMS"/>
<pk mz="417.168580" i="1713568.6" sn="11.97" a="1244.28" fwhm="0.000940" res="443814.6" algo="FTMS"/>
<pk mz="417.176629" i="4094370.5" sn="31.93" a="4185.41" fwhm="0.001101" res="379007.7" algo="FTMS"/>
<pk mz="417.187832" i="3645861.3" sn="28.17" a="3939.47" fwhm="0.001124" res="371248.4" algo="FTMS"/>
<pk mz="417.199265" i="2072487.9" sn="14.98" a="3018.27" fwhm="0.001753" res="238029.0" algo="FTMS"/>
<pk mz="417.210467" i="230383024.0" z="-1" sn="1929.37" a="253586.14" fwhm="0.001106" res="377182.4" algo="FTMS" component_name="G" deconvoluted_molecular_mass="417.210882" deconvoluted_isotopic_mass="417.210859"/>
<pk mz="417.249432" i="2569907.5" sn="19.15" a="2724.95" fwhm="0.001198" res="348156.7" algo="FTMS"/>
<pk mz="418.041672" i="1502573.8" sn="10.20" a="1050.51" fwhm="0.000916" res="456464.7" algo="FTMS"/>
<pk mz="418.077894" i="1640566.3" sn="11.36" a="1697.99" fwhm="0.001286" res="325211.9" algo="FTMS"/>
<pk mz="418.135287" i="1482371.8" sn="10.03" a="1339.66" fwhm="0.001164" res="359092.6" algo="FTMS"/>
<pk mz="418.154954" i="1225864.4" sn="7.88" a="824.15" fwhm="0.000994" res="420639.2" algo="FTMS"/>
<pk mz="418.171894" i="2022028.4" sn="14.55" a="1614.89" fwhm="0.000993" res="421105.5" algo="FTMS"/>
<pk mz="418.179914" i="1216782.3" sn="7.80" a="1401.07" fwhm="0.001582" res="264254.8" algo="FTMS"/>
<pk mz="418.213833" i="51936920.0" z="-1" sn="433.09" a="60300.51" fwhm="0.001134" res="368885.0" algo="FTMS" component_name="G" deconvoluted_molecular_mass="417.210882" deconvoluted_isotopic_mass="418.214227"/>
<pk mz="419.025668" i="2054485.1" sn="14.68" a="1731.73" fwhm="0.001021" res="410464.5" algo="FTMS"/>
<pk mz="419.061948" i="3085661.8" sn="23.23" a="2818.33" fwhm="0.001055" res="397242.7" algo="FTMS"/>
<pk mz="419.073275" i="2017632.4" sn="14.37" a="1960.34" fwhm="0.001186" res="353410.7" algo="FTMS"/>
<pk mz="419.092574" i="1336932.9" sn="8.72" a="979.22" fwhm="0.000974" res="430437.7" algo="FTMS"/>
<pk mz="419.098426" i="3606886.3" sn="27.56" a="3538.59" fwhm="0.001049" res="399352.8" algo="FTMS"/>
<pk mz="419.109653" i="2074728.9" sn="14.84" a="1969.11" fwhm="0.001156" res="362492.8" algo="FTMS"/>
<pk mz="419.134804" i="1912430.8" sn="13.50" a="1694.84" fwhm="0.001106" res="379045.4" algo="FTMS"/>
<pk mz="419.147819" i="2071665.9" sn="14.82" a="1970.79" fwhm="0.001067" res="392979.2" algo="FTMS"/>
<pk mz="419.155898" i="1555315.8" sn="10.53" a="1320.42" fwhm="0.001057" res="396461.1" algo="FTMS"/>
<pk mz="419.184241" i="2924410.5" sn="21.90" a="2970.20" fwhm="0.001090" res="384709.7" algo="FTMS"/>
<pk mz="419.192230" i="2392956.3" sn="17.48" a="2024.24" fwhm="0.001000" res="419099.0" algo="FTMS"/>
<pk mz="419.206356" i="8131455.5" sn="65.12" a="9249.43" fwhm="0.001156" res="362536.0" algo="FTMS"/>
<pk mz="419.214806" i="1434753.6" sn="9.53" a="1117.57" fwhm="0.000890" res="471265.2" algo="FTMS"/>
<pk mz="419.217247" i="6013826.0" z="-1" sn="47.54" a="6263.01" fwhm="0.001098" res="381819.6" algo="FTMS" component_name="G" deconvoluted_molecular_mass="417.210882" deconvoluted_isotopic_mass="419.217643"/>
<pk mz="419.220606" i="3224963.0" sn="24.39" a="2987.87" fwhm="0.001017" res="412248.2" algo="FTMS"/>
<pk mz="419.228601" i="1270404.9" sn="8.17" a="778.09" fwhm="0.000880" res="476433.7" algo="FTMS"/>
<pk mz="420.057252" i="2851911.8" sn="21.29" a="2793.86" fwhm="0.001115" res="376891.5" algo="FTMS"/>
<pk mz="420.066185" i="4499530.0" sn="34.97" a="5137.16" fwhm="0.001126" res="372900.6" algo="FTMS"/>
<pk mz="420.068696" i="1685322.5" sn="11.61" a="1764.18" fwhm="0.001294" res="324742.3" algo="FTMS"/>
<pk mz="420.093619" i="2042448.4" sn="14.57" a="1757.25" fwhm="0.001000" res="419970.1" algo="FTMS"/>
<pk mz="420.141162" i="1279323.5" sn="8.24" a="1086.03" fwhm="0.001125" res="373314.6" algo="FTMS"/>
<pk mz="420.151167" i="2027869.9" sn="14.45" a="1938.85" fwhm="0.001120" res="375212.5" algo="FTMS"/>
<pk mz="420.161582" i="1135200.4" sn="7.04" a="747.04" fwhm="0.000923" res="455353.8" algo="FTMS"/>
<pk mz="420.187491" i="1820774.4" sn="12.73" a="1273.70" fwhm="0.000907" res="463522.5" algo="FTMS"/>
<pk mz="420.209715" i="2272363.8" sn="16.48" a="2181.86" fwhm="0.001066" res="394062.5" algo="FTMS"/>
<pk mz="420.224100" i="1346927.0" z="-1" sn="8.80" a="1024.81" fwhm="0.001049" res="400487.0" algo="FTMS" component_name="G" deconvoluted_molecular_mass="417.210882" deconvoluted_isotopic_mass="420.224498"/>
<pk mz="421.041302" i="3106607.3" sn="23.40" a="3180.88" fwhm="0.001105" res="381078.6" algo="FTMS"/>
<pk mz="421.077604" i="4749624.0" sn="37.04" a="4967.43" fwhm="0.001119" res="376387.3" algo="FTMS"/>
<pk mz="421.088862" i="2421050.5" sn="17.71" a="2216.39" fwhm="0.001045" res="403083.8" algo="FTMS"/>
<pk mz="421.114069" i="3660608.5" sn="28.00" a="3596.58" fwhm="0.001072" res="392956.9" algo="FTMS"/>
<pk mz="421.117208" i="1403713.1" sn="9.27" a="1328.36" fwhm="0.001278" res="329563.6" algo="FTMS"/>
<pk mz="421.127095" i="1380931.5" sn="9.08" a="1317.44" fwhm="0.001223" res="344202.2" algo="FTMS"/>
<pk mz="421.150372" i="2132041.0" sn="15.31" a="2082.70" fwhm="0.001145" res="367758.1" algo="FTMS"/>
<pk mz="421.155270" i="2568522.0" sn="18.94" a="2126.13" fwhm="0.000976" res="431430.8" algo="FTMS"/>
<pk mz="421.163449" i="4814156.0" sn="37.58" a="5516.24" fwhm="0.001145" res="367913.3" algo="FTMS"/>
<pk mz="421.181402" i="1245520.3" sn="7.96" a="1315.91" fwhm="0.001328" res="317080.0" algo="FTMS"/>
<pk mz="421.199866" i="3626836.5" sn="27.72" a="3846.03" fwhm="0.001153" res="365281.9" algo="FTMS"/>
<pk mz="421.217584" i="1203928.8" sn="7.61" a="1018.11" fwhm="0.001151" res="365801.4" algo="FTMS"/>
<pk mz="421.226562" i="14035291.0" sn="114.12" a="15873.42" fwhm="0.001145" res="368010.7" algo="FTMS"/>
<pk mz="421.236207" i="1710173.1" sn="11.81" a="1335.31" fwhm="0.001019" res="413220.7" algo="FTMS"/>
<pk mz="422.036551" i="1135641.4" sn="7.04" a="735.50" fwhm="0.000977" res="431778.7" algo="FTMS"/>
<pk mz="422.042206" i="1456154.8" sn="9.70" a="1068.46" fwhm="0.001013" res="416785.9" algo="FTMS"/>
<pk mz="422.072924" i="2966562.0" sn="22.24" a="3253.99" fwhm="0.001198" res="352389.4" algo="FTMS"/>
<pk mz="422.084276" i="8286756.5" sn="66.40" a="9490.63" fwhm="0.001166" res="362096.5" algo="FTMS"/>
<pk mz="422.109310" i="1181738.5" sn="7.42" a="636.20" fwhm="0.000869" res="485589.4" algo="FTMS"/>
<pk mz="422.117237" i="1328428.4" sn="8.64" a="1356.27" fwhm="0.001226" res="344235.3" algo="FTMS"/>
<pk mz="422.166843" i="2113080.0" sn="15.16" a="1784.21" fwhm="0.001026" res="411347.5" algo="FTMS"/>
<pk mz="422.203189" i="1506112.6" sn="10.12" a="1860.47" fwhm="0.001579" res="267395.0" algo="FTMS"/>
<pk mz="422.229888" i="2893895.0" sn="21.64" a="2681.12" fwhm="0.001076" res="392285.2" algo="FTMS"/>
<pk mz="423.020476" i="1407488.9" sn="9.30" a="977.30" fwhm="0.001050" res="402885.3" algo="FTMS"/>
<pk mz="423.056955" i="3844873.5" sn="29.53" a="4253.00" fwhm="0.001173" res="360726.9" algo="FTMS"/>
<pk mz="423.068162" i="1892876.0" sn="13.33" a="1790.83" fwhm="0.001202" res="351949.3" algo="FTMS"/>
<pk mz="423.073920" i="9904909.0" sn="79.83" a="11367.01" fwhm="0.001173" res="360633.4" algo="FTMS"/>
<pk mz="423.087625" i="2142480.5" sn="15.40" a="2066.43" fwhm="0.001070" res="395290.2" algo="FTMS"/>
<pk mz="423.093296" i="4600594.0" sn="35.80" a="5145.66" fwhm="0.001162" res="364166.7" algo="FTMS"/>
<pk mz="423.104562" i="1795348.6" sn="12.52" a="1414.52" fwhm="0.001010" res="418852.1" algo="FTMS"/>
<pk mz="423.124024" i="1195545.1" sn="7.54" a="835.79" fwhm="0.000948" res="446407.9" algo="FTMS"/>
<pk mz="423.129746" i="3596058.5" sn="27.46" a="3922.53" fwhm="0.001171" res="361240.8" algo="FTMS"/>
<pk mz="423.142694" i="2048797.5" sn="14.62" a="1715.47" fwhm="0.001102" res="384125.6" algo="FTMS"/>
<pk mz="423.160508" i="1390625.8" sn="9.16" a="1074.47" fwhm="0.000983" res="430540.3" algo="FTMS"/>
<pk mz="423.166092" i="2275619.0" sn="16.50" a="2042.00" fwhm="0.001083" res="390678.1" algo="FTMS"/>
<pk mz="423.179115" i="3636006.3" sn="27.80" a="3635.20" fwhm="0.001076" res="393192.9" algo="FTMS"/>
<pk mz="423.196894" i="1549354.4" sn="10.47" a="1237.07" fwhm="0.001039" res="407208.7" algo="FTMS"/>
<pk mz="423.202410" i="1890091.6" sn="13.30" a="1603.53" fwhm="0.001032" res="410094.3" algo="FTMS"/>
<pk mz="423.205848" i="1370412.4" sn="8.99" a="1324.79" fwhm="0.001351" res="313341.6" algo="FTMS"/>
<pk mz="423.215521" i="2984238.8" sn="22.38" a="3100.73" fwhm="0.001108" res="381799.8" algo="FTMS"/>
<pk mz="423.238853" i="8287028.0" sn="66.40" a="9517.31" fwhm="0.001167" res="362735.4" algo="FTMS"/>
<pk mz="423.251928" i="1900855.3" sn="13.39" a="1828.64" fwhm="0.001108" res="381912.9" algo="FTMS"/>
<pk mz="424.052243" i="1413363.4" sn="9.34" a="1025.35" fwhm="0.000957" res="443249.6" algo="FTMS"/>
<pk mz="424.060237" i="1561333.3" sn="10.57" a="1068.05" fwhm="0.000953" res="444831.0" algo="FTMS"/>
<pk mz="424.073505" i="2500600.3" sn="18.37" a="2481.25" fwhm="0.001132" res="374484.0" algo="FTMS"/>
<pk mz="424.077380" i="1193721.3" sn="7.52" a="832.12" fwhm="0.000952" res="445552.8" algo="FTMS"/>
<pk mz="424.088539" i="2048763.9" sn="14.62" a="1773.26" fwhm="0.001087" res="390165.4" algo="FTMS"/>
<pk mz="424.096731" i="1230077.9" sn="7.82" a="837.43" fwhm="0.001019" res="416025.0" algo="FTMS"/>
<pk mz="424.099724" i="1728254.5" sn="11.96" a="1467.01" fwhm="0.001076" res="394239.2" algo="FTMS"/>
<pk mz="424.124959" i="1861380.5" sn="13.06" a="1845.78" fwhm="0.001171" res="362328.4" algo="FTMS"/>
<pk mz="424.242189" i="1461280.0" sn="9.74" a="1037.51" fwhm="0.000911" res="465681.9" algo="FTMS"/>
<pk mz="425.036167" i="2326746.5" sn="16.92" a="2179.94" fwhm="0.001107" res="383981.9" algo="FTMS"/>
<pk mz="425.064548" i="2850529.3" sn="21.27" a="2637.41" fwhm="0.001028" res="413338.6" algo="FTMS"/>
<pk mz="425.070975" i="4368098.5" sn="33.87" a="4675.65" fwhm="0.001200" res="354124.1" algo="FTMS"/>
<pk mz="425.072563" i="4595939.0" sn="35.76" a="4863.47" fwhm="0.001174" res="362198.1" algo="FTMS"/>
<pk mz="425.108942" i="4677867.5" sn="36.44" a="5147.02" fwhm="0.001150" res="369732.4" algo="FTMS"/>
<pk mz="425.120386" i="1153262.3" sn="7.18" a="865.64" fwhm="0.001018" res="417703.1" algo="FTMS"/>
<pk mz="425.145339" i="2909940.3" sn="21.76" a="2726.53" fwhm="0.001097" res="387593.0" algo="FTMS"/>
<pk mz="425.158295" i="2047735.1" sn="14.61" a="1935.71" fwhm="0.001114" res="381522.9" algo="FTMS"/>
<pk mz="425.176227" i="1793019.4" sn="12.49" a="1700.57" fwhm="0.001044" res="407440.3" algo="FTMS"/>
<pk mz="425.181728" i="2192636.8" sn="15.81" a="1920.79" fwhm="0.001053" res="403592.2" algo="FTMS"/>
<pk mz="425.194756" i="2291967.8" sn="16.63" a="2292.80" fwhm="0.001102" res="385833.0" algo="FTMS"/>
<pk mz="425.212487" i="1690115.9" sn="11.64" a="1396.72" fwhm="0.001206" res="352571.4" algo="FTMS"/>
<pk mz="425.218109" i="2859269.3" sn="21.34" a="2802.57" fwhm="0.001064" res="399683.2" algo="FTMS"/>
<pk mz="425.231156" i="1252360.3" sn="8.00" a="814.20" fwhm="0.000959" res="443603.2" algo="FTMS"/>
<pk mz="425.254482" i="1859853.8" sn="13.05" a="1436.35" fwhm="0.000969" res="438823.5" algo="FTMS"/>
<pk mz="425.290806" i="1661718.3" sn="11.40" a="1446.07" fwhm="0.001081" res="393496.0" algo="FTMS"/>
<pk mz="426.067851" i="1805260.6" sn="12.59" a="1796.97" fwhm="0.001162" res="366577.7" algo="FTMS"/>
<pk mz="426.070294" i="1581773.1" sn="10.74" a="1680.69" fwhm="0.001244" res="342432.2" algo="FTMS"/>
<pk mz="426.075872" i="1717710.5" sn="11.87" a="1512.30" fwhm="0.001144" res="372333.6" algo="FTMS"/>
<pk mz="426.104254" i="2728405.3" sn="20.26" a="2621.67" fwhm="0.001053" res="404658.9" algo="FTMS"/>
<pk mz="426.112261" i="1449431.0" sn="9.64" a="1351.06" fwhm="0.001059" res="402412.6" algo="FTMS"/>
<pk mz="426.115657" i="1761751.9" sn="12.23" a="1550.16" fwhm="0.001073" res="397233.1" algo="FTMS"/>
<pk mz="426.221324" i="1162736.6" sn="7.26" a="1019.17" fwhm="0.001417" res="300737.2" algo="FTMS"/>
<pk mz="427.030660" i="1446062.3" sn="9.61" a="1183.62" fwhm="0.001037" res="411868.4" algo="FTMS"/>
<pk mz="427.051873" i="3357363.3" sn="25.47" a="3927.40" fwhm="0.001218" res="350520.9" algo="FTMS"/>
<pk mz="427.061471" i="1523125.5" sn="10.25" a="1230.97" fwhm="0.000980" res="435825.6" algo="FTMS"/>
<pk mz="427.088212" i="5006012.0" sn="39.16" a="5347.22" fwhm="0.001148" res="371957.2" algo="FTMS"/>
<pk mz="427.124560" i="3547332.3" sn="27.05" a="3619.98" fwhm="0.001102" res="387448.3" algo="FTMS"/>
<pk mz="427.160989" i="3508940.8" sn="26.73" a="3550.06" fwhm="0.001055" res="405064.6" algo="FTMS"/>
<pk mz="427.189380" i="1315027.5" sn="8.52" a="1025.80" fwhm="0.001075" res="397269.9" algo="FTMS"/>
<pk mz="427.197360" i="5128917.5" sn="40.18" a="5553.66" fwhm="0.001149" res="371906.4" algo="FTMS"/>
<pk mz="427.219630" i="1263066.6" sn="8.09" a="998.02" fwhm="0.001262" res="338497.3" algo="FTMS"/>
<pk mz="427.233781" i="4558558.0" sn="35.45" a="4791.30" fwhm="0.001144" res="373535.1" algo="FTMS"/>
<pk mz="427.270104" i="1685222.4" sn="11.59" a="1542.25" fwhm="0.001103" res="387484.4" algo="FTMS"/>
<pk mz="427.306468" i="1567726.9" sn="10.62" a="1334.45" fwhm="0.001101" res="388145.8" algo="FTMS"/>
<pk mz="428.062405" i="1186719.9" sn="7.45" a="822.21" fwhm="0.001027" res="416928.1" algo="FTMS"/>
<pk mz="428.091566" i="1522342.6" sn="10.24" a="1264.56" fwhm="0.001090" res="392863.7" algo="FTMS"/>
<pk mz="428.119882" i="1617581.3" sn="11.03" a="1431.11" fwhm="0.001097" res="390112.9" algo="FTMS"/>
<pk mz="428.130147" i="1469359.6" sn="9.80" a="1167.70" fwhm="0.001002" res="427200.2" algo="FTMS"/>
<pk mz="428.192694" i="1136830.3" sn="7.04" a="989.54" fwhm="0.001113" res="384636.7" algo="FTMS"/>
<pk mz="428.200794" i="1249216.3" sn="7.97" a="763.66" fwhm="0.000866" res="494379.7" algo="FTMS"/>
<pk mz="429.031100" i="1194370.3" sn="7.52" a="793.84" fwhm="0.000941" res="455916.4" algo="FTMS"/>
<pk mz="429.046337" i="1446277.8" sn="9.61" a="1342.71" fwhm="0.001167" res="367702.9" algo="FTMS"/>
<pk mz="429.057578" i="1248136.4" sn="7.96" a="864.64" fwhm="0.000960" res="446708.9" algo="FTMS"/>
<pk mz="429.067518" i="2486922.8" sn="18.25" a="2752.83" fwhm="0.001218" res="352252.5" algo="FTMS"/>
<pk mz="429.082713" i="1528206.3" sn="10.29" a="1010.04" fwhm="0.000978" res="438581.3" algo="FTMS"/>
<pk mz="429.103885" i="3290771.3" sn="24.66" a="3332.38" fwhm="0.001108" res="387380.8" algo="FTMS"/>
<pk mz="429.140278" i="3231899.8" sn="24.17" a="3193.03" fwhm="0.001096" res="391387.0" algo="FTMS"/>
<pk mz="429.176658" i="4718756.0" sn="36.39" a="5057.82" fwhm="0.001132" res="379156.1" algo="FTMS"/>
<pk mz="429.199078" i="1666985.5" sn="11.32" a="1458.80" fwhm="0.001092" res="393070.2" algo="FTMS"/>
<pk mz="429.210514" i="1467052.1" sn="9.68" a="1141.21" fwhm="0.001002" res="428554.7" algo="FTMS"/>
<pk mz="429.213002" i="5984428.5" sn="46.78" a="6660.58" fwhm="0.001153" res="372114.8" algo="FTMS"/>
<pk mz="429.235515" i="2974386.0" sn="22.06" a="2929.21" fwhm="0.001121" res="382984.9" algo="FTMS"/>
<pk mz="429.249402" i="3796661.3" sn="28.81" a="4101.20" fwhm="0.001182" res="363203.4" algo="FTMS"/>
<pk mz="429.285752" i="1468349.6" sn="9.69" a="926.27" fwhm="0.001004" res="427523.9" algo="FTMS"/>
<pk mz="430.041536" i="1545070.0" sn="10.32" a="1126.81" fwhm="0.001011" res="425420.1" algo="FTMS"/>
<pk mz="430.110476" i="1415550.0" sn="9.25" a="1158.62" fwhm="0.001046" res="411065.9" algo="FTMS"/>
<pk mz="430.125950" i="1227649.6" sn="7.71" a="1096.26" fwhm="0.001323" res="325224.2" algo="FTMS"/>
<pk mz="430.143510" i="1195653.8" sn="7.45" a="902.82" fwhm="0.001065" res="403791.7" algo="FTMS"/>
<pk mz="430.146710" i="1211270.5" sn="7.57" a="772.34" fwhm="0.000960" res="448285.3" algo="FTMS"/>
<pk mz="430.171939" i="1461388.4" sn="9.63" a="1074.11" fwhm="0.000973" res="442285.8" algo="FTMS"/>
<pk mz="430.179986" i="1461902.3" sn="9.63" a="1403.92" fwhm="0.001228" res="350214.1" algo="FTMS"/>
<pk mz="430.182906" i="1196942.9" sn="7.46" a="869.06" fwhm="0.001020" res="421690.0" algo="FTMS"/>
<pk mz="430.208285" i="1378964.8" sn="8.95" a="1172.17" fwhm="0.001156" res="372291.3" algo="FTMS"/>
<pk mz="430.216362" i="1475734.8" sn="9.75" a="1203.07" fwhm="0.001087" res="395760.4" algo="FTMS"/>
<pk mz="430.972561" i="3114566.8" sn="23.21" a="3076.94" fwhm="0.001128" res="381974.6" algo="FTMS"/>
<pk mz="431.025630" i="2220115.0" sn="15.86" a="1863.75" fwhm="0.001035" res="416617.6" algo="FTMS"/>
<pk mz="431.046729" i="1371992.0" sn="8.89" a="1134.93" fwhm="0.001129" res="381686.4" algo="FTMS"/>
<pk mz="431.062009" i="2677851.5" sn="19.62" a="2848.00" fwhm="0.001169" res="368609.9" algo="FTMS"/>
<pk mz="431.083085" i="2025568.4" sn="14.26" a="2291.43" fwhm="0.001279" res="337045.9" algo="FTMS"/>
<pk mz="431.098380" i="2393188.0" sn="17.28" a="2333.24" fwhm="0.001108" res="389181.7" algo="FTMS"/>
<pk mz="431.101635" i="1650532.8" sn="11.18" a="1705.50" fwhm="0.001232" res="349954.7" algo="FTMS"/>
<pk mz="431.109684" i="1251686.6" sn="7.90" a="1065.60" fwhm="0.001104" res="390426.2" algo="FTMS"/>
<pk mz="431.119468" i="2133096.8" sn="15.14" a="1983.32" fwhm="0.001095" res="393692.1" algo="FTMS"/>
<pk mz="431.130641" i="1188459.5" sn="7.39" a="1196.11" fwhm="0.001177" res="366238.0" algo="FTMS"/>
<pk mz="431.147928" i="1574511.5" sn="10.56" a="1404.98" fwhm="0.001105" res="390238.3" algo="FTMS"/>
<pk mz="431.155895" i="2686577.3" sn="19.69" a="2878.24" fwhm="0.001183" res="364398.2" algo="FTMS"/>
<pk mz="431.178403" i="3123318.5" sn="23.28" a="3253.29" fwhm="0.001176" res="366516.1" algo="FTMS"/>
<pk mz="431.184250" i="2368120.0" sn="17.07" a="2118.77" fwhm="0.001047" res="411940.0" algo="FTMS"/>
<pk mz="431.192238" i="4500090.0" sn="34.59" a="4863.52" fwhm="0.001165" res="370104.9" algo="FTMS"/>
<pk mz="431.214776" i="1804927.0" sn="12.45" a="1559.96" fwhm="0.001036" res="416250.5" algo="FTMS"/>
<pk mz="431.226180" i="17988226.0" z="-1" sn="145.38" a="21854.13" fwhm="0.001188" res="363087.4" algo="FTMS" component_name="AG" deconvoluted_molecular_mass="431.226793" deconvoluted_isotopic_mass="431.226602"/>
<pk mz="431.228641" i="4196994.0" sn="32.10" a="4375.88" fwhm="0.001147" res="375910.9" algo="FTMS"/>
<pk mz="431.264986" i="2061450.8" sn="14.56" a="2082.30" fwhm="0.001097" res="393140.7" algo="FTMS"/>
<pk mz="432.057313" i="2287938.8" sn="16.41" a="2127.88" fwhm="0.001099" res="393014.5" algo="FTMS"/>
<pk mz="432.093637" i="1658187.1" sn="11.24" a="1445.35" fwhm="0.001055" res="409750.0" algo="FTMS"/>
<pk mz="432.134072" i="1757524.5" sn="12.06" a="1327.89" fwhm="0.000935" res="462248.2" algo="FTMS"/>
<pk mz="432.151096" i="1711960.4" sn="11.68" a="1334.10" fwhm="0.000994" res="434790.7" algo="FTMS"/>
<pk mz="432.187581" i="2104161.0" sn="14.90" a="1835.40" fwhm="0.001027" res="420938.0" algo="FTMS"/>
<pk mz="432.195891" i="1601506.8" sn="10.78" a="1890.61" fwhm="0.001486" res="290861.3" algo="FTMS"/>
<pk mz="432.229521" i="5078890.5" z="-1" sn="39.34" a="5714.01" fwhm="0.001172" res="368837.4" algo="FTMS" component_name="AG" deconvoluted_molecular_mass="431.226793" deconvoluted_isotopic_mass="432.229945"/>
<pk mz="432.231995" i="1224299.1" sn="7.68" a="916.00" fwhm="0.001037" res="416909.5" algo="FTMS"/>
<pk mz="432.969655" i="1510422.0" sn="10.03" a="1255.56" fwhm="0.001085" res="399036.6" algo="FTMS"/>
<pk mz="433.041225" i="2796070.5" sn="20.59" a="2860.48" fwhm="0.001160" res="373176.9" algo="FTMS"/>
<pk mz="433.052529" i="1926441.3" sn="13.44" a="1693.89" fwhm="0.001125" res="384912.9" algo="FTMS"/>
<pk mz="433.072114" i="1959981.8" sn="13.72" a="1889.90" fwhm="0.001132" res="382589.8" algo="FTMS"/>
<pk mz="433.077628" i="3447343.0" sn="25.94" a="3692.44" fwhm="0.001149" res="376885.1" algo="FTMS"/>
<pk mz="433.088934" i="1678897.6" sn="11.41" a="1372.59" fwhm="0.001025" res="422619.0" algo="FTMS"/>
<pk mz="433.108513" i="1357366.1" sn="8.77" a="1245.91" fwhm="0.001234" res="351110.2" algo="FTMS"/>
<pk mz="433.113995" i="3357751.5" sn="25.20" a="3244.85" fwhm="0.001036" res="417940.1" algo="FTMS"/>
<pk mz="433.137511" i="2275389.0" sn="16.31" a="2122.18" fwhm="0.001132" res="382494.6" algo="FTMS"/>
<pk mz="433.150334" i="2154047.8" sn="15.31" a="2001.10" fwhm="0.001135" res="381790.5" algo="FTMS"/>
<pk mz="433.163486" i="2862659.0" sn="21.13" a="2905.00" fwhm="0.001145" res="378289.6" algo="FTMS"/>
<pk mz="433.171544" i="1389892.8" sn="9.04" a="1251.91" fwhm="0.001197" res="361853.6" algo="FTMS"/>
<pk mz="433.199885" i="4802635.5" sn="37.07" a="5182.92" fwhm="0.001169" res="370636.6" algo="FTMS"/>
<pk mz="433.205428" i="2067020.6" sn="14.60" a="2105.32" fwhm="0.001188" res="364550.7" algo="FTMS"/>
<pk mz="433.207956" i="2595917.3" sn="18.94" a="2518.85" fwhm="0.001154" res="375296.5" algo="FTMS"/>
<pk mz="433.236294" i="1365843.8" z="-1" sn="8.84" a="1033.01" fwhm="0.001084" res="399784.1" algo="FTMS" component_name="AG" deconvoluted_molecular_mass="431.226793" deconvoluted_isotopic_mass="433.236720"/>
<pk mz="433.244266" i="2126933.5" sn="15.09" a="2170.44" fwhm="0.001163" res="372590.0" algo="FTMS"/>
<pk mz="433.280758" i="1210718.0" sn="7.56" a="851.34" fwhm="0.001028" res="421434.5" algo="FTMS"/>
<pk mz="434.036563" i="1581580.6" sn="10.61" a="1200.99" fwhm="0.000975" res="444947.3" algo="FTMS"/>
<pk mz="434.072861" i="3204885.0" sn="23.94" a="3292.76" fwhm="0.001188" res="365487.0" algo="FTMS"/>
<pk mz="434.081878" i="5912855.0" sn="46.19" a="6295.26" fwhm="0.001104" res="393110.9" algo="FTMS"/>
<pk mz="434.109346" i="2713885.3" sn="19.91" a="2378.76" fwhm="0.001039" res="417707.9" algo="FTMS"/>
<pk mz="434.140848" i="3480868.5" sn="26.21" a="3376.03" fwhm="0.001096" res="396030.1" algo="FTMS"/>
<pk mz="434.166898" i="2337066.5" sn="16.81" a="2203.81" fwhm="0.001077" res="403276.6" algo="FTMS"/>
<pk mz="434.203241" i="2470195.0" sn="17.91" a="2438.20" fwhm="0.001168" res="371694.2" algo="FTMS"/>
<pk mz="435.056898" i="3866103.5" sn="29.37" a="4479.77" fwhm="0.001229" res="353989.1" algo="FTMS"/>
<pk mz="435.068223" i="2462714.3" sn="17.84" a="2272.91" fwhm="0.001094" res="397649.9" algo="FTMS"/>
<pk mz="435.087573" i="2199038.5" sn="15.68" a="2106.71" fwhm="0.001152" res="377611.5" algo="FTMS"/>
<pk mz="435.093330" i="5668352.0" sn="44.18" a="6309.92" fwhm="0.001183" res="367698.7" algo="FTMS"/>
<pk mz="435.104591" i="2170882.5" sn="15.45" a="1975.71" fwhm="0.001112" res="391367.2" algo="FTMS"/>
<pk mz="435.129633" i="3736072.3" sn="28.30" a="3721.45" fwhm="0.001095" res="397285.0" algo="FTMS"/>
<pk mz="435.140861" i="1370122.9" sn="8.87" a="1070.61" fwhm="0.001080" res="403033.6" algo="FTMS"/>
<pk mz="435.142613" i="2509323.3" sn="18.23" a="2721.97" fwhm="0.001226" res="355030.7" algo="FTMS"/>
<pk mz="435.166076" i="2362896.8" sn="17.02" a="2017.24" fwhm="0.001031" res="422096.2" algo="FTMS"/>
<pk mz="435.170080" i="3429393.5" sn="25.78" a="3618.34" fwhm="0.001159" res="375623.2" algo="FTMS"/>
<pk mz="435.179150" i="3699731.8" sn="28.01" a="4087.91" fwhm="0.001218" res="357404.2" algo="FTMS"/>
<pk mz="435.197001" i="1575191.8" sn="10.55" a="1267.51" fwhm="0.001020" res="426864.0" algo="FTMS"/>
<pk mz="435.202524" i="1221913.0" sn="7.65" a="924.50" fwhm="0.001136" res="383240.5" algo="FTMS"/>
<pk mz="435.215549" i="4914716.0" sn="37.99" a="5318.41" fwhm="0.001158" res="375948.3" algo="FTMS"/>
<pk mz="436.052183" i="2082524.1" sn="14.72" a="1774.29" fwhm="0.001044" res="417528.3" algo="FTMS"/>
<pk mz="436.060196" i="1845725.9" sn="12.77" a="1794.16" fwhm="0.001154" res="377814.4" algo="FTMS"/>
<pk mz="436.088541" i="3716324.5" sn="28.14" a="4329.31" fwhm="0.001216" res="358573.6" algo="FTMS"/>
<pk mz="436.096609" i="1895398.3" sn="13.18" a="1874.13" fwhm="0.001172" res="372116.5" algo="FTMS"/>
<pk mz="436.099819" i="4072679.0" sn="31.07" a="4757.31" fwhm="0.001238" res="352146.6" algo="FTMS"/>
<pk mz="436.125000" i="1230828.8" sn="7.72" a="807.18" fwhm="0.000926" res="471009.6" algo="FTMS"/>
<pk mz="436.146238" i="1268977.6" sn="8.04" a="877.89" fwhm="0.001063" res="410146.2" algo="FTMS"/>
<pk mz="436.182431" i="2092537.9" sn="14.80" a="2056.67" fwhm="0.001217" res="358267.9" algo="FTMS"/>
<pk mz="436.218898" i="1682946.3" sn="11.44" a="1958.33" fwhm="0.001460" res="298840.4" algo="FTMS"/>
<pk mz="437.036218" i="3653565.3" sn="27.62" a="3936.31" fwhm="0.001181" res="370058.8" algo="FTMS"/>
<pk mz="437.072534" i="5364677.5" sn="41.68" a="6286.59" fwhm="0.001239" res="352775.6" algo="FTMS"/>
<pk mz="437.083807" i="2176456.0" sn="15.49" a="1837.28" fwhm="0.001053" res="414903.7" algo="FTMS"/>
<pk mz="437.089604" i="3933129.5" sn="29.92" a="4384.40" fwhm="0.001192" res="366708.2" algo="FTMS"/>
<pk mz="437.091985" i="1281993.9" sn="8.14" a="985.11" fwhm="0.001100" res="397233.8" algo="FTMS"/>
<pk mz="437.103291" i="1761740.5" sn="12.08" a="1603.85" fwhm="0.001132" res="386180.2" algo="FTMS"/>
<pk mz="437.108949" i="5062606.0" sn="39.20" a="5524.30" fwhm="0.001179" res="370869.7" algo="FTMS"/>
<pk mz="437.122023" i="12273617.0" sn="98.43" a="14695.35" fwhm="0.001213" res="360356.3" algo="FTMS"/>
<pk mz="437.145301" i="3166166.0" sn="23.62" a="3000.53" fwhm="0.001086" res="402570.5" algo="FTMS"/>
<pk mz="437.156592" i="3087832.8" sn="22.98" a="3169.09" fwhm="0.001166" res="374799.6" algo="FTMS"/>
<pk mz="437.158371" i="2787289.0" sn="20.51" a="2546.50" fwhm="0.001086" res="402515.9" algo="FTMS"/>
<pk mz="437.181764" i="2136542.5" sn="15.16" a="2011.94" fwhm="0.001111" res="393360.0" algo="FTMS"/>
<pk mz="437.194764" i="4122593.5" sn="31.47" a="4883.41" fwhm="0.001255" res="348329.4" algo="FTMS"/>
<pk mz="437.212555" i="1925605.5" sn="13.43" a="1950.57" fwhm="0.001153" res="379076.5" algo="FTMS"/>
<pk mz="437.218084" i="1831654.8" sn="12.66" a="1777.51" fwhm="0.001215" res="359731.7" algo="FTMS"/>
<pk mz="437.231113" i="3381225.8" sn="25.39" a="3728.98" fwhm="0.001184" res="369313.5" algo="FTMS"/>
<pk mz="437.240482" i="1311723.9" sn="8.39" a="1130.57" fwhm="0.001130" res="387099.6" algo="FTMS"/>
<pk mz="437.254496" i="3372015.0" sn="25.31" a="3724.90" fwhm="0.001211" res="361140.4" algo="FTMS"/>
<pk mz="438.039592" i="1286817.9" sn="8.18" a="1076.65" fwhm="0.001075" res="407491.0" algo="FTMS"/>
<pk mz="438.067816" i="1833640.4" sn="12.67" a="1464.67" fwhm="0.001019" res="430052.0" algo="FTMS"/>
<pk mz="438.075888" i="1916586.1" sn="13.35" a="1734.92" fwhm="0.001124" res="389717.1" algo="FTMS"/>
<pk mz="438.079074" i="1842090.9" sn="12.74" a="1673.53" fwhm="0.001193" res="367184.5" algo="FTMS"/>
<pk mz="438.104180" i="2179248.5" sn="15.51" a="2328.99" fwhm="0.001242" res="352692.8" algo="FTMS"/>
<pk mz="438.125396" i="2873013.5" sn="21.21" a="3611.55" fwhm="0.001259" res="348008.0" algo="FTMS"/>
<pk mz="438.140565" i="1601464.9" sn="10.76" a="1366.64" fwhm="0.001125" res="389356.0" algo="FTMS"/>
<pk mz="438.153738" i="1531067.9" sn="10.19" a="1205.95" fwhm="0.001059" res="413748.0" algo="FTMS"/>
<pk mz="439.015580" i="1457535.5" sn="9.58" a="1625.41" fwhm="0.001355" res="324015.9" algo="FTMS"/>
<pk mz="439.051892" i="4111751.8" sn="31.38" a="4485.04" fwhm="0.001187" res="370000.7" algo="FTMS"/>
<pk mz="439.088188" i="6055312.0" sn="47.35" a="7751.25" fwhm="0.001297" res="338468.6" algo="FTMS"/>
<pk mz="439.099382" i="1689490.5" sn="11.49" a="1497.90" fwhm="0.001097" res="400172.3" algo="FTMS"/>
<pk mz="439.119034" i="5466519.0" sn="42.51" a="6562.11" fwhm="0.001259" res="348875.6" algo="FTMS"/>
<pk mz="439.124605" i="4440472.0" sn="34.08" a="4897.55" fwhm="0.001196" res="367070.8" algo="FTMS"/>
<pk mz="439.127795" i="2186137.0" sn="15.57" a="2040.28" fwhm="0.001351" res="325069.5" algo="FTMS"/>
<pk mz="439.137793" i="1263259.1" sn="7.98" a="1233.51" fwhm="0.001267" res="346684.2" algo="FTMS"/>
<pk mz="439.161048" i="3102112.5" sn="23.09" a="3073.81" fwhm="0.001139" res="385407.0" algo="FTMS"/>
<pk mz="439.174037" i="2606499.5" sn="19.02" a="2595.10" fwhm="0.001130" res="388790.3" algo="FTMS"/>
<pk mz="439.189375" i="1423782.9" sn="9.30" a="1557.64" fwhm="0.001370" res="320643.4" algo="FTMS"/>
<pk mz="439.197358" i="2527144.8" sn="18.37" a="2440.38" fwhm="0.001162" res="377975.4" algo="FTMS"/>
<pk mz="439.210394" i="1866667.6" sn="12.94" a="1570.73" fwhm="0.001078" res="407339.5" algo="FTMS"/>
<pk mz="439.233728" i="2516401.0" sn="18.28" a="2603.49" fwhm="0.001244" res="353129.1" algo="FTMS"/>
<pk mz="439.246788" i="1517491.9" sn="10.07" a="1362.48" fwhm="0.001158" res="379327.2" algo="FTMS"/>
<pk mz="439.270168" i="2308537.3" sn="16.57" a="2245.96" fwhm="0.001151" res="381779.6" algo="FTMS"/>
<pk mz="439.321706" i="1511108.8" sn="10.02" a="1235.64" fwhm="0.001069" res="410833.2" algo="FTMS"/>
<pk mz="439.919759" i="1167948.0" sn="7.20" a="1268.54" fwhm="0.001524" res="288605.3" algo="FTMS"/>
<pk mz="440.055143" i="1159146.5" sn="7.05" a="1312.39" fwhm="0.001556" res="282807.7" algo="FTMS"/>
<pk mz="440.083479" i="2031472.9" sn="14.14" a="2294.25" fwhm="0.001293" res="340437.5" algo="FTMS"/>
<pk mz="440.091616" i="1356402.8" sn="8.65" a="1149.33" fwhm="0.001081" res="407298.5" algo="FTMS"/>
<pk mz="440.094810" i="2096243.5" sn="14.66" a="1719.01" fwhm="0.001039" res="423537.3" algo="FTMS"/>
<pk mz="440.119833" i="1868921.1" sn="12.82" a="1630.63" fwhm="0.001097" res="401080.7" algo="FTMS"/>
<pk mz="440.122332" i="1275257.6" sn="7.99" a="1030.74" fwhm="0.001162" res="378733.2" algo="FTMS"/>
<pk mz="440.127929" i="1513082.9" sn="9.93" a="1243.34" fwhm="0.001130" res="389402.7" algo="FTMS"/>
<pk mz="440.131377" i="1738875.8" sn="11.76" a="2082.37" fwhm="0.001381" res="318733.0" algo="FTMS"/>
<pk mz="440.169373" i="1478788.3" sn="9.65" a="1545.57" fwhm="0.001349" res="326193.5" algo="FTMS"/>
<pk mz="441.031086" i="1362502.1" sn="8.70" a="1124.63" fwhm="0.001064" res="414555.2" algo="FTMS"/>
<pk mz="441.046351" i="1175113.6" sn="7.18" a="841.20" fwhm="0.001045" res="421945.0" algo="FTMS"/>
<pk mz="441.067473" i="4552526.5" sn="34.62" a="5143.45" fwhm="0.001228" res="359259.3" algo="FTMS"/>
<pk mz="441.078717" i="1395152.9" sn="8.97" a="1512.47" fwhm="0.001386" res="318157.4" algo="FTMS"/>
<pk mz="441.098176" i="8039253.0" sn="62.95" a="9445.20" fwhm="0.001218" res="362259.3" algo="FTMS"/>
<pk mz="441.103871" i="4652886.5" sn="35.43" a="5161.37" fwhm="0.001212" res="363972.4" algo="FTMS"/>
<pk mz="441.134585" i="2846045.5" sn="20.75" a="2635.24" fwhm="0.001061" res="415666.5" algo="FTMS"/>
<pk mz="441.140207" i="3730782.8" sn="27.94" a="4112.77" fwhm="0.001206" res="365773.3" algo="FTMS"/>
<pk mz="441.176669" i="4276071.0" sn="32.37" a="4847.20" fwhm="0.001226" res="359723.2" algo="FTMS"/>
<pk mz="441.202939" i="1324908.8" sn="8.39" a="838.91" fwhm="0.000927" res="475913.0" algo="FTMS"/>
<pk mz="441.212946" i="4680559.0" sn="35.66" a="5382.14" fwhm="0.001246" res="354091.0" algo="FTMS"/>
<pk mz="441.249382" i="4076407.3" sn="30.75" a="4494.56" fwhm="0.001203" res="366685.7" algo="FTMS"/>
<pk mz="441.252805" i="1241719.9" sn="7.72" a="1188.55" fwhm="0.001236" res="357094.5" algo="FTMS"/>
<pk mz="441.285795" i="3137919.3" sn="23.12" a="3821.84" fwhm="0.001321" res="334125.4" algo="FTMS"/>
<pk mz="442.077879" i="1223984.6" sn="7.57" a="964.80" fwhm="0.001125" res="392964.1" algo="FTMS"/>
<pk mz="442.101556" i="1659701.9" sn="11.11" a="1387.13" fwhm="0.001159" res="381498.7" algo="FTMS"/>
<pk mz="442.107000" i="1157815.1" sn="7.04" a="1294.61" fwhm="0.001567" res="282108.4" algo="FTMS"/>
<pk mz="442.110554" i="1744695.9" sn="11.80" a="1608.76" fwhm="0.001424" res="310577.6" algo="FTMS"/>
<pk mz="442.135707" i="1392701.5" sn="8.94" a="1591.38" fwhm="0.001401" res="315495.3" algo="FTMS"/>
<pk mz="442.154898" i="1858369.9" sn="12.73" a="1957.20" fwhm="0.001250" res="353610.7" algo="FTMS"/>
<pk mz="442.180022" i="1333831.4" sn="8.47" a="1225.28" fwhm="0.001166" res="379255.6" algo="FTMS"/>
<pk mz="442.183109" i="1207368.1" sn="7.44" a="954.90" fwhm="0.001142" res="387330.7" algo="FTMS"/>
<pk mz="442.216452" i="1366863.5" sn="8.73" a="1396.56" fwhm="0.001301" res="339946.9" algo="FTMS"/>
<pk mz="443.025694" i="2103043.8" sn="14.71" a="2003.85" fwhm="0.001142" res="387916.5" algo="FTMS"/>
<pk mz="443.046704" i="2300168.5" sn="16.32" a="3023.87" fwhm="0.001434" res="308860.5" algo="FTMS"/>
<pk mz="443.061930" i="1667083.9" sn="11.17" a="1595.72" fwhm="0.001225" res="361694.0" algo="FTMS"/>
<pk mz="443.083154" i="3500816.5" sn="26.07" a="3721.98" fwhm="0.001184" res="374262.5" algo="FTMS"/>
<pk mz="443.119513" i="3128600.8" sn="23.05" a="3202.41" fwhm="0.001171" res="378258.3" algo="FTMS"/>
<pk mz="443.134647" i="1253276.0" sn="7.81" a="1306.34" fwhm="0.001317" res="336534.6" algo="FTMS"/>
<pk mz="443.155902" i="3092256.8" sn="22.75" a="3197.99" fwhm="0.001170" res="378714.9" algo="FTMS"/>
<pk mz="443.178301" i="1697829.8" sn="11.42" a="1492.34" fwhm="0.001165" res="380416.6" algo="FTMS"/>
<pk mz="443.192247" i="10503465.0" sn="82.96" a="13152.59" fwhm="0.001254" res="353502.5" algo="FTMS"/>
<pk mz="443.214708" i="1635885.9" sn="10.92" a="1521.58" fwhm="0.001194" res="371194.2" algo="FTMS"/>
<pk mz="443.228667" i="5020977.0" sn="38.42" a="5846.62" fwhm="0.001226" res="361455.2" algo="FTMS"/>
<pk mz="443.251073" i="1998133.9" sn="13.86" a="1817.54" fwhm="0.001150" res="385309.6" algo="FTMS"/>
<pk mz="443.265087" i="3993913.0" sn="30.08" a="4317.64" fwhm="0.001194" res="371283.6" algo="FTMS"/>
<pk mz="443.301546" i="3062593.0" sn="22.51" a="3296.44" fwhm="0.001200" res="369530.6" algo="FTMS"/>
<pk mz="444.057256" i="1433832.5" sn="9.27" a="1016.26" fwhm="0.001045" res="424743.5" algo="FTMS"/>
<pk mz="444.093584" i="1297520.6" sn="8.17" a="1493.77" fwhm="0.001448" res="306591.8" algo="FTMS"/>
<pk mz="444.126098" i="3511799.8" sn="26.16" a="3656.82" fwhm="0.001251" res="355066.1" algo="FTMS"/>
<pk mz="444.162391" i="1737471.8" sn="11.74" a="1638.37" fwhm="0.001214" res="365994.9" algo="FTMS"/>
<pk mz="444.187561" i="1520901.4" sn="9.98" a="1290.17" fwhm="0.001121" res="396279.6" algo="FTMS"/>
<pk mz="444.195579" i="2791431.0" sn="20.30" a="3115.20" fwhm="0.001309" res="339330.8" algo="FTMS"/>
<pk mz="444.224013" i="1253645.4" sn="7.81" a="987.46" fwhm="0.001043" res="425715.9" algo="FTMS"/>
<pk mz="444.232141" i="1341967.3" sn="8.53" a="1068.82" fwhm="0.001167" res="380772.5" algo="FTMS"/>
<pk mz="445.041189" i="2080961.5" sn="14.53" a="2099.59" fwhm="0.001244" res="357742.2" algo="FTMS"/>
<pk mz="445.052429" i="1359043.9" sn="8.67" a="972.47" fwhm="0.001048" res="424528.9" algo="FTMS"/>
<pk mz="445.062364" i="1802950.1" sn="12.27" a="1610.30" fwhm="0.001122" res="396633.6" algo="FTMS"/>
<pk mz="445.077515" i="2224329.5" sn="15.70" a="2174.69" fwhm="0.001174" res="379057.6" algo="FTMS"/>
<pk mz="445.098782" i="2093774.1" sn="14.63" a="2347.30" fwhm="0.001199" res="371098.0" algo="FTMS"/>
<pk mz="445.114083" i="2023121.5" sn="14.06" a="2391.74" fwhm="0.001377" res="323218.8" algo="FTMS"/>
<pk mz="445.135180" i="2813654.3" sn="20.48" a="3230.71" fwhm="0.001263" res="352334.8" algo="FTMS"/>
<pk mz="445.150373" i="1201881.5" sn="7.39" a="850.01" fwhm="0.001060" res="419915.2" algo="FTMS"/>
<pk mz="445.157515" i="1436379.0" sn="9.29" a="1231.49" fwhm="0.001150" res="387099.7" algo="FTMS"/>
<pk mz="445.163590" i="1259484.4" sn="7.86" a="1261.10" fwhm="0.001314" res="338843.7" algo="FTMS"/>
<pk mz="445.171531" i="2594526.0" sn="18.70" a="2789.12" fwhm="0.001191" res="373667.6" algo="FTMS"/>
<pk mz="445.186765" i="2278113.5" sn="16.13" a="2367.72" fwhm="0.001253" res="355398.3" algo="FTMS"/>
<pk mz="445.193867" i="1923299.0" sn="13.25" a="1763.63" fwhm="0.001167" res="381637.5" algo="FTMS"/>
<pk mz="445.199915" i="1586916.4" sn="10.52" a="1332.38" fwhm="0.001136" res="392062.5" algo="FTMS"/>
<pk mz="445.207918" i="4490982.0" sn="34.11" a="5625.77" fwhm="0.001277" res="348634.5" algo="FTMS"/>
<pk mz="445.230348" i="2415851.0" sn="17.25" a="2300.31" fwhm="0.001135" res="392334.2" algo="FTMS"/>
<pk mz="445.236111" i="1235180.3" sn="7.66" a="1138.75" fwhm="0.001240" res="359027.3" algo="FTMS"/>
<pk mz="445.241811" i="4696813.5" sn="35.78" a="5968.52" fwhm="0.001303" res="341644.0" algo="FTMS"/>
<pk mz="445.244353" i="3484398.0" sn="25.93" a="4117.69" fwhm="0.001235" res="360636.1" algo="FTMS"/>
<pk mz="445.280721" i="2188022.0" sn="15.40" a="2014.88" fwhm="0.001138" res="391344.9" algo="FTMS"/>
<pk mz="446.036488" i="1187227.6" sn="7.27" a="725.43" fwhm="0.001097" res="406625.4" algo="FTMS"/>
<pk mz="446.072917" i="1455267.6" sn="9.44" a="1267.58" fwhm="0.001133" res="393652.6" algo="FTMS"/>
<pk mz="446.109359" i="1497515.5" sn="9.79" a="1549.50" fwhm="0.001310" res="340651.8" algo="FTMS"/>
<pk mz="446.149913" i="1300660.4" sn="8.19" a="1378.14" fwhm="0.001237" res="360769.2" algo="FTMS"/>
<pk mz="446.166864" i="1991608.1" sn="13.80" a="2104.96" fwhm="0.001269" res="351707.8" algo="FTMS"/>
<pk mz="446.203118" i="1462976.0" sn="9.51" a="1234.59" fwhm="0.001023" res="436257.7" algo="FTMS"/>
<pk mz="446.211339" i="1352641.9" sn="8.61" a="1086.01" fwhm="0.001141" res="391148.2" algo="FTMS"/>
<pk mz="446.245151" i="1619401.3" sn="10.78" a="1176.07" fwhm="0.001025" res="435190.4" algo="FTMS"/>
<pk mz="446.247717" i="1289673.8" sn="8.10" a="1061.33" fwhm="0.001149" res="388218.1" algo="FTMS"/>
<pk mz="447.020450" i="2014834.0" sn="13.99" a="1957.82" fwhm="0.001169" res="382271.9" algo="FTMS"/>
<pk mz="447.056861" i="2586234.0" sn="18.63" a="2681.60" fwhm="0.001217" res="367271.5" algo="FTMS"/>
<pk mz="447.068110" i="1269884.4" sn="7.94" a="1048.73" fwhm="0.001095" res="408262.1" algo="FTMS"/>
<pk mz="447.093293" i="3006081.8" sn="22.04" a="3819.78" fwhm="0.001381" res="323685.7" algo="FTMS"/>
<pk mz="447.104552" i="1199236.3" sn="7.36" a="696.23" fwhm="0.000906" res="493346.2" algo="FTMS"/>
<pk mz="447.114553" i="1498758.5" sn="9.80" a="1522.41" fwhm="0.001504" res="297288.6" algo="FTMS"/>
<pk mz="447.129732" i="1956233.8" sn="13.51" a="2067.60" fwhm="0.001240" res="360592.2" algo="FTMS"/>
<pk mz="447.150765" i="1695630.4" sn="11.40" a="2102.30" fwhm="0.001514" res="295368.0" algo="FTMS"/>
<pk mz="447.165961" i="1223569.6" sn="7.56" a="944.53" fwhm="0.001089" res="410709.4" algo="FTMS"/>
<pk mz="447.179179" i="2592404.5" sn="18.68" a="2905.96" fwhm="0.001317" res="339543.9" algo="FTMS"/>
<pk mz="447.187189" i="1544854.3" sn="10.17" a="1292.57" fwhm="0.001039" res="430387.1" algo="FTMS"/>
<pk mz="447.196933" i="3283096.3" sn="24.29" a="3578.46" fwhm="0.001161" res="385129.4" algo="FTMS"/>
<pk mz="447.215557" i="2843804.5" sn="20.72" a="3071.94" fwhm="0.001240" res="360564.3" algo="FTMS"/>
<pk mz="447.223640" i="2078366.1" sn="14.51" a="2531.24" fwhm="0.001376" res="324954.2" algo="FTMS"/>
<pk mz="447.259877" i="1395878.0" sn="8.96" a="1173.79" fwhm="0.001104" res="405045.3" algo="FTMS"/>
<pk mz="447.296401" i="1731501.9" sn="11.69" a="1573.57" fwhm="0.001156" res="386943.0" algo="FTMS"/>
<pk mz="448.052025" i="1791825.4" sn="12.18" a="1729.70" fwhm="0.001172" res="382430.1" algo="FTMS"/>
<pk mz="448.060337" i="1195603.1" sn="7.33" a="930.49" fwhm="0.001084" res="413389.9" algo="FTMS"/>
<pk mz="448.088681" i="1854041.3" sn="12.68" a="1858.79" fwhm="0.001189" res="376781.1" algo="FTMS"/>
<pk mz="448.096619" i="1261659.0" sn="7.87" a="887.00" fwhm="0.001098" res="408287.1" algo="FTMS"/>
<pk mz="448.120100" i="4285792.0" sn="32.44" a="5156.29" fwhm="0.001275" res="351571.2" algo="FTMS"/>
<pk mz="448.124893" i="1170145.1" sn="7.12" a="1096.80" fwhm="0.001371" res="326909.4" algo="FTMS"/>
<pk mz="448.146022" i="1540965.6" sn="10.14" a="1188.40" fwhm="0.001051" res="426291.1" algo="FTMS"/>
<pk mz="448.182532" i="2359149.5" sn="16.79" a="2750.60" fwhm="0.001340" res="334440.2" algo="FTMS"/>
<pk mz="448.218877" i="2281845.3" sn="16.16" a="2207.34" fwhm="0.001202" res="372989.9" algo="FTMS"/>
<pk mz="449.036156" i="2585637.0" sn="18.62" a="2567.27" fwhm="0.001196" res="375442.6" algo="FTMS"/>
<pk mz="449.072536" i="3855916.8" sn="28.94" a="5025.29" fwhm="0.001343" res="334433.8" algo="FTMS"/>
<pk mz="449.083791" i="1579823.3" sn="10.45" a="1546.31" fwhm="0.001184" res="379192.2" algo="FTMS"/>
<pk mz="449.103277" i="5937715.5" sn="45.86" a="7064.44" fwhm="0.001242" res="361679.0" algo="FTMS"/>
<pk mz="449.108959" i="7004724.5" sn="54.53" a="8601.99" fwhm="0.001271" res="353396.4" algo="FTMS"/>
<pk mz="449.112201" i="2885685.3" sn="21.06" a="3439.66" fwhm="0.001332" res="337272.1" algo="FTMS"/>
<pk mz="449.120113" i="1427255.0" sn="9.21" a="1075.88" fwhm="0.001009" res="445254.5" algo="FTMS"/>
<pk mz="449.145296" i="2543676.5" sn="18.28" a="2831.90" fwhm="0.001298" res="345975.1" algo="FTMS"/>
<pk mz="449.149972" i="1196093.4" sn="7.33" a="1011.46" fwhm="0.001282" res="350392.8" algo="FTMS"/>
<pk mz="449.158464" i="2213439.3" sn="15.60" a="2206.00" fwhm="0.001137" res="394930.2" algo="FTMS"/>
<pk mz="449.181657" i="1543492.1" sn="10.16" a="1470.01" fwhm="0.001292" res="347587.6" algo="FTMS"/>
<pk mz="449.194715" i="4619847.0" sn="35.15" a="5174.66" fwhm="0.001242" res="361803.3" algo="FTMS"/>
<pk mz="449.231104" i="2454606.8" sn="17.56" a="2448.92" fwhm="0.001176" res="382101.4" algo="FTMS"/>
<pk mz="449.239200" i="1798224.5" sn="12.23" a="1894.26" fwhm="0.001318" res="340972.3" algo="FTMS"/>
<pk mz="450.067870" i="2350337.3" sn="16.71" a="2420.85" fwhm="0.001224" res="367698.6" algo="FTMS"/>
<pk mz="450.075934" i="1326083.0" sn="8.39" a="1016.18" fwhm="0.001063" res="423322.0" algo="FTMS"/>
<pk mz="450.104170" i="3094793.0" sn="22.76" a="3626.94" fwhm="0.001319" res="341278.7" algo="FTMS"/>
<pk mz="450.112248" i="1868298.8" sn="12.79" a="2362.11" fwhm="0.001333" res="337746.3" algo="FTMS"/>
<pk mz="450.115508" i="1790475.5" sn="12.16" a="1691.09" fwhm="0.001171" res="384318.5" algo="FTMS"/>
<pk mz="450.161877" i="1191189.4" sn="7.29" a="791.85" fwhm="0.001107" res="406693.7" algo="FTMS"/>
<pk mz="450.198185" i="2062621.0" sn="14.37" a="2093.80" fwhm="0.001237" res="363956.7" algo="FTMS"/>
<pk mz="451.051842" i="3759058.0" sn="28.15" a="4618.97" fwhm="0.001255" res="359367.0" algo="FTMS"/>
<pk mz="451.063146" i="1484500.4" sn="9.67" a="1525.98" fwhm="0.001332" res="338689.5" algo="FTMS"/>
<pk mz="451.082507" i="5891032.5" sn="45.48" a="7115.78" fwhm="0.001284" res="351384.7" algo="FTMS"/>
<pk mz="451.088210" i="4209625.5" sn="31.81" a="4933.08" fwhm="0.001266" res="356374.1" algo="FTMS"/>
<pk mz="451.099579" i="1677788.0" sn="11.24" a="1423.09" fwhm="0.001073" res="420418.2" algo="FTMS"/>
<pk mz="451.124626" i="3792865.3" sn="28.43" a="4536.76" fwhm="0.001311" res="343994.8" algo="FTMS"/>
<pk mz="451.137615" i="1341412.0" sn="8.51" a="1331.54" fwhm="0.001262" res="357371.0" algo="FTMS"/>
<pk mz="451.160921" i="2255337.0" sn="15.94" a="2130.95" fwhm="0.001148" res="393100.1" algo="FTMS"/>
<pk mz="451.174087" i="2361323.8" sn="16.80" a="2161.59" fwhm="0.001112" res="405879.5" algo="FTMS"/>
<pk mz="451.191821" i="1594607.5" sn="10.57" a="1794.52" fwhm="0.001317" res="342546.1" algo="FTMS"/>
<pk mz="451.197350" i="1355760.6" sn="8.63" a="977.82" fwhm="0.001023" res="441127.2" algo="FTMS"/>
<pk mz="451.210435" i="3763187.5" sn="28.19" a="4308.85" fwhm="0.001263" res="357130.8" algo="FTMS"/>
<pk mz="451.246684" i="1535227.1" sn="10.09" a="1548.15" fwhm="0.001354" res="333215.1" algo="FTMS"/>
<pk mz="452.047211" i="1474211.4" sn="9.53" a="1243.47" fwhm="0.001142" res="395801.5" algo="FTMS"/>
<pk mz="452.083540" i="1855659.0" sn="12.61" a="1811.23" fwhm="0.001130" res="400154.1" algo="FTMS"/>
<pk mz="452.091392" i="1548716.6" sn="10.13" a="1575.00" fwhm="0.001201" res="376448.6" algo="FTMS"/>
<pk mz="452.094834" i="1980077.4" sn="13.62" a="2075.49" fwhm="0.001237" res="365484.5" algo="FTMS"/>
<pk mz="452.119591" i="1573042.5" sn="10.33" a="1778.51" fwhm="0.001437" res="314540.2" algo="FTMS"/>
<pk mz="452.164332" i="1184187.9" sn="7.19" a="873.27" fwhm="0.001208" res="374212.8" algo="FTMS"/>
<pk mz="452.213852" i="1339078.3" sn="8.44" a="1267.29" fwhm="0.001186" res="381241.4" algo="FTMS"/>
<pk mz="453.031050" i="1642096.8" sn="10.88" a="1563.37" fwhm="0.001236" res="366638.3" algo="FTMS"/>
<pk mz="453.046425" i="1164020.0" sn="7.02" a="1031.23" fwhm="0.001339" res="338248.8" algo="FTMS"/>
<pk mz="453.067460" i="4258168.5" sn="32.01" a="5289.47" fwhm="0.001309" res="346202.3" algo="FTMS"/>
<pk mz="453.078801" i="1219450.8" sn="7.47" a="1037.27" fwhm="0.001211" res="374287.2" algo="FTMS"/>
<pk mz="453.086967" i="1405820.4" sn="8.98" a="1295.25" fwhm="0.001180" res="384128.5" algo="FTMS"/>
<pk mz="453.098222" i="1205118.8" sn="7.36" a="865.24" fwhm="0.001076" res="421215.2" algo="FTMS"/>
<pk mz="453.103837" i="4111744.0" sn="30.83" a="4699.02" fwhm="0.001248" res="362968.8" algo="FTMS"/>
<pk mz="453.115120" i="1325698.3" sn="8.33" a="1115.56" fwhm="0.001152" res="393369.0" algo="FTMS"/>
<pk mz="453.140200" i="2663303.5" sn="19.13" a="2582.55" fwhm="0.001150" res="393891.6" algo="FTMS"/>
<pk mz="453.176591" i="2054031.0" sn="14.21" a="1895.89" fwhm="0.001134" res="399740.8" algo="FTMS"/>
<pk mz="453.189659" i="2165137.8" sn="15.11" a="2080.76" fwhm="0.001212" res="373800.0" algo="FTMS"/>
<pk mz="453.212990" i="2021270.6" sn="13.95" a="2082.23" fwhm="0.001303" res="347865.8" algo="FTMS"/>
<pk mz="453.226085" i="2151321.3" sn="15.00" a="2099.88" fwhm="0.001197" res="378720.4" algo="FTMS"/>
<pk mz="453.249378" i="1666206.1" sn="11.08" a="1733.65" fwhm="0.001269" res="357182.8" algo="FTMS"/>
<pk mz="453.285685" i="1214373.8" sn="7.43" a="866.22" fwhm="0.001139" res="398009.3" algo="FTMS"/>
<pk mz="454.062898" i="1678918.5" sn="11.18" a="1876.15" fwhm="0.001341" res="338677.4" algo="FTMS"/>
<pk mz="454.070909" i="1412424.1" sn="9.03" a="1440.40" fwhm="0.001295" res="350531.2" algo="FTMS"/>
<pk mz="454.099425" i="1202510.0" sn="7.33" a="872.42" fwhm="0.001134" res="400286.5" algo="FTMS"/>
<pk mz="454.107221" i="1873487.6" sn="12.75" a="1684.94" fwhm="0.001192" res="380983.4" algo="FTMS"/>
<pk mz="454.110432" i="3038800.3" sn="22.16" a="3501.80" fwhm="0.001257" res="361200.6" algo="FTMS"/>
<pk mz="454.148509" i="1235544.1" sn="7.60" a="1200.73" fwhm="0.001338" res="339335.6" algo="FTMS"/>
<pk mz="455.025654" i="1367052.1" sn="8.66" a="1151.16" fwhm="0.001253" res="363059.9" algo="FTMS"/>
<pk mz="455.046646" i="2612496.5" sn="18.72" a="3192.37" fwhm="0.001403" res="324247.9" algo="FTMS"/>
<pk mz="455.083114" i="3810072.0" sn="28.39" a="4779.42" fwhm="0.001335" res="340915.4" algo="FTMS"/>
<pk mz="455.119471" i="3232543.3" sn="23.72" a="3765.85" fwhm="0.001286" res="353856.7" algo="FTMS"/>
<pk mz="455.155950" i="2633510.8" sn="18.89" a="2735.87" fwhm="0.001218" res="373814.3" algo="FTMS"/>
<pk mz="455.192290" i="2879278.3" sn="20.87" a="3266.05" fwhm="0.001334" res="341255.8" algo="FTMS"/>
<pk mz="455.228639" i="3498293.5" sn="25.87" a="4012.59" fwhm="0.001253" res="363187.1" algo="FTMS"/>
<pk mz="455.265030" i="3252029.0" sn="23.88" a="4272.78" fwhm="0.001473" res="309003.8" algo="FTMS"/>
<pk mz="455.301354" i="1296964.5" sn="8.09" a="988.74" fwhm="0.001137" res="400337.0" algo="FTMS"/>
<pk mz="456.078479" i="1284578.4" sn="7.99" a="953.12" fwhm="0.001161" res="392685.4" algo="FTMS"/>
<pk mz="456.122847" i="1356267.4" sn="8.57" a="1195.52" fwhm="0.001200" res="379944.9" algo="FTMS"/>
<pk mz="456.134165" i="1816557.8" sn="12.29" a="1723.78" fwhm="0.001205" res="378452.4" algo="FTMS"/>
<pk mz="457.062294" i="1862056.8" sn="12.65" a="2052.28" fwhm="0.001370" res="333634.1" algo="FTMS"/>
<pk mz="457.098810" i="3522224.0" sn="26.06" a="4323.00" fwhm="0.001341" res="340961.5" algo="FTMS"/>
<pk mz="457.135215" i="2442935.5" sn="17.34" a="2580.14" fwhm="0.001239" res="369062.4" algo="FTMS"/>
<pk mz="457.171508" i="2881214.8" sn="20.88" a="3069.95" fwhm="0.001240" res="368540.8" algo="FTMS"/>
<pk mz="457.193932" i="1602755.1" sn="10.56" a="1218.25" fwhm="0.001050" res="435324.9" algo="FTMS"/>
<pk mz="457.207887" i="4347078.0" sn="32.72" a="5375.12" fwhm="0.001323" res="345454.3" algo="FTMS"/>
<pk mz="457.244334" i="3886285.3" sn="29.00" a="4930.31" fwhm="0.001345" res="339951.9" algo="FTMS"/>
<pk mz="457.266833" i="1313489.8" sn="8.22" a="975.95" fwhm="0.001092" res="418826.8" algo="FTMS"/>
<pk mz="457.280668" i="3475156.5" sn="25.68" a="4210.01" fwhm="0.001285" res="355846.0" algo="FTMS"/>
<pk mz="457.317055" i="1204443.9" sn="7.34" a="880.39" fwhm="0.001103" res="414461.0" algo="FTMS"/>
<pk mz="458.036617" i="1566059.4" sn="10.26" a="1801.64" fwhm="0.001485" res="308456.0" algo="FTMS"/>
<pk mz="458.094176" i="1228406.9" sn="7.54" a="1011.17" fwhm="0.001077" res="425324.9" algo="FTMS"/>
<pk mz="458.104368" i="2395000.8" sn="16.96" a="3024.89" fwhm="0.001422" res="322149.7" algo="FTMS"/>
<pk mz="458.140759" i="1948544.1" sn="13.35" a="1893.85" fwhm="0.001156" res="396269.2" algo="FTMS"/>
<pk mz="458.177956" i="1319047.5" sn="8.27" a="1235.48" fwhm="0.001247" res="367541.1" algo="FTMS"/>
<pk mz="458.203303" i="1489292.5" sn="9.64" a="1783.71" fwhm="0.001677" res="273267.5" algo="FTMS"/>
<pk mz="458.247625" i="1276565.3" sn="7.92" a="1454.31" fwhm="0.001403" res="326555.5" algo="FTMS"/>
<pk mz="459.041641" i="1361714.1" sn="8.61" a="1368.70" fwhm="0.001371" res="334726.5" algo="FTMS"/>
<pk mz="459.056905" i="1706805.3" sn="11.40" a="1815.01" fwhm="0.001319" res="347981.7" algo="FTMS"/>
<pk mz="459.068177" i="1602103.4" sn="10.55" a="1268.38" fwhm="0.001055" res="435030.3" algo="FTMS"/>
<pk mz="459.078099" i="2037305.4" sn="14.07" a="2183.16" fwhm="0.001325" res="346503.2" algo="FTMS"/>
<pk mz="459.093291" i="1652284.4" sn="10.96" a="1579.68" fwhm="0.001137" res="403833.3" algo="FTMS"/>
<pk mz="459.114261" i="1940544.5" sn="13.28" a="1907.25" fwhm="0.001211" res="379270.0" algo="FTMS"/>
<pk mz="459.129695" i="1296707.5" sn="8.09" a="1276.29" fwhm="0.001242" res="369712.2" algo="FTMS"/>
<pk mz="459.150828" i="2022471.6" sn="13.95" a="1947.97" fwhm="0.001202" res="382032.7" algo="FTMS"/>
<pk mz="459.166021" i="1269578.6" sn="7.87" a="1123.61" fwhm="0.001239" res="370504.8" algo="FTMS"/>
<pk mz="459.187151" i="2818126.8" sn="20.37" a="3217.04" fwhm="0.001303" res="352467.3" algo="FTMS"/>
<pk mz="459.209662" i="2194003.3" sn="15.33" a="2292.14" fwhm="0.001279" res="358999.5" algo="FTMS"/>
<pk mz="459.215490" i="1543508.4" sn="10.08" a="1436.36" fwhm="0.001247" res="368246.0" algo="FTMS"/>
<pk mz="459.223598" i="3845718.0" sn="28.67" a="4521.65" fwhm="0.001333" res="344560.0" algo="FTMS"/>
<pk mz="459.246089" i="1764954.4" sn="11.87" a="2204.32" fwhm="0.001436" res="319795.0" algo="FTMS"/>
<pk mz="459.259956" i="2185821.0" sn="15.27" a="2431.97" fwhm="0.001252" res="366817.5" algo="FTMS"/>
<pk mz="459.296376" i="4064868.3" sn="30.44" a="4793.23" fwhm="0.001303" res="352368.9" algo="FTMS"/>
<pk mz="460.052207" i="1253112.0" sn="7.73" a="1010.71" fwhm="0.001105" res="416253.4" algo="FTMS"/>
<pk mz="460.063439" i="1265658.3" sn="7.83" a="1161.35" fwhm="0.001331" res="345654.5" algo="FTMS"/>
<pk mz="460.088762" i="1547519.1" sn="10.11" a="1566.00" fwhm="0.001298" res="354434.7" algo="FTMS"/>
<pk mz="460.165425" i="1737742.0" sn="11.65" a="1617.91" fwhm="0.001190" res="386735.3" algo="FTMS"/>
<pk mz="460.182509" i="2070801.4" sn="14.33" a="2188.99" fwhm="0.001252" res="367421.3" algo="FTMS"/>
<pk mz="460.218890" i="1513496.5" sn="9.83" a="1347.16" fwhm="0.001162" res="396206.7" algo="FTMS"/>
<pk mz="460.227030" i="1236506.0" sn="7.60" a="1073.52" fwhm="0.001222" res="376532.1" algo="FTMS"/>
<pk mz="460.299698" i="1414184.1" sn="9.03" a="1123.09" fwhm="0.001153" res="399107.8" algo="FTMS"/>
<pk mz="461.036241" i="1824694.6" sn="12.35" a="1656.53" fwhm="0.001169" res="394294.3" algo="FTMS"/>
<pk mz="461.057343" i="1246650.8" sn="7.68" a="1607.57" fwhm="0.002112" res="218301.2" algo="FTMS"/>
<pk mz="461.066889" i="2035644.5" sn="14.05" a="2242.06" fwhm="0.001347" res="342185.8" algo="FTMS"/>
<pk mz="461.072545" i="3210173.8" sn="23.53" a="3998.13" fwhm="0.001429" res="322666.5" algo="FTMS"/>
<pk mz="461.083929" i="1979583.9" sn="13.60" a="2641.86" fwhm="0.001467" res="314246.6" algo="FTMS"/>
<pk mz="461.103453" i="1279427.6" sn="7.94" a="1387.39" fwhm="0.001375" res="335260.7" algo="FTMS"/>
<pk mz="461.108959" i="2579396.8" sn="18.44" a="2579.08" fwhm="0.001165" res="395793.3" algo="FTMS"/>
<pk mz="461.145352" i="1723083.6" sn="11.53" a="1569.24" fwhm="0.001234" res="373689.8" algo="FTMS"/>
<pk mz="461.158232" i="1218510.1" sn="7.45" a="1273.44" fwhm="0.001576" res="292607.4" algo="FTMS"/>
<pk mz="461.166377" i="1608655.8" sn="10.60" a="1528.84" fwhm="0.001269" res="363396.2" algo="FTMS"/>
<pk mz="461.181753" i="1558226.6" sn="10.19" a="1539.55" fwhm="0.001316" res="350373.6" algo="FTMS"/>
<pk mz="461.194829" i="1875925.1" sn="12.76" a="1672.49" fwhm="0.001063" res="434000.8" algo="FTMS"/>
<pk mz="461.202904" i="3226070.8" sn="23.66" a="4883.87" fwhm="0.001582" res="291604.9" algo="FTMS"/>
<pk mz="461.212551" i="4799448.5" sn="36.37" a="6051.94" fwhm="0.001337" res="344996.4" algo="FTMS"/>
<pk mz="461.231189" i="1541084.1" sn="10.06" a="1419.10" fwhm="0.001211" res="380871.9" algo="FTMS"/>
<pk mz="461.239181" i="2031581.8" sn="14.02" a="1916.05" fwhm="0.001186" res="389031.0" algo="FTMS"/>
<pk mz="461.275350" i="1176548.6" sn="7.11" a="795.28" fwhm="0.001005" res="459091.4" algo="FTMS"/>
<pk mz="462.067803" i="1796220.4" sn="12.11" a="1786.12" fwhm="0.001184" res="390304.7" algo="FTMS"/>
<pk mz="462.075808" i="1229693.9" sn="7.54" a="986.27" fwhm="0.001206" res="383108.8" algo="FTMS"/>
<pk mz="462.099353" i="4921474.5" sn="37.35" a="6125.98" fwhm="0.001324" res="349027.7" algo="FTMS"/>
<pk mz="462.104156" i="1742467.3" sn="11.68" a="1597.06" fwhm="0.001160" res="398219.1" algo="FTMS"/>
<pk mz="462.106515" i="2415747.8" sn="17.12" a="2735.84" fwhm="0.001314" res="351613.8" algo="FTMS"/>
<pk mz="462.135709" i="14591113.0" sn="115.44" a="19921.93" fwhm="0.001381" res="334566.5" algo="FTMS"/>
<pk mz="462.161879" i="1284238.4" sn="7.98" a="1401.04" fwhm="0.001410" res="327752.2" algo="FTMS"/>
<pk mz="462.198116" i="2050709.3" sn="14.17" a="1885.92" fwhm="0.001231" res="375478.1" algo="FTMS"/>
<pk mz="462.234527" i="1722524.1" sn="11.52" a="1498.08" fwhm="0.001137" res="406440.7" algo="FTMS"/>
<pk mz="463.051857" i="3410743.0" sn="25.15" a="4127.51" fwhm="0.001356" res="341439.8" algo="FTMS"/>
<pk mz="463.088238" i="3927358.0" sn="29.32" a="4949.47" fwhm="0.001370" res="337980.6" algo="FTMS"/>
<pk mz="463.099481" i="1773888.0" sn="11.93" a="1574.08" fwhm="0.001157" res="400114.0" algo="FTMS"/>
<pk mz="463.124594" i="3844932.8" sn="28.66" a="4951.80" fwhm="0.001410" res="328447.2" algo="FTMS"/>
<pk mz="463.127858" i="7168325.5" sn="55.50" a="9692.95" fwhm="0.001388" res="333731.2" algo="FTMS"/>
<pk mz="463.139029" i="2342727.5" sn="16.53" a="2828.36" fwhm="0.001352" res="342620.5" algo="FTMS"/>
<pk mz="463.161000" i="2091339.6" sn="14.50" a="2065.42" fwhm="0.001193" res="388108.7" algo="FTMS"/>
<pk mz="463.174164" i="1987406.1" sn="13.66" a="1756.79" fwhm="0.001123" res="412521.2" algo="FTMS"/>
<pk mz="463.210427" i="3656021.0" sn="27.13" a="4534.42" fwhm="0.001387" res="334021.3" algo="FTMS"/>
<pk mz="463.246866" i="1689947.9" sn="11.25" a="1537.61" fwhm="0.001175" res="394103.9" algo="FTMS"/>
<pk mz="464.047189" i="1334770.0" sn="8.34" a="1068.89" fwhm="0.001111" res="417820.9" algo="FTMS"/>
<pk mz="464.083476" i="2585080.8" sn="18.39" a="3106.48" fwhm="0.001339" res="346485.6" algo="FTMS"/>
<pk mz="464.094802" i="1295866.9" sn="8.03" a="1223.22" fwhm="0.001365" res="339975.4" algo="FTMS"/>
<pk mz="464.119939" i="1845759.6" sn="12.45" a="1835.70" fwhm="0.001287" res="360581.6" algo="FTMS"/>
<pk mz="464.131245" i="1809409.8" sn="12.16" a="2109.01" fwhm="0.001285" res="361097.1" algo="FTMS"/>
<pk mz="464.177309" i="1769994.3" sn="11.84" a="1557.04" fwhm="0.001199" res="387185.2" algo="FTMS"/>
<pk mz="464.213795" i="1705233.1" sn="11.32" a="2083.02" fwhm="0.001494" res="310655.0" algo="FTMS"/>
<pk mz="465.011265" i="1266469.3" sn="7.79" a="1548.01" fwhm="0.001816" res="256113.6" algo="FTMS"/>
<pk mz="465.031016" i="2386089.0" sn="16.79" a="3324.39" fwhm="0.001548" res="300352.1" algo="FTMS"/>
<pk mz="465.067434" i="3789487.8" sn="28.07" a="4843.12" fwhm="0.001385" res="335809.9" algo="FTMS"/>
<pk mz="465.078680" i="1944241.8" sn="13.24" a="2122.17" fwhm="0.001337" res="347801.8" algo="FTMS"/>
<pk mz="465.098246" i="4153013.3" sn="30.99" a="4972.95" fwhm="0.001249" res="372232.5" algo="FTMS"/>
<pk mz="465.103783" i="4353718.5" sn="32.60" a="5034.77" fwhm="0.001267" res="367221.9" algo="FTMS"/>
<pk mz="465.115117" i="1668280.5" sn="11.02" a="1564.19" fwhm="0.001193" res="389966.2" algo="FTMS"/>
<pk mz="465.140214" i="3382461.0" sn="24.80" a="4061.10" fwhm="0.001314" res="353905.8" algo="FTMS"/>
<pk mz="465.153395" i="1266367.5" sn="7.79" a="1275.35" fwhm="0.001285" res="362099.7" algo="FTMS"/>
<pk mz="465.168567" i="12211906.0" sn="95.74" a="17083.72" fwhm="0.001417" res="328207.6" algo="FTMS"/>
<pk mz="465.176702" i="1775299.9" sn="11.88" a="1667.76" fwhm="0.001186" res="392265.3" algo="FTMS"/>
<pk mz="465.189652" i="3275462.3" sn="23.94" a="3606.18" fwhm="0.001256" res="370314.1" algo="FTMS"/>
<pk mz="465.207427" i="1363657.5" sn="8.57" a="1301.29" fwhm="0.001178" res="394904.1" algo="FTMS"/>
<pk mz="465.213126" i="1298378.6" sn="8.05" a="1095.53" fwhm="0.001191" res="390762.6" algo="FTMS"/>
<pk mz="465.226041" i="2441421.0" sn="17.23" a="2575.54" fwhm="0.001248" res="372745.2" algo="FTMS"/>
<pk mz="466.062672" i="2028390.9" sn="13.91" a="2217.20" fwhm="0.001304" res="357393.1" algo="FTMS"/>
<pk mz="466.070880" i="1379944.4" sn="8.70" a="1310.13" fwhm="0.001292" res="360772.9" algo="FTMS"/>
<pk mz="466.074102" i="1415784.9" sn="8.99" a="1285.82" fwhm="0.001260" res="369931.9" algo="FTMS"/>
<pk mz="466.099065" i="2275181.5" sn="15.90" a="2334.82" fwhm="0.001241" res="375563.4" algo="FTMS"/>
<pk mz="466.108234" i="1813359.3" sn="12.19" a="1695.66" fwhm="0.001123" res="415161.1" algo="FTMS"/>
<pk mz="466.110454" i="1489007.6" sn="9.58" a="1502.30" fwhm="0.001295" res="359946.2" algo="FTMS"/>
<pk mz="466.135489" i="1545844.1" sn="10.04" a="1475.78" fwhm="0.001520" res="306685.6" algo="FTMS"/>
<pk mz="466.171888" i="3948410.8" sn="29.34" a="4799.93" fwhm="0.001327" res="351381.2" algo="FTMS"/>
<pk mz="466.229397" i="1376389.4" sn="8.67" a="1066.15" fwhm="0.001192" res="390976.7" algo="FTMS"/>
<pk mz="467.046754" i="3020314.3" sn="21.88" a="4309.97" fwhm="0.001560" res="299484.9" algo="FTMS"/>
<pk mz="467.077562" i="1984031.9" sn="13.56" a="2223.17" fwhm="0.001308" res="356999.9" algo="FTMS"/>
<pk mz="467.083141" i="3896352.8" sn="28.92" a="4725.61" fwhm="0.001293" res="361108.3" algo="FTMS"/>
<pk mz="467.094390" i="1904418.9" sn="12.92" a="2265.26" fwhm="0.001376" res="339509.1" algo="FTMS"/>
<pk mz="467.113778" i="1962022.4" sn="13.38" a="2162.10" fwhm="0.001288" res="362769.9" algo="FTMS"/>
<pk mz="467.119443" i="4215847.5" sn="31.49" a="5556.44" fwhm="0.001450" res="322133.0" algo="FTMS"/>
<pk mz="467.130689" i="2266153.5" sn="15.82" a="2725.45" fwhm="0.001339" res="348961.5" algo="FTMS"/>
<pk mz="467.155903" i="3136558.0" sn="22.82" a="3920.36" fwhm="0.001391" res="335778.1" algo="FTMS"/>
<pk mz="467.165600" i="3783215.8" sn="28.01" a="5117.47" fwhm="0.001455" res="321009.4" algo="FTMS"/>
<pk mz="467.192376" i="1688372.6" sn="11.18" a="1647.88" fwhm="0.001241" res="376385.4" algo="FTMS"/>
<pk mz="467.205266" i="3085879.0" sn="22.41" a="3516.81" fwhm="0.001307" res="357461.7" algo="FTMS"/>
<pk mz="467.222916" i="1305658.1" sn="8.10" a="1275.37" fwhm="0.001378" res="339090.4" algo="FTMS"/>
<pk mz="467.228827" i="2121787.3" sn="14.66" a="2457.69" fwhm="0.001332" res="350762.4" algo="FTMS"/>
<pk mz="467.241675" i="1517885.6" sn="9.81" a="1447.16" fwhm="0.001205" res="387773.2" algo="FTMS"/>
<pk mz="467.265023" i="2086977.9" sn="14.38" a="2043.20" fwhm="0.001256" res="372149.4" algo="FTMS"/>
<pk mz="468.078460" i="1390036.5" sn="8.78" a="1468.39" fwhm="0.001351" res="346452.4" algo="FTMS"/>
<pk mz="468.086487" i="2021590.0" sn="13.86" a="2319.75" fwhm="0.001351" res="346460.0" algo="FTMS"/>
<pk mz="468.089639" i="1745366.5" sn="11.64" a="1893.92" fwhm="0.001278" res="366160.7" algo="FTMS"/>
<pk mz="468.114958" i="1709787.1" sn="11.35" a="1610.68" fwhm="0.001182" res="396045.0" algo="FTMS"/>
<pk mz="468.122880" i="1289948.5" sn="7.98" a="1278.62" fwhm="0.001237" res="378372.9" algo="FTMS"/>
<pk mz="468.126050" i="1339101.1" sn="8.37" a="1256.04" fwhm="0.001277" res="366528.1" algo="FTMS"/>
<pk mz="468.164149" i="1443043.9" sn="9.21" a="1295.15" fwhm="0.001192" res="392744.3" algo="FTMS"/>
<pk mz="468.978265" i="1418613.5" sn="9.01" a="1154.70" fwhm="0.001044" res="449313.3" algo="FTMS"/>
<pk mz="469.026146" i="1203838.0" sn="7.28" a="1116.35" fwhm="0.001407" res="333243.1" algo="FTMS"/>
<pk mz="469.041175" i="1549440.8" sn="10.06" a="2259.02" fwhm="0.002017" res="232550.6" algo="FTMS"/>
<pk mz="469.062464" i="3017604.5" sn="21.86" a="3620.80" fwhm="0.001343" res="349288.6" algo="FTMS"/>
<pk mz="469.093074" i="13568394.0" sn="106.64" a="18824.28" fwhm="0.001403" res="334241.2" algo="FTMS"/>
<pk mz="469.098783" i="4533643.0" sn="34.04" a="6098.84" fwhm="0.001452" res="323079.2" algo="FTMS"/>
<pk mz="469.129519" i="2627472.5" sn="18.72" a="3174.27" fwhm="0.001343" res="349243.5" algo="FTMS"/>
<pk mz="469.135155" i="3486097.5" sn="25.62" a="3997.42" fwhm="0.001290" res="363735.6" algo="FTMS"/>
<pk mz="469.171479" i="2174360.0" sn="15.08" a="2386.61" fwhm="0.001303" res="359991.4" algo="FTMS"/>
<pk mz="469.208001" i="3043742.5" sn="22.07" a="4065.53" fwhm="0.001505" res="311711.2" algo="FTMS"/>
<pk mz="469.220931" i="1416096.8" sn="8.99" a="1430.34" fwhm="0.001340" res="350197.6" algo="FTMS"/>
<pk mz="469.244329" i="4098469.0" sn="30.54" a="5253.56" fwhm="0.001398" res="335696.5" algo="FTMS"/>
<pk mz="469.280587" i="3074475.3" sn="22.32" a="3817.91" fwhm="0.001368" res="343090.0" algo="FTMS"/>
<pk mz="470.094035" i="1389883.4" sn="8.78" a="1513.54" fwhm="0.001423" res="330299.6" algo="FTMS"/>
<pk mz="470.096452" i="2037819.8" sn="13.98" a="2053.68" fwhm="0.001317" res="356879.4" algo="FTMS"/>
<pk mz="470.102304" i="1182012.8" sn="7.11" a="1124.58" fwhm="0.001299" res="361996.1" algo="FTMS"/>
<pk mz="470.130577" i="1345089.8" sn="8.42" a="1357.27" fwhm="0.001344" res="349862.0" algo="FTMS"/>
<pk mz="471.020725" i="1382366.1" sn="8.72" a="1374.90" fwhm="0.001284" res="366857.1" algo="FTMS"/>
<pk mz="471.041501" i="1880801.8" sn="12.72" a="2365.34" fwhm="0.001441" res="326890.3" algo="FTMS"/>
<pk mz="471.056970" i="1674724.5" sn="11.07" a="1999.23" fwhm="0.001396" res="337318.0" algo="FTMS"/>
<pk mz="471.078087" i="2927336.3" sn="21.13" a="3524.93" fwhm="0.001373" res="342993.8" algo="FTMS"/>
<pk mz="471.093374" i="1239274.9" sn="7.57" a="995.62" fwhm="0.001106" res="425788.2" algo="FTMS"/>
<pk mz="471.114416" i="3165422.5" sn="23.04" a="3750.63" fwhm="0.001345" res="350280.5" algo="FTMS"/>
<pk mz="471.126639" i="3200752.8" sn="23.33" a="3716.63" fwhm="0.001287" res="365971.1" algo="FTMS"/>
<pk mz="471.129680" i="1224689.1" sn="7.45" a="995.18" fwhm="0.001184" res="397977.6" algo="FTMS"/>
<pk mz="471.150725" i="2472180.8" sn="17.47" a="2928.98" fwhm="0.001345" res="350315.5" algo="FTMS"/>
<pk mz="471.187292" i="2972923.3" sn="21.50" a="4088.09" fwhm="0.001478" res="318719.4" algo="FTMS"/>
<pk mz="471.209602" i="1550335.1" sn="10.07" a="1452.17" fwhm="0.001208" res="390107.1" algo="FTMS"/>
<pk mz="471.223554" i="4866817.5" sn="36.71" a="6247.18" fwhm="0.001384" res="340397.6" algo="FTMS"/>
<pk mz="471.259913" i="4466440.0" sn="33.50" a="5581.22" fwhm="0.001365" res="345178.3" algo="FTMS"/>
<pk mz="471.282480" i="1174283.9" sn="7.04" a="1202.55" fwhm="0.001448" res="325444.4" algo="FTMS"/>
<pk mz="471.296341" i="7471886.5" sn="57.65" a="9822.21" fwhm="0.001368" res="344620.3" algo="FTMS"/>
<pk mz="472.052020" i="1404561.8" sn="8.89" a="1206.57" fwhm="0.001183" res="399019.6" algo="FTMS"/>
<pk mz="472.083600" i="1372951.3" sn="8.64" a="1578.58" fwhm="0.001696" res="278388.2" algo="FTMS"/>
<pk mz="472.120077" i="6488989.5" sn="49.75" a="8891.18" fwhm="0.001428" res="330663.8" algo="FTMS"/>
<pk mz="472.190619" i="1466281.8" sn="9.39" a="1802.92" fwhm="0.001570" res="300797.2" algo="FTMS"/>
<pk mz="472.218750" i="1322926.6" sn="8.24" a="1249.04" fwhm="0.001225" res="385569.4" algo="FTMS"/>
<pk mz="472.241198" i="1770930.5" sn="11.84" a="1792.74" fwhm="0.001195" res="395182.4" algo="FTMS"/>
<pk mz="472.263157" i="1563318.3" sn="10.17" a="1672.11" fwhm="0.001380" res="342296.9" algo="FTMS"/>
<pk mz="472.299616" i="1780156.6" sn="11.91" a="2024.13" fwhm="0.001360" res="347368.1" algo="FTMS"/>
<pk mz="473.036230" i="2388027.8" sn="16.79" a="2954.14" fwhm="0.001419" res="333357.0" algo="FTMS"/>
<pk mz="473.057287" i="1977151.3" sn="13.49" a="2370.34" fwhm="0.001411" res="335160.4" algo="FTMS"/>
<pk mz="473.072493" i="1746497.9" sn="11.64" a="1569.99" fwhm="0.001205" res="392682.6" algo="FTMS"/>
<pk mz="473.083887" i="1545283.8" sn="10.02" a="1399.73" fwhm="0.001297" res="364731.2" algo="FTMS"/>
<pk mz="473.093546" i="2652229.5" sn="18.92" a="3367.96" fwhm="0.001423" res="332362.5" algo="FTMS"/>
<pk mz="473.108938" i="1939272.1" sn="13.19" a="2282.10" fwhm="0.001394" res="339435.9" algo="FTMS"/>
<pk mz="473.120350" i="1242186.1" sn="7.59" a="1493.40" fwhm="0.001683" res="281047.9" algo="FTMS"/>
<pk mz="473.129999" i="2687051.8" sn="19.20" a="3326.39" fwhm="0.001420" res="333158.1" algo="FTMS"/>
<pk mz="473.145539" i="1178830.4" sn="7.08" a="1313.61" fwhm="0.001578" res="299879.4" algo="FTMS"/>
<pk mz="473.166448" i="2337362.0" sn="16.39" a="2480.09" fwhm="0.001278" res="370266.5" algo="FTMS"/>
<pk mz="473.194564" i="1347798.9" sn="8.44" a="1687.19" fwhm="0.001757" res="269254.3" algo="FTMS"/>
<pk mz="473.202938" i="3334232.3" sn="24.40" a="4187.77" fwhm="0.001412" res="335158.5" algo="FTMS"/>
<pk mz="473.225290" i="2720860.0" sn="19.47" a="3074.50" fwhm="0.001314" res="360166.1" algo="FTMS"/>
<pk mz="473.239314" i="3520606.5" sn="25.89" a="4184.75" fwhm="0.001282" res="369208.7" algo="FTMS"/>
<pk mz="473.282624" i="23350374.0" z="-1" sn="185.24" a="33283.69" fwhm="0.001432" res="330507.6" algo="FTMS" component_name="t" deconvoluted_molecular_mass="473.283153" deconvoluted_isotopic_mass="473.283143"/>
<pk mz="473.312015" i="9303147.0" sn="72.36" a="12749.28" fwhm="0.001418" res="333879.6" algo="FTMS"/>
<pk mz="474.067930" i="1667052.3" sn="11.00" a="1669.61" fwhm="0.001308" res="362558.1" algo="FTMS"/>
<pk mz="474.181005" i="2777855.5" sn="19.92" a="3716.70" fwhm="0.001481" res="320237.3" algo="FTMS"/>
<pk mz="474.198060" i="2375938.5" sn="16.70" a="2701.71" fwhm="0.001372" res="345718.3" algo="FTMS"/>
<pk mz="474.220682" i="1228806.3" sn="7.48" a="1319.15" fwhm="0.001374" res="345182.1" algo="FTMS"/>
<pk mz="474.234591" i="1878280.6" sn="12.70" a="2031.64" fwhm="0.001309" res="362338.0" algo="FTMS"/>
<pk mz="474.286011" i="6753553.5" z="-1" sn="51.87" a="9094.05" fwhm="0.001379" res="343817.5" algo="FTMS" component_name="t" deconvoluted_molecular_mass="473.283153" deconvoluted_isotopic_mass="474.286533"/>
<pk mz="474.315406" i="2169622.5" sn="15.04" a="2198.28" fwhm="0.001277" res="371296.5" algo="FTMS"/>
<pk mz="475.015449" i="1339533.1" sn="8.37" a="1235.75" fwhm="0.001273" res="373172.9" algo="FTMS"/>
<pk mz="475.051781" i="2601363.3" sn="18.51" a="2999.25" fwhm="0.001411" res="336598.2" algo="FTMS"/>
<pk mz="475.063146" i="1523093.3" sn="9.84" a="1784.38" fwhm="0.001558" res="304847.9" algo="FTMS"/>
<pk mz="475.072958" i="1571222.9" sn="10.23" a="1736.17" fwhm="0.001360" res="349417.1" algo="FTMS"/>
<pk mz="475.088230" i="2627481.5" sn="18.72" a="2943.66" fwhm="0.001321" res="359612.4" algo="FTMS"/>
<pk mz="475.099459" i="1469339.4" sn="9.41" a="1311.97" fwhm="0.001251" res="379724.2" algo="FTMS"/>
<pk mz="475.109234" i="1368733.0" sn="8.60" a="1643.08" fwhm="0.001523" res="311899.3" algo="FTMS"/>
<pk mz="475.124648" i="2122143.5" sn="14.65" a="2085.44" fwhm="0.001177" res="403757.8" algo="FTMS"/>
<pk mz="475.145802" i="1195939.1" sn="7.21" a="1055.10" fwhm="0.001356" res="350460.8" algo="FTMS"/>
<pk mz="475.160916" i="3129765.8" sn="22.75" a="3937.41" fwhm="0.001450" res="327632.1" algo="FTMS"/>
<pk mz="475.174315" i="1591976.0" sn="10.39" a="1842.65" fwhm="0.001478" res="321404.9" algo="FTMS"/>
<pk mz="475.182039" i="1553833.3" sn="10.09" a="1664.87" fwhm="0.001393" res="341224.6" algo="FTMS"/>
<pk mz="475.204784" i="1496237.1" sn="9.63" a="1629.95" fwhm="0.001392" res="341406.0" algo="FTMS"/>
<pk mz="475.210454" i="2092462.1" sn="14.42" a="2105.11" fwhm="0.001237" res="384286.5" algo="FTMS"/>
<pk mz="475.218546" i="2439599.5" sn="17.21" a="3116.79" fwhm="0.001425" res="333546.8" algo="FTMS"/>
<pk mz="475.228253" i="4418993.0" sn="33.11" a="6197.97" fwhm="0.001484" res="320337.3" algo="FTMS"/>
<pk mz="475.246987" i="1332148.3" sn="8.31" a="968.41" fwhm="0.001102" res="431315.4" algo="FTMS"/>
<pk mz="475.254924" i="2433973.5" sn="17.16" a="3071.19" fwhm="0.001452" res="327312.4" algo="FTMS"/>
<pk mz="475.261847" i="1290166.8" sn="7.97" a="1080.26" fwhm="0.001342" res="354269.7" algo="FTMS"/>
<pk mz="475.298449" i="1923004.9" sn="13.05" a="2122.39" fwhm="0.001345" res="353279.2" algo="FTMS"/>
<pk mz="476.046948" i="1460026.9" sn="9.33" a="1681.23" fwhm="0.001477" res="322210.2" algo="FTMS"/>
<pk mz="476.083409" i="1509953.0" sn="9.73" a="1714.57" fwhm="0.001341" res="355082.7" algo="FTMS"/>
<pk mz="476.094956" i="1218371.0" sn="7.39" a="1395.40" fwhm="0.001448" res="328790.7" algo="FTMS"/>
<pk mz="476.114999" i="16141894.0" z="-1" sn="127.31" a="23118.64" fwhm="0.001444" res="329764.5" algo="FTMS" component_name="AN" deconvoluted_molecular_mass="476.115516" deconvoluted_isotopic_mass="476.115525"/>
<pk mz="476.122271" i="1732679.5" sn="11.52" a="2175.04" fwhm="0.001436" res="331513.5" algo="FTMS"/>
<pk mz="476.151369" i="5101132.5" sn="38.59" a="6691.99" fwhm="0.001403" res="339376.5" algo="FTMS"/>
<pk mz="476.177442" i="1605200.8" sn="10.50" a="1516.45" fwhm="0.001282" res="371289.8" algo="FTMS"/>
<pk mz="476.213808" i="1817174.9" sn="12.20" a="1795.61" fwhm="0.001304" res="365142.4" algo="FTMS"/>
<pk mz="476.231488" i="1273433.9" sn="7.83" a="903.49" fwhm="0.001265" res="376342.6" algo="FTMS"/>
<pk mz="477.031080" i="2264799.5" sn="15.72" a="2719.20" fwhm="0.001453" res="328318.1" algo="FTMS"/>
<pk mz="477.067533" i="2698981.5" sn="19.19" a="3835.96" fwhm="0.001480" res="322235.4" algo="FTMS"/>
<pk mz="477.078902" i="1777895.4" sn="11.82" a="2063.05" fwhm="0.001397" res="341621.8" algo="FTMS"/>
<pk mz="477.103905" i="3672811.5" sn="26.97" a="5282.17" fwhm="0.001526" res="312654.8" algo="FTMS"/>
<pk mz="477.115043" i="1843949.4" sn="12.35" a="2053.73" fwhm="0.001348" res="353964.9" algo="FTMS"/>
<pk mz="477.118267" i="2318062.0" z="-1" sn="16.14" a="2764.93" fwhm="0.001361" res="350443.9" algo="FTMS" component_name="AN" deconvoluted_molecular_mass="476.115516" deconvoluted_isotopic_mass="477.118796"/>
<pk mz="477.140323" i="2812145.5" sn="20.09" a="3168.84" fwhm="0.001312" res="363644.2" algo="FTMS"/>
<pk mz="477.172644" i="7610103.0" sn="58.44" a="10413.49" fwhm="0.001422" res="335473.6" algo="FTMS"/>
<pk mz="477.176595" i="1288183.6" sn="7.91" a="1062.54" fwhm="0.001186" res="402447.0" algo="FTMS"/>
<pk mz="477.189857" i="2309881.8" sn="16.08" a="2652.38" fwhm="0.001314" res="363137.9" algo="FTMS"/>
<pk mz="477.226147" i="2618623.8" sn="18.54" a="2900.70" fwhm="0.001317" res="362243.5" algo="FTMS"/>
<pk mz="478.062825" i="1482634.5" sn="9.46" a="1566.42" fwhm="0.001468" res="325597.1" algo="FTMS"/>
<pk mz="478.073935" i="1185164.4" sn="7.08" a="1073.93" fwhm="0.001228" res="389288.1" algo="FTMS"/>
<pk mz="478.099085" i="1721744.5" sn="11.37" a="1844.02" fwhm="0.001397" res="342346.0" algo="FTMS"/>
<pk mz="478.110553" i="1444242.4" sn="9.16" a="1480.89" fwhm="0.001329" res="359842.4" algo="FTMS"/>
<pk mz="478.156898" i="1376410.1" sn="8.61" a="1570.14" fwhm="0.001456" res="328342.9" algo="FTMS"/>
<pk mz="478.176005" i="1982877.3" sn="13.46" a="2363.72" fwhm="0.001393" res="343263.2" algo="FTMS"/>
<pk mz="478.192940" i="1430176.0" sn="9.04" a="1197.59" fwhm="0.001180" res="405366.1" algo="FTMS"/>
<pk mz="478.229242" i="1292710.0" sn="7.94" a="1167.24" fwhm="0.001237" res="386724.3" algo="FTMS"/>
<pk mz="479.046762" i="3671084.5" sn="26.95" a="4933.01" fwhm="0.001447" res="331007.1" algo="FTMS"/>
<pk mz="479.077533" i="4575281.5" sn="34.18" a="6533.60" fwhm="0.001420" res="337328.9" algo="FTMS"/>
<pk mz="479.083148" i="3940402.5" sn="29.11" a="5075.97" fwhm="0.001407" res="340565.8" algo="FTMS"/>
<pk mz="479.094436" i="1941044.4" sn="13.13" a="2253.18" fwhm="0.001352" res="354407.9" algo="FTMS"/>
<pk mz="479.113787" i="3274807.5" sn="23.79" a="4097.14" fwhm="0.001387" res="345480.8" algo="FTMS"/>
<pk mz="479.119534" i="5078072.5" sn="38.20" a="7255.50" fwhm="0.001519" res="315515.9" algo="FTMS"/>
<pk mz="479.130690" i="1251642.4" sn="7.61" a="1167.06" fwhm="0.001306" res="366791.4" algo="FTMS"/>
<pk mz="479.147957" i="1451325.1" sn="9.21" a="1589.07" fwhm="0.001465" res="327175.0" algo="FTMS"/>
<pk mz="479.155897" i="2464830.5" sn="17.31" a="3124.14" fwhm="0.001420" res="337527.6" algo="FTMS"/>
<pk mz="479.169028" i="1770560.6" sn="11.76" a="1784.30" fwhm="0.001244" res="385147.1" algo="FTMS"/>
<pk mz="479.192174" i="1420356.4" sn="8.96" a="1283.81" fwhm="0.001189" res="402933.2" algo="FTMS"/>
<pk mz="479.205399" i="2747462.5" sn="19.57" a="3368.29" fwhm="0.001374" res="348844.3" algo="FTMS"/>
<pk mz="479.214977" i="1327944.1" sn="8.22" a="1398.08" fwhm="0.001393" res="344008.3" algo="FTMS"/>
<pk mz="479.228596" i="1213002.4" sn="7.31" a="790.88" fwhm="0.001191" res="402489.0" algo="FTMS"/>
<pk mz="479.241757" i="2258508.5" sn="15.66" a="2339.34" fwhm="0.001254" res="382031.6" algo="FTMS"/>
<pk mz="480.078504" i="1321173.3" sn="8.17" a="1165.50" fwhm="0.001259" res="381285.6" algo="FTMS"/>
<pk mz="480.086602" i="1693398.6" sn="11.14" a="1721.16" fwhm="0.001401" res="342774.9" algo="FTMS"/>
<pk mz="480.114852" i="2361051.3" sn="16.48" a="2520.56" fwhm="0.001257" res="381839.9" algo="FTMS"/>
<pk mz="480.122901" i="1542108.5" sn="9.94" a="1437.59" fwhm="0.001256" res="382317.5" algo="FTMS"/>
<pk mz="480.126025" i="1353693.0" sn="8.43" a="1162.77" fwhm="0.001305" res="367847.2" algo="FTMS"/>
<pk mz="480.151139" i="1312737.1" sn="8.10" a="1259.27" fwhm="0.001265" res="379475.7" algo="FTMS"/>
<pk mz="480.158946" i="1237730.4" sn="7.50" a="1296.89" fwhm="0.001458" res="329397.7" algo="FTMS"/>
<pk mz="480.208875" i="1524970.5" sn="9.80" a="1845.67" fwhm="0.001506" res="318935.4" algo="FTMS"/>
<pk mz="480.245127" i="1410544.4" sn="8.88" a="1610.14" fwhm="0.001503" res="319537.7" algo="FTMS"/>
<pk mz="481.025997" i="1736303.1" sn="11.49" a="2060.02" fwhm="0.001439" res="334391.2" algo="FTMS"/>
<pk mz="481.062420" i="4032885.0" sn="29.84" a="5512.59" fwhm="0.001493" res="322251.3" algo="FTMS"/>
<pk mz="481.084186" i="1227128.5" sn="7.42" a="1002.88" fwhm="0.001230" res="391266.6" algo="FTMS"/>
<pk mz="481.093114" i="2408826.0" sn="16.86" a="3148.47" fwhm="0.001536" res="313269.8" algo="FTMS"/>
<pk mz="481.098766" i="4169083.0" sn="30.93" a="5674.47" fwhm="0.001489" res="323184.8" algo="FTMS"/>
<pk mz="481.110149" i="1603196.8" sn="10.42" a="2001.92" fwhm="0.001943" res="247668.8" algo="FTMS"/>
<pk mz="481.129414" i="1696127.9" sn="11.16" a="1714.51" fwhm="0.001284" res="374801.6" algo="FTMS"/>
<pk mz="481.135185" i="3189632.8" sn="23.10" a="4391.16" fwhm="0.001450" res="331731.4" algo="FTMS"/>
<pk mz="481.163480" i="48124292.0" z="-1" sn="382.29" a="73986.95" fwhm="0.001493" res="322285.0" algo="FTMS" component_name="Y" deconvoluted_molecular_mass="481.164031" deconvoluted_isotopic_mass="481.164019"/>
<pk mz="481.171668" i="2324358.8" sn="16.19" a="2777.99" fwhm="0.001407" res="341893.0" algo="FTMS"/>
<pk mz="481.208118" i="2016908.6" sn="13.73" a="2753.68" fwhm="0.001602" res="300400.3" algo="FTMS"/>
<pk mz="481.220987" i="2450830.8" sn="17.20" a="3080.51" fwhm="0.001342" res="358564.8" algo="FTMS"/>
<pk mz="481.238776" i="1519505.6" sn="9.75" a="1849.70" fwhm="0.001599" res="301045.1" algo="FTMS"/>
<pk mz="481.244352" i="1688978.5" sn="11.11" a="1796.33" fwhm="0.001313" res="366438.9" algo="FTMS"/>
<pk mz="481.257296" i="1270932.6" sn="7.77" a="1505.59" fwhm="0.001506" res="319549.2" algo="FTMS"/>
<pk mz="481.280677" i="1821336.4" sn="12.17" a="2310.24" fwhm="0.001538" res="312955.4" algo="FTMS"/>
<pk mz="482.036945" i="1234194.3" sn="7.47" a="1135.63" fwhm="0.001252" res="384998.5" algo="FTMS"/>
<pk mz="482.057529" i="1510677.6" sn="9.68" a="1668.92" fwhm="0.001503" res="320773.0" algo="FTMS"/>
<pk mz="482.065749" i="1214486.9" sn="7.31" a="1094.60" fwhm="0.001207" res="399484.1" algo="FTMS"/>
<pk mz="482.093948" i="1497115.5" sn="9.57" a="1860.66" fwhm="0.001496" res="322327.0" algo="FTMS"/>
<pk mz="482.101991" i="1854748.8" sn="12.43" a="2144.19" fwhm="0.001394" res="345872.6" algo="FTMS"/>
<pk mz="482.105338" i="1688605.3" sn="11.10" a="1699.60" fwhm="0.001292" res="373238.0" algo="FTMS"/>
<pk mz="482.130407" i="1280801.3" sn="7.84" a="1245.10" fwhm="0.001290" res="373686.8" algo="FTMS"/>
<pk mz="482.166882" i="12640807.0" z="-1" sn="98.65" a="18433.58" fwhm="0.001460" res="330234.8" algo="FTMS" component_name="Y" deconvoluted_molecular_mass="481.164031" deconvoluted_isotopic_mass="482.167423"/>
<pk mz="483.041859" i="1995443.4" sn="13.56" a="2235.15" fwhm="0.001318" res="366533.5" algo="FTMS"/>
<pk mz="483.077960" i="3857081.3" sn="28.44" a="6214.45" fwhm="0.001637" res="295174.7" algo="FTMS"/>
<pk mz="483.108718" i="18084542.0" z="-1" sn="142.16" a="26262.65" fwhm="0.001476" res="327354.9" algo="FTMS" component_name="AF" deconvoluted_molecular_mass="483.109736" deconvoluted_isotopic_mass="483.109261"/>
<pk mz="483.114444" i="3255487.0" sn="23.63" a="4059.20" fwhm="0.001437" res="336187.1" algo="FTMS"/>
<pk mz="483.125687" i="2625216.8" sn="18.59" a="3607.03" fwhm="0.001508" res="320421.1" algo="FTMS"/>
<pk mz="483.136923" i="1625538.6" sn="10.60" a="1735.78" fwhm="0.001318" res="366680.3" algo="FTMS"/>
<pk mz="483.150728" i="2527940.8" sn="17.81" a="3134.55" fwhm="0.001331" res="362922.0" algo="FTMS"/>
<pk mz="483.160528" i="14738118.0" sn="115.41" a="22280.85" fwhm="0.001498" res="322490.4" algo="FTMS"/>
<pk mz="483.170166" i="1859271.9" z="-1" sn="12.47" a="1942.20" fwhm="0.001351" res="357725.3" algo="FTMS" component_name="Y" deconvoluted_molecular_mass="481.164031" deconvoluted_isotopic_mass="483.170710"/>
<pk mz="483.187347" i="1832650.6" sn="12.25" a="2180.07" fwhm="0.001335" res="361804.7" algo="FTMS"/>
<pk mz="483.223579" i="2997968.5" sn="21.57" a="3479.68" fwhm="0.001345" res="359316.7" algo="FTMS"/>
<pk mz="483.259940" i="2941654.3" sn="21.12" a="3462.54" fwhm="0.001360" res="355327.0" algo="FTMS"/>
<pk mz="483.296376" i="1979612.0" sn="13.43" a="2158.17" fwhm="0.001338" res="361116.5" algo="FTMS"/>
<pk mz="484.112010" i="2263390.0" z="-1" sn="15.70" a="2431.67" fwhm="0.001258" res="384810.3" algo="FTMS" component_name="AF" deconvoluted_molecular_mass="483.109736" deconvoluted_isotopic_mass="484.112556"/>
<pk mz="484.117698" i="1433694.9" sn="9.06" a="1398.95" fwhm="0.001404" res="344863.2" algo="FTMS"/>
<pk mz="484.163896" i="3493734.3" sn="25.53" a="4446.73" fwhm="0.001392" res="347852.4" algo="FTMS"/>
<pk mz="484.226856" i="1337456.1" sn="8.29" a="1361.10" fwhm="0.001303" res="371618.9" algo="FTMS"/>
<pk mz="485.036365" i="1475056.4" sn="9.39" a="1445.36" fwhm="0.001370" res="354108.9" algo="FTMS"/>
<pk mz="485.057311" i="2135027.8" sn="14.67" a="2761.31" fwhm="0.001540" res="315038.3" algo="FTMS"/>
<pk mz="485.072743" i="1473782.1" sn="9.38" a="1530.81" fwhm="0.001441" res="336521.5" algo="FTMS"/>
<pk mz="485.093680" i="3084281.5" sn="22.26" a="4164.76" fwhm="0.001465" res="331020.0" algo="FTMS"/>
<pk mz="485.123288" i="1317374.1" z="-1" sn="8.13" a="2058.84" fwhm="0.002117" res="229169.3" algo="FTMS" component_name="AF" deconvoluted_molecular_mass="483.109736" deconvoluted_isotopic_mass="485.123836"/>
<pk mz="485.129993" i="3280895.3" sn="23.83" a="4165.65" fwhm="0.001466" res="331027.3" algo="FTMS"/>
<pk mz="485.166400" i="2262533.0" sn="15.69" a="2631.05" fwhm="0.001315" res="368854.7" algo="FTMS"/>
<pk mz="485.202814" i="3048970.8" sn="21.97" a="4008.00" fwhm="0.001486" res="326531.1" algo="FTMS"/>
<pk mz="485.239218" i="3749904.5" sn="27.58" a="4933.64" fwhm="0.001461" res="332089.7" algo="FTMS"/>
<pk mz="485.275614" i="3558422.3" sn="26.05" a="5195.57" fwhm="0.001570" res="309112.3" algo="FTMS"/>
<pk mz="485.312170" i="1216027.9" sn="7.32" a="949.50" fwhm="0.001176" res="412528.2" algo="FTMS"/>
<pk mz="486.099279" i="3457175.8" sn="25.24" a="4619.52" fwhm="0.001494" res="325327.6" algo="FTMS"/>
<pk mz="486.135533" i="1650077.5" sn="10.79" a="2039.16" fwhm="0.001464" res="331947.0" algo="FTMS"/>
<pk mz="486.140439" i="1181854.3" sn="7.05" a="1066.20" fwhm="0.001406" res="345847.9" algo="FTMS"/>
<pk mz="486.257043" i="1828016.6" sn="12.21" a="2378.65" fwhm="0.001507" res="322672.0" algo="FTMS"/>
<pk mz="486.279089" i="1458100.1" sn="9.26" a="1324.60" fwhm="0.001250" res="388939.8" algo="FTMS"/>
<pk mz="487.051922" i="1860909.1" sn="12.47" a="2024.42" fwhm="0.001286" res="378774.8" algo="FTMS"/>
<pk mz="487.073029" i="1868080.4" sn="12.53" a="1994.74" fwhm="0.001359" res="358466.9" algo="FTMS"/>
<pk mz="487.099457" i="1617716.6" sn="10.53" a="1515.53" fwhm="0.001218" res="399948.7" algo="FTMS"/>
<pk mz="487.109393" i="2112822.0" sn="14.49" a="2797.05" fwhm="0.001545" res="315234.9" algo="FTMS"/>
<pk mz="487.145697" i="1817403.8" sn="12.13" a="2214.54" fwhm="0.001447" res="336625.3" algo="FTMS"/>
<pk mz="487.181983" i="1718593.5" sn="11.34" a="1761.06" fwhm="0.001291" res="377238.5" algo="FTMS"/>
<pk mz="487.210730" i="1372486.0" sn="8.57" a="1726.59" fwhm="0.001737" res="280420.6" algo="FTMS"/>
<pk mz="487.218494" i="3553607.3" sn="26.01" a="4841.52" fwhm="0.001464" res="332828.4" algo="FTMS"/>
<pk mz="487.240994" i="1961802.6" sn="13.28" a="2475.29" fwhm="0.001501" res="324638.1" algo="FTMS"/>
<pk mz="487.254983" i="3773772.8" sn="27.76" a="5263.85" fwhm="0.001541" res="316227.0" algo="FTMS"/>
<pk mz="487.291260" i="2800466.5" sn="19.98" a="4019.66" fwhm="0.001571" res="310126.2" algo="FTMS"/>
<pk mz="488.047180" i="1397960.4" sn="8.77" a="1426.84" fwhm="0.001379" res="353907.1" algo="FTMS"/>
<pk mz="488.076211" i="1340492.9" sn="8.31" a="1878.49" fwhm="0.001840" res="265241.5" algo="FTMS"/>
<pk mz="488.083521" i="1564366.0" sn="10.10" a="1939.84" fwhm="0.001568" res="311290.6" algo="FTMS"/>
<pk mz="488.114925" i="1333458.9" sn="8.26" a="1376.52" fwhm="0.001452" res="336142.5" algo="FTMS"/>
<pk mz="488.177669" i="1333980.6" sn="8.26" a="1198.46" fwhm="0.001270" res="384313.0" algo="FTMS"/>
<pk mz="488.213817" i="1671138.3" sn="10.96" a="1685.39" fwhm="0.001296" res="376724.1" algo="FTMS"/>
<pk mz="489.030974" i="1443937.1" sn="9.14" a="1223.29" fwhm="0.001165" res="419851.3" algo="FTMS"/>
<pk mz="489.067432" i="2587238.8" sn="18.28" a="3226.42" fwhm="0.001435" res="340747.9" algo="FTMS"/>
<pk mz="489.078693" i="1392232.5" sn="8.73" a="1827.33" fwhm="0.001693" res="288948.9" algo="FTMS"/>
<pk mz="489.088422" i="1306986.0" sn="8.04" a="1341.56" fwhm="0.001388" res="352261.1" algo="FTMS"/>
<pk mz="489.103827" i="2210412.3" sn="15.27" a="2550.15" fwhm="0.001450" res="337246.0" algo="FTMS"/>
<pk mz="489.124841" i="1438831.6" sn="9.10" a="1691.64" fwhm="0.001557" res="314054.4" algo="FTMS"/>
<pk mz="489.140190" i="2981490.0" sn="21.43" a="3676.09" fwhm="0.001402" res="348796.7" algo="FTMS"/>
<pk mz="489.161436" i="1711221.3" sn="11.28" a="1918.25" fwhm="0.001466" res="333767.4" algo="FTMS"/>
<pk mz="489.176558" i="1559671.6" sn="10.06" a="1575.39" fwhm="0.001444" res="338867.5" algo="FTMS"/>
<pk mz="489.197739" i="1799802.9" sn="11.98" a="1719.38" fwhm="0.001284" res="381091.3" algo="FTMS"/>
<pk mz="489.226135" i="1788543.4" sn="11.89" a="1741.29" fwhm="0.001269" res="385401.2" algo="FTMS"/>
<pk mz="489.234288" i="2534016.5" sn="17.85" a="3647.46" fwhm="0.001657" res="295242.4" algo="FTMS"/>
<pk mz="489.243837" i="2315906.0" sn="16.11" a="3092.04" fwhm="0.001498" res="326591.2" algo="FTMS"/>
<pk mz="489.270543" i="1816966.3" sn="12.12" a="2246.68" fwhm="0.001470" res="332808.4" algo="FTMS"/>
<pk mz="489.277527" i="2733191.3" sn="19.44" a="3390.67" fwhm="0.001418" res="344927.2" algo="FTMS"/>
<pk mz="489.306968" i="1296779.9" sn="7.92" a="1152.05" fwhm="0.001327" res="368684.8" algo="FTMS"/>
<pk mz="490.026373" i="1210875.0" sn="7.23" a="1275.84" fwhm="0.001391" res="352326.9" algo="FTMS"/>
<pk mz="490.062729" i="2092800.6" sn="14.25" a="2698.04" fwhm="0.001526" res="321119.4" algo="FTMS"/>
<pk mz="490.094302" i="3002629.5" sn="21.48" a="3610.80" fwhm="0.001377" res="355839.2" algo="FTMS"/>
<pk mz="490.099147" i="1258502.1" sn="7.61" a="1115.19" fwhm="0.001300" res="376898.1" algo="FTMS"/>
<pk mz="490.130642" i="15566603.0" sn="121.36" a="24399.63" fwhm="0.001558" res="314514.6" algo="FTMS"/>
<pk mz="490.167049" i="1193232.6" sn="7.09" a="868.91" fwhm="0.001081" res="453298.1" algo="FTMS"/>
<pk mz="490.193312" i="1500692.8" sn="9.54" a="1361.06" fwhm="0.001336" res="366942.8" algo="FTMS"/>
<pk mz="490.229369" i="1577754.3" sn="10.15" a="1549.43" fwhm="0.001349" res="363517.8" algo="FTMS"/>
<pk mz="490.292281" i="3632932.0" sn="26.49" a="5151.09" fwhm="0.001534" res="319551.9" algo="FTMS"/>
<pk mz="491.046800" i="3153304.0" sn="22.68" a="4105.02" fwhm="0.001463" res="335593.2" algo="FTMS"/>
<pk mz="491.075340" i="1386396.4" sn="8.63" a="1213.21" fwhm="0.001286" res="381919.9" algo="FTMS"/>
<pk mz="491.083147" i="2791837.8" sn="19.80" a="3147.01" fwhm="0.001307" res="375628.1" algo="FTMS"/>
<pk mz="491.094374" i="1464735.4" sn="9.25" a="1302.51" fwhm="0.001256" res="390896.7" algo="FTMS"/>
<pk mz="491.119549" i="2829731.3" sn="20.10" a="3779.98" fwhm="0.001538" res="319416.7" algo="FTMS"/>
<pk mz="491.133961" i="2694565.5" sn="19.03" a="3495.39" fwhm="0.001498" res="327846.8" algo="FTMS"/>
<pk mz="491.155832" i="1710248.8" sn="11.20" a="2103.75" fwhm="0.001455" res="337473.2" algo="FTMS"/>
<pk mz="491.168893" i="1379242.9" sn="8.57" a="1293.30" fwhm="0.001310" res="374938.8" algo="FTMS"/>
<pk mz="491.192248" i="1588142.4" sn="10.23" a="1772.66" fwhm="0.001432" res="343056.0" algo="FTMS"/>
<pk mz="491.205379" i="2064304.4" sn="14.02" a="2194.20" fwhm="0.001334" res="368341.8" algo="FTMS"/>
<pk mz="491.241783" i="2002870.0" sn="13.53" a="2145.94" fwhm="0.001355" res="362662.0" algo="FTMS"/>
<pk mz="491.286217" i="1185980.9" sn="7.04" a="921.40" fwhm="0.001214" res="404798.9" algo="FTMS"/>
<pk mz="492.078399" i="1698358.3" sn="11.11" a="1710.36" fwhm="0.001300" res="378456.9" algo="FTMS"/>
<pk mz="492.086570" i="1503543.5" sn="9.56" a="1464.97" fwhm="0.001324" res="371706.8" algo="FTMS"/>
<pk mz="492.089790" i="1881144.0" sn="12.56" a="1917.68" fwhm="0.001270" res="387341.7" algo="FTMS"/>
<pk mz="492.114895" i="1261627.8" sn="7.64" a="1022.44" fwhm="0.001104" res="445607.0" algo="FTMS"/>
<pk mz="492.137552" i="1750079.3" sn="11.52" a="2014.32" fwhm="0.001429" res="344318.0" algo="FTMS"/>
<pk mz="492.146283" i="1198400.6" sn="7.13" a="985.86" fwhm="0.001150" res="427926.3" algo="FTMS"/>
<pk mz="492.162359" i="1191747.1" sn="7.08" a="1102.99" fwhm="0.001399" res="351696.6" algo="FTMS"/>
<pk mz="492.183512" i="1317446.4" sn="8.08" a="1367.78" fwhm="0.001547" res="318094.7" algo="FTMS"/>
<pk mz="492.208920" i="2267722.3" sn="15.63" a="2783.62" fwhm="0.001500" res="328214.1" algo="FTMS"/>
<pk mz="493.026056" i="1589959.0" sn="10.24" a="1888.10" fwhm="0.001428" res="345248.8" algo="FTMS"/>
<pk mz="493.062386" i="2893516.5" sn="20.61" a="3577.59" fwhm="0.001382" res="356882.9" algo="FTMS"/>
<pk mz="493.073634" i="1300174.3" sn="7.94" a="1394.01" fwhm="0.001457" res="338493.7" algo="FTMS"/>
<pk mz="493.093055" i="13797585.0" sn="107.29" a="21215.78" fwhm="0.001560" res="315988.4" algo="FTMS"/>
<pk mz="493.098664" i="3372242.3" sn="24.41" a="4453.83" fwhm="0.001492" res="330567.0" algo="FTMS"/>
<pk mz="493.109824" i="1421267.8" sn="8.90" a="1282.80" fwhm="0.001276" res="386430.3" algo="FTMS"/>
<pk mz="493.135143" i="4094167.8" sn="30.15" a="5577.47" fwhm="0.001502" res="328230.5" algo="FTMS"/>
<pk mz="493.171513" i="1668317.3" sn="10.87" a="1449.28" fwhm="0.001178" res="418495.2" algo="FTMS"/>
<pk mz="493.184773" i="1954015.3" sn="13.14" a="2264.45" fwhm="0.001438" res="343076.8" algo="FTMS"/>
<pk mz="493.220942" i="2267364.8" sn="15.63" a="2787.35" fwhm="0.001471" res="335263.4" algo="FTMS"/>
<pk mz="493.257530" i="1800938.4" sn="11.92" a="1903.23" fwhm="0.001289" res="382690.0" algo="FTMS"/>
<pk mz="494.057648" i="1304420.1" sn="7.97" a="1417.47" fwhm="0.001573" res="314185.6" algo="FTMS"/>
<pk mz="494.094096" i="1999721.8" sn="13.50" a="2540.75" fwhm="0.001533" res="322288.3" algo="FTMS"/>
<pk mz="494.096387" i="1634410.1" sn="10.60" a="1848.72" fwhm="0.001490" res="331675.9" algo="FTMS"/>
<pk mz="494.102113" i="1537387.0" sn="9.83" a="1649.42" fwhm="0.001371" res="360323.3" algo="FTMS"/>
<pk mz="494.130329" i="1381743.3" sn="8.59" a="1466.50" fwhm="0.001514" res="326364.5" algo="FTMS"/>
<pk mz="494.138576" i="2108272.5" sn="14.36" a="2965.40" fwhm="0.001581" res="312642.2" algo="FTMS"/>
<pk mz="494.216195" i="1504380.3" sn="9.56" a="1852.15" fwhm="0.001526" res="323933.1" algo="FTMS"/>
<pk mz="495.041696" i="3261433.8" sn="23.53" a="4265.84" fwhm="0.001492" res="331905.2" algo="FTMS"/>
<pk mz="495.072436" i="1348094.3" sn="8.32" a="1491.73" fwhm="0.001643" res="301266.6" algo="FTMS"/>
<pk mz="495.078063" i="3435007.3" sn="24.91" a="4805.98" fwhm="0.001497" res="330643.8" algo="FTMS"/>
<pk mz="495.114418" i="3770884.8" sn="27.58" a="4963.71" fwhm="0.001446" res="342429.6" algo="FTMS"/>
<pk mz="495.125560" i="1378566.4" sn="8.56" a="1430.37" fwhm="0.001355" res="365271.9" algo="FTMS"/>
<pk mz="495.142870" i="2546697.0" sn="17.85" a="3091.59" fwhm="0.001426" res="347144.2" algo="FTMS"/>
<pk mz="495.150807" i="3619338.3" sn="26.38" a="5252.31" fwhm="0.001579" res="313565.1" algo="FTMS"/>
<pk mz="495.153991" i="2856970.8" sn="20.31" a="3620.54" fwhm="0.001441" res="343722.6" algo="FTMS"/>
<pk mz="495.183202" i="15428111.0" sn="120.25" a="24656.42" fwhm="0.001591" res="311303.8" algo="FTMS"/>
<pk mz="495.200275" i="1392145.6" sn="8.67" a="1747.95" fwhm="0.001572" res="315021.3" algo="FTMS"/>
<pk mz="495.223548" i="1713173.3" sn="11.22" a="1630.82" fwhm="0.001267" res="390970.6" algo="FTMS"/>
<pk mz="495.236678" i="2071575.1" sn="14.07" a="2398.56" fwhm="0.001450" res="341532.0" algo="FTMS"/>
<pk mz="495.260057" i="1358874.8" sn="8.41" a="1106.36" fwhm="0.001293" res="383098.3" algo="FTMS"/>
<pk mz="495.296365" i="1374496.3" sn="8.53" a="1717.74" fwhm="0.001577" res="314072.2" algo="FTMS"/>
<pk mz="496.073315" i="1437589.9" sn="9.03" a="1392.03" fwhm="0.001339" res="370515.9" algo="FTMS"/>
<pk mz="496.081386" i="1723031.1" sn="11.30" a="1930.11" fwhm="0.001481" res="334887.3" algo="FTMS"/>
<pk mz="496.109679" i="1458587.4" sn="9.20" a="1313.70" fwhm="0.001335" res="371714.2" algo="FTMS"/>
<pk mz="496.117971" i="1382300.6" sn="8.59" a="1405.77" fwhm="0.001504" res="329840.6" algo="FTMS"/>
<pk mz="496.146156" i="1620640.9" sn="10.48" a="1666.83" fwhm="0.001360" res="364830.2" algo="FTMS"/>
<pk mz="496.186464" i="2511527.0" sn="17.57" a="2951.47" fwhm="0.001388" res="357511.1" algo="FTMS"/>
<pk mz="496.195566" i="1509544.4" sn="9.60" a="1457.01" fwhm="0.001390" res="357059.1" algo="FTMS"/>
<pk mz="497.057335" i="2643242.8" sn="18.61" a="3489.08" fwhm="0.001591" res="312495.6" algo="FTMS"/>
<pk mz="497.072692" i="1410348.9" sn="8.81" a="1486.32" fwhm="0.001411" res="352255.9" algo="FTMS"/>
<pk mz="497.087981" i="4618031.0" sn="34.31" a="6670.62" fwhm="0.001517" res="327615.8" algo="FTMS"/>
<pk mz="497.092522" i="5757744.0" sn="43.37" a="7396.63" fwhm="0.001330" res="373880.1" algo="FTMS"/>
<pk mz="497.094129" i="2891568.3" sn="20.59" a="2772.45" fwhm="0.001138" res="436638.7" algo="FTMS"/>
<pk mz="497.116223" i="1205043.5" sn="7.18" a="1196.89" fwhm="0.001401" res="354934.9" algo="FTMS"/>
<pk mz="497.124411" i="6105908.5" sn="46.14" a="9607.90" fwhm="0.001569" res="316772.9" algo="FTMS"/>
<pk mz="497.129990" i="2831157.5" sn="20.11" a="3322.59" fwhm="0.001361" res="365394.9" algo="FTMS"/>
<pk mz="497.141370" i="2221367.3" sn="15.26" a="3501.84" fwhm="0.001844" res="269531.9" algo="FTMS"/>
<pk mz="497.152556" i="2096441.0" sn="14.27" a="2551.04" fwhm="0.001462" res="339992.8" algo="FTMS"/>
<pk mz="497.158406" i="4410170.0" sn="32.66" a="6289.88" fwhm="0.001514" res="328391.4" algo="FTMS"/>
<pk mz="497.165847" i="1347387.0" sn="8.31" a="701.39" fwhm="0.000784" res="634131.3" algo="FTMS"/>
<pk mz="497.167486" i="4782907.5" sn="35.62" a="5811.82" fwhm="0.001319" res="377002.6" algo="FTMS"/>
<pk mz="497.202890" i="1935936.6" sn="12.99" a="2807.81" fwhm="0.001689" res="294337.9" algo="FTMS"/>
<pk mz="497.239207" i="3188550.0" sn="22.95" a="4234.89" fwhm="0.001476" res="336888.2" algo="FTMS"/>
<pk mz="497.275665" i="2565451.5" sn="17.99" a="3244.07" fwhm="0.001453" res="342176.8" algo="FTMS"/>
<pk mz="497.311983" i="1701457.1" sn="11.13" a="1709.81" fwhm="0.001424" res="349157.9" algo="FTMS"/>
<pk mz="498.060594" i="1215426.0" sn="7.26" a="1418.39" fwhm="0.001461" res="340853.3" algo="FTMS"/>
<pk mz="498.088935" i="1204678.3" sn="7.18" a="1032.74" fwhm="0.001214" res="410410.4" algo="FTMS"/>
<pk mz="498.092438" i="1820102.8" sn="12.07" a="1887.42" fwhm="0.001291" res="385833.6" algo="FTMS"/>
<pk mz="498.097306" i="1268167.5" sn="7.68" a="1031.19" fwhm="0.001104" res="451316.0" algo="FTMS"/>
<pk mz="498.127653" i="2045388.0" sn="13.86" a="2558.68" fwhm="0.001501" res="331823.9" algo="FTMS"/>
<pk mz="498.161781" i="2236881.3" sn="15.38" a="3349.70" fwhm="0.001643" res="303133.7" algo="FTMS"/>
<pk mz="498.170919" i="1524434.6" sn="9.72" a="1615.47" fwhm="0.001376" res="361965.8" algo="FTMS"/>
<pk mz="498.278735" i="1640418.9" sn="10.64" a="1777.51" fwhm="0.001474" res="338108.4" algo="FTMS"/>
<pk mz="498.930104" i="2028612.9" sn="13.72" a="2460.03" fwhm="0.001433" res="348099.2" algo="FTMS"/>
<pk mz="499.015508" i="1257041.8" sn="7.59" a="1250.58" fwhm="0.001390" res="358931.9" algo="FTMS"/>
<pk mz="499.036368" i="1619796.9" sn="10.47" a="1843.33" fwhm="0.001542" res="323696.0" algo="FTMS"/>
<pk mz="499.051899" i="1749335.3" sn="11.50" a="1616.51" fwhm="0.001455" res="342989.9" algo="FTMS"/>
<pk mz="499.062953" i="1310552.9" sn="8.02" a="1637.53" fwhm="0.001764" res="282883.9" algo="FTMS"/>
<pk mz="499.073022" i="3178586.5" sn="22.87" a="4616.64" fwhm="0.001616" res="308882.9" algo="FTMS"/>
<pk mz="499.089628" i="3798109.0" sn="27.79" a="5608.40" fwhm="0.001611" res="309838.5" algo="FTMS"/>
<pk mz="499.103709" i="1387615.0" sn="8.63" a="1665.30" fwhm="0.001592" res="313414.1" algo="FTMS"/>
<pk mz="499.109308" i="2834015.8" sn="20.13" a="3908.19" fwhm="0.001592" res="313414.2" algo="FTMS"/>
<pk mz="499.145607" i="2487397.3" sn="17.37" a="3046.63" fwhm="0.001488" res="335493.0" algo="FTMS"/>
<pk mz="499.155615" i="1687014.9" sn="11.01" a="2685.94" fwhm="0.002511" res="198756.6" algo="FTMS"/>
<pk mz="499.182112" i="2715754.8" sn="19.19" a="3428.62" fwhm="0.001476" res="338276.9" algo="FTMS"/>
<pk mz="499.218464" i="3362928.3" sn="24.33" a="4708.80" fwhm="0.001589" res="314205.1" algo="FTMS"/>
<pk mz="499.254869" i="3907701.8" sn="28.66" a="5251.13" fwhm="0.001492" res="334559.8" algo="FTMS"/>
<pk mz="499.291303" i="2515579.3" sn="17.60" a="2972.56" fwhm="0.001402" res="356024.9" algo="FTMS"/>
<pk mz="499.327617" i="1393280.8" sn="8.67" a="1489.06" fwhm="0.001461" res="341748.5" algo="FTMS"/>
<pk mz="500.083446" i="1446898.4" sn="9.10" a="1406.34" fwhm="0.001378" res="362934.2" algo="FTMS"/>
<pk mz="500.119754" i="1449719.9" sn="9.12" a="1731.29" fwhm="0.001554" res="321860.7" algo="FTMS"/>
<pk mz="501.031125" i="1246336.8" sn="7.50" a="1070.48" fwhm="0.001225" res="408854.6" algo="FTMS"/>
<pk mz="501.052276" i="1780867.9" sn="11.75" a="2259.02" fwhm="0.001542" res="324916.9" algo="FTMS"/>
<pk mz="501.067399" i="2010502.1" sn="13.58" a="2333.13" fwhm="0.001450" res="345671.4" algo="FTMS"/>
<pk mz="501.088632" i="2833801.5" sn="20.12" a="4055.35" fwhm="0.001574" res="318297.0" algo="FTMS"/>
<pk mz="501.103841" i="1855115.6" sn="12.34" a="2402.25" fwhm="0.001680" res="298222.8" algo="FTMS"/>
<pk mz="501.114880" i="1274253.4" sn="7.73" a="1319.12" fwhm="0.001510" res="331932.1" algo="FTMS"/>
<pk mz="501.119412" i="3290510.0" sn="23.75" a="4922.70" fwhm="0.001566" res="320041.2" algo="FTMS"/>
<pk mz="501.124972" i="2331534.8" sn="16.13" a="3376.05" fwhm="0.001662" res="301498.0" algo="FTMS"/>
<pk mz="501.161547" i="1743764.4" sn="11.46" a="2047.10" fwhm="0.001501" res="333938.4" algo="FTMS"/>
<pk mz="501.183947" i="1244823.6" sn="7.49" a="1521.35" fwhm="0.001694" res="295912.9" algo="FTMS"/>
<pk mz="501.197707" i="2332569.8" sn="16.14" a="3214.56" fwhm="0.001664" res="301241.4" algo="FTMS"/>
<pk mz="501.234060" i="3795359.3" sn="27.77" a="5544.81" fwhm="0.001606" res="312003.8" algo="FTMS"/>
<pk mz="501.270464" i="3351972.8" sn="24.24" a="4616.31" fwhm="0.001564" res="320508.1" algo="FTMS"/>
<pk mz="501.306977" i="1749418.1" sn="11.50" a="2329.87" fwhm="0.001579" res="317457.0" algo="FTMS"/>
<pk mz="502.062757" i="1786907.6" sn="11.80" a="2019.64" fwhm="0.001454" res="345320.6" algo="FTMS"/>
<pk mz="502.073924" i="1241117.3" sn="7.46" a="1096.78" fwhm="0.001357" res="369911.8" algo="FTMS"/>
<pk mz="502.099036" i="1297697.1" sn="7.91" a="1155.27" fwhm="0.001263" res="397416.3" algo="FTMS"/>
<pk mz="502.193193" i="1239599.3" sn="7.45" a="1411.59" fwhm="0.001461" res="343647.8" algo="FTMS"/>
<pk mz="502.204110" i="1519920.9" sn="9.68" a="1835.42" fwhm="0.001721" res="291749.6" algo="FTMS"/>
<pk mz="502.215457" i="1597234.5" sn="10.29" a="2097.87" fwhm="0.001706" res="294335.4" algo="FTMS"/>
<pk mz="502.229534" i="1769012.6" sn="11.66" a="2147.95" fwhm="0.001529" res="328434.0" algo="FTMS"/>
<pk mz="503.010546" i="1266601.9" sn="7.66" a="1054.21" fwhm="0.001237" res="406652.3" algo="FTMS"/>
<pk mz="503.046780" i="2475183.3" sn="17.27" a="3985.85" fwhm="0.001687" res="298238.1" algo="FTMS"/>
<pk mz="503.058060" i="1191089.0" sn="7.06" a="1216.42" fwhm="0.001387" res="362822.6" algo="FTMS"/>
<pk mz="503.067787" i="1681842.5" sn="10.96" a="2089.04" fwhm="0.001547" res="325217.4" algo="FTMS"/>
<pk mz="503.083115" i="2646196.8" sn="18.63" a="3244.77" fwhm="0.001441" res="349176.6" algo="FTMS"/>
<pk mz="503.104037" i="2143928.0" sn="14.64" a="4066.68" fwhm="0.002215" res="227181.0" algo="FTMS"/>
<pk mz="503.119406" i="2235066.3" sn="15.36" a="3053.68" fwhm="0.001605" res="313532.6" algo="FTMS"/>
<pk mz="503.140580" i="1453757.4" sn="9.15" a="1994.44" fwhm="0.001696" res="296734.5" algo="FTMS"/>
<pk mz="503.143161" i="1318589.8" sn="8.08" a="1295.11" fwhm="0.001435" res="350697.3" algo="FTMS"/>
<pk mz="503.176846" i="1526210.8" sn="9.73" a="1817.70" fwhm="0.001546" res="325464.8" algo="FTMS"/>
<pk mz="503.205406" i="1509063.1" sn="9.59" a="1540.08" fwhm="0.001351" res="372550.5" algo="FTMS"/>
<pk mz="503.213426" i="2216648.3" sn="15.21" a="2844.04" fwhm="0.001500" res="335448.4" algo="FTMS"/>
<pk mz="503.249774" i="3273421.8" sn="23.62" a="4524.76" fwhm="0.001524" res="330248.3" algo="FTMS"/>
<pk mz="503.286243" i="1854163.3" sn="12.33" a="2262.45" fwhm="0.001535" res="327829.5" algo="FTMS"/>
<pk mz="504.078529" i="1464650.1" sn="9.24" a="1499.21" fwhm="0.001319" res="382079.4" algo="FTMS"/>
<pk mz="504.109920" i="14937935.0" sn="116.34" a="24389.89" fwhm="0.001626" res="309969.9" algo="FTMS"/>
<pk mz="504.146294" i="31702868.0" z="-1" sn="249.62" a="52441.39" fwhm="0.001615" res="312145.6" algo="FTMS" component_name="i" deconvoluted_molecular_mass="504.146421" deconvoluted_isotopic_mass="504.146891"/>
<pk mz="504.208800" i="1845085.6" sn="12.26" a="2236.98" fwhm="0.001472" res="342527.6" algo="FTMS"/>
<pk mz="504.245100" i="1783139.1" sn="11.73" a="1949.47" fwhm="0.001382" res="364741.2" algo="FTMS"/>
<pk mz="504.307894" i="45817708.0" z="-1" sn="360.62" a="77717.20" fwhm="0.001653" res="305162.6" algo="FTMS" component_name="Z" deconvoluted_molecular_mass="504.308506" deconvoluted_isotopic_mass="504.308492"/>
<pk mz="505.026037" i="1696216.4" sn="11.04" a="1694.49" fwhm="0.001407" res="358977.0" algo="FTMS"/>
<pk mz="505.062366" i="2873309.8" sn="20.36" a="4714.91" fwhm="0.001763" res="286467.6" algo="FTMS"/>
<pk mz="505.073877" i="1466079.5" sn="9.21" a="1595.07" fwhm="0.001543" res="327243.8" algo="FTMS"/>
<pk mz="505.090879" i="1307618.1" sn="7.96" a="1135.32" fwhm="0.001217" res="414994.2" algo="FTMS"/>
<pk mz="505.098734" i="2599907.3" sn="18.20" a="3586.11" fwhm="0.001525" res="331203.2" algo="FTMS"/>
<pk mz="505.110135" i="1209317.0" sn="7.18" a="1179.38" fwhm="0.001332" res="379277.4" algo="FTMS"/>
<pk mz="505.113313" i="2928613.5" sn="20.80" a="3986.95" fwhm="0.001567" res="322282.9" algo="FTMS"/>
<pk mz="505.119856" i="1346022.4" sn="8.26" a="2164.56" fwhm="0.001836" res="275105.2" algo="FTMS"/>
<pk mz="505.135173" i="4074472.8" sn="29.88" a="5732.73" fwhm="0.001588" res="318028.8" algo="FTMS"/>
<pk mz="505.149591" i="5290987.0" z="-1" sn="39.52" a="8539.57" fwhm="0.001656" res="305096.4" algo="FTMS" component_name="i" deconvoluted_molecular_mass="504.146421" deconvoluted_isotopic_mass="505.150191"/>
<pk mz="505.171609" i="1306094.3" sn="7.95" a="1298.17" fwhm="0.001421" res="355543.4" algo="FTMS"/>
<pk mz="505.221024" i="2249717.5" sn="15.42" a="3205.85" fwhm="0.001672" res="302227.0" algo="FTMS"/>
<pk mz="505.238548" i="1262840.3" sn="7.60" a="1777.45" fwhm="0.001960" res="257833.9" algo="FTMS"/>
<pk mz="505.257348" i="1473019.0" sn="9.27" a="1681.60" fwhm="0.001632" res="309500.4" algo="FTMS"/>
<pk mz="505.265191" i="1473788.3" sn="9.28" a="1440.53" fwhm="0.001353" res="373363.2" algo="FTMS"/>
<pk mz="505.311289" i="12728323.0" z="-1" sn="98.45" a="20525.08" fwhm="0.001637" res="308665.6" algo="FTMS" component_name="Z" deconvoluted_molecular_mass="504.308506" deconvoluted_isotopic_mass="505.311889"/>
<pk mz="505.338316" i="1188103.3" sn="7.01" a="1221.48" fwhm="0.001460" res="346196.5" algo="FTMS"/>
<pk mz="505.393224" i="3232783.5" sn="23.21" a="4093.64" fwhm="0.001462" res="345686.4" algo="FTMS"/>
<pk mz="506.057672" i="2282099.3" sn="15.68" a="3020.40" fwhm="0.001606" res="315099.6" algo="FTMS"/>
<pk mz="506.096594" i="1403769.1" sn="8.72" a="1438.29" fwhm="0.001381" res="366443.7" algo="FTMS"/>
<pk mz="506.105788" i="1190138.5" sn="7.03" a="1759.89" fwhm="0.001931" res="262039.8" algo="FTMS"/>
<pk mz="506.125492" i="2136189.5" sn="14.52" a="2864.20" fwhm="0.001589" res="318437.7" algo="FTMS"/>
<pk mz="506.138499" i="1687167.4" sn="10.97" a="1807.27" fwhm="0.001437" res="352252.5" algo="FTMS"/>
<pk mz="506.141716" i="1209983.9" sn="7.18" a="1114.01" fwhm="0.001452" res="348626.9" algo="FTMS"/>
<pk mz="506.199206" i="1264264.5" sn="7.61" a="1554.71" fwhm="0.001641" res="308403.0" algo="FTMS"/>
<pk mz="506.224426" i="1965196.4" sn="13.17" a="2831.02" fwhm="0.001672" res="302848.7" algo="FTMS"/>
<pk mz="506.314680" i="1834649.9" z="-1" sn="12.13" a="2299.29" fwhm="0.001456" res="347667.0" algo="FTMS" component_name="Z" deconvoluted_molecular_mass="504.308506" deconvoluted_isotopic_mass="506.315283"/>
<pk mz="506.976553" i="1710845.4" sn="11.15" a="1836.72" fwhm="0.001437" res="352682.9" algo="FTMS"/>
<pk mz="507.041517" i="2812679.3" sn="19.88" a="3969.08" fwhm="0.001644" res="308408.3" algo="FTMS"/>
<pk mz="507.078045" i="2360076.8" sn="16.30" a="2682.97" fwhm="0.001408" res="360155.6" algo="FTMS"/>
<pk mz="507.108826" i="2915601.3" sn="20.70" a="4281.16" fwhm="0.001645" res="308191.3" algo="FTMS"/>
<pk mz="507.114462" i="3205394.0" sn="22.99" a="4325.00" fwhm="0.001520" res="333551.9" algo="FTMS"/>
<pk mz="507.125635" i="1219603.8" sn="7.26" a="1239.33" fwhm="0.001367" res="371076.7" algo="FTMS"/>
<pk mz="507.150685" i="3322135.5" z="-1" sn="23.92" a="4339.79" fwhm="0.001544" res="328418.4" algo="FTMS" component_name="i" deconvoluted_molecular_mass="504.146421" deconvoluted_isotopic_mass="507.151290"/>
<pk mz="507.187449" i="1546013.1" sn="9.85" a="1698.77" fwhm="0.001406" res="360711.6" algo="FTMS"/>
<pk mz="507.200490" i="1567007.1" sn="10.01" a="1647.04" fwhm="0.001344" res="377424.0" algo="FTMS"/>
<pk mz="507.218086" i="1296417.8" sn="7.87" a="1582.19" fwhm="0.001671" res="303566.1" algo="FTMS"/>
<pk mz="507.236756" i="1961252.5" sn="13.14" a="2071.45" fwhm="0.001379" res="367818.5" algo="FTMS"/>
<pk mz="508.073242" i="1211298.4" sn="7.19" a="1139.80" fwhm="0.001353" res="375393.5" algo="FTMS"/>
<pk mz="508.109690" i="1773991.9" sn="11.65" a="2443.40" fwhm="0.001740" res="292061.0" algo="FTMS"/>
<pk mz="508.117735" i="1586857.1" sn="10.17" a="1907.17" fwhm="0.001499" res="338952.6" algo="FTMS"/>
<pk mz="508.140978" i="1235628.6" sn="7.39" a="1227.83" fwhm="0.001456" res="348936.1" algo="FTMS"/>
<pk mz="508.203758" i="1491894.1" sn="9.42" a="1637.85" fwhm="0.001566" res="324451.8" algo="FTMS"/>
<pk mz="509.057333" i="2584118.8" sn="18.07" a="3257.73" fwhm="0.001560" res="326317.5" algo="FTMS"/>
<pk mz="509.087960" i="2049595.4" sn="13.83" a="2715.03" fwhm="0.001694" res="300454.9" algo="FTMS"/>
<pk mz="509.093704" i="3496508.3" sn="25.30" a="4978.94" fwhm="0.001608" res="316558.7" algo="FTMS"/>
<pk mz="509.104714" i="1315389.9" sn="8.02" a="1314.24" fwhm="0.001330" res="382888.4" algo="FTMS"/>
<pk mz="509.122061" i="1211200.5" sn="7.19" a="1396.43" fwhm="0.001645" res="309590.2" algo="FTMS"/>
<pk mz="509.130027" i="4240961.5" sn="31.20" a="6072.37" fwhm="0.001554" res="327663.0" algo="FTMS"/>
<pk mz="509.166565" i="1999943.3" sn="13.44" a="3062.73" fwhm="0.001637" res="311088.9" algo="FTMS"/>
<pk mz="509.202871" i="1546828.8" sn="9.85" a="2387.05" fwhm="0.001960" res="259789.6" algo="FTMS"/>
<pk mz="509.215902" i="1355086.8" sn="8.33" a="1589.01" fwhm="0.001541" res="330425.3" algo="FTMS"/>
<pk mz="509.252457" i="1571412.3" sn="10.04" a="1663.48" fwhm="0.001400" res="363714.2" algo="FTMS"/>
<pk mz="509.275621" i="1233239.6" sn="7.36" a="1147.01" fwhm="0.001354" res="376172.4" algo="FTMS"/>
<pk mz="510.096903" i="1509587.8" sn="9.55" a="2061.06" fwhm="0.001663" res="306746.9" algo="FTMS"/>
<pk mz="511.036549" i="1611873.9" sn="10.36" a="1804.67" fwhm="0.001508" res="338869.9" algo="FTMS"/>
<pk mz="511.051792" i="1383268.3" sn="8.55" a="1472.07" fwhm="0.001446" res="353432.9" algo="FTMS"/>
<pk mz="511.072899" i="2605415.5" sn="18.23" a="3707.78" fwhm="0.001590" res="321515.0" algo="FTMS"/>
<pk mz="511.103642" i="10816364.0" sn="83.29" a="18015.61" fwhm="0.001676" res="304949.5" algo="FTMS"/>
<pk mz="511.108055" i="3422060.8" sn="24.71" a="4174.51" fwhm="0.001337" res="382219.6" algo="FTMS"/>
<pk mz="511.109791" i="2327405.0" sn="16.03" a="2080.59" fwhm="0.001119" res="456863.5" algo="FTMS"/>
<pk mz="511.137714" i="2498929.3" sn="17.39" a="4381.85" fwhm="0.001890" res="270410.9" algo="FTMS"/>
<pk mz="511.145723" i="2533746.5" sn="17.67" a="3321.83" fwhm="0.001487" res="343722.0" algo="FTMS"/>
<pk mz="511.178607" i="1322871.5" sn="8.07" a="1450.92" fwhm="0.001642" res="311367.5" algo="FTMS"/>
<pk mz="511.181886" i="1415032.0" sn="8.80" a="1231.41" fwhm="0.001190" res="429647.9" algo="FTMS"/>
<pk mz="511.218484" i="1447293.5" sn="9.06" a="1572.91" fwhm="0.001441" res="354678.2" algo="FTMS"/>
<pk mz="511.254879" i="2028419.0" sn="13.66" a="2575.69" fwhm="0.001501" res="340515.4" algo="FTMS"/>
<pk mz="511.291251" i="1791880.5" sn="11.79" a="1737.72" fwhm="0.001267" res="403388.1" algo="FTMS"/>
<pk mz="512.130870" i="1193224.0" sn="7.04" a="1299.09" fwhm="0.001498" res="341914.0" algo="FTMS"/>
<pk mz="512.135373" i="1344776.6" sn="8.25" a="1664.50" fwhm="0.001600" res="320168.1" algo="FTMS"/>
<pk mz="512.140956" i="1311753.5" sn="7.98" a="1685.83" fwhm="0.001748" res="293038.3" algo="FTMS"/>
<pk mz="513.052196" i="1253780.1" sn="7.52" a="1523.22" fwhm="0.001737" res="295297.4" algo="FTMS"/>
<pk mz="513.067415" i="1518230.5" sn="9.62" a="1556.71" fwhm="0.001406" res="364912.2" algo="FTMS"/>
<pk mz="513.088713" i="1925785.8" sn="12.85" a="2251.21" fwhm="0.001508" res="340297.4" algo="FTMS"/>
<pk mz="513.105317" i="2526364.3" sn="17.61" a="3957.36" fwhm="0.001810" res="283439.7" algo="FTMS"/>
<pk mz="513.110311" i="1402525.0" sn="8.70" a="1616.47" fwhm="0.001600" res="320667.0" algo="FTMS"/>
<pk mz="513.124987" i="2287775.3" sn="15.72" a="2963.68" fwhm="0.001515" res="338605.0" algo="FTMS"/>
<pk mz="513.149325" i="2480291.0" sn="17.24" a="3787.20" fwhm="0.001705" res="300910.9" algo="FTMS"/>
<pk mz="513.161446" i="1659300.8" sn="10.74" a="2147.66" fwhm="0.001619" res="317012.0" algo="FTMS"/>
<pk mz="513.197880" i="1960106.4" sn="13.12" a="2582.83" fwhm="0.001556" res="329794.4" algo="FTMS"/>
<pk mz="513.234206" i="2912943.8" sn="20.67" a="3887.53" fwhm="0.001623" res="316287.6" algo="FTMS"/>
<pk mz="513.270655" i="2706613.5" sn="19.03" a="4304.40" fwhm="0.001701" res="301766.9" algo="FTMS"/>
<pk mz="513.307031" i="1931963.0" sn="12.90" a="2398.61" fwhm="0.001486" res="345515.8" algo="FTMS"/>
<pk mz="514.062555" i="1232686.3" sn="7.35" a="1602.08" fwhm="0.001747" res="294301.0" algo="FTMS"/>
<pk mz="514.237517" i="1325001.0" sn="8.09" a="1993.08" fwhm="0.001993" res="258062.5" algo="FTMS"/>
<pk mz="515.046938" i="1725893.0" sn="11.26" a="1727.52" fwhm="0.001411" res="365065.1" algo="FTMS"/>
<pk mz="515.067920" i="1353416.3" sn="8.31" a="1288.20" fwhm="0.001492" res="345127.6" algo="FTMS"/>
<pk mz="515.083101" i="1415626.6" sn="8.80" a="1632.74" fwhm="0.001584" res="325162.8" algo="FTMS"/>
<pk mz="515.104193" i="1897421.8" sn="12.62" a="2661.42" fwhm="0.001685" res="305659.2" algo="FTMS"/>
<pk mz="515.135050" i="5662162.5" sn="42.45" a="9451.23" fwhm="0.001721" res="299329.4" algo="FTMS"/>
<pk mz="515.140452" i="1568979.4" sn="10.02" a="2460.75" fwhm="0.001927" res="267311.8" algo="FTMS"/>
<pk mz="515.176985" i="1544921.0" sn="9.83" a="1826.37" fwhm="0.001532" res="336239.7" algo="FTMS"/>
<pk mz="515.213344" i="1690078.5" sn="10.98" a="2121.49" fwhm="0.001494" res="344801.6" algo="FTMS"/>
<pk mz="515.231864" i="1374433.4" sn="8.48" a="1592.66" fwhm="0.001584" res="325208.0" algo="FTMS"/>
<pk mz="515.249760" i="3922404.0" sn="28.66" a="5743.11" fwhm="0.001627" res="316636.0" algo="FTMS"/>
<pk mz="515.286210" i="2881001.8" sn="20.41" a="3925.17" fwhm="0.001577" res="326803.0" algo="FTMS"/>
<pk mz="515.322653" i="1469935.4" sn="9.23" a="1497.51" fwhm="0.001345" res="383041.6" algo="FTMS"/>
<pk mz="516.042210" i="1202014.0" sn="7.11" a="1033.96" fwhm="0.001249" res="413105.2" algo="FTMS"/>
<pk mz="516.078517" i="1578595.5" sn="10.09" a="2024.55" fwhm="0.001632" res="316210.0" algo="FTMS"/>
<pk mz="516.208787" i="1516919.6" sn="9.60" a="1770.33" fwhm="0.001507" res="342601.2" algo="FTMS"/>
<pk mz="516.245219" i="1335933.3" sn="8.17" a="1417.21" fwhm="0.001374" res="375804.3" algo="FTMS"/>
<pk mz="517.025896" i="1786613.8" sn="11.74" a="2057.24" fwhm="0.001507" res="343164.0" algo="FTMS"/>
<pk mz="517.062361" i="2100475.3" sn="14.23" a="3127.28" fwhm="0.001699" res="304304.8" algo="FTMS"/>
<pk mz="517.073678" i="1452797.1" sn="9.10" a="2014.16" fwhm="0.001804" res="286651.7" algo="FTMS"/>
<pk mz="517.083548" i="1519870.6" sn="9.63" a="1725.29" fwhm="0.001458" res="354578.6" algo="FTMS"/>
<pk mz="517.098830" i="2297089.0" sn="15.78" a="3475.96" fwhm="0.001716" res="301307.5" algo="FTMS"/>
<pk mz="517.109737" i="1283330.6" sn="7.75" a="1730.00" fwhm="0.001619" res="319485.8" algo="FTMS"/>
<pk mz="517.119455" i="1314564.1" sn="8.00" a="1919.06" fwhm="0.002157" res="239706.8" algo="FTMS"/>
<pk mz="517.134879" i="1573894.5" sn="10.05" a="2111.94" fwhm="0.001689" res="306128.7" algo="FTMS"/>
<pk mz="517.160213" i="1241610.5" sn="7.42" a="1315.71" fwhm="0.001548" res="334061.5" algo="FTMS"/>
<pk mz="517.220962" i="1218067.9" sn="7.24" a="993.32" fwhm="0.001286" res="402047.6" algo="FTMS"/>
<pk mz="517.229063" i="1696021.1" sn="11.02" a="2544.20" fwhm="0.001708" res="302915.2" algo="FTMS"/>
<pk mz="517.265478" i="2119962.8" sn="14.38" a="2872.80" fwhm="0.001569" res="329667.3" algo="FTMS"/>
<pk mz="517.301820" i="1615648.4" sn="10.39" a="1733.79" fwhm="0.001510" res="342536.2" algo="FTMS"/>
<pk mz="518.057425" i="1340821.5" sn="8.21" a="1344.56" fwhm="0.001435" res="361052.4" algo="FTMS"/>
<pk mz="518.094021" i="1872283.1" sn="12.42" a="2468.81" fwhm="0.001728" res="299804.2" algo="FTMS"/>
<pk mz="518.125575" i="18372512.0" z="-1" sn="143.15" a="32548.94" fwhm="0.001742" res="297383.0" algo="FTMS" component_name="AE" deconvoluted_molecular_mass="518.126680" deconvoluted_isotopic_mass="518.126210"/>
<pk mz="518.130503" i="1446816.8" sn="9.05" a="1733.58" fwhm="0.001610" res="321883.2" algo="FTMS"/>
<pk mz="518.161996" i="1680293.8" sn="10.90" a="1971.78" fwhm="0.001453" res="356585.7" algo="FTMS"/>
<pk mz="518.205174" i="1449132.4" sn="9.06" a="1735.32" fwhm="0.001645" res="315098.0" algo="FTMS"/>
<pk mz="518.224447" i="1905071.4" sn="12.68" a="2514.94" fwhm="0.001534" res="337807.7" algo="FTMS"/>
<pk mz="518.260968" i="1331381.1" sn="8.13" a="1341.90" fwhm="0.001468" res="353022.9" algo="FTMS"/>
<pk mz="519.041735" i="2695726.5" sn="18.94" a="3972.35" fwhm="0.001642" res="316125.3" algo="FTMS"/>
<pk mz="519.078046" i="2950708.3" sn="20.96" a="4150.43" fwhm="0.001606" res="323209.9" algo="FTMS"/>
<pk mz="519.114242" i="2134073.8" sn="14.49" a="2984.22" fwhm="0.001611" res="322305.7" algo="FTMS"/>
<pk mz="519.128902" i="3340348.0" z="-1" sn="24.05" a="4932.14" fwhm="0.001682" res="308727.3" algo="FTMS" component_name="AE" deconvoluted_molecular_mass="518.126680" deconvoluted_isotopic_mass="519.129538"/>
<pk mz="519.150847" i="2099775.5" sn="14.22" a="3019.08" fwhm="0.001765" res="294105.1" algo="FTMS"/>
<pk mz="519.200344" i="1286727.3" sn="7.78" a="1297.75" fwhm="0.001402" res="370225.8" algo="FTMS"/>
<pk mz="519.208303" i="1485640.4" sn="9.35" a="1981.99" fwhm="0.001700" res="305446.3" algo="FTMS"/>
<pk mz="519.236839" i="1999948.9" sn="13.43" a="2538.70" fwhm="0.001561" res="332535.2" algo="FTMS"/>
<pk mz="519.354004" i="1216095.1" sn="7.20" a="1179.41" fwhm="0.001636" res="317488.8" algo="FTMS"/>
<pk mz="520.037023" i="1293001.8" sn="7.81" a="1403.39" fwhm="0.001599" res="325256.4" algo="FTMS"/>
<pk mz="520.073411" i="1854671.4" sn="12.25" a="2666.52" fwhm="0.001707" res="304617.1" algo="FTMS"/>
<pk mz="520.109941" i="1907925.1" sn="12.67" a="2305.16" fwhm="0.001496" res="347627.5" algo="FTMS"/>
<pk mz="520.112118" i="2455253.5" sn="17.00" a="3103.93" fwhm="0.001510" res="344335.6" algo="FTMS"/>
<pk mz="520.117403" i="1543382.3" sn="9.79" a="2178.90" fwhm="0.001760" res="295552.3" algo="FTMS"/>
<pk mz="520.141312" i="1195738.0" z="-1" sn="7.04" a="1135.74" fwhm="0.001399" res="371787.1" algo="FTMS" component_name="AE" deconvoluted_molecular_mass="518.126680" deconvoluted_isotopic_mass="520.141952"/>
<pk mz="520.239840" i="1332201.4" sn="8.12" a="1269.34" fwhm="0.001380" res="377103.4" algo="FTMS"/>
<pk mz="520.276382" i="1194991.1" sn="7.03" a="1301.11" fwhm="0.001490" res="349193.1" algo="FTMS"/>
<pk mz="521.057332" i="2636649.3" sn="18.43" a="3829.17" fwhm="0.001678" res="310547.2" algo="FTMS"/>
<pk mz="521.093599" i="2551151.0" sn="17.75" a="3169.13" fwhm="0.001566" res="332789.0" algo="FTMS"/>
<pk mz="521.104875" i="1544560.8" sn="9.80" a="2456.76" fwhm="0.001958" res="266195.1" algo="FTMS"/>
<pk mz="521.118907" i="2405747.0" sn="16.60" a="3354.16" fwhm="0.001692" res="308035.9" algo="FTMS"/>
<pk mz="521.130249" i="2256756.8" sn="15.43" a="3152.98" fwhm="0.001639" res="317973.1" algo="FTMS"/>
<pk mz="521.166678" i="1900410.4" sn="12.61" a="2695.71" fwhm="0.001650" res="315900.1" algo="FTMS"/>
<pk mz="521.215997" i="1600386.1" sn="10.24" a="1834.31" fwhm="0.001530" res="340647.6" algo="FTMS"/>
<pk mz="521.239351" i="1470085.8" sn="9.21" a="1877.27" fwhm="0.001710" res="304819.0" algo="FTMS"/>
<pk mz="521.252332" i="1711239.8" sn="11.11" a="2471.81" fwhm="0.001715" res="303972.0" algo="FTMS"/>
<pk mz="522.088910" i="1406474.9" sn="8.70" a="1755.37" fwhm="0.001504" res="347194.0" algo="FTMS"/>
<pk mz="522.120315" i="1523983.9" sn="9.63" a="1881.44" fwhm="0.001640" res="318363.9" algo="FTMS"/>
<pk mz="522.125126" i="1228048.6" sn="7.29" a="1369.14" fwhm="0.001548" res="337197.4" algo="FTMS"/>
<pk mz="522.156811" i="5215765.5" sn="38.82" a="8580.31" fwhm="0.001734" res="301123.1" algo="FTMS"/>
<pk mz="523.036327" i="1721503.6" sn="11.19" a="2528.82" fwhm="0.001804" res="289859.5" algo="FTMS"/>
<pk mz="523.073020" i="2710693.5" sn="19.01" a="3759.37" fwhm="0.001602" res="326442.9" algo="FTMS"/>
<pk mz="523.103463" i="2729642.3" sn="19.16" a="3954.35" fwhm="0.001641" res="318757.9" algo="FTMS"/>
<pk mz="523.109349" i="2551467.0" sn="17.75" a="3766.70" fwhm="0.001792" res="291863.8" algo="FTMS"/>
<pk mz="523.120292" i="1273004.8" sn="7.65" a="1086.79" fwhm="0.001293" res="404554.9" algo="FTMS"/>
<pk mz="523.145768" i="3466928.8" sn="24.99" a="5522.14" fwhm="0.001711" res="305754.1" algo="FTMS"/>
<pk mz="523.156888" i="1234866.5" sn="7.34" a="1301.81" fwhm="0.001493" res="350389.3" algo="FTMS"/>
<pk mz="523.160093" i="1238707.0" sn="7.37" a="1194.67" fwhm="0.001467" res="356598.0" algo="FTMS"/>
<pk mz="523.182083" i="1350838.5" sn="8.26" a="1557.70" fwhm="0.001585" res="330062.1" algo="FTMS"/>
<pk mz="523.195173" i="1264312.6" sn="7.58" a="1405.16" fwhm="0.001619" res="323099.2" algo="FTMS"/>
<pk mz="523.231639" i="1296574.4" sn="7.83" a="1564.64" fwhm="0.001604" res="326107.7" algo="FTMS"/>
<pk mz="523.267893" i="1605060.0" sn="10.27" a="2040.98" fwhm="0.001641" res="318855.6" algo="FTMS"/>
<pk mz="524.107177" i="1305415.9" sn="7.90" a="1690.91" fwhm="0.001819" res="288063.2" algo="FTMS"/>
<pk mz="524.115947" i="3125065.3" sn="22.29" a="4737.28" fwhm="0.001705" res="307370.7" algo="FTMS"/>
<pk mz="524.160260" i="1342032.3" sn="8.19" a="1547.27" fwhm="0.001478" res="354736.8" algo="FTMS"/>
<pk mz="524.276619" i="2280290.5" sn="15.61" a="3276.26" fwhm="0.001725" res="303972.1" algo="FTMS"/>
<pk mz="525.052272" i="2247644.5" sn="15.35" a="2959.91" fwhm="0.001547" res="339317.5" algo="FTMS"/>
<pk mz="525.088610" i="2941922.3" sn="20.84" a="4544.76" fwhm="0.001808" res="290451.4" algo="FTMS"/>
<pk mz="525.119286" i="29379560.0" sn="229.84" a="53209.07" fwhm="0.001780" res="295087.9" algo="FTMS"/>
<pk mz="525.124840" i="2271720.0" sn="15.54" a="3358.59" fwhm="0.001767" res="297163.1" algo="FTMS"/>
<pk mz="525.161148" i="2213869.8" sn="15.08" a="3891.24" fwhm="0.002004" res="262016.4" algo="FTMS"/>
<pk mz="525.234021" i="1810681.1" sn="11.89" a="2742.98" fwhm="0.001887" res="278277.3" algo="FTMS"/>
<pk mz="525.270385" i="1394430.9" sn="8.60" a="1762.66" fwhm="0.001576" res="333339.4" algo="FTMS"/>
<pk mz="525.279896" i="1267200.4" sn="7.60" a="1374.50" fwhm="0.001600" res="328256.9" algo="FTMS"/>
<pk mz="526.122701" i="4406405.0" sn="32.41" a="6786.14" fwhm="0.001645" res="319851.3" algo="FTMS"/>
<pk mz="527.067772" i="2025753.6" sn="13.59" a="3061.44" fwhm="0.001706" res="308965.8" algo="FTMS"/>
<pk mz="527.104303" i="1834015.4" sn="12.08" a="2643.67" fwhm="0.001799" res="292934.6" algo="FTMS"/>
<pk mz="527.140689" i="1361957.0" sn="8.34" a="1324.26" fwhm="0.001444" res="364984.3" algo="FTMS"/>
<pk mz="527.151858" i="1463590.8" sn="9.15" a="1826.59" fwhm="0.001765" res="298729.9" algo="FTMS"/>
<pk mz="527.164905" i="7093545.0" sn="53.66" a="12351.78" fwhm="0.001794" res="293898.3" algo="FTMS"/>
<pk mz="527.177105" i="1632810.8" sn="10.49" a="2614.13" fwhm="0.001964" res="268393.5" algo="FTMS"/>
<pk mz="527.213330" i="1922352.5" sn="12.77" a="2165.47" fwhm="0.001451" res="363328.5" algo="FTMS"/>
<pk mz="527.249954" i="2317622.3" sn="15.90" a="3952.94" fwhm="0.001971" res="267486.2" algo="FTMS"/>
<pk mz="527.286230" i="2233148.0" sn="15.23" a="3045.78" fwhm="0.001655" res="318628.6" algo="FTMS"/>
<pk mz="528.078156" i="1244344.4" sn="7.41" a="1585.71" fwhm="0.001874" res="281777.7" algo="FTMS"/>
<pk mz="528.168258" i="1476550.5" sn="9.25" a="1569.25" fwhm="0.001447" res="364934.2" algo="FTMS"/>
<pk mz="528.190095" i="1365962.0" sn="8.37" a="1478.66" fwhm="0.001506" res="350653.9" algo="FTMS"/>
<pk mz="528.289345" i="1550297.5" sn="9.83" a="2035.98" fwhm="0.001817" res="290810.6" algo="FTMS"/>
<pk mz="529.062470" i="1411922.9" sn="8.74" a="1887.49" fwhm="0.001788" res="295971.9" algo="FTMS"/>
<pk mz="529.083469" i="1451350.3" sn="9.05" a="2407.38" fwhm="0.002392" res="221162.5" algo="FTMS"/>
<pk mz="529.098678" i="1447768.6" sn="9.02" a="1998.10" fwhm="0.001769" res="299124.9" algo="FTMS"/>
<pk mz="529.119691" i="1772123.9" sn="11.58" a="2824.00" fwhm="0.001912" res="276676.1" algo="FTMS"/>
<pk mz="529.152754" i="2760801.0" sn="19.40" a="4770.95" fwhm="0.002136" res="247775.4" algo="FTMS"/>
<pk mz="529.156124" i="1634913.6" sn="10.50" a="2647.42" fwhm="0.001988" res="266207.8" algo="FTMS"/>
<pk mz="529.161934" i="2483298.5" sn="17.21" a="3802.73" fwhm="0.001734" res="305112.9" algo="FTMS"/>
<pk mz="529.229071" i="2001005.0" sn="13.39" a="3009.00" fwhm="0.001816" res="291503.3" algo="FTMS"/>
<pk mz="529.247645" i="1568368.0" sn="9.97" a="1961.61" fwhm="0.001552" res="341009.2" algo="FTMS"/>
<pk mz="529.265461" i="2049650.8" sn="13.78" a="2568.99" fwhm="0.001556" res="340059.7" algo="FTMS"/>
<pk mz="529.301837" i="2023032.4" sn="13.57" a="2568.78" fwhm="0.001547" res="342059.6" algo="FTMS"/>
<pk mz="530.057745" i="1273326.9" sn="7.64" a="1333.67" fwhm="0.001478" res="358638.5" algo="FTMS"/>
<pk mz="530.188018" i="1528579.3" sn="9.66" a="1843.80" fwhm="0.001622" res="326889.1" algo="FTMS"/>
<pk mz="530.260554" i="1488654.6" sn="9.34" a="1878.61" fwhm="0.001652" res="320884.3" algo="FTMS"/>
<pk mz="531.041592" i="1504648.8" sn="9.47" a="1940.07" fwhm="0.001743" res="304687.4" algo="FTMS"/>
<pk mz="531.053119" i="1297034.6" sn="7.83" a="1319.35" fwhm="0.001521" res="349228.2" algo="FTMS"/>
<pk mz="531.062952" i="1399692.1" sn="8.64" a="1667.92" fwhm="0.001649" res="322074.6" algo="FTMS"/>
<pk mz="531.077954" i="1925518.4" sn="12.79" a="2880.31" fwhm="0.001777" res="298834.7" algo="FTMS"/>
<pk mz="531.099152" i="1226641.8" sn="7.27" a="1266.50" fwhm="0.001529" res="347372.0" algo="FTMS"/>
<pk mz="531.114275" i="1909652.1" sn="12.67" a="2337.14" fwhm="0.001551" res="342367.3" algo="FTMS"/>
<pk mz="531.125560" i="2769301.8" sn="19.47" a="3868.03" fwhm="0.001619" res="328061.4" algo="FTMS"/>
<pk mz="531.135426" i="1198487.4" sn="7.05" a="1372.12" fwhm="0.001713" res="310056.3" algo="FTMS"/>
<pk mz="531.150694" i="1379737.8" sn="8.48" a="1579.70" fwhm="0.001584" res="335351.2" algo="FTMS"/>
<pk mz="531.159977" i="1364379.3" sn="8.36" a="2230.06" fwhm="0.002039" res="260553.8" algo="FTMS"/>
<pk mz="531.208318" i="2283938.8" sn="15.63" a="2685.96" fwhm="0.001543" res="344288.4" algo="FTMS"/>
<pk mz="531.226799" i="1433253.6" sn="8.90" a="1899.39" fwhm="0.001700" res="312475.5" algo="FTMS"/>
<pk mz="531.236750" i="1268903.3" sn="7.60" a="1267.32" fwhm="0.001489" res="356727.9" algo="FTMS"/>
<pk mz="531.244727" i="2075560.5" sn="13.98" a="3025.49" fwhm="0.001748" res="303845.3" algo="FTMS"/>
<pk mz="531.281145" i="1575854.1" sn="10.03" a="1937.70" fwhm="0.001579" res="336393.2" algo="FTMS"/>
<pk mz="532.073102" i="1303081.6" sn="7.87" a="1470.79" fwhm="0.001560" res="341102.6" algo="FTMS"/>
<pk mz="532.221172" i="1576000.8" sn="10.03" a="2276.95" fwhm="0.002150" res="247601.0" algo="FTMS"/>
<pk mz="532.240156" i="1524803.6" sn="9.63" a="1989.83" fwhm="0.001631" res="326271.2" algo="FTMS"/>
<pk mz="533.057351" i="2120386.8" sn="14.33" a="2886.40" fwhm="0.001694" res="314655.2" algo="FTMS"/>
<pk mz="533.093726" i="2084552.4" sn="14.05" a="2851.33" fwhm="0.001609" res="331273.0" algo="FTMS"/>
<pk mz="533.130128" i="2274510.0" sn="15.55" a="3489.22" fwhm="0.001767" res="301673.0" algo="FTMS"/>
<pk mz="533.252183" i="2038496.9" sn="13.69" a="3143.67" fwhm="0.001751" res="304578.9" algo="FTMS"/>
<pk mz="534.089015" i="1606242.5" sn="10.27" a="1982.30" fwhm="0.001640" res="325575.0" algo="FTMS"/>
<pk mz="534.181909" i="1250416.9" sn="7.45" a="1285.45" fwhm="0.001504" res="355170.4" algo="FTMS"/>
<pk mz="534.219036" i="1397622.6" sn="8.62" a="2249.33" fwhm="0.002164" res="246909.5" algo="FTMS"/>
<pk mz="534.255793" i="1269372.4" sn="7.60" a="1249.16" fwhm="0.001465" res="364569.5" algo="FTMS"/>
<pk mz="535.036640" i="2236916.8" sn="15.25" a="3621.82" fwhm="0.001966" res="272085.0" algo="FTMS"/>
<pk mz="535.072818" i="2330618.3" sn="15.99" a="3519.19" fwhm="0.001776" res="301283.5" algo="FTMS"/>
<pk mz="535.083994" i="1477628.1" sn="9.25" a="1975.07" fwhm="0.001802" res="296914.5" algo="FTMS"/>
<pk mz="535.109324" i="2541056.0" sn="17.66" a="3681.53" fwhm="0.001695" res="315671.7" algo="FTMS"/>
<pk mz="535.120671" i="1193473.8" sn="7.00" a="1014.13" fwhm="0.001331" res="402018.8" algo="FTMS"/>
<pk mz="535.145761" i="1784069.6" sn="11.67" a="3157.30" fwhm="0.002139" res="250178.0" algo="FTMS"/>
<pk mz="535.182075" i="1264907.1" sn="7.57" a="1802.44" fwhm="0.001898" res="282005.6" algo="FTMS"/>
<pk mz="535.218496" i="1262352.8" sn="7.55" a="1944.34" fwhm="0.002018" res="265173.3" algo="FTMS"/>
<pk mz="535.268015" i="1724696.4" sn="11.18" a="2590.73" fwhm="0.002300" res="232721.2" algo="FTMS"/>
<pk mz="536.067987" i="1399443.3" sn="8.61" a="2039.72" fwhm="0.001906" res="281293.2" algo="FTMS"/>
<pk mz="536.136136" i="3656349.8" sn="26.41" a="5634.25" fwhm="0.001753" res="305856.3" algo="FTMS"/>
<pk mz="536.172509" i="9032355.0" sn="68.81" a="15986.89" fwhm="0.001838" res="291691.7" algo="FTMS"/>
<pk mz="536.334075" i="1539516.0" sn="9.71" a="1939.64" fwhm="0.001764" res="304049.1" algo="FTMS"/>
<pk mz="536.981260" i="2190622.8" sn="14.85" a="3479.28" fwhm="0.001947" res="275812.4" algo="FTMS"/>
<pk mz="537.052055" i="2107177.5" sn="14.19" a="3555.74" fwhm="0.001918" res="280043.7" algo="FTMS"/>
<pk mz="537.088778" i="2641711.3" sn="18.41" a="4415.68" fwhm="0.001798" res="298689.7" algo="FTMS"/>
<pk mz="537.124900" i="2384180.8" sn="16.37" a="3447.99" fwhm="0.001714" res="313287.4" algo="FTMS"/>
<pk mz="537.161362" i="1714490.3" sn="11.09" a="2151.65" fwhm="0.001524" res="352579.8" algo="FTMS"/>
<pk mz="537.175695" i="1957692.5" sn="13.01" a="2630.04" fwhm="0.001660" res="323535.9" algo="FTMS"/>
<pk mz="537.210909" i="1240641.8" sn="7.36" a="1321.77" fwhm="0.001572" res="341715.4" algo="FTMS"/>
<pk mz="537.247401" i="1683271.4" sn="10.85" a="2044.93" fwhm="0.001650" res="325518.1" algo="FTMS"/>
<pk mz="538.091990" i="1227463.6" sn="7.25" a="2035.02" fwhm="0.002420" res="222334.0" algo="FTMS"/>
<pk mz="538.120328" i="1240267.9" sn="7.35" a="1636.25" fwhm="0.001766" res="304704.0" algo="FTMS"/>
<pk mz="539.067690" i="2159195.0" sn="14.60" a="3284.92" fwhm="0.001810" res="297810.6" algo="FTMS"/>
<pk mz="539.104379" i="1796192.5" sn="11.73" a="2422.65" fwhm="0.001582" res="340783.0" algo="FTMS"/>
<pk mz="539.134811" i="1829989.1" sn="12.00" a="2666.81" fwhm="0.001907" res="282781.2" algo="FTMS"/>
<pk mz="539.140592" i="2417254.0" sn="16.63" a="3729.46" fwhm="0.001876" res="287344.5" algo="FTMS"/>
<pk mz="539.177140" i="1443435.5" sn="8.95" a="1822.64" fwhm="0.001668" res="323232.6" algo="FTMS"/>
<pk mz="539.213643" i="1372785.0" sn="8.40" a="1933.32" fwhm="0.001845" res="292320.6" algo="FTMS"/>
<pk mz="539.243299" i="3840117.5" sn="27.85" a="5959.53" fwhm="0.001744" res="309286.2" algo="FTMS"/>
<pk mz="539.249709" i="1400182.4" sn="8.61" a="1524.77" fwhm="0.001628" res="331193.3" algo="FTMS"/>
<pk mz="539.322458" i="1471873.4" sn="9.18" a="1692.09" fwhm="0.001613" res="334275.1" algo="FTMS"/>
<pk mz="541.062166" i="1421701.1" sn="8.78" a="1929.00" fwhm="0.001687" res="320751.1" algo="FTMS"/>
<pk mz="541.083624" i="2189192.5" sn="14.83" a="3427.50" fwhm="0.001834" res="295039.6" algo="FTMS"/>
<pk mz="541.119847" i="1741197.8" sn="11.30" a="2086.89" fwhm="0.001701" res="318102.2" algo="FTMS"/>
<pk mz="541.156170" i="1363347.1" sn="8.32" a="1445.96" fwhm="0.001603" res="337492.9" algo="FTMS"/>
<pk mz="541.184679" i="2184599.3" sn="14.80" a="3235.43" fwhm="0.001720" res="314718.6" algo="FTMS"/>
<pk mz="541.192825" i="1229208.6" sn="7.26" a="1302.40" fwhm="0.001561" res="346683.3" algo="FTMS"/>
<pk mz="541.229181" i="2213790.0" sn="15.03" a="3711.14" fwhm="0.001917" res="282317.3" algo="FTMS"/>
<pk mz="541.265478" i="1814435.4" sn="11.88" a="2106.78" fwhm="0.001504" res="359769.1" algo="FTMS"/>
<pk mz="541.301867" i="1980840.8" sn="13.19" a="2766.22" fwhm="0.001777" res="304658.3" algo="FTMS"/>
<pk mz="542.205302" i="1201710.1" sn="7.04" a="1750.04" fwhm="0.002035" res="266457.6" algo="FTMS"/>
<pk mz="543.041437" i="1316520.5" sn="7.95" a="1450.25" fwhm="0.001458" res="372336.1" algo="FTMS"/>
<pk mz="543.062777" i="1427371.6" sn="8.82" a="2145.76" fwhm="0.002435" res="222981.6" algo="FTMS"/>
<pk mz="543.099019" i="1357233.0" sn="8.27" a="1578.35" fwhm="0.001674" res="324366.7" algo="FTMS"/>
<pk mz="543.129938" i="2867893.5" sn="20.18" a="4709.45" fwhm="0.001858" res="292369.0" algo="FTMS"/>
<pk mz="543.172068" i="1292731.6" sn="7.76" a="2120.35" fwhm="0.001989" res="273150.2" algo="FTMS"/>
<pk mz="543.244843" i="1995974.3" sn="13.31" a="3065.42" fwhm="0.001780" res="305128.2" algo="FTMS"/>
<pk mz="543.281008" i="2837707.5" sn="19.94" a="4598.40" fwhm="0.001870" res="290496.1" algo="FTMS"/>
<pk mz="543.317544" i="1545936.9" sn="9.76" a="1832.31" fwhm="0.001505" res="361019.3" algo="FTMS"/>
<pk mz="544.262487" i="1247065.8" sn="7.40" a="1615.30" fwhm="0.001734" res="313821.3" algo="FTMS"/>
<pk mz="545.057261" i="1314508.1" sn="7.93" a="1909.29" fwhm="0.001988" res="274168.0" algo="FTMS"/>
<pk mz="545.093792" i="1329105.3" sn="8.04" a="1693.07" fwhm="0.001716" res="317625.9" algo="FTMS"/>
<pk mz="545.223967" i="1273059.9" sn="7.60" a="1427.55" fwhm="0.001637" res="332965.4" algo="FTMS"/>
<pk mz="545.260216" i="1449449.1" sn="8.99" a="1586.04" fwhm="0.001491" res="365753.9" algo="FTMS"/>
<pk mz="545.296788" i="1778670.4" sn="11.59" a="2168.55" fwhm="0.001634" res="333769.8" algo="FTMS"/>
<pk mz="545.333537" i="1269235.6" sn="7.57" a="1618.74" fwhm="0.001792" res="304262.6" algo="FTMS"/>
<pk mz="546.100154" i="1221472.6" sn="7.19" a="1416.46" fwhm="0.001679" res="325336.0" algo="FTMS"/>
<pk mz="547.073152" i="1596905.8" sn="10.15" a="2036.14" fwhm="0.001734" res="315545.1" algo="FTMS"/>
<pk mz="547.109290" i="2015470.8" sn="13.45" a="3196.09" fwhm="0.001843" res="296837.8" algo="FTMS"/>
<pk mz="547.145913" i="1928947.9" sn="12.77" a="2990.61" fwhm="0.001801" res="303812.7" algo="FTMS"/>
<pk mz="547.231709" i="1207551.9" sn="7.08" a="1643.01" fwhm="0.001971" res="277692.8" algo="FTMS"/>
<pk mz="547.239516" i="1264897.0" sn="7.54" a="1353.49" fwhm="0.001493" res="366531.8" algo="FTMS"/>
<pk mz="548.104775" i="1510265.4" sn="9.47" a="1729.41" fwhm="0.001607" res="340991.7" algo="FTMS"/>
<pk mz="548.209864" i="1391495.9" sn="8.53" a="1415.74" fwhm="0.001527" res="358940.7" algo="FTMS"/>
<pk mz="549.052278" i="1653755.8" sn="10.60" a="2018.15" fwhm="0.001639" res="334917.5" algo="FTMS"/>
<pk mz="549.088723" i="2082816.8" sn="13.98" a="2847.49" fwhm="0.001705" res="322096.5" algo="FTMS"/>
<pk mz="549.099526" i="1330434.3" sn="8.05" a="1659.77" fwhm="0.001807" res="303843.9" algo="FTMS"/>
<pk mz="549.124844" i="1348101.8" sn="8.19" a="1502.68" fwhm="0.001512" res="363166.6" algo="FTMS"/>
<pk mz="549.161429" i="1739274.8" sn="11.27" a="2339.16" fwhm="0.001789" res="306919.1" algo="FTMS"/>
<pk mz="550.151826" i="3920529.3" sn="28.48" a="6675.58" fwhm="0.001872" res="293937.7" algo="FTMS"/>
<pk mz="551.067795" i="2440460.0" sn="16.80" a="3603.29" fwhm="0.001855" res="297061.3" algo="FTMS"/>
<pk mz="551.104139" i="1576976.8" sn="9.99" a="2160.34" fwhm="0.001804" res="305546.1" algo="FTMS"/>
<pk mz="551.140611" i="1489173.6" sn="9.30" a="2021.27" fwhm="0.001660" res="332060.1" algo="FTMS"/>
<pk mz="551.155398" i="1206039.6" sn="7.07" a="1320.91" fwhm="0.001639" res="336296.5" algo="FTMS"/>
<pk mz="551.177029" i="1844506.5" sn="12.10" a="2408.51" fwhm="0.001645" res="335060.4" algo="FTMS"/>
<pk mz="552.099947" i="1673364.3" sn="10.75" a="3399.99" fwhm="0.002470" res="223496.9" algo="FTMS"/>
<pk mz="553.047299" i="1323791.6" sn="7.99" a="1468.27" fwhm="0.001578" res="350369.6" algo="FTMS"/>
<pk mz="553.083550" i="1669140.4" sn="10.71" a="2429.86" fwhm="0.001785" res="309788.0" algo="FTMS"/>
<pk mz="553.119773" i="1807897.0" sn="11.81" a="2652.02" fwhm="0.001863" res="296870.4" algo="FTMS"/>
<pk mz="553.156442" i="2166813.8" sn="14.64" a="3533.04" fwhm="0.001942" res="284863.8" algo="FTMS"/>
<pk mz="553.192573" i="1208610.4" sn="7.08" a="1631.89" fwhm="0.001865" res="296691.5" algo="FTMS"/>
<pk mz="553.222481" i="2135590.3" sn="14.39" a="3267.03" fwhm="0.001807" res="306139.9" algo="FTMS"/>
<pk mz="553.228972" i="1219367.1" sn="7.17" a="1655.32" fwhm="0.002094" res="264234.4" algo="FTMS"/>
<pk mz="553.258878" i="4953131.0" sn="36.61" a="8504.15" fwhm="0.001861" res="297256.0" algo="FTMS"/>
<pk mz="553.265410" i="1518123.8" sn="9.52" a="1814.00" fwhm="0.001776" res="311595.6" algo="FTMS"/>
<pk mz="553.301870" i="1200176.5" sn="7.02" a="1321.10" fwhm="0.001715" res="322691.8" algo="FTMS"/>
<pk mz="554.117579" i="1446808.8" sn="8.96" a="2263.58" fwhm="0.002402" res="230692.3" algo="FTMS"/>
<pk mz="554.151979" i="1235357.1" sn="7.29" a="1858.06" fwhm="0.002269" res="244189.2" algo="FTMS"/>
<pk mz="555.062717" i="1325071.9" sn="8.00" a="1600.37" fwhm="0.001790" res="310026.9" algo="FTMS"/>
<pk mz="555.099093" i="1523220.4" sn="9.56" a="2230.51" fwhm="0.002054" res="270255.4" algo="FTMS"/>
<pk mz="555.135518" i="1857305.0" sn="12.20" a="2325.63" fwhm="0.001606" res="345581.7" algo="FTMS"/>
<pk mz="555.147264" i="1624090.4" sn="10.36" a="3074.85" fwhm="0.002498" res="222237.5" algo="FTMS"/>
<pk mz="555.208381" i="1200930.0" sn="7.02" a="1692.97" fwhm="0.002088" res="265843.9" algo="FTMS"/>
<pk mz="555.244672" i="1610534.5" sn="10.25" a="2045.64" fwhm="0.001735" res="319950.7" algo="FTMS"/>
<pk mz="555.280946" i="2033963.0" sn="13.59" a="3605.00" fwhm="0.002132" res="260491.8" algo="FTMS"/>
<pk mz="555.317426" i="1532463.6" sn="9.63" a="1881.56" fwhm="0.001848" res="300422.4" algo="FTMS"/>
<pk mz="556.221576" i="1327007.3" sn="8.01" a="1757.62" fwhm="0.001770" res="314228.3" algo="FTMS"/>
<pk mz="556.238781" i="1349281.3" sn="8.19" a="1475.38" fwhm="0.001685" res="330023.0" algo="FTMS"/>
<pk mz="557.057471" i="1346308.6" sn="8.16" a="2058.61" fwhm="0.002140" res="260264.6" algo="FTMS"/>
<pk mz="557.078159" i="1579271.1" sn="10.00" a="2542.54" fwhm="0.002213" res="251775.0" algo="FTMS"/>
<pk mz="557.114559" i="1379083.5" sn="8.42" a="1765.33" fwhm="0.001662" res="335296.8" algo="FTMS"/>
<pk mz="557.145481" i="6921743.0" sn="52.12" a="13414.05" fwhm="0.001993" res="279590.4" algo="FTMS"/>
<pk mz="557.150999" i="1580559.9" sn="10.01" a="2853.37" fwhm="0.002118" res="262998.8" algo="FTMS"/>
<pk mz="557.224284" i="1203864.8" sn="7.04" a="1364.71" fwhm="0.002074" res="268629.5" algo="FTMS"/>
<pk mz="557.260432" i="2019869.0" sn="13.48" a="2524.92" fwhm="0.001623" res="343433.4" algo="FTMS"/>
<pk mz="557.296702" i="2501665.5" sn="17.27" a="4179.69" fwhm="0.001914" res="291122.4" algo="FTMS"/>
<pk mz="557.333078" i="1526565.8" sn="9.59" a="2360.12" fwhm="0.002026" res="275083.3" algo="FTMS"/>
<pk mz="558.088958" i="1624703.6" sn="10.36" a="2410.73" fwhm="0.001913" res="291759.8" algo="FTMS"/>
<pk mz="559.036738" i="1602286.4" sn="10.18" a="2417.72" fwhm="0.002016" res="277232.3" algo="FTMS"/>
<pk mz="559.073086" i="1506034.5" sn="9.42" a="1773.43" fwhm="0.001562" res="357978.1" algo="FTMS"/>
<pk mz="559.109406" i="1553142.8" sn="9.79" a="2044.29" fwhm="0.001869" res="299194.9" algo="FTMS"/>
<pk mz="559.203115" i="1670145.5" sn="10.72" a="2391.62" fwhm="0.001868" res="299300.7" algo="FTMS"/>
<pk mz="559.255041" i="1331719.5" sn="8.05" a="1770.53" fwhm="0.001808" res="309333.9" algo="FTMS"/>
<pk mz="559.276185" i="1737738.0" sn="11.25" a="2525.81" fwhm="0.002108" res="265261.6" algo="FTMS"/>
<pk mz="559.312720" i="2095886.1" sn="14.07" a="3141.28" fwhm="0.001836" res="304580.7" algo="FTMS"/>
<pk mz="560.068372" i="1292900.4" sn="7.74" a="1448.37" fwhm="0.001754" res="319343.0" algo="FTMS"/>
<pk mz="560.216326" i="3805045.0" sn="27.55" a="6681.80" fwhm="0.001955" res="286571.4" algo="FTMS"/>
<pk mz="561.052198" i="1977810.3" sn="13.14" a="2813.60" fwhm="0.001891" res="296771.7" algo="FTMS"/>
<pk mz="561.088580" i="2128854.3" sn="14.33" a="3174.31" fwhm="0.001781" res="315066.0" algo="FTMS"/>
<pk mz="561.124687" i="1917914.3" sn="12.67" a="3091.61" fwhm="0.002091" res="268403.4" algo="FTMS"/>
<pk mz="561.161361" i="1428190.3" sn="8.81" a="2264.61" fwhm="0.002160" res="259807.2" algo="FTMS"/>
<pk mz="561.455749" i="1335550.6" sn="8.08" a="1943.11" fwhm="0.001940" res="289381.8" algo="FTMS"/>
<pk mz="562.084076" i="1317954.9" sn="7.94" a="1377.28" fwhm="0.001733" res="324424.7" algo="FTMS"/>
<pk mz="563.067931" i="1990827.5" sn="13.24" a="4140.49" fwhm="0.002249" res="250332.9" algo="FTMS"/>
<pk mz="563.140704" i="9654451.0" sn="73.67" a="18515.72" fwhm="0.001975" res="285064.2" algo="FTMS"/>
<pk mz="563.262567" i="1203647.9" sn="7.03" a="1672.66" fwhm="0.001878" res="299885.3" algo="FTMS"/>
<pk mz="564.144014" i="3080986.8" sn="21.84" a="5253.67" fwhm="0.001967" res="286829.2" algo="FTMS"/>
[truncated: 53,588 more chars]
