# Supplementary material for: Drought re-routes soil microbial carbon metabolism towards emission of volatile metabolites in an artificial tropical rainforest
Source: Nat Microbiol. 2023 Jul 31;8(8):1480–94. doi: 10.1038/s41564-023-01432-9 (PMC10390333; doi:10.1038/s41564-023-01432-9)
Supplement: Supplementary file 3 — Folder containing all raw XML data for FTICR. [file 41564_2023_1432_MOESM3_ESM.zip › FTICR-XML-Honeker/P35-09-e.xml]

<?xml version="1.0" encoding="utf-8"?>
<root>
<fileinfo appname="Bruker Compass DataAnalysis" appversion="5.0.203" app_platform="64-bit" date="2021-02-04T14:01:42" type="DataAnalysis Results" typeversion="1.1" subtype="MS Spectrum" />
<generalinfo organisation="" user="" hostname="WE35157" os="Windows 8" architecture="64-bit"/>
<analysis name="C:\Users\toyo995\OneDrive - PNNL\Desktop\Data Malak Feb\Tfaily_50971_p35-09-e_30Jan21_Alder_Inf_144SA_IATp08_1_01_58709.d\analysis.baf">
<info><DateTime>2021-01-30T19:30:36-08:00</DateTime><method>FY21_Q1_144SA_p08_neg_58709</method><sample></sample><comment></comment><operator></operator><instrument>solariX</instrument><instrument_serial_number>000000.00000</instrument_serial_number><manufacturer>Bruker</manufacturer></info>
<DataAnalysis version="DataAnalysis 5.0.203" DataAnalysisResults="">
<DataAnalysis_processing_parameters><find_compounds_chromatogram detect_version="2" detect_areamode="1" detect_areathresholdabs="0.00000000" detect_areathresholdrel="10.00000000" detect_intensitymode="1" detect_intensitythresholdabs="0.00000000" detect_intensitythresholdrel="10.00000000" detect_sensitivity="0.20000000" add_uv_or_ms_spectra="0" spectrum_load_mode="2" background_subtraction_mode="0" MS_peaksensmode2="1" MS_pc12="0.40000000" MS_pc22="4.00000000" MS_peaksens12="99.00000000" MS_peaksens22="99.00000000" MS_areamode2="2" MS_areathresholdabs2="1000.00000000" MS_areathresholdrel2="10.00000000" MS_intensitymode2="0" MS_intensitythresholdabs2="1000.00000000" MS_intensitythresholdrel2="10.00000000" MS_basesmoothmode2="1" MS_basesmoothpts2="8" MS_basesmoothmin2="12.00000000" MS_basesmoothforce2="0.10000000" MS_startendslope2="10.00000000" MS_valleyfilterused2="1" MS_valleyfilter2="10.00000000" MS_noisecorr2="0" UV_peaksensmode2="1" UV_pc12="0.40000000" UV_pc22="4.00000000" UV_peaksens12="99.90000000" UV_peaksens22="100.00000000" UV_areamode2="0" UV_areathresholdabs2="5.00000000" UV_areathresholdrel2="1.00000000" UV_intensitymode2="1" UV_intensitythresholdabs2="1.00000000" UV_intensitythresholdrel2="0.01000000" UV_basesmoothmode2="1" UV_basesmoothpts2="8" UV_basesmoothmin2="12.00000000" UV_basesmoothforce2="1.00000000" UV_startendslope2="10.00000000" UV_valleyfilterused2="1" UV_valleyfilter2="10.00000000" UV_noisecorr2="0" detect_delcmpdsinrng="1" />
<find_compounds_mobilogram detect_areamode="1" detect_areathresholdabs="1000.00000000" detect_areathresholdrel="5.00000000" detect_intensitymode="0" detect_intensitythresholdabs="100.00000000" detect_intensitythresholdrel="5.00000000" detect_sensitivity="99.00000000" detect_resolution="250.00000000" spectrum_load_mode="2" detect_delcmpdsinrng="1" />
<auto_ms_n use_retention_time_window="1" retention_time_window="0.75000000" rt_unit="min" minimum_intensity_positive="10000.00000000" minimum_intensity_negative="1000.00000000" apply_max_number_compounds="1" max_number_compounds="300" spectrum_load_mode="2" background_type="0" create_auto_ms_n_traces="0" create_detailed_traces="0" merge_positive_negative_compounds="0" detect_delcmpdsinrng="1" detect_keep_cmpds_detectedneutralloss="0" add_uv_spectra="0" advanced_precursor_determination="0" determine_alternate_precursor="0" />
<dissect_params dissect_addsmoothing="0" dissect_allow_wider_peaks="0" dissect_resolving_power="1.00000000" dissect_set_expected_width="0" dissect_expected_width="3" dissect_deletepeaksinrange="1" dissect_fullrange="1" dissect_cutoff="0.05000000" dissect_sensitivity="10.00000000" dissect_maxoverlap="5" dissect_smoothwidth="1" spectrum_load_mode="0" add_uv_spectra="1" />
<find_all_compounds min_time_points="10" min_correlation="0.70000000" background_type="0" load_spec_type="3" additional_smoothing="0" proteomics="0" chrom_sn_threshold="5.00000000" chrom_smoothingwidth="1" detect_delcmpdsinrng="1" add_MSMS_spectra="1" adducts_positive_mode="" adducts_negative_mode="" />
<ms_peak_finder ms_peak_finder_type="FTMS" ms_manually_use_peak_finder="1" ms_peak_finder_filter_exclusion_masses="0" ><ms_peak_finder_apex minimum_intensity="100.00000000" peak_width="0.00200000" peak_width_msms="0.00200000" relative_threshold_base_peak="0.05000000" signal_to_noise="1.00000000" />
<ms_peak_finder_centroid peak_width="0.00200000" peak_width_msms="0.00200000" signal_to_noise="1.00000000" relative_threshold_base_peak="0.05000000" minimum_intensity="100.00000000" centroid_percentage="80.00000000" />
<ms_peak_finder_snap minimum_intensity="0.00000000" relative_threshold_base_peak="0.01000000" signal_to_noise="2.00000000" maximum_charge="20" quality_factor_threshold="0.90000000" number_of_patterns="500000" building_block_1="C 4.9384 N 1.3577 O 1.4773 S 0.0417 H 7.7583" building_block_2="" use_snap_2="1" add_detailed_results="0" />
<ms_peak_finder_snap minimum_intensity="100.00000000" peak_width="1.00000000" use_datapoints="1" sum_width="1" relative_threshold_base_peak="0.05000000" signal_to_noise="1.00000000" baseline_type="1" baseline_flatness="1.00000000" same_sumwidth_as_acquisition="0" use_resolution="0" res="10000" instrument_sum_width="5" use_sum_of_intensities="0" />
<ms_peak_finder_ftms signal_to_noise="7.00000000" relative_threshold_base_peak="0.01000000" minimum_intensity="100.00000000" centroid_percentage="80.00000000" use_centroid="0" />
<ms_peak_finder_line_spectra apply_line_spectra_threshold="0" line_spectra_threshold="10.00000000" />
</ms_peak_finder>
<deconvolution clear_prev_results="1" create_neutral_spectrum="0" incl_shifted_spectra="0" ret_residuals="0" incl_comp_details="0" show_comp_details="0" substance_class="1" extend_evelope="0" extend_before="1.00000000" extend_after="1.00000000" auto_apply="1" ><deconvolution_detailed_full perf_deconv="1" rel_isotop_deconv="0" resolve_isotop="1" exclude_reporter_ions="0" reporter_ions="0" abund_cutoff="2.50000000" envelope_cutoff="75.00000000" high_mass="4000.00000000" low_mass="250.00000000" mw_agreement="0.00000000" maximum_charge="4" max_charge_isotop="0" min_charge="4" min_peaks="3" precursor_deconv="0" max_components="10" adduct_ion_name_neg="-H" adduct_ion_mass_neg="-1.00782504" adduct_ion_name_pos="+H" adduct_ion_mass_pos="1.00727600" apply_min_max_mass_boundaries="0" />
<deconvolution_detailed_max_res perf_deconv="1" rel_isotop_deconv="0" resolve_isotop="1" exclude_reporter_ions="0" reporter_ions="0" abund_cutoff="2.00000000" envelope_cutoff="75.00000000" high_mass="4000.00000000" low_mass="250.00000000" mw_agreement="5.00000000" maximum_charge="3" max_charge_isotop="0" min_charge="3" min_peaks="3" precursor_deconv="0" max_components="10" adduct_ion_name_neg="-H" adduct_ion_mass_neg="-1.00782504" adduct_ion_name_pos="+H" adduct_ion_mass_pos="1.00727600" apply_min_max_mass_boundaries="0" />
<deconvolution_detailed_ms_n perf_deconv="1" rel_isotop_deconv="0" resolve_isotop="1" exclude_reporter_ions="0" reporter_ions="0" abund_cutoff="1.00000000" envelope_cutoff="75.00000000" high_mass="3000.00000000" low_mass="100.00000000" mw_agreement="5.00000000" maximum_charge="3" max_charge_isotop="0" min_charge="3" min_peaks="3" precursor_deconv="0" max_components="10" adduct_ion_name_neg="-H" adduct_ion_mass_neg="-1.00782504" adduct_ion_name_pos="+H" adduct_ion_mass_pos="1.00727600" apply_min_max_mass_boundaries="0" />
<deconvolution_detailed_protein perf_deconv="1" rel_isotop_deconv="1" resolve_isotop="1" exclude_reporter_ions="0" reporter_ions="0" abund_cutoff="2.50000000" envelope_cutoff="75.00000000" high_mass="100000.00000000" low_mass="1000.00000000" mw_agreement="0.00000000" maximum_charge="75" max_charge_isotop="0" min_charge="75" min_peaks="3" precursor_deconv="0" max_components="20" adduct_ion_name_neg="-H" adduct_ion_mass_neg="-1.00782504" adduct_ion_name_pos="+H" adduct_ion_mass_pos="1.00727600" apply_min_max_mass_boundaries="1" />
<max_entropy_deconvolution adduct_ion_name_pos="+H" adduct_ion_mass_pos="1.00727600" adduct_ion_name_neg="-H" adduct_ion_mass_neg="-1.00782504" low_mass="1000.00000000" high_mass="100000.00000000" spacint_out="0.00000000" resolving_power="1000.00000000" peak_width="0.00200000" width="0" maxentx="0" res="0" />
</deconvolution><mascot_export globalchargelimit_apply="1" globalchargelimit="1+, 2+ and 3+" prefer_fullscan_deconvolution_results="1" deconvolution_export_type="1" msmssignals="100" threshold="100.00000000" mssignals_deconv="2" mssignals_non_deconv="0" normalize_msms="0" single_charged="0" />
<process_parameters_chrom baseline_flatness="0.80000000"	baseline_addchild="1"	baseline_disableoriginal="1" baseline_usesamecolor="1" smoothing_algorithm="1" smoothing_width="0.20000000" smoothing_cycles="1" smoothing_addchild="1" smoothing_disableoriginal="1"	smoothing_usesamecolor="1" />
<process_parameters_mobil baseline_flatness="0.80000000"	baseline_addchild="1"	baseline_disableoriginal="1" baseline_usesamecolor="1" smoothing_algorithm="1" smoothing_width="0.10000000" smoothing_cycles="1" smoothing_addchild="1" smoothing_disableoriginal="1"	smoothing_usesamecolor="1" />
<process_parameters_ms baseline_flatness="0.80000000"	baseline_addchild="1"	baseline_disableoriginal="1" baseline_usesamecolor="1" smoothing_algorithm="1" smoothing_width="0.20000000" smoothing_cycles="1" smoothing_addchild="1" smoothing_disableoriginal="1"	smoothing_usesamecolor="1" />
<display_params mass_precision="-1" time_precision="2" structure_size="30" chrom_peak_label="Index" />
<calibration_params calibration_range="0.00500000" calibration_listname="neg_pip_McKeeFA_DSmith_verified" calibration_listgroupname="ESI" calibration_fit_mode="0" calibration_intensitythreshold="1000000.00000000" />
<calibration_lockmass_params calibration_range="0.50000000" calibration_listname="" calibration_listgroupname="" calibration_intensitythreshold="0.00000000" calibration_lockmassmode="0" />
<mobility_calibration_params calibration_range="0.10000000" calibration_listname="&lt;not set&gt;" calibration_listgroupname="ESI" calibration_intensitythreshold="0.00000000" />
<library_search_params del_prev_res="1" ><library_search_basic_params accept_score="50" allowmasses_above="0" allowmasses_below="0" desired_score="900" increasedepth="0" maxnr_spectra="10" cross_match="0" sort_by="1" include_precursor_spectra="1" exclude_precursor_signals="0" skip_low_frgamnet_spectra="1" min_effective_score="500" minmatch_score="250" min_score="400" />
<library_search_advanced_params add_int_range="5.00000000" extended="1" locnorm="0" root="0" hwfstp="50" hwscdp="7" intrangefac="1.89999998" locnormeqfac="1.00000000" locnormfac="2.00000000" locnormwin="25" masdisint="20" minsrcint="100" minspepresrc="15" threshfstp="40" maskadducts="0" maskprecursor="0" />
<library_search_libraries_params add_unid="0" parallel="0" libraries="" librariey_unidentified="" />
<library_search_match_params chrgdeconv="0" collenerg="0" fragampl="1" instrtp="2" ionmeth="3" isolwidth="0" msmsstg="2" ms_vs_msms="4" pkwidth="0" polarity="4" psd="0" lastprecion="0" precions="0" prodion="0" rgtgaspress="0" rgtion="0" refl="0" collgas="0" collgaspress="0" trapdrv="1" />
<library_search_add_params add_confirm_mode="0" />
<library_search_rt_params accepted_deviation="1.00000000" apply_rt_match="0" match_columnname="1" max_deviation="5.00000000" />
</library_search_params><masslist_layout layout_columntypes="2 12 3 6 " layout_columnwidth="66 24 63 57 " />
<cmpdlist_layout layout_columntypes="14 20 31 1 40 26 " layout_columnwidth="20 53 134 65 46 50 " />
<molecular_formula_layout layout_columntypes="24 1 2 40 3 5 6 18 7 9 8 " layout_columnwidth="-1 -1 -1 -1 -1 -1 -1 -1 -1 -1 -1 " />
<general_unknown_layout layout_columntypes="6 0 5 3 4 2 12 14 10 11 " layout_columnwidth="-1 -1 -1 -1 -1 -1 -1 -1 -1 -1 " />
<target_screening_layout layout_columntypes="15 14 6 5 43 11 1 2 17 7 8 9 10 4 3 39 40 41 42 16 18 19 25 20 21 22 23 24 31 26 27 28 29 30 37 32 33 34 35 36 " layout_columnwidth="-1 -1 -1 -1 -1 -1 -1 -1 -1 -1 -1 -1 -1 -1 -1 -1 -1 -1 -1 -1 -1 -1 -1 -1 -1 -1 -1 -1 -1 -1 -1 -1 -1 -1 -1 -1 -1 -1 -1 -1 " />
<exclusion_masses></exclusion_masses>
<xml_export_parameters export_detailed_information="0" export_peptide_database_query_information="1" export_full_peptide_database_query_information="1" protein_analysis_export_mgf="1" protein_analysis_export_xml="1" />
<smf1D_params max_nr_formulae="50" z="1" rdb_min="0.00000000" rdb_max="80.00000000" tolerance_ppm="5.00000000" tolerance_abs="1.00000000" tolerance_ppm_MSn="5.00000000" tolerance_abs_MSn="2.00000000" use_rel_tolerance="0" use_rel_tolerance_MSn="0" lower_bound_formula="" upper_bound_formula="" electron_configuration="2" electron_configuration_MSn="0" sigma_limit="0.02000000" sigma_limit_MSn="0.05000000" HC_Ratio_min="0.00000000" HC_Ratio_max="3.00000000" filtering="1" patternsearch="0" filter_by_elementratio="1" estimate_carbon_count="1" relative_threshold_base_peak="1.00000000" delete_previous_results="1" filter_criteriy="0" adducts_positive_mode="M+H  M+NH4  M+Na  M+K " adducts_negative_mode="M-H  M+Na-H2  M+K-H2  M+Cl " collect_adducts="0" />
<smf3D_params tolerance_neutralloss="5.00000000" intensitythresholdabs2="0.00000000" intensity_threshold_abs_msms="0.00000000" auto_filter="0" nr_explained_peaks="5" highlight_unexplained_peaks="0" />
<uv_parameters rt_offset="0.00000000" />
<target_screening delta_rt="1.50000000" threshold_sigma="0.05000000" detection_tolerance="0.00500000" identification_tolerance="10.00000000" detection_tolerance_ppm="5.00000000" identification_tolerance_ppm="5.00000000" use_tolerance_ppm="0" compound_database="C:\BDALSystemData\BuildingBlocks\TargetScreeningDataBase.csv" use_sampleinfo_xml="0" rt_range_start="0.00000000" rt_range_end="0.00000000" additional_smoothing="0" create_chromatogram_time_slices="1" rt_window_halfwidth="45.00000000" enable_BPC="1" evaluate_qualifier_ions="1" qualifier_ion_intensity_threshold="0.00000000" group_id=": " lc_method_id=":" ms_method_id=":" matrix_id=":" useDB="0" sortanalytes="4" />
<automatic_calibration use_calibration_segment="0" automatic_calibration="0.00000000/0.00000000" automatic_calibration_use_spectrum_type="0" automatic_calibration_retain_data="0" automatic_calibration_perform_lockmass="0" />
<target_screening_scoring threshold1_qualityfactor="0.02000000" threshold2_qualityfactor="0.05000000" threshold1_massaccuracy="3.00000000" threshold2_massaccuracy="10.00000000" threshold1_retentiontime="20.00000000" threshold2_retentiontime="40.00000000" use_tolerance_ppm="0" />
</DataAnalysis_processing_parameters>
<ms_spectrum info="-MS" msmsinfo="All MS" polarity="-" scanmode="fullscan" seq_nr_start="1"  rt="4.79896667" rt_unit="min">
<ms_peaks><pk mz="147.818898" i="1149581.3" sn="10.48" a="177.92" fwhm="0.000206" res="716858.8" algo="FTMS"/>
<pk mz="148.030438" i="1022185.5" sn="9.04" a="114.01" fwhm="0.000150" res="987379.6" algo="FTMS"/>
<pk mz="148.031734" i="2008996.1" sn="20.19" a="246.52" fwhm="0.000139" res="1067519.9" algo="FTMS"/>
<pk mz="148.032964" i="4388685.0" sn="47.07" a="620.47" fwhm="0.000171" res="866369.7" algo="FTMS"/>
<pk mz="148.033210" i="11118998.0" sn="123.09" a="1849.32" fwhm="0.000165" res="894569.6" algo="FTMS"/>
<pk mz="149.024098" i="3135004.8" sn="32.91" a="437.27" fwhm="0.000147" res="1013725.9" algo="FTMS"/>
<pk mz="149.024367" i="5643756.5" sn="61.25" a="819.07" fwhm="0.000148" res="1008509.1" algo="FTMS"/>
<pk mz="150.027729" i="1131914.3" sn="10.28" a="110.84" fwhm="0.000122" res="1225159.4" algo="FTMS"/>
<pk mz="155.071033" i="1404942.3" sn="13.37" a="152.15" fwhm="0.000164" res="946902.4" algo="FTMS"/>
<pk mz="155.071329" i="3269444.3" sn="34.43" a="400.31" fwhm="0.000132" res="1174167.8" algo="FTMS"/>
<pk mz="155.584326" i="1464236.8" sn="14.04" a="181.60" fwhm="0.000155" res="1003021.9" algo="FTMS"/>
<pk mz="156.038291" i="1808830.5" sn="17.93" a="244.19" fwhm="0.000155" res="1008514.7" algo="FTMS"/>
<pk mz="156.642165" i="847614.5" sn="7.07" a="84.88" fwhm="0.000151" res="1034405.1" algo="FTMS"/>
<pk mz="157.041654" i="1022385.3" sn="9.05" a="92.16" fwhm="0.000126" res="1244864.1" algo="FTMS"/>
<pk mz="158.053932" i="1087569.9" sn="9.79" a="90.48" fwhm="0.000122" res="1294102.0" algo="FTMS"/>
<pk mz="159.020620" i="3325462.8" z="-2" sn="35.07" a="525.51" fwhm="0.000158" res="1004453.6" algo="FTMS" component_name="D" deconvoluted_molecular_mass="319.049563" deconvoluted_isotopic_mass="319.049316"/>
<pk mz="159.020914" i="6050694.5" sn="65.85" a="876.57" fwhm="0.000151" res="1053270.1" algo="FTMS"/>
<pk mz="159.524576" i="4922537.0" z="-2" sn="53.11" a="814.80" fwhm="0.000173" res="921728.0" algo="FTMS" component_name="D" deconvoluted_molecular_mass="319.049563" deconvoluted_isotopic_mass="320.057231"/>
<pk mz="159.526110" i="3182249.0" sn="33.45" a="488.71" fwhm="0.000169" res="946200.5" algo="FTMS"/>
<pk mz="159.527646" i="1189612.8" sn="10.94" a="129.13" fwhm="0.000139" res="1145108.4" algo="FTMS"/>
<pk mz="159.580422" i="858383.8" sn="7.20" a="106.95" fwhm="0.000211" res="754533.8" algo="FTMS"/>
<pk mz="159.896851" i="895399.6" sn="7.62" a="139.95" fwhm="0.000198" res="806806.3" algo="FTMS"/>
<pk mz="160.842015" i="1213296.1" sn="11.21" a="144.44" fwhm="0.000134" res="1198224.5" algo="FTMS"/>
<pk mz="160.929861" i="848603.5" sn="7.09" a="64.98" fwhm="0.000131" res="1231369.8" algo="FTMS"/>
<pk mz="161.045502" i="1016493.6" sn="8.99" a="94.81" fwhm="0.000127" res="1266177.8" algo="FTMS"/>
<pk mz="161.081862" i="1487783.8" sn="14.31" a="179.27" fwhm="0.000145" res="1114525.2" algo="FTMS"/>
<pk mz="161.923410" i="841303.3" sn="7.01" a="157.19" fwhm="0.000256" res="633608.2" algo="FTMS"/>
<pk mz="162.048846" i="1030601.7" sn="9.14" a="145.16" fwhm="0.000170" res="951609.1" algo="FTMS"/>
<pk mz="162.391103" i="903860.9" sn="7.71" a="145.39" fwhm="0.000207" res="785911.5" algo="FTMS"/>
<pk mz="162.839052" i="1500133.0" sn="14.45" a="183.54" fwhm="0.000156" res="1042252.9" algo="FTMS"/>
<pk mz="162.959062" i="841610.5" sn="7.01" a="117.57" fwhm="0.000202" res="807775.5" algo="FTMS"/>
<pk mz="163.040005" i="3472845.5" sn="36.73" a="544.01" fwhm="0.000162" res="1004298.9" algo="FTMS"/>
<pk mz="165.019279" i="1250400.1" sn="11.63" a="184.10" fwhm="0.000183" res="900618.1" algo="FTMS"/>
<pk mz="165.316424" i="857307.6" sn="7.19" a="87.68" fwhm="0.000157" res="1055408.0" algo="FTMS"/>
<pk mz="165.419937" i="912866.4" sn="7.82" a="113.98" fwhm="0.000176" res="937504.1" algo="FTMS"/>
<pk mz="167.018283" i="869131.6" sn="7.32" a="111.27" fwhm="0.000172" res="971622.6" algo="FTMS"/>
<pk mz="167.375437" i="862847.8" sn="7.25" a="104.42" fwhm="0.000166" res="1006832.8" algo="FTMS"/>
<pk mz="167.545572" i="844626.4" sn="7.05" a="103.50" fwhm="0.000180" res="931443.3" algo="FTMS"/>
<pk mz="168.030203" i="983008.3" sn="8.61" a="109.14" fwhm="0.000150" res="1118626.2" algo="FTMS"/>
<pk mz="168.501085" i="849557.4" sn="7.10" a="123.63" fwhm="0.000198" res="851552.8" algo="FTMS"/>
<pk mz="168.726927" i="845437.1" sn="7.05" a="123.79" fwhm="0.000215" res="785763.2" algo="FTMS"/>
<pk mz="169.452397" i="890611.3" sn="7.56" a="104.06" fwhm="0.000163" res="1037177.5" algo="FTMS"/>
<pk mz="169.525661" i="882114.8" sn="7.47" a="149.98" fwhm="0.000235" res="720776.3" algo="FTMS"/>
<pk mz="169.552662" i="943092.1" sn="8.16" a="108.37" fwhm="0.000182" res="929496.3" algo="FTMS"/>
<pk mz="169.948551" i="851511.2" sn="7.12" a="154.49" fwhm="0.000320" res="531106.7" algo="FTMS"/>
<pk mz="170.053980" i="1880099.3" sn="18.74" a="271.15" fwhm="0.000161" res="1053659.3" algo="FTMS"/>
<pk mz="170.977436" i="913697.6" sn="7.82" a="139.91" fwhm="0.000212" res="806323.7" algo="FTMS"/>
<pk mz="171.066258" i="954600.5" sn="8.29" a="87.32" fwhm="0.000139" res="1229261.1" algo="FTMS"/>
<pk mz="171.153144" i="854867.4" sn="7.16" a="128.19" fwhm="0.000215" res="796173.5" algo="FTMS"/>
<pk mz="171.167023" i="843968.5" sn="7.04" a="107.35" fwhm="0.000186" res="919692.6" algo="FTMS"/>
<pk mz="171.561169" i="911153.7" sn="7.79" a="107.43" fwhm="0.000174" res="985251.1" algo="FTMS"/>
<pk mz="171.824846" i="909361.7" sn="7.77" a="146.34" fwhm="0.000215" res="797701.8" algo="FTMS"/>
<pk mz="171.855279" i="851480.6" sn="7.12" a="120.92" fwhm="0.000210" res="819037.3" algo="FTMS"/>
<pk mz="172.097535" i="913524.1" sn="7.82" a="101.18" fwhm="0.000160" res="1073641.8" algo="FTMS"/>
<pk mz="172.097895" i="1687764.1" sn="16.57" a="283.86" fwhm="0.000194" res="885882.6" algo="FTMS"/>
<pk mz="172.136774" i="890823.9" sn="7.56" a="160.75" fwhm="0.000239" res="719732.3" algo="FTMS"/>
<pk mz="172.931065" i="915886.6" sn="7.85" a="134.13" fwhm="0.000207" res="834869.1" algo="FTMS"/>
<pk mz="173.036224" i="1558907.1" sn="15.11" a="218.10" fwhm="0.000186" res="928492.5" algo="FTMS"/>
<pk mz="173.036574" i="6560475.0" sn="71.61" a="1336.48" fwhm="0.000200" res="865504.3" algo="FTMS"/>
<pk mz="173.045497" i="1648428.3" sn="16.12" a="255.25" fwhm="0.000187" res="924658.2" algo="FTMS"/>
<pk mz="173.081879" i="1721696.6" sn="16.95" a="299.68" fwhm="0.000199" res="870889.1" algo="FTMS"/>
<pk mz="173.991676" i="948920.6" sn="8.22" a="141.87" fwhm="0.000217" res="802436.4" algo="FTMS"/>
<pk mz="174.048851" i="2194624.8" sn="22.29" a="319.65" fwhm="0.000164" res="1064290.1" algo="FTMS"/>
<pk mz="174.095446" i="864447.4" sn="7.26" a="111.97" fwhm="0.000183" res="951725.8" algo="FTMS"/>
<pk mz="174.296219" i="855805.1" sn="7.15" a="133.30" fwhm="0.000189" res="921216.0" algo="FTMS"/>
<pk mz="174.629624" i="994960.4" sn="8.72" a="158.36" fwhm="0.000209" res="834472.3" algo="FTMS"/>
<pk mz="175.052201" i="1616845.5" sn="15.73" a="257.68" fwhm="0.000185" res="945207.5" algo="FTMS"/>
<pk mz="175.060810" i="4035455.0" sn="43.00" a="653.86" fwhm="0.000200" res="874527.5" algo="FTMS"/>
<pk mz="175.061148" i="16792448.0" sn="186.83" a="3420.13" fwhm="0.000194" res="901732.2" algo="FTMS"/>
<pk mz="175.097194" i="1510181.1" sn="14.53" a="187.72" fwhm="0.000164" res="1069487.9" algo="FTMS"/>
<pk mz="175.097543" i="8547205.0" sn="93.87" a="1766.61" fwhm="0.000197" res="887035.7" algo="FTMS"/>
<pk mz="175.537675" i="5984978.5" sn="64.98" a="1244.78" fwhm="0.000213" res="822703.3" algo="FTMS"/>
<pk mz="175.539537" i="3523538.8" sn="37.23" a="641.43" fwhm="0.000198" res="886439.8" algo="FTMS"/>
<pk mz="175.541396" i="1723651.3" sn="16.93" a="304.63" fwhm="0.000205" res="856903.1" algo="FTMS"/>
<pk mz="175.573282" i="873433.0" sn="7.35" a="119.99" fwhm="0.000182" res="962944.8" algo="FTMS"/>
<pk mz="175.612280" i="891072.1" sn="7.55" a="141.60" fwhm="0.000210" res="834351.2" algo="FTMS"/>
<pk mz="175.731018" i="929734.1" sn="7.98" a="212.41" fwhm="0.000324" res="541870.4" algo="FTMS"/>
<pk mz="175.832388" i="857273.1" sn="7.17" a="127.45" fwhm="0.000205" res="856238.9" algo="FTMS"/>
<pk mz="176.064162" i="7563445.5" sn="82.49" a="1331.57" fwhm="0.000184" res="956141.3" algo="FTMS"/>
<pk mz="176.064505" i="20933430.0" sn="232.70" a="4387.18" fwhm="0.000194" res="906359.6" algo="FTMS"/>
<pk mz="177.031469" i="1430175.0" sn="13.57" a="232.98" fwhm="0.000188" res="940324.5" algo="FTMS"/>
<pk mz="177.067857" i="1664599.0" sn="16.21" a="281.68" fwhm="0.000199" res="889927.4" algo="FTMS"/>
<pk mz="177.257250" i="874233.4" sn="7.33" a="135.55" fwhm="0.000219" res="807921.0" algo="FTMS"/>
<pk mz="177.869140" i="944760.7" sn="8.09" a="145.17" fwhm="0.000235" res="755884.8" algo="FTMS"/>
<pk mz="178.051457" i="885749.2" sn="7.43" a="121.26" fwhm="0.000210" res="846946.7" algo="FTMS"/>
<pk mz="178.815650" i="872032.7" sn="7.27" a="168.75" fwhm="0.000269" res="664109.8" algo="FTMS"/>
<pk mz="179.034959" i="1727851.4" sn="16.85" a="240.02" fwhm="0.000164" res="1093314.5" algo="FTMS"/>
<pk mz="179.077831" i="869047.1" sn="7.24" a="156.55" fwhm="0.000261" res="685001.1" algo="FTMS"/>
<pk mz="179.164980" i="861062.8" sn="7.15" a="108.03" fwhm="0.000180" res="997073.7" algo="FTMS"/>
<pk mz="179.333766" i="864229.3" sn="7.18" a="145.35" fwhm="0.000234" res="765024.8" algo="FTMS"/>
<pk mz="179.675744" i="889113.7" sn="7.43" a="187.01" fwhm="0.000284" res="631961.2" algo="FTMS"/>
<pk mz="179.894102" i="896908.7" sn="7.52" a="129.63" fwhm="0.000195" res="923033.1" algo="FTMS"/>
<pk mz="179.989647" i="855432.6" sn="7.06" a="143.30" fwhm="0.000246" res="733085.8" algo="FTMS"/>
<pk mz="180.692133" i="932060.3" sn="7.91" a="148.25" fwhm="0.000217" res="831102.4" algo="FTMS"/>
<pk mz="181.014221" i="3027537.3" sn="31.28" a="565.22" fwhm="0.000201" res="902216.0" algo="FTMS"/>
<pk mz="181.050613" i="1926140.6" sn="19.00" a="335.43" fwhm="0.000202" res="897633.1" algo="FTMS"/>
<pk mz="181.829079" i="921282.7" sn="7.76" a="159.35" fwhm="0.000215" res="844635.1" algo="FTMS"/>
<pk mz="182.009469" i="1289607.5" sn="11.85" a="198.91" fwhm="0.000197" res="925107.5" algo="FTMS"/>
<pk mz="182.104783" i="862535.9" sn="7.10" a="90.24" fwhm="0.000170" res="1071352.4" algo="FTMS"/>
<pk mz="182.328034" i="897172.6" sn="7.49" a="142.92" fwhm="0.000218" res="835795.1" algo="FTMS"/>
<pk mz="182.545583" i="889168.3" sn="7.40" a="137.25" fwhm="0.000211" res="864472.7" algo="FTMS"/>
<pk mz="183.776217" i="891239.6" sn="7.39" a="139.50" fwhm="0.000231" res="797001.6" algo="FTMS"/>
<pk mz="183.976924" i="877275.5" sn="7.23" a="151.74" fwhm="0.000275" res="668374.0" algo="FTMS"/>
<pk mz="184.008614" i="939847.6" sn="7.93" a="150.13" fwhm="0.000215" res="856809.2" algo="FTMS"/>
<pk mz="184.028720" i="1240271.3" sn="11.25" a="239.61" fwhm="0.000243" res="757489.0" algo="FTMS"/>
<pk mz="184.033207" i="1157120.9" sn="10.33" a="185.27" fwhm="0.000196" res="939174.6" algo="FTMS"/>
<pk mz="184.473292" i="962474.8" sn="8.17" a="157.14" fwhm="0.000231" res="799914.3" algo="FTMS"/>
<pk mz="185.036177" i="19161818.0" sn="209.69" a="4018.88" fwhm="0.000206" res="899040.6" algo="FTMS"/>
<pk mz="185.036574" i="94035160.0" z="-1" sn="1038.73" a="21368.63" fwhm="0.000220" res="840321.1" algo="FTMS" component_name="W" deconvoluted_molecular_mass="185.036745" deconvoluted_isotopic_mass="185.036744"/>
<pk mz="185.038654" i="1388282.6" sn="12.89" a="203.16" fwhm="0.000186" res="994064.2" algo="FTMS"/>
<pk mz="185.081894" i="908587.9" sn="7.57" a="116.96" fwhm="0.000185" res="999004.1" algo="FTMS"/>
<pk mz="186.039935" i="5738998.0" z="-1" sn="60.82" a="1178.82" fwhm="0.000212" res="877852.7" algo="FTMS" component_name="W" deconvoluted_molecular_mass="185.036745" deconvoluted_isotopic_mass="186.040107"/>
<pk mz="186.048486" i="1149849.8" sn="10.20" a="151.72" fwhm="0.000160" res="1160287.5" algo="FTMS"/>
<pk mz="186.048873" i="5695226.0" sn="60.34" a="1207.38" fwhm="0.000219" res="849249.7" algo="FTMS"/>
<pk mz="186.077160" i="1104997.9" sn="9.71" a="225.88" fwhm="0.000237" res="785423.3" algo="FTMS"/>
<pk mz="186.246803" i="920765.6" sn="7.67" a="210.83" fwhm="0.000304" res="611656.2" algo="FTMS"/>
<pk mz="186.293378" i="892449.4" sn="7.36" a="161.29" fwhm="0.000249" res="746825.9" algo="FTMS"/>
<pk mz="186.846647" i="922847.4" sn="7.70" a="128.74" fwhm="0.000207" res="903300.2" algo="FTMS"/>
<pk mz="186.974320" i="996127.2" sn="8.50" a="199.55" fwhm="0.000281" res="665620.1" algo="FTMS"/>
<pk mz="187.014289" i="2435544.8" sn="24.38" a="445.79" fwhm="0.000206" res="909764.5" algo="FTMS"/>
<pk mz="187.051846" i="986185.2" sn="8.39" a="125.42" fwhm="0.000178" res="1050931.5" algo="FTMS"/>
<pk mz="187.052220" i="2354665.3" sn="23.49" a="514.32" fwhm="0.000231" res="810542.3" algo="FTMS"/>
<pk mz="187.061152" i="1513677.3" sn="14.21" a="251.62" fwhm="0.000205" res="914375.4" algo="FTMS"/>
<pk mz="187.097169" i="1079229.1" sn="9.42" a="133.15" fwhm="0.000158" res="1184807.1" algo="FTMS"/>
<pk mz="187.097562" i="3690685.3" sn="38.22" a="748.38" fwhm="0.000216" res="865891.8" algo="FTMS"/>
<pk mz="187.195924" i="970072.6" sn="8.21" a="157.72" fwhm="0.000238" res="787356.0" algo="FTMS"/>
<pk mz="187.946616" i="939289.1" sn="7.84" a="170.34" fwhm="0.000260" res="724144.5" algo="FTMS"/>
<pk mz="188.035289" i="3055265.5" sn="31.09" a="680.79" fwhm="0.000233" res="807593.0" algo="FTMS"/>
<pk mz="188.056405" i="983243.1" sn="8.32" a="187.52" fwhm="0.000276" res="682025.4" algo="FTMS"/>
<pk mz="188.164700" i="955188.7" sn="8.01" a="241.14" fwhm="0.000363" res="518826.8" algo="FTMS"/>
<pk mz="188.265280" i="970610.9" sn="8.18" a="197.96" fwhm="0.000295" res="638889.5" algo="FTMS"/>
<pk mz="188.878554" i="886768.3" sn="7.26" a="214.91" fwhm="0.000369" res="511463.4" algo="FTMS"/>
<pk mz="188.910800" i="916887.4" sn="7.59" a="121.15" fwhm="0.000195" res="967456.2" algo="FTMS"/>
<pk mz="189.011361" i="1247686.9" sn="11.22" a="169.91" fwhm="0.000176" res="1073142.5" algo="FTMS"/>
<pk mz="189.076393" i="1456901.6" sn="13.52" a="201.87" fwhm="0.000169" res="1115905.3" algo="FTMS"/>
<pk mz="189.076820" i="8532550.0" sn="91.27" a="1996.66" fwhm="0.000236" res="800745.5" algo="FTMS"/>
<pk mz="190.043797" i="944695.5" sn="7.86" a="178.73" fwhm="0.000261" res="727382.2" algo="FTMS"/>
<pk mz="190.080196" i="1298761.3" sn="11.73" a="181.52" fwhm="0.000196" res="969832.9" algo="FTMS"/>
<pk mz="190.112573" i="913033.2" sn="7.51" a="154.49" fwhm="0.000261" res="728394.3" algo="FTMS"/>
<pk mz="190.574345" i="900101.2" sn="7.37" a="251.68" fwhm="0.000391" res="487909.0" algo="FTMS"/>
<pk mz="191.034952" i="869123.9" sn="7.03" a="125.09" fwhm="0.000215" res="890243.2" algo="FTMS"/>
<pk mz="191.047149" i="4094474.0" sn="42.33" a="845.12" fwhm="0.000218" res="874597.7" algo="FTMS"/>
<pk mz="191.056092" i="1143470.5" sn="10.03" a="153.77" fwhm="0.000186" res="1026722.1" algo="FTMS"/>
<pk mz="191.091815" i="881488.6" sn="7.16" a="130.53" fwhm="0.000229" res="834787.4" algo="FTMS"/>
<pk mz="191.099431" i="875444.4" sn="7.09" a="139.49" fwhm="0.000235" res="812147.9" algo="FTMS"/>
<pk mz="192.012744" i="881471.8" sn="7.13" a="184.89" fwhm="0.000300" res="639345.9" algo="FTMS"/>
<pk mz="193.050613" i="945113.2" sn="7.81" a="163.50" fwhm="0.000241" res="800431.5" algo="FTMS"/>
<pk mz="193.588321" i="872665.4" sn="7.02" a="151.87" fwhm="0.000256" res="754841.5" algo="FTMS"/>
<pk mz="193.896395" i="902800.2" sn="7.32" a="159.60" fwhm="0.000264" res="734530.2" algo="FTMS"/>
<pk mz="194.005499" i="926699.6" sn="7.58" a="166.21" fwhm="0.000304" res="637945.8" algo="FTMS"/>
<pk mz="194.459694" i="957764.3" sn="7.91" a="157.63" fwhm="0.000235" res="828780.3" algo="FTMS"/>
<pk mz="194.935328" i="893499.4" sn="7.21" a="164.27" fwhm="0.000263" res="741548.5" algo="FTMS"/>
<pk mz="195.029465" i="949359.8" sn="7.82" a="129.23" fwhm="0.000173" res="1126801.4" algo="FTMS"/>
<pk mz="195.029879" i="4301392.0" sn="44.21" a="974.56" fwhm="0.000237" res="821280.4" algo="FTMS"/>
<pk mz="195.066242" i="2997220.3" sn="30.05" a="676.69" fwhm="0.000240" res="813567.9" algo="FTMS"/>
<pk mz="195.772100" i="895008.7" sn="7.22" a="133.51" fwhm="0.000233" res="839484.4" algo="FTMS"/>
<pk mz="195.810873" i="3774470.5" sn="38.48" a="875.61" fwhm="0.000242" res="809714.4" algo="FTMS"/>
<pk mz="196.032769" i="1303332.5" sn="11.60" a="226.88" fwhm="0.000218" res="897256.6" algo="FTMS"/>
<pk mz="196.033216" i="10392581.0" sn="109.87" a="2534.15" fwhm="0.000246" res="795329.9" algo="FTMS"/>
<pk mz="196.069622" i="1110009.4" sn="9.51" a="192.33" fwhm="0.000234" res="839542.7" algo="FTMS"/>
<pk mz="196.860894" i="910190.9" sn="7.35" a="145.96" fwhm="0.000233" res="844832.6" algo="FTMS"/>
<pk mz="197.036574" i="1568612.5" sn="14.47" a="301.21" fwhm="0.000230" res="856301.3" algo="FTMS"/>
<pk mz="197.045509" i="1970505.6" sn="18.81" a="400.28" fwhm="0.000231" res="854405.8" algo="FTMS"/>
<pk mz="197.081886" i="3304286.8" sn="33.23" a="764.86" fwhm="0.000241" res="816188.6" algo="FTMS"/>
<pk mz="197.423423" i="924053.3" sn="7.50" a="186.46" fwhm="0.000283" res="697238.8" algo="FTMS"/>
<pk mz="197.487861" i="885194.8" sn="7.08" a="254.29" fwhm="0.000420" res="469663.1" algo="FTMS"/>
<pk mz="197.807394" i="1034821.8" sn="8.69" a="214.84" fwhm="0.000271" res="729143.3" algo="FTMS"/>
<pk mz="197.807919" i="5269766.0" sn="54.47" a="1305.87" fwhm="0.000253" res="780923.7" algo="FTMS"/>
<pk mz="198.004371" i="917929.5" sn="7.43" a="162.85" fwhm="0.000242" res="818739.3" algo="FTMS"/>
<pk mz="198.040783" i="880366.9" sn="7.02" a="116.81" fwhm="0.000256" res="774145.2" algo="FTMS"/>
<pk mz="198.048884" i="1488531.8" sn="13.59" a="283.93" fwhm="0.000246" res="806232.4" algo="FTMS"/>
<pk mz="198.085237" i="1891433.1" sn="17.87" a="386.13" fwhm="0.000237" res="834185.4" algo="FTMS"/>
<pk mz="198.332275" i="1005578.9" sn="8.34" a="215.01" fwhm="0.000304" res="652054.4" algo="FTMS"/>
<pk mz="199.051814" i="2549223.0" sn="24.95" a="404.34" fwhm="0.000178" res="1120530.2" algo="FTMS"/>
<pk mz="199.052241" i="16339687.0" sn="173.40" a="3992.18" fwhm="0.000242" res="823218.1" algo="FTMS"/>
<pk mz="199.061183" i="2073580.5" sn="19.83" a="430.11" fwhm="0.000242" res="821723.1" algo="FTMS"/>
<pk mz="199.097565" i="5372162.5" sn="55.34" a="1209.02" fwhm="0.000233" res="853225.7" algo="FTMS"/>
<pk mz="199.415198" i="940000.7" sn="7.62" a="172.25" fwhm="0.000249" res="801508.7" algo="FTMS"/>
<pk mz="199.596912" i="927630.1" sn="7.49" a="198.26" fwhm="0.000296" res="674367.8" algo="FTMS"/>
<pk mz="199.804967" i="2222891.5" sn="21.43" a="526.78" fwhm="0.000254" res="787985.2" algo="FTMS"/>
<pk mz="199.825994" i="913672.3" sn="7.34" a="169.89" fwhm="0.000256" res="780804.4" algo="FTMS"/>
<pk mz="200.064067" i="5661000.5" sn="58.44" a="1177.83" fwhm="0.000213" res="940805.0" algo="FTMS"/>
<pk mz="200.064517" i="35333960.0" sn="377.86" a="9370.71" fwhm="0.000255" res="783704.1" algo="FTMS"/>
<pk mz="200.092789" i="958601.8" sn="7.82" a="225.12" fwhm="0.000323" res="619118.7" algo="FTMS"/>
<pk mz="200.214445" i="905667.6" sn="7.25" a="150.25" fwhm="0.000269" res="743465.6" algo="FTMS"/>
<pk mz="200.537334" i="949432.1" sn="7.68" a="274.04" fwhm="0.000432" res="463978.6" algo="FTMS"/>
<pk mz="200.599169" i="932301.8" sn="7.50" a="148.08" fwhm="0.000237" res="846372.8" algo="FTMS"/>
<pk mz="201.031078" i="3892758.0" sn="39.23" a="746.04" fwhm="0.000201" res="998169.1" algo="FTMS"/>
<pk mz="201.031502" i="23545238.0" sn="249.87" a="6106.02" fwhm="0.000256" res="786299.9" algo="FTMS"/>
<pk mz="201.040440" i="898331.8" sn="7.13" a="132.20" fwhm="0.000215" res="935041.7" algo="FTMS"/>
<pk mz="201.067858" i="3306028.5" sn="32.94" a="709.58" fwhm="0.000227" res="887713.0" algo="FTMS"/>
<pk mz="201.076828" i="2410418.0" sn="23.34" a="493.97" fwhm="0.000227" res="883938.4" algo="FTMS"/>
<pk mz="201.113226" i="1889864.4" sn="17.76" a="361.91" fwhm="0.000219" res="916704.9" algo="FTMS"/>
<pk mz="202.034835" i="1537985.0" sn="13.98" a="249.90" fwhm="0.000206" res="978715.9" algo="FTMS"/>
<pk mz="202.043791" i="1939526.6" sn="18.29" a="459.08" fwhm="0.000255" res="790840.3" algo="FTMS"/>
<pk mz="202.050921" i="2564747.0" sn="24.99" a="547.10" fwhm="0.000227" res="888697.7" algo="FTMS"/>
<pk mz="202.072062" i="2916376.0" sn="28.76" a="701.73" fwhm="0.000262" res="772282.8" algo="FTMS"/>
<pk mz="203.046703" i="20220536.0" sn="213.27" a="3957.41" fwhm="0.000186" res="1088999.6" algo="FTMS"/>
<pk mz="203.047135" i="140923504.0" z="-1" sn="1501.28" a="36451.09" fwhm="0.000252" res="804683.3" algo="FTMS" component_name="O" deconvoluted_molecular_mass="203.047312" deconvoluted_isotopic_mass="203.047339"/>
<pk mz="203.049632" i="1699193.3" sn="15.63" a="320.86" fwhm="0.000220" res="921536.3" algo="FTMS"/>
<pk mz="203.056104" i="1644605.3" sn="15.05" a="331.90" fwhm="0.000226" res="897484.1" algo="FTMS"/>
<pk mz="203.092486" i="2430356.0" sn="23.44" a="498.33" fwhm="0.000230" res="881579.5" algo="FTMS"/>
<pk mz="203.495163" i="946848.6" sn="7.60" a="241.67" fwhm="0.000375" res="543036.8" algo="FTMS"/>
<pk mz="203.718817" i="912445.3" sn="7.23" a="196.48" fwhm="0.000272" res="748107.8" algo="FTMS"/>
<pk mz="204.011422" i="973877.6" sn="7.89" a="182.39" fwhm="0.000291" res="701363.0" algo="FTMS"/>
<pk mz="204.050010" i="1436014.0" sn="12.82" a="211.70" fwhm="0.000186" res="1096629.9" algo="FTMS"/>
<pk mz="204.050492" i="8468206.0" z="-1" sn="87.86" a="2115.75" fwhm="0.000250" res="816211.7" algo="FTMS" component_name="O" deconvoluted_molecular_mass="203.047312" deconvoluted_isotopic_mass="204.050697"/>
<pk mz="204.058965" i="979251.6" sn="7.94" a="126.68" fwhm="0.000180" res="1134857.6" algo="FTMS"/>
<pk mz="204.059450" i="5417204.0" sn="55.30" a="1331.15" fwhm="0.000256" res="798535.1" algo="FTMS"/>
<pk mz="204.066566" i="2183096.5" sn="20.79" a="480.09" fwhm="0.000255" res="800353.4" algo="FTMS"/>
<pk mz="204.095875" i="1042378.9" sn="8.62" a="142.76" fwhm="0.000200" res="1019906.2" algo="FTMS"/>
<pk mz="204.496959" i="924712.4" sn="7.36" a="216.44" fwhm="0.000327" res="625434.0" algo="FTMS"/>
<pk mz="205.050638" i="1163943.5" sn="9.91" a="219.40" fwhm="0.000271" res="757542.1" algo="FTMS"/>
<pk mz="205.051418" i="1758568.0" z="-1" sn="16.25" a="412.76" fwhm="0.000280" res="732343.4" algo="FTMS" component_name="O" deconvoluted_molecular_mass="203.047312" deconvoluted_isotopic_mass="205.051625"/>
<pk mz="205.062803" i="2071471.3" sn="19.59" a="421.47" fwhm="0.000244" res="840985.0" algo="FTMS"/>
<pk mz="205.991840" i="1074303.1" sn="8.91" a="167.03" fwhm="0.000200" res="1031156.6" algo="FTMS"/>
<pk mz="206.075071" i="1186548.3" sn="10.10" a="211.04" fwhm="0.000226" res="912763.7" algo="FTMS"/>
<pk mz="206.082265" i="1198904.9" sn="10.23" a="174.47" fwhm="0.000210" res="982581.4" algo="FTMS"/>
<pk mz="207.029876" i="945911.5" sn="7.53" a="145.86" fwhm="0.000223" res="928345.5" algo="FTMS"/>
<pk mz="207.033268" i="1710617.6" sn="15.66" a="303.50" fwhm="0.000215" res="964355.1" algo="FTMS"/>
<pk mz="207.138990" i="987677.5" sn="7.98" a="153.01" fwhm="0.000221" res="938253.1" algo="FTMS"/>
<pk mz="208.283395" i="918013.1" sn="7.20" a="173.64" fwhm="0.000274" res="759773.1" algo="FTMS"/>
<pk mz="209.009133" i="1646608.6" sn="14.90" a="304.64" fwhm="0.000212" res="986936.7" algo="FTMS"/>
<pk mz="209.045474" i="1206152.1" sn="10.24" a="398.94" fwhm="0.000428" res="488291.0" algo="FTMS"/>
<pk mz="210.004377" i="980306.4" sn="7.84" a="144.99" fwhm="0.000196" res="1071500.3" algo="FTMS"/>
<pk mz="210.093157" i="964827.7" sn="7.64" a="294.10" fwhm="0.000423" res="496187.1" algo="FTMS"/>
<pk mz="211.024780" i="3647588.5" sn="35.87" a="1061.62" fwhm="0.000303" res="697088.0" algo="FTMS"/>
<pk mz="211.052252" i="1644726.3" sn="14.79" a="481.85" fwhm="0.000365" res="578608.2" algo="FTMS"/>
<pk mz="211.061138" i="1536603.9" sn="13.65" a="427.84" fwhm="0.000334" res="632638.1" algo="FTMS"/>
<pk mz="211.097564" i="1049651.4" sn="8.53" a="197.24" fwhm="0.000272" res="776293.4" algo="FTMS"/>
<pk mz="211.658564" i="935100.9" sn="7.32" a="207.29" fwhm="0.000305" res="694984.1" algo="FTMS"/>
<pk mz="212.020062" i="4511717.5" sn="44.96" a="1146.74" fwhm="0.000268" res="790034.8" algo="FTMS"/>
<pk mz="212.092773" i="2716692.3" sn="26.07" a="789.68" fwhm="0.000324" res="655522.9" algo="FTMS"/>
<pk mz="212.739181" i="911107.9" sn="7.03" a="237.67" fwhm="0.000401" res="530185.9" algo="FTMS"/>
<pk mz="213.014794" i="1924580.8" sn="17.64" a="342.87" fwhm="0.000193" res="1102728.0" algo="FTMS"/>
<pk mz="213.015297" i="9998693.0" sn="102.21" a="3042.16" fwhm="0.000292" res="730127.7" algo="FTMS"/>
<pk mz="213.076789" i="1688524.5" sn="15.17" a="356.78" fwhm="0.000255" res="836884.1" algo="FTMS"/>
<pk mz="214.079690" i="967566.6" sn="7.61" a="111.90" fwhm="0.000172" res="1246609.2" algo="FTMS"/>
<pk mz="214.080193" i="5084943.0" sn="50.74" a="1380.68" fwhm="0.000302" res="709814.2" algo="FTMS"/>
<pk mz="214.813312" i="1038850.3" sn="8.35" a="222.37" fwhm="0.000278" res="771461.2" algo="FTMS"/>
<pk mz="215.046648" i="1399798.6" sn="12.13" a="179.61" fwhm="0.000169" res="1273456.5" algo="FTMS"/>
<pk mz="215.047178" i="7783543.0" sn="79.00" a="2125.08" fwhm="0.000280" res="768944.4" algo="FTMS"/>
<pk mz="215.056094" i="1674684.6" sn="15.01" a="412.29" fwhm="0.000287" res="749604.0" algo="FTMS"/>
<pk mz="215.092476" i="3291667.8" sn="31.95" a="873.59" fwhm="0.000319" res="674832.0" algo="FTMS"/>
<pk mz="215.128896" i="2006698.9" sn="18.49" a="467.87" fwhm="0.000259" res="831781.0" algo="FTMS"/>
<pk mz="216.058963" i="1512823.6" sn="13.24" a="239.59" fwhm="0.000194" res="1111180.8" algo="FTMS"/>
<pk mz="216.059465" i="5923576.0" sn="59.22" a="1764.42" fwhm="0.000292" res="741106.4" algo="FTMS"/>
<pk mz="216.087733" i="2073865.8" sn="19.09" a="636.05" fwhm="0.000315" res="685438.5" algo="FTMS"/>
<pk mz="216.095327" i="2911502.5" sn="27.82" a="501.34" fwhm="0.000182" res="1189037.9" algo="FTMS"/>
<pk mz="216.095829" i="15359759.0" sn="157.57" a="5304.58" fwhm="0.000327" res="661416.6" algo="FTMS"/>
<pk mz="217.026448" i="2347735.8" sn="21.94" a="579.59" fwhm="0.000276" res="787039.6" algo="FTMS"/>
<pk mz="217.062263" i="4336238.0" sn="42.67" a="827.44" fwhm="0.000210" res="1035015.1" algo="FTMS"/>
<pk mz="217.062780" i="23287150.0" sn="240.20" a="8292.02" fwhm="0.000338" res="641681.6" algo="FTMS"/>
<pk mz="217.071644" i="1838068.0" sn="16.63" a="507.24" fwhm="0.000325" res="666937.5" algo="FTMS"/>
<pk mz="217.099184" i="1672837.3" sn="14.90" a="355.97" fwhm="0.000278" res="779771.1" algo="FTMS"/>
<pk mz="217.108161" i="1999946.9" sn="18.31" a="524.16" fwhm="0.000311" res="698694.1" algo="FTMS"/>
<pk mz="217.565399" i="1044424.4" sn="8.35" a="209.38" fwhm="0.000304" res="716089.4" algo="FTMS"/>
<pk mz="218.020442" i="4551619.0" sn="44.90" a="855.43" fwhm="0.000202" res="1081183.7" algo="FTMS"/>
<pk mz="218.020951" i="21600196.0" sn="222.61" a="7169.30" fwhm="0.000308" res="707024.8" algo="FTMS"/>
<pk mz="218.038698" i="1275662.6" sn="10.70" a="303.58" fwhm="0.000355" res="615027.2" algo="FTMS"/>
<pk mz="218.066155" i="2105247.5" sn="19.31" a="587.87" fwhm="0.000321" res="678745.7" algo="FTMS"/>
<pk mz="218.074577" i="1660516.8" sn="14.69" a="277.37" fwhm="0.000199" res="1098406.0" algo="FTMS"/>
<pk mz="218.075121" i="6402533.0" sn="63.88" a="1945.11" fwhm="0.000287" res="759937.1" algo="FTMS"/>
<pk mz="218.103398" i="2162934.8" sn="19.91" a="459.63" fwhm="0.000252" res="865689.9" algo="FTMS"/>
<pk mz="219.041552" i="48314936.0" sn="498.57" a="12321.63" fwhm="0.000275" res="796245.6" algo="FTMS"/>
<pk mz="219.042007" i="402651712.0" z="-1" sn="4173.63" a="119984.52" fwhm="0.000296" res="739443.1" algo="FTMS" component_name="F" deconvoluted_molecular_mass="219.042228" deconvoluted_isotopic_mass="219.042244"/>
<pk mz="219.044904" i="5135163.5" sn="50.73" a="1558.14" fwhm="0.000309" res="707853.9" algo="FTMS"/>
<pk mz="219.078417" i="2162000.0" sn="19.89" a="562.71" fwhm="0.000293" res="747269.4" algo="FTMS"/>
<pk mz="219.361706" i="975709.4" sn="7.58" a="257.08" fwhm="0.000369" res="594656.7" algo="FTMS"/>
<pk mz="220.016790" i="1136780.3" sn="9.25" a="228.06" fwhm="0.000285" res="771112.0" algo="FTMS"/>
<pk mz="220.044883" i="2651293.3" sn="24.96" a="468.22" fwhm="0.000205" res="1073663.7" algo="FTMS"/>
<pk mz="220.045411" i="13297310.0" z="-1" sn="135.38" a="4593.33" fwhm="0.000328" res="670553.5" algo="FTMS" component_name="F" deconvoluted_molecular_mass="219.042228" deconvoluted_isotopic_mass="220.045649"/>
<pk mz="220.046306" i="1162430.1" sn="9.52" a="294.07" fwhm="0.000345" res="637820.5" algo="FTMS"/>
<pk mz="220.090752" i="1397369.0" sn="11.95" a="396.89" fwhm="0.000344" res="639158.0" algo="FTMS"/>
<pk mz="221.045538" i="2320503.8" sn="21.41" a="523.03" fwhm="0.000247" res="893192.2" algo="FTMS"/>
<pk mz="221.046311" i="3097720.3" z="-1" sn="29.43" a="862.62" fwhm="0.000286" res="771778.0" algo="FTMS" component_name="F" deconvoluted_molecular_mass="219.042228" deconvoluted_isotopic_mass="221.046551"/>
<pk mz="222.279031" i="967378.7" sn="7.44" a="248.85" fwhm="0.000341" res="651409.2" algo="FTMS"/>
<pk mz="223.024771" i="1416773.6" sn="12.07" a="390.67" fwhm="0.000365" res="611435.2" algo="FTMS"/>
<pk mz="223.060594" i="1039002.3" sn="8.18" a="180.88" fwhm="0.000214" res="1040584.8" algo="FTMS"/>
<pk mz="223.061160" i="6038938.5" sn="59.77" a="2177.55" fwhm="0.000355" res="628373.0" algo="FTMS"/>
<pk mz="224.064530" i="1420826.6" sn="12.05" a="339.08" fwhm="0.000283" res="792867.2" algo="FTMS"/>
<pk mz="224.201957" i="987880.6" sn="7.60" a="245.30" fwhm="0.000338" res="663118.0" algo="FTMS"/>
<pk mz="224.418891" i="995235.4" sn="7.68" a="273.87" fwhm="0.000379" res="591836.5" algo="FTMS"/>
<pk mz="225.004090" i="2131948.0" sn="19.34" a="634.72" fwhm="0.000406" res="554188.5" algo="FTMS"/>
<pk mz="225.040484" i="1563904.3" sn="13.51" a="348.86" fwhm="0.000271" res="830935.5" algo="FTMS"/>
<pk mz="225.076871" i="1126964.5" sn="9.02" a="303.48" fwhm="0.000353" res="636845.5" algo="FTMS"/>
<pk mz="225.088084" i="1331738.8" sn="11.13" a="325.17" fwhm="0.000331" res="680716.6" algo="FTMS"/>
<pk mz="226.035670" i="1824933.3" sn="16.18" a="420.51" fwhm="0.000266" res="849651.1" algo="FTMS"/>
<pk mz="226.107935" i="1736652.6" sn="15.28" a="348.82" fwhm="0.000244" res="926428.2" algo="FTMS"/>
<pk mz="226.108429" i="6185805.0" sn="60.95" a="2041.32" fwhm="0.000341" res="663998.2" algo="FTMS"/>
<pk mz="227.047206" i="957830.6" sn="7.24" a="194.97" fwhm="0.000325" res="699064.0" algo="FTMS"/>
<pk mz="227.056108" i="1010187.4" sn="7.77" a="237.14" fwhm="0.000321" res="708277.1" algo="FTMS"/>
<pk mz="227.083572" i="1380570.0" sn="11.56" a="263.62" fwhm="0.000239" res="951670.1" algo="FTMS"/>
<pk mz="227.092446" i="1849950.8" sn="16.35" a="577.80" fwhm="0.000362" res="627869.4" algo="FTMS"/>
<pk mz="227.103723" i="1048996.8" sn="8.17" a="161.52" fwhm="0.000257" res="885146.3" algo="FTMS"/>
<pk mz="227.128903" i="1878450.1" sn="16.64" a="510.89" fwhm="0.000368" res="617915.4" algo="FTMS"/>
<pk mz="227.140084" i="1804152.0" sn="15.88" a="444.82" fwhm="0.000300" res="756858.0" algo="FTMS"/>
<pk mz="228.059465" i="2532827.0" sn="23.32" a="683.01" fwhm="0.000299" res="762061.4" algo="FTMS"/>
<pk mz="228.087766" i="2291817.5" sn="20.86" a="732.06" fwhm="0.000346" res="659296.0" algo="FTMS"/>
<pk mz="228.124145" i="1484924.4" sn="12.62" a="298.84" fwhm="0.000266" res="857088.0" algo="FTMS"/>
<pk mz="229.026420" i="1392330.0" sn="11.67" a="391.15" fwhm="0.000392" res="583938.2" algo="FTMS"/>
<pk mz="229.062245" i="2818908.0" sn="26.23" a="576.39" fwhm="0.000235" res="976184.8" algo="FTMS"/>
<pk mz="229.062818" i="14850140.0" sn="149.09" a="5164.65" fwhm="0.000338" res="676990.7" algo="FTMS"/>
<pk mz="229.071710" i="2354144.8" sn="21.49" a="690.08" fwhm="0.000324" res="706914.8" algo="FTMS"/>
<pk mz="229.108106" i="2757491.3" sn="25.60" a="958.25" fwhm="0.000382" res="599666.7" algo="FTMS"/>
<pk mz="229.144547" i="1869445.5" sn="16.54" a="437.09" fwhm="0.000268" res="854080.9" algo="FTMS"/>
<pk mz="229.155697" i="1438795.1" sn="12.14" a="306.51" fwhm="0.000280" res="818898.1" algo="FTMS"/>
<pk mz="230.029222" i="27955772.0" sn="281.66" a="7108.59" fwhm="0.000245" res="938468.7" algo="FTMS"/>
<pk mz="230.029760" i="180548160.0" z="-1" sn="1832.93" a="61005.48" fwhm="0.000325" res="707775.3" algo="FTMS" component_name="N" deconvoluted_molecular_mass="230.029996" deconvoluted_isotopic_mass="230.030020"/>
<pk mz="230.032938" i="2443454.5" sn="22.29" a="787.44" fwhm="0.000335" res="686362.7" algo="FTMS"/>
<pk mz="230.066169" i="1688398.9" sn="14.62" a="390.42" fwhm="0.000286" res="805790.9" algo="FTMS"/>
<pk mz="230.075102" i="3433811.3" sn="32.36" a="1103.79" fwhm="0.000341" res="674523.4" algo="FTMS"/>
<pk mz="230.103405" i="2383969.0" sn="21.69" a="731.09" fwhm="0.000329" res="699216.6" algo="FTMS"/>
<pk mz="230.488285" i="939899.9" sn="7.01" a="214.04" fwhm="0.000326" res="706100.3" algo="FTMS"/>
<pk mz="231.032558" i="1748128.1" sn="15.22" a="342.34" fwhm="0.000235" res="984202.6" algo="FTMS"/>
<pk mz="231.033124" i="8924704.0" z="-1" sn="88.18" a="3121.76" fwhm="0.000345" res="669423.3" algo="FTMS" component_name="N" deconvoluted_molecular_mass="230.029996" deconvoluted_isotopic_mass="231.033387"/>
<pk mz="231.042094" i="1217380.6" sn="9.83" a="248.81" fwhm="0.000286" res="808592.3" algo="FTMS"/>
<pk mz="231.078495" i="1885877.9" sn="16.62" a="483.15" fwhm="0.000305" res="757270.2" algo="FTMS"/>
<pk mz="231.087375" i="3347642.0" sn="31.48" a="1182.34" fwhm="0.000362" res="637780.5" algo="FTMS"/>
<pk mz="231.123789" i="1300043.3" sn="10.67" a="246.09" fwhm="0.000271" res="853048.8" algo="FTMS"/>
<pk mz="231.596410" i="961000.7" sn="7.22" a="218.17" fwhm="0.000352" res="658492.4" algo="FTMS"/>
<pk mz="232.034012" i="1989490.3" z="-1" sn="17.67" a="517.64" fwhm="0.000295" res="785548.9" algo="FTMS" component_name="N" deconvoluted_molecular_mass="230.029996" deconvoluted_isotopic_mass="232.034277"/>
<pk mz="232.045428" i="4949239.5" sn="47.76" a="1717.44" fwhm="0.000354" res="654930.6" algo="FTMS"/>
<pk mz="232.090172" i="3632652.0" sn="34.37" a="767.78" fwhm="0.000231" res="1005574.6" algo="FTMS"/>
<pk mz="232.090760" i="23703052.0" sn="238.41" a="8629.72" fwhm="0.000343" res="676972.5" algo="FTMS"/>
<pk mz="232.283611" i="1017475.8" sn="7.79" a="385.89" fwhm="0.000547" res="424987.5" algo="FTMS"/>
<pk mz="233.050907" i="1098362.0" sn="8.57" a="322.26" fwhm="0.000378" res="616078.0" algo="FTMS"/>
<pk mz="233.057136" i="8518589.0" sn="83.74" a="1759.36" fwhm="0.000220" res="1059341.4" algo="FTMS"/>
<pk mz="233.057672" i="67160000.0" z="-1" sn="677.75" a="25027.23" fwhm="0.000357" res="653572.4" algo="FTMS" component_name="Y" deconvoluted_molecular_mass="233.057944" deconvoluted_isotopic_mass="233.057939"/>
<pk mz="233.094091" i="2272461.0" sn="20.47" a="715.00" fwhm="0.000371" res="628157.6" algo="FTMS"/>
<pk mz="233.103075" i="1421392.9" sn="11.85" a="414.98" fwhm="0.000360" res="647819.0" algo="FTMS"/>
<pk mz="233.154725" i="2740967.5" sn="25.21" a="771.53" fwhm="0.000302" res="771660.2" algo="FTMS"/>
<pk mz="234.015895" i="3718490.0" sn="35.11" a="1102.65" fwhm="0.000323" res="724648.1" algo="FTMS"/>
<pk mz="234.048325" i="1722471.6" sn="14.89" a="371.22" fwhm="0.000251" res="930835.7" algo="FTMS"/>
<pk mz="234.048906" i="10334056.0" sn="102.12" a="3638.61" fwhm="0.000350" res="668815.6" algo="FTMS"/>
<pk mz="234.061082" i="5119085.0" z="-1" sn="49.30" a="1768.17" fwhm="0.000354" res="661773.6" algo="FTMS" component_name="Y" deconvoluted_molecular_mass="233.057944" deconvoluted_isotopic_mass="234.061351"/>
<pk mz="234.069404" i="1014000.5" sn="7.72" a="131.75" fwhm="0.000206" res="1136350.5" algo="FTMS"/>
<pk mz="234.070047" i="8280944.5" sn="81.33" a="2896.48" fwhm="0.000344" res="681175.9" algo="FTMS"/>
<pk mz="235.024857" i="1127483.8" sn="8.86" a="274.87" fwhm="0.000360" res="652800.1" algo="FTMS"/>
<pk mz="235.036960" i="5552384.5" sn="53.68" a="2011.49" fwhm="0.000375" res="627263.1" algo="FTMS"/>
<pk mz="235.052262" i="1027526.8" sn="7.85" a="205.07" fwhm="0.000298" res="787692.1" algo="FTMS"/>
<pk mz="235.073348" i="2618767.3" sn="23.97" a="792.33" fwhm="0.000325" res="723466.6" algo="FTMS"/>
<pk mz="235.920797" i="1067424.5" sn="8.22" a="226.30" fwhm="0.000307" res="768694.7" algo="FTMS"/>
<pk mz="236.056414" i="1243733.4" sn="10.00" a="498.00" fwhm="0.000473" res="499126.1" algo="FTMS"/>
<pk mz="236.105416" i="1523112.4" sn="12.82" a="330.43" fwhm="0.000287" res="823345.8" algo="FTMS"/>
<pk mz="237.040473" i="1795852.0" sn="15.57" a="540.67" fwhm="0.000352" res="673803.3" algo="FTMS"/>
<pk mz="237.076858" i="1452569.6" sn="12.10" a="426.06" fwhm="0.000349" res="678615.5" algo="FTMS"/>
<pk mz="238.035672" i="1151031.4" sn="9.05" a="357.90" fwhm="0.000370" res="644033.4" algo="FTMS"/>
<pk mz="238.696213" i="1029696.1" sn="7.83" a="344.56" fwhm="0.000470" res="508395.2" algo="FTMS"/>
<pk mz="239.019775" i="2431055.8" sn="21.97" a="735.64" fwhm="0.000348" res="686459.5" algo="FTMS"/>
<pk mz="239.056110" i="3784156.0" sn="35.63" a="1309.56" fwhm="0.000354" res="676021.8" algo="FTMS"/>
<pk mz="239.092517" i="1148776.5" sn="9.03" a="294.07" fwhm="0.000357" res="669446.6" algo="FTMS"/>
<pk mz="239.128886" i="4651253.0" sn="44.38" a="1578.48" fwhm="0.000355" res="674441.6" algo="FTMS"/>
<pk mz="239.551251" i="1111939.5" sn="8.62" a="292.12" fwhm="0.000376" res="637491.3" algo="FTMS"/>
<pk mz="240.014898" i="2672669.0" sn="24.31" a="1073.05" fwhm="0.000450" res="533791.6" algo="FTMS"/>
<pk mz="240.051425" i="1106312.9" sn="8.56" a="350.25" fwhm="0.000426" res="562865.4" algo="FTMS"/>
<pk mz="240.059466" i="1140011.5" sn="8.90" a="209.82" fwhm="0.000265" res="905358.5" algo="FTMS"/>
<pk mz="240.087735" i="1204372.8" sn="9.55" a="392.20" fwhm="0.000430" res="558794.2" algo="FTMS"/>
<pk mz="241.045997" i="2089575.0" sn="18.45" a="401.90" fwhm="0.000229" res="1051077.0" algo="FTMS"/>
<pk mz="241.046607" i="17634152.0" sn="174.73" a="6798.47" fwhm="0.000380" res="634107.8" algo="FTMS"/>
<pk mz="241.062790" i="1069036.3" sn="8.19" a="265.15" fwhm="0.000341" res="706124.1" algo="FTMS"/>
<pk mz="241.071731" i="2942319.0" sn="27.02" a="1078.71" fwhm="0.000382" res="630391.9" algo="FTMS"/>
<pk mz="241.083008" i="4221554.5" sn="39.88" a="1449.91" fwhm="0.000374" res="645301.4" algo="FTMS"/>
<pk mz="241.108129" i="1664378.4" sn="14.17" a="453.18" fwhm="0.000323" res="747387.2" algo="FTMS"/>
<pk mz="241.119391" i="1629437.9" sn="13.82" a="493.18" fwhm="0.000357" res="674587.8" algo="FTMS"/>
<pk mz="241.136497" i="1413379.3" sn="11.65" a="481.92" fwhm="0.000412" res="584760.0" algo="FTMS"/>
<pk mz="241.144584" i="1578757.8" sn="13.31" a="579.26" fwhm="0.000397" res="607390.3" algo="FTMS"/>
<pk mz="241.180918" i="1586449.1" sn="13.39" a="430.34" fwhm="0.000353" res="683785.4" algo="FTMS"/>
<pk mz="242.049957" i="1396057.9" sn="11.47" a="390.44" fwhm="0.000392" res="617945.0" algo="FTMS"/>
<pk mz="242.066981" i="983839.0" sn="7.33" a="259.77" fwhm="0.000376" res="643349.0" algo="FTMS"/>
<pk mz="242.075129" i="6490785.5" sn="62.69" a="2360.17" fwhm="0.000354" res="683352.2" algo="FTMS"/>
<pk mz="242.103375" i="4349866.0" sn="41.17" a="1591.12" fwhm="0.000379" res="638076.5" algo="FTMS"/>
<pk mz="243.033237" i="7480249.0" sn="72.36" a="2957.42" fwhm="0.000386" res="629240.4" algo="FTMS"/>
<pk mz="243.042041" i="1078331.5" sn="8.24" a="306.91" fwhm="0.000421" res="577160.9" algo="FTMS"/>
<pk mz="243.051030" i="1195838.0" sn="9.42" a="231.54" fwhm="0.000325" res="748096.1" algo="FTMS"/>
<pk mz="243.078463" i="2158021.8" sn="19.05" a="693.63" fwhm="0.000377" res="644883.8" algo="FTMS"/>
<pk mz="243.087404" i="2908488.3" sn="26.57" a="1073.52" fwhm="0.000406" res="598869.8" algo="FTMS"/>
<pk mz="243.098671" i="1165899.6" sn="9.12" a="306.71" fwhm="0.000343" res="708035.0" algo="FTMS"/>
<pk mz="243.123808" i="4877778.5" sn="46.29" a="1724.87" fwhm="0.000357" res="680912.4" algo="FTMS"/>
<pk mz="243.160145" i="2246877.0" sn="19.94" a="638.37" fwhm="0.000336" res="723077.8" algo="FTMS"/>
<pk mz="243.171384" i="1373664.3" sn="11.20" a="360.29" fwhm="0.000343" res="709865.9" algo="FTMS"/>
<pk mz="243.196555" i="1123303.4" sn="8.69" a="234.17" fwhm="0.000293" res="829164.9" algo="FTMS"/>
<pk mz="244.045410" i="13571795.0" sn="133.36" a="5501.40" fwhm="0.000400" res="610229.2" algo="FTMS"/>
<pk mz="244.054436" i="1765205.4" sn="15.12" a="590.40" fwhm="0.000361" res="676364.0" algo="FTMS"/>
<pk mz="244.082641" i="1984733.0" sn="17.32" a="616.15" fwhm="0.000352" res="693226.8" algo="FTMS"/>
<pk mz="244.090771" i="6399199.0" sn="61.53" a="2614.98" fwhm="0.000399" res="611274.2" algo="FTMS"/>
<pk mz="244.127127" i="1205353.1" sn="9.51" a="358.66" fwhm="0.000396" res="616266.3" algo="FTMS"/>
<pk mz="245.021207" i="1089942.1" sn="8.35" a="273.94" fwhm="0.000337" res="727814.2" algo="FTMS"/>
<pk mz="245.048915" i="1886877.3" sn="16.33" a="641.16" fwhm="0.000427" res="573842.0" algo="FTMS"/>
<pk mz="245.057694" i="12091360.0" sn="118.53" a="5000.90" fwhm="0.000406" res="603931.3" algo="FTMS"/>
<pk mz="245.066687" i="2223458.0" sn="19.70" a="701.72" fwhm="0.000369" res="664207.9" algo="FTMS"/>
<pk mz="245.103065" i="5676011.5" sn="54.28" a="2105.83" fwhm="0.000388" res="631778.4" algo="FTMS"/>
<pk mz="245.114310" i="1760238.3" sn="15.07" a="483.54" fwhm="0.000345" res="710385.8" algo="FTMS"/>
<pk mz="245.139429" i="2199668.8" sn="19.47" a="841.47" fwhm="0.000416" res="589071.8" algo="FTMS"/>
<pk mz="246.024694" i="8428756.0" sn="81.52" a="3462.81" fwhm="0.000397" res="619852.2" algo="FTMS"/>
<pk mz="246.061073" i="2670941.0" sn="24.09" a="991.27" fwhm="0.000428" res="575074.8" algo="FTMS"/>
<pk mz="246.070052" i="4153823.3" sn="38.88" a="1520.72" fwhm="0.000390" res="630161.5" algo="FTMS"/>
<pk mz="246.106425" i="2393320.3" sn="21.32" a="745.09" fwhm="0.000356" res="690969.6" algo="FTMS"/>
<pk mz="246.451355" i="1049660.4" sn="7.91" a="308.77" fwhm="0.000490" res="502910.6" algo="FTMS"/>
<pk mz="247.036301" i="1675463.9" sn="14.16" a="448.92" fwhm="0.000312" res="792805.2" algo="FTMS"/>
<pk mz="247.036998" i="16014792.0" sn="157.20" a="6531.62" fwhm="0.000392" res="630832.2" algo="FTMS"/>
<pk mz="247.064574" i="2087630.5" sn="18.27" a="648.57" fwhm="0.000362" res="681992.5" algo="FTMS"/>
<pk mz="247.072727" i="1230928.4" sn="9.72" a="200.71" fwhm="0.000238" res="1037285.8" algo="FTMS"/>
<pk mz="247.073343" i="9221585.0" sn="89.43" a="3814.01" fwhm="0.000414" res="596772.8" algo="FTMS"/>
<pk mz="247.082318" i="2120530.5" sn="18.59" a="711.88" fwhm="0.000396" res="624511.5" algo="FTMS"/>
<pk mz="247.118676" i="2487899.3" sn="22.26" a="844.78" fwhm="0.000378" res="654020.7" algo="FTMS"/>
<pk mz="248.032705" i="37094060.0" sn="367.47" a="16089.73" fwhm="0.000419" res="591663.6" algo="FTMS"/>
<pk mz="248.039709" i="167799472.0" sn="1671.32" a="44742.55" fwhm="0.000285" res="870816.8" algo="FTMS"/>
<pk mz="248.040148" i="2337401600.0" z="-1" sn="23314.08" a="891389.38" fwhm="0.000388" res="639368.4" algo="FTMS" component_name="A" deconvoluted_molecular_mass="248.040461" deconvoluted_isotopic_mass="248.040451"/>
<pk mz="248.043861" i="25678510.0" sn="253.59" a="10491.69" fwhm="0.000396" res="626178.2" algo="FTMS"/>
<pk mz="248.085676" i="8953528.0" sn="86.75" a="3515.74" fwhm="0.000389" res="637631.5" algo="FTMS"/>
<pk mz="249.004084" i="1548159.6" sn="12.88" a="445.66" fwhm="0.000376" res="662255.8" algo="FTMS"/>
<pk mz="249.043062" i="8317832.0" sn="80.41" a="2246.69" fwhm="0.000274" res="907512.8" algo="FTMS"/>
<pk mz="249.043713" i="79080328.0" z="-1" sn="786.30" a="32691.30" fwhm="0.000397" res="627413.8" algo="FTMS" component_name="A" deconvoluted_molecular_mass="248.040461" deconvoluted_isotopic_mass="249.044018"/>
<pk mz="249.044525" i="3707528.3" sn="34.42" a="1394.29" fwhm="0.000399" res="624205.7" algo="FTMS"/>
<pk mz="249.052622" i="3718538.0" sn="34.53" a="1390.81" fwhm="0.000383" res="650651.8" algo="FTMS"/>
<pk mz="249.089047" i="1290769.6" sn="10.31" a="323.48" fwhm="0.000332" res="749256.9" algo="FTMS"/>
<pk mz="249.149598" i="962462.4" sn="7.04" a="245.78" fwhm="0.000347" res="717926.5" algo="FTMS"/>
<pk mz="250.043789" i="22799446.0" sn="223.96" a="9468.69" fwhm="0.000410" res="610568.8" algo="FTMS"/>
<pk mz="250.044561" i="16590935.0" sn="162.27" a="7247.65" fwhm="0.000423" res="591563.5" algo="FTMS"/>
<pk mz="250.046493" i="3269719.3" sn="29.93" a="813.34" fwhm="0.000267" res="936130.6" algo="FTMS"/>
<pk mz="250.047167" i="28699736.0" z="-1" sn="282.57" a="12227.10" fwhm="0.000413" res="605402.0" algo="FTMS" component_name="A" deconvoluted_molecular_mass="248.040461" deconvoluted_isotopic_mass="250.047474"/>
<pk mz="250.072084" i="1101532.4" sn="8.39" a="247.28" fwhm="0.000312" res="801444.0" algo="FTMS"/>
<pk mz="251.019752" i="1331350.1" sn="10.67" a="400.32" fwhm="0.000378" res="663671.9" algo="FTMS"/>
<pk mz="251.047181" i="3326235.3" sn="30.49" a="1221.48" fwhm="0.000405" res="619210.1" algo="FTMS"/>
<pk mz="251.047911" i="1749659.5" sn="14.83" a="613.53" fwhm="0.000410" res="612450.3" algo="FTMS"/>
<pk mz="251.050544" i="2268956.0" z="-1" sn="19.99" a="739.89" fwhm="0.000363" res="692172.8" algo="FTMS" component_name="A" deconvoluted_molecular_mass="248.040461" deconvoluted_isotopic_mass="251.050854"/>
<pk mz="251.056128" i="1761053.0" sn="14.94" a="476.94" fwhm="0.000339" res="739649.0" algo="FTMS"/>
<pk mz="251.068299" i="2745119.3" sn="24.72" a="1128.78" fwhm="0.000447" res="561359.9" algo="FTMS"/>
<pk mz="251.078562" i="7659809.5" sn="73.54" a="3150.74" fwhm="0.000409" res="613364.4" algo="FTMS"/>
<pk mz="251.092431" i="1058915.9" sn="7.96" a="382.70" fwhm="0.000486" res="516227.3" algo="FTMS"/>
<pk mz="252.026330" i="1718481.4" sn="14.51" a="655.11" fwhm="0.000463" res="544902.2" algo="FTMS"/>
<pk mz="252.042941" i="1425812.4" sn="11.61" a="522.66" fwhm="0.000469" res="537910.3" algo="FTMS"/>
<pk mz="252.051320" i="1053077.9" z="-1" sn="7.90" a="262.28" fwhm="0.000328" res="767359.1" algo="FTMS" component_name="A" deconvoluted_molecular_mass="248.040461" deconvoluted_isotopic_mass="252.051632"/>
<pk mz="252.059506" i="1482199.4" sn="12.17" a="462.20" fwhm="0.000398" res="633373.3" algo="FTMS"/>
<pk mz="253.035349" i="4411523.0" sn="41.27" a="1780.86" fwhm="0.000414" res="610578.2" algo="FTMS"/>
<pk mz="253.071716" i="3265673.5" sn="29.88" a="1226.93" fwhm="0.000408" res="619861.6" algo="FTMS"/>
<pk mz="253.108218" i="985743.6" sn="7.23" a="212.73" fwhm="0.000320" res="790052.2" algo="FTMS"/>
<pk mz="253.144527" i="5582998.0" sn="52.91" a="2307.47" fwhm="0.000419" res="603838.7" algo="FTMS"/>
<pk mz="253.759175" i="975612.8" sn="7.10" a="408.44" fwhm="0.000612" res="414909.6" algo="FTMS"/>
<pk mz="254.030640" i="1568169.3" sn="12.96" a="482.33" fwhm="0.000385" res="659515.1" algo="FTMS"/>
<pk mz="254.038724" i="1415594.5" sn="11.45" a="448.30" fwhm="0.000392" res="648518.2" algo="FTMS"/>
<pk mz="254.080098" i="1044529.3" sn="7.78" a="240.30" fwhm="0.000322" res="787977.6" algo="FTMS"/>
<pk mz="255.042037" i="3452872.8" sn="31.61" a="1335.92" fwhm="0.000418" res="610487.8" algo="FTMS"/>
<pk mz="255.050261" i="1052106.1" sn="7.86" a="204.77" fwhm="0.000267" res="955751.3" algo="FTMS"/>
<pk mz="255.051037" i="10140618.0" sn="97.77" a="4527.94" fwhm="0.000434" res="587665.3" algo="FTMS"/>
<pk mz="255.062231" i="97431496.0" z="-1" sn="961.38" a="41902.76" fwhm="0.000417" res="612329.4" algo="FTMS" component_name="U" deconvoluted_molecular_mass="255.062512" deconvoluted_isotopic_mass="255.062551"/>
<pk mz="255.066122" i="1205964.5" sn="9.38" a="316.14" fwhm="0.000364" res="700371.1" algo="FTMS"/>
<pk mz="255.087409" i="1967695.9" sn="16.91" a="634.68" fwhm="0.000397" res="641911.0" algo="FTMS"/>
<pk mz="255.123832" i="2610389.5" sn="23.27" a="906.82" fwhm="0.000393" res="648672.2" algo="FTMS"/>
<pk mz="255.160129" i="2288731.0" sn="20.09" a="809.40" fwhm="0.000410" res="622367.9" algo="FTMS"/>
<pk mz="255.196602" i="1322528.5" sn="10.53" a="432.82" fwhm="0.000425" res="600766.5" algo="FTMS"/>
<pk mz="255.615585" i="1081119.5" sn="8.14" a="260.23" fwhm="0.000362" res="706738.2" algo="FTMS"/>
<pk mz="256.045463" i="12953695.0" sn="125.60" a="5719.84" fwhm="0.000426" res="600939.5" algo="FTMS"/>
<pk mz="256.046285" i="2648030.8" sn="23.64" a="1042.69" fwhm="0.000434" res="590479.7" algo="FTMS"/>
<pk mz="256.054374" i="2508384.0" sn="22.26" a="997.67" fwhm="0.000449" res="570682.2" algo="FTMS"/>
<pk mz="256.065608" i="9507938.0" z="-1" sn="91.51" a="4119.40" fwhm="0.000431" res="594702.2" algo="FTMS" component_name="U" deconvoluted_molecular_mass="255.062512" deconvoluted_isotopic_mass="256.065930"/>
<pk mz="256.082624" i="1008100.0" sn="7.42" a="248.20" fwhm="0.000354" res="723618.0" algo="FTMS"/>
<pk mz="256.090785" i="1394661.3" sn="11.24" a="422.80" fwhm="0.000416" res="616006.5" algo="FTMS"/>
<pk mz="257.041502" i="1624171.1" sn="13.46" a="493.66" fwhm="0.000405" res="634649.9" algo="FTMS"/>
<pk mz="257.048214" i="1022700.1" sn="7.53" a="182.59" fwhm="0.000238" res="1078344.4" algo="FTMS"/>
<pk mz="257.048950" i="11458796.0" sn="110.34" a="5067.97" fwhm="0.000427" res="601377.1" algo="FTMS"/>
<pk mz="257.057734" i="1664621.4" sn="13.85" a="633.60" fwhm="0.000432" res="595284.3" algo="FTMS"/>
<pk mz="257.066704" i="2044526.6" z="-1" sn="17.60" a="688.28" fwhm="0.000395" res="650844.4" algo="FTMS" component_name="U" deconvoluted_molecular_mass="255.062512" deconvoluted_isotopic_mass="257.067028"/>
<pk mz="257.103065" i="5090547.5" sn="47.60" a="1963.14" fwhm="0.000402" res="639268.8" algo="FTMS"/>
<pk mz="257.114310" i="1080501.1" sn="8.10" a="324.21" fwhm="0.000404" res="637137.2" algo="FTMS"/>
<pk mz="257.139466" i="3816696.5" sn="35.05" a="1470.56" fwhm="0.000418" res="615571.7" algo="FTMS"/>
<pk mz="257.175833" i="3183101.5" sn="28.81" a="1303.45" fwhm="0.000449" res="572731.3" algo="FTMS"/>
<pk mz="257.212222" i="2741506.5" sn="24.46" a="994.23" fwhm="0.000426" res="604343.7" algo="FTMS"/>
<pk mz="257.396119" i="981147.3" sn="7.12" a="378.27" fwhm="0.000635" res="405440.9" algo="FTMS"/>
<pk mz="258.061124" i="1857395.1" sn="15.75" a="667.21" fwhm="0.000414" res="622842.7" algo="FTMS"/>
<pk mz="258.070031" i="1719540.3" sn="14.39" a="666.03" fwhm="0.000414" res="622617.2" algo="FTMS"/>
<pk mz="258.094658" i="1006135.4" sn="7.37" a="372.80" fwhm="0.000482" res="535010.0" algo="FTMS"/>
<pk mz="258.098285" i="7238008.0" sn="68.76" a="3223.36" fwhm="0.000451" res="572758.2" algo="FTMS"/>
<pk mz="258.106430" i="1864313.0" sn="15.82" a="511.88" fwhm="0.000339" res="760940.0" algo="FTMS"/>
<pk mz="258.924247" i="982368.2" sn="7.13" a="354.00" fwhm="0.000592" res="437599.8" algo="FTMS"/>
<pk mz="259.036971" i="1558638.0" sn="12.81" a="591.92" fwhm="0.000478" res="542361.8" algo="FTMS"/>
<pk mz="259.044691" i="990511.0" sn="7.21" a="292.64" fwhm="0.000403" res="643351.3" algo="FTMS"/>
<pk mz="259.045990" i="1255279.1" sn="9.82" a="328.67" fwhm="0.000354" res="731006.8" algo="FTMS"/>
<pk mz="259.073374" i="1732850.5" sn="14.52" a="542.88" fwhm="0.000404" res="641818.8" algo="FTMS"/>
<pk mz="259.082325" i="4138227.5" sn="38.22" a="1972.56" fwhm="0.000479" res="541035.3" algo="FTMS"/>
<pk mz="259.101637" i="1179894.0" sn="9.08" a="320.11" fwhm="0.000351" res="737802.6" algo="FTMS"/>
<pk mz="259.118731" i="9083384.0" sn="86.93" a="4068.08" fwhm="0.000435" res="596214.2" algo="FTMS"/>
<pk mz="259.129944" i="6001657.5" sn="56.58" a="2581.17" fwhm="0.000428" res="605618.3" algo="FTMS"/>
<pk mz="259.155114" i="2833916.5" sn="25.37" a="1244.24" fwhm="0.000450" res="576509.2" algo="FTMS"/>
<pk mz="259.191494" i="1783680.9" sn="15.02" a="554.82" fwhm="0.000402" res="645494.3" algo="FTMS"/>
<pk mz="260.040351" i="5444197.5" sn="51.08" a="2635.81" fwhm="0.000480" res="541301.8" algo="FTMS"/>
<pk mz="260.085700" i="6512235.0" sn="61.60" a="2998.15" fwhm="0.000437" res="595320.6" algo="FTMS"/>
<pk mz="260.089111" i="1010347.3" sn="7.40" a="330.75" fwhm="0.000432" res="602142.7" algo="FTMS"/>
<pk mz="260.122042" i="2450287.0" sn="21.59" a="865.24" fwhm="0.000414" res="628621.4" algo="FTMS"/>
<pk mz="260.158711" i="1074739.3" sn="8.04" a="581.55" fwhm="0.000759" res="342973.3" algo="FTMS"/>
<pk mz="260.174502" i="990837.1" sn="7.21" a="295.24" fwhm="0.000427" res="608732.5" algo="FTMS"/>
<pk mz="261.051903" i="1608407.5" sn="13.24" a="338.07" fwhm="0.000256" res="1017773.6" algo="FTMS"/>
<pk mz="261.052641" i="19655384.0" sn="190.24" a="8916.69" fwhm="0.000441" res="592529.9" algo="FTMS"/>
<pk mz="261.061566" i="1032664.6" sn="7.59" a="267.16" fwhm="0.000384" res="680258.9" algo="FTMS"/>
<pk mz="261.089008" i="3848667.5" sn="35.21" a="1620.61" fwhm="0.000440" res="592884.1" algo="FTMS"/>
<pk mz="261.097958" i="2770652.5" sn="24.64" a="1308.90" fwhm="0.000450" res="580544.1" algo="FTMS"/>
<pk mz="261.124507" i="1259231.4" sn="9.81" a="411.92" fwhm="0.000437" res="597241.7" algo="FTMS"/>
<pk mz="261.134391" i="2113504.5" sn="18.19" a="706.11" fwhm="0.000392" res="666462.8" algo="FTMS"/>
<pk mz="261.670045" i="991258.0" sn="7.18" a="310.80" fwhm="0.000504" res="518678.7" algo="FTMS"/>
<pk mz="262.047473" i="21381954.0" sn="207.17" a="10481.68" fwhm="0.000470" res="558021.7" algo="FTMS"/>
<pk mz="262.051621" i="14447938.0" sn="139.16" a="8541.87" fwhm="0.000603" res="434472.1" algo="FTMS"/>
<pk mz="262.055808" i="1555559296.0" z="-1" sn="15254.13" a="666132.13" fwhm="0.000436" res="601362.7" algo="FTMS" component_name="B" deconvoluted_molecular_mass="262.056131" deconvoluted_isotopic_mass="262.056146"/>
<pk mz="262.059954" i="16174915.0" sn="156.10" a="7023.91" fwhm="0.000431" res="607626.3" algo="FTMS"/>
<pk mz="262.064094" i="2144067.3" sn="18.49" a="853.83" fwhm="0.000439" res="597334.9" algo="FTMS"/>
<pk mz="262.064966" i="1203267.3" sn="9.26" a="392.07" fwhm="0.000409" res="640510.1" algo="FTMS"/>
<pk mz="262.101336" i="2415431.0" sn="21.15" a="927.09" fwhm="0.000437" res="600032.6" algo="FTMS"/>
<pk mz="262.137699" i="19485514.0" sn="188.57" a="9147.57" fwhm="0.000454" res="576933.5" algo="FTMS"/>
<pk mz="263.043295" i="5115814.0" sn="47.64" a="1398.42" fwhm="0.000290" res="906640.5" algo="FTMS"/>
<pk mz="263.044031" i="55260068.0" sn="539.44" a="25439.34" fwhm="0.000445" res="591337.1" algo="FTMS"/>
<pk mz="263.058597" i="5908391.5" sn="55.41" a="1639.00" fwhm="0.000288" res="914363.3" algo="FTMS"/>
<pk mz="263.059324" i="68686760.0" z="-1" sn="671.13" a="31613.55" fwhm="0.000444" res="592258.0" algo="FTMS" component_name="B" deconvoluted_molecular_mass="262.056131" deconvoluted_isotopic_mass="263.059664"/>
<pk mz="263.062337" i="1289831.6" sn="10.11" a="519.05" fwhm="0.000529" res="496887.0" algo="FTMS"/>
<pk mz="263.063491" i="1019687.8" sn="7.46" a="233.83" fwhm="0.000375" res="700921.5" algo="FTMS"/>
<pk mz="263.068305" i="2485928.3" sn="21.84" a="1047.18" fwhm="0.000437" res="602526.0" algo="FTMS"/>
<pk mz="263.104694" i="1445803.9" sn="11.64" a="510.56" fwhm="0.000412" res="638954.0" algo="FTMS"/>
<pk mz="263.141076" i="2157359.3" sn="18.62" a="831.03" fwhm="0.000450" res="584478.0" algo="FTMS"/>
<pk mz="264.035280" i="2199172.5" sn="19.03" a="881.20" fwhm="0.000445" res="593712.7" algo="FTMS"/>
<pk mz="264.047367" i="5262853.5" sn="49.08" a="2282.94" fwhm="0.000448" res="589333.2" algo="FTMS"/>
<pk mz="264.059528" i="1454598.8" sn="11.73" a="297.08" fwhm="0.000274" res="964637.8" algo="FTMS"/>
<pk mz="264.060271" i="14461959.0" z="-1" sn="139.30" a="6461.19" fwhm="0.000442" res="597052.8" algo="FTMS" component_name="B" deconvoluted_molecular_mass="262.056131" deconvoluted_isotopic_mass="264.060613"/>
<pk mz="264.062721" i="1682567.1" sn="13.96" a="509.35" fwhm="0.000374" res="705532.1" algo="FTMS"/>
<pk mz="264.087800" i="1273737.4" sn="9.95" a="341.37" fwhm="0.000370" res="713724.3" algo="FTMS"/>
<pk mz="264.998951" i="1163163.9" sn="8.83" a="401.95" fwhm="0.000453" res="584626.2" algo="FTMS"/>
<pk mz="265.035383" i="2612575.3" sn="22.98" a="977.26" fwhm="0.000421" res="629068.5" algo="FTMS"/>
<pk mz="265.040325" i="1602911.6" sn="13.12" a="307.90" fwhm="0.000251" res="1056339.9" algo="FTMS"/>
<pk mz="265.041032" i="14997600.0" sn="143.90" a="7222.18" fwhm="0.000472" res="561231.5" algo="FTMS"/>
<pk mz="265.057847" i="6851681.0" sn="64.37" a="3053.60" fwhm="0.000447" res="592363.7" algo="FTMS"/>
<pk mz="265.063614" i="1394785.6" z="-1" sn="11.09" a="513.45" fwhm="0.000460" res="576426.8" algo="FTMS" component_name="B" deconvoluted_molecular_mass="262.056131" deconvoluted_isotopic_mass="265.063959"/>
<pk mz="265.071680" i="1945570.4" sn="16.47" a="748.29" fwhm="0.000439" res="603741.0" algo="FTMS"/>
<pk mz="265.083954" i="5166691.5" sn="47.92" a="2360.39" fwhm="0.000465" res="569498.8" algo="FTMS"/>
<pk mz="265.084818" i="1164643.5" sn="8.84" a="421.07" fwhm="0.000500" res="530478.1" algo="FTMS"/>
<pk mz="265.147879" i="4866153.0" sn="44.98" a="2355.61" fwhm="0.000487" res="544176.8" algo="FTMS"/>
<pk mz="266.042085" i="6393014.0" sn="59.89" a="2917.43" fwhm="0.000471" res="564789.2" algo="FTMS"/>
<pk mz="266.044389" i="1794870.0" sn="14.99" a="772.77" fwhm="0.000453" res="587488.9" algo="FTMS"/>
<pk mz="266.050918" i="3245750.5" sn="29.16" a="1222.01" fwhm="0.000402" res="661432.1" algo="FTMS"/>
<pk mz="266.061149" i="1107831.4" sn="8.29" a="333.80" fwhm="0.000418" res="637081.4" algo="FTMS"/>
<pk mz="266.067029" i="1007415.9" sn="7.30" a="330.00" fwhm="0.000513" res="519140.2" algo="FTMS"/>
<pk mz="266.075061" i="11630777.0" sn="111.03" a="5595.93" fwhm="0.000479" res="555425.9" algo="FTMS"/>
<pk mz="266.080029" i="1125497.0" sn="8.46" a="365.19" fwhm="0.000459" res="580053.8" algo="FTMS"/>
<pk mz="266.088235" i="2666425.8" sn="23.50" a="927.99" fwhm="0.000394" res="675739.7" algo="FTMS"/>
<pk mz="266.088762" i="1585337.8" sn="12.95" a="325.97" fwhm="0.000254" res="1046874.1" algo="FTMS"/>
<pk mz="266.089493" i="16226490.0" sn="155.90" a="7670.53" fwhm="0.000466" res="570609.6" algo="FTMS"/>
<pk mz="266.848456" i="1144632.3" sn="8.64" a="550.22" fwhm="0.000602" res="443188.6" algo="FTMS"/>
<pk mz="267.014616" i="2541957.5" sn="22.29" a="1102.87" fwhm="0.000505" res="529210.5" algo="FTMS"/>
<pk mz="267.050973" i="2897928.5" sn="25.76" a="1258.99" fwhm="0.000481" res="555420.8" algo="FTMS"/>
<pk mz="267.072713" i="1046282.3" sn="7.68" a="222.72" fwhm="0.000303" res="880056.5" algo="FTMS"/>
<pk mz="267.073459" i="11653386.0" sn="111.25" a="5588.26" fwhm="0.000480" res="556701.6" algo="FTMS"/>
<pk mz="267.078472" i="1748618.8" sn="14.54" a="702.54" fwhm="0.000451" res="592306.2" algo="FTMS"/>
<pk mz="267.087433" i="2488587.5" sn="21.77" a="1073.56" fwhm="0.000488" res="547443.6" algo="FTMS"/>
<pk mz="267.092829" i="1720203.9" sn="14.26" a="634.18" fwhm="0.000412" res="648549.9" algo="FTMS"/>
<pk mz="267.123797" i="1530894.4" sn="12.41" a="496.01" fwhm="0.000428" res="623945.6" algo="FTMS"/>
<pk mz="267.160211" i="1827857.3" sn="15.31" a="645.20" fwhm="0.000425" res="627953.0" algo="FTMS"/>
<pk mz="268.046251" i="1258134.4" sn="9.75" a="462.50" fwhm="0.000510" res="525619.6" algo="FTMS"/>
<pk mz="268.054375" i="25634136.0" sn="247.75" a="12511.29" fwhm="0.000473" res="567304.8" algo="FTMS"/>
<pk mz="268.076761" i="1293784.8" sn="10.10" a="524.39" fwhm="0.000485" res="552593.1" algo="FTMS"/>
<pk mz="268.095757" i="1063450.3" sn="7.85" a="217.28" fwhm="0.000405" res="661895.2" algo="FTMS"/>
<pk mz="268.993955" i="1317533.6" sn="10.28" a="371.84" fwhm="0.000377" res="713094.0" algo="FTMS"/>
<pk mz="269.030287" i="3295648.3" sn="29.51" a="1576.40" fwhm="0.000498" res="540348.5" algo="FTMS"/>
<pk mz="269.057720" i="3772834.3" sn="34.14" a="1618.34" fwhm="0.000466" res="577587.4" algo="FTMS"/>
<pk mz="269.066625" i="4001443.0" sn="36.37" a="1779.18" fwhm="0.000473" res="569272.5" algo="FTMS"/>
<pk mz="269.103093" i="3102117.5" sn="27.63" a="1253.65" fwhm="0.000442" res="608541.2" algo="FTMS"/>
<pk mz="269.131238" i="2546855.8" sn="22.23" a="978.43" fwhm="0.000439" res="613195.1" algo="FTMS"/>
<pk mz="269.139457" i="3936168.3" sn="35.73" a="1937.82" fwhm="0.000516" res="521840.0" algo="FTMS"/>
<pk mz="269.175826" i="1665451.0" sn="13.66" a="690.56" fwhm="0.000445" res="605199.7" algo="FTMS"/>
<pk mz="269.212210" i="2545837.5" sn="22.22" a="1065.62" fwhm="0.000475" res="566732.9" algo="FTMS"/>
<pk mz="270.022314" i="11325928.0" sn="107.55" a="5649.37" fwhm="0.000483" res="558843.7" algo="FTMS"/>
<pk mz="270.061077" i="1452266.6" sn="11.59" a="448.50" fwhm="0.000411" res="656383.6" algo="FTMS"/>
<pk mz="270.070043" i="1275627.3" sn="9.87" a="395.06" fwhm="0.000391" res="691100.1" algo="FTMS"/>
<pk mz="270.106458" i="1176813.9" sn="8.91" a="301.29" fwhm="0.000375" res="719916.6" algo="FTMS"/>
<pk mz="270.142690" i="1040112.4" sn="7.59" a="309.06" fwhm="0.000434" res="623131.4" algo="FTMS"/>
<pk mz="270.215443" i="1036789.5" sn="7.55" a="389.73" fwhm="0.000546" res="494718.2" algo="FTMS"/>
<pk mz="271.045935" i="2111023.3" sn="17.99" a="704.12" fwhm="0.000397" res="683268.3" algo="FTMS"/>
<pk mz="271.064600" i="10598961.0" sn="100.48" a="5252.54" fwhm="0.000478" res="566572.3" algo="FTMS"/>
<pk mz="271.073359" i="8334897.0" sn="78.48" a="3991.74" fwhm="0.000476" res="569658.6" algo="FTMS"/>
<pk mz="271.082335" i="3723825.8" sn="33.67" a="1672.27" fwhm="0.000467" res="580111.0" algo="FTMS"/>
<pk mz="271.093618" i="1301042.5" sn="10.12" a="421.45" fwhm="0.000434" res="625005.8" algo="FTMS"/>
<pk mz="271.118706" i="7260212.0" sn="68.03" a="3462.20" fwhm="0.000486" res="557888.7" algo="FTMS"/>
<pk mz="271.155042" i="5290038.5" sn="48.89" a="2643.34" fwhm="0.000512" res="529499.5" algo="FTMS"/>
<pk mz="271.191444" i="5936697.0" sn="55.17" a="2858.39" fwhm="0.000501" res="541750.9" algo="FTMS"/>
<pk mz="271.227808" i="1287739.6" sn="9.99" a="358.86" fwhm="0.000405" res="669132.8" algo="FTMS"/>
<pk mz="272.040318" i="7861874.5" sn="73.88" a="3946.40" fwhm="0.000495" res="550118.6" algo="FTMS"/>
<pk mz="272.049279" i="2337011.0" sn="20.19" a="1025.50" fwhm="0.000495" res="549214.0" algo="FTMS"/>
<pk mz="272.056449" i="981491.5" sn="7.01" a="244.82" fwhm="0.000393" res="691589.9" algo="FTMS"/>
<pk mz="272.067890" i="1473652.3" sn="11.80" a="507.11" fwhm="0.000453" res="600210.4" algo="FTMS"/>
<pk mz="272.076717" i="1055860.9" sn="7.74" a="294.35" fwhm="0.000408" res="667425.0" algo="FTMS"/>
<pk mz="272.077458" i="1698292.9" sn="13.98" a="727.31" fwhm="0.000485" res="560983.6" algo="FTMS"/>
<pk mz="272.085674" i="1858677.5" sn="15.54" a="825.37" fwhm="0.000515" res="528046.8" algo="FTMS"/>
<pk mz="272.113981" i="2656887.3" sn="23.30" a="1153.86" fwhm="0.000458" res="593988.2" algo="FTMS"/>
<pk mz="272.122057" i="1556983.9" sn="12.61" a="561.90" fwhm="0.000511" res="533041.1" algo="FTMS"/>
<pk mz="272.158427" i="1036282.3" sn="7.55" a="337.87" fwhm="0.000431" res="631631.5" algo="FTMS"/>
<pk mz="272.194775" i="1511548.8" sn="12.17" a="530.26" fwhm="0.000449" res="606056.4" algo="FTMS"/>
<pk mz="272.501543" i="1013265.1" sn="7.32" a="251.50" fwhm="0.000433" res="628772.9" algo="FTMS"/>
<pk mz="273.052618" i="12424885.0" sn="118.23" a="6196.55" fwhm="0.000502" res="543854.2" algo="FTMS"/>
<pk mz="273.061568" i="2099893.8" sn="17.88" a="789.82" fwhm="0.000452" res="603568.5" algo="FTMS"/>
<pk mz="273.080914" i="1243191.0" sn="9.56" a="324.50" fwhm="0.000381" res="717406.3" algo="FTMS"/>
<pk mz="273.089069" i="1505719.6" sn="12.11" a="516.99" fwhm="0.000422" res="646739.8" algo="FTMS"/>
<pk mz="273.097990" i="6837944.0" sn="63.93" a="3091.58" fwhm="0.000474" res="576206.0" algo="FTMS"/>
<pk mz="273.109206" i="1445560.9" sn="11.52" a="596.77" fwhm="0.000454" res="601072.5" algo="FTMS"/>
<pk mz="273.133552" i="1185850.5" sn="9.00" a="309.02" fwhm="0.000340" res="803445.2" algo="FTMS"/>
<pk mz="273.134310" i="10747579.0" sn="101.92" a="5210.48" fwhm="0.000489" res="558021.4" algo="FTMS"/>
<pk mz="273.170734" i="3042237.0" sn="26.91" a="1237.78" fwhm="0.000438" res="623997.0" algo="FTMS"/>
<pk mz="273.207119" i="2220223.3" sn="18.96" a="921.12" fwhm="0.000478" res="571993.7" algo="FTMS"/>
<pk mz="274.046960" i="1223413.5" sn="9.32" a="376.72" fwhm="0.000512" res="535134.8" algo="FTMS"/>
<pk mz="274.055980" i="219543280.0" z="-1" sn="2120.94" a="107907.88" fwhm="0.000476" res="575244.4" algo="FTMS" component_name="K" deconvoluted_molecular_mass="274.056326" deconvoluted_isotopic_mass="274.056349"/>
<pk mz="274.060506" i="2333686.5" sn="20.06" a="963.07" fwhm="0.000461" res="594505.2" algo="FTMS"/>
<pk mz="274.093196" i="6054648.5" sn="56.05" a="3003.35" fwhm="0.000504" res="544252.0" algo="FTMS"/>
<pk mz="274.101317" i="2920953.0" sn="25.74" a="1302.13" fwhm="0.000486" res="564427.5" algo="FTMS"/>
<pk mz="274.137741" i="1819259.4" sn="15.08" a="688.58" fwhm="0.000485" res="564777.7" algo="FTMS"/>
<pk mz="274.971608" i="1025968.6" sn="7.41" a="295.74" fwhm="0.000411" res="668829.4" algo="FTMS"/>
<pk mz="275.019636" i="1329331.6" sn="10.34" a="407.39" fwhm="0.000412" res="667026.1" algo="FTMS"/>
<pk mz="275.059361" i="13575990.0" z="-1" sn="128.80" a="6914.29" fwhm="0.000500" res="549698.8" algo="FTMS" component_name="K" deconvoluted_molecular_mass="274.056326" deconvoluted_isotopic_mass="275.059732"/>
<pk mz="275.068261" i="6794038.5" sn="63.20" a="3649.95" fwhm="0.000533" res="516191.7" algo="FTMS"/>
<pk mz="275.077248" i="2180407.3" sn="18.58" a="952.33" fwhm="0.000506" res="544093.6" algo="FTMS"/>
<pk mz="275.096530" i="1511864.5" sn="12.11" a="583.68" fwhm="0.000479" res="574801.7" algo="FTMS"/>
<pk mz="275.104677" i="1223865.0" sn="9.32" a="413.45" fwhm="0.000462" res="595666.9" algo="FTMS"/>
<pk mz="275.105563" i="1162681.1" sn="8.73" a="489.07" fwhm="0.000559" res="492426.5" algo="FTMS"/>
<pk mz="275.113656" i="5518137.5" sn="50.86" a="2633.03" fwhm="0.000474" res="580347.3" algo="FTMS"/>
<pk mz="275.149994" i="3414076.0" sn="30.51" a="1584.62" fwhm="0.000486" res="565878.3" algo="FTMS"/>
<pk mz="276.060269" i="2498677.5" z="-1" sn="21.65" a="1111.88" fwhm="0.000508" res="543862.9" algo="FTMS" component_name="K" deconvoluted_molecular_mass="274.056326" deconvoluted_isotopic_mass="276.060643"/>
<pk mz="276.071643" i="22601590.0" sn="216.09" a="12308.60" fwhm="0.000513" res="538522.2" algo="FTMS"/>
<pk mz="276.080553" i="1313270.9" sn="10.19" a="451.34" fwhm="0.000459" res="602092.2" algo="FTMS"/>
<pk mz="276.108891" i="1386232.8" sn="10.89" a="448.50" fwhm="0.000402" res="686956.8" algo="FTMS"/>
<pk mz="276.116986" i="13031289.0" sn="123.53" a="6444.79" fwhm="0.000489" res="564688.8" algo="FTMS"/>
<pk mz="276.552717" i="1013204.8" sn="7.29" a="290.57" fwhm="0.000428" res="645401.0" algo="FTMS"/>
<pk mz="276.998946" i="1456177.1" sn="11.57" a="584.33" fwhm="0.000484" res="572105.3" algo="FTMS"/>
<pk mz="277.000733" i="3085745.3" sn="27.33" a="1269.48" fwhm="0.000468" res="591293.2" algo="FTMS"/>
<pk mz="277.023277" i="2672306.5" sn="23.33" a="1370.06" fwhm="0.000563" res="491641.2" algo="FTMS"/>
<pk mz="277.035349" i="2386355.5" sn="20.57" a="1020.18" fwhm="0.000487" res="569430.2" algo="FTMS"/>
<pk mz="277.047548" i="1431476.1" sn="11.33" a="561.41" fwhm="0.000500" res="554398.1" algo="FTMS"/>
<pk mz="277.050202" i="3269812.3" sn="29.11" a="1794.83" fwhm="0.000609" res="454886.8" algo="FTMS"/>
<pk mz="277.054470" i="1854388.6" sn="15.42" a="457.46" fwhm="0.000276" res="1005173.3" algo="FTMS"/>
<pk mz="277.054981" i="4970420.5" sn="45.56" a="1953.97" fwhm="0.000420" res="659894.2" algo="FTMS"/>
<pk mz="277.059587" i="555808704.0" z="-1" sn="5373.34" a="276181.16" fwhm="0.000492" res="562912.2" algo="FTMS" component_name="E" deconvoluted_molecular_mass="277.059970" deconvoluted_isotopic_mass="277.059963"/>
<pk mz="277.064214" i="5208501.0" sn="47.86" a="2349.16" fwhm="0.000471" res="588296.9" algo="FTMS"/>
<pk mz="277.074973" i="2496950.0" sn="21.64" a="1324.84" fwhm="0.000604" res="458615.7" algo="FTMS"/>
<pk mz="277.083133" i="1040822.4" sn="7.55" a="206.39" fwhm="0.000301" res="919888.4" algo="FTMS"/>
<pk mz="277.083949" i="9141174.0" sn="85.90" a="4645.30" fwhm="0.000508" res="545822.9" algo="FTMS"/>
<pk mz="277.084804" i="1299254.5" sn="10.05" a="475.60" fwhm="0.000490" res="564994.1" algo="FTMS"/>
<pk mz="277.108054" i="1029304.0" sn="7.44" a="321.99" fwhm="0.000453" res="612303.6" algo="FTMS"/>
<pk mz="277.120344" i="2086072.8" sn="17.66" a="804.76" fwhm="0.000449" res="616981.3" algo="FTMS"/>
<pk mz="277.155772" i="1209915.0" sn="9.19" a="413.65" fwhm="0.000454" res="610687.8" algo="FTMS"/>
<pk mz="277.157472" i="1303099.1" sn="10.09" a="478.84" fwhm="0.000489" res="567193.3" algo="FTMS"/>
<pk mz="277.180928" i="1066428.6" sn="7.80" a="269.51" fwhm="0.000396" res="699524.0" algo="FTMS"/>
<pk mz="278.050875" i="12398580.0" sn="116.83" a="6573.76" fwhm="0.000515" res="540270.2" algo="FTMS"/>
<pk mz="278.056659" i="2282484.5" sn="19.47" a="941.18" fwhm="0.000473" res="588061.0" algo="FTMS"/>
<pk mz="278.063031" i="38545396.0" z="-1" sn="368.49" a="20177.91" fwhm="0.000511" res="544642.5" algo="FTMS" component_name="E" deconvoluted_molecular_mass="277.059970" deconvoluted_isotopic_mass="278.063410"/>
<pk mz="278.067024" i="1081461.1" sn="7.91" a="264.24" fwhm="0.000394" res="705793.6" algo="FTMS"/>
<pk mz="278.103253" i="1178775.5" sn="8.84" a="598.58" fwhm="0.000680" res="408982.0" algo="FTMS"/>
<pk mz="278.389615" i="1028297.8" sn="7.39" a="340.83" fwhm="0.000499" res="558197.3" algo="FTMS"/>
<pk mz="278.755495" i="1017377.4" sn="7.29" a="300.34" fwhm="0.000440" res="633351.6" algo="FTMS"/>
<pk mz="278.848437" i="1116263.5" sn="8.24" a="442.84" fwhm="0.000567" res="491869.0" algo="FTMS"/>
<pk mz="279.014663" i="3726386.3" sn="33.36" a="1739.83" fwhm="0.000479" res="582035.3" algo="FTMS"/>
<pk mz="279.020323" i="1069362.6" sn="7.79" a="459.28" fwhm="0.000574" res="486274.4" algo="FTMS"/>
<pk mz="279.038935" i="5971508.0" sn="54.97" a="3082.63" fwhm="0.000528" res="528204.5" algo="FTMS"/>
<pk mz="279.051029" i="2859572.5" sn="25.02" a="1402.33" fwhm="0.000543" res="514162.8" algo="FTMS"/>
<pk mz="279.052007" i="1338292.6" sn="10.38" a="417.28" fwhm="0.000430" res="648834.2" algo="FTMS"/>
<pk mz="279.056679" i="131315768.0" z="-1" sn="1261.39" a="67604.79" fwhm="0.000498" res="560419.8" algo="FTMS" component_name="S" deconvoluted_molecular_mass="279.057063" deconvoluted_isotopic_mass="279.057061"/>
<pk mz="279.061399" i="1337653.3" sn="10.37" a="507.72" fwhm="0.000469" res="594426.6" algo="FTMS"/>
<pk mz="279.063211" i="2730805.5" sn="23.78" a="1367.45" fwhm="0.000660" res="423089.0" algo="FTMS"/>
<pk mz="279.063863" i="3372597.5" sn="29.96" a="1846.99" fwhm="0.000646" res="432100.9" algo="FTMS"/>
<pk mz="279.066343" i="1547829.6" z="-1" sn="12.39" a="674.92" fwhm="0.000522" res="534541.4" algo="FTMS" component_name="E" deconvoluted_molecular_mass="277.059970" deconvoluted_isotopic_mass="279.066725"/>
<pk mz="279.087356" i="1219255.0" sn="9.23" a="455.85" fwhm="0.000425" res="656493.7" algo="FTMS"/>
<pk mz="279.098663" i="1882679.8" sn="15.62" a="668.31" fwhm="0.000437" res="638001.2" algo="FTMS"/>
<pk mz="279.099614" i="2315319.8" sn="19.78" a="1093.85" fwhm="0.000524" res="532899.4" algo="FTMS"/>
<pk mz="279.100458" i="2041783.9" sn="17.15" a="899.34" fwhm="0.000496" res="562328.8" algo="FTMS"/>
<pk mz="279.123879" i="1156025.4" sn="8.62" a="454.10" fwhm="0.000561" res="497491.9" algo="FTMS"/>
<pk mz="279.163485" i="1500219.9" sn="11.94" a="600.68" fwhm="0.000472" res="591376.3" algo="FTMS"/>
<pk mz="279.173209" i="1397052.6" sn="10.94" a="397.24" fwhm="0.000389" res="716968.7" algo="FTMS"/>
<pk mz="280.060050" i="9485431.0" z="-1" sn="88.79" a="4999.22" fwhm="0.000520" res="538360.1" algo="FTMS" component_name="S" deconvoluted_molecular_mass="279.057063" deconvoluted_isotopic_mass="280.060434"/>
<pk mz="280.065737" i="6555767.5" sn="60.59" a="2025.63" fwhm="0.000323" res="868365.9" algo="FTMS"/>
<pk mz="280.066557" i="94541944.0" z="-1" sn="907.45" a="49531.31" fwhm="0.000506" res="553647.2" algo="FTMS" component_name="V" deconvoluted_molecular_mass="280.066942" deconvoluted_isotopic_mass="280.066941"/>
<pk mz="280.068774" i="6341239.5" sn="58.53" a="3147.61" fwhm="0.000496" res="564512.0" algo="FTMS"/>
<pk mz="281.030251" i="2794936.3" sn="24.40" a="1225.11" fwhm="0.000496" res="566241.0" algo="FTMS"/>
<pk mz="281.035927" i="2336952.5" sn="19.99" a="1016.14" fwhm="0.000491" res="572285.5" algo="FTMS"/>
<pk mz="281.052765" i="1721145.6" sn="14.06" a="654.62" fwhm="0.000458" res="613134.2" algo="FTMS"/>
<pk mz="281.060902" i="1103418.3" sn="8.12" a="263.60" fwhm="0.000359" res="783265.5" algo="FTMS"/>
<pk mz="281.066586" i="7132858.5" sn="66.15" a="3851.52" fwhm="0.000540" res="520398.4" algo="FTMS"/>
<pk mz="281.069899" i="5584059.0" z="-1" sn="51.24" a="2949.69" fwhm="0.000546" res="514625.6" algo="FTMS" component_name="V" deconvoluted_molecular_mass="280.066942" deconvoluted_isotopic_mass="281.070287"/>
<pk mz="281.071990" i="1166139.0" sn="8.72" a="363.26" fwhm="0.000433" res="648585.9" algo="FTMS"/>
<pk mz="281.079730" i="1063483.5" sn="7.73" a="305.54" fwhm="0.000522" res="538722.3" algo="FTMS"/>
<pk mz="281.097384" i="998460.7" sn="7.10" a="265.42" fwhm="0.000439" res="639882.0" algo="FTMS"/>
<pk mz="281.100639" i="2888125.0" sn="25.29" a="1358.95" fwhm="0.000498" res="564132.8" algo="FTMS"/>
<pk mz="281.103080" i="1768509.1" sn="14.52" a="775.02" fwhm="0.000518" res="542657.1" algo="FTMS"/>
<pk mz="281.116134" i="1104574.0" sn="8.13" a="295.01" fwhm="0.000411" res="684411.5" algo="FTMS"/>
<pk mz="281.139533" i="1253439.6" sn="9.56" a="377.94" fwhm="0.000396" res="709664.2" algo="FTMS"/>
<pk mz="281.142827" i="3360959.8" sn="29.84" a="1596.15" fwhm="0.000513" res="547750.7" algo="FTMS"/>
<pk mz="281.175805" i="1613634.1" sn="13.03" a="548.50" fwhm="0.000432" res="650763.4" algo="FTMS"/>
<pk mz="282.025504" i="1924861.0" sn="16.02" a="963.15" fwhm="0.000562" res="501883.9" algo="FTMS"/>
<pk mz="282.061882" i="1701887.5" sn="13.87" a="638.85" fwhm="0.000456" res="618174.5" algo="FTMS"/>
<pk mz="282.070008" i="24301824.0" sn="231.40" a="13868.46" fwhm="0.000541" res="521780.1" algo="FTMS"/>
<pk mz="282.084343" i="4562689.0" sn="41.20" a="2382.94" fwhm="0.000545" res="517443.5" algo="FTMS"/>
<pk mz="283.045872" i="3404614.0" sn="30.11" a="1660.48" fwhm="0.000524" res="539998.0" algo="FTMS"/>
<pk mz="283.064596" i="1095751.4" sn="8.00" a="433.09" fwhm="0.000563" res="502495.7" algo="FTMS"/>
<pk mz="283.068397" i="4634951.5" sn="41.89" a="2437.73" fwhm="0.000548" res="516601.5" algo="FTMS"/>
<pk mz="283.073348" i="3613000.0" sn="32.11" a="1810.62" fwhm="0.000524" res="539951.2" algo="FTMS"/>
<pk mz="283.082279" i="4692808.5" sn="42.45" a="2602.05" fwhm="0.000573" res="493754.9" algo="FTMS"/>
<pk mz="283.118708" i="3589451.5" sn="31.88" a="1627.47" fwhm="0.000500" res="566290.1" algo="FTMS"/>
<pk mz="283.155149" i="2692942.0" sn="23.29" a="1185.37" fwhm="0.000496" res="570560.1" algo="FTMS"/>
<pk mz="283.191484" i="5418320.5" sn="49.39" a="2954.91" fwhm="0.000550" res="515155.9" algo="FTMS"/>
<pk mz="283.227892" i="1420243.4" sn="11.11" a="585.58" fwhm="0.000536" res="528733.2" algo="FTMS"/>
<pk mz="284.016852" i="1013902.3" sn="7.21" a="289.61" fwhm="0.000461" res="616286.3" algo="FTMS"/>
<pk mz="284.037895" i="1308559.9" sn="10.04" a="480.56" fwhm="0.000494" res="574534.9" algo="FTMS"/>
<pk mz="284.041223" i="1726736.1" sn="14.04" a="744.12" fwhm="0.000507" res="560016.7" algo="FTMS"/>
<pk mz="284.049218" i="3058832.8" sn="26.80" a="1701.86" fwhm="0.000604" res="470006.2" algo="FTMS"/>
<pk mz="284.077474" i="1123346.9" sn="8.26" a="418.56" fwhm="0.000485" res="585651.5" algo="FTMS"/>
<pk mz="284.085610" i="1621395.5" sn="13.03" a="580.88" fwhm="0.000438" res="647982.5" algo="FTMS"/>
<pk mz="284.194790" i="1234843.9" sn="9.33" a="485.69" fwhm="0.000544" res="522872.1" algo="FTMS"/>
<pk mz="285.025220" i="1134684.5" sn="8.37" a="365.85" fwhm="0.000451" res="631740.8" algo="FTMS"/>
<pk mz="285.052653" i="4580830.5" sn="41.37" a="2483.51" fwhm="0.000553" res="515805.3" algo="FTMS"/>
<pk mz="285.061588" i="16400863.0" sn="154.57" a="9017.27" fwhm="0.000536" res="531836.6" algo="FTMS"/>
<pk mz="285.080202" i="5187553.0" sn="47.18" a="2932.83" fwhm="0.000577" res="494111.0" algo="FTMS"/>
<pk mz="285.097962" i="5717474.0" sn="52.26" a="3073.97" fwhm="0.000555" res="513298.8" algo="FTMS"/>
<pk mz="285.109181" i="1601763.1" sn="12.84" a="535.04" fwhm="0.000423" res="673743.2" algo="FTMS"/>
<pk mz="285.126117" i="13136356.0" sn="123.30" a="7457.08" fwhm="0.000556" res="512703.4" algo="FTMS"/>
<pk mz="285.134300" i="6632933.0" sn="61.02" a="3530.51" fwhm="0.000537" res="530716.0" algo="FTMS"/>
<pk mz="285.145514" i="1441254.0" sn="11.31" a="553.79" fwhm="0.000462" res="616988.8" algo="FTMS"/>
<pk mz="285.170681" i="4319976.0" sn="38.87" a="2623.38" fwhm="0.000603" res="472839.8" algo="FTMS"/>
<pk mz="285.207126" i="8297963.0" sn="76.97" a="4632.22" fwhm="0.000547" res="521199.2" algo="FTMS"/>
<pk mz="285.243525" i="1177581.9" sn="8.78" a="328.24" fwhm="0.000418" res="681844.3" algo="FTMS"/>
<pk mz="286.035506" i="1074030.5" sn="7.79" a="379.66" fwhm="0.000561" res="509598.9" algo="FTMS"/>
<pk mz="286.056026" i="4135472.3" sn="37.11" a="2062.10" fwhm="0.000535" res="534202.8" algo="FTMS"/>
<pk mz="286.064937" i="3252785.0" sn="28.65" a="1730.30" fwhm="0.000560" res="510965.6" algo="FTMS"/>
<pk mz="286.101318" i="1763636.0" sn="14.39" a="740.42" fwhm="0.000520" res="549882.4" algo="FTMS"/>
<pk mz="286.129444" i="2828342.3" sn="24.59" a="1328.74" fwhm="0.000512" res="558434.3" algo="FTMS"/>
<pk mz="286.137654" i="1566007.0" sn="12.50" a="641.87" fwhm="0.000484" res="591277.3" algo="FTMS"/>
<pk mz="286.174144" i="1047738.0" sn="7.54" a="314.94" fwhm="0.000443" res="646107.9" algo="FTMS"/>
<pk mz="286.210514" i="1926205.1" sn="15.95" a="904.61" fwhm="0.000519" res="551158.4" algo="FTMS"/>
<pk mz="287.031923" i="3591811.3" sn="31.72" a="1739.84" fwhm="0.000517" res="554756.2" algo="FTMS"/>
<pk mz="287.040812" i="1100100.1" sn="7.99" a="361.25" fwhm="0.000494" res="581330.3" algo="FTMS"/>
<pk mz="287.055270" i="5536389.5" sn="50.23" a="2927.03" fwhm="0.000541" res="530644.4" algo="FTMS"/>
<pk mz="287.068262" i="8991367.0" sn="83.13" a="5006.39" fwhm="0.000554" res="518131.9" algo="FTMS"/>
<pk mz="287.077180" i="2961287.3" sn="25.71" a="1574.11" fwhm="0.000567" res="505942.3" algo="FTMS"/>
<pk mz="287.088468" i="1043080.3" sn="7.45" a="280.03" fwhm="0.000410" res="700109.8" algo="FTMS"/>
<pk mz="287.104643" i="9290378.0" sn="85.97" a="5340.97" fwhm="0.000573" res="500659.4" algo="FTMS"/>
<pk mz="287.113603" i="8865418.0" sn="81.93" a="5045.73" fwhm="0.000566" res="507609.4" algo="FTMS"/>
<pk mz="287.124907" i="1736587.5" sn="14.05" a="636.60" fwhm="0.000452" res="634747.7" algo="FTMS"/>
<pk mz="287.150027" i="7299725.5" sn="67.02" a="3837.74" fwhm="0.000537" res="534294.4" algo="FTMS"/>
<pk mz="287.186437" i="3405969.0" sn="29.95" a="1632.98" fwhm="0.000501" res="572972.3" algo="FTMS"/>
<pk mz="287.222801" i="3722388.0" sn="32.96" a="1775.54" fwhm="0.000512" res="560451.9" algo="FTMS"/>
<pk mz="288.035228" i="2037085.3" sn="16.91" a="984.64" fwhm="0.000558" res="516023.1" algo="FTMS"/>
<pk mz="288.071659" i="42191584.0" sn="399.23" a="24225.61" fwhm="0.000546" res="527687.0" algo="FTMS"/>
<pk mz="288.080601" i="2296033.5" sn="19.38" a="1110.70" fwhm="0.000540" res="533975.0" algo="FTMS"/>
<pk mz="288.108867" i="1124580.0" sn="8.22" a="309.80" fwhm="0.000436" res="661280.7" algo="FTMS"/>
<pk mz="288.116983" i="2515428.8" sn="21.47" a="1179.71" fwhm="0.000528" res="545849.0" algo="FTMS"/>
<pk mz="288.145268" i="1060711.4" sn="7.62" a="310.44" fwhm="0.000471" res="612168.0" algo="FTMS"/>
<pk mz="288.153341" i="1202664.1" sn="8.97" a="353.61" fwhm="0.000409" res="704542.3" algo="FTMS"/>
<pk mz="288.588471" i="1119504.9" sn="8.18" a="365.44" fwhm="0.000463" res="622899.9" algo="FTMS"/>
<pk mz="288.935305" i="1031602.0" sn="7.34" a="350.94" fwhm="0.000494" res="584431.9" algo="FTMS"/>
<pk mz="288.987220" i="2714679.0" sn="23.36" a="1503.17" fwhm="0.000601" res="480982.1" algo="FTMS"/>
<pk mz="289.029839" i="1000251.1" sn="7.04" a="254.80" fwhm="0.000426" res="678303.9" algo="FTMS"/>
<pk mz="289.035330" i="1103739.6" sn="8.02" a="421.31" fwhm="0.000523" res="552771.4" algo="FTMS"/>
<pk mz="289.047534" i="1071292.9" sn="7.72" a="403.98" fwhm="0.000521" res="554723.7" algo="FTMS"/>
<pk mz="289.052195" i="2093757.3" sn="17.45" a="1030.59" fwhm="0.000568" res="508861.3" algo="FTMS"/>
<pk mz="289.056442" i="1177789.8" sn="8.73" a="464.60" fwhm="0.000518" res="557709.8" algo="FTMS"/>
<pk mz="289.071910" i="1247743.3" sn="9.40" a="510.12" fwhm="0.000573" res="504232.8" algo="FTMS"/>
<pk mz="289.075048" i="3851839.5" sn="34.19" a="2056.32" fwhm="0.000564" res="512402.6" algo="FTMS"/>
<pk mz="289.083913" i="29465408.0" sn="278.06" a="17749.32" fwhm="0.000573" res="504889.5" algo="FTMS"/>
<pk mz="289.092877" i="3470401.3" sn="30.56" a="1789.43" fwhm="0.000519" res="556990.3" algo="FTMS"/>
<pk mz="289.112245" i="1849411.1" sn="15.12" a="879.82" fwhm="0.000545" res="530561.8" algo="FTMS"/>
<pk mz="289.121169" i="8778564.0" sn="81.10" a="5117.61" fwhm="0.000566" res="511238.5" algo="FTMS"/>
<pk mz="289.129251" i="5809989.0" sn="52.83" a="3349.42" fwhm="0.000569" res="507704.2" algo="FTMS"/>
<pk mz="289.165731" i="2168904.3" sn="18.17" a="1040.45" fwhm="0.000543" res="532470.8" algo="FTMS"/>
<pk mz="290.030608" i="1359134.8" sn="10.46" a="525.16" fwhm="0.000484" res="598935.1" algo="FTMS"/>
<pk mz="290.050927" i="33078176.0" sn="312.46" a="19478.09" fwhm="0.000560" res="517541.6" algo="FTMS"/>
<pk mz="290.075826" i="1077667.5" sn="7.78" a="354.88" fwhm="0.000478" res="606740.2" algo="FTMS"/>
<pk mz="290.087291" i="6367140.5" sn="58.14" a="3521.72" fwhm="0.000565" res="513699.2" algo="FTMS"/>
<pk mz="290.096174" i="7329189.5" sn="67.30" a="4356.81" fwhm="0.000594" res="487999.1" algo="FTMS"/>
<pk mz="290.124470" i="1827880.4" sn="14.92" a="797.37" fwhm="0.000532" res="545798.1" algo="FTMS"/>
<pk mz="290.132527" i="1965865.3" sn="16.23" a="902.90" fwhm="0.000567" res="511593.3" algo="FTMS"/>
<pk mz="291.014629" i="1997574.0" sn="16.53" a="884.19" fwhm="0.000509" res="571278.1" algo="FTMS"/>
<pk mz="291.038889" i="13438985.0" sn="125.47" a="8062.73" fwhm="0.000582" res="500218.1" algo="FTMS"/>
<pk mz="291.051052" i="1578378.0" sn="12.54" a="669.58" fwhm="0.000502" res="579387.3" algo="FTMS"/>
<pk mz="291.054305" i="3006218.3" sn="26.14" a="1415.83" fwhm="0.000524" res="555133.0" algo="FTMS"/>
<pk mz="291.063216" i="1713803.3" sn="13.83" a="809.58" fwhm="0.000572" res="508449.0" algo="FTMS"/>
<pk mz="291.099628" i="2995471.3" sn="26.03" a="1817.28" fwhm="0.000659" res="441619.2" algo="FTMS"/>
<pk mz="291.108516" i="1344016.1" sn="10.31" a="468.96" fwhm="0.000481" res="604839.2" algo="FTMS"/>
<pk mz="291.118262" i="2722833.3" sn="23.44" a="1372.24" fwhm="0.000544" res="535389.8" algo="FTMS"/>
<pk mz="291.136839" i="1845267.3" sn="15.08" a="796.26" fwhm="0.000520" res="559512.1" algo="FTMS"/>
<pk mz="291.144754" i="1367572.1" sn="10.53" a="575.95" fwhm="0.000565" res="515491.5" algo="FTMS"/>
<pk mz="291.173195" i="1789207.1" sn="14.55" a="836.17" fwhm="0.000558" res="521716.8" algo="FTMS"/>
<pk mz="291.209588" i="3586587.0" sn="31.66" a="1751.48" fwhm="0.000529" res="550263.5" algo="FTMS"/>
<pk mz="292.042292" i="1790455.3" sn="14.47" a="849.56" fwhm="0.000588" res="496978.0" algo="FTMS"/>
<pk mz="292.046333" i="1270775.8" sn="9.55" a="454.36" fwhm="0.000515" res="566872.1" algo="FTMS"/>
<pk mz="292.066519" i="60275836.0" z="-1" sn="568.01" a="35600.72" fwhm="0.000560" res="521381.0" algo="FTMS" component_name="b" deconvoluted_molecular_mass="292.066939" deconvoluted_isotopic_mass="292.066936"/>
<pk mz="292.082581" i="1476219.9" sn="11.50" a="610.57" fwhm="0.000536" res="545301.2" algo="FTMS"/>
<pk mz="292.103744" i="6750334.5" sn="61.42" a="4175.05" fwhm="0.000626" res="466420.1" algo="FTMS"/>
<pk mz="292.111878" i="5455487.0" sn="49.16" a="2914.40" fwhm="0.000558" res="523868.1" algo="FTMS"/>
<pk mz="293.030279" i="2972905.3" sn="25.66" a="1519.55" fwhm="0.000567" res="517053.0" algo="FTMS"/>
<pk mz="293.035936" i="5012202.0" sn="44.96" a="3029.28" fwhm="0.000610" res="480178.3" algo="FTMS"/>
<pk mz="293.054597" i="3889900.3" sn="34.34" a="2097.12" fwhm="0.000572" res="512396.3" algo="FTMS"/>
<pk mz="293.066652" i="2634989.8" sn="22.47" a="1409.18" fwhm="0.000576" res="509011.7" algo="FTMS"/>
<pk mz="293.069906" i="4215022.0" z="-1" sn="37.42" a="2254.73" fwhm="0.000553" res="529684.1" algo="FTMS" component_name="b" deconvoluted_molecular_mass="292.066939" deconvoluted_isotopic_mass="293.070327"/>
<pk mz="293.078833" i="2848751.0" sn="24.49" a="1402.23" fwhm="0.000537" res="545715.4" algo="FTMS"/>
<pk mz="293.079639" i="1697647.1" sn="13.59" a="798.64" fwhm="0.000591" res="495485.5" algo="FTMS"/>
<pk mz="293.103003" i="1104178.0" sn="7.98" a="509.39" fwhm="0.000582" res="503668.8" algo="FTMS"/>
<pk mz="293.106392" i="1001586.3" sn="7.01" a="416.89" fwhm="0.000541" res="542167.8" algo="FTMS"/>
<pk mz="293.109054" i="1015346.6" sn="7.14" a="366.38" fwhm="0.000557" res="526060.7" algo="FTMS"/>
<pk mz="293.114248" i="1441139.3" sn="11.17" a="813.01" fwhm="0.000719" res="407593.3" algo="FTMS"/>
<pk mz="293.116072" i="2979059.5" sn="25.72" a="1375.72" fwhm="0.000519" res="564294.6" algo="FTMS"/>
<pk mz="293.152575" i="1548983.8" sn="12.19" a="881.30" fwhm="0.000729" res="401859.2" algo="FTMS"/>
<pk mz="293.170542" i="1270138.0" sn="9.55" a="467.43" fwhm="0.000512" res="572366.0" algo="FTMS"/>
<pk mz="293.175781" i="55254268.0" sn="520.48" a="32597.22" fwhm="0.000565" res="518940.7" algo="FTMS"/>
<pk mz="293.179170" i="3496187.0" sn="30.62" a="1932.80" fwhm="0.000549" res="533912.3" algo="FTMS"/>
<pk mz="293.188873" i="2338812.0" sn="19.66" a="1157.45" fwhm="0.000560" res="523604.7" algo="FTMS"/>
<pk mz="293.206632" i="1542142.3" sn="12.12" a="655.65" fwhm="0.000513" res="571331.6" algo="FTMS"/>
<pk mz="294.025521" i="1799905.3" sn="14.56" a="832.67" fwhm="0.000547" res="537424.4" algo="FTMS"/>
<pk mz="294.061963" i="2468197.8" sn="20.89" a="1308.23" fwhm="0.000583" res="504449.7" algo="FTMS"/>
<pk mz="294.082151" i="215547248.0" z="-1" sn="2037.57" a="117400.93" fwhm="0.000545" res="539501.4" algo="FTMS" component_name="M" deconvoluted_molecular_mass="294.082555" deconvoluted_isotopic_mass="294.082574"/>
<pk mz="294.119474" i="1112044.8" sn="8.05" a="329.37" fwhm="0.000441" res="667372.5" algo="FTMS"/>
<pk mz="294.179194" i="9033076.0" sn="83.02" a="5223.61" fwhm="0.000576" res="510654.7" algo="FTMS"/>
<pk mz="295.009485" i="1753180.6" sn="14.12" a="814.14" fwhm="0.000556" res="530766.4" algo="FTMS"/>
<pk mz="295.045943" i="3646433.3" sn="32.04" a="1909.57" fwhm="0.000556" res="530343.0" algo="FTMS"/>
<pk mz="295.050021" i="1111009.8" sn="8.04" a="429.63" fwhm="0.000520" res="567489.3" algo="FTMS"/>
<pk mz="295.051684" i="1070370.0" sn="7.65" a="487.18" fwhm="0.000668" res="441747.6" algo="FTMS"/>
<pk mz="295.082253" i="2758118.0" sn="23.63" a="1338.30" fwhm="0.000539" res="546990.0" algo="FTMS"/>
<pk mz="295.085567" i="12094950.0" z="-1" sn="112.00" a="7456.11" fwhm="0.000597" res="494559.6" algo="FTMS" component_name="M" deconvoluted_molecular_mass="294.082555" deconvoluted_isotopic_mass="295.085993"/>
<pk mz="295.095395" i="2230503.5" sn="18.63" a="1126.31" fwhm="0.000552" res="534394.3" algo="FTMS"/>
<pk mz="295.118660" i="1466346.6" sn="11.40" a="638.03" fwhm="0.000502" res="588320.8" algo="FTMS"/>
<pk mz="295.122133" i="1009387.1" sn="7.08" a="310.18" fwhm="0.000458" res="644808.4" algo="FTMS"/>
<pk mz="295.131798" i="2043884.3" sn="16.87" a="955.43" fwhm="0.000548" res="538570.3" algo="FTMS"/>
<pk mz="295.155103" i="1155567.3" sn="8.46" a="553.26" fwhm="0.000695" res="424556.3" algo="FTMS"/>
<pk mz="295.168073" i="1286257.0" sn="9.70" a="483.04" fwhm="0.000506" res="582841.4" algo="FTMS"/>
<pk mz="295.182457" i="1122674.8" sn="8.15" a="442.33" fwhm="0.000566" res="521660.3" algo="FTMS"/>
<pk mz="295.191625" i="1142260.0" sn="8.33" a="472.31" fwhm="0.000613" res="481444.6" algo="FTMS"/>
<pk mz="295.430173" i="1090898.8" sn="7.85" a="571.82" fwhm="0.000746" res="395954.1" algo="FTMS"/>
<pk mz="296.086508" i="2300777.0" z="-1" sn="19.30" a="1121.24" fwhm="0.000559" res="529852.5" algo="FTMS" component_name="M" deconvoluted_molecular_mass="294.082555" deconvoluted_isotopic_mass="296.086937"/>
<pk mz="296.099929" i="1065834.9" sn="7.61" a="399.57" fwhm="0.000536" res="552907.3" algo="FTMS"/>
<pk mz="297.025284" i="2749928.0" sn="23.40" a="1416.98" fwhm="0.000565" res="525477.0" algo="FTMS"/>
<pk mz="297.061626" i="3154413.0" sn="27.21" a="1557.92" fwhm="0.000556" res="533878.9" algo="FTMS"/>
<pk mz="297.066299" i="1389293.6" sn="10.61" a="533.97" fwhm="0.000472" res="629047.2" algo="FTMS"/>
<pk mz="297.098021" i="3140338.0" sn="27.08" a="1719.90" fwhm="0.000587" res="506352.7" algo="FTMS"/>
<pk mz="297.111105" i="1083123.9" sn="7.72" a="458.22" fwhm="0.000604" res="492161.0" algo="FTMS"/>
<pk mz="297.134379" i="2979575.0" sn="25.56" a="1432.18" fwhm="0.000541" res="549359.3" algo="FTMS"/>
<pk mz="297.152921" i="43732728.0" sn="408.90" a="26388.05" fwhm="0.000576" res="515527.6" algo="FTMS"/>
<pk mz="297.170742" i="3198716.0" sn="27.63" a="1665.68" fwhm="0.000561" res="529735.1" algo="FTMS"/>
<pk mz="297.207142" i="2440449.0" sn="20.49" a="1464.00" fwhm="0.000668" res="445148.9" algo="FTMS"/>
<pk mz="297.243565" i="1010822.2" sn="7.04" a="287.83" fwhm="0.000438" res="678694.0" algo="FTMS"/>
<pk mz="298.032647" i="11022197.0" sn="101.21" a="6829.67" fwhm="0.000606" res="492013.1" algo="FTMS"/>
<pk mz="298.056814" i="1570168.4" sn="12.31" a="638.71" fwhm="0.000486" res="613232.4" algo="FTMS"/>
<pk mz="298.064939" i="2879865.5" sn="24.62" a="1712.40" fwhm="0.000628" res="474638.3" algo="FTMS"/>
<pk mz="298.156368" i="7188358.5" sn="65.15" a="4092.92" fwhm="0.000571" res="522280.1" algo="FTMS"/>
<pk mz="299.040843" i="2132230.5" sn="17.59" a="1042.68" fwhm="0.000581" res="514563.0" algo="FTMS"/>
<pk mz="299.068300" i="1547658.5" sn="12.09" a="688.19" fwhm="0.000586" res="510046.6" algo="FTMS"/>
<pk mz="299.077260" i="6948364.0" sn="62.89" a="4047.07" fwhm="0.000599" res="499319.8" algo="FTMS"/>
<pk mz="299.088393" i="1093389.5" sn="7.82" a="417.66" fwhm="0.000506" res="591154.1" algo="FTMS"/>
<pk mz="299.095844" i="2568974.5" sn="21.70" a="1320.75" fwhm="0.000565" res="529597.0" algo="FTMS"/>
<pk mz="299.113668" i="5234193.0" sn="46.77" a="2861.67" fwhm="0.000549" res="544593.4" algo="FTMS"/>
<pk mz="299.124814" i="2475282.8" sn="20.82" a="1349.21" fwhm="0.000585" res="511311.0" algo="FTMS"/>
<pk mz="299.148876" i="1950486.4" sn="15.88" a="986.85" fwhm="0.000543" res="551117.1" algo="FTMS"/>
<pk mz="299.150045" i="5605910.5" sn="50.27" a="3079.91" fwhm="0.000557" res="537518.3" algo="FTMS"/>
<pk mz="299.186414" i="6853660.0" sn="62.00" a="4008.69" fwhm="0.000606" res="493927.3" algo="FTMS"/>
<pk mz="299.222801" i="4398113.5" sn="38.90" a="2538.96" fwhm="0.000596" res="502062.9" algo="FTMS"/>
<pk mz="300.029744" i="4405914.0" sn="38.98" a="2381.17" fwhm="0.000575" res="521982.7" algo="FTMS"/>
<pk mz="300.044284" i="1028252.0" sn="7.20" a="342.33" fwhm="0.000460" res="651645.9" algo="FTMS"/>
<pk mz="300.071669" i="2817952.3" sn="24.04" a="1489.49" fwhm="0.000593" res="505919.2" algo="FTMS"/>
<pk mz="300.078302" i="1689249.1" sn="13.42" a="773.43" fwhm="0.000537" res="558625.6" algo="FTMS"/>
<pk mz="300.080650" i="1702049.5" sn="13.54" a="678.38" fwhm="0.000509" res="589036.6" algo="FTMS"/>
<pk mz="300.117037" i="1290791.0" sn="9.67" a="491.30" fwhm="0.000524" res="572456.8" algo="FTMS"/>
<pk mz="300.120170" i="1008551.5" sn="7.02" a="231.73" fwhm="0.000459" res="653525.5" algo="FTMS"/>
<pk mz="300.153302" i="1061420.5" sn="7.52" a="347.36" fwhm="0.000510" res="588787.7" algo="FTMS"/>
<pk mz="300.226204" i="1057335.6" sn="7.48" a="308.94" fwhm="0.000474" res="633551.7" algo="FTMS"/>
<pk mz="301.034439" i="1086643.9" sn="7.75" a="403.70" fwhm="0.000540" res="557672.2" algo="FTMS"/>
<pk mz="301.035312" i="1127348.0" sn="8.14" a="415.55" fwhm="0.000518" res="580879.2" algo="FTMS"/>
<pk mz="301.038576" i="32796980.0" sn="306.03" a="20363.63" fwhm="0.000606" res="496799.4" algo="FTMS"/>
<pk mz="301.047588" i="2419510.0" sn="20.29" a="1266.53" fwhm="0.000530" res="568254.4" algo="FTMS"/>
<pk mz="301.056507" i="1720759.3" sn="13.72" a="963.61" fwhm="0.000615" res="489848.4" algo="FTMS"/>
<pk mz="301.075651" i="1111930.3" sn="7.99" a="547.34" fwhm="0.000781" res="385594.2" algo="FTMS"/>
<pk mz="301.083948" i="4470587.5" sn="39.58" a="2470.71" fwhm="0.000593" res="507731.2" algo="FTMS"/>
<pk mz="301.092873" i="4647229.0" sn="41.24" a="2805.72" fwhm="0.000634" res="474694.8" algo="FTMS"/>
<pk mz="301.104047" i="1211582.6" sn="8.93" a="383.12" fwhm="0.000451" res="667911.9" algo="FTMS"/>
<pk mz="301.120314" i="1845057.3" sn="14.89" a="925.37" fwhm="0.000567" res="531041.9" algo="FTMS"/>
<pk mz="301.129296" i="10458435.0" sn="95.91" a="6425.18" fwhm="0.000612" res="491802.5" algo="FTMS"/>
<pk mz="301.140431" i="2063172.4" sn="16.94" a="977.77" fwhm="0.000555" res="542589.6" algo="FTMS"/>
<pk mz="301.165713" i="6823240.5" sn="61.71" a="3680.91" fwhm="0.000561" res="536853.5" algo="FTMS"/>
<pk mz="301.201154" i="1148237.9" sn="8.33" a="339.63" fwhm="0.000379" res="795198.3" algo="FTMS"/>
<pk mz="301.202069" i="10133838.0" sn="92.85" a="6084.49" fwhm="0.000593" res="507936.3" algo="FTMS"/>
<pk mz="301.238468" i="1067603.6" sn="7.57" a="394.40" fwhm="0.000516" res="583607.5" algo="FTMS"/>
<pk mz="302.030680" i="1032208.9" sn="7.19" a="465.21" fwhm="0.000624" res="483861.5" algo="FTMS"/>
<pk mz="302.041977" i="2506962.8" sn="20.98" a="1280.14" fwhm="0.000553" res="545756.6" algo="FTMS"/>
<pk mz="302.066146" i="34623960.0" sn="321.18" a="21937.85" fwhm="0.000606" res="498577.5" algo="FTMS"/>
<pk mz="302.087269" i="2233050.0" sn="18.42" a="1295.65" fwhm="0.000617" res="489332.0" algo="FTMS"/>
<pk mz="302.096188" i="1803355.4" sn="14.40" a="968.41" fwhm="0.000674" res="448138.9" algo="FTMS"/>
<pk mz="302.132627" i="1584225.3" sn="12.35" a="752.16" fwhm="0.000579" res="521491.9" algo="FTMS"/>
<pk mz="302.135744" i="1843681.8" sn="14.78" a="961.71" fwhm="0.000609" res="495862.1" algo="FTMS"/>
<pk mz="302.169018" i="1110759.0" sn="7.93" a="376.05" fwhm="0.000490" res="616109.2" algo="FTMS"/>
<pk mz="302.205430" i="1524716.9" sn="11.80" a="568.84" fwhm="0.000449" res="672514.2" algo="FTMS"/>
<pk mz="303.002908" i="2693742.3" sn="22.72" a="1359.84" fwhm="0.000560" res="541229.9" algo="FTMS"/>
<pk mz="303.014570" i="1498224.1" sn="11.55" a="575.88" fwhm="0.000472" res="641304.1" algo="FTMS"/>
<pk mz="303.035601" i="1060851.5" sn="7.46" a="481.82" fwhm="0.000665" res="455534.0" algo="FTMS"/>
<pk mz="303.050149" i="7609974.0" sn="68.67" a="4644.20" fwhm="0.000618" res="490540.5" algo="FTMS"/>
<pk mz="303.054280" i="1599094.6" sn="12.49" a="721.86" fwhm="0.000551" res="550242.5" algo="FTMS"/>
<pk mz="303.063266" i="2660216.0" sn="22.41" a="1388.47" fwhm="0.000584" res="519212.1" algo="FTMS"/>
<pk mz="303.069555" i="4018809.0" sn="35.11" a="2172.10" fwhm="0.000586" res="516846.2" algo="FTMS"/>
<pk mz="303.072164" i="1649785.5" sn="12.96" a="941.33" fwhm="0.000697" res="435087.9" algo="FTMS"/>
<pk mz="303.099625" i="11878014.0" sn="108.57" a="6830.33" fwhm="0.000587" res="515968.7" algo="FTMS"/>
<pk mz="303.108578" i="6038655.5" sn="53.99" a="3546.10" fwhm="0.000600" res="504974.6" algo="FTMS"/>
<pk mz="303.119736" i="1516161.4" sn="11.72" a="588.65" fwhm="0.000497" res="610470.6" algo="FTMS"/>
<pk mz="303.136873" i="1683332.1" sn="13.28" a="887.07" fwhm="0.000562" res="539507.5" algo="FTMS"/>
<pk mz="303.144984" i="6891141.5" sn="61.96" a="4185.84" fwhm="0.000612" res="495143.5" algo="FTMS"/>
<pk mz="303.173265" i="1360394.1" sn="10.26" a="605.25" fwhm="0.000585" res="518530.0" algo="FTMS"/>
<pk mz="303.181331" i="2698379.5" sn="22.77" a="1308.62" fwhm="0.000548" res="553506.6" algo="FTMS"/>
<pk mz="303.217724" i="6344849.5" sn="56.85" a="3978.68" fwhm="0.000618" res="490349.2" algo="FTMS"/>
<pk mz="304.046235" i="1735963.3" sn="13.77" a="924.49" fwhm="0.000651" res="466853.4" algo="FTMS"/>
<pk mz="304.063216" i="10329886.0" sn="94.10" a="6580.70" fwhm="0.000634" res="479792.7" algo="FTMS"/>
<pk mz="304.066584" i="12666655.0" sn="115.94" a="7835.54" fwhm="0.000601" res="505829.6" algo="FTMS"/>
<pk mz="304.075531" i="1368864.3" sn="10.34" a="532.40" fwhm="0.000532" res="571988.8" algo="FTMS"/>
<pk mz="304.082669" i="1195553.4" sn="8.72" a="707.51" fwhm="0.000768" res="396017.5" algo="FTMS"/>
<pk mz="304.102973" i="2239012.8" sn="18.47" a="1128.81" fwhm="0.000565" res="537799.8" algo="FTMS"/>
<pk mz="304.103770" i="2306085.0" sn="19.10" a="1102.97" fwhm="0.000564" res="538850.1" algo="FTMS"/>
<pk mz="304.111922" i="2020902.4" sn="16.43" a="932.63" fwhm="0.000520" res="584610.3" algo="FTMS"/>
<pk mz="304.148330" i="1756716.5" sn="13.96" a="796.91" fwhm="0.000553" res="550163.6" algo="FTMS"/>
<pk mz="304.221037" i="1522616.8" sn="11.77" a="847.58" fwhm="0.000700" res="434717.3" algo="FTMS"/>
<pk mz="304.881802" i="1083561.1" sn="7.67" a="387.30" fwhm="0.000511" res="596149.2" algo="FTMS"/>
<pk mz="305.028946" i="1023554.4" sn="7.11" a="317.82" fwhm="0.000481" res="634559.4" algo="FTMS"/>
<pk mz="305.030251" i="2797250.5" sn="23.69" a="1632.74" fwhm="0.000651" res="468661.3" algo="FTMS"/>
<pk mz="305.042533" i="5921732.5" sn="52.89" a="3421.44" fwhm="0.000599" res="509657.7" algo="FTMS"/>
<pk mz="305.047262" i="3214277.5" sn="27.58" a="1593.15" fwhm="0.000547" res="557866.9" algo="FTMS"/>
<pk mz="305.054580" i="1553094.8" sn="12.06" a="775.72" fwhm="0.000564" res="541186.3" algo="FTMS"/>
<pk mz="305.066616" i="2651336.8" sn="22.32" a="1352.92" fwhm="0.000553" res="551820.1" algo="FTMS"/>
<pk mz="305.069909" i="1755849.4" sn="13.95" a="894.25" fwhm="0.000583" res="523574.0" algo="FTMS"/>
<pk mz="305.078880" i="3129803.0" sn="26.79" a="1808.23" fwhm="0.000625" res="488331.6" algo="FTMS"/>
<pk mz="305.087868" i="1569612.5" sn="12.21" a="739.32" fwhm="0.000606" res="503818.6" algo="FTMS"/>
<pk mz="305.115223" i="15893457.0" sn="146.10" a="10395.85" fwhm="0.000632" res="482742.5" algo="FTMS"/>
<pk mz="305.124177" i="2394066.8" sn="19.92" a="1201.77" fwhm="0.000550" res="554637.0" algo="FTMS"/>
<pk mz="305.152545" i="1121111.6" sn="8.02" a="464.54" fwhm="0.000611" res="499818.9" algo="FTMS"/>
<pk mz="305.160473" i="1494873.0" sn="11.51" a="700.23" fwhm="0.000595" res="512573.1" algo="FTMS"/>
<pk mz="305.188831" i="5154782.0" sn="45.72" a="3029.82" fwhm="0.000626" res="487334.6" algo="FTMS"/>
<pk mz="305.999018" i="6204011.0" sn="55.53" a="3773.64" fwhm="0.000631" res="485280.6" algo="FTMS"/>
<pk mz="306.045793" i="3819635.3" sn="33.24" a="2294.42" fwhm="0.000652" res="469511.2" algo="FTMS"/>
<pk mz="306.082225" i="7522425.5" sn="67.85" a="4843.12" fwhm="0.000629" res="486407.7" algo="FTMS"/>
<pk mz="306.098249" i="1195772.5" sn="8.72" a="483.52" fwhm="0.000537" res="570307.6" algo="FTMS"/>
<pk mz="306.119414" i="1653120.3" sn="12.99" a="836.66" fwhm="0.000757" res="404420.8" algo="FTMS"/>
<pk mz="306.127495" i="1707393.6" sn="13.50" a="774.79" fwhm="0.000581" res="526691.3" algo="FTMS"/>
<pk mz="306.879810" i="1535623.3" sn="11.89" a="806.78" fwhm="0.000675" res="454350.5" algo="FTMS"/>
<pk mz="306.993521" i="2285595.8" sn="18.90" a="1152.17" fwhm="0.000587" res="522767.8" algo="FTMS"/>
<pk mz="307.009513" i="1558942.5" sn="12.11" a="786.79" fwhm="0.000648" res="473676.6" algo="FTMS"/>
<pk mz="307.040333" i="9157924.0" sn="83.14" a="5984.36" fwhm="0.000655" res="468616.6" algo="FTMS"/>
<pk mz="307.045898" i="3013925.0" sn="25.71" a="1769.29" fwhm="0.000647" res="474757.7" algo="FTMS"/>
<pk mz="307.070273" i="3006249.5" sn="25.64" a="1570.25" fwhm="0.000579" res="530219.8" algo="FTMS"/>
<pk mz="307.082275" i="1572395.6" sn="12.23" a="639.34" fwhm="0.000497" res="617600.9" algo="FTMS"/>
<pk mz="307.085619" i="1200556.1" sn="8.76" a="484.60" fwhm="0.000560" res="548074.5" algo="FTMS"/>
<pk mz="307.095383" i="2985774.0" sn="25.45" a="1530.09" fwhm="0.000563" res="545158.0" algo="FTMS"/>
<pk mz="307.131766" i="2108724.5" sn="17.14" a="1326.98" fwhm="0.000660" res="465169.2" algo="FTMS"/>
<pk mz="307.168117" i="1623355.0" sn="12.63" a="875.53" fwhm="0.000679" res="452650.2" algo="FTMS"/>
<pk mz="307.186021" i="1317950.3" sn="9.79" a="650.79" fwhm="0.000592" res="518688.7" algo="FTMS"/>
<pk mz="307.191461" i="1985727.3" sn="15.99" a="1201.20" fwhm="0.000722" res="425335.6" algo="FTMS"/>
<pk mz="307.204513" i="1894465.6" sn="15.15" a="880.47" fwhm="0.000572" res="537230.3" algo="FTMS"/>
<pk mz="307.582368" i="1049414.0" sn="7.30" a="442.01" fwhm="0.000600" res="512820.7" algo="FTMS"/>
<pk mz="307.996083" i="1962065.5" sn="15.77" a="1206.94" fwhm="0.000678" res="454306.0" algo="FTMS"/>
<pk mz="308.041186" i="1252313.8" sn="9.18" a="675.89" fwhm="0.000625" res="492802.7" algo="FTMS"/>
<pk mz="308.043668" i="1081434.1" sn="7.59" a="460.40" fwhm="0.000569" res="540912.1" algo="FTMS"/>
<pk mz="308.049235" i="1110747.3" sn="7.87" a="436.77" fwhm="0.000586" res="525386.1" algo="FTMS"/>
<pk mz="308.061476" i="7781853.5" sn="69.82" a="4953.19" fwhm="0.000615" res="501054.0" algo="FTMS"/>
<pk mz="308.077582" i="1059808.4" sn="7.39" a="380.99" fwhm="0.000512" res="601360.0" algo="FTMS"/>
<pk mz="308.097920" i="1160548.1" sn="8.33" a="497.55" fwhm="0.000770" res="400034.7" algo="FTMS"/>
<pk mz="308.991509" i="2230409.5" sn="18.26" a="1118.61" fwhm="0.000566" res="546014.2" algo="FTMS"/>
<pk mz="309.025180" i="2620815.8" sn="21.89" a="1570.36" fwhm="0.000639" res="483344.0" algo="FTMS"/>
<pk mz="309.061547" i="4312726.5" sn="37.60" a="2549.79" fwhm="0.000626" res="493806.3" algo="FTMS"/>
<pk mz="309.064852" i="1133207.3" sn="8.07" a="465.81" fwhm="0.000560" res="551527.7" algo="FTMS"/>
<pk mz="309.067107" i="1158423.8" sn="8.31" a="720.96" fwhm="0.000830" res="372523.1" algo="FTMS"/>
<pk mz="309.072812" i="1409048.8" sn="10.63" a="726.52" fwhm="0.000665" res="464476.9" algo="FTMS"/>
<pk mz="309.074645" i="1257369.1" sn="9.23" a="614.85" fwhm="0.000646" res="478750.1" algo="FTMS"/>
<pk mz="309.092528" i="1158812.5" sn="8.31" a="549.28" fwhm="0.000668" res="462878.3" algo="FTMS"/>
<pk mz="309.097961" i="2396829.5" sn="19.81" a="1479.99" fwhm="0.000699" res="442394.8" algo="FTMS"/>
<pk mz="309.101326" i="1347742.1" sn="10.07" a="527.69" fwhm="0.000547" res="565145.6" algo="FTMS"/>
<pk mz="309.111034" i="3535008.0" sn="30.38" a="2088.09" fwhm="0.000636" res="485839.1" algo="FTMS"/>
<pk mz="309.134435" i="1885092.3" sn="15.06" a="827.17" fwhm="0.000558" res="553800.8" algo="FTMS"/>
<pk mz="309.147393" i="1727910.8" sn="13.60" a="870.96" fwhm="0.000593" res="521478.6" algo="FTMS"/>
<pk mz="309.152994" i="1912743.8" sn="15.31" a="849.69" fwhm="0.000570" res="542533.5" algo="FTMS"/>
<pk mz="309.170747" i="2907307.0" sn="24.55" a="1675.35" fwhm="0.000604" res="511707.3" algo="FTMS"/>
<pk mz="309.174150" i="1633707.8" sn="12.72" a="590.93" fwhm="0.000464" res="665691.9" algo="FTMS"/>
<pk mz="309.207210" i="3777202.0" sn="32.63" a="2193.66" fwhm="0.000602" res="514008.3" algo="FTMS"/>
<pk mz="309.975574" i="1064387.0" sn="7.43" a="602.74" fwhm="0.000742" res="417669.2" algo="FTMS"/>
<pk mz="310.056859" i="1776978.5" sn="14.05" a="896.63" fwhm="0.000608" res="510134.7" algo="FTMS"/>
<pk mz="310.064945" i="1481812.1" sn="11.31" a="701.99" fwhm="0.000574" res="539953.2" algo="FTMS"/>
<pk mz="310.069917" i="2027093.0" sn="16.37" a="1037.08" fwhm="0.000617" res="502400.0" algo="FTMS"/>
<pk mz="311.040839" i="2634511.5" sn="22.01" a="1462.79" fwhm="0.000624" res="498266.8" algo="FTMS"/>
<pk mz="311.052001" i="1117073.8" sn="7.92" a="402.56" fwhm="0.000522" res="596293.7" algo="FTMS"/>
<pk mz="311.071651" i="1159445.6" sn="8.31" a="605.12" fwhm="0.000646" res="481586.4" algo="FTMS"/>
<pk mz="311.077252" i="4925462.5" sn="43.29" a="3316.56" fwhm="0.000701" res="443875.3" algo="FTMS"/>
<pk mz="311.090282" i="1432985.3" sn="10.85" a="747.56" fwhm="0.000673" res="462446.4" algo="FTMS"/>
<pk mz="311.108112" i="1674524.6" sn="13.10" a="797.43" fwhm="0.000567" res="548462.2" algo="FTMS"/>
<pk mz="311.113644" i="4440093.5" sn="38.78" a="2716.43" fwhm="0.000633" res="491808.9" algo="FTMS"/>
<pk mz="311.126701" i="1316256.3" sn="9.77" a="535.50" fwhm="0.000577" res="539010.6" algo="FTMS"/>
<pk mz="311.132301" i="1549601.4" sn="11.94" a="627.13" fwhm="0.000550" res="565717.7" algo="FTMS"/>
<pk mz="311.150049" i="4355621.0" sn="37.99" a="2620.13" fwhm="0.000623" res="499747.3" algo="FTMS"/>
<pk mz="311.156874" i="1500838.1" sn="11.48" a="706.65" fwhm="0.000584" res="532832.7" algo="FTMS"/>
<pk mz="311.162737" i="2452007.3" sn="20.32" a="1169.06" fwhm="0.000567" res="548771.1" algo="FTMS"/>
<pk mz="311.168542" i="285444128.0" z="-1" sn="2648.24" a="172115.41" fwhm="0.000615" res="506130.2" algo="FTMS" component_name="I" deconvoluted_molecular_mass="311.169025" deconvoluted_isotopic_mass="311.169016"/>
<pk mz="311.186441" i="3130923.8" sn="26.62" a="1764.85" fwhm="0.000614" res="506946.7" algo="FTMS"/>
<pk mz="311.222807" i="6136883.0" sn="54.53" a="3942.34" fwhm="0.000662" res="470466.7" algo="FTMS"/>
<pk mz="311.616122" i="1048319.7" sn="7.28" a="387.17" fwhm="0.000555" res="561854.5" algo="FTMS"/>
<pk mz="312.048320" i="15696085.0" sn="143.30" a="10457.08" fwhm="0.000664" res="469930.8" algo="FTMS"/>
<pk mz="312.072414" i="1369305.4" sn="10.26" a="600.43" fwhm="0.000558" res="559027.1" algo="FTMS"/>
<pk mz="312.080572" i="1472858.9" sn="11.22" a="913.91" fwhm="0.000862" res="361869.0" algo="FTMS"/>
<pk mz="312.093668" i="1068509.5" sn="7.47" a="312.92" fwhm="0.000557" res="560569.8" algo="FTMS"/>
<pk mz="312.130076" i="1768676.8" sn="13.97" a="800.27" fwhm="0.000646" res="483189.1" algo="FTMS"/>
<pk mz="312.153417" i="1151593.4" sn="8.24" a="515.33" fwhm="0.000602" res="518465.6" algo="FTMS"/>
<pk mz="312.168037" i="1395692.3" sn="10.51" a="576.07" fwhm="0.000545" res="572260.5" algo="FTMS"/>
<pk mz="312.171968" i="30722284.0" z="-1" sn="282.84" a="20203.02" fwhm="0.000642" res="486433.2" algo="FTMS" component_name="I" deconvoluted_molecular_mass="311.169025" deconvoluted_isotopic_mass="312.172445"/>
<pk mz="312.226288" i="1299191.8" sn="9.61" a="616.86" fwhm="0.000595" res="525075.2" algo="FTMS"/>
<pk mz="313.051644" i="1687708.0" sn="13.13" a="831.42" fwhm="0.000583" res="536905.7" algo="FTMS"/>
<pk mz="313.056459" i="5091229.0" sn="44.52" a="3518.26" fwhm="0.000712" res="439554.3" algo="FTMS"/>
<pk mz="313.092862" i="4932004.5" sn="43.05" a="3050.99" fwhm="0.000653" res="479781.0" algo="FTMS"/>
<pk mz="313.111562" i="1506600.0" sn="11.46" a="859.55" fwhm="0.000640" res="489326.7" algo="FTMS"/>
<pk mz="313.129287" i="7983531.5" sn="71.20" a="5292.34" fwhm="0.000676" res="463208.3" algo="FTMS"/>
<pk mz="313.140338" i="1312109.8" sn="9.66" a="720.08" fwhm="0.000707" res="442706.3" algo="FTMS"/>
<pk mz="313.157678" i="2108081.3" sn="17.00" a="1015.61" fwhm="0.000555" res="564589.6" algo="FTMS"/>
<pk mz="313.164468" i="7446962.5" sn="66.25" a="4816.70" fwhm="0.000658" res="475753.8" algo="FTMS"/>
<pk mz="313.165679" i="6174131.0" sn="54.51" a="3842.96" fwhm="0.000647" res="484275.0" algo="FTMS"/>
<pk mz="313.175355" i="2024884.8" z="-1" sn="16.24" a="1079.48" fwhm="0.000626" res="500003.0" algo="FTMS" component_name="I" deconvoluted_molecular_mass="311.169025" deconvoluted_isotopic_mass="313.175835"/>
<pk mz="313.202062" i="4639674.0" sn="40.36" a="2909.96" fwhm="0.000650" res="481573.5" algo="FTMS"/>
<pk mz="313.238455" i="6922689.5" sn="61.41" a="4318.14" fwhm="0.000640" res="489747.1" algo="FTMS"/>
<pk mz="314.045377" i="4925540.5" sn="42.99" a="3086.53" fwhm="0.000648" res="484766.1" algo="FTMS"/>
<pk mz="314.059919" i="1646439.6" sn="12.74" a="840.79" fwhm="0.000621" res="505564.7" algo="FTMS"/>
<pk mz="314.088075" i="1613549.4" sn="12.44" a="984.63" fwhm="0.000849" res="370084.6" algo="FTMS"/>
<pk mz="314.096445" i="1245935.0" sn="9.05" a="520.33" fwhm="0.000619" res="507389.3" algo="FTMS"/>
<pk mz="314.132654" i="1484150.4" sn="11.25" a="882.12" fwhm="0.000680" res="461816.7" algo="FTMS"/>
<pk mz="314.160981" i="1164924.1" sn="8.30" a="683.22" fwhm="0.000725" res="433518.3" algo="FTMS"/>
<pk mz="314.169021" i="1165181.9" sn="8.30" a="434.95" fwhm="0.000515" res="609726.5" algo="FTMS"/>
<pk mz="315.035738" i="1267247.6" sn="9.24" a="763.65" fwhm="0.000723" res="435849.2" algo="FTMS"/>
<pk mz="315.054270" i="2566451.5" sn="21.23" a="1463.96" fwhm="0.000659" res="477735.4" algo="FTMS"/>
<pk mz="315.062172" i="1128501.1" sn="7.96" a="497.55" fwhm="0.000609" res="517187.5" algo="FTMS"/>
<pk mz="315.063144" i="1301301.3" sn="9.56" a="511.76" fwhm="0.000543" res="580044.1" algo="FTMS"/>
<pk mz="315.072212" i="2240567.3" sn="18.22" a="1351.60" fwhm="0.000685" res="459657.2" algo="FTMS"/>
<pk mz="315.083394" i="1078457.5" sn="7.50" a="491.85" fwhm="0.000643" res="490318.2" algo="FTMS"/>
<pk mz="315.099657" i="2896700.8" sn="24.27" a="1876.06" fwhm="0.000715" res="440797.1" algo="FTMS"/>
<pk mz="315.108511" i="7061310.5" sn="62.69" a="4575.39" fwhm="0.000670" res="470553.0" algo="FTMS"/>
<pk mz="315.119569" i="1403457.0" sn="10.50" a="645.57" fwhm="0.000648" res="485968.4" algo="FTMS"/>
<pk mz="315.144930" i="9020230.0" sn="80.76" a="6142.34" fwhm="0.000685" res="460318.4" algo="FTMS"/>
<pk mz="315.181347" i="6396749.5" sn="56.56" a="4017.37" fwhm="0.000640" res="492112.9" algo="FTMS"/>
<pk mz="315.217699" i="5969237.0" sn="52.62" a="3718.12" fwhm="0.000645" res="488844.8" algo="FTMS"/>
<pk mz="315.254091" i="1303004.8" sn="9.57" a="676.07" fwhm="0.000686" res="459504.6" algo="FTMS"/>
<pk mz="316.046200" i="1050689.8" sn="7.25" a="551.94" fwhm="0.000678" res="465931.0" algo="FTMS"/>
<pk mz="316.075609" i="1097223.9" sn="7.67" a="347.78" fwhm="0.000595" res="531330.5" algo="FTMS"/>
<pk mz="316.111787" i="1060879.5" sn="7.34" a="436.12" fwhm="0.000552" res="572315.0" algo="FTMS"/>
<pk mz="316.148248" i="1737239.1" sn="13.58" a="937.05" fwhm="0.000647" res="488993.7" algo="FTMS"/>
<pk mz="316.151387" i="3199511.8" sn="27.07" a="1992.99" fwhm="0.000641" res="492886.0" algo="FTMS"/>
<pk mz="316.184633" i="1487134.8" sn="11.27" a="550.91" fwhm="0.000547" res="578332.6" algo="FTMS"/>
<pk mz="316.221036" i="1594918.4" sn="12.26" a="786.08" fwhm="0.000610" res="518098.5" algo="FTMS"/>
<pk mz="317.030278" i="1726673.1" sn="13.48" a="929.81" fwhm="0.000639" res="496428.8" algo="FTMS"/>
<pk mz="317.033471" i="1569105.9" sn="12.03" a="840.28" fwhm="0.000680" res="466025.2" algo="FTMS"/>
<pk mz="317.041513" i="1178835.5" sn="8.43" a="599.50" fwhm="0.000701" res="452495.8" algo="FTMS"/>
<pk mz="317.078870" i="3030491.5" sn="25.50" a="2006.07" fwhm="0.000679" res="467134.6" algo="FTMS"/>
<pk mz="317.087870" i="2318301.3" sn="18.94" a="1143.93" fwhm="0.000585" res="542375.9" algo="FTMS"/>
<pk mz="317.115194" i="4206307.0" sn="36.35" a="2847.20" fwhm="0.000678" res="467499.7" algo="FTMS"/>
<pk mz="317.124162" i="6688997.0" sn="59.25" a="4668.63" fwhm="0.000698" res="454393.5" algo="FTMS"/>
<pk mz="317.135430" i="1073383.5" sn="7.45" a="370.31" fwhm="0.000478" res="663393.6" algo="FTMS"/>
<pk mz="317.139505" i="1206504.4" sn="8.68" a="503.22" fwhm="0.000548" res="578906.1" algo="FTMS"/>
<pk mz="317.143536" i="1051241.1" sn="7.25" a="425.33" fwhm="0.000583" res="544322.7" algo="FTMS"/>
<pk mz="317.152502" i="1041003.1" sn="7.15" a="471.76" fwhm="0.000718" res="441997.9" algo="FTMS"/>
<pk mz="317.160556" i="5471981.0" sn="48.02" a="3824.34" fwhm="0.000691" res="458821.9" algo="FTMS"/>
<pk mz="317.189021" i="1109106.9" sn="7.78" a="504.49" fwhm="0.000631" res="502363.3" algo="FTMS"/>
<pk mz="317.196939" i="3175156.5" sn="26.84" a="1946.22" fwhm="0.000663" res="478417.3" algo="FTMS"/>
<pk mz="317.233377" i="3050236.3" sn="25.69" a="1733.85" fwhm="0.000629" res="504608.7" algo="FTMS"/>
<pk mz="318.045772" i="9108906.0" sn="81.57" a="6638.32" fwhm="0.000732" res="434231.9" algo="FTMS"/>
<pk mz="318.061112" i="8228269.5" sn="73.45" a="5991.27" fwhm="0.000711" res="447281.2" algo="FTMS"/>
<pk mz="318.082213" i="4268466.0" sn="36.92" a="2988.55" fwhm="0.000707" res="450012.0" algo="FTMS"/>
<pk mz="318.109531" i="1273783.8" sn="9.30" a="572.77" fwhm="0.000617" res="515431.3" algo="FTMS"/>
<pk mz="318.119413" i="2085817.9" sn="16.79" a="1227.57" fwhm="0.000789" res="403287.7" algo="FTMS"/>
<pk mz="318.127504" i="1861307.6" sn="14.72" a="1023.65" fwhm="0.000665" res="478514.7" algo="FTMS"/>
<pk mz="318.155762" i="1158721.6" sn="8.24" a="400.22" fwhm="0.000511" res="623098.4" algo="FTMS"/>
<pk mz="318.163914" i="1480643.4" sn="11.21" a="694.96" fwhm="0.000568" res="560175.3" algo="FTMS"/>
<pk mz="319.009611" i="1197050.4" sn="8.53" a="586.89" fwhm="0.000727" res="438892.9" algo="FTMS"/>
<pk mz="319.028863" i="1035838.6" sn="7.05" a="557.17" fwhm="0.000737" res="432862.0" algo="FTMS"/>
<pk mz="319.036673" i="7187072.5" sn="63.40" a="5040.05" fwhm="0.000716" res="445379.4" algo="FTMS"/>
<pk mz="319.042924" i="7374465.5" sn="65.12" a="4296.47" fwhm="0.000604" res="528283.4" algo="FTMS"/>
<pk mz="319.049039" i="978062976.0" z="-1" sn="8956.87" a="635907.19" fwhm="0.000654" res="488205.4" algo="FTMS" component_name="D" deconvoluted_molecular_mass="319.049563" deconvoluted_isotopic_mass="319.049537"/>
<pk mz="319.058092" i="5069957.0" sn="44.01" a="3704.00" fwhm="0.000686" res="465145.7" algo="FTMS"/>
<pk mz="319.061314" i="1356933.6" sn="9.99" a="604.45" fwhm="0.000627" res="508590.4" algo="FTMS"/>
<pk mz="319.082337" i="1266698.3" sn="9.17" a="483.72" fwhm="0.000578" res="551684.0" algo="FTMS"/>
<pk mz="319.094562" i="4326541.0" sn="37.20" a="2863.80" fwhm="0.000708" res="450627.1" algo="FTMS"/>
<pk mz="319.103433" i="1461646.8" sn="10.95" a="617.91" fwhm="0.000609" res="524207.2" algo="FTMS"/>
<pk mz="319.122793" i="1096339.0" sn="7.61" a="675.58" fwhm="0.000830" res="384478.1" algo="FTMS"/>
<pk mz="319.130921" i="20833940.0" sn="188.41" a="15112.78" fwhm="0.000692" res="460947.9" algo="FTMS"/>
<pk mz="319.139886" i="2691478.8" sn="22.22" a="1431.03" fwhm="0.000624" res="511409.6" algo="FTMS"/>
<pk mz="319.167998" i="2258844.8" sn="18.26" a="1543.33" fwhm="0.000759" res="420741.9" algo="FTMS"/>
<pk mz="319.176258" i="1099166.6" sn="7.63" a="379.73" fwhm="0.000518" res="616655.2" algo="FTMS"/>
<pk mz="319.204522" i="3324068.8" sn="28.01" a="2061.97" fwhm="0.000693" res="460927.9" algo="FTMS"/>
<pk mz="319.240962" i="6365869.0" sn="55.88" a="4596.41" fwhm="0.000721" res="443002.2" algo="FTMS"/>
<pk mz="320.014581" i="8923990.0" sn="79.31" a="6240.66" fwhm="0.000712" res="449293.2" algo="FTMS"/>
<pk mz="320.052484" i="49901408.0" z="-1" sn="454.67" a="35640.17" fwhm="0.000691" res="462917.1" algo="FTMS" component_name="D" deconvoluted_molecular_mass="319.049563" deconvoluted_isotopic_mass="320.052985"/>
<pk mz="320.058018" i="2677855.8" sn="22.09" a="1556.73" fwhm="0.000657" res="486868.1" algo="FTMS"/>
<pk mz="320.061444" i="2149728.5" sn="17.25" a="1409.03" fwhm="0.000721" res="443639.6" algo="FTMS"/>
<pk mz="320.097863" i="2915176.5" sn="24.27" a="1949.66" fwhm="0.000694" res="461181.2" algo="FTMS"/>
<pk mz="320.135060" i="3050864.8" sn="25.51" a="2083.98" fwhm="0.000895" res="357695.4" algo="FTMS"/>
<pk mz="320.244288" i="1618056.9" sn="12.38" a="823.54" fwhm="0.000626" res="511884.2" algo="FTMS"/>
<pk mz="320.972792" i="1283370.1" sn="9.32" a="646.26" fwhm="0.000689" res="465829.3" algo="FTMS"/>
<pk mz="321.009142" i="9415730.0" sn="83.81" a="6720.27" fwhm="0.000693" res="463136.1" algo="FTMS"/>
<pk mz="321.025205" i="2140469.8" sn="17.17" a="1170.61" fwhm="0.000634" res="506449.3" algo="FTMS"/>
<pk mz="321.053436" i="9756732.0" sn="86.93" a="6985.63" fwhm="0.000706" res="454970.9" algo="FTMS"/>
<pk mz="321.055966" i="4245052.5" z="-1" sn="36.45" a="2900.39" fwhm="0.000723" res="444118.1" algo="FTMS" component_name="D" deconvoluted_molecular_mass="319.049563" deconvoluted_isotopic_mass="321.056470"/>
<pk mz="321.061443" i="2697534.0" sn="22.27" a="1680.74" fwhm="0.000715" res="448828.1" algo="FTMS"/>
<pk mz="321.064819" i="2967614.8" sn="24.74" a="1784.58" fwhm="0.000648" res="495139.9" algo="FTMS"/>
<pk mz="321.072709" i="1058752.4" sn="7.26" a="432.98" fwhm="0.000561" res="572446.4" algo="FTMS"/>
<pk mz="321.074768" i="1129664.9" sn="7.91" a="392.80" fwhm="0.000532" res="603581.3" algo="FTMS"/>
<pk mz="321.098107" i="1278790.0" sn="9.27" a="757.96" fwhm="0.000792" res="405191.2" algo="FTMS"/>
<pk mz="321.110932" i="3004489.0" sn="25.08" a="2787.22" fwhm="0.000881" res="364286.7" algo="FTMS"/>
<pk mz="321.134377" i="1134926.1" sn="7.96" a="508.99" fwhm="0.000567" res="566354.6" algo="FTMS"/>
<pk mz="321.147402" i="2837073.0" sn="23.55" a="1879.01" fwhm="0.000724" res="443654.8" algo="FTMS"/>
<pk mz="321.183838" i="7482457.0" sn="66.10" a="5097.72" fwhm="0.000691" res="464537.8" algo="FTMS"/>
<pk mz="321.210467" i="1404255.1" sn="10.42" a="649.59" fwhm="0.000576" res="557483.1" algo="FTMS"/>
<pk mz="321.220294" i="1050593.3" sn="7.18" a="329.61" fwhm="0.000464" res="691787.8" algo="FTMS"/>
<pk mz="321.237947" i="2032485.3" sn="16.18" a="1293.55" fwhm="0.000735" res="436892.8" algo="FTMS"/>
<pk mz="322.011663" i="3200530.5" sn="26.88" a="2359.56" fwhm="0.000791" res="407124.2" algo="FTMS"/>
<pk mz="322.020576" i="1054228.5" sn="7.22" a="418.01" fwhm="0.000553" res="581924.1" algo="FTMS"/>
<pk mz="322.056912" i="2758684.5" sn="22.83" a="1886.86" fwhm="0.000723" res="445423.3" algo="FTMS"/>
<pk mz="322.065004" i="1629982.5" sn="12.49" a="738.82" fwhm="0.000568" res="567400.3" algo="FTMS"/>
<pk mz="322.077119" i="4118817.3" sn="35.29" a="2696.65" fwhm="0.000654" res="492172.8" algo="FTMS"/>
<pk mz="322.106280" i="2262567.8" sn="18.28" a="1190.34" fwhm="0.000617" res="521980.8" algo="FTMS"/>
<pk mz="322.114239" i="1179049.5" sn="8.36" a="660.05" fwhm="0.000833" res="386673.7" algo="FTMS"/>
<pk mz="322.187265" i="1493050.0" sn="11.24" a="830.21" fwhm="0.000797" res="404126.4" algo="FTMS"/>
<pk mz="323.007105" i="8764915.0" sn="77.85" a="6246.43" fwhm="0.000696" res="463953.3" algo="FTMS"/>
<pk mz="323.037678" i="2531834.3" sn="20.75" a="1571.65" fwhm="0.000699" res="461862.1" algo="FTMS"/>
<pk mz="323.040858" i="3124219.0" sn="26.18" a="2110.40" fwhm="0.000714" res="452353.3" algo="FTMS"/>
<pk mz="323.060089" i="1069823.4" sn="7.36" a="451.96" fwhm="0.000619" res="521717.2" algo="FTMS"/>
<pk mz="323.068363" i="1410305.3" sn="10.48" a="554.73" fwhm="0.000549" res="588671.8" algo="FTMS"/>
<pk mz="323.077293" i="3338755.3" sn="28.14" a="2222.88" fwhm="0.000733" res="440522.4" algo="FTMS"/>
<pk mz="323.088517" i="1177093.9" sn="8.34" a="580.51" fwhm="0.000691" res="467548.5" algo="FTMS"/>
<pk mz="323.090300" i="2585606.3" sn="21.24" a="1546.14" fwhm="0.000700" res="461885.3" algo="FTMS"/>
<pk mz="323.113689" i="1722891.5" sn="13.34" a="891.23" fwhm="0.000679" res="475775.6" algo="FTMS"/>
<pk mz="323.117076" i="1315980.4" sn="9.61" a="520.29" fwhm="0.000580" res="557238.7" algo="FTMS"/>
<pk mz="323.126680" i="2780174.5" sn="23.02" a="2000.30" fwhm="0.000763" res="423504.0" algo="FTMS"/>
<pk mz="323.149970" i="1286419.8" sn="9.34" a="480.64" fwhm="0.000512" res="630581.1" algo="FTMS"/>
<pk mz="323.163049" i="2419990.8" sn="19.72" a="1579.20" fwhm="0.000738" res="437943.3" algo="FTMS"/>
<pk mz="323.168694" i="1703832.0" sn="13.16" a="852.30" fwhm="0.000657" res="491646.0" algo="FTMS"/>
<pk mz="323.180808" i="2325274.8" sn="18.86" a="1232.12" fwhm="0.000628" res="514907.5" algo="FTMS"/>
<pk mz="323.186375" i="2077468.1" sn="16.59" a="1274.12" fwhm="0.000686" res="471320.3" algo="FTMS"/>
<pk mz="323.199445" i="3483167.0" sn="29.46" a="2256.84" fwhm="0.000710" res="455351.8" algo="FTMS"/>
<pk mz="324.010482" i="1305304.3" sn="9.51" a="583.87" fwhm="0.000576" res="562055.6" algo="FTMS"/>
<pk mz="324.044189" i="1057760.0" sn="7.24" a="398.50" fwhm="0.000512" res="632538.3" algo="FTMS"/>
<pk mz="324.072474" i="1693798.5" sn="13.07" a="1028.06" fwhm="0.000728" res="445029.5" algo="FTMS"/>
<pk mz="324.080555" i="1227240.3" sn="8.80" a="529.69" fwhm="0.000612" res="529450.5" algo="FTMS"/>
<pk mz="324.085549" i="1341673.5" sn="9.84" a="675.56" fwhm="0.000610" res="531121.3" algo="FTMS"/>
<pk mz="324.103400" i="1220333.5" sn="8.73" a="629.14" fwhm="0.000666" res="486677.3" algo="FTMS"/>
<pk mz="324.109034" i="1342190.9" sn="9.85" a="586.39" fwhm="0.000584" res="554955.1" algo="FTMS"/>
<pk mz="325.020099" i="1867840.8" sn="14.56" a="1252.98" fwhm="0.000795" res="408967.2" algo="FTMS"/>
<pk mz="325.051651" i="1534024.0" sn="11.52" a="915.46" fwhm="0.000709" res="458776.6" algo="FTMS"/>
<pk mz="325.056429" i="4037577.0" sn="34.29" a="2666.28" fwhm="0.000714" res="455506.8" algo="FTMS"/>
<pk mz="325.092940" i="3911633.5" sn="33.15" a="2668.45" fwhm="0.000675" res="481461.0" algo="FTMS"/>
<pk mz="325.104113" i="1344468.1" sn="9.80" a="676.27" fwhm="0.000618" res="526021.8" algo="FTMS"/>
<pk mz="325.105990" i="1874900.5" sn="14.62" a="1223.83" fwhm="0.000738" res="440608.6" algo="FTMS"/>
<pk mz="325.129335" i="2806234.0" sn="23.09" a="1581.57" fwhm="0.000625" res="520254.9" algo="FTMS"/>
<pk mz="325.140487" i="1040732.6" sn="7.04" a="420.54" fwhm="0.000582" res="558783.3" algo="FTMS"/>
<pk mz="325.142308" i="1941213.0" sn="15.22" a="1045.38" fwhm="0.000656" res="495343.8" algo="FTMS"/>
<pk mz="325.147871" i="1800670.3" sn="13.95" a="1491.20" fwhm="0.000949" res="342551.1" algo="FTMS"/>
<pk mz="325.160057" i="1181281.1" sn="8.31" a="505.51" fwhm="0.000595" res="546339.7" algo="FTMS"/>
<pk mz="325.165614" i="2216674.3" sn="17.73" a="1321.80" fwhm="0.000665" res="488824.1" algo="FTMS"/>
<pk mz="325.171501" i="1152291.8" sn="8.05" a="639.80" fwhm="0.000810" res="401208.6" algo="FTMS"/>
<pk mz="325.177886" i="2167013.3" sn="17.28" a="1051.80" fwhm="0.000568" res="572116.1" algo="FTMS"/>
<pk mz="325.184266" i="289936352.0" z="-1" sn="2634.54" a="194408.19" fwhm="0.000673" res="483310.7" algo="FTMS" component_name="H" deconvoluted_molecular_mass="325.184789" deconvoluted_isotopic_mass="325.184783"/>
<pk mz="325.196511" i="1878121.5" sn="14.65" a="1252.37" fwhm="0.000784" res="414835.3" algo="FTMS"/>
<pk mz="325.201994" i="5170155.0" sn="44.59" a="3662.64" fwhm="0.000714" res="455741.5" algo="FTMS"/>
<pk mz="326.059799" i="1130418.3" sn="7.85" a="443.86" fwhm="0.000641" res="508953.9" algo="FTMS"/>
<pk mz="326.183686" i="1508047.1" sn="11.28" a="619.43" fwhm="0.000563" res="579059.2" algo="FTMS"/>
<pk mz="326.187661" i="36558032.0" z="-1" sn="330.06" a="26910.61" fwhm="0.000711" res="459010.1" algo="FTMS" component_name="H" deconvoluted_molecular_mass="325.184789" deconvoluted_isotopic_mass="326.188181"/>
<pk mz="326.205431" i="1454036.3" sn="10.79" a="757.86" fwhm="0.000653" res="499635.7" algo="FTMS"/>
<pk mz="327.014667" i="1283857.9" sn="9.24" a="697.63" fwhm="0.000665" res="491576.2" algo="FTMS"/>
<pk mz="327.035776" i="1792406.8" sn="13.87" a="1024.87" fwhm="0.000652" res="501350.0" algo="FTMS"/>
<pk mz="327.072161" i="3427487.3" sn="28.74" a="2497.62" fwhm="0.000743" res="440026.8" algo="FTMS"/>
<pk mz="327.108528" i="5267368.0" sn="45.47" a="3669.38" fwhm="0.000720" res="454584.4" algo="FTMS"/>
<pk mz="327.121606" i="1195691.0" sn="8.44" a="635.73" fwhm="0.000759" res="430898.3" algo="FTMS"/>
<pk mz="327.144941" i="6743472.5" sn="58.90" a="4655.64" fwhm="0.000709" res="461599.0" algo="FTMS"/>
<pk mz="327.156185" i="1792435.1" sn="13.87" a="920.72" fwhm="0.000593" res="551557.9" algo="FTMS"/>
<pk mz="327.163472" i="3014068.8" sn="24.98" a="1867.65" fwhm="0.000701" res="466455.2" algo="FTMS"/>
<pk mz="327.180037" i="7582137.0" sn="66.52" a="5368.79" fwhm="0.000708" res="462035.5" algo="FTMS"/>
<pk mz="327.181271" i="4088761.0" sn="34.75" a="2713.66" fwhm="0.000726" res="450687.2" algo="FTMS"/>
<pk mz="327.188895" i="1081786.9" sn="7.40" a="470.28" fwhm="0.000667" res="490675.3" algo="FTMS"/>
<pk mz="327.190979" i="3027387.3" z="-1" sn="25.10" a="1865.33" fwhm="0.000664" res="492808.7" algo="FTMS" component_name="H" deconvoluted_molecular_mass="325.184789" deconvoluted_isotopic_mass="327.191503"/>
<pk mz="327.217634" i="15330754.0" sn="137.00" a="11393.48" fwhm="0.000736" res="444385.4" algo="FTMS"/>
<pk mz="327.980904" i="1600885.9" sn="12.12" a="834.42" fwhm="0.000623" res="526655.2" algo="FTMS"/>
<pk mz="328.039111" i="3333251.8" sn="27.88" a="2056.60" fwhm="0.000688" res="476595.0" algo="FTMS"/>
<pk mz="328.075588" i="1926540.3" sn="15.09" a="984.25" fwhm="0.000583" res="563011.1" algo="FTMS"/>
<pk mz="328.080444" i="1368973.4" sn="10.01" a="576.21" fwhm="0.000596" res="550077.6" algo="FTMS"/>
<pk mz="328.111936" i="1210900.9" sn="8.58" a="730.64" fwhm="0.000728" res="450613.9" algo="FTMS"/>
<pk mz="328.148298" i="1376669.5" sn="10.08" a="639.20" fwhm="0.000639" res="513745.8" algo="FTMS"/>
<pk mz="328.151334" i="1800606.3" sn="13.94" a="1001.05" fwhm="0.000713" res="460325.9" algo="FTMS"/>
<pk mz="328.183461" i="1540261.9" sn="11.57" a="815.12" fwhm="0.000657" res="499300.9" algo="FTMS"/>
<pk mz="328.187706" i="1125798.9" sn="7.80" a="501.33" fwhm="0.000568" res="577324.3" algo="FTMS"/>
<pk mz="328.221080" i="2969262.8" sn="24.57" a="1984.77" fwhm="0.000724" res="453522.8" algo="FTMS"/>
<pk mz="329.030116" i="1358447.3" sn="9.92" a="677.59" fwhm="0.000639" res="514990.8" algo="FTMS"/>
<pk mz="329.051478" i="2159476.3" sn="17.20" a="1310.42" fwhm="0.000711" res="462809.7" algo="FTMS"/>
<pk mz="329.078747" i="1051258.9" sn="7.12" a="427.76" fwhm="0.000568" res="579106.7" algo="FTMS"/>
<pk mz="329.087826" i="5186941.0" sn="44.74" a="3553.10" fwhm="0.000706" res="465811.6" algo="FTMS"/>
<pk mz="329.099085" i="1072895.6" sn="7.32" a="467.70" fwhm="0.000591" res="556891.0" algo="FTMS"/>
<pk mz="329.107158" i="1927041.6" sn="15.09" a="1130.45" fwhm="0.000708" res="465043.6" algo="FTMS"/>
<pk mz="329.124138" i="7666565.5" sn="67.29" a="5738.89" fwhm="0.000736" res="447251.3" algo="FTMS"/>
<pk mz="329.152547" i="62248844.0" z="-1" sn="563.71" a="45485.69" fwhm="0.000704" res="467448.3" algo="FTMS" component_name="a" deconvoluted_molecular_mass="329.153059" deconvoluted_isotopic_mass="329.153076"/>
<pk mz="329.160582" i="11466638.0" sn="101.85" a="8410.11" fwhm="0.000719" res="457700.4" algo="FTMS"/>
<pk mz="329.188922" i="1889941.1" sn="14.75" a="1061.83" fwhm="0.000666" res="494597.9" algo="FTMS"/>
<pk mz="329.197046" i="5768087.0" sn="50.02" a="3947.61" fwhm="0.000703" res="468158.7" algo="FTMS"/>
<pk mz="329.233364" i="28477344.0" sn="256.56" a="21535.56" fwhm="0.000728" res="452488.4" algo="FTMS"/>
<pk mz="330.025467" i="1265245.5" sn="9.07" a="733.79" fwhm="0.000735" res="448980.5" algo="FTMS"/>
<pk mz="330.058861" i="1556325.5" sn="11.71" a="791.28" fwhm="0.000647" res="510222.8" algo="FTMS"/>
<pk mz="330.082468" i="1141739.1" sn="7.94" a="1063.31" fwhm="0.001263" res="261402.7" algo="FTMS"/>
<pk mz="330.091221" i="1493357.3" sn="11.14" a="867.42" fwhm="0.000725" res="455192.1" algo="FTMS"/>
<pk mz="330.119388" i="1267572.0" sn="9.09" a="895.13" fwhm="0.000970" res="340331.7" algo="FTMS"/>
<pk mz="330.127518" i="2177910.0" sn="17.37" a="1259.47" fwhm="0.000686" res="481546.6" algo="FTMS"/>
<pk mz="330.130689" i="1283446.8" sn="9.23" a="712.55" fwhm="0.000761" res="433906.0" algo="FTMS"/>
<pk mz="330.155756" i="9569405.0" z="-1" sn="84.59" a="7318.68" fwhm="0.000767" res="430608.2" algo="FTMS" component_name="a" deconvoluted_molecular_mass="329.153059" deconvoluted_isotopic_mass="330.156289"/>
<pk mz="330.163864" i="2185342.8" sn="17.43" a="1275.80" fwhm="0.000638" res="517241.7" algo="FTMS"/>
<pk mz="330.167000" i="3147903.5" sn="26.19" a="1935.12" fwhm="0.000683" res="483609.7" algo="FTMS"/>
<pk mz="330.200226" i="1211527.5" sn="8.58" a="600.71" fwhm="0.000643" res="513267.3" algo="FTMS"/>
<pk mz="330.203470" i="1486472.3" sn="11.08" a="805.97" fwhm="0.000745" res="442994.9" algo="FTMS"/>
<pk mz="330.236741" i="5257360.0" sn="45.37" a="3782.25" fwhm="0.000724" res="456424.6" algo="FTMS"/>
<pk mz="331.045978" i="1623635.3" sn="12.23" a="1047.24" fwhm="0.000812" res="407732.2" algo="FTMS"/>
<pk mz="331.049200" i="2083924.0" sn="16.39" a="1225.64" fwhm="0.000690" res="479568.2" algo="FTMS"/>
<pk mz="331.057205" i="1158870.0" sn="8.04" a="559.01" fwhm="0.000697" res="475001.0" algo="FTMS"/>
<pk mz="331.067077" i="1611608.4" sn="12.12" a="900.33" fwhm="0.000683" res="484591.8" algo="FTMS"/>
<pk mz="331.082449" i="1934556.1" sn="15.04" a="1392.13" fwhm="0.000862" res="384215.4" algo="FTMS"/>
<pk mz="331.094529" i="4875103.0" sn="41.59" a="3828.91" fwhm="0.000789" res="419705.1" algo="FTMS"/>
<pk mz="331.103454" i="3659105.3" sn="30.61" a="2450.55" fwhm="0.000682" res="485630.2" algo="FTMS"/>
<pk mz="331.114700" i="2441316.0" sn="19.62" a="1596.41" fwhm="0.000710" res="466605.4" algo="FTMS"/>
<pk mz="331.139860" i="8549738.0" sn="74.76" a="5996.12" fwhm="0.000714" res="463461.6" algo="FTMS"/>
<pk mz="331.149519" i="16925036.0" sn="150.38" a="12970.06" fwhm="0.000750" res="441619.8" algo="FTMS"/>
<pk mz="331.176243" i="6118771.0" sn="52.82" a="4583.07" fwhm="0.000746" res="443744.8" algo="FTMS"/>
<pk mz="331.204453" i="3159673.5" sn="26.10" a="2203.33" fwhm="0.000779" res="425206.8" algo="FTMS"/>
<pk mz="331.212568" i="2400123.5" sn="19.24" a="1704.06" fwhm="0.000754" res="439319.0" algo="FTMS"/>
<pk mz="331.248982" i="4200836.5" sn="35.50" a="2989.44" fwhm="0.000756" res="437927.3" algo="FTMS"/>
<pk mz="332.041210" i="1319492.5" sn="9.49" a="579.54" fwhm="0.000552" res="601783.1" algo="FTMS"/>
<pk mz="332.061453" i="3793481.5" sn="31.82" a="2714.51" fwhm="0.000746" res="445063.1" algo="FTMS"/>
<pk mz="332.077650" i="1241933.4" sn="8.78" a="751.11" fwhm="0.000974" res="341028.2" algo="FTMS"/>
<pk mz="332.097910" i="3170642.3" sn="26.20" a="2231.59" fwhm="0.000782" res="424419.7" algo="FTMS"/>
<pk mz="332.106779" i="1626580.4" sn="12.26" a="1123.87" fwhm="0.000844" res="393361.9" algo="FTMS"/>
<pk mz="332.135167" i="1507931.3" sn="11.19" a="637.12" fwhm="0.000563" res="589531.6" algo="FTMS"/>
<pk mz="332.143253" i="1756253.3" sn="13.43" a="942.71" fwhm="0.000656" res="506059.1" algo="FTMS"/>
<pk mz="332.146360" i="1494878.0" sn="11.07" a="809.87" fwhm="0.000660" res="503478.5" algo="FTMS"/>
<pk mz="332.152947" i="3181663.5" sn="26.30" a="2002.51" fwhm="0.000711" res="467082.0" algo="FTMS"/>
<pk mz="332.179584" i="1134950.1" sn="7.82" a="440.33" fwhm="0.000521" res="637473.5" algo="FTMS"/>
<pk mz="333.025118" i="1843764.1" sn="14.22" a="994.00" fwhm="0.000669" res="497993.2" algo="FTMS"/>
<pk mz="333.051210" i="1329466.6" sn="9.57" a="716.12" fwhm="0.000724" res="459707.8" algo="FTMS"/>
<pk mz="333.058106" i="1826620.3" sn="14.06" a="888.67" fwhm="0.000591" res="563691.5" algo="FTMS"/>
<pk mz="333.064758" i="225188672.0" z="-1" sn="2030.61" a="158369.94" fwhm="0.000706" res="471735.8" algo="FTMS" component_name="J" deconvoluted_molecular_mass="333.065266" deconvoluted_isotopic_mass="333.065301"/>
<pk mz="333.073696" i="3398208.0" sn="28.25" a="3148.17" fwhm="0.000856" res="388894.5" algo="FTMS"/>
<pk mz="333.082588" i="1103554.3" sn="7.53" a="405.12" fwhm="0.000554" res="601584.0" algo="FTMS"/>
<pk mz="333.097971" i="1105350.0" sn="7.55" a="447.29" fwhm="0.000623" res="534957.8" algo="FTMS"/>
<pk mz="333.111027" i="11153225.0" sn="98.26" a="9013.29" fwhm="0.000986" res="337861.2" algo="FTMS"/>
<pk mz="333.119121" i="2117707.3" sn="16.69" a="1179.43" fwhm="0.000652" res="510842.4" algo="FTMS"/>
<pk mz="333.147352" i="1660370.1" sn="12.56" a="1031.43" fwhm="0.000875" res="380613.3" algo="FTMS"/>
<pk mz="333.155497" i="3559252.0" sn="29.70" a="2457.56" fwhm="0.000694" res="479770.4" algo="FTMS"/>
<pk mz="333.183771" i="1824859.0" sn="14.05" a="1042.88" fwhm="0.000705" res="472330.5" algo="FTMS"/>
<pk mz="333.191985" i="1358173.0" sn="9.83" a="736.06" fwhm="0.000723" res="460795.6" algo="FTMS"/>
<pk mz="333.201660" i="1128799.4" sn="7.76" a="531.22" fwhm="0.000652" res="511109.3" algo="FTMS"/>
<pk mz="333.220211" i="4103011.8" sn="34.61" a="2811.19" fwhm="0.000692" res="481492.3" algo="FTMS"/>
<pk mz="334.056844" i="3931696.8" sn="33.06" a="2814.18" fwhm="0.000769" res="434678.1" algo="FTMS"/>
<pk mz="334.068217" i="14357556.0" z="-1" sn="127.19" a="11000.58" fwhm="0.000762" res="438622.5" algo="FTMS" component_name="J" deconvoluted_molecular_mass="333.065266" deconvoluted_isotopic_mass="334.068763"/>
<pk mz="334.077234" i="2783798.0" sn="22.70" a="2334.68" fwhm="0.000891" res="374989.0" algo="FTMS"/>
<pk mz="334.114393" i="3653695.0" sn="30.55" a="2821.41" fwhm="0.000894" res="373807.9" algo="FTMS"/>
<pk mz="334.122570" i="1267521.0" sn="9.01" a="651.59" fwhm="0.000679" res="492345.9" algo="FTMS"/>
<pk mz="334.129701" i="1148994.8" sn="7.94" a="610.57" fwhm="0.000798" res="418777.5" algo="FTMS"/>
<pk mz="334.150716" i="1281607.9" sn="9.14" a="734.83" fwhm="0.000790" res="422796.9" algo="FTMS"/>
<pk mz="334.223613" i="1539161.9" sn="11.46" a="754.15" fwhm="0.000668" res="500049.9" algo="FTMS"/>
<pk mz="334.988393" i="4287766.0" sn="36.28" a="3178.57" fwhm="0.000762" res="439577.3" algo="FTMS"/>
<pk mz="335.004506" i="1636378.0" sn="12.34" a="987.40" fwhm="0.000732" res="457739.7" algo="FTMS"/>
<pk mz="335.029115" i="1694240.1" sn="12.86" a="1032.18" fwhm="0.000743" res="451093.1" algo="FTMS"/>
<pk mz="335.040844" i="2515491.0" sn="20.28" a="2069.58" fwhm="0.000895" res="374331.1" algo="FTMS"/>
<pk mz="335.044102" i="4910884.0" sn="41.90" a="3744.99" fwhm="0.000796" res="421171.8" algo="FTMS"/>
<pk mz="335.052045" i="2582053.8" sn="20.88" a="1754.21" fwhm="0.000757" res="442318.3" algo="FTMS"/>
<pk mz="335.069063" i="2808362.0" z="-1" sn="22.92" a="2136.83" fwhm="0.000796" res="421075.3" algo="FTMS" component_name="J" deconvoluted_molecular_mass="333.065266" deconvoluted_isotopic_mass="335.069612"/>
<pk mz="335.077245" i="2617644.0" sn="21.20" a="1800.67" fwhm="0.000783" res="428087.8" algo="FTMS"/>
<pk mz="335.080504" i="2266668.8" sn="18.03" a="1497.36" fwhm="0.000708" res="473484.3" algo="FTMS"/>
<pk mz="335.089420" i="3746351.0" sn="31.39" a="3344.52" fwhm="0.001033" res="324347.3" algo="FTMS"/>
<pk mz="335.108175" i="3344691.5" sn="27.76" a="2408.03" fwhm="0.000759" res="441409.5" algo="FTMS"/>
<pk mz="335.113622" i="2119733.0" sn="16.70" a="1470.33" fwhm="0.000783" res="427986.6" algo="FTMS"/>
<pk mz="335.126684" i="3598136.3" sn="30.05" a="2544.78" fwhm="0.000936" res="358035.4" algo="FTMS"/>
<pk mz="335.163057" i="2994497.3" sn="24.60" a="2159.51" fwhm="0.000792" res="422962.1" algo="FTMS"/>
<pk mz="335.171157" i="1851971.1" sn="14.29" a="1080.49" fwhm="0.000672" res="498561.7" algo="FTMS"/>
<pk mz="335.180940" i="1066821.5" sn="7.20" a="326.14" fwhm="0.000562" res="596115.4" algo="FTMS"/>
<pk mz="335.199491" i="4355402.0" sn="36.89" a="2997.76" fwhm="0.000726" res="461956.4" algo="FTMS"/>
<pk mz="335.217364" i="1371726.5" sn="9.95" a="641.20" fwhm="0.000625" res="536456.1" algo="FTMS"/>
<pk mz="336.036119" i="1413784.9" sn="10.33" a="795.47" fwhm="0.000747" res="449950.3" algo="FTMS"/>
<pk mz="336.044392" i="1319451.0" sn="9.48" a="772.98" fwhm="0.000715" res="469940.4" algo="FTMS"/>
<pk mz="336.056409" i="1963550.0" sn="15.29" a="1296.09" fwhm="0.000733" res="458744.7" algo="FTMS"/>
<pk mz="336.072456" i="1458209.9" z="-1" sn="10.73" a="716.91" fwhm="0.000590" res="569207.4" algo="FTMS" component_name="J" deconvoluted_molecular_mass="333.065266" deconvoluted_isotopic_mass="336.073008"/>
<pk mz="336.092848" i="2864679.0" sn="23.43" a="2267.80" fwhm="0.000834" res="402805.5" algo="FTMS"/>
<pk mz="336.130036" i="1901360.1" sn="14.73" a="1171.15" fwhm="0.000719" res="467791.8" algo="FTMS"/>
<pk mz="336.158303" i="1405239.1" sn="10.25" a="655.69" fwhm="0.000603" res="557174.6" algo="FTMS"/>
<pk mz="336.169354" i="1183033.9" sn="8.24" a="705.40" fwhm="0.000823" res="408699.4" algo="FTMS"/>
<pk mz="336.986341" i="4364548.5" sn="36.97" a="3213.58" fwhm="0.000766" res="439850.9" algo="FTMS"/>
<pk mz="337.020138" i="2316301.0" sn="18.47" a="1802.22" fwhm="0.000831" res="405413.5" algo="FTMS"/>
<pk mz="337.039497" i="1065873.8" sn="7.18" a="489.28" fwhm="0.000699" res="482364.4" algo="FTMS"/>
<pk mz="337.059727" i="132488984.0" z="-1" sn="1193.69" a="99359.88" fwhm="0.000726" res="464159.4" algo="FTMS" component_name="R" deconvoluted_molecular_mass="337.060253" deconvoluted_isotopic_mass="337.060283"/>
<pk mz="337.066479" i="1414168.5" sn="10.33" a="901.18" fwhm="0.000799" res="421946.6" algo="FTMS"/>
<pk mz="337.092937" i="2608671.0" sn="20.95" a="1809.22" fwhm="0.000761" res="443198.8" algo="FTMS"/>
<pk mz="337.104189" i="1139361.9" sn="7.79" a="503.45" fwhm="0.000667" res="505614.9" algo="FTMS"/>
<pk mz="337.105978" i="3383074.3" sn="27.88" a="2354.18" fwhm="0.000779" res="432909.2" algo="FTMS"/>
<pk mz="337.123749" i="1955110.8" sn="15.09" a="1246.73" fwhm="0.000761" res="443187.1" algo="FTMS"/>
<pk mz="337.129298" i="1885480.1" sn="14.47" a="1166.74" fwhm="0.000743" res="453996.4" algo="FTMS"/>
<pk mz="337.142357" i="3821867.3" sn="31.81" a="2680.76" fwhm="0.000751" res="448972.3" algo="FTMS"/>
<pk mz="337.160114" i="1151279.8" sn="7.89" a="626.98" fwhm="0.000791" res="426347.7" algo="FTMS"/>
<pk mz="337.165661" i="1080241.1" sn="7.26" a="637.82" fwhm="0.000788" res="427675.4" algo="FTMS"/>
<pk mz="337.178735" i="3817268.5" sn="31.77" a="2545.09" fwhm="0.000692" res="487001.9" algo="FTMS"/>
<pk mz="337.184306" i="1270325.8" sn="8.96" a="698.08" fwhm="0.000727" res="463940.2" algo="FTMS"/>
<pk mz="337.196491" i="1324472.8" sn="9.44" a="835.95" fwhm="0.000851" res="396100.6" algo="FTMS"/>
<pk mz="337.205419" i="2296635.0" sn="18.15" a="1481.04" fwhm="0.000745" res="452580.9" algo="FTMS"/>
<pk mz="337.215082" i="2316349.5" sn="18.33" a="1405.76" fwhm="0.000697" res="483929.6" algo="FTMS"/>
<pk mz="337.936308" i="1652977.0" sn="12.38" a="934.23" fwhm="0.000668" res="506148.2" algo="FTMS"/>
<pk mz="338.051746" i="1910285.8" sn="14.69" a="1074.79" fwhm="0.000696" res="485449.5" algo="FTMS"/>
<pk mz="338.059822" i="1422479.8" sn="10.32" a="806.04" fwhm="0.000693" res="487711.8" algo="FTMS"/>
<pk mz="338.063098" i="7407632.5" z="-1" sn="63.93" a="6090.94" fwhm="0.000829" res="407647.6" algo="FTMS" component_name="R" deconvoluted_molecular_mass="337.060253" deconvoluted_isotopic_mass="338.063657"/>
<pk mz="338.073182" i="1052307.1" sn="7.00" a="449.71" fwhm="0.000641" res="527739.2" algo="FTMS"/>
<pk mz="338.088158" i="1810966.9" sn="13.80" a="1082.25" fwhm="0.000733" res="461208.0" algo="FTMS"/>
<pk mz="338.109326" i="1155996.1" sn="7.93" a="526.32" fwhm="0.000591" res="571740.3" algo="FTMS"/>
<pk mz="338.144377" i="1128292.9" sn="7.68" a="756.58" fwhm="0.000948" res="356554.2" algo="FTMS"/>
<pk mz="338.887270" i="1754334.3" sn="13.29" a="1031.54" fwhm="0.000733" res="462049.8" algo="FTMS"/>
<pk mz="339.035779" i="2858243.5" sn="23.18" a="1778.38" fwhm="0.000677" res="500682.2" algo="FTMS"/>
<pk mz="339.064016" i="1841930.5" z="-1" sn="14.07" a="1102.50" fwhm="0.000723" res="469100.6" algo="FTMS" component_name="R" deconvoluted_molecular_mass="337.060253" deconvoluted_isotopic_mass="339.064578"/>
<pk mz="339.072161" i="4947212.5" sn="41.89" a="3531.11" fwhm="0.000767" res="441923.6" algo="FTMS"/>
<pk mz="339.083373" i="1610767.4" sn="12.00" a="925.35" fwhm="0.000729" res="465383.7" algo="FTMS"/>
<pk mz="339.108525" i="3533589.5" sn="29.23" a="2635.03" fwhm="0.000774" res="437946.5" algo="FTMS"/>
<pk mz="339.121613" i="2826265.0" sn="22.89" a="1869.60" fwhm="0.000759" res="446911.8" algo="FTMS"/>
<pk mz="339.139396" i="1293725.4" sn="9.16" a="660.10" fwhm="0.000670" res="506095.4" algo="FTMS"/>
<pk mz="339.144852" i="2750238.8" sn="22.21" a="1989.69" fwhm="0.000801" res="423427.0" algo="FTMS"/>
<pk mz="339.157898" i="1836834.0" sn="14.03" a="1137.07" fwhm="0.000717" res="472947.9" algo="FTMS"/>
<pk mz="339.163542" i="2595363.5" sn="20.82" a="1786.88" fwhm="0.000776" res="437085.7" algo="FTMS"/>
<pk mz="339.175946" i="1201702.5" sn="8.34" a="822.41" fwhm="0.001018" res="333290.0" algo="FTMS"/>
<pk mz="339.181322" i="2963239.8" sn="24.12" a="1949.14" fwhm="0.000726" res="467368.6" algo="FTMS"/>
<pk mz="339.192854" i="1406250.8" sn="10.17" a="714.43" fwhm="0.000618" res="549022.7" algo="FTMS"/>
<pk mz="339.194365" i="4026155.0" sn="33.64" a="2753.24" fwhm="0.000745" res="455171.0" algo="FTMS"/>
<pk mz="339.199885" i="118595888.0" z="-1" sn="1059.87" a="90803.36" fwhm="0.000743" res="456596.8" algo="FTMS" component_name="T" deconvoluted_molecular_mass="339.200459" deconvoluted_isotopic_mass="339.200447"/>
<pk mz="339.217627" i="1344560.9" sn="9.62" a="720.55" fwhm="0.000737" res="460097.2" algo="FTMS"/>
<pk mz="340.067364" i="1680901.6" sn="12.63" a="1247.05" fwhm="0.000820" res="414954.1" algo="FTMS"/>
<pk mz="340.075507" i="1765127.8" sn="13.38" a="1068.78" fwhm="0.000767" res="443436.7" algo="FTMS"/>
<pk mz="340.080503" i="1205129.0" sn="8.37" a="474.76" fwhm="0.000646" res="526543.4" algo="FTMS"/>
<pk mz="340.116762" i="1393938.0" sn="10.06" a="669.68" fwhm="0.000655" res="519114.5" algo="FTMS"/>
<pk mz="340.203300" i="18770472.0" z="-1" sn="165.71" a="15046.28" fwhm="0.000781" res="435738.4" algo="FTMS" component_name="T" deconvoluted_molecular_mass="339.200459" deconvoluted_isotopic_mass="340.203865"/>
<pk mz="340.885237" i="3861202.8" sn="32.16" a="2780.18" fwhm="0.000778" res="437972.7" algo="FTMS"/>
<pk mz="341.031139" i="5073143.5" sn="43.01" a="3971.20" fwhm="0.000811" res="420688.9" algo="FTMS"/>
<pk mz="341.051445" i="3550972.5" sn="29.38" a="2494.06" fwhm="0.000747" res="456427.5" algo="FTMS"/>
<pk mz="341.062731" i="1103359.4" sn="7.45" a="581.04" fwhm="0.000713" res="478682.3" algo="FTMS"/>
<pk mz="341.087806" i="4566789.5" sn="38.48" a="3775.14" fwhm="0.000841" res="405495.6" algo="FTMS"/>
<pk mz="341.124166" i="5546767.0" sn="47.26" a="4093.24" fwhm="0.000763" res="447261.2" algo="FTMS"/>
<pk mz="341.135440" i="1506321.6" sn="11.06" a="844.06" fwhm="0.000689" res="495218.0" algo="FTMS"/>
<pk mz="341.137214" i="1492754.1" sn="10.94" a="990.58" fwhm="0.000771" res="442701.8" algo="FTMS"/>
<pk mz="341.142734" i="1171987.5" sn="8.07" a="674.08" fwhm="0.000809" res="421761.2" algo="FTMS"/>
<pk mz="341.160540" i="6803224.0" sn="58.51" a="5356.83" fwhm="0.000805" res="423966.3" algo="FTMS"/>
<pk mz="341.179202" i="4859164.5" sn="41.10" a="3710.96" fwhm="0.000808" res="422255.9" algo="FTMS"/>
<pk mz="341.191388" i="1575967.8" sn="11.69" a="742.43" fwhm="0.000633" res="539407.8" algo="FTMS"/>
<pk mz="341.195772" i="3540256.8" sn="29.28" a="2675.74" fwhm="0.000798" res="427601.0" algo="FTMS"/>
<pk mz="341.196928" i="6916897.0" sn="59.53" a="5324.14" fwhm="0.000800" res="426530.5" algo="FTMS"/>
<pk mz="341.206756" i="1390371.6" z="-1" sn="10.03" a="669.87" fwhm="0.000629" res="542117.5" algo="FTMS" component_name="T" deconvoluted_molecular_mass="339.200459" deconvoluted_isotopic_mass="341.207325"/>
<pk mz="341.233393" i="1840682.3" sn="14.06" a="1079.08" fwhm="0.000683" res="499412.2" algo="FTMS"/>
<pk mz="341.982155" i="9239527.0" sn="80.33" a="7582.67" fwhm="0.000804" res="425532.5" algo="FTMS"/>
<pk mz="342.091148" i="1298690.0" sn="9.20" a="728.45" fwhm="0.000727" res="470595.0" algo="FTMS"/>
<pk mz="342.096096" i="1491971.3" sn="10.93" a="777.26" fwhm="0.000665" res="514347.8" algo="FTMS"/>
<pk mz="342.127518" i="1752075.1" sn="13.26" a="1106.02" fwhm="0.000742" res="461309.4" algo="FTMS"/>
<pk mz="342.130573" i="1117707.9" sn="7.58" a="438.01" fwhm="0.000568" res="602282.3" algo="FTMS"/>
<pk mz="342.167031" i="3961365.0" sn="33.05" a="2985.22" fwhm="0.000798" res="429044.9" algo="FTMS"/>
<pk mz="342.200379" i="1316509.4" sn="9.36" a="721.58" fwhm="0.000739" res="463001.1" algo="FTMS"/>
<pk mz="342.883090" i="1733961.3" sn="13.10" a="1417.00" fwhm="0.000949" res="361179.9" algo="FTMS"/>
<pk mz="342.974491" i="1801696.4" sn="13.71" a="1039.25" fwhm="0.000699" res="490977.3" algo="FTMS"/>
<pk mz="343.045956" i="1666418.4" sn="12.49" a="1182.16" fwhm="0.000912" res="376196.4" algo="FTMS"/>
<pk mz="343.067087" i="2661623.8" sn="21.41" a="2088.14" fwhm="0.000851" res="403256.0" algo="FTMS"/>
<pk mz="343.082332" i="1133435.5" sn="7.72" a="533.80" fwhm="0.000682" res="502741.4" algo="FTMS"/>
<pk mz="343.103416" i="5651201.0" sn="48.19" a="4735.44" fwhm="0.000857" res="400485.9" algo="FTMS"/>
<pk mz="343.114680" i="3487491.8" sn="28.81" a="2388.26" fwhm="0.000746" res="459878.8" algo="FTMS"/>
<pk mz="343.139849" i="8449290.0" sn="73.25" a="6761.57" fwhm="0.000804" res="427009.0" algo="FTMS"/>
<pk mz="343.151030" i="2341132.8" sn="18.54" a="1562.73" fwhm="0.000762" res="450585.5" algo="FTMS"/>
<pk mz="343.168140" i="11197713.0" sn="97.87" a="8917.84" fwhm="0.000790" res="434462.4" algo="FTMS"/>
<pk mz="343.176196" i="8356115.0" sn="72.42" a="7093.00" fwhm="0.000816" res="420423.8" algo="FTMS"/>
<pk mz="343.212578" i="8993052.0" sn="78.12" a="7433.49" fwhm="0.000811" res="423221.4" algo="FTMS"/>
<pk mz="343.249009" i="3477285.5" sn="28.71" a="2669.42" fwhm="0.000818" res="419560.3" algo="FTMS"/>
<pk mz="343.980101" i="9222622.0" sn="79.38" a="7371.34" fwhm="0.000778" res="441945.2" algo="FTMS"/>
<pk mz="343.996043" i="1114593.8" sn="7.47" a="660.38" fwhm="0.000855" res="402445.1" algo="FTMS"/>
<pk mz="344.041274" i="1181421.1" sn="8.07" a="522.85" fwhm="0.000608" res="565551.1" algo="FTMS"/>
<pk mz="344.061456" i="29468146.0" sn="258.93" a="24364.43" fwhm="0.000801" res="429318.5" algo="FTMS"/>
<pk mz="344.070345" i="1342836.5" sn="9.50" a="790.20" fwhm="0.000780" res="441334.7" algo="FTMS"/>
<pk mz="344.074514" i="7914997.5" sn="67.78" a="6448.41" fwhm="0.000818" res="420510.7" algo="FTMS"/>
<pk mz="344.106868" i="1653245.8" sn="12.25" a="1052.63" fwhm="0.000731" res="471024.0" algo="FTMS"/>
<pk mz="344.135098" i="2092036.9" sn="16.14" a="1345.20" fwhm="0.000729" res="472096.5" algo="FTMS"/>
<pk mz="344.143243" i="1817350.9" sn="13.71" a="1154.08" fwhm="0.000710" res="484429.6" algo="FTMS"/>
<pk mz="344.146362" i="1962759.6" sn="15.00" a="1312.32" fwhm="0.000817" res="421100.9" algo="FTMS"/>
<pk mz="344.171527" i="3129614.0" sn="25.34" a="2334.37" fwhm="0.000843" res="408123.8" algo="FTMS"/>
<pk mz="344.179544" i="1757712.0" sn="13.18" a="1012.95" fwhm="0.000713" res="482521.2" algo="FTMS"/>
<pk mz="344.182788" i="4357137.0" sn="36.23" a="3375.31" fwhm="0.000816" res="421915.2" algo="FTMS"/>
<pk mz="344.216116" i="1581337.3" sn="11.61" a="840.66" fwhm="0.000683" res="504312.8" algo="FTMS"/>
<pk mz="344.758987" i="1127842.1" sn="7.59" a="432.76" fwhm="0.000527" res="654725.7" algo="FTMS"/>
<pk mz="345.025228" i="2173925.3" sn="16.87" a="1454.55" fwhm="0.000744" res="463467.0" algo="FTMS"/>
<pk mz="345.061677" i="2304750.5" sn="18.03" a="1318.99" fwhm="0.000660" res="522963.8" algo="FTMS"/>
<pk mz="345.064840" i="11583215.0" sn="100.31" a="9789.24" fwhm="0.000817" res="422172.3" algo="FTMS"/>
<pk mz="345.073724" i="2112753.5" sn="16.32" a="1332.49" fwhm="0.000903" res="381968.1" algo="FTMS"/>
<pk mz="345.077941" i="1069810.6" sn="7.07" a="486.10" fwhm="0.000699" res="493379.0" algo="FTMS"/>
<pk mz="345.082738" i="2554099.8" sn="20.24" a="1722.62" fwhm="0.000808" res="427266.9" algo="FTMS"/>
<pk mz="345.093751" i="1077878.6" sn="7.15" a="672.97" fwhm="0.000923" res="373766.9" algo="FTMS"/>
<pk mz="345.097996" i="1491447.6" sn="10.81" a="761.97" fwhm="0.000743" res="464580.5" algo="FTMS"/>
<pk mz="345.110035" i="1332730.8" sn="9.41" a="895.75" fwhm="0.001023" res="337206.8" algo="FTMS"/>
<pk mz="345.119082" i="5548797.0" sn="46.80" a="4275.04" fwhm="0.000789" res="437439.1" algo="FTMS"/>
<pk mz="345.130360" i="3772671.8" sn="31.05" a="2645.00" fwhm="0.000764" res="451829.0" algo="FTMS"/>
<pk mz="345.147471" i="2187524.3" sn="16.99" a="1519.48" fwhm="0.000815" res="423486.6" algo="FTMS"/>
<pk mz="345.155477" i="9395974.0" sn="80.92" a="7959.06" fwhm="0.000838" res="412061.0" algo="FTMS"/>
<pk mz="345.165192" i="3607816.8" sn="29.58" a="2680.71" fwhm="0.000824" res="418852.5" algo="FTMS"/>
<pk mz="345.183820" i="2784013.3" sn="22.28" a="1951.80" fwhm="0.000754" res="457530.6" algo="FTMS"/>
<pk mz="345.186016" i="1223437.9" sn="8.44" a="589.03" fwhm="0.000663" res="520732.0" algo="FTMS"/>
<pk mz="345.191876" i="5222159.5" sn="43.90" a="4220.14" fwhm="0.000833" res="414610.2" algo="FTMS"/>
<pk mz="345.228206" i="6074648.5" sn="51.46" a="4921.96" fwhm="0.000850" res="405952.1" algo="FTMS"/>
<pk mz="346.015727" i="1204831.3" sn="8.27" a="775.99" fwhm="0.000995" res="347913.6" algo="FTMS"/>
<pk mz="346.056864" i="1898729.6" sn="14.42" a="1175.62" fwhm="0.000741" res="466858.3" algo="FTMS"/>
<pk mz="346.065138" i="1173419.8" sn="7.99" a="1018.31" fwhm="0.001190" res="290807.0" algo="FTMS"/>
<pk mz="346.068064" i="1948908.5" sn="14.87" a="1192.25" fwhm="0.000738" res="468612.5" algo="FTMS"/>
<pk mz="346.071652" i="2728941.3" sn="21.79" a="1908.79" fwhm="0.000778" res="444586.2" algo="FTMS"/>
<pk mz="346.077033" i="2378990.8" sn="18.68" a="1738.91" fwhm="0.000821" res="421538.8" algo="FTMS"/>
<pk mz="346.085895" i="1093745.0" sn="7.28" a="673.14" fwhm="0.000811" res="426893.7" algo="FTMS"/>
<pk mz="346.114341" i="1726200.1" sn="12.89" a="1279.35" fwhm="0.000864" res="400395.2" algo="FTMS"/>
<pk mz="346.122576" i="1100538.1" sn="7.34" a="604.48" fwhm="0.000691" res="500556.9" algo="FTMS"/>
<pk mz="346.133816" i="1172349.0" sn="7.98" a="525.81" fwhm="0.000741" res="467143.0" algo="FTMS"/>
<pk mz="346.150760" i="2151681.3" sn="16.67" a="1249.28" fwhm="0.000656" res="527657.9" algo="FTMS"/>
<pk mz="346.159012" i="2084739.4" sn="16.07" a="1791.17" fwhm="0.000976" res="354747.5" algo="FTMS"/>
<pk mz="346.161954" i="4594180.0" sn="38.33" a="3573.04" fwhm="0.000819" res="422895.1" algo="FTMS"/>
<pk mz="346.195206" i="1213836.5" sn="8.35" a="893.67" fwhm="0.001034" res="334771.1" algo="FTMS"/>
<pk mz="346.231626" i="1735957.8" sn="12.98" a="1018.67" fwhm="0.000736" res="470153.3" algo="FTMS"/>
<pk mz="346.757010" i="1904794.3" sn="14.48" a="1149.83" fwhm="0.000771" res="449952.9" algo="FTMS"/>
<pk mz="347.040919" i="2605794.0" sn="20.69" a="1955.01" fwhm="0.000823" res="421595.4" algo="FTMS"/>
<pk mz="347.051989" i="1298532.6" sn="9.10" a="759.75" fwhm="0.000774" res="448451.7" algo="FTMS"/>
<pk mz="347.063320" i="1468647.5" sn="10.61" a="822.11" fwhm="0.000701" res="495342.1" algo="FTMS"/>
<pk mz="347.077242" i="2613995.0" sn="20.76" a="1901.79" fwhm="0.000824" res="421282.0" algo="FTMS"/>
<pk mz="347.080499" i="7556332.0" sn="64.60" a="6530.89" fwhm="0.000871" res="398513.1" algo="FTMS"/>
<pk mz="347.090264" i="2992110.3" sn="24.12" a="2628.88" fwhm="0.001152" res="301272.2" algo="FTMS"/>
<pk mz="347.098377" i="2291440.5" sn="17.90" a="1858.26" fwhm="0.000880" res="394404.3" algo="FTMS"/>
<pk mz="347.113652" i="1617780.3" sn="11.93" a="1323.57" fwhm="0.000970" res="357996.4" algo="FTMS"/>
<pk mz="347.117640" i="1151605.3" sn="7.80" a="670.43" fwhm="0.000933" res="372222.1" algo="FTMS"/>
<pk mz="347.125815" i="3515895.3" sn="28.76" a="3611.98" fwhm="0.001243" res="279218.8" algo="FTMS"/>
<pk mz="347.134789" i="3441401.5" sn="28.10" a="2598.34" fwhm="0.000805" res="431228.3" algo="FTMS"/>
<pk mz="347.163093" i="1903104.8" sn="14.46" a="1297.29" fwhm="0.000795" res="436805.2" algo="FTMS"/>
<pk mz="347.171141" i="3961090.8" sn="32.71" a="3142.16" fwhm="0.000834" res="416052.0" algo="FTMS"/>
<pk mz="347.199452" i="5734666.0" sn="48.44" a="4686.86" fwhm="0.000815" res="425845.0" algo="FTMS"/>
<pk mz="347.207523" i="1487627.9" sn="10.78" a="845.61" fwhm="0.000720" res="482112.9" algo="FTMS"/>
<pk mz="348.036062" i="2107101.0" sn="16.27" a="1335.60" fwhm="0.000768" res="453455.9" algo="FTMS"/>
<pk mz="348.072420" i="1905382.1" sn="14.48" a="1552.15" fwhm="0.000947" res="367727.9" algo="FTMS"/>
<pk mz="348.083853" i="1215593.0" sn="8.36" a="915.54" fwhm="0.001030" res="338028.9" algo="FTMS"/>
<pk mz="348.093566" i="2614763.5" sn="20.77" a="1910.23" fwhm="0.000969" res="359158.2" algo="FTMS"/>
<pk mz="348.108794" i="1236975.3" sn="8.55" a="644.82" fwhm="0.000721" res="483035.3" algo="FTMS"/>
<pk mz="348.119984" i="1197682.1" sn="8.20" a="738.94" fwhm="0.000823" res="423005.5" algo="FTMS"/>
<pk mz="348.129996" i="3801588.8" sn="31.30" a="3447.60" fwhm="0.000888" res="391974.5" algo="FTMS"/>
<pk mz="348.138073" i="2350582.8" sn="18.43" a="1566.81" fwhm="0.000778" res="447386.2" algo="FTMS"/>
<pk mz="348.166491" i="1639421.9" sn="12.12" a="1026.67" fwhm="0.000770" res="452243.5" algo="FTMS"/>
<pk mz="348.202798" i="1209607.0" sn="8.31" a="720.15" fwhm="0.000861" res="404199.5" algo="FTMS"/>
<pk mz="349.020166" i="2778837.3" sn="22.22" a="1994.97" fwhm="0.000802" res="435363.7" algo="FTMS"/>
<pk mz="349.056549" i="3493086.3" sn="28.56" a="2862.03" fwhm="0.000858" res="406704.2" algo="FTMS"/>
<pk mz="349.059784" i="6785759.0" sn="57.76" a="5458.08" fwhm="0.000813" res="429183.8" algo="FTMS"/>
<pk mz="349.092923" i="2824935.5" sn="22.63" a="2030.10" fwhm="0.000799" res="436930.5" algo="FTMS"/>
<pk mz="349.105928" i="54504172.0" sn="480.96" a="46579.81" fwhm="0.000826" res="422704.8" algo="FTMS"/>
<pk mz="349.125249" i="1177327.8" sn="8.02" a="659.94" fwhm="0.000795" res="439117.7" algo="FTMS"/>
<pk mz="349.129250" i="2038768.8" sn="15.66" a="1514.85" fwhm="0.000873" res="399696.6" algo="FTMS"/>
<pk mz="349.142359" i="4936948.0" sn="41.36" a="4515.64" fwhm="0.000915" res="381559.2" algo="FTMS"/>
<pk mz="349.178731" i="3823869.3" sn="31.49" a="3014.47" fwhm="0.000833" res="418994.3" algo="FTMS"/>
<pk mz="349.196461" i="1683457.6" sn="12.51" a="1021.73" fwhm="0.000751" res="464667.4" algo="FTMS"/>
<pk mz="349.202125" i="1568515.1" sn="11.49" a="892.87" fwhm="0.000752" res="464232.6" algo="FTMS"/>
<pk mz="349.215095" i="8925958.0" sn="76.74" a="7672.33" fwhm="0.000859" res="406420.3" algo="FTMS"/>
<pk mz="350.051744" i="1904857.4" sn="14.47" a="1206.68" fwhm="0.000804" res="435482.4" algo="FTMS"/>
<pk mz="350.062876" i="1376860.3" sn="9.79" a="992.28" fwhm="0.000803" res="436051.2" algo="FTMS"/>
<pk mz="350.072013" i="10303455.0" sn="88.95" a="9317.14" fwhm="0.000882" res="397069.0" algo="FTMS"/>
<pk mz="350.088118" i="1888482.6" sn="14.32" a="1256.96" fwhm="0.000784" res="446492.4" algo="FTMS"/>
<pk mz="350.109300" i="7243752.0" sn="61.82" a="6512.71" fwhm="0.000899" res="389464.9" algo="FTMS"/>
<pk mz="350.124522" i="1349739.8" sn="9.55" a="836.60" fwhm="0.000855" res="409569.5" algo="FTMS"/>
<pk mz="350.145787" i="1389041.1" sn="9.89" a="664.90" fwhm="0.000765" res="457992.5" algo="FTMS"/>
<pk mz="350.185131" i="1202683.1" sn="8.24" a="536.07" fwhm="0.000590" res="593221.2" algo="FTMS"/>
<pk mz="350.218430" i="1752579.5" sn="13.12" a="1103.85" fwhm="0.000801" res="437150.2" algo="FTMS"/>
<pk mz="351.035699" i="3171537.8" sn="25.44" a="2460.43" fwhm="0.000858" res="408954.8" algo="FTMS"/>
<pk mz="351.060281" i="6894808.0" sn="58.12" a="5343.12" fwhm="0.000804" res="436481.8" algo="FTMS"/>
<pk mz="351.075216" i="1007168704.0" z="-1" sn="8838.77" a="797194.19" fwhm="0.000796" res="441175.2" algo="FTMS" component_name="C" deconvoluted_molecular_mass="351.075798" deconvoluted_isotopic_mass="351.075818"/>
<pk mz="351.082662" i="7611613.5" sn="64.41" a="7202.08" fwhm="0.000886" res="396109.4" algo="FTMS"/>
<pk mz="351.102982" i="13464803.0" sn="115.80" a="12013.17" fwhm="0.000885" res="396722.4" algo="FTMS"/>
<pk mz="351.108536" i="3098340.0" sn="24.80" a="2210.96" fwhm="0.000795" res="441575.8" algo="FTMS"/>
<pk mz="351.121589" i="4300519.5" sn="35.35" a="3284.50" fwhm="0.000797" res="440535.9" algo="FTMS"/>
<pk mz="351.139359" i="1399531.8" sn="9.88" a="769.22" fwhm="0.000715" res="491029.6" algo="FTMS"/>
<pk mz="351.145000" i="1745133.3" sn="12.92" a="1280.61" fwhm="0.000871" res="403027.3" algo="FTMS"/>
<pk mz="351.158011" i="3262192.5" sn="26.23" a="2625.05" fwhm="0.000886" res="396225.6" algo="FTMS"/>
<pk mz="351.175840" i="1091829.0" sn="7.18" a="542.85" fwhm="0.000694" res="505767.4" algo="FTMS"/>
<pk mz="351.194432" i="5358841.5" sn="44.64" a="4425.16" fwhm="0.000853" res="411583.7" algo="FTMS"/>
<pk mz="351.212146" i="3076862.3" sn="24.61" a="2469.86" fwhm="0.000889" res="395238.9" algo="FTMS"/>
<pk mz="351.217743" i="1361407.6" sn="9.55" a="626.05" fwhm="0.000632" res="555982.4" algo="FTMS"/>
<pk mz="351.221065" i="7491840.5" sn="63.36" a="5940.94" fwhm="0.000811" res="433201.4" algo="FTMS"/>
<pk mz="351.230668" i="2078466.9" sn="15.84" a="1433.76" fwhm="0.000831" res="422635.0" algo="FTMS"/>
<pk mz="352.031218" i="1079628.9" sn="7.07" a="640.45" fwhm="0.000901" res="390823.2" algo="FTMS"/>
<pk mz="352.040793" i="2427343.3" sn="18.90" a="1745.62" fwhm="0.000787" res="447274.0" algo="FTMS"/>
<pk mz="352.078742" i="52063704.0" z="-1" sn="454.62" a="45274.40" fwhm="0.000845" res="416668.3" algo="FTMS" component_name="C" deconvoluted_molecular_mass="351.075798" deconvoluted_isotopic_mass="352.079348"/>
<pk mz="352.106281" i="1886431.8" sn="14.16" a="1319.39" fwhm="0.000845" res="416747.4" algo="FTMS"/>
<pk mz="352.197647" i="1272182.9" sn="8.76" a="695.13" fwhm="0.000726" res="485270.6" algo="FTMS"/>
<pk mz="352.224421" i="1373181.6" sn="9.65" a="620.88" fwhm="0.000661" res="532817.3" algo="FTMS"/>
<pk mz="353.014984" i="1334213.1" sn="9.31" a="858.11" fwhm="0.000768" res="459908.7" algo="FTMS"/>
<pk mz="353.051420" i="4476622.5" sn="36.89" a="3584.81" fwhm="0.000844" res="418137.6" algo="FTMS"/>
<pk mz="353.079639" i="10565333.0" z="-1" sn="90.34" a="9566.98" fwhm="0.000914" res="386130.7" algo="FTMS" component_name="C" deconvoluted_molecular_mass="351.075798" deconvoluted_isotopic_mass="353.080248"/>
<pk mz="353.082080" i="3243734.0" sn="26.07" a="2413.03" fwhm="0.000805" res="438711.2" algo="FTMS"/>
<pk mz="353.087763" i="4730583.5" sn="39.12" a="3753.95" fwhm="0.000824" res="428351.3" algo="FTMS"/>
<pk mz="353.099021" i="1335898.4" sn="9.32" a="981.15" fwhm="0.001037" res="340516.8" algo="FTMS"/>
<pk mz="353.100904" i="1614810.8" sn="11.77" a="1103.45" fwhm="0.000814" res="433750.3" algo="FTMS"/>
<pk mz="353.118641" i="2008287.3" sn="15.22" a="1323.07" fwhm="0.000793" res="445216.3" algo="FTMS"/>
<pk mz="353.124195" i="3642592.8" sn="29.57" a="3135.66" fwhm="0.000895" res="394755.7" algo="FTMS"/>
<pk mz="353.137225" i="3693796.0" sn="30.02" a="2712.14" fwhm="0.000813" res="434311.1" algo="FTMS"/>
<pk mz="353.154983" i="1540328.5" sn="11.11" a="757.53" fwhm="0.000703" res="502482.8" algo="FTMS"/>
<pk mz="353.160542" i="2499561.8" sn="19.54" a="2193.57" fwhm="0.000994" res="355372.8" algo="FTMS"/>
<pk mz="353.173620" i="1748973.1" sn="12.95" a="1341.34" fwhm="0.000829" res="426264.5" algo="FTMS"/>
<pk mz="353.191422" i="1681393.6" sn="12.35" a="892.86" fwhm="0.000789" res="447529.4" algo="FTMS"/>
<pk mz="353.197063" i="1836531.0" sn="13.71" a="1288.64" fwhm="0.000836" res="422282.1" algo="FTMS"/>
<pk mz="353.200338" i="1354611.9" sn="9.48" a="932.72" fwhm="0.000819" res="431322.9" algo="FTMS"/>
<pk mz="353.210003" i="5304566.5" sn="44.16" a="4237.17" fwhm="0.000845" res="418207.1" algo="FTMS"/>
<pk mz="353.227801" i="1588602.9" sn="11.54" a="1161.75" fwhm="0.000911" res="387588.4" algo="FTMS"/>
<pk mz="353.233303" i="1707772.3" sn="12.58" a="1190.18" fwhm="0.000911" res="387766.5" algo="FTMS"/>
<pk mz="354.054943" i="1105995.6" sn="7.30" a="606.36" fwhm="0.000769" res="460226.5" algo="FTMS"/>
<pk mz="354.082966" i="2540498.8" z="-1" sn="19.89" a="1872.65" fwhm="0.000856" res="413777.2" algo="FTMS" component_name="C" deconvoluted_molecular_mass="351.075798" deconvoluted_isotopic_mass="354.083579"/>
<pk mz="354.091050" i="1536724.8" sn="11.08" a="1128.08" fwhm="0.000923" res="383475.9" algo="FTMS"/>
<pk mz="354.213422" i="1302771.6" sn="9.03" a="752.18" fwhm="0.000759" res="466779.3" algo="FTMS"/>
<pk mz="354.894657" i="1112991.6" sn="7.36" a="545.04" fwhm="0.000708" res="500983.8" algo="FTMS"/>
<pk mz="355.030794" i="1463746.0" sn="10.44" a="799.39" fwhm="0.000651" res="544963.2" algo="FTMS"/>
<pk mz="355.067082" i="4573387.0" sn="37.74" a="3811.35" fwhm="0.000886" res="400568.7" algo="FTMS"/>
<pk mz="355.086518" i="1095888.1" z="-1" sn="7.21" a="708.84" fwhm="0.000857" res="414116.3" algo="FTMS" component_name="C" deconvoluted_molecular_mass="351.075798" deconvoluted_isotopic_mass="355.087134"/>
<pk mz="355.103456" i="4712148.5" sn="38.95" a="3830.66" fwhm="0.000866" res="410088.5" algo="FTMS"/>
<pk mz="355.116357" i="1295447.6" sn="8.96" a="1032.46" fwhm="0.000997" res="356077.8" algo="FTMS"/>
<pk mz="355.139828" i="5482717.5" sn="45.72" a="4725.56" fwhm="0.000906" res="392057.2" algo="FTMS"/>
<pk mz="355.151094" i="1271776.4" sn="8.75" a="608.69" fwhm="0.000667" res="532401.4" algo="FTMS"/>
<pk mz="355.152926" i="2161633.0" sn="16.56" a="1664.06" fwhm="0.000925" res="384091.9" algo="FTMS"/>
<pk mz="355.158361" i="1082210.3" sn="7.09" a="788.81" fwhm="0.001111" res="319553.0" algo="FTMS"/>
<pk mz="355.176176" i="5432551.0" sn="45.28" a="4874.37" fwhm="0.000925" res="384065.5" algo="FTMS"/>
<pk mz="355.194713" i="1111019.4" sn="7.34" a="537.50" fwhm="0.000668" res="531877.0" algo="FTMS"/>
<pk mz="355.198611" i="1155692.4" sn="7.73" a="771.19" fwhm="0.000956" res="371532.3" algo="FTMS"/>
<pk mz="355.207114" i="1721070.6" sn="12.70" a="1348.21" fwhm="0.000875" res="405783.7" algo="FTMS"/>
<pk mz="355.212621" i="3325168.0" sn="26.78" a="2292.42" fwhm="0.000768" res="462429.2" algo="FTMS"/>
<pk mz="356.106789" i="1844945.9" sn="13.78" a="1199.12" fwhm="0.000826" res="431111.5" algo="FTMS"/>
<pk mz="356.109817" i="1076690.6" sn="7.04" a="416.19" fwhm="0.000658" res="541164.8" algo="FTMS"/>
<pk mz="356.111850" i="1991123.1" sn="15.07" a="1454.34" fwhm="0.000880" res="404449.8" algo="FTMS"/>
<pk mz="356.143171" i="1506267.0" sn="10.81" a="830.78" fwhm="0.000732" res="486856.0" algo="FTMS"/>
<pk mz="356.146309" i="1455963.9" sn="10.37" a="951.10" fwhm="0.000858" res="415254.2" algo="FTMS"/>
<pk mz="356.179634" i="1384164.3" sn="9.74" a="738.07" fwhm="0.000757" res="470631.8" algo="FTMS"/>
<pk mz="356.182654" i="2466277.0" sn="19.24" a="1769.48" fwhm="0.000780" res="456822.1" algo="FTMS"/>
<pk mz="356.990144" i="5115569.0" sn="42.49" a="4517.32" fwhm="0.000901" res="396265.1" algo="FTMS"/>
<pk mz="357.025253" i="1107385.9" sn="7.31" a="592.32" fwhm="0.000882" res="405005.9" algo="FTMS"/>
<pk mz="357.046293" i="2186943.3" sn="16.78" a="1617.81" fwhm="0.000902" res="395769.0" algo="FTMS"/>
<pk mz="357.061658" i="1444291.1" sn="10.26" a="1040.22" fwhm="0.000984" res="362760.4" algo="FTMS"/>
<pk mz="357.082782" i="4128456.5" sn="33.83" a="2991.28" fwhm="0.000784" res="455409.5" algo="FTMS"/>
<pk mz="357.094021" i="1109515.4" sn="7.32" a="649.92" fwhm="0.000926" res="385532.6" algo="FTMS"/>
<pk mz="357.119155" i="4601041.5" sn="37.97" a="3660.27" fwhm="0.000848" res="421326.4" algo="FTMS"/>
<pk mz="357.130340" i="32019156.0" sn="278.66" a="29113.75" fwhm="0.000878" res="406523.3" algo="FTMS"/>
<pk mz="357.155524" i="8501979.0" sn="72.22" a="7636.78" fwhm="0.000882" res="405047.3" algo="FTMS"/>
<pk mz="357.166762" i="2375389.8" sn="18.44" a="1894.24" fwhm="0.000874" res="408477.7" algo="FTMS"/>
<pk mz="357.191878" i="8307428.0" sn="70.51" a="7265.29" fwhm="0.000868" res="411339.5" algo="FTMS"/>
<pk mz="357.214328" i="1180905.8" sn="7.95" a="460.45" fwhm="0.000614" res="582218.3" algo="FTMS"/>
<pk mz="357.228250" i="3858157.3" sn="31.45" a="3341.18" fwhm="0.000944" res="378272.9" algo="FTMS"/>
<pk mz="357.264706" i="1160054.5" sn="7.77" a="565.73" fwhm="0.000725" res="492450.4" algo="FTMS"/>
<pk mz="357.989861" i="1236269.8" sn="8.43" a="669.75" fwhm="0.000774" res="462488.2" algo="FTMS"/>
<pk mz="358.056917" i="1208126.8" sn="8.10" a="760.53" fwhm="0.000890" res="402382.1" algo="FTMS"/>
<pk mz="358.077144" i="3915204.0" sn="31.61" a="3636.13" fwhm="0.000976" res="366901.4" algo="FTMS"/>
<pk mz="358.086004" i="1735110.1" sn="12.68" a="1088.20" fwhm="0.000777" res="460755.1" algo="FTMS"/>
<pk mz="358.114334" i="1164109.3" sn="7.72" a="681.24" fwhm="0.000983" res="364351.6" algo="FTMS"/>
<pk mz="358.122365" i="1367247.4" sn="9.48" a="648.54" fwhm="0.000647" res="553146.3" algo="FTMS"/>
<pk mz="358.125630" i="1274064.1" sn="8.67" a="813.42" fwhm="0.000808" res="443161.5" algo="FTMS"/>
<pk mz="358.133714" i="6178770.0" sn="51.28" a="5227.66" fwhm="0.000860" res="416250.9" algo="FTMS"/>
<pk mz="358.158779" i="1916120.5" sn="14.25" a="1596.26" fwhm="0.001040" res="344296.0" algo="FTMS"/>
<pk mz="358.195282" i="1913825.8" sn="14.23" a="1297.88" fwhm="0.000803" res="446282.5" algo="FTMS"/>
<pk mz="358.198336" i="7295970.5" sn="60.98" a="6439.17" fwhm="0.000864" res="414514.8" algo="FTMS"/>
<pk mz="358.741600" i="1131116.0" sn="7.43" a="660.28" fwhm="0.000953" res="376458.7" algo="FTMS"/>
<pk mz="358.987127" i="1622186.1" sn="11.70" a="1085.95" fwhm="0.000820" res="437654.2" algo="FTMS"/>
<pk mz="359.004476" i="1357486.5" sn="9.40" a="782.60" fwhm="0.000756" res="474918.2" algo="FTMS"/>
<pk mz="359.041588" i="2965687.8" sn="23.37" a="2552.93" fwhm="0.001080" res="332340.1" algo="FTMS"/>
<pk mz="359.052205" i="1363386.5" sn="9.45" a="1251.82" fwhm="0.001184" res="303354.5" algo="FTMS"/>
<pk mz="359.061951" i="2068157.0" sn="15.57" a="1326.91" fwhm="0.000782" res="459103.6" algo="FTMS"/>
<pk mz="359.077160" i="2273216.8" sn="17.35" a="1730.78" fwhm="0.000884" res="406070.2" algo="FTMS"/>
<pk mz="359.080450" i="3181249.8" sn="25.24" a="2619.82" fwhm="0.000908" res="395395.4" algo="FTMS"/>
<pk mz="359.088400" i="1197507.6" sn="8.01" a="641.17" fwhm="0.000661" res="543390.4" algo="FTMS"/>
<pk mz="359.098321" i="2981574.3" sn="23.50" a="2369.54" fwhm="0.000849" res="422982.3" algo="FTMS"/>
<pk mz="359.113624" i="1092682.1" sn="7.10" a="416.79" fwhm="0.000685" res="524326.7" algo="FTMS"/>
<pk mz="359.125870" i="1245773.1" sn="8.43" a="1122.49" fwhm="0.001292" res="277936.0" algo="FTMS"/>
<pk mz="359.134741" i="7449807.5" sn="62.31" a="7081.00" fwhm="0.000934" res="384469.4" algo="FTMS"/>
<pk mz="359.145996" i="2488274.3" sn="19.22" a="1885.38" fwhm="0.000826" res="434900.3" algo="FTMS"/>
<pk mz="359.157234" i="1171541.1" sn="7.78" a="613.59" fwhm="0.000719" res="499287.1" algo="FTMS"/>
<pk mz="359.163101" i="1976790.6" sn="14.78" a="1535.60" fwhm="0.000879" res="408501.0" algo="FTMS"/>
<pk mz="359.171122" i="8787161.0" sn="73.93" a="8316.01" fwhm="0.000962" res="373408.2" algo="FTMS"/>
<pk mz="359.201798" i="2151904.3" sn="16.30" a="1662.63" fwhm="0.000886" res="405228.9" algo="FTMS"/>
<pk mz="359.207517" i="6367458.0" sn="52.91" a="5313.37" fwhm="0.000863" res="416197.7" algo="FTMS"/>
<pk mz="359.243939" i="2850027.0" sn="22.36" a="2149.17" fwhm="0.000842" res="426567.0" algo="FTMS"/>
<pk mz="360.036144" i="1453235.6" sn="10.23" a="855.78" fwhm="0.000739" res="487297.8" algo="FTMS"/>
<pk mz="360.072518" i="1889468.8" sn="14.02" a="1241.59" fwhm="0.000773" res="465995.9" algo="FTMS"/>
<pk mz="360.092770" i="4364738.0" sn="35.52" a="3973.98" fwhm="0.000917" res="392695.4" algo="FTMS"/>
<pk mz="360.101566" i="1208260.1" sn="8.10" a="726.09" fwhm="0.000881" res="408721.1" algo="FTMS"/>
<pk mz="360.130009" i="1723339.4" sn="12.57" a="1086.12" fwhm="0.000771" res="467148.1" algo="FTMS"/>
<pk mz="360.141237" i="2700750.3" sn="21.06" a="2274.50" fwhm="0.000949" res="379355.8" algo="FTMS"/>
<pk mz="360.149400" i="1217232.3" sn="8.18" a="706.15" fwhm="0.000879" res="409621.1" algo="FTMS"/>
<pk mz="360.166542" i="2077396.6" sn="15.65" a="1286.29" fwhm="0.000726" res="496283.3" algo="FTMS"/>
<pk mz="360.174535" i="2779606.5" sn="21.75" a="2129.88" fwhm="0.000871" res="413725.6" algo="FTMS"/>
<pk mz="360.177753" i="2462423.5" sn="18.99" a="1938.45" fwhm="0.000893" res="403376.6" algo="FTMS"/>
<pk mz="360.210945" i="1407199.9" sn="9.83" a="820.36" fwhm="0.000801" res="449902.7" algo="FTMS"/>
<pk mz="361.020186" i="2151340.8" sn="16.29" a="1402.68" fwhm="0.000789" res="457523.4" algo="FTMS"/>
<pk mz="361.031388" i="3467951.8" sn="27.72" a="2756.34" fwhm="0.000891" res="405395.8" algo="FTMS"/>
<pk mz="361.056527" i="3660982.0" sn="29.40" a="3111.64" fwhm="0.000935" res="385955.6" algo="FTMS"/>
<pk mz="361.059864" i="2909878.8" sn="22.88" a="2144.62" fwhm="0.000820" res="440278.1" algo="FTMS"/>
<pk mz="361.067750" i="1888952.9" sn="14.01" a="1431.12" fwhm="0.000882" res="409431.1" algo="FTMS"/>
<pk mz="361.092958" i="3538623.3" sn="28.34" a="2901.01" fwhm="0.000864" res="417967.8" algo="FTMS"/>
<pk mz="361.096194" i="1619776.0" sn="11.67" a="1146.00" fwhm="0.000947" res="381402.8" algo="FTMS"/>
<pk mz="361.105935" i="1322434.5" sn="9.09" a="848.78" fwhm="0.001008" res="358242.2" algo="FTMS"/>
<pk mz="361.114097" i="2896324.5" sn="22.76" a="2340.96" fwhm="0.000903" res="399962.1" algo="FTMS"/>
<pk mz="361.129289" i="1463240.5" sn="10.31" a="731.47" fwhm="0.000673" res="536581.0" algo="FTMS"/>
<pk mz="361.133345" i="1384009.5" sn="9.62" a="1063.64" fwhm="0.000980" res="368553.6" algo="FTMS"/>
<pk mz="361.142330" i="2299851.8" sn="17.58" a="2179.45" fwhm="0.001101" res="327891.2" algo="FTMS"/>
<pk mz="361.150387" i="4984526.0" sn="40.90" a="4418.76" fwhm="0.000909" res="397247.7" algo="FTMS"/>
<pk mz="361.178712" i="3825365.0" sn="30.83" a="2793.09" fwhm="0.000811" res="445567.5" algo="FTMS"/>
<pk mz="361.186737" i="3649751.0" sn="29.30" a="3163.89" fwhm="0.000952" res="379474.0" algo="FTMS"/>
<pk mz="361.223147" i="2036192.3" sn="15.29" a="1343.91" fwhm="0.000768" res="470178.8" algo="FTMS"/>
<pk mz="362.051794" i="3521458.3" sn="28.19" a="2837.67" fwhm="0.000871" res="415699.2" algo="FTMS"/>
<pk mz="362.063146" i="1228725.1" sn="8.27" a="589.34" fwhm="0.000683" res="529982.2" algo="FTMS"/>
<pk mz="362.072047" i="1751479.4" sn="12.81" a="1543.98" fwhm="0.001029" res="351824.4" algo="FTMS"/>
<pk mz="362.088159" i="3072955.5" sn="24.29" a="2421.06" fwhm="0.000875" res="413964.2" algo="FTMS"/>
<pk mz="362.109216" i="1974464.9" sn="14.75" a="1381.24" fwhm="0.000839" res="431527.2" algo="FTMS"/>
<pk mz="362.145674" i="4559818.0" sn="37.20" a="3764.62" fwhm="0.000839" res="431627.0" algo="FTMS"/>
<pk mz="362.153710" i="1602508.1" sn="11.52" a="816.97" fwhm="0.000708" res="511384.1" algo="FTMS"/>
<pk mz="362.182018" i="1878739.3" sn="13.92" a="1129.56" fwhm="0.000731" res="495334.6" algo="FTMS"/>
<pk mz="363.035718" i="2994347.8" sn="23.61" a="2184.03" fwhm="0.000811" res="447366.6" algo="FTMS"/>
<pk mz="363.047197" i="1191726.8" sn="7.95" a="730.60" fwhm="0.000816" res="445164.5" algo="FTMS"/>
<pk mz="363.055004" i="1209008.8" sn="8.10" a="544.28" fwhm="0.000689" res="527022.6" algo="FTMS"/>
<pk mz="363.072163" i="3499189.0" sn="27.99" a="2899.03" fwhm="0.000915" res="397010.3" algo="FTMS"/>
<pk mz="363.075370" i="6931638.0" sn="57.80" a="6505.95" fwhm="0.000965" res="376398.6" algo="FTMS"/>
<pk mz="363.083271" i="2385848.0" sn="18.32" a="1810.38" fwhm="0.000891" res="407362.1" algo="FTMS"/>
<pk mz="363.085187" i="2260664.5" sn="17.23" a="1552.11" fwhm="0.000791" res="458742.3" algo="FTMS"/>
<pk mz="363.108604" i="2761918.3" sn="21.59" a="1972.47" fwhm="0.000812" res="447320.4" algo="FTMS"/>
<pk mz="363.119791" i="5226177.0" sn="42.99" a="5997.35" fwhm="0.001213" res="299463.9" algo="FTMS"/>
<pk mz="363.121564" i="3870145.8" sn="31.21" a="4143.76" fwhm="0.001478" res="245704.2" algo="FTMS"/>
<pk mz="363.140899" i="1916870.5" sn="14.25" a="1257.14" fwhm="0.000795" res="456556.7" algo="FTMS"/>
<pk mz="363.144863" i="1667783.5" sn="12.08" a="1200.44" fwhm="0.000829" res="438163.4" algo="FTMS"/>
<pk mz="363.157948" i="3751115.0" sn="30.18" a="3582.58" fwhm="0.000961" res="377707.6" algo="FTMS"/>
<pk mz="363.166108" i="1107212.9" sn="7.21" a="696.05" fwhm="0.000966" res="376135.7" algo="FTMS"/>
<pk mz="363.194384" i="9581780.0" sn="80.82" a="8751.41" fwhm="0.000928" res="391434.9" algo="FTMS"/>
<pk mz="363.230683" i="2136541.3" sn="16.15" a="1450.12" fwhm="0.000847" res="429039.5" algo="FTMS"/>
<pk mz="364.031038" i="1509160.5" sn="10.70" a="1084.19" fwhm="0.001005" res="362048.7" algo="FTMS"/>
<pk mz="364.067400" i="4196274.0" sn="34.04" a="3623.00" fwhm="0.000908" res="400807.1" algo="FTMS"/>
<pk mz="364.075407" i="1083827.8" sn="7.01" a="462.12" fwhm="0.000674" res="540343.6" algo="FTMS"/>
<pk mz="364.078817" i="1462324.6" sn="10.30" a="1154.37" fwhm="0.000967" res="376678.0" algo="FTMS"/>
<pk mz="364.087726" i="3479991.0" sn="27.82" a="3456.71" fwhm="0.001014" res="358910.9" algo="FTMS"/>
<pk mz="364.103866" i="1937083.0" sn="14.42" a="1659.00" fwhm="0.000936" res="389190.7" algo="FTMS"/>
<pk mz="364.123909" i="1987520.1" sn="14.86" a="2046.89" fwhm="0.001483" res="245607.9" algo="FTMS"/>
<pk mz="364.161491" i="1258185.6" sn="8.52" a="600.85" fwhm="0.000659" res="552427.6" algo="FTMS"/>
<pk mz="364.197707" i="1989074.9" sn="14.87" a="1717.06" fwhm="0.000974" res="373890.3" algo="FTMS"/>
<pk mz="365.014967" i="1706402.5" sn="12.41" a="1126.60" fwhm="0.000841" res="433770.3" algo="FTMS"/>
<pk mz="365.051446" i="4766892.0" sn="39.00" a="4300.68" fwhm="0.000946" res="385922.6" algo="FTMS"/>
<pk mz="365.062896" i="1778478.8" sn="13.04" a="1406.62" fwhm="0.001353" res="269819.7" algo="FTMS"/>
<pk mz="365.070719" i="1188400.8" sn="7.91" a="737.03" fwhm="0.000805" res="453317.8" algo="FTMS"/>
<pk mz="365.091003" i="219298480.0" z="-1" sn="1902.39" a="188087.22" fwhm="0.000850" res="429732.1" algo="FTMS" component_name="L" deconvoluted_molecular_mass="365.091658" deconvoluted_isotopic_mass="365.091653"/>
<pk mz="365.099002" i="3449528.0" sn="27.55" a="3076.54" fwhm="0.000972" res="375645.0" algo="FTMS"/>
<pk mz="365.100809" i="3804344.3" sn="30.64" a="3531.04" fwhm="0.000981" res="372349.7" algo="FTMS"/>
<pk mz="365.118759" i="1259196.9" sn="8.53" a="621.48" fwhm="0.000699" res="522623.6" algo="FTMS"/>
<pk mz="365.124166" i="3736766.3" sn="30.05" a="3023.79" fwhm="0.000864" res="422370.7" algo="FTMS"/>
<pk mz="365.137304" i="6622913.5" sn="55.12" a="6013.15" fwhm="0.000932" res="391954.5" algo="FTMS"/>
<pk mz="365.160574" i="1720263.6" sn="12.53" a="1001.23" fwhm="0.000749" res="487564.5" algo="FTMS"/>
<pk mz="365.173591" i="3375818.8" sn="26.91" a="2676.56" fwhm="0.000873" res="418488.6" algo="FTMS"/>
<pk mz="365.191432" i="3054287.5" sn="24.12" a="2380.23" fwhm="0.000877" res="416240.5" algo="FTMS"/>
<pk mz="365.196980" i="1460432.8" sn="10.28" a="897.18" fwhm="0.000858" res="425582.6" algo="FTMS"/>
<pk mz="365.210033" i="16409300.0" sn="140.12" a="15656.63" fwhm="0.000917" res="398303.0" algo="FTMS"/>
<pk mz="365.246390" i="1841117.4" sn="13.58" a="1440.40" fwhm="0.000883" res="413813.9" algo="FTMS"/>
<pk mz="366.046652" i="2073256.9" sn="15.43" a="1615.72" fwhm="0.000923" res="396696.0" algo="FTMS"/>
<pk mz="366.054870" i="1733547.0" sn="12.51" a="1200.89" fwhm="0.000858" res="426587.4" algo="FTMS"/>
<pk mz="366.083088" i="1714610.3" sn="12.35" a="1276.39" fwhm="0.000852" res="429511.3" algo="FTMS"/>
<pk mz="366.094399" i="14664629.0" z="-1" sn="123.61" a="14311.11" fwhm="0.000956" res="383033.9" algo="FTMS" component_name="L" deconvoluted_molecular_mass="365.091658" deconvoluted_isotopic_mass="366.095053"/>
<pk mz="366.104194" i="1278391.5" sn="8.60" a="1074.63" fwhm="0.000962" res="380576.1" algo="FTMS"/>
<pk mz="366.119441" i="1216571.5" sn="8.07" a="704.09" fwhm="0.000782" res="468422.1" algo="FTMS"/>
<pk mz="366.130765" i="1390014.4" sn="9.56" a="839.47" fwhm="0.000809" res="452698.5" algo="FTMS"/>
<pk mz="366.140631" i="1111744.9" sn="7.17" a="552.81" fwhm="0.000654" res="560258.7" algo="FTMS"/>
<pk mz="366.180219" i="1324618.9" sn="9.00" a="1055.52" fwhm="0.001012" res="361898.9" algo="FTMS"/>
<pk mz="366.213322" i="3450323.3" sn="27.26" a="2795.53" fwhm="0.000906" res="404073.6" algo="FTMS"/>
<pk mz="367.030716" i="1947811.5" sn="14.35" a="1649.46" fwhm="0.000992" res="370040.8" algo="FTMS"/>
<pk mz="367.067077" i="5155500.5" sn="41.91" a="4610.29" fwhm="0.000904" res="405901.2" algo="FTMS"/>
<pk mz="367.070361" i="3351213.5" sn="26.41" a="2875.02" fwhm="0.000954" res="384939.4" algo="FTMS"/>
<pk mz="367.078359" i="1356975.6" sn="9.27" a="748.98" fwhm="0.000745" res="492436.7" algo="FTMS"/>
<pk mz="367.095379" i="2904244.0" sn="22.57" a="2303.76" fwhm="0.000903" res="406620.8" algo="FTMS"/>
<pk mz="367.097766" i="1999796.5" z="-1" sn="14.80" a="1320.25" fwhm="0.000846" res="434008.0" algo="FTMS" component_name="L" deconvoluted_molecular_mass="365.091658" deconvoluted_isotopic_mass="367.098423"/>
<pk mz="367.103423" i="5663926.0" sn="46.28" a="5196.39" fwhm="0.000919" res="399268.1" algo="FTMS"/>
<pk mz="367.114676" i="1243320.9" sn="8.30" a="710.14" fwhm="0.000773" res="474697.2" algo="FTMS"/>
<pk mz="367.116409" i="2463929.3" sn="18.78" a="1877.61" fwhm="0.000884" res="415237.7" algo="FTMS"/>
<pk mz="367.134289" i="1756221.9" sn="12.70" a="1425.25" fwhm="0.001035" res="354862.2" algo="FTMS"/>
<pk mz="367.139786" i="3599039.3" sn="28.54" a="3400.30" fwhm="0.000955" res="384537.7" algo="FTMS"/>
<pk mz="367.152911" i="3614658.5" sn="28.67" a="3469.91" fwhm="0.001050" res="349760.5" algo="FTMS"/>
<pk mz="367.170702" i="1457607.1" sn="10.14" a="1037.89" fwhm="0.000878" res="417973.3" algo="FTMS"/>
<pk mz="367.176261" i="2337224.5" sn="17.69" a="1643.80" fwhm="0.000822" res="446931.5" algo="FTMS"/>
<pk mz="367.189291" i="2046155.9" sn="15.19" a="1237.27" fwhm="0.000735" res="499708.4" algo="FTMS"/>
<pk mz="367.207050" i="5416144.5" sn="44.15" a="4732.77" fwhm="0.000899" res="408505.6" algo="FTMS"/>
<pk mz="367.212629" i="2147281.8" sn="16.06" a="1619.57" fwhm="0.000903" res="406728.5" algo="FTMS"/>
<pk mz="367.225669" i="4953301.0" sn="40.17" a="4968.87" fwhm="0.001001" res="366739.2" algo="FTMS"/>
<pk mz="368.038752" i="1106852.4" sn="7.12" a="975.46" fwhm="0.001134" res="324648.7" algo="FTMS"/>
<pk mz="368.062295" i="1318698.4" sn="8.94" a="871.60" fwhm="0.001034" res="355919.6" algo="FTMS"/>
<pk mz="368.070342" i="1536940.4" sn="10.82" a="1004.59" fwhm="0.000901" res="408517.4" algo="FTMS"/>
<pk mz="368.082536" i="1909423.5" sn="14.02" a="1713.84" fwhm="0.001035" res="355483.6" algo="FTMS"/>
<pk mz="368.098671" i="1808051.6" sn="13.15" a="1222.04" fwhm="0.000791" res="465548.9" algo="FTMS"/>
<pk mz="368.106717" i="1650229.6" sn="11.79" a="1333.48" fwhm="0.000993" res="370748.3" algo="FTMS"/>
<pk mz="368.111830" i="1715639.0" sn="12.35" a="1398.08" fwhm="0.000990" res="371771.4" algo="FTMS"/>
<pk mz="368.210520" i="1229776.1" sn="8.18" a="648.05" fwhm="0.000747" res="492620.9" algo="FTMS"/>
<pk mz="368.229080" i="1357780.9" sn="9.28" a="942.10" fwhm="0.000964" res="382019.9" algo="FTMS"/>
<pk mz="368.954682" i="1499534.0" sn="10.49" a="1005.36" fwhm="0.000821" res="449606.7" algo="FTMS"/>
<pk mz="369.025336" i="1210528.1" sn="8.01" a="698.98" fwhm="0.000790" res="467415.5" algo="FTMS"/>
<pk mz="369.041501" i="11382436.0" sn="95.40" a="10804.14" fwhm="0.000941" res="392147.3" algo="FTMS"/>
<pk mz="369.046341" i="3447461.5" sn="27.23" a="2794.30" fwhm="0.000895" res="412265.4" algo="FTMS"/>
<pk mz="369.082735" i="5215918.5" sn="42.42" a="4765.00" fwhm="0.000940" res="392558.0" algo="FTMS"/>
<pk mz="369.085991" i="3199151.5" sn="25.10" a="2761.03" fwhm="0.000931" res="396322.9" algo="FTMS"/>
<pk mz="369.119070" i="6430392.0" sn="52.86" a="5654.11" fwhm="0.000921" res="400848.5" algo="FTMS"/>
<pk mz="369.123329" i="1983161.1" sn="14.65" a="1327.83" fwhm="0.000782" res="472082.7" algo="FTMS"/>
<pk mz="369.132233" i="1436347.4" sn="9.95" a="950.06" fwhm="0.000818" res="451161.0" algo="FTMS"/>
<pk mz="369.149981" i="1535679.9" sn="10.80" a="929.61" fwhm="0.000818" res="451200.7" algo="FTMS"/>
<pk mz="369.155516" i="5352641.5" sn="43.60" a="5102.85" fwhm="0.000987" res="374063.3" algo="FTMS"/>
<pk mz="369.168514" i="1433540.6" sn="9.93" a="856.66" fwhm="0.000772" res="478188.3" algo="FTMS"/>
<pk mz="369.191889" i="5983946.5" sn="49.02" a="5553.82" fwhm="0.000955" res="386512.3" algo="FTMS"/>
<pk mz="369.222781" i="1434066.5" sn="9.93" a="957.58" fwhm="0.000872" res="423400.9" algo="FTMS"/>
<pk mz="369.228284" i="2720980.0" sn="20.99" a="2048.75" fwhm="0.000832" res="443820.3" algo="FTMS"/>
<pk mz="370.077934" i="1375661.0" sn="9.43" a="1002.15" fwhm="0.000918" res="402986.8" algo="FTMS"/>
<pk mz="370.086065" i="1571375.0" sn="11.11" a="1509.13" fwhm="0.001163" res="318308.4" algo="FTMS"/>
<pk mz="370.125708" i="1215929.1" sn="8.05" a="856.99" fwhm="0.000956" res="387007.1" algo="FTMS"/>
<pk mz="370.127430" i="2889657.5" sn="22.43" a="2597.74" fwhm="0.001003" res="369057.7" algo="FTMS"/>
<pk mz="370.161933" i="1322178.4" sn="8.97" a="718.09" fwhm="0.000732" res="505496.2" algo="FTMS"/>
<pk mz="370.195207" i="1390282.9" sn="9.55" a="751.78" fwhm="0.000705" res="525120.4" algo="FTMS"/>
<pk mz="371.005830" i="7098522.0" sn="58.59" a="7163.29" fwhm="0.000995" res="372762.3" algo="FTMS"/>
<pk mz="371.025825" i="1625375.4" sn="11.57" a="1433.18" fwhm="0.001057" res="351033.0" algo="FTMS"/>
<pk mz="371.038559" i="3435682.5" sn="27.12" a="3139.14" fwhm="0.001019" res="364182.4" algo="FTMS"/>
<pk mz="371.040932" i="1594531.3" sn="11.31" a="1127.27" fwhm="0.000907" res="409269.2" algo="FTMS"/>
<pk mz="371.061963" i="3468456.8" sn="27.40" a="3290.29" fwhm="0.001024" res="362221.2" algo="FTMS"/>
<pk mz="371.077422" i="1614508.6" sn="11.48" a="1237.19" fwhm="0.000921" res="402845.0" algo="FTMS"/>
<pk mz="371.086858" i="1795759.0" sn="13.03" a="1406.11" fwhm="0.000972" res="381698.7" algo="FTMS"/>
<pk mz="371.088545" i="1196719.4" sn="7.89" a="1018.63" fwhm="0.001193" res="310969.9" algo="FTMS"/>
<pk mz="371.098388" i="5489842.0" sn="44.77" a="5341.43" fwhm="0.000976" res="380104.7" algo="FTMS"/>
<pk mz="371.109606" i="3567796.8" sn="28.26" a="3388.35" fwhm="0.001006" res="368779.8" algo="FTMS"/>
<pk mz="371.129207" i="1164345.9" sn="7.61" a="719.54" fwhm="0.001003" res="370141.5" algo="FTMS"/>
<pk mz="371.134746" i="5972155.0" sn="48.92" a="5780.65" fwhm="0.000981" res="378394.6" algo="FTMS"/>
<pk mz="371.145934" i="133529792.0" z="-1" sn="1144.83" a="123549.05" fwhm="0.000890" res="416895.8" algo="FTMS" component_name="Q" deconvoluted_molecular_mass="371.146458" deconvoluted_isotopic_mass="371.146606"/>
<pk mz="371.154228" i="1108672.3" sn="7.13" a="560.35" fwhm="0.000707" res="525169.9" algo="FTMS"/>
<pk mz="371.171139" i="8845509.0" sn="73.60" a="8029.21" fwhm="0.000923" res="402057.0" algo="FTMS"/>
<pk mz="371.182429" i="1974215.5" sn="14.57" a="1570.23" fwhm="0.000924" res="401769.4" algo="FTMS"/>
<pk mz="371.207500" i="7092430.0" sn="58.54" a="6992.93" fwhm="0.000983" res="377762.2" algo="FTMS"/>
<pk mz="371.243923" i="2703831.3" sn="20.84" a="2123.04" fwhm="0.000922" res="402468.6" algo="FTMS"/>
<pk mz="372.047329" i="1197221.0" sn="7.89" a="506.42" fwhm="0.000755" res="493037.6" algo="FTMS"/>
<pk mz="372.072361" i="1148587.4" sn="7.47" a="868.73" fwhm="0.001020" res="364629.7" algo="FTMS"/>
<pk mz="372.101671" i="1882290.9" sn="13.77" a="1402.12" fwhm="0.000918" res="405558.6" algo="FTMS"/>
<pk mz="372.113059" i="1629365.8" sn="11.60" a="1004.03" fwhm="0.000778" res="478555.3" algo="FTMS"/>
<pk mz="372.129770" i="1269690.1" sn="8.51" a="1083.92" fwhm="0.001154" res="322512.3" algo="FTMS"/>
<pk mz="372.138174" i="1695164.3" sn="12.17" a="1262.32" fwhm="0.000901" res="412807.8" algo="FTMS"/>
<pk mz="372.141097" i="1842621.0" sn="13.43" a="1723.88" fwhm="0.001068" res="348494.8" algo="FTMS"/>
<pk mz="372.149342" i="16376255.0" z="-1" sn="138.30" a="15666.65" fwhm="0.000963" res="386624.9" algo="FTMS" component_name="Q" deconvoluted_molecular_mass="371.146458" deconvoluted_isotopic_mass="372.150018"/>
<pk mz="372.174393" i="1774533.5" sn="12.85" a="1486.15" fwhm="0.001002" res="371447.3" algo="FTMS"/>
<pk mz="372.177562" i="1107782.4" sn="7.12" a="594.84" fwhm="0.000790" res="471208.4" algo="FTMS"/>
<pk mz="372.210816" i="1812942.9" sn="13.18" a="1377.68" fwhm="0.000927" res="401589.4" algo="FTMS"/>
<pk mz="372.213968" i="4103119.8" sn="32.85" a="3635.44" fwhm="0.000985" res="377983.7" algo="FTMS"/>
<pk mz="372.303849" i="4493798.5" sn="36.21" a="4353.79" fwhm="0.001039" res="358191.6" algo="FTMS"/>
<pk mz="372.905141" i="2488705.0" sn="18.98" a="1917.48" fwhm="0.000910" res="409599.0" algo="FTMS"/>
<pk mz="373.002800" i="2734746.0" sn="21.10" a="2431.11" fwhm="0.001018" res="366515.5" algo="FTMS"/>
<pk mz="373.020160" i="1234334.4" sn="8.21" a="731.06" fwhm="0.000751" res="496385.7" algo="FTMS"/>
<pk mz="373.041008" i="1169315.8" sn="7.65" a="731.42" fwhm="0.000941" res="396420.4" algo="FTMS"/>
<pk mz="373.057318" i="4753064.0" sn="38.44" a="4490.25" fwhm="0.001060" res="351956.4" algo="FTMS"/>
<pk mz="373.067743" i="1359786.6" sn="9.28" a="1260.45" fwhm="0.001526" res="244438.0" algo="FTMS"/>
<pk mz="373.077671" i="3060141.3" sn="23.89" a="3064.53" fwhm="0.001092" res="341576.8" algo="FTMS"/>
<pk mz="373.092807" i="2257073.0" sn="16.99" a="1538.53" fwhm="0.000874" res="427036.4" algo="FTMS"/>
<pk mz="373.096239" i="1116594.0" sn="7.19" a="917.30" fwhm="0.001190" res="313565.7" algo="FTMS"/>
<pk mz="373.101986" i="2176179.5" sn="16.30" a="1778.12" fwhm="0.000928" res="402097.1" algo="FTMS"/>
<pk mz="373.113990" i="4277942.5" sn="34.35" a="3827.49" fwhm="0.000969" res="384948.1" algo="FTMS"/>
<pk mz="373.125272" i="3907257.5" sn="31.17" a="3490.89" fwhm="0.000979" res="381002.1" algo="FTMS"/>
<pk mz="373.129253" i="1210042.4" sn="8.00" a="647.73" fwhm="0.000716" res="521281.9" algo="FTMS"/>
<pk mz="373.142393" i="1254589.8" sn="8.38" a="1093.60" fwhm="0.001254" res="297599.4" algo="FTMS"/>
<pk mz="373.150349" i="8737472.0" z="-1" sn="72.67" a="8651.68" fwhm="0.000970" res="384526.4" algo="FTMS" component_name="Q" deconvoluted_molecular_mass="371.146458" deconvoluted_isotopic_mass="373.151029"/>
<pk mz="373.152726" i="1513152.4" sn="10.60" a="962.89" fwhm="0.000815" res="458000.6" algo="FTMS"/>
<pk mz="373.161588" i="1512898.8" sn="10.60" a="1078.06" fwhm="0.000939" res="397294.6" algo="FTMS"/>
<pk mz="373.172771" i="3508421.5" sn="27.74" a="3213.48" fwhm="0.001030" res="362344.8" algo="FTMS"/>
<pk mz="373.178726" i="1180487.1" sn="7.74" a="723.60" fwhm="0.000878" res="425053.9" algo="FTMS"/>
<pk mz="373.186763" i="8129225.0" sn="67.44" a="8120.93" fwhm="0.001014" res="368004.1" algo="FTMS"/>
<pk mz="373.223160" i="4396242.5" sn="35.37" a="3767.71" fwhm="0.000912" res="409236.4" algo="FTMS"/>
<pk mz="373.259629" i="2441179.8" sn="18.57" a="2108.19" fwhm="0.000958" res="389526.3" algo="FTMS"/>
<pk mz="373.307134" i="1293160.1" sn="8.61" a="917.37" fwhm="0.000959" res="389437.9" algo="FTMS"/>
<pk mz="374.008313" i="1271580.1" sn="8.43" a="842.38" fwhm="0.000999" res="374510.2" algo="FTMS"/>
<pk mz="374.039034" i="1635236.0" sn="11.52" a="1300.13" fwhm="0.000972" res="384854.5" algo="FTMS"/>
<pk mz="374.051713" i="1498919.3" sn="10.36" a="1207.72" fwhm="0.001009" res="370560.4" algo="FTMS"/>
<pk mz="374.088155" i="1639344.6" sn="11.55" a="1383.52" fwhm="0.000900" res="415523.2" algo="FTMS"/>
<pk mz="374.108415" i="3441077.8" sn="26.86" a="3387.10" fwhm="0.001185" res="315835.3" algo="FTMS"/>
<pk mz="374.145619" i="2297535.5" sn="17.14" a="1677.67" fwhm="0.000883" res="423834.4" algo="FTMS"/>
<pk mz="374.153630" i="2204609.5" z="-1" sn="16.35" a="1966.06" fwhm="0.001079" res="346780.2" algo="FTMS" component_name="Q" deconvoluted_molecular_mass="371.146458" deconvoluted_isotopic_mass="374.154313"/>
<pk mz="374.156841" i="3384770.3" sn="26.38" a="3179.44" fwhm="0.001036" res="361081.5" algo="FTMS"/>
<pk mz="374.182162" i="1441992.9" sn="9.88" a="949.13" fwhm="0.000841" res="444886.6" algo="FTMS"/>
<pk mz="374.190100" i="1836490.9" sn="13.23" a="1551.65" fwhm="0.000912" res="410493.1" algo="FTMS"/>
<pk mz="374.218369" i="1256658.1" sn="8.30" a="688.22" fwhm="0.000824" res="454217.1" algo="FTMS"/>
<pk mz="374.300906" i="1284199.4" sn="8.53" a="890.26" fwhm="0.000889" res="421069.5" algo="FTMS"/>
<pk mz="374.319507" i="1132268.1" sn="7.24" a="716.90" fwhm="0.000861" res="434507.6" algo="FTMS"/>
<pk mz="374.902214" i="2188162.0" sn="16.21" a="1751.00" fwhm="0.000957" res="391562.0" algo="FTMS"/>
<pk mz="374.999319" i="1178779.0" sn="7.64" a="591.68" fwhm="0.000764" res="490824.8" algo="FTMS"/>
<pk mz="375.035682" i="3307172.3" sn="25.72" a="3016.30" fwhm="0.001003" res="374075.3" algo="FTMS"/>
<pk mz="375.047086" i="1996967.3" sn="14.59" a="1487.19" fwhm="0.000890" res="421391.3" algo="FTMS"/>
<pk mz="375.056961" i="1281449.9" sn="8.51" a="889.89" fwhm="0.000980" res="382801.7" algo="FTMS"/>
<pk mz="375.058369" i="1135146.1" sn="7.27" a="623.37" fwhm="0.000818" res="458541.4" algo="FTMS"/>
<pk mz="375.072128" i="3636397.8" sn="28.52" a="3104.10" fwhm="0.000945" res="396798.8" algo="FTMS"/>
<pk mz="375.075381" i="2322094.5" sn="17.35" a="1850.81" fwhm="0.000937" res="400207.8" algo="FTMS"/>
<pk mz="375.083481" i="1764528.6" sn="12.61" a="1429.74" fwhm="0.000966" res="388478.9" algo="FTMS"/>
<pk mz="375.086755" i="2393009.5" sn="17.95" a="1966.01" fwhm="0.000963" res="389488.1" algo="FTMS"/>
<pk mz="375.093258" i="1225651.1" sn="8.04" a="958.94" fwhm="0.000845" res="443734.0" algo="FTMS"/>
<pk mz="375.099911" i="3318452.8" sn="25.81" a="2783.89" fwhm="0.000934" res="401528.7" algo="FTMS"/>
<pk mz="375.108545" i="2734775.0" sn="20.86" a="2195.47" fwhm="0.000915" res="409802.7" algo="FTMS"/>
<pk mz="375.121582" i="2284730.5" sn="17.03" a="2057.03" fwhm="0.001283" res="292317.7" algo="FTMS"/>
<pk mz="375.129680" i="3692732.5" sn="28.99" a="3755.75" fwhm="0.001044" res="359434.8" algo="FTMS"/>
<pk mz="375.144962" i="1347264.5" sn="9.07" a="795.98" fwhm="0.000862" res="435063.4" algo="FTMS"/>
<pk mz="375.157972" i="3885763.8" sn="30.63" a="3691.45" fwhm="0.001048" res="357981.0" algo="FTMS"/>
<pk mz="375.163603" i="1781445.3" sn="12.76" a="1384.31" fwhm="0.000918" res="408516.2" algo="FTMS"/>
<pk mz="375.166056" i="4984006.0" sn="39.96" a="5428.14" fwhm="0.001010" res="371335.8" algo="FTMS"/>
<pk mz="375.194382" i="2935501.3" sn="22.56" a="2347.69" fwhm="0.000889" res="422179.8" algo="FTMS"/>
<pk mz="375.202427" i="4349135.5" sn="34.57" a="4100.15" fwhm="0.000968" res="387422.5" algo="FTMS"/>
<pk mz="375.238836" i="1807576.6" sn="12.98" a="1516.77" fwhm="0.000959" res="391349.5" algo="FTMS"/>
<pk mz="376.030899" i="1428644.6" sn="9.76" a="1133.51" fwhm="0.001052" res="357598.7" algo="FTMS"/>
<pk mz="376.051248" i="3150506.0" sn="24.39" a="2756.54" fwhm="0.000990" res="379709.9" algo="FTMS"/>
<pk mz="376.067355" i="2116014.0" sn="15.60" a="1757.55" fwhm="0.001018" res="369331.3" algo="FTMS"/>
<pk mz="376.078655" i="1254193.0" sn="8.28" a="948.58" fwhm="0.001026" res="366472.1" algo="FTMS"/>
<pk mz="376.087603" i="2470067.3" sn="18.60" a="2724.13" fwhm="0.001236" res="304165.6" algo="FTMS"/>
<pk mz="376.103961" i="1217719.5" sn="7.97" a="709.84" fwhm="0.000810" res="464159.8" algo="FTMS"/>
<pk mz="376.107909" i="1780408.5" sn="12.75" a="1285.24" fwhm="0.000867" res="434012.8" algo="FTMS"/>
<pk mz="376.124893" i="2929596.8" sn="22.51" a="2611.30" fwhm="0.001175" res="319997.5" algo="FTMS"/>
<pk mz="376.132964" i="1123135.0" sn="7.16" a="659.34" fwhm="0.000947" res="397154.1" algo="FTMS"/>
<pk mz="376.151326" i="1119427.6" sn="7.13" a="884.13" fwhm="0.001066" res="353006.6" algo="FTMS"/>
<pk mz="376.161308" i="3733446.3" sn="29.34" a="3861.30" fwhm="0.001154" res="326066.6" algo="FTMS"/>
<pk mz="376.169365" i="1563848.4" sn="10.91" a="1178.05" fwhm="0.000954" res="394227.9" algo="FTMS"/>
<pk mz="376.197802" i="1379791.6" sn="9.34" a="727.68" fwhm="0.000768" res="490126.2" algo="FTMS"/>
<pk mz="377.007897" i="1511584.6" sn="10.46" a="1210.32" fwhm="0.000894" res="421651.1" algo="FTMS"/>
<pk mz="377.015102" i="1573026.5" sn="10.98" a="1108.36" fwhm="0.000904" res="417102.5" algo="FTMS"/>
<pk mz="377.023060" i="1242916.6" sn="8.18" a="886.24" fwhm="0.000886" res="425352.2" algo="FTMS"/>
<pk mz="377.051370" i="4455084.0" sn="35.47" a="4231.39" fwhm="0.001001" res="376557.8" algo="FTMS"/>
<pk mz="377.054708" i="1667244.8" sn="11.78" a="1115.66" fwhm="0.000786" res="479733.2" algo="FTMS"/>
<pk mz="377.062634" i="1670830.8" sn="11.81" a="1304.24" fwhm="0.000978" res="385608.1" algo="FTMS"/>
<pk mz="377.085558" i="4878516.5" sn="39.06" a="4717.93" fwhm="0.000997" res="378391.5" algo="FTMS"/>
<pk mz="377.087731" i="4428469.5" sn="35.24" a="4346.57" fwhm="0.001062" res="354975.9" algo="FTMS"/>
<pk mz="377.090985" i="4198070.0" sn="33.28" a="3966.06" fwhm="0.000966" res="390348.4" algo="FTMS"/>
<pk mz="377.099083" i="3852984.3" sn="30.35" a="3361.05" fwhm="0.000938" res="402152.3" algo="FTMS"/>
<pk mz="377.100846" i="1964984.6" sn="14.31" a="1673.91" fwhm="0.000963" res="391698.5" algo="FTMS"/>
<pk mz="377.124261" i="3042494.8" sn="23.47" a="3073.24" fwhm="0.001117" res="337578.6" algo="FTMS"/>
<pk mz="377.127272" i="1109951.5" sn="7.05" a="691.67" fwhm="0.001063" res="354906.4" algo="FTMS"/>
<pk mz="377.137263" i="4043458.0" sn="31.97" a="3985.89" fwhm="0.001066" res="353914.7" algo="FTMS"/>
<pk mz="377.145212" i="1965508.1" sn="14.32" a="1689.99" fwhm="0.000986" res="382472.0" algo="FTMS"/>
<pk mz="377.155078" i="1351366.6" sn="9.10" a="1021.20" fwhm="0.000872" res="432552.2" algo="FTMS"/>
<pk mz="377.160515" i="1647688.0" sn="11.62" a="1544.79" fwhm="0.001211" res="311360.1" algo="FTMS"/>
<pk mz="377.173657" i="4745419.5" sn="37.93" a="4439.34" fwhm="0.000969" res="389284.5" algo="FTMS"/>
<pk mz="377.181753" i="2027981.5" sn="14.85" a="1396.46" fwhm="0.000807" res="467365.6" algo="FTMS"/>
<pk mz="377.210021" i="9078485.0" sn="74.74" a="9220.32" fwhm="0.001011" res="372946.7" algo="FTMS"/>
<pk mz="378.046655" i="2294189.0" sn="17.11" a="1896.44" fwhm="0.000950" res="397860.8" algo="FTMS"/>
<pk mz="378.054944" i="1375663.1" sn="9.30" a="916.73" fwhm="0.000912" res="414676.1" algo="FTMS"/>
<pk mz="378.083139" i="3333046.5" sn="25.93" a="2778.80" fwhm="0.000911" res="414824.1" algo="FTMS"/>
<pk mz="378.091143" i="1131576.5" sn="7.23" a="1011.80" fwhm="0.001199" res="315275.5" algo="FTMS"/>
<pk mz="378.094221" i="1767097.4" sn="12.63" a="1316.28" fwhm="0.000899" res="420403.0" algo="FTMS"/>
<pk mz="378.103346" i="7220155.5" sn="58.95" a="7378.28" fwhm="0.001020" res="370617.4" algo="FTMS"/>
<pk mz="378.119443" i="1531839.9" sn="10.63" a="1029.20" fwhm="0.000868" res="435729.6" algo="FTMS"/>
<pk mz="378.140596" i="4376005.5" sn="34.79" a="4454.61" fwhm="0.001086" res="348230.3" algo="FTMS"/>
<pk mz="378.167080" i="1593804.1" sn="11.16" a="1120.20" fwhm="0.000874" res="432642.1" algo="FTMS"/>
<pk mz="378.177010" i="2263246.8" sn="16.84" a="1814.33" fwhm="0.000941" res="401876.5" algo="FTMS"/>
<pk mz="378.213277" i="2435544.3" sn="18.31" a="2166.39" fwhm="0.000977" res="387292.0" algo="FTMS"/>
<pk mz="379.030659" i="3182251.8" sn="24.65" a="3094.93" fwhm="0.001076" res="352292.8" algo="FTMS"/>
<pk mz="379.041980" i="1341358.6" sn="9.01" a="809.01" fwhm="0.000890" res="425813.1" algo="FTMS"/>
<pk mz="379.067024" i="6419637.0" sn="52.15" a="6540.12" fwhm="0.001052" res="360231.2" algo="FTMS"/>
<pk mz="379.070315" i="4855478.0" sn="38.86" a="4725.54" fwhm="0.001027" res="368989.3" algo="FTMS"/>
<pk mz="379.078249" i="2849976.0" sn="21.83" a="2550.51" fwhm="0.000993" res="381899.7" algo="FTMS"/>
<pk mz="379.080094" i="1911480.5" sn="13.85" a="1759.80" fwhm="0.001007" res="376403.2" algo="FTMS"/>
<pk mz="379.082637" i="1593273.1" sn="11.15" a="1173.71" fwhm="0.000899" res="421676.0" algo="FTMS"/>
<pk mz="379.103473" i="5106878.5" sn="41.00" a="4860.67" fwhm="0.000984" res="385413.1" algo="FTMS"/>
<pk mz="379.106711" i="3693247.5" sn="28.99" a="3298.73" fwhm="0.000986" res="384523.0" algo="FTMS"/>
<pk mz="379.114796" i="2176705.5" sn="16.11" a="2078.61" fwhm="0.001131" res="335246.9" algo="FTMS"/>
<pk mz="379.116560" i="3482306.0" sn="27.20" a="3319.29" fwhm="0.001067" res="355196.5" algo="FTMS"/>
<pk mz="379.134389" i="1546950.5" sn="10.76" a="945.96" fwhm="0.000919" res="412348.6" algo="FTMS"/>
<pk mz="379.139865" i="3858120.0" sn="30.39" a="3305.19" fwhm="0.000929" res="408000.9" algo="FTMS"/>
<pk mz="379.152959" i="5130443.5" sn="41.20" a="4816.43" fwhm="0.000989" res="383522.9" algo="FTMS"/>
<pk mz="379.170727" i="1657808.0" sn="11.70" a="997.65" fwhm="0.000751" res="505100.0" algo="FTMS"/>
<pk mz="379.176304" i="2085073.4" sn="15.33" a="1307.47" fwhm="0.000788" res="480958.2" algo="FTMS"/>
<pk mz="379.189289" i="5460181.0" sn="44.00" a="4876.48" fwhm="0.000943" res="402291.9" algo="FTMS"/>
<pk mz="379.207116" i="3297497.5" sn="25.63" a="3044.53" fwhm="0.001007" res="376753.8" algo="FTMS"/>
<pk mz="379.225670" i="17107166.0" sn="142.94" a="17775.45" fwhm="0.001018" res="372365.7" algo="FTMS"/>
<pk mz="380.062337" i="2737591.3" sn="20.87" a="2415.65" fwhm="0.000991" res="383400.3" algo="FTMS"/>
<pk mz="380.070412" i="1658553.3" sn="11.70" a="1058.12" fwhm="0.000823" res="461877.9" algo="FTMS"/>
<pk mz="380.098710" i="2196416.5" sn="16.27" a="1789.28" fwhm="0.000987" res="384939.8" algo="FTMS"/>
<pk mz="380.109946" i="1241283.5" sn="8.16" a="728.80" fwhm="0.000846" res="449379.0" algo="FTMS"/>
<pk mz="380.111674" i="1392964.0" sn="9.45" a="1139.14" fwhm="0.001074" res="353905.6" algo="FTMS"/>
<pk mz="380.119723" i="1616838.0" sn="11.35" a="1301.98" fwhm="0.000975" res="389974.6" algo="FTMS"/>
<pk mz="380.146500" i="1542349.0" sn="10.71" a="1024.58" fwhm="0.000803" res="473157.9" algo="FTMS"/>
<pk mz="380.156235" i="1819087.5" sn="13.07" a="1440.74" fwhm="0.000973" res="390670.5" algo="FTMS"/>
<pk mz="380.192636" i="1710553.0" sn="12.14" a="1412.43" fwhm="0.001065" res="357155.0" algo="FTMS"/>
<pk mz="380.210599" i="1201373.6" sn="7.82" a="679.33" fwhm="0.000791" res="480714.0" algo="FTMS"/>
<pk mz="380.229136" i="3179490.5" sn="24.62" a="2863.67" fwhm="0.000958" res="397033.2" algo="FTMS"/>
<pk mz="380.980058" i="1147749.5" sn="7.36" a="924.01" fwhm="0.001172" res="325070.4" algo="FTMS"/>
<pk mz="381.009989" i="1180461.3" sn="7.64" a="729.47" fwhm="0.000936" res="406976.3" algo="FTMS"/>
<pk mz="381.046367" i="4573878.5" sn="36.47" a="4075.90" fwhm="0.000937" res="406636.8" algo="FTMS"/>
<pk mz="381.077118" i="1516734.8" sn="10.50" a="1068.36" fwhm="0.000935" res="407608.2" algo="FTMS"/>
<pk mz="381.082716" i="7816896.0" sn="64.02" a="7561.69" fwhm="0.000974" res="391220.7" algo="FTMS"/>
<pk mz="381.086002" i="5293249.0" sn="42.58" a="5102.13" fwhm="0.001012" res="376440.3" algo="FTMS"/>
<pk mz="381.093930" i="1980355.1" sn="14.43" a="1513.10" fwhm="0.000919" res="414594.7" algo="FTMS"/>
<pk mz="381.113637" i="1158216.3" sn="7.45" a="663.30" fwhm="0.000832" res="458185.5" algo="FTMS"/>
<pk mz="381.119150" i="5603017.5" sn="45.21" a="5844.37" fwhm="0.001045" res="364741.3" algo="FTMS"/>
<pk mz="381.132196" i="4383949.0" sn="34.85" a="3913.80" fwhm="0.000955" res="399263.9" algo="FTMS"/>
<pk mz="381.141536" i="1933263.5" sn="14.03" a="1485.77" fwhm="0.000936" res="407220.8" algo="FTMS"/>
<pk mz="381.150088" i="1894865.6" sn="13.71" a="1727.27" fwhm="0.000981" res="388392.4" algo="FTMS"/>
<pk mz="381.155537" i="4076243.0" sn="32.24" a="3793.38" fwhm="0.001003" res="380169.5" algo="FTMS"/>
<pk mz="381.168505" i="3935446.5" sn="31.04" a="3666.37" fwhm="0.001023" res="372423.7" algo="FTMS"/>
<pk mz="381.186373" i="2164955.0" sn="16.00" a="2031.36" fwhm="0.001042" res="365656.1" algo="FTMS"/>
<pk mz="381.191925" i="3267804.5" sn="25.37" a="3348.47" fwhm="0.001144" res="333211.0" algo="FTMS"/>
<pk mz="381.204902" i="3545824.0" sn="27.73" a="3276.77" fwhm="0.001026" res="371416.0" algo="FTMS"/>
<pk mz="381.222728" i="5190372.5" sn="41.70" a="5043.50" fwhm="0.001040" res="366697.0" algo="FTMS"/>
<pk mz="381.228283" i="1374950.0" sn="9.29" a="841.60" fwhm="0.000821" res="464205.5" algo="FTMS"/>
<pk mz="381.231486" i="1788902.9" sn="12.81" a="1488.92" fwhm="0.000998" res="382014.1" algo="FTMS"/>
<pk mz="381.241464" i="3121897.5" sn="24.13" a="2823.57" fwhm="0.001034" res="368748.0" algo="FTMS"/>
<pk mz="382.041602" i="1257913.6" sn="8.20" a="872.04" fwhm="0.000845" res="452051.1" algo="FTMS"/>
<pk mz="382.049725" i="1407419.8" sn="9.45" a="899.91" fwhm="0.000971" res="393370.1" algo="FTMS"/>
<pk mz="382.078007" i="2078403.1" sn="15.09" a="1673.67" fwhm="0.000948" res="403091.4" algo="FTMS"/>
<pk mz="382.086151" i="1837253.3" sn="13.06" a="1546.01" fwhm="0.001010" res="378353.1" algo="FTMS"/>
<pk mz="382.089445" i="1428294.1" sn="9.63" a="1280.01" fwhm="0.001082" res="353130.1" algo="FTMS"/>
<pk mz="382.091108" i="1157574.5" sn="7.36" a="625.67" fwhm="0.000791" res="482887.9" algo="FTMS"/>
<pk mz="382.100384" i="1841097.0" sn="13.09" a="1548.47" fwhm="0.000959" res="398478.3" algo="FTMS"/>
<pk mz="382.114414" i="1954764.6" sn="14.05" a="1617.03" fwhm="0.000981" res="389584.8" algo="FTMS"/>
<pk mz="382.122553" i="1161806.8" sn="7.39" a="712.58" fwhm="0.000933" res="409446.6" algo="FTMS"/>
<pk mz="382.127496" i="1557712.0" sn="10.72" a="913.32" fwhm="0.000766" res="499037.8" algo="FTMS"/>
<pk mz="382.136703" i="1258194.4" sn="8.20" a="761.21" fwhm="0.000825" res="463289.8" algo="FTMS"/>
<pk mz="382.208254" i="1198565.1" sn="7.70" a="1045.09" fwhm="0.001127" res="339260.1" algo="FTMS"/>
<pk mz="382.226081" i="1203945.8" sn="7.74" a="636.80" fwhm="0.000789" res="484672.6" algo="FTMS"/>
<pk mz="383.025662" i="1808570.1" sn="12.82" a="1595.09" fwhm="0.001047" res="365746.4" algo="FTMS"/>
<pk mz="383.041009" i="1270846.1" sn="8.30" a="892.16" fwhm="0.000992" res="386088.2" algo="FTMS"/>
<pk mz="383.052146" i="1555521.1" sn="10.69" a="1534.24" fwhm="0.001149" res="333340.3" algo="FTMS"/>
<pk mz="383.057152" i="1876418.4" sn="13.39" a="1324.78" fwhm="0.000881" res="434704.9" algo="FTMS"/>
<pk mz="383.061981" i="6697155.5" sn="53.87" a="6332.52" fwhm="0.000973" res="393864.3" algo="FTMS"/>
<pk mz="383.098385" i="8271053.0" sn="67.08" a="8298.37" fwhm="0.001002" res="382523.0" algo="FTMS"/>
<pk mz="383.101626" i="10900686.0" sn="89.16" a="11525.27" fwhm="0.001036" res="369910.1" algo="FTMS"/>
<pk mz="383.109680" i="1422800.1" sn="9.58" a="1029.58" fwhm="0.000880" res="435413.2" algo="FTMS"/>
<pk mz="383.128960" i="1125653.1" sn="7.09" a="982.99" fwhm="0.001242" res="308481.1" algo="FTMS"/>
<pk mz="383.134758" i="6365398.5" sn="51.08" a="6609.54" fwhm="0.000998" res="383935.1" algo="FTMS"/>
<pk mz="383.147755" i="2799322.0" sn="21.14" a="2479.50" fwhm="0.000997" res="384214.2" algo="FTMS"/>
<pk mz="383.165810" i="1297246.8" sn="8.53" a="1414.25" fwhm="0.001454" res="263582.8" algo="FTMS"/>
<pk mz="383.171129" i="6147296.0" sn="49.25" a="6223.61" fwhm="0.001033" res="370991.9" algo="FTMS"/>
<pk mz="383.174535" i="4752097.0" sn="37.53" a="4532.66" fwhm="0.001021" res="375111.6" algo="FTMS"/>
<pk mz="383.184241" i="1432547.6" sn="9.66" a="957.83" fwhm="0.000909" res="421426.2" algo="FTMS"/>
<pk mz="383.202223" i="1119464.3" sn="7.03" a="629.30" fwhm="0.000788" res="486536.4" algo="FTMS"/>
<pk mz="383.207537" i="9706730.0" sn="79.14" a="10088.08" fwhm="0.001044" res="367062.3" algo="FTMS"/>
<pk mz="383.243901" i="2159091.3" sn="15.76" a="1641.75" fwhm="0.000934" res="410343.7" algo="FTMS"/>
<pk mz="384.036080" i="1602498.1" sn="11.09" a="1067.00" fwhm="0.000818" res="469384.0" algo="FTMS"/>
<pk mz="384.057351" i="1419975.6" sn="9.55" a="929.83" fwhm="0.000844" res="454986.8" algo="FTMS"/>
<pk mz="384.065369" i="1807305.8" sn="12.81" a="1193.83" fwhm="0.000826" res="464796.6" algo="FTMS"/>
<pk mz="384.093731" i="2128081.3" sn="15.50" a="2131.45" fwhm="0.001226" res="313205.3" algo="FTMS"/>
<pk mz="384.101868" i="2008275.3" sn="14.49" a="1810.51" fwhm="0.001068" res="359790.2" algo="FTMS"/>
<pk mz="384.105151" i="1882580.1" sn="13.44" a="1748.49" fwhm="0.001063" res="361383.3" algo="FTMS"/>
<pk mz="384.106806" i="1611092.6" sn="11.16" a="1560.90" fwhm="0.001176" res="326715.5" algo="FTMS"/>
<pk mz="384.130073" i="1591258.6" sn="10.99" a="1018.90" fwhm="0.000795" res="482916.4" algo="FTMS"/>
<pk mz="384.135777" i="1206748.1" sn="7.76" a="1059.51" fwhm="0.001104" res="348059.1" algo="FTMS"/>
<pk mz="384.138149" i="1523932.8" sn="10.43" a="1138.13" fwhm="0.000930" res="413044.4" algo="FTMS"/>
<pk mz="384.166556" i="1225700.3" sn="7.92" a="788.98" fwhm="0.000908" res="422971.8" algo="FTMS"/>
<pk mz="384.174660" i="1422822.3" sn="9.58" a="858.09" fwhm="0.000782" res="491196.8" algo="FTMS"/>
<pk mz="384.177680" i="1523687.1" sn="10.43" a="992.80" fwhm="0.000867" res="443036.8" algo="FTMS"/>
<pk mz="384.210895" i="2102767.8" sn="15.29" a="1768.71" fwhm="0.001010" res="380590.7" algo="FTMS"/>
<pk mz="385.020052" i="2334147.5" sn="17.23" a="2425.11" fwhm="0.001128" res="341255.6" algo="FTMS"/>
<pk mz="385.041232" i="2437321.0" sn="18.09" a="2288.91" fwhm="0.001018" res="378296.6" algo="FTMS"/>
<pk mz="385.056441" i="1304397.1" sn="8.58" a="883.92" fwhm="0.000923" res="417049.4" algo="FTMS"/>
<pk mz="385.067681" i="1639504.0" sn="11.40" a="1521.92" fwhm="0.001098" res="350812.5" algo="FTMS"/>
<pk mz="385.077650" i="6296274.5" sn="50.50" a="6778.86" fwhm="0.001057" res="364337.8" algo="FTMS"/>
<pk mz="385.088682" i="1123157.5" sn="7.06" a="767.19" fwhm="0.000884" res="435554.2" algo="FTMS"/>
<pk mz="385.093059" i="1400022.8" sn="9.38" a="897.06" fwhm="0.000817" res="471105.3" algo="FTMS"/>
<pk mz="385.114028" i="7025372.0" sn="56.62" a="6993.89" fwhm="0.001029" res="374173.9" algo="FTMS"/>
<pk mz="385.125250" i="10034911.0" sn="81.89" a="10326.83" fwhm="0.001052" res="366202.9" algo="FTMS"/>
<pk mz="385.126845" i="1128671.5" sn="7.11" a="677.71" fwhm="0.000859" res="448536.6" algo="FTMS"/>
<pk mz="385.150465" i="7449317.5" sn="60.18" a="7740.56" fwhm="0.001050" res="366870.1" algo="FTMS"/>
<pk mz="385.163460" i="1128937.1" sn="7.11" a="591.41" fwhm="0.000716" res="538028.6" algo="FTMS"/>
<pk mz="385.178727" i="1583597.1" sn="10.93" a="1033.46" fwhm="0.000902" res="426821.8" algo="FTMS"/>
<pk mz="385.186773" i="10904303.0" sn="89.19" a="11859.45" fwhm="0.001083" res="355810.0" algo="FTMS"/>
<pk mz="385.223177" i="6211321.0" sn="49.78" a="6192.21" fwhm="0.001046" res="368185.3" algo="FTMS"/>
<pk mz="385.259386" i="2128898.3" sn="15.50" a="1663.66" fwhm="0.000941" res="409417.0" algo="FTMS"/>
<pk mz="386.051692" i="1945810.1" sn="13.97" a="1398.59" fwhm="0.000970" res="398040.8" algo="FTMS"/>
<pk mz="386.080999" i="1876953.8" sn="13.39" a="1616.59" fwhm="0.001013" res="381198.1" algo="FTMS"/>
<pk mz="386.108385" i="1459169.0" sn="9.88" a="1141.07" fwhm="0.001154" res="334470.2" algo="FTMS"/>
<pk mz="386.117375" i="1293795.4" sn="8.49" a="689.20" fwhm="0.000794" res="486272.5" algo="FTMS"/>
<pk mz="386.128597" i="2556390.3" sn="19.09" a="2002.98" fwhm="0.000931" res="414792.3" algo="FTMS"/>
<pk mz="386.145750" i="1296362.8" sn="8.51" a="884.15" fwhm="0.000891" res="433488.1" algo="FTMS"/>
<pk mz="386.153541" i="1340268.9" sn="8.88" a="1001.74" fwhm="0.001012" res="381580.8" algo="FTMS"/>
<pk mz="386.156889" i="1527021.8" sn="10.45" a="1085.24" fwhm="0.000906" res="426370.7" algo="FTMS"/>
<pk mz="386.181982" i="1402228.4" sn="9.40" a="1093.22" fwhm="0.000981" res="393655.8" algo="FTMS"/>
<pk mz="386.190263" i="2209526.5" sn="16.18" a="2070.27" fwhm="0.001068" res="361464.3" algo="FTMS"/>
<pk mz="386.226426" i="1869824.0" sn="13.33" a="1420.18" fwhm="0.000929" res="415959.1" algo="FTMS"/>
<pk mz="386.920781" i="1611958.5" sn="11.16" a="1508.02" fwhm="0.001169" res="331013.4" algo="FTMS"/>
<pk mz="387.035883" i="1682388.8" sn="11.75" a="1723.60" fwhm="0.001351" res="286579.4" algo="FTMS"/>
<pk mz="387.047041" i="2162391.8" sn="15.78" a="1884.95" fwhm="0.001015" res="381382.5" algo="FTMS"/>
<pk mz="387.052025" i="2761945.0" sn="20.82" a="2405.79" fwhm="0.000997" res="388038.0" algo="FTMS"/>
<pk mz="387.056890" i="3171034.3" sn="24.25" a="3013.66" fwhm="0.001009" res="383576.2" algo="FTMS"/>
<pk mz="387.072133" i="2083550.3" sn="15.12" a="1506.02" fwhm="0.000914" res="423560.2" algo="FTMS"/>
<pk mz="387.083514" i="1691361.3" sn="11.83" a="1657.38" fwhm="0.001304" res="296835.1" algo="FTMS"/>
<pk mz="387.093339" i="3549923.8" sn="27.43" a="3256.22" fwhm="0.000990" res="390857.9" algo="FTMS"/>
<pk mz="387.104555" i="1130854.8" sn="7.12" a="1066.80" fwhm="0.001347" res="287394.2" algo="FTMS"/>
<pk mz="387.108691" i="2057703.9" sn="14.90" a="2034.87" fwhm="0.001118" res="346134.9" algo="FTMS"/>
<pk mz="387.129687" i="5789933.5" sn="46.24" a="5734.15" fwhm="0.000987" res="392158.4" algo="FTMS"/>
<pk mz="387.140927" i="2882288.3" sn="21.83" a="2373.58" fwhm="0.000949" res="408152.1" algo="FTMS"/>
<pk mz="387.157973" i="1457652.9" sn="9.86" a="1274.68" fwhm="0.001138" res="340280.0" algo="FTMS"/>
<pk mz="387.166031" i="10244343.0" sn="83.64" a="11069.25" fwhm="0.001083" res="357565.9" algo="FTMS"/>
<pk mz="387.188497" i="3151613.0" sn="24.09" a="2931.65" fwhm="0.001028" res="376654.9" algo="FTMS"/>
<pk mz="387.194277" i="1336318.4" sn="8.85" a="914.77" fwhm="0.000886" res="437247.7" algo="FTMS"/>
<pk mz="387.202457" i="10361089.0" sn="84.62" a="10780.59" fwhm="0.001062" res="364689.7" algo="FTMS"/>
<pk mz="387.238837" i="4209930.0" sn="32.97" a="4214.70" fwhm="0.001062" res="364780.6" algo="FTMS"/>
<pk mz="387.275225" i="1428499.8" sn="9.62" a="942.85" fwhm="0.000849" res="455891.2" algo="FTMS"/>
<pk mz="388.031179" i="1325274.9" sn="8.75" a="918.03" fwhm="0.000892" res="435170.7" algo="FTMS"/>
<pk mz="388.067271" i="2481124.3" sn="18.46" a="2107.06" fwhm="0.000966" res="401853.8" algo="FTMS"/>
<pk mz="388.078737" i="1534695.4" sn="10.51" a="1109.15" fwhm="0.000940" res="412770.9" algo="FTMS"/>
<pk mz="388.103803" i="1597934.0" sn="11.04" a="1219.85" fwhm="0.000975" res="398170.4" algo="FTMS"/>
<pk mz="388.125024" i="1440755.6" sn="9.72" a="1024.15" fwhm="0.000938" res="413966.5" algo="FTMS"/>
<pk mz="388.133178" i="1709045.8" sn="11.97" a="1334.39" fwhm="0.000915" res="424348.0" algo="FTMS"/>
<pk mz="388.144328" i="1713656.6" sn="12.01" a="1469.23" fwhm="0.001093" res="355217.1" algo="FTMS"/>
<pk mz="388.161335" i="1896189.1" sn="13.54" a="1373.01" fwhm="0.000880" res="440989.8" algo="FTMS"/>
<pk mz="388.169589" i="2184191.3" sn="15.96" a="1756.33" fwhm="0.000971" res="399641.2" algo="FTMS"/>
<pk mz="388.172605" i="2659328.3" sn="19.95" a="2229.86" fwhm="0.000980" res="396161.2" algo="FTMS"/>
<pk mz="388.197598" i="1741574.8" sn="12.25" a="1393.89" fwhm="0.000974" res="398598.2" algo="FTMS"/>
<pk mz="388.205798" i="2580489.0" sn="19.29" a="2285.55" fwhm="0.000991" res="391536.9" algo="FTMS"/>
<pk mz="389.014945" i="1890910.5" sn="13.50" a="2111.08" fwhm="0.001318" res="295163.0" algo="FTMS"/>
<pk mz="389.051433" i="3601128.0" sn="27.86" a="3331.90" fwhm="0.001008" res="386053.4" algo="FTMS"/>
<pk mz="389.062651" i="2250475.0" sn="16.52" a="1662.77" fwhm="0.000918" res="423666.8" algo="FTMS"/>
<pk mz="389.072453" i="1665261.6" sn="11.60" a="1325.67" fwhm="0.001020" res="381323.9" algo="FTMS"/>
<pk mz="389.087797" i="5227249.5" sn="41.51" a="4834.84" fwhm="0.000987" res="394103.6" algo="FTMS"/>
<pk mz="389.099012" i="4343540.5" sn="34.09" a="4190.33" fwhm="0.001040" res="374095.9" algo="FTMS"/>
<pk mz="389.102401" i="8040181.5" sn="65.13" a="9288.64" fwhm="0.001088" res="357489.3" algo="FTMS"/>
<pk mz="389.108932" i="2608375.3" sn="19.52" a="2393.10" fwhm="0.001037" res="375384.6" algo="FTMS"/>
<pk mz="389.124221" i="2545915.3" sn="19.00" a="2266.57" fwhm="0.001008" res="385851.8" algo="FTMS"/>
<pk mz="389.137301" i="2002942.9" sn="14.44" a="1686.13" fwhm="0.000991" res="392752.6" algo="FTMS"/>
<pk mz="389.145401" i="3987713.0" sn="31.10" a="4277.60" fwhm="0.001156" res="336752.3" algo="FTMS"/>
<pk mz="389.156618" i="4569860.0" sn="35.99" a="4682.54" fwhm="0.001109" res="350856.2" algo="FTMS"/>
<pk mz="389.173782" i="1680136.5" sn="11.73" a="1366.29" fwhm="0.001014" res="383665.1" algo="FTMS"/>
<pk mz="389.179208" i="7932682.0" sn="64.23" a="8241.54" fwhm="0.001060" res="367184.4" algo="FTMS"/>
<pk mz="389.181705" i="6160138.5" sn="49.34" a="6490.08" fwhm="0.001105" res="352339.3" algo="FTMS"/>
<pk mz="389.209965" i="1568018.0" sn="10.79" a="1501.99" fwhm="0.001216" res="320002.7" algo="FTMS"/>
<pk mz="389.218099" i="4592916.0" sn="36.19" a="4434.61" fwhm="0.001027" res="379131.4" algo="FTMS"/>
<pk mz="390.046619" i="1884143.4" sn="13.44" a="1715.22" fwhm="0.001042" res="374441.1" algo="FTMS"/>
<pk mz="390.058019" i="11869170.0" sn="97.28" a="13313.87" fwhm="0.001084" res="359869.4" algo="FTMS"/>
<pk mz="390.064715" i="2022644.1" sn="14.60" a="1991.19" fwhm="0.001100" res="354452.4" algo="FTMS"/>
<pk mz="390.066830" i="2342388.8" sn="17.29" a="2048.95" fwhm="0.001011" res="385860.6" algo="FTMS"/>
<pk mz="390.083075" i="2737145.0" sn="20.60" a="2937.45" fwhm="0.001099" res="354816.7" algo="FTMS"/>
<pk mz="390.087205" i="3268090.3" sn="25.06" a="3309.58" fwhm="0.001046" res="372949.4" algo="FTMS"/>
<pk mz="390.091092" i="1225595.1" sn="7.91" a="918.20" fwhm="0.001043" res="374176.9" algo="FTMS"/>
<pk mz="390.094401" i="1225212.0" sn="7.91" a="783.74" fwhm="0.000912" res="427906.9" algo="FTMS"/>
<pk mz="390.103314" i="2006782.4" sn="14.47" a="1903.24" fwhm="0.001280" res="304649.5" algo="FTMS"/>
<pk mz="390.105885" i="1156351.1" sn="7.33" a="578.11" fwhm="0.000717" res="544327.1" algo="FTMS"/>
<pk mz="390.119374" i="1218690.6" sn="7.85" a="853.30" fwhm="0.000993" res="392801.8" algo="FTMS"/>
<pk mz="390.123539" i="7369732.0" sn="59.50" a="8035.10" fwhm="0.001096" res="356045.7" algo="FTMS"/>
<pk mz="390.130609" i="1165445.6" sn="7.40" a="802.94" fwhm="0.001048" res="372105.3" algo="FTMS"/>
<pk mz="390.140582" i="3497992.3" sn="26.99" a="3689.00" fwhm="0.001049" res="372033.4" algo="FTMS"/>
<pk mz="390.148699" i="1493770.5" sn="10.16" a="1189.23" fwhm="0.001060" res="368041.2" algo="FTMS"/>
<pk mz="390.159936" i="1322253.4" sn="8.72" a="770.56" fwhm="0.000812" res="480563.0" algo="FTMS"/>
<pk mz="390.177032" i="2919954.0" sn="22.14" a="2758.41" fwhm="0.001062" res="367493.5" algo="FTMS"/>
<pk mz="390.182490" i="1511443.4" sn="10.31" a="1254.40" fwhm="0.000961" res="405993.8" algo="FTMS"/>
<pk mz="390.185167" i="1179924.1" sn="7.53" a="1153.95" fwhm="0.001212" res="321883.5" algo="FTMS"/>
<pk mz="390.213533" i="1419163.6" sn="9.53" a="1076.35" fwhm="0.001000" res="390233.1" algo="FTMS"/>
<pk mz="391.030785" i="2990324.3" sn="22.45" a="3104.86" fwhm="0.001188" res="329042.0" algo="FTMS"/>
<pk mz="391.041907" i="1684727.3" sn="11.62" a="1158.84" fwhm="0.000897" res="436113.6" algo="FTMS"/>
<pk mz="391.061415" i="1303292.5" sn="8.46" a="762.54" fwhm="0.000874" res="447372.0" algo="FTMS"/>
<pk mz="391.067072" i="4842750.0" sn="37.82" a="5049.77" fwhm="0.001112" res="351742.1" algo="FTMS"/>
<pk mz="391.070441" i="1151486.9" sn="7.20" a="729.13" fwhm="0.000857" res="456312.7" algo="FTMS"/>
<pk mz="391.078290" i="2844417.0" sn="21.24" a="2834.68" fwhm="0.001113" res="351258.0" algo="FTMS"/>
<pk mz="391.103410" i="5106439.5" sn="40.01" a="5564.43" fwhm="0.001097" res="356475.6" algo="FTMS"/>
<pk mz="391.106737" i="2180616.5" sn="15.74" a="1887.94" fwhm="0.001000" res="390967.6" algo="FTMS"/>
<pk mz="391.114713" i="10401035.0" sn="83.93" a="11615.92" fwhm="0.001111" res="352057.8" algo="FTMS"/>
<pk mz="391.116366" i="2621707.0" sn="19.39" a="2184.04" fwhm="0.000963" res="406233.5" algo="FTMS"/>
<pk mz="391.134258" i="1197327.8" sn="7.58" a="765.88" fwhm="0.001007" res="388367.8" algo="FTMS"/>
<pk mz="391.139756" i="2869009.3" sn="21.45" a="2863.25" fwhm="0.001149" res="340464.1" algo="FTMS"/>
<pk mz="391.151200" i="1464340.3" sn="9.79" a="1162.38" fwhm="0.001047" res="373759.3" algo="FTMS"/>
<pk mz="391.152907" i="4736277.0" sn="36.94" a="4833.97" fwhm="0.001074" res="364272.9" algo="FTMS"/>
<pk mz="391.160933" i="2187287.0" sn="15.79" a="1720.87" fwhm="0.000955" res="409381.9" algo="FTMS"/>
<pk mz="391.176212" i="1372058.9" sn="9.03" a="1153.22" fwhm="0.001139" res="343506.5" algo="FTMS"/>
<pk mz="391.189243" i="4755742.5" sn="37.10" a="4955.68" fwhm="0.001099" res="356103.7" algo="FTMS"/>
<pk mz="391.197270" i="1828768.5" sn="12.82" a="1799.77" fwhm="0.001211" res="322922.3" algo="FTMS"/>
<pk mz="391.225813" i="1177896.1" sn="7.42" a="621.04" fwhm="0.000740" res="528857.0" algo="FTMS"/>
<pk mz="391.233751" i="1265322.3" sn="8.14" a="1255.00" fwhm="0.001239" res="315819.2" algo="FTMS"/>
<pk mz="392.026023" i="1480188.9" sn="9.92" a="1101.72" fwhm="0.000886" res="442497.5" algo="FTMS"/>
<pk mz="392.062312" i="4265990.5" sn="33.03" a="4222.77" fwhm="0.001050" res="373514.4" algo="FTMS"/>
<pk mz="392.073382" i="1706889.4" sn="11.80" a="1452.76" fwhm="0.001075" res="364657.2" algo="FTMS"/>
<pk mz="392.098852" i="2359824.3" sn="17.22" a="1914.52" fwhm="0.000924" res="424181.4" algo="FTMS"/>
<pk mz="392.118966" i="33920532.0" sn="279.05" a="36834.52" fwhm="0.001074" res="365045.6" algo="FTMS"/>
<pk mz="392.146483" i="1148316.9" sn="7.17" a="1089.17" fwhm="0.001364" res="287410.7" algo="FTMS"/>
<pk mz="392.156188" i="3565087.5" sn="27.22" a="3807.23" fwhm="0.001173" res="334257.2" algo="FTMS"/>
<pk mz="392.182617" i="2396710.5" sn="17.53" a="2299.53" fwhm="0.001094" res="358394.7" algo="FTMS"/>
<pk mz="392.192611" i="2010409.1" sn="14.32" a="1920.79" fwhm="0.001155" res="339669.2" algo="FTMS"/>
<pk mz="393.009782" i="1271554.9" sn="8.19" a="1066.31" fwhm="0.001136" res="345924.1" algo="FTMS"/>
<pk mz="393.046300" i="4805388.5" sn="37.51" a="5324.61" fwhm="0.001091" res="360262.7" algo="FTMS"/>
<pk mz="393.055338" i="1138319.0" sn="7.08" a="791.89" fwhm="0.000945" res="415856.8" algo="FTMS"/>
<pk mz="393.057442" i="2077455.6" sn="14.87" a="1928.68" fwhm="0.001092" res="359982.6" algo="FTMS"/>
<pk mz="393.082705" i="6799126.5" sn="54.05" a="7582.28" fwhm="0.001112" res="353386.2" algo="FTMS"/>
<pk mz="393.086023" i="2816279.3" sn="21.00" a="3290.27" fwhm="0.001209" res="325048.8" algo="FTMS"/>
<pk mz="393.093991" i="2563865.3" sn="18.91" a="2774.77" fwhm="0.001227" res="320377.4" algo="FTMS"/>
<pk mz="393.095781" i="1297433.8" sn="8.40" a="1074.23" fwhm="0.001079" res="364290.2" algo="FTMS"/>
<pk mz="393.113810" i="1220510.6" sn="7.77" a="893.43" fwhm="0.001050" res="374443.7" algo="FTMS"/>
<pk mz="393.119088" i="4958496.0" sn="38.78" a="5118.29" fwhm="0.001116" res="352105.4" algo="FTMS"/>
<pk mz="393.122317" i="4598049.0" sn="35.79" a="4922.21" fwhm="0.001162" res="338408.8" algo="FTMS"/>
<pk mz="393.130334" i="3479843.0" sn="26.51" a="3445.42" fwhm="0.001078" res="364775.7" algo="FTMS"/>
<pk mz="393.132185" i="4569891.5" sn="35.55" a="4775.63" fwhm="0.001123" res="350130.9" algo="FTMS"/>
<pk mz="393.149683" i="1343528.3" sn="8.79" a="1133.76" fwhm="0.001231" res="319427.7" algo="FTMS"/>
<pk mz="393.155531" i="2950953.8" sn="22.12" a="2716.19" fwhm="0.001043" res="376894.2" algo="FTMS"/>
<pk mz="393.168543" i="5609773.0" sn="44.18" a="6264.90" fwhm="0.001147" res="342925.3" algo="FTMS"/>
<pk mz="393.186060" i="1501617.9" sn="10.10" a="1322.58" fwhm="0.001143" res="343954.9" algo="FTMS"/>
<pk mz="393.191800" i="1304371.5" sn="8.46" a="903.80" fwhm="0.001115" res="352584.1" algo="FTMS"/>
<pk mz="393.204941" i="6003511.0" sn="47.45" a="6048.53" fwhm="0.001056" res="372179.8" algo="FTMS"/>
<pk mz="393.228178" i="1129533.1" sn="7.01" a="745.92" fwhm="0.001000" res="393074.9" algo="FTMS"/>
<pk mz="393.231620" i="1566782.0" sn="10.64" a="1363.45" fwhm="0.001049" res="374754.9" algo="FTMS"/>
<pk mz="393.241171" i="1203392.6" sn="7.62" a="907.76" fwhm="0.001176" res="334490.3" algo="FTMS"/>
<pk mz="393.277627" i="4378442.5" sn="33.96" a="4423.82" fwhm="0.001088" res="361302.9" algo="FTMS"/>
<pk mz="394.041612" i="1571222.4" sn="10.67" a="1361.46" fwhm="0.001072" res="367631.5" algo="FTMS"/>
<pk mz="394.049713" i="1309848.6" sn="8.50" a="1125.43" fwhm="0.001071" res="367907.1" algo="FTMS"/>
<pk mz="394.078048" i="2764832.3" sn="20.58" a="2549.84" fwhm="0.001069" res="368615.1" algo="FTMS"/>
<pk mz="394.086074" i="1533218.4" sn="10.36" a="1292.12" fwhm="0.001090" res="361570.4" algo="FTMS"/>
<pk mz="394.089267" i="1554595.1" sn="10.53" a="1270.95" fwhm="0.001079" res="365185.1" algo="FTMS"/>
<pk mz="394.098099" i="1943845.5" sn="13.76" a="1899.32" fwhm="0.001135" res="347172.8" algo="FTMS"/>
<pk mz="394.114552" i="1348393.9" sn="8.82" a="1402.41" fwhm="0.001360" res="289713.5" algo="FTMS"/>
<pk mz="394.125455" i="1412652.9" sn="9.36" a="949.52" fwhm="0.000932" res="422687.2" algo="FTMS"/>
<pk mz="394.133619" i="1161775.0" sn="7.28" a="756.11" fwhm="0.000946" res="416545.6" algo="FTMS"/>
<pk mz="394.135425" i="1719343.5" sn="11.90" a="1301.78" fwhm="0.001012" res="389631.3" algo="FTMS"/>
<pk mz="394.171948" i="2327609.3" sn="16.95" a="2150.89" fwhm="0.001089" res="361796.3" algo="FTMS"/>
<pk mz="394.208276" i="1580611.0" sn="10.75" a="1280.27" fwhm="0.001032" res="381828.4" algo="FTMS"/>
<pk mz="394.280859" i="1558358.4" sn="10.57" a="1323.29" fwhm="0.001080" res="365218.1" algo="FTMS"/>
<pk mz="394.995942" i="2405142.0" sn="17.59" a="2186.64" fwhm="0.001013" res="389844.1" algo="FTMS"/>
<pk mz="395.025715" i="2330654.0" sn="16.97" a="2263.60" fwhm="0.001086" res="363776.5" algo="FTMS"/>
<pk mz="395.061930" i="6665511.5" sn="52.93" a="6983.91" fwhm="0.001063" res="371781.1" algo="FTMS"/>
<pk mz="395.098372" i="6911281.5" sn="54.97" a="7941.38" fwhm="0.001148" res="344301.0" algo="FTMS"/>
<pk mz="395.101445" i="1156146.3" sn="7.23" a="582.82" fwhm="0.000880" res="449116.8" algo="FTMS"/>
<pk mz="395.109461" i="2093876.4" sn="15.01" a="1832.07" fwhm="0.001001" res="394541.2" algo="FTMS"/>
<pk mz="395.111451" i="2152245.0" sn="15.49" a="1576.25" fwhm="0.000923" res="427873.2" algo="FTMS"/>
<pk mz="395.129221" i="1404601.6" sn="9.29" a="1270.13" fwhm="0.001208" res="327200.2" algo="FTMS"/>
<pk mz="395.134733" i="4807995.0" sn="37.52" a="5383.14" fwhm="0.001139" res="347058.0" algo="FTMS"/>
<pk mz="395.147761" i="4312894.5" sn="33.42" a="4488.70" fwhm="0.001118" res="353390.2" algo="FTMS"/>
<pk mz="395.165457" i="1985603.4" sn="14.11" a="1758.34" fwhm="0.001040" res="380062.8" algo="FTMS"/>
<pk mz="395.171220" i="3317061.0" sn="25.15" a="2977.49" fwhm="0.001019" res="387846.5" algo="FTMS"/>
<pk mz="395.184226" i="4455240.5" sn="34.60" a="4325.42" fwhm="0.001022" res="386862.3" algo="FTMS"/>
<pk mz="395.202071" i="1655629.3" sn="11.37" a="1255.39" fwhm="0.000899" res="439840.3" algo="FTMS"/>
<pk mz="395.207621" i="1917518.6" sn="13.54" a="1530.24" fwhm="0.001086" res="363949.2" algo="FTMS"/>
<pk mz="395.220576" i="3897682.3" sn="29.97" a="3922.05" fwhm="0.001086" res="364072.2" algo="FTMS"/>
<pk mz="395.274543" i="1439328.6" sn="9.58" a="1528.83" fwhm="0.001390" res="284310.5" algo="FTMS"/>
<pk mz="396.047346" i="1150256.1" sn="7.18" a="848.07" fwhm="0.001123" res="352625.1" algo="FTMS"/>
<pk mz="396.057375" i="2031410.8" sn="14.49" a="1584.69" fwhm="0.000970" res="408278.0" algo="FTMS"/>
<pk mz="396.065293" i="2234421.0" sn="16.17" a="2136.21" fwhm="0.001111" res="356604.9" algo="FTMS"/>
<pk mz="396.093576" i="2091324.5" sn="14.98" a="1792.98" fwhm="0.000946" res="418786.3" algo="FTMS"/>
<pk mz="396.101757" i="1944638.8" sn="13.77" a="1526.31" fwhm="0.001008" res="392812.6" algo="FTMS"/>
<pk mz="396.106744" i="1682752.1" sn="11.59" a="1406.14" fwhm="0.001002" res="395246.6" algo="FTMS"/>
<pk mz="396.130003" i="1229638.4" sn="7.83" a="792.53" fwhm="0.000944" res="419739.5" algo="FTMS"/>
<pk mz="396.138099" i="1338312.5" sn="8.74" a="932.94" fwhm="0.001018" res="389081.8" algo="FTMS"/>
<pk mz="396.142857" i="1426505.8" sn="9.47" a="1059.81" fwhm="0.001008" res="392834.2" algo="FTMS"/>
<pk mz="396.152430" i="11110988.0" sn="89.81" a="13480.15" fwhm="0.001132" res="349868.7" algo="FTMS"/>
<pk mz="397.019893" i="1757749.9" sn="12.21" a="1469.83" fwhm="0.001034" res="383991.6" algo="FTMS"/>
<pk mz="397.041260" i="3239739.5" sn="24.51" a="3191.09" fwhm="0.001088" res="365068.9" algo="FTMS"/>
<pk mz="397.056521" i="1270079.8" sn="8.17" a="798.51" fwhm="0.000823" res="482715.7" algo="FTMS"/>
<pk mz="397.077660" i="8047429.5" sn="64.39" a="9053.87" fwhm="0.001145" res="346662.2" algo="FTMS"/>
<pk mz="397.080909" i="7838534.5" sn="62.66" a="8855.17" fwhm="0.001158" res="342807.2" algo="FTMS"/>
<pk mz="397.114024" i="7376719.0" sn="58.83" a="7864.08" fwhm="0.001071" res="370793.5" algo="FTMS"/>
<pk mz="397.117222" i="4415312.0" sn="34.26" a="4724.25" fwhm="0.001137" res="349418.7" algo="FTMS"/>
<pk mz="397.127103" i="2146386.8" sn="15.44" a="1861.06" fwhm="0.001037" res="383099.6" algo="FTMS"/>
<pk mz="397.136357" i="3031893.3" sn="22.78" a="3567.94" fwhm="0.001290" res="307812.0" algo="FTMS"/>
<pk mz="397.144871" i="1220439.5" sn="7.76" a="782.89" fwhm="0.000838" res="473989.9" algo="FTMS"/>
<pk mz="397.150383" i="5726041.0" sn="45.13" a="6277.89" fwhm="0.001116" res="355948.3" algo="FTMS"/>
<pk mz="397.155779" i="1910362.5" sn="13.48" a="1666.95" fwhm="0.001030" res="385732.6" algo="FTMS"/>
<pk mz="397.163474" i="2976604.5" sn="22.33" a="2792.01" fwhm="0.001055" res="376350.5" algo="FTMS"/>
<pk mz="397.181198" i="1618017.4" sn="11.05" a="1493.50" fwhm="0.001106" res="359235.2" algo="FTMS"/>
<pk mz="397.186707" i="4700003.0" sn="36.62" a="5333.98" fwhm="0.001196" res="331969.5" algo="FTMS"/>
<pk mz="397.199880" i="1635430.4" sn="11.20" a="1334.28" fwhm="0.001053" res="377238.4" algo="FTMS"/>
<pk mz="397.217561" i="1420907.1" sn="9.42" a="1058.52" fwhm="0.000927" res="428285.0" algo="FTMS"/>
<pk mz="397.223172" i="4257644.5" sn="32.95" a="4501.81" fwhm="0.001102" res="360596.4" algo="FTMS"/>
<pk mz="397.259652" i="1764726.5" sn="12.27" a="1278.98" fwhm="0.000846" res="469455.2" algo="FTMS"/>
<pk mz="398.051549" i="1630540.1" sn="11.16" a="1460.21" fwhm="0.001106" res="360020.0" algo="FTMS"/>
<pk mz="398.073126" i="1404754.0" sn="9.28" a="1023.27" fwhm="0.000876" res="454577.6" algo="FTMS"/>
<pk mz="398.081025" i="1944148.1" sn="13.76" a="1859.82" fwhm="0.001104" res="360615.5" algo="FTMS"/>
<pk mz="398.084066" i="1438805.0" sn="9.57" a="975.86" fwhm="0.000867" res="458917.5" algo="FTMS"/>
<pk mz="398.109334" i="2038363.8" sn="14.54" a="1791.51" fwhm="0.001050" res="379047.0" algo="FTMS"/>
<pk mz="398.117406" i="1854558.0" sn="13.01" a="1515.34" fwhm="0.000899" res="442629.0" algo="FTMS"/>
<pk mz="398.122277" i="2293343.3" sn="16.65" a="2271.83" fwhm="0.001191" res="334317.2" algo="FTMS"/>
<pk mz="398.145693" i="1476709.6" sn="9.88" a="1005.41" fwhm="0.000928" res="429180.5" algo="FTMS"/>
<pk mz="398.153778" i="1607015.9" sn="10.96" a="1460.18" fwhm="0.001120" res="355374.5" algo="FTMS"/>
<pk mz="398.157040" i="1181032.6" sn="7.43" a="735.87" fwhm="0.000864" res="461074.4" algo="FTMS"/>
<pk mz="398.190248" i="1312753.6" sn="8.52" a="1189.43" fwhm="0.001310" res="303889.3" algo="FTMS"/>
<pk mz="399.035649" i="1407830.5" sn="9.31" a="1726.59" fwhm="0.001849" res="215869.6" algo="FTMS"/>
<pk mz="399.056891" i="4563804.0" sn="35.49" a="4759.46" fwhm="0.001096" res="364244.4" algo="FTMS"/>
<pk mz="399.072166" i="1219424.4" sn="7.74" a="709.05" fwhm="0.000883" res="451800.3" algo="FTMS"/>
<pk mz="399.093278" i="7311718.0" sn="58.28" a="8250.86" fwhm="0.001130" res="353095.1" algo="FTMS"/>
<pk mz="399.104542" i="1348201.1" sn="8.81" a="955.45" fwhm="0.000946" res="421842.6" algo="FTMS"/>
<pk mz="399.129653" i="5239152.0" sn="41.09" a="6498.84" fwhm="0.001295" res="308277.2" algo="FTMS"/>
<pk mz="399.140885" i="1436403.0" sn="9.54" a="1108.24" fwhm="0.001037" res="384723.9" algo="FTMS"/>
<pk mz="399.158054" i="1135735.6" sn="7.05" a="699.20" fwhm="0.000826" res="483141.1" algo="FTMS"/>
<pk mz="399.160475" i="1189496.3" sn="7.49" a="802.61" fwhm="0.000950" res="420229.4" algo="FTMS"/>
<pk mz="399.166082" i="7225722.0" sn="57.57" a="8407.97" fwhm="0.001177" res="339261.8" algo="FTMS"/>
<pk mz="399.188671" i="2030975.9" sn="14.48" a="1805.85" fwhm="0.000956" res="417656.2" algo="FTMS"/>
<pk mz="399.194116" i="1423489.4" sn="9.44" a="1148.82" fwhm="0.001096" res="364296.8" algo="FTMS"/>
<pk mz="399.202448" i="8060291.5" sn="64.49" a="9072.93" fwhm="0.001154" res="345854.5" algo="FTMS"/>
<pk mz="399.238791" i="4153741.5" sn="32.09" a="4516.98" fwhm="0.001144" res="349056.9" algo="FTMS"/>
<pk mz="399.275214" i="2458007.3" sn="17.80" a="2442.75" fwhm="0.001166" res="342453.2" algo="FTMS"/>
<pk mz="400.030794" i="1316452.4" sn="8.44" a="966.11" fwhm="0.001028" res="389138.7" algo="FTMS"/>
<pk mz="400.067238" i="2007406.4" sn="14.10" a="1780.76" fwhm="0.001043" res="383551.0" algo="FTMS"/>
<pk mz="400.078632" i="1328625.4" sn="8.54" a="1258.13" fwhm="0.001262" res="316909.1" algo="FTMS"/>
<pk mz="400.085254" i="5050995.0" sn="39.04" a="5279.22" fwhm="0.001072" res="373167.9" algo="FTMS"/>
<pk mz="400.088502" i="1418100.1" sn="9.27" a="1151.54" fwhm="0.000984" res="406683.4" algo="FTMS"/>
<pk mz="400.096545" i="1877110.3" sn="13.04" a="1610.48" fwhm="0.001060" res="377323.2" algo="FTMS"/>
<pk mz="400.124759" i="1573246.0" sn="10.55" a="1316.01" fwhm="0.001049" res="381335.6" algo="FTMS"/>
<pk mz="400.132984" i="1373696.3" sn="8.91" a="1180.62" fwhm="0.001077" res="371678.4" algo="FTMS"/>
<pk mz="400.161251" i="1162375.9" sn="7.18" a="839.62" fwhm="0.000929" res="430605.8" algo="FTMS"/>
<pk mz="400.169467" i="2114186.0" sn="14.98" a="1874.90" fwhm="0.001069" res="374408.2" algo="FTMS"/>
<pk mz="400.172594" i="1288075.0" sn="8.21" a="1262.64" fwhm="0.001357" res="294959.1" algo="FTMS"/>
<pk mz="400.197804" i="1447057.8" sn="9.51" a="1144.43" fwhm="0.000989" res="404767.0" algo="FTMS"/>
<pk mz="400.205907" i="1709204.0" sn="11.66" a="1566.24" fwhm="0.001103" res="362894.1" algo="FTMS"/>
<pk mz="400.242249" i="1212573.9" sn="7.59" a="822.21" fwhm="0.001047" res="382201.9" algo="FTMS"/>
<pk mz="400.973154" i="1249508.8" sn="7.89" a="1122.62" fwhm="0.001100" res="364522.0" algo="FTMS"/>
<pk mz="401.014927" i="1338352.1" sn="8.62" a="966.97" fwhm="0.001234" res="324854.8" algo="FTMS"/>
<pk mz="401.026395" i="1301107.3" sn="8.31" a="1035.84" fwhm="0.000990" res="404947.5" algo="FTMS"/>
<pk mz="401.036217" i="1421941.9" sn="9.30" a="1139.09" fwhm="0.001038" res="386426.5" algo="FTMS"/>
<pk mz="401.051244" i="2149754.0" sn="15.27" a="2030.37" fwhm="0.001117" res="359147.2" algo="FTMS"/>
<pk mz="401.062757" i="2141309.3" sn="15.20" a="1804.43" fwhm="0.001013" res="395959.9" algo="FTMS"/>
<pk mz="401.067718" i="6322046.5" sn="49.46" a="7171.14" fwhm="0.001162" res="345152.2" algo="FTMS"/>
<pk mz="401.072517" i="3759487.8" sn="28.46" a="3936.09" fwhm="0.001082" res="370808.7" algo="FTMS"/>
<pk mz="401.087682" i="1831812.0" sn="12.66" a="1709.45" fwhm="0.001139" res="352093.8" algo="FTMS"/>
<pk mz="401.108821" i="4806025.5" sn="37.03" a="5571.17" fwhm="0.001217" res="329585.8" algo="FTMS"/>
<pk mz="401.111191" i="1834122.4" sn="12.68" a="1573.71" fwhm="0.001011" res="396850.0" algo="FTMS"/>
<pk mz="401.124138" i="1203085.9" sn="7.51" a="874.48" fwhm="0.000995" res="402957.4" algo="FTMS"/>
<pk mz="401.136228" i="1824913.1" sn="12.61" a="1697.82" fwhm="0.001217" res="329692.6" algo="FTMS"/>
<pk mz="401.145284" i="5082515.5" sn="39.30" a="5648.74" fwhm="0.001159" res="346077.5" algo="FTMS"/>
<pk mz="401.156700" i="1309462.8" sn="8.38" a="1004.74" fwhm="0.001253" res="320120.3" algo="FTMS"/>
<pk mz="401.167922" i="1398169.9" sn="9.11" a="1078.90" fwhm="0.001005" res="399007.3" algo="FTMS"/>
<pk mz="401.173640" i="1582747.4" sn="10.62" a="1041.80" fwhm="0.000869" res="461634.2" algo="FTMS"/>
<pk mz="401.181649" i="10524574.0" sn="83.89" a="12437.21" fwhm="0.001140" res="351933.0" algo="FTMS"/>
<pk mz="401.204341" i="3000739.8" sn="22.24" a="2818.67" fwhm="0.001025" res="391421.8" algo="FTMS"/>
<pk mz="401.209936" i="1542565.3" sn="10.29" a="1314.21" fwhm="0.001125" res="356539.2" algo="FTMS"/>
<pk mz="401.218085" i="7204775.5" sn="56.69" a="8249.91" fwhm="0.001169" res="343155.7" algo="FTMS"/>
<pk mz="401.254528" i="2868657.5" sn="21.16" a="2981.99" fwhm="0.001082" res="370994.0" algo="FTMS"/>
<pk mz="402.046616" i="2302601.5" sn="16.52" a="1955.10" fwhm="0.000962" res="417950.4" algo="FTMS"/>
<pk mz="402.082944" i="2014867.5" sn="14.16" a="1609.88" fwhm="0.000977" res="411415.1" algo="FTMS"/>
<pk mz="402.119481" i="1333789.5" sn="8.58" a="1010.37" fwhm="0.001061" res="379119.9" algo="FTMS"/>
<pk mz="402.140621" i="2154659.3" sn="15.31" a="1696.42" fwhm="0.000944" res="425835.6" algo="FTMS"/>
<pk mz="402.151601" i="1383334.3" sn="8.98" a="973.47" fwhm="0.000948" res="424367.7" algo="FTMS"/>
<pk mz="402.176847" i="2131373.3" sn="15.11" a="2185.38" fwhm="0.001120" res="358938.1" algo="FTMS"/>
<pk mz="402.184885" i="1925551.4" sn="13.43" a="1741.88" fwhm="0.001098" res="366274.1" algo="FTMS"/>
<pk mz="402.221534" i="1363513.4" sn="8.82" a="1174.73" fwhm="0.001201" res="334800.7" algo="FTMS"/>
<pk mz="402.941410" i="1402238.4" sn="9.14" a="1323.53" fwhm="0.001124" res="358419.3" algo="FTMS"/>
<pk mz="403.030780" i="2499990.8" sn="18.13" a="2311.14" fwhm="0.001060" res="380396.0" algo="FTMS"/>
<pk mz="403.042101" i="1239322.0" sn="7.80" a="892.60" fwhm="0.001088" res="370442.7" algo="FTMS"/>
<pk mz="403.051858" i="1180060.6" sn="7.32" a="1186.43" fwhm="0.001402" res="287427.9" algo="FTMS"/>
<pk mz="403.064869" i="1762720.3" sn="12.09" a="1773.57" fwhm="0.001253" res="321687.9" algo="FTMS"/>
<pk mz="403.067149" i="3296160.8" sn="24.66" a="3469.80" fwhm="0.001152" res="350018.5" algo="FTMS"/>
<pk mz="403.078328" i="1908643.9" sn="13.29" a="1674.85" fwhm="0.001042" res="386846.0" algo="FTMS"/>
<pk mz="403.081673" i="1214372.9" sn="7.60" a="687.28" fwhm="0.000845" res="476806.4" algo="FTMS"/>
<pk mz="403.088096" i="2209958.5" sn="15.76" a="2042.56" fwhm="0.001108" res="363959.9" algo="FTMS"/>
<pk mz="403.103524" i="2943402.8" sn="21.77" a="2865.53" fwhm="0.001075" res="375054.7" algo="FTMS"/>
<pk mz="403.114618" i="1595565.9" sn="10.72" a="1335.62" fwhm="0.001243" res="324370.1" algo="FTMS"/>
<pk mz="403.116663" i="1198254.4" sn="7.47" a="868.05" fwhm="0.001134" res="355456.2" algo="FTMS"/>
<pk mz="403.124549" i="2938800.5" sn="21.73" a="3189.42" fwhm="0.001121" res="359531.2" algo="FTMS"/>
<pk mz="403.135803" i="1614515.6" sn="10.88" a="1455.54" fwhm="0.001095" res="368041.8" algo="FTMS"/>
<pk mz="403.139990" i="1477940.9" sn="9.76" a="1660.83" fwhm="0.001463" res="275599.6" algo="FTMS"/>
<pk mz="403.152882" i="2468792.3" sn="17.88" a="2451.43" fwhm="0.001067" res="377694.9" algo="FTMS"/>
<pk mz="403.160954" i="5266874.5" sn="40.81" a="6076.72" fwhm="0.001195" res="337394.5" algo="FTMS"/>
<pk mz="403.172217" i="10115518.0" sn="80.54" a="11664.34" fwhm="0.001146" res="351923.1" algo="FTMS"/>
<pk mz="403.189227" i="6071746.5" sn="47.40" a="6400.27" fwhm="0.001106" res="364656.4" algo="FTMS"/>
<pk mz="403.194799" i="39305668.0" sn="319.73" a="45757.99" fwhm="0.001139" res="354143.1" algo="FTMS"/>
<pk mz="403.197250" i="6899140.5" sn="54.18" a="8020.93" fwhm="0.001196" res="337090.5" algo="FTMS"/>
<pk mz="403.225843" i="1696972.4" sn="11.55" a="1408.72" fwhm="0.001063" res="379221.9" algo="FTMS"/>
<pk mz="403.233819" i="3272654.5" sn="24.46" a="3289.81" fwhm="0.001086" res="371281.6" algo="FTMS"/>
<pk mz="404.025867" i="1372583.9" sn="8.89" a="932.98" fwhm="0.000946" res="427150.7" algo="FTMS"/>
<pk mz="404.062398" i="2433202.0" sn="17.58" a="2731.13" fwhm="0.001346" res="300110.5" algo="FTMS"/>
<pk mz="404.070371" i="1227700.1" sn="7.71" a="938.28" fwhm="0.001054" res="383437.2" algo="FTMS"/>
<pk mz="404.073720" i="4537525.0" sn="34.83" a="4744.58" fwhm="0.001131" res="357375.2" algo="FTMS"/>
<pk mz="404.082809" i="1311671.6" sn="8.39" a="797.16" fwhm="0.000875" res="461968.4" algo="FTMS"/>
<pk mz="404.098667" i="1251900.0" sn="7.90" a="1063.72" fwhm="0.001173" res="344427.4" algo="FTMS"/>
<pk mz="404.102771" i="9624253.0" sn="76.51" a="11513.55" fwhm="0.001200" res="336807.6" algo="FTMS"/>
<pk mz="404.110075" i="1564351.1" sn="10.46" a="1382.74" fwhm="0.001075" res="376060.6" algo="FTMS"/>
<pk mz="404.139169" i="1662151.0" sn="11.27" a="1354.63" fwhm="0.001064" res="379863.4" algo="FTMS"/>
<pk mz="404.156260" i="4134603.8" sn="31.53" a="4063.19" fwhm="0.001082" res="373653.6" algo="FTMS"/>
<pk mz="404.164191" i="1384654.0" sn="8.99" a="1278.78" fwhm="0.001186" res="340883.4" algo="FTMS"/>
<pk mz="404.175665" i="1979089.1" sn="13.86" a="1711.18" fwhm="0.001030" res="392251.9" algo="FTMS"/>
<pk mz="404.192589" i="3722453.8" sn="28.15" a="4107.43" fwhm="0.001201" res="336526.4" algo="FTMS"/>
<pk mz="404.198196" i="8957655.0" sn="71.05" a="10839.12" fwhm="0.001195" res="338204.6" algo="FTMS"/>
<pk mz="404.200461" i="1375191.9" sn="8.91" a="1047.07" fwhm="0.000943" res="428424.6" algo="FTMS"/>
<pk mz="404.931382" i="2287777.0" sn="16.39" a="2469.22" fwhm="0.001231" res="329063.4" algo="FTMS"/>
<pk mz="405.009987" i="1464502.8" sn="9.64" a="1131.19" fwhm="0.001031" res="393001.8" algo="FTMS"/>
<pk mz="405.046327" i="3465664.8" sn="26.04" a="3700.54" fwhm="0.001162" res="348657.4" algo="FTMS"/>
<pk mz="405.057569" i="2255043.8" sn="16.12" a="2804.30" fwhm="0.001218" res="332477.7" algo="FTMS"/>
<pk mz="405.082687" i="5881803.0" sn="45.84" a="6383.17" fwhm="0.001152" res="351538.3" algo="FTMS"/>
<pk mz="405.085803" i="1615051.6" sn="10.88" a="1380.35" fwhm="0.001118" res="362225.9" algo="FTMS"/>
<pk mz="405.093946" i="3563981.8" sn="26.85" a="3468.28" fwhm="0.001037" res="390459.0" algo="FTMS"/>
<pk mz="405.095403" i="1257678.3" sn="7.95" a="851.83" fwhm="0.000891" res="454678.0" algo="FTMS"/>
<pk mz="405.106115" i="1216465.3" sn="7.61" a="697.30" fwhm="0.000910" res="444938.1" algo="FTMS"/>
<pk mz="405.119091" i="4672469.0" sn="35.93" a="4974.94" fwhm="0.001152" res="351646.2" algo="FTMS"/>
<pk mz="405.130264" i="4292056.0" sn="32.81" a="4813.62" fwhm="0.001222" res="331580.0" algo="FTMS"/>
<pk mz="405.132101" i="2135768.5" sn="15.14" a="1935.74" fwhm="0.001094" res="370468.5" algo="FTMS"/>
<pk mz="405.140073" i="1806810.6" sn="12.45" a="1544.78" fwhm="0.001058" res="382880.1" algo="FTMS"/>
<pk mz="405.151488" i="1180893.8" sn="7.32" a="752.60" fwhm="0.000897" res="451701.9" algo="FTMS"/>
<pk mz="405.155487" i="2602974.8" sn="18.97" a="2380.36" fwhm="0.001021" res="396675.5" algo="FTMS"/>
<pk mz="405.168590" i="4834786.5" sn="37.26" a="5480.75" fwhm="0.001185" res="342055.1" algo="FTMS"/>
<pk mz="405.176644" i="2557412.8" sn="18.60" a="2736.81" fwhm="0.001183" res="342549.6" algo="FTMS"/>
<pk mz="405.186399" i="1838055.4" sn="12.70" a="1686.98" fwhm="0.001121" res="361385.7" algo="FTMS"/>
<pk mz="405.191137" i="1396472.6" sn="9.09" a="2263.04" fwhm="0.002163" res="187288.1" algo="FTMS"/>
<pk mz="405.204983" i="3442156.5" sn="25.85" a="3377.96" fwhm="0.001090" res="371853.6" algo="FTMS"/>
<pk mz="405.213115" i="2289390.8" sn="16.40" a="2531.54" fwhm="0.001232" res="328986.7" algo="FTMS"/>
<pk mz="406.041521" i="2300371.3" sn="16.49" a="2324.03" fwhm="0.001191" res="341037.7" algo="FTMS"/>
<pk mz="406.049788" i="1474773.6" sn="9.73" a="1373.53" fwhm="0.001219" res="333003.4" algo="FTMS"/>
<pk mz="406.052597" i="1637846.4" sn="11.06" a="1572.13" fwhm="0.001182" res="343582.0" algo="FTMS"/>
<pk mz="406.077933" i="3730141.5" sn="28.21" a="4134.52" fwhm="0.001175" res="345576.9" algo="FTMS"/>
<pk mz="406.086116" i="1737695.8" sn="11.88" a="1338.86" fwhm="0.000951" res="426913.3" algo="FTMS"/>
<pk mz="406.089158" i="2058976.5" sn="14.51" a="1840.26" fwhm="0.001042" res="389731.8" algo="FTMS"/>
<pk mz="406.098324" i="1595875.0" sn="10.72" a="1624.36" fwhm="0.001476" res="275135.9" algo="FTMS"/>
<pk mz="406.114304" i="1783015.5" sn="12.25" a="1410.54" fwhm="0.000979" res="414681.3" algo="FTMS"/>
<pk mz="406.122556" i="1198569.8" sn="7.46" a="703.08" fwhm="0.001000" res="406073.9" algo="FTMS"/>
<pk mz="406.134556" i="3954925.0" sn="30.05" a="4302.95" fwhm="0.001125" res="360878.9" algo="FTMS"/>
<pk mz="406.161898" i="1244148.6" sn="7.84" a="821.11" fwhm="0.000955" res="425404.3" algo="FTMS"/>
<pk mz="406.171817" i="2828023.3" sn="20.81" a="2796.69" fwhm="0.001152" res="352439.1" algo="FTMS"/>
<pk mz="406.179862" i="1482489.6" sn="9.79" a="1045.84" fwhm="0.000966" res="420348.2" algo="FTMS"/>
<pk mz="406.198478" i="1522430.8" sn="10.12" a="1108.62" fwhm="0.000932" res="435967.0" algo="FTMS"/>
<pk mz="406.208277" i="1526017.5" sn="10.14" a="1180.03" fwhm="0.000955" res="425136.6" algo="FTMS"/>
<pk mz="406.928313" i="2138056.8" sn="15.16" a="2041.20" fwhm="0.001321" res="307983.7" algo="FTMS"/>
<pk mz="407.025603" i="3025891.8" sn="22.43" a="3333.20" fwhm="0.001200" res="339137.5" algo="FTMS"/>
<pk mz="407.037039" i="1373158.8" sn="8.89" a="1019.68" fwhm="0.000995" res="409138.3" algo="FTMS"/>
<pk mz="407.061960" i="7227885.5" sn="56.87" a="8876.94" fwhm="0.001266" res="321451.9" algo="FTMS"/>
<pk mz="407.065294" i="1237998.6" sn="7.78" a="701.88" fwhm="0.000909" res="447774.7" algo="FTMS"/>
<pk mz="407.073249" i="3716080.8" sn="28.09" a="3746.27" fwhm="0.001122" res="362715.7" algo="FTMS"/>
<pk mz="407.098302" i="7521784.0" sn="59.27" a="9001.29" fwhm="0.001213" res="335637.5" algo="FTMS"/>
<pk mz="407.101589" i="2481144.8" sn="17.97" a="2343.66" fwhm="0.001101" res="369644.0" algo="FTMS"/>
<pk mz="407.109591" i="3718138.8" sn="28.11" a="3762.14" fwhm="0.001136" res="358274.7" algo="FTMS"/>
<pk mz="407.112913" i="2454267.8" sn="17.75" a="2373.65" fwhm="0.001260" res="323070.1" algo="FTMS"/>
<pk mz="407.134666" i="4813826.0" sn="37.08" a="5412.41" fwhm="0.001226" res="332201.1" algo="FTMS"/>
<pk mz="407.137845" i="1196866.8" sn="7.45" a="1128.86" fwhm="0.001314" res="309874.4" algo="FTMS"/>
<pk mz="407.146281" i="1792261.0" sn="12.32" a="1628.05" fwhm="0.001161" res="350640.9" algo="FTMS"/>
<pk mz="407.147808" i="5764613.5" sn="44.88" a="6223.98" fwhm="0.001132" res="359705.4" algo="FTMS"/>
<pk mz="407.165492" i="1651722.4" sn="11.17" a="1833.24" fwhm="0.001291" res="315465.7" algo="FTMS"/>
<pk mz="407.171179" i="2561548.0" sn="18.63" a="2328.98" fwhm="0.001049" res="388194.7" algo="FTMS"/>
<pk mz="407.184158" i="5353999.5" sn="41.51" a="6396.62" fwhm="0.001256" res="324109.6" algo="FTMS"/>
<pk mz="407.202135" i="1276052.5" sn="8.09" a="1066.60" fwhm="0.001185" res="343667.7" algo="FTMS"/>
<pk mz="407.220559" i="2895897.8" sn="21.37" a="2695.55" fwhm="0.001044" res="389940.3" algo="FTMS"/>
<pk mz="408.057152" i="2387457.8" sn="17.20" a="2795.12" fwhm="0.001326" res="307704.1" algo="FTMS"/>
<pk mz="408.065585" i="1736196.1" sn="11.86" a="1453.53" fwhm="0.001058" res="385832.6" algo="FTMS"/>
<pk mz="408.068591" i="22292228.0" sn="180.31" a="27278.93" fwhm="0.001184" res="344755.0" algo="FTMS"/>
<pk mz="408.077500" i="1506823.4" sn="9.98" a="1241.53" fwhm="0.001113" res="366615.1" algo="FTMS"/>
<pk mz="408.093670" i="3792651.8" sn="28.71" a="4060.63" fwhm="0.001160" res="351948.0" algo="FTMS"/>
<pk mz="408.101798" i="1796878.1" sn="12.36" a="1533.77" fwhm="0.001055" res="386844.7" algo="FTMS"/>
<pk mz="408.104821" i="1638927.0" sn="11.07" a="1352.82" fwhm="0.001042" res="391635.1" algo="FTMS"/>
<pk mz="408.113833" i="1639185.5" sn="11.07" a="1247.63" fwhm="0.001042" res="391737.6" algo="FTMS"/>
<pk mz="408.130013" i="1484310.0" sn="9.80" a="1453.16" fwhm="0.001242" res="328738.6" algo="FTMS"/>
<pk mz="408.137987" i="1270296.1" sn="8.04" a="986.41" fwhm="0.001176" res="347048.9" algo="FTMS"/>
<pk mz="408.141179" i="1748505.1" sn="11.96" a="1380.19" fwhm="0.000946" res="431539.7" algo="FTMS"/>
<pk mz="408.151208" i="1542683.9" sn="10.28" a="1407.60" fwhm="0.001116" res="365732.6" algo="FTMS"/>
<pk mz="408.177754" i="1414179.3" sn="9.22" a="979.09" fwhm="0.000939" res="434588.9" algo="FTMS"/>
<pk mz="408.187527" i="2108198.0" sn="14.91" a="2299.85" fwhm="0.001263" res="323288.8" algo="FTMS"/>
<pk mz="408.799213" i="1199184.0" sn="7.46" a="1262.07" fwhm="0.001276" res="320296.8" algo="FTMS"/>
<pk mz="409.034000" i="2758929.3" sn="19.98" a="3058.50" fwhm="0.001229" res="332818.0" algo="FTMS"/>
<pk mz="409.041168" i="5261331.5" sn="40.23" a="6333.40" fwhm="0.001242" res="329279.0" algo="FTMS"/>
<pk mz="409.072003" i="2630684.0" sn="18.95" a="2591.17" fwhm="0.001139" res="359269.0" algo="FTMS"/>
<pk mz="409.077625" i="8266781.5" sn="64.55" a="10390.62" fwhm="0.001258" res="325232.7" algo="FTMS"/>
<pk mz="409.080809" i="1748254.4" sn="11.81" a="1512.56" fwhm="0.001132" res="361430.9" algo="FTMS"/>
<pk mz="409.088933" i="3284512.5" sn="24.24" a="3378.07" fwhm="0.001149" res="356129.1" algo="FTMS"/>
<pk mz="409.108617" i="1349158.1" sn="8.58" a="1318.79" fwhm="0.001323" res="309263.0" algo="FTMS"/>
<pk mz="409.113997" i="8527912.0" sn="66.66" a="10468.88" fwhm="0.001225" res="334054.5" algo="FTMS"/>
<pk mz="409.117336" i="1254056.5" sn="7.81" a="881.85" fwhm="0.001061" res="385495.2" algo="FTMS"/>
<pk mz="409.125295" i="1744426.8" sn="11.78" a="1525.69" fwhm="0.001073" res="381423.2" algo="FTMS"/>
<pk mz="409.127069" i="4123691.3" sn="31.03" a="4985.24" fwhm="0.001290" res="317192.1" algo="FTMS"/>
<pk mz="409.144921" i="1987888.3" sn="13.75" a="1986.60" fwhm="0.001119" res="365602.0" algo="FTMS"/>
<pk mz="409.150435" i="5702705.5" sn="43.80" a="6790.79" fwhm="0.001264" res="323755.3" algo="FTMS"/>
<pk mz="409.163521" i="6039605.5" sn="46.53" a="6762.25" fwhm="0.001186" res="345060.0" algo="FTMS"/>
<pk mz="409.181194" i="2200634.3" sn="15.47" a="1989.71" fwhm="0.001006" res="406727.1" algo="FTMS"/>
<pk mz="409.186892" i="2715708.0" sn="19.63" a="2348.98" fwhm="0.001056" res="387595.8" algo="FTMS"/>
<pk mz="409.199820" i="4993599.5" sn="38.06" a="6181.93" fwhm="0.001318" res="310420.8" algo="FTMS"/>
<pk mz="409.223163" i="2828102.0" sn="20.54" a="3205.80" fwhm="0.001256" res="325859.8" algo="FTMS"/>
<pk mz="409.236174" i="2597961.5" sn="18.68" a="2436.89" fwhm="0.001124" res="364183.9" algo="FTMS"/>
<pk mz="410.036427" i="1414824.6" sn="9.11" a="1125.77" fwhm="0.001119" res="366587.8" algo="FTMS"/>
<pk mz="410.044509" i="1554474.9" sn="10.24" a="1278.82" fwhm="0.001052" res="389597.6" algo="FTMS"/>
<pk mz="410.072875" i="3128114.8" sn="22.97" a="3324.13" fwhm="0.001213" res="338045.5" algo="FTMS"/>
<pk mz="410.075408" i="6187315.5" sn="47.72" a="7100.35" fwhm="0.001179" res="347942.4" algo="FTMS"/>
<pk mz="410.081118" i="1904949.1" sn="13.07" a="2040.43" fwhm="0.001243" res="329994.4" algo="FTMS"/>
<pk mz="410.109214" i="2922301.0" sn="21.30" a="3507.85" fwhm="0.001253" res="327181.4" algo="FTMS"/>
<pk mz="410.117565" i="1619775.3" sn="10.77" a="1535.36" fwhm="0.001387" res="295753.8" algo="FTMS"/>
<pk mz="410.122208" i="1889344.6" sn="12.95" a="1664.33" fwhm="0.000992" res="413404.7" algo="FTMS"/>
<pk mz="410.129208" i="1358914.5" sn="8.66" a="1664.99" fwhm="0.001905" res="215301.2" algo="FTMS"/>
<pk mz="410.153909" i="1573193.4" sn="10.39" a="1217.04" fwhm="0.000993" res="412934.9" algo="FTMS"/>
<pk mz="410.158832" i="1253706.8" sn="7.80" a="1169.58" fwhm="0.001192" res="344215.4" algo="FTMS"/>
<pk mz="410.166737" i="1231309.0" sn="7.62" a="888.48" fwhm="0.001042" res="393591.7" algo="FTMS"/>
<pk mz="410.221573" i="48752988.0" sn="392.10" a="58951.18" fwhm="0.001156" res="355001.0" algo="FTMS"/>
<pk mz="410.878817" i="1305875.9" sn="8.22" a="1052.08" fwhm="0.001347" res="305114.0" algo="FTMS"/>
<pk mz="411.056877" i="5980741.5" sn="46.05" a="7347.28" fwhm="0.001276" res="322258.8" algo="FTMS"/>
<pk mz="411.068173" i="1486920.8" sn="9.69" a="1088.77" fwhm="0.001066" res="385453.6" algo="FTMS"/>
<pk mz="411.093286" i="9220688.0" sn="72.26" a="11366.82" fwhm="0.001214" res="338549.2" algo="FTMS"/>
<pk mz="411.096510" i="17855056.0" sn="142.12" a="22092.94" fwhm="0.001200" res="342574.5" algo="FTMS"/>
<pk mz="411.104475" i="1909075.0" sn="13.10" a="1493.89" fwhm="0.000955" res="430581.4" algo="FTMS"/>
<pk mz="411.123864" i="1425368.4" sn="9.19" a="1862.97" fwhm="0.001621" res="253614.5" algo="FTMS"/>
<pk mz="411.129687" i="7452250.0" sn="57.95" a="9383.54" fwhm="0.001273" res="322883.2" algo="FTMS"/>
<pk mz="411.142775" i="1508189.6" sn="9.86" a="1645.17" fwhm="0.001427" res="288098.2" algo="FTMS"/>
<pk mz="411.160439" i="1811042.6" sn="12.31" a="1764.69" fwhm="0.001071" res="384022.1" algo="FTMS"/>
<pk mz="411.166036" i="5411428.0" sn="41.44" a="6420.76" fwhm="0.001254" res="327904.4" algo="FTMS"/>
<pk mz="411.179102" i="3722855.8" sn="27.78" a="4082.35" fwhm="0.001191" res="345226.9" algo="FTMS"/>
<pk mz="411.185154" i="1183337.5" sn="7.23" a="968.36" fwhm="0.001243" res="330930.4" algo="FTMS"/>
<pk mz="411.196875" i="1776492.8" sn="12.03" a="1573.52" fwhm="0.001053" res="390564.3" algo="FTMS"/>
<pk mz="411.202522" i="4381806.5" sn="33.11" a="4659.49" fwhm="0.001136" res="362114.9" algo="FTMS"/>
<pk mz="411.215481" i="2170226.0" sn="15.22" a="2339.03" fwhm="0.001233" res="333561.6" algo="FTMS"/>
<pk mz="411.224941" i="9202293.0" sn="72.11" a="11519.81" fwhm="0.001268" res="324349.3" algo="FTMS"/>
<pk mz="411.238848" i="3336824.5" sn="24.66" a="3311.73" fwhm="0.001090" res="377220.3" algo="FTMS"/>
<pk mz="412.060042" i="1216606.4" sn="7.50" a="958.14" fwhm="0.001090" res="378022.0" algo="FTMS"/>
<pk mz="412.087629" i="2994534.0" sn="21.88" a="3077.13" fwhm="0.001229" res="335361.6" algo="FTMS"/>
<pk mz="412.091841" i="1293927.3" sn="8.13" a="843.20" fwhm="0.000864" res="476878.7" algo="FTMS"/>
<pk mz="412.096699" i="1919848.6" sn="13.19" a="1798.40" fwhm="0.001182" res="348712.0" algo="FTMS"/>
<pk mz="412.099942" i="2256233.5" sn="15.91" a="2478.58" fwhm="0.001258" res="327491.9" algo="FTMS"/>
<pk mz="412.124878" i="1871216.5" sn="12.80" a="1836.59" fwhm="0.001180" res="349210.8" algo="FTMS"/>
<pk mz="412.133076" i="1638770.9" sn="10.92" a="1445.16" fwhm="0.001107" res="372199.6" algo="FTMS"/>
<pk mz="412.137959" i="2305908.3" sn="16.31" a="2431.98" fwhm="0.001168" res="352867.1" algo="FTMS"/>
<pk mz="412.147368" i="1853814.9" sn="12.65" a="1890.90" fwhm="0.001410" res="292278.8" algo="FTMS"/>
<pk mz="412.161155" i="1183610.6" sn="7.23" a="776.20" fwhm="0.000953" res="432323.5" algo="FTMS"/>
<pk mz="412.218640" i="13142923.0" sn="103.99" a="16138.29" fwhm="0.001178" res="349923.3" algo="FTMS"/>
<pk mz="412.966428" i="1525084.5" sn="9.99" a="1164.75" fwhm="0.001027" res="402245.2" algo="FTMS"/>
<pk mz="412.991000" i="1280099.4" sn="8.01" a="1028.54" fwhm="0.001129" res="365848.3" algo="FTMS"/>
<pk mz="413.015018" i="1702378.1" sn="11.43" a="1865.10" fwhm="0.001436" res="287678.1" algo="FTMS"/>
<pk mz="413.036244" i="1921904.1" sn="13.20" a="2198.78" fwhm="0.001282" res="322171.8" algo="FTMS"/>
<pk mz="413.051342" i="1621108.4" sn="10.77" a="1439.08" fwhm="0.001108" res="372711.1" algo="FTMS"/>
<pk mz="413.072571" i="6659194.5" sn="51.53" a="8260.21" fwhm="0.001239" res="333346.6" algo="FTMS"/>
<pk mz="413.108884" i="7200900.5" sn="55.91" a="8860.87" fwhm="0.001286" res="321220.3" algo="FTMS"/>
<pk mz="413.139929" i="1274893.1" sn="7.97" a="984.86" fwhm="0.001049" res="394002.7" algo="FTMS"/>
<pk mz="413.145281" i="6422670.5" sn="49.62" a="7848.84" fwhm="0.001250" res="330477.6" algo="FTMS"/>
<pk mz="413.158385" i="1189266.4" sn="7.28" a="862.72" fwhm="0.000848" res="487046.3" algo="FTMS"/>
<pk mz="413.175987" i="1477783.4" sn="9.61" a="1155.10" fwhm="0.001048" res="394182.6" algo="FTMS"/>
<pk mz="413.181738" i="7338137.0" sn="57.02" a="8862.95" fwhm="0.001233" res="335027.8" algo="FTMS"/>
<pk mz="413.204179" i="2467999.3" sn="17.62" a="2117.09" fwhm="0.001008" res="410092.1" algo="FTMS"/>
<pk mz="413.218113" i="7178403.0" sn="55.73" a="8713.28" fwhm="0.001216" res="339816.6" algo="FTMS"/>
<pk mz="413.221989" i="3213988.3" sn="23.66" a="3522.83" fwhm="0.001177" res="350966.1" algo="FTMS"/>
<pk mz="413.254495" i="4107949.3" sn="30.89" a="4533.23" fwhm="0.001145" res="360790.6" algo="FTMS"/>
<pk mz="414.046505" i="1415051.9" sn="9.10" a="917.14" fwhm="0.000929" res="445849.5" algo="FTMS"/>
<pk mz="414.058081" i="1193999.1" sn="7.31" a="1008.24" fwhm="0.001145" res="361477.1" algo="FTMS"/>
<pk mz="414.067809" i="1274129.9" sn="7.96" a="1017.09" fwhm="0.001079" res="383855.1" algo="FTMS"/>
<pk mz="414.075847" i="1482132.1" sn="9.64" a="1140.39" fwhm="0.001116" res="370935.1" algo="FTMS"/>
<pk mz="414.089341" i="1229079.9" sn="7.60" a="988.13" fwhm="0.001148" res="360756.6" algo="FTMS"/>
<pk mz="414.094243" i="1315481.3" sn="8.30" a="937.93" fwhm="0.001000" res="413958.8" algo="FTMS"/>
<pk mz="414.100980" i="3538843.3" sn="26.28" a="4264.04" fwhm="0.001276" res="324539.0" algo="FTMS"/>
<pk mz="414.104218" i="1451164.1" sn="9.39" a="1251.16" fwhm="0.001026" res="403448.9" algo="FTMS"/>
<pk mz="414.112359" i="1722270.4" sn="11.59" a="1624.49" fwhm="0.001146" res="361494.8" algo="FTMS"/>
<pk mz="414.140408" i="1322662.3" sn="8.35" a="1240.92" fwhm="0.001332" res="310928.8" algo="FTMS"/>
<pk mz="414.148526" i="1777064.5" sn="12.03" a="1482.60" fwhm="0.001056" res="392175.3" algo="FTMS"/>
<pk mz="414.151776" i="1543593.5" sn="10.14" a="1293.55" fwhm="0.000990" res="418462.7" algo="FTMS"/>
<pk mz="414.177014" i="1390768.5" sn="8.90" a="824.72" fwhm="0.000872" res="474848.4" algo="FTMS"/>
<pk mz="414.185393" i="1640114.9" sn="10.92" a="1836.79" fwhm="0.001483" res="279231.3" algo="FTMS"/>
<pk mz="414.221464" i="1381309.1" sn="8.83" a="975.83" fwhm="0.000878" res="471668.9" algo="FTMS"/>
<pk mz="414.989249" i="1293461.1" sn="8.11" a="1134.36" fwhm="0.001071" res="387300.0" algo="FTMS"/>
<pk mz="415.030673" i="2959008.8" sn="21.59" a="3273.69" fwhm="0.001215" res="341582.4" algo="FTMS"/>
<pk mz="415.041947" i="1158308.0" sn="7.02" a="709.51" fwhm="0.000943" res="439987.4" algo="FTMS"/>
<pk mz="415.051784" i="2363558.8" sn="16.77" a="2273.93" fwhm="0.001133" res="366220.7" algo="FTMS"/>
<pk mz="415.067040" i="2500267.0" sn="17.88" a="2543.48" fwhm="0.001194" res="347746.5" algo="FTMS"/>
<pk mz="415.078379" i="2396846.3" sn="17.04" a="2719.22" fwhm="0.001317" res="315077.1" algo="FTMS"/>
<pk mz="415.083399" i="2739375.8" sn="19.81" a="2877.08" fwhm="0.001148" res="361478.1" algo="FTMS"/>
<pk mz="415.088257" i="4450481.0" sn="33.66" a="5295.24" fwhm="0.001246" res="333056.3" algo="FTMS"/>
<pk mz="415.103469" i="1298229.4" sn="8.15" a="978.48" fwhm="0.001104" res="375895.3" algo="FTMS"/>
<pk mz="415.124525" i="4777147.0" sn="36.30" a="5605.42" fwhm="0.001255" res="330894.3" algo="FTMS"/>
<pk mz="415.139750" i="1267135.5" sn="7.90" a="1000.33" fwhm="0.001094" res="379410.4" algo="FTMS"/>
<pk mz="415.160959" i="6443717.5" sn="49.78" a="8335.30" fwhm="0.001331" res="311800.6" algo="FTMS"/>
<pk mz="415.172293" i="1318088.8" sn="8.31" a="1375.66" fwhm="0.001375" res="301886.9" algo="FTMS"/>
<pk mz="415.189223" i="4776653.5" sn="36.30" a="5495.96" fwhm="0.001153" res="360149.3" algo="FTMS"/>
<pk mz="415.194784" i="3869391.0" sn="28.96" a="4249.09" fwhm="0.001208" res="343678.3" algo="FTMS"/>
<pk mz="415.197369" i="9946832.0" sn="78.13" a="12431.00" fwhm="0.001255" res="330856.4" algo="FTMS"/>
<pk mz="415.219849" i="4995286.0" sn="38.06" a="5837.90" fwhm="0.001258" res="329945.0" algo="FTMS"/>
<pk mz="415.233669" i="5897946.0" sn="45.37" a="7029.76" fwhm="0.001232" res="337001.4" algo="FTMS"/>
<pk mz="415.270038" i="3415780.3" sn="25.29" a="4222.31" fwhm="0.001295" res="320742.1" algo="FTMS"/>
<pk mz="416.025911" i="1425593.4" sn="9.18" a="1222.17" fwhm="0.001204" res="345671.2" algo="FTMS"/>
<pk mz="416.062228" i="2714051.5" sn="19.61" a="2754.82" fwhm="0.001193" res="348774.1" algo="FTMS"/>
<pk mz="416.073633" i="4440007.0" sn="33.57" a="5404.76" fwhm="0.001312" res="317039.9" algo="FTMS"/>
<pk mz="416.091484" i="1200203.9" sn="7.36" a="1076.95" fwhm="0.001204" res="345716.7" algo="FTMS"/>
<pk mz="416.098699" i="1735373.9" sn="11.69" a="1575.56" fwhm="0.001125" res="369980.4" algo="FTMS"/>
<pk mz="416.109780" i="1326033.0" sn="8.38" a="1105.30" fwhm="0.001138" res="365731.4" algo="FTMS"/>
<pk mz="416.128003" i="1852374.1" sn="12.63" a="1830.26" fwhm="0.001169" res="356002.3" algo="FTMS"/>
<pk mz="416.156208" i="1664478.1" sn="11.11" a="1638.59" fwhm="0.001262" res="329883.2" algo="FTMS"/>
<pk mz="416.164394" i="2002144.4" sn="13.85" a="2210.85" fwhm="0.001329" res="313124.7" algo="FTMS"/>
<pk mz="416.167282" i="1486561.3" sn="9.67" a="1283.54" fwhm="0.001270" res="327621.3" algo="FTMS"/>
<pk mz="416.192598" i="4158952.3" sn="31.30" a="4113.08" fwhm="0.001087" res="382797.9" algo="FTMS"/>
<pk mz="416.200618" i="1973482.6" sn="13.61" a="2261.76" fwhm="0.001323" res="314633.0" algo="FTMS"/>
<pk mz="416.236926" i="1675636.9" sn="11.20" a="1921.05" fwhm="0.001422" res="292624.5" algo="FTMS"/>
<pk mz="416.956935" i="5139648.0" sn="39.23" a="6282.38" fwhm="0.001231" res="338598.7" algo="FTMS"/>
<pk mz="417.009904" i="1875663.1" sn="12.82" a="1874.35" fwhm="0.001220" res="341815.5" algo="FTMS"/>
<pk mz="417.031173" i="1193365.1" sn="7.30" a="1332.13" fwhm="0.001636" res="254923.9" algo="FTMS"/>
<pk mz="417.046292" i="3491033.5" sn="25.89" a="3897.27" fwhm="0.001217" res="342779.3" algo="FTMS"/>
<pk mz="417.057620" i="1972956.6" sn="13.61" a="1708.71" fwhm="0.001049" res="397437.5" algo="FTMS"/>
<pk mz="417.067451" i="2815711.3" sn="20.43" a="2909.50" fwhm="0.001158" res="360039.5" algo="FTMS"/>
<pk mz="417.082695" i="3283171.8" sn="24.21" a="3678.59" fwhm="0.001250" res="333689.9" algo="FTMS"/>
<pk mz="417.085918" i="1298148.6" sn="8.15" a="1264.48" fwhm="0.001225" res="340503.8" algo="FTMS"/>
<pk mz="417.093895" i="2328294.8" sn="16.48" a="2406.14" fwhm="0.001189" res="350675.0" algo="FTMS"/>
<pk mz="417.103962" i="2090729.6" sn="14.56" a="2819.90" fwhm="0.001499" res="278277.2" algo="FTMS"/>
<pk mz="417.115241" i="1844972.9" sn="12.57" a="2436.32" fwhm="0.001636" res="254920.6" algo="FTMS"/>
<pk mz="417.119061" i="2523886.0" sn="18.06" a="2758.90" fwhm="0.001221" res="341638.1" algo="FTMS"/>
<pk mz="417.132174" i="1300465.6" sn="8.17" a="754.10" fwhm="0.000849" res="491427.4" algo="FTMS"/>
<pk mz="417.140316" i="3166196.0" sn="23.26" a="4465.05" fwhm="0.001564" res="266640.3" algo="FTMS"/>
<pk mz="417.151413" i="2541815.0" sn="18.21" a="2602.38" fwhm="0.001095" res="381062.5" algo="FTMS"/>
<pk mz="417.155514" i="1386872.3" sn="8.87" a="1032.94" fwhm="0.001172" res="355895.9" algo="FTMS"/>
<pk mz="417.162688" i="1326074.3" sn="8.37" a="924.49" fwhm="0.000890" res="468719.0" algo="FTMS"/>
<pk mz="417.168553" i="2321660.0" sn="16.43" a="2192.55" fwhm="0.001075" res="388041.6" algo="FTMS"/>
<pk mz="417.176564" i="5827838.0" sn="44.80" a="7225.65" fwhm="0.001299" res="321230.7" algo="FTMS"/>
<pk mz="417.187814" i="2843905.3" sn="20.65" a="3389.05" fwhm="0.001295" res="322136.0" algo="FTMS"/>
<pk mz="417.210436" i="294285568.0" z="-1" sn="2378.58" a="325440.25" fwhm="0.001112" res="375340.3" algo="FTMS" component_name="G" deconvoluted_molecular_mass="417.211303" deconvoluted_isotopic_mass="417.211284"/>
<pk mz="417.249359" i="2584594.8" sn="18.56" a="2791.51" fwhm="0.001248" res="334410.7" algo="FTMS"/>
<pk mz="417.285932" i="1206813.1" sn="7.41" a="884.23" fwhm="0.000999" res="417601.6" algo="FTMS"/>
<pk mz="417.996361" i="1183718.0" sn="7.22" a="900.75" fwhm="0.001228" res="340320.1" algo="FTMS"/>
<pk mz="418.041677" i="2038002.8" sn="14.13" a="1919.86" fwhm="0.001152" res="362937.9" algo="FTMS"/>
<pk mz="418.077927" i="2663421.0" sn="19.19" a="2956.08" fwhm="0.001247" res="335190.9" algo="FTMS"/>
<pk mz="418.085937" i="1351039.3" sn="8.57" a="1295.56" fwhm="0.001348" res="310066.1" algo="FTMS"/>
<pk mz="418.089288" i="2252032.3" sn="15.86" a="2120.17" fwhm="0.001163" res="359517.0" algo="FTMS"/>
<pk mz="418.118965" i="1175432.6" sn="7.15" a="796.60" fwhm="0.001254" res="333486.6" algo="FTMS"/>
<pk mz="418.125533" i="1418506.5" sn="9.12" a="1487.70" fwhm="0.001586" res="263697.9" algo="FTMS"/>
<pk mz="418.154862" i="3423762.8" sn="25.34" a="3745.76" fwhm="0.001189" res="351736.8" algo="FTMS"/>
<pk mz="418.171936" i="4111383.8" sn="30.91" a="5030.79" fwhm="0.001297" res="322456.7" algo="FTMS"/>
<pk mz="418.213786" i="44986916.0" z="-1" sn="361.61" a="56304.17" fwhm="0.001213" res="344735.9" algo="FTMS" component_name="G" deconvoluted_molecular_mass="417.211303" deconvoluted_isotopic_mass="418.214638"/>
<pk mz="418.946779" i="1190387.0" sn="7.18" a="935.55" fwhm="0.001002" res="418080.9" algo="FTMS"/>
<pk mz="418.953978" i="2110197.0" sn="14.52" a="2381.18" fwhm="0.001352" res="309823.9" algo="FTMS"/>
<pk mz="419.025620" i="2999049.3" sn="21.62" a="3268.52" fwhm="0.001216" res="344573.4" algo="FTMS"/>
<pk mz="419.061771" i="3028755.5" sn="21.85" a="2480.71" fwhm="0.000992" res="422600.3" algo="FTMS"/>
<pk mz="419.062981" i="4948756.0" sn="37.18" a="4824.30" fwhm="0.001007" res="416253.2" algo="FTMS"/>
<pk mz="419.073325" i="2873110.8" sn="20.61" a="3019.34" fwhm="0.001189" res="352411.3" algo="FTMS"/>
<pk mz="419.093012" i="1271580.4" sn="7.82" a="882.69" fwhm="0.001025" res="409069.6" algo="FTMS"/>
<pk mz="419.098387" i="6542110.0" sn="49.91" a="7591.03" fwhm="0.001183" res="354383.7" algo="FTMS"/>
<pk mz="419.101704" i="1284894.9" sn="7.93" a="1024.41" fwhm="0.001131" res="370704.5" algo="FTMS"/>
<pk mz="419.109613" i="3004705.0" sn="21.66" a="3528.11" fwhm="0.001191" res="351885.7" algo="FTMS"/>
<pk mz="419.119400" i="1488163.9" sn="9.55" a="1611.75" fwhm="0.001372" res="305392.5" algo="FTMS"/>
<pk mz="419.134752" i="3505960.3" sn="25.66" a="3700.05" fwhm="0.001185" res="353847.2" algo="FTMS"/>
<pk mz="419.137766" i="1368105.1" sn="8.59" a="1097.68" fwhm="0.001035" res="404931.2" algo="FTMS"/>
<pk mz="419.147832" i="2852652.0" sn="20.45" a="3014.41" fwhm="0.001181" res="355015.6" algo="FTMS"/>
<pk mz="419.155937" i="2135854.3" sn="14.72" a="2541.91" fwhm="0.001296" res="323533.0" algo="FTMS"/>
<pk mz="419.171134" i="1727026.5" sn="11.46" a="1261.49" fwhm="0.000982" res="427066.6" algo="FTMS"/>
<pk mz="419.184138" i="4022582.3" sn="29.79" a="4811.21" fwhm="0.001321" res="317250.4" algo="FTMS"/>
<pk mz="419.192265" i="2827064.5" sn="20.24" a="3172.15" fwhm="0.001242" res="337405.9" algo="FTMS"/>
<pk mz="419.206273" i="6069052.5" sn="46.13" a="7887.20" fwhm="0.001356" res="309193.8" algo="FTMS"/>
<pk mz="419.217253" i="4882239.5" z="-1" sn="36.65" a="5647.06" fwhm="0.001215" res="344987.3" algo="FTMS" component_name="G" deconvoluted_molecular_mass="417.211303" deconvoluted_isotopic_mass="419.218109"/>
<pk mz="419.220616" i="3282240.5" sn="23.88" a="3272.52" fwhm="0.001116" res="375630.3" algo="FTMS"/>
<pk mz="419.228678" i="2630978.8" sn="18.68" a="3231.55" fwhm="0.001434" res="292395.8" algo="FTMS"/>
<pk mz="420.057262" i="2380077.8" sn="16.67" a="2436.39" fwhm="0.001190" res="353096.2" algo="FTMS"/>
<pk mz="420.068422" i="1816112.9" sn="12.17" a="1691.47" fwhm="0.001092" res="384574.5" algo="FTMS"/>
<pk mz="420.093596" i="3674680.0" sn="27.01" a="4030.66" fwhm="0.001187" res="354008.9" algo="FTMS"/>
<pk mz="420.101654" i="1433914.3" sn="9.12" a="1161.35" fwhm="0.001151" res="365080.7" algo="FTMS"/>
<pk mz="420.104970" i="1212347.3" sn="7.35" a="1237.96" fwhm="0.001427" res="294368.6" algo="FTMS"/>
<pk mz="420.113877" i="1488957.8" sn="9.56" a="872.59" fwhm="0.000825" res="509375.5" algo="FTMS"/>
<pk mz="420.129981" i="1173314.4" sn="7.04" a="1012.54" fwhm="0.001061" res="395832.9" algo="FTMS"/>
<pk mz="420.151167" i="2478664.3" sn="17.46" a="2322.33" fwhm="0.001013" res="414836.5" algo="FTMS"/>
<pk mz="420.187416" i="2636882.5" sn="18.72" a="3001.22" fwhm="0.001258" res="334117.2" algo="FTMS"/>
<pk mz="420.209875" i="1393497.0" sn="8.80" a="1790.08" fwhm="0.001443" res="291199.2" algo="FTMS"/>
<pk mz="420.223967" i="1610845.0" z="-1" sn="10.53" a="1491.62" fwhm="0.001174" res="357821.8" algo="FTMS" component_name="G" deconvoluted_molecular_mass="417.211303" deconvoluted_isotopic_mass="420.224827"/>
<pk mz="421.041217" i="3969861.0" sn="29.36" a="5032.85" fwhm="0.001386" res="303721.4" algo="FTMS"/>
<pk mz="421.052617" i="1403976.1" sn="8.88" a="1415.90" fwhm="0.001214" res="346962.0" algo="FTMS"/>
<pk mz="421.077624" i="7719247.0" sn="59.30" a="10140.62" fwhm="0.001347" res="312716.1" algo="FTMS"/>
<pk mz="421.080878" i="2632528.3" sn="18.69" a="3151.13" fwhm="0.001372" res="307014.1" algo="FTMS"/>
<pk mz="421.088879" i="2489426.5" sn="17.54" a="2952.31" fwhm="0.001338" res="314648.9" algo="FTMS"/>
<pk mz="421.114002" i="5673305.5" sn="42.96" a="7279.31" fwhm="0.001332" res="316171.4" algo="FTMS"/>
<pk mz="421.125222" i="1688412.8" sn="11.15" a="1444.53" fwhm="0.001108" res="380060.7" algo="FTMS"/>
<pk mz="421.128495" i="2430045.8" sn="17.07" a="2625.53" fwhm="0.001425" res="295581.5" algo="FTMS"/>
<pk mz="421.150301" i="3806563.8" sn="28.06" a="4469.52" fwhm="0.001275" res="330360.0" algo="FTMS"/>
<pk mz="421.155282" i="2297957.3" sn="16.01" a="2312.92" fwhm="0.001206" res="349209.1" algo="FTMS"/>
<pk mz="421.163471" i="5487975.5" sn="41.48" a="6897.09" fwhm="0.001317" res="319745.7" algo="FTMS"/>
<pk mz="421.186907" i="1781102.3" sn="11.89" a="1560.93" fwhm="0.001115" res="377612.6" algo="FTMS"/>
<pk mz="421.199924" i="4212594.0" sn="31.30" a="4738.70" fwhm="0.001223" res="344452.7" algo="FTMS"/>
<pk mz="421.226501" i="12635514.0" sn="98.55" a="15993.05" fwhm="0.001265" res="332902.2" algo="FTMS"/>
<pk mz="422.036643" i="1749215.6" sn="11.63" a="2134.74" fwhm="0.001434" res="294210.0" algo="FTMS"/>
<pk mz="422.072945" i="4235882.0" sn="31.49" a="5564.42" fwhm="0.001371" res="307956.1" algo="FTMS"/>
<pk mz="422.084219" i="38360684.0" sn="303.95" a="50279.53" fwhm="0.001263" res="334112.6" algo="FTMS"/>
<pk mz="422.093161" i="1635183.8" sn="10.72" a="1156.78" fwhm="0.000951" res="443874.1" algo="FTMS"/>
<pk mz="422.109332" i="2227316.3" sn="15.45" a="2403.38" fwhm="0.001256" res="336025.9" algo="FTMS"/>
<pk mz="422.117424" i="2183030.5" sn="15.09" a="2192.16" fwhm="0.001223" res="345071.2" algo="FTMS"/>
<pk mz="422.120642" i="1343095.5" sn="8.39" a="926.83" fwhm="0.001043" res="404575.5" algo="FTMS"/>
<pk mz="422.130507" i="1264250.3" sn="7.76" a="971.07" fwhm="0.000985" res="428432.9" algo="FTMS"/>
<pk mz="422.166894" i="2021508.6" sn="13.80" a="1794.24" fwhm="0.001116" res="378284.6" algo="FTMS"/>
<pk mz="422.229837" i="2720918.5" sn="19.39" a="3028.33" fwhm="0.001240" res="340381.3" algo="FTMS"/>
<pk mz="422.897491" i="1663572.4" sn="10.95" a="1637.51" fwhm="0.001301" res="325150.8" algo="FTMS"/>
<pk mz="423.020513" i="1716599.4" sn="11.37" a="1466.94" fwhm="0.001057" res="400371.2" algo="FTMS"/>
<pk mz="423.049647" i="2000767.6" sn="13.64" a="1767.60" fwhm="0.001039" res="407146.5" algo="FTMS"/>
<pk mz="423.056840" i="5718401.5" sn="43.32" a="8176.15" fwhm="0.001466" res="288610.1" algo="FTMS"/>
<pk mz="423.068052" i="1767556.9" sn="11.78" a="1591.33" fwhm="0.001113" res="380105.1" algo="FTMS"/>
<pk mz="423.087538" i="4447114.5" sn="33.17" a="5548.30" fwhm="0.001345" res="314544.9" algo="FTMS"/>
<pk mz="423.093309" i="7900044.0" sn="60.74" a="9532.44" fwhm="0.001241" res="340890.8" algo="FTMS"/>
<pk mz="423.096545" i="1566093.0" sn="10.17" a="1312.33" fwhm="0.001091" res="387884.4" algo="FTMS"/>
<pk mz="423.104587" i="2168719.3" sn="14.98" a="2250.47" fwhm="0.001228" res="344469.3" algo="FTMS"/>
<pk mz="423.129701" i="6451094.5" sn="49.17" a="8508.59" fwhm="0.001381" res="306385.7" algo="FTMS"/>
<pk mz="423.140796" i="2240409.5" sn="15.55" a="2625.61" fwhm="0.001412" res="299755.8" algo="FTMS"/>
<pk mz="423.142706" i="3164570.0" sn="22.93" a="3714.92" fwhm="0.001278" res="330977.8" algo="FTMS"/>
<pk mz="423.152266" i="1631900.9" sn="10.69" a="1451.76" fwhm="0.001246" res="339499.7" algo="FTMS"/>
<pk mz="423.160586" i="2301599.3" sn="16.04" a="2419.54" fwhm="0.001228" res="344717.8" algo="FTMS"/>
<pk mz="423.166064" i="3910560.8" sn="28.89" a="4666.44" fwhm="0.001192" res="355043.3" algo="FTMS"/>
<pk mz="423.179103" i="5018532.5" sn="37.73" a="6571.79" fwhm="0.001356" res="312107.9" algo="FTMS"/>
<pk mz="423.196939" i="1501353.5" sn="9.65" a="1353.37" fwhm="0.001147" res="369012.5" algo="FTMS"/>
<pk mz="423.202472" i="1901739.1" sn="12.85" a="1793.76" fwhm="0.001166" res="362832.4" algo="FTMS"/>
<pk mz="423.215583" i="2818478.8" sn="20.17" a="3058.89" fwhm="0.001142" res="370501.8" algo="FTMS"/>
<pk mz="423.238873" i="14481333.0" sn="113.29" a="18416.83" fwhm="0.001260" res="335831.3" algo="FTMS"/>
<pk mz="424.052245" i="1607324.9" sn="10.49" a="1412.42" fwhm="0.001206" res="351562.6" algo="FTMS"/>
<pk mz="424.060256" i="1184159.1" sn="7.12" a="853.25" fwhm="0.001071" res="396025.7" algo="FTMS"/>
<pk mz="424.088608" i="3838631.3" sn="28.31" a="4918.46" fwhm="0.001353" res="313354.7" algo="FTMS"/>
<pk mz="424.096594" i="2145705.5" sn="14.79" a="2437.54" fwhm="0.001323" res="320642.3" algo="FTMS"/>
<pk mz="424.099899" i="2021034.5" sn="13.80" a="2668.53" fwhm="0.001474" res="287704.2" algo="FTMS"/>
<pk mz="424.108878" i="3035821.0" sn="21.90" a="3315.10" fwhm="0.001189" res="356639.8" algo="FTMS"/>
<pk mz="424.124978" i="2060977.6" sn="14.12" a="1872.50" fwhm="0.001117" res="379832.7" algo="FTMS"/>
<pk mz="424.133133" i="1600691.9" sn="10.44" a="1371.37" fwhm="0.001108" res="382899.8" algo="FTMS"/>
<pk mz="424.137950" i="1381813.3" sn="8.69" a="1263.60" fwhm="0.001264" res="335646.7" algo="FTMS"/>
<pk mz="424.242127" i="3170003.0" sn="22.97" a="3741.42" fwhm="0.001355" res="313116.6" algo="FTMS"/>
<pk mz="424.894710" i="2194828.8" sn="15.18" a="2532.20" fwhm="0.001351" res="314418.9" algo="FTMS"/>
<pk mz="425.036236" i="3541429.0" sn="25.93" a="4552.59" fwhm="0.001381" res="307684.8" algo="FTMS"/>
<pk mz="425.063070" i="1189180.8" sn="7.15" a="975.40" fwhm="0.001117" res="380384.2" algo="FTMS"/>
<pk mz="425.072651" i="7808447.5" sn="60.00" a="10420.65" fwhm="0.001295" res="328232.2" algo="FTMS"/>
<pk mz="425.083900" i="1784002.6" sn="11.90" a="1772.36" fwhm="0.001223" res="347568.4" algo="FTMS"/>
<pk mz="425.109002" i="8196554.0" sn="63.10" a="10926.93" fwhm="0.001320" res="322070.3" algo="FTMS"/>
<pk mz="425.112172" i="3630538.8" sn="26.65" a="4181.68" fwhm="0.001272" res="334277.5" algo="FTMS"/>
<pk mz="425.120346" i="1380301.0" sn="8.68" a="1021.72" fwhm="0.000976" res="435471.8" algo="FTMS"/>
<pk mz="425.145374" i="6250964.0" sn="47.57" a="7846.59" fwhm="0.001276" res="333117.1" algo="FTMS"/>
<pk mz="425.158460" i="2526680.0" sn="17.83" a="2965.93" fwhm="0.001516" res="280372.9" algo="FTMS"/>
<pk mz="425.176328" i="1726941.0" sn="11.45" a="1622.02" fwhm="0.001181" res="360066.9" algo="FTMS"/>
<pk mz="425.181751" i="4600286.5" sn="34.39" a="5516.82" fwhm="0.001273" res="334099.8" algo="FTMS"/>
<pk mz="425.194894" i="2555362.3" sn="18.06" a="2785.86" fwhm="0.001206" res="352469.5" algo="FTMS"/>
<pk mz="425.218143" i="4164585.0" sn="30.91" a="4676.13" fwhm="0.001218" res="349151.3" algo="FTMS"/>
<pk mz="425.231095" i="1676268.5" sn="11.04" a="1492.73" fwhm="0.001130" res="376447.5" algo="FTMS"/>
<pk mz="425.254560" i="2049779.3" sn="14.02" a="2491.04" fwhm="0.001513" res="281037.7" algo="FTMS"/>
<pk mz="425.290852" i="1286269.6" sn="7.93" a="1205.91" fwhm="0.001305" res="325976.6" algo="FTMS"/>
<pk mz="425.947585" i="1244088.8" sn="7.59" a="1132.99" fwhm="0.001459" res="291947.1" algo="FTMS"/>
<pk mz="426.046676" i="1341268.9" sn="8.36" a="1164.71" fwhm="0.001199" res="355435.1" algo="FTMS"/>
<pk mz="426.067873" i="2199771.0" sn="15.22" a="2130.97" fwhm="0.001148" res="371216.8" algo="FTMS"/>
<pk mz="426.076096" i="1929693.4" sn="13.06" a="1885.63" fwhm="0.001132" res="376381.2" algo="FTMS"/>
<pk mz="426.104358" i="1385189.4" sn="8.72" a="1087.98" fwhm="0.001065" res="400220.0" algo="FTMS"/>
<pk mz="426.112401" i="1656295.6" sn="10.88" a="1966.64" fwhm="0.001530" res="278499.0" algo="FTMS"/>
<pk mz="426.115577" i="1256552.6" sn="7.69" a="1259.52" fwhm="0.001669" res="255269.8" algo="FTMS"/>
<pk mz="426.140768" i="1510895.8" sn="9.72" a="1464.34" fwhm="0.001198" res="355698.9" algo="FTMS"/>
<pk mz="426.148697" i="1569522.0" sn="10.19" a="1521.60" fwhm="0.001180" res="361053.0" algo="FTMS"/>
<pk mz="426.153747" i="1717747.5" sn="11.37" a="1540.30" fwhm="0.001135" res="375563.2" algo="FTMS"/>
<pk mz="426.185095" i="1357052.4" sn="8.49" a="1341.22" fwhm="0.001250" res="340893.9" algo="FTMS"/>
<pk mz="427.030758" i="1847789.5" sn="12.41" a="2113.94" fwhm="0.001471" res="290273.1" algo="FTMS"/>
<pk mz="427.051914" i="4664307.5" sn="34.89" a="5747.67" fwhm="0.001320" res="323490.5" algo="FTMS"/>
<pk mz="427.067234" i="1672183.9" sn="11.00" a="1410.34" fwhm="0.001051" res="406233.0" algo="FTMS"/>
<pk mz="427.078273" i="1544699.0" sn="9.99" a="1321.82" fwhm="0.001103" res="387130.5" algo="FTMS"/>
<pk mz="427.088173" i="8388606.0" sn="64.63" a="10901.96" fwhm="0.001345" res="317420.9" algo="FTMS"/>
<pk mz="427.099625" i="1277697.1" sn="7.85" a="975.68" fwhm="0.001051" res="406492.6" algo="FTMS"/>
<pk mz="427.124582" i="7392264.0" sn="56.68" a="9720.42" fwhm="0.001365" res="312955.0" algo="FTMS"/>
<pk mz="427.126811" i="1814152.9" sn="12.14" a="2010.47" fwhm="0.001394" res="306350.0" algo="FTMS"/>
<pk mz="427.155391" i="1293073.0" sn="7.98" a="1119.64" fwhm="0.001134" res="376774.8" algo="FTMS"/>
<pk mz="427.161004" i="6269970.5" sn="47.71" a="7495.66" fwhm="0.001264" res="337815.3" algo="FTMS"/>
<pk mz="427.174126" i="1732374.4" sn="11.49" a="1791.77" fwhm="0.001257" res="339844.3" algo="FTMS"/>
<pk mz="427.197394" i="9339933.0" sn="72.23" a="11984.58" fwhm="0.001284" res="332680.5" algo="FTMS"/>
<pk mz="427.210392" i="1206560.6" sn="7.29" a="758.95" fwhm="0.000951" res="449367.7" algo="FTMS"/>
<pk mz="427.219871" i="1329443.4" sn="8.27" a="1147.41" fwhm="0.001139" res="375227.4" algo="FTMS"/>
<pk mz="427.233748" i="6461479.5" sn="49.24" a="8380.70" fwhm="0.001300" res="328591.7" algo="FTMS"/>
<pk mz="427.270179" i="2690097.8" sn="19.13" a="2500.63" fwhm="0.001107" res="385983.1" algo="FTMS"/>
<pk mz="427.306430" i="1560892.0" sn="10.12" a="1208.07" fwhm="0.001047" res="408144.5" algo="FTMS"/>
<pk mz="428.026171" i="1273609.4" sn="7.82" a="918.63" fwhm="0.001036" res="413348.6" algo="FTMS"/>
<pk mz="428.083651" i="1410841.8" sn="8.92" a="1151.45" fwhm="0.001077" res="397359.1" algo="FTMS"/>
<pk mz="428.091457" i="2154524.0" sn="14.85" a="2277.14" fwhm="0.001225" res="349523.1" algo="FTMS"/>
<pk mz="428.120001" i="1822756.1" sn="12.20" a="1715.34" fwhm="0.001159" res="369322.0" algo="FTMS"/>
<pk mz="428.127929" i="1292966.4" sn="7.97" a="1204.28" fwhm="0.001277" res="335285.9" algo="FTMS"/>
<pk mz="428.132829" i="1764391.8" sn="11.74" a="1788.08" fwhm="0.001271" res="336873.3" algo="FTMS"/>
<pk mz="428.139252" i="2190377.5" sn="15.14" a="2707.11" fwhm="0.001490" res="287292.9" algo="FTMS"/>
<pk mz="428.156395" i="1625134.4" sn="10.63" a="1994.96" fwhm="0.001580" res="270934.1" algo="FTMS"/>
<pk mz="428.164364" i="1593136.8" sn="10.37" a="1188.32" fwhm="0.001011" res="423523.4" algo="FTMS"/>
<pk mz="428.167662" i="1552433.6" sn="10.05" a="1447.86" fwhm="0.001238" res="345902.8" algo="FTMS"/>
<pk mz="428.200866" i="2217275.0" sn="15.35" a="2283.70" fwhm="0.001181" res="362714.8" algo="FTMS"/>
<pk mz="428.237190" i="1947717.5" sn="13.20" a="1672.33" fwhm="0.001075" res="398403.0" algo="FTMS"/>
<pk mz="429.009940" i="1742114.0" sn="11.56" a="1854.40" fwhm="0.001355" res="316721.9" algo="FTMS"/>
<pk mz="429.021364" i="1246757.1" sn="7.60" a="986.09" fwhm="0.001115" res="384826.8" algo="FTMS"/>
<pk mz="429.046394" i="2518060.3" sn="17.75" a="2939.13" fwhm="0.001265" res="339062.6" algo="FTMS"/>
<pk mz="429.057649" i="1555503.5" sn="10.07" a="1423.33" fwhm="0.001204" res="356503.7" algo="FTMS"/>
<pk mz="429.067470" i="4353586.5" sn="32.41" a="5623.95" fwhm="0.001369" res="313402.8" algo="FTMS"/>
<pk mz="429.082790" i="1920566.8" sn="12.98" a="1762.37" fwhm="0.001143" res="375545.8" algo="FTMS"/>
<pk mz="429.093763" i="1196473.9" sn="7.20" a="1019.46" fwhm="0.001250" res="343227.8" algo="FTMS"/>
<pk mz="429.103878" i="5373500.5" sn="40.55" a="7162.79" fwhm="0.001350" res="317909.7" algo="FTMS"/>
<pk mz="429.107000" i="1489981.6" sn="9.55" a="1202.43" fwhm="0.001024" res="419218.0" algo="FTMS"/>
<pk mz="429.119179" i="1721665.1" sn="11.24" a="1564.60" fwhm="0.001220" res="351660.8" algo="FTMS"/>
<pk mz="429.140245" i="5156423.0" sn="38.29" a="6005.25" fwhm="0.001241" res="345941.1" algo="FTMS"/>
<pk mz="429.155674" i="1436491.5" sn="8.99" a="1624.99" fwhm="0.001380" res="311095.0" algo="FTMS"/>
<pk mz="429.176691" i="6961745.5" sn="52.51" a="9685.29" fwhm="0.001402" res="306078.6" algo="FTMS"/>
<pk mz="429.198973" i="1644887.9" sn="10.64" a="1915.09" fwhm="0.001552" res="276596.7" algo="FTMS"/>
<pk mz="429.210741" i="1377115.3" sn="8.53" a="1190.57" fwhm="0.001167" res="367894.0" algo="FTMS"/>
<pk mz="429.213062" i="9443932.0" sn="72.06" a="12585.87" fwhm="0.001333" res="322066.3" algo="FTMS"/>
<pk mz="429.235452" i="4440162.5" sn="32.65" a="5694.17" fwhm="0.001370" res="313363.5" algo="FTMS"/>
<pk mz="429.249319" i="5583462.0" sn="41.65" a="7047.11" fwhm="0.001300" res="330126.7" algo="FTMS"/>
<pk mz="429.285815" i="2039664.6" sn="13.74" a="2081.19" fwhm="0.001135" res="378107.2" algo="FTMS"/>
<pk mz="430.041705" i="1944392.3" sn="12.99" a="2259.51" fwhm="0.001455" res="295654.9" algo="FTMS"/>
<pk mz="430.052881" i="1359179.5" sn="8.38" a="1241.46" fwhm="0.001330" res="323431.7" algo="FTMS"/>
<pk mz="430.078068" i="1809746.8" sn="11.93" a="1984.66" fwhm="0.001414" res="304095.8" algo="FTMS"/>
<pk mz="430.089281" i="2247253.8" sn="15.38" a="2223.05" fwhm="0.001180" res="364579.9" algo="FTMS"/>
<pk mz="430.107422" i="1220443.0" sn="7.29" a="823.87" fwhm="0.001009" res="426294.5" algo="FTMS"/>
<pk mz="430.135840" i="1362915.1" sn="8.41" a="1447.27" fwhm="0.001499" res="286856.5" algo="FTMS"/>
<pk mz="430.143488" i="1528293.4" sn="9.71" a="1933.07" fwhm="0.001576" res="273014.9" algo="FTMS"/>
<pk mz="430.148471" i="1301862.8" sn="7.93" a="960.26" fwhm="0.001038" res="414250.4" algo="FTMS"/>
<pk mz="430.171865" i="1961837.4" sn="13.13" a="1826.51" fwhm="0.001187" res="362251.1" algo="FTMS"/>
<pk mz="430.179991" i="2723183.8" sn="19.12" a="2979.30" fwhm="0.001213" res="354647.2" algo="FTMS"/>
<pk mz="430.183090" i="1620848.6" sn="10.44" a="1528.96" fwhm="0.001106" res="389056.1" algo="FTMS"/>
<pk mz="430.208126" i="1493111.8" sn="9.44" a="1344.68" fwhm="0.001198" res="359242.0" algo="FTMS"/>
<pk mz="430.216400" i="2355578.3" sn="16.23" a="2223.53" fwhm="0.001088" res="395548.1" algo="FTMS"/>
<pk mz="430.252391" i="1411204.4" sn="8.79" a="1361.81" fwhm="0.001219" res="352841.3" algo="FTMS"/>
<pk mz="430.972605" i="9457746.0" sn="72.16" a="12319.30" fwhm="0.001321" res="326368.7" algo="FTMS"/>
<pk mz="431.001559" i="2028890.1" sn="13.66" a="2250.55" fwhm="0.001320" res="326433.6" algo="FTMS"/>
<pk mz="431.025461" i="2669153.0" sn="18.70" a="2809.84" fwhm="0.001206" res="357484.5" algo="FTMS"/>
<pk mz="431.046641" i="1714023.0" sn="11.18" a="1719.22" fwhm="0.001267" res="340341.2" algo="FTMS"/>
<pk mz="431.061966" i="3310187.5" sn="23.75" a="3877.44" fwhm="0.001319" res="326858.3" algo="FTMS"/>
<pk mz="431.073014" i="2266734.5" sn="15.53" a="2533.61" fwhm="0.001535" res="280914.0" algo="FTMS"/>
<pk mz="431.083174" i="3134065.5" sn="22.36" a="4173.88" fwhm="0.001405" res="306737.4" algo="FTMS"/>
<pk mz="431.098471" i="3401845.8" sn="24.47" a="4128.84" fwhm="0.001291" res="333849.9" algo="FTMS"/>
<pk mz="431.101682" i="5858423.0" sn="43.81" a="7303.66" fwhm="0.001277" res="337534.0" algo="FTMS"/>
<pk mz="431.109631" i="1857145.0" sn="12.30" a="2100.98" fwhm="0.001362" res="316426.8" algo="FTMS"/>
<pk mz="431.119494" i="3704955.8" sn="26.85" a="5157.41" fwhm="0.001464" res="294428.7" algo="FTMS"/>
<pk mz="431.130808" i="2514815.0" sn="17.48" a="3571.70" fwhm="0.001582" res="272551.3" algo="FTMS"/>
<pk mz="431.134705" i="2172800.3" sn="14.79" a="2297.37" fwhm="0.001242" res="347257.1" algo="FTMS"/>
<pk mz="431.155922" i="4313734.0" sn="31.65" a="5691.36" fwhm="0.001384" res="311428.4" algo="FTMS"/>
<pk mz="431.178333" i="2739852.8" sn="19.25" a="3441.87" fwhm="0.001323" res="325831.3" algo="FTMS"/>
<pk mz="431.184368" i="2208142.3" sn="15.07" a="2465.02" fwhm="0.001322" res="326093.2" algo="FTMS"/>
<pk mz="431.192245" i="7106704.5" sn="53.64" a="9269.44" fwhm="0.001335" res="322906.0" algo="FTMS"/>
<pk mz="431.214738" i="3190423.0" sn="22.80" a="3652.77" fwhm="0.001269" res="339694.8" algo="FTMS"/>
<pk mz="431.220731" i="1736856.8" sn="11.35" a="1890.24" fwhm="0.001290" res="334154.8" algo="FTMS"/>
<pk mz="431.226180" i="15403162.0" sn="118.98" a="20495.14" fwhm="0.001330" res="324295.7" algo="FTMS"/>
<pk mz="431.228692" i="5916827.0" sn="44.27" a="7673.44" fwhm="0.001374" res="313744.9" algo="FTMS"/>
<pk mz="431.265015" i="3421349.3" sn="24.62" a="4691.64" fwhm="0.001438" res="299996.3" algo="FTMS"/>
<pk mz="431.972358" i="1673583.1" sn="10.85" a="1817.98" fwhm="0.001403" res="307919.3" algo="FTMS"/>
<pk mz="432.020923" i="1368445.0" sn="8.45" a="978.99" fwhm="0.000998" res="432773.0" algo="FTMS"/>
<pk mz="432.057283" i="3990407.5" sn="29.10" a="5116.18" fwhm="0.001356" res="318708.4" algo="FTMS"/>
<pk mz="432.068568" i="4461450.5" sn="32.81" a="5566.18" fwhm="0.001365" res="316524.9" algo="FTMS"/>
<pk mz="432.093759" i="2603409.8" sn="18.18" a="2853.03" fwhm="0.001230" res="351308.4" algo="FTMS"/>
<pk mz="432.104816" i="2402965.0" sn="16.60" a="3209.30" fwhm="0.001558" res="277355.5" algo="FTMS"/>
<pk mz="432.111507" i="2065046.9" sn="13.94" a="2397.04" fwhm="0.001322" res="326938.1" algo="FTMS"/>
<pk mz="432.130153" i="1361820.3" sn="8.40" a="1111.21" fwhm="0.001098" res="393736.3" algo="FTMS"/>
<pk mz="432.134121" i="3354013.3" sn="24.09" a="4047.79" fwhm="0.001305" res="331062.1" algo="FTMS"/>
<pk mz="432.141294" i="1357983.4" sn="8.37" a="1215.55" fwhm="0.001185" res="364633.9" algo="FTMS"/>
<pk mz="432.151241" i="2206626.3" sn="15.05" a="2371.13" fwhm="0.001252" res="345139.0" algo="FTMS"/>
<pk mz="432.159398" i="1510564.5" sn="9.57" a="1327.56" fwhm="0.001083" res="398874.8" algo="FTMS"/>
<pk mz="432.187587" i="3713964.5" sn="26.92" a="4497.86" fwhm="0.001293" res="334310.4" algo="FTMS"/>
<pk mz="432.195593" i="1769838.9" sn="11.61" a="2304.11" fwhm="0.001648" res="262322.2" algo="FTMS"/>
<pk mz="432.223940" i="1862839.0" sn="12.34" a="1679.34" fwhm="0.001177" res="367106.9" algo="FTMS"/>
<pk mz="432.229493" i="4055480.5" sn="29.61" a="4854.70" fwhm="0.001260" res="342984.9" algo="FTMS"/>
<pk mz="432.232020" i="1656761.3" sn="10.72" a="1721.19" fwhm="0.001176" res="367674.9" algo="FTMS"/>
<pk mz="432.969728" i="3366027.8" sn="24.18" a="4620.68" fwhm="0.001491" res="290459.9" algo="FTMS"/>
<pk mz="432.999430" i="2138260.3" sn="14.51" a="2076.51" fwhm="0.001190" res="363929.9" algo="FTMS"/>
<pk mz="433.041213" i="4441760.0" sn="32.65" a="5365.40" fwhm="0.001282" res="337793.9" algo="FTMS"/>
<pk mz="433.052476" i="2438051.5" sn="16.87" a="2821.93" fwhm="0.001362" res="317846.1" algo="FTMS"/>
<pk mz="433.061195" i="1327269.9" sn="8.12" a="1504.99" fwhm="0.001483" res="292031.7" algo="FTMS"/>
<pk mz="433.077551" i="4605610.5" sn="33.94" a="4602.10" fwhm="0.001058" res="409478.4" algo="FTMS"/>
<pk mz="433.078832" i="3420842.8" sn="24.61" a="2766.27" fwhm="0.000940" res="460724.6" algo="FTMS"/>
<pk mz="433.080686" i="1641899.4" sn="10.60" a="1432.51" fwhm="0.001145" res="378347.2" algo="FTMS"/>
<pk mz="433.088974" i="3203245.8" sn="22.90" a="3663.59" fwhm="0.001248" res="347125.2" algo="FTMS"/>
<pk mz="433.097085" i="1255344.1" sn="7.56" a="1314.49" fwhm="0.001367" res="316796.8" algo="FTMS"/>
<pk mz="433.114034" i="4218549.0" sn="30.89" a="4978.36" fwhm="0.001263" res="342911.5" algo="FTMS"/>
<pk mz="433.125109" i="1490616.1" sn="9.41" a="1444.23" fwhm="0.001239" res="349518.9" algo="FTMS"/>
<pk mz="433.135419" i="2060219.0" sn="13.90" a="2242.37" fwhm="0.001337" res="323864.0" algo="FTMS"/>
<pk mz="433.137554" i="2608827.5" sn="18.22" a="3316.20" fwhm="0.001438" res="301158.8" algo="FTMS"/>
<pk mz="433.150635" i="2815679.5" sn="19.85" a="3640.54" fwhm="0.001400" res="309371.9" algo="FTMS"/>
<pk mz="433.163657" i="2960067.0" sn="20.98" a="2891.31" fwhm="0.001139" res="380223.9" algo="FTMS"/>
<pk mz="433.171512" i="2963141.3" sn="21.01" a="4410.83" fwhm="0.001623" res="266829.0" algo="FTMS"/>
<pk mz="433.187146" i="1404873.8" sn="8.74" a="1232.03" fwhm="0.001329" res="325998.8" algo="FTMS"/>
<pk mz="433.199891" i="4936397.5" sn="36.55" a="6002.97" fwhm="0.001300" res="333120.9" algo="FTMS"/>
<pk mz="433.205853" i="1443023.1" sn="9.04" a="1718.75" fwhm="0.001621" res="267284.0" algo="FTMS"/>
<pk mz="433.207956" i="3126991.8" sn="22.30" a="3760.48" fwhm="0.001336" res="324153.6" algo="FTMS"/>
<pk mz="433.236299" i="1702871.8" sn="11.08" a="1525.56" fwhm="0.001170" res="370143.3" algo="FTMS"/>
<pk mz="433.244331" i="2513626.0" sn="17.47" a="2582.30" fwhm="0.001245" res="348028.1" algo="FTMS"/>
<pk mz="433.280645" i="1316580.5" sn="8.04" a="965.50" fwhm="0.001054" res="411212.3" algo="FTMS"/>
<pk mz="434.036532" i="2159548.0" sn="14.68" a="2082.59" fwhm="0.001150" res="377269.3" algo="FTMS"/>
<pk mz="434.044626" i="1583806.4" sn="10.14" a="1511.14" fwhm="0.001238" res="350606.5" algo="FTMS"/>
<pk mz="434.072912" i="3866566.5" sn="28.12" a="5227.76" fwhm="0.001467" res="295960.6" algo="FTMS"/>
<pk mz="434.080920" i="1446344.8" sn="9.06" a="1397.13" fwhm="0.001253" res="346518.0" algo="FTMS"/>
<pk mz="434.084173" i="4026313.8" sn="29.38" a="5414.27" fwhm="0.001376" res="315362.4" algo="FTMS"/>
<pk mz="434.109241" i="2873808.8" sn="20.30" a="3062.00" fwhm="0.001218" res="356443.5" algo="FTMS"/>
<pk mz="434.117327" i="1858003.1" sn="12.30" a="1769.38" fwhm="0.001165" res="372616.0" algo="FTMS"/>
<pk mz="434.120613" i="1557076.1" sn="9.93" a="2062.00" fwhm="0.001782" res="243638.1" algo="FTMS"/>
<pk mz="434.129369" i="1356758.5" sn="8.35" a="814.58" fwhm="0.000803" res="540513.5" algo="FTMS"/>
<pk mz="434.130614" i="1728470.9" sn="11.28" a="1160.33" fwhm="0.000892" res="486808.5" algo="FTMS"/>
<pk mz="434.145440" i="1214171.1" sn="7.23" a="949.25" fwhm="0.001185" res="366339.0" algo="FTMS"/>
<pk mz="434.166709" i="5036001.0" sn="37.33" a="6358.42" fwhm="0.001327" res="327171.2" algo="FTMS"/>
<pk mz="434.203199" i="3190251.5" sn="22.79" a="3920.36" fwhm="0.001362" res="318748.7" algo="FTMS"/>
<pk mz="435.020700" i="2420436.8" sn="16.73" a="2511.07" fwhm="0.001170" res="371881.7" algo="FTMS"/>
<pk mz="435.056914" i="7101663.0" sn="53.60" a="9490.46" fwhm="0.001374" res="316551.0" algo="FTMS"/>
<pk mz="435.068185" i="3436770.3" sn="24.73" a="3882.88" fwhm="0.001281" res="339509.2" algo="FTMS"/>
<pk mz="435.093340" i="8435945.0" sn="64.10" a="10901.14" fwhm="0.001324" res="328591.5" algo="FTMS"/>
<pk mz="435.096639" i="3217642.5" sn="23.01" a="3901.77" fwhm="0.001380" res="315179.8" algo="FTMS"/>
<pk mz="435.104493" i="2610412.8" sn="18.23" a="3513.27" fwhm="0.001453" res="299478.2" algo="FTMS"/>
<pk mz="435.129698" i="6479092.0" sn="48.69" a="8042.45" fwhm="0.001261" res="345030.8" algo="FTMS"/>
<pk mz="435.142792" i="3091703.5" sn="22.02" a="3494.10" fwhm="0.001262" res="344811.1" algo="FTMS"/>
<pk mz="435.166084" i="3804926.3" sn="27.63" a="4117.49" fwhm="0.001205" res="361166.1" algo="FTMS"/>
<pk mz="435.179183" i="6888706.0" sn="51.92" a="8412.18" fwhm="0.001222" res="356186.1" algo="FTMS"/>
<pk mz="435.187508" i="1282180.3" sn="7.77" a="1338.22" fwhm="0.001504" res="289383.8" algo="FTMS"/>
<pk mz="435.197011" i="2393351.0" sn="16.52" a="2588.01" fwhm="0.001216" res="357896.7" algo="FTMS"/>
<pk mz="435.202540" i="1558536.6" sn="9.94" a="1550.51" fwhm="0.001281" res="339741.0" algo="FTMS"/>
<pk mz="435.215528" i="5800204.5" sn="43.35" a="7345.73" fwhm="0.001318" res="330139.7" algo="FTMS"/>
<pk mz="436.031097" i="1190516.8" sn="7.04" a="1148.85" fwhm="0.001227" res="355498.4" algo="FTMS"/>
<pk mz="436.052107" i="2958330.8" sn="20.96" a="3149.35" fwhm="0.001141" res="382116.7" algo="FTMS"/>
<pk mz="436.060144" i="1612093.0" sn="10.36" a="2342.22" fwhm="0.001788" res="243880.2" algo="FTMS"/>
<pk mz="436.063751" i="1287294.0" sn="7.80" a="1243.78" fwhm="0.001379" res="316210.5" algo="FTMS"/>
<pk mz="436.088438" i="3998213.0" sn="29.15" a="4921.67" fwhm="0.001301" res="335178.0" algo="FTMS"/>
<pk mz="436.096590" i="2223111.5" sn="15.17" a="2263.54" fwhm="0.001249" res="349155.2" algo="FTMS"/>
<pk mz="436.099880" i="6971912.5" sn="52.57" a="10047.09" fwhm="0.001432" res="304469.1" algo="FTMS"/>
<pk mz="436.108787" i="1267978.9" sn="7.65" a="748.20" fwhm="0.000869" res="502134.4" algo="FTMS"/>
<pk mz="436.125008" i="2234895.5" sn="15.27" a="2298.13" fwhm="0.001233" res="353579.6" algo="FTMS"/>
<pk mz="436.132901" i="1831953.8" sn="12.09" a="1884.40" fwhm="0.001282" res="340149.0" algo="FTMS"/>
<pk mz="436.136014" i="1466386.6" sn="9.21" a="1462.56" fwhm="0.001258" res="346605.9" algo="FTMS"/>
<pk mz="436.146136" i="1913621.5" sn="12.74" a="1695.20" fwhm="0.001147" res="380166.4" algo="FTMS"/>
<pk mz="436.161154" i="1823769.8" sn="12.03" a="1834.37" fwhm="0.001231" res="354415.1" algo="FTMS"/>
<pk mz="436.174377" i="1215389.6" sn="7.24" a="1361.37" fwhm="0.001888" res="231007.9" algo="FTMS"/>
<pk mz="436.182371" i="3135007.8" sn="22.35" a="3529.26" fwhm="0.001275" res="342078.8" algo="FTMS"/>
<pk mz="436.218371" i="1833514.1" sn="12.10" a="2312.43" fwhm="0.001584" res="275306.3" algo="FTMS"/>
<pk mz="437.036162" i="5091091.0" sn="37.76" a="6386.81" fwhm="0.001353" res="323016.8" algo="FTMS"/>
<pk mz="437.047518" i="1484566.4" sn="9.35" a="1310.28" fwhm="0.001111" res="393369.5" algo="FTMS"/>
<pk mz="437.072623" i="7840541.5" sn="59.41" a="10307.59" fwhm="0.001368" res="319400.2" algo="FTMS"/>
<pk mz="437.083850" i="3518752.8" sn="25.37" a="4274.18" fwhm="0.001328" res="329123.1" algo="FTMS"/>
<pk mz="437.108988" i="9543464.0" sn="72.82" a="12829.67" fwhm="0.001372" res="318563.5" algo="FTMS"/>
<pk mz="437.112409" i="1630248.8" sn="10.50" a="1384.77" fwhm="0.001266" res="345374.8" algo="FTMS"/>
<pk mz="437.120262" i="3010859.0" sn="21.37" a="4040.76" fwhm="0.001427" res="306411.4" algo="FTMS"/>
<pk mz="437.145342" i="5736242.0" sn="42.84" a="6944.38" fwhm="0.001244" res="351452.8" algo="FTMS"/>
<pk mz="437.158342" i="4905782.0" sn="36.30" a="6263.38" fwhm="0.001335" res="327353.7" algo="FTMS"/>
<pk mz="437.176052" i="1641275.0" sn="10.59" a="1814.05" fwhm="0.001482" res="295084.3" algo="FTMS"/>
<pk mz="437.181721" i="3112252.5" sn="22.17" a="3912.41" fwhm="0.001410" res="310146.4" algo="FTMS"/>
<pk mz="437.194821" i="5734208.5" sn="42.82" a="7310.68" fwhm="0.001304" res="335182.9" algo="FTMS"/>
<pk mz="437.212695" i="2131013.5" sn="14.45" a="2237.48" fwhm="0.001246" res="350932.1" algo="FTMS"/>
<pk mz="437.218416" i="1891655.0" sn="12.56" a="1626.71" fwhm="0.001076" res="406359.0" algo="FTMS"/>
<pk mz="437.231267" i="2928458.8" sn="20.73" a="3276.85" fwhm="0.001287" res="339651.1" algo="FTMS"/>
<pk mz="437.254500" i="2542673.3" sn="17.69" a="3108.59" fwhm="0.001424" res="307032.8" algo="FTMS"/>
<pk mz="438.046761" i="1330098.9" sn="8.14" a="1233.76" fwhm="0.001286" res="340574.6" algo="FTMS"/>
<pk mz="438.067825" i="2825272.8" sn="19.91" a="3127.98" fwhm="0.001260" res="347559.7" algo="FTMS"/>
<pk mz="438.075837" i="2150459.3" sn="14.60" a="2375.77" fwhm="0.001311" res="334120.1" algo="FTMS"/>
<pk mz="438.079259" i="1974588.1" sn="13.21" a="2245.61" fwhm="0.001499" res="292155.0" algo="FTMS"/>
<pk mz="438.104112" i="3325507.3" sn="23.85" a="4329.71" fwhm="0.001383" res="316787.8" algo="FTMS"/>
<pk mz="438.112316" i="2421829.5" sn="16.73" a="2756.43" fwhm="0.001309" res="334745.6" algo="FTMS"/>
<pk mz="438.115525" i="2015814.5" sn="13.54" a="2213.43" fwhm="0.001293" res="338759.0" algo="FTMS"/>
<pk mz="438.124512" i="4357193.0" sn="31.98" a="4927.57" fwhm="0.001203" res="364180.1" algo="FTMS"/>
<pk mz="438.140454" i="1962317.5" sn="13.11" a="1889.90" fwhm="0.001240" res="353297.5" algo="FTMS"/>
<pk mz="438.148617" i="1503567.9" sn="9.50" a="1153.01" fwhm="0.001092" res="401074.6" algo="FTMS"/>
<pk mz="438.153530" i="1509201.3" sn="9.55" a="1471.89" fwhm="0.001279" res="342623.6" algo="FTMS"/>
<pk mz="438.198316" i="1477470.0" sn="9.30" a="1180.64" fwhm="0.001243" res="352527.9" algo="FTMS"/>
<pk mz="438.994203" i="1253952.5" sn="7.53" a="896.86" fwhm="0.001224" res="358765.0" algo="FTMS"/>
<pk mz="439.015685" i="1252678.5" sn="7.52" a="1277.63" fwhm="0.001368" res="321019.7" algo="FTMS"/>
<pk mz="439.030570" i="1389130.9" sn="8.60" a="1236.01" fwhm="0.001239" res="354237.3" algo="FTMS"/>
<pk mz="439.051818" i="6113617.0" sn="45.81" a="8754.37" fwhm="0.001426" res="307974.3" algo="FTMS"/>
<pk mz="439.063006" i="1324884.0" sn="8.09" a="1157.20" fwhm="0.001174" res="374053.3" algo="FTMS"/>
<pk mz="439.088201" i="8453467.0" sn="64.23" a="12401.85" fwhm="0.001437" res="305468.3" algo="FTMS"/>
<pk mz="439.091418" i="5917020.0" sn="44.26" a="7853.62" fwhm="0.001356" res="323881.2" algo="FTMS"/>
<pk mz="439.099456" i="2132574.5" sn="14.45" a="2372.15" fwhm="0.001440" res="304962.1" algo="FTMS"/>
<pk mz="439.124647" i="8740198.0" sn="66.49" a="12284.88" fwhm="0.001466" res="299475.2" algo="FTMS"/>
<pk mz="439.127833" i="6399334.5" sn="48.06" a="8194.37" fwhm="0.001327" res="330887.1" algo="FTMS"/>
<pk mz="439.135928" i="1309288.8" sn="7.97" a="1088.11" fwhm="0.001116" res="393367.4" algo="FTMS"/>
<pk mz="439.137868" i="1295209.4" sn="7.86" a="1128.74" fwhm="0.001138" res="385879.1" algo="FTMS"/>
<pk mz="439.155342" i="1771118.3" sn="11.61" a="2074.68" fwhm="0.001623" res="270598.0" algo="FTMS"/>
<pk mz="439.161037" i="4306800.0" sn="31.58" a="5272.85" fwhm="0.001339" res="327983.1" algo="FTMS"/>
<pk mz="439.174083" i="2713971.5" sn="19.03" a="4178.86" fwhm="0.001662" res="264248.2" algo="FTMS"/>
<pk mz="439.191566" i="1961592.6" sn="13.11" a="2591.12" fwhm="0.001439" res="305305.8" algo="FTMS"/>
<pk mz="439.197397" i="4153210.3" sn="30.37" a="5275.66" fwhm="0.001353" res="324630.5" algo="FTMS"/>
<pk mz="439.210424" i="2488702.0" sn="17.26" a="2680.56" fwhm="0.001244" res="353036.6" algo="FTMS"/>
<pk mz="439.233810" i="3330948.5" sn="23.89" a="4117.18" fwhm="0.001385" res="317123.7" algo="FTMS"/>
<pk mz="439.246409" i="1326984.3" sn="8.11" a="1106.72" fwhm="0.001141" res="385078.2" algo="FTMS"/>
<pk mz="439.270066" i="2244495.0" sn="15.33" a="2801.85" fwhm="0.001466" res="299650.6" algo="FTMS"/>
<pk mz="440.025784" i="1378277.8" sn="8.51" a="1532.95" fwhm="0.001426" res="308588.8" algo="FTMS"/>
<pk mz="440.047399" i="1614699.9" sn="10.37" a="1341.68" fwhm="0.001164" res="377967.8" algo="FTMS"/>
<pk mz="440.062191" i="1416304.1" sn="8.69" a="1245.84" fwhm="0.001309" res="336124.6" algo="FTMS"/>
<pk mz="440.073813" i="1334131.4" sn="8.05" a="1110.47" fwhm="0.001191" res="369373.0" algo="FTMS"/>
<pk mz="440.083657" i="1919606.3" sn="12.59" a="2616.48" fwhm="0.001551" res="283826.1" algo="FTMS"/>
<pk mz="440.091594" i="2528376.5" sn="17.32" a="2530.57" fwhm="0.001401" res="314037.1" algo="FTMS"/>
<pk mz="440.094789" i="10103417.0" sn="76.13" a="15227.08" fwhm="0.001506" res="292143.3" algo="FTMS"/>
<pk mz="440.120028" i="2173056.5" sn="14.56" a="2286.83" fwhm="0.001241" res="354603.2" algo="FTMS"/>
<pk mz="440.127956" i="1980546.8" sn="13.07" a="2043.87" fwhm="0.001266" res="347771.8" algo="FTMS"/>
<pk mz="440.131453" i="1711043.8" sn="10.97" a="3094.64" fwhm="0.002681" res="164154.1" algo="FTMS"/>
<pk mz="440.156174" i="1540746.9" sn="9.65" a="1420.33" fwhm="0.001197" res="367725.4" algo="FTMS"/>
<pk mz="440.164390" i="1400589.1" sn="8.56" a="1519.51" fwhm="0.001493" res="294848.5" algo="FTMS"/>
<pk mz="440.169003" i="1671950.5" sn="10.67" a="2339.34" fwhm="0.001856" res="237184.7" algo="FTMS"/>
<pk mz="441.010054" i="2113917.3" sn="14.10" a="1952.23" fwhm="0.001133" res="389184.2" algo="FTMS"/>
<pk mz="441.031337" i="1898627.4" sn="12.43" a="2663.86" fwhm="0.001616" res="272833.9" algo="FTMS"/>
<pk mz="441.046152" i="1834759.6" sn="11.93" a="2845.53" fwhm="0.002237" res="197183.7" algo="FTMS"/>
<pk mz="441.067512" i="6612877.5" sn="49.03" a="9139.16" fwhm="0.001360" res="324385.7" algo="FTMS"/>
<pk mz="441.078693" i="1202576.9" sn="7.02" a="854.98" fwhm="0.001021" res="431981.2" algo="FTMS"/>
<pk mz="441.082702" i="1286546.0" sn="7.68" a="908.58" fwhm="0.001090" res="404652.8" algo="FTMS"/>
<pk mz="441.093869" i="1496469.1" sn="9.31" a="1845.47" fwhm="0.001559" res="283012.1" algo="FTMS"/>
<pk mz="441.098275" i="1385878.4" sn="8.45" a="1157.79" fwhm="0.001124" res="392408.7" algo="FTMS"/>
<pk mz="441.103902" i="8734616.0" sn="65.50" a="12658.51" fwhm="0.001477" res="298731.1" algo="FTMS"/>
<pk mz="441.106272" i="1592728.6" sn="10.05" a="1803.96" fwhm="0.001444" res="305567.9" algo="FTMS"/>
<pk mz="441.115258" i="1289371.3" sn="7.70" a="1290.71" fwhm="0.001252" res="352224.2" algo="FTMS"/>
<pk mz="441.140274" i="6790050.5" sn="50.41" a="9098.79" fwhm="0.001405" res="314003.9" algo="FTMS"/>
<pk mz="441.151557" i="1285541.5" sn="7.67" a="1195.57" fwhm="0.001242" res="355312.8" algo="FTMS"/>
<pk mz="441.176639" i="5696428.5" sn="41.91" a="7657.14" fwhm="0.001418" res="311187.2" algo="FTMS"/>
<pk mz="441.195144" i="1430705.9" sn="8.80" a="1284.40" fwhm="0.001138" res="387623.3" algo="FTMS"/>
<pk mz="441.212934" i="6572983.0" sn="48.72" a="9328.13" fwhm="0.001440" res="306387.3" algo="FTMS"/>
<pk mz="441.235456" i="2059709.4" sn="13.68" a="2440.05" fwhm="0.001480" res="298062.1" algo="FTMS"/>
<pk mz="441.249364" i="5523393.5" sn="40.57" a="7340.27" fwhm="0.001423" res="310086.1" algo="FTMS"/>
<pk mz="441.285872" i="2846155.8" sn="19.78" a="3846.95" fwhm="0.001505" res="293186.8" algo="FTMS"/>
<pk mz="442.041183" i="1524897.9" sn="9.52" a="1600.50" fwhm="0.001528" res="289309.2" algo="FTMS"/>
<pk mz="442.070776" i="1541034.4" sn="9.65" a="1614.85" fwhm="0.001376" res="321209.4" algo="FTMS"/>
<pk mz="442.089300" i="1468335.6" sn="9.09" a="1677.20" fwhm="0.001415" res="312395.4" algo="FTMS"/>
<pk mz="442.099261" i="2080434.4" sn="13.84" a="1832.56" fwhm="0.001097" res="403089.5" algo="FTMS"/>
<pk mz="442.107192" i="2116276.8" sn="14.12" a="2090.47" fwhm="0.001379" res="320487.9" algo="FTMS"/>
<pk mz="442.118476" i="2008247.9" sn="13.28" a="2011.46" fwhm="0.001198" res="368898.4" algo="FTMS"/>
<pk mz="442.135612" i="1385404.8" sn="8.44" a="1208.55" fwhm="0.001170" res="377816.1" algo="FTMS"/>
<pk mz="442.143422" i="1805246.9" sn="11.70" a="1649.67" fwhm="0.001199" res="368878.1" algo="FTMS"/>
<pk mz="442.148509" i="1498688.4" sn="9.32" a="1965.51" fwhm="0.001600" res="276400.5" algo="FTMS"/>
<pk mz="442.154799" i="5164226.0" sn="37.78" a="6542.54" fwhm="0.001361" res="324864.2" algo="FTMS"/>
<pk mz="442.180006" i="1707721.4" sn="10.94" a="1524.83" fwhm="0.001253" res="352846.9" algo="FTMS"/>
<pk mz="442.216162" i="2215635.5" sn="14.89" a="2696.12" fwhm="0.001248" res="354353.3" algo="FTMS"/>
<pk mz="442.252582" i="1606621.9" sn="10.16" a="1538.98" fwhm="0.001323" res="334192.9" algo="FTMS"/>
<pk mz="443.025510" i="1998009.0" sn="13.20" a="2151.62" fwhm="0.001335" res="331750.4" algo="FTMS"/>
<pk mz="443.046711" i="3282879.0" sn="23.17" a="5139.89" fwhm="0.001617" res="273915.1" algo="FTMS"/>
<pk mz="443.062017" i="2298819.3" sn="15.53" a="2482.35" fwhm="0.001278" res="346752.9" algo="FTMS"/>
<pk mz="443.073176" i="1846214.5" sn="12.02" a="1576.93" fwhm="0.001019" res="434979.2" algo="FTMS"/>
<pk mz="443.083150" i="6290889.5" sn="46.53" a="9670.79" fwhm="0.001573" res="281766.8" algo="FTMS"/>
<pk mz="443.098323" i="1894605.6" sn="12.39" a="1732.13" fwhm="0.001187" res="373410.4" algo="FTMS"/>
<pk mz="443.119606" i="6052307.5" sn="44.67" a="8169.21" fwhm="0.001440" res="307730.4" algo="FTMS"/>
<pk mz="443.121615" i="2039252.1" sn="13.52" a="1875.62" fwhm="0.001375" res="322188.1" algo="FTMS"/>
<pk mz="443.134755" i="1630423.9" sn="10.34" a="1715.66" fwhm="0.001245" res="355851.0" algo="FTMS"/>
<pk mz="443.155882" i="5116382.0" sn="37.41" a="7139.77" fwhm="0.001434" res="309068.1" algo="FTMS"/>
<pk mz="443.171069" i="1730018.3" sn="11.11" a="1372.24" fwhm="0.001158" res="382782.9" algo="FTMS"/>
<pk mz="443.178349" i="1850852.3" sn="12.05" a="2146.02" fwhm="0.001444" res="306888.5" algo="FTMS"/>
<pk mz="443.192179" i="15668712.0" sn="119.34" a="22409.00" fwhm="0.001434" res="309151.9" algo="FTMS"/>
<pk mz="443.207371" i="1572588.5" sn="9.89" a="1771.52" fwhm="0.001362" res="325376.7" algo="FTMS"/>
<pk mz="443.214867" i="2207726.5" sn="14.82" a="2332.13" fwhm="0.001222" res="362558.2" algo="FTMS"/>
<pk mz="443.228714" i="8038898.5" sn="60.10" a="11546.83" fwhm="0.001474" res="300738.8" algo="FTMS"/>
<pk mz="443.251240" i="2303224.8" sn="15.56" a="2783.73" fwhm="0.001412" res="313973.8" algo="FTMS"/>
<pk mz="443.265064" i="4265469.0" sn="30.80" a="5145.13" fwhm="0.001290" res="343732.1" algo="FTMS"/>
<pk mz="443.301460" i="2842631.3" sn="19.75" a="3234.88" fwhm="0.001291" res="343419.2" algo="FTMS"/>
<pk mz="444.020027" i="1210834.5" sn="7.08" a="901.40" fwhm="0.001078" res="412030.7" algo="FTMS"/>
<pk mz="444.057137" i="2464477.0" sn="16.82" a="3353.46" fwhm="0.001596" res="278229.5" algo="FTMS"/>
<pk mz="444.068600" i="1607392.3" sn="10.16" a="1595.43" fwhm="0.001458" res="304554.8" algo="FTMS"/>
<pk mz="444.093270" i="1236327.3" sn="7.28" a="1733.17" fwhm="0.001777" res="249973.8" algo="FTMS"/>
<pk mz="444.104965" i="1584362.5" sn="9.98" a="1884.51" fwhm="0.001462" res="303737.9" algo="FTMS"/>
<pk mz="444.115062" i="1204717.4" sn="7.03" a="975.36" fwhm="0.001255" res="353884.6" algo="FTMS"/>
<pk mz="444.123001" i="1620207.6" sn="10.26" a="1497.47" fwhm="0.001214" res="365981.9" algo="FTMS"/>
<pk mz="444.159264" i="1687801.9" sn="10.78" a="2122.41" fwhm="0.001538" res="288825.7" algo="FTMS"/>
<pk mz="444.170364" i="1224829.0" sn="7.19" a="1062.48" fwhm="0.001214" res="365854.3" algo="FTMS"/>
<pk mz="444.187372" i="1579521.9" sn="9.94" a="1416.71" fwhm="0.001361" res="326342.2" algo="FTMS"/>
<pk mz="444.195619" i="4410628.0" sn="31.92" a="5588.09" fwhm="0.001355" res="327800.9" algo="FTMS"/>
<pk mz="444.198760" i="1292805.1" sn="7.72" a="1390.77" fwhm="0.001442" res="308024.5" algo="FTMS"/>
<pk mz="444.223965" i="1397004.1" sn="8.53" a="1095.05" fwhm="0.001119" res="396986.8" algo="FTMS"/>
<pk mz="444.232016" i="2761486.5" sn="19.12" a="3422.70" fwhm="0.001341" res="331245.6" algo="FTMS"/>
<pk mz="444.268044" i="1243672.6" sn="7.34" a="1073.17" fwhm="0.001245" res="356735.2" algo="FTMS"/>
<pk mz="444.988450" i="1410788.4" sn="8.63" a="1506.64" fwhm="0.001254" res="354973.2" algo="FTMS"/>
<pk mz="445.017264" i="1238252.5" sn="7.29" a="1154.69" fwhm="0.001315" res="338530.1" algo="FTMS"/>
<pk mz="445.041300" i="3336179.3" sn="23.58" a="4259.34" fwhm="0.001410" res="315675.5" algo="FTMS"/>
<pk mz="445.052584" i="1876726.4" sn="12.25" a="2071.43" fwhm="0.001393" res="319491.7" algo="FTMS"/>
<pk mz="445.062406" i="2519545.3" sn="17.24" a="3260.85" fwhm="0.001425" res="312296.0" algo="FTMS"/>
<pk mz="445.077625" i="3770365.5" sn="26.95" a="4705.17" fwhm="0.001360" res="327309.2" algo="FTMS"/>
<pk mz="445.088821" i="2436864.8" sn="16.60" a="3233.47" fwhm="0.001595" res="279023.1" algo="FTMS"/>
<pk mz="445.098777" i="3080707.5" sn="21.60" a="4467.78" fwhm="0.001540" res="289017.8" algo="FTMS"/>
<pk mz="445.114019" i="3068423.8" sn="21.50" a="3537.82" fwhm="0.001330" res="334592.2" algo="FTMS"/>
<pk mz="445.117139" i="1248008.6" sn="7.37" a="1112.27" fwhm="0.001207" res="368692.5" algo="FTMS"/>
<pk mz="445.135092" i="3131917.8" sn="21.99" a="4305.70" fwhm="0.001377" res="323326.5" algo="FTMS"/>
<pk mz="445.150540" i="1527314.1" sn="9.54" a="1712.24" fwhm="0.001554" res="286444.1" algo="FTMS"/>
<pk mz="445.163772" i="1755925.9" sn="11.31" a="1920.25" fwhm="0.001367" res="325747.3" algo="FTMS"/>
<pk mz="445.171536" i="4296728.0" sn="31.04" a="6245.98" fwhm="0.001498" res="297217.6" algo="FTMS"/>
<pk mz="445.186865" i="3147292.5" sn="22.11" a="3825.16" fwhm="0.001399" res="318242.1" algo="FTMS"/>
<pk mz="445.193975" i="3553822.5" sn="25.27" a="4478.18" fwhm="0.001402" res="317515.9" algo="FTMS"/>
<pk mz="445.200060" i="1672736.1" sn="10.67" a="1663.45" fwhm="0.001227" res="362727.6" algo="FTMS"/>
<pk mz="445.207842" i="8217634.5" sn="61.48" a="11674.37" fwhm="0.001455" res="305908.9" algo="FTMS"/>
<pk mz="445.230389" i="3736104.8" sn="26.69" a="4859.25" fwhm="0.001423" res="312815.4" algo="FTMS"/>
<pk mz="445.241935" i="2909740.0" sn="20.27" a="3159.55" fwhm="0.001246" res="357261.3" algo="FTMS"/>
<pk mz="445.244226" i="5920812.5" sn="43.65" a="8396.28" fwhm="0.001532" res="290714.8" algo="FTMS"/>
<pk mz="445.280751" i="2747447.0" sn="19.01" a="2845.05" fwhm="0.001160" res="383832.2" algo="FTMS"/>
<pk mz="446.036566" i="2388748.3" sn="16.22" a="2515.12" fwhm="0.001268" res="351753.7" algo="FTMS"/>
<pk mz="446.072887" i="2834198.5" sn="19.68" a="3684.88" fwhm="0.001420" res="314032.2" algo="FTMS"/>
<pk mz="446.084138" i="2774809.8" sn="19.22" a="3333.30" fwhm="0.001387" res="321613.4" algo="FTMS"/>
<pk mz="446.109129" i="1645856.8" sn="10.45" a="1554.27" fwhm="0.001241" res="359553.9" algo="FTMS"/>
<pk mz="446.120728" i="1691684.0" sn="10.81" a="1470.95" fwhm="0.001267" res="352026.8" algo="FTMS"/>
<pk mz="446.127276" i="2336037.8" sn="15.81" a="3018.84" fwhm="0.001534" res="290847.7" algo="FTMS"/>
<pk mz="446.149787" i="1216812.3" sn="7.12" a="911.98" fwhm="0.001023" res="436262.5" algo="FTMS"/>
<pk mz="446.166850" i="2537777.0" sn="17.38" a="3452.05" fwhm="0.001526" res="292470.2" algo="FTMS"/>
<pk mz="446.174904" i="1504307.3" sn="9.36" a="1789.76" fwhm="0.001478" res="301786.6" algo="FTMS"/>
<pk mz="446.203225" i="2887995.3" sn="20.10" a="3484.47" fwhm="0.001402" res="318361.7" algo="FTMS"/>
<pk mz="446.211252" i="2029885.5" sn="13.44" a="2005.36" fwhm="0.001127" res="396076.7" algo="FTMS"/>
<pk mz="446.239617" i="1510981.5" sn="9.41" a="1566.68" fwhm="0.001407" res="317130.7" algo="FTMS"/>
<pk mz="446.247551" i="1830471.8" sn="11.89" a="2528.39" fwhm="0.001657" res="269330.5" algo="FTMS"/>
<pk mz="446.284289" i="1274450.1" sn="7.57" a="777.12" fwhm="0.000892" res="500274.6" algo="FTMS"/>
<pk mz="447.015376" i="1228576.1" sn="7.21" a="1393.60" fwhm="0.001496" res="298720.9" algo="FTMS"/>
<pk mz="447.020572" i="2619425.8" sn="18.01" a="3154.57" fwhm="0.001388" res="321954.1" algo="FTMS"/>
<pk mz="447.056923" i="5388844.0" sn="39.51" a="7060.23" fwhm="0.001386" res="322512.5" algo="FTMS"/>
<pk mz="447.068198" i="3258415.0" sn="22.97" a="5273.26" fwhm="0.001733" res="257927.1" algo="FTMS"/>
<pk mz="447.078142" i="1984817.9" sn="13.08" a="2049.99" fwhm="0.001284" res="348326.2" algo="FTMS"/>
<pk mz="447.093216" i="5085750.0" sn="37.16" a="6270.41" fwhm="0.001288" res="347076.8" algo="FTMS"/>
<pk mz="447.096451" i="1946423.0" sn="12.79" a="2232.34" fwhm="0.001432" res="312305.4" algo="FTMS"/>
<pk mz="447.104674" i="2432569.3" sn="16.56" a="3080.18" fwhm="0.001294" res="345514.8" algo="FTMS"/>
<pk mz="447.114689" i="1526332.1" sn="9.52" a="1533.34" fwhm="0.001308" res="341896.8" algo="FTMS"/>
<pk mz="447.116822" i="4020284.8" sn="28.89" a="4871.09" fwhm="0.001352" res="330741.0" algo="FTMS"/>
<pk mz="447.129548" i="3185728.3" sn="22.41" a="4091.57" fwhm="0.001443" res="309765.3" algo="FTMS"/>
<pk mz="447.133008" i="1295425.4" sn="7.73" a="1022.14" fwhm="0.001102" res="405569.8" algo="FTMS"/>
<pk mz="447.142967" i="1340484.1" sn="8.08" a="1132.83" fwhm="0.001105" res="404810.9" algo="FTMS"/>
<pk mz="447.151010" i="1834822.4" sn="11.92" a="2778.60" fwhm="0.001723" res="259445.0" algo="FTMS"/>
<pk mz="447.166131" i="2118730.5" sn="14.12" a="2625.43" fwhm="0.001440" res="310525.9" algo="FTMS"/>
<pk mz="447.173103" i="1255500.6" sn="7.42" a="1198.04" fwhm="0.001360" res="328709.3" algo="FTMS"/>
<pk mz="447.179024" i="3142222.3" sn="22.07" a="3925.14" fwhm="0.001404" res="318603.9" algo="FTMS"/>
<pk mz="447.187176" i="3596880.5" sn="25.60" a="5043.79" fwhm="0.001548" res="288839.0" algo="FTMS"/>
<pk mz="447.215456" i="3496536.5" sn="24.82" a="4139.73" fwhm="0.001312" res="340977.8" algo="FTMS"/>
<pk mz="447.223593" i="3975770.8" sn="28.54" a="5619.29" fwhm="0.001520" res="294133.5" algo="FTMS"/>
<pk mz="447.259801" i="1502309.0" sn="9.34" a="1640.13" fwhm="0.001407" res="317990.1" algo="FTMS"/>
<pk mz="447.296369" i="1342575.4" sn="8.10" a="1030.14" fwhm="0.001072" res="417099.9" algo="FTMS"/>
<pk mz="448.052173" i="3120452.0" sn="21.90" a="3998.84" fwhm="0.001398" res="320486.6" algo="FTMS"/>
<pk mz="448.060379" i="1762118.3" sn="11.35" a="1967.93" fwhm="0.001287" res="348271.6" algo="FTMS"/>
<pk mz="448.063461" i="1513543.1" sn="9.42" a="1909.42" fwhm="0.001744" res="256871.8" algo="FTMS"/>
<pk mz="448.088481" i="3030862.3" sn="21.20" a="3829.24" fwhm="0.001447" res="309587.2" algo="FTMS"/>
<pk mz="448.096699" i="1440336.5" sn="8.85" a="1303.69" fwhm="0.001199" res="373870.7" algo="FTMS"/>
<pk mz="448.099878" i="10746705.0" sn="81.11" a="15958.27" fwhm="0.001457" res="307649.2" algo="FTMS"/>
<pk mz="448.124901" i="1522008.4" sn="9.49" a="1627.67" fwhm="0.001479" res="302961.6" algo="FTMS"/>
<pk mz="448.146012" i="1750366.4" sn="11.26" a="1852.14" fwhm="0.001395" res="321197.6" algo="FTMS"/>
<pk mz="448.182463" i="3604840.5" sn="25.66" a="4683.69" fwhm="0.001358" res="330002.0" algo="FTMS"/>
<pk mz="448.218721" i="2698098.8" sn="18.62" a="3538.80" fwhm="0.001500" res="298899.5" algo="FTMS"/>
<pk mz="449.036237" i="4588632.5" sn="33.30" a="5916.75" fwhm="0.001320" res="340225.1" algo="FTMS"/>
<pk mz="449.047265" i="1695579.5" sn="10.83" a="1701.58" fwhm="0.001398" res="321308.8" algo="FTMS"/>
<pk mz="449.072515" i="7104610.5" sn="52.83" a="10490.09" fwhm="0.001509" res="297543.5" algo="FTMS"/>
<pk mz="449.083781" i="2562405.8" sn="17.56" a="4402.93" fwhm="0.001900" res="236321.4" algo="FTMS"/>
<pk mz="449.103297" i="2100843.3" sn="13.98" a="2713.08" fwhm="0.001508" res="297843.8" algo="FTMS"/>
<pk mz="449.108962" i="9097325.0" sn="68.30" a="13468.64" fwhm="0.001488" res="301817.8" algo="FTMS"/>
<pk mz="449.112256" i="9503854.0" sn="71.46" a="13013.97" fwhm="0.001370" res="327923.3" algo="FTMS"/>
<pk mz="449.120219" i="2138992.0" sn="14.28" a="3012.13" fwhm="0.001657" res="270987.3" algo="FTMS"/>
<pk mz="449.145370" i="5047415.0" sn="36.86" a="6558.22" fwhm="0.001364" res="329266.9" algo="FTMS"/>
<pk mz="449.158439" i="3263098.8" sn="23.00" a="4898.13" fwhm="0.001616" res="277922.0" algo="FTMS"/>
<pk mz="449.173736" i="2811007.0" sn="19.49" a="3736.01" fwhm="0.001502" res="299013.0" algo="FTMS"/>
<pk mz="449.181762" i="2023041.3" sn="13.38" a="2152.65" fwhm="0.001234" res="363922.1" algo="FTMS"/>
<pk mz="449.194802" i="5756037.0" sn="42.36" a="8282.37" fwhm="0.001493" res="300793.7" algo="FTMS"/>
<pk mz="449.203225" i="1478535.3" sn="9.15" a="1338.86" fwhm="0.001353" res="332003.5" algo="FTMS"/>
<pk mz="449.212707" i="1459082.0" sn="9.00" a="1093.83" fwhm="0.001008" res="445563.6" algo="FTMS"/>
<pk mz="449.218062" i="1384843.4" sn="8.42" a="2020.63" fwhm="0.002006" res="223960.6" algo="FTMS"/>
<pk mz="449.231152" i="3238031.3" sn="22.81" a="4096.26" fwhm="0.001448" res="310202.2" algo="FTMS"/>
<pk mz="449.239138" i="1407633.4" sn="8.60" a="1308.83" fwhm="0.001344" res="334297.8" algo="FTMS"/>
<pk mz="450.031407" i="1609583.5" sn="10.16" a="1340.19" fwhm="0.001106" res="406968.1" algo="FTMS"/>
<pk mz="450.067848" i="3036025.8" sn="21.24" a="4356.88" fwhm="0.001538" res="292559.4" algo="FTMS"/>
<pk mz="450.076003" i="2256252.0" sn="15.19" a="2400.37" fwhm="0.001266" res="355384.0" algo="FTMS"/>
<pk mz="450.079158" i="10290557.0" sn="77.56" a="14532.45" fwhm="0.001423" res="316290.6" algo="FTMS"/>
<pk mz="450.104117" i="4140419.8" sn="29.81" a="5361.29" fwhm="0.001358" res="331445.0" algo="FTMS"/>
<pk mz="450.112282" i="2132870.3" sn="14.23" a="2187.81" fwhm="0.001220" res="368825.2" algo="FTMS"/>
<pk mz="450.115389" i="3634055.0" sn="25.88" a="5378.80" fwhm="0.001560" res="288569.5" algo="FTMS"/>
<pk mz="450.140747" i="1724046.1" sn="11.05" a="2145.52" fwhm="0.001491" res="301983.5" algo="FTMS"/>
<pk mz="450.161724" i="1537300.0" sn="9.60" a="1849.85" fwhm="0.001559" res="288755.4" algo="FTMS"/>
<pk mz="450.176983" i="1578008.3" sn="9.92" a="1778.53" fwhm="0.001540" res="292413.1" algo="FTMS"/>
<pk mz="450.198126" i="2805150.3" sn="19.45" a="3784.50" fwhm="0.001524" res="295499.1" algo="FTMS"/>
<pk mz="450.234669" i="1464488.4" sn="9.04" a="1206.31" fwhm="0.001085" res="415133.3" algo="FTMS"/>
<pk mz="451.015711" i="1746819.0" sn="11.23" a="1859.05" fwhm="0.001402" res="321718.0" algo="FTMS"/>
<pk mz="451.051798" i="5678733.0" sn="41.76" a="8231.77" fwhm="0.001508" res="299084.1" algo="FTMS"/>
<pk mz="451.063123" i="1722512.3" sn="11.04" a="1917.43" fwhm="0.001424" res="316856.7" algo="FTMS"/>
<pk mz="451.076466" i="1973652.0" sn="12.99" a="2515.94" fwhm="0.001749" res="257899.5" algo="FTMS"/>
<pk mz="451.082373" i="1914261.6" sn="12.53" a="2006.66" fwhm="0.001228" res="367292.0" algo="FTMS"/>
<pk mz="451.088161" i="8180375.5" sn="61.18" a="11450.25" fwhm="0.001394" res="323532.2" algo="FTMS"/>
<pk mz="451.099609" i="2622618.5" sn="18.03" a="3108.36" fwhm="0.001262" res="357469.6" algo="FTMS"/>
<pk mz="451.118719" i="1298079.8" sn="7.74" a="1215.16" fwhm="0.001277" res="353276.1" algo="FTMS"/>
<pk mz="451.124642" i="7464609.5" sn="55.62" a="10752.62" fwhm="0.001447" res="311774.6" algo="FTMS"/>
<pk mz="451.135894" i="1718948.6" sn="11.01" a="1890.06" fwhm="0.001375" res="328048.3" algo="FTMS"/>
<pk mz="451.161084" i="4307115.5" sn="31.11" a="5739.07" fwhm="0.001397" res="322908.4" algo="FTMS"/>
<pk mz="451.174011" i="3731631.3" sn="26.64" a="5769.64" fwhm="0.001568" res="287787.4" algo="FTMS"/>
<pk mz="451.191699" i="1899444.3" sn="12.41" a="2341.49" fwhm="0.001420" res="317659.5" algo="FTMS"/>
<pk mz="451.197328" i="2675381.8" sn="18.44" a="2765.15" fwhm="0.001194" res="377742.2" algo="FTMS"/>
<pk mz="451.210394" i="4742841.5" sn="34.49" a="5905.42" fwhm="0.001415" res="318833.8" algo="FTMS"/>
<pk mz="451.233782" i="1632704.0" sn="10.34" a="1525.14" fwhm="0.001243" res="363129.5" algo="FTMS"/>
<pk mz="451.246677" i="1675587.5" sn="10.67" a="2125.08" fwhm="0.001574" res="286762.5" algo="FTMS"/>
<pk mz="452.047093" i="1602723.0" sn="9.97" a="1711.81" fwhm="0.001500" res="301351.6" algo="FTMS"/>
<pk mz="452.055232" i="1733285.3" sn="10.97" a="2046.22" fwhm="0.001479" res="305686.8" algo="FTMS"/>
<pk mz="452.083444" i="3352493.3" sn="23.36" a="4180.47" fwhm="0.001372" res="329585.7" algo="FTMS"/>
<pk mz="452.091554" i="1746735.5" sn="11.07" a="2412.64" fwhm="0.001713" res="263936.7" algo="FTMS"/>
<pk mz="452.094900" i="1720624.4" sn="10.87" a="2151.96" fwhm="0.001891" res="239068.4" algo="FTMS"/>
<pk mz="452.119793" i="2402231.3" sn="16.09" a="3233.11" fwhm="0.001528" res="295984.6" algo="FTMS"/>
<pk mz="452.127657" i="1281465.5" sn="7.51" a="1359.71" fwhm="0.001337" res="338267.2" algo="FTMS"/>
<pk mz="452.131115" i="1385786.5" sn="8.31" a="1991.80" fwhm="0.002181" res="207301.9" algo="FTMS"/>
<pk mz="452.164150" i="1218371.8" sn="7.02" a="1394.35" fwhm="0.001666" res="271459.0" algo="FTMS"/>
<pk mz="453.010031" i="1515695.4" sn="9.30" a="1883.76" fwhm="0.001582" res="286336.2" algo="FTMS"/>
<pk mz="453.031173" i="2745013.3" sn="18.71" a="3480.94" fwhm="0.001459" res="310551.8" algo="FTMS"/>
<pk mz="453.046296" i="1779897.5" sn="11.32" a="1912.44" fwhm="0.001362" res="332590.8" algo="FTMS"/>
<pk mz="453.057587" i="1263548.8" sn="7.37" a="853.72" fwhm="0.001026" res="441535.1" algo="FTMS"/>
<pk mz="453.067380" i="5870783.5" sn="42.64" a="8782.72" fwhm="0.001562" res="290048.4" algo="FTMS"/>
<pk mz="453.078786" i="1413698.5" sn="8.52" a="1546.99" fwhm="0.001499" res="302327.2" algo="FTMS"/>
<pk mz="453.103782" i="7169225.5" sn="52.59" a="11172.93" fwhm="0.001574" res="287915.3" algo="FTMS"/>
<pk mz="453.107169" i="1613386.5" sn="10.05" a="2373.80" fwhm="0.001757" res="257913.7" algo="FTMS"/>
<pk mz="453.115097" i="2331852.8" sn="15.55" a="3129.08" fwhm="0.001573" res="288032.7" algo="FTMS"/>
<pk mz="453.140273" i="6074579.5" sn="44.20" a="9024.80" fwhm="0.001517" res="298728.6" algo="FTMS"/>
<pk mz="453.153430" i="1362519.4" sn="8.13" a="1291.03" fwhm="0.001472" res="307786.2" algo="FTMS"/>
<pk mz="453.171350" i="1353692.4" sn="8.06" a="1658.75" fwhm="0.002058" res="220190.0" algo="FTMS"/>
<pk mz="453.176697" i="3767517.8" sn="26.54" a="4694.36" fwhm="0.001384" res="327366.8" algo="FTMS"/>
<pk mz="453.189765" i="2412769.5" sn="16.17" a="2546.25" fwhm="0.001285" res="352581.1" algo="FTMS"/>
<pk mz="453.207421" i="1800422.4" sn="11.48" a="2170.11" fwhm="0.001470" res="308349.5" algo="FTMS"/>
<pk mz="453.213199" i="2926824.0" sn="20.10" a="3444.68" fwhm="0.001344" res="337301.4" algo="FTMS"/>
<pk mz="453.225961" i="3173611.5" sn="21.99" a="4302.46" fwhm="0.001481" res="305992.4" algo="FTMS"/>
<pk mz="453.249424" i="3090162.0" sn="21.35" a="3944.85" fwhm="0.001412" res="320916.5" algo="FTMS"/>
<pk mz="454.062966" i="1655252.3" sn="10.37" a="2166.17" fwhm="0.001657" res="274072.4" algo="FTMS"/>
<pk mz="454.070785" i="2080726.4" sn="13.62" a="2290.74" fwhm="0.001235" res="367668.7" algo="FTMS"/>
<pk mz="454.098991" i="2481118.3" sn="16.69" a="3334.49" fwhm="0.001555" res="291990.8" algo="FTMS"/>
<pk mz="454.107328" i="2204384.5" sn="14.57" a="2654.00" fwhm="0.001488" res="305176.5" algo="FTMS"/>
<pk mz="454.110451" i="13294049.0" sn="99.48" a="20500.96" fwhm="0.001500" res="302681.6" algo="FTMS"/>
<pk mz="454.135489" i="1722088.4" sn="10.88" a="1941.79" fwhm="0.001374" res="330583.2" algo="FTMS"/>
<pk mz="454.143351" i="1523690.5" sn="9.36" a="1426.89" fwhm="0.001212" res="374694.6" algo="FTMS"/>
<pk mz="454.148569" i="2058732.0" sn="13.45" a="2763.52" fwhm="0.001630" res="278639.3" algo="FTMS"/>
<pk mz="454.962780" i="1318093.9" sn="7.78" a="974.98" fwhm="0.001290" res="352581.4" algo="FTMS"/>
<pk mz="455.025619" i="1843423.3" sn="11.80" a="2002.30" fwhm="0.001390" res="327270.5" algo="FTMS"/>
<pk mz="455.046754" i="4373221.0" sn="31.17" a="6411.64" fwhm="0.001449" res="314112.7" algo="FTMS"/>
<pk mz="455.061634" i="1693417.3" sn="10.66" a="1646.28" fwhm="0.001243" res="365979.1" algo="FTMS"/>
<pk mz="455.073033" i="1276140.4" sn="7.46" a="1509.95" fwhm="0.001957" res="232576.1" algo="FTMS"/>
<pk mz="455.083070" i="6786799.0" sn="49.65" a="9557.40" fwhm="0.001465" res="310642.4" algo="FTMS"/>
<pk mz="455.094277" i="1223154.3" sn="7.05" a="941.51" fwhm="0.001271" res="358124.5" algo="FTMS"/>
<pk mz="455.113695" i="2138615.8" sn="14.06" a="2545.71" fwhm="0.001386" res="328420.9" algo="FTMS"/>
<pk mz="455.119369" i="7109369.0" sn="52.12" a="10722.83" fwhm="0.001543" res="294906.4" algo="FTMS"/>
<pk mz="455.155904" i="4382467.5" sn="31.24" a="6480.20" fwhm="0.001552" res="293354.4" algo="FTMS"/>
<pk mz="455.168909" i="1351558.9" sn="8.04" a="1745.90" fwhm="0.001556" res="292575.6" algo="FTMS"/>
<pk mz="455.186914" i="1556236.0" sn="9.60" a="1850.62" fwhm="0.001467" res="310309.8" algo="FTMS"/>
<pk mz="455.192258" i="4430605.5" sn="31.61" a="6092.55" fwhm="0.001450" res="314017.0" algo="FTMS"/>
<pk mz="455.205131" i="1335825.0" sn="7.92" a="1324.42" fwhm="0.001409" res="322994.7" algo="FTMS"/>
<pk mz="455.214779" i="1429267.6" sn="8.63" a="1205.76" fwhm="0.001143" res="398365.8" algo="FTMS"/>
<pk mz="455.228660" i="5203735.5" sn="37.53" a="7162.91" fwhm="0.001472" res="309302.0" algo="FTMS"/>
<pk mz="455.251012" i="1904157.6" sn="12.27" a="2086.64" fwhm="0.001360" res="334826.6" algo="FTMS"/>
<pk mz="455.265044" i="4525345.5" sn="32.34" a="6780.36" fwhm="0.001648" res="276171.0" algo="FTMS"/>
<pk mz="456.057358" i="1239548.8" sn="7.18" a="1315.20" fwhm="0.001455" res="313468.0" algo="FTMS"/>
<pk mz="456.068618" i="1668351.9" sn="10.46" a="1724.89" fwhm="0.001173" res="388669.3" algo="FTMS"/>
<pk mz="456.078420" i="1684482.5" sn="10.58" a="1604.54" fwhm="0.001187" res="384332.5" algo="FTMS"/>
<pk mz="456.086386" i="1675524.8" sn="10.52" a="1797.14" fwhm="0.001392" res="327678.1" algo="FTMS"/>
<pk mz="456.114748" i="1929228.6" sn="12.46" a="1849.72" fwhm="0.001193" res="382362.2" algo="FTMS"/>
<pk mz="456.122837" i="1676558.9" sn="10.52" a="2157.65" fwhm="0.001436" res="317609.5" algo="FTMS"/>
<pk mz="456.134027" i="3222546.0" sn="22.36" a="3594.71" fwhm="0.001310" res="348193.3" algo="FTMS"/>
<pk mz="456.151460" i="1425174.8" sn="8.60" a="1534.10" fwhm="0.001392" res="327693.6" algo="FTMS"/>
<pk mz="456.159308" i="1453592.9" sn="8.82" a="1602.40" fwhm="0.001469" res="310568.7" algo="FTMS"/>
<pk mz="456.164346" i="1534490.3" sn="9.44" a="1492.28" fwhm="0.001203" res="379224.3" algo="FTMS"/>
<pk mz="456.232039" i="1438765.0" sn="8.70" a="1278.75" fwhm="0.001307" res="349035.4" algo="FTMS"/>
<pk mz="456.268396" i="1276983.0" sn="7.46" a="946.37" fwhm="0.001131" res="403313.6" algo="FTMS"/>
<pk mz="457.025928" i="1323528.1" sn="7.82" a="1808.08" fwhm="0.001644" res="278041.0" algo="FTMS"/>
<pk mz="457.041164" i="2279692.3" sn="15.14" a="2669.40" fwhm="0.001346" res="339571.6" algo="FTMS"/>
<pk mz="457.052591" i="1525519.4" sn="9.37" a="1279.19" fwhm="0.001320" res="346314.4" algo="FTMS"/>
<pk mz="457.062368" i="4597010.0" sn="32.88" a="6682.00" fwhm="0.001539" res="296929.1" algo="FTMS"/>
<pk mz="457.077313" i="1784854.3" sn="11.35" a="1916.94" fwhm="0.001340" res="341001.6" algo="FTMS"/>
<pk mz="457.098735" i="6268188.0" sn="45.68" a="9950.71" fwhm="0.001639" res="278900.5" algo="FTMS"/>
<pk mz="457.113868" i="1768992.3" sn="11.23" a="1749.78" fwhm="0.001215" res="376375.3" algo="FTMS"/>
<pk mz="457.135134" i="4852006.0" sn="34.84" a="7239.91" fwhm="0.001561" res="292816.0" algo="FTMS"/>
<pk mz="457.137380" i="2017574.8" sn="13.13" a="2188.11" fwhm="0.001414" res="323282.7" algo="FTMS"/>
<pk mz="457.150726" i="1329194.5" sn="7.86" a="1101.36" fwhm="0.001163" res="393234.7" algo="FTMS"/>
<pk mz="457.171449" i="4418864.0" sn="31.52" a="6472.03" fwhm="0.001612" res="283623.2" algo="FTMS"/>
<pk mz="457.193705" i="1782070.4" sn="11.33" a="2267.03" fwhm="0.001497" res="305495.1" algo="FTMS"/>
<pk mz="457.207916" i="6388026.0" sn="46.60" a="9624.86" fwhm="0.001615" res="283038.6" algo="FTMS"/>
<pk mz="457.244272" i="6030660.0" sn="43.86" a="8928.88" fwhm="0.001578" res="289723.0" algo="FTMS"/>
<pk mz="457.266834" i="2549066.5" sn="17.20" a="3129.31" fwhm="0.001418" res="322458.0" algo="FTMS"/>
<pk mz="457.280688" i="4114254.3" sn="29.19" a="6411.38" fwhm="0.001641" res="278702.6" algo="FTMS"/>
<pk mz="458.036511" i="1882654.3" sn="12.10" a="1987.09" fwhm="0.001447" res="316639.0" algo="FTMS"/>
<pk mz="458.060837" i="1533988.9" sn="9.43" a="1628.57" fwhm="0.001482" res="309121.9" algo="FTMS"/>
<pk mz="458.072960" i="1937960.3" sn="12.52" a="2364.30" fwhm="0.001466" res="312433.0" algo="FTMS"/>
<pk mz="458.084228" i="1325355.4" sn="7.83" a="1194.88" fwhm="0.001356" res="337839.9" algo="FTMS"/>
<pk mz="458.102357" i="1504048.4" sn="9.20" a="1403.42" fwhm="0.001214" res="377448.2" algo="FTMS"/>
<pk mz="458.104586" i="2053937.0" sn="13.41" a="2331.35" fwhm="0.001345" res="340679.2" algo="FTMS"/>
<pk mz="458.109166" i="1259570.3" sn="7.33" a="1422.16" fwhm="0.001567" res="292394.5" algo="FTMS"/>
<pk mz="458.120475" i="1627701.3" sn="10.15" a="1575.56" fwhm="0.001281" res="357633.4" algo="FTMS"/>
<pk mz="458.138709" i="1354298.4" sn="8.05" a="1097.16" fwhm="0.001202" res="381260.1" algo="FTMS"/>
<pk mz="458.174910" i="1468740.3" sn="8.93" a="1501.80" fwhm="0.001357" res="337527.3" algo="FTMS"/>
<pk mz="458.178158" i="1572165.1" sn="9.72" a="1818.69" fwhm="0.001510" res="303346.3" algo="FTMS"/>
<pk mz="458.186065" i="2432583.3" sn="16.31" a="3386.48" fwhm="0.001510" res="303452.9" algo="FTMS"/>
<pk mz="458.202968" i="1742156.0" sn="11.02" a="1775.85" fwhm="0.001290" res="355106.5" algo="FTMS"/>
<pk mz="458.211289" i="1902926.3" sn="12.25" a="2466.66" fwhm="0.001532" res="299038.3" algo="FTMS"/>
<pk mz="458.247649" i="1663064.3" sn="10.42" a="2061.08" fwhm="0.001484" res="308811.9" algo="FTMS"/>
<pk mz="459.020438" i="1660460.3" sn="10.39" a="1910.00" fwhm="0.001792" res="256138.2" algo="FTMS"/>
<pk mz="459.031923" i="1414447.4" sn="8.51" a="1080.74" fwhm="0.001125" res="407920.9" algo="FTMS"/>
<pk mz="459.041535" i="1608754.0" sn="10.00" a="1768.66" fwhm="0.001435" res="319958.2" algo="FTMS"/>
<pk mz="459.057016" i="3380022.3" sn="23.56" a="4698.13" fwhm="0.001461" res="314284.5" algo="FTMS"/>
<pk mz="459.068222" i="1927481.4" sn="12.44" a="2156.92" fwhm="0.001282" res="358164.6" algo="FTMS"/>
<pk mz="459.077996" i="3350332.0" sn="23.33" a="4627.18" fwhm="0.001480" res="310219.2" algo="FTMS"/>
<pk mz="459.093230" i="2691904.3" sn="18.29" a="3313.93" fwhm="0.001366" res="336105.2" algo="FTMS"/>
<pk mz="459.096605" i="1577281.1" sn="9.76" a="1647.83" fwhm="0.001367" res="335819.1" algo="FTMS"/>
<pk mz="459.114374" i="3522886.0" sn="24.65" a="5002.83" fwhm="0.001571" res="292203.9" algo="FTMS"/>
<pk mz="459.129703" i="2562890.3" sn="17.30" a="3036.81" fwhm="0.001413" res="324819.1" algo="FTMS"/>
<pk mz="459.150649" i="2788176.0" sn="19.03" a="3886.39" fwhm="0.001554" res="295500.3" algo="FTMS"/>
<pk mz="459.152913" i="2934608.5" sn="20.15" a="3576.40" fwhm="0.001381" res="332516.7" algo="FTMS"/>
<pk mz="459.165996" i="2635092.3" sn="17.86" a="3145.65" fwhm="0.001375" res="334005.4" algo="FTMS"/>
<pk mz="459.179280" i="1450327.9" sn="8.79" a="1421.56" fwhm="0.001264" res="363283.6" algo="FTMS"/>
<pk mz="459.187164" i="5078874.0" sn="36.57" a="7146.81" fwhm="0.001516" res="302962.9" algo="FTMS"/>
<pk mz="459.209647" i="3300704.3" sn="22.95" a="4498.01" fwhm="0.001476" res="311195.7" algo="FTMS"/>
<pk mz="459.215281" i="1300705.6" sn="7.64" a="1460.07" fwhm="0.001529" res="300251.6" algo="FTMS"/>
<pk mz="459.223583" i="8648548.0" sn="63.90" a="13006.48" fwhm="0.001543" res="297572.6" algo="FTMS"/>
<pk mz="459.246119" i="2604394.3" sn="17.62" a="3197.03" fwhm="0.001449" res="316873.8" algo="FTMS"/>
<pk mz="459.260001" i="3596142.0" sn="25.22" a="4608.57" fwhm="0.001381" res="332506.9" algo="FTMS"/>
<pk mz="459.296420" i="3174263.8" sn="21.98" a="3961.53" fwhm="0.001413" res="325082.5" algo="FTMS"/>
<pk mz="460.052123" i="2721350.5" sn="18.52" a="3693.01" fwhm="0.001573" res="292543.8" algo="FTMS"/>
<pk mz="460.063398" i="1423433.8" sn="8.58" a="1716.39" fwhm="0.001546" res="297669.5" algo="FTMS"/>
<pk mz="460.088466" i="2217552.5" sn="14.66" a="2491.57" fwhm="0.001367" res="336681.0" algo="FTMS"/>
<pk mz="460.099713" i="2050387.6" sn="13.38" a="2873.91" fwhm="0.001648" res="279219.3" algo="FTMS"/>
<pk mz="460.111065" i="2127958.8" sn="13.97" a="2563.13" fwhm="0.001447" res="318018.5" algo="FTMS"/>
<pk mz="460.124907" i="1333850.5" sn="7.89" a="1267.91" fwhm="0.001333" res="345243.3" algo="FTMS"/>
<pk mz="460.136188" i="1634909.6" sn="10.20" a="1752.61" fwhm="0.001310" res="351193.9" algo="FTMS"/>
<pk mz="460.146245" i="1218272.4" sn="7.01" a="1349.97" fwhm="0.001510" res="304662.9" algo="FTMS"/>
<pk mz="460.165380" i="4003941.5" sn="28.34" a="5868.70" fwhm="0.001452" res="316888.1" algo="FTMS"/>
<pk mz="460.182406" i="2808938.3" sn="19.19" a="2957.44" fwhm="0.001228" res="374594.9" algo="FTMS"/>
<pk mz="460.190659" i="1763692.4" sn="11.18" a="2082.69" fwhm="0.001467" res="313628.6" algo="FTMS"/>
<pk mz="460.218798" i="2577780.3" sn="17.42" a="3785.21" fwhm="0.001611" res="285591.3" algo="FTMS"/>
<pk mz="460.226937" i="2720374.3" sn="18.51" a="3204.57" fwhm="0.001367" res="336605.7" algo="FTMS"/>
<pk mz="460.263152" i="1378048.3" sn="8.23" a="1872.89" fwhm="0.001651" res="278742.4" algo="FTMS"/>
<pk mz="461.036123" i="3480403.0" sn="24.33" a="4404.34" fwhm="0.001436" res="321019.8" algo="FTMS"/>
<pk mz="461.047735" i="1365078.3" sn="8.13" a="1254.93" fwhm="0.001250" res="368949.5" algo="FTMS"/>
<pk mz="461.057376" i="1600600.9" sn="9.93" a="1645.62" fwhm="0.001286" res="358544.1" algo="FTMS"/>
<pk mz="461.066895" i="6798683.5" sn="49.73" a="10774.69" fwhm="0.001658" res="278078.1" algo="FTMS"/>
<pk mz="461.072581" i="4589917.0" sn="32.82" a="6357.08" fwhm="0.001503" res="306812.5" algo="FTMS"/>
<pk mz="461.083923" i="2975584.0" sn="20.46" a="4376.16" fwhm="0.001509" res="305606.2" algo="FTMS"/>
<pk mz="461.093994" i="1498594.9" sn="9.15" a="1809.15" fwhm="0.001851" res="249082.6" algo="FTMS"/>
<pk mz="461.096144" i="2620259.5" sn="17.74" a="3134.96" fwhm="0.001360" res="339047.0" algo="FTMS"/>
<pk mz="461.108911" i="4199783.0" sn="29.83" a="4979.58" fwhm="0.001288" res="357993.5" algo="FTMS"/>
<pk mz="461.112205" i="1223527.8" sn="7.04" a="1101.59" fwhm="0.001181" res="390561.6" algo="FTMS"/>
<pk mz="461.120214" i="2057322.0" sn="13.43" a="2803.33" fwhm="0.001486" res="310408.2" algo="FTMS"/>
<pk mz="461.132324" i="11481453.0" sn="85.59" a="17250.72" fwhm="0.001507" res="306057.1" algo="FTMS"/>
<pk mz="461.145317" i="2875760.8" sn="19.70" a="3378.05" fwhm="0.001346" res="342541.0" algo="FTMS"/>
<pk mz="461.158466" i="1778548.4" sn="11.29" a="2070.26" fwhm="0.001364" res="338106.5" algo="FTMS"/>
<pk mz="461.166627" i="2000502.6" sn="12.99" a="2008.06" fwhm="0.001416" res="325662.7" algo="FTMS"/>
<pk mz="461.168690" i="1343863.1" sn="7.97" a="1162.03" fwhm="0.001147" res="402015.5" algo="FTMS"/>
<pk mz="461.181665" i="1940090.8" sn="12.53" a="2012.01" fwhm="0.001309" res="352247.3" algo="FTMS"/>
<pk mz="461.189038" i="1906044.8" sn="12.27" a="2289.10" fwhm="0.001525" res="302430.1" algo="FTMS"/>
<pk mz="461.194763" i="2830206.3" sn="19.35" a="3692.66" fwhm="0.001488" res="309976.6" algo="FTMS"/>
<pk mz="461.202889" i="3500416.5" sn="24.48" a="4745.86" fwhm="0.001481" res="311459.8" algo="FTMS"/>
<pk mz="461.231368" i="2202504.3" sn="14.54" a="2431.83" fwhm="0.001316" res="350523.0" algo="FTMS"/>
<pk mz="461.239154" i="3273098.3" sn="22.74" a="4512.08" fwhm="0.001595" res="289118.0" algo="FTMS"/>
<pk mz="461.275808" i="1295252.4" sn="7.59" a="1697.12" fwhm="0.001844" res="250178.8" algo="FTMS"/>
<pk mz="462.067737" i="2884715.8" sn="19.76" a="4706.23" fwhm="0.001866" res="247641.7" algo="FTMS"/>
<pk mz="462.078783" i="1635822.6" sn="10.20" a="2499.72" fwhm="0.001909" res="242014.2" algo="FTMS"/>
<pk mz="462.104099" i="2868853.5" sn="19.64" a="3710.01" fwhm="0.001498" res="308546.0" algo="FTMS"/>
<pk mz="462.115385" i="2416248.5" sn="16.18" a="2658.94" fwhm="0.001293" res="357509.5" algo="FTMS"/>
<pk mz="462.135664" i="2511998.0" sn="16.91" a="3169.47" fwhm="0.001437" res="321556.1" algo="FTMS"/>
<pk mz="462.140739" i="1404031.5" sn="8.42" a="1294.68" fwhm="0.001258" res="367391.5" algo="FTMS"/>
<pk mz="462.161688" i="2139269.3" sn="14.05" a="2521.04" fwhm="0.001415" res="326689.7" algo="FTMS"/>
<pk mz="462.198076" i="3374735.0" sn="23.51" a="5553.88" fwhm="0.001806" res="255876.4" algo="FTMS"/>
<pk mz="462.234531" i="2283929.0" sn="15.16" a="2766.71" fwhm="0.001450" res="318743.4" algo="FTMS"/>
<pk mz="462.242556" i="1342875.1" sn="7.96" a="971.25" fwhm="0.001146" res="403501.0" algo="FTMS"/>
<pk mz="463.015268" i="1917548.6" sn="12.35" a="1985.62" fwhm="0.001312" res="352906.4" algo="FTMS"/>
<pk mz="463.051802" i="5291894.5" sn="38.19" a="7917.75" fwhm="0.001614" res="286819.5" algo="FTMS"/>
<pk mz="463.063020" i="2352505.5" sn="15.68" a="3233.93" fwhm="0.001627" res="284567.8" algo="FTMS"/>
<pk mz="463.088195" i="6239104.5" sn="45.44" a="9251.20" fwhm="0.001558" res="297146.1" algo="FTMS"/>
<pk mz="463.099369" i="3293059.5" sn="22.89" a="4915.08" fwhm="0.001583" res="292491.5" algo="FTMS"/>
<pk mz="463.124605" i="6029194.0" sn="43.84" a="9046.00" fwhm="0.001591" res="291138.2" algo="FTMS"/>
<pk mz="463.127828" i="28414860.0" sn="215.24" a="44476.09" fwhm="0.001502" res="308296.4" algo="FTMS"/>
<pk mz="463.135914" i="1535629.3" sn="9.43" a="1748.58" fwhm="0.001911" res="242368.0" algo="FTMS"/>
<pk mz="463.161072" i="3925908.0" sn="27.73" a="5524.05" fwhm="0.001563" res="296373.0" algo="FTMS"/>
<pk mz="463.174067" i="3295127.5" sn="22.90" a="4529.49" fwhm="0.001496" res="309693.8" algo="FTMS"/>
<pk mz="463.197448" i="1634974.0" sn="10.19" a="2104.54" fwhm="0.001600" res="289575.0" algo="FTMS"/>
<pk mz="463.210494" i="5135265.5" sn="36.99" a="7109.92" fwhm="0.001476" res="313762.8" algo="FTMS"/>
<pk mz="463.218355" i="1303587.6" sn="7.65" a="1484.19" fwhm="0.001772" res="261454.1" algo="FTMS"/>
<pk mz="463.246990" i="2583979.3" sn="17.46" a="3414.77" fwhm="0.001493" res="310302.8" algo="FTMS"/>
<pk mz="464.047075" i="2611331.8" sn="17.41" a="3228.39" fwhm="0.001430" res="324589.7" algo="FTMS"/>
<pk mz="464.083494" i="4200077.5" sn="29.41" a="5730.19" fwhm="0.001488" res="311925.9" algo="FTMS"/>
<pk mz="464.091555" i="2548367.5" sn="16.94" a="3176.63" fwhm="0.001395" res="332648.0" algo="FTMS"/>
<pk mz="464.094856" i="8419473.0" sn="61.26" a="13531.99" fwhm="0.001645" res="282061.4" algo="FTMS"/>
<pk mz="464.119795" i="2460823.3" sn="16.28" a="3163.06" fwhm="0.001383" res="335668.7" algo="FTMS"/>
<pk mz="464.128023" i="1773209.5" sn="11.09" a="2199.25" fwhm="0.001497" res="310120.7" algo="FTMS"/>
<pk mz="464.131162" i="5139610.5" sn="36.50" a="7608.44" fwhm="0.001552" res="299036.4" algo="FTMS"/>
<pk mz="464.177316" i="2730150.8" sn="18.31" a="3691.20" fwhm="0.001549" res="299712.7" algo="FTMS"/>
<pk mz="464.213763" i="3074736.8" sn="20.91" a="3884.64" fwhm="0.001373" res="338151.4" algo="FTMS"/>
<pk mz="465.031062" i="4269453.0" sn="29.93" a="5762.42" fwhm="0.001477" res="314829.3" algo="FTMS"/>
<pk mz="465.067452" i="7669142.5" sn="55.59" a="11578.00" fwhm="0.001566" res="297030.2" algo="FTMS"/>
<pk mz="465.078757" i="3128217.8" sn="21.31" a="3951.93" fwhm="0.001452" res="320307.1" algo="FTMS"/>
<pk mz="465.091858" i="2675613.3" sn="17.90" a="3657.78" fwhm="0.001558" res="298500.2" algo="FTMS"/>
<pk mz="465.097963" i="1348766.9" sn="7.88" a="1690.97" fwhm="0.001608" res="289325.1" algo="FTMS"/>
<pk mz="465.103748" i="8709536.0" sn="63.44" a="12057.60" fwhm="0.001394" res="333698.2" algo="FTMS"/>
<pk mz="465.107254" i="1928097.4" sn="12.26" a="2507.29" fwhm="0.001669" res="278731.9" algo="FTMS"/>
<pk mz="465.114936" i="2714019.5" sn="18.19" a="4033.98" fwhm="0.001586" res="293196.5" algo="FTMS"/>
<pk mz="465.140145" i="6661546.5" sn="47.99" a="10552.07" fwhm="0.001620" res="287192.9" algo="FTMS"/>
<pk mz="465.151269" i="2103981.3" sn="13.58" a="2877.97" fwhm="0.001654" res="281300.4" algo="FTMS"/>
<pk mz="465.168543" i="33392050.0" sn="249.76" a="52587.70" fwhm="0.001536" res="302873.2" algo="FTMS"/>
<pk mz="465.176682" i="3369908.0" sn="23.14" a="4480.74" fwhm="0.001485" res="313214.7" algo="FTMS"/>
<pk mz="465.189658" i="4626359.5" sn="32.62" a="6689.52" fwhm="0.001578" res="294768.2" algo="FTMS"/>
<pk mz="465.207435" i="1954492.4" sn="12.45" a="2867.88" fwhm="0.001805" res="257784.6" algo="FTMS"/>
<pk mz="465.213156" i="1462461.9" sn="8.74" a="1494.31" fwhm="0.001376" res="338047.2" algo="FTMS"/>
<pk mz="465.225978" i="4468161.5" sn="31.43" a="6403.89" fwhm="0.001508" res="308498.8" algo="FTMS"/>
<pk mz="465.249329" i="1428935.6" sn="8.49" a="1847.56" fwhm="0.001621" res="286925.4" algo="FTMS"/>
<pk mz="465.262312" i="1276107.1" sn="7.33" a="1020.82" fwhm="0.001111" res="418598.1" algo="FTMS"/>
<pk mz="465.304449" i="2152918.5" sn="13.95" a="2587.31" fwhm="0.001443" res="322378.5" algo="FTMS"/>
<pk mz="466.026070" i="1257880.4" sn="7.19" a="1044.04" fwhm="0.001253" res="371782.6" algo="FTMS"/>
<pk mz="466.062791" i="2574498.3" sn="17.13" a="3831.84" fwhm="0.001700" res="274094.7" algo="FTMS"/>
<pk mz="466.070858" i="1962660.5" sn="12.51" a="2143.55" fwhm="0.001331" res="350091.4" algo="FTMS"/>
<pk mz="466.074080" i="2803877.3" sn="18.86" a="3789.25" fwhm="0.001578" res="295445.0" algo="FTMS"/>
<pk mz="466.099088" i="3671212.0" sn="25.41" a="4646.04" fwhm="0.001423" res="327441.4" algo="FTMS"/>
<pk mz="466.107186" i="2357166.3" sn="15.49" a="3555.78" fwhm="0.001589" res="293425.1" algo="FTMS"/>
<pk mz="466.110419" i="3473583.0" sn="23.92" a="5718.01" fwhm="0.001754" res="265809.0" algo="FTMS"/>
<pk mz="466.135626" i="2419893.8" sn="15.97" a="3197.21" fwhm="0.001406" res="331494.8" algo="FTMS"/>
<pk mz="466.143490" i="1792440.0" sn="11.23" a="1822.24" fwhm="0.001339" res="348181.0" algo="FTMS"/>
<pk mz="466.148746" i="1623225.4" sn="9.95" a="1694.73" fwhm="0.001375" res="339115.4" algo="FTMS"/>
<pk mz="466.171942" i="9930432.0" sn="72.66" a="14780.00" fwhm="0.001506" res="309570.7" algo="FTMS"/>
<pk mz="466.184954" i="1349315.1" sn="7.88" a="1187.11" fwhm="0.001196" res="389696.3" algo="FTMS"/>
<pk mz="466.193349" i="1641925.3" sn="10.09" a="1772.10" fwhm="0.001389" res="335693.6" algo="FTMS"/>
<pk mz="467.025659" i="1805732.4" sn="11.33" a="1646.67" fwhm="0.001208" res="386514.5" algo="FTMS"/>
<pk mz="467.046794" i="4971434.0" sn="35.22" a="7806.05" fwhm="0.001700" res="274662.3" algo="FTMS"/>
<pk mz="467.058017" i="1270765.0" sn="7.29" a="1981.70" fwhm="0.002101" res="222304.9" algo="FTMS"/>
<pk mz="467.068687" i="2513840.0" sn="16.67" a="2924.43" fwhm="0.001287" res="362825.2" algo="FTMS"/>
<pk mz="467.083156" i="7712692.0" sn="55.92" a="12317.64" fwhm="0.001600" res="291932.8" algo="FTMS"/>
<pk mz="467.094333" i="2462902.8" sn="16.29" a="3224.96" fwhm="0.001579" res="295752.6" algo="FTMS"/>
<pk mz="467.102326" i="1350072.9" sn="7.89" a="1249.82" fwhm="0.001327" res="351901.9" algo="FTMS"/>
<pk mz="467.119424" i="7438269.5" sn="53.84" a="12050.68" fwhm="0.001689" res="276641.2" algo="FTMS"/>
<pk mz="467.122663" i="2230974.3" sn="14.54" a="2903.03" fwhm="0.001565" res="298551.7" algo="FTMS"/>
<pk mz="467.130920" i="2307008.5" sn="15.11" a="2853.79" fwhm="0.001444" res="323459.0" algo="FTMS"/>
<pk mz="467.155802" i="5128135.0" sn="36.41" a="7970.45" fwhm="0.001620" res="288445.3" algo="FTMS"/>
<pk mz="467.165543" i="9658314.0" sn="70.60" a="15041.71" fwhm="0.001594" res="293164.4" algo="FTMS"/>
<pk mz="467.168992" i="2147274.8" sn="13.91" a="3254.96" fwhm="0.001945" res="240212.1" algo="FTMS"/>
<pk mz="467.174797" i="1238732.4" sn="7.05" a="1262.24" fwhm="0.001355" res="344892.1" algo="FTMS"/>
<pk mz="467.186762" i="1443023.5" sn="8.59" a="1902.36" fwhm="0.001861" res="251040.5" algo="FTMS"/>
<pk mz="467.192323" i="2828497.0" sn="19.05" a="4074.56" fwhm="0.001685" res="277195.3" algo="FTMS"/>
<pk mz="467.205348" i="3919316.5" sn="27.28" a="5597.26" fwhm="0.001537" res="303970.1" algo="FTMS"/>
<pk mz="467.228790" i="2935770.8" sn="19.86" a="3780.11" fwhm="0.001435" res="325594.8" algo="FTMS"/>
<pk mz="467.241625" i="3014622.3" sn="20.45" a="3930.40" fwhm="0.001427" res="327366.8" algo="FTMS"/>
<pk mz="467.264891" i="2225636.5" sn="14.50" a="2570.67" fwhm="0.001355" res="344802.6" algo="FTMS"/>
<pk mz="468.057335" i="1883064.3" sn="11.91" a="2204.03" fwhm="0.001493" res="313453.0" algo="FTMS"/>
<pk mz="468.086672" i="2933952.0" sn="19.84" a="3463.90" fwhm="0.001363" res="343430.9" algo="FTMS"/>
<pk mz="468.089673" i="40069312.0" sn="300.16" a="63664.76" fwhm="0.001528" res="306389.6" algo="FTMS"/>
<pk mz="468.114919" i="2365639.5" sn="15.55" a="3113.95" fwhm="0.001590" res="294343.0" algo="FTMS"/>
<pk mz="468.122928" i="2362569.8" sn="15.53" a="3248.46" fwhm="0.001581" res="296121.0" algo="FTMS"/>
<pk mz="468.126299" i="2558666.5" sn="17.01" a="4303.77" fwhm="0.001759" res="266185.3" algo="FTMS"/>
<pk mz="468.151146" i="1589457.3" sn="9.69" a="1765.13" fwhm="0.001364" res="343272.8" algo="FTMS"/>
<pk mz="468.159342" i="1765587.5" sn="11.02" a="1980.43" fwhm="0.001473" res="317829.5" algo="FTMS"/>
<pk mz="468.163780" i="2029780.6" sn="13.02" a="3248.29" fwhm="0.002217" res="211125.1" algo="FTMS"/>
<pk mz="468.168728" i="2272470.0" sn="14.85" a="2820.03" fwhm="0.001433" res="326672.6" algo="FTMS"/>
<pk mz="468.187584" i="1283291.0" sn="7.38" a="1173.02" fwhm="0.001206" res="388331.0" algo="FTMS"/>
<pk mz="468.978355" i="2341293.8" sn="15.37" a="2886.93" fwhm="0.001399" res="335169.8" algo="FTMS"/>
<pk mz="469.026134" i="2296250.5" sn="15.03" a="3021.72" fwhm="0.001523" res="307949.5" algo="FTMS"/>
<pk mz="469.041202" i="2304958.5" sn="15.09" a="2647.52" fwhm="0.001389" res="337641.3" algo="FTMS"/>
<pk mz="469.062409" i="6565316.0" sn="47.25" a="9812.01" fwhm="0.001532" res="306099.9" algo="FTMS"/>
<pk mz="469.073627" i="1559239.1" sn="9.46" a="2078.11" fwhm="0.001615" res="290413.7" algo="FTMS"/>
<pk mz="469.077734" i="1289160.3" sn="7.42" a="1158.30" fwhm="0.001298" res="361314.8" algo="FTMS"/>
<pk mz="469.093073" i="4326860.5" sn="30.35" a="6373.33" fwhm="0.001591" res="294860.1" algo="FTMS"/>
<pk mz="469.098716" i="7556558.0" sn="54.73" a="12204.05" fwhm="0.001667" res="281446.8" algo="FTMS"/>
<pk mz="469.135191" i="6383063.5" sn="45.88" a="10296.79" fwhm="0.001674" res="280203.0" algo="FTMS"/>
<pk mz="469.171636" i="5144033.0" sn="36.52" a="7798.99" fwhm="0.001639" res="286340.1" algo="FTMS"/>
<pk mz="469.184241" i="1318244.6" sn="7.64" a="1634.35" fwhm="0.001638" res="286433.2" algo="FTMS"/>
<pk mz="469.207964" i="4870635.0" sn="34.46" a="6957.44" fwhm="0.001552" res="302416.1" algo="FTMS"/>
<pk mz="469.221075" i="1736942.4" sn="10.80" a="2191.94" fwhm="0.001705" res="275241.2" algo="FTMS"/>
<pk mz="469.244297" i="5813748.5" sn="41.58" a="8588.81" fwhm="0.001587" res="295704.6" algo="FTMS"/>
<pk mz="469.280638" i="4016126.3" sn="28.01" a="5990.06" fwhm="0.001639" res="286367.5" algo="FTMS"/>
<pk mz="470.036640" i="1561031.1" sn="9.47" a="1515.23" fwhm="0.001288" res="365004.4" algo="FTMS"/>
<pk mz="470.057713" i="1724620.8" sn="10.71" a="1825.77" fwhm="0.001244" res="377712.9" algo="FTMS"/>
<pk mz="470.072815" i="1713360.8" sn="10.62" a="1928.46" fwhm="0.001349" res="348360.4" algo="FTMS"/>
<pk mz="470.093919" i="2848470.3" sn="19.19" a="4217.98" fwhm="0.001638" res="286982.5" algo="FTMS"/>
<pk mz="470.102145" i="1789656.5" sn="11.20" a="2153.32" fwhm="0.001509" res="311519.7" algo="FTMS"/>
<pk mz="470.123209" i="7725790.0" sn="56.01" a="12593.27" fwhm="0.001651" res="284814.9" algo="FTMS"/>
<pk mz="470.138567" i="1582562.3" sn="9.64" a="1956.94" fwhm="0.001754" res="267999.6" algo="FTMS"/>
<pk mz="470.143575" i="1645027.5" sn="10.11" a="1736.24" fwhm="0.001311" res="358504.0" algo="FTMS"/>
<pk mz="470.211716" i="1238005.6" sn="7.04" a="935.94" fwhm="0.001292" res="363998.2" algo="FTMS"/>
<pk mz="470.225855" i="1289721.4" sn="7.43" a="1225.40" fwhm="0.001382" res="340199.8" algo="FTMS"/>
<pk mz="470.247674" i="1829887.1" sn="11.50" a="1899.48" fwhm="0.001369" res="343552.3" algo="FTMS"/>
<pk mz="471.020500" i="2823628.0" sn="19.00" a="3465.64" fwhm="0.001417" res="332445.0" algo="FTMS"/>
<pk mz="471.031509" i="1300559.0" sn="7.51" a="1497.10" fwhm="0.001718" res="274184.0" algo="FTMS"/>
<pk mz="471.041668" i="2246609.8" sn="14.65" a="3213.21" fwhm="0.001492" res="315772.2" algo="FTMS"/>
<pk mz="471.056921" i="2297813.8" sn="15.03" a="3223.03" fwhm="0.001580" res="298148.8" algo="FTMS"/>
<pk mz="471.067830" i="1637848.5" sn="10.05" a="1718.71" fwhm="0.001325" res="355637.0" algo="FTMS"/>
<pk mz="471.077886" i="5061595.0" sn="35.90" a="8062.95" fwhm="0.001678" res="280666.1" algo="FTMS"/>
<pk mz="471.094287" i="1245919.6" sn="7.09" a="1245.42" fwhm="0.001348" res="349582.4" algo="FTMS"/>
<pk mz="471.104350" i="1617634.3" sn="9.90" a="1723.62" fwhm="0.001394" res="338033.4" algo="FTMS"/>
<pk mz="471.114356" i="5808101.0" sn="41.53" a="9032.22" fwhm="0.001649" res="285758.5" algo="FTMS"/>
<pk mz="471.150760" i="3994094.5" sn="27.84" a="5519.52" fwhm="0.001518" res="310278.7" algo="FTMS"/>
<pk mz="471.187188" i="4773880.0" sn="33.72" a="7009.35" fwhm="0.001535" res="307035.2" algo="FTMS"/>
<pk mz="471.209896" i="1571326.3" sn="9.55" a="1518.20" fwhm="0.001269" res="371180.3" algo="FTMS"/>
<pk mz="471.223513" i="6519810.0" sn="46.90" a="9588.58" fwhm="0.001562" res="301715.5" algo="FTMS"/>
<pk mz="471.259879" i="6005771.5" sn="43.02" a="9487.27" fwhm="0.001650" res="285602.3" algo="FTMS"/>
<pk mz="471.282277" i="1483793.4" sn="8.89" a="1450.75" fwhm="0.001355" res="347817.0" algo="FTMS"/>
<pk mz="471.296376" i="3706389.0" sn="25.67" a="5890.83" fwhm="0.001750" res="269370.0" algo="FTMS"/>
<pk mz="472.052159" i="2454236.8" sn="16.21" a="3414.43" fwhm="0.001644" res="287154.0" algo="FTMS"/>
<pk mz="472.088471" i="1465830.5" sn="8.75" a="1777.73" fwhm="0.001578" res="299123.7" algo="FTMS"/>
<pk mz="472.099797" i="1627369.5" sn="9.97" a="1589.94" fwhm="0.001328" res="355505.1" algo="FTMS"/>
<pk mz="472.120155" i="7768303.0" sn="56.33" a="11675.39" fwhm="0.001513" res="312083.3" algo="FTMS"/>
<pk mz="472.165549" i="1484154.8" sn="8.89" a="2293.52" fwhm="0.001897" res="248885.1" algo="FTMS"/>
<pk mz="472.182556" i="1459967.4" sn="8.71" a="1474.93" fwhm="0.001432" res="329630.6" algo="FTMS"/>
<pk mz="472.218825" i="1638280.9" sn="10.05" a="2473.53" fwhm="0.002169" res="217750.3" algo="FTMS"/>
<pk mz="472.227034" i="2129163.0" sn="13.76" a="2787.94" fwhm="0.001506" res="313509.6" algo="FTMS"/>
<pk mz="472.241298" i="1791246.9" sn="11.21" a="1986.31" fwhm="0.001481" res="318961.7" algo="FTMS"/>
<pk mz="472.263361" i="1800212.6" sn="11.28" a="2019.87" fwhm="0.001382" res="341743.7" algo="FTMS"/>
<pk mz="472.299890" i="1442078.3" sn="8.57" a="1466.19" fwhm="0.001512" res="312282.1" algo="FTMS"/>
<pk mz="473.036280" i="2926560.5" sn="19.78" a="4488.62" fwhm="0.001737" res="272265.0" algo="FTMS"/>
<pk mz="473.047693" i="1600995.5" sn="9.77" a="2033.79" fwhm="0.001837" res="257500.9" algo="FTMS"/>
<pk mz="473.057152" i="2588646.0" sn="17.23" a="3736.81" fwhm="0.001643" res="287870.0" algo="FTMS"/>
<pk mz="473.072552" i="3592170.0" sn="24.80" a="5265.51" fwhm="0.001611" res="293711.3" algo="FTMS"/>
<pk mz="473.083610" i="2544109.0" sn="16.89" a="2864.27" fwhm="0.001309" res="361507.1" algo="FTMS"/>
<pk mz="473.093743" i="3971055.5" sn="27.66" a="6846.29" fwhm="0.001835" res="257772.2" algo="FTMS"/>
<pk mz="473.108950" i="2785779.5" sn="18.71" a="3689.89" fwhm="0.001403" res="337242.5" algo="FTMS"/>
<pk mz="473.120249" i="1291510.6" sn="7.43" a="1073.88" fwhm="0.001200" res="394412.2" algo="FTMS"/>
<pk mz="473.130057" i="3607033.3" sn="24.91" a="5169.06" fwhm="0.001597" res="296224.1" algo="FTMS"/>
<pk mz="473.145252" i="2965501.3" sn="20.07" a="3750.82" fwhm="0.001432" res="330297.0" algo="FTMS"/>
<pk mz="473.166449" i="2844162.8" sn="19.15" a="3569.19" fwhm="0.001451" res="326149.2" algo="FTMS"/>
<pk mz="473.194919" i="1327114.3" sn="7.70" a="1475.28" fwhm="0.001750" res="270453.0" algo="FTMS"/>
<pk mz="473.202825" i="5285900.5" sn="37.59" a="8896.24" fwhm="0.001771" res="267238.3" algo="FTMS"/>
<pk mz="473.225355" i="3394066.3" sn="23.30" a="4848.74" fwhm="0.001547" res="305841.1" algo="FTMS"/>
<pk mz="473.239180" i="5757462.0" sn="41.14" a="8700.71" fwhm="0.001616" res="292805.6" algo="FTMS"/>
<pk mz="473.275541" i="4008479.5" sn="27.94" a="6253.07" fwhm="0.001718" res="275519.1" algo="FTMS"/>
<pk mz="473.282496" i="11189793.0" sn="82.15" a="18335.74" fwhm="0.001651" res="286701.4" algo="FTMS"/>
<pk mz="473.311938" i="4208169.0" sn="29.45" a="5721.71" fwhm="0.001473" res="321421.3" algo="FTMS"/>
<pk mz="474.031285" i="1339622.3" sn="7.80" a="1162.17" fwhm="0.001365" res="347193.2" algo="FTMS"/>
<pk mz="474.067765" i="2850799.8" sn="19.20" a="4081.32" fwhm="0.001688" res="280853.4" algo="FTMS"/>
<pk mz="474.079078" i="1668338.9" sn="10.28" a="1744.50" fwhm="0.001379" res="343668.3" algo="FTMS"/>
<pk mz="474.096599" i="1474679.4" sn="8.81" a="2498.98" fwhm="0.002284" res="207528.6" algo="FTMS"/>
<pk mz="474.104374" i="1925881.5" sn="12.22" a="1999.49" fwhm="0.001295" res="366126.1" algo="FTMS"/>
<pk mz="474.115298" i="1290364.4" sn="7.42" a="1731.43" fwhm="0.001819" res="260625.0" algo="FTMS"/>
<pk mz="474.161711" i="1285128.5" sn="7.38" a="1235.59" fwhm="0.001356" res="349645.5" algo="FTMS"/>
<pk mz="474.172749" i="1870347.4" sn="11.80" a="2560.23" fwhm="0.001627" res="291352.1" algo="FTMS"/>
<pk mz="474.181018" i="7056141.5" sn="50.95" a="10971.77" fwhm="0.001604" res="295674.6" algo="FTMS"/>
<pk mz="474.197963" i="2645778.0" sn="17.65" a="3601.90" fwhm="0.001613" res="294067.0" algo="FTMS"/>
<pk mz="474.206143" i="1522452.3" sn="9.18" a="1631.16" fwhm="0.001444" res="328305.1" algo="FTMS"/>
<pk mz="474.224752" i="1680665.1" sn="10.37" a="1390.80" fwhm="0.001191" res="398069.4" algo="FTMS"/>
<pk mz="474.234621" i="1846811.6" sn="11.62" a="2049.50" fwhm="0.001449" res="327385.4" algo="FTMS"/>
<pk mz="474.242721" i="1650205.9" sn="10.14" a="2079.30" fwhm="0.001560" res="303920.9" algo="FTMS"/>
<pk mz="474.286113" i="3384617.3" sn="23.23" a="5033.13" fwhm="0.001662" res="285385.4" algo="FTMS"/>
<pk mz="474.315309" i="1387056.9" sn="8.15" a="1328.51" fwhm="0.001226" res="386818.1" algo="FTMS"/>
<pk mz="475.015243" i="1492712.5" sn="8.95" a="1287.44" fwhm="0.001227" res="387181.8" algo="FTMS"/>
<pk mz="475.051818" i="4226546.0" sn="29.59" a="6140.34" fwhm="0.001588" res="299199.2" algo="FTMS"/>
<pk mz="475.063171" i="2486261.0" sn="16.45" a="2994.02" fwhm="0.001468" res="323606.2" algo="FTMS"/>
<pk mz="475.073050" i="1884919.6" sn="11.91" a="2709.92" fwhm="0.001823" res="260638.3" algo="FTMS"/>
<pk mz="475.082211" i="1437690.0" sn="8.53" a="1489.34" fwhm="0.001465" res="324391.0" algo="FTMS"/>
<pk mz="475.088134" i="3794427.8" sn="26.32" a="5565.46" fwhm="0.001626" res="292248.0" algo="FTMS"/>
<pk mz="475.099573" i="2693118.8" sn="18.01" a="4184.83" fwhm="0.001614" res="294303.0" algo="FTMS"/>
<pk mz="475.111662" i="7129090.0" sn="51.49" a="11238.24" fwhm="0.001615" res="294232.8" algo="FTMS"/>
<pk mz="475.124614" i="4107269.3" sn="28.68" a="5643.29" fwhm="0.001469" res="323396.4" algo="FTMS"/>
<pk mz="475.135778" i="1299976.1" sn="7.49" a="1227.97" fwhm="0.001189" res="399688.2" algo="FTMS"/>
<pk mz="475.145831" i="1935882.8" sn="12.29" a="2613.27" fwhm="0.001533" res="309977.5" algo="FTMS"/>
<pk mz="475.147939" i="3421707.3" sn="23.51" a="4724.18" fwhm="0.001513" res="314025.9" algo="FTMS"/>
<pk mz="475.160937" i="6006798.5" sn="43.02" a="9218.65" fwhm="0.001578" res="301119.5" algo="FTMS"/>
<pk mz="475.174160" i="1643026.1" sn="10.08" a="2045.79" fwhm="0.001348" res="352488.5" algo="FTMS"/>
<pk mz="475.182068" i="2483732.3" sn="16.43" a="3597.19" fwhm="0.001576" res="301423.2" algo="FTMS"/>
<pk mz="475.204752" i="1662746.3" sn="10.23" a="2234.61" fwhm="0.001772" res="268135.3" algo="FTMS"/>
<pk mz="475.210462" i="2757659.8" sn="18.50" a="4125.62" fwhm="0.001680" res="282845.1" algo="FTMS"/>
<pk mz="475.218594" i="4585502.0" sn="32.29" a="7018.73" fwhm="0.001609" res="295432.1" algo="FTMS"/>
<pk mz="475.246860" i="1491493.3" sn="8.94" a="2163.33" fwhm="0.001994" res="238337.8" algo="FTMS"/>
<pk mz="475.255002" i="3092519.3" sn="21.02" a="4523.64" fwhm="0.001685" res="282012.7" algo="FTMS"/>
<pk mz="475.290983" i="1578288.8" sn="9.59" a="2300.58" fwhm="0.001737" res="273626.8" algo="FTMS"/>
<pk mz="476.046999" i="1893878.6" sn="11.98" a="2357.78" fwhm="0.001567" res="303775.5" algo="FTMS"/>
<pk mz="476.055146" i="1246456.8" sn="7.09" a="1148.95" fwhm="0.001346" res="353636.0" algo="FTMS"/>
<pk mz="476.083472" i="2450944.3" sn="16.18" a="3553.28" fwhm="0.001754" res="271357.1" algo="FTMS"/>
<pk mz="476.091495" i="1704450.3" sn="10.55" a="1673.37" fwhm="0.001312" res="362798.1" algo="FTMS"/>
<pk mz="476.094621" i="2489603.0" sn="16.47" a="3532.59" fwhm="0.001566" res="303938.9" algo="FTMS"/>
<pk mz="476.114987" i="4890888.5" sn="34.60" a="7502.55" fwhm="0.001556" res="306030.7" algo="FTMS"/>
<pk mz="476.119918" i="2127113.8" sn="13.74" a="2547.82" fwhm="0.001450" res="328418.9" algo="FTMS"/>
<pk mz="476.130876" i="1323020.5" sn="7.67" a="1439.07" fwhm="0.001514" res="314485.3" algo="FTMS"/>
<pk mz="476.156315" i="1318931.3" sn="7.63" a="1547.28" fwhm="0.001625" res="293101.7" algo="FTMS"/>
<pk mz="476.164395" i="1646101.4" sn="10.10" a="1871.96" fwhm="0.001421" res="335084.4" algo="FTMS"/>
<pk mz="476.177360" i="2272792.8" sn="14.84" a="2981.89" fwhm="0.001600" res="297688.4" algo="FTMS"/>
<pk mz="476.213744" i="3360034.3" sn="23.04" a="4867.35" fwhm="0.001600" res="297650.5" algo="FTMS"/>
<pk mz="476.222008" i="1260324.4" sn="7.19" a="1398.13" fwhm="0.001526" res="312167.2" algo="FTMS"/>
<pk mz="476.250089" i="2258731.8" sn="14.51" a="2663.74" fwhm="0.001412" res="337220.1" algo="FTMS"/>
<pk mz="477.030879" i="3458039.5" sn="23.43" a="5648.76" fwhm="0.001851" res="257651.4" algo="FTMS"/>
<pk mz="477.042197" i="1677562.5" sn="10.19" a="1846.56" fwhm="0.001496" res="318800.6" algo="FTMS"/>
<pk mz="477.061987" i="1541119.6" sn="9.17" a="1909.76" fwhm="0.001515" res="314992.2" algo="FTMS"/>
<pk mz="477.067431" i="4921857.0" sn="34.32" a="7883.92" fwhm="0.001704" res="279902.8" algo="FTMS"/>
<pk mz="477.078642" i="2410756.0" sn="15.64" a="3418.95" fwhm="0.001694" res="281621.2" algo="FTMS"/>
<pk mz="477.103862" i="6339082.5" sn="44.86" a="9992.57" fwhm="0.001646" res="289938.1" algo="FTMS"/>
<pk mz="477.115080" i="2209293.5" sn="14.14" a="2955.22" fwhm="0.001502" res="317739.9" algo="FTMS"/>
<pk mz="477.140252" i="4933140.0" sn="34.40" a="7877.99" fwhm="0.001722" res="277007.6" algo="FTMS"/>
<pk mz="477.143645" i="1557525.0" sn="9.29" a="1756.93" fwhm="0.001445" res="330244.7" algo="FTMS"/>
<pk mz="477.172555" i="14062109.0" sn="102.29" a="23729.78" fwhm="0.001694" res="281616.5" algo="FTMS"/>
<pk mz="477.176704" i="2347037.8" sn="15.17" a="3011.70" fwhm="0.001525" res="313004.0" algo="FTMS"/>
<pk mz="477.189747" i="3799585.0" sn="25.97" a="5480.97" fwhm="0.001551" res="307727.7" algo="FTMS"/>
<pk mz="477.197588" i="1885475.1" sn="11.73" a="2729.46" fwhm="0.001663" res="286987.1" algo="FTMS"/>
<pk mz="477.226050" i="3749418.5" sn="25.60" a="5130.57" fwhm="0.001501" res="318012.6" algo="FTMS"/>
<pk mz="477.234110" i="1461548.6" sn="8.58" a="1416.21" fwhm="0.001335" res="357488.0" algo="FTMS"/>
<pk mz="478.062610" i="2915588.5" sn="19.39" a="4070.27" fwhm="0.001531" res="312277.0" algo="FTMS"/>
<pk mz="478.070881" i="1623814.6" sn="9.79" a="2063.97" fwhm="0.001741" res="274648.4" algo="FTMS"/>
<pk mz="478.074070" i="1726471.4" sn="10.55" a="1732.03" fwhm="0.001352" res="353607.3" algo="FTMS"/>
<pk mz="478.099212" i="2695950.0" sn="17.76" a="3653.05" fwhm="0.001611" res="296829.3" algo="FTMS"/>
<pk mz="478.107035" i="1750032.0" sn="10.72" a="2094.46" fwhm="0.001457" res="328093.5" algo="FTMS"/>
<pk mz="478.110452" i="5133073.0" sn="35.89" a="8316.66" fwhm="0.001664" res="287354.1" algo="FTMS"/>
<pk mz="478.121900" i="1531411.9" sn="9.10" a="2104.27" fwhm="0.001709" res="279700.0" algo="FTMS"/>
<pk mz="478.135490" i="1921815.4" sn="12.00" a="2306.06" fwhm="0.001495" res="319765.9" algo="FTMS"/>
<pk mz="478.143632" i="1666329.5" sn="10.10" a="1796.70" fwhm="0.001378" res="347093.1" algo="FTMS"/>
<pk mz="478.146681" i="1659162.3" sn="10.05" a="1823.55" fwhm="0.001512" res="316247.1" algo="FTMS"/>
<pk mz="478.176011" i="3136802.0" sn="21.04" a="4698.98" fwhm="0.001589" res="300890.7" algo="FTMS"/>
<pk mz="478.193101" i="2534182.3" sn="16.56" a="3147.98" fwhm="0.001464" res="326709.9" algo="FTMS"/>
<pk mz="478.229476" i="1877295.9" sn="11.67" a="1933.40" fwhm="0.001230" res="388752.3" algo="FTMS"/>
<pk mz="479.046800" i="5155844.0" sn="36.05" a="7389.78" fwhm="0.001540" res="310992.5" algo="FTMS"/>
<pk mz="479.057802" i="2277383.0" sn="14.64" a="3075.32" fwhm="0.001608" res="297830.2" algo="FTMS"/>
<pk mz="479.077478" i="30389260.0" sn="223.72" a="51373.23" fwhm="0.001630" res="293879.0" algo="FTMS"/>
<pk mz="479.083174" i="7510029.5" sn="53.56" a="12027.02" fwhm="0.001680" res="285213.4" algo="FTMS"/>
<pk mz="479.094378" i="3012624.5" sn="20.11" a="4226.61" fwhm="0.001596" res="300270.8" algo="FTMS"/>
<pk mz="479.119498" i="8322071.0" sn="59.60" a="13728.02" fwhm="0.001727" res="277373.2" algo="FTMS"/>
<pk mz="479.122412" i="1740823.9" sn="10.65" a="2332.14" fwhm="0.001567" res="305781.7" algo="FTMS"/>
<pk mz="479.130785" i="2200090.0" sn="14.07" a="3363.33" fwhm="0.001849" res="259064.2" algo="FTMS"/>
<pk mz="479.147872" i="3145246.5" sn="21.10" a="5013.30" fwhm="0.001784" res="268603.2" algo="FTMS"/>
<pk mz="479.155851" i="4487200.5" sn="31.08" a="6858.37" fwhm="0.001689" res="283616.6" algo="FTMS"/>
<pk mz="479.159152" i="2822689.5" sn="18.70" a="4183.46" fwhm="0.001629" res="294112.8" algo="FTMS"/>
<pk mz="479.169068" i="2506276.0" sn="16.35" a="3193.98" fwhm="0.001478" res="324223.1" algo="FTMS"/>
<pk mz="479.186822" i="1563176.6" sn="9.33" a="1862.52" fwhm="0.001394" res="343719.7" algo="FTMS"/>
<pk mz="479.192414" i="2884650.0" sn="19.16" a="4203.90" fwhm="0.001620" res="295826.0" algo="FTMS"/>
<pk mz="479.205237" i="4612141.5" sn="32.01" a="7304.40" fwhm="0.001647" res="291021.1" algo="FTMS"/>
<pk mz="479.229028" i="1434931.5" sn="8.38" a="1402.35" fwhm="0.001335" res="358872.6" algo="FTMS"/>
<pk mz="479.241633" i="3513910.8" sn="23.84" a="5569.09" fwhm="0.001741" res="275320.6" algo="FTMS"/>
<pk mz="480.041938" i="1892102.3" sn="11.78" a="3080.66" fwhm="0.001905" res="252041.4" algo="FTMS"/>
<pk mz="480.049884" i="1633544.4" sn="9.85" a="1557.01" fwhm="0.001207" res="397814.5" algo="FTMS"/>
<pk mz="480.078453" i="2953231.8" sn="19.67" a="4538.05" fwhm="0.001843" res="260528.0" algo="FTMS"/>
<pk mz="480.080705" i="3850512.3" sn="26.34" a="5631.25" fwhm="0.001586" res="302611.2" algo="FTMS"/>
<pk mz="480.086397" i="2510609.8" sn="16.38" a="3504.60" fwhm="0.001621" res="296229.2" algo="FTMS"/>
<pk mz="480.089557" i="2525970.5" sn="16.49" a="3015.16" fwhm="0.001410" res="340540.0" algo="FTMS"/>
<pk mz="480.114690" i="2618649.3" sn="17.18" a="3595.51" fwhm="0.001529" res="314090.8" algo="FTMS"/>
<pk mz="480.123055" i="2139931.3" sn="13.62" a="3066.13" fwhm="0.001687" res="284577.8" algo="FTMS"/>
<pk mz="480.126038" i="6015260.0" sn="42.44" a="10602.94" fwhm="0.001829" res="262486.1" algo="FTMS"/>
<pk mz="480.151141" i="2236706.5" sn="14.34" a="3545.76" fwhm="0.001813" res="264891.9" algo="FTMS"/>
<pk mz="480.159116" i="1328932.6" sn="7.59" a="1296.08" fwhm="0.001265" res="379646.0" algo="FTMS"/>
<pk mz="480.172394" i="1279784.1" sn="7.22" a="1046.45" fwhm="0.001270" res="378043.0" algo="FTMS"/>
<pk mz="480.200740" i="1268527.5" sn="7.14" a="1387.36" fwhm="0.001390" res="345520.0" algo="FTMS"/>
<pk mz="480.208664" i="1974577.5" sn="12.39" a="2852.64" fwhm="0.001732" res="277324.1" algo="FTMS"/>
<pk mz="480.245220" i="1424186.9" sn="8.30" a="1710.46" fwhm="0.001680" res="285892.3" algo="FTMS"/>
<pk mz="481.025923" i="2417669.0" sn="15.68" a="3331.35" fwhm="0.001608" res="299064.0" algo="FTMS"/>
<pk mz="481.041144" i="1302792.9" sn="7.39" a="1374.91" fwhm="0.001462" res="329009.8" algo="FTMS"/>
<pk mz="481.062343" i="6272526.5" sn="44.35" a="9626.24" fwhm="0.001620" res="297004.5" algo="FTMS"/>
<pk mz="481.073599" i="1809681.3" sn="11.16" a="2601.50" fwhm="0.001603" res="300110.8" algo="FTMS"/>
<pk mz="481.084181" i="6901268.0" sn="49.03" a="11561.15" fwhm="0.001783" res="269802.4" algo="FTMS"/>
<pk mz="481.098688" i="7668247.5" sn="54.73" a="12472.96" fwhm="0.001678" res="286785.2" algo="FTMS"/>
<pk mz="481.109990" i="1858586.6" sn="11.53" a="2705.33" fwhm="0.001729" res="278291.7" algo="FTMS"/>
<pk mz="481.135136" i="6579745.0" sn="46.64" a="10739.90" fwhm="0.001696" res="283740.4" algo="FTMS"/>
<pk mz="481.138238" i="4326434.0" sn="29.88" a="7087.96" fwhm="0.001778" res="270573.2" algo="FTMS"/>
<pk mz="481.146344" i="1383844.0" sn="8.00" a="2396.44" fwhm="0.003208" res="149976.8" algo="FTMS"/>
<pk mz="481.163382" i="138655280.0" z="-1" sn="1028.91" a="218281.75" fwhm="0.001510" res="318597.7" algo="FTMS" component_name="P" deconvoluted_molecular_mass="481.164530" deconvoluted_isotopic_mass="481.164508"/>
<pk mz="481.171509" i="4056618.5" sn="27.87" a="6380.05" fwhm="0.001660" res="289858.3" algo="FTMS"/>
<pk mz="481.184800" i="2447406.0" sn="15.91" a="4079.09" fwhm="0.001856" res="259195.7" algo="FTMS"/>
<pk mz="481.202668" i="1728050.5" sn="10.56" a="2230.44" fwhm="0.001449" res="332073.1" algo="FTMS"/>
<pk mz="481.207847" i="2373172.0" sn="15.35" a="2928.71" fwhm="0.001467" res="327983.1" algo="FTMS"/>
<pk mz="481.221028" i="3288119.3" sn="22.16" a="4511.14" fwhm="0.001508" res="319204.4" algo="FTMS"/>
<pk mz="481.244279" i="2535997.3" sn="16.56" a="3334.97" fwhm="0.001555" res="309551.5" algo="FTMS"/>
<pk mz="481.257325" i="1782592.6" sn="10.96" a="2403.82" fwhm="0.001757" res="273841.1" algo="FTMS"/>
<pk mz="481.280678" i="1736518.8" sn="10.62" a="2132.58" fwhm="0.001479" res="325348.0" algo="FTMS"/>
<pk mz="482.047767" i="1295884.8" sn="7.34" a="1214.85" fwhm="0.001251" res="385466.2" algo="FTMS"/>
<pk mz="482.065609" i="1857809.4" sn="11.52" a="2511.20" fwhm="0.001664" res="289713.5" algo="FTMS"/>
<pk mz="482.093866" i="2418968.5" sn="15.69" a="3363.35" fwhm="0.001543" res="312397.1" algo="FTMS"/>
<pk mz="482.102164" i="2302234.8" sn="14.82" a="3112.11" fwhm="0.001623" res="296958.6" algo="FTMS"/>
<pk mz="482.105323" i="24983324.0" sn="183.51" a="43101.01" fwhm="0.001678" res="287293.2" algo="FTMS"/>
<pk mz="482.130478" i="1882146.0" sn="11.70" a="2177.13" fwhm="0.001520" res="317091.8" algo="FTMS"/>
<pk mz="482.138529" i="2052388.1" sn="12.97" a="3005.49" fwhm="0.001776" res="271540.4" algo="FTMS"/>
<pk mz="482.141892" i="2077989.0" sn="13.16" a="4590.84" fwhm="0.002292" res="210357.0" algo="FTMS"/>
<pk mz="482.166838" i="27608876.0" z="-1" sn="203.03" a="46730.13" fwhm="0.001660" res="290394.4" algo="FTMS" component_name="P" deconvoluted_molecular_mass="481.164530" deconvoluted_isotopic_mass="482.167968"/>
<pk mz="482.179837" i="1542318.8" sn="9.17" a="2241.74" fwhm="0.001988" res="242485.6" algo="FTMS"/>
<pk mz="483.020343" i="1681159.3" sn="10.20" a="1966.39" fwhm="0.001631" res="296228.1" algo="FTMS"/>
<pk mz="483.041706" i="4099084.8" sn="28.19" a="7299.28" fwhm="0.001866" res="258864.6" algo="FTMS"/>
<pk mz="483.056527" i="1580048.6" sn="9.45" a="1908.76" fwhm="0.001628" res="296649.6" algo="FTMS"/>
<pk mz="483.068017" i="1660691.5" sn="10.05" a="1710.36" fwhm="0.001373" res="351955.9" algo="FTMS"/>
<pk mz="483.077998" i="6164502.0" sn="43.55" a="9965.14" fwhm="0.001676" res="288280.2" algo="FTMS"/>
<pk mz="483.089446" i="1269529.0" sn="7.14" a="1561.93" fwhm="0.001550" res="311593.3" algo="FTMS"/>
<pk mz="483.093019" i="1354138.0" sn="7.77" a="1664.25" fwhm="0.001682" res="287283.8" algo="FTMS"/>
<pk mz="483.108650" i="2942238.0" sn="19.58" a="4967.48" fwhm="0.001854" res="260546.4" algo="FTMS"/>
<pk mz="483.114440" i="6804511.5" sn="48.31" a="11201.96" fwhm="0.001711" res="282348.0" algo="FTMS"/>
<pk mz="483.125738" i="2012962.4" sn="12.67" a="2796.70" fwhm="0.001644" res="293815.6" algo="FTMS"/>
<pk mz="483.136746" i="1297445.3" sn="7.35" a="1129.93" fwhm="0.001244" res="388260.6" algo="FTMS"/>
<pk mz="483.143625" i="1328423.0" sn="7.58" a="1398.46" fwhm="0.001444" res="334491.3" algo="FTMS"/>
<pk mz="483.150802" i="5687337.0" sn="40.00" a="8241.94" fwhm="0.001529" res="316087.8" algo="FTMS"/>
<pk mz="483.160491" i="32802860.0" sn="241.66" a="56879.40" fwhm="0.001672" res="288887.1" algo="FTMS"/>
<pk mz="483.167846" i="1536813.3" sn="9.13" a="1987.06" fwhm="0.001640" res="294590.4" algo="FTMS"/>
<pk mz="483.170191" i="2853421.8" z="-1" sn="18.92" a="3862.68" fwhm="0.001528" res="316161.7" algo="FTMS" component_name="P" deconvoluted_molecular_mass="481.164530" deconvoluted_isotopic_mass="483.171326"/>
<pk mz="483.187302" i="3879986.3" sn="26.56" a="5574.72" fwhm="0.001599" res="302199.0" algo="FTMS"/>
<pk mz="483.223544" i="4682811.5" sn="32.53" a="7398.45" fwhm="0.001644" res="294009.3" algo="FTMS"/>
<pk mz="483.236828" i="1354047.0" sn="7.77" a="1551.36" fwhm="0.001514" res="319078.9" algo="FTMS"/>
<pk mz="483.259868" i="4922437.0" sn="34.31" a="8005.78" fwhm="0.001748" res="276407.1" algo="FTMS"/>
<pk mz="483.296375" i="2273358.3" sn="14.61" a="3340.36" fwhm="0.001703" res="283793.9" algo="FTMS"/>
<pk mz="484.024243" i="1353993.4" sn="7.77" a="1231.27" fwhm="0.001324" res="365499.2" algo="FTMS"/>
<pk mz="484.081479" i="2008344.0" sn="12.63" a="2928.12" fwhm="0.001734" res="279200.7" algo="FTMS"/>
<pk mz="484.099844" i="1671964.8" sn="10.13" a="2019.73" fwhm="0.001679" res="288362.9" algo="FTMS"/>
<pk mz="484.109799" i="1802015.4" sn="11.10" a="2274.06" fwhm="0.001724" res="280872.2" algo="FTMS"/>
<pk mz="484.117695" i="1727009.4" sn="10.54" a="2119.78" fwhm="0.001554" res="311629.6" algo="FTMS"/>
<pk mz="484.121370" i="1576994.4" sn="9.43" a="1834.12" fwhm="0.001484" res="326293.8" algo="FTMS"/>
<pk mz="484.145885" i="1593128.6" sn="9.55" a="1809.85" fwhm="0.001469" res="329554.3" algo="FTMS"/>
<pk mz="484.154065" i="1392682.8" sn="8.06" a="1997.40" fwhm="0.001947" res="248613.6" algo="FTMS"/>
<pk mz="484.159066" i="1649196.0" sn="9.96" a="1936.34" fwhm="0.001903" res="254435.9" algo="FTMS"/>
<pk mz="484.163829" i="6918445.0" sn="49.15" a="11809.04" fwhm="0.001752" res="276344.9" algo="FTMS"/>
<pk mz="484.263272" i="1306694.8" sn="7.42" a="1433.37" fwhm="0.001681" res="288085.8" algo="FTMS"/>
<pk mz="485.036224" i="2373901.0" sn="15.35" a="3453.52" fwhm="0.001726" res="281078.6" algo="FTMS"/>
<pk mz="485.047400" i="1468943.9" sn="8.62" a="1647.34" fwhm="0.001392" res="348519.1" algo="FTMS"/>
<pk mz="485.057194" i="4741650.5" sn="32.96" a="7874.78" fwhm="0.001751" res="277002.6" algo="FTMS"/>
<pk mz="485.072449" i="2245142.3" sn="14.39" a="2627.48" fwhm="0.001431" res="339044.6" algo="FTMS"/>
<pk mz="485.083897" i="1775641.3" sn="10.90" a="2471.84" fwhm="0.001709" res="283921.1" algo="FTMS"/>
<pk mz="485.093712" i="5331483.5" sn="37.35" a="9376.50" fwhm="0.001849" res="262387.2" algo="FTMS"/>
<pk mz="485.111656" i="1292320.4" sn="7.31" a="1004.90" fwhm="0.001103" res="439845.3" algo="FTMS"/>
<pk mz="485.129987" i="5385765.0" sn="37.75" a="8405.61" fwhm="0.001682" res="288355.9" algo="FTMS"/>
<pk mz="485.166258" i="2756142.3" sn="18.19" a="3842.49" fwhm="0.001515" res="320188.7" algo="FTMS"/>
<pk mz="485.202796" i="4149815.8" sn="28.56" a="6500.57" fwhm="0.001721" res="281937.9" algo="FTMS"/>
<pk mz="485.239269" i="6643265.0" sn="47.10" a="10713.55" fwhm="0.001669" res="290756.3" algo="FTMS"/>
<pk mz="485.275556" i="5364298.5" sn="37.59" a="8296.54" fwhm="0.001677" res="289351.9" algo="FTMS"/>
<pk mz="485.311916" i="1449683.6" sn="8.48" a="1826.49" fwhm="0.001711" res="283578.2" algo="FTMS"/>
<pk mz="486.031543" i="1968907.9" sn="12.34" a="2634.63" fwhm="0.001603" res="303225.8" algo="FTMS"/>
<pk mz="486.067982" i="2355733.0" sn="15.21" a="3630.55" fwhm="0.001860" res="261346.2" algo="FTMS"/>
<pk mz="486.099370" i="3497245.3" sn="23.70" a="5455.67" fwhm="0.001622" res="299659.1" algo="FTMS"/>
<pk mz="486.104315" i="1926686.5" sn="12.02" a="3012.56" fwhm="0.001786" res="272146.8" algo="FTMS"/>
<pk mz="486.115469" i="1564577.3" sn="9.33" a="2226.17" fwhm="0.001828" res="265929.3" algo="FTMS"/>
<pk mz="486.133588" i="1421861.9" sn="8.27" a="1712.54" fwhm="0.001595" res="304808.6" algo="FTMS"/>
<pk mz="486.161799" i="1754413.1" sn="10.74" a="1939.18" fwhm="0.001412" res="344347.2" algo="FTMS"/>
<pk mz="486.169720" i="1429807.1" sn="8.33" a="1779.11" fwhm="0.001864" res="260821.3" algo="FTMS"/>
<pk mz="486.198276" i="1418294.5" sn="8.24" a="1993.10" fwhm="0.002048" res="237362.9" algo="FTMS"/>
<pk mz="486.234622" i="1542207.8" sn="9.16" a="2014.22" fwhm="0.001788" res="271915.4" algo="FTMS"/>
<pk mz="486.242562" i="1905217.8" sn="11.86" a="2658.70" fwhm="0.001800" res="270076.2" algo="FTMS"/>
<pk mz="486.257034" i="1688901.5" sn="10.25" a="1851.05" fwhm="0.001511" res="321832.1" algo="FTMS"/>
<pk mz="487.015662" i="1934343.3" sn="12.08" a="2326.20" fwhm="0.001463" res="332869.9" algo="FTMS"/>
<pk mz="487.036564" i="1541644.6" sn="9.16" a="2046.08" fwhm="0.001829" res="266290.3" algo="FTMS"/>
<pk mz="487.051916" i="3570192.5" sn="24.24" a="5401.47" fwhm="0.001652" res="294792.8" algo="FTMS"/>
<pk mz="487.062774" i="1685523.4" sn="10.23" a="1924.85" fwhm="0.001510" res="322584.9" algo="FTMS"/>
<pk mz="487.072838" i="3893269.8" sn="26.65" a="6270.86" fwhm="0.001819" res="267803.5" algo="FTMS"/>
<pk mz="487.088225" i="3041817.8" sn="20.31" a="4173.96" fwhm="0.001496" res="325599.9" algo="FTMS"/>
<pk mz="487.099336" i="2023964.6" sn="12.74" a="2820.77" fwhm="0.001665" res="292552.7" algo="FTMS"/>
<pk mz="487.109356" i="3592223.3" sn="24.41" a="5318.27" fwhm="0.001595" res="305415.9" algo="FTMS"/>
<pk mz="487.124571" i="2443811.0" sn="15.87" a="3376.79" fwhm="0.001569" res="310533.2" algo="FTMS"/>
<pk mz="487.145711" i="1831208.5" sn="11.31" a="3196.64" fwhm="0.002231" res="218327.4" algo="FTMS"/>
<pk mz="487.161039" i="1472812.4" sn="8.65" a="1968.27" fwhm="0.001735" res="280819.5" algo="FTMS"/>
<pk mz="487.182118" i="2968625.8" sn="19.77" a="4505.32" fwhm="0.001653" res="294755.8" algo="FTMS"/>
<pk mz="487.210442" i="1540153.0" sn="9.15" a="1967.32" fwhm="0.001472" res="330994.7" algo="FTMS"/>
<pk mz="487.218386" i="5407803.0" sn="37.91" a="9160.93" fwhm="0.001810" res="269228.3" algo="FTMS"/>
<pk mz="487.240871" i="2677312.8" sn="17.60" a="3726.57" fwhm="0.001584" res="307586.2" algo="FTMS"/>
<pk mz="487.254848" i="5370948.5" sn="37.64" a="8625.58" fwhm="0.001737" res="280576.3" algo="FTMS"/>
<pk mz="487.291183" i="3239501.5" sn="21.78" a="5596.11" fwhm="0.001926" res="252995.7" algo="FTMS"/>
<pk mz="488.047041" i="2291470.3" sn="14.73" a="3489.20" fwhm="0.001750" res="278947.0" algo="FTMS"/>
<pk mz="488.083531" i="1800855.6" sn="11.08" a="2881.19" fwhm="0.002004" res="243571.0" algo="FTMS"/>
<pk mz="488.094774" i="1479194.5" sn="8.69" a="1595.82" fwhm="0.001382" res="353269.1" algo="FTMS"/>
<pk mz="488.119803" i="2051360.9" sn="12.95" a="2581.87" fwhm="0.001470" res="332012.7" algo="FTMS"/>
<pk mz="488.130836" i="1425187.6" sn="8.29" a="1682.20" fwhm="0.001543" res="316294.3" algo="FTMS"/>
<pk mz="488.160357" i="1684267.1" sn="10.22" a="2343.17" fwhm="0.001850" res="263804.4" algo="FTMS"/>
<pk mz="488.213519" i="2785080.8" sn="18.40" a="4313.69" fwhm="0.001799" res="271425.9" algo="FTMS"/>
<pk mz="488.221680" i="2046778.8" sn="12.91" a="2466.25" fwhm="0.001783" res="273769.2" algo="FTMS"/>
<pk mz="488.250358" i="1575746.1" sn="9.41" a="1869.27" fwhm="0.001453" res="335980.3" algo="FTMS"/>
<pk mz="488.258010" i="1780548.0" sn="10.93" a="2273.12" fwhm="0.001603" res="304521.9" algo="FTMS"/>
<pk mz="489.031121" i="3149320.8" sn="21.11" a="4821.88" fwhm="0.001778" res="274994.8" algo="FTMS"/>
<pk mz="489.041837" i="1365899.5" sn="7.85" a="2107.84" fwhm="0.002150" res="227483.2" algo="FTMS"/>
<pk mz="489.052003" i="1666318.1" sn="10.08" a="2503.85" fwhm="0.001854" res="263840.9" algo="FTMS"/>
<pk mz="489.067361" i="3832338.0" sn="26.19" a="6029.22" fwhm="0.001762" res="277597.2" algo="FTMS"/>
<pk mz="489.078788" i="2513940.8" sn="16.39" a="3062.29" fwhm="0.001476" res="331313.4" algo="FTMS"/>
<pk mz="489.088444" i="2563607.3" sn="16.75" a="4547.56" fwhm="0.002336" res="209336.3" algo="FTMS"/>
<pk mz="489.103747" i="3146779.3" sn="21.09" a="4292.51" fwhm="0.001533" res="319148.2" algo="FTMS"/>
<pk mz="489.114822" i="3243038.0" sn="21.81" a="5743.09" fwhm="0.001922" res="254416.1" algo="FTMS"/>
<pk mz="489.125000" i="2176544.8" sn="13.88" a="3354.46" fwhm="0.001769" res="276506.7" algo="FTMS"/>
<pk mz="489.140251" i="4512292.5" sn="31.25" a="7756.55" fwhm="0.001811" res="270107.3" algo="FTMS"/>
<pk mz="489.161112" i="1722921.9" sn="10.50" a="2319.51" fwhm="0.002014" res="242928.0" algo="FTMS"/>
<pk mz="489.176753" i="1546029.8" sn="9.19" a="2194.59" fwhm="0.001887" res="259171.2" algo="FTMS"/>
<pk mz="489.189889" i="1860657.1" sn="11.53" a="2281.58" fwhm="0.001525" res="320869.8" algo="FTMS"/>
<pk mz="489.197804" i="2926131.0" sn="19.45" a="4416.17" fwhm="0.001669" res="293107.9" algo="FTMS"/>
<pk mz="489.213154" i="1387063.0" sn="8.00" a="1409.83" fwhm="0.001566" res="312338.1" algo="FTMS"/>
<pk mz="489.220109" i="1360440.9" sn="7.81" a="1301.25" fwhm="0.001308" res="373977.2" algo="FTMS"/>
<pk mz="489.226206" i="1918522.4" sn="11.96" a="2830.66" fwhm="0.001784" res="274220.6" algo="FTMS"/>
<pk mz="489.234146" i="4009020.3" sn="27.50" a="6562.18" fwhm="0.001666" res="293641.6" algo="FTMS"/>
<pk mz="489.270370" i="2668869.5" sn="17.54" a="4387.47" fwhm="0.001884" res="259754.3" algo="FTMS"/>
<pk mz="489.306661" i="1376590.9" sn="7.80" a="1825.61" fwhm="0.002073" res="236065.9" algo="FTMS"/>
<pk mz="490.062745" i="2221582.8" sn="13.99" a="2927.13" fwhm="0.001607" res="304931.3" algo="FTMS"/>
<pk mz="490.071908" i="3385617.3" sn="22.51" a="6403.83" fwhm="0.001910" res="256537.0" algo="FTMS"/>
<pk mz="490.094278" i="6286103.0" sn="43.75" a="10761.89" fwhm="0.001736" res="282256.0" algo="FTMS"/>
<pk mz="490.099108" i="2346264.0" sn="14.90" a="3267.22" fwhm="0.001650" res="296967.8" algo="FTMS"/>
<pk mz="490.106699" i="1354266.0" sn="7.64" a="1684.29" fwhm="0.001653" res="296550.1" algo="FTMS"/>
<pk mz="490.110451" i="2296091.0" sn="14.54" a="3233.81" fwhm="0.001630" res="300695.0" algo="FTMS"/>
<pk mz="490.130586" i="32345888.0" sn="234.59" a="56703.80" fwhm="0.001719" res="285192.5" algo="FTMS"/>
<pk mz="490.135060" i="1715233.3" sn="10.28" a="1895.87" fwhm="0.001456" res="336634.9" algo="FTMS"/>
<pk mz="490.192973" i="2497328.0" sn="16.01" a="3682.14" fwhm="0.001660" res="295332.4" algo="FTMS"/>
<pk mz="490.229416" i="3435321.3" sn="22.88" a="4991.08" fwhm="0.001577" res="310768.6" algo="FTMS"/>
<pk mz="490.273720" i="1611588.4" sn="9.52" a="1979.53" fwhm="0.001525" res="321497.9" algo="FTMS"/>
<pk mz="491.046786" i="4834312.5" sn="33.12" a="7258.49" fwhm="0.001609" res="305221.7" algo="FTMS"/>
<pk mz="491.057933" i="2030859.3" sn="12.59" a="3066.29" fwhm="0.001837" res="267261.5" algo="FTMS"/>
<pk mz="491.067946" i="1301645.8" sn="7.25" a="1652.67" fwhm="0.002071" res="237065.2" algo="FTMS"/>
<pk mz="491.083141" i="5095441.5" sn="35.03" a="7973.61" fwhm="0.001671" res="293882.0" algo="FTMS"/>
<pk mz="491.094487" i="3260948.5" sn="21.60" a="4855.83" fwhm="0.001591" res="308708.1" algo="FTMS"/>
<pk mz="491.119480" i="5026843.0" sn="34.53" a="8021.15" fwhm="0.001660" res="295844.3" algo="FTMS"/>
<pk mz="491.130940" i="1810973.8" sn="10.98" a="2257.71" fwhm="0.001560" res="314882.5" algo="FTMS"/>
<pk mz="491.134089" i="4548638.5" sn="31.03" a="8131.72" fwhm="0.001950" res="251851.4" algo="FTMS"/>
<pk mz="491.155732" i="3572260.0" sn="23.88" a="5455.73" fwhm="0.001697" res="289432.7" algo="FTMS"/>
<pk mz="491.168914" i="1628967.4" sn="9.65" a="2404.34" fwhm="0.001865" res="263385.1" algo="FTMS"/>
<pk mz="491.192294" i="1880109.3" sn="11.49" a="2205.36" fwhm="0.001502" res="327022.0" algo="FTMS"/>
<pk mz="491.205303" i="3680304.5" sn="24.67" a="5645.66" fwhm="0.001682" res="291979.9" algo="FTMS"/>
<pk mz="491.213334" i="1301682.5" sn="7.25" a="2204.83" fwhm="0.002284" res="215066.9" algo="FTMS"/>
<pk mz="491.241837" i="3099705.8" sn="20.42" a="4354.53" fwhm="0.001573" res="312354.9" algo="FTMS"/>
<pk mz="491.249805" i="1420347.8" sn="8.12" a="1449.20" fwhm="0.001287" res="381698.8" algo="FTMS"/>
<pk mz="491.278027" i="1287235.0" sn="7.15" a="1479.96" fwhm="0.001511" res="325232.9" algo="FTMS"/>
<pk mz="492.041984" i="1605380.3" sn="9.47" a="1848.61" fwhm="0.001546" res="318242.9" algo="FTMS"/>
<pk mz="492.050077" i="1325574.4" sn="7.43" a="1426.20" fwhm="0.001776" res="276978.5" algo="FTMS"/>
<pk mz="492.078277" i="3482893.5" sn="23.22" a="5302.77" fwhm="0.001699" res="289548.0" algo="FTMS"/>
<pk mz="492.086528" i="1664783.6" sn="9.91" a="1986.70" fwhm="0.001548" res="317853.8" algo="FTMS"/>
<pk mz="492.089413" i="2351376.3" sn="14.94" a="3506.11" fwhm="0.001804" res="272816.2" algo="FTMS"/>
<pk mz="492.114756" i="2668822.8" sn="17.26" a="3765.37" fwhm="0.001499" res="328401.5" algo="FTMS"/>
<pk mz="492.125999" i="2383641.5" sn="15.17" a="3339.04" fwhm="0.001702" res="289159.2" algo="FTMS"/>
<pk mz="492.137487" i="7503132.5" sn="52.66" a="12533.60" fwhm="0.001741" res="282629.6" algo="FTMS"/>
<pk mz="492.150771" i="1440031.9" sn="8.26" a="1635.33" fwhm="0.001488" res="330714.1" algo="FTMS"/>
<pk mz="492.183462" i="2302248.0" sn="14.58" a="3428.03" fwhm="0.001744" res="282192.2" algo="FTMS"/>
<pk mz="492.208632" i="3313454.5" sn="21.98" a="4665.47" fwhm="0.001589" res="309821.0" algo="FTMS"/>
<pk mz="492.245076" i="1916727.6" sn="11.75" a="2523.29" fwhm="0.001634" res="301249.3" algo="FTMS"/>
<pk mz="493.026208" i="3092477.0" sn="20.36" a="4828.06" fwhm="0.001718" res="286952.0" algo="FTMS"/>
<pk mz="493.036835" i="1311743.8" sn="7.32" a="1478.55" fwhm="0.001494" res="329983.5" algo="FTMS"/>
<pk mz="493.062365" i="5837318.0" sn="40.46" a="9789.19" fwhm="0.001689" res="291913.0" algo="FTMS"/>
<pk mz="493.073528" i="2500617.0" sn="16.03" a="3933.01" fwhm="0.001837" res="268448.1" algo="FTMS"/>
<pk mz="493.093023" i="35897868.0" sn="260.59" a="64697.75" fwhm="0.001736" res="284038.8" algo="FTMS"/>
<pk mz="493.098690" i="6154767.5" sn="42.79" a="10743.44" fwhm="0.001835" res="268671.6" algo="FTMS"/>
<pk mz="493.109966" i="2337042.3" sn="14.83" a="4337.77" fwhm="0.002205" res="223683.3" algo="FTMS"/>
<pk mz="493.135016" i="6827544.5" sn="47.71" a="11937.37" fwhm="0.001791" res="275411.9" algo="FTMS"/>
<pk mz="493.138385" i="1527065.4" sn="8.90" a="2034.82" fwhm="0.001625" res="303416.9" algo="FTMS"/>
<pk mz="493.171581" i="3425825.8" sn="22.80" a="5538.14" fwhm="0.001843" res="267564.0" algo="FTMS"/>
<pk mz="493.184828" i="2514981.0" sn="16.13" a="4229.30" fwhm="0.001905" res="258887.1" algo="FTMS"/>
<pk mz="493.207866" i="2004778.9" sn="12.40" a="2975.15" fwhm="0.001732" res="284767.8" algo="FTMS"/>
<pk mz="493.220948" i="4249134.0" sn="28.83" a="7240.59" fwhm="0.001669" res="295452.1" algo="FTMS"/>
<pk mz="493.257470" i="2731063.5" sn="17.72" a="3997.79" fwhm="0.001694" res="291102.5" algo="FTMS"/>
<pk mz="494.057735" i="2159873.3" sn="13.53" a="3014.32" fwhm="0.001718" res="287602.2" algo="FTMS"/>
<pk mz="494.065422" i="1490691.3" sn="8.63" a="1845.16" fwhm="0.001642" res="300805.8" algo="FTMS"/>
<pk mz="494.068950" i="1423876.1" sn="8.14" a="1898.42" fwhm="0.001732" res="285209.7" algo="FTMS"/>
<pk mz="494.094242" i="3327242.5" sn="22.08" a="4840.60" fwhm="0.001882" res="262583.4" algo="FTMS"/>
<pk mz="494.096438" i="4630283.0" sn="31.62" a="7414.65" fwhm="0.001717" res="287707.4" algo="FTMS"/>
<pk mz="494.102033" i="2453772.5" sn="15.68" a="3748.57" fwhm="0.001764" res="280129.7" algo="FTMS"/>
<pk mz="494.105523" i="2663693.3" sn="17.22" a="3889.64" fwhm="0.001620" res="305066.2" algo="FTMS"/>
<pk mz="494.130541" i="2810131.8" sn="18.29" a="4327.91" fwhm="0.001784" res="276980.1" algo="FTMS"/>
<pk mz="494.138408" i="1981717.6" sn="12.23" a="2843.01" fwhm="0.001745" res="283196.8" algo="FTMS"/>
<pk mz="494.141362" i="1339926.4" sn="7.53" a="1618.75" fwhm="0.001636" res="301970.3" algo="FTMS"/>
<pk mz="494.166496" i="1335580.8" sn="7.49" a="1096.25" fwhm="0.001264" res="390820.1" algo="FTMS"/>
<pk mz="494.188052" i="1455394.1" sn="8.37" a="1619.35" fwhm="0.001514" res="326333.4" algo="FTMS"/>
<pk mz="494.224330" i="2032427.3" sn="12.60" a="2212.81" fwhm="0.001390" res="355606.0" algo="FTMS"/>
<pk mz="494.247406" i="1942833.1" sn="11.94" a="2821.81" fwhm="0.001650" res="299631.6" algo="FTMS"/>
<pk mz="495.020635" i="1354995.9" sn="7.64" a="1278.16" fwhm="0.001324" res="373751.9" algo="FTMS"/>
<pk mz="495.041687" i="4090873.3" sn="27.67" a="6115.88" fwhm="0.001633" res="303076.6" algo="FTMS"/>
<pk mz="495.072383" i="4610049.0" sn="31.47" a="7245.92" fwhm="0.001691" res="292729.2" algo="FTMS"/>
<pk mz="495.077965" i="6597634.5" sn="46.03" a="10910.84" fwhm="0.001748" res="283176.1" algo="FTMS"/>
<pk mz="495.088984" i="1948677.0" sn="11.98" a="3181.44" fwhm="0.001851" res="267477.7" algo="FTMS"/>
<pk mz="495.108871" i="2098698.0" sn="13.08" a="2771.24" fwhm="0.001598" res="309923.8" algo="FTMS"/>
<pk mz="495.114397" i="7236619.5" sn="50.71" a="12534.39" fwhm="0.001801" res="274966.7" algo="FTMS"/>
<pk mz="495.117706" i="2180108.3" sn="13.68" a="2981.44" fwhm="0.001589" res="311571.3" algo="FTMS"/>
<pk mz="495.125868" i="2273294.3" sn="14.36" a="3380.39" fwhm="0.001669" res="296703.7" algo="FTMS"/>
<pk mz="495.142816" i="5528594.5" sn="38.20" a="9153.83" fwhm="0.001757" res="281754.2" algo="FTMS"/>
<pk mz="495.150857" i="5727252.5" sn="39.65" a="9685.69" fwhm="0.001826" res="271112.0" algo="FTMS"/>
<pk mz="495.154056" i="9338901.0" sn="66.10" a="16625.22" fwhm="0.001854" res="267066.2" algo="FTMS"/>
<pk mz="495.173356" i="1321498.3" sn="7.39" a="1410.83" fwhm="0.001467" res="337527.1" algo="FTMS"/>
<pk mz="495.183229" i="15062045.0" sn="108.01" a="26670.61" fwhm="0.001776" res="278769.6" algo="FTMS"/>
<pk mz="495.187258" i="3674653.8" sn="24.62" a="6106.73" fwhm="0.001798" res="275447.2" algo="FTMS"/>
<pk mz="495.200335" i="3143201.0" sn="20.73" a="4722.20" fwhm="0.001564" res="316613.9" algo="FTMS"/>
<pk mz="495.218259" i="1906213.6" sn="11.67" a="2606.71" fwhm="0.001697" res="291855.2" algo="FTMS"/>
<pk mz="495.223630" i="2945575.0" sn="19.28" a="4004.99" fwhm="0.001581" res="313217.5" algo="FTMS"/>
<pk mz="495.236733" i="3481130.3" sn="23.20" a="5498.48" fwhm="0.001676" res="295407.6" algo="FTMS"/>
<pk mz="495.260081" i="2401840.0" sn="15.30" a="3157.55" fwhm="0.001572" res="314968.9" algo="FTMS"/>
<pk mz="495.273038" i="1397299.4" sn="7.94" a="1639.22" fwhm="0.001668" res="296848.0" algo="FTMS"/>
<pk mz="495.296282" i="1482041.1" sn="8.57" a="1584.04" fwhm="0.001472" res="336384.2" algo="FTMS"/>
<pk mz="496.073357" i="2718972.5" sn="17.62" a="4301.20" fwhm="0.001777" res="279113.9" algo="FTMS"/>
<pk mz="496.081522" i="2094846.6" sn="13.05" a="2406.72" fwhm="0.001429" res="347160.0" algo="FTMS"/>
<pk mz="496.084504" i="1818367.4" sn="11.03" a="2769.67" fwhm="0.001913" res="259294.6" algo="FTMS"/>
<pk mz="496.109968" i="2332933.8" sn="14.79" a="3343.76" fwhm="0.001825" res="271846.5" algo="FTMS"/>
<pk mz="496.117864" i="2208519.8" sn="13.88" a="2679.98" fwhm="0.001482" res="334817.0" algo="FTMS"/>
<pk mz="496.121005" i="11449609.0" sn="81.55" a="20586.98" fwhm="0.001807" res="274493.8" algo="FTMS"/>
<pk mz="496.146040" i="3177230.8" sn="20.98" a="5037.95" fwhm="0.001780" res="278671.8" algo="FTMS"/>
<pk mz="496.154057" i="1755408.9" sn="10.57" a="2258.41" fwhm="0.001657" res="299345.5" algo="FTMS"/>
<pk mz="496.157386" i="2269201.8" sn="14.33" a="4575.67" fwhm="0.002906" res="170724.6" algo="FTMS"/>
<pk mz="496.182305" i="1350935.9" sn="7.60" a="1480.53" fwhm="0.001516" res="327213.2" algo="FTMS"/>
<pk mz="496.186538" i="2870553.0" sn="18.73" a="3949.85" fwhm="0.001635" res="303438.1" algo="FTMS"/>
<pk mz="496.195456" i="2076955.3" sn="12.92" a="3138.66" fwhm="0.001715" res="289321.2" algo="FTMS"/>
<pk mz="497.036004" i="2285550.3" sn="14.45" a="3249.90" fwhm="0.001654" res="300590.6" algo="FTMS"/>
<pk mz="497.057375" i="5388787.5" sn="37.17" a="9214.32" fwhm="0.001792" res="277349.9" algo="FTMS"/>
<pk mz="497.072592" i="1700599.5" sn="10.16" a="2422.87" fwhm="0.001772" res="280570.6" algo="FTMS"/>
<pk mz="497.087896" i="55231996.0" sn="402.16" a="97266.13" fwhm="0.001714" res="289949.2" algo="FTMS"/>
<pk mz="497.093584" i="6618620.5" sn="46.18" a="11257.60" fwhm="0.001805" res="275403.9" algo="FTMS"/>
<pk mz="497.112214" i="2542081.5" sn="16.32" a="3026.27" fwhm="0.001394" res="356554.2" algo="FTMS"/>
<pk mz="497.130016" i="5613062.0" sn="38.81" a="9829.88" fwhm="0.001880" res="264363.6" algo="FTMS"/>
<pk mz="497.133219" i="1321478.8" sn="7.39" a="1533.56" fwhm="0.001692" res="293847.1" algo="FTMS"/>
<pk mz="497.141208" i="2671368.8" sn="17.27" a="4280.60" fwhm="0.002083" res="238647.8" algo="FTMS"/>
<pk mz="497.152550" i="2422539.5" sn="15.45" a="3713.08" fwhm="0.001835" res="270909.4" algo="FTMS"/>
<pk mz="497.158413" i="9089549.0" sn="64.27" a="17202.97" fwhm="0.001884" res="263940.8" algo="FTMS"/>
<pk mz="497.166325" i="4492815.0" sn="30.61" a="7611.26" fwhm="0.001830" res="271635.9" algo="FTMS"/>
<pk mz="497.197112" i="1621526.8" sn="9.58" a="2058.99" fwhm="0.001525" res="326064.8" algo="FTMS"/>
<pk mz="497.202948" i="3325464.3" sn="22.06" a="5487.30" fwhm="0.001872" res="265656.8" algo="FTMS"/>
<pk mz="497.215803" i="1536283.4" sn="8.96" a="2152.95" fwhm="0.001950" res="254948.8" algo="FTMS"/>
<pk mz="497.239306" i="4247585.5" sn="28.81" a="7613.98" fwhm="0.001927" res="258051.7" algo="FTMS"/>
<pk mz="497.252230" i="1859108.5" sn="11.32" a="2193.44" fwhm="0.001462" res="340141.2" algo="FTMS"/>
<pk mz="497.275541" i="4884010.5" sn="33.47" a="8513.12" fwhm="0.001881" res="264366.7" algo="FTMS"/>
<pk mz="497.311856" i="1745203.5" sn="10.49" a="2505.20" fwhm="0.001885" res="263837.0" algo="FTMS"/>
<pk mz="498.031484" i="1428839.9" sn="8.17" a="2039.60" fwhm="0.002052" res="242761.9" algo="FTMS"/>
<pk mz="498.060620" i="2013935.1" sn="12.46" a="3206.87" fwhm="0.001789" res="278388.3" algo="FTMS"/>
<pk mz="498.067595" i="1627888.9" sn="9.63" a="2125.96" fwhm="0.001757" res="283500.3" algo="FTMS"/>
<pk mz="498.091351" i="6246135.0" sn="43.45" a="12408.21" fwhm="0.001945" res="256136.2" algo="FTMS"/>
<pk mz="498.097184" i="2342136.3" sn="14.86" a="3149.64" fwhm="0.001624" res="306652.7" algo="FTMS"/>
<pk mz="498.100672" i="1455865.3" sn="8.37" a="1570.80" fwhm="0.001700" res="292950.9" algo="FTMS"/>
<pk mz="498.104254" i="1547002.1" sn="9.04" a="2033.80" fwhm="0.001627" res="306057.6" algo="FTMS"/>
<pk mz="498.115401" i="1755900.9" sn="10.57" a="2439.08" fwhm="0.001662" res="299642.4" algo="FTMS"/>
<pk mz="498.125205" i="1703679.4" sn="10.18" a="2059.29" fwhm="0.001411" res="353118.4" algo="FTMS"/>
<pk mz="498.133539" i="2261249.5" sn="14.27" a="3127.60" fwhm="0.001603" res="310775.3" algo="FTMS"/>
<pk mz="498.145001" i="1367556.4" sn="7.72" a="1967.72" fwhm="0.002026" res="245816.4" algo="FTMS"/>
<pk mz="498.155867" i="1663751.0" sn="9.89" a="2212.68" fwhm="0.001724" res="288880.7" algo="FTMS"/>
<pk mz="498.161737" i="3714312.5" sn="24.91" a="5760.16" fwhm="0.001653" res="301428.3" algo="FTMS"/>
<pk mz="498.174595" i="1642507.8" sn="9.74" a="2457.34" fwhm="0.001788" res="278657.6" algo="FTMS"/>
<pk mz="498.211134" i="1388820.9" sn="7.88" a="1534.80" fwhm="0.001437" res="346735.4" algo="FTMS"/>
<pk mz="498.242195" i="1431580.6" sn="8.19" a="1848.40" fwhm="0.001782" res="279527.9" algo="FTMS"/>
<pk mz="498.279085" i="1569829.9" sn="9.20" a="1935.79" fwhm="0.001556" res="320277.7" algo="FTMS"/>
<pk mz="498.930081" i="3173833.0" sn="20.95" a="5105.51" fwhm="0.001853" res="269316.2" algo="FTMS"/>
<pk mz="499.015521" i="2093022.3" sn="13.03" a="3151.83" fwhm="0.001736" res="287497.2" algo="FTMS"/>
<pk mz="499.036673" i="1799651.5" sn="10.88" a="2270.80" fwhm="0.001521" res="328094.3" algo="FTMS"/>
<pk mz="499.051775" i="2957799.3" sn="19.37" a="4046.77" fwhm="0.001588" res="314209.5" algo="FTMS"/>
<pk mz="499.062928" i="1555178.1" sn="9.09" a="2187.59" fwhm="0.001801" res="277150.5" algo="FTMS"/>
<pk mz="499.073015" i="4657132.5" sn="31.81" a="7897.55" fwhm="0.001814" res="275126.1" algo="FTMS"/>
[truncated: 146,440 more chars]
