# Supplementary material for: Drought re-routes soil microbial carbon metabolism towards emission of volatile metabolites in an artificial tropical rainforest
Source: Nat Microbiol. 2023 Jul 31;8(8):1480–94. doi: 10.1038/s41564-023-01432-9 (PMC10390333; doi:10.1038/s41564-023-01432-9)
Supplement: Supplementary file 3 — Folder containing all raw XML data for FTICR. [file 41564_2023_1432_MOESM3_ESM.zip › FTICR-XML-Honeker/P24-11-e.xml]

<?xml version="1.0" encoding="utf-8"?>
<root>
<fileinfo appname="Bruker Compass DataAnalysis" appversion="5.0.203" app_platform="64-bit" date="2021-02-04T10:51:50" type="DataAnalysis Results" typeversion="1.1" subtype="MS Spectrum" />
<generalinfo organisation="" user="" hostname="WE35157" os="Windows 8" architecture="64-bit"/>
<analysis name="C:\Users\toyo995\OneDrive - PNNL\Desktop\Data Malak Feb\Tfaily_50971_P24-11-e_02Feb21_Alder_Inf_144SA_IATp05_1_01_58834.d\analysis.baf">
<info><DateTime>2021-02-02T14:38:19-08:00</DateTime><method>FY21_Q1_144SA_p05_neg_58834</method><sample></sample><comment></comment><operator></operator><instrument>solariX</instrument><instrument_serial_number>000000.00000</instrument_serial_number><manufacturer>Bruker</manufacturer></info>
<DataAnalysis version="DataAnalysis 5.0.203" DataAnalysisResults="">
<DataAnalysis_processing_parameters><find_compounds_chromatogram detect_version="2" detect_areamode="1" detect_areathresholdabs="0.00000000" detect_areathresholdrel="10.00000000" detect_intensitymode="1" detect_intensitythresholdabs="0.00000000" detect_intensitythresholdrel="10.00000000" detect_sensitivity="0.20000000" add_uv_or_ms_spectra="0" spectrum_load_mode="2" background_subtraction_mode="0" MS_peaksensmode2="1" MS_pc12="0.40000000" MS_pc22="4.00000000" MS_peaksens12="99.00000000" MS_peaksens22="99.00000000" MS_areamode2="2" MS_areathresholdabs2="1000.00000000" MS_areathresholdrel2="10.00000000" MS_intensitymode2="0" MS_intensitythresholdabs2="1000.00000000" MS_intensitythresholdrel2="10.00000000" MS_basesmoothmode2="1" MS_basesmoothpts2="8" MS_basesmoothmin2="12.00000000" MS_basesmoothforce2="0.10000000" MS_startendslope2="10.00000000" MS_valleyfilterused2="1" MS_valleyfilter2="10.00000000" MS_noisecorr2="0" UV_peaksensmode2="1" UV_pc12="0.40000000" UV_pc22="4.00000000" UV_peaksens12="99.90000000" UV_peaksens22="100.00000000" UV_areamode2="0" UV_areathresholdabs2="5.00000000" UV_areathresholdrel2="1.00000000" UV_intensitymode2="1" UV_intensitythresholdabs2="1.00000000" UV_intensitythresholdrel2="0.01000000" UV_basesmoothmode2="1" UV_basesmoothpts2="8" UV_basesmoothmin2="12.00000000" UV_basesmoothforce2="1.00000000" UV_startendslope2="10.00000000" UV_valleyfilterused2="1" UV_valleyfilter2="10.00000000" UV_noisecorr2="0" detect_delcmpdsinrng="1" />
<find_compounds_mobilogram detect_areamode="1" detect_areathresholdabs="1000.00000000" detect_areathresholdrel="5.00000000" detect_intensitymode="0" detect_intensitythresholdabs="100.00000000" detect_intensitythresholdrel="5.00000000" detect_sensitivity="99.00000000" detect_resolution="250.00000000" spectrum_load_mode="2" detect_delcmpdsinrng="1" />
<auto_ms_n use_retention_time_window="1" retention_time_window="0.75000000" rt_unit="min" minimum_intensity_positive="10000.00000000" minimum_intensity_negative="1000.00000000" apply_max_number_compounds="1" max_number_compounds="300" spectrum_load_mode="2" background_type="0" create_auto_ms_n_traces="0" create_detailed_traces="0" merge_positive_negative_compounds="0" detect_delcmpdsinrng="1" detect_keep_cmpds_detectedneutralloss="0" add_uv_spectra="0" advanced_precursor_determination="0" determine_alternate_precursor="0" />
<dissect_params dissect_addsmoothing="0" dissect_allow_wider_peaks="0" dissect_resolving_power="1.00000000" dissect_set_expected_width="0" dissect_expected_width="3" dissect_deletepeaksinrange="1" dissect_fullrange="1" dissect_cutoff="0.05000000" dissect_sensitivity="10.00000000" dissect_maxoverlap="5" dissect_smoothwidth="1" spectrum_load_mode="0" add_uv_spectra="1" />
<find_all_compounds min_time_points="10" min_correlation="0.70000000" background_type="0" load_spec_type="3" additional_smoothing="0" proteomics="0" chrom_sn_threshold="5.00000000" chrom_smoothingwidth="1" detect_delcmpdsinrng="1" add_MSMS_spectra="1" adducts_positive_mode="" adducts_negative_mode="" />
<ms_peak_finder ms_peak_finder_type="FTMS" ms_manually_use_peak_finder="1" ms_peak_finder_filter_exclusion_masses="0" ><ms_peak_finder_apex minimum_intensity="100.00000000" peak_width="0.00200000" peak_width_msms="0.00200000" relative_threshold_base_peak="0.05000000" signal_to_noise="1.00000000" />
<ms_peak_finder_centroid peak_width="0.00200000" peak_width_msms="0.00200000" signal_to_noise="1.00000000" relative_threshold_base_peak="0.05000000" minimum_intensity="100.00000000" centroid_percentage="80.00000000" />
<ms_peak_finder_snap minimum_intensity="0.00000000" relative_threshold_base_peak="0.01000000" signal_to_noise="2.00000000" maximum_charge="20" quality_factor_threshold="0.90000000" number_of_patterns="500000" building_block_1="C 4.9384 N 1.3577 O 1.4773 S 0.0417 H 7.7583" building_block_2="" use_snap_2="1" add_detailed_results="0" />
<ms_peak_finder_snap minimum_intensity="100.00000000" peak_width="1.00000000" use_datapoints="1" sum_width="1" relative_threshold_base_peak="0.05000000" signal_to_noise="1.00000000" baseline_type="1" baseline_flatness="1.00000000" same_sumwidth_as_acquisition="0" use_resolution="0" res="10000" instrument_sum_width="5" use_sum_of_intensities="0" />
<ms_peak_finder_ftms signal_to_noise="7.00000000" relative_threshold_base_peak="0.01000000" minimum_intensity="100.00000000" centroid_percentage="80.00000000" use_centroid="0" />
<ms_peak_finder_line_spectra apply_line_spectra_threshold="0" line_spectra_threshold="10.00000000" />
</ms_peak_finder>
<deconvolution clear_prev_results="1" create_neutral_spectrum="0" incl_shifted_spectra="0" ret_residuals="0" incl_comp_details="0" show_comp_details="0" substance_class="1" extend_evelope="0" extend_before="1.00000000" extend_after="1.00000000" auto_apply="1" ><deconvolution_detailed_full perf_deconv="1" rel_isotop_deconv="0" resolve_isotop="1" exclude_reporter_ions="0" reporter_ions="0" abund_cutoff="2.50000000" envelope_cutoff="75.00000000" high_mass="4000.00000000" low_mass="250.00000000" mw_agreement="0.00000000" maximum_charge="4" max_charge_isotop="0" min_charge="4" min_peaks="3" precursor_deconv="0" max_components="10" adduct_ion_name_neg="-H" adduct_ion_mass_neg="-1.00782504" adduct_ion_name_pos="+H" adduct_ion_mass_pos="1.00727600" apply_min_max_mass_boundaries="0" />
<deconvolution_detailed_max_res perf_deconv="1" rel_isotop_deconv="0" resolve_isotop="1" exclude_reporter_ions="0" reporter_ions="0" abund_cutoff="2.00000000" envelope_cutoff="75.00000000" high_mass="4000.00000000" low_mass="250.00000000" mw_agreement="5.00000000" maximum_charge="3" max_charge_isotop="0" min_charge="3" min_peaks="3" precursor_deconv="0" max_components="10" adduct_ion_name_neg="-H" adduct_ion_mass_neg="-1.00782504" adduct_ion_name_pos="+H" adduct_ion_mass_pos="1.00727600" apply_min_max_mass_boundaries="0" />
<deconvolution_detailed_ms_n perf_deconv="1" rel_isotop_deconv="0" resolve_isotop="1" exclude_reporter_ions="0" reporter_ions="0" abund_cutoff="1.00000000" envelope_cutoff="75.00000000" high_mass="3000.00000000" low_mass="100.00000000" mw_agreement="5.00000000" maximum_charge="3" max_charge_isotop="0" min_charge="3" min_peaks="3" precursor_deconv="0" max_components="10" adduct_ion_name_neg="-H" adduct_ion_mass_neg="-1.00782504" adduct_ion_name_pos="+H" adduct_ion_mass_pos="1.00727600" apply_min_max_mass_boundaries="0" />
<deconvolution_detailed_protein perf_deconv="1" rel_isotop_deconv="1" resolve_isotop="1" exclude_reporter_ions="0" reporter_ions="0" abund_cutoff="2.50000000" envelope_cutoff="75.00000000" high_mass="100000.00000000" low_mass="1000.00000000" mw_agreement="0.00000000" maximum_charge="75" max_charge_isotop="0" min_charge="75" min_peaks="3" precursor_deconv="0" max_components="20" adduct_ion_name_neg="-H" adduct_ion_mass_neg="-1.00782504" adduct_ion_name_pos="+H" adduct_ion_mass_pos="1.00727600" apply_min_max_mass_boundaries="1" />
<max_entropy_deconvolution adduct_ion_name_pos="+H" adduct_ion_mass_pos="1.00727600" adduct_ion_name_neg="-H" adduct_ion_mass_neg="-1.00782504" low_mass="1000.00000000" high_mass="100000.00000000" spacint_out="0.00000000" resolving_power="1000.00000000" peak_width="0.00200000" width="0" maxentx="0" res="0" />
</deconvolution><mascot_export globalchargelimit_apply="1" globalchargelimit="1+, 2+ and 3+" prefer_fullscan_deconvolution_results="1" deconvolution_export_type="1" msmssignals="100" threshold="100.00000000" mssignals_deconv="2" mssignals_non_deconv="0" normalize_msms="0" single_charged="0" />
<process_parameters_chrom baseline_flatness="0.80000000"	baseline_addchild="1"	baseline_disableoriginal="1" baseline_usesamecolor="1" smoothing_algorithm="1" smoothing_width="0.20000000" smoothing_cycles="1" smoothing_addchild="1" smoothing_disableoriginal="1"	smoothing_usesamecolor="1" />
<process_parameters_mobil baseline_flatness="0.80000000"	baseline_addchild="1"	baseline_disableoriginal="1" baseline_usesamecolor="1" smoothing_algorithm="1" smoothing_width="0.10000000" smoothing_cycles="1" smoothing_addchild="1" smoothing_disableoriginal="1"	smoothing_usesamecolor="1" />
<process_parameters_ms baseline_flatness="0.80000000"	baseline_addchild="1"	baseline_disableoriginal="1" baseline_usesamecolor="1" smoothing_algorithm="1" smoothing_width="0.20000000" smoothing_cycles="1" smoothing_addchild="1" smoothing_disableoriginal="1"	smoothing_usesamecolor="1" />
<display_params mass_precision="-1" time_precision="2" structure_size="30" chrom_peak_label="Index" />
<calibration_params calibration_range="0.00500000" calibration_listname="neg_pip_McKeeFA_DSmith_verified" calibration_listgroupname="ESI" calibration_fit_mode="0" calibration_intensitythreshold="1000000.00000000" />
<calibration_lockmass_params calibration_range="0.50000000" calibration_listname="" calibration_listgroupname="" calibration_intensitythreshold="0.00000000" calibration_lockmassmode="0" />
<mobility_calibration_params calibration_range="0.10000000" calibration_listname="&lt;not set&gt;" calibration_listgroupname="ESI" calibration_intensitythreshold="0.00000000" />
<library_search_params del_prev_res="1" ><library_search_basic_params accept_score="50" allowmasses_above="0" allowmasses_below="0" desired_score="900" increasedepth="0" maxnr_spectra="10" cross_match="0" sort_by="1" include_precursor_spectra="1" exclude_precursor_signals="0" skip_low_frgamnet_spectra="1" min_effective_score="500" minmatch_score="250" min_score="400" />
<library_search_advanced_params add_int_range="5.00000000" extended="1" locnorm="0" root="0" hwfstp="50" hwscdp="7" intrangefac="1.89999998" locnormeqfac="1.00000000" locnormfac="2.00000000" locnormwin="25" masdisint="20" minsrcint="100" minspepresrc="15" threshfstp="40" maskadducts="0" maskprecursor="0" />
<library_search_libraries_params add_unid="0" parallel="0" libraries="" librariey_unidentified="" />
<library_search_match_params chrgdeconv="0" collenerg="0" fragampl="1" instrtp="2" ionmeth="3" isolwidth="0" msmsstg="2" ms_vs_msms="4" pkwidth="0" polarity="4" psd="0" lastprecion="0" precions="0" prodion="0" rgtgaspress="0" rgtion="0" refl="0" collgas="0" collgaspress="0" trapdrv="1" />
<library_search_add_params add_confirm_mode="0" />
<library_search_rt_params accepted_deviation="1.00000000" apply_rt_match="0" match_columnname="1" max_deviation="5.00000000" />
</library_search_params><masslist_layout layout_columntypes="2 12 3 6 " layout_columnwidth="66 20 57 57 " />
<cmpdlist_layout layout_columntypes="14 20 31 1 40 26 " layout_columnwidth="20 53 134 65 46 50 " />
<molecular_formula_layout layout_columntypes="24 1 2 40 3 5 6 18 7 9 8 " layout_columnwidth="-1 -1 -1 -1 -1 -1 -1 -1 -1 -1 -1 " />
<general_unknown_layout layout_columntypes="6 0 5 3 4 2 12 14 10 11 " layout_columnwidth="-1 -1 -1 -1 -1 -1 -1 -1 -1 -1 " />
<target_screening_layout layout_columntypes="15 14 6 5 43 11 1 2 17 7 8 9 10 4 3 39 40 41 42 16 18 19 25 20 21 22 23 24 31 26 27 28 29 30 37 32 33 34 35 36 " layout_columnwidth="-1 -1 -1 -1 -1 -1 -1 -1 -1 -1 -1 -1 -1 -1 -1 -1 -1 -1 -1 -1 -1 -1 -1 -1 -1 -1 -1 -1 -1 -1 -1 -1 -1 -1 -1 -1 -1 -1 -1 -1 " />
<exclusion_masses></exclusion_masses>
<xml_export_parameters export_detailed_information="0" export_peptide_database_query_information="1" export_full_peptide_database_query_information="1" protein_analysis_export_mgf="1" protein_analysis_export_xml="1" />
<smf1D_params max_nr_formulae="50" z="1" rdb_min="0.00000000" rdb_max="80.00000000" tolerance_ppm="5.00000000" tolerance_abs="1.00000000" tolerance_ppm_MSn="5.00000000" tolerance_abs_MSn="2.00000000" use_rel_tolerance="0" use_rel_tolerance_MSn="0" lower_bound_formula="" upper_bound_formula="" electron_configuration="2" electron_configuration_MSn="0" sigma_limit="0.02000000" sigma_limit_MSn="0.05000000" HC_Ratio_min="0.00000000" HC_Ratio_max="3.00000000" filtering="1" patternsearch="0" filter_by_elementratio="1" estimate_carbon_count="1" relative_threshold_base_peak="1.00000000" delete_previous_results="1" filter_criteriy="0" adducts_positive_mode="M+H  M+NH4  M+Na  M+K " adducts_negative_mode="M-H  M+Na-H2  M+K-H2  M+Cl " collect_adducts="0" />
<smf3D_params tolerance_neutralloss="5.00000000" intensitythresholdabs2="0.00000000" intensity_threshold_abs_msms="0.00000000" auto_filter="0" nr_explained_peaks="5" highlight_unexplained_peaks="0" />
<uv_parameters rt_offset="0.00000000" />
<target_screening delta_rt="1.50000000" threshold_sigma="0.05000000" detection_tolerance="0.00500000" identification_tolerance="10.00000000" detection_tolerance_ppm="5.00000000" identification_tolerance_ppm="5.00000000" use_tolerance_ppm="0" compound_database="C:\BDALSystemData\BuildingBlocks\TargetScreeningDataBase.csv" use_sampleinfo_xml="0" rt_range_start="0.00000000" rt_range_end="0.00000000" additional_smoothing="0" create_chromatogram_time_slices="1" rt_window_halfwidth="45.00000000" enable_BPC="1" evaluate_qualifier_ions="1" qualifier_ion_intensity_threshold="0.00000000" group_id=": " lc_method_id=":" ms_method_id=":" matrix_id=":" useDB="0" sortanalytes="4" />
<automatic_calibration use_calibration_segment="0" automatic_calibration="0.00000000/0.00000000" automatic_calibration_use_spectrum_type="0" automatic_calibration_retain_data="0" automatic_calibration_perform_lockmass="0" />
<target_screening_scoring threshold1_qualityfactor="0.02000000" threshold2_qualityfactor="0.05000000" threshold1_massaccuracy="3.00000000" threshold2_massaccuracy="10.00000000" threshold1_retentiontime="20.00000000" threshold2_retentiontime="40.00000000" use_tolerance_ppm="0" />
</DataAnalysis_processing_parameters>
<ms_spectrum info="-MS" msmsinfo="All MS" polarity="-" scanmode="fullscan" seq_nr_start="1"  rt="4.72705000" rt_unit="min">
<ms_peaks><pk mz="155.584277" i="1431002.3" sn="13.67" a="182.37" fwhm="0.000152" res="1023963.8" algo="FTMS"/>
<pk mz="155.585751" i="1155548.1" sn="10.56" a="135.41" fwhm="0.000154" res="1009460.2" algo="FTMS"/>
<pk mz="156.821028" i="1356904.0" sn="12.84" a="189.17" fwhm="0.000165" res="949657.8" algo="FTMS"/>
<pk mz="158.877042" i="955602.1" sn="8.30" a="236.55" fwhm="0.000353" res="450112.9" algo="FTMS"/>
<pk mz="159.826730" i="841916.8" sn="7.01" a="93.13" fwhm="0.000178" res="896757.1" algo="FTMS"/>
<pk mz="160.098458" i="882143.3" sn="7.47" a="83.94" fwhm="0.000149" res="1076811.7" algo="FTMS"/>
<pk mz="161.078038" i="887904.6" sn="7.54" a="125.73" fwhm="0.000190" res="846084.4" algo="FTMS"/>
<pk mz="161.081899" i="1480398.4" sn="14.24" a="197.69" fwhm="0.000160" res="1004975.5" algo="FTMS"/>
<pk mz="161.501522" i="860107.4" sn="7.22" a="89.46" fwhm="0.000158" res="1019745.9" algo="FTMS"/>
<pk mz="162.592111" i="1145596.8" sn="10.45" a="165.55" fwhm="0.000195" res="833100.6" algo="FTMS"/>
<pk mz="163.040034" i="2234343.5" sn="22.76" a="304.51" fwhm="0.000155" res="1053387.7" algo="FTMS"/>
<pk mz="164.071662" i="1479174.4" sn="14.22" a="222.01" fwhm="0.000179" res="914414.6" algo="FTMS"/>
<pk mz="165.019320" i="1490161.5" sn="14.35" a="177.27" fwhm="0.000151" res="1093783.6" algo="FTMS"/>
<pk mz="165.055702" i="881320.9" sn="7.46" a="87.01" fwhm="0.000148" res="1114390.5" algo="FTMS"/>
<pk mz="166.810501" i="1112175.4" sn="10.07" a="180.31" fwhm="0.000214" res="779451.8" algo="FTMS"/>
<pk mz="166.922821" i="877352.1" sn="7.42" a="114.83" fwhm="0.000191" res="875003.1" algo="FTMS"/>
<pk mz="167.034973" i="1851305.1" sn="18.43" a="239.02" fwhm="0.000148" res="1130797.8" algo="FTMS"/>
<pk mz="167.334367" i="841084.6" sn="7.01" a="115.58" fwhm="0.000210" res="795337.5" algo="FTMS"/>
<pk mz="167.458392" i="890514.4" sn="7.57" a="112.94" fwhm="0.000178" res="940911.4" algo="FTMS"/>
<pk mz="168.029908" i="2447641.8" sn="25.18" a="315.49" fwhm="0.000143" res="1173100.7" algo="FTMS"/>
<pk mz="168.030227" i="8752890.0" sn="96.48" a="1459.39" fwhm="0.000169" res="994126.2" algo="FTMS"/>
<pk mz="168.031743" i="860197.8" sn="7.22" a="145.77" fwhm="0.000252" res="667664.1" algo="FTMS"/>
<pk mz="168.073378" i="943522.9" sn="8.17" a="101.77" fwhm="0.000155" res="1084726.5" algo="FTMS"/>
<pk mz="168.208703" i="901246.4" sn="7.69" a="135.05" fwhm="0.000202" res="833966.3" algo="FTMS"/>
<pk mz="169.241305" i="881107.4" sn="7.46" a="113.31" fwhm="0.000217" res="780369.5" algo="FTMS"/>
<pk mz="169.443200" i="875004.7" sn="7.39" a="119.02" fwhm="0.000223" res="758617.4" algo="FTMS"/>
<pk mz="169.599996" i="1265036.5" sn="11.80" a="193.36" fwhm="0.000182" res="931686.7" algo="FTMS"/>
<pk mz="169.601674" i="845780.6" sn="7.06" a="110.77" fwhm="0.000171" res="990670.5" algo="FTMS"/>
<pk mz="169.890937" i="948156.1" sn="8.22" a="176.98" fwhm="0.000240" res="707507.6" algo="FTMS"/>
<pk mz="170.047288" i="868653.1" sn="7.32" a="131.96" fwhm="0.000227" res="748821.6" algo="FTMS"/>
<pk mz="170.167962" i="855764.4" sn="7.17" a="75.11" fwhm="0.000152" res="1122185.6" algo="FTMS"/>
<pk mz="170.802891" i="842395.3" sn="7.02" a="102.27" fwhm="0.000178" res="959209.6" algo="FTMS"/>
<pk mz="171.065961" i="1055995.3" sn="9.44" a="132.43" fwhm="0.000161" res="1063975.1" algo="FTMS"/>
<pk mz="171.066266" i="1523283.3" sn="14.72" a="179.73" fwhm="0.000142" res="1207333.5" algo="FTMS"/>
<pk mz="171.165917" i="955635.3" sn="8.30" a="129.06" fwhm="0.000183" res="937520.4" algo="FTMS"/>
<pk mz="171.166809" i="896323.4" sn="7.63" a="125.78" fwhm="0.000191" res="894358.8" algo="FTMS"/>
<pk mz="171.270998" i="915763.9" sn="7.85" a="128.71" fwhm="0.000210" res="816426.9" algo="FTMS"/>
<pk mz="171.334455" i="965373.2" sn="8.41" a="179.44" fwhm="0.000241" res="711247.0" algo="FTMS"/>
<pk mz="172.021958" i="918024.1" sn="7.87" a="121.61" fwhm="0.000207" res="831797.6" algo="FTMS"/>
<pk mz="172.097906" i="3210863.8" sn="33.80" a="531.95" fwhm="0.000178" res="966003.3" algo="FTMS"/>
<pk mz="172.154349" i="850749.4" sn="7.11" a="99.79" fwhm="0.000184" res="936324.5" algo="FTMS"/>
<pk mz="172.168752" i="950430.9" sn="8.24" a="123.20" fwhm="0.000181" res="949639.0" algo="FTMS"/>
<pk mz="172.191521" i="881913.2" sn="7.47" a="95.57" fwhm="0.000171" res="1005287.9" algo="FTMS"/>
<pk mz="172.208783" i="850634.9" sn="7.11" a="98.16" fwhm="0.000192" res="896732.8" algo="FTMS"/>
<pk mz="172.802034" i="842671.8" sn="7.02" a="98.57" fwhm="0.000191" res="906702.9" algo="FTMS"/>
<pk mz="172.979392" i="850672.8" sn="7.11" a="115.93" fwhm="0.000197" res="877862.0" algo="FTMS"/>
<pk mz="173.045541" i="1159640.8" sn="10.61" a="136.58" fwhm="0.000147" res="1179711.9" algo="FTMS"/>
<pk mz="173.081907" i="1578125.1" sn="15.34" a="260.25" fwhm="0.000191" res="905376.0" algo="FTMS"/>
<pk mz="173.328716" i="914580.1" sn="7.83" a="137.61" fwhm="0.000218" res="793984.0" algo="FTMS"/>
<pk mz="173.666669" i="853112.6" sn="7.14" a="95.99" fwhm="0.000180" res="967460.3" algo="FTMS"/>
<pk mz="173.686965" i="841731.4" sn="7.01" a="138.94" fwhm="0.000232" res="749366.5" algo="FTMS"/>
<pk mz="174.232910" i="892153.5" sn="7.57" a="164.52" fwhm="0.000257" res="676813.9" algo="FTMS"/>
<pk mz="174.810821" i="856180.2" sn="7.16" a="165.38" fwhm="0.000303" res="576647.7" algo="FTMS"/>
<pk mz="175.060868" i="2021662.0" sn="20.31" a="243.37" fwhm="0.000135" res="1292056.5" algo="FTMS"/>
<pk mz="175.061187" i="11763582.0" sn="130.28" a="2197.66" fwhm="0.000186" res="939246.0" algo="FTMS"/>
<pk mz="175.097288" i="1288564.3" sn="12.04" a="142.56" fwhm="0.000174" res="1007098.5" algo="FTMS"/>
<pk mz="175.097578" i="8149508.5" sn="89.48" a="1497.97" fwhm="0.000183" res="955979.5" algo="FTMS"/>
<pk mz="175.193750" i="915232.9" sn="7.82" a="209.78" fwhm="0.000312" res="561720.1" algo="FTMS"/>
<pk mz="175.617782" i="909857.0" sn="7.76" a="144.30" fwhm="0.000204" res="861135.5" algo="FTMS"/>
<pk mz="175.686887" i="872701.9" sn="7.34" a="168.65" fwhm="0.000247" res="711368.5" algo="FTMS"/>
<pk mz="175.969268" i="875835.8" sn="7.35" a="111.83" fwhm="0.000188" res="937134.0" algo="FTMS"/>
<pk mz="176.064518" i="1041446.4" sn="9.21" a="121.83" fwhm="0.000161" res="1094857.7" algo="FTMS"/>
<pk mz="176.100884" i="914121.6" sn="7.78" a="177.45" fwhm="0.000270" res="653206.6" algo="FTMS"/>
<pk mz="176.275362" i="873640.5" sn="7.33" a="108.93" fwhm="0.000187" res="941471.1" algo="FTMS"/>
<pk mz="176.450384" i="917452.4" sn="7.82" a="118.76" fwhm="0.000172" res="1028460.8" algo="FTMS"/>
<pk mz="177.055697" i="1305494.6" sn="12.18" a="188.86" fwhm="0.000184" res="961251.2" algo="FTMS"/>
<pk mz="177.087700" i="863149.8" sn="7.21" a="151.20" fwhm="0.000246" res="719249.1" algo="FTMS"/>
<pk mz="177.309109" i="848616.1" sn="7.04" a="130.73" fwhm="0.000234" res="756500.3" algo="FTMS"/>
<pk mz="177.607613" i="2154885.8" sn="21.73" a="418.11" fwhm="0.000211" res="843652.9" algo="FTMS"/>
<pk mz="178.258967" i="847493.6" sn="7.00" a="158.96" fwhm="0.000243" res="734509.4" algo="FTMS"/>
<pk mz="178.344247" i="866531.4" sn="7.22" a="142.00" fwhm="0.000227" res="786246.5" algo="FTMS"/>
<pk mz="178.356774" i="863550.6" sn="7.18" a="119.38" fwhm="0.000204" res="875429.3" algo="FTMS"/>
<pk mz="178.487504" i="1026736.3" sn="9.01" a="127.67" fwhm="0.000179" res="999353.0" algo="FTMS"/>
<pk mz="179.034120" i="1056097.6" sn="9.34" a="174.41" fwhm="0.000216" res="827847.2" algo="FTMS"/>
<pk mz="179.034980" i="1807809.9" sn="17.76" a="309.57" fwhm="0.000197" res="908756.0" algo="FTMS"/>
<pk mz="180.030183" i="1181853.1" sn="10.71" a="194.08" fwhm="0.000210" res="858143.3" algo="FTMS"/>
<pk mz="181.013891" i="1865852.0" sn="18.34" a="297.61" fwhm="0.000182" res="992478.8" algo="FTMS"/>
<pk mz="181.014241" i="7085244.0" sn="76.63" a="1434.93" fwhm="0.000205" res="883595.1" algo="FTMS"/>
<pk mz="181.050636" i="2115623.8" sn="21.13" a="345.68" fwhm="0.000177" res="1020704.0" algo="FTMS"/>
<pk mz="181.569906" i="890420.9" sn="7.42" a="245.24" fwhm="0.000399" res="454759.0" algo="FTMS"/>
<pk mz="181.654763" i="862685.1" sn="7.11" a="125.61" fwhm="0.000204" res="890480.8" algo="FTMS"/>
<pk mz="181.917364" i="856173.4" sn="7.04" a="119.52" fwhm="0.000224" res="810452.1" algo="FTMS"/>
<pk mz="182.009484" i="5484485.0" sn="58.53" a="1114.62" fwhm="0.000206" res="885321.8" algo="FTMS"/>
<pk mz="182.483123" i="871880.9" sn="7.21" a="115.16" fwhm="0.000200" res="912264.1" algo="FTMS"/>
<pk mz="182.865886" i="876952.9" sn="7.26" a="131.40" fwhm="0.000205" res="892835.4" algo="FTMS"/>
<pk mz="183.029886" i="902508.3" sn="7.55" a="124.94" fwhm="0.000242" res="757627.2" algo="FTMS"/>
<pk mz="183.601047" i="907119.0" sn="7.57" a="138.56" fwhm="0.000219" res="837999.7" algo="FTMS"/>
<pk mz="183.993337" i="957187.7" sn="8.12" a="160.33" fwhm="0.000231" res="797326.8" algo="FTMS"/>
<pk mz="184.787814" i="864106.3" sn="7.09" a="134.78" fwhm="0.000233" res="792701.5" algo="FTMS"/>
<pk mz="184.855231" i="923653.2" sn="7.75" a="116.91" fwhm="0.000178" res="1038138.1" algo="FTMS"/>
<pk mz="184.920497" i="879159.3" sn="7.25" a="166.90" fwhm="0.000276" res="669729.7" algo="FTMS"/>
<pk mz="185.081943" i="1534528.4" sn="14.52" a="233.56" fwhm="0.000190" res="975803.2" algo="FTMS"/>
<pk mz="185.208885" i="971283.9" sn="8.27" a="148.63" fwhm="0.000226" res="820430.5" algo="FTMS"/>
<pk mz="185.619176" i="861068.4" sn="7.02" a="114.30" fwhm="0.000206" res="901724.8" algo="FTMS"/>
<pk mz="185.677636" i="873092.7" sn="7.15" a="170.34" fwhm="0.000295" res="629571.4" algo="FTMS"/>
<pk mz="186.077170" i="1599964.4" sn="15.18" a="269.95" fwhm="0.000201" res="925529.9" algo="FTMS"/>
<pk mz="186.142521" i="898736.1" sn="7.43" a="152.65" fwhm="0.000262" res="709257.7" algo="FTMS"/>
<pk mz="186.294465" i="880328.8" sn="7.23" a="188.82" fwhm="0.000298" res="624143.4" algo="FTMS"/>
<pk mz="187.061181" i="2664389.8" sn="26.93" a="561.39" fwhm="0.000220" res="849112.2" algo="FTMS"/>
<pk mz="187.097576" i="4859734.0" sn="51.17" a="1080.81" fwhm="0.000227" res="825142.2" algo="FTMS"/>
<pk mz="187.754376" i="868683.7" sn="7.07" a="143.44" fwhm="0.000270" res="695154.2" algo="FTMS"/>
<pk mz="187.861273" i="878636.3" sn="7.18" a="152.15" fwhm="0.000249" res="755199.4" algo="FTMS"/>
<pk mz="188.056454" i="1277061.4" sn="11.56" a="178.67" fwhm="0.000188" res="1001507.6" algo="FTMS"/>
<pk mz="188.377952" i="927065.6" sn="7.71" a="154.33" fwhm="0.000267" res="706801.7" algo="FTMS"/>
<pk mz="188.751542" i="875344.0" sn="7.14" a="183.47" fwhm="0.000314" res="601217.5" algo="FTMS"/>
<pk mz="188.840501" i="882737.9" sn="7.22" a="149.21" fwhm="0.000246" res="767407.0" algo="FTMS"/>
<pk mz="189.076847" i="2270817.8" sn="22.48" a="401.14" fwhm="0.000198" res="955081.4" algo="FTMS"/>
<pk mz="190.054379" i="1126825.8" sn="9.86" a="236.03" fwhm="0.000275" res="691149.0" algo="FTMS"/>
<pk mz="190.693703" i="999350.4" sn="8.46" a="198.08" fwhm="0.000260" res="734262.4" algo="FTMS"/>
<pk mz="191.042709" i="920069.8" sn="7.59" a="142.71" fwhm="0.000256" res="745829.4" algo="FTMS"/>
<pk mz="191.421824" i="1008630.4" sn="8.55" a="221.67" fwhm="0.000336" res="570089.3" algo="FTMS"/>
<pk mz="192.018971" i="902089.8" sn="7.35" a="166.47" fwhm="0.000269" res="714336.5" algo="FTMS"/>
<pk mz="192.030210" i="1868639.6" sn="17.90" a="367.41" fwhm="0.000216" res="891050.4" algo="FTMS"/>
<pk mz="192.334432" i="921214.1" sn="7.56" a="148.03" fwhm="0.000231" res="833727.9" algo="FTMS"/>
<pk mz="192.676774" i="879129.9" sn="7.10" a="208.64" fwhm="0.000361" res="533156.8" algo="FTMS"/>
<pk mz="192.692613" i="878682.3" sn="7.09" a="134.02" fwhm="0.000195" res="985711.0" algo="FTMS"/>
<pk mz="193.014241" i="877876.8" sn="7.08" a="123.78" fwhm="0.000249" res="774419.2" algo="FTMS"/>
<pk mz="193.050636" i="2215736.3" sn="21.68" a="427.74" fwhm="0.000217" res="890596.0" algo="FTMS"/>
<pk mz="193.133621" i="930868.4" sn="7.66" a="155.41" fwhm="0.000251" res="770371.2" algo="FTMS"/>
<pk mz="193.611169" i="891028.7" sn="7.22" a="157.56" fwhm="0.000240" res="807696.5" algo="FTMS"/>
<pk mz="194.082277" i="2580580.3" sn="25.55" a="541.91" fwhm="0.000234" res="828941.0" algo="FTMS"/>
<pk mz="195.029896" i="3895278.3" sn="39.83" a="911.10" fwhm="0.000243" res="803306.4" algo="FTMS"/>
<pk mz="195.066285" i="2103810.5" sn="20.36" a="494.79" fwhm="0.000243" res="802138.8" algo="FTMS"/>
<pk mz="195.102651" i="1036582.8" sn="8.77" a="193.89" fwhm="0.000247" res="788944.5" algo="FTMS"/>
<pk mz="195.269542" i="881987.9" sn="7.09" a="139.11" fwhm="0.000257" res="759991.0" algo="FTMS"/>
<pk mz="195.432752" i="877007.3" sn="7.03" a="131.80" fwhm="0.000253" res="771736.1" algo="FTMS"/>
<pk mz="195.652030" i="877754.5" sn="7.04" a="176.61" fwhm="0.000272" res="720603.5" algo="FTMS"/>
<pk mz="195.664949" i="935937.8" sn="7.67" a="154.76" fwhm="0.000236" res="829610.1" algo="FTMS"/>
<pk mz="195.810921" i="921668.1" sn="7.51" a="141.86" fwhm="0.000207" res="944453.7" algo="FTMS"/>
<pk mz="196.025124" i="1850077.4" sn="17.53" a="337.11" fwhm="0.000215" res="910893.8" algo="FTMS"/>
<pk mz="196.061585" i="1067106.0" sn="9.05" a="218.09" fwhm="0.000258" res="760712.0" algo="FTMS"/>
<pk mz="197.009146" i="1466960.3" sn="13.38" a="332.29" fwhm="0.000284" res="694138.0" algo="FTMS"/>
<pk mz="197.045544" i="5282405.5" sn="54.66" a="1385.86" fwhm="0.000265" res="744265.4" algo="FTMS"/>
<pk mz="197.055905" i="902571.3" sn="7.27" a="179.98" fwhm="0.000317" res="621419.2" algo="FTMS"/>
<pk mz="197.081936" i="1667514.4" sn="15.55" a="311.28" fwhm="0.000216" res="913281.2" algo="FTMS"/>
<pk mz="197.196421" i="899964.5" sn="7.24" a="183.31" fwhm="0.000323" res="610606.3" algo="FTMS"/>
<pk mz="197.508955" i="912849.8" sn="7.38" a="157.14" fwhm="0.000248" res="795412.8" algo="FTMS"/>
<pk mz="197.807935" i="1344160.1" sn="12.04" a="202.57" fwhm="0.000190" res="1039179.1" algo="FTMS"/>
<pk mz="197.991819" i="1290923.8" sn="11.46" a="272.35" fwhm="0.000278" res="711620.7" algo="FTMS"/>
<pk mz="198.004406" i="2715795.0" sn="26.88" a="565.31" fwhm="0.000242" res="819659.8" algo="FTMS"/>
<pk mz="198.040795" i="3381928.5" sn="34.09" a="749.87" fwhm="0.000235" res="843054.5" algo="FTMS"/>
<pk mz="198.673049" i="957852.9" sn="7.82" a="165.34" fwhm="0.000277" res="717357.8" algo="FTMS"/>
<pk mz="198.988416" i="1719607.9" sn="16.03" a="362.36" fwhm="0.000259" res="767108.3" algo="FTMS"/>
<pk mz="199.007046" i="1058035.0" sn="8.90" a="246.34" fwhm="0.000349" res="569607.9" algo="FTMS"/>
<pk mz="199.024790" i="1369197.5" sn="12.25" a="218.84" fwhm="0.000202" res="986435.1" algo="FTMS"/>
<pk mz="199.061196" i="2354691.3" sn="22.87" a="510.88" fwhm="0.000234" res="850180.8" algo="FTMS"/>
<pk mz="199.097584" i="4025368.8" sn="40.87" a="907.64" fwhm="0.000235" res="847851.4" algo="FTMS"/>
<pk mz="199.133942" i="1152590.5" sn="9.92" a="224.31" fwhm="0.000231" res="861306.7" algo="FTMS"/>
<pk mz="199.139373" i="939585.7" sn="7.62" a="177.34" fwhm="0.000261" res="761988.1" algo="FTMS"/>
<pk mz="200.056450" i="1406359.0" sn="12.65" a="235.27" fwhm="0.000212" res="943627.0" algo="FTMS"/>
<pk mz="201.040469" i="1918571.1" sn="18.08" a="461.70" fwhm="0.000260" res="771800.7" algo="FTMS"/>
<pk mz="201.076855" i="3474625.3" sn="34.77" a="791.69" fwhm="0.000244" res="825734.7" algo="FTMS"/>
<pk mz="201.113210" i="3010903.5" sn="29.80" a="693.26" fwhm="0.000243" res="826519.5" algo="FTMS"/>
<pk mz="202.035770" i="923308.2" sn="7.40" a="143.59" fwhm="0.000235" res="859243.0" algo="FTMS"/>
<pk mz="202.072080" i="1582050.5" sn="14.46" a="314.22" fwhm="0.000246" res="822380.6" algo="FTMS"/>
<pk mz="202.237564" i="916536.3" sn="7.32" a="211.39" fwhm="0.000312" res="647281.6" algo="FTMS"/>
<pk mz="202.747788" i="938915.3" sn="7.52" a="183.75" fwhm="0.000283" res="717060.0" algo="FTMS"/>
<pk mz="203.056124" i="2792834.3" sn="27.33" a="636.36" fwhm="0.000245" res="827574.7" algo="FTMS"/>
<pk mz="203.092513" i="2258392.8" sn="21.62" a="523.53" fwhm="0.000246" res="825001.5" algo="FTMS"/>
<pk mz="203.564159" i="948941.8" sn="7.63" a="197.01" fwhm="0.000307" res="662699.1" algo="FTMS"/>
<pk mz="205.014245" i="1460104.1" sn="13.08" a="294.26" fwhm="0.000243" res="844688.4" algo="FTMS"/>
<pk mz="205.035359" i="947925.4" sn="7.61" a="180.94" fwhm="0.000265" res="774941.5" algo="FTMS"/>
<pk mz="205.050624" i="973183.0" sn="7.88" a="182.06" fwhm="0.000253" res="811416.1" algo="FTMS"/>
<pk mz="205.159792" i="3730339.5" sn="37.16" a="947.20" fwhm="0.000262" res="784341.9" algo="FTMS"/>
<pk mz="205.286332" i="962547.1" sn="7.73" a="191.63" fwhm="0.000280" res="732154.0" algo="FTMS"/>
<pk mz="205.511881" i="983968.9" sn="7.95" a="155.47" fwhm="0.000235" res="873209.3" algo="FTMS"/>
<pk mz="205.582844" i="940525.5" sn="7.49" a="228.56" fwhm="0.000353" res="582636.6" algo="FTMS"/>
<pk mz="205.898638" i="914868.3" sn="7.21" a="188.79" fwhm="0.000315" res="654196.0" algo="FTMS"/>
<pk mz="206.045873" i="1177169.1" sn="10.00" a="214.04" fwhm="0.000244" res="846061.4" algo="FTMS"/>
<pk mz="206.081853" i="1130087.8" sn="9.50" a="220.56" fwhm="0.000270" res="763828.7" algo="FTMS"/>
<pk mz="206.082279" i="7125224.0" sn="73.25" a="1747.77" fwhm="0.000254" res="811358.9" algo="FTMS"/>
<pk mz="207.029903" i="1343358.3" sn="11.76" a="307.19" fwhm="0.000292" res="709702.1" algo="FTMS"/>
<pk mz="207.139046" i="1496131.3" sn="13.39" a="339.59" fwhm="0.000282" res="734033.8" algo="FTMS"/>
<pk mz="207.680527" i="980345.8" sn="7.86" a="204.63" fwhm="0.000294" res="707128.8" algo="FTMS"/>
<pk mz="208.189122" i="910971.8" sn="7.12" a="165.66" fwhm="0.000242" res="859602.8" algo="FTMS"/>
<pk mz="208.605266" i="911139.3" sn="7.12" a="193.23" fwhm="0.000312" res="667674.5" algo="FTMS"/>
<pk mz="209.008704" i="1436706.8" sn="12.68" a="252.81" fwhm="0.000224" res="933942.4" algo="FTMS"/>
<pk mz="209.009181" i="3707043.0" sn="36.71" a="894.36" fwhm="0.000258" res="808793.2" algo="FTMS"/>
<pk mz="209.045552" i="2548794.0" sn="24.45" a="588.39" fwhm="0.000258" res="809867.2" algo="FTMS"/>
<pk mz="209.081913" i="1275473.1" sn="10.98" a="226.69" fwhm="0.000222" res="940000.7" algo="FTMS"/>
<pk mz="209.154704" i="901823.3" sn="7.02" a="132.78" fwhm="0.000208" res="1005615.6" algo="FTMS"/>
<pk mz="209.223006" i="1015498.4" sn="8.22" a="185.47" fwhm="0.000259" res="809031.0" algo="FTMS"/>
<pk mz="209.871492" i="964933.0" sn="7.68" a="169.34" fwhm="0.000239" res="876295.1" algo="FTMS"/>
<pk mz="210.040791" i="1705648.1" sn="15.52" a="328.32" fwhm="0.000242" res="868565.2" algo="FTMS"/>
<pk mz="210.056344" i="960362.0" sn="7.63" a="244.08" fwhm="0.000351" res="597955.4" algo="FTMS"/>
<pk mz="210.350362" i="936387.9" sn="7.34" a="235.59" fwhm="0.000397" res="529197.4" algo="FTMS"/>
<pk mz="210.640249" i="905995.2" sn="7.02" a="138.50" fwhm="0.000256" res="821950.7" algo="FTMS"/>
<pk mz="211.024416" i="2436637.8" sn="23.14" a="463.76" fwhm="0.000222" res="949661.2" algo="FTMS"/>
<pk mz="211.024803" i="8665118.0" sn="88.76" a="2284.77" fwhm="0.000267" res="790261.6" algo="FTMS"/>
<pk mz="211.061188" i="2617653.0" sn="25.05" a="637.78" fwhm="0.000271" res="777461.6" algo="FTMS"/>
<pk mz="211.854065" i="1073624.8" sn="8.78" a="305.37" fwhm="0.000376" res="563737.1" algo="FTMS"/>
<pk mz="212.019700" i="3265937.0" sn="31.87" a="653.08" fwhm="0.000242" res="876750.7" algo="FTMS"/>
<pk mz="212.020072" i="17424018.0" z="-1" sn="181.03" a="4800.97" fwhm="0.000274" res="774236.9" algo="FTMS" component_name="m" deconvoluted_molecular_mass="212.020174" deconvoluted_isotopic_mass="212.020173"/>
<pk mz="212.028148" i="1138134.4" sn="9.46" a="210.04" fwhm="0.000241" res="880710.0" algo="FTMS"/>
<pk mz="212.701411" i="922269.2" sn="7.15" a="271.24" fwhm="0.000396" res="536771.0" algo="FTMS"/>
<pk mz="213.004081" i="1392058.8" sn="12.07" a="242.14" fwhm="0.000232" res="918838.3" algo="FTMS"/>
<pk mz="213.014927" i="9168642.0" sn="93.60" a="2387.38" fwhm="0.000282" res="755752.3" algo="FTMS"/>
<pk mz="213.015318" i="49440000.0" z="-1" sn="515.82" a="13971.67" fwhm="0.000275" res="773234.7" algo="FTMS" component_name="P" deconvoluted_molecular_mass="213.015421" deconvoluted_isotopic_mass="213.015420"/>
<pk mz="213.023421" i="1894790.9" z="-1" sn="17.34" a="425.14" fwhm="0.000262" res="812066.2" algo="FTMS" component_name="m" deconvoluted_molecular_mass="212.020174" deconvoluted_isotopic_mass="213.023523"/>
<pk mz="213.040475" i="1374865.6" sn="11.89" a="281.76" fwhm="0.000256" res="831008.4" algo="FTMS"/>
<pk mz="213.076499" i="1072296.1" sn="8.72" a="155.76" fwhm="0.000196" res="1087667.9" algo="FTMS"/>
<pk mz="213.076836" i="2143784.3" sn="19.95" a="431.48" fwhm="0.000240" res="887655.4" algo="FTMS"/>
<pk mz="213.113253" i="1718783.1" sn="15.49" a="450.95" fwhm="0.000317" res="673217.1" algo="FTMS"/>
<pk mz="214.018674" i="3513460.0" z="-1" sn="34.30" a="892.59" fwhm="0.000269" res="794880.0" algo="FTMS" component_name="P" deconvoluted_molecular_mass="213.015421" deconvoluted_isotopic_mass="214.018777"/>
<pk mz="214.072063" i="1337045.3" sn="11.49" a="264.18" fwhm="0.000292" res="733115.2" algo="FTMS"/>
<pk mz="214.309087" i="948808.5" sn="7.41" a="309.94" fwhm="0.000438" res="489763.1" algo="FTMS"/>
<pk mz="215.056095" i="3232247.0" sn="31.35" a="827.29" fwhm="0.000272" res="789505.1" algo="FTMS"/>
<pk mz="215.092489" i="4397837.5" sn="43.57" a="1165.04" fwhm="0.000276" res="778432.6" algo="FTMS"/>
<pk mz="215.128892" i="2088227.9" sn="19.35" a="486.18" fwhm="0.000266" res="807413.5" algo="FTMS"/>
<pk mz="216.087767" i="1610608.8" sn="14.27" a="319.55" fwhm="0.000237" res="912848.5" algo="FTMS"/>
<pk mz="217.071765" i="2525511.5" sn="23.81" a="628.47" fwhm="0.000275" res="790434.9" algo="FTMS"/>
<pk mz="217.108165" i="4017885.5" sn="39.38" a="1049.29" fwhm="0.000276" res="787251.2" algo="FTMS"/>
<pk mz="218.102965" i="1885619.8" sn="17.04" a="332.63" fwhm="0.000207" res="1054358.8" algo="FTMS"/>
<pk mz="218.103419" i="7063604.0" sn="70.79" a="2031.48" fwhm="0.000298" res="731128.7" algo="FTMS"/>
<pk mz="219.029800" i="1313498.5" sn="11.10" a="295.59" fwhm="0.000271" res="807331.6" algo="FTMS"/>
<pk mz="220.101619" i="969454.3" sn="7.52" a="213.13" fwhm="0.000394" res="558109.5" algo="FTMS"/>
<pk mz="220.563644" i="933433.7" sn="7.14" a="188.69" fwhm="0.000328" res="672512.7" algo="FTMS"/>
<pk mz="221.045592" i="1384046.5" sn="11.76" a="292.41" fwhm="0.000265" res="835232.8" algo="FTMS"/>
<pk mz="221.154696" i="967852.8" sn="7.46" a="225.60" fwhm="0.000354" res="624240.9" algo="FTMS"/>
<pk mz="222.463680" i="1094350.9" sn="8.76" a="297.12" fwhm="0.000361" res="616175.8" algo="FTMS"/>
<pk mz="223.024814" i="2585285.5" sn="24.15" a="636.96" fwhm="0.000278" res="800808.3" algo="FTMS"/>
<pk mz="223.061166" i="3748953.5" sn="36.17" a="1068.20" fwhm="0.000294" res="758944.2" algo="FTMS"/>
<pk mz="224.020052" i="930915.5" sn="7.02" a="136.32" fwhm="0.000222" res="1007337.8" algo="FTMS"/>
<pk mz="224.217206" i="1049997.4" sn="8.25" a="233.44" fwhm="0.000297" res="754665.6" algo="FTMS"/>
<pk mz="225.004075" i="4014703.3" sn="38.70" a="1121.23" fwhm="0.000297" res="758268.5" algo="FTMS"/>
<pk mz="225.040053" i="1542786.1" sn="13.30" a="310.82" fwhm="0.000275" res="817699.4" algo="FTMS"/>
<pk mz="225.040481" i="4096130.3" sn="39.54" a="1108.27" fwhm="0.000291" res="772114.6" algo="FTMS"/>
<pk mz="225.043817" i="993796.1" sn="7.66" a="180.00" fwhm="0.000274" res="822657.4" algo="FTMS"/>
<pk mz="225.076837" i="1742229.4" sn="15.35" a="394.22" fwhm="0.000268" res="841282.1" algo="FTMS"/>
<pk mz="225.149664" i="1283131.6" sn="10.64" a="222.59" fwhm="0.000234" res="963775.5" algo="FTMS"/>
<pk mz="226.035715" i="4161670.5" sn="40.21" a="1191.51" fwhm="0.000300" res="753063.9" algo="FTMS"/>
<pk mz="226.796707" i="944519.7" sn="7.11" a="190.44" fwhm="0.000300" res="756762.3" algo="FTMS"/>
<pk mz="227.056119" i="2300553.3" sn="20.97" a="596.26" fwhm="0.000303" res="748231.5" algo="FTMS"/>
<pk mz="227.092517" i="3326875.3" sn="31.46" a="869.11" fwhm="0.000289" res="786555.0" algo="FTMS"/>
<pk mz="227.128903" i="1602797.3" sn="13.84" a="375.03" fwhm="0.000298" res="761501.9" algo="FTMS"/>
<pk mz="228.051367" i="1911536.1" sn="16.99" a="473.39" fwhm="0.000283" res="805760.6" algo="FTMS"/>
<pk mz="228.124084" i="1026195.2" sn="7.94" a="192.05" fwhm="0.000299" res="764104.1" algo="FTMS"/>
<pk mz="229.035410" i="1245890.4" sn="10.18" a="328.47" fwhm="0.000345" res="664098.9" algo="FTMS"/>
<pk mz="229.071740" i="4053587.3" sn="38.87" a="1243.41" fwhm="0.000325" res="705570.7" algo="FTMS"/>
<pk mz="229.108159" i="3564900.3" sn="33.88" a="1036.19" fwhm="0.000317" res="722798.3" algo="FTMS"/>
<pk mz="229.144552" i="2097141.1" sn="18.88" a="550.91" fwhm="0.000311" res="735701.9" algo="FTMS"/>
<pk mz="230.103392" i="1925802.3" sn="17.05" a="494.95" fwhm="0.000308" res="746309.4" algo="FTMS"/>
<pk mz="230.545845" i="1004366.6" sn="7.67" a="289.22" fwhm="0.000434" res="530924.5" algo="FTMS"/>
<pk mz="231.050996" i="1199818.5" sn="9.66" a="230.82" fwhm="0.000283" res="815638.4" algo="FTMS"/>
<pk mz="231.087398" i="4255450.0" sn="40.76" a="1202.32" fwhm="0.000302" res="765520.3" algo="FTMS"/>
<pk mz="231.123798" i="3075561.8" sn="28.75" a="880.11" fwhm="0.000322" res="718457.6" algo="FTMS"/>
<pk mz="233.009181" i="1293298.3" sn="10.57" a="320.49" fwhm="0.000305" res="762882.6" algo="FTMS"/>
<pk mz="233.103075" i="1924887.3" sn="16.97" a="441.41" fwhm="0.000278" res="839535.2" algo="FTMS"/>
<pk mz="233.154327" i="1605803.3" sn="13.74" a="329.35" fwhm="0.000262" res="889552.7" algo="FTMS"/>
<pk mz="233.154734" i="5516075.5" sn="53.41" a="1614.44" fwhm="0.000308" res="756011.4" algo="FTMS"/>
<pk mz="234.149942" i="1077607.0" sn="8.38" a="283.24" fwhm="0.000367" res="638141.2" algo="FTMS"/>
<pk mz="234.158062" i="1028778.1" sn="7.88" a="182.98" fwhm="0.000273" res="857962.3" algo="FTMS"/>
<pk mz="235.024826" i="3057893.3" sn="28.46" a="916.26" fwhm="0.000331" res="710080.8" algo="FTMS"/>
<pk mz="235.061237" i="1408946.4" sn="11.73" a="343.69" fwhm="0.000309" res="759487.2" algo="FTMS"/>
<pk mz="236.020076" i="1261758.5" sn="10.20" a="313.40" fwhm="0.000322" res="732004.4" algo="FTMS"/>
<pk mz="236.105398" i="1302747.3" sn="10.62" a="306.76" fwhm="0.000296" res="797568.1" algo="FTMS"/>
<pk mz="237.004082" i="1263362.4" sn="10.22" a="365.94" fwhm="0.000350" res="677592.8" algo="FTMS"/>
<pk mz="237.040460" i="2338190.0" sn="21.09" a="662.23" fwhm="0.000322" res="735502.9" algo="FTMS"/>
<pk mz="237.076904" i="1285657.8" sn="10.44" a="269.83" fwhm="0.000281" res="842519.7" algo="FTMS"/>
<pk mz="238.035292" i="1000387.9" sn="7.55" a="176.98" fwhm="0.000252" res="944326.2" algo="FTMS"/>
<pk mz="238.035725" i="2249924.0" sn="20.19" a="621.03" fwhm="0.000319" res="745331.8" algo="FTMS"/>
<pk mz="239.019322" i="1093350.0" sn="8.49" a="165.50" fwhm="0.000222" res="1078728.3" algo="FTMS"/>
<pk mz="239.019749" i="4109798.3" sn="38.99" a="1304.16" fwhm="0.000326" res="732881.2" algo="FTMS"/>
<pk mz="239.056125" i="4179696.5" sn="39.70" a="1381.60" fwhm="0.000346" res="690393.6" algo="FTMS"/>
<pk mz="239.092505" i="2875643.0" sn="26.51" a="892.72" fwhm="0.000343" res="696368.2" algo="FTMS"/>
<pk mz="239.128355" i="1179269.3" sn="9.36" a="274.04" fwhm="0.000298" res="803733.8" algo="FTMS"/>
<pk mz="239.128883" i="5681157.5" sn="54.70" a="1959.40" fwhm="0.000364" res="657321.1" algo="FTMS"/>
<pk mz="240.014551" i="1619963.5" sn="13.77" a="256.60" fwhm="0.000193" res="1245149.4" algo="FTMS"/>
<pk mz="240.014967" i="8067579.5" sn="78.75" a="2682.00" fwhm="0.000347" res="692453.2" algo="FTMS"/>
<pk mz="240.051364" i="2248197.5" sn="20.10" a="615.72" fwhm="0.000313" res="766568.6" algo="FTMS"/>
<pk mz="241.035367" i="2758151.8" sn="25.24" a="814.49" fwhm="0.000333" res="723429.9" algo="FTMS"/>
<pk mz="241.038803" i="1028104.6" sn="7.80" a="217.30" fwhm="0.000300" res="802274.6" algo="FTMS"/>
<pk mz="241.046144" i="1342986.5" sn="10.97" a="212.17" fwhm="0.000226" res="1068381.6" algo="FTMS"/>
<pk mz="241.046625" i="8250634.5" sn="80.59" a="2907.75" fwhm="0.000364" res="663075.4" algo="FTMS"/>
<pk mz="241.071753" i="4496401.0" sn="42.76" a="1609.41" fwhm="0.000382" res="631613.3" algo="FTMS"/>
<pk mz="241.108163" i="3269402.3" sn="30.39" a="1105.95" fwhm="0.000369" res="654034.8" algo="FTMS"/>
<pk mz="241.136041" i="1438369.4" sn="11.93" a="291.61" fwhm="0.000254" res="950059.1" algo="FTMS"/>
<pk mz="241.136481" i="4435489.5" sn="42.14" a="1357.41" fwhm="0.000330" res="731103.3" algo="FTMS"/>
<pk mz="241.144555" i="3011107.5" sn="27.79" a="957.37" fwhm="0.000347" res="694691.7" algo="FTMS"/>
<pk mz="241.625481" i="982811.6" sn="7.34" a="300.25" fwhm="0.000410" res="589519.5" algo="FTMS"/>
<pk mz="241.994273" i="1099381.4" sn="8.52" a="246.91" fwhm="0.000306" res="791180.2" algo="FTMS"/>
<pk mz="242.049981" i="1138050.8" sn="8.91" a="302.99" fwhm="0.000340" res="712878.9" algo="FTMS"/>
<pk mz="242.067019" i="1880070.8" sn="16.38" a="555.08" fwhm="0.000356" res="679801.1" algo="FTMS"/>
<pk mz="242.139815" i="1292056.3" sn="10.46" a="270.43" fwhm="0.000297" res="814616.7" algo="FTMS"/>
<pk mz="243.051015" i="3437291.5" sn="31.97" a="1182.78" fwhm="0.000377" res="645077.4" algo="FTMS"/>
<pk mz="243.087423" i="4768755.5" sn="45.34" a="1642.16" fwhm="0.000364" res="668584.9" algo="FTMS"/>
<pk mz="243.098636" i="951734.2" sn="7.00" a="187.22" fwhm="0.000279" res="871261.7" algo="FTMS"/>
<pk mz="243.123817" i="4596220.0" sn="43.61" a="1654.48" fwhm="0.000379" res="641166.5" algo="FTMS"/>
<pk mz="243.133537" i="1304318.0" sn="10.54" a="290.95" fwhm="0.000342" res="710173.3" algo="FTMS"/>
<pk mz="243.160185" i="1369412.0" sn="11.20" a="396.90" fwhm="0.000369" res="658270.2" algo="FTMS"/>
<pk mz="243.448909" i="1068740.0" sn="8.18" a="251.89" fwhm="0.000360" res="675453.9" algo="FTMS"/>
<pk mz="244.082675" i="2238156.5" sn="19.92" a="737.09" fwhm="0.000371" res="657851.9" algo="FTMS"/>
<pk mz="244.723268" i="961232.8" sn="7.09" a="293.57" fwhm="0.000436" res="561652.0" algo="FTMS"/>
<pk mz="245.030267" i="1137550.3" sn="8.86" a="245.13" fwhm="0.000290" res="846042.9" algo="FTMS"/>
<pk mz="245.045571" i="970065.3" sn="7.18" a="176.61" fwhm="0.000343" res="715224.9" algo="FTMS"/>
<pk mz="245.048932" i="2636434.0" sn="23.92" a="840.68" fwhm="0.000361" res="678225.9" algo="FTMS"/>
<pk mz="245.066694" i="3550357.5" sn="33.10" a="1127.76" fwhm="0.000354" res="692438.3" algo="FTMS"/>
<pk mz="245.102575" i="1231004.5" sn="9.80" a="286.72" fwhm="0.000303" res="809311.8" algo="FTMS"/>
<pk mz="245.103068" i="7604380.5" sn="73.82" a="2674.12" fwhm="0.000365" res="671987.4" algo="FTMS"/>
<pk mz="245.114316" i="1679134.9" sn="14.30" a="448.43" fwhm="0.000333" res="736804.1" algo="FTMS"/>
<pk mz="245.139411" i="2531619.8" sn="22.87" a="870.58" fwhm="0.000375" res="653394.4" algo="FTMS"/>
<pk mz="246.098340" i="1183738.4" sn="9.29" a="444.12" fwhm="0.000529" res="464892.9" algo="FTMS"/>
<pk mz="247.024871" i="1791231.9" sn="15.37" a="587.28" fwhm="0.000378" res="652736.5" algo="FTMS"/>
<pk mz="247.045960" i="1098051.5" sn="8.43" a="285.39" fwhm="0.000339" res="728980.0" algo="FTMS"/>
<pk mz="247.061158" i="967430.1" sn="7.13" a="192.93" fwhm="0.000328" res="752163.9" algo="FTMS"/>
<pk mz="247.082342" i="2443529.8" sn="21.90" a="718.12" fwhm="0.000345" res="715261.7" algo="FTMS"/>
<pk mz="247.110688" i="1399950.6" sn="11.46" a="368.42" fwhm="0.000342" res="721803.5" algo="FTMS"/>
<pk mz="247.118699" i="4114192.0" sn="38.62" a="1489.21" fwhm="0.000389" res="635950.6" algo="FTMS"/>
<pk mz="247.816311" i="990724.9" sn="7.36" a="350.72" fwhm="0.000511" res="484838.6" algo="FTMS"/>
<pk mz="247.987072" i="1955232.6" sn="17.01" a="658.83" fwhm="0.000372" res="665861.1" algo="FTMS"/>
<pk mz="248.019998" i="955749.9" sn="7.01" a="258.07" fwhm="0.000420" res="590941.6" algo="FTMS"/>
<pk mz="248.040371" i="1921449.1" sn="16.67" a="558.50" fwhm="0.000349" res="710966.6" algo="FTMS"/>
<pk mz="248.079531" i="1172527.5" sn="9.18" a="216.02" fwhm="0.000253" res="981253.1" algo="FTMS"/>
<pk mz="248.080015" i="6812847.5" sn="65.63" a="2458.99" fwhm="0.000377" res="658137.1" algo="FTMS"/>
<pk mz="248.581698" i="1542654.5" sn="12.88" a="404.08" fwhm="0.000316" res="787878.5" algo="FTMS"/>
<pk mz="249.004091" i="2473790.8" sn="22.20" a="704.60" fwhm="0.000328" res="759955.8" algo="FTMS"/>
<pk mz="249.040459" i="2136772.0" sn="18.83" a="631.39" fwhm="0.000351" res="708657.1" algo="FTMS"/>
<pk mz="249.076846" i="1297353.5" sn="10.43" a="397.11" fwhm="0.000411" res="606438.4" algo="FTMS"/>
<pk mz="249.149676" i="1004308.4" sn="7.49" a="287.82" fwhm="0.000396" res="629554.4" algo="FTMS"/>
<pk mz="250.035725" i="1624403.3" sn="13.65" a="417.22" fwhm="0.000352" res="710711.6" algo="FTMS"/>
<pk mz="250.072129" i="3622872.3" sn="33.58" a="1223.47" fwhm="0.000369" res="677147.9" algo="FTMS"/>
<pk mz="250.144875" i="4023266.3" sn="37.57" a="1445.61" fwhm="0.000371" res="673644.2" algo="FTMS"/>
<pk mz="251.019723" i="2682454.3" sn="24.20" a="929.73" fwhm="0.000399" res="629231.4" algo="FTMS"/>
<pk mz="251.056123" i="3283547.0" sn="30.20" a="1188.21" fwhm="0.000398" res="630127.9" algo="FTMS"/>
<pk mz="251.069232" i="1112604.6" sn="8.54" a="287.95" fwhm="0.000341" res="735279.2" algo="FTMS"/>
<pk mz="251.092556" i="1173727.6" sn="9.15" a="322.95" fwhm="0.000371" res="676477.2" algo="FTMS"/>
<pk mz="252.051375" i="1467861.3" sn="12.08" a="377.20" fwhm="0.000356" res="707104.5" algo="FTMS"/>
<pk mz="252.313385" i="1002099.8" sn="7.44" a="261.48" fwhm="0.000386" res="653227.7" algo="FTMS"/>
<pk mz="252.999007" i="2053824.8" sn="17.93" a="712.46" fwhm="0.000385" res="656416.1" algo="FTMS"/>
<pk mz="253.035385" i="4549444.5" sn="42.82" a="1757.60" fwhm="0.000413" res="612743.3" algo="FTMS"/>
<pk mz="253.071255" i="1446472.6" sn="11.87" a="301.45" fwhm="0.000252" res="1006139.9" algo="FTMS"/>
<pk mz="253.071756" i="7124808.5" sn="68.50" a="2716.09" fwhm="0.000399" res="634097.8" algo="FTMS"/>
<pk mz="253.075169" i="1120841.0" sn="8.62" a="331.20" fwhm="0.000398" res="635785.8" algo="FTMS"/>
<pk mz="253.108182" i="2077516.6" sn="18.16" a="688.47" fwhm="0.000395" res="640204.9" algo="FTMS"/>
<pk mz="253.122225" i="1083438.1" sn="8.25" a="407.44" fwhm="0.000499" res="507543.7" algo="FTMS"/>
<pk mz="253.144543" i="6624080.5" sn="63.28" a="2660.74" fwhm="0.000414" res="611696.6" algo="FTMS"/>
<pk mz="254.030657" i="3716524.5" sn="34.38" a="1238.56" fwhm="0.000364" res="698779.2" algo="FTMS"/>
<pk mz="254.067035" i="2228272.0" sn="19.59" a="780.46" fwhm="0.000390" res="652199.9" algo="FTMS"/>
<pk mz="254.080098" i="2671793.5" sn="24.00" a="958.15" fwhm="0.000397" res="639291.4" algo="FTMS"/>
<pk mz="255.050527" i="5212686.0" sn="49.25" a="1240.47" fwhm="0.000308" res="827802.7" algo="FTMS"/>
<pk mz="255.051033" i="52959756.0" z="-1" sn="523.72" a="22212.34" fwhm="0.000411" res="620534.6" algo="FTMS" component_name="M" deconvoluted_molecular_mass="255.051221" deconvoluted_isotopic_mass="255.051193"/>
<pk mz="255.061745" i="6390287.0" sn="60.95" a="1699.35" fwhm="0.000308" res="829067.4" algo="FTMS"/>
<pk mz="255.062267" i="53373456.0" z="-1" sn="527.83" a="22188.34" fwhm="0.000410" res="621970.3" algo="FTMS" component_name="L" deconvoluted_molecular_mass="255.062429" deconvoluted_isotopic_mass="255.062427"/>
<pk mz="255.087432" i="3894033.3" sn="36.15" a="1583.67" fwhm="0.000437" res="584169.1" algo="FTMS"/>
<pk mz="255.123849" i="3618068.8" sn="33.40" a="1230.24" fwhm="0.000367" res="695716.9" algo="FTMS"/>
<pk mz="255.160193" i="1531799.9" sn="12.67" a="530.15" fwhm="0.000400" res="638383.5" algo="FTMS"/>
<pk mz="255.232958" i="2754334.5" sn="24.82" a="1041.15" fwhm="0.000423" res="603346.8" algo="FTMS"/>
<pk mz="256.009895" i="992417.9" sn="7.31" a="262.43" fwhm="0.000376" res="681713.7" algo="FTMS"/>
<pk mz="256.045723" i="1311716.9" sn="10.48" a="347.11" fwhm="0.000346" res="739592.6" algo="FTMS"/>
<pk mz="256.046316" i="8169061.0" sn="78.63" a="3219.76" fwhm="0.000403" res="635666.8" algo="FTMS"/>
<pk mz="256.053822" i="1051365.6" sn="7.90" a="215.67" fwhm="0.000284" res="902016.5" algo="FTMS"/>
<pk mz="256.054398" i="6276709.5" z="-1" sn="59.82" a="2550.86" fwhm="0.000422" res="607410.2" algo="FTMS" component_name="M" deconvoluted_molecular_mass="255.051221" deconvoluted_isotopic_mass="256.054560"/>
<pk mz="256.065625" i="5975654.5" z="-1" sn="56.83" a="2343.94" fwhm="0.000407" res="629766.5" algo="FTMS" component_name="L" deconvoluted_molecular_mass="255.062429" deconvoluted_isotopic_mass="256.065786"/>
<pk mz="256.077147" i="1352231.5" sn="10.89" a="422.96" fwhm="0.000415" res="617076.5" algo="FTMS"/>
<pk mz="256.082643" i="1116008.0" sn="8.54" a="302.08" fwhm="0.000352" res="727276.7" algo="FTMS"/>
<pk mz="256.313409" i="971387.0" sn="7.10" a="244.58" fwhm="0.000388" res="661360.1" algo="FTMS"/>
<pk mz="256.993877" i="1437616.8" sn="11.69" a="429.24" fwhm="0.000392" res="656066.6" algo="FTMS"/>
<pk mz="257.030307" i="1640243.5" sn="13.70" a="419.78" fwhm="0.000340" res="756391.8" algo="FTMS"/>
<pk mz="257.040978" i="1765044.4" sn="14.93" a="352.09" fwhm="0.000270" res="952798.9" algo="FTMS"/>
<pk mz="257.041524" i="12605108.0" sn="122.25" a="5187.24" fwhm="0.000417" res="616332.8" algo="FTMS"/>
<pk mz="257.048968" i="1556789.0" sn="12.87" a="525.63" fwhm="0.000424" res="606263.4" algo="FTMS"/>
<pk mz="257.066709" i="4433334.5" sn="41.35" a="1700.51" fwhm="0.000418" res="615144.1" algo="FTMS"/>
<pk mz="257.077945" i="1431735.1" sn="11.63" a="379.80" fwhm="0.000376" res="684182.9" algo="FTMS"/>
<pk mz="257.102494" i="1438393.0" sn="11.70" a="318.08" fwhm="0.000296" res="868789.6" algo="FTMS"/>
<pk mz="257.103076" i="8291513.0" sn="79.54" a="3446.41" fwhm="0.000426" res="604020.7" algo="FTMS"/>
<pk mz="257.131439" i="1325563.3" sn="10.58" a="527.07" fwhm="0.000480" res="536181.7" algo="FTMS"/>
<pk mz="257.139484" i="4483772.0" sn="41.85" a="1715.77" fwhm="0.000408" res="630881.4" algo="FTMS"/>
<pk mz="257.175767" i="1396670.6" sn="11.29" a="411.73" fwhm="0.000362" res="710986.0" algo="FTMS"/>
<pk mz="258.038214" i="983292.9" sn="7.19" a="237.81" fwhm="0.000372" res="693264.3" algo="FTMS"/>
<pk mz="258.044926" i="1204541.4" sn="9.38" a="321.91" fwhm="0.000383" res="674583.1" algo="FTMS"/>
<pk mz="258.061977" i="1693950.5" z="-1" sn="14.23" a="519.10" fwhm="0.000371" res="696302.6" algo="FTMS" component_name="M" deconvoluted_molecular_mass="255.051221" deconvoluted_isotopic_mass="258.062142"/>
<pk mz="258.098305" i="4139777.0" sn="38.44" a="1561.83" fwhm="0.000404" res="638738.9" algo="FTMS"/>
<pk mz="258.106437" i="1005569.6" sn="7.41" a="228.31" fwhm="0.000323" res="799507.3" algo="FTMS"/>
<pk mz="258.142817" i="1049476.1" sn="7.85" a="237.33" fwhm="0.000329" res="785511.7" algo="FTMS"/>
<pk mz="259.045982" i="2637375.5" sn="23.57" a="956.53" fwhm="0.000406" res="638060.8" algo="FTMS"/>
<pk mz="259.082319" i="6181186.0" sn="58.65" a="2500.95" fwhm="0.000424" res="611757.2" algo="FTMS"/>
<pk mz="259.118744" i="10090308.0" sn="97.35" a="4316.49" fwhm="0.000423" res="612496.0" algo="FTMS"/>
<pk mz="259.129954" i="7404869.0" sn="70.76" a="3078.35" fwhm="0.000430" res="602830.6" algo="FTMS"/>
<pk mz="259.155133" i="2704454.5" sn="24.23" a="934.72" fwhm="0.000398" res="651647.1" algo="FTMS"/>
<pk mz="259.765249" i="977131.3" sn="7.13" a="387.81" fwhm="0.000645" res="402690.1" algo="FTMS"/>
<pk mz="260.114022" i="1003519.5" sn="7.39" a="254.01" fwhm="0.000346" res="751798.0" algo="FTMS"/>
<pk mz="260.122073" i="970751.9" sn="7.07" a="213.32" fwhm="0.000298" res="873454.6" algo="FTMS"/>
<pk mz="260.751607" i="1018626.6" sn="7.54" a="389.11" fwhm="0.000557" res="468101.1" algo="FTMS"/>
<pk mz="260.976829" i="1149102.5" sn="8.80" a="302.65" fwhm="0.000374" res="697676.2" algo="FTMS"/>
<pk mz="261.040473" i="1900849.8" sn="16.21" a="663.60" fwhm="0.000437" res="597956.0" algo="FTMS"/>
<pk mz="261.051684" i="1036658.4" sn="7.69" a="278.32" fwhm="0.000377" res="692501.0" algo="FTMS"/>
<pk mz="261.061590" i="2034610.9" sn="17.53" a="742.37" fwhm="0.000435" res="600486.9" algo="FTMS"/>
<pk mz="261.097970" i="3647924.8" sn="33.44" a="1332.81" fwhm="0.000404" res="647072.7" algo="FTMS"/>
<pk mz="261.134378" i="4458934.5" sn="41.44" a="1859.84" fwhm="0.000423" res="618035.9" algo="FTMS"/>
<pk mz="262.035760" i="1339747.0" sn="10.68" a="433.21" fwhm="0.000415" res="631796.2" algo="FTMS"/>
<pk mz="262.055976" i="2958564.0" sn="26.64" a="1100.68" fwhm="0.000409" res="640225.0" algo="FTMS"/>
<pk mz="262.072063" i="1040100.8" sn="7.72" a="321.86" fwhm="0.000424" res="617585.4" algo="FTMS"/>
<pk mz="262.093346" i="1184485.8" sn="9.15" a="378.01" fwhm="0.000410" res="639895.7" algo="FTMS"/>
<pk mz="262.974776" i="1460877.4" sn="11.87" a="388.45" fwhm="0.000359" res="732759.7" algo="FTMS"/>
<pk mz="263.019755" i="3634959.3" sn="33.31" a="1477.54" fwhm="0.000434" res="606278.3" algo="FTMS"/>
<pk mz="263.044048" i="2960144.3" sn="26.66" a="1106.69" fwhm="0.000423" res="621724.8" algo="FTMS"/>
<pk mz="263.056129" i="2926096.8" sn="26.32" a="1082.16" fwhm="0.000415" res="634296.2" algo="FTMS"/>
<pk mz="263.874025" i="1059986.5" sn="7.92" a="467.97" fwhm="0.000607" res="434457.6" algo="FTMS"/>
<pk mz="264.014979" i="1916728.0" sn="16.37" a="698.46" fwhm="0.000408" res="646599.6" algo="FTMS"/>
<pk mz="264.051368" i="1197753.4" sn="9.28" a="347.56" fwhm="0.000371" res="711877.6" algo="FTMS"/>
<pk mz="264.087767" i="3902778.8" sn="35.95" a="1535.81" fwhm="0.000432" res="611371.6" algo="FTMS"/>
<pk mz="264.160574" i="2596157.8" sn="23.07" a="908.71" fwhm="0.000404" res="653484.0" algo="FTMS"/>
<pk mz="264.999020" i="1516252.8" sn="12.37" a="471.01" fwhm="0.000391" res="677731.0" algo="FTMS"/>
<pk mz="265.035399" i="3609438.0" sn="32.93" a="1405.60" fwhm="0.000417" res="635467.7" algo="FTMS"/>
<pk mz="265.041103" i="1177694.4" sn="9.04" a="321.54" fwhm="0.000397" res="667477.4" algo="FTMS"/>
<pk mz="265.057846" i="2351199.0" sn="20.57" a="914.45" fwhm="0.000437" res="606824.0" algo="FTMS"/>
<pk mz="265.071763" i="3046239.5" sn="27.40" a="1183.42" fwhm="0.000431" res="614558.8" algo="FTMS"/>
<pk mz="265.084859" i="2004319.9" sn="17.16" a="727.61" fwhm="0.000423" res="626176.5" algo="FTMS"/>
<pk mz="265.144526" i="1419746.0" sn="11.42" a="443.53" fwhm="0.000401" res="661194.0" algo="FTMS"/>
<pk mz="265.147361" i="1774178.1" sn="14.90" a="357.90" fwhm="0.000279" res="951496.8" algo="FTMS"/>
<pk mz="265.147906" i="11047010.0" sn="105.98" a="4809.48" fwhm="0.000439" res="603317.1" algo="FTMS"/>
<pk mz="266.030643" i="1931776.3" sn="16.45" a="636.27" fwhm="0.000425" res="626435.5" algo="FTMS"/>
<pk mz="266.038806" i="971008.5" sn="7.01" a="399.47" fwhm="0.000582" res="457132.8" algo="FTMS"/>
<pk mz="266.066998" i="1334657.5" sn="10.58" a="445.51" fwhm="0.000448" res="593743.6" algo="FTMS"/>
<pk mz="266.089509" i="2271362.3" sn="19.78" a="836.37" fwhm="0.000434" res="612875.0" algo="FTMS"/>
<pk mz="266.151268" i="1377412.3" sn="11.00" a="351.74" fwhm="0.000366" res="726699.2" algo="FTMS"/>
<pk mz="266.848505" i="1303578.4" sn="10.28" a="333.19" fwhm="0.000360" res="741765.0" algo="FTMS"/>
<pk mz="267.014619" i="3759263.5" sn="34.40" a="1533.58" fwhm="0.000430" res="620696.6" algo="FTMS"/>
<pk mz="267.051035" i="5273760.5" sn="49.27" a="2094.93" fwhm="0.000427" res="625118.5" algo="FTMS"/>
<pk mz="267.073473" i="1051809.4" sn="7.81" a="221.89" fwhm="0.000342" res="781549.8" algo="FTMS"/>
<pk mz="267.087447" i="3650721.8" sn="33.33" a="1387.15" fwhm="0.000426" res="627240.8" algo="FTMS"/>
<pk mz="267.090884" i="1228449.9" sn="9.54" a="431.87" fwhm="0.000430" res="621263.2" algo="FTMS"/>
<pk mz="267.123805" i="2517411.0" sn="22.20" a="884.06" fwhm="0.000399" res="668777.6" algo="FTMS"/>
<pk mz="267.160223" i="2179236.0" sn="18.88" a="808.66" fwhm="0.000428" res="623565.1" algo="FTMS"/>
<pk mz="268.046267" i="2642110.3" sn="23.43" a="1080.30" fwhm="0.000467" res="573828.3" algo="FTMS"/>
<pk mz="268.082675" i="1495743.4" sn="12.17" a="442.97" fwhm="0.000393" res="682791.1" algo="FTMS"/>
<pk mz="268.090773" i="1053887.6" sn="7.83" a="332.34" fwhm="0.000420" res="638711.3" algo="FTMS"/>
<pk mz="268.095746" i="2438079.8" sn="21.42" a="864.49" fwhm="0.000398" res="673960.3" algo="FTMS"/>
<pk mz="268.993949" i="1237209.1" sn="9.59" a="318.91" fwhm="0.000370" res="726949.6" algo="FTMS"/>
<pk mz="269.030306" i="4402906.0" sn="40.55" a="1905.77" fwhm="0.000462" res="582627.7" algo="FTMS"/>
<pk mz="269.066666" i="7918811.0" sn="74.95" a="3526.79" fwhm="0.000457" res="589302.4" algo="FTMS"/>
<pk mz="269.103098" i="6191324.0" sn="58.05" a="2754.61" fwhm="0.000458" res="587399.5" algo="FTMS"/>
<pk mz="269.131228" i="5035229.0" sn="46.74" a="2116.34" fwhm="0.000446" res="603876.5" algo="FTMS"/>
<pk mz="269.139456" i="6569693.0" sn="61.75" a="2943.96" fwhm="0.000452" res="595078.8" algo="FTMS"/>
<pk mz="269.175815" i="1058398.1" sn="7.84" a="280.29" fwhm="0.000383" res="702092.5" algo="FTMS"/>
<pk mz="269.212248" i="1912543.1" sn="16.19" a="727.17" fwhm="0.000449" res="599097.5" algo="FTMS"/>
<pk mz="270.025538" i="1502581.3" sn="12.18" a="541.71" fwhm="0.000445" res="606512.5" algo="FTMS"/>
<pk mz="270.061950" i="1866230.3" sn="15.74" a="665.94" fwhm="0.000401" res="673472.8" algo="FTMS"/>
<pk mz="270.092801" i="1194103.0" sn="9.16" a="550.42" fwhm="0.000548" res="492429.7" algo="FTMS"/>
<pk mz="270.098277" i="1156343.3" sn="8.79" a="313.90" fwhm="0.000402" res="671320.3" algo="FTMS"/>
<pk mz="270.142746" i="1058424.4" sn="7.84" a="319.36" fwhm="0.000430" res="627513.2" algo="FTMS"/>
<pk mz="271.045952" i="4815632.5" sn="44.59" a="2125.16" fwhm="0.000472" res="574818.8" algo="FTMS"/>
<pk mz="271.064607" i="2966289.0" sn="26.50" a="1155.31" fwhm="0.000434" res="625036.0" algo="FTMS"/>
<pk mz="271.082341" i="7652113.5" sn="72.34" a="3388.94" fwhm="0.000459" res="590820.5" algo="FTMS"/>
<pk mz="271.093601" i="1381393.9" sn="11.00" a="541.20" fwhm="0.000542" res="500047.2" algo="FTMS"/>
<pk mz="271.118748" i="10425619.0" sn="99.47" a="4746.72" fwhm="0.000462" res="586470.7" algo="FTMS"/>
<pk mz="271.155098" i="4304147.5" sn="39.59" a="1794.06" fwhm="0.000450" res="602355.7" algo="FTMS"/>
<pk mz="271.191439" i="1691028.5" sn="14.03" a="643.27" fwhm="0.000463" res="585829.6" algo="FTMS"/>
<pk mz="272.041181" i="1985067.3" sn="16.90" a="783.13" fwhm="0.000475" res="573142.4" algo="FTMS"/>
<pk mz="272.056473" i="1026731.7" sn="7.53" a="291.75" fwhm="0.000440" res="617835.0" algo="FTMS"/>
<pk mz="272.077566" i="1851948.3" sn="15.60" a="630.75" fwhm="0.000409" res="665910.0" algo="FTMS"/>
<pk mz="272.085713" i="999596.5" sn="7.26" a="239.13" fwhm="0.000355" res="765471.0" algo="FTMS"/>
<pk mz="272.113968" i="2732845.3" sn="24.22" a="1218.97" fwhm="0.000465" res="585136.8" algo="FTMS"/>
<pk mz="272.122077" i="1369645.5" sn="10.88" a="453.80" fwhm="0.000433" res="628623.2" algo="FTMS"/>
<pk mz="273.025180" i="1658054.3" sn="13.70" a="560.65" fwhm="0.000433" res="630861.3" algo="FTMS"/>
<pk mz="273.028560" i="1065158.3" sn="7.90" a="271.49" fwhm="0.000382" res="714112.6" algo="FTMS"/>
<pk mz="273.040499" i="1742918.6" sn="14.53" a="595.90" fwhm="0.000425" res="642283.3" algo="FTMS"/>
<pk mz="273.051678" i="975366.9" sn="7.02" a="286.79" fwhm="0.000436" res="626249.5" algo="FTMS"/>
<pk mz="273.061633" i="5003591.0" sn="46.43" a="2171.79" fwhm="0.000466" res="586568.1" algo="FTMS"/>
<pk mz="273.076763" i="1231239.6" sn="9.53" a="455.19" fwhm="0.000557" res="490222.7" algo="FTMS"/>
<pk mz="273.080254" i="981575.8" sn="7.08" a="283.02" fwhm="0.000427" res="640022.4" algo="FTMS"/>
<pk mz="273.098001" i="10872136.0" sn="103.84" a="5038.35" fwhm="0.000473" res="577541.8" algo="FTMS"/>
<pk mz="273.133786" i="1966921.3" sn="16.72" a="559.63" fwhm="0.000340" res="804364.6" algo="FTMS"/>
<pk mz="273.134343" i="19830090.0" z="-1" sn="191.46" a="9269.84" fwhm="0.000471" res="579382.3" algo="FTMS" component_name="f" deconvoluted_molecular_mass="273.134540" deconvoluted_isotopic_mass="273.134532"/>
<pk mz="273.170757" i="3093066.3" sn="27.74" a="1202.80" fwhm="0.000442" res="618665.9" algo="FTMS"/>
<pk mz="273.207178" i="1258827.3" sn="9.76" a="453.14" fwhm="0.000493" res="554697.1" algo="FTMS"/>
<pk mz="274.035710" i="2219619.0" sn="19.11" a="881.50" fwhm="0.000471" res="582130.2" algo="FTMS"/>
<pk mz="274.056880" i="1119587.5" sn="8.40" a="314.73" fwhm="0.000422" res="648981.0" algo="FTMS"/>
<pk mz="274.093228" i="8888677.0" sn="84.08" a="4195.60" fwhm="0.000479" res="572161.2" algo="FTMS"/>
<pk mz="274.101354" i="1344868.8" sn="10.59" a="425.72" fwhm="0.000404" res="678423.6" algo="FTMS"/>
<pk mz="274.129542" i="1222757.6" sn="9.40" a="420.08" fwhm="0.000446" res="615242.2" algo="FTMS"/>
<pk mz="274.137745" i="3068773.8" z="-1" sn="27.39" a="1319.09" fwhm="0.000465" res="589791.5" algo="FTMS" component_name="f" deconvoluted_molecular_mass="273.134540" deconvoluted_isotopic_mass="274.137935"/>
<pk mz="274.871793" i="1003899.8" sn="7.27" a="399.82" fwhm="0.000558" res="492462.3" algo="FTMS"/>
<pk mz="275.019740" i="1738624.4" sn="14.43" a="773.30" fwhm="0.000516" res="532791.4" algo="FTMS"/>
<pk mz="275.030958" i="1132032.8" sn="8.52" a="310.40" fwhm="0.000404" res="681060.0" algo="FTMS"/>
<pk mz="275.040781" i="1662721.0" sn="13.69" a="760.74" fwhm="0.000539" res="510168.8" algo="FTMS"/>
<pk mz="275.056203" i="1596161.5" sn="13.04" a="618.97" fwhm="0.000473" res="580980.8" algo="FTMS"/>
<pk mz="275.059464" i="1238529.6" sn="9.56" a="477.46" fwhm="0.000510" res="539258.3" algo="FTMS"/>
<pk mz="275.069144" i="1047937.9" sn="7.70" a="288.08" fwhm="0.000393" res="700641.2" algo="FTMS"/>
<pk mz="275.077263" i="4008834.0" sn="36.54" a="1639.97" fwhm="0.000443" res="621173.0" algo="FTMS"/>
<pk mz="275.092474" i="1060930.6" sn="7.83" a="345.99" fwhm="0.000479" res="573944.8" algo="FTMS"/>
<pk mz="275.096516" i="1137922.8" sn="8.58" a="353.74" fwhm="0.000425" res="647430.4" algo="FTMS"/>
<pk mz="275.105634" i="1406595.0" sn="11.19" a="414.98" fwhm="0.000413" res="666853.2" algo="FTMS"/>
<pk mz="275.113663" i="6827907.5" sn="64.00" a="3189.26" fwhm="0.000478" res="574998.2" algo="FTMS"/>
<pk mz="275.150005" i="4124548.5" sn="37.67" a="1766.48" fwhm="0.000460" res="598488.6" algo="FTMS"/>
<pk mz="276.014992" i="1059616.1" sn="7.81" a="379.40" fwhm="0.000444" res="621543.7" algo="FTMS"/>
<pk mz="276.022182" i="990560.4" sn="7.14" a="420.01" fwhm="0.000624" res="442001.5" algo="FTMS"/>
<pk mz="276.051300" i="1197217.4" sn="9.15" a="383.29" fwhm="0.000395" res="699622.3" algo="FTMS"/>
<pk mz="276.072493" i="1112802.1" sn="8.33" a="375.82" fwhm="0.000474" res="582235.9" algo="FTMS"/>
<pk mz="276.477467" i="995375.8" sn="7.19" a="484.49" fwhm="0.000689" res="401107.0" algo="FTMS"/>
<pk mz="276.850557" i="1035132.8" sn="7.58" a="372.05" fwhm="0.000466" res="594406.9" algo="FTMS"/>
<pk mz="276.998948" i="1268930.1" sn="9.85" a="452.77" fwhm="0.000459" res="603194.2" algo="FTMS"/>
<pk mz="277.035389" i="4481987.5" sn="41.15" a="2015.55" fwhm="0.000467" res="593420.0" algo="FTMS"/>
<pk mz="277.059095" i="4728260.5" sn="43.55" a="1450.74" fwhm="0.000320" res="865501.5" algo="FTMS"/>
<pk mz="277.059691" i="50286020.0" z="-1" sn="487.34" a="24743.66" fwhm="0.000486" res="569679.4" algo="FTMS" component_name="O" deconvoluted_molecular_mass="277.059818" deconvoluted_isotopic_mass="277.059886"/>
<pk mz="277.071763" i="2209476.8" sn="19.01" a="868.57" fwhm="0.000459" res="603651.5" algo="FTMS"/>
<pk mz="277.083008" i="9216453.0" sn="87.27" a="4426.48" fwhm="0.000490" res="565144.5" algo="FTMS"/>
<pk mz="277.084811" i="2354117.3" sn="20.42" a="1055.44" fwhm="0.000497" res="557853.6" algo="FTMS"/>
<pk mz="277.108121" i="1622086.0" sn="13.29" a="612.72" fwhm="0.000470" res="589456.1" algo="FTMS"/>
<pk mz="277.121247" i="1150918.5" sn="8.70" a="359.06" fwhm="0.000420" res="659960.9" algo="FTMS"/>
<pk mz="277.129260" i="1438022.9" sn="11.50" a="441.50" fwhm="0.000391" res="707983.8" algo="FTMS"/>
<pk mz="277.144535" i="1369159.4" sn="10.83" a="490.99" fwhm="0.000463" res="598652.2" algo="FTMS"/>
<pk mz="277.180956" i="1503432.8" sn="12.14" a="492.22" fwhm="0.000408" res="678635.7" algo="FTMS"/>
<pk mz="278.030663" i="2489321.0" sn="21.65" a="1090.50" fwhm="0.000481" res="578485.0" algo="FTMS"/>
<pk mz="278.063054" i="4731882.0" z="-1" sn="43.40" a="2058.36" fwhm="0.000465" res="597425.2" algo="FTMS" component_name="O" deconvoluted_molecular_mass="277.059818" deconvoluted_isotopic_mass="278.063250"/>
<pk mz="278.067049" i="1410154.4" sn="11.18" a="482.08" fwhm="0.000432" res="643491.6" algo="FTMS"/>
<pk mz="278.086350" i="1439723.1" sn="11.47" a="554.55" fwhm="0.000495" res="561638.3" algo="FTMS"/>
<pk mz="278.088174" i="1241451.1" sn="9.54" a="383.69" fwhm="0.000422" res="659202.6" algo="FTMS"/>
<pk mz="278.848503" i="1868554.4" sn="15.63" a="793.61" fwhm="0.000490" res="569648.1" algo="FTMS"/>
<pk mz="279.014660" i="9025041.0" sn="85.04" a="4478.18" fwhm="0.000505" res="552842.1" algo="FTMS"/>
<pk mz="279.038929" i="1602066.5" sn="13.04" a="593.05" fwhm="0.000467" res="597664.8" algo="FTMS"/>
<pk mz="279.051045" i="4906515.0" sn="45.09" a="2362.70" fwhm="0.000479" res="582479.3" algo="FTMS"/>
<pk mz="279.056107" i="1880851.3" sn="15.74" a="517.13" fwhm="0.000328" res="850868.0" algo="FTMS"/>
<pk mz="279.056731" i="14355987.0" sn="136.74" a="7113.13" fwhm="0.000493" res="565762.7" algo="FTMS"/>
<pk mz="279.064040" i="1695123.6" z="-1" sn="13.94" a="613.82" fwhm="0.000455" res="612726.0" algo="FTMS" component_name="O" deconvoluted_molecular_mass="277.059818" deconvoluted_isotopic_mass="279.064239"/>
<pk mz="279.087386" i="2496020.5" sn="21.71" a="1079.18" fwhm="0.000483" res="577296.5" algo="FTMS"/>
<pk mz="279.090752" i="1722516.8" sn="14.21" a="678.52" fwhm="0.000447" res="624257.5" algo="FTMS"/>
<pk mz="279.100508" i="3452437.3" sn="30.99" a="1466.90" fwhm="0.000469" res="595541.9" algo="FTMS"/>
<pk mz="279.123759" i="1646486.1" sn="13.47" a="630.96" fwhm="0.000491" res="568702.5" algo="FTMS"/>
<pk mz="279.127164" i="1402262.4" sn="11.10" a="467.40" fwhm="0.000437" res="638835.4" algo="FTMS"/>
<pk mz="279.160151" i="1816599.8" sn="15.12" a="830.50" fwhm="0.000526" res="530938.9" algo="FTMS"/>
<pk mz="279.162984" i="1678871.9" sn="13.79" a="362.14" fwhm="0.000282" res="989487.9" algo="FTMS"/>
<pk mz="279.163573" i="10628632.0" sn="100.59" a="5054.66" fwhm="0.000485" res="575565.0" algo="FTMS"/>
<pk mz="280.009880" i="1577790.5" sn="12.80" a="573.76" fwhm="0.000460" res="608149.2" algo="FTMS"/>
<pk mz="280.015267" i="991358.8" sn="7.12" a="354.46" fwhm="0.000589" res="475423.6" algo="FTMS"/>
<pk mz="280.018070" i="1424318.9" sn="11.32" a="573.17" fwhm="0.000509" res="550309.1" algo="FTMS"/>
<pk mz="280.046318" i="3100992.3" sn="27.58" a="1354.92" fwhm="0.000470" res="595718.1" algo="FTMS"/>
<pk mz="280.059498" i="1029568.8" sn="7.49" a="329.90" fwhm="0.000456" res="614095.9" algo="FTMS"/>
<pk mz="280.060124" i="1211456.9" sn="9.25" a="319.17" fwhm="0.000363" res="771849.2" algo="FTMS"/>
<pk mz="280.068782" i="2243649.3" sn="19.26" a="972.40" fwhm="0.000504" res="555437.7" algo="FTMS"/>
<pk mz="280.082637" i="1745857.9" sn="14.43" a="746.28" fwhm="0.000508" res="551866.8" algo="FTMS"/>
<pk mz="280.166957" i="1017286.0" sn="7.37" a="283.84" fwhm="0.000420" res="667326.3" algo="FTMS"/>
<pk mz="280.846433" i="1240423.9" sn="9.53" a="518.92" fwhm="0.000519" res="541421.0" algo="FTMS"/>
<pk mz="281.030274" i="6432369.5" sn="59.89" a="3195.02" fwhm="0.000503" res="559130.5" algo="FTMS"/>
<pk mz="281.041496" i="1052914.0" sn="7.71" a="291.83" fwhm="0.000381" res="736795.9" algo="FTMS"/>
<pk mz="281.066645" i="30715508.0" z="-1" sn="295.41" a="15940.34" fwhm="0.000509" res="552022.8" algo="FTMS" component_name="U" deconvoluted_molecular_mass="281.066894" deconvoluted_isotopic_mass="281.066847"/>
<pk mz="281.070035" i="1012019.4" sn="7.32" a="304.32" fwhm="0.000449" res="626092.8" algo="FTMS"/>
<pk mz="281.079766" i="1865332.0" sn="15.59" a="776.30" fwhm="0.000495" res="567561.6" algo="FTMS"/>
<pk mz="281.097389" i="981236.9" sn="7.02" a="340.54" fwhm="0.000442" res="635461.8" algo="FTMS"/>
<pk mz="281.103069" i="3411573.3" sn="30.59" a="1676.49" fwhm="0.000503" res="558918.6" algo="FTMS"/>
<pk mz="281.106453" i="1210741.4" sn="9.24" a="380.57" fwhm="0.000411" res="683646.3" algo="FTMS"/>
<pk mz="281.116092" i="2214262.0" sn="18.98" a="1016.78" fwhm="0.000530" res="530060.0" algo="FTMS"/>
<pk mz="281.139471" i="3092855.0" sn="27.50" a="1552.95" fwhm="0.000529" res="531754.7" algo="FTMS"/>
<pk mz="281.142881" i="2029687.3" sn="17.19" a="738.84" fwhm="0.000425" res="661007.3" algo="FTMS"/>
<pk mz="281.175850" i="1154553.0" sn="8.70" a="328.12" fwhm="0.000418" res="673442.9" algo="FTMS"/>
<pk mz="282.025549" i="2913448.3" sn="25.76" a="1170.23" fwhm="0.000455" res="619552.2" algo="FTMS"/>
<pk mz="282.061963" i="3080618.3" sn="27.38" a="1376.88" fwhm="0.000495" res="569655.2" algo="FTMS"/>
<pk mz="282.070044" i="3788458.8" z="-1" sn="34.25" a="1682.38" fwhm="0.000494" res="570947.8" algo="FTMS" component_name="U" deconvoluted_molecular_mass="281.066894" deconvoluted_isotopic_mass="282.070248"/>
<pk mz="282.098259" i="1222700.4" sn="9.32" a="405.80" fwhm="0.000427" res="660730.9" algo="FTMS"/>
<pk mz="282.142681" i="1114542.9" sn="8.27" a="268.49" fwhm="0.000441" res="639692.9" algo="FTMS"/>
<pk mz="283.009579" i="2074083.8" sn="17.54" a="988.41" fwhm="0.000556" res="509368.9" algo="FTMS"/>
<pk mz="283.045935" i="8372966.0" sn="78.36" a="4273.70" fwhm="0.000522" res="542261.0" algo="FTMS"/>
<pk mz="283.082314" i="17012456.0" z="-1" sn="161.78" a="8971.88" fwhm="0.000527" res="537111.2" algo="FTMS" component_name="p" deconvoluted_molecular_mass="283.082517" deconvoluted_isotopic_mass="283.082519"/>
<pk mz="283.095381" i="1260777.3" sn="9.69" a="506.57" fwhm="0.000498" res="568178.5" algo="FTMS"/>
<pk mz="283.118722" i="5153514.5" sn="47.27" a="2454.38" fwhm="0.000504" res="561304.6" algo="FTMS"/>
<pk mz="283.137333" i="2149100.0" sn="18.26" a="846.66" fwhm="0.000479" res="591222.3" algo="FTMS"/>
<pk mz="283.155130" i="3093741.0" sn="27.38" a="1349.53" fwhm="0.000485" res="584396.6" algo="FTMS"/>
<pk mz="283.264220" i="3600884.0" sn="32.28" a="1791.84" fwhm="0.000543" res="521956.9" algo="FTMS"/>
<pk mz="284.041217" i="3546920.5" sn="31.76" a="1525.50" fwhm="0.000471" res="603385.1" algo="FTMS"/>
<pk mz="284.049333" i="1298857.3" sn="10.05" a="479.56" fwhm="0.000483" res="588235.2" algo="FTMS"/>
<pk mz="284.077533" i="1735723.1" z="-1" sn="14.27" a="684.24" fwhm="0.000467" res="608574.1" algo="FTMS" component_name="U" deconvoluted_molecular_mass="281.066894" deconvoluted_isotopic_mass="284.077740"/>
<pk mz="284.085639" i="2488363.8" z="-1" sn="21.54" a="1198.47" fwhm="0.000541" res="525356.2" algo="FTMS" component_name="p" deconvoluted_molecular_mass="283.082517" deconvoluted_isotopic_mass="284.085846"/>
<pk mz="284.267609" i="1184824.6" sn="8.95" a="385.30" fwhm="0.000449" res="632792.8" algo="FTMS"/>
<pk mz="285.025244" i="2498673.0" sn="21.64" a="1066.29" fwhm="0.000478" res="595879.0" algo="FTMS"/>
<pk mz="285.061603" i="42717044.0" z="-1" sn="409.99" a="22579.28" fwhm="0.000518" res="550096.1" algo="FTMS" component_name="Q" deconvoluted_molecular_mass="285.061853" deconvoluted_isotopic_mass="285.061812"/>
<pk mz="285.080243" i="2590837.3" sn="22.53" a="1127.28" fwhm="0.000487" res="585212.0" algo="FTMS"/>
<pk mz="285.097339" i="1415286.5" sn="11.18" a="320.35" fwhm="0.000300" res="949075.5" algo="FTMS"/>
<pk mz="285.097979" i="9939831.0" sn="93.49" a="4950.03" fwhm="0.000512" res="557007.0" algo="FTMS"/>
<pk mz="285.109182" i="1078519.4" sn="7.92" a="279.20" fwhm="0.000382" res="745461.6" algo="FTMS"/>
<pk mz="285.126127" i="16414585.0" sn="156.01" a="8517.12" fwhm="0.000521" res="547763.9" algo="FTMS"/>
<pk mz="285.134331" i="9081721.0" sn="85.20" a="4776.47" fwhm="0.000536" res="531534.6" algo="FTMS"/>
<pk mz="285.145614" i="1246842.3" sn="9.55" a="586.95" fwhm="0.000593" res="480864.1" algo="FTMS"/>
<pk mz="285.170727" i="3192188.3" sn="28.33" a="1568.55" fwhm="0.000527" res="540857.2" algo="FTMS"/>
<pk mz="285.207145" i="4684671.0" sn="42.75" a="2132.18" fwhm="0.000491" res="580364.9" algo="FTMS"/>
<pk mz="286.035751" i="1137538.4" sn="8.49" a="417.35" fwhm="0.000531" res="539033.0" algo="FTMS"/>
<pk mz="286.056887" i="3922884.0" sn="35.39" a="1808.28" fwhm="0.000508" res="562950.4" algo="FTMS"/>
<pk mz="286.064948" i="5567941.0" z="-1" sn="51.27" a="2724.98" fwhm="0.000499" res="572845.3" algo="FTMS" component_name="Q" deconvoluted_molecular_mass="285.061853" deconvoluted_isotopic_mass="286.065158"/>
<pk mz="286.093239" i="1881927.3" sn="15.68" a="826.01" fwhm="0.000518" res="551840.2" algo="FTMS"/>
<pk mz="286.101282" i="1705415.9" sn="13.98" a="659.80" fwhm="0.000483" res="592445.5" algo="FTMS"/>
<pk mz="286.129540" i="2936522.3" sn="25.86" a="1419.35" fwhm="0.000551" res="519270.8" algo="FTMS"/>
<pk mz="286.137652" i="1110347.0" sn="8.23" a="391.77" fwhm="0.000434" res="658719.7" algo="FTMS"/>
<pk mz="286.316763" i="1028954.3" sn="7.44" a="307.11" fwhm="0.000481" res="595830.3" algo="FTMS"/>
<pk mz="287.019713" i="1370905.1" sn="10.68" a="501.23" fwhm="0.000507" res="566670.0" algo="FTMS"/>
<pk mz="287.040834" i="4167707.0" sn="37.52" a="1920.73" fwhm="0.000499" res="574775.0" algo="FTMS"/>
<pk mz="287.056147" i="1260700.5" sn="9.62" a="552.56" fwhm="0.000536" res="535985.4" algo="FTMS"/>
<pk mz="287.077220" i="6302238.5" sn="58.00" a="3223.64" fwhm="0.000520" res="552490.0" algo="FTMS"/>
<pk mz="287.088436" i="1113951.5" sn="8.21" a="512.56" fwhm="0.000703" res="408238.9" algo="FTMS"/>
<pk mz="287.113623" i="13836322.0" sn="130.30" a="7121.70" fwhm="0.000512" res="560326.8" algo="FTMS"/>
<pk mz="287.124929" i="1668258.9" sn="13.53" a="626.25" fwhm="0.000474" res="606340.4" algo="FTMS"/>
<pk mz="287.150039" i="10189861.0" sn="95.31" a="5275.53" fwhm="0.000520" res="551751.7" algo="FTMS"/>
<pk mz="287.186454" i="2194216.5" sn="18.58" a="907.39" fwhm="0.000463" res="620518.9" algo="FTMS"/>
<pk mz="287.222783" i="1853868.0" sn="15.31" a="877.66" fwhm="0.000557" res="515876.8" algo="FTMS"/>
<pk mz="288.015090" i="1204089.0" sn="9.08" a="366.35" fwhm="0.000405" res="711061.7" algo="FTMS"/>
<pk mz="288.051418" i="1503100.6" sn="11.95" a="499.07" fwhm="0.000440" res="653955.6" algo="FTMS"/>
<pk mz="288.072566" i="2206078.8" z="-1" sn="18.69" a="940.84" fwhm="0.000526" res="547342.6" algo="FTMS" component_name="Q" deconvoluted_molecular_mass="285.061853" deconvoluted_isotopic_mass="288.072780"/>
<pk mz="288.080574" i="1096831.6" sn="8.05" a="446.61" fwhm="0.000686" res="419927.2" algo="FTMS"/>
<pk mz="288.087778" i="1070976.3" sn="7.80" a="512.03" fwhm="0.000591" res="487362.4" algo="FTMS"/>
<pk mz="288.116985" i="2058371.3" sn="17.28" a="797.77" fwhm="0.000458" res="628680.0" algo="FTMS"/>
<pk mz="288.153309" i="1875079.0" sn="15.52" a="756.14" fwhm="0.000492" res="585347.9" algo="FTMS"/>
<pk mz="289.035362" i="2231268.3" sn="18.93" a="937.75" fwhm="0.000500" res="578044.0" algo="FTMS"/>
<pk mz="289.038761" i="1199972.5" sn="9.04" a="294.66" fwhm="0.000413" res="700390.4" algo="FTMS"/>
<pk mz="289.056478" i="2708454.5" sn="23.51" a="1174.83" fwhm="0.000497" res="581892.1" algo="FTMS"/>
<pk mz="289.071801" i="2129256.3" sn="17.95" a="1031.87" fwhm="0.000572" res="505078.2" algo="FTMS"/>
<pk mz="289.075126" i="1440360.5" sn="11.34" a="597.28" fwhm="0.000540" res="535225.2" algo="FTMS"/>
<pk mz="289.084825" i="1779433.6" sn="14.60" a="676.16" fwhm="0.000475" res="609166.1" algo="FTMS"/>
<pk mz="289.092886" i="6142186.5" sn="56.46" a="3055.85" fwhm="0.000521" res="554839.1" algo="FTMS"/>
<pk mz="289.104232" i="1288811.8" sn="9.89" a="512.63" fwhm="0.000512" res="564515.2" algo="FTMS"/>
<pk mz="289.111548" i="1748204.5" sn="14.30" a="719.09" fwhm="0.000479" res="603895.4" algo="FTMS"/>
<pk mz="289.120539" i="1658093.5" sn="13.43" a="395.79" fwhm="0.000312" res="927275.8" algo="FTMS"/>
<pk mz="289.121194" i="10973422.0" sn="102.82" a="5719.34" fwhm="0.000527" res="548471.0" algo="FTMS"/>
<pk mz="289.129279" i="9085166.0" sn="84.70" a="4830.07" fwhm="0.000536" res="539234.9" algo="FTMS"/>
<pk mz="289.165662" i="3480306.5" sn="30.92" a="1558.10" fwhm="0.000494" res="584890.0" algo="FTMS"/>
<pk mz="289.283931" i="995199.7" sn="7.07" a="364.17" fwhm="0.000562" res="514820.4" algo="FTMS"/>
<pk mz="290.030588" i="2267477.8" sn="19.28" a="1036.77" fwhm="0.000528" res="549146.0" algo="FTMS"/>
<pk mz="290.067005" i="1802842.3" sn="14.82" a="839.37" fwhm="0.000550" res="527040.0" algo="FTMS"/>
<pk mz="290.088149" i="1971292.8" sn="16.44" a="812.80" fwhm="0.000493" res="588095.6" algo="FTMS"/>
<pk mz="290.124524" i="2445665.0" sn="20.99" a="1221.70" fwhm="0.000572" res="507305.1" algo="FTMS"/>
<pk mz="290.132648" i="1033314.1" sn="7.44" a="275.01" fwhm="0.000455" res="638102.4" algo="FTMS"/>
<pk mz="291.014631" i="3532495.3" sn="31.42" a="1824.51" fwhm="0.000550" res="529577.3" algo="FTMS"/>
<pk mz="291.025959" i="1533136.9" sn="12.23" a="712.06" fwhm="0.000585" res="497225.2" algo="FTMS"/>
<pk mz="291.038926" i="8289746.5" sn="77.07" a="4338.43" fwhm="0.000542" res="537008.2" algo="FTMS"/>
<pk mz="291.051023" i="3318740.0" sn="29.37" a="1559.81" fwhm="0.000510" res="570181.6" algo="FTMS"/>
<pk mz="291.054437" i="1122580.5" sn="8.29" a="521.49" fwhm="0.000595" res="489464.6" algo="FTMS"/>
<pk mz="291.064153" i="1110101.8" sn="8.17" a="358.98" fwhm="0.000440" res="661586.6" algo="FTMS"/>
<pk mz="291.087431" i="1699928.8" sn="13.83" a="978.07" fwhm="0.000618" res="471099.5" algo="FTMS"/>
<pk mz="291.090788" i="1388761.1" sn="10.85" a="544.50" fwhm="0.000508" res="573455.4" algo="FTMS"/>
<pk mz="291.100531" i="2171866.5" sn="18.36" a="984.76" fwhm="0.000500" res="582399.4" algo="FTMS"/>
<pk mz="291.108544" i="1590619.4" sn="12.78" a="639.01" fwhm="0.000518" res="561722.0" algo="FTMS"/>
<pk mz="291.118274" i="3579868.8" sn="31.87" a="1631.85" fwhm="0.000514" res="565879.5" algo="FTMS"/>
<pk mz="291.144978" i="1670880.1" sn="13.55" a="719.01" fwhm="0.000496" res="586484.0" algo="FTMS"/>
<pk mz="291.209636" i="5341160.5" sn="48.77" a="2705.45" fwhm="0.000522" res="557369.1" algo="FTMS"/>
<pk mz="291.513089" i="1041168.3" sn="7.51" a="574.71" fwhm="0.000740" res="393980.2" algo="FTMS"/>
<pk mz="292.009845" i="1442131.3" sn="11.28" a="538.60" fwhm="0.000455" res="641132.5" algo="FTMS"/>
<pk mz="292.046299" i="2543448.3" sn="21.78" a="1238.20" fwhm="0.000560" res="521894.2" algo="FTMS"/>
<pk mz="292.067408" i="1065947.1" sn="7.70" a="295.34" fwhm="0.000423" res="689752.8" algo="FTMS"/>
<pk mz="292.082682" i="2157021.3" sn="18.10" a="1151.92" fwhm="0.000604" res="483612.5" algo="FTMS"/>
<pk mz="292.103774" i="5268576.0" sn="47.76" a="2829.62" fwhm="0.000561" res="520626.8" algo="FTMS"/>
<pk mz="292.213019" i="1210735.3" sn="9.08" a="445.75" fwhm="0.000495" res="590317.3" algo="FTMS"/>
<pk mz="292.993956" i="1141982.3" sn="8.42" a="307.13" fwhm="0.000433" res="676114.6" algo="FTMS"/>
<pk mz="293.018190" i="1126881.8" sn="8.28" a="328.27" fwhm="0.000395" res="742340.4" algo="FTMS"/>
<pk mz="293.030320" i="4304611.5" sn="38.57" a="2101.65" fwhm="0.000527" res="556332.8" algo="FTMS"/>
<pk mz="293.035975" i="2833892.3" sn="24.55" a="1276.50" fwhm="0.000509" res="575658.1" algo="FTMS"/>
<pk mz="293.041639" i="1151461.1" sn="8.51" a="339.34" fwhm="0.000426" res="688642.1" algo="FTMS"/>
<pk mz="293.066681" i="4743401.0" sn="42.76" a="2369.61" fwhm="0.000536" res="546681.1" algo="FTMS"/>
<pk mz="293.079736" i="2439402.8" sn="20.79" a="1091.59" fwhm="0.000494" res="593072.8" algo="FTMS"/>
<pk mz="293.103068" i="2539502.3" sn="21.74" a="1148.00" fwhm="0.000526" res="557546.6" algo="FTMS"/>
<pk mz="293.106419" i="10862319.0" sn="101.09" a="5923.88" fwhm="0.000545" res="537610.5" algo="FTMS"/>
<pk mz="293.116116" i="3454192.0" sn="30.46" a="1630.10" fwhm="0.000520" res="563180.6" algo="FTMS"/>
<pk mz="293.139450" i="1258355.5" sn="9.53" a="501.00" fwhm="0.000528" res="555100.3" algo="FTMS"/>
<pk mz="293.175188" i="6775545.0" sn="62.13" a="1868.87" fwhm="0.000278" res="1056249.9" algo="FTMS"/>
<pk mz="293.175821" i="58823416.0" z="-1" sn="558.35" a="32397.51" fwhm="0.000537" res="546038.7" algo="FTMS" component_name="K" deconvoluted_molecular_mass="293.176052" deconvoluted_isotopic_mass="293.176044"/>
<pk mz="293.178576" i="2050809.3" sn="17.08" a="529.80" fwhm="0.000367" res="799576.6" algo="FTMS"/>
<pk mz="293.179199" i="11706105.0" sn="109.14" a="6269.58" fwhm="0.000538" res="544577.3" algo="FTMS"/>
<pk mz="293.206694" i="1789309.4" sn="14.59" a="821.18" fwhm="0.000547" res="535600.5" algo="FTMS"/>
<pk mz="294.025573" i="2516857.0" sn="21.53" a="1119.98" fwhm="0.000510" res="576449.5" algo="FTMS"/>
<pk mz="294.061922" i="2781054.5" sn="24.05" a="1332.49" fwhm="0.000531" res="553484.2" algo="FTMS"/>
<pk mz="294.109848" i="1390726.0" sn="10.79" a="600.45" fwhm="0.000543" res="541859.2" algo="FTMS"/>
<pk mz="294.178549" i="1390992.6" sn="10.79" a="348.34" fwhm="0.000376" res="782779.3" algo="FTMS"/>
<pk mz="294.179223" i="8971153.0" z="-1" sn="83.06" a="4780.57" fwhm="0.000543" res="541331.8" algo="FTMS" component_name="K" deconvoluted_molecular_mass="293.176052" deconvoluted_isotopic_mass="294.179448"/>
<pk mz="294.182647" i="1366033.4" sn="10.55" a="601.36" fwhm="0.000562" res="523876.8" algo="FTMS"/>
<pk mz="294.843390" i="1062906.0" sn="7.66" a="274.39" fwhm="0.000446" res="660981.1" algo="FTMS"/>
<pk mz="295.000960" i="1010195.5" sn="7.16" a="481.06" fwhm="0.000645" res="457555.5" algo="FTMS"/>
<pk mz="295.009554" i="3401749.0" sn="29.96" a="1607.52" fwhm="0.000523" res="563619.0" algo="FTMS"/>
<pk mz="295.045932" i="6603803.0" sn="60.49" a="3540.86" fwhm="0.000554" res="532743.2" algo="FTMS"/>
<pk mz="295.057269" i="1318300.6" sn="10.10" a="563.99" fwhm="0.000596" res="495099.2" algo="FTMS"/>
<pk mz="295.065238" i="1075358.0" sn="7.78" a="496.08" fwhm="0.000731" res="403684.3" algo="FTMS"/>
<pk mz="295.082334" i="5773857.0" sn="52.58" a="3019.04" fwhm="0.000542" res="544537.7" algo="FTMS"/>
<pk mz="295.085678" i="1669537.4" sn="13.45" a="775.03" fwhm="0.000586" res="503447.3" algo="FTMS"/>
<pk mz="295.093690" i="1292194.6" sn="9.85" a="558.26" fwhm="0.000520" res="567382.8" algo="FTMS"/>
<pk mz="295.095422" i="3629091.0" sn="32.13" a="1751.67" fwhm="0.000530" res="556743.3" algo="FTMS"/>
<pk mz="295.113212" i="1612069.8" sn="12.90" a="840.27" fwhm="0.000622" res="474327.0" algo="FTMS"/>
<pk mz="295.118709" i="3689510.8" sn="32.71" a="1836.16" fwhm="0.000547" res="539380.1" algo="FTMS"/>
<pk mz="295.122095" i="1294119.3" sn="9.87" a="458.56" fwhm="0.000485" res="608944.0" algo="FTMS"/>
<pk mz="295.131778" i="3187240.8" sn="27.92" a="1534.85" fwhm="0.000518" res="569964.2" algo="FTMS"/>
<pk mz="295.137341" i="1744425.8" sn="14.16" a="634.28" fwhm="0.000446" res="661170.7" algo="FTMS"/>
<pk mz="295.155110" i="1607468.6" sn="12.86" a="516.45" fwhm="0.000405" res="729099.3" algo="FTMS"/>
<pk mz="295.158500" i="1646893.3" sn="13.23" a="675.20" fwhm="0.000535" res="551890.6" algo="FTMS"/>
<pk mz="296.041194" i="2976449.0" sn="25.91" a="1373.99" fwhm="0.000508" res="582664.2" algo="FTMS"/>
<pk mz="296.077533" i="2158791.3" sn="18.11" a="941.22" fwhm="0.000468" res="632721.2" algo="FTMS"/>
<pk mz="296.085684" i="1445576.5" sn="11.31" a="537.06" fwhm="0.000496" res="596471.2" algo="FTMS"/>
<pk mz="296.859009" i="1208271.4" sn="8.99" a="553.47" fwhm="0.000564" res="526812.2" algo="FTMS"/>
<pk mz="297.025241" i="4395373.0" sn="39.17" a="2292.96" fwhm="0.000552" res="537745.1" algo="FTMS"/>
<pk mz="297.040483" i="1050223.6" sn="7.49" a="413.27" fwhm="0.000538" res="552159.0" algo="FTMS"/>
<pk mz="297.061631" i="10342771.0" sn="95.49" a="5720.15" fwhm="0.000553" res="537532.2" algo="FTMS"/>
<pk mz="297.064995" i="1380340.1" sn="10.62" a="675.45" fwhm="0.000613" res="484752.5" algo="FTMS"/>
<pk mz="297.072767" i="1054965.5" sn="7.53" a="348.04" fwhm="0.000459" res="646791.7" algo="FTMS"/>
<pk mz="297.092461" i="1320185.0" sn="10.05" a="458.43" fwhm="0.000476" res="624294.0" algo="FTMS"/>
<pk mz="297.098009" i="6787450.0" sn="61.82" a="3661.17" fwhm="0.000562" res="528722.0" algo="FTMS"/>
<pk mz="297.101423" i="1403514.6" sn="10.83" a="537.27" fwhm="0.000467" res="636099.6" algo="FTMS"/>
<pk mz="297.111038" i="1519740.4" sn="11.94" a="521.80" fwhm="0.000460" res="645684.7" algo="FTMS"/>
<pk mz="297.134389" i="5815680.5" sn="52.62" a="3055.75" fwhm="0.000547" res="543138.6" algo="FTMS"/>
<pk mz="297.142270" i="1711233.9" sn="13.75" a="781.49" fwhm="0.000535" res="555207.1" algo="FTMS"/>
<pk mz="297.152939" i="210433408.0" z="-1" sn="1990.40" a="114763.40" fwhm="0.000549" res="541395.5" algo="FTMS" component_name="E" deconvoluted_molecular_mass="297.153181" deconvoluted_isotopic_mass="297.153169"/>
<pk mz="297.170790" i="2692231.0" sn="23.04" a="1244.03" fwhm="0.000519" res="572286.1" algo="FTMS"/>
<pk mz="298.020504" i="1461282.6" sn="11.38" a="707.49" fwhm="0.000584" res="510324.8" algo="FTMS"/>
<pk mz="298.029477" i="1016484.3" sn="7.17" a="451.77" fwhm="0.000589" res="505966.4" algo="FTMS"/>
<pk mz="298.056844" i="3280937.3" sn="28.61" a="1711.10" fwhm="0.000573" res="520070.4" algo="FTMS"/>
<pk mz="298.064900" i="1291306.9" sn="9.77" a="464.27" fwhm="0.000511" res="583364.9" algo="FTMS"/>
<pk mz="298.155714" i="3226171.8" sn="28.09" a="1087.34" fwhm="0.000379" res="786680.9" algo="FTMS"/>
<pk mz="298.156382" i="26682940.0" z="-1" sn="250.23" a="14927.91" fwhm="0.000554" res="537862.6" algo="FTMS" component_name="E" deconvoluted_molecular_mass="297.153181" deconvoluted_isotopic_mass="298.156614"/>
<pk mz="299.019646" i="1108128.4" sn="8.03" a="548.04" fwhm="0.000658" res="454170.0" algo="FTMS"/>
<pk mz="299.040878" i="6931172.5" sn="63.18" a="3745.49" fwhm="0.000555" res="538411.0" algo="FTMS"/>
<pk mz="299.076587" i="2494187.5" sn="21.16" a="767.32" fwhm="0.000378" res="791718.1" algo="FTMS"/>
<pk mz="299.077270" i="22154988.0" z="-1" sn="207.35" a="12571.75" fwhm="0.000564" res="530499.0" algo="FTMS" component_name="b" deconvoluted_molecular_mass="299.077547" deconvoluted_isotopic_mass="299.077503"/>
<pk mz="299.095830" i="1545071.3" sn="12.17" a="719.01" fwhm="0.000543" res="551258.3" algo="FTMS"/>
<pk mz="299.113662" i="9445107.0" sn="86.99" a="5150.59" fwhm="0.000557" res="537047.0" algo="FTMS"/>
<pk mz="299.148174" i="1413113.4" sn="10.92" a="329.83" fwhm="0.000336" res="891628.0" algo="FTMS"/>
<pk mz="299.148837" i="6650617.5" sn="60.52" a="3569.80" fwhm="0.000528" res="566439.1" algo="FTMS"/>
<pk mz="299.150052" i="7301882.0" sn="66.69" a="3826.37" fwhm="0.000546" res="548110.3" algo="FTMS"/>
<pk mz="299.159667" i="2032635.6" z="-1" sn="16.79" a="790.98" fwhm="0.000471" res="635771.6" algo="FTMS" component_name="E" deconvoluted_molecular_mass="297.153181" deconvoluted_isotopic_mass="299.159901"/>
<pk mz="299.186430" i="4061440.8" sn="36.00" a="2087.10" fwhm="0.000545" res="549045.6" algo="FTMS"/>
<pk mz="299.222810" i="1253639.9" sn="9.41" a="413.96" fwhm="0.000432" res="692550.4" algo="FTMS"/>
<pk mz="300.027416" i="1048935.4" sn="7.47" a="490.83" fwhm="0.000646" res="464704.4" algo="FTMS"/>
<pk mz="300.036142" i="1196841.1" sn="8.87" a="465.21" fwhm="0.000526" res="570641.7" algo="FTMS"/>
<pk mz="300.044301" i="1644842.8" sn="13.11" a="702.95" fwhm="0.000539" res="556985.4" algo="FTMS"/>
<pk mz="300.051453" i="1181612.1" sn="8.73" a="562.73" fwhm="0.000606" res="494757.7" algo="FTMS"/>
<pk mz="300.072515" i="1232816.4" sn="9.21" a="449.34" fwhm="0.000470" res="637963.8" algo="FTMS"/>
<pk mz="300.080635" i="3281842.0" z="-1" sn="28.62" a="1487.60" fwhm="0.000521" res="576167.5" algo="FTMS" component_name="b" deconvoluted_molecular_mass="299.077547" deconvoluted_isotopic_mass="300.080870"/>
<pk mz="300.108931" i="1294263.8" sn="9.79" a="627.22" fwhm="0.000606" res="494867.5" algo="FTMS"/>
<pk mz="300.117056" i="1583033.4" sn="12.53" a="618.28" fwhm="0.000488" res="615137.8" algo="FTMS"/>
<pk mz="300.153429" i="1154752.8" sn="8.47" a="321.73" fwhm="0.000399" res="751660.3" algo="FTMS"/>
<pk mz="300.888149" i="1005142.9" sn="7.05" a="480.86" fwhm="0.000655" res="459201.4" algo="FTMS"/>
<pk mz="301.035340" i="1481077.5" sn="11.56" a="668.92" fwhm="0.000598" res="503473.5" algo="FTMS"/>
<pk mz="301.056561" i="4488826.0" sn="40.05" a="2474.00" fwhm="0.000574" res="524944.1" algo="FTMS"/>
<pk mz="301.067759" i="1134076.3" sn="8.28" a="469.99" fwhm="0.000583" res="516712.5" algo="FTMS"/>
<pk mz="301.092223" i="1594753.3" sn="12.64" a="429.52" fwhm="0.000338" res="891099.8" algo="FTMS"/>
<pk mz="301.092936" i="9228417.0" sn="84.93" a="5155.59" fwhm="0.000575" res="523640.2" algo="FTMS"/>
<pk mz="301.104080" i="1490819.8" sn="11.65" a="582.93" fwhm="0.000495" res="607867.5" algo="FTMS"/>
<pk mz="301.128633" i="1952392.9" sn="16.03" a="509.73" fwhm="0.000312" res="964138.6" algo="FTMS"/>
<pk mz="301.129312" i="14026889.0" sn="130.37" a="7879.85" fwhm="0.000569" res="528835.5" algo="FTMS"/>
<pk mz="301.140470" i="1422219.4" sn="11.00" a="633.01" fwhm="0.000551" res="546533.9" algo="FTMS"/>
<pk mz="301.165703" i="8024208.5" sn="73.53" a="4484.06" fwhm="0.000572" res="526450.7" algo="FTMS"/>
<pk mz="301.202090" i="7234712.0" sn="66.05" a="3869.90" fwhm="0.000559" res="538511.3" algo="FTMS"/>
<pk mz="302.030703" i="1359047.9" sn="10.33" a="515.27" fwhm="0.000529" res="570926.2" algo="FTMS"/>
<pk mz="302.051759" i="1910860.4" sn="15.52" a="1020.06" fwhm="0.000614" res="492014.5" algo="FTMS"/>
<pk mz="302.066210" i="4432207.5" sn="39.24" a="2475.84" fwhm="0.000578" res="522797.9" algo="FTMS"/>
<pk mz="302.088078" i="1415252.3" z="-1" sn="10.86" a="625.27" fwhm="0.000538" res="562017.7" algo="FTMS" component_name="b" deconvoluted_molecular_mass="299.077547" deconvoluted_isotopic_mass="302.088317"/>
<pk mz="302.096217" i="1159254.0" sn="8.45" a="366.49" fwhm="0.000467" res="647429.9" algo="FTMS"/>
<pk mz="302.124558" i="1152860.0" sn="8.39" a="448.56" fwhm="0.000501" res="603177.7" algo="FTMS"/>
<pk mz="302.132632" i="1711453.8" sn="13.65" a="757.40" fwhm="0.000487" res="619846.1" algo="FTMS"/>
<pk mz="302.135798" i="1245022.5" sn="9.26" a="416.97" fwhm="0.000429" res="704484.5" algo="FTMS"/>
<pk mz="302.169016" i="1355365.6" sn="10.30" a="438.43" fwhm="0.000448" res="674507.0" algo="FTMS"/>
<pk mz="302.205335" i="1403117.5" sn="10.75" a="633.27" fwhm="0.000536" res="564219.2" algo="FTMS"/>
<pk mz="303.002952" i="2052635.8" sn="16.85" a="950.58" fwhm="0.000534" res="567657.0" algo="FTMS"/>
<pk mz="303.014685" i="1858078.4" sn="15.02" a="857.51" fwhm="0.000539" res="561872.3" algo="FTMS"/>
<pk mz="303.025857" i="1153056.9" sn="8.39" a="390.13" fwhm="0.000552" res="548901.7" algo="FTMS"/>
<pk mz="303.035854" i="1284259.1" sn="9.63" a="478.19" fwhm="0.000507" res="598124.8" algo="FTMS"/>
<pk mz="303.051011" i="2481190.5" sn="20.88" a="1184.62" fwhm="0.000540" res="561163.2" algo="FTMS"/>
<pk mz="303.062300" i="1955368.9" sn="15.94" a="942.46" fwhm="0.000570" res="532104.4" algo="FTMS"/>
<pk mz="303.072201" i="3891755.0" sn="34.15" a="1966.45" fwhm="0.000547" res="554015.3" algo="FTMS"/>
<pk mz="303.087410" i="1293742.5" sn="9.72" a="616.81" fwhm="0.000637" res="475885.5" algo="FTMS"/>
<pk mz="303.100514" i="1393841.4" sn="10.66" a="604.05" fwhm="0.000532" res="569532.8" algo="FTMS"/>
<pk mz="303.107887" i="1026611.0" sn="7.20" a="184.00" fwhm="0.000260" res="1164197.3" algo="FTMS"/>
<pk mz="303.108573" i="7553587.0" sn="68.59" a="4147.82" fwhm="0.000564" res="537885.5" algo="FTMS"/>
<pk mz="303.136911" i="1514041.5" sn="11.79" a="530.30" fwhm="0.000463" res="654420.4" algo="FTMS"/>
<pk mz="303.144972" i="7494203.5" sn="68.03" a="4165.93" fwhm="0.000568" res="534043.5" algo="FTMS"/>
<pk mz="303.181372" i="2185539.3" sn="18.10" a="927.46" fwhm="0.000500" res="606125.7" algo="FTMS"/>
<pk mz="303.217720" i="2775115.5" sn="23.65" a="1351.73" fwhm="0.000557" res="544566.7" algo="FTMS"/>
<pk mz="304.046293" i="3567878.0" sn="31.10" a="1790.17" fwhm="0.000542" res="561320.4" algo="FTMS"/>
<pk mz="304.063221" i="1465225.8" sn="11.33" a="604.66" fwhm="0.000520" res="584405.2" algo="FTMS"/>
<pk mz="304.082673" i="1018894.3" sn="7.13" a="261.95" fwhm="0.000377" res="805923.0" algo="FTMS"/>
<pk mz="304.103808" i="1987603.0" sn="16.24" a="933.97" fwhm="0.000542" res="560844.6" algo="FTMS"/>
<pk mz="304.111943" i="1145748.9" sn="8.32" a="312.70" fwhm="0.000442" res="688512.8" algo="FTMS"/>
<pk mz="304.140154" i="1202459.4" sn="8.86" a="498.29" fwhm="0.000556" res="547300.1" algo="FTMS"/>
<pk mz="304.148332" i="1261341.3" sn="9.41" a="597.45" fwhm="0.000613" res="496478.4" algo="FTMS"/>
<pk mz="304.881850" i="2221766.3" sn="18.44" a="1054.46" fwhm="0.000547" res="557724.9" algo="FTMS"/>
<pk mz="305.030268" i="5793769.0" sn="52.04" a="3374.14" fwhm="0.000587" res="519459.6" algo="FTMS"/>
<pk mz="305.041573" i="1124075.6" sn="8.12" a="371.94" fwhm="0.000521" res="585112.6" algo="FTMS"/>
<pk mz="305.054645" i="1399534.6" sn="10.71" a="624.07" fwhm="0.000535" res="570218.2" algo="FTMS"/>
<pk mz="305.066667" i="3077617.5" sn="26.49" a="1647.91" fwhm="0.000564" res="540626.1" algo="FTMS"/>
<pk mz="305.070051" i="1709682.3" sn="13.62" a="869.73" fwhm="0.000638" res="478363.7" algo="FTMS"/>
<pk mz="305.077913" i="1768052.1" sn="14.17" a="908.96" fwhm="0.000589" res="518355.9" algo="FTMS"/>
<pk mz="305.079762" i="4211188.5" sn="37.15" a="2151.01" fwhm="0.000547" res="557858.8" algo="FTMS"/>
<pk mz="305.087841" i="2476534.5" sn="20.84" a="1149.35" fwhm="0.000546" res="558261.8" algo="FTMS"/>
<pk mz="305.103068" i="1917946.0" sn="15.58" a="967.25" fwhm="0.000584" res="522089.7" algo="FTMS"/>
<pk mz="305.116120" i="2902013.0" sn="24.84" a="1429.31" fwhm="0.000552" res="552434.1" algo="FTMS"/>
<pk mz="305.124209" i="3303679.0" sn="28.62" a="1839.45" fwhm="0.000596" res="511717.7" algo="FTMS"/>
<pk mz="305.152524" i="1233925.6" sn="9.15" a="553.26" fwhm="0.000592" res="515755.2" algo="FTMS"/>
<pk mz="305.160620" i="1643527.5" sn="13.00" a="641.20" fwhm="0.000495" res="616872.5" algo="FTMS"/>
<pk mz="305.188870" i="3680782.0" sn="32.16" a="2172.01" fwhm="0.000610" res="500489.7" algo="FTMS"/>
<pk mz="306.025599" i="2433748.5" sn="20.43" a="1188.06" fwhm="0.000549" res="557029.7" algo="FTMS"/>
<pk mz="306.061947" i="2405085.3" sn="20.16" a="1185.24" fwhm="0.000553" res="553510.3" algo="FTMS"/>
<pk mz="306.083072" i="1999586.4" sn="16.35" a="945.93" fwhm="0.000543" res="563772.4" algo="FTMS"/>
<pk mz="306.098315" i="1149414.0" sn="8.35" a="349.23" fwhm="0.000436" res="701391.0" algo="FTMS"/>
<pk mz="306.119494" i="2068459.0" sn="17.00" a="1180.78" fwhm="0.000580" res="527519.6" algo="FTMS"/>
<pk mz="306.879791" i="5012387.5" sn="44.68" a="2807.96" fwhm="0.000598" res="513283.9" algo="FTMS"/>
<pk mz="307.009516" i="3721155.0" sn="32.54" a="2091.24" fwhm="0.000610" res="503064.7" algo="FTMS"/>
<pk mz="307.033813" i="1801417.0" sn="14.48" a="862.53" fwhm="0.000585" res="524963.7" algo="FTMS"/>
<pk mz="307.045926" i="6595020.0" sn="59.57" a="3785.08" fwhm="0.000587" res="523198.6" algo="FTMS"/>
<pk mz="307.057245" i="1255886.8" sn="9.35" a="439.95" fwhm="0.000478" res="642137.1" algo="FTMS"/>
<pk mz="307.059057" i="1230671.1" sn="9.11" a="572.98" fwhm="0.000609" res="504432.3" algo="FTMS"/>
<pk mz="307.070261" i="2232274.0" sn="18.53" a="1120.69" fwhm="0.000587" res="523218.9" algo="FTMS"/>
<pk mz="307.076723" i="1729491.5" sn="13.81" a="815.32" fwhm="0.000551" res="557409.1" algo="FTMS"/>
<pk mz="307.082341" i="4453845.0" sn="39.43" a="2609.24" fwhm="0.000611" res="502566.7" algo="FTMS"/>
<pk mz="307.085658" i="3691477.8" sn="32.26" a="2003.74" fwhm="0.000577" res="532652.0" algo="FTMS"/>
<pk mz="307.093560" i="1023319.6" sn="7.16" a="348.76" fwhm="0.000476" res="644974.3" algo="FTMS"/>
<pk mz="307.095379" i="5623256.0" sn="50.43" a="3323.37" fwhm="0.000593" res="517817.9" algo="FTMS"/>
<pk mz="307.103563" i="1455450.1" sn="11.23" a="768.30" fwhm="0.000646" res="475410.1" algo="FTMS"/>
<pk mz="307.113251" i="1028316.5" sn="7.21" a="362.26" fwhm="0.000504" res="609930.9" algo="FTMS"/>
<pk mz="307.118720" i="2343133.8" sn="19.58" a="1126.64" fwhm="0.000572" res="537241.9" algo="FTMS"/>
<pk mz="307.131735" i="2734817.0" sn="23.26" a="1489.16" fwhm="0.000598" res="514025.2" algo="FTMS"/>
<pk mz="307.155117" i="1619174.8" sn="12.77" a="784.86" fwhm="0.000593" res="518195.7" algo="FTMS"/>
<pk mz="307.158570" i="1422951.6" sn="10.85" a="690.58" fwhm="0.000575" res="534036.1" algo="FTMS"/>
<pk mz="307.168199" i="1050474.0" sn="7.37" a="417.30" fwhm="0.000552" res="556040.9" algo="FTMS"/>
<pk mz="307.185992" i="1524206.4" sn="11.79" a="607.78" fwhm="0.000511" res="601581.5" algo="FTMS"/>
<pk mz="307.191579" i="1021999.8" sn="7.10" a="453.23" fwhm="0.000629" res="488152.4" algo="FTMS"/>
<pk mz="307.194925" i="2196208.5" sn="18.07" a="1405.56" fwhm="0.000712" res="431721.3" algo="FTMS"/>
<pk mz="307.204526" i="1310194.9" sn="9.79" a="621.51" fwhm="0.000580" res="529265.8" algo="FTMS"/>
<pk mz="308.041177" i="3731138.8" sn="32.40" a="2245.59" fwhm="0.000638" res="482455.2" algo="FTMS"/>
<pk mz="308.077605" i="2639564.0" sn="22.20" a="1329.41" fwhm="0.000571" res="539434.8" algo="FTMS"/>
<pk mz="308.098693" i="1814993.3" sn="14.50" a="843.06" fwhm="0.000547" res="562802.8" algo="FTMS"/>
<pk mz="308.135133" i="1180890.4" sn="8.58" a="533.91" fwhm="0.000575" res="536072.7" algo="FTMS"/>
<pk mz="308.877771" i="2052502.5" sn="16.72" a="937.33" fwhm="0.000556" res="555869.7" algo="FTMS"/>
<pk mz="309.025200" i="5403580.0" sn="48.01" a="3126.51" fwhm="0.000604" res="511677.2" algo="FTMS"/>
<pk mz="309.061561" i="9686981.0" sn="88.02" a="5741.55" fwhm="0.000611" res="505498.9" algo="FTMS"/>
<pk mz="309.072835" i="1339464.4" sn="10.06" a="660.14" fwhm="0.000643" res="480908.5" algo="FTMS"/>
<pk mz="309.074665" i="1859784.8" sn="14.92" a="932.67" fwhm="0.000545" res="567372.2" algo="FTMS"/>
<pk mz="309.092469" i="2074317.4" sn="16.92" a="933.94" fwhm="0.000538" res="574244.3" algo="FTMS"/>
<pk mz="309.097981" i="5075919.0" sn="44.95" a="3009.96" fwhm="0.000605" res="511074.1" algo="FTMS"/>
<pk mz="309.101322" i="2720975.8" sn="22.96" a="1585.99" fwhm="0.000615" res="502328.7" algo="FTMS"/>
<pk mz="309.109244" i="1159121.6" sn="8.38" a="469.12" fwhm="0.000576" res="536275.0" algo="FTMS"/>
<pk mz="309.111054" i="10129362.0" sn="92.15" a="5893.17" fwhm="0.000600" res="515580.7" algo="FTMS"/>
<pk mz="309.134375" i="2827224.0" sn="23.95" a="1352.49" fwhm="0.000548" res="564034.5" algo="FTMS"/>
<pk mz="309.137690" i="1464921.0" sn="11.23" a="609.12" fwhm="0.000540" res="572023.3" algo="FTMS"/>
<pk mz="309.147430" i="2553307.5" sn="21.40" a="1248.14" fwhm="0.000564" res="548320.6" algo="FTMS"/>
<pk mz="309.152958" i="4284381.0" sn="37.56" a="2329.21" fwhm="0.000585" res="528767.4" algo="FTMS"/>
<pk mz="309.170806" i="3306465.5" sn="28.43" a="1634.61" fwhm="0.000558" res="554464.8" algo="FTMS"/>
<pk mz="309.174164" i="7608290.5" sn="68.60" a="4319.48" fwhm="0.000582" res="531570.8" algo="FTMS"/>
<pk mz="309.207190" i="2896362.8" sn="24.60" a="1551.53" fwhm="0.000577" res="535831.7" algo="FTMS"/>
<pk mz="310.020458" i="2302909.3" sn="19.06" a="1134.25" fwhm="0.000585" res="529606.8" algo="FTMS"/>
<pk mz="310.056825" i="5006023.0" sn="44.30" a="2894.42" fwhm="0.000612" res="506455.4" algo="FTMS"/>
<pk mz="310.064943" i="1258312.9" sn="9.30" a="475.20" fwhm="0.000501" res="618294.1" algo="FTMS"/>
<pk mz="310.069956" i="2625738.3" sn="22.07" a="1395.53" fwhm="0.000599" res="517242.1" algo="FTMS"/>
<pk mz="310.093197" i="2053072.3" sn="16.72" a="1126.88" fwhm="0.000630" res="491885.1" algo="FTMS"/>
<pk mz="310.114450" i="1645781.9" sn="12.92" a="814.92" fwhm="0.000598" res="518639.1" algo="FTMS"/>
<pk mz="310.129686" i="1050329.9" sn="7.36" a="435.56" fwhm="0.000627" res="494640.1" algo="FTMS"/>
<pk mz="310.156351" i="1164896.8" sn="8.43" a="499.85" fwhm="0.000642" res="482987.4" algo="FTMS"/>
<pk mz="310.550815" i="1029128.3" sn="7.16" a="537.09" fwhm="0.000773" res="401877.0" algo="FTMS"/>
<pk mz="311.004482" i="1292992.4" sn="9.62" a="538.00" fwhm="0.000514" res="605406.5" algo="FTMS"/>
<pk mz="311.040868" i="6040010.0" sn="53.95" a="3536.21" fwhm="0.000601" res="517495.6" algo="FTMS"/>
<pk mz="311.077237" i="12523988.0" sn="114.51" a="7773.96" fwhm="0.000621" res="501076.4" algo="FTMS"/>
<pk mz="311.080616" i="1707988.5" sn="13.50" a="774.31" fwhm="0.000525" res="592951.3" algo="FTMS"/>
<pk mz="311.088565" i="1240022.6" sn="9.13" a="396.70" fwhm="0.000450" res="691802.2" algo="FTMS"/>
<pk mz="311.090374" i="1902295.1" sn="15.31" a="905.74" fwhm="0.000550" res="565556.5" algo="FTMS"/>
<pk mz="311.108124" i="3821531.8" sn="33.24" a="1863.73" fwhm="0.000539" res="577287.1" algo="FTMS"/>
<pk mz="311.112934" i="1227741.1" sn="9.01" a="280.62" fwhm="0.000306" res="1016968.2" algo="FTMS"/>
<pk mz="311.113660" i="9001437.0" sn="81.61" a="5342.20" fwhm="0.000603" res="515671.4" algo="FTMS"/>
<pk mz="311.126700" i="2495200.8" sn="20.85" a="1212.21" fwhm="0.000561" res="554161.2" algo="FTMS"/>
<pk mz="311.132223" i="1905634.3" sn="15.34" a="1008.34" fwhm="0.000599" res="519532.6" algo="FTMS"/>
<pk mz="311.150056" i="5876199.0" sn="52.42" a="3196.01" fwhm="0.000577" res="539632.6" algo="FTMS"/>
<pk mz="311.156864" i="6071273.0" sn="54.25" a="3785.51" fwhm="0.000641" res="485731.5" algo="FTMS"/>
<pk mz="311.162654" i="6330858.5" sn="56.67" a="4372.75" fwhm="0.000712" res="436938.0" algo="FTMS"/>
<pk mz="311.168540" i="673120768.0" z="-1" sn="6283.61" a="403633.81" fwhm="0.000603" res="515696.3" algo="FTMS" component_name="A" deconvoluted_molecular_mass="311.168809" deconvoluted_isotopic_mass="311.168796"/>
<pk mz="311.186431" i="2894064.8" sn="24.57" a="1513.17" fwhm="0.000597" res="520961.3" algo="FTMS"/>
<pk mz="311.222806" i="10495482.0" sn="95.56" a="6262.05" fwhm="0.000598" res="520623.9" algo="FTMS"/>
<pk mz="312.036128" i="2415828.8" sn="20.11" a="1199.56" fwhm="0.000564" res="552816.3" algo="FTMS"/>
<pk mz="312.072543" i="3898078.5" sn="33.95" a="2138.45" fwhm="0.000575" res="542306.2" algo="FTMS"/>
<pk mz="312.080593" i="1653216.8" sn="12.98" a="715.91" fwhm="0.000511" res="610495.5" algo="FTMS"/>
<pk mz="312.108951" i="1200488.4" sn="8.76" a="514.90" fwhm="0.000536" res="582601.8" algo="FTMS"/>
<pk mz="312.117044" i="1171818.6" sn="8.49" a="519.57" fwhm="0.000599" res="521047.1" algo="FTMS"/>
<pk mz="312.171261" i="8884985.0" sn="80.52" a="2835.67" fwhm="0.000330" res="945822.7" algo="FTMS"/>
<pk mz="312.171986" i="89621240.0" z="-1" sn="834.49" a="55537.75" fwhm="0.000609" res="512390.2" algo="FTMS" component_name="A" deconvoluted_molecular_mass="311.168809" deconvoluted_isotopic_mass="312.172244"/>
<pk mz="312.226111" i="1928712.1" sn="15.56" a="871.12" fwhm="0.000570" res="547464.2" algo="FTMS"/>
<pk mz="313.020091" i="1712608.8" sn="13.44" a="847.31" fwhm="0.000593" res="528298.1" algo="FTMS"/>
<pk mz="313.056499" i="13405163.0" sn="121.84" a="8209.94" fwhm="0.000618" res="506434.2" algo="FTMS"/>
<pk mz="313.092152" i="1465332.6" sn="11.15" a="309.12" fwhm="0.000282" res="1109072.3" algo="FTMS"/>
<pk mz="313.092888" i="12528629.0" sn="113.71" a="7758.96" fwhm="0.000621" res="504365.9" algo="FTMS"/>
<pk mz="313.104172" i="1496823.9" sn="11.44" a="722.27" fwhm="0.000587" res="533704.1" algo="FTMS"/>
<pk mz="313.111555" i="1436665.9" sn="10.88" a="608.75" fwhm="0.000545" res="574429.6" algo="FTMS"/>
<pk mz="313.129302" i="11438079.0" sn="103.60" a="7024.00" fwhm="0.000623" res="502512.7" algo="FTMS"/>
<pk mz="313.147934" i="1803011.9" sn="14.28" a="858.84" fwhm="0.000580" res="539587.7" algo="FTMS"/>
<pk mz="313.157674" i="2311942.5" sn="18.99" a="1400.75" fwhm="0.000658" res="476043.7" algo="FTMS"/>
<pk mz="313.163739" i="2040840.3" sn="16.48" a="539.95" fwhm="0.000354" res="883399.2" algo="FTMS"/>
<pk mz="313.164488" i="18447368.0" z="-1" sn="168.58" a="11447.36" fwhm="0.000620" res="504789.6" algo="FTMS" component_name="j" deconvoluted_molecular_mass="313.164743" deconvoluted_isotopic_mass="313.164748"/>
<pk mz="313.165689" i="7332873.0" sn="65.54" a="4257.58" fwhm="0.000598" res="523274.4" algo="FTMS"/>
<pk mz="313.172905" i="2322954.8" sn="19.10" a="1069.64" fwhm="0.000535" res="585063.9" algo="FTMS"/>
<pk mz="313.175361" i="6488075.5" z="-1" sn="57.71" a="3877.63" fwhm="0.000617" res="507982.7" algo="FTMS" component_name="A" deconvoluted_molecular_mass="311.168809" deconvoluted_isotopic_mass="313.175621"/>
<pk mz="313.202118" i="2118930.8" sn="17.20" a="960.51" fwhm="0.000541" res="578408.3" algo="FTMS"/>
<pk mz="313.238478" i="5090333.0" sn="44.75" a="2901.82" fwhm="0.000605" res="517553.6" algo="FTMS"/>
<pk mz="314.030633" i="1292408.3" sn="9.54" a="500.10" fwhm="0.000534" res="588280.5" algo="FTMS"/>
<pk mz="314.051854" i="1467390.3" sn="11.16" a="634.20" fwhm="0.000560" res="560647.4" algo="FTMS"/>
<pk mz="314.059923" i="1575680.5" sn="12.17" a="803.81" fwhm="0.000619" res="507457.1" algo="FTMS"/>
<pk mz="314.088184" i="2449672.3" sn="20.27" a="1140.03" fwhm="0.000533" res="588964.4" algo="FTMS"/>
<pk mz="314.096226" i="1846026.6" sn="14.67" a="928.47" fwhm="0.000601" res="522724.6" algo="FTMS"/>
<pk mz="314.099341" i="1092491.5" sn="7.69" a="442.25" fwhm="0.000546" res="575769.7" algo="FTMS"/>
<pk mz="314.124607" i="1018898.5" sn="7.00" a="348.78" fwhm="0.000506" res="620965.8" algo="FTMS"/>
<pk mz="314.132678" i="1436692.8" sn="10.88" a="562.52" fwhm="0.000511" res="614880.8" algo="FTMS"/>
<pk mz="314.167794" i="3167518.5" z="-1" sn="26.92" a="1620.22" fwhm="0.000577" res="544749.4" algo="FTMS" component_name="j" deconvoluted_molecular_mass="313.164743" deconvoluted_isotopic_mass="314.168057"/>
<pk mz="314.168902" i="1185182.9" sn="8.55" a="522.84" fwhm="0.000661" res="475072.6" algo="FTMS"/>
<pk mz="314.241745" i="1266867.3" sn="9.30" a="493.91" fwhm="0.000527" res="596220.9" algo="FTMS"/>
<pk mz="315.014664" i="1445260.4" sn="10.95" a="707.74" fwhm="0.000600" res="525352.4" algo="FTMS"/>
<pk mz="315.035781" i="2987538.3" sn="25.25" a="1606.00" fwhm="0.000608" res="518482.7" algo="FTMS"/>
<pk mz="315.051079" i="2091286.8" sn="16.94" a="1166.19" fwhm="0.000673" res="467885.4" algo="FTMS"/>
<pk mz="315.062245" i="1310617.9" sn="9.71" a="630.82" fwhm="0.000591" res="533094.6" algo="FTMS"/>
<pk mz="315.072181" i="7501340.5" sn="67.10" a="4548.97" fwhm="0.000630" res="500213.3" algo="FTMS"/>
<pk mz="315.087530" i="1694369.0" sn="13.26" a="939.70" fwhm="0.000678" res="464454.2" algo="FTMS"/>
<pk mz="315.108547" i="10647079.0" sn="96.26" a="6507.85" fwhm="0.000622" res="506587.7" algo="FTMS"/>
<pk mz="315.119814" i="1845802.1" sn="14.67" a="1005.63" fwhm="0.000657" res="479307.3" algo="FTMS"/>
<pk mz="315.136761" i="1061422.9" sn="7.40" a="420.87" fwhm="0.000644" res="489371.8" algo="FTMS"/>
<pk mz="315.144947" i="12174897.0" sn="110.42" a="7641.69" fwhm="0.000632" res="498457.9" algo="FTMS"/>
<pk mz="315.154615" i="1356596.0" sn="10.13" a="539.43" fwhm="0.000533" res="591090.9" algo="FTMS"/>
<pk mz="315.156181" i="1080628.4" sn="7.57" a="480.66" fwhm="0.000571" res="551465.3" algo="FTMS"/>
<pk mz="315.181365" i="7102011.5" sn="63.40" a="4240.73" fwhm="0.000624" res="505175.2" algo="FTMS"/>
<pk mz="315.217765" i="3235909.8" sn="27.55" a="1704.22" fwhm="0.000589" res="535341.3" algo="FTMS"/>
<pk mz="316.046346" i="1432625.9" sn="10.83" a="697.93" fwhm="0.000571" res="553264.7" algo="FTMS"/>
<pk mz="316.067393" i="2022199.9" sn="16.30" a="1018.19" fwhm="0.000584" res="541484.5" algo="FTMS"/>
<pk mz="316.103739" i="1124162.3" sn="7.97" a="422.14" fwhm="0.000513" res="616378.1" algo="FTMS"/>
<pk mz="316.111884" i="1177412.6" sn="8.47" a="601.15" fwhm="0.000647" res="488608.8" algo="FTMS"/>
<pk mz="316.148318" i="1893455.0" sn="15.11" a="840.98" fwhm="0.000550" res="574332.8" algo="FTMS"/>
<pk mz="316.151408" i="1801039.9" sn="14.25" a="888.67" fwhm="0.000593" res="532828.0" algo="FTMS"/>
<pk mz="316.184564" i="1737561.4" sn="13.66" a="868.55" fwhm="0.000673" res="469532.6" algo="FTMS"/>
<pk mz="317.030271" i="2997325.3" sn="25.34" a="1691.96" fwhm="0.000632" res="501344.5" algo="FTMS"/>
<pk mz="317.041519" i="1286480.5" sn="9.48" a="547.07" fwhm="0.000604" res="524938.5" algo="FTMS"/>
<pk mz="317.051509" i="2748243.3" sn="23.03" a="1498.03" fwhm="0.000607" res="522062.9" algo="FTMS"/>
<pk mz="317.066671" i="2088791.8" sn="16.91" a="1067.42" fwhm="0.000603" res="525966.7" algo="FTMS"/>
<pk mz="317.069977" i="1070936.8" sn="7.48" a="497.69" fwhm="0.000641" res="494891.7" algo="FTMS"/>
<pk mz="317.077927" i="1523547.0" sn="11.67" a="616.45" fwhm="0.000543" res="584411.0" algo="FTMS"/>
<pk mz="317.087825" i="4090461.8" sn="35.47" a="2404.36" fwhm="0.000632" res="501650.2" algo="FTMS"/>
<pk mz="317.099055" i="1984865.1" sn="15.95" a="1044.07" fwhm="0.000624" res="508264.0" algo="FTMS"/>
<pk mz="317.103084" i="1384418.3" sn="10.38" a="623.07" fwhm="0.000563" res="563122.6" algo="FTMS"/>
<pk mz="317.114150" i="1445093.5" sn="10.95" a="703.34" fwhm="0.000627" res="506088.1" algo="FTMS"/>
<pk mz="317.116155" i="1585254.1" sn="12.25" a="767.08" fwhm="0.000574" res="552641.8" algo="FTMS"/>
<pk mz="317.124191" i="9239656.0" sn="83.21" a="5915.18" fwhm="0.000650" res="487860.9" algo="FTMS"/>
<pk mz="317.139444" i="1183340.9" sn="8.52" a="388.31" fwhm="0.000483" res="656454.7" algo="FTMS"/>
<pk mz="317.152544" i="1356400.6" sn="10.12" a="608.25" fwhm="0.000578" res="548808.2" algo="FTMS"/>
<pk mz="317.160562" i="8993907.0" sn="80.93" a="5743.34" fwhm="0.000659" res="481022.0" algo="FTMS"/>
<pk mz="317.196969" i="3499133.5" sn="29.99" a="2090.47" fwhm="0.000644" res="492395.9" algo="FTMS"/>
<pk mz="317.225457" i="1145093.8" sn="8.17" a="583.52" fwhm="0.000675" res="469641.7" algo="FTMS"/>
<pk mz="317.233424" i="1148040.1" sn="8.19" a="337.86" fwhm="0.000416" res="762559.1" algo="FTMS"/>
<pk mz="318.025544" i="2664047.0" sn="22.24" a="1494.68" fwhm="0.000642" res="495266.3" algo="FTMS"/>
<pk mz="318.061948" i="2713209.8" sn="22.70" a="1562.48" fwhm="0.000666" res="477557.5" algo="FTMS"/>
<pk mz="318.083049" i="1315712.0" sn="9.74" a="539.61" fwhm="0.000551" res="576788.2" algo="FTMS"/>
<pk mz="318.098312" i="1147652.4" sn="8.19" a="615.48" fwhm="0.000690" res="461193.3" algo="FTMS"/>
<pk mz="318.119446" i="2446218.5" sn="20.23" a="1405.09" fwhm="0.000646" res="492279.7" algo="FTMS"/>
<pk mz="318.127564" i="1635469.0" sn="12.71" a="734.40" fwhm="0.000591" res="537980.4" algo="FTMS"/>
<pk mz="318.155877" i="1281813.3" sn="9.43" a="543.16" fwhm="0.000538" res="591368.6" algo="FTMS"/>
<pk mz="318.163943" i="1171607.6" sn="8.41" a="418.39" fwhm="0.000539" res="590748.2" algo="FTMS"/>
<pk mz="319.009587" i="2235792.8" sn="18.14" a="1054.70" fwhm="0.000553" res="576943.4" algo="FTMS"/>
<pk mz="319.045970" i="4045979.5" sn="34.79" a="2360.67" fwhm="0.000630" res="506619.8" algo="FTMS"/>
<pk mz="319.057155" i="1604382.9" sn="12.33" a="710.60" fwhm="0.000620" res="514792.9" algo="FTMS"/>
<pk mz="319.067091" i="1404449.8" sn="10.49" a="705.80" fwhm="0.000621" res="514061.0" algo="FTMS"/>
<pk mz="319.082335" i="2489766.3" sn="20.47" a="1316.25" fwhm="0.000620" res="515003.2" algo="FTMS"/>
<pk mz="319.085714" i="2869415.3" sn="23.96" a="1589.52" fwhm="0.000624" res="511699.5" algo="FTMS"/>
<pk mz="319.093581" i="2113705.8" sn="17.01" a="1184.84" fwhm="0.000632" res="505256.4" algo="FTMS"/>
<pk mz="319.095468" i="1594282.3" sn="12.23" a="700.21" fwhm="0.000555" res="574665.1" algo="FTMS"/>
<pk mz="319.103464" i="3110572.5" sn="26.18" a="1710.91" fwhm="0.000624" res="511548.7" algo="FTMS"/>
<pk mz="319.118715" i="1300657.1" sn="9.53" a="557.78" fwhm="0.000541" res="589640.1" algo="FTMS"/>
<pk mz="319.131803" i="2421941.0" sn="19.85" a="1180.08" fwhm="0.000551" res="578675.2" algo="FTMS"/>
<pk mz="319.139893" i="4205239.5" sn="36.26" a="2499.98" fwhm="0.000636" res="501631.0" algo="FTMS"/>
<pk mz="319.168130" i="1228479.8" sn="8.87" a="474.25" fwhm="0.000571" res="559121.9" algo="FTMS"/>
<pk mz="319.176298" i="1939906.1" sn="15.41" a="972.19" fwhm="0.000579" res="551389.4" algo="FTMS"/>
<pk mz="319.204567" i="1213258.5" sn="8.73" a="563.61" fwhm="0.000611" res="522204.5" algo="FTMS"/>
<pk mz="319.240943" i="11854549.0" sn="106.64" a="7545.15" fwhm="0.000642" res="497373.6" algo="FTMS"/>
<pk mz="320.041193" i="3253699.5" sn="27.50" a="1987.70" fwhm="0.000662" res="483803.3" algo="FTMS"/>
<pk mz="320.062305" i="1397449.8" sn="10.42" a="539.83" fwhm="0.000535" res="598770.4" algo="FTMS"/>
<pk mz="320.077621" i="2047182.4" sn="16.40" a="1149.41" fwhm="0.000647" res="494556.7" algo="FTMS"/>
<pk mz="320.098684" i="1994964.6" sn="15.92" a="1044.15" fwhm="0.000615" res="520562.1" algo="FTMS"/>
<pk mz="320.109548" i="1099351.9" sn="7.68" a="637.48" fwhm="0.000726" res="441216.7" algo="FTMS"/>
<pk mz="320.135115" i="3899359.5" sn="33.44" a="2300.55" fwhm="0.000627" res="510677.0" algo="FTMS"/>
<pk mz="320.244282" i="2185472.3" sn="17.67" a="1269.42" fwhm="0.000598" res="535603.3" algo="FTMS"/>
<pk mz="321.009170" i="2565861.8" sn="21.17" a="1466.75" fwhm="0.000617" res="519981.7" algo="FTMS"/>
<pk mz="321.025195" i="4674282.5" sn="40.57" a="2775.69" fwhm="0.000640" res="501288.0" algo="FTMS"/>
<pk mz="321.061572" i="5899509.5" sn="51.84" a="3680.92" fwhm="0.000643" res="499180.0" algo="FTMS"/>
<pk mz="321.072832" i="8012025.0" sn="71.28" a="4860.13" fwhm="0.000631" res="509051.4" algo="FTMS"/>
<pk mz="321.074702" i="1816313.5" sn="14.27" a="835.49" fwhm="0.000565" res="567951.4" algo="FTMS"/>
<pk mz="321.097971" i="2767104.5" sn="23.02" a="1372.26" fwhm="0.000558" res="575399.9" algo="FTMS"/>
<pk mz="321.101328" i="7040257.5" sn="62.34" a="4555.72" fwhm="0.000672" res="477504.9" algo="FTMS"/>
<pk mz="321.109068" i="1327875.9" sn="9.78" a="693.47" fwhm="0.000809" res="397096.9" algo="FTMS"/>
<pk mz="321.111010" i="4402948.5" sn="38.07" a="2702.80" fwhm="0.000654" res="490664.2" algo="FTMS"/>
<pk mz="321.128792" i="1344649.9" sn="9.93" a="701.15" fwhm="0.000616" res="521268.9" algo="FTMS"/>
<pk mz="321.134444" i="2055691.5" sn="16.47" a="1147.81" fwhm="0.000667" res="481752.2" algo="FTMS"/>
<pk mz="321.137714" i="1354252.5" sn="10.02" a="787.50" fwhm="0.000723" res="443891.3" algo="FTMS"/>
<pk mz="321.147406" i="2276879.5" sn="18.51" a="1215.02" fwhm="0.000630" res="509819.5" algo="FTMS"/>
<pk mz="321.170754" i="1760278.5" sn="13.75" a="905.76" fwhm="0.000631" res="508897.2" algo="FTMS"/>
<pk mz="321.174174" i="1175575.5" sn="8.37" a="417.78" fwhm="0.000499" res="643298.2" algo="FTMS"/>
<pk mz="321.183839" i="4181274.5" sn="36.03" a="2429.75" fwhm="0.000648" res="495957.4" algo="FTMS"/>
<pk mz="321.210518" i="4344098.5" sn="37.53" a="2509.21" fwhm="0.000612" res="524899.0" algo="FTMS"/>
<pk mz="321.237991" i="4156714.8" sn="35.80" a="2371.51" fwhm="0.000622" res="516605.4" algo="FTMS"/>
<pk mz="322.020446" i="1966359.6" sn="15.65" a="981.49" fwhm="0.000606" res="531507.8" algo="FTMS"/>
<pk mz="322.056869" i="3482658.8" sn="29.60" a="1961.84" fwhm="0.000607" res="530851.5" algo="FTMS"/>
<pk mz="322.076111" i="1229608.5" sn="8.87" a="742.59" fwhm="0.000953" res="337792.1" algo="FTMS"/>
<pk mz="322.093317" i="1369261.8" sn="10.15" a="601.42" fwhm="0.000573" res="562049.1" algo="FTMS"/>
<pk mz="322.106286" i="2398257.8" sn="19.62" a="1239.14" fwhm="0.000608" res="530056.8" algo="FTMS"/>
<pk mz="322.114371" i="1846580.1" sn="14.55" a="822.58" fwhm="0.000561" res="574542.9" algo="FTMS"/>
<pk mz="322.405287" i="1067020.6" sn="7.37" a="506.83" fwhm="0.000742" res="434725.8" algo="FTMS"/>
<pk mz="323.004468" i="2186051.3" sn="17.67" a="1074.97" fwhm="0.000590" res="547106.7" algo="FTMS"/>
<pk mz="323.007117" i="2028612.1" sn="16.22" a="1005.81" fwhm="0.000565" res="571603.6" algo="FTMS"/>
<pk mz="323.019071" i="1929287.8" sn="15.30" a="1063.71" fwhm="0.000642" res="503492.8" algo="FTMS"/>
<pk mz="323.040866" i="9349966.0" sn="83.58" a="6021.41" fwhm="0.000665" res="485623.8" algo="FTMS"/>
<pk mz="323.052205" i="1248977.9" sn="9.04" a="648.74" fwhm="0.000645" res="501152.6" algo="FTMS"/>
<pk mz="323.060201" i="1034324.3" sn="7.07" a="423.14" fwhm="0.000584" res="552909.7" algo="FTMS"/>
<pk mz="323.077289" i="7485273.5" sn="66.43" a="4529.89" fwhm="0.000635" res="508447.2" algo="FTMS"/>
<pk mz="323.088470" i="1723741.0" sn="13.41" a="860.41" fwhm="0.000612" res="527942.8" algo="FTMS"/>
<pk mz="323.090290" i="3695965.5" sn="31.56" a="2164.89" fwhm="0.000648" res="498596.9" algo="FTMS"/>
<pk mz="323.108152" i="1933155.0" sn="15.34" a="1015.29" fwhm="0.000632" res="511032.5" algo="FTMS"/>
<pk mz="323.113666" i="4758372.5" sn="41.33" a="2851.22" fwhm="0.000645" res="500776.4" algo="FTMS"/>
<pk mz="323.116998" i="1151461.8" sn="8.15" a="554.71" fwhm="0.000668" res="483923.2" algo="FTMS"/>
<pk mz="323.126693" i="4441960.5" sn="38.42" a="2893.02" fwhm="0.000679" res="475635.1" algo="FTMS"/>
<pk mz="323.144432" i="1089774.1" sn="7.58" a="474.37" fwhm="0.000569" res="567625.5" algo="FTMS"/>
<pk mz="323.150062" i="2738799.8" sn="22.75" a="1622.64" fwhm="0.000657" res="491815.8" algo="FTMS"/>
<pk mz="323.163058" i="2871923.8" sn="23.98" a="1685.03" fwhm="0.000638" res="506301.6" algo="FTMS"/>
<pk mz="323.168670" i="4616053.5" sn="40.02" a="2825.25" fwhm="0.000656" res="492709.8" algo="FTMS"/>
<pk mz="323.180854" i="1647609.3" sn="12.71" a="824.79" fwhm="0.000677" res="477495.6" algo="FTMS"/>
<pk mz="323.186429" i="2073211.0" sn="16.63" a="1212.67" fwhm="0.000651" res="496327.8" algo="FTMS"/>
<pk mz="323.189744" i="1100668.0" sn="7.68" a="417.98" fwhm="0.000561" res="576250.0" algo="FTMS"/>
<pk mz="323.199455" i="1621630.9" sn="12.47" a="727.85" fwhm="0.000550" res="587831.3" algo="FTMS"/>
<pk mz="324.036074" i="3327103.5" sn="28.16" a="2143.76" fwhm="0.000686" res="472105.5" algo="FTMS"/>
<pk mz="324.044307" i="1443970.1" sn="10.84" a="702.00" fwhm="0.000626" res="517331.6" algo="FTMS"/>
<pk mz="324.072496" i="4076682.8" sn="35.06" a="2382.63" fwhm="0.000638" res="508298.9" algo="FTMS"/>
<pk mz="324.080609" i="1484557.4" sn="11.21" a="930.88" fwhm="0.000751" res="431571.6" algo="FTMS"/>
<pk mz="324.085550" i="2395790.8" sn="19.59" a="1196.18" fwhm="0.000587" res="551757.5" algo="FTMS"/>
<pk mz="324.103502" i="1113236.4" sn="7.79" a="539.48" fwhm="0.000668" res="484822.3" algo="FTMS"/>
<pk mz="324.108887" i="1974422.0" sn="15.72" a="1008.46" fwhm="0.000601" res="539687.5" algo="FTMS"/>
<pk mz="324.116984" i="1196440.5" sn="8.56" a="543.82" fwhm="0.000584" res="555276.6" algo="FTMS"/>
<pk mz="324.130016" i="1459484.5" sn="10.98" a="687.20" fwhm="0.000615" res="527194.1" algo="FTMS"/>
<pk mz="325.020099" i="3993519.0" sn="34.03" a="2566.87" fwhm="0.000679" res="478930.0" algo="FTMS"/>
<pk mz="325.056490" i="8384954.5" sn="74.12" a="5371.52" fwhm="0.000659" res="493482.1" algo="FTMS"/>
<pk mz="325.067700" i="1330109.9" sn="9.71" a="544.07" fwhm="0.000577" res="563259.2" algo="FTMS"/>
<pk mz="325.087383" i="1408579.9" sn="10.43" a="659.86" fwhm="0.000617" res="527206.2" algo="FTMS"/>
<pk mz="325.092948" i="8533446.0" sn="75.48" a="5314.86" fwhm="0.000655" res="495969.9" algo="FTMS"/>
<pk mz="325.096229" i="1148998.6" sn="8.06" a="621.14" fwhm="0.000759" res="428331.1" algo="FTMS"/>
<pk mz="325.105937" i="2534857.8" sn="20.71" a="1630.45" fwhm="0.000744" res="436847.9" algo="FTMS"/>
<pk mz="325.123826" i="1508175.3" sn="11.33" a="805.84" fwhm="0.000669" res="485967.3" algo="FTMS"/>
<pk mz="325.129332" i="6249937.0" sn="54.63" a="3838.76" fwhm="0.000648" res="501795.7" algo="FTMS"/>
<pk mz="325.142390" i="2160341.0" sn="17.29" a="1130.57" fwhm="0.000637" res="510386.3" algo="FTMS"/>
<pk mz="325.147942" i="3176918.8" sn="26.57" a="1888.36" fwhm="0.000649" res="501070.3" algo="FTMS"/>
<pk mz="325.165601" i="3937244.3" sn="33.51" a="2281.05" fwhm="0.000602" res="539781.9" algo="FTMS"/>
<pk mz="325.171468" i="4523486.0" sn="38.86" a="3064.48" fwhm="0.000687" res="473148.0" algo="FTMS"/>
<pk mz="325.177800" i="3281888.0" sn="27.53" a="2159.19" fwhm="0.000740" res="439366.0" algo="FTMS"/>
<pk mz="325.178721" i="1486304.1" sn="11.13" a="669.32" fwhm="0.000588" res="552908.3" algo="FTMS"/>
<pk mz="325.184256" i="497947104.0" z="-1" sn="4543.86" a="324174.53" fwhm="0.000661" res="492282.6" algo="FTMS" component_name="C" deconvoluted_molecular_mass="325.184550" deconvoluted_isotopic_mass="325.184540"/>
<pk mz="325.202052" i="3660775.5" sn="30.99" a="2237.00" fwhm="0.000650" res="499977.1" algo="FTMS"/>
<pk mz="326.051813" i="3131631.0" sn="26.15" a="1955.90" fwhm="0.000690" res="472857.9" algo="FTMS"/>
<pk mz="326.059831" i="1083889.4" sn="7.46" a="360.65" fwhm="0.000528" res="617016.4" algo="FTMS"/>
<pk mz="326.088169" i="2520058.3" sn="20.57" a="1419.14" fwhm="0.000629" res="518685.8" algo="FTMS"/>
<pk mz="326.096314" i="1318652.8" sn="9.60" a="609.20" fwhm="0.000604" res="539974.2" algo="FTMS"/>
<pk mz="326.124587" i="1307141.5" sn="9.50" a="616.42" fwhm="0.000625" res="522181.7" algo="FTMS"/>
<pk mz="326.132683" i="1476360.1" sn="11.04" a="860.72" fwhm="0.000693" res="470919.0" algo="FTMS"/>
<pk mz="326.187669" i="74830616.0" z="-1" sn="680.77" a="50864.02" fwhm="0.000668" res="488210.7" algo="FTMS" component_name="C" deconvoluted_molecular_mass="325.184550" deconvoluted_isotopic_mass="326.187955"/>
<pk mz="327.035804" i="3848737.3" sn="32.70" a="2312.28" fwhm="0.000640" res="510595.1" algo="FTMS"/>
<pk mz="327.051144" i="1054118.1" sn="7.18" a="394.02" fwhm="0.000561" res="582889.1" algo="FTMS"/>
<pk mz="327.072167" i="15264813.0" sn="136.93" a="10637.93" fwhm="0.000696" res="470087.7" algo="FTMS"/>
<pk mz="327.077860" i="1039150.4" sn="7.05" a="622.83" fwhm="0.000819" res="399180.3" algo="FTMS"/>
<pk mz="327.102942" i="1072182.3" sn="7.35" a="374.01" fwhm="0.000505" res="647669.4" algo="FTMS"/>
<pk mz="327.108574" i="9177144.0" sn="81.35" a="5981.31" fwhm="0.000672" res="486599.7" algo="FTMS"/>
<pk mz="327.121615" i="1416636.1" sn="10.49" a="720.61" fwhm="0.000663" res="493766.1" algo="FTMS"/>
<pk mz="327.127138" i="1480509.8" sn="11.08" a="791.34" fwhm="0.000703" res="465262.2" algo="FTMS"/>
<pk mz="327.144964" i="9582659.0" sn="85.05" a="6516.93" fwhm="0.000693" res="471759.7" algo="FTMS"/>
<pk mz="327.163570" i="6473801.0" sn="56.67" a="4114.85" fwhm="0.000653" res="500728.3" algo="FTMS"/>
<pk mz="327.180086" i="15332430.0" sn="137.55" a="10440.10" fwhm="0.000693" res="471788.2" algo="FTMS"/>
<pk mz="327.181289" i="5128270.5" sn="44.38" a="3376.19" fwhm="0.000703" res="465360.5" algo="FTMS"/>
<pk mz="327.188513" i="2455889.0" sn="19.98" a="1375.20" fwhm="0.000653" res="501164.8" algo="FTMS"/>
<pk mz="327.191016" i="6693969.5" z="-1" sn="58.68" a="4374.03" fwhm="0.000685" res="477412.9" algo="FTMS" component_name="C" deconvoluted_molecular_mass="325.184550" deconvoluted_isotopic_mass="327.191303"/>
<pk mz="327.217686" i="19151962.0" z="-1" sn="172.42" a="13121.49" fwhm="0.000680" res="481032.9" algo="FTMS" component_name="h" deconvoluted_molecular_mass="327.217991" deconvoluted_isotopic_mass="327.217974"/>
<pk mz="328.031092" i="1380184.3" sn="10.16" a="597.30" fwhm="0.000589" res="556547.5" algo="FTMS"/>
<pk mz="328.067451" i="2235235.8" sn="17.96" a="1198.18" fwhm="0.000601" res="546016.3" algo="FTMS"/>
<pk mz="328.075548" i="2742374.3" sn="22.59" a="1834.53" fwhm="0.000686" res="478186.8" algo="FTMS"/>
<pk mz="328.080571" i="1437671.8" sn="10.68" a="869.66" fwhm="0.000723" res="453757.8" algo="FTMS"/>
<pk mz="328.103813" i="2026351.0" sn="16.06" a="960.00" fwhm="0.000592" res="554285.1" algo="FTMS"/>
<pk mz="328.112085" i="1159281.6" sn="8.14" a="566.07" fwhm="0.000664" res="494138.3" algo="FTMS"/>
<pk mz="328.114983" i="1084402.5" sn="7.46" a="349.55" fwhm="0.000534" res="614163.8" algo="FTMS"/>
<pk mz="328.148289" i="1455484.9" sn="10.85" a="726.49" fwhm="0.000625" res="525350.9" algo="FTMS"/>
<pk mz="328.151455" i="1416830.0" sn="10.49" a="686.09" fwhm="0.000611" res="537378.0" algo="FTMS"/>
<pk mz="328.166984" i="1167874.8" sn="8.22" a="472.92" fwhm="0.000586" res="559608.5" algo="FTMS"/>
<pk mz="328.183453" i="3222408.0" sn="26.98" a="1867.01" fwhm="0.000646" res="507931.1" algo="FTMS"/>
<pk mz="328.221125" i="4172179.8" z="-1" sn="35.65" a="2432.46" fwhm="0.000639" res="513585.1" algo="FTMS" component_name="h" deconvoluted_molecular_mass="327.217991" deconvoluted_isotopic_mass="328.221416"/>
<pk mz="329.030282" i="1726609.4" sn="13.32" a="977.68" fwhm="0.000690" res="477171.9" algo="FTMS"/>
<pk mz="329.051459" i="6782616.0" sn="59.48" a="4401.10" fwhm="0.000676" res="486495.1" algo="FTMS"/>
<pk mz="329.066616" i="1195420.8" sn="8.47" a="474.61" fwhm="0.000534" res="615946.6" algo="FTMS"/>
<pk mz="329.087828" i="14995107.0" sn="134.46" a="10459.76" fwhm="0.000701" res="469512.3" algo="FTMS"/>
<pk mz="329.124171" i="11787951.0" sn="105.18" a="7851.41" fwhm="0.000676" res="486541.3" algo="FTMS"/>
<pk mz="329.135452" i="1264562.4" sn="9.10" a="628.47" fwhm="0.000675" res="487444.8" algo="FTMS"/>
<pk mz="329.152561" i="70702776.0" z="-1" sn="643.07" a="48953.69" fwhm="0.000682" res="482966.0" algo="FTMS" component_name="J" deconvoluted_molecular_mass="329.152841" deconvoluted_isotopic_mass="329.152853"/>
<pk mz="329.160601" i="15339194.0" sn="137.60" a="10547.14" fwhm="0.000693" res="474836.6" algo="FTMS"/>
<pk mz="329.197027" i="5446341.5" sn="47.28" a="3436.96" fwhm="0.000662" res="497232.3" algo="FTMS"/>
<pk mz="329.233372" i="42260176.0" z="-1" sn="383.39" a="29305.60" fwhm="0.000692" res="475960.7" algo="FTMS" component_name="R" deconvoluted_molecular_mass="329.233668" deconvoluted_isotopic_mass="329.233664"/>
<pk mz="330.025504" i="1227465.9" sn="8.76" a="679.18" fwhm="0.000753" res="438563.8" algo="FTMS"/>
<pk mz="330.054742" i="1136339.0" sn="7.93" a="422.39" fwhm="0.000542" res="608467.2" algo="FTMS"/>
<pk mz="330.061872" i="1527509.3" sn="11.50" a="733.43" fwhm="0.000652" res="506561.7" algo="FTMS"/>
<pk mz="330.083109" i="1870300.0" sn="14.63" a="1043.10" fwhm="0.000677" res="487614.4" algo="FTMS"/>
<pk mz="330.091153" i="2212062.5" sn="17.75" a="1187.88" fwhm="0.000622" res="530314.2" algo="FTMS"/>
<pk mz="330.119453" i="1707495.4" sn="13.14" a="882.92" fwhm="0.000661" res="499447.9" algo="FTMS"/>
<pk mz="330.127545" i="2178282.0" sn="17.44" a="1538.59" fwhm="0.000809" res="408028.5" algo="FTMS"/>
<pk mz="330.130754" i="1724650.9" sn="13.30" a="994.75" fwhm="0.000683" res="483412.3" algo="FTMS"/>
<pk mz="330.155823" i="12285939.0" z="-1" sn="109.72" a="9122.78" fwhm="0.000733" res="450684.4" algo="FTMS" component_name="J" deconvoluted_molecular_mass="329.152841" deconvoluted_isotopic_mass="330.156117"/>
<pk mz="330.163913" i="2212085.3" sn="17.75" a="1241.41" fwhm="0.000664" res="497264.2" algo="FTMS"/>
<pk mz="330.167026" i="2401526.3" sn="19.48" a="1323.37" fwhm="0.000649" res="508869.9" algo="FTMS"/>
<pk mz="330.200372" i="1217792.9" sn="8.67" a="457.13" fwhm="0.000524" res="629710.2" algo="FTMS"/>
<pk mz="330.236737" i="8388620.0" z="-1" sn="74.14" a="5721.97" fwhm="0.000692" res="477497.3" algo="FTMS" component_name="R" deconvoluted_molecular_mass="329.233668" deconvoluted_isotopic_mass="330.237031"/>
<pk mz="331.009540" i="1282943.3" sn="9.19" a="553.63" fwhm="0.000600" res="551667.2" algo="FTMS"/>
<pk mz="331.020912" i="1095810.9" sn="7.49" a="578.11" fwhm="0.000727" res="455168.4" algo="FTMS"/>
<pk mz="331.030814" i="1286534.0" sn="9.22" a="562.14" fwhm="0.000596" res="555769.1" algo="FTMS"/>
<pk mz="331.045962" i="2883338.8" sn="23.68" a="1821.09" fwhm="0.000689" res="480816.0" algo="FTMS"/>
<pk mz="331.057153" i="1740814.3" sn="13.33" a="812.32" fwhm="0.000616" res="537231.2" algo="FTMS"/>
<pk mz="331.067078" i="4210449.5" sn="35.70" a="2651.07" fwhm="0.000681" res="486358.9" algo="FTMS"/>
<pk mz="331.082412" i="2798102.3" sn="22.91" a="1804.92" fwhm="0.000708" res="467438.0" algo="FTMS"/>
<pk mz="331.093587" i="1765657.8" sn="13.56" a="952.18" fwhm="0.000661" res="500731.4" algo="FTMS"/>
<pk mz="331.095454" i="1324826.4" sn="9.57" a="621.86" fwhm="0.000638" res="518707.4" algo="FTMS"/>
<pk mz="331.103437" i="8021277.0" sn="70.22" a="5739.77" fwhm="0.000717" res="461838.5" algo="FTMS"/>
<pk mz="331.114609" i="2134048.3" sn="16.90" a="1331.65" fwhm="0.000720" res="459986.3" algo="FTMS"/>
<pk mz="331.118830" i="1089057.6" sn="7.43" a="442.82" fwhm="0.000629" res="526183.5" algo="FTMS"/>
<pk mz="331.131844" i="1988901.8" sn="15.58" a="1042.36" fwhm="0.000652" res="507825.0" algo="FTMS"/>
<pk mz="331.139855" i="11657512.0" sn="103.15" a="8152.58" fwhm="0.000710" res="466559.7" algo="FTMS"/>
<pk mz="331.149548" i="21715244.0" z="-1" sn="194.25" a="15237.05" fwhm="0.000705" res="469594.5" algo="FTMS" component_name="c" deconvoluted_molecular_mass="331.149849" deconvoluted_isotopic_mass="331.149844"/>
<pk mz="331.168160" i="1136433.3" sn="7.86" a="697.76" fwhm="0.000852" res="388808.2" algo="FTMS"/>
<pk mz="331.176256" i="9164084.0" sn="80.57" a="6469.47" fwhm="0.000714" res="463926.5" algo="FTMS"/>
<pk mz="331.204541" i="2663740.8" sn="21.69" a="1517.67" fwhm="0.000700" res="473255.7" algo="FTMS"/>
<pk mz="331.212595" i="2545215.3" sn="20.62" a="1421.26" fwhm="0.000661" res="500841.3" algo="FTMS"/>
<pk mz="331.248980" i="4876618.5" sn="41.74" a="3048.84" fwhm="0.000673" res="491884.3" algo="FTMS"/>
<pk mz="332.041252" i="2585924.0" sn="20.99" a="1646.70" fwhm="0.000711" res="467312.7" algo="FTMS"/>
<pk mz="332.049350" i="1196358.5" sn="8.40" a="674.07" fwhm="0.000775" res="428643.3" algo="FTMS"/>
<pk mz="332.077617" i="2455631.5" sn="19.81" a="1399.63" fwhm="0.000641" res="518445.2" algo="FTMS"/>
<pk mz="332.098701" i="1640790.0" sn="12.43" a="874.10" fwhm="0.000654" res="507458.7" algo="FTMS"/>
<pk mz="332.135205" i="2297953.5" sn="18.38" a="1211.69" fwhm="0.000619" res="536192.3" algo="FTMS"/>
<pk mz="332.143275" i="1891684.1" sn="14.70" a="1080.50" fwhm="0.000721" res="460708.9" algo="FTMS"/>
<pk mz="332.152925" i="3949671.0" z="-1" sn="33.34" a="2372.11" fwhm="0.000667" res="498051.0" algo="FTMS" component_name="c" deconvoluted_molecular_mass="331.149849" deconvoluted_isotopic_mass="332.153223"/>
<pk mz="332.173925" i="3152493.8" sn="26.12" a="1890.74" fwhm="0.000659" res="504246.8" algo="FTMS"/>
<pk mz="332.179601" i="1738607.5" sn="13.31" a="1073.30" fwhm="0.000742" res="447783.0" algo="FTMS"/>
<pk mz="332.675710" i="1358859.6" sn="9.87" a="716.05" fwhm="0.000671" res="495726.0" algo="FTMS"/>
<pk mz="333.025210" i="3611001.8" sn="30.27" a="2232.71" fwhm="0.000684" res="486658.9" algo="FTMS"/>
<pk mz="333.036469" i="1271933.1" sn="9.08" a="662.39" fwhm="0.000667" res="499239.7" algo="FTMS"/>
<pk mz="333.061576" i="5315461.0" sn="45.71" a="3540.12" fwhm="0.000701" res="475060.9" algo="FTMS"/>
<pk mz="333.072814" i="2668936.5" sn="21.74" a="1579.96" fwhm="0.000693" res="480757.0" algo="FTMS"/>
<pk mz="333.074651" i="1318281.1" sn="9.50" a="501.69" fwhm="0.000534" res="623175.1" algo="FTMS"/>
<pk mz="333.082713" i="1978507.8" sn="15.48" a="1199.47" fwhm="0.000687" res="485002.9" algo="FTMS"/>
<pk mz="333.098017" i="2571920.5" sn="20.86" a="1563.44" fwhm="0.000686" res="485471.2" algo="FTMS"/>
<pk mz="333.109283" i="1299348.1" sn="9.33" a="665.88" fwhm="0.000680" res="490115.7" algo="FTMS"/>
<pk mz="333.111054" i="9737109.0" sn="85.75" a="6986.18" fwhm="0.000720" res="462495.4" algo="FTMS"/>
<pk mz="333.119101" i="4240791.0" sn="35.97" a="2786.97" fwhm="0.000705" res="472798.9" algo="FTMS"/>
<pk mz="333.134375" i="1891996.0" sn="14.70" a="1119.54" fwhm="0.000674" res="494223.1" algo="FTMS"/>
<pk mz="333.147375" i="2312096.0" sn="18.50" a="1702.22" fwhm="0.000808" res="412297.4" algo="FTMS"/>
<pk mz="333.155518" i="4902306.5" sn="41.96" a="3318.72" fwhm="0.000716" res="465074.6" algo="FTMS"/>
<pk mz="333.183831" i="1054379.5" sn="7.11" a="394.45" fwhm="0.000551" res="604964.5" algo="FTMS"/>
<pk mz="333.191894" i="2196910.0" sn="17.46" a="1462.43" fwhm="0.000774" res="430462.3" algo="FTMS"/>
<pk mz="333.201597" i="1094449.1" sn="7.47" a="439.15" fwhm="0.000552" res="603485.9" algo="FTMS"/>
<pk mz="333.220198" i="2928311.0" sn="24.08" a="1822.76" fwhm="0.000698" res="477611.6" algo="FTMS"/>
<pk mz="334.020479" i="2672562.5" sn="21.77" a="1659.74" fwhm="0.000706" res="473023.7" algo="FTMS"/>
<pk mz="334.056867" i="8588478.0" sn="75.35" a="6091.29" fwhm="0.000709" res="471139.3" algo="FTMS"/>
<pk mz="334.065148" i="1072320.6" sn="7.27" a="585.53" fwhm="0.000774" res="431571.4" algo="FTMS"/>
<pk mz="334.078007" i="2045380.8" sn="16.08" a="1323.14" fwhm="0.000703" res="475014.7" algo="FTMS"/>
<pk mz="334.093328" i="1673673.5" sn="12.72" a="849.42" fwhm="0.000650" res="513678.1" algo="FTMS"/>
<pk mz="334.114412" i="4450512.0" sn="37.87" a="2873.57" fwhm="0.000683" res="489208.3" algo="FTMS"/>
<pk mz="334.150672" i="1247451.5" sn="8.86" a="609.77" fwhm="0.000696" res="480225.4" algo="FTMS"/>
<pk mz="334.874732" i="1571519.0" sn="11.79" a="929.33" fwhm="0.000713" res="469938.6" algo="FTMS"/>
<pk mz="334.988376" i="3376098.5" sn="28.13" a="2106.56" fwhm="0.000702" res="477146.7" algo="FTMS"/>
<pk mz="335.004464" i="2704615.8" sn="22.05" a="1808.11" fwhm="0.000739" res="453530.8" algo="FTMS"/>
<pk mz="335.015777" i="1143019.3" sn="7.91" a="394.24" fwhm="0.000600" res="557919.9" algo="FTMS"/>
<pk mz="335.029036" i="1469807.4" sn="10.87" a="828.70" fwhm="0.000708" res="472985.6" algo="FTMS"/>
<pk mz="335.040867" i="5761523.0" sn="49.74" a="3801.37" fwhm="0.000688" res="487238.4" algo="FTMS"/>
<pk mz="335.052092" i="5735926.5" sn="49.51" a="3869.89" fwhm="0.000715" res="468556.3" algo="FTMS"/>
<pk mz="335.053858" i="1588727.1" sn="11.95" a="1045.36" fwhm="0.000790" res="424015.6" algo="FTMS"/>
<pk mz="335.060364" i="1232633.3" sn="8.72" a="528.29" fwhm="0.000593" res="565020.7" algo="FTMS"/>
<pk mz="335.077249" i="5511678.5" sn="47.48" a="3748.02" fwhm="0.000703" res="476734.5" algo="FTMS"/>
<pk mz="335.080738" i="1552639.6" sn="11.62" a="997.54" fwhm="0.000797" res="420538.0" algo="FTMS"/>
<pk mz="335.088497" i="6005250.0" sn="51.95" a="4128.96" fwhm="0.000718" res="466717.4" algo="FTMS"/>
<pk mz="335.090283" i="3313666.5" sn="27.57" a="2185.97" fwhm="0.000696" res="481342.7" algo="FTMS"/>
<pk mz="335.098324" i="1233925.1" sn="8.73" a="523.20" fwhm="0.000590" res="568376.5" algo="FTMS"/>
<pk mz="335.108092" i="3387400.3" sn="28.24" a="2089.10" fwhm="0.000691" res="485199.6" algo="FTMS"/>
<pk mz="335.113648" i="3394058.0" sn="28.30" a="2077.81" fwhm="0.000669" res="500554.8" algo="FTMS"/>
<pk mz="335.124897" i="1134861.5" sn="7.83" a="584.98" fwhm="0.000703" res="476975.5" algo="FTMS"/>
<pk mz="335.126705" i="5339662.0" sn="45.92" a="3523.71" fwhm="0.000686" res="488807.2" algo="FTMS"/>
<pk mz="335.150080" i="1719317.4" sn="13.13" a="926.01" fwhm="0.000645" res="519613.7" algo="FTMS"/>
<pk mz="335.153462" i="1483286.4" sn="10.99" a="792.54" fwhm="0.000652" res="513853.2" algo="FTMS"/>
<pk mz="335.163102" i="2629657.5" sn="21.37" a="1483.03" fwhm="0.000638" res="525708.1" algo="FTMS"/>
<pk mz="335.171142" i="1989404.0" sn="15.57" a="1072.94" fwhm="0.000650" res="515408.5" algo="FTMS"/>
<pk mz="335.199433" i="1584932.9" sn="11.91" a="769.78" fwhm="0.000610" res="549488.2" algo="FTMS"/>
<pk mz="335.217205" i="1076522.4" sn="7.31" a="374.81" fwhm="0.000601" res="557366.1" algo="FTMS"/>
<pk mz="336.036156" i="2628907.0" sn="21.36" a="1528.54" fwhm="0.000661" res="508059.7" algo="FTMS"/>
<pk mz="336.044229" i="1556013.5" sn="11.65" a="867.30" fwhm="0.000681" res="493490.0" algo="FTMS"/>
<pk mz="336.072524" i="3202870.3" sn="26.56" a="2031.10" fwhm="0.000698" res="481647.9" algo="FTMS"/>
<pk mz="336.083737" i="1094457.9" sn="7.47" a="399.11" fwhm="0.000517" res="649884.0" algo="FTMS"/>
<pk mz="336.091811" i="1507900.4" sn="11.21" a="764.16" fwhm="0.000668" res="503145.4" algo="FTMS"/>
<pk mz="336.093616" i="1616957.0" sn="12.20" a="848.19" fwhm="0.000676" res="496893.5" algo="FTMS"/>
<pk mz="336.130067" i="1807688.4" sn="13.93" a="939.48" fwhm="0.000643" res="522574.5" algo="FTMS"/>
<pk mz="336.158283" i="1268049.3" sn="9.04" a="518.51" fwhm="0.000614" res="547683.7" algo="FTMS"/>
<pk mz="336.986361" i="2744660.0" sn="22.41" a="1739.97" fwhm="0.000733" res="459999.8" algo="FTMS"/>
<pk mz="337.020164" i="4440158.5" sn="37.77" a="2811.05" fwhm="0.000698" res="483176.2" algo="FTMS"/>
<pk mz="337.056527" i="11141226.0" sn="98.46" a="8272.08" fwhm="0.000743" res="453895.0" algo="FTMS"/>
<pk mz="337.067769" i="1932397.4" sn="15.05" a="1030.36" fwhm="0.000646" res="521934.1" algo="FTMS"/>
<pk mz="337.069628" i="1596526.0" sn="12.01" a="798.83" fwhm="0.000614" res="549232.4" algo="FTMS"/>
<pk mz="337.087438" i="1215987.5" sn="8.56" a="546.67" fwhm="0.000637" res="528930.0" algo="FTMS"/>
<pk mz="337.092925" i="8061045.0" sn="70.56" a="5932.90" fwhm="0.000728" res="462745.6" algo="FTMS"/>
<pk mz="337.096325" i="1242486.3" sn="8.73" a="497.40" fwhm="0.000567" res="594900.6" algo="FTMS"/>
<pk mz="337.104167" i="1256312.8" sn="8.85" a="721.89" fwhm="0.000783" res="430327.9" algo="FTMS"/>
<pk mz="337.105978" i="4964985.5" sn="42.15" a="3397.86" fwhm="0.000713" res="472973.6" algo="FTMS"/>
<pk mz="337.123820" i="1723518.9" sn="13.05" a="1041.26" fwhm="0.000733" res="459842.5" algo="FTMS"/>
<pk mz="337.129264" i="4456576.5" sn="37.59" a="3091.07" fwhm="0.000716" res="470974.2" algo="FTMS"/>
<pk mz="337.142361" i="4879492.5" sn="41.38" a="3165.68" fwhm="0.000693" res="486785.1" algo="FTMS"/>
<pk mz="337.160138" i="1274506.3" sn="9.02" a="607.61" fwhm="0.000611" res="551578.3" algo="FTMS"/>
<pk mz="337.165678" i="2443148.0" sn="19.51" a="1620.54" fwhm="0.000712" res="473456.4" algo="FTMS"/>
<pk mz="337.169163" i="1284749.0" sn="9.11" a="532.43" fwhm="0.000599" res="563047.4" algo="FTMS"/>
<pk mz="337.178727" i="3082896.0" sn="25.25" a="1889.06" fwhm="0.000687" res="490650.7" algo="FTMS"/>
<pk mz="337.184296" i="2201233.8" sn="17.34" a="1090.70" fwhm="0.000591" res="570219.6" algo="FTMS"/>
<pk mz="337.205418" i="5589144.5" sn="47.76" a="3783.67" fwhm="0.000704" res="479151.9" algo="FTMS"/>
<pk mz="338.015444" i="1194644.5" sn="8.30" a="465.76" fwhm="0.000571" res="592369.5" algo="FTMS"/>
<pk mz="338.051773" i="4000159.8" sn="33.49" a="2474.81" fwhm="0.000676" res="500100.4" algo="FTMS"/>
<pk mz="338.059881" i="1946018.4" sn="15.04" a="1018.55" fwhm="0.000648" res="521573.8" algo="FTMS"/>
<pk mz="338.088145" i="2720683.0" sn="22.00" a="1802.98" fwhm="0.000727" res="464907.5" algo="FTMS"/>
<pk mz="338.096209" i="1265837.6" sn="8.93" a="638.28" fwhm="0.000653" res="517911.8" algo="FTMS"/>
<pk mz="338.132625" i="1151672.9" sn="7.91" a="660.46" fwhm="0.000774" res="436898.8" algo="FTMS"/>
<pk mz="338.145681" i="1316029.0" sn="9.39" a="519.05" fwhm="0.000574" res="588641.7" algo="FTMS"/>
<pk mz="338.887295" i="2320803.0" sn="18.40" a="1302.56" fwhm="0.000658" res="514815.3" algo="FTMS"/>
<pk mz="339.035819" i="6411985.0" sn="55.14" a="4704.00" fwhm="0.000751" res="451405.3" algo="FTMS"/>
<pk mz="339.066763" i="1077210.5" sn="7.24" a="481.85" fwhm="0.000629" res="539429.0" algo="FTMS"/>
<pk mz="339.072180" i="10685148.0" sn="93.51" a="7760.31" fwhm="0.000718" res="472052.2" algo="FTMS"/>
<pk mz="339.083415" i="1434079.6" sn="10.44" a="713.46" fwhm="0.000662" res="512581.4" algo="FTMS"/>
<pk mz="339.085245" i="1785952.3" sn="13.60" a="1180.96" fwhm="0.000819" res="413806.1" algo="FTMS"/>
<pk mz="339.102981" i="1770469.8" sn="13.46" a="1011.39" fwhm="0.000682" res="497274.0" algo="FTMS"/>
<pk mz="339.108575" i="8424167.0" sn="73.21" a="5989.13" fwhm="0.000735" res="461652.8" algo="FTMS"/>
<pk mz="339.111899" i="1152616.5" sn="7.92" a="475.06" fwhm="0.000616" res="550538.3" algo="FTMS"/>
<pk mz="339.121590" i="3795179.5" sn="31.64" a="2561.91" fwhm="0.000744" res="456019.7" algo="FTMS"/>
<pk mz="339.139349" i="2137329.0" sn="16.76" a="1180.37" fwhm="0.000659" res="514559.3" algo="FTMS"/>
<pk mz="339.144955" i="6186738.5" sn="53.12" a="4107.08" fwhm="0.000689" res="492117.2" algo="FTMS"/>
<pk mz="339.157998" i="2781942.8" sn="22.54" a="1648.07" fwhm="0.000685" res="495143.3" algo="FTMS"/>
<pk mz="339.163543" i="3736824.5" sn="31.12" a="2708.12" fwhm="0.000784" res="432628.8" algo="FTMS"/>
<pk mz="339.181294" i="3669758.0" sn="30.52" a="2458.67" fwhm="0.000731" res="464274.8" algo="FTMS"/>
<pk mz="339.186018" i="2044671.4" sn="15.92" a="1179.00" fwhm="0.000693" res="489661.6" algo="FTMS"/>
<pk mz="339.199904" i="254157568.0" z="-1" sn="2279.63" a="183953.91" fwhm="0.000722" res="470115.1" algo="FTMS" component_name="D" deconvoluted_molecular_mass="339.200227" deconvoluted_isotopic_mass="339.200217"/>
<pk mz="339.217721" i="1340681.1" sn="9.60" a="615.97" fwhm="0.000628" res="540240.2" algo="FTMS"/>
<pk mz="340.031050" i="1913348.0" sn="14.74" a="1182.37" fwhm="0.000694" res="490120.5" algo="FTMS"/>
<pk mz="340.067423" i="3108367.3" sn="25.47" a="2060.14" fwhm="0.000696" res="488310.1" algo="FTMS"/>
<pk mz="340.075506" i="2192913.8" sn="17.25" a="1270.18" fwhm="0.000707" res="480917.9" algo="FTMS"/>
<pk mz="340.080451" i="1860115.3" sn="14.27" a="1117.44" fwhm="0.000745" res="456570.0" algo="FTMS"/>
<pk mz="340.103746" i="1994266.4" sn="15.47" a="1195.07" fwhm="0.000686" res="495848.5" algo="FTMS"/>
<pk mz="340.111892" i="1179292.9" sn="8.15" a="575.15" fwhm="0.000695" res="489248.5" algo="FTMS"/>
<pk mz="340.148297" i="1095592.1" sn="7.40" a="433.64" fwhm="0.000596" res="570884.2" algo="FTMS"/>
<pk mz="340.203315" i="39769144.0" z="-1" sn="354.65" a="29661.80" fwhm="0.000739" res="460660.2" algo="FTMS" component_name="D" deconvoluted_molecular_mass="339.200227" deconvoluted_isotopic_mass="340.203630"/>
<pk mz="340.885310" i="5329162.5" sn="45.41" a="3737.12" fwhm="0.000742" res="459417.7" algo="FTMS"/>
<pk mz="341.015017" i="1215026.0" sn="8.47" a="518.58" fwhm="0.000592" res="576032.4" algo="FTMS"/>
<pk mz="341.030339" i="1160886.6" sn="7.98" a="487.66" fwhm="0.000660" res="516569.9" algo="FTMS"/>
<pk mz="341.041582" i="1109690.0" sn="7.52" a="580.16" fwhm="0.000920" res="370786.4" algo="FTMS"/>
<pk mz="341.051461" i="7580989.0" sn="65.63" a="5323.33" fwhm="0.000719" res="474144.0" algo="FTMS"/>
<pk mz="341.062649" i="1321024.5" sn="9.42" a="611.92" fwhm="0.000646" res="527728.4" algo="FTMS"/>
<pk mz="341.087835" i="9451848.0" sn="82.43" a="6983.26" fwhm="0.000737" res="462675.5" algo="FTMS"/>
<pk mz="341.118692" i="1055313.6" sn="7.04" a="390.57" fwhm="0.000533" res="639751.1" algo="FTMS"/>
<pk mz="341.124217" i="9504083.0" sn="82.90" a="6944.84" fwhm="0.000746" res="457416.7" algo="FTMS"/>
<pk mz="341.137319" i="1660759.4" sn="12.47" a="943.35" fwhm="0.000639" res="533683.1" algo="FTMS"/>
<pk mz="341.142818" i="1725529.0" sn="13.05" a="911.51" fwhm="0.000642" res="531183.3" algo="FTMS"/>
<pk mz="341.155024" i="1300316.8" sn="9.24" a="885.94" fwhm="0.001153" res="295825.5" algo="FTMS"/>
<pk mz="341.160601" i="8544606.0" sn="74.28" a="6194.20" fwhm="0.000748" res="456328.8" algo="FTMS"/>
<pk mz="341.179219" i="8256868.0" sn="71.70" a="6206.33" fwhm="0.000769" res="443630.6" algo="FTMS"/>
<pk mz="341.195766" i="9056617.0" sn="78.88" a="6830.45" fwhm="0.000772" res="442221.1" algo="FTMS"/>
<pk mz="341.196986" i="6008169.5" sn="51.51" a="4188.87" fwhm="0.000729" res="468010.6" algo="FTMS"/>
<pk mz="341.204158" i="1141611.8" sn="7.81" a="572.00" fwhm="0.000699" res="488324.1" algo="FTMS"/>
<pk mz="341.206659" i="3610988.5" z="-1" sn="29.98" a="2441.78" fwhm="0.000749" res="455820.1" algo="FTMS" component_name="D" deconvoluted_molecular_mass="339.200227" deconvoluted_isotopic_mass="341.206976"/>
<pk mz="341.233345" i="2066292.6" sn="16.11" a="1294.13" fwhm="0.000744" res="458358.5" algo="FTMS"/>
<pk mz="342.025581" i="1399142.0" sn="10.12" a="602.24" fwhm="0.000587" res="582694.1" algo="FTMS"/>
<pk mz="342.046681" i="2865772.5" sn="23.29" a="1924.24" fwhm="0.000752" res="455027.1" algo="FTMS"/>
<pk mz="342.054782" i="1095406.9" sn="7.39" a="589.94" fwhm="0.000767" res="445933.9" algo="FTMS"/>
<pk mz="342.083076" i="2716791.5" sn="21.95" a="1569.58" fwhm="0.000666" res="513995.1" algo="FTMS"/>
<pk mz="342.091224" i="1665914.0" sn="12.52" a="856.87" fwhm="0.000661" res="517410.5" algo="FTMS"/>
<pk mz="342.096061" i="1466491.4" sn="10.73" a="853.47" fwhm="0.000725" res="471955.2" algo="FTMS"/>
<pk mz="342.119448" i="1575810.5" sn="11.71" a="909.65" fwhm="0.000716" res="477895.3" algo="FTMS"/>
<pk mz="342.127536" i="1375109.0" sn="9.90" a="790.93" fwhm="0.000732" res="467526.7" algo="FTMS"/>
<pk mz="342.164000" i="1537936.0" sn="11.37" a="806.91" fwhm="0.000662" res="516506.8" algo="FTMS"/>
<pk mz="342.167125" i="2678161.0" sn="21.60" a="1772.84" fwhm="0.000764" res="447818.6" algo="FTMS"/>
<pk mz="342.182551" i="1287829.6" sn="9.12" a="653.19" fwhm="0.000683" res="500767.8" algo="FTMS"/>
<pk mz="342.199181" i="2319770.8" sn="18.39" a="1440.42" fwhm="0.000721" res="474810.0" algo="FTMS"/>
<pk mz="342.200360" i="1494171.1" sn="10.97" a="923.36" fwhm="0.000729" res="469718.7" algo="FTMS"/>
<pk mz="342.883253" i="2999657.8" sn="24.49" a="1774.76" fwhm="0.000671" res="511270.3" algo="FTMS"/>
<pk mz="343.009514" i="1264271.8" sn="8.91" a="498.28" fwhm="0.000585" res="586410.7" algo="FTMS"/>
<pk mz="343.030736" i="2672022.3" sn="21.55" a="1694.83" fwhm="0.000692" res="496038.4" algo="FTMS"/>
<pk mz="343.045930" i="1818266.8" sn="13.88" a="1019.19" fwhm="0.000658" res="521482.3" algo="FTMS"/>
<pk mz="343.057449" i="1355934.3" sn="9.73" a="839.09" fwhm="0.000786" res="436277.2" algo="FTMS"/>
<pk mz="343.067103" i="9015201.0" sn="78.50" a="6624.36" fwhm="0.000758" res="452355.5" algo="FTMS"/>
<pk mz="343.082345" i="1233957.8" sn="8.63" a="636.62" fwhm="0.000757" res="453499.9" algo="FTMS"/>
<pk mz="343.103470" i="10526636.0" sn="92.07" a="8055.38" fwhm="0.000760" res="451239.7" algo="FTMS"/>
<pk mz="343.114636" i="1328687.5" sn="9.49" a="769.27" fwhm="0.000791" res="433833.9" algo="FTMS"/>
<pk mz="343.139863" i="12271543.0" sn="107.74" a="9099.69" fwhm="0.000748" res="459012.1" algo="FTMS"/>
<pk mz="343.151137" i="1721530.5" sn="13.01" a="1061.53" fwhm="0.000740" res="463603.3" algo="FTMS"/>
<pk mz="343.158567" i="1846716.8" sn="14.14" a="1081.90" fwhm="0.000667" res="514225.6" algo="FTMS"/>
<pk mz="343.168171" i="12765120.0" sn="112.17" a="9294.02" fwhm="0.000745" res="460807.4" algo="FTMS"/>
<pk mz="343.176249" i="10987458.0" sn="96.21" a="8223.97" fwhm="0.000737" res="465595.6" algo="FTMS"/>
<pk mz="343.212637" i="8020941.0" sn="69.57" a="6089.42" fwhm="0.000739" res="464639.4" algo="FTMS"/>
<pk mz="343.249026" i="3502040.0" sn="29.00" a="2542.49" fwhm="0.000725" res="473179.0" algo="FTMS"/>
<pk mz="344.041228" i="2089925.5" sn="16.12" a="1321.27" fwhm="0.000745" res="461507.5" algo="FTMS"/>
<pk mz="344.062277" i="1136843.9" sn="7.67" a="447.01" fwhm="0.000562" res="612273.2" algo="FTMS"/>
<pk mz="344.070439" i="1282766.3" sn="8.96" a="656.60" fwhm="0.000666" res="516737.3" algo="FTMS"/>
<pk mz="344.077656" i="1238480.4" sn="8.57" a="581.15" fwhm="0.000585" res="588469.9" algo="FTMS"/>
<pk mz="344.098719" i="2281174.8" sn="17.82" a="1637.46" fwhm="0.000803" res="428501.4" algo="FTMS"/>
<pk mz="344.106824" i="1662937.1" sn="12.34" a="932.85" fwhm="0.000716" res="480590.8" algo="FTMS"/>
<pk mz="344.135102" i="2757857.5" sn="22.05" a="1636.13" fwhm="0.000678" res="507831.0" algo="FTMS"/>
<pk mz="344.143262" i="2235620.0" sn="17.42" a="1409.78" fwhm="0.000746" res="461556.7" algo="FTMS"/>
<pk mz="344.171495" i="2921196.5" sn="23.50" a="1727.83" fwhm="0.000675" res="509522.4" algo="FTMS"/>
<pk mz="344.179575" i="2051054.9" sn="15.78" a="1237.89" fwhm="0.000728" res="472977.6" algo="FTMS"/>
<pk mz="344.182742" i="2774255.8" sn="22.20" a="1827.12" fwhm="0.000767" res="448742.7" algo="FTMS"/>
<pk mz="344.215975" i="1442809.8" sn="10.38" a="661.49" fwhm="0.000607" res="566683.6" algo="FTMS"/>
<pk mz="344.759002" i="3020187.3" sn="24.38" a="1899.03" fwhm="0.000698" res="493875.5" algo="FTMS"/>
<pk mz="345.025260" i="3143146.3" sn="25.47" a="2164.05" fwhm="0.000756" res="456244.2" algo="FTMS"/>
<pk mz="345.036552" i="1638893.6" sn="12.12" a="842.50" fwhm="0.000671" res="514241.6" algo="FTMS"/>
<pk mz="345.046405" i="2940400.5" sn="23.67" a="2150.05" fwhm="0.000760" res="454272.9" algo="FTMS"/>
<pk mz="345.061639" i="3654645.0" sn="30.00" a="2529.86" fwhm="0.000735" res="469195.2" algo="FTMS"/>
<pk mz="345.072886" i="1914360.4" sn="14.56" a="1176.63" fwhm="0.000722" res="477826.2" algo="FTMS"/>
<pk mz="345.082744" i="5745147.5" sn="48.55" a="3978.36" fwhm="0.000732" res="471440.2" algo="FTMS"/>
<pk mz="345.093971" i="1406334.6" sn="10.06" a="875.40" fwhm="0.000785" res="439657.6" algo="FTMS"/>
<pk mz="345.097975" i="1910015.9" sn="14.53" a="1159.21" fwhm="0.000694" res="497542.9" algo="FTMS"/>
<pk mz="345.109283" i="1344131.1" sn="9.50" a="891.19" fwhm="0.000813" res="424522.0" algo="FTMS"/>
<pk mz="345.111151" i="1799939.8" sn="13.55" a="929.66" fwhm="0.000630" res="548077.4" algo="FTMS"/>
<pk mz="345.118241" i="1252869.9" sn="8.69" a="302.96" fwhm="0.000346" res="997772.1" algo="FTMS"/>
<pk mz="345.119131" i="8470022.0" sn="72.73" a="6080.07" fwhm="0.000742" res="464822.0" algo="FTMS"/>
<pk mz="345.130335" i="2915849.5" sn="23.45" a="1793.38" fwhm="0.000681" res="507095.3" algo="FTMS"/>
<pk mz="345.134504" i="1217162.6" sn="8.38" a="933.83" fwhm="0.000994" res="347381.2" algo="FTMS"/>
<pk mz="345.147450" i="3200014.5" sn="25.97" a="2251.64" fwhm="0.000731" res="471924.5" algo="FTMS"/>
<pk mz="345.155497" i="12872209.0" sn="111.79" a="9854.08" fwhm="0.000767" res="450014.4" algo="FTMS"/>
<pk mz="345.165231" i="4410899.5" sn="36.71" a="3160.04" fwhm="0.000761" res="453862.7" algo="FTMS"/>
<pk mz="345.183870" i="2378777.3" sn="18.68" a="1462.82" fwhm="0.000744" res="464206.5" algo="FTMS"/>
<pk mz="345.191913" i="5887515.5" sn="49.82" a="4187.75" fwhm="0.000735" res="469541.1" algo="FTMS"/>
<pk mz="345.228283" i="5493286.5" sn="46.32" a="3728.16" fwhm="0.000730" res="473017.3" algo="FTMS"/>
<pk mz="345.264640" i="3509809.0" sn="28.72" a="2339.68" fwhm="0.000720" res="479295.2" algo="FTMS"/>
<pk mz="346.020509" i="1721103.6" sn="12.85" a="951.58" fwhm="0.000694" res="498500.2" algo="FTMS"/>
<pk mz="346.056876" i="3402010.3" sn="27.76" a="2289.53" fwhm="0.000757" res="457129.3" algo="FTMS"/>
<pk mz="346.078010" i="1241248.5" sn="8.59" a="739.16" fwhm="0.000805" res="430103.3" algo="FTMS"/>
<pk mz="346.093252" i="1539620.9" sn="11.24" a="917.72" fwhm="0.000737" res="469388.1" algo="FTMS"/>
<pk mz="346.114415" i="2204203.0" sn="17.13" a="1267.47" fwhm="0.000680" res="509291.9" algo="FTMS"/>
<pk mz="346.122448" i="1701677.5" sn="12.67" a="811.18" fwhm="0.000610" res="567479.0" algo="FTMS"/>
<pk mz="346.150755" i="2745653.8" sn="21.94" a="1825.26" fwhm="0.000781" res="443409.9" algo="FTMS"/>
<pk mz="346.158861" i="2582328.0" sn="20.49" a="1767.23" fwhm="0.000792" res="437188.8" algo="FTMS"/>
<pk mz="346.162013" i="2157369.0" sn="16.72" a="1599.02" fwhm="0.000844" res="410372.5" algo="FTMS"/>
<pk mz="346.187169" i="1193280.4" sn="8.16" a="579.29" fwhm="0.000628" res="551140.9" algo="FTMS"/>
<pk mz="346.195360" i="1267266.8" sn="8.82" a="669.97" fwhm="0.000679" res="510153.0" algo="FTMS"/>
<pk mz="346.231590" i="1306445.4" sn="9.17" a="714.43" fwhm="0.000743" res="466049.7" algo="FTMS"/>
<pk mz="346.756969" i="2988518.8" sn="24.09" a="2110.73" fwhm="0.000754" res="459877.4" algo="FTMS"/>
<pk mz="346.805340" i="1594612.8" sn="11.72" a="866.86" fwhm="0.000694" res="499825.5" algo="FTMS"/>
<pk mz="347.004522" i="1873966.6" sn="14.20" a="1107.44" fwhm="0.000717" res="483858.3" algo="FTMS"/>
<pk mz="347.040911" i="5267513.0" sn="44.31" a="4188.82" fwhm="0.000783" res="443246.7" algo="FTMS"/>
<pk mz="347.052077" i="2022716.4" sn="15.52" a="1134.52" fwhm="0.000650" res="533712.8" algo="FTMS"/>
<pk mz="347.062021" i="2497855.3" sn="19.74" a="1619.53" fwhm="0.000718" res="483353.8" algo="FTMS"/>
<pk mz="347.063329" i="3905599.8" sn="32.23" a="2775.13" fwhm="0.000781" res="444312.1" algo="FTMS"/>
<pk mz="347.077260" i="4493379.5" sn="37.44" a="3205.61" fwhm="0.000768" res="451837.6" algo="FTMS"/>
<pk mz="347.088529" i="2620999.0" sn="20.83" a="1472.78" fwhm="0.000655" res="529942.0" algo="FTMS"/>
<pk mz="347.090328" i="4304967.5" sn="35.77" a="3290.87" fwhm="0.000818" res="424142.3" algo="FTMS"/>
<pk mz="347.098401" i="3302473.8" sn="26.87" a="2300.76" fwhm="0.000759" res="457316.6" algo="FTMS"/>
<pk mz="347.107943" i="1221836.5" sn="8.41" a="716.30" fwhm="0.000758" res="458146.8" algo="FTMS"/>
<pk mz="347.109679" i="1341389.1" sn="9.48" a="659.88" fwhm="0.000697" res="497816.9" algo="FTMS"/>
<pk mz="347.113697" i="2267214.3" sn="17.69" a="1378.78" fwhm="0.000716" res="484907.2" algo="FTMS"/>
<pk mz="347.117031" i="2841679.3" sn="22.79" a="1925.56" fwhm="0.000740" res="468841.5" algo="FTMS"/>
<pk mz="347.126706" i="3625042.0" sn="29.74" a="2346.91" fwhm="0.000726" res="477876.4" algo="FTMS"/>
<pk mz="347.132429" i="1288275.6" sn="9.00" a="754.31" fwhm="0.000784" res="442672.3" algo="FTMS"/>
<pk mz="347.134763" i="6250580.5" sn="53.03" a="4844.72" fwhm="0.000810" res="428753.9" algo="FTMS"/>
<pk mz="347.144469" i="1555159.1" sn="11.37" a="1052.80" fwhm="0.000813" res="426834.8" algo="FTMS"/>
<pk mz="347.145985" i="1159767.6" sn="7.86" a="514.91" fwhm="0.000645" res="538601.3" algo="FTMS"/>
<pk mz="347.150006" i="1781592.8" sn="13.38" a="931.77" fwhm="0.000614" res="565271.4" algo="FTMS"/>
<pk mz="347.163089" i="2564188.5" sn="20.32" a="1836.99" fwhm="0.000813" res="426964.8" algo="FTMS"/>
<pk mz="347.171148" i="6062175.0" sn="51.36" a="4387.86" fwhm="0.000763" res="455060.5" algo="FTMS"/>
<pk mz="347.199462" i="15019111.0" sn="130.83" a="11612.13" fwhm="0.000785" res="442305.6" algo="FTMS"/>
<pk mz="347.207538" i="2045033.4" sn="15.72" a="1212.09" fwhm="0.000706" res="491866.8" algo="FTMS"/>
<pk mz="348.036106" i="4538200.0" sn="37.84" a="3224.57" fwhm="0.000760" res="458047.5" algo="FTMS"/>
<pk mz="348.072495" i="3362146.8" sn="27.40" a="2391.81" fwhm="0.000794" res="438579.4" algo="FTMS"/>
<pk mz="348.080574" i="1416549.0" sn="10.14" a="830.79" fwhm="0.000787" res="442120.1" algo="FTMS"/>
<pk mz="348.093604" i="3331432.8" sn="27.13" a="2536.70" fwhm="0.000818" res="425732.7" algo="FTMS"/>
<pk mz="348.108911" i="1821037.1" sn="13.73" a="1282.00" fwhm="0.000808" res="430828.7" algo="FTMS"/>
<pk mz="348.130066" i="4681587.0" sn="39.11" a="3392.25" fwhm="0.000746" res="466970.4" algo="FTMS"/>
<pk mz="348.138084" i="1253749.5" sn="8.69" a="611.93" fwhm="0.000695" res="500823.1" algo="FTMS"/>
<pk mz="348.166441" i="2685309.5" sn="21.40" a="1791.21" fwhm="0.000779" res="447089.5" algo="FTMS"/>
<pk mz="348.202788" i="3150728.0" sn="25.53" a="2186.16" fwhm="0.000770" res="452067.0" algo="FTMS"/>
<pk mz="348.754955" i="1152677.8" sn="7.80" a="556.05" fwhm="0.000674" res="517354.0" algo="FTMS"/>
<pk mz="349.020143" i="5053041.0" sn="42.40" a="3651.25" fwhm="0.000774" res="450692.2" algo="FTMS"/>
<pk mz="349.031431" i="1653876.4" sn="12.24" a="978.58" fwhm="0.000730" res="478415.8" algo="FTMS"/>
<pk mz="349.055174" i="4029563.0" sn="33.32" a="3126.88" fwhm="0.000847" res="412215.3" algo="FTMS"/>
<pk mz="349.056530" i="7915131.5" sn="67.80" a="6221.10" fwhm="0.000808" res="432071.4" algo="FTMS"/>
<pk mz="349.067806" i="3512958.8" sn="28.74" a="2479.76" fwhm="0.000771" res="452902.5" algo="FTMS"/>
<pk mz="349.069566" i="1639551.1" sn="12.12" a="833.28" fwhm="0.000622" res="560788.2" algo="FTMS"/>
<pk mz="349.087406" i="1186180.3" sn="8.09" a="578.30" fwhm="0.000620" res="562709.5" algo="FTMS"/>
<pk mz="349.092913" i="6187654.0" sn="52.47" a="4824.42" fwhm="0.000795" res="439101.2" algo="FTMS"/>
<pk mz="349.105972" i="52457096.0" z="-1" sn="463.00" a="42810.83" fwhm="0.000786" res="444202.0" algo="FTMS" component_name="N" deconvoluted_molecular_mass="349.106291" deconvoluted_isotopic_mass="349.106306"/>
<pk mz="349.114005" i="1431947.8" sn="10.27" a="733.74" fwhm="0.000649" res="537581.7" algo="FTMS"/>
<pk mz="349.123848" i="1367310.5" sn="9.70" a="836.72" fwhm="0.000800" res="436625.8" algo="FTMS"/>
<pk mz="349.129287" i="3697296.0" sn="30.37" a="2710.87" fwhm="0.000781" res="447097.4" algo="FTMS"/>
<pk mz="349.142355" i="7142036.0" sn="60.94" a="5236.27" fwhm="0.000768" res="454328.4" algo="FTMS"/>
<pk mz="349.150414" i="2478230.0" sn="19.56" a="1710.05" fwhm="0.000786" res="444301.3" algo="FTMS"/>
<pk mz="349.165709" i="2261402.5" sn="17.63" a="1367.13" fwhm="0.000734" res="475509.5" algo="FTMS"/>
<pk mz="349.178683" i="2328222.0" sn="18.23" a="1791.62" fwhm="0.000850" res="410854.9" algo="FTMS"/>
<pk mz="349.186826" i="1312672.4" sn="9.21" a="712.50" fwhm="0.000740" res="472066.7" algo="FTMS"/>
<pk mz="349.196540" i="4376227.0" sn="36.40" a="3187.61" fwhm="0.000775" res="450575.8" algo="FTMS"/>
<pk mz="349.205403" i="1407909.8" sn="10.06" a="741.84" fwhm="0.000703" res="496642.4" algo="FTMS"/>
<pk mz="349.215118" i="10299048.0" sn="88.95" a="7823.47" fwhm="0.000782" res="446846.9" algo="FTMS"/>
<pk mz="349.241646" i="1625776.0" sn="11.99" a="1092.97" fwhm="0.000856" res="407827.7" algo="FTMS"/>
<pk mz="350.015364" i="2241674.3" sn="17.46" a="1377.14" fwhm="0.000747" res="468846.7" algo="FTMS"/>
<pk mz="350.051752" i="4628884.5" sn="38.64" a="3335.12" fwhm="0.000752" res="465746.3" algo="FTMS"/>
<pk mz="350.059760" i="1847958.8" sn="13.96" a="1089.77" fwhm="0.000737" res="474660.7" algo="FTMS"/>
<pk mz="350.088156" i="3397022.8" sn="27.71" a="2487.10" fwhm="0.000803" res="436245.6" algo="FTMS"/>
<pk mz="350.109331" i="8937381.0" z="-1" sn="76.86" a="7194.01" fwhm="0.000815" res="429798.7" algo="FTMS" component_name="N" deconvoluted_molecular_mass="349.106291" deconvoluted_isotopic_mass="350.109668"/>
<pk mz="350.124490" i="1399721.0" sn="9.98" a="915.52" fwhm="0.000857" res="408580.0" algo="FTMS"/>
<pk mz="350.145705" i="2411951.0" sn="18.97" a="1494.89" fwhm="0.000709" res="493696.0" algo="FTMS"/>
<pk mz="350.182047" i="1248569.1" sn="8.64" a="627.99" fwhm="0.000716" res="488741.1" algo="FTMS"/>
<pk mz="350.218478" i="2293699.3" sn="17.92" a="1495.02" fwhm="0.000778" res="450288.2" algo="FTMS"/>
<pk mz="350.999394" i="1255325.5" sn="8.60" a="643.31" fwhm="0.000693" res="506249.9" algo="FTMS"/>
<pk mz="351.035776" i="8732840.0" sn="74.13" a="6670.31" fwhm="0.000784" res="447878.9" algo="FTMS"/>
<pk mz="351.047062" i="1886634.9" sn="14.13" a="942.78" fwhm="0.000629" res="558274.5" algo="FTMS"/>
<pk mz="351.052192" i="1424044.3" sn="10.07" a="749.98" fwhm="0.000689" res="509324.1" algo="FTMS"/>
<pk mz="351.072165" i="9539762.0" sn="81.20" a="7286.49" fwhm="0.000774" res="453817.4" algo="FTMS"/>
<pk mz="351.075378" i="1294130.8" sn="8.94" a="691.64" fwhm="0.000699" res="502050.9" algo="FTMS"/>
<pk mz="351.083424" i="3300021.0" sn="26.52" a="2279.68" fwhm="0.000763" res="460278.4" algo="FTMS"/>
<pk mz="351.085268" i="2759861.5" sn="21.78" a="1890.62" fwhm="0.000751" res="467396.4" algo="FTMS"/>
<pk mz="351.103014" i="15845562.0" sn="136.47" a="12572.71" fwhm="0.000802" res="437990.8" algo="FTMS"/>
<pk mz="351.108569" i="6664380.0" sn="56.00" a="4881.92" fwhm="0.000769" res="456609.6" algo="FTMS"/>
<pk mz="351.111881" i="1430460.9" z="-1" sn="10.13" a="1029.64" fwhm="0.001077" res="325964.3" algo="FTMS" component_name="N" deconvoluted_molecular_mass="349.106291" deconvoluted_isotopic_mass="351.112220"/>
<pk mz="351.121629" i="7271615.5" sn="61.32" a="5748.78" fwhm="0.000815" res="430809.4" algo="FTMS"/>
<pk mz="351.139435" i="2434756.5" sn="18.93" a="1568.80" fwhm="0.000732" res="479634.2" algo="FTMS"/>
<pk mz="351.144967" i="4228294.0" sn="34.65" a="3088.97" fwhm="0.000777" res="451702.4" algo="FTMS"/>
<pk mz="351.158041" i="5399753.5" sn="44.92" a="4079.76" fwhm="0.000786" res="446579.9" algo="FTMS"/>
<pk mz="351.181377" i="1909200.1" sn="14.33" a="1081.48" fwhm="0.000667" res="526554.5" algo="FTMS"/>
<pk mz="351.184725" i="1252049.1" sn="8.57" a="757.95" fwhm="0.000772" res="455039.7" algo="FTMS"/>
<pk mz="351.194384" i="2898387.8" sn="23.00" a="2410.09" fwhm="0.000850" res="413349.8" algo="FTMS"/>
<pk mz="351.212179" i="3199704.8" sn="25.64" a="2361.78" fwhm="0.000822" res="427360.6" algo="FTMS"/>
<pk mz="351.217756" i="1702106.3" sn="12.51" a="965.15" fwhm="0.000741" res="474290.9" algo="FTMS"/>
<pk mz="351.221088" i="5000411.0" sn="41.42" a="3735.31" fwhm="0.000771" res="455443.2" algo="FTMS"/>
<pk mz="351.230736" i="1191069.9" sn="8.03" a="963.20" fwhm="0.001071" res="327889.4" algo="FTMS"/>
<pk mz="352.031077" i="2626235.3" sn="20.61" a="1885.23" fwhm="0.000835" res="421405.9" algo="FTMS"/>
<pk mz="352.039234" i="1645245.5" sn="12.01" a="990.49" fwhm="0.000733" res="480380.0" algo="FTMS"/>
<pk mz="352.067425" i="4661189.0" sn="38.44" a="3502.08" fwhm="0.000789" res="446126.6" algo="FTMS"/>
<pk mz="352.075567" i="1642055.5" sn="11.98" a="1323.81" fwhm="0.000986" res="357045.1" algo="FTMS"/>
<pk mz="352.103837" i="2226383.3" sn="17.10" a="1382.37" fwhm="0.000716" res="491591.7" algo="FTMS"/>
<pk mz="352.106368" i="2452432.0" sn="19.08" a="1625.44" fwhm="0.000765" res="460067.8" algo="FTMS"/>
<pk mz="352.111957" i="1157841.5" sn="7.74" a="609.36" fwhm="0.000722" res="487899.0" algo="FTMS"/>
<pk mz="352.125009" i="1458005.1" sn="10.37" a="956.02" fwhm="0.000804" res="437952.0" algo="FTMS"/>
<pk mz="352.161291" i="1132255.1" sn="7.51" a="659.64" fwhm="0.000814" res="432709.4" algo="FTMS"/>
<pk mz="353.014967" i="2465737.0" sn="19.20" a="1578.16" fwhm="0.000760" res="464367.8" algo="FTMS"/>
<pk mz="353.051431" i="24117970.0" z="-1" sn="208.97" a="19831.83" fwhm="0.000806" res="437894.3" algo="FTMS" component_name="a" deconvoluted_molecular_mass="353.051779" deconvoluted_isotopic_mass="353.051773"/>
<pk mz="353.062643" i="2062294.0" sn="15.66" a="1237.32" fwhm="0.000742" res="475590.2" algo="FTMS"/>
<pk mz="353.087809" i="11709149.0" sn="100.21" a="9452.09" fwhm="0.000819" res="431355.7" algo="FTMS"/>
<pk mz="353.099055" i="2027999.9" sn="15.36" a="1343.60" fwhm="0.000741" res="476471.5" algo="FTMS"/>
<pk mz="353.100809" i="2373856.5" sn="18.39" a="1538.66" fwhm="0.000723" res="488317.7" algo="FTMS"/>
<pk mz="353.118691" i="1979109.3" sn="14.93" a="1271.99" fwhm="0.000759" res="465059.6" algo="FTMS"/>
<pk mz="353.124194" i="6827751.0" sn="57.43" a="5449.28" fwhm="0.000816" res="432942.7" algo="FTMS"/>
<pk mz="353.137279" i="5146346.5" sn="42.69" a="3900.18" fwhm="0.000786" res="449115.8" algo="FTMS"/>
<pk mz="353.155019" i="2358511.3" sn="18.26" a="1604.61" fwhm="0.000825" res="428119.6" algo="FTMS"/>
<pk mz="353.160606" i="5224176.5" sn="43.38" a="3869.76" fwhm="0.000788" res="448033.1" algo="FTMS"/>
<pk mz="353.173614" i="1917172.3" sn="14.39" a="1278.40" fwhm="0.000799" res="441835.4" algo="FTMS"/>
<pk mz="353.179279" i="1348853.8" sn="9.41" a="697.44" fwhm="0.000706" res="499925.0" algo="FTMS"/>
<pk mz="353.191498" i="1458425.1" sn="10.37" a="864.81" fwhm="0.000753" res="469029.8" algo="FTMS"/>
<pk mz="353.196924" i="2462202.5" sn="19.17" a="1700.66" fwhm="0.000799" res="441860.2" algo="FTMS"/>
<pk mz="353.200344" i="6079227.5" sn="50.87" a="4837.99" fwhm="0.000814" res="434047.9" algo="FTMS"/>
<pk mz="353.210047" i="2687230.3" sn="21.14" a="1784.46" fwhm="0.000756" res="466918.3" algo="FTMS"/>
<pk mz="353.215540" i="2184959.8" sn="16.74" a="1474.01" fwhm="0.000786" res="449304.1" algo="FTMS"/>
<pk mz="353.233395" i="1204484.5" sn="8.14" a="842.61" fwhm="0.000966" res="365760.1" algo="FTMS"/>
<pk mz="354.046691" i="3495905.0" sn="28.23" a="2674.13" fwhm="0.000832" res="425555.2" algo="FTMS"/>
<pk mz="354.054813" i="3953123.3" z="-1" sn="32.23" a="2774.30" fwhm="0.000767" res="461418.8" algo="FTMS" component_name="a" deconvoluted_molecular_mass="353.051779" deconvoluted_isotopic_mass="354.055158"/>
<pk mz="354.083075" i="3739115.0" sn="30.36" a="2839.91" fwhm="0.000817" res="433192.4" algo="FTMS"/>
<pk mz="354.091178" i="1905901.1" sn="14.29" a="1468.32" fwhm="0.000872" res="405849.1" algo="FTMS"/>
<pk mz="354.096224" i="1650414.5" sn="12.05" a="1010.35" fwhm="0.000744" res="476216.3" algo="FTMS"/>
<pk mz="354.119445" i="2020852.8" sn="15.30" a="1231.54" fwhm="0.000726" res="487529.2" algo="FTMS"/>
<pk mz="354.164056" i="1214976.8" sn="8.23" a="559.41" fwhm="0.000682" res="519113.9" algo="FTMS"/>
<pk mz="354.203741" i="1273867.5" sn="8.75" a="563.99" fwhm="0.000633" res="559476.5" algo="FTMS"/>
<pk mz="355.030730" i="3632873.8" sn="29.42" a="2527.36" fwhm="0.000765" res="464346.5" algo="FTMS"/>
<pk mz="355.067087" i="13575411.0" sn="116.56" a="11134.07" fwhm="0.000815" res="435501.2" algo="FTMS"/>
<pk mz="355.078428" i="1393654.5" sn="9.80" a="694.33" fwhm="0.000717" res="494933.7" algo="FTMS"/>
<pk mz="355.103468" i="11232509.0" sn="96.03" a="9234.43" fwhm="0.000815" res="435887.6" algo="FTMS"/>
<pk mz="355.114623" i="1104128.3" sn="7.26" a="464.46" fwhm="0.000616" res="576172.3" algo="FTMS"/>
<pk mz="355.116389" i="1085952.8" sn="7.10" a="482.71" fwhm="0.000647" res="548993.3" algo="FTMS"/>
<pk mz="355.134301" i="1840389.5" sn="13.71" a="997.04" fwhm="0.000718" res="494903.0" algo="FTMS"/>
<pk mz="355.139847" i="9079047.0" sn="77.16" a="7477.67" fwhm="0.000817" res="434423.4" algo="FTMS"/>
<pk mz="355.152917" i="2912522.5" sn="23.11" a="2108.71" fwhm="0.000810" res="438259.6" algo="FTMS"/>
<pk mz="355.158486" i="2571532.0" sn="20.12" a="1954.48" fwhm="0.000820" res="433096.5" algo="FTMS"/>
<pk mz="355.176245" i="7991568.5" sn="67.62" a="6215.60" fwhm="0.000802" res="442815.7" algo="FTMS"/>
<pk mz="355.194845" i="2834197.8" sn="22.42" a="1891.24" fwhm="0.000741" res="479196.6" algo="FTMS"/>
<pk mz="355.212589" i="3626266.5" sn="29.37" a="2787.86" fwhm="0.000846" res="420006.3" algo="FTMS"/>
<pk mz="355.249008" i="1092644.1" sn="7.16" a="449.59" fwhm="0.000618" res="574593.9" algo="FTMS"/>
<pk mz="356.025917" i="1283187.0" sn="8.83" a="791.53" fwhm="0.000803" res="443199.0" algo="FTMS"/>
<pk mz="356.062368" i="2821628.8" sn="22.31" a="2073.78" fwhm="0.000810" res="439535.9" algo="FTMS"/>
<pk mz="356.070489" i="2047230.9" sn="15.52" a="1302.91" fwhm="0.000781" res="455661.4" algo="FTMS"/>
<pk mz="356.098763" i="2502918.3" sn="19.52" a="1807.67" fwhm="0.000822" res="433381.4" algo="FTMS"/>
<pk mz="356.106791" i="1734152.5" sn="12.78" a="1062.88" fwhm="0.000747" res="476429.5" algo="FTMS"/>
<pk mz="356.111766" i="1689609.8" sn="12.39" a="925.06" fwhm="0.000689" res="516736.7" algo="FTMS"/>
<pk mz="356.135015" i="1108111.9" sn="7.29" a="561.08" fwhm="0.000757" res="470598.7" algo="FTMS"/>
<pk mz="356.143246" i="1278482.1" sn="8.79" a="652.45" fwhm="0.000717" res="496657.5" algo="FTMS"/>
<pk mz="356.146304" i="1243282.9" sn="8.48" a="730.26" fwhm="0.000822" res="433476.3" algo="FTMS"/>
<pk mz="356.171519" i="2653209.5" sn="20.83" a="1752.92" fwhm="0.000764" res="466007.0" algo="FTMS"/>
<pk mz="356.179629" i="1682203.8" sn="12.32" a="1002.89" fwhm="0.000703" res="506800.3" algo="FTMS"/>
<pk mz="356.182689" i="1797660.5" sn="13.34" a="1026.55" fwhm="0.000713" res="499273.3" algo="FTMS"/>
<pk mz="356.216038" i="1198629.4" sn="8.09" a="830.77" fwhm="0.000947" res="376294.5" algo="FTMS"/>
<pk mz="356.244508" i="1075628.9" sn="7.01" a="590.45" fwhm="0.000767" res="464318.8" algo="FTMS"/>
<pk mz="356.990212" i="2049521.8" sn="15.54" a="1316.14" fwhm="0.000759" res="470180.3" algo="FTMS"/>
<pk mz="357.025359" i="1483003.0" sn="10.58" a="1079.54" fwhm="0.000962" res="371311.3" algo="FTMS"/>
<pk mz="357.046372" i="5124352.5" sn="42.49" a="3996.53" fwhm="0.000828" res="430971.6" algo="FTMS"/>
<pk mz="357.061682" i="1529604.5" sn="10.99" a="861.88" fwhm="0.000736" res="484985.5" algo="FTMS"/>
<pk mz="357.072893" i="1087751.5" sn="7.11" a="562.47" fwhm="0.000890" res="401225.7" algo="FTMS"/>
<pk mz="357.082738" i="9229066.0" sn="78.47" a="7600.45" fwhm="0.000832" res="429273.5" algo="FTMS"/>
<pk mz="357.094020" i="1199501.0" sn="8.09" a="666.76" fwhm="0.000761" res="469225.7" algo="FTMS"/>
<pk mz="357.101458" i="1217423.0" sn="8.25" a="804.25" fwhm="0.000841" res="424689.7" algo="FTMS"/>
<pk mz="357.119132" i="9048852.0" sn="76.89" a="6966.24" fwhm="0.000799" res="447201.9" algo="FTMS"/>
<pk mz="357.130404" i="2404374.5" sn="18.65" a="1734.66" fwhm="0.000807" res="442720.8" algo="FTMS"/>
<pk mz="357.155526" i="11786013.0" sn="100.88" a="9521.04" fwhm="0.000814" res="438738.0" algo="FTMS"/>
<pk mz="357.166712" i="1842464.1" sn="13.73" a="1322.96" fwhm="0.000854" res="418245.2" algo="FTMS"/>
<pk mz="357.174195" i="1743906.1" sn="12.86" a="1142.34" fwhm="0.000765" res="466770.0" algo="FTMS"/>
<pk mz="357.191910" i="10077991.0" sn="85.91" a="8226.57" fwhm="0.000834" res="428352.7" algo="FTMS"/>
<pk mz="357.228281" i="4419376.5" sn="36.31" a="3278.53" fwhm="0.000801" res="445897.5" algo="FTMS"/>
<pk mz="358.020498" i="1140479.5" sn="7.57" a="522.85" fwhm="0.000710" res="503930.9" algo="FTMS"/>
<pk mz="358.056947" i="1993481.0" sn="14.86" a="1332.51" fwhm="0.000813" res="440471.2" algo="FTMS"/>
<pk mz="358.078012" i="1769486.5" sn="12.92" a="1177.91" fwhm="0.000769" res="465544.5" algo="FTMS"/>
<pk mz="358.086148" i="1682704.6" sn="12.17" a="1141.43" fwhm="0.000897" res="399048.9" algo="FTMS"/>
<pk mz="358.114363" i="2302744.0" sn="17.54" a="1547.47" fwhm="0.000788" res="454381.3" algo="FTMS"/>
<pk mz="358.122476" i="1693466.1" sn="12.26" a="1030.58" fwhm="0.000812" res="441025.2" algo="FTMS"/>
<pk mz="358.125586" i="1552666.9" sn="11.04" a="1053.19" fwhm="0.000845" res="423685.8" algo="FTMS"/>
<pk mz="358.150740" i="1795361.5" sn="13.14" a="1050.37" fwhm="0.000740" res="484168.0" algo="FTMS"/>
<pk mz="358.158878" i="1920547.6" sn="14.23" a="1244.92" fwhm="0.000794" res="450859.1" algo="FTMS"/>
<pk mz="358.187183" i="1257386.9" sn="8.49" a="948.17" fwhm="0.000928" res="386006.7" algo="FTMS"/>
<pk mz="358.195324" i="1690157.0" sn="12.23" a="955.64" fwhm="0.000687" res="521274.1" algo="FTMS"/>
<pk mz="358.198408" i="3608109.8" sn="28.83" a="2798.21" fwhm="0.000821" res="436497.2" algo="FTMS"/>
<pk mz="359.004500" i="1784063.0" sn="13.05" a="1095.38" fwhm="0.000774" res="463873.8" algo="FTMS"/>
<pk mz="359.040871" i="2848520.5" sn="22.26" a="2378.88" fwhm="0.000854" res="420284.2" algo="FTMS"/>
<pk mz="359.062006" i="4854542.0" sn="39.62" a="3801.03" fwhm="0.000827" res="434192.3" algo="FTMS"/>
<pk mz="359.077274" i="2785041.8" sn="21.71" a="2338.18" fwhm="0.000862" res="416530.7" algo="FTMS"/>
<pk mz="359.088538" i="1359636.8" sn="9.37" a="759.60" fwhm="0.000757" res="474487.0" algo="FTMS"/>
<pk mz="359.090388" i="1178133.1" sn="7.80" a="637.51" fwhm="0.000723" res="496605.3" algo="FTMS"/>
<pk mz="359.098366" i="7655703.0" sn="63.86" a="6415.48" fwhm="0.000837" res="428900.2" algo="FTMS"/>
<pk mz="359.109620" i="1105434.1" sn="7.17" a="527.59" fwhm="0.000665" res="539766.9" algo="FTMS"/>
<pk mz="359.113679" i="2084635.1" sn="15.65" a="1432.40" fwhm="0.000802" res="447930.3" algo="FTMS"/>
<pk mz="359.126771" i="1195294.6" sn="7.95" a="585.99" fwhm="0.000748" res="480240.6" algo="FTMS"/>
<pk mz="359.134772" i="9861409.0" sn="82.95" a="7824.09" fwhm="0.000813" res="441547.1" algo="FTMS"/>
<pk mz="359.145976" i="1625891.5" sn="11.68" a="1072.97" fwhm="0.000955" res="376215.0" algo="FTMS"/>
<pk mz="359.163058" i="1871911.9" sn="13.80" a="1146.56" fwhm="0.000730" res="491988.0" algo="FTMS"/>
<pk mz="359.171153" i="10475818.0" sn="88.27" a="8374.49" fwhm="0.000822" res="437002.6" algo="FTMS"/>
<pk mz="359.207550" i="6993203.5" sn="58.13" a="5432.40" fwhm="0.000816" res="440260.1" algo="FTMS"/>
<pk mz="359.243963" i="2967356.8" sn="23.29" a="2213.70" fwhm="0.000811" res="442962.9" algo="FTMS"/>
<pk mz="360.036146" i="2247688.5" sn="17.06" a="1656.46" fwhm="0.000857" res="419945.8" algo="FTMS"/>
<pk mz="360.057130" i="1296270.0" sn="8.82" a="852.76" fwhm="0.000929" res="387707.2" algo="FTMS"/>
<pk mz="360.072432" i="3010577.8" sn="23.66" a="2143.92" fwhm="0.000803" res="448219.2" algo="FTMS"/>
<pk mz="360.101738" i="1090585.4" sn="7.04" a="534.12" fwhm="0.000655" res="549691.2" algo="FTMS"/>
<pk mz="360.108902" i="1607451.3" sn="11.51" a="914.85" fwhm="0.000736" res="489067.5" algo="FTMS"/>
<pk mz="360.130044" i="2474528.5" sn="19.02" a="1689.26" fwhm="0.000791" res="455309.2" algo="FTMS"/>
<pk mz="360.138198" i="2326306.8" sn="17.74" a="1719.53" fwhm="0.000842" res="427793.5" algo="FTMS"/>
<pk mz="360.141265" i="1479459.5" sn="10.41" a="820.56" fwhm="0.000747" res="482063.6" algo="FTMS"/>
<pk mz="360.166457" i="1933610.0" sn="14.34" a="1150.61" fwhm="0.000693" res="519490.7" algo="FTMS"/>
<pk mz="360.174558" i="2131244.0" sn="16.05" a="1263.15" fwhm="0.000724" res="497505.2" algo="FTMS"/>
<pk mz="360.210960" i="1143349.4" sn="7.50" a="589.49" fwhm="0.000657" res="548104.1" algo="FTMS"/>
<pk mz="361.020154" i="2973955.8" sn="23.34" a="1983.97" fwhm="0.000746" res="483805.3" algo="FTMS"/>
<pk mz="361.031379" i="2594054.8" sn="20.05" a="2070.34" fwhm="0.000843" res="428257.4" algo="FTMS"/>
<pk mz="361.056546" i="5655309.0" sn="46.54" a="4262.54" fwhm="0.000809" res="446406.5" algo="FTMS"/>
<pk mz="361.067819" i="2752272.0" sn="21.42" a="1706.80" fwhm="0.000713" res="506690.9" algo="FTMS"/>
<pk mz="361.069533" i="1387792.4" sn="9.61" a="846.73" fwhm="0.000855" res="422119.5" algo="FTMS"/>
<pk mz="361.077651" i="2734354.5" sn="21.26" a="1731.57" fwhm="0.000726" res="497371.0" algo="FTMS"/>
<pk mz="361.092915" i="5477142.5" sn="45.00" a="4178.91" fwhm="0.000807" res="447455.1" algo="FTMS"/>
<pk mz="361.096283" i="7310103.0" sn="60.87" a="5913.43" fwhm="0.000835" res="432297.6" algo="FTMS"/>
<pk mz="361.104167" i="1671705.3" sn="12.07" a="1097.80" fwhm="0.000799" res="451737.3" algo="FTMS"/>
<pk mz="361.105962" i="2786073.8" sn="21.71" a="2196.45" fwhm="0.000865" res="417592.3" algo="FTMS"/>
<pk mz="361.114057" i="3941147.8" sn="31.71" a="3037.79" fwhm="0.000845" res="427552.7" algo="FTMS"/>
<pk mz="361.129355" i="2265119.5" sn="17.20" a="1492.57" fwhm="0.000796" res="453885.5" algo="FTMS"/>
<pk mz="361.142398" i="3440419.0" sn="27.38" a="2627.73" fwhm="0.000794" res="454573.8" algo="FTMS"/>
<pk mz="361.147835" i="1723172.4" sn="12.51" a="1108.98" fwhm="0.000817" res="441981.0" algo="FTMS"/>
<pk mz="361.150404" i="6517541.0" sn="54.01" a="5305.87" fwhm="0.000847" res="426265.5" algo="FTMS"/>
<pk mz="361.165640" i="2295592.8" sn="17.47" a="1578.41" fwhm="0.000821" res="440125.7" algo="FTMS"/>
<pk mz="361.178758" i="3569964.3" sn="28.50" a="2767.19" fwhm="0.000830" res="435076.7" algo="FTMS"/>
<pk mz="361.186796" i="5560110.0" sn="45.72" a="4343.52" fwhm="0.000832" res="434035.6" algo="FTMS"/>
<pk mz="361.215134" i="1785397.4" sn="13.05" a="1152.71" fwhm="0.000825" res="437856.9" algo="FTMS"/>
<pk mz="361.223180" i="2562871.5" sn="19.78" a="2098.60" fwhm="0.000853" res="423317.4" algo="FTMS"/>
<pk mz="362.015358" i="1958656.0" sn="14.55" a="1353.45" fwhm="0.000795" res="455181.2" algo="FTMS"/>
<pk mz="362.051772" i="6591497.0" sn="54.64" a="5379.02" fwhm="0.000850" res="426048.0" algo="FTMS"/>
<pk mz="362.063010" i="1154316.0" sn="7.59" a="766.31" fwhm="0.000900" res="402090.6" algo="FTMS"/>
<pk mz="362.088179" i="4824594.5" sn="39.35" a="4100.20" fwhm="0.000889" res="407337.9" algo="FTMS"/>
<pk mz="362.099604" i="1292309.3" sn="8.78" a="724.94" fwhm="0.000710" res="510355.7" algo="FTMS"/>
<pk mz="362.109312" i="2151703.8" sn="16.22" a="1661.08" fwhm="0.000879" res="411818.4" algo="FTMS"/>
<pk mz="362.145691" i="5175329.0" sn="42.39" a="3964.31" fwhm="0.000789" res="458874.7" algo="FTMS"/>
<pk mz="362.153782" i="1451043.0" sn="10.16" a="850.86" fwhm="0.000783" res="462422.5" algo="FTMS"/>
<pk mz="362.182070" i="2032426.1" sn="15.19" a="1222.80" fwhm="0.000745" res="486068.4" algo="FTMS"/>
<pk mz="362.190229" i="1336492.1" sn="9.16" a="951.90" fwhm="0.001009" res="358835.6" algo="FTMS"/>
<pk mz="362.969623" i="1144944.0" sn="7.51" a="616.89" fwhm="0.000761" res="477167.8" algo="FTMS"/>
<pk mz="362.999527" i="1248503.5" sn="8.40" a="865.00" fwhm="0.000862" res="421088.8" algo="FTMS"/>
<pk mz="363.035788" i="6043904.5" sn="49.90" a="5053.68" fwhm="0.000849" res="427413.2" algo="FTMS"/>
<pk mz="363.047007" i="3015939.5" sn="23.70" a="2212.97" fwhm="0.000809" res="448813.0" algo="FTMS"/>
<pk mz="363.055107" i="1792517.5" sn="13.11" a="1236.08" fwhm="0.000866" res="419241.7" algo="FTMS"/>
<pk mz="363.057040" i="1287558.0" sn="8.74" a="760.99" fwhm="0.000846" res="429112.7" algo="FTMS"/>
<pk mz="363.072168" i="7420169.5" sn="61.81" a="6185.87" fwhm="0.000853" res="425603.2" algo="FTMS"/>
<pk mz="363.083401" i="3651852.5" sn="29.20" a="2604.82" fwhm="0.000789" res="460333.9" algo="FTMS"/>
<pk mz="363.085157" i="2665741.0" sn="20.67" a="2044.02" fwhm="0.000844" res="430405.9" algo="FTMS"/>
<pk mz="363.091425" i="1137166.6" sn="7.44" a="545.26" fwhm="0.000701" res="518269.9" algo="FTMS"/>
<pk mz="363.093357" i="1179023.0" sn="7.80" a="673.45" fwhm="0.000851" res="426599.5" algo="FTMS"/>
<pk mz="363.108573" i="4571411.0" sn="37.16" a="3658.42" fwhm="0.000853" res="425701.4" algo="FTMS"/>
<pk mz="363.119781" i="2150677.8" sn="16.21" a="1534.07" fwhm="0.000844" res="430228.6" algo="FTMS"/>
<pk mz="363.121619" i="4918550.0" sn="40.16" a="3756.17" fwhm="0.000802" res="452852.0" algo="FTMS"/>
<pk mz="363.129571" i="1664536.1" sn="12.00" a="1006.79" fwhm="0.000750" res="484275.0" algo="FTMS"/>
<pk mz="363.139510" i="1224986.6" sn="8.20" a="855.88" fwhm="0.000957" res="379541.9" algo="FTMS"/>
<pk mz="363.144953" i="3116828.0" sn="24.57" a="2396.38" fwhm="0.000832" res="436610.5" algo="FTMS"/>
<pk mz="363.157994" i="4827423.0" sn="39.37" a="3732.78" fwhm="0.000828" res="438361.9" algo="FTMS"/>
<pk mz="363.166197" i="2088225.3" sn="15.67" a="1819.08" fwhm="0.000935" res="388612.8" algo="FTMS"/>
<pk mz="363.175775" i="1431075.6" sn="9.98" a="673.29" fwhm="0.000641" res="566919.8" algo="FTMS"/>
<pk mz="363.181373" i="2191141.0" sn="16.56" a="1810.83" fwhm="0.000899" res="404153.1" algo="FTMS"/>
<pk mz="363.194385" i="11928872.0" sn="100.83" a="10120.59" fwhm="0.000854" res="425270.8" algo="FTMS"/>
<pk mz="363.202313" i="1420586.3" sn="9.89" a="842.65" fwhm="0.000788" res="461040.5" algo="FTMS"/>
<pk mz="363.230825" i="1439793.5" sn="10.06" a="844.61" fwhm="0.000721" res="503682.8" algo="FTMS"/>
<pk mz="364.030941" i="2750969.0" sn="21.40" a="2097.87" fwhm="0.000825" res="441025.2" algo="FTMS"/>
<pk mz="364.067429" i="7638530.0" sn="63.70" a="5954.17" fwhm="0.000813" res="447866.8" algo="FTMS"/>
<pk mz="364.075484" i="1444612.1" sn="10.10" a="807.96" fwhm="0.000784" res="464668.6" algo="FTMS"/>
<pk mz="364.078683" i="1096708.9" sn="7.09" a="495.51" fwhm="0.000679" res="536370.0" algo="FTMS"/>
<pk mz="364.103860" i="2849291.3" sn="22.25" a="2027.54" fwhm="0.000808" res="450713.9" algo="FTMS"/>
<pk mz="364.111881" i="1121549.1" sn="7.30" a="638.24" fwhm="0.000723" res="503542.7" algo="FTMS"/>
<pk mz="364.124913" i="2762256.5" sn="21.50" a="1884.08" fwhm="0.000791" res="460509.9" algo="FTMS"/>
<pk mz="364.161308" i="2107929.5" sn="15.84" a="1356.05" fwhm="0.000762" res="477649.8" algo="FTMS"/>
<pk mz="364.197735" i="2577954.5" sn="19.90" a="1867.76" fwhm="0.000811" res="448957.0" algo="FTMS"/>
<pk mz="364.200870" i="1294371.3" sn="8.80" a="868.13" fwhm="0.000932" res="390657.3" algo="FTMS"/>
<pk mz="365.015071" i="3324141.0" sn="26.36" a="2303.55" fwhm="0.000777" res="469672.5" algo="FTMS"/>
<pk mz="365.018415" i="3545837.8" sn="28.28" a="2965.03" fwhm="0.000907" res="402450.9" algo="FTMS"/>
<pk mz="365.051463" i="9928438.0" sn="83.52" a="8570.16" fwhm="0.000838" res="435798.9" algo="FTMS"/>
<pk mz="365.062688" i="2927864.8" sn="22.93" a="2046.76" fwhm="0.000788" res="463399.5" algo="FTMS"/>
<pk mz="365.064511" i="4695801.0" sn="38.23" a="3837.26" fwhm="0.000857" res="425842.4" algo="FTMS"/>
<pk mz="365.087839" i="9074431.0" sn="76.13" a="7475.12" fwhm="0.000840" res="434847.0" algo="FTMS"/>
<pk mz="365.091060" i="1205631.8" sn="8.03" a="862.12" fwhm="0.000935" res="390361.5" algo="FTMS"/>
<pk mz="365.099054" i="2955521.8" sn="23.17" a="2217.77" fwhm="0.000821" res="444726.3" algo="FTMS"/>
<pk mz="365.100892" i="4702978.0" sn="38.29" a="3845.95" fwhm="0.000833" res="438338.2" algo="FTMS"/>
<pk mz="365.118693" i="1620742.6" sn="11.62" a="924.81" fwhm="0.000775" res="470883.3" algo="FTMS"/>
<pk mz="365.124235" i="5133064.0" sn="42.02" a="3988.58" fwhm="0.000820" res="445056.3" algo="FTMS"/>
<pk mz="365.127654" i="1429640.8" sn="9.96" a="998.35" fwhm="0.000900" res="405902.6" algo="FTMS"/>
<pk mz="365.135483" i="1277322.8" sn="8.65" a="1021.54" fwhm="0.001011" res="361158.1" algo="FTMS"/>
<pk mz="365.137305" i="7378699.0" sn="61.45" a="6423.29" fwhm="0.000882" res="413929.9" algo="FTMS"/>
<pk mz="365.154945" i="1583887.5" sn="11.30" a="1046.71" fwhm="0.000800" res="456600.7" algo="FTMS"/>
<pk mz="365.160599" i="2922257.0" sn="22.88" a="2220.25" fwhm="0.000851" res="428944.1" algo="FTMS"/>
<pk mz="365.173715" i="3903764.3" sn="31.38" a="3009.38" fwhm="0.000804" res="454054.6" algo="FTMS"/>
<pk mz="365.191494" i="3583256.5" sn="28.60" a="2669.92" fwhm="0.000844" res="432480.6" algo="FTMS"/>
<pk mz="365.196967" i="1923865.9" sn="14.24" a="1304.03" fwhm="0.000811" res="450533.4" algo="FTMS"/>
<pk mz="365.200408" i="3533594.8" sn="28.17" a="2694.85" fwhm="0.000832" res="438824.4" algo="FTMS"/>
<pk mz="365.210047" i="17663774.0" z="-1" sn="150.46" a="14789.57" fwhm="0.000845" res="431967.7" algo="FTMS" component_name="l" deconvoluted_molecular_mass="365.210360" deconvoluted_isotopic_mass="365.210417"/>
<pk mz="365.236739" i="3109667.8" sn="24.50" a="2411.54" fwhm="0.000850" res="429514.7" algo="FTMS"/>
<pk mz="365.246413" i="1803558.1" sn="13.20" a="1178.78" fwhm="0.000778" res="469283.6" algo="FTMS"/>
<pk mz="366.010102" i="1224674.0" sn="8.08" a="785.48" fwhm="0.000953" res="384057.2" algo="FTMS"/>
<pk mz="366.046741" i="3619819.0" sn="28.54" a="2720.90" fwhm="0.000827" res="442559.8" algo="FTMS"/>
<pk mz="366.054870" i="1802477.0" sn="13.02" a="1249.63" fwhm="0.000832" res="440157.8" algo="FTMS"/>
<pk mz="366.083056" i="3597300.0" sn="28.35" a="2680.00" fwhm="0.000819" res="446808.6" algo="FTMS"/>
<pk mz="366.091278" i="1476597.9" sn="10.23" a="937.59" fwhm="0.000810" res="451938.0" algo="FTMS"/>
<pk mz="366.095978" i="1130743.1" sn="7.28" a="712.49" fwhm="0.000875" res="418566.4" algo="FTMS"/>
<pk mz="366.104174" i="1169401.1" sn="7.61" a="582.75" fwhm="0.000776" res="471584.2" algo="FTMS"/>
<pk mz="366.119444" i="1860092.9" sn="13.51" a="1255.15" fwhm="0.000802" res="456540.3" algo="FTMS"/>
<pk mz="366.140679" i="1638146.0" sn="11.61" a="1000.42" fwhm="0.000792" res="462282.7" algo="FTMS"/>
<pk mz="366.213402" i="3893267.8" z="-1" sn="30.88" a="2969.17" fwhm="0.000832" res="440196.1" algo="FTMS" component_name="l" deconvoluted_molecular_mass="365.210360" deconvoluted_isotopic_mass="366.213774"/>
<pk mz="367.030679" i="6471899.5" sn="52.91" a="5206.27" fwhm="0.000841" res="436675.5" algo="FTMS"/>
<pk mz="367.041967" i="1716702.4" sn="12.28" a="1078.27" fwhm="0.000756" res="485392.4" algo="FTMS"/>
<pk mz="367.061589" i="1684963.3" sn="12.01" a="1006.12" fwhm="0.000723" res="507594.3" algo="FTMS"/>
<pk mz="367.067093" i="13713637.0" sn="114.77" a="11837.51" fwhm="0.000877" res="418703.9" algo="FTMS"/>
<pk mz="367.078311" i="3073767.3" sn="23.88" a="2263.84" fwhm="0.000819" res="448215.4" algo="FTMS"/>
<pk mz="367.080106" i="1738727.8" sn="12.47" a="1071.97" fwhm="0.000769" res="477558.2" algo="FTMS"/>
<pk mz="367.097994" i="1263852.1" sn="8.42" a="762.80" fwhm="0.000737" res="498097.9" algo="FTMS"/>
<pk mz="367.103468" i="13594861.0" sn="113.75" a="11853.31" fwhm="0.000883" res="415733.1" algo="FTMS"/>
<pk mz="367.114726" i="1591280.1" sn="11.21" a="957.02" fwhm="0.000797" res="460749.5" algo="FTMS"/>
<pk mz="367.116569" i="3432176.5" sn="26.94" a="2702.67" fwhm="0.000823" res="446131.8" algo="FTMS"/>
<pk mz="367.134338" i="2430453.0" sn="18.38" a="1944.02" fwhm="0.000918" res="399758.3" algo="FTMS"/>
<pk mz="367.139843" i="6519030.5" sn="53.31" a="5495.48" fwhm="0.000870" res="422153.5" algo="FTMS"/>
<pk mz="367.152920" i="5483769.5" sn="44.46" a="4347.56" fwhm="0.000851" res="431418.1" algo="FTMS"/>
<pk mz="367.170574" i="1117693.8" sn="7.17" a="626.78" fwhm="0.000826" res="444633.1" algo="FTMS"/>
<pk mz="367.176227" i="4424447.0" sn="35.41" a="3664.51" fwhm="0.000870" res="421928.1" algo="FTMS"/>
<pk mz="367.189251" i="2989826.3" sn="23.16" a="2267.46" fwhm="0.000869" res="422606.2" algo="FTMS"/>
<pk mz="367.207097" i="5707014.5" sn="46.37" a="4886.20" fwhm="0.000880" res="417510.9" algo="FTMS"/>
<pk mz="367.212678" i="2176264.0" sn="16.21" a="1364.21" fwhm="0.000760" res="483074.5" algo="FTMS"/>
<pk mz="367.216018" i="1952520.9" z="-1" sn="14.30" a="1374.71" fwhm="0.000902" res="407039.8" algo="FTMS" component_name="l" deconvoluted_molecular_mass="365.210360" deconvoluted_isotopic_mass="367.216393"/>
<pk mz="367.225656" i="5728523.0" sn="46.55" a="4650.40" fwhm="0.000856" res="429207.5" algo="FTMS"/>
<pk mz="368.025929" i="1245133.6" sn="8.25" a="559.42" fwhm="0.000725" res="507812.9" algo="FTMS"/>
<pk mz="368.062327" i="4812758.5" sn="38.73" a="3910.56" fwhm="0.000870" res="422948.5" algo="FTMS"/>
<pk mz="368.070420" i="2297048.5" sn="17.24" a="1619.86" fwhm="0.000867" res="424336.1" algo="FTMS"/>
<pk mz="368.098704" i="2901983.3" sn="22.41" a="2000.87" fwhm="0.000759" res="484871.9" algo="FTMS"/>
<pk mz="368.106757" i="2457057.3" sn="18.61" a="1793.90" fwhm="0.000847" res="434773.1" algo="FTMS"/>
<pk mz="368.111788" i="1600994.4" sn="11.29" a="1069.49" fwhm="0.000877" res="419685.9" algo="FTMS"/>
<pk mz="368.135201" i="1594984.1" sn="11.24" a="1237.97" fwhm="0.000958" res="384450.5" algo="FTMS"/>
<pk mz="368.143250" i="1356522.0" sn="9.20" a="834.20" fwhm="0.000760" res="484356.4" algo="FTMS"/>
<pk mz="368.229054" i="1588990.9" sn="11.19" a="1203.85" fwhm="0.000921" res="399894.4" algo="FTMS"/>
<pk mz="369.025303" i="1471167.1" sn="10.18" a="953.14" fwhm="0.000782" res="471818.8" algo="FTMS"/>
<pk mz="369.046356" i="10048196.0" sn="83.45" a="8775.82" fwhm="0.000884" res="417439.5" algo="FTMS"/>
<pk mz="369.061544" i="1277639.9" sn="8.53" a="729.78" fwhm="0.000789" res="467695.7" algo="FTMS"/>
<pk mz="369.082752" i="13624013.0" sn="114.00" a="11998.90" fwhm="0.000884" res="417465.2" algo="FTMS"/>
<pk mz="369.094044" i="2621135.8" sn="20.01" a="1945.13" fwhm="0.000799" res="461748.4" algo="FTMS"/>
<pk mz="369.119128" i="11018966.0" sn="91.74" a="9480.05" fwhm="0.000867" res="425820.0" algo="FTMS"/>
<pk mz="369.130345" i="1144152.5" sn="7.39" a="726.52" fwhm="0.000834" res="442394.5" algo="FTMS"/>
<pk mz="369.132177" i="1972184.9" sn="14.46" a="1348.36" fwhm="0.000777" res="475243.5" algo="FTMS"/>
<pk mz="369.150112" i="1766621.3" sn="12.71" a="1320.92" fwhm="0.000873" res="422717.2" algo="FTMS"/>
<pk mz="369.155517" i="8568543.0" sn="70.81" a="7435.33" fwhm="0.000872" res="423435.0" algo="FTMS"/>
<pk mz="369.168571" i="2076385.8" sn="15.35" a="1316.64" fwhm="0.000753" res="490378.0" algo="FTMS"/>
<pk mz="369.174089" i="1462243.0" sn="10.11" a="714.01" fwhm="0.000674" res="547680.0" algo="FTMS"/>
<pk mz="369.191919" i="7888615.5" sn="65.00" a="6613.70" fwhm="0.000860" res="429187.4" algo="FTMS"/>
<pk mz="369.222771" i="2177518.8" sn="16.22" a="1484.09" fwhm="0.000817" res="451715.2" algo="FTMS"/>
<pk mz="369.228291" i="2448624.0" sn="18.53" a="1805.04" fwhm="0.000857" res="430675.2" algo="FTMS"/>
<pk mz="370.041559" i="1554611.4" sn="10.89" a="1052.84" fwhm="0.000863" res="428812.4" algo="FTMS"/>
<pk mz="370.049756" i="1386165.4" sn="9.45" a="665.30" fwhm="0.000672" res="550341.4" algo="FTMS"/>
<pk mz="370.078013" i="4058044.3" sn="32.28" a="3278.03" fwhm="0.000880" res="420454.3" algo="FTMS"/>
<pk mz="370.086068" i="2225086.0" sn="16.62" a="1457.70" fwhm="0.000772" res="479185.2" algo="FTMS"/>
<pk mz="370.091109" i="1233983.3" sn="8.15" a="802.20" fwhm="0.001012" res="365613.8" algo="FTMS"/>
<pk mz="370.114470" i="2625221.0" sn="20.04" a="2186.28" fwhm="0.000972" res="380882.6" algo="FTMS"/>
<pk mz="370.122447" i="1870534.8" sn="13.59" a="1091.10" fwhm="0.000755" res="490209.9" algo="FTMS"/>
<pk mz="370.125667" i="1886407.6" sn="13.73" a="1174.02" fwhm="0.000781" res="473620.5" algo="FTMS"/>
<pk mz="370.127478" i="3629512.0" sn="28.62" a="2785.76" fwhm="0.000832" res="444783.1" algo="FTMS"/>
<pk mz="370.150731" i="1501389.6" sn="10.44" a="896.88" fwhm="0.000781" res="473887.1" algo="FTMS"/>
<pk mz="370.158914" i="1656527.5" sn="11.76" a="989.87" fwhm="0.000745" res="496894.7" algo="FTMS"/>
<pk mz="370.161894" i="1318096.3" sn="8.87" a="739.22" fwhm="0.000758" res="488419.8" algo="FTMS"/>
<pk mz="370.195386" i="1434584.3" sn="9.87" a="914.32" fwhm="0.000831" res="445489.7" algo="FTMS"/>
<pk mz="371.005881" i="4181658.0" sn="33.33" a="3499.44" fwhm="0.000883" res="420272.6" algo="FTMS"/>
<pk mz="371.025699" i="1834398.6" sn="13.28" a="1356.61" fwhm="0.000863" res="430011.7" algo="FTMS"/>
<pk mz="371.040874" i="1940898.3" sn="14.19" a="1304.12" fwhm="0.000814" res="455765.3" algo="FTMS"/>
<pk mz="371.052162" i="1101221.0" sn="7.02" a="579.37" fwhm="0.000744" res="498864.4" algo="FTMS"/>
<pk mz="371.062009" i="8512679.0" sn="70.33" a="7438.00" fwhm="0.000893" res="415597.8" algo="FTMS"/>
<pk mz="371.077311" i="1779883.0" sn="12.82" a="1332.81" fwhm="0.000912" res="406892.9" algo="FTMS"/>
<pk mz="371.098423" i="10718384.0" sn="89.17" a="9294.63" fwhm="0.000857" res="433237.6" algo="FTMS"/>
<pk mz="371.109625" i="2460850.8" sn="18.63" a="1922.48" fwhm="0.000912" res="407022.0" algo="FTMS"/>
<pk mz="371.134781" i="10261689.0" sn="85.27" a="8743.07" fwhm="0.000878" res="422578.9" algo="FTMS"/>
<pk mz="371.146019" i="7583931.5" sn="62.40" a="6441.68" fwhm="0.000887" res="418610.8" algo="FTMS"/>
<pk mz="371.153374" i="1726141.1" sn="12.36" a="1339.80" fwhm="0.000912" res="406977.4" algo="FTMS"/>
<pk mz="371.171180" i="13317313.0" sn="111.37" a="11917.07" fwhm="0.000900" res="412369.9" algo="FTMS"/>
<pk mz="371.189803" i="1189573.8" sn="7.77" a="556.97" fwhm="0.000742" res="500327.3" algo="FTMS"/>
<pk mz="371.199383" i="1187784.1" sn="7.76" a="898.48" fwhm="0.000968" res="383427.3" algo="FTMS"/>
<pk mz="371.207552" i="9184458.0" sn="76.07" a="7835.52" fwhm="0.000884" res="419720.5" algo="FTMS"/>
<pk mz="371.243979" i="3047634.8" sn="23.64" a="2232.28" fwhm="0.000822" res="451610.3" algo="FTMS"/>
<pk mz="372.036109" i="1738895.0" sn="12.46" a="1276.90" fwhm="0.000802" res="463757.3" algo="FTMS"/>
<pk mz="372.057280" i="1309844.0" sn="8.80" a="923.66" fwhm="0.000759" res="490148.2" algo="FTMS"/>
<pk mz="372.065245" i="1351062.0" sn="9.15" a="787.43" fwhm="0.000767" res="485288.5" algo="FTMS"/>
<pk mz="372.072487" i="1495703.6" sn="10.39" a="798.42" fwhm="0.000750" res="496362.8" algo="FTMS"/>
<pk mz="372.093664" i="2612892.8" sn="19.93" a="2391.66" fwhm="0.001000" res="372227.6" algo="FTMS"/>
<pk mz="372.101754" i="1601694.6" sn="11.29" a="972.13" fwhm="0.000774" res="480936.4" algo="FTMS"/>
<pk mz="372.130112" i="2202021.3" sn="16.42" a="1810.64" fwhm="0.000954" res="390180.6" algo="FTMS"/>
<pk mz="372.138123" i="2040231.3" sn="15.04" a="1675.30" fwhm="0.000945" res="393639.8" algo="FTMS"/>
<pk mz="372.141293" i="1579432.0" sn="11.10" a="1072.63" fwhm="0.000805" res="462065.1" algo="FTMS"/>
<pk mz="372.149479" i="1627049.9" sn="11.51" a="1157.21" fwhm="0.000807" res="461075.4" algo="FTMS"/>
<pk mz="372.166391" i="1779117.9" sn="12.81" a="1103.21" fwhm="0.000807" res="461270.4" algo="FTMS"/>
<pk mz="372.174575" i="2425775.8" sn="18.33" a="2131.81" fwhm="0.001015" res="366584.6" algo="FTMS"/>
<pk mz="372.202803" i="1302198.5" sn="8.73" a="732.35" fwhm="0.000835" res="445666.1" algo="FTMS"/>
<pk mz="372.210877" i="2246840.5" sn="16.80" a="1704.25" fwhm="0.000870" res="427773.2" algo="FTMS"/>
<pk mz="372.214031" i="2035641.3" sn="15.00" a="1786.99" fwhm="0.000914" res="407294.9" algo="FTMS"/>
<pk mz="372.303867" i="4421582.5" sn="35.38" a="3698.70" fwhm="0.000886" res="420161.7" algo="FTMS"/>
<pk mz="373.002913" i="1579379.9" sn="11.10" a="945.54" fwhm="0.000774" res="482163.2" algo="FTMS"/>
<pk mz="373.020141" i="2265720.0" sn="16.96" a="1510.59" fwhm="0.000795" res="469262.8" algo="FTMS"/>
<pk mz="373.041240" i="3261565.0" sn="25.47" a="2315.17" fwhm="0.000808" res="461915.6" algo="FTMS"/>
<pk mz="373.056496" i="3239040.5" sn="25.28" a="2779.74" fwhm="0.000929" res="401699.0" algo="FTMS"/>
<pk mz="373.067792" i="2066563.3" sn="15.26" a="1426.93" fwhm="0.000811" res="459904.1" algo="FTMS"/>
<pk mz="373.077644" i="7743109.5" sn="63.75" a="6686.91" fwhm="0.000898" res="415381.0" algo="FTMS"/>
<pk mz="373.092876" i="2142857.3" sn="15.91" a="1529.41" fwhm="0.000851" res="438168.0" algo="FTMS"/>
<pk mz="373.102000" i="4834955.5" sn="38.91" a="4421.21" fwhm="0.000926" res="402896.4" algo="FTMS"/>
<pk mz="373.105964" i="1437324.3" sn="9.88" a="923.39" fwhm="0.000871" res="428187.8" algo="FTMS"/>
<pk mz="373.114043" i="7261838.0" sn="59.64" a="6767.14" fwhm="0.000931" res="400721.7" algo="FTMS"/>
<pk mz="373.125364" i="1893264.9" sn="13.78" a="1194.56" fwhm="0.000796" res="468773.7" algo="FTMS"/>
<pk mz="373.129094" i="1149841.8" sn="7.43" a="589.34" fwhm="0.000756" res="493874.1" algo="FTMS"/>
<pk mz="373.142351" i="1968788.9" sn="14.42" a="1235.40" fwhm="0.000774" res="482354.5" algo="FTMS"/>
<pk mz="373.150411" i="10737303.0" sn="89.33" a="9870.73" fwhm="0.000915" res="407784.5" algo="FTMS"/>
<pk mz="373.161795" i="1187225.5" sn="7.75" a="640.40" fwhm="0.000708" res="526957.9" algo="FTMS"/>
<pk mz="373.172954" i="1644956.1" sn="11.66" a="952.06" fwhm="0.000751" res="496796.0" algo="FTMS"/>
<pk mz="373.186792" i="11939487.0" sn="99.60" a="10989.27" fwhm="0.000908" res="411019.2" algo="FTMS"/>
<pk mz="373.223190" i="6449832.0" sn="52.70" a="5504.75" fwhm="0.000860" res="434127.1" algo="FTMS"/>
<pk mz="373.259564" i="2238384.5" sn="16.73" a="1611.14" fwhm="0.000862" res="433149.9" algo="FTMS"/>
<pk mz="374.015425" i="1274978.6" sn="8.38" a="780.80" fwhm="0.000927" res="403533.7" algo="FTMS"/>
<pk mz="374.036551" i="1196903.6" sn="7.72" a="698.85" fwhm="0.000821" res="455745.7" algo="FTMS"/>
<pk mz="374.051762" i="3003755.3" sn="22.95" a="2303.94" fwhm="0.000881" res="424689.9" algo="FTMS"/>
<pk mz="374.072910" i="1464688.1" sn="9.98" a="1044.19" fwhm="0.000882" res="423985.7" algo="FTMS"/>
<pk mz="374.088095" i="2241907.8" sn="16.53" a="1797.26" fwhm="0.000879" res="425564.8" algo="FTMS"/>
<pk mz="374.109220" i="2153336.8" sn="15.79" a="1825.05" fwhm="0.001005" res="372288.4" algo="FTMS"/>
<pk mz="374.145698" i="2822017.3" sn="21.42" a="2037.37" fwhm="0.000810" res="461763.1" algo="FTMS"/>
<pk mz="374.153712" i="2364291.3" sn="17.56" a="1715.86" fwhm="0.000842" res="444344.2" algo="FTMS"/>
<pk mz="374.156909" i="2388612.0" sn="17.77" a="1914.09" fwhm="0.000926" res="404207.8" algo="FTMS"/>
<pk mz="374.182053" i="1468041.9" sn="10.01" a="848.75" fwhm="0.000756" res="494806.4" algo="FTMS"/>
<pk mz="374.190210" i="2103179.8" sn="15.36" a="1299.65" fwhm="0.000760" res="492466.8" algo="FTMS"/>
<pk mz="374.221588" i="2364819.0" sn="17.57" a="1722.37" fwhm="0.000840" res="445467.6" algo="FTMS"/>
<pk mz="374.226496" i="1943956.3" sn="14.02" a="1326.15" fwhm="0.000814" res="459764.3" algo="FTMS"/>
<pk mz="374.245091" i="1473048.6" sn="10.05" a="1215.70" fwhm="0.001049" res="356782.3" algo="FTMS"/>
<pk mz="374.263008" i="1208732.9" sn="7.82" a="973.22" fwhm="0.001230" res="304208.0" algo="FTMS"/>
<pk mz="375.035773" i="4398674.0" sn="34.71" a="3944.58" fwhm="0.000942" res="398145.6" algo="FTMS"/>
<pk mz="375.047111" i="2632276.8" sn="19.82" a="2162.05" fwhm="0.000928" res="404277.1" algo="FTMS"/>
<pk mz="375.048737" i="1272277.3" sn="8.36" a="799.26" fwhm="0.000901" res="416235.2" algo="FTMS"/>
<pk mz="375.055135" i="1348950.8" sn="9.00" a="673.71" fwhm="0.000721" res="519905.9" algo="FTMS"/>
<pk mz="375.056917" i="2879575.3" sn="21.91" a="2271.90" fwhm="0.000917" res="409038.1" algo="FTMS"/>
<pk mz="375.072137" i="5555290.5" sn="44.46" a="4651.77" fwhm="0.000883" res="424912.0" algo="FTMS"/>
<pk mz="375.075466" i="1112027.5" sn="7.01" a="592.77" fwhm="0.000900" res="416926.6" algo="FTMS"/>
<pk mz="375.083448" i="2919005.3" sn="22.24" a="2295.32" fwhm="0.000877" res="427892.8" algo="FTMS"/>
<pk mz="375.085178" i="2123101.8" sn="15.53" a="1658.50" fwhm="0.000899" res="417232.7" algo="FTMS"/>
<pk mz="375.093250" i="3145823.8" sn="24.15" a="2506.57" fwhm="0.000855" res="438648.2" algo="FTMS"/>
<pk mz="375.099942" i="4405857.0" sn="34.77" a="3643.59" fwhm="0.000892" res="420699.1" algo="FTMS"/>
<pk mz="375.108538" i="3811939.3" sn="29.76" a="3130.74" fwhm="0.000899" res="417235.7" algo="FTMS"/>
<pk mz="375.121584" i="3060838.3" sn="23.43" a="2255.56" fwhm="0.000829" res="452533.6" algo="FTMS"/>
<pk mz="375.129697" i="5176424.0" sn="41.26" a="4441.70" fwhm="0.000897" res="418281.1" algo="FTMS"/>
<pk mz="375.144931" i="2313067.8" sn="17.13" a="1768.38" fwhm="0.000859" res="436573.8" algo="FTMS"/>
<pk mz="375.158004" i="6610031.0" sn="53.35" a="6162.93" fwhm="0.000930" res="403386.4" algo="FTMS"/>
<pk mz="375.163498" i="3577456.0" sn="27.79" a="3108.82" fwhm="0.000940" res="398946.2" algo="FTMS"/>
<pk mz="375.166060" i="7596144.5" sn="61.66" a="6722.39" fwhm="0.000911" res="411659.7" algo="FTMS"/>
<pk mz="375.194446" i="2737783.3" sn="20.71" a="2129.98" fwhm="0.000883" res="424812.1" algo="FTMS"/>
<pk mz="375.202441" i="5244025.0" sn="41.83" a="4620.90" fwhm="0.000902" res="415789.3" algo="FTMS"/>
<pk mz="375.238840" i="2792577.8" sn="21.17" a="2148.39" fwhm="0.000857" res="437966.9" algo="FTMS"/>
<pk mz="376.031031" i="4142395.0" sn="32.55" a="3585.42" fwhm="0.000932" res="403532.2" algo="FTMS"/>
<pk mz="376.067436" i="4184899.5" sn="32.91" a="3453.43" fwhm="0.000887" res="424166.4" algo="FTMS"/>
<pk mz="376.078512" i="1295430.1" sn="8.55" a="910.69" fwhm="0.000930" res="404595.4" algo="FTMS"/>
<pk mz="376.088528" i="1524168.4" sn="10.48" a="1307.41" fwhm="0.001041" res="361240.4" algo="FTMS"/>
<pk mz="376.103837" i="1961292.0" sn="14.16" a="1577.52" fwhm="0.000835" res="450334.9" algo="FTMS"/>
<pk mz="376.124930" i="3833169.0" sn="29.94" a="3036.94" fwhm="0.000890" res="422744.8" algo="FTMS"/>
<pk mz="376.161331" i="4969817.5" sn="39.52" a="4301.55" fwhm="0.000903" res="416736.4" algo="FTMS"/>
<pk mz="376.167031" i="1358938.8" sn="9.09" a="999.61" fwhm="0.001065" res="353052.7" algo="FTMS"/>
<pk mz="376.169452" i="1389403.3" sn="9.34" a="903.88" fwhm="0.000815" res="461456.2" algo="FTMS"/>
<pk mz="376.197668" i="1484129.9" sn="10.14" a="937.36" fwhm="0.000825" res="456220.8" algo="FTMS"/>
<pk mz="376.205833" i="1152739.8" sn="7.35" a="663.39" fwhm="0.000814" res="462143.3" algo="FTMS"/>
<pk mz="377.015033" i="3206176.5" sn="24.65" a="2696.23" fwhm="0.000922" res="409032.5" algo="FTMS"/>
<pk mz="377.026184" i="1465379.0" sn="9.98" a="1140.55" fwhm="0.000884" res="426349.5" algo="FTMS"/>
<pk mz="377.051394" i="9391657.0" sn="76.79" a="8642.19" fwhm="0.000929" res="405667.8" algo="FTMS"/>
<pk mz="377.062667" i="3653163.5" sn="28.42" a="3055.08" fwhm="0.000876" res="430660.6" algo="FTMS"/>
<pk mz="377.064566" i="1187627.9" sn="7.64" a="633.22" fwhm="0.000744" res="506497.7" algo="FTMS"/>
<pk mz="377.072427" i="1474221.8" sn="10.06" a="1229.95" fwhm="0.001007" res="374332.7" algo="FTMS"/>
<pk mz="377.085588" i="5082673.0" sn="40.47" a="4552.90" fwhm="0.000940" res="401120.1" algo="FTMS"/>
<pk mz="377.087830" i="8498737.0" sn="69.26" a="7510.00" fwhm="0.000901" res="418579.0" algo="FTMS"/>
<pk mz="377.091109" i="1612338.1" sn="11.22" a="1104.47" fwhm="0.000817" res="461768.7" algo="FTMS"/>
<pk mz="377.099084" i="3884084.0" sn="30.37" a="3393.47" fwhm="0.000926" res="407283.2" algo="FTMS"/>
<pk mz="377.100935" i="2854964.5" sn="21.69" a="2118.91" fwhm="0.000851" res="443033.8" algo="FTMS"/>
<pk mz="377.109075" i="1383734.3" sn="9.29" a="804.54" fwhm="0.000768" res="490922.6" algo="FTMS"/>
<pk mz="377.124202" i="5244474.0" sn="41.83" a="4481.18" fwhm="0.000897" res="420493.4" algo="FTMS"/>
<pk mz="377.135486" i="1828924.4" sn="13.05" a="1398.01" fwhm="0.000959" res="393460.9" algo="FTMS"/>
<pk mz="377.137248" i="5832253.0" sn="46.79" a="4895.14" fwhm="0.000884" res="426607.0" algo="FTMS"/>
<pk mz="377.145338" i="2530366.8" sn="18.96" a="1764.33" fwhm="0.000816" res="462233.8" algo="FTMS"/>
<pk mz="377.155024" i="2246721.0" sn="16.57" a="1576.04" fwhm="0.000808" res="466713.3" algo="FTMS"/>
<pk mz="377.160579" i="4116546.3" sn="32.33" a="3710.60" fwhm="0.000965" res="390707.2" algo="FTMS"/>
<pk mz="377.164540" i="1135811.3" sn="7.20" a="750.66" fwhm="0.001067" res="353395.1" algo="FTMS"/>
<pk mz="377.173688" i="5795397.5" sn="46.48" a="5104.67" fwhm="0.000919" res="410333.4" algo="FTMS"/>
<pk mz="377.181725" i="2992711.3" sn="22.85" a="2495.82" fwhm="0.000909" res="415084.9" algo="FTMS"/>
<pk mz="377.191433" i="1284937.4" sn="8.46" a="643.91" fwhm="0.000724" res="520941.3" algo="FTMS"/>
<pk mz="377.210049" i="10111566.0" sn="82.86" a="9209.92" fwhm="0.000925" res="407873.9" algo="FTMS"/>
<pk mz="377.218124" i="1470031.6" sn="10.02" a="973.31" fwhm="0.000846" res="446133.1" algo="FTMS"/>
<pk mz="378.010230" i="1744135.8" sn="12.33" a="1132.51" fwhm="0.000817" res="462522.4" algo="FTMS"/>
<pk mz="378.046680" i="6144784.0" sn="49.42" a="5303.68" fwhm="0.000911" res="414976.0" algo="FTMS"/>
<pk mz="378.054801" i="2010898.0" sn="14.58" a="1504.43" fwhm="0.000844" res="447779.8" algo="FTMS"/>
<pk mz="378.083051" i="5705496.5" sn="45.72" a="5002.95" fwhm="0.000910" res="415619.9" algo="FTMS"/>
<pk mz="378.091124" i="1505818.5" sn="10.32" a="925.26" fwhm="0.000757" res="499438.8" algo="FTMS"/>
<pk mz="378.094279" i="1293595.3" sn="8.53" a="831.15" fwhm="0.000835" res="452842.3" algo="FTMS"/>
<pk mz="378.104255" i="1656349.5" sn="11.59" a="999.61" fwhm="0.000810" res="466740.0" algo="FTMS"/>
<pk mz="378.119444" i="2181409.0" sn="16.01" a="1952.26" fwhm="0.001024" res="369277.2" algo="FTMS"/>
<pk mz="378.140587" i="5480230.0" sn="43.82" a="4739.55" fwhm="0.000917" res="412227.4" algo="FTMS"/>
<pk mz="378.176982" i="2188078.5" sn="16.07" a="1483.26" fwhm="0.000796" res="475123.4" algo="FTMS"/>
<pk mz="378.213407" i="1949238.9" sn="14.06" a="1289.91" fwhm="0.000836" res="452676.6" algo="FTMS"/>
<pk mz="379.030693" i="7406580.0" sn="60.05" a="7102.01" fwhm="0.000950" res="399131.7" algo="FTMS"/>
<pk mz="379.033996" i="2141685.0" sn="15.68" a="1349.10" fwhm="0.000807" res="469680.6" algo="FTMS"/>
<pk mz="379.041920" i="2628086.8" sn="19.78" a="2231.85" fwhm="0.000947" res="400095.0" algo="FTMS"/>
<pk mz="379.067080" i="13206525.0" sn="108.94" a="12705.74" fwhm="0.000942" res="402373.0" algo="FTMS"/>
<pk mz="379.078317" i="4226047.0" sn="33.25" a="3722.91" fwhm="0.000944" res="401558.2" algo="FTMS"/>
<pk mz="379.080132" i="2348031.8" sn="17.42" a="1749.03" fwhm="0.000857" res="442352.3" algo="FTMS"/>
<pk mz="379.082722" i="2091520.3" sn="15.26" a="1904.89" fwhm="0.001038" res="365236.6" algo="FTMS"/>
<pk mz="379.098029" i="1313795.9" sn="8.70" a="1222.72" fwhm="0.001279" res="296317.0" algo="FTMS"/>
<pk mz="379.103474" i="8822789.0" sn="71.99" a="7742.22" fwhm="0.000903" res="419824.2" algo="FTMS"/>
<pk mz="379.114759" i="3101703.8" sn="23.77" a="2504.19" fwhm="0.000922" res="411182.2" algo="FTMS"/>
<pk mz="379.116545" i="4371464.0" sn="34.47" a="3931.44" fwhm="0.000950" res="399118.9" algo="FTMS"/>
<pk mz="379.134354" i="1736204.3" sn="12.26" a="1297.74" fwhm="0.000947" res="400434.7" algo="FTMS"/>
<pk mz="379.139878" i="6164493.5" sn="49.58" a="5706.20" fwhm="0.000971" res="390547.3" algo="FTMS"/>
<pk mz="379.152939" i="7792656.5" sn="63.31" a="7138.31" fwhm="0.000929" res="408150.6" algo="FTMS"/>
<pk mz="379.170795" i="1660180.6" sn="11.62" a="1105.02" fwhm="0.000842" res="450473.0" algo="FTMS"/>
<pk mz="379.176315" i="3912214.0" sn="30.60" a="3267.21" fwhm="0.000907" res="418012.5" algo="FTMS"/>
<pk mz="379.189319" i="5409817.0" sn="43.22" a="4723.67" fwhm="0.000927" res="409222.4" algo="FTMS"/>
<pk mz="379.207100" i="3215389.0" sn="24.73" a="2545.89" fwhm="0.000864" res="438972.5" algo="FTMS"/>
<pk mz="379.225698" i="24316962.0" z="-1" sn="202.59" a="23378.26" fwhm="0.000937" res="404731.3" algo="FTMS" component_name="Z" deconvoluted_molecular_mass="379.226040" deconvoluted_isotopic_mass="379.226101"/>
<pk mz="380.025947" i="2117850.3" sn="15.48" a="1686.02" fwhm="0.000928" res="409661.4" algo="FTMS"/>
<pk mz="380.034042" i="1189340.3" sn="7.65" a="565.15" fwhm="0.000690" res="550914.1" algo="FTMS"/>
<pk mz="380.062369" i="6048995.0" sn="48.61" a="5382.53" fwhm="0.000921" res="412527.9" algo="FTMS"/>
<pk mz="380.070460" i="2734308.8" sn="20.67" a="2303.90" fwhm="0.000923" res="411947.8" algo="FTMS"/>
<pk mz="380.098702" i="4264683.0" sn="33.57" a="3785.33" fwhm="0.000959" res="396326.9" algo="FTMS"/>
<pk mz="380.106828" i="1877485.0" sn="13.45" a="1441.69" fwhm="0.000937" res="405527.5" algo="FTMS"/>
<pk mz="380.119893" i="1843184.0" sn="13.16" a="1375.10" fwhm="0.000910" res="417642.6" algo="FTMS"/>
<pk mz="380.135111" i="1921267.6" sn="13.82" a="1358.98" fwhm="0.000869" res="437447.4" algo="FTMS"/>
<pk mz="380.143311" i="1899253.5" sn="13.63" a="1629.85" fwhm="0.000987" res="385223.6" algo="FTMS"/>
<pk mz="380.156264" i="2234360.5" sn="16.46" a="1904.41" fwhm="0.000955" res="397928.4" algo="FTMS"/>
<pk mz="380.192638" i="1477376.9" sn="10.08" a="853.13" fwhm="0.000783" res="485328.1" algo="FTMS"/>
<pk mz="380.229053" i="5409033.5" z="-1" sn="43.22" a="5064.74" fwhm="0.000972" res="391229.6" algo="FTMS" component_name="Z" deconvoluted_molecular_mass="379.226040" deconvoluted_isotopic_mass="380.229458"/>
<pk mz="381.010066" i="2585533.5" sn="19.42" a="2463.10" fwhm="0.000966" res="394536.5" algo="FTMS"/>
<pk mz="381.046362" i="12144070.0" sn="99.98" a="11759.89" fwhm="0.000954" res="399445.5" algo="FTMS"/>
<pk mz="381.057591" i="2290120.5" sn="16.93" a="1592.24" fwhm="0.000812" res="469180.2" algo="FTMS"/>
<pk mz="381.065882" i="1255114.4" sn="8.20" a="684.17" fwhm="0.000835" res="456541.0" algo="FTMS"/>
<pk mz="381.082730" i="15934926.0" sn="131.93" a="15227.48" fwhm="0.000954" res="399401.1" algo="FTMS"/>
<pk mz="381.094011" i="3228624.8" sn="24.84" a="2930.94" fwhm="0.001006" res="378757.0" algo="FTMS"/>
<pk mz="381.095779" i="2286801.3" sn="16.90" a="1798.44" fwhm="0.000938" res="406147.4" algo="FTMS"/>
<pk mz="381.113641" i="1947093.4" sn="14.03" a="1535.96" fwhm="0.000929" res="410375.7" algo="FTMS"/>
<pk mz="381.119137" i="10124759.0" sn="82.96" a="9693.15" fwhm="0.000958" res="397812.4" algo="FTMS"/>
<pk mz="381.130474" i="2311641.3" sn="17.11" a="1883.60" fwhm="0.000951" res="400914.9" algo="FTMS"/>
<pk mz="381.132220" i="5956057.5" sn="47.82" a="5463.63" fwhm="0.000947" res="402561.2" algo="FTMS"/>
<pk mz="381.149991" i="2259421.8" sn="16.67" a="1631.86" fwhm="0.000819" res="465200.2" algo="FTMS"/>
<pk mz="381.155549" i="7709151.0" sn="62.60" a="6893.00" fwhm="0.000930" res="410059.7" algo="FTMS"/>
<pk mz="381.168572" i="5775842.0" sn="46.31" a="5119.84" fwhm="0.000928" res="410839.8" algo="FTMS"/>
<pk mz="381.186341" i="1793510.1" sn="12.74" a="1214.52" fwhm="0.000838" res="454920.8" algo="FTMS"/>
<pk mz="381.191918" i="5198311.5" sn="41.44" a="4926.17" fwhm="0.000997" res="382481.8" algo="FTMS"/>
<pk mz="381.204962" i="3534826.5" sn="27.42" a="2849.24" fwhm="0.000878" res="434390.4" algo="FTMS"/>
<pk mz="381.222745" i="7618030.5" sn="61.83" a="7257.25" fwhm="0.000971" res="392790.1" algo="FTMS"/>
<pk mz="381.228243" i="2138607.8" sn="15.65" a="1774.88" fwhm="0.000982" res="388146.3" algo="FTMS"/>
<pk mz="381.231674" i="2909680.5" z="-1" sn="22.15" a="2414.91" fwhm="0.000883" res="431626.7" algo="FTMS" component_name="Z" deconvoluted_molecular_mass="379.226040" deconvoluted_isotopic_mass="381.232082"/>
<pk mz="381.241343" i="11814387.0" sn="97.20" a="10967.51" fwhm="0.000945" res="403564.6" algo="FTMS"/>
<pk mz="382.041617" i="3636907.0" sn="27.89" a="2942.10" fwhm="0.000866" res="441254.9" algo="FTMS"/>
<pk mz="382.049735" i="2172077.0" sn="15.71" a="1471.48" fwhm="0.000812" res="470229.1" algo="FTMS"/>
<pk mz="382.056842" i="1407918.6" sn="9.36" a="1028.81" fwhm="0.000952" res="401469.6" algo="FTMS"/>
<pk mz="382.077990" i="5614259.5" sn="44.32" a="5016.30" fwhm="0.000941" res="406163.9" algo="FTMS"/>
<pk mz="382.086105" i="2476213.3" sn="18.24" a="1852.60" fwhm="0.000802" res="476415.5" algo="FTMS"/>
<pk mz="382.091017" i="1184182.5" sn="7.50" a="692.12" fwhm="0.000806" res="473941.4" algo="FTMS"/>
<pk mz="382.100460" i="2801336.8" sn="20.94" a="2262.37" fwhm="0.000899" res="425007.9" algo="FTMS"/>
<pk mz="382.114428" i="3213499.8" sn="24.37" a="2543.78" fwhm="0.000878" res="435161.5" algo="FTMS"/>
<pk mz="382.122495" i="2491325.8" sn="18.36" a="2427.06" fwhm="0.001050" res="364060.9" algo="FTMS"/>
<pk mz="382.127434" i="2114238.8" sn="15.23" a="1517.72" fwhm="0.000837" res="456452.3" algo="FTMS"/>
<pk mz="382.135550" i="1404992.8" sn="9.33" a="1113.10" fwhm="0.001069" res="357615.6" algo="FTMS"/>
<pk mz="382.150745" i="1775044.3" sn="12.41" a="1400.21" fwhm="0.000954" res="400573.3" algo="FTMS"/>
<pk mz="382.158878" i="1544134.1" sn="10.49" a="1049.99" fwhm="0.000879" res="434529.4" algo="FTMS"/>
<pk mz="382.171971" i="1136841.1" sn="7.10" a="668.60" fwhm="0.000831" res="460061.8" algo="FTMS"/>
<pk mz="382.195306" i="1288398.5" sn="8.36" a="780.89" fwhm="0.000848" res="450448.8" algo="FTMS"/>
<pk mz="382.226073" i="2031829.5" sn="14.54" a="1766.24" fwhm="0.001045" res="365859.0" algo="FTMS"/>
<pk mz="382.244629" i="3095769.8" sn="23.39" a="2722.13" fwhm="0.000942" res="405571.2" algo="FTMS"/>
<pk mz="383.025612" i="4160909.5" sn="32.24" a="3971.96" fwhm="0.000999" res="383531.8" algo="FTMS"/>
<pk mz="383.040831" i="1753745.0" sn="12.23" a="1394.39" fwhm="0.000942" res="406588.7" algo="FTMS"/>
<pk mz="383.061996" i="17215382.0" z="-1" sn="140.76" a="16643.69" fwhm="0.000964" res="397290.8" algo="FTMS" component_name="o" deconvoluted_molecular_mass="383.062347" deconvoluted_isotopic_mass="383.062409"/>
<pk mz="383.073259" i="2182808.5" sn="15.80" a="1651.45" fwhm="0.000892" res="429230.3" algo="FTMS"/>
<pk mz="383.098389" i="29454238.0" z="-1" sn="242.50" a="28417.20" fwhm="0.000954" res="401474.2" algo="FTMS" component_name="W" deconvoluted_molecular_mass="383.098807" deconvoluted_isotopic_mass="383.098801"/>
<pk mz="383.109615" i="2428320.8" sn="17.84" a="2213.47" fwhm="0.001043" res="367469.9" algo="FTMS"/>
<pk mz="383.111427" i="1757601.3" sn="12.26" a="1099.49" fwhm="0.000802" res="477966.1" algo="FTMS"/>
<pk mz="383.129289" i="1905061.3" sn="13.49" a="1595.57" fwhm="0.001013" res="378382.8" algo="FTMS"/>
<pk mz="383.134811" i="10569639.0" sn="85.51" a="9758.24" fwhm="0.000944" res="406060.7" algo="FTMS"/>
<pk mz="383.147881" i="3367849.5" sn="25.65" a="2881.86" fwhm="0.000881" res="434695.4" algo="FTMS"/>
<pk mz="383.163035" i="1277293.0" sn="8.27" a="1276.85" fwhm="0.001398" res="274170.2" algo="FTMS"/>
<pk mz="383.165595" i="1732269.6" sn="12.05" a="1117.40" fwhm="0.000867" res="442015.1" algo="FTMS"/>
<pk mz="383.171164" i="10170287.0" sn="82.20" a="9832.52" fwhm="0.000964" res="397508.4" algo="FTMS"/>
<pk mz="383.174512" i="2352047.8" sn="17.20" a="1742.59" fwhm="0.000863" res="443850.4" algo="FTMS"/>
<pk mz="383.184277" i="2108850.0" sn="15.18" a="1538.92" fwhm="0.000860" res="445639.3" algo="FTMS"/>
<pk mz="383.202101" i="1317558.0" sn="8.60" a="1008.26" fwhm="0.000926" res="413941.7" algo="FTMS"/>
<pk mz="383.207543" i="10135479.0" sn="81.91" a="9422.14" fwhm="0.000947" res="404802.2" algo="FTMS"/>
<pk mz="383.238335" i="3734974.5" sn="28.70" a="3098.63" fwhm="0.000909" res="421603.8" algo="FTMS"/>
<pk mz="383.243932" i="2162623.8" sn="15.63" a="1473.84" fwhm="0.000783" res="489209.0" algo="FTMS"/>
<pk mz="384.036212" i="1976437.8" sn="14.08" a="1605.24" fwhm="0.000961" res="399784.2" algo="FTMS"/>
<pk mz="384.057293" i="3657338.5" sn="28.05" a="3056.92" fwhm="0.000909" res="422575.6" algo="FTMS"/>
<pk mz="384.065347" i="3213436.5" z="-1" sn="24.36" a="2946.91" fwhm="0.000931" res="412334.1" algo="FTMS" component_name="o" deconvoluted_molecular_mass="383.062347" deconvoluted_isotopic_mass="384.065762"/>
<pk mz="384.072450" i="1182718.0" sn="7.48" a="758.62" fwhm="0.000920" res="417271.8" algo="FTMS"/>
<pk mz="384.088139" i="1204353.6" sn="7.66" a="772.81" fwhm="0.000921" res="416903.8" algo="FTMS"/>
<pk mz="384.093674" i="3890819.0" sn="29.99" a="3166.05" fwhm="0.000882" res="435619.4" algo="FTMS"/>
<pk mz="384.101764" i="5525637.0" z="-1" sn="43.58" a="4952.37" fwhm="0.000954" res="402714.5" algo="FTMS" component_name="W" deconvoluted_molecular_mass="383.098807" deconvoluted_isotopic_mass="384.102179"/>
<pk mz="384.106789" i="1891974.0" sn="13.38" a="1269.72" fwhm="0.000806" res="476587.8" algo="FTMS"/>
<pk mz="384.130086" i="2064523.3" sn="14.81" a="1541.76" fwhm="0.000876" res="438423.0" algo="FTMS"/>
<pk mz="384.138196" i="2725517.3" sn="20.31" a="2243.54" fwhm="0.000925" res="415312.3" algo="FTMS"/>
<pk mz="384.141284" i="1228557.9" sn="7.86" a="800.79" fwhm="0.000860" res="446797.3" algo="FTMS"/>
<pk mz="384.143071" i="1826190.3" sn="12.83" a="1345.67" fwhm="0.000864" res="444647.4" algo="FTMS"/>
<pk mz="384.166432" i="1959059.6" sn="13.93" a="1676.67" fwhm="0.001037" res="370313.1" algo="FTMS"/>
<pk mz="384.174477" i="2088085.5" sn="15.01" a="1722.99" fwhm="0.000958" res="400995.8" algo="FTMS"/>
<pk mz="384.210910" i="1982109.9" sn="14.13" a="1503.12" fwhm="0.000888" res="432827.1" algo="FTMS"/>
<pk mz="384.790221" i="1518370.9" sn="10.27" a="877.86" fwhm="0.000902" res="426513.0" algo="FTMS"/>
<pk mz="385.020171" i="2645335.8" sn="19.64" a="2039.66" fwhm="0.000866" res="444532.3" algo="FTMS"/>
<pk mz="385.031458" i="1619290.4" sn="11.11" a="1413.31" fwhm="0.001030" res="373798.2" algo="FTMS"/>
<pk mz="385.041269" i="6679900.5" sn="53.18" a="6003.51" fwhm="0.000935" res="411791.0" algo="FTMS"/>
<pk mz="385.056488" i="2072928.1" sn="14.88" a="1763.46" fwhm="0.000956" res="402625.2" algo="FTMS"/>
<pk mz="385.067872" i="1719394.6" z="-1" sn="11.94" a="1125.25" fwhm="0.000841" res="457984.1" algo="FTMS" component_name="o" deconvoluted_molecular_mass="383.062347" deconvoluted_isotopic_mass="385.068290"/>
<pk mz="385.077677" i="14811493.0" sn="120.77" a="14283.90" fwhm="0.000954" res="403442.6" algo="FTMS"/>
<pk mz="385.088810" i="1761895.5" sn="12.29" a="1134.13" fwhm="0.000801" res="480632.9" algo="FTMS"/>
<pk mz="385.092820" i="2017640.4" sn="14.42" a="1341.45" fwhm="0.000819" res="470319.4" algo="FTMS"/>
<pk mz="385.097069" i="1180521.4" sn="7.46" a="730.93" fwhm="0.000812" res="474001.8" algo="FTMS"/>
<pk mz="385.114036" i="20562286.0" z="-1" sn="168.58" a="19516.44" fwhm="0.000953" res="403996.9" algo="FTMS" component_name="d" deconvoluted_molecular_mass="385.114510" deconvoluted_isotopic_mass="385.114453"/>
<pk mz="385.125274" i="4278640.0" sn="33.22" a="3706.19" fwhm="0.000929" res="414389.8" algo="FTMS"/>
<pk mz="385.129398" i="1431408.9" sn="9.55" a="1124.68" fwhm="0.000953" res="404271.1" algo="FTMS"/>
<pk mz="385.142454" i="1233011.8" sn="7.90" a="718.07" fwhm="0.000796" res="483621.8" algo="FTMS"/>
<pk mz="385.144712" i="1222516.4" sn="7.81" a="936.41" fwhm="0.001046" res="368071.0" algo="FTMS"/>
<pk mz="385.150444" i="13021558.0" sn="105.89" a="12535.04" fwhm="0.000951" res="405140.4" algo="FTMS"/>
<pk mz="385.163561" i="1836408.6" sn="12.91" a="1375.53" fwhm="0.000920" res="418479.5" algo="FTMS"/>
<pk mz="385.169138" i="1180921.9" sn="7.46" a="895.47" fwhm="0.001022" res="376810.8" algo="FTMS"/>
<pk mz="385.178745" i="1482748.1" sn="9.97" a="1166.41" fwhm="0.001016" res="379255.5" algo="FTMS"/>
<pk mz="385.186804" i="13619582.0" sn="110.86" a="13422.66" fwhm="0.000965" res="399066.6" algo="FTMS"/>
<pk mz="385.223187" i="7422342.5" sn="59.35" a="7225.44" fwhm="0.000966" res="398649.5" algo="FTMS"/>
<pk mz="385.259571" i="2022542.6" sn="14.46" a="1400.71" fwhm="0.000849" res="453836.2" algo="FTMS"/>
<pk mz="385.295644" i="1181847.0" sn="7.47" a="944.99" fwhm="0.001039" res="370771.0" algo="FTMS"/>
<pk mz="386.015416" i="1683004.3" sn="11.64" a="1109.45" fwhm="0.000872" res="442620.9" algo="FTMS"/>
<pk mz="386.051787" i="2062660.6" sn="14.79" a="1825.23" fwhm="0.000968" res="398702.1" algo="FTMS"/>
<pk mz="386.072865" i="2729033.5" sn="20.33" a="2251.78" fwhm="0.000941" res="410413.2" algo="FTMS"/>
<pk mz="386.081033" i="2567755.3" sn="18.99" a="2005.09" fwhm="0.000885" res="436147.5" algo="FTMS"/>
<pk mz="386.109328" i="3216977.8" sn="24.39" a="2757.61" fwhm="0.000941" res="410222.0" algo="FTMS"/>
<pk mz="386.117386" i="3233875.8" z="-1" sn="24.53" a="2659.99" fwhm="0.000936" res="412714.5" algo="FTMS" component_name="d" deconvoluted_molecular_mass="385.114510" deconvoluted_isotopic_mass="386.117806"/>
<pk mz="386.120593" i="1537876.4" sn="10.43" a="948.07" fwhm="0.000814" res="474122.4" algo="FTMS"/>
<pk mz="386.122282" i="1204564.8" sn="7.66" a="584.33" fwhm="0.000800" res="482625.4" algo="FTMS"/>
<pk mz="386.145698" i="2543194.3" sn="18.79" a="2316.86" fwhm="0.000961" res="401920.7" algo="FTMS"/>
<pk mz="386.153781" i="2568284.0" sn="19.00" a="1922.63" fwhm="0.000867" res="445462.5" algo="FTMS"/>
<pk mz="386.156863" i="1377628.8" sn="9.10" a="760.60" fwhm="0.000757" res="509829.3" algo="FTMS"/>
<pk mz="386.164188" i="1202782.4" sn="7.64" a="870.56" fwhm="0.000965" res="400295.2" algo="FTMS"/>
<pk mz="386.182170" i="1507682.5" sn="10.18" a="1123.90" fwhm="0.000937" res="412004.9" algo="FTMS"/>
<pk mz="386.190134" i="2864740.3" sn="21.46" a="2258.60" fwhm="0.000894" res="432204.4" algo="FTMS"/>
<pk mz="386.226543" i="1342060.8" sn="8.80" a="913.99" fwhm="0.000884" res="436847.0" algo="FTMS"/>
<pk mz="386.788255" i="1469165.6" sn="9.86" a="925.60" fwhm="0.000846" res="457280.6" algo="FTMS"/>
<pk mz="386.999413" i="1768734.1" sn="12.35" a="1239.93" fwhm="0.000881" res="439167.1" algo="FTMS"/>
<pk mz="387.035770" i="3191078.5" sn="24.17" a="2568.13" fwhm="0.000897" res="431458.9" algo="FTMS"/>
<pk mz="387.047079" i="1714217.1" sn="11.89" a="1201.32" fwhm="0.000847" res="456737.6" algo="FTMS"/>
<pk mz="387.056950" i="6572843.5" sn="52.28" a="6350.47" fwhm="0.000946" res="408964.6" algo="FTMS"/>
<pk mz="387.072191" i="3700527.0" sn="28.41" a="3392.36" fwhm="0.000979" res="395177.6" algo="FTMS"/>
<pk mz="387.083409" i="2021425.5" sn="14.45" a="1574.36" fwhm="0.000946" res="408981.6" algo="FTMS"/>
<pk mz="387.093301" i="7465779.5" sn="59.71" a="7306.10" fwhm="0.000992" res="390270.1" algo="FTMS"/>
<pk mz="387.104572" i="1696310.4" sn="11.74" a="1235.17" fwhm="0.000874" res="443065.5" algo="FTMS"/>
<pk mz="387.108579" i="2567479.3" sn="18.99" a="2425.11" fwhm="0.001016" res="380923.5" algo="FTMS"/>
<pk mz="387.121619" i="1572410.3" z="-1" sn="10.71" a="1050.93" fwhm="0.000858" res="451091.7" algo="FTMS" component_name="d" deconvoluted_molecular_mass="385.114510" deconvoluted_isotopic_mass="387.122041"/>
<pk mz="387.129704" i="10359612.0" sn="83.76" a="9806.56" fwhm="0.000967" res="400259.1" algo="FTMS"/>
<pk mz="387.140969" i="2084926.6" sn="14.98" a="1795.79" fwhm="0.001020" res="379531.9" algo="FTMS"/>
<pk mz="387.144915" i="1536831.6" sn="10.42" a="954.32" fwhm="0.000805" res="481129.0" algo="FTMS"/>
<pk mz="387.156190" i="2805570.3" sn="20.97" a="2426.60" fwhm="0.000990" res="391074.2" algo="FTMS"/>
<pk mz="387.158022" i="2156354.5" sn="15.57" a="1548.97" fwhm="0.000881" res="439381.5" algo="FTMS"/>
<pk mz="387.160684" i="1129283.3" sn="7.03" a="560.11" fwhm="0.000775" res="499807.9" algo="FTMS"/>
<pk mz="387.166076" i="14037828.0" sn="114.34" a="14183.39" fwhm="0.000996" res="388709.7" algo="FTMS"/>
<pk mz="387.188481" i="1509193.6" sn="10.19" a="1146.43" fwhm="0.000946" res="409486.5" algo="FTMS"/>
<pk mz="387.194381" i="1824075.0" sn="12.81" a="1085.33" fwhm="0.000782" res="495446.3" algo="FTMS"/>
<pk mz="387.202499" i="13001549.0" sn="105.72" a="12241.49" fwhm="0.000958" res="404086.7" algo="FTMS"/>
<pk mz="387.238874" i="4546389.0" sn="35.44" a="4071.27" fwhm="0.000956" res="405267.2" algo="FTMS"/>
<pk mz="388.031106" i="2465803.3" sn="18.14" a="2223.84" fwhm="0.001038" res="373733.9" algo="FTMS"/>
<pk mz="388.060493" i="1186577.9" sn="7.51" a="805.91" fwhm="0.000936" res="414430.9" algo="FTMS"/>
<pk mz="388.067456" i="2952211.5" sn="22.18" a="2639.27" fwhm="0.000954" res="406904.8" algo="FTMS"/>
<pk mz="388.078634" i="1306262.1" sn="8.50" a="838.40" fwhm="0.001022" res="379751.9" algo="FTMS"/>
<pk mz="388.088527" i="1822744.4" sn="12.79" a="1392.48" fwhm="0.000915" res="423933.7" algo="FTMS"/>
<pk mz="388.096638" i="1417498.3" sn="9.43" a="943.21" fwhm="0.000877" res="442458.7" algo="FTMS"/>
<pk mz="388.103734" i="1604635.9" sn="10.98" a="1055.64" fwhm="0.000868" res="446869.2" algo="FTMS"/>
<pk mz="388.124952" i="2448416.8" sn="18.00" a="1767.48" fwhm="0.000857" res="452705.5" algo="FTMS"/>
<pk mz="388.133147" i="1166242.6" sn="7.34" a="739.54" fwhm="0.000910" res="426698.3" algo="FTMS"/>
<pk mz="388.136035" i="1519651.3" sn="10.27" a="1135.58" fwhm="0.000957" res="405499.4" algo="FTMS"/>
<pk mz="388.161306" i="3324969.0" sn="25.28" a="2762.33" fwhm="0.000934" res="415415.5" algo="FTMS"/>
<pk mz="388.169417" i="2804267.0" sn="20.95" a="2278.51" fwhm="0.000910" res="426503.0" algo="FTMS"/>
<pk mz="388.172531" i="1834539.6" sn="12.89" a="1129.96" fwhm="0.000784" res="495119.7" algo="FTMS"/>
<pk mz="388.197731" i="1822513.5" sn="12.79" a="1503.87" fwhm="0.001001" res="387635.0" algo="FTMS"/>
<pk mz="388.205833" i="2320691.3" sn="16.93" a="1851.26" fwhm="0.000936" res="414736.7" algo="FTMS"/>
<pk mz="388.848970" i="1330375.1" sn="8.70" a="984.64" fwhm="0.000943" res="412376.6" algo="FTMS"/>
<pk mz="389.015030" i="2672365.3" sn="19.86" a="1937.56" fwhm="0.000850" res="457792.6" algo="FTMS"/>
<pk mz="389.026274" i="1222639.9" sn="7.80" a="629.82" fwhm="0.000759" res="512852.0" algo="FTMS"/>
<pk mz="389.036296" i="1368818.3" sn="9.02" a="868.92" fwhm="0.000867" res="448898.9" algo="FTMS"/>
<pk mz="389.051444" i="5487861.5" sn="43.26" a="5351.78" fwhm="0.000983" res="395835.4" algo="FTMS"/>
<pk mz="389.062750" i="3159288.3" sn="23.90" a="2843.18" fwhm="0.000986" res="394648.2" algo="FTMS"/>
<pk mz="389.072550" i="3799290.5" sn="29.22" a="3203.35" fwhm="0.000919" res="423196.4" algo="FTMS"/>
<pk mz="389.087822" i="7062782.0" sn="56.35" a="7154.15" fwhm="0.001050" res="370626.3" algo="FTMS"/>
<pk mz="389.099062" i="2398976.8" sn="17.58" a="2086.15" fwhm="0.000974" res="399371.2" algo="FTMS"/>
<pk mz="389.100768" i="1911809.0" sn="13.53" a="1387.17" fwhm="0.000864" res="450386.1" algo="FTMS"/>
<pk mz="389.108992" i="3860227.0" sn="29.73" a="3712.43" fwhm="0.001006" res="386728.5" algo="FTMS"/>
<pk mz="389.124206" i="4464902.5" sn="34.76" a="3989.22" fwhm="0.000939" res="414381.6" algo="FTMS"/>
<pk mz="389.135568" i="1126409.0" sn="7.00" a="681.36" fwhm="0.000815" res="477633.1" algo="FTMS"/>
<pk mz="389.137239" i="3235081.5" sn="24.53" a="2797.96" fwhm="0.000965" res="403201.3" algo="FTMS"/>
<pk mz="389.145353" i="6849803.5" sn="54.58" a="6896.02" fwhm="0.000999" res="389526.7" algo="FTMS"/>
<pk mz="389.160749" i="1873422.9" sn="13.21" a="1574.67" fwhm="0.000953" res="408340.7" algo="FTMS"/>
<pk mz="389.173702" i="2855697.8" sn="21.38" a="2249.74" fwhm="0.000893" res="435963.4" algo="FTMS"/>
<pk mz="389.179233" i="18904340.0" z="-1" sn="154.79" a="18577.11" fwhm="0.000982" res="396192.9" algo="FTMS" component_name="i" deconvoluted_molecular_mass="389.180345" deconvoluted_isotopic_mass="389.179660"/>
<pk mz="389.181731" i="8833300.0" sn="71.07" a="8442.38" fwhm="0.000976" res="398930.3" algo="FTMS"/>
<pk mz="389.196929" i="1221015.1" sn="7.79" a="969.78" fwhm="0.001277" res="304702.2" algo="FTMS"/>
<pk mz="389.218122" i="5795100.0" sn="45.81" a="5238.06" fwhm="0.000957" res="406716.9" algo="FTMS"/>
<pk mz="389.254522" i="1897508.4" sn="13.41" a="1240.25" fwhm="0.000847" res="459758.4" algo="FTMS"/>
<pk mz="390.010306" i="1481682.4" sn="9.96" a="1225.97" fwhm="0.001067" res="365532.0" algo="FTMS"/>
<pk mz="390.046673" i="4768218.5" sn="37.28" a="4402.29" fwhm="0.000996" res="391747.0" algo="FTMS"/>
<pk mz="390.054958" i="1309404.6" sn="8.52" a="823.89" fwhm="0.000905" res="430800.0" algo="FTMS"/>
<pk mz="390.065991" i="1154399.1" sn="7.23" a="785.03" fwhm="0.000947" res="411818.0" algo="FTMS"/>
<pk mz="390.083057" i="3557859.0" sn="27.21" a="3198.85" fwhm="0.000975" res="400007.4" algo="FTMS"/>
<pk mz="390.094230" i="1208549.8" sn="7.68" a="821.32" fwhm="0.000983" res="396807.8" algo="FTMS"/>
<pk mz="390.104104" i="1614824.0" sn="11.06" a="1164.23" fwhm="0.000963" res="405301.1" algo="FTMS"/>
<pk mz="390.119532" i="1244139.5" sn="7.98" a="849.50" fwhm="0.000873" res="446751.4" algo="FTMS"/>
<pk mz="390.140574" i="4384240.5" sn="34.08" a="3760.48" fwhm="0.000916" res="426109.6" algo="FTMS"/>
<pk mz="390.148707" i="1291762.3" sn="8.38" a="828.68" fwhm="0.000941" res="414741.6" algo="FTMS"/>
<pk mz="390.176984" i="3609080.8" sn="27.64" a="3346.48" fwhm="0.001001" res="389670.8" algo="FTMS"/>
<pk mz="390.182598" i="4289018.0" z="-1" sn="33.29" a="3816.97" fwhm="0.000961" res="406010.7" algo="FTMS" component_name="i" deconvoluted_molecular_mass="389.180345" deconvoluted_isotopic_mass="390.183028"/>
<pk mz="390.185145" i="1187962.6" sn="7.51" a="738.67" fwhm="0.000944" res="413132.6" algo="FTMS"/>
<pk mz="390.213416" i="2030849.1" sn="14.52" a="1577.40" fwhm="0.000921" res="423612.8" algo="FTMS"/>
<pk mz="390.221477" i="1267459.0" sn="8.06" a="705.08" fwhm="0.000839" res="465268.7" algo="FTMS"/>
<pk mz="391.030707" i="5755581.5" sn="44.86" a="5577.54" fwhm="0.000999" res="391396.4" algo="FTMS"/>
<pk mz="391.039517" i="1172031.5" sn="7.28" a="897.82" fwhm="0.001023" res="382141.7" algo="FTMS"/>
<pk mz="391.041931" i="3537088.0" sn="26.67" a="3052.96" fwhm="0.000934" res="418653.4" algo="FTMS"/>
<pk mz="391.051780" i="1141442.4" sn="7.03" a="569.66" fwhm="0.000816" res="479348.1" algo="FTMS"/>
<pk mz="391.067066" i="9158342.0" sn="72.76" a="9129.78" fwhm="0.000998" res="391960.7" algo="FTMS"/>
<pk mz="391.078331" i="4363976.5" sn="33.45" a="4123.51" fwhm="0.001009" res="387532.0" algo="FTMS"/>
<pk mz="391.080115" i="1849032.9" sn="12.83" a="1345.65" fwhm="0.000919" res="425640.9" algo="FTMS"/>
<pk mz="391.088134" i="1911498.8" sn="13.34" a="1443.66" fwhm="0.000899" res="435190.0" algo="FTMS"/>
<pk mz="391.103453" i="8455886.0" sn="67.00" a="8341.44" fwhm="0.001010" res="387314.7" algo="FTMS"/>
<pk mz="391.114729" i="2304721.0" sn="16.56" a="1879.64" fwhm="0.000955" res="409581.0" algo="FTMS"/>
<pk mz="391.116539" i="4024529.3" sn="30.66" a="3728.39" fwhm="0.000987" res="396161.4" algo="FTMS"/>
<pk mz="391.124524" i="2392275.3" sn="17.28" a="1901.91" fwhm="0.000945" res="413717.6" algo="FTMS"/>
<pk mz="391.134210" i="1444437.4" sn="9.51" a="1257.01" fwhm="0.001135" res="344631.2" algo="FTMS"/>
<pk mz="391.139856" i="4852438.5" sn="37.45" a="4532.56" fwhm="0.000966" res="404787.8" algo="FTMS"/>
<pk mz="391.152917" i="5842649.5" sn="45.57" a="5653.08" fwhm="0.001007" res="388266.9" algo="FTMS"/>
<pk mz="391.160997" i="3319003.5" sn="24.88" a="2740.57" fwhm="0.000918" res="426317.5" algo="FTMS"/>
<pk mz="391.170699" i="1160669.8" sn="7.18" a="728.50" fwhm="0.000919" res="425834.3" algo="FTMS"/>
<pk mz="391.176279" i="2707679.0" sn="19.87" a="2235.39" fwhm="0.000942" res="415286.1" algo="FTMS"/>
<pk mz="391.189322" i="4996834.0" z="-1" sn="38.64" a="4772.13" fwhm="0.000969" res="403733.1" algo="FTMS" component_name="i" deconvoluted_molecular_mass="389.180345" deconvoluted_isotopic_mass="391.189754"/>
<pk mz="391.197382" i="2393828.0" sn="17.29" a="2049.41" fwhm="0.000942" res="415323.0" algo="FTMS"/>
<pk mz="391.212848" i="1236583.5" sn="7.81" a="955.89" fwhm="0.001054" res="371011.8" algo="FTMS"/>
<pk mz="391.225657" i="1802730.5" sn="12.45" a="1545.88" fwhm="0.001021" res="383044.0" algo="FTMS"/>
<pk mz="392.025975" i="2765219.3" sn="20.34" a="2436.39" fwhm="0.001005" res="389929.8" algo="FTMS"/>
<pk mz="392.034307" i="1258021.3" sn="7.98" a="940.71" fwhm="0.001033" res="379451.9" algo="FTMS"/>
<pk mz="392.062321" i="9154476.0" sn="72.72" a="9077.67" fwhm="0.000993" res="394856.2" algo="FTMS"/>
<pk mz="392.070459" i="1636525.5" sn="11.08" a="1111.89" fwhm="0.000839" res="467454.8" algo="FTMS"/>
<pk mz="392.073613" i="1277870.3" sn="8.14" a="901.27" fwhm="0.000962" res="407715.9" algo="FTMS"/>
<pk mz="392.098682" i="3917236.0" sn="29.78" a="3393.41" fwhm="0.000940" res="417197.8" algo="FTMS"/>
<pk mz="392.106863" i="1473334.0" sn="9.75" a="1402.65" fwhm="0.001286" res="304902.2" algo="FTMS"/>
<pk mz="392.119854" i="2499001.0" sn="18.16" a="2127.44" fwhm="0.000982" res="399260.6" algo="FTMS"/>
<pk mz="392.135219" i="1470652.5" sn="9.72" a="836.27" fwhm="0.000779" res="503065.0" algo="FTMS"/>
<pk mz="392.143145" i="1795262.4" sn="12.39" a="1622.56" fwhm="0.001107" res="354395.5" algo="FTMS"/>
<pk mz="392.146484" i="1222591.1" sn="7.69" a="711.69" fwhm="0.000848" res="462274.0" algo="FTMS"/>
<pk mz="392.156262" i="4992961.5" sn="38.60" a="4557.13" fwhm="0.000968" res="405259.1" algo="FTMS"/>
<pk mz="392.182797" i="1692103.5" sn="11.54" a="1383.52" fwhm="0.000983" res="399014.1" algo="FTMS"/>
<pk mz="392.192575" i="2189001.8" z="-1" sn="15.61" a="1909.62" fwhm="0.001020" res="384623.1" algo="FTMS" component_name="i" deconvoluted_molecular_mass="389.180345" deconvoluted_isotopic_mass="392.193010"/>
<pk mz="392.228999" i="1762770.3" sn="12.12" a="1400.34" fwhm="0.000930" res="421750.4" algo="FTMS"/>
<pk mz="393.009918" i="2550407.0" sn="18.57" a="1988.23" fwhm="0.000950" res="413820.4" algo="FTMS"/>
<pk mz="393.046367" i="10336399.0" sn="82.41" a="10188.83" fwhm="0.000999" res="393492.5" algo="FTMS"/>
<pk mz="393.055338" i="1700497.4" sn="11.61" a="1407.84" fwhm="0.001045" res="376208.1" algo="FTMS"/>
<pk mz="393.057606" i="3208850.0" sn="23.97" a="2879.24" fwhm="0.000989" res="397238.8" algo="FTMS"/>
<pk mz="393.065707" i="1889939.9" sn="13.16" a="1404.50" fwhm="0.000899" res="437238.8" algo="FTMS"/>
<pk mz="393.082700" i="12228760.0" sn="97.92" a="12631.76" fwhm="0.001022" res="384664.2" algo="FTMS"/>
<pk mz="393.093948" i="3714714.3" sn="28.12" a="3518.58" fwhm="0.001010" res="389040.6" algo="FTMS"/>
<pk mz="393.095798" i="2215066.8" sn="15.83" a="1862.53" fwhm="0.000988" res="397899.8" algo="FTMS"/>
<pk mz="393.113508" i="1191838.9" sn="7.44" a="753.82" fwhm="0.000868" res="452917.7" algo="FTMS"/>
<pk mz="393.119141" i="7924896.0" sn="62.64" a="7959.24" fwhm="0.000988" res="397915.8" algo="FTMS"/>
<pk mz="393.130409" i="2508962.8" sn="18.23" a="2089.58" fwhm="0.000954" res="411917.3" algo="FTMS"/>
<pk mz="393.132203" i="5851299.0" sn="45.64" a="5357.80" fwhm="0.000970" res="405180.4" algo="FTMS"/>
<pk mz="393.150039" i="2461863.3" sn="17.85" a="2419.94" fwhm="0.001035" res="379855.2" algo="FTMS"/>
<pk mz="393.155455" i="5864616.5" sn="45.75" a="5492.64" fwhm="0.000979" res="401781.4" algo="FTMS"/>
<pk mz="393.159545" i="1171881.6" sn="7.27" a="842.50" fwhm="0.000972" res="404403.1" algo="FTMS"/>
<pk mz="393.168539" i="8420524.0" sn="66.70" a="8501.25" fwhm="0.001018" res="386087.8" algo="FTMS"/>
<pk mz="393.186378" i="1596079.8" sn="10.75" a="1089.05" fwhm="0.000884" res="444915.7" algo="FTMS"/>
<pk mz="393.191838" i="2481585.0" z="-1" sn="18.01" a="2341.94" fwhm="0.001077" res="365091.2" algo="FTMS" component_name="i" deconvoluted_molecular_mass="389.180345" deconvoluted_isotopic_mass="393.192275"/>
<pk mz="393.204937" i="5760180.0" sn="44.89" a="5307.91" fwhm="0.000963" res="408375.7" algo="FTMS"/>
<pk mz="393.231634" i="1720250.3" sn="11.77" a="1397.91" fwhm="0.000942" res="417520.2" algo="FTMS"/>
<pk mz="393.241391" i="2849468.5" sn="21.03" a="2598.65" fwhm="0.001024" res="383999.0" algo="FTMS"/>
<pk mz="393.277733" i="13281477.0" sn="106.56" a="13922.79" fwhm="0.001022" res="384793.6" algo="FTMS"/>
<pk mz="394.041603" i="4297590.0" sn="32.90" a="4062.81" fwhm="0.001023" res="385098.8" algo="FTMS"/>
<pk mz="394.049729" i="2024312.1" sn="14.26" a="1597.31" fwhm="0.000970" res="406128.9" algo="FTMS"/>
<pk mz="394.077991" i="5597566.5" sn="43.56" a="5304.66" fwhm="0.000988" res="398909.5" algo="FTMS"/>
<pk mz="394.086146" i="2287488.5" sn="16.42" a="1868.54" fwhm="0.000925" res="426167.6" algo="FTMS"/>
<pk mz="394.114328" i="3564423.0" sn="26.89" a="2938.57" fwhm="0.000950" res="414697.7" algo="FTMS"/>
<pk mz="394.122370" i="1554312.9" sn="10.41" a="1615.41" fwhm="0.001089" res="362031.8" algo="FTMS"/>
<pk mz="394.135493" i="2756492.0" sn="20.26" a="2624.62" fwhm="0.001086" res="363061.3" algo="FTMS"/>
<pk mz="394.150707" i="1877647.5" sn="13.06" a="1409.55" fwhm="0.000898" res="438706.4" algo="FTMS"/>
<pk mz="394.158805" i="1349521.4" sn="8.73" a="1065.75" fwhm="0.000971" res="405751.1" algo="FTMS"/>
<pk mz="394.171809" i="2258836.5" sn="16.18" a="1960.84" fwhm="0.001040" res="378911.4" algo="FTMS"/>
<pk mz="394.208256" i="1738396.9" sn="11.92" a="1192.34" fwhm="0.000888" res="443904.8" algo="FTMS"/>
<pk mz="394.281023" i="2800045.8" sn="20.62" a="2628.03" fwhm="0.001022" res="385739.0" algo="FTMS"/>
<pk mz="394.996005" i="2123348.3" sn="15.07" a="2056.16" fwhm="0.001089" res="362713.8" algo="FTMS"/>
<pk mz="395.025620" i="4621915.0" sn="35.55" a="4010.01" fwhm="0.000957" res="412666.8" algo="FTMS"/>
<pk mz="395.029022" i="4260444.0" sn="32.59" a="3808.09" fwhm="0.000975" res="405293.4" algo="FTMS"/>
<pk mz="395.036884" i="1646685.6" sn="11.16" a="1208.96" fwhm="0.000920" res="429329.8" algo="FTMS"/>
<pk mz="395.053398" i="1935713.5" sn="13.53" a="1448.28" fwhm="0.000923" res="427851.6" algo="FTMS"/>
<pk mz="395.061993" i="14965348.0" sn="120.36" a="15092.83" fwhm="0.001007" res="392337.1" algo="FTMS"/>
<pk mz="395.073282" i="2869350.0" sn="21.19" a="2365.77" fwhm="0.000934" res="422936.7" algo="FTMS"/>
<pk mz="395.075046" i="2025062.5" sn="14.26" a="1545.11" fwhm="0.000898" res="440152.3" algo="FTMS"/>
<pk mz="395.081344" i="1457384.0" sn="9.61" a="1160.52" fwhm="0.001080" res="365799.0" algo="FTMS"/>
<pk mz="395.098383" i="11985516.0" sn="95.93" a="12144.83" fwhm="0.001028" res="384253.8" algo="FTMS"/>
<pk mz="395.109585" i="2760814.5" sn="20.30" a="2448.85" fwhm="0.001012" res="390561.8" algo="FTMS"/>
<pk mz="395.111474" i="2687855.0" sn="19.70" a="2716.58" fwhm="0.001103" res="358173.9" algo="FTMS"/>
<pk mz="395.129305" i="1713267.1" sn="11.71" a="1864.57" fwhm="0.001199" res="329443.6" algo="FTMS"/>
<pk mz="395.134770" i="8711796.0" sn="69.09" a="8984.75" fwhm="0.001025" res="385356.2" algo="FTMS"/>
<pk mz="395.147801" i="6131319.5" sn="47.93" a="5961.69" fwhm="0.001026" res="385302.2" algo="FTMS"/>
<pk mz="395.165643" i="2646651.8" sn="19.36" a="2288.04" fwhm="0.001004" res="393428.7" algo="FTMS"/>
<pk mz="395.171129" i="6367869.0" sn="49.87" a="5918.28" fwhm="0.000978" res="404017.2" algo="FTMS"/>
<pk mz="395.182867" i="1231231.6" sn="7.76" a="627.46" fwhm="0.000718" res="550398.8" algo="FTMS"/>
<pk mz="395.184230" i="5214848.0" sn="40.42" a="5193.27" fwhm="0.001025" res="385567.3" algo="FTMS"/>
<pk mz="395.202031" i="1892996.1" sn="13.18" a="1458.74" fwhm="0.000953" res="414763.3" algo="FTMS"/>
<pk mz="395.207549" i="2333829.5" sn="16.80" a="1885.90" fwhm="0.000957" res="412938.1" algo="FTMS"/>
<pk mz="395.220566" i="3843208.5" sn="29.17" a="3436.74" fwhm="0.000984" res="401565.3" algo="FTMS"/>
<pk mz="395.238268" i="1358220.6" sn="8.80" a="838.32" fwhm="0.000879" res="449412.3" algo="FTMS"/>
<pk mz="395.243847" i="1667213.9" sn="11.33" a="1252.13" fwhm="0.000952" res="415382.4" algo="FTMS"/>
<pk mz="395.257032" i="1389200.9" sn="9.05" a="1024.00" fwhm="0.000949" res="416590.0" algo="FTMS"/>
<pk mz="395.274750" i="4128405.0" sn="31.51" a="3859.92" fwhm="0.001019" res="387751.5" algo="FTMS"/>
<pk mz="396.032190" i="1265989.9" sn="8.04" a="703.99" fwhm="0.000833" res="475512.2" algo="FTMS"/>
<pk mz="396.057269" i="3996491.8" sn="30.43" a="3897.91" fwhm="0.001032" res="383621.9" algo="FTMS"/>
<pk mz="396.065360" i="2369101.5" sn="17.08" a="2146.77" fwhm="0.001044" res="379406.1" algo="FTMS"/>
<pk mz="396.093649" i="4001620.3" sn="30.47" a="3633.95" fwhm="0.000986" res="401728.9" algo="FTMS"/>
<pk mz="396.101746" i="2677590.0" sn="19.61" a="2017.27" fwhm="0.000894" res="443067.7" algo="FTMS"/>
<pk mz="396.106682" i="1851991.3" sn="12.84" a="1214.02" fwhm="0.000873" res="453936.4" algo="FTMS"/>
<pk mz="396.130098" i="2677084.8" sn="19.61" a="2437.24" fwhm="0.001028" res="385369.3" algo="FTMS"/>
<pk mz="396.138199" i="1287646.6" sn="8.22" a="929.53" fwhm="0.001060" res="373611.0" algo="FTMS"/>
<pk mz="396.143117" i="1596767.8" sn="10.75" a="1197.67" fwhm="0.001061" res="373219.8" algo="FTMS"/>
<pk mz="396.152376" i="1508705.9" sn="10.03" a="1231.31" fwhm="0.001084" res="365517.2" algo="FTMS"/>
<pk mz="396.174510" i="1150567.1" sn="7.09" a="618.21" fwhm="0.000752" res="527015.8" algo="FTMS"/>
<pk mz="396.187533" i="1312106.1" sn="8.42" a="969.96" fwhm="0.000907" res="436797.9" algo="FTMS"/>
<pk mz="397.020111" i="1240109.1" sn="7.82" a="843.73" fwhm="0.000923" res="430247.3" algo="FTMS"/>
<pk mz="397.041261" i="7890994.0" sn="62.35" a="7841.56" fwhm="0.001036" res="383100.8" algo="FTMS"/>
<pk mz="397.056453" i="1347893.6" sn="8.71" a="935.04" fwhm="0.000990" res="401072.1" algo="FTMS"/>
<pk mz="397.077663" i="16288827.0" sn="131.20" a="17164.48" fwhm="0.001047" res="379168.7" algo="FTMS"/>
<pk mz="397.088954" i="2034749.3" sn="14.34" a="1501.18" fwhm="0.000892" res="445126.5" algo="FTMS"/>
<pk mz="397.114054" i="15543363.0" sn="125.09" a="16340.31" fwhm="0.001037" res="382808.3" algo="FTMS"/>
<pk mz="397.125304" i="1854533.8" sn="12.86" a="1535.07" fwhm="0.001013" res="391854.6" algo="FTMS"/>
<pk mz="397.127080" i="2676294.3" sn="19.60" a="2184.10" fwhm="0.000946" res="419917.7" algo="FTMS"/>
<pk mz="397.144899" i="1945930.4" sn="13.61" a="1433.96" fwhm="0.000920" res="431853.1" algo="FTMS"/>
<pk mz="397.150435" i="8473676.0" sn="67.13" a="8269.33" fwhm="0.001001" res="396819.5" algo="FTMS"/>
<pk mz="397.163478" i="3726414.8" sn="28.21" a="3254.49" fwhm="0.000962" res="412841.1" algo="FTMS"/>
<pk mz="397.181387" i="1452371.0" sn="9.56" a="936.72" fwhm="0.000828" res="479935.4" algo="FTMS"/>
<pk mz="397.186809" i="7446612.0" sn="58.71" a="7736.98" fwhm="0.001031" res="385240.7" algo="FTMS"/>
<pk mz="397.199813" i="2448471.3" sn="17.73" a="1789.94" fwhm="0.000854" res="464881.0" algo="FTMS"/>
<pk mz="397.223196" i="4580445.0" sn="35.21" a="4407.86" fwhm="0.000996" res="398993.9" algo="FTMS"/>
<pk mz="397.226528" i="4387933.5" sn="33.63" a="3915.82" fwhm="0.000964" res="411862.6" algo="FTMS"/>
<pk mz="397.259624" i="1486437.4" sn="9.84" a="803.28" fwhm="0.000791" res="502316.8" algo="FTMS"/>
<pk mz="398.015194" i="1295383.0" sn="8.28" a="1053.42" fwhm="0.000981" res="405908.6" algo="FTMS"/>
<pk mz="398.036573" i="2510620.0" sn="18.24" a="2494.38" fwhm="0.001087" res="366309.1" algo="FTMS"/>
<pk mz="398.044640" i="1519389.9" sn="10.11" a="1447.14" fwhm="0.001134" res="351086.4" algo="FTMS"/>
<pk mz="398.051880" i="1164959.6" sn="7.21" a="733.40" fwhm="0.000939" res="423764.2" algo="FTMS"/>
<pk mz="398.072872" i="3623204.5" sn="27.36" a="3214.45" fwhm="0.000983" res="405138.1" algo="FTMS"/>
<pk mz="398.081053" i="2850086.5" sn="21.02" a="2739.89" fwhm="0.001063" res="374408.6" algo="FTMS"/>
<pk mz="398.109305" i="3323693.0" sn="24.91" a="3170.59" fwhm="0.001041" res="382374.5" algo="FTMS"/>
<pk mz="398.117434" i="2915631.0" sn="21.56" a="2527.61" fwhm="0.000954" res="417485.9" algo="FTMS"/>
<pk mz="398.122373" i="2635568.3" sn="19.26" a="2199.10" fwhm="0.000962" res="413846.3" algo="FTMS"/>
<pk mz="398.145754" i="1830197.8" sn="12.66" a="1260.92" fwhm="0.000846" res="470642.6" algo="FTMS"/>
<pk mz="398.153876" i="1886519.6" sn="13.12" a="1688.30" fwhm="0.001023" res="389350.0" algo="FTMS"/>
<pk mz="398.190121" i="1595456.1" sn="10.74" a="1323.82" fwhm="0.001103" res="360945.8" algo="FTMS"/>
<pk mz="398.226610" i="1387080.8" sn="9.03" a="1038.59" fwhm="0.000980" res="406283.5" algo="FTMS"/>
<pk mz="399.020437" i="1944580.1" sn="13.60" a="1784.56" fwhm="0.001034" res="385989.7" algo="FTMS"/>
<pk mz="399.035805" i="1751815.8" sn="12.02" a="1382.00" fwhm="0.001018" res="391950.3" algo="FTMS"/>
<pk mz="399.056877" i="8788493.0" sn="69.71" a="9737.23" fwhm="0.001060" res="376332.3" algo="FTMS"/>
<pk mz="399.068214" i="1257743.4" sn="7.97" a="884.05" fwhm="0.000930" res="428905.0" algo="FTMS"/>
<pk mz="399.072227" i="1276176.4" sn="8.12" a="925.18" fwhm="0.000941" res="424155.6" algo="FTMS"/>
<pk mz="399.093294" i="17313302.0" z="-1" sn="139.60" a="18331.60" fwhm="0.001032" res="386549.4" algo="FTMS" component_name="n" deconvoluted_molecular_mass="399.093753" deconvoluted_isotopic_mass="399.093746"/>
<pk mz="399.104488" i="1754392.0" sn="12.04" a="1244.56" fwhm="0.000930" res="429301.3" algo="FTMS"/>
<pk mz="399.108620" i="1236761.0" sn="7.79" a="701.42" fwhm="0.000849" res="470117.5" algo="FTMS"/>
<pk mz="399.129679" i="14652958.0" sn="117.79" a="15445.46" fwhm="0.001040" res="383626.9" algo="FTMS"/>
<pk mz="399.158122" i="1621796.6" sn="10.95" a="1300.28" fwhm="0.000959" res="416204.0" algo="FTMS"/>
<pk mz="399.160419" i="1529637.3" sn="10.19" a="1088.56" fwhm="0.000953" res="418933.6" algo="FTMS"/>
<pk mz="399.166100" i="13461031.0" sn="108.02" a="14157.01" fwhm="0.001058" res="377311.8" algo="FTMS"/>
<pk mz="399.188624" i="1171499.9" sn="7.26" a="712.62" fwhm="0.000849" res="470436.6" algo="FTMS"/>
<pk mz="399.202463" i="10561071.0" sn="84.24" a="11247.88" fwhm="0.001059" res="376912.0" algo="FTMS"/>
<pk mz="399.238847" i="5428792.0" sn="42.16" a="5096.09" fwhm="0.000992" res="402530.4" algo="FTMS"/>
<pk mz="399.275281" i="1518912.4" sn="10.01" a="1138.00" fwhm="0.001005" res="397385.7" algo="FTMS"/>
<pk mz="400.031143" i="1825011.6" sn="12.49" a="1519.25" fwhm="0.001023" res="390888.5" algo="FTMS"/>
<pk mz="400.052139" i="1576440.6" sn="10.47" a="1531.57" fwhm="0.001163" res="344009.2" algo="FTMS"/>
<pk mz="400.060394" i="1220602.6" sn="7.58" a="768.29" fwhm="0.000823" res="486247.4" algo="FTMS"/>
<pk mz="400.067347" i="1670140.3" sn="11.23" a="1242.96" fwhm="0.000930" res="430181.8" algo="FTMS"/>
<pk mz="400.088572" i="2525441.3" sn="18.18" a="2271.02" fwhm="0.001066" res="375261.4" algo="FTMS"/>
<pk mz="400.096683" i="2690819.3" z="-1" sn="19.52" a="2532.08" fwhm="0.001033" res="387342.1" algo="FTMS" component_name="n" deconvoluted_molecular_mass="399.093753" deconvoluted_isotopic_mass="400.097138"/>
<pk mz="400.124924" i="1924874.0" sn="13.30" a="1368.17" fwhm="0.000883" res="453261.0" algo="FTMS"/>
<pk mz="400.132996" i="2624779.8" sn="18.99" a="2295.83" fwhm="0.000946" res="423039.1" algo="FTMS"/>
<pk mz="400.136136" i="1262220.6" sn="7.92" a="994.58" fwhm="0.001129" res="354459.4" algo="FTMS"/>
<pk mz="400.137942" i="1553677.0" sn="10.29" a="899.98" fwhm="0.000752" res="532170.8" algo="FTMS"/>
<pk mz="400.161475" i="2367762.8" sn="16.90" a="2114.69" fwhm="0.001029" res="388731.1" algo="FTMS"/>
<pk mz="400.169424" i="3303700.5" sn="24.50" a="3503.01" fwhm="0.001144" res="349814.7" algo="FTMS"/>
<pk mz="400.197691" i="1503771.3" sn="9.88" a="916.37" fwhm="0.000817" res="489809.3" algo="FTMS"/>
<pk mz="400.205803" i="2198301.3" sn="15.52" a="1787.60" fwhm="0.000974" res="411059.5" algo="FTMS"/>
<pk mz="400.242286" i="1421733.9" sn="9.22" a="1143.05" fwhm="0.001089" res="367602.8" algo="FTMS"/>
<pk mz="401.015059" i="1876702.0" sn="12.91" a="1590.14" fwhm="0.001018" res="393873.1" algo="FTMS"/>
<pk mz="401.036217" i="2942947.0" sn="21.57" a="3044.72" fwhm="0.001120" res="357926.9" algo="FTMS"/>
<pk mz="401.051444" i="3103718.8" sn="22.87" a="2811.79" fwhm="0.001013" res="395736.5" algo="FTMS"/>
<pk mz="401.062728" i="1440233.4" sn="9.37" a="952.42" fwhm="0.000822" res="488009.7" algo="FTMS"/>
<pk mz="401.072574" i="7785451.5" sn="60.88" a="8169.08" fwhm="0.001065" res="376468.2" algo="FTMS"/>
<pk mz="401.087760" i="2321903.3" sn="16.52" a="2217.58" fwhm="0.001074" res="373310.3" algo="FTMS"/>
<pk mz="401.108935" i="8087540.5" sn="63.34" a="8213.06" fwhm="0.001046" res="383365.2" algo="FTMS"/>
<pk mz="401.120173" i="1622263.0" sn="10.84" a="1232.46" fwhm="0.000934" res="429629.0" algo="FTMS"/>
<pk mz="401.124252" i="1212152.0" sn="7.51" a="726.02" fwhm="0.000862" res="465534.9" algo="FTMS"/>
<pk mz="401.137379" i="1527803.1" sn="10.08" a="1140.16" fwhm="0.000898" res="446606.8" algo="FTMS"/>
<pk mz="401.145361" i="9631741.0" sn="75.88" a="10217.17" fwhm="0.001045" res="384018.6" algo="FTMS"/>
<pk mz="401.156487" i="1339135.8" sn="8.54" a="829.13" fwhm="0.000869" res="461588.5" algo="FTMS"/>
<pk mz="401.173642" i="2484227.8" sn="17.84" a="2626.55" fwhm="0.001128" res="355758.5" algo="FTMS"/>
<pk mz="401.179224" i="2461701.3" sn="17.66" a="2065.10" fwhm="0.000980" res="409168.6" algo="FTMS"/>
<pk mz="401.181702" i="12521478.0" sn="99.34" a="13224.28" fwhm="0.001054" res="380712.7" algo="FTMS"/>
<pk mz="401.204173" i="1651211.1" sn="11.08" a="1355.49" fwhm="0.001018" res="394084.7" algo="FTMS"/>
<pk mz="401.210005" i="1763852.5" sn="11.99" a="1337.11" fwhm="0.001003" res="400072.6" algo="FTMS"/>
<pk mz="401.218075" i="9388046.0" sn="73.90" a="9864.34" fwhm="0.001059" res="378861.9" algo="FTMS"/>
<pk mz="401.231220" i="1463825.6" sn="9.56" a="966.67" fwhm="0.000873" res="459477.6" algo="FTMS"/>
<pk mz="401.254444" i="2959383.3" sn="21.70" a="2553.64" fwhm="0.000969" res="414231.7" algo="FTMS"/>
<pk mz="402.046779" i="3437781.0" sn="25.58" a="3204.95" fwhm="0.001013" res="396994.5" algo="FTMS"/>
<pk mz="402.057789" i="1229015.5" sn="7.65" a="838.08" fwhm="0.000901" res="446270.7" algo="FTMS"/>
<pk mz="402.075834" i="1541595.9" sn="10.19" a="1088.56" fwhm="0.000931" res="431855.7" algo="FTMS"/>
<pk mz="402.083057" i="2427101.5" sn="17.38" a="1777.10" fwhm="0.000896" res="448944.4" algo="FTMS"/>
<pk mz="402.104147" i="1958626.6" sn="13.57" a="1356.71" fwhm="0.000889" res="452132.3" algo="FTMS"/>
<pk mz="402.112203" i="1479396.6" sn="9.68" a="957.83" fwhm="0.000891" res="451390.2" algo="FTMS"/>
<pk mz="402.140647" i="1946859.4" sn="13.48" a="1500.11" fwhm="0.000965" res="416534.1" algo="FTMS"/>
<pk mz="402.148659" i="1842669.4" sn="12.63" a="1442.55" fwhm="0.000960" res="418737.1" algo="FTMS"/>
<pk mz="402.176938" i="2985716.3" sn="21.91" a="2805.98" fwhm="0.001048" res="383622.7" algo="FTMS"/>
<pk mz="402.185042" i="2372086.0" sn="16.93" a="2302.77" fwhm="0.001086" res="370387.6" algo="FTMS"/>
<pk mz="402.213338" i="1551100.9" sn="10.26" a="1401.83" fwhm="0.001185" res="339553.3" algo="FTMS"/>
<pk mz="402.221462" i="2001918.9" sn="13.92" a="1558.44" fwhm="0.000989" res="406743.2" algo="FTMS"/>
<pk mz="402.994129" i="1380792.9" sn="8.88" a="928.73" fwhm="0.000932" res="432569.2" algo="FTMS"/>
<pk mz="403.030701" i="4267457.5" sn="32.32" a="4107.75" fwhm="0.001029" res="391486.9" algo="FTMS"/>
<pk mz="403.041998" i="1609924.4" sn="10.74" a="1185.81" fwhm="0.000855" res="471562.8" algo="FTMS"/>
<pk mz="403.051808" i="2866118.8" sn="20.94" a="2574.31" fwhm="0.001012" res="398334.5" algo="FTMS"/>
<pk mz="403.067130" i="5055946.5" sn="38.72" a="4868.65" fwhm="0.001027" res="392338.6" algo="FTMS"/>
<pk mz="403.078327" i="3009997.3" sn="22.11" a="2782.73" fwhm="0.001041" res="387289.4" algo="FTMS"/>
<pk mz="403.080290" i="1313997.6" sn="8.34" a="1174.90" fwhm="0.001377" res="292769.3" algo="FTMS"/>
<pk mz="403.088214" i="4912591.5" sn="37.56" a="4699.23" fwhm="0.000994" res="405448.5" algo="FTMS"/>
<pk mz="403.099401" i="1224914.3" sn="7.61" a="932.18" fwhm="0.000981" res="411052.9" algo="FTMS"/>
<pk mz="403.103493" i="3985875.3" sn="30.03" a="3802.57" fwhm="0.001001" res="402514.6" algo="FTMS"/>
<pk mz="403.114790" i="1403862.0" sn="9.07" a="1153.45" fwhm="0.001014" res="397732.1" algo="FTMS"/>
<pk mz="403.116535" i="1695190.4" sn="11.43" a="1379.69" fwhm="0.001024" res="393661.8" algo="FTMS"/>
<pk mz="403.124638" i="5683672.5" sn="43.82" a="5612.87" fwhm="0.001033" res="390377.6" algo="FTMS"/>
<pk mz="403.135977" i="1158491.1" sn="7.07" a="813.20" fwhm="0.000954" res="422435.2" algo="FTMS"/>
<pk mz="403.139868" i="2525148.0" sn="18.17" a="2241.93" fwhm="0.000965" res="417739.0" algo="FTMS"/>
<pk mz="403.152931" i="2991071.3" sn="21.95" a="2872.34" fwhm="0.001104" res="365028.0" algo="FTMS"/>
<pk mz="403.161007" i="8212961.0" sn="64.35" a="8050.97" fwhm="0.001014" res="397660.4" algo="FTMS"/>
<pk mz="403.172219" i="1349347.9" sn="8.62" a="1015.64" fwhm="0.000993" res="405892.7" algo="FTMS"/>
<pk mz="403.175838" i="1198308.8" sn="7.40" a="1055.52" fwhm="0.001245" res="323797.1" algo="FTMS"/>
<pk mz="403.183567" i="1425894.6" sn="9.25" a="1080.65" fwhm="0.000948" res="425268.0" algo="FTMS"/>
<pk mz="403.189306" i="7781864.0" sn="60.85" a="8103.27" fwhm="0.001075" res="375164.8" algo="FTMS"/>
<pk mz="403.194837" i="89039336.0" z="-1" sn="720.61" a="97016.29" fwhm="0.001045" res="385828.5" algo="FTMS" component_name="H" deconvoluted_molecular_mass="403.195309" deconvoluted_isotopic_mass="403.195299"/>
<pk mz="403.197324" i="7763434.0" sn="60.70" a="8004.50" fwhm="0.001054" res="382373.1" algo="FTMS"/>
<pk mz="403.233759" i="3589618.8" sn="26.81" a="3133.46" fwhm="0.000974" res="414067.3" algo="FTMS"/>
<pk mz="404.025911" i="2656946.5" sn="19.24" a="2412.41" fwhm="0.001024" res="394596.6" algo="FTMS"/>
<pk mz="404.062337" i="4480699.5" sn="34.05" a="4456.23" fwhm="0.001046" res="386411.2" algo="FTMS"/>
<pk mz="404.073551" i="1208894.0" sn="7.48" a="763.68" fwhm="0.000972" res="415752.4" algo="FTMS"/>
<pk mz="404.083419" i="1260096.5" sn="7.90" a="934.01" fwhm="0.001024" res="394800.9" algo="FTMS"/>
<pk mz="404.098694" i="3076292.3" sn="22.64" a="2848.15" fwhm="0.001043" res="387604.1" algo="FTMS"/>
<pk mz="404.119901" i="4451017.5" sn="33.81" a="4334.28" fwhm="0.001069" res="378025.9" algo="FTMS"/>
<pk mz="404.128197" i="1238731.4" sn="7.72" a="955.69" fwhm="0.001196" res="338018.4" algo="FTMS"/>
<pk mz="404.134985" i="1547213.0" sn="10.23" a="1425.13" fwhm="0.001108" res="364707.1" algo="FTMS"/>
<pk mz="404.156295" i="4367058.0" sn="33.12" a="4381.72" fwhm="0.001055" res="383181.7" algo="FTMS"/>
<pk mz="404.164371" i="1387732.1" sn="8.93" a="936.39" fwhm="0.000873" res="463070.7" algo="FTMS"/>
<pk mz="404.192604" i="4626139.0" sn="35.23" a="4793.22" fwhm="0.001115" res="362404.1" algo="FTMS"/>
<pk mz="404.198221" i="19010268.0" z="-1" sn="152.02" a="20269.05" fwhm="0.001071" res="377468.2" algo="FTMS" component_name="H" deconvoluted_molecular_mass="403.195309" deconvoluted_isotopic_mass="404.198686"/>
<pk mz="404.200702" i="1630940.9" sn="10.91" a="1104.82" fwhm="0.000809" res="499621.2" algo="FTMS"/>
<pk mz="405.009947" i="2097826.0" sn="14.70" a="1864.77" fwhm="0.001058" res="382925.5" algo="FTMS"/>
<pk mz="405.046310" i="7992235.0" sn="62.56" a="8323.98" fwhm="0.001077" res="376115.5" algo="FTMS"/>
<pk mz="405.057542" i="3535277.5" sn="26.37" a="3307.80" fwhm="0.001049" res="386236.6" algo="FTMS"/>
<pk mz="405.065828" i="1189295.5" sn="7.32" a="765.48" fwhm="0.000942" res="430134.1" algo="FTMS"/>
<pk mz="405.067492" i="2110128.0" sn="14.80" a="2077.62" fwhm="0.001163" res="348232.5" algo="FTMS"/>
<pk mz="405.082729" i="10914740.0" sn="86.28" a="11239.60" fwhm="0.001049" res="386232.3" algo="FTMS"/>
<pk mz="405.094039" i="3967414.5" sn="29.88" a="3800.27" fwhm="0.001037" res="390776.6" algo="FTMS"/>
<pk mz="405.103821" i="1423288.9" sn="9.22" a="1016.16" fwhm="0.000928" res="436554.4" algo="FTMS"/>
<pk mz="405.119101" i="6238140.5" sn="48.31" a="6286.79" fwhm="0.001063" res="381026.7" algo="FTMS"/>
<pk mz="405.130441" i="1990079.4" sn="13.82" a="1514.13" fwhm="0.000918" res="441103.9" algo="FTMS"/>
<pk mz="405.132115" i="4605887.5" sn="35.06" a="4636.99" fwhm="0.001086" res="373107.3" algo="FTMS"/>
<pk mz="405.140240" i="2377153.8" sn="16.97" a="2066.17" fwhm="0.000997" res="406453.1" algo="FTMS"/>
<pk mz="405.150067" i="1515716.1" sn="9.97" a="1150.68" fwhm="0.000968" res="418405.2" algo="FTMS"/>
<pk mz="405.155479" i="2685893.5" sn="19.47" a="2449.21" fwhm="0.001021" res="396717.0" algo="FTMS"/>
<pk mz="405.168568" i="5616584.5" sn="43.27" a="5751.40" fwhm="0.001057" res="383175.2" algo="FTMS"/>
<pk mz="405.176637" i="3459018.5" sn="25.75" a="3591.75" fwhm="0.001106" res="366295.9" algo="FTMS"/>
<pk mz="405.186389" i="2307533.0" sn="16.40" a="1862.90" fwhm="0.000982" res="412607.6" algo="FTMS"/>
<pk mz="405.190617" i="3493838.0" sn="26.03" a="3975.11" fwhm="0.001166" res="347476.0" algo="FTMS"/>
<pk mz="405.201615" i="2351056.8" z="-1" sn="16.75" a="1848.34" fwhm="0.000942" res="430181.0" algo="FTMS" component_name="H" deconvoluted_molecular_mass="403.195309" deconvoluted_isotopic_mass="405.202083"/>
<pk mz="405.205000" i="3475409.5" sn="25.88" a="3204.39" fwhm="0.001019" res="397484.8" algo="FTMS"/>
<pk mz="405.213087" i="2739667.5" sn="19.91" a="2831.93" fwhm="0.001144" res="354270.3" algo="FTMS"/>
<pk mz="405.249364" i="1279196.4" sn="8.05" a="853.86" fwhm="0.000925" res="438216.4" algo="FTMS"/>
<pk mz="406.041581" i="3592862.3" sn="26.83" a="3495.72" fwhm="0.001036" res="392095.5" algo="FTMS"/>
<pk mz="406.052865" i="1268769.0" sn="7.96" a="1125.67" fwhm="0.001235" res="328764.2" algo="FTMS"/>
<pk mz="406.077961" i="9647271.0" sn="75.99" a="10019.19" fwhm="0.001057" res="384164.7" algo="FTMS"/>
<pk mz="406.086112" i="2228393.3" sn="15.76" a="1825.76" fwhm="0.000983" res="413080.3" algo="FTMS"/>
<pk mz="406.114438" i="2788528.3" sn="20.30" a="2450.57" fwhm="0.001004" res="404516.7" algo="FTMS"/>
<pk mz="406.122395" i="1544114.1" sn="10.20" a="1207.13" fwhm="0.001047" res="387918.0" algo="FTMS"/>
<pk mz="406.135534" i="3773621.3" sn="28.30" a="3655.67" fwhm="0.001027" res="395363.1" algo="FTMS"/>
<pk mz="406.150661" i="1222073.0" sn="7.58" a="789.29" fwhm="0.000842" res="482642.2" algo="FTMS"/>
<pk mz="406.161984" i="1215675.9" sn="7.53" a="1003.68" fwhm="0.001073" res="378492.2" algo="FTMS"/>
<pk mz="406.171841" i="3745470.3" sn="28.07" a="3710.45" fwhm="0.001064" res="381893.1" algo="FTMS"/>
<pk mz="406.208358" i="2025671.3" sn="14.11" a="1660.90" fwhm="0.000985" res="412306.2" algo="FTMS"/>
<pk mz="407.025644" i="5565840.0" sn="42.85" a="5537.71" fwhm="0.001049" res="388125.6" algo="FTMS"/>
<pk mz="407.036765" i="2198931.0" sn="15.51" a="1933.93" fwhm="0.001070" res="380549.4" algo="FTMS"/>
<pk mz="407.045066" i="1218709.0" sn="7.56" a="932.35" fwhm="0.001106" res="368149.6" algo="FTMS"/>
<pk mz="407.062003" i="12385689.0" sn="98.22" a="13306.90" fwhm="0.001089" res="373904.0" algo="FTMS"/>
<pk mz="407.073253" i="6073756.0" sn="46.98" a="6168.21" fwhm="0.001049" res="388177.2" algo="FTMS"/>
<pk mz="407.081262" i="2187422.0" sn="15.42" a="2049.33" fwhm="0.001110" res="366640.3" algo="FTMS"/>
<pk mz="407.083203" i="1154078.4" sn="7.03" a="812.61" fwhm="0.001006" res="404819.0" algo="FTMS"/>
<pk mz="407.098370" i="11842978.0" sn="93.82" a="13507.75" fwhm="0.001104" res="368894.3" algo="FTMS"/>
<pk mz="407.109626" i="4873637.0" sn="37.23" a="5085.61" fwhm="0.001097" res="370943.0" algo="FTMS"/>
<pk mz="407.111449" i="2650021.5" sn="19.18" a="2495.57" fwhm="0.001063" res="382890.7" algo="FTMS"/>
<pk mz="407.129348" i="1330729.8" sn="8.46" a="1209.02" fwhm="0.001189" res="342464.7" algo="FTMS"/>
<pk mz="407.134791" i="7142827.0" sn="55.66" a="7763.77" fwhm="0.001100" res="370209.2" algo="FTMS"/>
<pk mz="407.147821" i="7212462.5" sn="56.22" a="7647.67" fwhm="0.001108" res="367340.5" algo="FTMS"/>
<pk mz="407.165703" i="2136242.8" sn="15.00" a="2069.11" fwhm="0.001102" res="369343.7" algo="FTMS"/>
<pk mz="407.171228" i="4094900.3" sn="30.91" a="4150.88" fwhm="0.001058" res="384702.4" algo="FTMS"/>
<pk mz="407.174593" i="1153717.0" sn="7.03" a="807.76" fwhm="0.001037" res="392754.2" algo="FTMS"/>
<pk mz="407.184238" i="8005047.5" sn="62.66" a="8288.31" fwhm="0.001059" res="384652.4" algo="FTMS"/>
<pk mz="407.207631" i="1494973.1" sn="9.80" a="1002.02" fwhm="0.000917" res="444297.4" algo="FTMS"/>
<pk mz="407.220606" i="3819968.3" sn="28.68" a="3590.63" fwhm="0.001012" res="402301.0" algo="FTMS"/>
<pk mz="407.257047" i="1160393.3" sn="7.08" a="754.60" fwhm="0.000956" res="425874.4" algo="FTMS"/>
<pk mz="408.021029" i="1277574.1" sn="8.03" a="923.40" fwhm="0.000938" res="434987.0" algo="FTMS"/>
<pk mz="408.057271" i="5445263.0" sn="41.87" a="5707.83" fwhm="0.001070" res="381373.6" algo="FTMS"/>
<pk mz="408.065377" i="2549905.3" sn="18.36" a="2580.15" fwhm="0.001139" res="358265.6" algo="FTMS"/>
<pk mz="408.093699" i="6447768.0" sn="50.01" a="6577.70" fwhm="0.001060" res="384935.3" algo="FTMS"/>
<pk mz="408.101779" i="2612890.3" sn="18.87" a="2344.28" fwhm="0.001046" res="390051.3" algo="FTMS"/>
<pk mz="408.104681" i="1358234.9" sn="8.69" a="998.66" fwhm="0.001015" res="402027.3" algo="FTMS"/>
<pk mz="408.112995" i="1396636.9" sn="9.00" a="823.75" fwhm="0.000840" res="485758.9" algo="FTMS"/>
<pk mz="408.130058" i="2770081.3" sn="20.15" a="2526.43" fwhm="0.001060" res="384901.2" algo="FTMS"/>
<pk mz="408.138116" i="1329059.1" sn="8.45" a="1007.64" fwhm="0.000945" res="431709.8" algo="FTMS"/>
<pk mz="408.151159" i="3177126.5" sn="23.45" a="2991.79" fwhm="0.001033" res="395256.4" algo="FTMS"/>
<pk mz="408.177653" i="1393581.0" sn="8.97" a="1288.88" fwhm="0.001198" res="340616.9" algo="FTMS"/>
<pk mz="408.187510" i="2872495.5" sn="20.98" a="3015.64" fwhm="0.001153" res="353988.5" algo="FTMS"/>
<pk mz="409.011517" i="2903932.0" sn="21.02" a="2687.60" fwhm="0.001065" res="384064.6" algo="FTMS"/>
<pk mz="409.041274" i="9209731.0" sn="71.70" a="9823.91" fwhm="0.001083" res="377647.8" algo="FTMS"/>
<pk mz="409.044633" i="31647620.0" z="-1" sn="252.05" a="34091.80" fwhm="0.001085" res="377061.4" algo="FTMS" component_name="T" deconvoluted_molecular_mass="409.045111" deconvoluted_isotopic_mass="409.045110"/>
<pk mz="409.052535" i="2613126.3" sn="18.68" a="2391.86" fwhm="0.001063" res="384902.7" algo="FTMS"/>
<pk mz="409.060818" i="1230856.3" sn="7.57" a="1020.75" fwhm="0.001095" res="373496.1" algo="FTMS"/>
<pk mz="409.077663" i="16045964.0" sn="126.65" a="18018.71" fwhm="0.001086" res="376744.0" algo="FTMS"/>
<pk mz="409.088915" i="3991439.3" sn="29.76" a="3947.18" fwhm="0.001081" res="378572.4" algo="FTMS"/>
<pk mz="409.097044" i="1634705.3" sn="10.82" a="1220.52" fwhm="0.000973" res="420430.2" algo="FTMS"/>
<pk mz="409.114011" i="13961110.0" sn="109.89" a="15557.29" fwhm="0.001112" res="367977.7" algo="FTMS"/>
<pk mz="409.125360" i="2536856.3" sn="18.07" a="2306.98" fwhm="0.001050" res="389462.8" algo="FTMS"/>
<pk mz="409.127117" i="5056409.0" sn="38.32" a="5228.23" fwhm="0.001117" res="366234.6" algo="FTMS"/>
<pk mz="409.144929" i="2101405.3" sn="14.57" a="1923.67" fwhm="0.001033" res="395949.2" algo="FTMS"/>
<pk mz="409.150450" i="9060255.0" sn="70.50" a="9830.53" fwhm="0.001098" res="372801.8" algo="FTMS"/>
<pk mz="409.159697" i="1512608.9" sn="9.84" a="1390.65" fwhm="0.001097" res="372947.9" algo="FTMS"/>
<pk mz="409.163478" i="6773666.0" sn="52.12" a="7179.59" fwhm="0.001112" res="368020.7" algo="FTMS"/>
<pk mz="409.181270" i="2924966.3" sn="21.19" a="2677.09" fwhm="0.001097" res="373100.3" algo="FTMS"/>
<pk mz="409.186817" i="4812711.5" sn="36.36" a="4830.87" fwhm="0.001030" res="397119.3" algo="FTMS"/>
<pk mz="409.199872" i="5967787.0" sn="45.65" a="5993.15" fwhm="0.001054" res="388291.7" algo="FTMS"/>
<pk mz="409.217681" i="1791151.4" sn="12.08" a="1653.49" fwhm="0.001097" res="373198.9" algo="FTMS"/>
<pk mz="409.223129" i="4187056.8" sn="31.33" a="4018.28" fwhm="0.001043" res="392327.9" algo="FTMS"/>
<pk mz="409.236207" i="3408308.0" sn="25.07" a="3447.96" fwhm="0.001136" res="360089.4" algo="FTMS"/>
<pk mz="409.311232" i="4428742.5" sn="33.28" a="4524.49" fwhm="0.001085" res="377396.5" algo="FTMS"/>
<pk mz="410.036549" i="2289531.5" sn="16.08" a="2371.55" fwhm="0.001172" res="349874.4" algo="FTMS"/>
<pk mz="410.044650" i="1732221.6" sn="11.60" a="1571.78" fwhm="0.001121" res="365684.6" algo="FTMS"/>
<pk mz="410.047977" i="4677758.5" z="-1" sn="35.28" a="4874.69" fwhm="0.001082" res="378887.6" algo="FTMS" component_name="T" deconvoluted_molecular_mass="409.045111" deconvoluted_isotopic_mass="410.048457"/>
<pk mz="410.051836" i="1327743.4" sn="8.35" a="899.82" fwhm="0.000955" res="429188.8" algo="FTMS"/>
<pk mz="410.072835" i="4850820.5" sn="36.67" a="5139.97" fwhm="0.001134" res="361650.5" algo="FTMS"/>
<pk mz="410.081037" i="3014790.8" sn="21.91" a="2871.18" fwhm="0.001078" res="380421.4" algo="FTMS"/>
<pk mz="410.084172" i="1215879.5" sn="7.45" a="998.18" fwhm="0.001135" res="361202.4" algo="FTMS"/>
<pk mz="410.109307" i="4446350.0" sn="33.42" a="4477.33" fwhm="0.001073" res="382342.6" algo="FTMS"/>
<pk mz="410.117439" i="2958479.8" sn="21.46" a="3145.67" fwhm="0.001158" res="354194.3" algo="FTMS"/>
<pk mz="410.122426" i="2264209.0" sn="15.88" a="2013.90" fwhm="0.001011" res="405541.0" algo="FTMS"/>
<pk mz="410.130442" i="1536659.0" sn="10.03" a="1195.03" fwhm="0.000934" res="439118.1" algo="FTMS"/>
<pk mz="410.145666" i="1614230.9" sn="10.65" a="1519.18" fwhm="0.001054" res="389174.0" algo="FTMS"/>
<pk mz="410.153802" i="1304216.9" sn="8.16" a="896.25" fwhm="0.000892" res="459768.4" algo="FTMS"/>
<pk mz="410.158833" i="1335450.1" sn="8.41" a="789.91" fwhm="0.000903" res="454202.9" algo="FTMS"/>
<pk mz="410.166796" i="1985692.1" sn="13.64" a="1972.12" fwhm="0.001156" res="354725.5" algo="FTMS"/>
<pk mz="410.190312" i="1198882.0" sn="7.31" a="979.39" fwhm="0.001176" res="348777.4" algo="FTMS"/>
<pk mz="410.203260" i="1600165.3" sn="10.54" a="1182.77" fwhm="0.000978" res="419508.7" algo="FTMS"/>
<pk mz="410.221597" i="73017512.0" z="-1" sn="584.57" a="81621.27" fwhm="0.001087" res="377357.5" algo="FTMS" component_name="I" deconvoluted_molecular_mass="410.222080" deconvoluted_isotopic_mass="410.222078"/>
<pk mz="411.020539" i="2381170.0" sn="16.82" a="2285.88" fwhm="0.001094" res="375769.7" algo="FTMS"/>
<pk mz="411.035704" i="1646965.8" sn="10.91" a="1346.97" fwhm="0.001030" res="399023.2" algo="FTMS"/>
<pk mz="411.040469" i="1163127.0" sn="7.02" a="962.30" fwhm="0.001048" res="392119.2" algo="FTMS"/>
<pk mz="411.056884" i="13728123.0" sn="108.02" a="15554.95" fwhm="0.001111" res="370021.0" algo="FTMS"/>
<pk mz="411.068124" i="1973885.9" sn="13.54" a="1784.45" fwhm="0.001066" res="385615.5" algo="FTMS"/>
<pk mz="411.072193" i="1190783.0" sn="7.25" a="637.03" fwhm="0.000852" res="482590.1" algo="FTMS"/>
<pk mz="411.076645" i="1306624.0" sn="8.18" a="1058.42" fwhm="0.001070" res="384042.7" algo="FTMS"/>
<pk mz="411.093307" i="16083332.0" sn="126.95" a="18117.56" fwhm="0.001106" res="371615.0" algo="FTMS"/>
<pk mz="411.104548" i="2450567.0" sn="17.37" a="2451.02" fwhm="0.001162" res="353805.1" algo="FTMS"/>
<pk mz="411.114432" i="8163721.5" sn="63.29" a="8683.16" fwhm="0.001101" res="373293.2" algo="FTMS"/>
<pk mz="411.124147" i="1494156.0" sn="9.69" a="1174.39" fwhm="0.001018" res="403973.5" algo="FTMS"/>
<pk mz="411.129675" i="11690381.0" sn="91.64" a="13029.30" fwhm="0.001103" res="372662.3" algo="FTMS"/>
<pk mz="411.140796" i="1494672.1" sn="9.69" a="1195.84" fwhm="0.001037" res="396334.9" algo="FTMS"/>
<pk mz="411.142705" i="3064720.8" sn="22.31" a="2918.80" fwhm="0.001075" res="382502.4" algo="FTMS"/>
<pk mz="411.160547" i="2579093.0" sn="18.41" a="2593.83" fwhm="0.001163" res="353543.9" algo="FTMS"/>
<pk mz="411.166042" i="8858007.0" sn="68.87" a="9264.82" fwhm="0.001070" res="384338.0" algo="FTMS"/>
<pk mz="411.179070" i="4236186.0" sn="31.72" a="4429.55" fwhm="0.001099" res="374115.1" algo="FTMS"/>
<pk mz="411.196950" i="2148510.3" sn="14.94" a="2081.05" fwhm="0.001146" res="358719.0" algo="FTMS"/>
<pk mz="411.202453" i="6376863.5" sn="48.93" a="6677.55" fwhm="0.001064" res="386310.8" algo="FTMS"/>
<pk mz="411.215534" i="2629539.0" sn="18.81" a="2259.12" fwhm="0.001000" res="411258.2" algo="FTMS"/>
<pk mz="411.224955" i="14883237.0" z="-1" sn="117.30" a="16695.75" fwhm="0.001107" res="371511.0" algo="FTMS" component_name="I" deconvoluted_molecular_mass="410.222080" deconvoluted_isotopic_mass="411.225439"/>
<pk mz="411.238840" i="4022184.8" sn="30.00" a="3973.39" fwhm="0.001072" res="383579.0" algo="FTMS"/>
<pk mz="412.031019" i="1340784.0" sn="8.45" a="876.86" fwhm="0.000869" res="474315.9" algo="FTMS"/>
<pk mz="412.052139" i="2877045.3" sn="20.80" a="2963.00" fwhm="0.001143" res="360458.7" algo="FTMS"/>
<pk mz="412.060206" i="2238327.5" sn="15.66" a="1912.35" fwhm="0.001056" res="390272.7" algo="FTMS"/>
<pk mz="412.067461" i="1534073.3" sn="10.00" a="1603.78" fwhm="0.001208" res="341000.8" algo="FTMS"/>
<pk mz="412.088605" i="3439230.5" sn="25.32" a="3245.87" fwhm="0.001012" res="407256.0" algo="FTMS"/>
<pk mz="412.096731" i="2941056.5" sn="21.31" a="2705.23" fwhm="0.001044" res="394762.1" algo="FTMS"/>
<pk mz="412.117932" i="1215109.9" sn="7.44" a="917.39" fwhm="0.001016" res="405730.9" algo="FTMS"/>
<pk mz="412.125029" i="2511495.8" sn="17.86" a="2365.50" fwhm="0.001038" res="397110.5" algo="FTMS"/>
<pk mz="412.133015" i="1877129.8" sn="12.76" a="1337.20" fwhm="0.000871" res="473203.6" algo="FTMS"/>
<pk mz="412.137955" i="2301067.0" sn="16.17" a="1926.15" fwhm="0.000996" res="413669.5" algo="FTMS"/>
<pk mz="412.161362" i="1395600.9" sn="8.89" a="1045.42" fwhm="0.000953" res="432617.2" algo="FTMS"/>
<pk mz="412.169494" i="1903506.9" sn="12.97" a="1681.48" fwhm="0.001085" res="379848.7" algo="FTMS"/>
<pk mz="412.218664" i="20548256.0" z="-1" sn="162.83" a="23185.82" fwhm="0.001116" res="369406.9" algo="FTMS" component_name="e" deconvoluted_molecular_mass="412.218828" deconvoluted_isotopic_mass="412.219150"/>
<pk mz="412.228268" i="1542561.8" z="-1" sn="10.07" a="1076.31" fwhm="0.000930" res="443266.6" algo="FTMS" component_name="I" deconvoluted_molecular_mass="410.222080" deconvoluted_isotopic_mass="412.228754"/>
<pk mz="412.966440" i="1816412.1" sn="12.27" a="1440.10" fwhm="0.001017" res="406005.2" algo="FTMS"/>
<pk mz="413.014938" i="1917288.4" sn="13.08" a="1781.54" fwhm="0.001017" res="405985.3" algo="FTMS"/>
<pk mz="413.036203" i="4282221.5" sn="32.09" a="4398.44" fwhm="0.001101" res="375004.1" algo="FTMS"/>
<pk mz="413.051457" i="2007665.6" sn="13.81" a="1683.96" fwhm="0.001040" res="397185.6" algo="FTMS"/>
<pk mz="413.062620" i="1531764.4" sn="9.98" a="1272.04" fwhm="0.001042" res="396504.2" algo="FTMS"/>
<pk mz="413.072572" i="13998967.0" sn="110.19" a="16079.24" fwhm="0.001125" res="367065.5" algo="FTMS"/>
<pk mz="413.083683" i="1476729.8" sn="9.54" a="1217.18" fwhm="0.000994" res="415478.2" algo="FTMS"/>
<pk mz="413.099082" i="1266813.6" sn="7.85" a="1005.55" fwhm="0.001076" res="383954.2" algo="FTMS"/>
<pk mz="413.108957" i="12202880.0" sn="95.75" a="13853.94" fwhm="0.001130" res="365585.6" algo="FTMS"/>
<pk mz="413.120132" i="1173763.0" sn="7.11" a="913.47" fwhm="0.001056" res="391103.4" algo="FTMS"/>
<pk mz="413.145331" i="10644361.0" sn="83.23" a="11807.59" fwhm="0.001114" res="370705.6" algo="FTMS"/>
<pk mz="413.176258" i="1237137.1" sn="7.62" a="967.28" fwhm="0.001057" res="391035.3" algo="FTMS"/>
<pk mz="413.181758" i="9690003.0" sn="75.56" a="10296.62" fwhm="0.001094" res="377608.1" algo="FTMS"/>
<pk mz="413.194808" i="1282453.9" sn="7.98" a="1043.95" fwhm="0.000991" res="416824.7" algo="FTMS"/>
<pk mz="413.204125" i="1347992.3" sn="8.51" a="883.08" fwhm="0.000969" res="426359.9" algo="FTMS"/>
<pk mz="413.212824" i="1257114.4" sn="7.78" a="818.68" fwhm="0.000900" res="459158.1" algo="FTMS"/>
<pk mz="413.218131" i="9749404.0" sn="76.03" a="11178.76" fwhm="0.001171" res="353002.7" algo="FTMS"/>
<pk mz="413.221992" i="4134812.8" z="-1" sn="30.91" a="4270.84" fwhm="0.001059" res="390282.2" algo="FTMS" component_name="e" deconvoluted_molecular_mass="412.218828" deconvoluted_isotopic_mass="413.222480"/>
<pk mz="413.254531" i="4093861.0" sn="30.58" a="3885.76" fwhm="0.001040" res="397231.0" algo="FTMS"/>
<pk mz="413.290769" i="1262254.1" sn="7.82" a="932.56" fwhm="0.001027" res="402368.9" algo="FTMS"/>
<pk mz="413.327256" i="1303479.4" sn="8.15" a="859.58" fwhm="0.001013" res="407996.2" algo="FTMS"/>
<pk mz="414.046759" i="2265197.8" sn="15.88" a="2000.93" fwhm="0.001049" res="394634.0" algo="FTMS"/>
<pk mz="414.067808" i="2686579.0" sn="19.26" a="2473.74" fwhm="0.001069" res="387516.1" algo="FTMS"/>
<pk mz="414.075923" i="2361973.3" sn="16.65" a="2253.52" fwhm="0.001066" res="388380.4" algo="FTMS"/>
<pk mz="414.083143" i="1626487.0" sn="10.74" a="1298.48" fwhm="0.001013" res="408761.1" algo="FTMS"/>
<pk mz="414.104186" i="2824828.3" sn="20.37" a="2563.33" fwhm="0.001062" res="389870.3" algo="FTMS"/>
<pk mz="414.112364" i="2294910.5" sn="16.12" a="2100.58" fwhm="0.001092" res="379084.5" algo="FTMS"/>
<pk mz="414.116974" i="1313407.5" sn="8.23" a="1148.19" fwhm="0.001134" res="365268.2" algo="FTMS"/>
<pk mz="414.140546" i="2034309.5" sn="14.02" a="1735.78" fwhm="0.000996" res="415962.1" algo="FTMS"/>
<pk mz="414.148637" i="1827975.6" sn="12.36" a="1660.85" fwhm="0.001067" res="388280.1" algo="FTMS"/>
<pk mz="414.151835" i="1424392.4" sn="9.12" a="1469.34" fwhm="0.001283" res="322725.1" algo="FTMS"/>
<pk mz="414.153731" i="1211784.9" sn="7.41" a="657.83" fwhm="0.000845" res="489981.8" algo="FTMS"/>
<pk mz="414.185024" i="2273424.8" sn="15.94" a="1863.33" fwhm="0.001016" res="407470.4" algo="FTMS"/>
<pk mz="414.221502" i="2234522.0" z="-1" sn="15.63" a="2012.27" fwhm="0.001057" res="391872.3" algo="FTMS" component_name="e" deconvoluted_molecular_mass="412.218828" deconvoluted_isotopic_mass="414.221993"/>
<pk mz="414.882153" i="1255746.0" sn="7.76" a="832.42" fwhm="0.000999" res="415282.4" algo="FTMS"/>
<pk mz="414.994359" i="1162590.6" sn="7.01" a="732.71" fwhm="0.000952" res="435729.0" algo="FTMS"/>
<pk mz="415.030731" i="3200871.8" sn="23.40" a="3053.23" fwhm="0.001090" res="380865.9" algo="FTMS"/>
<pk mz="415.042082" i="1459818.8" sn="9.40" a="1231.47" fwhm="0.001057" res="392577.6" algo="FTMS"/>
<pk mz="415.051825" i="6108525.0" sn="46.77" a="6678.23" fwhm="0.001131" res="367033.4" algo="FTMS"/>
<pk mz="415.067151" i="2471793.0" sn="17.54" a="2200.43" fwhm="0.000995" res="417253.8" algo="FTMS"/>
<pk mz="415.078414" i="2294644.0" sn="16.11" a="2060.18" fwhm="0.001057" res="392609.2" algo="FTMS"/>
<pk mz="415.088221" i="9688438.0" sn="75.54" a="11264.11" fwhm="0.001155" res="359308.9" algo="FTMS"/>
<pk mz="415.103464" i="2251898.5" sn="15.77" a="2112.19" fwhm="0.001127" res="368237.8" algo="FTMS"/>
<pk mz="415.114574" i="1348733.3" sn="8.51" a="924.90" fwhm="0.000939" res="442179.0" algo="FTMS"/>
<pk mz="415.116548" i="1293693.6" sn="8.07" a="922.12" fwhm="0.001022" res="406186.4" algo="FTMS"/>
<pk mz="415.124569" i="9526656.0" sn="74.24" a="11078.40" fwhm="0.001187" res="349669.8" algo="FTMS"/>
<pk mz="415.135935" i="1260418.6" sn="7.80" a="984.63" fwhm="0.001142" res="363562.5" algo="FTMS"/>
<pk mz="415.152996" i="1887367.0" sn="12.84" a="1860.15" fwhm="0.001188" res="349388.1" algo="FTMS"/>
<pk mz="415.160976" i="9090441.0" sn="70.73" a="10007.87" fwhm="0.001111" res="373763.6" algo="FTMS"/>
<pk mz="415.189154" i="3962768.3" sn="29.52" a="4229.11" fwhm="0.001099" res="377891.7" algo="FTMS"/>
<pk mz="415.194872" i="8408466.0" sn="65.25" a="9161.80" fwhm="0.001099" res="377761.1" algo="FTMS"/>
<pk mz="415.197381" i="11980178.0" sn="93.96" a="13169.57" fwhm="0.001125" res="369094.9" algo="FTMS"/>
<pk mz="415.219779" i="2427800.0" sn="17.18" a="2383.06" fwhm="0.001033" res="401830.6" algo="FTMS"/>
<pk mz="415.233734" i="7389595.5" sn="57.06" a="8463.52" fwhm="0.001160" res="358039.8" algo="FTMS"/>
<pk mz="415.270206" i="3079588.8" sn="22.42" a="3153.53" fwhm="0.001151" res="360778.0" algo="FTMS"/>
<pk mz="416.025968" i="2097253.8" sn="14.52" a="2123.13" fwhm="0.001195" res="348052.4" algo="FTMS"/>
<pk mz="416.055267" i="1538157.1" sn="10.03" a="1501.33" fwhm="0.001181" res="352142.7" algo="FTMS"/>
<pk mz="416.062293" i="3550319.0" sn="26.20" a="3790.78" fwhm="0.001149" res="362022.8" algo="FTMS"/>
<pk mz="416.073659" i="1268081.9" sn="7.86" a="874.42" fwhm="0.000948" res="438728.1" algo="FTMS"/>
<pk mz="416.083517" i="1546868.4" sn="10.10" a="1095.77" fwhm="0.000883" res="471414.0" algo="FTMS"/>
<pk mz="416.091457" i="1268854.4" sn="7.86" a="903.89" fwhm="0.000924" res="450176.7" algo="FTMS"/>
<pk mz="416.098760" i="1511032.3" sn="9.81" a="1110.55" fwhm="0.001029" res="404316.2" algo="FTMS"/>
<pk mz="416.119820" i="1916285.6" sn="13.07" a="1577.60" fwhm="0.001033" res="402847.7" algo="FTMS"/>
<pk mz="416.128034" i="2086783.8" sn="14.44" a="1728.93" fwhm="0.001029" res="404591.7" algo="FTMS"/>
<pk mz="416.131130" i="1607296.5" sn="10.58" a="1473.79" fwhm="0.001040" res="400126.9" algo="FTMS"/>
<pk mz="416.156319" i="2542727.0" sn="18.10" a="2442.32" fwhm="0.001037" res="401453.3" algo="FTMS"/>
<pk mz="416.164266" i="1974153.0" sn="13.53" a="1727.48" fwhm="0.001056" res="393943.7" algo="FTMS"/>
<pk mz="416.192624" i="3836560.3" sn="28.50" a="4084.61" fwhm="0.001146" res="363199.8" algo="FTMS"/>
<pk mz="416.198253" i="2620561.8" sn="18.73" a="2450.45" fwhm="0.001078" res="386095.4" algo="FTMS"/>
<pk mz="416.200802" i="2417810.3" sn="17.10" a="2102.98" fwhm="0.001059" res="393189.8" algo="FTMS"/>
<pk mz="416.237143" i="1589403.6" sn="10.44" a="1457.48" fwhm="0.001110" res="374961.9" algo="FTMS"/>
<pk mz="416.844566" i="1227959.0" sn="7.53" a="969.12" fwhm="0.001143" res="364549.1" algo="FTMS"/>
<pk mz="416.880241" i="2012480.1" sn="13.84" a="1661.97" fwhm="0.001012" res="411999.4" algo="FTMS"/>
<pk mz="417.010023" i="2125665.5" sn="14.75" a="1901.05" fwhm="0.001049" res="397436.0" algo="FTMS"/>
<pk mz="417.030920" i="1220326.8" sn="7.47" a="1076.52" fwhm="0.001180" res="353388.7" algo="FTMS"/>
<pk mz="417.046346" i="4967274.5" sn="37.59" a="5346.21" fwhm="0.001114" res="374530.6" algo="FTMS"/>
<pk mz="417.057576" i="2462061.5" sn="17.45" a="2172.33" fwhm="0.001036" res="402488.9" algo="FTMS"/>
<pk mz="417.067452" i="4389232.0" sn="32.94" a="4798.18" fwhm="0.001155" res="361185.7" algo="FTMS"/>
<pk mz="417.082746" i="4789108.0" sn="36.16" a="5010.45" fwhm="0.001115" res="373898.2" algo="FTMS"/>
<pk mz="417.093859" i="2473334.8" sn="17.54" a="2362.06" fwhm="0.001116" res="373875.0" algo="FTMS"/>
<pk mz="417.095676" i="1246711.4" sn="7.68" a="972.64" fwhm="0.001088" res="383302.6" algo="FTMS"/>
<pk mz="417.103890" i="5079929.5" sn="38.49" a="5667.71" fwhm="0.001151" res="362509.6" algo="FTMS"/>
<pk mz="417.115300" i="2000764.4" sn="13.75" a="1647.29" fwhm="0.001021" res="408467.7" algo="FTMS"/>
<pk mz="417.119197" i="3782013.3" sn="28.06" a="4031.40" fwhm="0.001131" res="368843.5" algo="FTMS"/>
<pk mz="417.130387" i="1527552.3" sn="9.94" a="1473.91" fwhm="0.001266" res="329526.5" algo="FTMS"/>
<pk mz="417.132167" i="2137984.8" sn="14.85" a="1755.59" fwhm="0.001005" res="415195.9" algo="FTMS"/>
<pk mz="417.140222" i="7049090.5" sn="54.32" a="7787.24" fwhm="0.001134" res="367729.9" algo="FTMS"/>
<pk mz="417.155497" i="1922182.6" sn="13.11" a="1675.18" fwhm="0.001083" res="385205.3" algo="FTMS"/>
<pk mz="417.162689" i="1241992.5" sn="7.65" a="957.96" fwhm="0.000983" res="424476.7" algo="FTMS"/>
<pk mz="417.168515" i="2799498.0" sn="20.16" a="2914.69" fwhm="0.001167" res="357351.7" algo="FTMS"/>
<pk mz="417.174302" i="1408395.5" sn="8.98" a="892.99" fwhm="0.000907" res="460020.5" algo="FTMS"/>
<pk mz="417.176615" i="7546764.0" sn="58.32" a="8630.55" fwhm="0.001162" res="358960.7" algo="FTMS"/>
<pk mz="417.189378" i="3884431.3" sn="28.89" a="4025.00" fwhm="0.001126" res="370478.7" algo="FTMS"/>
<pk mz="417.191807" i="1280656.0" sn="7.96" a="1191.82" fwhm="0.001073" res="388985.7" algo="FTMS"/>
<pk mz="417.199678" i="3961234.0" sn="29.50" a="5199.15" fwhm="0.001434" res="290955.8" algo="FTMS"/>
<pk mz="417.210422" i="545550208.0" z="-1" sn="4382.60" a="590607.31" fwhm="0.001103" res="378161.4" algo="FTMS" component_name="B" deconvoluted_molecular_mass="417.210944" deconvoluted_isotopic_mass="417.210921"/>
<pk mz="417.231364" i="1380762.1" sn="8.76" a="923.64" fwhm="0.000919" res="454005.5" algo="FTMS"/>
<pk mz="417.249447" i="3329438.8" sn="24.42" a="3445.49" fwhm="0.001124" res="371283.8" algo="FTMS"/>
<pk mz="418.041621" i="3820650.0" sn="28.37" a="4165.19" fwhm="0.001175" res="355711.1" algo="FTMS"/>
<pk mz="418.077939" i="3423859.3" sn="25.18" a="3113.42" fwhm="0.001045" res="400221.3" algo="FTMS"/>
<pk mz="418.089130" i="1347190.3" sn="8.49" a="1152.19" fwhm="0.001133" res="368876.8" algo="FTMS"/>
<pk mz="418.107195" i="1288058.9" sn="8.01" a="866.47" fwhm="0.000938" res="445643.6" algo="FTMS"/>
<pk mz="418.114427" i="1934204.8" sn="13.21" a="1806.01" fwhm="0.001110" res="376612.6" algo="FTMS"/>
<pk mz="418.135583" i="2817154.3" sn="20.30" a="2632.62" fwhm="0.001046" res="399668.4" algo="FTMS"/>
<pk mz="418.143503" i="1925764.1" sn="13.14" a="1657.69" fwhm="0.001091" res="383176.3" algo="FTMS"/>
<pk mz="418.171967" i="4879499.5" sn="36.88" a="5114.45" fwhm="0.001116" res="374586.9" algo="FTMS"/>
<pk mz="418.202863" i="1468051.5" sn="9.46" a="1182.62" fwhm="0.001084" res="385695.3" algo="FTMS"/>
<pk mz="418.213832" i="110031000.0" z="-1" sn="882.05" a="123791.93" fwhm="0.001112" res="376189.9" algo="FTMS" component_name="B" deconvoluted_molecular_mass="417.210944" deconvoluted_isotopic_mass="418.214333"/>
<pk mz="418.795801" i="1531180.0" sn="9.86" a="1331.86" fwhm="0.001126" res="371769.9" algo="FTMS"/>
<pk mz="419.025612" i="4565351.0" sn="34.00" a="4863.26" fwhm="0.001152" res="363785.3" algo="FTMS"/>
<pk mz="419.036899" i="1844586.0" sn="12.36" a="1862.91" fwhm="0.001228" res="341259.1" algo="FTMS"/>
<pk mz="419.046927" i="1199724.6" sn="7.23" a="771.96" fwhm="0.000940" res="445883.6" algo="FTMS"/>
<pk mz="419.062053" i="7234928.5" sn="55.23" a="7862.41" fwhm="0.001115" res="375940.6" algo="FTMS"/>
<pk mz="419.073260" i="3051891.5" sn="21.96" a="2902.84" fwhm="0.001015" res="412856.6" algo="FTMS"/>
<pk mz="419.083302" i="2162550.0" sn="14.88" a="2552.43" fwhm="0.001303" res="321665.2" algo="FTMS"/>
<pk mz="419.098411" i="7936378.0" sn="60.81" a="8719.77" fwhm="0.001097" res="381958.3" algo="FTMS"/>
<pk mz="419.109708" i="3075964.8" sn="22.15" a="3018.72" fwhm="0.001132" res="370091.4" algo="FTMS"/>
<pk mz="419.111534" i="1439613.3" sn="9.13" a="1161.32" fwhm="0.001036" res="404644.4" algo="FTMS"/>
<pk mz="419.119510" i="2442623.3" sn="17.11" a="2337.64" fwhm="0.001064" res="394039.8" algo="FTMS"/>
<pk mz="419.134792" i="4425091.5" sn="32.88" a="4862.56" fwhm="0.001098" res="381570.4" algo="FTMS"/>
<pk mz="419.147880" i="4055942.8" sn="29.94" a="4226.36" fwhm="0.001114" res="376393.5" algo="FTMS"/>
<pk mz="419.155888" i="3573128.8" sn="26.10" a="3639.99" fwhm="0.001132" res="370301.3" algo="FTMS"/>
<pk mz="419.165755" i="1488011.3" sn="9.52" a="1372.96" fwhm="0.001146" res="365803.2" algo="FTMS"/>
<pk mz="419.171195" i="2568076.8" sn="18.11" a="2301.90" fwhm="0.001057" res="396699.0" algo="FTMS"/>
<pk mz="419.184213" i="4878736.0" sn="36.49" a="5044.15" fwhm="0.001111" res="377332.7" algo="FTMS"/>
<pk mz="419.192357" i="3834258.0" sn="28.18" a="3941.21" fwhm="0.001096" res="382577.2" algo="FTMS"/>
<pk mz="419.206320" i="15225238.0" sn="118.78" a="18066.01" fwhm="0.001172" res="357574.3" algo="FTMS"/>
<pk mz="419.214793" i="2696600.0" sn="19.13" a="3015.73" fwhm="0.001204" res="348056.8" algo="FTMS"/>
<pk mz="419.217251" i="10752408.0" z="-1" sn="83.20" a="12511.08" fwhm="0.001155" res="362982.8" algo="FTMS" component_name="B" deconvoluted_molecular_mass="417.210944" deconvoluted_isotopic_mass="419.217755"/>
<pk mz="419.220595" i="2812313.5" sn="20.05" a="2498.65" fwhm="0.001034" res="405547.1" algo="FTMS"/>
<pk mz="419.228731" i="2225051.5" sn="15.38" a="1972.06" fwhm="0.001044" res="401640.8" algo="FTMS"/>
<pk mz="420.020953" i="2098023.8" sn="14.37" a="2067.22" fwhm="0.001112" res="377658.1" algo="FTMS"/>
<pk mz="420.031975" i="1194090.6" sn="7.18" a="861.82" fwhm="0.001006" res="417659.7" algo="FTMS"/>
<pk mz="420.057236" i="4738673.0" sn="35.37" a="5279.86" fwhm="0.001163" res="361282.1" algo="FTMS"/>
<pk mz="420.065357" i="1812595.3" sn="12.10" a="1429.83" fwhm="0.000958" res="438407.9" algo="FTMS"/>
<pk mz="420.068608" i="1345652.1" sn="8.38" a="987.96" fwhm="0.000976" res="430451.6" algo="FTMS"/>
<pk mz="420.093632" i="4327546.5" sn="32.10" a="4915.64" fwhm="0.001201" res="349840.0" algo="FTMS"/>
<pk mz="420.101725" i="2058364.6" sn="14.05" a="1776.36" fwhm="0.001024" res="410403.2" algo="FTMS"/>
<pk mz="420.114847" i="1286528.0" sn="7.91" a="936.66" fwhm="0.000947" res="443807.8" algo="FTMS"/>
<pk mz="420.129967" i="2304644.0" sn="16.01" a="2225.52" fwhm="0.001100" res="381930.2" algo="FTMS"/>
<pk mz="420.151135" i="3726985.5" sn="27.32" a="3730.77" fwhm="0.001102" res="381350.8" algo="FTMS"/>
<pk mz="420.187551" i="3746450.8" sn="27.48" a="3712.07" fwhm="0.001068" res="393544.6" algo="FTMS"/>
<pk mz="420.209614" i="4043416.5" sn="29.84" a="4526.23" fwhm="0.001201" res="349853.0" algo="FTMS"/>
<pk mz="420.224004" i="1669532.3" z="-1" sn="10.96" a="1707.87" fwhm="0.001229" res="341957.1" algo="FTMS" component_name="B" deconvoluted_molecular_mass="417.210944" deconvoluted_isotopic_mass="420.224511"/>
<pk mz="421.041245" i="6526831.5" sn="49.59" a="7334.97" fwhm="0.001167" res="360792.0" algo="FTMS"/>
<pk mz="421.052512" i="2421618.5" sn="16.94" a="2229.09" fwhm="0.001055" res="399096.6" algo="FTMS"/>
<pk mz="421.060618" i="1172596.5" sn="7.01" a="666.42" fwhm="0.000935" res="450568.1" algo="FTMS"/>
<pk mz="421.077674" i="11545465.0" sn="89.51" a="13287.66" fwhm="0.001151" res="365994.8" algo="FTMS"/>
<pk mz="421.088847" i="3601787.8" sn="26.33" a="3809.84" fwhm="0.001145" res="367734.0" algo="FTMS"/>
<pk mz="421.114029" i="7952258.5" sn="60.93" a="8930.94" fwhm="0.001162" res="362455.6" algo="FTMS"/>
<pk mz="421.125401" i="2342789.3" sn="16.31" a="2101.65" fwhm="0.001069" res="394087.5" algo="FTMS"/>
<pk mz="421.127081" i="2933125.8" sn="21.01" a="2694.11" fwhm="0.001048" res="401815.1" algo="FTMS"/>
<pk mz="421.145009" i="1207946.4" sn="7.29" a="756.30" fwhm="0.000946" res="445218.2" algo="FTMS"/>
<pk mz="421.150384" i="5238668.0" sn="39.35" a="6201.43" fwhm="0.001197" res="351903.8" algo="FTMS"/>
<pk mz="421.155291" i="2296717.0" sn="15.95" a="1898.61" fwhm="0.000994" res="423723.4" algo="FTMS"/>
<pk mz="421.163494" i="8473487.0" sn="65.07" a="9970.11" fwhm="0.001181" res="356669.0" algo="FTMS"/>
<pk mz="421.181294" i="1816979.8" sn="12.13" a="1647.65" fwhm="0.001081" res="389750.1" algo="FTMS"/>
<pk mz="421.186806" i="2844565.3" sn="20.30" a="2875.69" fwhm="0.001125" res="374410.3" algo="FTMS"/>
<pk mz="421.190066" i="2559382.0" sn="18.04" a="2404.46" fwhm="0.001075" res="391918.0" algo="FTMS"/>
<pk mz="421.199894" i="5910424.5" sn="44.69" a="6424.83" fwhm="0.001143" res="368469.0" algo="FTMS"/>
<pk mz="421.226558" i="18396064.0" z="-1" sn="144.00" a="21955.96" fwhm="0.001151" res="366037.9" algo="FTMS" component_name="k" deconvoluted_molecular_mass="421.227074" deconvoluted_isotopic_mass="421.227068"/>
<pk mz="421.236251" i="1848226.0" sn="12.38" a="1825.45" fwhm="0.001189" res="354294.0" algo="FTMS"/>
<pk mz="422.036591" i="3145329.3" sn="22.69" a="3292.26" fwhm="0.001152" res="366271.4" algo="FTMS"/>
<pk mz="422.072928" i="6420603.0" sn="48.74" a="7064.60" fwhm="0.001139" res="370470.0" algo="FTMS"/>
<pk mz="422.081152" i="1942396.9" sn="13.13" a="1820.14" fwhm="0.001130" res="373569.0" algo="FTMS"/>
<pk mz="422.084089" i="1844605.6" sn="12.35" a="1655.43" fwhm="0.001115" res="378647.3" algo="FTMS"/>
<pk mz="422.109360" i="3361924.3" sn="24.42" a="3652.28" fwhm="0.001177" res="358488.4" algo="FTMS"/>
<pk mz="422.117507" i="1970054.4" sn="13.35" a="1781.35" fwhm="0.001077" res="391900.8" algo="FTMS"/>
<pk mz="422.130482" i="1991817.6" sn="13.52" a="1931.15" fwhm="0.001166" res="362149.5" algo="FTMS"/>
<pk mz="422.145641" i="1695629.6" sn="11.16" a="1335.24" fwhm="0.001009" res="418455.4" algo="FTMS"/>
<pk mz="422.158755" i="1526417.0" sn="9.82" a="1172.09" fwhm="0.000972" res="434342.6" algo="FTMS"/>
<pk mz="422.166832" i="3660435.3" sn="26.79" a="3799.50" fwhm="0.001138" res="370854.1" algo="FTMS"/>
<pk mz="422.203245" i="2205084.5" sn="15.22" a="2133.07" fwhm="0.001165" res="362328.0" algo="FTMS"/>
<pk mz="422.229934" i="3589795.5" z="-1" sn="26.23" a="3644.86" fwhm="0.001126" res="374901.9" algo="FTMS" component_name="k" deconvoluted_molecular_mass="421.227074" deconvoluted_isotopic_mass="422.230446"/>
<pk mz="423.020556" i="3331440.8" sn="24.17" a="3491.11" fwhm="0.001155" res="366315.2" algo="FTMS"/>
<pk mz="423.024049" i="1174769.6" sn="7.02" a="941.34" fwhm="0.001182" res="358031.6" algo="FTMS"/>
<pk mz="423.056917" i="10788218.0" sn="83.48" a="12413.57" fwhm="0.001150" res="367870.4" algo="FTMS"/>
<pk mz="423.068127" i="3812221.0" sn="28.00" a="3926.66" fwhm="0.001135" res="372811.7" algo="FTMS"/>
<pk mz="423.073929" i="11013503.0" sn="85.27" a="13601.71" fwhm="0.001212" res="349002.2" algo="FTMS"/>
<pk mz="423.076160" i="1545855.1" sn="9.97" a="1169.32" fwhm="0.000988" res="428374.4" algo="FTMS"/>
<pk mz="423.093306" i="11787652.0" sn="91.43" a="14039.13" fwhm="0.001172" res="361083.8" algo="FTMS"/>
<pk mz="423.104549" i="3604870.5" sn="26.35" a="3652.30" fwhm="0.001113" res="380253.9" algo="FTMS"/>
<pk mz="423.124015" i="1245323.6" sn="7.58" a="1040.28" fwhm="0.001106" res="382435.7" algo="FTMS"/>
<pk mz="423.129689" i="8781197.0" sn="67.52" a="10536.92" fwhm="0.001195" res="353981.2" algo="FTMS"/>
<pk mz="423.141129" i="1528976.0" sn="9.84" a="1248.89" fwhm="0.001153" res="367122.0" algo="FTMS"/>
<pk mz="423.142748" i="4009360.5" sn="29.56" a="4125.86" fwhm="0.001105" res="382920.2" algo="FTMS"/>
<pk mz="423.152270" i="1688978.9" sn="11.11" a="1635.13" fwhm="0.001093" res="386972.7" algo="FTMS"/>
<pk mz="423.160431" i="2997141.0" sn="21.51" a="2853.28" fwhm="0.001057" res="400442.9" algo="FTMS"/>
<pk mz="423.166048" i="5035414.5" sn="37.73" a="5446.87" fwhm="0.001122" res="377150.2" algo="FTMS"/>
<pk mz="423.179128" i="6354330.0" sn="48.22" a="7161.57" fwhm="0.001177" res="359569.9" algo="FTMS"/>
<pk mz="423.196889" i="1426590.5" sn="9.02" a="1375.96" fwhm="0.001192" res="354930.4" algo="FTMS"/>
<pk mz="423.202488" i="3077024.0" sn="22.15" a="3007.42" fwhm="0.001087" res="389457.3" algo="FTMS"/>
<pk mz="423.205711" i="1571744.9" sn="10.18" a="1294.39" fwhm="0.000984" res="430203.5" algo="FTMS"/>
<pk mz="423.215590" i="4154787.3" sn="30.72" a="4385.71" fwhm="0.001128" res="375245.1" algo="FTMS"/>
<pk mz="423.238897" i="9258409.0" sn="71.31" a="10512.95" fwhm="0.001161" res="364620.0" algo="FTMS"/>
<pk mz="423.251850" i="1657772.9" sn="10.86" a="1534.79" fwhm="0.001153" res="367009.8" algo="FTMS"/>
<pk mz="423.327062" i="1179328.4" sn="7.06" a="781.56" fwhm="0.001027" res="412290.5" algo="FTMS"/>
<pk mz="424.052214" i="4966013.0" sn="37.17" a="5497.21" fwhm="0.001158" res="366305.4" algo="FTMS"/>
<pk mz="424.060407" i="1682815.1" sn="11.06" a="1234.66" fwhm="0.000967" res="438660.1" algo="FTMS"/>
<pk mz="424.073593" i="2536578.5" sn="17.85" a="2725.62" fwhm="0.001206" res="351628.2" algo="FTMS"/>
<pk mz="424.088589" i="4628102.5" sn="34.48" a="4951.65" fwhm="0.001164" res="364480.9" algo="FTMS"/>
<pk mz="424.096786" i="2303112.5" sn="15.99" a="2344.36" fwhm="0.001186" res="357713.4" algo="FTMS"/>
<pk mz="424.124931" i="2616463.8" sn="18.48" a="2765.91" fwhm="0.001239" res="342232.4" algo="FTMS"/>
<pk mz="424.132867" i="1855890.0" sn="12.43" a="1918.10" fwhm="0.001246" res="340282.8" algo="FTMS"/>
<pk mz="424.137994" i="1623187.3" sn="10.58" a="1313.98" fwhm="0.001090" res="389265.3" algo="FTMS"/>
<pk mz="424.146160" i="1184917.4" sn="7.10" a="743.86" fwhm="0.000946" res="448120.9" algo="FTMS"/>
<pk mz="424.161394" i="1325721.4" sn="8.22" a="1101.86" fwhm="0.001104" res="384107.9" algo="FTMS"/>
<pk mz="424.174321" i="1511836.8" sn="9.70" a="1315.20" fwhm="0.001046" res="405665.6" algo="FTMS"/>
<pk mz="424.182509" i="1930142.9" sn="13.03" a="2042.65" fwhm="0.001245" res="340707.2" algo="FTMS"/>
<pk mz="424.197632" i="1501346.8" sn="9.61" a="1574.94" fwhm="0.001367" res="310364.0" algo="FTMS"/>
<pk mz="424.242169" i="2080942.4" sn="14.22" a="1785.31" fwhm="0.001048" res="404680.8" algo="FTMS"/>
<pk mz="425.015162" i="1305719.6" sn="8.06" a="1170.32" fwhm="0.001353" res="314130.3" algo="FTMS"/>
<pk mz="425.036208" i="5335933.0" sn="40.11" a="5935.38" fwhm="0.001172" res="362531.7" algo="FTMS"/>
<pk mz="425.071125" i="5024646.5" sn="37.64" a="4929.52" fwhm="0.001204" res="353125.5" algo="FTMS"/>
<pk mz="425.072602" i="14221191.0" sn="110.78" a="17470.93" fwhm="0.001192" res="356745.8" algo="FTMS"/>
<pk mz="425.083810" i="2633609.5" sn="18.62" a="2580.18" fwhm="0.001137" res="373992.8" algo="FTMS"/>
<pk mz="425.093708" i="2686860.3" sn="19.04" a="2829.92" fwhm="0.001252" res="339441.6" algo="FTMS"/>
<pk mz="425.108963" i="12740496.0" sn="99.00" a="15156.97" fwhm="0.001181" res="359864.4" algo="FTMS"/>
<pk mz="425.120315" i="1595283.1" sn="10.36" a="1385.43" fwhm="0.001109" res="383264.7" algo="FTMS"/>
<pk mz="425.121958" i="1526163.5" sn="9.81" a="1215.77" fwhm="0.001009" res="421263.7" algo="FTMS"/>
<pk mz="425.145365" i="8626074.0" sn="66.28" a="9665.53" fwhm="0.001135" res="374719.5" algo="FTMS"/>
<pk mz="425.158424" i="3697565.0" sn="27.08" a="3925.09" fwhm="0.001177" res="361229.4" algo="FTMS"/>
<pk mz="425.176249" i="2012833.8" sn="13.68" a="2146.88" fwhm="0.001216" res="349653.0" algo="FTMS"/>
<pk mz="425.181808" i="5606307.0" sn="42.26" a="5793.09" fwhm="0.001103" res="385520.8" algo="FTMS"/>
<pk mz="425.194858" i="3219366.5" sn="23.28" a="3118.02" fwhm="0.001080" res="393785.6" algo="FTMS"/>
<pk mz="425.212637" i="1340075.1" sn="8.33" a="1519.26" fwhm="0.001329" res="320046.2" algo="FTMS"/>
<pk mz="425.218174" i="5584812.5" sn="42.09" a="6203.46" fwhm="0.001172" res="362706.9" algo="FTMS"/>
<pk mz="425.231145" i="1932976.0" sn="13.05" a="1645.17" fwhm="0.001065" res="399255.5" algo="FTMS"/>
<pk mz="425.254575" i="1852854.1" sn="12.41" a="1559.68" fwhm="0.001047" res="406132.6" algo="FTMS"/>
<pk mz="425.257907" i="1457847.0" sn="9.27" a="1342.90" fwhm="0.001076" res="395075.5" algo="FTMS"/>
<pk mz="426.046655" i="1235588.8" sn="7.50" a="717.89" fwhm="0.000977" res="436003.4" algo="FTMS"/>
<pk mz="426.067839" i="3448970.3" sn="25.10" a="3848.53" fwhm="0.001220" res="349140.0" algo="FTMS"/>
<pk mz="426.075868" i="2201740.3" sn="15.18" a="1988.11" fwhm="0.001077" res="395609.4" algo="FTMS"/>
<pk mz="426.104173" i="3278995.8" sn="23.75" a="3141.98" fwhm="0.001088" res="391639.5" algo="FTMS"/>
<pk mz="426.112283" i="2530965.8" sn="17.80" a="2192.12" fwhm="0.001059" res="402355.1" algo="FTMS"/>
<pk mz="426.117287" i="1853079.1" sn="12.41" a="1604.16" fwhm="0.001023" res="416630.8" algo="FTMS"/>
<pk mz="426.140618" i="2449565.3" sn="17.15" a="2331.10" fwhm="0.001063" res="400856.1" algo="FTMS"/>
<pk mz="426.148770" i="2214559.3" sn="15.28" a="1724.33" fwhm="0.000959" res="444415.7" algo="FTMS"/>
<pk mz="426.153699" i="1620640.6" sn="10.56" a="1553.41" fwhm="0.001164" res="366070.0" algo="FTMS"/>
<pk mz="426.189975" i="1566634.1" sn="10.13" a="1233.76" fwhm="0.001052" res="405150.9" algo="FTMS"/>
<pk mz="427.030772" i="2163333.8" sn="14.87" a="2004.23" fwhm="0.001150" res="371252.2" algo="FTMS"/>
<pk mz="427.051867" i="8831371.0" sn="67.91" a="10219.60" fwhm="0.001193" res="358073.0" algo="FTMS"/>
<pk mz="427.063359" i="1184910.1" sn="7.09" a="847.39" fwhm="0.000996" res="428806.3" algo="FTMS"/>
<pk mz="427.067046" i="1494671.1" sn="9.56" a="1119.66" fwhm="0.001011" res="422601.5" algo="FTMS"/>
<pk mz="427.078396" i="1183378.1" sn="7.08" a="796.41" fwhm="0.001036" res="412130.6" algo="FTMS"/>
<pk mz="427.088237" i="13767061.0" sn="107.17" a="16049.95" fwhm="0.001181" res="361760.0" algo="FTMS"/>
<pk mz="427.099377" i="1558423.5" sn="10.06" a="1552.12" fwhm="0.001212" res="352344.1" algo="FTMS"/>
<pk mz="427.103399" i="1532824.6" sn="9.86" a="1600.10" fwhm="0.001228" res="347866.9" algo="FTMS"/>
<pk mz="427.124629" i="13277598.0" sn="103.27" a="15924.94" fwhm="0.001176" res="363340.3" algo="FTMS"/>
<pk mz="427.135843" i="1472673.1" sn="9.38" a="1298.51" fwhm="0.001272" res="335792.5" algo="FTMS"/>
<pk mz="427.155468" i="1416614.3" sn="8.93" a="1011.25" fwhm="0.001014" res="421171.1" algo="FTMS"/>
<pk mz="427.161020" i="7755175.5" sn="59.35" a="8930.11" fwhm="0.001174" res="363713.4" algo="FTMS"/>
<pk mz="427.174093" i="1960363.0" sn="13.26" a="1561.40" fwhm="0.001014" res="421446.4" algo="FTMS"/>
<pk mz="427.197388" i="9038257.0" sn="69.55" a="10606.17" fwhm="0.001173" res="364038.9" algo="FTMS"/>
<pk mz="427.210378" i="1226932.5" sn="7.43" a="812.70" fwhm="0.000891" res="479555.9" algo="FTMS"/>
<pk mz="427.233749" i="7627194.5" sn="58.33" a="9250.50" fwhm="0.001257" res="340001.2" algo="FTMS"/>
<pk mz="427.270257" i="2826180.3" sn="20.15" a="2709.37" fwhm="0.001107" res="386119.6" algo="FTMS"/>
<pk mz="427.306544" i="1282509.8" sn="7.87" a="899.31" fwhm="0.000895" res="477531.4" algo="FTMS"/>
<pk mz="428.026145" i="1218185.8" sn="7.35" a="969.49" fwhm="0.001072" res="399176.5" algo="FTMS"/>
<pk mz="428.047145" i="1459087.3" sn="9.27" a="1243.92" fwhm="0.001074" res="398592.3" algo="FTMS"/>
<pk mz="428.055255" i="1688977.4" sn="11.10" a="1279.08" fwhm="0.001003" res="426811.7" algo="FTMS"/>
<pk mz="428.062485" i="2040979.3" sn="13.90" a="1995.37" fwhm="0.001208" res="354289.5" algo="FTMS"/>
<pk mz="428.083508" i="3340440.8" sn="24.23" a="4201.64" fwhm="0.001317" res="324933.1" algo="FTMS"/>
<pk mz="428.091535" i="2290842.8" sn="15.89" a="2282.09" fwhm="0.001123" res="381300.7" algo="FTMS"/>
<pk mz="428.119871" i="2621090.3" sn="18.51" a="2360.17" fwhm="0.001100" res="389056.7" algo="FTMS"/>
<pk mz="428.128038" i="2644132.5" sn="18.70" a="2697.62" fwhm="0.001155" res="370600.8" algo="FTMS"/>
<pk mz="428.132920" i="2180517.8" sn="15.01" a="2651.51" fwhm="0.001375" res="311443.8" algo="FTMS"/>
<pk mz="428.156193" i="1329579.8" sn="8.24" a="798.94" fwhm="0.000855" res="500509.1" algo="FTMS"/>
<pk mz="428.164420" i="1837998.0" sn="12.28" a="1658.45" fwhm="0.001111" res="385278.1" algo="FTMS"/>
<pk mz="428.169395" i="1242543.3" sn="7.55" a="845.60" fwhm="0.000984" res="435340.1" algo="FTMS"/>
<pk mz="428.192770" i="1322677.4" sn="8.19" a="987.43" fwhm="0.001010" res="423929.9" algo="FTMS"/>
<pk mz="428.200707" i="2464951.5" sn="17.27" a="2396.29" fwhm="0.001158" res="369679.9" algo="FTMS"/>
<pk mz="428.229018" i="1376958.9" sn="8.62" a="1105.57" fwhm="0.001200" res="356781.6" algo="FTMS"/>
<pk mz="428.237157" i="2138049.0" sn="14.67" a="2206.02" fwhm="0.001152" res="371662.3" algo="FTMS"/>
<pk mz="429.010085" i="1961355.1" sn="13.26" a="1943.26" fwhm="0.001199" res="357847.5" algo="FTMS"/>
<pk mz="429.021238" i="1270286.1" sn="7.77" a="1227.01" fwhm="0.001286" res="333572.1" algo="FTMS"/>
<pk mz="429.031147" i="2414992.8" sn="16.87" a="2194.46" fwhm="0.001075" res="398934.0" algo="FTMS"/>
<pk mz="429.046421" i="3455380.8" sn="25.15" a="3771.67" fwhm="0.001213" res="353649.3" algo="FTMS"/>
<pk mz="429.057487" i="2086551.6" sn="14.26" a="2027.84" fwhm="0.001173" res="365904.5" algo="FTMS"/>
<pk mz="429.067515" i="8250266.0" sn="63.28" a="10146.65" fwhm="0.001232" res="348246.7" algo="FTMS"/>
<pk mz="429.082740" i="2646942.3" sn="18.72" a="2490.58" fwhm="0.001080" res="397407.0" algo="FTMS"/>
<pk mz="429.094157" i="1410465.1" sn="8.88" a="1372.12" fwhm="0.001264" res="339451.0" algo="FTMS"/>
<pk mz="429.103880" i="9163684.0" sn="70.55" a="10779.38" fwhm="0.001186" res="361681.7" algo="FTMS"/>
<pk mz="429.119119" i="2060711.8" sn="14.05" a="1859.54" fwhm="0.001134" res="378460.9" algo="FTMS"/>
<pk mz="429.125032" i="1759145.3" sn="11.65" a="1588.13" fwhm="0.001109" res="387120.7" algo="FTMS"/>
<pk mz="429.132190" i="1222315.1" sn="7.30" a="772.64" fwhm="0.000940" res="456426.7" algo="FTMS"/>
<pk mz="429.140230" i="9522093.0" sn="72.60" a="11191.85" fwhm="0.001199" res="357918.3" algo="FTMS"/>
<pk mz="429.151387" i="1220272.1" sn="7.29" a="741.53" fwhm="0.000875" res="490500.9" algo="FTMS"/>
<pk mz="429.168614" i="1528244.6" sn="9.71" a="1111.30" fwhm="0.000995" res="431235.2" algo="FTMS"/>
<pk mz="429.176669" i="9761719.0" sn="74.49" a="12293.85" fwhm="0.001227" res="349853.7" algo="FTMS"/>
<pk mz="429.191964" i="1236154.8" sn="7.41" a="1074.61" fwhm="0.001168" res="367522.2" algo="FTMS"/>
<pk mz="429.210546" i="2772415.5" sn="19.50" a="3020.83" fwhm="0.001234" res="347835.1" algo="FTMS"/>
<pk mz="429.213044" i="11154368.0" sn="85.44" a="13345.36" fwhm="0.001197" res="358596.6" algo="FTMS"/>
<pk mz="429.235499" i="1994694.1" sn="13.38" a="1843.24" fwhm="0.001077" res="398545.7" algo="FTMS"/>
<pk mz="429.249402" i="6840266.0" sn="51.50" a="8015.78" fwhm="0.001225" res="350471.3" algo="FTMS"/>
<pk mz="429.285801" i="2405843.3" sn="16.62" a="2248.56" fwhm="0.001105" res="388474.9" algo="FTMS"/>
<pk mz="430.041604" i="2717849.3" sn="19.07" a="2509.36" fwhm="0.001086" res="395964.2" algo="FTMS"/>
<pk mz="430.053064" i="1370524.3" sn="8.47" a="1284.56" fwhm="0.001279" res="336138.2" algo="FTMS"/>
<pk mz="430.070772" i="1561504.9" sn="9.97" a="1353.72" fwhm="0.001135" res="378940.8" algo="FTMS"/>
<pk mz="430.078002" i="3012770.8" sn="21.39" a="3371.79" fwhm="0.001240" res="346945.4" algo="FTMS"/>
<pk mz="430.089218" i="1903525.6" sn="12.66" a="1753.56" fwhm="0.001183" res="363430.9" algo="FTMS"/>
<pk mz="430.099196" i="1995944.3" sn="13.39" a="1545.95" fwhm="0.000954" res="451025.3" algo="FTMS"/>
<pk mz="430.107179" i="1836970.4" sn="12.14" a="1758.66" fwhm="0.001155" res="372293.0" algo="FTMS"/>
<pk mz="430.114619" i="1368236.3" sn="8.45" a="939.42" fwhm="0.001038" res="414478.5" algo="FTMS"/>
<pk mz="430.135599" i="1979057.9" sn="13.26" a="1734.54" fwhm="0.001068" res="402668.1" algo="FTMS"/>
<pk mz="430.143601" i="2022579.9" sn="13.60" a="1618.19" fwhm="0.001033" res="416275.8" algo="FTMS"/>
<pk mz="430.146972" i="1437364.8" sn="8.99" a="1316.92" fwhm="0.001233" res="348834.8" algo="FTMS"/>
<pk mz="430.171905" i="2408123.3" sn="16.63" a="2476.95" fwhm="0.001152" res="373546.9" algo="FTMS"/>
<pk mz="430.180069" i="2155453.5" sn="14.64" a="2065.41" fwhm="0.001179" res="364940.7" algo="FTMS"/>
<pk mz="430.208253" i="2620100.8" sn="18.30" a="2585.08" fwhm="0.001121" res="383875.1" algo="FTMS"/>
<pk mz="430.216401" i="2502343.0" sn="17.37" a="2812.50" fwhm="0.001186" res="362675.4" algo="FTMS"/>
<pk mz="430.252805" i="1551312.5" sn="9.89" a="1050.65" fwhm="0.000981" res="438505.1" algo="FTMS"/>
<pk mz="430.972568" i="4153741.0" sn="30.36" a="4375.08" fwhm="0.001167" res="369393.1" algo="FTMS"/>
<pk mz="431.025664" i="3355035.0" sn="24.08" a="3700.87" fwhm="0.001111" res="387877.0" algo="FTMS"/>
<pk mz="431.036870" i="2066077.9" sn="13.94" a="2030.60" fwhm="0.001220" res="353313.5" algo="FTMS"/>
<pk mz="431.046719" i="3139488.5" sn="22.38" a="3516.25" fwhm="0.001209" res="356581.2" algo="FTMS"/>
<pk mz="431.061948" i="4545956.5" sn="33.45" a="5065.83" fwhm="0.001168" res="369123.6" algo="FTMS"/>
<pk mz="431.073281" i="3418023.5" sn="24.57" a="3489.25" fwhm="0.001140" res="378207.5" algo="FTMS"/>
<pk mz="431.075126" i="1351591.9" sn="8.32" a="1429.95" fwhm="0.001230" res="350511.7" algo="FTMS"/>
<pk mz="431.083159" i="5421482.0" sn="40.34" a="6712.53" fwhm="0.001261" res="341817.4" algo="FTMS"/>
<pk mz="431.098432" i="5534126.0" sn="41.22" a="6890.20" fwhm="0.001276" res="337866.6" algo="FTMS"/>
<pk mz="431.109715" i="1563057.0" sn="9.98" a="1326.61" fwhm="0.001229" res="350840.9" algo="FTMS"/>
<pk mz="431.111474" i="1324849.4" sn="8.11" a="1182.69" fwhm="0.001254" res="343818.6" algo="FTMS"/>
<pk mz="431.119551" i="4979123.5" sn="36.86" a="5695.54" fwhm="0.001180" res="365403.5" algo="FTMS"/>
<pk mz="431.130781" i="2319798.5" sn="15.93" a="2275.36" fwhm="0.001070" res="402981.8" algo="FTMS"/>
<pk mz="431.134735" i="2901431.5" sn="20.51" a="2896.27" fwhm="0.001110" res="388400.4" algo="FTMS"/>
<pk mz="431.147936" i="2425787.0" sn="16.77" a="2355.30" fwhm="0.001095" res="393584.4" algo="FTMS"/>
<pk mz="431.155877" i="6211005.0" sn="46.55" a="7228.05" fwhm="0.001219" res="353728.9" algo="FTMS"/>
<pk mz="431.171189" i="1602241.0" sn="10.29" a="1473.92" fwhm="0.001218" res="353854.2" algo="FTMS"/>
<pk mz="431.178461" i="2036675.0" sn="13.71" a="1898.17" fwhm="0.001067" res="404059.2" algo="FTMS"/>
<pk mz="431.184229" i="2560964.5" sn="17.83" a="2347.62" fwhm="0.001041" res="414313.4" algo="FTMS"/>
<pk mz="431.192318" i="9338311.0" sn="71.15" a="11371.39" fwhm="0.001222" res="352853.1" algo="FTMS"/>
<pk mz="431.226206" i="33398224.0" z="-1" sn="260.43" a="42618.92" fwhm="0.001221" res="353200.6" algo="FTMS" component_name="S" deconvoluted_molecular_mass="431.226867" deconvoluted_isotopic_mass="431.226743"/>
<pk mz="431.228689" i="7516624.0" sn="56.82" a="8794.23" fwhm="0.001228" res="351236.8" algo="FTMS"/>
<pk mz="431.265139" i="3171289.8" sn="22.63" a="3533.24" fwhm="0.001196" res="360708.7" algo="FTMS"/>
<pk mz="432.020909" i="1624223.6" sn="10.46" a="1709.32" fwhm="0.001303" res="331655.8" algo="FTMS"/>
<pk mz="432.057273" i="3598505.3" sn="25.99" a="3401.58" fwhm="0.001087" res="397559.0" algo="FTMS"/>
<pk mz="432.068660" i="1515948.1" sn="9.61" a="1461.66" fwhm="0.001182" res="365500.4" algo="FTMS"/>
<pk mz="432.093654" i="4118194.8" sn="30.08" a="4172.16" fwhm="0.001117" res="386967.3" algo="FTMS"/>
<pk mz="432.104911" i="1531317.6" sn="9.73" a="1408.43" fwhm="0.001202" res="359448.3" algo="FTMS"/>
<pk mz="432.114749" i="1731768.3" sn="11.31" a="1790.25" fwhm="0.001266" res="341248.1" algo="FTMS"/>
<pk mz="432.130116" i="1533116.3" sn="9.74" a="1143.56" fwhm="0.001047" res="412676.4" algo="FTMS"/>
<pk mz="432.151148" i="3296961.8" sn="23.62" a="3703.30" fwhm="0.001219" res="354527.8" algo="FTMS"/>
<pk mz="432.159218" i="1257155.9" sn="7.57" a="983.16" fwhm="0.001005" res="430095.1" algo="FTMS"/>
<pk mz="432.187560" i="4892363.5" sn="36.17" a="5486.28" fwhm="0.001189" res="363402.1" algo="FTMS"/>
<pk mz="432.195719" i="2289869.5" sn="15.70" a="2105.36" fwhm="0.001123" res="384882.6" algo="FTMS"/>
<pk mz="432.223946" i="2249940.8" sn="15.38" a="2285.29" fwhm="0.001144" res="377762.7" algo="FTMS"/>
<pk mz="432.229542" i="8824534.0" z="-1" sn="67.11" a="10503.22" fwhm="0.001203" res="359375.8" algo="FTMS" component_name="S" deconvoluted_molecular_mass="431.226867" deconvoluted_isotopic_mass="432.230082"/>
<pk mz="432.232062" i="1709783.0" sn="11.13" a="1798.35" fwhm="0.001255" res="344470.8" algo="FTMS"/>
<pk mz="432.969509" i="1959576.3" sn="13.10" a="2332.00" fwhm="0.001385" res="312507.4" algo="FTMS"/>
<pk mz="433.004881" i="2049441.5" sn="13.80" a="2204.53" fwhm="0.001272" res="340482.1" algo="FTMS"/>
<pk mz="433.041271" i="5778347.0" sn="43.14" a="7024.58" fwhm="0.001196" res="362192.7" algo="FTMS"/>
<pk mz="433.052506" i="3268526.0" sn="23.39" a="3457.10" fwhm="0.001192" res="363221.8" algo="FTMS"/>
<pk mz="433.062335" i="2287536.5" sn="15.68" a="2351.21" fwhm="0.001197" res="361671.9" algo="FTMS"/>
<pk mz="433.077663" i="8624053.0" sn="65.53" a="10297.83" fwhm="0.001202" res="360438.3" algo="FTMS"/>
<pk mz="433.088954" i="3720631.5" sn="26.95" a="4388.71" fwhm="0.001253" res="345586.4" algo="FTMS"/>
<pk mz="433.090714" i="1304760.0" sn="7.95" a="949.06" fwhm="0.000963" res="449521.4" algo="FTMS"/>
<pk mz="433.098841" i="2328506.0" sn="16.00" a="1892.35" fwhm="0.001023" res="423324.7" algo="FTMS"/>
<pk mz="433.114032" i="8556478.0" sn="65.00" a="10095.43" fwhm="0.001201" res="360612.7" algo="FTMS"/>
<pk mz="433.125213" i="2134209.0" sn="14.47" a="2103.36" fwhm="0.001172" res="369686.1" algo="FTMS"/>
<pk mz="433.127215" i="1878721.5" sn="12.46" a="2340.90" fwhm="0.001483" res="292060.0" algo="FTMS"/>
<pk mz="433.135151" i="2656195.5" sn="18.58" a="2947.52" fwhm="0.001245" res="347985.2" algo="FTMS"/>
<pk mz="433.150442" i="3909575.8" sn="28.44" a="4523.84" fwhm="0.001197" res="361915.2" algo="FTMS"/>
<pk mz="433.163503" i="4410315.0" sn="32.38" a="4425.94" fwhm="0.001079" res="401473.2" algo="FTMS"/>
<pk mz="433.171563" i="4402125.0" sn="32.31" a="5382.18" fwhm="0.001263" res="343092.0" algo="FTMS"/>
<pk mz="433.186829" i="1972945.1" sn="13.20" a="2025.59" fwhm="0.001243" res="348545.7" algo="FTMS"/>
<pk mz="433.199915" i="5998548.5" sn="44.87" a="6963.11" fwhm="0.001198" res="361578.7" algo="FTMS"/>
<pk mz="433.205461" i="7195606.0" sn="54.29" a="8413.51" fwhm="0.001224" res="353939.6" algo="FTMS"/>
<pk mz="433.207968" i="4549590.5" sn="33.47" a="5159.78" fwhm="0.001184" res="365833.9" algo="FTMS"/>
<pk mz="433.222007" i="1798362.4" sn="11.83" a="1932.50" fwhm="0.001575" res="275092.3" algo="FTMS"/>
<pk mz="433.232931" i="1669085.3" z="-1" sn="10.81" a="1615.41" fwhm="0.001266" res="342113.3" algo="FTMS" component_name="S" deconvoluted_molecular_mass="431.226867" deconvoluted_isotopic_mass="433.233473"/>
<pk mz="433.236336" i="1705182.1" sn="11.10" a="1597.04" fwhm="0.001224" res="354015.1" algo="FTMS"/>
<pk mz="433.244373" i="2430944.3" sn="16.80" a="2334.60" fwhm="0.001165" res="371972.7" algo="FTMS"/>
<pk mz="434.036591" i="4382896.0" sn="32.16" a="5095.87" fwhm="0.001199" res="361931.2" algo="FTMS"/>
<pk mz="434.044579" i="1474993.9" sn="9.28" a="1206.39" fwhm="0.001076" res="403396.8" algo="FTMS"/>
<pk mz="434.072895" i="6666425.5" sn="50.12" a="8320.43" fwhm="0.001255" res="345843.8" algo="FTMS"/>
<pk mz="434.081000" i="1786299.5" sn="11.73" a="1644.58" fwhm="0.001095" res="396322.7" algo="FTMS"/>
<pk mz="434.084180" i="1901500.3" sn="12.64" a="2151.50" fwhm="0.001267" res="342715.1" algo="FTMS"/>
<pk mz="434.109320" i="4136131.0" sn="30.22" a="4348.84" fwhm="0.001156" res="375380.2" algo="FTMS"/>
<pk mz="434.117481" i="1955525.0" sn="13.06" a="1665.07" fwhm="0.001053" res="412261.3" algo="FTMS"/>
<pk mz="434.120450" i="1476549.8" sn="9.29" a="1307.79" fwhm="0.001158" res="375011.1" algo="FTMS"/>
<pk mz="434.130533" i="2146760.5" sn="14.57" a="2390.58" fwhm="0.001342" res="323449.1" algo="FTMS"/>
<pk mz="434.145705" i="1993164.4" sn="13.36" a="1832.80" fwhm="0.001147" res="378576.8" algo="FTMS"/>
<pk mz="434.166816" i="5369042.0" sn="39.92" a="5813.09" fwhm="0.001167" res="372138.9" algo="FTMS"/>
<pk mz="434.174752" i="1238740.0" sn="7.42" a="1001.04" fwhm="0.001180" res="367881.9" algo="FTMS"/>
<pk mz="434.203198" i="4492507.5" sn="33.02" a="4602.55" fwhm="0.001103" res="393764.7" algo="FTMS"/>
<pk mz="434.208656" i="1848284.9" sn="12.22" a="1690.95" fwhm="0.001129" res="384653.9" algo="FTMS"/>
<pk mz="434.211387" i="1229533.6" sn="7.35" a="982.37" fwhm="0.001094" res="396750.6" algo="FTMS"/>
<pk mz="434.239530" i="1700581.0" z="-1" sn="11.06" a="1883.40" fwhm="0.001292" res="336046.6" algo="FTMS" component_name="S" deconvoluted_molecular_mass="431.226867" deconvoluted_isotopic_mass="434.240076"/>
<pk mz="435.020531" i="3914161.5" sn="28.47" a="4173.96" fwhm="0.001171" res="371481.9" algo="FTMS"/>
<pk mz="435.031812" i="2064308.5" sn="13.92" a="1963.08" fwhm="0.001116" res="389779.8" algo="FTMS"/>
<pk mz="435.056972" i="9300411.0" sn="70.84" a="10846.91" fwhm="0.001177" res="369533.7" algo="FTMS"/>
<pk mz="435.068223" i="4207038.0" sn="30.77" a="4698.64" fwhm="0.001184" res="367312.7" algo="FTMS"/>
<pk mz="435.076315" i="1359424.1" sn="8.37" a="1524.55" fwhm="0.001498" res="290530.2" algo="FTMS"/>
<pk mz="435.093325" i="13093317.0" sn="100.68" a="16202.14" fwhm="0.001232" res="353060.6" algo="FTMS"/>
<pk mz="435.104600" i="4324807.5" sn="31.70" a="4973.54" fwhm="0.001159" res="375478.7" algo="FTMS"/>
<pk mz="435.106285" i="2156744.0" sn="14.64" a="2055.64" fwhm="0.001170" res="371801.9" algo="FTMS"/>
<pk mz="435.114367" i="1835466.1" sn="12.12" a="2079.90" fwhm="0.001341" res="324426.9" algo="FTMS"/>
<pk mz="435.129701" i="9634254.0" sn="73.47" a="11169.17" fwhm="0.001194" res="364504.8" algo="FTMS"/>
<pk mz="435.142727" i="4155345.5" sn="30.37" a="4915.34" fwhm="0.001278" res="340584.8" algo="FTMS"/>
<pk mz="435.150871" i="1913555.8" sn="12.73" a="2010.75" fwhm="0.001248" res="348696.1" algo="FTMS"/>
<pk mz="435.160484" i="1825750.3" sn="12.04" a="1681.26" fwhm="0.001115" res="390250.5" algo="FTMS"/>
<pk mz="435.166167" i="5568983.5" sn="41.49" a="6529.44" fwhm="0.001240" res="350877.4" algo="FTMS"/>
<pk mz="435.179188" i="7524827.0" sn="56.88" a="9240.31" fwhm="0.001223" res="355839.1" algo="FTMS"/>
<pk mz="435.187271" i="1854429.3" sn="12.27" a="1694.93" fwhm="0.001090" res="399328.0" algo="FTMS"/>
<pk mz="435.197065" i="2536927.8" sn="17.63" a="2848.65" fwhm="0.001221" res="356360.3" algo="FTMS"/>
<pk mz="435.202455" i="2433505.3" sn="16.82" a="2569.35" fwhm="0.001226" res="355035.0" algo="FTMS"/>
<pk mz="435.215570" i="7584228.5" sn="57.34" a="9144.21" fwhm="0.001220" res="356730.8" algo="FTMS"/>
<pk mz="435.223574" i="1889254.8" sn="12.54" a="1598.82" fwhm="0.001080" res="402955.3" algo="FTMS"/>
<pk mz="435.252033" i="1869806.3" sn="12.39" a="1765.53" fwhm="0.001215" res="358283.1" algo="FTMS"/>
<pk mz="436.052208" i="4775615.5" sn="35.24" a="5334.08" fwhm="0.001181" res="369243.4" algo="FTMS"/>
<pk mz="436.060358" i="2253505.8" sn="15.40" a="2234.72" fwhm="0.001196" res="364554.6" algo="FTMS"/>
<pk mz="436.063585" i="1205954.8" sn="7.16" a="819.07" fwhm="0.001092" res="399496.1" algo="FTMS"/>
<pk mz="436.088530" i="8536777.0" sn="64.83" a="9878.73" fwhm="0.001190" res="366324.9" algo="FTMS"/>
<pk mz="436.096564" i="2950859.3" sn="20.89" a="3085.58" fwhm="0.001207" res="361435.4" algo="FTMS"/>
<pk mz="436.099738" i="1411404.3" sn="8.78" a="1312.73" fwhm="0.001318" res="330859.8" algo="FTMS"/>
<pk mz="436.109828" i="1444046.9" sn="9.03" a="1265.04" fwhm="0.001148" res="379834.6" algo="FTMS"/>
<pk mz="436.124931" i="3786450.8" sn="27.46" a="4371.17" fwhm="0.001219" res="357864.6" algo="FTMS"/>
<pk mz="436.133051" i="2073812.9" sn="13.99" a="1808.17" fwhm="0.001114" res="391550.9" algo="FTMS"/>
<pk mz="436.137946" i="1325014.3" sn="8.10" a="1140.37" fwhm="0.001287" res="338774.9" algo="FTMS"/>
<pk mz="436.146199" i="2422488.5" sn="16.73" a="2434.15" fwhm="0.001154" res="377880.7" algo="FTMS"/>
<pk mz="436.161342" i="1404380.4" sn="8.72" a="955.39" fwhm="0.000897" res="486164.3" algo="FTMS"/>
<pk mz="436.182473" i="3989217.8" sn="29.06" a="4429.59" fwhm="0.001194" res="365179.7" algo="FTMS"/>
<pk mz="436.218764" i="2460395.3" sn="17.03" a="2306.98" fwhm="0.001200" res="363510.9" algo="FTMS"/>
<pk mz="437.018302" i="1196860.6" sn="7.09" a="1094.54" fwhm="0.001507" res="290030.1" algo="FTMS"/>
<pk mz="437.036204" i="7367617.5" sn="55.63" a="8891.47" fwhm="0.001216" res="359278.1" algo="FTMS"/>
<pk mz="437.039485" i="2351554.3" sn="16.17" a="2593.09" fwhm="0.001284" res="340280.8" algo="FTMS"/>
<pk mz="437.047327" i="1467332.3" sn="9.22" a="1354.35" fwhm="0.001074" res="406979.3" algo="FTMS"/>
<pk mz="437.055666" i="1366214.4" sn="8.42" a="1063.65" fwhm="0.001031" res="424079.6" algo="FTMS"/>
<pk mz="437.072600" i="14185419.0" sn="109.27" a="17138.93" fwhm="0.001223" res="357267.8" algo="FTMS"/>
<pk mz="437.076042" i="1722315.8" sn="11.22" a="1610.54" fwhm="0.001072" res="407767.3" algo="FTMS"/>
<pk mz="437.083847" i="4743118.0" sn="34.99" a="5538.93" fwhm="0.001214" res="360013.0" algo="FTMS"/>
<pk mz="437.089647" i="5871567.5" sn="43.86" a="7526.25" fwhm="0.001271" res="344008.5" algo="FTMS"/>
<pk mz="437.108993" i="14042068.0" sn="108.14" a="18266.21" fwhm="0.001277" res="342211.7" algo="FTMS"/>
<pk mz="437.120304" i="3347415.3" sn="24.01" a="3496.32" fwhm="0.001175" res="372055.5" algo="FTMS"/>
<pk mz="437.122042" i="6711255.5" sn="50.47" a="8138.66" fwhm="0.001245" res="351167.5" algo="FTMS"/>
<pk mz="437.139747" i="1354716.4" sn="8.33" a="1210.98" fwhm="0.001221" res="358084.1" algo="FTMS"/>
<pk mz="437.145331" i="8768478.0" sn="66.66" a="10794.03" fwhm="0.001254" res="348475.6" algo="FTMS"/>
<pk mz="437.158359" i="5936097.0" sn="44.37" a="7215.96" fwhm="0.001226" res="356656.4" algo="FTMS"/>
<pk mz="437.176212" i="3180518.0" sn="22.69" a="3504.09" fwhm="0.001221" res="358014.1" algo="FTMS"/>
<pk mz="437.181752" i="7045095.5" sn="53.10" a="8114.85" fwhm="0.001204" res="363040.9" algo="FTMS"/>
<pk mz="437.194799" i="7728107.0" sn="58.47" a="9298.33" fwhm="0.001221" res="358141.8" algo="FTMS"/>
<pk mz="437.212583" i="2344943.5" sn="16.12" a="3016.64" fwhm="0.001402" res="311760.5" algo="FTMS"/>
<pk mz="437.218131" i="3042801.0" sn="21.61" a="3079.15" fwhm="0.001160" res="376772.0" algo="FTMS"/>
<pk mz="437.231185" i="3284468.3" sn="23.51" a="3955.07" fwhm="0.001243" res="351732.5" algo="FTMS"/>
<pk mz="437.240615" i="2221302.8" sn="15.15" a="2565.45" fwhm="0.001282" res="340960.5" algo="FTMS"/>
<pk mz="437.254566" i="2359802.5" sn="16.24" a="2632.93" fwhm="0.001268" res="344904.8" algo="FTMS"/>
<pk mz="437.267708" i="1212413.9" sn="7.21" a="1088.26" fwhm="0.001365" res="320459.3" algo="FTMS"/>
<pk mz="438.031356" i="2304709.5" sn="15.80" a="2164.53" fwhm="0.001125" res="389249.9" algo="FTMS"/>
<pk mz="438.067844" i="5675215.0" sn="42.32" a="6698.56" fwhm="0.001250" res="350442.7" algo="FTMS"/>
<pk mz="438.075919" i="2645713.3" sn="18.48" a="2795.27" fwhm="0.001267" res="345655.2" algo="FTMS"/>
<pk mz="438.087200" i="1257684.1" sn="7.56" a="991.70" fwhm="0.001094" res="400434.4" algo="FTMS"/>
<pk mz="438.089089" i="1541076.6" sn="9.79" a="1357.68" fwhm="0.001129" res="388162.0" algo="FTMS"/>
<pk mz="438.104173" i="5406936.5" sn="40.21" a="6359.83" fwhm="0.001256" res="348827.7" algo="FTMS"/>
<pk mz="438.112314" i="2965210.8" sn="21.00" a="3077.22" fwhm="0.001192" res="367544.5" algo="FTMS"/>
<pk mz="438.115607" i="1327323.6" sn="8.11" a="1208.11" fwhm="0.001175" res="372851.4" algo="FTMS"/>
<pk mz="438.125464" i="1567454.1" sn="10.00" a="1689.06" fwhm="0.001297" res="337889.7" algo="FTMS"/>
<pk mz="438.140557" i="3029218.3" sn="21.50" a="3715.41" fwhm="0.001376" res="318489.1" algo="FTMS"/>
<pk mz="438.148702" i="1641956.3" sn="10.59" a="1238.22" fwhm="0.001061" res="412764.0" algo="FTMS"/>
<pk mz="438.153626" i="2466533.5" sn="17.07" a="3050.31" fwhm="0.001314" res="333444.3" algo="FTMS"/>
<pk mz="438.161572" i="2086119.6" sn="14.08" a="2428.92" fwhm="0.001348" res="325091.9" algo="FTMS"/>
<pk mz="438.176966" i="1225963.6" sn="7.31" a="813.04" fwhm="0.000995" res="440458.2" algo="FTMS"/>
<pk mz="438.185089" i="1972717.8" sn="13.19" a="1840.22" fwhm="0.001144" res="383117.5" algo="FTMS"/>
<pk mz="438.198173" i="2438385.3" sn="16.85" a="2880.81" fwhm="0.001299" res="337433.4" algo="FTMS"/>
<pk mz="439.015456" i="1512902.8" sn="9.57" a="1552.78" fwhm="0.001315" res="333836.0" algo="FTMS"/>
<pk mz="439.051886" i="10440144.0" sn="79.80" a="12950.95" fwhm="0.001242" res="353506.8" algo="FTMS"/>
<pk mz="439.055201" i="116360656.0" z="-1" sn="913.10" a="143988.06" fwhm="0.001227" res="357743.9" algo="FTMS" component_name="F" deconvoluted_molecular_mass="439.055701" deconvoluted_isotopic_mass="439.055760"/>
<pk mz="439.063067" i="2221011.3" sn="15.14" a="2240.59" fwhm="0.001186" res="370111.9" algo="FTMS"/>
<pk mz="439.088217" i="14880218.0" sn="114.73" a="19614.53" fwhm="0.001297" res="338588.8" algo="FTMS"/>
<pk mz="439.099490" i="3068892.8" sn="21.81" a="3601.74" fwhm="0.001319" res="332937.5" algo="FTMS"/>
<pk mz="439.119098" i="1671649.8" sn="10.82" a="1767.18" fwhm="0.001353" res="324593.9" algo="FTMS"/>
<pk mz="439.124617" i="12998115.0" sn="99.93" a="16527.42" fwhm="0.001280" res="343142.4" algo="FTMS"/>
<pk mz="439.136009" i="1666534.3" sn="10.78" a="1590.26" fwhm="0.001175" res="373696.5" algo="FTMS"/>
<pk mz="439.137749" i="2250214.8" sn="15.37" a="2025.26" fwhm="0.001102" res="398665.2" algo="FTMS"/>
<pk mz="439.155463" i="2358251.3" sn="16.22" a="2585.98" fwhm="0.001196" res="367316.9" algo="FTMS"/>
<pk mz="439.161030" i="7716332.5" sn="58.37" a="9602.64" fwhm="0.001275" res="344562.1" algo="FTMS"/>
<pk mz="439.174034" i="3395568.0" sn="24.38" a="4004.67" fwhm="0.001208" res="363685.4" algo="FTMS"/>
<pk mz="439.185331" i="1683443.1" sn="10.91" a="1565.03" fwhm="0.001168" res="376084.0" algo="FTMS"/>
<pk mz="439.189245" i="2038772.1" sn="13.71" a="1965.04" fwhm="0.001152" res="381337.6" algo="FTMS"/>
<pk mz="439.191942" i="2735604.8" sn="19.19" a="3530.66" fwhm="0.001380" res="318327.2" algo="FTMS"/>
<pk mz="439.197410" i="6105590.0" sn="45.70" a="7310.56" fwhm="0.001259" res="348786.0" algo="FTMS"/>
<pk mz="439.210391" i="3400185.5" sn="24.42" a="4059.55" fwhm="0.001270" res="345721.7" algo="FTMS"/>
<pk mz="439.228235" i="1320446.3" sn="8.06" a="1166.96" fwhm="0.001114" res="394450.7" algo="FTMS"/>
<pk mz="439.233820" i="4435455.5" sn="32.56" a="5013.93" fwhm="0.001213" res="362140.6" algo="FTMS"/>
<pk mz="439.270093" i="2817545.3" sn="19.83" a="3424.62" fwhm="0.001296" res="338903.9" algo="FTMS"/>
<pk mz="439.321848" i="1594902.8" sn="10.21" a="1597.65" fwhm="0.001508" res="291384.7" algo="FTMS"/>
<pk mz="440.047062" i="2363604.0" sn="16.26" a="2829.64" fwhm="0.001326" res="331752.1" algo="FTMS"/>
<pk mz="440.055189" i="1703638.1" sn="10.94" a="1334.46" fwhm="0.001047" res="420300.2" algo="FTMS"/>
<pk mz="440.058526" i="15173335.0" z="-1" sn="115.71" a="20107.50" fwhm="0.001316" res="334459.9" algo="FTMS" component_name="F" deconvoluted_molecular_mass="439.055701" deconvoluted_isotopic_mass="440.059088"/>
<pk mz="440.062294" i="1376984.0" sn="8.40" a="1146.72" fwhm="0.001185" res="371260.7" algo="FTMS"/>
<pk mz="440.083464" i="4205277.5" sn="30.40" a="4668.25" fwhm="0.001219" res="361140.5" algo="FTMS"/>
<pk mz="440.091479" i="2240735.5" sn="15.12" a="2155.00" fwhm="0.001179" res="373308.5" algo="FTMS"/>
<pk mz="440.119964" i="2992871.0" sn="20.97" a="3317.78" fwhm="0.001223" res="359810.0" algo="FTMS"/>
<pk mz="440.128122" i="2284265.0" sn="15.46" a="2425.54" fwhm="0.001240" res="354980.1" algo="FTMS"/>
<pk mz="440.133101" i="1818346.4" sn="11.84" a="1455.37" fwhm="0.001000" res="439947.2" algo="FTMS"/>
<pk mz="440.156231" i="2047216.5" sn="13.62" a="2087.01" fwhm="0.001196" res="367967.5" algo="FTMS"/>
<pk mz="440.164365" i="1861874.6" sn="12.17" a="1580.07" fwhm="0.001056" res="416877.7" algo="FTMS"/>
<pk mz="440.169421" i="2642676.0" sn="18.25" a="3200.86" fwhm="0.001301" res="338411.5" algo="FTMS"/>
<pk mz="440.192585" i="1615610.0" sn="10.26" a="1718.83" fwhm="0.001290" res="341365.6" algo="FTMS"/>
<pk mz="440.200644" i="1652988.0" sn="10.55" a="1940.02" fwhm="0.001446" res="304360.1" algo="FTMS"/>
<pk mz="440.237097" i="1235717.5" sn="7.30" a="693.61" fwhm="0.000929" res="473680.4" algo="FTMS"/>
<pk mz="441.010001" i="1545167.0" sn="9.71" a="1319.67" fwhm="0.001228" res="359180.7" algo="FTMS"/>
<pk mz="441.031102" i="3282388.5" sn="23.22" a="3822.60" fwhm="0.001211" res="364158.1" algo="FTMS"/>
<pk mz="441.046345" i="2523096.5" sn="17.32" a="2761.72" fwhm="0.001331" res="331322.3" algo="FTMS"/>
<pk mz="441.050966" i="3610585.8" sn="25.77" a="4075.51" fwhm="0.001233" res="357641.4" algo="FTMS"/>
<pk mz="441.059465" i="3188700.0" z="-1" sn="22.49" a="4085.26" fwhm="0.001368" res="322367.3" algo="FTMS" component_name="F" deconvoluted_molecular_mass="439.055701" deconvoluted_isotopic_mass="441.060030"/>
<pk mz="441.067475" i="12292062.0" sn="93.30" a="16153.61" fwhm="0.001285" res="343321.7" algo="FTMS"/>
<pk mz="441.078803" i="1594848.9" sn="10.10" a="1461.88" fwhm="0.001179" res="374009.7" algo="FTMS"/>
<pk mz="441.103922" i="14516199.0" sn="110.60" a="18193.55" fwhm="0.001264" res="349083.5" algo="FTMS"/>
<pk mz="441.115168" i="1991146.4" sn="13.18" a="1768.26" fwhm="0.001124" res="392279.7" algo="FTMS"/>
<pk mz="441.140255" i="10514417.0" sn="79.47" a="13769.24" fwhm="0.001293" res="341133.2" algo="FTMS"/>
<pk mz="441.168439" i="1588216.3" sn="10.04" a="1198.81" fwhm="0.001005" res="439047.1" algo="FTMS"/>
<pk mz="441.171280" i="1679097.0" sn="10.75" a="1863.78" fwhm="0.001597" res="276257.7" algo="FTMS"/>
<pk mz="441.176643" i="8345594.5" sn="62.60" a="10802.92" fwhm="0.001288" res="342407.0" algo="FTMS"/>
<pk mz="441.189680" i="1787901.9" sn="11.60" a="1804.01" fwhm="0.001269" res="347551.2" algo="FTMS"/>
<pk mz="441.203129" i="2575873.3" sn="17.73" a="2720.44" fwhm="0.001204" res="366584.6" algo="FTMS"/>
<pk mz="441.207419" i="1257858.4" sn="7.47" a="1131.04" fwhm="0.001300" res="339281.5" algo="FTMS"/>
<pk mz="441.213016" i="9207812.0" sn="69.31" a="11479.95" fwhm="0.001264" res="349078.1" algo="FTMS"/>
<pk mz="441.249418" i="6335501.5" sn="46.97" a="7598.56" fwhm="0.001247" res="353844.3" algo="FTMS"/>
<pk mz="441.252821" i="3027470.3" sn="21.24" a="3244.31" fwhm="0.001215" res="363314.8" algo="FTMS"/>
<pk mz="441.285833" i="3941398.8" sn="28.35" a="4823.62" fwhm="0.001231" res="358596.1" algo="FTMS"/>
<pk mz="442.041508" i="1954523.5" sn="12.89" a="1860.35" fwhm="0.001131" res="390874.6" algo="FTMS"/>
<pk mz="442.062707" i="3004129.0" sn="21.05" a="3529.42" fwhm="0.001320" res="334898.3" algo="FTMS"/>
<pk mz="442.070776" i="2029283.1" sn="13.47" a="1927.64" fwhm="0.001146" res="385905.2" algo="FTMS"/>
<pk mz="442.077893" i="1463013.0" sn="9.07" a="1318.23" fwhm="0.001136" res="389045.1" algo="FTMS"/>
<pk mz="442.089443" i="1301224.0" sn="7.81" a="1704.86" fwhm="0.001700" res="259997.5" algo="FTMS"/>
<pk mz="442.099147" i="3003626.5" sn="21.05" a="3451.76" fwhm="0.001238" res="357112.7" algo="FTMS"/>
<pk mz="442.107267" i="2592492.5" sn="17.85" a="2637.28" fwhm="0.001169" res="378147.6" algo="FTMS"/>
<pk mz="442.135536" i="2131700.0" sn="14.27" a="2165.52" fwhm="0.001246" res="354879.6" algo="FTMS"/>
<pk mz="442.143523" i="2144502.0" sn="14.37" a="2234.08" fwhm="0.001264" res="349691.1" algo="FTMS"/>
<pk mz="442.146549" i="1245686.9" sn="7.38" a="875.23" fwhm="0.001008" res="438564.5" algo="FTMS"/>
<pk mz="442.148457" i="2440951.3" sn="16.67" a="2550.09" fwhm="0.001245" res="355279.4" algo="FTMS"/>
<pk mz="442.171846" i="2376445.5" sn="16.17" a="2617.92" fwhm="0.001240" res="356513.9" algo="FTMS"/>
<pk mz="442.179820" i="1876479.5" sn="12.28" a="1987.95" fwhm="0.001331" res="332219.7" algo="FTMS"/>
<pk mz="442.208335" i="1332486.9" sn="8.05" a="1418.54" fwhm="0.001421" res="311162.6" algo="FTMS"/>
<pk mz="442.216380" i="2162441.0" sn="14.51" a="2327.11" fwhm="0.001219" res="362714.2" algo="FTMS"/>
<pk mz="442.252750" i="1463570.4" sn="9.07" a="1049.26" fwhm="0.000960" res="460518.3" algo="FTMS"/>
<pk mz="443.025566" i="2906075.3" sn="20.29" a="3148.47" fwhm="0.001205" res="367761.8" algo="FTMS"/>
<pk mz="443.036880" i="2127838.3" sn="14.24" a="2315.58" fwhm="0.001363" res="324968.9" algo="FTMS"/>
<pk mz="443.046781" i="4651489.0" sn="33.87" a="5931.37" fwhm="0.001321" res="335261.3" algo="FTMS"/>
<pk mz="443.062078" i="2695140.8" sn="18.65" a="2823.23" fwhm="0.001187" res="373156.0" algo="FTMS"/>
<pk mz="443.073405" i="2280935.8" sn="15.43" a="2450.05" fwhm="0.001249" res="354618.8" algo="FTMS"/>
<pk mz="443.083168" i="10009066.0" sn="75.54" a="12662.67" fwhm="0.001276" res="347155.6" algo="FTMS"/>
<pk mz="443.098377" i="2443758.3" sn="16.69" a="2686.75" fwhm="0.001278" res="346759.4" algo="FTMS"/>
<pk mz="443.109655" i="1718769.1" sn="11.06" a="1975.23" fwhm="0.001376" res="321943.4" algo="FTMS"/>
<pk mz="443.119538" i="8614388.0" sn="64.69" a="10930.41" fwhm="0.001258" res="352364.0" algo="FTMS"/>
<pk mz="443.134812" i="1728503.6" sn="11.13" a="1265.72" fwhm="0.001080" res="410298.2" algo="FTMS"/>
<pk mz="443.147841" i="1200891.0" sn="7.03" a="812.86" fwhm="0.000998" res="444203.9" algo="FTMS"/>
<pk mz="443.155910" i="7969277.0" sn="59.67" a="9931.53" fwhm="0.001278" res="346653.6" algo="FTMS"/>
<pk mz="443.171081" i="1449729.0" sn="8.96" a="1137.65" fwhm="0.001070" res="414240.1" algo="FTMS"/>
<pk mz="443.184304" i="1526276.5" sn="9.56" a="1309.27" fwhm="0.001138" res="389358.2" algo="FTMS"/>
<pk mz="443.192248" i="13869575.0" sn="105.57" a="17545.74" fwhm="0.001289" res="343871.0" algo="FTMS"/>
<pk mz="443.214601" i="1218828.3" sn="7.17" a="739.89" fwhm="0.000997" res="444434.7" algo="FTMS"/>
<pk mz="443.228660" i="10797584.0" sn="81.67" a="13660.75" fwhm="0.001271" res="348797.7" algo="FTMS"/>
<pk mz="443.265136" i="4811289.5" sn="35.11" a="5271.86" fwhm="0.001194" res="371192.8" algo="FTMS"/>
<pk mz="443.301355" i="2990114.8" sn="20.94" a="3184.01" fwhm="0.001220" res="363401.6" algo="FTMS"/>
<pk mz="444.020928" i="2349533.5" sn="15.96" a="2920.14" fwhm="0.001420" res="312581.3" algo="FTMS"/>
<pk mz="444.057227" i="2094822.9" sn="13.98" a="1851.69" fwhm="0.001041" res="426561.3" algo="FTMS"/>
<pk mz="444.078391" i="1571052.4" sn="9.90" a="1189.93" fwhm="0.000974" res="455701.1" algo="FTMS"/>
<pk mz="444.086483" i="1757934.5" sn="11.36" a="1410.03" fwhm="0.001049" res="423538.8" algo="FTMS"/>
<pk mz="444.093648" i="2233584.3" sn="15.06" a="2294.11" fwhm="0.001242" res="357702.3" algo="FTMS"/>
<pk mz="444.105028" i="1424883.3" sn="8.77" a="1658.13" fwhm="0.001422" res="312253.7" algo="FTMS"/>
<pk mz="444.114732" i="2147573.8" sn="14.39" a="2310.27" fwhm="0.001203" res="369150.9" algo="FTMS"/>
<pk mz="444.122973" i="1438967.9" sn="8.88" a="1480.33" fwhm="0.001272" res="349133.7" algo="FTMS"/>
<pk mz="444.151237" i="2434815.3" sn="16.62" a="2750.05" fwhm="0.001260" res="352520.4" algo="FTMS"/>
<pk mz="444.159234" i="2068737.3" sn="13.78" a="2049.42" fwhm="0.001197" res="371127.2" algo="FTMS"/>
<pk mz="444.187554" i="2780936.8" sn="19.31" a="3330.83" fwhm="0.001319" res="336638.1" algo="FTMS"/>
<pk mz="444.195567" i="3441418.8" sn="24.45" a="4054.03" fwhm="0.001280" res="347103.1" algo="FTMS"/>
<pk mz="444.223955" i="1403922.1" sn="8.60" a="1106.27" fwhm="0.000974" res="455916.8" algo="FTMS"/>
<pk mz="444.232060" i="2810132.3" sn="19.54" a="2913.13" fwhm="0.001223" res="363177.8" algo="FTMS"/>
<pk mz="444.988169" i="1862103.9" sn="12.17" a="1893.59" fwhm="0.001232" res="361211.4" algo="FTMS"/>
<pk mz="445.004913" i="1284316.3" sn="7.67" a="948.55" fwhm="0.001018" res="437189.5" algo="FTMS"/>
<pk mz="445.041317" i="4540389.5" sn="33.00" a="5495.09" fwhm="0.001267" res="351180.8" algo="FTMS"/>
<pk mz="445.052520" i="2283496.5" sn="15.44" a="2137.44" fwhm="0.001132" res="392993.3" algo="FTMS"/>
<pk mz="445.062423" i="4142059.0" sn="29.90" a="5039.80" fwhm="0.001277" res="348544.9" algo="FTMS"/>
<pk mz="445.077656" i="3961327.0" sn="28.49" a="5062.38" fwhm="0.001335" res="333338.8" algo="FTMS"/>
<pk mz="445.088976" i="2080754.0" sn="13.87" a="2073.13" fwhm="0.001163" res="382653.2" algo="FTMS"/>
<pk mz="445.090733" i="1337586.4" sn="8.09" a="1027.20" fwhm="0.001096" res="406128.0" algo="FTMS"/>
<pk mz="445.098814" i="5677044.5" sn="41.84" a="7420.08" fwhm="0.001347" res="330495.6" algo="FTMS"/>
<pk mz="445.114000" i="3562488.5" sn="25.39" a="4125.05" fwhm="0.001268" res="351005.1" algo="FTMS"/>
<pk mz="445.125230" i="1904891.4" sn="12.50" a="1965.99" fwhm="0.001255" res="354540.9" algo="FTMS"/>
<pk mz="445.135161" i="5233662.0" sn="38.39" a="6606.07" fwhm="0.001298" res="342927.9" algo="FTMS"/>
<pk mz="445.150422" i="2084353.9" sn="13.89" a="2081.30" fwhm="0.001401" res="317845.4" algo="FTMS"/>
<pk mz="445.163619" i="2579973.3" sn="17.75" a="2793.66" fwhm="0.001261" res="353080.9" algo="FTMS"/>
<pk mz="445.171554" i="6379527.5" sn="47.30" a="8515.42" fwhm="0.001344" res="331171.4" algo="FTMS"/>
<pk mz="445.186806" i="4665355.5" sn="33.97" a="5066.93" fwhm="0.001191" res="373940.5" algo="FTMS"/>
<pk mz="445.193949" i="2156813.0" sn="14.46" a="2385.96" fwhm="0.001361" res="327214.5" algo="FTMS"/>
<pk mz="445.199826" i="2410510.5" sn="16.43" a="2527.44" fwhm="0.001232" res="361494.6" algo="FTMS"/>
<pk mz="445.207941" i="9479185.0" sn="71.41" a="12216.77" fwhm="0.001317" res="337920.4" algo="FTMS"/>
<pk mz="445.230329" i="1885206.5" sn="12.35" a="2523.44" fwhm="0.001601" res="278081.4" algo="FTMS"/>
<pk mz="445.236387" i="1710104.1" sn="10.98" a="1574.69" fwhm="0.001127" res="395200.6" algo="FTMS"/>
<pk mz="445.241817" i="6181913.5" sn="45.77" a="7426.21" fwhm="0.001239" res="359330.3" algo="FTMS"/>
<pk mz="445.244319" i="5938202.0" sn="43.87" a="7721.09" fwhm="0.001300" res="342413.2" algo="FTMS"/>
<pk mz="445.280706" i="2496035.5" sn="17.10" a="2351.59" fwhm="0.001135" res="392484.2" algo="FTMS"/>
<pk mz="446.036496" i="3172070.8" sn="22.35" a="3715.21" fwhm="0.001318" res="338391.1" algo="FTMS"/>
<pk mz="446.072919" i="3933424.3" sn="28.28" a="4296.58" fwhm="0.001212" res="368086.2" algo="FTMS"/>
<pk mz="446.084044" i="1964787.0" sn="12.96" a="1880.05" fwhm="0.001227" res="363441.8" algo="FTMS"/>
<pk mz="446.109294" i="3383545.5" sn="24.00" a="3870.86" fwhm="0.001306" res="341502.4" algo="FTMS"/>
<pk mz="446.130341" i="1690366.9" sn="10.83" a="1780.37" fwhm="0.001273" res="350455.9" algo="FTMS"/>
<pk mz="446.166831" i="3446536.3" sn="24.49" a="4022.32" fwhm="0.001252" res="356343.6" algo="FTMS"/>
<pk mz="446.174928" i="1830922.4" sn="11.92" a="1635.08" fwhm="0.001163" res="383661.7" algo="FTMS"/>
<pk mz="446.190182" i="1556238.4" sn="9.78" a="1220.74" fwhm="0.001004" res="444203.7" algo="FTMS"/>
<pk mz="446.203147" i="3925777.8" sn="28.22" a="4548.15" fwhm="0.001278" res="349096.3" algo="FTMS"/>
<pk mz="446.211296" i="1887763.8" sn="12.36" a="1781.11" fwhm="0.001176" res="379378.7" algo="FTMS"/>
<pk mz="446.239630" i="2044699.1" sn="13.58" a="1934.28" fwhm="0.001159" res="385007.3" algo="FTMS"/>
<pk mz="446.245279" i="1986844.5" sn="13.13" a="2070.06" fwhm="0.001189" res="375292.7" algo="FTMS"/>
<pk mz="447.020592" i="3061732.3" sn="21.49" a="3626.78" fwhm="0.001289" res="346771.0" algo="FTMS"/>
<pk mz="447.056955" i="6168045.5" sn="45.65" a="7586.42" fwhm="0.001298" res="344390.9" algo="FTMS"/>
<pk mz="447.068113" i="2888176.5" sn="20.14" a="3286.33" fwhm="0.001255" res="356237.5" algo="FTMS"/>
<pk mz="447.078074" i="3170291.3" sn="22.34" a="4070.55" fwhm="0.001382" res="323600.3" algo="FTMS"/>
<pk mz="447.091150" i="4443126.5" sn="32.24" a="5826.46" fwhm="0.001382" res="323498.4" algo="FTMS"/>
<pk mz="447.093276" i="7712247.0" sn="57.67" a="9838.46" fwhm="0.001332" res="335584.4" algo="FTMS"/>
<pk mz="447.104630" i="2798586.0" sn="19.45" a="3447.15" fwhm="0.001316" res="339678.7" algo="FTMS"/>
<pk mz="447.114376" i="2677244.5" sn="18.50" a="3491.78" fwhm="0.001431" res="312517.5" algo="FTMS"/>
<pk mz="447.129678" i="5106176.5" sn="37.39" a="6352.68" fwhm="0.001270" res="351994.6" algo="FTMS"/>
<pk mz="447.142663" i="2310403.8" sn="15.65" a="2915.54" fwhm="0.001376" res="324929.5" algo="FTMS"/>
<pk mz="447.150756" i="3129861.8" sn="22.02" a="4099.30" fwhm="0.001387" res="322471.5" algo="FTMS"/>
<pk mz="447.166091" i="2536969.8" sn="17.41" a="2512.56" fwhm="0.001175" res="380575.7" algo="FTMS"/>
<pk mz="447.179157" i="4336141.0" sn="31.41" a="5047.10" fwhm="0.001239" res="360976.5" algo="FTMS"/>
<pk mz="447.187206" i="4291087.0" sn="31.05" a="5091.66" fwhm="0.001280" res="349267.9" algo="FTMS"/>
<pk mz="447.215491" i="3989526.5" sn="28.71" a="4815.01" fwhm="0.001322" res="338237.2" algo="FTMS"/>
<pk mz="447.223597" i="4362776.5" sn="31.61" a="5692.11" fwhm="0.001358" res="329371.2" algo="FTMS"/>
<pk mz="447.251890" i="1619743.9" sn="10.28" a="1582.36" fwhm="0.001226" res="364953.1" algo="FTMS"/>
<pk mz="447.260014" i="1943586.0" sn="12.80" a="2165.76" fwhm="0.001283" res="348723.0" algo="FTMS"/>
<pk mz="448.052150" i="4249325.5" sn="30.73" a="5050.27" fwhm="0.001245" res="359887.4" algo="FTMS"/>
<pk mz="448.060547" i="1565935.6" sn="9.86" a="1660.77" fwhm="0.001329" res="337136.8" algo="FTMS"/>
<pk mz="448.088578" i="4164342.8" sn="30.07" a="4762.17" fwhm="0.001255" res="357171.9" algo="FTMS"/>
<pk mz="448.096504" i="1346296.9" sn="8.15" a="1413.52" fwhm="0.001287" res="348177.7" algo="FTMS"/>
<pk mz="448.099782" i="1864441.8" sn="12.18" a="1753.48" fwhm="0.001100" res="407433.5" algo="FTMS"/>
<pk mz="448.124984" i="2119424.3" sn="14.16" a="1992.39" fwhm="0.001152" res="389146.2" algo="FTMS"/>
<pk mz="448.146176" i="2226437.8" sn="14.99" a="2507.94" fwhm="0.001279" res="350411.7" algo="FTMS"/>
<pk mz="448.182442" i="3894031.0" sn="27.96" a="4433.63" fwhm="0.001233" res="363492.9" algo="FTMS"/>
<pk mz="448.218889" i="3496216.3" sn="24.87" a="3892.34" fwhm="0.001235" res="362922.3" algo="FTMS"/>
<pk mz="448.227059" i="1219098.4" sn="7.16" a="977.58" fwhm="0.001189" res="377016.7" algo="FTMS"/>
<pk mz="449.036217" i="5528554.0" sn="40.68" a="6873.56" fwhm="0.001307" res="343628.9" algo="FTMS"/>
<pk mz="449.047459" i="2198508.8" sn="14.77" a="2212.39" fwhm="0.001236" res="363343.2" algo="FTMS"/>
<pk mz="449.057098" i="1386927.1" sn="8.46" a="2353.01" fwhm="0.002455" res="182883.4" algo="FTMS"/>
<pk mz="449.072527" i="10254323.0" sn="77.43" a="13430.61" fwhm="0.001322" res="339666.8" algo="FTMS"/>
<pk mz="449.083867" i="3563510.0" sn="25.39" a="4081.76" fwhm="0.001214" res="369965.5" algo="FTMS"/>
<pk mz="449.093781" i="1219960.5" sn="7.16" a="1296.40" fwhm="0.001737" res="258526.4" algo="FTMS"/>
<pk mz="449.108970" i="19410940.0" z="-1" sn="148.66" a="25134.77" fwhm="0.001301" res="345151.9" algo="FTMS" component_name="g" deconvoluted_molecular_mass="449.109558" deconvoluted_isotopic_mass="449.109558"/>
<pk mz="449.120203" i="2367999.3" sn="16.09" a="2680.68" fwhm="0.001303" res="344784.4" algo="FTMS"/>
<pk mz="449.145382" i="5667845.5" sn="41.76" a="6964.66" fwhm="0.001294" res="347211.8" algo="FTMS"/>
<pk mz="449.158439" i="4690953.0" sn="34.16" a="6067.46" fwhm="0.001320" res="340262.7" algo="FTMS"/>
<pk mz="449.166436" i="2028299.1" sn="13.45" a="2417.96" fwhm="0.001334" res="336797.6" algo="FTMS"/>
<pk mz="449.173764" i="1892109.0" sn="12.39" a="1852.77" fwhm="0.001217" res="368981.8" algo="FTMS"/>
<pk mz="449.176240" i="1707533.6" sn="10.96" a="2153.46" fwhm="0.001678" res="267752.0" algo="FTMS"/>
<pk mz="449.181684" i="3341839.0" sn="23.67" a="4222.67" fwhm="0.001407" res="319242.1" algo="FTMS"/>
<pk mz="449.194791" i="7463954.5" sn="55.73" a="9674.78" fwhm="0.001314" res="341803.8" algo="FTMS"/>
<pk mz="449.202974" i="1808660.5" sn="11.74" a="2007.27" fwhm="0.001420" res="316257.8" algo="FTMS"/>
<pk mz="449.212574" i="1363734.9" sn="8.28" a="1187.33" fwhm="0.001202" res="373813.7" algo="FTMS"/>
<pk mz="449.218085" i="1447960.4" sn="8.94" a="1148.03" fwhm="0.001041" res="431671.0" algo="FTMS"/>
<pk mz="449.231168" i="3913755.8" sn="28.12" a="4770.95" fwhm="0.001279" res="351158.2" algo="FTMS"/>
<pk mz="449.254366" i="1215393.6" sn="7.13" a="1178.28" fwhm="0.001322" res="339817.5" algo="FTMS"/>
<pk mz="450.031376" i="2388200.3" sn="16.25" a="2324.12" fwhm="0.001163" res="386964.1" algo="FTMS"/>
<pk mz="450.067902" i="5407985.5" sn="39.74" a="7116.93" fwhm="0.001340" res="335784.7" algo="FTMS"/>
<pk mz="450.075889" i="1620979.5" sn="10.28" a="1370.60" fwhm="0.001124" res="400429.5" algo="FTMS"/>
<pk mz="450.079013" i="1584116.4" sn="9.99" a="1592.06" fwhm="0.001259" res="357478.3" algo="FTMS"/>
<pk mz="450.104159" i="8028410.5" sn="60.12" a="10282.37" fwhm="0.001299" res="346575.5" algo="FTMS"/>
<pk mz="450.112312" i="4411645.0" z="-1" sn="31.99" a="5181.27" fwhm="0.001273" res="353449.3" algo="FTMS" component_name="g" deconvoluted_molecular_mass="449.109558" deconvoluted_isotopic_mass="450.112902"/>
<pk mz="450.115436" i="1421565.6" sn="8.73" a="1299.40" fwhm="0.001295" res="347515.4" algo="FTMS"/>
<pk mz="450.140683" i="2152708.0" sn="14.42" a="2281.49" fwhm="0.001284" res="350701.2" algo="FTMS"/>
<pk mz="450.148727" i="2003206.1" sn="13.25" a="1977.29" fwhm="0.001264" res="356183.8" algo="FTMS"/>
<pk mz="450.161716" i="3034377.5" sn="21.27" a="3702.00" fwhm="0.001330" res="338487.1" algo="FTMS"/>
<pk mz="450.176920" i="1719309.3" sn="11.05" a="1683.77" fwhm="0.001270" res="354411.1" algo="FTMS"/>
<pk mz="450.198122" i="3877138.8" sn="27.83" a="4423.47" fwhm="0.001225" res="367398.0" algo="FTMS"/>
<pk mz="450.234437" i="1305884.0" sn="7.83" a="1279.08" fwhm="0.001304" res="345256.8" algo="FTMS"/>
<pk mz="451.015514" i="1489379.0" sn="9.26" a="1210.72" fwhm="0.001081" res="417407.0" algo="FTMS"/>
<pk mz="451.051786" i="7918060.0" sn="59.26" a="10088.23" fwhm="0.001292" res="349133.1" algo="FTMS"/>
<pk mz="451.063109" i="2650095.0" sn="18.28" a="2955.74" fwhm="0.001263" res="357175.3" algo="FTMS"/>
<pk mz="451.088209" i="12415477.0" sn="94.24" a="16880.54" fwhm="0.001343" res="335937.6" algo="FTMS"/>
<pk mz="451.099519" i="3825144.3" sn="27.42" a="4292.74" fwhm="0.001234" res="365541.1" algo="FTMS"/>
<pk mz="451.107570" i="1956346.4" sn="12.89" a="1846.04" fwhm="0.001217" res="370652.6" algo="FTMS"/>
<pk mz="451.124637" i="12427775.0" sn="94.34" a="16607.31" fwhm="0.001358" res="332132.4" algo="FTMS"/>
<pk mz="451.137586" i="2487810.0" sn="17.02" a="2601.99" fwhm="0.001226" res="368052.4" algo="FTMS"/>
<pk mz="451.155641" i="1556550.6" sn="9.78" a="1835.88" fwhm="0.001975" res="228415.3" algo="FTMS"/>
<pk mz="451.161051" i="5887496.0" sn="43.46" a="7150.96" fwhm="0.001253" res="359932.7" algo="FTMS"/>
<pk mz="451.174126" i="6151691.5" sn="45.52" a="7943.68" fwhm="0.001284" res="351381.1" algo="FTMS"/>
<pk mz="451.191794" i="2393615.8" sn="16.29" a="3410.07" fwhm="0.001563" res="288735.7" algo="FTMS"/>
<pk mz="451.197388" i="3418641.3" sn="24.26" a="4014.53" fwhm="0.001290" res="349740.5" algo="FTMS"/>
<pk mz="451.210441" i="6777364.5" sn="50.39" a="9140.63" fwhm="0.001352" res="333698.1" algo="FTMS"/>
<pk mz="451.233752" i="1970714.5" sn="13.00" a="1626.68" fwhm="0.001005" res="448794.9" algo="FTMS"/>
<pk mz="451.246763" i="1600285.8" sn="10.12" a="1383.60" fwhm="0.001137" res="396781.2" algo="FTMS"/>
<pk mz="452.047071" i="3567337.0" sn="25.16" a="4050.99" fwhm="0.001291" res="350146.4" algo="FTMS"/>
<pk mz="452.055209" i="1382891.0" sn="8.34" a="1410.62" fwhm="0.001304" res="346595.8" algo="FTMS"/>
<pk mz="452.083442" i="4797170.0" sn="34.62" a="6068.20" fwhm="0.001339" res="337741.9" algo="FTMS"/>
<pk mz="452.091601" i="3226868.3" sn="22.53" a="4410.67" fwhm="0.001461" res="309341.5" algo="FTMS"/>
<pk mz="452.119867" i="3532539.5" sn="24.89" a="3927.06" fwhm="0.001237" res="365448.7" algo="FTMS"/>
<pk mz="452.127961" i="2198781.5" sn="14.62" a="2000.89" fwhm="0.001131" res="399902.4" algo="FTMS"/>
<pk mz="452.156365" i="1346052.6" sn="8.05" a="965.24" fwhm="0.001063" res="425275.9" algo="FTMS"/>
<pk mz="452.164308" i="1896966.6" sn="12.30" a="1999.47" fwhm="0.001277" res="354076.9" algo="FTMS"/>
<pk mz="452.177310" i="1950218.0" sn="12.71" a="2043.34" fwhm="0.001253" res="360978.9" algo="FTMS"/>
<pk mz="452.192862" i="1211917.9" sn="7.02" a="1132.37" fwhm="0.001617" res="279600.5" algo="FTMS"/>
<pk mz="452.213790" i="1548563.1" sn="9.61" a="1190.86" fwhm="0.001023" res="442228.6" algo="FTMS"/>
<pk mz="453.031083" i="4307938.0" sn="30.86" a="5113.59" fwhm="0.001306" res="346892.7" algo="FTMS"/>
<pk mz="453.046264" i="1231077.8" sn="7.17" a="948.58" fwhm="0.001133" res="399816.7" algo="FTMS"/>
<pk mz="453.067454" i="10386411.0" sn="77.65" a="14407.32" fwhm="0.001393" res="325304.8" algo="FTMS"/>
<pk mz="453.078690" i="2320110.0" sn="15.55" a="2747.34" fwhm="0.001409" res="321475.2" algo="FTMS"/>
<pk mz="453.103858" i="10507252.0" sn="78.58" a="13747.06" fwhm="0.001324" res="342199.9" algo="FTMS"/>
<pk mz="453.115083" i="2872823.3" sn="19.81" a="3779.76" fwhm="0.001422" res="318618.9" algo="FTMS"/>
<pk mz="453.140275" i="7221245.5" sn="53.28" a="9389.76" fwhm="0.001333" res="340026.8" algo="FTMS"/>
<pk mz="453.153299" i="2022400.9" sn="13.26" a="2138.25" fwhm="0.001230" res="368439.4" algo="FTMS"/>
<pk mz="453.171065" i="1874949.4" sn="12.12" a="1793.70" fwhm="0.001186" res="382183.2" algo="FTMS"/>
<pk mz="453.176654" i="8606727.0" sn="63.95" a="11331.94" fwhm="0.001363" res="332491.0" algo="FTMS"/>
<pk mz="453.189800" i="3875850.0" sn="27.53" a="4544.05" fwhm="0.001250" res="362646.3" algo="FTMS"/>
<pk mz="453.207524" i="2606094.5" sn="17.75" a="3127.85" fwhm="0.001351" res="335405.0" algo="FTMS"/>
<pk mz="453.213015" i="4346896.0" sn="31.15" a="5107.58" fwhm="0.001244" res="364273.0" algo="FTMS"/>
<pk mz="453.226178" i="2902035.3" sn="20.03" a="3846.62" fwhm="0.001494" res="303346.8" algo="FTMS"/>
<pk mz="453.249404" i="3033113.0" sn="21.04" a="3411.03" fwhm="0.001278" res="354730.6" algo="FTMS"/>
<pk mz="453.285843" i="1471266.4" sn="9.02" a="1150.28" fwhm="0.001074" res="422233.8" algo="FTMS"/>
<pk mz="454.041783" i="1641184.9" sn="10.32" a="2119.27" fwhm="0.001641" res="276737.0" algo="FTMS"/>
<pk mz="454.062770" i="2974438.0" sn="20.59" a="3567.24" fwhm="0.001309" res="346751.9" algo="FTMS"/>
<pk mz="454.070801" i="1658344.1" sn="10.46" a="1736.17" fwhm="0.001197" res="379399.4" algo="FTMS"/>
<pk mz="454.099240" i="2836207.3" sn="19.52" a="3075.83" fwhm="0.001233" res="368179.6" algo="FTMS"/>
<pk mz="454.107279" i="2163953.3" sn="14.35" a="2274.44" fwhm="0.001191" res="381228.2" algo="FTMS"/>
<pk mz="454.135394" i="2402552.3" sn="16.18" a="2875.98" fwhm="0.001379" res="329414.6" algo="FTMS"/>
<pk mz="454.143552" i="1414138.4" sn="8.58" a="1060.43" fwhm="0.001044" res="435013.7" algo="FTMS"/>
<pk mz="454.148548" i="2228987.8" sn="14.85" a="2486.64" fwhm="0.001302" res="348793.0" algo="FTMS"/>
<pk mz="454.170680" i="1568001.3" sn="9.76" a="1387.78" fwhm="0.001070" res="424558.6" algo="FTMS"/>
<pk mz="454.180025" i="1771523.6" sn="11.33" a="1495.99" fwhm="0.001145" res="396814.3" algo="FTMS"/>
<pk mz="454.184998" i="1451780.9" sn="8.86" a="1147.49" fwhm="0.001034" res="439125.1" algo="FTMS"/>
<pk mz="454.192973" i="1383430.9" sn="8.34" a="1282.18" fwhm="0.001234" res="368076.2" algo="FTMS"/>
<pk mz="454.208552" i="1231626.8" sn="7.17" a="1445.59" fwhm="0.001573" res="288823.2" algo="FTMS"/>
<pk mz="455.025517" i="1965271.9" sn="12.82" a="2132.53" fwhm="0.001332" res="341648.9" algo="FTMS"/>
<pk mz="455.046751" i="5826013.0" sn="42.54" a="7582.68" fwhm="0.001320" res="344825.8" algo="FTMS"/>
<pk mz="455.061961" i="1908193.0" sn="12.38" a="1903.48" fwhm="0.001219" res="373281.1" algo="FTMS"/>
<pk mz="455.073450" i="1232099.9" sn="7.17" a="1346.83" fwhm="0.001541" res="295371.3" algo="FTMS"/>
<pk mz="455.083101" i="10753510.0" sn="80.47" a="14809.61" fwhm="0.001384" res="328903.3" algo="FTMS"/>
<pk mz="455.094458" i="1906153.3" sn="12.36" a="1778.79" fwhm="0.001218" res="373560.0" algo="FTMS"/>
<pk mz="455.098129" i="1255914.1" sn="7.36" a="1069.57" fwhm="0.001101" res="413417.9" algo="FTMS"/>
<pk mz="455.119448" i="9010671.0" sn="67.06" a="12556.83" fwhm="0.001394" res="326575.3" algo="FTMS"/>
<pk mz="455.130724" i="1214194.3" sn="7.03" a="1179.24" fwhm="0.001407" res="323402.0" algo="FTMS"/>
<pk mz="455.155885" i="6817272.5" sn="50.17" a="9047.14" fwhm="0.001342" res="339185.7" algo="FTMS"/>
<pk mz="455.168775" i="1364731.8" sn="8.19" a="1134.62" fwhm="0.001110" res="410100.6" algo="FTMS"/>
<pk mz="455.192301" i="6571521.5" sn="48.28" a="8331.80" fwhm="0.001319" res="345226.1" algo="FTMS"/>
<pk mz="455.205418" i="1588229.0" sn="9.91" a="1448.49" fwhm="0.001174" res="387592.2" algo="FTMS"/>
<pk mz="455.223256" i="1582857.4" sn="9.87" a="1666.03" fwhm="0.001360" res="334635.8" algo="FTMS"/>
<pk mz="455.228711" i="6954507.0" sn="51.23" a="9251.53" fwhm="0.001348" res="337585.2" algo="FTMS"/>
<pk mz="455.265051" i="4557332.0" sn="32.77" a="5360.18" fwhm="0.001261" res="361077.4" algo="FTMS"/>
<pk mz="456.020981" i="1494736.9" sn="9.19" a="1339.91" fwhm="0.001230" res="370815.0" algo="FTMS"/>
<pk mz="456.041747" i="1323734.1" sn="7.88" a="1527.73" fwhm="0.001662" res="274331.1" algo="FTMS"/>
<pk mz="456.057279" i="1771226.0" sn="11.32" a="1472.56" fwhm="0.001109" res="411297.4" algo="FTMS"/>
<pk mz="456.078406" i="2977503.3" sn="20.61" a="3785.16" fwhm="0.001370" res="332846.6" algo="FTMS"/>
<pk mz="456.086427" i="1987809.3" sn="12.99" a="1859.07" fwhm="0.001207" res="377731.8" algo="FTMS"/>
<pk mz="456.114848" i="2651880.3" sn="18.10" a="3411.32" fwhm="0.001363" res="334617.5" algo="FTMS"/>
<pk mz="456.122936" i="1897450.4" sn="12.29" a="1952.10" fwhm="0.001272" res="358474.0" algo="FTMS"/>
<pk mz="456.151174" i="2720497.5" sn="18.63" a="2853.72" fwhm="0.001225" res="372230.5" algo="FTMS"/>
<pk mz="456.159335" i="1600755.5" sn="10.01" a="1378.40" fwhm="0.001105" res="412787.9" algo="FTMS"/>
<pk mz="456.164290" i="1456628.6" sn="8.90" a="1374.11" fwhm="0.001266" res="360397.8" algo="FTMS"/>
<pk mz="456.169037" i="1349621.9" sn="8.07" a="1144.12" fwhm="0.001171" res="389430.3" algo="FTMS"/>
<pk mz="456.187676" i="1332346.5" sn="7.94" a="1389.39" fwhm="0.001423" res="320538.5" algo="FTMS"/>
<pk mz="456.231944" i="1443845.5" sn="8.80" a="1494.08" fwhm="0.001333" res="342343.1" algo="FTMS"/>
<pk mz="456.268340" i="1520654.6" sn="9.39" a="1334.05" fwhm="0.001213" res="376007.6" algo="FTMS"/>
<pk mz="457.004841" i="1211334.0" sn="7.01" a="924.06" fwhm="0.001196" res="382108.3" algo="FTMS"/>
<pk mz="457.026027" i="1268171.3" sn="7.45" a="1084.14" fwhm="0.001140" res="400737.5" algo="FTMS"/>
<pk mz="457.041293" i="2592207.0" sn="17.64" a="2581.79" fwhm="0.001177" res="388169.6" algo="FTMS"/>
<pk mz="457.052436" i="1647057.8" sn="10.36" a="1773.79" fwhm="0.001406" res="325058.1" algo="FTMS"/>
<pk mz="457.062348" i="6601684.5" sn="48.51" a="8429.49" fwhm="0.001339" res="341385.6" algo="FTMS"/>
<pk mz="457.077648" i="2295768.0" sn="15.36" a="2155.12" fwhm="0.001191" res="383833.9" algo="FTMS"/>
<pk mz="457.088962" i="1338330.9" sn="7.99" a="1046.36" fwhm="0.001110" res="411733.8" algo="FTMS"/>
<pk mz="457.098787" i="8925149.0" sn="66.39" a="12337.67" fwhm="0.001382" res="330776.5" algo="FTMS"/>
<pk mz="457.114097" i="1400545.1" sn="8.46" a="1233.38" fwhm="0.001200" res="381043.4" algo="FTMS"/>
<pk mz="457.127227" i="1508580.4" sn="9.30" a="1285.51" fwhm="0.001176" res="388665.7" algo="FTMS"/>
<pk mz="457.135164" i="7026662.5" sn="51.78" a="9400.75" fwhm="0.001380" res="331290.3" algo="FTMS"/>
<pk mz="457.150555" i="1328106.3" sn="7.91" a="1102.83" fwhm="0.001083" res="422155.7" algo="FTMS"/>
<pk mz="457.165959" i="1374190.0" sn="8.26" a="1486.11" fwhm="0.001418" res="322375.0" algo="FTMS"/>
<pk mz="457.171533" i="5593071.5" sn="40.74" a="7270.74" fwhm="0.001348" res="339095.4" algo="FTMS"/>
<pk mz="457.207892" i="8556536.0" sn="63.56" a="11649.51" fwhm="0.001381" res="331181.1" algo="FTMS"/>
<pk mz="457.244318" i="7452673.5" sn="55.06" a="9441.79" fwhm="0.001321" res="346022.4" algo="FTMS"/>
<pk mz="457.280715" i="3941386.5" sn="28.03" a="4714.42" fwhm="0.001341" res="340983.2" algo="FTMS"/>
<pk mz="458.036542" i="2217669.8" sn="14.75" a="2391.20" fwhm="0.001303" res="351481.0" algo="FTMS"/>
<pk mz="458.057663" i="1584331.0" sn="9.88" a="1719.10" fwhm="0.001427" res="320909.7" algo="FTMS"/>
<pk mz="458.072819" i="2364110.8" sn="15.88" a="2779.20" fwhm="0.001420" res="322536.3" algo="FTMS"/>
<pk mz="458.094063" i="2457300.0" sn="16.60" a="3271.71" fwhm="0.001426" res="321282.0" algo="FTMS"/>
<pk mz="458.102171" i="1787094.0" sn="11.44" a="2262.79" fwhm="0.001484" res="308774.1" algo="FTMS"/>
<pk mz="458.109162" i="1257943.8" sn="7.37" a="1151.88" fwhm="0.001574" res="291071.4" algo="FTMS"/>
<pk mz="458.130563" i="1929181.0" sn="12.53" a="2611.23" fwhm="0.001633" res="280503.5" algo="FTMS"/>
<pk mz="458.138462" i="1419487.0" sn="8.61" a="1612.19" fwhm="0.001354" res="338267.1" algo="FTMS"/>
<pk mz="458.166882" i="1827046.0" sn="11.75" a="1829.94" fwhm="0.001225" res="374147.0" algo="FTMS"/>
<pk mz="458.175033" i="1327848.0" sn="7.90" a="1228.10" fwhm="0.001285" res="356639.2" algo="FTMS"/>
<pk mz="458.203143" i="2602735.0" sn="17.72" a="3231.87" fwhm="0.001420" res="322592.9" algo="FTMS"/>
<pk mz="458.211411" i="1750513.1" sn="11.16" a="2069.52" fwhm="0.001462" res="313478.2" algo="FTMS"/>
<pk mz="458.239542" i="1597432.0" sn="9.98" a="1548.82" fwhm="0.001237" res="370444.5" algo="FTMS"/>
<pk mz="458.247781" i="1880314.0" sn="12.16" a="1846.99" fwhm="0.001295" res="353729.4" algo="FTMS"/>
<pk mz="459.020492" i="2470328.8" sn="16.70" a="2773.78" fwhm="0.001300" res="353096.5" algo="FTMS"/>
<pk mz="459.041640" i="2204093.8" sn="14.65" a="2865.85" fwhm="0.001444" res="317803.9" algo="FTMS"/>
<pk mz="459.056846" i="4438465.5" sn="31.85" a="5955.79" fwhm="0.001448" res="316951.4" algo="FTMS"/>
<pk mz="459.068115" i="2717124.3" sn="18.60" a="3391.85" fwhm="0.001328" res="345554.2" algo="FTMS"/>
<pk mz="459.078069" i="5461447.0" sn="39.72" a="7537.90" fwhm="0.001414" res="324747.7" algo="FTMS"/>
<pk mz="459.093348" i="3442122.5" sn="24.18" a="4311.15" fwhm="0.001395" res="329107.7" algo="FTMS"/>
<pk mz="459.104539" i="1603021.4" sn="10.02" a="1680.99" fwhm="0.001327" res="346099.2" algo="FTMS"/>
<pk mz="459.114412" i="4958672.0" sn="35.85" a="6564.58" fwhm="0.001383" res="331974.8" algo="FTMS"/>
<pk mz="459.129733" i="2494419.5" sn="16.88" a="3157.67" fwhm="0.001406" res="326602.3" algo="FTMS"/>
<pk mz="459.142778" i="1574102.8" sn="9.80" a="1556.61" fwhm="0.001213" res="378597.7" algo="FTMS"/>
<pk mz="459.150757" i="5911000.5" sn="43.18" a="8193.57" fwhm="0.001436" res="319719.6" algo="FTMS"/>
<pk mz="459.166079" i="3574748.5" sn="25.20" a="4803.40" fwhm="0.001445" res="317707.3" algo="FTMS"/>
<pk mz="459.179022" i="1675231.6" sn="10.58" a="1779.77" fwhm="0.001340" res="342784.5" algo="FTMS"/>
<pk mz="459.187202" i="6185441.5" sn="45.30" a="7800.84" fwhm="0.001325" res="346460.1" algo="FTMS"/>
<pk mz="459.209540" i="1603815.1" sn="10.03" a="1486.18" fwhm="0.001196" res="383908.8" algo="FTMS"/>
<pk mz="459.215661" i="1484008.6" sn="9.10" a="1584.58" fwhm="0.001397" res="328748.2" algo="FTMS"/>
<pk mz="459.223593" i="8108522.5" sn="60.10" a="10766.83" fwhm="0.001378" res="333325.5" algo="FTMS"/>
<pk mz="459.246117" i="1649392.1" sn="10.38" a="1639.69" fwhm="0.001317" res="348759.7" algo="FTMS"/>
<pk mz="459.260002" i="4646387.5" sn="33.45" a="5869.51" fwhm="0.001365" res="336491.1" algo="FTMS"/>
<pk mz="459.273195" i="1998070.9" sn="13.06" a="2317.93" fwhm="0.001409" res="325878.7" algo="FTMS"/>
<pk mz="459.296325" i="3108860.5" sn="21.61" a="3721.35" fwhm="0.001330" res="345327.1" algo="FTMS"/>
<pk mz="460.052200" i="2605750.0" sn="17.74" a="2717.23" fwhm="0.001236" res="372326.7" algo="FTMS"/>
<pk mz="460.060403" i="1273016.0" sn="7.48" a="1034.67" fwhm="0.001229" res="374433.5" algo="FTMS"/>
<pk mz="460.081369" i="1265341.1" sn="7.42" a="1107.16" fwhm="0.001305" res="352566.2" algo="FTMS"/>
<pk mz="460.088675" i="2363071.0" sn="15.87" a="2915.42" fwhm="0.001428" res="322079.7" algo="FTMS"/>
<pk mz="460.099723" i="1420993.6" sn="8.62" a="1208.16" fwhm="0.001173" res="392266.6" algo="FTMS"/>
<pk mz="460.117684" i="1548486.0" sn="9.60" a="1550.33" fwhm="0.001399" res="328926.3" algo="FTMS"/>
<pk mz="460.124977" i="1615815.8" sn="10.12" a="1722.49" fwhm="0.001379" res="333642.0" algo="FTMS"/>
<pk mz="460.145876" i="1752012.9" sn="11.16" a="2146.57" fwhm="0.001505" res="305824.4" algo="FTMS"/>
<pk mz="460.154087" i="1736398.9" sn="11.04" a="1748.73" fwhm="0.001321" res="348391.4" algo="FTMS"/>
<pk mz="460.182444" i="3350229.8" sn="23.47" a="4187.55" fwhm="0.001396" res="329564.1" algo="FTMS"/>
<pk mz="460.190604" i="1699543.9" sn="10.76" a="1528.08" fwhm="0.001168" res="393901.9" algo="FTMS"/>
<pk mz="460.218790" i="3728606.8" sn="26.38" a="4780.20" fwhm="0.001357" res="339171.1" algo="FTMS"/>
<pk mz="460.226964" i="2004192.8" sn="13.11" a="1947.48" fwhm="0.001212" res="379730.4" algo="FTMS"/>
<pk mz="460.255463" i="1415143.8" sn="8.57" a="1199.65" fwhm="0.001132" res="406447.7" algo="FTMS"/>
<pk mz="460.263335" i="1811945.6" sn="11.63" a="1738.39" fwhm="0.001270" res="362465.8" algo="FTMS"/>
<pk mz="461.036226" i="4429734.5" sn="31.78" a="5842.01" fwhm="0.001412" res="326435.7" algo="FTMS"/>
<pk mz="461.047376" i="2118313.0" sn="13.98" a="2539.49" fwhm="0.001417" res="325414.9" algo="FTMS"/>
<pk mz="461.057376" i="1697195.5" sn="10.74" a="1470.85" fwhm="0.001078" res="427684.7" algo="FTMS"/>
<pk mz="461.072618" i="6414255.0" sn="47.06" a="8772.02" fwhm="0.001419" res="324968.9" algo="FTMS"/>
<pk mz="461.083816" i="2593714.0" sn="17.64" a="2958.19" fwhm="0.001287" res="358232.6" algo="FTMS"/>
<pk mz="461.093825" i="3107764.5" sn="21.60" a="4401.68" fwhm="0.001552" res="297164.6" algo="FTMS"/>
<pk mz="461.109030" i="5258168.0" sn="38.16" a="6641.55" fwhm="0.001334" res="345560.0" algo="FTMS"/>
<pk mz="461.120146" i="2114746.8" sn="13.96" a="2627.19" fwhm="0.001445" res="319201.2" algo="FTMS"/>
<pk mz="461.130115" i="2949053.3" sn="20.38" a="3982.39" fwhm="0.001498" res="307780.4" algo="FTMS"/>
<pk mz="461.145361" i="3535809.0" sn="24.90" a="4261.74" fwhm="0.001372" res="336029.8" algo="FTMS"/>
<pk mz="461.158324" i="2062532.1" sn="13.55" a="2625.76" fwhm="0.001412" res="326672.9" algo="FTMS"/>
<pk mz="461.166383" i="3263430.0" sn="22.80" a="4271.59" fwhm="0.001427" res="323252.6" algo="FTMS"/>
<pk mz="461.181752" i="2351561.8" sn="15.78" a="2436.08" fwhm="0.001258" res="366617.3" algo="FTMS"/>
<pk mz="461.188882" i="1346507.5" sn="8.04" a="1117.37" fwhm="0.001155" res="399251.4" algo="FTMS"/>
<pk mz="461.194728" i="3635661.0" sn="25.66" a="4595.84" fwhm="0.001379" res="334533.3" algo="FTMS"/>
<pk mz="461.202859" i="4195279.0" sn="29.97" a="5306.17" fwhm="0.001370" res="336615.2" algo="FTMS"/>
<pk mz="461.231118" i="2389973.8" sn="16.07" a="2880.89" fwhm="0.001381" res="334059.5" algo="FTMS"/>
<pk mz="461.239306" i="3618263.8" sn="25.53" a="4531.19" fwhm="0.001377" res="335023.0" algo="FTMS"/>
<pk mz="461.275621" i="2038752.6" sn="13.37" a="2026.46" fwhm="0.001224" res="376707.9" algo="FTMS"/>
<pk mz="462.031443" i="2550936.3" sn="17.31" a="3024.90" fwhm="0.001405" res="328879.3" algo="FTMS"/>
<pk mz="462.067822" i="4600993.0" sn="33.09" a="5863.01" fwhm="0.001351" res="341987.3" algo="FTMS"/>
<pk mz="462.075815" i="1510691.0" sn="9.30" a="1708.73" fwhm="0.001569" res="294535.5" algo="FTMS"/>
<pk mz="462.104213" i="3737770.0" sn="26.45" a="4290.53" fwhm="0.001290" res="358340.8" algo="FTMS"/>
<pk mz="462.112364" i="1479339.9" sn="9.06" a="1336.29" fwhm="0.001223" res="377915.9" algo="FTMS"/>
<pk mz="462.115435" i="1346220.6" sn="8.04" a="1123.20" fwhm="0.001200" res="385067.8" algo="FTMS"/>
<pk mz="462.140624" i="1427378.8" sn="8.66" a="1030.65" fwhm="0.001135" res="407206.7" algo="FTMS"/>
<pk mz="462.161761" i="2495160.0" sn="16.88" a="2790.03" fwhm="0.001321" res="349849.2" algo="FTMS"/>
<pk mz="462.198113" i="3910848.8" sn="27.78" a="5144.10" fwhm="0.001438" res="321329.7" algo="FTMS"/>
<pk mz="462.234449" i="2711753.5" sn="18.55" a="3132.25" fwhm="0.001309" res="353110.1" algo="FTMS"/>
<pk mz="462.998711" i="1521282.3" sn="9.38" a="1830.54" fwhm="0.001557" res="297460.8" algo="FTMS"/>
<pk mz="463.015350" i="2173830.3" sn="14.41" a="2441.05" fwhm="0.001301" res="355768.6" algo="FTMS"/>
<pk mz="463.026739" i="1251721.0" sn="7.31" a="922.51" fwhm="0.001226" res="377723.2" algo="FTMS"/>
<pk mz="463.051823" i="7351695.0" sn="54.27" a="10509.45" fwhm="0.001462" res="316728.6" algo="FTMS"/>
<pk mz="463.063090" i="2919313.8" sn="20.15" a="3440.35" fwhm="0.001323" res="349941.7" algo="FTMS"/>
<pk mz="463.072919" i="1375124.1" sn="8.26" a="1445.73" fwhm="0.001520" res="304707.4" algo="FTMS"/>
<pk mz="463.088260" i="7695768.0" sn="56.92" a="10136.53" fwhm="0.001355" res="341715.6" algo="FTMS"/>
<pk mz="463.099479" i="3783066.5" sn="26.80" a="4963.23" fwhm="0.001395" res="332034.8" algo="FTMS"/>
<pk mz="463.109060" i="2049948.9" sn="13.45" a="3247.05" fwhm="0.001652" res="280356.6" algo="FTMS"/>
<pk mz="463.124641" i="7638432.5" sn="56.48" a="10212.57" fwhm="0.001368" res="338612.1" algo="FTMS"/>
<pk mz="463.137636" i="1950115.8" sn="12.68" a="2076.79" fwhm="0.001271" res="364495.2" algo="FTMS"/>
<pk mz="463.145792" i="1217445.8" sn="7.04" a="1355.39" fwhm="0.001718" res="269523.9" algo="FTMS"/>
<pk mz="463.160968" i="4038057.5" sn="28.76" a="4786.80" fwhm="0.001302" res="355855.9" algo="FTMS"/>
<pk mz="463.174053" i="4421548.5" sn="31.71" a="6219.73" fwhm="0.001487" res="311474.5" algo="FTMS"/>
<pk mz="463.182151" i="1882286.5" sn="12.16" a="2352.43" fwhm="0.001486" res="311687.3" algo="FTMS"/>
<pk mz="463.192162" i="1490096.9" sn="9.14" a="2053.20" fwhm="0.001942" res="238545.1" algo="FTMS"/>
<pk mz="463.197345" i="2126770.3" sn="14.04" a="2623.21" fwhm="0.001415" res="327395.3" algo="FTMS"/>
<pk mz="463.210478" i="5503413.5" sn="40.04" a="7124.62" fwhm="0.001370" res="338024.3" algo="FTMS"/>
<pk mz="463.218588" i="2192311.3" sn="14.55" a="2679.43" fwhm="0.001373" res="337264.8" algo="FTMS"/>
<pk mz="463.233828" i="1460155.0" sn="8.91" a="1484.72" fwhm="0.001336" res="346680.4" algo="FTMS"/>
<pk mz="463.246872" i="2316222.0" sn="15.50" a="2302.48" fwhm="0.001295" res="357851.5" algo="FTMS"/>
<pk mz="463.270200" i="1373507.8" sn="8.16" a="1652.61" fwhm="0.001623" res="285488.5" algo="FTMS"/>
<pk mz="464.047107" i="3844734.5" sn="26.99" a="4663.19" fwhm="0.001357" res="341913.7" algo="FTMS"/>
<pk mz="464.055251" i="1838976.5" sn="11.71" a="1958.55" fwhm="0.001301" res="356583.0" algo="FTMS"/>
<pk mz="464.083510" i="5529223.5" sn="39.82" a="6971.43" fwhm="0.001346" res="344901.6" algo="FTMS"/>
<pk mz="464.091605" i="2463369.3" sn="16.46" a="2868.28" fwhm="0.001326" res="349956.2" algo="FTMS"/>
<pk mz="464.094638" i="1263498.0" sn="7.32" a="1177.10" fwhm="0.001303" res="356085.9" algo="FTMS"/>
<pk mz="464.119837" i="3528336.0" sn="24.58" a="4434.82" fwhm="0.001418" res="327356.3" algo="FTMS"/>
<pk mz="464.127929" i="1616274.0" sn="10.01" a="2026.69" fwhm="0.001357" res="342004.3" algo="FTMS"/>
<pk mz="464.140700" i="1560213.0" sn="9.58" a="1867.69" fwhm="0.001487" res="312056.4" algo="FTMS"/>
<pk mz="464.156232" i="1946264.8" sn="12.52" a="1796.15" fwhm="0.001158" res="400821.7" algo="FTMS"/>
<pk mz="464.164140" i="1259162.8" sn="7.29" a="957.73" fwhm="0.001115" res="416413.4" algo="FTMS"/>
<pk mz="464.177393" i="2952861.8" sn="20.19" a="3079.62" fwhm="0.001237" res="375334.5" algo="FTMS"/>
<pk mz="464.213772" i="2948262.5" sn="20.16" a="3643.10" fwhm="0.001390" res="333948.8" algo="FTMS"/>
<pk mz="464.250201" i="1726639.3" sn="10.85" a="1383.13" fwhm="0.001176" res="394873.5" algo="FTMS"/>
<pk mz="465.031049" i="4316010.0" sn="30.58" a="6173.74" fwhm="0.001519" res="306091.1" algo="FTMS"/>
<pk mz="465.067454" i="10258291.0" sn="75.85" a="14883.68" fwhm="0.001464" res="317681.7" algo="FTMS"/>
<pk mz="465.078634" i="2379637.5" sn="15.82" a="3126.05" fwhm="0.001473" res="315683.8" algo="FTMS"/>
<pk mz="465.086786" i="1520759.5" sn="9.28" a="1654.58" fwhm="0.001422" res="326951.4" algo="FTMS"/>
<pk mz="465.103863" i="14178172.0" sn="105.72" a="19700.92" fwhm="0.001402" res="331692.7" algo="FTMS"/>
<pk mz="465.115114" i="3604862.3" sn="25.16" a="4711.78" fwhm="0.001387" res="335238.5" algo="FTMS"/>
<pk mz="465.140255" i="8347524.5" sn="61.30" a="11219.22" fwhm="0.001387" res="335422.6" algo="FTMS"/>
<pk mz="465.153352" i="2834823.5" sn="19.29" a="3331.43" fwhm="0.001360" res="342072.6" algo="FTMS"/>
<pk mz="465.168580" i="24539020.0" z="-1" sn="184.67" a="35222.87" fwhm="0.001418" res="327975.9" algo="FTMS" component_name="Y" deconvoluted_molecular_mass="465.168362" deconvoluted_isotopic_mass="465.169215"/>
<pk mz="465.171045" i="1788683.6" sn="11.32" a="2962.40" fwhm="0.002358" res="197241.7" algo="FTMS"/>
<pk mz="465.176647" i="4280205.0" sn="30.30" a="5332.91" fwhm="0.001342" res="346648.7" algo="FTMS"/>
<pk mz="465.189620" i="6519696.0" sn="47.37" a="8806.93" fwhm="0.001403" res="331527.6" algo="FTMS"/>
<pk mz="465.207448" i="2124692.3" sn="13.88" a="2647.84" fwhm="0.001418" res="328169.8" algo="FTMS"/>
<pk mz="465.213044" i="2534293.8" sn="17.00" a="2575.75" fwhm="0.001247" res="373005.8" algo="FTMS"/>
<pk mz="465.226040" i="6002585.0" sn="43.43" a="7950.77" fwhm="0.001397" res="332948.1" algo="FTMS"/>
<pk mz="465.249362" i="1732766.4" sn="10.89" a="1866.21" fwhm="0.001267" res="367101.0" algo="FTMS"/>
<pk mz="465.262509" i="1462689.5" sn="8.84" a="1494.70" fwhm="0.001329" res="350116.0" algo="FTMS"/>
<pk mz="465.304718" i="1279787.6" sn="7.44" a="1315.46" fwhm="0.001442" res="322791.5" algo="FTMS"/>
<pk mz="466.026382" i="1238615.5" sn="7.13" a="780.91" fwhm="0.000991" res="470031.6" algo="FTMS"/>
<pk mz="466.062785" i="3774560.0" sn="26.45" a="4676.11" fwhm="0.001356" res="343685.2" algo="FTMS"/>
<pk mz="466.070784" i="2188386.0" sn="14.36" a="2416.63" fwhm="0.001324" res="352095.9" algo="FTMS"/>
<pk mz="466.099099" i="5293161.0" sn="38.02" a="7026.39" fwhm="0.001420" res="328238.1" algo="FTMS"/>
<pk mz="466.107279" i="3525738.8" sn="24.55" a="4903.17" fwhm="0.001491" res="312696.0" algo="FTMS"/>
<pk mz="466.110370" i="1812587.5" sn="11.50" a="2737.62" fwhm="0.001704" res="273491.5" algo="FTMS"/>
<pk mz="466.135568" i="3708017.5" sn="25.94" a="4727.89" fwhm="0.001431" res="325785.6" algo="FTMS"/>
<pk mz="466.143566" i="1733747.4" sn="10.90" a="1455.61" fwhm="0.001073" res="434470.8" algo="FTMS"/>
<pk mz="466.148371" i="1285492.5" sn="7.48" a="1243.18" fwhm="0.001459" res="319390.3" algo="FTMS"/>
<pk mz="466.171950" i="8839290.0" z="-1" sn="65.04" a="12100.88" fwhm="0.001414" res="329755.7" algo="FTMS" component_name="Y" deconvoluted_molecular_mass="465.168362" deconvoluted_isotopic_mass="466.172588"/>
<pk mz="466.184934" i="1590653.1" sn="9.81" a="1817.01" fwhm="0.001364" res="341845.4" algo="FTMS"/>
<pk mz="466.192966" i="2516095.0" sn="16.86" a="3113.69" fwhm="0.001435" res="324902.6" algo="FTMS"/>
<pk mz="466.229569" i="2057095.8" sn="13.36" a="2490.66" fwhm="0.001428" res="326517.2" algo="FTMS"/>
<pk mz="467.046745" i="7225673.5" sn="52.74" a="9990.45" fwhm="0.001432" res="326221.2" algo="FTMS"/>
<pk mz="467.057869" i="1551692.1" sn="9.51" a="1500.79" fwhm="0.001223" res="381805.1" algo="FTMS"/>
<pk mz="467.083128" i="12931410.0" sn="96.22" a="18945.67" fwhm="0.001440" res="324368.8" algo="FTMS"/>
<pk mz="467.094405" i="3497812.8" sn="24.34" a="4530.64" fwhm="0.001402" res="333224.8" algo="FTMS"/>
<pk mz="467.102476" i="1320278.8" sn="7.75" a="1336.67" fwhm="0.001294" res="361082.5" algo="FTMS"/>
<pk mz="467.119492" i="10692955.0" sn="79.16" a="15292.24" fwhm="0.001445" res="323299.5" algo="FTMS"/>
<pk mz="467.130705" i="2073693.4" sn="13.49" a="2698.91" fwhm="0.001677" res="278485.5" algo="FTMS"/>
<pk mz="467.150292" i="1263842.0" sn="7.32" a="1489.77" fwhm="0.002025" res="230731.5" algo="FTMS"/>
<pk mz="467.155855" i="8022371.5" sn="58.81" a="11200.96" fwhm="0.001461" res="319670.0" algo="FTMS"/>
<pk mz="467.165617" i="8446310.0" sn="62.04" a="12310.08" fwhm="0.001459" res="320289.0" algo="FTMS"/>
<pk mz="467.168965" i="3710310.5" z="-1" sn="25.96" a="4959.96" fwhm="0.001420" res="329051.1" algo="FTMS" component_name="Y" deconvoluted_molecular_mass="465.168362" deconvoluted_isotopic_mass="467.169606"/>
<pk mz="467.186716" i="2275178.5" sn="15.02" a="2745.18" fwhm="0.001347" res="346742.1" algo="FTMS"/>
<pk mz="467.192297" i="4644204.0" sn="33.07" a="5994.26" fwhm="0.001390" res="336003.7" algo="FTMS"/>
<pk mz="467.205333" i="4999535.0" sn="35.78" a="7045.79" fwhm="0.001424" res="328161.4" algo="FTMS"/>
<pk mz="467.223216" i="1806707.3" sn="11.45" a="2226.41" fwhm="0.001686" res="277177.4" algo="FTMS"/>
<pk mz="467.228725" i="4267380.5" sn="30.20" a="5676.49" fwhm="0.001416" res="329898.7" algo="FTMS"/>
<pk mz="467.241684" i="2782583.5" sn="18.89" a="3027.41" fwhm="0.001248" res="374495.0" algo="FTMS"/>
<pk mz="467.264909" i="3038077.0" sn="20.84" a="3552.70" fwhm="0.001335" res="349891.2" algo="FTMS"/>
<pk mz="467.301453" i="1436037.8" sn="8.63" a="1196.23" fwhm="0.001162" res="402061.8" algo="FTMS"/>
<pk mz="468.020684" i="1238063.5" sn="7.12" a="1305.01" fwhm="0.001339" res="349473.4" algo="FTMS"/>
<pk mz="468.041944" i="1912884.5" sn="12.26" a="2291.59" fwhm="0.001418" res="329964.4" algo="FTMS"/>
<pk mz="468.049972" i="1438262.4" sn="8.65" a="1690.13" fwhm="0.001542" res="303605.8" algo="FTMS"/>
<pk mz="468.057241" i="1438136.0" sn="8.64" a="1913.23" fwhm="0.001677" res="279103.6" algo="FTMS"/>
<pk mz="468.078398" i="4377149.0" sn="31.04" a="5839.23" fwhm="0.001451" res="322520.7" algo="FTMS"/>
<pk mz="468.086437" i="2814015.0" sn="19.13" a="3429.03" fwhm="0.001383" res="338534.6" algo="FTMS"/>
<pk mz="468.089553" i="1272255.6" sn="7.38" a="1412.68" fwhm="0.001553" res="301406.6" algo="FTMS"/>
<pk mz="468.114812" i="3747397.5" sn="26.24" a="4603.49" fwhm="0.001328" res="352580.0" algo="FTMS"/>
<pk mz="468.122863" i="2415687.5" sn="16.09" a="2876.92" fwhm="0.001426" res="328371.2" algo="FTMS"/>
<pk mz="468.127739" i="1464648.6" sn="8.85" a="1515.05" fwhm="0.001341" res="349208.6" algo="FTMS"/>
<pk mz="468.151190" i="1982030.1" sn="12.79" a="1846.76" fwhm="0.001175" res="398422.6" algo="FTMS"/>
<pk mz="468.159181" i="2106448.0" sn="13.74" a="2240.74" fwhm="0.001253" res="373591.1" algo="FTMS"/>
<pk mz="468.164282" i="2735697.3" sn="18.53" a="3620.69" fwhm="0.001406" res="332988.5" algo="FTMS"/>
<pk mz="468.168852" i="2376274.3" sn="15.79" a="2875.88" fwhm="0.001412" res="331596.4" algo="FTMS"/>
<pk mz="468.172178" i="1528659.1" z="-1" sn="9.33" a="1585.92" fwhm="0.001523" res="307314.6" algo="FTMS" component_name="Y" deconvoluted_molecular_mass="465.168362" deconvoluted_isotopic_mass="468.172822"/>
<pk mz="468.187493" i="1264470.8" sn="7.32" a="1369.19" fwhm="0.001249" res="374812.4" algo="FTMS"/>
<pk mz="468.195554" i="1650008.6" sn="10.26" a="1821.92" fwhm="0.001436" res="325935.9" algo="FTMS"/>
<pk mz="468.200485" i="1457497.8" sn="8.79" a="1578.68" fwhm="0.001434" res="326477.6" algo="FTMS"/>
<pk mz="468.208674" i="1399131.6" sn="8.35" a="1426.23" fwhm="0.001383" res="338446.9" algo="FTMS"/>
<pk mz="468.978365" i="3540752.5" sn="24.66" a="4073.19" fwhm="0.001303" res="359831.2" algo="FTMS"/>
<pk mz="469.025947" i="2406171.8" sn="16.02" a="2424.85" fwhm="0.001234" res="380037.7" algo="FTMS"/>
<pk mz="469.041301" i="2525983.3" sn="16.93" a="2686.87" fwhm="0.001277" res="367199.7" algo="FTMS"/>
<pk mz="469.062448" i="9012004.0" sn="66.35" a="13529.61" fwhm="0.001504" res="311887.8" algo="FTMS"/>
<pk mz="469.073442" i="1304358.9" sn="7.62" a="1745.09" fwhm="0.001633" res="287213.7" algo="FTMS"/>
<pk mz="469.077631" i="1351463.8" sn="7.98" a="1153.31" fwhm="0.001221" res="384117.8" algo="FTMS"/>
<pk mz="469.088801" i="1475626.4" sn="8.93" a="2054.11" fwhm="0.002165" res="216668.0" algo="FTMS"/>
<pk mz="469.098758" i="12213037.0" sn="90.74" a="17521.05" fwhm="0.001448" res="323963.2" algo="FTMS"/>
<pk mz="469.109937" i="1852207.4" sn="11.80" a="2250.74" fwhm="0.001376" res="340912.3" algo="FTMS"/>
<pk mz="469.135154" i="8956725.0" sn="65.93" a="12391.47" fwhm="0.001416" res="331400.4" algo="FTMS"/>
<pk mz="469.146272" i="1235383.9" sn="7.10" a="1782.04" fwhm="0.001952" res="240352.0" algo="FTMS"/>
<pk mz="469.171574" i="7035710.0" sn="51.29" a="9640.32" fwhm="0.001421" res="330186.0" algo="FTMS"/>
<pk mz="469.184622" i="1579840.9" sn="9.72" a="1801.37" fwhm="0.001400" res="335229.1" algo="FTMS"/>
<pk mz="469.202352" i="1227205.0" sn="7.03" a="1507.70" fwhm="0.001628" res="288289.2" algo="FTMS"/>
<pk mz="469.208004" i="6284102.5" sn="45.57" a="8516.87" fwhm="0.001408" res="333334.7" algo="FTMS"/>
<pk mz="469.221049" i="2416969.5" sn="16.10" a="2742.88" fwhm="0.001351" res="347300.0" algo="FTMS"/>
<pk mz="469.244311" i="7160655.0" sn="52.24" a="9787.99" fwhm="0.001412" res="332242.0" algo="FTMS"/>
<pk mz="469.280712" i="4392791.5" sn="31.15" a="5297.86" fwhm="0.001304" res="359916.7" algo="FTMS"/>
<pk mz="469.317089" i="1415263.9" sn="8.47" a="1844.58" fwhm="0.001546" res="303621.9" algo="FTMS"/>
<pk mz="470.036446" i="1775112.1" sn="11.21" a="1956.06" fwhm="0.001333" res="352553.1" algo="FTMS"/>
<pk mz="470.057556" i="2157581.0" sn="14.12" a="2311.21" fwhm="0.001332" res="352914.5" algo="FTMS"/>
<pk mz="470.065616" i="1915406.9" sn="12.28" a="1952.54" fwhm="0.001298" res="362042.4" algo="FTMS"/>
<pk mz="470.072823" i="1738256.6" sn="10.93" a="2103.81" fwhm="0.001342" res="350323.2" algo="FTMS"/>
<pk mz="470.094070" i="3286549.5" sn="22.72" a="4594.68" fwhm="0.001435" res="327504.9" algo="FTMS"/>
<pk mz="470.102129" i="2679319.5" sn="18.10" a="3288.71" fwhm="0.001463" res="321222.5" algo="FTMS"/>
<pk mz="470.130401" i="1997342.0" sn="12.90" a="1813.68" fwhm="0.001112" res="422697.0" algo="FTMS"/>
<pk mz="470.138592" i="1725983.9" sn="10.83" a="1732.82" fwhm="0.001244" res="378076.7" algo="FTMS"/>
<pk mz="470.143305" i="1939233.0" sn="12.46" a="2573.70" fwhm="0.001805" res="260483.4" algo="FTMS"/>
<pk mz="470.166792" i="1707046.5" sn="10.69" a="1849.68" fwhm="0.001371" res="342921.9" algo="FTMS"/>
<pk mz="470.174830" i="1577000.4" sn="9.70" a="1443.60" fwhm="0.001209" res="389033.7" algo="FTMS"/>
<pk mz="470.179840" i="2128425.5" sn="13.90" a="3067.39" fwhm="0.001605" res="293005.6" algo="FTMS"/>
<pk mz="470.211174" i="1284400.9" sn="7.47" a="1180.43" fwhm="0.001184" res="397006.4" algo="FTMS"/>
<pk mz="470.216259" i="1553714.0" sn="9.52" a="1768.47" fwhm="0.001520" res="309347.5" algo="FTMS"/>
<pk mz="470.247679" i="1868345.4" sn="11.92" a="1891.58" fwhm="0.001226" res="383704.7" algo="FTMS"/>
<pk mz="470.283954" i="1413953.9" sn="8.46" a="1298.77" fwhm="0.001443" res="325993.1" algo="FTMS"/>
<pk mz="471.020587" i="2402541.3" sn="15.99" a="3199.57" fwhm="0.001534" res="307007.4" algo="FTMS"/>
<pk mz="471.041693" i="4127986.3" sn="29.13" a="5290.73" fwhm="0.001420" res="331719.5" algo="FTMS"/>
<pk mz="471.056863" i="3131637.8" sn="21.54" a="4128.45" fwhm="0.001422" res="331274.8" algo="FTMS"/>
<pk mz="471.067973" i="1977336.4" sn="12.75" a="2595.18" fwhm="0.001549" res="304058.3" algo="FTMS"/>
<pk mz="471.078027" i="8844539.0" sn="65.07" a="13836.80" fwhm="0.001521" res="309808.5" algo="FTMS"/>
<pk mz="471.093346" i="2558206.3" sn="17.17" a="2964.72" fwhm="0.001367" res="344728.6" algo="FTMS"/>
<pk mz="471.114416" i="8725763.0" sn="64.17" a="12850.64" fwhm="0.001491" res="316030.0" algo="FTMS"/>
<pk mz="471.125557" i="1584133.8" sn="9.75" a="2247.82" fwhm="0.001714" res="274849.6" algo="FTMS"/>
<pk mz="471.129671" i="1657350.6" sn="10.31" a="1582.80" fwhm="0.001218" res="386922.0" algo="FTMS"/>
<pk mz="471.150801" i="5881099.5" sn="42.49" a="8098.07" fwhm="0.001464" res="321837.2" algo="FTMS"/>
<pk mz="471.179189" i="1327890.1" sn="7.80" a="1110.50" fwhm="0.001086" res="433742.9" algo="FTMS"/>
<pk mz="471.187217" i="7453972.0" sn="54.48" a="10486.89" fwhm="0.001439" res="327327.0" algo="FTMS"/>
<pk mz="471.202511" i="1234967.5" sn="7.09" a="1293.98" fwhm="0.001419" res="332027.2" algo="FTMS"/>
<pk mz="471.209797" i="1230105.3" sn="7.05" a="1013.56" fwhm="0.001261" res="373672.4" algo="FTMS"/>
<pk mz="471.223577" i="8791324.0" sn="64.67" a="12624.88" fwhm="0.001459" res="322994.7" algo="FTMS"/>
<pk mz="471.259944" i="7599397.0" sn="55.58" a="10628.51" fwhm="0.001429" res="329838.9" algo="FTMS"/>
<pk mz="471.296369" i="3741997.3" sn="26.19" a="4608.30" fwhm="0.001387" res="339788.5" algo="FTMS"/>
<pk mz="472.015824" i="1623764.1" sn="10.05" a="1692.04" fwhm="0.001400" res="337266.8" algo="FTMS"/>
<pk mz="472.052215" i="2979804.5" sn="20.38" a="3558.60" fwhm="0.001390" res="339612.7" algo="FTMS"/>
<pk mz="472.063123" i="1443807.0" sn="8.68" a="1723.88" fwhm="0.001509" res="312911.8" algo="FTMS"/>
<pk mz="472.073418" i="1728481.4" sn="10.85" a="1728.96" fwhm="0.001316" res="358616.1" algo="FTMS"/>
<pk mz="472.081475" i="1470691.3" sn="8.88" a="1489.16" fwhm="0.001287" res="366758.1" algo="FTMS"/>
<pk mz="472.088599" i="2060260.9" sn="13.38" a="2115.58" fwhm="0.001284" res="367529.4" algo="FTMS"/>
<pk mz="472.109662" i="1616361.8" sn="9.99" a="1800.65" fwhm="0.001372" res="344190.7" algo="FTMS"/>
<pk mz="472.117871" i="1969899.8" sn="12.69" a="2494.28" fwhm="0.001527" res="309232.1" algo="FTMS"/>
<pk mz="472.146045" i="2129394.3" sn="13.90" a="2686.50" fwhm="0.001494" res="315923.3" algo="FTMS"/>
<pk mz="472.154170" i="1381108.1" sn="8.20" a="1178.20" fwhm="0.001172" res="402809.6" algo="FTMS"/>
<pk mz="472.158999" i="1419765.3" sn="8.50" a="1746.39" fwhm="0.001589" res="297211.8" algo="FTMS"/>
<pk mz="472.182564" i="2249210.8" sn="14.82" a="2630.37" fwhm="0.001400" res="337358.1" algo="FTMS"/>
<pk mz="472.190608" i="1884668.5" sn="12.04" a="2080.19" fwhm="0.001363" res="346484.2" algo="FTMS"/>
<pk mz="472.218858" i="2524675.0" sn="16.92" a="2813.79" fwhm="0.001315" res="359032.5" algo="FTMS"/>
<pk mz="472.226894" i="2335749.0" sn="15.48" a="2835.00" fwhm="0.001407" res="335717.5" algo="FTMS"/>
<pk mz="472.263444" i="1705229.4" sn="10.67" a="1871.81" fwhm="0.001327" res="355857.8" algo="FTMS"/>
<pk mz="473.000092" i="1368247.4" sn="8.10" a="1417.04" fwhm="0.001377" res="343479.0" algo="FTMS"/>
<pk mz="473.036235" i="3837631.8" sn="26.92" a="4963.25" fwhm="0.001386" res="341351.0" algo="FTMS"/>
<pk mz="473.047456" i="1764546.3" sn="11.12" a="2147.89" fwhm="0.001515" res="312196.5" algo="FTMS"/>
<pk mz="473.057351" i="3673284.5" sn="25.67" a="5117.65" fwhm="0.001479" res="319782.8" algo="FTMS"/>
<pk mz="473.072542" i="4765384.0" sn="33.99" a="6464.69" fwhm="0.001470" res="321895.9" algo="FTMS"/>
<pk mz="473.083837" i="2495178.8" sn="16.69" a="3082.10" fwhm="0.001467" res="322508.0" algo="FTMS"/>
<pk mz="473.093681" i="6244045.0" sn="45.25" a="9844.42" fwhm="0.001548" res="305548.6" algo="FTMS"/>
<pk mz="473.108925" i="3652816.5" sn="25.51" a="4682.81" fwhm="0.001397" res="338609.6" algo="FTMS"/>
<pk mz="473.130085" i="4430549.5" sn="31.44" a="6089.87" fwhm="0.001419" res="333361.2" algo="FTMS"/>
<pk mz="473.145372" i="3592408.8" sn="25.05" a="4850.18" fwhm="0.001472" res="321482.3" algo="FTMS"/>
<pk mz="473.158351" i="1729243.8" sn="10.85" a="2109.53" fwhm="0.001488" res="318038.6" algo="FTMS"/>
<pk mz="473.166484" i="4325085.5" sn="30.63" a="6126.13" fwhm="0.001404" res="337034.4" algo="FTMS"/>
<pk mz="473.181661" i="1467361.1" sn="8.86" a="1362.44" fwhm="0.001206" res="392302.3" algo="FTMS"/>
<pk mz="473.194812" i="1981156.3" sn="12.77" a="2063.23" fwhm="0.001316" res="359517.8" algo="FTMS"/>
<pk mz="473.202876" i="7497446.0" sn="54.80" a="10218.12" fwhm="0.001422" res="332863.6" algo="FTMS"/>
<pk mz="473.225408" i="1729515.3" sn="10.86" a="1876.47" fwhm="0.001405" res="336886.7" algo="FTMS"/>
<pk mz="473.239234" i="7039726.5" sn="51.32" a="9763.40" fwhm="0.001433" res="330298.5" algo="FTMS"/>
<pk mz="473.275640" i="4819703.0" sn="34.40" a="6978.99" fwhm="0.001568" res="301798.1" algo="FTMS"/>
<pk mz="473.282607" i="29894392.0" z="-1" sn="225.46" a="45332.86" fwhm="0.001486" res="318453.5" algo="FTMS" component_name="V" deconvoluted_molecular_mass="473.283363" deconvoluted_isotopic_mass="473.283267"/>
<pk mz="473.312017" i="3956479.3" sn="27.82" a="5063.03" fwhm="0.001405" res="336856.6" algo="FTMS"/>
<pk mz="473.348532" i="1280263.6" sn="7.43" a="1436.55" fwhm="0.001597" res="296439.6" algo="FTMS"/>
<pk mz="474.031322" i="1926820.5" sn="12.36" a="2587.54" fwhm="0.001645" res="288150.1" algo="FTMS"/>
<pk mz="474.067821" i="3691436.8" sn="25.80" a="5146.62" fwhm="0.001493" res="317437.5" algo="FTMS"/>
<pk mz="474.097209" i="1264051.5" sn="7.31" a="953.63" fwhm="0.001018" res="465838.3" algo="FTMS"/>
<pk mz="474.104132" i="2216117.3" sn="14.56" a="2886.72" fwhm="0.001569" res="302112.9" algo="FTMS"/>
<pk mz="474.115503" i="1419447.8" sn="8.49" a="1248.20" fwhm="0.001295" res="366041.2" algo="FTMS"/>
<pk mz="474.125113" i="1620666.0" sn="10.02" a="1617.94" fwhm="0.001417" res="334620.7" algo="FTMS"/>
<pk mz="474.140383" i="1380797.5" sn="8.20" a="1532.95" fwhm="0.001479" res="320651.9" algo="FTMS"/>
<pk mz="474.161753" i="2465730.3" sn="16.46" a="3561.82" fwhm="0.001569" res="302209.1" algo="FTMS"/>
<pk mz="474.173010" i="2103749.0" sn="13.70" a="2462.59" fwhm="0.001414" res="335259.9" algo="FTMS"/>
<pk mz="474.198108" i="3962826.8" sn="27.87" a="5048.82" fwhm="0.001407" res="336994.6" algo="FTMS"/>
<pk mz="474.206158" i="1871820.5" sn="11.94" a="2070.52" fwhm="0.001401" res="338373.5" algo="FTMS"/>
<pk mz="474.234439" i="3996627.0" sn="28.13" a="5265.84" fwhm="0.001507" res="314697.5" algo="FTMS"/>
<pk mz="474.242430" i="2008788.9" sn="12.98" a="2478.84" fwhm="0.001506" res="314889.0" algo="FTMS"/>
<pk mz="474.278866" i="1466333.3" sn="8.85" a="1516.72" fwhm="0.001422" res="333412.5" algo="FTMS"/>
<pk mz="474.286026" i="8232927.0" z="-1" sn="60.41" a="11929.84" fwhm="0.001474" res="321722.2" algo="FTMS" component_name="V" deconvoluted_molecular_mass="473.283363" deconvoluted_isotopic_mass="474.286689"/>
<pk mz="474.315576" i="1644773.6" sn="10.21" a="1957.17" fwhm="0.001476" res="321290.5" algo="FTMS"/>
<pk mz="475.015437" i="1922437.8" sn="12.32" a="2289.47" fwhm="0.001650" res="287900.2" algo="FTMS"/>
<pk mz="475.051849" i="5375118.0" sn="38.63" a="7313.63" fwhm="0.001454" res="326752.0" algo="FTMS"/>
<pk mz="475.063178" i="2524304.8" sn="16.91" a="3267.27" fwhm="0.001419" res="334736.7" algo="FTMS"/>
<pk mz="475.073002" i="2474643.0" sn="16.53" a="2845.36" fwhm="0.001362" res="348890.7" algo="FTMS"/>
<pk mz="475.088189" i="5858454.5" sn="42.31" a="7975.37" fwhm="0.001462" res="324879.7" algo="FTMS"/>
<pk mz="475.099437" i="2863769.0" sn="19.49" a="3972.85" fwhm="0.001589" res="298978.1" algo="FTMS"/>
<pk mz="475.109372" i="2706587.3" sn="18.30" a="4241.81" fwhm="0.001518" res="313019.8" algo="FTMS"/>
<pk mz="475.124599" i="4852894.5" sn="34.65" a="7429.90" fwhm="0.001492" res="318491.8" algo="FTMS"/>
<pk mz="475.135888" i="1733793.3" sn="10.88" a="1935.07" fwhm="0.001317" res="360691.2" algo="FTMS"/>
<pk mz="475.145732" i="2688675.5" sn="18.16" a="3680.42" fwhm="0.001574" res="301815.0" algo="FTMS"/>
<pk mz="475.161018" i="6316199.0" sn="45.80" a="9101.80" fwhm="0.001457" res="326075.2" algo="FTMS"/>
<pk mz="475.173950" i="2335402.0" sn="15.47" a="3534.71" fwhm="0.001608" res="295451.5" algo="FTMS"/>
<pk mz="475.182080" i="3634347.8" sn="25.37" a="4702.31" fwhm="0.001401" res="339283.0" algo="FTMS"/>
<pk mz="475.197404" i="1636527.4" sn="10.14" a="1513.62" fwhm="0.001235" res="384781.1" algo="FTMS"/>
<pk mz="475.204669" i="1308593.0" sn="7.64" a="1220.72" fwhm="0.001287" res="369292.4" algo="FTMS"/>
<pk mz="475.210519" i="3146418.3" sn="21.65" a="4564.47" fwhm="0.001461" res="325236.2" algo="FTMS"/>
<pk mz="475.218555" i="4601012.0" sn="32.73" a="6846.77" fwhm="0.001509" res="314917.6" algo="FTMS"/>
<pk mz="475.246871" i="2049722.6" sn="13.29" a="2451.75" fwhm="0.001497" res="317375.7" algo="FTMS"/>
<pk mz="475.254907" i="3555516.5" sn="24.76" a="4668.94" fwhm="0.001486" res="319772.6" algo="FTMS"/>
<pk mz="475.262012" i="1614014.1" sn="9.97" a="1575.54" fwhm="0.001256" res="378466.0" algo="FTMS"/>
<pk mz="475.291199" i="1663428.8" z="-1" sn="10.35" a="1679.32" fwhm="0.001304" res="364579.0" algo="FTMS" component_name="V" deconvoluted_molecular_mass="473.283363" deconvoluted_isotopic_mass="475.291865"/>
<pk mz="475.298413" i="2354374.3" sn="15.61" a="3123.31" fwhm="0.001520" res="312668.5" algo="FTMS"/>
<pk mz="475.327811" i="1866445.1" sn="11.89" a="1889.34" fwhm="0.001240" res="383392.3" algo="FTMS"/>
<pk mz="476.047188" i="3020657.0" sn="20.69" a="4036.12" fwhm="0.001486" res="320289.8" algo="FTMS"/>
<pk mz="476.055188" i="1418354.8" sn="8.48" a="1202.08" fwhm="0.001123" res="423870.6" algo="FTMS"/>
<pk mz="476.083416" i="3759993.3" sn="26.32" a="5386.36" fwhm="0.001583" res="300777.1" algo="FTMS"/>
<pk mz="476.094774" i="1298811.9" sn="7.57" a="1126.53" fwhm="0.001229" res="387459.5" algo="FTMS"/>
<pk mz="476.119819" i="2515841.5" sn="16.84" a="2918.95" fwhm="0.001370" res="347591.0" algo="FTMS"/>
<pk mz="476.141061" i="1225350.4" sn="7.01" a="1113.08" fwhm="0.001474" res="323118.0" algo="FTMS"/>
<pk mz="476.156252" i="1241737.8" sn="7.13" a="1047.87" fwhm="0.001396" res="340970.4" algo="FTMS"/>
<pk mz="476.164251" i="1591947.6" sn="9.80" a="1646.52" fwhm="0.001303" res="365306.3" algo="FTMS"/>
<pk mz="476.177312" i="2813838.5" sn="19.11" a="3435.52" fwhm="0.001382" res="344587.5" algo="FTMS"/>
<pk mz="476.213816" i="4410775.0" sn="31.28" a="6051.50" fwhm="0.001502" res="317089.1" algo="FTMS"/>
<pk mz="476.221801" i="1574040.8" sn="9.67" a="2198.62" fwhm="0.001647" res="289147.2" algo="FTMS"/>
<pk mz="476.250133" i="2283935.3" sn="15.07" a="2527.97" fwhm="0.001360" res="350176.5" algo="FTMS"/>
<pk mz="477.014455" i="3361356.8" sn="23.03" a="4226.19" fwhm="0.001406" res="339251.5" algo="FTMS"/>
<pk mz="477.031080" i="3618384.5" sn="24.97" a="4742.17" fwhm="0.001415" res="337204.6" algo="FTMS"/>
<pk mz="477.042155" i="1583698.9" sn="9.63" a="1576.13" fwhm="0.001289" res="370074.8" algo="FTMS"/>
<pk mz="477.067448" i="7576152.5" sn="54.80" a="11137.41" fwhm="0.001502" res="317653.8" algo="FTMS"/>
<pk mz="477.078629" i="2508379.3" sn="16.60" a="3281.50" fwhm="0.001451" res="328812.0" algo="FTMS"/>
<pk mz="477.088844" i="1837661.5" sn="11.55" a="2209.31" fwhm="0.001446" res="329900.9" algo="FTMS"/>
<pk mz="477.103891" i="8790625.0" sn="63.96" a="13131.96" fwhm="0.001512" res="315505.9" algo="FTMS"/>
<pk mz="477.115149" i="2579555.5" sn="17.14" a="3619.25" fwhm="0.001608" res="296714.8" algo="FTMS"/>
<pk mz="477.124867" i="1515877.6" sn="9.12" a="2173.22" fwhm="0.001719" res="277549.7" algo="FTMS"/>
<pk mz="477.140252" i="6651497.0" sn="47.83" a="9320.65" fwhm="0.001450" res="328956.9" algo="FTMS"/>
<pk mz="477.153242" i="1999468.1" sn="12.77" a="2777.05" fwhm="0.001924" res="248020.8" algo="FTMS"/>
<pk mz="477.172590" i="5266032.5" sn="37.39" a="7306.47" fwhm="0.001486" res="321129.4" algo="FTMS"/>
<pk mz="477.176639" i="2941553.5" sn="19.87" a="3891.28" fwhm="0.001509" res="316167.8" algo="FTMS"/>
<pk mz="477.189707" i="4488820.5" sn="31.53" a="5787.51" fwhm="0.001403" res="340150.5" algo="FTMS"/>
<pk mz="477.197767" i="1925750.1" sn="12.21" a="2335.41" fwhm="0.001540" res="309820.5" algo="FTMS"/>
<pk mz="477.213140" i="1278329.6" sn="7.33" a="1475.59" fwhm="0.001567" res="304508.5" algo="FTMS"/>
<pk mz="477.226049" i="4074108.5" sn="28.40" a="5462.57" fwhm="0.001480" res="322482.5" algo="FTMS"/>
<pk mz="477.234087" i="2076030.4" sn="13.34" a="2621.79" fwhm="0.001495" res="319269.6" algo="FTMS"/>
<pk mz="477.262307" i="2218116.8" sn="14.41" a="2564.81" fwhm="0.001377" res="346617.6" algo="FTMS"/>
<pk mz="478.026219" i="1519921.5" sn="9.15" a="1413.32" fwhm="0.001334" res="358222.5" algo="FTMS"/>
<pk mz="478.062707" i="4113209.8" sn="28.70" a="5502.25" fwhm="0.001464" res="326532.9" algo="FTMS"/>
<pk mz="478.070946" i="1982779.6" sn="12.64" a="2240.69" fwhm="0.001360" res="351573.0" algo="FTMS"/>
<pk mz="478.099114" i="3702594.0" sn="25.60" a="5226.68" fwhm="0.001485" res="321868.4" algo="FTMS"/>
<pk mz="478.107438" i="1842243.9" sn="11.58" a="2106.91" fwhm="0.001424" res="335867.1" algo="FTMS"/>
<pk mz="478.110507" i="1478980.5" sn="8.84" a="2437.85" fwhm="0.002105" res="227148.8" algo="FTMS"/>
<pk mz="478.135486" i="2075978.1" sn="13.34" a="2312.71" fwhm="0.001443" res="331461.7" algo="FTMS"/>
<pk mz="478.143564" i="1967436.0" sn="12.52" a="2316.42" fwhm="0.001394" res="343123.7" algo="FTMS"/>
<pk mz="478.156678" i="2013775.0" sn="12.87" a="2507.84" fwhm="0.001518" res="314977.7" algo="FTMS"/>
<pk mz="478.172045" i="1878610.4" sn="11.85" a="2248.12" fwhm="0.001414" res="338073.1" algo="FTMS"/>
<pk mz="478.192957" i="2744151.3" sn="18.38" a="3899.47" fwhm="0.001646" res="290533.3" algo="FTMS"/>
<pk mz="478.229575" i="2485087.5" sn="16.43" a="3044.68" fwhm="0.001413" res="338336.9" algo="FTMS"/>
<pk mz="478.265970" i="1296231.6" sn="7.46" a="1251.47" fwhm="0.001323" res="361447.2" algo="FTMS"/>
<pk mz="479.011484" i="1438223.5" sn="8.53" a="1309.41" fwhm="0.001491" res="321169.6" algo="FTMS"/>
<pk mz="479.046763" i="5748759.5" sn="41.02" a="8755.49" fwhm="0.001570" res="305072.9" algo="FTMS"/>
<pk mz="479.057953" i="1896730.0" sn="11.99" a="2356.86" fwhm="0.001484" res="322840.7" algo="FTMS"/>
<pk mz="479.083172" i="9784352.0" sn="71.44" a="14972.37" fwhm="0.001550" res="309012.5" algo="FTMS"/>
<pk mz="479.094332" i="3821602.0" sn="26.50" a="5450.70" fwhm="0.001460" res="328223.3" algo="FTMS"/>
<pk mz="479.119550" i="16641064.0" sn="123.13" a="25553.79" fwhm="0.001525" res="314210.7" algo="FTMS"/>
<pk mz="479.130713" i="2328618.3" sn="15.24" a="3494.99" fwhm="0.001731" res="276821.1" algo="FTMS"/>
<pk mz="479.147827" i="2401838.3" sn="15.80" a="2819.30" fwhm="0.001436" res="333743.3" algo="FTMS"/>
<pk mz="479.150377" i="1370286.8" sn="8.02" a="1702.03" fwhm="0.002060" res="232631.0" algo="FTMS"/>
<pk mz="479.155879" i="6377520.0" sn="45.76" a="8864.29" fwhm="0.001461" res="327952.9" algo="FTMS"/>
<pk mz="479.168917" i="2828851.0" sn="19.01" a="3994.58" fwhm="0.001612" res="297295.5" algo="FTMS"/>
<pk mz="479.186805" i="1570358.9" sn="9.53" a="1966.94" fwhm="0.002097" res="228510.2" algo="FTMS"/>
<pk mz="479.192227" i="3798584.0" sn="26.32" a="5543.21" fwhm="0.001556" res="307933.6" algo="FTMS"/>
<pk mz="479.205396" i="5300283.0" sn="37.64" a="8097.08" fwhm="0.001534" res="312348.8" algo="FTMS"/>
<pk mz="479.223345" i="1613375.1" sn="9.85" a="1824.34" fwhm="0.001320" res="362931.7" algo="FTMS"/>
<pk mz="479.228776" i="2447424.3" sn="16.14" a="2915.85" fwhm="0.001318" res="363597.8" algo="FTMS"/>
<pk mz="479.241697" i="3569731.3" sn="24.60" a="4449.33" fwhm="0.001394" res="343841.3" algo="FTMS"/>
<pk mz="479.265112" i="1698632.5" sn="10.50" a="1871.98" fwhm="0.001418" res="338105.5" algo="FTMS"/>
<pk mz="479.278251" i="1837387.5" sn="11.54" a="2239.73" fwhm="0.001433" res="334359.2" algo="FTMS"/>
<pk mz="480.042150" i="2320630.8" sn="15.18" a="2829.66" fwhm="0.001332" res="360472.4" algo="FTMS"/>
<pk mz="480.050044" i="2003960.6" sn="12.80" a="2381.76" fwhm="0.001526" res="314594.3" algo="FTMS"/>
<pk mz="480.078411" i="4083967.0" sn="28.47" a="5448.70" fwhm="0.001504" res="319274.5" algo="FTMS"/>
<pk mz="480.086672" i="2145024.8" sn="13.86" a="2527.25" fwhm="0.001383" res="347184.9" algo="FTMS"/>
<pk mz="480.089438" i="1432577.4" sn="8.49" a="1405.19" fwhm="0.001400" res="342885.6" algo="FTMS"/>
<pk mz="480.114729" i="6254855.0" sn="44.84" a="8655.57" fwhm="0.001478" res="324881.3" algo="FTMS"/>
<pk mz="480.122777" i="4225289.0" sn="29.54" a="5661.99" fwhm="0.001473" res="325863.2" algo="FTMS"/>
<pk mz="480.151096" i="2756367.3" sn="18.47" a="3911.77" fwhm="0.001530" res="313855.0" algo="FTMS"/>
<pk mz="480.172453" i="1371156.0" sn="8.03" a="1261.08" fwhm="0.001192" res="402764.4" algo="FTMS"/>
<pk mz="480.200532" i="1895706.4" sn="11.98" a="2099.47" fwhm="0.001412" res="340144.6" algo="FTMS"/>
<pk mz="480.208724" i="2271516.3" sn="14.81" a="2872.13" fwhm="0.001461" res="328793.5" algo="FTMS"/>
<pk mz="480.244920" i="1503780.3" sn="9.02" a="1511.56" fwhm="0.001252" res="383466.7" algo="FTMS"/>
<pk mz="481.026159" i="2380243.0" sn="15.63" a="3013.00" fwhm="0.001394" res="344985.3" algo="FTMS"/>
<pk mz="481.062399" i="8314331.0" sn="60.36" a="12957.43" fwhm="0.001556" res="309112.3" algo="FTMS"/>
<pk mz="481.073554" i="1769437.5" sn="11.03" a="2415.19" fwhm="0.001767" res="272222.2" algo="FTMS"/>
<pk mz="481.098748" i="9905635.0" sn="72.35" a="14979.73" fwhm="0.001551" res="310129.1" algo="FTMS"/>
<pk mz="481.110032" i="5679589.5" sn="40.50" a="8605.19" fwhm="0.001537" res="312984.0" algo="FTMS"/>
<pk mz="481.119936" i="1448679.9" sn="8.61" a="1603.60" fwhm="0.001461" res="329228.0" algo="FTMS"/>
<pk mz="481.135170" i="12565995.0" sn="92.41" a="18525.50" fwhm="0.001505" res="319712.7" algo="FTMS"/>
<pk mz="481.146456" i="1957101.8" sn="12.44" a="2841.81" fwhm="0.001727" res="278546.2" algo="FTMS"/>
<pk mz="481.163448" i="107326960.0" z="-1" sn="806.68" a="163289.38" fwhm="0.001495" res="321937.7" algo="FTMS" component_name="G" deconvoluted_molecular_mass="481.164149" deconvoluted_isotopic_mass="481.164132"/>
<pk mz="481.171592" i="5225971.5" sn="37.08" a="7316.55" fwhm="0.001500" res="320804.7" algo="FTMS"/>
<pk mz="481.184563" i="3600886.3" sn="24.83" a="4526.59" fwhm="0.001397" res="344483.8" algo="FTMS"/>
<pk mz="481.202484" i="2241530.3" sn="14.58" a="3101.36" fwhm="0.001585" res="303628.3" algo="FTMS"/>
<pk mz="481.208000" i="4324859.5" sn="30.29" a="6127.65" fwhm="0.001527" res="315178.3" algo="FTMS"/>
<pk mz="481.221009" i="4183550.5" sn="29.22" a="5722.65" fwhm="0.001438" res="334620.1" algo="FTMS"/>
<pk mz="481.238815" i="1386498.4" sn="8.14" a="1050.63" fwhm="0.001305" res="368778.9" algo="FTMS"/>
<pk mz="481.244345" i="3387907.5" sn="23.23" a="4172.02" fwhm="0.001400" res="343727.4" algo="FTMS"/>
<pk mz="481.257358" i="1848326.5" sn="11.62" a="2681.60" fwhm="0.001593" res="302044.7" algo="FTMS"/>
<pk mz="481.280746" i="2270731.8" sn="14.80" a="2431.72" fwhm="0.001292" res="372609.3" algo="FTMS"/>
<pk mz="482.021335" i="1250992.6" sn="7.12" a="1346.95" fwhm="0.001521" res="316847.3" algo="FTMS"/>
<pk mz="482.047837" i="1391286.5" sn="8.17" a="1481.45" fwhm="0.001480" res="325770.9" algo="FTMS"/>
<pk mz="482.057623" i="2602168.8" sn="17.30" a="3384.05" fwhm="0.001486" res="324292.7" algo="FTMS"/>
<pk mz="482.065784" i="2526906.5" sn="16.73" a="3429.06" fwhm="0.001536" res="313881.0" algo="FTMS"/>
<pk mz="482.073015" i="1305788.1" sn="7.53" a="1202.22" fwhm="0.001262" res="381981.2" algo="FTMS"/>
<pk mz="482.094021" i="4021952.8" sn="28.00" a="6076.20" fwhm="0.001583" res="304549.6" algo="FTMS"/>
<pk mz="482.102095" i="2826434.5" sn="18.99" a="3724.58" fwhm="0.001500" res="321368.4" algo="FTMS"/>
<pk mz="482.113145" i="1588421.0" sn="9.66" a="1772.38" fwhm="0.001414" res="341035.7" algo="FTMS"/>
<pk mz="482.120523" i="1295046.8" sn="7.45" a="1658.21" fwhm="0.001585" res="304171.9" algo="FTMS"/>
<pk mz="482.130436" i="3744969.0" sn="25.91" a="5353.34" fwhm="0.001547" res="311567.3" algo="FTMS"/>
<pk mz="482.138553" i="2632394.8" sn="17.53" a="3558.12" fwhm="0.001577" res="305780.9" algo="FTMS"/>
<pk mz="482.143589" i="1367883.9" sn="8.00" a="2083.52" fwhm="0.001843" res="261670.6" algo="FTMS"/>
<pk mz="482.166851" i="25374418.0" z="-1" sn="188.95" a="40203.48" fwhm="0.001539" res="313286.9" algo="FTMS" component_name="G" deconvoluted_molecular_mass="481.164149" deconvoluted_isotopic_mass="482.167538"/>
<pk mz="482.175021" i="1678802.8" sn="10.34" a="2097.24" fwhm="0.001458" res="330791.4" algo="FTMS"/>
<pk mz="482.179897" i="2280148.0" sn="14.87" a="2688.26" fwhm="0.001402" res="344001.1" algo="FTMS"/>
<pk mz="482.211266" i="1483994.9" sn="8.87" a="1673.31" fwhm="0.001566" res="307890.1" algo="FTMS"/>
<pk mz="482.216343" i="1483740.0" sn="8.87" a="1399.96" fwhm="0.001305" res="369543.3" algo="FTMS"/>
<pk mz="482.224373" i="1508061.8" sn="9.05" a="1738.70" fwhm="0.001503" res="320874.9" algo="FTMS"/>
<pk mz="483.020442" i="1260814.5" sn="7.19" a="1631.59" fwhm="0.001823" res="264928.2" algo="FTMS"/>
<pk mz="483.041665" i="4078483.3" sn="28.43" a="5729.19" fwhm="0.001499" res="322165.3" algo="FTMS"/>
<pk mz="483.056838" i="2053526.5" sn="13.16" a="2985.91" fwhm="0.001687" res="286303.5" algo="FTMS"/>
<pk mz="483.068129" i="1292185.0" sn="7.43" a="1985.76" fwhm="0.002039" res="236971.7" algo="FTMS"/>
<pk mz="483.078061" i="9314203.0" sn="67.89" a="13968.92" fwhm="0.001528" res="316249.6" algo="FTMS"/>
<pk mz="483.089279" i="1923741.8" sn="12.19" a="2374.87" fwhm="0.001567" res="308356.6" algo="FTMS"/>
<pk mz="483.093137" i="1288350.6" sn="7.40" a="1030.45" fwhm="0.001216" res="397417.5" algo="FTMS"/>
<pk mz="483.114391" i="9252771.0" sn="67.43" a="14360.35" fwhm="0.001588" res="304248.7" algo="FTMS"/>
<pk mz="483.125628" i="12609446.0" sn="92.73" a="19642.81" fwhm="0.001562" res="309236.2" algo="FTMS"/>
<pk mz="483.150780" i="5710763.5" sn="40.73" a="7481.25" fwhm="0.001409" res="342876.8" algo="FTMS"/>
<pk mz="483.160536" i="28721070.0" z="-1" sn="214.17" a="45900.07" fwhm="0.001558" res="310209.4" algo="FTMS" component_name="X" deconvoluted_molecular_mass="483.161129" deconvoluted_isotopic_mass="483.161226"/>
<pk mz="483.163543" i="1334190.3" sn="7.74" a="1603.84" fwhm="0.001678" res="287970.3" algo="FTMS"/>
<pk mz="483.170359" i="3096495.8" z="-1" sn="21.03" a="3858.17" fwhm="0.001393" res="346844.0" algo="FTMS" component_name="G" deconvoluted_molecular_mass="481.164149" deconvoluted_isotopic_mass="483.171049"/>
<pk mz="483.187266" i="5466035.5" sn="38.89" a="7325.48" fwhm="0.001433" res="337121.8" algo="FTMS"/>
<pk mz="483.200242" i="2103222.3" sn="13.54" a="2227.56" fwhm="0.001345" res="359221.1" algo="FTMS"/>
<pk mz="483.223627" i="5573563.5" sn="39.70" a="8201.33" fwhm="0.001537" res="314467.5" algo="FTMS"/>
<pk mz="483.236714" i="2288062.5" sn="14.93" a="2943.87" fwhm="0.001530" res="315894.3" algo="FTMS"/>
<pk mz="483.260013" i="4899779.5" sn="34.62" a="7151.04" fwhm="0.001530" res="315920.8" algo="FTMS"/>
<pk mz="483.296302" i="2811339.8" sn="18.88" a="3485.99" fwhm="0.001458" res="331395.3" algo="FTMS"/>
<pk mz="484.052145" i="1725554.8" sn="10.69" a="1778.69" fwhm="0.001337" res="362161.1" algo="FTMS"/>
<pk mz="484.073224" i="2215031.5" sn="14.38" a="2374.63" fwhm="0.001330" res="363865.3" algo="FTMS"/>
<pk mz="484.081292" i="1418617.3" sn="8.38" a="1182.78" fwhm="0.001241" res="390057.2" algo="FTMS"/>
<pk mz="484.088183" i="1493498.8" sn="8.94" a="2342.85" fwhm="0.002053" res="235806.4" algo="FTMS"/>
<pk mz="484.109660" i="2519679.5" sn="16.68" a="3332.15" fwhm="0.001525" res="317450.0" algo="FTMS"/>
<pk mz="484.117745" i="1760897.3" sn="10.96" a="1625.76" fwhm="0.001192" res="406147.6" algo="FTMS"/>
<pk mz="484.129175" i="2372227.8" sn="15.56" a="2934.08" fwhm="0.001473" res="328576.7" algo="FTMS"/>
<pk mz="484.145910" i="2408071.5" sn="15.83" a="2921.11" fwhm="0.001475" res="328205.5" algo="FTMS"/>
<pk mz="484.154041" i="1562505.3" sn="9.46" a="1549.22" fwhm="0.001352" res="358107.5" algo="FTMS"/>
<pk mz="484.159005" i="1440394.4" sn="8.54" a="1854.58" fwhm="0.002097" res="230866.8" algo="FTMS"/>
<pk mz="484.163867" i="7805067.5" z="-1" sn="56.52" a="11704.26" fwhm="0.001546" res="313227.4" algo="FTMS" component_name="X" deconvoluted_molecular_mass="483.161129" deconvoluted_isotopic_mass="484.164560"/>
<pk mz="484.182606" i="1368719.6" sn="8.00" a="1460.87" fwhm="0.001391" res="348069.2" algo="FTMS"/>
<pk mz="484.195481" i="1968274.4" sn="12.52" a="2205.52" fwhm="0.001357" res="356749.3" algo="FTMS"/>
<pk mz="484.263498" i="1323425.5" sn="7.66" a="1390.02" fwhm="0.001393" res="347630.0" algo="FTMS"/>
<pk mz="485.020949" i="1399624.4" sn="8.23" a="1372.74" fwhm="0.001465" res="331037.7" algo="FTMS"/>
<pk mz="485.036202" i="2704203.8" sn="18.07" a="3470.81" fwhm="0.001474" res="328997.5" algo="FTMS"/>
<pk mz="485.047525" i="1797710.3" sn="11.23" a="2685.79" fwhm="0.001846" res="262749.0" algo="FTMS"/>
<pk mz="485.057380" i="4981072.5" sn="35.23" a="7042.94" fwhm="0.001485" res="326626.2" algo="FTMS"/>
<pk mz="485.072647" i="2613587.8" sn="17.38" a="3404.61" fwhm="0.001474" res="329173.1" algo="FTMS"/>
<pk mz="485.083924" i="1757270.3" sn="10.93" a="2505.09" fwhm="0.001742" res="278442.0" algo="FTMS"/>
<pk mz="485.093675" i="7973208.5" sn="57.78" a="12417.08" fwhm="0.001602" res="302883.1" algo="FTMS"/>
<pk mz="485.104901" i="1707866.9" sn="10.56" a="1815.86" fwhm="0.001404" res="345500.4" algo="FTMS"/>
<pk mz="485.109064" i="1547867.8" sn="9.35" a="1849.54" fwhm="0.001588" res="305572.4" algo="FTMS"/>
<pk mz="485.130069" i="7328096.5" sn="52.92" a="10804.61" fwhm="0.001554" res="312126.7" algo="FTMS"/>
<pk mz="485.166327" i="4383080.5" z="-1" sn="30.72" a="6173.50" fwhm="0.001481" res="327549.4" algo="FTMS" component_name="X" deconvoluted_molecular_mass="483.161129" deconvoluted_isotopic_mass="485.167023"/>
<pk mz="485.202896" i="6805872.5" sn="48.98" a="10146.52" fwhm="0.001555" res="311996.3" algo="FTMS"/>
<pk mz="485.239285" i="7780728.5" sn="56.33" a="11311.75" fwhm="0.001512" res="320939.4" algo="FTMS"/>
<pk mz="485.275622" i="5752192.5" sn="41.04" a="8488.55" fwhm="0.001539" res="315309.5" algo="FTMS"/>
<pk mz="485.311969" i="2126216.5" sn="13.71" a="2819.05" fwhm="0.001568" res="309607.3" algo="FTMS"/>
<pk mz="486.031439" i="1938982.5" sn="12.30" a="2417.79" fwhm="0.001467" res="331248.3" algo="FTMS"/>
<pk mz="486.067775" i="2695214.5" sn="18.00" a="3258.79" fwhm="0.001405" res="345892.5" algo="FTMS"/>
<pk mz="486.088850" i="1502515.1" sn="9.01" a="1770.73" fwhm="0.001414" res="343728.9" algo="FTMS"/>
<pk mz="486.097127" i="1550645.0" sn="9.37" a="1550.50" fwhm="0.001349" res="360255.6" algo="FTMS"/>
<pk mz="486.104211" i="1730102.5" sn="10.72" a="1764.73" fwhm="0.001467" res="331415.4" algo="FTMS"/>
<pk mz="486.125492" i="1522235.1" sn="9.15" a="1334.84" fwhm="0.001284" res="378537.0" algo="FTMS"/>
<pk mz="486.133536" i="1808956.9" sn="11.32" a="2087.64" fwhm="0.001364" res="356366.8" algo="FTMS"/>
<pk mz="486.161623" i="1794627.1" sn="11.21" a="2135.33" fwhm="0.001457" res="333613.0" algo="FTMS"/>
<pk mz="486.198198" i="1837387.1" sn="11.53" a="2224.26" fwhm="0.001570" res="309670.0" algo="FTMS"/>
<pk mz="486.206132" i="1430348.9" sn="8.46" a="1280.67" fwhm="0.001310" res="371128.0" algo="FTMS"/>
<pk mz="486.234504" i="1995859.0" sn="12.72" a="2189.53" fwhm="0.001349" res="360562.6" algo="FTMS"/>
<pk mz="486.242571" i="1947220.9" sn="12.36" a="1847.72" fwhm="0.001195" res="406973.2" algo="FTMS"/>
<pk mz="486.279071" i="1932892.9" sn="12.25" a="2140.25" fwhm="0.001437" res="338324.1" algo="FTMS"/>
<pk mz="487.015397" i="1847038.1" sn="11.60" a="2132.02" fwhm="0.001509" res="322810.2" algo="FTMS"/>
<pk mz="487.036638" i="1966082.8" sn="12.50" a="2291.98" fwhm="0.001468" res="331819.2" algo="FTMS"/>
<pk mz="487.051844" i="4210438.0" sn="29.42" a="6225.87" fwhm="0.001613" res="301874.9" algo="FTMS"/>
<pk mz="487.062958" i="1704712.5" sn="10.53" a="2293.79" fwhm="0.001660" res="293456.3" algo="FTMS"/>
<pk mz="487.073083" i="4607754.5" sn="32.41" a="7566.81" fwhm="0.001711" res="284622.8" algo="FTMS"/>
<pk mz="487.088182" i="3403534.0" sn="23.33" a="4641.57" fwhm="0.001520" res="320442.4" algo="FTMS"/>
<pk mz="487.099470" i="1952016.5" sn="12.39" a="2035.95" fwhm="0.001400" res="347863.6" algo="FTMS"/>
<pk mz="487.109300" i="4880146.5" sn="34.46" a="7205.39" fwhm="0.001564" res="311542.5" algo="FTMS"/>
<pk mz="487.124559" i="2437398.0" sn="16.05" a="3022.68" fwhm="0.001475" res="330194.2" algo="FTMS"/>
<pk mz="487.135551" i="1374616.4" sn="8.04" a="2132.55" fwhm="0.002347" res="207564.7" algo="FTMS"/>
<pk mz="487.145735" i="3751706.8" sn="25.96" a="4989.85" fwhm="0.001531" res="318194.7" algo="FTMS"/>
<pk mz="487.161101" i="1448990.0" sn="8.60" a="1426.58" fwhm="0.001369" res="355945.9" algo="FTMS"/>
<pk mz="487.174338" i="1375264.9" sn="8.04" a="1132.34" fwhm="0.001261" res="386212.3" algo="FTMS"/>
<pk mz="487.182049" i="4740898.5" sn="33.41" a="6895.47" fwhm="0.001536" res="317244.1" algo="FTMS"/>
[truncated: 186,084 more chars]
