# Supplementary material for: Drought re-routes soil microbial carbon metabolism towards emission of volatile metabolites in an artificial tropical rainforest
Source: Nat Microbiol. 2023 Jul 31;8(8):1480–94. doi: 10.1038/s41564-023-01432-9 (PMC10390333; doi:10.1038/s41564-023-01432-9)
Supplement: Supplementary file 3 — Folder containing all raw XML data for FTICR. [file 41564_2023_1432_MOESM3_ESM.zip › FTICR-XML-Honeker/P34-09-b.xml]

<?xml version="1.0" encoding="utf-8"?>
<root>
<fileinfo appname="Bruker Compass DataAnalysis" appversion="5.0.203" app_platform="64-bit" date="2021-02-04T13:17:04" type="DataAnalysis Results" typeversion="1.1" subtype="MS Spectrum" />
<generalinfo organisation="" user="" hostname="WE35157" os="Windows 8" architecture="64-bit"/>
<analysis name="C:\Users\toyo995\OneDrive - PNNL\Desktop\Data Malak Feb\Tfaily_50971_p34-09-b_02Feb21_Alder_Inf_144SA_IATp05_1_01_58844.d\analysis.baf">
<info><DateTime>2021-02-02T17:29:39-08:00</DateTime><method>FY21_Q1_144SA_p05_neg_58844</method><sample></sample><comment></comment><operator></operator><instrument>solariX</instrument><instrument_serial_number>000000.00000</instrument_serial_number><manufacturer>Bruker</manufacturer></info>
<DataAnalysis version="DataAnalysis 5.0.203" DataAnalysisResults="">
<DataAnalysis_processing_parameters><find_compounds_chromatogram detect_version="2" detect_areamode="1" detect_areathresholdabs="0.00000000" detect_areathresholdrel="10.00000000" detect_intensitymode="1" detect_intensitythresholdabs="0.00000000" detect_intensitythresholdrel="10.00000000" detect_sensitivity="0.20000000" add_uv_or_ms_spectra="0" spectrum_load_mode="2" background_subtraction_mode="0" MS_peaksensmode2="1" MS_pc12="0.40000000" MS_pc22="4.00000000" MS_peaksens12="99.00000000" MS_peaksens22="99.00000000" MS_areamode2="2" MS_areathresholdabs2="1000.00000000" MS_areathresholdrel2="10.00000000" MS_intensitymode2="0" MS_intensitythresholdabs2="1000.00000000" MS_intensitythresholdrel2="10.00000000" MS_basesmoothmode2="1" MS_basesmoothpts2="8" MS_basesmoothmin2="12.00000000" MS_basesmoothforce2="0.10000000" MS_startendslope2="10.00000000" MS_valleyfilterused2="1" MS_valleyfilter2="10.00000000" MS_noisecorr2="0" UV_peaksensmode2="1" UV_pc12="0.40000000" UV_pc22="4.00000000" UV_peaksens12="99.90000000" UV_peaksens22="100.00000000" UV_areamode2="0" UV_areathresholdabs2="5.00000000" UV_areathresholdrel2="1.00000000" UV_intensitymode2="1" UV_intensitythresholdabs2="1.00000000" UV_intensitythresholdrel2="0.01000000" UV_basesmoothmode2="1" UV_basesmoothpts2="8" UV_basesmoothmin2="12.00000000" UV_basesmoothforce2="1.00000000" UV_startendslope2="10.00000000" UV_valleyfilterused2="1" UV_valleyfilter2="10.00000000" UV_noisecorr2="0" detect_delcmpdsinrng="1" />
<find_compounds_mobilogram detect_areamode="1" detect_areathresholdabs="1000.00000000" detect_areathresholdrel="5.00000000" detect_intensitymode="0" detect_intensitythresholdabs="100.00000000" detect_intensitythresholdrel="5.00000000" detect_sensitivity="99.00000000" detect_resolution="250.00000000" spectrum_load_mode="2" detect_delcmpdsinrng="1" />
<auto_ms_n use_retention_time_window="1" retention_time_window="0.75000000" rt_unit="min" minimum_intensity_positive="10000.00000000" minimum_intensity_negative="1000.00000000" apply_max_number_compounds="1" max_number_compounds="300" spectrum_load_mode="2" background_type="0" create_auto_ms_n_traces="0" create_detailed_traces="0" merge_positive_negative_compounds="0" detect_delcmpdsinrng="1" detect_keep_cmpds_detectedneutralloss="0" add_uv_spectra="0" advanced_precursor_determination="0" determine_alternate_precursor="0" />
<dissect_params dissect_addsmoothing="0" dissect_allow_wider_peaks="0" dissect_resolving_power="1.00000000" dissect_set_expected_width="0" dissect_expected_width="3" dissect_deletepeaksinrange="1" dissect_fullrange="1" dissect_cutoff="0.05000000" dissect_sensitivity="10.00000000" dissect_maxoverlap="5" dissect_smoothwidth="1" spectrum_load_mode="0" add_uv_spectra="1" />
<find_all_compounds min_time_points="10" min_correlation="0.70000000" background_type="0" load_spec_type="3" additional_smoothing="0" proteomics="0" chrom_sn_threshold="5.00000000" chrom_smoothingwidth="1" detect_delcmpdsinrng="1" add_MSMS_spectra="1" adducts_positive_mode="" adducts_negative_mode="" />
<ms_peak_finder ms_peak_finder_type="FTMS" ms_manually_use_peak_finder="1" ms_peak_finder_filter_exclusion_masses="0" ><ms_peak_finder_apex minimum_intensity="100.00000000" peak_width="0.00200000" peak_width_msms="0.00200000" relative_threshold_base_peak="0.05000000" signal_to_noise="1.00000000" />
<ms_peak_finder_centroid peak_width="0.00200000" peak_width_msms="0.00200000" signal_to_noise="1.00000000" relative_threshold_base_peak="0.05000000" minimum_intensity="100.00000000" centroid_percentage="80.00000000" />
<ms_peak_finder_snap minimum_intensity="0.00000000" relative_threshold_base_peak="0.01000000" signal_to_noise="2.00000000" maximum_charge="20" quality_factor_threshold="0.90000000" number_of_patterns="500000" building_block_1="C 4.9384 N 1.3577 O 1.4773 S 0.0417 H 7.7583" building_block_2="" use_snap_2="1" add_detailed_results="0" />
<ms_peak_finder_snap minimum_intensity="100.00000000" peak_width="1.00000000" use_datapoints="1" sum_width="1" relative_threshold_base_peak="0.05000000" signal_to_noise="1.00000000" baseline_type="1" baseline_flatness="1.00000000" same_sumwidth_as_acquisition="0" use_resolution="0" res="10000" instrument_sum_width="5" use_sum_of_intensities="0" />
<ms_peak_finder_ftms signal_to_noise="7.00000000" relative_threshold_base_peak="0.01000000" minimum_intensity="100.00000000" centroid_percentage="80.00000000" use_centroid="0" />
<ms_peak_finder_line_spectra apply_line_spectra_threshold="0" line_spectra_threshold="10.00000000" />
</ms_peak_finder>
<deconvolution clear_prev_results="1" create_neutral_spectrum="0" incl_shifted_spectra="0" ret_residuals="0" incl_comp_details="0" show_comp_details="0" substance_class="1" extend_evelope="0" extend_before="1.00000000" extend_after="1.00000000" auto_apply="1" ><deconvolution_detailed_full perf_deconv="1" rel_isotop_deconv="0" resolve_isotop="1" exclude_reporter_ions="0" reporter_ions="0" abund_cutoff="2.50000000" envelope_cutoff="75.00000000" high_mass="4000.00000000" low_mass="250.00000000" mw_agreement="0.00000000" maximum_charge="4" max_charge_isotop="0" min_charge="4" min_peaks="3" precursor_deconv="0" max_components="10" adduct_ion_name_neg="-H" adduct_ion_mass_neg="-1.00782504" adduct_ion_name_pos="+H" adduct_ion_mass_pos="1.00727600" apply_min_max_mass_boundaries="0" />
<deconvolution_detailed_max_res perf_deconv="1" rel_isotop_deconv="0" resolve_isotop="1" exclude_reporter_ions="0" reporter_ions="0" abund_cutoff="2.00000000" envelope_cutoff="75.00000000" high_mass="4000.00000000" low_mass="250.00000000" mw_agreement="5.00000000" maximum_charge="3" max_charge_isotop="0" min_charge="3" min_peaks="3" precursor_deconv="0" max_components="10" adduct_ion_name_neg="-H" adduct_ion_mass_neg="-1.00782504" adduct_ion_name_pos="+H" adduct_ion_mass_pos="1.00727600" apply_min_max_mass_boundaries="0" />
<deconvolution_detailed_ms_n perf_deconv="1" rel_isotop_deconv="0" resolve_isotop="1" exclude_reporter_ions="0" reporter_ions="0" abund_cutoff="1.00000000" envelope_cutoff="75.00000000" high_mass="3000.00000000" low_mass="100.00000000" mw_agreement="5.00000000" maximum_charge="3" max_charge_isotop="0" min_charge="3" min_peaks="3" precursor_deconv="0" max_components="10" adduct_ion_name_neg="-H" adduct_ion_mass_neg="-1.00782504" adduct_ion_name_pos="+H" adduct_ion_mass_pos="1.00727600" apply_min_max_mass_boundaries="0" />
<deconvolution_detailed_protein perf_deconv="1" rel_isotop_deconv="1" resolve_isotop="1" exclude_reporter_ions="0" reporter_ions="0" abund_cutoff="2.50000000" envelope_cutoff="75.00000000" high_mass="100000.00000000" low_mass="1000.00000000" mw_agreement="0.00000000" maximum_charge="75" max_charge_isotop="0" min_charge="75" min_peaks="3" precursor_deconv="0" max_components="20" adduct_ion_name_neg="-H" adduct_ion_mass_neg="-1.00782504" adduct_ion_name_pos="+H" adduct_ion_mass_pos="1.00727600" apply_min_max_mass_boundaries="1" />
<max_entropy_deconvolution adduct_ion_name_pos="+H" adduct_ion_mass_pos="1.00727600" adduct_ion_name_neg="-H" adduct_ion_mass_neg="-1.00782504" low_mass="1000.00000000" high_mass="100000.00000000" spacint_out="0.00000000" resolving_power="1000.00000000" peak_width="0.00200000" width="0" maxentx="0" res="0" />
</deconvolution><mascot_export globalchargelimit_apply="1" globalchargelimit="1+, 2+ and 3+" prefer_fullscan_deconvolution_results="1" deconvolution_export_type="1" msmssignals="100" threshold="100.00000000" mssignals_deconv="2" mssignals_non_deconv="0" normalize_msms="0" single_charged="0" />
<process_parameters_chrom baseline_flatness="0.80000000"	baseline_addchild="1"	baseline_disableoriginal="1" baseline_usesamecolor="1" smoothing_algorithm="1" smoothing_width="0.20000000" smoothing_cycles="1" smoothing_addchild="1" smoothing_disableoriginal="1"	smoothing_usesamecolor="1" />
<process_parameters_mobil baseline_flatness="0.80000000"	baseline_addchild="1"	baseline_disableoriginal="1" baseline_usesamecolor="1" smoothing_algorithm="1" smoothing_width="0.10000000" smoothing_cycles="1" smoothing_addchild="1" smoothing_disableoriginal="1"	smoothing_usesamecolor="1" />
<process_parameters_ms baseline_flatness="0.80000000"	baseline_addchild="1"	baseline_disableoriginal="1" baseline_usesamecolor="1" smoothing_algorithm="1" smoothing_width="0.20000000" smoothing_cycles="1" smoothing_addchild="1" smoothing_disableoriginal="1"	smoothing_usesamecolor="1" />
<display_params mass_precision="-1" time_precision="2" structure_size="30" chrom_peak_label="Index" />
<calibration_params calibration_range="0.00500000" calibration_listname="neg_pip_McKeeFA_DSmith_verified" calibration_listgroupname="ESI" calibration_fit_mode="0" calibration_intensitythreshold="1000000.00000000" />
<calibration_lockmass_params calibration_range="0.50000000" calibration_listname="" calibration_listgroupname="" calibration_intensitythreshold="0.00000000" calibration_lockmassmode="0" />
<mobility_calibration_params calibration_range="0.10000000" calibration_listname="&lt;not set&gt;" calibration_listgroupname="ESI" calibration_intensitythreshold="0.00000000" />
<library_search_params del_prev_res="1" ><library_search_basic_params accept_score="50" allowmasses_above="0" allowmasses_below="0" desired_score="900" increasedepth="0" maxnr_spectra="10" cross_match="0" sort_by="1" include_precursor_spectra="1" exclude_precursor_signals="0" skip_low_frgamnet_spectra="1" min_effective_score="500" minmatch_score="250" min_score="400" />
<library_search_advanced_params add_int_range="5.00000000" extended="1" locnorm="0" root="0" hwfstp="50" hwscdp="7" intrangefac="1.89999998" locnormeqfac="1.00000000" locnormfac="2.00000000" locnormwin="25" masdisint="20" minsrcint="100" minspepresrc="15" threshfstp="40" maskadducts="0" maskprecursor="0" />
<library_search_libraries_params add_unid="0" parallel="0" libraries="" librariey_unidentified="" />
<library_search_match_params chrgdeconv="0" collenerg="0" fragampl="1" instrtp="2" ionmeth="3" isolwidth="0" msmsstg="2" ms_vs_msms="4" pkwidth="0" polarity="4" psd="0" lastprecion="0" precions="0" prodion="0" rgtgaspress="0" rgtion="0" refl="0" collgas="0" collgaspress="0" trapdrv="1" />
<library_search_add_params add_confirm_mode="0" />
<library_search_rt_params accepted_deviation="1.00000000" apply_rt_match="0" match_columnname="1" max_deviation="5.00000000" />
</library_search_params><masslist_layout layout_columntypes="2 12 3 6 " layout_columnwidth="66 20 57 57 " />
<cmpdlist_layout layout_columntypes="14 20 31 1 40 26 " layout_columnwidth="20 53 134 65 46 50 " />
<molecular_formula_layout layout_columntypes="24 1 2 40 3 5 6 18 7 9 8 " layout_columnwidth="-1 -1 -1 -1 -1 -1 -1 -1 -1 -1 -1 " />
<general_unknown_layout layout_columntypes="6 0 5 3 4 2 12 14 10 11 " layout_columnwidth="-1 -1 -1 -1 -1 -1 -1 -1 -1 -1 " />
<target_screening_layout layout_columntypes="15 14 6 5 43 11 1 2 17 7 8 9 10 4 3 39 40 41 42 16 18 19 25 20 21 22 23 24 31 26 27 28 29 30 37 32 33 34 35 36 " layout_columnwidth="-1 -1 -1 -1 -1 -1 -1 -1 -1 -1 -1 -1 -1 -1 -1 -1 -1 -1 -1 -1 -1 -1 -1 -1 -1 -1 -1 -1 -1 -1 -1 -1 -1 -1 -1 -1 -1 -1 -1 -1 " />
<exclusion_masses></exclusion_masses>
<xml_export_parameters export_detailed_information="0" export_peptide_database_query_information="1" export_full_peptide_database_query_information="1" protein_analysis_export_mgf="1" protein_analysis_export_xml="1" />
<smf1D_params max_nr_formulae="50" z="1" rdb_min="0.00000000" rdb_max="80.00000000" tolerance_ppm="5.00000000" tolerance_abs="1.00000000" tolerance_ppm_MSn="5.00000000" tolerance_abs_MSn="2.00000000" use_rel_tolerance="0" use_rel_tolerance_MSn="0" lower_bound_formula="" upper_bound_formula="" electron_configuration="2" electron_configuration_MSn="0" sigma_limit="0.02000000" sigma_limit_MSn="0.05000000" HC_Ratio_min="0.00000000" HC_Ratio_max="3.00000000" filtering="1" patternsearch="0" filter_by_elementratio="1" estimate_carbon_count="1" relative_threshold_base_peak="1.00000000" delete_previous_results="1" filter_criteriy="0" adducts_positive_mode="M+H  M+NH4  M+Na  M+K " adducts_negative_mode="M-H  M+Na-H2  M+K-H2  M+Cl " collect_adducts="0" />
<smf3D_params tolerance_neutralloss="5.00000000" intensitythresholdabs2="0.00000000" intensity_threshold_abs_msms="0.00000000" auto_filter="0" nr_explained_peaks="5" highlight_unexplained_peaks="0" />
<uv_parameters rt_offset="0.00000000" />
<target_screening delta_rt="1.50000000" threshold_sigma="0.05000000" detection_tolerance="0.00500000" identification_tolerance="10.00000000" detection_tolerance_ppm="5.00000000" identification_tolerance_ppm="5.00000000" use_tolerance_ppm="0" compound_database="C:\BDALSystemData\BuildingBlocks\TargetScreeningDataBase.csv" use_sampleinfo_xml="0" rt_range_start="0.00000000" rt_range_end="0.00000000" additional_smoothing="0" create_chromatogram_time_slices="1" rt_window_halfwidth="45.00000000" enable_BPC="1" evaluate_qualifier_ions="1" qualifier_ion_intensity_threshold="0.00000000" group_id=": " lc_method_id=":" ms_method_id=":" matrix_id=":" useDB="0" sortanalytes="4" />
<automatic_calibration use_calibration_segment="0" automatic_calibration="0.00000000/0.00000000" automatic_calibration_use_spectrum_type="0" automatic_calibration_retain_data="0" automatic_calibration_perform_lockmass="0" />
<target_screening_scoring threshold1_qualityfactor="0.02000000" threshold2_qualityfactor="0.05000000" threshold1_massaccuracy="3.00000000" threshold2_massaccuracy="10.00000000" threshold1_retentiontime="20.00000000" threshold2_retentiontime="40.00000000" use_tolerance_ppm="0" />
</DataAnalysis_processing_parameters>
<ms_spectrum info="-MS" msmsinfo="All MS" polarity="-" scanmode="fullscan" seq_nr_start="1"  rt="4.72710000" rt_unit="min">
<ms_peaks><pk mz="147.764347" i="933707.6" sn="8.04" a="80.22" fwhm="0.000127" res="1165749.6" algo="FTMS"/>
<pk mz="147.819017" i="1208684.4" sn="11.15" a="120.73" fwhm="0.000127" res="1160818.5" algo="FTMS"/>
<pk mz="149.024147" i="1969891.3" sn="19.76" a="194.46" fwhm="0.000112" res="1333557.4" algo="FTMS"/>
<pk mz="149.024397" i="4156998.3" sn="44.48" a="597.85" fwhm="0.000138" res="1080635.6" algo="FTMS"/>
<pk mz="150.027749" i="973312.7" sn="8.49" a="78.95" fwhm="0.000119" res="1259553.4" algo="FTMS"/>
<pk mz="155.586450" i="976443.0" sn="8.53" a="109.35" fwhm="0.000158" res="981840.7" algo="FTMS"/>
<pk mz="159.858282" i="957801.8" sn="8.32" a="114.19" fwhm="0.000178" res="895662.9" algo="FTMS"/>
<pk mz="160.285625" i="853677.1" sn="7.14" a="163.49" fwhm="0.000276" res="580365.9" algo="FTMS"/>
<pk mz="161.081914" i="1523608.5" sn="14.72" a="152.79" fwhm="0.000122" res="1323611.0" algo="FTMS"/>
<pk mz="161.218016" i="873872.7" sn="7.37" a="150.49" fwhm="0.000251" res="642962.7" algo="FTMS"/>
<pk mz="162.839058" i="1062474.5" sn="9.51" a="119.92" fwhm="0.000137" res="1186630.7" algo="FTMS"/>
<pk mz="163.040038" i="1338179.0" sn="12.62" a="156.63" fwhm="0.000145" res="1124418.4" algo="FTMS"/>
<pk mz="163.625276" i="869729.4" sn="7.33" a="127.32" fwhm="0.000206" res="792685.4" algo="FTMS"/>
<pk mz="163.930654" i="952222.4" sn="8.26" a="97.24" fwhm="0.000154" res="1066022.2" algo="FTMS"/>
<pk mz="164.071666" i="957914.6" sn="8.33" a="118.97" fwhm="0.000144" res="1139939.5" algo="FTMS"/>
<pk mz="165.019311" i="2246230.3" sn="22.89" a="294.01" fwhm="0.000152" res="1085175.6" algo="FTMS"/>
<pk mz="165.261672" i="877710.5" sn="7.42" a="108.41" fwhm="0.000181" res="914025.7" algo="FTMS"/>
<pk mz="165.381632" i="843692.9" sn="7.03" a="121.99" fwhm="0.000189" res="873199.1" algo="FTMS"/>
<pk mz="165.572629" i="865666.8" sn="7.28" a="126.70" fwhm="0.000182" res="911132.9" algo="FTMS"/>
<pk mz="165.686323" i="854393.8" sn="7.16" a="98.88" fwhm="0.000164" res="1008440.2" algo="FTMS"/>
<pk mz="165.887315" i="845464.3" sn="7.05" a="102.98" fwhm="0.000189" res="879059.6" algo="FTMS"/>
<pk mz="165.983061" i="862945.8" sn="7.25" a="129.15" fwhm="0.000222" res="746293.0" algo="FTMS"/>
<pk mz="166.062962" i="924463.4" sn="7.95" a="103.27" fwhm="0.000149" res="1111751.8" algo="FTMS"/>
<pk mz="166.740703" i="899907.8" sn="7.67" a="173.10" fwhm="0.000291" res="573130.8" algo="FTMS"/>
<pk mz="167.446746" i="843410.9" sn="7.03" a="100.25" fwhm="0.000174" res="962910.2" algo="FTMS"/>
<pk mz="167.833627" i="848069.9" sn="7.08" a="159.88" fwhm="0.000306" res="548641.1" algo="FTMS"/>
<pk mz="168.029918" i="988678.3" sn="8.67" a="132.43" fwhm="0.000160" res="1051112.1" algo="FTMS"/>
<pk mz="168.030212" i="3466350.3" sn="36.68" a="544.77" fwhm="0.000163" res="1031047.4" algo="FTMS"/>
<pk mz="168.338100" i="863550.4" sn="7.26" a="107.47" fwhm="0.000168" res="999880.0" algo="FTMS"/>
<pk mz="168.924919" i="868374.1" sn="7.31" a="110.32" fwhm="0.000180" res="940878.5" algo="FTMS"/>
<pk mz="169.338370" i="871971.4" sn="7.35" a="134.46" fwhm="0.000232" res="728817.9" algo="FTMS"/>
<pk mz="170.193905" i="971272.8" sn="8.48" a="120.21" fwhm="0.000182" res="935327.0" algo="FTMS"/>
<pk mz="170.306407" i="949825.8" sn="8.23" a="230.05" fwhm="0.000314" res="542275.5" algo="FTMS"/>
<pk mz="170.331437" i="863577.3" sn="7.26" a="100.44" fwhm="0.000170" res="1003773.7" algo="FTMS"/>
<pk mz="170.921698" i="840898.0" sn="7.00" a="101.16" fwhm="0.000191" res="892973.5" algo="FTMS"/>
<pk mz="171.012112" i="1159456.9" sn="10.60" a="132.89" fwhm="0.000147" res="1164592.1" algo="FTMS"/>
<pk mz="171.066260" i="1184213.0" sn="10.88" a="175.76" fwhm="0.000185" res="922663.0" algo="FTMS"/>
<pk mz="171.312626" i="958200.7" sn="8.33" a="119.16" fwhm="0.000192" res="893615.0" algo="FTMS"/>
<pk mz="171.371275" i="844045.6" sn="7.04" a="102.24" fwhm="0.000177" res="969437.6" algo="FTMS"/>
<pk mz="171.607501" i="922961.8" sn="7.93" a="115.67" fwhm="0.000167" res="1024561.0" algo="FTMS"/>
<pk mz="171.873744" i="859794.1" sn="7.21" a="117.85" fwhm="0.000209" res="822201.1" algo="FTMS"/>
<pk mz="172.001445" i="870758.3" sn="7.34" a="147.34" fwhm="0.000242" res="709913.5" algo="FTMS"/>
<pk mz="172.040392" i="896434.0" sn="7.63" a="100.10" fwhm="0.000156" res="1101193.9" algo="FTMS"/>
<pk mz="172.097889" i="2159503.8" sn="21.91" a="315.90" fwhm="0.000167" res="1031708.0" algo="FTMS"/>
<pk mz="173.027861" i="895188.6" sn="7.61" a="133.85" fwhm="0.000253" res="682794.0" algo="FTMS"/>
<pk mz="173.081895" i="1562011.1" sn="15.15" a="231.57" fwhm="0.000178" res="971668.2" algo="FTMS"/>
<pk mz="173.899755" i="916412.9" sn="7.85" a="135.95" fwhm="0.000192" res="905963.9" algo="FTMS"/>
<pk mz="174.287390" i="912364.6" sn="7.79" a="138.80" fwhm="0.000208" res="839157.8" algo="FTMS"/>
<pk mz="174.535053" i="925482.1" sn="7.94" a="150.66" fwhm="0.000263" res="664039.0" algo="FTMS"/>
<pk mz="174.972711" i="949879.9" sn="8.21" a="138.41" fwhm="0.000212" res="823943.1" algo="FTMS"/>
<pk mz="175.018117" i="913367.5" sn="7.80" a="156.13" fwhm="0.000236" res="741861.4" algo="FTMS"/>
<pk mz="175.061170" i="11073831.0" sn="122.46" a="2336.79" fwhm="0.000202" res="864704.0" algo="FTMS"/>
<pk mz="175.097257" i="2908236.8" sn="30.31" a="391.50" fwhm="0.000176" res="992489.2" algo="FTMS"/>
<pk mz="175.097564" i="13936813.0" z="-1" sn="154.76" a="2881.48" fwhm="0.000195" res="898787.5" algo="FTMS" component_name="k" deconvoluted_molecular_mass="175.097598" deconvoluted_isotopic_mass="175.097599"/>
<pk mz="175.168008" i="876800.7" sn="7.39" a="125.94" fwhm="0.000192" res="913771.3" algo="FTMS"/>
<pk mz="175.181143" i="904194.9" sn="7.70" a="125.51" fwhm="0.000205" res="855855.6" algo="FTMS"/>
<pk mz="176.039752" i="849070.8" sn="7.05" a="122.69" fwhm="0.000199" res="883713.2" algo="FTMS"/>
<pk mz="176.100894" i="1156578.6" z="-1" sn="10.51" a="195.26" fwhm="0.000201" res="877662.6" algo="FTMS" component_name="k" deconvoluted_molecular_mass="175.097598" deconvoluted_isotopic_mass="176.100930"/>
<pk mz="176.194531" i="932684.9" sn="7.99" a="145.64" fwhm="0.000219" res="805619.6" algo="FTMS"/>
<pk mz="176.576898" i="855018.1" sn="7.11" a="162.90" fwhm="0.000288" res="613835.1" algo="FTMS"/>
<pk mz="176.990502" i="852785.8" sn="7.09" a="163.87" fwhm="0.000273" res="648249.7" algo="FTMS"/>
<pk mz="177.075442" i="848268.3" sn="7.04" a="136.19" fwhm="0.000232" res="762480.3" algo="FTMS"/>
<pk mz="177.196652" i="940095.1" sn="8.07" a="107.65" fwhm="0.000187" res="945976.6" algo="FTMS"/>
<pk mz="177.327862" i="861428.6" sn="7.19" a="178.17" fwhm="0.000281" res="631980.6" algo="FTMS"/>
<pk mz="177.607623" i="880244.8" sn="7.40" a="84.14" fwhm="0.000142" res="1255045.5" algo="FTMS"/>
<pk mz="177.724563" i="852440.1" sn="7.06" a="133.97" fwhm="0.000239" res="744721.3" algo="FTMS"/>
<pk mz="178.509079" i="858816.7" sn="7.13" a="77.88" fwhm="0.000144" res="1235448.9" algo="FTMS"/>
<pk mz="178.516156" i="859434.5" sn="7.13" a="98.83" fwhm="0.000179" res="999525.4" algo="FTMS"/>
<pk mz="179.034941" i="1560874.3" sn="15.00" a="288.19" fwhm="0.000199" res="899767.5" algo="FTMS"/>
<pk mz="179.157655" i="902631.3" sn="7.62" a="168.96" fwhm="0.000268" res="667286.9" algo="FTMS"/>
<pk mz="179.214026" i="933114.5" sn="7.96" a="100.33" fwhm="0.000163" res="1101534.4" algo="FTMS"/>
<pk mz="179.707214" i="898651.6" sn="7.54" a="110.59" fwhm="0.000191" res="939697.1" algo="FTMS"/>
<pk mz="179.719960" i="858079.2" sn="7.09" a="114.79" fwhm="0.000193" res="929524.2" algo="FTMS"/>
<pk mz="179.756042" i="868313.4" sn="7.21" a="137.92" fwhm="0.000246" res="731280.7" algo="FTMS"/>
<pk mz="180.287598" i="1009860.1" sn="8.78" a="169.70" fwhm="0.000230" res="782427.7" algo="FTMS"/>
<pk mz="180.602064" i="884674.6" sn="7.39" a="122.56" fwhm="0.000203" res="890707.9" algo="FTMS"/>
<pk mz="180.790970" i="890612.4" sn="7.45" a="133.80" fwhm="0.000203" res="889257.3" algo="FTMS"/>
<pk mz="181.010525" i="903880.7" sn="7.60" a="162.85" fwhm="0.000253" res="714168.3" algo="FTMS"/>
<pk mz="181.014224" i="3735369.8" sn="39.22" a="671.99" fwhm="0.000188" res="963725.9" algo="FTMS"/>
<pk mz="181.014466" i="889833.9" sn="7.44" a="67.91" fwhm="0.000116" res="1557989.4" algo="FTMS"/>
<pk mz="181.050306" i="1158021.1" sn="10.44" a="161.40" fwhm="0.000175" res="1036796.4" algo="FTMS"/>
<pk mz="181.050625" i="2736469.3" sn="28.07" a="468.25" fwhm="0.000186" res="975657.1" algo="FTMS"/>
<pk mz="181.211284" i="854696.1" sn="7.05" a="138.26" fwhm="0.000221" res="818674.9" algo="FTMS"/>
<pk mz="181.452241" i="884677.3" sn="7.36" a="117.33" fwhm="0.000198" res="917826.9" algo="FTMS"/>
<pk mz="181.943490" i="900046.6" sn="7.53" a="160.97" fwhm="0.000286" res="635153.2" algo="FTMS"/>
<pk mz="182.009493" i="2641676.8" sn="26.91" a="507.43" fwhm="0.000207" res="880105.8" algo="FTMS"/>
<pk mz="183.029859" i="885005.9" sn="7.35" a="93.88" fwhm="0.000164" res="1112907.4" algo="FTMS"/>
<pk mz="185.081910" i="1496660.5" sn="14.10" a="255.56" fwhm="0.000213" res="868157.3" algo="FTMS"/>
<pk mz="185.287068" i="862422.5" sn="7.07" a="132.15" fwhm="0.000229" res="809400.0" algo="FTMS"/>
<pk mz="186.077171" i="2030409.6" sn="19.94" a="383.57" fwhm="0.000215" res="866493.7" algo="FTMS"/>
<pk mz="186.147557" i="878551.0" sn="7.22" a="121.66" fwhm="0.000224" res="832700.2" algo="FTMS"/>
<pk mz="186.578139" i="908908.4" sn="7.55" a="185.92" fwhm="0.000294" res="635603.2" algo="FTMS"/>
<pk mz="186.585872" i="946727.8" sn="7.97" a="177.23" fwhm="0.000306" res="609038.0" algo="FTMS"/>
<pk mz="186.908711" i="971194.1" sn="8.24" a="258.66" fwhm="0.000349" res="535861.7" algo="FTMS"/>
<pk mz="187.004775" i="887675.6" sn="7.31" a="176.01" fwhm="0.000286" res="653573.5" algo="FTMS"/>
<pk mz="187.014314" i="2891031.8" sn="29.45" a="551.22" fwhm="0.000202" res="927438.3" algo="FTMS"/>
<pk mz="187.061181" i="1086620.0" sn="9.51" a="177.70" fwhm="0.000227" res="824522.1" algo="FTMS"/>
<pk mz="187.097564" i="5493180.0" sn="58.20" a="1165.54" fwhm="0.000222" res="842316.3" algo="FTMS"/>
<pk mz="188.035297" i="1716827.0" sn="16.41" a="317.08" fwhm="0.000210" res="894233.5" algo="FTMS"/>
<pk mz="188.056454" i="997508.5" sn="8.49" a="143.11" fwhm="0.000199" res="946663.9" algo="FTMS"/>
<pk mz="188.510870" i="881411.2" sn="7.21" a="141.11" fwhm="0.000239" res="789727.9" algo="FTMS"/>
<pk mz="189.011375" i="1043866.8" sn="8.99" a="148.81" fwhm="0.000189" res="1002669.0" algo="FTMS"/>
<pk mz="189.068012" i="886725.3" sn="7.26" a="120.13" fwhm="0.000200" res="945719.2" algo="FTMS"/>
<pk mz="189.076827" i="1916665.4" sn="18.60" a="369.17" fwhm="0.000220" res="861194.9" algo="FTMS"/>
<pk mz="189.122546" i="983598.8" sn="8.33" a="161.95" fwhm="0.000233" res="811338.5" algo="FTMS"/>
<pk mz="189.290506" i="969725.7" sn="8.18" a="192.17" fwhm="0.000273" res="692616.7" algo="FTMS"/>
<pk mz="189.781595" i="900502.9" sn="7.38" a="135.52" fwhm="0.000232" res="817250.4" algo="FTMS"/>
<pk mz="190.330976" i="915840.3" sn="7.55" a="142.75" fwhm="0.000240" res="792418.9" algo="FTMS"/>
<pk mz="191.164637" i="913739.6" sn="7.52" a="157.51" fwhm="0.000254" res="752538.9" algo="FTMS"/>
<pk mz="192.265084" i="932481.7" sn="7.69" a="206.93" fwhm="0.000321" res="598204.7" algo="FTMS"/>
<pk mz="193.959477" i="1003316.6" sn="8.42" a="173.79" fwhm="0.000231" res="838320.0" algo="FTMS"/>
<pk mz="194.082254" i="1834966.5" sn="17.47" a="296.36" fwhm="0.000198" res="981667.1" algo="FTMS"/>
<pk mz="194.146845" i="888441.3" sn="7.17" a="161.36" fwhm="0.000259" res="750615.9" algo="FTMS"/>
<pk mz="195.029874" i="1932569.5" sn="18.53" a="365.73" fwhm="0.000211" res="923785.9" algo="FTMS"/>
<pk mz="195.066266" i="4778029.5" sn="49.49" a="1013.22" fwhm="0.000220" res="887121.4" algo="FTMS"/>
<pk mz="195.086919" i="1055880.9" sn="8.99" a="211.12" fwhm="0.000263" res="740583.5" algo="FTMS"/>
<pk mz="195.139057" i="1044277.5" sn="8.86" a="167.93" fwhm="0.000209" res="935257.0" algo="FTMS"/>
<pk mz="195.810889" i="3535689.8" sn="35.82" a="770.47" fwhm="0.000231" res="846092.9" algo="FTMS"/>
<pk mz="196.025111" i="1812545.4" sn="17.15" a="382.03" fwhm="0.000244" res="804251.7" algo="FTMS"/>
<pk mz="197.045530" i="2797634.0" sn="27.81" a="703.23" fwhm="0.000250" res="787447.0" algo="FTMS"/>
<pk mz="197.081916" i="1253974.8" sn="11.09" a="207.26" fwhm="0.000238" res="829028.9" algo="FTMS"/>
<pk mz="197.158201" i="920034.3" sn="7.47" a="151.98" fwhm="0.000262" res="751837.9" algo="FTMS"/>
<pk mz="197.399510" i="935100.4" sn="7.63" a="194.19" fwhm="0.000276" res="716275.3" algo="FTMS"/>
<pk mz="197.807927" i="4718775.5" sn="48.63" a="1035.89" fwhm="0.000232" res="852916.1" algo="FTMS"/>
<pk mz="198.004402" i="1152361.1" sn="9.98" a="174.76" fwhm="0.000185" res="1069763.2" algo="FTMS"/>
<pk mz="198.040778" i="1641790.1" sn="15.28" a="344.25" fwhm="0.000246" res="805089.4" algo="FTMS"/>
<pk mz="198.513994" i="895057.4" sn="7.16" a="113.63" fwhm="0.000204" res="973593.4" algo="FTMS"/>
<pk mz="198.666419" i="910906.4" sn="7.33" a="178.12" fwhm="0.000283" res="701956.9" algo="FTMS"/>
<pk mz="199.007101" i="984626.2" sn="8.12" a="152.75" fwhm="0.000230" res="863656.6" algo="FTMS"/>
<pk mz="199.034295" i="929826.2" sn="7.53" a="241.96" fwhm="0.000367" res="542759.4" algo="FTMS"/>
<pk mz="199.061190" i="1598674.0" sn="14.75" a="292.19" fwhm="0.000209" res="953033.3" algo="FTMS"/>
<pk mz="199.097568" i="2825511.5" sn="27.99" a="604.68" fwhm="0.000226" res="882827.8" algo="FTMS"/>
<pk mz="199.116396" i="908738.4" sn="7.30" a="189.63" fwhm="0.000307" res="649015.6" algo="FTMS"/>
<pk mz="199.608024" i="896420.8" sn="7.17" a="182.00" fwhm="0.000285" res="700171.3" algo="FTMS"/>
<pk mz="199.744039" i="891685.5" sn="7.11" a="151.01" fwhm="0.000223" res="895693.7" algo="FTMS"/>
<pk mz="199.804984" i="2503113.8" sn="24.50" a="551.19" fwhm="0.000245" res="814471.5" algo="FTMS"/>
<pk mz="199.834105" i="920139.0" sn="7.42" a="166.22" fwhm="0.000290" res="688111.5" algo="FTMS"/>
<pk mz="200.092845" i="1055381.0" sn="8.88" a="188.81" fwhm="0.000242" res="828248.9" algo="FTMS"/>
<pk mz="200.273105" i="907488.6" sn="7.28" a="161.15" fwhm="0.000249" res="803393.4" algo="FTMS"/>
<pk mz="200.299193" i="890448.2" sn="7.10" a="214.88" fwhm="0.000316" res="634472.0" algo="FTMS"/>
<pk mz="200.433991" i="1012384.8" sn="8.38" a="228.51" fwhm="0.000316" res="634497.2" algo="FTMS"/>
<pk mz="200.835209" i="920161.6" sn="7.38" a="195.61" fwhm="0.000318" res="630947.9" algo="FTMS"/>
<pk mz="200.912297" i="908191.9" sn="7.25" a="193.86" fwhm="0.000311" res="645484.3" algo="FTMS"/>
<pk mz="201.040479" i="1348941.1" sn="11.99" a="265.22" fwhm="0.000239" res="841741.3" algo="FTMS"/>
<pk mz="201.076835" i="2320131.0" sn="22.43" a="517.55" fwhm="0.000245" res="821066.4" algo="FTMS"/>
<pk mz="201.087189" i="916553.3" sn="7.34" a="169.57" fwhm="0.000279" res="721363.3" algo="FTMS"/>
<pk mz="201.113218" i="2492761.0" sn="24.28" a="478.12" fwhm="0.000216" res="929678.8" algo="FTMS"/>
<pk mz="202.050945" i="3108753.5" sn="30.90" a="669.02" fwhm="0.000235" res="860433.2" algo="FTMS"/>
<pk mz="202.072086" i="3018142.3" sn="29.92" a="661.36" fwhm="0.000239" res="846346.0" algo="FTMS"/>
<pk mz="203.034964" i="959275.4" sn="7.76" a="198.82" fwhm="0.000269" res="754263.0" algo="FTMS"/>
<pk mz="203.056093" i="1509368.5" sn="13.64" a="276.64" fwhm="0.000215" res="945038.3" algo="FTMS"/>
<pk mz="203.092485" i="1462478.9" sn="13.14" a="228.18" fwhm="0.000202" res="1005703.8" algo="FTMS"/>
<pk mz="203.342474" i="888904.6" sn="7.00" a="157.76" fwhm="0.000245" res="829934.2" algo="FTMS"/>
<pk mz="204.066584" i="2320871.8" sn="22.32" a="441.71" fwhm="0.000217" res="938440.9" algo="FTMS"/>
<pk mz="204.292870" i="901012.0" sn="7.12" a="125.95" fwhm="0.000212" res="962341.7" algo="FTMS"/>
<pk mz="205.071756" i="1040664.1" sn="8.61" a="180.68" fwhm="0.000236" res="867899.7" algo="FTMS"/>
<pk mz="206.082270" i="1322447.3" sn="11.57" a="210.44" fwhm="0.000204" res="1010253.6" algo="FTMS"/>
<pk mz="206.680560" i="895222.3" sn="7.02" a="176.43" fwhm="0.000330" res="625429.7" algo="FTMS"/>
<pk mz="207.012156" i="2131926.5" sn="20.19" a="487.01" fwhm="0.000256" res="808171.2" algo="FTMS"/>
<pk mz="207.029900" i="989921.6" sn="8.02" a="196.33" fwhm="0.000262" res="789109.1" algo="FTMS"/>
<pk mz="207.139085" i="1198182.3" sn="10.24" a="238.06" fwhm="0.000252" res="821835.9" algo="FTMS"/>
<pk mz="207.152450" i="903502.6" sn="7.10" a="185.02" fwhm="0.000275" res="754306.4" algo="FTMS"/>
<pk mz="208.033313" i="909816.8" sn="7.13" a="162.49" fwhm="0.000255" res="816374.8" algo="FTMS"/>
<pk mz="209.009158" i="2316799.8" sn="22.05" a="497.05" fwhm="0.000248" res="841550.8" algo="FTMS"/>
<pk mz="209.045547" i="2069846.6" sn="19.43" a="442.54" fwhm="0.000246" res="851208.9" algo="FTMS"/>
<pk mz="209.154648" i="940251.4" sn="7.45" a="144.33" fwhm="0.000233" res="899241.9" algo="FTMS"/>
<pk mz="210.004328" i="930003.1" sn="7.33" a="171.78" fwhm="0.000236" res="889361.1" algo="FTMS"/>
<pk mz="210.040848" i="949978.1" sn="7.54" a="208.28" fwhm="0.000315" res="666493.5" algo="FTMS"/>
<pk mz="211.024430" i="1302965.8" sn="11.23" a="193.69" fwhm="0.000202" res="1044477.6" algo="FTMS"/>
<pk mz="211.024790" i="5761654.0" sn="58.31" a="1490.38" fwhm="0.000272" res="777180.7" algo="FTMS"/>
<pk mz="211.061173" i="1828940.9" sn="16.78" a="359.66" fwhm="0.000237" res="891184.7" algo="FTMS"/>
<pk mz="212.020055" i="8864232.0" sn="91.07" a="2400.46" fwhm="0.000276" res="768958.9" algo="FTMS"/>
<pk mz="212.092818" i="4240661.5" sn="42.24" a="1107.74" fwhm="0.000266" res="795877.5" algo="FTMS"/>
<pk mz="212.118943" i="917525.8" sn="7.15" a="193.46" fwhm="0.000321" res="660931.5" algo="FTMS"/>
<pk mz="212.148219" i="974616.2" sn="7.76" a="170.26" fwhm="0.000274" res="774662.0" algo="FTMS"/>
<pk mz="213.015002" i="9281623.0" sn="95.03" a="1669.67" fwhm="0.000210" res="1016044.6" algo="FTMS"/>
<pk mz="213.015306" i="34264152.0" z="-1" sn="357.62" a="9504.21" fwhm="0.000267" res="796608.7" algo="FTMS" component_name="S" deconvoluted_molecular_mass="213.015372" deconvoluted_isotopic_mass="213.015372"/>
<pk mz="213.076828" i="1722238.0" sn="15.57" a="336.99" fwhm="0.000224" res="950391.0" algo="FTMS"/>
<pk mz="213.113224" i="1872404.8" sn="17.15" a="347.90" fwhm="0.000247" res="863688.1" algo="FTMS"/>
<pk mz="214.018650" i="2249673.5" z="-1" sn="21.11" a="544.89" fwhm="0.000274" res="780047.1" algo="FTMS" component_name="S" deconvoluted_molecular_mass="213.015372" deconvoluted_isotopic_mass="214.018717"/>
<pk mz="214.072099" i="922890.8" sn="7.16" a="157.06" fwhm="0.000244" res="878062.1" algo="FTMS"/>
<pk mz="214.108461" i="1751105.4" sn="15.87" a="392.71" fwhm="0.000259" res="828065.2" algo="FTMS"/>
<pk mz="214.826666" i="1044607.1" sn="8.44" a="353.86" fwhm="0.000495" res="434315.1" algo="FTMS"/>
<pk mz="215.056122" i="2042445.0" sn="18.92" a="469.96" fwhm="0.000252" res="852681.7" algo="FTMS"/>
<pk mz="215.092484" i="4195939.5" sn="41.56" a="1116.65" fwhm="0.000273" res="788525.6" algo="FTMS"/>
<pk mz="215.128890" i="2546938.0" sn="24.23" a="586.85" fwhm="0.000252" res="852823.1" algo="FTMS"/>
<pk mz="215.676596" i="972347.7" sn="7.64" a="343.10" fwhm="0.000502" res="429676.8" algo="FTMS"/>
<pk mz="216.087411" i="3031496.0" sn="29.18" a="680.58" fwhm="0.000226" res="957521.9" algo="FTMS"/>
<pk mz="216.087743" i="7001544.0" sn="70.71" a="1705.53" fwhm="0.000253" res="853665.8" algo="FTMS"/>
<pk mz="217.071737" i="2354849.0" sn="22.09" a="618.93" fwhm="0.000290" res="748224.4" algo="FTMS"/>
<pk mz="217.108143" i="2359351.0" sn="22.14" a="618.52" fwhm="0.000277" res="784489.5" algo="FTMS"/>
<pk mz="217.910917" i="1024444.6" sn="8.17" a="246.47" fwhm="0.000347" res="627719.6" algo="FTMS"/>
<pk mz="218.103397" i="2505360.5" sn="23.55" a="566.33" fwhm="0.000253" res="861224.8" algo="FTMS"/>
<pk mz="218.238861" i="936353.8" sn="7.21" a="188.58" fwhm="0.000279" res="780990.3" algo="FTMS"/>
<pk mz="219.769883" i="1036464.1" sn="8.24" a="232.04" fwhm="0.000305" res="720082.1" algo="FTMS"/>
<pk mz="220.113333" i="970809.8" sn="7.56" a="238.33" fwhm="0.000384" res="572506.7" algo="FTMS"/>
<pk mz="221.045504" i="1672920.1" sn="14.79" a="330.12" fwhm="0.000250" res="885164.5" algo="FTMS"/>
<pk mz="221.154658" i="1109975.1" sn="8.95" a="202.43" fwhm="0.000258" res="858004.0" algo="FTMS"/>
<pk mz="221.353392" i="992361.5" sn="7.73" a="251.91" fwhm="0.000329" res="673178.4" algo="FTMS"/>
<pk mz="223.024809" i="1297724.6" sn="10.89" a="331.32" fwhm="0.000309" res="721471.4" algo="FTMS"/>
<pk mz="223.061200" i="4399057.0" sn="43.02" a="1311.36" fwhm="0.000298" res="749126.9" algo="FTMS"/>
<pk mz="223.927005" i="978063.7" sn="7.53" a="277.89" fwhm="0.000376" res="595407.3" algo="FTMS"/>
<pk mz="223.968736" i="1042406.6" sn="8.20" a="216.88" fwhm="0.000321" res="697649.6" algo="FTMS"/>
<pk mz="224.020036" i="1301794.6" sn="10.87" a="312.35" fwhm="0.000298" res="752373.2" algo="FTMS"/>
<pk mz="224.064497" i="958810.9" sn="7.33" a="183.80" fwhm="0.000289" res="774414.3" algo="FTMS"/>
<pk mz="224.622603" i="1012458.2" sn="7.88" a="275.99" fwhm="0.000434" res="517479.4" algo="FTMS"/>
<pk mz="225.004072" i="2774135.3" sn="26.04" a="720.50" fwhm="0.000290" res="776603.1" algo="FTMS"/>
<pk mz="225.040469" i="2689418.8" sn="25.17" a="810.31" fwhm="0.000318" res="706913.4" algo="FTMS"/>
<pk mz="225.050743" i="966896.3" sn="7.41" a="238.79" fwhm="0.000340" res="661464.0" algo="FTMS"/>
<pk mz="225.080816" i="984800.4" sn="7.60" a="276.20" fwhm="0.000457" res="492941.3" algo="FTMS"/>
<pk mz="225.088048" i="1440100.3" sn="12.29" a="361.00" fwhm="0.000282" res="798340.7" algo="FTMS"/>
<pk mz="225.149589" i="997093.1" sn="7.72" a="255.91" fwhm="0.000359" res="626993.9" algo="FTMS"/>
<pk mz="226.035717" i="1837593.1" sn="16.38" a="406.33" fwhm="0.000250" res="905247.4" algo="FTMS"/>
<pk mz="226.108465" i="6729279.0" sn="66.81" a="2040.72" fwhm="0.000317" res="713281.7" algo="FTMS"/>
<pk mz="227.092547" i="1911609.9" sn="17.05" a="520.73" fwhm="0.000313" res="725675.9" algo="FTMS"/>
<pk mz="227.103696" i="1352639.5" sn="11.32" a="281.04" fwhm="0.000258" res="880416.0" algo="FTMS"/>
<pk mz="227.111816" i="989507.6" sn="7.60" a="188.19" fwhm="0.000246" res="922631.8" algo="FTMS"/>
<pk mz="227.128889" i="1827532.4" sn="16.19" a="445.71" fwhm="0.000311" res="729549.1" algo="FTMS"/>
<pk mz="227.140113" i="1417362.0" sn="11.98" a="319.61" fwhm="0.000283" res="801979.6" algo="FTMS"/>
<pk mz="227.636088" i="1001292.1" sn="7.71" a="317.82" fwhm="0.000436" res="521861.8" algo="FTMS"/>
<pk mz="227.715923" i="967924.0" sn="7.37" a="290.85" fwhm="0.000392" res="580387.2" algo="FTMS"/>
<pk mz="227.823554" i="962793.7" sn="7.32" a="229.28" fwhm="0.000340" res="671006.8" algo="FTMS"/>
<pk mz="228.087772" i="1426860.8" sn="12.08" a="318.53" fwhm="0.000268" res="850835.4" algo="FTMS"/>
<pk mz="228.124141" i="2603070.8" sn="24.14" a="719.60" fwhm="0.000298" res="765423.1" algo="FTMS"/>
<pk mz="228.226260" i="953553.0" sn="7.22" a="256.30" fwhm="0.000368" res="619645.1" algo="FTMS"/>
<pk mz="229.035032" i="1027706.1" sn="7.98" a="216.70" fwhm="0.000287" res="796698.9" algo="FTMS"/>
<pk mz="229.071756" i="3516939.8" sn="33.51" a="986.07" fwhm="0.000309" res="741262.7" algo="FTMS"/>
<pk mz="229.108145" i="2605469.3" sn="24.16" a="692.15" fwhm="0.000345" res="664116.3" algo="FTMS"/>
<pk mz="229.144521" i="1909806.5" sn="17.02" a="513.68" fwhm="0.000311" res="737359.9" algo="FTMS"/>
<pk mz="229.155763" i="1742003.9" sn="15.30" a="451.59" fwhm="0.000297" res="770479.4" algo="FTMS"/>
<pk mz="230.103029" i="1721713.6" sn="15.03" a="346.93" fwhm="0.000250" res="919065.6" algo="FTMS"/>
<pk mz="230.103405" i="4726258.0" sn="45.72" a="1351.42" fwhm="0.000298" res="771972.2" algo="FTMS"/>
<pk mz="230.139759" i="1026434.6" sn="7.93" a="190.62" fwhm="0.000256" res="900393.5" algo="FTMS"/>
<pk mz="231.087397" i="3345585.5" sn="31.61" a="867.39" fwhm="0.000285" res="809916.2" algo="FTMS"/>
<pk mz="231.123767" i="1286209.8" sn="10.58" a="250.58" fwhm="0.000258" res="894726.4" algo="FTMS"/>
<pk mz="231.227575" i="965423.9" sn="7.30" a="250.16" fwhm="0.000324" res="713104.0" algo="FTMS"/>
<pk mz="233.066674" i="1434243.4" sn="12.04" a="445.62" fwhm="0.000388" res="600514.0" algo="FTMS"/>
<pk mz="233.097172" i="990095.9" sn="7.52" a="238.71" fwhm="0.000317" res="736225.7" algo="FTMS"/>
<pk mz="233.103085" i="951762.3" sn="7.13" a="160.00" fwhm="0.000251" res="930422.8" algo="FTMS"/>
<pk mz="233.154343" i="1438503.4" sn="12.09" a="254.18" fwhm="0.000237" res="984618.8" algo="FTMS"/>
<pk mz="233.154708" i="2816807.5" sn="26.12" a="696.89" fwhm="0.000275" res="848382.0" algo="FTMS"/>
<pk mz="235.024825" i="1180167.3" sn="9.45" a="240.87" fwhm="0.000269" res="872352.6" algo="FTMS"/>
<pk mz="236.105426" i="1461396.9" sn="12.27" a="290.13" fwhm="0.000274" res="862051.3" algo="FTMS"/>
<pk mz="236.587715" i="1045439.9" sn="8.04" a="301.98" fwhm="0.000411" res="575953.2" algo="FTMS"/>
<pk mz="237.040478" i="1654621.0" sn="14.23" a="433.71" fwhm="0.000310" res="765679.5" algo="FTMS"/>
<pk mz="237.281919" i="1025519.5" sn="7.84" a="366.59" fwhm="0.000501" res="473684.3" algo="FTMS"/>
<pk mz="238.035682" i="1088426.8" sn="8.48" a="219.27" fwhm="0.000283" res="841256.9" algo="FTMS"/>
<pk mz="239.019372" i="1013861.1" sn="7.72" a="139.76" fwhm="0.000211" res="1132045.0" algo="FTMS"/>
<pk mz="239.019754" i="2074469.3" sn="18.48" a="483.57" fwhm="0.000277" res="864382.3" algo="FTMS"/>
<pk mz="239.056123" i="2795632.5" sn="25.80" a="765.80" fwhm="0.000301" res="793804.4" algo="FTMS"/>
<pk mz="239.092519" i="1121275.9" sn="8.81" a="255.32" fwhm="0.000327" res="731336.6" algo="FTMS"/>
<pk mz="239.128877" i="6111111.0" sn="59.27" a="2020.06" fwhm="0.000341" res="700455.5" algo="FTMS"/>
<pk mz="240.014979" i="2443412.0" sn="22.15" a="711.11" fwhm="0.000300" res="799440.3" algo="FTMS"/>
<pk mz="240.051320" i="1560926.8" sn="13.22" a="457.98" fwhm="0.000356" res="674639.4" algo="FTMS"/>
<pk mz="240.087757" i="1218665.5" sn="9.76" a="304.15" fwhm="0.000337" res="711621.2" algo="FTMS"/>
<pk mz="241.017603" i="982006.0" sn="7.36" a="338.90" fwhm="0.000527" res="457035.4" algo="FTMS"/>
<pk mz="241.035376" i="1224891.0" sn="9.82" a="256.98" fwhm="0.000281" res="857067.0" algo="FTMS"/>
<pk mz="241.046185" i="10656190.0" sn="105.26" a="2613.53" fwhm="0.000294" res="819405.9" algo="FTMS"/>
<pk mz="241.046607" i="66585024.0" z="-1" sn="671.22" a="24018.44" fwhm="0.000349" res="690296.2" algo="FTMS" component_name="J" deconvoluted_molecular_mass="241.046655" deconvoluted_isotopic_mass="241.046701"/>
<pk mz="241.071718" i="2970309.3" sn="27.48" a="892.43" fwhm="0.000329" res="733263.1" algo="FTMS"/>
<pk mz="241.082995" i="2185544.5" sn="19.54" a="672.52" fwhm="0.000324" res="742946.1" algo="FTMS"/>
<pk mz="241.108155" i="2180175.5" sn="19.49" a="664.45" fwhm="0.000337" res="714560.3" algo="FTMS"/>
<pk mz="241.119391" i="1602386.6" sn="13.64" a="436.57" fwhm="0.000310" res="777368.1" algo="FTMS"/>
<pk mz="241.136497" i="1416407.4" sn="11.76" a="294.78" fwhm="0.000302" res="798952.6" algo="FTMS"/>
<pk mz="241.144524" i="1938265.6" sn="17.04" a="544.12" fwhm="0.000340" res="708373.6" algo="FTMS"/>
<pk mz="242.049956" i="5754577.5" z="-1" sn="55.66" a="2053.92" fwhm="0.000361" res="671233.9" algo="FTMS" component_name="J" deconvoluted_molecular_mass="241.046655" deconvoluted_isotopic_mass="242.050052"/>
<pk mz="242.066992" i="1541461.9" sn="13.02" a="445.10" fwhm="0.000351" res="690258.4" algo="FTMS"/>
<pk mz="242.103401" i="2978271.5" sn="27.56" a="893.82" fwhm="0.000337" res="718976.8" algo="FTMS"/>
<pk mz="242.139824" i="1265257.3" sn="10.23" a="317.95" fwhm="0.000317" res="764542.7" algo="FTMS"/>
<pk mz="243.033243" i="6438865.0" sn="62.37" a="2159.02" fwhm="0.000350" res="693393.3" algo="FTMS"/>
<pk mz="243.051054" i="1543893.6" z="-1" sn="13.00" a="393.12" fwhm="0.000356" res="681776.0" algo="FTMS" component_name="J" deconvoluted_molecular_mass="241.046655" deconvoluted_isotopic_mass="243.051151"/>
<pk mz="243.062283" i="1085848.5" sn="8.38" a="232.76" fwhm="0.000348" res="697956.8" algo="FTMS"/>
<pk mz="243.087419" i="3614686.8" sn="33.89" a="1182.39" fwhm="0.000357" res="680299.9" algo="FTMS"/>
<pk mz="243.098644" i="2389345.8" sn="21.53" a="741.91" fwhm="0.000358" res="679876.0" algo="FTMS"/>
<pk mz="243.123794" i="3840232.0" sn="36.16" a="1157.48" fwhm="0.000326" res="745841.7" algo="FTMS"/>
<pk mz="243.160202" i="1809009.1" sn="15.67" a="528.13" fwhm="0.000341" res="712952.3" algo="FTMS"/>
<pk mz="243.171354" i="1476020.0" sn="12.32" a="400.41" fwhm="0.000368" res="660774.4" algo="FTMS"/>
<pk mz="244.082687" i="1573587.5" sn="13.30" a="393.87" fwhm="0.000303" res="806341.2" algo="FTMS"/>
<pk mz="244.743159" i="983438.7" sn="7.34" a="340.13" fwhm="0.000474" res="516229.7" algo="FTMS"/>
<pk mz="245.048923" i="2179252.5" sn="19.40" a="642.19" fwhm="0.000329" res="745418.2" algo="FTMS"/>
<pk mz="245.066695" i="2069432.6" sn="18.30" a="645.27" fwhm="0.000354" res="692190.0" algo="FTMS"/>
<pk mz="245.103056" i="5683137.0" sn="54.75" a="1940.04" fwhm="0.000353" res="694185.1" algo="FTMS"/>
<pk mz="245.114290" i="1716675.4" sn="14.74" a="563.49" fwhm="0.000411" res="595805.2" algo="FTMS"/>
<pk mz="245.139445" i="2342857.0" sn="21.05" a="630.19" fwhm="0.000317" res="772304.7" algo="FTMS"/>
<pk mz="247.024779" i="1070875.9" sn="8.19" a="238.31" fwhm="0.000343" res="719887.1" algo="FTMS"/>
<pk mz="247.082338" i="2068967.5" sn="18.23" a="706.81" fwhm="0.000376" res="656686.4" algo="FTMS"/>
<pk mz="247.110626" i="1764077.1" sn="15.16" a="469.48" fwhm="0.000311" res="795443.2" algo="FTMS"/>
<pk mz="247.118698" i="2740334.8" sn="24.98" a="933.70" fwhm="0.000374" res="660478.4" algo="FTMS"/>
<pk mz="248.039841" i="971170.9" sn="7.19" a="227.42" fwhm="0.000312" res="794872.9" algo="FTMS"/>
<pk mz="248.040360" i="3268643.0" sn="30.28" a="1098.55" fwhm="0.000375" res="660651.5" algo="FTMS"/>
<pk mz="248.080026" i="959722.6" sn="7.07" a="208.47" fwhm="0.000292" res="851000.0" algo="FTMS"/>
<pk mz="248.113962" i="1215793.0" sn="9.65" a="344.43" fwhm="0.000374" res="662740.3" algo="FTMS"/>
<pk mz="249.004078" i="1467861.0" sn="12.18" a="342.47" fwhm="0.000315" res="791090.1" algo="FTMS"/>
<pk mz="249.040487" i="1862875.5" sn="16.15" a="511.55" fwhm="0.000333" res="747780.5" algo="FTMS"/>
<pk mz="251.019723" i="1551656.5" sn="12.97" a="412.59" fwhm="0.000332" res="755099.9" algo="FTMS"/>
<pk mz="251.056124" i="2026414.3" sn="17.73" a="577.49" fwhm="0.000343" res="731593.3" algo="FTMS"/>
<pk mz="252.998976" i="1435469.4" sn="11.81" a="331.39" fwhm="0.000295" res="856544.0" algo="FTMS"/>
<pk mz="253.035390" i="2046674.4" sn="17.93" a="606.13" fwhm="0.000370" res="684507.6" algo="FTMS"/>
<pk mz="253.071738" i="3560023.3" sn="33.09" a="1197.57" fwhm="0.000372" res="680583.4" algo="FTMS"/>
<pk mz="253.108196" i="1265948.4" sn="10.11" a="390.05" fwhm="0.000392" res="646484.1" algo="FTMS"/>
<pk mz="253.144065" i="1320801.3" sn="10.66" a="212.92" fwhm="0.000233" res="1085366.8" algo="FTMS"/>
<pk mz="253.144527" i="6538593.5" sn="62.71" a="2307.75" fwhm="0.000369" res="686280.2" algo="FTMS"/>
<pk mz="254.030632" i="1318231.3" sn="10.59" a="412.70" fwhm="0.000467" res="544195.7" algo="FTMS"/>
<pk mz="254.147957" i="1328486.3" sn="10.70" a="433.17" fwhm="0.000429" res="592032.3" algo="FTMS"/>
<pk mz="255.050549" i="1724502.3" sn="14.65" a="373.85" fwhm="0.000263" res="968201.3" algo="FTMS"/>
<pk mz="255.051022" i="10930262.0" z="-1" sn="106.55" a="4125.41" fwhm="0.000386" res="660421.5" algo="FTMS" component_name="z" deconvoluted_molecular_mass="255.051131" deconvoluted_isotopic_mass="255.051132"/>
<pk mz="255.061786" i="31435864.0" sn="311.25" a="7062.62" fwhm="0.000201" res="1269774.4" algo="FTMS"/>
<pk mz="255.062237" i="206023760.0" z="-1" sn="2054.09" a="81218.04" fwhm="0.000390" res="654383.5" algo="FTMS" component_name="E" deconvoluted_molecular_mass="255.062350" deconvoluted_isotopic_mass="255.062347"/>
<pk mz="255.087411" i="1653466.6" sn="13.94" a="488.49" fwhm="0.000338" res="754907.5" algo="FTMS"/>
<pk mz="255.123789" i="2499167.0" sn="22.38" a="910.02" fwhm="0.000400" res="638199.6" algo="FTMS"/>
<pk mz="255.160180" i="1714019.4" sn="14.54" a="474.18" fwhm="0.000342" res="746268.4" algo="FTMS"/>
<pk mz="256.046294" i="4254922.0" sn="39.91" a="1545.71" fwhm="0.000377" res="679331.3" algo="FTMS"/>
<pk mz="256.054361" i="1460298.6" z="-1" sn="12.01" a="381.80" fwhm="0.000350" res="731568.2" algo="FTMS" component_name="z" deconvoluted_molecular_mass="255.051131" deconvoluted_isotopic_mass="256.054472"/>
<pk mz="256.059275" i="1822411.3" sn="15.62" a="612.13" fwhm="0.000395" res="648908.3" algo="FTMS"/>
<pk mz="256.065614" i="24251596.0" z="-1" sn="239.53" a="10036.34" fwhm="0.000403" res="635672.1" algo="FTMS" component_name="E" deconvoluted_molecular_mass="255.062350" deconvoluted_isotopic_mass="256.065725"/>
<pk mz="256.071096" i="992492.5" sn="7.34" a="322.76" fwhm="0.000468" res="546644.5" algo="FTMS"/>
<pk mz="256.082668" i="1049421.9" sn="7.91" a="236.89" fwhm="0.000326" res="784357.5" algo="FTMS"/>
<pk mz="256.119058" i="1136337.9" sn="8.78" a="260.47" fwhm="0.000343" res="746163.3" algo="FTMS"/>
<pk mz="257.041023" i="1424949.3" sn="11.61" a="241.15" fwhm="0.000240" res="1069061.0" algo="FTMS"/>
<pk mz="257.041513" i="8318261.5" z="-1" sn="80.18" a="3204.70" fwhm="0.000398" res="646054.4" algo="FTMS" component_name="BX" deconvoluted_molecular_mass="257.042476" deconvoluted_isotopic_mass="257.041625"/>
<pk mz="257.048442" i="2238518.0" sn="19.71" a="548.65" fwhm="0.000288" res="893797.4" algo="FTMS"/>
<pk mz="257.048928" i="8239414.0" sn="79.39" a="3074.73" fwhm="0.000387" res="663859.1" algo="FTMS"/>
<pk mz="257.066717" i="2339640.0" sn="20.71" a="677.41" fwhm="0.000375" res="685509.9" algo="FTMS"/>
<pk mz="257.068954" i="1248440.1" z="-1" sn="9.86" a="311.74" fwhm="0.000350" res="734495.6" algo="FTMS" component_name="E" deconvoluted_molecular_mass="255.062350" deconvoluted_isotopic_mass="257.069066"/>
<pk mz="257.102575" i="1258811.6" sn="9.96" a="221.15" fwhm="0.000245" res="1050053.4" algo="FTMS"/>
<pk mz="257.103058" i="5074235.5" sn="47.91" a="1810.72" fwhm="0.000380" res="676583.1" algo="FTMS"/>
<pk mz="257.114327" i="1353532.9" sn="10.90" a="329.08" fwhm="0.000341" res="754812.6" algo="FTMS"/>
<pk mz="257.139481" i="3386175.5" sn="31.12" a="1256.61" fwhm="0.000394" res="652354.7" algo="FTMS"/>
<pk mz="257.175837" i="2570563.3" sn="23.01" a="850.30" fwhm="0.000358" res="718439.5" algo="FTMS"/>
<pk mz="257.212209" i="1500102.9" sn="12.36" a="379.85" fwhm="0.000332" res="774666.2" algo="FTMS"/>
<pk mz="258.052294" i="1073946.8" z="-1" sn="8.12" a="272.67" fwhm="0.000360" res="717592.0" algo="FTMS" component_name="BX" deconvoluted_molecular_mass="257.042476" deconvoluted_isotopic_mass="258.052408"/>
<pk mz="258.098320" i="4225439.0" sn="39.47" a="1586.92" fwhm="0.000397" res="649689.9" algo="FTMS"/>
<pk mz="258.924192" i="1295532.4" sn="10.32" a="420.99" fwhm="0.000457" res="566210.9" algo="FTMS"/>
<pk mz="258.925824" i="1226924.5" sn="9.64" a="386.22" fwhm="0.000427" res="606615.6" algo="FTMS"/>
<pk mz="259.045937" i="1531511.4" sn="12.67" a="414.48" fwhm="0.000355" res="730183.0" algo="FTMS"/>
<pk mz="259.082310" i="4331514.5" sn="40.52" a="1630.39" fwhm="0.000395" res="656497.1" algo="FTMS"/>
<pk mz="259.095310" i="971259.8" sn="7.10" a="297.26" fwhm="0.000415" res="624368.6" algo="FTMS"/>
<pk mz="259.100899" i="1008764.3" sn="7.47" a="237.72" fwhm="0.000333" res="777183.5" algo="FTMS"/>
<pk mz="259.118710" i="7254014.0" sn="69.59" a="2954.23" fwhm="0.000422" res="614482.9" algo="FTMS"/>
<pk mz="259.129935" i="4982783.0" sn="47.00" a="1895.13" fwhm="0.000406" res="638263.7" algo="FTMS"/>
<pk mz="259.155079" i="2509313.0" sn="22.40" a="860.00" fwhm="0.000388" res="668329.4" algo="FTMS"/>
<pk mz="259.191469" i="1554948.4" sn="12.90" a="552.07" fwhm="0.000442" res="586353.9" algo="FTMS"/>
<pk mz="259.737814" i="1137843.9" sn="8.76" a="457.02" fwhm="0.000532" res="488595.3" algo="FTMS"/>
<pk mz="260.113980" i="1303507.5" sn="10.40" a="354.73" fwhm="0.000372" res="699527.2" algo="FTMS"/>
<pk mz="260.150347" i="1286102.5" sn="10.23" a="316.27" fwhm="0.000330" res="788108.3" algo="FTMS"/>
<pk mz="260.448469" i="977134.9" sn="7.16" a="296.48" fwhm="0.000425" res="612920.6" algo="FTMS"/>
<pk mz="261.040448" i="1241757.8" sn="9.75" a="378.52" fwhm="0.000391" res="667327.6" algo="FTMS"/>
<pk mz="261.061590" i="1636511.4" sn="13.66" a="497.69" fwhm="0.000391" res="667021.8" algo="FTMS"/>
<pk mz="261.097955" i="3403170.3" sn="31.17" a="1233.70" fwhm="0.000402" res="649503.3" algo="FTMS"/>
<pk mz="261.134368" i="3020453.0" sn="27.38" a="1108.13" fwhm="0.000392" res="665329.2" algo="FTMS"/>
<pk mz="262.055988" i="3142889.3" sn="28.59" a="1084.51" fwhm="0.000382" res="685546.4" algo="FTMS"/>
<pk mz="262.125853" i="1057902.3" sn="7.93" a="359.18" fwhm="0.000445" res="588386.2" algo="FTMS"/>
<pk mz="262.844726" i="1060160.0" sn="7.95" a="405.15" fwhm="0.000539" res="487538.0" algo="FTMS"/>
<pk mz="262.903943" i="1044324.0" sn="7.79" a="328.91" fwhm="0.000491" res="535006.7" algo="FTMS"/>
<pk mz="262.980910" i="978153.2" sn="7.14" a="268.87" fwhm="0.000382" res="687694.4" algo="FTMS"/>
<pk mz="263.043544" i="6989613.5" sn="66.71" a="1611.39" fwhm="0.000282" res="932369.7" algo="FTMS"/>
<pk mz="263.044031" i="43876140.0" z="-1" sn="432.24" a="18681.36" fwhm="0.000416" res="632050.0" algo="FTMS" component_name="P" deconvoluted_molecular_mass="263.044150" deconvoluted_isotopic_mass="263.044151"/>
<pk mz="263.105523" i="1486129.5" sn="12.17" a="436.60" fwhm="0.000360" res="731594.7" algo="FTMS"/>
<pk mz="264.047370" i="4263789.5" z="-1" sn="39.70" a="1677.77" fwhm="0.000412" res="641215.7" algo="FTMS" component_name="P" deconvoluted_molecular_mass="263.044150" deconvoluted_isotopic_mass="264.047491"/>
<pk mz="264.051349" i="1094509.9" sn="8.29" a="308.86" fwhm="0.000370" res="712703.5" algo="FTMS"/>
<pk mz="264.087736" i="1401968.1" sn="11.34" a="509.21" fwhm="0.000438" res="602708.7" algo="FTMS"/>
<pk mz="264.143407" i="1054387.5" sn="7.89" a="295.40" fwhm="0.000413" res="639378.9" algo="FTMS"/>
<pk mz="264.160570" i="1234164.5" sn="9.67" a="350.10" fwhm="0.000389" res="678273.5" algo="FTMS"/>
<pk mz="265.035369" i="1381928.4" sn="11.10" a="336.77" fwhm="0.000318" res="833461.3" algo="FTMS"/>
<pk mz="265.041062" i="13197225.0" z="-1" sn="127.73" a="5644.97" fwhm="0.000426" res="622610.8" algo="FTMS" component_name="n" deconvoluted_molecular_mass="265.041186" deconvoluted_isotopic_mass="265.041184"/>
<pk mz="265.057848" i="12311466.0" z="-1" sn="118.99" a="5195.26" fwhm="0.000425" res="623889.0" algo="FTMS" component_name="s" deconvoluted_molecular_mass="265.057970" deconvoluted_isotopic_mass="265.057969"/>
<pk mz="265.071744" i="2245290.5" sn="19.62" a="802.60" fwhm="0.000415" res="639208.5" algo="FTMS"/>
<pk mz="265.084811" i="1148971.3" sn="8.80" a="339.25" fwhm="0.000394" res="672043.1" algo="FTMS"/>
<pk mz="265.108147" i="1044396.6" sn="7.76" a="243.81" fwhm="0.000355" res="746922.6" algo="FTMS"/>
<pk mz="265.147882" i="5151663.0" sn="48.31" a="2132.27" fwhm="0.000430" res="616003.7" algo="FTMS"/>
<pk mz="266.044425" i="1513312.3" z="-1" sn="12.39" a="478.67" fwhm="0.000393" res="676651.3" algo="FTMS" component_name="n" deconvoluted_molecular_mass="265.041186" deconvoluted_isotopic_mass="266.044549"/>
<pk mz="266.061192" i="1903713.1" z="-1" sn="16.25" a="599.34" fwhm="0.000405" res="656183.8" algo="FTMS" component_name="s" deconvoluted_molecular_mass="265.057970" deconvoluted_isotopic_mass="266.061315"/>
<pk mz="266.089480" i="5037026.5" sn="47.18" a="2126.85" fwhm="0.000439" res="606204.7" algo="FTMS"/>
<pk mz="266.848470" i="1112714.1" sn="8.44" a="302.90" fwhm="0.000394" res="677474.9" algo="FTMS"/>
<pk mz="267.014608" i="2143506.5" sn="18.61" a="787.53" fwhm="0.000426" res="626151.0" algo="FTMS"/>
<pk mz="267.051027" i="2282260.3" sn="19.98" a="743.69" fwhm="0.000378" res="706162.0" algo="FTMS"/>
<pk mz="267.072920" i="1309077.4" sn="10.38" a="340.89" fwhm="0.000338" res="789772.0" algo="FTMS"/>
<pk mz="267.073479" i="7061013.5" sn="67.16" a="2878.09" fwhm="0.000424" res="630181.7" algo="FTMS"/>
<pk mz="267.087432" i="1517846.1" sn="12.44" a="485.18" fwhm="0.000389" res="686554.2" algo="FTMS"/>
<pk mz="267.123795" i="1343768.0" sn="10.72" a="384.68" fwhm="0.000380" res="703350.3" algo="FTMS"/>
<pk mz="267.160185" i="1999257.8" sn="17.19" a="748.91" fwhm="0.000437" res="611652.5" algo="FTMS"/>
<pk mz="268.017808" i="988739.2" sn="7.21" a="362.35" fwhm="0.000623" res="430183.2" algo="FTMS"/>
<pk mz="268.046298" i="1315908.5" sn="10.44" a="465.09" fwhm="0.000427" res="627569.0" algo="FTMS"/>
<pk mz="268.095702" i="1195846.9" sn="9.26" a="369.48" fwhm="0.000412" res="650353.8" algo="FTMS"/>
<pk mz="269.030294" i="2538353.5" sn="22.42" a="1104.16" fwhm="0.000452" res="594939.3" algo="FTMS"/>
<pk mz="269.048947" i="1163634.4" sn="8.90" a="333.61" fwhm="0.000384" res="700067.2" algo="FTMS"/>
<pk mz="269.066652" i="3822195.3" sn="35.04" a="1455.75" fwhm="0.000415" res="648416.8" algo="FTMS"/>
<pk mz="269.103085" i="2360948.8" sn="20.68" a="731.23" fwhm="0.000364" res="738709.7" algo="FTMS"/>
<pk mz="269.131212" i="3560566.0" sn="32.47" a="1333.38" fwhm="0.000412" res="653447.5" algo="FTMS"/>
<pk mz="269.139443" i="4974198.5" sn="46.37" a="2067.60" fwhm="0.000441" res="609975.6" algo="FTMS"/>
<pk mz="269.175815" i="2321272.0" sn="20.29" a="973.20" fwhm="0.000474" res="568035.0" algo="FTMS"/>
<pk mz="269.212215" i="1532793.6" sn="12.53" a="460.50" fwhm="0.000372" res="723871.9" algo="FTMS"/>
<pk mz="270.040704" i="1028829.3" sn="7.58" a="403.90" fwhm="0.000507" res="532208.6" algo="FTMS"/>
<pk mz="270.061856" i="1280158.3" sn="10.05" a="389.08" fwhm="0.000421" res="641161.6" algo="FTMS"/>
<pk mz="271.045926" i="2260423.0" sn="19.69" a="820.60" fwhm="0.000419" res="647426.6" algo="FTMS"/>
<pk mz="271.064580" i="10968264.0" z="-1" sn="105.31" a="4776.81" fwhm="0.000443" res="611824.9" algo="FTMS" component_name="y" deconvoluted_molecular_mass="271.064711" deconvoluted_isotopic_mass="271.064710"/>
<pk mz="271.082320" i="4110024.5" sn="37.87" a="1755.63" fwhm="0.000438" res="619287.3" algo="FTMS"/>
<pk mz="271.093544" i="1349192.9" sn="10.73" a="355.53" fwhm="0.000378" res="717277.9" algo="FTMS"/>
<pk mz="271.118720" i="6941898.0" sn="65.72" a="2989.40" fwhm="0.000442" res="612899.5" algo="FTMS"/>
<pk mz="271.129940" i="1283530.4" sn="10.08" a="404.42" fwhm="0.000400" res="677061.3" algo="FTMS"/>
<pk mz="271.155086" i="8616139.0" z="-1" sn="82.18" a="3771.34" fwhm="0.000447" res="606346.9" algo="FTMS" component_name="BJ" deconvoluted_molecular_mass="271.155209" deconvoluted_isotopic_mass="271.155216"/>
<pk mz="271.191477" i="4430029.0" sn="41.02" a="1801.27" fwhm="0.000433" res="626455.2" algo="FTMS"/>
<pk mz="271.642219" i="1036446.9" sn="7.65" a="353.91" fwhm="0.000505" res="537509.2" algo="FTMS"/>
<pk mz="272.067931" i="1443823.8" z="-1" sn="11.66" a="445.94" fwhm="0.000415" res="656155.3" algo="FTMS" component_name="y" deconvoluted_molecular_mass="271.064711" deconvoluted_isotopic_mass="272.068062"/>
<pk mz="272.077557" i="1155568.1" sn="8.82" a="257.23" fwhm="0.000399" res="682649.7" algo="FTMS"/>
<pk mz="272.113978" i="2549489.5" sn="22.53" a="954.10" fwhm="0.000435" res="625499.5" algo="FTMS"/>
<pk mz="272.122070" i="1141681.9" sn="8.69" a="428.51" fwhm="0.000523" res="520678.4" algo="FTMS"/>
<pk mz="272.158393" i="1783155.3" z="-1" sn="14.99" a="729.93" fwhm="0.000470" res="579147.1" algo="FTMS" component_name="BJ" deconvoluted_molecular_mass="271.155209" deconvoluted_isotopic_mass="272.158524"/>
<pk mz="272.179164" i="981652.1" sn="7.11" a="446.06" fwhm="0.000653" res="416699.9" algo="FTMS"/>
<pk mz="272.194775" i="1284980.8" sn="10.10" a="401.11" fwhm="0.000379" res="717839.5" algo="FTMS"/>
<pk mz="272.932870" i="988753.4" sn="7.18" a="322.15" fwhm="0.000482" res="565692.1" algo="FTMS"/>
<pk mz="273.025201" i="1195540.9" sn="9.22" a="421.12" fwhm="0.000451" res="605015.3" algo="FTMS"/>
<pk mz="273.061577" i="2202134.3" sn="19.11" a="886.44" fwhm="0.000456" res="599344.1" algo="FTMS"/>
<pk mz="273.097976" i="6562583.5" sn="61.99" a="2781.36" fwhm="0.000440" res="620873.9" algo="FTMS"/>
<pk mz="273.133816" i="1952537.1" sn="16.66" a="408.88" fwhm="0.000278" res="981450.2" algo="FTMS"/>
<pk mz="273.134351" i="10865945.0" z="-1" sn="104.30" a="4924.32" fwhm="0.000457" res="598312.4" algo="FTMS" component_name="AA" deconvoluted_molecular_mass="273.134486" deconvoluted_isotopic_mass="273.134483"/>
<pk mz="273.170736" i="3482394.5" sn="31.57" a="1354.17" fwhm="0.000431" res="633900.7" algo="FTMS"/>
<pk mz="273.207111" i="1915931.9" sn="16.23" a="597.04" fwhm="0.000394" res="694188.7" algo="FTMS"/>
<pk mz="274.035669" i="1284667.6" sn="10.05" a="324.62" fwhm="0.000386" res="710796.6" algo="FTMS"/>
<pk mz="274.093223" i="7187262.0" sn="67.86" a="3287.88" fwhm="0.000459" res="597611.5" algo="FTMS"/>
<pk mz="274.108440" i="1706814.4" sn="14.18" a="783.73" fwhm="0.000526" res="521531.7" algo="FTMS"/>
<pk mz="274.129641" i="1518527.1" sn="12.34" a="469.59" fwhm="0.000388" res="706938.2" algo="FTMS"/>
<pk mz="274.137721" i="1499455.5" z="-1" sn="12.15" a="420.84" fwhm="0.000362" res="756828.9" algo="FTMS" component_name="AA" deconvoluted_molecular_mass="273.134486" deconvoluted_isotopic_mass="274.137854"/>
<pk mz="275.019722" i="1335649.1" sn="10.55" a="337.48" fwhm="0.000399" res="689526.4" algo="FTMS"/>
<pk mz="275.040791" i="1041889.9" sn="7.67" a="366.08" fwhm="0.000492" res="559411.6" algo="FTMS"/>
<pk mz="275.056062" i="1311842.5" sn="10.32" a="388.80" fwhm="0.000379" res="726484.2" algo="FTMS"/>
<pk mz="275.077240" i="2694755.3" sn="23.86" a="1112.19" fwhm="0.000482" res="571168.4" algo="FTMS"/>
<pk mz="275.105535" i="1017060.4" sn="7.43" a="261.54" fwhm="0.000402" res="684341.7" algo="FTMS"/>
<pk mz="275.113622" i="5401956.5" sn="50.37" a="2362.65" fwhm="0.000465" res="591267.9" algo="FTMS"/>
<pk mz="275.149992" i="3597158.0" sn="32.70" a="1627.84" fwhm="0.000481" res="571641.7" algo="FTMS"/>
<pk mz="276.108853" i="1249034.9" sn="9.70" a="327.19" fwhm="0.000375" res="736438.9" algo="FTMS"/>
<pk mz="276.999010" i="1109549.6" sn="8.33" a="296.94" fwhm="0.000403" res="688131.8" algo="FTMS"/>
<pk mz="277.023279" i="10985903.0" z="-1" sn="105.06" a="5041.57" fwhm="0.000467" res="593390.8" algo="FTMS" component_name="x" deconvoluted_molecular_mass="277.023424" deconvoluted_isotopic_mass="277.023416"/>
<pk mz="277.035348" i="1891247.0" sn="15.99" a="656.94" fwhm="0.000417" res="663576.1" algo="FTMS"/>
<pk mz="277.050347" i="3120303.8" sn="28.03" a="1346.45" fwhm="0.000472" res="586496.9" algo="FTMS"/>
<pk mz="277.059639" i="317190592.0" z="-1" sn="3103.79" a="149388.13" fwhm="0.000471" res="587923.4" algo="FTMS" component_name="A" deconvoluted_molecular_mass="277.059780" deconvoluted_isotopic_mass="277.059777"/>
<pk mz="277.073450" i="1016752.6" sn="7.43" a="356.44" fwhm="0.000498" res="555897.9" algo="FTMS"/>
<pk mz="277.084863" i="1252145.0" sn="9.73" a="365.44" fwhm="0.000386" res="717704.3" algo="FTMS"/>
<pk mz="277.092817" i="996113.3" sn="7.22" a="512.73" fwhm="0.000720" res="384719.6" algo="FTMS"/>
<pk mz="277.108201" i="989361.9" sn="7.16" a="223.09" fwhm="0.000387" res="715195.1" algo="FTMS"/>
<pk mz="277.121186" i="1112626.4" sn="8.36" a="250.16" fwhm="0.000380" res="728998.0" algo="FTMS"/>
<pk mz="277.144439" i="1082163.4" sn="8.07" a="351.78" fwhm="0.000503" res="551451.8" algo="FTMS"/>
<pk mz="277.155744" i="1015091.8" sn="7.41" a="296.55" fwhm="0.000414" res="670044.1" algo="FTMS"/>
<pk mz="277.157541" i="1292595.9" sn="10.13" a="462.25" fwhm="0.000484" res="572746.8" algo="FTMS"/>
<pk mz="278.026684" i="1613782.9" z="-1" sn="13.22" a="613.26" fwhm="0.000454" res="613018.1" algo="FTMS" component_name="x" deconvoluted_molecular_mass="277.023424" deconvoluted_isotopic_mass="278.026822"/>
<pk mz="278.030608" i="1264599.0" sn="9.81" a="339.94" fwhm="0.000374" res="743866.9" algo="FTMS"/>
<pk mz="278.056688" i="1776728.1" sn="14.81" a="846.15" fwhm="0.000495" res="561270.0" algo="FTMS"/>
<pk mz="278.063024" i="30667224.0" z="-1" sn="296.56" a="14712.63" fwhm="0.000482" res="576511.1" algo="FTMS" component_name="A" deconvoluted_molecular_mass="277.059780" deconvoluted_isotopic_mass="278.063162"/>
<pk mz="279.014649" i="4388352.0" sn="40.28" a="1850.77" fwhm="0.000456" res="611843.2" algo="FTMS"/>
<pk mz="279.020327" i="3892224.3" sn="35.44" a="1699.46" fwhm="0.000477" res="585075.7" algo="FTMS"/>
<pk mz="279.025881" i="1023872.5" sn="7.46" a="398.40" fwhm="0.000550" res="507654.0" algo="FTMS"/>
<pk mz="279.038928" i="9532929.0" z="-1" sn="90.45" a="4585.76" fwhm="0.000488" res="572340.8" algo="FTMS" component_name="AS" deconvoluted_molecular_mass="279.039065" deconvoluted_isotopic_mass="279.039067"/>
<pk mz="279.056700" i="95203840.0" z="-1" sn="925.96" a="46612.45" fwhm="0.000486" res="573828.0" algo="FTMS" component_name="G" deconvoluted_molecular_mass="279.057142" deconvoluted_isotopic_mass="279.056839"/>
<pk mz="279.063904" i="2883074.3" sn="25.60" a="1455.95" fwhm="0.000533" res="523493.7" algo="FTMS"/>
<pk mz="279.066392" i="1321602.3" z="-1" sn="10.37" a="408.46" fwhm="0.000447" res="623799.0" algo="FTMS" component_name="A" deconvoluted_molecular_mass="277.059780" deconvoluted_isotopic_mass="279.066532"/>
<pk mz="279.073476" i="2404610.5" sn="20.93" a="1009.25" fwhm="0.000487" res="572925.9" algo="FTMS"/>
<pk mz="279.087381" i="1208707.1" sn="9.27" a="408.33" fwhm="0.000462" res="603564.8" algo="FTMS"/>
<pk mz="279.098590" i="1949699.6" sn="16.49" a="851.42" fwhm="0.000513" res="544428.0" algo="FTMS"/>
<pk mz="279.100453" i="2590723.8" sn="22.74" a="1021.64" fwhm="0.000456" res="612265.9" algo="FTMS"/>
<pk mz="279.163562" i="1930502.4" sn="16.31" a="669.51" fwhm="0.000398" res="701819.1" algo="FTMS"/>
<pk mz="279.173222" i="1026310.8" sn="7.49" a="264.74" fwhm="0.000391" res="713441.1" algo="FTMS"/>
<pk mz="280.042243" i="1059501.0" z="-1" sn="7.81" a="394.75" fwhm="0.000513" res="545361.0" algo="FTMS" component_name="AS" deconvoluted_molecular_mass="279.039065" deconvoluted_isotopic_mass="280.042384"/>
<pk mz="280.046321" i="1227693.1" sn="9.45" a="427.60" fwhm="0.000449" res="623217.4" algo="FTMS"/>
<pk mz="280.060056" i="7783982.0" z="-1" sn="73.39" a="3630.99" fwhm="0.000479" res="585212.6" algo="FTMS" component_name="G" deconvoluted_molecular_mass="279.057142" deconvoluted_isotopic_mass="280.060197"/>
<pk mz="280.068754" i="6378030.0" sn="59.68" a="2890.65" fwhm="0.000477" res="587483.6" algo="FTMS"/>
<pk mz="281.030248" i="3292762.5" sn="29.59" a="1513.72" fwhm="0.000483" res="581518.1" algo="FTMS"/>
<pk mz="281.035986" i="2824026.8" sn="25.02" a="1250.80" fwhm="0.000492" res="571416.4" algo="FTMS"/>
<pk mz="281.052748" i="3827803.8" sn="34.81" a="1743.92" fwhm="0.000491" res="571947.3" algo="FTMS"/>
<pk mz="281.060936" i="1053276.0" sn="7.75" a="359.68" fwhm="0.000440" res="638712.8" algo="FTMS"/>
<pk mz="281.066646" i="8790620.0" z="-1" sn="83.21" a="4268.96" fwhm="0.000487" res="577315.6" algo="FTMS" component_name="G" deconvoluted_molecular_mass="279.057142" deconvoluted_isotopic_mass="281.066789"/>
<pk mz="281.097525" i="1120221.8" sn="8.40" a="301.70" fwhm="0.000387" res="726629.6" algo="FTMS"/>
<pk mz="281.100650" i="1806557.9" sn="15.10" a="754.96" fwhm="0.000505" res="556225.1" algo="FTMS"/>
<pk mz="281.103053" i="1988190.0" sn="16.87" a="777.04" fwhm="0.000477" res="589275.0" algo="FTMS"/>
<pk mz="281.116084" i="1493854.6" sn="12.05" a="545.79" fwhm="0.000465" res="604770.1" algo="FTMS"/>
<pk mz="281.139446" i="1903839.8" sn="16.04" a="852.04" fwhm="0.000508" res="553517.8" algo="FTMS"/>
<pk mz="281.142801" i="1122528.0" sn="8.42" a="297.34" fwhm="0.000371" res="758732.3" algo="FTMS"/>
<pk mz="281.176010" i="1155425.5" sn="8.75" a="402.23" fwhm="0.000492" res="571595.3" algo="FTMS"/>
<pk mz="281.361552" i="1000234.5" sn="7.23" a="402.87" fwhm="0.000572" res="492174.7" algo="FTMS"/>
<pk mz="282.025554" i="1526155.4" sn="12.36" a="532.82" fwhm="0.000439" res="642891.5" algo="FTMS"/>
<pk mz="282.070045" i="1679245.6" z="-1" sn="13.85" a="603.08" fwhm="0.000468" res="602661.2" algo="FTMS" component_name="G" deconvoluted_molecular_mass="279.057142" deconvoluted_isotopic_mass="282.070189"/>
<pk mz="282.084357" i="3338126.3" sn="29.90" a="1534.74" fwhm="0.000495" res="569627.7" algo="FTMS"/>
<pk mz="283.009577" i="1349566.9" sn="10.59" a="574.40" fwhm="0.000517" res="547592.9" algo="FTMS"/>
<pk mz="283.045918" i="3204032.8" sn="28.60" a="1378.44" fwhm="0.000484" res="584376.3" algo="FTMS"/>
<pk mz="283.068388" i="4332738.0" sn="39.56" a="1989.34" fwhm="0.000494" res="572715.5" algo="FTMS"/>
<pk mz="283.082291" i="5863107.0" sn="54.42" a="2793.43" fwhm="0.000502" res="564401.4" algo="FTMS"/>
<pk mz="283.118709" i="3260868.8" sn="29.15" a="1409.85" fwhm="0.000477" res="593883.0" algo="FTMS"/>
<pk mz="283.129947" i="1206725.4" sn="9.21" a="339.06" fwhm="0.000384" res="737969.0" algo="FTMS"/>
<pk mz="283.137310" i="2699973.8" sn="23.71" a="1147.35" fwhm="0.000492" res="575837.3" algo="FTMS"/>
<pk mz="283.155089" i="2338246.8" sn="20.19" a="879.28" fwhm="0.000446" res="634783.0" algo="FTMS"/>
<pk mz="283.191482" i="2737608.8" sn="24.07" a="1166.26" fwhm="0.000468" res="604681.9" algo="FTMS"/>
<pk mz="283.227862" i="1213258.8" sn="9.27" a="370.56" fwhm="0.000448" res="632541.7" algo="FTMS"/>
<pk mz="284.041136" i="1980536.6" sn="16.72" a="871.59" fwhm="0.000525" res="541069.9" algo="FTMS"/>
<pk mz="284.077610" i="1088634.8" sn="8.06" a="338.18" fwhm="0.000464" res="612499.7" algo="FTMS"/>
<pk mz="285.025236" i="1023539.9" sn="7.43" a="303.66" fwhm="0.000447" res="637374.8" algo="FTMS"/>
<pk mz="285.061588" i="14428982.0" z="-1" sn="137.60" a="7632.46" fwhm="0.000512" res="557053.2" algo="FTMS" component_name="j" deconvoluted_molecular_mass="285.061784" deconvoluted_isotopic_mass="285.061735"/>
<pk mz="285.080202" i="8618807.0" z="-1" sn="81.18" a="4435.68" fwhm="0.000514" res="554221.0" algo="FTMS" component_name="BI" deconvoluted_molecular_mass="285.080357" deconvoluted_isotopic_mass="285.080349"/>
<pk mz="285.097956" i="5598520.5" sn="51.85" a="2596.03" fwhm="0.000483" res="590017.0" algo="FTMS"/>
<pk mz="285.109182" i="1495097.3" sn="12.00" a="562.41" fwhm="0.000480" res="593570.4" algo="FTMS"/>
<pk mz="285.126118" i="8381242.5" z="-1" sn="78.88" a="4204.14" fwhm="0.000502" res="568379.5" algo="FTMS" component_name="BU" deconvoluted_molecular_mass="285.126285" deconvoluted_isotopic_mass="285.126266"/>
<pk mz="285.134329" i="7190331.0" sn="67.31" a="3614.93" fwhm="0.000511" res="558213.1" algo="FTMS"/>
<pk mz="285.145584" i="1182523.5" sn="8.97" a="399.36" fwhm="0.000450" res="633095.6" algo="FTMS"/>
<pk mz="285.170711" i="4833597.0" sn="44.42" a="2244.94" fwhm="0.000494" res="577163.9" algo="FTMS"/>
<pk mz="285.207115" i="7514943.5" sn="70.46" a="3896.50" fwhm="0.000511" res="558035.3" algo="FTMS"/>
<pk mz="286.056825" i="1995254.9" sn="16.86" a="939.14" fwhm="0.000554" res="516806.4" algo="FTMS"/>
<pk mz="286.064925" i="2339959.5" z="-1" sn="20.21" a="1000.66" fwhm="0.000495" res="578219.6" algo="FTMS" component_name="j" deconvoluted_molecular_mass="285.061784" deconvoluted_isotopic_mass="286.065074"/>
<pk mz="286.083609" i="1236728.8" z="-1" sn="9.50" a="400.14" fwhm="0.000424" res="674921.1" algo="FTMS" component_name="BI" deconvoluted_molecular_mass="285.080357" deconvoluted_isotopic_mass="286.083758"/>
<pk mz="286.101296" i="1229306.0" sn="9.42" a="423.48" fwhm="0.000438" res="652951.7" algo="FTMS"/>
<pk mz="286.129565" i="1903227.9" z="-1" sn="15.97" a="1022.60" fwhm="0.000647" res="442353.5" algo="FTMS" component_name="BU" deconvoluted_molecular_mass="285.126285" deconvoluted_isotopic_mass="286.129714"/>
<pk mz="286.210460" i="980737.4" sn="7.01" a="286.35" fwhm="0.000433" res="660405.4" algo="FTMS"/>
<pk mz="287.040773" i="1246651.9" sn="9.54" a="406.22" fwhm="0.000426" res="673694.9" algo="FTMS"/>
<pk mz="287.077215" i="3066558.5" sn="27.13" a="1422.64" fwhm="0.000529" res="543036.1" algo="FTMS"/>
<pk mz="287.088481" i="1122495.3" sn="8.34" a="320.14" fwhm="0.000422" res="680989.6" algo="FTMS"/>
<pk mz="287.113610" i="8654785.0" z="-1" sn="81.12" a="4162.77" fwhm="0.000493" res="582938.8" algo="FTMS" component_name="BG" deconvoluted_molecular_mass="287.113762" deconvoluted_isotopic_mass="287.113761"/>
<pk mz="287.124934" i="1337794.0" sn="10.42" a="438.14" fwhm="0.000397" res="723417.0" algo="FTMS"/>
<pk mz="287.150011" i="7576516.0" sn="70.70" a="4013.01" fwhm="0.000518" res="553814.9" algo="FTMS"/>
<pk mz="287.186412" i="2496198.5" sn="21.62" a="1127.68" fwhm="0.000512" res="561249.6" algo="FTMS"/>
<pk mz="287.222798" i="2568137.3" sn="22.31" a="1181.72" fwhm="0.000503" res="571274.7" algo="FTMS"/>
<pk mz="288.072491" i="1005449.8" z="-1" sn="7.21" a="375.87" fwhm="0.000494" res="582771.7" algo="FTMS" component_name="j" deconvoluted_molecular_mass="285.061784" deconvoluted_isotopic_mass="288.072643"/>
<pk mz="288.116967" i="1233933.3" z="-1" sn="9.42" a="408.25" fwhm="0.000472" res="610355.8" algo="FTMS" component_name="BG" deconvoluted_molecular_mass="287.113762" deconvoluted_isotopic_mass="288.117118"/>
<pk mz="288.145288" i="1352975.5" sn="10.57" a="417.35" fwhm="0.000402" res="716483.5" algo="FTMS"/>
<pk mz="288.153353" i="986256.2" sn="7.03" a="296.98" fwhm="0.000467" res="616578.8" algo="FTMS"/>
<pk mz="288.226146" i="1081110.0" sn="7.94" a="352.02" fwhm="0.000493" res="584684.1" algo="FTMS"/>
<pk mz="289.035375" i="1919064.3" sn="16.04" a="743.37" fwhm="0.000470" res="614562.1" algo="FTMS"/>
<pk mz="289.056484" i="1778266.0" sn="14.68" a="698.01" fwhm="0.000490" res="590278.8" algo="FTMS"/>
<pk mz="289.071744" i="987291.3" sn="7.04" a="365.06" fwhm="0.000567" res="510259.5" algo="FTMS"/>
<pk mz="289.092852" i="3823197.3" sn="34.43" a="1950.08" fwhm="0.000516" res="560722.1" algo="FTMS"/>
<pk mz="289.111495" i="1267294.8" sn="9.74" a="506.18" fwhm="0.000520" res="556478.9" algo="FTMS"/>
<pk mz="289.121182" i="10697824.0" z="-1" sn="100.86" a="5656.59" fwhm="0.000530" res="545761.3" algo="FTMS" component_name="AB" deconvoluted_molecular_mass="289.121331" deconvoluted_isotopic_mass="289.121335"/>
<pk mz="289.129279" i="6232160.0" sn="57.71" a="3215.58" fwhm="0.000508" res="569281.5" algo="FTMS"/>
<pk mz="289.165664" i="2639459.3" sn="23.00" a="1055.83" fwhm="0.000454" res="637127.9" algo="FTMS"/>
<pk mz="289.202019" i="1229286.4" sn="9.37" a="394.55" fwhm="0.000472" res="612779.1" algo="FTMS"/>
<pk mz="290.030571" i="1310127.5" sn="10.15" a="445.14" fwhm="0.000457" res="634554.3" algo="FTMS"/>
<pk mz="290.088130" i="1398068.8" sn="11.00" a="526.37" fwhm="0.000458" res="632723.5" algo="FTMS"/>
<pk mz="290.124504" i="2185912.3" z="-1" sn="18.61" a="972.85" fwhm="0.000498" res="582586.5" algo="FTMS" component_name="AB" deconvoluted_molecular_mass="289.121331" deconvoluted_isotopic_mass="290.124658"/>
<pk mz="290.132577" i="1018808.9" sn="7.34" a="302.79" fwhm="0.000442" res="656914.3" algo="FTMS"/>
<pk mz="291.014594" i="1798156.3" sn="14.87" a="734.75" fwhm="0.000485" res="600542.5" algo="FTMS"/>
<pk mz="291.038914" i="41190672.0" z="-1" sn="395.47" a="21730.60" fwhm="0.000527" res="551739.1" algo="FTMS" component_name="R" deconvoluted_molecular_mass="291.039072" deconvoluted_isotopic_mass="291.039069"/>
<pk mz="291.050998" i="1829647.8" sn="15.17" a="753.97" fwhm="0.000495" res="588373.6" algo="FTMS"/>
<pk mz="291.064135" i="1024145.0" sn="7.39" a="331.91" fwhm="0.000495" res="587942.3" algo="FTMS"/>
<pk mz="291.071953" i="1130129.8" sn="8.41" a="546.99" fwhm="0.000698" res="417078.5" algo="FTMS"/>
<pk mz="291.087453" i="1149587.3" sn="8.60" a="466.28" fwhm="0.000547" res="532453.7" algo="FTMS"/>
<pk mz="291.100467" i="1545108.6" sn="12.42" a="554.46" fwhm="0.000508" res="573048.3" algo="FTMS"/>
<pk mz="291.108537" i="1064085.4" sn="7.78" a="318.98" fwhm="0.000383" res="759870.7" algo="FTMS"/>
<pk mz="291.118251" i="3791638.3" sn="34.13" a="1955.61" fwhm="0.000523" res="556244.1" algo="FTMS"/>
<pk mz="291.136879" i="1689624.1" sn="13.82" a="733.98" fwhm="0.000538" res="541456.2" algo="FTMS"/>
<pk mz="291.209621" i="1906463.3" sn="15.91" a="770.23" fwhm="0.000493" res="590831.6" algo="FTMS"/>
<pk mz="292.042287" i="4072819.5" z="-1" sn="36.65" a="2303.82" fwhm="0.000566" res="515999.1" algo="FTMS" component_name="R" deconvoluted_molecular_mass="291.039072" deconvoluted_isotopic_mass="292.042445"/>
<pk mz="292.046236" i="1978484.0" sn="16.52" a="849.37" fwhm="0.000494" res="591189.5" algo="FTMS"/>
<pk mz="292.103754" i="12865914.0" z="-1" sn="121.16" a="6791.68" fwhm="0.000539" res="542229.3" algo="FTMS" component_name="o" deconvoluted_molecular_mass="292.103909" deconvoluted_isotopic_mass="292.103911"/>
<pk mz="292.168590" i="1019776.7" sn="7.31" a="472.82" fwhm="0.000652" res="447956.2" algo="FTMS"/>
<pk mz="293.018200" i="1565787.8" sn="12.55" a="709.45" fwhm="0.000533" res="549647.8" algo="FTMS"/>
<pk mz="293.030291" i="2790877.3" sn="24.33" a="1199.59" fwhm="0.000494" res="593600.2" algo="FTMS"/>
<pk mz="293.035968" i="13528542.0" z="-1" sn="127.53" a="7133.86" fwhm="0.000539" res="543877.9" algo="FTMS" component_name="l" deconvoluted_molecular_mass="293.036127" deconvoluted_isotopic_mass="293.036127"/>
<pk mz="293.054594" i="4502496.0" sn="40.78" a="2124.66" fwhm="0.000505" res="580078.0" algo="FTMS"/>
<pk mz="293.066646" i="2706145.3" sn="23.51" a="1334.99" fwhm="0.000542" res="540899.3" algo="FTMS"/>
<pk mz="293.079700" i="2254818.5" sn="19.18" a="992.36" fwhm="0.000524" res="559635.0" algo="FTMS"/>
<pk mz="293.103048" i="1449829.1" sn="11.44" a="539.03" fwhm="0.000465" res="630487.0" algo="FTMS"/>
<pk mz="293.107070" i="1405029.6" z="-1" sn="11.01" a="573.18" fwhm="0.000495" res="592634.8" algo="FTMS" component_name="o" deconvoluted_molecular_mass="292.103909" deconvoluted_isotopic_mass="293.107228"/>
<pk mz="293.114245" i="1335654.4" sn="10.34" a="451.46" fwhm="0.000444" res="659443.2" algo="FTMS"/>
<pk mz="293.116104" i="3379686.5" sn="29.99" a="1559.69" fwhm="0.000509" res="576045.3" algo="FTMS"/>
<pk mz="293.152506" i="1565930.6" sn="12.56" a="600.65" fwhm="0.000482" res="608460.1" algo="FTMS"/>
<pk mz="293.170374" i="1065324.6" sn="7.74" a="457.31" fwhm="0.000548" res="535229.9" algo="FTMS"/>
<pk mz="293.175810" i="46773740.0" z="-1" sn="447.05" a="24788.79" fwhm="0.000536" res="547074.5" algo="FTMS" component_name="O" deconvoluted_molecular_mass="293.175974" deconvoluted_isotopic_mass="293.175969"/>
<pk mz="293.179179" i="6535661.5" sn="60.32" a="3487.33" fwhm="0.000542" res="541328.2" algo="FTMS"/>
<pk mz="293.188843" i="2514670.8" sn="21.67" a="1058.89" fwhm="0.000495" res="592158.2" algo="FTMS"/>
<pk mz="293.206591" i="1328880.6" sn="10.28" a="448.46" fwhm="0.000433" res="677779.4" algo="FTMS"/>
<pk mz="293.517307" i="1030451.4" sn="7.41" a="553.18" fwhm="0.000742" res="395661.4" algo="FTMS"/>
<pk mz="294.039319" i="1256527.1" z="-1" sn="9.58" a="415.83" fwhm="0.000445" res="660335.6" algo="FTMS" component_name="l" deconvoluted_molecular_mass="293.036127" deconvoluted_isotopic_mass="294.039479"/>
<pk mz="294.057994" i="1014481.3" sn="7.25" a="351.88" fwhm="0.000502" res="586107.9" algo="FTMS"/>
<pk mz="294.061966" i="1254737.8" sn="9.56" a="429.20" fwhm="0.000441" res="666400.1" algo="FTMS"/>
<pk mz="294.082991" i="1123668.3" sn="8.30" a="367.04" fwhm="0.000432" res="681097.8" algo="FTMS"/>
<pk mz="294.179190" i="7951967.5" z="-1" sn="73.93" a="4197.81" fwhm="0.000538" res="547098.6" algo="FTMS" component_name="O" deconvoluted_molecular_mass="293.175974" deconvoluted_isotopic_mass="294.179350"/>
<pk mz="294.182562" i="1165151.9" sn="8.70" a="483.09" fwhm="0.000513" res="573850.1" algo="FTMS"/>
<pk mz="294.297967" i="1036461.4" sn="7.47" a="349.83" fwhm="0.000590" res="498533.3" algo="FTMS"/>
<pk mz="295.009508" i="1232834.5" sn="9.35" a="421.25" fwhm="0.000460" res="641858.0" algo="FTMS"/>
<pk mz="295.045932" i="2788807.0" sn="24.31" a="1423.52" fwhm="0.000558" res="528335.6" algo="FTMS"/>
<pk mz="295.051649" i="1338823.8" sn="10.37" a="458.62" fwhm="0.000422" res="698835.8" algo="FTMS"/>
<pk mz="295.068424" i="992713.8" sn="7.04" a="332.72" fwhm="0.000495" res="596620.4" algo="FTMS"/>
<pk mz="295.082356" i="2266059.5" sn="19.28" a="1058.14" fwhm="0.000546" res="540148.9" algo="FTMS"/>
<pk mz="295.095375" i="2298573.0" sn="19.59" a="1096.43" fwhm="0.000539" res="547753.8" algo="FTMS"/>
<pk mz="295.113165" i="1267279.3" sn="9.68" a="552.47" fwhm="0.000584" res="505357.3" algo="FTMS"/>
<pk mz="295.118713" i="1672399.9" sn="13.58" a="625.08" fwhm="0.000473" res="624561.4" algo="FTMS"/>
<pk mz="295.131805" i="2670033.5" sn="23.16" a="1429.98" fwhm="0.000602" res="490470.9" algo="FTMS"/>
<pk mz="295.137291" i="1690322.1" sn="13.75" a="721.31" fwhm="0.000524" res="563453.4" algo="FTMS"/>
<pk mz="295.155106" i="1424852.4" sn="11.20" a="607.77" fwhm="0.000534" res="552764.8" algo="FTMS"/>
<pk mz="296.041206" i="1099843.4" sn="8.07" a="495.49" fwhm="0.000567" res="522196.2" algo="FTMS"/>
<pk mz="296.077545" i="1443656.0" sn="11.38" a="518.70" fwhm="0.000455" res="650137.1" algo="FTMS"/>
<pk mz="296.088689" i="1036937.4" sn="7.47" a="486.16" fwhm="0.000653" res="453570.5" algo="FTMS"/>
<pk mz="296.100064" i="2548043.0" sn="21.99" a="1181.99" fwhm="0.000518" res="571529.3" algo="FTMS"/>
<pk mz="297.025169" i="2199236.0" sn="18.54" a="952.81" fwhm="0.000514" res="577910.0" algo="FTMS"/>
<pk mz="297.061595" i="3801032.8" sn="33.85" a="1880.20" fwhm="0.000519" res="572748.4" algo="FTMS"/>
<pk mz="297.066301" i="1287113.4" sn="9.82" a="456.82" fwhm="0.000556" res="534485.4" algo="FTMS"/>
<pk mz="297.076831" i="3609034.8" sn="32.01" a="1770.57" fwhm="0.000522" res="568587.4" algo="FTMS"/>
<pk mz="297.097979" i="3238861.8" sn="28.47" a="1499.06" fwhm="0.000499" res="595703.6" algo="FTMS"/>
<pk mz="297.111009" i="1542095.4" sn="12.26" a="678.94" fwhm="0.000547" res="543404.3" algo="FTMS"/>
<pk mz="297.128820" i="1176017.8" sn="8.76" a="601.93" fwhm="0.000605" res="490742.3" algo="FTMS"/>
<pk mz="297.134386" i="2915538.5" sn="25.38" a="1439.92" fwhm="0.000526" res="565041.4" algo="FTMS"/>
<pk mz="297.142333" i="1276499.6" sn="9.72" a="473.35" fwhm="0.000506" res="586763.6" algo="FTMS"/>
<pk mz="297.152950" i="123975640.0" z="-1" sn="1182.60" a="67957.41" fwhm="0.000544" res="546254.9" algo="FTMS" component_name="F" deconvoluted_molecular_mass="297.153122" deconvoluted_isotopic_mass="297.153114"/>
<pk mz="297.207142" i="1712348.3" sn="13.88" a="624.89" fwhm="0.000440" res="675488.4" algo="FTMS"/>
<pk mz="298.056897" i="1527888.6" sn="12.12" a="606.72" fwhm="0.000492" res="605775.7" algo="FTMS"/>
<pk mz="298.065007" i="1105361.8" sn="8.08" a="418.18" fwhm="0.000546" res="545878.0" algo="FTMS"/>
<pk mz="298.156351" i="18831454.0" z="-1" sn="177.52" a="10288.94" fwhm="0.000554" res="538170.2" algo="FTMS" component_name="F" deconvoluted_molecular_mass="297.153122" deconvoluted_isotopic_mass="298.156516"/>
<pk mz="299.040850" i="3576540.3" sn="31.70" a="1861.19" fwhm="0.000559" res="535112.1" algo="FTMS"/>
<pk mz="299.077247" i="8205537.5" sn="75.95" a="4480.00" fwhm="0.000552" res="541728.8" algo="FTMS"/>
<pk mz="299.095872" i="3587300.3" sn="31.80" a="1727.15" fwhm="0.000519" res="575813.6" algo="FTMS"/>
<pk mz="299.113635" i="5950694.5" sn="54.39" a="3105.36" fwhm="0.000541" res="552567.2" algo="FTMS"/>
<pk mz="299.124824" i="1073000.4" sn="7.77" a="332.20" fwhm="0.000484" res="617587.4" algo="FTMS"/>
<pk mz="299.148811" i="5112556.0" sn="46.38" a="2618.31" fwhm="0.000546" res="548027.5" algo="FTMS"/>
<pk mz="299.150012" i="5780204.0" sn="52.76" a="3126.19" fwhm="0.000551" res="542619.3" algo="FTMS"/>
<pk mz="299.159686" i="1369325.4" z="-1" sn="10.60" a="460.37" fwhm="0.000451" res="663290.8" algo="FTMS" component_name="F" deconvoluted_molecular_mass="297.153122" deconvoluted_isotopic_mass="299.159853"/>
<pk mz="299.161268" i="1200621.6" sn="8.99" a="544.21" fwhm="0.000677" res="441680.4" algo="FTMS"/>
<pk mz="299.186397" i="6438129.5" sn="59.05" a="3374.70" fwhm="0.000543" res="550797.4" algo="FTMS"/>
<pk mz="299.222776" i="3123958.5" sn="27.37" a="1540.09" fwhm="0.000526" res="568558.8" algo="FTMS"/>
<pk mz="300.072523" i="1038708.2" sn="7.44" a="300.95" fwhm="0.000482" res="623146.1" algo="FTMS"/>
<pk mz="300.153354" i="1117056.4" sn="8.19" a="459.39" fwhm="0.000532" res="564615.4" algo="FTMS"/>
<pk mz="300.189801" i="1347717.9" sn="10.39" a="545.98" fwhm="0.000498" res="602449.8" algo="FTMS"/>
<pk mz="301.034579" i="1378695.0" sn="10.69" a="646.52" fwhm="0.000714" res="421827.1" algo="FTMS"/>
<pk mz="301.056514" i="1830154.4" sn="15.00" a="745.92" fwhm="0.000495" res="607827.3" algo="FTMS"/>
<pk mz="301.092897" i="5193744.0" sn="47.16" a="2696.04" fwhm="0.000548" res="549862.7" algo="FTMS"/>
<pk mz="301.104074" i="1327761.8" sn="10.20" a="590.54" fwhm="0.000648" res="464981.6" algo="FTMS"/>
<pk mz="301.129299" i="9141782.0" z="-1" sn="84.90" a="5082.78" fwhm="0.000556" res="541228.6" algo="FTMS" component_name="AZ" deconvoluted_molecular_mass="301.129464" deconvoluted_isotopic_mass="301.129469"/>
<pk mz="301.140458" i="1212951.4" sn="9.10" a="459.82" fwhm="0.000503" res="598717.8" algo="FTMS"/>
<pk mz="301.165011" i="1181467.3" sn="8.80" a="233.86" fwhm="0.000311" res="969766.3" algo="FTMS"/>
<pk mz="301.165678" i="6266395.5" sn="57.41" a="3348.44" fwhm="0.000545" res="552512.1" algo="FTMS"/>
<pk mz="301.202062" i="8342049.0" z="-1" sn="77.25" a="4439.40" fwhm="0.000553" res="544767.1" algo="FTMS" component_name="BV" deconvoluted_molecular_mass="301.202230" deconvoluted_isotopic_mass="301.202232"/>
<pk mz="301.238506" i="1132966.8" sn="8.34" a="381.76" fwhm="0.000464" res="649662.9" algo="FTMS"/>
<pk mz="301.339822" i="1060790.6" sn="7.65" a="392.35" fwhm="0.000547" res="551065.4" algo="FTMS"/>
<pk mz="302.066147" i="10456746.0" z="-1" sn="96.92" a="5985.10" fwhm="0.000574" res="526645.5" algo="FTMS" component_name="AF" deconvoluted_molecular_mass="302.066659" deconvoluted_isotopic_mass="302.066318"/>
<pk mz="302.088081" i="1647789.3" sn="13.18" a="656.34" fwhm="0.000515" res="586099.2" algo="FTMS"/>
<pk mz="302.132609" i="1367092.4" z="-1" sn="10.52" a="591.41" fwhm="0.000614" res="491783.5" algo="FTMS" component_name="AZ" deconvoluted_molecular_mass="301.129464" deconvoluted_isotopic_mass="302.132780"/>
<pk mz="302.135779" i="1466292.9" sn="11.46" a="576.04" fwhm="0.000492" res="614018.6" algo="FTMS"/>
<pk mz="302.169015" i="1252410.3" sn="9.43" a="476.08" fwhm="0.000481" res="628783.5" algo="FTMS"/>
<pk mz="302.205389" i="1262784.0" z="-1" sn="9.52" a="474.34" fwhm="0.000517" res="584622.9" algo="FTMS" component_name="BV" deconvoluted_molecular_mass="301.202230" deconvoluted_isotopic_mass="302.205560"/>
<pk mz="303.002917" i="1562178.0" sn="12.37" a="633.37" fwhm="0.000501" res="604561.5" algo="FTMS"/>
<pk mz="303.050161" i="4059465.8" sn="36.11" a="2101.34" fwhm="0.000558" res="543257.3" algo="FTMS"/>
<pk mz="303.050988" i="2076234.0" sn="17.26" a="996.80" fwhm="0.000583" res="520014.3" algo="FTMS"/>
<pk mz="303.062266" i="1447627.9" sn="11.28" a="661.17" fwhm="0.000571" res="531058.9" algo="FTMS"/>
<pk mz="303.069503" i="1105613.0" z="-1" sn="8.03" a="372.26" fwhm="0.000475" res="637913.7" algo="FTMS" component_name="AF" deconvoluted_molecular_mass="302.066659" deconvoluted_isotopic_mass="303.069676"/>
<pk mz="303.072131" i="1819469.5" sn="14.81" a="822.38" fwhm="0.000535" res="566768.3" algo="FTMS"/>
<pk mz="303.108547" i="5807443.5" sn="52.72" a="3061.69" fwhm="0.000558" res="543416.3" algo="FTMS"/>
<pk mz="303.119738" i="1444437.4" sn="11.25" a="566.28" fwhm="0.000521" res="581527.9" algo="FTMS"/>
<pk mz="303.136898" i="1117720.1" sn="8.14" a="456.92" fwhm="0.000607" res="499711.8" algo="FTMS"/>
<pk mz="303.144936" i="5663577.5" sn="51.36" a="3195.64" fwhm="0.000573" res="529446.9" algo="FTMS"/>
<pk mz="303.181307" i="2268767.5" sn="19.09" a="993.04" fwhm="0.000502" res="604422.0" algo="FTMS"/>
<pk mz="303.217704" i="7226213.5" sn="66.21" a="3907.27" fwhm="0.000562" res="539256.9" algo="FTMS"/>
<pk mz="304.046288" i="1300464.8" sn="9.88" a="532.00" fwhm="0.000510" res="596236.2" algo="FTMS"/>
<pk mz="304.063225" i="3290611.8" sn="28.80" a="1650.42" fwhm="0.000535" res="568642.5" algo="FTMS"/>
<pk mz="304.103769" i="1279994.6" sn="9.69" a="453.33" fwhm="0.000459" res="662197.9" algo="FTMS"/>
<pk mz="304.221063" i="1705486.6" sn="13.73" a="839.65" fwhm="0.000577" res="526888.7" algo="FTMS"/>
<pk mz="305.030284" i="2032794.4" sn="16.84" a="891.99" fwhm="0.000533" res="572788.9" algo="FTMS"/>
<pk mz="305.047252" i="1356061.4" sn="10.41" a="501.06" fwhm="0.000488" res="624613.5" algo="FTMS"/>
<pk mz="305.054611" i="6213790.5" sn="56.58" a="3250.06" fwhm="0.000544" res="560436.2" algo="FTMS"/>
<pk mz="305.066602" i="1638048.8" sn="13.09" a="629.57" fwhm="0.000521" res="585286.7" algo="FTMS"/>
<pk mz="305.079704" i="1229859.0" z="-1" sn="9.21" a="452.46" fwhm="0.000461" res="662346.3" algo="FTMS" component_name="AF" deconvoluted_molecular_mass="302.066659" deconvoluted_isotopic_mass="305.079880"/>
<pk mz="305.087830" i="1327012.4" sn="10.13" a="642.04" fwhm="0.000599" res="509642.4" algo="FTMS"/>
<pk mz="305.116159" i="1998761.4" sn="16.52" a="975.94" fwhm="0.000553" res="551888.8" algo="FTMS"/>
<pk mz="305.124209" i="2438570.8" sn="20.70" a="1075.64" fwhm="0.000527" res="579163.3" algo="FTMS"/>
<pk mz="305.133824" i="1089068.5" sn="7.87" a="327.45" fwhm="0.000479" res="637419.5" algo="FTMS"/>
<pk mz="305.152478" i="1853359.8" sn="15.13" a="831.50" fwhm="0.000557" res="548235.5" algo="FTMS"/>
<pk mz="305.188866" i="3150518.0" sn="27.46" a="1585.25" fwhm="0.000532" res="573992.2" algo="FTMS"/>
<pk mz="306.025512" i="1066954.5" sn="7.66" a="410.64" fwhm="0.000550" res="556438.5" algo="FTMS"/>
<pk mz="306.062001" i="1065553.0" sn="7.64" a="424.52" fwhm="0.000516" res="593042.6" algo="FTMS"/>
<pk mz="306.083012" i="1492052.8" sn="11.70" a="713.63" fwhm="0.000614" res="498338.5" algo="FTMS"/>
<pk mz="306.119443" i="1522267.4" sn="11.98" a="639.11" fwhm="0.000543" res="563908.1" algo="FTMS"/>
<pk mz="306.879808" i="1614309.3" sn="12.86" a="682.13" fwhm="0.000545" res="563093.2" algo="FTMS"/>
<pk mz="306.993500" i="2285562.0" sn="19.24" a="1103.34" fwhm="0.000584" res="525843.7" algo="FTMS"/>
<pk mz="307.009468" i="1094269.0" sn="7.91" a="582.57" fwhm="0.000670" res="458203.8" algo="FTMS"/>
<pk mz="307.033827" i="1381121.4" sn="10.64" a="527.46" fwhm="0.000512" res="599921.5" algo="FTMS"/>
<pk mz="307.045931" i="3518467.8" sn="30.96" a="1945.55" fwhm="0.000570" res="538535.8" algo="FTMS"/>
<pk mz="307.051638" i="1936132.8" sn="15.92" a="826.62" fwhm="0.000517" res="593826.6" algo="FTMS"/>
<pk mz="307.059017" i="1072774.1" sn="7.71" a="364.23" fwhm="0.000510" res="602648.0" algo="FTMS"/>
<pk mz="307.070246" i="6030856.0" sn="54.84" a="3207.96" fwhm="0.000561" res="547662.6" algo="FTMS"/>
<pk mz="307.082332" i="2206218.3" sn="18.48" a="1085.78" fwhm="0.000567" res="541153.8" algo="FTMS"/>
<pk mz="307.095381" i="3567628.8" sn="31.43" a="1845.73" fwhm="0.000565" res="543852.4" algo="FTMS"/>
<pk mz="307.113178" i="1203472.0" sn="8.95" a="472.80" fwhm="0.000539" res="569282.7" algo="FTMS"/>
<pk mz="307.131790" i="1986323.5" sn="16.39" a="1099.93" fwhm="0.000629" res="488517.9" algo="FTMS"/>
<pk mz="307.168116" i="1631002.1" sn="12.94" a="820.31" fwhm="0.000589" res="521496.5" algo="FTMS"/>
<pk mz="307.185863" i="1379101.4" sn="10.56" a="639.30" fwhm="0.000618" res="496891.7" algo="FTMS"/>
<pk mz="307.191469" i="1191070.5" sn="8.78" a="454.95" fwhm="0.000538" res="571454.2" algo="FTMS"/>
<pk mz="307.194862" i="1316383.1" sn="9.97" a="443.98" fwhm="0.000454" res="677063.5" algo="FTMS"/>
<pk mz="307.204525" i="1558560.9" sn="12.26" a="626.45" fwhm="0.000492" res="624324.7" algo="FTMS"/>
<pk mz="308.041245" i="1170236.8" sn="8.59" a="574.83" fwhm="0.000747" res="412388.3" algo="FTMS"/>
<pk mz="308.077601" i="1166403.5" sn="8.55" a="472.97" fwhm="0.000546" res="564528.4" algo="FTMS"/>
<pk mz="308.098627" i="1589959.5" sn="12.55" a="780.32" fwhm="0.000598" res="515241.2" algo="FTMS"/>
<pk mz="308.991456" i="1918065.4" sn="15.65" a="876.46" fwhm="0.000539" res="573794.9" algo="FTMS"/>
<pk mz="309.025187" i="2430327.8" sn="20.49" a="1309.35" fwhm="0.000583" res="529946.5" algo="FTMS"/>
<pk mz="309.061559" i="4540799.0" sn="40.44" a="2488.74" fwhm="0.000582" res="530825.0" algo="FTMS"/>
<pk mz="309.067258" i="2317184.0" sn="19.42" a="1152.92" fwhm="0.000572" res="540582.0" algo="FTMS"/>
<pk mz="309.074630" i="1631361.4" sn="12.94" a="726.89" fwhm="0.000524" res="589842.2" algo="FTMS"/>
<pk mz="309.092423" i="1063428.8" sn="7.57" a="375.65" fwhm="0.000525" res="589206.6" algo="FTMS"/>
<pk mz="309.097944" i="2800517.8" sn="23.99" a="1486.78" fwhm="0.000585" res="528569.1" algo="FTMS"/>
<pk mz="309.111020" i="4244360.5" sn="37.64" a="2255.14" fwhm="0.000575" res="537979.8" algo="FTMS"/>
<pk mz="309.128718" i="1004811.8" sn="7.02" a="365.65" fwhm="0.000561" res="551519.2" algo="FTMS"/>
<pk mz="309.134366" i="1648524.9" sn="13.10" a="666.70" fwhm="0.000530" res="582896.7" algo="FTMS"/>
<pk mz="309.147376" i="2239631.3" sn="18.69" a="1039.44" fwhm="0.000557" res="554822.5" algo="FTMS"/>
<pk mz="309.153000" i="3717520.5" sn="32.66" a="2014.91" fwhm="0.000586" res="527771.7" algo="FTMS"/>
<pk mz="309.170772" i="3145619.8" sn="27.25" a="1629.28" fwhm="0.000559" res="553077.0" algo="FTMS"/>
<pk mz="309.174168" i="3374484.5" sn="29.42" a="1742.84" fwhm="0.000566" res="546415.0" algo="FTMS"/>
<pk mz="309.183717" i="1018518.4" sn="7.15" a="450.00" fwhm="0.000645" res="479419.8" algo="FTMS"/>
<pk mz="309.207130" i="2038938.9" sn="16.79" a="933.20" fwhm="0.000527" res="586271.0" algo="FTMS"/>
<pk mz="310.020526" i="1018297.2" sn="7.15" a="330.94" fwhm="0.000515" res="602005.0" algo="FTMS"/>
<pk mz="310.056853" i="1947968.4" sn="15.93" a="979.61" fwhm="0.000586" res="529360.1" algo="FTMS"/>
<pk mz="310.069921" i="3039043.0" sn="26.24" a="1695.08" fwhm="0.000614" res="504970.6" algo="FTMS"/>
<pk mz="310.093184" i="1312967.5" sn="9.93" a="515.17" fwhm="0.000569" res="544570.3" algo="FTMS"/>
<pk mz="310.151703" i="1057939.0" sn="7.52" a="683.23" fwhm="0.000884" res="350943.5" algo="FTMS"/>
<pk mz="310.494711" i="1012630.8" sn="7.09" a="495.32" fwhm="0.000687" res="452100.6" algo="FTMS"/>
<pk mz="311.040838" i="3246851.5" z="-11" sn="28.21" a="1839.94" fwhm="0.000609" res="510796.6" algo="FTMS" component_name="AM" deconvoluted_molecular_mass="3431.529752" deconvoluted_isotopic_mass="3431.529497"/>
<pk mz="311.077225" i="5406475.0" sn="48.62" a="3159.39" fwhm="0.000601" res="517184.7" algo="FTMS"/>
<pk mz="311.090228" i="1464333.5" sn="11.36" a="873.55" fwhm="0.000738" res="421466.3" algo="FTMS"/>
<pk mz="311.108187" i="1157137.1" sn="8.46" a="380.27" fwhm="0.000452" res="688520.5" algo="FTMS"/>
<pk mz="311.113644" i="5118226.0" sn="45.89" a="2863.33" fwhm="0.000593" res="524290.6" algo="FTMS"/>
<pk mz="311.126625" i="1733908.8" sn="13.91" a="1090.63" fwhm="0.000747" res="416648.3" algo="FTMS"/>
<pk mz="311.132245" i="10004758.0" z="-11" sn="92.08" a="5687.90" fwhm="0.000587" res="529828.4" algo="FTMS" component_name="AM" deconvoluted_molecular_mass="3431.529752" deconvoluted_isotopic_mass="3432.534973"/>
<pk mz="311.144488" i="1030232.4" sn="7.26" a="424.49" fwhm="0.000655" res="474877.9" algo="FTMS"/>
<pk mz="311.150013" i="3739929.5" sn="32.87" a="1832.42" fwhm="0.000541" res="575608.2" algo="FTMS"/>
<pk mz="311.156929" i="2543898.8" sn="21.56" a="1399.87" fwhm="0.000610" res="509901.0" algo="FTMS"/>
<pk mz="311.162695" i="3798812.0" sn="33.42" a="2336.64" fwhm="0.000669" res="465408.4" algo="FTMS"/>
<pk mz="311.168587" i="287080736.0" z="-1" sn="2710.76" a="170619.75" fwhm="0.000597" res="521456.1" algo="FTMS" component_name="B" deconvoluted_molecular_mass="311.168779" deconvoluted_isotopic_mass="311.168771"/>
<pk mz="311.186445" i="2385696.8" sn="20.07" a="1203.73" fwhm="0.000572" res="543727.8" algo="FTMS"/>
<pk mz="311.222802" i="3367720.0" z="-11" sn="29.35" a="1798.16" fwhm="0.000570" res="545864.9" algo="FTMS" component_name="AM" deconvoluted_molecular_mass="3431.529752" deconvoluted_isotopic_mass="3433.531106"/>
<pk mz="312.066966" i="1407571.1" sn="10.82" a="603.18" fwhm="0.000566" res="551246.0" algo="FTMS"/>
<pk mz="312.072464" i="1566164.3" sn="12.32" a="706.62" fwhm="0.000563" res="553827.6" algo="FTMS"/>
<pk mz="312.116938" i="1341149.4" sn="10.19" a="635.62" fwhm="0.000612" res="510003.0" algo="FTMS"/>
<pk mz="312.135600" i="1763041.3" sn="14.18" a="784.06" fwhm="0.000576" res="542263.8" algo="FTMS"/>
<pk mz="312.153359" i="1049700.9" sn="7.44" a="410.03" fwhm="0.000554" res="563397.7" algo="FTMS"/>
<pk mz="312.171979" i="46416360.0" z="-1" sn="436.21" a="28351.19" fwhm="0.000604" res="516827.2" algo="FTMS" component_name="B" deconvoluted_molecular_mass="311.168779" deconvoluted_isotopic_mass="312.172165"/>
<pk mz="313.020886" i="1428759.8" sn="10.95" a="767.35" fwhm="0.000662" res="472976.4" algo="FTMS"/>
<pk mz="313.056486" i="6061727.0" sn="54.48" a="3536.49" fwhm="0.000614" res="509500.8" algo="FTMS"/>
<pk mz="313.092857" i="5498534.5" sn="49.19" a="3162.71" fwhm="0.000607" res="516016.8" algo="FTMS"/>
<pk mz="313.111494" i="2756778.5" sn="23.43" a="1427.68" fwhm="0.000572" res="546945.9" algo="FTMS"/>
<pk mz="313.129245" i="8030894.5" z="-1" sn="72.98" a="4738.53" fwhm="0.000606" res="516339.2" algo="FTMS" component_name="CE" deconvoluted_molecular_mass="313.129441" deconvoluted_isotopic_mass="313.129432"/>
<pk mz="313.140476" i="1468592.6" sn="11.33" a="609.18" fwhm="0.000516" res="607331.1" algo="FTMS"/>
<pk mz="313.147927" i="3385522.3" sn="29.34" a="1910.63" fwhm="0.000609" res="513836.3" algo="FTMS"/>
<pk mz="313.157563" i="2038196.3" sn="16.68" a="929.51" fwhm="0.000566" res="552937.6" algo="FTMS"/>
<pk mz="313.164463" i="11126454.0" z="-1" sn="102.07" a="6540.47" fwhm="0.000600" res="522274.0" algo="FTMS" component_name="v" deconvoluted_molecular_mass="313.164640" deconvoluted_isotopic_mass="313.164651"/>
<pk mz="313.165647" i="6586038.0" sn="59.41" a="4068.41" fwhm="0.000633" res="494928.4" algo="FTMS"/>
<pk mz="313.172906" i="1724599.4" sn="13.73" a="841.09" fwhm="0.000584" res="535850.4" algo="FTMS"/>
<pk mz="313.175320" i="4051128.0" z="-1" sn="35.59" a="2249.79" fwhm="0.000582" res="537725.3" algo="FTMS" component_name="B" deconvoluted_molecular_mass="311.168779" deconvoluted_isotopic_mass="313.175507"/>
<pk mz="313.202050" i="4793533.5" sn="42.57" a="2671.53" fwhm="0.000601" res="520869.6" algo="FTMS"/>
<pk mz="313.238436" i="5995205.0" sn="53.86" a="3223.27" fwhm="0.000566" res="553326.5" algo="FTMS"/>
<pk mz="314.088158" i="1284215.6" sn="9.59" a="515.65" fwhm="0.000536" res="586318.8" algo="FTMS"/>
<pk mz="314.132643" i="1442689.0" z="-1" sn="11.08" a="511.40" fwhm="0.000470" res="668473.0" algo="FTMS" component_name="CE" deconvoluted_molecular_mass="313.129441" deconvoluted_isotopic_mass="314.132832"/>
<pk mz="314.135764" i="1033345.7" sn="7.24" a="337.32" fwhm="0.000490" res="640687.7" algo="FTMS"/>
<pk mz="314.167735" i="1987208.5" z="-1" sn="16.20" a="945.90" fwhm="0.000571" res="550060.1" algo="FTMS" component_name="v" deconvoluted_molecular_mass="313.164640" deconvoluted_isotopic_mass="314.167924"/>
<pk mz="314.241748" i="1081240.3" sn="7.69" a="449.30" fwhm="0.000536" res="585797.7" algo="FTMS"/>
<pk mz="315.035814" i="1029697.8" sn="7.20" a="366.95" fwhm="0.000514" res="612899.1" algo="FTMS"/>
<pk mz="315.050199" i="1550660.9" sn="12.10" a="707.68" fwhm="0.000584" res="539748.8" algo="FTMS"/>
<pk mz="315.072177" i="4511305.5" sn="39.91" a="2590.84" fwhm="0.000596" res="528632.6" algo="FTMS"/>
<pk mz="315.083375" i="1145804.0" sn="8.29" a="558.95" fwhm="0.000658" res="478657.6" algo="FTMS"/>
<pk mz="315.108539" i="6236241.5" sn="56.12" a="3549.14" fwhm="0.000593" res="531152.9" algo="FTMS"/>
<pk mz="315.119802" i="1694035.9" sn="13.44" a="871.51" fwhm="0.000583" res="540448.7" algo="FTMS"/>
<pk mz="315.144926" i="8488025.0" z="-1" sn="77.27" a="5199.85" fwhm="0.000624" res="505273.9" algo="FTMS" component_name="BN" deconvoluted_molecular_mass="315.145127" deconvoluted_isotopic_mass="315.145117"/>
<pk mz="315.156193" i="1264987.8" sn="9.41" a="529.27" fwhm="0.000533" res="590755.6" algo="FTMS"/>
<pk mz="315.181325" i="6223969.0" sn="56.00" a="3638.60" fwhm="0.000595" res="529853.1" algo="FTMS"/>
<pk mz="315.217718" i="5321321.0" sn="47.52" a="3066.49" fwhm="0.000604" res="521470.2" algo="FTMS"/>
<pk mz="315.562810" i="1112435.5" sn="7.98" a="585.43" fwhm="0.000708" res="445637.7" algo="FTMS"/>
<pk mz="316.103845" i="1127849.3" sn="8.12" a="533.72" fwhm="0.000610" res="518093.0" algo="FTMS"/>
<pk mz="316.148343" i="1381555.0" z="-1" sn="10.50" a="789.29" fwhm="0.000677" res="466934.5" algo="FTMS" component_name="BN" deconvoluted_molecular_mass="315.145127" deconvoluted_isotopic_mass="316.148535"/>
<pk mz="316.151412" i="1999155.8" sn="16.31" a="1114.82" fwhm="0.000581" res="544401.0" algo="FTMS"/>
<pk mz="317.030277" i="1569781.1" sn="12.27" a="708.75" fwhm="0.000572" res="554515.1" algo="FTMS"/>
<pk mz="317.051414" i="1038457.8" sn="7.28" a="459.04" fwhm="0.000631" res="502855.8" algo="FTMS"/>
<pk mz="317.077894" i="1554303.8" sn="12.13" a="868.96" fwhm="0.000693" res="457802.9" algo="FTMS"/>
<pk mz="317.087791" i="2070017.9" sn="16.97" a="965.28" fwhm="0.000548" res="579145.1" algo="FTMS"/>
<pk mz="317.099002" i="1337348.4" sn="10.09" a="564.05" fwhm="0.000592" res="535984.5" algo="FTMS"/>
<pk mz="317.116123" i="1183880.1" sn="8.65" a="408.46" fwhm="0.000511" res="620545.0" algo="FTMS"/>
<pk mz="317.124196" i="5475850.0" sn="48.97" a="3105.39" fwhm="0.000578" res="548955.7" algo="FTMS"/>
<pk mz="317.135476" i="1017740.4" sn="7.08" a="412.55" fwhm="0.000596" res="531979.0" algo="FTMS"/>
<pk mz="317.160553" i="6131218.0" sn="55.13" a="3806.25" fwhm="0.000647" res="490075.1" algo="FTMS"/>
<pk mz="317.196981" i="3704858.0" sn="32.33" a="2125.56" fwhm="0.000622" res="509953.7" algo="FTMS"/>
<pk mz="317.233369" i="3007522.3" sn="25.78" a="1568.51" fwhm="0.000575" res="551984.4" algo="FTMS"/>
<pk mz="318.061095" i="3953371.3" sn="34.66" a="2334.34" fwhm="0.000600" res="530135.4" algo="FTMS"/>
<pk mz="318.082928" i="1362528.0" sn="10.32" a="558.48" fwhm="0.000568" res="560370.3" algo="FTMS"/>
<pk mz="318.119460" i="1081576.3" sn="7.68" a="375.74" fwhm="0.000459" res="692371.2" algo="FTMS"/>
<pk mz="318.127620" i="1160554.1" sn="8.42" a="490.85" fwhm="0.000578" res="550405.3" algo="FTMS"/>
<pk mz="318.163981" i="1133426.3" sn="8.17" a="522.44" fwhm="0.000613" res="518969.4" algo="FTMS"/>
<pk mz="319.009523" i="1206961.6" sn="8.80" a="486.77" fwhm="0.000565" res="564648.1" algo="FTMS"/>
<pk mz="319.045915" i="1790393.9" sn="14.25" a="963.10" fwhm="0.000646" res="493643.8" algo="FTMS"/>
<pk mz="319.049188" i="1349818.6" sn="10.14" a="662.57" fwhm="0.000625" res="510863.7" algo="FTMS"/>
<pk mz="319.057245" i="1152060.5" sn="8.29" a="500.03" fwhm="0.000553" res="577343.4" algo="FTMS"/>
<pk mz="319.082325" i="1692354.1" sn="13.34" a="845.39" fwhm="0.000625" res="510577.4" algo="FTMS"/>
<pk mz="319.095360" i="1418181.1" sn="10.78" a="660.48" fwhm="0.000587" res="543640.7" algo="FTMS"/>
<pk mz="319.103473" i="1815239.0" sn="14.48" a="977.86" fwhm="0.000639" res="499246.2" algo="FTMS"/>
<pk mz="319.131789" i="1447117.5" sn="11.05" a="766.44" fwhm="0.000654" res="488041.8" algo="FTMS"/>
<pk mz="319.139866" i="2405071.3" sn="19.99" a="1224.17" fwhm="0.000593" res="537733.9" algo="FTMS"/>
<pk mz="319.168108" i="2084821.8" sn="17.00" a="1148.91" fwhm="0.000614" res="519577.6" algo="FTMS"/>
<pk mz="319.176235" i="1497175.6" sn="11.51" a="740.13" fwhm="0.000603" res="529747.5" algo="FTMS"/>
<pk mz="319.204500" i="1819358.0" sn="14.52" a="918.77" fwhm="0.000587" res="543962.4" algo="FTMS"/>
<pk mz="319.240925" i="3546086.3" sn="30.65" a="1944.42" fwhm="0.000598" res="534149.5" algo="FTMS"/>
<pk mz="320.041207" i="1205149.9" sn="8.78" a="429.86" fwhm="0.000513" res="624366.1" algo="FTMS"/>
<pk mz="320.058158" i="1175073.8" sn="8.50" a="463.99" fwhm="0.000510" res="626971.2" algo="FTMS"/>
<pk mz="320.098650" i="1963947.1" sn="15.87" a="978.37" fwhm="0.000585" res="547050.6" algo="FTMS"/>
<pk mz="320.135093" i="2075827.5" sn="16.91" a="1035.35" fwhm="0.000604" res="530375.2" algo="FTMS"/>
<pk mz="320.972752" i="2931573.8" sn="24.90" a="1726.62" fwhm="0.000647" res="496259.7" algo="FTMS"/>
<pk mz="321.009156" i="9722238.0" z="-1" sn="88.31" a="6002.33" fwhm="0.000632" res="507602.6" algo="FTMS" component_name="AR" deconvoluted_molecular_mass="321.009366" deconvoluted_isotopic_mass="321.009356"/>
<pk mz="321.025212" i="2116226.0" sn="17.29" a="1004.16" fwhm="0.000560" res="572913.1" algo="FTMS"/>
<pk mz="321.061587" i="2591882.5" sn="21.73" a="1593.49" fwhm="0.000678" res="473728.0" algo="FTMS"/>
<pk mz="321.072848" i="2784141.0" sn="23.53" a="1588.70" fwhm="0.000620" res="517442.7" algo="FTMS"/>
<pk mz="321.074645" i="1181069.5" sn="8.56" a="371.09" fwhm="0.000462" res="694724.8" algo="FTMS"/>
<pk mz="321.097999" i="1827219.0" sn="14.59" a="910.45" fwhm="0.000612" res="524757.8" algo="FTMS"/>
<pk mz="321.109299" i="1092245.6" sn="7.73" a="422.36" fwhm="0.000613" res="523860.0" algo="FTMS"/>
<pk mz="321.111045" i="3962262.0" sn="34.53" a="2369.55" fwhm="0.000634" res="506410.1" algo="FTMS"/>
<pk mz="321.134378" i="1058075.5" sn="7.41" a="361.07" fwhm="0.000484" res="662864.8" algo="FTMS"/>
<pk mz="321.147395" i="5490078.5" sn="48.79" a="3256.32" fwhm="0.000625" res="513768.4" algo="FTMS"/>
<pk mz="321.183823" i="6125991.0" sn="54.73" a="3717.67" fwhm="0.000626" res="513228.4" algo="FTMS"/>
<pk mz="321.201611" i="1051691.1" sn="7.35" a="367.16" fwhm="0.000518" res="619637.6" algo="FTMS"/>
<pk mz="321.210500" i="1657517.3" sn="13.01" a="788.33" fwhm="0.000590" res="544835.3" algo="FTMS"/>
<pk mz="321.237890" i="1222835.6" sn="8.95" a="566.75" fwhm="0.000609" res="527484.8" algo="FTMS"/>
<pk mz="322.012601" i="1082345.5" z="-1" sn="7.63" a="576.18" fwhm="0.000675" res="477171.8" algo="FTMS" component_name="AR" deconvoluted_molecular_mass="321.009366" deconvoluted_isotopic_mass="322.012802"/>
<pk mz="322.056849" i="1163124.0" sn="8.39" a="405.07" fwhm="0.000503" res="639859.1" algo="FTMS"/>
<pk mz="322.106265" i="1709183.6" sn="13.49" a="1004.30" fwhm="0.000698" res="461649.7" algo="FTMS"/>
<pk mz="322.114347" i="1514881.5" sn="11.67" a="715.75" fwhm="0.000588" res="548144.2" algo="FTMS"/>
<pk mz="322.970794" i="2886476.5" sn="24.48" a="1585.66" fwhm="0.000626" res="515863.1" algo="FTMS"/>
<pk mz="323.007103" i="8525653.0" z="-1" sn="77.14" a="5459.14" fwhm="0.000624" res="517983.2" algo="FTMS" component_name="BL" deconvoluted_molecular_mass="323.007309" deconvoluted_isotopic_mass="323.007306"/>
<pk mz="323.037624" i="1029212.4" sn="7.14" a="640.39" fwhm="0.000746" res="432998.5" algo="FTMS"/>
<pk mz="323.040860" i="3208541.3" sn="27.49" a="1783.28" fwhm="0.000607" res="532455.3" algo="FTMS"/>
<pk mz="323.077255" i="3636070.0" sn="31.48" a="1977.34" fwhm="0.000610" res="529996.2" algo="FTMS"/>
<pk mz="323.090319" i="2714473.0" sn="22.87" a="1493.74" fwhm="0.000609" res="530804.3" algo="FTMS"/>
<pk mz="323.108162" i="1196397.3" sn="8.70" a="388.73" fwhm="0.000497" res="650309.9" algo="FTMS"/>
<pk mz="323.113637" i="2522478.5" sn="21.08" a="1533.95" fwhm="0.000670" res="481960.1" algo="FTMS"/>
<pk mz="323.126692" i="3259761.8" sn="27.96" a="1703.08" fwhm="0.000610" res="530001.4" algo="FTMS"/>
<pk mz="323.144451" i="1688693.9" sn="13.29" a="803.79" fwhm="0.000602" res="536658.8" algo="FTMS"/>
<pk mz="323.150021" i="1654135.3" sn="12.97" a="702.15" fwhm="0.000545" res="592567.9" algo="FTMS"/>
<pk mz="323.163068" i="2700154.3" sn="22.74" a="1340.90" fwhm="0.000582" res="555247.9" algo="FTMS"/>
<pk mz="323.168663" i="1981307.8" sn="16.03" a="940.61" fwhm="0.000603" res="536044.4" algo="FTMS"/>
<pk mz="323.180787" i="1868670.6" sn="14.97" a="1072.44" fwhm="0.000651" res="496309.8" algo="FTMS"/>
<pk mz="323.186350" i="2684288.0" sn="22.59" a="1367.82" fwhm="0.000578" res="558886.5" algo="FTMS"/>
<pk mz="323.199489" i="2870147.0" sn="24.33" a="1660.82" fwhm="0.000641" res="504516.1" algo="FTMS"/>
<pk mz="323.235918" i="1022091.8" sn="7.07" a="389.60" fwhm="0.000518" res="624417.6" algo="FTMS"/>
<pk mz="324.010476" i="1131717.4" z="-1" sn="8.09" a="544.91" fwhm="0.000647" res="500689.9" algo="FTMS" component_name="BL" deconvoluted_molecular_mass="323.007309" deconvoluted_isotopic_mass="324.010680"/>
<pk mz="324.036130" i="1638475.6" sn="12.82" a="807.87" fwhm="0.000603" res="537212.1" algo="FTMS"/>
<pk mz="324.072436" i="1288916.3" sn="9.56" a="612.81" fwhm="0.000612" res="529714.8" algo="FTMS"/>
<pk mz="324.085524" i="2829911.5" sn="23.95" a="1592.61" fwhm="0.000618" res="524342.4" algo="FTMS"/>
<pk mz="325.020098" i="1979705.4" sn="15.91" a="1291.34" fwhm="0.000740" res="439440.5" algo="FTMS"/>
<pk mz="325.056502" i="3192642.3" sn="27.16" a="1822.00" fwhm="0.000623" res="521751.3" algo="FTMS"/>
<pk mz="325.087322" i="1311305.8" sn="9.70" a="563.46" fwhm="0.000568" res="572458.3" algo="FTMS"/>
<pk mz="325.092890" i="4269387.0" sn="37.15" a="2602.57" fwhm="0.000661" res="491524.9" algo="FTMS"/>
<pk mz="325.104192" i="1105357.9" sn="7.79" a="481.10" fwhm="0.000571" res="569399.7" algo="FTMS"/>
<pk mz="325.105917" i="2457422.3" sn="20.34" a="1501.15" fwhm="0.000674" res="482607.5" algo="FTMS"/>
<pk mz="325.123688" i="1137810.6" sn="8.09" a="621.24" fwhm="0.000750" res="433702.3" algo="FTMS"/>
<pk mz="325.129296" i="3190612.0" sn="27.14" a="1777.14" fwhm="0.000626" res="519424.9" algo="FTMS"/>
<pk mz="325.142400" i="1916247.1" sn="15.32" a="888.53" fwhm="0.000593" res="548548.8" algo="FTMS"/>
<pk mz="325.147893" i="16352600.0" z="-1" sn="149.27" a="11256.51" fwhm="0.000663" res="490167.0" algo="FTMS" component_name="f" deconvoluted_molecular_mass="325.148099" deconvoluted_isotopic_mass="325.148099"/>
<pk mz="325.165630" i="2662236.8" sn="22.24" a="1382.06" fwhm="0.000603" res="539261.7" algo="FTMS"/>
<pk mz="325.171519" i="1711966.3" sn="13.42" a="861.06" fwhm="0.000606" res="536429.6" algo="FTMS"/>
<pk mz="325.177776" i="2443103.8" sn="20.21" a="1372.86" fwhm="0.000632" res="514563.4" algo="FTMS"/>
<pk mz="325.178836" i="1080544.0" sn="7.56" a="480.31" fwhm="0.000559" res="582043.9" algo="FTMS"/>
<pk mz="325.184275" i="228724064.0" z="-1" sn="2119.85" a="148048.50" fwhm="0.000658" res="493844.0" algo="FTMS" component_name="C" deconvoluted_molecular_mass="325.184486" deconvoluted_isotopic_mass="325.184481"/>
<pk mz="325.202018" i="4581733.5" sn="40.05" a="2874.36" fwhm="0.000647" res="502361.0" algo="FTMS"/>
<pk mz="326.051771" i="1758517.1" sn="13.85" a="999.42" fwhm="0.000649" res="502544.1" algo="FTMS"/>
<pk mz="326.088115" i="1056318.0" sn="7.34" a="353.97" fwhm="0.000480" res="679802.8" algo="FTMS"/>
<pk mz="326.101156" i="1280833.1" sn="9.42" a="619.55" fwhm="0.000617" res="528680.5" algo="FTMS"/>
<pk mz="326.151236" i="3456589.5" z="-1" sn="29.61" a="2037.34" fwhm="0.000651" res="501240.9" algo="FTMS" component_name="f" deconvoluted_molecular_mass="325.148099" deconvoluted_isotopic_mass="326.151444"/>
<pk mz="326.183719" i="1872213.4" sn="14.91" a="1001.71" fwhm="0.000634" res="514579.8" algo="FTMS"/>
<pk mz="326.187646" i="40353368.0" z="-1" sn="371.97" a="26899.71" fwhm="0.000665" res="490377.6" algo="FTMS" component_name="C" deconvoluted_molecular_mass="325.184486" deconvoluted_isotopic_mass="326.187854"/>
<pk mz="327.035772" i="2111015.3" sn="17.12" a="1133.86" fwhm="0.000640" res="511159.0" algo="FTMS"/>
<pk mz="327.072147" i="4869936.0" sn="42.72" a="2996.65" fwhm="0.000644" res="507525.9" algo="FTMS"/>
<pk mz="327.108562" i="5424953.0" sn="47.87" a="3232.97" fwhm="0.000634" res="516123.1" algo="FTMS"/>
<pk mz="327.127217" i="2478909.8" sn="20.53" a="1405.10" fwhm="0.000656" res="498397.8" algo="FTMS"/>
<pk mz="327.144916" i="6974274.0" sn="62.25" a="4386.24" fwhm="0.000654" res="499997.1" algo="FTMS"/>
<pk mz="327.163545" i="7716678.5" sn="69.13" a="5086.47" fwhm="0.000674" res="485468.9" algo="FTMS"/>
<pk mz="327.180077" i="8518475.0" z="-1" sn="76.57" a="5872.65" fwhm="0.000690" res="474248.4" algo="FTMS" component_name="BM" deconvoluted_molecular_mass="327.180296" deconvoluted_isotopic_mass="327.180287"/>
<pk mz="327.181299" i="6139723.0" sn="54.50" a="3867.51" fwhm="0.000657" res="497679.2" algo="FTMS"/>
<pk mz="327.188452" i="1700940.9" sn="13.31" a="978.99" fwhm="0.000702" res="465804.5" algo="FTMS"/>
<pk mz="327.190996" i="3797837.5" z="-1" sn="32.77" a="2327.02" fwhm="0.000669" res="489318.8" algo="FTMS" component_name="C" deconvoluted_molecular_mass="325.184486" deconvoluted_isotopic_mass="327.191206"/>
<pk mz="327.217679" i="13279060.0" z="-1" sn="120.75" a="9150.54" fwhm="0.000675" res="485046.8" algo="FTMS" component_name="m" deconvoluted_molecular_mass="327.217901" deconvoluted_isotopic_mass="327.217888"/>
<pk mz="328.031124" i="1075613.9" sn="7.51" a="512.81" fwhm="0.000679" res="483099.5" algo="FTMS"/>
<pk mz="328.067450" i="1235366.9" sn="8.99" a="829.43" fwhm="0.000782" res="419459.0" algo="FTMS"/>
<pk mz="328.080492" i="2231338.3" sn="18.23" a="1097.67" fwhm="0.000595" res="551509.0" algo="FTMS"/>
<pk mz="328.115076" i="1240882.8" sn="9.04" a="675.68" fwhm="0.000677" res="484986.2" algo="FTMS"/>
<pk mz="328.151323" i="1392187.8" sn="10.45" a="643.75" fwhm="0.000586" res="559687.8" algo="FTMS"/>
<pk mz="328.166923" i="1214783.6" sn="8.80" a="514.47" fwhm="0.000535" res="613310.3" algo="FTMS"/>
<pk mz="328.183482" i="1566403.8" z="-1" sn="12.06" a="987.02" fwhm="0.000770" res="426299.5" algo="FTMS" component_name="BM" deconvoluted_molecular_mass="327.180296" deconvoluted_isotopic_mass="328.183693"/>
<pk mz="328.221102" i="2541133.3" z="-1" sn="21.11" a="1265.31" fwhm="0.000602" res="545546.2" algo="FTMS" component_name="m" deconvoluted_molecular_mass="327.217901" deconvoluted_isotopic_mass="328.221313"/>
<pk mz="329.051437" i="3308316.8" sn="28.22" a="1944.49" fwhm="0.000645" res="510191.9" algo="FTMS"/>
<pk mz="329.066573" i="1254048.4" sn="9.16" a="573.86" fwhm="0.000625" res="526227.2" algo="FTMS"/>
<pk mz="329.077902" i="1236771.3" sn="9.00" a="695.42" fwhm="0.000706" res="466033.0" algo="FTMS"/>
<pk mz="329.087821" i="5190950.0" sn="45.69" a="3248.33" fwhm="0.000649" res="506964.3" algo="FTMS"/>
<pk mz="329.099032" i="1052200.6" sn="7.29" a="409.97" fwhm="0.000586" res="561742.0" algo="FTMS"/>
<pk mz="329.124167" i="7993647.0" z="-1" sn="71.70" a="5195.88" fwhm="0.000664" res="495977.8" algo="FTMS" component_name="CH" deconvoluted_molecular_mass="329.124935" deconvoluted_isotopic_mass="329.124380"/>
<pk mz="329.152530" i="47845684.0" z="-1" sn="441.48" a="32019.50" fwhm="0.000664" res="495438.0" algo="FTMS" component_name="N" deconvoluted_molecular_mass="329.152734" deconvoluted_isotopic_mass="329.152742"/>
<pk mz="329.160581" i="10049848.0" z="-1" sn="90.78" a="6554.40" fwhm="0.000675" res="487332.6" algo="FTMS" component_name="AL" deconvoluted_molecular_mass="329.160793" deconvoluted_isotopic_mass="329.160794"/>
<pk mz="329.196993" i="5119809.0" sn="45.03" a="3234.44" fwhm="0.000662" res="496959.4" algo="FTMS"/>
<pk mz="329.233349" i="22077770.0" z="-1" sn="202.38" a="14774.02" fwhm="0.000669" res="491765.4" algo="FTMS" component_name="U" deconvoluted_molecular_mass="329.233567" deconvoluted_isotopic_mass="329.233562"/>
<pk mz="330.061155" i="1661722.5" sn="12.94" a="918.54" fwhm="0.000726" res="454427.1" algo="FTMS"/>
<pk mz="330.091128" i="1025698.1" sn="7.04" a="467.80" fwhm="0.000596" res="553999.4" algo="FTMS"/>
<pk mz="330.130762" i="1417260.0" z="-1" sn="10.68" a="662.48" fwhm="0.000610" res="541433.3" algo="FTMS" component_name="CH" deconvoluted_molecular_mass="329.124935" deconvoluted_isotopic_mass="330.130976"/>
<pk mz="330.155829" i="10520114.0" z="-1" sn="95.14" a="7353.45" fwhm="0.000685" res="482304.5" algo="FTMS" component_name="N" deconvoluted_molecular_mass="329.152734" deconvoluted_isotopic_mass="330.156043"/>
<pk mz="330.163923" i="1711924.4" z="-1" sn="13.41" a="882.98" fwhm="0.000604" res="546780.6" algo="FTMS" component_name="AL" deconvoluted_molecular_mass="329.160793" deconvoluted_isotopic_mass="330.164137"/>
<pk mz="330.167024" i="2134325.3" sn="17.33" a="1364.37" fwhm="0.000705" res="468321.5" algo="FTMS"/>
<pk mz="330.236723" i="4324423.0" z="-1" sn="37.65" a="2816.83" fwhm="0.000671" res="492022.6" algo="FTMS" component_name="U" deconvoluted_molecular_mass="329.233567" deconvoluted_isotopic_mass="330.236937"/>
<pk mz="331.045975" i="1497363.6" sn="11.34" a="764.53" fwhm="0.000631" res="524966.5" algo="FTMS"/>
<pk mz="331.057170" i="1229462.5" sn="8.87" a="577.26" fwhm="0.000595" res="556775.2" algo="FTMS"/>
<pk mz="331.067039" i="2260761.0" sn="18.38" a="1373.29" fwhm="0.000670" res="494467.4" algo="FTMS"/>
<pk mz="331.082378" i="1874460.9" sn="14.82" a="937.12" fwhm="0.000609" res="543431.9" algo="FTMS"/>
<pk mz="331.103442" i="3730722.3" sn="31.93" a="2252.64" fwhm="0.000645" res="513686.7" algo="FTMS"/>
<pk mz="331.114675" i="1791525.0" sn="14.05" a="940.65" fwhm="0.000595" res="556511.0" algo="FTMS"/>
<pk mz="331.139853" i="8166187.5" z="-1" sn="72.82" a="5306.65" fwhm="0.000673" res="491901.0" algo="FTMS" component_name="CB" deconvoluted_molecular_mass="331.140426" deconvoluted_isotopic_mass="331.140069"/>
<pk mz="331.149556" i="16010030.0" z="-1" sn="145.13" a="10834.63" fwhm="0.000679" res="487697.6" algo="FTMS" component_name="h" deconvoluted_molecular_mass="331.149678" deconvoluted_isotopic_mass="331.149772"/>
<pk mz="331.168145" i="1129010.6" sn="7.95" a="443.58" fwhm="0.000567" res="584377.9" algo="FTMS"/>
<pk mz="331.176242" i="5983028.5" sn="52.69" a="3806.66" fwhm="0.000678" res="488583.0" algo="FTMS"/>
<pk mz="331.212620" i="2931006.0" sn="24.56" a="1751.48" fwhm="0.000665" res="497937.1" algo="FTMS"/>
<pk mz="331.248977" i="3822919.3" sn="32.78" a="2274.72" fwhm="0.000659" res="502322.5" algo="FTMS"/>
<pk mz="332.041174" i="1088656.8" sn="7.57" a="341.62" fwhm="0.000535" res="620978.0" algo="FTMS"/>
<pk mz="332.077686" i="1877274.1" sn="14.84" a="1327.61" fwhm="0.000847" res="391874.8" algo="FTMS"/>
<pk mz="332.135132" i="1615656.8" z="-1" sn="12.43" a="1148.24" fwhm="0.000834" res="398051.9" algo="FTMS" component_name="CH" deconvoluted_molecular_mass="329.124935" deconvoluted_isotopic_mass="332.135350"/>
<pk mz="332.146383" i="1030699.6" z="-1" sn="7.04" a="434.63" fwhm="0.000533" res="623684.2" algo="FTMS" component_name="CB" deconvoluted_molecular_mass="331.140426" deconvoluted_isotopic_mass="332.146600"/>
<pk mz="332.152947" i="2792493.3" z="-1" sn="23.28" a="1689.21" fwhm="0.000679" res="488969.0" algo="FTMS" component_name="h" deconvoluted_molecular_mass="331.149678" deconvoluted_isotopic_mass="332.153164"/>
<pk mz="332.179585" i="1252788.1" sn="9.08" a="547.96" fwhm="0.000608" res="546114.4" algo="FTMS"/>
<pk mz="333.025133" i="1984268.3" sn="15.83" a="1048.41" fwhm="0.000631" res="527922.9" algo="FTMS"/>
<pk mz="333.061617" i="2039061.6" sn="16.33" a="1230.84" fwhm="0.000693" res="480460.5" algo="FTMS"/>
<pk mz="333.072757" i="1496088.5" sn="11.33" a="760.39" fwhm="0.000600" res="555348.3" algo="FTMS"/>
<pk mz="333.082710" i="1146779.1" sn="8.11" a="556.14" fwhm="0.000634" res="525211.4" algo="FTMS"/>
<pk mz="333.097964" i="1815839.0" sn="14.27" a="1009.35" fwhm="0.000655" res="508715.2" algo="FTMS"/>
<pk mz="333.111037" i="8417570.0" z="-1" sn="75.13" a="5888.29" fwhm="0.000701" res="475024.5" algo="FTMS" component_name="BS" deconvoluted_molecular_mass="333.111246" deconvoluted_isotopic_mass="333.111255"/>
<pk mz="333.119106" i="2566948.5" sn="21.20" a="1589.13" fwhm="0.000680" res="489989.5" algo="FTMS"/>
<pk mz="333.147440" i="1584427.6" sn="12.14" a="761.09" fwhm="0.000656" res="507684.1" algo="FTMS"/>
<pk mz="333.155523" i="3033389.8" z="-1" sn="25.50" a="1692.55" fwhm="0.000657" res="506840.1" algo="FTMS" component_name="h" deconvoluted_molecular_mass="331.149678" deconvoluted_isotopic_mass="333.155742"/>
<pk mz="333.183793" i="1106485.0" sn="7.73" a="492.91" fwhm="0.000605" res="550880.4" algo="FTMS"/>
<pk mz="333.191857" i="1126071.0" sn="7.91" a="584.69" fwhm="0.000622" res="535822.1" algo="FTMS"/>
<pk mz="333.220195" i="1835582.4" sn="14.45" a="938.32" fwhm="0.000590" res="564549.8" algo="FTMS"/>
<pk mz="334.056816" i="4514837.5" sn="39.15" a="2970.50" fwhm="0.000705" res="473557.5" algo="FTMS"/>
<pk mz="334.093144" i="1313054.6" sn="9.64" a="525.68" fwhm="0.000534" res="625195.5" algo="FTMS"/>
<pk mz="334.114342" i="2824228.0" z="-1" sn="23.57" a="1624.13" fwhm="0.000641" res="520940.0" algo="FTMS" component_name="BS" deconvoluted_molecular_mass="333.111246" deconvoluted_isotopic_mass="334.114562"/>
<pk mz="334.150823" i="1419565.5" sn="10.62" a="754.41" fwhm="0.000684" res="488342.0" algo="FTMS"/>
<pk mz="334.340141" i="1122462.3" sn="7.88" a="706.48" fwhm="0.000872" res="383255.1" algo="FTMS"/>
<pk mz="334.988414" i="8778502.0" z="-1" sn="78.45" a="6012.08" fwhm="0.000698" res="479774.0" algo="FTMS" component_name="BE" deconvoluted_molecular_mass="334.988632" deconvoluted_isotopic_mass="334.988635"/>
<pk mz="335.004408" i="1080969.6" sn="7.49" a="488.30" fwhm="0.000639" res="524427.9" algo="FTMS"/>
<pk mz="335.040841" i="2202643.0" sn="17.83" a="1183.16" fwhm="0.000629" res="532646.5" algo="FTMS"/>
<pk mz="335.052073" i="2936598.0" sn="24.60" a="1638.19" fwhm="0.000615" res="544925.9" algo="FTMS"/>
<pk mz="335.077222" i="3078940.5" sn="25.91" a="1877.82" fwhm="0.000680" res="492675.8" algo="FTMS"/>
<pk mz="335.088414" i="1364639.4" sn="10.11" a="766.09" fwhm="0.000684" res="489951.7" algo="FTMS"/>
<pk mz="335.090301" i="2294047.8" sn="18.68" a="1344.92" fwhm="0.000644" res="520492.3" algo="FTMS"/>
<pk mz="335.108060" i="2478884.5" sn="20.38" a="1413.90" fwhm="0.000620" res="540416.1" algo="FTMS"/>
<pk mz="335.113626" i="2280741.8" sn="18.55" a="1447.08" fwhm="0.000747" res="448683.8" algo="FTMS"/>
<pk mz="335.126685" i="4325161.0" sn="37.40" a="2650.98" fwhm="0.000662" res="506467.3" algo="FTMS"/>
<pk mz="335.149943" i="1599535.3" sn="12.27" a="808.49" fwhm="0.000664" res="504794.8" algo="FTMS"/>
<pk mz="335.163079" i="3525938.8" sn="30.03" a="2324.80" fwhm="0.000707" res="473994.1" algo="FTMS"/>
<pk mz="335.171208" i="1207988.8" sn="8.66" a="566.12" fwhm="0.000622" res="538928.5" algo="FTMS"/>
<pk mz="335.199437" i="3720508.0" sn="31.83" a="2367.92" fwhm="0.000675" res="496749.0" algo="FTMS"/>
<pk mz="335.991730" i="1355273.1" z="-1" sn="10.02" a="695.12" fwhm="0.000637" res="527499.7" algo="FTMS" component_name="BE" deconvoluted_molecular_mass="334.988632" deconvoluted_isotopic_mass="335.991954"/>
<pk mz="336.036082" i="1674260.6" sn="12.96" a="978.60" fwhm="0.000692" res="485386.1" algo="FTMS"/>
<pk mz="336.072466" i="1741342.1" sn="13.58" a="1011.17" fwhm="0.000690" res="486935.0" algo="FTMS"/>
<pk mz="336.130006" i="2108461.0" sn="16.96" a="1202.92" fwhm="0.000679" res="495030.5" algo="FTMS"/>
<pk mz="336.202920" i="1052991.9" sn="7.23" a="587.05" fwhm="0.000837" res="401885.2" algo="FTMS"/>
<pk mz="336.986369" i="9865483.0" z="-9" sn="88.47" a="6903.88" fwhm="0.000715" res="471284.3" algo="FTMS" component_name="AO" deconvoluted_molecular_mass="3040.925958" deconvoluted_isotopic_mass="3040.941945"/>
<pk mz="337.020149" i="1635092.1" sn="12.60" a="753.59" fwhm="0.000605" res="557505.9" algo="FTMS"/>
<pk mz="337.056549" i="3535645.5" sn="30.12" a="2116.88" fwhm="0.000644" res="523312.9" algo="FTMS"/>
<pk mz="337.067683" i="1046560.5" sn="7.17" a="400.03" fwhm="0.000600" res="562100.0" algo="FTMS"/>
<pk mz="337.092900" i="3788071.0" z="-9" sn="32.22" a="2356.28" fwhm="0.000684" res="492710.0" algo="FTMS" component_name="AO" deconvoluted_molecular_mass="3040.925958" deconvoluted_isotopic_mass="3041.900729"/>
<pk mz="337.104128" i="1412650.0" sn="10.47" a="772.32" fwhm="0.000657" res="513374.6" algo="FTMS"/>
<pk mz="337.105937" i="3086634.5" sn="25.79" a="1830.06" fwhm="0.000677" res="498006.0" algo="FTMS"/>
<pk mz="337.123803" i="1394095.1" sn="10.30" a="705.86" fwhm="0.000679" res="496258.3" algo="FTMS"/>
<pk mz="337.129279" i="2984240.5" sn="24.86" a="2063.36" fwhm="0.000737" res="457272.4" algo="FTMS"/>
<pk mz="337.142369" i="4373812.0" sn="37.58" a="2636.71" fwhm="0.000650" res="518517.9" algo="FTMS"/>
<pk mz="337.165720" i="1231418.0" sn="8.81" a="502.27" fwhm="0.000558" res="603738.1" algo="FTMS"/>
<pk mz="337.178738" i="3403069.5" sn="28.69" a="2168.65" fwhm="0.000664" res="508026.8" algo="FTMS"/>
<pk mz="337.184339" i="1038142.8" sn="7.04" a="397.21" fwhm="0.000530" res="635598.8" algo="FTMS"/>
<pk mz="337.201981" i="1169219.4" sn="8.24" a="589.37" fwhm="0.000689" res="489163.8" algo="FTMS"/>
<pk mz="337.205445" i="2602564.3" z="-9" sn="21.36" a="1661.96" fwhm="0.000705" res="478613.6" algo="FTMS" component_name="AO" deconvoluted_molecular_mass="3040.925958" deconvoluted_isotopic_mass="3042.913631"/>
<pk mz="337.215138" i="1890374.9" sn="14.84" a="1019.27" fwhm="0.000674" res="499964.5" algo="FTMS"/>
<pk mz="337.839804" i="1042537.4" sn="7.08" a="547.31" fwhm="0.000747" res="452137.6" algo="FTMS"/>
<pk mz="338.051706" i="1813280.6" sn="14.14" a="1149.35" fwhm="0.000714" res="473583.7" algo="FTMS"/>
<pk mz="338.088079" i="1616938.1" sn="12.34" a="820.72" fwhm="0.000613" res="551731.0" algo="FTMS"/>
<pk mz="338.145670" i="1178041.1" sn="8.32" a="458.13" fwhm="0.000605" res="558484.2" algo="FTMS"/>
<pk mz="338.887301" i="1139962.6" sn="7.97" a="463.56" fwhm="0.000614" res="551605.4" algo="FTMS"/>
<pk mz="339.035767" i="3237665.5" sn="27.17" a="2003.77" fwhm="0.000677" res="501041.6" algo="FTMS"/>
<pk mz="339.072191" i="4197675.0" sn="35.96" a="2924.42" fwhm="0.000717" res="473000.8" algo="FTMS"/>
<pk mz="339.083413" i="1195053.9" sn="8.48" a="550.27" fwhm="0.000612" res="554396.5" algo="FTMS"/>
<pk mz="339.102950" i="1371698.9" sn="10.09" a="553.67" fwhm="0.000572" res="592807.1" algo="FTMS"/>
<pk mz="339.108552" i="4225332.5" sn="36.21" a="2697.51" fwhm="0.000689" res="492176.3" algo="FTMS"/>
<pk mz="339.121608" i="3109687.8" sn="26.00" a="1957.09" fwhm="0.000697" res="486211.7" algo="FTMS"/>
<pk mz="339.139448" i="1425212.5" sn="10.58" a="711.30" fwhm="0.000635" res="534300.6" algo="FTMS"/>
<pk mz="339.144911" i="3090750.0" sn="25.83" a="1902.58" fwhm="0.000701" res="483660.5" algo="FTMS"/>
<pk mz="339.157980" i="2686785.3" sn="22.13" a="1556.81" fwhm="0.000663" res="511924.1" algo="FTMS"/>
<pk mz="339.163532" i="9203523.0" z="-1" sn="81.78" a="6800.74" fwhm="0.000727" res="466285.5" algo="FTMS" component_name="AY" deconvoluted_molecular_mass="339.163770" deconvoluted_isotopic_mass="339.163761"/>
<pk mz="339.175800" i="1240134.0" sn="8.89" a="556.30" fwhm="0.000639" res="530472.7" algo="FTMS"/>
<pk mz="339.181288" i="2618695.5" sn="21.51" a="1444.68" fwhm="0.000659" res="514628.0" algo="FTMS"/>
<pk mz="339.194402" i="4807499.0" sn="41.54" a="3174.96" fwhm="0.000694" res="489085.5" algo="FTMS"/>
<pk mz="339.199927" i="76397392.0" z="-1" sn="696.84" a="55681.15" fwhm="0.000721" res="470139.0" algo="FTMS" component_name="I" deconvoluted_molecular_mass="339.200162" deconvoluted_isotopic_mass="339.200155"/>
<pk mz="339.217743" i="1431376.9" sn="10.64" a="1133.45" fwhm="0.000895" res="378853.5" algo="FTMS"/>
<pk mz="340.067357" i="1441070.9" sn="10.73" a="799.32" fwhm="0.000649" res="524271.7" algo="FTMS"/>
<pk mz="340.075570" i="1110065.1" sn="7.70" a="525.85" fwhm="0.000630" res="540042.1" algo="FTMS"/>
<pk mz="340.080442" i="1511986.4" sn="11.37" a="682.25" fwhm="0.000591" res="575249.3" algo="FTMS"/>
<pk mz="340.161360" i="1148487.5" sn="8.05" a="561.14" fwhm="0.000692" res="491905.0" algo="FTMS"/>
<pk mz="340.166935" i="1647945.0" z="-1" sn="12.62" a="915.69" fwhm="0.000701" res="485111.9" algo="FTMS" component_name="AY" deconvoluted_molecular_mass="339.163770" deconvoluted_isotopic_mass="340.167165"/>
<pk mz="340.203297" i="14883923.0" z="-1" sn="133.77" a="10595.32" fwhm="0.000717" res="474696.0" algo="FTMS" component_name="I" deconvoluted_molecular_mass="339.200162" deconvoluted_isotopic_mass="340.203527"/>
<pk mz="340.885300" i="1952004.9" sn="15.40" a="1250.50" fwhm="0.000714" res="477468.9" algo="FTMS"/>
<pk mz="341.051435" i="5303600.5" sn="46.08" a="3597.75" fwhm="0.000718" res="475275.6" algo="FTMS"/>
<pk mz="341.062808" i="1333299.4" sn="9.74" a="627.13" fwhm="0.000641" res="532407.1" algo="FTMS"/>
<pk mz="341.087812" i="5023034.0" sn="43.51" a="3258.29" fwhm="0.000685" res="497683.5" algo="FTMS"/>
<pk mz="341.118660" i="1401922.0" sn="10.36" a="714.38" fwhm="0.000668" res="510790.0" algo="FTMS"/>
<pk mz="341.124197" i="5252419.5" sn="45.61" a="3713.90" fwhm="0.000737" res="462655.7" algo="FTMS"/>
<pk mz="341.142830" i="3801928.3" sn="32.33" a="2450.81" fwhm="0.000701" res="486668.3" algo="FTMS"/>
<pk mz="341.155023" i="1359435.5" sn="9.98" a="630.22" fwhm="0.000587" res="581064.5" algo="FTMS"/>
<pk mz="341.160575" i="6376781.0" sn="55.90" a="4476.07" fwhm="0.000724" res="471506.5" algo="FTMS"/>
<pk mz="341.179204" i="7805266.0" sn="68.98" a="5563.63" fwhm="0.000732" res="465903.6" algo="FTMS"/>
<pk mz="341.191444" i="1333589.0" sn="9.74" a="596.31" fwhm="0.000639" res="534363.9" algo="FTMS"/>
<pk mz="341.195746" i="3532118.3" sn="29.86" a="2394.12" fwhm="0.000779" res="437763.4" algo="FTMS"/>
<pk mz="341.196978" i="7450966.5" sn="65.73" a="5469.46" fwhm="0.000742" res="459864.2" algo="FTMS"/>
<pk mz="341.206695" i="1904473.0" z="-1" sn="14.96" a="1097.80" fwhm="0.000655" res="520879.8" algo="FTMS" component_name="I" deconvoluted_molecular_mass="339.200162" deconvoluted_isotopic_mass="341.206927"/>
<pk mz="341.233408" i="1697120.0" sn="13.07" a="907.96" fwhm="0.000645" res="529376.1" algo="FTMS"/>
<pk mz="342.046739" i="1236917.0" sn="8.85" a="757.04" fwhm="0.000811" res="421553.1" algo="FTMS"/>
<pk mz="342.061956" i="1049913.0" sn="7.14" a="424.74" fwhm="0.000619" res="552995.9" algo="FTMS"/>
<pk mz="342.083035" i="1220798.5" sn="8.70" a="688.45" fwhm="0.000755" res="453284.6" algo="FTMS"/>
<pk mz="342.096123" i="3140674.0" sn="26.28" a="2061.44" fwhm="0.000694" res="493163.3" algo="FTMS"/>
<pk mz="342.127614" i="1042890.2" sn="7.08" a="523.99" fwhm="0.000662" res="516832.9" algo="FTMS"/>
<pk mz="342.130699" i="1151435.0" sn="8.07" a="470.03" fwhm="0.000645" res="530476.2" algo="FTMS"/>
<pk mz="342.163920" i="1177811.6" sn="8.31" a="660.46" fwhm="0.000694" res="492961.3" algo="FTMS"/>
<pk mz="342.167042" i="3016788.5" sn="25.14" a="1926.00" fwhm="0.000726" res="471516.9" algo="FTMS"/>
<pk mz="342.182546" i="1846872.5" sn="14.43" a="1093.94" fwhm="0.000733" res="466749.7" algo="FTMS"/>
<pk mz="342.200310" i="1397085.3" sn="10.32" a="748.55" fwhm="0.000678" res="504977.8" algo="FTMS"/>
<pk mz="343.030664" i="1196982.6" sn="8.48" a="754.14" fwhm="0.000881" res="389317.8" algo="FTMS"/>
<pk mz="343.057244" i="1101629.6" sn="7.61" a="519.65" fwhm="0.000638" res="537890.6" algo="FTMS"/>
<pk mz="343.067080" i="6650688.0" sn="58.40" a="4659.90" fwhm="0.000737" res="465255.3" algo="FTMS"/>
<pk mz="343.103465" i="6449993.5" sn="56.57" a="4370.48" fwhm="0.000710" res="483284.7" algo="FTMS"/>
<pk mz="343.114680" i="2770252.8" sn="22.88" a="1630.72" fwhm="0.000692" res="495909.4" algo="FTMS"/>
<pk mz="343.139834" i="9302867.0" z="-1" sn="82.68" a="6574.64" fwhm="0.000731" res="469572.0" algo="FTMS" component_name="AW" deconvoluted_molecular_mass="343.140076" deconvoluted_isotopic_mass="343.140069"/>
<pk mz="343.151067" i="2247510.3" sn="18.10" a="1312.34" fwhm="0.000747" res="459646.6" algo="FTMS"/>
<pk mz="343.158586" i="1077208.1" sn="7.39" a="530.86" fwhm="0.000720" res="476683.8" algo="FTMS"/>
<pk mz="343.168155" i="17682266.0" z="-1" sn="159.38" a="13530.31" fwhm="0.000750" res="457689.7" algo="FTMS" component_name="b" deconvoluted_molecular_mass="343.168394" deconvoluted_isotopic_mass="343.168391"/>
<pk mz="343.176234" i="9908061.0" z="-1" sn="88.22" a="7205.68" fwhm="0.000715" res="480192.7" algo="FTMS" component_name="AN" deconvoluted_molecular_mass="343.176475" deconvoluted_isotopic_mass="343.176469"/>
<pk mz="343.212602" i="10141542.0" z="-1" sn="90.36" a="7650.69" fwhm="0.000735" res="466681.0" algo="FTMS" component_name="AJ" deconvoluted_molecular_mass="343.212845" deconvoluted_isotopic_mass="343.212837"/>
<pk mz="343.248995" i="3617647.8" sn="30.64" a="2326.24" fwhm="0.000707" res="485409.4" algo="FTMS"/>
<pk mz="344.077571" i="1469000.8" sn="10.87" a="782.91" fwhm="0.000697" res="493855.3" algo="FTMS"/>
<pk mz="344.135098" i="2185303.8" sn="17.36" a="1409.93" fwhm="0.000732" res="469901.2" algo="FTMS"/>
<pk mz="344.143227" i="1374809.9" z="-1" sn="10.01" a="624.92" fwhm="0.000655" res="525034.1" algo="FTMS" component_name="AW" deconvoluted_molecular_mass="343.140076" deconvoluted_isotopic_mass="344.143464"/>
<pk mz="344.146303" i="2247770.8" sn="17.93" a="1439.57" fwhm="0.000770" res="446750.7" algo="FTMS"/>
<pk mz="344.171519" i="3207777.3" z="-1" sn="26.63" a="2073.07" fwhm="0.000692" res="497495.5" algo="FTMS" component_name="b" deconvoluted_molecular_mass="343.168394" deconvoluted_isotopic_mass="344.171756"/>
<pk mz="344.179613" i="1705571.5" z="-1" sn="13.01" a="880.17" fwhm="0.000627" res="549335.7" algo="FTMS" component_name="AN" deconvoluted_molecular_mass="343.176475" deconvoluted_isotopic_mass="344.179850"/>
<pk mz="344.182746" i="3644516.3" sn="30.59" a="2418.00" fwhm="0.000721" res="477404.5" algo="FTMS"/>
<pk mz="344.215992" i="1857645.0" z="-1" sn="14.39" a="1147.54" fwhm="0.000740" res="465389.8" algo="FTMS" component_name="AJ" deconvoluted_molecular_mass="343.212845" deconvoluted_isotopic_mass="344.216229"/>
<pk mz="344.759020" i="1504251.0" sn="11.19" a="893.04" fwhm="0.000742" res="464458.6" algo="FTMS"/>
<pk mz="345.025189" i="1513024.6" sn="11.26" a="744.40" fwhm="0.000642" res="537402.0" algo="FTMS"/>
<pk mz="345.036433" i="1142467.6" sn="7.90" a="550.95" fwhm="0.000686" res="503036.6" algo="FTMS"/>
<pk mz="345.061620" i="2667338.3" sn="21.73" a="1666.36" fwhm="0.000721" res="478489.2" algo="FTMS"/>
<pk mz="345.072952" i="1449805.1" sn="10.69" a="878.81" fwhm="0.000787" res="438741.7" algo="FTMS"/>
<pk mz="345.082695" i="3070287.8" sn="25.38" a="1973.78" fwhm="0.000711" res="485271.7" algo="FTMS"/>
<pk mz="345.093892" i="1110866.6" sn="7.62" a="395.21" fwhm="0.000562" res="614487.2" algo="FTMS"/>
<pk mz="345.097963" i="1282387.8" sn="9.17" a="666.03" fwhm="0.000648" res="532775.9" algo="FTMS"/>
<pk mz="345.111060" i="1227735.1" sn="8.68" a="674.75" fwhm="0.000767" res="450125.4" algo="FTMS"/>
<pk mz="345.119121" i="4998489.0" sn="42.86" a="3384.65" fwhm="0.000710" res="485992.1" algo="FTMS"/>
<pk mz="345.130346" i="2980700.3" sn="24.57" a="2105.73" fwhm="0.000738" res="467482.9" algo="FTMS"/>
<pk mz="345.147409" i="2671968.8" sn="21.77" a="1653.15" fwhm="0.000706" res="488798.0" algo="FTMS"/>
<pk mz="345.155488" i="9248099.0" z="-1" sn="81.39" a="7106.55" fwhm="0.000773" res="446649.0" algo="FTMS" component_name="AX" deconvoluted_molecular_mass="345.155717" deconvoluted_isotopic_mass="345.155726"/>
<pk mz="345.165200" i="5823845.5" sn="50.35" a="4143.84" fwhm="0.000745" res="463424.2" algo="FTMS"/>
<pk mz="345.183809" i="2308202.3" sn="18.47" a="1397.82" fwhm="0.000737" res="468526.0" algo="FTMS"/>
<pk mz="345.191870" i="5290348.0" sn="45.51" a="3591.46" fwhm="0.000719" res="480121.5" algo="FTMS"/>
<pk mz="345.228252" i="6271350.0" sn="54.40" a="4447.18" fwhm="0.000732" res="471531.8" algo="FTMS"/>
<pk mz="346.056824" i="1991758.3" sn="15.60" a="1109.03" fwhm="0.000667" res="519098.1" algo="FTMS"/>
<pk mz="346.114319" i="1669981.3" sn="12.68" a="809.72" fwhm="0.000630" res="549666.2" algo="FTMS"/>
<pk mz="346.150771" i="2760294.8" sn="22.57" a="1951.18" fwhm="0.000755" res="458205.2" algo="FTMS"/>
<pk mz="346.158769" i="1607784.9" z="-1" sn="12.12" a="1001.12" fwhm="0.000775" res="446918.2" algo="FTMS" component_name="AX" deconvoluted_molecular_mass="345.155717" deconvoluted_isotopic_mass="346.159009"/>
<pk mz="346.162001" i="2552937.8" sn="20.69" a="1668.94" fwhm="0.000718" res="482161.6" algo="FTMS"/>
<pk mz="346.168511" i="1250411.4" sn="8.88" a="650.27" fwhm="0.000712" res="486470.7" algo="FTMS"/>
<pk mz="346.231641" i="1484411.9" sn="11.00" a="791.82" fwhm="0.000658" res="526562.8" algo="FTMS"/>
<pk mz="346.756944" i="1192197.0" sn="8.35" a="459.46" fwhm="0.000607" res="571325.0" algo="FTMS"/>
<pk mz="347.004468" i="1148741.5" sn="7.96" a="641.84" fwhm="0.000751" res="462276.4" algo="FTMS"/>
<pk mz="347.040844" i="2626383.0" sn="21.35" a="1548.81" fwhm="0.000665" res="522216.7" algo="FTMS"/>
<pk mz="347.052195" i="1256017.9" sn="8.93" a="620.84" fwhm="0.000627" res="553575.3" algo="FTMS"/>
<pk mz="347.061975" i="1152468.5" sn="7.99" a="539.65" fwhm="0.000668" res="519849.0" algo="FTMS"/>
<pk mz="347.063324" i="1801300.9" sn="13.87" a="1020.10" fwhm="0.000722" res="480374.3" algo="FTMS"/>
<pk mz="347.077278" i="2483288.5" sn="20.06" a="1601.97" fwhm="0.000773" res="449085.0" algo="FTMS"/>
<pk mz="347.088563" i="1801307.4" sn="13.87" a="1044.06" fwhm="0.000717" res="484362.3" algo="FTMS"/>
<pk mz="347.090301" i="4141403.8" sn="35.09" a="2873.30" fwhm="0.000725" res="478489.9" algo="FTMS"/>
<pk mz="347.098335" i="1727582.0" sn="13.20" a="1215.99" fwhm="0.000809" res="429194.7" algo="FTMS"/>
<pk mz="347.113638" i="1953378.0" sn="15.25" a="1086.25" fwhm="0.000705" res="492432.3" algo="FTMS"/>
<pk mz="347.124768" i="1047780.9" sn="7.04" a="447.06" fwhm="0.000653" res="531710.0" algo="FTMS"/>
<pk mz="347.126692" i="2419813.3" sn="19.48" a="1414.19" fwhm="0.000694" res="499855.0" algo="FTMS"/>
<pk mz="347.134814" i="3742055.5" sn="31.47" a="2605.23" fwhm="0.000753" res="460895.8" algo="FTMS"/>
<pk mz="347.150113" i="1058667.5" sn="7.14" a="504.94" fwhm="0.000679" res="511175.6" algo="FTMS"/>
<pk mz="347.163062" i="2229358.8" sn="17.75" a="1373.50" fwhm="0.000708" res="490045.5" algo="FTMS"/>
<pk mz="347.171194" i="3173745.0" sn="26.32" a="2106.78" fwhm="0.000724" res="479433.6" algo="FTMS"/>
<pk mz="347.199441" i="3923320.3" sn="33.11" a="2636.11" fwhm="0.000733" res="473800.4" algo="FTMS"/>
<pk mz="347.243947" i="1367171.9" sn="9.94" a="642.63" fwhm="0.000676" res="513657.7" algo="FTMS"/>
<pk mz="348.036066" i="2009170.1" sn="15.76" a="1139.17" fwhm="0.000678" res="513216.0" algo="FTMS"/>
<pk mz="348.072506" i="1796443.6" sn="13.83" a="980.79" fwhm="0.000682" res="510502.4" algo="FTMS"/>
<pk mz="348.093580" i="2085985.1" sn="16.45" a="1196.43" fwhm="0.000720" res="483752.7" algo="FTMS"/>
<pk mz="348.129987" i="3562602.5" sn="29.84" a="2370.20" fwhm="0.000737" res="472452.7" algo="FTMS"/>
<pk mz="348.166420" i="1557620.0" sn="11.66" a="809.98" fwhm="0.000711" res="489349.8" algo="FTMS"/>
<pk mz="349.020095" i="2134098.0" sn="16.89" a="1294.61" fwhm="0.000713" res="489763.6" algo="FTMS"/>
<pk mz="349.055138" i="3391323.0" sn="28.28" a="2335.82" fwhm="0.000745" res="468565.1" algo="FTMS"/>
<pk mz="349.056546" i="3460955.3" sn="28.92" a="2528.02" fwhm="0.000798" res="437602.8" algo="FTMS"/>
<pk mz="349.067685" i="1661278.3" sn="12.60" a="923.44" fwhm="0.000690" res="505773.7" algo="FTMS"/>
<pk mz="349.092902" i="3495268.8" sn="29.23" a="2263.84" fwhm="0.000706" res="494122.7" algo="FTMS"/>
<pk mz="349.105953" i="50292072.0" z="-1" sn="453.51" a="38642.66" fwhm="0.000764" res="456669.0" algo="FTMS" component_name="M" deconvoluted_molecular_mass="349.105929" deconvoluted_isotopic_mass="349.106199"/>
<pk mz="349.129259" i="2536302.3" sn="20.53" a="1704.64" fwhm="0.000749" res="466341.9" algo="FTMS"/>
<pk mz="349.142365" i="5046641.5" sn="43.29" a="3695.58" fwhm="0.000744" res="469477.6" algo="FTMS"/>
<pk mz="349.160175" i="1160054.3" sn="8.05" a="699.17" fwhm="0.000831" res="420116.2" algo="FTMS"/>
<pk mz="349.165675" i="1316855.8" sn="9.48" a="670.67" fwhm="0.000721" res="484600.0" algo="FTMS"/>
<pk mz="349.178752" i="5351803.0" sn="46.06" a="4170.34" fwhm="0.000776" res="449710.1" algo="FTMS"/>
<pk mz="349.196475" i="1436799.8" sn="10.56" a="688.19" fwhm="0.000680" res="513695.4" algo="FTMS"/>
<pk mz="349.215125" i="6565252.5" sn="57.06" a="4734.70" fwhm="0.000755" res="462821.5" algo="FTMS"/>
<pk mz="350.051773" i="1737309.5" sn="13.29" a="875.45" fwhm="0.000668" res="523933.8" algo="FTMS"/>
<pk mz="350.054688" i="1091294.3" sn="7.43" a="652.52" fwhm="0.000796" res="439821.0" algo="FTMS"/>
<pk mz="350.088161" i="1897063.0" sn="14.73" a="1086.38" fwhm="0.000691" res="507004.7" algo="FTMS"/>
<pk mz="350.109311" i="8593004.0" z="-1" sn="75.44" a="6443.90" fwhm="0.000761" res="459947.7" algo="FTMS" component_name="M" deconvoluted_molecular_mass="349.105929" deconvoluted_isotopic_mass="350.109558"/>
<pk mz="350.145673" i="1923701.9" sn="14.98" a="1175.94" fwhm="0.000708" res="494884.7" algo="FTMS"/>
<pk mz="350.182054" i="1678463.3" sn="12.75" a="841.42" fwhm="0.000637" res="549690.2" algo="FTMS"/>
<pk mz="350.218524" i="1408392.8" sn="10.30" a="816.58" fwhm="0.000718" res="487917.1" algo="FTMS"/>
<pk mz="351.035779" i="3130716.3" sn="25.66" a="2126.59" fwhm="0.000742" res="473249.1" algo="FTMS"/>
<pk mz="351.052127" i="1280096.5" sn="9.05" a="714.27" fwhm="0.000796" res="440764.4" algo="FTMS"/>
<pk mz="351.072132" i="4550501.5" sn="38.41" a="2972.66" fwhm="0.000702" res="500048.6" algo="FTMS"/>
<pk mz="351.075409" i="1153126.5" sn="7.91" a="466.94" fwhm="0.000627" res="559622.4" algo="FTMS"/>
<pk mz="351.083446" i="1518952.6" sn="11.19" a="777.83" fwhm="0.000629" res="558147.7" algo="FTMS"/>
<pk mz="351.085185" i="1797993.0" sn="13.70" a="1142.89" fwhm="0.000745" res="470955.5" algo="FTMS"/>
<pk mz="351.102999" i="15656814.0" z="-1" sn="138.12" a="12597.92" fwhm="0.000775" res="453326.2" algo="FTMS" component_name="i" deconvoluted_molecular_mass="351.103253" deconvoluted_isotopic_mass="351.103248"/>
<pk mz="351.108555" i="4199791.0" z="-1" sn="35.26" a="3048.30" fwhm="0.000758" res="463499.8" algo="FTMS" component_name="M" deconvoluted_molecular_mass="349.105929" deconvoluted_isotopic_mass="351.108804"/>
<pk mz="351.121606" i="5380978.5" sn="45.86" a="3933.11" fwhm="0.000763" res="459892.5" algo="FTMS"/>
<pk mz="351.139322" i="1255287.0" sn="8.83" a="737.02" fwhm="0.000802" res="437932.5" algo="FTMS"/>
<pk mz="351.144962" i="2751864.5" sn="22.26" a="1769.21" fwhm="0.000762" res="460643.5" algo="FTMS"/>
<pk mz="351.158007" i="4534140.0" sn="38.26" a="3383.86" fwhm="0.000784" res="447826.9" algo="FTMS"/>
<pk mz="351.175866" i="1234944.5" sn="8.64" a="604.20" fwhm="0.000687" res="511531.9" algo="FTMS"/>
<pk mz="351.194385" i="6160261.5" sn="52.86" a="4453.30" fwhm="0.000759" res="462534.5" algo="FTMS"/>
<pk mz="351.212158" i="2322825.8" sn="18.41" a="1316.79" fwhm="0.000688" res="510132.2" algo="FTMS"/>
<pk mz="351.221074" i="5020556.0" sn="42.63" a="3440.27" fwhm="0.000724" res="485249.4" algo="FTMS"/>
<pk mz="351.230770" i="2421134.8" sn="19.29" a="1446.78" fwhm="0.000711" res="493914.6" algo="FTMS"/>
<pk mz="352.031045" i="1173469.4" sn="8.09" a="545.60" fwhm="0.000701" res="502254.7" algo="FTMS"/>
<pk mz="352.067378" i="1857382.8" sn="14.23" a="1004.79" fwhm="0.000690" res="510398.3" algo="FTMS"/>
<pk mz="352.103825" i="1370480.1" sn="9.86" a="703.58" fwhm="0.000668" res="527362.9" algo="FTMS"/>
<pk mz="352.106376" i="2334064.8" z="-1" sn="18.51" a="1586.25" fwhm="0.000759" res="463744.8" algo="FTMS" component_name="i" deconvoluted_molecular_mass="351.103253" deconvoluted_isotopic_mass="352.106627"/>
<pk mz="352.125064" i="1064309.6" sn="7.11" a="578.40" fwhm="0.000712" res="494393.0" algo="FTMS"/>
<pk mz="353.015031" i="1427035.0" sn="10.36" a="841.57" fwhm="0.000719" res="490772.2" algo="FTMS"/>
<pk mz="353.051409" i="4494692.5" sn="37.90" a="3365.96" fwhm="0.000784" res="450127.1" algo="FTMS"/>
<pk mz="353.062572" i="1432423.3" sn="10.41" a="873.95" fwhm="0.000793" res="445412.9" algo="FTMS"/>
<pk mz="353.087797" i="5712237.5" sn="48.83" a="4199.64" fwhm="0.000762" res="463241.5" algo="FTMS"/>
<pk mz="353.099131" i="1286384.6" sn="9.10" a="710.29" fwhm="0.000743" res="475464.4" algo="FTMS"/>
<pk mz="353.100797" i="1436017.1" sn="10.44" a="728.46" fwhm="0.000671" res="526280.4" algo="FTMS"/>
<pk mz="353.118729" i="1425269.6" sn="10.35" a="831.18" fwhm="0.000745" res="473671.8" algo="FTMS"/>
<pk mz="353.124206" i="4313463.0" sn="36.28" a="3202.44" fwhm="0.000778" res="453818.3" algo="FTMS"/>
<pk mz="353.137268" i="4841338.5" sn="41.01" a="3643.68" fwhm="0.000783" res="450836.5" algo="FTMS"/>
<pk mz="353.155065" i="2264703.0" sn="17.88" a="1515.28" fwhm="0.000783" res="451260.8" algo="FTMS"/>
<pk mz="353.160560" i="2889088.5" sn="23.49" a="1833.59" fwhm="0.000732" res="482661.2" algo="FTMS"/>
<pk mz="353.173599" i="2205315.8" sn="17.35" a="1321.79" fwhm="0.000734" res="481204.3" algo="FTMS"/>
<pk mz="353.179176" i="1789061.3" sn="13.61" a="1108.43" fwhm="0.000749" res="471292.6" algo="FTMS"/>
<pk mz="353.191490" i="1862280.4" sn="14.27" a="1197.03" fwhm="0.000728" res="485482.7" algo="FTMS"/>
<pk mz="353.197025" i="1424521.9" sn="10.34" a="683.13" fwhm="0.000625" res="564958.5" algo="FTMS"/>
<pk mz="353.200250" i="2192010.8" sn="17.23" a="1270.84" fwhm="0.000709" res="498487.4" algo="FTMS"/>
<pk mz="353.210014" i="7055757.0" sn="60.89" a="5345.23" fwhm="0.000772" res="457653.6" algo="FTMS"/>
<pk mz="353.233325" i="1450387.1" sn="10.57" a="889.71" fwhm="0.000731" res="483325.3" algo="FTMS"/>
<pk mz="354.046535" i="1107172.3" sn="7.49" a="587.08" fwhm="0.000789" res="448928.1" algo="FTMS"/>
<pk mz="354.054787" i="1265254.4" sn="8.91" a="595.62" fwhm="0.000598" res="591584.6" algo="FTMS"/>
<pk mz="354.083012" i="1613933.6" sn="12.04" a="947.58" fwhm="0.000729" res="485911.3" algo="FTMS"/>
<pk mz="354.091213" i="1268079.8" sn="8.93" a="707.97" fwhm="0.000747" res="473710.6" algo="FTMS"/>
<pk mz="354.213348" i="1598351.1" sn="11.90" a="765.08" fwhm="0.000595" res="595104.1" algo="FTMS"/>
<pk mz="355.009589" i="1108443.4" sn="7.50" a="473.58" fwhm="0.000768" res="462408.9" algo="FTMS"/>
<pk mz="355.030642" i="1761632.8" sn="13.36" a="1021.07" fwhm="0.000698" res="508376.6" algo="FTMS"/>
<pk mz="355.067077" i="5835626.0" sn="49.94" a="4563.33" fwhm="0.000816" res="435065.5" algo="FTMS"/>
<pk mz="355.078293" i="1449581.0" sn="10.56" a="1016.15" fwhm="0.000873" res="406546.3" algo="FTMS"/>
<pk mz="355.103416" i="5889907.5" sn="50.42" a="4408.89" fwhm="0.000790" res="449605.2" algo="FTMS"/>
<pk mz="355.116539" i="1468278.8" sn="10.73" a="938.73" fwhm="0.000789" res="450170.8" algo="FTMS"/>
<pk mz="355.134290" i="1259771.4" sn="8.86" a="781.15" fwhm="0.000795" res="446921.6" algo="FTMS"/>
<pk mz="355.139879" i="4985724.5" sn="42.31" a="3933.92" fwhm="0.000809" res="438725.7" algo="FTMS"/>
<pk mz="355.152914" i="2484608.0" sn="19.85" a="1654.79" fwhm="0.000730" res="486333.3" algo="FTMS"/>
<pk mz="355.158475" i="3919745.5" sn="32.74" a="2707.67" fwhm="0.000727" res="488451.3" algo="FTMS"/>
<pk mz="355.176225" i="5713798.0" sn="48.84" a="4280.20" fwhm="0.000795" res="446714.3" algo="FTMS"/>
<pk mz="355.189240" i="1153545.4" sn="7.90" a="692.00" fwhm="0.000787" res="451549.0" algo="FTMS"/>
<pk mz="355.194781" i="1926282.9" sn="14.84" a="1063.69" fwhm="0.000679" res="522833.5" algo="FTMS"/>
<pk mz="355.207059" i="2830222.0" sn="22.96" a="1990.26" fwhm="0.000781" res="454858.8" algo="FTMS"/>
<pk mz="355.212591" i="3697551.5" sn="30.74" a="2532.82" fwhm="0.000749" res="474233.6" algo="FTMS"/>
<pk mz="356.062321" i="1652072.9" sn="12.38" a="1018.39" fwhm="0.000760" res="468383.0" algo="FTMS"/>
<pk mz="356.098722" i="1389682.1" sn="10.02" a="716.56" fwhm="0.000709" res="502563.0" algo="FTMS"/>
<pk mz="356.106711" i="1297268.1" sn="9.19" a="641.00" fwhm="0.000695" res="512658.9" algo="FTMS"/>
<pk mz="356.111796" i="1724533.5" sn="13.03" a="1179.04" fwhm="0.000815" res="437186.8" algo="FTMS"/>
<pk mz="356.143165" i="1108733.5" sn="7.50" a="565.33" fwhm="0.000712" res="500305.0" algo="FTMS"/>
<pk mz="356.146374" i="1282558.4" sn="9.06" a="708.83" fwhm="0.000747" res="477072.0" algo="FTMS"/>
<pk mz="356.179568" i="1285766.8" sn="9.09" a="669.40" fwhm="0.000738" res="482556.8" algo="FTMS"/>
<pk mz="356.182612" i="1764743.6" sn="13.39" a="1084.57" fwhm="0.000739" res="481699.4" algo="FTMS"/>
<pk mz="357.046290" i="1996132.0" sn="15.46" a="1362.63" fwhm="0.000802" res="445114.9" algo="FTMS"/>
<pk mz="357.082730" i="4874605.5" sn="41.30" a="3542.94" fwhm="0.000790" res="452235.2" algo="FTMS"/>
<pk mz="357.094032" i="1612144.3" sn="12.02" a="972.77" fwhm="0.000741" res="481812.7" algo="FTMS"/>
<pk mz="357.119123" i="5094774.5" sn="43.28" a="3722.82" fwhm="0.000766" res="466434.0" algo="FTMS"/>
<pk mz="357.130343" i="18308474.0" z="-1" sn="161.91" a="14673.04" fwhm="0.000804" res="444253.7" algo="FTMS" component_name="Z" deconvoluted_molecular_mass="357.130603" deconvoluted_isotopic_mass="357.130603"/>
<pk mz="357.155505" i="8027520.0" z="-1" sn="69.61" a="6018.21" fwhm="0.000774" res="461373.3" algo="FTMS" component_name="CF" deconvoluted_molecular_mass="357.155917" deconvoluted_isotopic_mass="357.155764"/>
<pk mz="357.166699" i="1703042.8" sn="12.83" a="993.30" fwhm="0.000717" res="498218.1" algo="FTMS"/>
<pk mz="357.174091" i="1640324.6" sn="12.27" a="1029.58" fwhm="0.000813" res="439195.0" algo="FTMS"/>
<pk mz="357.191866" i="7934345.0" sn="68.77" a="6434.43" fwhm="0.000809" res="441695.6" algo="FTMS"/>
<pk mz="357.228267" i="4623250.5" sn="39.05" a="3353.75" fwhm="0.000780" res="457916.1" algo="FTMS"/>
<pk mz="358.049736" i="1158755.6" sn="7.86" a="642.26" fwhm="0.000848" res="421992.9" algo="FTMS"/>
<pk mz="358.078001" i="1115370.8" sn="7.48" a="756.71" fwhm="0.000925" res="387317.3" algo="FTMS"/>
<pk mz="358.114507" i="1120628.0" sn="7.52" a="832.37" fwhm="0.000964" res="371661.7" algo="FTMS"/>
<pk mz="358.125534" i="1641846.9" sn="12.16" a="987.40" fwhm="0.000809" res="442529.2" algo="FTMS"/>
<pk mz="358.133691" i="2752121.0" z="-1" sn="22.02" a="1916.51" fwhm="0.000805" res="445108.4" algo="FTMS" component_name="Z" deconvoluted_molecular_mass="357.130603" deconvoluted_isotopic_mass="358.133952"/>
<pk mz="358.150773" i="1241341.3" sn="8.60" a="724.53" fwhm="0.000763" res="469536.2" algo="FTMS"/>
<pk mz="358.158773" i="2288255.3" z="-1" sn="17.90" a="1584.88" fwhm="0.000863" res="414969.7" algo="FTMS" component_name="CF" deconvoluted_molecular_mass="357.155917" deconvoluted_isotopic_mass="358.159034"/>
<pk mz="358.198377" i="4779657.5" sn="40.04" a="3668.11" fwhm="0.000806" res="444328.0" algo="FTMS"/>
<pk mz="359.004443" i="1293526.1" sn="9.06" a="819.61" fwhm="0.000782" res="459068.0" algo="FTMS"/>
<pk mz="359.040816" i="2354015.3" sn="18.48" a="1450.97" fwhm="0.000754" res="476138.2" algo="FTMS"/>
<pk mz="359.061982" i="3154276.8" sn="25.59" a="2276.66" fwhm="0.000786" res="456712.4" algo="FTMS"/>
<pk mz="359.077271" i="1934440.6" sn="14.75" a="1522.81" fwhm="0.000906" res="396272.6" algo="FTMS"/>
<pk mz="359.088501" i="1651563.5" sn="12.24" a="1193.75" fwhm="0.000846" res="424302.6" algo="FTMS"/>
<pk mz="359.098391" i="2781550.0" sn="22.28" a="1767.28" fwhm="0.000726" res="494721.5" algo="FTMS"/>
<pk mz="359.113649" i="1318129.9" sn="9.28" a="829.87" fwhm="0.000777" res="461909.9" algo="FTMS"/>
<pk mz="359.134739" i="6534007.0" sn="55.63" a="5089.81" fwhm="0.000796" res="451157.8" algo="FTMS"/>
<pk mz="359.145972" i="1726586.0" sn="12.91" a="1059.87" fwhm="0.000854" res="420410.7" algo="FTMS"/>
<pk mz="359.163072" i="2404222.3" z="-1" sn="18.93" a="1666.46" fwhm="0.000806" res="445343.1" algo="FTMS" component_name="CF" deconvoluted_molecular_mass="357.155917" deconvoluted_isotopic_mass="359.163335"/>
<pk mz="359.171121" i="7587712.5" sn="64.99" a="6067.76" fwhm="0.000816" res="440266.2" algo="FTMS"/>
<pk mz="359.207520" i="5899145.5" sn="49.99" a="4683.22" fwhm="0.000812" res="442135.8" algo="FTMS"/>
<pk mz="359.243913" i="2670482.8" sn="21.29" a="1671.99" fwhm="0.000713" res="503745.8" algo="FTMS"/>
<pk mz="360.036118" i="1286491.5" sn="8.99" a="678.09" fwhm="0.000686" res="524766.9" algo="FTMS"/>
<pk mz="360.072510" i="1858404.8" sn="14.08" a="1120.51" fwhm="0.000738" res="487580.7" algo="FTMS"/>
<pk mz="360.083752" i="1089767.5" sn="7.24" a="453.66" fwhm="0.000707" res="508994.5" algo="FTMS"/>
<pk mz="360.108955" i="1073389.9" sn="7.10" a="507.90" fwhm="0.000676" res="532573.3" algo="FTMS"/>
<pk mz="360.130049" i="1500787.3" sn="10.90" a="908.22" fwhm="0.000766" res="469870.4" algo="FTMS"/>
<pk mz="360.141254" i="1251190.1" sn="8.68" a="729.84" fwhm="0.000811" res="444055.1" algo="FTMS"/>
<pk mz="360.166403" i="2167676.5" sn="16.82" a="1442.15" fwhm="0.000819" res="439650.1" algo="FTMS"/>
<pk mz="360.174506" i="1472638.5" sn="10.65" a="851.72" fwhm="0.000744" res="484128.7" algo="FTMS"/>
<pk mz="360.177668" i="1550463.3" sn="11.34" a="809.36" fwhm="0.000655" res="549861.0" algo="FTMS"/>
<pk mz="360.210795" i="1409543.6" sn="10.09" a="1119.10" fwhm="0.000939" res="383639.6" algo="FTMS"/>
<pk mz="361.020136" i="1464916.1" sn="10.58" a="926.73" fwhm="0.000761" res="474496.7" algo="FTMS"/>
<pk mz="361.031359" i="2297175.0" sn="17.97" a="1488.43" fwhm="0.000733" res="492233.8" algo="FTMS"/>
<pk mz="361.056528" i="2560861.3" sn="20.32" a="1619.11" fwhm="0.000723" res="499195.8" algo="FTMS"/>
<pk mz="361.067760" i="1410912.1" sn="10.10" a="1007.19" fwhm="0.000818" res="441197.0" algo="FTMS"/>
<pk mz="361.092857" i="2968934.5" sn="23.94" a="2099.76" fwhm="0.000807" res="447493.0" algo="FTMS"/>
<pk mz="361.104121" i="1434473.3" sn="10.31" a="879.46" fwhm="0.000747" res="483389.3" algo="FTMS"/>
<pk mz="361.105893" i="1474921.8" sn="10.67" a="979.61" fwhm="0.000827" res="436432.5" algo="FTMS"/>
<pk mz="361.114078" i="2212715.8" sn="17.22" a="1580.46" fwhm="0.000812" res="444765.0" algo="FTMS"/>
<pk mz="361.129267" i="1568623.6" sn="11.50" a="1118.67" fwhm="0.000852" res="423648.4" algo="FTMS"/>
<pk mz="361.142348" i="2225779.0" sn="17.34" a="1627.35" fwhm="0.000799" res="452069.0" algo="FTMS"/>
<pk mz="361.150434" i="4221301.0" sn="35.07" a="3308.28" fwhm="0.000814" res="443835.9" algo="FTMS"/>
<pk mz="361.178709" i="4610940.0" sn="38.53" a="3637.33" fwhm="0.000835" res="432617.7" algo="FTMS"/>
<pk mz="361.186830" i="3477374.0" sn="28.46" a="2331.66" fwhm="0.000743" res="486112.1" algo="FTMS"/>
<pk mz="361.223151" i="2415495.3" sn="19.02" a="1534.82" fwhm="0.000750" res="481912.0" algo="FTMS"/>
<pk mz="362.051803" i="2506840.0" sn="19.83" a="1588.63" fwhm="0.000733" res="493841.7" algo="FTMS"/>
<pk mz="362.088107" i="3472993.0" sn="28.42" a="2950.68" fwhm="0.000906" res="399725.5" algo="FTMS"/>
<pk mz="362.109297" i="1761126.4" sn="13.21" a="1203.82" fwhm="0.000839" res="431622.9" algo="FTMS"/>
<pk mz="362.145654" i="4084847.5" sn="33.86" a="3127.56" fwhm="0.000832" res="435010.9" algo="FTMS"/>
<pk mz="362.182045" i="1955704.8" sn="14.94" a="1620.67" fwhm="0.000938" res="386091.1" algo="FTMS"/>
<pk mz="362.999385" i="1204038.0" sn="8.25" a="869.03" fwhm="0.000990" res="366721.9" algo="FTMS"/>
<pk mz="363.035784" i="2760527.3" sn="22.09" a="1843.99" fwhm="0.000792" res="458251.5" algo="FTMS"/>
<pk mz="363.072148" i="3813720.3" sn="31.45" a="2770.63" fwhm="0.000793" res="457569.7" algo="FTMS"/>
<pk mz="363.083420" i="2328155.0" sn="18.24" a="1777.35" fwhm="0.000866" res="419085.1" algo="FTMS"/>
<pk mz="363.085154" i="2661211.5" sn="21.20" a="1789.90" fwhm="0.000782" res="464289.7" algo="FTMS"/>
<pk mz="363.108552" i="3887457.5" sn="32.10" a="2935.29" fwhm="0.000837" res="433789.2" algo="FTMS"/>
<pk mz="363.119790" i="4141412.3" sn="34.36" a="3070.63" fwhm="0.000804" res="451818.8" algo="FTMS"/>
<pk mz="363.121605" i="4391268.5" sn="36.58" a="3480.26" fwhm="0.000840" res="432195.3" algo="FTMS"/>
<pk mz="363.140952" i="1336937.5" sn="9.43" a="790.76" fwhm="0.000806" res="450807.6" algo="FTMS"/>
<pk mz="363.144946" i="1673578.5" sn="12.43" a="928.28" fwhm="0.000718" res="505684.3" algo="FTMS"/>
<pk mz="363.157957" i="4138349.8" sn="34.33" a="3321.68" fwhm="0.000845" res="429818.8" algo="FTMS"/>
<pk mz="363.165931" i="1603823.8" sn="11.81" a="1236.02" fwhm="0.000913" res="397965.6" algo="FTMS"/>
<pk mz="363.175801" i="1580402.3" sn="11.60" a="1035.60" fwhm="0.000776" res="468311.0" algo="FTMS"/>
<pk mz="363.194381" i="8468343.0" z="-1" sn="72.81" a="6619.28" fwhm="0.000813" res="446964.6" algo="FTMS" component_name="BP" deconvoluted_molecular_mass="363.194654" deconvoluted_isotopic_mass="363.194651"/>
<pk mz="363.230738" i="2095744.0" sn="16.18" a="1448.50" fwhm="0.000751" res="483659.3" algo="FTMS"/>
<pk mz="364.031080" i="1453128.4" sn="10.47" a="888.66" fwhm="0.000727" res="501020.3" algo="FTMS"/>
<pk mz="364.067438" i="3254865.5" sn="26.48" a="2369.08" fwhm="0.000812" res="448346.1" algo="FTMS"/>
<pk mz="364.088560" i="1116758.8" sn="7.48" a="541.90" fwhm="0.000761" res="478612.7" algo="FTMS"/>
<pk mz="364.103741" i="1762394.6" sn="13.21" a="1441.71" fwhm="0.000940" res="387418.6" algo="FTMS"/>
<pk mz="364.124908" i="1760607.9" sn="13.20" a="919.21" fwhm="0.000669" res="543989.7" algo="FTMS"/>
<pk mz="364.161319" i="1943657.0" sn="14.82" a="1340.33" fwhm="0.000820" res="444179.6" algo="FTMS"/>
<pk mz="364.197742" i="1948786.0" z="-1" sn="14.87" a="1248.49" fwhm="0.000746" res="488317.1" algo="FTMS" component_name="BP" deconvoluted_molecular_mass="363.194654" deconvoluted_isotopic_mass="364.198014"/>
<pk mz="365.015084" i="1265470.1" sn="8.80" a="672.73" fwhm="0.000699" res="522107.4" algo="FTMS"/>
<pk mz="365.051419" i="4502855.0" sn="37.57" a="3524.15" fwhm="0.000835" res="437313.8" algo="FTMS"/>
<pk mz="365.062673" i="1616714.0" sn="11.92" a="833.12" fwhm="0.000655" res="557657.9" algo="FTMS"/>
<pk mz="365.064447" i="1093450.4" sn="7.27" a="650.14" fwhm="0.000830" res="439756.8" algo="FTMS"/>
<pk mz="365.087812" i="5189968.0" sn="43.67" a="4094.87" fwhm="0.000826" res="441951.8" algo="FTMS"/>
<pk mz="365.091099" i="1078865.0" sn="7.14" a="719.98" fwhm="0.000915" res="398946.6" algo="FTMS"/>
<pk mz="365.099058" i="2051667.0" sn="15.78" a="1524.81" fwhm="0.000838" res="435567.2" algo="FTMS"/>
<pk mz="365.100919" i="4948819.5" sn="41.53" a="4316.29" fwhm="0.000892" res="409195.6" algo="FTMS"/>
<pk mz="365.118682" i="1479255.9" sn="10.69" a="749.81" fwhm="0.000704" res="518449.9" algo="FTMS"/>
<pk mz="365.124193" i="4523865.5" sn="37.75" a="3607.95" fwhm="0.000841" res="434380.2" algo="FTMS"/>
<pk mz="365.137259" i="6259036.5" sn="53.17" a="5285.36" fwhm="0.000852" res="428722.8" algo="FTMS"/>
<pk mz="365.155084" i="1174881.0" sn="7.99" a="550.67" fwhm="0.000695" res="525167.6" algo="FTMS"/>
<pk mz="365.160566" i="2344802.3" sn="18.39" a="1641.42" fwhm="0.000789" res="462749.0" algo="FTMS"/>
<pk mz="365.173638" i="4182373.5" sn="34.72" a="3187.80" fwhm="0.000814" res="448840.9" algo="FTMS"/>
<pk mz="365.191399" i="2673002.0" sn="21.30" a="1875.20" fwhm="0.000787" res="463798.1" algo="FTMS"/>
<pk mz="365.200350" i="1931372.3" sn="14.71" a="1206.88" fwhm="0.000762" res="479508.5" algo="FTMS"/>
<pk mz="365.210025" i="12803439.0" z="-1" sn="111.33" a="10907.77" fwhm="0.000843" res="433167.3" algo="FTMS" component_name="p" deconvoluted_molecular_mass="365.210236" deconvoluted_isotopic_mass="365.210299"/>
<pk mz="365.236771" i="1133685.4" sn="7.62" a="581.85" fwhm="0.000686" res="532627.7" algo="FTMS"/>
<pk mz="365.246434" i="2755447.8" sn="22.04" a="2217.24" fwhm="0.000864" res="422606.3" algo="FTMS"/>
<pk mz="366.046692" i="1731646.9" sn="12.80" a="1158.88" fwhm="0.000787" res="465030.8" algo="FTMS"/>
<pk mz="366.082960" i="1822535.9" sn="13.60" a="1185.65" fwhm="0.000823" res="444697.4" algo="FTMS"/>
<pk mz="366.104171" i="1241677.1" sn="8.49" a="543.31" fwhm="0.000703" res="520455.3" algo="FTMS"/>
<pk mz="366.140561" i="1841238.1" sn="13.76" a="1189.44" fwhm="0.000864" res="423881.7" algo="FTMS"/>
<pk mz="366.197730" i="1072164.4" sn="7.00" a="963.03" fwhm="0.001313" res="278861.6" algo="FTMS"/>
<pk mz="366.213340" i="2094696.3" z="-1" sn="15.99" a="1755.28" fwhm="0.000954" res="383934.9" algo="FTMS" component_name="p" deconvoluted_molecular_mass="365.210236" deconvoluted_isotopic_mass="366.213615"/>
<pk mz="367.030702" i="2328115.0" sn="18.04" a="1669.81" fwhm="0.000822" res="446775.5" algo="FTMS"/>
<pk mz="367.067079" i="5815100.0" sn="48.71" a="4548.79" fwhm="0.000826" res="444129.1" algo="FTMS"/>
<pk mz="367.078393" i="1507134.8" sn="10.82" a="962.45" fwhm="0.000781" res="469937.9" algo="FTMS"/>
<pk mz="367.097915" i="1785923.6" sn="13.28" a="1306.17" fwhm="0.000881" res="416580.7" algo="FTMS"/>
<pk mz="367.103460" i="7639877.0" sn="64.75" a="6185.78" fwhm="0.000842" res="435733.8" algo="FTMS"/>
<pk mz="367.114686" i="1223239.8" sn="8.33" a="821.03" fwhm="0.000853" res="430491.1" algo="FTMS"/>
<pk mz="367.116558" i="2705736.3" sn="21.36" a="1830.83" fwhm="0.000780" res="470541.2" algo="FTMS"/>
<pk mz="367.134249" i="2032204.6" sn="15.44" a="1408.95" fwhm="0.000805" res="456343.1" algo="FTMS"/>
<pk mz="367.139835" i="4737870.0" sn="39.23" a="3701.05" fwhm="0.000842" res="436126.4" algo="FTMS"/>
<pk mz="367.152902" i="4395857.0" sn="36.23" a="3144.01" fwhm="0.000776" res="472854.5" algo="FTMS"/>
<pk mz="367.170764" i="1636949.6" sn="11.97" a="1201.66" fwhm="0.000904" res="405941.9" algo="FTMS"/>
<pk mz="367.176211" i="2711383.0" sn="21.41" a="1991.99" fwhm="0.000816" res="449764.5" algo="FTMS"/>
<pk mz="367.189330" i="3348314.3" sn="27.01" a="2475.65" fwhm="0.000819" res="448226.7" algo="FTMS"/>
<pk mz="367.207088" i="3417438.8" sn="27.62" a="2377.82" fwhm="0.000772" res="475708.9" algo="FTMS"/>
<pk mz="367.212671" i="1226080.0" sn="8.35" a="593.13" fwhm="0.000800" res="459029.1" algo="FTMS"/>
<pk mz="367.215899" i="1168352.9" z="-1" sn="7.84" a="773.74" fwhm="0.000926" res="396693.2" algo="FTMS" component_name="p" deconvoluted_molecular_mass="365.210236" deconvoluted_isotopic_mass="367.216176"/>
<pk mz="367.225666" i="5475171.0" sn="45.72" a="4114.21" fwhm="0.000803" res="457188.3" algo="FTMS"/>
<pk mz="368.062315" i="2448946.0" sn="19.10" a="1744.70" fwhm="0.000800" res="459849.7" algo="FTMS"/>
<pk mz="368.098738" i="1712443.0" sn="12.63" a="1061.04" fwhm="0.000763" res="482145.7" algo="FTMS"/>
<pk mz="368.106857" i="1746749.0" sn="12.93" a="1350.65" fwhm="0.000946" res="389141.0" algo="FTMS"/>
<pk mz="368.111766" i="1659454.3" sn="12.16" a="977.69" fwhm="0.000753" res="489078.4" algo="FTMS"/>
<pk mz="368.119787" i="1082176.3" sn="7.08" a="748.68" fwhm="0.001025" res="359071.8" algo="FTMS"/>
<pk mz="368.210378" i="1190742.6" sn="8.04" a="649.33" fwhm="0.000761" res="483535.7" algo="FTMS"/>
<pk mz="368.229049" i="1090267.1" sn="7.16" a="606.19" fwhm="0.000760" res="484636.3" algo="FTMS"/>
<pk mz="369.046333" i="3925284.5" sn="32.08" a="2900.80" fwhm="0.000792" res="465724.2" algo="FTMS"/>
<pk mz="369.082706" i="7303469.5" sn="61.79" a="5854.01" fwhm="0.000831" res="444097.2" algo="FTMS"/>
<pk mz="369.093874" i="1313072.3" sn="9.11" a="883.56" fwhm="0.000874" res="422088.2" algo="FTMS"/>
<pk mz="369.113628" i="1180725.1" sn="7.95" a="576.29" fwhm="0.000738" res="500480.8" algo="FTMS"/>
<pk mz="369.119092" i="5884214.5" sn="49.31" a="4891.64" fwhm="0.000865" res="426708.5" algo="FTMS"/>
<pk mz="369.130373" i="1265465.3" sn="8.69" a="695.10" fwhm="0.000768" res="480838.5" algo="FTMS"/>
<pk mz="369.132136" i="2175801.8" sn="16.70" a="1320.37" fwhm="0.000753" res="490236.1" algo="FTMS"/>
<pk mz="369.149903" i="1550910.0" sn="11.20" a="917.71" fwhm="0.000798" res="462540.8" algo="FTMS"/>
<pk mz="369.155478" i="5406015.5" sn="45.11" a="4338.31" fwhm="0.000836" res="441555.1" algo="FTMS"/>
<pk mz="369.168543" i="2034754.6" sn="15.46" a="1518.65" fwhm="0.000827" res="446134.3" algo="FTMS"/>
<pk mz="369.174056" i="2352708.0" sn="18.26" a="1711.66" fwhm="0.000839" res="440168.4" algo="FTMS"/>
<pk mz="369.186352" i="1320263.0" sn="9.18" a="856.26" fwhm="0.000799" res="461772.7" algo="FTMS"/>
<pk mz="369.191882" i="5961032.5" sn="49.99" a="4671.59" fwhm="0.000819" res="450667.9" algo="FTMS"/>
<pk mz="369.206994" i="1152332.0" sn="7.70" a="539.61" fwhm="0.000684" res="539993.5" algo="FTMS"/>
<pk mz="369.222711" i="1674575.9" sn="12.29" a="1166.49" fwhm="0.000781" res="473027.8" algo="FTMS"/>
<pk mz="369.228265" i="2466641.3" sn="19.26" a="1885.84" fwhm="0.000866" res="426395.7" algo="FTMS"/>
<pk mz="370.077937" i="1569057.9" sn="11.36" a="917.67" fwhm="0.000726" res="509746.4" algo="FTMS"/>
<pk mz="370.086050" i="1232931.9" sn="8.41" a="639.71" fwhm="0.000699" res="529230.3" algo="FTMS"/>
<pk mz="370.114426" i="1428522.8" sn="10.13" a="775.20" fwhm="0.000690" res="536265.7" algo="FTMS"/>
<pk mz="370.122637" i="1458988.8" sn="10.39" a="866.10" fwhm="0.000816" res="453424.7" algo="FTMS"/>
<pk mz="370.125594" i="4610605.5" sn="38.11" a="3641.85" fwhm="0.000859" res="430845.3" algo="FTMS"/>
<pk mz="370.127454" i="2754094.0" sn="21.78" a="1937.05" fwhm="0.000775" res="477632.9" algo="FTMS"/>
<pk mz="370.150811" i="1098035.8" sn="7.22" a="696.27" fwhm="0.000911" res="406319.1" algo="FTMS"/>
<pk mz="370.158883" i="1687861.8" sn="12.41" a="1013.53" fwhm="0.000771" res="480341.6" algo="FTMS"/>
<pk mz="370.161892" i="1227062.5" sn="8.35" a="596.29" fwhm="0.000686" res="539503.1" algo="FTMS"/>
<pk mz="370.195225" i="1421118.6" sn="10.06" a="732.49" fwhm="0.000697" res="531027.3" algo="FTMS"/>
<pk mz="371.005844" i="3160837.0" sn="25.36" a="2238.10" fwhm="0.000772" res="480641.3" algo="FTMS"/>
<pk mz="371.062034" i="4895506.5" sn="40.61" a="4075.54" fwhm="0.000886" res="418845.9" algo="FTMS"/>
<pk mz="371.077234" i="7652118.5" sn="64.85" a="6439.17" fwhm="0.000873" res="424975.6" algo="FTMS"/>
<pk mz="371.098385" i="5549851.5" sn="46.37" a="4583.28" fwhm="0.000855" res="434036.8" algo="FTMS"/>
<pk mz="371.109612" i="8276766.5" z="-1" sn="70.35" a="6622.51" fwhm="0.000831" res="446545.7" algo="FTMS" component_name="BY" deconvoluted_molecular_mass="371.109889" deconvoluted_isotopic_mass="371.109896"/>
<pk mz="371.129080" i="1143843.0" sn="7.62" a="664.40" fwhm="0.000985" res="376705.6" algo="FTMS"/>
<pk mz="371.134749" i="6391588.5" sn="53.77" a="5530.51" fwhm="0.000884" res="419997.7" algo="FTMS"/>
<pk mz="371.145989" i="55720744.0" z="-1" sn="487.56" a="50749.62" fwhm="0.000872" res="425623.5" algo="FTMS" component_name="K" deconvoluted_molecular_mass="371.146279" deconvoluted_isotopic_mass="371.146274"/>
<pk mz="371.153438" i="1389865.0" sn="9.78" a="896.21" fwhm="0.000746" res="497622.7" algo="FTMS"/>
<pk mz="371.171156" i="8480557.0" z="-1" sn="72.14" a="7136.49" fwhm="0.000865" res="429316.8" algo="FTMS" component_name="BO" deconvoluted_molecular_mass="371.171427" deconvoluted_isotopic_mass="371.171440"/>
<pk mz="371.182343" i="1415216.0" sn="10.01" a="821.51" fwhm="0.000745" res="498197.8" algo="FTMS"/>
<pk mz="371.189750" i="1764401.9" sn="13.08" a="976.64" fwhm="0.000703" res="527822.7" algo="FTMS"/>
<pk mz="371.207513" i="7729974.0" sn="65.54" a="6486.21" fwhm="0.000866" res="428406.4" algo="FTMS"/>
<pk mz="371.243897" i="2782527.0" sn="22.03" a="2162.41" fwhm="0.000868" res="427589.8" algo="FTMS"/>
<pk mz="372.072428" i="1255305.0" sn="8.60" a="846.85" fwhm="0.000854" res="435908.9" algo="FTMS"/>
<pk mz="372.080627" i="2048779.0" sn="15.58" a="1343.62" fwhm="0.000801" res="464461.3" algo="FTMS"/>
<pk mz="372.093575" i="1433614.1" sn="10.17" a="782.39" fwhm="0.000764" res="487036.2" algo="FTMS"/>
<pk mz="372.101751" i="1182480.1" sn="7.96" a="573.25" fwhm="0.000683" res="545071.6" algo="FTMS"/>
<pk mz="372.112908" i="1443346.9" z="-1" sn="10.25" a="826.13" fwhm="0.000720" res="517162.3" algo="FTMS" component_name="BY" deconvoluted_molecular_mass="371.109889" deconvoluted_isotopic_mass="372.113194"/>
<pk mz="372.129838" i="1089943.0" sn="7.14" a="708.54" fwhm="0.000911" res="408670.7" algo="FTMS"/>
<pk mz="372.141267" i="1564441.8" sn="11.32" a="1106.77" fwhm="0.000828" res="449605.9" algo="FTMS"/>
<pk mz="372.149370" i="8690716.0" z="-1" sn="73.98" a="7305.23" fwhm="0.000849" res="438503.0" algo="FTMS" component_name="K" deconvoluted_molecular_mass="371.146279" deconvoluted_isotopic_mass="372.149656"/>
<pk mz="372.174417" i="1636641.9" z="-1" sn="11.95" a="991.98" fwhm="0.000759" res="490312.8" algo="FTMS" component_name="BO" deconvoluted_molecular_mass="371.171427" deconvoluted_isotopic_mass="372.174703"/>
<pk mz="372.177652" i="1320994.6" sn="9.18" a="760.80" fwhm="0.000709" res="525042.8" algo="FTMS"/>
<pk mz="372.211021" i="1767466.8" sn="13.10" a="1165.76" fwhm="0.000786" res="473786.9" algo="FTMS"/>
<pk mz="372.214039" i="3019307.5" sn="24.11" a="2039.87" fwhm="0.000769" res="483715.3" algo="FTMS"/>
<pk mz="372.303876" i="7352385.5" sn="62.22" a="6320.76" fwhm="0.000859" res="433322.0" algo="FTMS"/>
<pk mz="373.002897" i="1345003.1" sn="9.39" a="735.85" fwhm="0.000833" res="447683.8" algo="FTMS"/>
<pk mz="373.020106" i="1338863.3" sn="9.33" a="834.84" fwhm="0.000861" res="433117.1" algo="FTMS"/>
<pk mz="373.041237" i="1304564.4" sn="9.03" a="659.55" fwhm="0.000743" res="502306.1" algo="FTMS"/>
<pk mz="373.056548" i="2061816.1" sn="15.69" a="1477.22" fwhm="0.000848" res="440020.1" algo="FTMS"/>
<pk mz="373.067686" i="1417978.8" sn="10.03" a="812.34" fwhm="0.000741" res="503369.9" algo="FTMS"/>
<pk mz="373.077629" i="5399805.0" sn="45.04" a="4366.13" fwhm="0.000844" res="442072.2" algo="FTMS"/>
<pk mz="373.092928" i="4823297.0" sn="39.97" a="3816.00" fwhm="0.000838" res="445037.5" algo="FTMS"/>
<pk mz="373.101996" i="2770179.0" sn="21.92" a="2190.62" fwhm="0.000880" res="424011.1" algo="FTMS"/>
<pk mz="373.104109" i="1162755.6" sn="7.78" a="867.69" fwhm="0.000915" res="407696.1" algo="FTMS"/>
<pk mz="373.113985" i="3943174.0" sn="32.23" a="3197.34" fwhm="0.000851" res="438218.1" algo="FTMS"/>
<pk mz="373.125227" i="3412744.8" sn="27.57" a="2447.90" fwhm="0.000791" res="471475.5" algo="FTMS"/>
<pk mz="373.129219" i="1308425.8" sn="9.06" a="859.87" fwhm="0.000845" res="441465.7" algo="FTMS"/>
<pk mz="373.142281" i="1276044.9" sn="8.78" a="1022.02" fwhm="0.001014" res="367864.7" algo="FTMS"/>
<pk mz="373.150394" i="7986447.0" z="-1" sn="67.79" a="7396.49" fwhm="0.000903" res="413335.4" algo="FTMS" component_name="CI" deconvoluted_molecular_mass="373.150682" deconvoluted_isotopic_mass="373.150682"/>
<pk mz="373.172893" i="1351188.3" sn="9.44" a="779.35" fwhm="0.000757" res="493008.0" algo="FTMS"/>
<pk mz="373.178725" i="2551061.8" sn="19.99" a="1899.09" fwhm="0.000844" res="442136.9" algo="FTMS"/>
<pk mz="373.186788" i="7829783.5" sn="66.41" a="6674.50" fwhm="0.000864" res="431881.0" algo="FTMS"/>
<pk mz="373.217428" i="1105695.1" sn="7.28" a="491.31" fwhm="0.000705" res="529447.4" algo="FTMS"/>
<pk mz="373.223180" i="5424416.5" sn="45.26" a="4326.33" fwhm="0.000840" res="444395.5" algo="FTMS"/>
<pk mz="373.259596" i="1813289.3" sn="13.50" a="1206.53" fwhm="0.000767" res="486903.8" algo="FTMS"/>
<pk mz="373.307237" i="2068788.9" sn="15.75" a="1615.61" fwhm="0.000890" res="419341.1" algo="FTMS"/>
<pk mz="374.051812" i="1146089.0" sn="7.55" a="608.38" fwhm="0.000699" res="535114.1" algo="FTMS"/>
<pk mz="374.088037" i="1557233.8" sn="11.13" a="1014.86" fwhm="0.000869" res="430490.4" algo="FTMS"/>
<pk mz="374.109266" i="1267190.9" sn="8.60" a="750.10" fwhm="0.000812" res="460986.5" algo="FTMS"/>
<pk mz="374.117436" i="1092344.8" sn="7.08" a="652.13" fwhm="0.000917" res="408087.4" algo="FTMS"/>
<pk mz="374.145699" i="1648639.6" sn="11.92" a="1133.72" fwhm="0.000813" res="460323.6" algo="FTMS"/>
<pk mz="374.153737" i="1329153.6" z="-1" sn="9.14" a="903.25" fwhm="0.000889" res="420656.1" algo="FTMS" component_name="CI" deconvoluted_molecular_mass="373.150682" deconvoluted_isotopic_mass="374.154027"/>
<pk mz="374.156882" i="2833410.3" sn="22.23" a="2111.46" fwhm="0.000853" res="438835.9" algo="FTMS"/>
<pk mz="374.182144" i="2053640.4" sn="15.45" a="1637.15" fwhm="0.000910" res="410981.6" algo="FTMS"/>
<pk mz="374.190162" i="1742858.4" sn="12.74" a="1136.28" fwhm="0.000841" res="444803.6" algo="FTMS"/>
<pk mz="374.300962" i="2983973.0" sn="23.54" a="2385.48" fwhm="0.000907" res="412468.8" algo="FTMS"/>
<pk mz="375.035846" i="2564822.3" sn="19.89" a="2109.61" fwhm="0.000843" res="444797.0" algo="FTMS"/>
<pk mz="375.047207" i="1371608.9" sn="9.51" a="919.55" fwhm="0.000870" res="431077.7" algo="FTMS"/>
<pk mz="375.056885" i="1191387.3" sn="7.94" a="792.46" fwhm="0.000931" res="402664.0" algo="FTMS"/>
<pk mz="375.072147" i="2752735.0" sn="21.53" a="2428.45" fwhm="0.000945" res="396954.2" algo="FTMS"/>
<pk mz="375.083401" i="2147041.8" sn="16.26" a="1411.71" fwhm="0.000789" res="475327.0" algo="FTMS"/>
<pk mz="375.085211" i="1097186.1" sn="7.12" a="630.10" fwhm="0.000827" res="453330.2" algo="FTMS"/>
<pk mz="375.086682" i="1156450.4" sn="7.64" a="729.52" fwhm="0.000848" res="442451.9" algo="FTMS"/>
<pk mz="375.093254" i="1866980.0" sn="13.82" a="1292.96" fwhm="0.000860" res="436400.0" algo="FTMS"/>
<pk mz="375.099961" i="2473189.5" sn="19.09" a="2004.22" fwhm="0.000831" res="451235.4" algo="FTMS"/>
<pk mz="375.108557" i="3419879.8" sn="27.33" a="3089.04" fwhm="0.000973" res="385357.3" algo="FTMS"/>
<pk mz="375.119844" i="1408234.4" sn="9.83" a="907.64" fwhm="0.000847" res="442929.1" algo="FTMS"/>
<pk mz="375.121637" i="1842922.9" sn="13.61" a="1126.78" fwhm="0.000791" res="473944.1" algo="FTMS"/>
<pk mz="375.129663" i="3200236.8" sn="25.42" a="2691.24" fwhm="0.000919" res="408320.5" algo="FTMS"/>
<pk mz="375.140920" i="1363183.5" sn="9.44" a="797.23" fwhm="0.000804" res="466529.4" algo="FTMS"/>
<pk mz="375.144970" i="1401584.5" sn="9.77" a="931.92" fwhm="0.000818" res="458537.3" algo="FTMS"/>
<pk mz="375.157996" i="4893427.5" sn="40.15" a="4189.55" fwhm="0.000886" res="423572.5" algo="FTMS"/>
<pk mz="375.163558" i="2365941.0" sn="18.16" a="1996.04" fwhm="0.000955" res="392733.6" algo="FTMS"/>
<pk mz="375.166071" i="4504309.5" sn="36.76" a="3805.61" fwhm="0.000876" res="428355.9" algo="FTMS"/>
<pk mz="375.194365" i="4236028.5" sn="34.43" a="3215.78" fwhm="0.000835" res="449498.7" algo="FTMS"/>
<pk mz="375.202423" i="3635454.3" sn="29.20" a="3214.30" fwhm="0.000904" res="414991.0" algo="FTMS"/>
<pk mz="375.238797" i="1990151.0" sn="14.89" a="1317.60" fwhm="0.000827" res="453468.5" algo="FTMS"/>
<pk mz="375.304352" i="1169302.8" sn="7.75" a="772.96" fwhm="0.000970" res="386774.8" algo="FTMS"/>
<pk mz="375.309789" i="1090520.1" sn="7.07" a="915.61" fwhm="0.001232" res="304647.7" algo="FTMS"/>
<pk mz="376.031002" i="1525189.1" sn="10.85" a="960.46" fwhm="0.000862" res="436286.5" algo="FTMS"/>
<pk mz="376.067456" i="2014925.9" sn="15.11" a="1441.40" fwhm="0.000802" res="468897.9" algo="FTMS"/>
<pk mz="376.103815" i="1346518.6" sn="9.29" a="706.67" fwhm="0.000748" res="502497.3" algo="FTMS"/>
<pk mz="376.124930" i="1895387.6" sn="14.07" a="1346.62" fwhm="0.000928" res="405115.5" algo="FTMS"/>
<pk mz="376.161312" i="3263972.5" sn="25.97" a="2561.15" fwhm="0.000884" res="425556.5" algo="FTMS"/>
<pk mz="376.197714" i="1322733.1" sn="9.08" a="803.96" fwhm="0.000740" res="508499.1" algo="FTMS"/>
<pk mz="377.015182" i="1718704.6" sn="12.53" a="1217.01" fwhm="0.000864" res="436342.4" algo="FTMS"/>
<pk mz="377.026220" i="1403315.3" sn="9.78" a="969.17" fwhm="0.000919" res="410211.6" algo="FTMS"/>
<pk mz="377.051427" i="3727545.3" sn="30.00" a="3074.86" fwhm="0.000868" res="434613.4" algo="FTMS"/>
<pk mz="377.062687" i="1534651.9" sn="10.93" a="831.68" fwhm="0.000715" res="527623.4" algo="FTMS"/>
<pk mz="377.064569" i="1382716.4" sn="9.60" a="948.59" fwhm="0.000909" res="414699.3" algo="FTMS"/>
<pk mz="377.085624" i="3685057.5" sn="29.63" a="3027.34" fwhm="0.000863" res="436934.0" algo="FTMS"/>
<pk mz="377.087766" i="5078210.0" sn="41.75" a="4459.64" fwhm="0.000900" res="419018.7" algo="FTMS"/>
<pk mz="377.099024" i="3600580.5" sn="28.90" a="2813.97" fwhm="0.000874" res="431394.2" algo="FTMS"/>
<pk mz="377.100873" i="2479813.0" sn="19.15" a="1793.70" fwhm="0.000829" res="455031.2" algo="FTMS"/>
<pk mz="377.108832" i="1099078.9" sn="7.14" a="586.88" fwhm="0.000808" res="466781.0" algo="FTMS"/>
<pk mz="377.124184" i="3556554.5" sn="28.51" a="2732.57" fwhm="0.000851" res="443302.9" algo="FTMS"/>
<pk mz="377.135350" i="1133133.3" sn="7.43" a="561.11" fwhm="0.000760" res="496283.2" algo="FTMS"/>
<pk mz="377.137236" i="3939533.8" sn="31.85" a="3215.66" fwhm="0.000882" res="427755.9" algo="FTMS"/>
<pk mz="377.145264" i="1634511.6" sn="11.79" a="868.36" fwhm="0.000682" res="552648.0" algo="FTMS"/>
<pk mz="377.154996" i="1752530.0" sn="12.82" a="1601.93" fwhm="0.001101" res="342412.1" algo="FTMS"/>
<pk mz="377.160584" i="1879507.3" sn="13.92" a="1447.22" fwhm="0.000858" res="439730.0" algo="FTMS"/>
<pk mz="377.173644" i="5738710.5" sn="47.50" a="4895.17" fwhm="0.000899" res="419606.8" algo="FTMS"/>
<pk mz="377.181746" i="1916376.4" sn="14.25" a="1273.08" fwhm="0.000819" res="460329.3" algo="FTMS"/>
<pk mz="377.191425" i="1233882.6" sn="8.31" a="686.94" fwhm="0.000750" res="502738.7" algo="FTMS"/>
<pk mz="377.210033" i="11249887.0" z="-1" sn="95.44" a="10422.58" fwhm="0.000913" res="413344.5" algo="FTMS" component_name="u" deconvoluted_molecular_mass="377.210337" deconvoluted_isotopic_mass="377.210328"/>
<pk mz="378.046759" i="2030502.4" sn="15.24" a="1515.03" fwhm="0.000811" res="466392.6" algo="FTMS"/>
<pk mz="378.083062" i="3493295.0" sn="27.96" a="2869.43" fwhm="0.000915" res="413331.0" algo="FTMS"/>
<pk mz="378.091211" i="1362352.9" sn="9.42" a="724.76" fwhm="0.000785" res="481623.5" algo="FTMS"/>
<pk mz="378.104194" i="1276852.0" sn="8.68" a="843.35" fwhm="0.000875" res="432199.3" algo="FTMS"/>
<pk mz="378.119337" i="1310903.6" sn="8.98" a="720.35" fwhm="0.000726" res="520881.4" algo="FTMS"/>
<pk mz="378.140550" i="3690428.5" sn="29.68" a="2844.88" fwhm="0.000846" res="446965.4" algo="FTMS"/>
<pk mz="378.176932" i="2874821.3" sn="22.58" a="2518.19" fwhm="0.000949" res="398384.9" algo="FTMS"/>
<pk mz="378.213418" i="2920910.0" z="-1" sn="22.98" a="1978.18" fwhm="0.000787" res="480654.1" algo="FTMS" component_name="u" deconvoluted_molecular_mass="377.210337" deconvoluted_isotopic_mass="378.213715"/>
<pk mz="379.030685" i="3100815.8" sn="24.55" a="2549.50" fwhm="0.000912" res="415470.8" algo="FTMS"/>
<pk mz="379.067081" i="5779096.5" sn="47.84" a="4871.30" fwhm="0.000869" res="436292.3" algo="FTMS"/>
<pk mz="379.078349" i="2661531.0" sn="20.72" a="2413.71" fwhm="0.000976" res="388408.8" algo="FTMS"/>
<pk mz="379.080173" i="2445467.5" sn="18.84" a="1889.19" fwhm="0.000902" res="420425.4" algo="FTMS"/>
<pk mz="379.097771" i="1094815.6" sn="7.09" a="744.66" fwhm="0.000949" res="399381.8" algo="FTMS"/>
<pk mz="379.103452" i="6503073.0" sn="54.14" a="5634.56" fwhm="0.000909" res="416915.5" algo="FTMS"/>
<pk mz="379.114741" i="1754275.6" sn="12.83" a="1171.22" fwhm="0.000814" res="465466.5" algo="FTMS"/>
<pk mz="379.116500" i="3728548.0" sn="30.01" a="2939.50" fwhm="0.000867" res="437145.2" algo="FTMS"/>
<pk mz="379.134359" i="1648040.3" sn="11.91" a="1244.20" fwhm="0.000904" res="419464.3" algo="FTMS"/>
<pk mz="379.139828" i="4037289.5" sn="32.69" a="3395.38" fwhm="0.000872" res="434757.0" algo="FTMS"/>
<pk mz="379.152915" i="5896876.5" sn="48.87" a="4926.52" fwhm="0.000863" res="439380.5" algo="FTMS"/>
<pk mz="379.157203" i="1095341.6" sn="7.10" a="808.01" fwhm="0.000996" res="380835.2" algo="FTMS"/>
<pk mz="379.170625" i="2109872.8" sn="15.92" a="1616.42" fwhm="0.000902" res="420346.0" algo="FTMS"/>
<pk mz="379.176251" i="1943218.1" sn="14.48" a="1279.37" fwhm="0.000823" res="460950.9" algo="FTMS"/>
<pk mz="379.189313" i="6824629.0" sn="56.94" a="6052.72" fwhm="0.000928" res="408407.5" algo="FTMS"/>
<pk mz="379.207089" i="3388089.5" sn="27.04" a="2763.17" fwhm="0.000883" res="429425.5" algo="FTMS"/>
<pk mz="379.225684" i="19493566.0" z="-1" sn="167.14" a="18374.30" fwhm="0.000907" res="418314.9" algo="FTMS" component_name="W" deconvoluted_molecular_mass="379.225940" deconvoluted_isotopic_mass="379.225983"/>
<pk mz="380.062276" i="2015107.4" sn="15.10" a="1278.19" fwhm="0.000795" res="478236.8" algo="FTMS"/>
<pk mz="380.070424" i="1233541.3" sn="8.30" a="643.03" fwhm="0.000674" res="563818.9" algo="FTMS"/>
<pk mz="380.098752" i="2610060.0" sn="20.27" a="2019.62" fwhm="0.000865" res="439238.7" algo="FTMS"/>
<pk mz="380.106896" i="1157261.9" sn="7.64" a="688.73" fwhm="0.000787" res="482706.3" algo="FTMS"/>
<pk mz="380.119906" i="1093776.9" sn="7.08" a="632.07" fwhm="0.000770" res="493604.3" algo="FTMS"/>
<pk mz="380.156314" i="1653145.5" sn="11.95" a="1004.81" fwhm="0.000773" res="491999.6" algo="FTMS"/>
<pk mz="380.192620" i="1483938.0" sn="10.48" a="880.23" fwhm="0.000760" res="500072.3" algo="FTMS"/>
<pk mz="380.229018" i="3615658.5" z="-1" sn="29.02" a="2938.01" fwhm="0.000863" res="440693.4" algo="FTMS" component_name="W" deconvoluted_molecular_mass="379.225940" deconvoluted_isotopic_mass="380.229319"/>
<pk mz="381.046329" i="5690474.5" sn="47.07" a="4731.88" fwhm="0.000882" res="432234.3" algo="FTMS"/>
<pk mz="381.057561" i="1099117.4" sn="7.13" a="599.75" fwhm="0.000828" res="460337.5" algo="FTMS"/>
<pk mz="381.082709" i="8334451.0" z="-1" sn="70.07" a="7746.96" fwhm="0.000935" res="407626.5" algo="FTMS" component_name="BW" deconvoluted_molecular_mass="381.083010" deconvoluted_isotopic_mass="381.083012"/>
<pk mz="381.093963" i="2538614.0" sn="19.65" a="1751.07" fwhm="0.000797" res="478330.7" algo="FTMS"/>
<pk mz="381.095696" i="1903990.3" sn="14.13" a="1551.90" fwhm="0.000926" res="411689.0" algo="FTMS"/>
<pk mz="381.113598" i="1164026.5" sn="7.69" a="768.31" fwhm="0.000850" res="448116.3" algo="FTMS"/>
<pk mz="381.119114" i="6683772.0" sn="55.71" a="5689.88" fwhm="0.000886" res="430354.1" algo="FTMS"/>
<pk mz="381.132206" i="4669567.0" sn="38.19" a="4143.74" fwhm="0.000920" res="414453.7" algo="FTMS"/>
<pk mz="381.150042" i="1910915.0" sn="14.19" a="1365.22" fwhm="0.000856" res="445256.5" algo="FTMS"/>
<pk mz="381.155473" i="4686980.5" sn="38.34" a="3959.81" fwhm="0.000907" res="420248.8" algo="FTMS"/>
<pk mz="381.168552" i="4164743.5" sn="33.80" a="3293.47" fwhm="0.000847" res="449809.4" algo="FTMS"/>
<pk mz="381.186360" i="2513547.5" sn="19.43" a="2013.94" fwhm="0.000897" res="424864.6" algo="FTMS"/>
<pk mz="381.191828" i="2409612.8" sn="18.53" a="1848.08" fwhm="0.000856" res="445371.9" algo="FTMS"/>
<pk mz="381.204987" i="4547728.0" sn="37.13" a="3873.82" fwhm="0.000900" res="423603.7" algo="FTMS"/>
<pk mz="381.222728" i="7323796.0" sn="61.28" a="6684.72" fwhm="0.000904" res="421573.8" algo="FTMS"/>
<pk mz="381.231716" i="1614230.3" z="-1" sn="11.61" a="1101.61" fwhm="0.000846" res="450684.8" algo="FTMS" component_name="W" deconvoluted_molecular_mass="379.225940" deconvoluted_isotopic_mass="381.232020"/>
<pk mz="381.241300" i="4670616.5" sn="37.77" a="3862.69" fwhm="0.000894" res="426317.2" algo="FTMS"/>
<pk mz="382.041622" i="1519187.8" sn="10.66" a="1085.38" fwhm="0.000853" res="447677.5" algo="FTMS"/>
<pk mz="382.077904" i="2382684.3" sn="18.09" a="1959.52" fwhm="0.000887" res="430790.9" algo="FTMS"/>
<pk mz="382.086036" i="1362014.1" z="-1" sn="9.31" a="704.31" fwhm="0.000720" res="530790.4" algo="FTMS" component_name="BW" deconvoluted_molecular_mass="381.083010" deconvoluted_isotopic_mass="382.086341"/>
<pk mz="382.091071" i="1542239.3" sn="10.86" a="1092.66" fwhm="0.000926" res="412818.2" algo="FTMS"/>
<pk mz="382.100439" i="1982305.4" sn="14.64" a="1529.97" fwhm="0.000840" res="455029.2" algo="FTMS"/>
<pk mz="382.114330" i="1871460.6" sn="13.69" a="1219.09" fwhm="0.000806" res="474379.6" algo="FTMS"/>
<pk mz="382.122560" i="1311846.6" sn="8.88" a="896.28" fwhm="0.000898" res="425615.9" algo="FTMS"/>
<pk mz="382.127413" i="1431399.8" sn="9.90" a="949.60" fwhm="0.000873" res="437725.6" algo="FTMS"/>
<pk mz="382.150676" i="1295469.1" sn="8.74" a="771.99" fwhm="0.000794" res="481476.3" algo="FTMS"/>
<pk mz="382.158843" i="1294191.1" sn="8.72" a="743.63" fwhm="0.000857" res="446049.0" algo="FTMS"/>
<pk mz="382.226088" i="1431422.8" sn="9.90" a="1118.04" fwhm="0.000960" res="398149.0" algo="FTMS"/>
<pk mz="383.025497" i="1855289.0" sn="13.55" a="1417.80" fwhm="0.000917" res="417573.0" algo="FTMS"/>
<pk mz="383.061979" i="6565441.5" sn="54.06" a="6202.74" fwhm="0.000945" res="405378.5" algo="FTMS"/>
<pk mz="383.073299" i="1541444.1" sn="10.85" a="982.83" fwhm="0.000825" res="464086.1" algo="FTMS"/>
<pk mz="383.098384" i="9444938.0" z="-1" sn="78.83" a="8969.35" fwhm="0.000948" res="404158.3" algo="FTMS" component_name="AT" deconvoluted_molecular_mass="383.098705" deconvoluted_isotopic_mass="383.098691"/>
<pk mz="383.109550" i="1208396.5" sn="7.98" a="590.25" fwhm="0.000681" res="562819.3" algo="FTMS"/>
<pk mz="383.111496" i="1233485.0" sn="8.20" a="806.19" fwhm="0.000843" res="454690.8" algo="FTMS"/>
<pk mz="383.129214" i="1539409.1" sn="10.83" a="1008.32" fwhm="0.000849" res="451300.1" algo="FTMS"/>
<pk mz="383.134773" i="7030354.5" sn="58.06" a="6348.06" fwhm="0.000930" res="411791.9" algo="FTMS"/>
<pk mz="383.147816" i="2987093.5" sn="23.28" a="2396.07" fwhm="0.000922" res="415590.7" algo="FTMS"/>
<pk mz="383.165630" i="1842265.5" sn="13.44" a="1411.90" fwhm="0.000848" res="451950.5" algo="FTMS"/>
<pk mz="383.171152" i="6652507.0" sn="54.81" a="6112.20" fwhm="0.000938" res="408511.1" algo="FTMS"/>
<pk mz="383.174520" i="1804379.6" sn="13.11" a="1320.10" fwhm="0.000821" res="466633.0" algo="FTMS"/>
<pk mz="383.184241" i="1813341.9" sn="13.19" a="1304.81" fwhm="0.000864" res="443667.8" algo="FTMS"/>
<pk mz="383.201913" i="1414498.0" sn="9.76" a="1037.93" fwhm="0.000897" res="427304.1" algo="FTMS"/>
<pk mz="383.207537" i="7925347.5" sn="65.76" a="6969.02" fwhm="0.000893" res="429294.4" algo="FTMS"/>
<pk mz="383.238354" i="1401194.5" sn="9.64" a="1159.61" fwhm="0.000952" res="402714.8" algo="FTMS"/>
<pk mz="383.243899" i="1912171.8" sn="14.04" a="1574.88" fwhm="0.000963" res="398030.6" algo="FTMS"/>
<pk mz="384.036067" i="1144611.4" sn="7.43" a="671.59" fwhm="0.000829" res="463338.5" algo="FTMS"/>
<pk mz="384.057321" i="1210664.4" sn="8.00" a="669.81" fwhm="0.000768" res="500289.1" algo="FTMS"/>
<pk mz="384.093613" i="2407216.8" sn="18.29" a="2020.21" fwhm="0.000943" res="407415.0" algo="FTMS"/>
<pk mz="384.101831" i="1486386.6" z="-1" sn="10.37" a="955.45" fwhm="0.000782" res="491066.2" algo="FTMS" component_name="AT" deconvoluted_molecular_mass="383.098705" deconvoluted_isotopic_mass="384.102140"/>
<pk mz="384.104888" i="1831475.4" sn="13.34" a="1318.15" fwhm="0.000874" res="439461.5" algo="FTMS"/>
<pk mz="384.106713" i="1617203.8" sn="11.50" a="1146.52" fwhm="0.000900" res="426673.7" algo="FTMS"/>
<pk mz="384.129954" i="1613881.1" sn="11.47" a="1075.83" fwhm="0.000859" res="447263.2" algo="FTMS"/>
<pk mz="384.143035" i="1237564.1" sn="8.23" a="816.99" fwhm="0.000871" res="441260.9" algo="FTMS"/>
<pk mz="384.174560" i="1518659.4" sn="10.65" a="1005.32" fwhm="0.000861" res="446172.6" algo="FTMS"/>
<pk mz="384.177631" i="1430596.1" sn="9.89" a="917.00" fwhm="0.000871" res="441195.7" algo="FTMS"/>
<pk mz="384.210854" i="2144843.8" sn="16.04" a="1672.25" fwhm="0.000923" res="416066.4" algo="FTMS"/>
<pk mz="385.020190" i="1719302.6" sn="12.38" a="1174.84" fwhm="0.000882" res="436437.2" algo="FTMS"/>
<pk mz="385.031728" i="1286921.3" sn="8.66" a="1082.14" fwhm="0.001191" res="323336.9" algo="FTMS"/>
<pk mz="385.041247" i="2620939.5" sn="20.13" a="2134.97" fwhm="0.000895" res="430038.6" algo="FTMS"/>
<pk mz="385.056521" i="1732111.0" sn="12.49" a="1291.46" fwhm="0.000917" res="420073.5" algo="FTMS"/>
<pk mz="385.067720" i="1484817.5" sn="10.36" a="933.65" fwhm="0.000894" res="430575.5" algo="FTMS"/>
<pk mz="385.077654" i="6778900.0" sn="55.90" a="6181.81" fwhm="0.000924" res="416952.8" algo="FTMS"/>
<pk mz="385.092881" i="1314327.4" sn="8.89" a="1070.28" fwhm="0.001000" res="385236.0" algo="FTMS"/>
<pk mz="385.114021" i="7415836.0" sn="61.38" a="6734.56" fwhm="0.000941" res="409272.3" algo="FTMS"/>
<pk mz="385.125252" i="17276958.0" z="-1" sn="146.20" a="16309.72" fwhm="0.000948" res="406061.9" algo="FTMS" component_name="c" deconvoluted_molecular_mass="385.125566" deconvoluted_isotopic_mass="385.125563"/>
<pk mz="385.150424" i="7205924.5" sn="59.57" a="6766.69" fwhm="0.000914" res="421351.1" algo="FTMS"/>
<pk mz="385.163366" i="1390887.6" sn="9.55" a="821.30" fwhm="0.000778" res="495163.5" algo="FTMS"/>
<pk mz="385.186792" i="9752621.0" z="-1" sn="81.48" a="9008.52" fwhm="0.000942" res="408690.3" algo="FTMS" component_name="AQ" deconvoluted_molecular_mass="385.187186" deconvoluted_isotopic_mass="385.187103"/>
<pk mz="385.223187" i="6123573.5" sn="50.26" a="5478.72" fwhm="0.000935" res="412123.6" algo="FTMS"/>
<pk mz="385.259553" i="2105149.8" sn="15.69" a="1631.37" fwhm="0.000905" res="425738.6" algo="FTMS"/>
<pk mz="385.547693" i="1200639.9" sn="7.91" a="964.51" fwhm="0.001014" res="380160.8" algo="FTMS"/>
<pk mz="386.080997" i="1404666.3" sn="9.67" a="944.79" fwhm="0.000983" res="392679.5" algo="FTMS"/>
<pk mz="386.109272" i="1987584.8" sn="14.68" a="1495.28" fwhm="0.000910" res="424427.7" algo="FTMS"/>
<pk mz="386.120463" i="1181443.4" sn="7.75" a="687.78" fwhm="0.000811" res="476210.7" algo="FTMS"/>
<pk mz="386.128615" i="3034885.3" z="-1" sn="23.69" a="2304.03" fwhm="0.000872" res="442659.1" algo="FTMS" component_name="c" deconvoluted_molecular_mass="385.125566" deconvoluted_isotopic_mass="386.128928"/>
<pk mz="386.145792" i="1420937.1" sn="9.81" a="1136.96" fwhm="0.001149" res="335933.0" algo="FTMS"/>
<pk mz="386.182032" i="1388817.4" sn="9.53" a="887.05" fwhm="0.000813" res="475240.5" algo="FTMS"/>
<pk mz="386.190156" i="2372371.3" z="-1" sn="17.99" a="1942.68" fwhm="0.000909" res="425082.4" algo="FTMS" component_name="AQ" deconvoluted_molecular_mass="385.187186" deconvoluted_isotopic_mass="386.190469"/>
<pk mz="387.035713" i="1950932.5" sn="14.36" a="1563.03" fwhm="0.000949" res="407844.2" algo="FTMS"/>
<pk mz="387.047181" i="1359575.1" sn="9.28" a="1059.07" fwhm="0.000974" res="397522.8" algo="FTMS"/>
<pk mz="387.056895" i="3041241.3" sn="23.74" a="2565.26" fwhm="0.000923" res="419310.4" algo="FTMS"/>
<pk mz="387.072132" i="2194396.8" sn="16.46" a="1818.67" fwhm="0.000982" res="394328.0" algo="FTMS"/>
<pk mz="387.083373" i="1567711.4" sn="11.07" a="1083.16" fwhm="0.000839" res="461495.3" algo="FTMS"/>
<pk mz="387.093266" i="5485025.5" sn="44.76" a="4754.27" fwhm="0.000925" res="418692.7" algo="FTMS"/>
<pk mz="387.104467" i="1506788.1" sn="10.54" a="859.84" fwhm="0.000734" res="527159.8" algo="FTMS"/>
<pk mz="387.108586" i="1736165.1" sn="12.52" a="1028.59" fwhm="0.000803" res="482147.0" algo="FTMS"/>
<pk mz="387.121458" i="1506024.0" sn="10.54" a="1124.77" fwhm="0.000938" res="412892.2" algo="FTMS"/>
<pk mz="387.129698" i="4974058.0" sn="40.37" a="4443.88" fwhm="0.000929" res="416808.5" algo="FTMS"/>
<pk mz="387.140921" i="2389740.5" sn="18.14" a="2121.75" fwhm="0.000973" res="398016.3" algo="FTMS"/>
<pk mz="387.157918" i="1162224.4" sn="7.58" a="618.83" fwhm="0.000719" res="538816.9" algo="FTMS"/>
<pk mz="387.166064" i="8960498.0" z="-1" sn="74.66" a="8321.84" fwhm="0.000946" res="409356.7" algo="FTMS" component_name="BB" deconvoluted_molecular_mass="387.166393" deconvoluted_isotopic_mass="387.166378"/>
<pk mz="387.188401" i="1454071.4" sn="10.09" a="957.44" fwhm="0.000821" res="471756.8" algo="FTMS"/>
<pk mz="387.194405" i="1134328.6" z="-1" sn="7.34" a="660.28" fwhm="0.000843" res="459166.3" algo="FTMS" component_name="AQ" deconvoluted_molecular_mass="385.187186" deconvoluted_isotopic_mass="387.194719"/>
<pk mz="387.202436" i="10111483.0" z="-1" sn="84.56" a="9741.32" fwhm="0.000976" res="396577.5" algo="FTMS" component_name="AK" deconvoluted_molecular_mass="387.202758" deconvoluted_isotopic_mass="387.202751"/>
<pk mz="387.238841" i="4336131.0" sn="34.88" a="3433.64" fwhm="0.000848" res="456483.6" algo="FTMS"/>
<pk mz="387.275116" i="1680395.1" sn="12.04" a="1155.16" fwhm="0.000844" res="458590.7" algo="FTMS"/>
<pk mz="388.067482" i="1635775.1" sn="11.65" a="1291.62" fwhm="0.000988" res="392792.6" algo="FTMS"/>
<pk mz="388.103846" i="1236935.4" sn="8.22" a="813.93" fwhm="0.000880" res="441091.1" algo="FTMS"/>
<pk mz="388.124954" i="1882828.3" sn="13.78" a="1387.63" fwhm="0.000869" res="446671.0" algo="FTMS"/>
<pk mz="388.133180" i="1211086.1" sn="8.00" a="883.58" fwhm="0.000943" res="411451.6" algo="FTMS"/>
<pk mz="388.136174" i="1344590.8" sn="9.15" a="1182.63" fwhm="0.001063" res="365144.9" algo="FTMS"/>
<pk mz="388.161291" i="2067668.5" sn="15.37" a="1516.48" fwhm="0.000903" res="430058.3" algo="FTMS"/>
<pk mz="388.169491" i="1924822.3" z="-1" sn="14.14" a="1301.47" fwhm="0.000871" res="445743.8" algo="FTMS" component_name="BB" deconvoluted_molecular_mass="387.166393" deconvoluted_isotopic_mass="388.169807"/>
<pk mz="388.172514" i="2301655.0" sn="17.38" a="1924.82" fwhm="0.000989" res="392666.6" algo="FTMS"/>
<pk mz="388.197835" i="1643228.8" sn="11.71" a="1052.19" fwhm="0.000836" res="464621.8" algo="FTMS"/>
<pk mz="388.205821" i="2196702.5" z="-1" sn="16.48" a="1773.41" fwhm="0.000903" res="430065.9" algo="FTMS" component_name="AK" deconvoluted_molecular_mass="387.202758" deconvoluted_isotopic_mass="388.206137"/>
<pk mz="389.015097" i="1525909.6" sn="10.70" a="1378.07" fwhm="0.001024" res="379940.4" algo="FTMS"/>
<pk mz="389.051363" i="2912157.8" sn="22.63" a="2427.00" fwhm="0.000932" res="417650.0" algo="FTMS"/>
<pk mz="389.062551" i="2259872.3" sn="17.02" a="1614.68" fwhm="0.000860" res="452387.9" algo="FTMS"/>
<pk mz="389.072549" i="2026914.6" sn="15.01" a="1310.09" fwhm="0.000805" res="483037.0" algo="FTMS"/>
<pk mz="389.087792" i="18344870.0" z="-1" sn="155.38" a="18147.61" fwhm="0.000974" res="399648.7" algo="FTMS" component_name="Y" deconvoluted_molecular_mass="389.088200" deconvoluted_isotopic_mass="389.088110"/>
<pk mz="389.099171" i="1558440.6" sn="10.98" a="1153.36" fwhm="0.000883" res="440633.3" algo="FTMS"/>
<pk mz="389.102430" i="3113897.3" sn="24.36" a="2705.30" fwhm="0.000958" res="406299.8" algo="FTMS"/>
<pk mz="389.108986" i="2630570.8" sn="20.21" a="2067.64" fwhm="0.000849" res="458558.6" algo="FTMS"/>
<pk mz="389.124152" i="2739118.3" sn="21.14" a="2198.58" fwhm="0.000899" res="432969.5" algo="FTMS"/>
<pk mz="389.137288" i="2318769.3" sn="17.52" a="1807.96" fwhm="0.000898" res="433483.7" algo="FTMS"/>
<pk mz="389.145288" i="4558771.0" sn="36.79" a="4268.71" fwhm="0.000965" res="403351.4" algo="FTMS"/>
<pk mz="389.156611" i="3645877.5" sn="28.94" a="2968.69" fwhm="0.000901" res="431961.0" algo="FTMS"/>
<pk mz="389.160697" i="1138486.5" sn="7.37" a="947.09" fwhm="0.001416" res="274851.0" algo="FTMS"/>
<pk mz="389.173619" i="3240889.5" sn="25.46" a="3180.08" fwhm="0.000947" res="411051.3" algo="FTMS"/>
<pk mz="389.179213" i="11318203.0" z="-1" sn="94.94" a="10611.25" fwhm="0.000955" res="407307.3" algo="FTMS" component_name="t" deconvoluted_molecular_mass="389.179535" deconvoluted_isotopic_mass="389.179532"/>
<pk mz="389.181691" i="5666747.0" sn="46.32" a="5031.76" fwhm="0.000943" res="412822.8" algo="FTMS"/>
<pk mz="389.209981" i="1596865.6" sn="11.31" a="1149.09" fwhm="0.000852" res="456937.4" algo="FTMS"/>
<pk mz="389.218102" i="4097987.5" sn="32.83" a="3662.96" fwhm="0.000962" res="404387.7" algo="FTMS"/>
<pk mz="389.246054" i="1183561.8" sn="7.76" a="833.16" fwhm="0.001079" res="360808.4" algo="FTMS"/>
<pk mz="389.254481" i="1887435.6" sn="13.81" a="1307.87" fwhm="0.000859" res="453331.8" algo="FTMS"/>
<pk mz="390.046667" i="2243709.8" sn="16.88" a="1673.04" fwhm="0.000880" res="443124.4" algo="FTMS"/>
<pk mz="390.057962" i="1229184.4" sn="8.15" a="784.82" fwhm="0.000909" res="429262.6" algo="FTMS"/>
<pk mz="390.083032" i="2726534.0" sn="21.03" a="2154.99" fwhm="0.000934" res="417510.4" algo="FTMS"/>
<pk mz="390.091159" i="3974279.8" z="-1" sn="31.76" a="3443.30" fwhm="0.000920" res="423960.6" algo="FTMS" component_name="Y" deconvoluted_molecular_mass="389.088200" deconvoluted_isotopic_mass="390.091479"/>
<pk mz="390.104302" i="1314442.8" sn="8.88" a="883.69" fwhm="0.000901" res="432800.6" algo="FTMS"/>
<pk mz="390.119488" i="1320334.1" sn="8.93" a="767.39" fwhm="0.000887" res="439708.1" algo="FTMS"/>
<pk mz="390.140585" i="3121299.0" sn="24.43" a="2572.75" fwhm="0.000911" res="428293.5" algo="FTMS"/>
<pk mz="390.176906" i="2725019.0" sn="21.02" a="2354.65" fwhm="0.000893" res="437095.6" algo="FTMS"/>
<pk mz="390.182572" i="2956444.3" z="-1" sn="23.01" a="2504.00" fwhm="0.000924" res="422076.2" algo="FTMS" component_name="t" deconvoluted_molecular_mass="389.179535" deconvoluted_isotopic_mass="390.182892"/>
<pk mz="390.221408" i="1172133.0" sn="7.66" a="728.54" fwhm="0.000851" res="458746.8" algo="FTMS"/>
<pk mz="391.030685" i="2713434.3" sn="20.68" a="2361.89" fwhm="0.000943" res="414659.0" algo="FTMS"/>
<pk mz="391.067048" i="5016930.5" sn="40.27" a="4569.34" fwhm="0.000972" res="402505.8" algo="FTMS"/>
<pk mz="391.078277" i="3592548.8" sn="28.16" a="3247.30" fwhm="0.000988" res="395740.1" algo="FTMS"/>
<pk mz="391.103448" i="5325162.5" sn="42.89" a="4999.88" fwhm="0.000964" res="405762.4" algo="FTMS"/>
<pk mz="391.114685" i="7158125.0" sn="58.48" a="6692.05" fwhm="0.000971" res="402747.7" algo="FTMS"/>
<pk mz="391.116516" i="2761581.3" sn="21.09" a="2465.13" fwhm="0.001004" res="389677.7" algo="FTMS"/>
<pk mz="391.124617" i="1300079.1" sn="8.66" a="915.85" fwhm="0.000909" res="430389.7" algo="FTMS"/>
<pk mz="391.139870" i="3189106.5" sn="24.72" a="2466.04" fwhm="0.000922" res="424195.8" algo="FTMS"/>
<pk mz="391.150933" i="1141493.0" sn="7.31" a="936.15" fwhm="0.001204" res="324749.9" algo="FTMS"/>
<pk mz="391.152885" i="5767541.5" sn="46.65" a="5430.44" fwhm="0.000979" res="399357.0" algo="FTMS"/>
<pk mz="391.160956" i="2135415.3" sn="15.76" a="1608.66" fwhm="0.000899" res="435255.9" algo="FTMS"/>
<pk mz="391.170824" i="1178233.4" sn="7.62" a="705.09" fwhm="0.000857" res="456499.7" algo="FTMS"/>
<pk mz="391.176196" i="1830266.6" sn="13.17" a="1382.15" fwhm="0.000927" res="421755.6" algo="FTMS"/>
<pk mz="391.189280" i="7252349.5" sn="59.28" a="6694.50" fwhm="0.000961" res="407154.2" algo="FTMS"/>
<pk mz="391.197453" i="2037887.4" sn="14.93" a="1442.61" fwhm="0.000888" res="440396.4" algo="FTMS"/>
<pk mz="391.225780" i="1763973.6" sn="12.60" a="1260.13" fwhm="0.000886" res="441391.1" algo="FTMS"/>
<pk mz="392.025922" i="1250871.8" sn="8.24" a="764.43" fwhm="0.000822" res="476829.9" algo="FTMS"/>
<pk mz="392.062316" i="3372096.0" sn="26.28" a="2688.80" fwhm="0.000906" res="432906.1" algo="FTMS"/>
<pk mz="392.070570" i="1499585.8" sn="10.35" a="1250.36" fwhm="0.001104" res="355182.0" algo="FTMS"/>
<pk mz="392.098727" i="2326600.0" z="-1" sn="17.39" a="1914.94" fwhm="0.000899" res="436095.6" algo="FTMS" component_name="Y" deconvoluted_molecular_mass="389.088200" deconvoluted_isotopic_mass="392.099051"/>
<pk mz="392.110004" i="1183306.5" sn="7.66" a="690.19" fwhm="0.000842" res="465533.8" algo="FTMS"/>
<pk mz="392.119802" i="1591116.6" sn="11.13" a="1061.64" fwhm="0.000814" res="481457.5" algo="FTMS"/>
<pk mz="392.135056" i="1296592.0" sn="8.63" a="911.63" fwhm="0.001021" res="384166.5" algo="FTMS"/>
<pk mz="392.146368" i="1132114.5" sn="7.23" a="701.22" fwhm="0.000939" res="417567.1" algo="FTMS"/>
<pk mz="392.156229" i="3140180.8" sn="24.31" a="2402.78" fwhm="0.000863" res="454414.9" algo="FTMS"/>
<pk mz="392.182597" i="1351258.6" sn="9.09" a="712.53" fwhm="0.000742" res="528245.7" algo="FTMS"/>
<pk mz="392.192593" i="3408476.8" sn="26.59" a="3130.19" fwhm="0.001017" res="385766.2" algo="FTMS"/>
<pk mz="393.046338" i="4741914.0" sn="37.93" a="4317.51" fwhm="0.000981" res="400627.2" algo="FTMS"/>
<pk mz="393.055444" i="1238299.8" sn="8.13" a="765.56" fwhm="0.000860" res="457166.6" algo="FTMS"/>
<pk mz="393.057649" i="1387804.3" sn="9.40" a="775.68" fwhm="0.000744" res="528123.0" algo="FTMS"/>
<pk mz="393.082695" i="7501602.0" sn="61.40" a="6586.23" fwhm="0.000922" res="426477.2" algo="FTMS"/>
<pk mz="393.093943" i="3427620.3" sn="26.75" a="3307.05" fwhm="0.001000" res="392902.9" algo="FTMS"/>
<pk mz="393.095800" i="1545764.6" sn="10.74" a="1050.05" fwhm="0.000915" res="429510.1" algo="FTMS"/>
<pk mz="393.119138" i="6224682.0" sn="50.54" a="5653.55" fwhm="0.000958" res="410192.9" algo="FTMS"/>
<pk mz="393.130338" i="1638188.4" sn="11.53" a="1160.76" fwhm="0.000892" res="440610.6" algo="FTMS"/>
<pk mz="393.132173" i="5603116.5" sn="45.25" a="5287.68" fwhm="0.000961" res="409202.6" algo="FTMS"/>
<pk mz="393.149946" i="2017584.6" sn="14.76" a="1591.14" fwhm="0.000942" res="417296.0" algo="FTMS"/>
<pk mz="393.155521" i="3073329.8" sn="23.74" a="2457.79" fwhm="0.000899" res="437442.0" algo="FTMS"/>
<pk mz="393.168518" i="6723380.5" sn="54.78" a="6111.74" fwhm="0.000950" res="413760.6" algo="FTMS"/>
<pk mz="393.186288" i="2602808.8" sn="19.73" a="2280.73" fwhm="0.001016" res="386818.1" algo="FTMS"/>
<pk mz="393.204941" i="9801533.0" z="-1" sn="80.96" a="9361.07" fwhm="0.000973" res="404103.8" algo="FTMS" component_name="AP" deconvoluted_molecular_mass="393.205283" deconvoluted_isotopic_mass="393.205267"/>
<pk mz="393.241262" i="1737028.8" sn="12.37" a="1238.07" fwhm="0.000897" res="438585.2" algo="FTMS"/>
<pk mz="393.277705" i="17002316.0" z="-1" sn="142.20" a="16480.38" fwhm="0.000973" res="404341.3" algo="FTMS" component_name="e" deconvoluted_molecular_mass="393.278033" deconvoluted_isotopic_mass="393.278032"/>
<pk mz="394.041559" i="1277428.9" sn="8.46" a="708.62" fwhm="0.000898" res="438740.7" algo="FTMS"/>
<pk mz="394.077938" i="2520573.0" sn="19.03" a="2002.45" fwhm="0.000923" res="426797.4" algo="FTMS"/>
<pk mz="394.114315" i="2316293.0" sn="17.30" a="1951.05" fwhm="0.000943" res="417922.6" algo="FTMS"/>
<pk mz="394.122453" i="1239814.6" sn="8.14" a="761.88" fwhm="0.000937" res="420589.1" algo="FTMS"/>
<pk mz="394.125572" i="1125127.4" sn="7.17" a="754.87" fwhm="0.000811" res="486227.5" algo="FTMS"/>
<pk mz="394.127543" i="1136391.8" sn="7.26" a="561.76" fwhm="0.000774" res="509308.0" algo="FTMS"/>
<pk mz="394.135439" i="1926665.5" sn="13.98" a="1297.84" fwhm="0.000857" res="459985.9" algo="FTMS"/>
<pk mz="394.171777" i="1545745.5" sn="10.74" a="1063.99" fwhm="0.000859" res="458681.3" algo="FTMS"/>
<pk mz="394.208374" i="2145561.5" z="-1" sn="15.84" a="1794.12" fwhm="0.000972" res="405527.6" algo="FTMS" component_name="AP" deconvoluted_molecular_mass="393.205283" deconvoluted_isotopic_mass="394.208702"/>
<pk mz="394.281056" i="3660841.5" z="-1" sn="28.73" a="3498.35" fwhm="0.001002" res="393398.7" algo="FTMS" component_name="e" deconvoluted_molecular_mass="393.278033" deconvoluted_isotopic_mass="394.281384"/>
<pk mz="394.995806" i="1215173.9" sn="7.93" a="728.40" fwhm="0.000866" res="456074.7" algo="FTMS"/>
<pk mz="395.025615" i="1768140.4" sn="12.63" a="1273.63" fwhm="0.000898" res="439766.7" algo="FTMS"/>
<pk mz="395.061984" i="7158996.5" sn="58.48" a="6864.84" fwhm="0.000990" res="399183.0" algo="FTMS"/>
<pk mz="395.073223" i="1598422.8" sn="11.19" a="1146.52" fwhm="0.000938" res="421348.9" algo="FTMS"/>
<pk mz="395.098361" i="8014044.0" z="-1" sn="65.75" a="7644.42" fwhm="0.000961" res="411200.6" algo="FTMS" component_name="CG" deconvoluted_molecular_mass="395.098715" deconvoluted_isotopic_mass="395.098691"/>
<pk mz="395.109615" i="2170590.8" sn="16.05" a="1606.80" fwhm="0.000882" res="448149.7" algo="FTMS"/>
<pk mz="395.111448" i="2154463.0" sn="15.92" a="1676.43" fwhm="0.000926" res="426674.6" algo="FTMS"/>
<pk mz="395.129201" i="1301987.0" sn="8.67" a="743.72" fwhm="0.000828" res="477049.6" algo="FTMS"/>
<pk mz="395.134736" i="5562596.0" sn="44.90" a="4944.85" fwhm="0.000944" res="418513.6" algo="FTMS"/>
<pk mz="395.147818" i="4910311.0" sn="39.36" a="4549.97" fwhm="0.000981" res="402902.0" algo="FTMS"/>
<pk mz="395.165600" i="2113771.0" sn="15.57" a="1592.25" fwhm="0.000897" res="440620.9" algo="FTMS"/>
<pk mz="395.171123" i="3678956.0" sn="28.88" a="3219.18" fwhm="0.000953" res="414443.3" algo="FTMS"/>
<pk mz="395.184185" i="4884719.0" sn="39.14" a="4392.40" fwhm="0.000965" res="409364.4" algo="FTMS"/>
<pk mz="395.202011" i="2925810.8" sn="22.48" a="2831.96" fwhm="0.001005" res="393223.8" algo="FTMS"/>
<pk mz="395.207455" i="1758196.0" sn="12.55" a="1279.65" fwhm="0.000912" res="433155.3" algo="FTMS"/>
<pk mz="395.220572" i="6351095.0" sn="51.61" a="6097.62" fwhm="0.001004" res="393711.4" algo="FTMS"/>
<pk mz="395.274748" i="5271810.5" sn="42.43" a="4856.28" fwhm="0.000976" res="404817.7" algo="FTMS"/>
<pk mz="396.057296" i="1541548.9" sn="10.70" a="1165.31" fwhm="0.000868" res="456089.9" algo="FTMS"/>
<pk mz="396.065467" i="1386414.6" sn="9.38" a="1114.44" fwhm="0.001008" res="393018.5" algo="FTMS"/>
<pk mz="396.093639" i="2870708.8" sn="22.01" a="2404.41" fwhm="0.000962" res="411707.2" algo="FTMS"/>
<pk mz="396.101868" i="1331382.6" z="-1" sn="8.92" a="809.07" fwhm="0.000844" res="469414.5" algo="FTMS" component_name="CG" deconvoluted_molecular_mass="395.098715" deconvoluted_isotopic_mass="396.102200"/>
<pk mz="396.106695" i="1534135.6" sn="10.64" a="917.35" fwhm="0.000790" res="501435.3" algo="FTMS"/>
<pk mz="396.130043" i="1871804.6" sn="13.51" a="1473.37" fwhm="0.000917" res="431767.9" algo="FTMS"/>
<pk mz="396.143079" i="1724607.5" sn="12.26" a="1118.18" fwhm="0.000848" res="467149.9" algo="FTMS"/>
<pk mz="396.152470" i="2357697.5" sn="17.64" a="2129.67" fwhm="0.000970" res="408443.8" algo="FTMS"/>
<pk mz="396.278173" i="1118940.8" sn="7.11" a="530.10" fwhm="0.000743" res="533622.8" algo="FTMS"/>
<pk mz="397.041253" i="3380353.8" sn="26.34" a="2901.80" fwhm="0.000926" res="428897.4" algo="FTMS"/>
<pk mz="397.077652" i="7607945.5" sn="62.30" a="7187.52" fwhm="0.000966" res="411246.8" algo="FTMS"/>
<pk mz="397.088835" i="1553036.0" sn="10.80" a="1369.62" fwhm="0.001003" res="396011.1" algo="FTMS"/>
<pk mz="397.114019" i="8805009.0" z="-1" sn="72.48" a="8670.94" fwhm="0.001001" res="396680.3" algo="FTMS" component_name="BD" deconvoluted_molecular_mass="397.114351" deconvoluted_isotopic_mass="397.114353"/>
<pk mz="397.125286" i="1416083.9" sn="9.63" a="878.44" fwhm="0.000830" res="478585.5" algo="FTMS"/>
<pk mz="397.127075" i="1480852.3" sn="10.19" a="1305.61" fwhm="0.001041" res="381629.5" algo="FTMS"/>
<pk mz="397.144869" i="1677464.1" sn="11.86" a="1177.38" fwhm="0.000851" res="466858.4" algo="FTMS"/>
<pk mz="397.150422" i="5312153.5" sn="42.77" a="5015.72" fwhm="0.001003" res="395940.4" algo="FTMS"/>
<pk mz="397.163435" i="2836124.3" sn="21.71" a="2466.98" fwhm="0.000972" res="408571.5" algo="FTMS"/>
<pk mz="397.181123" i="1734304.0" sn="12.34" a="1439.37" fwhm="0.001070" res="371065.1" algo="FTMS"/>
<pk mz="397.186772" i="4601505.0" sn="36.73" a="4293.39" fwhm="0.000999" res="397606.5" algo="FTMS"/>
<pk mz="397.199842" i="2214564.0" sn="16.43" a="1740.12" fwhm="0.000904" res="439461.8" algo="FTMS"/>
<pk mz="397.217663" i="1607079.9" sn="11.26" a="1016.71" fwhm="0.000833" res="476689.2" algo="FTMS"/>
<pk mz="397.223158" i="3938473.0" sn="31.09" a="3646.18" fwhm="0.000999" res="397475.6" algo="FTMS"/>
<pk mz="397.226527" i="1559977.8" sn="10.86" a="1166.76" fwhm="0.000895" res="444062.9" algo="FTMS"/>
<pk mz="397.236294" i="1413291.9" sn="9.61" a="995.64" fwhm="0.000952" res="417467.5" algo="FTMS"/>
<pk mz="397.259478" i="1382064.9" sn="9.34" a="1067.67" fwhm="0.000937" res="423976.0" algo="FTMS"/>
<pk mz="398.063215" i="1347165.5" sn="9.05" a="1033.07" fwhm="0.001002" res="397442.6" algo="FTMS"/>
<pk mz="398.072958" i="1432415.6" sn="9.77" a="863.40" fwhm="0.000825" res="482286.5" algo="FTMS"/>
<pk mz="398.081033" i="1775201.4" sn="12.69" a="1333.99" fwhm="0.000943" res="422273.4" algo="FTMS"/>
<pk mz="398.109300" i="1777767.4" sn="12.71" a="1208.57" fwhm="0.000841" res="473593.3" algo="FTMS"/>
<pk mz="398.117350" i="1620841.1" z="-1" sn="11.37" a="1153.21" fwhm="0.000925" res="430401.6" algo="FTMS" component_name="BD" deconvoluted_molecular_mass="397.114351" deconvoluted_isotopic_mass="398.117686"/>
<pk mz="398.122344" i="2408810.3" sn="18.08" a="1954.99" fwhm="0.000982" res="405379.7" algo="FTMS"/>
<pk mz="398.153826" i="1116273.0" sn="7.08" a="636.97" fwhm="0.000844" res="471502.9" algo="FTMS"/>
<pk mz="399.035647" i="1392173.3" sn="9.43" a="882.88" fwhm="0.000948" res="421122.6" algo="FTMS"/>
<pk mz="399.056903" i="4463666.0" sn="35.55" a="3972.20" fwhm="0.000966" res="412905.7" algo="FTMS"/>
<pk mz="399.093279" i="7518265.5" sn="61.53" a="7288.26" fwhm="0.000985" res="405070.7" algo="FTMS"/>
<pk mz="399.129671" i="6535233.5" sn="53.17" a="6283.76" fwhm="0.001011" res="394929.8" algo="FTMS"/>
<pk mz="399.140897" i="2523715.8" sn="19.05" a="2022.24" fwhm="0.000914" res="436587.6" algo="FTMS"/>
<pk mz="399.166077" i="6629449.0" sn="53.97" a="6542.50" fwhm="0.001029" res="387764.3" algo="FTMS"/>
<pk mz="399.202459" i="6994001.0" sn="57.07" a="6734.32" fwhm="0.000990" res="403168.0" algo="FTMS"/>
<pk mz="399.238810" i="3444312.5" sn="26.88" a="3191.19" fwhm="0.000982" res="406681.6" algo="FTMS"/>
<pk mz="399.275192" i="1967200.4" sn="14.32" a="1560.97" fwhm="0.000988" res="404151.8" algo="FTMS"/>
<pk mz="400.067456" i="1277704.4" sn="8.38" a="816.23" fwhm="0.000818" res="488868.9" algo="FTMS"/>
<pk mz="400.078575" i="1212170.8" sn="7.82" a="824.31" fwhm="0.000884" res="452324.9" algo="FTMS"/>
<pk mz="400.088480" i="1407500.9" sn="9.47" a="847.03" fwhm="0.000795" res="503226.8" algo="FTMS"/>
<pk mz="400.096576" i="1368078.6" sn="9.14" a="897.91" fwhm="0.000914" res="437577.3" algo="FTMS"/>
<pk mz="400.124898" i="1276180.6" sn="8.36" a="741.65" fwhm="0.000779" res="513891.5" algo="FTMS"/>
<pk mz="400.133167" i="1196182.4" sn="7.69" a="815.72" fwhm="0.000981" res="408006.9" algo="FTMS"/>
<pk mz="400.161311" i="1132572.3" sn="7.15" a="603.47" fwhm="0.000830" res="482049.1" algo="FTMS"/>
<pk mz="400.172440" i="1175838.6" sn="7.52" a="695.11" fwhm="0.000871" res="459294.4" algo="FTMS"/>
<pk mz="400.205768" i="1651493.6" sn="11.53" a="1162.28" fwhm="0.000957" res="418302.2" algo="FTMS"/>
<pk mz="401.015037" i="1477584.4" sn="10.06" a="1036.06" fwhm="0.000962" res="417020.7" algo="FTMS"/>
<pk mz="401.036209" i="1327572.8" sn="8.80" a="1001.78" fwhm="0.000899" res="446124.1" algo="FTMS"/>
<pk mz="401.051491" i="2125272.0" sn="15.52" a="2023.89" fwhm="0.001121" res="357616.8" algo="FTMS"/>
<pk mz="401.062788" i="1382362.4" sn="9.26" a="1212.75" fwhm="0.001116" res="359496.6" algo="FTMS"/>
<pk mz="401.072539" i="3539420.5" sn="27.44" a="3438.37" fwhm="0.001036" res="387072.4" algo="FTMS"/>
<pk mz="401.087837" i="1837279.6" sn="13.09" a="1375.88" fwhm="0.000925" res="433646.9" algo="FTMS"/>
<pk mz="401.108956" i="4046308.0" sn="31.71" a="4023.46" fwhm="0.001026" res="391104.2" algo="FTMS"/>
<pk mz="401.124285" i="1316583.4" sn="8.70" a="888.49" fwhm="0.000940" res="426677.6" algo="FTMS"/>
<pk mz="401.145332" i="5156331.5" sn="41.07" a="4974.94" fwhm="0.000987" res="406608.0" algo="FTMS"/>
<pk mz="401.156540" i="2103790.0" sn="15.34" a="1727.43" fwhm="0.001003" res="399784.4" algo="FTMS"/>
<pk mz="401.173662" i="1470449.6" sn="10.00" a="985.29" fwhm="0.000932" res="430603.4" algo="FTMS"/>
<pk mz="401.181712" i="7854579.5" sn="63.81" a="7928.25" fwhm="0.001032" res="388832.0" algo="FTMS"/>
<pk mz="401.204116" i="1815800.1" sn="12.91" a="1258.44" fwhm="0.000879" res="456549.4" algo="FTMS"/>
<pk mz="401.210163" i="1257209.4" sn="8.20" a="756.25" fwhm="0.000906" res="442851.6" algo="FTMS"/>
<pk mz="401.218070" i="6622715.0" sn="53.43" a="6340.20" fwhm="0.000996" res="402993.8" algo="FTMS"/>
<pk mz="401.231187" i="1237757.8" sn="8.04" a="933.96" fwhm="0.000965" res="415917.6" algo="FTMS"/>
<pk mz="401.254506" i="2644994.8" sn="19.90" a="2297.62" fwhm="0.000984" res="407800.7" algo="FTMS"/>
<pk mz="402.046589" i="1678760.6" sn="11.75" a="1129.72" fwhm="0.000871" res="461607.3" algo="FTMS"/>
<pk mz="402.083331" i="1347248.3" sn="8.96" a="970.07" fwhm="0.000934" res="430695.4" algo="FTMS"/>
<pk mz="402.112319" i="1308598.3" sn="8.63" a="1038.90" fwhm="0.001004" res="400518.1" algo="FTMS"/>
<pk mz="402.140591" i="1527996.3" sn="10.48" a="1090.10" fwhm="0.000874" res="459894.0" algo="FTMS"/>
<pk mz="402.176965" i="2184387.8" sn="16.02" a="1581.30" fwhm="0.000912" res="440953.1" algo="FTMS"/>
<pk mz="402.185053" i="1511365.5" sn="10.34" a="935.98" fwhm="0.000862" res="466443.0" algo="FTMS"/>
<pk mz="402.213352" i="1167051.4" sn="7.44" a="718.62" fwhm="0.000893" res="450229.4" algo="FTMS"/>
<pk mz="402.221407" i="1524941.1" sn="10.46" a="1232.52" fwhm="0.001026" res="391970.8" algo="FTMS"/>
<pk mz="403.030766" i="1801589.5" sn="12.79" a="1269.14" fwhm="0.000872" res="462110.0" algo="FTMS"/>
<pk mz="403.051851" i="1790841.9" sn="12.70" a="1707.51" fwhm="0.001180" res="341623.5" algo="FTMS"/>
<pk mz="403.067107" i="3297149.0" sn="25.39" a="3240.45" fwhm="0.001050" res="383989.0" algo="FTMS"/>
<pk mz="403.078300" i="2329983.3" sn="17.24" a="1934.02" fwhm="0.000965" res="417727.1" algo="FTMS"/>
<pk mz="403.081701" i="1689984.0" sn="11.85" a="1358.75" fwhm="0.000910" res="442832.5" algo="FTMS"/>
<pk mz="403.088196" i="2565505.5" sn="19.23" a="2223.22" fwhm="0.000983" res="410265.1" algo="FTMS"/>
<pk mz="403.103487" i="2465668.5" sn="18.39" a="2135.62" fwhm="0.000964" res="418312.3" algo="FTMS"/>
<pk mz="403.116552" i="1778311.3" sn="12.59" a="1300.54" fwhm="0.000921" res="437813.6" algo="FTMS"/>
<pk mz="403.124583" i="2626953.0" sn="19.75" a="2159.85" fwhm="0.000915" res="440637.4" algo="FTMS"/>
<pk mz="403.135855" i="2387339.3" sn="17.73" a="1898.42" fwhm="0.000963" res="418660.2" algo="FTMS"/>
<pk mz="403.139875" i="1591692.1" sn="11.02" a="1277.10" fwhm="0.001064" res="378923.1" algo="FTMS"/>
<pk mz="403.152921" i="2191758.8" sn="16.08" a="1601.43" fwhm="0.000891" res="452388.4" algo="FTMS"/>
<pk mz="403.160968" i="5071760.5" sn="40.35" a="5053.89" fwhm="0.001044" res="386015.8" algo="FTMS"/>
<pk mz="403.172184" i="6084499.0" sn="48.89" a="6014.05" fwhm="0.001049" res="384180.6" algo="FTMS"/>
<pk mz="403.176249" i="1306259.6" sn="8.61" a="998.85" fwhm="0.000968" res="416684.5" algo="FTMS"/>
<pk mz="403.183413" i="1221525.1" sn="7.90" a="772.49" fwhm="0.000866" res="465696.7" algo="FTMS"/>
<pk mz="403.189295" i="6939542.5" sn="56.10" a="6897.45" fwhm="0.001037" res="388927.0" algo="FTMS"/>
<pk mz="403.194840" i="42481560.0" z="-1" sn="355.70" a="45683.47" fwhm="0.001045" res="385706.1" algo="FTMS" component_name="Q" deconvoluted_molecular_mass="403.195510" deconvoluted_isotopic_mass="403.195186"/>
<pk mz="403.197296" i="5481368.0" sn="43.81" a="5384.85" fwhm="0.001037" res="388994.3" algo="FTMS"/>
<pk mz="403.233690" i="3356575.5" sn="25.90" a="3402.33" fwhm="0.001092" res="369185.6" algo="FTMS"/>
<pk mz="404.062353" i="2398026.8" sn="17.81" a="2165.52" fwhm="0.001066" res="378946.0" algo="FTMS"/>
<pk mz="404.098671" i="1803090.3" sn="12.80" a="1233.54" fwhm="0.000894" res="452091.1" algo="FTMS"/>
<pk mz="404.110180" i="1159252.6" sn="7.37" a="671.84" fwhm="0.000905" res="446435.2" algo="FTMS"/>
<pk mz="404.119841" i="1147734.6" sn="7.27" a="596.20" fwhm="0.000795" res="508334.3" algo="FTMS"/>
<pk mz="404.156187" i="3278942.3" sn="25.24" a="2878.56" fwhm="0.001016" res="397785.4" algo="FTMS"/>
<pk mz="404.164509" i="1153631.9" sn="7.32" a="702.59" fwhm="0.000839" res="481948.3" algo="FTMS"/>
<pk mz="404.192664" i="3376741.8" sn="26.06" a="3025.03" fwhm="0.000972" res="416045.9" algo="FTMS"/>
<pk mz="404.198197" i="11077735.0" z="-1" sn="90.98" a="11536.15" fwhm="0.001043" res="387641.2" algo="FTMS" component_name="Q" deconvoluted_molecular_mass="403.195510" deconvoluted_isotopic_mass="404.198546"/>
<pk mz="405.046363" i="3120917.0" sn="23.91" a="2748.28" fwhm="0.001005" res="403064.9" algo="FTMS"/>
<pk mz="405.057572" i="1308695.3" sn="8.63" a="891.49" fwhm="0.000891" res="454562.2" algo="FTMS"/>
<pk mz="405.082713" i="6829340.5" sn="55.17" a="6810.40" fwhm="0.001035" res="391252.4" algo="FTMS"/>
<pk mz="405.093966" i="4668702.5" sn="36.95" a="4473.53" fwhm="0.001020" res="397172.9" algo="FTMS"/>
<pk mz="405.095848" i="1187103.0" sn="7.60" a="766.53" fwhm="0.000905" res="447658.7" algo="FTMS"/>
<pk mz="405.103906" i="1604640.8" sn="11.12" a="1335.28" fwhm="0.001060" res="382067.9" algo="FTMS"/>
<pk mz="405.119083" i="4730148.0" sn="37.47" a="4615.69" fwhm="0.001039" res="389853.0" algo="FTMS"/>
<pk mz="405.130327" i="1772838.1" sn="12.54" a="1546.79" fwhm="0.001106" res="366261.9" algo="FTMS"/>
<pk mz="405.132151" i="3080486.5" sn="23.56" a="2584.90" fwhm="0.000954" res="424463.5" algo="FTMS"/>
<pk mz="405.140260" i="1584168.1" sn="10.95" a="1211.46" fwhm="0.000981" res="412878.8" algo="FTMS"/>
<pk mz="405.155431" i="2819883.3" sn="21.37" a="2649.95" fwhm="0.001046" res="387186.4" algo="FTMS"/>
<pk mz="405.166784" i="1238317.6" sn="8.04" a="778.78" fwhm="0.000875" res="462844.0" algo="FTMS"/>
<pk mz="405.168546" i="5094702.0" sn="40.54" a="4962.43" fwhm="0.001039" res="390004.0" algo="FTMS"/>
<pk mz="405.176667" i="2621231.5" sn="19.69" a="2448.36" fwhm="0.000998" res="405938.9" algo="FTMS"/>
<pk mz="405.186263" i="2195761.5" sn="16.11" a="1805.67" fwhm="0.000950" res="426603.1" algo="FTMS"/>
<pk mz="405.190671" i="2269234.5" sn="16.73" a="2198.61" fwhm="0.001193" res="339630.8" algo="FTMS"/>
<pk mz="405.204943" i="3491125.3" z="-1" sn="27.03" a="3293.23" fwhm="0.001021" res="396967.4" algo="FTMS" component_name="Q" deconvoluted_molecular_mass="403.195510" deconvoluted_isotopic_mass="405.205293"/>
<pk mz="405.213013" i="2271543.0" sn="16.75" a="2109.94" fwhm="0.001022" res="396486.4" algo="FTMS"/>
<pk mz="406.041654" i="1889504.0" sn="13.52" a="1566.06" fwhm="0.001000" res="405987.7" algo="FTMS"/>
<pk mz="406.077968" i="4024807.5" sn="31.52" a="3724.65" fwhm="0.000984" res="412768.0" algo="FTMS"/>
<pk mz="406.086112" i="1604329.1" sn="11.12" a="1322.38" fwhm="0.000998" res="406890.5" algo="FTMS"/>
<pk mz="406.097472" i="1448171.4" sn="9.80" a="1013.95" fwhm="0.000929" res="437131.1" algo="FTMS"/>
<pk mz="406.114348" i="1442798.9" sn="9.76" a="908.04" fwhm="0.000847" res="479568.9" algo="FTMS"/>
<pk mz="406.135477" i="2438643.3" sn="18.15" a="2086.95" fwhm="0.000968" res="419376.1" algo="FTMS"/>
<pk mz="406.161942" i="2095096.5" sn="15.26" a="1873.92" fwhm="0.001038" res="391298.9" algo="FTMS"/>
<pk mz="406.171899" i="2841594.5" sn="21.55" a="2815.33" fwhm="0.001058" res="383908.3" algo="FTMS"/>
<pk mz="406.198286" i="1140351.9" sn="7.21" a="967.90" fwhm="0.001210" res="335620.9" algo="FTMS"/>
<pk mz="406.208252" i="2085121.9" z="-1" sn="15.17" a="1804.40" fwhm="0.001029" res="394772.1" algo="FTMS" component_name="Q" deconvoluted_molecular_mass="403.195510" deconvoluted_isotopic_mass="406.208605"/>
<pk mz="407.025561" i="2199463.5" sn="16.13" a="2123.82" fwhm="0.001102" res="369336.6" algo="FTMS"/>
<pk mz="407.061973" i="6353583.0" sn="51.15" a="6322.32" fwhm="0.001045" res="389703.1" algo="FTMS"/>
<pk mz="407.073195" i="4025009.3" sn="31.52" a="3797.89" fwhm="0.001025" res="397197.5" algo="FTMS"/>
<pk mz="407.098348" i="6799030.5" sn="54.91" a="6481.19" fwhm="0.000993" res="410158.4" algo="FTMS"/>
<pk mz="407.109580" i="3954872.5" sn="30.93" a="3906.31" fwhm="0.001050" res="387544.4" algo="FTMS"/>
<pk mz="407.111405" i="1881785.0" sn="13.46" a="1446.72" fwhm="0.000936" res="434724.7" algo="FTMS"/>
<pk mz="407.134722" i="5110461.5" sn="40.67" a="5405.02" fwhm="0.001104" res="368711.9" algo="FTMS"/>
<pk mz="407.146060" i="1251008.0" sn="8.14" a="1132.92" fwhm="0.001222" res="333251.2" algo="FTMS"/>
<pk mz="407.147811" i="5359296.5" sn="42.77" a="5274.65" fwhm="0.001054" res="386391.9" algo="FTMS"/>
<pk mz="407.165555" i="1360835.9" sn="9.07" a="861.13" fwhm="0.000872" res="466700.0" algo="FTMS"/>
<pk mz="407.171156" i="2841797.0" sn="21.55" a="2634.87" fwhm="0.001069" res="381003.6" algo="FTMS"/>
<pk mz="407.184181" i="6055623.5" sn="48.64" a="6517.63" fwhm="0.001117" res="364630.8" algo="FTMS"/>
<pk mz="407.201884" i="1281995.3" sn="8.40" a="828.71" fwhm="0.000947" res="430174.0" algo="FTMS"/>
<pk mz="407.220517" i="3971791.0" sn="31.07" a="4051.86" fwhm="0.001100" res="370135.9" algo="FTMS"/>
<pk mz="408.057179" i="2208887.5" sn="16.21" a="2335.59" fwhm="0.001175" res="347148.4" algo="FTMS"/>
<pk mz="408.093610" i="2721151.0" sn="20.53" a="2254.80" fwhm="0.000927" res="440047.4" algo="FTMS"/>
<pk mz="408.101801" i="1308544.5" sn="8.62" a="866.53" fwhm="0.000919" res="444136.5" algo="FTMS"/>
<pk mz="408.130042" i="1441670.3" sn="9.75" a="801.12" fwhm="0.000801" res="509643.8" algo="FTMS"/>
<pk mz="408.138070" i="1390983.9" sn="9.32" a="906.68" fwhm="0.000856" res="477041.5" algo="FTMS"/>
<pk mz="408.141253" i="1706888.5" sn="11.98" a="1668.23" fwhm="0.001194" res="341823.1" algo="FTMS"/>
<pk mz="408.151162" i="2526090.5" sn="18.89" a="2449.98" fwhm="0.001015" res="402102.6" algo="FTMS"/>
<pk mz="408.166440" i="1396621.5" sn="9.37" a="1067.13" fwhm="0.001014" res="402687.4" algo="FTMS"/>
<pk mz="408.177625" i="1320335.8" sn="8.72" a="997.25" fwhm="0.000927" res="440112.3" algo="FTMS"/>
<pk mz="408.187537" i="2710929.8" sn="20.44" a="2685.87" fwhm="0.001090" res="374518.6" algo="FTMS"/>
<pk mz="409.011651" i="2062902.9" sn="14.84" a="1758.26" fwhm="0.001044" res="391864.3" algo="FTMS"/>
<pk mz="409.041271" i="4043836.8" sn="31.39" a="4218.35" fwhm="0.001041" res="392973.5" algo="FTMS"/>
<pk mz="409.052510" i="1271615.0" sn="8.23" a="978.52" fwhm="0.001014" res="403283.5" algo="FTMS"/>
<pk mz="409.069577" i="1501762.5" sn="10.16" a="1251.53" fwhm="0.001032" res="396568.6" algo="FTMS"/>
<pk mz="409.077604" i="8723524.0" z="-1" sn="70.47" a="8684.23" fwhm="0.001027" res="398465.4" algo="FTMS" component_name="BF" deconvoluted_molecular_mass="409.078089" deconvoluted_isotopic_mass="409.077962"/>
<pk mz="409.088900" i="2547270.3" sn="18.89" a="2279.97" fwhm="0.001059" res="386189.5" algo="FTMS"/>
<pk mz="409.114020" i="8561739.0" z="-1" sn="69.12" a="9038.13" fwhm="0.001063" res="384955.9" algo="FTMS" component_name="BK" deconvoluted_molecular_mass="409.114381" deconvoluted_isotopic_mass="409.114379"/>
<pk mz="409.125267" i="1705549.6" sn="11.86" a="1319.48" fwhm="0.001051" res="389434.1" algo="FTMS"/>
<pk mz="409.127099" i="4065870.0" sn="31.57" a="4080.22" fwhm="0.001070" res="382379.6" algo="FTMS"/>
<pk mz="409.144941" i="2136145.5" sn="15.45" a="1702.69" fwhm="0.000970" res="421946.5" algo="FTMS"/>
<pk mz="409.150401" i="5894226.5" sn="46.84" a="5711.43" fwhm="0.001020" res="401014.9" algo="FTMS"/>
<pk mz="409.163495" i="6298709.0" sn="50.22" a="6074.01" fwhm="0.001021" res="400852.1" algo="FTMS"/>
<pk mz="409.181345" i="2315864.8" sn="16.95" a="1935.75" fwhm="0.001004" res="407584.3" algo="FTMS"/>
<pk mz="409.186863" i="2456666.0" sn="18.13" a="2105.26" fwhm="0.000976" res="419384.1" algo="FTMS"/>
<pk mz="409.199851" i="6110300.5" sn="48.65" a="6155.54" fwhm="0.001049" res="390179.0" algo="FTMS"/>
<pk mz="409.217686" i="1131360.0" sn="7.06" a="712.70" fwhm="0.000794" res="515649.8" algo="FTMS"/>
<pk mz="409.223190" i="2829921.3" sn="21.25" a="2427.34" fwhm="0.001009" res="405466.9" algo="FTMS"/>
<pk mz="409.236222" i="2518627.8" sn="18.65" a="2266.91" fwhm="0.001096" res="373472.2" algo="FTMS"/>
<pk mz="409.311182" i="1295474.8" sn="8.43" a="829.84" fwhm="0.000885" res="462387.9" algo="FTMS"/>
<pk mz="410.036546" i="1527299.1" sn="10.37" a="1076.99" fwhm="0.000919" res="446270.9" algo="FTMS"/>
<pk mz="410.072940" i="3313418.5" sn="25.28" a="3208.71" fwhm="0.001061" res="386361.2" algo="FTMS"/>
<pk mz="410.080868" i="1759500.0" z="-1" sn="12.31" a="1137.44" fwhm="0.000865" res="473895.7" algo="FTMS" component_name="BF" deconvoluted_molecular_mass="409.078089" deconvoluted_isotopic_mass="410.081229"/>
<pk mz="410.109208" i="2411281.5" sn="17.75" a="2088.82" fwhm="0.001035" res="396144.6" algo="FTMS"/>
<pk mz="410.117379" i="1256467.3" z="-1" sn="8.11" a="825.71" fwhm="0.000956" res="428921.1" algo="FTMS" component_name="BK" deconvoluted_molecular_mass="409.114381" deconvoluted_isotopic_mass="410.117740"/>
<pk mz="410.122374" i="1483540.3" sn="10.00" a="1183.03" fwhm="0.000971" res="422414.4" algo="FTMS"/>
<pk mz="410.145804" i="1140760.9" sn="7.14" a="643.03" fwhm="0.000847" res="484392.9" algo="FTMS"/>
<pk mz="410.158568" i="1287579.4" sn="8.37" a="1015.23" fwhm="0.001128" res="363573.5" algo="FTMS"/>
<pk mz="410.166876" i="1683485.1" sn="11.67" a="1287.04" fwhm="0.000915" res="448141.3" algo="FTMS"/>
<pk mz="410.203049" i="1686564.3" sn="11.70" a="1186.38" fwhm="0.000932" res="439937.3" algo="FTMS"/>
<pk mz="410.221581" i="52280616.0" z="-1" sn="434.25" a="58639.18" fwhm="0.001075" res="381437.0" algo="FTMS" component_name="L" deconvoluted_molecular_mass="410.221944" deconvoluted_isotopic_mass="410.221942"/>
<pk mz="411.020416" i="1281222.3" sn="8.31" a="1400.86" fwhm="0.001418" res="289878.5" algo="FTMS"/>
<pk mz="411.056870" i="6317517.5" sn="50.37" a="6530.21" fwhm="0.001081" res="380082.8" algo="FTMS"/>
<pk mz="411.068124" i="1288399.6" sn="8.37" a="762.86" fwhm="0.000804" res="511539.1" algo="FTMS"/>
<pk mz="411.093274" i="10603989.0" z="-1" sn="86.17" a="11352.84" fwhm="0.001082" res="379963.4" algo="FTMS" component_name="AC" deconvoluted_molecular_mass="411.093754" deconvoluted_isotopic_mass="411.093637"/>
<pk mz="411.104569" i="1825750.9" sn="12.86" a="1424.14" fwhm="0.000940" res="437205.8" algo="FTMS"/>
<pk mz="411.129669" i="7393756.0" sn="59.36" a="7277.73" fwhm="0.001016" res="404556.3" algo="FTMS"/>
<pk mz="411.142732" i="2059742.4" sn="14.81" a="1762.54" fwhm="0.001034" res="397639.4" algo="FTMS"/>
<pk mz="411.160485" i="1881825.9" sn="13.33" a="1722.03" fwhm="0.001084" res="379449.2" algo="FTMS"/>
<pk mz="411.166023" i="6271459.0" sn="49.99" a="6268.71" fwhm="0.001037" res="396431.5" algo="FTMS"/>
<pk mz="411.179107" i="3909093.5" sn="30.26" a="3938.80" fwhm="0.001082" res="380172.7" algo="FTMS"/>
<pk mz="411.196928" i="2254313.3" sn="16.44" a="2004.41" fwhm="0.001022" res="402514.2" algo="FTMS"/>
<pk mz="411.202434" i="4574698.0" sn="35.82" a="4601.72" fwhm="0.001062" res="387155.6" algo="FTMS"/>
<pk mz="411.215519" i="2594284.8" sn="19.28" a="2215.65" fwhm="0.000995" res="413225.8" algo="FTMS"/>
<pk mz="411.224935" i="10868207.0" z="-1" sn="88.38" a="11697.50" fwhm="0.001069" res="384595.7" algo="FTMS" component_name="L" deconvoluted_molecular_mass="410.221944" deconvoluted_isotopic_mass="411.225298"/>
<pk mz="411.238802" i="3010545.5" sn="22.75" a="2646.70" fwhm="0.000995" res="413131.2" algo="FTMS"/>
<pk mz="412.031055" i="1140237.6" sn="7.13" a="948.58" fwhm="0.001125" res="366195.7" algo="FTMS"/>
<pk mz="412.052203" i="1842065.8" sn="12.99" a="1464.13" fwhm="0.001010" res="408146.3" algo="FTMS"/>
<pk mz="412.088541" i="1865880.9" z="-1" sn="13.19" a="1566.33" fwhm="0.001026" res="401678.0" algo="FTMS" component_name="BF" deconvoluted_molecular_mass="409.078089" deconvoluted_isotopic_mass="412.088905"/>
<pk mz="412.096708" i="1668762.5" z="-1" sn="11.55" a="1278.25" fwhm="0.000934" res="441284.8" algo="FTMS" component_name="AC" deconvoluted_molecular_mass="411.093754" deconvoluted_isotopic_mass="412.097073"/>
<pk mz="412.101493" i="1279131.4" sn="8.29" a="1091.55" fwhm="0.001010" res="407886.4" algo="FTMS"/>
<pk mz="412.124944" i="1828256.0" sn="12.88" a="1657.58" fwhm="0.001046" res="393981.9" algo="FTMS"/>
<pk mz="412.133075" i="2067361.6" sn="14.87" a="1738.67" fwhm="0.000998" res="412845.5" algo="FTMS"/>
<pk mz="412.137987" i="2048674.6" sn="14.72" a="1699.23" fwhm="0.000978" res="421361.0" algo="FTMS"/>
<pk mz="412.205733" i="1239215.9" sn="7.96" a="773.65" fwhm="0.000910" res="452828.0" algo="FTMS"/>
<pk mz="412.218646" i="16092850.0" z="-1" sn="132.01" a="17639.84" fwhm="0.001084" res="380214.3" algo="FTMS" component_name="g" deconvoluted_molecular_mass="412.218726" deconvoluted_isotopic_mass="412.219011"/>
<pk mz="412.307134" i="1203267.9" sn="7.66" a="947.70" fwhm="0.001127" res="365955.9" algo="FTMS"/>
<pk mz="412.966365" i="1279813.1" sn="8.30" a="886.92" fwhm="0.000892" res="463152.5" algo="FTMS"/>
<pk mz="413.036097" i="2606930.8" sn="19.38" a="2586.49" fwhm="0.001120" res="368882.9" algo="FTMS"/>
<pk mz="413.051352" i="1638741.8" sn="11.29" a="1359.18" fwhm="0.001063" res="388612.7" algo="FTMS"/>
<pk mz="413.062684" i="1151064.0" sn="7.22" a="752.13" fwhm="0.000932" res="443236.6" algo="FTMS"/>
<pk mz="413.072557" i="7211866.0" sn="57.84" a="7490.36" fwhm="0.001069" res="386482.3" algo="FTMS"/>
<pk mz="413.108921" i="7144289.0" sn="57.27" a="7706.06" fwhm="0.001082" res="381870.7" algo="FTMS"/>
<pk mz="413.145301" i="6553448.0" sn="52.34" a="6711.98" fwhm="0.001067" res="387158.7" algo="FTMS"/>
<pk mz="413.181739" i="6417263.5" sn="51.20" a="6374.60" fwhm="0.001031" res="400570.1" algo="FTMS"/>
<pk mz="413.194737" i="1209713.9" sn="7.71" a="908.85" fwhm="0.000981" res="421012.7" algo="FTMS"/>
<pk mz="413.204183" i="1140339.8" sn="7.13" a="771.42" fwhm="0.000977" res="423059.9" algo="FTMS"/>
<pk mz="413.218076" i="6628214.5" sn="52.96" a="6770.53" fwhm="0.001081" res="382282.3" algo="FTMS"/>
<pk mz="413.222015" i="3466615.3" z="-1" sn="26.56" a="3541.25" fwhm="0.001143" res="361416.7" algo="FTMS" component_name="g" deconvoluted_molecular_mass="412.218726" deconvoluted_isotopic_mass="413.222382"/>
<pk mz="413.254442" i="3937661.5" sn="30.49" a="3626.60" fwhm="0.001032" res="400440.3" algo="FTMS"/>
<pk mz="414.046710" i="1369624.3" sn="9.04" a="964.60" fwhm="0.000908" res="456126.8" algo="FTMS"/>
<pk mz="414.067751" i="1222940.4" sn="7.82" a="983.07" fwhm="0.001044" res="396459.4" algo="FTMS"/>
<pk mz="414.075826" i="1247261.9" sn="8.02" a="911.15" fwhm="0.000935" res="442704.5" algo="FTMS"/>
<pk mz="414.083308" i="1130911.4" sn="7.05" a="926.46" fwhm="0.001162" res="356201.3" algo="FTMS"/>
<pk mz="414.104134" i="1802275.4" z="-1" sn="12.66" a="1441.81" fwhm="0.000981" res="421985.9" algo="FTMS" component_name="AC" deconvoluted_molecular_mass="411.093754" deconvoluted_isotopic_mass="414.104503"/>
<pk mz="414.112247" i="1423397.0" sn="9.49" a="1210.12" fwhm="0.001079" res="383705.3" algo="FTMS"/>
<pk mz="414.117313" i="1230374.0" sn="7.88" a="784.15" fwhm="0.000846" res="489558.5" algo="FTMS"/>
<pk mz="414.148639" i="1589036.1" sn="10.88" a="1325.40" fwhm="0.001050" res="394591.8" algo="FTMS"/>
<pk mz="414.151806" i="1368620.8" sn="9.04" a="1201.18" fwhm="0.001114" res="371857.0" algo="FTMS"/>
<pk mz="414.185055" i="1375795.1" sn="9.10" a="993.69" fwhm="0.000991" res="417956.9" algo="FTMS"/>
<pk mz="414.188164" i="1627443.8" sn="11.20" a="1165.22" fwhm="0.000975" res="425001.4" algo="FTMS"/>
<pk mz="414.221484" i="1590330.3" z="-1" sn="10.89" a="1096.81" fwhm="0.000938" res="441643.1" algo="FTMS" component_name="g" deconvoluted_molecular_mass="412.218726" deconvoluted_isotopic_mass="414.221853"/>
<pk mz="415.030595" i="1425623.6" sn="9.51" a="1035.99" fwhm="0.001017" res="407936.5" algo="FTMS"/>
<pk mz="415.041993" i="1203161.8" sn="7.65" a="782.96" fwhm="0.001005" res="413154.2" algo="FTMS"/>
<pk mz="415.051809" i="3295963.8" sn="25.13" a="2936.67" fwhm="0.001005" res="413173.3" algo="FTMS"/>
<pk mz="415.067070" i="2093534.6" sn="15.09" a="1902.73" fwhm="0.001058" res="392452.7" algo="FTMS"/>
<pk mz="415.078396" i="1201888.9" sn="7.64" a="791.97" fwhm="0.000957" res="433840.4" algo="FTMS"/>
<pk mz="415.088173" i="5450978.5" sn="43.13" a="5705.26" fwhm="0.001074" res="386327.1" algo="FTMS"/>
<pk mz="415.103556" i="1352421.8" sn="8.90" a="850.16" fwhm="0.000844" res="491762.9" algo="FTMS"/>
<pk mz="415.114712" i="1265639.9" sn="8.17" a="923.40" fwhm="0.001005" res="412869.7" algo="FTMS"/>
<pk mz="415.124576" i="5101802.0" sn="40.21" a="4996.56" fwhm="0.001023" res="405745.9" algo="FTMS"/>
<pk mz="415.152762" i="1336175.3" sn="8.76" a="1201.68" fwhm="0.001198" res="346593.4" algo="FTMS"/>
<pk mz="415.160961" i="5509361.0" sn="43.62" a="5884.51" fwhm="0.001087" res="381920.9" algo="FTMS"/>
<pk mz="415.189173" i="1880054.4" sn="13.31" a="1572.61" fwhm="0.000999" res="415665.2" algo="FTMS"/>
<pk mz="415.194866" i="4860151.5" sn="38.19" a="4739.80" fwhm="0.001044" res="397631.7" algo="FTMS"/>
<pk mz="415.197385" i="7361784.0" sn="59.09" a="7574.09" fwhm="0.001062" res="390878.2" algo="FTMS"/>
<pk mz="415.219872" i="2370812.3" sn="17.40" a="1928.99" fwhm="0.000966" res="429759.7" algo="FTMS"/>
<pk mz="415.233704" i="5498111.0" sn="43.52" a="5587.94" fwhm="0.001039" res="399533.2" algo="FTMS"/>
<pk mz="415.270170" i="2951942.0" sn="22.26" a="2640.47" fwhm="0.001003" res="414167.3" algo="FTMS"/>
<pk mz="416.062328" i="1638047.4" sn="11.28" a="1229.29" fwhm="0.000970" res="428929.5" algo="FTMS"/>
<pk mz="416.098700" i="1195686.4" sn="7.59" a="921.36" fwhm="0.001018" res="408884.4" algo="FTMS"/>
<pk mz="416.119692" i="1141418.5" sn="7.13" a="699.99" fwhm="0.000849" res="489992.8" algo="FTMS"/>
<pk mz="416.156124" i="1727409.5" sn="12.03" a="1346.19" fwhm="0.000971" res="428554.0" algo="FTMS"/>
<pk mz="416.167396" i="1252659.8" sn="8.06" a="983.26" fwhm="0.001103" res="377228.9" algo="FTMS"/>
<pk mz="416.192564" i="2254776.5" sn="16.43" a="1825.64" fwhm="0.000981" res="424054.2" algo="FTMS"/>
<pk mz="416.198107" i="1148089.6" sn="7.19" a="907.99" fwhm="0.001125" res="370064.2" algo="FTMS"/>
<pk mz="416.200863" i="1569722.1" sn="10.71" a="1107.66" fwhm="0.000945" res="440241.5" algo="FTMS"/>
<pk mz="416.237092" i="1351105.1" sn="8.89" a="1065.65" fwhm="0.001045" res="398319.4" algo="FTMS"/>
<pk mz="417.009878" i="1177430.1" sn="7.43" a="734.47" fwhm="0.000967" res="431277.0" algo="FTMS"/>
<pk mz="417.046337" i="2615901.3" sn="19.45" a="2284.38" fwhm="0.001060" res="393475.4" algo="FTMS"/>
<pk mz="417.057496" i="1404511.4" sn="9.33" a="855.24" fwhm="0.000837" res="498239.9" algo="FTMS"/>
<pk mz="417.067413" i="2576481.3" sn="19.12" a="2603.26" fwhm="0.001129" res="369567.5" algo="FTMS"/>
<pk mz="417.082732" i="3664996.3" sn="28.21" a="3303.87" fwhm="0.001008" res="413583.5" algo="FTMS"/>
<pk mz="417.094005" i="1918310.4" sn="13.62" a="1572.43" fwhm="0.001018" res="409771.6" algo="FTMS"/>
<pk mz="417.095815" i="1192806.8" sn="7.56" a="724.51" fwhm="0.000997" res="418414.2" algo="FTMS"/>
<pk mz="417.103846" i="3432552.3" sn="26.27" a="3671.09" fwhm="0.001083" res="385189.6" algo="FTMS"/>
<pk mz="417.115014" i="1630058.4" sn="11.21" a="1324.42" fwhm="0.001098" res="379818.6" algo="FTMS"/>
<pk mz="417.119150" i="3132011.3" sn="23.76" a="3451.73" fwhm="0.001117" res="373369.4" algo="FTMS"/>
<pk mz="417.132138" i="1589357.8" sn="10.87" a="1080.84" fwhm="0.001002" res="416408.4" algo="FTMS"/>
<pk mz="417.140210" i="3676783.3" sn="28.31" a="3789.69" fwhm="0.001052" res="396622.7" algo="FTMS"/>
<pk mz="417.151489" i="3467889.5" sn="26.56" a="3351.92" fwhm="0.001039" res="401667.1" algo="FTMS"/>
<pk mz="417.155407" i="1344626.1" sn="8.83" a="1013.82" fwhm="0.001022" res="407997.1" algo="FTMS"/>
<pk mz="417.162640" i="1250931.6" sn="8.05" a="922.29" fwhm="0.001032" res="404349.6" algo="FTMS"/>
<pk mz="417.168589" i="2112884.8" sn="15.25" a="1999.66" fwhm="0.001080" res="386099.3" algo="FTMS"/>
<pk mz="417.176608" i="5726838.5" sn="45.43" a="5669.48" fwhm="0.001050" res="397164.7" algo="FTMS"/>
<pk mz="417.187834" i="2963064.5" sn="22.35" a="3244.98" fwhm="0.001149" res="363064.5" algo="FTMS"/>
<pk mz="417.199337" i="1883322.6" sn="13.33" a="2504.51" fwhm="0.001561" res="267342.2" algo="FTMS"/>
<pk mz="417.210465" i="213508736.0" z="-1" sn="1780.80" a="235545.64" fwhm="0.001107" res="376878.3" algo="FTMS" component_name="D" deconvoluted_molecular_mass="417.210861" deconvoluted_isotopic_mass="417.210840"/>
<pk mz="418.041570" i="1575452.5" sn="10.76" a="1211.40" fwhm="0.000999" res="418469.0" algo="FTMS"/>
<pk mz="418.052986" i="1257886.6" sn="8.10" a="934.96" fwhm="0.001130" res="369859.8" algo="FTMS"/>
<pk mz="418.077916" i="1859363.4" sn="13.13" a="1564.66" fwhm="0.000984" res="424709.5" algo="FTMS"/>
<pk mz="418.089183" i="1191205.6" sn="7.55" a="906.61" fwhm="0.000973" res="429591.4" algo="FTMS"/>
<pk mz="418.114321" i="1634346.4" sn="11.25" a="1355.74" fwhm="0.001037" res="403117.4" algo="FTMS"/>
<pk mz="418.135630" i="1522222.5" sn="10.31" a="1126.43" fwhm="0.001001" res="417911.0" algo="FTMS"/>
<pk mz="418.171850" i="3380533.5" sn="25.83" a="3121.58" fwhm="0.001048" res="399184.7" algo="FTMS"/>
<pk mz="418.213834" i="47711036.0" z="-1" sn="396.07" a="55395.71" fwhm="0.001121" res="372965.2" algo="FTMS" component_name="D" deconvoluted_molecular_mass="417.210861" deconvoluted_isotopic_mass="418.214211"/>
<pk mz="419.025645" i="2262489.0" sn="16.34" a="1950.84" fwhm="0.001031" res="406236.6" algo="FTMS"/>
<pk mz="419.036882" i="1348827.1" sn="8.78" a="1014.62" fwhm="0.001063" res="394125.1" algo="FTMS"/>
<pk mz="419.062033" i="4284384.0" sn="33.06" a="4151.25" fwhm="0.001064" res="393936.1" algo="FTMS"/>
<pk mz="419.073162" i="2184674.0" sn="15.69" a="2059.18" fwhm="0.001112" res="376808.9" algo="FTMS"/>
<pk mz="419.083023" i="1351907.9" sn="8.80" a="856.06" fwhm="0.000933" res="449242.7" algo="FTMS"/>
<pk mz="419.098372" i="5838823.0" sn="45.92" a="6338.47" fwhm="0.001129" res="371218.3" algo="FTMS"/>
<pk mz="419.109526" i="2425833.0" sn="17.69" a="1996.24" fwhm="0.000973" res="430831.9" algo="FTMS"/>
<pk mz="419.111441" i="1614313.4" sn="10.97" a="1384.54" fwhm="0.001095" res="382699.7" algo="FTMS"/>
<pk mz="419.119546" i="1496042.9" sn="10.00" a="1098.50" fwhm="0.000893" res="469592.2" algo="FTMS"/>
<pk mz="419.134758" i="3757037.8" sn="28.70" a="3439.94" fwhm="0.000991" res="422857.6" algo="FTMS"/>
<pk mz="419.147828" i="3223024.3" sn="24.28" a="3121.49" fwhm="0.001106" res="378968.1" algo="FTMS"/>
<pk mz="419.155852" i="1946097.9" sn="13.72" a="1679.18" fwhm="0.000966" res="433962.0" algo="FTMS"/>
<pk mz="419.171204" i="1606132.8" sn="10.91" a="1287.69" fwhm="0.001015" res="412777.5" algo="FTMS"/>
<pk mz="419.184219" i="3711479.3" sn="28.32" a="4025.73" fwhm="0.001143" res="366848.9" algo="FTMS"/>
<pk mz="419.192273" i="2856440.8" sn="21.25" a="3021.13" fwhm="0.001130" res="370890.1" algo="FTMS"/>
<pk mz="419.206300" i="7585787.5" sn="60.37" a="8914.08" fwhm="0.001160" res="361346.0" algo="FTMS"/>
<pk mz="419.214843" i="1233405.1" sn="7.82" a="886.63" fwhm="0.000962" res="435945.2" algo="FTMS"/>
<pk mz="419.217229" i="5690365.5" z="-1" sn="44.69" a="5826.63" fwhm="0.001054" res="397753.4" algo="FTMS" component_name="D" deconvoluted_molecular_mass="417.210861" deconvoluted_isotopic_mass="419.217608"/>
<pk mz="419.220517" i="2866174.3" sn="21.33" a="2741.33" fwhm="0.001095" res="382810.5" algo="FTMS"/>
<pk mz="419.228521" i="2262015.8" sn="16.33" a="2145.76" fwhm="0.001071" res="391447.3" algo="FTMS"/>
<pk mz="420.057291" i="2808990.0" sn="20.85" a="2725.06" fwhm="0.001080" res="388939.4" algo="FTMS"/>
<pk mz="420.093613" i="2772644.8" sn="20.55" a="2511.71" fwhm="0.001084" res="387548.9" algo="FTMS"/>
<pk mz="420.151171" i="1923247.9" sn="13.53" a="1377.11" fwhm="0.000902" res="466036.2" algo="FTMS"/>
<pk mz="420.187514" i="3035318.8" sn="22.73" a="2873.89" fwhm="0.001073" res="391769.3" algo="FTMS"/>
<pk mz="420.209640" i="2423995.0" sn="17.67" a="2343.65" fwhm="0.001148" res="365887.6" algo="FTMS"/>
<pk mz="420.223873" i="1146813.6" z="-1" sn="7.10" a="937.23" fwhm="0.001157" res="363047.9" algo="FTMS" component_name="D" deconvoluted_molecular_mass="417.210861" deconvoluted_isotopic_mass="420.224254"/>
<pk mz="421.041212" i="4033881.3" sn="30.98" a="4704.94" fwhm="0.001198" res="351491.4" algo="FTMS"/>
<pk mz="421.052310" i="1500507.4" sn="10.03" a="1388.37" fwhm="0.001133" res="371476.7" algo="FTMS"/>
<pk mz="421.077633" i="7639392.0" sn="60.81" a="8591.80" fwhm="0.001148" res="366866.2" algo="FTMS"/>
<pk mz="421.088915" i="3529570.3" sn="26.81" a="3477.94" fwhm="0.001098" res="383334.7" algo="FTMS"/>
<pk mz="421.113999" i="6815079.0" sn="53.99" a="7540.00" fwhm="0.001155" res="364593.7" algo="FTMS"/>
<pk mz="421.125290" i="2026857.3" sn="14.38" a="1684.55" fwhm="0.001001" res="420618.2" algo="FTMS"/>
<pk mz="421.127046" i="2278505.5" sn="16.46" a="2247.70" fwhm="0.001138" res="370099.3" algo="FTMS"/>
<pk mz="421.144707" i="1147244.9" sn="7.11" a="701.16" fwhm="0.000925" res="455295.4" algo="FTMS"/>
<pk mz="421.150388" i="3705710.0" sn="28.27" a="3722.21" fwhm="0.001068" res="394308.5" algo="FTMS"/>
<pk mz="421.155260" i="3148143.0" sn="23.66" a="3262.30" fwhm="0.001135" res="371036.9" algo="FTMS"/>
<pk mz="421.163449" i="5302640.5" sn="41.48" a="5739.39" fwhm="0.001131" res="372400.5" algo="FTMS"/>
<pk mz="421.181404" i="1175411.9" sn="7.34" a="918.41" fwhm="0.001167" res="360783.5" algo="FTMS"/>
<pk mz="421.186739" i="1788788.9" sn="12.41" a="1828.79" fwhm="0.001193" res="352910.9" algo="FTMS"/>
<pk mz="421.199872" i="4654455.5" sn="36.12" a="4888.72" fwhm="0.001135" res="370958.9" algo="FTMS"/>
<pk mz="421.226544" i="10583420.0" z="-1" sn="85.16" a="11913.15" fwhm="0.001115" res="377709.4" algo="FTMS" component_name="AE" deconvoluted_molecular_mass="421.226924" deconvoluted_isotopic_mass="421.226927"/>
<pk mz="421.236319" i="1638782.4" sn="11.17" a="1166.06" fwhm="0.000911" res="462457.5" algo="FTMS"/>
<pk mz="422.036464" i="1327638.3" sn="8.60" a="819.75" fwhm="0.000865" res="487727.5" algo="FTMS"/>
<pk mz="422.072846" i="3292701.0" sn="24.85" a="3402.78" fwhm="0.001148" res="367797.5" algo="FTMS"/>
<pk mz="422.080929" i="1444126.6" sn="9.56" a="932.55" fwhm="0.000896" res="470970.1" algo="FTMS"/>
<pk mz="422.084143" i="1407519.3" sn="9.26" a="1310.80" fwhm="0.001126" res="374718.5" algo="FTMS"/>
<pk mz="422.109313" i="2135588.0" sn="15.28" a="1839.30" fwhm="0.001048" res="402949.9" algo="FTMS"/>
<pk mz="422.117420" i="1272869.5" sn="8.14" a="890.01" fwhm="0.001130" res="373645.1" algo="FTMS"/>
<pk mz="422.130511" i="1143464.0" sn="7.07" a="863.78" fwhm="0.001172" res="360044.7" algo="FTMS"/>
<pk mz="422.145681" i="1275562.9" sn="8.17" a="1193.95" fwhm="0.001404" res="300658.2" algo="FTMS"/>
<pk mz="422.166820" i="2371119.0" sn="17.23" a="1998.49" fwhm="0.000983" res="429441.5" algo="FTMS"/>
<pk mz="422.203152" i="2047029.9" sn="14.55" a="1783.67" fwhm="0.001062" res="397470.6" algo="FTMS"/>
<pk mz="422.229864" i="1905210.9" z="-1" sn="13.37" a="1515.00" fwhm="0.000930" res="453875.9" algo="FTMS" component_name="AE" deconvoluted_molecular_mass="421.226924" deconvoluted_isotopic_mass="422.230249"/>
<pk mz="423.056898" i="5193431.5" sn="40.57" a="5413.39" fwhm="0.001058" res="399915.3" algo="FTMS"/>
<pk mz="423.068140" i="3054809.5" sn="22.88" a="3242.68" fwhm="0.001172" res="360863.6" algo="FTMS"/>
<pk mz="423.073921" i="10172123.0" z="-11" sn="81.76" a="11548.49" fwhm="0.001151" res="367623.6" algo="FTMS" component_name="AI" deconvoluted_molecular_mass="4663.893465" deconvoluted_isotopic_mass="4663.895641"/>
<pk mz="423.093271" i="8271582.5" z="-1" sn="66.04" a="9501.56" fwhm="0.001172" res="361043.5" algo="FTMS" component_name="CA" deconvoluted_molecular_mass="423.093668" deconvoluted_isotopic_mass="423.093659"/>
<pk mz="423.104548" i="2997984.5" sn="22.41" a="2927.08" fwhm="0.001052" res="402181.9" algo="FTMS"/>
<pk mz="423.125773" i="1244388.5" sn="7.91" a="1129.47" fwhm="0.001185" res="357008.7" algo="FTMS"/>
<pk mz="423.129681" i="6614757.5" sn="52.33" a="7549.13" fwhm="0.001183" res="357653.5" algo="FTMS"/>
<pk mz="423.141002" i="1790183.4" sn="12.42" a="1544.55" fwhm="0.001052" res="402118.1" algo="FTMS"/>
<pk mz="423.142700" i="3372775.8" sn="25.51" a="3139.77" fwhm="0.001065" res="397398.3" algo="FTMS"/>
<pk mz="423.152313" i="2277353.5" sn="16.45" a="2645.94" fwhm="0.001397" res="302875.0" algo="FTMS"/>
<pk mz="423.160506" i="1781995.1" sn="12.35" a="1760.32" fwhm="0.001193" res="354586.2" algo="FTMS"/>
<pk mz="423.166024" i="3497196.3" z="-11" sn="26.54" a="3392.75" fwhm="0.001075" res="393488.9" algo="FTMS" component_name="AI" deconvoluted_molecular_mass="4663.893465" deconvoluted_isotopic_mass="4664.908776"/>
<pk mz="423.179099" i="5754606.5" sn="45.21" a="6435.73" fwhm="0.001162" res="364238.6" algo="FTMS"/>
<pk mz="423.196883" i="2027762.0" sn="14.39" a="1677.90" fwhm="0.001038" res="407555.2" algo="FTMS"/>
<pk mz="423.202454" i="2166515.0" sn="15.53" a="1968.69" fwhm="0.001091" res="387794.0" algo="FTMS"/>
<pk mz="423.215511" i="3266805.5" sn="24.64" a="2933.01" fwhm="0.001016" res="416678.6" algo="FTMS"/>
<pk mz="423.238843" i="9041658.0" z="-1" sn="72.40" a="10049.83" fwhm="0.001135" res="372844.9" algo="FTMS" component_name="BA" deconvoluted_molecular_mass="423.239225" deconvoluted_isotopic_mass="423.239231"/>
<pk mz="423.251982" i="1395964.4" z="-11" sn="9.16" a="1224.88" fwhm="0.001097" res="385708.8" algo="FTMS" component_name="AI" deconvoluted_molecular_mass="4663.893465" deconvoluted_isotopic_mass="4665.854321"/>
<pk mz="424.052101" i="2020755.6" sn="14.33" a="2047.33" fwhm="0.001204" res="352078.2" algo="FTMS"/>
<pk mz="424.060256" i="1202069.1" sn="7.56" a="752.24" fwhm="0.000956" res="443423.0" algo="FTMS"/>
<pk mz="424.073444" i="2509207.5" sn="18.37" a="2243.32" fwhm="0.001017" res="416864.0" algo="FTMS"/>
<pk mz="424.088515" i="3245978.5" sn="24.46" a="3490.30" fwhm="0.001153" res="367681.0" algo="FTMS"/>
<pk mz="424.096674" i="1453212.0" z="-1" sn="9.63" a="1136.71" fwhm="0.001018" res="416657.9" algo="FTMS" component_name="CA" deconvoluted_molecular_mass="423.093668" deconvoluted_isotopic_mass="424.097064"/>
<pk mz="424.099622" i="1267868.5" sn="8.10" a="988.23" fwhm="0.001092" res="388465.9" algo="FTMS"/>
<pk mz="424.124935" i="2064801.4" sn="14.69" a="2121.08" fwhm="0.001170" res="362413.1" algo="FTMS"/>
<pk mz="424.132950" i="2304418.8" sn="16.67" a="2076.29" fwhm="0.001070" res="396440.3" algo="FTMS"/>
<pk mz="424.137935" i="1411747.8" sn="9.29" a="993.54" fwhm="0.000983" res="431272.5" algo="FTMS"/>
<pk mz="424.161179" i="1184936.3" sn="7.41" a="902.09" fwhm="0.001080" res="392802.5" algo="FTMS"/>
<pk mz="424.242152" i="2234295.5" z="-1" sn="16.09" a="1827.93" fwhm="0.001034" res="410332.4" algo="FTMS" component_name="BA" deconvoluted_molecular_mass="423.239225" deconvoluted_isotopic_mass="424.242542"/>
<pk mz="425.036170" i="3153485.3" sn="23.70" a="3455.88" fwhm="0.001146" res="370825.9" algo="FTMS"/>
<pk mz="425.064491" i="7779410.5" sn="61.96" a="8898.65" fwhm="0.001170" res="363201.6" algo="FTMS"/>
<pk mz="425.071023" i="3938899.8" sn="30.19" a="4179.07" fwhm="0.001310" res="324467.1" algo="FTMS"/>
<pk mz="425.072546" i="7220308.0" sn="57.34" a="8389.18" fwhm="0.001196" res="355337.1" algo="FTMS"/>
<pk mz="425.083755" i="1771094.3" sn="12.26" a="1908.53" fwhm="0.001106" res="384495.3" algo="FTMS"/>
<pk mz="425.108937" i="8640603.0" z="-1" sn="69.08" a="9959.04" fwhm="0.001156" res="367649.9" algo="FTMS" component_name="BH" deconvoluted_molecular_mass="425.109332" deconvoluted_isotopic_mass="425.109329"/>
<pk mz="425.120227" i="1361757.1" sn="8.87" a="964.86" fwhm="0.000970" res="438158.4" algo="FTMS"/>
<pk mz="425.139772" i="1661536.8" sn="11.35" a="1746.72" fwhm="0.001191" res="356960.5" algo="FTMS"/>
<pk mz="425.145303" i="6132834.0" sn="48.34" a="6812.55" fwhm="0.001142" res="372131.6" algo="FTMS"/>
<pk mz="425.158469" i="1960036.3" sn="13.82" a="1673.84" fwhm="0.001042" res="408062.6" algo="FTMS"/>
<pk mz="425.176238" i="1878119.6" sn="13.15" a="1978.54" fwhm="0.001191" res="357090.8" algo="FTMS"/>
<pk mz="425.181786" i="4513896.5" sn="34.95" a="4569.34" fwhm="0.001105" res="384835.3" algo="FTMS"/>
<pk mz="425.194763" i="3482219.3" sn="26.41" a="3302.59" fwhm="0.001060" res="400944.1" algo="FTMS"/>
<pk mz="425.212724" i="1626222.5" sn="11.06" a="1385.12" fwhm="0.001101" res="386037.8" algo="FTMS"/>
<pk mz="425.218087" i="3909743.5" sn="29.95" a="4013.60" fwhm="0.001099" res="386901.4" algo="FTMS"/>
<pk mz="425.231215" i="2354290.0" sn="17.08" a="2086.57" fwhm="0.001056" res="402788.1" algo="FTMS"/>
<pk mz="425.254443" i="2255478.5" sn="16.27" a="2028.57" fwhm="0.000992" res="428637.2" algo="FTMS"/>
<pk mz="426.046634" i="1239947.6" sn="7.87" a="1060.54" fwhm="0.001194" res="356884.6" algo="FTMS"/>
<pk mz="426.067881" i="3545359.5" sn="26.94" a="3637.94" fwhm="0.001146" res="371865.1" algo="FTMS"/>
<pk mz="426.075753" i="1292049.0" sn="8.30" a="1163.41" fwhm="0.001214" res="350884.7" algo="FTMS"/>
<pk mz="426.104205" i="2799894.5" sn="20.77" a="2553.55" fwhm="0.001040" res="409870.5" algo="FTMS"/>
<pk mz="426.112298" i="1830680.0" z="-1" sn="12.75" a="1475.29" fwhm="0.001010" res="421930.3" algo="FTMS" component_name="BH" deconvoluted_molecular_mass="425.109332" deconvoluted_isotopic_mass="426.112692"/>
<pk mz="426.140482" i="1670685.3" sn="11.43" a="1576.04" fwhm="0.001171" res="363808.5" algo="FTMS"/>
<pk mz="426.153740" i="1311519.8" sn="8.46" a="1154.13" fwhm="0.001073" res="397069.5" algo="FTMS"/>
<pk mz="426.221474" i="1302572.5" sn="8.38" a="780.40" fwhm="0.000942" res="452609.2" algo="FTMS"/>
<pk mz="427.030737" i="1492932.8" sn="9.96" a="1091.01" fwhm="0.001046" res="408201.4" algo="FTMS"/>
<pk mz="427.051825" i="4593096.5" sn="35.60" a="4829.55" fwhm="0.001113" res="383621.7" algo="FTMS"/>
<pk mz="427.061583" i="2661322.5" sn="19.62" a="2715.75" fwhm="0.001082" res="394804.7" algo="FTMS"/>
<pk mz="427.088169" i="8305103.5" sn="66.31" a="9674.04" fwhm="0.001191" res="358687.1" algo="FTMS"/>
<pk mz="427.116477" i="1144788.9" sn="7.08" a="946.58" fwhm="0.001439" res="296901.0" algo="FTMS"/>
<pk mz="427.124613" i="6500822.5" sn="51.38" a="6916.46" fwhm="0.001124" res="379944.3" algo="FTMS"/>
<pk mz="427.152880" i="1149019.6" sn="7.11" a="834.01" fwhm="0.001178" res="362456.8" algo="FTMS"/>
<pk mz="427.160940" i="5195229.0" sn="40.58" a="5615.76" fwhm="0.001138" res="375343.2" algo="FTMS"/>
<pk mz="427.173910" i="1698015.6" sn="11.65" a="1328.54" fwhm="0.001003" res="426098.3" algo="FTMS"/>
<pk mz="427.191895" i="1219811.0" sn="7.70" a="908.80" fwhm="0.000999" res="427646.6" algo="FTMS"/>
<pk mz="427.197353" i="6542820.0" sn="51.73" a="7533.06" fwhm="0.001179" res="362333.0" algo="FTMS"/>
<pk mz="427.210484" i="1533670.5" sn="10.29" a="1496.47" fwhm="0.001204" res="354875.1" algo="FTMS"/>
<pk mz="427.233743" i="5598699.0" sn="43.92" a="5919.81" fwhm="0.001109" res="385136.2" algo="FTMS"/>
<pk mz="427.270228" i="1913073.8" sn="13.43" a="1714.02" fwhm="0.001052" res="406326.5" algo="FTMS"/>
<pk mz="428.062379" i="1586822.6" sn="10.73" a="1165.50" fwhm="0.000981" res="436304.5" algo="FTMS"/>
<pk mz="428.083381" i="1946762.5" sn="13.71" a="1662.26" fwhm="0.001060" res="403953.5" algo="FTMS"/>
<pk mz="428.119805" i="1460625.4" sn="9.69" a="1098.74" fwhm="0.001014" res="422327.7" algo="FTMS"/>
<pk mz="428.127961" i="1202066.9" sn="7.55" a="811.37" fwhm="0.000921" res="464935.4" algo="FTMS"/>
<pk mz="428.132939" i="1603987.9" sn="10.87" a="1338.05" fwhm="0.001004" res="426502.4" algo="FTMS"/>
<pk mz="428.167494" i="1481114.4" sn="9.86" a="1081.74" fwhm="0.000975" res="439271.0" algo="FTMS"/>
<pk mz="428.200677" i="1505184.5" sn="10.06" a="1284.52" fwhm="0.001120" res="382275.5" algo="FTMS"/>
<pk mz="428.237030" i="1479079.4" sn="9.84" a="1360.36" fwhm="0.001109" res="386310.9" algo="FTMS"/>
<pk mz="429.031003" i="1607996.5" sn="10.91" a="1304.19" fwhm="0.001097" res="391227.1" algo="FTMS"/>
<pk mz="429.046391" i="1485119.4" sn="9.89" a="1076.77" fwhm="0.001004" res="427337.5" algo="FTMS"/>
<pk mz="429.057560" i="1398081.4" sn="9.17" a="1200.41" fwhm="0.001147" res="373982.4" algo="FTMS"/>
<pk mz="429.067457" i="4351811.5" sn="33.60" a="4732.01" fwhm="0.001129" res="379938.7" algo="FTMS"/>
<pk mz="429.082666" i="1654086.1" sn="11.29" a="1274.92" fwhm="0.001002" res="428182.1" algo="FTMS"/>
<pk mz="429.103845" i="6099786.0" sn="48.06" a="6915.98" fwhm="0.001166" res="368077.5" algo="FTMS"/>
<pk mz="429.119093" i="1774925.0" sn="12.29" a="1760.32" fwhm="0.001215" res="353291.3" algo="FTMS"/>
<pk mz="429.132233" i="1705039.5" sn="11.59" a="1714.34" fwhm="0.001186" res="361809.8" algo="FTMS"/>
<pk mz="429.140249" i="5088081.0" sn="39.30" a="5440.03" fwhm="0.001135" res="378133.8" algo="FTMS"/>
<pk mz="429.176651" i="6161240.0" sn="48.08" a="6790.08" fwhm="0.001107" res="387626.4" algo="FTMS"/>
<pk mz="429.198859" i="1247580.0" sn="7.85" a="1021.20" fwhm="0.001101" res="389927.0" algo="FTMS"/>
<pk mz="429.210550" i="1479006.1" sn="9.74" a="1301.70" fwhm="0.001130" res="379871.1" algo="FTMS"/>
<pk mz="429.213008" i="7392094.5" sn="58.16" a="8350.75" fwhm="0.001172" res="366313.6" algo="FTMS"/>
<pk mz="429.235465" i="2247010.8" sn="16.03" a="2528.89" fwhm="0.001216" res="352879.0" algo="FTMS"/>
<pk mz="429.249414" i="5328741.5" sn="41.27" a="6227.99" fwhm="0.001228" res="349640.6" algo="FTMS"/>
<pk mz="429.285834" i="1629548.3" sn="10.97" a="1241.55" fwhm="0.000941" res="456248.0" algo="FTMS"/>
<pk mz="430.041575" i="1947898.1" sn="13.58" a="1848.75" fwhm="0.001183" res="363452.8" algo="FTMS"/>
<pk mz="430.062751" i="1179134.1" sn="7.28" a="856.94" fwhm="0.001091" res="394307.4" algo="FTMS"/>
<pk mz="430.077982" i="1436673.0" sn="9.39" a="1408.47" fwhm="0.001228" res="350131.3" algo="FTMS"/>
<pk mz="430.089235" i="1668867.0" sn="11.29" a="1284.79" fwhm="0.001097" res="392192.1" algo="FTMS"/>
<pk mz="430.107211" i="1446150.4" sn="9.47" a="1113.25" fwhm="0.001118" res="384865.0" algo="FTMS"/>
<pk mz="430.135450" i="1851147.8" sn="12.79" a="1665.97" fwhm="0.001105" res="389122.8" algo="FTMS"/>
<pk mz="430.171885" i="1820434.5" sn="12.53" a="1527.69" fwhm="0.001043" res="412467.6" algo="FTMS"/>
<pk mz="430.179928" i="1476372.1" sn="9.72" a="1104.50" fwhm="0.000982" res="437889.9" algo="FTMS"/>
<pk mz="430.208341" i="1552409.4" sn="10.34" a="1507.27" fwhm="0.001130" res="380857.7" algo="FTMS"/>
<pk mz="430.216346" i="1949210.9" sn="13.59" a="1616.48" fwhm="0.001031" res="417229.2" algo="FTMS"/>
<pk mz="430.252701" i="1995809.8" sn="13.97" a="2131.12" fwhm="0.001262" res="341002.6" algo="FTMS"/>
<pk mz="430.972534" i="2837160.8" sn="20.86" a="3112.81" fwhm="0.001200" res="359038.6" algo="FTMS"/>
<pk mz="431.025686" i="2390194.8" sn="17.20" a="2531.77" fwhm="0.001237" res="348395.6" algo="FTMS"/>
<pk mz="431.046742" i="2048950.8" sn="14.40" a="2164.36" fwhm="0.001309" res="329394.1" algo="FTMS"/>
<pk mz="431.061969" i="3092153.5" sn="22.95" a="3275.07" fwhm="0.001182" res="364589.2" algo="FTMS"/>
<pk mz="431.073280" i="2237115.8" sn="15.95" a="2023.63" fwhm="0.001096" res="393388.9" algo="FTMS"/>
<pk mz="431.075013" i="1369788.0" sn="8.84" a="932.33" fwhm="0.000964" res="446958.9" algo="FTMS"/>
<pk mz="431.083053" i="3323581.5" sn="24.84" a="3533.68" fwhm="0.001161" res="371158.7" algo="FTMS"/>
<pk mz="431.098400" i="4019904.5" sn="30.55" a="4904.78" fwhm="0.001277" res="337504.4" algo="FTMS"/>
<pk mz="431.109706" i="1668290.5" sn="11.29" a="1339.80" fwhm="0.001084" res="397743.7" algo="FTMS"/>
<pk mz="431.111453" i="1233858.9" sn="7.73" a="1084.27" fwhm="0.001136" res="379652.9" algo="FTMS"/>
<pk mz="431.119576" i="3118276.3" sn="23.16" a="3321.03" fwhm="0.001183" res="364559.6" algo="FTMS"/>
<pk mz="431.130731" i="4070598.5" sn="30.96" a="4192.63" fwhm="0.001121" res="384706.1" algo="FTMS"/>
<pk mz="431.134707" i="2220743.3" sn="15.81" a="2301.63" fwhm="0.001164" res="370438.2" algo="FTMS"/>
<pk mz="431.147812" i="1596105.6" sn="10.70" a="1130.77" fwhm="0.000926" res="465783.5" algo="FTMS"/>
<pk mz="431.155882" i="3564235.3" sn="26.81" a="3799.06" fwhm="0.001148" res="375628.3" algo="FTMS"/>
<pk mz="431.167131" i="1499341.3" sn="9.90" a="1395.35" fwhm="0.001175" res="367095.6" algo="FTMS"/>
<pk mz="431.178270" i="1684687.4" sn="11.42" a="1539.51" fwhm="0.001119" res="385247.2" algo="FTMS"/>
<pk mz="431.184108" i="2437328.5" sn="17.59" a="2352.94" fwhm="0.001147" res="375980.3" algo="FTMS"/>
<pk mz="431.192262" i="6475986.0" sn="50.66" a="7954.21" fwhm="0.001222" res="352782.2" algo="FTMS"/>
<pk mz="431.207429" i="1174484.9" sn="7.24" a="659.48" fwhm="0.000990" res="435598.5" algo="FTMS"/>
<pk mz="431.214754" i="1192918.3" sn="7.39" a="806.40" fwhm="0.001052" res="409744.3" algo="FTMS"/>
<pk mz="431.226156" i="17837272.0" z="-1" sn="143.70" a="21187.18" fwhm="0.001202" res="358761.2" algo="FTMS" component_name="a" deconvoluted_molecular_mass="431.226823" deconvoluted_isotopic_mass="431.226561"/>
<pk mz="431.228647" i="6448345.0" sn="50.43" a="7578.18" fwhm="0.001211" res="356218.3" algo="FTMS"/>
<pk mz="431.265015" i="3136735.8" sn="23.31" a="3231.00" fwhm="0.001181" res="365025.2" algo="FTMS"/>
<pk mz="432.057289" i="2490228.3" sn="18.02" a="2150.22" fwhm="0.001040" res="415513.1" algo="FTMS"/>
<pk mz="432.093563" i="3281787.3" sn="24.50" a="3560.93" fwhm="0.001209" res="357304.4" algo="FTMS"/>
<pk mz="432.104838" i="1758589.3" sn="12.03" a="1563.76" fwhm="0.001168" res="370063.4" algo="FTMS"/>
<pk mz="432.122918" i="1299072.6" sn="8.26" a="932.99" fwhm="0.001101" res="392610.9" algo="FTMS"/>
<pk mz="432.151213" i="2054022.0" sn="14.44" a="1910.84" fwhm="0.001110" res="389440.5" algo="FTMS"/>
<pk mz="432.159176" i="1432967.5" sn="9.36" a="1139.37" fwhm="0.001084" res="398584.2" algo="FTMS"/>
<pk mz="432.187577" i="3694476.8" sn="27.88" a="3930.22" fwhm="0.001133" res="381345.3" algo="FTMS"/>
<pk mz="432.195653" i="1321614.3" sn="8.45" a="914.52" fwhm="0.000906" res="477283.1" algo="FTMS"/>
<pk mz="432.223792" i="2132371.5" sn="15.09" a="1892.15" fwhm="0.001066" res="405457.2" algo="FTMS"/>
<pk mz="432.229495" i="4658580.5" z="-1" sn="35.77" a="4891.74" fwhm="0.001149" res="376169.1" algo="FTMS" component_name="a" deconvoluted_molecular_mass="431.226823" deconvoluted_isotopic_mass="432.229903"/>
<pk mz="432.268478" i="1179164.0" sn="7.28" a="1275.36" fwhm="0.001429" res="302457.0" algo="FTMS"/>
<pk mz="432.969451" i="1201951.5" sn="7.47" a="764.66" fwhm="0.001043" res="415018.8" algo="FTMS"/>
<pk mz="433.041196" i="3621421.0" sn="27.28" a="3697.55" fwhm="0.001118" res="387412.7" algo="FTMS"/>
<pk mz="433.052488" i="1836591.1" sn="12.66" a="1531.19" fwhm="0.001051" res="411987.6" algo="FTMS"/>
<pk mz="433.062405" i="1390129.0" sn="9.01" a="1352.03" fwhm="0.001540" res="281203.1" algo="FTMS"/>
<pk mz="433.077656" i="4981300.0" sn="38.42" a="5751.50" fwhm="0.001185" res="365433.9" algo="FTMS"/>
<pk mz="433.088865" i="3118134.0" sn="23.16" a="3546.40" fwhm="0.001209" res="358148.2" algo="FTMS"/>
<pk mz="433.098739" i="1934647.8" sn="13.47" a="2175.02" fwhm="0.001325" res="326949.3" algo="FTMS"/>
<pk mz="433.113985" i="5446202.5" sn="42.22" a="6216.83" fwhm="0.001200" res="361008.9" algo="FTMS"/>
<pk mz="433.125326" i="1460540.8" sn="9.58" a="1242.05" fwhm="0.001089" res="397838.4" algo="FTMS"/>
<pk mz="433.127095" i="2461245.0" sn="17.78" a="2505.28" fwhm="0.001211" res="357779.4" algo="FTMS"/>
<pk mz="433.135130" i="1628222.6" sn="10.96" a="1759.25" fwhm="0.001280" res="338297.2" algo="FTMS"/>
<pk mz="433.150375" i="3134017.5" sn="23.29" a="3329.85" fwhm="0.001187" res="364852.8" algo="FTMS"/>
<pk mz="433.163490" i="3897924.0" sn="29.54" a="4422.88" fwhm="0.001218" res="355501.2" algo="FTMS"/>
<pk mz="433.171528" i="2715205.5" sn="19.86" a="2701.00" fwhm="0.001132" res="382670.6" algo="FTMS"/>
<pk mz="433.186746" i="1284680.4" sn="8.14" a="985.88" fwhm="0.001059" res="409223.2" algo="FTMS"/>
<pk mz="433.198468" i="1285194.5" sn="8.15" a="869.18" fwhm="0.000850" res="509521.2" algo="FTMS"/>
<pk mz="433.199893" i="5080651.0" sn="39.23" a="5204.55" fwhm="0.001102" res="392972.1" algo="FTMS"/>
<pk mz="433.205394" i="3598411.8" sn="27.09" a="4230.88" fwhm="0.001244" res="348217.0" algo="FTMS"/>
<pk mz="433.207867" i="3197004.3" sn="23.80" a="3774.89" fwhm="0.001251" res="346327.4" algo="FTMS"/>
<pk mz="433.236403" i="1786705.6" z="-1" sn="12.25" a="1552.38" fwhm="0.001122" res="386211.5" algo="FTMS" component_name="a" deconvoluted_molecular_mass="431.226823" deconvoluted_isotopic_mass="433.236813"/>
<pk mz="433.244406" i="1971795.1" sn="13.77" a="1802.23" fwhm="0.001102" res="393161.4" algo="FTMS"/>
<pk mz="434.036408" i="2225384.0" sn="15.85" a="2066.81" fwhm="0.001127" res="385255.6" algo="FTMS"/>
<pk mz="434.044541" i="1152617.4" sn="7.06" a="1006.72" fwhm="0.001284" res="338004.1" algo="FTMS"/>
<pk mz="434.072878" i="4415215.0" sn="33.78" a="4913.20" fwhm="0.001156" res="375539.6" algo="FTMS"/>
<pk mz="434.084003" i="1306608.9" sn="8.32" a="1115.26" fwhm="0.001111" res="390715.3" algo="FTMS"/>
<pk mz="434.109318" i="2763509.5" sn="20.25" a="2803.77" fwhm="0.001150" res="377551.2" algo="FTMS"/>
<pk mz="434.117524" i="1515767.1" sn="10.03" a="1453.54" fwhm="0.001147" res="378527.7" algo="FTMS"/>
<pk mz="434.120631" i="1561591.8" sn="10.41" a="1275.51" fwhm="0.001008" res="430508.4" algo="FTMS"/>
<pk mz="434.130305" i="1210617.5" sn="7.53" a="701.00" fwhm="0.000878" res="494682.0" algo="FTMS"/>
<pk mz="434.145759" i="1242876.5" sn="7.80" a="869.28" fwhm="0.000913" res="475442.0" algo="FTMS"/>
<pk mz="434.166815" i="3106048.5" sn="23.06" a="3404.21" fwhm="0.001178" res="368512.0" algo="FTMS"/>
<pk mz="434.203104" i="3921671.3" sn="29.74" a="4281.48" fwhm="0.001168" res="371681.0" algo="FTMS"/>
<pk mz="434.239493" i="1158158.0" sn="7.10" a="844.55" fwhm="0.001076" res="403389.1" algo="FTMS"/>
<pk mz="435.020486" i="1994656.9" sn="13.95" a="1891.86" fwhm="0.001147" res="379182.1" algo="FTMS"/>
<pk mz="435.056905" i="6221735.5" sn="48.57" a="7447.18" fwhm="0.001245" res="349572.7" algo="FTMS"/>
<pk mz="435.068220" i="3012009.8" sn="22.29" a="3125.85" fwhm="0.001177" res="369692.4" algo="FTMS"/>
<pk mz="435.093274" i="8138670.5" z="-1" sn="64.27" a="9308.91" fwhm="0.001185" res="367069.7" algo="FTMS" component_name="CC" deconvoluted_molecular_mass="435.093702" deconvoluted_isotopic_mass="435.093687"/>
<pk mz="435.104513" i="3811760.8" sn="28.83" a="4208.72" fwhm="0.001168" res="372409.9" algo="FTMS"/>
<pk mz="435.129658" i="6742965.5" sn="52.84" a="7814.15" fwhm="0.001214" res="358314.8" algo="FTMS"/>
<pk mz="435.142670" i="3552695.8" sn="26.71" a="4102.29" fwhm="0.001238" res="351511.1" algo="FTMS"/>
<pk mz="435.160663" i="1273787.3" sn="8.05" a="1364.13" fwhm="0.001283" res="339140.3" algo="FTMS"/>
<pk mz="435.166071" i="4047804.3" sn="30.77" a="4144.11" fwhm="0.001132" res="384483.1" algo="FTMS"/>
<pk mz="435.179123" i="6212542.5" sn="48.50" a="6947.48" fwhm="0.001179" res="369142.3" algo="FTMS"/>
<pk mz="435.196827" i="1554882.0" sn="10.35" a="1436.17" fwhm="0.001183" res="368011.2" algo="FTMS"/>
<pk mz="435.202276" i="1357507.1" sn="8.74" a="1302.65" fwhm="0.001245" res="349568.4" algo="FTMS"/>
<pk mz="435.215546" i="5723077.5" sn="44.49" a="6193.35" fwhm="0.001154" res="377068.2" algo="FTMS"/>
<pk mz="435.223464" i="1254087.0" sn="7.89" a="850.36" fwhm="0.000960" res="453353.7" algo="FTMS"/>
<pk mz="436.052059" i="2799203.0" sn="20.54" a="3045.08" fwhm="0.001222" res="356914.0" algo="FTMS"/>
<pk mz="436.060240" i="1219172.5" sn="7.60" a="803.72" fwhm="0.000949" res="459685.1" algo="FTMS"/>
<pk mz="436.088501" i="4538474.0" sn="34.78" a="4914.06" fwhm="0.001181" res="369116.7" algo="FTMS"/>
<pk mz="436.096684" i="2253419.5" z="-1" sn="16.07" a="2409.33" fwhm="0.001201" res="363040.2" algo="FTMS" component_name="CC" deconvoluted_molecular_mass="435.093702" deconvoluted_isotopic_mass="436.097100"/>
<pk mz="436.099767" i="1462636.0" sn="9.60" a="1141.41" fwhm="0.000996" res="437931.5" algo="FTMS"/>
<pk mz="436.124960" i="2722928.8" sn="19.92" a="3039.71" fwhm="0.001162" res="375183.2" algo="FTMS"/>
<pk mz="436.133140" i="1359986.3" sn="8.75" a="994.78" fwhm="0.000985" res="442608.6" algo="FTMS"/>
<pk mz="436.136169" i="1210226.9" sn="7.53" a="855.05" fwhm="0.000926" res="471128.7" algo="FTMS"/>
<pk mz="436.146046" i="1636212.8" sn="11.02" a="1659.06" fwhm="0.001265" res="344662.1" algo="FTMS"/>
<pk mz="436.161443" i="1360759.6" sn="8.76" a="957.81" fwhm="0.001102" res="395824.7" algo="FTMS"/>
<pk mz="436.169467" i="1230457.1" sn="7.69" a="938.60" fwhm="0.001096" res="397992.6" algo="FTMS"/>
<pk mz="436.174463" i="1158266.0" sn="7.10" a="1151.29" fwhm="0.001367" res="319048.9" algo="FTMS"/>
<pk mz="436.182429" i="3274875.5" sn="24.44" a="3287.58" fwhm="0.001131" res="385783.6" algo="FTMS"/>
<pk mz="436.218889" i="1882754.4" sn="13.04" a="1781.60" fwhm="0.001103" res="395340.2" algo="FTMS"/>
<pk mz="437.036145" i="4667676.5" sn="35.84" a="5273.00" fwhm="0.001217" res="359106.3" algo="FTMS"/>
<pk mz="437.072524" i="8466723.0" z="-1" sn="66.95" a="10202.32" fwhm="0.001228" res="356065.2" algo="FTMS" component_name="BQ" deconvoluted_molecular_mass="437.072959" deconvoluted_isotopic_mass="437.072942"/>
<pk mz="437.083827" i="4365605.5" sn="33.37" a="4653.92" fwhm="0.001166" res="374705.4" algo="FTMS"/>
<pk mz="437.089581" i="5519654.5" sn="42.82" a="6004.29" fwhm="0.001142" res="382891.2" algo="FTMS"/>
<pk mz="437.108945" i="10594602.0" z="-1" sn="84.38" a="12969.76" fwhm="0.001246" res="350789.8" algo="FTMS" component_name="AD" deconvoluted_molecular_mass="437.109367" deconvoluted_isotopic_mass="437.109363"/>
<pk mz="437.120177" i="3089708.3" sn="22.92" a="3185.92" fwhm="0.001157" res="377791.1" algo="FTMS"/>
<pk mz="437.121967" i="1426988.6" sn="9.30" a="1291.01" fwhm="0.001158" res="377502.3" algo="FTMS"/>
<pk mz="437.139917" i="1688112.0" sn="11.44" a="1707.72" fwhm="0.001517" res="288140.2" algo="FTMS"/>
<pk mz="437.145330" i="6857009.0" sn="53.77" a="7944.74" fwhm="0.001187" res="368200.0" algo="FTMS"/>
<pk mz="437.156664" i="2331955.3" sn="16.71" a="2240.37" fwhm="0.001283" res="340736.3" algo="FTMS"/>
<pk mz="437.158355" i="4447539.5" sn="34.04" a="5164.53" fwhm="0.001256" res="348147.4" algo="FTMS"/>
<pk mz="437.176215" i="2565942.8" sn="18.63" a="2686.40" fwhm="0.001193" res="366440.6" algo="FTMS"/>
<pk mz="437.181758" i="3146040.0" sn="23.38" a="3079.04" fwhm="0.001085" res="403007.3" algo="FTMS"/>
<pk mz="437.194793" i="6217018.5" sn="48.53" a="7487.61" fwhm="0.001217" res="359118.4" algo="FTMS"/>
<pk mz="437.212552" i="1509949.8" sn="9.98" a="1418.64" fwhm="0.001202" res="363654.3" algo="FTMS"/>
<pk mz="437.218142" i="2456894.8" sn="17.74" a="2188.72" fwhm="0.001052" res="415498.7" algo="FTMS"/>
<pk mz="437.231132" i="4499777.0" sn="34.47" a="5177.70" fwhm="0.001233" res="354683.5" algo="FTMS"/>
<pk mz="437.254484" i="2395461.5" sn="17.23" a="2415.62" fwhm="0.001166" res="374913.0" algo="FTMS"/>
<pk mz="438.067736" i="3259359.3" sn="24.31" a="3459.58" fwhm="0.001182" res="370763.1" algo="FTMS"/>
<pk mz="438.075961" i="1808608.8" z="-1" sn="12.43" a="1912.12" fwhm="0.001275" res="343638.7" algo="FTMS" component_name="BQ" deconvoluted_molecular_mass="437.072959" deconvoluted_isotopic_mass="438.076381"/>
<pk mz="438.089082" i="1213411.3" sn="7.55" a="812.46" fwhm="0.001008" res="434619.2" algo="FTMS"/>
<pk mz="438.104162" i="3101158.0" sn="23.01" a="3197.56" fwhm="0.001156" res="379143.7" algo="FTMS"/>
<pk mz="438.112311" i="2012903.6" z="-1" sn="14.10" a="1901.25" fwhm="0.001177" res="372321.1" algo="FTMS" component_name="AD" deconvoluted_molecular_mass="437.109367" deconvoluted_isotopic_mass="438.112732"/>
<pk mz="438.115295" i="1330408.1" sn="8.51" a="1277.14" fwhm="0.001296" res="338023.4" algo="FTMS"/>
<pk mz="438.140494" i="2036204.9" sn="14.29" a="1933.92" fwhm="0.001129" res="388236.0" algo="FTMS"/>
<pk mz="438.148659" i="1351150.5" sn="8.68" a="1070.42" fwhm="0.001030" res="425296.5" algo="FTMS"/>
<pk mz="438.153652" i="2316783.5" sn="16.59" a="2350.16" fwhm="0.001215" res="360639.9" algo="FTMS"/>
<pk mz="438.161528" i="1644528.9" sn="11.08" a="1694.14" fwhm="0.001271" res="344662.1" algo="FTMS"/>
<pk mz="438.189981" i="1196534.3" sn="7.41" a="817.58" fwhm="0.001071" res="409158.1" algo="FTMS"/>
<pk mz="438.198103" i="1999607.8" sn="13.99" a="2092.67" fwhm="0.001206" res="363396.7" algo="FTMS"/>
<pk mz="439.030848" i="1394325.4" sn="9.03" a="1192.62" fwhm="0.001092" res="402065.9" algo="FTMS"/>
<pk mz="439.051871" i="5380761.5" sn="41.68" a="6279.71" fwhm="0.001220" res="359814.7" algo="FTMS"/>
<pk mz="439.088189" i="10224288.0" z="-1" sn="81.34" a="13201.13" fwhm="0.001250" res="351183.5" algo="FTMS" component_name="AH" deconvoluted_molecular_mass="439.088601" deconvoluted_isotopic_mass="439.088611"/>
<pk mz="439.099433" i="2874530.3" sn="21.15" a="3034.18" fwhm="0.001179" res="372547.5" algo="FTMS"/>
<pk mz="439.124585" i="8866471.0" z="-1" sn="70.22" a="11213.71" fwhm="0.001267" res="346542.4" algo="FTMS" component_name="BC" deconvoluted_molecular_mass="439.124997" deconvoluted_isotopic_mass="439.125008"/>
<pk mz="439.135862" i="1479593.3" sn="9.73" a="1388.72" fwhm="0.001158" res="379380.8" algo="FTMS"/>
<pk mz="439.155501" i="2052780.9" sn="14.42" a="2251.52" fwhm="0.001243" res="353206.6" algo="FTMS"/>
<pk mz="439.160949" i="5328558.0" sn="41.25" a="6111.18" fwhm="0.001209" res="363130.2" algo="FTMS"/>
<pk mz="439.174078" i="4090544.5" sn="31.11" a="4456.82" fwhm="0.001180" res="372073.1" algo="FTMS"/>
<pk mz="439.189348" i="1146547.4" sn="7.00" a="666.61" fwhm="0.000882" res="498227.9" algo="FTMS"/>
<pk mz="439.191811" i="2258099.8" sn="16.11" a="2113.39" fwhm="0.001115" res="393818.6" algo="FTMS"/>
<pk mz="439.197313" i="3304628.8" sn="24.68" a="3374.74" fwhm="0.001120" res="392301.5" algo="FTMS"/>
<pk mz="439.210382" i="3267767.3" sn="24.37" a="3949.35" fwhm="0.001272" res="345222.7" algo="FTMS"/>
<pk mz="439.233711" i="4029115.8" sn="30.61" a="4735.11" fwhm="0.001283" res="342339.2" algo="FTMS"/>
<pk mz="439.246742" i="1348286.3" sn="8.65" a="1024.77" fwhm="0.001064" res="412694.1" algo="FTMS"/>
<pk mz="439.270114" i="2030786.6" sn="14.24" a="1852.81" fwhm="0.001091" res="402617.3" algo="FTMS"/>
<pk mz="440.047010" i="1379670.0" sn="8.91" a="1124.53" fwhm="0.001071" res="411009.8" algo="FTMS"/>
<pk mz="440.055192" i="1206359.5" sn="7.41" a="795.25" fwhm="0.000967" res="455024.9" algo="FTMS"/>
<pk mz="440.083336" i="3231068.8" sn="23.82" a="3534.10" fwhm="0.001223" res="359802.3" algo="FTMS"/>
<pk mz="440.091478" i="2400606.3" z="-1" sn="17.09" a="2426.81" fwhm="0.001197" res="367570.0" algo="FTMS" component_name="AH" deconvoluted_molecular_mass="439.088601" deconvoluted_isotopic_mass="440.091903"/>
<pk mz="440.119842" i="2606435.8" sn="18.76" a="2766.45" fwhm="0.001202" res="366048.6" algo="FTMS"/>
<pk mz="440.127862" i="1759077.3" z="-1" sn="11.89" a="1619.16" fwhm="0.001097" res="401317.4" algo="FTMS" component_name="BC" deconvoluted_molecular_mass="439.124997" deconvoluted_isotopic_mass="440.128287"/>
<pk mz="440.132835" i="2130278.3" sn="14.90" a="2151.12" fwhm="0.001177" res="374032.6" algo="FTMS"/>
<pk mz="440.164421" i="1201004.3" sn="7.37" a="921.79" fwhm="0.001025" res="429468.6" algo="FTMS"/>
<pk mz="440.169402" i="1546861.1" sn="10.17" a="1401.19" fwhm="0.001093" res="402893.3" algo="FTMS"/>
<pk mz="440.200599" i="1226867.1" sn="7.58" a="960.01" fwhm="0.001153" res="381944.6" algo="FTMS"/>
<pk mz="441.031121" i="2114577.0" sn="14.77" a="2384.72" fwhm="0.001230" res="358654.0" algo="FTMS"/>
<pk mz="441.046456" i="1266707.9" sn="7.90" a="986.92" fwhm="0.001147" res="384636.4" algo="FTMS"/>
<pk mz="441.067486" i="6876184.0" sn="53.36" a="8425.09" fwhm="0.001245" res="354330.3" algo="FTMS"/>
<pk mz="441.078697" i="1413402.0" sn="9.09" a="1075.41" fwhm="0.001114" res="396116.9" algo="FTMS"/>
<pk mz="441.103854" i="9352223.0" z="-1" sn="73.43" a="12210.93" fwhm="0.001262" res="349554.3" algo="FTMS" component_name="AU" deconvoluted_molecular_mass="441.104425" deconvoluted_isotopic_mass="441.104281"/>
<pk mz="441.115050" i="1989664.9" sn="13.76" a="2085.59" fwhm="0.001299" res="339460.3" algo="FTMS"/>
<pk mz="441.140253" i="7158821.5" sn="55.65" a="8395.93" fwhm="0.001218" res="362046.3" algo="FTMS"/>
<pk mz="441.171009" i="1205547.5" sn="7.40" a="1021.31" fwhm="0.001163" res="379438.4" algo="FTMS"/>
<pk mz="441.176584" i="6135852.5" sn="47.36" a="7114.65" fwhm="0.001206" res="365676.4" algo="FTMS"/>
<pk mz="441.189828" i="1953839.1" sn="13.47" a="2103.31" fwhm="0.001299" res="339579.8" algo="FTMS"/>
<pk mz="441.203093" i="1450545.6" sn="9.39" a="1240.73" fwhm="0.001086" res="406203.8" algo="FTMS"/>
<pk mz="441.207259" i="1285426.5" sn="8.05" a="770.71" fwhm="0.000889" res="496064.8" algo="FTMS"/>
<pk mz="441.213029" i="6379571.5" sn="49.34" a="7970.78" fwhm="0.001283" res="343932.4" algo="FTMS"/>
<pk mz="441.235555" i="1471287.9" sn="9.56" a="1316.74" fwhm="0.001199" res="367916.6" algo="FTMS"/>
<pk mz="441.249400" i="4945978.5" sn="37.72" a="5611.38" fwhm="0.001193" res="369863.0" algo="FTMS"/>
<pk mz="441.252725" i="1301051.1" sn="8.18" a="892.51" fwhm="0.000986" res="447550.4" algo="FTMS"/>
<pk mz="441.285810" i="2012225.4" sn="13.94" a="2307.53" fwhm="0.001166" res="378386.2" algo="FTMS"/>
<pk mz="442.041600" i="1465809.5" sn="9.51" a="1207.41" fwhm="0.001025" res="431242.3" algo="FTMS"/>
<pk mz="442.052678" i="1544147.5" sn="10.15" a="1417.69" fwhm="0.001121" res="394244.4" algo="FTMS"/>
<pk mz="442.062735" i="1280981.5" sn="8.01" a="1311.11" fwhm="0.001316" res="335789.6" algo="FTMS"/>
<pk mz="442.078023" i="1579736.4" sn="10.44" a="1476.31" fwhm="0.001163" res="380048.4" algo="FTMS"/>
<pk mz="442.099088" i="1739996.4" sn="11.73" a="1843.74" fwhm="0.001293" res="341966.4" algo="FTMS"/>
<pk mz="442.107258" i="1584862.0" z="-1" sn="10.48" a="1297.81" fwhm="0.001052" res="420253.5" algo="FTMS" component_name="AU" deconvoluted_molecular_mass="441.104425" deconvoluted_isotopic_mass="442.107687"/>
<pk mz="442.143388" i="1192932.9" sn="7.30" a="920.76" fwhm="0.001133" res="390153.5" algo="FTMS"/>
<pk mz="442.148695" i="1700837.9" sn="11.42" a="1637.53" fwhm="0.001207" res="366356.5" algo="FTMS"/>
<pk mz="442.171924" i="1748458.3" sn="11.80" a="1744.35" fwhm="0.001199" res="368688.2" algo="FTMS"/>
<pk mz="442.179959" i="1237739.9" sn="7.66" a="904.00" fwhm="0.001127" res="392396.9" algo="FTMS"/>
<pk mz="442.216336" i="1408754.8" sn="9.05" a="1112.82" fwhm="0.001109" res="398652.0" algo="FTMS"/>
<pk mz="443.025638" i="1804173.5" sn="12.25" a="1520.14" fwhm="0.001077" res="411368.0" algo="FTMS"/>
<pk mz="443.046726" i="3258769.5" sn="24.04" a="3568.28" fwhm="0.001213" res="365306.3" algo="FTMS"/>
<pk mz="443.062191" i="1771668.5" sn="11.99" a="1823.99" fwhm="0.001317" res="336446.2" algo="FTMS"/>
<pk mz="443.073189" i="1953430.6" sn="13.46" a="2183.18" fwhm="0.001373" res="322758.9" algo="FTMS"/>
<pk mz="443.083133" i="5937560.5" sn="45.75" a="7445.74" fwhm="0.001287" res="344364.4" algo="FTMS"/>
<pk mz="443.094333" i="1339290.6" sn="8.49" a="1199.24" fwhm="0.001233" res="359407.4" algo="FTMS"/>
<pk mz="443.098288" i="1979803.4" sn="13.68" a="1740.65" fwhm="0.001130" res="392087.0" algo="FTMS"/>
<pk mz="443.119539" i="5293471.5" sn="40.53" a="6324.71" fwhm="0.001254" res="353283.9" algo="FTMS"/>
<pk mz="443.155908" i="5153190.5" sn="39.39" a="6205.13" fwhm="0.001256" res="352787.3" algo="FTMS"/>
<pk mz="443.178453" i="1415338.8" sn="9.10" a="1048.65" fwhm="0.000992" res="446681.2" algo="FTMS"/>
<pk mz="443.192234" i="12402093.0" z="-1" sn="98.14" a="15596.85" fwhm="0.001250" res="354688.3" algo="FTMS" component_name="q" deconvoluted_molecular_mass="443.192666" deconvoluted_isotopic_mass="443.192666"/>
<pk mz="443.214818" i="1348529.8" sn="8.56" a="1370.77" fwhm="0.001221" res="362877.3" algo="FTMS"/>
<pk mz="443.228655" i="8451508.0" z="-1" sn="66.12" a="10247.73" fwhm="0.001250" res="354668.8" algo="FTMS" component_name="BR" deconvoluted_molecular_mass="443.228261" deconvoluted_isotopic_mass="443.229087"/>
<pk mz="443.231069" i="1157044.9" sn="7.01" a="1245.31" fwhm="0.001476" res="300324.4" algo="FTMS"/>
<pk mz="443.265052" i="4508091.5" sn="34.17" a="4996.62" fwhm="0.001219" res="363770.0" algo="FTMS"/>
<pk mz="443.301519" i="2106306.3" sn="14.70" a="2160.31" fwhm="0.001101" res="402590.7" algo="FTMS"/>
<pk mz="444.057240" i="1824595.3" sn="12.42" a="1687.61" fwhm="0.001135" res="391380.8" algo="FTMS"/>
<pk mz="444.086261" i="1289304.9" sn="8.08" a="1118.33" fwhm="0.001212" res="366430.0" algo="FTMS"/>
<pk mz="444.093389" i="1205850.3" sn="7.40" a="829.55" fwhm="0.001002" res="443344.9" algo="FTMS"/>
<pk mz="444.105059" i="1169628.5" sn="7.11" a="837.78" fwhm="0.001212" res="366398.3" algo="FTMS"/>
<pk mz="444.114916" i="1648990.4" z="-1" sn="10.99" a="1707.98" fwhm="0.001301" res="341450.2" algo="FTMS" component_name="AU" deconvoluted_molecular_mass="441.104425" deconvoluted_isotopic_mass="444.115349"/>
<pk mz="444.151101" i="1805413.3" sn="12.26" a="2230.29" fwhm="0.001479" res="300244.5" algo="FTMS"/>
<pk mz="444.195576" i="2594925.8" z="-1" sn="18.66" a="2984.83" fwhm="0.001216" res="365423.9" algo="FTMS" component_name="q" deconvoluted_molecular_mass="443.192666" deconvoluted_isotopic_mass="444.196010"/>
<pk mz="444.223989" i="1845363.3" sn="12.59" a="1519.85" fwhm="0.001085" res="409441.5" algo="FTMS"/>
<pk mz="444.232060" i="1795700.9" z="-1" sn="12.18" a="1398.21" fwhm="0.001013" res="438333.1" algo="FTMS" component_name="BR" deconvoluted_molecular_mass="443.228261" deconvoluted_isotopic_mass="444.232494"/>
<pk mz="445.041256" i="2589456.5" sn="18.61" a="2677.32" fwhm="0.001176" res="378501.9" algo="FTMS"/>
<pk mz="445.062388" i="2720020.8" sn="19.67" a="3139.04" fwhm="0.001259" res="353370.3" algo="FTMS"/>
<pk mz="445.077638" i="3381015.8" sn="25.03" a="3681.07" fwhm="0.001220" res="364716.8" algo="FTMS"/>
<pk mz="445.088909" i="2020889.8" sn="14.01" a="2112.52" fwhm="0.001231" res="361665.6" algo="FTMS"/>
<pk mz="445.098811" i="3912475.8" sn="29.34" a="4567.69" fwhm="0.001244" res="357740.9" algo="FTMS"/>
<pk mz="445.113965" i="3267358.5" sn="24.11" a="3415.10" fwhm="0.001192" res="373454.8" algo="FTMS"/>
<pk mz="445.125315" i="1240864.8" sn="7.68" a="983.44" fwhm="0.001238" res="359412.0" algo="FTMS"/>
<pk mz="445.135188" i="4048674.8" sn="30.44" a="4602.63" fwhm="0.001233" res="360969.2" algo="FTMS"/>
<pk mz="445.145928" i="1205028.8" sn="7.39" a="1060.16" fwhm="0.001420" res="313387.5" algo="FTMS"/>
<pk mz="445.150480" i="1537829.6" sn="10.09" a="1238.09" fwhm="0.001103" res="403435.9" algo="FTMS"/>
<pk mz="445.163571" i="1967400.1" sn="13.57" a="2158.36" fwhm="0.001226" res="363189.1" algo="FTMS"/>
<pk mz="445.171575" i="4842281.5" sn="36.87" a="6886.43" fwhm="0.001415" res="314608.4" algo="FTMS"/>
<pk mz="445.186691" i="2885420.8" sn="21.01" a="3267.52" fwhm="0.001279" res="348142.0" algo="FTMS"/>
<pk mz="445.194049" i="1994542.0" sn="13.79" a="2163.99" fwhm="0.001247" res="357046.0" algo="FTMS"/>
<pk mz="445.199860" i="1761071.1" sn="11.90" a="1536.87" fwhm="0.001088" res="409223.5" algo="FTMS"/>
<pk mz="445.207900" i="5960496.5" sn="45.93" a="6817.01" fwhm="0.001220" res="364895.8" algo="FTMS"/>
<pk mz="445.230346" i="2059573.0" z="-1" sn="14.32" a="2013.22" fwhm="0.001206" res="369294.0" algo="FTMS" component_name="BR" deconvoluted_molecular_mass="443.228261" deconvoluted_isotopic_mass="445.230783"/>
<pk mz="445.241824" i="3634999.3" sn="27.09" a="4010.93" fwhm="0.001155" res="385547.3" algo="FTMS"/>
<pk mz="445.244289" i="4662071.5" sn="35.41" a="5274.88" fwhm="0.001188" res="374900.5" algo="FTMS"/>
<pk mz="445.280726" i="2823998.8" sn="20.51" a="2916.61" fwhm="0.001191" res="373718.5" algo="FTMS"/>
<pk mz="446.036539" i="1440720.9" sn="9.30" a="997.75" fwhm="0.000936" res="476320.5" algo="FTMS"/>
<pk mz="446.072830" i="2056407.9" sn="14.29" a="2252.55" fwhm="0.001288" res="346200.6" algo="FTMS"/>
<pk mz="446.084125" i="1746394.0" sn="11.78" a="1627.48" fwhm="0.001147" res="389008.3" algo="FTMS"/>
<pk mz="446.109123" i="1776606.9" sn="12.02" a="1703.16" fwhm="0.001197" res="372552.9" algo="FTMS"/>
<pk mz="446.166718" i="2831850.0" sn="20.58" a="3523.61" fwhm="0.001359" res="328406.1" algo="FTMS"/>
<pk mz="446.203146" i="2609137.0" sn="18.77" a="3002.08" fwhm="0.001267" res="352072.4" algo="FTMS"/>
<pk mz="446.211278" i="1619186.6" sn="10.75" a="1395.76" fwhm="0.001091" res="408805.8" algo="FTMS"/>
<pk mz="446.239500" i="1516280.1" sn="9.91" a="1316.79" fwhm="0.001170" res="381476.6" algo="FTMS"/>
<pk mz="446.245175" i="1491705.3" sn="9.72" a="1272.35" fwhm="0.001101" res="405288.3" algo="FTMS"/>
<pk mz="447.020514" i="1756303.6" sn="11.86" a="1690.76" fwhm="0.001172" res="381471.1" algo="FTMS"/>
<pk mz="447.056936" i="3544726.8" sn="26.35" a="4098.77" fwhm="0.001284" res="348118.6" algo="FTMS"/>
<pk mz="447.068259" i="2472088.8" sn="17.66" a="2730.21" fwhm="0.001217" res="367464.7" algo="FTMS"/>
<pk mz="447.093319" i="4263069.5" sn="32.17" a="4679.62" fwhm="0.001196" res="373854.7" algo="FTMS"/>
<pk mz="447.104591" i="2533024.0" sn="18.15" a="2996.52" fwhm="0.001315" res="339985.7" algo="FTMS"/>
<pk mz="447.114369" i="1448865.9" sn="9.37" a="1383.52" fwhm="0.001146" res="390169.4" algo="FTMS"/>
<pk mz="447.129726" i="3033764.8" sn="22.21" a="3481.34" fwhm="0.001273" res="351267.0" algo="FTMS"/>
<pk mz="447.142759" i="2043047.4" sn="14.18" a="1884.94" fwhm="0.001149" res="389032.6" algo="FTMS"/>
<pk mz="447.150912" i="1403816.9" sn="9.00" a="1304.54" fwhm="0.001118" res="400003.5" algo="FTMS"/>
<pk mz="447.166103" i="2409644.0" sn="17.15" a="2985.69" fwhm="0.001342" res="333158.5" algo="FTMS"/>
<pk mz="447.179181" i="3561646.5" sn="26.49" a="3721.60" fwhm="0.001153" res="387925.7" algo="FTMS"/>
<pk mz="447.187211" i="2996400.0" sn="21.91" a="3453.99" fwhm="0.001259" res="355117.6" algo="FTMS"/>
<pk mz="447.215488" i="3243189.5" sn="23.91" a="3537.35" fwhm="0.001206" res="370739.4" algo="FTMS"/>
<pk mz="447.223600" i="3028151.0" sn="22.17" a="3830.16" fwhm="0.001374" res="325598.1" algo="FTMS"/>
<pk mz="447.259920" i="2079934.1" sn="14.48" a="2215.15" fwhm="0.001276" res="350436.4" algo="FTMS"/>
<pk mz="447.296446" i="1228485.3" sn="7.58" a="914.98" fwhm="0.001065" res="420031.3" algo="FTMS"/>
<pk mz="448.052096" i="2866520.5" sn="20.85" a="3090.56" fwhm="0.001235" res="362858.7" algo="FTMS"/>
<pk mz="448.088576" i="2883423.5" sn="20.99" a="3048.60" fwhm="0.001229" res="364704.1" algo="FTMS"/>
<pk mz="448.099665" i="2015585.8" sn="13.96" a="2029.80" fwhm="0.001178" res="380485.2" algo="FTMS"/>
<pk mz="448.124875" i="1968998.6" sn="13.58" a="1761.52" fwhm="0.001159" res="386721.1" algo="FTMS"/>
<pk mz="448.146013" i="1591402.8" sn="10.52" a="1461.48" fwhm="0.001222" res="366824.3" algo="FTMS"/>
<pk mz="448.182387" i="3165042.0" sn="23.27" a="3480.93" fwhm="0.001231" res="364203.3" algo="FTMS"/>
<pk mz="448.190419" i="1222259.5" sn="7.53" a="1162.39" fwhm="0.001324" res="338436.9" algo="FTMS"/>
<pk mz="448.218885" i="2427769.0" sn="17.30" a="2714.40" fwhm="0.001255" res="357090.6" algo="FTMS"/>
<pk mz="449.036056" i="3617305.0" sn="26.94" a="4349.08" fwhm="0.001271" res="353182.0" algo="FTMS"/>
<pk mz="449.047409" i="1462811.1" sn="9.48" a="1169.14" fwhm="0.001051" res="427160.3" algo="FTMS"/>
<pk mz="449.072522" i="5125664.0" sn="39.16" a="6076.43" fwhm="0.001262" res="355921.2" algo="FTMS"/>
<pk mz="449.083760" i="2825250.3" sn="20.52" a="3090.20" fwhm="0.001250" res="359186.9" algo="FTMS"/>
<pk mz="449.108925" i="9327143.0" z="-1" sn="73.21" a="11806.32" fwhm="0.001289" res="348534.7" algo="FTMS" component_name="AV" deconvoluted_molecular_mass="449.109370" deconvoluted_isotopic_mass="449.109371"/>
<pk mz="449.120198" i="2123305.5" sn="14.83" a="2245.69" fwhm="0.001238" res="362755.9" algo="FTMS"/>
<pk mz="449.121949" i="1694505.8" sn="11.35" a="1584.07" fwhm="0.001218" res="368769.9" algo="FTMS"/>
<pk mz="449.145320" i="4216366.5" sn="31.79" a="4775.23" fwhm="0.001234" res="363872.0" algo="FTMS"/>
<pk mz="449.158403" i="3358257.0" sn="24.84" a="3693.58" fwhm="0.001206" res="372577.9" algo="FTMS"/>
<pk mz="449.173600" i="1158451.9" sn="7.01" a="799.93" fwhm="0.001072" res="418934.6" algo="FTMS"/>
<pk mz="449.181746" i="2194997.5" sn="15.41" a="2285.06" fwhm="0.001191" res="377143.9" algo="FTMS"/>
<pk mz="449.194842" i="5846584.0" sn="45.00" a="7103.82" fwhm="0.001276" res="351950.7" algo="FTMS"/>
<pk mz="449.202888" i="1250105.6" sn="7.75" a="1023.19" fwhm="0.001244" res="361005.8" algo="FTMS"/>
<pk mz="449.231128" i="3087423.3" sn="22.64" a="3254.80" fwhm="0.001155" res="388940.8" algo="FTMS"/>
<pk mz="449.239197" i="1256000.8" sn="7.80" a="1434.88" fwhm="0.001407" res="319200.3" algo="FTMS"/>
<pk mz="450.067783" i="2652387.8" sn="19.12" a="2830.25" fwhm="0.001222" res="368168.5" algo="FTMS"/>
<pk mz="450.079047" i="1524709.9" sn="9.98" a="1505.18" fwhm="0.001337" res="336678.4" algo="FTMS"/>
<pk mz="450.104140" i="4329195.0" sn="32.71" a="4982.05" fwhm="0.001213" res="370957.7" algo="FTMS"/>
<pk mz="450.112264" i="2095596.5" z="-1" sn="14.60" a="2602.06" fwhm="0.001399" res="321740.4" algo="FTMS" component_name="AV" deconvoluted_molecular_mass="449.109370" deconvoluted_isotopic_mass="450.112712"/>
<pk mz="450.115373" i="1218413.1" sn="7.49" a="1222.70" fwhm="0.001442" res="312168.3" algo="FTMS"/>
<pk mz="450.140594" i="1317618.0" sn="8.30" a="918.56" fwhm="0.001012" res="445018.1" algo="FTMS"/>
<pk mz="450.161587" i="1818358.3" sn="12.36" a="1782.14" fwhm="0.001191" res="378079.5" algo="FTMS"/>
<pk mz="450.198045" i="3187965.3" sn="23.46" a="3677.62" fwhm="0.001289" res="349359.9" algo="FTMS"/>
<pk mz="450.234595" i="1265668.6" sn="7.88" a="966.64" fwhm="0.001050" res="428865.4" algo="FTMS"/>
<pk mz="451.051781" i="4938662.0" sn="37.64" a="5644.54" fwhm="0.001235" res="365120.9" algo="FTMS"/>
<pk mz="451.063025" i="1886120.3" sn="12.90" a="1796.97" fwhm="0.001199" res="376210.7" algo="FTMS"/>
<pk mz="451.088186" i="7455661.5" sn="58.04" a="9273.28" fwhm="0.001278" res="353019.5" algo="FTMS"/>
<pk mz="451.099457" i="3143599.5" sn="23.10" a="3743.11" fwhm="0.001305" res="345648.0" algo="FTMS"/>
<pk mz="451.124597" i="7246772.5" sn="56.35" a="9243.62" fwhm="0.001323" res="341067.9" algo="FTMS"/>
<pk mz="451.137707" i="1367735.1" sn="8.70" a="1537.20" fwhm="0.001401" res="321943.6" algo="FTMS"/>
<pk mz="451.161013" i="4195259.5" sn="31.62" a="4833.24" fwhm="0.001286" res="350923.0" algo="FTMS"/>
<pk mz="451.174029" i="3659710.3" sn="27.28" a="4087.43" fwhm="0.001240" res="363729.2" algo="FTMS"/>
<pk mz="451.191783" i="2023617.8" sn="14.02" a="2416.70" fwhm="0.001433" res="314852.2" algo="FTMS"/>
<pk mz="451.197328" i="2553283.0" sn="18.31" a="2581.24" fwhm="0.001214" res="371613.6" algo="FTMS"/>
<pk mz="451.210447" i="4838341.5" sn="36.83" a="5616.12" fwhm="0.001247" res="361916.6" algo="FTMS"/>
<pk mz="451.246768" i="1561804.8" sn="10.18" a="1486.53" fwhm="0.001238" res="364448.3" algo="FTMS"/>
<pk mz="452.047049" i="1763947.8" sn="11.80" a="1666.38" fwhm="0.001212" res="372969.4" algo="FTMS"/>
<pk mz="452.083448" i="2908787.0" sn="21.00" a="3035.21" fwhm="0.001230" res="367421.6" algo="FTMS"/>
<pk mz="452.091416" i="1344884.5" sn="8.44" a="865.90" fwhm="0.000979" res="461772.3" algo="FTMS"/>
<pk mz="452.119768" i="1734778.1" sn="11.57" a="1889.42" fwhm="0.001297" res="348507.6" algo="FTMS"/>
<pk mz="452.127832" i="1533563.8" sn="9.95" a="1158.75" fwhm="0.001031" res="438332.1" algo="FTMS"/>
<pk mz="452.132841" i="1218428.8" sn="7.42" a="1050.25" fwhm="0.001234" res="366358.5" algo="FTMS"/>
<pk mz="452.156218" i="1674113.4" sn="11.08" a="1442.97" fwhm="0.001155" res="391352.2" algo="FTMS"/>
<pk mz="452.169233" i="1356932.0" sn="8.53" a="1123.66" fwhm="0.001161" res="389551.2" algo="FTMS"/>
<pk mz="452.177377" i="1352069.6" sn="8.50" a="1288.81" fwhm="0.001246" res="362872.8" algo="FTMS"/>
<pk mz="453.031038" i="2142768.0" sn="14.84" a="2342.42" fwhm="0.001326" res="341539.9" algo="FTMS"/>
<pk mz="453.067449" i="6189367.5" sn="47.34" a="8279.24" fwhm="0.001362" res="332668.0" algo="FTMS"/>
<pk mz="453.078640" i="1739577.6" sn="11.61" a="1631.21" fwhm="0.001238" res="365895.9" algo="FTMS"/>
<pk mz="453.086911" i="1218107.3" sn="7.42" a="946.58" fwhm="0.001223" res="370550.0" algo="FTMS"/>
<pk mz="453.103835" i="7853374.5" sn="60.70" a="9574.77" fwhm="0.001267" res="357630.1" algo="FTMS"/>
<pk mz="453.115106" i="2996033.0" sn="21.69" a="3620.94" fwhm="0.001341" res="337787.9" algo="FTMS"/>
<pk mz="453.140213" i="5848390.0" sn="44.60" a="6989.04" fwhm="0.001260" res="359566.9" algo="FTMS"/>
<pk mz="453.153259" i="1605960.6" sn="10.53" a="1931.16" fwhm="0.001427" res="317487.0" algo="FTMS"/>
<pk mz="453.171155" i="1200716.1" sn="7.28" a="1144.24" fwhm="0.001493" res="303431.4" algo="FTMS"/>
<pk mz="453.176638" i="3211597.3" sn="23.43" a="3500.67" fwhm="0.001196" res="378757.2" algo="FTMS"/>
<pk mz="453.189653" i="3423056.0" sn="25.12" a="3917.64" fwhm="0.001260" res="359669.2" algo="FTMS"/>
<pk mz="453.207441" i="1552723.5" sn="10.11" a="1305.10" fwhm="0.001087" res="416778.4" algo="FTMS"/>
<pk mz="453.213006" i="2427220.5" sn="17.13" a="2646.87" fwhm="0.001296" res="349713.0" algo="FTMS"/>
<pk mz="453.226078" i="2115927.3" sn="14.63" a="2126.69" fwhm="0.001248" res="363279.8" algo="FTMS"/>
<pk mz="453.249357" i="2684251.8" sn="19.19" a="3036.42" fwhm="0.001267" res="357683.9" algo="FTMS"/>
<pk mz="454.062818" i="1326591.3" sn="8.29" a="936.90" fwhm="0.000948" res="478738.4" algo="FTMS"/>
<pk mz="454.070821" i="1210880.9" sn="7.36" a="879.35" fwhm="0.001071" res="424145.9" algo="FTMS"/>
<pk mz="454.099106" i="2032134.6" sn="13.95" a="2042.81" fwhm="0.001259" res="360695.3" algo="FTMS"/>
<pk mz="454.107109" i="1342472.3" sn="8.42" a="910.80" fwhm="0.001062" res="427547.1" algo="FTMS"/>
<pk mz="454.110335" i="1668360.9" sn="11.03" a="1411.92" fwhm="0.001153" res="393712.5" algo="FTMS"/>
<pk mz="454.135348" i="1464589.9" sn="9.40" a="1383.46" fwhm="0.001336" res="339953.5" algo="FTMS"/>
<pk mz="454.143568" i="1840143.5" sn="12.41" a="1821.60" fwhm="0.001207" res="376410.3" algo="FTMS"/>
<pk mz="454.148398" i="2474512.5" sn="17.51" a="3062.57" fwhm="0.001372" res="331072.5" algo="FTMS"/>
<pk mz="454.184907" i="1558551.9" sn="10.15" a="1603.11" fwhm="0.001281" res="354559.1" algo="FTMS"/>
<pk mz="455.046725" i="3157702.0" sn="22.99" a="3772.45" fwhm="0.001340" res="339526.5" algo="FTMS"/>
<pk mz="455.083145" i="6094541.5" sn="46.57" a="7623.29" fwhm="0.001290" res="352738.4" algo="FTMS"/>
<pk mz="455.119485" i="6518484.5" sn="49.97" a="8625.29" fwhm="0.001352" res="336508.1" algo="FTMS"/>
<pk mz="455.130653" i="1509079.0" sn="9.75" a="1288.56" fwhm="0.001113" res="409027.8" algo="FTMS"/>
<pk mz="455.155892" i="4446940.0" sn="33.34" a="5386.98" fwhm="0.001310" res="347341.8" algo="FTMS"/>
<pk mz="455.186893" i="1191906.4" sn="7.20" a="893.12" fwhm="0.001046" res="435277.6" algo="FTMS"/>
<pk mz="455.192282" i="3543779.5" sn="26.09" a="4221.18" fwhm="0.001250" res="364123.6" algo="FTMS"/>
<pk mz="455.205345" i="1750502.1" sn="11.69" a="1612.68" fwhm="0.001174" res="387683.6" algo="FTMS"/>
<pk mz="455.228644" i="4476651.0" sn="33.58" a="5137.00" fwhm="0.001229" res="370468.0" algo="FTMS"/>
<pk mz="455.251162" i="1520623.4" sn="9.84" a="1470.19" fwhm="0.001255" res="362893.6" algo="FTMS"/>
<pk mz="455.265027" i="4703986.0" sn="35.40" a="5731.64" fwhm="0.001306" res="348479.5" algo="FTMS"/>
<pk mz="455.301330" i="1288441.6" sn="7.98" a="1124.59" fwhm="0.001182" res="385152.0" algo="FTMS"/>
<pk mz="456.050154" i="1192081.9" sn="7.20" a="1081.80" fwhm="0.001237" res="368618.2" algo="FTMS"/>
<pk mz="456.057102" i="1295763.3" sn="8.04" a="1043.47" fwhm="0.001108" res="411666.8" algo="FTMS"/>
<pk mz="456.078402" i="1541015.6" sn="10.01" a="1267.92" fwhm="0.001083" res="421246.1" algo="FTMS"/>
<pk mz="456.086383" i="1284761.3" sn="7.95" a="1516.86" fwhm="0.001598" res="285374.3" algo="FTMS"/>
<pk mz="456.114733" i="1320607.0" sn="8.24" a="1011.58" fwhm="0.001139" res="400437.2" algo="FTMS"/>
<pk mz="456.122871" i="1178528.6" sn="7.10" a="1078.88" fwhm="0.001214" res="375816.7" algo="FTMS"/>
<pk mz="456.151071" i="1298342.5" sn="8.06" a="1133.05" fwhm="0.001324" res="344588.9" algo="FTMS"/>
<pk mz="456.159153" i="1257896.1" sn="7.73" a="1361.98" fwhm="0.001414" res="322574.6" algo="FTMS"/>
<pk mz="456.164288" i="1328809.1" sn="8.30" a="1350.15" fwhm="0.001398" res="326346.4" algo="FTMS"/>
<pk mz="456.187590" i="1173933.9" sn="7.06" a="1061.54" fwhm="0.001254" res="363748.3" algo="FTMS"/>
<pk mz="456.231999" i="1168055.0" sn="7.01" a="986.16" fwhm="0.001208" res="377709.1" algo="FTMS"/>
<pk mz="457.026195" i="1502297.5" sn="9.69" a="1418.38" fwhm="0.001256" res="363890.6" algo="FTMS"/>
<pk mz="457.041244" i="1657180.5" sn="10.94" a="1618.46" fwhm="0.001231" res="371356.3" algo="FTMS"/>
<pk mz="457.062392" i="4218977.0" sn="31.51" a="5194.45" fwhm="0.001327" res="344373.4" algo="FTMS"/>
<pk mz="457.077573" i="1266532.0" sn="7.80" a="1854.39" fwhm="0.001872" res="244222.3" algo="FTMS"/>
<pk mz="457.089026" i="1508454.4" sn="9.74" a="1503.67" fwhm="0.001263" res="361811.4" algo="FTMS"/>
<pk mz="457.098807" i="5529704.5" sn="42.03" a="6895.59" fwhm="0.001319" res="346591.2" algo="FTMS"/>
<pk mz="457.109756" i="1600106.6" sn="10.48" a="1960.49" fwhm="0.001379" res="331473.2" algo="FTMS"/>
<pk mz="457.114053" i="1318507.5" sn="8.22" a="1064.96" fwhm="0.001130" res="404665.0" algo="FTMS"/>
<pk mz="457.135172" i="4634736.0" sn="34.85" a="5997.67" fwhm="0.001342" res="340717.5" algo="FTMS"/>
<pk mz="457.150383" i="1237874.9" sn="7.57" a="972.12" fwhm="0.001297" res="352369.7" algo="FTMS"/>
<pk mz="457.163626" i="1246325.6" sn="7.64" a="993.34" fwhm="0.001187" res="385296.6" algo="FTMS"/>
<pk mz="457.171520" i="4299895.5" sn="32.16" a="5037.93" fwhm="0.001264" res="361675.7" algo="FTMS"/>
<pk mz="457.207908" i="5631102.5" sn="42.85" a="6596.39" fwhm="0.001255" res="364435.7" algo="FTMS"/>
<pk mz="457.244297" i="6371462.0" sn="48.79" a="7610.34" fwhm="0.001262" res="362314.8" algo="FTMS"/>
<pk mz="457.266659" i="1168522.8" sn="7.01" a="900.07" fwhm="0.001163" res="393312.5" algo="FTMS"/>
<pk mz="457.280703" i="3985037.8" sn="29.63" a="4977.65" fwhm="0.001362" res="335837.7" algo="FTMS"/>
<pk mz="458.036505" i="1572393.4" sn="10.26" a="1552.48" fwhm="0.001285" res="356488.8" algo="FTMS"/>
<pk mz="458.072893" i="1724976.9" sn="11.48" a="1679.75" fwhm="0.001200" res="381874.6" algo="FTMS"/>
<pk mz="458.084177" i="1373235.3" sn="8.66" a="1096.70" fwhm="0.001161" res="394460.9" algo="FTMS"/>
<pk mz="458.130503" i="1184828.8" sn="7.14" a="1026.03" fwhm="0.001221" res="375063.1" algo="FTMS"/>
<pk mz="458.166796" i="1391684.3" sn="8.80" a="1040.02" fwhm="0.001079" res="424507.2" algo="FTMS"/>
<pk mz="458.174594" i="1289797.9" sn="7.99" a="1305.65" fwhm="0.001326" res="345503.3" algo="FTMS"/>
<pk mz="458.178081" i="1297222.6" sn="8.05" a="1179.35" fwhm="0.001211" res="378231.0" algo="FTMS"/>
<pk mz="458.203153" i="2118987.8" sn="14.64" a="2073.16" fwhm="0.001256" res="364734.0" algo="FTMS"/>
<pk mz="458.211358" i="1235277.5" sn="7.55" a="905.66" fwhm="0.001027" res="446313.3" algo="FTMS"/>
<pk mz="458.239649" i="1576531.4" sn="10.29" a="1621.29" fwhm="0.001349" res="339661.5" algo="FTMS"/>
<pk mz="458.247704" i="1316949.0" sn="8.20" a="1292.76" fwhm="0.001214" res="377506.6" algo="FTMS"/>
<pk mz="459.020469" i="1716213.3" sn="11.41" a="2206.22" fwhm="0.001522" res="301609.2" algo="FTMS"/>
<pk mz="459.041672" i="1993209.6" sn="13.63" a="1997.28" fwhm="0.001194" res="384371.2" algo="FTMS"/>
<pk mz="459.056923" i="2521596.8" sn="17.88" a="2937.46" fwhm="0.001378" res="333189.0" algo="FTMS"/>
<pk mz="459.068258" i="2116607.3" sn="14.62" a="2442.54" fwhm="0.001334" res="344137.0" algo="FTMS"/>
<pk mz="459.078044" i="3162113.3" sn="23.02" a="3899.06" fwhm="0.001337" res="343358.7" algo="FTMS"/>
<pk mz="459.093283" i="2411524.3" sn="16.99" a="2535.04" fwhm="0.001238" res="370913.9" algo="FTMS"/>
<pk mz="459.104434" i="1634310.6" sn="10.75" a="1829.18" fwhm="0.001347" res="340742.6" algo="FTMS"/>
<pk mz="459.114403" i="3464200.8" sn="25.44" a="4357.15" fwhm="0.001352" res="339506.3" algo="FTMS"/>
<pk mz="459.129678" i="2686476.0" sn="19.20" a="3231.79" fwhm="0.001351" res="339723.8" algo="FTMS"/>
<pk mz="459.150765" i="2748432.3" sn="19.70" a="3041.94" fwhm="0.001239" res="370606.8" algo="FTMS"/>
<pk mz="459.166124" i="2619923.5" sn="18.66" a="3155.49" fwhm="0.001380" res="332646.6" algo="FTMS"/>
<pk mz="459.179082" i="1662742.3" sn="10.98" a="1853.52" fwhm="0.001326" res="346335.1" algo="FTMS"/>
<pk mz="459.187195" i="4079128.0" sn="30.38" a="5365.37" fwhm="0.001399" res="328129.9" algo="FTMS"/>
<pk mz="459.209597" i="1797148.5" sn="12.06" a="1648.78" fwhm="0.001157" res="397046.4" algo="FTMS"/>
<pk mz="459.215476" i="1816093.8" sn="12.21" a="1768.08" fwhm="0.001213" res="378564.7" algo="FTMS"/>
<pk mz="459.223560" i="5819935.5" sn="44.36" a="7408.57" fwhm="0.001319" res="348076.3" algo="FTMS"/>
<pk mz="459.246109" i="1475108.1" sn="9.47" a="1080.14" fwhm="0.001005" res="456998.4" algo="FTMS"/>
<pk mz="459.259992" i="3355175.0" sn="24.57" a="3843.14" fwhm="0.001296" res="354423.1" algo="FTMS"/>
<pk mz="459.296382" i="2959918.8" sn="21.39" a="3597.30" fwhm="0.001382" res="332425.3" algo="FTMS"/>
<pk mz="460.052087" i="1713612.5" sn="11.39" a="1895.24" fwhm="0.001274" res="361241.5" algo="FTMS"/>
<pk mz="460.088470" i="1767892.1" sn="11.82" a="1905.68" fwhm="0.001347" res="341683.9" algo="FTMS"/>
<pk mz="460.109442" i="1292632.5" sn="8.01" a="1628.92" fwhm="0.001608" res="286167.1" algo="FTMS"/>
<pk mz="460.145895" i="1334752.1" sn="8.34" a="1282.23" fwhm="0.001292" res="356054.9" algo="FTMS"/>
<pk mz="460.182315" i="2454759.8" sn="17.34" a="2484.91" fwhm="0.001231" res="373869.1" algo="FTMS"/>
<pk mz="460.218866" i="2148079.5" sn="14.87" a="2269.05" fwhm="0.001219" res="377536.0" algo="FTMS"/>
<pk mz="460.226789" i="1499633.0" sn="9.67" a="1216.77" fwhm="0.001141" res="403448.0" algo="FTMS"/>
<pk mz="460.263332" i="1180920.8" sn="7.11" a="742.28" fwhm="0.001133" res="406060.4" algo="FTMS"/>
<pk mz="460.299865" i="1202944.4" sn="7.28" a="860.25" fwhm="0.001101" res="417954.3" algo="FTMS"/>
<pk mz="460.837235" i="1174641.3" sn="7.06" a="1156.55" fwhm="0.001415" res="325721.3" algo="FTMS"/>
<pk mz="461.036189" i="2692507.3" sn="19.24" a="2908.70" fwhm="0.001252" res="368144.4" algo="FTMS"/>
<pk mz="461.057290" i="1510303.6" sn="9.75" a="1392.66" fwhm="0.001249" res="369037.3" algo="FTMS"/>
<pk mz="461.072533" i="3342755.0" sn="24.47" a="3990.06" fwhm="0.001309" res="352205.3" algo="FTMS"/>
<pk mz="461.083836" i="3035045.3" sn="21.99" a="3897.23" fwhm="0.001417" res="325416.2" algo="FTMS"/>
<pk mz="461.093769" i="1562279.4" sn="10.17" a="1542.30" fwhm="0.001263" res="365176.8" algo="FTMS"/>
<pk mz="461.108910" i="4047786.5" sn="30.13" a="4541.34" fwhm="0.001232" res="374330.4" algo="FTMS"/>
<pk mz="461.120152" i="2002861.0" sn="13.71" a="2114.04" fwhm="0.001223" res="377188.9" algo="FTMS"/>
<pk mz="461.145320" i="2634162.3" sn="18.78" a="2736.93" fwhm="0.001242" res="371318.1" algo="FTMS"/>
<pk mz="461.158239" i="2573237.0" sn="18.29" a="2885.17" fwhm="0.001277" res="361265.1" algo="FTMS"/>
<pk mz="461.166493" i="1775542.8" sn="11.88" a="1835.08" fwhm="0.001351" res="341366.7" algo="FTMS"/>
<pk mz="461.181779" i="1894074.0" sn="12.83" a="2147.14" fwhm="0.001334" res="345779.3" algo="FTMS"/>
<pk mz="461.194739" i="3463612.8" sn="25.44" a="3916.93" fwhm="0.001267" res="363918.8" algo="FTMS"/>
<pk mz="461.202840" i="3584446.3" sn="26.41" a="4703.37" fwhm="0.001377" res="334874.4" algo="FTMS"/>
<pk mz="461.231080" i="2452420.3" sn="17.32" a="2899.80" fwhm="0.001362" res="338671.6" algo="FTMS"/>
<pk mz="461.239236" i="2843078.0" sn="20.45" a="3224.99" fwhm="0.001274" res="362077.8" algo="FTMS"/>
<pk mz="461.275583" i="1168077.8" sn="7.00" a="730.14" fwhm="0.001018" res="453295.1" algo="FTMS"/>
<pk mz="462.067769" i="1628789.5" sn="10.70" a="1396.37" fwhm="0.001135" res="407086.4" algo="FTMS"/>
<pk mz="462.104158" i="2444925.3" sn="17.25" a="3172.35" fwhm="0.001424" res="324410.7" algo="FTMS"/>
<pk mz="462.115357" i="1183871.6" sn="7.13" a="969.93" fwhm="0.001186" res="389735.5" algo="FTMS"/>
<pk mz="462.140670" i="1587589.0" sn="10.37" a="1488.19" fwhm="0.001168" res="395782.4" algo="FTMS"/>
<pk mz="462.161675" i="1678473.4" sn="11.10" a="1538.80" fwhm="0.001124" res="411163.7" algo="FTMS"/>
<pk mz="462.185076" i="1240206.4" sn="7.58" a="993.40" fwhm="0.001243" res="371759.7" algo="FTMS"/>
<pk mz="462.198046" i="3106449.3" sn="22.57" a="3620.06" fwhm="0.001387" res="333246.0" algo="FTMS"/>
<pk mz="462.234572" i="2037912.9" sn="13.99" a="2320.65" fwhm="0.001328" res="347964.9" algo="FTMS"/>
<pk mz="463.015237" i="1222975.3" sn="7.44" a="845.88" fwhm="0.001042" res="444546.4" algo="FTMS"/>
<pk mz="463.051791" i="3746119.0" sn="27.70" a="4647.22" fwhm="0.001353" res="342360.2" algo="FTMS"/>
<pk mz="463.063130" i="1993033.5" sn="13.62" a="2132.86" fwhm="0.001261" res="367322.2" algo="FTMS"/>
<pk mz="463.088172" i="5564751.0" sn="42.30" a="7490.23" fwhm="0.001397" res="331540.9" algo="FTMS"/>
<pk mz="463.099445" i="3494737.3" sn="25.68" a="4794.43" fwhm="0.001444" res="320736.5" algo="FTMS"/>
<pk mz="463.124543" i="5739862.5" sn="43.71" a="7313.11" fwhm="0.001351" res="342792.8" algo="FTMS"/>
<pk mz="463.135865" i="1849177.0" sn="12.47" a="1885.59" fwhm="0.001248" res="371165.4" algo="FTMS"/>
<pk mz="463.160966" i="3744094.3" sn="27.68" a="4450.16" fwhm="0.001326" res="349191.0" algo="FTMS"/>
<pk mz="463.173980" i="3707745.3" sn="27.39" a="4828.61" fwhm="0.001386" res="334232.2" algo="FTMS"/>
<pk mz="463.182201" i="1533794.9" sn="9.94" a="1683.18" fwhm="0.001406" res="329478.5" algo="FTMS"/>
<pk mz="463.191874" i="1549157.0" sn="10.06" a="1850.10" fwhm="0.001492" res="310542.0" algo="FTMS"/>
<pk mz="463.210430" i="5005673.0" sn="37.81" a="6001.57" fwhm="0.001294" res="358071.5" algo="FTMS"/>
<pk mz="463.246964" i="2088304.8" sn="14.39" a="2439.45" fwhm="0.001398" res="331282.6" algo="FTMS"/>
<pk mz="464.047002" i="2011676.3" sn="13.65" a="2191.16" fwhm="0.001304" res="355744.5" algo="FTMS"/>
<pk mz="464.083425" i="3357220.0" sn="24.35" a="4355.00" fwhm="0.001422" res="326433.0" algo="FTMS"/>
<pk mz="464.119873" i="2074156.0" sn="14.14" a="1967.91" fwhm="0.001190" res="389946.3" algo="FTMS"/>
<pk mz="464.127808" i="1735981.6" sn="11.45" a="2136.11" fwhm="0.001372" res="338332.7" algo="FTMS"/>
<pk mz="464.156205" i="1229619.8" sn="7.42" a="1325.89" fwhm="0.001247" res="372129.9" algo="FTMS"/>
<pk mz="464.164336" i="1287477.5" sn="7.88" a="1328.33" fwhm="0.001321" res="351466.7" algo="FTMS"/>
<pk mz="464.177217" i="2444856.3" sn="17.09" a="2969.27" fwhm="0.001384" res="335467.0" algo="FTMS"/>
<pk mz="464.213827" i="2718272.3" sn="19.27" a="3082.32" fwhm="0.001316" res="352672.1" algo="FTMS"/>
<pk mz="465.031026" i="2700528.3" sn="19.12" a="3206.42" fwhm="0.001351" res="344290.9" algo="FTMS"/>
<pk mz="465.067398" i="5919480.0" sn="44.73" a="7474.31" fwhm="0.001355" res="343295.8" algo="FTMS"/>
<pk mz="465.078751" i="2858234.8" sn="20.38" a="3173.60" fwhm="0.001275" res="364860.6" algo="FTMS"/>
<pk mz="465.103847" i="6809344.0" sn="51.81" a="8786.32" fwhm="0.001341" res="346826.7" algo="FTMS"/>
<pk mz="465.115029" i="2725122.5" sn="19.32" a="3459.31" fwhm="0.001401" res="331911.5" algo="FTMS"/>
<pk mz="465.140246" i="6128392.0" sn="46.39" a="7642.72" fwhm="0.001335" res="348477.6" algo="FTMS"/>
<pk mz="465.153337" i="2092810.8" sn="14.29" a="2369.09" fwhm="0.001402" res="331688.9" algo="FTMS"/>
<pk mz="465.168570" i="20121358.0" z="-1" sn="157.72" a="28683.10" fwhm="0.001405" res="331047.9" algo="FTMS" component_name="V" deconvoluted_molecular_mass="465.168416" deconvoluted_isotopic_mass="465.169053"/>
<pk mz="465.170930" i="1835278.6" sn="12.24" a="2305.63" fwhm="0.001456" res="319408.7" algo="FTMS"/>
<pk mz="465.176570" i="3077391.8" sn="22.12" a="3641.81" fwhm="0.001300" res="357757.6" algo="FTMS"/>
<pk mz="465.189645" i="4465426.5" sn="33.16" a="5665.79" fwhm="0.001334" res="348726.0" algo="FTMS"/>
<pk mz="465.207434" i="1883926.5" sn="12.63" a="2268.09" fwhm="0.001468" res="316816.4" algo="FTMS"/>
<pk mz="465.212977" i="1823511.8" sn="12.15" a="1715.29" fwhm="0.001143" res="406922.4" algo="FTMS"/>
<pk mz="465.226091" i="4124442.5" sn="30.45" a="5213.17" fwhm="0.001405" res="331053.4" algo="FTMS"/>
<pk mz="466.062719" i="2526672.0" sn="17.74" a="2805.64" fwhm="0.001323" res="352336.8" algo="FTMS"/>
<pk mz="466.099116" i="2890200.0" sn="20.63" a="3487.00" fwhm="0.001340" res="347815.9" algo="FTMS"/>
<pk mz="466.107099" i="1746393.6" sn="11.53" a="1636.45" fwhm="0.001168" res="398979.3" algo="FTMS"/>
<pk mz="466.110272" i="1275866.3" sn="7.79" a="1451.21" fwhm="0.001490" res="312877.4" algo="FTMS"/>
<pk mz="466.135384" i="2173407.8" sn="14.93" a="2165.61" fwhm="0.001218" res="382780.4" algo="FTMS"/>
<pk mz="466.143540" i="1537505.6" sn="9.87" a="1505.40" fwhm="0.001251" res="372628.3" algo="FTMS"/>
<pk mz="466.171887" i="6211559.5" z="-1" sn="47.05" a="7725.15" fwhm="0.001304" res="357583.8" algo="FTMS" component_name="V" deconvoluted_molecular_mass="465.168416" deconvoluted_isotopic_mass="466.172373"/>
<pk mz="466.179727" i="1192169.5" sn="7.12" a="1357.83" fwhm="0.001642" res="283828.7" algo="FTMS"/>
<pk mz="466.184897" i="1178346.5" sn="7.01" a="870.51" fwhm="0.001167" res="399372.9" algo="FTMS"/>
<pk mz="466.193069" i="1692140.3" sn="11.10" a="2032.59" fwhm="0.001380" res="337764.2" algo="FTMS"/>
<pk mz="466.229430" i="1336308.3" sn="8.27" a="1223.42" fwhm="0.001163" res="401034.0" algo="FTMS"/>
<pk mz="467.025614" i="1426849.8" sn="8.99" a="1111.19" fwhm="0.001168" res="399991.2" algo="FTMS"/>
<pk mz="467.046732" i="4468902.5" sn="33.19" a="6002.33" fwhm="0.001421" res="328722.9" algo="FTMS"/>
<pk mz="467.083100" i="6832302.5" sn="51.99" a="9738.82" fwhm="0.001454" res="321168.5" algo="FTMS"/>
<pk mz="467.094389" i="3454128.8" sn="25.12" a="4055.83" fwhm="0.001290" res="362194.5" algo="FTMS"/>
<pk mz="467.119476" i="8274102.5" z="-1" sn="63.46" a="11400.48" fwhm="0.001392" res="335572.4" algo="FTMS" component_name="BZ" deconvoluted_molecular_mass="467.120014" deconvoluted_isotopic_mass="467.119963"/>
<pk mz="467.130776" i="1858488.8" sn="12.42" a="2211.14" fwhm="0.001360" res="343473.9" algo="FTMS"/>
<pk mz="467.155870" i="5599422.0" sn="42.18" a="7164.35" fwhm="0.001369" res="341197.5" algo="FTMS"/>
<pk mz="467.165619" i="7023808.5" sn="53.51" a="9991.03" fwhm="0.001422" res="328638.4" algo="FTMS"/>
<pk mz="467.168901" i="2905281.0" z="-1" sn="20.75" a="3635.44" fwhm="0.001372" res="340598.0" algo="FTMS" component_name="V" deconvoluted_molecular_mass="465.168416" deconvoluted_isotopic_mass="467.169388"/>
<pk mz="467.186877" i="1433797.0" sn="9.04" a="1757.89" fwhm="0.001496" res="312223.2" algo="FTMS"/>
<pk mz="467.192262" i="3440838.3" sn="25.01" a="4905.68" fwhm="0.001468" res="318341.5" algo="FTMS"/>
<pk mz="467.205329" i="4622537.0" sn="34.41" a="5592.47" fwhm="0.001323" res="353224.5" algo="FTMS"/>
<pk mz="467.223165" i="1650381.0" sn="10.77" a="1403.12" fwhm="0.001226" res="381008.8" algo="FTMS"/>
<pk mz="467.228659" i="2581198.3" sn="18.17" a="3541.56" fwhm="0.001511" res="309299.8" algo="FTMS"/>
<pk mz="467.241595" i="2554065.0" sn="17.95" a="3009.39" fwhm="0.001301" res="359014.3" algo="FTMS"/>
<pk mz="467.265160" i="2120918.3" sn="14.51" a="2255.48" fwhm="0.001289" res="362376.3" algo="FTMS"/>
<pk mz="468.078449" i="2458504.5" sn="17.19" a="2733.78" fwhm="0.001299" res="360332.1" algo="FTMS"/>
<pk mz="468.086417" i="2122634.3" sn="14.52" a="2301.93" fwhm="0.001348" res="347238.5" algo="FTMS"/>
<pk mz="468.114750" i="1725328.4" sn="11.36" a="1544.14" fwhm="0.001139" res="410995.7" algo="FTMS"/>
<pk mz="468.123094" i="1841554.3" z="-1" sn="12.28" a="2353.55" fwhm="0.001437" res="325862.3" algo="FTMS" component_name="BZ" deconvoluted_molecular_mass="467.120014" deconvoluted_isotopic_mass="468.123584"/>
<pk mz="468.151228" i="1444760.4" sn="9.13" a="1333.07" fwhm="0.001208" res="387672.5" algo="FTMS"/>
<pk mz="468.164351" i="1890715.3" sn="12.68" a="2096.89" fwhm="0.001338" res="349803.9" algo="FTMS"/>
<pk mz="468.169016" i="2084508.3" sn="14.22" a="2698.88" fwhm="0.001518" res="308450.5" algo="FTMS"/>
<pk mz="468.200560" i="1298083.3" sn="7.96" a="1543.90" fwhm="0.001637" res="285975.8" algo="FTMS"/>
<pk mz="468.208645" i="1452709.0" sn="9.19" a="1180.22" fwhm="0.001211" res="386597.0" algo="FTMS"/>
<pk mz="468.978310" i="1557326.4" sn="10.02" a="1957.18" fwhm="0.001504" res="311843.7" algo="FTMS"/>
<pk mz="469.026024" i="1585752.9" sn="10.25" a="1221.22" fwhm="0.001089" res="430876.3" algo="FTMS"/>
<pk mz="469.041180" i="1577820.3" sn="10.19" a="1332.23" fwhm="0.001141" res="411011.7" algo="FTMS"/>
<pk mz="469.062421" i="5466721.0" sn="41.12" a="7401.73" fwhm="0.001396" res="336011.6" algo="FTMS"/>
<pk mz="469.073328" i="1251683.4" sn="7.59" a="1295.21" fwhm="0.001535" res="305580.7" algo="FTMS"/>
<pk mz="469.077469" i="1342052.3" sn="8.31" a="1137.56" fwhm="0.001149" res="408150.5" algo="FTMS"/>
<pk mz="469.098777" i="7684713.0" sn="58.77" a="10593.14" fwhm="0.001409" res="332832.8" algo="FTMS"/>
<pk mz="469.109927" i="1564779.4" sn="10.08" a="1349.64" fwhm="0.001115" res="420845.0" algo="FTMS"/>
<pk mz="469.135129" i="6997617.0" sn="53.30" a="10100.00" fwhm="0.001455" res="322474.9" algo="FTMS"/>
<pk mz="469.146406" i="1260147.5" sn="7.66" a="1343.17" fwhm="0.001360" res="344872.4" algo="FTMS"/>
<pk mz="469.171576" i="4452985.0" sn="33.06" a="5782.91" fwhm="0.001400" res="335100.1" algo="FTMS"/>
<pk mz="469.184598" i="1466491.9" sn="9.30" a="1299.83" fwhm="0.001226" res="382764.6" algo="FTMS"/>
<pk mz="469.202484" i="1686143.9" sn="11.05" a="2239.36" fwhm="0.001901" res="246811.0" algo="FTMS"/>
<pk mz="469.207962" i="4311681.0" sn="31.93" a="5613.15" fwhm="0.001427" res="328906.5" algo="FTMS"/>
<pk mz="469.220952" i="2420356.0" sn="16.89" a="3094.89" fwhm="0.001443" res="325066.0" algo="FTMS"/>
<pk mz="469.244322" i="5200521.0" sn="39.01" a="6804.54" fwhm="0.001343" res="349446.7" algo="FTMS"/>
<pk mz="469.280697" i="3476113.0" sn="25.29" a="4180.88" fwhm="0.001335" res="351450.4" algo="FTMS"/>
<pk mz="470.036425" i="1476152.3" sn="9.37" a="1495.16" fwhm="0.001283" res="366233.5" algo="FTMS"/>
<pk mz="470.057587" i="1269052.9" sn="7.73" a="975.77" fwhm="0.001124" res="418181.6" algo="FTMS"/>
<pk mz="470.072917" i="1937472.3" sn="13.04" a="2462.58" fwhm="0.001478" res="317982.0" algo="FTMS"/>
<pk mz="470.084110" i="1202498.8" sn="7.20" a="997.69" fwhm="0.001251" res="375896.2" algo="FTMS"/>
<pk mz="470.093937" i="2177349.0" sn="14.95" a="2676.79" fwhm="0.001503" res="312831.3" algo="FTMS"/>
<pk mz="470.102090" i="1922374.8" sn="12.92" a="2349.76" fwhm="0.001420" res="331136.2" algo="FTMS"/>
<pk mz="470.130369" i="1791309.0" sn="11.88" a="1728.55" fwhm="0.001255" res="374490.0" algo="FTMS"/>
<pk mz="470.138375" i="1266510.8" sn="7.71" a="1106.96" fwhm="0.001267" res="371016.4" algo="FTMS"/>
<pk mz="470.166792" i="1476949.1" sn="9.38" a="1191.27" fwhm="0.001135" res="414248.5" algo="FTMS"/>
<pk mz="470.179745" i="1497944.0" sn="9.55" a="1251.58" fwhm="0.001133" res="414838.9" algo="FTMS"/>
<pk mz="470.247680" i="1503591.0" sn="9.59" a="1459.22" fwhm="0.001333" res="352840.4" algo="FTMS"/>
<pk mz="471.041591" i="2519575.3" sn="17.67" a="2624.33" fwhm="0.001247" res="377849.8" algo="FTMS"/>
<pk mz="471.056997" i="1647898.8" sn="10.74" a="1748.95" fwhm="0.001290" res="365139.4" algo="FTMS"/>
<pk mz="471.068038" i="1198109.3" sn="7.16" a="895.66" fwhm="0.001113" res="423150.3" algo="FTMS"/>
<pk mz="471.078083" i="5768223.5" sn="43.52" a="8752.26" fwhm="0.001458" res="323140.4" algo="FTMS"/>
<pk mz="471.093163" i="1477154.8" sn="9.38" a="1456.68" fwhm="0.001360" res="346303.6" algo="FTMS"/>
<pk mz="471.104633" i="1321509.4" sn="8.14" a="1544.40" fwhm="0.001601" res="294333.5" algo="FTMS"/>
<pk mz="471.114407" i="6442023.5" sn="48.88" a="8782.58" fwhm="0.001407" res="334856.3" algo="FTMS"/>
<pk mz="471.129640" i="1377067.0" sn="8.58" a="1077.72" fwhm="0.001129" res="417188.3" algo="FTMS"/>
<pk mz="471.150791" i="4173871.5" sn="30.83" a="5564.30" fwhm="0.001411" res="333831.5" algo="FTMS"/>
<pk mz="471.165866" i="1423667.0" sn="8.96" a="1332.69" fwhm="0.001357" res="347269.5" algo="FTMS"/>
<pk mz="471.179191" i="1210678.0" sn="7.26" a="1156.16" fwhm="0.001246" res="378228.7" algo="FTMS"/>
<pk mz="471.187271" i="4328504.0" sn="32.06" a="5321.64" fwhm="0.001345" res="350358.3" algo="FTMS"/>
<pk mz="471.209782" i="1350460.8" sn="8.37" a="1304.53" fwhm="0.001204" res="391286.3" algo="FTMS"/>
<pk mz="471.223550" i="6769728.0" sn="51.49" a="9373.97" fwhm="0.001426" res="330439.4" algo="FTMS"/>
<pk mz="471.259961" i="5986376.0" sn="45.25" a="7912.63" fwhm="0.001390" res="338933.8" algo="FTMS"/>
<pk mz="471.282454" i="1257037.0" sn="7.63" a="971.74" fwhm="0.001135" res="415112.2" algo="FTMS"/>
<pk mz="471.296356" i="3297360.0" sn="23.86" a="3909.21" fwhm="0.001297" res="363474.8" algo="FTMS"/>
<pk mz="472.052033" i="2033400.5" sn="13.80" a="2240.43" fwhm="0.001385" res="340881.7" algo="FTMS"/>
<pk mz="472.073406" i="1331965.3" sn="8.22" a="1249.81" fwhm="0.001278" res="369300.4" algo="FTMS"/>
<pk mz="472.081293" i="1574655.1" sn="10.15" a="1700.93" fwhm="0.001418" res="333015.8" algo="FTMS"/>
<pk mz="472.099754" i="1278979.1" sn="7.80" a="1012.19" fwhm="0.001263" res="373898.1" algo="FTMS"/>
<pk mz="472.109549" i="1477125.4" sn="9.38" a="1661.29" fwhm="0.001430" res="330190.4" algo="FTMS"/>
<pk mz="472.146117" i="1280269.5" sn="7.81" a="1397.18" fwhm="0.001400" res="337284.7" algo="FTMS"/>
<pk mz="472.154130" i="1410575.4" sn="8.85" a="1518.37" fwhm="0.001389" res="339844.3" algo="FTMS"/>
<pk mz="472.157221" i="1587728.0" sn="10.26" a="1845.27" fwhm="0.001483" res="318375.8" algo="FTMS"/>
<pk mz="472.182384" i="1552405.6" sn="9.98" a="1659.72" fwhm="0.001352" res="349118.3" algo="FTMS"/>
<pk mz="472.218857" i="1922333.8" sn="12.92" a="2252.55" fwhm="0.001408" res="335428.8" algo="FTMS"/>
<pk mz="472.226767" i="1509919.6" sn="9.64" a="1838.12" fwhm="0.001529" res="308923.8" algo="FTMS"/>
<pk mz="472.299518" i="1300271.8" sn="7.97" a="1072.67" fwhm="0.001119" res="422004.3" algo="FTMS"/>
<pk mz="473.036168" i="1862100.6" z="-12" sn="12.44" a="1818.79" fwhm="0.001218" res="388250.2" algo="FTMS" component_name="d" deconvoluted_molecular_mass="5687.489047" deconvoluted_isotopic_mass="5687.526109"/>
<pk mz="473.057298" i="2970585.5" sn="21.26" a="4189.77" fwhm="0.001504" res="314627.6" algo="FTMS"/>
<pk mz="473.072498" i="2891740.8" sn="20.63" a="3285.39" fwhm="0.001327" res="356622.4" algo="FTMS"/>
<pk mz="473.083705" i="1954271.3" sn="13.17" a="2313.44" fwhm="0.001384" res="341784.8" algo="FTMS"/>
<pk mz="473.093704" i="4121057.5" sn="30.41" a="5538.85" fwhm="0.001452" res="325756.2" algo="FTMS"/>
<pk mz="473.108933" i="2334693.0" sn="16.20" a="2994.21" fwhm="0.001484" res="318818.5" algo="FTMS"/>
<pk mz="473.120086" i="1364967.5" z="-12" sn="8.48" a="1238.94" fwhm="0.001162" res="407144.5" algo="FTMS" component_name="d" deconvoluted_molecular_mass="5687.489047" deconvoluted_isotopic_mass="5688.533135"/>
<pk mz="473.130113" i="3647977.8" sn="26.65" a="4687.91" fwhm="0.001420" res="333174.1" algo="FTMS"/>
<pk mz="473.145342" i="3061741.3" sn="21.98" a="3909.34" fwhm="0.001379" res="343212.4" algo="FTMS"/>
<pk mz="473.166423" i="2901489.8" sn="20.71" a="4073.64" fwhm="0.001490" res="317586.4" algo="FTMS"/>
<pk mz="473.181781" i="1179125.3" sn="7.01" a="856.28" fwhm="0.001179" res="401371.7" algo="FTMS"/>
<pk mz="473.194738" i="1612280.3" sn="10.45" a="1369.68" fwhm="0.001144" res="413808.0" algo="FTMS"/>
<pk mz="473.202820" i="4787706.0" z="-12" sn="35.71" a="6879.35" fwhm="0.001466" res="322685.4" algo="FTMS" component_name="d" deconvoluted_molecular_mass="5687.489047" deconvoluted_isotopic_mass="5689.525943"/>
<pk mz="473.239193" i="5113346.0" sn="38.30" a="7167.16" fwhm="0.001478" res="320158.9" algo="FTMS"/>
<pk mz="473.275578" i="3496458.3" sn="25.44" a="4338.79" fwhm="0.001302" res="363503.9" algo="FTMS"/>
<pk mz="473.282614" i="17243660.0" z="-12" sn="134.81" a="25107.64" fwhm="0.001427" res="331650.4" algo="FTMS" component_name="d" deconvoluted_molecular_mass="5687.489047" deconvoluted_isotopic_mass="5690.483464"/>
<pk mz="473.311999" i="3440146.5" sn="24.99" a="3974.72" fwhm="0.001309" res="361657.2" algo="FTMS"/>
<pk mz="474.031397" i="1546420.0" sn="9.93" a="1504.60" fwhm="0.001282" res="369687.2" algo="FTMS"/>
<pk mz="474.067661" i="2525884.3" sn="17.72" a="2871.07" fwhm="0.001322" res="358627.1" algo="FTMS"/>
<pk mz="474.079071" i="1294014.8" sn="7.92" a="1267.23" fwhm="0.001441" res="328888.2" algo="FTMS"/>
<pk mz="474.104287" i="1900740.4" sn="12.75" a="2063.74" fwhm="0.001353" res="350373.4" algo="FTMS"/>
<pk mz="474.115361" i="1595590.9" sn="10.32" a="1615.07" fwhm="0.001257" res="377262.5" algo="FTMS"/>
<pk mz="474.161840" i="1417169.4" sn="8.90" a="1247.58" fwhm="0.001289" res="367841.2" algo="FTMS"/>
<pk mz="474.172810" i="1719507.8" sn="11.30" a="1785.38" fwhm="0.001304" res="363509.7" algo="FTMS"/>
<pk mz="474.198156" i="2807001.5" sn="19.95" a="3299.39" fwhm="0.001401" res="338405.8" algo="FTMS"/>
<pk mz="474.234456" i="1925601.6" sn="12.94" a="2352.75" fwhm="0.001473" res="322037.6" algo="FTMS"/>
<pk mz="474.242450" i="1373667.5" sn="8.55" a="1384.29" fwhm="0.001275" res="371879.1" algo="FTMS"/>
<pk mz="474.285984" i="4507373.5" sn="33.48" a="6023.99" fwhm="0.001366" res="347321.8" algo="FTMS"/>
<pk mz="474.315206" i="1255411.9" sn="7.61" a="981.67" fwhm="0.001156" res="410419.2" algo="FTMS"/>
<pk mz="475.015482" i="1311377.6" sn="8.05" a="1082.22" fwhm="0.001206" res="393752.1" algo="FTMS"/>
<pk mz="475.051867" i="3005337.8" sn="21.53" a="3451.49" fwhm="0.001296" res="366656.2" algo="FTMS"/>
<pk mz="475.063177" i="1792412.4" sn="11.88" a="2435.72" fwhm="0.001530" res="310596.7" algo="FTMS"/>
<pk mz="475.072854" i="2298270.5" sn="15.91" a="3003.62" fwhm="0.001456" res="326214.0" algo="FTMS"/>
<pk mz="475.088178" i="3830178.0" sn="28.09" a="5275.53" fwhm="0.001520" res="312659.4" algo="FTMS"/>
<pk mz="475.099408" i="2464676.5" sn="17.23" a="2536.49" fwhm="0.001284" res="369933.5" algo="FTMS"/>
<pk mz="475.109336" i="2056614.8" sn="13.98" a="2655.27" fwhm="0.001481" res="320853.9" algo="FTMS"/>
<pk mz="475.124621" i="4307882.0" sn="31.89" a="5747.22" fwhm="0.001426" res="333139.8" algo="FTMS"/>
<pk mz="475.145750" i="2130863.0" sn="14.57" a="2185.98" fwhm="0.001288" res="368826.9" algo="FTMS"/>
<pk mz="475.160963" i="6067122.5" sn="45.89" a="8274.67" fwhm="0.001400" res="339290.6" algo="FTMS"/>
<pk mz="475.174040" i="1998773.4" sn="13.52" a="2017.76" fwhm="0.001288" res="368839.5" algo="FTMS"/>
<pk mz="475.182075" i="2417079.3" sn="16.85" a="3012.44" fwhm="0.001478" res="321512.4" algo="FTMS"/>
<pk mz="475.197395" i="1237434.6" sn="7.47" a="918.26" fwhm="0.001175" res="404561.1" algo="FTMS"/>
<pk mz="475.204538" i="1213116.3" sn="7.27" a="1220.83" fwhm="0.001445" res="328806.8" algo="FTMS"/>
<pk mz="475.210453" i="2705341.5" sn="19.14" a="3219.29" fwhm="0.001380" res="344376.2" algo="FTMS"/>
<pk mz="475.218496" i="3973055.5" sn="29.23" a="5106.34" fwhm="0.001409" res="337166.9" algo="FTMS"/>
<pk mz="475.246882" i="1957829.8" sn="13.20" a="2041.87" fwhm="0.001381" res="344041.9" algo="FTMS"/>
<pk mz="475.254873" i="2993095.5" sn="21.43" a="4004.87" fwhm="0.001451" res="327461.0" algo="FTMS"/>
<pk mz="475.291101" i="1786063.8" sn="11.83" a="2061.87" fwhm="0.001399" res="339708.7" algo="FTMS"/>
<pk mz="475.327561" i="1182936.0" sn="7.03" a="1182.17" fwhm="0.001332" res="356727.0" algo="FTMS"/>
<pk mz="476.047060" i="2104442.5" sn="14.36" a="2322.41" fwhm="0.001355" res="351290.2" algo="FTMS"/>
<pk mz="476.083447" i="2375810.8" sn="16.52" a="2580.08" fwhm="0.001290" res="369051.9" algo="FTMS"/>
<pk mz="476.119841" i="2037387.0" sn="13.83" a="2288.19" fwhm="0.001369" res="347821.3" algo="FTMS"/>
<pk mz="476.131156" i="1583501.5" sn="10.22" a="2089.12" fwhm="0.001606" res="296497.2" algo="FTMS"/>
<pk mz="476.164194" i="1442453.0" sn="9.10" a="1232.68" fwhm="0.001124" res="423634.0" algo="FTMS"/>
<pk mz="476.177300" i="1691544.0" sn="11.08" a="1752.83" fwhm="0.001370" res="347632.4" algo="FTMS"/>
<pk mz="476.213869" i="2405536.3" sn="16.76" a="2842.89" fwhm="0.001334" res="356891.2" algo="FTMS"/>
<pk mz="476.221778" i="1291298.0" sn="7.89" a="1516.58" fwhm="0.001662" res="286455.9" algo="FTMS"/>
<pk mz="476.250066" i="1563816.4" sn="10.06" a="1447.93" fwhm="0.001277" res="373032.3" algo="FTMS"/>
<pk mz="477.014400" i="1785685.5" sn="11.71" a="1923.94" fwhm="0.001304" res="365891.4" algo="FTMS"/>
<pk mz="477.031107" i="2108761.3" sn="14.26" a="2285.61" fwhm="0.001325" res="360076.2" algo="FTMS"/>
<pk mz="477.067434" i="4395361.5" sn="32.27" a="6037.26" fwhm="0.001444" res="330364.1" algo="FTMS"/>
<pk mz="477.078784" i="2433380.0" sn="16.81" a="2837.79" fwhm="0.001335" res="357386.6" algo="FTMS"/>
<pk mz="477.103840" i="5591402.0" sn="41.69" a="7890.42" fwhm="0.001487" res="320771.3" algo="FTMS"/>
<pk mz="477.114966" i="2524012.3" sn="17.53" a="3075.50" fwhm="0.001420" res="336016.6" algo="FTMS"/>
<pk mz="477.140232" i="4809074.0" sn="35.53" a="6160.10" fwhm="0.001402" res="340299.6" algo="FTMS"/>
<pk mz="477.153412" i="1450101.0" sn="9.07" a="1339.34" fwhm="0.001236" res="386095.4" algo="FTMS"/>
<pk mz="477.172606" i="11123065.0" z="-1" sn="85.28" a="15683.58" fwhm="0.001434" res="332847.9" algo="FTMS" component_name="w" deconvoluted_molecular_mass="477.173095" deconvoluted_isotopic_mass="477.173118"/>
<pk mz="477.176682" i="2405754.3" sn="16.60" a="2807.33" fwhm="0.001396" res="341757.6" algo="FTMS"/>
<pk mz="477.189687" i="3482493.3" sn="25.08" a="4926.48" fwhm="0.001505" res="316996.8" algo="FTMS"/>
<pk mz="477.226057" i="4023685.5" sn="29.34" a="4991.58" fwhm="0.001368" res="348830.8" algo="FTMS"/>
<pk mz="477.233882" i="1529479.3" sn="9.69" a="1925.15" fwhm="0.001682" res="283659.8" algo="FTMS"/>
<pk mz="477.243808" i="1207433.5" sn="7.15" a="1061.18" fwhm="0.001328" res="359369.9" algo="FTMS"/>
<pk mz="477.262517" i="1529741.8" sn="9.69" a="1289.05" fwhm="0.001179" res="404780.2" algo="FTMS"/>
<pk mz="478.062759" i="2753091.5" sn="19.33" a="3553.32" fwhm="0.001448" res="330148.5" algo="FTMS"/>
<pk mz="478.099028" i="2223691.8" sn="15.16" a="2358.94" fwhm="0.001325" res="360756.2" algo="FTMS"/>
<pk mz="478.110295" i="1541198.3" sn="9.78" a="1731.29" fwhm="0.001398" res="341874.3" algo="FTMS"/>
<pk mz="478.135547" i="1805908.0" sn="11.87" a="1678.34" fwhm="0.001224" res="390774.4" algo="FTMS"/>
<pk mz="478.143683" i="1415765.9" sn="8.79" a="1619.23" fwhm="0.001390" res="344098.6" algo="FTMS"/>
<pk mz="478.146872" i="1292118.6" sn="7.82" a="1297.96" fwhm="0.001318" res="362771.7" algo="FTMS"/>
<pk mz="478.175825" i="2593373.3" z="-1" sn="18.07" a="3264.77" fwhm="0.001448" res="330258.5" algo="FTMS" component_name="w" deconvoluted_molecular_mass="477.173095" deconvoluted_isotopic_mass="478.176339"/>
<pk mz="478.193068" i="2490977.0" sn="17.27" a="3415.85" fwhm="0.001485" res="321922.5" algo="FTMS"/>
<pk mz="478.229437" i="1852521.4" sn="12.23" a="2043.37" fwhm="0.001323" res="361552.9" algo="FTMS"/>
<pk mz="479.046702" i="3990307.3" sn="29.08" a="5146.56" fwhm="0.001426" res="335903.5" algo="FTMS"/>
<pk mz="479.057898" i="1478949.8" sn="9.29" a="1448.71" fwhm="0.001308" res="366138.4" algo="FTMS"/>
<pk mz="479.083180" i="5135147.5" sn="38.10" a="6765.43" fwhm="0.001426" res="335951.9" algo="FTMS"/>
<pk mz="479.094270" i="2666286.0" sn="18.64" a="3461.35" fwhm="0.001487" res="322284.5" algo="FTMS"/>
<pk mz="479.119483" i="8112948.0" z="-1" sn="61.56" a="11251.47" fwhm="0.001438" res="333215.9" algo="FTMS" component_name="CD" deconvoluted_molecular_mass="479.120013" deconvoluted_isotopic_mass="479.120000"/>
<pk mz="479.130693" i="2122550.3" sn="14.36" a="2249.72" fwhm="0.001287" res="372205.1" algo="FTMS"/>
<pk mz="479.147878" i="2627386.3" sn="18.34" a="3178.04" fwhm="0.001413" res="339159.5" algo="FTMS"/>
<pk mz="479.155846" i="4460348.0" sn="32.78" a="6045.91" fwhm="0.001466" res="326931.6" algo="FTMS"/>
<pk mz="479.168957" i="3086143.0" sn="21.95" a="4303.30" fwhm="0.001520" res="315264.2" algo="FTMS"/>
<pk mz="479.192292" i="2505028.5" sn="17.37" a="2860.72" fwhm="0.001336" res="358597.9" algo="FTMS"/>
<pk mz="479.205330" i="4581191.5" sn="33.73" a="6160.29" fwhm="0.001438" res="333173.9" algo="FTMS"/>
<pk mz="479.223100" i="1409355.4" sn="8.74" a="1546.62" fwhm="0.001498" res="319997.4" algo="FTMS"/>
<pk mz="479.241731" i="2923855.8" sn="20.67" a="4104.96" fwhm="0.001540" res="311210.8" algo="FTMS"/>
<pk mz="480.041986" i="1349638.0" sn="8.27" a="1248.17" fwhm="0.001229" res="390590.2" algo="FTMS"/>
<pk mz="480.050078" i="1205255.9" sn="7.13" a="1160.01" fwhm="0.001458" res="329266.2" algo="FTMS"/>
<pk mz="480.078311" i="2430990.3" sn="16.79" a="2556.85" fwhm="0.001252" res="383584.6" algo="FTMS"/>
<pk mz="480.086476" i="1430544.1" sn="8.91" a="1653.98" fwhm="0.001474" res="325810.7" algo="FTMS"/>
<pk mz="480.114727" i="2995222.8" sn="21.23" a="3678.44" fwhm="0.001343" res="357379.3" algo="FTMS"/>
<pk mz="480.122905" i="1644568.5" z="-1" sn="10.59" a="1542.58" fwhm="0.001249" res="384254.5" algo="FTMS" component_name="CD" deconvoluted_molecular_mass="479.120013" deconvoluted_isotopic_mass="480.123424"/>
<pk mz="480.126497" i="1229209.3" sn="7.32" a="1665.88" fwhm="0.001898" res="252975.9" algo="FTMS"/>
<pk mz="480.151175" i="2042143.0" sn="13.73" a="2605.02" fwhm="0.001464" res="327880.5" algo="FTMS"/>
<pk mz="480.164159" i="1370401.9" sn="8.43" a="1441.38" fwhm="0.001332" res="360572.3" algo="FTMS"/>
<pk mz="480.200560" i="1209898.3" sn="7.17" a="1034.17" fwhm="0.001236" res="388488.1" algo="FTMS"/>
<pk mz="480.208825" i="1611564.1" sn="10.33" a="1803.16" fwhm="0.001431" res="335600.8" algo="FTMS"/>
<pk mz="481.026116" i="1572070.6" sn="10.02" a="1376.71" fwhm="0.001263" res="380988.9" algo="FTMS"/>
<pk mz="481.062402" i="5782767.0" sn="43.20" a="7770.84" fwhm="0.001434" res="335563.6" algo="FTMS"/>
<pk mz="481.073530" i="1752817.5" sn="11.44" a="1964.37" fwhm="0.001428" res="336972.0" algo="FTMS"/>
<pk mz="481.098731" i="7103735.5" sn="53.60" a="9975.74" fwhm="0.001444" res="333151.5" algo="FTMS"/>
<pk mz="481.110058" i="2023161.9" sn="13.57" a="2525.49" fwhm="0.001471" res="327065.9" algo="FTMS"/>
<pk mz="481.135164" i="6626559.5" sn="49.84" a="9218.78" fwhm="0.001471" res="327105.5" algo="FTMS"/>
<pk mz="481.146230" i="1204738.1" sn="7.13" a="1322.18" fwhm="0.001902" res="252937.4" algo="FTMS"/>
<pk mz="481.163454" i="91673864.0" z="-1" sn="719.91" a="135449.06" fwhm="0.001475" res="326115.5" algo="FTMS" component_name="H" deconvoluted_molecular_mass="481.163981" deconvoluted_isotopic_mass="481.163975"/>
<pk mz="481.171546" i="4259080.0" sn="31.19" a="5565.86" fwhm="0.001434" res="335480.8" algo="FTMS"/>
<pk mz="481.202428" i="1894159.0" sn="12.56" a="2609.87" fwhm="0.001623" res="296415.7" algo="FTMS"/>
<pk mz="481.207992" i="2789136.3" sn="19.61" a="3010.32" fwhm="0.001291" res="372764.1" algo="FTMS"/>
<pk mz="481.221007" i="3779859.3" sn="27.41" a="5183.62" fwhm="0.001480" res="325098.7" algo="FTMS"/>
<pk mz="481.244321" i="2037528.5" sn="13.69" a="2133.45" fwhm="0.001213" res="396720.1" algo="FTMS"/>
<pk mz="481.257251" i="1270299.5" sn="7.64" a="972.38" fwhm="0.001144" res="420651.0" algo="FTMS"/>
<pk mz="481.280674" i="1416224.9" sn="8.79" a="1652.56" fwhm="0.001527" res="315267.9" algo="FTMS"/>
<pk mz="482.057566" i="1637330.5" sn="10.53" a="1573.05" fwhm="0.001258" res="383251.5" algo="FTMS"/>
<pk mz="482.094033" i="2709978.8" sn="18.98" a="3324.68" fwhm="0.001429" res="337273.1" algo="FTMS"/>
<pk mz="482.102184" i="1677788.6" sn="10.85" a="1935.79" fwhm="0.001376" res="350438.1" algo="FTMS"/>
<pk mz="482.130446" i="2203619.0" sn="14.99" a="3116.31" fwhm="0.001610" res="299459.8" algo="FTMS"/>
<pk mz="482.138637" i="1389029.0" sn="8.58" a="1361.71" fwhm="0.001320" res="365160.4" algo="FTMS"/>
<pk mz="482.143099" i="1354470.0" sn="8.30" a="1292.66" fwhm="0.001566" res="307871.0" algo="FTMS"/>
<pk mz="482.166820" i="22447596.0" z="-1" sn="174.49" a="33919.26" fwhm="0.001494" res="322736.0" algo="FTMS" component_name="H" deconvoluted_molecular_mass="481.163981" deconvoluted_isotopic_mass="482.167344"/>
<pk mz="482.174977" i="1287917.3" sn="7.78" a="1222.52" fwhm="0.001242" res="388321.8" algo="FTMS"/>
<pk mz="482.179926" i="1766894.4" sn="11.55" a="1909.44" fwhm="0.001303" res="369947.1" algo="FTMS"/>
<pk mz="482.216208" i="1586678.8" sn="10.13" a="1732.42" fwhm="0.001374" res="350855.7" algo="FTMS"/>
<pk mz="483.020688" i="1213870.9" sn="7.19" a="1087.37" fwhm="0.001314" res="367533.0" algo="FTMS"/>
<pk mz="483.041754" i="3160243.8" sn="22.53" a="4063.48" fwhm="0.001477" res="327110.9" algo="FTMS"/>
<pk mz="483.078037" i="6142652.0" sn="46.03" a="8486.28" fwhm="0.001442" res="334937.9" algo="FTMS"/>
<pk mz="483.089120" i="1645758.5" sn="10.60" a="1841.72" fwhm="0.001337" res="361228.9" algo="FTMS"/>
<pk mz="483.100552" i="1375425.1" sn="8.47" a="1496.89" fwhm="0.001551" res="311429.6" algo="FTMS"/>
<pk mz="483.114402" i="6705860.5" sn="50.46" a="9002.98" fwhm="0.001444" res="334531.8" algo="FTMS"/>
<pk mz="483.125608" i="4286151.0" sn="31.40" a="5878.08" fwhm="0.001462" res="330467.7" algo="FTMS"/>
<pk mz="483.136838" i="3814601.5" sn="27.68" a="5451.20" fwhm="0.001569" res="307994.5" algo="FTMS"/>
<pk mz="483.150798" i="5361356.5" sn="39.87" a="7395.69" fwhm="0.001464" res="330041.0" algo="FTMS"/>
<pk mz="483.160522" i="29144782.0" z="-1" sn="227.26" a="44826.92" fwhm="0.001507" res="320688.5" algo="FTMS" component_name="T" deconvoluted_molecular_mass="483.161121" deconvoluted_isotopic_mass="483.161049"/>
<pk mz="483.170159" i="2752721.0" z="-1" sn="19.32" a="3149.29" fwhm="0.001347" res="358775.6" algo="FTMS" component_name="H" deconvoluted_molecular_mass="481.163981" deconvoluted_isotopic_mass="483.170686"/>
<pk mz="483.181930" i="1210963.8" sn="7.17" a="2052.92" fwhm="0.002382" res="202855.1" algo="FTMS"/>
<pk mz="483.187218" i="3507925.0" sn="25.27" a="4175.25" fwhm="0.001321" res="365727.6" algo="FTMS"/>
<pk mz="483.200217" i="2001624.0" sn="13.40" a="2154.93" fwhm="0.001396" res="346038.5" algo="FTMS"/>
<pk mz="483.217911" i="1498332.0" sn="9.44" a="1602.99" fwhm="0.001469" res="329008.2" algo="FTMS"/>
<pk mz="483.223585" i="3882717.3" sn="28.22" a="4779.44" fwhm="0.001364" res="354298.2" algo="FTMS"/>
<pk mz="483.236569" i="1627616.3" sn="10.45" a="1641.18" fwhm="0.001350" res="357862.8" algo="FTMS"/>
<pk mz="483.259976" i="3746533.5" sn="27.15" a="4646.90" fwhm="0.001369" res="352908.5" algo="FTMS"/>
<pk mz="483.296315" i="2002158.0" sn="13.40" a="2352.21" fwhm="0.001428" res="338326.9" algo="FTMS"/>
<pk mz="484.073414" i="1324960.0" sn="8.07" a="1341.42" fwhm="0.001343" res="360331.3" algo="FTMS"/>
<pk mz="484.081436" i="1622945.9" sn="10.42" a="1790.70" fwhm="0.001350" res="358624.2" algo="FTMS"/>
<pk mz="484.109601" i="1866664.3" sn="12.34" a="1957.67" fwhm="0.001395" res="346957.6" algo="FTMS"/>
<pk mz="484.117763" i="1551786.1" sn="9.85" a="1546.74" fwhm="0.001243" res="389553.0" algo="FTMS"/>
<pk mz="484.140249" i="1298607.3" sn="7.86" a="1097.37" fwhm="0.001310" res="369663.5" algo="FTMS"/>
<pk mz="484.146096" i="1504176.6" sn="9.48" a="1739.44" fwhm="0.001477" res="327862.1" algo="FTMS"/>
<pk mz="484.153898" i="1269938.4" sn="7.63" a="1273.52" fwhm="0.001444" res="335361.7" algo="FTMS"/>
<pk mz="484.159208" i="1619123.6" sn="10.39" a="1882.83" fwhm="0.001406" res="344352.4" algo="FTMS"/>
<pk mz="484.163898" i="6707124.5" z="-1" sn="50.47" a="9934.16" fwhm="0.001499" res="323013.7" algo="FTMS" component_name="T" deconvoluted_molecular_mass="483.161121" deconvoluted_isotopic_mass="484.164428"/>
<pk mz="485.036079" i="2118780.8" sn="14.32" a="2262.19" fwhm="0.001379" res="351778.5" algo="FTMS"/>
<pk mz="485.057379" i="3765889.5" sn="27.30" a="5840.58" fwhm="0.001582" res="306580.1" algo="FTMS"/>
<pk mz="485.072487" i="1543045.0" sn="9.78" a="1728.56" fwhm="0.001484" res="326955.8" algo="FTMS"/>
<pk mz="485.083909" i="1565319.6" sn="9.96" a="1550.60" fwhm="0.001274" res="380710.5" algo="FTMS"/>
<pk mz="485.093652" i="5650570.0" sn="42.15" a="8355.56" fwhm="0.001518" res="319654.2" algo="FTMS"/>
<pk mz="485.108911" i="1245325.3" sn="7.44" a="1012.38" fwhm="0.001134" res="427950.1" algo="FTMS"/>
<pk mz="485.130113" i="5224594.0" sn="38.79" a="8079.27" fwhm="0.001593" res="304544.2" algo="FTMS"/>
<pk mz="485.166261" i="2961562.5" z="-1" sn="20.96" a="3951.01" fwhm="0.001530" res="317074.7" algo="FTMS" component_name="T" deconvoluted_molecular_mass="483.161121" deconvoluted_isotopic_mass="485.166793"/>
<pk mz="485.202822" i="3864738.8" sn="28.08" a="5499.88" fwhm="0.001527" res="317649.9" algo="FTMS"/>
<pk mz="485.239196" i="5693611.0" sn="42.49" a="7986.24" fwhm="0.001475" res="328903.1" algo="FTMS"/>
<pk mz="485.275657" i="5203123.5" sn="38.62" a="7620.47" fwhm="0.001556" res="311944.8" algo="FTMS"/>
<pk mz="485.312161" i="2028731.9" sn="13.61" a="2595.49" fwhm="0.001516" res="320176.5" algo="FTMS"/>
<pk mz="486.089170" i="1602926.1" sn="10.25" a="1812.20" fwhm="0.001429" res="340133.5" algo="FTMS"/>
<pk mz="486.104243" i="1410929.5" sn="8.74" a="1240.53" fwhm="0.001313" res="370362.3" algo="FTMS"/>
<pk mz="486.115590" i="1320308.1" sn="8.03" a="1390.54" fwhm="0.001498" res="324458.2" algo="FTMS"/>
<pk mz="486.161780" i="1578366.8" sn="10.06" a="1471.09" fwhm="0.001269" res="383103.1" algo="FTMS"/>
<pk mz="486.175020" i="1221761.8" z="-1" sn="7.25" a="2123.33" fwhm="0.002840" res="171160.7" algo="FTMS" component_name="T" deconvoluted_molecular_mass="483.161121" deconvoluted_isotopic_mass="486.175554"/>
<pk mz="486.234549" i="1727887.5" sn="11.24" a="1989.65" fwhm="0.001432" res="339513.8" algo="FTMS"/>
<pk mz="486.242575" i="1393041.3" sn="8.60" a="1214.35" fwhm="0.001280" res="379733.0" algo="FTMS"/>
<pk mz="487.015362" i="1408322.5" sn="8.72" a="1145.76" fwhm="0.001220" res="399203.6" algo="FTMS"/>
<pk mz="487.051772" i="2572362.8" sn="17.89" a="3177.79" fwhm="0.001470" res="331422.1" algo="FTMS"/>
<pk mz="487.063050" i="1832525.5" sn="12.06" a="2084.10" fwhm="0.001421" res="342733.4" algo="FTMS"/>
<pk mz="487.072982" i="3743311.8" sn="27.12" a="5050.12" fwhm="0.001495" res="325765.5" algo="FTMS"/>
<pk mz="487.088139" i="2278995.3" sn="15.58" a="2394.68" fwhm="0.001320" res="369143.0" algo="FTMS"/>
<pk mz="487.099509" i="1909077.9" sn="12.66" a="2504.89" fwhm="0.001617" res="301157.5" algo="FTMS"/>
<pk mz="487.109423" i="3625048.0" sn="26.18" a="5392.44" fwhm="0.001575" res="309323.7" algo="FTMS"/>
<pk mz="487.124530" i="1937499.5" sn="12.89" a="2169.98" fwhm="0.001417" res="343844.9" algo="FTMS"/>
<pk mz="487.145712" i="2425952.5" sn="16.74" a="3257.65" fwhm="0.001503" res="324148.2" algo="FTMS"/>
<pk mz="487.160999" i="1358179.9" sn="8.32" a="1463.87" fwhm="0.001402" res="347441.6" algo="FTMS"/>
<pk mz="487.173674" i="1191398.9" sn="7.01" a="1733.87" fwhm="0.002000" res="243567.9" algo="FTMS"/>
<pk mz="487.182145" i="2905704.8" sn="20.52" a="4430.44" fwhm="0.001614" res="301813.7" algo="FTMS"/>
<pk mz="487.210472" i="1271919.3" sn="7.64" a="1407.46" fwhm="0.001422" res="342666.1" algo="FTMS"/>
<pk mz="487.218432" i="4981361.0" sn="36.87" a="7631.07" fwhm="0.001591" res="306225.5" algo="FTMS"/>
<pk mz="487.241084" i="1346934.3" sn="8.24" a="1433.28" fwhm="0.001501" res="324515.9" algo="FTMS"/>
<pk mz="487.254865" i="5083769.5" sn="37.68" a="7038.62" fwhm="0.001501" res="324632.4" algo="FTMS"/>
<pk mz="487.291296" i="3254913.8" sn="23.27" a="4497.33" fwhm="0.001428" res="341121.0" algo="FTMS"/>
<pk mz="487.327568" i="1595274.1" sn="10.19" a="1692.81" fwhm="0.001519" res="320741.2" algo="FTMS"/>
<pk mz="488.047048" i="1562415.1" sn="9.93" a="1798.85" fwhm="0.001485" res="328714.8" algo="FTMS"/>
<pk mz="488.083420" i="1534263.5" sn="9.71" a="1607.99" fwhm="0.001467" res="332686.1" algo="FTMS"/>
<pk mz="488.131064" i="1356354.4" sn="8.31" a="1564.76" fwhm="0.001504" res="324635.3" algo="FTMS"/>
<pk mz="488.177296" i="1925965.0" sn="12.80" a="2189.93" fwhm="0.001428" res="341889.0" algo="FTMS"/>
<pk mz="488.188536" i="1207887.6" sn="7.14" a="1267.70" fwhm="0.001430" res="341496.3" algo="FTMS"/>
<pk mz="488.213706" i="3032405.3" sn="21.51" a="4117.99" fwhm="0.001541" res="316864.6" algo="FTMS"/>
<pk mz="488.250179" i="1543005.8" sn="9.78" a="1525.18" fwhm="0.001365" res="357819.5" algo="FTMS"/>
<pk mz="489.030990" i="2468880.8" sn="17.07" a="2943.39" fwhm="0.001419" res="344578.0" algo="FTMS"/>
<pk mz="489.052199" i="1456661.5" sn="9.10" a="1883.69" fwhm="0.001612" res="303349.8" algo="FTMS"/>
<pk mz="489.067467" i="3568665.0" sn="25.74" a="5105.84" fwhm="0.001501" res="325756.1" algo="FTMS"/>
<pk mz="489.078693" i="2639387.8" sn="18.41" a="4278.48" fwhm="0.001713" res="285434.4" algo="FTMS"/>
<pk mz="489.088594" i="2487326.0" sn="17.22" a="3754.21" fwhm="0.001613" res="303300.0" algo="FTMS"/>
<pk mz="489.103776" i="2978849.5" sn="21.09" a="4013.51" fwhm="0.001437" res="340278.3" algo="FTMS"/>
<pk mz="489.114948" i="2152484.0" sn="14.58" a="2541.22" fwhm="0.001357" res="360419.4" algo="FTMS"/>
<pk mz="489.125082" i="1781286.3" sn="11.65" a="2061.47" fwhm="0.001332" res="367229.3" algo="FTMS"/>
<pk mz="489.140198" i="5119017.5" sn="37.95" a="7444.26" fwhm="0.001573" res="310959.9" algo="FTMS"/>
<pk mz="489.153317" i="1498412.8" sn="9.43" a="1469.23" fwhm="0.001263" res="387403.9" algo="FTMS"/>
<pk mz="489.161583" i="1644334.6" sn="10.57" a="1807.54" fwhm="0.001418" res="344857.7" algo="FTMS"/>
<pk mz="489.176592" i="1814066.1" sn="11.91" a="1813.99" fwhm="0.001293" res="378463.1" algo="FTMS"/>
<pk mz="489.189765" i="2125365.3" sn="14.36" a="2518.32" fwhm="0.001370" res="357082.2" algo="FTMS"/>
<pk mz="489.197721" i="2378295.0" sn="16.36" a="3199.86" fwhm="0.001572" res="311222.0" algo="FTMS"/>
<pk mz="489.225963" i="2987581.5" sn="21.16" a="3928.44" fwhm="0.001472" res="332370.3" algo="FTMS"/>
<pk mz="489.234083" i="3812415.3" sn="27.66" a="5301.00" fwhm="0.001485" res="329437.5" algo="FTMS"/>
<pk mz="489.262336" i="1607749.8" sn="10.29" a="1527.73" fwhm="0.001352" res="361980.9" algo="FTMS"/>
<pk mz="489.270460" i="2164295.5" sn="14.67" a="2244.06" fwhm="0.001299" res="376585.2" algo="FTMS"/>
<pk mz="489.277504" i="2001993.3" sn="13.39" a="2506.39" fwhm="0.001465" res="333946.4" algo="FTMS"/>
<pk mz="489.307049" i="1345616.0" sn="8.14" a="1097.43" fwhm="0.001176" res="415958.1" algo="FTMS"/>
<pk mz="490.062676" i="2439933.0" sn="16.67" a="3223.93" fwhm="0.001498" res="327096.3" algo="FTMS"/>
<pk mz="490.099226" i="1806597.5" sn="11.73" a="1949.47" fwhm="0.001447" res="338607.1" algo="FTMS"/>
<pk mz="490.110325" i="1498888.0" sn="9.33" a="1638.05" fwhm="0.001464" res="334764.6" algo="FTMS"/>
<pk mz="490.143562" i="1514255.6" sn="9.45" a="1904.85" fwhm="0.001599" res="306572.3" algo="FTMS"/>
<pk mz="490.192869" i="1945370.9" sn="12.81" a="2377.97" fwhm="0.001463" res="334964.6" algo="FTMS"/>
<pk mz="490.229495" i="2714403.3" sn="18.81" a="3149.17" fwhm="0.001363" res="359575.9" algo="FTMS"/>
<pk mz="490.265796" i="1473323.6" sn="9.13" a="1603.09" fwhm="0.001440" res="340450.3" algo="FTMS"/>
<pk mz="490.292371" i="1886001.8" sn="12.35" a="2097.13" fwhm="0.001430" res="342770.6" algo="FTMS"/>
<pk mz="491.046737" i="3346910.5" sn="23.74" a="3827.35" fwhm="0.001396" res="351787.8" algo="FTMS"/>
<pk mz="491.058025" i="1737953.0" sn="11.19" a="2226.88" fwhm="0.001527" res="321630.6" algo="FTMS"/>
<pk mz="491.083173" i="4385255.0" sn="31.84" a="6342.89" fwhm="0.001524" res="322318.3" algo="FTMS"/>
<pk mz="491.094360" i="3474921.3" sn="24.74" a="5408.51" fwhm="0.001704" res="288143.8" algo="FTMS"/>
<pk mz="491.119483" i="4646383.0" sn="33.88" a="6415.33" fwhm="0.001502" res="326984.2" algo="FTMS"/>
<pk mz="491.130706" i="1792241.6" sn="11.62" a="2149.64" fwhm="0.001510" res="325279.6" algo="FTMS"/>
<pk mz="491.155885" i="4318711.5" sn="31.32" a="5815.35" fwhm="0.001469" res="334302.8" algo="FTMS"/>
<pk mz="491.168999" i="1559290.4" sn="9.80" a="2080.36" fwhm="0.001792" res="274121.8" algo="FTMS"/>
<pk mz="491.192346" i="1311231.8" sn="7.87" a="1036.83" fwhm="0.001125" res="436563.9" algo="FTMS"/>
<pk mz="491.205282" i="3408898.8" sn="24.23" a="4693.48" fwhm="0.001520" res="323252.2" algo="FTMS"/>
<pk mz="491.213567" i="1792772.6" sn="11.62" a="2144.37" fwhm="0.001437" res="341887.1" algo="FTMS"/>
<pk mz="491.241746" i="2966027.0" sn="20.77" a="3677.92" fwhm="0.001415" res="347251.8" algo="FTMS"/>
<pk mz="491.249675" i="1893388.9" sn="12.41" a="2777.27" fwhm="0.001699" res="289182.5" algo="FTMS"/>
<pk mz="492.078580" i="1353802.5" sn="8.20" a="1955.48" fwhm="0.001811" res="271676.7" algo="FTMS"/>
<pk mz="492.086354" i="1395148.3" sn="8.52" a="1279.28" fwhm="0.001310" res="375773.1" algo="FTMS"/>
<pk mz="492.089517" i="1363405.0" sn="8.27" a="1298.78" fwhm="0.001315" res="374342.5" algo="FTMS"/>
<pk mz="492.114711" i="2519762.8" sn="17.29" a="2887.41" fwhm="0.001347" res="365392.3" algo="FTMS"/>
<pk mz="492.125831" i="1407957.3" sn="8.62" a="1750.45" fwhm="0.001564" res="314570.7" algo="FTMS"/>
<pk mz="492.172316" i="1604319.9" sn="10.15" a="1467.82" fwhm="0.001269" res="387776.8" algo="FTMS"/>
<pk mz="492.183628" i="1417698.5" sn="8.69" a="1462.55" fwhm="0.001398" res="352008.1" algo="FTMS"/>
<pk mz="492.208605" i="2755304.3" sn="19.13" a="3582.47" fwhm="0.001465" res="335958.5" algo="FTMS"/>
<pk mz="492.245000" i="1647344.5" sn="10.49" a="1836.14" fwhm="0.001509" res="326270.5" algo="FTMS"/>
<pk mz="493.026084" i="1551778.9" sn="9.74" a="1627.39" fwhm="0.001275" res="386691.1" algo="FTMS"/>
<pk mz="493.062414" i="4865963.0" sn="35.59" a="7120.59" fwhm="0.001575" res="313075.2" algo="FTMS"/>
<pk mz="493.073613" i="2143149.8" sn="14.35" a="3513.85" fwhm="0.001680" res="293470.5" algo="FTMS"/>
<pk mz="493.098755" i="5680051.5" sn="41.94" a="8509.12" fwhm="0.001568" res="314465.3" algo="FTMS"/>
<pk mz="493.110062" i="2500022.0" sn="17.13" a="3768.20" fwhm="0.001691" res="291581.3" algo="FTMS"/>
<pk mz="493.135112" i="6686652.0" sn="49.79" a="10439.19" fwhm="0.001624" res="303740.9" algo="FTMS"/>
<pk mz="493.146346" i="1494718.4" sn="9.29" a="1896.32" fwhm="0.002124" res="232215.7" algo="FTMS"/>
<pk mz="493.171517" i="3256772.0" sn="23.04" a="4349.17" fwhm="0.001522" res="323937.0" algo="FTMS"/>
<pk mz="493.184687" i="2508231.0" sn="17.20" a="3138.14" fwhm="0.001542" res="319782.9" algo="FTMS"/>
<pk mz="493.202469" i="1331147.1" sn="8.02" a="1451.94" fwhm="0.001556" res="316884.6" algo="FTMS"/>
<pk mz="493.207917" i="2026956.4" sn="13.44" a="2519.14" fwhm="0.001390" res="354835.0" algo="FTMS"/>
<pk mz="493.220980" i="4018127.3" sn="28.97" a="5280.82" fwhm="0.001481" res="333026.2" algo="FTMS"/>
<pk mz="493.239051" i="1275859.5" sn="7.59" a="1762.15" fwhm="0.001849" res="266797.5" algo="FTMS"/>
<pk mz="493.257366" i="2522071.8" sn="17.31" a="3226.64" fwhm="0.001498" res="329269.3" algo="FTMS"/>
<pk mz="494.057718" i="2200206.3" sn="14.79" a="2733.62" fwhm="0.001409" res="350653.4" algo="FTMS"/>
<pk mz="494.094055" i="2209430.5" sn="14.87" a="2970.92" fwhm="0.001521" res="324944.5" algo="FTMS"/>
<pk mz="494.102275" i="1658008.4" sn="10.57" a="1819.46" fwhm="0.001407" res="351145.5" algo="FTMS"/>
<pk mz="494.130219" i="1619614.8" sn="10.27" a="1735.19" fwhm="0.001397" res="353771.0" algo="FTMS"/>
<pk mz="494.138598" i="1641632.6" sn="10.44" a="1590.68" fwhm="0.001273" res="388149.7" algo="FTMS"/>
<pk mz="494.179791" i="1489834.0" sn="9.25" a="1905.93" fwhm="0.001491" res="331417.2" algo="FTMS"/>
<pk mz="494.187935" i="1404587.9" sn="8.59" a="1296.13" fwhm="0.001221" res="404849.3" algo="FTMS"/>
<pk mz="494.224404" i="1671860.1" sn="10.67" a="1754.80" fwhm="0.001310" res="377340.1" algo="FTMS"/>
<pk mz="495.041692" i="3360622.3" sn="23.84" a="5311.36" fwhm="0.001670" res="296482.4" algo="FTMS"/>
<pk mz="495.078017" i="6025590.5" sn="44.63" a="8841.75" fwhm="0.001540" res="321452.3" algo="FTMS"/>
<pk mz="495.089297" i="1829497.1" sn="11.90" a="2198.52" fwhm="0.001697" res="291695.7" algo="FTMS"/>
<pk mz="495.114382" i="6366591.0" sn="47.29" a="9401.37" fwhm="0.001560" res="317348.7" algo="FTMS"/>
<pk mz="495.125582" i="2555265.3" sn="17.56" a="3799.27" fwhm="0.001700" res="291244.1" algo="FTMS"/>
<pk mz="495.142783" i="4123013.3" sn="29.79" a="5384.93" fwhm="0.001408" res="351779.0" algo="FTMS"/>
<pk mz="495.150774" i="5712263.0" sn="42.18" a="8158.80" fwhm="0.001529" res="323852.6" algo="FTMS"/>
<pk mz="495.183205" i="18395534.0" z="-1" sn="141.10" a="29596.96" fwhm="0.001610" res="307647.5" algo="FTMS" component_name="X" deconvoluted_molecular_mass="495.183762" deconvoluted_isotopic_mass="495.183762"/>
<pk mz="495.187139" i="2928527.3" sn="20.47" a="3789.71" fwhm="0.001538" res="321892.9" algo="FTMS"/>
<pk mz="495.200322" i="3024274.3" sn="21.22" a="4218.60" fwhm="0.001545" res="320572.8" algo="FTMS"/>
<pk mz="495.217992" i="1705878.4" sn="10.94" a="1899.09" fwhm="0.001396" res="354853.0" algo="FTMS"/>
<pk mz="495.223690" i="1921431.6" sn="12.62" a="2060.49" fwhm="0.001288" res="384457.5" algo="FTMS"/>
<pk mz="495.236629" i="3536282.5" sn="25.21" a="4978.89" fwhm="0.001529" res="323945.9" algo="FTMS"/>
<pk mz="495.259906" i="1993119.9" sn="13.18" a="2577.58" fwhm="0.001664" res="297674.0" algo="FTMS"/>
<pk mz="495.272980" i="1605794.9" sn="10.16" a="1791.59" fwhm="0.001393" res="355638.7" algo="FTMS"/>
<pk mz="495.296342" i="1337512.1" sn="8.06" a="1089.43" fwhm="0.001279" res="387400.5" algo="FTMS"/>
<pk mz="496.073241" i="2369112.8" sn="16.11" a="3244.29" fwhm="0.001600" res="310016.6" algo="FTMS"/>
<pk mz="496.081375" i="1824858.5" sn="11.86" a="2059.10" fwhm="0.001415" res="350637.6" algo="FTMS"/>
<pk mz="496.109713" i="2711137.0" sn="18.78" a="3427.67" fwhm="0.001491" res="332757.9" algo="FTMS"/>
<pk mz="496.146016" i="3032681.3" sn="21.28" a="4037.63" fwhm="0.001525" res="325382.6" algo="FTMS"/>
<pk mz="496.154016" i="1320811.0" sn="7.93" a="1099.76" fwhm="0.001311" res="378407.1" algo="FTMS"/>
<pk mz="496.186548" i="4512370.5" z="-1" sn="32.82" a="6935.22" fwhm="0.001610" res="308242.0" algo="FTMS" component_name="X" deconvoluted_molecular_mass="495.183762" deconvoluted_isotopic_mass="496.187107"/>
<pk mz="496.195684" i="1529204.4" sn="9.56" a="1709.94" fwhm="0.001444" res="343686.0" algo="FTMS"/>
<pk mz="497.036102" i="1302066.9" sn="7.78" a="1599.92" fwhm="0.001695" res="293189.9" algo="FTMS"/>
<pk mz="497.057300" i="4469559.5" sn="32.49" a="6420.20" fwhm="0.001558" res="318974.5" algo="FTMS"/>
<pk mz="497.092371" i="4918079.5" sn="35.99" a="5625.49" fwhm="0.001227" res="405108.5" algo="FTMS"/>
<pk mz="497.093954" i="4686656.0" sn="34.18" a="4993.50" fwhm="0.001167" res="426060.6" algo="FTMS"/>
<pk mz="497.104874" i="1745730.5" sn="11.24" a="2310.37" fwhm="0.001633" res="304465.7" algo="FTMS"/>
<pk mz="497.116167" i="5498693.0" sn="40.51" a="8386.01" fwhm="0.001543" res="322211.9" algo="FTMS"/>
<pk mz="497.130063" i="5431112.0" sn="39.99" a="8179.59" fwhm="0.001613" res="308130.3" algo="FTMS"/>
<pk mz="497.141238" i="2917194.8" sn="20.38" a="5248.85" fwhm="0.001882" res="264202.8" algo="FTMS"/>
<pk mz="497.152564" i="6218573.5" sn="46.13" a="9134.68" fwhm="0.001549" res="320895.4" algo="FTMS"/>
<pk mz="497.158404" i="8397647.0" z="-1" sn="63.12" a="12778.72" fwhm="0.001583" res="314011.9" algo="FTMS" component_name="BT" deconvoluted_molecular_mass="497.158940" deconvoluted_isotopic_mass="497.158966"/>
<pk mz="497.166391" i="3572560.5" sn="25.49" a="4821.53" fwhm="0.001480" res="335842.5" algo="FTMS"/>
<pk mz="497.179406" i="1435219.4" sn="8.82" a="1723.07" fwhm="0.001926" res="258103.7" algo="FTMS"/>
<pk mz="497.202865" i="3453272.8" sn="24.56" a="5122.01" fwhm="0.001615" res="307904.1" algo="FTMS"/>
<pk mz="497.215951" i="1481051.6" sn="9.18" a="1661.97" fwhm="0.001480" res="335971.5" algo="FTMS"/>
<pk mz="497.233601" i="1397855.6" sn="8.53" a="1313.72" fwhm="0.001330" res="373892.6" algo="FTMS"/>
<pk mz="497.239229" i="3706721.0" sn="26.54" a="5158.32" fwhm="0.001512" res="328965.4" algo="FTMS"/>
<pk mz="497.252225" i="1262691.9" sn="7.48" a="1468.97" fwhm="0.001544" res="322046.1" algo="FTMS"/>
<pk mz="497.275647" i="4301673.0" sn="31.18" a="6637.41" fwhm="0.001678" res="296403.1" algo="FTMS"/>
<pk mz="497.312035" i="1937777.4" sn="12.74" a="2785.07" fwhm="0.001522" res="326817.9" algo="FTMS"/>
<pk mz="498.052512" i="1434264.8" sn="8.81" a="1937.02" fwhm="0.001827" res="272586.0" algo="FTMS"/>
<pk mz="498.067812" i="1422876.3" sn="8.72" a="1454.67" fwhm="0.001426" res="349163.4" algo="FTMS"/>
<pk mz="498.088944" i="2260513.0" sn="15.26" a="3033.00" fwhm="0.001542" res="322955.9" algo="FTMS"/>
<pk mz="498.092262" i="1998881.8" sn="13.22" a="1979.54" fwhm="0.001275" res="390655.7" algo="FTMS"/>
<pk mz="498.097167" i="1550882.9" sn="9.72" a="1388.22" fwhm="0.001276" res="390468.9" algo="FTMS"/>
<pk mz="498.119601" i="1261864.0" sn="7.47" a="1270.28" fwhm="0.001471" res="338605.7" algo="FTMS"/>
<pk mz="498.125330" i="1921577.3" sn="12.61" a="2127.63" fwhm="0.001462" res="340658.0" algo="FTMS"/>
<pk mz="498.133284" i="1569835.0" sn="9.87" a="2026.40" fwhm="0.001495" res="333235.5" algo="FTMS"/>
<pk mz="498.155879" i="2009136.1" sn="13.30" a="2657.95" fwhm="0.001558" res="319694.1" algo="FTMS"/>
<pk mz="498.161661" i="3657777.5" z="-1" sn="26.15" a="5395.20" fwhm="0.001609" res="309580.9" algo="FTMS" component_name="BT" deconvoluted_molecular_mass="497.158940" deconvoluted_isotopic_mass="498.162226"/>
<pk mz="498.174829" i="1434420.4" sn="8.81" a="1872.01" fwhm="0.001555" res="320407.3" algo="FTMS"/>
<pk mz="498.211203" i="1365564.6" sn="8.28" a="1359.32" fwhm="0.001331" res="374419.1" algo="FTMS"/>
<pk mz="498.278837" i="1766475.9" sn="11.40" a="2063.68" fwhm="0.001498" res="332675.0" algo="FTMS"/>
<pk mz="498.930206" i="2255582.8" sn="15.22" a="2854.09" fwhm="0.001580" res="315727.0" algo="FTMS"/>
<pk mz="499.036503" i="2219254.8" sn="14.93" a="3274.92" fwhm="0.001690" res="295291.0" algo="FTMS"/>
<pk mz="499.051897" i="2307322.3" sn="15.62" a="2878.09" fwhm="0.001510" res="330469.6" algo="FTMS"/>
<pk mz="499.063115" i="1515260.8" sn="9.44" a="1603.77" fwhm="0.001363" res="366260.3" algo="FTMS"/>
<pk mz="499.072881" i="4856063.0" sn="35.50" a="6997.44" fwhm="0.001542" res="323636.8" algo="FTMS"/>
<pk mz="499.089591" i="3606274.8" sn="25.75" a="6793.29" fwhm="0.001962" res="254404.6" algo="FTMS"/>
<pk mz="499.101131" i="1252869.3" sn="7.40" a="1894.94" fwhm="0.002640" res="189060.0" algo="FTMS"/>
<pk mz="499.109255" i="6012167.0" sn="44.52" a="9503.91" fwhm="0.001651" res="302250.6" algo="FTMS"/>
<pk mz="499.120270" i="1350409.5" sn="8.16" a="1773.40" fwhm="0.001800" res="277262.8" algo="FTMS"/>
<pk mz="499.131765" i="1442060.1" sn="8.87" a="1498.01" fwhm="0.001567" res="318605.9" algo="FTMS"/>
<pk mz="499.145614" i="4603151.5" sn="33.53" a="7064.27" fwhm="0.001635" res="305266.2" algo="FTMS"/>
<pk mz="499.155565" i="2640145.5" sn="18.22" a="4082.32" fwhm="0.002005" res="248993.1" algo="FTMS"/>
<pk mz="499.182069" i="3777815.5" sn="27.09" a="5317.60" fwhm="0.001528" res="326629.4" algo="FTMS"/>
<pk mz="499.218473" i="3832095.8" sn="27.51" a="5624.44" fwhm="0.001605" res="311111.0" algo="FTMS"/>
<pk mz="499.254859" i="5303592.0" sn="38.99" a="7919.55" fwhm="0.001577" res="316485.5" algo="FTMS"/>
<pk mz="499.291287" i="3102000.0" sn="21.82" a="3867.38" fwhm="0.001415" res="352937.5" algo="FTMS"/>
<pk mz="499.327607" i="1773880.3" sn="11.46" a="1978.13" fwhm="0.001471" res="339532.7" algo="FTMS"/>
<pk mz="500.046968" i="1778649.9" sn="11.50" a="2324.10" fwhm="0.001579" res="316596.9" algo="FTMS"/>
<pk mz="500.068456" i="1219550.8" sn="7.14" a="1781.25" fwhm="0.002019" res="247742.3" algo="FTMS"/>
<pk mz="500.076285" i="1203168.5" sn="7.01" a="1223.25" fwhm="0.001383" res="361681.6" algo="FTMS"/>
<pk mz="500.083363" i="1836002.1" sn="11.94" a="2254.29" fwhm="0.001485" res="336729.6" algo="FTMS"/>
<pk mz="500.094762" i="1685988.6" sn="10.77" a="2658.94" fwhm="0.001908" res="262089.2" algo="FTMS"/>
<pk mz="500.104398" i="1752038.8" sn="11.29" a="2449.01" fwhm="0.002153" res="232260.6" algo="FTMS"/>
<pk mz="500.112679" i="1219816.6" sn="7.14" a="1312.71" fwhm="0.001556" res="321381.0" algo="FTMS"/>
<pk mz="500.131099" i="1255660.8" sn="7.42" a="1464.20" fwhm="0.001557" res="321282.6" algo="FTMS"/>
<pk mz="500.177376" i="1309175.3" sn="7.83" a="1646.82" fwhm="0.001620" res="308701.4" algo="FTMS"/>
<pk mz="500.185582" i="1381625.0" sn="8.40" a="1343.08" fwhm="0.001481" res="337693.9" algo="FTMS"/>
<pk mz="500.250163" i="1222023.5" sn="7.15" a="1951.51" fwhm="0.002181" res="229394.8" algo="FTMS"/>
<pk mz="500.258226" i="1231369.3" sn="7.23" a="1196.42" fwhm="0.001351" res="370245.2" algo="FTMS"/>
<pk mz="500.286810" i="1273359.8" sn="7.55" a="1229.47" fwhm="0.001379" res="362757.3" algo="FTMS"/>
<pk mz="501.031041" i="2207926.5" sn="14.84" a="2639.46" fwhm="0.001437" res="348732.2" algo="FTMS"/>
<pk mz="501.052222" i="2340539.3" sn="15.88" a="2886.69" fwhm="0.001452" res="345193.6" algo="FTMS"/>
<pk mz="501.067561" i="2336446.5" sn="15.84" a="2721.81" fwhm="0.001476" res="339520.8" algo="FTMS"/>
<pk mz="501.078855" i="1590977.1" sn="10.03" a="1756.20" fwhm="0.001440" res="348007.9" algo="FTMS"/>
<pk mz="501.088598" i="4616899.5" sn="33.63" a="7108.13" fwhm="0.001618" res="309745.9" algo="FTMS"/>
<pk mz="501.103788" i="2159814.8" sn="14.47" a="2794.58" fwhm="0.001601" res="313077.4" algo="FTMS"/>
<pk mz="501.115078" i="1691081.3" sn="10.81" a="2736.05" fwhm="0.002290" res="218874.7" algo="FTMS"/>
<pk mz="501.124922" i="3118283.5" sn="21.94" a="4554.43" fwhm="0.001673" res="299508.1" algo="FTMS"/>
<pk mz="501.140306" i="1551566.9" sn="9.72" a="1746.31" fwhm="0.001602" res="312843.6" algo="FTMS"/>
<pk mz="501.152456" i="1236241.6" sn="7.26" a="2270.03" fwhm="0.002442" res="205194.9" algo="FTMS"/>
<pk mz="501.161279" i="2832083.5" sn="19.71" a="3637.97" fwhm="0.001470" res="340887.7" algo="FTMS"/>
<pk mz="501.176593" i="1228247.0" sn="7.20" a="1411.33" fwhm="0.001798" res="278749.8" algo="FTMS"/>
<pk mz="501.197743" i="2924763.8" sn="20.43" a="4001.57" fwhm="0.001566" res="319981.8" algo="FTMS"/>
<pk mz="501.234100" i="5277412.0" sn="38.78" a="7532.22" fwhm="0.001531" res="327437.1" algo="FTMS"/>
<pk mz="501.270515" i="5080812.0" sn="37.25" a="7443.86" fwhm="0.001540" res="325418.1" algo="FTMS"/>
<pk mz="501.306959" i="2689780.3" sn="18.60" a="3395.66" fwhm="0.001416" res="353973.7" algo="FTMS"/>
<pk mz="502.062693" i="1949084.9" sn="12.82" a="2601.05" fwhm="0.001623" res="309420.2" algo="FTMS"/>
<pk mz="502.073707" i="1425823.3" sn="8.74" a="1604.92" fwhm="0.001627" res="308498.4" algo="FTMS"/>
<pk mz="502.099249" i="1870501.0" sn="12.21" a="2412.32" fwhm="0.001541" res="325827.7" algo="FTMS"/>
<pk mz="502.110430" i="1623719.5" sn="10.28" a="1925.95" fwhm="0.001478" res="339777.7" algo="FTMS"/>
<pk mz="502.193003" i="1439417.9" sn="8.85" a="1603.24" fwhm="0.001463" res="343173.9" algo="FTMS"/>
<pk mz="502.229367" i="2079170.0" sn="13.84" a="2560.12" fwhm="0.001481" res="339043.1" algo="FTMS"/>
<pk mz="502.265856" i="1828298.1" sn="11.88" a="2092.60" fwhm="0.001453" res="345663.5" algo="FTMS"/>
<pk mz="502.273948" i="1595595.9" sn="10.06" a="1863.20" fwhm="0.001461" res="343868.6" algo="FTMS"/>
<pk mz="503.046736" i="2953847.8" sn="20.66" a="4212.76" fwhm="0.001548" res="324963.6" algo="FTMS"/>
<pk mz="503.067782" i="2190972.5" sn="14.71" a="2998.54" fwhm="0.001511" res="332940.5" algo="FTMS"/>
<pk mz="503.083110" i="3826815.8" sn="27.46" a="5524.35" fwhm="0.001566" res="321329.5" algo="FTMS"/>
<pk mz="503.094426" i="3001474.3" sn="21.03" a="4914.90" fwhm="0.001765" res="285119.8" algo="FTMS"/>
<pk mz="503.104265" i="2528900.5" sn="17.34" a="3770.98" fwhm="0.001642" res="306447.5" algo="FTMS"/>
<pk mz="503.119495" i="3217032.0" sn="22.71" a="4642.06" fwhm="0.001536" res="327577.7" algo="FTMS"/>
<pk mz="503.130768" i="1502090.4" sn="9.33" a="2012.90" fwhm="0.001600" res="314463.4" algo="FTMS"/>
<pk mz="503.140596" i="2250892.5" sn="15.17" a="3478.47" fwhm="0.001668" res="301682.5" algo="FTMS"/>
<pk mz="503.155875" i="1921168.0" sn="12.60" a="2114.31" fwhm="0.001291" res="389804.9" algo="FTMS"/>
<pk mz="503.168744" i="1345938.9" sn="8.12" a="1475.51" fwhm="0.001437" res="350194.6" algo="FTMS"/>
<pk mz="503.176828" i="2040468.6" sn="13.53" a="2679.31" fwhm="0.001599" res="314754.9" algo="FTMS"/>
<pk mz="503.192502" i="1303448.1" sn="7.78" a="1266.33" fwhm="0.001333" res="377365.3" algo="FTMS"/>
<pk mz="503.205375" i="1517979.0" sn="9.46" a="1738.58" fwhm="0.001498" res="335872.5" algo="FTMS"/>
<pk mz="503.213348" i="3538076.8" sn="25.21" a="5625.01" fwhm="0.001634" res="307955.1" algo="FTMS"/>
<pk mz="503.228567" i="1427104.1" sn="8.75" a="1567.46" fwhm="0.001459" res="344809.9" algo="FTMS"/>
<pk mz="503.241723" i="2399395.0" sn="16.33" a="2929.97" fwhm="0.001495" res="336653.2" algo="FTMS"/>
<pk mz="503.249733" i="4382885.0" sn="31.80" a="6620.26" fwhm="0.001672" res="300923.3" algo="FTMS"/>
<pk mz="503.286062" i="3097260.8" sn="21.77" a="4014.86" fwhm="0.001537" res="327463.7" algo="FTMS"/>
<pk mz="503.322176" i="1297588.9" sn="7.74" a="1318.72" fwhm="0.001409" res="357340.6" algo="FTMS"/>
<pk mz="504.041832" i="1516884.3" sn="9.45" a="1434.54" fwhm="0.001385" res="363974.6" algo="FTMS"/>
<pk mz="504.078323" i="2303324.3" sn="15.58" a="3171.89" fwhm="0.001603" res="314372.0" algo="FTMS"/>
<pk mz="504.089551" i="1737566.8" sn="11.17" a="2229.99" fwhm="0.001508" res="334219.3" algo="FTMS"/>
<pk mz="504.114625" i="1580900.3" sn="9.95" a="1609.86" fwhm="0.001380" res="365388.4" algo="FTMS"/>
<pk mz="504.151268" i="1410668.4" sn="8.62" a="1377.89" fwhm="0.001376" res="366502.6" algo="FTMS"/>
<pk mz="504.208644" i="3129209.0" sn="21.91" a="3963.38" fwhm="0.001477" res="341429.4" algo="FTMS"/>
<pk mz="504.244934" i="2114945.0" sn="14.04" a="2352.73" fwhm="0.001321" res="381818.8" algo="FTMS"/>
<pk mz="504.281365" i="1509769.1" sn="9.34" a="1845.39" fwhm="0.001576" res="319897.0" algo="FTMS"/>
<pk mz="504.307858" i="12396943.0" z="-1" sn="93.81" a="20268.53" fwhm="0.001640" res="307416.1" algo="FTMS" component_name="r" deconvoluted_molecular_mass="504.308443" deconvoluted_isotopic_mass="504.308439"/>
<pk mz="504.978307" i="1320738.9" sn="7.88" a="1544.85" fwhm="0.001687" res="299343.9" algo="FTMS"/>
<pk mz="505.025888" i="1777197.3" sn="11.42" a="2083.74" fwhm="0.001509" res="334714.6" algo="FTMS"/>
<pk mz="505.062410" i="3994165.3" sn="28.62" a="5829.38" fwhm="0.001555" res="324786.9" algo="FTMS"/>
<pk mz="505.073545" i="2191415.8" sn="14.63" a="3184.03" fwhm="0.001695" res="297979.4" algo="FTMS"/>
<pk mz="505.098739" i="4471357.5" sn="32.32" a="6848.11" fwhm="0.001610" res="313638.0" algo="FTMS"/>
<pk mz="505.110013" i="2875455.8" sn="19.94" a="4481.35" fwhm="0.001691" res="298642.5" algo="FTMS"/>
<pk mz="505.119968" i="2054210.0" sn="13.57" a="2644.96" fwhm="0.001751" res="288484.0" algo="FTMS"/>
<pk mz="505.135214" i="6758981.5" sn="50.07" a="10742.79" fwhm="0.001580" res="319806.0" algo="FTMS"/>
<pk mz="505.146280" i="1599559.8" sn="10.04" a="2164.38" fwhm="0.001606" res="314485.1" algo="FTMS"/>
<pk mz="505.171524" i="2478157.3" sn="16.85" a="3041.25" fwhm="0.001464" res="345152.1" algo="FTMS"/>
<pk mz="505.184577" i="2243152.3" sn="15.03" a="2926.94" fwhm="0.001549" res="326188.6" algo="FTMS"/>
<pk mz="505.192714" i="1460306.0" sn="8.96" a="1979.04" fwhm="0.001734" res="291292.9" algo="FTMS"/>
<pk mz="505.208081" i="1796693.4" sn="11.57" a="2429.72" fwhm="0.001544" res="327270.4" algo="FTMS"/>
<pk mz="505.221036" i="3269208.3" sn="22.99" a="4398.43" fwhm="0.001477" res="342075.4" algo="FTMS"/>
<pk mz="505.228975" i="1591130.0" sn="9.97" a="2065.51" fwhm="0.001682" res="300358.9" algo="FTMS"/>
<pk mz="505.257319" i="2520672.3" sn="17.18" a="3288.26" fwhm="0.001536" res="329029.4" algo="FTMS"/>
<pk mz="505.265613" i="1684322.0" sn="10.70" a="2594.25" fwhm="0.001847" res="273496.6" algo="FTMS"/>
<pk mz="505.311218" i="3499628.0" z="-1" sn="24.78" a="4833.66" fwhm="0.001531" res="329950.9" algo="FTMS" component_name="r" deconvoluted_molecular_mass="504.308443" deconvoluted_isotopic_mass="505.311801"/>
<pk mz="505.393283" i="3350142.0" sn="23.62" a="5462.12" fwhm="0.001720" res="293776.5" algo="FTMS"/>
<pk mz="506.057703" i="1820943.9" sn="11.75" a="2069.18" fwhm="0.001384" res="365600.8" algo="FTMS"/>
<pk mz="506.065718" i="1267217.6" sn="7.46" a="1337.86" fwhm="0.001534" res="329938.5" algo="FTMS"/>
<pk mz="506.094098" i="2205976.0" sn="14.74" a="2920.80" fwhm="0.001568" res="322855.8" algo="FTMS"/>
<pk mz="506.105418" i="1470490.4" sn="9.04" a="1706.76" fwhm="0.001480" res="341969.4" algo="FTMS"/>
<pk mz="506.130432" i="1857823.9" sn="12.04" a="2083.04" fwhm="0.001429" res="354288.9" algo="FTMS"/>
<pk mz="506.138618" i="1268513.6" sn="7.47" a="992.73" fwhm="0.001213" res="417177.9" algo="FTMS"/>
<pk mz="506.166480" i="1379367.8" sn="8.33" a="1586.69" fwhm="0.001619" res="312694.0" algo="FTMS"/>
<pk mz="506.187934" i="1905452.4" sn="12.41" a="2797.23" fwhm="0.001834" res="276017.4" algo="FTMS"/>
<pk mz="506.199269" i="1524526.9" sn="9.45" a="1748.62" fwhm="0.001485" res="340919.8" algo="FTMS"/>
<pk mz="506.224219" i="2148148.3" sn="14.29" a="2475.83" fwhm="0.001370" res="369465.7" algo="FTMS"/>
<pk mz="506.260736" i="1242172.4" sn="7.26" a="1286.80" fwhm="0.001448" res="349624.9" algo="FTMS"/>
<pk mz="507.041687" i="3582951.0" sn="25.42" a="6237.07" fwhm="0.001770" res="286530.5" algo="FTMS"/>
<pk mz="507.078042" i="4889583.0" sn="35.56" a="7180.46" fwhm="0.001567" res="323534.6" algo="FTMS"/>
<pk mz="507.089234" i="2263025.3" sn="15.18" a="3153.83" fwhm="0.001601" res="316787.7" algo="FTMS"/>
<pk mz="507.114439" i="4927479.0" sn="35.85" a="7589.61" fwhm="0.001561" res="324802.9" algo="FTMS"/>
<pk mz="507.125592" i="1758457.3" sn="11.27" a="3514.06" fwhm="0.002294" res="221062.9" algo="FTMS"/>
<pk mz="507.150779" i="4091902.8" sn="29.37" a="6279.67" fwhm="0.001613" res="314384.5" algo="FTMS"/>
<pk mz="507.163676" i="1245825.5" sn="7.29" a="1886.21" fwhm="0.002267" res="223736.5" algo="FTMS"/>
<pk mz="507.187253" i="2511366.5" sn="17.11" a="3706.69" fwhm="0.001678" res="302167.8" algo="FTMS"/>
<pk mz="507.200171" i="3231753.5" sn="22.70" a="5022.61" fwhm="0.001677" res="302483.8" algo="FTMS"/>
<pk mz="507.223676" i="1315854.5" sn="7.83" a="1354.82" fwhm="0.001344" res="377455.7" algo="FTMS"/>
<pk mz="507.236591" i="4309009.5" sn="31.06" a="6585.54" fwhm="0.001635" res="310214.6" algo="FTMS"/>
<pk mz="507.272765" i="1745689.3" sn="11.17" a="2248.50" fwhm="0.001547" res="327866.7" algo="FTMS"/>
<pk mz="508.073292" i="2288327.3" sn="15.38" a="3574.30" fwhm="0.001731" res="293479.9" algo="FTMS"/>
<pk mz="508.109623" i="2067151.0" sn="13.66" a="2519.48" fwhm="0.001547" res="328382.6" algo="FTMS"/>
<pk mz="508.117820" i="1427920.8" sn="8.70" a="1420.79" fwhm="0.001422" res="357230.1" algo="FTMS"/>
<pk mz="508.146080" i="1329879.0" sn="7.94" a="1484.61" fwhm="0.001409" res="360611.6" algo="FTMS"/>
<pk mz="508.203548" i="1278947.4" sn="7.55" a="1354.36" fwhm="0.001498" res="339252.9" algo="FTMS"/>
<pk mz="508.239961" i="1542123.3" sn="9.59" a="1568.42" fwhm="0.001457" res="348745.6" algo="FTMS"/>
<pk mz="509.057246" i="4163996.0" sn="29.93" a="5670.07" fwhm="0.001560" res="326306.7" algo="FTMS"/>
<pk mz="509.068467" i="1578398.3" sn="9.87" a="1858.45" fwhm="0.001518" res="335325.2" algo="FTMS"/>
<pk mz="509.093583" i="4442531.5" sn="32.09" a="7068.41" fwhm="0.001629" res="312472.2" algo="FTMS"/>
<pk mz="509.104871" i="2083238.1" sn="13.78" a="2775.47" fwhm="0.001545" res="329502.9" algo="FTMS"/>
<pk mz="509.130067" i="5759403.5" sn="42.31" a="9672.64" fwhm="0.001688" res="301603.6" algo="FTMS"/>
<pk mz="509.141407" i="1602734.0" sn="10.06" a="2490.06" fwhm="0.001861" res="273559.4" algo="FTMS"/>
<pk mz="509.166394" i="3822003.5" sn="27.27" a="5732.75" fwhm="0.001626" res="313228.3" algo="FTMS"/>
<pk mz="509.179297" i="1294134.1" sn="7.66" a="2012.20" fwhm="0.002409" res="211401.0" algo="FTMS"/>
<pk mz="509.202796" i="2383803.3" sn="16.12" a="3552.49" fwhm="0.001658" res="307109.6" algo="FTMS"/>
<pk mz="509.215905" i="2496958.0" sn="16.99" a="3569.06" fwhm="0.001648" res="308933.0" algo="FTMS"/>
<pk mz="509.233926" i="1597889.9" sn="10.02" a="1964.69" fwhm="0.001695" res="300449.8" algo="FTMS"/>
<pk mz="509.239082" i="1310659.0" sn="7.79" a="1468.01" fwhm="0.001505" res="338388.1" algo="FTMS"/>
<pk mz="509.252334" i="3049414.0" sn="21.28" a="4637.95" fwhm="0.001637" res="311028.2" algo="FTMS"/>
<pk mz="509.275586" i="1593290.9" sn="9.98" a="1656.23" fwhm="0.001483" res="343420.6" algo="FTMS"/>
<pk mz="510.088845" i="2134137.5" sn="14.18" a="3027.30" fwhm="0.001724" res="295801.5" algo="FTMS"/>
<pk mz="510.125301" i="2023553.4" sn="13.32" a="2381.92" fwhm="0.001558" res="327369.1" algo="FTMS"/>
<pk mz="510.133445" i="1651075.1" sn="10.43" a="2277.72" fwhm="0.001752" res="291124.1" algo="FTMS"/>
<pk mz="510.174760" i="1383820.0" sn="8.36" a="1606.78" fwhm="0.001569" res="325134.2" algo="FTMS"/>
<pk mz="510.211202" i="1842579.9" sn="11.92" a="2739.52" fwhm="0.001811" res="281771.5" algo="FTMS"/>
<pk mz="511.036568" i="2382660.0" sn="16.10" a="3384.33" fwhm="0.001736" res="294431.7" algo="FTMS"/>
<pk mz="511.072909" i="4230988.0" sn="30.44" a="6843.74" fwhm="0.001725" res="296359.1" algo="FTMS"/>
<pk mz="511.108009" i="4802387.5" sn="34.88" a="6046.90" fwhm="0.001319" res="387587.0" algo="FTMS"/>
<pk mz="511.109716" i="3867475.8" sn="27.62" a="4407.92" fwhm="0.001231" res="415225.6" algo="FTMS"/>
<pk mz="511.120505" i="1651286.0" sn="10.43" a="2899.95" fwhm="0.002059" res="248196.6" algo="FTMS"/>
<pk mz="511.131771" i="5787480.5" sn="42.52" a="9353.18" fwhm="0.001646" res="310439.6" algo="FTMS"/>
<pk mz="511.137648" i="5480281.5" sn="40.14" a="8690.05" fwhm="0.001648" res="310237.5" algo="FTMS"/>
<pk mz="511.145679" i="4418395.5" sn="31.90" a="6407.34" fwhm="0.001603" res="318773.3" algo="FTMS"/>
<pk mz="511.156929" i="1259101.8" sn="7.39" a="1602.10" fwhm="0.001878" res="272214.7" algo="FTMS"/>
<pk mz="511.178096" i="1604962.3" sn="10.07" a="1603.54" fwhm="0.001338" res="382118.8" algo="FTMS"/>
<pk mz="511.182165" i="2132323.0" sn="14.16" a="2332.86" fwhm="0.001313" res="389249.3" algo="FTMS"/>
<pk mz="511.218517" i="2627434.8" sn="18.00" a="3664.73" fwhm="0.001646" res="310612.3" algo="FTMS"/>
<pk mz="511.231676" i="1343853.6" sn="8.04" a="1460.07" fwhm="0.001462" res="349697.5" algo="FTMS"/>
<pk mz="511.254863" i="2543474.5" sn="17.35" a="4067.56" fwhm="0.001835" res="278635.4" algo="FTMS"/>
<pk mz="511.267757" i="1491317.4" sn="9.19" a="2255.09" fwhm="0.001838" res="278200.6" algo="FTMS"/>
<pk mz="511.291402" i="1992058.4" sn="13.07" a="2481.28" fwhm="0.001475" res="346560.2" algo="FTMS"/>
<pk mz="512.094700" i="1244964.8" sn="7.28" a="1338.96" fwhm="0.001393" res="367506.3" algo="FTMS"/>
<pk mz="512.104427" i="1937958.8" sn="12.65" a="2621.00" fwhm="0.001669" res="306860.9" algo="FTMS"/>
<pk mz="512.107786" i="1949223.5" sn="12.74" a="2738.40" fwhm="0.001624" res="315367.8" algo="FTMS"/>
<pk mz="512.140946" i="2463790.5" sn="16.73" a="3355.21" fwhm="0.001601" res="319884.3" algo="FTMS"/>
<pk mz="512.149345" i="1343536.3" sn="8.04" a="1566.70" fwhm="0.001677" res="305346.0" algo="FTMS"/>
<pk mz="512.177332" i="1497142.3" sn="9.23" a="1926.93" fwhm="0.001704" res="300534.4" algo="FTMS"/>
<pk mz="512.185659" i="1276472.0" sn="7.52" a="1490.31" fwhm="0.001691" res="302834.0" algo="FTMS"/>
<pk mz="512.190538" i="1396025.0" sn="8.45" a="2063.26" fwhm="0.002205" res="232295.8" algo="FTMS"/>
<pk mz="512.226720" i="1214528.6" sn="7.04" a="1115.26" fwhm="0.001521" res="336715.7" algo="FTMS"/>
<pk mz="513.052194" i="3073774.8" sn="21.46" a="4368.30" fwhm="0.001571" res="326574.9" algo="FTMS"/>
<pk mz="513.067371" i="1752817.9" sn="11.21" a="2488.04" fwhm="0.001733" res="296045.3" algo="FTMS"/>
<pk mz="513.088607" i="4762870.5" sn="34.57" a="6942.13" fwhm="0.001552" res="330581.4" algo="FTMS"/>
<pk mz="513.105222" i="3248377.8" sn="22.82" a="5913.66" fwhm="0.002003" res="256134.8" algo="FTMS"/>
<pk mz="513.125022" i="3885310.0" sn="27.76" a="5351.05" fwhm="0.001554" res="330127.2" algo="FTMS"/>
<pk mz="513.134972" i="1585920.0" sn="9.92" a="2024.21" fwhm="0.001989" res="257979.3" algo="FTMS"/>
<pk mz="513.149243" i="3723523.0" sn="26.50" a="6839.27" fwhm="0.001717" res="298814.3" algo="FTMS"/>
<pk mz="513.161364" i="2736389.5" sn="18.85" a="3609.57" fwhm="0.001610" res="318757.3" algo="FTMS"/>
<pk mz="513.197696" i="2880781.3" sn="19.97" a="4086.26" fwhm="0.001622" res="316444.8" algo="FTMS"/>
<pk mz="513.234216" i="3400981.0" sn="24.00" a="4655.50" fwhm="0.001546" res="332059.9" algo="FTMS"/>
<pk mz="513.270550" i="4595996.5" sn="33.27" a="6772.46" fwhm="0.001598" res="321246.8" algo="FTMS"/>
<pk mz="513.306985" i="2683172.3" sn="18.43" a="3649.12" fwhm="0.001600" res="320857.0" algo="FTMS"/>
<pk mz="514.062616" i="1434818.3" sn="8.75" a="1721.31" fwhm="0.001515" res="339331.2" algo="FTMS"/>
<pk mz="514.152383" i="1285845.0" sn="7.59" a="1566.28" fwhm="0.001778" res="289208.2" algo="FTMS"/>
<pk mz="514.201402" i="1227999.3" sn="7.14" a="1495.77" fwhm="0.001657" res="310375.2" algo="FTMS"/>
<pk mz="514.237229" i="1243110.8" sn="7.26" a="1440.83" fwhm="0.001642" res="313240.9" algo="FTMS"/>
<pk mz="515.046845" i="2133135.0" sn="14.16" a="2772.47" fwhm="0.001564" res="329264.6" algo="FTMS"/>
<pk mz="515.058070" i="1302673.3" sn="7.72" a="1533.75" fwhm="0.001622" res="317520.5" algo="FTMS"/>
<pk mz="515.067842" i="3105427.3" sn="21.71" a="4956.56" fwhm="0.001735" res="296852.6" algo="FTMS"/>
<pk mz="515.083110" i="1718422.5" sn="10.94" a="2799.02" fwhm="0.001790" res="287749.3" algo="FTMS"/>
<pk mz="515.094428" i="1778328.8" sn="11.41" a="2520.60" fwhm="0.001873" res="275081.8" algo="FTMS"/>
<pk mz="515.104195" i="4117146.8" sn="29.55" a="6649.60" fwhm="0.001778" res="289684.7" algo="FTMS"/>
<pk mz="515.119496" i="1931934.0" sn="12.60" a="2257.07" fwhm="0.001574" res="327200.1" algo="FTMS"/>
<pk mz="515.140676" i="3176098.5" sn="22.25" a="4416.88" fwhm="0.001578" res="326475.1" algo="FTMS"/>
<pk mz="515.146374" i="1350307.5" sn="8.09" a="2017.03" fwhm="0.001876" res="274606.1" algo="FTMS"/>
<pk mz="515.176936" i="2507946.0" sn="17.07" a="3756.74" fwhm="0.001751" res="294147.7" algo="FTMS"/>
<pk mz="515.192338" i="1230509.1" sn="7.16" a="1329.05" fwhm="0.001542" res="334135.6" algo="FTMS"/>
<pk mz="515.213308" i="3340465.5" sn="23.53" a="5153.92" fwhm="0.001708" res="301672.7" algo="FTMS"/>
<pk mz="515.241869" i="1220535.3" sn="7.08" a="1224.65" fwhm="0.001432" res="359894.3" algo="FTMS"/>
<pk mz="515.249813" i="4241081.0" sn="30.52" a="6082.75" fwhm="0.001609" res="320234.4" algo="FTMS"/>
<pk mz="515.286189" i="4243136.5" sn="30.53" a="6220.73" fwhm="0.001595" res="322979.3" algo="FTMS"/>
<pk mz="515.322524" i="1529032.0" sn="9.47" a="1566.03" fwhm="0.001353" res="380773.3" algo="FTMS"/>
<pk mz="516.041984" i="1506140.4" sn="9.30" a="1975.13" fwhm="0.001677" res="307708.1" algo="FTMS"/>
<pk mz="516.078477" i="2200931.8" sn="14.69" a="3327.15" fwhm="0.001789" res="288430.6" algo="FTMS"/>
<pk mz="516.089529" i="2022246.1" sn="13.30" a="2800.36" fwhm="0.001642" res="314270.4" algo="FTMS"/>
<pk mz="516.114921" i="1489771.3" sn="9.17" a="1542.36" fwhm="0.001493" res="345602.2" algo="FTMS"/>
<pk mz="516.208572" i="1924990.5" sn="12.54" a="2470.90" fwhm="0.001680" res="307232.2" algo="FTMS"/>
<pk mz="516.245218" i="1715078.1" sn="10.92" a="2703.48" fwhm="0.002005" res="257533.1" algo="FTMS"/>
<pk mz="516.253237" i="1534599.8" sn="9.52" a="1816.54" fwhm="0.001494" res="345663.1" algo="FTMS"/>
<pk mz="516.289480" i="1503119.1" sn="9.27" a="1701.66" fwhm="0.001452" res="355646.4" algo="FTMS"/>
<pk mz="517.025939" i="1664293.8" sn="10.52" a="2558.90" fwhm="0.001880" res="275033.0" algo="FTMS"/>
<pk mz="517.047297" i="1349674.1" sn="8.08" a="1912.90" fwhm="0.001820" res="284033.9" algo="FTMS"/>
<pk mz="517.062389" i="3224109.3" sn="22.62" a="4791.54" fwhm="0.001699" res="304405.4" algo="FTMS"/>
<pk mz="517.073711" i="1797679.5" sn="11.56" a="2324.71" fwhm="0.001590" res="325185.7" algo="FTMS"/>
<pk mz="517.083468" i="2225713.5" sn="14.88" a="3111.76" fwhm="0.001698" res="304542.3" algo="FTMS"/>
<pk mz="517.098785" i="3329076.8" sn="23.44" a="4646.14" fwhm="0.001551" res="333367.3" algo="FTMS"/>
<pk mz="517.110024" i="2450487.0" sn="16.62" a="3421.81" fwhm="0.001585" res="326194.5" algo="FTMS"/>
<pk mz="517.119914" i="2282041.0" sn="15.31" a="3230.07" fwhm="0.001676" res="308520.8" algo="FTMS"/>
<pk mz="517.135117" i="2411580.0" sn="16.32" a="3771.02" fwhm="0.001815" res="284958.2" algo="FTMS"/>
<pk mz="517.147949" i="1211454.6" sn="7.01" a="2014.72" fwhm="0.002652" res="194973.3" algo="FTMS"/>
<pk mz="517.156443" i="2030656.4" sn="13.36" a="3429.86" fwhm="0.001874" res="275919.8" algo="FTMS"/>
<pk mz="517.171412" i="1781827.5" sn="11.43" a="2348.28" fwhm="0.001759" res="293960.3" algo="FTMS"/>
<pk mz="517.192454" i="1779015.8" sn="11.41" a="2600.24" fwhm="0.001689" res="306285.4" algo="FTMS"/>
<pk mz="517.220969" i="1766733.5" sn="11.32" a="2219.50" fwhm="0.001608" res="321642.5" algo="FTMS"/>
<pk mz="517.228941" i="3478607.3" sn="24.60" a="5069.53" fwhm="0.001662" res="311183.3" algo="FTMS"/>
<pk mz="517.257395" i="1894485.0" sn="12.31" a="2183.38" fwhm="0.001476" res="350390.0" algo="FTMS"/>
<pk mz="517.265460" i="3806294.5" sn="27.14" a="6295.43" fwhm="0.001796" res="287974.6" algo="FTMS"/>
<pk mz="517.301774" i="2162270.0" sn="14.38" a="2868.13" fwhm="0.001637" res="316049.6" algo="FTMS"/>
<pk mz="517.314837" i="1369184.6" sn="8.23" a="1585.76" fwhm="0.001533" res="337501.0" algo="FTMS"/>
<pk mz="518.057512" i="1537271.3" sn="9.53" a="1743.26" fwhm="0.001437" res="360616.4" algo="FTMS"/>
<pk mz="518.094055" i="2241790.8" sn="15.00" a="3884.70" fwhm="0.001883" res="275109.0" algo="FTMS"/>
<pk mz="518.105206" i="1534976.9" sn="9.52" a="1631.72" fwhm="0.001474" res="351426.9" algo="FTMS"/>
<pk mz="518.130341" i="1783046.0" sn="11.44" a="2198.53" fwhm="0.001554" res="333378.1" algo="FTMS"/>
<pk mz="518.188026" i="1223313.6" sn="7.10" a="1767.72" fwhm="0.002207" res="234818.4" algo="FTMS"/>
<pk mz="518.224307" i="2597657.0" sn="17.76" a="3347.22" fwhm="0.001550" res="334396.4" algo="FTMS"/>
<pk mz="518.260752" i="1973024.4" sn="12.91" a="2779.47" fwhm="0.001730" res="299562.1" algo="FTMS"/>
<pk mz="518.268866" i="1689890.0" sn="10.72" a="2134.15" fwhm="0.001642" res="315692.6" algo="FTMS"/>
<pk mz="519.041666" i="2718653.5" sn="18.70" a="3965.06" fwhm="0.001730" res="300095.2" algo="FTMS"/>
<pk mz="519.077982" i="3632580.8" sn="25.79" a="6105.72" fwhm="0.001764" res="294240.1" algo="FTMS"/>
<pk mz="519.089315" i="3172295.0" sn="22.22" a="5252.44" fwhm="0.001832" res="283305.1" algo="FTMS"/>
<pk mz="519.114436" i="3927500.0" sn="28.08" a="6163.84" fwhm="0.001694" res="306486.3" algo="FTMS"/>
<pk mz="519.125423" i="2054606.3" sn="13.55" a="2749.51" fwhm="0.001643" res="315873.8" algo="FTMS"/>
<pk mz="519.151016" i="3506643.5" sn="24.81" a="4295.12" fwhm="0.001348" res="385156.2" algo="FTMS"/>
<pk mz="519.187300" i="1565146.6" sn="9.75" a="2027.11" fwhm="0.001591" res="326251.1" algo="FTMS"/>
<pk mz="519.200110" i="1813469.3" sn="11.67" a="2508.06" fwhm="0.001720" res="301840.6" algo="FTMS"/>
<pk mz="519.223505" i="1362401.9" sn="8.18" a="1362.16" fwhm="0.001430" res="363137.6" algo="FTMS"/>
<pk mz="519.236671" i="3069412.5" sn="21.42" a="4783.05" fwhm="0.001690" res="307276.1" algo="FTMS"/>
<pk mz="519.244769" i="1721830.3" sn="10.96" a="2286.61" fwhm="0.001733" res="299592.4" algo="FTMS"/>
<pk mz="519.273028" i="1794027.9" sn="11.52" a="2029.59" fwhm="0.001441" res="360337.5" algo="FTMS"/>
<pk mz="519.281123" i="1548525.4" sn="9.59" a="2248.76" fwhm="0.001763" res="294609.2" algo="FTMS"/>
<pk mz="520.073399" i="1941643.5" sn="12.63" a="2406.73" fwhm="0.001582" res="328810.2" algo="FTMS"/>
<pk mz="520.084629" i="1717133.8" sn="10.90" a="2807.56" fwhm="0.001915" res="271583.0" algo="FTMS"/>
<pk mz="520.109694" i="2044562.6" sn="13.43" a="2958.80" fwhm="0.001660" res="313262.1" algo="FTMS"/>
<pk mz="520.154367" i="1320603.5" sn="7.83" a="1240.28" fwhm="0.001403" res="370733.0" algo="FTMS"/>
<pk mz="520.203482" i="2155685.3" sn="14.29" a="3659.39" fwhm="0.001852" res="280823.9" algo="FTMS"/>
<pk mz="520.239884" i="2598060.5" sn="17.71" a="4074.04" fwhm="0.001769" res="294107.2" algo="FTMS"/>
<pk mz="520.276528" i="1660851.9" sn="10.46" a="2460.41" fwhm="0.001954" res="266267.8" algo="FTMS"/>
<pk mz="521.057195" i="3429198.3" sn="24.14" a="4742.32" fwhm="0.001569" res="332073.0" algo="FTMS"/>
<pk mz="521.093627" i="4348757.5" sn="31.26" a="7090.72" fwhm="0.001738" res="299806.5" algo="FTMS"/>
<pk mz="521.104886" i="2131799.5" sn="14.10" a="2841.34" fwhm="0.001669" res="312149.3" algo="FTMS"/>
<pk mz="521.130029" i="4377436.5" sn="31.48" a="7279.78" fwhm="0.001739" res="299692.2" algo="FTMS"/>
<pk mz="521.141299" i="1592670.8" sn="9.93" a="2757.49" fwhm="0.002125" res="245262.9" algo="FTMS"/>
<pk mz="521.166465" i="2918755.8" sn="20.19" a="4313.28" fwhm="0.001595" res="326810.0" algo="FTMS"/>
<pk mz="521.202912" i="1726570.9" sn="10.97" a="2349.17" fwhm="0.001698" res="306926.8" algo="FTMS"/>
<pk mz="521.215954" i="2509677.5" sn="17.03" a="3571.49" fwhm="0.001698" res="306946.1" algo="FTMS"/>
<pk mz="521.239093" i="1500018.0" sn="9.22" a="1841.52" fwhm="0.001567" res="332738.3" algo="FTMS"/>
<pk mz="521.252237" i="3234164.5" sn="22.64" a="4988.00" fwhm="0.001712" res="304456.5" algo="FTMS"/>
<pk mz="521.288781" i="1478779.8" sn="9.05" a="1992.68" fwhm="0.001735" res="300397.4" algo="FTMS"/>
<pk mz="522.088967" i="1991192.5" sn="13.02" a="2396.73" fwhm="0.001547" res="337408.6" algo="FTMS"/>
<pk mz="522.125166" i="1556511.6" sn="9.65" a="1931.42" fwhm="0.001662" res="314248.1" algo="FTMS"/>
<pk mz="522.136492" i="1250593.8" sn="7.28" a="1596.66" fwhm="0.001722" res="303207.3" algo="FTMS"/>
<pk mz="522.219203" i="1682738.0" sn="10.63" a="2390.91" fwhm="0.001756" res="297464.6" algo="FTMS"/>
<pk mz="523.036670" i="2044112.8" sn="13.42" a="2685.42" fwhm="0.001677" res="311811.4" algo="FTMS"/>
<pk mz="523.072962" i="4227288.0" sn="30.32" a="6788.19" fwhm="0.001734" res="301732.4" algo="FTMS"/>
<pk mz="523.083950" i="1621977.9" sn="10.16" a="2248.33" fwhm="0.001777" res="294308.5" algo="FTMS"/>
<pk mz="523.109385" i="4436191.0" sn="31.93" a="6910.96" fwhm="0.001722" res="303813.0" algo="FTMS"/>
<pk mz="523.120610" i="2868449.0" sn="19.80" a="4544.03" fwhm="0.001816" res="288016.0" algo="FTMS"/>
<pk mz="523.145684" i="4884710.0" sn="35.40" a="7718.48" fwhm="0.001679" res="311514.8" algo="FTMS"/>
<pk mz="523.156953" i="1706984.0" sn="10.81" a="3141.11" fwhm="0.002053" res="254857.3" algo="FTMS"/>
<pk mz="523.182098" i="2859245.0" sn="19.73" a="4888.38" fwhm="0.001884" res="277671.0" algo="FTMS"/>
<pk mz="523.195173" i="1390063.5" sn="8.36" a="1783.17" fwhm="0.001786" res="292980.3" algo="FTMS"/>
<pk mz="523.218536" i="1473524.0" sn="9.01" a="1926.98" fwhm="0.001688" res="309887.6" algo="FTMS"/>
<pk mz="523.231457" i="2135798.5" sn="14.13" a="2911.95" fwhm="0.001573" res="332569.7" algo="FTMS"/>
<pk mz="523.249557" i="1490937.9" sn="9.14" a="2316.37" fwhm="0.001981" res="264175.5" algo="FTMS"/>
<pk mz="523.254824" i="1893115.0" sn="12.25" a="2848.54" fwhm="0.001898" res="275664.5" algo="FTMS"/>
<pk mz="523.268021" i="1884413.5" sn="12.19" a="2195.94" fwhm="0.001426" res="367020.3" algo="FTMS"/>
<pk mz="524.104561" i="2157470.5" sn="14.30" a="2968.04" fwhm="0.001667" res="314333.0" algo="FTMS"/>
<pk mz="524.112590" i="1611424.0" sn="10.07" a="2028.48" fwhm="0.001707" res="306991.3" algo="FTMS"/>
<pk mz="524.140805" i="1551525.4" sn="9.61" a="2301.05" fwhm="0.001880" res="278765.4" algo="FTMS"/>
<pk mz="524.149055" i="1650087.0" sn="10.37" a="2087.66" fwhm="0.001531" res="342402.7" algo="FTMS"/>
<pk mz="524.190527" i="1384111.0" sn="8.31" a="2098.19" fwhm="0.001865" res="281051.9" algo="FTMS"/>
<pk mz="525.052189" i="2800723.3" sn="19.28" a="4416.66" fwhm="0.001798" res="292043.1" algo="FTMS"/>
<pk mz="525.088574" i="4159066.3" sn="29.79" a="6801.84" fwhm="0.001743" res="301332.0" algo="FTMS"/>
<pk mz="525.112961" i="1374302.8" sn="8.24" a="1721.41" fwhm="0.001548" res="339236.9" algo="FTMS"/>
<pk mz="525.124959" i="4226657.0" sn="30.31" a="6121.63" fwhm="0.001603" res="327670.9" algo="FTMS"/>
<pk mz="525.136001" i="1527395.1" sn="9.42" a="2278.68" fwhm="0.001986" res="264470.1" algo="FTMS"/>
<pk mz="525.161383" i="3289704.0" sn="23.06" a="4833.24" fwhm="0.001660" res="316342.0" algo="FTMS"/>
<pk mz="525.189772" i="2004589.4" sn="13.11" a="2330.16" fwhm="0.001405" res="373733.7" algo="FTMS"/>
<pk mz="525.197784" i="2117743.0" sn="13.99" a="2668.49" fwhm="0.001497" res="350940.3" algo="FTMS"/>
<pk mz="525.234388" i="2291317.8" sn="15.33" a="3255.89" fwhm="0.001760" res="298397.5" algo="FTMS"/>
<pk mz="525.270468" i="1629308.6" sn="10.21" a="2103.59" fwhm="0.001679" res="312883.7" algo="FTMS"/>
<pk mz="526.083921" i="1651734.3" sn="10.38" a="2312.93" fwhm="0.001728" res="304376.7" algo="FTMS"/>
<pk mz="526.120116" i="1621789.1" sn="10.15" a="2228.90" fwhm="0.001728" res="304444.1" algo="FTMS"/>
<pk mz="526.128324" i="1382942.6" sn="8.30" a="2109.86" fwhm="0.001992" res="264154.2" algo="FTMS"/>
<pk mz="527.046614" i="1313226.5" sn="7.76" a="1388.77" fwhm="0.001458" res="361370.8" algo="FTMS"/>
<pk mz="527.067919" i="2987982.5" sn="20.72" a="4538.89" fwhm="0.001710" res="308167.2" algo="FTMS"/>
<pk mz="527.083088" i="1290193.3" sn="7.58" a="1070.19" fwhm="0.001302" res="404728.2" algo="FTMS"/>
<pk mz="527.104235" i="2929621.3" sn="20.27" a="4379.31" fwhm="0.001660" res="317492.7" algo="FTMS"/>
<pk mz="527.119389" i="1453784.0" sn="8.85" a="1511.28" fwhm="0.001552" res="339532.7" algo="FTMS"/>
<pk mz="527.140606" i="3100636.0" sn="21.59" a="4406.47" fwhm="0.001647" res="320143.6" algo="FTMS"/>
<pk mz="527.151942" i="2043358.1" sn="13.41" a="2844.36" fwhm="0.001664" res="316795.4" algo="FTMS"/>
<pk mz="527.164858" i="10259424.0" z="-1" sn="76.99" a="18415.84" fwhm="0.001814" res="290581.9" algo="FTMS" component_name="AG" deconvoluted_molecular_mass="527.165541" deconvoluted_isotopic_mass="527.165499"/>
<pk mz="527.176962" i="3098594.8" sn="21.58" a="4588.42" fwhm="0.001656" res="318342.6" algo="FTMS"/>
<pk mz="527.213259" i="1385705.5" sn="8.32" a="1398.82" fwhm="0.001443" res="365484.1" algo="FTMS"/>
<pk mz="527.249775" i="2562032.3" sn="17.43" a="3499.57" fwhm="0.001574" res="334947.9" algo="FTMS"/>
<pk mz="527.286301" i="2400759.0" sn="16.18" a="3355.79" fwhm="0.001556" res="338936.5" algo="FTMS"/>
<pk mz="527.322443" i="1797117.8" sn="11.51" a="1950.11" fwhm="0.001429" res="368906.6" algo="FTMS"/>
<pk mz="528.107828" i="1352335.1" sn="8.06" a="2020.59" fwhm="0.002239" res="235914.1" algo="FTMS"/>
<pk mz="528.114613" i="1246864.4" sn="7.25" a="1626.58" fwhm="0.001651" res="319927.8" algo="FTMS"/>
<pk mz="528.136172" i="1479060.3" sn="9.04" a="2027.38" fwhm="0.001809" res="291954.4" algo="FTMS"/>
<pk mz="528.168475" i="1824154.3" z="-1" sn="11.71" a="2559.93" fwhm="0.001720" res="307138.9" algo="FTMS" component_name="AG" deconvoluted_molecular_mass="527.165541" deconvoluted_isotopic_mass="528.169119"/>
<pk mz="529.047077" i="1428539.4" sn="8.65" a="2240.77" fwhm="0.002030" res="260580.9" algo="FTMS"/>
<pk mz="529.062212" i="2443070.3" sn="16.50" a="3872.06" fwhm="0.001823" res="290221.6" algo="FTMS"/>
<pk mz="529.073453" i="1844544.1" sn="11.87" a="2440.80" fwhm="0.001548" res="341884.9" algo="FTMS"/>
<pk mz="529.083523" i="2798402.0" sn="19.25" a="4827.35" fwhm="0.001822" res="290367.0" algo="FTMS"/>
<pk mz="529.098885" i="1996100.9" sn="13.04" a="2696.52" fwhm="0.001586" res="333554.5" algo="FTMS"/>
<pk mz="529.119783" i="2153288.8" sn="14.26" a="2988.20" fwhm="0.001651" res="320414.9" algo="FTMS"/>
<pk mz="529.135277" i="1555787.5" sn="9.64" a="2815.36" fwhm="0.002244" res="235806.3" algo="FTMS"/>
<pk mz="529.156310" i="2027855.3" sn="13.29" a="2654.54" fwhm="0.001651" res="320581.8" algo="FTMS"/>
<pk mz="529.161916" i="3063120.3" sn="21.30" a="4169.41" fwhm="0.001579" res="335036.1" algo="FTMS"/>
<pk mz="529.192684" i="1562965.9" sn="9.69" a="2263.20" fwhm="0.001696" res="312061.3" algo="FTMS"/>
<pk mz="529.229097" i="3098460.5" sn="21.57" a="4515.44" fwhm="0.001687" res="313752.6" algo="FTMS"/>
<pk mz="529.265502" i="2947427.3" sn="20.40" a="5073.39" fwhm="0.001828" res="289551.7" algo="FTMS"/>
<pk mz="529.301747" i="3144041.8" sn="21.93" a="4620.00" fwhm="0.001643" res="322148.0" algo="FTMS"/>
<pk mz="529.338290" i="1439600.5" sn="8.74" a="1923.28" fwhm="0.001768" res="299361.9" algo="FTMS"/>
<pk mz="530.057698" i="1418994.9" sn="8.58" a="1757.49" fwhm="0.001691" res="313545.0" algo="FTMS"/>
<pk mz="530.094168" i="1624569.5" sn="10.17" a="2127.71" fwhm="0.001589" res="333594.8" algo="FTMS"/>
<pk mz="530.105233" i="1804795.5" sn="11.56" a="2352.98" fwhm="0.001641" res="323012.6" algo="FTMS"/>
<pk mz="530.187999" i="1227530.4" sn="7.09" a="1608.35" fwhm="0.001710" res="310027.4" algo="FTMS"/>
<pk mz="530.224305" i="1471504.9" sn="8.98" a="2126.16" fwhm="0.001895" res="279811.0" algo="FTMS"/>
<pk mz="530.260863" i="1277975.5" sn="7.48" a="1565.48" fwhm="0.001628" res="325623.3" algo="FTMS"/>
<pk mz="530.341397" i="1226022.0" sn="7.08" a="1527.95" fwhm="0.001756" res="302025.2" algo="FTMS"/>
<pk mz="531.041572" i="2041507.6" sn="13.39" a="2677.68" fwhm="0.001694" res="313544.6" algo="FTMS"/>
<pk mz="531.062787" i="1692071.5" sn="10.69" a="2368.55" fwhm="0.001749" res="303719.5" algo="FTMS"/>
<pk mz="531.078122" i="2629290.3" sn="17.94" a="3645.22" fwhm="0.001609" res="330123.5" algo="FTMS"/>
<pk mz="531.089156" i="1737900.1" sn="11.04" a="2086.32" fwhm="0.001638" res="324143.5" algo="FTMS"/>
<pk mz="531.099072" i="1816238.0" sn="11.65" a="2375.12" fwhm="0.001592" res="333631.7" algo="FTMS"/>
<pk mz="531.114343" i="2286256.8" sn="15.29" a="3048.79" fwhm="0.001582" res="335827.9" algo="FTMS"/>
<pk mz="531.125662" i="1552050.6" sn="9.60" a="2221.68" fwhm="0.001738" res="305655.2" algo="FTMS"/>
<pk mz="531.150779" i="2068151.3" sn="13.60" a="3463.73" fwhm="0.001893" res="280543.9" algo="FTMS"/>
<pk mz="531.159743" i="1758904.8" sn="11.20" a="2778.43" fwhm="0.001723" res="308316.0" algo="FTMS"/>
<pk mz="531.171870" i="1299643.0" sn="7.65" a="1451.85" fwhm="0.001619" res="328076.2" algo="FTMS"/>
<pk mz="531.208209" i="1687745.4" sn="10.65" a="2098.40" fwhm="0.001604" res="331101.1" algo="FTMS"/>
<pk mz="531.236508" i="1344966.5" sn="8.00" a="1689.28" fwhm="0.001621" res="327727.5" algo="FTMS"/>
<pk mz="531.244647" i="3088072.0" sn="21.49" a="4550.55" fwhm="0.001651" res="321725.4" algo="FTMS"/>
<pk mz="531.281110" i="2241742.5" sn="14.94" a="3649.46" fwhm="0.001909" res="278233.5" algo="FTMS"/>
<pk mz="531.317473" i="1315284.9" sn="7.77" a="1689.75" fwhm="0.001898" res="279993.5" algo="FTMS"/>
<pk mz="532.073093" i="1594971.0" sn="9.93" a="2418.32" fwhm="0.001757" res="302785.0" algo="FTMS"/>
<pk mz="532.109742" i="1596001.5" sn="9.94" a="1998.58" fwhm="0.001731" res="307446.9" algo="FTMS"/>
<pk mz="532.203545" i="1388658.1" sn="8.34" a="2132.71" fwhm="0.002302" res="231188.6" algo="FTMS"/>
<pk mz="532.239684" i="2037624.5" sn="13.36" a="2936.51" fwhm="0.001821" res="292292.6" algo="FTMS"/>
<pk mz="532.276425" i="1460094.9" sn="8.89" a="1938.07" fwhm="0.001778" res="299423.5" algo="FTMS"/>
<pk mz="533.057282" i="3277320.0" sn="22.95" a="4995.69" fwhm="0.001739" res="306503.6" algo="FTMS"/>
<pk mz="533.068474" i="1368842.0" sn="8.18" a="1588.89" fwhm="0.001645" res="324149.1" algo="FTMS"/>
<pk mz="533.093655" i="3422222.5" sn="24.07" a="5303.28" fwhm="0.001755" res="303842.9" algo="FTMS"/>
<pk mz="533.104853" i="2249744.3" sn="15.00" a="3180.75" fwhm="0.001669" res="319355.2" algo="FTMS"/>
<pk mz="533.130138" i="2620948.8" sn="17.87" a="3884.20" fwhm="0.001720" res="309990.6" algo="FTMS"/>
<pk mz="533.156557" i="1346585.4" sn="8.01" a="1976.68" fwhm="0.001969" res="270712.7" algo="FTMS"/>
<pk mz="533.166330" i="2662939.0" sn="18.20" a="3856.70" fwhm="0.001663" res="320699.1" algo="FTMS"/>
<pk mz="533.202459" i="1466145.4" sn="8.94" a="1836.55" fwhm="0.001732" res="307895.1" algo="FTMS"/>
<pk mz="533.215913" i="1687331.8" sn="10.65" a="2690.05" fwhm="0.001965" res="271307.6" algo="FTMS"/>
<pk mz="533.224013" i="1300005.1" sn="7.65" a="1341.30" fwhm="0.001423" res="374638.0" algo="FTMS"/>
<pk mz="533.252258" i="2013226.1" sn="13.17" a="2506.64" fwhm="0.001552" res="343556.3" algo="FTMS"/>
<pk mz="533.260224" i="2171947.5" sn="14.40" a="3331.49" fwhm="0.001857" res="287147.1" algo="FTMS"/>
<pk mz="533.288688" i="1649712.5" sn="10.36" a="2108.72" fwhm="0.001671" res="319106.9" algo="FTMS"/>
<pk mz="533.296697" i="1240113.9" sn="7.19" a="1483.08" fwhm="0.001706" res="312688.8" algo="FTMS"/>
<pk mz="534.052648" i="1331637.1" sn="7.89" a="1920.90" fwhm="0.001937" res="275769.1" algo="FTMS"/>
<pk mz="534.088820" i="1920699.4" sn="12.45" a="2475.23" fwhm="0.001626" res="328533.9" algo="FTMS"/>
<pk mz="534.096533" i="1326524.6" sn="7.85" a="1535.45" fwhm="0.001605" res="332707.7" algo="FTMS"/>
<pk mz="534.100444" i="1344445.4" sn="7.99" a="1757.05" fwhm="0.001731" res="308513.5" algo="FTMS"/>
<pk mz="534.136396" i="1478339.6" sn="9.03" a="1800.22" fwhm="0.001696" res="314991.8" algo="FTMS"/>
<pk mz="534.219211" i="1901777.9" sn="12.31" a="2435.04" fwhm="0.001586" res="336774.9" algo="FTMS"/>
<pk mz="534.255584" i="2144472.3" sn="14.18" a="3102.35" fwhm="0.001677" res="318514.9" algo="FTMS"/>
<pk mz="535.036549" i="2487134.3" sn="16.83" a="3758.14" fwhm="0.001762" res="303706.1" algo="FTMS"/>
<pk mz="535.072953" i="3053924.5" sn="21.22" a="4296.10" fwhm="0.001660" res="322283.8" algo="FTMS"/>
<pk mz="535.084222" i="1389158.4" sn="8.34" a="1437.26" fwhm="0.001477" res="362370.8" algo="FTMS"/>
<pk mz="535.109204" i="3494250.8" sn="24.63" a="5702.13" fwhm="0.001837" res="291323.2" algo="FTMS"/>
<pk mz="535.120462" i="1912684.6" sn="12.39" a="2748.26" fwhm="0.001779" res="300721.2" algo="FTMS"/>
<pk mz="535.145651" i="3206512.8" sn="22.40" a="4906.44" fwhm="0.001701" res="314523.9" algo="FTMS"/>
<pk mz="535.182304" i="2145655.3" sn="14.19" a="3259.68" fwhm="0.001812" res="295417.4" algo="FTMS"/>
<pk mz="535.195040" i="1404537.4" sn="8.46" a="1780.66" fwhm="0.001687" res="317198.2" algo="FTMS"/>
<pk mz="535.231542" i="2434431.5" sn="16.43" a="4236.79" fwhm="0.002001" res="267512.5" algo="FTMS"/>
<pk mz="535.267888" i="2656133.8" sn="18.09" a="4725.69" fwhm="0.002441" res="219281.7" algo="FTMS"/>
<pk mz="536.068175" i="2029069.5" sn="13.25" a="3271.87" fwhm="0.001880" res="285159.7" algo="FTMS"/>
<pk mz="536.104379" i="1337619.6" sn="7.92" a="1598.20" fwhm="0.001781" res="300969.7" algo="FTMS"/>
<pk mz="536.149018" i="1249051.1" sn="7.23" a="1514.06" fwhm="0.001658" res="323419.4" algo="FTMS"/>
<pk mz="536.234886" i="1332777.6" sn="7.88" a="1424.38" fwhm="0.001480" res="362289.8" algo="FTMS"/>
<pk mz="536.981259" i="1609894.9" sn="10.02" a="1672.61" fwhm="0.001469" res="365469.4" algo="FTMS"/>
<pk mz="537.052174" i="2870450.8" sn="19.74" a="4302.59" fwhm="0.001711" res="313959.4" algo="FTMS"/>
<pk mz="537.088578" i="3134136.8" sn="21.78" a="4698.36" fwhm="0.001695" res="316882.9" algo="FTMS"/>
<pk mz="537.099928" i="1462202.6" sn="8.88" a="1901.88" fwhm="0.001623" res="330845.2" algo="FTMS"/>
<pk mz="537.125004" i="3504831.0" sn="24.64" a="5540.57" fwhm="0.001756" res="305872.1" algo="FTMS"/>
<pk mz="537.136158" i="1618112.8" sn="10.08" a="1844.35" fwhm="0.001560" res="344296.2" algo="FTMS"/>
<pk mz="537.161378" i="2590917.0" sn="17.59" a="3543.21" fwhm="0.001558" res="344868.8" algo="FTMS"/>
<pk mz="537.197976" i="1785291.0" sn="11.37" a="2828.08" fwhm="0.001861" res="288693.5" algo="FTMS"/>
<pk mz="537.234256" i="1960657.1" sn="12.72" a="2512.37" fwhm="0.001639" res="327852.8" algo="FTMS"/>
<pk mz="537.247238" i="2363091.3" sn="15.83" a="3195.80" fwhm="0.001658" res="324106.4" algo="FTMS"/>
<pk mz="537.270193" i="1661399.0" sn="10.41" a="2604.84" fwhm="0.001844" res="291294.7" algo="FTMS"/>
<pk mz="537.283490" i="1247449.3" sn="7.22" a="1732.29" fwhm="0.001908" res="281585.5" algo="FTMS"/>
<pk mz="538.083375" i="1378653.8" sn="8.23" a="1424.20" fwhm="0.001684" res="319565.1" algo="FTMS"/>
<pk mz="538.091972" i="1254239.1" sn="7.27" a="1269.97" fwhm="0.001572" res="342371.4" algo="FTMS"/>
<pk mz="538.156395" i="1434729.8" sn="8.66" a="1941.97" fwhm="0.001756" res="306552.7" algo="FTMS"/>
<pk mz="538.287260" i="1265791.3" sn="7.36" a="1883.57" fwhm="0.002026" res="265722.7" algo="FTMS"/>
<pk mz="538.978355" i="1362928.4" sn="8.11" a="1628.71" fwhm="0.001711" res="315002.9" algo="FTMS"/>
<pk mz="539.031512" i="1225465.1" sn="7.05" a="1524.07" fwhm="0.001760" res="306240.9" algo="FTMS"/>
<pk mz="539.067734" i="2775039.0" sn="19.00" a="4225.60" fwhm="0.001725" res="312514.7" algo="FTMS"/>
<pk mz="539.104150" i="3388421.0" sn="23.74" a="5430.78" fwhm="0.001812" res="297438.1" algo="FTMS"/>
<pk mz="539.115486" i="1967622.8" sn="12.77" a="2809.35" fwhm="0.001752" res="307702.9" algo="FTMS"/>
<pk mz="539.140628" i="3335178.8" sn="23.33" a="5164.01" fwhm="0.001751" res="307961.0" algo="FTMS"/>
<pk mz="539.177039" i="2800144.8" sn="19.20" a="4817.99" fwhm="0.001837" res="293462.5" algo="FTMS"/>
<pk mz="539.213299" i="1577494.6" sn="9.76" a="1709.57" fwhm="0.001494" res="360823.4" algo="FTMS"/>
<pk mz="539.243162" i="3103771.5" sn="21.54" a="4377.10" fwhm="0.001611" res="334626.9" algo="FTMS"/>
<pk mz="539.249939" i="1396508.6" sn="8.37" a="2363.18" fwhm="0.001930" res="279409.5" algo="FTMS"/>
<pk mz="539.263105" i="1254686.8" sn="7.27" a="1467.58" fwhm="0.001731" res="311443.4" algo="FTMS"/>
<pk mz="539.286027" i="2013218.5" sn="13.13" a="3018.71" fwhm="0.001894" res="284678.9" algo="FTMS"/>
<pk mz="539.299344" i="1380644.6" sn="8.24" a="2553.60" fwhm="0.002660" res="202757.9" algo="FTMS"/>
<pk mz="539.322441" i="1370920.4" sn="8.17" a="1742.03" fwhm="0.001709" res="315551.2" algo="FTMS"/>
<pk mz="540.062778" i="1430175.9" sn="8.63" a="2101.12" fwhm="0.001991" res="271298.9" algo="FTMS"/>
<pk mz="540.099424" i="1313445.8" sn="7.72" a="1308.23" fwhm="0.001687" res="320242.3" algo="FTMS"/>
<pk mz="540.221739" i="1889465.4" sn="12.17" a="2332.78" fwhm="0.001558" res="346764.0" algo="FTMS"/>
<pk mz="541.047057" i="1703997.1" sn="10.74" a="2675.25" fwhm="0.002030" res="266526.8" algo="FTMS"/>
<pk mz="541.083541" i="2807106.8" sn="19.25" a="4334.76" fwhm="0.001728" res="313174.9" algo="FTMS"/>
<pk mz="541.119897" i="3030856.8" sn="20.98" a="5449.51" fwhm="0.001869" res="289482.5" algo="FTMS"/>
<pk mz="541.131150" i="1247818.4" sn="7.22" a="1422.71" fwhm="0.001604" res="337274.9" algo="FTMS"/>
<pk mz="541.156327" i="2662734.5" sn="18.14" a="4072.02" fwhm="0.001713" res="315958.2" algo="FTMS"/>
<pk mz="541.184636" i="4131155.0" sn="29.47" a="6851.93" fwhm="0.001824" res="296769.5" algo="FTMS"/>
<pk mz="541.192681" i="2032980.1" sn="13.28" a="3024.75" fwhm="0.001858" res="291200.7" algo="FTMS"/>
<pk mz="541.229049" i="2265434.0" sn="15.07" a="3076.80" fwhm="0.001695" res="319354.1" algo="FTMS"/>
<pk mz="541.265416" i="2697055.8" sn="18.40" a="4351.65" fwhm="0.001753" res="308840.7" algo="FTMS"/>
<pk mz="541.301845" i="2031973.5" sn="13.27" a="2547.75" fwhm="0.001573" res="344226.6" algo="FTMS"/>
<pk mz="541.338375" i="1670763.3" sn="10.48" a="2438.52" fwhm="0.001796" res="301444.2" algo="FTMS"/>
<pk mz="542.188071" i="2092528.8" sn="13.73" a="3435.69" fwhm="0.002000" res="271158.8" algo="FTMS"/>
<pk mz="543.041762" i="1883253.4" sn="12.12" a="2934.52" fwhm="0.001855" res="292711.8" algo="FTMS"/>
<pk mz="543.062953" i="1962616.6" sn="12.73" a="3215.49" fwhm="0.001960" res="277138.5" algo="FTMS"/>
<pk mz="543.078040" i="1425787.0" sn="8.59" a="1801.28" fwhm="0.001710" res="317677.7" algo="FTMS"/>
<pk mz="543.089382" i="1327228.8" sn="7.83" a="1487.54" fwhm="0.001681" res="323008.6" algo="FTMS"/>
<pk mz="543.099098" i="2170494.3" sn="14.33" a="2785.03" fwhm="0.001594" res="340802.8" algo="FTMS"/>
<pk mz="543.114153" i="1252736.5" sn="7.25" a="1197.41" fwhm="0.001485" res="365713.9" algo="FTMS"/>
<pk mz="543.135588" i="2173059.8" sn="14.35" a="3169.43" fwhm="0.001726" res="314604.4" algo="FTMS"/>
<pk mz="543.171819" i="1484681.5" sn="9.04" a="1941.73" fwhm="0.001799" res="302009.6" algo="FTMS"/>
<pk mz="543.181565" i="1568395.0" sn="9.69" a="2627.11" fwhm="0.002069" res="262540.0" algo="FTMS"/>
<pk mz="543.244841" i="2638484.8" sn="17.95" a="4116.27" fwhm="0.001832" res="296557.8" algo="FTMS"/>
<pk mz="543.281134" i="3272346.3" sn="22.84" a="5365.65" fwhm="0.001885" res="288228.3" algo="FTMS"/>
<pk mz="543.317530" i="2127007.8" sn="14.00" a="2654.48" fwhm="0.001623" res="334780.6" algo="FTMS"/>
<pk mz="545.020991" i="1445026.9" sn="8.73" a="2036.84" fwhm="0.001825" res="298624.8" algo="FTMS"/>
<pk mz="545.057267" i="1682344.3" sn="10.57" a="2073.81" fwhm="0.001577" res="345525.6" algo="FTMS"/>
<pk mz="545.068593" i="1471402.0" sn="8.94" a="2094.04" fwhm="0.001874" res="290895.9" algo="FTMS"/>
<pk mz="545.078073" i="1487275.5" sn="9.06" a="1952.50" fwhm="0.001820" res="299509.0" algo="FTMS"/>
<pk mz="545.093878" i="1541293.9" sn="9.48" a="2319.88" fwhm="0.001887" res="288794.3" algo="FTMS"/>
<pk mz="545.104599" i="2044847.4" sn="13.36" a="3604.39" fwhm="0.001985" res="274547.3" algo="FTMS"/>
<pk mz="545.114570" i="1892528.9" sn="12.19" a="3295.40" fwhm="0.002125" res="256560.4" algo="FTMS"/>
<pk mz="545.130353" i="1330611.3" sn="7.85" a="1328.78" fwhm="0.001393" res="391298.4" algo="FTMS"/>
<pk mz="545.151218" i="1373878.4" sn="8.18" a="1654.44" fwhm="0.001708" res="319231.0" algo="FTMS"/>
<pk mz="545.166695" i="1675960.8" sn="10.52" a="2921.24" fwhm="0.002308" res="236171.1" algo="FTMS"/>
<pk mz="545.202886" i="1310142.1" sn="7.69" a="1730.85" fwhm="0.001895" res="287686.4" algo="FTMS"/>
<pk mz="545.223947" i="1558209.4" sn="9.61" a="2198.67" fwhm="0.001771" res="307843.9" algo="FTMS"/>
<pk mz="545.260385" i="2641350.8" sn="17.97" a="3774.91" fwhm="0.001688" res="323039.8" algo="FTMS"/>
<pk mz="545.296878" i="2215884.3" sn="14.68" a="2866.58" fwhm="0.001680" res="324594.9" algo="FTMS"/>
<pk mz="545.333011" i="1355217.6" sn="8.04" a="1821.05" fwhm="0.001791" res="304425.2" algo="FTMS"/>
<pk mz="546.052391" i="1315132.6" sn="7.73" a="1374.01" fwhm="0.001661" res="328664.8" algo="FTMS"/>
<pk mz="546.219366" i="1727061.3" sn="10.91" a="2184.36" fwhm="0.001635" res="334015.2" algo="FTMS"/>
<pk mz="546.255727" i="1595994.6" sn="9.90" a="2032.90" fwhm="0.001711" res="319229.5" algo="FTMS"/>
<pk mz="547.036522" i="2194637.3" sn="14.52" a="3103.91" fwhm="0.001829" res="299115.5" algo="FTMS"/>
<pk mz="547.072794" i="2468050.5" sn="16.63" a="3932.09" fwhm="0.001850" res="295689.2" algo="FTMS"/>
<pk mz="547.084183" i="1635540.1" sn="10.20" a="2510.27" fwhm="0.001818" res="300993.9" algo="FTMS"/>
<pk mz="547.093841" i="1559765.5" sn="9.62" a="2124.73" fwhm="0.001817" res="301050.0" algo="FTMS"/>
<pk mz="547.109267" i="1846999.8" sn="11.83" a="2311.28" fwhm="0.001665" res="328641.2" algo="FTMS"/>
<pk mz="547.120573" i="1723097.4" sn="10.88" a="2621.83" fwhm="0.001868" res="292901.8" algo="FTMS"/>
<pk mz="547.145695" i="1953501.1" sn="12.66" a="2379.56" fwhm="0.001612" res="339492.1" algo="FTMS"/>
<pk mz="547.218320" i="1232103.6" sn="7.09" a="1137.87" fwhm="0.001594" res="343307.8" algo="FTMS"/>
<pk mz="547.239753" i="1228266.8" sn="7.06" a="1535.13" fwhm="0.001804" res="303265.4" algo="FTMS"/>
<pk mz="547.268054" i="1633006.9" sn="10.18" a="2383.66" fwhm="0.002041" res="268171.5" algo="FTMS"/>
<pk mz="547.276016" i="1323248.0" sn="7.79" a="2066.02" fwhm="0.002392" res="228806.7" algo="FTMS"/>
<pk mz="547.312370" i="1394933.3" sn="8.34" a="1476.85" fwhm="0.001616" res="338606.1" algo="FTMS"/>
<pk mz="548.067969" i="1230946.4" sn="7.08" a="1369.95" fwhm="0.001653" res="331535.5" algo="FTMS"/>
<pk mz="548.104529" i="1788775.6" sn="11.38" a="2780.26" fwhm="0.001723" res="318157.7" algo="FTMS"/>
<pk mz="548.209648" i="2257782.8" sn="15.00" a="3518.19" fwhm="0.001909" res="287187.5" algo="FTMS"/>
<pk mz="548.234827" i="1357690.3" sn="8.06" a="1432.31" fwhm="0.001486" res="369001.9" algo="FTMS"/>
<pk mz="548.271519" i="1804159.6" sn="11.50" a="2743.18" fwhm="0.001796" res="305208.9" algo="FTMS"/>
<pk mz="549.052226" i="1798638.6" sn="11.46" a="2398.65" fwhm="0.001902" res="288602.3" algo="FTMS"/>
<pk mz="549.088555" i="2430451.8" sn="16.33" a="3681.89" fwhm="0.001724" res="318417.6" algo="FTMS"/>
<pk mz="549.099855" i="1297397.3" sn="7.59" a="1191.19" fwhm="0.001405" res="390762.6" algo="FTMS"/>
<pk mz="549.125061" i="2879993.0" sn="19.80" a="4627.99" fwhm="0.001804" res="304441.4" algo="FTMS"/>
<pk mz="549.135969" i="1571578.4" sn="9.71" a="2093.06" fwhm="0.001845" res="297658.5" algo="FTMS"/>
<pk mz="549.161275" i="2100734.0" sn="13.79" a="2862.67" fwhm="0.001761" res="311818.2" algo="FTMS"/>
<pk mz="549.197740" i="1868803.1" sn="12.00" a="2901.53" fwhm="0.001972" res="278529.0" algo="FTMS"/>
<pk mz="549.211096" i="1416197.0" sn="8.51" a="2182.94" fwhm="0.001926" res="285158.7" algo="FTMS"/>
<pk mz="549.247008" i="1874186.1" sn="12.04" a="3183.28" fwhm="0.002157" res="254684.1" algo="FTMS"/>
<pk mz="549.283620" i="1736207.3" sn="10.98" a="2404.45" fwhm="0.001793" res="306403.4" algo="FTMS"/>
<pk mz="550.083866" i="1347455.3" sn="7.98" a="1642.91" fwhm="0.001732" res="317622.0" algo="FTMS"/>
<pk mz="550.120248" i="1331844.3" sn="7.85" a="1303.49" fwhm="0.001504" res="365823.4" algo="FTMS"/>
<pk mz="550.250875" i="1534102.4" sn="9.42" a="2058.77" fwhm="0.001683" res="326933.1" algo="FTMS"/>
<pk mz="550.845566" i="1346280.5" sn="7.97" a="1815.30" fwhm="0.002050" res="268683.5" algo="FTMS"/>
<pk mz="551.031588" i="1400833.9" sn="8.39" a="1985.31" fwhm="0.001852" res="297597.7" algo="FTMS"/>
<pk mz="551.067907" i="2849031.0" sn="19.56" a="4593.07" fwhm="0.001853" res="297361.0" algo="FTMS"/>
<pk mz="551.104182" i="2585355.8" sn="17.53" a="3813.20" fwhm="0.001710" res="322234.6" algo="FTMS"/>
<pk mz="551.115791" i="1495821.5" sn="9.12" a="2040.53" fwhm="0.001713" res="321782.5" algo="FTMS"/>
<pk mz="551.140523" i="3471120.8" sn="24.36" a="6802.47" fwhm="0.002160" res="255205.5" algo="FTMS"/>
<pk mz="551.152102" i="1517842.4" sn="9.29" a="2582.36" fwhm="0.002217" res="248553.5" algo="FTMS"/>
<pk mz="551.177024" i="2531605.8" sn="17.11" a="3627.67" fwhm="0.001752" res="314666.2" algo="FTMS"/>
[truncated: 95,929 more chars]
