# Supplementary material for: Drought re-routes soil microbial carbon metabolism towards emission of volatile metabolites in an artificial tropical rainforest
Source: Nat Microbiol. 2023 Jul 31;8(8):1480–94. doi: 10.1038/s41564-023-01432-9 (PMC10390333; doi:10.1038/s41564-023-01432-9)
Supplement: Supplementary file 3 — Folder containing all raw XML data for FTICR. [file 41564_2023_1432_MOESM3_ESM.zip › FTICR-XML-Honeker/P35-09-b.xml]

<?xml version="1.0" encoding="utf-8"?>
<root>
<fileinfo appname="Bruker Compass DataAnalysis" appversion="5.0.203" app_platform="64-bit" date="2021-02-04T14:01:28" type="DataAnalysis Results" typeversion="1.1" subtype="MS Spectrum" />
<generalinfo organisation="" user="" hostname="WE35157" os="Windows 8" architecture="64-bit"/>
<analysis name="C:\Users\toyo995\OneDrive - PNNL\Desktop\Data Malak Feb\Tfaily_50971_p35-09-b_02Feb21_Alder_Inf_144SA_IATp05_1_01_58850.d\analysis.baf">
<info><DateTime>2021-02-02T19:12:27-08:00</DateTime><method>FY21_Q1_144SA_p05_neg_58850</method><sample></sample><comment></comment><operator></operator><instrument>solariX</instrument><instrument_serial_number>000000.00000</instrument_serial_number><manufacturer>Bruker</manufacturer></info>
<DataAnalysis version="DataAnalysis 5.0.203" DataAnalysisResults="">
<DataAnalysis_processing_parameters><find_compounds_chromatogram detect_version="2" detect_areamode="1" detect_areathresholdabs="0.00000000" detect_areathresholdrel="10.00000000" detect_intensitymode="1" detect_intensitythresholdabs="0.00000000" detect_intensitythresholdrel="10.00000000" detect_sensitivity="0.20000000" add_uv_or_ms_spectra="0" spectrum_load_mode="2" background_subtraction_mode="0" MS_peaksensmode2="1" MS_pc12="0.40000000" MS_pc22="4.00000000" MS_peaksens12="99.00000000" MS_peaksens22="99.00000000" MS_areamode2="2" MS_areathresholdabs2="1000.00000000" MS_areathresholdrel2="10.00000000" MS_intensitymode2="0" MS_intensitythresholdabs2="1000.00000000" MS_intensitythresholdrel2="10.00000000" MS_basesmoothmode2="1" MS_basesmoothpts2="8" MS_basesmoothmin2="12.00000000" MS_basesmoothforce2="0.10000000" MS_startendslope2="10.00000000" MS_valleyfilterused2="1" MS_valleyfilter2="10.00000000" MS_noisecorr2="0" UV_peaksensmode2="1" UV_pc12="0.40000000" UV_pc22="4.00000000" UV_peaksens12="99.90000000" UV_peaksens22="100.00000000" UV_areamode2="0" UV_areathresholdabs2="5.00000000" UV_areathresholdrel2="1.00000000" UV_intensitymode2="1" UV_intensitythresholdabs2="1.00000000" UV_intensitythresholdrel2="0.01000000" UV_basesmoothmode2="1" UV_basesmoothpts2="8" UV_basesmoothmin2="12.00000000" UV_basesmoothforce2="1.00000000" UV_startendslope2="10.00000000" UV_valleyfilterused2="1" UV_valleyfilter2="10.00000000" UV_noisecorr2="0" detect_delcmpdsinrng="1" />
<find_compounds_mobilogram detect_areamode="1" detect_areathresholdabs="1000.00000000" detect_areathresholdrel="5.00000000" detect_intensitymode="0" detect_intensitythresholdabs="100.00000000" detect_intensitythresholdrel="5.00000000" detect_sensitivity="99.00000000" detect_resolution="250.00000000" spectrum_load_mode="2" detect_delcmpdsinrng="1" />
<auto_ms_n use_retention_time_window="1" retention_time_window="0.75000000" rt_unit="min" minimum_intensity_positive="10000.00000000" minimum_intensity_negative="1000.00000000" apply_max_number_compounds="1" max_number_compounds="300" spectrum_load_mode="2" background_type="0" create_auto_ms_n_traces="0" create_detailed_traces="0" merge_positive_negative_compounds="0" detect_delcmpdsinrng="1" detect_keep_cmpds_detectedneutralloss="0" add_uv_spectra="0" advanced_precursor_determination="0" determine_alternate_precursor="0" />
<dissect_params dissect_addsmoothing="0" dissect_allow_wider_peaks="0" dissect_resolving_power="1.00000000" dissect_set_expected_width="0" dissect_expected_width="3" dissect_deletepeaksinrange="1" dissect_fullrange="1" dissect_cutoff="0.05000000" dissect_sensitivity="10.00000000" dissect_maxoverlap="5" dissect_smoothwidth="1" spectrum_load_mode="0" add_uv_spectra="1" />
<find_all_compounds min_time_points="10" min_correlation="0.70000000" background_type="0" load_spec_type="3" additional_smoothing="0" proteomics="0" chrom_sn_threshold="5.00000000" chrom_smoothingwidth="1" detect_delcmpdsinrng="1" add_MSMS_spectra="1" adducts_positive_mode="" adducts_negative_mode="" />
<ms_peak_finder ms_peak_finder_type="FTMS" ms_manually_use_peak_finder="1" ms_peak_finder_filter_exclusion_masses="0" ><ms_peak_finder_apex minimum_intensity="100.00000000" peak_width="0.00200000" peak_width_msms="0.00200000" relative_threshold_base_peak="0.05000000" signal_to_noise="1.00000000" />
<ms_peak_finder_centroid peak_width="0.00200000" peak_width_msms="0.00200000" signal_to_noise="1.00000000" relative_threshold_base_peak="0.05000000" minimum_intensity="100.00000000" centroid_percentage="80.00000000" />
<ms_peak_finder_snap minimum_intensity="0.00000000" relative_threshold_base_peak="0.01000000" signal_to_noise="2.00000000" maximum_charge="20" quality_factor_threshold="0.90000000" number_of_patterns="500000" building_block_1="C 4.9384 N 1.3577 O 1.4773 S 0.0417 H 7.7583" building_block_2="" use_snap_2="1" add_detailed_results="0" />
<ms_peak_finder_snap minimum_intensity="100.00000000" peak_width="1.00000000" use_datapoints="1" sum_width="1" relative_threshold_base_peak="0.05000000" signal_to_noise="1.00000000" baseline_type="1" baseline_flatness="1.00000000" same_sumwidth_as_acquisition="0" use_resolution="0" res="10000" instrument_sum_width="5" use_sum_of_intensities="0" />
<ms_peak_finder_ftms signal_to_noise="7.00000000" relative_threshold_base_peak="0.01000000" minimum_intensity="100.00000000" centroid_percentage="80.00000000" use_centroid="0" />
<ms_peak_finder_line_spectra apply_line_spectra_threshold="0" line_spectra_threshold="10.00000000" />
</ms_peak_finder>
<deconvolution clear_prev_results="1" create_neutral_spectrum="0" incl_shifted_spectra="0" ret_residuals="0" incl_comp_details="0" show_comp_details="0" substance_class="1" extend_evelope="0" extend_before="1.00000000" extend_after="1.00000000" auto_apply="1" ><deconvolution_detailed_full perf_deconv="1" rel_isotop_deconv="0" resolve_isotop="1" exclude_reporter_ions="0" reporter_ions="0" abund_cutoff="2.50000000" envelope_cutoff="75.00000000" high_mass="4000.00000000" low_mass="250.00000000" mw_agreement="0.00000000" maximum_charge="4" max_charge_isotop="0" min_charge="4" min_peaks="3" precursor_deconv="0" max_components="10" adduct_ion_name_neg="-H" adduct_ion_mass_neg="-1.00782504" adduct_ion_name_pos="+H" adduct_ion_mass_pos="1.00727600" apply_min_max_mass_boundaries="0" />
<deconvolution_detailed_max_res perf_deconv="1" rel_isotop_deconv="0" resolve_isotop="1" exclude_reporter_ions="0" reporter_ions="0" abund_cutoff="2.00000000" envelope_cutoff="75.00000000" high_mass="4000.00000000" low_mass="250.00000000" mw_agreement="5.00000000" maximum_charge="3" max_charge_isotop="0" min_charge="3" min_peaks="3" precursor_deconv="0" max_components="10" adduct_ion_name_neg="-H" adduct_ion_mass_neg="-1.00782504" adduct_ion_name_pos="+H" adduct_ion_mass_pos="1.00727600" apply_min_max_mass_boundaries="0" />
<deconvolution_detailed_ms_n perf_deconv="1" rel_isotop_deconv="0" resolve_isotop="1" exclude_reporter_ions="0" reporter_ions="0" abund_cutoff="1.00000000" envelope_cutoff="75.00000000" high_mass="3000.00000000" low_mass="100.00000000" mw_agreement="5.00000000" maximum_charge="3" max_charge_isotop="0" min_charge="3" min_peaks="3" precursor_deconv="0" max_components="10" adduct_ion_name_neg="-H" adduct_ion_mass_neg="-1.00782504" adduct_ion_name_pos="+H" adduct_ion_mass_pos="1.00727600" apply_min_max_mass_boundaries="0" />
<deconvolution_detailed_protein perf_deconv="1" rel_isotop_deconv="1" resolve_isotop="1" exclude_reporter_ions="0" reporter_ions="0" abund_cutoff="2.50000000" envelope_cutoff="75.00000000" high_mass="100000.00000000" low_mass="1000.00000000" mw_agreement="0.00000000" maximum_charge="75" max_charge_isotop="0" min_charge="75" min_peaks="3" precursor_deconv="0" max_components="20" adduct_ion_name_neg="-H" adduct_ion_mass_neg="-1.00782504" adduct_ion_name_pos="+H" adduct_ion_mass_pos="1.00727600" apply_min_max_mass_boundaries="1" />
<max_entropy_deconvolution adduct_ion_name_pos="+H" adduct_ion_mass_pos="1.00727600" adduct_ion_name_neg="-H" adduct_ion_mass_neg="-1.00782504" low_mass="1000.00000000" high_mass="100000.00000000" spacint_out="0.00000000" resolving_power="1000.00000000" peak_width="0.00200000" width="0" maxentx="0" res="0" />
</deconvolution><mascot_export globalchargelimit_apply="1" globalchargelimit="1+, 2+ and 3+" prefer_fullscan_deconvolution_results="1" deconvolution_export_type="1" msmssignals="100" threshold="100.00000000" mssignals_deconv="2" mssignals_non_deconv="0" normalize_msms="0" single_charged="0" />
<process_parameters_chrom baseline_flatness="0.80000000"	baseline_addchild="1"	baseline_disableoriginal="1" baseline_usesamecolor="1" smoothing_algorithm="1" smoothing_width="0.20000000" smoothing_cycles="1" smoothing_addchild="1" smoothing_disableoriginal="1"	smoothing_usesamecolor="1" />
<process_parameters_mobil baseline_flatness="0.80000000"	baseline_addchild="1"	baseline_disableoriginal="1" baseline_usesamecolor="1" smoothing_algorithm="1" smoothing_width="0.10000000" smoothing_cycles="1" smoothing_addchild="1" smoothing_disableoriginal="1"	smoothing_usesamecolor="1" />
<process_parameters_ms baseline_flatness="0.80000000"	baseline_addchild="1"	baseline_disableoriginal="1" baseline_usesamecolor="1" smoothing_algorithm="1" smoothing_width="0.20000000" smoothing_cycles="1" smoothing_addchild="1" smoothing_disableoriginal="1"	smoothing_usesamecolor="1" />
<display_params mass_precision="-1" time_precision="2" structure_size="30" chrom_peak_label="Index" />
<calibration_params calibration_range="0.00500000" calibration_listname="neg_pip_McKeeFA_DSmith_verified" calibration_listgroupname="ESI" calibration_fit_mode="0" calibration_intensitythreshold="1000000.00000000" />
<calibration_lockmass_params calibration_range="0.50000000" calibration_listname="" calibration_listgroupname="" calibration_intensitythreshold="0.00000000" calibration_lockmassmode="0" />
<mobility_calibration_params calibration_range="0.10000000" calibration_listname="&lt;not set&gt;" calibration_listgroupname="ESI" calibration_intensitythreshold="0.00000000" />
<library_search_params del_prev_res="1" ><library_search_basic_params accept_score="50" allowmasses_above="0" allowmasses_below="0" desired_score="900" increasedepth="0" maxnr_spectra="10" cross_match="0" sort_by="1" include_precursor_spectra="1" exclude_precursor_signals="0" skip_low_frgamnet_spectra="1" min_effective_score="500" minmatch_score="250" min_score="400" />
<library_search_advanced_params add_int_range="5.00000000" extended="1" locnorm="0" root="0" hwfstp="50" hwscdp="7" intrangefac="1.89999998" locnormeqfac="1.00000000" locnormfac="2.00000000" locnormwin="25" masdisint="20" minsrcint="100" minspepresrc="15" threshfstp="40" maskadducts="0" maskprecursor="0" />
<library_search_libraries_params add_unid="0" parallel="0" libraries="" librariey_unidentified="" />
<library_search_match_params chrgdeconv="0" collenerg="0" fragampl="1" instrtp="2" ionmeth="3" isolwidth="0" msmsstg="2" ms_vs_msms="4" pkwidth="0" polarity="4" psd="0" lastprecion="0" precions="0" prodion="0" rgtgaspress="0" rgtion="0" refl="0" collgas="0" collgaspress="0" trapdrv="1" />
<library_search_add_params add_confirm_mode="0" />
<library_search_rt_params accepted_deviation="1.00000000" apply_rt_match="0" match_columnname="1" max_deviation="5.00000000" />
</library_search_params><masslist_layout layout_columntypes="2 12 3 6 " layout_columnwidth="66 20 57 57 " />
<cmpdlist_layout layout_columntypes="14 20 31 1 40 26 " layout_columnwidth="20 53 134 65 46 50 " />
<molecular_formula_layout layout_columntypes="24 1 2 40 3 5 6 18 7 9 8 " layout_columnwidth="-1 -1 -1 -1 -1 -1 -1 -1 -1 -1 -1 " />
<general_unknown_layout layout_columntypes="6 0 5 3 4 2 12 14 10 11 " layout_columnwidth="-1 -1 -1 -1 -1 -1 -1 -1 -1 -1 " />
<target_screening_layout layout_columntypes="15 14 6 5 43 11 1 2 17 7 8 9 10 4 3 39 40 41 42 16 18 19 25 20 21 22 23 24 31 26 27 28 29 30 37 32 33 34 35 36 " layout_columnwidth="-1 -1 -1 -1 -1 -1 -1 -1 -1 -1 -1 -1 -1 -1 -1 -1 -1 -1 -1 -1 -1 -1 -1 -1 -1 -1 -1 -1 -1 -1 -1 -1 -1 -1 -1 -1 -1 -1 -1 -1 " />
<exclusion_masses></exclusion_masses>
<xml_export_parameters export_detailed_information="0" export_peptide_database_query_information="1" export_full_peptide_database_query_information="1" protein_analysis_export_mgf="1" protein_analysis_export_xml="1" />
<smf1D_params max_nr_formulae="50" z="1" rdb_min="0.00000000" rdb_max="80.00000000" tolerance_ppm="5.00000000" tolerance_abs="1.00000000" tolerance_ppm_MSn="5.00000000" tolerance_abs_MSn="2.00000000" use_rel_tolerance="0" use_rel_tolerance_MSn="0" lower_bound_formula="" upper_bound_formula="" electron_configuration="2" electron_configuration_MSn="0" sigma_limit="0.02000000" sigma_limit_MSn="0.05000000" HC_Ratio_min="0.00000000" HC_Ratio_max="3.00000000" filtering="1" patternsearch="0" filter_by_elementratio="1" estimate_carbon_count="1" relative_threshold_base_peak="1.00000000" delete_previous_results="1" filter_criteriy="0" adducts_positive_mode="M+H  M+NH4  M+Na  M+K " adducts_negative_mode="M-H  M+Na-H2  M+K-H2  M+Cl " collect_adducts="0" />
<smf3D_params tolerance_neutralloss="5.00000000" intensitythresholdabs2="0.00000000" intensity_threshold_abs_msms="0.00000000" auto_filter="0" nr_explained_peaks="5" highlight_unexplained_peaks="0" />
<uv_parameters rt_offset="0.00000000" />
<target_screening delta_rt="1.50000000" threshold_sigma="0.05000000" detection_tolerance="0.00500000" identification_tolerance="10.00000000" detection_tolerance_ppm="5.00000000" identification_tolerance_ppm="5.00000000" use_tolerance_ppm="0" compound_database="C:\BDALSystemData\BuildingBlocks\TargetScreeningDataBase.csv" use_sampleinfo_xml="0" rt_range_start="0.00000000" rt_range_end="0.00000000" additional_smoothing="0" create_chromatogram_time_slices="1" rt_window_halfwidth="45.00000000" enable_BPC="1" evaluate_qualifier_ions="1" qualifier_ion_intensity_threshold="0.00000000" group_id=": " lc_method_id=":" ms_method_id=":" matrix_id=":" useDB="0" sortanalytes="4" />
<automatic_calibration use_calibration_segment="0" automatic_calibration="0.00000000/0.00000000" automatic_calibration_use_spectrum_type="0" automatic_calibration_retain_data="0" automatic_calibration_perform_lockmass="0" />
<target_screening_scoring threshold1_qualityfactor="0.02000000" threshold2_qualityfactor="0.05000000" threshold1_massaccuracy="3.00000000" threshold2_massaccuracy="10.00000000" threshold1_retentiontime="20.00000000" threshold2_retentiontime="40.00000000" use_tolerance_ppm="0" />
</DataAnalysis_processing_parameters>
<ms_spectrum info="-MS" msmsinfo="All MS" polarity="-" scanmode="fullscan" seq_nr_start="1"  rt="4.73041667" rt_unit="min">
<ms_peaks><pk mz="147.818994" i="1349628.8" sn="12.77" a="152.39" fwhm="0.000133" res="1111172.4" algo="FTMS"/>
<pk mz="149.024110" i="1473772.9" sn="14.17" a="137.72" fwhm="0.000112" res="1336138.3" algo="FTMS"/>
<pk mz="149.024370" i="3612783.5" sn="38.39" a="518.74" fwhm="0.000146" res="1017436.6" algo="FTMS"/>
<pk mz="158.253046" i="852399.9" sn="7.14" a="86.82" fwhm="0.000158" res="1004488.6" algo="FTMS"/>
<pk mz="159.831730" i="851559.1" sn="7.14" a="97.48" fwhm="0.000165" res="966938.2" algo="FTMS"/>
<pk mz="161.081881" i="1605963.8" sn="15.68" a="194.99" fwhm="0.000139" res="1156615.5" algo="FTMS"/>
<pk mz="162.117363" i="897678.9" sn="7.66" a="98.98" fwhm="0.000166" res="976569.9" algo="FTMS"/>
<pk mz="162.496002" i="867832.9" sn="7.32" a="111.82" fwhm="0.000186" res="872220.5" algo="FTMS"/>
<pk mz="162.564291" i="911626.1" sn="7.82" a="124.13" fwhm="0.000218" res="746147.2" algo="FTMS"/>
<pk mz="162.621681" i="849929.8" sn="7.12" a="77.34" fwhm="0.000154" res="1058953.6" algo="FTMS"/>
<pk mz="162.722208" i="911087.8" sn="7.81" a="111.58" fwhm="0.000169" res="965612.4" algo="FTMS"/>
<pk mz="162.839053" i="883205.3" sn="7.50" a="79.11" fwhm="0.000121" res="1341633.1" algo="FTMS"/>
<pk mz="163.040016" i="2424301.8" sn="24.95" a="350.90" fwhm="0.000157" res="1038309.0" algo="FTMS"/>
<pk mz="163.751196" i="932564.3" sn="8.05" a="140.53" fwhm="0.000186" res="881067.9" algo="FTMS"/>
<pk mz="163.870561" i="867352.8" sn="7.32" a="117.83" fwhm="0.000188" res="872821.6" algo="FTMS"/>
<pk mz="163.904327" i="907621.8" sn="7.77" a="139.11" fwhm="0.000195" res="839533.0" algo="FTMS"/>
<pk mz="163.942019" i="865680.8" sn="7.30" a="124.02" fwhm="0.000232" res="705245.1" algo="FTMS"/>
<pk mz="164.071651" i="1094245.3" sn="9.89" a="146.18" fwhm="0.000161" res="1020524.1" algo="FTMS"/>
<pk mz="164.144255" i="852355.3" sn="7.15" a="130.61" fwhm="0.000210" res="781721.7" algo="FTMS"/>
<pk mz="164.562493" i="848685.4" sn="7.10" a="93.72" fwhm="0.000155" res="1060774.7" algo="FTMS"/>
<pk mz="165.019292" i="1208608.6" sn="11.18" a="105.95" fwhm="0.000117" res="1407678.0" algo="FTMS"/>
<pk mz="165.111677" i="951647.2" sn="8.27" a="107.18" fwhm="0.000159" res="1035518.3" algo="FTMS"/>
<pk mz="165.411426" i="912179.1" sn="7.82" a="111.80" fwhm="0.000186" res="890798.2" algo="FTMS"/>
<pk mz="165.678436" i="938392.3" sn="8.12" a="165.79" fwhm="0.000229" res="723881.9" algo="FTMS"/>
<pk mz="166.808959" i="873510.6" sn="7.39" a="84.02" fwhm="0.000146" res="1143253.5" algo="FTMS"/>
<pk mz="167.048944" i="873200.5" sn="7.38" a="115.07" fwhm="0.000184" res="906540.1" algo="FTMS"/>
<pk mz="167.070772" i="845296.7" sn="7.07" a="98.46" fwhm="0.000178" res="937953.4" algo="FTMS"/>
<pk mz="167.415697" i="844064.9" sn="7.05" a="123.63" fwhm="0.000221" res="757646.3" algo="FTMS"/>
<pk mz="167.528793" i="853498.7" sn="7.16" a="112.31" fwhm="0.000177" res="945332.3" algo="FTMS"/>
<pk mz="167.600975" i="873691.9" sn="7.39" a="110.76" fwhm="0.000181" res="925485.3" algo="FTMS"/>
<pk mz="167.778657" i="861839.3" sn="7.25" a="135.93" fwhm="0.000270" res="622309.2" algo="FTMS"/>
<pk mz="167.796656" i="847891.6" sn="7.10" a="120.53" fwhm="0.000219" res="765753.5" algo="FTMS"/>
<pk mz="168.029898" i="998648.8" sn="8.80" a="128.68" fwhm="0.000160" res="1047989.2" algo="FTMS"/>
<pk mz="168.030191" i="1653384.9" sn="16.22" a="208.71" fwhm="0.000145" res="1157737.1" algo="FTMS"/>
<pk mz="168.799015" i="851092.1" sn="7.13" a="117.67" fwhm="0.000187" res="904182.1" algo="FTMS"/>
<pk mz="169.947145" i="855861.3" sn="7.19" a="148.45" fwhm="0.000221" res="767731.0" algo="FTMS"/>
<pk mz="170.149324" i="852281.1" sn="7.14" a="103.81" fwhm="0.000161" res="1056077.5" algo="FTMS"/>
<pk mz="170.227028" i="890949.9" sn="7.58" a="190.91" fwhm="0.000255" res="667191.4" algo="FTMS"/>
<pk mz="170.326019" i="854568.1" sn="7.17" a="112.76" fwhm="0.000200" res="850614.8" algo="FTMS"/>
<pk mz="170.444360" i="934667.8" sn="8.08" a="129.15" fwhm="0.000183" res="932680.4" algo="FTMS"/>
<pk mz="170.660282" i="850426.4" sn="7.12" a="107.52" fwhm="0.000175" res="976188.0" algo="FTMS"/>
<pk mz="170.737555" i="915251.9" sn="7.86" a="165.14" fwhm="0.000246" res="694796.9" algo="FTMS"/>
<pk mz="170.828132" i="862994.4" sn="7.27" a="152.23" fwhm="0.000229" res="746389.4" algo="FTMS"/>
<pk mz="170.923450" i="892497.5" sn="7.60" a="118.22" fwhm="0.000194" res="883095.5" algo="FTMS"/>
<pk mz="171.066239" i="1421168.4" sn="13.59" a="193.30" fwhm="0.000160" res="1072241.2" algo="FTMS"/>
<pk mz="172.097886" i="2083003.6" sn="21.08" a="302.01" fwhm="0.000170" res="1013093.8" algo="FTMS"/>
<pk mz="172.243499" i="935422.3" sn="8.08" a="130.80" fwhm="0.000211" res="817721.3" algo="FTMS"/>
<pk mz="172.354525" i="840093.8" sn="7.00" a="86.11" fwhm="0.000165" res="1041830.6" algo="FTMS"/>
<pk mz="172.690002" i="891174.1" sn="7.58" a="122.14" fwhm="0.000223" res="775595.9" algo="FTMS"/>
<pk mz="172.875318" i="894143.3" sn="7.62" a="141.26" fwhm="0.000233" res="742248.9" algo="FTMS"/>
<pk mz="173.043600" i="845883.1" sn="7.07" a="99.74" fwhm="0.000174" res="993760.0" algo="FTMS"/>
<pk mz="173.081875" i="1515127.8" sn="14.65" a="229.56" fwhm="0.000181" res="957169.1" algo="FTMS"/>
<pk mz="173.228881" i="993889.8" sn="8.74" a="160.92" fwhm="0.000221" res="783898.1" algo="FTMS"/>
<pk mz="173.327165" i="872590.0" sn="7.37" a="151.44" fwhm="0.000247" res="701907.2" algo="FTMS"/>
<pk mz="173.376525" i="980844.3" sn="8.60" a="139.42" fwhm="0.000201" res="863497.3" algo="FTMS"/>
<pk mz="173.402976" i="877475.7" sn="7.43" a="167.17" fwhm="0.000252" res="688978.4" algo="FTMS"/>
<pk mz="174.566140" i="857164.8" sn="7.18" a="111.00" fwhm="0.000194" res="898639.5" algo="FTMS"/>
<pk mz="174.704349" i="849898.5" sn="7.10" a="98.74" fwhm="0.000184" res="951738.7" algo="FTMS"/>
<pk mz="174.902383" i="890322.6" sn="7.56" a="119.69" fwhm="0.000210" res="831906.5" algo="FTMS"/>
<pk mz="175.060837" i="2061909.0" sn="20.80" a="248.94" fwhm="0.000147" res="1190276.4" algo="FTMS"/>
<pk mz="175.061150" i="10923029.0" sn="120.95" a="2062.94" fwhm="0.000185" res="945175.3" algo="FTMS"/>
<pk mz="175.097221" i="1691291.1" sn="16.61" a="194.48" fwhm="0.000139" res="1261977.2" algo="FTMS"/>
<pk mz="175.097544" i="10352923.0" sn="114.51" a="1920.82" fwhm="0.000183" res="956169.5" algo="FTMS"/>
<pk mz="176.094700" i="852428.9" sn="7.10" a="207.94" fwhm="0.000346" res="509517.2" algo="FTMS"/>
<pk mz="176.362043" i="887374.1" sn="7.49" a="158.50" fwhm="0.000237" res="742818.8" algo="FTMS"/>
<pk mz="176.405767" i="873946.9" sn="7.34" a="154.71" fwhm="0.000239" res="737629.4" algo="FTMS"/>
<pk mz="176.422428" i="888466.3" sn="7.51" a="146.09" fwhm="0.000212" res="831789.5" algo="FTMS"/>
<pk mz="176.654254" i="862666.3" sn="7.22" a="101.79" fwhm="0.000166" res="1062101.0" algo="FTMS"/>
<pk mz="176.732476" i="855154.8" sn="7.13" a="116.31" fwhm="0.000200" res="882977.0" algo="FTMS"/>
<pk mz="177.542144" i="845902.9" sn="7.02" a="142.52" fwhm="0.000220" res="807934.7" algo="FTMS"/>
<pk mz="177.625036" i="921826.2" sn="7.88" a="165.33" fwhm="0.000251" res="707566.0" algo="FTMS"/>
<pk mz="177.876537" i="886990.1" sn="7.46" a="139.92" fwhm="0.000212" res="837687.9" algo="FTMS"/>
<pk mz="178.044068" i="847454.8" sn="7.02" a="118.71" fwhm="0.000198" res="899735.2" algo="FTMS"/>
<pk mz="178.258539" i="871131.9" sn="7.28" a="140.66" fwhm="0.000281" res="634720.6" algo="FTMS"/>
<pk mz="178.375552" i="873393.4" sn="7.31" a="144.55" fwhm="0.000227" res="785769.5" algo="FTMS"/>
<pk mz="179.184903" i="866094.4" sn="7.22" a="154.83" fwhm="0.000214" res="838907.2" algo="FTMS"/>
<pk mz="180.045151" i="959809.9" sn="8.24" a="170.91" fwhm="0.000245" res="733819.6" algo="FTMS"/>
<pk mz="180.614573" i="872452.6" sn="7.26" a="103.53" fwhm="0.000170" res="1061600.6" algo="FTMS"/>
<pk mz="180.809204" i="864624.6" sn="7.18" a="142.70" fwhm="0.000207" res="871837.4" algo="FTMS"/>
<pk mz="181.014209" i="2992768.8" sn="30.98" a="523.84" fwhm="0.000192" res="942223.2" algo="FTMS"/>
<pk mz="181.050588" i="2310220.3" sn="23.35" a="453.17" fwhm="0.000206" res="879341.8" algo="FTMS"/>
<pk mz="181.228316" i="991868.8" sn="8.60" a="162.00" fwhm="0.000237" res="763792.7" algo="FTMS"/>
<pk mz="181.230932" i="937581.6" sn="7.99" a="186.37" fwhm="0.000266" res="680858.8" algo="FTMS"/>
<pk mz="182.009450" i="4850245.5" sn="51.57" a="944.16" fwhm="0.000205" res="887248.0" algo="FTMS"/>
<pk mz="182.446704" i="874730.9" sn="7.26" a="117.27" fwhm="0.000206" res="885367.9" algo="FTMS"/>
<pk mz="182.542551" i="858748.3" sn="7.08" a="122.52" fwhm="0.000189" res="964276.7" algo="FTMS"/>
<pk mz="183.521175" i="907715.4" sn="7.59" a="207.96" fwhm="0.000341" res="537444.5" algo="FTMS"/>
<pk mz="184.201349" i="885211.0" sn="7.34" a="136.73" fwhm="0.000200" res="922412.1" algo="FTMS"/>
<pk mz="184.452443" i="890963.8" sn="7.40" a="157.77" fwhm="0.000245" res="751985.1" algo="FTMS"/>
<pk mz="185.081897" i="1395379.6" z="-2" sn="13.00" a="235.67" fwhm="0.000204" res="907907.4" algo="FTMS" component_name="CB" deconvoluted_molecular_mass="371.171040" deconvoluted_isotopic_mass="371.171783"/>
<pk mz="185.271316" i="870063.6" sn="7.17" a="99.96" fwhm="0.000173" res="1073130.0" algo="FTMS"/>
<pk mz="185.363151" i="924156.8" sn="7.74" a="152.91" fwhm="0.000233" res="795381.4" algo="FTMS"/>
<pk mz="185.370580" i="925407.8" sn="7.75" a="215.10" fwhm="0.000287" res="645185.0" algo="FTMS"/>
<pk mz="185.579985" i="923325.1" z="-2" sn="7.73" a="156.96" fwhm="0.000212" res="876299.0" algo="FTMS" component_name="CB" deconvoluted_molecular_mass="371.171040" deconvoluted_isotopic_mass="372.167960"/>
<pk mz="186.012628" i="907815.9" sn="7.55" a="155.05" fwhm="0.000260" res="714524.7" algo="FTMS"/>
<pk mz="186.077133" i="1104282.9" sn="9.73" a="170.24" fwhm="0.000191" res="974313.5" algo="FTMS"/>
<pk mz="186.163015" i="863118.9" sn="7.06" a="145.09" fwhm="0.000235" res="791179.6" algo="FTMS"/>
<pk mz="186.657522" i="858488.8" sn="7.01" a="135.78" fwhm="0.000240" res="779007.5" algo="FTMS"/>
<pk mz="186.837673" i="899366.4" sn="7.46" a="167.36" fwhm="0.000261" res="715712.7" algo="FTMS"/>
<pk mz="186.927145" i="973605.2" sn="8.28" a="177.76" fwhm="0.000268" res="696782.6" algo="FTMS"/>
<pk mz="187.014294" i="2937435.0" sn="30.01" a="531.75" fwhm="0.000208" res="900365.9" algo="FTMS"/>
<pk mz="187.061154" i="1462671.5" sn="13.69" a="264.59" fwhm="0.000214" res="876028.3" algo="FTMS"/>
<pk mz="187.097535" i="3245567.3" sn="33.42" a="664.80" fwhm="0.000218" res="859448.5" algo="FTMS"/>
<pk mz="187.538511" i="861713.7" sn="7.01" a="174.26" fwhm="0.000276" res="680594.4" algo="FTMS"/>
<pk mz="187.988230" i="862275.4" sn="7.01" a="158.49" fwhm="0.000299" res="629285.5" algo="FTMS"/>
<pk mz="188.035279" i="2108384.8" sn="20.75" a="387.71" fwhm="0.000210" res="893959.9" algo="FTMS"/>
<pk mz="188.161631" i="890170.0" sn="7.32" a="130.14" fwhm="0.000224" res="839451.0" algo="FTMS"/>
<pk mz="189.011359" i="1151394.8" sn="10.20" a="174.14" fwhm="0.000200" res="946597.0" algo="FTMS"/>
<pk mz="189.076804" i="2179233.5" sn="21.53" a="432.29" fwhm="0.000222" res="851155.7" algo="FTMS"/>
<pk mz="189.112086" i="982722.1" sn="8.34" a="176.80" fwhm="0.000230" res="823958.6" algo="FTMS"/>
<pk mz="189.162971" i="873794.0" sn="7.14" a="164.14" fwhm="0.000250" res="755533.4" algo="FTMS"/>
<pk mz="189.791101" i="911301.3" sn="7.52" a="113.07" fwhm="0.000204" res="929124.3" algo="FTMS"/>
<pk mz="190.611360" i="891765.3" sn="7.30" a="137.63" fwhm="0.000247" res="772542.4" algo="FTMS"/>
<pk mz="191.532600" i="1001242.3" sn="8.46" a="286.55" fwhm="0.000375" res="510544.4" algo="FTMS"/>
<pk mz="193.037580" i="876452.8" sn="7.09" a="211.31" fwhm="0.000424" res="455180.7" algo="FTMS"/>
<pk mz="193.858156" i="938625.7" sn="7.73" a="130.88" fwhm="0.000209" res="925585.5" algo="FTMS"/>
<pk mz="193.954458" i="902349.5" sn="7.34" a="198.89" fwhm="0.000318" res="609247.1" algo="FTMS"/>
<pk mz="194.238309" i="1056958.9" sn="9.02" a="185.50" fwhm="0.000223" res="870449.1" algo="FTMS"/>
<pk mz="194.257853" i="883705.5" sn="7.13" a="162.57" fwhm="0.000262" res="741233.5" algo="FTMS"/>
<pk mz="194.494433" i="908682.1" sn="7.40" a="144.78" fwhm="0.000218" res="892780.6" algo="FTMS"/>
<pk mz="194.516701" i="895526.3" sn="7.26" a="168.98" fwhm="0.000264" res="737140.8" algo="FTMS"/>
<pk mz="194.933295" i="891370.5" sn="7.21" a="119.76" fwhm="0.000225" res="865297.1" algo="FTMS"/>
<pk mz="195.029864" i="1884911.6" sn="18.04" a="354.22" fwhm="0.000222" res="877376.5" algo="FTMS"/>
<pk mz="195.066250" i="3799491.8" sn="38.90" a="922.69" fwhm="0.000245" res="796438.3" algo="FTMS"/>
<pk mz="195.139032" i="964523.9" sn="8.01" a="116.15" fwhm="0.000196" res="997174.3" algo="FTMS"/>
<pk mz="195.471349" i="949252.1" sn="7.84" a="215.79" fwhm="0.000319" res="613432.7" algo="FTMS"/>
<pk mz="195.580179" i="877960.8" sn="7.06" a="216.66" fwhm="0.000361" res="542493.4" algo="FTMS"/>
<pk mz="195.649474" i="945495.4" sn="7.80" a="170.85" fwhm="0.000247" res="793600.4" algo="FTMS"/>
<pk mz="195.810859" i="3311201.5" sn="33.58" a="729.55" fwhm="0.000229" res="853933.3" algo="FTMS"/>
<pk mz="196.015089" i="886324.2" sn="7.12" a="146.82" fwhm="0.000242" res="811161.9" algo="FTMS"/>
<pk mz="196.025092" i="1477241.8" sn="13.54" a="263.75" fwhm="0.000212" res="924676.1" algo="FTMS"/>
<pk mz="196.434425" i="932192.8" sn="7.62" a="208.44" fwhm="0.000343" res="572511.7" algo="FTMS"/>
<pk mz="196.869637" i="917736.2" sn="7.46" a="176.88" fwhm="0.000281" res="700296.6" algo="FTMS"/>
<pk mz="196.872554" i="906281.9" sn="7.33" a="125.24" fwhm="0.000227" res="868790.5" algo="FTMS"/>
<pk mz="196.968067" i="886864.4" sn="7.12" a="158.68" fwhm="0.000218" res="903786.9" algo="FTMS"/>
<pk mz="197.027800" i="880914.6" sn="7.06" a="195.35" fwhm="0.000298" res="660539.4" algo="FTMS"/>
<pk mz="197.045508" i="2469404.8" sn="24.30" a="534.98" fwhm="0.000236" res="833207.6" algo="FTMS"/>
<pk mz="197.081888" i="1129361.5" sn="9.75" a="210.40" fwhm="0.000235" res="839260.0" algo="FTMS"/>
<pk mz="197.329550" i="944543.7" sn="7.75" a="219.58" fwhm="0.000311" res="634240.9" algo="FTMS"/>
<pk mz="197.807900" i="4064467.8" sn="41.60" a="854.32" fwhm="0.000227" res="872363.7" algo="FTMS"/>
<pk mz="198.004361" i="1519173.9" sn="13.98" a="270.08" fwhm="0.000209" res="949415.2" algo="FTMS"/>
<pk mz="198.040747" i="1366651.1" sn="12.32" a="311.22" fwhm="0.000288" res="688321.5" algo="FTMS"/>
<pk mz="198.542061" i="899471.8" sn="7.22" a="128.59" fwhm="0.000226" res="878353.9" algo="FTMS"/>
<pk mz="199.061166" i="1554865.0" sn="14.30" a="289.81" fwhm="0.000208" res="954972.3" algo="FTMS"/>
<pk mz="199.062833" i="904610.1" sn="7.27" a="214.12" fwhm="0.000293" res="679841.0" algo="FTMS"/>
<pk mz="199.097546" i="3457478.5" sn="34.86" a="795.24" fwhm="0.000251" res="793127.9" algo="FTMS"/>
<pk mz="199.370635" i="929704.1" sn="7.54" a="163.63" fwhm="0.000261" res="763932.7" algo="FTMS"/>
<pk mz="199.804963" i="1907498.3" sn="18.11" a="403.29" fwhm="0.000244" res="818228.1" algo="FTMS"/>
<pk mz="199.906255" i="925174.7" sn="7.49" a="160.39" fwhm="0.000251" res="798016.2" algo="FTMS"/>
<pk mz="200.092756" i="1228502.1" sn="10.77" a="269.85" fwhm="0.000264" res="758189.6" algo="FTMS"/>
<pk mz="200.114395" i="888979.1" sn="7.10" a="156.59" fwhm="0.000256" res="782133.4" algo="FTMS"/>
<pk mz="200.441645" i="953367.3" sn="7.76" a="222.18" fwhm="0.000322" res="622763.2" algo="FTMS"/>
<pk mz="200.519128" i="908949.9" sn="7.28" a="126.29" fwhm="0.000238" res="842493.2" algo="FTMS"/>
<pk mz="201.076831" i="2081702.3" sn="19.90" a="437.46" fwhm="0.000231" res="871523.6" algo="FTMS"/>
<pk mz="201.113184" i="2556732.3" sn="25.01" a="577.31" fwhm="0.000251" res="802078.3" algo="FTMS"/>
<pk mz="201.734728" i="991925.6" sn="8.16" a="210.49" fwhm="0.000299" res="674059.2" algo="FTMS"/>
<pk mz="202.050631" i="944630.3" sn="7.65" a="128.15" fwhm="0.000178" res="1132095.1" algo="FTMS"/>
<pk mz="202.050931" i="2707638.5" sn="26.63" a="559.09" fwhm="0.000229" res="881549.5" algo="FTMS"/>
<pk mz="202.072048" i="1871235.4" sn="17.63" a="383.17" fwhm="0.000239" res="846167.1" algo="FTMS"/>
<pk mz="203.056073" i="2095199.1" sn="19.94" a="403.08" fwhm="0.000231" res="880369.7" algo="FTMS"/>
<pk mz="203.092444" i="1491029.6" sn="13.47" a="333.74" fwhm="0.000260" res="780923.9" algo="FTMS"/>
<pk mz="203.352187" i="931317.8" sn="7.47" a="162.19" fwhm="0.000243" res="837864.3" algo="FTMS"/>
<pk mz="203.472640" i="929984.3" sn="7.45" a="203.22" fwhm="0.000316" res="644835.9" algo="FTMS"/>
<pk mz="203.481806" i="958437.9" sn="7.76" a="259.64" fwhm="0.000357" res="570657.2" algo="FTMS"/>
<pk mz="204.066565" i="1782928.1" sn="16.59" a="310.41" fwhm="0.000212" res="962235.1" algo="FTMS"/>
<pk mz="204.980163" i="934280.9" sn="7.49" a="188.07" fwhm="0.000263" res="778683.8" algo="FTMS"/>
<pk mz="205.014207" i="1113758.1" sn="9.41" a="219.09" fwhm="0.000247" res="828374.7" algo="FTMS"/>
<pk mz="205.071771" i="939970.1" sn="7.55" a="132.41" fwhm="0.000220" res="933124.9" algo="FTMS"/>
<pk mz="206.082306" i="1140346.6" sn="9.65" a="253.24" fwhm="0.000299" res="689996.1" algo="FTMS"/>
<pk mz="206.447528" i="919679.9" sn="7.29" a="279.01" fwhm="0.000416" res="495749.1" algo="FTMS"/>
<pk mz="207.012120" i="1163522.9" sn="9.89" a="181.36" fwhm="0.000211" res="979656.2" algo="FTMS"/>
<pk mz="207.029886" i="936622.1" sn="7.47" a="122.98" fwhm="0.000208" res="993684.4" algo="FTMS"/>
<pk mz="208.312960" i="909270.8" sn="7.14" a="212.03" fwhm="0.000363" res="573197.1" algo="FTMS"/>
<pk mz="209.009139" i="1764590.1" sn="16.22" a="399.41" fwhm="0.000277" res="755753.4" algo="FTMS"/>
<pk mz="209.045505" i="1349061.1" sn="11.80" a="309.95" fwhm="0.000268" res="779281.5" algo="FTMS"/>
<pk mz="209.081888" i="1188508.0" sn="10.10" a="233.42" fwhm="0.000259" res="808187.4" algo="FTMS"/>
<pk mz="210.004364" i="1095138.4" sn="9.10" a="200.81" fwhm="0.000254" res="826821.9" algo="FTMS"/>
<pk mz="210.040757" i="899065.3" sn="7.02" a="121.01" fwhm="0.000193" res="1088403.8" algo="FTMS"/>
<pk mz="210.201319" i="912878.6" sn="7.13" a="220.63" fwhm="0.000371" res="565875.6" algo="FTMS"/>
<pk mz="210.776221" i="917257.1" sn="7.17" a="242.65" fwhm="0.000358" res="589347.4" algo="FTMS"/>
<pk mz="211.024414" i="1331685.5" sn="11.55" a="233.71" fwhm="0.000206" res="1021914.2" algo="FTMS"/>
<pk mz="211.024766" i="4939941.5" sn="49.71" a="1256.39" fwhm="0.000270" res="781653.3" algo="FTMS"/>
<pk mz="211.061157" i="1297276.6" sn="11.19" a="236.69" fwhm="0.000221" res="956952.2" algo="FTMS"/>
<pk mz="211.133950" i="978570.5" sn="7.82" a="191.21" fwhm="0.000257" res="822867.9" algo="FTMS"/>
<pk mz="212.020033" i="9658648.0" z="-1" sn="99.61" a="2730.56" fwhm="0.000275" res="772206.3" algo="FTMS" component_name="BG" deconvoluted_molecular_mass="212.020144" deconvoluted_isotopic_mass="212.020143"/>
<pk mz="212.092802" i="1340677.6" sn="11.64" a="262.22" fwhm="0.000252" res="842120.0" algo="FTMS"/>
<pk mz="212.626390" i="921332.3" sn="7.20" a="190.59" fwhm="0.000288" res="738452.7" algo="FTMS"/>
<pk mz="213.004063" i="907520.8" sn="7.02" a="140.50" fwhm="0.000227" res="937433.8" algo="FTMS"/>
<pk mz="213.014967" i="8603528.0" sn="88.04" a="1683.57" fwhm="0.000218" res="975638.5" algo="FTMS"/>
<pk mz="213.015286" i="29732744.0" sn="310.46" a="8036.26" fwhm="0.000265" res="804258.0" algo="FTMS"/>
<pk mz="213.023390" i="1398860.9" z="-1" sn="12.19" a="252.83" fwhm="0.000238" res="896002.3" algo="FTMS" component_name="BG" deconvoluted_molecular_mass="212.020144" deconvoluted_isotopic_mass="213.023501"/>
<pk mz="213.040429" i="953207.5" sn="7.50" a="141.18" fwhm="0.000237" res="900296.6" algo="FTMS"/>
<pk mz="213.076801" i="1223790.3" sn="10.35" a="207.13" fwhm="0.000232" res="917144.9" algo="FTMS"/>
<pk mz="213.105848" i="920704.4" sn="7.16" a="216.00" fwhm="0.000328" res="649159.5" algo="FTMS"/>
<pk mz="213.113209" i="1713797.0" sn="15.51" a="421.40" fwhm="0.000281" res="759181.3" algo="FTMS"/>
<pk mz="213.895339" i="907165.0" sn="7.01" a="230.48" fwhm="0.000383" res="558173.8" algo="FTMS"/>
<pk mz="214.018334" i="958457.6" sn="7.55" a="143.10" fwhm="0.000212" res="1008533.9" algo="FTMS"/>
<pk mz="214.018655" i="1768057.8" sn="16.07" a="358.70" fwhm="0.000236" res="907021.5" algo="FTMS"/>
<pk mz="214.108505" i="1194225.6" sn="10.03" a="217.03" fwhm="0.000245" res="875553.4" algo="FTMS"/>
<pk mz="214.906005" i="906944.2" sn="7.00" a="229.08" fwhm="0.000344" res="624972.3" algo="FTMS"/>
<pk mz="215.055782" i="1209212.8" sn="10.18" a="184.77" fwhm="0.000205" res="1046710.7" algo="FTMS"/>
<pk mz="215.056095" i="2456317.0" sn="23.31" a="499.32" fwhm="0.000233" res="923673.0" algo="FTMS"/>
<pk mz="215.092459" i="3872147.5" sn="38.22" a="1016.64" fwhm="0.000271" res="794962.5" algo="FTMS"/>
<pk mz="215.128876" i="2247722.0" sn="21.12" a="529.89" fwhm="0.000257" res="835730.4" algo="FTMS"/>
<pk mz="216.087722" i="1985399.6" sn="18.26" a="394.85" fwhm="0.000238" res="906586.4" algo="FTMS"/>
<pk mz="217.071738" i="2037839.5" sn="18.80" a="496.58" fwhm="0.000280" res="776380.6" algo="FTMS"/>
<pk mz="217.108116" i="1756517.5" sn="15.86" a="401.23" fwhm="0.000308" res="703781.4" algo="FTMS"/>
<pk mz="218.103386" i="3235774.0" sn="31.20" a="763.87" fwhm="0.000261" res="837172.6" algo="FTMS"/>
<pk mz="219.581778" i="945404.6" sn="7.31" a="226.55" fwhm="0.000367" res="598021.5" algo="FTMS"/>
<pk mz="219.770538" i="999851.6" sn="7.87" a="334.12" fwhm="0.000454" res="484604.9" algo="FTMS"/>
<pk mz="221.045205" i="1026944.7" sn="8.11" a="168.80" fwhm="0.000240" res="919636.2" algo="FTMS"/>
<pk mz="221.653485" i="951997.1" sn="7.33" a="262.81" fwhm="0.000371" res="598036.2" algo="FTMS"/>
<pk mz="223.024803" i="2055392.9" sn="18.77" a="491.19" fwhm="0.000278" res="803039.3" algo="FTMS"/>
<pk mz="223.061171" i="3347957.0" sn="32.18" a="875.35" fwhm="0.000282" res="790845.8" algo="FTMS"/>
<pk mz="224.020031" i="1119812.1" sn="9.01" a="212.36" fwhm="0.000255" res="877000.0" algo="FTMS"/>
<pk mz="225.004057" i="1967253.8" sn="17.75" a="470.29" fwhm="0.000271" res="830458.0" algo="FTMS"/>
<pk mz="225.040447" i="1760553.1" sn="15.62" a="446.26" fwhm="0.000297" res="756636.8" algo="FTMS"/>
<pk mz="225.051746" i="1002543.1" sn="7.79" a="205.93" fwhm="0.000300" res="750034.5" algo="FTMS"/>
<pk mz="225.076768" i="959996.4" sn="7.35" a="187.59" fwhm="0.000263" res="857040.2" algo="FTMS"/>
<pk mz="226.035674" i="2189748.0" sn="20.04" a="517.30" fwhm="0.000273" res="828906.8" algo="FTMS"/>
<pk mz="226.108421" i="2489945.8" sn="23.14" a="707.04" fwhm="0.000317" res="712745.2" algo="FTMS"/>
<pk mz="227.056065" i="1278334.3" sn="10.58" a="319.94" fwhm="0.000328" res="691951.1" algo="FTMS"/>
<pk mz="227.092490" i="1638352.6" sn="14.27" a="399.92" fwhm="0.000303" res="750017.2" algo="FTMS"/>
<pk mz="227.103671" i="949718.3" sn="7.20" a="170.08" fwhm="0.000251" res="906564.1" algo="FTMS"/>
<pk mz="227.128906" i="1534307.0" sn="13.20" a="345.36" fwhm="0.000251" res="906536.2" algo="FTMS"/>
<pk mz="227.140049" i="1039400.6" sn="8.12" a="213.64" fwhm="0.000259" res="877656.9" algo="FTMS"/>
<pk mz="228.051385" i="1073645.5" sn="8.47" a="177.93" fwhm="0.000239" res="952583.5" algo="FTMS"/>
<pk mz="228.124115" i="1124497.1" sn="8.99" a="258.34" fwhm="0.000308" res="741121.9" algo="FTMS"/>
<pk mz="229.035307" i="1039624.6" sn="8.11" a="262.75" fwhm="0.000351" res="653375.5" algo="FTMS"/>
<pk mz="229.071724" i="2853913.8" sn="26.75" a="758.56" fwhm="0.000304" res="753068.1" algo="FTMS"/>
<pk mz="229.108104" i="2620843.0" sn="24.35" a="748.29" fwhm="0.000312" res="734887.0" algo="FTMS"/>
<pk mz="229.144541" i="1819452.4" sn="16.12" a="447.45" fwhm="0.000283" res="808685.0" algo="FTMS"/>
<pk mz="229.155723" i="1344449.6" sn="11.24" a="326.52" fwhm="0.000297" res="771152.9" algo="FTMS"/>
<pk mz="229.180886" i="956301.6" sn="7.26" a="210.87" fwhm="0.000311" res="737939.3" algo="FTMS"/>
<pk mz="230.103359" i="1806842.9" sn="15.93" a="421.12" fwhm="0.000270" res="851440.1" algo="FTMS"/>
<pk mz="231.087372" i="3182261.3" sn="29.99" a="960.13" fwhm="0.000323" res="715703.7" algo="FTMS"/>
<pk mz="231.123758" i="1758213.4" sn="15.42" a="473.63" fwhm="0.000349" res="662150.1" algo="FTMS"/>
<pk mz="233.102694" i="1022922.1" sn="7.87" a="170.14" fwhm="0.000233" res="998449.9" algo="FTMS"/>
<pk mz="233.154695" i="2903839.0" sn="27.06" a="795.39" fwhm="0.000301" res="775048.1" algo="FTMS"/>
<pk mz="235.024771" i="1844082.3" sn="16.24" a="517.32" fwhm="0.000322" res="730867.6" algo="FTMS"/>
<pk mz="236.020000" i="981114.0" sn="7.41" a="263.31" fwhm="0.000378" res="624407.4" algo="FTMS"/>
<pk mz="236.105421" i="1154168.0" sn="9.17" a="225.35" fwhm="0.000257" res="919879.8" algo="FTMS"/>
<pk mz="237.003922" i="946732.9" sn="7.06" a="210.35" fwhm="0.000336" res="706410.2" algo="FTMS"/>
<pk mz="237.040431" i="1528249.3" sn="12.97" a="346.98" fwhm="0.000280" res="847125.6" algo="FTMS"/>
<pk mz="237.309249" i="963090.8" sn="7.22" a="204.50" fwhm="0.000329" res="721033.3" algo="FTMS"/>
<pk mz="238.035650" i="1006207.1" sn="7.66" a="229.81" fwhm="0.000296" res="804390.5" algo="FTMS"/>
<pk mz="239.019715" i="2440753.8" sn="22.24" a="746.32" fwhm="0.000343" res="697218.6" algo="FTMS"/>
<pk mz="239.056100" i="3544124.8" sn="33.47" a="1021.55" fwhm="0.000318" res="751231.9" algo="FTMS"/>
<pk mz="239.128855" i="6750802.5" sn="66.08" a="2272.06" fwhm="0.000339" res="705686.7" algo="FTMS"/>
<pk mz="240.014951" i="2696792.3" sn="24.77" a="764.88" fwhm="0.000317" res="756900.4" algo="FTMS"/>
<pk mz="240.051250" i="1209826.8" sn="9.69" a="372.68" fwhm="0.000403" res="595002.2" algo="FTMS"/>
<pk mz="240.087771" i="1122669.1" sn="8.81" a="240.06" fwhm="0.000303" res="791985.2" algo="FTMS"/>
<pk mz="241.046146" i="6168697.5" sn="59.97" a="1517.79" fwhm="0.000263" res="914849.8" algo="FTMS"/>
<pk mz="241.046583" i="42922104.0" z="-1" sn="432.62" a="15373.10" fwhm="0.000354" res="680915.1" algo="FTMS" component_name="Q" deconvoluted_molecular_mass="241.046659" deconvoluted_isotopic_mass="241.046727"/>
<pk mz="241.071738" i="2847616.5" sn="26.30" a="839.95" fwhm="0.000338" res="712717.8" algo="FTMS"/>
<pk mz="241.082429" i="966147.5" sn="7.22" a="248.84" fwhm="0.000350" res="689173.9" algo="FTMS"/>
<pk mz="241.082983" i="3038339.5" sn="28.23" a="913.50" fwhm="0.000335" res="719980.1" algo="FTMS"/>
<pk mz="241.108124" i="1741834.5" sn="15.08" a="481.39" fwhm="0.000326" res="739096.2" algo="FTMS"/>
<pk mz="241.119349" i="1439117.5" sn="12.02" a="327.96" fwhm="0.000295" res="817849.4" algo="FTMS"/>
<pk mz="241.136434" i="1562002.1" sn="13.26" a="429.00" fwhm="0.000343" res="702510.6" algo="FTMS"/>
<pk mz="241.144504" i="1172308.4" sn="9.31" a="277.95" fwhm="0.000339" res="711025.5" algo="FTMS"/>
<pk mz="241.180903" i="994014.2" sn="7.50" a="296.79" fwhm="0.000374" res="644265.7" algo="FTMS"/>
<pk mz="242.049945" i="3624836.3" z="-1" sn="34.17" a="1231.76" fwhm="0.000342" res="708353.5" algo="FTMS" component_name="Q" deconvoluted_molecular_mass="241.046659" deconvoluted_isotopic_mass="242.050090"/>
<pk mz="242.066987" i="1539848.6" sn="13.03" a="435.51" fwhm="0.000320" res="756289.3" algo="FTMS"/>
<pk mz="242.103381" i="2041746.0" sn="18.12" a="580.37" fwhm="0.000344" res="703465.5" algo="FTMS"/>
<pk mz="242.176178" i="1016676.7" sn="7.73" a="310.58" fwhm="0.000527" res="459307.1" algo="FTMS"/>
<pk mz="243.032774" i="1518971.4" sn="12.78" a="333.31" fwhm="0.000252" res="963681.1" algo="FTMS"/>
<pk mz="243.033223" i="9471611.0" z="-1" sn="93.16" a="3306.30" fwhm="0.000360" res="675234.3" algo="FTMS" component_name="BL" deconvoluted_molecular_mass="243.033371" deconvoluted_isotopic_mass="243.033370"/>
<pk mz="243.050986" i="1459583.8" z="-1" sn="12.18" a="369.45" fwhm="0.000390" res="623292.9" algo="FTMS" component_name="Q" deconvoluted_molecular_mass="241.046659" deconvoluted_isotopic_mass="243.051133"/>
<pk mz="243.087364" i="3202952.8" sn="29.80" a="1199.24" fwhm="0.000391" res="622266.4" algo="FTMS"/>
<pk mz="243.123777" i="3692433.5" sn="34.75" a="1272.18" fwhm="0.000354" res="686118.0" algo="FTMS"/>
<pk mz="243.160225" i="1182362.4" sn="9.38" a="305.01" fwhm="0.000326" res="746265.3" algo="FTMS"/>
<pk mz="243.171358" i="1653277.1" sn="14.14" a="456.25" fwhm="0.000339" res="716718.4" algo="FTMS"/>
<pk mz="244.036574" i="1222442.0" z="-1" sn="9.78" a="366.54" fwhm="0.000365" res="669204.6" algo="FTMS" component_name="BL" deconvoluted_molecular_mass="243.033371" deconvoluted_isotopic_mass="244.036722"/>
<pk mz="244.082624" i="1221172.6" sn="9.77" a="357.11" fwhm="0.000361" res="675826.2" algo="FTMS"/>
<pk mz="245.048925" i="1905229.0" sn="16.68" a="561.39" fwhm="0.000337" res="727383.4" algo="FTMS"/>
<pk mz="245.066674" i="2048592.9" sn="18.13" a="564.31" fwhm="0.000330" res="742905.0" algo="FTMS"/>
<pk mz="245.102581" i="1167064.8" sn="9.22" a="186.59" fwhm="0.000219" res="1119070.1" algo="FTMS"/>
<pk mz="245.103047" i="5720153.0" sn="55.24" a="2016.89" fwhm="0.000373" res="657678.0" algo="FTMS"/>
<pk mz="245.114288" i="1502043.3" sn="12.60" a="371.99" fwhm="0.000315" res="779187.9" algo="FTMS"/>
<pk mz="245.139423" i="1938400.6" sn="17.01" a="534.55" fwhm="0.000333" res="735176.0" algo="FTMS"/>
<pk mz="247.024806" i="1058402.8" sn="8.09" a="231.45" fwhm="0.000311" res="795211.0" algo="FTMS"/>
<pk mz="247.082320" i="2355437.8" sn="21.16" a="712.90" fwhm="0.000340" res="725661.3" algo="FTMS"/>
<pk mz="247.110618" i="1554419.3" sn="13.09" a="412.53" fwhm="0.000327" res="756589.6" algo="FTMS"/>
<pk mz="247.111578" i="952291.4" sn="7.02" a="344.97" fwhm="0.000568" res="435000.8" algo="FTMS"/>
<pk mz="247.118671" i="2332788.8" sn="20.93" a="763.31" fwhm="0.000354" res="698367.4" algo="FTMS"/>
<pk mz="247.987077" i="1302935.3" sn="10.55" a="348.39" fwhm="0.000358" res="693113.0" algo="FTMS"/>
<pk mz="248.040336" i="1541920.9" sn="12.96" a="480.61" fwhm="0.000366" res="678089.3" algo="FTMS"/>
<pk mz="248.079998" i="1617576.1" sn="13.72" a="390.67" fwhm="0.000319" res="776926.9" algo="FTMS"/>
<pk mz="248.581676" i="1064769.4" sn="8.15" a="242.84" fwhm="0.000348" res="713464.4" algo="FTMS"/>
<pk mz="248.730050" i="983323.3" sn="7.33" a="463.71" fwhm="0.000774" res="321382.1" algo="FTMS"/>
<pk mz="249.004084" i="1094730.5" sn="8.45" a="215.00" fwhm="0.000317" res="785041.9" algo="FTMS"/>
<pk mz="249.040444" i="2655824.8" sn="24.18" a="859.56" fwhm="0.000377" res="661294.1" algo="FTMS"/>
<pk mz="250.144841" i="1159174.0" sn="9.07" a="255.64" fwhm="0.000298" res="839142.5" algo="FTMS"/>
<pk mz="250.677224" i="968216.8" sn="7.15" a="268.51" fwhm="0.000432" res="580566.9" algo="FTMS"/>
<pk mz="251.019709" i="1518348.5" sn="12.68" a="465.04" fwhm="0.000365" res="688098.5" algo="FTMS"/>
<pk mz="251.056087" i="1508497.9" sn="12.58" a="473.13" fwhm="0.000386" res="650469.8" algo="FTMS"/>
<pk mz="252.998944" i="1217056.9" sn="9.65" a="288.74" fwhm="0.000331" res="764126.4" algo="FTMS"/>
<pk mz="253.035337" i="2188197.8" sn="19.40" a="685.38" fwhm="0.000371" res="682464.9" algo="FTMS"/>
<pk mz="253.071719" i="3346090.5" sn="31.03" a="1068.69" fwhm="0.000354" res="714947.3" algo="FTMS"/>
<pk mz="253.108157" i="1123631.1" sn="8.71" a="229.56" fwhm="0.000303" res="834864.0" algo="FTMS"/>
<pk mz="253.144510" i="5995956.0" sn="57.44" a="2192.25" fwhm="0.000379" res="667956.5" algo="FTMS"/>
<pk mz="254.030632" i="2049570.6" sn="17.94" a="594.24" fwhm="0.000345" res="735473.6" algo="FTMS"/>
<pk mz="254.066967" i="1341735.0" sn="10.86" a="403.36" fwhm="0.000383" res="663857.2" algo="FTMS"/>
<pk mz="254.080071" i="1117672.6" sn="8.62" a="362.63" fwhm="0.000431" res="589565.0" algo="FTMS"/>
<pk mz="254.147866" i="986352.8" sn="7.30" a="200.12" fwhm="0.000336" res="757495.6" algo="FTMS"/>
<pk mz="254.391599" i="1188429.8" sn="9.33" a="413.21" fwhm="0.000486" res="523110.2" algo="FTMS"/>
<pk mz="254.878111" i="1019366.2" sn="7.63" a="294.87" fwhm="0.000531" res="480241.5" algo="FTMS"/>
<pk mz="255.050527" i="2649241.8" sn="23.95" a="642.37" fwhm="0.000267" res="956944.7" algo="FTMS"/>
<pk mz="255.051004" i="13777562.0" z="-1" sn="135.32" a="5341.75" fwhm="0.000394" res="648101.3" algo="FTMS" component_name="h" deconvoluted_molecular_mass="255.051170" deconvoluted_isotopic_mass="255.051166"/>
<pk mz="255.061756" i="24689308.0" sn="244.53" a="5899.57" fwhm="0.000246" res="1036044.1" algo="FTMS"/>
<pk mz="255.062219" i="161131168.0" z="-1" sn="1610.06" a="62174.84" fwhm="0.000390" res="654409.4" algo="FTMS" component_name="E" deconvoluted_molecular_mass="255.062385" deconvoluted_isotopic_mass="255.062381"/>
<pk mz="255.066153" i="1659291.5" sn="14.04" a="459.67" fwhm="0.000364" res="700137.8" algo="FTMS"/>
<pk mz="255.087408" i="1726237.9" sn="14.71" a="535.26" fwhm="0.000378" res="674948.1" algo="FTMS"/>
<pk mz="255.123790" i="2247330.0" sn="19.92" a="770.84" fwhm="0.000393" res="649858.1" algo="FTMS"/>
<pk mz="255.160140" i="1719334.0" sn="14.64" a="522.90" fwhm="0.000353" res="722239.9" algo="FTMS"/>
<pk mz="256.045804" i="1240453.8" sn="9.84" a="275.29" fwhm="0.000282" res="909564.5" algo="FTMS"/>
<pk mz="256.046281" i="4619526.0" sn="43.66" a="1548.85" fwhm="0.000361" res="709143.7" algo="FTMS"/>
<pk mz="256.054380" i="1574406.8" z="-1" sn="13.19" a="517.32" fwhm="0.000390" res="655936.5" algo="FTMS" component_name="h" deconvoluted_molecular_mass="255.051170" deconvoluted_isotopic_mass="256.054544"/>
<pk mz="256.059319" i="1175047.3" sn="9.19" a="396.52" fwhm="0.000443" res="578153.3" algo="FTMS"/>
<pk mz="256.065596" i="17564424.0" z="-1" sn="173.22" a="7021.78" fwhm="0.000403" res="634879.8" algo="FTMS" component_name="E" deconvoluted_molecular_mass="255.062385" deconvoluted_isotopic_mass="256.065760"/>
<pk mz="256.082608" i="1268745.6" sn="10.13" a="355.38" fwhm="0.000373" res="687145.3" algo="FTMS"/>
<pk mz="257.030287" i="1398633.1" sn="11.39" a="367.21" fwhm="0.000340" res="756356.7" algo="FTMS"/>
<pk mz="257.041486" i="5908330.5" sn="56.37" a="2239.25" fwhm="0.000400" res="642594.1" algo="FTMS"/>
<pk mz="257.048422" i="2430571.0" sn="21.68" a="609.76" fwhm="0.000287" res="894888.5" algo="FTMS"/>
<pk mz="257.048916" i="13241195.0" z="-1" sn="129.50" a="5146.98" fwhm="0.000398" res="645226.7" algo="FTMS" component_name="l" deconvoluted_molecular_mass="257.049081" deconvoluted_isotopic_mass="257.049082"/>
<pk mz="257.049471" i="992363.1" sn="7.34" a="224.91" fwhm="0.000300" res="856322.0" algo="FTMS"/>
<pk mz="257.066694" i="2003180.8" sn="17.42" a="625.34" fwhm="0.000431" res="596432.6" algo="FTMS"/>
<pk mz="257.068924" i="1041388.9" z="-1" sn="7.82" a="232.26" fwhm="0.000351" res="732410.9" algo="FTMS" component_name="E" deconvoluted_molecular_mass="255.062385" deconvoluted_isotopic_mass="257.069090"/>
<pk mz="257.077898" i="1166573.8" sn="9.07" a="373.76" fwhm="0.000393" res="653982.2" algo="FTMS"/>
<pk mz="257.103048" i="4761456.0" sn="44.93" a="1791.38" fwhm="0.000397" res="647259.5" algo="FTMS"/>
<pk mz="257.114264" i="1008433.3" sn="7.50" a="231.79" fwhm="0.000370" res="695440.1" algo="FTMS"/>
<pk mz="257.138944" i="1216755.8" sn="9.57" a="252.98" fwhm="0.000284" res="903956.2" algo="FTMS"/>
<pk mz="257.139441" i="3813747.8" sn="35.47" a="1347.89" fwhm="0.000373" res="689633.1" algo="FTMS"/>
<pk mz="257.175827" i="2760055.3" sn="24.97" a="964.45" fwhm="0.000381" res="675394.2" algo="FTMS"/>
<pk mz="257.212255" i="1880186.8" sn="16.19" a="636.56" fwhm="0.000391" res="657741.8" algo="FTMS"/>
<pk mz="257.782595" i="976688.4" sn="7.18" a="295.07" fwhm="0.000468" res="551045.2" algo="FTMS"/>
<pk mz="258.052251" i="1673160.9" z="-1" sn="14.12" a="445.12" fwhm="0.000336" res="767204.2" algo="FTMS" component_name="l" deconvoluted_molecular_mass="257.049081" deconvoluted_isotopic_mass="258.052418"/>
<pk mz="258.098269" i="4034253.0" sn="37.67" a="1481.45" fwhm="0.000396" res="651270.5" algo="FTMS"/>
<pk mz="259.045960" i="1580831.3" sn="13.20" a="521.84" fwhm="0.000384" res="673981.2" algo="FTMS"/>
<pk mz="259.082296" i="4040994.3" sn="37.74" a="1503.64" fwhm="0.000401" res="646573.0" algo="FTMS"/>
<pk mz="259.118181" i="1520677.3" sn="12.60" a="385.41" fwhm="0.000308" res="842423.3" algo="FTMS"/>
<pk mz="259.118700" i="6795301.5" sn="65.21" a="2573.67" fwhm="0.000398" res="650980.6" algo="FTMS"/>
<pk mz="259.129915" i="5165094.0" sn="48.95" a="1877.03" fwhm="0.000383" res="677134.5" algo="FTMS"/>
<pk mz="259.155084" i="2461224.3" sn="21.98" a="755.96" fwhm="0.000356" res="727277.5" algo="FTMS"/>
<pk mz="259.191455" i="1652651.4" sn="13.92" a="548.43" fwhm="0.000368" res="705087.2" algo="FTMS"/>
<pk mz="261.061551" i="1219899.6" sn="9.57" a="352.78" fwhm="0.000391" res="667504.7" algo="FTMS"/>
<pk mz="261.097912" i="2936766.3" sn="26.63" a="1058.04" fwhm="0.000406" res="642511.0" algo="FTMS"/>
<pk mz="261.134351" i="2424512.8" sn="21.54" a="878.29" fwhm="0.000420" res="622405.6" algo="FTMS"/>
<pk mz="262.055990" i="2035968.5" sn="17.68" a="749.13" fwhm="0.000414" res="633080.0" algo="FTMS"/>
<pk mz="262.943586" i="1015417.9" sn="7.53" a="396.82" fwhm="0.000558" res="471630.2" algo="FTMS"/>
<pk mz="262.974701" i="1099579.9" sn="8.37" a="345.26" fwhm="0.000416" res="632617.9" algo="FTMS"/>
<pk mz="263.019736" i="2005822.8" sn="17.38" a="668.34" fwhm="0.000393" res="669844.0" algo="FTMS"/>
<pk mz="263.044010" i="47377728.0" z="-1" sn="468.29" a="20369.50" fwhm="0.000423" res="621286.9" algo="FTMS" component_name="O" deconvoluted_molecular_mass="263.044183" deconvoluted_isotopic_mass="263.044183"/>
<pk mz="263.056048" i="1451841.0" sn="11.87" a="502.65" fwhm="0.000428" res="614363.8" algo="FTMS"/>
<pk mz="263.563414" i="1007583.9" sn="7.46" a="466.60" fwhm="0.000662" res="397862.9" algo="FTMS"/>
<pk mz="263.935416" i="1325173.9" sn="10.61" a="471.44" fwhm="0.000474" res="557274.3" algo="FTMS"/>
<pk mz="264.014916" i="1306746.5" sn="10.43" a="421.92" fwhm="0.000436" res="605752.6" algo="FTMS"/>
<pk mz="264.047349" i="4464508.5" z="-1" sn="41.81" a="1727.99" fwhm="0.000417" res="633750.3" algo="FTMS" component_name="O" deconvoluted_molecular_mass="263.044183" deconvoluted_isotopic_mass="264.047524"/>
<pk mz="265.040537" i="2354100.0" sn="20.76" a="532.16" fwhm="0.000281" res="943376.2" algo="FTMS"/>
<pk mz="265.041036" i="13370804.0" z="-1" sn="129.85" a="5616.32" fwhm="0.000422" res="628546.2" algo="FTMS" component_name="k" deconvoluted_molecular_mass="265.041214" deconvoluted_isotopic_mass="265.041213"/>
<pk mz="265.057325" i="1693109.0" sn="14.22" a="325.65" fwhm="0.000230" res="1152177.0" algo="FTMS"/>
<pk mz="265.057829" i="9765301.0" z="-1" sn="94.14" a="4066.74" fwhm="0.000427" res="621154.0" algo="FTMS" component_name="BD" deconvoluted_molecular_mass="265.058569" deconvoluted_isotopic_mass="265.058005"/>
<pk mz="265.071736" i="2776501.8" sn="24.94" a="1043.63" fwhm="0.000420" res="630707.6" algo="FTMS"/>
<pk mz="265.084755" i="1505846.5" sn="12.36" a="449.61" fwhm="0.000369" res="719044.1" algo="FTMS"/>
<pk mz="265.121123" i="1227640.5" sn="9.61" a="466.39" fwhm="0.000515" res="515209.7" algo="FTMS"/>
<pk mz="265.147856" i="3644090.0" sn="33.53" a="1398.50" fwhm="0.000410" res="647148.0" algo="FTMS"/>
<pk mz="265.269570" i="971136.4" sn="7.07" a="350.45" fwhm="0.000509" res="521593.3" algo="FTMS"/>
<pk mz="266.030599" i="1180328.1" sn="9.14" a="404.80" fwhm="0.000466" res="571000.0" algo="FTMS"/>
<pk mz="266.044396" i="1439080.9" z="-1" sn="11.70" a="478.23" fwhm="0.000415" res="641277.3" algo="FTMS" component_name="k" deconvoluted_molecular_mass="265.041214" deconvoluted_isotopic_mass="266.044574"/>
<pk mz="266.066997" i="1046570.1" z="-1" sn="7.81" a="288.68" fwhm="0.000418" res="636952.1" algo="FTMS" component_name="BD" deconvoluted_molecular_mass="265.058569" deconvoluted_isotopic_mass="266.067175"/>
<pk mz="266.089458" i="6460395.0" sn="61.42" a="2742.09" fwhm="0.000435" res="611503.2" algo="FTMS"/>
<pk mz="267.014596" i="2030105.0" sn="17.55" a="713.16" fwhm="0.000404" res="661575.4" algo="FTMS"/>
<pk mz="267.051008" i="2677018.8" sn="23.96" a="1027.05" fwhm="0.000438" res="609644.3" algo="FTMS"/>
<pk mz="267.072917" i="2126875.8" sn="18.51" a="642.72" fwhm="0.000343" res="779364.2" algo="FTMS"/>
<pk mz="267.073463" i="8597020.0" sn="82.58" a="3591.15" fwhm="0.000432" res="617870.3" algo="FTMS"/>
<pk mz="267.087415" i="1959196.5" sn="16.85" a="628.64" fwhm="0.000397" res="672725.9" algo="FTMS"/>
<pk mz="267.123794" i="1201694.3" sn="9.35" a="256.19" fwhm="0.000290" res="921583.6" algo="FTMS"/>
<pk mz="267.160216" i="1244192.0" sn="9.77" a="385.17" fwhm="0.000406" res="658249.1" algo="FTMS"/>
<pk mz="267.408806" i="1061931.8" sn="7.96" a="392.27" fwhm="0.000499" res="536355.2" algo="FTMS"/>
<pk mz="268.046264" i="1244233.5" sn="9.77" a="434.63" fwhm="0.000429" res="624958.2" algo="FTMS"/>
<pk mz="268.076769" i="1000522.9" sn="7.36" a="203.73" fwhm="0.000321" res="834772.4" algo="FTMS"/>
<pk mz="268.095654" i="1511883.8" sn="12.42" a="430.81" fwhm="0.000379" res="708280.0" algo="FTMS"/>
<pk mz="268.846380" i="1070445.5" sn="8.02" a="282.22" fwhm="0.000388" res="692460.3" algo="FTMS"/>
<pk mz="269.030232" i="2593141.8" sn="23.04" a="921.07" fwhm="0.000405" res="664764.2" algo="FTMS"/>
<pk mz="269.048896" i="1232246.5" sn="9.61" a="461.19" fwhm="0.000475" res="566231.9" algo="FTMS"/>
<pk mz="269.066637" i="3668855.3" sn="33.65" a="1494.38" fwhm="0.000442" res="608662.1" algo="FTMS"/>
<pk mz="269.077955" i="1028407.8" sn="7.60" a="363.56" fwhm="0.000500" res="538693.9" algo="FTMS"/>
<pk mz="269.103059" i="2924920.8" sn="26.31" a="1316.80" fwhm="0.000472" res="570299.9" algo="FTMS"/>
<pk mz="269.131170" i="3106938.0" sn="28.11" a="1285.23" fwhm="0.000453" res="594109.4" algo="FTMS"/>
<pk mz="269.139417" i="4363386.5" sn="40.50" a="1789.43" fwhm="0.000442" res="609112.5" algo="FTMS"/>
<pk mz="269.175827" i="2262396.0" sn="19.78" a="1021.19" fwhm="0.000500" res="538509.7" algo="FTMS"/>
<pk mz="269.212228" i="1999741.6" sn="17.18" a="797.79" fwhm="0.000470" res="572662.5" algo="FTMS"/>
<pk mz="270.025562" i="1207264.8" sn="9.37" a="411.22" fwhm="0.000529" res="510687.4" algo="FTMS"/>
<pk mz="270.061851" i="1433634.3" sn="11.60" a="434.13" fwhm="0.000408" res="662300.6" algo="FTMS"/>
<pk mz="270.106504" i="988644.1" sn="7.21" a="340.12" fwhm="0.000479" res="563992.5" algo="FTMS"/>
<pk mz="270.109673" i="1042084.3" sn="7.74" a="399.76" fwhm="0.000503" res="537221.0" algo="FTMS"/>
<pk mz="270.343236" i="1036398.2" sn="7.68" a="456.47" fwhm="0.000680" res="397423.3" algo="FTMS"/>
<pk mz="271.045896" i="2258891.8" sn="19.74" a="906.92" fwhm="0.000456" res="593944.7" algo="FTMS"/>
<pk mz="271.057158" i="1980748.1" sn="17.00" a="772.94" fwhm="0.000447" res="606193.3" algo="FTMS"/>
<pk mz="271.064560" i="16180940.0" z="-1" sn="157.08" a="7268.53" fwhm="0.000451" res="600430.0" algo="FTMS" component_name="a" deconvoluted_molecular_mass="271.064742" deconvoluted_isotopic_mass="271.064745"/>
<pk mz="271.082311" i="4266189.0" sn="39.54" a="1814.91" fwhm="0.000457" res="592834.8" algo="FTMS"/>
<pk mz="271.093562" i="1660109.6" sn="13.83" a="596.67" fwhm="0.000458" res="591916.9" algo="FTMS"/>
<pk mz="271.118714" i="7545038.5" sn="71.89" a="3400.16" fwhm="0.000460" res="589807.9" algo="FTMS"/>
<pk mz="271.155065" i="5215952.0" sn="48.91" a="2215.74" fwhm="0.000437" res="620393.3" algo="FTMS"/>
<pk mz="271.191453" i="3881681.8" sn="35.75" a="1671.93" fwhm="0.000461" res="588877.2" algo="FTMS"/>
<pk mz="271.227828" i="1306835.3" sn="10.35" a="423.89" fwhm="0.000422" res="642431.1" algo="FTMS"/>
<pk mz="272.041132" i="1207412.9" sn="9.37" a="364.04" fwhm="0.000415" res="655050.1" algo="FTMS"/>
<pk mz="272.067880" i="2703094.0" z="-1" sn="24.12" a="1067.92" fwhm="0.000465" res="585075.5" algo="FTMS" component_name="a" deconvoluted_molecular_mass="271.064742" deconvoluted_isotopic_mass="272.068066"/>
<pk mz="272.077561" i="1360118.4" sn="10.87" a="403.45" fwhm="0.000423" res="643238.8" algo="FTMS"/>
<pk mz="272.113948" i="2329847.8" sn="20.44" a="846.50" fwhm="0.000417" res="652361.7" algo="FTMS"/>
<pk mz="272.122076" i="1180536.1" sn="9.10" a="389.86" fwhm="0.000459" res="592594.2" algo="FTMS"/>
<pk mz="273.040447" i="1195806.0" sn="9.25" a="386.52" fwhm="0.000400" res="682455.1" algo="FTMS"/>
<pk mz="273.060449" i="1185054.8" sn="9.15" a="473.42" fwhm="0.000490" res="557824.1" algo="FTMS"/>
<pk mz="273.061568" i="2418718.8" sn="21.32" a="927.18" fwhm="0.000422" res="647281.8" algo="FTMS"/>
<pk mz="273.097970" i="6612256.5" sn="62.68" a="2768.80" fwhm="0.000438" res="623898.8" algo="FTMS"/>
<pk mz="273.133755" i="1673505.8" sn="13.97" a="381.84" fwhm="0.000302" res="904023.5" algo="FTMS"/>
<pk mz="273.134319" i="10540834.0" z="-1" sn="101.44" a="4795.90" fwhm="0.000465" res="587595.3" algo="FTMS" component_name="AM" deconvoluted_molecular_mass="273.134519" deconvoluted_isotopic_mass="273.134507"/>
<pk mz="273.170704" i="2578211.3" sn="22.80" a="993.37" fwhm="0.000433" res="630327.2" algo="FTMS"/>
<pk mz="273.207128" i="1894692.9" sn="16.08" a="657.96" fwhm="0.000417" res="655509.2" algo="FTMS"/>
<pk mz="274.035653" i="1288135.1" sn="10.12" a="382.90" fwhm="0.000391" res="701732.5" algo="FTMS"/>
<pk mz="274.093189" i="5570889.5" sn="52.21" a="2469.90" fwhm="0.000462" res="593144.5" algo="FTMS"/>
<pk mz="274.101288" i="1080521.9" sn="8.08" a="262.94" fwhm="0.000389" res="704742.1" algo="FTMS"/>
<pk mz="274.129549" i="1493195.1" sn="12.14" a="656.62" fwhm="0.000514" res="533135.5" algo="FTMS"/>
<pk mz="274.137744" i="1848139.4" z="-1" sn="15.63" a="744.36" fwhm="0.000480" res="571274.1" algo="FTMS" component_name="AM" deconvoluted_molecular_mass="273.134519" deconvoluted_isotopic_mass="274.137933"/>
<pk mz="275.019692" i="1409904.6" sn="11.32" a="430.23" fwhm="0.000411" res="669316.0" algo="FTMS"/>
<pk mz="275.036271" i="1104497.3" sn="8.32" a="306.82" fwhm="0.000390" res="704792.9" algo="FTMS"/>
<pk mz="275.056097" i="1138290.1" sn="8.65" a="352.64" fwhm="0.000451" res="610373.0" algo="FTMS"/>
<pk mz="275.077205" i="2464883.0" sn="21.69" a="882.91" fwhm="0.000407" res="675110.6" algo="FTMS"/>
<pk mz="275.105550" i="1274228.3" sn="9.99" a="341.57" fwhm="0.000371" res="741727.9" algo="FTMS"/>
<pk mz="275.113614" i="5313908.5" sn="49.68" a="2340.53" fwhm="0.000465" res="592224.5" algo="FTMS"/>
<pk mz="275.149980" i="2845302.3" sn="25.42" a="1090.94" fwhm="0.000438" res="628414.7" algo="FTMS"/>
<pk mz="275.186329" i="1480567.8" sn="12.01" a="549.64" fwhm="0.000464" res="593045.0" algo="FTMS"/>
<pk mz="277.023262" i="7005129.0" sn="66.30" a="3236.84" fwhm="0.000475" res="583264.8" algo="FTMS"/>
<pk mz="277.035342" i="2183113.5" sn="18.92" a="782.18" fwhm="0.000404" res="685605.7" algo="FTMS"/>
<pk mz="277.050305" i="4275914.0" sn="39.48" a="1987.36" fwhm="0.000503" res="551048.2" algo="FTMS"/>
<pk mz="277.054818" i="4009418.3" sn="36.86" a="2133.46" fwhm="0.000566" res="489860.2" algo="FTMS"/>
<pk mz="277.056528" i="1007306.4" sn="7.36" a="300.69" fwhm="0.000386" res="717580.6" algo="FTMS"/>
<pk mz="277.059614" i="356249536.0" z="-1" sn="3498.14" a="167876.14" fwhm="0.000472" res="586539.9" algo="FTMS" component_name="A" deconvoluted_molecular_mass="277.059812" deconvoluted_isotopic_mass="277.059807"/>
<pk mz="277.084814" i="1529547.8" sn="12.49" a="480.19" fwhm="0.000416" res="665492.1" algo="FTMS"/>
<pk mz="277.121124" i="1200077.4" sn="9.26" a="322.05" fwhm="0.000425" res="651325.8" algo="FTMS"/>
<pk mz="277.128366" i="1001165.8" sn="7.30" a="303.15" fwhm="0.000448" res="618973.3" algo="FTMS"/>
<pk mz="277.157543" i="1074255.1" sn="8.02" a="267.92" fwhm="0.000353" res="784387.3" algo="FTMS"/>
<pk mz="277.844403" i="1029807.3" sn="7.55" a="419.77" fwhm="0.000554" res="501581.1" algo="FTMS"/>
<pk mz="278.056729" i="1912569.5" sn="16.19" a="718.23" fwhm="0.000443" res="628158.9" algo="FTMS"/>
<pk mz="278.063005" i="33206266.0" z="-1" sn="322.48" a="16344.12" fwhm="0.000485" res="573519.3" algo="FTMS" component_name="A" deconvoluted_molecular_mass="277.059812" deconvoluted_isotopic_mass="278.063200"/>
<pk mz="278.088110" i="1027643.1" sn="7.53" a="347.50" fwhm="0.000464" res="599517.7" algo="FTMS"/>
<pk mz="279.014620" i="4837417.0" sn="44.82" a="2162.71" fwhm="0.000477" res="584397.3" algo="FTMS"/>
<pk mz="279.020316" i="2214441.3" sn="19.15" a="842.38" fwhm="0.000420" res="664533.7" algo="FTMS"/>
<pk mz="279.038356" i="1275690.3" sn="9.96" a="243.95" fwhm="0.000244" res="1141964.4" algo="FTMS"/>
<pk mz="279.038914" i="6859818.5" sn="64.61" a="3021.17" fwhm="0.000462" res="604456.4" algo="FTMS"/>
<pk mz="279.056126" i="13418539.0" sn="128.81" a="3628.19" fwhm="0.000299" res="932710.3" algo="FTMS"/>
<pk mz="279.056686" i="91705384.0" z="-1" sn="895.03" a="44530.36" fwhm="0.000476" res="585861.2" algo="FTMS" component_name="G" deconvoluted_molecular_mass="279.057240" deconvoluted_isotopic_mass="279.056883"/>
<pk mz="279.061467" i="1462443.4" sn="11.79" a="592.02" fwhm="0.000525" res="532027.9" algo="FTMS"/>
<pk mz="279.063852" i="2543659.5" sn="22.37" a="1219.90" fwhm="0.000499" res="559382.7" algo="FTMS"/>
<pk mz="279.066394" i="1398443.6" z="-1" sn="11.16" a="472.45" fwhm="0.000441" res="632297.0" algo="FTMS" component_name="A" deconvoluted_molecular_mass="277.059812" deconvoluted_isotopic_mass="279.066590"/>
<pk mz="279.073473" i="1547564.0" sn="12.62" a="496.82" fwhm="0.000411" res="678318.7" algo="FTMS"/>
<pk mz="279.087400" i="1513516.8" sn="12.29" a="474.03" fwhm="0.000397" res="702698.6" algo="FTMS"/>
<pk mz="279.100461" i="1994797.4" sn="17.00" a="736.21" fwhm="0.000421" res="662233.7" algo="FTMS"/>
<pk mz="279.163543" i="1627440.6" sn="13.40" a="570.26" fwhm="0.000435" res="642055.5" algo="FTMS"/>
<pk mz="279.173236" i="1167153.1" sn="8.90" a="426.62" fwhm="0.000502" res="556240.1" algo="FTMS"/>
<pk mz="280.009896" i="1205085.4" sn="9.27" a="383.98" fwhm="0.000411" res="680486.0" algo="FTMS"/>
<pk mz="280.042303" i="1167455.1" sn="8.90" a="363.47" fwhm="0.000413" res="678536.2" algo="FTMS"/>
<pk mz="280.046277" i="1604191.4" sn="13.17" a="488.85" fwhm="0.000422" res="663803.7" algo="FTMS"/>
<pk mz="280.060035" i="9291872.0" z="-1" sn="88.42" a="4417.52" fwhm="0.000486" res="576429.4" algo="FTMS" component_name="G" deconvoluted_molecular_mass="279.057240" deconvoluted_isotopic_mass="280.060232"/>
<pk mz="280.068729" i="6636640.5" sn="62.43" a="2956.73" fwhm="0.000467" res="599741.7" algo="FTMS"/>
<pk mz="281.030237" i="3376790.5" sn="30.52" a="1471.49" fwhm="0.000479" res="586918.4" algo="FTMS"/>
<pk mz="281.035935" i="2326167.0" sn="20.24" a="981.44" fwhm="0.000475" res="591353.3" algo="FTMS"/>
<pk mz="281.052715" i="2746264.0" sn="24.35" a="1275.48" fwhm="0.000506" res="555106.4" algo="FTMS"/>
<pk mz="281.060864" i="1014168.4" sn="7.40" a="386.11" fwhm="0.000550" res="510681.3" algo="FTMS"/>
<pk mz="281.066617" i="10767513.0" z="-1" sn="102.86" a="5290.99" fwhm="0.000497" res="565353.6" algo="FTMS" component_name="G" deconvoluted_molecular_mass="279.057240" deconvoluted_isotopic_mass="281.066816"/>
<pk mz="281.079761" i="1004441.5" sn="7.30" a="303.36" fwhm="0.000425" res="661808.1" algo="FTMS"/>
<pk mz="281.100543" i="1709978.8" sn="14.21" a="655.45" fwhm="0.000460" res="610825.3" algo="FTMS"/>
<pk mz="281.103046" i="2053530.9" sn="17.57" a="720.14" fwhm="0.000415" res="677263.7" algo="FTMS"/>
<pk mz="281.116114" i="1148955.6" sn="8.72" a="324.64" fwhm="0.000396" res="710452.0" algo="FTMS"/>
<pk mz="281.139465" i="1407517.0" sn="11.25" a="537.74" fwhm="0.000455" res="617764.5" algo="FTMS"/>
<pk mz="281.142803" i="1639709.1" sn="13.52" a="685.98" fwhm="0.000497" res="565417.6" algo="FTMS"/>
<pk mz="281.175820" i="1465119.1" sn="11.81" a="423.78" fwhm="0.000391" res="718845.7" algo="FTMS"/>
<pk mz="282.025593" i="1062610.5" sn="7.87" a="291.73" fwhm="0.000384" res="734638.0" algo="FTMS"/>
<pk mz="282.070008" i="1694677.3" z="-1" sn="14.06" a="572.55" fwhm="0.000434" res="649466.8" algo="FTMS" component_name="G" deconvoluted_molecular_mass="279.057240" deconvoluted_isotopic_mass="282.070209"/>
<pk mz="282.084336" i="3803350.0" sn="34.56" a="1827.52" fwhm="0.000510" res="553199.5" algo="FTMS"/>
<pk mz="283.009509" i="1662481.9" sn="13.69" a="710.23" fwhm="0.000500" res="566560.0" algo="FTMS"/>
<pk mz="283.045892" i="3539732.3" sn="31.99" a="1541.69" fwhm="0.000472" res="599063.1" algo="FTMS"/>
<pk mz="283.068386" i="7725334.0" sn="72.78" a="3837.94" fwhm="0.000500" res="566026.5" algo="FTMS"/>
<pk mz="283.082286" i="5860119.0" sn="54.60" a="2830.03" fwhm="0.000499" res="567463.1" algo="FTMS"/>
<pk mz="283.095374" i="1225751.6" sn="9.43" a="487.41" fwhm="0.000507" res="558247.0" algo="FTMS"/>
<pk mz="283.118685" i="3087129.3" sn="27.57" a="1389.56" fwhm="0.000479" res="591642.8" algo="FTMS"/>
<pk mz="283.137279" i="1568666.5" sn="12.77" a="558.12" fwhm="0.000463" res="611183.7" algo="FTMS"/>
<pk mz="283.155088" i="2196507.8" sn="18.89" a="938.63" fwhm="0.000489" res="578601.7" algo="FTMS"/>
<pk mz="283.191468" i="3807518.3" sn="34.60" a="1675.03" fwhm="0.000483" res="586497.9" algo="FTMS"/>
<pk mz="283.227892" i="1315744.6" sn="10.31" a="478.91" fwhm="0.000495" res="572346.2" algo="FTMS"/>
<pk mz="284.041109" i="1819993.6" sn="15.22" a="645.91" fwhm="0.000472" res="602320.7" algo="FTMS"/>
<pk mz="285.061567" i="13494694.0" z="-1" sn="129.02" a="6775.06" fwhm="0.000509" res="560352.3" algo="FTMS" component_name="j" deconvoluted_molecular_mass="285.061775" deconvoluted_isotopic_mass="285.061772"/>
<pk mz="285.080186" i="11829672.0" z="-1" sn="112.79" a="6022.76" fwhm="0.000510" res="558594.5" algo="FTMS" component_name="u" deconvoluted_molecular_mass="285.080398" deconvoluted_isotopic_mass="285.080391"/>
<pk mz="285.097956" i="6435241.0" sn="60.21" a="3144.14" fwhm="0.000507" res="562055.9" algo="FTMS"/>
<pk mz="285.109174" i="1348393.8" sn="10.62" a="436.72" fwhm="0.000412" res="691242.2" algo="FTMS"/>
<pk mz="285.126093" i="10919339.0" z="-1" sn="103.92" a="5437.67" fwhm="0.000503" res="566847.3" algo="FTMS" component_name="AD" deconvoluted_molecular_mass="285.126300" deconvoluted_isotopic_mass="285.126299"/>
<pk mz="285.134328" i="7086508.0" sn="66.56" a="3438.60" fwhm="0.000507" res="562569.5" algo="FTMS"/>
<pk mz="285.170698" i="4261294.5" sn="39.02" a="2084.25" fwhm="0.000506" res="563062.5" algo="FTMS"/>
<pk mz="285.207120" i="7552433.5" sn="71.10" a="3685.15" fwhm="0.000505" res="564867.7" algo="FTMS"/>
<pk mz="286.056876" i="1337334.6" sn="10.52" a="436.98" fwhm="0.000438" res="652406.2" algo="FTMS"/>
<pk mz="286.064323" i="990839.2" sn="7.14" a="239.56" fwhm="0.000351" res="815202.8" algo="FTMS"/>
<pk mz="286.064933" i="1854199.3" z="-1" sn="15.55" a="650.01" fwhm="0.000434" res="659844.3" algo="FTMS" component_name="j" deconvoluted_molecular_mass="285.061775" deconvoluted_isotopic_mass="286.065140"/>
<pk mz="286.083579" i="1946744.9" z="-1" sn="16.46" a="857.78" fwhm="0.000539" res="530897.9" algo="FTMS" component_name="u" deconvoluted_molecular_mass="285.080398" deconvoluted_isotopic_mass="286.083786"/>
<pk mz="286.129441" i="2169852.8" z="-1" sn="18.63" a="940.76" fwhm="0.000499" res="573431.8" algo="FTMS" component_name="AD" deconvoluted_molecular_mass="285.126300" deconvoluted_isotopic_mass="286.129648"/>
<pk mz="286.137606" i="1267133.4" sn="9.83" a="580.71" fwhm="0.000594" res="481508.4" algo="FTMS"/>
<pk mz="286.210473" i="1195907.6" sn="9.14" a="366.42" fwhm="0.000394" res="726201.9" algo="FTMS"/>
<pk mz="287.040833" i="1728076.4" sn="14.24" a="605.98" fwhm="0.000449" res="639225.8" algo="FTMS"/>
<pk mz="287.077190" i="3824719.8" sn="34.57" a="1715.36" fwhm="0.000489" res="587200.7" algo="FTMS"/>
<pk mz="287.113603" i="9111123.0" z="-1" sn="85.81" a="4476.90" fwhm="0.000512" res="561171.3" algo="FTMS" component_name="CA" deconvoluted_molecular_mass="287.113816" deconvoluted_isotopic_mass="287.113812"/>
<pk mz="287.124878" i="1366356.0" sn="10.74" a="630.68" fwhm="0.000543" res="529197.5" algo="FTMS"/>
<pk mz="287.149389" i="1398358.3" sn="11.05" a="290.73" fwhm="0.000324" res="887064.0" algo="FTMS"/>
<pk mz="287.149996" i="7361110.5" sn="68.84" a="3546.12" fwhm="0.000497" res="577241.0" algo="FTMS"/>
<pk mz="287.186381" i="3174489.5" sn="28.26" a="1401.35" fwhm="0.000497" res="577834.3" algo="FTMS"/>
<pk mz="287.222772" i="3332701.0" sn="29.80" a="1680.92" fwhm="0.000515" res="557247.5" algo="FTMS"/>
<pk mz="288.108876" i="1428656.9" sn="11.34" a="553.03" fwhm="0.000481" res="598371.7" algo="FTMS"/>
<pk mz="288.116975" i="1587249.6" z="-1" sn="12.88" a="590.66" fwhm="0.000475" res="606785.1" algo="FTMS" component_name="CA" deconvoluted_molecular_mass="287.113816" deconvoluted_isotopic_mass="288.117185"/>
<pk mz="288.153385" i="1419189.3" sn="11.25" a="595.69" fwhm="0.000532" res="542042.5" algo="FTMS"/>
<pk mz="288.987264" i="1227401.8" sn="9.39" a="458.00" fwhm="0.000514" res="561696.7" algo="FTMS"/>
<pk mz="289.035375" i="1428238.8" sn="11.33" a="566.46" fwhm="0.000501" res="577408.5" algo="FTMS"/>
<pk mz="289.046501" i="1171856.0" sn="8.85" a="453.82" fwhm="0.000517" res="559375.1" algo="FTMS"/>
<pk mz="289.056465" i="1451025.0" sn="11.56" a="551.11" fwhm="0.000470" res="615543.8" algo="FTMS"/>
<pk mz="289.071720" i="1284882.6" sn="9.95" a="490.06" fwhm="0.000525" res="550890.4" algo="FTMS"/>
<pk mz="289.092851" i="3528980.8" sn="31.70" a="1578.63" fwhm="0.000473" res="611440.3" algo="FTMS"/>
<pk mz="289.108131" i="1062998.5" sn="7.79" a="449.75" fwhm="0.000544" res="531566.9" algo="FTMS"/>
<pk mz="289.121159" i="10184472.0" z="-1" sn="96.21" a="5214.83" fwhm="0.000521" res="555186.6" algo="FTMS" component_name="AQ" deconvoluted_molecular_mass="289.121372" deconvoluted_isotopic_mass="289.121371"/>
<pk mz="289.129246" i="6351640.5" sn="59.06" a="3195.56" fwhm="0.000519" res="557425.1" algo="FTMS"/>
<pk mz="289.165654" i="2727196.5" sn="23.93" a="1257.56" fwhm="0.000503" res="574611.8" algo="FTMS"/>
<pk mz="290.030559" i="1674363.1" sn="13.72" a="656.75" fwhm="0.000466" res="622767.4" algo="FTMS"/>
<pk mz="290.066957" i="985087.2" sn="7.04" a="309.92" fwhm="0.000460" res="630210.9" algo="FTMS"/>
<pk mz="290.088144" i="1510145.6" sn="12.13" a="633.56" fwhm="0.000492" res="589303.3" algo="FTMS"/>
<pk mz="290.105573" i="983683.6" sn="7.02" a="363.75" fwhm="0.000585" res="495581.7" algo="FTMS"/>
<pk mz="290.124510" i="1573765.8" z="-1" sn="12.74" a="552.21" fwhm="0.000437" res="663425.8" algo="FTMS" component_name="AQ" deconvoluted_molecular_mass="289.121372" deconvoluted_isotopic_mass="290.124723"/>
<pk mz="291.014635" i="1752685.8" sn="14.48" a="811.23" fwhm="0.000521" res="558624.5" algo="FTMS"/>
<pk mz="291.038890" i="29721584.0" z="-1" sn="285.58" a="15953.44" fwhm="0.000526" res="553230.8" algo="FTMS" component_name="S" deconvoluted_molecular_mass="291.039109" deconvoluted_isotopic_mass="291.039105"/>
<pk mz="291.050949" i="1805810.1" sn="14.99" a="681.57" fwhm="0.000445" res="654120.0" algo="FTMS"/>
<pk mz="291.064150" i="983795.7" sn="7.02" a="318.29" fwhm="0.000513" res="567522.9" algo="FTMS"/>
<pk mz="291.100472" i="1257848.1" sn="9.68" a="409.80" fwhm="0.000451" res="644926.2" algo="FTMS"/>
<pk mz="291.108517" i="1336057.1" sn="10.44" a="451.14" fwhm="0.000478" res="608608.6" algo="FTMS"/>
<pk mz="291.118224" i="3071738.3" sn="27.26" a="1401.96" fwhm="0.000496" res="587113.0" algo="FTMS"/>
<pk mz="291.123841" i="1064698.9" sn="7.81" a="352.02" fwhm="0.000489" res="595191.3" algo="FTMS"/>
<pk mz="291.136847" i="1044348.5" sn="7.61" a="301.45" fwhm="0.000405" res="719185.0" algo="FTMS"/>
<pk mz="291.144801" i="1418493.5" sn="11.24" a="528.30" fwhm="0.000469" res="620872.4" algo="FTMS"/>
<pk mz="291.173183" i="1676288.9" sn="13.74" a="643.86" fwhm="0.000485" res="600150.0" algo="FTMS"/>
<pk mz="291.209590" i="1993733.4" sn="16.81" a="833.92" fwhm="0.000477" res="610784.9" algo="FTMS"/>
<pk mz="292.009839" i="1091433.3" sn="8.02" a="433.49" fwhm="0.000549" res="531996.8" algo="FTMS"/>
<pk mz="292.042271" i="3426157.3" z="-1" sn="30.52" a="1722.16" fwhm="0.000553" res="528570.4" algo="FTMS" component_name="S" deconvoluted_molecular_mass="291.039109" deconvoluted_isotopic_mass="292.042487"/>
<pk mz="292.046250" i="1471341.9" sn="11.68" a="499.53" fwhm="0.000447" res="653029.3" algo="FTMS"/>
<pk mz="292.103734" i="11012213.0" z="-1" sn="103.62" a="6225.58" fwhm="0.000553" res="528374.9" algo="FTMS" component_name="AA" deconvoluted_molecular_mass="292.103953" deconvoluted_isotopic_mass="292.103950"/>
<pk mz="293.030278" i="2713327.5" sn="23.65" a="1230.56" fwhm="0.000496" res="590586.3" algo="FTMS"/>
<pk mz="293.035935" i="10365168.0" z="-1" sn="97.38" a="5876.85" fwhm="0.000554" res="529384.9" algo="FTMS" component_name="AP" deconvoluted_molecular_mass="293.036159" deconvoluted_isotopic_mass="293.036152"/>
<pk mz="293.054580" i="3456242.8" sn="30.81" a="1636.27" fwhm="0.000508" res="576737.4" algo="FTMS"/>
<pk mz="293.066632" i="2575604.3" sn="22.32" a="1104.01" fwhm="0.000482" res="608562.5" algo="FTMS"/>
<pk mz="293.079724" i="2278390.3" sn="19.46" a="883.19" fwhm="0.000459" res="638027.4" algo="FTMS"/>
<pk mz="293.103046" i="1372665.3" sn="10.73" a="480.26" fwhm="0.000460" res="637487.8" algo="FTMS"/>
<pk mz="293.107100" i="1444473.9" z="-1" sn="11.42" a="619.45" fwhm="0.000539" res="543348.1" algo="FTMS" component_name="AA" deconvoluted_molecular_mass="292.103953" deconvoluted_isotopic_mass="293.107318"/>
<pk mz="293.114204" i="1560186.9" sn="12.54" a="670.33" fwhm="0.000537" res="546225.8" algo="FTMS"/>
<pk mz="293.116102" i="3681019.0" sn="32.97" a="1676.17" fwhm="0.000507" res="577756.4" algo="FTMS"/>
<pk mz="293.150651" i="1012991.8" sn="7.26" a="412.55" fwhm="0.000519" res="565288.6" algo="FTMS"/>
<pk mz="293.175785" i="49575172.0" z="-1" sn="475.21" a="27547.22" fwhm="0.000536" res="546936.3" algo="FTMS" component_name="N" deconvoluted_molecular_mass="293.176009" deconvoluted_isotopic_mass="293.176002"/>
<pk mz="293.179165" i="3676931.8" sn="32.93" a="1829.41" fwhm="0.000535" res="547838.6" algo="FTMS"/>
<pk mz="293.188866" i="1549829.0" sn="12.44" a="538.27" fwhm="0.000414" res="707441.1" algo="FTMS"/>
<pk mz="294.025525" i="1072889.5" sn="7.84" a="329.57" fwhm="0.000432" res="680509.1" algo="FTMS"/>
<pk mz="294.039346" i="1150971.5" z="-1" sn="8.59" a="470.97" fwhm="0.000556" res="529062.4" algo="FTMS" component_name="AP" deconvoluted_molecular_mass="293.036159" deconvoluted_isotopic_mass="294.039565"/>
<pk mz="294.061887" i="1468158.8" sn="11.65" a="530.90" fwhm="0.000503" res="584600.9" algo="FTMS"/>
<pk mz="294.179177" i="8087951.5" z="-1" sn="75.44" a="4117.91" fwhm="0.000521" res="564342.0" algo="FTMS" component_name="N" deconvoluted_molecular_mass="293.176009" deconvoluted_isotopic_mass="294.179396"/>
<pk mz="294.182698" i="1100432.0" sn="8.10" a="412.62" fwhm="0.000540" res="544833.7" algo="FTMS"/>
<pk mz="295.009504" i="1635080.9" sn="13.25" a="615.68" fwhm="0.000470" res="627588.0" algo="FTMS"/>
<pk mz="295.045933" i="3582478.3" sn="32.02" a="1761.48" fwhm="0.000527" res="559386.4" algo="FTMS"/>
<pk mz="295.051612" i="1086863.1" sn="7.97" a="287.16" fwhm="0.000391" res="755340.9" algo="FTMS"/>
<pk mz="295.059021" i="1067664.3" sn="7.79" a="337.82" fwhm="0.000455" res="647888.8" algo="FTMS"/>
<pk mz="295.076771" i="1100434.9" sn="8.10" a="300.85" fwhm="0.000385" res="765928.5" algo="FTMS"/>
<pk mz="295.082293" i="2189075.8" sn="18.59" a="945.17" fwhm="0.000496" res="594493.7" algo="FTMS"/>
<pk mz="295.095344" i="2457365.8" sn="21.18" a="1124.39" fwhm="0.000520" res="567533.0" algo="FTMS"/>
<pk mz="295.118709" i="1774873.3" sn="14.60" a="731.99" fwhm="0.000500" res="590387.5" algo="FTMS"/>
<pk mz="295.131763" i="2038299.1" sn="17.14" a="755.49" fwhm="0.000462" res="639126.8" algo="FTMS"/>
<pk mz="295.137340" i="1573020.0" sn="12.66" a="589.93" fwhm="0.000495" res="596552.7" algo="FTMS"/>
<pk mz="295.155074" i="1533982.6" sn="12.28" a="521.65" fwhm="0.000437" res="675886.1" algo="FTMS"/>
<pk mz="295.587011" i="1082208.1" sn="7.93" a="455.20" fwhm="0.000588" res="502816.4" algo="FTMS"/>
<pk mz="296.041145" i="1858470.3" sn="15.41" a="823.67" fwhm="0.000536" res="551953.3" algo="FTMS"/>
<pk mz="296.077563" i="1002283.9" sn="7.16" a="297.58" fwhm="0.000414" res="714425.6" algo="FTMS"/>
<pk mz="296.100027" i="2451375.5" sn="21.12" a="1086.28" fwhm="0.000506" res="585700.9" algo="FTMS"/>
<pk mz="296.487731" i="991532.4" sn="7.01" a="445.41" fwhm="0.000577" res="514023.4" algo="FTMS"/>
<pk mz="297.025164" i="2532674.8" sn="21.77" a="1150.68" fwhm="0.000538" res="552531.3" algo="FTMS"/>
<pk mz="297.047750" i="1155142.4" sn="8.57" a="405.34" fwhm="0.000539" res="550927.7" algo="FTMS"/>
<pk mz="297.061582" i="4487496.5" sn="40.49" a="2110.11" fwhm="0.000508" res="584324.2" algo="FTMS"/>
<pk mz="297.066314" i="1463881.4" sn="11.53" a="536.94" fwhm="0.000462" res="643273.2" algo="FTMS"/>
<pk mz="297.092445" i="1214029.6" sn="9.14" a="516.65" fwhm="0.000556" res="534723.3" algo="FTMS"/>
<pk mz="297.097963" i="3603790.5" sn="32.03" a="1685.82" fwhm="0.000523" res="568357.2" algo="FTMS"/>
<pk mz="297.111014" i="1119568.6" sn="8.23" a="353.50" fwhm="0.000470" res="632453.5" algo="FTMS"/>
<pk mz="297.134356" i="3402068.5" sn="30.10" a="1708.11" fwhm="0.000540" res="550455.9" algo="FTMS"/>
<pk mz="297.152931" i="88979288.0" z="-1" sn="849.76" a="49927.01" fwhm="0.000548" res="541801.1" algo="FTMS" component_name="I" deconvoluted_molecular_mass="297.153164" deconvoluted_isotopic_mass="297.153155"/>
<pk mz="297.170723" i="2687066.5" sn="23.25" a="1321.01" fwhm="0.000557" res="533391.9" algo="FTMS"/>
<pk mz="297.207158" i="1903712.4" sn="15.74" a="904.96" fwhm="0.000524" res="567499.7" algo="FTMS"/>
<pk mz="297.243533" i="1025446.3" sn="7.33" a="402.97" fwhm="0.000579" res="513392.3" algo="FTMS"/>
<pk mz="298.056775" i="1210605.4" sn="9.10" a="448.01" fwhm="0.000472" res="631616.1" algo="FTMS"/>
<pk mz="298.156337" i="13961214.0" z="-1" sn="131.23" a="7671.22" fwhm="0.000553" res="538791.0" algo="FTMS" component_name="I" deconvoluted_molecular_mass="297.153164" deconvoluted_isotopic_mass="298.156562"/>
<pk mz="299.040837" i="3330198.3" sn="29.40" a="1596.52" fwhm="0.000534" res="560002.8" algo="FTMS"/>
<pk mz="299.077232" i="7996572.5" sn="74.10" a="4449.80" fwhm="0.000556" res="537578.1" algo="FTMS"/>
<pk mz="299.095823" i="4766880.0" sn="43.16" a="2520.62" fwhm="0.000542" res="551426.4" algo="FTMS"/>
<pk mz="299.113629" i="5226147.0" sn="47.56" a="2703.37" fwhm="0.000542" res="551779.5" algo="FTMS"/>
<pk mz="299.124857" i="1051044.9" sn="7.57" a="343.91" fwhm="0.000464" res="644012.4" algo="FTMS"/>
<pk mz="299.148799" i="3130025.0" sn="27.49" a="1414.78" fwhm="0.000499" res="599783.9" algo="FTMS"/>
<pk mz="299.150008" i="5940393.5" sn="54.40" a="3062.07" fwhm="0.000545" res="548584.9" algo="FTMS"/>
<pk mz="299.159676" i="1089195.0" z="-1" sn="7.94" a="395.69" fwhm="0.000600" res="498376.5" algo="FTMS" component_name="I" deconvoluted_molecular_mass="297.153164" deconvoluted_isotopic_mass="299.159903"/>
<pk mz="299.186396" i="5003439.5" sn="45.43" a="2548.99" fwhm="0.000533" res="561798.9" algo="FTMS"/>
<pk mz="299.222760" i="2703286.0" sn="23.40" a="1297.11" fwhm="0.000529" res="565633.8" algo="FTMS"/>
<pk mz="299.878130" i="1061290.4" sn="7.67" a="432.92" fwhm="0.000614" res="488715.9" algo="FTMS"/>
<pk mz="300.080562" i="1078862.8" sn="7.84" a="307.37" fwhm="0.000448" res="669175.4" algo="FTMS"/>
<pk mz="300.189747" i="1015394.6" sn="7.23" a="277.76" fwhm="0.000411" res="730254.2" algo="FTMS"/>
<pk mz="300.345078" i="1019518.8" sn="7.27" a="435.24" fwhm="0.000639" res="470149.4" algo="FTMS"/>
<pk mz="301.034542" i="1054717.5" sn="7.61" a="360.22" fwhm="0.000492" res="611856.6" algo="FTMS"/>
<pk mz="301.056520" i="2217985.5" sn="18.75" a="1054.02" fwhm="0.000530" res="568430.6" algo="FTMS"/>
<pk mz="301.071695" i="993412.4" sn="7.02" a="368.34" fwhm="0.000499" res="603442.4" algo="FTMS"/>
<pk mz="301.092874" i="4917256.5" sn="44.60" a="2472.08" fwhm="0.000532" res="566478.3" algo="FTMS"/>
<pk mz="301.129276" i="8668687.0" sn="80.53" a="4572.05" fwhm="0.000540" res="557979.8" algo="FTMS"/>
<pk mz="301.140457" i="1248657.3" sn="9.46" a="428.60" fwhm="0.000466" res="646383.6" algo="FTMS"/>
<pk mz="301.165665" i="5919766.0" sn="54.20" a="3350.34" fwhm="0.000569" res="529728.4" algo="FTMS"/>
<pk mz="301.202051" i="7477788.5" sn="69.13" a="4033.05" fwhm="0.000560" res="538183.3" algo="FTMS"/>
<pk mz="301.238436" i="1433507.5" sn="11.23" a="805.30" fwhm="0.000636" res="473584.7" algo="FTMS"/>
<pk mz="302.030600" i="1179833.3" sn="8.75" a="381.59" fwhm="0.000487" res="620817.6" algo="FTMS"/>
<pk mz="302.066131" i="12294848.0" z="-1" sn="114.55" a="6931.99" fwhm="0.000568" res="532235.1" algo="FTMS" component_name="s" deconvoluted_molecular_mass="302.066368" deconvoluted_isotopic_mass="302.066362"/>
<pk mz="302.088046" i="1090628.3" sn="7.90" a="337.10" fwhm="0.000492" res="614548.3" algo="FTMS"/>
<pk mz="302.132583" i="1212492.8" sn="9.06" a="434.76" fwhm="0.000484" res="624043.2" algo="FTMS"/>
<pk mz="302.135716" i="1730509.4" sn="13.99" a="811.95" fwhm="0.000538" res="561960.1" algo="FTMS"/>
<pk mz="302.168958" i="1178835.8" sn="8.74" a="520.66" fwhm="0.000550" res="549480.9" algo="FTMS"/>
<pk mz="302.205362" i="1333978.8" sn="10.21" a="484.81" fwhm="0.000507" res="596557.0" algo="FTMS"/>
<pk mz="303.002872" i="2105461.5" sn="17.56" a="960.52" fwhm="0.000549" res="552016.4" algo="FTMS"/>
<pk mz="303.014594" i="1791607.9" sn="14.57" a="849.20" fwhm="0.000565" res="536211.3" algo="FTMS"/>
<pk mz="303.050142" i="6181759.0" sn="56.36" a="3556.96" fwhm="0.000566" res="535634.2" algo="FTMS"/>
<pk mz="303.069534" i="1219074.6" z="-1" sn="9.12" a="403.73" fwhm="0.000481" res="629961.9" algo="FTMS" component_name="s" deconvoluted_molecular_mass="302.066368" deconvoluted_isotopic_mass="303.069768"/>
<pk mz="303.072133" i="1974147.1" sn="16.31" a="800.18" fwhm="0.000496" res="610749.3" algo="FTMS"/>
<pk mz="303.108546" i="5255562.5" sn="47.54" a="2834.94" fwhm="0.000570" res="531902.2" algo="FTMS"/>
<pk mz="303.119866" i="1145612.5" sn="8.42" a="473.91" fwhm="0.000529" res="572787.5" algo="FTMS"/>
<pk mz="303.136783" i="1038351.9" sn="7.40" a="380.87" fwhm="0.000480" res="632093.2" algo="FTMS"/>
<pk mz="303.144944" i="5303697.5" sn="48.00" a="2836.67" fwhm="0.000557" res="544396.1" algo="FTMS"/>
<pk mz="303.181351" i="2100120.8" sn="17.51" a="1014.49" fwhm="0.000567" res="535032.9" algo="FTMS"/>
<pk mz="303.217690" i="6072224.0" sn="55.31" a="3452.66" fwhm="0.000554" res="547734.4" algo="FTMS"/>
<pk mz="304.046237" i="2214213.0" sn="18.59" a="1016.92" fwhm="0.000531" res="572991.8" algo="FTMS"/>
<pk mz="304.053473" i="1019846.3" sn="7.22" a="332.44" fwhm="0.000540" res="562754.3" algo="FTMS"/>
<pk mz="304.063201" i="4108872.3" sn="36.62" a="2349.99" fwhm="0.000601" res="506062.3" algo="FTMS"/>
<pk mz="304.082660" i="1016012.2" sn="7.18" a="275.32" fwhm="0.000405" res="751215.1" algo="FTMS"/>
<pk mz="304.103861" i="1655376.5" sn="13.27" a="792.26" fwhm="0.000571" res="532788.1" algo="FTMS"/>
<pk mz="305.030275" i="2735117.3" sn="23.55" a="1422.76" fwhm="0.000572" res="533136.5" algo="FTMS"/>
<pk mz="305.047287" i="1914640.8" sn="15.74" a="885.54" fwhm="0.000533" res="572569.5" algo="FTMS"/>
<pk mz="305.054590" i="4279058.0" sn="38.24" a="2115.87" fwhm="0.000535" res="569915.8" algo="FTMS"/>
<pk mz="305.066659" i="2191892.8" sn="18.38" a="991.92" fwhm="0.000508" res="599951.6" algo="FTMS"/>
<pk mz="305.077938" i="1048855.0" sn="7.50" a="336.01" fwhm="0.000484" res="630538.5" algo="FTMS"/>
<pk mz="305.087880" i="1699609.1" sn="13.69" a="779.10" fwhm="0.000541" res="563664.0" algo="FTMS"/>
<pk mz="305.116103" i="1556510.9" sn="12.33" a="639.99" fwhm="0.000487" res="626300.7" algo="FTMS"/>
<pk mz="305.124215" i="2073120.5" sn="17.25" a="954.17" fwhm="0.000514" res="593985.5" algo="FTMS"/>
<pk mz="305.152492" i="1394854.4" sn="10.79" a="645.50" fwhm="0.000573" res="532878.7" algo="FTMS"/>
<pk mz="305.188853" i="4010798.0" sn="35.69" a="2154.76" fwhm="0.000570" res="535135.5" algo="FTMS"/>
<pk mz="306.025489" i="1478108.3" sn="11.58" a="581.96" fwhm="0.000505" res="606522.9" algo="FTMS"/>
<pk mz="306.061925" i="1194340.0" sn="8.88" a="413.19" fwhm="0.000510" res="600276.2" algo="FTMS"/>
<pk mz="306.083000" i="1389928.4" sn="10.74" a="591.47" fwhm="0.000528" res="579560.5" algo="FTMS"/>
<pk mz="306.098179" i="1127595.6" sn="8.24" a="560.56" fwhm="0.000765" res="400053.3" algo="FTMS"/>
<pk mz="306.119474" i="1733104.1" sn="14.01" a="852.06" fwhm="0.000587" res="521784.9" algo="FTMS"/>
<pk mz="306.879767" i="1939857.5" sn="15.97" a="802.05" fwhm="0.000511" res="600327.7" algo="FTMS"/>
<pk mz="306.935826" i="1022621.6" sn="7.24" a="527.44" fwhm="0.000752" res="408305.9" algo="FTMS"/>
<pk mz="306.993488" i="3027882.0" sn="26.33" a="1575.79" fwhm="0.000585" res="524684.2" algo="FTMS"/>
<pk mz="307.009491" i="2295725.3" sn="19.36" a="1077.76" fwhm="0.000545" res="563687.0" algo="FTMS"/>
<pk mz="307.045914" i="3368629.3" sn="29.57" a="1742.44" fwhm="0.000578" res="531342.4" algo="FTMS"/>
<pk mz="307.051575" i="1205174.4" sn="8.98" a="428.76" fwhm="0.000524" res="585511.3" algo="FTMS"/>
<pk mz="307.070223" i="4571834.5" sn="41.03" a="2411.05" fwhm="0.000563" res="545463.8" algo="FTMS"/>
<pk mz="307.082255" i="1973437.0" sn="16.29" a="851.56" fwhm="0.000504" res="609798.2" algo="FTMS"/>
<pk mz="307.093579" i="1310655.4" sn="9.98" a="527.36" fwhm="0.000507" res="605139.3" algo="FTMS"/>
<pk mz="307.095345" i="4150463.8" sn="37.01" a="2135.61" fwhm="0.000557" res="551123.0" algo="FTMS"/>
<pk mz="307.113128" i="1212483.6" sn="9.05" a="446.04" fwhm="0.000536" res="572520.4" algo="FTMS"/>
<pk mz="307.118623" i="1354180.8" sn="10.40" a="616.91" fwhm="0.000514" res="597124.9" algo="FTMS"/>
<pk mz="307.131706" i="2445511.5" sn="20.65" a="1262.95" fwhm="0.000560" res="548103.6" algo="FTMS"/>
<pk mz="307.168069" i="1609935.4" sn="12.75" a="601.32" fwhm="0.000461" res="665633.7" algo="FTMS"/>
<pk mz="307.185974" i="2063571.3" sn="17.04" a="1082.54" fwhm="0.000611" res="503118.2" algo="FTMS"/>
<pk mz="307.191550" i="1167700.5" sn="8.57" a="430.89" fwhm="0.000558" res="550129.5" algo="FTMS"/>
<pk mz="307.194897" i="1114069.3" sn="8.06" a="374.55" fwhm="0.000485" res="633167.1" algo="FTMS"/>
<pk mz="307.204456" i="1695191.3" sn="13.56" a="723.50" fwhm="0.000528" res="581662.8" algo="FTMS"/>
<pk mz="308.041149" i="1587596.9" sn="12.54" a="612.76" fwhm="0.000510" res="604220.1" algo="FTMS"/>
<pk mz="308.077551" i="1452564.8" sn="11.26" a="711.60" fwhm="0.000598" res="514982.3" algo="FTMS"/>
<pk mz="308.991449" i="3023454.5" sn="26.12" a="1486.84" fwhm="0.000548" res="563751.8" algo="FTMS"/>
<pk mz="309.025170" i="2734182.0" sn="23.38" a="1449.53" fwhm="0.000588" res="525835.4" algo="FTMS"/>
<pk mz="309.061550" i="3981422.0" sn="35.18" a="2131.33" fwhm="0.000569" res="542779.1" algo="FTMS"/>
<pk mz="309.067271" i="1537775.3" sn="12.06" a="864.67" fwhm="0.000691" res="447544.5" algo="FTMS"/>
<pk mz="309.072795" i="1364464.5" sn="10.42" a="661.86" fwhm="0.000617" res="500806.4" algo="FTMS"/>
<pk mz="309.074643" i="1602672.9" sn="12.68" a="705.45" fwhm="0.000534" res="578517.1" algo="FTMS"/>
<pk mz="309.097969" i="2821238.0" sn="24.20" a="1535.09" fwhm="0.000619" res="499203.8" algo="FTMS"/>
<pk mz="309.109128" i="1037048.6" sn="7.33" a="320.37" fwhm="0.000487" res="634173.4" algo="FTMS"/>
<pk mz="309.111020" i="4070009.0" sn="36.01" a="2282.01" fwhm="0.000593" res="520909.3" algo="FTMS"/>
<pk mz="309.134372" i="2126974.3" sn="17.64" a="1010.88" fwhm="0.000551" res="561333.4" algo="FTMS"/>
<pk mz="309.147377" i="1919361.1" sn="15.67" a="866.16" fwhm="0.000551" res="561404.3" algo="FTMS"/>
<pk mz="309.152938" i="2749314.3" sn="23.52" a="1469.52" fwhm="0.000583" res="530130.3" algo="FTMS"/>
<pk mz="309.170766" i="2921350.3" sn="25.15" a="1460.57" fwhm="0.000571" res="541073.6" algo="FTMS"/>
<pk mz="309.174104" i="2312839.0" sn="19.39" a="1147.77" fwhm="0.000573" res="539876.6" algo="FTMS"/>
<pk mz="309.183737" i="1155593.3" sn="8.45" a="512.02" fwhm="0.000553" res="558984.4" algo="FTMS"/>
<pk mz="309.207163" i="1597070.5" sn="12.62" a="791.43" fwhm="0.000612" res="505128.3" algo="FTMS"/>
<pk mz="310.020489" i="1320901.1" sn="10.01" a="551.43" fwhm="0.000545" res="568552.1" algo="FTMS"/>
<pk mz="310.035725" i="1056968.6" sn="7.51" a="482.38" fwhm="0.000585" res="529692.7" algo="FTMS"/>
<pk mz="310.056783" i="2365261.3" sn="19.89" a="1212.25" fwhm="0.000605" res="512638.2" algo="FTMS"/>
<pk mz="310.069897" i="2383184.3" sn="20.06" a="1098.03" fwhm="0.000526" res="589757.1" algo="FTMS"/>
<pk mz="310.093187" i="1027285.6" sn="7.23" a="378.93" fwhm="0.000517" res="599722.3" algo="FTMS"/>
<pk mz="311.040822" i="3068461.5" sn="26.54" a="1589.54" fwhm="0.000579" res="537046.3" algo="FTMS"/>
<pk mz="311.077206" i="6254134.0" sn="56.67" a="3578.08" fwhm="0.000601" res="517857.7" algo="FTMS"/>
<pk mz="311.088437" i="1088184.5" sn="7.81" a="403.89" fwhm="0.000529" res="588201.2" algo="FTMS"/>
<pk mz="311.090316" i="1567801.0" sn="12.34" a="829.60" fwhm="0.000644" res="482799.2" algo="FTMS"/>
<pk mz="311.108023" i="1555261.0" sn="12.22" a="647.75" fwhm="0.000525" res="592354.7" algo="FTMS"/>
<pk mz="311.113608" i="4551230.5" sn="40.56" a="2518.33" fwhm="0.000590" res="527596.7" algo="FTMS"/>
<pk mz="311.124930" i="1112256.9" sn="8.03" a="526.68" fwhm="0.000666" res="466860.2" algo="FTMS"/>
<pk mz="311.126675" i="1716033.3" sn="13.75" a="807.76" fwhm="0.000555" res="560741.9" algo="FTMS"/>
<pk mz="311.132224" i="5166146.5" sn="46.38" a="2859.35" fwhm="0.000590" res="526949.5" algo="FTMS"/>
<pk mz="311.150031" i="4148806.8" sn="36.75" a="2103.66" fwhm="0.000552" res="564080.2" algo="FTMS"/>
<pk mz="311.156836" i="2587976.3" sn="21.99" a="1421.14" fwhm="0.000604" res="515222.9" algo="FTMS"/>
<pk mz="311.162683" i="3204425.5" sn="27.82" a="1967.08" fwhm="0.000666" res="467112.2" algo="FTMS"/>
<pk mz="311.168566" i="261489232.0" z="-1" sn="2470.64" a="155113.67" fwhm="0.000596" res="522315.7" algo="FTMS" component_name="B" deconvoluted_molecular_mass="311.168820" deconvoluted_isotopic_mass="311.168812"/>
<pk mz="311.186415" i="3290703.0" sn="28.64" a="1758.02" fwhm="0.000582" res="534279.6" algo="FTMS"/>
<pk mz="311.222768" i="2956375.5" sn="25.48" a="1595.72" fwhm="0.000591" res="526611.0" algo="FTMS"/>
<pk mz="312.067067" i="1263002.9" sn="9.46" a="574.44" fwhm="0.000557" res="560402.0" algo="FTMS"/>
<pk mz="312.072420" i="1906460.1" sn="15.54" a="868.52" fwhm="0.000569" res="548723.8" algo="FTMS"/>
<pk mz="312.080527" i="1617438.0" sn="12.81" a="776.69" fwhm="0.000576" res="542257.4" algo="FTMS"/>
<pk mz="312.171959" i="40059700.0" z="-1" sn="376.39" a="24849.30" fwhm="0.000608" res="513531.6" algo="FTMS" component_name="B" deconvoluted_molecular_mass="311.168820" deconvoluted_isotopic_mass="312.172207"/>
<pk mz="312.189824" i="1005687.4" sn="7.02" a="424.35" fwhm="0.000632" res="493976.2" algo="FTMS"/>
<pk mz="313.020137" i="1212922.1" sn="8.92" a="533.81" fwhm="0.000728" res="429920.9" algo="FTMS"/>
<pk mz="313.056474" i="5338114.5" sn="47.68" a="3064.82" fwhm="0.000602" res="520342.4" algo="FTMS"/>
<pk mz="313.092846" i="5468171.0" sn="48.90" a="3225.80" fwhm="0.000612" res="511780.6" algo="FTMS"/>
<pk mz="313.111497" i="3127311.5" sn="26.91" a="1667.20" fwhm="0.000580" res="539649.6" algo="FTMS"/>
<pk mz="313.129270" i="7984148.0" sn="72.54" a="4664.20" fwhm="0.000597" res="524193.3" algo="FTMS"/>
<pk mz="313.147904" i="2745880.3" sn="23.33" a="1344.86" fwhm="0.000565" res="554226.8" algo="FTMS"/>
<pk mz="313.157572" i="1878810.5" sn="15.18" a="1057.54" fwhm="0.000647" res="483651.6" algo="FTMS"/>
<pk mz="313.164440" i="9691164.0" z="-1" sn="88.58" a="5816.58" fwhm="0.000603" res="519703.8" algo="FTMS" component_name="BF" deconvoluted_molecular_mass="313.164683" deconvoluted_isotopic_mass="313.164689"/>
<pk mz="313.165647" i="5719068.5" sn="51.26" a="3145.99" fwhm="0.000581" res="539283.4" algo="FTMS"/>
<pk mz="313.172902" i="1093022.1" sn="7.80" a="341.21" fwhm="0.000461" res="680022.5" algo="FTMS"/>
<pk mz="313.175325" i="2885150.8" z="-1" sn="24.63" a="1476.00" fwhm="0.000559" res="560035.2" algo="FTMS" component_name="B" deconvoluted_molecular_mass="311.168820" deconvoluted_isotopic_mass="313.175575"/>
<pk mz="313.202044" i="3202597.0" sn="27.62" a="1528.66" fwhm="0.000536" res="584309.7" algo="FTMS"/>
<pk mz="313.238427" i="5656621.5" sn="50.67" a="3128.98" fwhm="0.000582" res="538527.6" algo="FTMS"/>
<pk mz="314.132559" i="1011713.9" sn="7.03" a="281.88" fwhm="0.000434" res="723184.4" algo="FTMS"/>
<pk mz="314.167734" i="1381386.3" z="-1" sn="10.50" a="576.27" fwhm="0.000559" res="561750.9" algo="FTMS" component_name="BF" deconvoluted_molecular_mass="313.164683" deconvoluted_isotopic_mass="314.167986"/>
<pk mz="315.035654" i="1138650.5" sn="8.22" a="432.96" fwhm="0.000560" res="562280.1" algo="FTMS"/>
<pk mz="315.050167" i="1096286.0" sn="7.82" a="463.06" fwhm="0.000570" res="552489.6" algo="FTMS"/>
<pk mz="315.072101" i="2967011.3" sn="25.40" a="1576.44" fwhm="0.000593" res="531127.2" algo="FTMS"/>
<pk mz="315.108524" i="6299116.0" sn="56.71" a="3525.18" fwhm="0.000583" res="540251.1" algo="FTMS"/>
<pk mz="315.119723" i="1346030.8" sn="10.17" a="600.61" fwhm="0.000614" res="513187.5" algo="FTMS"/>
<pk mz="315.144909" i="8326645.0" sn="75.76" a="4851.76" fwhm="0.000597" res="527918.7" algo="FTMS"/>
<pk mz="315.181319" i="6370813.5" sn="57.38" a="3754.13" fwhm="0.000615" res="512082.7" algo="FTMS"/>
<pk mz="315.217681" i="4705286.5" sn="41.73" a="2713.74" fwhm="0.000603" res="522561.6" algo="FTMS"/>
<pk mz="315.254080" i="1170831.1" sn="8.52" a="582.73" fwhm="0.000609" res="517379.2" algo="FTMS"/>
<pk mz="316.148322" i="1064936.0" sn="7.53" a="353.53" fwhm="0.000469" res="673892.7" algo="FTMS"/>
<pk mz="316.151387" i="2410984.8" sn="20.17" a="1257.79" fwhm="0.000582" res="543371.2" algo="FTMS"/>
<pk mz="317.030303" i="1922239.5" sn="15.58" a="1021.77" fwhm="0.000641" res="494763.0" algo="FTMS"/>
<pk mz="317.051391" i="1250756.8" sn="9.27" a="561.24" fwhm="0.000605" res="523892.8" algo="FTMS"/>
<pk mz="317.066590" i="1311304.5" sn="9.84" a="601.31" fwhm="0.000610" res="519662.3" algo="FTMS"/>
<pk mz="317.077848" i="1070795.3" sn="7.58" a="311.25" fwhm="0.000483" res="656699.0" algo="FTMS"/>
<pk mz="317.087801" i="2703565.8" sn="22.92" a="1438.07" fwhm="0.000605" res="524515.2" algo="FTMS"/>
<pk mz="317.099042" i="1120080.5" sn="8.04" a="507.10" fwhm="0.000652" res="486227.3" algo="FTMS"/>
<pk mz="317.124171" i="7077846.5" sn="64.02" a="4239.23" fwhm="0.000622" res="509840.4" algo="FTMS"/>
<pk mz="317.160533" i="5817311.5" sn="52.18" a="3476.78" fwhm="0.000630" res="503088.6" algo="FTMS"/>
<pk mz="317.196961" i="3540968.5" sn="30.79" a="2044.14" fwhm="0.000631" res="502673.5" algo="FTMS"/>
<pk mz="317.233361" i="2585585.5" sn="21.81" a="1432.82" fwhm="0.000604" res="525388.2" algo="FTMS"/>
<pk mz="318.025505" i="1307700.6" sn="9.80" a="533.12" fwhm="0.000563" res="564953.2" algo="FTMS"/>
<pk mz="318.048212" i="1126458.3" sn="8.10" a="520.99" fwhm="0.000680" res="467968.7" algo="FTMS"/>
<pk mz="318.061078" i="5929149.5" sn="53.22" a="3655.99" fwhm="0.000620" res="513378.9" algo="FTMS"/>
<pk mz="318.109565" i="1207369.5" sn="8.86" a="453.57" fwhm="0.000539" res="590075.4" algo="FTMS"/>
<pk mz="318.119403" i="2121932.0" sn="17.45" a="1074.68" fwhm="0.000577" res="551577.8" algo="FTMS"/>
<pk mz="318.163832" i="1310422.9" sn="9.83" a="576.38" fwhm="0.000575" res="553153.3" algo="FTMS"/>
<pk mz="319.009488" i="1120168.8" sn="7.98" a="439.90" fwhm="0.000577" res="552657.7" algo="FTMS"/>
<pk mz="319.045925" i="1998257.9" sn="16.18" a="941.26" fwhm="0.000561" res="569147.8" algo="FTMS"/>
<pk mz="319.049211" i="1165746.6" sn="8.41" a="436.01" fwhm="0.000542" res="588738.4" algo="FTMS"/>
<pk mz="319.057132" i="1118772.6" sn="7.97" a="541.12" fwhm="0.000611" res="522547.7" algo="FTMS"/>
<pk mz="319.064433" i="1143606.4" sn="8.20" a="514.08" fwhm="0.000666" res="478940.6" algo="FTMS"/>
<pk mz="319.067122" i="1221687.1" sn="8.93" a="475.13" fwhm="0.000551" res="578629.0" algo="FTMS"/>
<pk mz="319.082285" i="1252794.9" sn="9.22" a="609.02" fwhm="0.000703" res="453658.0" algo="FTMS"/>
<pk mz="319.095417" i="1324478.1" sn="9.89" a="616.89" fwhm="0.000721" res="442435.3" algo="FTMS"/>
<pk mz="319.103442" i="2237120.3" sn="18.41" a="1179.29" fwhm="0.000613" res="520358.9" algo="FTMS"/>
<pk mz="319.131747" i="1782471.1" sn="14.16" a="769.03" fwhm="0.000553" res="576571.3" algo="FTMS"/>
<pk mz="319.139839" i="2639305.3" sn="22.16" a="1317.84" fwhm="0.000557" res="572502.1" algo="FTMS"/>
<pk mz="319.168164" i="2287568.3" sn="18.88" a="1130.40" fwhm="0.000580" res="550021.2" algo="FTMS"/>
<pk mz="319.176228" i="1366482.3" sn="10.28" a="530.70" fwhm="0.000556" res="574287.8" algo="FTMS"/>
<pk mz="319.204506" i="2075865.4" sn="16.90" a="1020.98" fwhm="0.000582" res="548550.3" algo="FTMS"/>
<pk mz="319.240878" i="3508194.5" sn="30.27" a="2090.10" fwhm="0.000627" res="509484.9" algo="FTMS"/>
<pk mz="320.041190" i="1707946.3" sn="13.47" a="772.10" fwhm="0.000572" res="559333.2" algo="FTMS"/>
<pk mz="320.058114" i="1521070.5" sn="11.72" a="961.96" fwhm="0.000735" res="435473.4" algo="FTMS"/>
<pk mz="320.077625" i="1017523.4" sn="7.02" a="663.77" fwhm="0.001091" res="293264.7" algo="FTMS"/>
<pk mz="320.098694" i="1890744.8" sn="15.17" a="1103.17" fwhm="0.000679" res="471757.8" algo="FTMS"/>
<pk mz="320.113992" i="1033468.5" sn="7.17" a="509.42" fwhm="0.000715" res="447972.6" algo="FTMS"/>
<pk mz="320.135060" i="2778305.8" sn="23.45" a="1454.66" fwhm="0.000594" res="539338.3" algo="FTMS"/>
<pk mz="320.389292" i="1058177.5" sn="7.40" a="440.64" fwhm="0.000606" res="529085.7" algo="FTMS"/>
<pk mz="320.972730" i="2088084.1" sn="17.01" a="1051.11" fwhm="0.000576" res="557333.5" algo="FTMS"/>
<pk mz="321.009147" i="13089693.0" z="-1" sn="119.68" a="8520.69" fwhm="0.000648" res="495178.8" algo="FTMS" component_name="m" deconvoluted_molecular_mass="321.009400" deconvoluted_isotopic_mass="321.009410"/>
<pk mz="321.025185" i="2175393.3" sn="17.83" a="1084.32" fwhm="0.000577" res="556476.9" algo="FTMS"/>
<pk mz="321.061573" i="2870186.5" sn="24.31" a="1690.89" fwhm="0.000643" res="499328.9" algo="FTMS"/>
<pk mz="321.072778" i="1111341.3" sn="7.90" a="373.92" fwhm="0.000594" res="540424.7" algo="FTMS"/>
<pk mz="321.074684" i="1152173.8" sn="8.28" a="499.09" fwhm="0.000560" res="573330.7" algo="FTMS"/>
<pk mz="321.097928" i="1591219.5" sn="12.37" a="739.11" fwhm="0.000597" res="537743.8" algo="FTMS"/>
<pk mz="321.109266" i="1209014.4" sn="8.81" a="556.81" fwhm="0.000630" res="509315.6" algo="FTMS"/>
<pk mz="321.111002" i="3250614.8" sn="27.86" a="1793.50" fwhm="0.000600" res="534786.9" algo="FTMS"/>
<pk mz="321.134396" i="1233724.8" sn="9.04" a="568.36" fwhm="0.000554" res="579915.3" algo="FTMS"/>
<pk mz="321.147404" i="3362752.0" sn="28.91" a="1784.89" fwhm="0.000585" res="548591.6" algo="FTMS"/>
<pk mz="321.183819" i="5720009.0" sn="50.90" a="3440.92" fwhm="0.000622" res="516138.7" algo="FTMS"/>
<pk mz="321.210485" i="1234127.9" sn="9.04" a="494.87" fwhm="0.000564" res="569070.0" algo="FTMS"/>
<pk mz="321.220208" i="1183186.4" sn="8.57" a="544.76" fwhm="0.000613" res="523839.0" algo="FTMS"/>
<pk mz="321.238013" i="1361366.9" sn="10.23" a="690.25" fwhm="0.000639" res="502660.1" algo="FTMS"/>
<pk mz="322.012367" i="1190682.1" z="-1" sn="8.63" a="596.68" fwhm="0.000619" res="519888.3" algo="FTMS" component_name="m" deconvoluted_molecular_mass="321.009400" deconvoluted_isotopic_mass="322.012631"/>
<pk mz="322.020445" i="1393052.1" sn="10.52" a="558.31" fwhm="0.000558" res="576757.3" algo="FTMS"/>
<pk mz="322.056841" i="1131685.4" sn="8.08" a="366.61" fwhm="0.000450" res="715992.3" algo="FTMS"/>
<pk mz="322.093140" i="1043118.5" sn="7.26" a="336.43" fwhm="0.000574" res="560933.7" algo="FTMS"/>
<pk mz="322.106280" i="1238193.9" sn="9.08" a="510.72" fwhm="0.000519" res="620323.7" algo="FTMS"/>
<pk mz="322.114340" i="1347251.9" sn="10.10" a="563.72" fwhm="0.000528" res="610339.1" algo="FTMS"/>
<pk mz="322.970695" i="2503564.5" sn="20.88" a="1271.63" fwhm="0.000575" res="561472.8" algo="FTMS"/>
<pk mz="323.007083" i="14278038.0" z="-1" sn="130.76" a="9317.86" fwhm="0.000653" res="494994.6" algo="FTMS" component_name="e" deconvoluted_molecular_mass="323.007352" deconvoluted_isotopic_mass="323.007349"/>
<pk mz="323.040831" i="3229598.3" sn="27.66" a="1923.82" fwhm="0.000654" res="493595.9" algo="FTMS"/>
<pk mz="323.077240" i="3753895.5" sn="32.55" a="2135.84" fwhm="0.000621" res="520044.6" algo="FTMS"/>
<pk mz="323.088344" i="1184298.4" sn="8.57" a="677.56" fwhm="0.000757" res="426975.4" algo="FTMS"/>
<pk mz="323.090297" i="2600874.8" sn="21.79" a="1511.83" fwhm="0.000673" res="480009.4" algo="FTMS"/>
<pk mz="323.108004" i="1698863.4" sn="13.37" a="1102.54" fwhm="0.000737" res="438540.8" algo="FTMS"/>
<pk mz="323.113589" i="2116784.8" sn="17.27" a="1123.48" fwhm="0.000628" res="514897.5" algo="FTMS"/>
<pk mz="323.126702" i="3780020.0" sn="32.80" a="2200.88" fwhm="0.000635" res="509218.1" algo="FTMS"/>
<pk mz="323.144465" i="1267384.6" sn="9.35" a="713.10" fwhm="0.000683" res="473303.5" algo="FTMS"/>
<pk mz="323.149986" i="1487034.0" sn="11.40" a="662.93" fwhm="0.000586" res="551168.2" algo="FTMS"/>
<pk mz="323.163107" i="1938621.3" sn="15.61" a="835.72" fwhm="0.000502" res="644069.0" algo="FTMS"/>
<pk mz="323.168616" i="2111422.8" sn="17.22" a="1093.53" fwhm="0.000634" res="509613.4" algo="FTMS"/>
<pk mz="323.180769" i="1909441.8" sn="15.34" a="1044.18" fwhm="0.000647" res="499870.5" algo="FTMS"/>
<pk mz="323.186396" i="1060291.3" sn="7.42" a="424.60" fwhm="0.000539" res="599235.4" algo="FTMS"/>
<pk mz="323.199451" i="3070918.5" sn="26.18" a="1794.52" fwhm="0.000620" res="520945.4" algo="FTMS"/>
<pk mz="324.010453" i="1401236.3" z="-1" sn="10.59" a="582.71" fwhm="0.000577" res="561840.8" algo="FTMS" component_name="e" deconvoluted_molecular_mass="323.007352" deconvoluted_isotopic_mass="324.010721"/>
<pk mz="324.036087" i="1765786.9" sn="14.00" a="893.63" fwhm="0.000586" res="552926.8" algo="FTMS"/>
<pk mz="324.072430" i="2194852.0" sn="18.00" a="1152.44" fwhm="0.000603" res="537462.1" algo="FTMS"/>
<pk mz="324.080569" i="1249190.1" sn="9.18" a="519.91" fwhm="0.000613" res="528331.5" algo="FTMS"/>
<pk mz="324.085524" i="2825895.3" sn="23.89" a="1766.40" fwhm="0.000667" res="485723.7" algo="FTMS"/>
<pk mz="324.108826" i="1308205.3" sn="9.73" a="580.84" fwhm="0.000614" res="528062.1" algo="FTMS"/>
<pk mz="324.202955" i="1099589.3" sn="7.78" a="547.14" fwhm="0.000730" res="444404.5" algo="FTMS"/>
<pk mz="324.684583" i="1091007.6" sn="7.64" a="548.07" fwhm="0.000676" res="480510.1" algo="FTMS"/>
<pk mz="325.020034" i="2011284.9" sn="16.17" a="969.59" fwhm="0.000587" res="553380.4" algo="FTMS"/>
<pk mz="325.056457" i="3298718.3" sn="28.10" a="1878.25" fwhm="0.000630" res="515679.4" algo="FTMS"/>
<pk mz="325.087425" i="1180966.0" sn="8.48" a="505.58" fwhm="0.000575" res="564959.0" algo="FTMS"/>
<pk mz="325.092876" i="4194727.5" sn="36.40" a="2725.31" fwhm="0.000682" res="476990.2" algo="FTMS"/>
<pk mz="325.105901" i="2193578.8" sn="17.86" a="1191.00" fwhm="0.000608" res="534837.1" algo="FTMS"/>
<pk mz="325.129287" i="3618224.8" sn="31.06" a="2077.02" fwhm="0.000612" res="530969.9" algo="FTMS"/>
<pk mz="325.142308" i="1333940.0" sn="9.89" a="749.27" fwhm="0.000680" res="477948.6" algo="FTMS"/>
<pk mz="325.147870" i="9089973.0" z="-1" sn="81.77" a="6052.79" fwhm="0.000679" res="478882.5" algo="FTMS" component_name="CC" deconvoluted_molecular_mass="325.148150" deconvoluted_isotopic_mass="325.148140"/>
<pk mz="325.165588" i="2472378.0" sn="20.44" a="1178.63" fwhm="0.000555" res="585514.8" algo="FTMS"/>
<pk mz="325.171488" i="2130619.5" sn="17.28" a="1364.72" fwhm="0.000713" res="455757.7" algo="FTMS"/>
<pk mz="325.184262" i="231542720.0" z="-1" sn="2143.13" a="151490.94" fwhm="0.000658" res="494228.1" algo="FTMS" component_name="D" deconvoluted_molecular_mass="325.184537" deconvoluted_isotopic_mass="325.184532"/>
<pk mz="325.202022" i="2375107.3" sn="19.54" a="1118.61" fwhm="0.000586" res="554530.3" algo="FTMS"/>
<pk mz="326.051694" i="1429147.4" sn="10.77" a="656.64" fwhm="0.000620" res="525844.0" algo="FTMS"/>
<pk mz="326.088119" i="1240868.8" sn="9.03" a="546.70" fwhm="0.000632" res="516370.3" algo="FTMS"/>
<pk mz="326.151286" i="1395380.8" z="-1" sn="10.46" a="502.99" fwhm="0.000488" res="668979.3" algo="FTMS" component_name="CC" deconvoluted_molecular_mass="325.148150" deconvoluted_isotopic_mass="326.151558"/>
<pk mz="326.187635" i="38404284.0" z="-1" sn="353.41" a="26087.66" fwhm="0.000670" res="487083.4" algo="FTMS" component_name="D" deconvoluted_molecular_mass="325.184537" deconvoluted_isotopic_mass="326.187907"/>
<pk mz="326.382973" i="1225583.8" sn="8.89" a="772.50" fwhm="0.000900" res="362669.6" algo="FTMS"/>
<pk mz="327.035773" i="1918357.9" sn="15.31" a="1078.88" fwhm="0.000657" res="497563.8" algo="FTMS"/>
<pk mz="327.072122" i="4338591.0" sn="37.73" a="2550.24" fwhm="0.000647" res="505785.4" algo="FTMS"/>
<pk mz="327.108515" i="5695912.5" sn="50.31" a="3468.71" fwhm="0.000640" res="511193.6" algo="FTMS"/>
<pk mz="327.127136" i="1818029.1" sn="14.38" a="938.73" fwhm="0.000587" res="557491.6" algo="FTMS"/>
<pk mz="327.144165" i="1274801.4" sn="9.34" a="298.02" fwhm="0.000355" res="922741.4" algo="FTMS"/>
<pk mz="327.144943" i="6643121.5" sn="59.09" a="4087.81" fwhm="0.000648" res="505052.6" algo="FTMS"/>
<pk mz="327.163538" i="6254006.5" sn="55.48" a="3905.68" fwhm="0.000652" res="501761.7" algo="FTMS"/>
<pk mz="327.180055" i="8194490.5" sn="73.46" a="5293.19" fwhm="0.000656" res="498615.6" algo="FTMS"/>
<pk mz="327.181316" i="3863994.8" sn="33.33" a="2432.73" fwhm="0.000673" res="486150.2" algo="FTMS"/>
<pk mz="327.190988" i="3091901.3" z="-1" sn="26.18" a="1763.13" fwhm="0.000635" res="515421.7" algo="FTMS" component_name="D" deconvoluted_molecular_mass="325.184537" deconvoluted_isotopic_mass="327.191262"/>
<pk mz="327.217664" i="5551556.0" sn="48.97" a="3494.36" fwhm="0.000654" res="500691.7" algo="FTMS"/>
<pk mz="328.080462" i="2088607.5" sn="16.88" a="981.47" fwhm="0.000591" res="555008.0" algo="FTMS"/>
<pk mz="328.103745" i="1272485.4" sn="9.32" a="648.49" fwhm="0.000706" res="465054.0" algo="FTMS"/>
<pk mz="328.111918" i="1022503.5" sn="7.00" a="381.21" fwhm="0.000633" res="518508.2" algo="FTMS"/>
<pk mz="328.148328" i="1062448.8" sn="7.37" a="532.07" fwhm="0.000824" res="398047.2" algo="FTMS"/>
<pk mz="328.151372" i="1327025.5" sn="9.82" a="630.28" fwhm="0.000606" res="541140.1" algo="FTMS"/>
<pk mz="328.183374" i="1555385.6" sn="11.94" a="668.43" fwhm="0.000543" res="604007.5" algo="FTMS"/>
<pk mz="328.221087" i="1391683.3" sn="10.42" a="702.94" fwhm="0.000624" res="525612.1" algo="FTMS"/>
<pk mz="329.030242" i="1127056.6" sn="7.97" a="421.37" fwhm="0.000569" res="578112.7" algo="FTMS"/>
<pk mz="329.051419" i="3377046.0" sn="28.82" a="1984.68" fwhm="0.000641" res="513472.1" algo="FTMS"/>
<pk mz="329.087807" i="5412767.5" sn="47.68" a="3396.54" fwhm="0.000647" res="508911.3" algo="FTMS"/>
<pk mz="329.124143" i="8507304.0" sn="76.36" a="5423.40" fwhm="0.000657" res="501309.3" algo="FTMS"/>
<pk mz="329.152520" i="51041200.0" z="-1" sn="470.50" a="34619.30" fwhm="0.000669" res="491776.1" algo="FTMS" component_name="M" deconvoluted_molecular_mass="329.152789" deconvoluted_isotopic_mass="329.152797"/>
<pk mz="329.160560" i="10589106.0" z="-1" sn="95.65" a="6909.86" fwhm="0.000669" res="492227.0" algo="FTMS" component_name="AK" deconvoluted_molecular_mass="329.160846" deconvoluted_isotopic_mass="329.160838"/>
<pk mz="329.196969" i="5150651.0" sn="45.25" a="3086.91" fwhm="0.000642" res="512710.3" algo="FTMS"/>
<pk mz="329.233330" i="12710852.0" z="-1" sn="115.31" a="8457.87" fwhm="0.000664" res="495908.9" algo="FTMS" component_name="q" deconvoluted_molecular_mass="329.233618" deconvoluted_isotopic_mass="329.233607"/>
<pk mz="330.060975" i="1995157.8" sn="16.01" a="1201.22" fwhm="0.000709" res="465628.2" algo="FTMS"/>
<pk mz="330.119424" i="1082404.5" sn="7.55" a="443.75" fwhm="0.000602" res="548789.3" algo="FTMS"/>
<pk mz="330.127581" i="1820582.6" sn="14.39" a="952.43" fwhm="0.000586" res="562878.2" algo="FTMS"/>
<pk mz="330.155810" i="10236078.0" z="-1" sn="92.37" a="7278.19" fwhm="0.000702" res="470274.6" algo="FTMS" component_name="M" deconvoluted_molecular_mass="329.152789" deconvoluted_isotopic_mass="330.156088"/>
<pk mz="330.163965" i="1650351.8" z="-1" sn="12.81" a="874.97" fwhm="0.000654" res="505090.2" algo="FTMS" component_name="AK" deconvoluted_molecular_mass="329.160846" deconvoluted_isotopic_mass="330.164244"/>
<pk mz="330.166992" i="2301872.5" sn="18.85" a="1241.99" fwhm="0.000646" res="511331.6" algo="FTMS"/>
<pk mz="330.236752" i="2130370.3" z="-1" sn="17.26" a="1174.81" fwhm="0.000640" res="515612.6" algo="FTMS" component_name="q" deconvoluted_molecular_mass="329.233618" deconvoluted_isotopic_mass="330.237030"/>
<pk mz="331.009488" i="1188485.3" sn="8.47" a="490.41" fwhm="0.000586" res="565283.5" algo="FTMS"/>
<pk mz="331.045891" i="1671310.4" sn="12.91" a="698.56" fwhm="0.000570" res="580388.4" algo="FTMS"/>
<pk mz="331.057200" i="1319057.3" sn="9.67" a="547.36" fwhm="0.000581" res="570230.8" algo="FTMS"/>
<pk mz="331.067028" i="1570963.8" sn="11.99" a="664.80" fwhm="0.000563" res="587532.6" algo="FTMS"/>
<pk mz="331.082342" i="1514135.6" sn="11.47" a="719.00" fwhm="0.000595" res="556719.1" algo="FTMS"/>
<pk mz="331.093562" i="1356826.5" sn="10.02" a="651.98" fwhm="0.000627" res="528159.4" algo="FTMS"/>
<pk mz="331.103418" i="4631965.0" sn="40.15" a="2951.80" fwhm="0.000675" res="490563.7" algo="FTMS"/>
<pk mz="331.114712" i="1759135.8" sn="13.72" a="1159.82" fwhm="0.000736" res="449655.7" algo="FTMS"/>
<pk mz="331.118540" i="1059488.8" sn="7.28" a="415.88" fwhm="0.000549" res="603240.6" algo="FTMS"/>
<pk mz="331.131730" i="1303204.0" sn="9.53" a="634.44" fwhm="0.000633" res="523392.3" algo="FTMS"/>
<pk mz="331.139835" i="7807398.0" sn="69.36" a="5151.26" fwhm="0.000679" res="487928.8" algo="FTMS"/>
<pk mz="331.149530" i="17391016.0" z="-1" sn="157.53" a="11765.53" fwhm="0.000682" res="485610.5" algo="FTMS" component_name="Y" deconvoluted_molecular_mass="331.149716" deconvoluted_isotopic_mass="331.149810"/>
<pk mz="331.176229" i="6348207.5" sn="55.94" a="4248.57" fwhm="0.000688" res="481030.6" algo="FTMS"/>
<pk mz="331.212545" i="2685112.5" sn="22.24" a="1728.56" fwhm="0.000698" res="474793.8" algo="FTMS"/>
<pk mz="331.248934" i="3222465.5" sn="27.18" a="1865.84" fwhm="0.000640" res="517827.0" algo="FTMS"/>
<pk mz="332.041164" i="1541256.6" sn="11.71" a="865.30" fwhm="0.000717" res="462878.0" algo="FTMS"/>
<pk mz="332.077567" i="2139281.8" sn="17.22" a="1276.46" fwhm="0.000702" res="472790.8" algo="FTMS"/>
<pk mz="332.098730" i="1587351.1" sn="12.14" a="771.23" fwhm="0.000629" res="528129.1" algo="FTMS"/>
<pk mz="332.135101" i="1467168.3" sn="11.03" a="941.14" fwhm="0.000764" res="434941.4" algo="FTMS"/>
<pk mz="332.143298" i="1095970.3" sn="7.62" a="472.17" fwhm="0.000628" res="529002.2" algo="FTMS"/>
<pk mz="332.146308" i="1374115.0" sn="10.18" a="695.96" fwhm="0.000646" res="514308.0" algo="FTMS"/>
<pk mz="332.152934" i="2998436.8" z="-1" sn="25.12" a="1807.25" fwhm="0.000672" res="493919.0" algo="FTMS" component_name="Y" deconvoluted_molecular_mass="331.149716" deconvoluted_isotopic_mass="332.153216"/>
<pk mz="332.173894" i="1482410.0" sn="11.17" a="593.36" fwhm="0.000580" res="572881.6" algo="FTMS"/>
<pk mz="333.025166" i="2095742.9" sn="16.81" a="1114.72" fwhm="0.000630" res="528638.0" algo="FTMS"/>
<pk mz="333.061555" i="2404744.0" sn="19.66" a="1370.78" fwhm="0.000660" res="504835.0" algo="FTMS"/>
<pk mz="333.072837" i="1125514.8" sn="7.89" a="545.14" fwhm="0.000637" res="523125.5" algo="FTMS"/>
<pk mz="333.082718" i="1683853.3" sn="13.02" a="989.71" fwhm="0.000727" res="458269.6" algo="FTMS"/>
<pk mz="333.097986" i="1245841.0" sn="8.99" a="546.35" fwhm="0.000559" res="596368.2" algo="FTMS"/>
<pk mz="333.111026" i="8638356.0" sn="77.00" a="5820.17" fwhm="0.000694" res="479811.5" algo="FTMS"/>
<pk mz="333.119037" i="3017110.3" sn="25.29" a="1957.50" fwhm="0.000717" res="464395.5" algo="FTMS"/>
<pk mz="333.134424" i="1159194.1" sn="8.20" a="503.09" fwhm="0.000673" res="495196.9" algo="FTMS"/>
<pk mz="333.147467" i="1883037.4" sn="14.86" a="1154.92" fwhm="0.000754" res="442026.2" algo="FTMS"/>
<pk mz="333.155454" i="3145887.3" z="-1" sn="26.47" a="2249.18" fwhm="0.000759" res="438950.1" algo="FTMS" component_name="Y" deconvoluted_molecular_mass="331.149716" deconvoluted_isotopic_mass="333.155738"/>
<pk mz="333.183736" i="2199206.5" sn="17.76" a="1167.40" fwhm="0.000669" res="497788.9" algo="FTMS"/>
<pk mz="333.191793" i="1449128.4" sn="10.86" a="773.30" fwhm="0.000637" res="523117.8" algo="FTMS"/>
<pk mz="333.220187" i="2959791.5" sn="24.76" a="1743.39" fwhm="0.000652" res="511139.0" algo="FTMS"/>
<pk mz="334.020387" i="1067638.4" sn="7.35" a="400.13" fwhm="0.000558" res="598503.0" algo="FTMS"/>
<pk mz="334.056827" i="3911295.5" sn="33.51" a="2386.46" fwhm="0.000651" res="513368.4" algo="FTMS"/>
<pk mz="334.077921" i="1034756.7" sn="7.05" a="478.76" fwhm="0.000670" res="498486.1" algo="FTMS"/>
<pk mz="334.114338" i="3048589.8" sn="25.58" a="1795.20" fwhm="0.000678" res="492671.1" algo="FTMS"/>
<pk mz="334.150722" i="1754774.8" sn="13.67" a="1024.26" fwhm="0.000708" res="471934.9" algo="FTMS"/>
<pk mz="334.187087" i="1064607.8" sn="7.32" a="499.30" fwhm="0.000636" res="525594.8" algo="FTMS"/>
<pk mz="334.988395" i="8801638.0" sn="78.50" a="5898.63" fwhm="0.000697" res="480799.4" algo="FTMS"/>
<pk mz="335.029222" i="1464687.6" sn="11.00" a="652.23" fwhm="0.000632" res="529734.0" algo="FTMS"/>
<pk mz="335.040846" i="3283826.5" sn="27.74" a="2061.67" fwhm="0.000685" res="488779.5" algo="FTMS"/>
<pk mz="335.052047" i="4000117.3" sn="34.33" a="2670.38" fwhm="0.000715" res="468314.0" algo="FTMS"/>
<pk mz="335.077210" i="2880379.5" sn="24.03" a="1805.79" fwhm="0.000705" res="475380.1" algo="FTMS"/>
<pk mz="335.088441" i="1867134.3" sn="14.71" a="969.53" fwhm="0.000632" res="530062.8" algo="FTMS"/>
<pk mz="335.090238" i="2345854.8" sn="19.11" a="1413.61" fwhm="0.000675" res="496795.1" algo="FTMS"/>
<pk mz="335.108026" i="2335363.0" sn="19.01" a="1314.23" fwhm="0.000642" res="522305.0" algo="FTMS"/>
<pk mz="335.113543" i="1871492.4" sn="14.75" a="1066.99" fwhm="0.000672" res="498588.1" algo="FTMS"/>
<pk mz="335.126666" i="5376903.5" sn="46.99" a="3792.36" fwhm="0.000731" res="458688.8" algo="FTMS"/>
<pk mz="335.144433" i="1121420.0" sn="7.84" a="517.93" fwhm="0.000635" res="527839.1" algo="FTMS"/>
<pk mz="335.163076" i="3413392.5" sn="28.93" a="2293.10" fwhm="0.000732" res="457866.6" algo="FTMS"/>
<pk mz="335.171116" i="1473938.6" sn="11.09" a="701.77" fwhm="0.000660" res="507779.5" algo="FTMS"/>
<pk mz="335.199452" i="3830169.5" sn="32.76" a="2442.63" fwhm="0.000693" res="483616.4" algo="FTMS"/>
<pk mz="335.235814" i="1401506.5" sn="10.42" a="844.51" fwhm="0.000749" res="447291.4" algo="FTMS"/>
<pk mz="335.991897" i="1210331.8" sn="8.66" a="751.01" fwhm="0.000802" res="418732.4" algo="FTMS"/>
<pk mz="336.036068" i="1824102.5" sn="14.31" a="957.14" fwhm="0.000647" res="519540.4" algo="FTMS"/>
<pk mz="336.072483" i="1436783.4" sn="10.74" a="586.38" fwhm="0.000573" res="586973.7" algo="FTMS"/>
<pk mz="336.129964" i="1541245.4" sn="11.70" a="774.02" fwhm="0.000647" res="519813.5" algo="FTMS"/>
<pk mz="336.784426" i="1048796.5" sn="7.17" a="688.88" fwhm="0.000898" res="375223.3" algo="FTMS"/>
<pk mz="336.986346" i="8079181.5" sn="71.85" a="5518.11" fwhm="0.000707" res="476745.5" algo="FTMS"/>
<pk mz="337.020144" i="2733909.8" sn="22.67" a="1781.60" fwhm="0.000730" res="461423.4" algo="FTMS"/>
<pk mz="337.056501" i="4311902.5" sn="37.19" a="2832.23" fwhm="0.000683" res="493435.6" algo="FTMS"/>
<pk mz="337.067754" i="1228001.1" sn="8.82" a="682.24" fwhm="0.000676" res="498312.3" algo="FTMS"/>
<pk mz="337.087361" i="1474405.9" sn="11.09" a="848.49" fwhm="0.000700" res="481525.4" algo="FTMS"/>
<pk mz="337.092859" i="3684199.3" sn="31.17" a="2295.53" fwhm="0.000685" res="491765.9" algo="FTMS"/>
<pk mz="337.105956" i="3793770.5" sn="32.17" a="2331.06" fwhm="0.000676" res="498931.8" algo="FTMS"/>
<pk mz="337.123676" i="1594734.6" sn="12.10" a="923.29" fwhm="0.000703" res="479513.1" algo="FTMS"/>
<pk mz="337.129263" i="2315376.0" sn="18.68" a="1521.87" fwhm="0.000674" res="499859.2" algo="FTMS"/>
<pk mz="337.142339" i="4733811.0" sn="40.75" a="2987.25" fwhm="0.000675" res="499139.4" algo="FTMS"/>
<pk mz="337.160129" i="1390199.5" sn="10.23" a="639.21" fwhm="0.000650" res="519084.4" algo="FTMS"/>
<pk mz="337.165623" i="1396856.9" sn="10.29" a="688.71" fwhm="0.000626" res="538404.3" algo="FTMS"/>
<pk mz="337.178732" i="3251068.0" sn="27.22" a="2030.41" fwhm="0.000674" res="500247.1" algo="FTMS"/>
<pk mz="337.196508" i="1186432.3" sn="8.37" a="521.56" fwhm="0.000573" res="588190.5" algo="FTMS"/>
<pk mz="337.205410" i="1821058.4" sn="14.17" a="1174.13" fwhm="0.000735" res="458657.8" algo="FTMS"/>
<pk mz="337.215073" i="1512068.8" sn="11.35" a="778.84" fwhm="0.000623" res="541181.0" algo="FTMS"/>
<pk mz="338.051701" i="1662029.9" sn="12.71" a="836.57" fwhm="0.000614" res="550880.7" algo="FTMS"/>
<pk mz="338.088128" i="1704790.6" sn="13.10" a="828.76" fwhm="0.000630" res="536855.8" algo="FTMS"/>
<pk mz="338.887300" i="1905941.0" sn="14.94" a="1106.56" fwhm="0.000671" res="504802.4" algo="FTMS"/>
<pk mz="339.035757" i="2421048.3" sn="19.64" a="1784.32" fwhm="0.000784" res="432263.7" algo="FTMS"/>
<pk mz="339.072143" i="4592961.0" sn="39.46" a="3289.62" fwhm="0.000753" res="450193.8" algo="FTMS"/>
<pk mz="339.083473" i="1091779.5" sn="7.50" a="471.50" fwhm="0.000640" res="529916.1" algo="FTMS"/>
<pk mz="339.085181" i="1146691.9" sn="8.01" a="461.78" fwhm="0.000603" res="561933.8" algo="FTMS"/>
<pk mz="339.102982" i="1315016.1" sn="9.54" a="755.12" fwhm="0.000700" res="484152.6" algo="FTMS"/>
<pk mz="339.108534" i="4178761.5" sn="35.68" a="2849.99" fwhm="0.000739" res="458966.1" algo="FTMS"/>
<pk mz="339.121514" i="2413900.5" sn="19.57" a="1594.24" fwhm="0.000729" res="464872.3" algo="FTMS"/>
<pk mz="339.139358" i="1501520.8" sn="11.24" a="812.04" fwhm="0.000701" res="483551.8" algo="FTMS"/>
<pk mz="339.144912" i="3419474.0" sn="28.75" a="2109.06" fwhm="0.000676" res="501553.6" algo="FTMS"/>
<pk mz="339.157953" i="3243861.3" sn="27.15" a="2184.81" fwhm="0.000730" res="464523.2" algo="FTMS"/>
<pk mz="339.163543" i="5738838.5" sn="49.92" a="3858.48" fwhm="0.000706" res="480271.9" algo="FTMS"/>
<pk mz="339.175831" i="1712985.4" sn="13.18" a="894.22" fwhm="0.000634" res="535053.5" algo="FTMS"/>
<pk mz="339.181274" i="2139738.8" sn="17.07" a="1351.32" fwhm="0.000690" res="491668.4" algo="FTMS"/>
<pk mz="339.194370" i="3520861.8" sn="29.68" a="2283.13" fwhm="0.000690" res="491332.2" algo="FTMS"/>
<pk mz="339.199907" i="89595232.0" z="-1" sn="815.39" a="65598.23" fwhm="0.000716" res="473449.6" algo="FTMS" component_name="H" deconvoluted_molecular_mass="339.200210" deconvoluted_isotopic_mass="339.200202"/>
<pk mz="339.217719" i="1324259.3" sn="9.63" a="707.63" fwhm="0.000680" res="498514.5" algo="FTMS"/>
<pk mz="340.067365" i="1655851.0" sn="12.65" a="964.56" fwhm="0.000725" res="468999.1" algo="FTMS"/>
<pk mz="340.080538" i="1057454.0" sn="7.19" a="489.82" fwhm="0.000645" res="527452.8" algo="FTMS"/>
<pk mz="340.103750" i="1081523.5" sn="7.41" a="435.40" fwhm="0.000614" res="553471.4" algo="FTMS"/>
<pk mz="340.116807" i="1041462.5" sn="7.04" a="434.85" fwhm="0.000597" res="569698.8" algo="FTMS"/>
<pk mz="340.199274" i="1057993.8" sn="7.19" a="519.92" fwhm="0.000701" res="485427.0" algo="FTMS"/>
<pk mz="340.203290" i="17544778.0" z="-1" sn="157.69" a="12593.62" fwhm="0.000724" res="470059.8" algo="FTMS" component_name="H" deconvoluted_molecular_mass="339.200210" deconvoluted_isotopic_mass="340.203587"/>
<pk mz="340.885250" i="2700521.3" sn="22.19" a="1610.20" fwhm="0.000669" res="509453.6" algo="FTMS"/>
<pk mz="340.898148" i="1162220.1" sn="8.14" a="692.85" fwhm="0.000847" res="402541.3" algo="FTMS"/>
<pk mz="341.051403" i="3407119.5" sn="28.64" a="2189.56" fwhm="0.000724" res="470820.4" algo="FTMS"/>
<pk mz="341.087779" i="5669656.0" sn="49.29" a="4032.24" fwhm="0.000747" res="456824.3" algo="FTMS"/>
<pk mz="341.118661" i="1344543.0" sn="9.81" a="544.37" fwhm="0.000630" res="541208.7" algo="FTMS"/>
<pk mz="341.124160" i="5731104.5" sn="49.85" a="4026.07" fwhm="0.000736" res="463499.1" algo="FTMS"/>
<pk mz="341.137279" i="1538339.4" sn="11.58" a="732.40" fwhm="0.000620" res="549964.7" algo="FTMS"/>
<pk mz="341.142796" i="3831076.5" sn="32.51" a="2534.98" fwhm="0.000723" res="471873.0" algo="FTMS"/>
<pk mz="341.160549" i="6984488.5" sn="61.29" a="4981.57" fwhm="0.000717" res="476137.9" algo="FTMS"/>
<pk mz="341.179189" i="6325037.0" sn="55.27" a="4223.75" fwhm="0.000703" res="485269.0" algo="FTMS"/>
<pk mz="341.191420" i="1568047.8" sn="11.85" a="905.25" fwhm="0.000713" res="478849.8" algo="FTMS"/>
<pk mz="341.195753" i="3854640.8" sn="32.72" a="2768.53" fwhm="0.000768" res="444356.0" algo="FTMS"/>
<pk mz="341.196942" i="4777265.0" sn="41.14" a="3251.85" fwhm="0.000733" res="465178.8" algo="FTMS"/>
<pk mz="341.206709" i="1802547.4" z="-1" sn="13.99" a="928.34" fwhm="0.000622" res="548413.5" algo="FTMS" component_name="H" deconvoluted_molecular_mass="339.200210" deconvoluted_isotopic_mass="341.207008"/>
<pk mz="341.233334" i="1811769.5" sn="14.07" a="914.76" fwhm="0.000637" res="536050.4" algo="FTMS"/>
<pk mz="342.082995" i="1443323.9" sn="10.71" a="637.17" fwhm="0.000592" res="578283.1" algo="FTMS"/>
<pk mz="342.096084" i="2837502.8" sn="23.43" a="1671.44" fwhm="0.000667" res="512562.8" algo="FTMS"/>
<pk mz="342.163956" i="1136142.3" sn="7.90" a="455.74" fwhm="0.000586" res="584128.7" algo="FTMS"/>
<pk mz="342.167061" i="2773519.0" sn="22.85" a="1666.33" fwhm="0.000677" res="505249.4" algo="FTMS"/>
<pk mz="342.182531" i="1283602.5" sn="9.25" a="505.56" fwhm="0.000604" res="566712.9" algo="FTMS"/>
<pk mz="342.200328" i="1119638.5" sn="7.75" a="578.86" fwhm="0.000689" res="496453.3" algo="FTMS"/>
<pk mz="342.883231" i="1456176.6" sn="10.82" a="878.69" fwhm="0.000741" res="462704.4" algo="FTMS"/>
<pk mz="343.009596" i="1213261.0" sn="8.61" a="538.11" fwhm="0.000670" res="511704.9" algo="FTMS"/>
<pk mz="343.030699" i="1277393.8" sn="9.19" a="876.53" fwhm="0.000927" res="370127.4" algo="FTMS"/>
<pk mz="343.045955" i="1394901.1" sn="10.26" a="943.04" fwhm="0.000887" res="386622.2" algo="FTMS"/>
<pk mz="343.067065" i="3862745.8" sn="32.79" a="2782.74" fwhm="0.000746" res="459936.4" algo="FTMS"/>
<pk mz="343.103444" i="6922466.0" sn="60.72" a="4783.01" fwhm="0.000724" res="474137.8" algo="FTMS"/>
<pk mz="343.114687" i="2203364.5" sn="17.64" a="1374.70" fwhm="0.000738" res="464711.5" algo="FTMS"/>
<pk mz="343.139834" i="8876266.0" sn="78.56" a="6125.34" fwhm="0.000711" res="482352.2" algo="FTMS"/>
<pk mz="343.151050" i="1782508.6" sn="13.80" a="939.05" fwhm="0.000648" res="529718.7" algo="FTMS"/>
<pk mz="343.158443" i="1156078.3" sn="8.08" a="573.61" fwhm="0.000679" res="505146.3" algo="FTMS"/>
<pk mz="343.168147" i="19173616.0" z="-1" sn="172.55" a="14246.44" fwhm="0.000730" res="470271.9" algo="FTMS" component_name="W" deconvoluted_molecular_mass="343.168457" deconvoluted_isotopic_mass="343.168450"/>
<pk mz="343.176203" i="9084146.0" z="-1" sn="80.45" a="6625.31" fwhm="0.000741" res="462983.4" algo="FTMS" component_name="CD" deconvoluted_molecular_mass="343.176513" deconvoluted_isotopic_mass="343.176505"/>
<pk mz="343.212599" i="5412090.5" sn="46.93" a="3552.84" fwhm="0.000698" res="491898.2" algo="FTMS"/>
<pk mz="343.249029" i="3834114.5" sn="32.53" a="2474.27" fwhm="0.000719" res="477380.8" algo="FTMS"/>
<pk mz="344.077651" i="1130298.1" sn="7.77" a="523.10" fwhm="0.000690" res="498525.0" algo="FTMS"/>
<pk mz="344.135055" i="2126278.8" sn="16.77" a="1266.35" fwhm="0.000696" res="494603.6" algo="FTMS"/>
<pk mz="344.143139" i="1446856.6" sn="10.63" a="971.40" fwhm="0.000790" res="435643.5" algo="FTMS"/>
<pk mz="344.171532" i="4051406.8" z="-1" sn="34.16" a="2724.64" fwhm="0.000726" res="473990.2" algo="FTMS" component_name="W" deconvoluted_molecular_mass="343.168457" deconvoluted_isotopic_mass="344.171836"/>
<pk mz="344.179594" i="1732560.6" z="-1" sn="13.21" a="1093.53" fwhm="0.000792" res="434432.3" algo="FTMS" component_name="CD" deconvoluted_molecular_mass="343.176513" deconvoluted_isotopic_mass="344.179898"/>
<pk mz="344.182731" i="3798993.3" sn="31.88" a="2419.52" fwhm="0.000711" res="484143.5" algo="FTMS"/>
<pk mz="344.215941" i="1083608.6" sn="7.35" a="470.48" fwhm="0.000619" res="556481.8" algo="FTMS"/>
<pk mz="344.758983" i="1259343.3" sn="8.93" a="634.50" fwhm="0.000627" res="550051.5" algo="FTMS"/>
<pk mz="345.025203" i="1570440.9" sn="11.74" a="930.46" fwhm="0.000760" res="453749.0" algo="FTMS"/>
<pk mz="345.036428" i="1343371.4" sn="9.69" a="684.99" fwhm="0.000669" res="515586.3" algo="FTMS"/>
<pk mz="345.046323" i="1193869.5" sn="8.34" a="527.10" fwhm="0.000583" res="592136.9" algo="FTMS"/>
<pk mz="345.061567" i="1992848.8" sn="15.56" a="1184.71" fwhm="0.000708" res="487166.7" algo="FTMS"/>
<pk mz="345.072738" i="1285779.3" sn="9.17" a="664.27" fwhm="0.000719" res="479648.4" algo="FTMS"/>
<pk mz="345.082684" i="2918037.3" sn="23.92" a="1891.18" fwhm="0.000731" res="472308.5" algo="FTMS"/>
<pk mz="345.093927" i="1251223.8" sn="8.86" a="773.89" fwhm="0.000808" res="427066.1" algo="FTMS"/>
<pk mz="345.098085" i="1392920.6" sn="10.14" a="903.54" fwhm="0.000793" res="435204.0" algo="FTMS"/>
<pk mz="345.109167" i="1246363.1" sn="8.81" a="757.53" fwhm="0.000776" res="444778.3" algo="FTMS"/>
<pk mz="345.111087" i="1533595.5" sn="11.41" a="931.78" fwhm="0.000751" res="459243.9" algo="FTMS"/>
<pk mz="345.119083" i="5772957.0" sn="49.72" a="4213.65" fwhm="0.000747" res="462077.6" algo="FTMS"/>
<pk mz="345.130339" i="2751647.8" sn="22.42" a="1839.46" fwhm="0.000756" res="456276.7" algo="FTMS"/>
<pk mz="345.147401" i="2420387.3" sn="19.42" a="1339.44" fwhm="0.000644" res="535657.3" algo="FTMS"/>
<pk mz="345.155463" i="9307813.0" z="-1" sn="81.66" a="6822.26" fwhm="0.000747" res="461873.1" algo="FTMS" component_name="BT" deconvoluted_molecular_mass="345.155756" deconvoluted_isotopic_mass="345.155769"/>
<pk mz="345.165192" i="6117031.0" sn="52.83" a="4387.79" fwhm="0.000751" res="459810.1" algo="FTMS"/>
<pk mz="345.183669" i="1096491.1" sn="7.46" a="644.04" fwhm="0.000763" res="452460.4" algo="FTMS"/>
<pk mz="345.191882" i="5328557.0" sn="45.70" a="3668.59" fwhm="0.000722" res="478286.5" algo="FTMS"/>
<pk mz="345.228259" i="3830964.8" sn="32.17" a="2686.30" fwhm="0.000763" res="452224.1" algo="FTMS"/>
<pk mz="346.020512" i="1132254.1" sn="7.78" a="598.12" fwhm="0.000751" res="460798.8" algo="FTMS"/>
<pk mz="346.056843" i="1887589.9" sn="14.61" a="1103.79" fwhm="0.000688" res="502864.3" algo="FTMS"/>
<pk mz="346.114337" i="2103410.0" sn="16.56" a="1253.34" fwhm="0.000697" res="496390.4" algo="FTMS"/>
<pk mz="346.122472" i="1067379.8" sn="7.19" a="442.68" fwhm="0.000670" res="516624.7" algo="FTMS"/>
<pk mz="346.150754" i="2098553.8" sn="16.51" a="1253.21" fwhm="0.000723" res="478837.7" algo="FTMS"/>
<pk mz="346.158719" i="1619579.5" z="-1" sn="12.18" a="896.78" fwhm="0.000716" res="483382.3" algo="FTMS" component_name="BT" deconvoluted_molecular_mass="345.155756" deconvoluted_isotopic_mass="346.159026"/>
<pk mz="346.161956" i="2691452.0" sn="21.87" a="1659.24" fwhm="0.000717" res="482745.3" algo="FTMS"/>
<pk mz="346.756958" i="1723897.3" sn="13.13" a="945.13" fwhm="0.000679" res="510756.6" algo="FTMS"/>
<pk mz="347.004592" i="1123116.9" sn="7.70" a="493.25" fwhm="0.000641" res="541661.0" algo="FTMS"/>
<pk mz="347.040870" i="3152948.3" sn="26.04" a="2033.82" fwhm="0.000721" res="481045.0" algo="FTMS"/>
<pk mz="347.063402" i="1652793.1" sn="12.48" a="910.29" fwhm="0.000662" res="524394.3" algo="FTMS"/>
<pk mz="347.077266" i="2449724.0" sn="19.68" a="1545.69" fwhm="0.000724" res="479199.3" algo="FTMS"/>
<pk mz="347.088514" i="1760574.3" sn="13.46" a="934.65" fwhm="0.000643" res="539768.4" algo="FTMS"/>
<pk mz="347.090304" i="3097150.8" sn="25.54" a="2064.90" fwhm="0.000754" res="460200.3" algo="FTMS"/>
<pk mz="347.098413" i="1695296.4" sn="12.87" a="1072.14" fwhm="0.000742" res="467883.2" algo="FTMS"/>
<pk mz="347.113626" i="1850435.5" sn="14.27" a="963.44" fwhm="0.000658" res="527359.0" algo="FTMS"/>
<pk mz="347.126725" i="2599494.3" sn="21.04" a="1597.84" fwhm="0.000712" res="487351.3" algo="FTMS"/>
<pk mz="347.134755" i="4392008.0" sn="37.24" a="3183.28" fwhm="0.000756" res="459179.1" algo="FTMS"/>
<pk mz="347.163051" i="2557517.8" sn="20.66" a="1715.87" fwhm="0.000755" res="459758.8" algo="FTMS"/>
<pk mz="347.171100" i="3623503.5" sn="30.29" a="2432.45" fwhm="0.000745" res="466003.9" algo="FTMS"/>
<pk mz="347.199417" i="4060245.3" sn="34.24" a="2856.19" fwhm="0.000756" res="459543.2" algo="FTMS"/>
<pk mz="347.207454" i="1231446.9" sn="8.68" a="556.77" fwhm="0.000626" res="554847.8" algo="FTMS"/>
<pk mz="348.036018" i="1889025.1" sn="14.62" a="1189.82" fwhm="0.000717" res="485189.3" algo="FTMS"/>
<pk mz="348.044023" i="1050626.8" sn="7.04" a="570.38" fwhm="0.000789" res="440883.7" algo="FTMS"/>
<pk mz="348.072484" i="1936904.5" sn="15.05" a="1243.24" fwhm="0.000758" res="458906.9" algo="FTMS"/>
<pk mz="348.093629" i="2092044.8" sn="16.45" a="1323.42" fwhm="0.000723" res="481646.5" algo="FTMS"/>
<pk mz="348.129984" i="2764564.3" sn="22.53" a="1783.60" fwhm="0.000731" res="476005.6" algo="FTMS"/>
<pk mz="348.166331" i="1678875.6" sn="12.72" a="1062.44" fwhm="0.000700" res="497513.5" algo="FTMS"/>
<pk mz="349.020105" i="2503111.5" sn="20.16" a="1596.19" fwhm="0.000741" res="470837.7" algo="FTMS"/>
<pk mz="349.055128" i="5986766.5" sn="51.64" a="4748.71" fwhm="0.000789" res="442361.1" algo="FTMS"/>
<pk mz="349.056538" i="3626958.8" sn="30.32" a="2525.42" fwhm="0.000734" res="475558.8" algo="FTMS"/>
<pk mz="349.067748" i="1366609.0" sn="9.89" a="839.66" fwhm="0.000738" res="473002.0" algo="FTMS"/>
<pk mz="349.092887" i="3025878.0" sn="24.89" a="1956.05" fwhm="0.000737" res="473585.2" algo="FTMS"/>
<pk mz="349.105935" i="59262424.0" z="-1" sn="533.08" a="46041.09" fwhm="0.000766" res="455484.0" algo="FTMS" component_name="K" deconvoluted_molecular_mass="349.106034" deconvoluted_isotopic_mass="349.106248"/>
<pk mz="349.114132" i="1103834.4" sn="7.52" a="638.41" fwhm="0.000914" res="382170.6" algo="FTMS"/>
<pk mz="349.129320" i="2684381.3" sn="21.80" a="1553.44" fwhm="0.000669" res="521583.9" algo="FTMS"/>
<pk mz="349.142329" i="6063584.0" sn="52.34" a="4371.57" fwhm="0.000761" res="458613.1" algo="FTMS"/>
<pk mz="349.150365" i="1115745.5" sn="7.63" a="632.99" fwhm="0.000775" res="450481.1" algo="FTMS"/>
<pk mz="349.160110" i="1307875.5" sn="9.36" a="723.95" fwhm="0.000755" res="462303.2" algo="FTMS"/>
<pk mz="349.165723" i="1138532.6" sn="7.83" a="671.51" fwhm="0.000719" res="485405.9" algo="FTMS"/>
<pk mz="349.178715" i="5357031.0" sn="45.95" a="3995.68" fwhm="0.000785" res="445059.0" algo="FTMS"/>
<pk mz="349.196537" i="1772266.8" sn="13.56" a="1005.43" fwhm="0.000704" res="495901.8" algo="FTMS"/>
<pk mz="349.202082" i="1412587.9" sn="10.31" a="757.53" fwhm="0.000692" res="504673.2" algo="FTMS"/>
<pk mz="349.215081" i="7106030.5" sn="61.76" a="5387.61" fwhm="0.000784" res="445376.8" algo="FTMS"/>
<pk mz="350.051770" i="2412691.5" sn="19.34" a="1602.29" fwhm="0.000781" res="448107.0" algo="FTMS"/>
<pk mz="350.088109" i="1860250.8" sn="14.35" a="985.06" fwhm="0.000656" res="534020.6" algo="FTMS"/>
<pk mz="350.109275" i="10534559.0" z="-1" sn="92.74" a="8150.58" fwhm="0.000792" res="441906.3" algo="FTMS" component_name="K" deconvoluted_molecular_mass="349.106034" deconvoluted_isotopic_mass="350.109590"/>
<pk mz="350.145631" i="1987494.0" sn="15.50" a="1524.62" fwhm="0.000880" res="397698.6" algo="FTMS"/>
<pk mz="350.181992" i="1541549.1" sn="11.47" a="874.25" fwhm="0.000684" res="512315.2" algo="FTMS"/>
<pk mz="350.185018" i="1164973.6" sn="8.07" a="638.79" fwhm="0.000772" res="453465.4" algo="FTMS"/>
<pk mz="350.218461" i="1815988.3" sn="13.95" a="1085.83" fwhm="0.000721" res="485974.9" algo="FTMS"/>
<pk mz="351.035794" i="3239762.5" sn="26.54" a="2211.90" fwhm="0.000754" res="465638.2" algo="FTMS"/>
<pk mz="351.046928" i="1511252.8" sn="11.08" a="774.24" fwhm="0.000716" res="490175.9" algo="FTMS"/>
<pk mz="351.052122" i="1944917.8" sn="14.96" a="1469.55" fwhm="0.000920" res="381572.9" algo="FTMS"/>
<pk mz="351.072159" i="4580185.5" sn="38.53" a="3263.73" fwhm="0.000761" res="461185.7" algo="FTMS"/>
<pk mz="351.075490" i="1384026.3" sn="9.94" a="654.33" fwhm="0.000668" res="525521.6" algo="FTMS"/>
<pk mz="351.083383" i="1451611.8" sn="10.55" a="838.00" fwhm="0.000710" res="494824.7" algo="FTMS"/>
<pk mz="351.085225" i="1869404.1" sn="14.28" a="985.44" fwhm="0.000675" res="520280.0" algo="FTMS"/>
<pk mz="351.102984" i="17002336.0" z="-1" sn="149.62" a="13236.80" fwhm="0.000784" res="448062.3" algo="FTMS" component_name="Z" deconvoluted_molecular_mass="351.103304" deconvoluted_isotopic_mass="351.103300"/>
<pk mz="351.108512" i="3824480.5" z="-1" sn="31.77" a="2591.85" fwhm="0.000741" res="473925.2" algo="FTMS" component_name="K" deconvoluted_molecular_mass="349.106034" deconvoluted_isotopic_mass="351.108828"/>
<pk mz="351.119712" i="1294818.8" sn="9.15" a="889.80" fwhm="0.000996" res="352489.9" algo="FTMS"/>
<pk mz="351.121573" i="5376867.0" sn="45.65" a="3936.01" fwhm="0.000777" res="451713.9" algo="FTMS"/>
<pk mz="351.139424" i="1708134.5" sn="12.84" a="1122.69" fwhm="0.000771" res="455289.6" algo="FTMS"/>
<pk mz="351.144918" i="2910567.5" sn="23.60" a="1921.10" fwhm="0.000761" res="461194.1" algo="FTMS"/>
<pk mz="351.157945" i="4952938.0" sn="41.86" a="3684.51" fwhm="0.000775" res="452873.9" algo="FTMS"/>
<pk mz="351.175754" i="1305709.5" sn="9.24" a="545.08" fwhm="0.000602" res="583413.1" algo="FTMS"/>
<pk mz="351.194380" i="5599089.0" sn="47.64" a="4215.44" fwhm="0.000761" res="461296.7" algo="FTMS"/>
<pk mz="351.212181" i="2147188.5" sn="16.77" a="1215.41" fwhm="0.000652" res="538581.6" algo="FTMS"/>
<pk mz="351.217693" i="1959285.5" sn="15.09" a="1104.94" fwhm="0.000662" res="530857.8" algo="FTMS"/>
<pk mz="351.221064" i="7658358.0" sn="66.06" a="5865.54" fwhm="0.000779" res="451053.9" algo="FTMS"/>
<pk mz="351.230736" i="2696568.0" sn="21.68" a="1935.05" fwhm="0.000782" res="448878.8" algo="FTMS"/>
<pk mz="352.031016" i="1098000.3" sn="7.38" a="422.18" fwhm="0.000603" res="584183.6" algo="FTMS"/>
<pk mz="352.067376" i="2418967.3" sn="19.20" a="1609.53" fwhm="0.000784" res="448864.7" algo="FTMS"/>
<pk mz="352.075519" i="1138712.6" sn="7.75" a="567.05" fwhm="0.000678" res="519230.3" algo="FTMS"/>
<pk mz="352.103709" i="1204382.0" sn="8.33" a="726.46" fwhm="0.000845" res="416879.5" algo="FTMS"/>
<pk mz="352.106353" i="2767902.5" z="-1" sn="22.32" a="1927.46" fwhm="0.000775" res="454454.9" algo="FTMS" component_name="Z" deconvoluted_molecular_mass="351.103304" deconvoluted_isotopic_mass="352.106672"/>
<pk mz="352.197551" i="1177135.8" sn="8.09" a="654.50" fwhm="0.000780" res="451472.7" algo="FTMS"/>
<pk mz="352.224341" i="1497140.8" sn="10.95" a="823.54" fwhm="0.000660" res="533918.8" algo="FTMS"/>
<pk mz="353.051404" i="4989135.5" sn="42.18" a="3595.14" fwhm="0.000763" res="463017.4" algo="FTMS"/>
<pk mz="353.066062" i="1353682.1" sn="9.67" a="678.98" fwhm="0.000737" res="478840.1" algo="FTMS"/>
<pk mz="353.087796" i="6285526.0" sn="53.78" a="4727.25" fwhm="0.000789" res="447485.0" algo="FTMS"/>
<pk mz="353.099012" i="1873880.3" sn="14.32" a="1048.44" fwhm="0.000707" res="499129.0" algo="FTMS"/>
<pk mz="353.100787" i="2418136.5" sn="19.19" a="1539.29" fwhm="0.000747" res="472390.0" algo="FTMS"/>
<pk mz="353.118616" i="2127067.8" sn="16.59" a="1428.89" fwhm="0.000783" res="450932.5" algo="FTMS"/>
<pk mz="353.124146" i="4484829.0" sn="37.67" a="3177.39" fwhm="0.000767" res="460104.5" algo="FTMS"/>
<pk mz="353.137216" i="5147871.5" sn="43.60" a="3883.48" fwhm="0.000783" res="450944.8" algo="FTMS"/>
<pk mz="353.155043" i="1074146.6" sn="7.17" a="744.60" fwhm="0.000927" res="381100.4" algo="FTMS"/>
<pk mz="353.160509" i="3029731.5" sn="24.66" a="2023.64" fwhm="0.000739" res="478067.7" algo="FTMS"/>
<pk mz="353.173616" i="1759718.0" sn="13.30" a="975.22" fwhm="0.000654" res="540167.5" algo="FTMS"/>
<pk mz="353.179242" i="1058151.1" sn="7.03" a="553.83" fwhm="0.000714" res="494895.6" algo="FTMS"/>
<pk mz="353.191403" i="2220009.3" sn="17.42" a="1435.85" fwhm="0.000769" res="459420.9" algo="FTMS"/>
<pk mz="353.196957" i="1645546.4" sn="12.28" a="827.56" fwhm="0.000665" res="530977.4" algo="FTMS"/>
<pk mz="353.200313" i="1808107.0" sn="13.73" a="968.66" fwhm="0.000654" res="540257.5" algo="FTMS"/>
<pk mz="353.210026" i="7023853.0" sn="60.38" a="5273.54" fwhm="0.000785" res="450199.4" algo="FTMS"/>
<pk mz="353.215662" i="1120493.9" sn="7.58" a="669.33" fwhm="0.000790" res="447241.9" algo="FTMS"/>
<pk mz="353.233365" i="1797617.1" sn="13.64" a="1112.78" fwhm="0.000770" res="458676.4" algo="FTMS"/>
<pk mz="354.046637" i="1443206.6" sn="10.47" a="727.21" fwhm="0.000676" res="523727.5" algo="FTMS"/>
<pk mz="354.083016" i="1732237.3" sn="13.05" a="996.46" fwhm="0.000751" res="471758.2" algo="FTMS"/>
<pk mz="354.096010" i="1627791.6" sn="12.12" a="998.38" fwhm="0.000757" res="467572.4" algo="FTMS"/>
<pk mz="354.119475" i="1105683.9" sn="7.45" a="601.99" fwhm="0.000729" res="485459.7" algo="FTMS"/>
<pk mz="354.140693" i="1118999.8" sn="7.57" a="550.41" fwhm="0.000732" res="483627.2" algo="FTMS"/>
<pk mz="355.030758" i="1338680.9" sn="9.53" a="727.82" fwhm="0.000681" res="520975.0" algo="FTMS"/>
<pk mz="355.067080" i="5674559.5" sn="48.31" a="4114.17" fwhm="0.000758" res="468215.0" algo="FTMS"/>
<pk mz="355.078240" i="1275713.5" sn="8.97" a="598.65" fwhm="0.000637" res="557037.2" algo="FTMS"/>
<pk mz="355.103418" i="6048326.0" sn="51.65" a="4732.15" fwhm="0.000815" res="435873.8" algo="FTMS"/>
<pk mz="355.116409" i="1139400.3" sn="7.75" a="508.40" fwhm="0.000690" res="514432.4" algo="FTMS"/>
<pk mz="355.134277" i="1478219.5" sn="10.78" a="884.02" fwhm="0.000735" res="483252.1" algo="FTMS"/>
<pk mz="355.139842" i="5000780.5" sn="42.28" a="3756.28" fwhm="0.000771" res="460367.1" algo="FTMS"/>
<pk mz="355.152908" i="2118734.8" sn="16.51" a="1442.17" fwhm="0.000758" res="468534.1" algo="FTMS"/>
<pk mz="355.158441" i="4140623.8" sn="34.59" a="2993.41" fwhm="0.000785" res="452323.1" algo="FTMS"/>
<pk mz="355.176205" i="5950035.0" sn="50.77" a="4659.29" fwhm="0.000821" res="432455.8" algo="FTMS"/>
<pk mz="355.194816" i="1738070.4" sn="13.10" a="1331.80" fwhm="0.000862" res="412212.4" algo="FTMS"/>
<pk mz="355.207048" i="2351704.5" sn="18.59" a="1495.85" fwhm="0.000739" res="480708.6" algo="FTMS"/>
<pk mz="355.212593" i="3438681.5" sn="28.31" a="2533.95" fwhm="0.000777" res="457229.8" algo="FTMS"/>
<pk mz="356.062349" i="1627120.9" sn="12.11" a="967.47" fwhm="0.000703" res="506264.4" algo="FTMS"/>
<pk mz="356.070412" i="1180146.4" sn="8.11" a="595.60" fwhm="0.000775" res="459562.1" algo="FTMS"/>
<pk mz="356.075487" i="1254643.3" sn="8.78" a="603.40" fwhm="0.000690" res="516253.8" algo="FTMS"/>
<pk mz="356.098677" i="1216503.4" sn="8.44" a="514.98" fwhm="0.000654" res="544703.8" algo="FTMS"/>
<pk mz="356.106814" i="1393144.8" sn="10.02" a="718.29" fwhm="0.000708" res="502985.9" algo="FTMS"/>
<pk mz="356.111728" i="1509881.6" sn="11.06" a="749.03" fwhm="0.000663" res="537386.8" algo="FTMS"/>
<pk mz="356.143249" i="1415807.3" sn="10.22" a="854.16" fwhm="0.000798" res="446116.5" algo="FTMS"/>
<pk mz="356.146146" i="1270399.8" sn="8.92" a="886.56" fwhm="0.000967" res="368169.5" algo="FTMS"/>
<pk mz="356.990194" i="2103444.0" sn="16.37" a="1336.29" fwhm="0.000731" res="488644.4" algo="FTMS"/>
<pk mz="357.025036" i="1251354.1" sn="8.75" a="845.59" fwhm="0.000954" res="374051.0" algo="FTMS"/>
<pk mz="357.046317" i="2040221.9" sn="15.80" a="1308.58" fwhm="0.000772" res="462198.7" algo="FTMS"/>
<pk mz="357.061563" i="1071264.5" sn="7.14" a="450.60" fwhm="0.000551" res="648207.0" algo="FTMS"/>
<pk mz="357.082745" i="4406180.5" sn="36.96" a="3075.16" fwhm="0.000753" res="474482.8" algo="FTMS"/>
<pk mz="357.119106" i="5036970.5" sn="42.60" a="3829.26" fwhm="0.000790" res="452232.0" algo="FTMS"/>
<pk mz="357.130331" i="18742188.0" z="-1" sn="165.17" a="14776.11" fwhm="0.000797" res="448114.3" algo="FTMS" component_name="X" deconvoluted_molecular_mass="357.130656" deconvoluted_isotopic_mass="357.130659"/>
<pk mz="357.155495" i="8021937.0" sn="69.30" a="5875.74" fwhm="0.000759" res="470350.0" algo="FTMS"/>
<pk mz="357.166695" i="1616050.9" sn="12.01" a="1022.99" fwhm="0.000797" res="448255.5" algo="FTMS"/>
<pk mz="357.174061" i="1610676.1" sn="11.96" a="968.37" fwhm="0.000735" res="485714.5" algo="FTMS"/>
<pk mz="357.191855" i="7046071.5" sn="60.57" a="5573.51" fwhm="0.000805" res="443584.8" algo="FTMS"/>
<pk mz="357.228265" i="3902397.5" sn="32.46" a="2915.68" fwhm="0.000789" res="452491.9" algo="FTMS"/>
<pk mz="358.056773" i="1237453.1" sn="8.53" a="689.37" fwhm="0.000894" res="400451.0" algo="FTMS"/>
<pk mz="358.133648" i="2794586.3" z="-1" sn="22.31" a="2145.27" fwhm="0.000799" res="448293.9" algo="FTMS" component_name="X" deconvoluted_molecular_mass="357.130656" deconvoluted_isotopic_mass="358.133978"/>
<pk mz="358.150741" i="1545309.3" sn="11.25" a="1040.98" fwhm="0.000862" res="415690.4" algo="FTMS"/>
<pk mz="358.158884" i="1093982.6" sn="7.26" a="605.97" fwhm="0.000738" res="485283.0" algo="FTMS"/>
<pk mz="358.195095" i="1284964.9" sn="8.95" a="873.48" fwhm="0.000845" res="423839.9" algo="FTMS"/>
<pk mz="358.198342" i="5491813.5" sn="46.17" a="4193.77" fwhm="0.000809" res="442931.1" algo="FTMS"/>
<pk mz="359.004625" i="1292783.4" sn="9.02" a="755.80" fwhm="0.000730" res="491687.7" algo="FTMS"/>
<pk mz="359.040862" i="1277685.5" sn="8.88" a="530.38" fwhm="0.000600" res="598500.1" algo="FTMS"/>
<pk mz="359.052148" i="1129591.5" sn="7.57" a="631.68" fwhm="0.000719" res="499138.7" algo="FTMS"/>
<pk mz="359.061931" i="1943545.1" sn="14.78" a="1485.30" fwhm="0.000896" res="400638.4" algo="FTMS"/>
<pk mz="359.077271" i="1788155.8" sn="13.40" a="1197.12" fwhm="0.000779" res="461212.2" algo="FTMS"/>
<pk mz="359.088455" i="1488381.6" sn="10.75" a="812.07" fwhm="0.000712" res="504498.7" algo="FTMS"/>
<pk mz="359.098366" i="2921215.3" sn="23.43" a="2179.99" fwhm="0.000780" res="460468.5" algo="FTMS"/>
<pk mz="359.134764" i="7211269.5" sn="61.38" a="5449.49" fwhm="0.000786" res="456655.6" algo="FTMS"/>
<pk mz="359.145957" i="1493767.4" sn="10.80" a="826.66" fwhm="0.000719" res="499480.5" algo="FTMS"/>
<pk mz="359.149941" i="1130760.1" sn="7.58" a="639.92" fwhm="0.000747" res="480952.7" algo="FTMS"/>
<pk mz="359.163031" i="1643274.3" sn="12.12" a="1150.29" fwhm="0.000851" res="422029.8" algo="FTMS"/>
<pk mz="359.171122" i="7940363.5" sn="67.83" a="6292.03" fwhm="0.000820" res="437812.9" algo="FTMS"/>
<pk mz="359.182445" i="1082125.6" sn="7.15" a="567.65" fwhm="0.000763" res="470810.9" algo="FTMS"/>
<pk mz="359.207483" i="4765458.0" sn="39.74" a="3814.72" fwhm="0.000845" res="425251.5" algo="FTMS"/>
<pk mz="359.243887" i="2843928.0" sn="22.74" a="2104.87" fwhm="0.000823" res="436482.4" algo="FTMS"/>
<pk mz="360.036116" i="1875101.9" sn="14.17" a="1372.22" fwhm="0.000825" res="436175.2" algo="FTMS"/>
<pk mz="360.072466" i="1924516.0" sn="14.61" a="1520.55" fwhm="0.000916" res="392897.8" algo="FTMS"/>
<pk mz="360.108899" i="1090218.1" sn="7.22" a="535.71" fwhm="0.000742" res="485530.1" algo="FTMS"/>
<pk mz="360.130042" i="1369773.6" sn="9.70" a="728.27" fwhm="0.000681" res="528692.9" algo="FTMS"/>
<pk mz="360.138086" i="1100719.0" sn="7.32" a="490.10" fwhm="0.000631" res="570502.2" algo="FTMS"/>
<pk mz="360.141207" i="1689263.5" sn="12.52" a="1020.27" fwhm="0.000801" res="449635.1" algo="FTMS"/>
<pk mz="360.166323" i="2301619.8" sn="17.94" a="1451.57" fwhm="0.000762" res="472626.9" algo="FTMS"/>
<pk mz="360.174484" i="1590709.1" sn="11.65" a="1149.06" fwhm="0.000844" res="426681.3" algo="FTMS"/>
<pk mz="360.177629" i="1261749.6" sn="8.74" a="722.53" fwhm="0.000750" res="480130.3" algo="FTMS"/>
<pk mz="360.211010" i="1110459.3" sn="7.40" a="496.61" fwhm="0.000656" res="549225.2" algo="FTMS"/>
<pk mz="361.020146" i="1481794.5" sn="10.69" a="876.66" fwhm="0.000710" res="508399.4" algo="FTMS"/>
<pk mz="361.031349" i="2899524.3" sn="23.23" a="2042.89" fwhm="0.000804" res="448826.8" algo="FTMS"/>
<pk mz="361.056481" i="3157576.5" sn="25.51" a="2395.82" fwhm="0.000832" res="433786.0" algo="FTMS"/>
<pk mz="361.067742" i="1765194.4" sn="13.19" a="1001.66" fwhm="0.000691" res="522689.0" algo="FTMS"/>
<pk mz="361.077544" i="1606220.0" sn="11.79" a="1037.19" fwhm="0.000778" res="464093.8" algo="FTMS"/>
<pk mz="361.092852" i="3602510.5" sn="29.45" a="2830.74" fwhm="0.000830" res="435207.8" algo="FTMS"/>
<pk mz="361.104069" i="1311824.5" sn="9.18" a="825.84" fwhm="0.000787" res="458583.6" algo="FTMS"/>
<pk mz="361.105896" i="1911888.8" sn="14.49" a="1510.49" fwhm="0.000878" res="411194.4" algo="FTMS"/>
<pk mz="361.114064" i="2550098.0" sn="20.14" a="1906.27" fwhm="0.000860" res="419878.5" algo="FTMS"/>
<pk mz="361.129224" i="1255252.6" sn="8.68" a="642.75" fwhm="0.000689" res="524025.3" algo="FTMS"/>
<pk mz="361.142334" i="2191446.8" sn="16.97" a="1380.21" fwhm="0.000766" res="471567.6" algo="FTMS"/>
<pk mz="361.150397" i="4889688.0" sn="40.84" a="3966.99" fwhm="0.000829" res="435406.3" algo="FTMS"/>
<pk mz="361.178722" i="2320220.8" sn="18.10" a="1581.10" fwhm="0.000827" res="436539.8" algo="FTMS"/>
<pk mz="361.186770" i="3650654.3" sn="29.88" a="2581.43" fwhm="0.000765" res="472208.7" algo="FTMS"/>
<pk mz="361.215084" i="1766754.9" sn="13.21" a="1151.66" fwhm="0.000744" res="485692.3" algo="FTMS"/>
<pk mz="361.223117" i="1841252.3" sn="13.87" a="1293.08" fwhm="0.000819" res="441259.6" algo="FTMS"/>
<pk mz="361.259687" i="1116778.3" sn="7.46" a="598.83" fwhm="0.000758" res="476837.8" algo="FTMS"/>
<pk mz="361.524283" i="1158550.1" sn="7.83" a="635.12" fwhm="0.000824" res="438910.6" algo="FTMS"/>
<pk mz="362.051713" i="2939629.3" sn="23.58" a="2069.33" fwhm="0.000776" res="466337.9" algo="FTMS"/>
<pk mz="362.088111" i="3776755.3" sn="30.99" a="2921.66" fwhm="0.000802" res="451399.9" algo="FTMS"/>
<pk mz="362.109288" i="1799926.8" sn="13.50" a="984.39" fwhm="0.000674" res="537602.2" algo="FTMS"/>
<pk mz="362.124428" i="1077113.3" sn="7.10" a="627.16" fwhm="0.000862" res="419986.3" algo="FTMS"/>
<pk mz="362.145660" i="3868412.8" sn="31.80" a="2842.59" fwhm="0.000787" res="459895.8" algo="FTMS"/>
<pk mz="362.182096" i="1812738.8" sn="13.61" a="1237.18" fwhm="0.000849" res="426675.4" algo="FTMS"/>
<pk mz="363.035782" i="3546510.8" sn="28.95" a="2686.68" fwhm="0.000824" res="440555.0" algo="FTMS"/>
<pk mz="363.047044" i="1096848.6" sn="7.28" a="487.45" fwhm="0.000649" res="559623.2" algo="FTMS"/>
<pk mz="363.072132" i="3612564.8" sn="29.54" a="2634.59" fwhm="0.000770" res="471750.2" algo="FTMS"/>
<pk mz="363.083369" i="2651542.5" sn="21.03" a="1794.02" fwhm="0.000771" res="470862.2" algo="FTMS"/>
<pk mz="363.085192" i="2835606.8" sn="22.66" a="2232.51" fwhm="0.000894" res="406018.1" algo="FTMS"/>
<pk mz="363.108516" i="3420570.8" sn="27.84" a="2444.05" fwhm="0.000794" res="457296.7" algo="FTMS"/>
<pk mz="363.119760" i="5476252.5" sn="46.03" a="4461.36" fwhm="0.000844" res="430263.2" algo="FTMS"/>
<pk mz="363.121573" i="3963804.8" sn="32.64" a="2826.10" fwhm="0.000789" res="460020.1" algo="FTMS"/>
<pk mz="363.129573" i="1525406.1" sn="11.07" a="952.57" fwhm="0.000837" res="433932.8" algo="FTMS"/>
<pk mz="363.140846" i="1689759.9" sn="12.52" a="1312.78" fwhm="0.000825" res="440042.2" algo="FTMS"/>
<pk mz="363.144896" i="2050208.6" sn="15.71" a="1291.20" fwhm="0.000771" res="470821.8" algo="FTMS"/>
<pk mz="363.157993" i="4429218.5" sn="36.76" a="3393.47" fwhm="0.000803" res="452045.9" algo="FTMS"/>
<pk mz="363.165988" i="1833380.0" sn="13.79" a="1111.43" fwhm="0.000814" res="446193.8" algo="FTMS"/>
<pk mz="363.181244" i="1290406.5" sn="8.99" a="775.25" fwhm="0.000759" res="478315.6" algo="FTMS"/>
<pk mz="363.194374" i="4780968.5" sn="39.87" a="3567.87" fwhm="0.000798" res="455413.6" algo="FTMS"/>
<pk mz="363.230791" i="2539950.5" sn="20.05" a="1887.12" fwhm="0.000806" res="450495.1" algo="FTMS"/>
<pk mz="364.067334" i="3787830.8" sn="31.09" a="2994.32" fwhm="0.000855" res="425805.0" algo="FTMS"/>
<pk mz="364.103762" i="1272892.6" sn="8.83" a="616.53" fwhm="0.000669" res="544131.6" algo="FTMS"/>
<pk mz="364.124898" i="1758528.0" sn="13.13" a="1177.66" fwhm="0.000833" res="437212.9" algo="FTMS"/>
<pk mz="364.161224" i="1644101.9" sn="12.12" a="1032.92" fwhm="0.000813" res="447897.4" algo="FTMS"/>
<pk mz="365.014988" i="1614799.9" sn="11.86" a="966.52" fwhm="0.000719" res="508000.4" algo="FTMS"/>
<pk mz="365.051451" i="4222677.5" sn="34.93" a="3345.01" fwhm="0.000821" res="444446.6" algo="FTMS"/>
<pk mz="365.062650" i="2042071.5" sn="15.64" a="1270.46" fwhm="0.000752" res="485262.1" algo="FTMS"/>
<pk mz="365.087793" i="5362907.5" sn="45.02" a="4062.45" fwhm="0.000805" res="453406.0" algo="FTMS"/>
<pk mz="365.099021" i="2087389.4" sn="16.04" a="1296.31" fwhm="0.000756" res="482733.9" algo="FTMS"/>
<pk mz="365.100863" i="4827357.5" sn="40.28" a="3740.07" fwhm="0.000825" res="442426.0" algo="FTMS"/>
<pk mz="365.118690" i="1127648.5" sn="7.55" a="522.51" fwhm="0.000720" res="506945.5" algo="FTMS"/>
<pk mz="365.124173" i="4230369.5" sn="35.00" a="3213.28" fwhm="0.000835" res="437491.2" algo="FTMS"/>
<pk mz="365.137266" i="6961379.5" sn="59.16" a="5620.90" fwhm="0.000824" res="443295.7" algo="FTMS"/>
<pk mz="365.160522" i="2513895.3" sn="19.81" a="2120.43" fwhm="0.000928" res="393455.5" algo="FTMS"/>
<pk mz="365.173637" i="3655401.5" sn="29.91" a="2755.73" fwhm="0.000832" res="438820.9" algo="FTMS"/>
<pk mz="365.191415" i="1780972.3" sn="13.33" a="1038.61" fwhm="0.000748" res="488394.9" algo="FTMS"/>
<pk mz="365.196915" i="1453805.1" sn="10.43" a="852.53" fwhm="0.000797" res="458311.3" algo="FTMS"/>
<pk mz="365.200329" i="1727725.6" sn="12.86" a="1108.56" fwhm="0.000812" res="449630.5" algo="FTMS"/>
<pk mz="365.210014" i="7109871.0" sn="60.48" a="5783.05" fwhm="0.000838" res="435567.8" algo="FTMS"/>
<pk mz="365.236738" i="1224435.5" sn="8.40" a="527.68" fwhm="0.000606" res="603119.9" algo="FTMS"/>
<pk mz="365.246368" i="2166517.0" sn="16.74" a="1487.30" fwhm="0.000769" res="475110.7" algo="FTMS"/>
<pk mz="366.010178" i="1111791.8" sn="7.32" a="550.75" fwhm="0.000723" res="506116.4" algo="FTMS"/>
<pk mz="366.046714" i="2017909.6" sn="15.25" a="1673.84" fwhm="0.000999" res="366462.9" algo="FTMS"/>
<pk mz="366.082980" i="2504059.5" sn="19.51" a="1732.63" fwhm="0.000796" res="460112.0" algo="FTMS"/>
<pk mz="366.119392" i="1469569.3" sn="10.45" a="1010.60" fwhm="0.000833" res="439577.4" algo="FTMS"/>
<pk mz="366.140459" i="1622660.6" sn="11.79" a="989.49" fwhm="0.000796" res="460181.5" algo="FTMS"/>
<pk mz="367.030703" i="2722323.0" sn="21.42" a="2102.40" fwhm="0.000850" res="431711.6" algo="FTMS"/>
<pk mz="367.067072" i="6392345.0" sn="53.53" a="4897.21" fwhm="0.000803" res="456904.0" algo="FTMS"/>
<pk mz="367.078317" i="1454362.5" sn="10.32" a="798.70" fwhm="0.000708" res="518729.3" algo="FTMS"/>
<pk mz="367.097859" i="1730333.6" sn="12.74" a="1051.04" fwhm="0.000774" res="474098.0" algo="FTMS"/>
<pk mz="367.103419" i="7565854.5" sn="63.80" a="6314.23" fwhm="0.000865" res="424396.7" algo="FTMS"/>
<pk mz="367.114679" i="1282848.4" sn="8.82" a="795.43" fwhm="0.000824" res="445448.2" algo="FTMS"/>
<pk mz="367.116475" i="2815520.8" sn="22.23" a="2152.98" fwhm="0.000851" res="431329.1" algo="FTMS"/>
<pk mz="367.134257" i="2682403.5" sn="21.07" a="1905.08" fwhm="0.000822" res="446596.5" algo="FTMS"/>
<pk mz="367.139806" i="4409380.5" sn="36.18" a="3626.22" fwhm="0.000862" res="425853.2" algo="FTMS"/>
<pk mz="367.152837" i="4849702.5" sn="40.03" a="4036.99" fwhm="0.000883" res="415570.1" algo="FTMS"/>
<pk mz="367.170732" i="1134889.3" sn="7.52" a="453.95" fwhm="0.000675" res="544089.3" algo="FTMS"/>
<pk mz="367.176221" i="3304490.3" sn="26.51" a="2554.34" fwhm="0.000857" res="428611.2" algo="FTMS"/>
<pk mz="367.189242" i="2231852.3" sn="17.12" a="1425.11" fwhm="0.000773" res="474875.2" algo="FTMS"/>
<pk mz="367.207120" i="2779183.0" sn="21.91" a="1934.31" fwhm="0.000825" res="445292.5" algo="FTMS"/>
<pk mz="367.212652" i="3071024.0" sn="24.47" a="2321.38" fwhm="0.000862" res="426242.9" algo="FTMS"/>
<pk mz="367.215957" i="1510448.5" sn="10.81" a="973.65" fwhm="0.000773" res="475217.8" algo="FTMS"/>
<pk mz="367.225643" i="5478962.0" sn="45.54" a="4305.20" fwhm="0.000829" res="442901.8" algo="FTMS"/>
<pk mz="367.243519" i="1113780.9" sn="7.34" a="698.05" fwhm="0.001051" res="349402.5" algo="FTMS"/>
<pk mz="368.025926" i="1219249.5" sn="8.26" a="619.62" fwhm="0.000844" res="435801.4" algo="FTMS"/>
<pk mz="368.062291" i="2011319.3" sn="15.19" a="1312.48" fwhm="0.000803" res="458105.2" algo="FTMS"/>
<pk mz="368.070489" i="1589944.6" sn="11.51" a="955.99" fwhm="0.000815" res="451682.2" algo="FTMS"/>
<pk mz="368.098728" i="2178749.0" sn="16.66" a="1537.25" fwhm="0.000842" res="437341.1" algo="FTMS"/>
<pk mz="368.106807" i="1268158.4" sn="8.69" a="679.69" fwhm="0.000744" res="494685.6" algo="FTMS"/>
<pk mz="368.111805" i="1520575.1" sn="10.90" a="996.78" fwhm="0.000825" res="446086.1" algo="FTMS"/>
<pk mz="368.135177" i="1204930.9" sn="8.14" a="583.31" fwhm="0.000697" res="527886.0" algo="FTMS"/>
<pk mz="368.156169" i="1138502.3" sn="7.55" a="826.79" fwhm="0.000997" res="369194.1" algo="FTMS"/>
<pk mz="368.229038" i="1087825.8" sn="7.11" a="642.13" fwhm="0.000889" res="414341.7" algo="FTMS"/>
<pk mz="369.025219" i="1239632.3" sn="8.44" a="554.02" fwhm="0.000694" res="531601.1" algo="FTMS"/>
<pk mz="369.046342" i="4097875.8" sn="33.45" a="3212.68" fwhm="0.000852" res="433343.7" algo="FTMS"/>
<pk mz="369.082707" i="7429977.5" sn="62.61" a="6339.10" fwhm="0.000861" res="428696.7" algo="FTMS"/>
<pk mz="369.113623" i="1372510.4" sn="9.60" a="823.84" fwhm="0.000802" res="460223.8" algo="FTMS"/>
<pk mz="369.119092" i="6626143.0" sn="55.57" a="5385.27" fwhm="0.000841" res="439025.8" algo="FTMS"/>
<pk mz="369.132093" i="1932129.3" sn="14.50" a="1086.55" fwhm="0.000717" res="514710.9" algo="FTMS"/>
<pk mz="369.149833" i="1211876.0" sn="8.20" a="699.46" fwhm="0.000766" res="482012.8" algo="FTMS"/>
<pk mz="369.155502" i="6085477.0" sn="50.84" a="5124.64" fwhm="0.000867" res="425582.7" algo="FTMS"/>
<pk mz="369.168580" i="2204519.0" sn="16.88" a="1731.03" fwhm="0.000882" res="418618.8" algo="FTMS"/>
<pk mz="369.174160" i="1826919.9" sn="13.58" a="1078.55" fwhm="0.000727" res="507678.1" algo="FTMS"/>
<pk mz="369.191900" i="5768042.5" sn="48.06" a="4766.77" fwhm="0.000829" res="445203.4" algo="FTMS"/>
<pk mz="369.222739" i="1879663.6" sn="14.04" a="1588.83" fwhm="0.000982" res="375942.0" algo="FTMS"/>
<pk mz="369.228289" i="2713968.5" sn="21.34" a="1960.90" fwhm="0.000776" res="475588.0" algo="FTMS"/>
<pk mz="370.077890" i="1695095.3" sn="12.42" a="1385.23" fwhm="0.001020" res="362981.8" algo="FTMS"/>
<pk mz="370.086058" i="1548536.6" sn="11.14" a="1031.27" fwhm="0.000861" res="429875.2" algo="FTMS"/>
<pk mz="370.090998" i="1416185.4" sn="9.98" a="878.02" fwhm="0.000819" res="451947.9" algo="FTMS"/>
<pk mz="370.114288" i="1204221.1" sn="8.13" a="632.11" fwhm="0.000748" res="494660.4" algo="FTMS"/>
<pk mz="370.122498" i="1083006.4" sn="7.07" a="700.78" fwhm="0.000974" res="380042.5" algo="FTMS"/>
<pk mz="370.125666" i="2183679.0" sn="16.70" a="1422.10" fwhm="0.000795" res="465522.0" algo="FTMS"/>
<pk mz="370.127436" i="3519487.3" sn="28.39" a="2536.30" fwhm="0.000806" res="458933.6" algo="FTMS"/>
<pk mz="370.159024" i="1146756.1" sn="7.62" a="632.06" fwhm="0.000845" res="438316.3" algo="FTMS"/>
<pk mz="370.162087" i="1560324.6" sn="11.24" a="874.72" fwhm="0.000723" res="512060.0" algo="FTMS"/>
<pk mz="371.005829" i="5536906.5" sn="46.04" a="4524.68" fwhm="0.000878" res="422653.8" algo="FTMS"/>
<pk mz="371.025535" i="1152909.6" sn="7.68" a="590.87" fwhm="0.000736" res="503995.4" algo="FTMS"/>
<pk mz="371.040825" i="1501328.0" sn="10.73" a="859.33" fwhm="0.000737" res="503736.5" algo="FTMS"/>
<pk mz="371.062010" i="5434515.5" sn="45.14" a="4394.66" fwhm="0.000838" res="442892.8" algo="FTMS"/>
<pk mz="371.077148" i="1363349.8" sn="9.52" a="848.88" fwhm="0.000818" res="453416.9" algo="FTMS"/>
<pk mz="371.092491" i="1227544.3" sn="8.33" a="831.80" fwhm="0.000921" res="403066.5" algo="FTMS"/>
<pk mz="371.098377" i="5132441.0" sn="42.50" a="4048.87" fwhm="0.000838" res="442765.0" algo="FTMS"/>
<pk mz="371.109577" i="5696667.0" sn="47.44" a="4904.02" fwhm="0.000894" res="415341.1" algo="FTMS"/>
<pk mz="371.134765" i="6996127.0" sn="58.81" a="5834.82" fwhm="0.000870" res="426507.7" algo="FTMS"/>
<pk mz="371.145975" i="53671072.0" z="-1" sn="467.24" a="47229.20" fwhm="0.000874" res="424681.7" algo="FTMS" component_name="L" deconvoluted_molecular_mass="371.146091" deconvoluted_isotopic_mass="371.146330"/>
<pk mz="371.171127" i="9102501.0" z="-1" sn="77.24" a="7779.65" fwhm="0.000865" res="428957.3" algo="FTMS" component_name="CB" deconvoluted_molecular_mass="371.171040" deconvoluted_isotopic_mass="371.171483"/>
<pk mz="371.182364" i="1507494.5" sn="10.78" a="868.62" fwhm="0.000767" res="483758.8" algo="FTMS"/>
<pk mz="371.207494" i="7730346.5" sn="65.23" a="6490.08" fwhm="0.000858" res="432676.4" algo="FTMS"/>
<pk mz="371.243923" i="3100336.3" sn="24.72" a="2419.85" fwhm="0.000869" res="427102.2" algo="FTMS"/>
<pk mz="372.036113" i="1160494.0" sn="7.74" a="564.87" fwhm="0.000708" res="525341.5" algo="FTMS"/>
<pk mz="372.072511" i="1502771.9" sn="10.74" a="950.91" fwhm="0.000821" res="452982.7" algo="FTMS"/>
<pk mz="372.083689" i="1194805.6" sn="8.04" a="575.48" fwhm="0.000681" res="546316.3" algo="FTMS"/>
<pk mz="372.093593" i="1447735.3" sn="10.26" a="1024.10" fwhm="0.000940" res="396042.1" algo="FTMS"/>
<pk mz="372.101673" i="1132088.5" sn="7.49" a="604.19" fwhm="0.000785" res="473939.6" algo="FTMS"/>
<pk mz="372.106716" i="1181369.3" sn="7.92" a="728.00" fwhm="0.000900" res="413281.4" algo="FTMS"/>
<pk mz="372.112910" i="1514554.3" sn="10.84" a="939.95" fwhm="0.000772" res="481800.5" algo="FTMS"/>
<pk mz="372.124432" i="1374268.1" sn="9.61" a="781.27" fwhm="0.000750" res="496078.2" algo="FTMS"/>
<pk mz="372.130081" i="1543741.0" sn="11.10" a="1089.22" fwhm="0.000889" res="418796.3" algo="FTMS"/>
<pk mz="372.138241" i="1151806.3" sn="7.67" a="777.12" fwhm="0.001007" res="369591.8" algo="FTMS"/>
<pk mz="372.143044" i="1355583.0" sn="9.45" a="1001.37" fwhm="0.000874" res="425868.4" algo="FTMS"/>
<pk mz="372.149360" i="8668480.0" z="-1" sn="73.44" a="7668.87" fwhm="0.000899" res="413927.4" algo="FTMS" component_name="L" deconvoluted_molecular_mass="371.146091" deconvoluted_isotopic_mass="372.149717"/>
<pk mz="372.174524" i="1734212.0" z="-1" sn="12.76" a="1218.32" fwhm="0.000858" res="433881.8" algo="FTMS" component_name="CB" deconvoluted_molecular_mass="371.171040" deconvoluted_isotopic_mass="372.174881"/>
<pk mz="372.210970" i="2020937.9" sn="15.27" a="1491.53" fwhm="0.000886" res="420225.4" algo="FTMS"/>
<pk mz="372.213981" i="3618122.3" sn="29.25" a="2904.33" fwhm="0.000852" res="436770.1" algo="FTMS"/>
<pk mz="372.303854" i="8623449.0" sn="73.05" a="7397.34" fwhm="0.000883" res="421696.4" algo="FTMS"/>
<pk mz="373.002842" i="2372295.8" sn="18.34" a="1878.69" fwhm="0.000978" res="381443.9" algo="FTMS"/>
<pk mz="373.020151" i="1454026.6" z="-12" sn="10.31" a="1116.93" fwhm="0.000912" res="409106.7" algo="FTMS" component_name="BX" deconvoluted_molecular_mass="4487.321793" deconvoluted_isotopic_mass="4487.332191"/>
<pk mz="373.041216" i="1615310.0" sn="11.72" a="1172.46" fwhm="0.000896" res="416149.2" algo="FTMS"/>
<pk mz="373.056426" i="1815760.4" sn="13.47" a="1241.46" fwhm="0.000847" res="440246.6" algo="FTMS"/>
<pk mz="373.067748" i="1642962.1" sn="11.96" a="1095.31" fwhm="0.000793" res="470164.7" algo="FTMS"/>
<pk mz="373.077681" i="3415507.8" sn="27.47" a="2458.46" fwhm="0.000775" res="481497.5" algo="FTMS"/>
<pk mz="373.092927" i="2017494.1" sn="15.24" a="1296.98" fwhm="0.000829" res="449851.9" algo="FTMS"/>
<pk mz="373.101987" i="4104151.8" z="-12" sn="33.50" a="3368.14" fwhm="0.000876" res="425748.8" algo="FTMS" component_name="BX" deconvoluted_molecular_mass="4487.321793" deconvoluted_isotopic_mass="4488.314227"/>
<pk mz="373.104189" i="1135832.0" sn="7.52" a="552.46" fwhm="0.000701" res="532537.3" algo="FTMS"/>
<pk mz="373.114038" i="3761113.5" sn="30.50" a="3076.51" fwhm="0.000811" res="460078.9" algo="FTMS"/>
<pk mz="373.125261" i="2845147.3" sn="22.48" a="2243.04" fwhm="0.000842" res="443179.8" algo="FTMS"/>
<pk mz="373.142375" i="1922014.1" sn="14.40" a="1143.16" fwhm="0.000744" res="501838.7" algo="FTMS"/>
<pk mz="373.150384" i="8849887.0" z="-1" sn="75.03" a="7918.80" fwhm="0.000895" res="416715.6" algo="FTMS" component_name="L" deconvoluted_molecular_mass="371.146091" deconvoluted_isotopic_mass="373.150743"/>
<pk mz="373.172899" i="1180130.9" sn="7.91" a="568.23" fwhm="0.000649" res="575310.9" algo="FTMS"/>
<pk mz="373.178630" i="1659619.9" sn="12.11" a="1088.64" fwhm="0.000800" res="466354.0" algo="FTMS"/>
<pk mz="373.186777" i="9192933.0" z="-12" sn="78.03" a="8231.93" fwhm="0.000904" res="413008.0" algo="FTMS" component_name="BX" deconvoluted_molecular_mass="4487.321793" deconvoluted_isotopic_mass="4489.331707"/>
<pk mz="373.223182" i="4311019.0" sn="35.31" a="3586.64" fwhm="0.000864" res="431913.3" algo="FTMS"/>
<pk mz="373.259571" i="2186224.8" sn="16.72" a="1558.10" fwhm="0.000837" res="445945.1" algo="FTMS"/>
<pk mz="373.307233" i="1864952.4" sn="13.90" a="1264.28" fwhm="0.000804" res="464348.2" algo="FTMS"/>
<pk mz="374.051760" i="1596271.3" sn="11.42" a="1128.14" fwhm="0.000840" res="445161.8" algo="FTMS"/>
<pk mz="374.063120" i="1132529.0" sn="7.41" a="821.53" fwhm="0.001003" res="372914.6" algo="FTMS"/>
<pk mz="374.088045" i="1307509.0" sn="8.92" a="993.18" fwhm="0.000930" res="402211.7" algo="FTMS"/>
<pk mz="374.099209" i="1131126.8" sn="7.40" a="842.17" fwhm="0.001154" res="324075.9" algo="FTMS"/>
<pk mz="374.109308" i="1573240.4" sn="11.22" a="1076.74" fwhm="0.000882" res="424363.5" algo="FTMS"/>
<pk mz="374.145635" i="2231678.3" sn="16.92" a="1840.61" fwhm="0.000933" res="401205.2" algo="FTMS"/>
<pk mz="374.156835" i="2562176.0" z="-1" sn="19.78" a="1666.58" fwhm="0.000739" res="506337.6" algo="FTMS" component_name="L" deconvoluted_molecular_mass="371.146091" deconvoluted_isotopic_mass="374.157196"/>
<pk mz="374.182096" i="1439620.0" sn="10.07" a="801.73" fwhm="0.000760" res="492128.2" algo="FTMS"/>
<pk mz="374.190153" i="1174405.4" sn="7.77" a="605.46" fwhm="0.000720" res="519669.4" algo="FTMS"/>
<pk mz="374.226548" i="1389707.1" sn="9.63" a="781.19" fwhm="0.000781" res="478924.9" algo="FTMS"/>
<pk mz="374.244902" i="1310606.1" sn="8.95" a="578.94" fwhm="0.000718" res="521483.0" algo="FTMS"/>
<pk mz="374.300919" i="2822295.0" sn="22.03" a="1959.61" fwhm="0.000798" res="468949.1" algo="FTMS"/>
<pk mz="375.035713" i="2806540.8" sn="21.89" a="2206.63" fwhm="0.000878" res="426932.2" algo="FTMS"/>
<pk mz="375.046953" i="2077966.6" sn="15.59" a="1535.97" fwhm="0.000838" res="447301.8" algo="FTMS"/>
<pk mz="375.072108" i="3383570.8" sn="26.88" a="2684.26" fwhm="0.000879" res="426529.8" algo="FTMS"/>
<pk mz="375.083440" i="1996820.5" sn="14.88" a="1332.17" fwhm="0.000781" res="480249.2" algo="FTMS"/>
<pk mz="375.085285" i="1412884.9" sn="9.83" a="1127.72" fwhm="0.000975" res="384536.5" algo="FTMS"/>
<pk mz="375.093239" i="2339094.0" sn="17.85" a="1646.80" fwhm="0.000834" res="449603.0" algo="FTMS"/>
<pk mz="375.099923" i="3730711.3" sn="29.88" a="3028.56" fwhm="0.000880" res="426025.9" algo="FTMS"/>
<pk mz="375.108511" i="2704152.5" sn="21.00" a="1703.31" fwhm="0.000762" res="492526.2" algo="FTMS"/>
<pk mz="375.119849" i="1202842.4" sn="8.02" a="749.20" fwhm="0.000863" res="434557.8" algo="FTMS"/>
<pk mz="375.121590" i="1639450.6" sn="11.79" a="1106.40" fwhm="0.000847" res="442889.5" algo="FTMS"/>
<pk mz="375.129637" i="3733276.0" sn="29.91" a="2772.83" fwhm="0.000834" res="450036.9" algo="FTMS"/>
<pk mz="375.139187" i="1098269.5" sn="7.11" a="796.23" fwhm="0.001044" res="359183.9" algo="FTMS"/>
<pk mz="375.144910" i="1288990.4" sn="8.76" a="582.43" fwhm="0.000634" res="592137.5" algo="FTMS"/>
<pk mz="375.157967" i="5266208.5" sn="43.17" a="4536.19" fwhm="0.000849" res="442084.2" algo="FTMS"/>
<pk mz="375.163436" i="1577505.4" sn="11.26" a="1095.46" fwhm="0.000823" res="455589.0" algo="FTMS"/>
<pk mz="375.166033" i="6042402.0" sn="49.88" a="5068.05" fwhm="0.000889" res="421900.1" algo="FTMS"/>
<pk mz="375.194298" i="2532134.3" sn="19.52" a="1902.90" fwhm="0.000898" res="417874.4" algo="FTMS"/>
<pk mz="375.202458" i="4072743.8" sn="32.84" a="3316.15" fwhm="0.000874" res="429098.3" algo="FTMS"/>
<pk mz="375.238787" i="1771309.5" sn="12.93" a="1426.32" fwhm="0.000995" res="377268.1" algo="FTMS"/>
<pk mz="376.030932" i="1787053.3" sn="13.07" a="1205.30" fwhm="0.000835" res="450244.4" algo="FTMS"/>
<pk mz="376.067399" i="3394483.0" sn="26.97" a="2741.35" fwhm="0.000887" res="424046.4" algo="FTMS"/>
<pk mz="376.078602" i="1363636.9" sn="9.41" a="695.08" fwhm="0.000725" res="518492.1" algo="FTMS"/>
<pk mz="376.103781" i="1495737.0" sn="10.55" a="868.77" fwhm="0.000718" res="523500.8" algo="FTMS"/>
<pk mz="376.124964" i="2653628.5" sn="20.57" a="2275.71" fwhm="0.000914" res="411468.8" algo="FTMS"/>
<pk mz="376.161286" i="4018626.3" sn="32.37" a="3273.38" fwhm="0.000870" res="432507.4" algo="FTMS"/>
<pk mz="376.169567" i="1184963.6" sn="7.86" a="690.73" fwhm="0.000762" res="493848.9" algo="FTMS"/>
<pk mz="376.197689" i="1106632.1" sn="7.18" a="543.04" fwhm="0.000784" res="479979.4" algo="FTMS"/>
<pk mz="377.015006" i="2107980.8" sn="15.84" a="1672.23" fwhm="0.000959" res="393194.3" algo="FTMS"/>
<pk mz="377.051414" i="4315218.5" sn="34.94" a="3751.42" fwhm="0.000901" res="418310.2" algo="FTMS"/>
<pk mz="377.062652" i="2399828.5" sn="18.37" a="1703.34" fwhm="0.000822" res="458445.1" algo="FTMS"/>
<pk mz="377.064339" i="1749844.8" sn="12.75" a="1507.29" fwhm="0.001088" res="346607.6" algo="FTMS"/>
<pk mz="377.072675" i="1256022.1" sn="8.47" a="676.17" fwhm="0.000771" res="489344.7" algo="FTMS"/>
<pk mz="377.085547" i="3863640.3" sn="31.03" a="2934.40" fwhm="0.000826" res="456741.7" algo="FTMS"/>
<pk mz="377.087771" i="4879448.5" sn="39.82" a="3996.04" fwhm="0.000858" res="439669.4" algo="FTMS"/>
<pk mz="377.099032" i="3850842.5" sn="30.92" a="3104.03" fwhm="0.000871" res="433110.9" algo="FTMS"/>
<pk mz="377.100820" i="2208090.8" sn="16.71" a="1698.49" fwhm="0.000884" res="426607.5" algo="FTMS"/>
<pk mz="377.108893" i="1383260.0" sn="9.57" a="761.26" fwhm="0.000791" res="477039.2" algo="FTMS"/>
<pk mz="377.124194" i="3746910.5" sn="30.02" a="3040.56" fwhm="0.000895" res="421573.9" algo="FTMS"/>
<pk mz="377.135398" i="1425504.4" sn="9.94" a="1042.21" fwhm="0.000889" res="424270.6" algo="FTMS"/>
<pk mz="377.137260" i="4161632.8" sn="33.61" a="3470.74" fwhm="0.000880" res="428599.2" algo="FTMS"/>
<pk mz="377.145355" i="1862498.0" sn="13.72" a="1332.51" fwhm="0.000887" res="425256.7" algo="FTMS"/>
<pk mz="377.155158" i="1301859.6" sn="8.87" a="808.91" fwhm="0.000837" res="450359.3" algo="FTMS"/>
<pk mz="377.160608" i="2029156.5" sn="15.16" a="1494.10" fwhm="0.000829" res="455132.5" algo="FTMS"/>
<pk mz="377.173668" i="4736102.5" sn="38.58" a="4031.99" fwhm="0.000895" res="421617.3" algo="FTMS"/>
<pk mz="377.181708" i="1496679.9" sn="10.56" a="954.45" fwhm="0.000771" res="489363.7" algo="FTMS"/>
<pk mz="377.196963" i="1328234.4" sn="9.10" a="874.63" fwhm="0.000817" res="461404.9" algo="FTMS"/>
<pk mz="377.210015" i="5052524.5" sn="41.32" a="4131.80" fwhm="0.000860" res="438655.9" algo="FTMS"/>
<pk mz="378.046679" i="2594549.3" sn="20.05" a="2020.79" fwhm="0.000850" res="444593.5" algo="FTMS"/>
<pk mz="378.083043" i="3516667.3" sn="28.03" a="2920.73" fwhm="0.000901" res="419792.1" algo="FTMS"/>
<pk mz="378.091179" i="1115388.6" sn="7.26" a="598.05" fwhm="0.000716" res="527812.3" algo="FTMS"/>
<pk mz="378.102404" i="1122174.5" sn="7.31" a="613.10" fwhm="0.000802" res="471260.7" algo="FTMS"/>
<pk mz="378.104083" i="1160702.8" sn="7.65" a="599.31" fwhm="0.000771" res="490508.0" algo="FTMS"/>
<pk mz="378.119381" i="1101825.3" sn="7.14" a="423.60" fwhm="0.000635" res="595690.0" algo="FTMS"/>
<pk mz="378.140586" i="4466436.5" sn="36.25" a="3866.27" fwhm="0.000925" res="408925.6" algo="FTMS"/>
<pk mz="378.176964" i="1796618.8" sn="13.15" a="1189.05" fwhm="0.000826" res="457748.7" algo="FTMS"/>
<pk mz="378.213352" i="1361680.6" sn="9.39" a="945.77" fwhm="0.000864" res="437514.5" algo="FTMS"/>
<pk mz="379.030718" i="2785687.5" sn="21.70" a="1929.49" fwhm="0.000789" res="480458.2" algo="FTMS"/>
<pk mz="379.041899" i="1247385.3" sn="8.40" a="754.96" fwhm="0.000843" res="449564.9" algo="FTMS"/>
<pk mz="379.067044" i="7078301.5" sn="58.84" a="6244.28" fwhm="0.000910" res="416619.0" algo="FTMS"/>
<pk mz="379.078317" i="3021727.3" sn="23.75" a="2470.33" fwhm="0.000896" res="422874.9" algo="FTMS"/>
<pk mz="379.080092" i="2623903.8" sn="20.30" a="1986.57" fwhm="0.000865" res="438189.2" algo="FTMS"/>
<pk mz="379.082617" i="1495712.0" sn="10.54" a="1091.94" fwhm="0.000939" res="403771.6" algo="FTMS"/>
<pk mz="379.098086" i="1367330.6" sn="9.43" a="1020.08" fwhm="0.001045" res="362702.7" algo="FTMS"/>
<pk mz="379.103444" i="6661539.5" sn="55.23" a="5541.66" fwhm="0.000865" res="438480.8" algo="FTMS"/>
<pk mz="379.114728" i="2154917.3" sn="16.25" a="1486.34" fwhm="0.000812" res="466954.7" algo="FTMS"/>
<pk mz="379.116495" i="4990373.5" sn="40.78" a="4270.52" fwhm="0.000902" res="420086.8" algo="FTMS"/>
<pk mz="379.134337" i="1573288.6" sn="11.22" a="1065.61" fwhm="0.000859" res="441117.0" algo="FTMS"/>
<pk mz="379.139799" i="5247401.5" sn="43.00" a="4349.36" fwhm="0.000884" res="429063.4" algo="FTMS"/>
<pk mz="379.152905" i="6067627.5" sn="50.10" a="5104.29" fwhm="0.000866" res="437641.5" algo="FTMS"/>
<pk mz="379.170619" i="1393070.6" sn="9.66" a="780.07" fwhm="0.000747" res="507528.8" algo="FTMS"/>
<pk mz="379.176268" i="2170287.5" sn="16.38" a="1344.78" fwhm="0.000751" res="504653.0" algo="FTMS"/>
<pk mz="379.189293" i="4902321.5" sn="40.01" a="4191.79" fwhm="0.000896" res="423290.5" algo="FTMS"/>
<pk mz="379.207070" i="2220980.8" sn="16.82" a="1718.00" fwhm="0.000925" res="410044.3" algo="FTMS"/>
<pk mz="379.225663" i="10969528.0" z="-1" sn="92.50" a="9937.89" fwhm="0.000912" res="415712.8" algo="FTMS" component_name="AB" deconvoluted_molecular_mass="379.226045" deconvoluted_isotopic_mass="379.226035"/>
<pk mz="380.062343" i="2998339.0" sn="23.54" a="2269.03" fwhm="0.000854" res="444794.5" algo="FTMS"/>
<pk mz="380.070352" i="1952068.5" sn="14.49" a="1778.99" fwhm="0.001056" res="359865.4" algo="FTMS"/>
<pk mz="380.098668" i="2644553.3" sn="20.48" a="2209.93" fwhm="0.000962" res="395025.5" algo="FTMS"/>
<pk mz="380.106841" i="1423946.6" sn="9.92" a="944.36" fwhm="0.000802" res="473949.3" algo="FTMS"/>
<pk mz="380.119910" i="1407564.8" sn="9.78" a="801.35" fwhm="0.000760" res="500324.8" algo="FTMS"/>
<pk mz="380.135087" i="1581391.3" sn="11.28" a="924.35" fwhm="0.000790" res="481142.6" algo="FTMS"/>
<pk mz="380.146351" i="1309521.1" sn="8.93" a="915.66" fwhm="0.000892" res="426375.4" algo="FTMS"/>
<pk mz="380.156239" i="1967954.9" sn="14.63" a="1286.44" fwhm="0.000801" res="474511.4" algo="FTMS"/>
<pk mz="380.229054" i="2875999.0" z="-1" sn="22.48" a="2230.98" fwhm="0.000874" res="434815.5" algo="FTMS" component_name="AB" deconvoluted_molecular_mass="379.226045" deconvoluted_isotopic_mass="380.229428"/>
<pk mz="381.009931" i="1176546.5" sn="7.78" a="572.57" fwhm="0.000751" res="507228.6" algo="FTMS"/>
<pk mz="381.046333" i="5248744.5" sn="43.01" a="4404.47" fwhm="0.000904" res="421557.5" algo="FTMS"/>
<pk mz="381.057562" i="1348842.5" sn="9.27" a="760.87" fwhm="0.000765" res="497861.8" algo="FTMS"/>
<pk mz="381.077203" i="1327341.9" sn="9.08" a="821.48" fwhm="0.000835" res="456356.4" algo="FTMS"/>
<pk mz="381.082694" i="9308911.0" z="-1" sn="78.13" a="8578.77" fwhm="0.000930" res="409568.2" algo="FTMS" component_name="BS" deconvoluted_molecular_mass="381.083077" deconvoluted_isotopic_mass="381.083070"/>
<pk mz="381.094002" i="2238704.8" sn="16.97" a="1970.70" fwhm="0.000953" res="399998.4" algo="FTMS"/>
<pk mz="381.095783" i="1628401.0" sn="11.69" a="1008.36" fwhm="0.000794" res="479715.7" algo="FTMS"/>
<pk mz="381.113573" i="1188340.0" sn="7.88" a="600.83" fwhm="0.000696" res="547423.0" algo="FTMS"/>
<pk mz="381.119106" i="7333621.0" sn="61.05" a="6271.38" fwhm="0.000891" res="427664.9" algo="FTMS"/>
<pk mz="381.130358" i="1546998.9" sn="10.98" a="994.47" fwhm="0.000854" res="446468.8" algo="FTMS"/>
<pk mz="381.132195" i="5078775.0" sn="41.54" a="4235.72" fwhm="0.000886" res="430361.4" algo="FTMS"/>
<pk mz="381.149959" i="2538746.0" sn="19.56" a="1956.71" fwhm="0.000920" res="414117.3" algo="FTMS"/>
<pk mz="381.155501" i="5529339.0" sn="45.44" a="4792.90" fwhm="0.000909" res="419132.5" algo="FTMS"/>
<pk mz="381.168536" i="5213949.5" sn="42.71" a="4244.51" fwhm="0.000878" res="433918.4" algo="FTMS"/>
<pk mz="381.186370" i="1777664.3" sn="12.98" a="1150.50" fwhm="0.000839" res="454519.0" algo="FTMS"/>
<pk mz="381.191872" i="3495169.3" sn="27.84" a="2842.86" fwhm="0.000908" res="419917.4" algo="FTMS"/>
<pk mz="381.204959" i="3201795.5" sn="25.30" a="2677.56" fwhm="0.000928" res="410999.0" algo="FTMS"/>
<pk mz="381.222693" i="3355910.5" sn="26.63" a="2751.55" fwhm="0.000891" res="427810.0" algo="FTMS"/>
<pk mz="381.228246" i="1756167.4" sn="12.79" a="1391.59" fwhm="0.000965" res="394910.0" algo="FTMS"/>
<pk mz="381.231618" i="1792520.0" sn="13.11" a="1512.53" fwhm="0.001000" res="381097.9" algo="FTMS"/>
<pk mz="381.241273" i="4348169.5" sn="35.22" a="3927.67" fwhm="0.000939" res="406204.6" algo="FTMS"/>
<pk mz="382.041557" i="1789841.9" sn="12.93" a="1118.99" fwhm="0.000767" res="498278.5" algo="FTMS"/>
<pk mz="382.077970" i="2559896.3" sn="19.51" a="2157.91" fwhm="0.000890" res="429191.0" algo="FTMS"/>
<pk mz="382.086087" i="1645209.5" z="-1" sn="11.69" a="1140.53" fwhm="0.000859" res="444827.3" algo="FTMS" component_name="BS" deconvoluted_molecular_mass="381.083077" deconvoluted_isotopic_mass="382.086464"/>
<pk mz="382.100442" i="1600156.0" sn="11.31" a="1222.76" fwhm="0.000877" res="435480.0" algo="FTMS"/>
<pk mz="382.114413" i="2111902.3" sn="15.68" a="1463.43" fwhm="0.000816" res="468534.4" algo="FTMS"/>
<pk mz="382.122485" i="1551519.8" sn="10.89" a="1001.29" fwhm="0.000787" res="485837.4" algo="FTMS"/>
<pk mz="382.125643" i="1195936.3" sn="7.85" a="754.27" fwhm="0.000857" res="446143.0" algo="FTMS"/>
<pk mz="382.127468" i="2319776.5" sn="17.46" a="1630.79" fwhm="0.000835" res="457532.5" algo="FTMS"/>
<pk mz="382.135547" i="1258274.0" sn="8.39" a="791.94" fwhm="0.000912" res="419119.6" algo="FTMS"/>
<pk mz="382.158990" i="1462950.0" sn="10.14" a="1231.92" fwhm="0.001052" res="363258.1" algo="FTMS"/>
<pk mz="382.208132" i="1133614.4" sn="7.32" a="865.75" fwhm="0.001036" res="368883.9" algo="FTMS"/>
<pk mz="382.226136" i="1213105.5" sn="8.00" a="674.30" fwhm="0.000803" res="475965.9" algo="FTMS"/>
<pk mz="383.025615" i="1804347.4" sn="13.05" a="1157.13" fwhm="0.000782" res="490046.7" algo="FTMS"/>
<pk mz="383.061950" i="7795777.5" sn="64.28" a="6803.26" fwhm="0.000895" res="427981.8" algo="FTMS"/>
<pk mz="383.073279" i="1135939.6" sn="7.34" a="510.27" fwhm="0.000693" res="552717.7" algo="FTMS"/>
<pk mz="383.098369" i="10564680.0" z="-1" sn="87.95" a="9939.86" fwhm="0.000947" res="404499.5" algo="FTMS" component_name="AL" deconvoluted_molecular_mass="383.098749" deconvoluted_isotopic_mass="383.098748"/>
<pk mz="383.109673" i="2078026.0" sn="15.39" a="1651.35" fwhm="0.000899" res="425957.1" algo="FTMS"/>
<pk mz="383.111461" i="1399626.3" sn="9.59" a="986.53" fwhm="0.000889" res="430804.2" algo="FTMS"/>
<pk mz="383.129317" i="1240653.4" sn="8.23" a="623.99" fwhm="0.000727" res="527140.3" algo="FTMS"/>
<pk mz="383.134732" i="7974990.5" sn="65.81" a="7165.43" fwhm="0.000921" res="415845.2" algo="FTMS"/>
<pk mz="383.147792" i="3227216.5" sn="25.22" a="2729.22" fwhm="0.000939" res="407945.7" algo="FTMS"/>
<pk mz="383.165582" i="1946963.6" sn="14.27" a="1328.00" fwhm="0.000846" res="453129.1" algo="FTMS"/>
<pk mz="383.171132" i="6854740.5" sn="56.23" a="6060.81" fwhm="0.000927" res="413503.7" algo="FTMS"/>
<pk mz="383.174480" i="4511317.0" sn="36.20" a="3877.11" fwhm="0.000934" res="410384.8" algo="FTMS"/>
<pk mz="383.184214" i="1373142.9" sn="9.37" a="1121.33" fwhm="0.001032" res="371338.4" algo="FTMS"/>
<pk mz="383.201972" i="1765722.0" sn="12.72" a="1461.98" fwhm="0.001123" res="341288.4" algo="FTMS"/>
<pk mz="383.207539" i="8468571.0" sn="70.03" a="7829.44" fwhm="0.000952" res="402603.8" algo="FTMS"/>
<pk mz="383.238345" i="1790816.3" sn="12.94" a="1276.05" fwhm="0.000875" res="437865.7" algo="FTMS"/>
<pk mz="383.243906" i="2068833.3" sn="15.31" a="1638.72" fwhm="0.000895" res="427973.8" algo="FTMS"/>
<pk mz="384.057205" i="1693935.4" sn="12.11" a="1096.45" fwhm="0.000830" res="462652.1" algo="FTMS"/>
<pk mz="384.065418" i="1484016.9" sn="10.31" a="1277.63" fwhm="0.001155" res="332633.2" algo="FTMS"/>
<pk mz="384.072481" i="1189106.1" sn="7.79" a="634.21" fwhm="0.000817" res="470299.0" algo="FTMS"/>
<pk mz="384.093611" i="2718965.8" sn="20.87" a="2040.55" fwhm="0.000853" res="450447.4" algo="FTMS"/>
<pk mz="384.101713" i="1782007.3" z="-1" sn="12.86" a="1146.63" fwhm="0.000837" res="458954.1" algo="FTMS" component_name="AL" deconvoluted_molecular_mass="383.098749" deconvoluted_isotopic_mass="384.102095"/>
<pk mz="384.106649" i="1720312.1" sn="12.33" a="1145.74" fwhm="0.000880" res="436689.8" algo="FTMS"/>
<pk mz="384.130084" i="1578236.3" sn="11.12" a="1302.83" fwhm="0.000964" res="398438.9" algo="FTMS"/>
<pk mz="384.138182" i="1404925.6" sn="9.64" a="1017.50" fwhm="0.000905" res="424498.5" algo="FTMS"/>
<pk mz="384.143113" i="1761790.5" sn="12.69" a="1454.71" fwhm="0.000985" res="390090.0" algo="FTMS"/>
<pk mz="384.166361" i="1392898.6" sn="9.53" a="830.86" fwhm="0.000782" res="491392.4" algo="FTMS"/>
<pk mz="384.174379" i="1319428.0" sn="8.91" a="813.81" fwhm="0.000880" res="436436.7" algo="FTMS"/>
<pk mz="384.210900" i="1798922.5" sn="13.01" a="1069.09" fwhm="0.000769" res="499389.7" algo="FTMS"/>
<pk mz="385.020078" i="1586329.9" sn="11.19" a="1260.70" fwhm="0.000943" res="408470.1" algo="FTMS"/>
<pk mz="385.041215" i="3537309.8" sn="27.87" a="2948.19" fwhm="0.000903" res="426448.0" algo="FTMS"/>
<pk mz="385.056483" i="1317024.4" sn="8.88" a="726.34" fwhm="0.000740" res="520502.5" algo="FTMS"/>
<pk mz="385.067827" i="1237666.4" sn="8.21" a="633.72" fwhm="0.000725" res="531345.5" algo="FTMS"/>
<pk mz="385.077647" i="8024484.0" sn="66.23" a="7361.82" fwhm="0.000930" res="414179.2" algo="FTMS"/>
<pk mz="385.088699" i="1184934.1" sn="7.75" a="804.00" fwhm="0.000946" res="406902.4" algo="FTMS"/>
<pk mz="385.092845" i="1144486.9" sn="7.41" a="507.13" fwhm="0.000684" res="562947.5" algo="FTMS"/>
<pk mz="385.113992" i="8354218.5" sn="69.05" a="7847.14" fwhm="0.000950" res="405304.0" algo="FTMS"/>
<pk mz="385.125262" i="12242349.0" z="-1" sn="102.29" a="11319.53" fwhm="0.000940" res="409781.1" algo="FTMS" component_name="t" deconvoluted_molecular_mass="385.125633" deconvoluted_isotopic_mass="385.125645"/>
<pk mz="385.144960" i="1122992.1" sn="7.22" a="647.10" fwhm="0.000853" res="451714.9" algo="FTMS"/>
<pk mz="385.150402" i="8461745.0" sn="69.97" a="7789.90" fwhm="0.000947" res="406567.6" algo="FTMS"/>
<pk mz="385.163468" i="1559219.5" sn="10.95" a="1116.73" fwhm="0.000906" res="425163.5" algo="FTMS"/>
<pk mz="385.178672" i="1795254.3" sn="12.97" a="1185.56" fwhm="0.000823" res="467938.9" algo="FTMS"/>
<pk mz="385.186771" i="11183544.0" z="-1" sn="93.24" a="10520.97" fwhm="0.000948" res="406468.8" algo="FTMS" component_name="x" deconvoluted_molecular_mass="385.187167" deconvoluted_isotopic_mass="385.187155"/>
<pk mz="385.223189" i="6330814.0" sn="51.75" a="5574.49" fwhm="0.000930" res="414178.9" algo="FTMS"/>
<pk mz="385.259581" i="2498500.8" sn="18.98" a="2214.22" fwhm="0.000997" res="386341.8" algo="FTMS"/>
<pk mz="386.051649" i="2091603.3" sn="15.50" a="1564.45" fwhm="0.000918" res="420323.4" algo="FTMS"/>
<pk mz="386.081007" i="1240920.6" sn="8.23" a="867.07" fwhm="0.000877" res="440089.8" algo="FTMS"/>
<pk mz="386.088080" i="1788505.9" sn="12.91" a="1432.71" fwhm="0.000938" res="411811.1" algo="FTMS"/>
<pk mz="386.109297" i="1563485.8" sn="10.99" a="963.43" fwhm="0.000829" res="465928.5" algo="FTMS"/>
<pk mz="386.117339" i="1330527.3" sn="9.00" a="814.56" fwhm="0.000762" res="506546.9" algo="FTMS"/>
<pk mz="386.122407" i="1193312.1" sn="7.82" a="692.80" fwhm="0.000859" res="449284.6" algo="FTMS"/>
<pk mz="386.128528" i="2397281.3" z="-1" sn="18.12" a="1839.05" fwhm="0.000905" res="426826.1" algo="FTMS" component_name="t" deconvoluted_molecular_mass="385.125633" deconvoluted_isotopic_mass="386.128914"/>
<pk mz="386.145644" i="1691236.4" sn="12.08" a="1089.03" fwhm="0.000857" res="450713.6" algo="FTMS"/>
<pk mz="386.153879" i="1529445.9" sn="10.70" a="1132.13" fwhm="0.000875" res="441160.1" algo="FTMS"/>
<pk mz="386.156826" i="1175654.4" sn="7.67" a="602.83" fwhm="0.000705" res="547809.5" algo="FTMS"/>
<pk mz="386.182023" i="1161322.9" sn="7.55" a="776.79" fwhm="0.000857" res="450455.2" algo="FTMS"/>
<pk mz="386.190183" i="2408044.5" z="-1" sn="18.21" a="2021.77" fwhm="0.000973" res="397098.6" algo="FTMS" component_name="x" deconvoluted_molecular_mass="385.187167" deconvoluted_isotopic_mass="386.190569"/>
<pk mz="386.226623" i="1397875.0" sn="9.57" a="855.14" fwhm="0.000818" res="472430.0" algo="FTMS"/>
<pk mz="386.999357" i="1342464.3" sn="9.10" a="989.94" fwhm="0.000931" res="415900.0" algo="FTMS"/>
<pk mz="387.035748" i="1768199.0" sn="12.74" a="1190.02" fwhm="0.000847" res="457016.9" algo="FTMS"/>
<pk mz="387.047055" i="1920265.0" sn="14.04" a="1398.00" fwhm="0.000911" res="424808.0" algo="FTMS"/>
<pk mz="387.056878" i="3906314.8" sn="31.02" a="3684.25" fwhm="0.000988" res="391813.1" algo="FTMS"/>
<pk mz="387.072120" i="2481933.8" sn="18.84" a="2013.06" fwhm="0.000914" res="423285.8" algo="FTMS"/>
<pk mz="387.083425" i="2388239.8" sn="18.04" a="1780.32" fwhm="0.000874" res="443096.8" algo="FTMS"/>
<pk mz="387.093240" i="5037841.5" sn="40.69" a="4621.04" fwhm="0.000976" res="396449.9" algo="FTMS"/>
<pk mz="387.104691" i="1329299.6" sn="8.99" a="835.03" fwhm="0.000924" res="418765.8" algo="FTMS"/>
<pk mz="387.108540" i="1892628.4" sn="13.80" a="1291.29" fwhm="0.000897" res="431323.5" algo="FTMS"/>
<pk mz="387.119852" i="1142550.5" sn="7.39" a="620.54" fwhm="0.000756" res="511955.5" algo="FTMS"/>
<pk mz="387.129669" i="5315352.5" sn="43.06" a="4733.27" fwhm="0.000954" res="405668.8" algo="FTMS"/>
<pk mz="387.140911" i="2237722.3" sn="16.75" a="1690.69" fwhm="0.000898" res="431138.5" algo="FTMS"/>
<pk mz="387.157948" i="1306141.5" sn="8.79" a="833.69" fwhm="0.000857" res="451827.6" algo="FTMS"/>
<pk mz="387.166065" i="8475423.0" sn="70.08" a="8056.34" fwhm="0.000973" res="397785.3" algo="FTMS"/>
<pk mz="387.188605" i="1848355.1" sn="13.42" a="1364.06" fwhm="0.000890" res="435007.1" algo="FTMS"/>
<pk mz="387.194297" i="1676068.3" sn="11.95" a="1075.45" fwhm="0.000816" res="474759.2" algo="FTMS"/>
<pk mz="387.202440" i="9486118.0" z="-1" sn="78.72" a="8713.66" fwhm="0.000940" res="412030.8" algo="FTMS" component_name="BK" deconvoluted_molecular_mass="387.202971" deconvoluted_isotopic_mass="387.202828"/>
<pk mz="387.238838" i="4494124.5" sn="36.04" a="3894.99" fwhm="0.000890" res="435256.3" algo="FTMS"/>
<pk mz="387.275118" i="1326387.1" sn="8.96" a="791.71" fwhm="0.000815" res="475321.1" algo="FTMS"/>
<pk mz="388.031054" i="1830079.8" sn="13.27" a="1197.93" fwhm="0.000827" res="469283.1" algo="FTMS"/>
<pk mz="388.067338" i="2535878.5" sn="19.30" a="1889.76" fwhm="0.000874" res="444210.8" algo="FTMS"/>
<pk mz="388.078664" i="1365192.6" sn="9.29" a="854.64" fwhm="0.000821" res="472460.1" algo="FTMS"/>
<pk mz="388.103728" i="1448909.4" sn="10.01" a="871.89" fwhm="0.000849" res="457243.5" algo="FTMS"/>
<pk mz="388.124978" i="1565905.3" sn="11.01" a="961.22" fwhm="0.000847" res="458326.6" algo="FTMS"/>
<pk mz="388.161282" i="1636056.1" sn="11.61" a="1073.64" fwhm="0.000794" res="488710.8" algo="FTMS"/>
<pk mz="388.169418" i="1633241.6" sn="11.58" a="1003.40" fwhm="0.000939" res="413233.8" algo="FTMS"/>
<pk mz="388.172512" i="1929690.3" sn="14.12" a="1342.37" fwhm="0.000824" res="470942.5" algo="FTMS"/>
<pk mz="388.197747" i="1518303.0" sn="10.60" a="958.51" fwhm="0.000926" res="419114.6" algo="FTMS"/>
<pk mz="388.205752" i="1993440.5" z="-1" sn="14.66" a="1433.91" fwhm="0.000878" res="441931.0" algo="FTMS" component_name="BK" deconvoluted_molecular_mass="387.202971" deconvoluted_isotopic_mass="388.206142"/>
<pk mz="389.014969" i="1710457.5" sn="12.24" a="1351.55" fwhm="0.000912" res="426452.4" algo="FTMS"/>
<pk mz="389.026581" i="1131771.6" sn="7.29" a="846.86" fwhm="0.001393" res="279369.6" algo="FTMS"/>
<pk mz="389.051398" i="3227776.5" sn="25.21" a="2700.55" fwhm="0.000895" res="434517.4" algo="FTMS"/>
<pk mz="389.062615" i="2188418.5" sn="16.33" a="1578.20" fwhm="0.000824" res="472021.6" algo="FTMS"/>
<pk mz="389.072496" i="2277764.5" sn="17.09" a="1864.33" fwhm="0.000961" res="404987.1" algo="FTMS"/>
<pk mz="389.087788" i="3864711.3" sn="30.66" a="3290.36" fwhm="0.000938" res="414812.0" algo="FTMS"/>
<pk mz="389.099048" i="2747529.5" sn="21.11" a="2234.42" fwhm="0.000923" res="421721.6" algo="FTMS"/>
<pk mz="389.102397" i="4369034.0" sn="34.97" a="4023.90" fwhm="0.000987" res="394298.3" algo="FTMS"/>
<pk mz="389.109008" i="2988171.5" sn="23.16" a="2519.54" fwhm="0.000926" res="420054.0" algo="FTMS"/>
<pk mz="389.124207" i="3236494.3" sn="25.29" a="2831.71" fwhm="0.000954" res="408099.9" algo="FTMS"/>
<pk mz="389.137227" i="2601104.8" sn="19.86" a="2334.66" fwhm="0.000980" res="397086.4" algo="FTMS"/>
<pk mz="389.145291" i="4922514.5" sn="39.70" a="4209.32" fwhm="0.000922" res="421971.5" algo="FTMS"/>
<pk mz="389.156585" i="3845268.5" sn="30.49" a="3666.00" fwhm="0.000981" res="396720.2" algo="FTMS"/>
<pk mz="389.160495" i="1448085.3" sn="10.00" a="1045.33" fwhm="0.000924" res="421253.4" algo="FTMS"/>
<pk mz="389.173606" i="3036311.8" sn="23.58" a="2554.88" fwhm="0.000951" res="409254.8" algo="FTMS"/>
<pk mz="389.179195" i="10715289.0" z="-1" sn="89.23" a="10421.38" fwhm="0.000957" res="406501.1" algo="FTMS" component_name="AH" deconvoluted_molecular_mass="389.179585" deconvoluted_isotopic_mass="389.179587"/>
<pk mz="389.181711" i="6188185.5" sn="50.52" a="5822.27" fwhm="0.000981" res="396551.2" algo="FTMS"/>
<pk mz="389.197077" i="1163164.3" sn="7.56" a="761.50" fwhm="0.000931" res="418255.9" algo="FTMS"/>
<pk mz="389.210103" i="2038686.8" z="-1" sn="15.05" a="1448.32" fwhm="0.000908" res="428518.0" algo="FTMS" component_name="BK" deconvoluted_molecular_mass="387.202971" deconvoluted_isotopic_mass="389.210495"/>
<pk mz="389.218086" i="4165792.3" sn="33.23" a="3677.45" fwhm="0.000930" res="418660.0" algo="FTMS"/>
<pk mz="389.254474" i="1311143.1" sn="8.83" a="759.11" fwhm="0.000799" res="487130.7" algo="FTMS"/>
<pk mz="390.046635" i="2451775.8" sn="18.58" a="1885.57" fwhm="0.000904" res="431395.0" algo="FTMS"/>
<pk mz="390.065889" i="1460803.5" sn="10.11" a="1050.01" fwhm="0.000936" res="416689.4" algo="FTMS"/>
<pk mz="390.083043" i="2866502.8" sn="22.12" a="2454.84" fwhm="0.000959" res="406811.5" algo="FTMS"/>
<pk mz="390.091072" i="1156040.4" sn="7.50" a="708.15" fwhm="0.000869" res="448689.3" algo="FTMS"/>
<pk mz="390.094182" i="1375817.0" sn="9.38" a="877.10" fwhm="0.000827" res="471606.7" algo="FTMS"/>
<pk mz="390.105693" i="1157067.3" sn="7.51" a="645.37" fwhm="0.000881" res="443043.8" algo="FTMS"/>
<pk mz="390.119470" i="1266125.9" sn="8.44" a="809.75" fwhm="0.000953" res="409325.6" algo="FTMS"/>
<pk mz="390.140580" i="3271506.0" sn="25.59" a="2710.10" fwhm="0.000944" res="413409.4" algo="FTMS"/>
<pk mz="390.148723" i="1156819.6" sn="7.51" a="705.32" fwhm="0.000929" res="420122.7" algo="FTMS"/>
<pk mz="390.176963" i="2889049.0" sn="22.32" a="2380.28" fwhm="0.000920" res="423968.5" algo="FTMS"/>
<pk mz="390.182525" i="2878298.3" z="-1" sn="22.22" a="2421.30" fwhm="0.000944" res="413457.8" algo="FTMS" component_name="AH" deconvoluted_molecular_mass="389.179585" deconvoluted_isotopic_mass="390.182919"/>
<pk mz="390.185080" i="1122394.6" sn="7.21" a="620.19" fwhm="0.000871" res="447919.6" algo="FTMS"/>
<pk mz="390.221375" i="1135201.8" sn="7.23" a="753.66" fwhm="0.000989" res="394711.1" algo="FTMS"/>
<pk mz="391.030669" i="3434496.5" sn="26.65" a="3354.55" fwhm="0.001039" res="376472.8" algo="FTMS"/>
<pk mz="391.041901" i="1977346.8" sn="14.34" a="1365.91" fwhm="0.000839" res="466279.5" algo="FTMS"/>
<pk mz="391.067045" i="5572103.5" sn="44.71" a="4946.57" fwhm="0.000911" res="429136.4" algo="FTMS"/>
<pk mz="391.078287" i="3994634.0" sn="31.38" a="3542.71" fwhm="0.000960" res="407508.3" algo="FTMS"/>
<pk mz="391.088180" i="1283339.9" sn="8.48" a="927.71" fwhm="0.001001" res="390564.9" algo="FTMS"/>
<pk mz="391.103438" i="4994575.0" sn="39.83" a="4858.34" fwhm="0.001003" res="389793.0" algo="FTMS"/>
<pk mz="391.114660" i="6941201.0" sn="56.27" a="7095.83" fwhm="0.001013" res="385929.0" algo="FTMS"/>
<pk mz="391.116449" i="2514961.5" sn="18.88" a="1839.44" fwhm="0.000851" res="459721.7" algo="FTMS"/>
<pk mz="391.124573" i="1444371.1" sn="9.84" a="1017.08" fwhm="0.000917" res="426493.7" algo="FTMS"/>
<pk mz="391.139818" i="3982870.0" sn="31.28" a="3477.67" fwhm="0.000955" res="409766.3" algo="FTMS"/>
<pk mz="391.152847" i="5256728.5" sn="42.04" a="5288.99" fwhm="0.001058" res="369762.4" algo="FTMS"/>
<pk mz="391.160944" i="2075930.3" sn="15.18" a="1770.27" fwhm="0.000997" res="392339.4" algo="FTMS"/>
<pk mz="391.170735" i="1159452.3" sn="7.44" a="731.24" fwhm="0.000973" res="402144.2" algo="FTMS"/>
<pk mz="391.176214" i="1669405.3" sn="11.74" a="1403.26" fwhm="0.001024" res="381963.6" algo="FTMS"/>
<pk mz="391.189315" i="4578848.0" sn="36.32" a="4061.82" fwhm="0.000954" res="409881.3" algo="FTMS"/>
<pk mz="391.197255" i="1404577.5" sn="9.51" a="1470.44" fwhm="0.001282" res="305032.2" algo="FTMS"/>
<pk mz="391.215741" i="1126053.1" sn="7.15" a="742.37" fwhm="0.000992" res="394495.2" algo="FTMS"/>
<pk mz="391.225651" i="1702439.1" sn="12.02" a="1526.39" fwhm="0.001085" res="360566.1" algo="FTMS"/>
<pk mz="392.025967" i="1146055.1" sn="7.32" a="612.13" fwhm="0.000778" res="504199.8" algo="FTMS"/>
<pk mz="392.062281" i="4473550.5" sn="35.43" a="4032.76" fwhm="0.000961" res="407775.2" algo="FTMS"/>
<pk mz="392.070359" i="1399504.1" sn="9.46" a="993.73" fwhm="0.000962" res="407390.2" algo="FTMS"/>
<pk mz="392.098688" i="2496725.8" sn="18.73" a="2048.84" fwhm="0.000937" res="418680.0" algo="FTMS"/>
<pk mz="392.106916" i="1124055.5" sn="7.14" a="605.06" fwhm="0.000755" res="519239.3" algo="FTMS"/>
<pk mz="392.109925" i="1119960.0" sn="7.10" a="562.07" fwhm="0.000817" res="479699.1" algo="FTMS"/>
<pk mz="392.119864" i="1736154.0" sn="12.31" a="1131.33" fwhm="0.000851" res="460859.9" algo="FTMS"/>
<pk mz="392.135003" i="1257181.1" sn="8.26" a="919.54" fwhm="0.000934" res="419965.9" algo="FTMS"/>
<pk mz="392.146292" i="1126623.4" sn="7.16" a="496.87" fwhm="0.000684" res="573714.8" algo="FTMS"/>
<pk mz="392.156185" i="3971297.5" sn="31.18" a="3488.47" fwhm="0.000967" res="405475.2" algo="FTMS"/>
<pk mz="392.182701" i="1965030.8" sn="14.24" a="1481.25" fwhm="0.000885" res="443130.3" algo="FTMS"/>
<pk mz="392.192608" i="2019560.8" sn="14.70" a="1666.90" fwhm="0.000999" res="392603.9" algo="FTMS"/>
<pk mz="393.046327" i="5223319.0" sn="41.76" a="4764.39" fwhm="0.000960" res="409422.1" algo="FTMS"/>
<pk mz="393.055394" i="2083480.6" sn="15.24" a="1947.14" fwhm="0.001061" res="370415.4" algo="FTMS"/>
<pk mz="393.057564" i="2637209.3" sn="19.91" a="2183.39" fwhm="0.000925" res="424834.3" algo="FTMS"/>
<pk mz="393.082686" i="7849886.5" sn="63.94" a="7781.89" fwhm="0.001003" res="391759.8" algo="FTMS"/>
<pk mz="393.093917" i="3147168.5" sn="24.22" a="2848.40" fwhm="0.000989" res="397426.7" algo="FTMS"/>
<pk mz="393.095791" i="1426081.0" sn="9.68" a="890.63" fwhm="0.000831" res="473199.8" algo="FTMS"/>
<pk mz="393.119086" i="7495590.0" sn="60.95" a="7107.70" fwhm="0.000990" res="397185.2" algo="FTMS"/>
<pk mz="393.130373" i="2517416.0" sn="18.90" a="1976.18" fwhm="0.000895" res="439053.3" algo="FTMS"/>
<pk mz="393.132147" i="5722024.5" sn="45.97" a="5153.63" fwhm="0.000945" res="416125.2" algo="FTMS"/>
<pk mz="393.150013" i="1569196.1" sn="10.89" a="1129.16" fwhm="0.000820" res="479470.0" algo="FTMS"/>
<pk mz="393.155458" i="4053421.3" sn="31.88" a="3559.23" fwhm="0.000962" res="408561.7" algo="FTMS"/>
<pk mz="393.168528" i="6844336.0" sn="55.45" a="6448.66" fwhm="0.000975" res="403157.6" algo="FTMS"/>
<pk mz="393.186381" i="1642931.6" sn="11.52" a="1424.01" fwhm="0.001096" res="358782.0" algo="FTMS"/>
<pk mz="393.191819" i="1682868.8" sn="11.85" a="1581.63" fwhm="0.001089" res="361084.6" algo="FTMS"/>
<pk mz="393.204924" i="4751287.5" sn="37.77" a="4029.00" fwhm="0.000920" res="427422.5" algo="FTMS"/>
<pk mz="393.241343" i="1767871.0" sn="12.57" a="1206.74" fwhm="0.000884" res="445037.3" algo="FTMS"/>
<pk mz="393.277706" i="7032774.5" sn="57.04" a="6516.18" fwhm="0.000965" res="407595.9" algo="FTMS"/>
<pk mz="394.041537" i="1514597.5" sn="10.43" a="983.58" fwhm="0.000835" res="471655.5" algo="FTMS"/>
<pk mz="394.077990" i="2901613.3" sn="22.15" a="2533.39" fwhm="0.000924" res="426709.3" algo="FTMS"/>
<pk mz="394.086039" i="1569134.9" sn="10.89" a="1007.55" fwhm="0.000868" res="454153.8" algo="FTMS"/>
<pk mz="394.090986" i="1388655.9" sn="9.37" a="966.89" fwhm="0.000939" res="419788.4" algo="FTMS"/>
<pk mz="394.114331" i="2169460.8" sn="15.96" a="1735.12" fwhm="0.000889" res="443470.0" algo="FTMS"/>
<pk mz="394.122536" i="1318262.5" sn="8.77" a="756.52" fwhm="0.000858" res="459487.6" algo="FTMS"/>
<pk mz="394.125539" i="1402231.3" sn="9.48" a="859.07" fwhm="0.000835" res="472003.8" algo="FTMS"/>
<pk mz="394.135404" i="2094457.3" sn="15.33" a="1619.01" fwhm="0.000943" res="417972.5" algo="FTMS"/>
<pk mz="394.158778" i="1245438.3" sn="8.16" a="983.04" fwhm="0.000985" res="400045.1" algo="FTMS"/>
<pk mz="394.171920" i="1620097.0" sn="11.32" a="1165.77" fwhm="0.000878" res="448721.5" algo="FTMS"/>
<pk mz="394.281025" i="1610647.9" sn="11.24" a="1207.55" fwhm="0.000910" res="433486.4" algo="FTMS"/>
<pk mz="394.995906" i="1169327.8" sn="7.51" a="856.79" fwhm="0.001063" res="371710.5" algo="FTMS"/>
<pk mz="395.025550" i="2507574.3" sn="18.82" a="1906.61" fwhm="0.000905" res="436472.5" algo="FTMS"/>
<pk mz="395.053438" i="1852476.1" sn="13.28" a="1412.51" fwhm="0.000954" res="414198.6" algo="FTMS"/>
<pk mz="395.061982" i="7998782.0" sn="65.19" a="7778.57" fwhm="0.000995" res="397141.7" algo="FTMS"/>
<pk mz="395.073201" i="1930048.4" sn="13.94" a="1510.85" fwhm="0.000941" res="419915.3" algo="FTMS"/>
<pk mz="395.098350" i="9147718.0" z="-1" sn="74.90" a="8958.80" fwhm="0.001001" res="394589.3" algo="FTMS" component_name="BZ" deconvoluted_molecular_mass="395.098752" deconvoluted_isotopic_mass="395.098754"/>
<pk mz="395.109573" i="1596744.1" sn="11.12" a="1197.70" fwhm="0.000920" res="429473.5" algo="FTMS"/>
<pk mz="395.111351" i="1744456.5" sn="12.37" a="1266.83" fwhm="0.000896" res="441045.1" algo="FTMS"/>
<pk mz="395.129143" i="1868876.4" sn="13.42" a="1548.84" fwhm="0.000990" res="399135.5" algo="FTMS"/>
<pk mz="395.134741" i="6748493.5" sn="54.63" a="6338.85" fwhm="0.000953" res="414633.1" algo="FTMS"/>
<pk mz="395.147839" i="4925776.5" sn="39.24" a="4571.71" fwhm="0.000955" res="413716.8" algo="FTMS"/>
<pk mz="395.165583" i="2017108.1" sn="14.67" a="1398.44" fwhm="0.000865" res="456814.7" algo="FTMS"/>
<pk mz="395.171101" i="4191573.3" sn="33.04" a="3667.38" fwhm="0.000961" res="411420.8" algo="FTMS"/>
<pk mz="395.184208" i="4716888.0" sn="37.48" a="4450.21" fwhm="0.000976" res="404825.1" algo="FTMS"/>
<pk mz="395.201928" i="1337692.0" sn="8.93" a="749.08" fwhm="0.000826" res="478508.9" algo="FTMS"/>
<pk mz="395.207503" i="2070621.3" sn="15.12" a="1459.40" fwhm="0.000908" res="435367.8" algo="FTMS"/>
<pk mz="395.220578" i="3784032.0" sn="29.60" a="3575.23" fwhm="0.001036" res="381504.0" algo="FTMS"/>
<pk mz="395.274763" i="2299243.8" sn="17.06" a="1766.35" fwhm="0.000891" res="443604.4" algo="FTMS"/>
<pk mz="396.057291" i="2301973.5" sn="17.08" a="1680.24" fwhm="0.000827" res="479010.7" algo="FTMS"/>
<pk mz="396.065300" i="1858839.3" sn="13.33" a="1808.42" fwhm="0.001083" res="365708.7" algo="FTMS"/>
<pk mz="396.093603" i="2169885.5" sn="15.96" a="1642.09" fwhm="0.000936" res="423059.4" algo="FTMS"/>
<pk mz="396.101681" i="2176287.3" z="-1" sn="16.02" a="1806.05" fwhm="0.000988" res="400938.4" algo="FTMS" component_name="BZ" deconvoluted_molecular_mass="395.098752" deconvoluted_isotopic_mass="396.102088"/>
<pk mz="396.106695" i="1473568.4" sn="10.08" a="1083.58" fwhm="0.000906" res="437191.6" algo="FTMS"/>
<pk mz="396.130020" i="2112037.5" sn="15.47" a="2001.67" fwhm="0.001064" res="372225.7" algo="FTMS"/>
<pk mz="396.137929" i="1260839.3" sn="8.28" a="1012.21" fwhm="0.000979" res="404645.4" algo="FTMS"/>
<pk mz="396.143043" i="1973544.3" sn="14.30" a="1627.90" fwhm="0.000988" res="400882.3" algo="FTMS"/>
<pk mz="396.152491" i="2712618.5" sn="20.55" a="2436.36" fwhm="0.000984" res="402797.6" algo="FTMS"/>
<pk mz="396.187459" i="1240626.0" sn="8.11" a="725.87" fwhm="0.000828" res="478724.0" algo="FTMS"/>
<pk mz="397.020305" i="1307370.5" sn="8.67" a="1310.03" fwhm="0.001183" res="335618.8" algo="FTMS"/>
<pk mz="397.031538" i="1273965.0" sn="8.39" a="995.72" fwhm="0.001091" res="364075.1" algo="FTMS"/>
<pk mz="397.041241" i="4282607.0" sn="33.80" a="4309.26" fwhm="0.001007" res="394255.7" algo="FTMS"/>
<pk mz="397.077641" i="9430775.0" z="-1" sn="77.29" a="9886.99" fwhm="0.001019" res="389579.9" algo="FTMS" component_name="BN" deconvoluted_molecular_mass="397.078051" deconvoluted_isotopic_mass="397.078049"/>
<pk mz="397.088806" i="1967609.9" sn="14.25" a="1636.03" fwhm="0.000952" res="417067.6" algo="FTMS"/>
<pk mz="397.113978" i="9301760.0" z="-1" sn="76.20" a="9436.63" fwhm="0.001035" res="383764.3" algo="FTMS" component_name="BU" deconvoluted_molecular_mass="397.114504" deconvoluted_isotopic_mass="397.114387"/>
<pk mz="397.127037" i="1839106.4" sn="13.17" a="1313.70" fwhm="0.000874" res="454620.1" algo="FTMS"/>
<pk mz="397.136485" i="1932036.5" sn="13.95" a="1717.91" fwhm="0.001034" res="384009.4" algo="FTMS"/>
<pk mz="397.144853" i="1498118.4" sn="10.29" a="1170.16" fwhm="0.000953" res="416823.6" algo="FTMS"/>
<pk mz="397.150437" i="6238983.5" sn="50.33" a="6110.51" fwhm="0.001025" res="387324.1" algo="FTMS"/>
<pk mz="397.163496" i="3577610.5" sn="27.85" a="3053.84" fwhm="0.000943" res="420969.9" algo="FTMS"/>
<pk mz="397.181296" i="1132814.6" sn="7.20" a="742.40" fwhm="0.000907" res="438082.4" algo="FTMS"/>
<pk mz="397.186785" i="5014288.0" sn="39.98" a="4767.50" fwhm="0.001009" res="393490.7" algo="FTMS"/>
<pk mz="397.199808" i="2083602.8" sn="15.23" a="1558.09" fwhm="0.000906" res="438205.9" algo="FTMS"/>
<pk mz="397.217418" i="1216534.8" sn="7.91" a="695.22" fwhm="0.000907" res="437959.5" algo="FTMS"/>
<pk mz="397.223156" i="4049176.0" sn="31.83" a="3630.28" fwhm="0.000983" res="403940.2" algo="FTMS"/>
<pk mz="398.051650" i="1592275.6" sn="11.08" a="1121.83" fwhm="0.000873" res="456203.0" algo="FTMS"/>
<pk mz="398.072887" i="1674200.5" sn="11.77" a="1141.14" fwhm="0.000844" res="471685.8" algo="FTMS"/>
<pk mz="398.080990" i="2041562.4" z="-1" sn="14.87" a="1791.56" fwhm="0.000979" res="406559.9" algo="FTMS" component_name="BN" deconvoluted_molecular_mass="397.078051" deconvoluted_isotopic_mass="398.081401"/>
<pk mz="398.109327" i="1616864.9" sn="11.29" a="1850.80" fwhm="0.001241" res="320838.1" algo="FTMS"/>
<pk mz="398.117331" i="1581282.6" z="-1" sn="10.99" a="1274.95" fwhm="0.001025" res="388236.7" algo="FTMS" component_name="BU" deconvoluted_molecular_mass="397.114504" deconvoluted_isotopic_mass="398.117742"/>
<pk mz="398.122343" i="3182563.8" sn="24.51" a="2818.90" fwhm="0.000978" res="407163.2" algo="FTMS"/>
<pk mz="398.145666" i="1208553.1" sn="7.84" a="861.85" fwhm="0.000965" res="412666.1" algo="FTMS"/>
<pk mz="398.153668" i="1910251.0" sn="13.76" a="1812.98" fwhm="0.001131" res="352066.6" algo="FTMS"/>
<pk mz="398.190172" i="1288435.4" sn="8.51" a="820.86" fwhm="0.000865" res="460293.5" algo="FTMS"/>
<pk mz="399.035829" i="1167031.1" sn="7.49" a="758.62" fwhm="0.000896" res="445587.8" algo="FTMS"/>
<pk mz="399.047016" i="1472185.8" sn="10.06" a="1103.94" fwhm="0.000988" res="403981.6" algo="FTMS"/>
<pk mz="399.056865" i="5413052.0" sn="43.35" a="5248.60" fwhm="0.001033" res="386195.1" algo="FTMS"/>
<pk mz="399.072231" i="1449407.6" sn="9.87" a="879.78" fwhm="0.000842" res="474012.8" algo="FTMS"/>
<pk mz="399.093282" i="9423045.0" z="-1" sn="77.22" a="9768.87" fwhm="0.001041" res="383403.7" algo="FTMS" component_name="BP" deconvoluted_molecular_mass="399.093697" deconvoluted_isotopic_mass="399.093695"/>
<pk mz="399.104584" i="1441479.1" sn="9.80" a="1214.34" fwhm="0.001258" res="317144.3" algo="FTMS"/>
<pk mz="399.129650" i="6583501.0" sn="53.23" a="6473.79" fwhm="0.001003" res="397830.5" algo="FTMS"/>
<pk mz="399.140889" i="1703631.6" sn="12.02" a="1202.47" fwhm="0.000912" res="437783.5" algo="FTMS"/>
<pk mz="399.160574" i="1417684.3" sn="9.60" a="991.79" fwhm="0.000965" res="413577.0" algo="FTMS"/>
<pk mz="399.166061" i="7278805.5" sn="59.11" a="7675.12" fwhm="0.001026" res="389028.5" algo="FTMS"/>
<pk mz="399.194307" i="1529308.3" sn="10.55" a="1413.13" fwhm="0.001044" res="382332.7" algo="FTMS"/>
<pk mz="399.202446" i="8154334.0" sn="66.50" a="8026.80" fwhm="0.001020" res="391474.9" algo="FTMS"/>
<pk mz="399.238798" i="4697318.5" sn="37.30" a="4554.55" fwhm="0.001020" res="391440.5" algo="FTMS"/>
<pk mz="399.275274" i="1933551.3" sn="13.96" a="1626.74" fwhm="0.000952" res="419392.3" algo="FTMS"/>
<pk mz="400.030868" i="1496994.3" sn="10.15" a="1296.43" fwhm="0.001247" res="320703.2" algo="FTMS"/>
<pk mz="400.067365" i="1133483.0" sn="7.11" a="653.83" fwhm="0.000845" res="473481.3" algo="FTMS"/>
<pk mz="400.088407" i="1359280.0" sn="9.00" a="835.01" fwhm="0.000912" res="438621.7" algo="FTMS"/>
<pk mz="400.096639" i="1768881.9" z="-1" sn="12.42" a="1445.35" fwhm="0.000950" res="421303.5" algo="FTMS" component_name="BP" deconvoluted_molecular_mass="399.093697" deconvoluted_isotopic_mass="400.097054"/>
<pk mz="400.119239" i="1339063.4" sn="8.83" a="885.49" fwhm="0.000904" res="442429.2" algo="FTMS"/>
<pk mz="400.124861" i="1710264.8" z="-1" sn="11.93" a="1380.83" fwhm="0.000995" res="402190.1" algo="FTMS" component_name="BU" deconvoluted_molecular_mass="397.114504" deconvoluted_isotopic_mass="400.125276"/>
<pk mz="400.133056" i="1310138.6" sn="8.59" a="941.16" fwhm="0.000948" res="422205.7" algo="FTMS"/>
<pk mz="400.138013" i="1533627.9" sn="10.45" a="1073.13" fwhm="0.000962" res="415913.6" algo="FTMS"/>
<pk mz="400.161350" i="1251265.4" sn="8.10" a="917.49" fwhm="0.000949" res="421518.9" algo="FTMS"/>
<pk mz="400.169291" i="1370051.4" sn="9.09" a="978.27" fwhm="0.001066" res="375506.8" algo="FTMS"/>
<pk mz="400.172451" i="1257924.1" sn="8.15" a="921.79" fwhm="0.000943" res="424340.6" algo="FTMS"/>
<pk mz="400.205768" i="1804492.1" sn="12.71" a="1374.56" fwhm="0.000921" res="434703.9" algo="FTMS"/>
<pk mz="401.015056" i="1818256.0" sn="12.83" a="1378.00" fwhm="0.000928" res="432032.5" algo="FTMS"/>
<pk mz="401.036164" i="2054805.1" sn="14.80" a="1829.05" fwhm="0.001000" res="401170.1" algo="FTMS"/>
<pk mz="401.051300" i="1952920.9" sn="13.95" a="1815.50" fwhm="0.001086" res="369259.8" algo="FTMS"/>
<pk mz="401.062709" i="1152667.6" sn="7.27" a="809.11" fwhm="0.000966" res="415340.2" algo="FTMS"/>
<pk mz="401.072545" i="4833950.0" sn="37.99" a="4778.48" fwhm="0.001016" res="394598.3" algo="FTMS"/>
<pk mz="401.087785" i="1960609.8" sn="14.01" a="1476.22" fwhm="0.000899" res="445968.0" algo="FTMS"/>
<pk mz="401.099083" i="1465508.6" sn="9.88" a="997.31" fwhm="0.000899" res="446290.7" algo="FTMS"/>
<pk mz="401.108914" i="5413543.0" sn="42.83" a="5149.77" fwhm="0.001002" res="400114.7" algo="FTMS"/>
<pk mz="401.120268" i="1203625.8" sn="7.70" a="936.21" fwhm="0.001123" res="357100.2" algo="FTMS"/>
<pk mz="401.124131" i="1394858.8" sn="9.29" a="937.00" fwhm="0.000893" res="449118.3" algo="FTMS"/>
<pk mz="401.137341" i="1301038.0" sn="8.51" a="1198.92" fwhm="0.001149" res="349237.4" algo="FTMS"/>
<pk mz="401.145335" i="6018736.0" sn="47.88" a="5640.90" fwhm="0.001001" res="400558.3" algo="FTMS"/>
<pk mz="401.156546" i="1330866.6" sn="8.76" a="752.84" fwhm="0.000780" res="514329.7" algo="FTMS"/>
<pk mz="401.173590" i="1893046.9" sn="13.45" a="1430.18" fwhm="0.000934" res="429496.6" algo="FTMS"/>
<pk mz="401.181663" i="8751801.0" sn="70.69" a="8980.24" fwhm="0.001051" res="381710.9" algo="FTMS"/>
<pk mz="401.204160" i="2269886.3" sn="16.59" a="1788.32" fwhm="0.000965" res="415710.7" algo="FTMS"/>
<pk mz="401.209934" i="2900159.8" sn="21.85" a="2764.32" fwhm="0.001033" res="388366.1" algo="FTMS"/>
<pk mz="401.218051" i="6657729.5" sn="53.21" a="6499.34" fwhm="0.001016" res="394956.2" algo="FTMS"/>
<pk mz="401.254451" i="3157706.8" sn="24.00" a="2784.91" fwhm="0.000984" res="407671.6" algo="FTMS"/>
<pk mz="402.046651" i="1708943.1" sn="11.91" a="1203.63" fwhm="0.000963" res="417346.9" algo="FTMS"/>
<pk mz="402.083071" i="1918616.3" sn="13.66" a="1581.91" fwhm="0.000966" res="416115.6" algo="FTMS"/>
<pk mz="402.094381" i="1222811.0" sn="7.86" a="696.64" fwhm="0.000888" res="452703.1" algo="FTMS"/>
<pk mz="402.104138" i="1777053.5" sn="12.48" a="1592.57" fwhm="0.001034" res="388702.1" algo="FTMS"/>
<pk mz="402.119344" i="1195937.3" sn="7.63" a="753.79" fwhm="0.000864" res="465182.4" algo="FTMS"/>
<pk mz="402.140536" i="1207462.6" sn="7.73" a="906.94" fwhm="0.000951" res="422803.3" algo="FTMS"/>
<pk mz="402.148682" i="1316520.6" sn="8.64" a="816.37" fwhm="0.000832" res="483080.2" algo="FTMS"/>
<pk mz="402.176889" i="2382255.8" sn="17.53" a="2460.30" fwhm="0.001185" res="339369.7" algo="FTMS"/>
<pk mz="402.185022" i="1592497.8" sn="10.94" a="1177.19" fwhm="0.000878" res="457824.6" algo="FTMS"/>
<pk mz="402.213273" i="1128376.9" sn="7.07" a="535.26" fwhm="0.000736" res="546238.6" algo="FTMS"/>
<pk mz="402.221355" i="1367482.9" sn="9.06" a="1038.19" fwhm="0.001042" res="386030.3" algo="FTMS"/>
<pk mz="402.994267" i="1232254.8" sn="7.93" a="1007.75" fwhm="0.001120" res="359811.2" algo="FTMS"/>
<pk mz="403.030707" i="2413192.0" sn="17.79" a="2247.25" fwhm="0.001086" res="371190.6" algo="FTMS"/>
<pk mz="403.041968" i="1556107.0" sn="10.63" a="1174.48" fwhm="0.000974" res="413985.4" algo="FTMS"/>
<pk mz="403.051825" i="1890957.5" sn="13.43" a="1511.06" fwhm="0.000944" res="427005.2" algo="FTMS"/>
<pk mz="403.067046" i="2606737.5" sn="19.40" a="2306.41" fwhm="0.000974" res="413632.6" algo="FTMS"/>
<pk mz="403.078361" i="2563220.3" sn="19.04" a="2135.13" fwhm="0.000966" res="417192.0" algo="FTMS"/>
<pk mz="403.081695" i="2134165.3" sn="15.46" a="1850.80" fwhm="0.000985" res="409287.7" algo="FTMS"/>
<pk mz="403.088252" i="3255446.8" sn="24.82" a="2942.32" fwhm="0.001014" res="397616.3" algo="FTMS"/>
<pk mz="403.103452" i="3141786.8" sn="23.87" a="2840.24" fwhm="0.001004" res="401653.4" algo="FTMS"/>
<pk mz="403.114783" i="1562525.6" sn="10.69" a="1294.62" fwhm="0.001031" res="391065.8" algo="FTMS"/>
<pk mz="403.116513" i="1811358.1" sn="12.76" a="1459.32" fwhm="0.001039" res="387983.3" algo="FTMS"/>
<pk mz="403.124645" i="2620576.3" sn="19.52" a="2470.68" fwhm="0.001065" res="378631.9" algo="FTMS"/>
<pk mz="403.135849" i="1600931.0" sn="11.01" a="1090.92" fwhm="0.000903" res="446618.1" algo="FTMS"/>
<pk mz="403.139838" i="1481636.1" sn="10.01" a="907.18" fwhm="0.000838" res="480840.7" algo="FTMS"/>
<pk mz="403.152892" i="2510503.5" sn="18.60" a="2178.21" fwhm="0.001020" res="395359.4" algo="FTMS"/>
<pk mz="403.160943" i="4923561.5" sn="38.74" a="4387.87" fwhm="0.000964" res="418328.0" algo="FTMS"/>
<pk mz="403.172200" i="5965996.5" sn="47.43" a="6114.81" fwhm="0.001041" res="387321.2" algo="FTMS"/>
<pk mz="403.176307" i="1231277.5" sn="7.92" a="836.57" fwhm="0.000875" res="461034.2" algo="FTMS"/>
<pk mz="403.183336" i="1463983.3" sn="9.87" a="1177.12" fwhm="0.001032" res="390494.8" algo="FTMS"/>
<pk mz="403.189287" i="7226545.0" sn="57.95" a="6788.64" fwhm="0.000983" res="410173.4" algo="FTMS"/>
<pk mz="403.194823" i="45624500.0" z="-1" sn="378.38" a="49160.32" fwhm="0.001045" res="385860.9" algo="FTMS" component_name="P" deconvoluted_molecular_mass="403.195256" deconvoluted_isotopic_mass="403.195245"/>
<pk mz="403.197311" i="6432947.0" sn="51.33" a="6493.40" fwhm="0.001024" res="393868.9" algo="FTMS"/>
<pk mz="403.225607" i="2958522.0" sn="22.34" a="2606.42" fwhm="0.000982" res="410714.6" algo="FTMS"/>
<pk mz="403.233705" i="2952380.3" sn="22.29" a="2677.63" fwhm="0.001035" res="389557.0" algo="FTMS"/>
<pk mz="404.026010" i="1651593.9" sn="11.43" a="1450.18" fwhm="0.001131" res="357170.8" algo="FTMS"/>
<pk mz="404.062239" i="3059091.3" sn="23.17" a="2810.63" fwhm="0.001005" res="402141.3" algo="FTMS"/>
<pk mz="404.098635" i="2346396.8" sn="17.23" a="2230.95" fwhm="0.001076" res="375662.1" algo="FTMS"/>
<pk mz="404.106971" i="1248415.0" sn="8.06" a="855.45" fwhm="0.000879" res="459685.8" algo="FTMS"/>
<pk mz="404.119770" i="1195938.4" sn="7.63" a="703.52" fwhm="0.000969" res="416948.7" algo="FTMS"/>
<pk mz="404.156219" i="3179436.0" sn="24.18" a="3064.39" fwhm="0.001047" res="385910.7" algo="FTMS"/>
<pk mz="404.192654" i="3363253.5" sn="25.71" a="3273.68" fwhm="0.001048" res="385836.6" algo="FTMS"/>
<pk mz="404.198209" i="12109239.0" z="-1" sn="98.70" a="12904.19" fwhm="0.001070" res="377788.0" algo="FTMS" component_name="P" deconvoluted_molecular_mass="403.195256" deconvoluted_isotopic_mass="404.198633"/>
<pk mz="404.200581" i="1329079.6" sn="8.74" a="918.76" fwhm="0.000991" res="407970.5" algo="FTMS"/>
<pk mz="405.009951" i="1243534.3" sn="8.02" a="599.57" fwhm="0.000809" res="500932.6" algo="FTMS"/>
<pk mz="405.046339" i="3850904.0" sn="29.78" a="3507.80" fwhm="0.000994" res="407465.7" algo="FTMS"/>
<pk mz="405.057588" i="2203291.0" sn="16.03" a="1807.92" fwhm="0.000938" res="432039.9" algo="FTMS"/>
<pk mz="405.082714" i="6934177.5" sn="55.51" a="6770.84" fwhm="0.000998" res="406067.8" algo="FTMS"/>
<pk mz="405.093957" i="4748964.5" sn="37.27" a="4624.55" fwhm="0.001027" res="394507.7" algo="FTMS"/>
<pk mz="405.103883" i="1511335.4" sn="10.26" a="1106.82" fwhm="0.000870" res="465848.4" algo="FTMS"/>
<pk mz="405.119039" i="4808363.5" sn="37.77" a="4890.03" fwhm="0.001049" res="386299.8" algo="FTMS"/>
<pk mz="405.130320" i="3775662.5" sn="29.15" a="3620.42" fwhm="0.001007" res="402445.1" algo="FTMS"/>
<pk mz="405.132131" i="3551407.0" sn="27.28" a="3422.88" fwhm="0.001073" res="377533.4" algo="FTMS"/>
<pk mz="405.140255" i="1856689.1" sn="13.14" a="1686.48" fwhm="0.001086" res="373013.5" algo="FTMS"/>
<pk mz="405.155471" i="3091125.3" sn="23.44" a="2782.35" fwhm="0.001021" res="396887.3" algo="FTMS"/>
<pk mz="405.166626" i="1219384.3" sn="7.82" a="882.78" fwhm="0.000997" res="406230.2" algo="FTMS"/>
<pk mz="405.168548" i="5875384.5" sn="46.67" a="5850.10" fwhm="0.001051" res="385484.0" algo="FTMS"/>
<pk mz="405.176581" i="2731707.0" sn="20.44" a="2313.54" fwhm="0.000973" res="416374.6" algo="FTMS"/>
<pk mz="405.186333" i="2930365.5" sn="22.10" a="2425.00" fwhm="0.000947" res="428057.8" algo="FTMS"/>
<pk mz="405.190958" i="1941694.8" sn="13.85" a="2902.01" fwhm="0.001755" res="230877.2" algo="FTMS"/>
<pk mz="405.201601" i="1317953.6" z="-1" sn="8.64" a="1166.11" fwhm="0.001120" res="361840.2" algo="FTMS" component_name="P" deconvoluted_molecular_mass="403.195256" deconvoluted_isotopic_mass="405.202027"/>
<pk mz="405.204990" i="3359938.5" sn="25.68" a="3119.90" fwhm="0.001046" res="387541.2" algo="FTMS"/>
<pk mz="405.212978" i="2187972.8" sn="15.90" a="1807.17" fwhm="0.000963" res="420801.3" algo="FTMS"/>
<pk mz="405.241366" i="1171660.3" sn="7.42" a="811.43" fwhm="0.000944" res="429479.1" algo="FTMS"/>
<pk mz="406.041504" i="1915045.1" sn="13.62" a="1474.85" fwhm="0.000938" res="432916.9" algo="FTMS"/>
<pk mz="406.077936" i="5160879.0" sn="40.71" a="5263.22" fwhm="0.001073" res="378384.9" algo="FTMS"/>
<pk mz="406.086088" i="1262001.3" sn="8.17" a="955.31" fwhm="0.001011" res="401629.4" algo="FTMS"/>
<pk mz="406.114346" i="2162617.0" sn="15.69" a="1815.31" fwhm="0.001035" res="392217.0" algo="FTMS"/>
<pk mz="406.135488" i="3235262.8" sn="24.64" a="3154.69" fwhm="0.001061" res="382779.7" algo="FTMS"/>
<pk mz="406.150708" i="1238978.9" sn="7.98" a="725.65" fwhm="0.000851" res="477157.3" algo="FTMS"/>
<pk mz="406.158828" i="1244357.1" sn="8.03" a="910.89" fwhm="0.001016" res="399888.7" algo="FTMS"/>
<pk mz="406.161883" i="1800646.0" sn="12.67" a="1339.49" fwhm="0.000924" res="439476.9" algo="FTMS"/>
<pk mz="406.171854" i="2974664.8" sn="22.47" a="2811.91" fwhm="0.001037" res="391743.4" algo="FTMS"/>
<pk mz="406.208176" i="2121426.8" sn="15.34" a="1775.92" fwhm="0.001007" res="403490.4" algo="FTMS"/>
<pk mz="407.025601" i="2245300.5" sn="16.38" a="1835.11" fwhm="0.000960" res="423901.1" algo="FTMS"/>
<pk mz="407.061989" i="7526590.5" sn="60.45" a="7484.59" fwhm="0.001043" res="390175.6" algo="FTMS"/>
<pk mz="407.073207" i="4891841.5" sn="38.46" a="5098.75" fwhm="0.001089" res="373826.8" algo="FTMS"/>
<pk mz="407.098344" i="8689865.0" sn="70.16" a="9302.12" fwhm="0.001089" res="373675.0" algo="FTMS"/>
<pk mz="407.109601" i="3627724.0" sn="27.91" a="3506.95" fwhm="0.001062" res="383295.3" algo="FTMS"/>
<pk mz="407.111318" i="2302668.3" sn="16.86" a="1952.92" fwhm="0.001007" res="404438.4" algo="FTMS"/>
<pk mz="407.134718" i="6802643.0" sn="54.41" a="6893.84" fwhm="0.001055" res="386006.4" algo="FTMS"/>
<pk mz="407.145995" i="2008790.0" sn="14.40" a="1891.12" fwhm="0.001164" res="349736.8" algo="FTMS"/>
<pk mz="407.147821" i="5943510.5" sn="47.24" a="5884.68" fwhm="0.001039" res="391796.6" algo="FTMS"/>
<pk mz="407.165675" i="1632219.5" sn="11.26" a="1198.08" fwhm="0.000933" res="436281.7" algo="FTMS"/>
<pk mz="407.171198" i="3434205.0" sn="26.30" a="3151.27" fwhm="0.000998" res="407784.9" algo="FTMS"/>
<pk mz="407.184208" i="6202592.5" sn="49.40" a="6205.80" fwhm="0.001036" res="393186.4" algo="FTMS"/>
<pk mz="407.201946" i="1502693.6" sn="10.18" a="1121.56" fwhm="0.001094" res="372094.4" algo="FTMS"/>
<pk mz="407.207662" i="1617767.3" sn="11.14" a="1797.88" fwhm="0.001292" res="315066.0" algo="FTMS"/>
<pk mz="407.220541" i="3388138.8" sn="25.91" a="3238.62" fwhm="0.001061" res="383988.6" algo="FTMS"/>
<pk mz="408.057165" i="3195350.3" sn="24.30" a="2864.36" fwhm="0.001005" res="406161.0" algo="FTMS"/>
<pk mz="408.093611" i="4086240.8" sn="31.74" a="3690.44" fwhm="0.000981" res="416059.2" algo="FTMS"/>
<pk mz="408.101615" i="2016739.0" sn="14.47" a="1599.79" fwhm="0.000938" res="435094.8" algo="FTMS"/>
<pk mz="408.104688" i="1600739.9" sn="11.00" a="1766.72" fwhm="0.001138" res="358761.6" algo="FTMS"/>
<pk mz="408.129931" i="2499051.0" sn="18.49" a="2185.56" fwhm="0.001034" res="394886.7" algo="FTMS"/>
<pk mz="408.138189" i="1557485.4" sn="10.63" a="1312.28" fwhm="0.001141" res="357589.9" algo="FTMS"/>
<pk mz="408.141267" i="1349614.3" sn="8.90" a="950.25" fwhm="0.000974" res="418843.5" algo="FTMS"/>
<pk mz="408.151116" i="2515441.0" sn="18.63" a="2244.75" fwhm="0.001000" res="408044.4" algo="FTMS"/>
<pk mz="408.166409" i="1143285.4" sn="7.18" a="754.62" fwhm="0.000850" res="480182.4" algo="FTMS"/>
<pk mz="408.174453" i="1184247.6" sn="7.52" a="708.96" fwhm="0.000839" res="486736.8" algo="FTMS"/>
<pk mz="408.177647" i="1698040.6" sn="11.81" a="1457.42" fwhm="0.001087" res="375597.0" algo="FTMS"/>
<pk mz="408.187556" i="2379771.3" sn="17.50" a="1996.70" fwhm="0.001009" res="404743.1" algo="FTMS"/>
<pk mz="409.011507" i="1705703.3" sn="11.72" a="1316.81" fwhm="0.000999" res="409354.0" algo="FTMS"/>
<pk mz="409.041232" i="5659376.0" sn="44.30" a="5509.52" fwhm="0.001039" res="393557.0" algo="FTMS"/>
<pk mz="409.077614" i="10894074.0" z="-1" sn="87.44" a="11632.63" fwhm="0.001072" res="381531.8" algo="FTMS" component_name="AE" deconvoluted_molecular_mass="409.078050" deconvoluted_isotopic_mass="409.078049"/>
<pk mz="409.088859" i="2832637.5" sn="21.01" a="2560.52" fwhm="0.001041" res="392877.2" algo="FTMS"/>
<pk mz="409.114007" i="11031301.0" z="-1" sn="88.58" a="11508.38" fwhm="0.001061" res="385522.2" algo="FTMS" component_name="z" deconvoluted_molecular_mass="409.114444" deconvoluted_isotopic_mass="409.114442"/>
<pk mz="409.125317" i="1884168.1" sn="13.19" a="1380.11" fwhm="0.000902" res="453646.0" algo="FTMS"/>
<pk mz="409.127073" i="5310216.5" sn="41.43" a="5420.95" fwhm="0.001101" res="371634.0" algo="FTMS"/>
<pk mz="409.144787" i="1934349.8" sn="13.61" a="1947.48" fwhm="0.001217" res="336266.3" algo="FTMS"/>
<pk mz="409.150385" i="7464719.5" sn="59.18" a="7687.04" fwhm="0.001078" res="379496.1" algo="FTMS"/>
<pk mz="409.163477" i="6804243.0" sn="53.74" a="7142.11" fwhm="0.001085" res="377048.6" algo="FTMS"/>
<pk mz="409.181243" i="2326296.3" sn="16.84" a="2202.41" fwhm="0.001073" res="381444.2" algo="FTMS"/>
<pk mz="409.186812" i="3888922.0" sn="29.71" a="3835.83" fwhm="0.001073" res="381274.0" algo="FTMS"/>
<pk mz="409.199848" i="5106461.5" sn="39.75" a="5301.49" fwhm="0.001070" res="382464.9" algo="FTMS"/>
<pk mz="409.223174" i="2610468.5" sn="19.18" a="2462.81" fwhm="0.001085" res="377006.1" algo="FTMS"/>
<pk mz="409.236258" i="2203944.3" sn="15.83" a="1959.28" fwhm="0.001076" res="380396.7" algo="FTMS"/>
<pk mz="409.311242" i="1627453.9" sn="11.08" a="1060.35" fwhm="0.000862" res="474939.0" algo="FTMS"/>
<pk mz="410.036487" i="1557265.3" sn="10.50" a="1185.45" fwhm="0.000949" res="432194.4" algo="FTMS"/>
<pk mz="410.072819" i="3253276.0" sn="24.47" a="3157.88" fwhm="0.001071" res="383011.9" algo="FTMS"/>
<pk mz="410.080968" i="1914910.4" z="-1" sn="13.44" a="1386.86" fwhm="0.000872" res="470030.7" algo="FTMS" component_name="AE" deconvoluted_molecular_mass="409.078050" deconvoluted_isotopic_mass="410.081404"/>
<pk mz="410.109209" i="3694118.5" sn="28.11" a="3806.85" fwhm="0.001108" res="369988.9" algo="FTMS"/>
<pk mz="410.117363" i="2194473.0" z="-1" sn="15.75" a="1664.54" fwhm="0.000927" res="442481.8" algo="FTMS" component_name="z" deconvoluted_molecular_mass="409.114444" deconvoluted_isotopic_mass="410.117800"/>
<pk mz="410.120526" i="1415209.9" sn="9.33" a="1093.81" fwhm="0.001007" res="407320.7" algo="FTMS"/>
<pk mz="410.122393" i="1686058.5" sn="11.56" a="1472.63" fwhm="0.001029" res="398590.4" algo="FTMS"/>
<pk mz="410.130479" i="1253420.9" sn="7.99" a="1054.38" fwhm="0.001057" res="388066.1" algo="FTMS"/>
<pk mz="410.145571" i="2171441.3" sn="15.56" a="1935.34" fwhm="0.001022" res="401263.4" algo="FTMS"/>
<pk mz="410.153776" i="1906227.6" sn="13.37" a="1556.28" fwhm="0.001032" res="397300.6" algo="FTMS"/>
<pk mz="410.166884" i="1639991.5" sn="11.18" a="1466.21" fwhm="0.001090" res="376385.0" algo="FTMS"/>
<pk mz="410.203108" i="1357378.3" sn="8.85" a="1204.89" fwhm="0.001023" res="401172.3" algo="FTMS"/>
<pk mz="410.221572" i="73487432.0" z="-1" sn="603.29" a="80973.95" fwhm="0.001070" res="383248.7" algo="FTMS" component_name="J" deconvoluted_molecular_mass="410.222012" deconvoluted_isotopic_mass="410.222009"/>
<pk mz="411.020449" i="1542707.9" sn="10.37" a="1128.48" fwhm="0.000935" res="439543.6" algo="FTMS"/>
<pk mz="411.035996" i="1317944.5" sn="8.52" a="1186.52" fwhm="0.001106" res="371486.7" algo="FTMS"/>
<pk mz="411.056858" i="8323390.5" sn="66.25" a="9341.20" fwhm="0.001102" res="372872.4" algo="FTMS"/>
<pk mz="411.068149" i="1824066.1" sn="12.69" a="1820.95" fwhm="0.001116" res="368442.5" algo="FTMS"/>
<pk mz="411.093277" i="11752778.0" z="-1" sn="94.52" a="12347.62" fwhm="0.001067" res="385352.6" algo="FTMS" component_name="w" deconvoluted_molecular_mass="411.093800" deconvoluted_isotopic_mass="411.093716"/>
<pk mz="411.104487" i="1848653.0" sn="12.89" a="1527.56" fwhm="0.000989" res="415791.4" algo="FTMS"/>
<pk mz="411.124001" i="1647314.8" sn="11.24" a="1877.04" fwhm="0.001344" res="305937.5" algo="FTMS"/>
<pk mz="411.129631" i="10847572.0" z="-1" sn="87.06" a="11836.35" fwhm="0.001091" res="376984.8" algo="FTMS" component_name="AF" deconvoluted_molecular_mass="411.130078" deconvoluted_isotopic_mass="411.130070"/>
<pk mz="411.140777" i="1386327.8" sn="9.08" a="1030.09" fwhm="0.000979" res="420042.9" algo="FTMS"/>
<pk mz="411.142690" i="2390872.3" sn="17.36" a="2283.74" fwhm="0.001101" res="373431.3" algo="FTMS"/>
<pk mz="411.160439" i="2541917.5" sn="18.61" a="2242.13" fwhm="0.001006" res="408743.9" algo="FTMS"/>
<pk mz="411.166037" i="6545759.5" sn="51.60" a="7033.88" fwhm="0.001117" res="367969.3" algo="FTMS"/>
<pk mz="411.179077" i="4096355.3" sn="31.42" a="3994.09" fwhm="0.001018" res="404064.6" algo="FTMS"/>
<pk mz="411.196863" i="1406824.5" sn="9.25" a="912.95" fwhm="0.000901" res="456198.7" algo="FTMS"/>
<pk mz="411.202464" i="5401962.0" sn="42.18" a="5630.59" fwhm="0.001111" res="369962.1" algo="FTMS"/>
<pk mz="411.215498" i="2527598.0" sn="18.49" a="2272.08" fwhm="0.001049" res="391981.0" algo="FTMS"/>
<pk mz="411.224930" i="14753137.0" z="-1" sn="119.24" a="16176.76" fwhm="0.001080" res="380834.6" algo="FTMS" component_name="J" deconvoluted_molecular_mass="410.222012" deconvoluted_isotopic_mass="411.225369"/>
<pk mz="411.233260" i="1355123.4" sn="8.83" a="1019.41" fwhm="0.001068" res="385210.4" algo="FTMS"/>
<pk mz="411.238809" i="3783029.0" sn="28.84" a="3637.68" fwhm="0.001074" res="382964.4" algo="FTMS"/>
<pk mz="412.051996" i="1362025.1" sn="8.88" a="1043.87" fwhm="0.001023" res="402794.4" algo="FTMS"/>
<pk mz="412.060316" i="1547883.6" sn="10.41" a="1212.30" fwhm="0.000996" res="413651.2" algo="FTMS"/>
<pk mz="412.088547" i="2931316.3" sn="21.81" a="2547.50" fwhm="0.000958" res="430142.8" algo="FTMS"/>
<pk mz="412.096688" i="1969270.6" z="-1" sn="13.89" a="1524.42" fwhm="0.000978" res="421420.7" algo="FTMS" component_name="w" deconvoluted_molecular_mass="411.093800" deconvoluted_isotopic_mass="412.097129"/>
<pk mz="412.124925" i="2388607.3" sn="17.34" a="2010.41" fwhm="0.001004" res="410452.9" algo="FTMS"/>
<pk mz="412.133027" i="1752961.6" z="-1" sn="12.10" a="1337.29" fwhm="0.000915" res="450384.7" algo="FTMS" component_name="AF" deconvoluted_molecular_mass="411.130078" deconvoluted_isotopic_mass="412.133468"/>
<pk mz="412.138035" i="1930627.1" sn="13.57" a="1667.68" fwhm="0.000992" res="415455.9" algo="FTMS"/>
<pk mz="412.147305" i="1517702.0" sn="10.16" a="1533.88" fwhm="0.001265" res="325753.2" algo="FTMS"/>
<pk mz="412.161437" i="1427082.3" sn="9.42" a="922.48" fwhm="0.000893" res="461437.0" algo="FTMS"/>
<pk mz="412.169328" i="1953676.6" sn="13.76" a="1549.59" fwhm="0.001020" res="403934.1" algo="FTMS"/>
<pk mz="412.174351" i="1336206.1" sn="8.67" a="1035.29" fwhm="0.000977" res="421790.7" algo="FTMS"/>
<pk mz="412.205761" i="1328407.6" sn="8.60" a="1330.03" fwhm="0.001474" res="279568.3" algo="FTMS"/>
<pk mz="412.218631" i="21362332.0" z="-1" sn="173.71" a="24048.00" fwhm="0.001095" res="376355.1" algo="FTMS" component_name="U" deconvoluted_molecular_mass="412.218896" deconvoluted_isotopic_mass="412.219073"/>
<pk mz="412.228276" i="1830046.5" z="-1" sn="12.74" a="1578.01" fwhm="0.001030" res="400142.3" algo="FTMS" component_name="J" deconvoluted_molecular_mass="410.222012" deconvoluted_isotopic_mass="412.228718"/>
<pk mz="413.015066" i="1926286.0" sn="13.53" a="2293.77" fwhm="0.001363" res="302930.2" algo="FTMS"/>
<pk mz="413.036149" i="3201428.5" sn="24.04" a="3158.73" fwhm="0.001091" res="378746.2" algo="FTMS"/>
<pk mz="413.051415" i="1257625.0" sn="8.02" a="810.44" fwhm="0.000879" res="470112.5" algo="FTMS"/>
<pk mz="413.062685" i="1490844.5" sn="9.94" a="1270.70" fwhm="0.001044" res="395770.2" algo="FTMS"/>
<pk mz="413.072541" i="9068448.0" z="-1" sn="72.39" a="9549.70" fwhm="0.001076" res="383924.3" algo="FTMS" component_name="CE" deconvoluted_molecular_mass="413.072912" deconvoluted_isotopic_mass="413.072984"/>
<pk mz="413.100923" i="1163944.3" z="-1" sn="7.25" a="743.31" fwhm="0.000963" res="429014.3" algo="FTMS" component_name="w" deconvoluted_molecular_mass="411.093800" deconvoluted_isotopic_mass="413.101367"/>
<pk mz="413.108925" i="10090411.0" z="-1" sn="80.81" a="11577.35" fwhm="0.001118" res="369662.4" algo="FTMS" component_name="AT" deconvoluted_molecular_mass="413.109391" deconvoluted_isotopic_mass="413.109368"/>
<pk mz="413.120287" i="1784750.1" sn="12.36" a="1504.61" fwhm="0.001047" res="394706.3" algo="FTMS"/>
<pk mz="413.137195" i="1225907.4" sn="7.76" a="860.75" fwhm="0.000989" res="417799.6" algo="FTMS"/>
<pk mz="413.145304" i="7189430.0" sn="56.90" a="7458.61" fwhm="0.001069" res="386405.6" algo="FTMS"/>
<pk mz="413.156398" i="1149625.3" sn="7.13" a="781.98" fwhm="0.000993" res="415888.1" algo="FTMS"/>
<pk mz="413.158344" i="1175993.8" sn="7.35" a="732.01" fwhm="0.000900" res="458887.7" algo="FTMS"/>
<pk mz="413.176091" i="1215295.3" sn="7.67" a="989.56" fwhm="0.001149" res="359443.7" algo="FTMS"/>
<pk mz="413.181699" i="7614401.0" sn="60.41" a="8042.64" fwhm="0.001084" res="381140.4" algo="FTMS"/>
<pk mz="413.194763" i="1437125.0" sn="9.50" a="1281.65" fwhm="0.001178" res="350647.3" algo="FTMS"/>
<pk mz="413.204207" i="1675463.9" sn="11.46" a="1473.57" fwhm="0.001042" res="396664.5" algo="FTMS"/>
<pk mz="413.218089" i="7373772.0" sn="58.42" a="7871.95" fwhm="0.001089" res="379385.9" algo="FTMS"/>
<pk mz="413.222005" i="4613069.5" z="-1" sn="35.67" a="4947.78" fwhm="0.001129" res="365869.1" algo="FTMS" component_name="U" deconvoluted_molecular_mass="412.218896" deconvoluted_isotopic_mass="413.222449"/>
<pk mz="413.254441" i="4148183.3" sn="31.84" a="4412.84" fwhm="0.001098" res="376511.4" algo="FTMS"/>
<pk mz="413.290865" i="1865442.5" sn="13.03" a="1648.94" fwhm="0.001035" res="399168.3" algo="FTMS"/>
<pk mz="414.046705" i="1403595.6" sn="9.22" a="1100.75" fwhm="0.001080" res="383236.8" algo="FTMS"/>
<pk mz="414.067854" i="1435090.3" sn="9.48" a="1033.89" fwhm="0.000927" res="446612.4" algo="FTMS"/>
<pk mz="414.075887" i="2189012.8" z="-1" sn="15.69" a="1900.80" fwhm="0.001034" res="400358.6" algo="FTMS" component_name="CE" deconvoluted_molecular_mass="413.072912" deconvoluted_isotopic_mass="414.076332"/>
<pk mz="414.083021" i="1532118.9" sn="10.28" a="989.52" fwhm="0.000864" res="479060.8" algo="FTMS"/>
<pk mz="414.104155" i="1781981.5" sn="12.34" a="1384.93" fwhm="0.000976" res="424359.6" algo="FTMS"/>
<pk mz="414.112384" i="2217696.0" z="-1" sn="15.93" a="2086.59" fwhm="0.001114" res="371767.4" algo="FTMS" component_name="AT" deconvoluted_molecular_mass="413.109391" deconvoluted_isotopic_mass="414.112829"/>
<pk mz="414.140465" i="1503208.8" sn="10.04" a="1463.90" fwhm="0.001079" res="383874.0" algo="FTMS"/>
<pk mz="414.148640" i="1535211.3" sn="10.30" a="1203.84" fwhm="0.001037" res="399220.7" algo="FTMS"/>
<pk mz="414.151794" i="1564908.3" sn="10.55" a="1238.09" fwhm="0.001041" res="397720.6" algo="FTMS"/>
<pk mz="414.153651" i="1482860.9" sn="9.87" a="1387.85" fwhm="0.001224" res="338270.2" algo="FTMS"/>
<pk mz="414.176953" i="1265140.1" sn="8.08" a="935.24" fwhm="0.001048" res="395297.0" algo="FTMS"/>
<pk mz="414.185166" i="1799926.6" sn="12.49" a="1538.14" fwhm="0.001051" res="394045.9" algo="FTMS"/>
<pk mz="414.188063" i="1176439.5" sn="7.35" a="873.26" fwhm="0.001196" res="346453.2" algo="FTMS"/>
<pk mz="414.221504" i="1306881.9" z="-1" sn="8.42" a="845.79" fwhm="0.000850" res="487111.7" algo="FTMS" component_name="U" deconvoluted_molecular_mass="412.218896" deconvoluted_isotopic_mass="414.221949"/>
<pk mz="415.030671" i="2150910.5" sn="15.38" a="1658.69" fwhm="0.001010" res="410730.3" algo="FTMS"/>
<pk mz="415.041971" i="1258242.0" sn="8.02" a="920.14" fwhm="0.000968" res="428938.7" algo="FTMS"/>
<pk mz="415.051761" i="3085829.0" sn="23.08" a="2925.61" fwhm="0.001040" res="399190.1" algo="FTMS"/>
<pk mz="415.067026" i="2454026.0" sn="17.87" a="2236.99" fwhm="0.001048" res="395898.3" algo="FTMS"/>
<pk mz="415.078331" i="2527757.5" z="-1" sn="18.48" a="2315.17" fwhm="0.001031" res="402488.9" algo="FTMS" component_name="CE" deconvoluted_molecular_mass="413.072912" deconvoluted_isotopic_mass="415.078778"/>
<pk mz="415.088194" i="6994448.5" sn="55.29" a="7758.84" fwhm="0.001130" res="367383.6" algo="FTMS"/>
<pk mz="415.103460" i="1997333.3" sn="14.11" a="1644.92" fwhm="0.001031" res="402676.2" algo="FTMS"/>
<pk mz="415.114664" i="1277336.9" z="-1" sn="8.18" a="1139.20" fwhm="0.001186" res="349989.6" algo="FTMS" component_name="AT" deconvoluted_molecular_mass="413.109391" deconvoluted_isotopic_mass="415.115112"/>
<pk mz="415.116568" i="1197593.4" sn="7.52" a="958.83" fwhm="0.001069" res="388465.3" algo="FTMS"/>
<pk mz="415.124560" i="5824028.0" sn="45.65" a="6217.10" fwhm="0.001113" res="372953.7" algo="FTMS"/>
<pk mz="415.152865" i="1680676.9" sn="11.50" a="1164.76" fwhm="0.000938" res="442458.3" algo="FTMS"/>
<pk mz="415.160976" i="6527527.5" sn="51.44" a="7123.36" fwhm="0.001122" res="370155.2" algo="FTMS"/>
<pk mz="415.189176" i="3574832.3" sn="27.11" a="3679.84" fwhm="0.001111" res="373832.2" algo="FTMS"/>
<pk mz="415.194865" i="4545074.0" sn="35.11" a="4508.28" fwhm="0.001042" res="398386.4" algo="FTMS"/>
<pk mz="415.197347" i="8878643.0" sn="70.82" a="9874.35" fwhm="0.001109" res="374509.9" algo="FTMS"/>
<pk mz="415.219866" i="2282041.8" sn="16.46" a="2072.76" fwhm="0.001053" res="394384.3" algo="FTMS"/>
<pk mz="415.233730" i="6029886.0" sn="47.34" a="6713.64" fwhm="0.001111" res="373768.8" algo="FTMS"/>
<pk mz="415.270098" i="3306569.8" sn="24.90" a="3033.02" fwhm="0.001055" res="393644.4" algo="FTMS"/>
<pk mz="416.062303" i="2629956.0" sn="19.32" a="2491.46" fwhm="0.001089" res="382136.8" algo="FTMS"/>
<pk mz="416.073500" i="1150023.5" sn="7.12" a="891.28" fwhm="0.001043" res="398818.2" algo="FTMS"/>
<pk mz="416.083592" i="1138890.6" z="-1" sn="7.03" a="826.19" fwhm="0.001117" res="372657.8" algo="FTMS" component_name="CE" deconvoluted_molecular_mass="413.072912" deconvoluted_isotopic_mass="416.084042"/>
<pk mz="416.098936" i="1270351.5" sn="8.12" a="1022.40" fwhm="0.001091" res="381270.4" algo="FTMS"/>
<pk mz="416.109992" i="1156051.0" sn="7.17" a="953.47" fwhm="0.001339" res="310834.1" algo="FTMS"/>
<pk mz="416.119964" i="1277398.1" z="-1" sn="8.17" a="1208.59" fwhm="0.001323" res="314612.1" algo="FTMS" component_name="AT" deconvoluted_molecular_mass="413.109391" deconvoluted_isotopic_mass="416.120414"/>
<pk mz="416.127945" i="1295704.8" sn="8.33" a="903.60" fwhm="0.000990" res="420361.1" algo="FTMS"/>
<pk mz="416.156269" i="1692001.8" sn="11.59" a="1454.06" fwhm="0.001069" res="389406.6" algo="FTMS"/>
<pk mz="416.164308" i="1327204.3" sn="8.58" a="919.96" fwhm="0.000900" res="462418.7" algo="FTMS"/>
<pk mz="416.192595" i="3052397.3" sn="22.80" a="3066.74" fwhm="0.001112" res="374175.8" algo="FTMS"/>
<pk mz="416.200599" i="1767023.8" sn="12.21" a="1668.28" fwhm="0.001111" res="374559.9" algo="FTMS"/>
<pk mz="416.237180" i="1722747.4" sn="11.84" a="1392.22" fwhm="0.001097" res="379539.5" algo="FTMS"/>
<pk mz="416.956895" i="1761889.0" sn="12.16" a="1192.41" fwhm="0.000893" res="467007.6" algo="FTMS"/>
<pk mz="417.010051" i="1167218.0" sn="7.26" a="771.06" fwhm="0.001011" res="412332.4" algo="FTMS"/>
<pk mz="417.046292" i="3093117.8" sn="23.14" a="2703.09" fwhm="0.001027" res="406201.3" algo="FTMS"/>
<pk mz="417.057591" i="2217345.3" sn="15.92" a="2078.24" fwhm="0.001153" res="361832.2" algo="FTMS"/>
<pk mz="417.067426" i="3319940.5" sn="25.00" a="3425.79" fwhm="0.001115" res="374118.1" algo="FTMS"/>
<pk mz="417.082706" i="3334793.3" sn="25.13" a="3093.76" fwhm="0.001061" res="393143.1" algo="FTMS"/>
<pk mz="417.093959" i="2541197.0" sn="18.59" a="2502.69" fwhm="0.001124" res="371121.7" algo="FTMS"/>
<pk mz="417.095825" i="1182861.5" sn="7.39" a="969.53" fwhm="0.001032" res="404348.0" algo="FTMS"/>
<pk mz="417.103826" i="3903632.0" sn="29.81" a="4080.85" fwhm="0.001090" res="382640.7" algo="FTMS"/>
<pk mz="417.115029" i="1442963.6" sn="9.54" a="1205.20" fwhm="0.001058" res="394134.2" algo="FTMS"/>
<pk mz="417.119102" i="3036821.0" sn="22.67" a="3159.44" fwhm="0.001148" res="363314.5" algo="FTMS"/>
<pk mz="417.130511" i="1146904.6" sn="7.10" a="968.83" fwhm="0.001274" res="327298.5" algo="FTMS"/>
<pk mz="417.132192" i="2153625.3" sn="15.39" a="1918.88" fwhm="0.001025" res="406902.9" algo="FTMS"/>
<pk mz="417.140214" i="3723419.8" sn="28.33" a="3791.51" fwhm="0.001090" res="382760.6" algo="FTMS"/>
<pk mz="417.151426" i="2513567.3" sn="18.36" a="2267.73" fwhm="0.001006" res="414673.1" algo="FTMS"/>
<pk mz="417.155464" i="1967264.6" sn="13.86" a="1449.09" fwhm="0.000943" res="442528.1" algo="FTMS"/>
<pk mz="417.162806" i="1263523.0" sn="8.06" a="952.84" fwhm="0.000982" res="424957.8" algo="FTMS"/>
<pk mz="417.168556" i="2770596.8" sn="20.48" a="2709.09" fwhm="0.001127" res="370282.0" algo="FTMS"/>
<pk mz="417.176621" i="5565607.5" sn="43.51" a="6159.77" fwhm="0.001120" res="372522.0" algo="FTMS"/>
<pk mz="417.187823" i="3486379.0" sn="26.38" a="3580.05" fwhm="0.001080" res="386310.4" algo="FTMS"/>
<pk mz="417.199336" i="2295982.8" sn="16.57" a="3265.69" fwhm="0.001627" res="256499.5" algo="FTMS"/>
<pk mz="417.210452" i="252992688.0" z="-1" sn="2082.61" a="273230.53" fwhm="0.001101" res="378935.7" algo="FTMS" component_name="C" deconvoluted_molecular_mass="417.210934" deconvoluted_isotopic_mass="417.210905"/>
<pk mz="417.249327" i="3076286.8" sn="23.00" a="3090.65" fwhm="0.001114" res="374634.6" algo="FTMS"/>
<pk mz="417.285750" i="1572042.5" sn="10.60" a="1361.80" fwhm="0.001063" res="392468.2" algo="FTMS"/>
<pk mz="418.041578" i="2509758.3" sn="18.33" a="2416.47" fwhm="0.001067" res="391858.2" algo="FTMS"/>
<pk mz="418.077954" i="2898378.0" sn="21.53" a="2583.96" fwhm="0.001011" res="413628.6" algo="FTMS"/>
<pk mz="418.089381" i="1389133.6" sn="9.09" a="1368.28" fwhm="0.001215" res="344023.7" algo="FTMS"/>
<pk mz="418.114344" i="1959893.8" sn="13.79" a="1608.26" fwhm="0.001001" res="417619.4" algo="FTMS"/>
<pk mz="418.135447" i="1896412.5" sn="13.27" a="1455.80" fwhm="0.000964" res="433686.5" algo="FTMS"/>
<pk mz="418.150833" i="1285601.5" sn="8.24" a="938.18" fwhm="0.000956" res="437211.3" algo="FTMS"/>
<pk mz="418.171821" i="3652584.3" sn="27.74" a="3723.51" fwhm="0.001140" res="366834.4" algo="FTMS"/>
<pk mz="418.179891" i="1588458.9" sn="10.73" a="1259.59" fwhm="0.000958" res="436593.0" algo="FTMS"/>
<pk mz="418.213820" i="54377972.0" z="-1" sn="445.78" a="63202.21" fwhm="0.001121" res="373088.0" algo="FTMS" component_name="C" deconvoluted_molecular_mass="417.210934" deconvoluted_isotopic_mass="418.214275"/>
<pk mz="419.025550" i="2761982.0" sn="20.14" a="2388.86" fwhm="0.001008" res="415820.6" algo="FTMS"/>
<pk mz="419.036899" i="1152769.6" sn="7.05" a="853.86" fwhm="0.001000" res="418889.9" algo="FTMS"/>
<pk mz="419.046655" i="1233668.9" sn="7.71" a="865.72" fwhm="0.000958" res="437463.6" algo="FTMS"/>
<pk mz="419.061984" i="5398282.0" sn="41.59" a="5669.46" fwhm="0.001135" res="369289.1" algo="FTMS"/>
<pk mz="419.073285" i="3212045.5" sn="23.80" a="3342.19" fwhm="0.001149" res="364836.3" algo="FTMS"/>
<pk mz="419.098419" i="6612757.5" sn="51.46" a="7090.56" fwhm="0.001130" res="370881.8" algo="FTMS"/>
<pk mz="419.109622" i="3529497.3" sn="26.38" a="3811.13" fwhm="0.001162" res="360700.4" algo="FTMS"/>
<pk mz="419.111430" i="1893402.0" sn="13.07" a="1797.98" fwhm="0.001153" res="363487.7" algo="FTMS"/>
<pk mz="419.119606" i="1676828.6" sn="11.31" a="1380.04" fwhm="0.001095" res="382705.6" algo="FTMS"/>
<pk mz="419.134723" i="4417313.5" sn="33.60" a="4427.77" fwhm="0.001066" res="393152.7" algo="FTMS"/>
<pk mz="419.147840" i="3075877.8" sn="22.69" a="2810.24" fwhm="0.000983" res="426246.0" algo="FTMS"/>
<pk mz="419.155872" i="2343720.5" sn="16.74" a="2066.09" fwhm="0.001072" res="391042.7" algo="FTMS"/>
<pk mz="419.171129" i="2213165.5" sn="15.67" a="2048.56" fwhm="0.001049" res="399417.7" algo="FTMS"/>
<pk mz="419.184189" i="5742385.5" sn="44.38" a="5891.22" fwhm="0.001078" res="388969.6" algo="FTMS"/>
<pk mz="419.192305" i="2822452.5" sn="20.63" a="2786.15" fwhm="0.001133" res="369839.1" algo="FTMS"/>
<pk mz="419.202019" i="1299511.6" sn="8.24" a="978.79" fwhm="0.001026" res="408728.2" algo="FTMS"/>
<pk mz="419.206296" i="7705401.0" sn="60.35" a="8756.63" fwhm="0.001149" res="364705.7" algo="FTMS"/>
<pk mz="419.214798" i="1401915.8" sn="9.07" a="874.29" fwhm="0.000835" res="502262.1" algo="FTMS"/>
<pk mz="419.217220" i="6753084.5" z="-1" sn="52.61" a="7281.03" fwhm="0.001123" res="373395.4" algo="FTMS" component_name="C" deconvoluted_molecular_mass="417.210934" deconvoluted_isotopic_mass="419.217677"/>
<pk mz="419.220595" i="4261693.5" sn="32.34" a="4051.31" fwhm="0.001047" res="400523.0" algo="FTMS"/>
<pk mz="419.228677" i="1993536.3" sn="13.89" a="1821.44" fwhm="0.001077" res="389317.8" algo="FTMS"/>
<pk mz="420.057349" i="3173968.3" sn="23.49" a="3537.52" fwhm="0.001143" res="367578.5" algo="FTMS"/>
<pk mz="420.093612" i="2970716.0" sn="21.83" a="2887.01" fwhm="0.001068" res="393392.9" algo="FTMS"/>
<pk mz="420.101618" i="1255518.8" sn="7.88" a="876.80" fwhm="0.001099" res="382175.4" algo="FTMS"/>
<pk mz="420.104829" i="1406047.8" sn="9.11" a="933.92" fwhm="0.000980" res="428494.2" algo="FTMS"/>
<pk mz="420.114523" i="1286243.0" sn="8.13" a="889.38" fwhm="0.001061" res="395917.1" algo="FTMS"/>
<pk mz="420.130030" i="1481320.0" sn="9.72" a="1068.89" fwhm="0.000950" res="442314.3" algo="FTMS"/>
<pk mz="420.138009" i="1204074.6" sn="7.46" a="765.73" fwhm="0.000897" res="468173.3" algo="FTMS"/>
<pk mz="420.151231" i="3078767.0" sn="22.71" a="2931.03" fwhm="0.001094" res="384183.7" algo="FTMS"/>
<pk mz="420.166049" i="1148660.0" sn="7.01" a="954.29" fwhm="0.001160" res="362227.6" algo="FTMS"/>
<pk mz="420.187493" i="3467899.0" sn="25.88" a="3369.90" fwhm="0.001094" res="384243.3" algo="FTMS"/>
<pk mz="420.209637" i="2062978.3" sn="14.45" a="1903.35" fwhm="0.001055" res="398230.6" algo="FTMS"/>
<pk mz="420.223922" i="2063495.0" z="-1" sn="14.45" a="2035.75" fwhm="0.001085" res="387196.7" algo="FTMS" component_name="C" deconvoluted_molecular_mass="417.210934" deconvoluted_isotopic_mass="420.224382"/>
<pk mz="421.041245" i="4683157.5" sn="35.76" a="4879.33" fwhm="0.001121" res="375631.8" algo="FTMS"/>
<pk mz="421.052465" i="1729433.0" sn="11.73" a="1361.46" fwhm="0.000978" res="430313.6" algo="FTMS"/>
<pk mz="421.060610" i="1187483.6" sn="7.32" a="847.55" fwhm="0.001023" res="411544.8" algo="FTMS"/>
<pk mz="421.077647" i="8415649.0" sn="66.13" a="9099.28" fwhm="0.001118" res="376762.9" algo="FTMS"/>
<pk mz="421.088886" i="3354021.0" sn="24.95" a="3243.74" fwhm="0.001053" res="400061.3" algo="FTMS"/>
<pk mz="421.090755" i="1408421.6" sn="9.12" a="1213.90" fwhm="0.001146" res="367392.4" algo="FTMS"/>
<pk mz="421.114016" i="8124845.5" sn="63.76" a="9072.23" fwhm="0.001128" res="373445.4" algo="FTMS"/>
<pk mz="421.125222" i="1729201.1" sn="11.73" a="1571.77" fwhm="0.001102" res="382102.1" algo="FTMS"/>
<pk mz="421.127071" i="2490801.8" sn="17.93" a="2444.95" fwhm="0.001156" res="364156.3" algo="FTMS"/>
<pk mz="421.150390" i="5338553.5" sn="41.09" a="5855.25" fwhm="0.001111" res="379231.6" algo="FTMS"/>
<pk mz="421.155220" i="3356603.0" sn="24.97" a="3323.93" fwhm="0.001098" res="383432.1" algo="FTMS"/>
<pk mz="421.163453" i="6434238.0" sn="50.01" a="6849.08" fwhm="0.001124" res="374666.5" algo="FTMS"/>
<pk mz="421.181261" i="1646275.8" sn="11.06" a="1574.88" fwhm="0.001069" res="394177.0" algo="FTMS"/>
<pk mz="421.186779" i="2842053.5" sn="20.78" a="2632.92" fwhm="0.001086" res="387899.5" algo="FTMS"/>
<pk mz="421.199878" i="5109194.0" sn="39.23" a="5144.76" fwhm="0.001072" res="392808.8" algo="FTMS"/>
<pk mz="421.207649" i="1204812.5" sn="7.47" a="1249.27" fwhm="0.001434" res="293815.6" algo="FTMS"/>
<pk mz="421.217484" i="1278415.8" sn="8.06" a="1040.98" fwhm="0.001067" res="394902.5" algo="FTMS"/>
<pk mz="421.226529" i="14105043.0" z="-1" sn="112.41" a="16164.73" fwhm="0.001142" res="368989.0" algo="FTMS" component_name="f" deconvoluted_molecular_mass="421.226993" deconvoluted_isotopic_mass="421.226991"/>
<pk mz="421.236208" i="2197974.0" sn="15.54" a="1680.55" fwhm="0.000925" res="455224.3" algo="FTMS"/>
<pk mz="422.036385" i="1358560.4" sn="8.71" a="1030.39" fwhm="0.000988" res="427209.2" algo="FTMS"/>
<pk mz="422.072834" i="3909356.5" sn="29.46" a="3932.02" fwhm="0.001069" res="394855.7" algo="FTMS"/>
<pk mz="422.081011" i="2059503.3" sn="14.42" a="1736.38" fwhm="0.001022" res="413186.7" algo="FTMS"/>
<pk mz="422.109302" i="2681080.8" sn="19.47" a="3045.21" fwhm="0.001186" res="355865.4" algo="FTMS"/>
<pk mz="422.117478" i="1239547.5" sn="7.75" a="846.91" fwhm="0.000995" res="424270.5" algo="FTMS"/>
<pk mz="422.130179" i="1295103.8" sn="8.20" a="1037.58" fwhm="0.001058" res="398818.7" algo="FTMS"/>
<pk mz="422.145710" i="1423364.9" sn="9.24" a="1086.04" fwhm="0.001039" res="406459.8" algo="FTMS"/>
<pk mz="422.153788" i="1501191.6" sn="9.87" a="1037.47" fwhm="0.000941" res="448415.1" algo="FTMS"/>
<pk mz="422.158709" i="1307401.3" sn="8.30" a="1236.00" fwhm="0.001145" res="368803.2" algo="FTMS"/>
<pk mz="422.166793" i="3333900.0" sn="24.78" a="3449.52" fwhm="0.001156" res="365176.1" algo="FTMS"/>
<pk mz="422.190008" i="1172243.8" sn="7.20" a="996.04" fwhm="0.001115" res="378742.1" algo="FTMS"/>
<pk mz="422.203147" i="1193240.1" sn="7.37" a="824.71" fwhm="0.000887" res="476147.2" algo="FTMS"/>
<pk mz="422.229888" i="2671393.0" z="-1" sn="19.39" a="2328.42" fwhm="0.000974" res="433504.2" algo="FTMS" component_name="f" deconvoluted_molecular_mass="421.226993" deconvoluted_isotopic_mass="422.230352"/>
<pk mz="423.020566" i="2320938.0" sn="16.54" a="2131.97" fwhm="0.001064" res="397577.3" algo="FTMS"/>
<pk mz="423.056838" i="7071798.5" sn="55.19" a="7402.10" fwhm="0.001093" res="386892.5" algo="FTMS"/>
<pk mz="423.073912" i="13970492.0" z="-1" sn="111.31" a="16101.97" fwhm="0.001160" res="364852.5" algo="FTMS" component_name="g" deconvoluted_molecular_mass="423.074721" deconvoluted_isotopic_mass="423.074378"/>
<pk mz="423.093278" i="10687554.0" z="-1" sn="84.60" a="12442.91" fwhm="0.001178" res="359269.1" algo="FTMS" component_name="AI" deconvoluted_molecular_mass="423.093752" deconvoluted_isotopic_mass="423.093744"/>
<pk mz="423.104516" i="3288134.3" sn="24.41" a="3225.43" fwhm="0.001100" res="384583.9" algo="FTMS"/>
<pk mz="423.129672" i="9167951.0" z="-1" sn="72.24" a="10257.64" fwhm="0.001147" res="369044.3" algo="FTMS" component_name="BY" deconvoluted_molecular_mass="423.130134" deconvoluted_isotopic_mass="423.130138"/>
<pk mz="423.140903" i="2137682.5" sn="15.05" a="2001.71" fwhm="0.001114" res="379958.5" algo="FTMS"/>
<pk mz="423.142758" i="3249747.0" sn="24.10" a="3306.43" fwhm="0.001122" res="377062.9" algo="FTMS"/>
<pk mz="423.152209" i="1251158.3" sn="7.84" a="759.55" fwhm="0.000850" res="497581.3" algo="FTMS"/>
<pk mz="423.160505" i="2025305.1" sn="14.13" a="2007.69" fwhm="0.001201" res="352336.5" algo="FTMS"/>
<pk mz="423.165986" i="4333659.0" sn="32.91" a="4507.75" fwhm="0.001131" res="374203.9" algo="FTMS"/>
<pk mz="423.179091" i="5803103.5" sn="44.87" a="6229.08" fwhm="0.001141" res="370951.5" algo="FTMS"/>
<pk mz="423.202458" i="2887271.3" sn="21.15" a="2795.98" fwhm="0.001131" res="374263.5" algo="FTMS"/>
<pk mz="423.215513" i="3446379.5" sn="25.69" a="3550.77" fwhm="0.001143" res="370277.5" algo="FTMS"/>
<pk mz="423.238829" i="9591923.0" z="-1" sn="75.69" a="11073.33" fwhm="0.001149" res="368422.8" algo="FTMS" component_name="BH" deconvoluted_molecular_mass="423.239291" deconvoluted_isotopic_mass="423.239295"/>
<pk mz="423.251831" i="1576823.8" sn="10.49" a="1441.51" fwhm="0.001228" res="344562.3" algo="FTMS"/>
<pk mz="424.052126" i="2211205.8" sn="15.64" a="2034.04" fwhm="0.001044" res="405990.8" algo="FTMS"/>
<pk mz="424.060293" i="1793160.4" sn="12.24" a="1766.61" fwhm="0.001155" res="367249.4" algo="FTMS"/>
<pk mz="424.073498" i="3878796.8" sn="29.21" a="4123.60" fwhm="0.001140" res="372054.5" algo="FTMS"/>
<pk mz="424.077310" i="1629838.1" z="-1" sn="10.91" a="1585.51" fwhm="0.001376" res="308114.8" algo="FTMS" component_name="g" deconvoluted_molecular_mass="423.074721" deconvoluted_isotopic_mass="424.077778"/>
<pk mz="424.088569" i="3402130.0" sn="25.33" a="3311.49" fwhm="0.001076" res="394002.6" algo="FTMS"/>
<pk mz="424.096668" i="2315156.8" z="-1" sn="16.49" a="1972.70" fwhm="0.001029" res="412278.0" algo="FTMS" component_name="AI" deconvoluted_molecular_mass="423.093752" deconvoluted_isotopic_mass="424.097136"/>
<pk mz="424.099799" i="1511317.8" sn="9.95" a="1054.46" fwhm="0.000946" res="448078.0" algo="FTMS"/>
<pk mz="424.101614" i="1219734.4" sn="7.58" a="1108.95" fwhm="0.001190" res="356320.3" algo="FTMS"/>
<pk mz="424.125004" i="2368414.3" sn="16.92" a="2319.16" fwhm="0.001146" res="370245.3" algo="FTMS"/>
<pk mz="424.132988" i="1900705.0" z="-1" sn="13.12" a="1827.78" fwhm="0.001156" res="366848.9" algo="FTMS" component_name="BY" deconvoluted_molecular_mass="423.130134" deconvoluted_isotopic_mass="424.133456"/>
<pk mz="424.136325" i="1338018.1" sn="8.54" a="1044.17" fwhm="0.001028" res="412449.5" algo="FTMS"/>
<pk mz="424.137945" i="1560226.6" sn="10.35" a="1287.43" fwhm="0.001032" res="411003.5" algo="FTMS"/>
<pk mz="424.174452" i="1294511.0" sn="8.19" a="907.80" fwhm="0.000992" res="427782.1" algo="FTMS"/>
<pk mz="424.182463" i="1556913.6" sn="10.32" a="1460.65" fwhm="0.001116" res="380063.0" algo="FTMS"/>
<pk mz="424.242150" i="2209478.0" z="-1" sn="15.63" a="2178.85" fwhm="0.001168" res="363305.8" algo="FTMS" component_name="BH" deconvoluted_molecular_mass="423.239291" deconvoluted_isotopic_mass="424.242618"/>
<pk mz="425.036154" i="4010707.0" sn="30.28" a="4166.45" fwhm="0.001138" res="373401.1" algo="FTMS"/>
<pk mz="425.070999" i="6225631.0" sn="48.30" a="7253.10" fwhm="0.001321" res="321818.2" algo="FTMS"/>
<pk mz="425.072563" i="9766623.0" z="-1" sn="77.11" a="11323.35" fwhm="0.001181" res="359810.3" algo="FTMS" component_name="BC" deconvoluted_molecular_mass="425.073027" deconvoluted_isotopic_mass="425.073034"/>
<pk mz="425.083811" i="1835235.1" z="-1" sn="12.58" a="1408.78" fwhm="0.000963" res="441225.7" algo="FTMS" component_name="g" deconvoluted_molecular_mass="423.074721" deconvoluted_isotopic_mass="425.084281"/>
<pk mz="425.108934" i="10411756.0" z="-1" sn="82.35" a="12082.27" fwhm="0.001151" res="369216.9" algo="FTMS" component_name="AN" deconvoluted_molecular_mass="425.109417" deconvoluted_isotopic_mass="425.109404"/>
<pk mz="425.120215" i="2233071.5" sn="15.82" a="2252.03" fwhm="0.001143" res="372086.5" algo="FTMS"/>
<pk mz="425.139733" i="1430006.3" sn="9.29" a="1518.23" fwhm="0.001346" res="315745.3" algo="FTMS"/>
<pk mz="425.145320" i="7595768.0" sn="59.45" a="8187.89" fwhm="0.001123" res="378467.7" algo="FTMS"/>
<pk mz="425.158454" i="3092220.5" sn="22.81" a="2905.48" fwhm="0.001078" res="394426.5" algo="FTMS"/>
<pk mz="425.176217" i="1874178.6" sn="12.90" a="1645.51" fwhm="0.001063" res="400154.3" algo="FTMS"/>
<pk mz="425.181743" i="4983556.5" sn="38.19" a="5272.74" fwhm="0.001130" res="376183.0" algo="FTMS"/>
<pk mz="425.194827" i="3621129.0" sn="27.11" a="4201.41" fwhm="0.001229" res="345974.1" algo="FTMS"/>
<pk mz="425.218120" i="4260625.0" sn="32.31" a="4415.97" fwhm="0.001128" res="376870.8" algo="FTMS"/>
<pk mz="425.231155" i="1486613.3" sn="9.75" a="1160.52" fwhm="0.001044" res="407222.1" algo="FTMS"/>
<pk mz="425.254509" i="1629213.3" sn="10.91" a="1113.86" fwhm="0.000924" res="460443.6" algo="FTMS"/>
<pk mz="425.258069" i="1164318.4" sn="7.12" a="1012.40" fwhm="0.001262" res="337004.3" algo="FTMS"/>
<pk mz="426.046636" i="1513258.9" sn="9.96" a="1521.71" fwhm="0.001338" res="318430.4" algo="FTMS"/>
<pk mz="426.067860" i="2129970.3" sn="14.98" a="1663.22" fwhm="0.000967" res="440677.4" algo="FTMS"/>
<pk mz="426.070432" i="1271603.0" sn="8.00" a="959.29" fwhm="0.000978" res="435561.0" algo="FTMS"/>
<pk mz="426.075864" i="1865780.9" z="-1" sn="12.83" a="2163.19" fwhm="0.001384" res="307904.4" algo="FTMS" component_name="BC" deconvoluted_molecular_mass="425.073027" deconvoluted_isotopic_mass="426.076337"/>
<pk mz="426.104179" i="2963006.5" sn="21.75" a="2850.76" fwhm="0.001108" res="384596.8" algo="FTMS"/>
<pk mz="426.112351" i="2058817.4" z="-1" sn="14.40" a="1973.08" fwhm="0.001126" res="378485.3" algo="FTMS" component_name="AN" deconvoluted_molecular_mass="425.109417" deconvoluted_isotopic_mass="426.112824"/>
<pk mz="426.117249" i="1307971.0" sn="8.29" a="1017.00" fwhm="0.001113" res="382768.8" algo="FTMS"/>
<pk mz="426.140590" i="1690443.0" sn="11.40" a="2026.60" fwhm="0.001446" res="294640.1" algo="FTMS"/>
<pk mz="426.148631" i="1968717.8" sn="13.67" a="1610.06" fwhm="0.001027" res="415055.3" algo="FTMS"/>
<pk mz="426.153719" i="1707087.5" sn="11.54" a="1391.45" fwhm="0.001050" res="406043.3" algo="FTMS"/>
<pk mz="426.189781" i="1160539.8" sn="7.09" a="792.33" fwhm="0.001000" res="426315.6" algo="FTMS"/>
<pk mz="427.030724" i="1953659.3" sn="13.54" a="1749.72" fwhm="0.001070" res="399173.9" algo="FTMS"/>
<pk mz="427.051850" i="5491074.5" sn="42.32" a="6273.37" fwhm="0.001182" res="361448.5" algo="FTMS"/>
<pk mz="427.088229" i="10369423.0" z="-1" sn="82.00" a="11708.10" fwhm="0.001161" res="367719.7" algo="FTMS" component_name="AO" deconvoluted_molecular_mass="427.088686" deconvoluted_isotopic_mass="427.088704"/>
<pk mz="427.099379" i="1607826.8" sn="10.73" a="1351.89" fwhm="0.001046" res="408335.8" algo="FTMS"/>
<pk mz="427.124602" i="9413019.0" z="-1" sn="74.22" a="10937.56" fwhm="0.001178" res="362574.5" algo="FTMS" component_name="BQ" deconvoluted_molecular_mass="427.125068" deconvoluted_isotopic_mass="427.125077"/>
<pk mz="427.155723" i="1469094.0" sn="9.60" a="1278.29" fwhm="0.001200" res="356098.5" algo="FTMS"/>
<pk mz="427.161013" i="6685096.0" sn="52.03" a="7624.35" fwhm="0.001172" res="364570.4" algo="FTMS"/>
<pk mz="427.174116" i="1890220.3" sn="13.02" a="1949.75" fwhm="0.001169" res="365295.9" algo="FTMS"/>
<pk mz="427.197359" i="7790004.5" sn="61.02" a="8994.09" fwhm="0.001158" res="368816.0" algo="FTMS"/>
<pk mz="427.233730" i="5858752.5" sn="45.31" a="6516.09" fwhm="0.001157" res="369208.4" algo="FTMS"/>
<pk mz="427.270064" i="2140109.3" sn="15.06" a="1830.77" fwhm="0.001073" res="398380.5" algo="FTMS"/>
<pk mz="428.055154" i="1333466.5" sn="8.49" a="1458.57" fwhm="0.001452" res="294754.4" algo="FTMS"/>
<pk mz="428.062329" i="1747677.0" sn="11.86" a="1330.73" fwhm="0.000981" res="436549.7" algo="FTMS"/>
<pk mz="428.083330" i="1724644.3" sn="11.67" a="1679.78" fwhm="0.001178" res="363411.6" algo="FTMS"/>
<pk mz="428.091475" i="2340071.0" z="-1" sn="16.68" a="2189.83" fwhm="0.001128" res="379365.1" algo="FTMS" component_name="AO" deconvoluted_molecular_mass="427.088686" deconvoluted_isotopic_mass="428.091952"/>
<pk mz="428.098778" i="1641961.5" sn="11.00" a="1259.08" fwhm="0.000983" res="435445.9" algo="FTMS"/>
<pk mz="428.109898" i="1184237.4" sn="7.28" a="978.73" fwhm="0.001144" res="374328.5" algo="FTMS"/>
<pk mz="428.119751" i="1897200.6" sn="13.08" a="1787.04" fwhm="0.001133" res="377876.7" algo="FTMS"/>
<pk mz="428.127884" i="1739507.5" z="-1" sn="11.80" a="1463.53" fwhm="0.001081" res="396205.6" algo="FTMS" component_name="BQ" deconvoluted_molecular_mass="427.125068" deconvoluted_isotopic_mass="428.128361"/>
<pk mz="428.132890" i="1482229.3" sn="9.70" a="1114.07" fwhm="0.000907" res="472152.0" algo="FTMS"/>
<pk mz="428.156282" i="1829629.3" sn="12.53" a="2018.16" fwhm="0.001308" res="327460.7" algo="FTMS"/>
<pk mz="428.164361" i="1769728.0" sn="12.04" a="1416.45" fwhm="0.001030" res="415530.4" algo="FTMS"/>
<pk mz="428.169335" i="1197825.8" sn="7.39" a="920.27" fwhm="0.001111" res="385249.1" algo="FTMS"/>
<pk mz="428.192579" i="1720585.8" sn="11.64" a="1435.89" fwhm="0.001074" res="398696.1" algo="FTMS"/>
<pk mz="428.200885" i="1607948.6" sn="10.73" a="1355.75" fwhm="0.001080" res="396370.3" algo="FTMS"/>
<pk mz="428.229121" i="1155606.3" sn="7.05" a="837.74" fwhm="0.001009" res="424415.0" algo="FTMS"/>
<pk mz="428.236960" i="1758489.0" sn="11.95" a="1542.42" fwhm="0.001156" res="370318.4" algo="FTMS"/>
<pk mz="429.009990" i="1151522.9" sn="7.01" a="710.67" fwhm="0.000879" res="487992.7" algo="FTMS"/>
<pk mz="429.031089" i="1745962.1" sn="11.85" a="1236.22" fwhm="0.000907" res="473047.1" algo="FTMS"/>
<pk mz="429.046379" i="2360367.5" sn="16.84" a="2120.66" fwhm="0.001080" res="397414.6" algo="FTMS"/>
<pk mz="429.057783" i="2191411.3" sn="15.47" a="1924.67" fwhm="0.001069" res="401236.2" algo="FTMS"/>
<pk mz="429.067485" i="6319158.5" sn="49.05" a="7756.00" fwhm="0.001221" res="351335.6" algo="FTMS"/>
<pk mz="429.082714" i="2314812.0" sn="16.47" a="2120.94" fwhm="0.001083" res="396077.2" algo="FTMS"/>
<pk mz="429.094126" i="1657151.9" sn="11.12" a="1659.65" fwhm="0.001168" res="367509.4" algo="FTMS"/>
<pk mz="429.103823" i="7844931.0" sn="61.46" a="9463.77" fwhm="0.001189" res="360778.8" algo="FTMS"/>
<pk mz="429.119132" i="1897800.5" sn="13.08" a="1695.81" fwhm="0.001084" res="395985.2" algo="FTMS"/>
<pk mz="429.132161" i="1398861.0" sn="8.90" a="1096.97" fwhm="0.001074" res="399665.1" algo="FTMS"/>
<pk mz="429.140259" i="6488143.5" sn="49.75" a="7453.38" fwhm="0.001175" res="365241.4" algo="FTMS"/>
<pk mz="429.155452" i="1501013.0" sn="9.72" a="1331.72" fwhm="0.001073" res="399844.2" algo="FTMS"/>
<pk mz="429.168581" i="1640793.5" sn="10.84" a="1233.17" fwhm="0.001001" res="428729.7" algo="FTMS"/>
<pk mz="429.176634" i="7653468.5" sn="59.10" a="8478.24" fwhm="0.001149" res="373550.9" algo="FTMS"/>
<pk mz="429.198974" i="1168484.0" sn="7.05" a="867.75" fwhm="0.001073" res="400090.4" algo="FTMS"/>
<pk mz="429.212996" i="8881257.0" sn="68.96" a="10067.62" fwhm="0.001142" res="375735.7" algo="FTMS"/>
<pk mz="429.235421" i="2961008.5" sn="21.44" a="3112.55" fwhm="0.001177" res="364712.2" algo="FTMS"/>
<pk mz="429.249373" i="5548149.5" sn="42.20" a="6200.76" fwhm="0.001163" res="368930.5" algo="FTMS"/>
<pk mz="429.285745" i="2111617.8" sn="14.62" a="2061.14" fwhm="0.001156" res="371319.5" algo="FTMS"/>
<pk mz="430.041612" i="1511814.5" sn="9.81" a="1528.11" fwhm="0.001254" res="342919.5" algo="FTMS"/>
<pk mz="430.070859" i="1416080.6" sn="9.04" a="1126.09" fwhm="0.001016" res="423260.1" algo="FTMS"/>
<pk mz="430.078053" i="2605971.0" sn="18.59" a="2519.11" fwhm="0.001145" res="375578.1" algo="FTMS"/>
<pk mz="430.089368" i="1472151.0" sn="9.49" a="1333.08" fwhm="0.001122" res="383207.7" algo="FTMS"/>
<pk mz="430.099088" i="1505946.3" sn="9.76" a="1506.81" fwhm="0.001260" res="341306.8" algo="FTMS"/>
<pk mz="430.114404" i="1705119.6" sn="11.36" a="1615.11" fwhm="0.001154" res="372580.3" algo="FTMS"/>
<pk mz="430.125497" i="1418915.4" sn="9.06" a="1527.65" fwhm="0.001415" res="304078.8" algo="FTMS"/>
<pk mz="430.135561" i="1560230.9" sn="10.19" a="1179.57" fwhm="0.001045" res="411487.4" algo="FTMS"/>
<pk mz="430.148504" i="1353771.4" sn="8.54" a="1373.88" fwhm="0.001267" res="339433.1" algo="FTMS"/>
<pk mz="430.171868" i="1904563.4" sn="12.96" a="1625.78" fwhm="0.001058" res="406640.1" algo="FTMS"/>
<pk mz="430.179908" i="1722038.1" sn="11.49" a="1673.42" fwhm="0.001222" res="352035.6" algo="FTMS"/>
<pk mz="430.183089" i="1189559.3" sn="7.22" a="754.28" fwhm="0.000949" res="453121.5" algo="FTMS"/>
<pk mz="430.208322" i="1860544.0" sn="12.60" a="1526.52" fwhm="0.001009" res="426218.0" algo="FTMS"/>
<pk mz="430.216314" i="2248130.8" sn="15.71" a="2023.50" fwhm="0.001061" res="405433.6" algo="FTMS"/>
<pk mz="430.252696" i="1487567.4" sn="9.61" a="1092.26" fwhm="0.000950" res="453015.8" algo="FTMS"/>
<pk mz="430.972559" i="5571272.0" sn="42.39" a="6748.90" fwhm="0.001216" res="354481.2" algo="FTMS"/>
<pk mz="431.025558" i="2376922.3" sn="16.75" a="2556.29" fwhm="0.001240" res="347593.3" algo="FTMS"/>
<pk mz="431.036828" i="1237982.1" sn="7.60" a="1175.22" fwhm="0.001182" res="364727.8" algo="FTMS"/>
<pk mz="431.046689" i="2530529.5" sn="17.98" a="2459.72" fwhm="0.001110" res="388313.5" algo="FTMS"/>
<pk mz="431.061987" i="3909350.8" sn="29.05" a="4367.37" fwhm="0.001157" res="372524.7" algo="FTMS"/>
<pk mz="431.073294" i="2671338.8" sn="19.11" a="2542.81" fwhm="0.001082" res="398492.4" algo="FTMS"/>
<pk mz="431.083152" i="3629294.3" sn="26.80" a="4206.73" fwhm="0.001176" res="366418.1" algo="FTMS"/>
<pk mz="431.098362" i="4514547.5" sn="33.90" a="5209.34" fwhm="0.001224" res="352114.1" algo="FTMS"/>
<pk mz="431.109721" i="2119415.3" sn="14.68" a="1892.02" fwhm="0.001057" res="407889.4" algo="FTMS"/>
<pk mz="431.119525" i="4123898.8" sn="30.77" a="4818.16" fwhm="0.001233" res="349754.1" algo="FTMS"/>
<pk mz="431.130699" i="3163390.5" sn="23.06" a="3399.77" fwhm="0.001141" res="377900.1" algo="FTMS"/>
<pk mz="431.134742" i="2596096.0" sn="18.51" a="2487.60" fwhm="0.001032" res="417812.2" algo="FTMS"/>
<pk mz="431.147818" i="2519300.5" sn="17.89" a="2223.34" fwhm="0.001055" res="408735.6" algo="FTMS"/>
<pk mz="431.155884" i="4773639.5" sn="35.98" a="5199.35" fwhm="0.001162" res="370982.9" algo="FTMS"/>
<pk mz="431.171058" i="1663244.5" sn="11.02" a="1397.35" fwhm="0.001081" res="398707.6" algo="FTMS"/>
<pk mz="431.178388" i="1597967.0" sn="10.49" a="1361.48" fwhm="0.001052" res="409872.3" algo="FTMS"/>
<pk mz="431.184188" i="2858257.0" sn="20.61" a="2734.44" fwhm="0.001103" res="390841.6" algo="FTMS"/>
<pk mz="431.192273" i="7068436.0" sn="54.40" a="8273.50" fwhm="0.001215" res="354998.1" algo="FTMS"/>
<pk mz="431.214685" i="1714971.6" sn="11.43" a="1271.60" fwhm="0.001004" res="429447.4" algo="FTMS"/>
<pk mz="431.226157" i="19697440.0" z="-1" sn="155.77" a="23844.13" fwhm="0.001205" res="357925.3" algo="FTMS" component_name="V" deconvoluted_molecular_mass="431.226899" deconvoluted_isotopic_mass="431.226641"/>
<pk mz="431.228629" i="6074144.5" sn="46.42" a="6970.09" fwhm="0.001210" res="356343.6" algo="FTMS"/>
<pk mz="431.265028" i="2868525.0" sn="20.69" a="2965.89" fwhm="0.001166" res="369742.7" algo="FTMS"/>
<pk mz="432.020979" i="1317938.3" sn="8.24" a="1376.22" fwhm="0.001270" res="340202.7" algo="FTMS"/>
<pk mz="432.057267" i="3024958.8" sn="21.94" a="2839.84" fwhm="0.001092" res="395529.8" algo="FTMS"/>
<pk mz="432.068520" i="1390146.8" sn="8.82" a="956.54" fwhm="0.000981" res="440402.2" algo="FTMS"/>
<pk mz="432.093605" i="3898443.5" sn="28.96" a="4606.37" fwhm="0.001256" res="343988.6" algo="FTMS"/>
<pk mz="432.104855" i="1801295.3" sn="12.12" a="1602.38" fwhm="0.001142" res="378237.3" algo="FTMS"/>
<pk mz="432.114788" i="1426258.8" sn="9.11" a="1524.38" fwhm="0.001396" res="309439.1" algo="FTMS"/>
<pk mz="432.130034" i="1893720.0" sn="12.86" a="1716.28" fwhm="0.001151" res="375378.2" algo="FTMS"/>
<pk mz="432.138403" i="1242970.9" sn="7.64" a="929.72" fwhm="0.001109" res="389693.3" algo="FTMS"/>
<pk mz="432.151149" i="2091103.3" sn="14.45" a="1649.60" fwhm="0.000980" res="440835.4" algo="FTMS"/>
<pk mz="432.187536" i="4235372.0" sn="31.66" a="4439.43" fwhm="0.001138" res="379863.8" algo="FTMS"/>
<pk mz="432.223814" i="1734264.4" sn="11.58" a="1731.16" fwhm="0.001268" res="340934.8" algo="FTMS"/>
<pk mz="432.229546" i="5519482.5" z="-1" sn="41.97" a="6102.58" fwhm="0.001168" res="369992.6" algo="FTMS" component_name="V" deconvoluted_molecular_mass="431.226899" deconvoluted_isotopic_mass="432.230033"/>
<pk mz="432.232096" i="1321979.3" sn="8.28" a="1236.02" fwhm="0.001219" res="354623.9" algo="FTMS"/>
<pk mz="432.969663" i="2200954.5" sn="15.33" a="1879.59" fwhm="0.001055" res="410455.1" algo="FTMS"/>
<pk mz="433.041260" i="4555155.0" sn="34.22" a="5003.69" fwhm="0.001153" res="375446.3" algo="FTMS"/>
<pk mz="433.052521" i="2221463.0" sn="15.49" a="2035.25" fwhm="0.001057" res="409617.6" algo="FTMS"/>
<pk mz="433.062373" i="1915290.5" sn="13.04" a="1885.76" fwhm="0.001166" res="371340.2" algo="FTMS"/>
<pk mz="433.077643" i="6227360.0" sn="47.65" a="6919.18" fwhm="0.001177" res="368078.1" algo="FTMS"/>
<pk mz="433.088886" i="3866531.8" sn="28.70" a="4661.76" fwhm="0.001235" res="350783.6" algo="FTMS"/>
<pk mz="433.098825" i="1980839.0" sn="13.56" a="2180.85" fwhm="0.001406" res="307938.4" algo="FTMS"/>
<pk mz="433.113972" i="6841772.5" sn="52.58" a="7731.30" fwhm="0.001183" res="366100.2" algo="FTMS"/>
<pk mz="433.125261" i="1791920.3" sn="12.05" a="1642.69" fwhm="0.001131" res="382864.4" algo="FTMS"/>
<pk mz="433.127204" i="2430384.8" sn="17.17" a="2348.10" fwhm="0.001141" res="379505.3" algo="FTMS"/>
<pk mz="433.135130" i="1832883.6" sn="12.37" a="1726.87" fwhm="0.001176" res="368179.7" algo="FTMS"/>
<pk mz="433.144795" i="1428663.0" sn="9.13" a="1148.20" fwhm="0.001085" res="399128.5" algo="FTMS"/>
<pk mz="433.150379" i="4179897.0" sn="31.21" a="5197.63" fwhm="0.001305" res="332036.3" algo="FTMS"/>
<pk mz="433.163458" i="4231613.5" sn="31.63" a="4664.30" fwhm="0.001200" res="360963.7" algo="FTMS"/>
<pk mz="433.171524" i="3300288.3" sn="24.15" a="3691.75" fwhm="0.001238" res="350016.3" algo="FTMS"/>
<pk mz="433.186781" i="1989061.5" sn="13.63" a="1568.90" fwhm="0.001014" res="427083.8" algo="FTMS"/>
<pk mz="433.199884" i="6080970.0" sn="46.47" a="6855.38" fwhm="0.001170" res="370257.3" algo="FTMS"/>
<pk mz="433.205386" i="1590220.0" sn="10.43" a="1376.85" fwhm="0.001057" res="409966.6" algo="FTMS"/>
<pk mz="433.207935" i="3468236.8" sn="25.50" a="3956.36" fwhm="0.001192" res="363453.6" algo="FTMS"/>
<pk mz="433.236273" i="1967574.6" z="-1" sn="13.45" a="2050.12" fwhm="0.001168" res="370931.7" algo="FTMS" component_name="V" deconvoluted_molecular_mass="431.226899" deconvoluted_isotopic_mass="433.236762"/>
<pk mz="433.244320" i="2556377.5" sn="18.18" a="2369.64" fwhm="0.001101" res="393475.0" algo="FTMS"/>
<pk mz="434.036433" i="2052843.3" sn="14.14" a="1843.46" fwhm="0.001108" res="391753.5" algo="FTMS"/>
<pk mz="434.044628" i="1167342.1" sn="7.03" a="982.20" fwhm="0.001154" res="376106.2" algo="FTMS"/>
<pk mz="434.072824" i="5604088.0" sn="42.64" a="6777.38" fwhm="0.001208" res="359214.3" algo="FTMS"/>
<pk mz="434.080838" i="1458426.6" sn="9.37" a="1316.75" fwhm="0.001229" res="353287.0" algo="FTMS"/>
<pk mz="434.084050" i="1630971.8" sn="10.75" a="1537.57" fwhm="0.001181" res="367408.8" algo="FTMS"/>
<pk mz="434.109298" i="4082436.5" sn="30.43" a="4346.18" fwhm="0.001162" res="373623.1" algo="FTMS"/>
<pk mz="434.117485" i="1593351.4" sn="10.45" a="1658.60" fwhm="0.001213" res="357886.8" algo="FTMS"/>
<pk mz="434.120517" i="1710856.4" sn="11.39" a="1569.31" fwhm="0.001108" res="391906.8" algo="FTMS"/>
<pk mz="434.130495" i="1805835.9" sn="12.15" a="2176.93" fwhm="0.001468" res="295826.5" algo="FTMS"/>
<pk mz="434.145769" i="1304593.1" sn="8.13" a="921.27" fwhm="0.001004" res="432248.8" algo="FTMS"/>
<pk mz="434.166792" i="3922712.5" sn="29.14" a="4018.35" fwhm="0.001125" res="385794.2" algo="FTMS"/>
<pk mz="434.203178" i="4207397.0" sn="31.43" a="4663.27" fwhm="0.001188" res="365572.4" algo="FTMS"/>
<pk mz="435.020484" i="2461247.5" sn="17.41" a="2544.48" fwhm="0.001169" res="372258.1" algo="FTMS"/>
<pk mz="435.056919" i="7191628.0" sn="55.38" a="8123.19" fwhm="0.001178" res="369410.4" algo="FTMS"/>
<pk mz="435.068174" i="4236368.0" sn="31.66" a="4986.95" fwhm="0.001267" res="343258.7" algo="FTMS"/>
<pk mz="435.076142" i="1213266.6" sn="7.40" a="1002.53" fwhm="0.001201" res="362303.3" algo="FTMS"/>
<pk mz="435.093271" i="10167385.0" z="-1" sn="79.26" a="11872.35" fwhm="0.001203" res="361709.0" algo="FTMS" component_name="AS" deconvoluted_molecular_mass="435.093767" deconvoluted_isotopic_mass="435.093765"/>
<pk mz="435.104587" i="4124764.5" sn="30.76" a="4801.37" fwhm="0.001217" res="357431.9" algo="FTMS"/>
<pk mz="435.106289" i="1797213.1" sn="12.08" a="1569.94" fwhm="0.001098" res="396146.5" algo="FTMS"/>
<pk mz="435.124171" i="1499235.3" sn="9.69" a="1416.00" fwhm="0.001279" res="340328.4" algo="FTMS"/>
<pk mz="435.129680" i="8678501.0" sn="67.31" a="10274.95" fwhm="0.001221" res="356281.2" algo="FTMS"/>
<pk mz="435.140952" i="2023273.0" sn="13.90" a="2008.65" fwhm="0.001248" res="348699.9" algo="FTMS"/>
<pk mz="435.142749" i="4004969.8" sn="29.80" a="4794.86" fwhm="0.001298" res="335170.6" algo="FTMS"/>
<pk mz="435.160443" i="1706863.8" sn="11.36" a="1699.64" fwhm="0.001283" res="339188.3" algo="FTMS"/>
<pk mz="435.166094" i="5519473.5" sn="41.96" a="6310.70" fwhm="0.001205" res="361229.5" algo="FTMS"/>
<pk mz="435.179149" i="6926454.5" sn="53.25" a="8254.97" fwhm="0.001210" res="359686.9" algo="FTMS"/>
<pk mz="435.187289" i="1550201.0" sn="10.10" a="1556.34" fwhm="0.001200" res="362717.1" algo="FTMS"/>
<pk mz="435.196878" i="1802620.4" sn="12.13" a="1527.60" fwhm="0.001129" res="385538.3" algo="FTMS"/>
<pk mz="435.202570" i="2111870.3" sn="14.61" a="2215.57" fwhm="0.001261" res="345046.1" algo="FTMS"/>
<pk mz="435.215509" i="7123075.0" sn="54.83" a="8113.27" fwhm="0.001166" res="373224.8" algo="FTMS"/>
<pk mz="435.238951" i="1224074.9" sn="7.48" a="1104.42" fwhm="0.001087" res="400436.2" algo="FTMS"/>
<pk mz="435.251878" i="1665423.4" sn="11.02" a="1334.81" fwhm="0.001006" res="432462.2" algo="FTMS"/>
<pk mz="436.052170" i="3759011.5" sn="27.83" a="4248.65" fwhm="0.001274" res="342357.8" algo="FTMS"/>
<pk mz="436.060200" i="1639334.4" sn="10.81" a="1188.09" fwhm="0.000940" res="464133.6" algo="FTMS"/>
<pk mz="436.088519" i="5274032.0" sn="39.99" a="6204.86" fwhm="0.001211" res="360210.1" algo="FTMS"/>
<pk mz="436.096626" i="2467251.0" z="-1" sn="17.46" a="2380.93" fwhm="0.001163" res="374936.8" algo="FTMS" component_name="AS" deconvoluted_molecular_mass="435.093767" deconvoluted_isotopic_mass="436.097122"/>
<pk mz="436.099809" i="2206644.0" sn="15.37" a="2174.43" fwhm="0.001215" res="358890.5" algo="FTMS"/>
<pk mz="436.124918" i="3295164.8" sn="24.10" a="3342.63" fwhm="0.001124" res="387940.6" algo="FTMS"/>
<pk mz="436.133018" i="1978815.5" sn="13.54" a="1705.61" fwhm="0.001127" res="386950.0" algo="FTMS"/>
<pk mz="436.136096" i="1877184.5" sn="12.72" a="1800.55" fwhm="0.001160" res="376106.7" algo="FTMS"/>
<pk mz="436.146052" i="2320836.0" sn="16.28" a="2527.88" fwhm="0.001241" res="351428.1" algo="FTMS"/>
<pk mz="436.161335" i="1440713.3" sn="9.22" a="1109.28" fwhm="0.001010" res="431772.7" algo="FTMS"/>
<pk mz="436.182446" i="3338192.5" sn="24.45" a="3403.02" fwhm="0.001102" res="395698.2" algo="FTMS"/>
<pk mz="436.218849" i="2517469.0" sn="17.86" a="2461.02" fwhm="0.001148" res="380040.8" algo="FTMS"/>
<pk mz="437.036189" i="6029046.5" sn="46.04" a="6835.48" fwhm="0.001187" res="368195.6" algo="FTMS"/>
<pk mz="437.047447" i="1461242.5" sn="9.38" a="1197.96" fwhm="0.001115" res="392034.7" algo="FTMS"/>
<pk mz="437.072561" i="10761987.0" z="-1" sn="84.03" a="12845.33" fwhm="0.001224" res="357113.9" algo="FTMS" component_name="AG" deconvoluted_molecular_mass="437.073064" deconvoluted_isotopic_mass="437.073059"/>
<pk mz="437.083831" i="4488967.0" sn="33.68" a="4983.72" fwhm="0.001170" res="373477.2" algo="FTMS"/>
<pk mz="437.089604" i="7823113.0" sn="60.44" a="9483.06" fwhm="0.001246" res="350872.4" algo="FTMS"/>
<pk mz="437.108968" i="12947216.0" z="-1" sn="101.57" a="16140.43" fwhm="0.001249" res="350068.1" algo="FTMS" component_name="o" deconvoluted_molecular_mass="437.109461" deconvoluted_isotopic_mass="437.109466"/>
<pk mz="437.120174" i="3715859.5" sn="27.48" a="3984.13" fwhm="0.001176" res="371666.4" algo="FTMS"/>
<pk mz="437.121981" i="1821716.3" sn="12.27" a="1638.26" fwhm="0.001128" res="387645.7" algo="FTMS"/>
<pk mz="437.145303" i="9543452.0" z="-1" sn="74.25" a="11346.68" fwhm="0.001216" res="359443.3" algo="FTMS" component_name="BI" deconvoluted_molecular_mass="437.145795" deconvoluted_isotopic_mass="437.145801"/>
<pk mz="437.156598" i="3242784.0" sn="23.68" a="3196.93" fwhm="0.001138" res="384125.9" algo="FTMS"/>
<pk mz="437.158321" i="5739296.5" sn="43.72" a="6726.23" fwhm="0.001239" res="352730.5" algo="FTMS"/>
<pk mz="437.176150" i="1854758.8" sn="12.54" a="1655.08" fwhm="0.001059" res="412736.4" algo="FTMS"/>
<pk mz="437.181645" i="4650792.5" sn="34.98" a="5422.42" fwhm="0.001221" res="358190.5" algo="FTMS"/>
<pk mz="437.194809" i="6772525.0" sn="52.01" a="8277.13" fwhm="0.001258" res="347580.6" algo="FTMS"/>
<pk mz="437.212541" i="2673971.3" sn="19.11" a="2720.75" fwhm="0.001199" res="364712.3" algo="FTMS"/>
<pk mz="437.218189" i="2122037.3" sn="14.68" a="1834.36" fwhm="0.001068" res="409472.9" algo="FTMS"/>
<pk mz="437.231157" i="4179769.8" sn="31.20" a="4640.12" fwhm="0.001199" res="364663.8" algo="FTMS"/>
<pk mz="437.254487" i="2393921.8" sn="16.87" a="2312.32" fwhm="0.001125" res="388826.6" algo="FTMS"/>
<pk mz="438.046621" i="1333074.0" sn="8.35" a="1224.77" fwhm="0.001193" res="367043.2" algo="FTMS"/>
<pk mz="438.067801" i="3624537.3" sn="26.74" a="3917.68" fwhm="0.001164" res="376353.8" algo="FTMS"/>
<pk mz="438.075934" i="1734236.0" z="-1" sn="11.57" a="1367.74" fwhm="0.001003" res="436782.0" algo="FTMS" component_name="AG" deconvoluted_molecular_mass="437.073064" deconvoluted_isotopic_mass="438.076434"/>
<pk mz="438.089199" i="1806176.6" sn="12.15" a="1734.43" fwhm="0.001163" res="376634.7" algo="FTMS"/>
<pk mz="438.104197" i="4068453.8" sn="30.30" a="4477.66" fwhm="0.001194" res="366952.2" algo="FTMS"/>
<pk mz="438.112284" i="2969704.5" z="-1" sn="21.48" a="2957.19" fwhm="0.001156" res="379051.5" algo="FTMS" component_name="o" deconvoluted_molecular_mass="437.109461" deconvoluted_isotopic_mass="438.112785"/>
<pk mz="438.115283" i="1565033.5" sn="10.21" a="1411.67" fwhm="0.001282" res="341816.8" algo="FTMS"/>
<pk mz="438.117204" i="1295722.3" sn="8.05" a="1499.23" fwhm="0.001583" res="276706.5" algo="FTMS"/>
<pk mz="438.140588" i="2501746.3" sn="17.73" a="2911.29" fwhm="0.001323" res="331248.1" algo="FTMS"/>
<pk mz="438.148615" i="2065525.0" z="-1" sn="14.23" a="2252.13" fwhm="0.001212" res="361426.2" algo="FTMS" component_name="BI" deconvoluted_molecular_mass="437.145795" deconvoluted_isotopic_mass="438.149115"/>
<pk mz="438.153640" i="2563702.8" sn="18.23" a="2406.94" fwhm="0.001148" res="381670.1" algo="FTMS"/>
<pk mz="438.161721" i="1747577.5" sn="11.68" a="1940.96" fwhm="0.001317" res="332749.4" algo="FTMS"/>
<pk mz="438.177064" i="1193086.8" sn="7.22" a="911.18" fwhm="0.001096" res="399671.8" algo="FTMS"/>
<pk mz="438.190096" i="1398915.3" sn="8.88" a="1201.24" fwhm="0.001154" res="379830.9" algo="FTMS"/>
<pk mz="438.198141" i="1696902.0" sn="11.27" a="1585.19" fwhm="0.001176" res="372699.0" algo="FTMS"/>
<pk mz="438.234710" i="1196946.5" sn="7.26" a="933.81" fwhm="0.001284" res="341222.1" algo="FTMS"/>
<pk mz="439.030610" i="2032291.3" sn="13.96" a="2471.07" fwhm="0.001385" res="316959.6" algo="FTMS"/>
<pk mz="439.051814" i="8196522.5" sn="63.43" a="10184.76" fwhm="0.001256" res="349521.5" algo="FTMS"/>
<pk mz="439.063054" i="1632430.4" sn="10.75" a="1587.96" fwhm="0.001199" res="366256.1" algo="FTMS"/>
<pk mz="439.088195" i="13648311.0" z="-1" sn="107.19" a="17461.48" fwhm="0.001259" res="348796.5" algo="FTMS" component_name="i" deconvoluted_molecular_mass="439.088694" deconvoluted_isotopic_mass="439.088698"/>
<pk mz="439.099434" i="2829242.8" sn="20.35" a="3349.36" fwhm="0.001196" res="367234.2" algo="FTMS"/>
<pk mz="439.124594" i="12472771.0" z="-1" sn="97.76" a="15567.93" fwhm="0.001244" res="353069.8" algo="FTMS" component_name="r" deconvoluted_molecular_mass="439.125166" deconvoluted_isotopic_mass="439.125097"/>
<pk mz="439.135958" i="1590983.3" sn="10.42" a="1641.33" fwhm="0.001256" res="349681.7" algo="FTMS"/>
<pk mz="439.155453" i="1753038.0" sn="11.72" a="1505.35" fwhm="0.001030" res="426486.3" algo="FTMS"/>
<pk mz="439.161004" i="7053776.0" sn="54.26" a="8605.60" fwhm="0.001215" res="361537.7" algo="FTMS"/>
<pk mz="439.174064" i="3833300.3" sn="28.41" a="4789.60" fwhm="0.001307" res="336024.8" algo="FTMS"/>
<pk mz="439.191841" i="2395098.5" sn="16.87" a="2601.94" fwhm="0.001243" res="353271.8" algo="FTMS"/>
<pk mz="439.197329" i="5730780.0" sn="43.64" a="6789.89" fwhm="0.001251" res="351040.8" algo="FTMS"/>
<pk mz="439.210422" i="3330528.8" sn="24.38" a="3814.23" fwhm="0.001268" res="346412.1" algo="FTMS"/>
<pk mz="439.228235" i="1204198.9" sn="7.31" a="929.75" fwhm="0.001023" res="429165.7" algo="FTMS"/>
<pk mz="439.233770" i="3984872.8" sn="29.63" a="4485.99" fwhm="0.001194" res="367903.5" algo="FTMS"/>
<pk mz="439.246893" i="1548013.3" sn="10.07" a="1384.78" fwhm="0.001174" res="374141.3" algo="FTMS"/>
<pk mz="439.270130" i="2029557.1" sn="13.94" a="1962.65" fwhm="0.001146" res="383261.4" algo="FTMS"/>
<pk mz="440.047019" i="1720062.4" sn="11.45" a="1920.78" fwhm="0.001285" res="342342.0" algo="FTMS"/>
<pk mz="440.055190" i="1322753.1" sn="8.15" a="997.73" fwhm="0.001025" res="429413.4" algo="FTMS"/>
<pk mz="440.083444" i="2641674.8" sn="18.58" a="2610.09" fwhm="0.001142" res="385501.8" algo="FTMS"/>
<pk mz="440.091513" i="2510605.5" z="-1" sn="17.55" a="2568.59" fwhm="0.001192" res="369315.9" algo="FTMS" component_name="i" deconvoluted_molecular_mass="439.088694" deconvoluted_isotopic_mass="440.092018"/>
<pk mz="440.119837" i="2668311.3" sn="18.80" a="3380.20" fwhm="0.001425" res="308922.8" algo="FTMS"/>
<pk mz="440.127946" i="2181914.0" z="-1" sn="14.95" a="2212.66" fwhm="0.001195" res="368182.9" algo="FTMS" component_name="r" deconvoluted_molecular_mass="439.125166" deconvoluted_isotopic_mass="440.128451"/>
<pk mz="440.132791" i="2101019.5" sn="14.31" a="2109.26" fwhm="0.001182" res="372270.8" algo="FTMS"/>
<pk mz="440.156187" i="1456931.5" sn="9.21" a="1195.22" fwhm="0.001127" res="390382.8" algo="FTMS"/>
<pk mz="440.164455" i="1315110.4" sn="8.08" a="858.34" fwhm="0.000962" res="457493.1" algo="FTMS"/>
<pk mz="440.169307" i="2101288.0" sn="14.31" a="2516.95" fwhm="0.001285" res="342428.8" algo="FTMS"/>
<pk mz="440.192752" i="1325104.0" sn="8.16" a="961.80" fwhm="0.001118" res="393583.8" algo="FTMS"/>
<pk mz="441.009927" i="1304389.9" sn="8.00" a="987.22" fwhm="0.001000" res="441179.5" algo="FTMS"/>
<pk mz="441.031108" i="2935885.0" sn="20.91" a="2908.67" fwhm="0.001186" res="371762.2" algo="FTMS"/>
<pk mz="441.046246" i="1712722.1" sn="11.23" a="1518.69" fwhm="0.001257" res="350744.3" algo="FTMS"/>
<pk mz="441.057624" i="1319766.0" sn="8.12" a="1001.41" fwhm="0.001100" res="400789.8" algo="FTMS"/>
<pk mz="441.067448" i="10003545.0" z="-1" sn="76.85" a="13583.21" fwhm="0.001296" res="340373.4" algo="FTMS" component_name="AV" deconvoluted_molecular_mass="441.067842" deconvoluted_isotopic_mass="441.067955"/>
<pk mz="441.078752" i="1494365.1" sn="9.50" a="1140.33" fwhm="0.001070" res="412399.3" algo="FTMS"/>
<pk mz="441.094249" i="1601634.5" sn="10.35" a="1611.70" fwhm="0.001341" res="329016.1" algo="FTMS"/>
<pk mz="441.103836" i="12770406.0" z="-1" sn="98.75" a="16251.72" fwhm="0.001267" res="348157.8" algo="FTMS" component_name="p" deconvoluted_molecular_mass="441.104424" deconvoluted_isotopic_mass="441.104344"/>
<pk mz="441.115017" i="1689961.5" sn="11.05" a="1371.11" fwhm="0.001095" res="402810.8" algo="FTMS"/>
<pk mz="441.132184" i="1180783.4" z="-1" sn="7.02" a="672.97" fwhm="0.000904" res="487933.9" algo="FTMS" component_name="r" deconvoluted_molecular_mass="439.125166" deconvoluted_isotopic_mass="441.132691"/>
<pk mz="441.140240" i="9503858.0" z="-1" sn="72.90" a="12022.22" fwhm="0.001270" res="347447.8" algo="FTMS" component_name="BJ" deconvoluted_molecular_mass="441.140904" deconvoluted_isotopic_mass="441.140747"/>
<pk mz="441.152929" i="1329142.4" sn="8.19" a="1809.05" fwhm="0.002272" res="194147.1" algo="FTMS"/>
<pk mz="441.171064" i="1231228.5" sn="7.42" a="1100.73" fwhm="0.001215" res="362996.9" algo="FTMS"/>
<pk mz="441.176609" i="6028414.5" sn="45.39" a="6812.02" fwhm="0.001199" res="367906.7" algo="FTMS"/>
<pk mz="441.189674" i="2017410.8" sn="13.64" a="1789.36" fwhm="0.001133" res="389297.3" algo="FTMS"/>
<pk mz="441.202997" i="1280647.4" sn="7.81" a="1194.45" fwhm="0.001405" res="313998.8" algo="FTMS"/>
<pk mz="441.212970" i="7335050.5" sn="55.73" a="9086.18" fwhm="0.001282" res="344241.6" algo="FTMS"/>
<pk mz="441.235449" i="1426066.4" sn="8.96" a="1429.71" fwhm="0.001243" res="354909.0" algo="FTMS"/>
<pk mz="441.249419" i="5462167.0" sn="40.91" a="6506.66" fwhm="0.001221" res="361495.0" algo="FTMS"/>
<pk mz="441.285829" i="2234019.5" sn="15.36" a="2118.54" fwhm="0.001149" res="384013.3" algo="FTMS"/>
<pk mz="442.041472" i="1777571.0" sn="11.74" a="1529.35" fwhm="0.001090" res="405613.3" algo="FTMS"/>
<pk mz="442.062662" i="1817258.3" sn="12.05" a="1480.64" fwhm="0.001145" res="386132.6" algo="FTMS"/>
<pk mz="442.070717" i="1559980.9" z="-1" sn="10.02" a="1179.23" fwhm="0.001063" res="415835.6" algo="FTMS" component_name="AV" deconvoluted_molecular_mass="441.067842" deconvoluted_isotopic_mass="442.071227"/>
<pk mz="442.078052" i="2226607.5" sn="15.29" a="2128.20" fwhm="0.001185" res="373088.4" algo="FTMS"/>
<pk mz="442.089411" i="1393843.3" sn="8.70" a="1373.86" fwhm="0.001197" res="369236.0" algo="FTMS"/>
<pk mz="442.099090" i="2384822.5" sn="16.55" a="2408.53" fwhm="0.001174" res="376710.4" algo="FTMS"/>
<pk mz="442.107218" i="2238905.3" z="-1" sn="15.39" a="2279.79" fwhm="0.001187" res="372509.9" algo="FTMS" component_name="p" deconvoluted_molecular_mass="441.104424" deconvoluted_isotopic_mass="442.107728"/>
<pk mz="442.135566" i="2095554.8" sn="14.26" a="2125.88" fwhm="0.001151" res="384251.0" algo="FTMS"/>
<pk mz="442.143538" i="2401221.5" z="-1" sn="16.68" a="2605.39" fwhm="0.001291" res="342550.8" algo="FTMS" component_name="BJ" deconvoluted_molecular_mass="441.140904" deconvoluted_isotopic_mass="442.144048"/>
<pk mz="442.148658" i="1220807.3" sn="7.33" a="781.42" fwhm="0.000952" res="464683.3" algo="FTMS"/>
<pk mz="442.171745" i="1253327.0" sn="7.59" a="1052.23" fwhm="0.001135" res="389639.1" algo="FTMS"/>
<pk mz="442.179970" i="1440721.8" sn="9.07" a="1091.34" fwhm="0.001060" res="417319.2" algo="FTMS"/>
<pk mz="442.216388" i="2102238.0" sn="14.31" a="1934.30" fwhm="0.001158" res="382034.8" algo="FTMS"/>
<pk mz="442.252840" i="1196266.4" sn="7.14" a="1191.34" fwhm="0.001434" res="308371.2" algo="FTMS"/>
<pk mz="443.025555" i="2568430.3" sn="18.00" a="2846.46" fwhm="0.001260" res="351620.8" algo="FTMS"/>
<pk mz="443.046733" i="4433653.5" sn="32.76" a="5484.57" fwhm="0.001301" res="340445.6" algo="FTMS"/>
<pk mz="443.062022" i="1886970.5" sn="12.60" a="1520.63" fwhm="0.001041" res="425715.5" algo="FTMS"/>
<pk mz="443.073319" i="1706238.4" z="-1" sn="11.17" a="1695.50" fwhm="0.001321" res="335282.2" algo="FTMS" component_name="AV" deconvoluted_molecular_mass="441.067842" deconvoluted_isotopic_mass="443.073831"/>
<pk mz="443.083157" i="7609089.5" sn="57.89" a="9747.31" fwhm="0.001272" res="348310.7" algo="FTMS"/>
<pk mz="443.098384" i="2106630.8" sn="14.34" a="2179.68" fwhm="0.001249" res="354622.3" algo="FTMS"/>
<pk mz="443.111487" i="1266699.1" z="-1" sn="7.69" a="960.43" fwhm="0.000982" res="451355.3" algo="FTMS" component_name="p" deconvoluted_molecular_mass="441.104424" deconvoluted_isotopic_mass="443.112000"/>
<pk mz="443.119525" i="8414990.0" sn="64.27" a="10642.92" fwhm="0.001278" res="346700.8" algo="FTMS"/>
<pk mz="443.130815" i="1316625.6" sn="8.09" a="1151.45" fwhm="0.001162" res="381421.1" algo="FTMS"/>
<pk mz="443.134908" i="1771539.0" sn="11.69" a="1799.03" fwhm="0.001203" res="368227.0" algo="FTMS"/>
<pk mz="443.147842" i="1322519.4" z="-1" sn="8.14" a="1007.13" fwhm="0.001065" res="415940.8" algo="FTMS" component_name="BJ" deconvoluted_molecular_mass="441.140904" deconvoluted_isotopic_mass="443.148355"/>
<pk mz="443.155873" i="5705498.0" sn="42.83" a="6933.29" fwhm="0.001287" res="344404.7" algo="FTMS"/>
<pk mz="443.171085" i="1838623.1" sn="12.22" a="1805.07" fwhm="0.001178" res="376273.4" algo="FTMS"/>
<pk mz="443.184165" i="1448739.5" sn="9.13" a="1429.43" fwhm="0.001405" res="315448.3" algo="FTMS"/>
<pk mz="443.192255" i="14679846.0" z="-1" sn="113.86" a="18621.31" fwhm="0.001269" res="349161.0" algo="FTMS" component_name="c" deconvoluted_molecular_mass="443.192754" deconvoluted_isotopic_mass="443.192767"/>
<pk mz="443.207570" i="1225771.4" sn="7.37" a="941.97" fwhm="0.001078" res="411148.6" algo="FTMS"/>
<pk mz="443.228656" i="8603442.0" sn="65.76" a="10836.93" fwhm="0.001282" res="345801.4" algo="FTMS"/>
<pk mz="443.251164" i="1919290.0" sn="12.86" a="1893.76" fwhm="0.001140" res="388799.4" algo="FTMS"/>
<pk mz="443.265061" i="4138814.8" sn="30.43" a="4406.95" fwhm="0.001166" res="380311.8" algo="FTMS"/>
<pk mz="443.301439" i="1962826.9" sn="13.20" a="1763.93" fwhm="0.001092" res="405842.5" algo="FTMS"/>
<pk mz="444.057171" i="2223175.5" sn="15.26" a="2052.18" fwhm="0.001080" res="411350.7" algo="FTMS"/>
<pk mz="444.078296" i="1609806.6" sn="10.41" a="1406.28" fwhm="0.001117" res="397479.9" algo="FTMS"/>
<pk mz="444.086471" i="1259857.3" sn="7.64" a="796.02" fwhm="0.001040" res="426845.0" algo="FTMS"/>
<pk mz="444.093569" i="1613907.6" sn="10.44" a="1569.09" fwhm="0.001443" res="307718.5" algo="FTMS"/>
<pk mz="444.104795" i="1842519.4" sn="12.25" a="1844.11" fwhm="0.001221" res="363767.9" algo="FTMS"/>
<pk mz="444.114873" i="1831002.8" sn="12.16" a="1715.55" fwhm="0.001114" res="398540.7" algo="FTMS"/>
<pk mz="444.122836" i="1440605.4" sn="9.07" a="1214.40" fwhm="0.001254" res="354230.8" algo="FTMS"/>
<pk mz="444.151082" i="1450086.9" z="-1" sn="9.14" a="1252.47" fwhm="0.001126" res="394596.8" algo="FTMS" component_name="BJ" deconvoluted_molecular_mass="441.140904" deconvoluted_isotopic_mass="444.151597"/>
<pk mz="444.187397" i="2042995.0" sn="13.84" a="1990.23" fwhm="0.001178" res="377135.2" algo="FTMS"/>
<pk mz="444.195519" i="2914421.5" z="-1" sn="20.73" a="3469.32" fwhm="0.001372" res="323704.9" algo="FTMS" component_name="c" deconvoluted_molecular_mass="443.192754" deconvoluted_isotopic_mass="444.196034"/>
<pk mz="444.223960" i="1971327.1" sn="13.27" a="1777.00" fwhm="0.001062" res="418186.8" algo="FTMS"/>
<pk mz="444.232034" i="2141825.8" sn="14.62" a="2309.09" fwhm="0.001267" res="350677.0" algo="FTMS"/>
<pk mz="444.988283" i="1887101.0" sn="12.60" a="1836.48" fwhm="0.001205" res="369426.2" algo="FTMS"/>
<pk mz="445.041269" i="3943822.5" sn="28.88" a="4373.17" fwhm="0.001237" res="359804.3" algo="FTMS"/>
<pk mz="445.052465" i="2115474.3" sn="14.41" a="1751.89" fwhm="0.001003" res="443545.0" algo="FTMS"/>
<pk mz="445.062406" i="4013461.5" sn="29.43" a="4668.48" fwhm="0.001237" res="359731.6" algo="FTMS"/>
<pk mz="445.077604" i="4519322.5" sn="33.43" a="5864.00" fwhm="0.001315" res="338504.6" algo="FTMS"/>
<pk mz="445.088827" i="2431390.3" sn="16.91" a="2551.75" fwhm="0.001188" res="374753.2" algo="FTMS"/>
<pk mz="445.098752" i="5680545.5" sn="42.62" a="7181.91" fwhm="0.001325" res="336046.0" algo="FTMS"/>
<pk mz="445.114019" i="3326374.8" sn="23.99" a="3586.75" fwhm="0.001228" res="362395.1" algo="FTMS"/>
<pk mz="445.125372" i="1992106.5" sn="13.43" a="2000.29" fwhm="0.001227" res="362884.2" algo="FTMS"/>
<pk mz="445.127119" i="1805739.0" sn="11.96" a="1571.50" fwhm="0.001112" res="400168.2" algo="FTMS"/>
<pk mz="445.135144" i="4824493.5" sn="35.85" a="5901.64" fwhm="0.001293" res="344323.6" algo="FTMS"/>
<pk mz="445.150512" i="2053042.8" sn="13.91" a="1791.37" fwhm="0.001154" res="385726.9" algo="FTMS"/>
<pk mz="445.163432" i="2890679.0" sn="20.54" a="3369.63" fwhm="0.001302" res="341776.9" algo="FTMS"/>
<pk mz="445.171559" i="4960697.5" sn="36.93" a="6661.27" fwhm="0.001366" res="325945.9" algo="FTMS"/>
<pk mz="445.186804" i="4325823.0" sn="31.90" a="5518.48" fwhm="0.001338" res="332703.8" algo="FTMS"/>
<pk mz="445.193930" i="1626049.1" sn="10.53" a="1124.11" fwhm="0.000959" res="464290.0" algo="FTMS"/>
<pk mz="445.199847" i="2378691.0" sn="16.49" a="2420.20" fwhm="0.001204" res="369752.8" algo="FTMS"/>
<pk mz="445.207898" i="6517190.0" sn="49.25" a="7998.20" fwhm="0.001267" res="351475.5" algo="FTMS"/>
<pk mz="445.230379" i="3219405.3" sn="23.14" a="3787.12" fwhm="0.001300" res="342394.8" algo="FTMS"/>
<pk mz="445.236043" i="1423567.1" sn="8.93" a="1228.82" fwhm="0.001093" res="407363.3" algo="FTMS"/>
<pk mz="445.241839" i="3808209.0" sn="27.80" a="4378.47" fwhm="0.001237" res="359886.4" algo="FTMS"/>
<pk mz="445.244318" i="5689810.0" sn="42.70" a="6629.29" fwhm="0.001252" res="355733.7" algo="FTMS"/>
<pk mz="445.280713" i="2985437.8" sn="21.29" a="3482.55" fwhm="0.001287" res="345978.0" algo="FTMS"/>
<pk mz="446.036499" i="1626839.0" sn="10.54" a="1528.38" fwhm="0.001181" res="377715.3" algo="FTMS"/>
<pk mz="446.072880" i="3120867.0" sn="22.36" a="3346.66" fwhm="0.001170" res="381383.7" algo="FTMS"/>
<pk mz="446.084199" i="2159590.8" sn="14.75" a="2450.42" fwhm="0.001309" res="340732.5" algo="FTMS"/>
<pk mz="446.102336" i="1220332.6" sn="7.32" a="1522.40" fwhm="0.001976" res="225789.6" algo="FTMS"/>
<pk mz="446.109277" i="2777327.0" sn="19.64" a="3231.79" fwhm="0.001272" res="350670.7" algo="FTMS"/>
<pk mz="446.117312" i="1358065.5" sn="8.41" a="1271.76" fwhm="0.001285" res="347084.2" algo="FTMS"/>
<pk mz="446.120671" i="1471474.6" sn="9.31" a="1311.42" fwhm="0.001217" res="366454.0" algo="FTMS"/>
<pk mz="446.138423" i="1213944.5" sn="7.27" a="717.32" fwhm="0.000982" res="454513.6" algo="FTMS"/>
<pk mz="446.166897" i="2257153.8" sn="15.53" a="2495.71" fwhm="0.001266" res="352385.2" algo="FTMS"/>
<pk mz="446.174858" i="1569540.5" sn="10.08" a="1553.56" fwhm="0.001312" res="340015.2" algo="FTMS"/>
<pk mz="446.203108" i="2467597.8" sn="17.19" a="2448.37" fwhm="0.001188" res="375533.3" algo="FTMS"/>
<pk mz="446.211322" i="1412368.4" sn="8.84" a="1247.12" fwhm="0.001161" res="384485.4" algo="FTMS"/>
<pk mz="446.239482" i="1608985.6" sn="10.39" a="1647.42" fwhm="0.001261" res="353867.4" algo="FTMS"/>
<pk mz="446.245143" i="1437723.5" sn="9.04" a="1305.21" fwhm="0.001183" res="377327.2" algo="FTMS"/>
<pk mz="447.020494" i="2966041.3" sn="21.13" a="3499.65" fwhm="0.001353" res="330469.3" algo="FTMS"/>
<pk mz="447.041686" i="1273888.0" sn="7.74" a="1058.22" fwhm="0.001259" res="355215.7" algo="FTMS"/>
<pk mz="447.056933" i="5026853.0" sn="37.45" a="5904.94" fwhm="0.001255" res="356340.3" algo="FTMS"/>
<pk mz="447.068247" i="2721320.8" sn="19.20" a="3384.38" fwhm="0.001285" res="347922.3" algo="FTMS"/>
<pk mz="447.078097" i="2058283.9" sn="13.95" a="2285.59" fwhm="0.001269" res="352411.5" algo="FTMS"/>
<pk mz="447.093276" i="5635121.0" sn="42.26" a="6549.45" fwhm="0.001225" res="364926.1" algo="FTMS"/>
<pk mz="447.104587" i="2783284.5" sn="19.69" a="3034.97" fwhm="0.001198" res="373339.3" algo="FTMS"/>
<pk mz="447.114394" i="2046007.8" sn="13.85" a="1679.54" fwhm="0.001072" res="417029.2" algo="FTMS"/>
<pk mz="447.129653" i="4752444.5" sn="35.27" a="5449.82" fwhm="0.001230" res="363517.9" algo="FTMS"/>
<pk mz="447.142656" i="2273857.0" sn="15.65" a="2426.18" fwhm="0.001274" res="350842.0" algo="FTMS"/>
<pk mz="447.150836" i="2156355.5" sn="14.72" a="2411.75" fwhm="0.001332" res="335699.2" algo="FTMS"/>
<pk mz="447.166103" i="2788936.5" sn="19.73" a="2858.10" fwhm="0.001142" res="391449.4" algo="FTMS"/>
<pk mz="447.179091" i="4551757.0" sn="33.68" a="5470.61" fwhm="0.001302" res="343481.3" algo="FTMS"/>
<pk mz="447.187207" i="3528271.5" sn="25.58" a="4279.89" fwhm="0.001317" res="339433.0" algo="FTMS"/>
<pk mz="447.202414" i="1553748.4" sn="9.96" a="1461.88" fwhm="0.001373" res="325719.6" algo="FTMS"/>
<pk mz="447.215547" i="4038744.8" sn="29.62" a="4349.18" fwhm="0.001199" res="373032.8" algo="FTMS"/>
<pk mz="447.223557" i="3635291.3" sn="26.43" a="4221.65" fwhm="0.001269" res="352349.1" algo="FTMS"/>
<pk mz="447.251929" i="1355108.5" sn="8.38" a="1110.88" fwhm="0.001110" res="403096.7" algo="FTMS"/>
<pk mz="447.259869" i="1702503.1" sn="11.13" a="1550.50" fwhm="0.001158" res="386287.0" algo="FTMS"/>
<pk mz="447.296342" i="1723507.0" sn="11.30" a="1648.15" fwhm="0.001154" res="387552.4" algo="FTMS"/>
<pk mz="448.052218" i="3055464.0" sn="21.84" a="3154.21" fwhm="0.001172" res="382435.7" algo="FTMS"/>
<pk mz="448.088532" i="3746675.8" sn="27.31" a="4727.84" fwhm="0.001328" res="337475.8" algo="FTMS"/>
<pk mz="448.096700" i="1207670.4" sn="7.21" a="1153.82" fwhm="0.001463" res="306198.6" algo="FTMS"/>
<pk mz="448.099802" i="1481847.4" sn="9.38" a="1217.58" fwhm="0.001138" res="393782.1" algo="FTMS"/>
<pk mz="448.124826" i="2742655.5" sn="19.36" a="3271.48" fwhm="0.001336" res="335501.0" algo="FTMS"/>
<pk mz="448.132976" i="1479298.0" sn="9.36" a="1509.90" fwhm="0.001251" res="358266.1" algo="FTMS"/>
<pk mz="448.136074" i="1719939.0" sn="11.27" a="1781.26" fwhm="0.001275" res="351462.6" algo="FTMS"/>
<pk mz="448.146039" i="2118790.3" sn="14.43" a="2477.72" fwhm="0.001303" res="343926.1" algo="FTMS"/>
<pk mz="448.161189" i="1454475.1" sn="9.17" a="1316.29" fwhm="0.001254" res="357395.5" algo="FTMS"/>
<pk mz="448.182456" i="3859858.0" sn="28.21" a="4489.24" fwhm="0.001281" res="349949.8" algo="FTMS"/>
<pk mz="448.218864" i="2640797.8" sn="18.56" a="2584.22" fwhm="0.001166" res="384343.5" algo="FTMS"/>
<pk mz="449.036118" i="4540068.0" sn="33.59" a="5297.03" fwhm="0.001253" res="358250.9" algo="FTMS"/>
<pk mz="449.047378" i="2081447.9" sn="14.13" a="2129.66" fwhm="0.001281" res="350459.6" algo="FTMS"/>
<pk mz="449.053666" i="1219113.9" sn="7.30" a="1995.56" fwhm="0.002307" res="194682.8" algo="FTMS"/>
<pk mz="449.072535" i="6927024.0" sn="52.48" a="8675.67" fwhm="0.001306" res="343844.0" algo="FTMS"/>
<pk mz="449.083832" i="3778227.5" sn="27.56" a="4639.16" fwhm="0.001304" res="344521.3" algo="FTMS"/>
<pk mz="449.108916" i="11820732.0" z="-1" sn="91.21" a="15444.20" fwhm="0.001310" res="342786.4" algo="FTMS" component_name="v" deconvoluted_molecular_mass="449.109444" deconvoluted_isotopic_mass="449.109443"/>
<pk mz="449.120161" i="2546367.3" sn="17.81" a="2527.88" fwhm="0.001157" res="388067.6" algo="FTMS"/>
<pk mz="449.121856" i="1608639.6" sn="10.38" a="1301.74" fwhm="0.001049" res="428314.5" algo="FTMS"/>
<pk mz="449.145420" i="5565127.0" sn="41.70" a="6467.67" fwhm="0.001242" res="361624.7" algo="FTMS"/>
<pk mz="449.158374" i="3735243.3" sn="27.22" a="4232.67" fwhm="0.001244" res="361109.5" algo="FTMS"/>
<pk mz="449.176191" i="1532369.0" sn="9.78" a="1421.43" fwhm="0.001155" res="388988.4" algo="FTMS"/>
<pk mz="449.181731" i="3565266.8" sn="25.87" a="3872.50" fwhm="0.001204" res="373169.2" algo="FTMS"/>
<pk mz="449.194758" i="7171799.0" sn="54.42" a="8628.73" fwhm="0.001235" res="363746.0" algo="FTMS"/>
<pk mz="449.203153" i="1350361.6" sn="8.34" a="1322.84" fwhm="0.001557" res="288425.6" algo="FTMS"/>
<pk mz="449.212496" i="1690844.6" sn="11.04" a="1911.04" fwhm="0.001409" res="318884.6" algo="FTMS"/>
<pk mz="449.218127" i="1771486.4" sn="11.67" a="1759.77" fwhm="0.001228" res="365880.2" algo="FTMS"/>
<pk mz="449.231218" i="3311330.5" sn="23.86" a="3428.89" fwhm="0.001142" res="393269.8" algo="FTMS"/>
<pk mz="449.239175" i="1353445.1" sn="8.36" a="1001.77" fwhm="0.001059" res="424045.6" algo="FTMS"/>
<pk mz="450.031568" i="1212129.1" sn="7.24" a="1327.57" fwhm="0.001374" res="327646.7" algo="FTMS"/>
<pk mz="450.067841" i="4025324.5" sn="29.51" a="4992.57" fwhm="0.001334" res="337407.9" algo="FTMS"/>
<pk mz="450.075802" i="1998319.1" sn="13.47" a="2056.92" fwhm="0.001217" res="369723.2" algo="FTMS"/>
<pk mz="450.078962" i="1578480.1" sn="10.14" a="1493.31" fwhm="0.001176" res="382568.9" algo="FTMS"/>
<pk mz="450.104182" i="5949432.0" sn="44.74" a="7505.35" fwhm="0.001285" res="350378.4" algo="FTMS"/>
<pk mz="450.112264" i="2544122.5" z="-1" sn="17.79" a="2562.82" fwhm="0.001175" res="383129.7" algo="FTMS" component_name="v" deconvoluted_molecular_mass="449.109444" deconvoluted_isotopic_mass="450.112793"/>
<pk mz="450.115468" i="1425403.6" sn="8.93" a="1248.48" fwhm="0.001161" res="387614.0" algo="FTMS"/>
<pk mz="450.140511" i="2363395.5" sn="16.36" a="2302.57" fwhm="0.001179" res="381794.0" algo="FTMS"/>
<pk mz="450.148669" i="1571334.1" sn="10.09" a="1582.08" fwhm="0.001257" res="358085.9" algo="FTMS"/>
<pk mz="450.161706" i="1996810.3" sn="13.45" a="1944.74" fwhm="0.001181" res="381330.9" algo="FTMS"/>
<pk mz="450.176811" i="1609231.0" sn="10.39" a="1709.10" fwhm="0.001330" res="338473.3" algo="FTMS"/>
<pk mz="450.198108" i="3197973.8" sn="22.96" a="3731.17" fwhm="0.001330" res="338560.2" algo="FTMS"/>
<pk mz="450.234526" i="1562913.3" sn="10.02" a="2226.21" fwhm="0.001686" res="267077.9" algo="FTMS"/>
<pk mz="451.015455" i="1447446.9" sn="9.10" a="1168.08" fwhm="0.001122" res="401945.1" algo="FTMS"/>
<pk mz="451.051794" i="6783266.5" sn="51.34" a="9001.24" fwhm="0.001338" res="337178.6" algo="FTMS"/>
<pk mz="451.063100" i="1887781.9" sn="12.59" a="1964.12" fwhm="0.001339" res="336745.4" algo="FTMS"/>
<pk mz="451.088193" i="9802030.0" z="-1" sn="75.23" a="12272.98" fwhm="0.001288" res="350355.3" algo="FTMS" component_name="BA" deconvoluted_molecular_mass="451.088734" deconvoluted_isotopic_mass="451.088725"/>
<pk mz="451.099464" i="3505457.3" sn="25.39" a="4181.08" fwhm="0.001303" res="346247.9" algo="FTMS"/>
<pk mz="451.107542" i="1302579.8" sn="7.96" a="1066.48" fwhm="0.001061" res="425344.6" algo="FTMS"/>
<pk mz="451.124620" i="9023801.0" z="-1" sn="69.07" a="11290.68" fwhm="0.001299" res="347187.8" algo="FTMS" component_name="CF" deconvoluted_molecular_mass="451.125143" deconvoluted_isotopic_mass="451.125152"/>
<pk mz="451.135713" i="2331452.5" sn="16.10" a="2716.41" fwhm="0.001339" res="336795.5" algo="FTMS"/>
<pk mz="451.137567" i="2012221.1" sn="13.57" a="2086.49" fwhm="0.001344" res="335663.4" algo="FTMS"/>
<pk mz="451.160975" i="5665092.5" sn="42.49" a="7067.36" fwhm="0.001295" res="348432.1" algo="FTMS"/>
<pk mz="451.174081" i="4705608.5" sn="34.89" a="5759.54" fwhm="0.001282" res="351873.9" algo="FTMS"/>
<pk mz="451.191819" i="1940302.0" sn="13.00" a="2063.41" fwhm="0.001246" res="362208.7" algo="FTMS"/>
<pk mz="451.197405" i="2669903.8" sn="18.78" a="3064.52" fwhm="0.001277" res="353454.6" algo="FTMS"/>
<pk mz="451.210381" i="6468948.0" sn="48.85" a="7841.79" fwhm="0.001277" res="353445.9" algo="FTMS"/>
<pk mz="451.233799" i="1363035.1" sn="8.44" a="894.81" fwhm="0.000984" res="458499.3" algo="FTMS"/>
<pk mz="451.246820" i="2344799.3" sn="16.04" a="2487.71" fwhm="0.001275" res="353812.4" algo="FTMS"/>
<pk mz="452.047074" i="2298968.0" sn="15.67" a="3278.53" fwhm="0.001472" res="307092.7" algo="FTMS"/>
<pk mz="452.083457" i="3172963.3" sn="22.52" a="3461.18" fwhm="0.001218" res="371060.5" algo="FTMS"/>
<pk mz="452.091587" i="2174565.8" z="-1" sn="14.70" a="2544.02" fwhm="0.001326" res="341063.6" algo="FTMS" component_name="BA" deconvoluted_molecular_mass="451.088734" deconvoluted_isotopic_mass="452.092121"/>
<pk mz="452.119796" i="3079790.5" sn="21.79" a="3571.51" fwhm="0.001282" res="352665.0" algo="FTMS"/>
<pk mz="452.127916" i="1972848.9" z="-1" sn="13.12" a="2003.70" fwhm="0.001222" res="370118.9" algo="FTMS" component_name="CF" deconvoluted_molecular_mass="451.125143" deconvoluted_isotopic_mass="452.128450"/>
<pk mz="452.131067" i="1567090.0" sn="9.94" a="1444.63" fwhm="0.001190" res="380019.4" algo="FTMS"/>
<pk mz="452.132914" i="1545330.5" sn="9.77" a="1433.85" fwhm="0.001229" res="367993.8" algo="FTMS"/>
<pk mz="452.156398" i="1488249.8" sn="9.32" a="1206.36" fwhm="0.001121" res="403490.2" algo="FTMS"/>
<pk mz="452.164239" i="1578620.1" sn="10.03" a="1348.55" fwhm="0.001140" res="396547.8" algo="FTMS"/>
<pk mz="452.169373" i="1411453.8" sn="8.72" a="1000.60" fwhm="0.001020" res="443137.4" algo="FTMS"/>
<pk mz="452.177280" i="1462400.3" sn="9.12" a="1156.11" fwhm="0.001099" res="411493.2" algo="FTMS"/>
<pk mz="452.213711" i="1722251.4" sn="11.16" a="1711.55" fwhm="0.001283" res="352522.9" algo="FTMS"/>
<pk mz="453.031120" i="2717574.5" sn="18.95" a="3532.38" fwhm="0.001388" res="326384.5" algo="FTMS"/>
<pk mz="453.046201" i="1504395.0" sn="9.45" a="1615.21" fwhm="0.001339" res="338366.6" algo="FTMS"/>
<pk mz="453.067425" i="7390097.5" sn="55.54" a="10079.50" fwhm="0.001365" res="331829.1" algo="FTMS"/>
<pk mz="453.078621" i="1802132.9" sn="11.78" a="1949.36" fwhm="0.001368" res="331258.0" algo="FTMS"/>
<pk mz="453.103807" i="10591133.0" z="-1" sn="80.61" a="13798.05" fwhm="0.001334" res="339552.0" algo="FTMS" component_name="AJ" deconvoluted_molecular_mass="453.104363" deconvoluted_isotopic_mass="453.104343"/>
<pk mz="453.115167" i="2694560.0" sn="18.77" a="3563.41" fwhm="0.001388" res="326445.2" algo="FTMS"/>
<pk mz="453.140288" i="8151975.5" sn="61.51" a="10452.46" fwhm="0.001313" res="345071.0" algo="FTMS"/>
<pk mz="453.153450" i="1687211.8" sn="10.88" a="1623.93" fwhm="0.001218" res="372122.6" algo="FTMS"/>
<pk mz="453.171074" i="1232561.1" sn="7.32" a="1116.29" fwhm="0.001505" res="301076.8" algo="FTMS"/>
<pk mz="453.176685" i="4411315.0" sn="32.21" a="4938.38" fwhm="0.001220" res="371497.8" algo="FTMS"/>
<pk mz="453.189695" i="2822070.8" sn="19.77" a="3039.61" fwhm="0.001238" res="366008.8" algo="FTMS"/>
<pk mz="453.207388" i="1791420.1" sn="11.70" a="1559.88" fwhm="0.001090" res="415627.9" algo="FTMS"/>
<pk mz="453.213055" i="3418558.0" sn="24.44" a="4212.15" fwhm="0.001344" res="337130.7" algo="FTMS"/>
<pk mz="453.226119" i="3259842.0" sn="23.20" a="3820.76" fwhm="0.001296" res="349604.5" algo="FTMS"/>
<pk mz="453.249350" i="3001801.0" sn="21.18" a="3162.05" fwhm="0.001224" res="370256.4" algo="FTMS"/>
<pk mz="453.262392" i="1309900.9" sn="7.93" a="911.15" fwhm="0.000986" res="459627.4" algo="FTMS"/>
<pk mz="453.285790" i="1598932.0" sn="10.19" a="1417.58" fwhm="0.001191" res="380458.2" algo="FTMS"/>
<pk mz="454.041495" i="1274296.9" sn="7.64" a="1020.39" fwhm="0.001095" res="414471.0" algo="FTMS"/>
<pk mz="454.062720" i="2062527.3" sn="13.82" a="2031.82" fwhm="0.001196" res="379531.4" algo="FTMS"/>
<pk mz="454.070854" i="1405377.8" sn="8.67" a="1126.54" fwhm="0.001268" res="358072.3" algo="FTMS"/>
<pk mz="454.099074" i="2690250.3" sn="18.73" a="2909.46" fwhm="0.001218" res="372924.8" algo="FTMS"/>
<pk mz="454.107270" i="2111692.8" z="-1" sn="14.20" a="1961.98" fwhm="0.001138" res="399128.5" algo="FTMS" component_name="AJ" deconvoluted_molecular_mass="453.104363" deconvoluted_isotopic_mass="454.107808"/>
<pk mz="454.110245" i="1938381.6" sn="12.85" a="2092.26" fwhm="0.001313" res="345773.6" algo="FTMS"/>
<pk mz="454.135342" i="1802197.1" sn="11.78" a="1673.12" fwhm="0.001201" res="378028.7" algo="FTMS"/>
<pk mz="454.143490" i="1891543.6" sn="12.48" a="1774.87" fwhm="0.001166" res="389502.0" algo="FTMS"/>
<pk mz="454.148550" i="1383129.1" sn="8.50" a="972.22" fwhm="0.000934" res="486082.3" algo="FTMS"/>
<pk mz="454.179904" i="1269218.6" sn="7.60" a="1358.62" fwhm="0.001416" res="320733.8" algo="FTMS"/>
<pk mz="455.025539" i="1421023.3" sn="8.79" a="1075.91" fwhm="0.001009" res="450887.5" algo="FTMS"/>
<pk mz="455.046780" i="5181925.5" sn="38.25" a="6669.74" fwhm="0.001344" res="338669.6" algo="FTMS"/>
<pk mz="455.073257" i="1285357.4" sn="7.73" a="1424.36" fwhm="0.001397" res="325790.7" algo="FTMS"/>
<pk mz="455.083122" i="9840112.0" z="-1" sn="74.73" a="13733.53" fwhm="0.001364" res="333645.7" algo="FTMS" component_name="AY" deconvoluted_molecular_mass="455.083673" deconvoluted_isotopic_mass="455.083663"/>
<pk mz="455.094298" i="1802995.6" sn="11.78" a="1996.28" fwhm="0.001498" res="303802.1" algo="FTMS"/>
<pk mz="455.119455" i="9352699.0" z="-1" sn="70.91" a="12341.71" fwhm="0.001349" res="337389.2" algo="FTMS" component_name="BR" deconvoluted_molecular_mass="455.119994" deconvoluted_isotopic_mass="455.119997"/>
<pk mz="455.130642" i="1675774.4" sn="10.79" a="1968.76" fwhm="0.001520" res="299397.0" algo="FTMS"/>
<pk mz="455.155914" i="5735942.0" sn="42.58" a="7143.67" fwhm="0.001313" res="346551.8" algo="FTMS"/>
<pk mz="455.186784" i="1365007.0" sn="8.35" a="1436.14" fwhm="0.001387" res="328286.2" algo="FTMS"/>
<pk mz="455.192282" i="4983312.5" sn="36.69" a="6150.78" fwhm="0.001292" res="352370.3" algo="FTMS"/>
<pk mz="455.205397" i="1816340.6" sn="11.89" a="1896.17" fwhm="0.001338" res="340185.9" algo="FTMS"/>
<pk mz="455.228638" i="4483611.5" sn="32.78" a="5267.49" fwhm="0.001284" res="354518.6" algo="FTMS"/>
<pk mz="455.265016" i="4679206.0" sn="34.31" a="5690.63" fwhm="0.001313" res="346638.2" algo="FTMS"/>
<pk mz="455.301389" i="1967921.0" sn="13.07" a="2080.93" fwhm="0.001344" res="338889.1" algo="FTMS"/>
<pk mz="456.057261" i="1395215.3" sn="8.59" a="1184.05" fwhm="0.001105" res="412876.2" algo="FTMS"/>
<pk mz="456.078445" i="2498325.5" sn="17.23" a="3018.85" fwhm="0.001329" res="343056.2" algo="FTMS"/>
<pk mz="456.086532" i="1645079.8" z="-1" sn="10.54" a="1516.23" fwhm="0.001154" res="395345.9" algo="FTMS" component_name="AY" deconvoluted_molecular_mass="455.083673" deconvoluted_isotopic_mass="456.087076"/>
<pk mz="456.114720" i="1953568.0" sn="12.96" a="1890.90" fwhm="0.001174" res="388368.8" algo="FTMS"/>
<pk mz="456.122785" i="2011426.4" z="-1" sn="13.41" a="1897.21" fwhm="0.001195" res="381652.8" algo="FTMS" component_name="BR" deconvoluted_molecular_mass="455.119994" deconvoluted_isotopic_mass="456.123328"/>
<pk mz="456.127802" i="1261347.9" sn="7.54" a="1039.13" fwhm="0.001124" res="405979.0" algo="FTMS"/>
<pk mz="456.151178" i="1490474.6" sn="9.33" a="1411.79" fwhm="0.001200" res="380131.3" algo="FTMS"/>
<pk mz="456.164151" i="2137902.5" sn="14.40" a="2142.86" fwhm="0.001220" res="374054.9" algo="FTMS"/>
<pk mz="456.168994" i="1783599.9" sn="11.63" a="1957.66" fwhm="0.001379" res="330872.2" algo="FTMS"/>
<pk mz="456.195686" i="1540151.6" sn="9.72" a="1496.59" fwhm="0.001231" res="370445.7" algo="FTMS"/>
<pk mz="456.231939" i="1592642.3" sn="10.13" a="1418.09" fwhm="0.001210" res="377055.2" algo="FTMS"/>
<pk mz="456.268552" i="1422924.9" sn="8.80" a="1216.63" fwhm="0.001193" res="382505.1" algo="FTMS"/>
<pk mz="457.025996" i="1925672.1" sn="12.74" a="2050.50" fwhm="0.001237" res="369404.6" algo="FTMS"/>
<pk mz="457.041213" i="2429484.5" sn="16.68" a="2481.52" fwhm="0.001232" res="371034.8" algo="FTMS"/>
<pk mz="457.052582" i="1508399.9" sn="9.47" a="1278.31" fwhm="0.001139" res="401114.1" algo="FTMS"/>
<pk mz="457.062310" i="5956658.5" sn="44.31" a="7717.58" fwhm="0.001331" res="343458.1" algo="FTMS"/>
<pk mz="457.077650" i="1809463.0" sn="11.83" a="1800.99" fwhm="0.001266" res="360906.1" algo="FTMS"/>
<pk mz="457.088862" i="1556794.3" sn="9.85" a="1513.69" fwhm="0.001233" res="370617.9" algo="FTMS"/>
<pk mz="457.098753" i="8405053.0" sn="63.48" a="11168.03" fwhm="0.001359" res="336252.0" algo="FTMS"/>
<pk mz="457.114024" i="1858369.5" sn="12.21" a="2639.34" fwhm="0.001624" res="281436.1" algo="FTMS"/>
<pk mz="457.135163" i="5938247.5" sn="44.16" a="7321.10" fwhm="0.001298" res="352057.7" algo="FTMS"/>
<pk mz="457.146408" i="1292874.8" sn="7.78" a="1202.54" fwhm="0.001389" res="329115.6" algo="FTMS"/>
<pk mz="457.163509" i="1228623.8" sn="7.28" a="1029.33" fwhm="0.001217" res="375769.7" algo="FTMS"/>
<pk mz="457.171516" i="4283474.0" sn="31.20" a="4989.87" fwhm="0.001262" res="362290.0" algo="FTMS"/>
<pk mz="457.207924" i="6283356.5" sn="46.87" a="7902.29" fwhm="0.001331" res="343492.0" algo="FTMS"/>
<pk mz="457.244309" i="6252647.0" sn="46.63" a="7880.96" fwhm="0.001347" res="339485.5" algo="FTMS"/>
<pk mz="457.266743" i="1375853.4" sn="8.43" a="1200.20" fwhm="0.001153" res="396486.5" algo="FTMS"/>
<pk mz="457.280640" i="3432561.3" sn="24.54" a="4347.30" fwhm="0.001332" res="343346.0" algo="FTMS"/>
<pk mz="458.036496" i="1802312.4" sn="11.77" a="1982.46" fwhm="0.001317" res="347801.5" algo="FTMS"/>
<pk mz="458.047779" i="1216075.6" sn="7.18" a="1123.75" fwhm="0.001289" res="355473.5" algo="FTMS"/>
<pk mz="458.065640" i="1606480.6" sn="10.24" a="1728.84" fwhm="0.001328" res="345055.3" algo="FTMS"/>
<pk mz="458.073018" i="1836882.8" sn="12.04" a="1771.42" fwhm="0.001166" res="392758.5" algo="FTMS"/>
<pk mz="458.084157" i="1298517.9" sn="7.83" a="1353.68" fwhm="0.001411" res="324638.1" algo="FTMS"/>
<pk mz="458.094204" i="1624408.8" sn="10.38" a="1649.53" fwhm="0.001287" res="355851.7" algo="FTMS"/>
<pk mz="458.102079" i="1886043.0" sn="12.43" a="1785.24" fwhm="0.001177" res="389353.0" algo="FTMS"/>
<pk mz="458.120313" i="1495136.1" sn="9.36" a="1324.64" fwhm="0.001352" res="338772.6" algo="FTMS"/>
<pk mz="458.130365" i="1625187.0" sn="10.38" a="1616.88" fwhm="0.001350" res="339285.3" algo="FTMS"/>
<pk mz="458.138437" i="1507685.3" sn="9.46" a="1536.63" fwhm="0.001264" res="362426.8" algo="FTMS"/>
<pk mz="458.166775" i="1325421.3" sn="8.04" a="1237.91" fwhm="0.001293" res="354465.5" algo="FTMS"/>
<pk mz="458.203212" i="2059383.5" sn="13.78" a="2787.02" fwhm="0.001522" res="301046.0" algo="FTMS"/>
<pk mz="458.211278" i="1547129.8" sn="9.77" a="1236.23" fwhm="0.001203" res="380765.0" algo="FTMS"/>
<pk mz="458.239788" i="1309313.8" sn="7.91" a="1318.86" fwhm="0.001333" res="343819.1" algo="FTMS"/>
<pk mz="458.247728" i="1275012.0" sn="7.64" a="966.11" fwhm="0.001069" res="428729.6" algo="FTMS"/>
<pk mz="459.020503" i="2288476.3" sn="15.58" a="3270.78" fwhm="0.001572" res="291916.7" algo="FTMS"/>
<pk mz="459.041516" i="2190434.0" sn="14.81" a="2583.62" fwhm="0.001383" res="331958.0" algo="FTMS"/>
<pk mz="459.056969" i="3222630.3" sn="22.89" a="3803.24" fwhm="0.001374" res="334113.0" algo="FTMS"/>
<pk mz="459.068081" i="1988713.4" sn="13.23" a="1976.66" fwhm="0.001267" res="362392.2" algo="FTMS"/>
<pk mz="459.078011" i="5292652.0" sn="39.10" a="6794.46" fwhm="0.001336" res="343659.8" algo="FTMS"/>
<pk mz="459.093287" i="3263600.3" sn="23.21" a="4019.15" fwhm="0.001347" res="340888.3" algo="FTMS"/>
<pk mz="459.104669" i="1487475.5" sn="9.30" a="1520.81" fwhm="0.001226" res="374590.5" algo="FTMS"/>
<pk mz="459.114390" i="4511350.0" sn="32.98" a="5931.84" fwhm="0.001334" res="344043.8" algo="FTMS"/>
<pk mz="459.129699" i="2689658.5" sn="18.72" a="3011.96" fwhm="0.001275" res="360125.4" algo="FTMS"/>
<pk mz="459.142613" i="1312894.0" sn="7.94" a="1337.21" fwhm="0.001381" res="332477.7" algo="FTMS"/>
<pk mz="459.150875" i="3764864.3" sn="27.14" a="4489.73" fwhm="0.001298" res="353822.7" algo="FTMS"/>
<pk mz="459.166035" i="2985604.5" sn="21.04" a="3400.43" fwhm="0.001297" res="354133.0" algo="FTMS"/>
<pk mz="459.179204" i="1648264.1" sn="10.56" a="1598.83" fwhm="0.001227" res="374231.2" algo="FTMS"/>
<pk mz="459.187198" i="4504202.5" sn="32.93" a="5476.77" fwhm="0.001293" res="355198.0" algo="FTMS"/>
<pk mz="459.209672" i="1866896.6" sn="12.27" a="2099.73" fwhm="0.001390" res="330337.1" algo="FTMS"/>
<pk mz="459.215433" i="1820562.1" sn="11.91" a="1920.11" fwhm="0.001266" res="362590.6" algo="FTMS"/>
<pk mz="459.223528" i="6228628.5" sn="46.43" a="7932.42" fwhm="0.001333" res="344394.0" algo="FTMS"/>
<pk mz="459.245982" i="2025114.6" sn="13.51" a="2359.02" fwhm="0.001420" res="323366.0" algo="FTMS"/>
<pk mz="459.257461" i="1279133.8" sn="7.67" a="1218.16" fwhm="0.001402" res="327515.9" algo="FTMS"/>
<pk mz="459.259939" i="3984030.5" sn="28.85" a="4792.36" fwhm="0.001325" res="346676.6" algo="FTMS"/>
<pk mz="459.296310" i="2119848.5" sn="14.25" a="2323.61" fwhm="0.001318" res="348483.3" algo="FTMS"/>
<pk mz="460.052185" i="2082167.8" sn="13.96" a="2034.96" fwhm="0.001203" res="382405.5" algo="FTMS"/>
<pk mz="460.088503" i="2282881.8" sn="15.53" a="2471.97" fwhm="0.001316" res="349512.9" algo="FTMS"/>
<pk mz="460.099750" i="1578116.8" sn="10.01" a="1887.03" fwhm="0.001459" res="315306.9" algo="FTMS"/>
<pk mz="460.117812" i="1309577.6" sn="7.91" a="1058.62" fwhm="0.001134" res="405844.8" algo="FTMS"/>
<pk mz="460.182374" i="2661787.3" sn="18.50" a="2931.45" fwhm="0.001270" res="362384.7" algo="FTMS"/>
<pk mz="460.190605" i="1291165.4" sn="7.76" a="1101.17" fwhm="0.001179" res="390185.1" algo="FTMS"/>
<pk mz="460.218930" i="2358693.0" sn="16.12" a="2601.79" fwhm="0.001301" res="353678.4" algo="FTMS"/>
<pk mz="460.226812" i="2000551.3" sn="13.32" a="2506.95" fwhm="0.001363" res="337758.1" algo="FTMS"/>
<pk mz="460.255296" i="1316527.0" sn="7.96" a="1069.22" fwhm="0.001211" res="380127.0" algo="FTMS"/>
<pk mz="461.036156" i="3148417.0" sn="22.31" a="3641.30" fwhm="0.001340" res="344125.3" algo="FTMS"/>
<pk mz="461.047368" i="1752708.0" sn="11.38" a="1774.01" fwhm="0.001286" res="358608.8" algo="FTMS"/>
<pk mz="461.057312" i="2023046.6" sn="13.49" a="2097.17" fwhm="0.001308" res="352504.8" algo="FTMS"/>
<pk mz="461.072546" i="4655242.5" sn="34.11" a="5992.08" fwhm="0.001398" res="329756.4" algo="FTMS"/>
<pk mz="461.083881" i="2943117.8" sn="20.70" a="3554.53" fwhm="0.001310" res="351946.3" algo="FTMS"/>
<pk mz="461.093630" i="2532496.3" sn="17.48" a="3198.17" fwhm="0.001393" res="331050.6" algo="FTMS"/>
<pk mz="461.108928" i="4378772.5" sn="31.94" a="4924.36" fwhm="0.001249" res="369203.1" algo="FTMS"/>
<pk mz="461.120154" i="2483351.3" sn="17.10" a="2817.97" fwhm="0.001282" res="359753.8" algo="FTMS"/>
<pk mz="461.129933" i="1789082.0" sn="11.66" a="2135.91" fwhm="0.001603" res="287679.9" algo="FTMS"/>
<pk mz="461.145346" i="3940510.0" sn="28.51" a="4899.26" fwhm="0.001379" res="334406.5" algo="FTMS"/>
<pk mz="461.158463" i="1718945.6" sn="11.11" a="1486.43" fwhm="0.001136" res="405799.6" algo="FTMS"/>
<pk mz="461.166534" i="2521251.8" sn="17.39" a="3304.72" fwhm="0.001495" res="308406.4" algo="FTMS"/>
<pk mz="461.181744" i="3077287.8" sn="21.75" a="3728.56" fwhm="0.001358" res="339608.2" algo="FTMS"/>
<pk mz="461.194780" i="3310251.3" sn="23.57" a="3782.25" fwhm="0.001287" res="358443.4" algo="FTMS"/>
<pk mz="461.202833" i="3968173.5" sn="28.73" a="5285.51" fwhm="0.001353" res="340814.1" algo="FTMS"/>
<pk mz="461.231138" i="2354869.0" sn="16.09" a="3018.18" fwhm="0.001397" res="330136.5" algo="FTMS"/>
<pk mz="461.239217" i="3010743.0" sn="21.23" a="3480.46" fwhm="0.001279" res="360489.8" algo="FTMS"/>
<pk mz="461.275588" i="1465792.8" sn="9.13" a="1184.85" fwhm="0.001103" res="418177.2" algo="FTMS"/>
<pk mz="462.031348" i="1452168.0" sn="9.02" a="1272.32" fwhm="0.001200" res="384963.6" algo="FTMS"/>
<pk mz="462.067818" i="2732433.5" sn="19.05" a="2835.34" fwhm="0.001210" res="381806.7" algo="FTMS"/>
<pk mz="462.079077" i="1313428.4" sn="7.93" a="1061.27" fwhm="0.001102" res="419179.8" algo="FTMS"/>
<pk mz="462.104204" i="2859931.0" sn="20.04" a="3064.60" fwhm="0.001217" res="379670.8" algo="FTMS"/>
<pk mz="462.112385" i="1742749.1" sn="11.30" a="1804.41" fwhm="0.001300" res="355458.9" algo="FTMS"/>
<pk mz="462.115448" i="1863582.0" sn="12.24" a="1840.00" fwhm="0.001230" res="375687.8" algo="FTMS"/>
<pk mz="462.140486" i="1607844.5" sn="10.24" a="1931.59" fwhm="0.001482" res="311842.3" algo="FTMS"/>
<pk mz="462.161695" i="1719210.0" sn="11.11" a="1627.40" fwhm="0.001174" res="393530.9" algo="FTMS"/>
<pk mz="462.198043" i="3722675.5" sn="26.80" a="4354.89" fwhm="0.001280" res="360978.0" algo="FTMS"/>
<pk mz="462.234663" i="1796029.0" sn="11.71" a="1805.26" fwhm="0.001191" res="388256.4" algo="FTMS"/>
<pk mz="463.015460" i="2116231.0" sn="14.22" a="2235.54" fwhm="0.001274" res="363526.1" algo="FTMS"/>
<pk mz="463.051793" i="5437072.5" sn="40.23" a="6925.50" fwhm="0.001329" res="348436.9" algo="FTMS"/>
<pk mz="463.062976" i="2136211.3" sn="14.38" a="2560.23" fwhm="0.001310" res="353411.2" algo="FTMS"/>
<pk mz="463.072815" i="1270165.8" sn="7.59" a="1137.42" fwhm="0.001170" res="395797.1" algo="FTMS"/>
<pk mz="463.088211" i="7634585.5" sn="57.44" a="10297.07" fwhm="0.001391" res="332865.7" algo="FTMS"/>
<pk mz="463.099483" i="3225756.5" sn="22.91" a="3746.36" fwhm="0.001281" res="361444.4" algo="FTMS"/>
<pk mz="463.124583" i="6875811.0" sn="51.49" a="8898.13" fwhm="0.001366" res="338944.6" algo="FTMS"/>
<pk mz="463.135858" i="1736101.9" sn="11.24" a="2187.42" fwhm="0.001587" res="291895.4" algo="FTMS"/>
<pk mz="463.161012" i="4247212.5" sn="30.91" a="5212.26" fwhm="0.001337" res="346375.5" algo="FTMS"/>
<pk mz="463.174027" i="4411055.5" sn="32.19" a="5657.35" fwhm="0.001343" res="344931.2" algo="FTMS"/>
<pk mz="463.182185" i="1233585.8" sn="7.31" a="1402.19" fwhm="0.001506" res="307611.6" algo="FTMS"/>
<pk mz="463.191817" i="1478836.3" sn="9.23" a="1023.07" fwhm="0.001114" res="415972.9" algo="FTMS"/>
<pk mz="463.197367" i="1767605.6" sn="11.49" a="1443.55" fwhm="0.001091" res="424547.6" algo="FTMS"/>
<pk mz="463.210453" i="6118073.0" sn="45.56" a="8176.46" fwhm="0.001387" res="334060.5" algo="FTMS"/>
<pk mz="463.246879" i="2703554.3" sn="18.82" a="3177.68" fwhm="0.001367" res="338878.0" algo="FTMS"/>
<pk mz="464.047066" i="2223501.3" sn="14.91" a="2732.97" fwhm="0.001420" res="326809.8" algo="FTMS"/>
<pk mz="464.083454" i="4437910.5" sn="32.08" a="5366.84" fwhm="0.001316" res="352652.1" algo="FTMS"/>
<pk mz="464.091629" i="2013336.4" sn="13.28" a="2501.63" fwhm="0.001451" res="319835.2" algo="FTMS"/>
<pk mz="464.094686" i="1510553.1" sn="9.38" a="1491.37" fwhm="0.001220" res="380314.0" algo="FTMS"/>
<pk mz="464.119912" i="3049375.5" sn="21.31" a="3634.62" fwhm="0.001323" res="350879.3" algo="FTMS"/>
<pk mz="464.128015" i="1720993.5" sn="11.01" a="1658.43" fwhm="0.001204" res="385416.9" algo="FTMS"/>
<pk mz="464.131152" i="1679010.4" sn="10.68" a="1736.57" fwhm="0.001234" res="376194.5" algo="FTMS"/>
<pk mz="464.141073" i="1415332.9" sn="8.64" a="1618.82" fwhm="0.001521" res="305178.0" algo="FTMS"/>
<pk mz="464.156175" i="1373864.6" sn="8.32" a="1280.94" fwhm="0.001292" res="359233.1" algo="FTMS"/>
<pk mz="464.177291" i="2190254.0" sn="14.65" a="2610.80" fwhm="0.001413" res="328594.8" algo="FTMS"/>
<pk mz="464.213733" i="3033015.0" sn="21.18" a="3845.41" fwhm="0.001382" res="335933.5" algo="FTMS"/>
<pk mz="465.031058" i="4536450.5" sn="32.84" a="5851.18" fwhm="0.001384" res="335989.6" algo="FTMS"/>
<pk mz="465.067440" i="8132747.5" sn="60.72" a="10623.52" fwhm="0.001353" res="343798.4" algo="FTMS"/>
<pk mz="465.078727" i="3245710.3" sn="22.83" a="3992.73" fwhm="0.001316" res="353527.2" algo="FTMS"/>
<pk mz="465.103807" i="9873556.0" z="-1" sn="74.22" a="13591.77" fwhm="0.001416" res="328442.7" algo="FTMS" component_name="AX" deconvoluted_molecular_mass="465.104356" deconvoluted_isotopic_mass="465.104373"/>
<pk mz="465.115161" i="3173015.3" sn="22.27" a="3764.20" fwhm="0.001259" res="369318.2" algo="FTMS"/>
<pk mz="465.140254" i="8034461.5" sn="59.96" a="11084.38" fwhm="0.001377" res="337872.9" algo="FTMS"/>
<pk mz="465.153317" i="2697376.5" sn="18.58" a="3255.42" fwhm="0.001421" res="327342.8" algo="FTMS"/>
<pk mz="465.168568" i="22358180.0" z="-1" sn="171.01" a="31855.90" fwhm="0.001387" res="335430.2" algo="FTMS" component_name="T" deconvoluted_molecular_mass="465.168630" deconvoluted_isotopic_mass="465.169134"/>
<pk mz="465.176604" i="4689062.5" sn="34.02" a="6312.62" fwhm="0.001441" res="322881.1" algo="FTMS"/>
<pk mz="465.189679" i="5456041.5" sn="39.97" a="7060.31" fwhm="0.001323" res="351702.3" algo="FTMS"/>
<pk mz="465.207269" i="1904301.9" sn="12.43" a="2041.56" fwhm="0.001328" res="350358.9" algo="FTMS"/>
<pk mz="465.213045" i="2134703.3" sn="14.22" a="2302.34" fwhm="0.001260" res="369354.5" algo="FTMS"/>
<pk mz="465.226023" i="5207218.5" sn="38.04" a="6881.71" fwhm="0.001406" res="330860.2" algo="FTMS"/>
<pk mz="465.249417" i="1396920.3" sn="8.50" a="1515.45" fwhm="0.001425" res="326515.9" algo="FTMS"/>
<pk mz="465.262393" i="1210555.4" sn="7.05" a="1110.87" fwhm="0.001213" res="383413.9" algo="FTMS"/>
<pk mz="466.062752" i="3602814.5" sn="25.60" a="4567.42" fwhm="0.001342" res="347221.0" algo="FTMS"/>
<pk mz="466.070770" i="1558400.6" sn="9.75" a="1949.20" fwhm="0.001458" res="319593.7" algo="FTMS"/>
<pk mz="466.099099" i="4225415.5" sn="30.42" a="5608.11" fwhm="0.001421" res="328054.2" algo="FTMS"/>
<pk mz="466.107053" i="2049929.4" z="-1" sn="13.56" a="1895.61" fwhm="0.001174" res="396870.3" algo="FTMS" component_name="AX" deconvoluted_molecular_mass="465.104356" deconvoluted_isotopic_mass="466.107622"/>
<pk mz="466.110265" i="1323146.1" sn="7.92" a="1327.90" fwhm="0.001338" res="348368.7" algo="FTMS"/>
<pk mz="466.135570" i="3142032.3" sn="22.02" a="3726.82" fwhm="0.001381" res="337621.3" algo="FTMS"/>
<pk mz="466.143651" i="2010514.3" sn="13.25" a="1984.19" fwhm="0.001210" res="385146.9" algo="FTMS"/>
<pk mz="466.148465" i="1602451.4" sn="10.09" a="1446.87" fwhm="0.001159" res="402275.4" algo="FTMS"/>
<pk mz="466.171933" i="7657881.0" z="-1" sn="57.04" a="10647.30" fwhm="0.001410" res="330635.4" algo="FTMS" component_name="T" deconvoluted_molecular_mass="465.168630" deconvoluted_isotopic_mass="466.172501"/>
<pk mz="466.180088" i="1234587.0" sn="7.23" a="1294.73" fwhm="0.001539" res="302846.8" algo="FTMS"/>
<pk mz="466.185093" i="1405852.3" sn="8.56" a="1168.64" fwhm="0.001197" res="389425.4" algo="FTMS"/>
<pk mz="466.193085" i="2106270.3" sn="13.99" a="2065.35" fwhm="0.001257" res="371023.6" algo="FTMS"/>
<pk mz="466.229295" i="1646246.9" sn="10.43" a="1937.68" fwhm="0.001462" res="318880.0" algo="FTMS"/>
<pk mz="467.025574" i="1330533.6" sn="7.98" a="1402.87" fwhm="0.001464" res="318994.0" algo="FTMS"/>
<pk mz="467.046777" i="6939242.5" sn="51.46" a="9704.00" fwhm="0.001448" res="322596.2" algo="FTMS"/>
<pk mz="467.057826" i="1230445.3" sn="7.20" a="1646.67" fwhm="0.001938" res="240964.2" algo="FTMS"/>
<pk mz="467.083131" i="9450099.0" z="-1" sn="70.93" a="13241.90" fwhm="0.001416" res="329901.4" algo="FTMS" component_name="BM" deconvoluted_molecular_mass="467.083681" deconvoluted_isotopic_mass="467.083702"/>
<pk mz="467.094365" i="3217526.0" sn="22.61" a="3817.57" fwhm="0.001253" res="372807.4" algo="FTMS"/>
<pk mz="467.119471" i="11170428.0" z="-1" sn="84.27" a="15901.83" fwhm="0.001432" res="326205.9" algo="FTMS" component_name="y" deconvoluted_molecular_mass="467.120055" deconvoluted_isotopic_mass="467.120042"/>
<pk mz="467.130641" i="2103422.5" sn="13.97" a="2504.83" fwhm="0.001371" res="340723.7" algo="FTMS"/>
<pk mz="467.155870" i="6841988.5" sn="50.71" a="9493.20" fwhm="0.001443" res="323751.9" algo="FTMS"/>
<pk mz="467.165569" i="8360583.0" sn="62.48" a="12030.72" fwhm="0.001436" res="325360.2" algo="FTMS"/>
<pk mz="467.168846" i="2592391.5" z="-1" sn="17.76" a="3291.52" fwhm="0.001355" res="344894.0" algo="FTMS" component_name="T" deconvoluted_molecular_mass="465.168630" deconvoluted_isotopic_mass="467.169417"/>
<pk mz="467.186764" i="2536844.0" sn="17.33" a="4159.65" fwhm="0.001824" res="256096.8" algo="FTMS"/>
<pk mz="467.192247" i="4129421.3" sn="29.68" a="4917.69" fwhm="0.001272" res="367287.5" algo="FTMS"/>
<pk mz="467.205327" i="4488848.5" sn="32.46" a="6001.51" fwhm="0.001404" res="332789.2" algo="FTMS"/>
<pk mz="467.228679" i="3085973.8" sn="21.59" a="3701.37" fwhm="0.001354" res="345099.6" algo="FTMS"/>
<pk mz="467.241651" i="2511513.0" sn="17.13" a="2481.57" fwhm="0.001198" res="389946.3" algo="FTMS"/>
<pk mz="467.265038" i="2609822.5" sn="17.90" a="3291.22" fwhm="0.001374" res="340024.0" algo="FTMS"/>
<pk mz="467.301471" i="1272999.0" sn="7.53" a="1279.36" fwhm="0.001372" res="340682.0" algo="FTMS"/>
<pk mz="468.042095" i="1338965.0" sn="8.04" a="1147.05" fwhm="0.001181" res="396385.7" algo="FTMS"/>
<pk mz="468.050064" i="1581910.9" sn="9.92" a="2020.42" fwhm="0.001470" res="318346.4" algo="FTMS"/>
<pk mz="468.057122" i="1678168.5" sn="10.67" a="2025.89" fwhm="0.001539" res="304205.7" algo="FTMS"/>
<pk mz="468.078336" i="3204445.5" sn="22.50" a="4368.05" fwhm="0.001456" res="321463.5" algo="FTMS"/>
<pk mz="468.086350" i="1924447.4" z="-1" sn="12.58" a="2164.95" fwhm="0.001342" res="348719.5" algo="FTMS" component_name="BM" deconvoluted_molecular_mass="467.083681" deconvoluted_isotopic_mass="468.086924"/>
<pk mz="468.089433" i="1231456.0" sn="7.21" a="1193.05" fwhm="0.001434" res="326410.7" algo="FTMS"/>
<pk mz="468.114695" i="2773862.0" sn="19.17" a="3087.28" fwhm="0.001305" res="358736.5" algo="FTMS"/>
<pk mz="468.122890" i="2352999.8" z="-1" sn="15.90" a="2786.13" fwhm="0.001345" res="348120.5" algo="FTMS" component_name="y" deconvoluted_molecular_mass="467.120055" deconvoluted_isotopic_mass="468.123464"/>
<pk mz="468.151169" i="2553710.5" sn="17.46" a="3029.32" fwhm="0.001357" res="344918.4" algo="FTMS"/>
<pk mz="468.159174" i="1665648.3" sn="10.57" a="1756.45" fwhm="0.001283" res="364783.3" algo="FTMS"/>
<pk mz="468.164110" i="2290033.5" sn="15.41" a="2824.31" fwhm="0.001405" res="333241.0" algo="FTMS"/>
<pk mz="468.168923" i="2000754.6" sn="13.17" a="2236.27" fwhm="0.001353" res="346120.6" algo="FTMS"/>
<pk mz="468.187436" i="1232502.9" sn="7.21" a="924.50" fwhm="0.001076" res="435108.3" algo="FTMS"/>
<pk mz="468.200679" i="1531258.0" sn="9.53" a="1466.27" fwhm="0.001317" res="355529.3" algo="FTMS"/>
<pk mz="468.208603" i="1218427.9" sn="7.11" a="857.98" fwhm="0.001098" res="426433.4" algo="FTMS"/>
<pk mz="468.978346" i="2862637.5" sn="19.85" a="3247.77" fwhm="0.001359" res="345165.5" algo="FTMS"/>
<pk mz="469.026147" i="2569272.5" sn="17.58" a="3891.42" fwhm="0.001603" res="292667.4" algo="FTMS"/>
<pk mz="469.041254" i="1931324.0" sn="12.63" a="2615.36" fwhm="0.001552" res="302235.9" algo="FTMS"/>
<pk mz="469.062424" i="8012865.0" sn="59.78" a="11189.28" fwhm="0.001421" res="330034.0" algo="FTMS"/>
<pk mz="469.073675" i="1765955.5" sn="11.35" a="2030.22" fwhm="0.001410" res="332734.2" algo="FTMS"/>
<pk mz="469.077467" i="1445956.3" sn="8.87" a="2005.24" fwhm="0.001732" res="270807.8" algo="FTMS"/>
<pk mz="469.089011" i="1276871.0" sn="7.56" a="1427.99" fwhm="0.001525" res="307530.4" algo="FTMS"/>
<pk mz="469.098785" i="10961993.0" z="-1" sn="82.65" a="15801.72" fwhm="0.001432" res="327485.6" algo="FTMS" component_name="AC" deconvoluted_molecular_mass="469.099379" deconvoluted_isotopic_mass="469.099361"/>
<pk mz="469.109956" i="2108491.8" sn="14.01" a="2761.26" fwhm="0.001473" res="318379.6" algo="FTMS"/>
<pk mz="469.135164" i="9301073.0" z="-1" sn="69.77" a="12991.18" fwhm="0.001437" res="326541.1" algo="FTMS" component_name="BV" deconvoluted_molecular_mass="469.135742" deconvoluted_isotopic_mass="469.135740"/>
<pk mz="469.171500" i="5377114.0" sn="39.35" a="6763.12" fwhm="0.001358" res="345474.3" algo="FTMS"/>
<pk mz="469.184646" i="1673820.8" sn="10.63" a="1442.63" fwhm="0.001172" res="400386.6" algo="FTMS"/>
<pk mz="469.202444" i="1310560.9" sn="7.82" a="1418.27" fwhm="0.001282" res="366064.5" algo="FTMS"/>
<pk mz="469.207940" i="5320802.0" sn="38.91" a="7067.17" fwhm="0.001400" res="335248.8" algo="FTMS"/>
<pk mz="469.220918" i="2661477.0" sn="18.29" a="3260.45" fwhm="0.001398" res="335606.3" algo="FTMS"/>
<pk mz="469.244343" i="5403754.5" sn="39.55" a="7679.19" fwhm="0.001467" res="319769.4" algo="FTMS"/>
<pk mz="469.280678" i="3519602.8" sn="24.95" a="4638.01" fwhm="0.001440" res="325799.2" algo="FTMS"/>
<pk mz="470.036502" i="1641758.0" sn="10.38" a="1509.49" fwhm="0.001226" res="383385.2" algo="FTMS"/>
<pk mz="470.047583" i="1221664.5" sn="7.13" a="1320.04" fwhm="0.001483" res="316863.1" algo="FTMS"/>
<pk mz="470.057701" i="1466914.8" sn="9.03" a="1345.47" fwhm="0.001202" res="390967.6" algo="FTMS"/>
<pk mz="470.065704" i="1400868.5" sn="8.52" a="1191.01" fwhm="0.001158" res="406096.8" algo="FTMS"/>
<pk mz="470.072933" i="1470758.1" sn="9.06" a="1641.73" fwhm="0.001380" res="340646.2" algo="FTMS"/>
<pk mz="470.084310" i="1597736.8" sn="10.04" a="2149.99" fwhm="0.001737" res="270589.3" algo="FTMS"/>
<pk mz="470.094149" i="2924843.0" sn="20.33" a="3665.92" fwhm="0.001417" res="331860.4" algo="FTMS"/>
<pk mz="470.102214" i="2818348.8" z="-1" sn="19.51" a="3416.83" fwhm="0.001361" res="345487.8" algo="FTMS" component_name="AC" deconvoluted_molecular_mass="469.099379" deconvoluted_isotopic_mass="470.102792"/>
<pk mz="470.120386" i="1256240.9" sn="7.40" a="1241.22" fwhm="0.001390" res="338185.3" algo="FTMS"/>
<pk mz="470.130454" i="2135347.0" sn="14.21" a="2536.59" fwhm="0.001400" res="335792.2" algo="FTMS"/>
<pk mz="470.138517" i="2229045.0" z="-1" sn="14.94" a="2388.17" fwhm="0.001255" res="374484.8" algo="FTMS" component_name="BV" deconvoluted_molecular_mass="469.135742" deconvoluted_isotopic_mass="470.139096"/>
<pk mz="470.143310" i="1756982.0" sn="11.28" a="1951.34" fwhm="0.001381" res="340527.2" algo="FTMS"/>
<pk mz="470.166836" i="1866043.3" sn="12.12" a="1904.27" fwhm="0.001277" res="368041.6" algo="FTMS"/>
<pk mz="470.179776" i="1964350.1" sn="12.89" a="2382.44" fwhm="0.001409" res="333665.0" algo="FTMS"/>
<pk mz="470.211283" i="1497157.3" sn="9.26" a="1511.18" fwhm="0.001358" res="346323.1" algo="FTMS"/>
<pk mz="470.247605" i="1314381.4" sn="7.85" a="1062.29" fwhm="0.001221" res="385239.2" algo="FTMS"/>
<pk mz="471.020532" i="2222585.5" sn="14.89" a="2363.32" fwhm="0.001320" res="356815.7" algo="FTMS"/>
<pk mz="471.031851" i="1583612.0" sn="9.93" a="2115.73" fwhm="0.001630" res="288961.8" algo="FTMS"/>
<pk mz="471.041711" i="3873278.3" sn="27.68" a="5508.46" fwhm="0.001457" res="323186.0" algo="FTMS"/>
<pk mz="471.056951" i="3339777.5" sn="23.55" a="4019.24" fwhm="0.001365" res="345169.8" algo="FTMS"/>
<pk mz="471.068152" i="1919492.0" sn="12.54" a="2347.33" fwhm="0.001373" res="343016.3" algo="FTMS"/>
<pk mz="471.078014" i="8887814.0" sn="66.56" a="12964.99" fwhm="0.001460" res="322560.5" algo="FTMS"/>
<pk mz="471.093297" i="1879049.6" sn="12.22" a="2176.75" fwhm="0.001436" res="328105.1" algo="FTMS"/>
<pk mz="471.104510" i="2136332.0" sn="14.22" a="2999.45" fwhm="0.001580" res="298174.8" algo="FTMS"/>
<pk mz="471.114411" i="8551950.0" sn="63.96" a="12406.62" fwhm="0.001448" res="325411.0" algo="FTMS"/>
<pk mz="471.125725" i="1273616.8" sn="7.53" a="979.52" fwhm="0.001119" res="420931.0" algo="FTMS"/>
<pk mz="471.129512" i="1666321.5" sn="10.57" a="1846.64" fwhm="0.001415" res="332939.4" algo="FTMS"/>
<pk mz="471.150800" i="6144534.5" sn="45.29" a="8594.79" fwhm="0.001443" res="326513.5" algo="FTMS"/>
<pk mz="471.161667" i="1231896.6" sn="7.21" a="1846.47" fwhm="0.001957" res="240757.9" algo="FTMS"/>
<pk mz="471.166334" i="1343513.6" sn="8.07" a="1344.94" fwhm="0.001286" res="366383.7" algo="FTMS"/>
<pk mz="471.179216" i="1317916.5" sn="7.87" a="1294.36" fwhm="0.001372" res="343395.3" algo="FTMS"/>
<pk mz="471.187171" i="4646430.5" sn="33.68" a="6107.52" fwhm="0.001398" res="337074.7" algo="FTMS"/>
<pk mz="471.215609" i="1277988.6" sn="7.56" a="1051.07" fwhm="0.001086" res="433764.3" algo="FTMS"/>
<pk mz="471.223607" i="6681126.5" sn="49.45" a="9127.47" fwhm="0.001419" res="332165.5" algo="FTMS"/>
<pk mz="471.259970" i="6107694.5" sn="45.01" a="8223.47" fwhm="0.001402" res="336236.1" algo="FTMS"/>
<pk mz="471.282332" i="1763635.3" sn="11.33" a="1894.24" fwhm="0.001396" res="337507.8" algo="FTMS"/>
<pk mz="471.296263" i="3561014.3" sn="25.26" a="4372.18" fwhm="0.001350" res="349075.9" algo="FTMS"/>
<pk mz="472.052185" i="2044635.6" sn="13.50" a="2236.62" fwhm="0.001342" res="351717.4" algo="FTMS"/>
<pk mz="472.073264" i="1451232.3" sn="8.90" a="1469.92" fwhm="0.001400" res="337207.3" algo="FTMS"/>
<pk mz="472.081264" i="1402081.9" sn="8.52" a="1502.26" fwhm="0.001488" res="317240.2" algo="FTMS"/>
<pk mz="472.088493" i="1845219.5" sn="11.96" a="1942.37" fwhm="0.001333" res="354266.3" algo="FTMS"/>
<pk mz="472.099707" i="1812709.9" sn="11.71" a="1899.42" fwhm="0.001275" res="370236.0" algo="FTMS"/>
<pk mz="472.109714" i="1887464.1" sn="12.29" a="2829.27" fwhm="0.001628" res="289990.9" algo="FTMS"/>
<pk mz="472.117685" i="2394345.8" sn="16.22" a="2655.05" fwhm="0.001294" res="364753.5" algo="FTMS"/>
<pk mz="472.124841" i="1482987.4" sn="9.15" a="1208.31" fwhm="0.001199" res="393622.3" algo="FTMS"/>
<pk mz="472.146116" i="1544432.0" sn="9.63" a="1708.62" fwhm="0.001634" res="288989.2" algo="FTMS"/>
<pk mz="472.154198" i="1418993.8" sn="8.65" a="1344.14" fwhm="0.001311" res="360135.4" algo="FTMS"/>
<pk mz="472.182436" i="1711863.9" sn="10.92" a="1554.47" fwhm="0.001208" res="390884.3" algo="FTMS"/>
<pk mz="472.218822" i="1886463.8" sn="12.28" a="2093.40" fwhm="0.001358" res="347653.2" algo="FTMS"/>
<pk mz="472.226881" i="1999617.5" sn="13.16" a="2318.86" fwhm="0.001466" res="322220.4" algo="FTMS"/>
<pk mz="472.263396" i="1242889.4" sn="7.29" a="872.09" fwhm="0.001054" res="447971.9" algo="FTMS"/>
<pk mz="473.036218" i="2680239.5" z="-12" sn="18.43" a="3228.83" fwhm="0.001409" res="335649.0" algo="FTMS" component_name="d" deconvoluted_molecular_mass="5687.494493" deconvoluted_isotopic_mass="5687.527722"/>
<pk mz="473.047376" i="1469362.0" sn="9.04" a="1547.23" fwhm="0.001382" res="342242.3" algo="FTMS"/>
<pk mz="473.057273" i="4495284.0" sn="32.50" a="6413.73" fwhm="0.001470" res="321892.0" algo="FTMS"/>
<pk mz="473.072553" i="3415991.3" sn="24.14" a="4252.77" fwhm="0.001397" res="338652.2" algo="FTMS"/>
<pk mz="473.083754" i="3013049.8" sn="21.01" a="4043.54" fwhm="0.001451" res="325986.7" algo="FTMS"/>
<pk mz="473.093684" i="6303676.0" sn="46.52" a="9212.20" fwhm="0.001499" res="315644.7" algo="FTMS"/>
<pk mz="473.108999" i="2884543.3" sn="20.02" a="3343.97" fwhm="0.001320" res="358322.5" algo="FTMS"/>
<pk mz="473.120111" i="2035905.5" z="-12" sn="13.44" a="2682.85" fwhm="0.001553" res="304557.7" algo="FTMS" component_name="d" deconvoluted_molecular_mass="5687.494493" deconvoluted_isotopic_mass="5688.534439"/>
<pk mz="473.130041" i="5156803.5" sn="37.63" a="7297.97" fwhm="0.001443" res="327778.9" algo="FTMS"/>
<pk mz="473.145315" i="2605511.0" sn="17.85" a="2912.39" fwhm="0.001317" res="359168.8" algo="FTMS"/>
<pk mz="473.158586" i="1533897.8" sn="9.54" a="1523.26" fwhm="0.001257" res="376311.2" algo="FTMS"/>
<pk mz="473.166499" i="3582923.5" sn="25.43" a="5146.25" fwhm="0.001512" res="312922.7" algo="FTMS"/>
<pk mz="473.177214" i="1331789.8" sn="7.98" a="1634.80" fwhm="0.001712" res="276464.7" algo="FTMS"/>
<pk mz="473.194948" i="1363921.5" sn="8.23" a="1201.44" fwhm="0.001312" res="360556.8" algo="FTMS"/>
<pk mz="473.202828" i="5026771.0" z="-12" sn="36.62" a="7160.00" fwhm="0.001436" res="329528.3" algo="FTMS" component_name="d" deconvoluted_molecular_mass="5687.494493" deconvoluted_isotopic_mass="5689.527048"/>
<pk mz="473.225300" i="2186712.0" sn="14.60" a="2422.31" fwhm="0.001299" res="364287.9" algo="FTMS"/>
<pk mz="473.239145" i="5027803.0" sn="36.63" a="6633.28" fwhm="0.001416" res="334215.4" algo="FTMS"/>
<pk mz="473.275615" i="3423714.8" sn="24.20" a="4217.44" fwhm="0.001416" res="334214.7" algo="FTMS"/>
<pk mz="473.282601" i="14532580.0" z="-12" sn="110.33" a="21273.84" fwhm="0.001457" res="324898.5" algo="FTMS" component_name="d" deconvoluted_molecular_mass="5687.494493" deconvoluted_isotopic_mass="5690.484321"/>
<pk mz="473.312004" i="2612714.5" sn="17.91" a="3801.03" fwhm="0.001569" res="301582.3" algo="FTMS"/>
<pk mz="474.031429" i="1661058.5" sn="10.53" a="1619.92" fwhm="0.001243" res="381208.8" algo="FTMS"/>
<pk mz="474.039435" i="1307780.3" sn="7.79" a="1240.78" fwhm="0.001166" res="406716.6" algo="FTMS"/>
<pk mz="474.067837" i="2679946.3" sn="18.43" a="3234.18" fwhm="0.001382" res="342933.5" algo="FTMS"/>
<pk mz="474.079057" i="1742476.5" sn="11.16" a="1593.19" fwhm="0.001204" res="393599.8" algo="FTMS"/>
<pk mz="474.088552" i="1291470.5" sn="7.66" a="1817.69" fwhm="0.001998" res="237310.6" algo="FTMS"/>
<pk mz="474.097233" i="1260176.4" sn="7.42" a="1370.46" fwhm="0.001468" res="322954.6" algo="FTMS"/>
<pk mz="474.104215" i="2052241.8" sn="13.56" a="2179.80" fwhm="0.001316" res="360369.8" algo="FTMS"/>
<pk mz="474.115453" i="1727124.1" sn="11.04" a="1842.64" fwhm="0.001395" res="339968.1" algo="FTMS"/>
<pk mz="474.161578" i="1478557.9" sn="9.11" a="1405.69" fwhm="0.001339" res="354162.5" algo="FTMS"/>
<pk mz="474.172872" i="1729184.3" sn="11.06" a="2043.80" fwhm="0.001438" res="329764.1" algo="FTMS"/>
<pk mz="474.198125" i="2882213.5" sn="20.00" a="3523.98" fwhm="0.001395" res="339973.3" algo="FTMS"/>
<pk mz="474.206291" i="1660071.3" sn="10.52" a="1750.04" fwhm="0.001322" res="358689.4" algo="FTMS"/>
<pk mz="474.234451" i="2391725.0" sn="16.19" a="2822.61" fwhm="0.001438" res="329780.3" algo="FTMS"/>
<pk mz="474.242655" i="1508526.9" sn="9.34" a="1551.10" fwhm="0.001445" res="328131.6" algo="FTMS"/>
<pk mz="474.286023" i="3747000.0" sn="26.70" a="4603.79" fwhm="0.001300" res="364932.9" algo="FTMS"/>
<pk mz="475.015514" i="1543247.6" sn="9.61" a="1569.94" fwhm="0.001285" res="369544.9" algo="FTMS"/>
<pk mz="475.036356" i="1294420.0" sn="7.68" a="1265.65" fwhm="0.001309" res="362957.7" algo="FTMS"/>
<pk mz="475.051842" i="4563287.0" sn="33.03" a="6193.56" fwhm="0.001425" res="333422.0" algo="FTMS"/>
<pk mz="475.063095" i="2711897.5" sn="18.67" a="3382.53" fwhm="0.001391" res="341567.8" algo="FTMS"/>
<pk mz="475.073051" i="3257179.5" sn="22.90" a="4279.30" fwhm="0.001479" res="321197.2" algo="FTMS"/>
<pk mz="475.088245" i="4743518.5" sn="34.43" a="6260.41" fwhm="0.001446" res="328557.7" algo="FTMS"/>
<pk mz="475.099438" i="3094881.0" sn="21.64" a="4226.44" fwhm="0.001514" res="313897.3" algo="FTMS"/>
<pk mz="475.109395" i="3035491.0" sn="21.18" a="4800.62" fwhm="0.001581" res="300499.4" algo="FTMS"/>
<pk mz="475.124669" i="4615526.0" sn="33.43" a="6540.40" fwhm="0.001510" res="314751.4" algo="FTMS"/>
<pk mz="475.135845" i="1715816.5" sn="10.95" a="2047.14" fwhm="0.001469" res="323414.3" algo="FTMS"/>
<pk mz="475.145828" i="2370922.5" sn="16.03" a="3109.96" fwhm="0.001391" res="341601.3" algo="FTMS"/>
<pk mz="475.160971" i="6875501.5" sn="50.96" a="9278.76" fwhm="0.001407" res="337829.1" algo="FTMS"/>
<pk mz="475.174048" i="2055024.4" sn="13.58" a="2231.46" fwhm="0.001324" res="358952.3" algo="FTMS"/>
<pk mz="475.182152" i="2009970.1" sn="13.23" a="2173.12" fwhm="0.001395" res="340706.0" algo="FTMS"/>
<pk mz="475.197313" i="1469813.3" sn="9.04" a="1540.65" fwhm="0.001437" res="330623.3" algo="FTMS"/>
<pk mz="475.204627" i="1414006.8" sn="8.61" a="1240.40" fwhm="0.001182" res="402144.2" algo="FTMS"/>
<pk mz="475.210482" i="2933624.0" sn="20.39" a="4356.76" fwhm="0.001678" res="283213.7" algo="FTMS"/>
<pk mz="475.218498" i="4068729.5" sn="29.19" a="5412.31" fwhm="0.001441" res="329735.5" algo="FTMS"/>
<pk mz="475.246760" i="2285951.5" sn="15.37" a="2978.53" fwhm="0.001582" res="300488.6" algo="FTMS"/>
<pk mz="475.254950" i="2616705.0" sn="17.94" a="3108.81" fwhm="0.001409" res="337357.0" algo="FTMS"/>
<pk mz="475.291251" i="1355912.6" sn="8.16" a="1067.85" fwhm="0.001112" res="427607.4" algo="FTMS"/>
<pk mz="476.047036" i="2011683.3" sn="13.24" a="2028.00" fwhm="0.001328" res="358591.6" algo="FTMS"/>
<pk mz="476.083312" i="3255850.8" sn="22.89" a="4029.41" fwhm="0.001356" res="351183.2" algo="FTMS"/>
<pk mz="476.091642" i="1303084.4" sn="7.75" a="1396.63" fwhm="0.001475" res="322674.7" algo="FTMS"/>
<pk mz="476.094610" i="1911341.0" sn="12.46" a="2290.17" fwhm="0.001401" res="339770.6" algo="FTMS"/>
<pk mz="476.119849" i="1933874.1" sn="12.64" a="2114.45" fwhm="0.001299" res="366542.2" algo="FTMS"/>
<pk mz="476.128059" i="1554739.8" sn="9.70" a="1790.77" fwhm="0.001500" res="317469.0" algo="FTMS"/>
<pk mz="476.130991" i="1289012.4" sn="7.64" a="1186.73" fwhm="0.001221" res="390094.4" algo="FTMS"/>
<pk mz="476.164355" i="1451067.1" sn="8.90" a="1198.63" fwhm="0.001155" res="412245.8" algo="FTMS"/>
<pk mz="476.177428" i="2344509.8" sn="15.82" a="2920.04" fwhm="0.001428" res="333343.6" algo="FTMS"/>
<pk mz="476.213783" i="3171909.3" sn="22.24" a="3809.36" fwhm="0.001365" res="348901.0" algo="FTMS"/>
<pk mz="476.250157" i="2104908.5" sn="13.82" a="2454.49" fwhm="0.001366" res="348652.2" algo="FTMS"/>
<pk mz="477.014398" i="1755366.8" sn="11.14" a="1697.95" fwhm="0.001241" res="384284.4" algo="FTMS"/>
<pk mz="477.031002" i="4036842.0" sn="28.64" a="5960.00" fwhm="0.001565" res="304799.7" algo="FTMS"/>
<pk mz="477.042363" i="1522028.4" sn="9.35" a="2014.83" fwhm="0.001785" res="267309.1" algo="FTMS"/>
<pk mz="477.067412" i="6535921.5" sn="47.81" a="9143.03" fwhm="0.001477" res="322897.6" algo="FTMS"/>
<pk mz="477.078625" i="2779379.5" sn="18.99" a="3908.40" fwhm="0.001562" res="305446.4" algo="FTMS"/>
<pk mz="477.088607" i="1487221.6" sn="9.08" a="2395.98" fwhm="0.002120" res="225003.5" algo="FTMS"/>
<pk mz="477.103874" i="6421240.5" sn="46.93" a="8384.54" fwhm="0.001375" res="346919.1" algo="FTMS"/>
<pk mz="477.115134" i="3974907.0" sn="28.17" a="5596.56" fwhm="0.001528" res="312344.4" algo="FTMS"/>
<pk mz="477.126310" i="1222653.1" sn="7.05" a="1294.92" fwhm="0.001853" res="257479.7" algo="FTMS"/>
<pk mz="477.140266" i="5985024.0" sn="43.59" a="7980.47" fwhm="0.001415" res="337110.1" algo="FTMS"/>
<pk mz="477.153201" i="1300994.5" sn="7.65" a="1440.97" fwhm="0.001571" res="303802.8" algo="FTMS"/>
<pk mz="477.161418" i="1348356.3" sn="8.01" a="1412.54" fwhm="0.001372" res="347741.1" algo="FTMS"/>
<pk mz="477.172600" i="9423622.0" z="-1" sn="69.97" a="14027.26" fwhm="0.001519" res="314159.7" algo="FTMS" component_name="BO" deconvoluted_molecular_mass="477.173221" deconvoluted_isotopic_mass="477.173196"/>
<pk mz="477.176672" i="3164423.3" sn="21.95" a="4272.73" fwhm="0.001475" res="323463.7" algo="FTMS"/>
<pk mz="477.189758" i="3743497.8" sn="26.39" a="5006.38" fwhm="0.001448" res="329461.2" algo="FTMS"/>
<pk mz="477.212970" i="1905934.5" sn="12.29" a="1948.15" fwhm="0.001303" res="366210.6" algo="FTMS"/>
<pk mz="477.226086" i="3730193.3" sn="26.29" a="4736.13" fwhm="0.001374" res="347374.7" algo="FTMS"/>
<pk mz="477.234027" i="1540882.8" sn="9.49" a="1680.56" fwhm="0.001418" res="336615.4" algo="FTMS"/>
<pk mz="477.262498" i="2203928.5" sn="14.58" a="2946.54" fwhm="0.001525" res="312995.9" algo="FTMS"/>
<pk mz="478.062640" i="3340727.3" sn="23.30" a="4155.50" fwhm="0.001428" res="334818.7" algo="FTMS"/>
<pk mz="478.099082" i="3759038.5" sn="26.51" a="4581.39" fwhm="0.001362" res="350991.2" algo="FTMS"/>
<pk mz="478.110407" i="1716160.8" sn="10.83" a="1611.61" fwhm="0.001224" res="390478.9" algo="FTMS"/>
<pk mz="478.135538" i="1817029.8" sn="11.61" a="1784.22" fwhm="0.001293" res="369736.4" algo="FTMS"/>
<pk mz="478.143519" i="1636039.3" sn="10.22" a="2231.19" fwhm="0.001688" res="283301.2" algo="FTMS"/>
<pk mz="478.146571" i="1610183.9" sn="10.02" a="2128.98" fwhm="0.001615" res="296051.3" algo="FTMS"/>
<pk mz="478.156937" i="1441354.0" sn="8.73" a="1837.29" fwhm="0.001695" res="282039.8" algo="FTMS"/>
<pk mz="478.176114" i="1605069.8" z="-1" sn="9.98" a="1603.89" fwhm="0.001297" res="368582.4" algo="FTMS" component_name="BO" deconvoluted_molecular_mass="477.173221" deconvoluted_isotopic_mass="478.176713"/>
<pk mz="478.193003" i="2746321.0" sn="18.74" a="3579.46" fwhm="0.001434" res="333436.4" algo="FTMS"/>
<pk mz="478.229428" i="2370008.3" sn="15.85" a="3116.17" fwhm="0.001470" res="325264.4" algo="FTMS"/>
<pk mz="479.010314" i="1550449.3" sn="9.56" a="1941.67" fwhm="0.001521" res="314868.0" algo="FTMS"/>
<pk mz="479.046734" i="5296248.5" sn="38.30" a="7687.14" fwhm="0.001521" res="315026.3" algo="FTMS"/>
<pk mz="479.058037" i="1306490.5" sn="7.69" a="1246.51" fwhm="0.001339" res="357905.5" algo="FTMS"/>
<pk mz="479.083183" i="7373951.5" sn="54.24" a="10726.69" fwhm="0.001501" res="319182.9" algo="FTMS"/>
<pk mz="479.094356" i="2732161.5" sn="18.63" a="3779.73" fwhm="0.001488" res="321942.6" algo="FTMS"/>
<pk mz="479.119514" i="9811078.0" z="-1" sn="72.94" a="14626.29" fwhm="0.001485" res="322737.3" algo="FTMS" component_name="AZ" deconvoluted_molecular_mass="479.120095" deconvoluted_isotopic_mass="479.120116"/>
<pk mz="479.130730" i="2615432.8" sn="17.73" a="3830.98" fwhm="0.001535" res="312084.4" algo="FTMS"/>
<pk mz="479.147837" i="2855564.0" sn="19.57" a="3537.23" fwhm="0.001461" res="327883.2" algo="FTMS"/>
<pk mz="479.155885" i="5805197.5" sn="42.20" a="7931.21" fwhm="0.001472" res="325412.1" algo="FTMS"/>
<pk mz="479.168902" i="2286736.0" sn="15.21" a="2835.08" fwhm="0.001378" res="347745.3" algo="FTMS"/>
<pk mz="479.186901" i="1356819.5" sn="8.08" a="1558.61" fwhm="0.001815" res="263974.0" algo="FTMS"/>
<pk mz="479.192288" i="3841684.5" sn="27.14" a="5168.46" fwhm="0.001514" res="316534.9" algo="FTMS"/>
<pk mz="479.205347" i="4804759.0" sn="34.53" a="7380.35" fwhm="0.001610" res="297581.3" algo="FTMS"/>
<pk mz="479.228756" i="1544603.8" sn="9.52" a="1539.43" fwhm="0.001304" res="367600.3" algo="FTMS"/>
<pk mz="479.241764" i="3234974.3" sn="22.48" a="3860.57" fwhm="0.001313" res="365078.2" algo="FTMS"/>
<pk mz="480.042041" i="1960504.8" sn="12.71" a="2627.36" fwhm="0.001694" res="283306.2" algo="FTMS"/>
<pk mz="480.078409" i="3444031.8" sn="24.09" a="4255.07" fwhm="0.001347" res="356329.7" algo="FTMS"/>
<pk mz="480.086617" i="1605185.4" sn="9.98" a="2026.25" fwhm="0.001490" res="322305.5" algo="FTMS"/>
<pk mz="480.114816" i="3553606.8" sn="24.93" a="4463.34" fwhm="0.001393" res="344595.3" algo="FTMS"/>
<pk mz="480.122760" i="2728776.3" z="-1" sn="18.60" a="3850.21" fwhm="0.001509" res="318128.2" algo="FTMS" component_name="AZ" deconvoluted_molecular_mass="479.120095" deconvoluted_isotopic_mass="480.123365"/>
<pk mz="480.126072" i="1629000.9" sn="10.16" a="2054.21" fwhm="0.001560" res="307759.4" algo="FTMS"/>
<pk mz="480.151165" i="2269517.8" sn="15.08" a="2687.93" fwhm="0.001386" res="346502.6" algo="FTMS"/>
<pk mz="480.159341" i="2159439.3" sn="14.23" a="2805.07" fwhm="0.001472" res="326098.1" algo="FTMS"/>
<pk mz="480.164083" i="1255504.3" sn="7.30" a="1275.56" fwhm="0.001440" res="333493.8" algo="FTMS"/>
<pk mz="480.200509" i="1558871.3" sn="9.62" a="1796.74" fwhm="0.001521" res="315810.2" algo="FTMS"/>
<pk mz="480.208702" i="1713752.8" sn="10.81" a="1801.66" fwhm="0.001339" res="358708.0" algo="FTMS"/>
<pk mz="480.245077" i="1433183.8" sn="8.66" a="1523.96" fwhm="0.001413" res="339830.1" algo="FTMS"/>
<pk mz="481.025965" i="2802676.5" sn="19.17" a="3253.37" fwhm="0.001391" res="345766.7" algo="FTMS"/>
<pk mz="481.041196" i="1648631.4" sn="10.31" a="1951.24" fwhm="0.001496" res="321651.1" algo="FTMS"/>
<pk mz="481.052543" i="1306617.6" sn="7.69" a="1273.60" fwhm="0.001275" res="377248.6" algo="FTMS"/>
<pk mz="481.062415" i="7806459.5" sn="57.56" a="11436.79" fwhm="0.001491" res="322684.2" algo="FTMS"/>
<pk mz="481.073595" i="2329085.5" sn="15.53" a="3089.77" fwhm="0.001484" res="324247.6" algo="FTMS"/>
<pk mz="481.098741" i="10053122.0" z="-1" sn="74.79" a="14690.04" fwhm="0.001487" res="323623.1" algo="FTMS" component_name="AU" deconvoluted_molecular_mass="481.099348" deconvoluted_isotopic_mass="481.099348"/>
<pk mz="481.109850" i="2561540.5" sn="17.32" a="3694.41" fwhm="0.001545" res="311318.5" algo="FTMS"/>
<pk mz="481.135151" i="9745929.0" z="-1" sn="72.44" a="14292.65" fwhm="0.001514" res="317733.3" algo="FTMS" component_name="BE" deconvoluted_molecular_mass="481.135755" deconvoluted_isotopic_mass="481.135758"/>
<pk mz="481.163438" i="106259984.0" z="-1" sn="812.91" a="155864.30" fwhm="0.001477" res="325694.0" algo="FTMS" component_name="F" deconvoluted_molecular_mass="481.164058" deconvoluted_isotopic_mass="481.164045"/>
<pk mz="481.171538" i="5644816.0" sn="40.97" a="8155.99" fwhm="0.001477" res="325730.3" algo="FTMS"/>
<pk mz="481.202603" i="1373718.0" sn="8.20" a="1565.40" fwhm="0.001954" res="246318.3" algo="FTMS"/>
<pk mz="481.207953" i="2878487.0" sn="19.75" a="3569.00" fwhm="0.001381" res="348485.4" algo="FTMS"/>
<pk mz="481.220962" i="4108825.5" sn="29.19" a="5500.29" fwhm="0.001464" res="328804.1" algo="FTMS"/>
<pk mz="481.244335" i="2682910.0" sn="18.25" a="3925.41" fwhm="0.001572" res="306231.8" algo="FTMS"/>
<pk mz="481.257328" i="2270240.3" sn="15.08" a="2714.05" fwhm="0.001414" res="340249.3" algo="FTMS"/>
<pk mz="481.280826" i="2328100.8" sn="15.52" a="3047.24" fwhm="0.001547" res="311005.9" algo="FTMS"/>
<pk mz="482.057586" i="2420407.0" sn="16.23" a="3511.96" fwhm="0.001647" res="292704.0" algo="FTMS"/>
<pk mz="482.065660" i="1968824.4" sn="12.77" a="2401.83" fwhm="0.001524" res="316288.5" algo="FTMS"/>
<pk mz="482.093981" i="3311293.8" sn="23.07" a="4663.05" fwhm="0.001536" res="313861.4" algo="FTMS"/>
<pk mz="482.102087" i="1915583.3" z="-1" sn="12.36" a="2061.22" fwhm="0.001323" res="364462.3" algo="FTMS" component_name="AU" deconvoluted_molecular_mass="481.099348" deconvoluted_isotopic_mass="482.102696"/>
<pk mz="482.105059" i="1250239.8" sn="7.25" a="1130.25" fwhm="0.001180" res="408512.7" algo="FTMS"/>
<pk mz="482.130416" i="2477252.5" sn="16.67" a="2767.67" fwhm="0.001305" res="369448.8" algo="FTMS"/>
<pk mz="482.138475" i="1978566.0" z="-1" sn="12.84" a="2042.47" fwhm="0.001307" res="368771.2" algo="FTMS" component_name="BE" deconvoluted_molecular_mass="481.135755" deconvoluted_isotopic_mass="482.139084"/>
<pk mz="482.143375" i="1547719.0" sn="9.54" a="1636.32" fwhm="0.001373" res="351093.4" algo="FTMS"/>
<pk mz="482.166846" i="25749196.0" z="-1" sn="195.21" a="38571.15" fwhm="0.001487" res="324325.8" algo="FTMS" component_name="F" deconvoluted_molecular_mass="481.164058" deconvoluted_isotopic_mass="482.167455"/>
<pk mz="482.174773" i="1324748.9" sn="7.82" a="1204.64" fwhm="0.001241" res="388647.1" algo="FTMS"/>
<pk mz="482.180010" i="2100941.8" sn="13.78" a="2228.19" fwhm="0.001334" res="361365.2" algo="FTMS"/>
<pk mz="482.216318" i="1358804.6" sn="8.09" a="1243.99" fwhm="0.001225" res="393760.1" algo="FTMS"/>
<pk mz="483.020571" i="1587050.1" sn="9.84" a="1406.78" fwhm="0.001271" res="379953.8" algo="FTMS"/>
<pk mz="483.041721" i="5106542.0" sn="36.84" a="7477.70" fwhm="0.001562" res="309297.0" algo="FTMS"/>
<pk mz="483.056850" i="1342064.9" sn="7.96" a="1280.81" fwhm="0.001300" res="371690.5" algo="FTMS"/>
<pk mz="483.078018" i="8990581.0" sn="66.64" a="13414.46" fwhm="0.001512" res="319488.2" algo="FTMS"/>
<pk mz="483.089285" i="1331574.9" sn="7.88" a="1083.04" fwhm="0.001102" res="438400.6" algo="FTMS"/>
<pk mz="483.093241" i="1512055.5" sn="9.26" a="1580.22" fwhm="0.001403" res="344299.0" algo="FTMS"/>
<pk mz="483.100398" i="1259640.9" sn="7.32" a="1402.74" fwhm="0.001446" res="334079.0" algo="FTMS"/>
<pk mz="483.114405" i="9887611.0" z="-1" sn="73.52" a="14611.05" fwhm="0.001507" res="320552.0" algo="FTMS" component_name="AW" deconvoluted_molecular_mass="483.115032" deconvoluted_isotopic_mass="483.115017"/>
<pk mz="483.125558" i="2245501.5" sn="14.89" a="3287.69" fwhm="0.001663" res="290576.8" algo="FTMS"/>
<pk mz="483.136885" i="3745663.5" sn="26.40" a="4914.08" fwhm="0.001478" res="326784.7" algo="FTMS"/>
<pk mz="483.150798" i="6887298.0" sn="50.50" a="10067.52" fwhm="0.001489" res="324512.5" algo="FTMS"/>
<pk mz="483.160514" i="31942532.0" z="-1" sn="242.73" a="50043.64" fwhm="0.001527" res="316475.7" algo="FTMS" component_name="R" deconvoluted_molecular_mass="483.161036" deconvoluted_isotopic_mass="483.161126"/>
<pk mz="483.170159" i="3559301.8" z="-1" sn="24.97" a="4510.25" fwhm="0.001415" res="341401.3" algo="FTMS" component_name="F" deconvoluted_molecular_mass="481.164058" deconvoluted_isotopic_mass="483.170771"/>
<pk mz="483.187167" i="4401033.0" sn="31.43" a="5640.08" fwhm="0.001418" res="340718.2" algo="FTMS"/>
<pk mz="483.200252" i="2418571.3" sn="16.22" a="2922.64" fwhm="0.001394" res="346673.0" algo="FTMS"/>
<pk mz="483.218010" i="1451406.6" sn="8.80" a="1428.85" fwhm="0.001356" res="356350.6" algo="FTMS"/>
<pk mz="483.223589" i="3627919.5" sn="25.49" a="4143.43" fwhm="0.001306" res="370054.6" algo="FTMS"/>
<pk mz="483.236577" i="1911442.0" sn="12.32" a="2640.87" fwhm="0.001609" res="300262.9" algo="FTMS"/>
<pk mz="483.259965" i="4636566.5" sn="33.23" a="6197.74" fwhm="0.001438" res="336098.6" algo="FTMS"/>
<pk mz="483.296250" i="2481565.0" sn="16.70" a="2849.77" fwhm="0.001365" res="354063.4" algo="FTMS"/>
<pk mz="484.073318" i="2396715.8" sn="16.05" a="3041.13" fwhm="0.001549" res="312430.8" algo="FTMS"/>
<pk mz="484.081351" i="1603117.3" sn="9.96" a="1380.04" fwhm="0.001168" res="414577.4" algo="FTMS"/>
<pk mz="484.099897" i="1609008.6" sn="10.00" a="1843.06" fwhm="0.001424" res="339862.3" algo="FTMS"/>
<pk mz="484.109659" i="2934322.3" sn="20.17" a="4208.00" fwhm="0.001538" res="314782.8" algo="FTMS"/>
<pk mz="484.117832" i="2112563.8" z="-1" sn="13.87" a="3350.12" fwhm="0.001740" res="278212.8" algo="FTMS" component_name="AW" deconvoluted_molecular_mass="483.115032" deconvoluted_isotopic_mass="484.118446"/>
<pk mz="484.145985" i="1544249.0" sn="9.51" a="2158.40" fwhm="0.001755" res="275913.7" algo="FTMS"/>
<pk mz="484.154097" i="1534010.5" sn="9.43" a="1671.01" fwhm="0.001382" res="350209.7" algo="FTMS"/>
<pk mz="484.159205" i="1268283.5" sn="7.39" a="1764.30" fwhm="0.001680" res="288145.4" algo="FTMS"/>
<pk mz="484.163825" i="7106620.5" z="-1" sn="52.18" a="9766.03" fwhm="0.001450" res="333918.4" algo="FTMS" component_name="R" deconvoluted_molecular_mass="483.161036" deconvoluted_isotopic_mass="484.164440"/>
<pk mz="484.182413" i="1321023.6" sn="7.79" a="1209.26" fwhm="0.001290" res="375296.5" algo="FTMS"/>
<pk mz="484.195576" i="1659714.0" sn="10.39" a="1864.25" fwhm="0.001440" res="336355.5" algo="FTMS"/>
<pk mz="484.227081" i="1274695.9" sn="7.44" a="1485.94" fwhm="0.001487" res="325549.7" algo="FTMS"/>
<pk mz="484.263253" i="1281358.4" sn="7.49" a="1088.57" fwhm="0.001250" res="387305.4" algo="FTMS"/>
<pk mz="485.036104" i="3240666.8" sn="22.52" a="4132.67" fwhm="0.001442" res="336369.3" algo="FTMS"/>
<pk mz="485.057289" i="6249694.5" sn="45.61" a="9239.96" fwhm="0.001529" res="317258.2" algo="FTMS"/>
<pk mz="485.072475" i="1962721.5" sn="12.72" a="2128.56" fwhm="0.001382" res="350941.0" algo="FTMS"/>
<pk mz="485.083716" i="1363683.5" sn="8.12" a="1618.08" fwhm="0.001490" res="325558.3" algo="FTMS"/>
<pk mz="485.093669" i="7913701.5" sn="58.37" a="11985.10" fwhm="0.001534" res="316254.0" algo="FTMS"/>
<pk mz="485.104688" i="1612007.3" sn="10.02" a="1906.34" fwhm="0.001613" res="300828.4" algo="FTMS"/>
<pk mz="485.108980" i="1902312.0" sn="12.25" a="2012.93" fwhm="0.001356" res="357842.4" algo="FTMS"/>
<pk mz="485.130024" i="7268588.0" sn="53.42" a="10478.59" fwhm="0.001510" res="321360.4" algo="FTMS"/>
<pk mz="485.141253" i="1237997.9" sn="7.16" a="1675.98" fwhm="0.001663" res="291806.0" algo="FTMS"/>
<pk mz="485.166319" i="4207858.5" z="-1" sn="29.94" a="5909.20" fwhm="0.001551" res="312882.0" algo="FTMS" component_name="R" deconvoluted_molecular_mass="483.161036" deconvoluted_isotopic_mass="485.166936"/>
<pk mz="485.202890" i="4803833.0" sn="34.51" a="6789.76" fwhm="0.001504" res="322568.2" algo="FTMS"/>
<pk mz="485.239254" i="5497087.5" sn="39.83" a="7347.66" fwhm="0.001438" res="337482.1" algo="FTMS"/>
<pk mz="485.275648" i="5031174.0" sn="36.26" a="6720.45" fwhm="0.001429" res="339512.6" algo="FTMS"/>
<pk mz="485.312047" i="2332940.8" sn="15.56" a="2954.66" fwhm="0.001411" res="343836.9" algo="FTMS"/>
<pk mz="486.031394" i="2042766.1" sn="13.33" a="2171.16" fwhm="0.001324" res="367020.8" algo="FTMS"/>
<pk mz="486.060599" i="1409683.4" sn="8.47" a="2019.70" fwhm="0.001926" res="252347.3" algo="FTMS"/>
<pk mz="486.067820" i="2455444.8" sn="16.49" a="3148.74" fwhm="0.001545" res="314649.1" algo="FTMS"/>
<pk mz="486.079134" i="1723286.6" sn="10.88" a="1989.17" fwhm="0.001426" res="340750.0" algo="FTMS"/>
<pk mz="486.089045" i="1734552.5" sn="10.96" a="2167.82" fwhm="0.001506" res="322721.9" algo="FTMS"/>
<pk mz="486.097079" i="1669529.9" sn="10.46" a="1744.11" fwhm="0.001358" res="357839.7" algo="FTMS"/>
<pk mz="486.104302" i="1812379.1" sn="11.56" a="1963.92" fwhm="0.001374" res="353862.2" algo="FTMS"/>
<pk mz="486.115501" i="1604253.1" sn="9.96" a="1680.31" fwhm="0.001335" res="364029.9" algo="FTMS"/>
<pk mz="486.125260" i="1419166.9" sn="8.54" a="1908.58" fwhm="0.001686" res="288367.9" algo="FTMS"/>
<pk mz="486.133474" i="2063264.4" sn="13.49" a="2581.44" fwhm="0.001489" res="326453.9" algo="FTMS"/>
<pk mz="486.161648" i="1355685.5" sn="8.06" a="1445.66" fwhm="0.001393" res="348972.1" algo="FTMS"/>
<pk mz="486.198027" i="1354668.0" sn="8.05" a="1593.07" fwhm="0.001494" res="325517.2" algo="FTMS"/>
<pk mz="486.234416" i="1601970.4" sn="9.95" a="1689.97" fwhm="0.001476" res="329491.3" algo="FTMS"/>
<pk mz="486.242803" i="1337012.0" sn="7.91" a="2071.25" fwhm="0.002140" res="227227.3" algo="FTMS"/>
<pk mz="487.015527" i="2298429.8" sn="15.29" a="3132.91" fwhm="0.001576" res="309115.9" algo="FTMS"/>
<pk mz="487.036619" i="2190401.5" sn="14.46" a="2818.77" fwhm="0.001466" res="332168.7" algo="FTMS"/>
<pk mz="487.051879" i="3329092.0" sn="23.20" a="4490.98" fwhm="0.001529" res="318524.8" algo="FTMS"/>
<pk mz="487.063038" i="2295878.0" sn="15.27" a="2632.72" fwhm="0.001426" res="341678.7" algo="FTMS"/>
<pk mz="487.072991" i="5207624.0" sn="37.61" a="8509.18" fwhm="0.001656" res="294073.1" algo="FTMS"/>
<pk mz="487.088366" i="2665034.5" sn="18.10" a="3285.83" fwhm="0.001431" res="340405.3" algo="FTMS"/>
<pk mz="487.099517" i="1908300.5" sn="12.30" a="2283.25" fwhm="0.001464" res="332801.9" algo="FTMS"/>
<pk mz="487.109356" i="5383758.5" sn="38.96" a="7826.97" fwhm="0.001515" res="321583.0" algo="FTMS"/>
<pk mz="487.124574" i="2760273.0" sn="18.83" a="3889.51" fwhm="0.001568" res="310756.2" algo="FTMS"/>
<pk mz="487.137743" i="1393875.4" sn="8.35" a="1754.49" fwhm="0.002448" res="198973.8" algo="FTMS"/>
<pk mz="487.145704" i="4518485.0" sn="32.32" a="6224.43" fwhm="0.001486" res="327789.1" algo="FTMS"/>
<pk mz="487.160953" i="1423959.5" sn="8.58" a="1383.33" fwhm="0.001335" res="364939.9" algo="FTMS"/>
<pk mz="487.174065" i="1663577.8" sn="10.42" a="1827.57" fwhm="0.001336" res="364661.8" algo="FTMS"/>
<pk mz="487.182139" i="3516507.3" sn="24.63" a="4799.88" fwhm="0.001522" res="320001.6" algo="FTMS"/>
<pk mz="487.210522" i="1917792.3" sn="12.37" a="2576.70" fwhm="0.001593" res="305834.4" algo="FTMS"/>
<pk mz="487.218491" i="5036641.5" sn="36.30" a="7418.97" fwhm="0.001564" res="311472.8" algo="FTMS"/>
<pk mz="487.240975" i="1690981.6" sn="10.63" a="1985.59" fwhm="0.001487" res="327563.1" algo="FTMS"/>
<pk mz="487.254874" i="6180456.0" sn="45.07" a="9192.22" fwhm="0.001543" res="315731.8" algo="FTMS"/>
<pk mz="487.291251" i="3133550.5" sn="21.70" a="4072.40" fwhm="0.001446" res="337102.4" algo="FTMS"/>
<pk mz="488.047070" i="2102516.0" sn="13.78" a="2141.61" fwhm="0.001319" res="370003.2" algo="FTMS"/>
<pk mz="488.083524" i="2682106.5" sn="18.23" a="3155.94" fwhm="0.001384" res="352685.5" algo="FTMS"/>
<pk mz="488.094741" i="1910012.4" sn="12.31" a="2043.06" fwhm="0.001443" res="338263.4" algo="FTMS"/>
<pk mz="488.112722" i="1281535.6" sn="7.49" a="1157.31" fwhm="0.001243" res="392802.5" algo="FTMS"/>
<pk mz="488.119837" i="1400064.9" sn="8.39" a="1406.39" fwhm="0.001412" res="345662.9" algo="FTMS"/>
<pk mz="488.130928" i="1591042.8" sn="9.86" a="2238.13" fwhm="0.001676" res="291314.3" algo="FTMS"/>
<pk mz="488.177508" i="1684235.0" sn="10.57" a="2237.38" fwhm="0.001617" res="301851.6" algo="FTMS"/>
<pk mz="488.213746" i="2544401.3" sn="17.17" a="3377.96" fwhm="0.001486" res="328649.9" algo="FTMS"/>
<pk mz="488.250305" i="1816087.8" sn="11.59" a="2009.80" fwhm="0.001537" res="317757.6" algo="FTMS"/>
<pk mz="489.031135" i="3056544.5" sn="21.10" a="4270.38" fwhm="0.001556" res="314295.0" algo="FTMS"/>
<pk mz="489.042295" i="1505954.5" sn="9.21" a="1312.32" fwhm="0.001256" res="389303.1" algo="FTMS"/>
<pk mz="489.052280" i="1727396.3" sn="10.90" a="1927.26" fwhm="0.001327" res="368674.9" algo="FTMS"/>
<pk mz="489.067422" i="4897703.0" sn="35.23" a="6955.77" fwhm="0.001514" res="323038.4" algo="FTMS"/>
<pk mz="489.078685" i="2916776.8" sn="20.03" a="3548.47" fwhm="0.001391" res="351547.5" algo="FTMS"/>
<pk mz="489.088558" i="3758506.5" sn="26.49" a="6534.16" fwhm="0.001709" res="286236.4" algo="FTMS"/>
<pk mz="489.103869" i="4369325.5" sn="31.17" a="6099.71" fwhm="0.001499" res="326214.9" algo="FTMS"/>
<pk mz="489.115193" i="2779055.3" sn="18.97" a="3770.05" fwhm="0.001842" res="265524.7" algo="FTMS"/>
<pk mz="489.125060" i="2901937.0" sn="19.92" a="4427.79" fwhm="0.001618" res="302220.0" algo="FTMS"/>
<pk mz="489.140206" i="5632947.5" sn="40.87" a="7996.03" fwhm="0.001506" res="324871.3" algo="FTMS"/>
<pk mz="489.153317" i="1382581.9" sn="8.26" a="1462.80" fwhm="0.001381" res="354095.3" algo="FTMS"/>
<pk mz="489.161521" i="1738167.4" sn="10.99" a="1888.27" fwhm="0.001348" res="362824.0" algo="FTMS"/>
<pk mz="489.176659" i="2629562.0" sn="17.83" a="3573.39" fwhm="0.001500" res="326130.9" algo="FTMS"/>
<pk mz="489.189799" i="2086332.3" sn="13.66" a="2823.81" fwhm="0.001523" res="321181.5" algo="FTMS"/>
<pk mz="489.197825" i="2886589.8" sn="19.80" a="4027.87" fwhm="0.001589" res="307812.6" algo="FTMS"/>
<pk mz="489.213153" i="1533120.4" sn="9.41" a="1639.55" fwhm="0.001383" res="353642.1" algo="FTMS"/>
<pk mz="489.226076" i="2736578.5" sn="18.65" a="3409.82" fwhm="0.001441" res="339594.8" algo="FTMS"/>
<pk mz="489.234128" i="4303812.0" sn="30.67" a="6099.26" fwhm="0.001534" res="318939.3" algo="FTMS"/>
<pk mz="489.270542" i="2995146.3" sn="20.63" a="4088.84" fwhm="0.001554" res="314917.3" algo="FTMS"/>
<pk mz="489.277580" i="1632203.6" sn="10.17" a="1338.85" fwhm="0.001191" res="410749.1" algo="FTMS"/>
<pk mz="489.306798" i="1427920.6" sn="8.61" a="1406.91" fwhm="0.001391" res="351891.1" algo="FTMS"/>
<pk mz="490.062765" i="2790484.0" sn="18.85" a="3706.80" fwhm="0.001495" res="327825.9" algo="FTMS"/>
<pk mz="490.073848" i="1516630.0" sn="9.18" a="1924.56" fwhm="0.001617" res="303051.2" algo="FTMS"/>
<pk mz="490.099113" i="2645594.5" sn="17.75" a="2944.26" fwhm="0.001348" res="363697.4" algo="FTMS"/>
<pk mz="490.110191" i="2180188.3" sn="14.22" a="2911.20" fwhm="0.001565" res="313121.4" algo="FTMS"/>
<pk mz="490.135294" i="2020960.6" sn="13.01" a="2176.66" fwhm="0.001363" res="359615.6" algo="FTMS"/>
<pk mz="490.143436" i="1390690.1" sn="8.23" a="1272.34" fwhm="0.001322" res="370671.0" algo="FTMS"/>
<pk mz="490.156735" i="1273444.4" sn="7.34" a="1453.64" fwhm="0.001722" res="284701.6" algo="FTMS"/>
<pk mz="490.193050" i="2764906.8" sn="18.66" a="3688.03" fwhm="0.001511" res="324519.7" algo="FTMS"/>
<pk mz="490.229378" i="3302513.0" sn="22.74" a="4111.15" fwhm="0.001340" res="365842.2" algo="FTMS"/>
<pk mz="490.265966" i="1326967.3" sn="7.75" a="1282.54" fwhm="0.001375" res="356682.8" algo="FTMS"/>
<pk mz="490.292251" i="2412667.8" sn="15.98" a="3035.03" fwhm="0.001491" res="328815.1" algo="FTMS"/>
<pk mz="491.046794" i="5021950.0" sn="35.78" a="7448.56" fwhm="0.001563" res="314124.8" algo="FTMS"/>
<pk mz="491.058045" i="2168576.3" sn="14.13" a="2649.27" fwhm="0.001467" res="334810.2" algo="FTMS"/>
<pk mz="491.068149" i="1230337.9" sn="7.01" a="1826.38" fwhm="0.001800" res="272882.7" algo="FTMS"/>
<pk mz="491.083174" i="5758212.5" sn="41.37" a="8568.46" fwhm="0.001582" res="310410.9" algo="FTMS"/>
<pk mz="491.094498" i="3778822.5" sn="26.35" a="5899.56" fwhm="0.001709" res="287330.4" algo="FTMS"/>
<pk mz="491.104428" i="1725704.1" sn="10.77" a="2302.13" fwhm="0.001581" res="310537.6" algo="FTMS"/>
<pk mz="491.119554" i="5696778.5" sn="40.90" a="7851.26" fwhm="0.001477" res="332539.7" algo="FTMS"/>
<pk mz="491.130740" i="2551564.8" sn="17.04" a="3450.52" fwhm="0.001472" res="333667.2" algo="FTMS"/>
<pk mz="491.141382" i="1553038.5" sn="9.46" a="2854.75" fwhm="0.002308" res="212771.1" algo="FTMS"/>
<pk mz="491.155829" i="5570833.0" sn="39.95" a="8409.95" fwhm="0.001601" res="306738.1" algo="FTMS"/>
<pk mz="491.168913" i="2190611.3" sn="14.30" a="2983.76" fwhm="0.001595" res="307895.2" algo="FTMS"/>
<pk mz="491.176945" i="1469716.6" sn="8.83" a="1694.82" fwhm="0.001514" res="324412.7" algo="FTMS"/>
<pk mz="491.192218" i="3033367.3" sn="20.69" a="3769.17" fwhm="0.001439" res="341268.1" algo="FTMS"/>
<pk mz="491.205342" i="3808537.5" sn="26.57" a="5059.57" fwhm="0.001467" res="334900.7" algo="FTMS"/>
<pk mz="491.213542" i="1300251.0" sn="7.54" a="1077.82" fwhm="0.001244" res="394834.8" algo="FTMS"/>
<pk mz="491.223232" i="1389852.6" sn="8.22" a="1908.80" fwhm="0.001813" res="270894.1" algo="FTMS"/>
<pk mz="491.241782" i="3769631.8" sn="26.28" a="4910.42" fwhm="0.001489" res="329923.0" algo="FTMS"/>
<pk mz="491.249847" i="1855265.3" sn="11.75" a="2879.07" fwhm="0.001745" res="281507.7" algo="FTMS"/>
<pk mz="492.041961" i="2012585.3" sn="12.95" a="2192.00" fwhm="0.001425" res="345360.5" algo="FTMS"/>
<pk mz="492.078327" i="3588015.5" sn="24.90" a="5108.38" fwhm="0.001542" res="319026.4" algo="FTMS"/>
<pk mz="492.086363" i="1531568.9" sn="9.30" a="1834.14" fwhm="0.001489" res="330375.2" algo="FTMS"/>
<pk mz="492.089486" i="1806001.4" sn="11.38" a="2335.53" fwhm="0.001691" res="291009.6" algo="FTMS"/>
<pk mz="492.114736" i="3094965.8" sn="21.16" a="4297.33" fwhm="0.001563" res="314909.8" algo="FTMS"/>
<pk mz="492.123036" i="1636791.1" sn="10.09" a="2096.34" fwhm="0.001598" res="307939.9" algo="FTMS"/>
<pk mz="492.126087" i="2071479.6" sn="13.39" a="2628.46" fwhm="0.001505" res="326939.1" algo="FTMS"/>
<pk mz="492.151108" i="1575612.0" sn="9.63" a="1923.60" fwhm="0.001581" res="311332.4" algo="FTMS"/>
<pk mz="492.172359" i="1733055.6" sn="10.82" a="1774.79" fwhm="0.001323" res="371989.9" algo="FTMS"/>
<pk mz="492.183504" i="1856449.5" sn="11.76" a="2286.77" fwhm="0.001465" res="336060.5" algo="FTMS"/>
<pk mz="492.208683" i="3511749.8" sn="24.32" a="4941.95" fwhm="0.001613" res="305224.2" algo="FTMS"/>
<pk mz="492.245121" i="1985996.0" sn="12.74" a="2092.13" fwhm="0.001388" res="354659.0" algo="FTMS"/>
<pk mz="493.026078" i="3413073.5" sn="23.57" a="5128.87" fwhm="0.001633" res="301897.5" algo="FTMS"/>
<pk mz="493.062417" i="6406744.0" sn="46.29" a="9275.13" fwhm="0.001511" res="326408.6" algo="FTMS"/>
<pk mz="493.073602" i="2471513.8" sn="16.43" a="3408.09" fwhm="0.001563" res="315463.6" algo="FTMS"/>
<pk mz="493.098744" i="7482974.0" sn="54.45" a="11325.45" fwhm="0.001568" res="314530.4" algo="FTMS"/>
<pk mz="493.110022" i="3234400.0" sn="22.22" a="4593.14" fwhm="0.001579" res="312305.3" algo="FTMS"/>
<pk mz="493.135131" i="8793700.0" sn="64.40" a="12779.41" fwhm="0.001513" res="325959.9" algo="FTMS"/>
<pk mz="493.146254" i="1781862.1" sn="11.19" a="2648.44" fwhm="0.001990" res="247757.9" algo="FTMS"/>
<pk mz="493.171499" i="5164650.5" sn="36.86" a="7966.55" fwhm="0.001645" res="299790.5" algo="FTMS"/>
<pk mz="493.184597" i="3437676.5" sn="23.76" a="4858.27" fwhm="0.001534" res="321404.2" algo="FTMS"/>
<pk mz="493.202339" i="1916783.6" sn="12.22" a="2586.09" fwhm="0.001681" res="293319.8" algo="FTMS"/>
<pk mz="493.208020" i="2465392.5" sn="16.38" a="3182.44" fwhm="0.001503" res="328043.5" algo="FTMS"/>
<pk mz="493.221032" i="4521587.0" sn="31.98" a="6394.19" fwhm="0.001500" res="328921.5" algo="FTMS"/>
<pk mz="493.257492" i="2592889.0" sn="17.35" a="3171.22" fwhm="0.001420" res="347264.6" algo="FTMS"/>
<pk mz="494.057672" i="2665729.3" sn="17.90" a="3325.12" fwhm="0.001459" res="338739.8" algo="FTMS"/>
<pk mz="494.065802" i="1988866.6" sn="12.76" a="2322.43" fwhm="0.001465" res="337342.2" algo="FTMS"/>
<pk mz="494.093970" i="3772167.5" sn="26.29" a="5398.63" fwhm="0.001589" res="310957.5" algo="FTMS"/>
<pk mz="494.102248" i="1445640.9" sn="8.64" a="1274.50" fwhm="0.001180" res="418690.4" algo="FTMS"/>
<pk mz="494.105016" i="1668617.3" sn="10.33" a="2067.03" fwhm="0.001749" res="282469.0" algo="FTMS"/>
<pk mz="494.130494" i="2958605.5" sn="20.12" a="3803.77" fwhm="0.001484" res="332894.9" algo="FTMS"/>
<pk mz="494.138525" i="2239247.0" sn="14.66" a="2779.08" fwhm="0.001523" res="324465.1" algo="FTMS"/>
<pk mz="494.142143" i="1498639.6" sn="9.04" a="2520.84" fwhm="0.002392" res="206614.0" algo="FTMS"/>
<pk mz="494.180043" i="1697302.0" sn="10.55" a="2012.15" fwhm="0.001547" res="319445.6" algo="FTMS"/>
<pk mz="494.187837" i="1443095.4" sn="8.62" a="1387.10" fwhm="0.001352" res="365545.6" algo="FTMS"/>
<pk mz="494.224392" i="2014493.5" sn="12.96" a="2325.41" fwhm="0.001470" res="336171.3" algo="FTMS"/>
<pk mz="495.020782" i="1303972.8" sn="7.56" a="1444.37" fwhm="0.001599" res="309619.4" algo="FTMS"/>
<pk mz="495.041729" i="4621224.0" sn="32.74" a="6502.29" fwhm="0.001493" res="331505.3" algo="FTMS"/>
<pk mz="495.052638" i="1295018.1" sn="7.50" a="1390.37" fwhm="0.001644" res="301070.0" algo="FTMS"/>
<pk mz="495.078044" i="8054702.5" sn="58.79" a="12352.59" fwhm="0.001575" res="314271.5" algo="FTMS"/>
<pk mz="495.089292" i="2598320.3" sn="17.39" a="3580.53" fwhm="0.001585" res="312431.7" algo="FTMS"/>
<pk mz="495.114446" i="9766837.0" z="-1" sn="71.78" a="14229.89" fwhm="0.001508" res="328315.4" algo="FTMS" component_name="BB" deconvoluted_molecular_mass="495.115091" deconvoluted_isotopic_mass="495.115090"/>
<pk mz="495.125652" i="2427830.5" sn="16.09" a="3529.61" fwhm="0.001579" res="313538.4" algo="FTMS"/>
<pk mz="495.142796" i="4645817.5" sn="32.92" a="6677.44" fwhm="0.001523" res="325196.3" algo="FTMS"/>
<pk mz="495.150832" i="8165306.5" sn="59.63" a="12579.47" fwhm="0.001569" res="315668.2" algo="FTMS"/>
<pk mz="495.162035" i="1349052.6" sn="7.91" a="1328.57" fwhm="0.001277" res="387740.1" algo="FTMS"/>
<pk mz="495.183197" i="13019072.0" z="-1" sn="96.46" a="21271.64" fwhm="0.001628" res="304223.4" algo="FTMS" component_name="n" deconvoluted_molecular_mass="495.183847" deconvoluted_isotopic_mass="495.183841"/>
<pk mz="495.187261" i="4193217.0" sn="29.49" a="6048.44" fwhm="0.001588" res="311811.3" algo="FTMS"/>
<pk mz="495.200313" i="2932163.0" sn="19.92" a="3961.44" fwhm="0.001550" res="319503.6" algo="FTMS"/>
<pk mz="495.218090" i="1717190.1" sn="10.70" a="2109.34" fwhm="0.001526" res="324447.5" algo="FTMS"/>
<pk mz="495.223596" i="2506183.0" sn="16.69" a="2998.78" fwhm="0.001388" res="356731.6" algo="FTMS"/>
<pk mz="495.236739" i="3592137.3" sn="24.93" a="5264.51" fwhm="0.001589" res="311589.5" algo="FTMS"/>
<pk mz="495.254628" i="1338060.3" sn="7.82" a="1454.16" fwhm="0.001528" res="324094.5" algo="FTMS"/>
<pk mz="495.260090" i="2232781.3" sn="14.61" a="2940.95" fwhm="0.001458" res="339617.3" algo="FTMS"/>
<pk mz="495.273185" i="1744847.5" sn="10.91" a="2078.58" fwhm="0.001555" res="318481.9" algo="FTMS"/>
<pk mz="495.296350" i="1718227.4" sn="10.71" a="2117.04" fwhm="0.001530" res="323822.2" algo="FTMS"/>
<pk mz="496.073334" i="2966614.8" sn="20.18" a="4718.64" fwhm="0.001754" res="282792.0" algo="FTMS"/>
<pk mz="496.081395" i="1359704.3" sn="7.99" a="1150.90" fwhm="0.001229" res="403491.0" algo="FTMS"/>
<pk mz="496.084739" i="1375064.8" sn="8.10" a="1509.48" fwhm="0.001415" res="350694.1" algo="FTMS"/>
<pk mz="496.109785" i="3342941.0" sn="23.03" a="4689.48" fwhm="0.001537" res="322701.6" algo="FTMS"/>
<pk mz="496.117798" i="1789534.4" z="-1" sn="11.25" a="2087.26" fwhm="0.001418" res="349808.7" algo="FTMS" component_name="BB" deconvoluted_molecular_mass="495.115091" deconvoluted_isotopic_mass="496.118444"/>
<pk mz="496.146009" i="3777635.3" sn="26.33" a="4944.72" fwhm="0.001485" res="334093.6" algo="FTMS"/>
<pk mz="496.154097" i="2201700.5" sn="14.37" a="2852.10" fwhm="0.001504" res="329884.8" algo="FTMS"/>
<pk mz="496.159101" i="1752677.4" sn="10.97" a="2496.47" fwhm="0.002134" res="232450.8" algo="FTMS"/>
<pk mz="496.186573" i="2838634.0" z="-1" sn="19.21" a="4543.46" fwhm="0.001656" res="299706.1" algo="FTMS" component_name="n" deconvoluted_molecular_mass="495.183847" deconvoluted_isotopic_mass="496.187219"/>
<pk mz="496.195501" i="2720363.5" sn="18.31" a="3606.02" fwhm="0.001598" res="310517.6" algo="FTMS"/>
<pk mz="496.977340" i="1378799.6" sn="8.13" a="1658.53" fwhm="0.001762" res="282003.5" algo="FTMS"/>
<pk mz="497.020912" i="2091511.0" sn="13.54" a="3144.05" fwhm="0.001745" res="284795.8" algo="FTMS"/>
<pk mz="497.036193" i="2704121.5" sn="18.19" a="4193.47" fwhm="0.001661" res="299153.6" algo="FTMS"/>
<pk mz="497.057349" i="6554877.0" sn="47.41" a="10783.69" fwhm="0.001694" res="293448.5" algo="FTMS"/>
<pk mz="497.092426" i="8085763.0" sn="59.02" a="9581.60" fwhm="0.001210" res="410720.6" algo="FTMS"/>
<pk mz="497.093997" i="6715651.5" sn="48.63" a="7378.20" fwhm="0.001160" res="428533.4" algo="FTMS"/>
<pk mz="497.104878" i="2789125.3" sn="18.83" a="4826.67" fwhm="0.001941" res="256141.8" algo="FTMS"/>
<pk mz="497.116122" i="3851527.0" sn="26.89" a="5797.69" fwhm="0.001576" res="315460.4" algo="FTMS"/>
<pk mz="497.130045" i="8190217.5" sn="59.82" a="12480.74" fwhm="0.001571" res="316344.3" algo="FTMS"/>
<pk mz="497.141341" i="4104459.3" sn="28.81" a="7875.57" fwhm="0.001888" res="263321.0" algo="FTMS"/>
<pk mz="497.152533" i="6198541.0" sn="44.70" a="10036.11" fwhm="0.001673" res="297136.0" algo="FTMS"/>
<pk mz="497.158409" i="9298190.0" z="-1" sn="68.22" a="14873.94" fwhm="0.001637" res="303769.5" algo="FTMS" component_name="BW" deconvoluted_molecular_mass="497.159058" deconvoluted_isotopic_mass="497.159058"/>
<pk mz="497.166277" i="4533519.5" sn="32.07" a="5680.49" fwhm="0.001347" res="369059.8" algo="FTMS"/>
<pk mz="497.202916" i="3607829.8" sn="25.04" a="5364.58" fwhm="0.001652" res="300910.3" algo="FTMS"/>
<pk mz="497.216028" i="1655064.0" sn="10.23" a="1998.40" fwhm="0.001515" res="328125.1" algo="FTMS"/>
<pk mz="497.233844" i="1301275.0" sn="7.54" a="1657.24" fwhm="0.001730" res="287500.3" algo="FTMS"/>
<pk mz="497.239254" i="3788059.8" sn="26.41" a="5134.89" fwhm="0.001531" res="324745.1" algo="FTMS"/>
<pk mz="497.252575" i="1557022.1" sn="9.48" a="1822.33" fwhm="0.001478" res="336369.0" algo="FTMS"/>
<pk mz="497.275623" i="3991842.0" sn="27.96" a="5686.68" fwhm="0.001557" res="319426.0" algo="FTMS"/>
<pk mz="497.312064" i="2062632.1" sn="13.32" a="2571.82" fwhm="0.001495" res="332547.3" algo="FTMS"/>
<pk mz="498.052559" i="1491877.1" sn="8.99" a="1883.73" fwhm="0.001699" res="293191.6" algo="FTMS"/>
<pk mz="498.060517" i="1408678.5" sn="8.35" a="1232.62" fwhm="0.001372" res="363074.9" algo="FTMS"/>
<pk mz="498.067968" i="1586599.8" sn="9.71" a="1877.59" fwhm="0.001578" res="315627.8" algo="FTMS"/>
<pk mz="498.089027" i="2793899.3" sn="18.87" a="3791.23" fwhm="0.001517" res="328418.4" algo="FTMS"/>
<pk mz="498.092320" i="3101100.0" sn="21.20" a="5203.09" fwhm="0.001770" res="281339.4" algo="FTMS"/>
<pk mz="498.097243" i="1625516.8" sn="10.00" a="1658.77" fwhm="0.001215" res="410090.9" algo="FTMS"/>
<pk mz="498.115338" i="1976495.8" sn="12.66" a="2572.98" fwhm="0.001586" res="314079.9" algo="FTMS"/>
<pk mz="498.125331" i="3305905.5" sn="22.75" a="4630.60" fwhm="0.001607" res="309978.7" algo="FTMS"/>
<pk mz="498.133460" i="2533810.8" sn="16.89" a="3430.72" fwhm="0.001579" res="315504.1" algo="FTMS"/>
<pk mz="498.151637" i="1314997.9" sn="7.64" a="1594.43" fwhm="0.001476" res="337545.0" algo="FTMS"/>
<pk mz="498.155957" i="1591222.6" sn="9.74" a="1682.76" fwhm="0.001310" res="380180.0" algo="FTMS"/>
<pk mz="498.161751" i="4499895.5" z="-1" sn="31.81" a="6424.47" fwhm="0.001573" res="316627.6" algo="FTMS" component_name="BW" deconvoluted_molecular_mass="497.159058" deconvoluted_isotopic_mass="498.162403"/>
<pk mz="498.174696" i="2097081.8" sn="13.58" a="2934.99" fwhm="0.001574" res="316573.0" algo="FTMS"/>
<pk mz="498.211093" i="1608895.9" sn="9.87" a="2222.76" fwhm="0.001844" res="270186.1" algo="FTMS"/>
<pk mz="498.278780" i="1247691.4" sn="7.13" a="1401.09" fwhm="0.001467" res="339572.5" algo="FTMS"/>
<pk mz="498.930200" i="2534457.3" sn="16.90" a="3372.34" fwhm="0.001546" res="322705.5" algo="FTMS"/>
<pk mz="499.015462" i="2347591.8" sn="15.48" a="3527.89" fwhm="0.001728" res="288772.0" algo="FTMS"/>
<pk mz="499.026288" i="1384009.5" sn="8.17" a="1768.18" fwhm="0.001765" res="282711.3" algo="FTMS"/>
<pk mz="499.036577" i="2792523.3" sn="18.85" a="3883.27" fwhm="0.001624" res="307302.7" algo="FTMS"/>
<pk mz="499.051805" i="2925134.0" sn="19.86" a="4294.69" fwhm="0.001622" res="307701.1" algo="FTMS"/>
<pk mz="499.062908" i="1961039.8" sn="12.55" a="2504.24" fwhm="0.001548" res="322328.4" algo="FTMS"/>
<pk mz="499.072959" i="7033425.5" sn="51.04" a="11188.43" fwhm="0.001642" res="303905.5" algo="FTMS"/>
<pk mz="499.089659" i="5831252.5" sn="41.91" a="10308.07" fwhm="0.001854" res="269240.5" algo="FTMS"/>
<pk mz="499.109329" i="7762519.5" sn="56.57" a="11924.71" fwhm="0.001570" res="317855.1" algo="FTMS"/>
<pk mz="499.120539" i="1831513.5" sn="11.56" a="2924.30" fwhm="0.001826" res="273273.2" algo="FTMS"/>
<pk mz="499.124488" i="1595482.1" sn="9.77" a="2466.72" fwhm="0.001782" res="280089.9" algo="FTMS"/>
<pk mz="499.145717" i="6621789.5" sn="47.91" a="10671.37" fwhm="0.001660" res="300679.4" algo="FTMS"/>
<pk mz="499.155532" i="3406431.5" sn="23.51" a="5932.06" fwhm="0.001909" res="261536.8" algo="FTMS"/>
<pk mz="499.174490" i="1286626.6" sn="7.43" a="2122.12" fwhm="0.002307" res="216416.4" algo="FTMS"/>
<pk mz="499.182110" i="4409956.0" sn="31.13" a="5965.35" fwhm="0.001454" res="343232.3" algo="FTMS"/>
<pk mz="499.218549" i="4971114.0" sn="35.39" a="7285.08" fwhm="0.001570" res="317946.3" algo="FTMS"/>
<pk mz="499.254911" i="6479472.0" sn="46.83" a="9818.13" fwhm="0.001602" res="311702.2" algo="FTMS"/>
<pk mz="499.291288" i="3915382.3" sn="27.37" a="5118.56" fwhm="0.001473" res="339037.6" algo="FTMS"/>
<pk mz="499.327682" i="1840764.5" sn="11.63" a="2188.99" fwhm="0.001533" res="325774.3" algo="FTMS"/>
<pk mz="500.047110" i="1510646.0" sn="9.13" a="1453.78" fwhm="0.001285" res="389245.0" algo="FTMS"/>
<pk mz="500.068267" i="1416185.6" sn="8.41" a="1537.14" fwhm="0.001394" res="358808.2" algo="FTMS"/>
<pk mz="500.076169" i="2303739.0" sn="15.14" a="2943.93" fwhm="0.001533" res="326312.0" algo="FTMS"/>
<pk mz="500.083463" i="1736956.3" sn="10.84" a="2040.48" fwhm="0.001418" res="352610.4" algo="FTMS"/>
<pk mz="500.094843" i="1359102.1" sn="7.98" a="1495.96" fwhm="0.001648" res="303386.5" algo="FTMS"/>
<pk mz="500.104745" i="2065151.8" sn="13.33" a="2801.35" fwhm="0.001596" res="313351.6" algo="FTMS"/>
<pk mz="500.112784" i="2095361.1" sn="13.56" a="2490.27" fwhm="0.001371" res="364671.9" algo="FTMS"/>
<pk mz="500.119838" i="1342978.4" sn="7.85" a="1348.47" fwhm="0.001295" res="386065.0" algo="FTMS"/>
<pk mz="500.131245" i="1377028.3" sn="8.11" a="1419.29" fwhm="0.001340" res="373306.7" algo="FTMS"/>
<pk mz="500.141163" i="1847046.0" sn="11.68" a="2843.65" fwhm="0.001838" res="272181.4" algo="FTMS"/>
<pk mz="500.158547" i="1256200.9" sn="7.20" a="1143.42" fwhm="0.001363" res="366899.0" algo="FTMS"/>
<pk mz="500.177316" i="1287436.1" sn="7.43" a="1201.94" fwhm="0.001263" res="396013.1" algo="FTMS"/>
<pk mz="500.258057" i="1448217.8" sn="8.65" a="1799.19" fwhm="0.001598" res="312965.7" algo="FTMS"/>
<pk mz="501.031123" i="3427228.5" sn="23.67" a="4412.47" fwhm="0.001476" res="339556.8" algo="FTMS"/>
<pk mz="501.042416" i="1235102.5" sn="7.03" a="1161.25" fwhm="0.001321" res="379222.7" algo="FTMS"/>
<pk mz="501.052240" i="4018080.3" sn="28.15" a="6508.41" fwhm="0.001653" res="303047.2" algo="FTMS"/>
<pk mz="501.067415" i="4052898.8" sn="28.42" a="6140.01" fwhm="0.001637" res="305996.8" algo="FTMS"/>
<pk mz="501.078764" i="2889636.8" sn="19.59" a="4418.43" fwhm="0.001598" res="313646.4" algo="FTMS"/>
<pk mz="501.088714" i="6805414.5" sn="49.30" a="11434.28" fwhm="0.001670" res="300033.4" algo="FTMS"/>
<pk mz="501.103945" i="2854313.0" sn="19.32" a="3699.13" fwhm="0.001486" res="337280.4" algo="FTMS"/>
<pk mz="501.115102" i="1949610.8" sn="12.46" a="2805.20" fwhm="0.001651" res="303486.3" algo="FTMS"/>
<pk mz="501.124989" i="5577644.5" sn="39.99" a="8323.65" fwhm="0.001588" res="315473.7" algo="FTMS"/>
<pk mz="501.136543" i="1299118.4" sn="7.52" a="1832.59" fwhm="0.001829" res="273985.0" algo="FTMS"/>
<pk mz="501.140241" i="1823663.0" sn="11.50" a="2586.27" fwhm="0.001778" res="281909.5" algo="FTMS"/>
<pk mz="501.152044" i="1278769.0" sn="7.37" a="1999.89" fwhm="0.002439" res="205462.5" algo="FTMS"/>
<pk mz="501.161346" i="3228082.8" sn="22.16" a="4792.90" fwhm="0.001618" res="309700.1" algo="FTMS"/>
<pk mz="501.176657" i="1389749.3" sn="8.21" a="1495.56" fwhm="0.001491" res="336149.2" algo="FTMS"/>
<pk mz="501.189692" i="1451447.5" sn="8.68" a="1506.44" fwhm="0.001318" res="380297.7" algo="FTMS"/>
<pk mz="501.197771" i="3316152.8" sn="22.83" a="4471.59" fwhm="0.001543" res="324866.9" algo="FTMS"/>
<pk mz="501.234160" i="5689279.0" sn="40.83" a="8578.39" fwhm="0.001593" res="314588.2" algo="FTMS"/>
<pk mz="501.270455" i="5479365.0" sn="39.24" a="8101.31" fwhm="0.001551" res="323256.3" algo="FTMS"/>
<pk mz="501.306954" i="2404299.3" sn="15.91" a="2926.82" fwhm="0.001442" res="347701.4" algo="FTMS"/>
<pk mz="502.062686" i="1784139.6" sn="11.20" a="2303.31" fwhm="0.001638" res="306481.5" algo="FTMS"/>
<pk mz="502.073943" i="1674061.5" sn="10.36" a="1856.07" fwhm="0.001509" res="332642.8" algo="FTMS"/>
<pk mz="502.091930" i="1467472.5" sn="8.80" a="1911.45" fwhm="0.001613" res="311229.9" algo="FTMS"/>
<pk mz="502.099092" i="2849873.8" sn="19.29" a="3534.78" fwhm="0.001507" res="333153.6" algo="FTMS"/>
<pk mz="502.110371" i="2395219.8" sn="15.84" a="3500.62" fwhm="0.001681" res="298678.7" algo="FTMS"/>
<pk mz="502.128225" i="1415254.8" sn="8.40" a="2095.23" fwhm="0.001694" res="296457.5" algo="FTMS"/>
<pk mz="502.135457" i="1853016.0" sn="11.72" a="2070.13" fwhm="0.001442" res="348136.8" algo="FTMS"/>
<pk mz="502.192912" i="2211425.8" sn="14.44" a="2696.55" fwhm="0.001481" res="339131.2" algo="FTMS"/>
<pk mz="502.201056" i="1238627.1" sn="7.06" a="1256.47" fwhm="0.001381" res="363608.0" algo="FTMS"/>
<pk mz="502.229340" i="2371176.0" sn="15.65" a="3730.95" fwhm="0.001755" res="286149.9" algo="FTMS"/>
<pk mz="502.265721" i="1481070.1" sn="8.90" a="1477.49" fwhm="0.001407" res="356851.6" algo="FTMS"/>
<pk mz="502.273723" i="1949295.5" sn="12.45" a="2242.31" fwhm="0.001592" res="315407.9" algo="FTMS"/>
<pk mz="503.010226" i="1298924.9" sn="7.52" a="1536.03" fwhm="0.001628" res="309054.8" algo="FTMS"/>
<pk mz="503.046703" i="4040947.0" sn="28.32" a="5758.01" fwhm="0.001520" res="330914.8" algo="FTMS"/>
<pk mz="503.057727" i="1887733.0" sn="11.98" a="2871.66" fwhm="0.001753" res="286961.9" algo="FTMS"/>
<pk mz="503.067913" i="3019510.8" sn="20.57" a="5384.10" fwhm="0.001863" res="270082.0" algo="FTMS"/>
<pk mz="503.083180" i="5197049.5" sn="37.10" a="7890.96" fwhm="0.001587" res="316970.9" algo="FTMS"/>
<pk mz="503.094334" i="3138811.3" sn="21.48" a="4520.19" fwhm="0.001584" res="317701.5" algo="FTMS"/>
<pk mz="503.104255" i="3358461.0" sn="23.14" a="5193.03" fwhm="0.001683" res="298996.7" algo="FTMS"/>
<pk mz="503.119458" i="4125951.5" sn="28.97" a="6352.17" fwhm="0.001625" res="309552.2" algo="FTMS"/>
<pk mz="503.130704" i="1945857.4" sn="12.42" a="2409.52" fwhm="0.001839" res="273582.1" algo="FTMS"/>
<pk mz="503.140596" i="2104067.3" sn="13.63" a="2985.88" fwhm="0.001549" res="324729.6" algo="FTMS"/>
<pk mz="503.156063" i="2686725.8" sn="18.05" a="3672.99" fwhm="0.001465" res="343435.6" algo="FTMS"/>
<pk mz="503.177012" i="1961481.4" sn="12.54" a="2728.73" fwhm="0.001617" res="311146.1" algo="FTMS"/>
<pk mz="503.192117" i="1787147.9" sn="11.22" a="2653.68" fwhm="0.001836" res="274098.2" algo="FTMS"/>
<pk mz="503.205374" i="2666254.3" sn="17.89" a="4421.27" fwhm="0.001754" res="286904.9" algo="FTMS"/>
<pk mz="503.213391" i="3349775.5" sn="23.08" a="4525.24" fwhm="0.001504" res="334672.4" algo="FTMS"/>
<pk mz="503.241926" i="2316052.5" sn="15.23" a="3015.83" fwhm="0.001564" res="321740.2" algo="FTMS"/>
<pk mz="503.249756" i="4235542.0" sn="29.80" a="6015.77" fwhm="0.001578" res="318978.4" algo="FTMS"/>
<pk mz="503.278088" i="1371930.6" sn="8.07" a="1342.05" fwhm="0.001415" res="355689.0" algo="FTMS"/>
<pk mz="503.286216" i="2122012.0" sn="13.76" a="2456.00" fwhm="0.001410" res="357065.4" algo="FTMS"/>
<pk mz="504.041874" i="1948061.3" sn="12.44" a="2298.18" fwhm="0.001549" res="325332.5" algo="FTMS"/>
<pk mz="504.078427" i="3050915.5" sn="20.81" a="4381.94" fwhm="0.001598" res="315461.0" algo="FTMS"/>
<pk mz="504.089435" i="1499813.4" sn="9.04" a="1646.74" fwhm="0.001480" res="340592.3" algo="FTMS"/>
<pk mz="504.114723" i="2600361.8" sn="17.39" a="3744.11" fwhm="0.001684" res="299432.6" algo="FTMS"/>
<pk mz="504.122823" i="1672363.1" sn="10.35" a="2262.37" fwhm="0.001755" res="287173.1" algo="FTMS"/>
<pk mz="504.126056" i="1969067.6" sn="12.60" a="2364.49" fwhm="0.001516" res="332457.6" algo="FTMS"/>
<pk mz="504.151259" i="1620400.0" sn="9.95" a="1625.26" fwhm="0.001386" res="363665.3" algo="FTMS"/>
<pk mz="504.172163" i="1531827.5" sn="9.28" a="1502.53" fwhm="0.001327" res="379839.5" algo="FTMS"/>
<pk mz="504.208664" i="2999225.8" sn="20.27" a="4464.95" fwhm="0.001653" res="304995.0" algo="FTMS"/>
<pk mz="504.245111" i="2301888.0" sn="15.01" a="2913.05" fwhm="0.001454" res="346861.8" algo="FTMS"/>
<pk mz="504.252886" i="1345729.4" sn="7.81" a="1429.92" fwhm="0.001609" res="313469.1" algo="FTMS"/>
<pk mz="504.281147" i="1495494.3" sn="8.94" a="1771.89" fwhm="0.001550" res="325274.7" algo="FTMS"/>
<pk mz="504.307926" i="15050187.0" z="-1" sn="111.04" a="25338.66" fwhm="0.001663" res="303162.7" algo="FTMS" component_name="b" deconvoluted_molecular_mass="504.308598" deconvoluted_isotopic_mass="504.308595"/>
<pk mz="505.026066" i="2627654.3" sn="17.47" a="3582.40" fwhm="0.001534" res="329207.3" algo="FTMS"/>
<pk mz="505.046812" i="1597769.9" sn="9.71" a="2373.68" fwhm="0.001838" res="274846.3" algo="FTMS"/>
<pk mz="505.062430" i="5239372.5" sn="37.14" a="8790.96" fwhm="0.001727" res="292531.9" algo="FTMS"/>
<pk mz="505.073672" i="2270798.5" sn="14.78" a="3339.05" fwhm="0.001780" res="283786.7" algo="FTMS"/>
<pk mz="505.083595" i="1977680.3" sn="12.57" a="2913.32" fwhm="0.001758" res="287333.4" algo="FTMS"/>
<pk mz="505.098761" i="6055507.0" sn="43.29" a="9086.22" fwhm="0.001574" res="320857.8" algo="FTMS"/>
<pk mz="505.110013" i="3061844.8" sn="20.74" a="4366.41" fwhm="0.001544" res="327116.7" algo="FTMS"/>
<pk mz="505.119689" i="1523798.4" sn="9.15" a="2431.97" fwhm="0.002384" res="211836.3" algo="FTMS"/>
<pk mz="505.135216" i="8011353.0" sn="58.02" a="11816.04" fwhm="0.001530" res="330192.6" algo="FTMS"/>
<pk mz="505.146385" i="1429595.0" sn="8.44" a="1979.98" fwhm="0.002173" res="232483.4" algo="FTMS"/>
<pk mz="505.156007" i="1448540.6" sn="8.58" a="2200.50" fwhm="0.001995" res="253235.4" algo="FTMS"/>
<pk mz="505.171481" i="3403359.3" sn="23.31" a="4697.00" fwhm="0.001577" res="320238.7" algo="FTMS"/>
<pk mz="505.184594" i="2258529.5" sn="14.69" a="3156.61" fwhm="0.001693" res="298374.3" algo="FTMS"/>
<pk mz="505.192719" i="1260643.0" sn="7.17" a="1278.95" fwhm="0.001489" res="339335.5" algo="FTMS"/>
<pk mz="505.207929" i="2101349.5" sn="13.50" a="2717.58" fwhm="0.001500" res="336836.1" algo="FTMS"/>
<pk mz="505.220857" i="3389031.8" sn="23.20" a="4496.22" fwhm="0.001516" res="333307.1" algo="FTMS"/>
<pk mz="505.229030" i="2219113.3" sn="14.39" a="3036.67" fwhm="0.001685" res="299891.6" algo="FTMS"/>
<pk mz="505.257447" i="2958958.3" sn="19.96" a="4221.17" fwhm="0.001613" res="313261.8" algo="FTMS"/>
<pk mz="505.265470" i="1500783.5" sn="8.98" a="1214.09" fwhm="0.001299" res="389061.8" algo="FTMS"/>
<pk mz="505.311284" i="4133495.5" z="-1" sn="28.81" a="6149.55" fwhm="0.001631" res="309788.2" algo="FTMS" component_name="b" deconvoluted_molecular_mass="504.308598" deconvoluted_isotopic_mass="505.311955"/>
<pk mz="505.393230" i="3035269.5" sn="20.54" a="4490.79" fwhm="0.001532" res="329835.4" algo="FTMS"/>
<pk mz="506.057679" i="2474744.5" sn="16.31" a="3105.85" fwhm="0.001528" res="331207.6" algo="FTMS"/>
<pk mz="506.068885" i="1256954.4" sn="7.14" a="1705.16" fwhm="0.001648" res="307025.8" algo="FTMS"/>
<pk mz="506.094046" i="3051262.8" sn="20.66" a="4618.74" fwhm="0.001656" res="305660.4" algo="FTMS"/>
<pk mz="506.101831" i="1368832.1" sn="7.98" a="1798.23" fwhm="0.001730" res="292504.5" algo="FTMS"/>
<pk mz="506.105308" i="2256128.8" sn="14.67" a="2360.38" fwhm="0.001439" res="351676.4" algo="FTMS"/>
<pk mz="506.130453" i="2638085.3" sn="17.54" a="3790.12" fwhm="0.001659" res="305118.7" algo="FTMS"/>
<pk mz="506.138498" i="2151174.5" sn="13.88" a="2964.75" fwhm="0.001605" res="315412.9" algo="FTMS"/>
<pk mz="506.166777" i="1339659.4" sn="7.76" a="1251.82" fwhm="0.001371" res="369313.8" algo="FTMS"/>
<pk mz="506.188010" i="1749519.1" sn="10.85" a="2167.87" fwhm="0.001537" res="329389.7" algo="FTMS"/>
<pk mz="506.224385" i="2968341.5" sn="20.03" a="4077.52" fwhm="0.001539" res="328959.1" algo="FTMS"/>
<pk mz="506.260634" i="2279707.8" sn="14.84" a="3005.45" fwhm="0.001609" res="314599.3" algo="FTMS"/>
<pk mz="507.041649" i="4494243.5" sn="31.52" a="6574.79" fwhm="0.001619" res="313220.0" algo="FTMS"/>
<pk mz="507.078034" i="6257578.0" sn="44.80" a="10138.18" fwhm="0.001696" res="298917.3" algo="FTMS"/>
<pk mz="507.089320" i="3559340.0" sn="24.48" a="5818.87" fwhm="0.001735" res="292348.5" algo="FTMS"/>
<pk mz="507.094944" i="1269421.0" sn="7.23" a="1439.97" fwhm="0.001507" res="336526.0" algo="FTMS"/>
<pk mz="507.114393" i="6201264.5" sn="44.38" a="9494.77" fwhm="0.001628" res="311531.9" algo="FTMS"/>
<pk mz="507.125644" i="3169714.3" sn="21.55" a="4803.55" fwhm="0.001656" res="306231.7" algo="FTMS"/>
<pk mz="507.150782" i="6127542.5" sn="43.82" a="9931.19" fwhm="0.001676" res="302674.3" algo="FTMS"/>
<pk mz="507.163893" i="1630137.0" sn="9.95" a="1915.61" fwhm="0.001790" res="283296.3" algo="FTMS"/>
<pk mz="507.187174" i="3283901.0" sn="22.41" a="4388.77" fwhm="0.001535" res="330457.6" algo="FTMS"/>
<pk mz="507.200180" i="2532799.3" sn="16.75" a="3795.44" fwhm="0.001708" res="297003.7" algo="FTMS"/>
<pk mz="507.218007" i="1302338.4" sn="7.48" a="1738.98" fwhm="0.002139" res="237115.3" algo="FTMS"/>
<pk mz="507.223645" i="1914307.4" sn="12.09" a="2386.05" fwhm="0.001594" res="318197.5" algo="FTMS"/>
<pk mz="507.236613" i="3723205.8" sn="25.71" a="5440.72" fwhm="0.001585" res="320006.0" algo="FTMS"/>
<pk mz="507.260147" i="1344201.8" sn="7.80" a="1337.44" fwhm="0.001455" res="348718.9" algo="FTMS"/>
<pk mz="508.037135" i="1489746.0" sn="8.89" a="2056.55" fwhm="0.001735" res="292733.3" algo="FTMS"/>
<pk mz="508.073350" i="2564696.5" sn="16.99" a="3071.21" fwhm="0.001430" res="355270.9" algo="FTMS"/>
<pk mz="508.081344" i="1793625.8" sn="11.18" a="2216.92" fwhm="0.001503" res="338038.3" algo="FTMS"/>
<pk mz="508.109648" i="2882654.8" sn="19.38" a="4596.07" fwhm="0.001604" res="316753.7" algo="FTMS"/>
<pk mz="508.117773" i="1341536.3" sn="7.77" a="1389.18" fwhm="0.001390" res="365465.1" algo="FTMS"/>
<pk mz="508.120997" i="1415008.8" sn="8.33" a="1944.44" fwhm="0.001787" res="284331.7" algo="FTMS"/>
<pk mz="508.145997" i="2180709.3" sn="14.10" a="2881.59" fwhm="0.001574" res="322779.9" algo="FTMS"/>
<pk mz="508.154131" i="1693030.6" sn="10.42" a="2427.93" fwhm="0.001732" res="293458.9" algo="FTMS"/>
<pk mz="508.159500" i="1267303.5" sn="7.22" a="1282.53" fwhm="0.001512" res="335994.5" algo="FTMS"/>
<pk mz="508.182329" i="1435243.6" sn="8.48" a="1961.63" fwhm="0.001782" res="285196.2" algo="FTMS"/>
<pk mz="508.195615" i="1613421.9" sn="9.82" a="1722.15" fwhm="0.001402" res="362547.6" algo="FTMS"/>
<pk mz="508.203801" i="1445743.4" sn="8.56" a="1397.68" fwhm="0.001427" res="356084.5" algo="FTMS"/>
<pk mz="508.239946" i="1325685.8" sn="7.66" a="1191.57" fwhm="0.001358" res="374214.2" algo="FTMS"/>
<pk mz="509.021039" i="1354495.8" sn="7.87" a="1285.28" fwhm="0.001383" res="367938.8" algo="FTMS"/>
<pk mz="509.057259" i="5261574.0" sn="37.30" a="8152.03" fwhm="0.001658" res="307046.9" algo="FTMS"/>
<pk mz="509.068128" i="1349128.1" sn="7.83" a="1732.58" fwhm="0.002254" res="225848.1" algo="FTMS"/>
<pk mz="509.093614" i="6897932.5" sn="49.63" a="11474.17" fwhm="0.001716" res="296613.0" algo="FTMS"/>
<pk mz="509.104956" i="2902286.8" sn="19.53" a="4000.70" fwhm="0.001593" res="319533.5" algo="FTMS"/>
<pk mz="509.122011" i="1782545.6" sn="11.10" a="2208.88" fwhm="0.001558" res="326822.2" algo="FTMS"/>
<pk mz="509.130097" i="7262483.0" sn="52.37" a="11060.39" fwhm="0.001615" res="315263.5" algo="FTMS"/>
<pk mz="509.141487" i="2038805.1" sn="13.03" a="2933.38" fwhm="0.001848" res="275554.0" algo="FTMS"/>
<pk mz="509.166402" i="5335321.5" sn="37.86" a="8466.59" fwhm="0.001620" res="314396.7" algo="FTMS"/>
<pk mz="509.179379" i="1359643.9" sn="7.91" a="1561.31" fwhm="0.001658" res="307024.8" algo="FTMS"/>
<pk mz="509.202820" i="3234080.0" sn="22.03" a="4091.53" fwhm="0.001487" res="342336.6" algo="FTMS"/>
<pk mz="509.215873" i="3244322.3" sn="22.11" a="5043.69" fwhm="0.001718" res="296399.5" algo="FTMS"/>
<pk mz="509.233808" i="1337381.5" sn="7.74" a="1700.13" fwhm="0.001676" res="303779.1" algo="FTMS"/>
<pk mz="509.239361" i="1328166.5" sn="7.67" a="1368.88" fwhm="0.001649" res="308757.1" algo="FTMS"/>
<pk mz="509.252235" i="2752808.8" sn="18.40" a="4298.88" fwhm="0.001715" res="296990.4" algo="FTMS"/>
<pk mz="509.275852" i="1489453.0" sn="8.89" a="2034.83" fwhm="0.001709" res="298042.5" algo="FTMS"/>
<pk mz="509.288637" i="1348911.3" sn="7.83" a="1839.83" fwhm="0.001842" res="276526.6" algo="FTMS"/>
<pk mz="510.060426" i="1472441.0" sn="8.76" a="1681.48" fwhm="0.001519" res="335867.7" algo="FTMS"/>
<pk mz="510.088874" i="2591678.0" sn="17.19" a="3396.83" fwhm="0.001497" res="340854.3" algo="FTMS"/>
<pk mz="510.096913" i="1437119.5" sn="8.49" a="1696.85" fwhm="0.001576" res="323686.9" algo="FTMS"/>
<pk mz="510.125324" i="2751940.5" sn="18.40" a="4169.98" fwhm="0.001650" res="309086.7" algo="FTMS"/>
<pk mz="510.133297" i="2246598.0" sn="14.59" a="2740.44" fwhm="0.001515" res="336817.4" algo="FTMS"/>
<pk mz="510.161688" i="1564875.1" sn="9.45" a="2203.36" fwhm="0.001690" res="301941.3" algo="FTMS"/>
<pk mz="510.174675" i="1889997.4" sn="11.90" a="2502.16" fwhm="0.001642" res="310642.7" algo="FTMS"/>
<pk mz="511.036594" i="2542696.5" sn="16.82" a="3169.59" fwhm="0.001511" res="338105.5" algo="FTMS"/>
<pk mz="511.072905" i="5596783.0" sn="39.82" a="8639.30" fwhm="0.001619" res="315593.0" algo="FTMS"/>
<pk mz="511.084219" i="1348977.1" sn="7.83" a="1802.77" fwhm="0.001980" res="258129.4" algo="FTMS"/>
<pk mz="511.107993" i="6066805.5" sn="43.36" a="7497.24" fwhm="0.001301" res="392981.9" algo="FTMS"/>
<pk mz="511.109680" i="4559477.5" sn="32.01" a="4661.99" fwhm="0.001106" res="462284.9" algo="FTMS"/>
<pk mz="511.120542" i="2368119.8" sn="15.50" a="3789.01" fwhm="0.001784" res="286479.2" algo="FTMS"/>
<pk mz="511.131817" i="3348089.8" sn="22.88" a="4863.54" fwhm="0.001616" res="316197.3" algo="FTMS"/>
<pk mz="511.137643" i="6228603.0" sn="44.58" a="10164.35" fwhm="0.001677" res="304857.7" algo="FTMS"/>
<pk mz="511.145723" i="5620348.5" sn="40.00" a="9670.47" fwhm="0.001763" res="289863.3" algo="FTMS"/>
<pk mz="511.182052" i="3605122.8" sn="24.82" a="5126.94" fwhm="0.001581" res="323293.5" algo="FTMS"/>
<pk mz="511.218616" i="2467977.5" sn="16.26" a="3178.80" fwhm="0.001592" res="321032.0" algo="FTMS"/>
<pk mz="511.231652" i="1637259.9" sn="10.00" a="2360.65" fwhm="0.001662" res="307645.7" algo="FTMS"/>
<pk mz="511.254882" i="3424400.0" sn="23.46" a="5138.37" fwhm="0.001681" res="304214.8" algo="FTMS"/>
<pk mz="511.291180" i="2768022.5" sn="18.51" a="3689.12" fwhm="0.001526" res="335159.9" algo="FTMS"/>
<pk mz="512.047022" i="1672480.1" sn="10.26" a="2238.04" fwhm="0.001683" res="304311.5" algo="FTMS"/>
<pk mz="512.068047" i="1481252.0" sn="8.82" a="1479.33" fwhm="0.001444" res="354698.4" algo="FTMS"/>
<pk mz="512.076260" i="1390885.5" sn="8.14" a="1541.00" fwhm="0.001555" res="329343.7" algo="FTMS"/>
<pk mz="512.083303" i="1648934.8" sn="10.08" a="1841.43" fwhm="0.001462" res="350182.0" algo="FTMS"/>
<pk mz="512.094722" i="1770792.9" sn="11.00" a="2923.37" fwhm="0.001950" res="262644.7" algo="FTMS"/>
<pk mz="512.104557" i="1883434.6" sn="11.85" a="2528.86" fwhm="0.001592" res="321768.6" algo="FTMS"/>
<pk mz="512.107914" i="1959723.3" sn="12.43" a="2363.59" fwhm="0.001509" res="339407.4" algo="FTMS"/>
<pk mz="512.141026" i="2911025.3" sn="19.59" a="4702.50" fwhm="0.001705" res="300410.2" algo="FTMS"/>
<pk mz="512.190214" i="1765434.4" sn="10.96" a="2446.51" fwhm="0.001654" res="309606.0" algo="FTMS"/>
<pk mz="513.031020" i="1871316.9" sn="11.76" a="2940.21" fwhm="0.001821" res="281660.2" algo="FTMS"/>
<pk mz="513.052214" i="3800024.8" sn="26.29" a="5878.53" fwhm="0.001694" res="302895.2" algo="FTMS"/>
<pk mz="513.067269" i="1331419.6" sn="7.69" a="1451.88" fwhm="0.001589" res="322827.9" algo="FTMS"/>
<pk mz="513.078637" i="1741789.8" sn="10.78" a="1866.38" fwhm="0.001421" res="361039.1" algo="FTMS"/>
<pk mz="513.088648" i="6189023.5" sn="44.28" a="9298.06" fwhm="0.001597" res="321324.0" algo="FTMS"/>
<pk mz="513.105277" i="3744738.8" sn="25.87" a="5951.75" fwhm="0.001742" res="294485.5" algo="FTMS"/>
<pk mz="513.117737" i="1251044.9" sn="7.09" a="1547.59" fwhm="0.001640" res="312944.2" algo="FTMS"/>
<pk mz="513.124973" i="5636070.5" sn="40.11" a="9042.00" fwhm="0.001640" res="312944.3" algo="FTMS"/>
<pk mz="513.134616" i="2046184.1" sn="13.08" a="3509.85" fwhm="0.002340" res="219278.4" algo="FTMS"/>
<pk mz="513.140066" i="1371881.0" sn="8.00" a="1612.28" fwhm="0.001726" res="297270.4" algo="FTMS"/>
<pk mz="513.149285" i="3100650.8" sn="21.02" a="5324.93" fwhm="0.001891" res="271415.2" algo="FTMS"/>
<pk mz="513.153842" i="1467883.6" sn="8.72" a="2528.70" fwhm="0.002292" res="223876.8" algo="FTMS"/>
<pk mz="513.161315" i="4032493.0" sn="28.04" a="6038.96" fwhm="0.001659" res="309274.7" algo="FTMS"/>
<pk mz="513.197710" i="3058675.8" sn="20.70" a="4302.51" fwhm="0.001613" res="318083.8" algo="FTMS"/>
<pk mz="513.234264" i="3661818.5" sn="25.24" a="6238.03" fwhm="0.001703" res="301319.3" algo="FTMS"/>
<pk mz="513.270566" i="4424705.0" sn="30.99" a="6898.41" fwhm="0.001732" res="296397.3" algo="FTMS"/>
<pk mz="513.306856" i="3507208.0" sn="24.08" a="5448.24" fwhm="0.001630" res="314890.9" algo="FTMS"/>
<pk mz="514.026180" i="1505677.9" sn="9.00" a="1945.31" fwhm="0.001704" res="301689.3" algo="FTMS"/>
<pk mz="514.062705" i="2275476.8" sn="14.80" a="3588.24" fwhm="0.001836" res="279926.4" algo="FTMS"/>
<pk mz="514.073722" i="1519766.8" sn="9.11" a="2250.25" fwhm="0.001944" res="264377.2" algo="FTMS"/>
<pk mz="514.083885" i="1549976.6" sn="9.34" a="1612.09" fwhm="0.001409" res="364770.8" algo="FTMS"/>
<pk mz="514.091752" i="1319578.1" sn="7.60" a="1299.88" fwhm="0.001358" res="378617.0" algo="FTMS"/>
<pk mz="514.104901" i="1270172.5" sn="7.23" a="1412.04" fwhm="0.001569" res="327752.5" algo="FTMS"/>
<pk mz="514.110424" i="1578653.6" sn="9.55" a="1624.19" fwhm="0.001408" res="365130.5" algo="FTMS"/>
<pk mz="514.120266" i="1623199.4" sn="9.89" a="2530.56" fwhm="0.001833" res="280474.6" algo="FTMS"/>
<pk mz="514.128378" i="2101921.0" sn="13.49" a="2832.50" fwhm="0.001623" res="316697.5" algo="FTMS"/>
<pk mz="514.156582" i="1726118.3" sn="10.66" a="2759.29" fwhm="0.001925" res="267067.1" algo="FTMS"/>
<pk mz="514.237601" i="1475765.4" sn="8.78" a="1407.24" fwhm="0.001381" res="372380.0" algo="FTMS"/>
<pk mz="514.273745" i="1429180.1" sn="8.43" a="1572.86" fwhm="0.001480" res="347375.5" algo="FTMS"/>
<pk mz="515.010197" i="1541702.9" sn="9.27" a="1999.70" fwhm="0.001657" res="310722.0" algo="FTMS"/>
<pk mz="515.031303" i="1478474.9" sn="8.80" a="1895.31" fwhm="0.001637" res="314542.9" algo="FTMS"/>
<pk mz="515.046727" i="2679117.8" sn="17.84" a="3864.89" fwhm="0.001710" res="301270.3" algo="FTMS"/>
<pk mz="515.058012" i="1797967.9" sn="11.20" a="1830.39" fwhm="0.001405" res="366541.7" algo="FTMS"/>
<pk mz="515.067873" i="4541778.0" sn="31.87" a="7390.03" fwhm="0.001669" res="308553.9" algo="FTMS"/>
<pk mz="515.083125" i="3027796.8" sn="20.47" a="4341.27" fwhm="0.001641" res="313843.9" algo="FTMS"/>
<pk mz="515.094279" i="2214742.8" sn="14.34" a="3633.12" fwhm="0.001910" res="269734.6" algo="FTMS"/>
<pk mz="515.104188" i="5444952.5" sn="38.67" a="8955.26" fwhm="0.001706" res="301962.0" algo="FTMS"/>
<pk mz="515.119531" i="2478939.5" sn="16.33" a="3101.20" fwhm="0.001535" res="335575.0" algo="FTMS"/>
<pk mz="515.130587" i="1683037.6" sn="10.34" a="2630.26" fwhm="0.001969" res="261599.0" algo="FTMS"/>
<pk mz="515.140635" i="4788575.5" sn="33.73" a="7801.59" fwhm="0.001713" res="300641.8" algo="FTMS"/>
<pk mz="515.155796" i="2367842.5" sn="15.50" a="3564.93" fwhm="0.001845" res="279173.0" algo="FTMS"/>
<pk mz="515.176972" i="3026278.5" sn="20.45" a="4115.12" fwhm="0.001614" res="319164.4" algo="FTMS"/>
<pk mz="515.213480" i="3396973.5" sn="23.25" a="5276.61" fwhm="0.001649" res="312365.9" algo="FTMS"/>
<pk mz="515.241728" i="1453938.8" sn="8.61" a="1664.96" fwhm="0.001539" res="334815.5" algo="FTMS"/>
<pk mz="515.249808" i="5266804.5" sn="37.33" a="8098.28" fwhm="0.001666" res="309248.3" algo="FTMS"/>
<pk mz="515.286168" i="4262267.0" sn="29.76" a="7019.93" fwhm="0.001751" res="294343.7" algo="FTMS"/>
<pk mz="515.322565" i="1814402.1" sn="11.33" a="2473.89" fwhm="0.001641" res="313936.8" algo="FTMS"/>
<pk mz="516.041985" i="1921547.5" sn="12.13" a="2430.59" fwhm="0.001549" res="333150.2" algo="FTMS"/>
<pk mz="516.049997" i="1414669.0" sn="8.31" a="1651.43" fwhm="0.001518" res="340021.0" algo="FTMS"/>
<pk mz="516.053268" i="1405709.6" sn="8.25" a="1776.45" fwhm="0.001681" res="307013.3" algo="FTMS"/>
<pk mz="516.078327" i="2349074.5" sn="15.35" a="2868.65" fwhm="0.001492" res="345995.7" algo="FTMS"/>
<pk mz="516.089534" i="2224148.5" sn="14.41" a="3452.96" fwhm="0.001805" res="285928.8" algo="FTMS"/>
<pk mz="516.099836" i="1248534.5" sn="7.06" a="1607.49" fwhm="0.001743" res="296039.7" algo="FTMS"/>
<pk mz="516.114782" i="1584409.4" sn="9.59" a="1732.65" fwhm="0.001521" res="339360.1" algo="FTMS"/>
<pk mz="516.126015" i="2124315.5" sn="13.66" a="2765.64" fwhm="0.001559" res="331150.3" algo="FTMS"/>
<pk mz="516.172282" i="1842212.5" sn="11.53" a="2592.58" fwhm="0.001689" res="305627.4" algo="FTMS"/>
<pk mz="516.208457" i="2129963.5" sn="13.70" a="3372.38" fwhm="0.001842" res="280268.5" algo="FTMS"/>
<pk mz="516.245037" i="1758770.5" sn="10.91" a="2069.86" fwhm="0.001478" res="349315.8" algo="FTMS"/>
<pk mz="516.281526" i="1864249.5" sn="11.70" a="2488.79" fwhm="0.001611" res="320539.8" algo="FTMS"/>
<pk mz="517.025997" i="2783433.5" sn="18.62" a="4027.65" fwhm="0.001638" res="315617.4" algo="FTMS"/>
<pk mz="517.037227" i="1832907.6" sn="11.46" a="2647.64" fwhm="0.001718" res="301004.4" algo="FTMS"/>
<pk mz="517.047245" i="1884365.6" sn="11.85" a="3248.54" fwhm="0.002117" res="244287.4" algo="FTMS"/>
[truncated: 155,879 more chars]
