# Supplementary material for: Drought re-routes soil microbial carbon metabolism towards emission of volatile metabolites in an artificial tropical rainforest
Source: Nat Microbiol. 2023 Jul 31;8(8):1480–94. doi: 10.1038/s41564-023-01432-9 (PMC10390333; doi:10.1038/s41564-023-01432-9)
Supplement: Supplementary file 3 — Folder containing all raw XML data for FTICR. [file 41564_2023_1432_MOESM3_ESM.zip › FTICR-XML-Honeker/P11-11-b.xml]

<?xml version="1.0" encoding="utf-8"?>
<root>
<fileinfo appname="Bruker Compass DataAnalysis" appversion="5.0.203" app_platform="64-bit" date="2021-02-03T14:59:26" type="DataAnalysis Results" typeversion="1.1" subtype="MS Spectrum" />
<generalinfo organisation="" user="" hostname="WE35157" os="Windows 8" architecture="64-bit"/>
<analysis name="C:\Users\toyo995\OneDrive - PNNL\Desktop\Data Malak Feb\Tfaily_50971_P11-11-b_02Feb21_Alder_Inf_144SA_IATp05_1_01_58818.d\analysis.baf">
<info><DateTime>2021-02-02T10:04:11-08:00</DateTime><method>FY21_Q1_144SA_p05_neg_58818</method><sample></sample><comment></comment><operator></operator><instrument>solariX</instrument><instrument_serial_number>000000.00000</instrument_serial_number><manufacturer>Bruker</manufacturer></info>
<DataAnalysis version="DataAnalysis 5.0.203" DataAnalysisResults="">
<DataAnalysis_processing_parameters><find_compounds_chromatogram detect_version="2" detect_areamode="1" detect_areathresholdabs="0.00000000" detect_areathresholdrel="10.00000000" detect_intensitymode="1" detect_intensitythresholdabs="0.00000000" detect_intensitythresholdrel="10.00000000" detect_sensitivity="0.20000000" add_uv_or_ms_spectra="0" spectrum_load_mode="2" background_subtraction_mode="0" MS_peaksensmode2="1" MS_pc12="0.40000000" MS_pc22="4.00000000" MS_peaksens12="99.00000000" MS_peaksens22="99.00000000" MS_areamode2="2" MS_areathresholdabs2="1000.00000000" MS_areathresholdrel2="10.00000000" MS_intensitymode2="0" MS_intensitythresholdabs2="1000.00000000" MS_intensitythresholdrel2="10.00000000" MS_basesmoothmode2="1" MS_basesmoothpts2="8" MS_basesmoothmin2="12.00000000" MS_basesmoothforce2="0.10000000" MS_startendslope2="10.00000000" MS_valleyfilterused2="1" MS_valleyfilter2="10.00000000" MS_noisecorr2="0" UV_peaksensmode2="1" UV_pc12="0.40000000" UV_pc22="4.00000000" UV_peaksens12="99.90000000" UV_peaksens22="100.00000000" UV_areamode2="0" UV_areathresholdabs2="5.00000000" UV_areathresholdrel2="1.00000000" UV_intensitymode2="1" UV_intensitythresholdabs2="1.00000000" UV_intensitythresholdrel2="0.01000000" UV_basesmoothmode2="1" UV_basesmoothpts2="8" UV_basesmoothmin2="12.00000000" UV_basesmoothforce2="1.00000000" UV_startendslope2="10.00000000" UV_valleyfilterused2="1" UV_valleyfilter2="10.00000000" UV_noisecorr2="0" detect_delcmpdsinrng="1" />
<find_compounds_mobilogram detect_areamode="1" detect_areathresholdabs="1000.00000000" detect_areathresholdrel="5.00000000" detect_intensitymode="0" detect_intensitythresholdabs="100.00000000" detect_intensitythresholdrel="5.00000000" detect_sensitivity="99.00000000" detect_resolution="250.00000000" spectrum_load_mode="2" detect_delcmpdsinrng="1" />
<auto_ms_n use_retention_time_window="1" retention_time_window="0.75000000" rt_unit="min" minimum_intensity_positive="10000.00000000" minimum_intensity_negative="1000.00000000" apply_max_number_compounds="1" max_number_compounds="300" spectrum_load_mode="2" background_type="0" create_auto_ms_n_traces="0" create_detailed_traces="0" merge_positive_negative_compounds="0" detect_delcmpdsinrng="1" detect_keep_cmpds_detectedneutralloss="0" add_uv_spectra="0" advanced_precursor_determination="0" determine_alternate_precursor="0" />
<dissect_params dissect_addsmoothing="0" dissect_allow_wider_peaks="0" dissect_resolving_power="1.00000000" dissect_set_expected_width="0" dissect_expected_width="3" dissect_deletepeaksinrange="1" dissect_fullrange="1" dissect_cutoff="0.05000000" dissect_sensitivity="10.00000000" dissect_maxoverlap="5" dissect_smoothwidth="1" spectrum_load_mode="0" add_uv_spectra="1" />
<find_all_compounds min_time_points="10" min_correlation="0.70000000" background_type="0" load_spec_type="3" additional_smoothing="0" proteomics="0" chrom_sn_threshold="5.00000000" chrom_smoothingwidth="1" detect_delcmpdsinrng="1" add_MSMS_spectra="1" adducts_positive_mode="" adducts_negative_mode="" />
<ms_peak_finder ms_peak_finder_type="FTMS" ms_manually_use_peak_finder="1" ms_peak_finder_filter_exclusion_masses="0" ><ms_peak_finder_apex minimum_intensity="100.00000000" peak_width="0.00200000" peak_width_msms="0.00200000" relative_threshold_base_peak="0.05000000" signal_to_noise="1.00000000" />
<ms_peak_finder_centroid peak_width="0.00200000" peak_width_msms="0.00200000" signal_to_noise="1.00000000" relative_threshold_base_peak="0.05000000" minimum_intensity="100.00000000" centroid_percentage="80.00000000" />
<ms_peak_finder_snap minimum_intensity="0.00000000" relative_threshold_base_peak="0.01000000" signal_to_noise="2.00000000" maximum_charge="20" quality_factor_threshold="0.90000000" number_of_patterns="500000" building_block_1="C 4.9384 N 1.3577 O 1.4773 S 0.0417 H 7.7583" building_block_2="" use_snap_2="1" add_detailed_results="0" />
<ms_peak_finder_snap minimum_intensity="100.00000000" peak_width="1.00000000" use_datapoints="1" sum_width="1" relative_threshold_base_peak="0.05000000" signal_to_noise="1.00000000" baseline_type="1" baseline_flatness="1.00000000" same_sumwidth_as_acquisition="0" use_resolution="0" res="10000" instrument_sum_width="5" use_sum_of_intensities="0" />
<ms_peak_finder_ftms signal_to_noise="7.00000000" relative_threshold_base_peak="0.01000000" minimum_intensity="100.00000000" centroid_percentage="80.00000000" use_centroid="0" />
<ms_peak_finder_line_spectra apply_line_spectra_threshold="0" line_spectra_threshold="10.00000000" />
</ms_peak_finder>
<deconvolution clear_prev_results="1" create_neutral_spectrum="0" incl_shifted_spectra="0" ret_residuals="0" incl_comp_details="0" show_comp_details="0" substance_class="1" extend_evelope="0" extend_before="1.00000000" extend_after="1.00000000" auto_apply="1" ><deconvolution_detailed_full perf_deconv="1" rel_isotop_deconv="0" resolve_isotop="1" exclude_reporter_ions="0" reporter_ions="0" abund_cutoff="2.50000000" envelope_cutoff="75.00000000" high_mass="4000.00000000" low_mass="250.00000000" mw_agreement="0.00000000" maximum_charge="4" max_charge_isotop="0" min_charge="4" min_peaks="3" precursor_deconv="0" max_components="10" adduct_ion_name_neg="-H" adduct_ion_mass_neg="-1.00782504" adduct_ion_name_pos="+H" adduct_ion_mass_pos="1.00727600" apply_min_max_mass_boundaries="0" />
<deconvolution_detailed_max_res perf_deconv="1" rel_isotop_deconv="0" resolve_isotop="1" exclude_reporter_ions="0" reporter_ions="0" abund_cutoff="2.00000000" envelope_cutoff="75.00000000" high_mass="4000.00000000" low_mass="250.00000000" mw_agreement="5.00000000" maximum_charge="3" max_charge_isotop="0" min_charge="3" min_peaks="3" precursor_deconv="0" max_components="10" adduct_ion_name_neg="-H" adduct_ion_mass_neg="-1.00782504" adduct_ion_name_pos="+H" adduct_ion_mass_pos="1.00727600" apply_min_max_mass_boundaries="0" />
<deconvolution_detailed_ms_n perf_deconv="1" rel_isotop_deconv="0" resolve_isotop="1" exclude_reporter_ions="0" reporter_ions="0" abund_cutoff="1.00000000" envelope_cutoff="75.00000000" high_mass="3000.00000000" low_mass="100.00000000" mw_agreement="5.00000000" maximum_charge="3" max_charge_isotop="0" min_charge="3" min_peaks="3" precursor_deconv="0" max_components="10" adduct_ion_name_neg="-H" adduct_ion_mass_neg="-1.00782504" adduct_ion_name_pos="+H" adduct_ion_mass_pos="1.00727600" apply_min_max_mass_boundaries="0" />
<deconvolution_detailed_protein perf_deconv="1" rel_isotop_deconv="1" resolve_isotop="1" exclude_reporter_ions="0" reporter_ions="0" abund_cutoff="2.50000000" envelope_cutoff="75.00000000" high_mass="100000.00000000" low_mass="1000.00000000" mw_agreement="0.00000000" maximum_charge="75" max_charge_isotop="0" min_charge="75" min_peaks="3" precursor_deconv="0" max_components="20" adduct_ion_name_neg="-H" adduct_ion_mass_neg="-1.00782504" adduct_ion_name_pos="+H" adduct_ion_mass_pos="1.00727600" apply_min_max_mass_boundaries="1" />
<max_entropy_deconvolution adduct_ion_name_pos="+H" adduct_ion_mass_pos="1.00727600" adduct_ion_name_neg="-H" adduct_ion_mass_neg="-1.00782504" low_mass="1000.00000000" high_mass="100000.00000000" spacint_out="0.00000000" resolving_power="1000.00000000" peak_width="0.00200000" width="0" maxentx="0" res="0" />
</deconvolution><mascot_export globalchargelimit_apply="1" globalchargelimit="1+, 2+ and 3+" prefer_fullscan_deconvolution_results="1" deconvolution_export_type="1" msmssignals="100" threshold="100.00000000" mssignals_deconv="2" mssignals_non_deconv="0" normalize_msms="0" single_charged="0" />
<process_parameters_chrom baseline_flatness="0.80000000"	baseline_addchild="1"	baseline_disableoriginal="1" baseline_usesamecolor="1" smoothing_algorithm="1" smoothing_width="0.20000000" smoothing_cycles="1" smoothing_addchild="1" smoothing_disableoriginal="1"	smoothing_usesamecolor="1" />
<process_parameters_mobil baseline_flatness="0.80000000"	baseline_addchild="1"	baseline_disableoriginal="1" baseline_usesamecolor="1" smoothing_algorithm="1" smoothing_width="0.10000000" smoothing_cycles="1" smoothing_addchild="1" smoothing_disableoriginal="1"	smoothing_usesamecolor="1" />
<process_parameters_ms baseline_flatness="0.80000000"	baseline_addchild="1"	baseline_disableoriginal="1" baseline_usesamecolor="1" smoothing_algorithm="1" smoothing_width="0.20000000" smoothing_cycles="1" smoothing_addchild="1" smoothing_disableoriginal="1"	smoothing_usesamecolor="1" />
<display_params mass_precision="-1" time_precision="2" structure_size="30" chrom_peak_label="Index" />
<calibration_params calibration_range="0.00500000" calibration_listname="neg_pip_McKeeFA_DSmith_verified" calibration_listgroupname="ESI" calibration_fit_mode="0" calibration_intensitythreshold="1000000.00000000" />
<calibration_lockmass_params calibration_range="0.50000000" calibration_listname="" calibration_listgroupname="" calibration_intensitythreshold="0.00000000" calibration_lockmassmode="0" />
<mobility_calibration_params calibration_range="0.10000000" calibration_listname="&lt;not set&gt;" calibration_listgroupname="ESI" calibration_intensitythreshold="0.00000000" />
<library_search_params del_prev_res="1" ><library_search_basic_params accept_score="50" allowmasses_above="0" allowmasses_below="0" desired_score="900" increasedepth="0" maxnr_spectra="10" cross_match="0" sort_by="1" include_precursor_spectra="1" exclude_precursor_signals="0" skip_low_frgamnet_spectra="1" min_effective_score="500" minmatch_score="250" min_score="400" />
<library_search_advanced_params add_int_range="5.00000000" extended="1" locnorm="0" root="0" hwfstp="50" hwscdp="7" intrangefac="1.89999998" locnormeqfac="1.00000000" locnormfac="2.00000000" locnormwin="25" masdisint="20" minsrcint="100" minspepresrc="15" threshfstp="40" maskadducts="0" maskprecursor="0" />
<library_search_libraries_params add_unid="0" parallel="0" libraries="" librariey_unidentified="" />
<library_search_match_params chrgdeconv="0" collenerg="0" fragampl="1" instrtp="2" ionmeth="3" isolwidth="0" msmsstg="2" ms_vs_msms="4" pkwidth="0" polarity="4" psd="0" lastprecion="0" precions="0" prodion="0" rgtgaspress="0" rgtion="0" refl="0" collgas="0" collgaspress="0" trapdrv="1" />
<library_search_add_params add_confirm_mode="0" />
<library_search_rt_params accepted_deviation="1.00000000" apply_rt_match="0" match_columnname="1" max_deviation="5.00000000" />
</library_search_params><masslist_layout layout_columntypes="2 12 3 6 " layout_columnwidth="66 20 57 57 " />
<cmpdlist_layout layout_columntypes="14 20 31 1 40 26 " layout_columnwidth="20 53 134 65 46 50 " />
<molecular_formula_layout layout_columntypes="24 1 2 40 3 5 6 18 7 9 8 " layout_columnwidth="-1 -1 -1 -1 -1 -1 -1 -1 -1 -1 -1 " />
<general_unknown_layout layout_columntypes="6 0 5 3 4 2 12 14 10 11 " layout_columnwidth="-1 -1 -1 -1 -1 -1 -1 -1 -1 -1 " />
<target_screening_layout layout_columntypes="15 14 6 5 43 11 1 2 17 7 8 9 10 4 3 39 40 41 42 16 18 19 25 20 21 22 23 24 31 26 27 28 29 30 37 32 33 34 35 36 " layout_columnwidth="-1 -1 -1 -1 -1 -1 -1 -1 -1 -1 -1 -1 -1 -1 -1 -1 -1 -1 -1 -1 -1 -1 -1 -1 -1 -1 -1 -1 -1 -1 -1 -1 -1 -1 -1 -1 -1 -1 -1 -1 " />
<exclusion_masses></exclusion_masses>
<xml_export_parameters export_detailed_information="0" export_peptide_database_query_information="1" export_full_peptide_database_query_information="1" protein_analysis_export_mgf="1" protein_analysis_export_xml="1" />
<smf1D_params max_nr_formulae="50" z="1" rdb_min="0.00000000" rdb_max="80.00000000" tolerance_ppm="5.00000000" tolerance_abs="1.00000000" tolerance_ppm_MSn="5.00000000" tolerance_abs_MSn="2.00000000" use_rel_tolerance="0" use_rel_tolerance_MSn="0" lower_bound_formula="" upper_bound_formula="" electron_configuration="2" electron_configuration_MSn="0" sigma_limit="0.02000000" sigma_limit_MSn="0.05000000" HC_Ratio_min="0.00000000" HC_Ratio_max="3.00000000" filtering="1" patternsearch="0" filter_by_elementratio="1" estimate_carbon_count="1" relative_threshold_base_peak="1.00000000" delete_previous_results="1" filter_criteriy="0" adducts_positive_mode="M+H  M+NH4  M+Na  M+K " adducts_negative_mode="M-H  M+Na-H2  M+K-H2  M+Cl " collect_adducts="0" />
<smf3D_params tolerance_neutralloss="5.00000000" intensitythresholdabs2="0.00000000" intensity_threshold_abs_msms="0.00000000" auto_filter="0" nr_explained_peaks="5" highlight_unexplained_peaks="0" />
<uv_parameters rt_offset="0.00000000" />
<target_screening delta_rt="1.50000000" threshold_sigma="0.05000000" detection_tolerance="0.00500000" identification_tolerance="10.00000000" detection_tolerance_ppm="5.00000000" identification_tolerance_ppm="5.00000000" use_tolerance_ppm="0" compound_database="C:\BDALSystemData\BuildingBlocks\TargetScreeningDataBase.csv" use_sampleinfo_xml="0" rt_range_start="0.00000000" rt_range_end="0.00000000" additional_smoothing="0" create_chromatogram_time_slices="1" rt_window_halfwidth="45.00000000" enable_BPC="1" evaluate_qualifier_ions="1" qualifier_ion_intensity_threshold="0.00000000" group_id=": " lc_method_id=":" ms_method_id=":" matrix_id=":" useDB="0" sortanalytes="4" />
<automatic_calibration use_calibration_segment="0" automatic_calibration="0.00000000/0.00000000" automatic_calibration_use_spectrum_type="0" automatic_calibration_retain_data="0" automatic_calibration_perform_lockmass="0" />
<target_screening_scoring threshold1_qualityfactor="0.02000000" threshold2_qualityfactor="0.05000000" threshold1_massaccuracy="3.00000000" threshold2_massaccuracy="10.00000000" threshold1_retentiontime="20.00000000" threshold2_retentiontime="40.00000000" use_tolerance_ppm="0" />
</DataAnalysis_processing_parameters>
<ms_spectrum info="-MS" msmsinfo="All MS" polarity="-" scanmode="fullscan" seq_nr_start="1"  rt="4.72695000" rt_unit="min">
<ms_peaks><pk mz="157.569924" i="916160.8" sn="7.86" a="124.96" fwhm="0.000186" res="847003.8" algo="FTMS"/>
<pk mz="158.674109" i="850485.3" sn="7.12" a="103.22" fwhm="0.000177" res="898871.8" algo="FTMS"/>
<pk mz="159.189905" i="952006.5" sn="8.27" a="125.50" fwhm="0.000179" res="888866.3" algo="FTMS"/>
<pk mz="160.622917" i="936680.8" sn="8.10" a="110.28" fwhm="0.000159" res="1007582.6" algo="FTMS"/>
<pk mz="160.842011" i="860421.7" sn="7.23" a="63.63" fwhm="0.000120" res="1344727.4" algo="FTMS"/>
<pk mz="160.863312" i="850800.6" sn="7.13" a="108.97" fwhm="0.000172" res="935834.7" algo="FTMS"/>
<pk mz="161.000865" i="926261.8" sn="7.98" a="123.19" fwhm="0.000199" res="808856.8" algo="FTMS"/>
<pk mz="161.081859" i="1113469.9" sn="10.10" a="135.75" fwhm="0.000162" res="993628.7" algo="FTMS"/>
<pk mz="161.514734" i="845357.3" sn="7.06" a="106.29" fwhm="0.000165" res="980214.1" algo="FTMS"/>
<pk mz="161.971266" i="843781.0" sn="7.05" a="114.80" fwhm="0.000186" res="872402.1" algo="FTMS"/>
<pk mz="162.611280" i="844734.9" sn="7.06" a="103.46" fwhm="0.000171" res="949456.0" algo="FTMS"/>
<pk mz="163.040004" i="931911.1" sn="8.04" a="98.17" fwhm="0.000139" res="1169111.2" algo="FTMS"/>
<pk mz="163.149690" i="991711.3" sn="8.72" a="176.96" fwhm="0.000237" res="687307.2" algo="FTMS"/>
<pk mz="164.071636" i="955827.7" sn="8.32" a="112.79" fwhm="0.000166" res="989563.8" algo="FTMS"/>
<pk mz="164.288328" i="890414.4" sn="7.58" a="105.36" fwhm="0.000178" res="924997.0" algo="FTMS"/>
<pk mz="164.896813" i="903181.9" sn="7.72" a="125.93" fwhm="0.000195" res="844820.2" algo="FTMS"/>
<pk mz="165.019290" i="854247.9" sn="7.17" a="116.21" fwhm="0.000197" res="835934.0" algo="FTMS"/>
<pk mz="166.990116" i="864583.5" sn="7.28" a="102.96" fwhm="0.000166" res="1007513.5" algo="FTMS"/>
<pk mz="167.230394" i="844113.9" sn="7.05" a="103.09" fwhm="0.000201" res="832290.4" algo="FTMS"/>
<pk mz="167.635569" i="907215.8" sn="7.77" a="112.45" fwhm="0.000205" res="819456.5" algo="FTMS"/>
<pk mz="167.862135" i="855500.1" sn="7.18" a="128.61" fwhm="0.000233" res="721096.9" algo="FTMS"/>
<pk mz="168.869861" i="846554.7" sn="7.08" a="134.20" fwhm="0.000233" res="726250.8" algo="FTMS"/>
<pk mz="169.131593" i="900198.8" sn="7.69" a="112.64" fwhm="0.000171" res="990494.1" algo="FTMS"/>
<pk mz="169.871015" i="1034393.3" sn="9.20" a="199.35" fwhm="0.000266" res="638605.5" algo="FTMS"/>
<pk mz="170.748756" i="914414.9" sn="7.85" a="146.87" fwhm="0.000259" res="659679.5" algo="FTMS"/>
<pk mz="171.024077" i="898454.6" sn="7.66" a="108.18" fwhm="0.000190" res="898803.8" algo="FTMS"/>
<pk mz="171.066223" i="1301349.8" sn="12.23" a="165.68" fwhm="0.000163" res="1051877.8" algo="FTMS"/>
<pk mz="171.308704" i="888760.5" sn="7.55" a="138.20" fwhm="0.000193" res="887161.4" algo="FTMS"/>
<pk mz="172.431502" i="847822.6" sn="7.09" a="111.34" fwhm="0.000213" res="809533.0" algo="FTMS"/>
<pk mz="172.433774" i="941510.8" sn="8.15" a="146.16" fwhm="0.000194" res="889381.0" algo="FTMS"/>
<pk mz="172.615242" i="839921.8" sn="7.00" a="92.83" fwhm="0.000162" res="1067021.2" algo="FTMS"/>
<pk mz="172.694080" i="848154.2" sn="7.09" a="108.47" fwhm="0.000199" res="869126.4" algo="FTMS"/>
<pk mz="172.709773" i="900655.9" sn="7.69" a="181.98" fwhm="0.000300" res="575298.3" algo="FTMS"/>
<pk mz="173.081862" i="1161765.6" sn="10.64" a="175.18" fwhm="0.000167" res="1033432.1" algo="FTMS"/>
<pk mz="173.298962" i="869001.4" sn="7.33" a="224.05" fwhm="0.000368" res="470535.6" algo="FTMS"/>
<pk mz="173.466783" i="843068.1" sn="7.04" a="104.27" fwhm="0.000181" res="956113.2" algo="FTMS"/>
<pk mz="173.565019" i="921412.4" sn="7.92" a="154.10" fwhm="0.000225" res="773106.9" algo="FTMS"/>
<pk mz="173.853885" i="904366.1" sn="7.73" a="144.88" fwhm="0.000239" res="728691.8" algo="FTMS"/>
<pk mz="174.148639" i="854782.5" sn="7.15" a="111.35" fwhm="0.000187" res="932696.3" algo="FTMS"/>
<pk mz="174.531705" i="881909.9" sn="7.46" a="116.01" fwhm="0.000208" res="840821.4" algo="FTMS"/>
<pk mz="174.605063" i="887537.0" sn="7.52" a="141.44" fwhm="0.000252" res="694236.8" algo="FTMS"/>
<pk mz="174.826364" i="842163.0" sn="7.01" a="101.36" fwhm="0.000177" res="985363.5" algo="FTMS"/>
<pk mz="175.017302" i="892637.3" sn="7.58" a="142.77" fwhm="0.000252" res="694150.5" algo="FTMS"/>
<pk mz="175.061155" i="4291192.5" sn="45.99" a="748.92" fwhm="0.000182" res="961150.8" algo="FTMS"/>
<pk mz="175.097204" i="1400654.3" sn="13.32" a="203.63" fwhm="0.000175" res="1000727.5" algo="FTMS"/>
<pk mz="175.097541" i="5075646.5" sn="54.85" a="913.91" fwhm="0.000186" res="939611.1" algo="FTMS"/>
<pk mz="175.161254" i="871312.8" sn="7.34" a="117.08" fwhm="0.000198" res="882967.5" algo="FTMS"/>
<pk mz="175.243739" i="911678.4" sn="7.80" a="104.46" fwhm="0.000170" res="1031856.8" algo="FTMS"/>
<pk mz="175.461255" i="872235.3" sn="7.35" a="137.52" fwhm="0.000211" res="832516.9" algo="FTMS"/>
<pk mz="176.158611" i="899425.4" sn="7.63" a="170.39" fwhm="0.000244" res="722948.5" algo="FTMS"/>
<pk mz="176.273866" i="863263.5" sn="7.22" a="157.74" fwhm="0.000224" res="785694.6" algo="FTMS"/>
<pk mz="176.459245" i="881547.6" sn="7.43" a="147.70" fwhm="0.000283" res="624021.1" algo="FTMS"/>
<pk mz="176.713748" i="858462.7" sn="7.17" a="129.31" fwhm="0.000208" res="849651.6" algo="FTMS"/>
<pk mz="176.740894" i="936324.3" sn="8.05" a="141.11" fwhm="0.000212" res="833904.4" algo="FTMS"/>
<pk mz="176.800978" i="859976.6" sn="7.18" a="110.29" fwhm="0.000203" res="871045.7" algo="FTMS"/>
<pk mz="177.698838" i="900691.3" sn="7.62" a="109.57" fwhm="0.000177" res="1003732.1" algo="FTMS"/>
<pk mz="177.957951" i="1002343.2" sn="8.76" a="151.43" fwhm="0.000202" res="881796.1" algo="FTMS"/>
<pk mz="178.206569" i="943554.1" sn="8.10" a="121.46" fwhm="0.000201" res="886156.3" algo="FTMS"/>
<pk mz="178.565693" i="865337.8" sn="7.22" a="106.48" fwhm="0.000193" res="924473.2" algo="FTMS"/>
<pk mz="178.842732" i="851655.6" sn="7.06" a="117.23" fwhm="0.000217" res="824317.7" algo="FTMS"/>
<pk mz="179.493826" i="915122.5" sn="7.77" a="155.07" fwhm="0.000237" res="756641.8" algo="FTMS"/>
<pk mz="179.695405" i="869313.4" sn="7.23" a="115.43" fwhm="0.000202" res="891340.9" algo="FTMS"/>
<pk mz="179.749862" i="864720.4" sn="7.18" a="164.23" fwhm="0.000257" res="698783.1" algo="FTMS"/>
<pk mz="179.838786" i="880761.0" sn="7.36" a="159.02" fwhm="0.000251" res="717124.6" algo="FTMS"/>
<pk mz="180.484251" i="852193.0" sn="7.04" a="141.11" fwhm="0.000231" res="781217.7" algo="FTMS"/>
<pk mz="180.887562" i="936728.6" sn="7.99" a="168.74" fwhm="0.000255" res="710048.6" algo="FTMS"/>
<pk mz="181.014200" i="1818126.9" sn="17.85" a="288.02" fwhm="0.000186" res="972422.3" algo="FTMS"/>
<pk mz="181.050594" i="1311482.0" sn="12.18" a="219.61" fwhm="0.000212" res="852737.2" algo="FTMS"/>
<pk mz="181.302795" i="876983.5" sn="7.32" a="105.98" fwhm="0.000182" res="998210.6" algo="FTMS"/>
<pk mz="182.009448" i="1190919.9" sn="10.79" a="141.87" fwhm="0.000166" res="1098552.2" algo="FTMS"/>
<pk mz="182.490366" i="867230.5" sn="7.18" a="160.20" fwhm="0.000263" res="693164.6" algo="FTMS"/>
<pk mz="182.597785" i="868570.6" sn="7.19" a="140.31" fwhm="0.000274" res="665412.3" algo="FTMS"/>
<pk mz="182.942700" i="889824.1" sn="7.43" a="197.24" fwhm="0.000294" res="622586.3" algo="FTMS"/>
<pk mz="183.752513" i="887997.4" sn="7.38" a="142.29" fwhm="0.000224" res="820546.3" algo="FTMS"/>
<pk mz="183.882413" i="911036.3" sn="7.63" a="185.97" fwhm="0.000257" res="715882.4" algo="FTMS"/>
<pk mz="183.884493" i="885789.1" sn="7.35" a="136.27" fwhm="0.000227" res="809263.6" algo="FTMS"/>
<pk mz="185.181466" i="921347.8" sn="7.74" a="138.83" fwhm="0.000211" res="878283.4" algo="FTMS"/>
<pk mz="185.976332" i="886429.6" sn="7.33" a="121.21" fwhm="0.000213" res="874552.6" algo="FTMS"/>
<pk mz="187.061149" i="1426604.1" sn="13.30" a="247.57" fwhm="0.000200" res="933921.8" algo="FTMS"/>
<pk mz="187.097550" i="3850779.5" sn="40.15" a="760.07" fwhm="0.000214" res="873829.0" algo="FTMS"/>
<pk mz="187.125134" i="885911.1" sn="7.32" a="148.35" fwhm="0.000241" res="774944.9" algo="FTMS"/>
<pk mz="187.633288" i="891215.7" sn="7.35" a="139.63" fwhm="0.000225" res="832905.8" algo="FTMS"/>
<pk mz="187.661975" i="917596.1" sn="7.64" a="151.76" fwhm="0.000224" res="837069.6" algo="FTMS"/>
<pk mz="187.957479" i="912292.2" sn="7.58" a="171.24" fwhm="0.000263" res="715051.6" algo="FTMS"/>
<pk mz="188.100938" i="1073690.9" sn="9.36" a="186.17" fwhm="0.000220" res="853463.2" algo="FTMS"/>
<pk mz="188.172203" i="906394.2" sn="7.51" a="130.82" fwhm="0.000237" res="795375.2" algo="FTMS"/>
<pk mz="188.713454" i="968778.5" sn="8.20" a="169.92" fwhm="0.000245" res="770693.3" algo="FTMS"/>
<pk mz="189.076803" i="1566622.4" sn="14.79" a="274.19" fwhm="0.000218" res="865910.8" algo="FTMS"/>
<pk mz="189.328469" i="956577.1" sn="8.06" a="161.31" fwhm="0.000238" res="796938.3" algo="FTMS"/>
<pk mz="189.650711" i="966133.4" sn="8.13" a="154.81" fwhm="0.000214" res="887030.4" algo="FTMS"/>
<pk mz="189.906855" i="866476.5" sn="7.04" a="150.58" fwhm="0.000246" res="771151.7" algo="FTMS"/>
<pk mz="189.965303" i="934535.8" sn="7.78" a="148.95" fwhm="0.000231" res="823657.1" algo="FTMS"/>
<pk mz="190.637011" i="903237.1" sn="7.44" a="163.68" fwhm="0.000242" res="788256.0" algo="FTMS"/>
<pk mz="190.757766" i="913582.9" sn="7.55" a="162.34" fwhm="0.000238" res="800306.3" algo="FTMS"/>
<pk mz="190.913250" i="946729.6" sn="7.91" a="167.00" fwhm="0.000246" res="775291.0" algo="FTMS"/>
<pk mz="191.851348" i="911123.2" sn="7.49" a="190.88" fwhm="0.000296" res="647708.7" algo="FTMS"/>
<pk mz="192.368091" i="963412.4" sn="8.06" a="149.94" fwhm="0.000232" res="830458.2" algo="FTMS"/>
<pk mz="192.421710" i="880287.3" sn="7.15" a="117.95" fwhm="0.000192" res="1002847.6" algo="FTMS"/>
<pk mz="192.607340" i="911660.7" sn="7.49" a="167.26" fwhm="0.000281" res="685930.4" algo="FTMS"/>
<pk mz="193.014209" i="2565803.0" sn="25.61" a="561.10" fwhm="0.000227" res="849534.1" algo="FTMS"/>
<pk mz="194.057213" i="915877.1" sn="7.50" a="133.06" fwhm="0.000219" res="886764.4" algo="FTMS"/>
<pk mz="194.289339" i="953422.7" sn="7.91" a="203.06" fwhm="0.000299" res="649719.5" algo="FTMS"/>
<pk mz="195.029857" i="1647654.6" z="-2" sn="15.48" a="356.81" fwhm="0.000241" res="809456.8" algo="FTMS" component_name="GC" deconvoluted_molecular_mass="391.067573" deconvoluted_isotopic_mass="391.067831"/>
<pk mz="195.066217" i="1362650.0" sn="12.37" a="253.16" fwhm="0.000219" res="890711.0" algo="FTMS"/>
<pk mz="195.138990" i="977184.9" sn="8.16" a="157.91" fwhm="0.000214" res="911674.1" algo="FTMS"/>
<pk mz="195.519280" i="931725.0" sn="7.66" a="215.70" fwhm="0.000314" res="621997.3" algo="FTMS"/>
<pk mz="195.530930" i="892755.3" z="-2" sn="7.24" a="165.05" fwhm="0.000289" res="675523.0" algo="FTMS" component_name="GC" deconvoluted_molecular_mass="391.067573" deconvoluted_isotopic_mass="392.069979"/>
<pk mz="195.810855" i="2119850.5" sn="20.55" a="401.01" fwhm="0.000221" res="885754.6" algo="FTMS"/>
<pk mz="196.025134" i="1123870.9" sn="9.72" a="194.12" fwhm="0.000238" res="822016.1" algo="FTMS"/>
<pk mz="196.773354" i="1079480.9" sn="9.23" a="226.13" fwhm="0.000291" res="676172.0" algo="FTMS"/>
<pk mz="197.009093" i="878971.3" sn="7.05" a="143.23" fwhm="0.000225" res="875123.0" algo="FTMS"/>
<pk mz="197.045518" i="2288719.5" sn="22.38" a="472.85" fwhm="0.000233" res="845692.9" algo="FTMS"/>
<pk mz="197.643155" i="903820.4" sn="7.32" a="216.51" fwhm="0.000310" res="637543.5" algo="FTMS"/>
<pk mz="197.807896" i="3132792.8" sn="31.55" a="671.65" fwhm="0.000225" res="879110.5" algo="FTMS"/>
<pk mz="198.004366" i="1132327.3" sn="9.80" a="187.43" fwhm="0.000214" res="926592.7" algo="FTMS"/>
<pk mz="198.040731" i="1413339.8" sn="12.86" a="236.59" fwhm="0.000223" res="888489.9" algo="FTMS"/>
<pk mz="198.843124" i="903026.7" sn="7.27" a="214.73" fwhm="0.000372" res="534073.1" algo="FTMS"/>
<pk mz="199.061161" i="1250175.3" sn="11.03" a="215.89" fwhm="0.000228" res="871824.0" algo="FTMS"/>
<pk mz="199.097555" i="2219668.0" sn="21.53" a="459.60" fwhm="0.000228" res="874243.9" algo="FTMS"/>
<pk mz="199.137216" i="893994.8" sn="7.17" a="172.13" fwhm="0.000301" res="661191.7" algo="FTMS"/>
<pk mz="199.501737" i="895484.1" sn="7.19" a="193.63" fwhm="0.000297" res="670805.4" algo="FTMS"/>
<pk mz="199.579687" i="912377.0" sn="7.37" a="153.99" fwhm="0.000245" res="813689.6" algo="FTMS"/>
<pk mz="199.804959" i="1886571.0" sn="17.92" a="419.00" fwhm="0.000253" res="788600.4" algo="FTMS"/>
<pk mz="200.275565" i="890683.9" sn="7.13" a="168.73" fwhm="0.000290" res="689709.0" algo="FTMS"/>
<pk mz="200.616015" i="893330.2" sn="7.13" a="124.41" fwhm="0.000247" res="812587.6" algo="FTMS"/>
<pk mz="200.699374" i="903202.9" sn="7.24" a="165.80" fwhm="0.000250" res="803931.9" algo="FTMS"/>
<pk mz="200.856296" i="936158.7" sn="7.59" a="199.19" fwhm="0.000351" res="571503.2" algo="FTMS"/>
<pk mz="201.040450" i="981082.6" sn="8.07" a="129.09" fwhm="0.000196" res="1027789.3" algo="FTMS"/>
<pk mz="201.076809" i="2080144.0" sn="19.93" a="416.57" fwhm="0.000234" res="857798.4" algo="FTMS"/>
<pk mz="201.113205" i="2048357.4" sn="19.59" a="465.28" fwhm="0.000255" res="789526.8" algo="FTMS"/>
<pk mz="202.008620" i="882757.6" sn="7.01" a="172.73" fwhm="0.000329" res="613593.0" algo="FTMS"/>
<pk mz="202.930603" i="919226.6" sn="7.36" a="184.84" fwhm="0.000299" res="677672.3" algo="FTMS"/>
<pk mz="203.056092" i="1227653.6" sn="10.68" a="228.48" fwhm="0.000234" res="867885.1" algo="FTMS"/>
<pk mz="203.092476" i="1201595.4" sn="10.40" a="205.35" fwhm="0.000217" res="934105.5" algo="FTMS"/>
<pk mz="204.211773" i="907228.4" sn="7.23" a="145.50" fwhm="0.000239" res="853094.8" algo="FTMS"/>
<pk mz="204.495465" i="928687.9" sn="7.46" a="248.33" fwhm="0.000390" res="524803.4" algo="FTMS"/>
<pk mz="204.690591" i="916030.1" sn="7.32" a="219.55" fwhm="0.000323" res="634643.4" algo="FTMS"/>
<pk mz="205.014195" i="975074.3" sn="7.95" a="132.56" fwhm="0.000199" res="1031425.2" algo="FTMS"/>
<pk mz="205.111058" i="893933.1" sn="7.08" a="181.21" fwhm="0.000321" res="639113.5" algo="FTMS"/>
<pk mz="205.122930" i="890036.3" sn="7.04" a="184.07" fwhm="0.000293" res="699313.6" algo="FTMS"/>
<pk mz="205.159746" i="957706.7" sn="7.73" a="219.95" fwhm="0.000311" res="658656.5" algo="FTMS"/>
<pk mz="207.029867" i="1199440.1" sn="10.31" a="236.48" fwhm="0.000257" res="805222.0" algo="FTMS"/>
<pk mz="209.009122" i="2422672.0" sn="23.28" a="540.35" fwhm="0.000245" res="854769.7" algo="FTMS"/>
<pk mz="209.045530" i="1369222.5" sn="12.06" a="351.59" fwhm="0.000316" res="662550.1" algo="FTMS"/>
<pk mz="210.438033" i="945759.7" sn="7.50" a="215.05" fwhm="0.000315" res="668808.0" algo="FTMS"/>
<pk mz="210.843852" i="1019465.4" sn="8.28" a="322.09" fwhm="0.000465" res="453223.8" algo="FTMS"/>
<pk mz="211.024734" i="2373352.8" sn="22.64" a="576.58" fwhm="0.000269" res="783587.0" algo="FTMS"/>
<pk mz="211.186244" i="953548.1" sn="7.58" a="197.90" fwhm="0.000285" res="741821.9" algo="FTMS"/>
<pk mz="212.019672" i="1127692.1" sn="9.42" a="174.84" fwhm="0.000205" res="1035026.6" algo="FTMS"/>
<pk mz="212.020034" i="3791692.5" sn="37.68" a="938.01" fwhm="0.000265" res="800642.9" algo="FTMS"/>
<pk mz="212.092652" i="1046649.0" sn="8.56" a="262.21" fwhm="0.000316" res="671862.3" algo="FTMS"/>
<pk mz="213.014847" i="1554350.1" sn="13.88" a="366.21" fwhm="0.000324" res="657294.8" algo="FTMS"/>
<pk mz="213.015290" i="9615150.0" z="-1" sn="99.01" a="2484.09" fwhm="0.000263" res="810646.5" algo="FTMS" component_name="DL" deconvoluted_molecular_mass="213.015457" deconvoluted_isotopic_mass="213.015464"/>
<pk mz="213.076791" i="958420.1" sn="7.59" a="158.17" fwhm="0.000247" res="862058.8" algo="FTMS"/>
<pk mz="213.113209" i="982378.3" sn="7.84" a="158.30" fwhm="0.000235" res="906454.8" algo="FTMS"/>
<pk mz="213.903946" i="943549.1" sn="7.43" a="259.33" fwhm="0.000376" res="569375.0" algo="FTMS"/>
<pk mz="214.018559" i="982610.9" z="-1" sn="7.84" a="198.64" fwhm="0.000299" res="715652.7" algo="FTMS" component_name="DL" deconvoluted_molecular_mass="213.015457" deconvoluted_isotopic_mass="214.018734"/>
<pk mz="214.317242" i="907816.7" sn="7.05" a="173.54" fwhm="0.000279" res="767225.1" algo="FTMS"/>
<pk mz="215.042458" i="946656.8" sn="7.45" a="219.20" fwhm="0.000325" res="662498.6" algo="FTMS"/>
<pk mz="215.056078" i="999305.0" sn="8.01" a="180.40" fwhm="0.000258" res="832397.3" algo="FTMS"/>
<pk mz="215.092458" i="2075487.0" sn="19.37" a="535.05" fwhm="0.000292" res="735942.6" algo="FTMS"/>
<pk mz="215.128881" i="1507253.1" sn="13.37" a="319.82" fwhm="0.000264" res="813500.5" algo="FTMS"/>
<pk mz="215.589223" i="938123.2" sn="7.32" a="215.11" fwhm="0.000345" res="625772.2" algo="FTMS"/>
<pk mz="215.751925" i="918861.3" sn="7.12" a="191.38" fwhm="0.000296" res="729974.7" algo="FTMS"/>
<pk mz="216.005943" i="909094.1" sn="7.02" a="290.90" fwhm="0.000452" res="478070.3" algo="FTMS"/>
<pk mz="216.087702" i="990551.3" sn="7.87" a="196.81" fwhm="0.000260" res="831248.6" algo="FTMS"/>
<pk mz="217.071719" i="1608964.3" sn="14.37" a="371.82" fwhm="0.000286" res="758315.4" algo="FTMS"/>
<pk mz="217.108145" i="1520857.9" sn="13.44" a="291.07" fwhm="0.000250" res="868109.9" algo="FTMS"/>
<pk mz="218.103382" i="978855.9" sn="7.70" a="227.36" fwhm="0.000321" res="680079.2" algo="FTMS"/>
<pk mz="219.820715" i="1130515.3" sn="9.28" a="330.33" fwhm="0.000406" res="541239.1" algo="FTMS"/>
<pk mz="219.948570" i="943005.1" sn="7.31" a="176.04" fwhm="0.000287" res="766294.9" algo="FTMS"/>
<pk mz="220.380380" i="975525.5" sn="7.65" a="284.26" fwhm="0.000402" res="548118.6" algo="FTMS"/>
<pk mz="221.009158" i="1380412.8" sn="11.83" a="302.78" fwhm="0.000271" res="816072.0" algo="FTMS"/>
<pk mz="221.062042" i="1014362.8" sn="8.02" a="240.98" fwhm="0.000344" res="642678.8" algo="FTMS"/>
<pk mz="221.345864" i="958075.7" sn="7.43" a="231.26" fwhm="0.000331" res="669428.7" algo="FTMS"/>
<pk mz="222.015614" i="1056852.6" sn="8.45" a="262.25" fwhm="0.000330" res="671960.1" algo="FTMS"/>
<pk mz="223.024763" i="1331684.8" sn="11.31" a="319.50" fwhm="0.000294" res="757317.8" algo="FTMS"/>
<pk mz="223.061136" i="1740664.8" sn="15.57" a="465.08" fwhm="0.000323" res="690149.0" algo="FTMS"/>
<pk mz="223.103964" i="930544.3" sn="7.13" a="192.62" fwhm="0.000288" res="774477.6" algo="FTMS"/>
<pk mz="223.178239" i="964985.1" sn="7.49" a="279.13" fwhm="0.000388" res="574632.9" algo="FTMS"/>
<pk mz="225.004019" i="2448337.3" sn="22.82" a="745.50" fwhm="0.000336" res="670651.3" algo="FTMS"/>
<pk mz="225.040425" i="2093156.5" sn="19.14" a="533.63" fwhm="0.000291" res="774507.8" algo="FTMS"/>
<pk mz="225.753261" i="924314.3" sn="7.02" a="198.07" fwhm="0.000326" res="691602.5" algo="FTMS"/>
<pk mz="226.035703" i="931500.8" sn="7.09" a="179.71" fwhm="0.000282" res="802627.6" algo="FTMS"/>
<pk mz="226.191116" i="1001085.0" sn="7.81" a="211.67" fwhm="0.000301" res="751910.4" algo="FTMS"/>
<pk mz="226.440626" i="951037.1" sn="7.29" a="172.25" fwhm="0.000302" res="748953.7" algo="FTMS"/>
<pk mz="227.056039" i="1221045.6" sn="10.04" a="312.56" fwhm="0.000317" res="716609.1" algo="FTMS"/>
<pk mz="227.092475" i="1449160.0" sn="12.39" a="372.06" fwhm="0.000311" res="731157.1" algo="FTMS"/>
<pk mz="227.739361" i="1066219.0" sn="8.44" a="258.30" fwhm="0.000333" res="684510.9" algo="FTMS"/>
<pk mz="228.051342" i="947044.8" sn="7.21" a="148.26" fwhm="0.000256" res="891434.1" algo="FTMS"/>
<pk mz="229.071661" i="1926994.3" sn="17.31" a="495.90" fwhm="0.000304" res="752347.7" algo="FTMS"/>
<pk mz="229.108111" i="2391523.5" sn="22.10" a="607.75" fwhm="0.000298" res="768105.2" algo="FTMS"/>
<pk mz="229.144598" i="1170421.0" sn="9.51" a="282.98" fwhm="0.000333" res="688500.6" algo="FTMS"/>
<pk mz="231.074260" i="1020142.3" sn="7.91" a="204.21" fwhm="0.000311" res="742793.3" algo="FTMS"/>
<pk mz="231.087361" i="3135988.0" sn="29.65" a="990.15" fwhm="0.000346" res="668453.8" algo="FTMS"/>
<pk mz="231.123749" i="1452164.3" sn="12.35" a="332.68" fwhm="0.000313" res="738030.8" algo="FTMS"/>
<pk mz="231.770797" i="964096.9" sn="7.34" a="238.42" fwhm="0.000376" res="615876.0" algo="FTMS"/>
<pk mz="233.103056" i="1047061.0" sn="8.16" a="226.70" fwhm="0.000273" res="853750.4" algo="FTMS"/>
<pk mz="233.154700" i="3207018.3" sn="30.28" a="974.77" fwhm="0.000332" res="702495.5" algo="FTMS"/>
<pk mz="233.883218" i="941905.3" sn="7.08" a="328.66" fwhm="0.000577" res="405569.1" algo="FTMS"/>
<pk mz="235.024785" i="1272653.9" sn="10.46" a="293.65" fwhm="0.000305" res="769468.1" algo="FTMS"/>
<pk mz="235.105656" i="937484.6" sn="7.03" a="236.47" fwhm="0.000461" res="509934.9" algo="FTMS"/>
<pk mz="236.105345" i="955295.3" sn="7.18" a="227.06" fwhm="0.000312" res="755709.3" algo="FTMS"/>
<pk mz="237.004070" i="1162591.1" sn="9.29" a="261.96" fwhm="0.000326" res="726513.4" algo="FTMS"/>
<pk mz="237.040410" i="1510379.8" sn="12.84" a="437.13" fwhm="0.000367" res="646609.4" algo="FTMS"/>
<pk mz="237.122460" i="945864.3" sn="7.08" a="253.90" fwhm="0.000456" res="519748.0" algo="FTMS"/>
<pk mz="238.035629" i="1163774.8" sn="9.30" a="286.32" fwhm="0.000338" res="703337.9" algo="FTMS"/>
<pk mz="238.680051" i="944530.4" sn="7.06" a="286.09" fwhm="0.000411" res="580924.4" algo="FTMS"/>
<pk mz="239.019721" i="2314943.5" sn="21.05" a="848.69" fwhm="0.000392" res="609725.1" algo="FTMS"/>
<pk mz="239.056101" i="2072523.1" sn="18.58" a="580.22" fwhm="0.000329" res="727559.6" algo="FTMS"/>
<pk mz="239.092461" i="1852246.6" sn="16.33" a="633.10" fwhm="0.000377" res="634001.0" algo="FTMS"/>
<pk mz="239.128857" i="3033314.3" sn="28.39" a="1121.27" fwhm="0.000401" res="596011.1" algo="FTMS"/>
<pk mz="239.304755" i="965721.8" sn="7.25" a="278.01" fwhm="0.000450" res="531907.3" algo="FTMS"/>
<pk mz="239.374682" i="985199.7" sn="7.45" a="261.94" fwhm="0.000373" res="641066.5" algo="FTMS"/>
<pk mz="240.014892" i="1940981.5" sn="17.17" a="532.77" fwhm="0.000332" res="723762.4" algo="FTMS"/>
<pk mz="240.051361" i="1085056.5" sn="8.46" a="221.70" fwhm="0.000300" res="799498.8" algo="FTMS"/>
<pk mz="240.143421" i="952220.4" sn="7.11" a="288.99" fwhm="0.000435" res="552158.7" algo="FTMS"/>
<pk mz="240.754352" i="957090.6" sn="7.16" a="349.03" fwhm="0.000568" res="424057.3" algo="FTMS"/>
<pk mz="241.046074" i="1998631.9" sn="17.76" a="466.05" fwhm="0.000264" res="911578.9" algo="FTMS"/>
<pk mz="241.046589" i="12129832.0" z="-1" sn="120.85" a="4423.24" fwhm="0.000366" res="658469.6" algo="FTMS" component_name="AY" deconvoluted_molecular_mass="241.046805" deconvoluted_isotopic_mass="241.046809"/>
<pk mz="241.071733" i="2249135.3" sn="20.31" a="718.33" fwhm="0.000361" res="667910.0" algo="FTMS"/>
<pk mz="241.082946" i="1784242.5" sn="15.58" a="523.76" fwhm="0.000334" res="720738.4" algo="FTMS"/>
<pk mz="241.108137" i="1909433.8" sn="16.85" a="544.64" fwhm="0.000345" res="698871.0" algo="FTMS"/>
<pk mz="241.136497" i="1406530.0" sn="11.73" a="336.00" fwhm="0.000337" res="715218.4" algo="FTMS"/>
<pk mz="241.144494" i="1916612.3" sn="16.92" a="596.42" fwhm="0.000362" res="665695.4" algo="FTMS"/>
<pk mz="241.736620" i="969132.8" sn="7.28" a="270.51" fwhm="0.000396" res="610525.1" algo="FTMS"/>
<pk mz="242.049890" i="1334980.0" z="-1" sn="11.00" a="315.95" fwhm="0.000312" res="774974.6" algo="FTMS" component_name="AY" deconvoluted_molecular_mass="241.046805" deconvoluted_isotopic_mass="242.050112"/>
<pk mz="242.176123" i="1385702.8" sn="11.52" a="331.97" fwhm="0.000320" res="757060.5" algo="FTMS"/>
<pk mz="243.051017" i="995986.1" sn="7.52" a="221.15" fwhm="0.000344" res="705715.8" algo="FTMS"/>
<pk mz="243.087401" i="2353115.8" sn="21.29" a="718.39" fwhm="0.000343" res="707882.7" algo="FTMS"/>
<pk mz="243.123795" i="3851877.3" sn="36.49" a="1359.70" fwhm="0.000375" res="649103.4" algo="FTMS"/>
<pk mz="244.082547" i="1099802.8" sn="8.57" a="291.62" fwhm="0.000356" res="686059.9" algo="FTMS"/>
<pk mz="245.066677" i="2174667.0" sn="19.47" a="733.43" fwhm="0.000379" res="647075.6" algo="FTMS"/>
<pk mz="245.103027" i="3938131.5" sn="37.36" a="1442.44" fwhm="0.000390" res="628331.5" algo="FTMS"/>
<pk mz="245.114209" i="1313558.3" sn="10.74" a="370.79" fwhm="0.000381" res="642738.1" algo="FTMS"/>
<pk mz="245.139415" i="1300444.3" sn="10.61" a="315.62" fwhm="0.000333" res="735284.5" algo="FTMS"/>
<pk mz="245.240788" i="1005108.2" sn="7.61" a="273.26" fwhm="0.000466" res="526220.0" algo="FTMS"/>
<pk mz="247.024842" i="1621126.4" sn="13.81" a="446.21" fwhm="0.000346" res="713775.5" algo="FTMS"/>
<pk mz="247.082303" i="1693458.8" sn="14.54" a="504.50" fwhm="0.000380" res="649927.0" algo="FTMS"/>
<pk mz="247.110736" i="1012184.8" sn="7.65" a="269.61" fwhm="0.000431" res="572902.9" algo="FTMS"/>
<pk mz="247.118687" i="2916634.5" sn="26.90" a="962.55" fwhm="0.000373" res="662082.9" algo="FTMS"/>
<pk mz="248.079991" i="2175075.3" sn="19.40" a="764.62" fwhm="0.000402" res="616958.7" algo="FTMS"/>
<pk mz="249.004052" i="1871002.5" sn="16.33" a="750.52" fwhm="0.000514" res="484438.9" algo="FTMS"/>
<pk mz="249.040428" i="1192225.6" sn="9.47" a="337.54" fwhm="0.000357" res="696747.6" algo="FTMS"/>
<pk mz="251.019700" i="1945868.0" sn="17.02" a="713.18" fwhm="0.000420" res="597121.7" algo="FTMS"/>
<pk mz="251.056083" i="1301394.4" sn="10.53" a="377.05" fwhm="0.000366" res="686771.8" algo="FTMS"/>
<pk mz="252.998971" i="1632080.6" sn="13.86" a="460.67" fwhm="0.000349" res="724465.2" algo="FTMS"/>
<pk mz="253.035374" i="1744022.3" sn="14.98" a="690.43" fwhm="0.000461" res="549455.5" algo="FTMS"/>
<pk mz="253.071735" i="2377308.0" sn="21.36" a="687.80" fwhm="0.000334" res="757743.1" algo="FTMS"/>
<pk mz="253.108193" i="1151201.5" sn="9.01" a="326.52" fwhm="0.000364" res="695939.5" algo="FTMS"/>
<pk mz="253.144503" i="4789095.0" sn="45.65" a="1893.57" fwhm="0.000410" res="617147.1" algo="FTMS"/>
<pk mz="254.030562" i="1225964.0" sn="9.73" a="308.37" fwhm="0.000358" res="708660.1" algo="FTMS"/>
<pk mz="255.051013" i="9370493.0" z="-1" sn="91.44" a="3848.38" fwhm="0.000422" res="604094.1" algo="FTMS" component_name="DX" deconvoluted_molecular_mass="255.051330" deconvoluted_isotopic_mass="255.051259"/>
<pk mz="255.061638" i="5657470.0" sn="54.19" a="1543.98" fwhm="0.000319" res="800762.5" algo="FTMS"/>
<pk mz="255.062232" i="41089408.0" z="-1" sn="409.69" a="17902.59" fwhm="0.000422" res="604417.5" algo="FTMS" component_name="M" deconvoluted_molecular_mass="255.062370" deconvoluted_isotopic_mass="255.062478"/>
<pk mz="255.087384" i="1725697.8" sn="14.74" a="646.49" fwhm="0.000422" res="605009.8" algo="FTMS"/>
<pk mz="255.123823" i="2281862.8" sn="20.32" a="788.67" fwhm="0.000405" res="630074.1" algo="FTMS"/>
<pk mz="255.160169" i="1396235.8" sn="11.44" a="412.46" fwhm="0.000394" res="647522.7" algo="FTMS"/>
<pk mz="255.232959" i="1601173.6" sn="13.49" a="485.56" fwhm="0.000375" res="680232.5" algo="FTMS"/>
<pk mz="256.046255" i="1696129.9" sn="14.44" a="548.31" fwhm="0.000402" res="637562.9" algo="FTMS"/>
<pk mz="256.054361" i="1665155.0" z="-1" sn="14.13" a="464.68" fwhm="0.000370" res="691704.6" algo="FTMS" component_name="DX" deconvoluted_molecular_mass="255.051330" deconvoluted_isotopic_mass="256.054608"/>
<pk mz="256.065594" i="4815364.5" z="-1" sn="45.74" a="1913.53" fwhm="0.000417" res="613721.8" algo="FTMS" component_name="M" deconvoluted_molecular_mass="255.062370" deconvoluted_isotopic_mass="256.065842"/>
<pk mz="256.388940" i="996398.0" sn="7.42" a="273.14" fwhm="0.000437" res="586064.9" algo="FTMS"/>
<pk mz="256.472043" i="971272.6" sn="7.17" a="427.10" fwhm="0.000650" res="394730.2" algo="FTMS"/>
<pk mz="257.030289" i="1210622.3" sn="9.54" a="317.90" fwhm="0.000373" res="689721.5" algo="FTMS"/>
<pk mz="257.041493" i="6168703.5" sn="59.09" a="2579.46" fwhm="0.000436" res="589816.6" algo="FTMS"/>
<pk mz="257.066673" i="2372738.8" z="-1" sn="21.15" a="864.19" fwhm="0.000404" res="635869.8" algo="FTMS" component_name="M" deconvoluted_molecular_mass="255.062370" deconvoluted_isotopic_mass="257.066923"/>
<pk mz="257.103026" i="3902599.3" sn="36.44" a="1643.43" fwhm="0.000427" res="602772.5" algo="FTMS"/>
<pk mz="257.139431" i="3225227.5" sn="29.67" a="1259.79" fwhm="0.000421" res="610832.8" algo="FTMS"/>
<pk mz="257.175787" i="1039440.0" sn="7.82" a="409.28" fwhm="0.000535" res="480914.8" algo="FTMS"/>
<pk mz="258.061905" i="964025.1" z="-1" sn="7.07" a="261.09" fwhm="0.000416" res="620124.5" algo="FTMS" component_name="DX" deconvoluted_molecular_mass="255.051330" deconvoluted_isotopic_mass="258.062157"/>
<pk mz="258.098268" i="1054525.3" sn="7.97" a="289.10" fwhm="0.000363" res="710607.3" algo="FTMS"/>
<pk mz="258.297148" i="977684.1" sn="7.21" a="301.52" fwhm="0.000462" res="559394.7" algo="FTMS"/>
<pk mz="259.024835" i="968101.3" sn="7.11" a="279.93" fwhm="0.000452" res="572619.5" algo="FTMS"/>
<pk mz="259.045898" i="1196391.5" sn="9.39" a="335.16" fwhm="0.000375" res="690490.6" algo="FTMS"/>
<pk mz="259.082310" i="4004971.5" sn="37.46" a="1562.96" fwhm="0.000406" res="637743.5" algo="FTMS"/>
<pk mz="259.093565" i="990572.8" sn="7.33" a="277.62" fwhm="0.000405" res="639740.6" algo="FTMS"/>
<pk mz="259.118718" i="5747055.5" sn="54.88" a="2287.18" fwhm="0.000419" res="619035.1" algo="FTMS"/>
<pk mz="259.129900" i="3075440.8" sn="28.17" a="1081.79" fwhm="0.000395" res="655374.1" algo="FTMS"/>
<pk mz="259.155052" i="1703027.4" sn="14.46" a="530.77" fwhm="0.000387" res="669463.0" algo="FTMS"/>
<pk mz="259.207064" i="985945.1" sn="7.29" a="351.49" fwhm="0.000519" res="499002.5" algo="FTMS"/>
<pk mz="260.410763" i="972566.7" sn="7.15" a="413.36" fwhm="0.000578" res="450845.9" algo="FTMS"/>
<pk mz="261.004083" i="1338161.5" sn="10.76" a="407.55" fwhm="0.000430" res="606320.1" algo="FTMS"/>
<pk mz="261.040438" i="1061493.0" sn="8.01" a="282.14" fwhm="0.000394" res="662481.2" algo="FTMS"/>
<pk mz="261.061555" i="1352503.1" sn="10.91" a="341.99" fwhm="0.000361" res="723363.3" algo="FTMS"/>
<pk mz="261.097966" i="1884218.6" sn="16.20" a="595.26" fwhm="0.000392" res="666454.3" algo="FTMS"/>
<pk mz="261.134314" i="3726142.0" sn="34.54" a="1541.47" fwhm="0.000446" res="584859.0" algo="FTMS"/>
<pk mz="261.798524" i="1002365.1" sn="7.42" a="418.38" fwhm="0.000713" res="367204.9" algo="FTMS"/>
<pk mz="262.035655" i="1127507.1" sn="8.67" a="365.03" fwhm="0.000431" res="607893.4" algo="FTMS"/>
<pk mz="262.405005" i="973876.7" sn="7.14" a="434.21" fwhm="0.000626" res="419330.1" algo="FTMS"/>
<pk mz="263.019754" i="2192875.3" sn="19.27" a="773.34" fwhm="0.000410" res="642278.9" algo="FTMS"/>
<pk mz="263.043425" i="1172333.1" sn="9.11" a="317.44" fwhm="0.000369" res="713143.6" algo="FTMS"/>
<pk mz="263.044012" i="10162413.0" sn="98.63" a="4392.14" fwhm="0.000440" res="598210.4" algo="FTMS"/>
<pk mz="263.056077" i="1062382.3" sn="8.02" a="250.26" fwhm="0.000336" res="782208.7" algo="FTMS"/>
<pk mz="263.113644" i="973619.3" sn="7.13" a="285.17" fwhm="0.000419" res="627808.6" algo="FTMS"/>
<pk mz="263.770605" i="979499.2" sn="7.19" a="340.11" fwhm="0.000508" res="519323.7" algo="FTMS"/>
<pk mz="264.014980" i="1066431.5" sn="8.06" a="342.05" fwhm="0.000450" res="586066.7" algo="FTMS"/>
<pk mz="264.160486" i="1745995.5" sn="14.82" a="696.09" fwhm="0.000470" res="561822.0" algo="FTMS"/>
<pk mz="264.999004" i="1947534.8" sn="16.76" a="671.08" fwhm="0.000408" res="648888.9" algo="FTMS"/>
<pk mz="265.035368" i="2054929.6" sn="17.83" a="718.82" fwhm="0.000419" res="633049.2" algo="FTMS"/>
<pk mz="265.041024" i="3270802.0" sn="29.89" a="1405.40" fwhm="0.000452" res="585978.2" algo="FTMS"/>
<pk mz="265.057804" i="1737875.4" sn="14.68" a="591.52" fwhm="0.000384" res="689940.9" algo="FTMS"/>
<pk mz="265.071842" i="1250708.4" sn="9.85" a="379.09" fwhm="0.000392" res="675779.7" algo="FTMS"/>
<pk mz="265.084754" i="997941.4" sn="7.34" a="480.04" fwhm="0.000679" res="390340.8" algo="FTMS"/>
<pk mz="265.147871" i="3800474.3" sn="35.14" a="1945.14" fwhm="0.000525" res="505005.0" algo="FTMS"/>
<pk mz="266.089426" i="2695138.0" sn="24.18" a="1256.58" fwhm="0.000504" res="527545.5" algo="FTMS"/>
<pk mz="266.330501" i="977843.9" sn="7.14" a="284.02" fwhm="0.000444" res="600254.5" algo="FTMS"/>
<pk mz="267.014598" i="3144741.5" sn="28.63" a="1334.87" fwhm="0.000472" res="566135.2" algo="FTMS"/>
<pk mz="267.051046" i="2006056.3" sn="17.34" a="703.74" fwhm="0.000383" res="697644.8" algo="FTMS"/>
<pk mz="267.073448" i="3337513.8" sn="30.55" a="1372.53" fwhm="0.000448" res="595653.2" algo="FTMS"/>
<pk mz="267.087372" i="2258730.8" sn="19.85" a="957.74" fwhm="0.000469" res="569106.7" algo="FTMS"/>
<pk mz="267.160180" i="1354160.0" sn="10.88" a="390.18" fwhm="0.000368" res="725487.0" algo="FTMS"/>
<pk mz="269.030277" i="2511536.0" sn="22.26" a="991.83" fwhm="0.000451" res="596468.6" algo="FTMS"/>
<pk mz="269.066629" i="2669490.3" sn="23.82" a="1167.55" fwhm="0.000469" res="573388.2" algo="FTMS"/>
<pk mz="269.103066" i="2679220.8" sn="23.92" a="1012.79" fwhm="0.000429" res="627910.0" algo="FTMS"/>
<pk mz="269.131173" i="1997878.6" sn="17.19" a="768.03" fwhm="0.000468" res="574964.1" algo="FTMS"/>
<pk mz="269.139421" i="3375799.3" sn="30.80" a="1337.38" fwhm="0.000443" res="607822.8" algo="FTMS"/>
<pk mz="269.212195" i="1103163.9" sn="8.35" a="260.04" fwhm="0.000370" res="726717.3" algo="FTMS"/>
<pk mz="271.009598" i="1034286.9" sn="7.67" a="373.55" fwhm="0.000465" res="582315.9" algo="FTMS"/>
<pk mz="271.045904" i="2482481.0" sn="21.97" a="1007.42" fwhm="0.000459" res="590339.3" algo="FTMS"/>
<pk mz="271.082313" i="2338355.5" sn="20.55" a="968.47" fwhm="0.000469" res="578173.0" algo="FTMS"/>
<pk mz="271.118724" i="4770613.5" sn="44.57" a="2034.83" fwhm="0.000455" res="595825.5" algo="FTMS"/>
<pk mz="271.155053" i="2016823.9" sn="17.37" a="886.29" fwhm="0.000472" res="574176.0" algo="FTMS"/>
<pk mz="271.191473" i="1539386.3" sn="12.66" a="573.03" fwhm="0.000462" res="586721.7" algo="FTMS"/>
<pk mz="271.982547" i="990442.9" sn="7.24" a="406.10" fwhm="0.000623" res="436881.0" algo="FTMS"/>
<pk mz="272.113963" i="1209459.0" sn="9.40" a="389.81" fwhm="0.000474" res="574551.8" algo="FTMS"/>
<pk mz="272.325793" i="968191.9" sn="7.02" a="292.52" fwhm="0.000467" res="583264.5" algo="FTMS"/>
<pk mz="273.025161" i="1123754.3" sn="8.55" a="378.63" fwhm="0.000434" res="628959.2" algo="FTMS"/>
<pk mz="273.040423" i="1614379.3" sn="13.40" a="599.75" fwhm="0.000438" res="623441.9" algo="FTMS"/>
<pk mz="273.061575" i="2499244.5" sn="22.14" a="900.63" fwhm="0.000423" res="645385.5" algo="FTMS"/>
<pk mz="273.097977" i="5815214.5" sn="54.89" a="2705.30" fwhm="0.000481" res="567841.4" algo="FTMS"/>
<pk mz="273.134311" i="8615857.0" z="-1" sn="82.56" a="4162.01" fwhm="0.000487" res="561356.5" algo="FTMS" component_name="EY" deconvoluted_molecular_mass="273.134595" deconvoluted_isotopic_mass="273.134592"/>
<pk mz="273.170713" i="1954483.1" sn="16.69" a="754.58" fwhm="0.000448" res="609356.0" algo="FTMS"/>
<pk mz="273.207057" i="1129973.3" sn="8.58" a="392.56" fwhm="0.000475" res="575463.2" algo="FTMS"/>
<pk mz="273.214154" i="977141.7" sn="7.07" a="340.36" fwhm="0.000483" res="565798.4" algo="FTMS"/>
<pk mz="274.093172" i="2846954.5" sn="25.47" a="1150.18" fwhm="0.000444" res="617607.0" algo="FTMS"/>
<pk mz="274.137682" i="1163245.1" z="-1" sn="8.90" a="444.99" fwhm="0.000476" res="575476.4" algo="FTMS" component_name="EY" deconvoluted_molecular_mass="273.134595" deconvoluted_isotopic_mass="274.137964"/>
<pk mz="275.019702" i="1543586.0" sn="12.64" a="745.06" fwhm="0.000482" res="570633.6" algo="FTMS"/>
<pk mz="275.056148" i="1419044.1" sn="11.42" a="472.36" fwhm="0.000459" res="599234.2" algo="FTMS"/>
<pk mz="275.077231" i="2005797.4" sn="17.19" a="782.78" fwhm="0.000474" res="579786.4" algo="FTMS"/>
<pk mz="275.113600" i="4673575.5" sn="43.43" a="1970.06" fwhm="0.000454" res="605343.3" algo="FTMS"/>
<pk mz="275.149942" i="2735657.8" sn="24.37" a="1124.66" fwhm="0.000476" res="578115.0" algo="FTMS"/>
<pk mz="275.684807" i="1039049.9" sn="7.68" a="491.50" fwhm="0.000633" res="435740.0" algo="FTMS"/>
<pk mz="276.072486" i="972321.3" sn="7.02" a="280.19" fwhm="0.000473" res="583335.9" algo="FTMS"/>
<pk mz="276.998957" i="2064025.5" sn="17.76" a="721.41" fwhm="0.000423" res="654767.7" algo="FTMS"/>
<pk mz="277.023246" i="2128923.0" sn="18.40" a="946.12" fwhm="0.000521" res="531542.1" algo="FTMS"/>
<pk mz="277.058987" i="7053469.0" sn="66.84" a="2269.42" fwhm="0.000390" res="711049.9" algo="FTMS"/>
<pk mz="277.059651" i="73355424.0" z="-1" sn="719.00" a="36832.67" fwhm="0.000492" res="562873.9" algo="FTMS" component_name="G" deconvoluted_molecular_mass="277.059916" deconvoluted_isotopic_mass="277.059940"/>
<pk mz="277.071664" i="1590173.9" sn="13.10" a="525.64" fwhm="0.000430" res="644566.7" algo="FTMS"/>
<pk mz="277.144513" i="1086882.4" sn="8.15" a="399.46" fwhm="0.000494" res="561493.7" algo="FTMS"/>
<pk mz="277.180896" i="1050532.6" sn="7.79" a="263.73" fwhm="0.000423" res="655457.5" algo="FTMS"/>
<pk mz="278.030598" i="1137241.1" sn="8.61" a="331.96" fwhm="0.000389" res="714784.7" algo="FTMS"/>
<pk mz="278.063009" i="8101595.0" z="-1" sn="76.82" a="3991.98" fwhm="0.000510" res="545064.6" algo="FTMS" component_name="G" deconvoluted_molecular_mass="277.059916" deconvoluted_isotopic_mass="278.063299"/>
<pk mz="279.014640" i="4651799.5" sn="43.03" a="2221.55" fwhm="0.000497" res="561943.5" algo="FTMS"/>
<pk mz="279.020262" i="1189015.6" sn="9.12" a="344.50" fwhm="0.000424" res="658564.9" algo="FTMS"/>
<pk mz="279.038897" i="4346137.0" sn="40.04" a="2071.34" fwhm="0.000517" res="539333.6" algo="FTMS"/>
<pk mz="279.051026" i="2339097.8" sn="20.38" a="1040.22" fwhm="0.000521" res="536066.5" algo="FTMS"/>
<pk mz="279.056688" i="22599962.0" z="-1" sn="218.81" a="11507.80" fwhm="0.000507" res="550168.9" algo="FTMS" component_name="V" deconvoluted_molecular_mass="279.056984" deconvoluted_isotopic_mass="279.056981"/>
<pk mz="279.087380" i="1567004.0" sn="12.82" a="639.33" fwhm="0.000539" res="518139.4" algo="FTMS"/>
<pk mz="279.098497" i="1048892.8" sn="7.74" a="489.07" fwhm="0.000663" res="420762.3" algo="FTMS"/>
<pk mz="279.100505" i="1744668.9" sn="14.56" a="817.21" fwhm="0.000527" res="529526.9" algo="FTMS"/>
<pk mz="279.123683" i="1330718.3" sn="10.50" a="399.24" fwhm="0.000452" res="617465.3" algo="FTMS"/>
<pk mz="279.136864" i="999519.1" sn="7.26" a="323.52" fwhm="0.000474" res="588899.6" algo="FTMS"/>
<pk mz="279.163514" i="4325153.0" sn="39.83" a="2264.96" fwhm="0.000522" res="534958.8" algo="FTMS"/>
<pk mz="280.035752" i="1230169.8" sn="9.52" a="520.16" fwhm="0.000567" res="494170.0" algo="FTMS"/>
<pk mz="280.046229" i="1355738.4" sn="10.75" a="566.28" fwhm="0.000519" res="539710.0" algo="FTMS"/>
<pk mz="280.060065" i="2358107.3" z="-1" sn="20.56" a="1050.71" fwhm="0.000497" res="563873.7" algo="FTMS" component_name="V" deconvoluted_molecular_mass="279.056984" deconvoluted_isotopic_mass="280.060360"/>
<pk mz="280.068741" i="2208604.0" z="-1" sn="19.10" a="843.28" fwhm="0.000459" res="610512.0" algo="FTMS" component_name="G" deconvoluted_molecular_mass="277.059916" deconvoluted_isotopic_mass="280.069036"/>
<pk mz="281.030237" i="4254620.5" sn="39.14" a="2107.19" fwhm="0.000524" res="536388.8" algo="FTMS"/>
<pk mz="281.035903" i="1519645.0" sn="12.35" a="573.60" fwhm="0.000477" res="589532.5" algo="FTMS"/>
<pk mz="281.052868" i="1262110.1" sn="9.83" a="473.30" fwhm="0.000594" res="473151.6" algo="FTMS"/>
<pk mz="281.066594" i="6656927.0" z="-1" sn="62.67" a="3289.39" fwhm="0.000504" res="557808.1" algo="FTMS" component_name="JV" deconvoluted_molecular_mass="281.066889" deconvoluted_isotopic_mass="281.066891"/>
<pk mz="281.079764" i="1220000.0" sn="9.42" a="460.61" fwhm="0.000458" res="613957.8" algo="FTMS"/>
<pk mz="281.102989" i="1309089.6" sn="10.29" a="491.61" fwhm="0.000496" res="566316.7" algo="FTMS"/>
<pk mz="281.116093" i="1134242.5" sn="8.58" a="333.21" fwhm="0.000404" res="695397.5" algo="FTMS"/>
<pk mz="281.139470" i="1654180.1" sn="13.67" a="571.91" fwhm="0.000443" res="635016.6" algo="FTMS"/>
<pk mz="282.061894" i="1280228.9" sn="10.01" a="470.15" fwhm="0.000455" res="619283.0" algo="FTMS"/>
<pk mz="282.069920" i="1140837.4" z="-1" sn="8.64" a="406.62" fwhm="0.000522" res="540594.1" algo="FTMS" component_name="JV" deconvoluted_molecular_mass="281.066889" deconvoluted_isotopic_mass="282.070219"/>
<pk mz="282.084367" i="1341926.4" sn="10.61" a="513.15" fwhm="0.000475" res="594016.1" algo="FTMS"/>
<pk mz="282.191108" i="982990.1" sn="7.06" a="469.45" fwhm="0.000734" res="384195.7" algo="FTMS"/>
<pk mz="283.009540" i="1547306.0" sn="12.57" a="456.98" fwhm="0.000392" res="722543.9" algo="FTMS"/>
<pk mz="283.045870" i="2708524.8" sn="23.89" a="1160.78" fwhm="0.000489" res="578590.4" algo="FTMS"/>
<pk mz="283.082301" i="4413487.5" sn="40.51" a="2068.26" fwhm="0.000492" res="574895.9" algo="FTMS"/>
<pk mz="283.118689" i="2728498.3" sn="24.08" a="1249.45" fwhm="0.000512" res="552927.8" algo="FTMS"/>
<pk mz="283.155094" i="1473077.0" sn="11.84" a="492.31" fwhm="0.000426" res="664309.4" algo="FTMS"/>
<pk mz="283.191454" i="1191735.6" sn="9.10" a="300.15" fwhm="0.000364" res="778509.9" algo="FTMS"/>
<pk mz="283.264171" i="1642301.1" sn="13.49" a="914.14" fwhm="0.000663" res="427548.4" algo="FTMS"/>
<pk mz="284.041149" i="1147129.0" sn="8.66" a="340.63" fwhm="0.000437" res="649910.2" algo="FTMS"/>
<pk mz="285.025196" i="1346632.1" sn="10.61" a="432.77" fwhm="0.000421" res="676957.4" algo="FTMS"/>
<pk mz="285.061570" i="14472907.0" z="-1" sn="138.60" a="7531.16" fwhm="0.000526" res="541622.2" algo="FTMS" component_name="j" deconvoluted_molecular_mass="285.061871" deconvoluted_isotopic_mass="285.061875"/>
<pk mz="285.080189" i="1005708.6" sn="7.28" a="340.33" fwhm="0.000574" res="496577.2" algo="FTMS"/>
<pk mz="285.097925" i="4639950.0" sn="42.72" a="2300.74" fwhm="0.000529" res="538740.2" algo="FTMS"/>
<pk mz="285.126111" i="10179280.0" z="-1" sn="96.73" a="5387.98" fwhm="0.000520" res="548430.0" algo="FTMS" component_name="CQ" deconvoluted_molecular_mass="285.126409" deconvoluted_isotopic_mass="285.126417"/>
<pk mz="285.134302" i="4772049.0" sn="44.01" a="2366.72" fwhm="0.000528" res="540167.8" algo="FTMS"/>
<pk mz="285.170697" i="2376404.3" sn="20.65" a="1070.78" fwhm="0.000506" res="563659.3" algo="FTMS"/>
<pk mz="285.207105" i="3566807.3" sn="32.26" a="1497.49" fwhm="0.000464" res="615237.8" algo="FTMS"/>
<pk mz="286.056825" i="1548063.5" sn="12.57" a="675.74" fwhm="0.000541" res="528775.6" algo="FTMS"/>
<pk mz="286.064872" i="1395360.3" z="-1" sn="11.08" a="516.81" fwhm="0.000489" res="584481.1" algo="FTMS" component_name="j" deconvoluted_molecular_mass="285.061871" deconvoluted_isotopic_mass="286.065180"/>
<pk mz="286.129399" i="1687333.9" z="-1" sn="13.93" a="604.97" fwhm="0.000487" res="587504.8" algo="FTMS" component_name="CQ" deconvoluted_molecular_mass="285.126409" deconvoluted_isotopic_mass="286.129707"/>
<pk mz="286.497880" i="1018950.4" sn="7.41" a="369.05" fwhm="0.000513" res="558816.0" algo="FTMS"/>
<pk mz="287.019681" i="1220341.8" sn="9.32" a="534.81" fwhm="0.000544" res="527187.7" algo="FTMS"/>
<pk mz="287.030953" i="981622.8" sn="7.00" a="418.32" fwhm="0.000585" res="491002.6" algo="FTMS"/>
<pk mz="287.040822" i="2113399.8" sn="17.97" a="870.59" fwhm="0.000496" res="579233.9" algo="FTMS"/>
<pk mz="287.056114" i="1088121.0" sn="8.03" a="426.67" fwhm="0.000513" res="559917.9" algo="FTMS"/>
<pk mz="287.067382" i="1081082.1" sn="7.97" a="400.17" fwhm="0.000517" res="554754.5" algo="FTMS"/>
<pk mz="287.077166" i="2956411.0" sn="26.14" a="1517.13" fwhm="0.000538" res="534087.7" algo="FTMS"/>
<pk mz="287.113579" i="6813566.5" z="-1" sn="63.51" a="3487.58" fwhm="0.000530" res="541906.2" algo="FTMS" component_name="JI" deconvoluted_molecular_mass="287.113890" deconvoluted_isotopic_mass="287.113889"/>
<pk mz="287.149987" i="6774657.5" z="-1" sn="63.13" a="3641.50" fwhm="0.000535" res="536477.0" algo="FTMS" component_name="JM" deconvoluted_molecular_mass="287.150718" deconvoluted_isotopic_mass="287.150297"/>
<pk mz="287.186402" i="1452805.1" sn="11.57" a="506.37" fwhm="0.000434" res="662072.2" algo="FTMS"/>
<pk mz="287.222790" i="2622088.5" sn="22.90" a="1282.17" fwhm="0.000541" res="530440.6" algo="FTMS"/>
<pk mz="288.116929" i="1135581.8" z="-1" sn="8.49" a="345.71" fwhm="0.000445" res="647609.5" algo="FTMS" component_name="JI" deconvoluted_molecular_mass="287.113890" deconvoluted_isotopic_mass="288.117241"/>
<pk mz="288.156594" i="1004065.6" z="-1" sn="7.22" a="387.47" fwhm="0.000508" res="567710.6" algo="FTMS" component_name="JM" deconvoluted_molecular_mass="287.150718" deconvoluted_isotopic_mass="288.156906"/>
<pk mz="288.987214" i="1684404.9" sn="13.81" a="648.01" fwhm="0.000491" res="588078.1" algo="FTMS"/>
<pk mz="288.998876" i="1051478.1" sn="7.68" a="474.00" fwhm="0.000679" res="425898.9" algo="FTMS"/>
<pk mz="289.035333" i="1623353.9" sn="13.22" a="685.56" fwhm="0.000511" res="565157.7" algo="FTMS"/>
<pk mz="289.056495" i="1214140.0" sn="9.25" a="467.94" fwhm="0.000524" res="551192.6" algo="FTMS"/>
<pk mz="289.071803" i="1094845.6" sn="8.10" a="370.51" fwhm="0.000470" res="615610.2" algo="FTMS"/>
<pk mz="289.092826" i="3391807.8" sn="30.35" a="1788.69" fwhm="0.000580" res="498203.8" algo="FTMS"/>
<pk mz="289.121157" i="8041538.5" z="-1" sn="75.40" a="4135.40" fwhm="0.000526" res="549198.3" algo="FTMS" component_name="GA" deconvoluted_molecular_mass="289.121467" deconvoluted_isotopic_mass="289.121471"/>
<pk mz="289.129246" i="4851267.5" sn="44.49" a="2490.09" fwhm="0.000528" res="547727.7" algo="FTMS"/>
<pk mz="289.165657" i="1728327.4" sn="14.24" a="579.78" fwhm="0.000445" res="649384.8" algo="FTMS"/>
<pk mz="290.124474" i="1542189.8" z="-1" sn="12.43" a="540.59" fwhm="0.000458" res="634150.2" algo="FTMS" component_name="GA" deconvoluted_molecular_mass="289.121467" deconvoluted_isotopic_mass="290.124790"/>
<pk mz="290.132635" i="1308206.6" sn="10.16" a="682.04" fwhm="0.000657" res="441269.3" algo="FTMS"/>
<pk mz="291.014582" i="3972113.8" sn="35.97" a="2164.77" fwhm="0.000587" res="496114.0" algo="FTMS"/>
<pk mz="291.038882" i="7945492.5" z="-1" sn="74.47" a="4332.74" fwhm="0.000548" res="531170.7" algo="FTMS" component_name="GI" deconvoluted_molecular_mass="291.039201" deconvoluted_isotopic_mass="291.039200"/>
<pk mz="291.050999" i="2306070.0" sn="19.83" a="1036.35" fwhm="0.000529" res="550134.7" algo="FTMS"/>
<pk mz="291.087382" i="1130906.1" sn="8.44" a="358.14" fwhm="0.000448" res="649050.1" algo="FTMS"/>
<pk mz="291.100229" i="1375131.6" sn="10.81" a="605.82" fwhm="0.000652" res="446143.4" algo="FTMS"/>
<pk mz="291.108449" i="1044636.6" sn="7.61" a="339.72" fwhm="0.000485" res="600536.6" algo="FTMS"/>
<pk mz="291.118260" i="2700317.8" sn="23.65" a="1277.84" fwhm="0.000544" res="534824.6" algo="FTMS"/>
<pk mz="291.209605" i="3013928.3" sn="26.69" a="1536.88" fwhm="0.000560" res="519771.2" algo="FTMS"/>
<pk mz="292.042229" i="1154315.1" z="-1" sn="8.61" a="515.01" fwhm="0.000542" res="538691.0" algo="FTMS" component_name="GI" deconvoluted_molecular_mass="291.039201" deconvoluted_isotopic_mass="292.042549"/>
<pk mz="292.046280" i="1074987.6" sn="7.85" a="502.10" fwhm="0.000639" res="456904.3" algo="FTMS"/>
<pk mz="292.082704" i="1133584.0" sn="8.41" a="376.16" fwhm="0.000508" res="575335.8" algo="FTMS"/>
<pk mz="292.103746" i="4561810.5" sn="41.41" a="2414.10" fwhm="0.000532" res="548676.9" algo="FTMS"/>
<pk mz="292.993899" i="1886081.0" sn="15.65" a="888.63" fwhm="0.000559" res="523735.5" algo="FTMS"/>
<pk mz="293.030290" i="3186949.5" sn="28.18" a="1732.44" fwhm="0.000576" res="508890.7" algo="FTMS"/>
<pk mz="293.035939" i="2575622.3" sn="22.29" a="1230.18" fwhm="0.000535" res="548191.6" algo="FTMS"/>
<pk mz="293.054541" i="1159048.8" sn="8.66" a="474.17" fwhm="0.000548" res="534672.6" algo="FTMS"/>
<pk mz="293.066617" i="1869066.3" sn="15.49" a="929.80" fwhm="0.000575" res="509749.6" algo="FTMS"/>
<pk mz="293.079748" i="1331851.9" sn="10.32" a="452.85" fwhm="0.000464" res="631827.0" algo="FTMS"/>
<pk mz="293.103051" i="1356046.9" sn="10.55" a="599.46" fwhm="0.000508" res="576953.6" algo="FTMS"/>
<pk mz="293.175098" i="2598424.0" sn="22.51" a="620.72" fwhm="0.000269" res="1091001.6" algo="FTMS"/>
<pk mz="293.175786" i="25140760.0" z="-1" sn="239.48" a="14343.54" fwhm="0.000556" res="526914.0" algo="FTMS" component_name="T" deconvoluted_molecular_mass="293.176117" deconvoluted_isotopic_mass="293.176108"/>
<pk mz="293.179147" i="3686936.5" sn="32.99" a="1826.43" fwhm="0.000532" res="550649.9" algo="FTMS"/>
<pk mz="293.188849" i="1325849.8" sn="10.26" a="500.32" fwhm="0.000513" res="571035.8" algo="FTMS"/>
<pk mz="293.206685" i="1160220.1" sn="8.67" a="344.08" fwhm="0.000441" res="665356.4" algo="FTMS"/>
<pk mz="294.025532" i="1341318.8" sn="10.41" a="538.14" fwhm="0.000536" res="548865.6" algo="FTMS"/>
<pk mz="294.061917" i="1783435.5" sn="14.67" a="792.73" fwhm="0.000555" res="529845.6" algo="FTMS"/>
<pk mz="294.179183" i="4855963.0" z="-1" sn="44.24" a="2537.05" fwhm="0.000566" res="519816.6" algo="FTMS" component_name="T" deconvoluted_molecular_mass="293.176117" deconvoluted_isotopic_mass="294.179508"/>
<pk mz="294.861029" i="1106807.4" sn="8.15" a="532.42" fwhm="0.000583" res="505908.5" algo="FTMS"/>
<pk mz="294.872775" i="1074681.0" sn="7.84" a="481.93" fwhm="0.000610" res="483367.9" algo="FTMS"/>
<pk mz="295.009474" i="3259403.8" sn="28.87" a="1874.85" fwhm="0.000638" res="462370.9" algo="FTMS"/>
<pk mz="295.045897" i="4321553.0" sn="39.09" a="2080.15" fwhm="0.000525" res="561838.6" algo="FTMS"/>
<pk mz="295.082283" i="2472214.0" sn="21.29" a="1329.77" fwhm="0.000597" res="494171.9" algo="FTMS"/>
<pk mz="295.091359" i="1089815.1" sn="7.99" a="487.31" fwhm="0.000587" res="503032.5" algo="FTMS"/>
<pk mz="295.095363" i="1734295.8" sn="14.19" a="857.73" fwhm="0.000577" res="511204.8" algo="FTMS"/>
<pk mz="295.118712" i="1897242.9" sn="15.76" a="968.88" fwhm="0.000590" res="500118.2" algo="FTMS"/>
<pk mz="295.131746" i="1881884.8" sn="15.61" a="852.21" fwhm="0.000535" res="552048.2" algo="FTMS"/>
<pk mz="295.137250" i="1052957.5" sn="7.63" a="322.88" fwhm="0.000435" res="679235.4" algo="FTMS"/>
<pk mz="295.155124" i="1300512.0" sn="10.02" a="468.77" fwhm="0.000479" res="616449.3" algo="FTMS"/>
<pk mz="296.077549" i="1024930.4" sn="7.36" a="366.22" fwhm="0.000512" res="578445.7" algo="FTMS"/>
<pk mz="296.859002" i="1045268.4" sn="7.51" a="366.54" fwhm="0.000518" res="573074.0" algo="FTMS"/>
<pk mz="297.025199" i="3445293.0" sn="30.45" a="1720.35" fwhm="0.000551" res="539129.5" algo="FTMS"/>
<pk mz="297.061606" i="3523122.5" sn="31.19" a="1696.34" fwhm="0.000524" res="566491.4" algo="FTMS"/>
<pk mz="297.092416" i="1026039.1" sn="7.32" a="379.47" fwhm="0.000558" res="532601.5" algo="FTMS"/>
<pk mz="297.097959" i="3007544.0" sn="26.26" a="1328.49" fwhm="0.000495" res="600165.5" algo="FTMS"/>
<pk mz="297.134340" i="2857789.5" sn="24.83" a="1348.25" fwhm="0.000539" res="550886.5" algo="FTMS"/>
<pk mz="297.152926" i="41494592.0" z="-1" sn="394.17" a="23957.56" fwhm="0.000567" res="524063.8" algo="FTMS" component_name="L" deconvoluted_molecular_mass="297.153268" deconvoluted_isotopic_mass="297.153257"/>
<pk mz="297.170689" i="1690178.9" sn="13.67" a="675.12" fwhm="0.000493" res="602451.7" algo="FTMS"/>
<pk mz="297.207077" i="1172936.3" sn="8.73" a="527.66" fwhm="0.000546" res="544795.6" algo="FTMS"/>
<pk mz="298.020334" i="1102532.0" sn="8.05" a="408.81" fwhm="0.000525" res="567160.4" algo="FTMS"/>
<pk mz="298.056759" i="1465033.6" sn="11.52" a="584.31" fwhm="0.000528" res="564094.4" algo="FTMS"/>
<pk mz="298.156346" i="7260377.0" z="-1" sn="66.92" a="3964.33" fwhm="0.000567" res="525461.5" algo="FTMS" component_name="L" deconvoluted_molecular_mass="297.153268" deconvoluted_isotopic_mass="298.156679"/>
<pk mz="298.437525" i="1036996.7" sn="7.42" a="450.50" fwhm="0.000575" res="519083.5" algo="FTMS"/>
<pk mz="299.019732" i="1109728.6" sn="8.12" a="352.71" fwhm="0.000460" res="650150.8" algo="FTMS"/>
<pk mz="299.040840" i="3130724.0" sn="27.44" a="1612.89" fwhm="0.000556" res="537795.8" algo="FTMS"/>
<pk mz="299.077250" i="5295978.0" sn="48.14" a="2722.15" fwhm="0.000542" res="551720.7" algo="FTMS"/>
<pk mz="299.113628" i="4353903.5" sn="39.13" a="2337.36" fwhm="0.000569" res="525980.0" algo="FTMS"/>
<pk mz="299.148864" i="1862773.3" sn="15.32" a="868.56" fwhm="0.000542" res="551809.3" algo="FTMS"/>
<pk mz="299.150031" i="4336501.5" sn="38.96" a="2321.51" fwhm="0.000577" res="518009.7" algo="FTMS"/>
<pk mz="299.186442" i="3067003.3" sn="26.83" a="1507.80" fwhm="0.000558" res="536059.5" algo="FTMS"/>
<pk mz="299.222834" i="1558145.0" sn="12.40" a="634.99" fwhm="0.000520" res="575928.2" algo="FTMS"/>
<pk mz="300.348860" i="1055544.8" sn="7.60" a="406.34" fwhm="0.000525" res="571811.5" algo="FTMS"/>
<pk mz="300.998221" i="4452005.5" sn="40.07" a="1458.57" fwhm="0.000400" res="753245.9" algo="FTMS"/>
<pk mz="300.998942" i="41577124.0" z="-1" sn="394.96" a="24316.02" fwhm="0.000578" res="520448.5" algo="FTMS" component_name="K" deconvoluted_molecular_mass="300.999155" deconvoluted_isotopic_mass="300.999282"/>
<pk mz="301.035269" i="1540267.8" sn="12.23" a="711.70" fwhm="0.000572" res="526489.1" algo="FTMS"/>
<pk mz="301.056524" i="1954991.4" sn="16.20" a="912.76" fwhm="0.000529" res="568810.3" algo="FTMS"/>
<pk mz="301.092893" i="4172469.5" sn="37.39" a="2208.39" fwhm="0.000567" res="530826.1" algo="FTMS"/>
<pk mz="301.104096" i="997751.5" sn="7.04" a="459.77" fwhm="0.000665" res="452588.1" algo="FTMS"/>
<pk mz="301.128428" i="1182907.6" sn="8.81" a="363.91" fwhm="0.000430" res="699726.9" algo="FTMS"/>
<pk mz="301.129293" i="6806203.5" z="-1" sn="62.57" a="3815.68" fwhm="0.000580" res="518901.0" algo="FTMS" component_name="JJ" deconvoluted_molecular_mass="301.129636" deconvoluted_isotopic_mass="301.129632"/>
<pk mz="301.165680" i="4504770.0" sn="40.57" a="2577.54" fwhm="0.000610" res="494039.4" algo="FTMS"/>
<pk mz="301.202052" i="4614344.0" sn="41.62" a="2536.22" fwhm="0.000585" res="515072.4" algo="FTMS"/>
<pk mz="301.238459" i="1066318.3" sn="7.70" a="307.22" fwhm="0.000453" res="665324.5" algo="FTMS"/>
<pk mz="302.002351" i="5651794.0" z="-1" sn="51.17" a="2957.25" fwhm="0.000556" res="542978.8" algo="FTMS" component_name="K" deconvoluted_molecular_mass="300.999155" deconvoluted_isotopic_mass="302.002693"/>
<pk mz="302.066140" i="3463005.0" sn="30.39" a="1758.02" fwhm="0.000564" res="535654.3" algo="FTMS"/>
<pk mz="302.088058" i="1189216.8" sn="8.81" a="503.79" fwhm="0.000599" res="504336.6" algo="FTMS"/>
<pk mz="302.132655" i="1609704.5" z="-1" sn="12.80" a="793.15" fwhm="0.000600" res="503662.6" algo="FTMS" component_name="JJ" deconvoluted_molecular_mass="301.129636" deconvoluted_isotopic_mass="302.132997"/>
<pk mz="302.135659" i="1650025.0" sn="13.19" a="874.33" fwhm="0.000609" res="496210.0" algo="FTMS"/>
<pk mz="302.205458" i="1113589.3" sn="8.09" a="455.34" fwhm="0.000573" res="527785.6" algo="FTMS"/>
<pk mz="303.002825" i="2380546.3" z="-1" sn="20.12" a="1103.10" fwhm="0.000537" res="564710.7" algo="FTMS" component_name="K" deconvoluted_molecular_mass="300.999155" deconvoluted_isotopic_mass="303.003169"/>
<pk mz="303.014562" i="1756292.3" sn="14.19" a="788.88" fwhm="0.000557" res="543873.7" algo="FTMS"/>
<pk mz="303.050190" i="2040586.6" sn="16.89" a="1093.16" fwhm="0.000635" res="477205.1" algo="FTMS"/>
<pk mz="303.072144" i="2044174.5" sn="16.93" a="911.04" fwhm="0.000516" res="587738.9" algo="FTMS"/>
<pk mz="303.087403" i="1120465.3" sn="8.16" a="579.28" fwhm="0.000642" res="471778.9" algo="FTMS"/>
<pk mz="303.100533" i="1063443.6" sn="7.62" a="493.64" fwhm="0.000640" res="473425.2" algo="FTMS"/>
<pk mz="303.108537" i="5112341.0" sn="46.05" a="2787.42" fwhm="0.000576" res="526604.3" algo="FTMS"/>
<pk mz="303.144933" i="4454939.5" sn="39.81" a="2407.62" fwhm="0.000568" res="533579.1" algo="FTMS"/>
<pk mz="303.181348" i="2074914.1" sn="17.22" a="949.01" fwhm="0.000529" res="572871.4" algo="FTMS"/>
<pk mz="303.217674" i="3392040.8" sn="29.72" a="1740.07" fwhm="0.000568" res="534300.1" algo="FTMS"/>
<pk mz="304.046250" i="2436287.0" sn="20.65" a="1354.29" fwhm="0.000621" res="489788.4" algo="FTMS"/>
<pk mz="304.063265" i="1307074.1" sn="9.93" a="604.44" fwhm="0.000560" res="542978.8" algo="FTMS"/>
<pk mz="304.103849" i="1148873.6" sn="8.42" a="392.63" fwhm="0.000455" res="667860.1" algo="FTMS"/>
<pk mz="304.993853" i="2095726.8" sn="17.41" a="865.07" fwhm="0.000508" res="600757.8" algo="FTMS"/>
<pk mz="305.030224" i="3427701.8" sn="30.05" a="1753.93" fwhm="0.000569" res="536134.8" algo="FTMS"/>
<pk mz="305.047240" i="1212280.9" sn="9.03" a="466.60" fwhm="0.000546" res="559044.3" algo="FTMS"/>
<pk mz="305.054584" i="1370746.3" sn="10.53" a="562.94" fwhm="0.000525" res="581463.7" algo="FTMS"/>
<pk mz="305.066648" i="2303612.5" sn="19.38" a="1091.87" fwhm="0.000559" res="546024.8" algo="FTMS"/>
<pk mz="305.069996" i="5026173.0" sn="45.23" a="2893.44" fwhm="0.000613" res="497901.3" algo="FTMS"/>
<pk mz="305.077876" i="1226494.6" sn="9.16" a="445.13" fwhm="0.000519" res="587914.9" algo="FTMS"/>
<pk mz="305.087832" i="1155200.5" sn="8.48" a="498.96" fwhm="0.000588" res="518972.2" algo="FTMS"/>
<pk mz="305.102967" i="1622147.3" sn="12.92" a="667.86" fwhm="0.000519" res="587626.8" algo="FTMS"/>
<pk mz="305.116062" i="1743237.8" sn="14.07" a="864.19" fwhm="0.000582" res="523851.8" algo="FTMS"/>
<pk mz="305.124241" i="2182279.3" sn="18.23" a="1141.31" fwhm="0.000584" res="522839.5" algo="FTMS"/>
<pk mz="305.139414" i="1615242.1" sn="12.85" a="942.68" fwhm="0.000670" res="455706.5" algo="FTMS"/>
<pk mz="305.188845" i="2949779.5" sn="25.52" a="1513.74" fwhm="0.000587" res="520139.8" algo="FTMS"/>
<pk mz="305.620806" i="1026725.3" sn="7.26" a="418.09" fwhm="0.000621" res="492138.1" algo="FTMS"/>
<pk mz="306.025543" i="1981234.6" sn="16.32" a="870.32" fwhm="0.000536" res="571365.7" algo="FTMS"/>
<pk mz="306.061951" i="1695801.6" sn="13.61" a="739.55" fwhm="0.000535" res="571999.8" algo="FTMS"/>
<pk mz="306.119423" i="1042116.8" sn="7.41" a="381.88" fwhm="0.000521" res="587934.9" algo="FTMS"/>
<pk mz="307.009513" i="3724017.8" sn="32.86" a="2309.52" fwhm="0.000645" res="475836.2" algo="FTMS"/>
<pk mz="307.045862" i="2794745.0" sn="24.04" a="1398.61" fwhm="0.000566" res="542054.8" algo="FTMS"/>
<pk mz="307.070240" i="2838525.8" sn="24.46" a="1471.46" fwhm="0.000593" res="518186.7" algo="FTMS"/>
<pk mz="307.082266" i="2444288.0" sn="20.72" a="1139.70" fwhm="0.000528" res="581732.6" algo="FTMS"/>
<pk mz="307.095284" i="2800898.5" sn="24.10" a="1429.72" fwhm="0.000581" res="528859.5" algo="FTMS"/>
<pk mz="307.118613" i="1703175.3" sn="13.68" a="767.89" fwhm="0.000536" res="573405.5" algo="FTMS"/>
<pk mz="307.131703" i="1680137.8" sn="13.46" a="903.73" fwhm="0.000701" res="438343.2" algo="FTMS"/>
<pk mz="307.155073" i="1085070.4" sn="7.76" a="430.51" fwhm="0.000595" res="515935.9" algo="FTMS"/>
<pk mz="307.204517" i="1075800.1" sn="7.67" a="405.24" fwhm="0.000597" res="514219.3" algo="FTMS"/>
<pk mz="308.041115" i="1566910.4" sn="12.30" a="735.25" fwhm="0.000573" res="537965.6" algo="FTMS"/>
<pk mz="308.077587" i="1319493.8" sn="9.96" a="618.09" fwhm="0.000585" res="526187.6" algo="FTMS"/>
<pk mz="308.098746" i="1153866.0" sn="8.40" a="551.73" fwhm="0.000619" res="498009.6" algo="FTMS"/>
<pk mz="309.025137" i="3577989.8" sn="31.25" a="2198.74" fwhm="0.000621" res="497315.7" algo="FTMS"/>
<pk mz="309.061538" i="3963533.0" sn="34.88" a="2304.22" fwhm="0.000627" res="493142.7" algo="FTMS"/>
<pk mz="309.074652" i="1296911.8" sn="9.75" a="553.44" fwhm="0.000574" res="538102.7" algo="FTMS"/>
<pk mz="309.092491" i="1460115.4" sn="11.29" a="568.91" fwhm="0.000538" res="574729.2" algo="FTMS"/>
<pk mz="309.097976" i="3056020.5" sn="26.33" a="1810.49" fwhm="0.000626" res="494005.4" algo="FTMS"/>
<pk mz="309.111008" i="3124119.3" sn="26.97" a="1725.75" fwhm="0.000607" res="509266.9" algo="FTMS"/>
<pk mz="309.134356" i="1853340.0" sn="14.99" a="843.79" fwhm="0.000538" res="574543.0" algo="FTMS"/>
<pk mz="309.147387" i="1498398.6" sn="11.65" a="734.38" fwhm="0.000638" res="484212.5" algo="FTMS"/>
<pk mz="309.152876" i="1050399.8" sn="7.43" a="367.02" fwhm="0.000526" res="588007.8" algo="FTMS"/>
<pk mz="309.170831" i="1938595.5" sn="15.80" a="1131.29" fwhm="0.000654" res="472549.2" algo="FTMS"/>
<pk mz="309.174149" i="2177188.3" sn="18.05" a="1094.66" fwhm="0.000605" res="511277.5" algo="FTMS"/>
<pk mz="309.207152" i="2872491.0" sn="24.60" a="1665.15" fwhm="0.000630" res="490465.6" algo="FTMS"/>
<pk mz="310.020465" i="1019603.1" sn="7.14" a="436.04" fwhm="0.000659" res="470102.5" algo="FTMS"/>
<pk mz="310.056812" i="1803226.6" sn="14.52" a="944.19" fwhm="0.000660" res="469965.0" algo="FTMS"/>
<pk mz="310.069918" i="1726301.4" sn="13.79" a="891.61" fwhm="0.000609" res="509155.3" algo="FTMS"/>
<pk mz="311.004479" i="1620513.9" sn="12.80" a="790.26" fwhm="0.000561" res="554520.9" algo="FTMS"/>
<pk mz="311.040799" i="4174889.5" sn="36.87" a="2438.12" fwhm="0.000624" res="498546.5" algo="FTMS"/>
<pk mz="311.077176" i="4778545.5" sn="42.56" a="2815.45" fwhm="0.000630" res="493676.4" algo="FTMS"/>
<pk mz="311.108185" i="1151287.9" sn="8.37" a="381.30" fwhm="0.000475" res="655580.9" algo="FTMS"/>
<pk mz="311.113635" i="3494457.0" sn="30.46" a="1822.28" fwhm="0.000576" res="540253.7" algo="FTMS"/>
<pk mz="311.126657" i="1102267.9" sn="7.91" a="423.15" fwhm="0.000535" res="581047.4" algo="FTMS"/>
<pk mz="311.150016" i="2865216.8" sn="24.53" a="1416.55" fwhm="0.000555" res="560130.3" algo="FTMS"/>
<pk mz="311.156842" i="2642754.3" sn="22.43" a="1357.28" fwhm="0.000586" res="530884.1" algo="FTMS"/>
<pk mz="311.168550" i="252117568.0" z="-1" sn="2373.45" a="154661.53" fwhm="0.000605" res="514324.4" algo="FTMS" component_name="A" deconvoluted_molecular_mass="311.168920" deconvoluted_isotopic_mass="311.168912"/>
<pk mz="311.174399" i="2465606.0" sn="20.76" a="1300.11" fwhm="0.000576" res="540567.5" algo="FTMS"/>
<pk mz="311.222769" i="4699216.5" sn="41.81" a="2642.82" fwhm="0.000607" res="512305.5" algo="FTMS"/>
<pk mz="311.882906" i="1024925.6" sn="7.18" a="464.01" fwhm="0.000659" res="473128.8" algo="FTMS"/>
<pk mz="312.072552" i="1200518.5" sn="8.84" a="430.22" fwhm="0.000554" res="563701.1" algo="FTMS"/>
<pk mz="312.171953" i="33604380.0" z="-1" sn="314.21" a="21591.12" fwhm="0.000635" res="491649.2" algo="FTMS" component_name="A" deconvoluted_molecular_mass="311.168920" deconvoluted_isotopic_mass="312.172318"/>
<pk mz="312.387921" i="1076042.8" sn="7.66" a="406.48" fwhm="0.000586" res="533078.2" algo="FTMS"/>
<pk mz="313.020080" i="1177044.6" sn="8.55" a="493.09" fwhm="0.000598" res="523700.7" algo="FTMS"/>
<pk mz="313.056462" i="7066588.5" sn="63.64" a="4430.54" fwhm="0.000650" res="481344.4" algo="FTMS"/>
<pk mz="313.092823" i="4736996.5" sn="41.85" a="2863.83" fwhm="0.000634" res="493611.2" algo="FTMS"/>
<pk mz="313.129271" i="7659500.5" z="-1" sn="69.18" a="4635.18" fwhm="0.000623" res="502265.4" algo="FTMS" component_name="HC" deconvoluted_molecular_mass="313.129624" deconvoluted_isotopic_mass="313.129638"/>
<pk mz="313.157608" i="2216691.0" sn="18.27" a="1055.70" fwhm="0.000543" res="577192.3" algo="FTMS"/>
<pk mz="313.163509" i="1149940.3" sn="8.29" a="429.18" fwhm="0.000475" res="659374.8" algo="FTMS"/>
<pk mz="313.164459" i="7874548.5" z="-1" sn="71.20" a="4965.15" fwhm="0.000650" res="481519.8" algo="FTMS" component_name="GO" deconvoluted_molecular_mass="313.164809" deconvoluted_isotopic_mass="313.164825"/>
<pk mz="313.165653" i="3983860.8" sn="34.80" a="2471.63" fwhm="0.000673" res="465300.2" algo="FTMS"/>
<pk mz="313.172781" i="1335798.3" sn="10.03" a="657.97" fwhm="0.000636" res="492148.9" algo="FTMS"/>
<pk mz="313.175282" i="2843894.8" z="-1" sn="24.14" a="1697.37" fwhm="0.000662" res="473237.5" algo="FTMS" component_name="A" deconvoluted_molecular_mass="311.168920" deconvoluted_isotopic_mass="313.175648"/>
<pk mz="313.180854" i="3581944.0" sn="31.04" a="1916.26" fwhm="0.000598" res="523592.4" algo="FTMS"/>
<pk mz="313.202062" i="2147068.8" sn="17.62" a="1160.76" fwhm="0.000632" res="495885.9" algo="FTMS"/>
<pk mz="313.238425" i="5270020.5" sn="46.83" a="3062.78" fwhm="0.000611" res="512539.8" algo="FTMS"/>
<pk mz="314.030622" i="1030836.1" sn="7.18" a="383.14" fwhm="0.000549" res="572012.4" algo="FTMS"/>
<pk mz="314.132509" i="1198090.9" z="-1" sn="8.74" a="668.56" fwhm="0.000820" res="383069.4" algo="FTMS" component_name="HC" deconvoluted_molecular_mass="313.129624" deconvoluted_isotopic_mass="314.132878"/>
<pk mz="314.167679" i="1190738.6" z="-1" sn="8.67" a="563.80" fwhm="0.000557" res="563845.9" algo="FTMS" component_name="GO" deconvoluted_molecular_mass="313.164809" deconvoluted_isotopic_mass="314.168048"/>
<pk mz="314.671094" i="1096643.5" sn="7.79" a="632.41" fwhm="0.000811" res="388110.2" algo="FTMS"/>
<pk mz="315.014607" i="10748305.0" z="-1" sn="98.07" a="7054.98" fwhm="0.000658" res="478581.2" algo="FTMS" component_name="CA" deconvoluted_molecular_mass="315.014981" deconvoluted_isotopic_mass="315.014978"/>
<pk mz="315.035772" i="1575957.8" sn="12.28" a="1058.36" fwhm="0.000803" res="392481.1" algo="FTMS"/>
<pk mz="315.051017" i="1518233.1" sn="11.74" a="625.61" fwhm="0.000539" res="584935.6" algo="FTMS"/>
<pk mz="315.072144" i="3920286.0" sn="34.20" a="2377.45" fwhm="0.000640" res="492149.2" algo="FTMS"/>
<pk mz="315.108515" i="5656486.0" sn="50.44" a="3411.07" fwhm="0.000624" res="505117.2" algo="FTMS"/>
<pk mz="315.144906" i="7456174.5" z="-1" sn="67.28" a="4547.55" fwhm="0.000630" res="500455.2" algo="FTMS" component_name="HP" deconvoluted_molecular_mass="315.145262" deconvoluted_isotopic_mass="315.145277"/>
<pk mz="315.181311" i="5606838.5" sn="49.98" a="3339.27" fwhm="0.000624" res="505214.3" algo="FTMS"/>
<pk mz="315.217723" i="4381631.0" sn="38.52" a="2573.13" fwhm="0.000632" res="498382.9" algo="FTMS"/>
<pk mz="316.017968" i="1697525.4" z="-1" sn="13.41" a="923.64" fwhm="0.000641" res="493246.7" algo="FTMS" component_name="CA" deconvoluted_molecular_mass="315.014981" deconvoluted_isotopic_mass="316.018342"/>
<pk mz="316.046280" i="1499387.9" sn="11.56" a="803.25" fwhm="0.000629" res="502748.8" algo="FTMS"/>
<pk mz="316.148135" i="1145747.3" z="-1" sn="8.25" a="444.66" fwhm="0.000567" res="557986.1" algo="FTMS" component_name="HP" deconvoluted_molecular_mass="315.145262" deconvoluted_isotopic_mass="316.148508"/>
<pk mz="316.151334" i="3203476.0" sn="27.50" a="2092.46" fwhm="0.000703" res="449792.5" algo="FTMS"/>
<pk mz="316.184603" i="1089691.6" sn="7.72" a="444.50" fwhm="0.000641" res="493080.0" algo="FTMS"/>
<pk mz="317.030168" i="2316895.0" sn="19.20" a="1249.45" fwhm="0.000608" res="521831.0" algo="FTMS"/>
<pk mz="317.041519" i="1084001.8" sn="7.67" a="556.14" fwhm="0.000787" res="402876.6" algo="FTMS"/>
<pk mz="317.051376" i="1358436.0" sn="10.24" a="652.22" fwhm="0.000657" res="482867.3" algo="FTMS"/>
<pk mz="317.066552" i="1748583.5" sn="13.89" a="824.22" fwhm="0.000596" res="531659.6" algo="FTMS"/>
<pk mz="317.087843" i="2283116.5" sn="18.89" a="1120.28" fwhm="0.000569" res="557193.0" algo="FTMS"/>
<pk mz="317.099038" i="1035503.1" sn="7.22" a="471.91" fwhm="0.000632" res="501601.7" algo="FTMS"/>
<pk mz="317.102979" i="1192048.0" sn="8.68" a="623.72" fwhm="0.000667" res="475375.7" algo="FTMS"/>
<pk mz="317.124164" i="5472629.0" sn="48.72" a="3122.03" fwhm="0.000605" res="524076.8" algo="FTMS"/>
<pk mz="317.139560" i="1237752.5" sn="9.11" a="442.10" fwhm="0.000530" res="598123.4" algo="FTMS"/>
<pk mz="317.160538" i="4811645.5" sn="42.54" a="3003.20" fwhm="0.000662" res="479266.7" algo="FTMS"/>
<pk mz="317.196955" i="3850118.0" sn="33.54" a="2179.81" fwhm="0.000612" res="518502.7" algo="FTMS"/>
<pk mz="317.233280" i="1405326.4" sn="10.68" a="748.26" fwhm="0.000637" res="498015.1" algo="FTMS"/>
<pk mz="318.025591" i="1613384.0" sn="12.62" a="801.47" fwhm="0.000638" res="498374.6" algo="FTMS"/>
<pk mz="318.061855" i="1257680.5" sn="9.29" a="721.81" fwhm="0.000872" res="364555.1" algo="FTMS"/>
<pk mz="318.098263" i="1374425.0" sn="10.38" a="638.89" fwhm="0.000604" res="526393.0" algo="FTMS"/>
<pk mz="318.127490" i="1209440.0" sn="8.84" a="456.61" fwhm="0.000566" res="562120.2" algo="FTMS"/>
<pk mz="319.009501" i="1956657.0" sn="15.71" a="940.69" fwhm="0.000568" res="561527.4" algo="FTMS"/>
<pk mz="319.045979" i="2859577.8" sn="24.09" a="1596.86" fwhm="0.000673" res="473794.9" algo="FTMS"/>
<pk mz="319.082304" i="1781826.4" sn="14.08" a="859.00" fwhm="0.000598" res="533409.2" algo="FTMS"/>
<pk mz="319.085668" i="14790979.0" z="-1" sn="134.84" a="9993.71" fwhm="0.000668" res="477661.8" algo="FTMS" component_name="g" deconvoluted_molecular_mass="319.086052" deconvoluted_isotopic_mass="319.086048"/>
<pk mz="319.103456" i="1698887.4" sn="13.31" a="846.74" fwhm="0.000600" res="531706.0" algo="FTMS"/>
<pk mz="319.118675" i="1206859.0" sn="8.75" a="418.57" fwhm="0.000517" res="616828.4" algo="FTMS"/>
<pk mz="319.131758" i="1768014.1" sn="13.96" a="810.41" fwhm="0.000585" res="545932.7" algo="FTMS"/>
<pk mz="319.139810" i="2170192.0" sn="17.69" a="1167.31" fwhm="0.000608" res="524488.2" algo="FTMS"/>
<pk mz="319.155115" i="1353555.8" sn="10.11" a="543.98" fwhm="0.000586" res="544786.4" algo="FTMS"/>
<pk mz="319.204563" i="1983839.5" sn="15.96" a="958.97" fwhm="0.000608" res="524898.5" algo="FTMS"/>
<pk mz="319.212567" i="1263393.4" sn="9.27" a="810.94" fwhm="0.000833" res="383312.5" algo="FTMS"/>
<pk mz="319.240907" i="5797736.0" sn="51.36" a="3712.36" fwhm="0.000670" res="476604.3" algo="FTMS"/>
<pk mz="320.041222" i="1799208.3" sn="14.24" a="1079.03" fwhm="0.000679" res="471016.2" algo="FTMS"/>
<pk mz="320.077502" i="1505201.0" sn="11.51" a="771.44" fwhm="0.000685" res="467597.7" algo="FTMS"/>
<pk mz="320.089043" i="1623859.8" z="-1" sn="12.62" a="738.66" fwhm="0.000581" res="550878.7" algo="FTMS" component_name="g" deconvoluted_molecular_mass="319.086052" deconvoluted_isotopic_mass="320.089426"/>
<pk mz="320.098677" i="1148854.1" sn="8.21" a="538.52" fwhm="0.000638" res="501630.3" algo="FTMS"/>
<pk mz="320.113844" i="1104953.8" sn="7.80" a="663.49" fwhm="0.000884" res="362286.8" algo="FTMS"/>
<pk mz="320.135065" i="2705727.0" sn="22.66" a="1644.29" fwhm="0.000665" res="481129.6" algo="FTMS"/>
<pk mz="320.244299" i="1077849.3" sn="7.55" a="699.04" fwhm="0.000819" res="391021.5" algo="FTMS"/>
<pk mz="320.988923" i="1255950.0" sn="9.20" a="474.34" fwhm="0.000527" res="609583.0" algo="FTMS"/>
<pk mz="321.009130" i="2358291.0" sn="19.43" a="1317.51" fwhm="0.000621" res="516812.5" algo="FTMS"/>
<pk mz="321.025175" i="4091670.8" sn="35.52" a="2351.46" fwhm="0.000627" res="512374.5" algo="FTMS"/>
<pk mz="321.061552" i="3559199.8" sn="30.58" a="2326.72" fwhm="0.000702" res="457058.3" algo="FTMS"/>
<pk mz="321.072929" i="1076002.4" sn="7.53" a="375.52" fwhm="0.000507" res="632872.7" algo="FTMS"/>
<pk mz="321.097979" i="2357032.5" sn="19.42" a="1243.35" fwhm="0.000596" res="538313.9" algo="FTMS"/>
<pk mz="321.110971" i="2443819.8" sn="20.22" a="1319.93" fwhm="0.000622" res="516350.2" algo="FTMS"/>
<pk mz="321.134430" i="1563569.4" sn="12.05" a="852.04" fwhm="0.000664" res="483529.8" algo="FTMS"/>
<pk mz="321.147374" i="1645876.6" sn="12.82" a="912.85" fwhm="0.000692" res="463888.1" algo="FTMS"/>
<pk mz="321.170764" i="1284026.3" sn="9.46" a="526.82" fwhm="0.000599" res="536469.7" algo="FTMS"/>
<pk mz="321.183799" i="2872125.5" sn="24.20" a="1615.69" fwhm="0.000615" res="522578.5" algo="FTMS"/>
<pk mz="321.238000" i="2114634.8" sn="17.17" a="1069.62" fwhm="0.000598" res="537530.4" algo="FTMS"/>
<pk mz="322.020579" i="1032586.6" sn="7.12" a="553.17" fwhm="0.000765" res="420947.5" algo="FTMS"/>
<pk mz="322.056847" i="1705235.6" sn="13.37" a="724.64" fwhm="0.000550" res="585584.7" algo="FTMS"/>
<pk mz="322.093233" i="1302940.5" sn="9.63" a="619.47" fwhm="0.000622" res="517458.1" algo="FTMS"/>
<pk mz="322.106223" i="1725215.8" sn="13.55" a="818.82" fwhm="0.000575" res="560288.4" algo="FTMS"/>
<pk mz="322.114381" i="1174561.8" sn="8.44" a="496.74" fwhm="0.000713" res="451953.9" algo="FTMS"/>
<pk mz="322.344877" i="1056986.6" sn="7.35" a="504.70" fwhm="0.000698" res="461912.0" algo="FTMS"/>
<pk mz="323.004491" i="2669054.0" sn="22.31" a="1584.66" fwhm="0.000646" res="500102.2" algo="FTMS"/>
<pk mz="323.007079" i="1743742.8" sn="13.72" a="923.09" fwhm="0.000675" res="478795.5" algo="FTMS"/>
<pk mz="323.040839" i="4349703.0" sn="37.91" a="2723.43" fwhm="0.000658" res="491255.0" algo="FTMS"/>
<pk mz="323.053980" i="1072586.4" sn="7.49" a="610.73" fwhm="0.000844" res="382704.1" algo="FTMS"/>
<pk mz="323.077247" i="3445008.3" sn="29.51" a="1942.08" fwhm="0.000644" res="501845.1" algo="FTMS"/>
<pk mz="323.090274" i="2082067.5" sn="16.86" a="1116.46" fwhm="0.000654" res="494296.0" algo="FTMS"/>
<pk mz="323.113637" i="3243289.3" sn="27.64" a="1900.95" fwhm="0.000639" res="505759.1" algo="FTMS"/>
<pk mz="323.126671" i="2445596.5" sn="20.24" a="1303.75" fwhm="0.000625" res="517009.3" algo="FTMS"/>
<pk mz="323.150017" i="2011170.3" sn="16.20" a="963.13" fwhm="0.000608" res="531609.8" algo="FTMS"/>
<pk mz="323.163066" i="1604645.6" sn="12.43" a="761.11" fwhm="0.000582" res="555603.9" algo="FTMS"/>
<pk mz="323.168563" i="1816102.9" sn="14.39" a="944.94" fwhm="0.000644" res="501714.4" algo="FTMS"/>
<pk mz="323.180823" i="1590570.0" sn="12.30" a="848.35" fwhm="0.000668" res="483680.6" algo="FTMS"/>
<pk mz="323.186324" i="1474987.4" sn="11.23" a="747.44" fwhm="0.000613" res="527641.6" algo="FTMS"/>
<pk mz="323.199477" i="2351150.8" sn="19.36" a="1251.67" fwhm="0.000623" res="519053.8" algo="FTMS"/>
<pk mz="324.036027" i="1775359.9" sn="14.01" a="941.86" fwhm="0.000651" res="497666.2" algo="FTMS"/>
<pk mz="324.072445" i="2026249.0" sn="16.34" a="1124.57" fwhm="0.000665" res="487654.8" algo="FTMS"/>
<pk mz="324.085494" i="1188236.3" sn="8.56" a="444.75" fwhm="0.000584" res="554554.6" algo="FTMS"/>
<pk mz="325.020027" i="2849272.0" sn="23.79" a="1759.88" fwhm="0.000674" res="482025.9" algo="FTMS"/>
<pk mz="325.035516" i="1092475.8" sn="7.61" a="524.20" fwhm="0.000687" res="473174.3" algo="FTMS"/>
<pk mz="325.056452" i="4272897.0" sn="36.90" a="2721.46" fwhm="0.000676" res="480844.1" algo="FTMS"/>
<pk mz="325.092934" i="4126474.3" sn="35.55" a="2430.07" fwhm="0.000650" res="499990.4" algo="FTMS"/>
<pk mz="325.105921" i="1713677.6" sn="13.33" a="871.56" fwhm="0.000613" res="530409.2" algo="FTMS"/>
<pk mz="325.123779" i="1106706.1" sn="7.74" a="489.89" fwhm="0.000597" res="544412.2" algo="FTMS"/>
<pk mz="325.129292" i="3314451.5" sn="28.07" a="1961.50" fwhm="0.000648" res="501910.5" algo="FTMS"/>
<pk mz="325.142457" i="1205526.9" sn="8.65" a="556.70" fwhm="0.000603" res="538807.8" algo="FTMS"/>
<pk mz="325.147925" i="1824536.3" sn="14.35" a="1069.64" fwhm="0.000691" res="470480.3" algo="FTMS"/>
<pk mz="325.165591" i="2406172.8" sn="19.71" a="1523.33" fwhm="0.000668" res="487081.3" algo="FTMS"/>
<pk mz="325.171377" i="1622302.3" sn="12.49" a="783.58" fwhm="0.000650" res="499948.2" algo="FTMS"/>
<pk mz="325.184261" i="249237280.0" z="-1" sn="2292.83" a="165320.50" fwhm="0.000666" res="488591.5" algo="FTMS" component_name="B" deconvoluted_molecular_mass="325.184660" deconvoluted_isotopic_mass="325.184655"/>
<pk mz="325.201989" i="2951462.0" sn="24.73" a="1941.82" fwhm="0.000730" res="445712.2" algo="FTMS"/>
<pk mz="326.051798" i="1658110.3" sn="12.82" a="924.08" fwhm="0.000652" res="500269.4" algo="FTMS"/>
<pk mz="326.088148" i="1394183.5" sn="10.39" a="687.68" fwhm="0.000642" res="508018.3" algo="FTMS"/>
<pk mz="326.096274" i="1064457.6" sn="7.35" a="504.06" fwhm="0.000672" res="485615.0" algo="FTMS"/>
<pk mz="326.187637" i="37466144.0" z="-1" sn="342.58" a="26452.61" fwhm="0.000693" res="470691.6" algo="FTMS" component_name="B" deconvoluted_molecular_mass="325.184660" deconvoluted_isotopic_mass="326.188034"/>
<pk mz="327.014638" i="1392629.0" sn="10.37" a="633.40" fwhm="0.000615" res="531672.2" algo="FTMS"/>
<pk mz="327.035717" i="3021562.5" sn="25.37" a="1829.26" fwhm="0.000681" res="480186.3" algo="FTMS"/>
<pk mz="327.051094" i="1313534.4" sn="9.64" a="596.00" fwhm="0.000569" res="574882.8" algo="FTMS"/>
<pk mz="327.072114" i="5984516.0" sn="52.66" a="3778.85" fwhm="0.000655" res="499323.6" algo="FTMS"/>
<pk mz="327.108553" i="4919053.0" sn="42.85" a="3037.48" fwhm="0.000663" res="493131.2" algo="FTMS"/>
<pk mz="327.144921" i="5230870.5" sn="45.72" a="3717.38" fwhm="0.000742" res="440905.2" algo="FTMS"/>
<pk mz="327.163503" i="2444315.3" sn="20.06" a="1530.60" fwhm="0.000706" res="463449.8" algo="FTMS"/>
<pk mz="327.180037" i="8383775.5" z="-1" sn="74.75" a="5918.00" fwhm="0.000728" res="449455.2" algo="FTMS" component_name="FI" deconvoluted_molecular_mass="327.180452" deconvoluted_isotopic_mass="327.180436"/>
<pk mz="327.181247" i="3526944.0" sn="30.03" a="2118.20" fwhm="0.000673" res="486126.6" algo="FTMS"/>
<pk mz="327.188558" i="1084065.8" sn="7.53" a="511.67" fwhm="0.000668" res="489977.2" algo="FTMS"/>
<pk mz="327.190999" i="2942242.5" z="-1" sn="24.64" a="1839.69" fwhm="0.000687" res="476606.9" algo="FTMS" component_name="B" deconvoluted_molecular_mass="325.184660" deconvoluted_isotopic_mass="327.191398"/>
<pk mz="327.217634" i="10589481.0" z="-1" sn="95.07" a="7543.29" fwhm="0.000721" res="453733.7" algo="FTMS" component_name="CG" deconvoluted_molecular_mass="327.218058" deconvoluted_isotopic_mass="327.218034"/>
<pk mz="328.046293" i="1151871.4" sn="8.15" a="407.45" fwhm="0.000549" res="597649.4" algo="FTMS"/>
<pk mz="328.067389" i="1273348.9" sn="9.27" a="554.41" fwhm="0.000581" res="564442.8" algo="FTMS"/>
<pk mz="328.080539" i="1316360.3" sn="9.67" a="669.22" fwhm="0.000628" res="522258.2" algo="FTMS"/>
<pk mz="328.103806" i="1062542.3" sn="7.33" a="528.19" fwhm="0.000666" res="492951.4" algo="FTMS"/>
<pk mz="328.148103" i="1136793.8" sn="8.01" a="550.24" fwhm="0.000659" res="498014.8" algo="FTMS"/>
<pk mz="328.151416" i="1308698.6" sn="9.60" a="609.77" fwhm="0.000566" res="579848.3" algo="FTMS"/>
<pk mz="328.183464" i="1851683.0" z="-1" sn="14.60" a="970.14" fwhm="0.000616" res="532890.3" algo="FTMS" component_name="FI" deconvoluted_molecular_mass="327.180452" deconvoluted_isotopic_mass="328.183866"/>
<pk mz="328.221121" i="2126380.8" z="-1" sn="17.13" a="1542.53" fwhm="0.000799" res="410827.1" algo="FTMS" component_name="CG" deconvoluted_molecular_mass="327.218058" deconvoluted_isotopic_mass="328.221523"/>
<pk mz="329.030163" i="1689855.3" sn="13.10" a="882.57" fwhm="0.000632" res="520284.9" algo="FTMS"/>
<pk mz="329.051438" i="3901188.8" sn="33.47" a="2514.63" fwhm="0.000694" res="474121.7" algo="FTMS"/>
<pk mz="329.087759" i="5671182.5" sn="49.77" a="4076.40" fwhm="0.000743" res="442742.4" algo="FTMS"/>
<pk mz="329.103037" i="1211282.3" sn="8.70" a="650.33" fwhm="0.000799" res="412080.9" algo="FTMS"/>
<pk mz="329.124107" i="7019287.5" z="-1" sn="62.18" a="4971.89" fwhm="0.000714" res="460954.4" algo="FTMS" component_name="IS" deconvoluted_molecular_mass="329.124508" deconvoluted_isotopic_mass="329.124512"/>
<pk mz="329.135225" i="1315866.6" sn="9.66" a="737.60" fwhm="0.000732" res="449450.7" algo="FTMS"/>
<pk mz="329.152526" i="33243936.0" z="-1" sn="303.69" a="23545.76" fwhm="0.000702" res="468824.8" algo="FTMS" component_name="P" deconvoluted_molecular_mass="329.152688" deconvoluted_isotopic_mass="329.152931"/>
<pk mz="329.160552" i="9207585.0" z="-1" sn="82.34" a="6282.19" fwhm="0.000699" res="470873.8" algo="FTMS" component_name="EC" deconvoluted_molecular_mass="329.161361" deconvoluted_isotopic_mass="329.160956"/>
<pk mz="329.175786" i="7359269.0" z="-1" sn="65.31" a="5017.86" fwhm="0.000710" res="463924.7" algo="FTMS" component_name="HU" deconvoluted_molecular_mass="329.176186" deconvoluted_isotopic_mass="329.176190"/>
<pk mz="329.188925" i="1308072.6" sn="9.59" a="648.66" fwhm="0.000765" res="430384.6" algo="FTMS"/>
<pk mz="329.196985" i="3936554.8" sn="33.79" a="2430.88" fwhm="0.000669" res="492230.5" algo="FTMS"/>
<pk mz="329.233329" i="33170228.0" z="-1" sn="303.01" a="24139.79" fwhm="0.000710" res="463994.7" algo="FTMS" component_name="Q" deconvoluted_molecular_mass="329.233740" deconvoluted_isotopic_mass="329.233733"/>
<pk mz="330.061790" i="1250061.3" sn="9.05" a="595.78" fwhm="0.000665" res="496391.3" algo="FTMS"/>
<pk mz="330.127430" i="1362718.5" z="-1" sn="10.09" a="740.17" fwhm="0.000701" res="470642.1" algo="FTMS" component_name="IS" deconvoluted_molecular_mass="329.124508" deconvoluted_isotopic_mass="330.127836"/>
<pk mz="330.130695" i="1166623.4" sn="8.28" a="529.30" fwhm="0.000625" res="528049.4" algo="FTMS"/>
<pk mz="330.155804" i="6304806.0" z="-1" sn="55.60" a="4462.61" fwhm="0.000726" res="454802.7" algo="FTMS" component_name="P" deconvoluted_molecular_mass="329.152688" deconvoluted_isotopic_mass="330.156211"/>
<pk mz="330.163859" i="1356712.0" z="-1" sn="10.03" a="741.12" fwhm="0.000717" res="460529.6" algo="FTMS" component_name="EC" deconvoluted_molecular_mass="329.161361" deconvoluted_isotopic_mass="330.164266"/>
<pk mz="330.166980" i="2221096.8" sn="17.99" a="1178.55" fwhm="0.000620" res="532507.9" algo="FTMS"/>
<pk mz="330.179106" i="1437228.0" z="-1" sn="10.77" a="612.93" fwhm="0.000601" res="549619.0" algo="FTMS" component_name="HU" deconvoluted_molecular_mass="329.176186" deconvoluted_isotopic_mass="330.179513"/>
<pk mz="330.203438" i="1103922.4" sn="7.70" a="601.11" fwhm="0.000770" res="428809.6" algo="FTMS"/>
<pk mz="330.236715" i="6031931.0" z="-1" sn="53.09" a="4244.06" fwhm="0.000728" res="453356.3" algo="FTMS" component_name="Q" deconvoluted_molecular_mass="329.233740" deconvoluted_isotopic_mass="330.237122"/>
<pk mz="331.009529" i="3314950.8" sn="27.84" a="2075.00" fwhm="0.000688" res="481005.0" algo="FTMS"/>
<pk mz="331.020938" i="1076489.8" sn="7.39" a="480.81" fwhm="0.000592" res="559120.6" algo="FTMS"/>
<pk mz="331.030728" i="1247756.4" sn="8.95" a="748.57" fwhm="0.000790" res="419157.2" algo="FTMS"/>
<pk mz="331.045916" i="2538768.5" sn="20.75" a="1503.50" fwhm="0.000686" res="482239.1" algo="FTMS"/>
<pk mz="331.057133" i="1720083.4" sn="13.27" a="853.91" fwhm="0.000628" res="526890.7" algo="FTMS"/>
<pk mz="331.067102" i="2539286.0" sn="20.75" a="1610.58" fwhm="0.000686" res="482796.8" algo="FTMS"/>
<pk mz="331.082348" i="2413850.0" sn="19.61" a="1417.81" fwhm="0.000671" res="493318.5" algo="FTMS"/>
<pk mz="331.103412" i="3727647.5" sn="31.61" a="2450.05" fwhm="0.000724" res="457637.0" algo="FTMS"/>
<pk mz="331.114683" i="1061282.5" sn="7.25" a="524.19" fwhm="0.000731" res="453208.8" algo="FTMS"/>
<pk mz="331.118721" i="1548067.6" sn="11.70" a="823.23" fwhm="0.000666" res="497381.0" algo="FTMS"/>
<pk mz="331.139844" i="7055657.0" z="-1" sn="62.01" a="4744.66" fwhm="0.000698" res="474684.2" algo="FTMS" component_name="IP" deconvoluted_molecular_mass="331.140235" deconvoluted_isotopic_mass="331.140253"/>
<pk mz="331.149506" i="9804076.0" z="-1" sn="87.11" a="7136.81" fwhm="0.000719" res="460398.8" algo="FTMS" component_name="DB" deconvoluted_molecular_mass="331.149799" deconvoluted_isotopic_mass="331.149914"/>
<pk mz="331.154971" i="2301741.3" z="-1" sn="18.58" a="1550.55" fwhm="0.000798" res="415137.5" algo="FTMS" component_name="P" deconvoluted_molecular_mass="329.152688" deconvoluted_isotopic_mass="331.155380"/>
<pk mz="331.176254" i="4382515.0" sn="37.59" a="2857.19" fwhm="0.000696" res="476144.2" algo="FTMS"/>
<pk mz="331.191504" i="1429302.9" sn="10.61" a="870.03" fwhm="0.000812" res="408032.4" algo="FTMS"/>
<pk mz="331.204469" i="2806586.3" sn="23.19" a="2075.65" fwhm="0.000816" res="406120.8" algo="FTMS"/>
<pk mz="331.212541" i="3896636.5" sn="33.15" a="2553.33" fwhm="0.000721" res="459118.5" algo="FTMS"/>
<pk mz="331.248974" i="3596102.0" sn="30.40" a="2214.81" fwhm="0.000673" res="491900.5" algo="FTMS"/>
<pk mz="332.012733" i="1119760.4" sn="7.78" a="585.18" fwhm="0.000724" res="458326.4" algo="FTMS"/>
<pk mz="332.041254" i="1664535.9" sn="12.76" a="729.73" fwhm="0.000589" res="563627.6" algo="FTMS"/>
<pk mz="332.077523" i="2133793.5" sn="17.04" a="1300.20" fwhm="0.000663" res="501005.5" algo="FTMS"/>
<pk mz="332.098745" i="1051431.1" sn="7.16" a="548.66" fwhm="0.000798" res="416169.7" algo="FTMS"/>
<pk mz="332.135102" i="1194672.9" sn="8.47" a="481.82" fwhm="0.000565" res="588026.9" algo="FTMS"/>
<pk mz="332.143086" i="1626931.0" z="-1" sn="12.41" a="909.43" fwhm="0.000697" res="476516.4" algo="FTMS" component_name="IP" deconvoluted_molecular_mass="331.140235" deconvoluted_isotopic_mass="332.143498"/>
<pk mz="332.146412" i="1291699.9" sn="9.35" a="569.83" fwhm="0.000609" res="545453.7" algo="FTMS"/>
<pk mz="332.152874" i="2096693.5" z="-1" sn="16.71" a="1366.18" fwhm="0.000712" res="466721.1" algo="FTMS" component_name="DB" deconvoluted_molecular_mass="331.149799" deconvoluted_isotopic_mass="332.153285"/>
<pk mz="332.173921" i="1470395.1" z="-1" sn="10.98" a="764.22" fwhm="0.000698" res="476068.7" algo="FTMS" component_name="EC" deconvoluted_molecular_mass="329.161361" deconvoluted_isotopic_mass="332.174332"/>
<pk mz="333.025167" i="2804253.8" sn="23.17" a="1797.30" fwhm="0.000731" res="455791.6" algo="FTMS"/>
<pk mz="333.036420" i="1562656.8" sn="11.83" a="1048.93" fwhm="0.000790" res="421575.8" algo="FTMS"/>
<pk mz="333.061571" i="2644775.5" sn="21.71" a="1569.33" fwhm="0.000647" res="514434.2" algo="FTMS"/>
<pk mz="333.072730" i="1707818.4" sn="13.15" a="1217.90" fwhm="0.000791" res="420940.4" algo="FTMS"/>
<pk mz="333.097985" i="2122033.3" sn="16.93" a="1206.03" fwhm="0.000696" res="478706.0" algo="FTMS"/>
<pk mz="333.111017" i="6006580.5" sn="52.42" a="3893.43" fwhm="0.000686" res="485425.6" algo="FTMS"/>
<pk mz="333.119078" i="2209078.8" sn="17.73" a="1333.57" fwhm="0.000700" res="475838.4" algo="FTMS"/>
<pk mz="333.134330" i="1708602.9" sn="13.16" a="939.19" fwhm="0.000684" res="486723.2" algo="FTMS"/>
<pk mz="333.147470" i="1331518.4" sn="9.71" a="631.87" fwhm="0.000656" res="507595.8" algo="FTMS"/>
<pk mz="333.155480" i="2410304.5" z="-1" sn="19.57" a="1391.84" fwhm="0.000662" res="502883.2" algo="FTMS" component_name="DB" deconvoluted_molecular_mass="331.149799" deconvoluted_isotopic_mass="333.155893"/>
<pk mz="333.170710" i="4399428.5" sn="37.74" a="2862.78" fwhm="0.000688" res="484567.7" algo="FTMS"/>
<pk mz="333.183905" i="1257672.1" sn="9.04" a="745.82" fwhm="0.000810" res="411377.7" algo="FTMS"/>
<pk mz="333.191804" i="1198794.3" sn="8.50" a="490.90" fwhm="0.000617" res="540063.1" algo="FTMS"/>
<pk mz="333.201635" i="1123788.9" sn="7.82" a="487.06" fwhm="0.000583" res="571868.5" algo="FTMS"/>
<pk mz="333.220190" i="2746705.8" sn="22.64" a="1545.80" fwhm="0.000650" res="512841.4" algo="FTMS"/>
<pk mz="334.056810" i="3743281.5" sn="31.74" a="2311.89" fwhm="0.000681" res="490861.7" algo="FTMS"/>
<pk mz="334.077869" i="1104951.3" sn="7.64" a="365.90" fwhm="0.000531" res="628851.7" algo="FTMS"/>
<pk mz="334.114296" i="2650689.0" sn="21.76" a="1563.66" fwhm="0.000682" res="490219.8" algo="FTMS"/>
<pk mz="334.219990" i="1090269.3" sn="7.51" a="660.23" fwhm="0.000783" res="426663.8" algo="FTMS"/>
<pk mz="334.988405" i="1590315.6" sn="12.07" a="944.81" fwhm="0.000723" res="463154.5" algo="FTMS"/>
<pk mz="335.004482" i="2448432.0" sn="19.91" a="1492.09" fwhm="0.000692" res="483835.3" algo="FTMS"/>
<pk mz="335.029139" i="1134518.6" sn="7.91" a="634.95" fwhm="0.000760" res="440755.5" algo="FTMS"/>
<pk mz="335.040822" i="3894585.8" sn="33.12" a="2765.11" fwhm="0.000738" res="454102.8" algo="FTMS"/>
<pk mz="335.052065" i="2006076.8" sn="15.87" a="1106.95" fwhm="0.000673" res="497779.2" algo="FTMS"/>
<pk mz="335.053851" i="1086269.3" z="-8" sn="7.47" a="465.52" fwhm="0.000661" res="507017.9" algo="FTMS" component_name="AH" deconvoluted_molecular_mass="2687.494363" deconvoluted_isotopic_mass="2687.488928"/>
<pk mz="335.077256" i="3394883.5" sn="28.56" a="2290.50" fwhm="0.000747" res="448625.3" algo="FTMS"/>
<pk mz="335.080544" i="2170692.5" sn="17.37" a="1487.27" fwhm="0.000817" res="409999.2" algo="FTMS"/>
<pk mz="335.088471" i="1245382.6" sn="8.92" a="650.47" fwhm="0.000720" res="465132.0" algo="FTMS"/>
<pk mz="335.090219" i="2413383.0" sn="19.59" a="1410.26" fwhm="0.000696" res="481669.6" algo="FTMS"/>
<pk mz="335.108040" i="2305355.8" sn="18.60" a="1470.31" fwhm="0.000713" res="469907.4" algo="FTMS"/>
<pk mz="335.113601" i="2856525.3" sn="23.64" a="1789.54" fwhm="0.000707" res="474217.9" algo="FTMS"/>
<pk mz="335.126651" i="3523920.8" sn="29.74" a="2309.57" fwhm="0.000716" res="467829.6" algo="FTMS"/>
<pk mz="335.149986" i="2098007.3" sn="16.71" a="1210.10" fwhm="0.000674" res="497213.8" algo="FTMS"/>
<pk mz="335.163078" i="2272090.8" sn="18.30" a="1289.20" fwhm="0.000682" res="491486.6" algo="FTMS"/>
<pk mz="335.171095" i="1259612.9" sn="9.05" a="761.84" fwhm="0.000821" res="408264.0" algo="FTMS"/>
<pk mz="335.186416" i="1831521.0" z="-8" sn="14.28" a="1195.84" fwhm="0.000722" res="464403.0" algo="FTMS" component_name="AH" deconvoluted_molecular_mass="2687.494363" deconvoluted_isotopic_mass="2688.549454"/>
<pk mz="335.199496" i="2285668.5" sn="18.42" a="1336.14" fwhm="0.000682" res="491601.3" algo="FTMS"/>
<pk mz="336.036129" i="1711430.0" sn="13.18" a="916.75" fwhm="0.000632" res="531526.8" algo="FTMS"/>
<pk mz="336.072476" i="2103119.8" sn="16.75" a="1231.45" fwhm="0.000691" res="486540.1" algo="FTMS"/>
<pk mz="336.108837" i="1669465.6" sn="12.79" a="834.87" fwhm="0.000624" res="538564.2" algo="FTMS"/>
<pk mz="336.117036" i="1195739.9" sn="8.47" a="749.40" fwhm="0.000708" res="474673.5" algo="FTMS"/>
<pk mz="336.158339" i="1786727.0" sn="13.86" a="1163.28" fwhm="0.000796" res="422333.3" algo="FTMS"/>
<pk mz="336.169537" i="1320042.0" sn="9.60" a="645.87" fwhm="0.000634" res="530511.5" algo="FTMS"/>
<pk mz="336.986358" i="1170503.0" sn="8.23" a="512.01" fwhm="0.000595" res="566438.9" algo="FTMS"/>
<pk mz="337.020060" i="4113232.0" sn="35.11" a="2799.28" fwhm="0.000728" res="463156.8" algo="FTMS"/>
<pk mz="337.056482" i="5008218.0" sn="43.29" a="3476.89" fwhm="0.000722" res="466574.8" algo="FTMS"/>
<pk mz="337.067738" i="1290845.0" sn="9.33" a="616.43" fwhm="0.000674" res="500053.1" algo="FTMS"/>
<pk mz="337.092830" i="5002596.0" sn="42.86" a="3398.86" fwhm="0.000706" res="477462.4" algo="FTMS"/>
<pk mz="337.103927" i="1139174.8" sn="7.88" a="493.45" fwhm="0.000665" res="506820.9" algo="FTMS"/>
<pk mz="337.105947" i="2315367.3" sn="18.53" a="1320.90" fwhm="0.000651" res="517809.1" algo="FTMS"/>
<pk mz="337.123798" i="1055724.1" sn="7.12" a="466.40" fwhm="0.000637" res="529020.2" algo="FTMS"/>
<pk mz="337.129293" i="4196717.5" sn="35.56" a="2809.78" fwhm="0.000722" res="466891.0" algo="FTMS"/>
<pk mz="337.142335" i="3266417.3" sn="27.14" a="2151.78" fwhm="0.000710" res="474829.7" algo="FTMS"/>
<pk mz="337.165664" i="2253175.5" sn="17.97" a="1361.04" fwhm="0.000687" res="490831.8" algo="FTMS"/>
<pk mz="337.178706" i="2158459.0" sn="17.11" a="1194.24" fwhm="0.000669" res="503633.5" algo="FTMS"/>
<pk mz="337.184273" i="1240060.5" sn="8.79" a="605.44" fwhm="0.000693" res="486881.2" algo="FTMS"/>
<pk mz="337.205343" i="1705602.3" sn="13.01" a="903.70" fwhm="0.000684" res="493036.2" algo="FTMS"/>
<pk mz="337.215067" i="1397124.9" sn="10.21" a="692.79" fwhm="0.000646" res="522252.7" algo="FTMS"/>
<pk mz="338.051821" i="1937511.9" sn="15.10" a="1215.61" fwhm="0.000725" res="466436.0" algo="FTMS"/>
<pk mz="338.088053" i="1733233.8" sn="13.25" a="934.80" fwhm="0.000678" res="498812.8" algo="FTMS"/>
<pk mz="338.124443" i="1103995.6" sn="7.56" a="439.21" fwhm="0.000565" res="598021.1" algo="FTMS"/>
<pk mz="338.887273" i="1515851.0" sn="11.28" a="833.97" fwhm="0.000672" res="504038.5" algo="FTMS"/>
<pk mz="339.035788" i="4387699.5" sn="37.29" a="2750.61" fwhm="0.000676" res="501784.1" algo="FTMS"/>
<pk mz="339.051067" i="1131767.6" sn="7.81" a="703.33" fwhm="0.000834" res="406736.6" algo="FTMS"/>
<pk mz="339.072164" i="10716541.0" z="-1" sn="94.60" a="7804.85" fwhm="0.000744" res="455987.2" algo="FTMS" component_name="CC" deconvoluted_molecular_mass="339.072594" deconvoluted_isotopic_mass="339.072592"/>
<pk mz="339.083423" i="1051392.4" sn="7.08" a="441.29" fwhm="0.000646" res="524756.4" algo="FTMS"/>
<pk mz="339.085135" i="1066112.9" sn="7.21" a="353.43" fwhm="0.000561" res="604595.0" algo="FTMS"/>
<pk mz="339.103042" i="1275525.8" sn="9.11" a="691.28" fwhm="0.000695" res="487597.8" algo="FTMS"/>
<pk mz="339.108542" i="5467015.0" sn="47.06" a="4178.76" fwhm="0.000772" res="439365.4" algo="FTMS"/>
<pk mz="339.121579" i="2987914.8" sn="24.61" a="1958.20" fwhm="0.000728" res="465829.8" algo="FTMS"/>
<pk mz="339.144889" i="3477905.0" sn="29.05" a="2062.84" fwhm="0.000664" res="510930.0" algo="FTMS"/>
<pk mz="339.157967" i="2557332.8" sn="20.71" a="1710.24" fwhm="0.000779" res="435144.5" algo="FTMS"/>
<pk mz="339.163566" i="1723286.3" sn="13.16" a="952.25" fwhm="0.000710" res="477379.2" algo="FTMS"/>
<pk mz="339.181254" i="1811611.0" sn="13.96" a="830.63" fwhm="0.000589" res="575712.0" algo="FTMS"/>
<pk mz="339.199890" i="130702752.0" z="-1" sn="1181.09" a="94988.48" fwhm="0.000728" res="466192.3" algo="FTMS" component_name="D" deconvoluted_molecular_mass="339.200327" deconvoluted_isotopic_mass="339.200318"/>
<pk mz="340.067377" i="1698700.5" sn="12.94" a="955.99" fwhm="0.000674" res="504275.5" algo="FTMS"/>
<pk mz="340.075514" i="2050702.8" z="-1" sn="16.12" a="1184.69" fwhm="0.000688" res="494117.1" algo="FTMS" component_name="CC" deconvoluted_molecular_mass="339.072594" deconvoluted_isotopic_mass="340.075945"/>
<pk mz="340.080552" i="1114000.1" sn="7.64" a="416.02" fwhm="0.000605" res="562191.7" algo="FTMS"/>
<pk mz="340.103805" i="1292822.4" sn="9.26" a="694.05" fwhm="0.000722" res="471380.0" algo="FTMS"/>
<pk mz="340.111942" i="1446808.6" sn="10.66" a="731.71" fwhm="0.000707" res="480736.3" algo="FTMS"/>
<pk mz="340.203290" i="22040242.0" z="-1" sn="197.13" a="16803.93" fwhm="0.000757" res="449500.0" algo="FTMS" component_name="D" deconvoluted_molecular_mass="339.200327" deconvoluted_isotopic_mass="340.203721"/>
<pk mz="340.885206" i="3319147.8" sn="27.61" a="2135.15" fwhm="0.000710" res="479925.8" algo="FTMS"/>
<pk mz="341.015091" i="1765775.1" sn="13.54" a="1164.91" fwhm="0.000811" res="420344.6" algo="FTMS"/>
<pk mz="341.030317" i="1315987.3" sn="9.47" a="600.95" fwhm="0.000634" res="538024.3" algo="FTMS"/>
<pk mz="341.051415" i="5133721.0" sn="44.04" a="3706.99" fwhm="0.000756" res="451407.4" algo="FTMS"/>
<pk mz="341.066752" i="1161117.3" sn="8.07" a="505.07" fwhm="0.000634" res="538382.7" algo="FTMS"/>
<pk mz="341.087782" i="6752163.0" z="-1" sn="58.69" a="4799.35" fwhm="0.000743" res="458905.4" algo="FTMS" component_name="JQ" deconvoluted_molecular_mass="341.088336" deconvoluted_isotopic_mass="341.088215"/>
<pk mz="341.124188" i="4755885.0" sn="40.62" a="3400.61" fwhm="0.000757" res="450382.5" algo="FTMS"/>
<pk mz="341.137141" i="1479216.4" sn="10.95" a="1052.82" fwhm="0.000903" res="377774.2" algo="FTMS"/>
<pk mz="341.152623" i="1076724.6" sn="7.30" a="662.65" fwhm="0.000907" res="376059.6" algo="FTMS"/>
<pk mz="341.160583" i="4574647.0" sn="38.98" a="3258.18" fwhm="0.000739" res="461861.3" algo="FTMS"/>
<pk mz="341.179201" i="3577788.0" sn="29.95" a="2547.49" fwhm="0.000783" res="435830.2" algo="FTMS"/>
<pk mz="341.195721" i="4750272.5" sn="40.57" a="3459.43" fwhm="0.000768" res="444045.3" algo="FTMS"/>
<pk mz="341.196920" i="3724736.8" sn="31.28" a="2481.84" fwhm="0.000744" res="458583.5" algo="FTMS"/>
<pk mz="341.206621" i="2358979.5" z="-1" sn="18.91" a="1349.16" fwhm="0.000686" res="497314.6" algo="FTMS" component_name="D" deconvoluted_molecular_mass="339.200327" deconvoluted_isotopic_mass="341.207055"/>
<pk mz="341.233361" i="1682634.8" sn="12.79" a="1020.61" fwhm="0.000717" res="476054.1" algo="FTMS"/>
<pk mz="342.046630" i="1316777.0" sn="9.47" a="690.49" fwhm="0.000707" res="483750.9" algo="FTMS"/>
<pk mz="342.061968" i="1201965.1" sn="8.43" a="623.48" fwhm="0.000747" res="458133.0" algo="FTMS"/>
<pk mz="342.083038" i="1343154.9" sn="9.71" a="641.55" fwhm="0.000636" res="538229.0" algo="FTMS"/>
<pk mz="342.091084" i="1108917.1" z="-1" sn="7.59" a="387.42" fwhm="0.000573" res="597171.8" algo="FTMS" component_name="JQ" deconvoluted_molecular_mass="341.088336" deconvoluted_isotopic_mass="342.091520"/>
<pk mz="342.167087" i="1861833.9" sn="14.41" a="1149.90" fwhm="0.000725" res="471867.8" algo="FTMS"/>
<pk mz="342.883194" i="1647245.8" sn="12.46" a="965.64" fwhm="0.000742" res="462176.4" algo="FTMS"/>
<pk mz="342.974534" i="1166246.8" sn="8.11" a="417.65" fwhm="0.000592" res="579177.4" algo="FTMS"/>
<pk mz="343.009558" i="1647536.3" sn="12.47" a="1071.59" fwhm="0.000829" res="413592.2" algo="FTMS"/>
<pk mz="343.030706" i="1751222.0" sn="13.41" a="1437.84" fwhm="0.000962" res="356745.9" algo="FTMS"/>
<pk mz="343.045916" i="1694778.3" sn="12.89" a="1170.56" fwhm="0.000851" res="403288.0" algo="FTMS"/>
<pk mz="343.057120" i="1264061.3" sn="8.99" a="598.91" fwhm="0.000632" res="542454.6" algo="FTMS"/>
<pk mz="343.067074" i="5116352.0" sn="43.88" a="3876.94" fwhm="0.000797" res="430417.1" algo="FTMS"/>
<pk mz="343.103436" i="6228426.0" sn="53.95" a="4587.35" fwhm="0.000770" res="445791.3" algo="FTMS"/>
<pk mz="343.118684" i="1514702.1" sn="11.26" a="927.61" fwhm="0.000744" res="461238.6" algo="FTMS"/>
<pk mz="343.139823" i="7101908.0" z="-1" sn="61.86" a="5191.99" fwhm="0.000750" res="457771.2" algo="FTMS" component_name="IM" deconvoluted_molecular_mass="343.140262" deconvoluted_isotopic_mass="343.140261"/>
<pk mz="343.155067" i="3024344.0" sn="24.93" a="2043.69" fwhm="0.000762" res="450082.2" algo="FTMS"/>
<pk mz="343.168130" i="12173788.0" z="-1" sn="107.78" a="9305.45" fwhm="0.000776" res="442332.6" algo="FTMS" component_name="AU" deconvoluted_molecular_mass="343.168579" deconvoluted_isotopic_mass="343.168569"/>
<pk mz="343.176222" i="6035934.0" sn="52.20" a="4378.94" fwhm="0.000756" res="454119.2" algo="FTMS"/>
<pk mz="343.212577" i="7949800.0" z="-1" sn="69.53" a="6304.07" fwhm="0.000816" res="420540.8" algo="FTMS" component_name="GH" deconvoluted_molecular_mass="343.213028" deconvoluted_isotopic_mass="343.213015"/>
<pk mz="343.248967" i="4593650.0" sn="39.14" a="3203.44" fwhm="0.000757" res="453616.9" algo="FTMS"/>
<pk mz="344.041189" i="1411914.5" sn="10.22" a="699.17" fwhm="0.000696" res="494220.7" algo="FTMS"/>
<pk mz="344.077495" i="1520084.5" sn="11.19" a="837.55" fwhm="0.000737" res="467029.9" algo="FTMS"/>
<pk mz="344.098803" i="1132634.3" z="-1" sn="7.72" a="550.11" fwhm="0.000714" res="482060.8" algo="FTMS" component_name="JQ" deconvoluted_molecular_mass="341.088336" deconvoluted_isotopic_mass="344.099244"/>
<pk mz="344.135131" i="1955812.3" sn="15.09" a="1313.77" fwhm="0.000782" res="440019.7" algo="FTMS"/>
<pk mz="344.143173" i="1563110.4" z="-1" sn="11.57" a="829.29" fwhm="0.000665" res="517814.5" algo="FTMS" component_name="IM" deconvoluted_molecular_mass="343.140262" deconvoluted_isotopic_mass="344.143614"/>
<pk mz="344.146410" i="1072103.3" sn="7.17" a="572.64" fwhm="0.000716" res="480374.9" algo="FTMS"/>
<pk mz="344.171531" i="2573038.3" z="-1" sn="20.62" a="1558.86" fwhm="0.000702" res="490205.7" algo="FTMS" component_name="AU" deconvoluted_molecular_mass="343.168579" deconvoluted_isotopic_mass="344.171972"/>
<pk mz="344.179566" i="1244656.4" sn="8.72" a="560.61" fwhm="0.000613" res="561309.6" algo="FTMS"/>
<pk mz="344.182729" i="2422001.3" sn="19.26" a="1432.36" fwhm="0.000681" res="505448.8" algo="FTMS"/>
<pk mz="344.216000" i="1527802.4" z="-1" sn="11.25" a="820.46" fwhm="0.000666" res="516911.1" algo="FTMS" component_name="GH" deconvoluted_molecular_mass="343.213028" deconvoluted_isotopic_mass="344.216441"/>
<pk mz="344.252214" i="1312708.3" sn="9.33" a="1314.19" fwhm="0.001287" res="267398.2" algo="FTMS"/>
<pk mz="344.759026" i="1186446.9" sn="8.20" a="484.39" fwhm="0.000581" res="593830.9" algo="FTMS"/>
<pk mz="345.025192" i="3009495.8" sn="24.52" a="2051.30" fwhm="0.000765" res="450734.1" algo="FTMS"/>
<pk mz="345.036512" i="1412442.9" sn="10.22" a="833.30" fwhm="0.000762" res="452992.9" algo="FTMS"/>
<pk mz="345.046333" i="2342621.5" sn="18.55" a="1571.93" fwhm="0.000784" res="440172.4" algo="FTMS"/>
<pk mz="345.061569" i="2355937.8" sn="18.67" a="1471.88" fwhm="0.000738" res="467859.7" algo="FTMS"/>
<pk mz="345.072749" i="1186148.8" sn="8.19" a="585.85" fwhm="0.000670" res="514998.5" algo="FTMS"/>
<pk mz="345.082691" i="3612135.5" sn="29.92" a="2464.69" fwhm="0.000733" res="470675.7" algo="FTMS"/>
<pk mz="345.097928" i="1647083.6" sn="12.32" a="948.12" fwhm="0.000702" res="491346.8" algo="FTMS"/>
<pk mz="345.119075" i="5675505.5" sn="48.40" a="4508.61" fwhm="0.000815" res="423638.3" algo="FTMS"/>
<pk mz="345.130223" i="1298164.5" sn="9.20" a="826.66" fwhm="0.000897" res="384870.5" algo="FTMS"/>
<pk mz="345.134365" i="1731061.6" sn="13.07" a="870.12" fwhm="0.000672" res="513725.9" algo="FTMS"/>
<pk mz="345.147448" i="2018809.1" sn="15.65" a="1212.61" fwhm="0.000720" res="479254.5" algo="FTMS"/>
<pk mz="345.155478" i="7357435.5" z="-1" sn="63.46" a="5793.22" fwhm="0.000792" res="435992.3" algo="FTMS" component_name="HV" deconvoluted_molecular_mass="345.156047" deconvoluted_isotopic_mass="345.155921"/>
<pk mz="345.165155" i="3601406.0" sn="29.82" a="2573.72" fwhm="0.000767" res="449965.7" algo="FTMS"/>
<pk mz="345.170721" i="6184959.5" sn="52.96" a="4438.33" fwhm="0.000751" res="459519.6" algo="FTMS"/>
<pk mz="345.183780" i="2508291.0" sn="20.03" a="1733.10" fwhm="0.000783" res="441045.5" algo="FTMS"/>
<pk mz="345.191812" i="4406789.5" sn="37.04" a="3414.85" fwhm="0.000812" res="424960.1" algo="FTMS"/>
<pk mz="345.220151" i="1080461.1" sn="7.25" a="530.69" fwhm="0.000674" res="512178.3" algo="FTMS"/>
<pk mz="345.228229" i="12303375.0" z="-1" sn="107.75" a="10021.92" fwhm="0.000791" res="436297.6" algo="FTMS" component_name="AP" deconvoluted_molecular_mass="345.228674" deconvoluted_isotopic_mass="345.228672"/>
<pk mz="346.020460" i="1356775.9" sn="9.72" a="708.93" fwhm="0.000749" res="462166.3" algo="FTMS"/>
<pk mz="346.056762" i="2315249.8" sn="18.30" a="1616.14" fwhm="0.000795" res="435363.7" algo="FTMS"/>
<pk mz="346.093172" i="1286267.8" sn="9.09" a="720.65" fwhm="0.000715" res="484053.5" algo="FTMS"/>
<pk mz="346.114316" i="1461505.6" sn="10.66" a="736.20" fwhm="0.000718" res="482345.0" algo="FTMS"/>
<pk mz="346.122639" i="1190915.9" sn="8.23" a="658.36" fwhm="0.000789" res="438689.6" algo="FTMS"/>
<pk mz="346.150799" i="1202059.5" sn="8.33" a="561.53" fwhm="0.000855" res="405003.6" algo="FTMS"/>
<pk mz="346.158869" i="1156365.8" z="-1" sn="7.92" a="755.35" fwhm="0.000861" res="402229.5" algo="FTMS" component_name="HV" deconvoluted_molecular_mass="345.156047" deconvoluted_isotopic_mass="346.159315"/>
<pk mz="346.161814" i="1937166.5" sn="14.92" a="1371.44" fwhm="0.000845" res="409898.5" algo="FTMS"/>
<pk mz="346.168593" i="1204752.4" sn="8.36" a="622.48" fwhm="0.000745" res="464702.1" algo="FTMS"/>
<pk mz="346.174095" i="1934737.9" sn="14.89" a="1488.23" fwhm="0.000929" res="372493.6" algo="FTMS"/>
<pk mz="346.231583" i="2661153.5" z="-1" sn="21.40" a="1985.95" fwhm="0.000820" res="422140.5" algo="FTMS" component_name="AP" deconvoluted_molecular_mass="345.228674" deconvoluted_isotopic_mass="346.232029"/>
<pk mz="346.757031" i="1476273.3" sn="10.79" a="981.58" fwhm="0.000822" res="421836.5" algo="FTMS"/>
<pk mz="347.004507" i="2111732.8" sn="16.48" a="1342.14" fwhm="0.000734" res="472905.9" algo="FTMS"/>
<pk mz="347.040823" i="3972094.8" sn="33.14" a="2930.29" fwhm="0.000768" res="452164.8" algo="FTMS"/>
<pk mz="347.052120" i="1683969.8" sn="12.65" a="1096.38" fwhm="0.000798" res="435130.3" algo="FTMS"/>
<pk mz="347.061959" i="1659140.5" sn="12.42" a="933.32" fwhm="0.000739" res="469632.9" algo="FTMS"/>
<pk mz="347.063309" i="1334276.9" sn="9.51" a="1083.25" fwhm="0.001021" res="340035.4" algo="FTMS"/>
<pk mz="347.077267" i="3761672.8" sn="31.25" a="2767.88" fwhm="0.000806" res="430629.8" algo="FTMS"/>
<pk mz="347.088492" i="2130699.8" sn="16.65" a="1283.37" fwhm="0.000735" res="472359.6" algo="FTMS"/>
<pk mz="347.090297" i="2752268.3" sn="22.21" a="1990.22" fwhm="0.000828" res="419364.6" algo="FTMS"/>
<pk mz="347.098433" i="2094862.5" sn="16.33" a="1260.54" fwhm="0.000718" res="483636.1" algo="FTMS"/>
<pk mz="347.113605" i="2954258.5" sn="24.02" a="1945.99" fwhm="0.000718" res="483340.6" algo="FTMS"/>
<pk mz="347.116988" i="1432083.5" sn="10.39" a="686.78" fwhm="0.000602" res="576367.5" algo="FTMS"/>
<pk mz="347.126679" i="1810198.1" sn="13.78" a="920.87" fwhm="0.000678" res="511958.0" algo="FTMS"/>
<pk mz="347.134699" i="3384856.3" sn="27.88" a="2641.21" fwhm="0.000834" res="416144.9" algo="FTMS"/>
<pk mz="347.149926" i="3031580.5" sn="24.71" a="2335.44" fwhm="0.000779" res="445715.0" algo="FTMS"/>
<pk mz="347.163105" i="1234976.1" z="-1" sn="8.62" a="870.97" fwhm="0.000759" res="457154.7" algo="FTMS" component_name="HV" deconvoluted_molecular_mass="345.156047" deconvoluted_isotopic_mass="347.163554"/>
<pk mz="347.171072" i="3068450.3" sn="25.04" a="2025.50" fwhm="0.000746" res="465233.2" algo="FTMS"/>
<pk mz="347.186372" i="7795238.5" z="-1" sn="67.38" a="6193.67" fwhm="0.000811" res="428122.1" algo="FTMS" component_name="GT" deconvoluted_molecular_mass="347.186807" deconvoluted_isotopic_mass="347.186821"/>
<pk mz="347.199449" i="5618218.0" sn="47.88" a="4335.97" fwhm="0.000797" res="435635.8" algo="FTMS"/>
<pk mz="347.207536" i="1436716.3" sn="10.43" a="940.02" fwhm="0.000824" res="421183.0" algo="FTMS"/>
<pk mz="347.243863" i="1645622.1" sn="12.30" a="1213.40" fwhm="0.000857" res="405171.3" algo="FTMS"/>
<pk mz="348.036062" i="2300686.5" sn="18.17" a="1476.26" fwhm="0.000726" res="479524.5" algo="FTMS"/>
<pk mz="348.072426" i="2547480.3" sn="20.38" a="1621.74" fwhm="0.000729" res="477372.8" algo="FTMS"/>
<pk mz="348.083622" i="1468571.4" sn="10.71" a="1124.52" fwhm="0.000947" res="367749.6" algo="FTMS"/>
<pk mz="348.093613" i="1985310.1" sn="15.34" a="1480.75" fwhm="0.000871" res="399467.9" algo="FTMS"/>
<pk mz="348.108872" i="1756450.3" sn="13.29" a="1325.21" fwhm="0.000902" res="386097.7" algo="FTMS"/>
<pk mz="348.129982" i="2294056.0" sn="18.11" a="1902.77" fwhm="0.000887" res="392332.8" algo="FTMS"/>
<pk mz="348.189625" i="1396408.4" z="-1" sn="10.07" a="855.42" fwhm="0.000779" res="446873.5" algo="FTMS" component_name="GT" deconvoluted_molecular_mass="347.186807" deconvoluted_isotopic_mass="348.190076"/>
<pk mz="348.202809" i="1375803.9" sn="9.88" a="763.87" fwhm="0.000801" res="434599.2" algo="FTMS"/>
<pk mz="349.020171" i="4307995.0" sn="36.14" a="3130.01" fwhm="0.000770" res="453566.3" algo="FTMS"/>
<pk mz="349.031372" i="1358109.9" sn="9.72" a="743.88" fwhm="0.000705" res="495377.0" algo="FTMS"/>
<pk mz="349.055185" i="3267108.5" sn="26.82" a="2628.96" fwhm="0.000888" res="393066.4" algo="FTMS"/>
<pk mz="349.056556" i="4861989.0" sn="41.10" a="3383.37" fwhm="0.000752" res="464019.6" algo="FTMS"/>
<pk mz="349.092894" i="4828718.5" sn="40.80" a="3735.57" fwhm="0.000820" res="425554.5" algo="FTMS"/>
<pk mz="349.105936" i="43796532.0" z="-1" sn="389.78" a="36428.52" fwhm="0.000798" res="437390.2" algo="FTMS" component_name="J" deconvoluted_molecular_mass="349.106389" deconvoluted_isotopic_mass="349.106389"/>
<pk mz="349.129300" i="3502136.8" sn="28.92" a="2585.24" fwhm="0.000798" res="437390.3" algo="FTMS"/>
<pk mz="349.142362" i="4151868.3" sn="34.74" a="2897.23" fwhm="0.000757" res="461019.1" algo="FTMS"/>
<pk mz="349.150460" i="1208766.4" sn="8.39" a="551.87" fwhm="0.000679" res="514176.8" algo="FTMS"/>
<pk mz="349.157604" i="2874944.3" sn="23.31" a="2019.99" fwhm="0.000790" res="441782.3" algo="FTMS"/>
<pk mz="349.165635" i="4787266.5" sn="40.43" a="3505.85" fwhm="0.000773" res="451640.2" algo="FTMS"/>
<pk mz="349.178700" i="3586630.0" sn="29.68" a="2649.67" fwhm="0.000813" res="429746.2" algo="FTMS"/>
<pk mz="349.196425" i="2137163.0" sn="16.70" a="1531.70" fwhm="0.000867" res="402953.1" algo="FTMS"/>
<pk mz="349.201976" i="1315788.5" sn="9.34" a="796.53" fwhm="0.000751" res="465157.9" algo="FTMS"/>
<pk mz="349.205340" i="1734733.4" sn="13.10" a="929.67" fwhm="0.000702" res="497560.5" algo="FTMS"/>
<pk mz="349.215083" i="6415440.0" z="-1" sn="55.01" a="4950.05" fwhm="0.000802" res="435229.7" algo="FTMS" component_name="KG" deconvoluted_molecular_mass="349.215543" deconvoluted_isotopic_mass="349.215537"/>
<pk mz="350.015331" i="1121322.1" sn="7.60" a="505.72" fwhm="0.000634" res="551769.1" algo="FTMS"/>
<pk mz="350.051759" i="3074868.0" sn="25.10" a="2072.03" fwhm="0.000731" res="478958.7" algo="FTMS"/>
<pk mz="350.059848" i="1286326.3" sn="9.08" a="850.23" fwhm="0.000804" res="435510.4" algo="FTMS"/>
<pk mz="350.088115" i="3085118.0" sn="25.19" a="2389.59" fwhm="0.000851" res="411502.9" algo="FTMS"/>
<pk mz="350.096264" i="1127616.1" sn="7.66" a="587.68" fwhm="0.000758" res="461972.4" algo="FTMS"/>
<pk mz="350.109276" i="7167299.5" z="-1" sn="61.74" a="5773.05" fwhm="0.000824" res="425138.7" algo="FTMS" component_name="J" deconvoluted_molecular_mass="349.106389" deconvoluted_isotopic_mass="350.109732"/>
<pk mz="350.124505" i="1715015.9" sn="12.92" a="887.12" fwhm="0.000656" res="533997.3" algo="FTMS"/>
<pk mz="350.132385" i="1059914.0" sn="7.05" a="730.38" fwhm="0.000854" res="410225.3" algo="FTMS"/>
<pk mz="350.218465" i="1231585.5" z="-1" sn="8.59" a="671.84" fwhm="0.000745" res="469802.3" algo="FTMS" component_name="KG" deconvoluted_molecular_mass="349.215543" deconvoluted_isotopic_mass="350.218921"/>
<pk mz="350.999342" i="1835830.1" sn="13.84" a="1297.37" fwhm="0.000724" res="485093.3" algo="FTMS"/>
<pk mz="351.035762" i="5408832.0" sn="45.47" a="4317.70" fwhm="0.000823" res="426694.3" algo="FTMS"/>
<pk mz="351.047027" i="1351235.1" sn="9.55" a="714.51" fwhm="0.000698" res="503139.9" algo="FTMS"/>
<pk mz="351.072132" i="6835786.0" sn="58.11" a="5292.65" fwhm="0.000812" res="432142.8" algo="FTMS"/>
<pk mz="351.083381" i="2474317.0" sn="19.49" a="1593.85" fwhm="0.000743" res="472592.5" algo="FTMS"/>
<pk mz="351.085271" i="1434189.5" sn="10.28" a="730.56" fwhm="0.000686" res="512153.6" algo="FTMS"/>
<pk mz="351.102978" i="12460626.0" z="-1" sn="107.91" a="10139.31" fwhm="0.000822" res="426918.4" algo="FTMS" component_name="AM" deconvoluted_molecular_mass="351.103445" deconvoluted_isotopic_mass="351.103436"/>
<pk mz="351.108500" i="5894740.0" sn="49.78" a="4738.50" fwhm="0.000839" res="418711.2" algo="FTMS"/>
<pk mz="351.119739" i="1100118.9" sn="7.32" a="699.44" fwhm="0.000805" res="436006.4" algo="FTMS"/>
<pk mz="351.121633" i="4301911.5" sn="35.67" a="3236.62" fwhm="0.000787" res="446027.2" algo="FTMS"/>
<pk mz="351.144917" i="3524189.8" sn="28.79" a="2674.96" fwhm="0.000834" res="420874.2" algo="FTMS"/>
<pk mz="351.157986" i="3739233.3" sn="30.69" a="3108.17" fwhm="0.000859" res="408972.6" algo="FTMS"/>
<pk mz="351.173310" i="2589797.5" sn="20.51" a="1846.90" fwhm="0.000773" res="454229.9" algo="FTMS"/>
<pk mz="351.181292" i="3647079.8" sn="29.87" a="2895.20" fwhm="0.000842" res="416863.3" algo="FTMS"/>
<pk mz="351.194397" i="4845675.0" sn="40.49" a="3756.37" fwhm="0.000804" res="436773.7" algo="FTMS"/>
<pk mz="351.212154" i="2109552.0" sn="16.26" a="1284.29" fwhm="0.000720" res="487725.7" algo="FTMS"/>
<pk mz="351.221075" i="1964402.5" sn="14.98" a="1459.39" fwhm="0.000893" res="393353.5" algo="FTMS"/>
<pk mz="351.230660" i="1481077.1" sn="10.70" a="881.41" fwhm="0.000756" res="464581.1" algo="FTMS"/>
<pk mz="352.031038" i="1278542.9" sn="8.90" a="662.41" fwhm="0.000673" res="522751.8" algo="FTMS"/>
<pk mz="352.067420" i="2766168.8" sn="22.07" a="1828.92" fwhm="0.000761" res="462579.2" algo="FTMS"/>
<pk mz="352.103844" i="1927778.8" sn="14.65" a="1384.11" fwhm="0.000874" res="402807.2" algo="FTMS"/>
<pk mz="352.106389" i="1943139.5" z="-1" sn="14.79" a="1129.83" fwhm="0.000702" res="501571.1" algo="FTMS" component_name="AM" deconvoluted_molecular_mass="351.103445" deconvoluted_isotopic_mass="352.106850"/>
<pk mz="352.111885" i="1169764.9" sn="7.94" a="726.77" fwhm="0.000793" res="444083.8" algo="FTMS"/>
<pk mz="352.197708" i="1105276.3" sn="7.37" a="499.77" fwhm="0.000777" res="453259.1" algo="FTMS"/>
<pk mz="353.014999" i="2089562.6" sn="16.08" a="1304.76" fwhm="0.000751" res="470217.1" algo="FTMS"/>
<pk mz="353.051378" i="7375972.5" z="-12" sn="62.89" a="5974.01" fwhm="0.000840" res="420125.7" algo="FTMS" component_name="HS" deconvoluted_molecular_mass="4247.711308" deconvoluted_isotopic_mass="4247.708171"/>
<pk mz="353.062663" i="1227879.5" sn="8.45" a="586.35" fwhm="0.000665" res="530948.6" algo="FTMS"/>
<pk mz="353.087785" i="7971950.5" z="-1" sn="68.16" a="6284.01" fwhm="0.000813" res="434230.5" algo="FTMS" component_name="GG" deconvoluted_molecular_mass="353.088366" deconvoluted_isotopic_mass="353.088248"/>
<pk mz="353.099038" i="2092913.4" sn="16.11" a="1522.89" fwhm="0.000854" res="413419.5" algo="FTMS"/>
<pk mz="353.100879" i="1307761.9" sn="9.16" a="763.69" fwhm="0.000761" res="463728.2" algo="FTMS"/>
<pk mz="353.118716" i="1218166.8" sn="8.36" a="866.71" fwhm="0.000981" res="359850.8" algo="FTMS"/>
<pk mz="353.124146" i="6508664.5" z="-1" sn="55.21" a="5435.46" fwhm="0.000873" res="404520.3" algo="FTMS" component_name="JZ" deconvoluted_molecular_mass="353.124624" deconvoluted_isotopic_mass="353.124609"/>
<pk mz="353.137258" i="2957947.8" z="-12" sn="23.77" a="1914.46" fwhm="0.000726" res="486310.3" algo="FTMS" component_name="HS" deconvoluted_molecular_mass="4247.711308" deconvoluted_isotopic_mass="4248.738738"/>
<pk mz="353.152528" i="1208448.0" sn="8.28" a="503.17" fwhm="0.000654" res="540270.9" algo="FTMS"/>
<pk mz="353.155101" i="1484672.6" sn="10.72" a="869.39" fwhm="0.000734" res="481209.1" algo="FTMS"/>
<pk mz="353.160539" i="3064962.3" sn="24.72" a="2070.26" fwhm="0.000750" res="470668.4" algo="FTMS"/>
<pk mz="353.173645" i="1846405.8" sn="13.93" a="1236.02" fwhm="0.000837" res="422193.5" algo="FTMS"/>
<pk mz="353.188850" i="1319049.9" sn="9.26" a="770.00" fwhm="0.000723" res="488557.3" algo="FTMS"/>
<pk mz="353.191341" i="1883530.5" sn="14.26" a="1246.71" fwhm="0.000790" res="447038.5" algo="FTMS"/>
<pk mz="353.196889" i="1612172.0" sn="11.85" a="920.35" fwhm="0.000690" res="511925.6" algo="FTMS"/>
<pk mz="353.200355" i="1468941.0" sn="10.58" a="990.33" fwhm="0.000868" res="406916.9" algo="FTMS"/>
<pk mz="353.210008" i="3936399.5" sn="32.43" a="3017.98" fwhm="0.000817" res="432563.5" algo="FTMS"/>
<pk mz="353.215590" i="1224849.1" z="-12" sn="8.42" a="619.69" fwhm="0.000694" res="509160.1" algo="FTMS" component_name="HS" deconvoluted_molecular_mass="4247.711308" deconvoluted_isotopic_mass="4249.678718"/>
<pk mz="353.233260" i="1378709.9" sn="9.79" a="694.95" fwhm="0.000654" res="540115.4" algo="FTMS"/>
<pk mz="353.403173" i="1122372.1" sn="7.52" a="603.88" fwhm="0.000750" res="471139.4" algo="FTMS"/>
<pk mz="354.046690" i="1599091.0" sn="11.73" a="779.85" fwhm="0.000642" res="551759.5" algo="FTMS"/>
<pk mz="354.083078" i="2505341.0" sn="19.76" a="1728.98" fwhm="0.000809" res="437446.9" algo="FTMS"/>
<pk mz="354.091175" i="1261439.1" z="-1" sn="8.74" a="675.82" fwhm="0.000797" res="444420.6" algo="FTMS" component_name="GG" deconvoluted_molecular_mass="353.088366" deconvoluted_isotopic_mass="354.091642"/>
<pk mz="354.119412" i="1943430.8" sn="14.78" a="1175.35" fwhm="0.000778" res="454958.3" algo="FTMS"/>
<pk mz="354.127581" i="1211657.0" z="-1" sn="8.30" a="598.03" fwhm="0.000707" res="500740.6" algo="FTMS" component_name="JZ" deconvoluted_molecular_mass="353.124624" deconvoluted_isotopic_mass="354.128047"/>
<pk mz="354.155763" i="1075344.8" sn="7.10" a="756.95" fwhm="0.001178" res="300685.5" algo="FTMS"/>
<pk mz="355.009542" i="1588088.6" sn="11.63" a="1143.86" fwhm="0.000874" res="406113.3" algo="FTMS"/>
<pk mz="355.030670" i="3894398.5" sn="32.06" a="3065.33" fwhm="0.000837" res="424031.7" algo="FTMS"/>
<pk mz="355.045855" i="1311362.5" sn="9.18" a="805.43" fwhm="0.000780" res="455227.0" algo="FTMS"/>
<pk mz="355.057290" i="1110661.6" sn="7.41" a="437.99" fwhm="0.000658" res="539337.9" algo="FTMS"/>
<pk mz="355.067041" i="8340104.5" z="-1" sn="71.42" a="6923.69" fwhm="0.000840" res="422696.6" algo="FTMS" component_name="FM" deconvoluted_molecular_mass="355.067489" deconvoluted_isotopic_mass="355.067510"/>
<pk mz="355.103462" i="8248978.0" z="-1" sn="70.61" a="6779.64" fwhm="0.000819" res="433328.1" algo="FTMS" component_name="FP" deconvoluted_molecular_mass="355.104043" deconvoluted_isotopic_mass="355.103931"/>
<pk mz="355.134246" i="1732762.5" sn="12.92" a="1166.95" fwhm="0.000843" res="421094.4" algo="FTMS"/>
<pk mz="355.139836" i="5960348.0" sn="50.35" a="5076.93" fwhm="0.000866" res="409998.3" algo="FTMS"/>
<pk mz="355.152908" i="1426335.6" sn="10.20" a="912.31" fwhm="0.000782" res="454243.5" algo="FTMS"/>
<pk mz="355.176198" i="5037222.0" sn="42.17" a="3762.85" fwhm="0.000799" res="444358.4" algo="FTMS"/>
<pk mz="355.194839" i="1433259.0" sn="10.26" a="799.17" fwhm="0.000712" res="498697.8" algo="FTMS"/>
<pk mz="355.206987" i="1292206.3" sn="9.01" a="590.98" fwhm="0.000715" res="497110.7" algo="FTMS"/>
<pk mz="355.212634" i="2645167.8" sn="20.99" a="1752.06" fwhm="0.000773" res="459784.8" algo="FTMS"/>
<pk mz="356.041140" i="1162384.9" sn="7.86" a="549.12" fwhm="0.000762" res="467547.8" algo="FTMS"/>
<pk mz="356.062297" i="1261206.6" sn="8.74" a="679.33" fwhm="0.000791" res="450365.5" algo="FTMS"/>
<pk mz="356.070260" i="1664152.8" z="-1" sn="12.31" a="1169.83" fwhm="0.000799" res="445529.5" algo="FTMS" component_name="FM" deconvoluted_molecular_mass="355.067489" deconvoluted_isotopic_mass="356.070731"/>
<pk mz="356.098671" i="1374880.5" z="-1" sn="9.74" a="673.86" fwhm="0.000667" res="534026.0" algo="FTMS" component_name="GG" deconvoluted_molecular_mass="353.088366" deconvoluted_isotopic_mass="356.099143"/>
<pk mz="356.106778" i="1354914.6" z="-1" sn="9.57" a="626.24" fwhm="0.000625" res="569938.1" algo="FTMS" component_name="FP" deconvoluted_molecular_mass="355.104043" deconvoluted_isotopic_mass="356.107249"/>
<pk mz="356.111738" i="1141028.0" sn="7.67" a="636.94" fwhm="0.000762" res="467122.8" algo="FTMS"/>
<pk mz="356.990084" i="2798738.5" sn="22.35" a="2017.46" fwhm="0.000797" res="447763.8" algo="FTMS"/>
<pk mz="357.025214" i="2166428.0" sn="16.75" a="1464.04" fwhm="0.000799" res="446609.2" algo="FTMS"/>
<pk mz="357.046363" i="4681377.5" sn="39.02" a="3708.78" fwhm="0.000834" res="427950.1" algo="FTMS"/>
<pk mz="357.072831" i="1125160.9" sn="7.53" a="599.74" fwhm="0.000793" res="450233.3" algo="FTMS"/>
<pk mz="357.082737" i="6920363.5" sn="58.84" a="5404.28" fwhm="0.000812" res="439959.3" algo="FTMS"/>
<pk mz="357.097872" i="1161391.8" sn="7.85" a="560.06" fwhm="0.000673" res="530837.4" algo="FTMS"/>
<pk mz="357.119067" i="6414517.5" z="-1" sn="54.36" a="4910.86" fwhm="0.000800" res="446273.1" algo="FTMS" component_name="KH" deconvoluted_molecular_mass="357.119756" deconvoluted_isotopic_mass="357.119541"/>
<pk mz="357.130337" i="2402232.5" sn="18.84" a="1685.06" fwhm="0.000772" res="462469.4" algo="FTMS"/>
<pk mz="357.134293" i="1179321.6" sn="8.01" a="573.20" fwhm="0.000718" res="497708.7" algo="FTMS"/>
<pk mz="357.147357" i="1391677.1" sn="9.89" a="880.78" fwhm="0.000802" res="445266.6" algo="FTMS"/>
<pk mz="357.155502" i="6347967.5" z="-1" sn="53.77" a="5273.62" fwhm="0.000851" res="419626.9" algo="FTMS" component_name="KP" deconvoluted_molecular_mass="357.155983" deconvoluted_isotopic_mass="357.155976"/>
<pk mz="357.191864" i="5810377.0" sn="49.01" a="4505.33" fwhm="0.000815" res="438296.6" algo="FTMS"/>
<pk mz="357.214483" i="1093583.4" sn="7.25" a="557.89" fwhm="0.000775" res="460804.3" algo="FTMS"/>
<pk mz="357.228262" i="4654803.0" sn="38.78" a="3649.95" fwhm="0.000844" res="423035.7" algo="FTMS"/>
<pk mz="358.020435" i="1479594.1" sn="10.67" a="880.35" fwhm="0.000818" res="437853.7" algo="FTMS"/>
<pk mz="358.056804" i="1566900.0" sn="11.31" a="879.38" fwhm="0.000741" res="483176.5" algo="FTMS"/>
<pk mz="358.114370" i="1440963.6" z="-1" sn="10.20" a="874.73" fwhm="0.000769" res="465790.9" algo="FTMS" component_name="FP" deconvoluted_molecular_mass="355.104043" deconvoluted_isotopic_mass="358.114846"/>
<pk mz="358.122289" i="1211717.8" z="-1" sn="8.20" a="767.62" fwhm="0.000982" res="364855.1" algo="FTMS" component_name="KH" deconvoluted_molecular_mass="357.119756" deconvoluted_isotopic_mass="358.122766"/>
<pk mz="358.158882" i="1224271.6" z="-1" sn="8.31" a="644.01" fwhm="0.000742" res="482703.7" algo="FTMS" component_name="KP" deconvoluted_molecular_mass="357.155983" deconvoluted_isotopic_mass="358.159358"/>
<pk mz="358.195149" i="1386969.5" sn="9.73" a="924.86" fwhm="0.000804" res="445376.1" algo="FTMS"/>
<pk mz="358.198299" i="3785690.3" sn="30.72" a="2699.03" fwhm="0.000804" res="445537.4" algo="FTMS"/>
<pk mz="359.004463" i="1821365.1" z="-12" sn="13.53" a="1151.71" fwhm="0.000731" res="491349.4" algo="FTMS" component_name="KC" deconvoluted_molecular_mass="4319.141774" deconvoluted_isotopic_mass="4319.145372"/>
<pk mz="359.015708" i="1148216.1" sn="7.64" a="694.91" fwhm="0.000823" res="436368.6" algo="FTMS"/>
<pk mz="359.025537" i="1120186.8" sn="7.39" a="748.88" fwhm="0.000898" res="399896.8" algo="FTMS"/>
<pk mz="359.040840" i="2469311.0" sn="19.20" a="1808.92" fwhm="0.000820" res="437620.7" algo="FTMS"/>
<pk mz="359.052097" i="1784002.0" sn="13.20" a="1112.85" fwhm="0.000772" res="464899.7" algo="FTMS"/>
<pk mz="359.061952" i="3408068.8" sn="27.42" a="2681.33" fwhm="0.000864" res="415515.1" algo="FTMS"/>
<pk mz="359.077287" i="2102984.8" sn="16.00" a="1587.85" fwhm="0.000857" res="419042.5" algo="FTMS"/>
<pk mz="359.088443" i="1596363.9" z="-12" sn="11.56" a="984.48" fwhm="0.000771" res="465976.8" algo="FTMS" component_name="KC" deconvoluted_molecular_mass="4319.141774" deconvoluted_isotopic_mass="4320.153145"/>
<pk mz="359.098301" i="3950286.5" sn="32.16" a="3113.78" fwhm="0.000854" res="420647.2" algo="FTMS"/>
<pk mz="359.113571" i="1872338.6" sn="13.98" a="1204.64" fwhm="0.000763" res="470665.3" algo="FTMS"/>
<pk mz="359.126579" i="1281238.3" z="-1" sn="8.80" a="838.25" fwhm="0.000799" res="449538.8" algo="FTMS" component_name="KH" deconvoluted_molecular_mass="357.119756" deconvoluted_isotopic_mass="359.127058"/>
<pk mz="359.134722" i="5350104.5" sn="44.41" a="4256.28" fwhm="0.000843" res="425853.4" algo="FTMS"/>
<pk mz="359.150015" i="2910940.5" sn="23.07" a="1944.27" fwhm="0.000748" res="480318.7" algo="FTMS"/>
<pk mz="359.163002" i="2128352.0" sn="16.22" a="1621.47" fwhm="0.000900" res="399055.6" algo="FTMS"/>
<pk mz="359.171137" i="6472418.5" z="-12" sn="54.23" a="5215.26" fwhm="0.000826" res="435082.2" algo="FTMS" component_name="KC" deconvoluted_molecular_mass="4319.141774" deconvoluted_isotopic_mass="4321.145470"/>
<pk mz="359.207532" i="4202732.0" sn="34.37" a="3207.60" fwhm="0.000817" res="439643.3" algo="FTMS"/>
<pk mz="359.243876" i="5095158.0" sn="42.18" a="4178.66" fwhm="0.000859" res="418123.3" algo="FTMS"/>
<pk mz="359.853781" i="1115931.5" sn="7.36" a="595.08" fwhm="0.000825" res="436002.2" algo="FTMS"/>
<pk mz="360.036067" i="1989324.9" sn="15.00" a="1252.28" fwhm="0.000729" res="494116.6" algo="FTMS"/>
<pk mz="360.072485" i="2527190.8" sn="19.70" a="1764.51" fwhm="0.000806" res="446738.1" algo="FTMS"/>
<pk mz="360.109022" i="1285600.8" sn="8.84" a="718.05" fwhm="0.000704" res="511622.1" algo="FTMS"/>
<pk mz="360.129957" i="1523814.4" z="-1" sn="10.92" a="1114.05" fwhm="0.000896" res="402024.8" algo="FTMS" component_name="KH" deconvoluted_molecular_mass="357.119756" deconvoluted_isotopic_mass="360.130439"/>
<pk mz="360.138128" i="1099752.6" sn="7.21" a="669.88" fwhm="0.000833" res="432500.6" algo="FTMS"/>
<pk mz="360.141267" i="1480681.5" sn="10.55" a="719.67" fwhm="0.000623" res="577717.8" algo="FTMS"/>
<pk mz="360.166374" i="1364976.3" sn="9.53" a="703.71" fwhm="0.000741" res="486133.8" algo="FTMS"/>
<pk mz="360.174531" i="1252850.5" sn="8.55" a="696.76" fwhm="0.000724" res="497249.8" algo="FTMS"/>
<pk mz="360.177683" i="1852659.4" sn="13.80" a="1015.18" fwhm="0.000700" res="514425.1" algo="FTMS"/>
<pk mz="361.020110" i="3937495.8" sn="32.04" a="3235.61" fwhm="0.000886" res="407392.0" algo="FTMS"/>
<pk mz="361.031350" i="3006682.8" sn="23.90" a="2184.45" fwhm="0.000822" res="438954.7" algo="FTMS"/>
<pk mz="361.041191" i="1107933.5" sn="7.28" a="593.59" fwhm="0.000756" res="477528.5" algo="FTMS"/>
<pk mz="361.056523" i="3905249.8" sn="31.76" a="3210.07" fwhm="0.000851" res="424309.8" algo="FTMS"/>
<pk mz="361.067777" i="2693348.8" sn="21.16" a="2039.77" fwhm="0.000842" res="428924.0" algo="FTMS"/>
<pk mz="361.077672" i="1451239.4" sn="10.29" a="890.14" fwhm="0.000741" res="487337.8" algo="FTMS"/>
<pk mz="361.092887" i="4249835.5" sn="34.78" a="3090.86" fwhm="0.000799" res="451939.0" algo="FTMS"/>
<pk mz="361.104210" i="1322990.6" sn="9.16" a="686.21" fwhm="0.000747" res="483426.0" algo="FTMS"/>
<pk mz="361.105855" i="1302255.1" sn="8.98" a="717.27" fwhm="0.000736" res="490393.8" algo="FTMS"/>
<pk mz="361.114008" i="2655473.3" sn="20.82" a="2141.69" fwhm="0.000903" res="400106.5" algo="FTMS"/>
<pk mz="361.129242" i="2664437.5" sn="20.90" a="2004.01" fwhm="0.000848" res="425727.6" algo="FTMS"/>
<pk mz="361.142371" i="2043129.0" sn="15.47" a="1382.91" fwhm="0.000825" res="437941.6" algo="FTMS"/>
<pk mz="361.150407" i="3188475.3" sn="25.49" a="2263.80" fwhm="0.000794" res="454962.7" algo="FTMS"/>
<pk mz="361.165627" i="7873791.5" z="-1" sn="66.49" a="6585.24" fwhm="0.000857" res="421336.6" algo="FTMS" component_name="GP" deconvoluted_molecular_mass="361.166117" deconvoluted_isotopic_mass="361.166112"/>
<pk mz="361.178710" i="2041602.8" sn="15.45" a="1273.18" fwhm="0.000771" res="468398.5" algo="FTMS"/>
<pk mz="361.186769" i="2916613.0" sn="23.11" a="2180.25" fwhm="0.000861" res="419466.3" algo="FTMS"/>
<pk mz="361.215140" i="1097868.8" sn="7.19" a="675.18" fwhm="0.000870" res="415220.9" algo="FTMS"/>
<pk mz="361.223132" i="2049806.9" sn="15.52" a="1364.92" fwhm="0.000811" res="445227.5" algo="FTMS"/>
<pk mz="362.015413" i="1125861.8" sn="7.44" a="560.31" fwhm="0.000680" res="532609.9" algo="FTMS"/>
<pk mz="362.051695" i="3876847.5" sn="31.51" a="3108.35" fwhm="0.000860" res="420846.5" algo="FTMS"/>
<pk mz="362.062922" i="1177330.6" sn="7.89" a="584.08" fwhm="0.000727" res="498029.5" algo="FTMS"/>
<pk mz="362.088134" i="3689977.5" sn="29.88" a="2802.28" fwhm="0.000827" res="437636.4" algo="FTMS"/>
<pk mz="362.109285" i="1503231.1" sn="10.74" a="917.06" fwhm="0.000822" res="440709.1" algo="FTMS"/>
<pk mz="362.124506" i="1252611.3" sn="8.55" a="529.30" fwhm="0.000617" res="587046.9" algo="FTMS"/>
<pk mz="362.145639" i="3118089.0" sn="24.87" a="2630.27" fwhm="0.000895" res="404472.8" algo="FTMS"/>
<pk mz="362.169008" i="1218703.4" z="-1" sn="8.25" a="686.24" fwhm="0.000858" res="421912.8" algo="FTMS" component_name="GP" deconvoluted_molecular_mass="361.166117" deconvoluted_isotopic_mass="362.169495"/>
<pk mz="362.182003" i="1194642.9" sn="8.04" a="809.38" fwhm="0.000863" res="419470.0" algo="FTMS"/>
<pk mz="362.969461" i="1167976.4" z="-9" sn="7.80" a="587.80" fwhm="0.000716" res="507057.9" algo="FTMS" component_name="KB" deconvoluted_molecular_mass="3274.808751" deconvoluted_isotopic_mass="3274.792154"/>
<pk mz="363.035772" i="4818170.5" sn="39.75" a="3821.52" fwhm="0.000838" res="433065.6" algo="FTMS"/>
<pk mz="363.047069" i="1705725.5" sn="12.51" a="1325.43" fwhm="0.000896" res="405198.3" algo="FTMS"/>
<pk mz="363.072131" i="5775108.5" sn="48.12" a="4886.51" fwhm="0.000871" res="416871.6" algo="FTMS"/>
<pk mz="363.083342" i="2700039.3" z="-9" sn="21.21" a="1845.65" fwhm="0.000776" res="467985.0" algo="FTMS" component_name="KB" deconvoluted_molecular_mass="3274.808751" deconvoluted_isotopic_mass="3275.817081"/>
<pk mz="363.085274" i="1850887.9" sn="13.78" a="1230.81" fwhm="0.000811" res="447804.5" algo="FTMS"/>
<pk mz="363.108486" i="4563214.0" sn="37.51" a="3478.84" fwhm="0.000835" res="434822.7" algo="FTMS"/>
<pk mz="363.121564" i="2603281.8" sn="20.36" a="1778.02" fwhm="0.000792" res="458282.7" algo="FTMS"/>
<pk mz="363.144888" i="3825432.0" sn="31.06" a="3044.40" fwhm="0.000843" res="430920.9" algo="FTMS"/>
<pk mz="363.157988" i="3037467.5" sn="24.16" a="2239.56" fwhm="0.000821" res="442251.7" algo="FTMS"/>
<pk mz="363.166056" i="1212829.8" sn="8.20" a="663.97" fwhm="0.000889" res="408486.1" algo="FTMS"/>
<pk mz="363.181323" i="6816546.0" z="-1" sn="57.23" a="5699.24" fwhm="0.000845" res="429984.5" algo="FTMS" component_name="JG" deconvoluted_molecular_mass="363.181804" deconvoluted_isotopic_mass="363.181813"/>
<pk mz="363.194371" i="6501157.5" z="-9" sn="54.47" a="5505.74" fwhm="0.000843" res="430729.2" algo="FTMS" component_name="KB" deconvoluted_molecular_mass="3274.808751" deconvoluted_isotopic_mass="3276.816349"/>
<pk mz="363.230710" i="1403311.3" sn="9.86" a="855.45" fwhm="0.000887" res="409594.0" algo="FTMS"/>
<pk mz="364.031025" i="1591048.3" sn="11.50" a="1020.68" fwhm="0.000803" res="453175.2" algo="FTMS"/>
<pk mz="364.067387" i="6315026.0" sn="52.84" a="5113.72" fwhm="0.000840" res="433531.3" algo="FTMS"/>
<pk mz="364.103824" i="2272796.0" sn="17.47" a="1476.95" fwhm="0.000758" res="480460.7" algo="FTMS"/>
<pk mz="364.111912" i="1248798.3" sn="8.51" a="600.66" fwhm="0.000730" res="499034.8" algo="FTMS"/>
<pk mz="364.124903" i="1701153.8" sn="12.47" a="1154.67" fwhm="0.000848" res="429187.2" algo="FTMS"/>
<pk mz="364.148300" i="1209384.1" sn="8.16" a="623.65" fwhm="0.000723" res="503690.1" algo="FTMS"/>
<pk mz="364.161476" i="1369899.6" sn="9.57" a="853.77" fwhm="0.000796" res="457745.3" algo="FTMS"/>
<pk mz="364.184604" i="1152562.0" z="-1" sn="7.67" a="571.82" fwhm="0.000701" res="519548.0" algo="FTMS" component_name="JG" deconvoluted_molecular_mass="363.181804" deconvoluted_isotopic_mass="364.185097"/>
<pk mz="364.197798" i="1865269.5" sn="13.90" a="1162.44" fwhm="0.000784" res="464418.7" algo="FTMS"/>
<pk mz="365.015056" i="3107603.3" sn="24.77" a="2216.83" fwhm="0.000811" res="450225.4" algo="FTMS"/>
<pk mz="365.051422" i="6748445.0" z="-1" sn="56.63" a="5794.62" fwhm="0.000895" res="407936.2" algo="FTMS" component_name="JR" deconvoluted_molecular_mass="365.051918" deconvoluted_isotopic_mass="365.051917"/>
<pk mz="365.062712" i="2341152.0" sn="18.07" a="1726.70" fwhm="0.000833" res="438102.9" algo="FTMS"/>
<pk mz="365.087806" i="8071463.0" sn="68.21" a="6876.97" fwhm="0.000871" res="419350.9" algo="FTMS"/>
<pk mz="365.099053" i="1940010.0" sn="14.55" a="1493.39" fwhm="0.000856" res="426754.6" algo="FTMS"/>
<pk mz="365.100868" i="3679018.5" sn="29.77" a="2830.86" fwhm="0.000844" res="432575.7" algo="FTMS"/>
<pk mz="365.118646" i="1109295.3" sn="7.29" a="520.09" fwhm="0.000705" res="518149.5" algo="FTMS"/>
<pk mz="365.124207" i="5336369.0" sn="44.28" a="4666.05" fwhm="0.000889" res="410909.7" algo="FTMS"/>
<pk mz="365.137257" i="4863284.5" sn="40.14" a="4188.90" fwhm="0.000899" res="406255.8" algo="FTMS"/>
<pk mz="365.152506" i="58071352.0" z="-1" sn="505.75" a="50479.04" fwhm="0.000859" res="425011.1" algo="FTMS" component_name="I" deconvoluted_molecular_mass="365.152999" deconvoluted_isotopic_mass="365.153001"/>
<pk mz="365.160559" i="5732666.5" sn="47.74" a="4718.82" fwhm="0.000863" res="423165.6" algo="FTMS"/>
<pk mz="365.173625" i="3104574.3" sn="24.75" a="2132.36" fwhm="0.000786" res="464425.6" algo="FTMS"/>
<pk mz="365.191460" i="2369091.0" sn="18.31" a="1702.12" fwhm="0.000852" res="428427.5" algo="FTMS"/>
<pk mz="365.196945" i="4103492.5" sn="33.49" a="3055.40" fwhm="0.000795" res="459519.4" algo="FTMS"/>
<pk mz="365.210010" i="19403080.0" z="-1" sn="167.37" a="16938.75" fwhm="0.000875" res="417294.1" algo="FTMS" component_name="X" deconvoluted_molecular_mass="365.210218" deconvoluted_isotopic_mass="365.210505"/>
<pk mz="365.246349" i="1477969.9" sn="10.51" a="960.83" fwhm="0.000799" res="457286.3" algo="FTMS"/>
<pk mz="366.046714" i="2434347.0" sn="18.65" a="1803.28" fwhm="0.000853" res="429191.2" algo="FTMS"/>
<pk mz="366.054769" i="1297325.3" z="-1" sn="8.82" a="829.15" fwhm="0.000870" res="420888.0" algo="FTMS" component_name="JR" deconvoluted_molecular_mass="365.051918" deconvoluted_isotopic_mass="366.055266"/>
<pk mz="366.083049" i="4090420.8" sn="32.97" a="3141.25" fwhm="0.000841" res="435363.9" algo="FTMS"/>
<pk mz="366.119406" i="2286142.8" sn="17.37" a="1714.48" fwhm="0.000891" res="411085.9" algo="FTMS"/>
<pk mz="366.127546" i="1183808.9" sn="7.84" a="495.30" fwhm="0.000690" res="530791.8" algo="FTMS"/>
<pk mz="366.140647" i="1369924.5" sn="9.45" a="816.84" fwhm="0.000771" res="475184.5" algo="FTMS"/>
<pk mz="366.155835" i="11135561.0" z="-1" sn="93.88" a="9862.51" fwhm="0.000896" res="408594.2" algo="FTMS" component_name="I" deconvoluted_molecular_mass="365.152999" deconvoluted_isotopic_mass="366.156332"/>
<pk mz="366.163837" i="1338698.8" sn="9.18" a="821.30" fwhm="0.000800" res="457939.2" algo="FTMS"/>
<pk mz="366.213342" i="3377240.3" z="-1" sn="26.80" a="2682.71" fwhm="0.000895" res="409010.4" algo="FTMS" component_name="X" deconvoluted_molecular_mass="365.210218" deconvoluted_isotopic_mass="366.213840"/>
<pk mz="367.030644" i="4681526.0" sn="38.08" a="4029.36" fwhm="0.000886" res="414478.3" algo="FTMS"/>
<pk mz="367.067056" i="8238912.0" z="-1" sn="68.83" a="7273.92" fwhm="0.000879" res="417630.6" algo="FTMS" component_name="FR" deconvoluted_molecular_mass="367.067549" deconvoluted_isotopic_mass="367.067556"/>
<pk mz="367.078280" i="2165314.8" sn="16.32" a="1505.52" fwhm="0.000811" res="452855.0" algo="FTMS"/>
<pk mz="367.103441" i="9653066.0" z="-1" sn="81.06" a="8246.76" fwhm="0.000859" res="427114.8" algo="FTMS" component_name="DJ" deconvoluted_molecular_mass="367.103938" deconvoluted_isotopic_mass="367.103941"/>
<pk mz="367.114768" i="1413964.8" sn="9.83" a="939.40" fwhm="0.000817" res="449353.9" algo="FTMS"/>
<pk mz="367.116480" i="2093645.3" sn="15.70" a="1617.17" fwhm="0.000906" res="405031.0" algo="FTMS"/>
<pk mz="367.131796" i="2070609.4" sn="15.50" a="1382.06" fwhm="0.000801" res="458142.6" algo="FTMS"/>
<pk mz="367.134299" i="1772370.0" sn="12.93" a="1405.45" fwhm="0.000945" res="388484.5" algo="FTMS"/>
<pk mz="367.139824" i="5897043.5" sn="48.59" a="5315.79" fwhm="0.000953" res="385310.5" algo="FTMS"/>
<pk mz="367.149544" i="17656662.0" z="-1" sn="150.25" a="16143.37" fwhm="0.000889" res="413003.7" algo="FTMS" component_name="Y" deconvoluted_molecular_mass="367.150049" deconvoluted_isotopic_mass="367.150044"/>
<pk mz="367.152897" i="6313815.0" sn="52.19" a="5369.99" fwhm="0.000890" res="412699.3" algo="FTMS"/>
<pk mz="367.159178" i="1175640.8" z="-1" sn="7.77" a="546.03" fwhm="0.000638" res="575831.5" algo="FTMS" component_name="I" deconvoluted_molecular_mass="365.152999" deconvoluted_isotopic_mass="367.159679"/>
<pk mz="367.168125" i="3116379.3" sn="24.54" a="2647.03" fwhm="0.000877" res="418480.2" algo="FTMS"/>
<pk mz="367.170660" i="1348699.9" sn="9.26" a="869.65" fwhm="0.000856" res="428790.8" algo="FTMS"/>
<pk mz="367.176182" i="3567965.5" sn="28.45" a="3000.81" fwhm="0.000907" res="404707.1" algo="FTMS"/>
<pk mz="367.189264" i="4325217.0" sn="35.00" a="3688.70" fwhm="0.000902" res="407188.4" algo="FTMS"/>
<pk mz="367.207068" i="5929830.0" sn="48.87" a="5043.69" fwhm="0.000890" res="412366.8" algo="FTMS"/>
<pk mz="367.212525" i="1677671.3" z="-1" sn="12.11" a="1180.86" fwhm="0.000865" res="424370.4" algo="FTMS" component_name="X" deconvoluted_molecular_mass="365.210218" deconvoluted_isotopic_mass="367.213025"/>
<pk mz="367.225647" i="3433322.8" sn="27.28" a="2679.14" fwhm="0.000866" res="424235.4" algo="FTMS"/>
<pk mz="368.062342" i="2846286.0" sn="22.21" a="2092.79" fwhm="0.000839" res="438716.0" algo="FTMS"/>
<pk mz="368.070354" i="1382224.0" z="-1" sn="9.55" a="808.24" fwhm="0.000789" res="466267.4" algo="FTMS" component_name="FR" deconvoluted_molecular_mass="367.067549" deconvoluted_isotopic_mass="368.070857"/>
<pk mz="368.098635" i="2702423.8" sn="20.96" a="2195.19" fwhm="0.000893" res="412228.1" algo="FTMS"/>
<pk mz="368.106765" i="1971033.9" z="-1" sn="14.64" a="1668.39" fwhm="0.001019" res="361266.6" algo="FTMS" component_name="DJ" deconvoluted_molecular_mass="367.103938" deconvoluted_isotopic_mass="368.107268"/>
<pk mz="368.111677" i="1088091.3" sn="7.01" a="581.94" fwhm="0.000727" res="506621.7" algo="FTMS"/>
<pk mz="368.135025" i="1528161.6" sn="10.81" a="998.91" fwhm="0.000826" res="445669.9" algo="FTMS"/>
<pk mz="368.143168" i="1494115.9" sn="10.52" a="949.16" fwhm="0.000808" res="455573.9" algo="FTMS"/>
<pk mz="368.152916" i="3345510.5" z="-1" sn="26.52" a="2812.76" fwhm="0.000912" res="403799.5" algo="FTMS" component_name="Y" deconvoluted_molecular_mass="367.150049" deconvoluted_isotopic_mass="368.153419"/>
<pk mz="368.171360" i="1203563.5" sn="8.01" a="626.77" fwhm="0.000742" res="496274.9" algo="FTMS"/>
<pk mz="368.210356" i="1163254.0" sn="7.66" a="702.82" fwhm="0.000840" res="438576.1" algo="FTMS"/>
<pk mz="369.009852" i="1470287.1" sn="10.31" a="900.94" fwhm="0.000858" res="430318.1" algo="FTMS"/>
<pk mz="369.025199" i="1588051.3" sn="11.33" a="864.46" fwhm="0.000723" res="510362.3" algo="FTMS"/>
<pk mz="369.036594" i="1447510.4" sn="10.11" a="1359.04" fwhm="0.001149" res="321280.6" algo="FTMS"/>
<pk mz="369.046311" i="6541657.0" z="-1" sn="54.15" a="5612.92" fwhm="0.000902" res="409341.0" algo="FTMS" component_name="JY" deconvoluted_molecular_mass="369.046851" deconvoluted_isotopic_mass="369.046816"/>
<pk mz="369.061449" i="1546077.1" sn="10.96" a="851.13" fwhm="0.000762" res="484462.7" algo="FTMS"/>
<pk mz="369.072808" i="1351520.1" sn="9.28" a="814.33" fwhm="0.000812" res="454499.5" algo="FTMS"/>
<pk mz="369.082711" i="12477795.0" z="-1" sn="105.47" a="11504.51" fwhm="0.000923" res="399900.3" algo="FTMS" component_name="AL" deconvoluted_molecular_mass="369.083171" deconvoluted_isotopic_mass="369.083217"/>
<pk mz="369.119079" i="8394093.0" z="-1" sn="70.17" a="7375.62" fwhm="0.000898" res="410904.4" algo="FTMS" component_name="FH" deconvoluted_molecular_mass="369.119598" deconvoluted_isotopic_mass="369.119584"/>
<pk mz="369.132114" i="1362800.3" sn="9.38" a="801.68" fwhm="0.000761" res="484987.3" algo="FTMS"/>
<pk mz="369.147450" i="3047284.5" sn="23.94" a="2565.58" fwhm="0.000915" res="403305.7" algo="FTMS"/>
<pk mz="369.149978" i="2111349.0" sn="15.85" a="1635.07" fwhm="0.000902" res="409283.6" algo="FTMS"/>
<pk mz="369.155501" i="5591414.5" sn="45.94" a="4675.20" fwhm="0.000870" res="424287.9" algo="FTMS"/>
<pk mz="369.165299" i="1520505.3" sn="10.74" a="975.72" fwhm="0.000857" res="430783.1" algo="FTMS"/>
<pk mz="369.168567" i="1729914.1" sn="12.55" a="1001.46" fwhm="0.000784" res="470651.4" algo="FTMS"/>
<pk mz="369.174269" i="1335675.6" sn="9.15" a="838.82" fwhm="0.000820" res="450351.2" algo="FTMS"/>
<pk mz="369.183809" i="3041662.3" sn="23.89" a="2259.87" fwhm="0.000820" res="450133.9" algo="FTMS"/>
<pk mz="369.191899" i="5133696.5" sn="41.98" a="4256.71" fwhm="0.000880" res="419314.7" algo="FTMS"/>
<pk mz="369.204931" i="1091972.0" sn="7.04" a="776.37" fwhm="0.000963" res="383267.8" algo="FTMS"/>
<pk mz="369.222799" i="1281928.9" sn="8.68" a="633.34" fwhm="0.000683" res="540569.1" algo="FTMS"/>
<pk mz="369.228237" i="1691786.4" sn="12.22" a="1126.87" fwhm="0.000883" res="418295.1" algo="FTMS"/>
<pk mz="370.041643" i="1721959.3" sn="12.48" a="1267.78" fwhm="0.000868" res="426319.3" algo="FTMS"/>
<pk mz="370.049865" i="1261801.5" z="-1" sn="8.50" a="926.84" fwhm="0.001006" res="367808.3" algo="FTMS" component_name="JY" deconvoluted_molecular_mass="369.046851" deconvoluted_isotopic_mass="370.050374"/>
<pk mz="370.056794" i="1476459.4" sn="10.36" a="998.96" fwhm="0.000904" res="409345.9" algo="FTMS"/>
<pk mz="370.078022" i="2101617.0" sn="15.76" a="1620.11" fwhm="0.000886" res="417709.3" algo="FTMS"/>
<pk mz="370.086139" i="1978227.4" z="-1" sn="14.70" a="1303.47" fwhm="0.000791" res="467872.3" algo="FTMS" component_name="AL" deconvoluted_molecular_mass="369.083171" deconvoluted_isotopic_mass="370.086648"/>
<pk mz="370.114407" i="1403643.0" sn="9.73" a="1031.67" fwhm="0.000921" res="401647.1" algo="FTMS"/>
<pk mz="370.122521" i="1299581.1" z="-1" sn="8.83" a="683.40" fwhm="0.000718" res="515411.5" algo="FTMS" component_name="FH" deconvoluted_molecular_mass="369.119598" deconvoluted_isotopic_mass="370.123029"/>
<pk mz="370.127430" i="2755198.5" sn="21.42" a="2369.77" fwhm="0.000983" res="376654.1" algo="FTMS"/>
<pk mz="370.150687" i="1249412.9" sn="8.40" a="613.58" fwhm="0.000696" res="532051.0" algo="FTMS"/>
<pk mz="370.158784" i="1214343.0" sn="8.09" a="655.50" fwhm="0.000745" res="496845.3" algo="FTMS"/>
<pk mz="370.536163" i="1092781.5" sn="7.04" a="1031.85" fwhm="0.001267" res="292479.3" algo="FTMS"/>
<pk mz="371.005841" i="5198701.0" sn="42.54" a="4389.85" fwhm="0.000883" res="419994.5" algo="FTMS"/>
<pk mz="371.025601" i="2141298.5" sn="16.11" a="1576.81" fwhm="0.000842" res="440493.6" algo="FTMS"/>
<pk mz="371.040836" i="2789750.8" sn="21.71" a="2202.78" fwhm="0.000876" res="423350.4" algo="FTMS"/>
<pk mz="371.052057" i="1574521.8" sn="11.21" a="862.76" fwhm="0.000726" res="510927.1" algo="FTMS"/>
<pk mz="371.061967" i="8023932.5" z="-1" sn="66.96" a="7285.01" fwhm="0.000934" res="397301.8" algo="FTMS" component_name="GE" deconvoluted_molecular_mass="371.062484" deconvoluted_isotopic_mass="371.062478"/>
<pk mz="371.077270" i="1456000.6" sn="10.18" a="753.45" fwhm="0.000699" res="531110.7" algo="FTMS"/>
<pk mz="371.088616" i="1134595.6" z="-1" sn="7.40" a="606.11" fwhm="0.000801" res="463555.6" algo="FTMS" component_name="AL" deconvoluted_molecular_mass="369.083171" deconvoluted_isotopic_mass="371.089127"/>
<pk mz="371.098381" i="8658822.0" z="-1" sn="72.45" a="7724.90" fwhm="0.000914" res="406206.4" algo="FTMS" component_name="EX" deconvoluted_molecular_mass="371.098898" deconvoluted_isotopic_mass="371.098892"/>
<pk mz="371.109619" i="1439113.4" sn="10.03" a="733.63" fwhm="0.000749" res="495597.2" algo="FTMS"/>
<pk mz="371.113631" i="1274250.4" sn="8.61" a="738.48" fwhm="0.000779" res="476389.5" algo="FTMS"/>
<pk mz="371.134750" i="7113616.0" z="-1" sn="59.09" a="6454.74" fwhm="0.000920" res="403482.2" algo="FTMS" component_name="IK" deconvoluted_molecular_mass="371.135270" deconvoluted_isotopic_mass="371.135261"/>
<pk mz="371.145988" i="4792211.0" sn="39.02" a="4006.81" fwhm="0.000863" res="429886.1" algo="FTMS"/>
<pk mz="371.163046" i="1986967.9" sn="14.77" a="1774.63" fwhm="0.000961" res="386297.0" algo="FTMS"/>
<pk mz="371.171153" i="8341402.0" z="-1" sn="69.71" a="7279.09" fwhm="0.000900" res="412504.7" algo="FTMS" component_name="FL" deconvoluted_molecular_mass="371.170902" deconvoluted_isotopic_mass="371.171665"/>
<pk mz="371.180734" i="1526172.6" sn="10.79" a="1122.86" fwhm="0.000948" res="391637.5" algo="FTMS"/>
<pk mz="371.207528" i="5691300.0" sn="46.80" a="4916.69" fwhm="0.000898" res="413325.4" algo="FTMS"/>
<pk mz="371.243899" i="2094509.9" sn="15.70" a="1299.45" fwhm="0.000795" res="467247.5" algo="FTMS"/>
<pk mz="372.005388" i="1243516.8" sn="8.34" a="671.31" fwhm="0.000720" res="516507.7" algo="FTMS"/>
<pk mz="372.036148" i="1686917.1" sn="12.18" a="1005.87" fwhm="0.000800" res="465029.0" algo="FTMS"/>
<pk mz="372.057178" i="1368970.9" sn="9.43" a="832.04" fwhm="0.000810" res="459421.9" algo="FTMS"/>
<pk mz="372.065348" i="1349517.1" z="-1" sn="9.26" a="740.56" fwhm="0.000738" res="504355.1" algo="FTMS" component_name="GE" deconvoluted_molecular_mass="371.062484" deconvoluted_isotopic_mass="372.065862"/>
<pk mz="372.072606" i="1563023.0" sn="11.10" a="1123.92" fwhm="0.000836" res="444956.9" algo="FTMS"/>
<pk mz="372.093713" i="1878932.8" sn="13.84" a="1392.10" fwhm="0.000879" res="423172.3" algo="FTMS"/>
<pk mz="372.101761" i="1731223.0" z="-1" sn="12.56" a="1235.27" fwhm="0.000879" res="423103.0" algo="FTMS" component_name="EX" deconvoluted_molecular_mass="371.098898" deconvoluted_isotopic_mass="372.102275"/>
<pk mz="372.106722" i="1156376.4" sn="7.59" a="730.31" fwhm="0.000807" res="461094.3" algo="FTMS"/>
<pk mz="372.138144" i="1592480.9" z="-1" sn="11.36" a="1084.82" fwhm="0.000837" res="444868.0" algo="FTMS" component_name="IK" deconvoluted_molecular_mass="371.135270" deconvoluted_isotopic_mass="372.138658"/>
<pk mz="372.141080" i="1151265.6" sn="7.54" a="637.72" fwhm="0.000829" res="448907.9" algo="FTMS"/>
<pk mz="372.166384" i="1372968.6" sn="9.46" a="881.17" fwhm="0.000910" res="408995.1" algo="FTMS"/>
<pk mz="372.174578" i="1534890.8" z="-1" sn="10.86" a="1043.83" fwhm="0.000922" res="403715.9" algo="FTMS" component_name="FL" deconvoluted_molecular_mass="371.170902" deconvoluted_isotopic_mass="372.175092"/>
<pk mz="372.210863" i="1198772.6" sn="7.95" a="902.86" fwhm="0.000903" res="412105.7" algo="FTMS"/>
<pk mz="372.214009" i="2491317.5" sn="19.13" a="2119.03" fwhm="0.001008" res="369392.5" algo="FTMS"/>
<pk mz="372.303830" i="17078478.0" z="-1" sn="145.24" a="15774.15" fwhm="0.000915" res="406806.4" algo="FTMS" component_name="Z" deconvoluted_molecular_mass="372.304351" deconvoluted_isotopic_mass="372.304344"/>
<pk mz="373.002805" i="1650572.0" sn="11.86" a="1316.75" fwhm="0.000893" res="417670.5" algo="FTMS"/>
<pk mz="373.020086" i="2662800.8" sn="20.61" a="2183.40" fwhm="0.000927" res="402368.9" algo="FTMS"/>
<pk mz="373.031353" i="1626515.8" sn="11.65" a="1048.32" fwhm="0.000807" res="462148.9" algo="FTMS"/>
<pk mz="373.041211" i="3329942.5" sn="26.38" a="3165.86" fwhm="0.001011" res="369033.0" algo="FTMS"/>
<pk mz="373.056448" i="2850202.5" sn="22.23" a="2207.63" fwhm="0.000879" res="424245.4" algo="FTMS"/>
<pk mz="373.067694" i="1692061.6" sn="12.22" a="1084.91" fwhm="0.000743" res="502317.8" algo="FTMS"/>
<pk mz="373.077599" i="6223264.5" sn="51.39" a="5804.91" fwhm="0.000974" res="383168.1" algo="FTMS"/>
<pk mz="373.092859" i="2458020.5" sn="18.84" a="1822.02" fwhm="0.000869" res="429491.7" algo="FTMS"/>
<pk mz="373.113987" i="5202858.5" sn="42.57" a="4654.70" fwhm="0.000945" res="394767.8" algo="FTMS"/>
<pk mz="373.125288" i="1579181.4" sn="11.24" a="918.29" fwhm="0.000779" res="478922.6" algo="FTMS"/>
<pk mz="373.129304" i="1931950.4" sn="14.29" a="1378.23" fwhm="0.000821" res="454736.5" algo="FTMS"/>
<pk mz="373.150377" i="6736308.0" z="-1" sn="55.83" a="6575.48" fwhm="0.000943" res="395596.3" algo="FTMS" component_name="JS" deconvoluted_molecular_mass="373.150904" deconvoluted_isotopic_mass="373.150893"/>
<pk mz="373.172856" i="1814970.3" z="-1" sn="13.28" a="1433.68" fwhm="0.000924" res="403668.0" algo="FTMS" component_name="FL" deconvoluted_molecular_mass="371.170902" deconvoluted_isotopic_mass="373.173373"/>
<pk mz="373.186761" i="6763966.0" z="-1" sn="56.07" a="5764.31" fwhm="0.000894" res="417351.8" algo="FTMS" component_name="JO" deconvoluted_molecular_mass="373.187274" deconvoluted_isotopic_mass="373.187277"/>
<pk mz="373.223137" i="4510152.0" sn="36.58" a="4183.84" fwhm="0.001001" res="373013.9" algo="FTMS"/>
<pk mz="373.259490" i="1528785.9" sn="10.81" a="890.29" fwhm="0.000816" res="457479.4" algo="FTMS"/>
<pk mz="373.307210" i="3961822.8" z="-1" sn="31.84" a="3293.66" fwhm="0.000898" res="415733.9" algo="FTMS" component_name="Z" deconvoluted_molecular_mass="372.304351" deconvoluted_isotopic_mass="373.307727"/>
<pk mz="374.015379" i="1509279.5" sn="10.50" a="1183.79" fwhm="0.000959" res="390056.4" algo="FTMS"/>
<pk mz="374.051669" i="2672297.5" sn="20.43" a="2035.71" fwhm="0.000901" res="415314.6" algo="FTMS"/>
<pk mz="374.062907" i="1374380.4" sn="9.35" a="840.83" fwhm="0.000837" res="446986.7" algo="FTMS"/>
<pk mz="374.088162" i="2332595.3" sn="17.53" a="1762.81" fwhm="0.000871" res="429421.9" algo="FTMS"/>
<pk mz="374.109352" i="1231289.1" sn="8.13" a="886.02" fwhm="0.000892" res="419559.4" algo="FTMS"/>
<pk mz="374.117269" i="1191995.3" sn="7.79" a="778.78" fwhm="0.000899" res="416279.1" algo="FTMS"/>
<pk mz="374.124567" i="1647549.3" sn="11.68" a="984.54" fwhm="0.000748" res="499913.1" algo="FTMS"/>
<pk mz="374.145682" i="1510339.0" sn="10.51" a="933.56" fwhm="0.000759" res="493218.9" algo="FTMS"/>
<pk mz="374.153777" i="1466565.1" z="-1" sn="10.14" a="981.07" fwhm="0.000871" res="429671.5" algo="FTMS" component_name="JS" deconvoluted_molecular_mass="373.150904" deconvoluted_isotopic_mass="374.154296"/>
<pk mz="374.156792" i="2415046.0" sn="18.24" a="2199.95" fwhm="0.001013" res="369529.7" algo="FTMS"/>
<pk mz="374.190084" i="1537487.0" z="-1" sn="10.74" a="1139.33" fwhm="0.000959" res="390217.0" algo="FTMS" component_name="JO" deconvoluted_molecular_mass="373.187274" deconvoluted_isotopic_mass="374.190604"/>
<pk mz="374.226517" i="1119577.0" sn="7.17" a="557.00" fwhm="0.000816" res="458514.7" algo="FTMS"/>
<pk mz="374.300931" i="5368557.0" sn="43.45" a="5151.81" fwhm="0.000958" res="390833.9" algo="FTMS"/>
<pk mz="374.319500" i="2847986.3" sn="21.93" a="2293.69" fwhm="0.000913" res="410013.8" algo="FTMS"/>
<pk mz="374.999369" i="1167531.4" sn="7.58" a="622.36" fwhm="0.000698" res="537614.7" algo="FTMS"/>
<pk mz="375.035736" i="4169653.3" sn="33.21" a="3592.14" fwhm="0.000903" res="415355.5" algo="FTMS"/>
<pk mz="375.047009" i="2442168.5" sn="18.47" a="1849.02" fwhm="0.000819" res="457861.6" algo="FTMS"/>
<pk mz="375.056889" i="2648507.0" sn="20.23" a="2040.21" fwhm="0.000904" res="415059.5" algo="FTMS"/>
<pk mz="375.072145" i="5057471.0" sn="40.80" a="4229.47" fwhm="0.000872" res="429959.4" algo="FTMS"/>
<pk mz="375.083360" i="2123714.3" sn="15.75" a="1620.27" fwhm="0.000888" res="422319.6" algo="FTMS"/>
<pk mz="375.085029" i="1321410.8" sn="8.90" a="812.42" fwhm="0.000861" res="435707.4" algo="FTMS"/>
<pk mz="375.093209" i="2368709.0" sn="17.84" a="2122.19" fwhm="0.001004" res="373427.6" algo="FTMS"/>
<pk mz="375.099882" i="1933766.8" sn="14.12" a="1414.05" fwhm="0.000904" res="415029.2" algo="FTMS"/>
<pk mz="375.108473" i="3948489.0" sn="31.33" a="3330.90" fwhm="0.000913" res="410747.4" algo="FTMS"/>
<pk mz="375.121583" i="1582796.6" sn="11.13" a="1052.77" fwhm="0.000866" res="433095.5" algo="FTMS"/>
<pk mz="375.129573" i="3221455.0" sn="25.12" a="2518.15" fwhm="0.000849" res="442047.4" algo="FTMS"/>
<pk mz="375.144880" i="4661715.0" sn="37.42" a="4318.54" fwhm="0.000995" res="376913.6" algo="FTMS"/>
<pk mz="375.157927" i="3072982.5" sn="23.85" a="2392.80" fwhm="0.000884" res="424404.0" algo="FTMS"/>
<pk mz="375.163543" i="1526488.1" sn="10.65" a="1183.64" fwhm="0.000949" res="395232.6" algo="FTMS"/>
<pk mz="375.165990" i="4334553.0" sn="34.62" a="3541.56" fwhm="0.000893" res="420208.3" algo="FTMS"/>
<pk mz="375.181279" i="2024669.0" sn="14.90" a="1665.76" fwhm="0.000959" res="391247.1" algo="FTMS"/>
<pk mz="375.194272" i="2543328.5" sn="19.33" a="2096.35" fwhm="0.000936" res="401015.6" algo="FTMS"/>
<pk mz="375.202445" i="3116002.8" sn="24.22" a="2645.92" fwhm="0.000914" res="410493.0" algo="FTMS"/>
<pk mz="375.238852" i="2802156.8" sn="21.54" a="2214.81" fwhm="0.000926" res="405020.9" algo="FTMS"/>
<pk mz="375.304236" i="1436158.5" sn="9.88" a="909.14" fwhm="0.000836" res="449181.2" algo="FTMS"/>
<pk mz="376.030961" i="2747076.5" sn="21.07" a="2244.69" fwhm="0.000924" res="406787.6" algo="FTMS"/>
<pk mz="376.067434" i="3493582.5" sn="27.44" a="2785.01" fwhm="0.000851" res="442074.8" algo="FTMS"/>
<pk mz="376.075337" i="1285840.6" sn="8.59" a="699.23" fwhm="0.000722" res="520681.0" algo="FTMS"/>
<pk mz="376.078659" i="1441233.5" sn="9.92" a="933.43" fwhm="0.000865" res="434612.4" algo="FTMS"/>
<pk mz="376.103777" i="2203608.3" sn="16.43" a="1654.92" fwhm="0.000856" res="439369.1" algo="FTMS"/>
<pk mz="376.124897" i="1660126.1" sn="11.79" a="1320.88" fwhm="0.000917" res="410147.5" algo="FTMS"/>
<pk mz="376.140160" i="1228514.3" sn="8.10" a="748.12" fwhm="0.000860" res="437251.3" algo="FTMS"/>
<pk mz="376.161294" i="2852072.0" sn="21.96" a="2527.44" fwhm="0.000970" res="387918.3" algo="FTMS"/>
<pk mz="376.169491" i="1128554.3" sn="7.25" a="649.83" fwhm="0.000827" res="455060.6" algo="FTMS"/>
<pk mz="376.197699" i="1279345.9" sn="8.53" a="801.67" fwhm="0.000868" res="433624.6" algo="FTMS"/>
<pk mz="377.015026" i="4013520.8" sn="31.88" a="3495.39" fwhm="0.000947" res="398289.6" algo="FTMS"/>
<pk mz="377.026335" i="1480147.9" sn="10.25" a="860.08" fwhm="0.000748" res="503984.2" algo="FTMS"/>
<pk mz="377.051395" i="6904282.5" z="-1" sn="56.56" a="6644.71" fwhm="0.000968" res="389457.3" algo="FTMS" component_name="IX" deconvoluted_molecular_mass="377.051939" deconvoluted_isotopic_mass="377.051923"/>
<pk mz="377.062694" i="2823133.8" sn="21.71" a="2209.79" fwhm="0.000874" res="431368.1" algo="FTMS"/>
<pk mz="377.064474" i="1241566.3" sn="8.21" a="686.49" fwhm="0.000773" res="487918.4" algo="FTMS"/>
<pk mz="377.072534" i="1382368.5" sn="9.41" a="974.15" fwhm="0.000842" res="447918.3" algo="FTMS"/>
<pk mz="377.085675" i="3542500.0" sn="27.86" a="3177.70" fwhm="0.000983" res="383637.2" algo="FTMS"/>
<pk mz="377.087813" i="7063012.5" z="-1" sn="57.91" a="7009.73" fwhm="0.000989" res="381417.6" algo="FTMS" component_name="IN" deconvoluted_molecular_mass="377.088344" deconvoluted_isotopic_mass="377.088340"/>
<pk mz="377.099014" i="2327015.8" sn="17.48" a="1840.90" fwhm="0.000920" res="410097.6" algo="FTMS"/>
<pk mz="377.100796" i="1828328.1" sn="13.22" a="1359.12" fwhm="0.000902" res="418274.8" algo="FTMS"/>
<pk mz="377.109035" i="1308010.4" sn="8.78" a="966.10" fwhm="0.000959" res="393122.6" algo="FTMS"/>
<pk mz="377.124148" i="5475822.5" sn="44.36" a="5077.52" fwhm="0.000960" res="392865.1" algo="FTMS"/>
<pk mz="377.137256" i="3917810.0" sn="31.06" a="3401.07" fwhm="0.000933" res="404365.6" algo="FTMS"/>
<pk mz="377.145109" i="1707252.3" sn="12.19" a="1364.20" fwhm="0.001150" res="327859.5" algo="FTMS"/>
<pk mz="377.155084" i="1235191.0" sn="8.16" a="820.38" fwhm="0.000936" res="402751.0" algo="FTMS"/>
<pk mz="377.160563" i="9457144.0" z="-1" sn="78.36" a="8606.60" fwhm="0.000924" res="408132.2" algo="FTMS" component_name="DS" deconvoluted_molecular_mass="377.161095" deconvoluted_isotopic_mass="377.161090"/>
<pk mz="377.173653" i="3680252.0" sn="29.03" a="3181.79" fwhm="0.000951" res="396451.0" algo="FTMS"/>
<pk mz="377.181662" i="1516542.3" sn="10.56" a="1110.54" fwhm="0.000882" res="427588.1" algo="FTMS"/>
<pk mz="377.196825" i="1459714.4" sn="10.07" a="952.51" fwhm="0.000841" res="448576.6" algo="FTMS"/>
<pk mz="377.209989" i="9114118.0" z="-1" sn="75.43" a="9149.09" fwhm="0.000974" res="387386.2" algo="FTMS" component_name="EE" deconvoluted_molecular_mass="377.210532" deconvoluted_isotopic_mass="377.210516"/>
<pk mz="378.046633" i="3909866.3" sn="30.99" a="3103.08" fwhm="0.000865" res="436847.8" algo="FTMS"/>
<pk mz="378.054858" i="1110764.5" z="-1" sn="7.09" a="713.67" fwhm="0.000958" res="394750.1" algo="FTMS" component_name="IX" deconvoluted_molecular_mass="377.051939" deconvoluted_isotopic_mass="378.055388"/>
<pk mz="378.083031" i="4692212.0" sn="37.67" a="4415.68" fwhm="0.000986" res="383573.7" algo="FTMS"/>
<pk mz="378.091171" i="1713654.5" z="-1" sn="12.24" a="1335.09" fwhm="0.000971" res="389482.5" algo="FTMS" component_name="IN" deconvoluted_molecular_mass="377.088344" deconvoluted_isotopic_mass="378.091701"/>
<pk mz="378.104334" i="1202426.0" sn="7.87" a="764.23" fwhm="0.000836" res="452286.5" algo="FTMS"/>
<pk mz="378.119502" i="2246398.3" sn="16.79" a="1552.35" fwhm="0.000837" res="451904.0" algo="FTMS"/>
<pk mz="378.140594" i="3559684.0" sn="28.00" a="3025.65" fwhm="0.000930" res="406472.7" algo="FTMS"/>
<pk mz="378.163925" i="2422026.3" z="-1" sn="18.29" a="1890.99" fwhm="0.000885" res="427409.7" algo="FTMS" component_name="DS" deconvoluted_molecular_mass="377.161095" deconvoluted_isotopic_mass="378.164455"/>
<pk mz="378.177072" i="1420685.9" sn="9.74" a="1339.14" fwhm="0.001097" res="344778.4" algo="FTMS"/>
<pk mz="378.213410" i="2210839.8" z="-1" sn="16.48" a="1814.18" fwhm="0.000963" res="392546.0" algo="FTMS" component_name="EE" deconvoluted_molecular_mass="377.210532" deconvoluted_isotopic_mass="378.213940"/>
<pk mz="378.994141" i="1145837.1" sn="7.39" a="789.15" fwhm="0.000877" res="432183.8" algo="FTMS"/>
<pk mz="379.030676" i="6449143.0" z="-1" sn="52.67" a="5968.33" fwhm="0.000943" res="401769.2" algo="FTMS" component_name="KE" deconvoluted_molecular_mass="379.031394" deconvoluted_isotopic_mass="379.031208"/>
<pk mz="379.034039" i="10405880.0" z="-1" sn="86.45" a="9857.17" fwhm="0.000966" res="392319.8" algo="FTMS" component_name="CM" deconvoluted_molecular_mass="379.034573" deconvoluted_isotopic_mass="379.034572"/>
<pk mz="379.041943" i="1754362.1" sn="12.58" a="1469.18" fwhm="0.000959" res="395195.7" algo="FTMS"/>
<pk mz="379.067068" i="8675329.0" z="-1" sn="71.68" a="8856.46" fwhm="0.000997" res="380197.0" algo="FTMS" component_name="EW" deconvoluted_molecular_mass="379.067603" deconvoluted_isotopic_mass="379.067601"/>
<pk mz="379.078293" i="3303940.0" sn="25.81" a="2959.90" fwhm="0.000985" res="384749.6" algo="FTMS"/>
<pk mz="379.080199" i="1847556.6" sn="13.38" a="1508.91" fwhm="0.001003" res="377994.9" algo="FTMS"/>
<pk mz="379.082443" i="1543429.3" sn="10.78" a="1404.18" fwhm="0.001163" res="325906.5" algo="FTMS"/>
<pk mz="379.086531" i="1114502.4" sn="7.12" a="696.03" fwhm="0.000904" res="419385.9" algo="FTMS"/>
<pk mz="379.103431" i="9319435.0" z="-1" sn="77.18" a="9269.95" fwhm="0.000985" res="384688.5" algo="FTMS" component_name="DY" deconvoluted_molecular_mass="379.104282" deconvoluted_isotopic_mass="379.103963"/>
<pk mz="379.114631" i="1734414.0" sn="12.41" a="1298.86" fwhm="0.000917" res="413539.1" algo="FTMS"/>
<pk mz="379.116491" i="3185678.5" sn="24.80" a="2993.10" fwhm="0.000964" res="393447.6" algo="FTMS"/>
<pk mz="379.131723" i="3527186.8" sn="27.72" a="2986.33" fwhm="0.000951" res="398681.1" algo="FTMS"/>
<pk mz="379.134283" i="1472531.4" sn="10.18" a="1142.18" fwhm="0.000995" res="380968.2" algo="FTMS"/>
<pk mz="379.139833" i="7731221.0" z="-1" sn="63.61" a="7260.73" fwhm="0.000957" res="395976.1" algo="FTMS" component_name="GW" deconvoluted_molecular_mass="379.140390" deconvoluted_isotopic_mass="379.140366"/>
<pk mz="379.152949" i="4782104.5" sn="38.43" a="4513.92" fwhm="0.000994" res="381343.3" algo="FTMS"/>
<pk mz="379.176221" i="6906911.0" sn="56.58" a="6902.61" fwhm="0.001029" res="368495.4" algo="FTMS"/>
<pk mz="379.189281" i="3718690.5" sn="29.35" a="3009.42" fwhm="0.000904" res="419410.8" algo="FTMS"/>
<pk mz="379.207090" i="2935335.3" sn="22.67" a="2349.88" fwhm="0.000872" res="434640.4" algo="FTMS"/>
<pk mz="379.212519" i="2036008.8" sn="14.99" a="1582.37" fwhm="0.000898" res="422120.4" algo="FTMS"/>
<pk mz="379.225665" i="29775916.0" z="-1" sn="251.84" a="28475.77" fwhm="0.000949" res="399662.1" algo="FTMS" component_name="R" deconvoluted_molecular_mass="379.226175" deconvoluted_isotopic_mass="379.226199"/>
<pk mz="380.025810" i="1710087.1" sn="12.20" a="1091.98" fwhm="0.000815" res="466268.7" algo="FTMS"/>
<pk mz="380.034172" i="1342473.4" z="-1" sn="9.06" a="987.15" fwhm="0.000952" res="399208.9" algo="FTMS" component_name="KE" deconvoluted_molecular_mass="379.031394" deconvoluted_isotopic_mass="380.034707"/>
<pk mz="380.037397" i="1345034.3" z="-1" sn="9.09" a="924.57" fwhm="0.000859" res="442291.3" algo="FTMS" component_name="CM" deconvoluted_molecular_mass="379.034573" deconvoluted_isotopic_mass="380.037933"/>
<pk mz="380.062273" i="3944721.0" sn="31.28" a="3316.27" fwhm="0.000905" res="420140.0" algo="FTMS"/>
<pk mz="380.070419" i="2026515.3" z="-1" sn="14.90" a="1589.95" fwhm="0.000897" res="423588.7" algo="FTMS" component_name="EW" deconvoluted_molecular_mass="379.067603" deconvoluted_isotopic_mass="380.070954"/>
<pk mz="380.098705" i="4004123.0" sn="31.79" a="3662.00" fwhm="0.000983" res="386552.7" algo="FTMS"/>
<pk mz="380.106776" i="2120733.3" z="-1" sn="15.71" a="1678.86" fwhm="0.000899" res="422812.7" algo="FTMS" component_name="DY" deconvoluted_molecular_mass="379.104282" deconvoluted_isotopic_mass="380.107311"/>
<pk mz="380.119899" i="1418784.9" sn="9.72" a="1018.07" fwhm="0.000899" res="422656.5" algo="FTMS"/>
<pk mz="380.135122" i="2664997.0" sn="20.36" a="2610.46" fwhm="0.001058" res="359148.0" algo="FTMS"/>
<pk mz="380.143295" i="1926183.3" z="-1" sn="14.05" a="1707.71" fwhm="0.001013" res="375285.7" algo="FTMS" component_name="GW" deconvoluted_molecular_mass="379.140390" deconvoluted_isotopic_mass="380.143831"/>
<pk mz="380.156292" i="1104682.8" sn="7.03" a="646.76" fwhm="0.000840" res="452488.1" algo="FTMS"/>
<pk mz="380.192666" i="1254964.8" sn="8.32" a="749.35" fwhm="0.000850" res="447503.9" algo="FTMS"/>
<pk mz="380.229020" i="6350142.5" z="-1" sn="51.82" a="6015.09" fwhm="0.000974" res="390342.2" algo="FTMS" component_name="R" deconvoluted_molecular_mass="379.226175" deconvoluted_isotopic_mass="380.229556"/>
<pk mz="380.980152" i="1330700.3" sn="8.96" a="841.58" fwhm="0.000847" res="449832.9" algo="FTMS"/>
<pk mz="381.009883" i="1797140.4" sn="12.94" a="1390.67" fwhm="0.000940" res="405376.6" algo="FTMS"/>
<pk mz="381.046333" i="9776670.0" z="-1" sn="81.07" a="9470.74" fwhm="0.000978" res="389456.2" algo="FTMS" component_name="DC" deconvoluted_molecular_mass="381.046872" deconvoluted_isotopic_mass="381.046871"/>
<pk mz="381.057588" i="2330657.5" sn="17.50" a="1973.90" fwhm="0.000965" res="394937.9" algo="FTMS"/>
<pk mz="381.061548" i="1162018.5" sn="7.52" a="553.09" fwhm="0.000770" res="494929.0" algo="FTMS"/>
<pk mz="381.082715" i="13193768.0" z="-1" sn="110.25" a="12775.05" fwhm="0.000953" res="399911.7" algo="FTMS" component_name="y" deconvoluted_molecular_mass="381.083256" deconvoluted_isotopic_mass="381.083253"/>
<pk mz="381.086146" i="1120041.3" sn="7.16" a="931.29" fwhm="0.001061" res="359059.5" algo="FTMS"/>
<pk mz="381.093976" i="2595371.5" sn="19.76" a="2075.57" fwhm="0.000917" res="415717.9" algo="FTMS"/>
<pk mz="381.095758" i="1870123.9" sn="13.57" a="1636.08" fwhm="0.000972" res="392096.2" algo="FTMS"/>
<pk mz="381.113473" i="1195760.8" z="-1" sn="7.81" a="1085.80" fwhm="0.001312" res="290513.3" algo="FTMS" component_name="DY" deconvoluted_molecular_mass="379.104282" deconvoluted_isotopic_mass="381.114012"/>
<pk mz="381.119124" i="10484274.0" z="-1" sn="87.12" a="10448.54" fwhm="0.000978" res="389623.7" algo="FTMS" component_name="CK" deconvoluted_molecular_mass="381.119745" deconvoluted_isotopic_mass="381.119662"/>
<pk mz="381.128923" i="1412789.0" sn="9.66" a="968.50" fwhm="0.000919" res="414735.5" algo="FTMS"/>
<pk mz="381.130448" i="1378613.4" sn="9.37" a="818.80" fwhm="0.000796" res="478813.2" algo="FTMS"/>
<pk mz="381.132199" i="5006902.0" sn="40.35" a="4558.00" fwhm="0.000966" res="394383.6" algo="FTMS"/>
<pk mz="381.147417" i="14094906.0" z="-1" sn="117.94" a="13728.44" fwhm="0.000974" res="391429.2" algo="FTMS" component_name="m" deconvoluted_molecular_mass="381.147955" deconvoluted_isotopic_mass="381.147956"/>
<pk mz="381.149974" i="2559802.8" sn="19.46" a="2196.74" fwhm="0.000999" res="381365.5" algo="FTMS"/>
<pk mz="381.155475" i="7192124.5" sn="59.01" a="6277.77" fwhm="0.000915" res="416536.4" algo="FTMS"/>
<pk mz="381.168513" i="3476543.8" sn="27.28" a="2991.68" fwhm="0.000944" res="403612.1" algo="FTMS"/>
<pk mz="381.186308" i="1556548.6" sn="10.89" a="1042.90" fwhm="0.000862" res="442344.8" algo="FTMS"/>
<pk mz="381.191877" i="4063814.3" sn="32.30" a="3679.55" fwhm="0.000960" res="396879.9" algo="FTMS"/>
<pk mz="381.204946" i="5255754.0" sn="42.47" a="4771.00" fwhm="0.000975" res="391072.0" algo="FTMS"/>
<pk mz="381.222714" i="9681487.0" z="-1" sn="80.26" a="8971.80" fwhm="0.000935" res="407784.8" algo="FTMS" component_name="DI" deconvoluted_molecular_mass="381.223240" deconvoluted_isotopic_mass="381.223253"/>
<pk mz="381.231587" i="1277905.1" z="-1" sn="8.51" a="884.11" fwhm="0.001057" res="360749.7" algo="FTMS" component_name="R" deconvoluted_molecular_mass="379.226175" deconvoluted_isotopic_mass="381.232125"/>
<pk mz="381.241300" i="4494419.5" sn="35.97" a="3712.47" fwhm="0.000901" res="422977.3" algo="FTMS"/>
<pk mz="382.041688" i="1543855.0" z="-1" sn="10.64" a="1260.60" fwhm="0.001076" res="355033.2" algo="FTMS" component_name="KE" deconvoluted_molecular_mass="379.031394" deconvoluted_isotopic_mass="382.042229"/>
<pk mz="382.049685" i="1649201.3" z="-1" sn="11.53" a="1017.90" fwhm="0.000782" res="488735.4" algo="FTMS" component_name="DC" deconvoluted_molecular_mass="381.046872" deconvoluted_isotopic_mass="382.050226"/>
<pk mz="382.077912" i="4376889.0" sn="34.52" a="3883.67" fwhm="0.000940" res="406510.4" algo="FTMS"/>
<pk mz="382.086070" i="2702651.3" z="-1" sn="20.41" a="2345.53" fwhm="0.001000" res="381941.1" algo="FTMS" component_name="y" deconvoluted_molecular_mass="381.083256" deconvoluted_isotopic_mass="382.086611"/>
<pk mz="382.100419" i="1457983.1" sn="9.92" a="958.23" fwhm="0.000821" res="465396.9" algo="FTMS"/>
<pk mz="382.114348" i="2761027.0" sn="20.90" a="2377.62" fwhm="0.000957" res="399463.4" algo="FTMS"/>
<pk mz="382.122442" i="2457925.3" z="-1" sn="18.35" a="1838.04" fwhm="0.000850" res="449511.8" algo="FTMS" component_name="CK" deconvoluted_molecular_mass="381.119745" deconvoluted_isotopic_mass="382.122983"/>
<pk mz="382.127473" i="1717062.5" sn="12.10" a="1113.39" fwhm="0.000813" res="470062.5" algo="FTMS"/>
<pk mz="382.135504" i="1345608.8" sn="8.97" a="934.61" fwhm="0.000868" res="440053.9" algo="FTMS"/>
<pk mz="382.150756" i="4480845.0" z="-1" sn="35.40" a="3919.75" fwhm="0.000931" res="410531.1" algo="FTMS" component_name="m" deconvoluted_molecular_mass="381.147955" deconvoluted_isotopic_mass="382.151298"/>
<pk mz="382.208405" i="1187164.8" sn="7.63" a="1078.13" fwhm="0.001056" res="361828.6" algo="FTMS"/>
<pk mz="382.225974" i="1825377.5" z="-1" sn="13.01" a="1252.68" fwhm="0.000861" res="444096.4" algo="FTMS" component_name="DI" deconvoluted_molecular_mass="381.223240" deconvoluted_isotopic_mass="382.226515"/>
<pk mz="382.244800" i="1207654.8" sn="7.81" a="710.47" fwhm="0.000951" res="401870.5" algo="FTMS"/>
<pk mz="383.025606" i="4109885.0" sn="32.27" a="3551.78" fwhm="0.000971" res="394497.0" algo="FTMS"/>
<pk mz="383.040876" i="2154305.0" sn="15.78" a="1642.94" fwhm="0.000904" res="423737.2" algo="FTMS"/>
<pk mz="383.061973" i="12782663.0" z="-7" sn="105.37" a="12566.10" fwhm="0.000986" res="388446.3" algo="FTMS" component_name="AH" deconvoluted_molecular_mass="2687.494363" deconvoluted_isotopic_mass="2687.484567"/>
<pk mz="383.073290" i="1312073.9" sn="8.68" a="830.58" fwhm="0.000855" res="447780.2" algo="FTMS"/>
<pk mz="383.081483" i="1188940.1" sn="7.65" a="804.79" fwhm="0.000858" res="446589.0" algo="FTMS"/>
<pk mz="383.098366" i="15389777.0" z="-1" sn="127.34" a="15219.72" fwhm="0.000990" res="386926.1" algo="FTMS" component_name="e" deconvoluted_molecular_mass="383.098918" deconvoluted_isotopic_mass="383.098910"/>
<pk mz="383.109503" i="1448787.9" sn="9.84" a="904.11" fwhm="0.000874" res="438142.9" algo="FTMS"/>
<pk mz="383.111445" i="1338196.4" sn="8.91" a="876.00" fwhm="0.000918" res="417146.7" algo="FTMS"/>
<pk mz="383.126790" i="1258840.6" z="-1" sn="8.24" a="704.60" fwhm="0.000763" res="501968.3" algo="FTMS" component_name="CK" deconvoluted_molecular_mass="381.119745" deconvoluted_isotopic_mass="383.127334"/>
<pk mz="383.129297" i="1872217.3" sn="13.41" a="1299.82" fwhm="0.000870" res="440147.7" algo="FTMS"/>
<pk mz="383.134768" i="9612379.0" z="-1" sn="78.65" a="9174.66" fwhm="0.000965" res="396927.2" algo="FTMS" component_name="DM" deconvoluted_molecular_mass="383.135466" deconvoluted_isotopic_mass="383.135311"/>
<pk mz="383.144462" i="4047965.5" sn="31.74" a="3919.38" fwhm="0.000996" res="384745.8" algo="FTMS"/>
<pk mz="383.147777" i="2627166.5" sn="19.77" a="2075.89" fwhm="0.000893" res="429086.1" algo="FTMS"/>
<pk mz="383.163053" i="15488099.0" z="-1" sn="128.17" a="14939.48" fwhm="0.000968" res="396009.5" algo="FTMS" component_name="c" deconvoluted_molecular_mass="383.163158" deconvoluted_isotopic_mass="383.163597"/>
<pk mz="383.171145" i="6186085.0" sn="49.77" a="6234.75" fwhm="0.000991" res="386626.1" algo="FTMS"/>
<pk mz="383.174428" i="1597029.6" sn="11.09" a="1004.23" fwhm="0.000786" res="487227.8" algo="FTMS"/>
<pk mz="383.184324" i="1388136.4" sn="9.33" a="973.77" fwhm="0.001004" res="381703.3" algo="FTMS"/>
<pk mz="383.201949" i="1262189.3" sn="8.26" a="673.51" fwhm="0.000720" res="532396.9" algo="FTMS"/>
<pk mz="383.207542" i="6220911.0" z="-7" sn="50.06" a="5760.36" fwhm="0.000960" res="399354.6" algo="FTMS" component_name="AH" deconvoluted_molecular_mass="2687.494363" deconvoluted_isotopic_mass="2688.503550"/>
<pk mz="383.220576" i="1273202.4" sn="8.36" a="831.39" fwhm="0.000934" res="410516.3" algo="FTMS"/>
<pk mz="383.238275" i="1503607.3" sn="10.30" a="1125.06" fwhm="0.000979" res="391279.9" algo="FTMS"/>
<pk mz="383.243961" i="1563512.8" sn="10.80" a="1120.79" fwhm="0.000902" res="424751.2" algo="FTMS"/>
<pk mz="384.036035" i="1735506.3" sn="12.25" a="1580.85" fwhm="0.001134" res="338735.5" algo="FTMS"/>
<pk mz="384.047399" i="1364309.4" sn="9.12" a="970.27" fwhm="0.001017" res="377620.7" algo="FTMS"/>
<pk mz="384.057188" i="2547544.0" sn="19.10" a="2113.47" fwhm="0.000886" res="433517.4" algo="FTMS"/>
<pk mz="384.065368" i="1804890.4" sn="12.84" a="1268.21" fwhm="0.000871" res="441053.0" algo="FTMS"/>
<pk mz="384.072464" i="1551964.3" sn="10.70" a="1108.16" fwhm="0.000968" res="396587.5" algo="FTMS"/>
<pk mz="384.093632" i="3371874.0" sn="26.04" a="2789.04" fwhm="0.000926" res="415004.1" algo="FTMS"/>
<pk mz="384.101755" i="3128676.3" z="-1" sn="23.99" a="2746.45" fwhm="0.000947" res="405488.0" algo="FTMS" component_name="e" deconvoluted_molecular_mass="383.098918" deconvoluted_isotopic_mass="384.102302"/>
<pk mz="384.130103" i="2210156.3" sn="16.25" a="1765.48" fwhm="0.000924" res="415816.2" algo="FTMS"/>
<pk mz="384.138039" i="2117486.3" z="-1" sn="15.47" a="1723.98" fwhm="0.000955" res="402086.8" algo="FTMS" component_name="DM" deconvoluted_molecular_mass="383.135466" deconvoluted_isotopic_mass="384.138585"/>
<pk mz="384.143100" i="1315183.8" sn="8.71" a="805.25" fwhm="0.000928" res="413904.5" algo="FTMS"/>
<pk mz="384.147844" i="1559921.0" sn="10.77" a="1172.23" fwhm="0.000933" res="411646.2" algo="FTMS"/>
<pk mz="384.166430" i="3675510.0" z="-1" sn="28.60" a="3309.02" fwhm="0.000973" res="394625.3" algo="FTMS" component_name="c" deconvoluted_molecular_mass="383.163158" deconvoluted_isotopic_mass="384.166976"/>
<pk mz="384.174402" i="1619064.3" sn="11.27" a="1178.45" fwhm="0.000919" res="418033.6" algo="FTMS"/>
<pk mz="384.210654" i="1399682.3" sn="9.42" a="1001.67" fwhm="0.000919" res="418246.2" algo="FTMS"/>
<pk mz="385.020108" i="2614368.8" sn="19.66" a="2160.13" fwhm="0.000926" res="415807.7" algo="FTMS"/>
<pk mz="385.031332" i="2162276.0" sn="15.85" a="1434.90" fwhm="0.000801" res="480528.4" algo="FTMS"/>
<pk mz="385.041255" i="6231654.5" sn="50.15" a="6121.52" fwhm="0.000977" res="394236.7" algo="FTMS"/>
<pk mz="385.056474" i="2097514.8" sn="15.30" a="1563.32" fwhm="0.000898" res="428767.6" algo="FTMS"/>
<pk mz="385.067785" i="1595245.9" sn="11.07" a="1067.97" fwhm="0.000852" res="451945.1" algo="FTMS"/>
<pk mz="385.077629" i="13186673.0" z="-1" sn="108.77" a="13605.57" fwhm="0.000984" res="391240.3" algo="FTMS" component_name="z" deconvoluted_molecular_mass="385.078180" deconvoluted_isotopic_mass="385.078178"/>
<pk mz="385.092865" i="1736308.8" sn="12.26" a="1480.80" fwhm="0.001009" res="381706.7" algo="FTMS"/>
<pk mz="385.114005" i="11515515.0" z="-1" sn="94.68" a="11755.64" fwhm="0.001003" res="384073.7" algo="FTMS" component_name="BJ" deconvoluted_molecular_mass="385.114559" deconvoluted_isotopic_mass="385.114554"/>
<pk mz="385.125214" i="1621117.8" sn="11.29" a="1127.41" fwhm="0.000868" res="443650.9" algo="FTMS"/>
<pk mz="385.142383" i="2525826.5" z="-1" sn="18.91" a="1847.09" fwhm="0.000854" res="451001.3" algo="FTMS" component_name="DM" deconvoluted_molecular_mass="383.135466" deconvoluted_isotopic_mass="385.142933"/>
<pk mz="385.144818" i="1124867.1" sn="7.10" a="668.71" fwhm="0.000831" res="463242.1" algo="FTMS"/>
<pk mz="385.150406" i="8511109.0" z="-1" sn="69.36" a="8385.87" fwhm="0.000988" res="389683.2" algo="FTMS" component_name="FB" deconvoluted_molecular_mass="385.150943" deconvoluted_isotopic_mass="385.150955"/>
<pk mz="385.160115" i="5816967.5" sn="46.65" a="5722.11" fwhm="0.001022" res="376718.4" algo="FTMS"/>
<pk mz="385.163512" i="1478536.3" z="-1" sn="10.08" a="828.13" fwhm="0.000791" res="486889.5" algo="FTMS" component_name="c" deconvoluted_molecular_mass="383.163158" deconvoluted_isotopic_mass="385.164062"/>
<pk mz="385.178706" i="4302988.5" sn="33.89" a="3818.79" fwhm="0.000943" res="408358.8" algo="FTMS"/>
<pk mz="385.186777" i="8501903.0" z="-1" sn="69.28" a="8731.45" fwhm="0.001013" res="380159.5" algo="FTMS" component_name="FC" deconvoluted_molecular_mass="385.187556" deconvoluted_isotopic_mass="385.187327"/>
<pk mz="385.223168" i="4389016.5" sn="34.61" a="4064.91" fwhm="0.000987" res="390200.5" algo="FTMS"/>
<pk mz="385.259484" i="1634210.6" sn="11.40" a="1155.49" fwhm="0.000901" res="427690.5" algo="FTMS"/>
<pk mz="386.015445" i="1211250.8" sn="7.83" a="1012.21" fwhm="0.001188" res="324859.0" algo="FTMS"/>
<pk mz="386.051744" i="1939580.8" sn="13.97" a="1654.04" fwhm="0.001001" res="385608.9" algo="FTMS"/>
<pk mz="386.063020" i="1391999.9" sn="9.35" a="1127.36" fwhm="0.001058" res="364792.2" algo="FTMS"/>
<pk mz="386.072883" i="1997698.5" sn="14.46" a="1809.43" fwhm="0.001108" res="348338.3" algo="FTMS"/>
<pk mz="386.080985" i="2090116.8" z="-1" sn="15.24" a="1610.17" fwhm="0.000919" res="420095.8" algo="FTMS" component_name="z" deconvoluted_molecular_mass="385.078180" deconvoluted_isotopic_mass="386.081537"/>
<pk mz="386.088083" i="1775238.8" sn="12.58" a="1182.08" fwhm="0.000819" res="471631.7" algo="FTMS"/>
<pk mz="386.109266" i="2251404.5" sn="16.60" a="1755.54" fwhm="0.000949" res="407072.3" algo="FTMS"/>
<pk mz="386.117385" i="1706638.9" z="-1" sn="12.00" a="1102.74" fwhm="0.000860" res="449089.6" algo="FTMS" component_name="BJ" deconvoluted_molecular_mass="385.114559" deconvoluted_isotopic_mass="386.117937"/>
<pk mz="386.145708" i="1605270.6" sn="11.15" a="1074.94" fwhm="0.000890" res="433774.0" algo="FTMS"/>
<pk mz="386.153646" i="1203352.8" z="-1" sn="7.76" a="768.37" fwhm="0.000973" res="396883.8" algo="FTMS" component_name="FB" deconvoluted_molecular_mass="385.150943" deconvoluted_isotopic_mass="386.154198"/>
<pk mz="386.163262" i="1120411.5" sn="7.06" a="713.62" fwhm="0.000817" res="472629.9" algo="FTMS"/>
<pk mz="386.182023" i="1544864.6" sn="10.64" a="1027.73" fwhm="0.000882" res="437693.2" algo="FTMS"/>
<pk mz="386.190202" i="1274274.9" z="-1" sn="8.36" a="800.27" fwhm="0.000855" res="451665.7" algo="FTMS" component_name="FC" deconvoluted_molecular_mass="385.187556" deconvoluted_isotopic_mass="386.190754"/>
<pk mz="386.999412" i="2003841.9" z="-12" sn="14.51" a="2009.28" fwhm="0.001165" res="332254.7" algo="FTMS" component_name="FA" deconvoluted_molecular_mass="4655.081566" deconvoluted_isotopic_mass="4655.085674"/>
<pk mz="387.020368" i="1208967.8" sn="7.81" a="1011.46" fwhm="0.001236" res="313114.9" algo="FTMS"/>
<pk mz="387.035791" i="3592332.0" z="-12" sn="27.90" a="3019.24" fwhm="0.000924" res="419067.6" algo="FTMS" component_name="JX" deconvoluted_molecular_mass="4655.522035" deconvoluted_isotopic_mass="4655.522220"/>
<pk mz="387.047002" i="2480271.0" sn="18.52" a="1831.54" fwhm="0.000850" res="455442.0" algo="FTMS"/>
<pk mz="387.056895" i="6765714.0" z="-1" sn="54.64" a="6632.90" fwhm="0.000981" res="394526.4" algo="FTMS" component_name="JN" deconvoluted_molecular_mass="387.057489" deconvoluted_isotopic_mass="387.057450"/>
<pk mz="387.072117" i="2486166.0" sn="18.57" a="2186.76" fwhm="0.001012" res="382381.5" algo="FTMS"/>
<pk mz="387.083410" i="1800857.1" z="-12" sn="12.80" a="1369.89" fwhm="0.000941" res="411406.2" algo="FTMS" component_name="FA" deconvoluted_molecular_mass="4655.081566" deconvoluted_isotopic_mass="4656.093651"/>
<pk mz="387.093268" i="7598236.0" z="-1" sn="61.66" a="7333.46" fwhm="0.000977" res="396272.9" algo="FTMS" component_name="HD" deconvoluted_molecular_mass="387.093826" deconvoluted_isotopic_mass="387.093823"/>
<pk mz="387.108544" i="2927264.0" sn="22.29" a="2340.81" fwhm="0.000908" res="426262.6" algo="FTMS"/>
<pk mz="387.121479" i="1696675.6" z="-12" sn="11.92" a="1104.57" fwhm="0.000870" res="444863.7" algo="FTMS" component_name="JX" deconvoluted_molecular_mass="4655.522035" deconvoluted_isotopic_mass="4656.550481"/>
<pk mz="387.129700" i="6384806.0" z="-1" sn="51.43" a="6083.47" fwhm="0.000970" res="399017.5" algo="FTMS" component_name="KL" deconvoluted_molecular_mass="387.131619" deconvoluted_isotopic_mass="387.130255"/>
<pk mz="387.144911" i="1806250.0" sn="12.84" a="1334.04" fwhm="0.000909" res="425701.5" algo="FTMS"/>
<pk mz="387.157917" i="2448045.8" sn="18.25" a="1957.79" fwhm="0.000932" res="415333.1" algo="FTMS"/>
<pk mz="387.166059" i="8518832.0" z="-12" sn="69.42" a="8362.80" fwhm="0.001000" res="387067.3" algo="FTMS" component_name="FA" deconvoluted_molecular_mass="4655.081566" deconvoluted_isotopic_mass="4657.085440"/>
<pk mz="387.175762" i="1399730.5" sn="9.41" a="1045.95" fwhm="0.000931" res="415657.8" algo="FTMS"/>
<pk mz="387.188586" i="2225846.0" sn="16.38" a="2008.57" fwhm="0.001015" res="381487.1" algo="FTMS"/>
<pk mz="387.194261" i="1490871.6" z="-1" sn="10.18" a="1104.12" fwhm="0.001001" res="386989.6" algo="FTMS" component_name="FC" deconvoluted_molecular_mass="385.187556" deconvoluted_isotopic_mass="387.194816"/>
<pk mz="387.202454" i="6615226.0" z="-12" sn="53.37" a="6322.21" fwhm="0.000973" res="397771.7" algo="FTMS" component_name="JX" deconvoluted_molecular_mass="4655.522035" deconvoluted_isotopic_mass="4657.522183"/>
<pk mz="387.238825" i="3221188.0" sn="24.77" a="2822.47" fwhm="0.000969" res="399744.2" algo="FTMS"/>
<pk mz="388.031008" i="2701214.8" sn="20.38" a="2238.76" fwhm="0.000970" res="400224.1" algo="FTMS"/>
<pk mz="388.042201" i="1723297.8" sn="12.14" a="1114.39" fwhm="0.000832" res="466206.3" algo="FTMS"/>
<pk mz="388.060477" i="1332902.8" z="-1" sn="8.85" a="1180.40" fwhm="0.001183" res="328017.2" algo="FTMS" component_name="JN" deconvoluted_molecular_mass="387.057489" deconvoluted_isotopic_mass="388.061035"/>
<pk mz="388.067337" i="2636200.8" sn="19.83" a="2307.25" fwhm="0.000956" res="405856.6" algo="FTMS"/>
<pk mz="388.078711" i="1452843.8" sn="9.86" a="1080.71" fwhm="0.001004" res="386568.9" algo="FTMS"/>
<pk mz="388.088404" i="1558958.5" sn="10.75" a="1124.89" fwhm="0.000916" res="423476.9" algo="FTMS"/>
<pk mz="388.096625" i="1525936.8" z="-1" sn="10.48" a="1086.68" fwhm="0.000845" res="459079.4" algo="FTMS" component_name="HD" deconvoluted_molecular_mass="387.093826" deconvoluted_isotopic_mass="388.097182"/>
<pk mz="388.103715" i="2038962.8" sn="14.80" a="1515.11" fwhm="0.000913" res="425084.7" algo="FTMS"/>
<pk mz="388.140155" i="1514172.8" z="-1" sn="10.38" a="1021.34" fwhm="0.000930" res="417306.1" algo="FTMS" component_name="KL" deconvoluted_molecular_mass="387.131619" deconvoluted_isotopic_mass="388.140713"/>
<pk mz="388.161408" i="1675202.6" sn="11.73" a="1213.67" fwhm="0.000948" res="409304.3" algo="FTMS"/>
<pk mz="388.169433" i="1330116.9" sn="8.83" a="773.48" fwhm="0.000833" res="465972.6" algo="FTMS"/>
<pk mz="388.172526" i="1947077.8" sn="14.03" a="1692.24" fwhm="0.001035" res="375200.3" algo="FTMS"/>
<pk mz="388.197774" i="1719244.8" z="-1" sn="12.11" a="1377.68" fwhm="0.000986" res="393813.7" algo="FTMS" component_name="FC" deconvoluted_molecular_mass="385.187556" deconvoluted_isotopic_mass="388.198332"/>
<pk mz="388.205824" i="1419726.9" sn="9.58" a="809.57" fwhm="0.000747" res="519965.5" algo="FTMS"/>
<pk mz="388.241965" i="1135448.9" sn="7.18" a="798.70" fwhm="0.000903" res="430131.8" algo="FTMS"/>
<pk mz="389.015012" i="3637934.5" sn="28.28" a="3298.17" fwhm="0.000977" res="397983.6" algo="FTMS"/>
<pk mz="389.026297" i="1362097.8" sn="9.09" a="800.29" fwhm="0.000807" res="481977.4" algo="FTMS"/>
<pk mz="389.036116" i="1755572.5" sn="12.41" a="1332.87" fwhm="0.001009" res="385678.1" algo="FTMS"/>
<pk mz="389.051450" i="5429944.5" sn="43.38" a="5284.47" fwhm="0.001001" res="388587.1" algo="FTMS"/>
<pk mz="389.062596" i="3171003.8" sn="24.34" a="2571.45" fwhm="0.000908" res="428383.0" algo="FTMS"/>
<pk mz="389.064519" i="1584572.3" sn="10.97" a="1360.32" fwhm="0.001002" res="388118.0" algo="FTMS"/>
<pk mz="389.072520" i="3664062.5" sn="28.50" a="3666.00" fwhm="0.001069" res="363978.7" algo="FTMS"/>
<pk mz="389.087782" i="4949698.5" sn="39.33" a="4410.52" fwhm="0.000944" res="411963.1" algo="FTMS"/>
<pk mz="389.099071" i="2363589.8" sn="17.53" a="1870.95" fwhm="0.000909" res="427958.0" algo="FTMS"/>
<pk mz="389.100990" i="1579974.4" sn="10.93" a="1306.70" fwhm="0.001017" res="382500.2" algo="FTMS"/>
<pk mz="389.108893" i="3202248.5" sn="24.60" a="2802.92" fwhm="0.000946" res="411425.8" algo="FTMS"/>
<pk mz="389.124194" i="4517581.0" sn="35.69" a="4231.85" fwhm="0.000960" res="405472.9" algo="FTMS"/>
<pk mz="389.137308" i="2076880.4" sn="15.12" a="1426.85" fwhm="0.000812" res="479294.3" algo="FTMS"/>
<pk mz="389.145354" i="3781330.8" sn="29.48" a="3506.39" fwhm="0.000961" res="404945.8" algo="FTMS"/>
<pk mz="389.156574" i="1157845.8" sn="7.37" a="747.57" fwhm="0.000911" res="427353.4" algo="FTMS"/>
<pk mz="389.160603" i="2540758.8" sn="19.03" a="2051.72" fwhm="0.000935" res="416214.5" algo="FTMS"/>
<pk mz="389.173569" i="1688026.5" sn="11.84" a="1404.13" fwhm="0.000992" res="392128.6" algo="FTMS"/>
<pk mz="389.179187" i="7501532.0" z="-1" sn="60.84" a="7607.55" fwhm="0.001044" res="372679.2" algo="FTMS" component_name="HL" deconvoluted_molecular_mass="389.179745" deconvoluted_isotopic_mass="389.179747"/>
<pk mz="389.181701" i="5190364.5" sn="41.36" a="4997.99" fwhm="0.000990" res="393119.6" algo="FTMS"/>
<pk mz="389.197041" i="1165153.0" sn="7.43" a="731.59" fwhm="0.000873" res="445849.0" algo="FTMS"/>
<pk mz="389.209981" i="1150692.5" sn="7.31" a="632.43" fwhm="0.000746" res="521893.3" algo="FTMS"/>
<pk mz="389.218047" i="3224294.8" sn="24.79" a="2935.61" fwhm="0.000987" res="394276.0" algo="FTMS"/>
<pk mz="389.254536" i="1310832.9" sn="8.66" a="977.70" fwhm="0.000994" res="391456.8" algo="FTMS"/>
<pk mz="390.046617" i="3524044.3" sn="27.31" a="3450.64" fwhm="0.001023" res="381321.1" algo="FTMS"/>
<pk mz="390.082996" i="3733974.3" sn="29.08" a="3541.80" fwhm="0.001038" res="375676.0" algo="FTMS"/>
<pk mz="390.094108" i="1564889.3" sn="10.80" a="1468.78" fwhm="0.001105" res="353104.4" algo="FTMS"/>
<pk mz="390.104227" i="1450204.1" sn="9.83" a="1056.69" fwhm="0.000907" res="430339.3" algo="FTMS"/>
<pk mz="390.119450" i="2118112.3" sn="15.46" a="1693.62" fwhm="0.000919" res="424652.0" algo="FTMS"/>
<pk mz="390.140602" i="2124518.3" sn="15.52" a="1933.11" fwhm="0.000949" res="411204.6" algo="FTMS"/>
<pk mz="390.155853" i="1655274.4" sn="11.56" a="1456.55" fwhm="0.001005" res="388260.9" algo="FTMS"/>
<pk mz="390.176963" i="2332144.3" sn="17.27" a="1852.52" fwhm="0.000934" res="417720.1" algo="FTMS"/>
<pk mz="390.182513" i="1788145.8" z="-1" sn="12.68" a="1410.59" fwhm="0.000963" res="405205.6" algo="FTMS" component_name="HL" deconvoluted_molecular_mass="389.179745" deconvoluted_isotopic_mass="390.183077"/>
<pk mz="390.185158" i="1148914.5" sn="7.29" a="682.13" fwhm="0.000933" res="418343.4" algo="FTMS"/>
<pk mz="390.213389" i="1869050.4" sn="13.36" a="1467.12" fwhm="0.000966" res="404131.0" algo="FTMS"/>
<pk mz="391.030665" i="6192349.0" sn="49.15" a="6095.67" fwhm="0.001003" res="389882.9" algo="FTMS"/>
<pk mz="391.041974" i="2321888.0" sn="16.95" a="1940.16" fwhm="0.000958" res="408081.0" algo="FTMS"/>
<pk mz="391.067036" i="8030439.0" z="-1" sn="64.44" a="8119.53" fwhm="0.001017" res="384543.6" algo="FTMS" component_name="GC" deconvoluted_molecular_mass="391.067573" deconvoluted_isotopic_mass="391.067602"/>
<pk mz="391.078242" i="3554538.3" sn="27.21" a="2981.38" fwhm="0.000936" res="417961.8" algo="FTMS"/>
<pk mz="391.080195" i="1231082.8" sn="7.88" a="749.22" fwhm="0.000979" res="399615.9" algo="FTMS"/>
<pk mz="391.088045" i="1269228.9" sn="8.20" a="766.18" fwhm="0.000806" res="485390.4" algo="FTMS"/>
<pk mz="391.103452" i="7461105.0" z="-1" sn="59.70" a="7887.92" fwhm="0.001062" res="368232.2" algo="FTMS" component_name="HO" deconvoluted_molecular_mass="391.104006" deconvoluted_isotopic_mass="391.104018"/>
<pk mz="391.114694" i="1783028.3" sn="12.47" a="1197.30" fwhm="0.000848" res="460980.6" algo="FTMS"/>
<pk mz="391.116517" i="2082036.8" sn="14.96" a="2204.82" fwhm="0.001228" res="318435.4" algo="FTMS"/>
<pk mz="391.139801" i="5985531.0" sn="47.43" a="5628.79" fwhm="0.000990" res="394976.8" algo="FTMS"/>
<pk mz="391.152910" i="3231999.0" sn="24.52" a="3001.69" fwhm="0.001015" res="385206.3" algo="FTMS"/>
<pk mz="391.160950" i="1990913.1" sn="14.20" a="1477.98" fwhm="0.000909" res="430428.0" algo="FTMS"/>
<pk mz="391.176284" i="3118341.3" sn="23.58" a="2815.47" fwhm="0.000957" res="408665.6" algo="FTMS"/>
<pk mz="391.189280" i="3469577.0" sn="26.50" a="2981.59" fwhm="0.000934" res="418896.4" algo="FTMS"/>
<pk mz="391.197278" i="1536267.1" sn="10.42" a="1231.56" fwhm="0.000979" res="399461.1" algo="FTMS"/>
<pk mz="391.212583" i="2293775.5" sn="16.72" a="2223.38" fwhm="0.001096" res="357083.2" algo="FTMS"/>
<pk mz="391.233772" i="1201173.3" sn="7.63" a="699.70" fwhm="0.000820" res="477212.3" algo="FTMS"/>
<pk mz="392.025820" i="1683953.3" sn="11.64" a="1121.61" fwhm="0.000851" res="460495.0" algo="FTMS"/>
<pk mz="392.062318" i="5782011.5" sn="45.73" a="5608.30" fwhm="0.001018" res="384961.4" algo="FTMS"/>
<pk mz="392.070483" i="1357565.6" z="-1" sn="8.93" a="862.29" fwhm="0.000869" res="451248.6" algo="FTMS" component_name="GC" deconvoluted_molecular_mass="391.067573" deconvoluted_isotopic_mass="392.071052"/>
<pk mz="392.098737" i="4135941.5" sn="32.04" a="4190.72" fwhm="0.001089" res="360183.8" algo="FTMS"/>
<pk mz="392.106735" i="1954311.8" z="-1" sn="13.89" a="1571.50" fwhm="0.000934" res="419593.9" algo="FTMS" component_name="HO" deconvoluted_molecular_mass="391.104006" deconvoluted_isotopic_mass="392.107305"/>
<pk mz="392.109842" i="1231112.6" sn="7.88" a="773.87" fwhm="0.000865" res="453364.8" algo="FTMS"/>
<pk mz="392.119810" i="2013451.4" sn="14.38" a="1599.51" fwhm="0.000962" res="407753.0" algo="FTMS"/>
<pk mz="392.135021" i="2212111.5" sn="16.04" a="1708.09" fwhm="0.000936" res="419049.9" algo="FTMS"/>
<pk mz="392.143156" i="1357073.9" sn="8.92" a="846.21" fwhm="0.000919" res="426695.4" algo="FTMS"/>
<pk mz="392.156178" i="2478101.5" sn="18.25" a="2087.39" fwhm="0.000982" res="399279.3" algo="FTMS"/>
<pk mz="392.182668" i="1614108.9" sn="11.06" a="1168.54" fwhm="0.000942" res="416339.6" algo="FTMS"/>
<pk mz="393.009850" i="2592515.0" sn="19.20" a="2085.97" fwhm="0.000945" res="415708.5" algo="FTMS"/>
<pk mz="393.046333" i="8942349.0" z="-1" sn="72.02" a="9330.27" fwhm="0.001024" res="383773.0" algo="FTMS" component_name="EO" deconvoluted_molecular_mass="393.046905" deconvoluted_isotopic_mass="393.046905"/>
<pk mz="393.057543" i="2750736.3" sn="20.52" a="2255.44" fwhm="0.000903" res="435467.5" algo="FTMS"/>
<pk mz="393.082679" i="10037015.0" z="-1" sn="81.12" a="10327.95" fwhm="0.001021" res="385075.7" algo="FTMS" component_name="CU" deconvoluted_molecular_mass="393.083257" deconvoluted_isotopic_mass="393.083251"/>
<pk mz="393.093934" i="3430682.3" sn="26.17" a="3163.34" fwhm="0.000986" res="398508.7" algo="FTMS"/>
<pk mz="393.095725" i="1388826.9" sn="9.19" a="906.28" fwhm="0.000819" res="479802.4" algo="FTMS"/>
<pk mz="393.119045" i="9055009.0" z="-1" sn="72.96" a="9082.59" fwhm="0.001038" res="378823.6" algo="FTMS" component_name="EG" deconvoluted_molecular_mass="393.119625" deconvoluted_isotopic_mass="393.119617"/>
<pk mz="393.130539" i="1248932.5" sn="8.02" a="902.41" fwhm="0.000960" res="409647.6" algo="FTMS"/>
<pk mz="393.132140" i="4307749.0" sn="33.47" a="4052.24" fwhm="0.001025" res="383533.6" algo="FTMS"/>
<pk mz="393.149875" i="1761577.9" sn="12.29" a="1319.97" fwhm="0.000939" res="418809.5" algo="FTMS"/>
<pk mz="393.155450" i="8041259.5" z="-1" sn="64.52" a="7889.21" fwhm="0.001019" res="385759.3" algo="FTMS" component_name="GB" deconvoluted_molecular_mass="393.156013" deconvoluted_isotopic_mass="393.156022"/>
<pk mz="393.168486" i="5318447.0" sn="41.87" a="5093.03" fwhm="0.001028" res="382461.2" algo="FTMS"/>
<pk mz="393.186282" i="1183284.1" sn="7.48" a="787.91" fwhm="0.000950" res="413702.2" algo="FTMS"/>
<pk mz="393.191865" i="2899253.8" sn="21.75" a="2919.90" fwhm="0.001088" res="361317.6" algo="FTMS"/>
<pk mz="393.204903" i="5974841.5" sn="47.33" a="5800.02" fwhm="0.001009" res="389551.7" algo="FTMS"/>
<pk mz="393.241314" i="2831171.5" sn="21.18" a="2468.32" fwhm="0.000940" res="418554.0" algo="FTMS"/>
<pk mz="393.277734" i="7870285.5" z="-1" sn="63.10" a="7781.86" fwhm="0.001034" res="380438.7" algo="FTMS" component_name="GQ" deconvoluted_molecular_mass="393.278304" deconvoluted_isotopic_mass="393.278307"/>
<pk mz="394.041582" i="3369506.5" sn="25.66" a="3182.73" fwhm="0.001008" res="390790.5" algo="FTMS"/>
<pk mz="394.049677" i="1506852.6" z="-1" sn="10.17" a="805.12" fwhm="0.000711" res="553944.1" algo="FTMS" component_name="EO" deconvoluted_molecular_mass="393.046905" deconvoluted_isotopic_mass="394.050251"/>
<pk mz="394.056789" i="1403174.6" sn="9.30" a="1081.09" fwhm="0.001071" res="367796.5" algo="FTMS"/>
<pk mz="394.077946" i="5129260.5" sn="40.30" a="5177.60" fwhm="0.001031" res="382280.6" algo="FTMS"/>
<pk mz="394.086061" i="1894190.8" z="-1" sn="13.39" a="1276.82" fwhm="0.000849" res="464033.2" algo="FTMS" component_name="CU" deconvoluted_molecular_mass="393.083257" deconvoluted_isotopic_mass="394.086636"/>
<pk mz="394.114318" i="4124726.8" sn="31.94" a="4080.07" fwhm="0.001042" res="378405.8" algo="FTMS"/>
<pk mz="394.122433" i="1842489.0" z="-1" sn="12.96" a="1385.75" fwhm="0.000925" res="425927.7" algo="FTMS" component_name="EG" deconvoluted_molecular_mass="393.119625" deconvoluted_isotopic_mass="394.123007"/>
<pk mz="394.135603" i="1272764.6" sn="8.22" a="1001.64" fwhm="0.001015" res="388189.5" algo="FTMS"/>
<pk mz="394.150574" i="1358912.8" sn="8.94" a="811.53" fwhm="0.000828" res="476003.2" algo="FTMS"/>
<pk mz="394.158745" i="2072131.1" z="-1" sn="14.87" a="1880.36" fwhm="0.001061" res="371340.7" algo="FTMS" component_name="GB" deconvoluted_molecular_mass="393.156013" deconvoluted_isotopic_mass="394.159320"/>
<pk mz="394.208169" i="1495376.9" sn="10.07" a="876.53" fwhm="0.000816" res="483209.1" algo="FTMS"/>
<pk mz="394.281063" i="2028645.3" z="-1" sn="14.51" a="1592.26" fwhm="0.000953" res="413872.5" algo="FTMS" component_name="GQ" deconvoluted_molecular_mass="393.278304" deconvoluted_isotopic_mass="394.281638"/>
<pk mz="395.025564" i="4691253.0" sn="36.65" a="4484.69" fwhm="0.000992" res="398330.7" algo="FTMS"/>
<pk mz="395.061983" i="12017983.0" z="-1" sn="97.60" a="12156.39" fwhm="0.001012" res="390367.8" algo="FTMS" component_name="BB" deconvoluted_molecular_mass="395.062540" deconvoluted_isotopic_mass="395.062560"/>
<pk mz="395.073251" i="2458690.3" sn="18.08" a="2111.58" fwhm="0.001005" res="392918.0" algo="FTMS"/>
<pk mz="395.098348" i="11774281.0" z="-1" sn="95.57" a="12759.23" fwhm="0.001068" res="370056.8" algo="FTMS" component_name="BG" deconvoluted_molecular_mass="395.098930" deconvoluted_isotopic_mass="395.098926"/>
<pk mz="395.109592" i="2305868.5" sn="16.81" a="1951.49" fwhm="0.000961" res="411075.3" algo="FTMS"/>
<pk mz="395.111443" i="1358541.0" sn="8.93" a="1184.99" fwhm="0.001176" res="335998.6" algo="FTMS"/>
<pk mz="395.126623" i="1423953.3" z="-12" sn="9.47" a="892.28" fwhm="0.000904" res="436876.3" algo="FTMS" component_name="BX" deconvoluted_molecular_mass="4751.577719" deconvoluted_isotopic_mass="4752.612488"/>
<pk mz="395.129237" i="1285458.0" sn="8.32" a="696.95" fwhm="0.000770" res="513051.3" algo="FTMS"/>
<pk mz="395.134745" i="8984916.0" z="-1" sn="72.37" a="9740.01" fwhm="0.001094" res="361221.8" algo="FTMS" component_name="EK" deconvoluted_molecular_mass="395.135335" deconvoluted_isotopic_mass="395.135323"/>
<pk mz="395.147760" i="3490135.3" sn="26.66" a="3483.16" fwhm="0.001021" res="386846.8" algo="FTMS"/>
<pk mz="395.163020" i="1759323.4" sn="12.26" a="1312.17" fwhm="0.000957" res="412881.2" algo="FTMS"/>
<pk mz="395.165628" i="2037596.1" sn="14.58" a="1584.59" fwhm="0.000971" res="407146.2" algo="FTMS"/>
<pk mz="395.171117" i="8137053.5" z="-1" sn="65.31" a="8672.73" fwhm="0.001085" res="364164.6" algo="FTMS" component_name="FW" deconvoluted_molecular_mass="395.171848" deconvoluted_isotopic_mass="395.171695"/>
<pk mz="395.184212" i="3389793.3" sn="25.83" a="2836.26" fwhm="0.000918" res="430704.4" algo="FTMS"/>
<pk mz="395.202071" i="1698662.4" sn="11.76" a="1353.22" fwhm="0.000993" res="398045.0" algo="FTMS"/>
<pk mz="395.207484" i="2045799.9" z="-12" sn="14.65" a="1611.90" fwhm="0.000988" res="399841.2" algo="FTMS" component_name="BX" deconvoluted_molecular_mass="4751.577719" deconvoluted_isotopic_mass="4753.582815"/>
<pk mz="395.220547" i="11037035.0" z="-1" sn="89.44" a="12065.69" fwhm="0.001066" res="370897.2" algo="FTMS" component_name="BW" deconvoluted_molecular_mass="395.221055" deconvoluted_isotopic_mass="395.221125"/>
<pk mz="395.274805" i="2583418.8" sn="19.12" a="2103.88" fwhm="0.000962" res="410972.1" algo="FTMS"/>
<pk mz="396.020752" i="1205835.3" sn="7.66" a="763.57" fwhm="0.000979" res="404444.1" algo="FTMS"/>
<pk mz="396.057222" i="3432533.5" sn="26.18" a="3464.39" fwhm="0.001115" res="355107.8" algo="FTMS"/>
<pk mz="396.065183" i="2023255.8" z="-1" sn="14.46" a="1603.85" fwhm="0.000945" res="419189.6" algo="FTMS" component_name="BB" deconvoluted_molecular_mass="395.062540" deconvoluted_isotopic_mass="396.065763"/>
<pk mz="396.093631" i="3562079.8" sn="27.26" a="3018.41" fwhm="0.000960" res="412707.4" algo="FTMS"/>
<pk mz="396.101716" i="1972833.9" z="-1" sn="14.04" a="1321.53" fwhm="0.000836" res="473676.9" algo="FTMS" component_name="BG" deconvoluted_molecular_mass="395.098930" deconvoluted_isotopic_mass="396.102297"/>
<pk mz="396.106683" i="1656419.4" sn="11.41" a="1246.55" fwhm="0.000956" res="414369.0" algo="FTMS"/>
<pk mz="396.129999" i="3103849.8" sn="23.45" a="2506.75" fwhm="0.000905" res="437636.2" algo="FTMS"/>
<pk mz="396.138153" i="1933420.1" z="-1" sn="13.71" a="1495.76" fwhm="0.000969" res="408688.8" algo="FTMS" component_name="EK" deconvoluted_molecular_mass="395.135335" deconvoluted_isotopic_mass="396.138734"/>
<pk mz="396.166353" i="1562228.0" sn="10.62" a="1244.38" fwhm="0.001003" res="395168.5" algo="FTMS"/>
<pk mz="396.174589" i="1213814.4" z="-1" sn="7.72" a="699.24" fwhm="0.000796" res="497739.7" algo="FTMS" component_name="FW" deconvoluted_molecular_mass="395.171848" deconvoluted_isotopic_mass="396.175170"/>
<pk mz="396.187599" i="1316474.0" sn="8.58" a="953.05" fwhm="0.000950" res="417055.3" algo="FTMS"/>
<pk mz="396.223903" i="2425476.3" z="-1" sn="17.80" a="1944.79" fwhm="0.001001" res="395976.4" algo="FTMS" component_name="BW" deconvoluted_molecular_mass="395.221055" deconvoluted_isotopic_mass="396.224484"/>
<pk mz="397.020141" i="2248803.3" sn="16.33" a="1920.24" fwhm="0.000985" res="403065.3" algo="FTMS"/>
<pk mz="397.041304" i="7567209.0" z="-1" sn="60.57" a="7154.58" fwhm="0.000987" res="402080.8" algo="FTMS" component_name="HF" deconvoluted_molecular_mass="397.041740" deconvoluted_isotopic_mass="397.041888"/>
<pk mz="397.056473" i="1255917.4" sn="8.07" a="1038.42" fwhm="0.001133" res="350451.4" algo="FTMS"/>
<pk mz="397.077644" i="13013875.0" z="-1" sn="105.88" a="13280.19" fwhm="0.001028" res="386208.6" algo="FTMS" component_name="AC" deconvoluted_molecular_mass="397.078327" deconvoluted_isotopic_mass="397.078228"/>
<pk mz="397.088916" i="1877366.5" sn="13.24" a="1567.38" fwhm="0.001027" res="386744.9" algo="FTMS"/>
<pk mz="397.113992" i="12868478.0" z="-1" sn="104.67" a="13335.05" fwhm="0.001045" res="379956.6" algo="FTMS" component_name="AG" deconvoluted_molecular_mass="397.114711" deconvoluted_isotopic_mass="397.114575"/>
<pk mz="397.142350" i="5718917.5" sn="45.20" a="5877.96" fwhm="0.001075" res="369308.1" algo="FTMS"/>
<pk mz="397.150432" i="7790472.0" z="-1" sn="62.43" a="8226.53" fwhm="0.001040" res="381764.2" algo="FTMS" component_name="GU" deconvoluted_molecular_mass="397.151019" deconvoluted_isotopic_mass="397.151016"/>
<pk mz="397.163476" i="1961867.4" sn="13.94" a="1462.26" fwhm="0.000904" res="439434.8" algo="FTMS"/>
<pk mz="397.178861" i="1401487.8" z="-1" sn="9.28" a="943.98" fwhm="0.000889" res="446669.3" algo="FTMS" component_name="FW" deconvoluted_molecular_mass="395.171848" deconvoluted_isotopic_mass="397.179445"/>
<pk mz="397.181205" i="1222544.4" sn="7.79" a="667.14" fwhm="0.000841" res="472486.0" algo="FTMS"/>
<pk mz="397.186741" i="5307282.0" sn="41.77" a="5337.14" fwhm="0.001048" res="379166.6" algo="FTMS"/>
<pk mz="397.199754" i="1708437.6" sn="11.84" a="1233.85" fwhm="0.000907" res="437947.3" algo="FTMS"/>
<pk mz="397.217634" i="3856282.5" sn="29.70" a="3626.35" fwhm="0.001017" res="390655.6" algo="FTMS"/>
<pk mz="397.223193" i="2438044.3" sn="17.90" a="2316.41" fwhm="0.001082" res="367004.3" algo="FTMS"/>
<pk mz="397.226431" i="1353373.1" z="-1" sn="8.88" a="1068.71" fwhm="0.001009" res="393600.2" algo="FTMS" component_name="BW" deconvoluted_molecular_mass="395.221055" deconvoluted_isotopic_mass="397.227015"/>
<pk mz="397.236165" i="1299871.9" sn="8.44" a="975.71" fwhm="0.000955" res="416091.1" algo="FTMS"/>
<pk mz="398.015446" i="1208186.6" sn="7.67" a="708.54" fwhm="0.000859" res="463518.3" algo="FTMS"/>
<pk mz="398.036564" i="1435520.5" sn="9.56" a="1079.20" fwhm="0.000968" res="411299.5" algo="FTMS"/>
<pk mz="398.044600" i="1585538.8" z="-1" sn="10.81" a="1076.46" fwhm="0.000893" res="445697.2" algo="FTMS" component_name="HF" deconvoluted_molecular_mass="397.041740" deconvoluted_isotopic_mass="398.045187"/>
<pk mz="398.051801" i="1478532.8" sn="9.92" a="1060.57" fwhm="0.000891" res="446887.5" algo="FTMS"/>
<pk mz="398.072914" i="3093642.8" sn="23.36" a="2811.78" fwhm="0.000979" res="406574.5" algo="FTMS"/>
<pk mz="398.080951" i="1905293.0" z="-1" sn="13.47" a="1709.98" fwhm="0.001083" res="367572.1" algo="FTMS" component_name="AC" deconvoluted_molecular_mass="397.078327" deconvoluted_isotopic_mass="398.081537"/>
<pk mz="398.109317" i="3267733.0" sn="24.80" a="3127.91" fwhm="0.001038" res="383666.4" algo="FTMS"/>
<pk mz="398.117277" i="2585239.3" z="-1" sn="19.13" a="2277.70" fwhm="0.000978" res="407011.2" algo="FTMS" component_name="AG" deconvoluted_molecular_mass="397.114711" deconvoluted_isotopic_mass="398.117863"/>
<pk mz="398.122423" i="2198168.8" sn="15.91" a="1824.33" fwhm="0.000933" res="426570.3" algo="FTMS"/>
<pk mz="398.145740" i="2746527.3" sn="20.47" a="2452.65" fwhm="0.001002" res="397466.7" algo="FTMS"/>
<pk mz="398.153790" i="1545633.5" z="-1" sn="10.48" a="1141.69" fwhm="0.000992" res="401514.2" algo="FTMS" component_name="GU" deconvoluted_molecular_mass="397.151019" deconvoluted_isotopic_mass="398.154376"/>
<pk mz="399.020531" i="2487189.3" sn="18.31" a="2372.27" fwhm="0.001110" res="359624.7" algo="FTMS"/>
<pk mz="399.035736" i="2734489.5" sn="20.37" a="2412.43" fwhm="0.000984" res="405492.4" algo="FTMS"/>
<pk mz="399.047082" i="1687196.6" z="-1" sn="11.65" a="1128.17" fwhm="0.000909" res="439178.7" algo="FTMS" component_name="HF" deconvoluted_molecular_mass="397.041740" deconvoluted_isotopic_mass="399.047672"/>
<pk mz="399.056886" i="10005919.0" z="-1" sn="80.85" a="10884.59" fwhm="0.001073" res="371803.6" algo="FTMS" component_name="CV" deconvoluted_molecular_mass="399.057494" deconvoluted_isotopic_mass="399.057476"/>
<pk mz="399.072114" i="1699235.8" sn="11.75" a="1099.35" fwhm="0.000871" res="458050.9" algo="FTMS"/>
<pk mz="399.093291" i="16178602.0" z="-1" sn="132.20" a="17847.52" fwhm="0.001078" res="370160.9" algo="FTMS" component_name="a" deconvoluted_molecular_mass="399.093819" deconvoluted_isotopic_mass="399.093880"/>
<pk mz="399.108436" i="1549486.0" sn="10.51" a="1051.78" fwhm="0.000904" res="441734.7" algo="FTMS"/>
<pk mz="399.121669" i="1333169.6" z="-1" sn="8.71" a="860.63" fwhm="0.000852" res="468421.5" algo="FTMS" component_name="AG" deconvoluted_molecular_mass="397.114711" deconvoluted_isotopic_mass="399.122259"/>
<pk mz="399.129664" i="9308596.0" z="-1" sn="75.05" a="10063.44" fwhm="0.001075" res="371265.4" algo="FTMS" component_name="DZ" deconvoluted_molecular_mass="399.130409" deconvoluted_isotopic_mass="399.130253"/>
<pk mz="399.139457" i="1674422.6" sn="11.55" a="1054.15" fwhm="0.000795" res="502041.7" algo="FTMS"/>
<pk mz="399.157969" i="12166588.0" z="-1" sn="98.82" a="12700.44" fwhm="0.001039" res="384043.4" algo="FTMS" component_name="AW" deconvoluted_molecular_mass="399.158551" deconvoluted_isotopic_mass="399.158558"/>
<pk mz="399.166059" i="7227838.0" z="-1" sn="57.74" a="7005.41" fwhm="0.000995" res="401081.7" algo="FTMS" component_name="IB" deconvoluted_molecular_mass="399.166638" deconvoluted_isotopic_mass="399.166648"/>
<pk mz="399.202480" i="5616072.5" sn="44.34" a="5719.07" fwhm="0.001029" res="388085.4" algo="FTMS"/>
<pk mz="399.238835" i="2686418.8" sn="19.72" a="2445.12" fwhm="0.001037" res="385145.3" algo="FTMS"/>
<pk mz="400.030931" i="1894321.9" sn="13.21" a="1695.75" fwhm="0.001071" res="373607.9" algo="FTMS"/>
<pk mz="400.042195" i="1234613.1" sn="7.79" a="810.10" fwhm="0.000858" res="466059.6" algo="FTMS"/>
<pk mz="400.052141" i="1259831.9" sn="8.00" a="1036.20" fwhm="0.001049" res="381320.5" algo="FTMS"/>
<pk mz="400.060365" i="1596858.3" z="-1" sn="10.77" a="1197.63" fwhm="0.000988" res="404948.0" algo="FTMS" component_name="CV" deconvoluted_molecular_mass="399.057494" deconvoluted_isotopic_mass="400.060957"/>
<pk mz="400.067472" i="1898940.3" sn="13.25" a="1526.93" fwhm="0.001021" res="391918.2" algo="FTMS"/>
<pk mz="400.078425" i="1312959.4" sn="8.43" a="1006.86" fwhm="0.001006" res="397837.1" algo="FTMS"/>
<pk mz="400.088502" i="2110658.3" z="-1" sn="14.99" a="1692.91" fwhm="0.000921" res="434555.3" algo="FTMS" component_name="AC" deconvoluted_molecular_mass="397.078327" deconvoluted_isotopic_mass="400.089094"/>
<pk mz="400.096653" i="3210948.5" z="-1" sn="24.03" a="3148.65" fwhm="0.001086" res="368516.2" algo="FTMS" component_name="a" deconvoluted_molecular_mass="399.093819" deconvoluted_isotopic_mass="400.097245"/>
<pk mz="400.124961" i="1353676.5" z="-1" sn="8.77" a="1060.38" fwhm="0.001022" res="391576.4" algo="FTMS" component_name="AG" deconvoluted_molecular_mass="397.114711" deconvoluted_isotopic_mass="400.125554"/>
<pk mz="400.133011" i="2009294.8" z="-1" sn="14.15" a="1601.21" fwhm="0.000984" res="406624.2" algo="FTMS" component_name="DZ" deconvoluted_molecular_mass="399.130409" deconvoluted_isotopic_mass="400.133604"/>
<pk mz="400.137976" i="1226192.1" sn="7.72" a="980.28" fwhm="0.001097" res="364752.8" algo="FTMS"/>
<pk mz="400.161271" i="2687702.8" z="-1" sn="19.73" a="2318.22" fwhm="0.001008" res="396930.3" algo="FTMS" component_name="AW" deconvoluted_molecular_mass="399.158551" deconvoluted_isotopic_mass="400.161864"/>
<pk mz="400.169334" i="1293529.0" z="-1" sn="8.27" a="637.81" fwhm="0.000802" res="498923.6" algo="FTMS" component_name="IB" deconvoluted_molecular_mass="399.166638" deconvoluted_isotopic_mass="400.169926"/>
<pk mz="401.015043" i="2804679.8" sn="20.69" a="2808.41" fwhm="0.001057" res="379355.3" algo="FTMS"/>
<pk mz="401.026316" i="1577163.0" sn="10.60" a="1165.21" fwhm="0.000941" res="426287.0" algo="FTMS"/>
<pk mz="401.036065" i="3912653.8" sn="29.79" a="3904.49" fwhm="0.001065" res="376563.7" algo="FTMS"/>
<pk mz="401.051408" i="3701202.0" sn="28.05" a="3511.68" fwhm="0.001026" res="390902.5" algo="FTMS"/>
<pk mz="401.062756" i="2881493.3" sn="21.32" a="2719.13" fwhm="0.001063" res="377338.7" algo="FTMS"/>
<pk mz="401.072522" i="8248280.0" z="-1" sn="65.41" a="8366.78" fwhm="0.001027" res="390382.2" algo="FTMS" component_name="FQ" deconvoluted_molecular_mass="401.073131" deconvoluted_isotopic_mass="401.073117"/>
<pk mz="401.083432" i="1159643.1" sn="7.17" a="911.64" fwhm="0.001146" res="350041.3" algo="FTMS"/>
<pk mz="401.087817" i="2767836.5" sn="20.38" a="2509.98" fwhm="0.001047" res="383264.6" algo="FTMS"/>
<pk mz="401.098959" i="1315551.5" z="-1" sn="8.45" a="843.92" fwhm="0.000889" res="450989.2" algo="FTMS" component_name="a" deconvoluted_molecular_mass="399.093819" deconvoluted_isotopic_mass="401.099554"/>
<pk mz="401.108893" i="7122914.5" z="-1" sn="56.17" a="7779.37" fwhm="0.001076" res="372775.4" algo="FTMS" component_name="IJ" deconvoluted_molecular_mass="401.109493" deconvoluted_isotopic_mass="401.109488"/>
<pk mz="401.124122" i="1972966.6" sn="13.85" a="1707.84" fwhm="0.001055" res="380282.4" algo="FTMS"/>
<pk mz="401.137308" i="2172394.5" z="-1" sn="15.49" a="1793.38" fwhm="0.000956" res="419596.9" algo="FTMS" component_name="DZ" deconvoluted_molecular_mass="399.130409" deconvoluted_isotopic_mass="401.137903"/>
<pk mz="401.145327" i="5876716.5" sn="45.93" a="6162.05" fwhm="0.001091" res="367809.4" algo="FTMS"/>
<pk mz="401.155027" i="4027375.5" sn="30.73" a="3853.92" fwhm="0.001036" res="387079.3" algo="FTMS"/>
<pk mz="401.173611" i="3387380.8" sn="25.47" a="2976.89" fwhm="0.000997" res="402180.4" algo="FTMS"/>
<pk mz="401.181693" i="7784439.0" z="-1" sn="61.60" a="7881.99" fwhm="0.001055" res="380352.9" algo="FTMS" component_name="GV" deconvoluted_molecular_mass="401.182302" deconvoluted_isotopic_mass="401.182288"/>
<pk mz="401.204191" i="2387965.3" sn="17.26" a="2100.28" fwhm="0.001022" res="392684.1" algo="FTMS"/>
<pk mz="401.218032" i="5542913.0" sn="43.18" a="5684.20" fwhm="0.001096" res="365963.4" algo="FTMS"/>
<pk mz="401.254480" i="2291723.5" sn="16.47" a="1855.07" fwhm="0.000938" res="427827.3" algo="FTMS"/>
<pk mz="402.046659" i="2824427.8" sn="20.85" a="3029.84" fwhm="0.001156" res="347736.3" algo="FTMS"/>
<pk mz="402.057982" i="1510639.0" sn="10.05" a="1050.57" fwhm="0.000938" res="428529.0" algo="FTMS"/>
<pk mz="402.067456" i="1169009.6" sn="7.25" a="804.43" fwhm="0.000935" res="429845.3" algo="FTMS"/>
<pk mz="402.075975" i="1202164.0" z="-1" sn="7.52" a="683.48" fwhm="0.000867" res="463791.9" algo="FTMS" component_name="FQ" deconvoluted_molecular_mass="401.073131" deconvoluted_isotopic_mass="402.076573"/>
<pk mz="402.083018" i="2087158.0" sn="14.79" a="1597.63" fwhm="0.000915" res="439498.6" algo="FTMS"/>
<pk mz="402.094333" i="1166585.3" sn="7.23" a="641.06" fwhm="0.000755" res="532732.1" algo="FTMS"/>
<pk mz="402.112258" i="1777406.4" z="-1" sn="12.25" a="1359.38" fwhm="0.000950" res="423322.8" algo="FTMS" component_name="IJ" deconvoluted_molecular_mass="401.109493" deconvoluted_isotopic_mass="402.112856"/>
<pk mz="402.140510" i="2017286.4" sn="14.22" a="1570.39" fwhm="0.000939" res="428403.5" algo="FTMS"/>
<pk mz="402.148558" i="1202440.6" sn="7.52" a="974.15" fwhm="0.000982" res="409366.4" algo="FTMS"/>
<pk mz="402.176996" i="2233616.8" sn="15.99" a="1902.51" fwhm="0.000998" res="403111.9" algo="FTMS"/>
<pk mz="402.185131" i="1283859.0" z="-1" sn="8.19" a="706.76" fwhm="0.000804" res="500380.8" algo="FTMS" component_name="GV" deconvoluted_molecular_mass="401.182302" deconvoluted_isotopic_mass="402.185729"/>
<pk mz="403.030692" i="4834819.0" sn="37.36" a="4737.36" fwhm="0.001018" res="395750.0" algo="FTMS"/>
<pk mz="403.041967" i="2568710.0" sn="18.74" a="2109.03" fwhm="0.000997" res="404316.5" algo="FTMS"/>
<pk mz="403.051916" i="3423752.8" sn="25.77" a="3528.82" fwhm="0.001105" res="364620.2" algo="FTMS"/>
<pk mz="403.067108" i="5278221.0" sn="41.00" a="5334.75" fwhm="0.001053" res="382849.3" algo="FTMS"/>
<pk mz="403.078339" i="3187216.3" sn="23.83" a="2769.67" fwhm="0.000966" res="417317.8" algo="FTMS"/>
<pk mz="403.088182" i="4141075.3" sn="31.66" a="4454.13" fwhm="0.001110" res="363292.9" algo="FTMS"/>
<pk mz="403.103510" i="4284439.5" sn="32.84" a="3979.85" fwhm="0.001015" res="397191.8" algo="FTMS"/>
<pk mz="403.114666" i="1730330.6" sn="11.86" a="1340.14" fwhm="0.000975" res="413649.9" algo="FTMS"/>
<pk mz="403.116481" i="1448475.1" sn="9.54" a="971.33" fwhm="0.000867" res="464874.9" algo="FTMS"/>
<pk mz="403.124608" i="3727389.5" sn="28.26" a="3725.45" fwhm="0.001083" res="372217.1" algo="FTMS"/>
<pk mz="403.139849" i="2913313.8" sn="21.58" a="2928.22" fwhm="0.001075" res="375155.1" algo="FTMS"/>
<pk mz="403.152947" i="2459173.5" sn="17.84" a="2198.53" fwhm="0.000988" res="408238.8" algo="FTMS"/>
<pk mz="403.160985" i="5747240.0" sn="44.86" a="5804.89" fwhm="0.001079" res="373747.3" algo="FTMS"/>
<pk mz="403.170790" i="1412906.6" sn="9.25" a="1094.68" fwhm="0.000994" res="405445.6" algo="FTMS"/>
<pk mz="403.176177" i="1196332.1" sn="7.47" a="745.33" fwhm="0.000831" res="485156.7" algo="FTMS"/>
<pk mz="403.183378" i="2122798.3" sn="15.08" a="2002.45" fwhm="0.001056" res="381864.4" algo="FTMS"/>
<pk mz="403.189300" i="3813423.8" sn="28.97" a="3752.41" fwhm="0.001053" res="382955.1" algo="FTMS"/>
<pk mz="403.194814" i="28664370.0" z="-1" sn="233.14" a="31516.34" fwhm="0.001087" res="371070.9" algo="FTMS" component_name="S" deconvoluted_molecular_mass="403.195560" deconvoluted_isotopic_mass="403.195415"/>
<pk mz="403.197265" i="4651058.0" sn="35.85" a="4969.18" fwhm="0.001143" res="352677.0" algo="FTMS"/>
<pk mz="403.233823" i="2074940.5" sn="14.69" a="1811.93" fwhm="0.001036" res="389403.2" algo="FTMS"/>
<pk mz="404.025902" i="2451997.8" sn="17.78" a="2286.14" fwhm="0.001117" res="361768.6" algo="FTMS"/>
<pk mz="404.037136" i="1350176.9" sn="8.73" a="1069.30" fwhm="0.001015" res="397900.8" algo="FTMS"/>
<pk mz="404.062322" i="3875112.0" sn="29.47" a="4100.82" fwhm="0.001134" res="356301.2" algo="FTMS"/>
<pk mz="404.070425" i="1236522.4" sn="7.80" a="862.57" fwhm="0.000966" res="418194.7" algo="FTMS"/>
<pk mz="404.073625" i="2002987.3" sn="14.09" a="2109.84" fwhm="0.001207" res="334777.4" algo="FTMS"/>
<pk mz="404.098683" i="2846514.3" sn="21.02" a="3163.65" fwhm="0.001136" res="355633.5" algo="FTMS"/>
<pk mz="404.119772" i="1297208.4" sn="8.30" a="811.62" fwhm="0.000922" res="438228.2" algo="FTMS"/>
<pk mz="404.134958" i="1846588.8" sn="12.81" a="1804.20" fwhm="0.001169" res="345587.4" algo="FTMS"/>
<pk mz="404.156198" i="2412098.8" sn="17.45" a="2335.55" fwhm="0.001135" res="356085.1" algo="FTMS"/>
<pk mz="404.192632" i="3073357.3" sn="22.89" a="2902.70" fwhm="0.001059" res="381701.2" algo="FTMS"/>
<pk mz="404.198211" i="7269198.5" z="-1" sn="57.36" a="7563.23" fwhm="0.001079" res="374540.9" algo="FTMS" component_name="S" deconvoluted_molecular_mass="403.195560" deconvoluted_isotopic_mass="404.198815"/>
<pk mz="405.009851" i="2991670.0" sn="22.21" a="2858.24" fwhm="0.001058" res="382734.1" algo="FTMS"/>
<pk mz="405.046307" i="6735936.5" z="-1" sn="52.98" a="7156.27" fwhm="0.001070" res="378610.9" algo="FTMS" component_name="JT" deconvoluted_molecular_mass="405.046889" deconvoluted_isotopic_mass="405.046914"/>
<pk mz="405.057578" i="3190851.5" sn="23.85" a="3151.07" fwhm="0.001086" res="372937.8" algo="FTMS"/>
<pk mz="405.067439" i="2153798.3" sn="15.33" a="2335.42" fwhm="0.001286" res="314874.3" algo="FTMS"/>
<pk mz="405.082724" i="8099914.5" z="-1" sn="64.18" a="9025.46" fwhm="0.001110" res="364889.8" algo="FTMS" component_name="FZ" deconvoluted_molecular_mass="405.083322" deconvoluted_isotopic_mass="405.083331"/>
<pk mz="405.093968" i="2774094.0" sn="20.43" a="2592.41" fwhm="0.001051" res="385535.5" algo="FTMS"/>
<pk mz="405.095703" i="1485902.4" sn="9.84" a="1113.96" fwhm="0.000964" res="420158.1" algo="FTMS"/>
<pk mz="405.103785" i="1728976.8" sn="11.84" a="2042.22" fwhm="0.001517" res="267116.5" algo="FTMS"/>
<pk mz="405.119079" i="6999125.0" z="-1" sn="55.14" a="6807.28" fwhm="0.001022" res="396292.6" algo="FTMS" component_name="IV" deconvoluted_molecular_mass="405.119682" deconvoluted_isotopic_mass="405.119686"/>
<pk mz="405.130503" i="1236056.4" sn="7.79" a="901.30" fwhm="0.001065" res="380440.9" algo="FTMS"/>
<pk mz="405.132139" i="2336600.8" sn="16.83" a="2058.67" fwhm="0.001036" res="391078.8" algo="FTMS"/>
<pk mz="405.140337" i="1373019.1" sn="8.92" a="906.37" fwhm="0.000885" res="457553.8" algo="FTMS"/>
<pk mz="405.155500" i="3458143.5" sn="26.05" a="3334.61" fwhm="0.001028" res="394066.1" algo="FTMS"/>
<pk mz="405.168612" i="3791971.3" sn="28.79" a="3729.50" fwhm="0.001058" res="382938.4" algo="FTMS"/>
<pk mz="405.176628" i="2154853.5" sn="15.34" a="1899.91" fwhm="0.001032" res="392532.8" algo="FTMS"/>
<pk mz="405.186321" i="1507176.3" sn="10.02" a="1177.84" fwhm="0.001060" res="382137.0" algo="FTMS"/>
<pk mz="405.191956" i="1896553.9" sn="13.22" a="1662.92" fwhm="0.001279" res="316894.3" algo="FTMS"/>
<pk mz="405.201502" i="1479020.6" z="-1" sn="9.79" a="1217.86" fwhm="0.001064" res="380838.8" algo="FTMS" component_name="S" deconvoluted_molecular_mass="403.195560" deconvoluted_isotopic_mass="405.202109"/>
<pk mz="405.205089" i="1940589.6" sn="13.58" a="1859.79" fwhm="0.001094" res="370417.2" algo="FTMS"/>
<pk mz="405.213009" i="1264495.9" sn="8.02" a="834.28" fwhm="0.000991" res="408774.8" algo="FTMS"/>
<pk mz="406.041619" i="3437916.5" sn="25.88" a="3418.49" fwhm="0.001092" res="371829.5" algo="FTMS"/>
<pk mz="406.049509" i="1414878.8" z="-1" sn="9.26" a="1365.52" fwhm="0.001363" res="297949.0" algo="FTMS" component_name="JT" deconvoluted_molecular_mass="405.046889" deconvoluted_isotopic_mass="406.050118"/>
<pk mz="406.077929" i="5841255.0" sn="45.62" a="6153.10" fwhm="0.001097" res="370041.7" algo="FTMS"/>
<pk mz="406.086009" i="1506153.1" z="-1" sn="10.01" a="1281.09" fwhm="0.001092" res="371827.8" algo="FTMS" component_name="FZ" deconvoluted_molecular_mass="405.083322" deconvoluted_isotopic_mass="406.086619"/>
<pk mz="406.089247" i="1805930.0" sn="12.47" a="1570.52" fwhm="0.001121" res="362329.9" algo="FTMS"/>
<pk mz="406.114285" i="2763633.3" sn="20.34" a="2609.17" fwhm="0.001061" res="382742.1" algo="FTMS"/>
<pk mz="406.122392" i="1309811.5" z="-1" sn="8.39" a="668.85" fwhm="0.000763" res="531944.0" algo="FTMS" component_name="IV" deconvoluted_molecular_mass="405.119682" deconvoluted_isotopic_mass="406.123002"/>
<pk mz="406.135470" i="2253687.3" sn="16.15" a="2078.74" fwhm="0.001103" res="368175.6" algo="FTMS"/>
<pk mz="406.150828" i="2151291.8" sn="15.31" a="1665.86" fwhm="0.000942" res="431150.0" algo="FTMS"/>
<pk mz="406.158547" i="1189757.9" sn="7.41" a="1073.16" fwhm="0.001270" res="319829.5" algo="FTMS"/>
<pk mz="406.171833" i="2009473.6" sn="14.14" a="1494.10" fwhm="0.000936" res="433977.3" algo="FTMS"/>
<pk mz="406.208217" i="1554828.0" z="-1" sn="10.41" a="1218.03" fwhm="0.001075" res="377868.8" algo="FTMS" component_name="S" deconvoluted_molecular_mass="403.195560" deconvoluted_isotopic_mass="406.208827"/>
<pk mz="407.025613" i="5447286.0" sn="42.38" a="5395.24" fwhm="0.001059" res="384357.8" algo="FTMS"/>
<pk mz="407.036829" i="1225465.1" sn="7.70" a="1228.43" fwhm="0.001225" res="332259.8" algo="FTMS"/>
<pk mz="407.061986" i="9688704.0" z="-1" sn="77.23" a="10998.18" fwhm="0.001151" res="353704.1" algo="FTMS" component_name="DH" deconvoluted_molecular_mass="407.062592" deconvoluted_isotopic_mass="407.062598"/>
<pk mz="407.065351" i="1604481.3" sn="10.81" a="1430.21" fwhm="0.001084" res="375380.1" algo="FTMS"/>
<pk mz="407.073158" i="4595331.5" sn="35.39" a="4691.54" fwhm="0.001080" res="376752.6" algo="FTMS"/>
<pk mz="407.092990" i="1214601.1" sn="7.61" a="867.91" fwhm="0.000937" res="434682.4" algo="FTMS"/>
<pk mz="407.098354" i="10534539.0" z="-1" sn="84.18" a="11141.19" fwhm="0.001082" res="376149.9" algo="FTMS" component_name="CJ" deconvoluted_molecular_mass="407.098977" deconvoluted_isotopic_mass="407.098967"/>
<pk mz="407.109532" i="2722446.0" sn="20.00" a="2626.44" fwhm="0.001072" res="379670.6" algo="FTMS"/>
<pk mz="407.111528" i="1779342.5" sn="12.25" a="1466.05" fwhm="0.001004" res="405578.2" algo="FTMS"/>
<pk mz="407.134738" i="8487573.0" z="-1" sn="67.36" a="9493.67" fwhm="0.001116" res="364812.2" algo="FTMS" component_name="FD" deconvoluted_molecular_mass="407.135353" deconvoluted_isotopic_mass="407.135351"/>
<pk mz="407.147794" i="4177560.8" sn="31.95" a="3987.70" fwhm="0.001034" res="393915.6" algo="FTMS"/>
<pk mz="407.165585" i="1588638.0" sn="10.68" a="1293.29" fwhm="0.000986" res="413110.9" algo="FTMS"/>
<pk mz="407.171159" i="3759263.5" sn="28.52" a="3679.01" fwhm="0.001095" res="371991.7" algo="FTMS"/>
<pk mz="407.184225" i="4889251.5" sn="37.80" a="4827.50" fwhm="0.001058" res="385033.5" algo="FTMS"/>
<pk mz="407.207501" i="2458794.0" sn="17.83" a="2326.35" fwhm="0.001084" res="375696.9" algo="FTMS"/>
<pk mz="407.220561" i="2641069.8" sn="19.33" a="2402.49" fwhm="0.001003" res="406141.8" algo="FTMS"/>
<pk mz="408.020813" i="1641107.0" sn="11.11" a="1418.90" fwhm="0.001069" res="381696.3" algo="FTMS"/>
<pk mz="408.057251" i="4375965.5" sn="33.58" a="4526.88" fwhm="0.001114" res="366448.7" algo="FTMS"/>
<pk mz="408.065292" i="1986719.8" z="-1" sn="13.95" a="1823.39" fwhm="0.001121" res="363881.9" algo="FTMS" component_name="DH" deconvoluted_molecular_mass="407.062592" deconvoluted_isotopic_mass="408.065907"/>
<pk mz="408.068534" i="1491872.8" sn="9.89" a="1269.85" fwhm="0.001136" res="359221.7" algo="FTMS"/>
<pk mz="408.093685" i="5568424.0" sn="43.38" a="5924.02" fwhm="0.001119" res="364673.8" algo="FTMS"/>
<pk mz="408.101758" i="2106026.3" z="-1" sn="14.93" a="1779.66" fwhm="0.001032" res="395350.7" algo="FTMS" component_name="CJ" deconvoluted_molecular_mass="407.098977" deconvoluted_isotopic_mass="408.102373"/>
<pk mz="408.104785" i="1372331.1" sn="8.90" a="1044.41" fwhm="0.001018" res="400786.5" algo="FTMS"/>
<pk mz="408.130033" i="3332530.3" sn="25.01" a="3111.82" fwhm="0.001016" res="401824.5" algo="FTMS"/>
<pk mz="408.138092" i="1430708.6" z="-1" sn="9.38" a="1098.37" fwhm="0.001105" res="369391.0" algo="FTMS" component_name="FD" deconvoluted_molecular_mass="407.135353" deconvoluted_isotopic_mass="408.138707"/>
<pk mz="408.151143" i="3071928.5" sn="22.87" a="3323.60" fwhm="0.001174" res="347656.9" algo="FTMS"/>
<pk mz="408.166529" i="1458748.9" sn="9.61" a="1522.56" fwhm="0.001394" res="292808.6" algo="FTMS"/>
<pk mz="408.187463" i="1431234.9" sn="9.39" a="1084.24" fwhm="0.001046" res="390103.1" algo="FTMS"/>
<pk mz="409.004885" i="2201773.5" sn="15.52" a="2162.44" fwhm="0.001182" res="346118.4" algo="FTMS"/>
<pk mz="409.020290" i="1653938.0" sn="11.07" a="1162.68" fwhm="0.000888" res="460755.9" algo="FTMS"/>
<pk mz="409.041227" i="9763000.0" z="-1" sn="76.84" a="10925.08" fwhm="0.001113" res="367560.3" algo="FTMS" component_name="DE" deconvoluted_molecular_mass="409.041865" deconvoluted_isotopic_mass="409.041845"/>
<pk mz="409.044633" i="11444409.0" z="-1" sn="90.48" a="12815.94" fwhm="0.001123" res="364182.2" algo="FTMS" component_name="BL" deconvoluted_molecular_mass="409.045249" deconvoluted_isotopic_mass="409.045251"/>
<pk mz="409.052533" i="2091707.3" sn="14.62" a="1802.40" fwhm="0.001059" res="386260.8" algo="FTMS"/>
<pk mz="409.077636" i="13734082.0" z="-1" sn="109.05" a="15586.99" fwhm="0.001139" res="359045.1" algo="FTMS" component_name="q" deconvoluted_molecular_mass="409.078255" deconvoluted_isotopic_mass="409.078254"/>
<pk mz="409.088889" i="2677957.8" sn="19.38" a="2874.64" fwhm="0.001222" res="334751.4" algo="FTMS"/>
<pk mz="409.113996" i="13519053.0" z="-1" sn="107.31" a="15049.30" fwhm="0.001115" res="367054.7" algo="FTMS" component_name="t" deconvoluted_molecular_mass="409.114624" deconvoluted_isotopic_mass="409.114614"/>
<pk mz="409.125316" i="1856208.1" sn="12.71" a="1629.38" fwhm="0.001068" res="383168.9" algo="FTMS"/>
<pk mz="409.127041" i="3663568.5" sn="27.37" a="3925.49" fwhm="0.001111" res="368401.8" algo="FTMS"/>
<pk mz="409.145123" i="1354197.9" sn="8.64" a="840.77" fwhm="0.000849" res="481878.7" algo="FTMS"/>
<pk mz="409.150429" i="8927447.0" z="-1" sn="70.07" a="9516.19" fwhm="0.001096" res="373447.6" algo="FTMS" component_name="EP" deconvoluted_molecular_mass="409.151042" deconvoluted_isotopic_mass="409.151048"/>
<pk mz="409.163493" i="4872411.0" sn="37.18" a="5071.71" fwhm="0.001100" res="371941.6" algo="FTMS"/>
<pk mz="409.181317" i="1251040.3" sn="7.80" a="989.34" fwhm="0.001015" res="403302.4" algo="FTMS"/>
<pk mz="409.186798" i="4970722.0" sn="37.97" a="4933.52" fwhm="0.001070" res="382553.6" algo="FTMS"/>
<pk mz="409.199914" i="3356901.5" sn="24.88" a="3002.66" fwhm="0.000982" res="416743.7" algo="FTMS"/>
<pk mz="409.217702" i="1374442.6" sn="8.80" a="939.02" fwhm="0.000932" res="438969.0" algo="FTMS"/>
<pk mz="409.223157" i="2796268.3" sn="20.34" a="2580.68" fwhm="0.001038" res="394186.1" algo="FTMS"/>
<pk mz="409.236218" i="3985136.0" sn="29.98" a="3944.83" fwhm="0.001060" res="386102.8" algo="FTMS"/>
<pk mz="410.036498" i="2293206.3" sn="16.25" a="2265.64" fwhm="0.001139" res="360118.1" algo="FTMS"/>
<pk mz="410.044679" i="2101208.5" z="-1" sn="14.70" a="1854.71" fwhm="0.001004" res="408320.5" algo="FTMS" component_name="DE" deconvoluted_molecular_mass="409.041865" deconvoluted_isotopic_mass="410.045300"/>
<pk mz="410.047960" i="2276825.5" z="-1" sn="16.12" a="2164.15" fwhm="0.001084" res="378411.7" algo="FTMS" component_name="BL" deconvoluted_molecular_mass="409.045249" deconvoluted_isotopic_mass="410.048581"/>
<pk mz="410.051676" i="1429466.5" sn="9.25" a="1187.24" fwhm="0.001027" res="399445.6" algo="FTMS"/>
<pk mz="410.072850" i="5265888.5" sn="40.37" a="5567.83" fwhm="0.001112" res="368756.0" algo="FTMS"/>
<pk mz="410.080978" i="2045155.0" z="-1" sn="14.24" a="1809.40" fwhm="0.001084" res="378307.1" algo="FTMS" component_name="q" deconvoluted_molecular_mass="409.078255" deconvoluted_isotopic_mass="410.081599"/>
<pk mz="410.084019" i="1163747.9" sn="7.09" a="742.99" fwhm="0.000911" res="449974.5" algo="FTMS"/>
<pk mz="410.109230" i="4467179.0" sn="33.89" a="4762.37" fwhm="0.001158" res="354192.8" algo="FTMS"/>
<pk mz="410.117399" i="2525677.5" z="-1" sn="18.14" a="2557.62" fwhm="0.001141" res="359469.6" algo="FTMS" component_name="t" deconvoluted_molecular_mass="409.114624" deconvoluted_isotopic_mass="410.118020"/>
<pk mz="410.122328" i="1192942.9" sn="7.33" a="1241.13" fwhm="0.001537" res="266749.8" algo="FTMS"/>
<pk mz="410.145595" i="2042613.6" sn="14.22" a="1766.70" fwhm="0.001083" res="378625.6" algo="FTMS"/>
<pk mz="410.153719" i="1271287.9" z="-1" sn="7.97" a="776.80" fwhm="0.000839" res="488976.9" algo="FTMS" component_name="EP" deconvoluted_molecular_mass="409.151042" deconvoluted_isotopic_mass="410.154340"/>
<pk mz="410.166741" i="1247227.6" sn="7.77" a="1041.39" fwhm="0.001095" res="374640.9" algo="FTMS"/>
<pk mz="410.999392" i="1433835.5" sn="9.28" a="1120.81" fwhm="0.001125" res="365242.6" algo="FTMS"/>
<pk mz="411.020519" i="3934449.8" sn="29.56" a="4274.47" fwhm="0.001206" res="340893.8" algo="FTMS"/>
<pk mz="411.035723" i="2430966.0" sn="17.37" a="2322.25" fwhm="0.001120" res="366961.4" algo="FTMS"/>
<pk mz="411.047153" i="1261817.4" sn="7.89" a="1197.29" fwhm="0.001288" res="319151.0" algo="FTMS"/>
<pk mz="411.056867" i="13023996.0" z="-1" sn="103.29" a="14827.10" fwhm="0.001131" res="363460.7" algo="FTMS" component_name="AB" deconvoluted_molecular_mass="411.057516" deconvoluted_isotopic_mass="411.057491"/>
<pk mz="411.068094" i="2769151.3" sn="20.11" a="2741.11" fwhm="0.001084" res="379317.4" algo="FTMS"/>
<pk mz="411.093267" i="15561479.0" z="-1" sn="123.87" a="17217.31" fwhm="0.001100" res="373630.4" algo="FTMS" component_name="b" deconvoluted_molecular_mass="411.093900" deconvoluted_isotopic_mass="411.093892"/>
<pk mz="411.104486" i="2031113.9" sn="14.13" a="2156.75" fwhm="0.001313" res="313038.6" algo="FTMS"/>
<pk mz="411.109000" i="1153163.1" sn="7.00" a="1048.13" fwhm="0.001182" res="347700.0" algo="FTMS"/>
<pk mz="411.114434" i="6644492.5" z="-1" sn="51.55" a="7493.67" fwhm="0.001151" res="357252.3" algo="FTMS" component_name="JW" deconvoluted_molecular_mass="411.115052" deconvoluted_isotopic_mass="411.115059"/>
<pk mz="411.121691" i="1563406.8" sn="10.33" a="1076.76" fwhm="0.000931" res="441402.2" algo="FTMS"/>
<pk mz="411.123952" i="1405711.5" sn="9.05" a="1033.42" fwhm="0.001039" res="395527.2" algo="FTMS"/>
<pk mz="411.129655" i="12165905.0" z="-1" sn="96.33" a="13954.15" fwhm="0.001136" res="361802.7" algo="FTMS" component_name="AX" deconvoluted_molecular_mass="411.130428" deconvoluted_isotopic_mass="411.130279"/>
<pk mz="411.140791" i="1420308.4" sn="9.17" a="1116.46" fwhm="0.001008" res="407811.0" algo="FTMS"/>
<pk mz="411.142755" i="2270228.8" sn="16.07" a="2107.32" fwhm="0.001087" res="378376.9" algo="FTMS"/>
<pk mz="411.158074" i="2380057.3" sn="16.96" a="2337.68" fwhm="0.001098" res="374557.3" algo="FTMS"/>
<pk mz="411.166001" i="8611612.0" z="-1" sn="67.50" a="9706.42" fwhm="0.001140" res="360767.9" algo="FTMS" component_name="EZ" deconvoluted_molecular_mass="411.166616" deconvoluted_isotopic_mass="411.166626"/>
<pk mz="411.179021" i="2728735.3" sn="19.78" a="2495.15" fwhm="0.001070" res="384265.4" algo="FTMS"/>
<pk mz="411.202432" i="4828966.0" sn="36.82" a="5208.24" fwhm="0.001130" res="363841.5" algo="FTMS"/>
<pk mz="411.215509" i="2158121.8" sn="15.16" a="2441.50" fwhm="0.001374" res="299312.0" algo="FTMS"/>
<pk mz="411.238763" i="2065712.5" sn="14.41" a="1686.50" fwhm="0.001001" res="410986.6" algo="FTMS"/>
<pk mz="412.031092" i="2119701.3" sn="14.84" a="1695.07" fwhm="0.000984" res="418596.6" algo="FTMS"/>
<pk mz="412.042001" i="1183640.4" sn="7.25" a="1036.54" fwhm="0.001171" res="351781.1" algo="FTMS"/>
<pk mz="412.052144" i="2863131.3" sn="20.87" a="2730.42" fwhm="0.001087" res="378949.8" algo="FTMS"/>
<pk mz="412.060345" i="2865949.8" z="-1" sn="20.90" a="3308.28" fwhm="0.001294" res="318490.2" algo="FTMS" component_name="AB" deconvoluted_molecular_mass="411.057516" deconvoluted_isotopic_mass="412.060973"/>
<pk mz="412.067475" i="1409695.8" sn="9.08" a="1358.10" fwhm="0.001345" res="306314.8" algo="FTMS"/>
<pk mz="412.088538" i="4102181.8" sn="30.92" a="4460.11" fwhm="0.001079" res="381843.2" algo="FTMS"/>
<pk mz="412.096667" i="2659368.0" z="-1" sn="19.22" a="2366.94" fwhm="0.001003" res="410750.6" algo="FTMS" component_name="b" deconvoluted_molecular_mass="411.093900" deconvoluted_isotopic_mass="412.097295"/>
<pk mz="412.117733" i="1371438.3" z="-1" sn="8.77" a="1062.62" fwhm="0.001228" res="335647.0" algo="FTMS" component_name="JW" deconvoluted_molecular_mass="411.115052" deconvoluted_isotopic_mass="412.118361"/>
<pk mz="412.124914" i="2499120.3" sn="17.92" a="2329.46" fwhm="0.001062" res="388171.5" algo="FTMS"/>
<pk mz="412.132981" i="2871346.5" z="-1" sn="20.94" a="3063.79" fwhm="0.001154" res="357025.1" algo="FTMS" component_name="AX" deconvoluted_molecular_mass="411.130428" deconvoluted_isotopic_mass="412.133609"/>
<pk mz="412.137918" i="1202996.0" sn="7.41" a="769.28" fwhm="0.000911" res="452465.2" algo="FTMS"/>
<pk mz="412.161200" i="2373946.8" sn="16.90" a="2753.55" fwhm="0.001227" res="335876.8" algo="FTMS"/>
<pk mz="412.169284" i="1820221.1" z="-1" sn="12.41" a="1385.15" fwhm="0.000976" res="422230.6" algo="FTMS" component_name="EZ" deconvoluted_molecular_mass="411.166616" deconvoluted_isotopic_mass="412.169912"/>
<pk mz="413.015038" i="3134257.5" sn="23.07" a="3308.35" fwhm="0.001153" res="358064.1" algo="FTMS"/>
<pk mz="413.036160" i="5946679.5" sn="45.88" a="6516.32" fwhm="0.001120" res="368748.7" algo="FTMS"/>
<pk mz="413.051353" i="2369852.0" sn="16.87" a="2305.17" fwhm="0.001078" res="383164.4" algo="FTMS"/>
<pk mz="413.062742" i="1905983.3" sn="13.11" a="1448.04" fwhm="0.000914" res="451817.4" algo="FTMS"/>
<pk mz="413.072547" i="14052674.0" z="-1" sn="111.63" a="16396.66" fwhm="0.001163" res="355128.9" algo="FTMS" component_name="n" deconvoluted_molecular_mass="413.073065" deconvoluted_isotopic_mass="413.073178"/>
<pk mz="413.083910" i="1337925.4" sn="8.50" a="927.97" fwhm="0.001012" res="408372.0" algo="FTMS"/>
<pk mz="413.087829" i="1837894.5" sn="12.55" a="1477.26" fwhm="0.000997" res="414480.7" algo="FTMS"/>
<pk mz="413.108914" i="12877133.0" z="-1" sn="102.09" a="15028.47" fwhm="0.001154" res="358124.7" algo="FTMS" component_name="AF" deconvoluted_molecular_mass="413.109469" deconvoluted_isotopic_mass="413.109544"/>
<pk mz="413.120300" i="1234511.9" sn="7.66" a="790.63" fwhm="0.000918" res="450178.3" algo="FTMS"/>
<pk mz="413.124239" i="1830737.0" sn="12.50" a="1799.54" fwhm="0.001165" res="354670.2" algo="FTMS"/>
<pk mz="413.137251" i="2968404.8" z="-1" sn="21.72" a="2756.80" fwhm="0.001080" res="382486.1" algo="FTMS" component_name="AX" deconvoluted_molecular_mass="411.130428" deconvoluted_isotopic_mass="413.137882"/>
<pk mz="413.145303" i="8901975.0" z="-1" sn="69.85" a="9785.69" fwhm="0.001134" res="364358.6" algo="FTMS" component_name="EQ" deconvoluted_molecular_mass="413.145931" deconvoluted_isotopic_mass="413.145933"/>
<pk mz="413.173706" i="3593055.5" sn="26.79" a="3403.37" fwhm="0.001036" res="398763.2" algo="FTMS"/>
<pk mz="413.181762" i="6966625.5" sn="54.15" a="7676.18" fwhm="0.001118" res="369588.2" algo="FTMS"/>
<pk mz="413.194798" i="1199205.5" sn="7.37" a="928.10" fwhm="0.001053" res="392417.6" algo="FTMS"/>
<pk mz="413.204311" i="1663080.3" sn="11.14" a="1336.24" fwhm="0.001000" res="413373.9" algo="FTMS"/>
<pk mz="413.218068" i="5093740.0" sn="38.96" a="5749.38" fwhm="0.001173" res="352141.3" algo="FTMS"/>
<pk mz="413.254511" i="2628470.8" sn="18.97" a="2466.08" fwhm="0.001091" res="378860.9" algo="FTMS"/>
<pk mz="414.046678" i="2788444.0" sn="20.26" a="2513.81" fwhm="0.001056" res="392088.3" algo="FTMS"/>
<pk mz="414.057999" i="1609055.3" sn="10.70" a="1348.37" fwhm="0.001096" res="377915.2" algo="FTMS"/>
<pk mz="414.067762" i="2336866.0" sn="16.60" a="1853.12" fwhm="0.000954" res="434138.4" algo="FTMS"/>
<pk mz="414.075913" i="2171236.5" z="-1" sn="15.26" a="1920.55" fwhm="0.001080" res="383363.9" algo="FTMS" component_name="n" deconvoluted_molecular_mass="413.073065" deconvoluted_isotopic_mass="414.076547"/>
<pk mz="414.083084" i="1495910.5" sn="9.78" a="972.66" fwhm="0.000898" res="460951.7" algo="FTMS"/>
<pk mz="414.104138" i="2573420.5" sn="18.52" a="2439.76" fwhm="0.001051" res="394113.6" algo="FTMS"/>
<pk mz="414.112277" i="2389871.0" z="-1" sn="17.03" a="2415.74" fwhm="0.001161" res="356664.3" algo="FTMS" component_name="AF" deconvoluted_molecular_mass="413.109469" deconvoluted_isotopic_mass="414.112910"/>
<pk mz="414.140595" i="2209399.3" sn="15.56" a="2284.95" fwhm="0.001218" res="339910.2" algo="FTMS"/>
<pk mz="414.148632" i="1878521.5" z="-1" sn="12.88" a="1935.35" fwhm="0.001298" res="319189.3" algo="FTMS" component_name="EQ" deconvoluted_molecular_mass="413.145931" deconvoluted_isotopic_mass="414.149265"/>
<pk mz="414.177033" i="1913985.8" sn="13.17" a="1555.32" fwhm="0.001028" res="402754.7" algo="FTMS"/>
<pk mz="414.221443" i="1376654.6" sn="8.81" a="1070.33" fwhm="0.001013" res="408858.2" algo="FTMS"/>
<pk mz="415.015410" i="1511412.6" sn="9.90" a="1681.58" fwhm="0.001361" res="305031.8" algo="FTMS"/>
<pk mz="415.030682" i="3785081.0" sn="28.34" a="4182.33" fwhm="0.001220" res="340137.8" algo="FTMS"/>
<pk mz="415.042059" i="2101628.5" sn="14.69" a="1975.68" fwhm="0.001133" res="366331.1" algo="FTMS"/>
<pk mz="415.051824" i="8027007.0" z="-1" sn="62.75" a="9052.88" fwhm="0.001146" res="362173.3" algo="FTMS" component_name="GD" deconvoluted_molecular_mass="415.052437" deconvoluted_isotopic_mass="415.052460"/>
<pk mz="415.067104" i="3184515.8" sn="23.47" a="2965.95" fwhm="0.001048" res="395916.0" algo="FTMS"/>
<pk mz="415.078389" i="2589575.0" z="-1" sn="18.65" a="2244.54" fwhm="0.000991" res="418932.5" algo="FTMS" component_name="n" deconvoluted_molecular_mass="413.073065" deconvoluted_isotopic_mass="415.079025"/>
<pk mz="415.080043" i="1237895.4" sn="7.68" a="1196.30" fwhm="0.001241" res="334351.0" algo="FTMS"/>
<pk mz="415.088218" i="9846666.0" z="-1" sn="77.51" a="11520.32" fwhm="0.001175" res="353368.7" algo="FTMS" component_name="CZ" deconvoluted_molecular_mass="415.088873" deconvoluted_isotopic_mass="415.088854"/>
<pk mz="415.103537" i="2340238.3" sn="16.62" a="1941.36" fwhm="0.001005" res="413173.9" algo="FTMS"/>
<pk mz="415.114507" i="1191569.4" z="-1" sn="7.31" a="829.00" fwhm="0.001161" res="357674.8" algo="FTMS" component_name="AF" deconvoluted_molecular_mass="413.109469" deconvoluted_isotopic_mass="415.115144"/>
<pk mz="415.116434" i="1328914.0" sn="8.42" a="1052.32" fwhm="0.001130" res="367477.2" algo="FTMS"/>
<pk mz="415.124543" i="7551892.5" z="-1" sn="58.90" a="9018.67" fwhm="0.001200" res="345852.4" algo="FTMS" component_name="HH" deconvoluted_molecular_mass="415.125361" deconvoluted_isotopic_mass="415.125180"/>
<pk mz="415.139776" i="2085272.8" sn="14.56" a="1680.36" fwhm="0.000998" res="415980.9" algo="FTMS"/>
<pk mz="415.152916" i="3509660.5" sn="26.11" a="3485.87" fwhm="0.001064" res="390112.2" algo="FTMS"/>
<pk mz="415.160947" i="5420959.0" sn="41.61" a="6154.92" fwhm="0.001198" res="346439.9" algo="FTMS"/>
<pk mz="415.189252" i="5079975.0" sn="38.85" a="5410.99" fwhm="0.001140" res="364153.1" algo="FTMS"/>
<pk mz="415.194800" i="2943400.8" sn="21.52" a="2833.19" fwhm="0.001063" res="390587.7" algo="FTMS"/>
<pk mz="415.197314" i="6505385.5" z="-1" sn="50.41" a="7216.70" fwhm="0.001154" res="359936.8" algo="FTMS" component_name="KA" deconvoluted_molecular_mass="415.197944" deconvoluted_isotopic_mass="415.197951"/>
<pk mz="415.219777" i="3298224.0" sn="24.39" a="3505.51" fwhm="0.001174" res="353646.7" algo="FTMS"/>
<pk mz="415.233690" i="4185012.0" sn="31.59" a="4052.47" fwhm="0.001053" res="394269.4" algo="FTMS"/>
<pk mz="416.025915" i="1947033.8" sn="13.43" a="1804.85" fwhm="0.001134" res="366785.3" algo="FTMS"/>
<pk mz="416.034139" i="1170332.3" sn="7.13" a="758.53" fwhm="0.000915" res="454478.0" algo="FTMS"/>
<pk mz="416.037033" i="1262237.0" sn="7.88" a="961.91" fwhm="0.001030" res="404067.3" algo="FTMS"/>
<pk mz="416.055032" i="1645474.3" z="-1" sn="10.99" a="1501.73" fwhm="0.001098" res="379059.2" algo="FTMS" component_name="GD" deconvoluted_molecular_mass="415.052437" deconvoluted_isotopic_mass="416.055672"/>
<pk mz="416.062371" i="3709092.3" sn="27.72" a="3665.92" fwhm="0.001109" res="375169.1" algo="FTMS"/>
<pk mz="416.073665" i="1902759.6" sn="13.07" a="1978.76" fwhm="0.001175" res="354194.8" algo="FTMS"/>
<pk mz="416.083531" i="1744298.5" sn="11.79" a="1587.30" fwhm="0.001206" res="344872.7" algo="FTMS"/>
<pk mz="416.091685" i="1670060.9" z="-1" sn="11.19" a="1478.94" fwhm="0.001031" res="403640.1" algo="FTMS" component_name="CZ" deconvoluted_molecular_mass="415.088873" deconvoluted_isotopic_mass="416.092325"/>
<pk mz="416.098762" i="2091694.9" sn="14.61" a="1622.76" fwhm="0.000971" res="428555.7" algo="FTMS"/>
<pk mz="416.110071" i="1191346.3" sn="7.30" a="997.47" fwhm="0.001179" res="352999.2" algo="FTMS"/>
<pk mz="416.119830" i="1920949.1" sn="13.22" a="1764.96" fwhm="0.001084" res="383933.2" algo="FTMS"/>
<pk mz="416.127928" i="1592247.4" z="-1" sn="10.55" a="1600.55" fwhm="0.001149" res="362276.0" algo="FTMS" component_name="HH" deconvoluted_molecular_mass="415.125361" deconvoluted_isotopic_mass="416.128568"/>
<pk mz="416.156206" i="2041023.6" sn="14.19" a="1626.57" fwhm="0.001027" res="405334.1" algo="FTMS"/>
<pk mz="416.192623" i="2088138.3" sn="14.58" a="1751.11" fwhm="0.001040" res="400014.8" algo="FTMS"/>
<pk mz="416.200611" i="1297356.5" z="-1" sn="8.16" a="1406.10" fwhm="0.001330" res="312837.5" algo="FTMS" component_name="KA" deconvoluted_molecular_mass="415.197944" deconvoluted_isotopic_mass="416.201251"/>
<pk mz="416.237139" i="1276119.1" sn="7.99" a="836.73" fwhm="0.000980" res="424759.6" algo="FTMS"/>
<pk mz="416.956895" i="3070376.3" sn="22.54" a="3044.18" fwhm="0.001070" res="389668.1" algo="FTMS"/>
<pk mz="417.009954" i="3066295.5" sn="22.51" a="2933.13" fwhm="0.001035" res="402860.0" algo="FTMS"/>
<pk mz="417.031089" i="2152381.8" sn="15.10" a="2154.56" fwhm="0.001128" res="369641.4" algo="FTMS"/>
<pk mz="417.046286" i="5276098.0" sn="40.43" a="6025.54" fwhm="0.001111" res="375330.3" algo="FTMS"/>
<pk mz="417.057569" i="3027397.5" sn="22.19" a="3437.53" fwhm="0.001230" res="339105.1" algo="FTMS"/>
<pk mz="417.067434" i="5549512.5" sn="42.65" a="6504.41" fwhm="0.001211" res="344362.8" algo="FTMS"/>
<pk mz="417.082706" i="5170124.5" sn="39.57" a="6048.48" fwhm="0.001248" res="334264.0" algo="FTMS"/>
<pk mz="417.093942" i="2249168.0" sn="15.88" a="1926.79" fwhm="0.000997" res="418408.2" algo="FTMS"/>
<pk mz="417.103821" i="4538835.0" sn="34.45" a="5201.10" fwhm="0.001169" res="356950.0" algo="FTMS"/>
<pk mz="417.119064" i="4089303.3" sn="30.81" a="4153.66" fwhm="0.001102" res="378670.6" algo="FTMS"/>
<pk mz="417.132328" i="1723099.1" z="-1" sn="11.61" a="1511.50" fwhm="0.001047" res="398473.4" algo="FTMS" component_name="HH" deconvoluted_molecular_mass="415.125361" deconvoluted_isotopic_mass="417.132971"/>
<pk mz="417.140260" i="4345309.5" sn="32.88" a="4761.27" fwhm="0.001171" res="356153.7" algo="FTMS"/>
<pk mz="417.149969" i="1493728.3" sn="9.75" a="1435.85" fwhm="0.001055" res="395330.6" algo="FTMS"/>
<pk mz="417.155439" i="1648609.9" sn="11.01" a="1406.04" fwhm="0.001111" res="375449.9" algo="FTMS"/>
<pk mz="417.168509" i="3236837.8" sn="23.89" a="3145.62" fwhm="0.001100" res="379264.9" algo="FTMS"/>
<pk mz="417.176615" i="4816360.0" sn="36.70" a="5796.13" fwhm="0.001216" res="343065.9" algo="FTMS"/>
<pk mz="417.186344" i="1230570.9" sn="7.62" a="1166.36" fwhm="0.001203" res="346674.9" algo="FTMS"/>
<pk mz="417.199153" i="1868270.6" sn="12.79" a="1668.98" fwhm="0.001283" res="325123.4" algo="FTMS"/>
<pk mz="417.210463" i="163869168.0" z="-1" sn="1326.79" a="183454.97" fwhm="0.001108" res="376507.1" algo="FTMS" component_name="C" deconvoluted_molecular_mass="417.211130" deconvoluted_isotopic_mass="417.211106"/>
<pk mz="417.249292" i="2018813.1" sn="14.01" a="2272.41" fwhm="0.001373" res="303873.4" algo="FTMS"/>
<pk mz="418.041552" i="3815139.5" sn="28.58" a="4034.90" fwhm="0.001131" res="369614.8" algo="FTMS"/>
<pk mz="418.049722" i="1284069.9" sn="8.05" a="998.11" fwhm="0.001018" res="410568.8" algo="FTMS"/>
<pk mz="418.052871" i="1607654.9" sn="10.67" a="1445.61" fwhm="0.001115" res="374902.3" algo="FTMS"/>
<pk mz="418.077896" i="3777774.0" sn="28.28" a="4301.28" fwhm="0.001149" res="363724.3" algo="FTMS"/>
<pk mz="418.114245" i="2537720.8" sn="18.22" a="2488.19" fwhm="0.001065" res="392528.8" algo="FTMS"/>
<pk mz="418.135412" i="1414910.9" sn="9.11" a="997.12" fwhm="0.000959" res="435961.1" algo="FTMS"/>
<pk mz="418.150679" i="1516035.3" sn="9.93" a="1089.36" fwhm="0.000978" res="427600.1" algo="FTMS"/>
<pk mz="418.171815" i="2290953.5" sn="16.22" a="2632.24" fwhm="0.001323" res="316006.6" algo="FTMS"/>
<pk mz="418.213796" i="32019222.0" z="-1" sn="257.35" a="37849.50" fwhm="0.001166" res="358795.0" algo="FTMS" component_name="C" deconvoluted_molecular_mass="417.211130" deconvoluted_isotopic_mass="418.214442"/>
<pk mz="419.028947" i="62231556.0" z="-1" sn="495.76" a="74636.77" fwhm="0.001147" res="365355.9" algo="FTMS" component_name="H" deconvoluted_molecular_mass="419.029552" deconvoluted_isotopic_mass="419.029595"/>
<pk mz="419.036782" i="2256901.3" sn="15.73" a="2015.83" fwhm="0.001047" res="400399.5" algo="FTMS"/>
<pk mz="419.046645" i="1835528.1" sn="12.36" a="1467.68" fwhm="0.000990" res="423124.0" algo="FTMS"/>
<pk mz="419.061990" i="7884812.5" z="-1" sn="60.77" a="9179.20" fwhm="0.001168" res="358737.6" algo="FTMS" component_name="GN" deconvoluted_molecular_mass="419.062619" deconvoluted_isotopic_mass="419.062639"/>
<pk mz="419.073256" i="3795471.8" sn="28.04" a="3904.92" fwhm="0.001135" res="369245.7" algo="FTMS"/>
<pk mz="419.075076" i="1703184.4" sn="11.30" a="1473.25" fwhm="0.001145" res="366041.8" algo="FTMS"/>
<pk mz="419.083247" i="2265106.8" sn="15.79" a="2350.32" fwhm="0.001201" res="349051.8" algo="FTMS"/>
<pk mz="419.098421" i="8111127.0" z="-1" sn="62.58" a="9369.67" fwhm="0.001175" res="356550.0" algo="FTMS" component_name="FY" deconvoluted_molecular_mass="419.099070" deconvoluted_isotopic_mass="419.099070"/>
<pk mz="419.109641" i="2561562.5" sn="18.17" a="2202.31" fwhm="0.000987" res="424511.4" algo="FTMS"/>
<pk mz="419.111368" i="1690138.9" sn="11.19" a="1592.96" fwhm="0.001279" res="327770.6" algo="FTMS"/>
<pk mz="419.119605" i="1775645.4" sn="11.88" a="1360.80" fwhm="0.000967" res="433607.1" algo="FTMS"/>
<pk mz="419.134753" i="5137441.5" sn="38.78" a="5671.53" fwhm="0.001160" res="361419.0" algo="FTMS"/>
<pk mz="419.147790" i="2810917.5" sn="20.16" a="2621.17" fwhm="0.001099" res="381364.1" algo="FTMS"/>
<pk mz="419.155809" i="1853479.9" sn="12.50" a="1771.56" fwhm="0.001141" res="367285.5" algo="FTMS"/>
<pk mz="419.165556" i="1404202.8" sn="8.90" a="1347.86" fwhm="0.001286" res="325885.4" algo="FTMS"/>
<pk mz="419.171165" i="2758700.3" sn="19.74" a="2894.41" fwhm="0.001150" res="364380.4" algo="FTMS"/>
<pk mz="419.184240" i="3731504.3" sn="27.53" a="3917.22" fwhm="0.001172" res="357545.6" algo="FTMS"/>
<pk mz="419.192393" i="1854002.5" sn="12.50" a="1828.18" fwhm="0.001206" res="347563.1" algo="FTMS"/>
<pk mz="419.206342" i="4677686.5" sn="35.10" a="5323.84" fwhm="0.001159" res="361832.4" algo="FTMS"/>
<pk mz="419.217215" i="3736633.8" z="-1" sn="27.57" a="3815.08" fwhm="0.001103" res="379937.0" algo="FTMS" component_name="C" deconvoluted_molecular_mass="417.211130" deconvoluted_isotopic_mass="419.217864"/>
<pk mz="419.220584" i="1619514.8" sn="10.63" a="1358.53" fwhm="0.001057" res="396536.7" algo="FTMS"/>
<pk mz="419.228613" i="1546045.1" sn="10.04" a="1248.54" fwhm="0.000990" res="423422.9" algo="FTMS"/>
<pk mz="420.020846" i="2131236.0" sn="14.72" a="2033.91" fwhm="0.001088" res="386218.6" algo="FTMS"/>
<pk mz="420.032308" i="8789287.0" z="-1" sn="68.01" a="10832.02" fwhm="0.001207" res="347910.5" algo="FTMS" component_name="H" deconvoluted_molecular_mass="419.029552" deconvoluted_isotopic_mass="420.032960"/>
<pk mz="420.057239" i="4899118.5" sn="36.87" a="5651.38" fwhm="0.001214" res="346122.1" algo="FTMS"/>
<pk mz="420.065215" i="1561904.9" z="-1" sn="10.16" a="1003.18" fwhm="0.000925" res="454122.6" algo="FTMS" component_name="GN" deconvoluted_molecular_mass="419.062619" deconvoluted_isotopic_mass="420.065866"/>
<pk mz="420.068398" i="1293873.8" sn="8.02" a="1020.06" fwhm="0.001032" res="406958.6" algo="FTMS"/>
<pk mz="420.093568" i="3828025.0" sn="28.30" a="4205.54" fwhm="0.001207" res="348162.3" algo="FTMS"/>
<pk mz="420.101762" i="1208635.5" z="-1" sn="7.34" a="1152.05" fwhm="0.001175" res="357566.2" algo="FTMS" component_name="FY" deconvoluted_molecular_mass="419.099070" deconvoluted_isotopic_mass="420.102414"/>
<pk mz="420.130000" i="2838339.8" sn="20.38" a="3190.29" fwhm="0.001281" res="327948.8" algo="FTMS"/>
<pk mz="420.151199" i="2121545.8" sn="14.64" a="2263.98" fwhm="0.001266" res="331993.5" algo="FTMS"/>
<pk mz="420.166445" i="1203790.3" sn="7.30" a="803.20" fwhm="0.000969" res="433447.1" algo="FTMS"/>
<pk mz="420.187512" i="1958228.4" sn="13.33" a="1576.65" fwhm="0.001026" res="409369.8" algo="FTMS"/>
<pk mz="420.209428" i="1460826.9" sn="9.35" a="1344.54" fwhm="0.001220" res="344352.7" algo="FTMS"/>
<pk mz="420.223941" i="1391967.1" z="-1" sn="8.80" a="1160.11" fwhm="0.001107" res="379622.6" algo="FTMS" component_name="C" deconvoluted_molecular_mass="417.211130" deconvoluted_isotopic_mass="420.224593"/>
<pk mz="421.004810" i="1724994.8" sn="11.47" a="1517.32" fwhm="0.001285" res="327519.9" algo="FTMS"/>
<pk mz="421.024845" i="2352200.5" sn="16.49" a="2344.31" fwhm="0.001154" res="364788.9" algo="FTMS"/>
<pk mz="421.033201" i="1369931.0" z="-1" sn="8.62" a="1086.79" fwhm="0.001071" res="393035.8" algo="FTMS" component_name="H" deconvoluted_molecular_mass="419.029552" deconvoluted_isotopic_mass="421.033856"/>
<pk mz="421.041236" i="7891533.5" z="-1" sn="60.82" a="9197.06" fwhm="0.001173" res="358812.2" algo="FTMS" component_name="GM" deconvoluted_molecular_mass="421.041943" deconvoluted_isotopic_mass="421.041891"/>
<pk mz="421.052594" i="2641232.8" sn="18.80" a="3060.73" fwhm="0.001334" res="315671.5" algo="FTMS"/>
<pk mz="421.077629" i="10264152.0" z="-1" sn="79.81" a="12427.35" fwhm="0.001215" res="346465.6" algo="FTMS" component_name="CO" deconvoluted_molecular_mass="421.078272" deconvoluted_isotopic_mass="421.078283"/>
<pk mz="421.080805" i="1397848.9" sn="8.85" a="1091.70" fwhm="0.001061" res="396982.1" algo="FTMS"/>
<pk mz="421.088840" i="4040283.3" sn="30.00" a="4126.30" fwhm="0.001068" res="394190.2" algo="FTMS"/>
<pk mz="421.114033" i="9307747.0" z="-1" sn="72.16" a="10970.73" fwhm="0.001183" res="355907.5" algo="FTMS" component_name="EA" deconvoluted_molecular_mass="421.114685" deconvoluted_isotopic_mass="421.114688"/>
<pk mz="421.125149" i="1483237.9" sn="9.53" a="1860.15" fwhm="0.001609" res="261765.6" algo="FTMS"/>
<pk mz="421.127072" i="1599078.5" sn="10.46" a="1080.57" fwhm="0.000877" res="480201.9" algo="FTMS"/>
<pk mz="421.144849" i="1489003.6" sn="9.58" a="1350.72" fwhm="0.001078" res="390737.2" algo="FTMS"/>
<pk mz="421.150363" i="4818541.0" sn="36.23" a="5056.47" fwhm="0.001131" res="372316.8" algo="FTMS"/>
<pk mz="421.155241" i="7453294.5" z="-1" sn="57.31" a="8931.19" fwhm="0.001193" res="353022.7" algo="FTMS" component_name="HQ" deconvoluted_molecular_mass="421.155924" deconvoluted_isotopic_mass="421.155896"/>
<pk mz="421.163426" i="8834673.0" z="-1" sn="68.37" a="10368.38" fwhm="0.001202" res="350417.0" algo="FTMS" component_name="ES" deconvoluted_molecular_mass="421.164096" deconvoluted_isotopic_mass="421.164081"/>
<pk mz="421.186806" i="2350711.8" sn="16.47" a="2435.91" fwhm="0.001135" res="371117.5" algo="FTMS"/>
<pk mz="421.199798" i="3068027.8" sn="22.22" a="3445.27" fwhm="0.001175" res="358395.3" algo="FTMS"/>
<pk mz="421.226514" i="9408131.0" z="-1" sn="72.96" a="11443.40" fwhm="0.001215" res="346784.7" algo="FTMS" component_name="DU" deconvoluted_molecular_mass="421.228208" deconvoluted_isotopic_mass="421.227169"/>
<pk mz="421.236246" i="1581958.3" sn="10.32" a="1220.75" fwhm="0.001036" res="406419.8" algo="FTMS"/>
<pk mz="422.036548" i="3137391.8" sn="22.77" a="3085.15" fwhm="0.001154" res="365849.3" algo="FTMS"/>
<pk mz="422.044911" i="1450098.3" z="-1" sn="9.26" a="1145.14" fwhm="0.001027" res="410822.7" algo="FTMS" component_name="GM" deconvoluted_molecular_mass="421.041943" deconvoluted_isotopic_mass="422.045569"/>
<pk mz="422.072884" i="4937594.5" sn="37.18" a="5406.90" fwhm="0.001146" res="368397.2" algo="FTMS"/>
<pk mz="422.080894" i="1859708.8" z="-1" sn="12.54" a="1777.89" fwhm="0.001122" res="376171.6" algo="FTMS" component_name="CO" deconvoluted_molecular_mass="421.078272" deconvoluted_isotopic_mass="422.081551"/>
<pk mz="422.109251" i="3872133.0" sn="28.65" a="4220.92" fwhm="0.001146" res="368296.4" algo="FTMS"/>
<pk mz="422.117350" i="1421703.4" z="-1" sn="9.04" a="1103.45" fwhm="0.001055" res="400104.7" algo="FTMS" component_name="EA" deconvoluted_molecular_mass="421.114685" deconvoluted_isotopic_mass="422.118008"/>
<pk mz="422.145730" i="2014607.6" sn="13.78" a="1739.98" fwhm="0.001083" res="389780.2" algo="FTMS"/>
<pk mz="422.153881" i="1181842.0" sn="7.12" a="924.70" fwhm="0.001222" res="345417.2" algo="FTMS"/>
<pk mz="422.158715" i="2013587.5" z="-1" sn="13.77" a="1926.37" fwhm="0.001101" res="383567.7" algo="FTMS" component_name="HQ" deconvoluted_molecular_mass="421.155924" deconvoluted_isotopic_mass="422.159373"/>
<pk mz="422.166825" i="2953109.8" z="-1" sn="21.29" a="2898.61" fwhm="0.001090" res="387272.5" algo="FTMS" component_name="ES" deconvoluted_molecular_mass="421.164096" deconvoluted_isotopic_mass="422.167483"/>
<pk mz="422.181973" i="1222810.3" sn="7.44" a="799.37" fwhm="0.001169" res="361240.7" algo="FTMS"/>
<pk mz="422.203189" i="1465760.5" sn="9.39" a="1225.98" fwhm="0.001048" res="403035.7" algo="FTMS"/>
<pk mz="422.229918" i="2286504.3" z="-1" sn="15.96" a="2254.81" fwhm="0.001150" res="367087.7" algo="FTMS" component_name="DU" deconvoluted_molecular_mass="421.228208" deconvoluted_isotopic_mass="422.230576"/>
<pk mz="423.020544" i="4754575.0" sn="35.71" a="5760.61" fwhm="0.001242" res="340731.6" algo="FTMS"/>
<pk mz="423.056895" i="11419802.0" z="-1" sn="89.06" a="14609.91" fwhm="0.001229" res="344150.6" algo="FTMS" component_name="BM" deconvoluted_molecular_mass="423.057559" deconvoluted_isotopic_mass="423.057556"/>
<pk mz="423.068088" i="2749085.0" sn="19.66" a="2538.82" fwhm="0.001042" res="405869.4" algo="FTMS"/>
<pk mz="423.073893" i="11356319.0" z="-1" sn="88.55" a="13811.70" fwhm="0.001221" res="346558.7" algo="FTMS" component_name="BO" deconvoluted_molecular_mass="423.074545" deconvoluted_isotopic_mass="423.074554"/>
<pk mz="423.093265" i="12957860.0" z="-1" sn="101.37" a="15648.79" fwhm="0.001205" res="351190.1" algo="FTMS" component_name="AD" deconvoluted_molecular_mass="423.093496" deconvoluted_isotopic_mass="423.093925"/>
<pk mz="423.104613" i="2550439.8" sn="18.07" a="2375.26" fwhm="0.001052" res="402224.5" algo="FTMS"/>
<pk mz="423.124188" i="1237677.4" sn="7.56" a="1075.87" fwhm="0.001166" res="362863.7" algo="FTMS"/>
<pk mz="423.129700" i="10377391.0" z="-1" sn="80.71" a="12714.26" fwhm="0.001238" res="341735.9" algo="FTMS" component_name="CN" deconvoluted_molecular_mass="423.130438" deconvoluted_isotopic_mass="423.130361"/>
<pk mz="423.141225" i="1897906.4" sn="12.85" a="1884.04" fwhm="0.001195" res="354223.9" algo="FTMS"/>
<pk mz="423.142775" i="2706098.8" sn="19.31" a="2859.76" fwhm="0.001175" res="360209.3" algo="FTMS"/>
<pk mz="423.152249" i="2729653.5" sn="19.50" a="2922.47" fwhm="0.001178" res="359168.6" algo="FTMS"/>
<pk mz="423.160497" i="3084472.0" sn="22.34" a="3401.63" fwhm="0.001211" res="349291.5" algo="FTMS"/>
<pk mz="423.166057" i="6067385.5" sn="46.22" a="6538.40" fwhm="0.001136" res="372401.7" algo="FTMS"/>
<pk mz="423.179107" i="4034749.5" sn="29.95" a="4564.74" fwhm="0.001187" res="356443.4" algo="FTMS"/>
<pk mz="423.196993" i="1226434.6" sn="7.47" a="1024.53" fwhm="0.001006" res="420572.7" algo="FTMS"/>
<pk mz="423.202427" i="2269380.3" sn="15.82" a="1858.38" fwhm="0.001009" res="419254.4" algo="FTMS"/>
<pk mz="423.215551" i="2956488.0" sn="21.32" a="2926.98" fwhm="0.001134" res="373141.4" algo="FTMS"/>
<pk mz="423.238835" i="2608335.0" z="-1" sn="18.53" a="2371.88" fwhm="0.001080" res="391797.9" algo="FTMS" component_name="DU" deconvoluted_molecular_mass="421.228208" deconvoluted_isotopic_mass="423.239496"/>
<pk mz="423.251974" i="1217490.8" sn="7.40" a="863.65" fwhm="0.001034" res="409307.4" algo="FTMS"/>
<pk mz="424.031069" i="1292982.4" sn="8.00" a="913.51" fwhm="0.000978" res="433384.6" algo="FTMS"/>
<pk mz="424.052177" i="3529148.5" sn="25.90" a="3750.37" fwhm="0.001198" res="354082.3" algo="FTMS"/>
<pk mz="424.060259" i="1822910.9" z="-1" sn="12.24" a="1706.19" fwhm="0.001141" res="371666.7" algo="FTMS" component_name="BM" deconvoluted_molecular_mass="423.057559" deconvoluted_isotopic_mass="424.060923"/>
<pk mz="424.073538" i="2757570.8" sn="19.72" a="2899.91" fwhm="0.001162" res="364841.0" algo="FTMS"/>
<pk mz="424.077147" i="1322691.9" z="-1" sn="8.24" a="1104.64" fwhm="0.001129" res="375759.9" algo="FTMS" component_name="BO" deconvoluted_molecular_mass="423.074545" deconvoluted_isotopic_mass="424.077811"/>
<pk mz="424.088546" i="4539847.0" sn="33.99" a="5309.70" fwhm="0.001187" res="357212.2" algo="FTMS"/>
<pk mz="424.096724" i="2334665.5" z="-1" sn="16.34" a="2130.19" fwhm="0.001084" res="391122.0" algo="FTMS" component_name="AD" deconvoluted_molecular_mass="423.093496" deconvoluted_isotopic_mass="424.097388"/>
<pk mz="424.099594" i="1368138.4" sn="8.60" a="1469.96" fwhm="0.001335" res="317610.2" algo="FTMS"/>
<pk mz="424.124917" i="3723729.8" sn="27.46" a="3731.60" fwhm="0.001112" res="381371.1" algo="FTMS"/>
<pk mz="424.132995" i="1969108.1" z="-1" sn="13.41" a="1841.89" fwhm="0.001136" res="373336.0" algo="FTMS" component_name="CN" deconvoluted_molecular_mass="423.130438" deconvoluted_isotopic_mass="424.133659"/>
<pk mz="424.146163" i="1320792.0" sn="8.22" a="1295.48" fwhm="0.001360" res="311835.4" algo="FTMS"/>
<pk mz="424.161283" i="2009052.4" sn="13.73" a="1810.79" fwhm="0.001019" res="416356.6" algo="FTMS"/>
<pk mz="424.169395" i="1175646.8" sn="7.06" a="932.82" fwhm="0.001100" res="385537.7" algo="FTMS"/>
<pk mz="424.182734" i="1173666.8" sn="7.05" a="1140.42" fwhm="0.001442" res="294154.4" algo="FTMS"/>
<pk mz="425.015069" i="1850070.0" sn="12.46" a="1797.28" fwhm="0.001158" res="366966.0" algo="FTMS"/>
<pk mz="425.036227" i="7545564.0" z="-1" sn="58.04" a="9137.25" fwhm="0.001215" res="349906.1" algo="FTMS" component_name="HI" deconvoluted_molecular_mass="425.036887" deconvoluted_isotopic_mass="425.036894"/>
<pk mz="425.072584" i="14338791.0" z="-1" sn="112.42" a="18077.13" fwhm="0.001249" res="340262.6" algo="FTMS" component_name="k" deconvoluted_molecular_mass="425.073259" deconvoluted_isotopic_mass="425.073251"/>
<pk mz="425.075949" i="39959272.0" z="-1" sn="317.48" a="49817.94" fwhm="0.001199" res="354397.3" algo="FTMS" component_name="O" deconvoluted_molecular_mass="425.076610" deconvoluted_isotopic_mass="425.076616"/>
<pk mz="425.083863" i="2235626.3" sn="15.54" a="2399.91" fwhm="0.001237" res="343574.5" algo="FTMS"/>
<pk mz="425.093784" i="1194221.0" z="-1" sn="7.21" a="1136.48" fwhm="0.001164" res="365225.2" algo="FTMS" component_name="AD" deconvoluted_molecular_mass="423.093496" deconvoluted_isotopic_mass="425.094451"/>
<pk mz="425.108953" i="13894385.0" z="-1" sn="108.86" a="17016.78" fwhm="0.001219" res="348757.4" algo="FTMS" component_name="o" deconvoluted_molecular_mass="425.109702" deconvoluted_isotopic_mass="425.109620"/>
<pk mz="425.120222" i="1885428.8" sn="12.74" a="2004.93" fwhm="0.001230" res="345556.2" algo="FTMS"/>
<pk mz="425.137341" i="1176185.8" z="-1" sn="7.06" a="1006.51" fwhm="0.001191" res="356963.3" algo="FTMS" component_name="CN" deconvoluted_molecular_mass="423.130438" deconvoluted_isotopic_mass="425.138008"/>
<pk mz="425.145327" i="9546492.0" z="-1" sn="74.06" a="11230.73" fwhm="0.001193" res="356277.7" algo="FTMS" component_name="DP" deconvoluted_molecular_mass="425.146000" deconvoluted_isotopic_mass="425.145994"/>
<pk mz="425.158406" i="1817343.9" sn="12.20" a="1479.35" fwhm="0.001035" res="410875.4" algo="FTMS"/>
<pk mz="425.173555" i="1263620.4" sn="7.76" a="852.16" fwhm="0.000987" res="430731.1" algo="FTMS"/>
<pk mz="425.176203" i="1762565.1" sn="11.76" a="1896.50" fwhm="0.001413" res="300954.1" algo="FTMS"/>
<pk mz="425.181802" i="5049095.0" sn="38.06" a="5578.83" fwhm="0.001174" res="362115.0" algo="FTMS"/>
<pk mz="425.194875" i="2210570.5" sn="15.34" a="2025.58" fwhm="0.001113" res="381920.1" algo="FTMS"/>
<pk mz="425.212799" i="1286543.9" sn="7.95" a="1260.05" fwhm="0.001202" res="353824.8" algo="FTMS"/>
<pk mz="425.218157" i="3264785.5" sn="23.78" a="3568.72" fwhm="0.001246" res="341374.7" algo="FTMS"/>
<pk mz="425.231172" i="1782805.1" sn="11.92" a="1545.97" fwhm="0.001056" res="402695.2" algo="FTMS"/>
<pk mz="425.254419" i="1773596.0" sn="11.85" a="1764.05" fwhm="0.001225" res="347155.0" algo="FTMS"/>
<pk mz="425.863892" i="1340110.3" sn="8.37" a="881.72" fwhm="0.000976" res="436470.8" algo="FTMS"/>
<pk mz="426.039520" i="1329153.6" z="-1" sn="8.29" a="921.24" fwhm="0.000998" res="426813.3" algo="FTMS" component_name="HI" deconvoluted_molecular_mass="425.036887" deconvoluted_isotopic_mass="426.040190"/>
<pk mz="426.046731" i="1867011.8" sn="12.59" a="1605.38" fwhm="0.001059" res="402418.7" algo="FTMS"/>
<pk mz="426.067808" i="3155978.0" sn="22.91" a="3506.49" fwhm="0.001246" res="341943.0" algo="FTMS"/>
<pk mz="426.070704" i="1304458.8" sn="8.09" a="1210.21" fwhm="0.001304" res="326718.5" algo="FTMS"/>
<pk mz="426.075989" i="2069004.3" z="-1" sn="14.21" a="1809.83" fwhm="0.001017" res="419037.8" algo="FTMS" component_name="k" deconvoluted_molecular_mass="425.073259" deconvoluted_isotopic_mass="426.076659"/>
<pk mz="426.079248" i="6006797.0" z="-1" sn="45.73" a="7007.75" fwhm="0.001231" res="346027.2" algo="FTMS" component_name="O" deconvoluted_molecular_mass="425.076610" deconvoluted_isotopic_mass="426.079918"/>
<pk mz="426.104167" i="4090388.5" sn="30.39" a="4763.83" fwhm="0.001256" res="339143.3" algo="FTMS"/>
<pk mz="426.112350" i="2709527.0" z="-1" sn="19.33" a="2729.13" fwhm="0.001183" res="360233.3" algo="FTMS" component_name="o" deconvoluted_molecular_mass="425.109702" deconvoluted_isotopic_mass="426.113020"/>
<pk mz="426.140646" i="2344735.3" sn="16.41" a="2568.99" fwhm="0.001229" res="346851.4" algo="FTMS"/>
<pk mz="426.148700" i="2430497.5" z="-1" sn="17.10" a="2897.72" fwhm="0.001293" res="329605.8" algo="FTMS" component_name="DP" deconvoluted_molecular_mass="425.146000" deconvoluted_isotopic_mass="426.149370"/>
<pk mz="426.153601" i="1250851.0" sn="7.66" a="882.70" fwhm="0.001043" res="408667.9" algo="FTMS"/>
<pk mz="426.177061" i="1375785.9" sn="8.66" a="1100.57" fwhm="0.001168" res="364876.8" algo="FTMS"/>
<pk mz="426.190071" i="1213997.6" sn="7.36" a="975.72" fwhm="0.001104" res="385946.4" algo="FTMS"/>
<pk mz="426.994398" i="1208345.0" sn="7.32" a="611.46" fwhm="0.000850" res="502592.3" algo="FTMS"/>
<pk mz="427.015523" i="1493791.1" sn="9.60" a="1474.09" fwhm="0.001268" res="336738.9" algo="FTMS"/>
<pk mz="427.030713" i="2881827.5" sn="20.71" a="2890.91" fwhm="0.001147" res="372325.4" algo="FTMS"/>
<pk mz="427.041929" i="2244902.8" sn="15.61" a="1981.40" fwhm="0.001087" res="392947.6" algo="FTMS"/>
<pk mz="427.051859" i="11037994.0" z="-1" sn="85.99" a="13465.52" fwhm="0.001225" res="348625.6" algo="FTMS" component_name="BV" deconvoluted_molecular_mass="427.052541" deconvoluted_isotopic_mass="427.052532"/>
<pk mz="427.067086" i="1687854.3" sn="11.15" a="1425.66" fwhm="0.001010" res="422785.6" algo="FTMS"/>
<pk mz="427.071873" i="1281839.6" sn="7.91" a="1009.96" fwhm="0.001071" res="398921.9" algo="FTMS"/>
<pk mz="427.080249" i="1400370.1" sn="8.85" a="1220.34" fwhm="0.001166" res="366406.5" algo="FTMS"/>
<pk mz="427.088201" i="13458740.0" z="-1" sn="105.37" a="16781.49" fwhm="0.001223" res="349220.3" algo="FTMS" component_name="u" deconvoluted_molecular_mass="427.088885" deconvoluted_isotopic_mass="427.088874"/>
<pk mz="427.099617" i="1478199.8" sn="9.48" a="1416.18" fwhm="0.001159" res="368519.4" algo="FTMS"/>
<pk mz="427.116555" i="1447740.8" z="-1" sn="9.23" a="1025.45" fwhm="0.000985" res="433640.0" algo="FTMS" component_name="o" deconvoluted_molecular_mass="425.109702" deconvoluted_isotopic_mass="427.117228"/>
<pk mz="427.124600" i="11648319.0" z="-1" sn="90.88" a="14073.81" fwhm="0.001193" res="357951.3" algo="FTMS" component_name="BH" deconvoluted_molecular_mass="427.125405" deconvoluted_isotopic_mass="427.125273"/>
<pk mz="427.152959" i="1939527.4" sn="13.17" a="1941.09" fwhm="0.001157" res="369138.5" algo="FTMS"/>
<pk mz="427.161010" i="6435145.5" z="-1" sn="49.15" a="6875.41" fwhm="0.001126" res="379321.1" algo="FTMS" component_name="KF" deconvoluted_molecular_mass="427.161674" deconvoluted_isotopic_mass="427.161683"/>
<pk mz="427.189256" i="1415506.0" sn="8.97" a="1479.40" fwhm="0.001302" res="328065.6" algo="FTMS"/>
<pk mz="427.197379" i="5641556.5" sn="42.80" a="6449.84" fwhm="0.001191" res="358576.6" algo="FTMS"/>
<pk mz="427.233709" i="4107103.0" sn="30.52" a="4440.38" fwhm="0.001179" res="362341.5" algo="FTMS"/>
<pk mz="427.270181" i="1788265.6" sn="11.96" a="1442.27" fwhm="0.001033" res="413431.5" algo="FTMS"/>
<pk mz="427.306424" i="1289076.3" sn="7.96" a="1366.17" fwhm="0.001407" res="303601.6" algo="FTMS"/>
<pk mz="428.025935" i="2120775.0" sn="14.62" a="1870.77" fwhm="0.001089" res="393068.0" algo="FTMS"/>
<pk mz="428.047220" i="1630029.1" sn="10.69" a="1493.94" fwhm="0.001154" res="370927.1" algo="FTMS"/>
<pk mz="428.055261" i="2069839.5" z="-1" sn="14.21" a="2363.69" fwhm="0.001257" res="340466.4" algo="FTMS" component_name="BV" deconvoluted_molecular_mass="427.052541" deconvoluted_isotopic_mass="428.055937"/>
<pk mz="428.062370" i="2827345.5" sn="20.27" a="3470.11" fwhm="0.001348" res="317529.3" algo="FTMS"/>
<pk mz="428.073522" i="1196500.8" sn="7.22" a="913.89" fwhm="0.001129" res="379086.0" algo="FTMS"/>
<pk mz="428.083462" i="3124311.8" sn="22.65" a="3279.73" fwhm="0.001211" res="353627.5" algo="FTMS"/>
<pk mz="428.091613" i="2365274.0" z="-1" sn="16.57" a="2805.64" fwhm="0.001360" res="314748.1" algo="FTMS" component_name="u" deconvoluted_molecular_mass="427.088885" deconvoluted_isotopic_mass="428.092289"/>
<pk mz="428.098729" i="1586268.1" sn="10.34" a="1148.60" fwhm="0.000964" res="444189.5" algo="FTMS"/>
<pk mz="428.119829" i="2534498.3" sn="17.93" a="2519.08" fwhm="0.001158" res="369622.6" algo="FTMS"/>
<pk mz="428.127952" i="1983588.8" z="-1" sn="13.52" a="1800.55" fwhm="0.001072" res="399525.3" algo="FTMS" component_name="BH" deconvoluted_molecular_mass="427.125405" deconvoluted_isotopic_mass="428.128629"/>
<pk mz="428.156411" i="1448813.0" sn="9.24" a="1164.48" fwhm="0.001198" res="357339.3" algo="FTMS"/>
<pk mz="428.164291" i="1198383.4" z="-1" sn="7.23" a="1328.67" fwhm="0.001673" res="255860.2" algo="FTMS" component_name="KF" deconvoluted_molecular_mass="427.161674" deconvoluted_isotopic_mass="428.164967"/>
<pk mz="428.200764" i="1622394.0" sn="10.63" a="1265.02" fwhm="0.001090" res="393004.1" algo="FTMS"/>
<pk mz="429.009936" i="3091303.0" sn="22.38" a="3030.71" fwhm="0.001106" res="387896.8" algo="FTMS"/>
<pk mz="429.031144" i="4306285.0" sn="32.11" a="4916.67" fwhm="0.001217" res="352627.6" algo="FTMS"/>
<pk mz="429.046380" i="3873649.5" sn="28.65" a="4559.53" fwhm="0.001262" res="340057.9" algo="FTMS"/>
<pk mz="429.057665" i="2928500.8" sn="21.08" a="2903.15" fwhm="0.001131" res="379267.7" algo="FTMS"/>
<pk mz="429.067490" i="10645368.0" z="-1" sn="82.85" a="13761.45" fwhm="0.001252" res="342577.4" algo="FTMS" component_name="CD" deconvoluted_molecular_mass="429.068175" deconvoluted_isotopic_mass="429.068169"/>
<pk mz="429.082713" i="2689916.3" sn="19.17" a="2366.99" fwhm="0.001039" res="413043.7" algo="FTMS"/>
<pk mz="429.093968" i="1703551.5" sn="11.28" a="1433.97" fwhm="0.001039" res="413183.2" algo="FTMS"/>
<pk mz="429.103854" i="9947010.0" z="-1" sn="77.26" a="12110.22" fwhm="0.001223" res="350855.0" algo="FTMS" component_name="CW" deconvoluted_molecular_mass="429.104546" deconvoluted_isotopic_mass="429.104533"/>
<pk mz="429.119140" i="2446214.8" sn="17.22" a="2703.27" fwhm="0.001297" res="330957.1" algo="FTMS"/>
<pk mz="429.124928" i="3406216.5" sn="24.90" a="3964.28" fwhm="0.001190" res="360729.1" algo="FTMS"/>
<pk mz="429.132264" i="2090890.8" z="-1" sn="14.18" a="1905.05" fwhm="0.001113" res="385566.6" algo="FTMS" component_name="BH" deconvoluted_molecular_mass="427.125405" deconvoluted_isotopic_mass="429.132943"/>
<pk mz="429.140236" i="6360973.0" z="-1" sn="47.89" a="7526.39" fwhm="0.001235" res="347568.7" algo="FTMS" component_name="KM" deconvoluted_molecular_mass="429.140921" deconvoluted_isotopic_mass="429.140916"/>
<pk mz="429.155404" i="1544081.5" sn="9.86" a="1318.37" fwhm="0.001136" res="377933.3" algo="FTMS"/>
<pk mz="429.168524" i="3900309.3" sn="28.46" a="4546.34" fwhm="0.001265" res="339137.0" algo="FTMS"/>
<pk mz="429.176621" i="5887895.5" sn="44.15" a="7233.82" fwhm="0.001300" res="330100.6" algo="FTMS"/>
<pk mz="429.198858" i="1338398.3" sn="8.24" a="1319.39" fwhm="0.001409" res="304695.3" algo="FTMS"/>
<pk mz="429.204876" i="1884832.0" sn="12.55" a="1766.58" fwhm="0.001177" res="364737.8" algo="FTMS"/>
<pk mz="429.213052" i="5697442.5" sn="42.65" a="7046.76" fwhm="0.001217" res="352579.4" algo="FTMS"/>
<pk mz="429.235441" i="2940841.0" sn="20.89" a="3094.88" fwhm="0.001200" res="357709.3" algo="FTMS"/>
<pk mz="429.249378" i="4307885.0" sn="31.68" a="5151.51" fwhm="0.001234" res="347951.6" algo="FTMS"/>
<pk mz="430.041649" i="3303061.0" sn="23.75" a="3527.39" fwhm="0.001182" res="363740.2" algo="FTMS"/>
<pk mz="430.070891" i="1298589.5" z="-1" sn="7.92" a="845.97" fwhm="0.000963" res="446643.8" algo="FTMS" component_name="CD" deconvoluted_molecular_mass="429.068175" deconvoluted_isotopic_mass="430.071574"/>
<pk mz="430.078116" i="3192991.5" sn="22.88" a="3528.18" fwhm="0.001220" res="352529.2" algo="FTMS"/>
<pk mz="430.089342" i="1541026.9" sn="9.84" a="1189.24" fwhm="0.000974" res="441422.1" algo="FTMS"/>
<pk mz="430.099020" i="1883301.8" sn="12.54" a="1900.06" fwhm="0.001150" res="373940.2" algo="FTMS"/>
<pk mz="430.107271" i="2068136.1" z="-1" sn="14.00" a="2125.58" fwhm="0.001177" res="365409.7" algo="FTMS" component_name="CW" deconvoluted_molecular_mass="429.104546" deconvoluted_isotopic_mass="430.107954"/>
<pk mz="430.114428" i="1729450.3" sn="11.32" a="1748.43" fwhm="0.001255" res="342618.6" algo="FTMS"/>
<pk mz="430.135565" i="1798320.4" sn="11.87" a="1434.65" fwhm="0.000984" res="436945.3" algo="FTMS"/>
<pk mz="430.143605" i="1494962.8" z="-1" sn="9.47" a="1370.63" fwhm="0.001162" res="370298.9" algo="FTMS" component_name="KM" deconvoluted_molecular_mass="429.140921" deconvoluted_isotopic_mass="430.144287"/>
<pk mz="430.171922" i="2036667.0" sn="13.75" a="2014.31" fwhm="0.001245" res="345611.3" algo="FTMS"/>
<pk mz="430.208363" i="1434821.8" sn="9.00" a="1069.32" fwhm="0.001038" res="414657.2" algo="FTMS"/>
<pk mz="430.216318" i="1473736.1" sn="9.30" a="1270.52" fwhm="0.001174" res="366472.5" algo="FTMS"/>
<pk mz="430.972607" i="6830501.5" z="-11" sn="51.59" a="8105.00" fwhm="0.001229" res="350569.3" algo="FTMS" component_name="JD" deconvoluted_molecular_mass="4750.779275" deconvoluted_isotopic_mass="4750.784462"/>
<pk mz="431.025548" i="5649845.0" sn="42.27" a="6889.94" fwhm="0.001285" res="335431.6" algo="FTMS"/>
<pk mz="431.036840" i="1843000.3" sn="12.22" a="2522.39" fwhm="0.001694" res="254384.2" algo="FTMS"/>
<pk mz="431.046707" i="5396923.0" z="-11" sn="40.27" a="6984.73" fwhm="0.001341" res="321390.9" algo="FTMS" component_name="BX" deconvoluted_molecular_mass="4751.577719" deconvoluted_isotopic_mass="4751.599564"/>
<pk mz="431.061943" i="5870015.5" z="-11" sn="44.01" a="6739.74" fwhm="0.001206" res="357312.3" algo="FTMS" component_name="JD" deconvoluted_molecular_mass="4750.779275" deconvoluted_isotopic_mass="4751.767169"/>
<pk mz="431.073217" i="3109315.0" sn="22.21" a="2946.23" fwhm="0.001027" res="419655.5" algo="FTMS"/>
<pk mz="431.083149" i="6827462.0" z="-1" sn="51.57" a="9470.83" fwhm="0.001321" res="326304.6" algo="FTMS" component_name="JE" deconvoluted_molecular_mass="431.085435" deconvoluted_isotopic_mass="431.083834"/>
<pk mz="431.098376" i="4790730.5" sn="35.49" a="5171.78" fwhm="0.001159" res="371944.0" algo="FTMS"/>
<pk mz="431.109569" i="1809869.6" sn="11.96" a="2014.36" fwhm="0.001501" res="287206.6" algo="FTMS"/>
<pk mz="431.111439" i="1812174.1" sn="11.97" a="1884.18" fwhm="0.001264" res="340974.3" algo="FTMS"/>
<pk mz="431.119474" i="5553616.5" sn="41.51" a="6613.76" fwhm="0.001250" res="344806.0" algo="FTMS"/>
<pk mz="431.134768" i="3424725.0" z="-11" sn="24.70" a="3833.21" fwhm="0.001232" res="349917.3" algo="FTMS" component_name="BX" deconvoluted_molecular_mass="4751.577719" deconvoluted_isotopic_mass="4752.568236"/>
<pk mz="431.147881" i="3891672.8" sn="28.39" a="4212.16" fwhm="0.001182" res="364772.7" algo="FTMS"/>
<pk mz="431.155917" i="3705819.3" z="-11" sn="26.92" a="4027.37" fwhm="0.001199" res="359507.9" algo="FTMS" component_name="JD" deconvoluted_molecular_mass="4750.779275" deconvoluted_isotopic_mass="4752.800876"/>
<pk mz="431.165565" i="1506270.0" sn="9.56" a="1585.56" fwhm="0.001279" res="337178.6" algo="FTMS"/>
<pk mz="431.178362" i="1809889.8" sn="11.96" a="1648.38" fwhm="0.001183" res="364429.7" algo="FTMS"/>
<pk mz="431.184264" i="2740707.5" sn="19.30" a="3054.35" fwhm="0.001181" res="365215.8" algo="FTMS"/>
<pk mz="431.192235" i="4831206.0" sn="35.81" a="6021.42" fwhm="0.001327" res="324942.3" algo="FTMS"/>
<pk mz="431.214684" i="1841900.4" sn="12.21" a="1724.77" fwhm="0.001093" res="394395.0" algo="FTMS"/>
<pk mz="431.220551" i="1314030.1" sn="8.04" a="1037.08" fwhm="0.001172" res="367825.0" algo="FTMS"/>
<pk mz="431.226186" i="10926576.0" z="-11" sn="83.92" a="13319.28" fwhm="0.001246" res="346171.4" algo="FTMS" component_name="BX" deconvoluted_molecular_mass="4751.577719" deconvoluted_isotopic_mass="4753.573840"/>
<pk mz="431.228710" i="3900912.5" sn="28.46" a="4488.36" fwhm="0.001249" res="345262.0" algo="FTMS"/>
<pk mz="431.265173" i="1882107.1" sn="12.53" a="1596.24" fwhm="0.001120" res="385131.8" algo="FTMS"/>
<pk mz="431.972308" i="1419210.1" sn="8.87" a="1336.13" fwhm="0.001186" res="364365.2" algo="FTMS"/>
<pk mz="432.020909" i="2496216.5" sn="17.37" a="2454.11" fwhm="0.001149" res="376106.3" algo="FTMS"/>
<pk mz="432.028987" i="1474522.8" sn="9.31" a="1544.89" fwhm="0.001292" res="334271.6" algo="FTMS"/>
<pk mz="432.057267" i="4254435.0" sn="31.25" a="4815.13" fwhm="0.001228" res="351767.9" algo="FTMS"/>
<pk mz="432.065456" i="1284581.5" sn="7.81" a="1001.97" fwhm="0.000990" res="436569.0" algo="FTMS"/>
<pk mz="432.068468" i="2496230.3" sn="17.37" a="2803.85" fwhm="0.001331" res="324718.4" algo="FTMS"/>
<pk mz="432.076705" i="1294568.8" sn="7.89" a="1203.70" fwhm="0.001288" res="335397.6" algo="FTMS"/>
<pk mz="432.093630" i="3749613.8" z="-1" sn="27.27" a="4342.73" fwhm="0.001265" res="341678.4" algo="FTMS" component_name="JE" deconvoluted_molecular_mass="431.085435" deconvoluted_isotopic_mass="432.094318"/>
<pk mz="432.104828" i="1391601.0" sn="8.65" a="1246.35" fwhm="0.001253" res="344784.5" algo="FTMS"/>
<pk mz="432.130017" i="2406136.3" sn="16.66" a="2702.76" fwhm="0.001252" res="345241.0" algo="FTMS"/>
<pk mz="432.151193" i="2394878.5" sn="16.57" a="2915.51" fwhm="0.001298" res="332924.5" algo="FTMS"/>
<pk mz="432.187490" i="2717961.3" sn="19.12" a="2893.38" fwhm="0.001268" res="340865.3" algo="FTMS"/>
<pk mz="432.224267" i="1264787.9" sn="7.65" a="1121.98" fwhm="0.001192" res="362479.0" algo="FTMS"/>
<pk mz="432.229490" i="2460949.5" sn="17.09" a="2303.89" fwhm="0.001137" res="380275.6" algo="FTMS"/>
<pk mz="432.969557" i="3061230.0" sn="21.83" a="4007.28" fwhm="0.001293" res="334930.0" algo="FTMS"/>
<pk mz="433.041230" i="85967872.0" z="-1" sn="676.31" a="104041.06" fwhm="0.001211" res="357712.4" algo="FTMS" component_name="E" deconvoluted_molecular_mass="433.041893" deconvoluted_isotopic_mass="433.041922"/>
<pk mz="433.044626" i="12125188.0" z="-1" sn="93.38" a="14620.94" fwhm="0.001231" res="351715.1" algo="FTMS" component_name="AZ" deconvoluted_molecular_mass="433.045290" deconvoluted_isotopic_mass="433.045318"/>
<pk mz="433.052489" i="4220934.5" sn="30.98" a="4864.67" fwhm="0.001239" res="349378.5" algo="FTMS"/>
<pk mz="433.062475" i="3672073.3" sn="26.65" a="4993.56" fwhm="0.001374" res="315126.4" algo="FTMS"/>
<pk mz="433.077659" i="7715853.5" z="-1" sn="58.57" a="9458.59" fwhm="0.001237" res="350124.0" algo="FTMS" component_name="GY" deconvoluted_molecular_mass="433.077427" deconvoluted_isotopic_mass="433.078351"/>
<pk mz="433.088865" i="3831825.0" z="-1" sn="27.91" a="4372.47" fwhm="0.001233" res="351264.7" algo="FTMS" component_name="JE" deconvoluted_molecular_mass="431.085435" deconvoluted_isotopic_mass="433.089556"/>
<pk mz="433.114037" i="5813272.5" sn="43.55" a="6622.37" fwhm="0.001164" res="371935.8" algo="FTMS"/>
<pk mz="433.125384" i="1833499.8" sn="12.14" a="1767.68" fwhm="0.001409" res="307342.7" algo="FTMS"/>
<pk mz="433.127024" i="1808412.3" sn="11.94" a="1680.18" fwhm="0.001137" res="381018.7" algo="FTMS"/>
<pk mz="433.135137" i="2237982.5" sn="15.33" a="2365.92" fwhm="0.001221" res="354815.2" algo="FTMS"/>
<pk mz="433.150431" i="3996707.0" sn="29.21" a="4287.64" fwhm="0.001156" res="374697.0" algo="FTMS"/>
<pk mz="433.163517" i="3537446.8" sn="25.59" a="3932.13" fwhm="0.001212" res="357365.4" algo="FTMS"/>
<pk mz="433.171556" i="2004265.3" sn="13.49" a="2025.54" fwhm="0.001186" res="365206.6" algo="FTMS"/>
<pk mz="433.186804" i="1739565.8" sn="11.40" a="1552.32" fwhm="0.001110" res="390275.2" algo="FTMS"/>
<pk mz="433.199904" i="4050993.5" sn="29.64" a="4269.30" fwhm="0.001143" res="379152.7" algo="FTMS"/>
<pk mz="433.205313" i="2397235.3" sn="16.59" a="2736.86" fwhm="0.001264" res="342836.6" algo="FTMS"/>
<pk mz="433.207996" i="2157876.0" sn="14.70" a="2632.11" fwhm="0.001495" res="289715.3" algo="FTMS"/>
<pk mz="434.036526" i="4655398.5" sn="34.41" a="5519.80" fwhm="0.001275" res="340418.2" algo="FTMS"/>
<pk mz="434.044602" i="15437097.0" z="-1" sn="119.53" a="20009.00" fwhm="0.001261" res="344147.1" algo="FTMS" component_name="E" deconvoluted_molecular_mass="433.041893" deconvoluted_isotopic_mass="434.045297"/>
<pk mz="434.047802" i="2490665.8" z="-1" sn="17.32" a="2861.87" fwhm="0.001282" res="338479.9" algo="FTMS" component_name="AZ" deconvoluted_molecular_mass="433.045290" deconvoluted_isotopic_mass="434.048497"/>
<pk mz="434.072829" i="5962033.0" sn="44.73" a="6863.32" fwhm="0.001216" res="356961.5" algo="FTMS"/>
<pk mz="434.081026" i="1562931.4" z="-1" sn="10.00" a="1554.15" fwhm="0.001230" res="352900.4" algo="FTMS" component_name="GY" deconvoluted_molecular_mass="433.077427" deconvoluted_isotopic_mass="434.081721"/>
<pk mz="434.084184" i="1474612.4" sn="9.30" a="1666.66" fwhm="0.001724" res="251767.1" algo="FTMS"/>
<pk mz="434.109268" i="4006203.8" sn="29.29" a="4483.53" fwhm="0.001211" res="358410.6" algo="FTMS"/>
<pk mz="434.117332" i="1727038.0" sn="11.29" a="1940.73" fwhm="0.001306" res="332306.6" algo="FTMS"/>
<pk mz="434.120461" i="1578559.0" sn="10.12" a="1659.78" fwhm="0.001315" res="330162.7" algo="FTMS"/>
<pk mz="434.130467" i="1471041.9" sn="9.27" a="1104.34" fwhm="0.001032" res="420793.6" algo="FTMS"/>
<pk mz="434.145615" i="2174022.3" sn="14.82" a="2346.55" fwhm="0.001231" res="352579.0" algo="FTMS"/>
<pk mz="434.153746" i="1522504.8" sn="9.68" a="1677.03" fwhm="0.001331" res="326262.6" algo="FTMS"/>
<pk mz="434.166813" i="2753868.5" sn="19.40" a="2697.58" fwhm="0.001156" res="375415.7" algo="FTMS"/>
<pk mz="434.203285" i="2308183.3" sn="15.88" a="2831.84" fwhm="0.001321" res="328804.9" algo="FTMS"/>
<pk mz="435.020510" i="5760582.5" sn="43.13" a="7239.47" fwhm="0.001274" res="341585.8" algo="FTMS"/>
<pk mz="435.031710" i="1413961.6" sn="8.82" a="1468.44" fwhm="0.001337" res="325478.8" algo="FTMS"/>
<pk mz="435.045647" i="1509197.6" z="-1" sn="9.57" a="1539.16" fwhm="0.001346" res="323243.0" algo="FTMS" component_name="E" deconvoluted_molecular_mass="433.041893" deconvoluted_isotopic_mass="435.046345"/>
<pk mz="435.056915" i="11306577.0" z="-1" sn="86.92" a="14284.34" fwhm="0.001289" res="337408.1" algo="FTMS" component_name="BP" deconvoluted_molecular_mass="435.057614" deconvoluted_isotopic_mass="435.057613"/>
<pk mz="435.060204" i="1219793.9" sn="7.29" a="1138.26" fwhm="0.001304" res="333591.0" algo="FTMS"/>
<pk mz="435.068190" i="4549204.0" sn="33.57" a="5363.65" fwhm="0.001240" res="350967.5" algo="FTMS"/>
<pk mz="435.069962" i="2479188.8" sn="17.23" a="2939.41" fwhm="0.001503" res="289429.8" algo="FTMS"/>
<pk mz="435.077997" i="1588823.1" z="-1" sn="10.20" a="1875.39" fwhm="0.001436" res="302916.9" algo="FTMS" component_name="GY" deconvoluted_molecular_mass="433.077427" deconvoluted_isotopic_mass="435.078696"/>
<pk mz="435.093320" i="12236380.0" z="-1" sn="94.26" a="15451.23" fwhm="0.001281" res="339678.3" algo="FTMS" component_name="AT" deconvoluted_molecular_mass="435.094008" deconvoluted_isotopic_mass="435.094019"/>
<pk mz="435.104505" i="4388447.0" sn="32.30" a="5322.40" fwhm="0.001255" res="346657.5" algo="FTMS"/>
<pk mz="435.112819" i="1365217.4" sn="8.44" a="1261.76" fwhm="0.001230" res="353732.7" algo="FTMS"/>
<pk mz="435.114655" i="1215201.9" sn="7.25" a="1162.53" fwhm="0.001251" res="347776.7" algo="FTMS"/>
<pk mz="435.129646" i="8398438.0" z="-1" sn="63.96" a="10292.07" fwhm="0.001249" res="348346.8" algo="FTMS" component_name="FG" deconvoluted_molecular_mass="435.130368" deconvoluted_isotopic_mass="435.130344"/>
<pk mz="435.140896" i="1603945.5" sn="10.32" a="1392.20" fwhm="0.001131" res="384580.1" algo="FTMS"/>
<pk mz="435.142706" i="3046506.0" sn="21.71" a="3281.31" fwhm="0.001214" res="358488.2" algo="FTMS"/>
<pk mz="435.160461" i="1332079.3" sn="8.17" a="912.63" fwhm="0.000954" res="456111.6" algo="FTMS"/>
<pk mz="435.166043" i="4352625.0" sn="32.02" a="4996.31" fwhm="0.001230" res="353792.0" algo="FTMS"/>
<pk mz="435.179183" i="4597364.5" sn="33.95" a="5546.20" fwhm="0.001259" res="345618.9" algo="FTMS"/>
<pk mz="435.196892" i="1192825.9" sn="7.08" a="1100.84" fwhm="0.001200" res="362733.8" algo="FTMS"/>
<pk mz="435.202481" i="1907067.5" sn="12.71" a="2016.48" fwhm="0.001264" res="344300.2" algo="FTMS"/>
<pk mz="435.215551" i="4464255.5" sn="32.90" a="5303.91" fwhm="0.001196" res="363809.7" algo="FTMS"/>
<pk mz="436.023741" i="1268587.8" sn="7.67" a="1194.53" fwhm="0.001241" res="351288.7" algo="FTMS"/>
<pk mz="436.052106" i="5631860.0" sn="42.12" a="6943.09" fwhm="0.001291" res="337667.6" algo="FTMS"/>
<pk mz="436.060262" i="2130038.5" z="-1" sn="14.47" a="2267.41" fwhm="0.001311" res="332693.3" algo="FTMS" component_name="BP" deconvoluted_molecular_mass="435.057614" deconvoluted_isotopic_mass="436.060963"/>
<pk mz="436.063197" i="1488759.3" sn="9.41" a="1415.05" fwhm="0.001292" res="337565.0" algo="FTMS"/>
<pk mz="436.088487" i="6385534.5" z="-1" sn="48.07" a="7878.33" fwhm="0.001281" res="340334.9" algo="FTMS" component_name="KK" deconvoluted_molecular_mass="436.087429" deconvoluted_isotopic_mass="436.089189"/>
<pk mz="436.096603" i="2769281.0" z="-1" sn="19.52" a="2963.44" fwhm="0.001184" res="368320.0" algo="FTMS" component_name="AT" deconvoluted_molecular_mass="435.094008" deconvoluted_isotopic_mass="436.097304"/>
<pk mz="436.099860" i="1591170.0" sn="10.22" a="1347.33" fwhm="0.001140" res="382377.1" algo="FTMS"/>
<pk mz="436.124961" i="4878217.5" sn="36.17" a="5878.08" fwhm="0.001291" res="337728.7" algo="FTMS"/>
<pk mz="436.133129" i="1735307.8" z="-1" sn="11.36" a="1787.68" fwhm="0.001207" res="361377.7" algo="FTMS" component_name="FG" deconvoluted_molecular_mass="435.130368" deconvoluted_isotopic_mass="436.133830"/>
<pk mz="436.146180" i="1903247.5" sn="12.68" a="2190.07" fwhm="0.001320" res="330357.2" algo="FTMS"/>
<pk mz="436.161303" i="1476500.0" sn="9.31" a="1319.34" fwhm="0.001064" res="409768.6" algo="FTMS"/>
<pk mz="436.169319" i="1373590.4" sn="8.50" a="992.75" fwhm="0.001073" res="406363.7" algo="FTMS"/>
<pk mz="436.182362" i="2300314.3" sn="15.82" a="2497.39" fwhm="0.001201" res="363129.3" algo="FTMS"/>
<pk mz="436.218875" i="1603748.9" sn="10.32" a="1360.72" fwhm="0.001249" res="349135.1" algo="FTMS"/>
<pk mz="437.036154" i="10866836.0" z="-1" sn="83.44" a="14281.78" fwhm="0.001285" res="340180.8" algo="FTMS" component_name="BY" deconvoluted_molecular_mass="437.036865" deconvoluted_isotopic_mass="437.036858"/>
<pk mz="437.047484" i="1855639.1" sn="12.30" a="1924.99" fwhm="0.001294" res="337648.5" algo="FTMS"/>
<pk mz="437.072577" i="13547678.0" z="-1" sn="104.60" a="16980.18" fwhm="0.001257" res="347683.8" algo="FTMS" component_name="s" deconvoluted_molecular_mass="437.073262" deconvoluted_isotopic_mass="437.073281"/>
<pk mz="437.083880" i="4757665.5" sn="35.21" a="5837.33" fwhm="0.001230" res="355283.6" algo="FTMS"/>
<pk mz="437.089632" i="6127779.5" z="-1" sn="46.03" a="7753.74" fwhm="0.001294" res="337819.3" algo="FTMS" component_name="KK" deconvoluted_molecular_mass="436.087429" deconvoluted_isotopic_mass="437.090337"/>
<pk mz="437.108975" i="14532777.0" z="-1" sn="112.38" a="18802.76" fwhm="0.001284" res="340537.0" algo="FTMS" component_name="i" deconvoluted_molecular_mass="437.109670" deconvoluted_isotopic_mass="437.109680"/>
<pk mz="437.120157" i="3014828.3" sn="21.45" a="3354.57" fwhm="0.001223" res="357319.1" algo="FTMS"/>
<pk mz="437.122029" i="1615020.9" sn="10.40" a="1511.35" fwhm="0.001236" res="353582.6" algo="FTMS"/>
<pk mz="437.145323" i="9719988.0" z="-1" sn="74.39" a="12015.73" fwhm="0.001256" res="347967.3" algo="FTMS" component_name="DG" deconvoluted_molecular_mass="437.146016" deconvoluted_isotopic_mass="437.146027"/>
<pk mz="437.158327" i="4161207.5" sn="30.50" a="4889.98" fwhm="0.001257" res="347908.5" algo="FTMS"/>
<pk mz="437.176082" i="1996988.8" sn="13.42" a="2147.74" fwhm="0.001202" res="363612.4" algo="FTMS"/>
<pk mz="437.181710" i="4229310.5" sn="31.04" a="4539.55" fwhm="0.001178" res="370996.2" algo="FTMS"/>
<pk mz="437.194785" i="4881602.0" sn="36.19" a="5787.56" fwhm="0.001214" res="360009.8" algo="FTMS"/>
<pk mz="437.218010" i="1507272.9" sn="9.55" a="1613.85" fwhm="0.001220" res="358329.4" algo="FTMS"/>
<pk mz="437.231185" i="1884876.8" sn="12.53" a="1625.35" fwhm="0.001112" res="393066.1" algo="FTMS"/>
<pk mz="437.254462" i="1259731.6" sn="7.60" a="1020.73" fwhm="0.001067" res="409725.7" algo="FTMS"/>
<pk mz="438.031462" i="2098358.8" sn="14.22" a="2348.06" fwhm="0.001352" res="324005.4" algo="FTMS"/>
<pk mz="438.039538" i="2144185.0" z="-1" sn="14.58" a="2072.51" fwhm="0.001189" res="368459.3" algo="FTMS" component_name="BY" deconvoluted_molecular_mass="437.036865" deconvoluted_isotopic_mass="438.040245"/>
<pk mz="438.057986" i="1284030.4" sn="7.79" a="1208.00" fwhm="0.001357" res="322756.0" algo="FTMS"/>
<pk mz="438.067828" i="5499329.5" sn="41.07" a="7171.22" fwhm="0.001314" res="333510.1" algo="FTMS"/>
<pk mz="438.075817" i="3236803.8" z="-1" sn="23.20" a="3698.51" fwhm="0.001300" res="336980.4" algo="FTMS" component_name="s" deconvoluted_molecular_mass="437.073262" deconvoluted_isotopic_mass="438.076525"/>
<pk mz="438.079071" i="1255620.5" sn="7.56" a="1059.95" fwhm="0.001261" res="347522.8" algo="FTMS"/>
<pk mz="438.089118" i="1995719.5" z="-1" sn="13.41" a="1970.54" fwhm="0.001118" res="391854.6" algo="FTMS" component_name="KK" deconvoluted_molecular_mass="436.087429" deconvoluted_isotopic_mass="438.089826"/>
<pk mz="438.104131" i="5139916.0" sn="38.23" a="6538.46" fwhm="0.001348" res="325059.4" algo="FTMS"/>
<pk mz="438.112260" i="2850254.3" z="-1" sn="20.15" a="3126.70" fwhm="0.001250" res="350534.7" algo="FTMS" component_name="i" deconvoluted_molecular_mass="437.109670" deconvoluted_isotopic_mass="438.112968"/>
<pk mz="438.140567" i="3219414.5" sn="23.07" a="3052.82" fwhm="0.001088" res="402616.0" algo="FTMS"/>
<pk mz="438.148603" i="2232536.8" z="-1" sn="15.28" a="2328.64" fwhm="0.001244" res="352226.5" algo="FTMS" component_name="DG" deconvoluted_molecular_mass="437.146016" deconvoluted_isotopic_mass="438.149311"/>
<pk mz="438.153691" i="1508058.4" sn="9.56" a="1546.72" fwhm="0.001258" res="348359.2" algo="FTMS"/>
<pk mz="438.190153" i="1314277.0" sn="8.03" a="994.13" fwhm="0.001005" res="435945.4" algo="FTMS"/>
<pk mz="438.994362" i="1734095.9" sn="11.34" a="1680.84" fwhm="0.001248" res="351673.6" algo="FTMS"/>
<pk mz="439.015400" i="3154646.0" sn="22.55" a="4185.20" fwhm="0.001399" res="313771.7" algo="FTMS"/>
<pk mz="439.030756" i="2124506.5" sn="14.42" a="2272.18" fwhm="0.001239" res="354468.8" algo="FTMS"/>
<pk mz="439.051840" i="13724385.0" z="-1" sn="105.99" a="18468.04" fwhm="0.001337" res="328417.7" algo="FTMS" component_name="r" deconvoluted_molecular_mass="439.052533" deconvoluted_isotopic_mass="439.052551"/>
<pk mz="439.055177" i="22657762.0" z="-1" sn="176.52" a="30557.63" fwhm="0.001282" res="342602.8" algo="FTMS" component_name="U" deconvoluted_molecular_mass="439.055892" deconvoluted_isotopic_mass="439.055887"/>
<pk mz="439.063060" i="1918692.0" sn="12.80" a="1802.46" fwhm="0.001140" res="385293.5" algo="FTMS"/>
<pk mz="439.067224" i="1351909.1" sn="8.32" a="1024.78" fwhm="0.001101" res="398705.9" algo="FTMS"/>
<pk mz="439.088179" i="15454955.0" z="-1" sn="119.65" a="20013.25" fwhm="0.001309" res="335521.7" algo="FTMS" component_name="d" deconvoluted_molecular_mass="439.089011" deconvoluted_isotopic_mass="439.088890"/>
<pk mz="439.099429" i="3151086.5" sn="22.53" a="3853.27" fwhm="0.001307" res="335930.9" algo="FTMS"/>
<pk mz="439.107765" i="1315313.0" sn="8.03" a="1075.95" fwhm="0.001103" res="398054.5" algo="FTMS"/>
<pk mz="439.124622" i="14318326.0" z="-1" sn="110.68" a="18958.78" fwhm="0.001299" res="338140.5" algo="FTMS" component_name="l" deconvoluted_molecular_mass="439.125405" deconvoluted_isotopic_mass="439.125333"/>
<pk mz="439.135708" i="1549049.3" sn="9.88" a="1762.89" fwhm="0.001350" res="325355.1" algo="FTMS"/>
<pk mz="439.160970" i="7275264.5" z="-1" sn="55.08" a="8880.63" fwhm="0.001257" res="349284.4" algo="FTMS" component_name="HX" deconvoluted_molecular_mass="439.161657" deconvoluted_isotopic_mass="439.161681"/>
<pk mz="439.174048" i="2878724.3" sn="20.37" a="3938.04" fwhm="0.001578" res="278358.0" algo="FTMS"/>
<pk mz="439.192111" i="1411849.6" sn="8.80" a="1441.16" fwhm="0.001666" res="263617.8" algo="FTMS"/>
<pk mz="439.197400" i="3897099.3" sn="28.41" a="4243.21" fwhm="0.001224" res="358737.9" algo="FTMS"/>
<pk mz="439.210523" i="2265871.0" sn="15.54" a="2505.36" fwhm="0.001269" res="346174.7" algo="FTMS"/>
<pk mz="439.233738" i="2752277.8" sn="19.38" a="2497.85" fwhm="0.001074" res="409037.4" algo="FTMS"/>
<pk mz="439.270147" i="1496096.4" sn="9.46" a="1483.69" fwhm="0.001233" res="356204.0" algo="FTMS"/>
<pk mz="440.026011" i="2040061.0" sn="13.75" a="2049.72" fwhm="0.001202" res="366119.3" algo="FTMS"/>
<pk mz="440.028516" i="1319677.8" sn="8.07" a="1990.32" fwhm="0.002098" res="209691.7" algo="FTMS"/>
<pk mz="440.036889" i="1442304.3" sn="9.03" a="1218.57" fwhm="0.001162" res="378773.2" algo="FTMS"/>
<pk mz="440.047024" i="2765827.3" sn="19.48" a="3172.17" fwhm="0.001244" res="353804.1" algo="FTMS"/>
<pk mz="440.055034" i="1954309.5" z="-1" sn="12.89" a="2319.01" fwhm="0.001307" res="336593.0" algo="FTMS" component_name="r" deconvoluted_molecular_mass="439.052533" deconvoluted_isotopic_mass="440.055747"/>
<pk mz="440.058561" i="3091974.5" z="-1" sn="21.74" a="3505.78" fwhm="0.001301" res="338158.2" algo="FTMS" component_name="U" deconvoluted_molecular_mass="439.055892" deconvoluted_isotopic_mass="440.059274"/>
<pk mz="440.083332" i="4305422.0" sn="31.19" a="5486.99" fwhm="0.001366" res="322109.9" algo="FTMS"/>
<pk mz="440.091549" i="2916368.3" z="-1" sn="20.38" a="3268.84" fwhm="0.001313" res="335248.6" algo="FTMS" component_name="d" deconvoluted_molecular_mass="439.089011" deconvoluted_isotopic_mass="440.092263"/>
<pk mz="440.119850" i="4175384.5" sn="30.17" a="5464.78" fwhm="0.001354" res="325074.0" algo="FTMS"/>
<pk mz="440.127968" i="3104794.8" z="-1" sn="21.84" a="3705.11" fwhm="0.001250" res="352025.3" algo="FTMS" component_name="l" deconvoluted_molecular_mass="439.125405" deconvoluted_isotopic_mass="440.128682"/>
<pk mz="440.133104" i="1640476.3" sn="10.45" a="1572.71" fwhm="0.001211" res="363540.1" algo="FTMS"/>
<pk mz="440.156122" i="1980451.0" sn="13.09" a="1828.77" fwhm="0.001143" res="385016.8" algo="FTMS"/>
<pk mz="440.164166" i="1417765.4" z="-1" sn="8.71" a="1392.42" fwhm="0.001417" res="310580.3" algo="FTMS" component_name="HX" deconvoluted_molecular_mass="439.161657" deconvoluted_isotopic_mass="440.164880"/>
<pk mz="440.169361" i="1296934.9" sn="7.77" a="882.96" fwhm="0.000964" res="456435.3" algo="FTMS"/>
<pk mz="440.192314" i="1432621.5" sn="8.83" a="1396.21" fwhm="0.001354" res="325175.9" algo="FTMS"/>
<pk mz="440.205562" i="1669937.5" sn="10.68" a="1917.99" fwhm="0.001439" res="305957.5" algo="FTMS"/>
<pk mz="441.010056" i="2178332.0" sn="14.63" a="2193.93" fwhm="0.001199" res="367871.2" algo="FTMS"/>
<pk mz="441.031126" i="5934370.0" sn="43.86" a="8167.09" fwhm="0.001357" res="324989.7" algo="FTMS"/>
<pk mz="441.046292" i="3031846.5" sn="21.27" a="3422.30" fwhm="0.001268" res="347799.6" algo="FTMS"/>
<pk mz="441.057655" i="2644266.0" sn="18.26" a="3228.51" fwhm="0.001354" res="325673.1" algo="FTMS"/>
<pk mz="441.067480" i="14671149.0" z="-1" sn="111.85" a="19755.84" fwhm="0.001324" res="333122.2" algo="FTMS" component_name="h" deconvoluted_molecular_mass="441.068084" deconvoluted_isotopic_mass="441.068197"/>
<pk mz="441.078640" i="1830192.0" sn="11.92" a="1699.94" fwhm="0.001139" res="387189.6" algo="FTMS"/>
<pk mz="441.082718" i="2100017.3" sn="14.02" a="1996.07" fwhm="0.001115" res="395472.7" algo="FTMS"/>
<pk mz="441.103852" i="14898487.0" z="-1" sn="113.62" a="19727.93" fwhm="0.001315" res="335524.9" algo="FTMS" component_name="f" deconvoluted_molecular_mass="441.104518" deconvoluted_isotopic_mass="441.104569"/>
<pk mz="441.115234" i="1852986.8" sn="12.10" a="1825.19" fwhm="0.001167" res="377945.3" algo="FTMS"/>
<pk mz="441.132382" i="1227583.8" z="-1" sn="7.23" a="872.50" fwhm="0.001030" res="428376.3" algo="FTMS" component_name="l" deconvoluted_molecular_mass="439.125405" deconvoluted_isotopic_mass="441.133099"/>
<pk mz="441.140268" i="9594178.0" z="-1" sn="72.34" a="13181.43" fwhm="0.001347" res="327525.7" algo="FTMS" component_name="DN" deconvoluted_molecular_mass="441.140988" deconvoluted_isotopic_mass="441.140986"/>
<pk mz="441.168489" i="2373962.3" sn="16.15" a="2341.77" fwhm="0.001151" res="383250.6" algo="FTMS"/>
<pk mz="441.176558" i="6190412.5" sn="45.85" a="7568.44" fwhm="0.001274" res="346385.0" algo="FTMS"/>
<pk mz="441.212974" i="5326167.0" sn="39.13" a="6550.54" fwhm="0.001298" res="339948.4" algo="FTMS"/>
<pk mz="441.249401" i="3815777.8" sn="27.37" a="4480.08" fwhm="0.001254" res="351954.6" algo="FTMS"/>
<pk mz="441.285787" i="1693036.5" sn="10.85" a="1445.20" fwhm="0.001060" res="416155.5" algo="FTMS"/>
<pk mz="442.005195" i="1198142.1" sn="7.00" a="840.23" fwhm="0.001140" res="387659.3" algo="FTMS"/>
<pk mz="442.041541" i="3088968.8" sn="21.71" a="3680.47" fwhm="0.001317" res="335688.1" algo="FTMS"/>
<pk mz="442.052727" i="1330508.0" sn="8.03" a="1563.60" fwhm="0.001460" res="302697.8" algo="FTMS"/>
<pk mz="442.062705" i="2601550.8" sn="17.92" a="2784.35" fwhm="0.001341" res="329566.8" algo="FTMS"/>
<pk mz="442.070876" i="2427985.3" z="-1" sn="16.57" a="2667.49" fwhm="0.001237" res="357269.0" algo="FTMS" component_name="h" deconvoluted_molecular_mass="441.068084" deconvoluted_isotopic_mass="442.071596"/>
<pk mz="442.077966" i="2182739.3" sn="14.66" a="2444.94" fwhm="0.001283" res="344491.4" algo="FTMS"/>
<pk mz="442.099024" i="3059289.5" z="-1" sn="21.48" a="3539.69" fwhm="0.001201" res="368018.2" algo="FTMS" component_name="d" deconvoluted_molecular_mass="439.089011" deconvoluted_isotopic_mass="442.099745"/>
<pk mz="442.107239" i="3103323.8" z="-1" sn="21.83" a="3507.96" fwhm="0.001269" res="348455.3" algo="FTMS" component_name="f" deconvoluted_molecular_mass="441.104518" deconvoluted_isotopic_mass="442.107959"/>
<pk mz="442.110275" i="1233628.8" sn="7.28" a="1099.25" fwhm="0.001228" res="360053.1" algo="FTMS"/>
<pk mz="442.135510" i="2756708.0" sn="19.13" a="3019.27" fwhm="0.001205" res="366903.1" algo="FTMS"/>
<pk mz="442.143622" i="2131302.5" z="-1" sn="14.26" a="2350.28" fwhm="0.001284" res="344215.3" algo="FTMS" component_name="DN" deconvoluted_molecular_mass="441.140988" deconvoluted_isotopic_mass="442.144343"/>
<pk mz="442.171804" i="1995374.6" sn="13.20" a="2003.05" fwhm="0.001270" res="348117.5" algo="FTMS"/>
<pk mz="442.179936" i="1663857.0" sn="10.62" a="1442.47" fwhm="0.001122" res="394255.8" algo="FTMS"/>
<pk mz="442.216472" i="1415803.6" sn="8.69" a="1193.59" fwhm="0.001174" res="376732.1" algo="FTMS"/>
<pk mz="442.252806" i="1233286.3" sn="7.27" a="967.01" fwhm="0.001076" res="411001.4" algo="FTMS"/>
<pk mz="443.025650" i="4951911.0" sn="36.21" a="6414.49" fwhm="0.001356" res="326673.7" algo="FTMS"/>
<pk mz="443.036918" i="2369898.5" sn="16.12" a="2227.41" fwhm="0.001136" res="390024.6" algo="FTMS"/>
<pk mz="443.046759" i="9207661.0" z="-9" sn="69.33" a="12110.06" fwhm="0.001310" res="338094.8" algo="FTMS" component_name="EB" deconvoluted_molecular_mass="3995.476591" deconvoluted_isotopic_mass="3995.489943"/>
<pk mz="443.061954" i="3709809.8" sn="26.54" a="4676.13" fwhm="0.001374" res="322503.8" algo="FTMS"/>
<pk mz="443.073199" i="2428789.0" z="-1" sn="16.57" a="3111.97" fwhm="0.001413" res="313493.3" algo="FTMS" component_name="h" deconvoluted_molecular_mass="441.068084" deconvoluted_isotopic_mass="443.073923"/>
<pk mz="443.083131" i="11833208.0" z="-1" sn="89.76" a="16536.77" fwhm="0.001366" res="324393.3" algo="FTMS" component_name="BE" deconvoluted_molecular_mass="443.083840" deconvoluted_isotopic_mass="443.083855"/>
<pk mz="443.094700" i="1205499.3" sn="7.06" a="1241.02" fwhm="0.001372" res="323031.6" algo="FTMS"/>
<pk mz="443.098406" i="2659196.5" sn="18.37" a="3082.47" fwhm="0.001328" res="333564.6" algo="FTMS"/>
<pk mz="443.109612" i="1224703.6" z="-1" sn="7.20" a="1131.45" fwhm="0.001279" res="346489.8" algo="FTMS" component_name="f" deconvoluted_molecular_mass="441.104518" deconvoluted_isotopic_mass="443.110336"/>
<pk mz="443.119502" i="9869187.0" z="-1" sn="74.48" a="13356.54" fwhm="0.001353" res="327422.2" algo="FTMS" component_name="CY" deconvoluted_molecular_mass="443.120227" deconvoluted_isotopic_mass="443.120226"/>
<pk mz="443.134846" i="2023303.0" sn="13.42" a="2660.12" fwhm="0.001538" res="288095.4" algo="FTMS"/>
<pk mz="443.147925" i="1782922.9" sn="11.55" a="1715.19" fwhm="0.001194" res="371284.2" algo="FTMS"/>
<pk mz="443.155876" i="6230925.0" z="-9" sn="46.16" a="7947.78" fwhm="0.001331" res="332882.5" algo="FTMS" component_name="EB" deconvoluted_molecular_mass="3995.476591" deconvoluted_isotopic_mass="3996.471998"/>
<pk mz="443.171114" i="1344529.6" sn="8.14" a="1273.97" fwhm="0.001319" res="335990.8" algo="FTMS"/>
<pk mz="443.184266" i="1281941.4" sn="7.65" a="1105.75" fwhm="0.001172" res="378294.0" algo="FTMS"/>
<pk mz="443.192279" i="7678871.5" z="-1" sn="57.43" a="9575.55" fwhm="0.001297" res="341828.2" algo="FTMS" component_name="HA" deconvoluted_molecular_mass="443.193024" deconvoluted_isotopic_mass="443.193003"/>
<pk mz="443.214756" i="1831582.3" sn="11.93" a="2054.73" fwhm="0.001324" res="334790.0" algo="FTMS"/>
<pk mz="443.228621" i="5653410.5" sn="41.67" a="6909.23" fwhm="0.001294" res="342461.2" algo="FTMS"/>
<pk mz="443.251134" i="2534312.8" sn="17.40" a="2751.42" fwhm="0.001288" res="344133.3" algo="FTMS"/>
<pk mz="443.265165" i="2654637.0" z="-9" sn="18.33" a="2948.36" fwhm="0.001244" res="356307.6" algo="FTMS" component_name="EB" deconvoluted_molecular_mass="3995.476591" deconvoluted_isotopic_mass="3997.455598"/>
<pk mz="443.301295" i="1492279.5" sn="9.29" a="1842.33" fwhm="0.001621" res="273478.7" algo="FTMS"/>
<pk mz="444.020719" i="2009992.8" sn="13.31" a="2065.11" fwhm="0.001278" res="347528.5" algo="FTMS"/>
<pk mz="444.057110" i="3839635.3" sn="27.55" a="5127.28" fwhm="0.001328" res="334280.3" algo="FTMS"/>
<pk mz="444.068479" i="2004374.6" sn="13.27" a="2023.70" fwhm="0.001225" res="362643.3" algo="FTMS"/>
<pk mz="444.078237" i="2279065.5" sn="15.41" a="2594.04" fwhm="0.001370" res="324227.7" algo="FTMS"/>
<pk mz="444.086380" i="2311835.8" z="-1" sn="15.66" a="2404.95" fwhm="0.001243" res="357209.1" algo="FTMS" component_name="BE" deconvoluted_molecular_mass="443.083840" deconvoluted_isotopic_mass="444.087107"/>
<pk mz="444.093739" i="2179486.0" sn="14.63" a="2350.86" fwhm="0.001279" res="347270.7" algo="FTMS"/>
<pk mz="444.104815" i="1469089.1" sn="9.10" a="1236.84" fwhm="0.001176" res="377611.1" algo="FTMS"/>
<pk mz="444.114579" i="2061732.0" sn="13.72" a="3055.59" fwhm="0.001751" res="253706.0" algo="FTMS"/>
<pk mz="444.122848" i="2294950.5" z="-1" sn="15.53" a="2376.04" fwhm="0.001223" res="363180.0" algo="FTMS" component_name="CY" deconvoluted_molecular_mass="443.120227" deconvoluted_isotopic_mass="444.123575"/>
<pk mz="444.129899" i="1353640.4" sn="8.21" a="1121.65" fwhm="0.001106" res="401597.8" algo="FTMS"/>
<pk mz="444.151181" i="1742510.6" sn="11.23" a="1611.05" fwhm="0.001118" res="397404.8" algo="FTMS"/>
<pk mz="444.187448" i="1744569.1" sn="11.25" a="1945.13" fwhm="0.001225" res="362599.5" algo="FTMS"/>
<pk mz="444.195753" i="1476283.6" z="-1" sn="9.16" a="1164.78" fwhm="0.001087" res="408536.8" algo="FTMS" component_name="HA" deconvoluted_molecular_mass="443.193024" deconvoluted_isotopic_mass="444.196480"/>
<pk mz="444.209981" i="1209023.8" sn="7.08" a="1038.85" fwhm="0.001114" res="398729.9" algo="FTMS"/>
<pk mz="444.224010" i="1338051.8" sn="8.08" a="1377.72" fwhm="0.001267" res="350513.2" algo="FTMS"/>
<pk mz="444.232068" i="1274054.1" sn="7.59" a="986.63" fwhm="0.001040" res="427050.4" algo="FTMS"/>
<pk mz="444.988259" i="1469857.9" sn="9.11" a="1265.91" fwhm="0.001209" res="368200.4" algo="FTMS"/>
<pk mz="445.004861" i="2686886.8" sn="18.58" a="2934.74" fwhm="0.001230" res="361711.2" algo="FTMS"/>
<pk mz="445.025991" i="2098092.8" sn="14.00" a="2562.26" fwhm="0.001493" res="298168.9" algo="FTMS"/>
<pk mz="445.041230" i="5386673.0" sn="39.59" a="6426.57" fwhm="0.001266" res="351445.1" algo="FTMS"/>
<pk mz="445.052498" i="2712500.5" sn="18.78" a="3085.77" fwhm="0.001196" res="372024.1" algo="FTMS"/>
<pk mz="445.062373" i="7918007.5" z="-1" sn="59.29" a="11150.09" fwhm="0.001396" res="318881.6" algo="FTMS" component_name="GK" deconvoluted_molecular_mass="445.063100" deconvoluted_isotopic_mass="445.063103"/>
<pk mz="445.077571" i="4225468.0" sn="30.55" a="5615.08" fwhm="0.001447" res="307636.6" algo="FTMS"/>
<pk mz="445.088901" i="2973119.0" sn="20.81" a="3450.49" fwhm="0.001279" res="347960.2" algo="FTMS"/>
<pk mz="445.098777" i="6018498.0" sn="44.51" a="7342.43" fwhm="0.001268" res="350894.4" algo="FTMS"/>
<pk mz="445.114065" i="3974086.5" sn="28.60" a="4790.37" fwhm="0.001277" res="348515.5" algo="FTMS"/>
<pk mz="445.125375" i="1728457.6" sn="11.12" a="1740.21" fwhm="0.001268" res="351055.4" algo="FTMS"/>
<pk mz="445.127275" i="1724874.3" sn="11.09" a="1663.78" fwhm="0.001184" res="375964.5" algo="FTMS"/>
<pk mz="445.135082" i="4202956.5" sn="30.38" a="5366.50" fwhm="0.001326" res="335759.8" algo="FTMS"/>
<pk mz="445.150351" i="2443217.0" sn="16.68" a="2788.12" fwhm="0.001275" res="349033.4" algo="FTMS"/>
<pk mz="445.163425" i="2870740.8" sn="20.01" a="3082.72" fwhm="0.001227" res="362876.9" algo="FTMS"/>
<pk mz="445.171489" i="4414935.0" sn="32.03" a="5372.44" fwhm="0.001317" res="338070.3" algo="FTMS"/>
<pk mz="445.186795" i="5010907.5" sn="36.66" a="5934.91" fwhm="0.001273" res="349777.4" algo="FTMS"/>
<pk mz="445.193917" i="2151133.5" sn="14.41" a="2720.17" fwhm="0.001477" res="301406.1" algo="FTMS"/>
<pk mz="445.199712" i="1936095.3" sn="12.74" a="2137.52" fwhm="0.001288" res="345662.4" algo="FTMS"/>
<pk mz="445.207894" i="5249505.5" sn="38.52" a="6660.15" fwhm="0.001318" res="337723.2" algo="FTMS"/>
<pk mz="445.230342" i="2259432.3" sn="15.25" a="2280.44" fwhm="0.001158" res="384325.8" algo="FTMS"/>
<pk mz="445.241743" i="2165739.5" sn="14.52" a="2227.43" fwhm="0.001189" res="374560.5" algo="FTMS"/>
<pk mz="445.244262" i="3804652.3" sn="27.28" a="4318.96" fwhm="0.001247" res="357159.2" algo="FTMS"/>
<pk mz="445.280492" i="1467382.8" sn="9.09" a="1477.97" fwhm="0.001350" res="329938.9" algo="FTMS"/>
<pk mz="446.036459" i="3336914.3" sn="23.64" a="4483.18" fwhm="0.001521" res="293185.0" algo="FTMS"/>
<pk mz="446.044367" i="1473492.4" sn="9.13" a="1632.79" fwhm="0.001426" res="312802.0" algo="FTMS"/>
<pk mz="446.065698" i="1598682.6" z="-1" sn="10.11" a="1622.51" fwhm="0.001252" res="356416.0" algo="FTMS" component_name="GK" deconvoluted_molecular_mass="445.063100" deconvoluted_isotopic_mass="446.066431"/>
<pk mz="446.072845" i="4597468.5" sn="33.44" a="5991.44" fwhm="0.001322" res="337359.9" algo="FTMS"/>
<pk mz="446.084017" i="1984480.0" sn="13.11" a="2314.11" fwhm="0.001326" res="336392.1" algo="FTMS"/>
<pk mz="446.109093" i="2810087.3" sn="19.54" a="3147.61" fwhm="0.001297" res="343965.4" algo="FTMS"/>
<pk mz="446.120317" i="1431402.5" sn="8.81" a="1718.20" fwhm="0.001550" res="287871.3" algo="FTMS"/>
<pk mz="446.145648" i="1743089.9" sn="11.23" a="1971.76" fwhm="0.001395" res="319930.7" algo="FTMS"/>
<pk mz="446.166885" i="2194936.0" sn="14.75" a="2476.14" fwhm="0.001318" res="338554.1" algo="FTMS"/>
<pk mz="446.175077" i="1246586.4" sn="7.37" a="1315.58" fwhm="0.001496" res="298322.2" algo="FTMS"/>
<pk mz="446.202993" i="2163202.5" sn="14.50" a="2357.67" fwhm="0.001321" res="337904.4" algo="FTMS"/>
<pk mz="446.210897" i="1383684.8" sn="8.43" a="1682.80" fwhm="0.001650" res="270418.9" algo="FTMS"/>
<pk mz="447.020505" i="5256175.5" sn="38.57" a="6813.68" fwhm="0.001322" res="338141.5" algo="FTMS"/>
<pk mz="447.031761" i="1990386.6" sn="13.15" a="2214.37" fwhm="0.001327" res="336974.9" algo="FTMS"/>
<pk mz="447.041786" i="2331637.5" sn="15.81" a="2472.04" fwhm="0.001243" res="359596.0" algo="FTMS"/>
<pk mz="447.056921" i="40932344.0" z="-1" sn="316.20" a="55052.00" fwhm="0.001318" res="339208.6" algo="FTMS" component_name="N" deconvoluted_molecular_mass="447.057653" deconvoluted_isotopic_mass="447.057657"/>
<pk mz="447.068157" i="4666365.0" sn="33.98" a="6148.79" fwhm="0.001310" res="341329.6" algo="FTMS"/>
<pk mz="447.078028" i="3608576.0" sn="25.75" a="4472.10" fwhm="0.001300" res="344020.0" algo="FTMS"/>
<pk mz="447.091148" i="3934723.8" sn="28.28" a="5018.83" fwhm="0.001402" res="318847.1" algo="FTMS"/>
<pk mz="447.093282" i="6453252.5" z="-1" sn="47.88" a="8618.81" fwhm="0.001378" res="324349.2" algo="FTMS" component_name="KD" deconvoluted_molecular_mass="447.094023" deconvoluted_isotopic_mass="447.094018"/>
<pk mz="447.104514" i="2822663.8" sn="19.63" a="3473.43" fwhm="0.001373" res="325704.3" algo="FTMS"/>
<pk mz="447.114444" i="2960394.5" sn="20.70" a="4071.36" fwhm="0.001459" res="306350.9" algo="FTMS"/>
<pk mz="447.129620" i="5401615.0" sn="39.70" a="6773.32" fwhm="0.001319" res="339092.2" algo="FTMS"/>
<pk mz="447.142754" i="3944466.8" sn="28.36" a="4814.63" fwhm="0.001315" res="340073.1" algo="FTMS"/>
<pk mz="447.150823" i="1746965.1" sn="11.26" a="1524.58" fwhm="0.001187" res="376552.7" algo="FTMS"/>
<pk mz="447.160604" i="1526296.0" sn="9.54" a="1863.23" fwhm="0.001489" res="300340.7" algo="FTMS"/>
<pk mz="447.166104" i="3272729.5" sn="23.13" a="4047.83" fwhm="0.001367" res="327146.1" algo="FTMS"/>
<pk mz="447.179208" i="3520029.5" sn="25.06" a="3713.21" fwhm="0.001219" res="366841.8" algo="FTMS"/>
<pk mz="447.187120" i="2583583.8" sn="17.77" a="2888.00" fwhm="0.001284" res="348308.0" algo="FTMS"/>
<pk mz="447.215538" i="2266664.0" sn="15.30" a="2069.83" fwhm="0.001102" res="405876.0" algo="FTMS"/>
<pk mz="447.223643" i="2681386.3" sn="18.53" a="3026.21" fwhm="0.001297" res="344904.5" algo="FTMS"/>
<pk mz="447.259764" i="1298484.8" sn="7.77" a="1108.17" fwhm="0.001180" res="379104.9" algo="FTMS"/>
<pk mz="448.015855" i="1500431.6" sn="9.34" a="1313.32" fwhm="0.001097" res="408539.2" algo="FTMS"/>
<pk mz="448.052173" i="5043482.0" sn="36.91" a="6601.76" fwhm="0.001356" res="330340.4" algo="FTMS"/>
<pk mz="448.060233" i="7589148.5" z="-1" sn="56.72" a="9926.34" fwhm="0.001318" res="340008.9" algo="FTMS" component_name="N" deconvoluted_molecular_mass="447.057653" deconvoluted_isotopic_mass="448.060973"/>
<pk mz="448.063286" i="1948701.4" sn="12.83" a="2242.12" fwhm="0.001343" res="333627.8" algo="FTMS"/>
<pk mz="448.088568" i="4541732.5" sn="33.01" a="5927.23" fwhm="0.001378" res="325195.3" algo="FTMS"/>
<pk mz="448.096647" i="1713319.0" z="-1" sn="11.00" a="2194.43" fwhm="0.001646" res="272157.6" algo="FTMS" component_name="KD" deconvoluted_molecular_mass="447.094023" deconvoluted_isotopic_mass="448.097386"/>
<pk mz="448.099868" i="2033191.9" sn="13.49" a="2425.85" fwhm="0.001371" res="326870.8" algo="FTMS"/>
<pk mz="448.124930" i="3569967.3" sn="25.44" a="3884.32" fwhm="0.001220" res="367209.2" algo="FTMS"/>
<pk mz="448.132995" i="1374001.5" sn="8.36" a="1314.13" fwhm="0.001256" res="356915.9" algo="FTMS"/>
<pk mz="448.145987" i="2190901.3" sn="14.71" a="2653.90" fwhm="0.001455" res="307945.3" algo="FTMS"/>
<pk mz="448.161230" i="1517369.6" sn="9.47" a="1190.54" fwhm="0.001069" res="419175.9" algo="FTMS"/>
<pk mz="448.182456" i="2781503.8" sn="19.31" a="3140.37" fwhm="0.001262" res="355124.6" algo="FTMS"/>
<pk mz="448.218758" i="1784138.4" sn="11.55" a="1670.43" fwhm="0.001162" res="385687.3" algo="FTMS"/>
<pk mz="448.999695" i="1346348.1" sn="8.14" a="963.65" fwhm="0.001036" res="433386.7" algo="FTMS"/>
<pk mz="449.036153" i="9463351.0" z="-1" sn="71.30" a="12616.88" fwhm="0.001359" res="330304.0" algo="FTMS" component_name="DR" deconvoluted_molecular_mass="449.036898" deconvoluted_isotopic_mass="449.036896"/>
<pk mz="449.039578" i="7191095.5" z="-1" sn="53.62" a="9412.26" fwhm="0.001378" res="325933.0" algo="FTMS" component_name="IF" deconvoluted_molecular_mass="449.040309" deconvoluted_isotopic_mass="449.040320"/>
<pk mz="449.047397" i="2995258.0" sn="20.97" a="3266.55" fwhm="0.001236" res="363358.6" algo="FTMS"/>
<pk mz="449.056200" i="1400508.4" sn="8.56" a="1597.63" fwhm="0.001916" res="234342.1" algo="FTMS"/>
<pk mz="449.072538" i="9567809.0" z="-1" sn="72.12" a="12408.24" fwhm="0.001333" res="336947.1" algo="FTMS" component_name="DO" deconvoluted_molecular_mass="449.073310" deconvoluted_isotopic_mass="449.073281"/>
<pk mz="449.083809" i="4345412.5" sn="31.48" a="5831.52" fwhm="0.001350" res="332720.5" algo="FTMS"/>
<pk mz="449.088082" i="1383749.6" sn="8.43" a="1405.70" fwhm="0.001347" res="333481.2" algo="FTMS"/>
<pk mz="449.092046" i="1360838.8" sn="8.25" a="1464.33" fwhm="0.001419" res="316392.3" algo="FTMS"/>
<pk mz="449.108962" i="11470412.0" z="-1" sn="86.92" a="15803.98" fwhm="0.001384" res="324427.5" algo="FTMS" component_name="BK" deconvoluted_molecular_mass="449.109692" deconvoluted_isotopic_mass="449.109705"/>
<pk mz="449.120246" i="2528847.0" sn="17.34" a="2886.88" fwhm="0.001261" res="356135.5" algo="FTMS"/>
<pk mz="449.139713" i="1687124.5" sn="10.79" a="2052.47" fwhm="0.001448" res="310119.2" algo="FTMS"/>
<pk mz="449.145338" i="5713494.0" sn="42.12" a="7297.34" fwhm="0.001347" res="333449.3" algo="FTMS"/>
<pk mz="449.150113" i="2328151.5" sn="15.78" a="2860.77" fwhm="0.001425" res="315270.0" algo="FTMS"/>
<pk mz="449.158459" i="2903130.0" sn="20.25" a="3511.50" fwhm="0.001309" res="343250.6" algo="FTMS"/>
<pk mz="449.166423" i="1413980.3" sn="8.66" a="1588.44" fwhm="0.001472" res="305052.6" algo="FTMS"/>
<pk mz="449.181719" i="2374752.8" sn="16.14" a="2437.12" fwhm="0.001240" res="362264.3" algo="FTMS"/>
<pk mz="449.194791" i="4273764.5" sn="30.92" a="5282.34" fwhm="0.001305" res="344275.1" algo="FTMS"/>
<pk mz="449.204181" i="1255143.1" sn="7.43" a="1522.13" fwhm="0.001703" res="263747.4" algo="FTMS"/>
<pk mz="449.218348" i="1418091.3" sn="8.70" a="1437.89" fwhm="0.001299" res="345731.2" algo="FTMS"/>
<pk mz="449.231115" i="2071151.0" sn="13.78" a="2956.81" fwhm="0.001629" res="275707.1" algo="FTMS"/>
<pk mz="450.031413" i="2753366.0" sn="19.09" a="3056.07" fwhm="0.001297" res="346879.5" algo="FTMS"/>
<pk mz="450.039509" i="1635672.4" z="-1" sn="10.39" a="1688.03" fwhm="0.001307" res="344255.9" algo="FTMS" component_name="DR" deconvoluted_molecular_mass="449.036898" deconvoluted_isotopic_mass="450.040255"/>
<pk mz="450.042849" i="1472601.3" z="-1" sn="9.12" a="1399.46" fwhm="0.001364" res="329939.2" algo="FTMS" component_name="IF" deconvoluted_molecular_mass="449.040309" deconvoluted_isotopic_mass="450.043595"/>
<pk mz="450.067835" i="5769056.5" sn="42.55" a="8105.03" fwhm="0.001380" res="326058.3" algo="FTMS"/>
<pk mz="450.076082" i="1601378.9" z="-1" sn="10.12" a="1667.74" fwhm="0.001291" res="348713.5" algo="FTMS" component_name="DO" deconvoluted_molecular_mass="449.073310" deconvoluted_isotopic_mass="450.076829"/>
<pk mz="450.079064" i="1372003.8" sn="8.34" a="1030.17" fwhm="0.000971" res="463584.0" algo="FTMS"/>
<pk mz="450.104137" i="5344107.0" sn="39.25" a="6500.33" fwhm="0.001269" res="354661.5" algo="FTMS"/>
<pk mz="450.112228" i="2392941.3" z="-1" sn="16.28" a="2542.46" fwhm="0.001259" res="357494.6" algo="FTMS" component_name="BK" deconvoluted_molecular_mass="449.109692" deconvoluted_isotopic_mass="450.112975"/>
<pk mz="450.140519" i="3033461.5" sn="21.26" a="3663.49" fwhm="0.001336" res="337004.3" algo="FTMS"/>
<pk mz="450.161573" i="1411707.5" sn="8.64" a="1240.84" fwhm="0.001220" res="369036.3" algo="FTMS"/>
<pk mz="450.176871" i="1916543.9" sn="12.57" a="2094.68" fwhm="0.001331" res="338254.7" algo="FTMS"/>
<pk mz="450.198055" i="2446214.0" sn="16.69" a="2884.00" fwhm="0.001399" res="321719.8" algo="FTMS"/>
<pk mz="451.015475" i="3617905.8" sn="25.81" a="4563.97" fwhm="0.001349" res="334373.7" algo="FTMS"/>
<pk mz="451.042008" i="1278457.3" sn="7.61" a="1459.43" fwhm="0.001817" res="248271.1" algo="FTMS"/>
<pk mz="451.051798" i="11966588.0" z="-1" sn="90.78" a="16311.27" fwhm="0.001379" res="327067.6" algo="FTMS" component_name="BD" deconvoluted_molecular_mass="451.052554" deconvoluted_isotopic_mass="451.052547"/>
<pk mz="451.063172" i="2682495.5" sn="18.53" a="3444.07" fwhm="0.001432" res="314948.1" algo="FTMS"/>
<pk mz="451.088224" i="12253319.0" z="-1" sn="93.01" a="16841.17" fwhm="0.001377" res="327637.3" algo="FTMS" component_name="AS" deconvoluted_molecular_mass="451.088959" deconvoluted_isotopic_mass="451.088974"/>
<pk mz="451.099404" i="3616905.8" sn="25.80" a="4898.78" fwhm="0.001401" res="322030.1" algo="FTMS"/>
<pk mz="451.107668" i="1345420.3" sn="8.13" a="1276.19" fwhm="0.001280" res="352509.8" algo="FTMS"/>
<pk mz="451.124593" i="9945233.0" z="-1" sn="75.05" a="14556.42" fwhm="0.001397" res="322885.4" algo="FTMS" component_name="CX" deconvoluted_molecular_mass="451.125341" deconvoluted_isotopic_mass="451.125342"/>
<pk mz="451.135975" i="1816724.4" sn="11.79" a="1867.32" fwhm="0.001521" res="296602.7" algo="FTMS"/>
<pk mz="451.160971" i="5490843.5" sn="40.39" a="6532.86" fwhm="0.001276" res="353456.3" algo="FTMS"/>
<pk mz="451.173964" i="3088543.3" sn="21.69" a="3730.75" fwhm="0.001429" res="315757.9" algo="FTMS"/>
<pk mz="451.197414" i="2341030.0" sn="15.87" a="2391.08" fwhm="0.001203" res="375106.6" algo="FTMS"/>
<pk mz="451.210458" i="4152489.8" sn="29.97" a="5921.56" fwhm="0.001470" res="306976.7" algo="FTMS"/>
<pk mz="451.247075" i="1319092.4" sn="7.92" a="1504.75" fwhm="0.001540" res="293109.3" algo="FTMS"/>
<pk mz="452.047111" i="4196250.5" sn="29.93" a="5628.36" fwhm="0.001445" res="312912.2" algo="FTMS"/>
<pk mz="452.055176" i="2491805.0" z="-1" sn="16.83" a="2864.49" fwhm="0.001325" res="341298.3" algo="FTMS" component_name="BD" deconvoluted_molecular_mass="451.052554" deconvoluted_isotopic_mass="452.055929"/>
<pk mz="452.062418" i="1375135.0" sn="8.25" a="1267.85" fwhm="0.001316" res="343401.6" algo="FTMS"/>
<pk mz="452.083453" i="5227941.0" sn="37.86" a="7106.32" fwhm="0.001374" res="329082.3" algo="FTMS"/>
<pk mz="452.091481" i="2654631.3" z="-1" sn="18.08" a="2630.65" fwhm="0.001162" res="389090.9" algo="FTMS" component_name="AS" deconvoluted_molecular_mass="451.088959" deconvoluted_isotopic_mass="452.092234"/>
<pk mz="452.119760" i="4909487.5" sn="35.41" a="6280.19" fwhm="0.001360" res="332369.6" algo="FTMS"/>
<pk mz="452.127925" i="1914289.8" z="-1" sn="12.39" a="1761.10" fwhm="0.001180" res="382998.7" algo="FTMS" component_name="CX" deconvoluted_molecular_mass="451.125341" deconvoluted_isotopic_mass="452.128678"/>
<pk mz="452.156226" i="2391994.0" sn="16.07" a="2757.29" fwhm="0.001366" res="331101.3" algo="FTMS"/>
<pk mz="452.164477" i="1586364.3" sn="9.87" a="1887.16" fwhm="0.001342" res="336892.3" algo="FTMS"/>
<pk mz="453.010087" i="2011055.3" sn="13.14" a="2053.86" fwhm="0.001271" res="356398.1" algo="FTMS"/>
<pk mz="453.031026" i="7045813.0" z="-1" sn="51.83" a="9186.33" fwhm="0.001345" res="336928.1" algo="FTMS" component_name="IQ" deconvoluted_molecular_mass="453.031741" deconvoluted_isotopic_mass="453.031782"/>
<pk mz="453.046302" i="2324153.8" sn="15.54" a="2357.13" fwhm="0.001242" res="364649.7" algo="FTMS"/>
<pk mz="453.067434" i="12882624.0" z="-1" sn="96.69" a="18263.98" fwhm="0.001402" res="323043.5" algo="FTMS" component_name="AE" deconvoluted_molecular_mass="453.068191" deconvoluted_isotopic_mass="453.068190"/>
<pk mz="453.078620" i="3011267.0" sn="20.82" a="3660.30" fwhm="0.001343" res="337464.3" algo="FTMS"/>
<pk mz="453.103856" i="11537098.0" z="-1" sn="86.35" a="16174.33" fwhm="0.001400" res="323638.9" algo="FTMS" component_name="BI" deconvoluted_molecular_mass="453.104610" deconvoluted_isotopic_mass="453.104612"/>
<pk mz="453.115150" i="2376397.5" sn="15.94" a="2847.85" fwhm="0.001331" res="340379.6" algo="FTMS"/>
<pk mz="453.123185" i="1243215.8" sn="7.24" a="1293.82" fwhm="0.001428" res="317407.9" algo="FTMS"/>
<pk mz="453.140270" i="8821461.0" z="-1" sn="65.48" a="12202.57" fwhm="0.001390" res="326111.2" algo="FTMS" component_name="ET" deconvoluted_molecular_mass="453.141004" deconvoluted_isotopic_mass="453.141026"/>
<pk mz="453.153254" i="2104536.3" sn="13.85" a="2516.06" fwhm="0.001404" res="322788.2" algo="FTMS"/>
<pk mz="453.176672" i="4073183.0" sn="28.98" a="4748.22" fwhm="0.001273" res="356021.5" algo="FTMS"/>
<pk mz="453.189680" i="2191074.8" sn="14.52" a="2243.77" fwhm="0.001301" res="348366.5" algo="FTMS"/>
<pk mz="453.207293" i="1350631.9" sn="8.06" a="1145.42" fwhm="0.001134" res="399627.4" algo="FTMS"/>
<pk mz="453.213066" i="2657001.5" sn="18.10" a="2790.77" fwhm="0.001208" res="375064.0" algo="FTMS"/>
<pk mz="453.225936" i="2046189.3" sn="13.41" a="2329.29" fwhm="0.001300" res="348701.7" algo="FTMS"/>
<pk mz="453.249483" i="1540852.0" sn="9.52" a="1465.92" fwhm="0.001176" res="385275.0" algo="FTMS"/>
<pk mz="453.285735" i="1263102.4" sn="7.39" a="1139.55" fwhm="0.001302" res="348272.9" algo="FTMS"/>
<pk mz="454.034111" i="1348181.0" z="-1" sn="8.04" a="1381.08" fwhm="0.001530" res="296761.7" algo="FTMS" component_name="IQ" deconvoluted_molecular_mass="453.031741" deconvoluted_isotopic_mass="454.034870"/>
<pk mz="454.041573" i="2120407.0" sn="13.97" a="2446.17" fwhm="0.001378" res="329495.4" algo="FTMS"/>
<pk mz="454.052705" i="1273562.3" sn="7.47" a="999.66" fwhm="0.001149" res="395271.7" algo="FTMS"/>
<pk mz="454.062800" i="3624413.3" sn="25.53" a="4726.19" fwhm="0.001403" res="323542.2" algo="FTMS"/>
<pk mz="454.070782" i="2067423.5" z="-1" sn="13.57" a="2236.56" fwhm="0.001359" res="334125.2" algo="FTMS" component_name="AE" deconvoluted_molecular_mass="453.068191" deconvoluted_isotopic_mass="454.071541"/>
<pk mz="454.089359" i="1433060.8" sn="8.69" a="1117.83" fwhm="0.001113" res="408071.2" algo="FTMS"/>
<pk mz="454.099106" i="4470759.5" sn="32.04" a="6096.00" fwhm="0.001412" res="321496.4" algo="FTMS"/>
<pk mz="454.107185" i="2671594.0" z="-1" sn="18.21" a="3452.06" fwhm="0.001409" res="322361.8" algo="FTMS" component_name="BI" deconvoluted_molecular_mass="453.104610" deconvoluted_isotopic_mass="454.107945"/>
<pk mz="454.135517" i="3083762.0" sn="21.38" a="4013.67" fwhm="0.001434" res="316672.5" algo="FTMS"/>
<pk mz="454.143462" i="1579508.3" z="-1" sn="9.82" a="2017.10" fwhm="0.001464" res="310182.0" algo="FTMS" component_name="ET" deconvoluted_molecular_mass="453.141004" deconvoluted_isotopic_mass="454.144221"/>
<pk mz="454.148495" i="1569781.8" sn="9.74" a="1510.18" fwhm="0.001212" res="374583.0" algo="FTMS"/>
<pk mz="454.180116" i="1314558.8" sn="7.78" a="934.07" fwhm="0.001076" res="422267.3" algo="FTMS"/>
<pk mz="454.184858" i="1391872.1" sn="8.38" a="1077.06" fwhm="0.001122" res="404694.3" algo="FTMS"/>
<pk mz="454.962710" i="1380062.8" sn="8.28" a="1182.72" fwhm="0.001213" res="375071.5" algo="FTMS"/>
<pk mz="455.025696" i="3256560.8" sn="22.70" a="4250.33" fwhm="0.001460" res="311760.9" algo="FTMS"/>
<pk mz="455.036822" i="1739764.0" sn="11.05" a="1605.52" fwhm="0.001241" res="366604.5" algo="FTMS"/>
<pk mz="455.046742" i="9835767.0" z="-1" sn="73.27" a="14186.43" fwhm="0.001455" res="312828.1" algo="FTMS" component_name="DA" deconvoluted_molecular_mass="455.047493" deconvoluted_isotopic_mass="455.047505"/>
<pk mz="455.061987" i="1567995.3" sn="9.73" a="1809.93" fwhm="0.001456" res="312520.4" algo="FTMS"/>
<pk mz="455.073239" i="1470078.4" sn="8.97" a="1630.86" fwhm="0.001494" res="304611.3" algo="FTMS"/>
<pk mz="455.083075" i="12254465.0" z="-1" sn="91.86" a="17833.14" fwhm="0.001452" res="313358.7" algo="FTMS" component_name="AR" deconvoluted_molecular_mass="455.083863" deconvoluted_isotopic_mass="455.083838"/>
<pk mz="455.094172" i="1711876.4" sn="10.83" a="1797.79" fwhm="0.001315" res="346105.8" algo="FTMS"/>
<pk mz="455.098196" i="1630469.5" sn="10.21" a="1426.05" fwhm="0.001186" res="383622.8" algo="FTMS"/>
<pk mz="455.119466" i="11080972.0" z="-1" sn="82.84" a="15830.07" fwhm="0.001425" res="319367.0" algo="FTMS" component_name="BT" deconvoluted_molecular_mass="455.120392" deconvoluted_isotopic_mass="455.120229"/>
<pk mz="455.130595" i="1358862.8" sn="8.12" a="1122.07" fwhm="0.001202" res="378693.5" algo="FTMS"/>
<pk mz="455.155841" i="6114582.0" sn="44.67" a="8578.36" fwhm="0.001442" res="315534.7" algo="FTMS"/>
<pk mz="455.192321" i="4392224.5" sn="31.43" a="5741.65" fwhm="0.001404" res="324180.2" algo="FTMS"/>
<pk mz="455.228696" i="3295018.8" sn="23.00" a="3943.90" fwhm="0.001291" res="352617.1" algo="FTMS"/>
<pk mz="455.265040" i="2450229.3" sn="16.51" a="3090.37" fwhm="0.001395" res="326348.1" algo="FTMS"/>
<pk mz="456.020969" i="1941517.1" sn="12.60" a="1850.03" fwhm="0.001175" res="388032.9" algo="FTMS"/>
<pk mz="456.049981" i="1256213.5" z="-1" sn="7.33" a="1082.07" fwhm="0.001165" res="391460.8" algo="FTMS" component_name="DA" deconvoluted_molecular_mass="455.047493" deconvoluted_isotopic_mass="456.050747"/>
<pk mz="456.057213" i="2366999.5" sn="15.87" a="2690.96" fwhm="0.001324" res="344520.2" algo="FTMS"/>
<pk mz="456.068397" i="1352858.8" sn="8.07" a="1684.90" fwhm="0.001598" res="285431.0" algo="FTMS"/>
<pk mz="456.078302" i="2030109.5" sn="13.28" a="2616.37" fwhm="0.001541" res="296053.9" algo="FTMS"/>
<pk mz="456.086568" i="2506528.0" z="-1" sn="16.94" a="3613.44" fwhm="0.001631" res="279697.0" algo="FTMS" component_name="AR" deconvoluted_molecular_mass="455.083863" deconvoluted_isotopic_mass="456.087333"/>
<pk mz="456.093668" i="1466146.0" sn="8.94" a="1248.85" fwhm="0.001163" res="392286.7" algo="FTMS"/>
<pk mz="456.114860" i="2559528.0" sn="17.34" a="2724.26" fwhm="0.001258" res="362534.8" algo="FTMS"/>
<pk mz="456.122886" i="2074666.3" z="-1" sn="13.62" a="2530.39" fwhm="0.001362" res="334901.6" algo="FTMS" component_name="BT" deconvoluted_molecular_mass="455.120392" deconvoluted_isotopic_mass="456.123652"/>
<pk mz="456.151110" i="2085426.3" sn="13.70" a="2401.36" fwhm="0.001351" res="337722.3" algo="FTMS"/>
<pk mz="456.159240" i="1691956.6" sn="10.68" a="1801.09" fwhm="0.001390" res="328090.3" algo="FTMS"/>
<pk mz="456.164453" i="1275958.1" sn="7.48" a="1075.62" fwhm="0.001231" res="370550.3" algo="FTMS"/>
<pk mz="457.004800" i="1799973.8" sn="11.51" a="1907.92" fwhm="0.001383" res="330353.3" algo="FTMS"/>
<pk mz="457.015927" i="1291816.9" sn="7.60" a="1034.20" fwhm="0.001197" res="381721.3" algo="FTMS"/>
<pk mz="457.025838" i="2769195.8" sn="18.95" a="3696.51" fwhm="0.001469" res="311113.4" algo="FTMS"/>
<pk mz="457.041268" i="4243248.0" sn="30.28" a="5437.54" fwhm="0.001388" res="329328.4" algo="FTMS"/>
<pk mz="457.052621" i="1979187.3" sn="12.88" a="2085.67" fwhm="0.001371" res="333303.1" algo="FTMS"/>
<pk mz="457.062337" i="10575670.0" z="-1" sn="78.95" a="14928.23" fwhm="0.001382" res="330836.6" algo="FTMS" component_name="CH" deconvoluted_molecular_mass="457.063087" deconvoluted_isotopic_mass="457.063106"/>
<pk mz="457.077712" i="2040122.5" sn="13.35" a="2313.24" fwhm="0.001277" res="358041.2" algo="FTMS"/>
<pk mz="457.088798" i="1972285.6" sn="12.83" a="2780.20" fwhm="0.001753" res="260774.0" algo="FTMS"/>
<pk mz="457.098772" i="10118976.0" z="-1" sn="75.44" a="14649.14" fwhm="0.001420" res="321997.6" algo="FTMS" component_name="CS" deconvoluted_molecular_mass="457.099559" deconvoluted_isotopic_mass="457.099541"/>
<pk mz="457.114048" i="2317636.8" sn="15.48" a="2514.78" fwhm="0.001326" res="344685.9" algo="FTMS"/>
<pk mz="457.127065" i="1230152.5" z="-1" sn="7.13" a="1383.43" fwhm="0.001545" res="295885.1" algo="FTMS" component_name="BT" deconvoluted_molecular_mass="455.120392" deconvoluted_isotopic_mass="457.127834"/>
<pk mz="457.135154" i="7161675.0" z="-1" sn="52.71" a="9814.52" fwhm="0.001402" res="326101.1" algo="FTMS" component_name="IH" deconvoluted_molecular_mass="457.135945" deconvoluted_isotopic_mass="457.135923"/>
<pk mz="457.146223" i="1241934.0" sn="7.22" a="1278.39" fwhm="0.001460" res="313062.7" algo="FTMS"/>
<pk mz="457.171555" i="4053845.3" sn="28.83" a="5591.70" fwhm="0.001441" res="317235.1" algo="FTMS"/>
<pk mz="457.193793" i="1376091.5" sn="8.25" a="1248.45" fwhm="0.001268" res="360531.1" algo="FTMS"/>
<pk mz="457.207829" i="4633439.5" sn="33.28" a="6156.89" fwhm="0.001388" res="329325.1" algo="FTMS"/>
<pk mz="457.244335" i="4242282.0" sn="30.27" a="5421.27" fwhm="0.001321" res="346020.4" algo="FTMS"/>
<pk mz="457.266745" i="1463408.3" sn="8.92" a="1333.58" fwhm="0.001201" res="380807.2" algo="FTMS"/>
<pk mz="457.280808" i="2270836.3" sn="15.12" a="2690.76" fwhm="0.001424" res="321145.6" algo="FTMS"/>
<pk mz="457.312334" i="1219453.3" sn="7.04" a="1186.97" fwhm="0.001336" res="342347.0" algo="FTMS"/>
<pk mz="458.036527" i="2751563.3" sn="18.82" a="3747.87" fwhm="0.001544" res="296699.8" algo="FTMS"/>
<pk mz="458.047870" i="1215566.5" sn="7.01" a="1044.83" fwhm="0.001343" res="340957.7" algo="FTMS"/>
<pk mz="458.065550" i="1824339.5" z="-1" sn="11.69" a="1843.38" fwhm="0.001348" res="339828.4" algo="FTMS" component_name="CH" deconvoluted_molecular_mass="457.063087" deconvoluted_isotopic_mass="458.066322"/>
<pk mz="458.072905" i="2938965.5" sn="20.26" a="3362.80" fwhm="0.001267" res="361437.4" algo="FTMS"/>
<pk mz="458.084313" i="1945176.9" sn="12.62" a="2821.31" fwhm="0.001536" res="298315.5" algo="FTMS"/>
<pk mz="458.093968" i="1837915.6" sn="11.79" a="1979.57" fwhm="0.001427" res="321010.4" algo="FTMS"/>
<pk mz="458.102217" i="2141278.0" z="-1" sn="14.13" a="2386.77" fwhm="0.001286" res="356145.5" algo="FTMS" component_name="CS" deconvoluted_molecular_mass="457.099559" deconvoluted_isotopic_mass="458.102990"/>
<pk mz="458.109148" i="1842783.9" sn="11.83" a="1939.76" fwhm="0.001167" res="392450.6" algo="FTMS"/>
<pk mz="458.130395" i="1426533.9" z="-1" sn="8.63" a="1004.33" fwhm="0.001013" res="452391.6" algo="FTMS" component_name="BT" deconvoluted_molecular_mass="455.120392" deconvoluted_isotopic_mass="458.131167"/>
<pk mz="458.138606" i="1735528.3" z="-1" sn="11.01" a="1722.72" fwhm="0.001347" res="339993.5" algo="FTMS" component_name="IH" deconvoluted_molecular_mass="457.135945" deconvoluted_isotopic_mass="458.139379"/>
<pk mz="458.166636" i="1358192.3" sn="8.11" a="1173.55" fwhm="0.001173" res="390701.0" algo="FTMS"/>
<pk mz="458.203207" i="1629050.6" sn="10.19" a="1496.39" fwhm="0.001154" res="397222.1" algo="FTMS"/>
<pk mz="459.020494" i="4250978.5" sn="30.34" a="5454.67" fwhm="0.001342" res="342116.4" algo="FTMS"/>
<pk mz="459.031782" i="1472869.8" sn="8.99" a="1699.28" fwhm="0.001459" res="314626.3" algo="FTMS"/>
<pk mz="459.041695" i="4201832.5" sn="29.96" a="6117.65" fwhm="0.001508" res="304348.3" algo="FTMS"/>
<pk mz="459.056890" i="5530989.0" sn="40.17" a="7382.67" fwhm="0.001398" res="328422.1" algo="FTMS"/>
<pk mz="459.068205" i="2831216.3" sn="19.43" a="3295.86" fwhm="0.001289" res="356114.4" algo="FTMS"/>
<pk mz="459.078026" i="7665011.0" z="-1" sn="56.58" a="10857.75" fwhm="0.001447" res="317222.7" algo="FTMS" component_name="HB" deconvoluted_molecular_mass="459.078804" deconvoluted_isotopic_mass="459.078802"/>
<pk mz="459.093351" i="4182391.3" sn="29.81" a="5044.95" fwhm="0.001353" res="339197.7" algo="FTMS"/>
<pk mz="459.104627" i="2120058.5" sn="13.96" a="2648.97" fwhm="0.001500" res="306171.5" algo="FTMS"/>
<pk mz="459.114369" i="5060989.0" sn="36.56" a="6609.66" fwhm="0.001392" res="329910.5" algo="FTMS"/>
<pk mz="459.129557" i="2436993.5" sn="16.40" a="2920.04" fwhm="0.001395" res="329152.5" algo="FTMS"/>
<pk mz="459.142696" i="1228677.3" sn="7.11" a="842.20" fwhm="0.000998" res="459857.7" algo="FTMS"/>
<pk mz="459.150795" i="3498375.5" sn="24.55" a="4454.16" fwhm="0.001349" res="340326.4" algo="FTMS"/>
<pk mz="459.165998" i="3340683.8" sn="23.34" a="3915.99" fwhm="0.001307" res="351226.4" algo="FTMS"/>
<pk mz="459.187128" i="3497873.8" sn="24.55" a="4827.53" fwhm="0.001526" res="300916.3" algo="FTMS"/>
<pk mz="459.209627" i="2039704.3" sn="13.34" a="2053.01" fwhm="0.001246" res="368600.7" algo="FTMS"/>
<pk mz="459.223610" i="4541852.0" sn="32.57" a="5749.70" fwhm="0.001349" res="340451.9" algo="FTMS"/>
<pk mz="459.238891" i="1940384.5" sn="12.58" a="2247.87" fwhm="0.001448" res="317257.3" algo="FTMS"/>
<pk mz="459.246067" i="1804706.5" sn="11.54" a="1715.02" fwhm="0.001211" res="379310.2" algo="FTMS"/>
<pk mz="459.260020" i="2776998.5" sn="19.01" a="3475.81" fwhm="0.001407" res="326475.5" algo="FTMS"/>
<pk mz="459.296273" i="2055088.8" sn="13.46" a="1943.34" fwhm="0.001193" res="384939.7" algo="FTMS"/>
<pk mz="460.015848" i="1869948.5" sn="12.04" a="2509.93" fwhm="0.001522" res="302340.8" algo="FTMS"/>
<pk mz="460.052189" i="3638918.8" sn="25.63" a="4647.70" fwhm="0.001404" res="327764.8" algo="FTMS"/>
<pk mz="460.063533" i="1746058.0" sn="11.08" a="2831.87" fwhm="0.001865" res="246622.0" algo="FTMS"/>
<pk mz="460.081380" i="1443727.1" z="-1" sn="8.76" a="1374.95" fwhm="0.001237" res="372046.4" algo="FTMS" component_name="HB" deconvoluted_molecular_mass="459.078804" deconvoluted_isotopic_mass="460.082159"/>
<pk mz="460.088515" i="3205265.0" sn="22.30" a="3981.77" fwhm="0.001373" res="335069.5" algo="FTMS"/>
<pk mz="460.099744" i="1515412.3" sn="9.31" a="1553.49" fwhm="0.001464" res="314184.5" algo="FTMS"/>
<pk mz="460.109628" i="1356951.1" sn="8.09" a="1256.05" fwhm="0.001289" res="356963.9" algo="FTMS"/>
<pk mz="460.117887" i="1318553.4" sn="7.80" a="1649.03" fwhm="0.001730" res="265893.5" algo="FTMS"/>
<pk mz="460.124879" i="2063259.4" sn="13.52" a="2405.82" fwhm="0.001407" res="326957.0" algo="FTMS"/>
<pk mz="460.182427" i="1751979.6" sn="11.13" a="1787.70" fwhm="0.001280" res="359549.0" algo="FTMS"/>
<pk mz="460.218836" i="1424565.9" sn="8.61" a="1653.18" fwhm="0.001420" res="324136.9" algo="FTMS"/>
<pk mz="460.226694" i="1282232.1" sn="7.52" a="1218.61" fwhm="0.001313" res="350646.4" algo="FTMS"/>
<pk mz="460.999940" i="1454226.6" sn="8.84" a="1621.04" fwhm="0.001422" res="324260.7" algo="FTMS"/>
<pk mz="461.036215" i="7496605.0" z="-1" sn="55.28" a="10738.54" fwhm="0.001486" res="310254.7" algo="FTMS" component_name="HN" deconvoluted_molecular_mass="461.036266" deconvoluted_isotopic_mass="461.036998"/>
<pk mz="461.047433" i="2918304.0" sn="20.09" a="3426.76" fwhm="0.001353" res="340792.6" algo="FTMS"/>
<pk mz="461.057372" i="4216739.0" sn="30.07" a="6405.22" fwhm="0.001558" res="295971.8" algo="FTMS"/>
<pk mz="461.072591" i="7539623.0" z="-12" sn="55.61" a="10257.34" fwhm="0.001408" res="327498.1" algo="FTMS" component_name="HJ" deconvoluted_molecular_mass="5543.971635" deconvoluted_isotopic_mass="5543.966555"/>
<pk mz="461.083821" i="3114410.3" sn="21.60" a="4248.76" fwhm="0.001446" res="318915.1" algo="FTMS"/>
<pk mz="461.093770" i="3115437.0" sn="21.61" a="4124.94" fwhm="0.001402" res="328984.1" algo="FTMS"/>
<pk mz="461.108920" i="6031281.5" sn="44.02" a="8138.13" fwhm="0.001418" res="325235.8" algo="FTMS"/>
<pk mz="461.120244" i="2159028.5" sn="14.26" a="2720.67" fwhm="0.001405" res="328092.9" algo="FTMS"/>
<pk mz="461.130150" i="2430903.5" sn="16.35" a="2821.83" fwhm="0.001314" res="351005.2" algo="FTMS"/>
<pk mz="461.145320" i="4287419.5" sn="30.61" a="6062.04" fwhm="0.001536" res="300232.7" algo="FTMS"/>
<pk mz="461.158400" i="2976191.3" z="-12" sn="20.54" a="4073.93" fwhm="0.001449" res="318206.9" algo="FTMS" component_name="HJ" deconvoluted_molecular_mass="5543.971635" deconvoluted_isotopic_mass="5544.996271"/>
<pk mz="461.166433" i="1442945.6" sn="8.75" a="2283.83" fwhm="0.002471" res="186665.9" algo="FTMS"/>
<pk mz="461.181728" i="1775302.0" sn="11.31" a="1973.75" fwhm="0.001392" res="331389.9" algo="FTMS"/>
<pk mz="461.188722" i="1429191.9" sn="8.65" a="1542.64" fwhm="0.001642" res="280910.2" algo="FTMS"/>
<pk mz="461.194856" i="1923273.6" sn="12.44" a="2218.39" fwhm="0.001331" res="346528.4" algo="FTMS"/>
<pk mz="461.202831" i="2546635.8" sn="17.23" a="3169.05" fwhm="0.001361" res="338848.4" algo="FTMS"/>
<pk mz="461.231183" i="1915347.9" sn="12.38" a="1976.28" fwhm="0.001269" res="363582.0" algo="FTMS"/>
<pk mz="461.239364" i="2391510.3" z="-12" sn="16.04" a="2709.47" fwhm="0.001359" res="339357.7" algo="FTMS" component_name="HJ" deconvoluted_molecular_mass="5543.971635" deconvoluted_isotopic_mass="5545.967839"/>
<pk mz="462.031447" i="3302069.5" sn="23.04" a="4098.83" fwhm="0.001384" res="333936.1" algo="FTMS"/>
<pk mz="462.039386" i="2162359.8" z="-1" sn="14.28" a="2271.62" fwhm="0.001313" res="351860.7" algo="FTMS" component_name="HN" deconvoluted_molecular_mass="461.036266" deconvoluted_isotopic_mass="462.040171"/>
<pk mz="462.043247" i="1349752.8" sn="8.03" a="2105.52" fwhm="0.002086" res="221487.0" algo="FTMS"/>
<pk mz="462.067785" i="4277439.5" sn="30.53" a="5288.56" fwhm="0.001347" res="343088.8" algo="FTMS"/>
<pk mz="462.075981" i="1480386.0" sn="9.04" a="1290.22" fwhm="0.001113" res="415171.0" algo="FTMS"/>
<pk mz="462.079049" i="2213826.8" sn="14.68" a="2720.11" fwhm="0.001469" res="314449.9" algo="FTMS"/>
<pk mz="462.104116" i="3389641.8" sn="23.71" a="3635.23" fwhm="0.001228" res="376214.8" algo="FTMS"/>
<pk mz="462.115698" i="1435341.1" sn="8.69" a="1682.03" fwhm="0.001326" res="348451.0" algo="FTMS"/>
<pk mz="462.140466" i="2070996.1" sn="13.58" a="2387.71" fwhm="0.001425" res="324400.1" algo="FTMS"/>
<pk mz="462.161705" i="1688282.0" sn="10.64" a="1943.32" fwhm="0.001448" res="319085.3" algo="FTMS"/>
<pk mz="462.198005" i="2202340.3" sn="14.59" a="2747.21" fwhm="0.001484" res="311431.6" algo="FTMS"/>
<pk mz="462.234516" i="1498862.6" sn="9.18" a="1190.89" fwhm="0.001303" res="354880.2" algo="FTMS"/>
<pk mz="463.015368" i="4015562.0" sn="28.52" a="5055.34" fwhm="0.001389" res="333460.9" algo="FTMS"/>
<pk mz="463.030746" i="1362382.4" sn="8.13" a="1240.49" fwhm="0.001229" res="376887.2" algo="FTMS"/>
<pk mz="463.036737" i="1235024.1" z="-1" sn="7.15" a="1419.73" fwhm="0.001601" res="289176.3" algo="FTMS" component_name="HN" deconvoluted_molecular_mass="461.036266" deconvoluted_isotopic_mass="463.037526"/>
<pk mz="463.051801" i="13348308.0" z="-1" sn="100.24" a="19485.29" fwhm="0.001453" res="318685.2" algo="FTMS" component_name="w" deconvoluted_molecular_mass="463.052589" deconvoluted_isotopic_mass="463.052590"/>
<pk mz="463.063013" i="3577815.5" sn="25.16" a="4898.00" fwhm="0.001457" res="317915.1" algo="FTMS"/>
<pk mz="463.072873" i="2336986.3" sn="15.62" a="3244.46" fwhm="0.001585" res="292151.5" algo="FTMS"/>
<pk mz="463.088217" i="9457119.0" z="-1" sn="70.34" a="13319.35" fwhm="0.001406" res="329365.8" algo="FTMS" component_name="DT" deconvoluted_molecular_mass="463.089027" deconvoluted_isotopic_mass="463.089006"/>
<pk mz="463.099476" i="3652577.8" sn="25.73" a="4702.68" fwhm="0.001397" res="331558.3" algo="FTMS"/>
<pk mz="463.124600" i="7139816.5" z="-1" sn="52.53" a="9486.91" fwhm="0.001390" res="333195.1" algo="FTMS" component_name="II" deconvoluted_molecular_mass="463.125440" deconvoluted_isotopic_mass="463.125389"/>
<pk mz="463.135829" i="1913579.9" sn="12.37" a="2039.91" fwhm="0.001340" res="345738.7" algo="FTMS"/>
<pk mz="463.137689" i="2078956.4" sn="13.64" a="2438.71" fwhm="0.001420" res="326200.1" algo="FTMS"/>
<pk mz="463.155332" i="1350385.4" sn="8.04" a="1390.07" fwhm="0.001418" res="326578.3" algo="FTMS"/>
<pk mz="463.160983" i="3580915.0" sn="25.18" a="4590.38" fwhm="0.001379" res="335845.5" algo="FTMS"/>
<pk mz="463.173955" i="3511286.5" sn="24.64" a="5047.29" fwhm="0.001562" res="296486.1" algo="FTMS"/>
<pk mz="463.182473" i="1302265.0" sn="7.67" a="1602.23" fwhm="0.001767" res="262192.9" algo="FTMS"/>
<pk mz="463.197475" i="1684989.1" sn="10.61" a="1734.87" fwhm="0.001366" res="339137.8" algo="FTMS"/>
<pk mz="463.210435" i="3302912.8" sn="23.04" a="4002.85" fwhm="0.001362" res="340149.6" algo="FTMS"/>
<pk mz="463.233876" i="1326087.4" sn="7.85" a="1082.34" fwhm="0.001171" res="395734.8" algo="FTMS"/>
<pk mz="463.247009" i="1388555.1" sn="8.23" a="1327.28" fwhm="0.001289" res="359250.3" algo="FTMS"/>
<pk mz="464.047062" i="4252395.5" sn="29.96" a="5419.49" fwhm="0.001398" res="331902.0" algo="FTMS"/>
<pk mz="464.055141" i="2888941.8" z="-1" sn="19.61" a="3228.43" fwhm="0.001257" res="369098.0" algo="FTMS" component_name="w" deconvoluted_molecular_mass="463.052589" deconvoluted_isotopic_mass="464.055933"/>
<pk mz="464.058491" i="1654766.6" sn="10.25" a="2234.51" fwhm="0.001675" res="277064.4" algo="FTMS"/>
<pk mz="464.083503" i="5121781.5" sn="36.56" a="6860.29" fwhm="0.001393" res="333193.9" algo="FTMS"/>
<pk mz="464.091698" i="1665015.9" z="-1" sn="10.32" a="1662.06" fwhm="0.001202" res="386143.3" algo="FTMS" component_name="DT" deconvoluted_molecular_mass="463.089027" deconvoluted_isotopic_mass="464.092491"/>
<pk mz="464.094639" i="1950200.6" sn="12.49" a="2492.87" fwhm="0.001530" res="303300.5" algo="FTMS"/>
<pk mz="464.119857" i="4269824.0" sn="30.10" a="5673.09" fwhm="0.001431" res="324380.3" algo="FTMS"/>
<pk mz="464.128216" i="1629698.1" z="-1" sn="10.06" a="1827.44" fwhm="0.001381" res="335976.1" algo="FTMS" component_name="II" deconvoluted_molecular_mass="463.125440" deconvoluted_isotopic_mass="464.129009"/>
<pk mz="464.156176" i="2140426.0" sn="13.93" a="2252.60" fwhm="0.001286" res="360878.2" algo="FTMS"/>
<pk mz="464.164261" i="1265676.3" sn="7.29" a="863.77" fwhm="0.001070" res="433628.3" algo="FTMS"/>
<pk mz="464.177331" i="1826319.9" sn="11.55" a="1956.02" fwhm="0.001367" res="339549.7" algo="FTMS"/>
<pk mz="464.213834" i="1752602.1" sn="10.99" a="1820.02" fwhm="0.001352" res="343282.5" algo="FTMS"/>
<pk mz="465.009692" i="1421304.6" sn="8.47" a="1231.39" fwhm="0.001378" res="337362.2" algo="FTMS"/>
<pk mz="465.031033" i="8372222.5" z="-1" sn="61.23" a="12016.53" fwhm="0.001468" res="316824.9" algo="FTMS" component_name="FJ" deconvoluted_molecular_mass="465.031864" deconvoluted_isotopic_mass="465.031829"/>
<pk mz="465.042132" i="2131457.8" sn="13.86" a="2531.75" fwhm="0.001462" res="318033.3" algo="FTMS"/>
<pk mz="465.046410" i="1348354.9" sn="7.92" a="1143.94" fwhm="0.001340" res="346979.5" algo="FTMS"/>
<pk mz="465.067412" i="12752905.0" z="-1" sn="94.49" a="19802.00" fwhm="0.001539" res="302182.6" algo="FTMS" component_name="AJ" deconvoluted_molecular_mass="465.068241" deconvoluted_isotopic_mass="465.068208"/>
<pk mz="465.078756" i="4188172.0" sn="29.47" a="6078.09" fwhm="0.001512" res="307613.2" algo="FTMS"/>
<pk mz="465.087071" i="1309198.3" sn="7.62" a="1542.99" fwhm="0.001490" res="312201.0" algo="FTMS"/>
<pk mz="465.103803" i="10805267.0" z="-1" sn="79.70" a="15514.78" fwhm="0.001459" res="318745.7" algo="FTMS" component_name="BZ" deconvoluted_molecular_mass="465.104625" deconvoluted_isotopic_mass="465.104598"/>
<pk mz="465.115054" i="3626518.0" sn="25.21" a="5214.64" fwhm="0.001520" res="305990.8" algo="FTMS"/>
<pk mz="465.140215" i="7989277.0" z="-1" sn="58.33" a="11167.25" fwhm="0.001443" res="322336.6" algo="FTMS" component_name="GF" deconvoluted_molecular_mass="465.141022" deconvoluted_isotopic_mass="465.141011"/>
<pk mz="465.153315" i="2150432.8" sn="14.01" a="2686.11" fwhm="0.001457" res="319314.3" algo="FTMS"/>
<pk mz="465.168576" i="13047845.0" z="-1" sn="96.72" a="19952.83" fwhm="0.001472" res="315944.5" algo="FTMS" component_name="AA" deconvoluted_molecular_mass="465.169380" deconvoluted_isotopic_mass="465.169372"/>
<pk mz="465.176569" i="3374119.3" sn="23.29" a="4371.78" fwhm="0.001465" res="317437.9" algo="FTMS"/>
<pk mz="465.189619" i="3487786.8" sn="24.16" a="5152.74" fwhm="0.001573" res="295686.1" algo="FTMS"/>
<pk mz="465.207501" i="1272879.9" sn="7.35" a="1397.84" fwhm="0.001398" res="332843.9" algo="FTMS"/>
<pk mz="465.213123" i="1646641.5" sn="10.18" a="1477.97" fwhm="0.001179" res="394550.4" algo="FTMS"/>
<pk mz="465.225969" i="2837557.0" sn="19.22" a="3443.84" fwhm="0.001361" res="341774.6" algo="FTMS"/>
<pk mz="466.034586" i="1659414.5" z="-1" sn="10.28" a="1968.94" fwhm="0.001503" res="310054.4" algo="FTMS" component_name="FJ" deconvoluted_molecular_mass="465.031864" deconvoluted_isotopic_mass="466.035385"/>
<pk mz="466.041595" i="1261208.5" sn="7.25" a="1301.82" fwhm="0.001466" res="317863.5" algo="FTMS"/>
<pk mz="466.052829" i="1841691.6" sn="11.66" a="2004.22" fwhm="0.001447" res="322153.8" algo="FTMS"/>
<pk mz="466.062706" i="5415198.5" sn="38.79" a="7412.50" fwhm="0.001424" res="327333.0" algo="FTMS"/>
<pk mz="466.070923" i="3044640.5" z="-1" sn="20.79" a="3963.17" fwhm="0.001446" res="322309.2" algo="FTMS" component_name="AJ" deconvoluted_molecular_mass="465.068241" deconvoluted_isotopic_mass="466.071722"/>
<pk mz="466.099055" i="5348648.5" sn="38.28" a="7331.40" fwhm="0.001451" res="321248.9" algo="FTMS"/>
<pk mz="466.107275" i="2672426.8" z="-1" sn="17.97" a="3094.84" fwhm="0.001372" res="339651.2" algo="FTMS" component_name="BZ" deconvoluted_molecular_mass="465.104625" deconvoluted_isotopic_mass="466.108075"/>
<pk mz="466.110317" i="1772587.6" sn="11.14" a="1744.30" fwhm="0.001265" res="368331.1" algo="FTMS"/>
<pk mz="466.135517" i="3460402.8" sn="23.95" a="4605.11" fwhm="0.001492" res="312517.9" algo="FTMS"/>
<pk mz="466.143613" i="2002484.9" z="-1" sn="12.88" a="2223.96" fwhm="0.001350" res="345329.9" algo="FTMS" component_name="GF" deconvoluted_molecular_mass="465.141022" deconvoluted_isotopic_mass="466.144413"/>
<pk mz="466.171948" i="4225341.0" z="-1" sn="29.75" a="6033.66" fwhm="0.001452" res="321050.3" algo="FTMS" component_name="AA" deconvoluted_molecular_mass="465.169380" deconvoluted_isotopic_mass="466.172748"/>
<pk mz="466.180010" i="1291327.0" sn="7.48" a="1191.57" fwhm="0.001240" res="375860.3" algo="FTMS"/>
<pk mz="466.192996" i="1372866.6" sn="8.10" a="1582.32" fwhm="0.001573" res="296340.8" algo="FTMS"/>
<pk mz="466.229490" i="1350476.8" sn="7.93" a="1116.33" fwhm="0.001164" res="400637.8" algo="FTMS"/>
<pk mz="467.010474" i="1904166.0" sn="12.13" a="2316.09" fwhm="0.001403" res="332983.4" algo="FTMS"/>
<pk mz="467.025563" i="2091050.1" sn="13.55" a="2380.22" fwhm="0.001426" res="327430.9" algo="FTMS"/>
<pk mz="467.036884" i="1347373.3" sn="7.91" a="1148.07" fwhm="0.001150" res="406030.6" algo="FTMS"/>
<pk mz="467.046749" i="12044848.0" z="-1" sn="89.11" a="17858.70" fwhm="0.001480" res="315585.3" algo="FTMS" component_name="BA" deconvoluted_molecular_mass="467.047559" deconvoluted_isotopic_mass="467.047551"/>
<pk mz="467.057926" i="1758771.1" sn="11.03" a="1688.69" fwhm="0.001189" res="392764.2" algo="FTMS"/>
<pk mz="467.062009" i="1513780.3" sn="9.17" a="1740.26" fwhm="0.001483" res="314953.7" algo="FTMS"/>
<pk mz="467.083127" i="13443642.0" z="-1" sn="99.72" a="20900.39" fwhm="0.001496" res="312130.1" algo="FTMS" component_name="v" deconvoluted_molecular_mass="467.083850" deconvoluted_isotopic_mass="467.083930"/>
<pk mz="467.094363" i="3268669.3" sn="22.49" a="5027.76" fwhm="0.001603" res="291431.3" algo="FTMS"/>
<pk mz="467.098298" i="1233982.4" sn="7.05" a="1084.04" fwhm="0.001304" res="358101.5" algo="FTMS"/>
<pk mz="467.119489" i="12169796.0" z="-1" sn="90.05" a="18006.51" fwhm="0.001497" res="311974.1" algo="FTMS" component_name="AV" deconvoluted_molecular_mass="467.120438" deconvoluted_isotopic_mass="467.120292"/>
<pk mz="467.130593" i="1863239.3" sn="11.82" a="2415.53" fwhm="0.001525" res="306376.5" algo="FTMS"/>
<pk mz="467.155866" i="7498318.5" z="-1" sn="54.60" a="10565.12" fwhm="0.001453" res="321519.8" algo="FTMS" component_name="HM" deconvoluted_molecular_mass="467.156664" deconvoluted_isotopic_mass="467.156669"/>
<pk mz="467.165687" i="4147793.0" sn="29.16" a="7709.62" fwhm="0.001796" res="260183.0" algo="FTMS"/>
<pk mz="467.186816" i="1432279.0" sn="8.55" a="1539.06" fwhm="0.001803" res="259140.7" algo="FTMS"/>
<pk mz="467.192341" i="3090520.5" sn="21.14" a="3641.04" fwhm="0.001301" res="359029.7" algo="FTMS"/>
<pk mz="467.205321" i="2350684.0" sn="15.52" a="2557.71" fwhm="0.001330" res="351347.8" algo="FTMS"/>
<pk mz="467.228564" i="2601570.5" sn="17.43" a="3043.53" fwhm="0.001410" res="331361.3" algo="FTMS"/>
<pk mz="467.241982" i="1229670.3" sn="7.01" a="1172.97" fwhm="0.001282" res="364460.8" algo="FTMS"/>
<pk mz="467.265104" i="1426028.6" sn="8.50" a="1546.62" fwhm="0.001339" res="348893.5" algo="FTMS"/>
<pk mz="467.660489" i="1395034.3" sn="8.27" a="1803.58" fwhm="0.001855" res="252112.2" algo="FTMS"/>
<pk mz="468.020737" i="1412926.1" sn="8.40" a="1343.34" fwhm="0.001297" res="360724.8" algo="FTMS"/>
<pk mz="468.032028" i="1315905.3" sn="7.67" a="1198.63" fwhm="0.001245" res="375847.9" algo="FTMS"/>
<pk mz="468.041961" i="2457924.0" sn="16.33" a="3176.69" fwhm="0.001418" res="330068.9" algo="FTMS"/>
<pk mz="468.050137" i="2302790.3" z="-1" sn="15.16" a="3072.36" fwhm="0.001453" res="322145.5" algo="FTMS" component_name="BA" deconvoluted_molecular_mass="467.047559" deconvoluted_isotopic_mass="468.050943"/>
<pk mz="468.057261" i="1853768.3" sn="11.75" a="2075.35" fwhm="0.001402" res="333890.0" algo="FTMS"/>
<pk mz="468.068446" i="1295947.4" sn="7.51" a="1329.41" fwhm="0.001400" res="334271.6" algo="FTMS"/>
<pk mz="468.078373" i="4141902.0" sn="29.12" a="6079.06" fwhm="0.001523" res="307330.8" algo="FTMS"/>
<pk mz="468.086462" i="2987856.3" z="-1" sn="20.36" a="3568.00" fwhm="0.001378" res="339706.1" algo="FTMS" component_name="v" deconvoluted_molecular_mass="467.083850" deconvoluted_isotopic_mass="468.087268"/>
<pk mz="468.089445" i="1935185.3" sn="12.37" a="2296.80" fwhm="0.001444" res="324249.1" algo="FTMS"/>
<pk mz="468.093468" i="1662034.3" sn="10.29" a="2097.37" fwhm="0.001599" res="292708.2" algo="FTMS"/>
<pk mz="468.114810" i="4317016.0" sn="30.45" a="6051.29" fwhm="0.001465" res="319428.0" algo="FTMS"/>
<pk mz="468.122868" i="2619226.5" z="-1" sn="17.56" a="3000.70" fwhm="0.001323" res="353957.8" algo="FTMS" component_name="AV" deconvoluted_molecular_mass="467.120438" deconvoluted_isotopic_mass="468.123675"/>
<pk mz="468.151118" i="2771298.3" sn="18.71" a="3876.85" fwhm="0.001609" res="291019.2" algo="FTMS"/>
<pk mz="468.159187" i="2195300.5" z="-1" sn="14.34" a="2359.50" fwhm="0.001333" res="351154.6" algo="FTMS" component_name="HM" deconvoluted_molecular_mass="467.156664" deconvoluted_isotopic_mass="468.159993"/>
<pk mz="468.164006" i="1652069.8" sn="10.22" a="2796.77" fwhm="0.002151" res="217613.7" algo="FTMS"/>
<pk mz="468.168710" i="1356647.1" sn="7.97" a="1402.20" fwhm="0.001338" res="350017.9" algo="FTMS"/>
<pk mz="468.978308" i="1998919.0" sn="12.85" a="2306.56" fwhm="0.001402" res="334456.0" algo="FTMS"/>
<pk mz="469.004936" i="2257486.3" sn="14.81" a="2709.60" fwhm="0.001480" res="316833.3" algo="FTMS"/>
<pk mz="469.026055" i="4515924.0" sn="31.95" a="6513.45" fwhm="0.001544" res="303806.3" algo="FTMS"/>
<pk mz="469.041267" i="3532888.3" sn="24.49" a="4895.94" fwhm="0.001507" res="311172.4" algo="FTMS"/>
<pk mz="469.052600" i="1925723.5" sn="12.29" a="2699.50" fwhm="0.001622" res="289231.9" algo="FTMS"/>
<pk mz="469.062406" i="13255774.0" z="-1" sn="98.29" a="20844.36" fwhm="0.001520" res="308612.3" algo="FTMS" component_name="x" deconvoluted_molecular_mass="469.063226" deconvoluted_isotopic_mass="469.063215"/>
<pk mz="469.073651" i="1388641.3" sn="8.22" a="1898.75" fwhm="0.001686" res="278226.4" algo="FTMS"/>
<pk mz="469.077605" i="2168418.5" sn="14.13" a="2446.32" fwhm="0.001359" res="345133.4" algo="FTMS"/>
<pk mz="469.088818" i="1426533.5" z="-1" sn="8.50" a="1434.06" fwhm="0.001427" res="328647.0" algo="FTMS" component_name="v" deconvoluted_molecular_mass="467.083850" deconvoluted_isotopic_mass="469.089627"/>
<pk mz="469.098756" i="13806696.0" z="-1" sn="102.48" a="20735.50" fwhm="0.001500" res="312716.3" algo="FTMS" component_name="p" deconvoluted_molecular_mass="469.099575" deconvoluted_isotopic_mass="469.099565"/>
<pk mz="469.110074" i="2082923.4" sn="13.49" a="2900.60" fwhm="0.001593" res="294435.8" algo="FTMS"/>
<pk mz="469.135173" i="10620018.0" z="-1" sn="78.29" a="15983.55" fwhm="0.001498" res="313259.7" algo="FTMS" component_name="CE" deconvoluted_molecular_mass="469.136000" deconvoluted_isotopic_mass="469.135982"/>
<pk mz="469.146541" i="1410293.4" sn="8.38" a="1766.46" fwhm="0.001614" res="290663.3" algo="FTMS"/>
<pk mz="469.171508" i="4576380.5" sn="32.41" a="5833.59" fwhm="0.001366" res="343398.6" algo="FTMS"/>
<pk mz="469.207888" i="4362374.5" sn="30.79" a="5330.36" fwhm="0.001325" res="354224.0" algo="FTMS"/>
<pk mz="469.220972" i="1896586.0" sn="12.07" a="2196.01" fwhm="0.001446" res="324506.7" algo="FTMS"/>
<pk mz="469.244297" i="4048016.3" sn="28.40" a="5571.44" fwhm="0.001494" res="314061.8" algo="FTMS"/>
<pk mz="469.280652" i="2447002.5" sn="16.25" a="3135.31" fwhm="0.001439" res="326197.4" algo="FTMS"/>
<pk mz="470.036517" i="3023210.8" sn="20.62" a="3563.82" fwhm="0.001381" res="340419.5" algo="FTMS"/>
<pk mz="470.047886" i="1434733.9" sn="8.56" a="1646.23" fwhm="0.001717" res="273775.8" algo="FTMS"/>
<pk mz="470.057570" i="2858352.5" sn="19.37" a="3687.08" fwhm="0.001544" res="304346.0" algo="FTMS"/>
<pk mz="470.065806" i="2990962.8" z="-1" sn="20.38" a="3595.59" fwhm="0.001342" res="350195.3" algo="FTMS" component_name="x" deconvoluted_molecular_mass="469.063226" deconvoluted_isotopic_mass="470.066619"/>
<pk mz="470.072934" i="2743156.8" sn="18.50" a="4020.67" fwhm="0.001624" res="289426.2" algo="FTMS"/>
<pk mz="470.084116" i="1841015.9" sn="11.65" a="1780.14" fwhm="0.001262" res="372555.4" algo="FTMS"/>
<pk mz="470.094028" i="3349370.5" sn="23.10" a="4541.69" fwhm="0.001488" res="316019.3" algo="FTMS"/>
<pk mz="470.102158" i="2459516.8" z="-1" sn="16.34" a="2447.59" fwhm="0.001315" res="357485.3" algo="FTMS" component_name="p" deconvoluted_molecular_mass="469.099575" deconvoluted_isotopic_mass="470.102971"/>
<pk mz="470.130348" i="2974596.5" z="-1" sn="20.25" a="3543.42" fwhm="0.001401" res="335467.1" algo="FTMS" component_name="AV" deconvoluted_molecular_mass="467.120438" deconvoluted_isotopic_mass="470.131161"/>
<pk mz="470.138615" i="2292102.8" z="-1" sn="15.07" a="2667.02" fwhm="0.001344" res="349804.1" algo="FTMS" component_name="CE" deconvoluted_molecular_mass="469.136000" deconvoluted_isotopic_mass="470.139428"/>
<pk mz="470.166511" i="1741454.5" sn="10.89" a="2261.20" fwhm="0.001408" res="333973.2" algo="FTMS"/>
<pk mz="470.174935" i="1237136.9" sn="7.06" a="1478.74" fwhm="0.001651" res="284780.9" algo="FTMS"/>
<pk mz="470.179915" i="1388690.3" sn="8.21" a="1625.63" fwhm="0.001514" res="310587.3" algo="FTMS"/>
<pk mz="470.203204" i="1411480.6" sn="8.39" a="1282.34" fwhm="0.001180" res="398643.4" algo="FTMS"/>
<pk mz="471.020519" i="4721273.0" sn="33.51" a="6618.82" fwhm="0.001463" res="322034.7" algo="FTMS"/>
<pk mz="471.031814" i="2030204.3" sn="13.08" a="2110.10" fwhm="0.001277" res="368827.0" algo="FTMS"/>
<pk mz="471.041652" i="7110271.0" z="-1" sn="51.64" a="10915.56" fwhm="0.001523" res="309320.8" algo="FTMS" component_name="IL" deconvoluted_molecular_mass="471.044631" deconvoluted_isotopic_mass="471.042468"/>
<pk mz="471.056904" i="4227715.0" sn="29.76" a="5394.50" fwhm="0.001391" res="338620.2" algo="FTMS"/>
<pk mz="471.067988" i="2648710.3" sn="17.78" a="3161.16" fwhm="0.001341" res="351318.8" algo="FTMS"/>
<pk mz="471.077991" i="12453513.0" z="-1" sn="92.20" a="19203.04" fwhm="0.001522" res="309513.2" algo="FTMS" component_name="AN" deconvoluted_molecular_mass="471.078840" deconvoluted_isotopic_mass="471.078807"/>
<pk mz="471.093266" i="3164813.3" sn="21.69" a="3704.76" fwhm="0.001351" res="348649.3" algo="FTMS"/>
<pk mz="471.104252" i="1901968.1" sn="12.11" a="2425.95" fwhm="0.001468" res="320979.9" algo="FTMS"/>
<pk mz="471.114403" i="10440339.0" z="-1" sn="76.92" a="15449.75" fwhm="0.001505" res="312956.0" algo="FTMS" component_name="CL" deconvoluted_molecular_mass="471.115222" deconvoluted_isotopic_mass="471.115219"/>
<pk mz="471.129533" i="1950103.1" sn="12.47" a="2404.71" fwhm="0.001428" res="329907.6" algo="FTMS"/>
<pk mz="471.150804" i="5935773.0" sn="42.73" a="8164.60" fwhm="0.001475" res="319436.7" algo="FTMS"/>
<pk mz="471.166182" i="1339809.1" sn="7.84" a="1163.52" fwhm="0.001344" res="350470.9" algo="FTMS"/>
<pk mz="471.187170" i="4683431.0" sn="33.22" a="5921.00" fwhm="0.001377" res="342302.1" algo="FTMS"/>
<pk mz="471.223559" i="5396145.0" sn="38.63" a="8105.36" fwhm="0.001527" res="308570.4" algo="FTMS"/>
<pk mz="471.259928" i="3947194.8" sn="27.63" a="5220.38" fwhm="0.001428" res="330121.6" algo="FTMS"/>
<pk mz="471.296372" i="2045124.9" sn="13.19" a="2239.94" fwhm="0.001395" res="337843.1" algo="FTMS"/>
<pk mz="472.015753" i="1890697.9" sn="12.02" a="1807.95" fwhm="0.001260" res="374507.4" algo="FTMS"/>
<pk mz="472.052206" i="3301267.8" z="-1" sn="22.73" a="4518.71" fwhm="0.001504" res="313786.4" algo="FTMS" component_name="IL" deconvoluted_molecular_mass="471.044631" deconvoluted_isotopic_mass="472.053025"/>
<pk mz="472.060387" i="1284758.0" sn="7.42" a="1105.19" fwhm="0.001176" res="401560.9" algo="FTMS"/>
<pk mz="472.063432" i="1656726.9" sn="10.24" a="2049.64" fwhm="0.001497" res="315234.7" algo="FTMS"/>
<pk mz="472.073300" i="1456537.5" sn="8.72" a="1553.60" fwhm="0.001317" res="358397.1" algo="FTMS"/>
<pk mz="472.081544" i="2323355.8" z="-1" sn="15.30" a="2966.97" fwhm="0.001408" res="335315.0" algo="FTMS" component_name="AN" deconvoluted_molecular_mass="471.078840" deconvoluted_isotopic_mass="472.082364"/>
<pk mz="472.088558" i="2284445.8" sn="15.01" a="2819.77" fwhm="0.001468" res="321523.5" algo="FTMS"/>
<pk mz="472.099710" i="1561760.8" sn="9.52" a="1531.96" fwhm="0.001305" res="361860.9" algo="FTMS"/>
<pk mz="472.109683" i="2102691.5" sn="13.63" a="2910.05" fwhm="0.001556" res="303483.3" algo="FTMS"/>
<pk mz="472.117764" i="2067877.8" z="-1" sn="13.37" a="2437.19" fwhm="0.001393" res="338961.5" algo="FTMS" component_name="CL" deconvoluted_molecular_mass="471.115222" deconvoluted_isotopic_mass="472.118583"/>
<pk mz="472.125009" i="1614759.8" sn="9.93" a="1844.88" fwhm="0.001508" res="313149.4" algo="FTMS"/>
<pk mz="472.218971" i="1337537.4" sn="7.82" a="1307.95" fwhm="0.001339" res="352725.3" algo="FTMS"/>
<pk mz="472.241272" i="1448903.5" sn="8.67" a="1705.06" fwhm="0.001477" res="319642.9" algo="FTMS"/>
<pk mz="472.999749" i="1453718.5" sn="8.70" a="1319.92" fwhm="0.001193" res="396637.5" algo="FTMS"/>
<pk mz="473.020895" i="1338524.4" sn="7.83" a="1349.13" fwhm="0.001425" res="331944.3" algo="FTMS"/>
<pk mz="473.036201" i="5779616.5" sn="41.54" a="8445.06" fwhm="0.001527" res="309691.1" algo="FTMS"/>
<pk mz="473.047393" i="3469475.5" z="-1" sn="24.00" a="5045.17" fwhm="0.001535" res="308191.9" algo="FTMS" component_name="IL" deconvoluted_molecular_mass="471.044631" deconvoluted_isotopic_mass="473.048216"/>
<pk mz="473.057258" i="7364774.0" z="-12" sn="53.57" a="11733.29" fwhm="0.001621" res="291828.1" algo="FTMS" component_name="HT" deconvoluted_molecular_mass="5687.801336" deconvoluted_isotopic_mass="5687.783044"/>
<pk mz="473.072552" i="4827306.5" sn="34.31" a="6952.83" fwhm="0.001522" res="310839.0" algo="FTMS"/>
<pk mz="473.083703" i="3017901.5" sn="20.57" a="3697.11" fwhm="0.001420" res="333199.0" algo="FTMS"/>
<pk mz="473.086963" i="1444910.4" sn="8.63" a="2439.51" fwhm="0.002359" res="200520.2" algo="FTMS"/>
<pk mz="473.093603" i="7906480.0" z="-1" sn="57.68" a="12231.77" fwhm="0.001550" res="305259.0" algo="FTMS" component_name="GL" deconvoluted_molecular_mass="473.094435" deconvoluted_isotopic_mass="473.094426"/>
<pk mz="473.108838" i="3535028.3" sn="24.50" a="5000.60" fwhm="0.001502" res="315088.5" algo="FTMS"/>
<pk mz="473.120002" i="1528759.4" sn="9.27" a="2081.81" fwhm="0.001672" res="282930.8" algo="FTMS"/>
<pk mz="473.130086" i="4803770.0" sn="34.13" a="6962.11" fwhm="0.001522" res="310770.0" algo="FTMS"/>
<pk mz="473.145249" i="3171006.3" z="-12" sn="21.74" a="3928.60" fwhm="0.001413" res="334775.6" algo="FTMS" component_name="HT" deconvoluted_molecular_mass="5687.801336" deconvoluted_isotopic_mass="5688.838940"/>
<pk mz="473.158296" i="1583553.8" sn="9.69" a="1867.47" fwhm="0.001476" res="320649.9" algo="FTMS"/>
<pk mz="473.166451" i="3526852.0" sn="24.44" a="4569.16" fwhm="0.001421" res="332883.1" algo="FTMS"/>
<pk mz="473.202845" i="4208846.0" sn="29.61" a="6183.26" fwhm="0.001577" res="300120.5" algo="FTMS"/>
<pk mz="473.225228" i="2021076.0" z="-12" sn="13.01" a="2133.11" fwhm="0.001266" res="373735.2" algo="FTMS" component_name="HT" deconvoluted_molecular_mass="5687.801336" deconvoluted_isotopic_mass="5689.798693"/>
<pk mz="473.239210" i="4432088.0" sn="31.31" a="5840.78" fwhm="0.001464" res="323166.6" algo="FTMS"/>
<pk mz="473.275660" i="2067681.8" sn="13.36" a="2695.11" fwhm="0.001567" res="302116.5" algo="FTMS"/>
<pk mz="473.282572" i="11808996.0" z="-1" sn="87.30" a="18119.75" fwhm="0.001537" res="307867.7" algo="FTMS" component_name="BF" deconvoluted_molecular_mass="473.283396" deconvoluted_isotopic_mass="473.283396"/>
<pk mz="473.311843" i="1682155.6" z="-12" sn="10.43" a="2042.88" fwhm="0.001540" res="307271.2" algo="FTMS" component_name="HT" deconvoluted_molecular_mass="5687.801336" deconvoluted_isotopic_mass="5690.838076"/>
<pk mz="474.031456" i="3550639.3" sn="24.62" a="4415.41" fwhm="0.001391" res="340846.5" algo="FTMS"/>
<pk mz="474.060775" i="1364535.3" z="-1" sn="8.02" a="1663.98" fwhm="0.001956" res="242352.6" algo="FTMS" component_name="IL" deconvoluted_molecular_mass="471.044631" deconvoluted_isotopic_mass="474.061602"/>
<pk mz="474.067715" i="3942841.3" sn="27.59" a="5553.50" fwhm="0.001501" res="315899.8" algo="FTMS"/>
<pk mz="474.075891" i="1356987.5" sn="7.97" a="1231.05" fwhm="0.001167" res="406385.7" algo="FTMS"/>
<pk mz="474.078882" i="2195900.3" sn="14.33" a="2576.79" fwhm="0.001469" res="322677.8" algo="FTMS"/>
<pk mz="474.089223" i="1341631.0" sn="7.85" a="1492.28" fwhm="0.001855" res="255562.5" algo="FTMS"/>
<pk mz="474.097005" i="1326529.1" z="-1" sn="7.73" a="1058.71" fwhm="0.001247" res="380135.1" algo="FTMS" component_name="GL" deconvoluted_molecular_mass="473.094435" deconvoluted_isotopic_mass="474.097831"/>
<pk mz="474.104218" i="2792899.3" sn="18.86" a="3189.00" fwhm="0.001316" res="360261.9" algo="FTMS"/>
<pk mz="474.115623" i="1754310.3" sn="10.98" a="2044.25" fwhm="0.001363" res="347729.7" algo="FTMS"/>
<pk mz="474.140561" i="1771213.0" sn="11.11" a="1938.91" fwhm="0.001333" res="355795.6" algo="FTMS"/>
<pk mz="474.161746" i="1415122.8" sn="8.41" a="1412.56" fwhm="0.001259" res="376629.4" algo="FTMS"/>
<pk mz="474.198061" i="2115036.5" sn="13.72" a="2520.18" fwhm="0.001461" res="324634.4" algo="FTMS"/>
<pk mz="474.234665" i="1536742.5" sn="9.33" a="1476.42" fwhm="0.001177" res="403006.8" algo="FTMS"/>
<pk mz="474.285915" i="3217908.5" z="-1" sn="22.09" a="4167.59" fwhm="0.001402" res="338285.4" algo="FTMS" component_name="BF" deconvoluted_molecular_mass="473.283396" deconvoluted_isotopic_mass="474.286742"/>
<pk mz="475.015393" i="4015802.3" sn="28.15" a="5919.71" fwhm="0.001550" res="306404.3" algo="FTMS"/>
<pk mz="475.026749" i="1357501.3" sn="7.97" a="1578.39" fwhm="0.001497" res="317247.3" algo="FTMS"/>
<pk mz="475.036479" i="1585343.9" sn="9.70" a="1779.48" fwhm="0.001697" res="279904.5" algo="FTMS"/>
<pk mz="475.051864" i="7539396.0" z="-1" sn="54.89" a="10662.11" fwhm="0.001458" res="325815.9" algo="FTMS" component_name="HK" deconvoluted_molecular_mass="475.052711" deconvoluted_isotopic_mass="475.052693"/>
<pk mz="475.063028" i="3301575.3" sn="22.72" a="4799.11" fwhm="0.001570" res="302496.1" algo="FTMS"/>
<pk mz="475.072951" i="5436106.0" sn="38.93" a="8228.75" fwhm="0.001573" res="302018.4" algo="FTMS"/>
<pk mz="475.088247" i="6893262.0" z="-1" sn="49.99" a="10206.34" fwhm="0.001543" res="307964.7" algo="FTMS" component_name="IZ" deconvoluted_molecular_mass="475.089040" deconvoluted_isotopic_mass="475.089077"/>
<pk mz="475.099252" i="3338961.0" sn="23.01" a="5024.94" fwhm="0.001620" res="293208.7" algo="FTMS"/>
<pk mz="475.109237" i="3178707.8" sn="21.79" a="4752.50" fwhm="0.001569" res="302865.7" algo="FTMS"/>
<pk mz="475.124559" i="4910808.0" sn="34.94" a="6599.87" fwhm="0.001452" res="327242.4" algo="FTMS"/>
<pk mz="475.135691" i="1580250.8" sn="9.66" a="2208.88" fwhm="0.001836" res="258762.3" algo="FTMS"/>
<pk mz="475.145602" i="2080989.5" sn="13.46" a="2536.13" fwhm="0.001404" res="338446.6" algo="FTMS"/>
<pk mz="475.160988" i="6269665.5" sn="45.25" a="9827.31" fwhm="0.001602" res="296598.5" algo="FTMS"/>
<pk mz="475.174132" i="1930725.1" sn="12.32" a="2820.27" fwhm="0.001816" res="261674.1" algo="FTMS"/>
<pk mz="475.182109" i="2142951.3" sn="13.93" a="2906.96" fwhm="0.001577" res="301409.3" algo="FTMS"/>
<pk mz="475.197297" i="1307371.5" sn="7.59" a="1043.60" fwhm="0.001120" res="424372.3" algo="FTMS"/>
<pk mz="475.210386" i="1756655.0" sn="11.00" a="1825.72" fwhm="0.001330" res="357208.1" algo="FTMS"/>
<pk mz="475.218522" i="2767601.3" sn="18.67" a="3890.07" fwhm="0.001601" res="296807.0" algo="FTMS"/>
<pk mz="475.254930" i="1804283.1" sn="11.36" a="1933.68" fwhm="0.001395" res="340787.6" algo="FTMS"/>
<pk mz="476.010735" i="1236679.3" sn="7.05" a="877.03" fwhm="0.001097" res="434108.1" algo="FTMS"/>
<pk mz="476.047069" i="4280273.0" sn="30.15" a="6284.81" fwhm="0.001577" res="301870.5" algo="FTMS"/>
<pk mz="476.055289" i="1929171.3" z="-1" sn="12.30" a="1863.98" fwhm="0.001231" res="386594.4" algo="FTMS" component_name="HK" deconvoluted_molecular_mass="475.052711" deconvoluted_isotopic_mass="476.056123"/>
<pk mz="476.058365" i="1515220.1" sn="9.16" a="1375.14" fwhm="0.001252" res="380230.8" algo="FTMS"/>
<pk mz="476.083444" i="4439003.0" sn="31.36" a="5619.23" fwhm="0.001400" res="340121.6" algo="FTMS"/>
<pk mz="476.091377" i="1467101.0" z="-1" sn="8.80" a="1563.19" fwhm="0.001479" res="321972.3" algo="FTMS" component_name="IZ" deconvoluted_molecular_mass="475.089040" deconvoluted_isotopic_mass="476.092211"/>
<pk mz="476.094786" i="1862622.0" sn="11.80" a="2558.32" fwhm="0.001690" res="281661.3" algo="FTMS"/>
<pk mz="476.119719" i="3102180.8" sn="21.21" a="4018.73" fwhm="0.001437" res="331362.0" algo="FTMS"/>
<pk mz="476.131048" i="1422567.8" sn="8.46" a="1366.39" fwhm="0.001244" res="382664.9" algo="FTMS"/>
<pk mz="476.141144" i="1304298.5" sn="7.56" a="1251.11" fwhm="0.001485" res="320533.6" algo="FTMS"/>
<pk mz="476.156444" i="1711598.6" sn="10.65" a="1775.63" fwhm="0.001403" res="339265.0" algo="FTMS"/>
<pk mz="476.164257" i="1379056.8" sn="8.13" a="1388.36" fwhm="0.001323" res="359975.1" algo="FTMS"/>
<pk mz="476.177386" i="1697268.3" sn="10.54" a="1459.27" fwhm="0.001162" res="409861.2" algo="FTMS"/>
<pk mz="476.213885" i="2202622.0" sn="14.38" a="2506.96" fwhm="0.001366" res="348739.9" algo="FTMS"/>
<pk mz="476.250046" i="1419271.9" sn="8.32" a="1706.01" fwhm="0.001933" res="246439.9" algo="FTMS"/>
<pk mz="477.009927" i="1340884.4" sn="7.74" a="1518.56" fwhm="0.001483" res="321552.3" algo="FTMS"/>
<pk mz="477.031049" i="7424218.0" z="-1" sn="53.32" a="10945.07" fwhm="0.001500" res="318114.7" algo="FTMS" component_name="HR" deconvoluted_molecular_mass="477.031886" deconvoluted_isotopic_mass="477.031885"/>
<pk mz="477.042419" i="1943773.1" sn="12.25" a="2830.12" fwhm="0.001570" res="303939.7" algo="FTMS"/>
<pk mz="477.052258" i="1841375.8" sn="11.49" a="2818.66" fwhm="0.002017" res="236534.2" algo="FTMS"/>
<pk mz="477.067395" i="9632996.0" z="-1" sn="69.87" a="15007.33" fwhm="0.001600" res="298141.4" algo="FTMS" component_name="DK" deconvoluted_molecular_mass="477.068260" deconvoluted_isotopic_mass="477.068232"/>
<pk mz="477.078560" i="4104422.8" sn="28.44" a="6815.10" fwhm="0.001749" res="272714.8" algo="FTMS"/>
<pk mz="477.088456" i="1938921.5" sn="12.22" a="2677.69" fwhm="0.002081" res="229287.4" algo="FTMS"/>
<pk mz="477.103857" i="7720173.5" z="-1" sn="55.54" a="11107.22" fwhm="0.001463" res="326060.3" algo="FTMS" component_name="GX" deconvoluted_molecular_mass="477.104666" deconvoluted_isotopic_mass="477.104693"/>
<pk mz="477.115053" i="2690288.8" sn="17.85" a="3599.54" fwhm="0.001535" res="310888.1" algo="FTMS"/>
<pk mz="477.140266" i="5720311.5" sn="40.55" a="8240.21" fwhm="0.001487" res="320972.3" algo="FTMS"/>
<pk mz="477.153337" i="1877498.9" sn="11.76" a="2220.34" fwhm="0.001435" res="332620.2" algo="FTMS"/>
<pk mz="477.172601" i="3232000.3" sn="21.91" a="4396.13" fwhm="0.001554" res="307120.9" algo="FTMS"/>
<pk mz="477.176572" i="2615041.3" sn="17.28" a="3196.08" fwhm="0.001486" res="321107.8" algo="FTMS"/>
<pk mz="477.189791" i="2644228.8" sn="17.50" a="3468.97" fwhm="0.001503" res="317454.3" algo="FTMS"/>
<pk mz="477.225992" i="2249486.5" sn="14.54" a="2591.54" fwhm="0.001349" res="353757.7" algo="FTMS"/>
<pk mz="477.249316" i="1343252.8" sn="7.75" a="1200.74" fwhm="0.001430" res="333851.7" algo="FTMS"/>
<pk mz="478.026293" i="2221541.3" sn="14.33" a="3055.07" fwhm="0.001632" res="292984.5" algo="FTMS"/>
<pk mz="478.034395" i="1347559.4" z="-1" sn="7.78" a="1318.15" fwhm="0.001382" res="345942.2" algo="FTMS" component_name="HR" deconvoluted_molecular_mass="477.031886" deconvoluted_isotopic_mass="478.035236"/>
<pk mz="478.062780" i="5241327.0" sn="36.96" a="7813.19" fwhm="0.001527" res="313015.7" algo="FTMS"/>
<pk mz="478.070898" i="2031089.1" z="-1" sn="12.91" a="2616.68" fwhm="0.001521" res="314249.4" algo="FTMS" component_name="DK" deconvoluted_molecular_mass="477.068260" deconvoluted_isotopic_mass="478.071739"/>
<pk mz="478.099092" i="4392440.5" sn="30.60" a="5985.38" fwhm="0.001443" res="331229.8" algo="FTMS"/>
<pk mz="478.107054" i="1790458.8" z="-1" sn="11.10" a="1794.87" fwhm="0.001254" res="381144.7" algo="FTMS" component_name="GX" deconvoluted_molecular_mass="477.104666" deconvoluted_isotopic_mass="478.107894"/>
<pk mz="478.110661" i="1535995.8" sn="9.20" a="1916.73" fwhm="0.001563" res="305821.9" algo="FTMS"/>
<pk mz="478.135547" i="2788866.5" sn="18.58" a="3260.06" fwhm="0.001312" res="364494.1" algo="FTMS"/>
<pk mz="478.143603" i="1355012.6" sn="7.84" a="1201.07" fwhm="0.001263" res="378445.7" algo="FTMS"/>
<pk mz="478.156835" i="1405192.1" sn="8.22" a="1708.76" fwhm="0.001565" res="305437.9" algo="FTMS"/>
<pk mz="478.171758" i="1389068.1" sn="8.09" a="1366.33" fwhm="0.001340" res="356925.4" algo="FTMS"/>
<pk mz="478.192991" i="1883409.8" sn="11.80" a="2797.54" fwhm="0.001703" res="280803.9" algo="FTMS"/>
<pk mz="478.229392" i="1458203.5" sn="8.61" a="1604.08" fwhm="0.001463" res="326793.5" algo="FTMS"/>
<pk mz="479.010363" i="2658028.3" sn="17.60" a="3429.29" fwhm="0.001447" res="330977.6" algo="FTMS"/>
<pk mz="479.025510" i="1554416.3" sn="9.33" a="1665.70" fwhm="0.001452" res="329802.3" algo="FTMS"/>
<pk mz="479.046808" i="12271350.0" z="-1" sn="89.63" a="18909.56" fwhm="0.001549" res="309172.0" algo="FTMS" component_name="AQ" deconvoluted_molecular_mass="479.047655" deconvoluted_isotopic_mass="479.047651"/>
<pk mz="479.050147" i="8199927.0" z="-1" sn="59.13" a="12287.52" fwhm="0.001542" res="310589.2" algo="FTMS" component_name="FT" deconvoluted_molecular_mass="479.050946" deconvoluted_isotopic_mass="479.050991"/>
<pk mz="479.057982" i="2656505.0" sn="17.59" a="3274.28" fwhm="0.001460" res="328118.8" algo="FTMS"/>
<pk mz="479.083209" i="11040512.0" z="-1" sn="80.41" a="16595.14" fwhm="0.001527" res="313766.9" algo="FTMS" component_name="BU" deconvoluted_molecular_mass="479.083915" deconvoluted_isotopic_mass="479.084052"/>
<pk mz="479.094489" i="3683074.8" sn="25.28" a="5103.25" fwhm="0.001511" res="317104.3" algo="FTMS"/>
<pk mz="479.119512" i="10561289.0" z="-1" sn="76.82" a="16311.78" fwhm="0.001564" res="306315.4" algo="FTMS" component_name="CI" deconvoluted_molecular_mass="479.120325" deconvoluted_isotopic_mass="479.120356"/>
<pk mz="479.130640" i="1974796.4" sn="12.48" a="3295.23" fwhm="0.002130" res="224989.9" algo="FTMS"/>
<pk mz="479.147987" i="1769745.0" sn="10.95" a="1901.81" fwhm="0.001354" res="353819.4" algo="FTMS"/>
<pk mz="479.155851" i="5562131.0" sn="39.36" a="8317.95" fwhm="0.001601" res="299194.6" algo="FTMS"/>
<pk mz="479.169037" i="2198294.5" sn="14.16" a="2719.43" fwhm="0.001404" res="341356.5" algo="FTMS"/>
<pk mz="479.192387" i="3154716.8" sn="21.32" a="4513.23" fwhm="0.001508" res="317850.6" algo="FTMS"/>
<pk mz="479.205339" i="3390240.3" sn="23.09" a="4308.17" fwhm="0.001392" res="344306.0" algo="FTMS"/>
<pk mz="479.223447" i="1487653.0" sn="8.83" a="1689.40" fwhm="0.001456" res="329211.7" algo="FTMS"/>
<pk mz="479.228770" i="1781030.5" sn="11.03" a="1911.26" fwhm="0.001366" res="350864.8" algo="FTMS"/>
<pk mz="479.241705" i="2704170.0" sn="17.95" a="3933.77" fwhm="0.001662" res="288318.2" algo="FTMS"/>
<pk mz="479.264941" i="1246512.1" sn="7.02" a="994.47" fwhm="0.001198" res="399926.5" algo="FTMS"/>
<pk mz="479.278089" i="1265715.6" sn="7.17" a="903.48" fwhm="0.001236" res="387652.3" algo="FTMS"/>
<pk mz="480.020733" i="1631737.4" sn="9.91" a="1810.86" fwhm="0.001455" res="329806.9" algo="FTMS"/>
<pk mz="480.041983" i="3158527.0" sn="21.35" a="4267.39" fwhm="0.001487" res="322924.1" algo="FTMS"/>
<pk mz="480.050167" i="2660353.3" z="-1" sn="17.62" a="3344.62" fwhm="0.001429" res="335880.3" algo="FTMS" component_name="AQ" deconvoluted_molecular_mass="479.047655" deconvoluted_isotopic_mass="480.051014"/>
<pk mz="480.053249" i="1868546.0" z="-1" sn="11.68" a="2361.80" fwhm="0.001510" res="317820.1" algo="FTMS" component_name="FT" deconvoluted_molecular_mass="479.050946" deconvoluted_isotopic_mass="480.054096"/>
<pk mz="480.057138" i="1430275.0" sn="8.40" a="1426.18" fwhm="0.001335" res="359599.1" algo="FTMS"/>
<pk mz="480.078291" i="4533256.5" sn="31.65" a="6404.65" fwhm="0.001552" res="309386.3" algo="FTMS"/>
<pk mz="480.086390" i="2515978.8" z="-1" sn="16.53" a="2928.34" fwhm="0.001403" res="342151.0" algo="FTMS" component_name="BU" deconvoluted_molecular_mass="479.083915" deconvoluted_isotopic_mass="480.087237"/>
<pk mz="480.089743" i="1505547.8" sn="8.96" a="1334.12" fwhm="0.001247" res="384863.7" algo="FTMS"/>
<pk mz="480.114694" i="4950034.5" sn="34.77" a="7792.60" fwhm="0.001619" res="296487.6" algo="FTMS"/>
<pk mz="480.122682" i="2319892.5" z="-1" sn="15.07" a="2858.52" fwhm="0.001364" res="352038.3" algo="FTMS" component_name="CI" deconvoluted_molecular_mass="479.120325" deconvoluted_isotopic_mass="480.123529"/>
<pk mz="480.151151" i="3474460.0" sn="23.72" a="4270.10" fwhm="0.001399" res="343121.4" algo="FTMS"/>
<pk mz="480.159189" i="1577502.1" sn="9.50" a="1629.44" fwhm="0.001366" res="351546.5" algo="FTMS"/>
<pk mz="480.187757" i="1295397.8" sn="7.39" a="1217.88" fwhm="0.001279" res="375423.1" algo="FTMS"/>
<pk mz="480.195719" i="1462823.9" sn="8.64" a="1312.67" fwhm="0.001318" res="364206.6" algo="FTMS"/>
<pk mz="481.026027" i="6013188.0" sn="42.74" a="8685.52" fwhm="0.001511" res="318412.2" algo="FTMS"/>
<pk mz="481.041129" i="2252552.0" sn="14.56" a="2343.21" fwhm="0.001341" res="358771.6" algo="FTMS"/>
<pk mz="481.062368" i="12747022.0" z="-1" sn="93.19" a="19595.74" fwhm="0.001547" res="310958.4" algo="FTMS" component_name="AK" deconvoluted_molecular_mass="481.063160" deconvoluted_isotopic_mass="481.063218"/>
<pk mz="481.073635" i="3320080.8" sn="22.56" a="4503.32" fwhm="0.001477" res="325603.4" algo="FTMS"/>
<pk mz="481.077622" i="1610257.6" sn="9.75" a="1676.16" fwhm="0.001410" res="341291.0" algo="FTMS"/>
<pk mz="481.088610" i="1278228.6" z="-1" sn="7.26" a="1379.29" fwhm="0.001601" res="300527.8" algo="FTMS" component_name="BU" deconvoluted_molecular_mass="479.083915" deconvoluted_isotopic_mass="481.089460"/>
<pk mz="481.098727" i="11082007.0" z="-1" sn="80.72" a="16858.75" fwhm="0.001546" res="311228.0" algo="FTMS" component_name="BS" deconvoluted_molecular_mass="481.099584" deconvoluted_isotopic_mass="481.099578"/>
<pk mz="481.109875" i="3146010.3" sn="21.25" a="4030.18" fwhm="0.001503" res="320026.6" algo="FTMS"/>
<pk mz="481.119605" i="1601692.8" sn="9.68" a="2257.22" fwhm="0.001991" res="241658.9" algo="FTMS"/>
<pk mz="481.135133" i="10164513.0" z="-1" sn="73.84" a="15659.37" fwhm="0.001584" res="303826.0" algo="FTMS" component_name="CR" deconvoluted_molecular_mass="481.135988" deconvoluted_isotopic_mass="481.135984"/>
<pk mz="481.163425" i="78510376.0" z="-1" sn="585.95" a="123377.92" fwhm="0.001521" res="316407.3" algo="FTMS" component_name="F" deconvoluted_molecular_mass="481.164294" deconvoluted_isotopic_mass="481.164276"/>
<pk mz="481.171511" i="5471530.5" sn="38.68" a="7842.46" fwhm="0.001524" res="315722.9" algo="FTMS"/>
<pk mz="481.184529" i="2327854.0" sn="15.12" a="3345.34" fwhm="0.001520" res="316585.5" algo="FTMS"/>
<pk mz="481.208016" i="2146100.3" sn="13.76" a="2582.71" fwhm="0.001385" res="347340.7" algo="FTMS"/>
<pk mz="481.220968" i="2958647.8" sn="19.85" a="4557.20" fwhm="0.001646" res="292348.8" algo="FTMS"/>
<pk mz="481.244333" i="1472317.8" sn="8.71" a="1487.17" fwhm="0.001440" res="334174.3" algo="FTMS"/>
<pk mz="481.280611" i="1514823.4" sn="9.03" a="1435.77" fwhm="0.001294" res="372056.9" algo="FTMS"/>
<pk mz="482.029618" i="1259533.3" sn="7.12" a="1445.22" fwhm="0.001404" res="343326.3" algo="FTMS"/>
<pk mz="482.036651" i="2095631.0" sn="13.38" a="2297.79" fwhm="0.001403" res="343499.7" algo="FTMS"/>
<pk mz="482.057630" i="3669012.5" sn="25.17" a="5124.55" fwhm="0.001543" res="312490.3" algo="FTMS"/>
<pk mz="482.065773" i="2780182.8" z="-1" sn="18.51" a="3167.72" fwhm="0.001350" res="357094.9" algo="FTMS" component_name="AK" deconvoluted_molecular_mass="481.063160" deconvoluted_isotopic_mass="482.066627"/>
<pk mz="482.073050" i="1743384.6" sn="10.74" a="1930.76" fwhm="0.001434" res="336289.1" algo="FTMS"/>
<pk mz="482.093998" i="4687390.0" sn="32.80" a="7205.03" fwhm="0.001535" res="314001.3" algo="FTMS"/>
<pk mz="482.102108" i="1991200.3" z="-1" sn="12.60" a="2827.48" fwhm="0.001851" res="260448.6" algo="FTMS" component_name="BS" deconvoluted_molecular_mass="481.099584" deconvoluted_isotopic_mass="482.102962"/>
<pk mz="482.130333" i="3724839.8" sn="25.59" a="5260.11" fwhm="0.001565" res="308064.8" algo="FTMS"/>
<pk mz="482.138498" i="2025001.9" z="-1" sn="12.85" a="2483.58" fwhm="0.001495" res="322561.8" algo="FTMS" component_name="CR" deconvoluted_molecular_mass="481.135988" deconvoluted_isotopic_mass="482.139352"/>
<pk mz="482.143560" i="1268523.3" sn="7.18" a="1566.75" fwhm="0.001629" res="295920.8" algo="FTMS"/>
<pk mz="482.166848" i="19774002.0" z="-1" sn="145.84" a="31455.54" fwhm="0.001558" res="309526.7" algo="FTMS" component_name="F" deconvoluted_molecular_mass="481.164294" deconvoluted_isotopic_mass="482.167703"/>
<pk mz="482.247910" i="1266246.8" sn="7.17" a="1348.67" fwhm="0.001559" res="309339.5" algo="FTMS"/>
<pk mz="483.020431" i="2718482.0" sn="18.05" a="3654.89" fwhm="0.001613" res="299405.4" algo="FTMS"/>
<pk mz="483.031832" i="1710869.0" sn="10.50" a="2013.98" fwhm="0.001537" res="314190.8" algo="FTMS"/>
<pk mz="483.041724" i="8170263.5" z="-1" sn="58.90" a="13062.78" fwhm="0.001586" res="304483.9" algo="FTMS" component_name="FV" deconvoluted_molecular_mass="483.042563" deconvoluted_isotopic_mass="483.042581"/>
<pk mz="483.056965" i="2577691.5" sn="16.99" a="3008.63" fwhm="0.001397" res="345851.9" algo="FTMS"/>
<pk mz="483.068221" i="1405214.5" z="-1" sn="8.21" a="1220.01" fwhm="0.001255" res="384962.9" algo="FTMS" component_name="AK" deconvoluted_molecular_mass="481.063160" deconvoluted_isotopic_mass="483.069078"/>
<pk mz="483.078020" i="12346145.0" z="-1" sn="90.19" a="19668.55" fwhm="0.001602" res="301480.9" algo="FTMS" component_name="AO" deconvoluted_molecular_mass="483.078864" deconvoluted_isotopic_mass="483.078878"/>
<pk mz="483.089392" i="2139940.0" sn="13.71" a="2533.31" fwhm="0.001425" res="339102.5" algo="FTMS"/>
<pk mz="483.093211" i="1628453.1" sn="9.88" a="2446.37" fwhm="0.001811" res="266753.5" algo="FTMS"/>
<pk mz="483.104457" i="1269288.0" sn="7.19" a="1211.33" fwhm="0.001403" res="344240.9" algo="FTMS"/>
<pk mz="483.114393" i="11203371.0" z="-1" sn="81.62" a="17443.55" fwhm="0.001580" res="305836.9" algo="FTMS" component_name="BR" deconvoluted_molecular_mass="483.115184" deconvoluted_isotopic_mass="483.115250"/>
<pk mz="483.125626" i="1678893.6" sn="10.26" a="2354.59" fwhm="0.001766" res="273581.5" algo="FTMS"/>
<pk mz="483.150761" i="6301492.0" sn="44.89" a="9664.08" fwhm="0.001600" res="301885.3" algo="FTMS"/>
<pk mz="483.160501" i="21670710.0" z="-1" sn="160.05" a="35283.26" fwhm="0.001599" res="302093.9" algo="FTMS" component_name="W" deconvoluted_molecular_mass="483.161362" deconvoluted_isotopic_mass="483.161359"/>
<pk mz="483.170149" i="2558265.3" z="-1" sn="16.85" a="3155.63" fwhm="0.001539" res="314012.8" algo="FTMS" component_name="F" deconvoluted_molecular_mass="481.164294" deconvoluted_isotopic_mass="483.171007"/>
<pk mz="483.187197" i="3461949.8" sn="23.62" a="4741.32" fwhm="0.001506" res="320756.2" algo="FTMS"/>
<pk mz="483.200242" i="1596737.1" sn="9.64" a="1970.42" fwhm="0.001542" res="313457.1" algo="FTMS"/>
<pk mz="483.223636" i="3552071.3" sn="24.29" a="4922.93" fwhm="0.001541" res="313644.5" algo="FTMS"/>
<pk mz="483.259780" i="3476304.8" sn="23.72" a="4903.70" fwhm="0.001566" res="308517.7" algo="FTMS"/>
<pk mz="483.296401" i="1763674.4" sn="10.89" a="2033.53" fwhm="0.001318" res="366674.2" algo="FTMS"/>
<pk mz="483.332730" i="1639011.9" sn="9.96" a="2704.28" fwhm="0.001888" res="256011.9" algo="FTMS"/>
<pk mz="484.015868" i="1778966.9" sn="11.00" a="2058.08" fwhm="0.001455" res="332665.9" algo="FTMS"/>
<pk mz="484.036062" i="1318684.1" sn="7.56" a="1493.38" fwhm="0.001538" res="314757.2" algo="FTMS"/>
<pk mz="484.044943" i="1440798.5" z="-1" sn="8.47" a="1547.46" fwhm="0.001415" res="342084.4" algo="FTMS" component_name="FV" deconvoluted_molecular_mass="483.042563" deconvoluted_isotopic_mass="484.045803"/>
<pk mz="484.052253" i="3363872.3" sn="22.88" a="4617.30" fwhm="0.001499" res="322815.2" algo="FTMS"/>
<pk mz="484.063527" i="1884707.3" sn="11.80" a="2060.49" fwhm="0.001380" res="350826.1" algo="FTMS"/>
<pk mz="484.073254" i="3241509.8" sn="21.96" a="4762.86" fwhm="0.001561" res="310102.6" algo="FTMS"/>
<pk mz="484.081274" i="2471976.0" z="-1" sn="16.20" a="3265.06" fwhm="0.001587" res="304935.2" algo="FTMS" component_name="AO" deconvoluted_molecular_mass="483.078864" deconvoluted_isotopic_mass="484.082135"/>
<pk mz="484.088593" i="1973289.9" sn="12.46" a="2345.16" fwhm="0.001438" res="336612.1" algo="FTMS"/>
<pk mz="484.099700" i="1381676.8" sn="8.03" a="1123.67" fwhm="0.001210" res="399999.6" algo="FTMS"/>
<pk mz="484.109647" i="3127855.3" sn="21.11" a="4233.70" fwhm="0.001506" res="321554.9" algo="FTMS"/>
<pk mz="484.117831" i="2487345.5" z="-1" sn="16.31" a="3347.63" fwhm="0.001473" res="328627.1" algo="FTMS" component_name="BR" deconvoluted_molecular_mass="483.115184" deconvoluted_isotopic_mass="484.118692"/>
<pk mz="484.146238" i="2113081.0" sn="13.51" a="2360.25" fwhm="0.001405" res="344499.5" algo="FTMS"/>
<pk mz="484.154025" i="1796410.9" sn="11.14" a="2338.88" fwhm="0.001577" res="306943.2" algo="FTMS"/>
<pk mz="484.163858" i="5627965.5" z="-1" sn="39.84" a="8236.84" fwhm="0.001571" res="308227.2" algo="FTMS" component_name="W" deconvoluted_molecular_mass="483.161362" deconvoluted_isotopic_mass="484.164719"/>
<pk mz="484.195604" i="1382981.9" sn="8.04" a="1322.53" fwhm="0.001411" res="343192.4" algo="FTMS"/>
<pk mz="484.999712" i="1806615.6" sn="11.21" a="1878.02" fwhm="0.001323" res="366541.3" algo="FTMS"/>
<pk mz="485.020768" i="1875741.1" sn="11.73" a="2453.64" fwhm="0.001524" res="318320.6" algo="FTMS"/>
<pk mz="485.036192" i="4442401.0" sn="30.96" a="6045.50" fwhm="0.001486" res="326319.4" algo="FTMS"/>
<pk mz="485.047381" i="2291492.0" sn="14.84" a="3155.42" fwhm="0.001647" res="294425.6" algo="FTMS"/>
<pk mz="485.057292" i="10095911.0" z="-1" sn="73.32" a="15998.36" fwhm="0.001588" res="305485.9" algo="FTMS" component_name="CT" deconvoluted_molecular_mass="485.058163" deconvoluted_isotopic_mass="485.058156"/>
<pk mz="485.072442" i="3144490.5" sn="21.23" a="4284.20" fwhm="0.001545" res="313889.8" algo="FTMS"/>
<pk mz="485.083676" i="2096941.5" sn="13.39" a="3436.55" fwhm="0.001848" res="262489.0" algo="FTMS"/>
<pk mz="485.093663" i="10192176.0" z="-1" sn="74.04" a="15872.34" fwhm="0.001576" res="307859.1" algo="FTMS" component_name="CP" deconvoluted_molecular_mass="485.094406" deconvoluted_isotopic_mass="485.094527"/>
<pk mz="485.105290" i="1534771.1" sn="9.17" a="1726.03" fwhm="0.001443" res="336227.3" algo="FTMS"/>
<pk mz="485.108965" i="1930036.0" sn="12.13" a="2133.06" fwhm="0.001424" res="340618.4" algo="FTMS"/>
<pk mz="485.120090" i="1260599.0" z="-1" sn="7.12" a="1684.74" fwhm="0.001740" res="278818.8" algo="FTMS" component_name="BR" deconvoluted_molecular_mass="483.115184" deconvoluted_isotopic_mass="485.120955"/>
<pk mz="485.129966" i="8285497.5" z="-1" sn="59.76" a="13049.96" fwhm="0.001625" res="298587.9" algo="FTMS" component_name="FO" deconvoluted_molecular_mass="485.130849" deconvoluted_isotopic_mass="485.130831"/>
<pk mz="485.145255" i="1872189.5" sn="11.70" a="2221.27" fwhm="0.001626" res="298420.4" algo="FTMS"/>
<pk mz="485.166399" i="3941699.0" sn="27.21" a="5268.02" fwhm="0.001472" res="329651.3" algo="FTMS"/>
<pk mz="485.202794" i="3825484.5" sn="26.34" a="5845.97" fwhm="0.001672" res="290242.2" algo="FTMS"/>
<pk mz="485.239216" i="3861846.0" sn="26.61" a="6041.70" fwhm="0.001612" res="301037.1" algo="FTMS"/>
<pk mz="485.275624" i="3502431.5" sn="23.92" a="5103.78" fwhm="0.001583" res="306616.6" algo="FTMS"/>
<pk mz="485.311865" i="1737064.9" sn="10.69" a="1733.35" fwhm="0.001326" res="366016.5" algo="FTMS"/>
<pk mz="486.031374" i="3046947.8" sn="20.50" a="4430.05" fwhm="0.001630" res="298208.7" algo="FTMS"/>
<pk mz="486.042684" i="1264678.6" sn="7.15" a="1429.16" fwhm="0.001587" res="306345.8" algo="FTMS"/>
<pk mz="486.060680" i="1748779.3" z="-1" sn="10.77" a="2027.74" fwhm="0.001568" res="309958.6" algo="FTMS" component_name="CT" deconvoluted_molecular_mass="485.058163" deconvoluted_isotopic_mass="486.061548"/>
<pk mz="486.067875" i="3014189.0" sn="20.26" a="3969.91" fwhm="0.001505" res="323039.0" algo="FTMS"/>
<pk mz="486.078974" i="2441776.0" sn="15.97" a="3601.60" fwhm="0.001651" res="294362.5" algo="FTMS"/>
<pk mz="486.088789" i="2307634.5" sn="14.96" a="3263.57" fwhm="0.001609" res="302142.5" algo="FTMS"/>
<pk mz="486.097035" i="2314036.8" z="-1" sn="15.01" a="3310.80" fwhm="0.001674" res="290313.4" algo="FTMS" component_name="CP" deconvoluted_molecular_mass="485.094406" deconvoluted_isotopic_mass="486.097903"/>
<pk mz="486.104135" i="2059830.5" sn="13.11" a="2490.53" fwhm="0.001486" res="327232.0" algo="FTMS"/>
<pk mz="486.125230" i="2066236.0" sn="13.15" a="3094.91" fwhm="0.001842" res="263891.5" algo="FTMS"/>
<pk mz="486.133413" i="1745982.1" z="-1" sn="10.75" a="1671.79" fwhm="0.001279" res="380118.2" algo="FTMS" component_name="FO" deconvoluted_molecular_mass="485.130849" deconvoluted_isotopic_mass="486.134282"/>
<pk mz="486.140847" i="1303616.0" sn="7.44" a="1243.14" fwhm="0.001296" res="375051.1" algo="FTMS"/>
<pk mz="486.161618" i="1764421.5" sn="10.89" a="1762.34" fwhm="0.001317" res="369192.8" algo="FTMS"/>
<pk mz="486.169717" i="1314375.5" sn="7.52" a="1277.17" fwhm="0.001441" res="337476.4" algo="FTMS"/>
<pk mz="486.198047" i="1422158.9" sn="8.33" a="1426.44" fwhm="0.001465" res="331953.5" algo="FTMS"/>
<pk mz="486.242634" i="1530458.4" sn="9.14" a="1469.02" fwhm="0.001337" res="363756.7" algo="FTMS"/>
<pk mz="486.256691" i="1360990.0" sn="7.87" a="1394.08" fwhm="0.001486" res="327125.1" algo="FTMS"/>
<pk mz="487.015499" i="4455202.5" sn="31.05" a="6759.20" fwhm="0.001629" res="298985.2" algo="FTMS"/>
<pk mz="487.026500" i="1346597.1" sn="7.76" a="1836.89" fwhm="0.001998" res="243754.1" algo="FTMS"/>
<pk mz="487.036618" i="3700007.8" sn="25.39" a="6145.52" fwhm="0.001787" res="272511.7" algo="FTMS"/>
<pk mz="487.051902" i="6273835.5" sn="44.68" a="10135.06" fwhm="0.001654" res="294384.7" algo="FTMS"/>
<pk mz="487.063149" i="3340590.5" sn="22.70" a="5324.74" fwhm="0.001747" res="278769.0" algo="FTMS"/>
<pk mz="487.072971" i="8943409.0" z="-9" sn="64.68" a="14897.95" fwhm="0.001669" res="291900.1" algo="FTMS" component_name="EN" deconvoluted_molecular_mass="4391.714820" deconvoluted_isotopic_mass="4391.727180"/>
<pk mz="487.088290" i="4169525.0" sn="28.91" a="6316.72" fwhm="0.001637" res="297589.2" algo="FTMS"/>
<pk mz="487.099558" i="2396472.0" z="-1" sn="15.63" a="3688.95" fwhm="0.001665" res="292585.9" algo="FTMS" component_name="CP" deconvoluted_molecular_mass="485.094406" deconvoluted_isotopic_mass="487.100430"/>
<pk mz="487.109307" i="6799162.5" z="-1" sn="48.61" a="10488.61" fwhm="0.001616" res="301363.2" algo="FTMS" component_name="JK" deconvoluted_molecular_mass="487.111326" deconvoluted_isotopic_mass="487.110178"/>
<pk mz="487.124591" i="3107134.5" sn="20.95" a="4367.71" fwhm="0.001563" res="311592.8" algo="FTMS"/>
<pk mz="487.137454" i="1578433.8" sn="9.50" a="2294.58" fwhm="0.001883" res="258679.8" algo="FTMS"/>
<pk mz="487.145768" i="3538244.0" sn="24.18" a="5860.58" fwhm="0.001802" res="270333.6" algo="FTMS"/>
<pk mz="487.161065" i="1667911.8" sn="10.17" a="1935.48" fwhm="0.001349" res="361255.7" algo="FTMS"/>
<pk mz="487.182019" i="2918733.3" z="-9" sn="19.54" a="3784.71" fwhm="0.001535" res="317410.4" algo="FTMS" component_name="EN" deconvoluted_molecular_mass="4391.714820" deconvoluted_isotopic_mass="4392.708617"/>
<pk mz="487.218493" i="3880790.8" sn="26.75" a="5825.04" fwhm="0.001640" res="297140.3" algo="FTMS"/>
<pk mz="487.240859" i="2066268.4" sn="13.15" a="3521.35" fwhm="0.001968" res="247605.9" algo="FTMS"/>
<pk mz="487.254892" i="4023136.0" sn="27.81" a="6235.75" fwhm="0.001659" res="293742.5" algo="FTMS"/>
<pk mz="487.291195" i="2727785.3" z="-9" sn="18.11" a="3842.00" fwhm="0.001577" res="308984.1" algo="FTMS" component_name="EN" deconvoluted_molecular_mass="4391.714820" deconvoluted_isotopic_mass="4393.691202"/>
<pk mz="488.010994" i="1309474.6" sn="7.48" a="1271.24" fwhm="0.001469" res="332288.8" algo="FTMS"/>
<pk mz="488.046988" i="4456492.0" sn="31.06" a="6627.09" fwhm="0.001628" res="299828.2" algo="FTMS"/>
<pk mz="488.058305" i="2196526.8" sn="14.13" a="2717.31" fwhm="0.001491" res="327308.6" algo="FTMS"/>
<pk mz="488.083421" i="3325493.3" sn="22.58" a="4760.90" fwhm="0.001585" res="307872.1" algo="FTMS"/>
<pk mz="488.094556" i="1894712.1" sn="11.86" a="2385.82" fwhm="0.001523" res="320401.6" algo="FTMS"/>
<pk mz="488.104650" i="1599034.6" sn="9.65" a="1922.79" fwhm="0.001604" res="304362.1" algo="FTMS"/>
<pk mz="488.119907" i="2184254.8" z="-1" sn="14.03" a="2970.30" fwhm="0.001490" res="327555.2" algo="FTMS" component_name="JK" deconvoluted_molecular_mass="487.111326" deconvoluted_isotopic_mass="488.120782"/>
<pk mz="488.131099" i="1510721.5" sn="8.99" a="1597.07" fwhm="0.001538" res="317427.2" algo="FTMS"/>
<pk mz="488.156058" i="1257799.9" sn="7.09" a="1192.59" fwhm="0.001301" res="375351.9" algo="FTMS"/>
<pk mz="488.177365" i="1873229.4" sn="11.70" a="2313.38" fwhm="0.001485" res="328691.5" algo="FTMS"/>
<pk mz="488.213716" i="2689110.8" sn="17.82" a="3889.87" fwhm="0.001646" res="296543.5" algo="FTMS"/>
<pk mz="489.031046" i="7001384.0" z="-11" sn="50.13" a="10517.45" fwhm="0.001564" res="312687.4" algo="FTMS" component_name="IU" deconvoluted_molecular_mass="5389.437993" deconvoluted_isotopic_mass="5389.429417"/>
<pk mz="489.042215" i="2609963.0" sn="17.22" a="3521.73" fwhm="0.001543" res="316844.5" algo="FTMS"/>
<pk mz="489.052221" i="3932461.5" sn="27.13" a="6396.89" fwhm="0.001669" res="293095.8" algo="FTMS"/>
<pk mz="489.067395" i="7026993.5" z="-1" sn="50.32" a="11315.75" fwhm="0.001686" res="290086.0" algo="FTMS" component_name="IR" deconvoluted_molecular_mass="489.068293" deconvoluted_isotopic_mass="489.068274"/>
<pk mz="489.078654" i="4265268.5" sn="29.62" a="6148.49" fwhm="0.001524" res="320859.4" algo="FTMS"/>
<pk mz="489.088562" i="5098807.0" sn="35.87" a="7844.78" fwhm="0.001586" res="308457.1" algo="FTMS"/>
<pk mz="489.103836" i="5417274.5" sn="38.26" a="8859.80" fwhm="0.001710" res="286021.6" algo="FTMS"/>
<pk mz="489.115015" i="2614589.5" z="-1" sn="17.26" a="4316.71" fwhm="0.001978" res="247277.8" algo="FTMS" component_name="JK" deconvoluted_molecular_mass="487.111326" deconvoluted_isotopic_mass="489.115894"/>
<pk mz="489.124976" i="2749760.3" z="-11" sn="18.27" a="4158.22" fwhm="0.001735" res="281927.1" algo="FTMS" component_name="IU" deconvoluted_molecular_mass="5389.437993" deconvoluted_isotopic_mass="5390.462648"/>
<pk mz="489.140269" i="5674308.0" sn="40.18" a="8652.60" fwhm="0.001590" res="307691.3" algo="FTMS"/>
<pk mz="489.153640" i="1398087.5" sn="8.14" a="1777.91" fwhm="0.001587" res="308201.9" algo="FTMS"/>
<pk mz="489.161243" i="2129225.5" sn="13.62" a="3406.86" fwhm="0.002006" res="243827.4" algo="FTMS"/>
<pk mz="489.176586" i="2854733.3" sn="19.06" a="4612.83" fwhm="0.001789" res="273397.8" algo="FTMS"/>
<pk mz="489.197793" i="2616146.8" sn="17.27" a="3546.71" fwhm="0.001573" res="310982.9" algo="FTMS"/>
<pk mz="489.213061" i="1247062.6" z="-11" sn="7.01" a="1395.57" fwhm="0.001469" res="333064.1" algo="FTMS" component_name="IU" deconvoluted_molecular_mass="5389.437993" deconvoluted_isotopic_mass="5391.431591"/>
<pk mz="489.226035" i="1507418.0" sn="8.96" a="1449.12" fwhm="0.001335" res="366494.4" algo="FTMS"/>
<pk mz="489.234050" i="2264412.0" sn="14.63" a="2949.39" fwhm="0.001603" res="305134.6" algo="FTMS"/>
<pk mz="489.262509" i="1278819.3" sn="7.25" a="1425.16" fwhm="0.001522" res="321442.2" algo="FTMS"/>
<pk mz="489.270473" i="2091877.4" sn="13.34" a="2605.96" fwhm="0.001529" res="319946.1" algo="FTMS"/>
<pk mz="489.277239" i="1301351.0" sn="7.42" a="1246.00" fwhm="0.001473" res="332062.4" algo="FTMS"/>
<pk mz="489.306647" i="1365614.6" z="-11" sn="7.79" a="1523.00" fwhm="0.001455" res="336340.0" algo="FTMS" component_name="IU" deconvoluted_molecular_mass="5389.437993" deconvoluted_isotopic_mass="5392.461039"/>
<pk mz="490.026536" i="2645030.3" sn="17.25" a="3820.73" fwhm="0.001637" res="299288.0" algo="FTMS"/>
<pk mz="490.034478" i="1363240.1" sn="7.77" a="1224.74" fwhm="0.001235" res="396786.1" algo="FTMS"/>
<pk mz="490.062717" i="5619247.5" sn="39.23" a="8269.96" fwhm="0.001577" res="310830.8" algo="FTMS"/>
[truncated: 343,127 more chars]
