# Supplementary material for: Drought re-routes soil microbial carbon metabolism towards emission of volatile metabolites in an artificial tropical rainforest
Source: Nat Microbiol. 2023 Jul 31;8(8):1480–94. doi: 10.1038/s41564-023-01432-9 (PMC10390333; doi:10.1038/s41564-023-01432-9)
Supplement: Supplementary file 3 — Folder containing all raw XML data for FTICR. [file 41564_2023_1432_MOESM3_ESM.zip › FTICR-XML-Honeker/P15-11-h.xml]

<?xml version="1.0" encoding="utf-8"?>
<root>
<fileinfo appname="Bruker Compass DataAnalysis" appversion="5.0.203" app_platform="64-bit" date="2021-02-04T10:15:16" type="DataAnalysis Results" typeversion="1.1" subtype="MS Spectrum" />
<generalinfo organisation="" user="" hostname="WE35157" os="Windows 8" architecture="64-bit"/>
<analysis name="C:\Users\toyo995\OneDrive - PNNL\Desktop\Data Malak Feb\Tfaily_50971_P15-11-h_02Feb21_Alder_Inf_144SA_IATp05_1_01_58829.d\analysis.baf">
<info><DateTime>2021-02-02T13:12:39-08:00</DateTime><method>FY21_Q1_144SA_p05_neg_58829</method><sample></sample><comment></comment><operator></operator><instrument>solariX</instrument><instrument_serial_number>000000.00000</instrument_serial_number><manufacturer>Bruker</manufacturer></info>
<DataAnalysis version="DataAnalysis 5.0.203" DataAnalysisResults="">
<DataAnalysis_processing_parameters><find_compounds_chromatogram detect_version="2" detect_areamode="1" detect_areathresholdabs="0.00000000" detect_areathresholdrel="10.00000000" detect_intensitymode="1" detect_intensitythresholdabs="0.00000000" detect_intensitythresholdrel="10.00000000" detect_sensitivity="0.20000000" add_uv_or_ms_spectra="0" spectrum_load_mode="2" background_subtraction_mode="0" MS_peaksensmode2="1" MS_pc12="0.40000000" MS_pc22="4.00000000" MS_peaksens12="99.00000000" MS_peaksens22="99.00000000" MS_areamode2="2" MS_areathresholdabs2="1000.00000000" MS_areathresholdrel2="10.00000000" MS_intensitymode2="0" MS_intensitythresholdabs2="1000.00000000" MS_intensitythresholdrel2="10.00000000" MS_basesmoothmode2="1" MS_basesmoothpts2="8" MS_basesmoothmin2="12.00000000" MS_basesmoothforce2="0.10000000" MS_startendslope2="10.00000000" MS_valleyfilterused2="1" MS_valleyfilter2="10.00000000" MS_noisecorr2="0" UV_peaksensmode2="1" UV_pc12="0.40000000" UV_pc22="4.00000000" UV_peaksens12="99.90000000" UV_peaksens22="100.00000000" UV_areamode2="0" UV_areathresholdabs2="5.00000000" UV_areathresholdrel2="1.00000000" UV_intensitymode2="1" UV_intensitythresholdabs2="1.00000000" UV_intensitythresholdrel2="0.01000000" UV_basesmoothmode2="1" UV_basesmoothpts2="8" UV_basesmoothmin2="12.00000000" UV_basesmoothforce2="1.00000000" UV_startendslope2="10.00000000" UV_valleyfilterused2="1" UV_valleyfilter2="10.00000000" UV_noisecorr2="0" detect_delcmpdsinrng="1" />
<find_compounds_mobilogram detect_areamode="1" detect_areathresholdabs="1000.00000000" detect_areathresholdrel="5.00000000" detect_intensitymode="0" detect_intensitythresholdabs="100.00000000" detect_intensitythresholdrel="5.00000000" detect_sensitivity="99.00000000" detect_resolution="250.00000000" spectrum_load_mode="2" detect_delcmpdsinrng="1" />
<auto_ms_n use_retention_time_window="1" retention_time_window="0.75000000" rt_unit="min" minimum_intensity_positive="10000.00000000" minimum_intensity_negative="1000.00000000" apply_max_number_compounds="1" max_number_compounds="300" spectrum_load_mode="2" background_type="0" create_auto_ms_n_traces="0" create_detailed_traces="0" merge_positive_negative_compounds="0" detect_delcmpdsinrng="1" detect_keep_cmpds_detectedneutralloss="0" add_uv_spectra="0" advanced_precursor_determination="0" determine_alternate_precursor="0" />
<dissect_params dissect_addsmoothing="0" dissect_allow_wider_peaks="0" dissect_resolving_power="1.00000000" dissect_set_expected_width="0" dissect_expected_width="3" dissect_deletepeaksinrange="1" dissect_fullrange="1" dissect_cutoff="0.05000000" dissect_sensitivity="10.00000000" dissect_maxoverlap="5" dissect_smoothwidth="1" spectrum_load_mode="0" add_uv_spectra="1" />
<find_all_compounds min_time_points="10" min_correlation="0.70000000" background_type="0" load_spec_type="3" additional_smoothing="0" proteomics="0" chrom_sn_threshold="5.00000000" chrom_smoothingwidth="1" detect_delcmpdsinrng="1" add_MSMS_spectra="1" adducts_positive_mode="" adducts_negative_mode="" />
<ms_peak_finder ms_peak_finder_type="FTMS" ms_manually_use_peak_finder="1" ms_peak_finder_filter_exclusion_masses="0" ><ms_peak_finder_apex minimum_intensity="100.00000000" peak_width="0.00200000" peak_width_msms="0.00200000" relative_threshold_base_peak="0.05000000" signal_to_noise="1.00000000" />
<ms_peak_finder_centroid peak_width="0.00200000" peak_width_msms="0.00200000" signal_to_noise="1.00000000" relative_threshold_base_peak="0.05000000" minimum_intensity="100.00000000" centroid_percentage="80.00000000" />
<ms_peak_finder_snap minimum_intensity="0.00000000" relative_threshold_base_peak="0.01000000" signal_to_noise="2.00000000" maximum_charge="20" quality_factor_threshold="0.90000000" number_of_patterns="500000" building_block_1="C 4.9384 N 1.3577 O 1.4773 S 0.0417 H 7.7583" building_block_2="" use_snap_2="1" add_detailed_results="0" />
<ms_peak_finder_snap minimum_intensity="100.00000000" peak_width="1.00000000" use_datapoints="1" sum_width="1" relative_threshold_base_peak="0.05000000" signal_to_noise="1.00000000" baseline_type="1" baseline_flatness="1.00000000" same_sumwidth_as_acquisition="0" use_resolution="0" res="10000" instrument_sum_width="5" use_sum_of_intensities="0" />
<ms_peak_finder_ftms signal_to_noise="7.00000000" relative_threshold_base_peak="0.01000000" minimum_intensity="100.00000000" centroid_percentage="80.00000000" use_centroid="0" />
<ms_peak_finder_line_spectra apply_line_spectra_threshold="0" line_spectra_threshold="10.00000000" />
</ms_peak_finder>
<deconvolution clear_prev_results="1" create_neutral_spectrum="0" incl_shifted_spectra="0" ret_residuals="0" incl_comp_details="0" show_comp_details="0" substance_class="1" extend_evelope="0" extend_before="1.00000000" extend_after="1.00000000" auto_apply="1" ><deconvolution_detailed_full perf_deconv="1" rel_isotop_deconv="0" resolve_isotop="1" exclude_reporter_ions="0" reporter_ions="0" abund_cutoff="2.50000000" envelope_cutoff="75.00000000" high_mass="4000.00000000" low_mass="250.00000000" mw_agreement="0.00000000" maximum_charge="4" max_charge_isotop="0" min_charge="4" min_peaks="3" precursor_deconv="0" max_components="10" adduct_ion_name_neg="-H" adduct_ion_mass_neg="-1.00782504" adduct_ion_name_pos="+H" adduct_ion_mass_pos="1.00727600" apply_min_max_mass_boundaries="0" />
<deconvolution_detailed_max_res perf_deconv="1" rel_isotop_deconv="0" resolve_isotop="1" exclude_reporter_ions="0" reporter_ions="0" abund_cutoff="2.00000000" envelope_cutoff="75.00000000" high_mass="4000.00000000" low_mass="250.00000000" mw_agreement="5.00000000" maximum_charge="3" max_charge_isotop="0" min_charge="3" min_peaks="3" precursor_deconv="0" max_components="10" adduct_ion_name_neg="-H" adduct_ion_mass_neg="-1.00782504" adduct_ion_name_pos="+H" adduct_ion_mass_pos="1.00727600" apply_min_max_mass_boundaries="0" />
<deconvolution_detailed_ms_n perf_deconv="1" rel_isotop_deconv="0" resolve_isotop="1" exclude_reporter_ions="0" reporter_ions="0" abund_cutoff="1.00000000" envelope_cutoff="75.00000000" high_mass="3000.00000000" low_mass="100.00000000" mw_agreement="5.00000000" maximum_charge="3" max_charge_isotop="0" min_charge="3" min_peaks="3" precursor_deconv="0" max_components="10" adduct_ion_name_neg="-H" adduct_ion_mass_neg="-1.00782504" adduct_ion_name_pos="+H" adduct_ion_mass_pos="1.00727600" apply_min_max_mass_boundaries="0" />
<deconvolution_detailed_protein perf_deconv="1" rel_isotop_deconv="1" resolve_isotop="1" exclude_reporter_ions="0" reporter_ions="0" abund_cutoff="2.50000000" envelope_cutoff="75.00000000" high_mass="100000.00000000" low_mass="1000.00000000" mw_agreement="0.00000000" maximum_charge="75" max_charge_isotop="0" min_charge="75" min_peaks="3" precursor_deconv="0" max_components="20" adduct_ion_name_neg="-H" adduct_ion_mass_neg="-1.00782504" adduct_ion_name_pos="+H" adduct_ion_mass_pos="1.00727600" apply_min_max_mass_boundaries="1" />
<max_entropy_deconvolution adduct_ion_name_pos="+H" adduct_ion_mass_pos="1.00727600" adduct_ion_name_neg="-H" adduct_ion_mass_neg="-1.00782504" low_mass="1000.00000000" high_mass="100000.00000000" spacint_out="0.00000000" resolving_power="1000.00000000" peak_width="0.00200000" width="0" maxentx="0" res="0" />
</deconvolution><mascot_export globalchargelimit_apply="1" globalchargelimit="1+, 2+ and 3+" prefer_fullscan_deconvolution_results="1" deconvolution_export_type="1" msmssignals="100" threshold="100.00000000" mssignals_deconv="2" mssignals_non_deconv="0" normalize_msms="0" single_charged="0" />
<process_parameters_chrom baseline_flatness="0.80000000"	baseline_addchild="1"	baseline_disableoriginal="1" baseline_usesamecolor="1" smoothing_algorithm="1" smoothing_width="0.20000000" smoothing_cycles="1" smoothing_addchild="1" smoothing_disableoriginal="1"	smoothing_usesamecolor="1" />
<process_parameters_mobil baseline_flatness="0.80000000"	baseline_addchild="1"	baseline_disableoriginal="1" baseline_usesamecolor="1" smoothing_algorithm="1" smoothing_width="0.10000000" smoothing_cycles="1" smoothing_addchild="1" smoothing_disableoriginal="1"	smoothing_usesamecolor="1" />
<process_parameters_ms baseline_flatness="0.80000000"	baseline_addchild="1"	baseline_disableoriginal="1" baseline_usesamecolor="1" smoothing_algorithm="1" smoothing_width="0.20000000" smoothing_cycles="1" smoothing_addchild="1" smoothing_disableoriginal="1"	smoothing_usesamecolor="1" />
<display_params mass_precision="-1" time_precision="2" structure_size="30" chrom_peak_label="Index" />
<calibration_params calibration_range="0.00500000" calibration_listname="neg_pip_McKeeFA_DSmith_verified" calibration_listgroupname="ESI" calibration_fit_mode="0" calibration_intensitythreshold="1000000.00000000" />
<calibration_lockmass_params calibration_range="0.50000000" calibration_listname="" calibration_listgroupname="" calibration_intensitythreshold="0.00000000" calibration_lockmassmode="0" />
<mobility_calibration_params calibration_range="0.10000000" calibration_listname="&lt;not set&gt;" calibration_listgroupname="ESI" calibration_intensitythreshold="0.00000000" />
<library_search_params del_prev_res="1" ><library_search_basic_params accept_score="50" allowmasses_above="0" allowmasses_below="0" desired_score="900" increasedepth="0" maxnr_spectra="10" cross_match="0" sort_by="1" include_precursor_spectra="1" exclude_precursor_signals="0" skip_low_frgamnet_spectra="1" min_effective_score="500" minmatch_score="250" min_score="400" />
<library_search_advanced_params add_int_range="5.00000000" extended="1" locnorm="0" root="0" hwfstp="50" hwscdp="7" intrangefac="1.89999998" locnormeqfac="1.00000000" locnormfac="2.00000000" locnormwin="25" masdisint="20" minsrcint="100" minspepresrc="15" threshfstp="40" maskadducts="0" maskprecursor="0" />
<library_search_libraries_params add_unid="0" parallel="0" libraries="" librariey_unidentified="" />
<library_search_match_params chrgdeconv="0" collenerg="0" fragampl="1" instrtp="2" ionmeth="3" isolwidth="0" msmsstg="2" ms_vs_msms="4" pkwidth="0" polarity="4" psd="0" lastprecion="0" precions="0" prodion="0" rgtgaspress="0" rgtion="0" refl="0" collgas="0" collgaspress="0" trapdrv="1" />
<library_search_add_params add_confirm_mode="0" />
<library_search_rt_params accepted_deviation="1.00000000" apply_rt_match="0" match_columnname="1" max_deviation="5.00000000" />
</library_search_params><masslist_layout layout_columntypes="2 12 3 6 " layout_columnwidth="66 24 63 57 " />
<cmpdlist_layout layout_columntypes="14 20 31 1 40 26 " layout_columnwidth="20 53 134 65 46 50 " />
<molecular_formula_layout layout_columntypes="24 1 2 40 3 5 6 18 7 9 8 " layout_columnwidth="-1 -1 -1 -1 -1 -1 -1 -1 -1 -1 -1 " />
<general_unknown_layout layout_columntypes="6 0 5 3 4 2 12 14 10 11 " layout_columnwidth="-1 -1 -1 -1 -1 -1 -1 -1 -1 -1 " />
<target_screening_layout layout_columntypes="15 14 6 5 43 11 1 2 17 7 8 9 10 4 3 39 40 41 42 16 18 19 25 20 21 22 23 24 31 26 27 28 29 30 37 32 33 34 35 36 " layout_columnwidth="-1 -1 -1 -1 -1 -1 -1 -1 -1 -1 -1 -1 -1 -1 -1 -1 -1 -1 -1 -1 -1 -1 -1 -1 -1 -1 -1 -1 -1 -1 -1 -1 -1 -1 -1 -1 -1 -1 -1 -1 " />
<exclusion_masses></exclusion_masses>
<xml_export_parameters export_detailed_information="0" export_peptide_database_query_information="1" export_full_peptide_database_query_information="1" protein_analysis_export_mgf="1" protein_analysis_export_xml="1" />
<smf1D_params max_nr_formulae="50" z="1" rdb_min="0.00000000" rdb_max="80.00000000" tolerance_ppm="5.00000000" tolerance_abs="1.00000000" tolerance_ppm_MSn="5.00000000" tolerance_abs_MSn="2.00000000" use_rel_tolerance="0" use_rel_tolerance_MSn="0" lower_bound_formula="" upper_bound_formula="" electron_configuration="2" electron_configuration_MSn="0" sigma_limit="0.02000000" sigma_limit_MSn="0.05000000" HC_Ratio_min="0.00000000" HC_Ratio_max="3.00000000" filtering="1" patternsearch="0" filter_by_elementratio="1" estimate_carbon_count="1" relative_threshold_base_peak="1.00000000" delete_previous_results="1" filter_criteriy="0" adducts_positive_mode="M+H  M+NH4  M+Na  M+K " adducts_negative_mode="M-H  M+Na-H2  M+K-H2  M+Cl " collect_adducts="0" />
<smf3D_params tolerance_neutralloss="5.00000000" intensitythresholdabs2="0.00000000" intensity_threshold_abs_msms="0.00000000" auto_filter="0" nr_explained_peaks="5" highlight_unexplained_peaks="0" />
<uv_parameters rt_offset="0.00000000" />
<target_screening delta_rt="1.50000000" threshold_sigma="0.05000000" detection_tolerance="0.00500000" identification_tolerance="10.00000000" detection_tolerance_ppm="5.00000000" identification_tolerance_ppm="5.00000000" use_tolerance_ppm="0" compound_database="C:\BDALSystemData\BuildingBlocks\TargetScreeningDataBase.csv" use_sampleinfo_xml="0" rt_range_start="0.00000000" rt_range_end="0.00000000" additional_smoothing="0" create_chromatogram_time_slices="1" rt_window_halfwidth="45.00000000" enable_BPC="1" evaluate_qualifier_ions="1" qualifier_ion_intensity_threshold="0.00000000" group_id=": " lc_method_id=":" ms_method_id=":" matrix_id=":" useDB="0" sortanalytes="4" />
<automatic_calibration use_calibration_segment="0" automatic_calibration="0.00000000/0.00000000" automatic_calibration_use_spectrum_type="0" automatic_calibration_retain_data="0" automatic_calibration_perform_lockmass="0" />
<target_screening_scoring threshold1_qualityfactor="0.02000000" threshold2_qualityfactor="0.05000000" threshold1_massaccuracy="3.00000000" threshold2_massaccuracy="10.00000000" threshold1_retentiontime="20.00000000" threshold2_retentiontime="40.00000000" use_tolerance_ppm="0" />
</DataAnalysis_processing_parameters>
<ms_spectrum info="-MS" msmsinfo="All MS" polarity="-" scanmode="fullscan" seq_nr_start="1"  rt="4.72701667" rt_unit="min">
<ms_peaks><pk mz="148.031784" i="1554095.5" sn="15.05" a="171.62" fwhm="0.000133" res="1116012.5" algo="FTMS"/>
<pk mz="148.033044" i="7008663.5" sn="76.68" a="871.79" fwhm="0.000160" res="924388.5" algo="FTMS"/>
<pk mz="148.033224" i="11793487.0" sn="130.74" a="1776.83" fwhm="0.000173" res="854482.8" algo="FTMS"/>
<pk mz="149.036560" i="938235.5" sn="8.09" a="89.72" fwhm="0.000127" res="1177866.3" algo="FTMS"/>
<pk mz="154.533868" i="846042.6" sn="7.05" a="80.83" fwhm="0.000154" res="1003646.9" algo="FTMS"/>
<pk mz="155.584293" i="1390883.0" sn="13.21" a="155.77" fwhm="0.000148" res="1051326.2" algo="FTMS"/>
<pk mz="155.585762" i="1114136.9" sn="10.08" a="126.61" fwhm="0.000164" res="951331.9" algo="FTMS"/>
<pk mz="156.038296" i="1168493.6" sn="10.70" a="159.73" fwhm="0.000177" res="879116.5" algo="FTMS"/>
<pk mz="157.050590" i="946430.1" sn="8.19" a="89.34" fwhm="0.000130" res="1209662.7" algo="FTMS"/>
<pk mz="158.053956" i="1729895.4" sn="17.04" a="215.50" fwhm="0.000143" res="1103844.7" algo="FTMS"/>
<pk mz="159.020653" i="3485002.3" z="-2" sn="36.87" a="509.07" fwhm="0.000158" res="1004930.3" algo="FTMS" component_name="F" deconvoluted_molecular_mass="319.049435" deconvoluted_isotopic_mass="319.049247"/>
<pk mz="159.020930" i="7670434.5" sn="84.16" a="1229.99" fwhm="0.000163" res="973357.6" algo="FTMS"/>
<pk mz="159.524566" i="1180459.5" z="-2" sn="10.83" a="163.43" fwhm="0.000186" res="859142.5" algo="FTMS" component_name="F" deconvoluted_molecular_mass="319.049435" deconvoluted_isotopic_mass="320.057074"/>
<pk mz="159.533843" i="846373.0" sn="7.06" a="146.49" fwhm="0.000251" res="635578.9" algo="FTMS"/>
<pk mz="160.465295" i="843659.4" sn="7.03" a="142.71" fwhm="0.000215" res="745362.4" algo="FTMS"/>
<pk mz="161.045514" i="861250.9" sn="7.23" a="75.22" fwhm="0.000144" res="1118053.9" algo="FTMS"/>
<pk mz="162.048843" i="841742.7" sn="7.01" a="66.38" fwhm="0.000118" res="1371791.1" algo="FTMS"/>
<pk mz="162.621281" i="860375.3" sn="7.22" a="102.69" fwhm="0.000179" res="906266.1" algo="FTMS"/>
<pk mz="163.040025" i="1753839.9" sn="17.31" a="267.46" fwhm="0.000171" res="952272.9" algo="FTMS"/>
<pk mz="163.204255" i="853754.2" sn="7.14" a="108.17" fwhm="0.000161" res="1016274.5" algo="FTMS"/>
<pk mz="163.959905" i="868223.2" sn="7.31" a="116.54" fwhm="0.000198" res="827814.8" algo="FTMS"/>
<pk mz="164.071655" i="1235600.3" sn="11.46" a="128.19" fwhm="0.000144" res="1135999.4" algo="FTMS"/>
<pk mz="164.245958" i="843221.9" sn="7.02" a="121.13" fwhm="0.000197" res="831732.9" algo="FTMS"/>
<pk mz="164.574009" i="908856.5" sn="7.77" a="109.86" fwhm="0.000169" res="973402.9" algo="FTMS"/>
<pk mz="165.019270" i="1179764.3" sn="10.83" a="176.15" fwhm="0.000156" res="1055034.2" algo="FTMS"/>
<pk mz="165.330212" i="859279.8" sn="7.21" a="155.34" fwhm="0.000244" res="677888.3" algo="FTMS"/>
<pk mz="165.487964" i="865490.0" sn="7.28" a="107.79" fwhm="0.000182" res="908115.7" algo="FTMS"/>
<pk mz="166.337213" i="855297.3" sn="7.16" a="113.81" fwhm="0.000189" res="881394.2" algo="FTMS"/>
<pk mz="166.393038" i="880709.3" sn="7.45" a="133.34" fwhm="0.000200" res="831270.7" algo="FTMS"/>
<pk mz="166.668724" i="957521.8" sn="8.32" a="130.79" fwhm="0.000205" res="812169.2" algo="FTMS"/>
<pk mz="167.034931" i="1194332.3" sn="10.99" a="216.61" fwhm="0.000186" res="896089.6" algo="FTMS"/>
<pk mz="168.029904" i="892412.2" sn="7.58" a="77.98" fwhm="0.000129" res="1303222.4" algo="FTMS"/>
<pk mz="168.030213" i="3182436.3" sn="33.46" a="459.85" fwhm="0.000158" res="1062521.5" algo="FTMS"/>
<pk mz="168.458306" i="899771.6" sn="7.66" a="156.39" fwhm="0.000236" res="712810.0" algo="FTMS"/>
<pk mz="168.624073" i="845684.8" sn="7.05" a="101.49" fwhm="0.000177" res="950911.9" algo="FTMS"/>
<pk mz="168.779590" i="845018.1" sn="7.04" a="107.16" fwhm="0.000180" res="938328.6" algo="FTMS"/>
<pk mz="168.791400" i="889186.5" sn="7.54" a="119.17" fwhm="0.000187" res="902919.0" algo="FTMS"/>
<pk mz="168.976786" i="847965.3" sn="7.08" a="130.47" fwhm="0.000218" res="773647.9" algo="FTMS"/>
<pk mz="169.014204" i="951250.8" sn="8.24" a="119.39" fwhm="0.000157" res="1077474.8" algo="FTMS"/>
<pk mz="169.128711" i="861367.3" sn="7.23" a="102.62" fwhm="0.000161" res="1050208.4" algo="FTMS"/>
<pk mz="169.467053" i="850702.1" sn="7.11" a="129.57" fwhm="0.000206" res="821553.9" algo="FTMS"/>
<pk mz="169.552342" i="926274.1" sn="7.96" a="122.45" fwhm="0.000187" res="905592.5" algo="FTMS"/>
<pk mz="169.599997" i="1077300.4" sn="9.67" a="131.95" fwhm="0.000165" res="1026702.4" algo="FTMS"/>
<pk mz="170.019353" i="873554.4" sn="7.37" a="129.86" fwhm="0.000209" res="814245.9" algo="FTMS"/>
<pk mz="170.053976" i="1080804.4" sn="9.71" a="100.35" fwhm="0.000139" res="1225624.7" algo="FTMS"/>
<pk mz="170.122652" i="853948.3" sn="7.14" a="113.82" fwhm="0.000192" res="887045.3" algo="FTMS"/>
<pk mz="170.585543" i="911917.1" sn="7.80" a="88.03" fwhm="0.000156" res="1094780.7" algo="FTMS"/>
<pk mz="170.668343" i="862954.7" sn="7.25" a="155.70" fwhm="0.000236" res="722638.9" algo="FTMS"/>
<pk mz="170.709297" i="899313.5" sn="7.66" a="154.49" fwhm="0.000264" res="645932.3" algo="FTMS"/>
<pk mz="170.840327" i="889090.6" sn="7.54" a="168.13" fwhm="0.000272" res="627503.9" algo="FTMS"/>
<pk mz="171.066238" i="1328135.3" sn="12.50" a="207.03" fwhm="0.000177" res="967518.6" algo="FTMS"/>
<pk mz="171.078201" i="871984.1" sn="7.35" a="136.00" fwhm="0.000223" res="768645.1" algo="FTMS"/>
<pk mz="172.061492" i="2674668.3" sn="27.72" a="421.84" fwhm="0.000168" res="1025436.6" algo="FTMS"/>
<pk mz="172.090515" i="923535.0" sn="7.93" a="112.26" fwhm="0.000184" res="937102.9" algo="FTMS"/>
<pk mz="172.097872" i="864671.7" sn="7.26" a="120.85" fwhm="0.000196" res="876160.1" algo="FTMS"/>
<pk mz="172.236593" i="866785.3" sn="7.29" a="114.27" fwhm="0.000200" res="861408.8" algo="FTMS"/>
<pk mz="172.281023" i="843813.6" sn="7.03" a="118.51" fwhm="0.000209" res="825048.6" algo="FTMS"/>
<pk mz="172.598916" i="973274.5" sn="8.49" a="137.49" fwhm="0.000196" res="882422.8" algo="FTMS"/>
<pk mz="172.695770" i="848348.9" sn="7.08" a="112.85" fwhm="0.000198" res="871778.5" algo="FTMS"/>
<pk mz="172.951762" i="847289.5" sn="7.07" a="102.31" fwhm="0.000185" res="935392.1" algo="FTMS"/>
<pk mz="173.036280" i="1072691.3" sn="9.61" a="131.01" fwhm="0.000180" res="960397.0" algo="FTMS"/>
<pk mz="173.036582" i="5446067.0" sn="59.03" a="900.38" fwhm="0.000174" res="994023.3" algo="FTMS"/>
<pk mz="173.045502" i="902700.3" sn="7.69" a="102.15" fwhm="0.000155" res="1115334.6" algo="FTMS"/>
<pk mz="173.081873" i="1084696.5" sn="9.75" a="136.44" fwhm="0.000162" res="1066110.7" algo="FTMS"/>
<pk mz="173.271437" i="1006263.1" sn="8.86" a="159.32" fwhm="0.000235" res="738759.1" algo="FTMS"/>
<pk mz="173.485705" i="848573.6" sn="7.08" a="137.50" fwhm="0.000229" res="756785.0" algo="FTMS"/>
<pk mz="173.586988" i="850342.5" sn="7.10" a="114.12" fwhm="0.000205" res="847632.7" algo="FTMS"/>
<pk mz="174.048871" i="2100804.3" sn="21.23" a="310.71" fwhm="0.000178" res="977903.2" algo="FTMS"/>
<pk mz="174.442716" i="901252.9" sn="7.66" a="143.38" fwhm="0.000223" res="782082.1" algo="FTMS"/>
<pk mz="174.510587" i="1025615.0" sn="9.06" a="132.29" fwhm="0.000184" res="949298.0" algo="FTMS"/>
<pk mz="174.673317" i="1049799.8" sn="9.34" a="165.50" fwhm="0.000222" res="785489.2" algo="FTMS"/>
<pk mz="174.849845" i="876595.3" sn="7.38" a="124.45" fwhm="0.000199" res="879036.8" algo="FTMS"/>
<pk mz="174.904366" i="925147.9" sn="7.93" a="125.19" fwhm="0.000190" res="918285.5" algo="FTMS"/>
<pk mz="174.955514" i="870724.1" sn="7.31" a="96.23" fwhm="0.000162" res="1083282.5" algo="FTMS"/>
<pk mz="175.060853" i="1176349.1" sn="10.76" a="141.06" fwhm="0.000144" res="1217492.3" algo="FTMS"/>
<pk mz="175.061171" i="6028237.0" sn="65.48" a="1087.31" fwhm="0.000185" res="947242.9" algo="FTMS"/>
<pk mz="175.097257" i="1031763.1" sn="9.13" a="102.08" fwhm="0.000134" res="1310765.0" algo="FTMS"/>
<pk mz="175.097565" i="5133203.0" sn="55.39" a="886.71" fwhm="0.000181" res="966255.4" algo="FTMS"/>
<pk mz="175.190716" i="871890.6" sn="7.33" a="132.98" fwhm="0.000204" res="857156.1" algo="FTMS"/>
<pk mz="175.233993" i="864869.8" sn="7.25" a="128.39" fwhm="0.000249" res="704145.0" algo="FTMS"/>
<pk mz="175.537669" i="947277.9" sn="8.18" a="103.76" fwhm="0.000165" res="1065499.5" algo="FTMS"/>
<pk mz="175.549847" i="858112.0" sn="7.17" a="94.63" fwhm="0.000178" res="984582.6" algo="FTMS"/>
<pk mz="176.064216" i="4548093.5" sn="48.62" a="763.93" fwhm="0.000217" res="812661.2" algo="FTMS"/>
<pk mz="176.064517" i="13383934.0" sn="147.93" a="2819.27" fwhm="0.000201" res="874950.8" algo="FTMS"/>
<pk mz="176.181558" i="855948.0" sn="7.12" a="125.39" fwhm="0.000222" res="792989.6" algo="FTMS"/>
<pk mz="176.365438" i="855959.7" sn="7.12" a="95.34" fwhm="0.000172" res="1024541.6" algo="FTMS"/>
<pk mz="176.802737" i="848308.0" sn="7.03" a="148.70" fwhm="0.000249" res="709558.4" algo="FTMS"/>
<pk mz="176.864206" i="863892.8" sn="7.21" a="100.77" fwhm="0.000168" res="1051144.3" algo="FTMS"/>
<pk mz="177.014302" i="852380.4" sn="7.08" a="102.28" fwhm="0.000185" res="954386.9" algo="FTMS"/>
<pk mz="177.055667" i="1063773.3" sn="9.45" a="199.47" fwhm="0.000231" res="765067.5" algo="FTMS"/>
<pk mz="177.067887" i="1010727.8" sn="8.86" a="135.80" fwhm="0.000188" res="939777.4" algo="FTMS"/>
<pk mz="177.392927" i="855334.7" sn="7.11" a="144.72" fwhm="0.000230" res="771024.4" algo="FTMS"/>
<pk mz="177.607592" i="1243486.9" sn="11.47" a="210.19" fwhm="0.000191" res="930667.1" algo="FTMS"/>
<pk mz="177.715308" i="911223.6" sn="7.71" a="210.69" fwhm="0.000328" res="542508.2" algo="FTMS"/>
<pk mz="177.944384" i="980172.8" sn="8.48" a="161.78" fwhm="0.000219" res="812832.8" algo="FTMS"/>
<pk mz="178.043778" i="1336596.4" sn="12.47" a="194.94" fwhm="0.000190" res="937440.2" algo="FTMS"/>
<pk mz="178.555398" i="896193.1" sn="7.54" a="114.47" fwhm="0.000195" res="916984.4" algo="FTMS"/>
<pk mz="178.604118" i="921661.4" sn="7.83" a="146.48" fwhm="0.000223" res="800773.4" algo="FTMS"/>
<pk mz="178.798633" i="902182.7" sn="7.61" a="126.02" fwhm="0.000205" res="872208.6" algo="FTMS"/>
<pk mz="178.974340" i="856019.9" sn="7.09" a="152.90" fwhm="0.000260" res="687984.8" algo="FTMS"/>
<pk mz="178.991933" i="861512.6" sn="7.15" a="150.98" fwhm="0.000232" res="771285.8" algo="FTMS"/>
<pk mz="179.034953" i="1851291.8" sn="18.24" a="258.75" fwhm="0.000164" res="1094938.2" algo="FTMS"/>
<pk mz="179.598244" i="852298.6" sn="7.02" a="121.85" fwhm="0.000211" res="849256.4" algo="FTMS"/>
<pk mz="180.556740" i="902395.9" sn="7.58" a="121.90" fwhm="0.000200" res="900884.6" algo="FTMS"/>
<pk mz="180.570416" i="851615.9" sn="7.01" a="139.96" fwhm="0.000234" res="771274.5" algo="FTMS"/>
<pk mz="180.690982" i="907531.8" sn="7.63" a="227.11" fwhm="0.000363" res="497343.8" algo="FTMS"/>
<pk mz="181.013903" i="1981165.5" sn="19.61" a="329.58" fwhm="0.000221" res="818286.0" algo="FTMS"/>
<pk mz="181.014223" i="6838861.5" sn="73.83" a="1405.85" fwhm="0.000208" res="868365.2" algo="FTMS"/>
<pk mz="181.050612" i="1391960.8" sn="13.04" a="170.58" fwhm="0.000152" res="1190996.1" algo="FTMS"/>
<pk mz="181.069548" i="952406.6" sn="8.13" a="127.59" fwhm="0.000202" res="895867.0" algo="FTMS"/>
<pk mz="181.142743" i="897429.1" sn="7.52" a="147.09" fwhm="0.000269" res="672160.6" algo="FTMS"/>
<pk mz="181.711960" i="909112.3" sn="7.62" a="138.92" fwhm="0.000211" res="859488.1" algo="FTMS"/>
<pk mz="182.009479" i="3091400.8" sn="31.88" a="570.83" fwhm="0.000199" res="913218.1" algo="FTMS"/>
<pk mz="182.928115" i="868414.1" sn="7.16" a="117.85" fwhm="0.000199" res="918139.2" algo="FTMS"/>
<pk mz="183.029875" i="1315025.5" sn="12.13" a="228.66" fwhm="0.000222" res="826207.4" algo="FTMS"/>
<pk mz="183.102608" i="1027018.8" sn="8.93" a="202.27" fwhm="0.000229" res="799023.6" algo="FTMS"/>
<pk mz="183.125621" i="868226.9" sn="7.16" a="170.75" fwhm="0.000299" res="612779.9" algo="FTMS"/>
<pk mz="183.139415" i="980983.8" sn="8.41" a="164.15" fwhm="0.000226" res="811033.3" algo="FTMS"/>
<pk mz="183.943880" i="862472.2" sn="7.07" a="137.78" fwhm="0.000229" res="803045.3" algo="FTMS"/>
<pk mz="184.028745" i="1565831.4" sn="14.86" a="283.02" fwhm="0.000231" res="796384.3" algo="FTMS"/>
<pk mz="184.164922" i="914073.7" sn="7.64" a="146.99" fwhm="0.000210" res="875589.4" algo="FTMS"/>
<pk mz="184.415134" i="877647.1" sn="7.23" a="149.59" fwhm="0.000245" res="751524.4" algo="FTMS"/>
<pk mz="184.657668" i="869426.8" sn="7.14" a="117.06" fwhm="0.000187" res="985283.9" algo="FTMS"/>
<pk mz="185.002916" i="948983.2" sn="8.02" a="145.77" fwhm="0.000210" res="879560.1" algo="FTMS"/>
<pk mz="185.036306" i="12287940.0" sn="133.63" a="2172.99" fwhm="0.000199" res="928043.2" algo="FTMS"/>
<pk mz="185.036584" i="63754948.0" z="-1" sn="703.79" a="14331.32" fwhm="0.000217" res="854043.5" algo="FTMS" component_name="S" deconvoluted_molecular_mass="185.036668" deconvoluted_isotopic_mass="185.036668"/>
<pk mz="185.045526" i="1430071.8" sn="13.35" a="305.38" fwhm="0.000251" res="736776.9" algo="FTMS"/>
<pk mz="185.081906" i="1522901.8" sn="14.38" a="265.68" fwhm="0.000206" res="899015.9" algo="FTMS"/>
<pk mz="185.161626" i="1066924.9" sn="9.33" a="240.84" fwhm="0.000357" res="518456.7" algo="FTMS"/>
<pk mz="185.260363" i="881035.4" sn="7.27" a="105.52" fwhm="0.000199" res="931739.0" algo="FTMS"/>
<pk mz="185.887809" i="1064852.8" sn="9.27" a="186.10" fwhm="0.000241" res="771923.8" algo="FTMS"/>
<pk mz="186.036863" i="923521.1" sn="7.71" a="142.83" fwhm="0.000202" res="920666.3" algo="FTMS"/>
<pk mz="186.039928" i="3270674.3" z="-1" sn="33.61" a="705.51" fwhm="0.000223" res="836055.9" algo="FTMS" component_name="S" deconvoluted_molecular_mass="185.036668" deconvoluted_isotopic_mass="186.040013"/>
<pk mz="186.048885" i="1060821.9" sn="9.22" a="126.50" fwhm="0.000159" res="1169656.4" algo="FTMS"/>
<pk mz="186.071450" i="863103.1" sn="7.04" a="106.73" fwhm="0.000190" res="978279.5" algo="FTMS"/>
<pk mz="186.077163" i="2610401.5" sn="26.32" a="586.28" fwhm="0.000238" res="781740.5" algo="FTMS"/>
<pk mz="186.641277" i="874497.6" sn="7.16" a="163.86" fwhm="0.000259" res="721962.4" algo="FTMS"/>
<pk mz="187.061167" i="2124346.0" sn="20.95" a="396.00" fwhm="0.000204" res="916274.5" algo="FTMS"/>
<pk mz="187.097558" i="3574537.5" sn="36.96" a="722.74" fwhm="0.000210" res="892454.4" algo="FTMS"/>
<pk mz="188.021579" i="922937.0" sn="7.66" a="147.06" fwhm="0.000257" res="732021.0" algo="FTMS"/>
<pk mz="188.028147" i="875987.9" sn="7.14" a="174.91" fwhm="0.000272" res="691912.4" algo="FTMS"/>
<pk mz="188.056403" i="1278152.3" sn="11.56" a="251.58" fwhm="0.000223" res="842012.0" algo="FTMS"/>
<pk mz="188.376654" i="960502.3" sn="8.07" a="164.50" fwhm="0.000223" res="843019.5" algo="FTMS"/>
<pk mz="188.402233" i="1064817.6" sn="9.22" a="188.84" fwhm="0.000227" res="828188.8" algo="FTMS"/>
<pk mz="188.508604" i="948321.3" sn="7.94" a="153.20" fwhm="0.000234" res="807180.9" algo="FTMS"/>
<pk mz="188.566581" i="991291.3" sn="8.41" a="176.82" fwhm="0.000253" res="744123.8" algo="FTMS"/>
<pk mz="188.962988" i="870286.4" sn="7.08" a="153.79" fwhm="0.000249" res="757860.5" algo="FTMS"/>
<pk mz="189.040445" i="1237729.8" sn="11.12" a="207.96" fwhm="0.000208" res="908574.9" algo="FTMS"/>
<pk mz="189.076837" i="2458546.3" sn="24.54" a="467.37" fwhm="0.000206" res="919533.3" algo="FTMS"/>
<pk mz="189.441005" i="995753.8" sn="8.42" a="185.25" fwhm="0.000245" res="774106.8" algo="FTMS"/>
<pk mz="190.043774" i="1277651.5" sn="11.50" a="246.88" fwhm="0.000224" res="847336.2" algo="FTMS"/>
<pk mz="190.075789" i="872226.6" sn="7.06" a="111.85" fwhm="0.000193" res="984161.9" algo="FTMS"/>
<pk mz="191.019706" i="1459367.0" sn="13.49" a="223.27" fwhm="0.000205" res="932731.4" algo="FTMS"/>
<pk mz="191.034962" i="1265166.4" sn="11.36" a="202.43" fwhm="0.000215" res="890078.8" algo="FTMS"/>
<pk mz="191.047157" i="5438356.5" sn="57.06" a="1203.33" fwhm="0.000228" res="839710.8" algo="FTMS"/>
<pk mz="191.056034" i="1111784.6" sn="9.68" a="198.33" fwhm="0.000241" res="794357.5" algo="FTMS"/>
<pk mz="191.105180" i="878176.6" sn="7.12" a="133.67" fwhm="0.000229" res="835279.1" algo="FTMS"/>
<pk mz="191.476531" i="872262.5" sn="7.06" a="137.44" fwhm="0.000277" res="692233.4" algo="FTMS"/>
<pk mz="192.030197" i="1188377.3" sn="10.47" a="226.65" fwhm="0.000233" res="824688.2" algo="FTMS"/>
<pk mz="192.093609" i="970193.0" sn="8.09" a="246.88" fwhm="0.000354" res="542619.0" algo="FTMS"/>
<pk mz="193.014230" i="1044203.7" sn="8.90" a="174.34" fwhm="0.000215" res="899319.8" algo="FTMS"/>
<pk mz="193.050638" i="1097886.4" sn="9.48" a="142.47" fwhm="0.000170" res="1133603.9" algo="FTMS"/>
<pk mz="193.086963" i="1240401.0" sn="11.04" a="225.66" fwhm="0.000227" res="852231.1" algo="FTMS"/>
<pk mz="194.082239" i="1566870.5" sn="14.53" a="293.75" fwhm="0.000228" res="851648.8" algo="FTMS"/>
<pk mz="195.029876" i="4533646.5" sn="46.76" a="1049.53" fwhm="0.000236" res="825007.6" algo="FTMS"/>
<pk mz="195.066259" i="2038305.9" sn="19.65" a="413.54" fwhm="0.000225" res="866539.7" algo="FTMS"/>
<pk mz="195.810899" i="1001109.0" sn="8.38" a="193.23" fwhm="0.000240" res="815951.4" algo="FTMS"/>
<pk mz="195.905478" i="915128.6" sn="7.41" a="180.47" fwhm="0.000279" res="703009.1" algo="FTMS"/>
<pk mz="196.025107" i="1730666.0" sn="16.23" a="340.74" fwhm="0.000228" res="859433.5" algo="FTMS"/>
<pk mz="196.069595" i="945138.4" sn="7.73" a="150.49" fwhm="0.000226" res="866651.3" algo="FTMS"/>
<pk mz="196.117011" i="909404.4" sn="7.35" a="153.81" fwhm="0.000240" res="815792.6" algo="FTMS"/>
<pk mz="196.638805" i="2290876.0" sn="22.29" a="536.27" fwhm="0.000263" res="746637.7" algo="FTMS"/>
<pk mz="196.641138" i="1931261.4" sn="18.40" a="428.97" fwhm="0.000259" res="757796.9" algo="FTMS"/>
<pk mz="196.643492" i="940510.7" sn="7.68" a="146.00" fwhm="0.000218" res="901091.5" algo="FTMS"/>
<pk mz="197.009132" i="1789513.9" sn="16.86" a="366.21" fwhm="0.000235" res="839148.0" algo="FTMS"/>
<pk mz="197.045539" i="4024414.3" sn="41.04" a="935.26" fwhm="0.000241" res="818168.7" algo="FTMS"/>
<pk mz="197.081914" i="1820338.5" sn="17.20" a="349.60" fwhm="0.000228" res="863513.4" algo="FTMS"/>
<pk mz="197.794585" i="1052898.8" sn="8.89" a="236.71" fwhm="0.000293" res="674708.0" algo="FTMS"/>
<pk mz="197.807930" i="1368746.3" sn="12.31" a="230.28" fwhm="0.000210" res="942340.9" algo="FTMS"/>
<pk mz="198.004388" i="2804729.5" sn="27.84" a="635.21" fwhm="0.000237" res="836327.2" algo="FTMS"/>
<pk mz="198.040755" i="2869902.0" sn="28.55" a="616.93" fwhm="0.000234" res="845027.0" algo="FTMS"/>
<pk mz="198.048873" i="1074386.8" sn="9.12" a="181.49" fwhm="0.000221" res="896982.7" algo="FTMS"/>
<pk mz="198.077135" i="1030946.8" sn="8.61" a="201.75" fwhm="0.000256" res="772983.9" algo="FTMS"/>
<pk mz="198.085265" i="941447.4" sn="7.65" a="143.93" fwhm="0.000206" res="959981.0" algo="FTMS"/>
<pk mz="198.243155" i="898185.1" sn="7.18" a="179.64" fwhm="0.000315" res="630278.7" algo="FTMS"/>
<pk mz="198.650139" i="901177.3" sn="7.21" a="181.41" fwhm="0.000281" res="706785.9" algo="FTMS"/>
<pk mz="198.939980" i="1018639.6" sn="8.48" a="171.04" fwhm="0.000211" res="943394.8" algo="FTMS"/>
<pk mz="198.988408" i="2639275.5" sn="25.93" a="595.87" fwhm="0.000241" res="826047.3" algo="FTMS"/>
<pk mz="199.024772" i="1590368.4" sn="14.63" a="327.70" fwhm="0.000241" res="826237.1" algo="FTMS"/>
<pk mz="199.052238" i="11593168.0" sn="122.39" a="2851.18" fwhm="0.000252" res="791279.8" algo="FTMS"/>
<pk mz="199.061180" i="1886933.3" sn="17.83" a="447.22" fwhm="0.000262" res="759820.8" algo="FTMS"/>
<pk mz="199.097569" i="2951018.3" sn="29.29" a="675.01" fwhm="0.000245" res="814207.1" algo="FTMS"/>
<pk mz="199.133950" i="1407135.3" sn="12.66" a="316.44" fwhm="0.000272" res="732626.5" algo="FTMS"/>
<pk mz="199.311545" i="901301.7" sn="7.21" a="216.21" fwhm="0.000373" res="533996.9" algo="FTMS"/>
<pk mz="200.064529" i="1554651.0" sn="14.24" a="290.21" fwhm="0.000225" res="889472.9" algo="FTMS"/>
<pk mz="200.299118" i="898196.1" sn="7.17" a="190.44" fwhm="0.000304" res="659091.9" algo="FTMS"/>
<pk mz="200.379555" i="1034067.2" sn="8.60" a="189.03" fwhm="0.000257" res="779094.5" algo="FTMS"/>
<pk mz="200.397223" i="888349.5" sn="7.03" a="129.28" fwhm="0.000220" res="911773.9" algo="FTMS"/>
<pk mz="200.737019" i="964837.0" sn="7.85" a="215.00" fwhm="0.000304" res="660265.3" algo="FTMS"/>
<pk mz="201.031508" i="7667282.5" sn="79.74" a="1873.50" fwhm="0.000249" res="806850.1" algo="FTMS"/>
<pk mz="201.040437" i="1931991.9" sn="18.22" a="418.70" fwhm="0.000242" res="832408.3" algo="FTMS"/>
<pk mz="201.076810" i="2185133.3" sn="20.94" a="396.72" fwhm="0.000212" res="949087.6" algo="FTMS"/>
<pk mz="201.113196" i="1987906.8" sn="18.82" a="422.74" fwhm="0.000241" res="833442.8" algo="FTMS"/>
<pk mz="202.002399" i="912706.7" sn="7.28" a="172.34" fwhm="0.000270" res="747208.1" algo="FTMS"/>
<pk mz="202.043789" i="2345259.3" sn="22.65" a="494.75" fwhm="0.000240" res="841326.7" algo="FTMS"/>
<pk mz="202.072080" i="1830780.3" sn="17.13" a="378.85" fwhm="0.000251" res="805945.9" algo="FTMS"/>
<pk mz="202.239586" i="898032.3" sn="7.13" a="191.21" fwhm="0.000316" res="640495.1" algo="FTMS"/>
<pk mz="202.652533" i="925287.6" sn="7.42" a="160.65" fwhm="0.000266" res="763101.6" algo="FTMS"/>
<pk mz="203.046838" i="17799428.0" sn="187.59" a="3835.41" fwhm="0.000254" res="799600.4" algo="FTMS"/>
<pk mz="203.047150" i="116708104.0" sn="1243.92" a="30707.55" fwhm="0.000252" res="806972.0" algo="FTMS"/>
<pk mz="203.049624" i="1222278.3" sn="10.55" a="259.15" fwhm="0.000269" res="755311.5" algo="FTMS"/>
<pk mz="203.056094" i="2450826.3" sn="23.67" a="480.73" fwhm="0.000216" res="938454.0" algo="FTMS"/>
<pk mz="203.092492" i="1066368.1" sn="8.89" a="152.25" fwhm="0.000198" res="1025822.1" algo="FTMS"/>
<pk mz="204.050212" i="1695843.1" sn="15.60" a="189.57" fwhm="0.000150" res="1362750.4" algo="FTMS"/>
<pk mz="204.050502" i="8647267.0" sn="89.84" a="2082.16" fwhm="0.000246" res="829939.6" algo="FTMS"/>
<pk mz="204.059449" i="2674152.8" sn="26.05" a="571.52" fwhm="0.000236" res="864288.9" algo="FTMS"/>
<pk mz="205.014257" i="1637870.0" sn="14.98" a="305.90" fwhm="0.000238" res="861231.1" algo="FTMS"/>
<pk mz="205.051406" i="1862404.8" sn="17.38" a="398.18" fwhm="0.000240" res="855173.3" algo="FTMS"/>
<pk mz="205.159432" i="2259654.8" sn="21.52" a="398.45" fwhm="0.000238" res="862491.0" algo="FTMS"/>
<pk mz="205.159772" i="14803463.0" sn="154.89" a="3899.32" fwhm="0.000260" res="789886.0" algo="FTMS"/>
<pk mz="205.426123" i="898281.8" sn="7.04" a="228.08" fwhm="0.000317" res="648524.3" algo="FTMS"/>
<pk mz="205.991826" i="903364.6" sn="7.10" a="134.35" fwhm="0.000223" res="924500.5" algo="FTMS"/>
<pk mz="206.081898" i="1022075.8" sn="8.36" a="150.74" fwhm="0.000199" res="1036685.0" algo="FTMS"/>
<pk mz="206.082250" i="4122812.0" sn="41.32" a="947.98" fwhm="0.000248" res="831500.1" algo="FTMS"/>
<pk mz="206.163109" i="2236781.8" sn="21.27" a="430.15" fwhm="0.000218" res="944047.3" algo="FTMS"/>
<pk mz="206.852929" i="912566.1" sn="7.19" a="207.49" fwhm="0.000345" res="600104.4" algo="FTMS"/>
<pk mz="206.993457" i="903116.6" sn="7.09" a="153.33" fwhm="0.000232" res="890973.3" algo="FTMS"/>
<pk mz="207.029876" i="2795907.0" sn="27.21" a="613.58" fwhm="0.000248" res="833466.2" algo="FTMS"/>
<pk mz="207.066255" i="933497.5" sn="7.41" a="182.19" fwhm="0.000299" res="693262.0" algo="FTMS"/>
<pk mz="207.154639" i="921584.0" sn="7.28" a="162.07" fwhm="0.000276" res="750836.6" algo="FTMS"/>
<pk mz="207.209234" i="912977.6" sn="7.19" a="183.84" fwhm="0.000301" res="689355.7" algo="FTMS"/>
<pk mz="209.009163" i="4386122.0" sn="43.90" a="1018.09" fwhm="0.000249" res="837912.0" algo="FTMS"/>
<pk mz="209.045537" i="2085152.5" sn="19.55" a="493.08" fwhm="0.000262" res="796788.6" algo="FTMS"/>
<pk mz="209.081920" i="1035799.0" sn="8.44" a="192.65" fwhm="0.000242" res="864371.8" algo="FTMS"/>
<pk mz="209.093815" i="902206.4" sn="7.03" a="189.05" fwhm="0.000284" res="735689.4" algo="FTMS"/>
<pk mz="209.334558" i="949315.4" sn="7.53" a="207.59" fwhm="0.000337" res="620565.9" algo="FTMS"/>
<pk mz="210.040802" i="1396168.6" sn="12.25" a="259.96" fwhm="0.000239" res="877268.0" algo="FTMS"/>
<pk mz="211.024370" i="1211625.4" sn="10.24" a="174.91" fwhm="0.000186" res="1135892.8" algo="FTMS"/>
<pk mz="211.024784" i="8296745.5" sn="84.89" a="2347.64" fwhm="0.000286" res="737693.2" algo="FTMS"/>
<pk mz="211.052229" i="1470778.5" sn="12.97" a="274.05" fwhm="0.000231" res="912223.6" algo="FTMS"/>
<pk mz="211.061165" i="2152640.0" sn="20.16" a="487.71" fwhm="0.000264" res="797990.4" algo="FTMS"/>
<pk mz="211.097548" i="1098710.6" sn="9.05" a="223.41" fwhm="0.000269" res="785863.2" algo="FTMS"/>
<pk mz="212.019688" i="2139856.3" sn="20.02" a="437.50" fwhm="0.000276" res="767330.3" algo="FTMS"/>
<pk mz="212.020053" i="9489041.0" sn="97.44" a="2624.56" fwhm="0.000276" res="767782.6" algo="FTMS"/>
<pk mz="212.195527" i="923420.8" sn="7.20" a="160.51" fwhm="0.000245" res="865781.2" algo="FTMS"/>
<pk mz="212.252433" i="921759.9" sn="7.18" a="144.06" fwhm="0.000240" res="885885.7" algo="FTMS"/>
<pk mz="213.004072" i="2087598.9" sn="19.37" a="482.13" fwhm="0.000268" res="795238.3" algo="FTMS"/>
<pk mz="213.014970" i="2723061.5" sn="26.03" a="585.34" fwhm="0.000284" res="751228.5" algo="FTMS"/>
<pk mz="213.015304" i="15365878.0" sn="158.59" a="4270.48" fwhm="0.000270" res="787560.7" algo="FTMS"/>
<pk mz="213.040464" i="938213.3" sn="7.32" a="191.34" fwhm="0.000258" res="824624.9" algo="FTMS"/>
<pk mz="213.076822" i="1789019.6" sn="16.24" a="379.34" fwhm="0.000247" res="863382.4" algo="FTMS"/>
<pk mz="213.111656" i="974385.1" sn="7.70" a="242.41" fwhm="0.000340" res="627256.2" algo="FTMS"/>
<pk mz="213.113234" i="1363890.0" sn="11.78" a="267.06" fwhm="0.000248" res="859114.5" algo="FTMS"/>
<pk mz="213.963775" i="1603195.9" sn="14.28" a="408.13" fwhm="0.000296" res="722159.1" algo="FTMS"/>
<pk mz="214.018645" i="1435997.5" sn="12.53" a="238.48" fwhm="0.000216" res="992976.3" algo="FTMS"/>
<pk mz="214.412375" i="913678.3" sn="7.05" a="204.01" fwhm="0.000304" res="705643.2" algo="FTMS"/>
<pk mz="214.829037" i="1101132.5" sn="9.01" a="230.09" fwhm="0.000287" res="749154.7" algo="FTMS"/>
<pk mz="215.046812" i="4175569.3" sn="41.25" a="929.63" fwhm="0.000246" res="873361.9" algo="FTMS"/>
<pk mz="215.047168" i="14235601.0" sn="146.73" a="3853.87" fwhm="0.000273" res="788027.6" algo="FTMS"/>
<pk mz="215.056094" i="2896598.8" sn="27.84" a="732.78" fwhm="0.000276" res="779953.9" algo="FTMS"/>
<pk mz="215.092468" i="3727341.0" sn="36.55" a="912.92" fwhm="0.000264" res="813547.4" algo="FTMS"/>
<pk mz="215.128878" i="1637763.0" sn="14.64" a="337.85" fwhm="0.000260" res="825849.8" algo="FTMS"/>
<pk mz="216.050514" i="1014161.7" sn="8.05" a="216.06" fwhm="0.000292" res="740458.9" algo="FTMS"/>
<pk mz="216.059484" i="1331703.1" sn="11.37" a="236.10" fwhm="0.000242" res="892608.7" algo="FTMS"/>
<pk mz="216.087730" i="2015816.1" sn="18.51" a="509.99" fwhm="0.000271" res="796049.2" algo="FTMS"/>
<pk mz="216.095860" i="1374605.1" sn="11.82" a="275.77" fwhm="0.000260" res="829680.6" algo="FTMS"/>
<pk mz="217.062455" i="4576658.5" sn="45.22" a="942.14" fwhm="0.000229" res="947930.3" algo="FTMS"/>
<pk mz="217.062803" i="13178515.0" sn="134.98" a="3678.43" fwhm="0.000277" res="782251.9" algo="FTMS"/>
<pk mz="217.071719" i="2497176.0" sn="23.52" a="685.57" fwhm="0.000295" res="734722.7" algo="FTMS"/>
<pk mz="217.108158" i="2140461.8" sn="19.80" a="529.68" fwhm="0.000268" res="808967.7" algo="FTMS"/>
<pk mz="217.374951" i="947245.3" sn="7.35" a="163.22" fwhm="0.000271" res="801967.1" algo="FTMS"/>
<pk mz="218.020946" i="1522573.6" sn="13.35" a="305.27" fwhm="0.000254" res="858498.4" algo="FTMS"/>
<pk mz="218.038636" i="983128.2" sn="7.72" a="166.26" fwhm="0.000243" res="898567.9" algo="FTMS"/>
<pk mz="218.066167" i="1270824.5" sn="10.67" a="305.29" fwhm="0.000311" res="701371.6" algo="FTMS"/>
<pk mz="218.075159" i="1071565.9" sn="8.60" a="256.46" fwhm="0.000321" res="679076.7" algo="FTMS"/>
<pk mz="218.103371" i="1765118.5" sn="15.80" a="421.32" fwhm="0.000274" res="796644.8" algo="FTMS"/>
<pk mz="219.029880" i="1710048.9" sn="15.22" a="381.66" fwhm="0.000277" res="791336.1" algo="FTMS"/>
<pk mz="219.041750" i="17616168.0" sn="180.37" a="4611.64" fwhm="0.000310" res="706036.3" algo="FTMS"/>
<pk mz="219.042077" i="71522600.0" z="-1" sn="740.08" a="21216.41" fwhm="0.000282" res="777984.8" algo="FTMS" component_name="P" deconvoluted_molecular_mass="219.042127" deconvoluted_isotopic_mass="219.042201"/>
<pk mz="219.051033" i="1291565.3" sn="10.88" a="260.07" fwhm="0.000272" res="806686.9" algo="FTMS"/>
<pk mz="220.045029" i="1444336.4" sn="12.46" a="251.63" fwhm="0.000218" res="1008423.4" algo="FTMS"/>
<pk mz="220.045420" i="4840560.5" z="-1" sn="47.72" a="1430.71" fwhm="0.000307" res="717132.7" algo="FTMS" component_name="P" deconvoluted_molecular_mass="219.042127" deconvoluted_isotopic_mass="220.045545"/>
<pk mz="220.477128" i="926761.8" sn="7.08" a="208.70" fwhm="0.000313" res="703369.0" algo="FTMS"/>
<pk mz="220.947360" i="933943.4" sn="7.12" a="273.81" fwhm="0.000439" res="502904.4" algo="FTMS"/>
<pk mz="221.009167" i="2160026.8" sn="19.78" a="576.47" fwhm="0.000299" res="739973.0" algo="FTMS"/>
<pk mz="221.045127" i="923823.3" sn="7.01" a="121.62" fwhm="0.000197" res="1120944.4" algo="FTMS"/>
<pk mz="221.045542" i="1787119.5" z="-1" sn="15.93" a="454.65" fwhm="0.000308" res="717193.0" algo="FTMS" component_name="P" deconvoluted_molecular_mass="219.042127" deconvoluted_isotopic_mass="221.045669"/>
<pk mz="221.046304" i="1009967.9" sn="7.90" a="191.16" fwhm="0.000256" res="865134.6" algo="FTMS"/>
<pk mz="221.154690" i="1476269.8" sn="12.72" a="322.33" fwhm="0.000282" res="784620.3" algo="FTMS"/>
<pk mz="221.665022" i="956559.4" sn="7.35" a="240.35" fwhm="0.000340" res="651246.5" algo="FTMS"/>
<pk mz="223.015443" i="967330.1" sn="7.45" a="270.39" fwhm="0.000406" res="548836.1" algo="FTMS"/>
<pk mz="223.024816" i="3458567.3" sn="33.19" a="923.95" fwhm="0.000289" res="771502.0" algo="FTMS"/>
<pk mz="223.061162" i="4090651.5" sn="39.72" a="1138.02" fwhm="0.000297" res="750119.2" algo="FTMS"/>
<pk mz="225.003636" i="2189623.5" sn="19.96" a="466.00" fwhm="0.000247" res="912752.8" algo="FTMS"/>
<pk mz="225.004056" i="6662199.5" sn="65.93" a="1935.02" fwhm="0.000303" res="743024.3" algo="FTMS"/>
<pk mz="225.040103" i="1937226.8" sn="17.37" a="376.44" fwhm="0.000234" res="963707.4" algo="FTMS"/>
<pk mz="225.040465" i="5593931.0" sn="54.95" a="1638.85" fwhm="0.000302" res="745054.3" algo="FTMS"/>
<pk mz="225.076811" i="1664734.3" sn="14.57" a="347.72" fwhm="0.000260" res="867330.3" algo="FTMS"/>
<pk mz="226.035727" i="1997013.0" sn="17.98" a="552.75" fwhm="0.000313" res="722100.5" algo="FTMS"/>
<pk mz="226.072134" i="951975.9" sn="7.24" a="167.18" fwhm="0.000266" res="850444.7" algo="FTMS"/>
<pk mz="226.509442" i="938857.2" sn="7.10" a="205.45" fwhm="0.000329" res="688585.6" algo="FTMS"/>
<pk mz="227.019740" i="1289805.1" sn="10.65" a="316.04" fwhm="0.000312" res="728083.9" algo="FTMS"/>
<pk mz="227.056096" i="1885663.5" sn="16.74" a="532.09" fwhm="0.000316" res="718941.6" algo="FTMS"/>
<pk mz="227.092491" i="2668657.8" sn="24.74" a="685.42" fwhm="0.000292" res="778022.1" algo="FTMS"/>
<pk mz="227.128855" i="1240580.3" sn="10.14" a="221.82" fwhm="0.000229" res="992350.6" algo="FTMS"/>
<pk mz="229.026398" i="1137833.0" sn="9.08" a="189.41" fwhm="0.000234" res="980654.2" algo="FTMS"/>
<pk mz="229.035344" i="1189677.3" sn="9.61" a="220.12" fwhm="0.000262" res="875757.0" algo="FTMS"/>
<pk mz="229.062452" i="1653050.1" sn="14.35" a="268.43" fwhm="0.000232" res="987253.4" algo="FTMS"/>
<pk mz="229.062822" i="7516730.5" sn="74.30" a="2277.62" fwhm="0.000307" res="745171.0" algo="FTMS"/>
<pk mz="229.071734" i="3311934.5" sn="31.31" a="925.69" fwhm="0.000310" res="740034.6" algo="FTMS"/>
<pk mz="229.108136" i="2678736.0" sn="24.84" a="756.94" fwhm="0.000307" res="746344.0" algo="FTMS"/>
<pk mz="229.144535" i="1426785.4" sn="12.04" a="307.77" fwhm="0.000271" res="846551.0" algo="FTMS"/>
<pk mz="230.029391" i="16097281.0" sn="161.34" a="4553.72" fwhm="0.000305" res="753451.5" algo="FTMS"/>
<pk mz="230.029786" i="72486912.0" z="-1" sn="735.45" a="23057.49" fwhm="0.000313" res="735255.2" algo="FTMS" component_name="O" deconvoluted_molecular_mass="230.029882" deconvoluted_isotopic_mass="230.029924"/>
<pk mz="230.103350" i="1458915.3" sn="12.31" a="388.62" fwhm="0.000333" res="690667.1" algo="FTMS"/>
<pk mz="230.725282" i="957007.6" sn="7.20" a="273.01" fwhm="0.000461" res="500433.4" algo="FTMS"/>
<pk mz="231.033119" i="4764874.0" z="-1" sn="45.96" a="1436.74" fwhm="0.000317" res="729200.8" algo="FTMS" component_name="O" deconvoluted_molecular_mass="230.029882" deconvoluted_isotopic_mass="231.033259"/>
<pk mz="231.039523" i="999596.9" sn="7.63" a="284.50" fwhm="0.000406" res="568584.8" algo="FTMS"/>
<pk mz="231.051006" i="1582162.0" sn="13.56" a="365.30" fwhm="0.000299" res="772426.3" algo="FTMS"/>
<pk mz="231.087381" i="4055266.3" sn="38.74" a="1203.37" fwhm="0.000324" res="712260.2" algo="FTMS"/>
<pk mz="231.123744" i="1479474.5" sn="12.51" a="426.49" fwhm="0.000316" res="731721.6" algo="FTMS"/>
<pk mz="232.025107" i="940541.6" sn="7.02" a="189.31" fwhm="0.000323" res="717491.1" algo="FTMS"/>
<pk mz="232.034032" i="1354817.4" z="-1" sn="11.24" a="377.66" fwhm="0.000330" res="703880.2" algo="FTMS" component_name="O" deconvoluted_molecular_mass="230.029882" deconvoluted_isotopic_mass="232.034173"/>
<pk mz="232.090741" i="1475481.9" sn="12.47" a="318.34" fwhm="0.000271" res="855212.2" algo="FTMS"/>
<pk mz="232.233307" i="992406.9" sn="7.55" a="261.88" fwhm="0.000362" res="641174.7" algo="FTMS"/>
<pk mz="233.009133" i="1660829.3" sn="14.31" a="379.84" fwhm="0.000296" res="785957.6" algo="FTMS"/>
<pk mz="233.057265" i="3768113.3" sn="35.69" a="831.55" fwhm="0.000244" res="955336.9" algo="FTMS"/>
<pk mz="233.057698" i="19487026.0" sn="195.22" a="6559.83" fwhm="0.000335" res="695508.0" algo="FTMS"/>
<pk mz="233.103051" i="1257156.1" sn="10.21" a="240.47" fwhm="0.000251" res="926877.6" algo="FTMS"/>
<pk mz="233.154325" i="2450009.3" sn="22.32" a="526.30" fwhm="0.000238" res="979038.9" algo="FTMS"/>
<pk mz="233.154716" i="7585625.5" sn="74.44" a="2240.46" fwhm="0.000309" res="754200.4" algo="FTMS"/>
<pk mz="234.048892" i="1082306.4" sn="8.43" a="185.82" fwhm="0.000249" res="938629.8" algo="FTMS"/>
<pk mz="234.061070" i="2101447.3" sn="18.77" a="597.11" fwhm="0.000326" res="717899.6" algo="FTMS"/>
<pk mz="234.070038" i="1322570.8" sn="10.87" a="323.40" fwhm="0.000307" res="761310.9" algo="FTMS"/>
<pk mz="235.024356" i="1159869.0" sn="9.21" a="193.02" fwhm="0.000225" res="1045489.5" algo="FTMS"/>
<pk mz="235.024790" i="4592701.0" sn="44.05" a="1454.68" fwhm="0.000340" res="691827.3" algo="FTMS"/>
<pk mz="235.036965" i="3236161.8" sn="30.29" a="1050.21" fwhm="0.000352" res="668299.5" algo="FTMS"/>
<pk mz="235.061186" i="1790795.0" sn="15.62" a="444.08" fwhm="0.000304" res="772778.1" algo="FTMS"/>
<pk mz="235.073365" i="1875535.6" sn="16.48" a="462.08" fwhm="0.000303" res="776056.7" algo="FTMS"/>
<pk mz="235.423120" i="987059.2" sn="7.46" a="264.23" fwhm="0.000383" res="615425.2" algo="FTMS"/>
<pk mz="236.056460" i="1250620.5" sn="10.10" a="237.19" fwhm="0.000267" res="884366.7" algo="FTMS"/>
<pk mz="236.096211" i="2022091.0" sn="17.90" a="543.37" fwhm="0.000313" res="753205.4" algo="FTMS"/>
<pk mz="236.105448" i="1031054.3" sn="7.88" a="281.69" fwhm="0.000407" res="580811.2" algo="FTMS"/>
<pk mz="237.004076" i="2147341.8" sn="19.17" a="628.78" fwhm="0.000348" res="681121.7" algo="FTMS"/>
<pk mz="237.040445" i="3601434.3" sn="33.88" a="1116.55" fwhm="0.000334" res="708665.2" algo="FTMS"/>
<pk mz="237.076832" i="1408679.0" sn="11.69" a="395.27" fwhm="0.000346" res="685463.0" algo="FTMS"/>
<pk mz="238.035693" i="1539180.9" sn="13.01" a="387.59" fwhm="0.000316" res="752376.8" algo="FTMS"/>
<pk mz="238.240555" i="948016.6" sn="7.03" a="254.14" fwhm="0.000394" res="604748.9" algo="FTMS"/>
<pk mz="238.798751" i="949286.2" sn="7.04" a="293.51" fwhm="0.000499" res="478139.6" algo="FTMS"/>
<pk mz="239.019250" i="1478956.6" sn="12.40" a="301.45" fwhm="0.000257" res="931028.4" algo="FTMS"/>
<pk mz="239.019728" i="5547436.5" sn="53.55" a="1804.44" fwhm="0.000344" res="695466.3" algo="FTMS"/>
<pk mz="239.056102" i="4043192.3" sn="38.34" a="1362.54" fwhm="0.000351" res="680651.3" algo="FTMS"/>
<pk mz="239.092491" i="1841987.9" sn="16.07" a="488.82" fwhm="0.000317" res="754747.0" algo="FTMS"/>
<pk mz="239.128865" i="5905359.5" sn="57.17" a="2013.25" fwhm="0.000355" res="672769.3" algo="FTMS"/>
<pk mz="240.014516" i="1069089.6" sn="8.22" a="215.31" fwhm="0.000265" res="905479.8" algo="FTMS"/>
<pk mz="240.014956" i="5261026.0" sn="50.48" a="1650.69" fwhm="0.000333" res="720896.3" algo="FTMS"/>
<pk mz="240.051353" i="1541484.9" sn="12.98" a="419.85" fwhm="0.000337" res="711777.6" algo="FTMS"/>
<pk mz="241.035335" i="2772496.0" sn="25.39" a="864.32" fwhm="0.000355" res="678634.4" algo="FTMS"/>
<pk mz="241.046599" i="2690067.3" sn="24.56" a="813.44" fwhm="0.000332" res="726415.5" algo="FTMS"/>
<pk mz="241.071743" i="4160282.5" sn="39.38" a="1444.56" fwhm="0.000368" res="655807.3" algo="FTMS"/>
<pk mz="241.082981" i="2253725.8" sn="20.16" a="705.52" fwhm="0.000360" res="668912.7" algo="FTMS"/>
<pk mz="241.108125" i="2517669.0" sn="22.82" a="781.64" fwhm="0.000339" res="711218.3" algo="FTMS"/>
<pk mz="241.136029" i="1385132.9" sn="11.40" a="238.36" fwhm="0.000246" res="978352.5" algo="FTMS"/>
<pk mz="241.136464" i="10117165.0" sn="99.44" a="3467.79" fwhm="0.000351" res="686642.2" algo="FTMS"/>
<pk mz="241.144533" i="2419375.5" sn="21.83" a="715.05" fwhm="0.000335" res="719327.5" algo="FTMS"/>
<pk mz="241.994253" i="2228766.8" sn="19.91" a="659.27" fwhm="0.000354" res="682668.0" algo="FTMS"/>
<pk mz="242.066985" i="1689650.6" sn="14.47" a="439.67" fwhm="0.000313" res="772357.1" algo="FTMS"/>
<pk mz="242.139815" i="1964998.6" sn="17.25" a="533.11" fwhm="0.000320" res="756047.7" algo="FTMS"/>
<pk mz="242.599725" i="1011971.2" sn="7.61" a="260.87" fwhm="0.000368" res="659033.8" algo="FTMS"/>
<pk mz="242.978289" i="1615271.6" sn="13.67" a="509.68" fwhm="0.000450" res="539794.4" algo="FTMS"/>
<pk mz="243.033256" i="1042038.0" sn="7.91" a="265.16" fwhm="0.000334" res="727475.4" algo="FTMS"/>
<pk mz="243.051017" i="3243834.8" sn="30.04" a="1089.04" fwhm="0.000351" res="692715.5" algo="FTMS"/>
<pk mz="243.062196" i="1221309.6" sn="9.71" a="344.51" fwhm="0.000362" res="671901.8" algo="FTMS"/>
<pk mz="243.078398" i="1014977.8" sn="7.64" a="256.34" fwhm="0.000344" res="706221.4" algo="FTMS"/>
<pk mz="243.087405" i="4008516.3" sn="37.72" a="1224.63" fwhm="0.000330" res="737505.3" algo="FTMS"/>
<pk mz="243.123794" i="3583309.8" sn="33.45" a="1091.52" fwhm="0.000338" res="720040.1" algo="FTMS"/>
<pk mz="243.133518" i="3391056.3" sn="31.51" a="1116.71" fwhm="0.000362" res="671860.4" algo="FTMS"/>
<pk mz="243.360481" i="1008107.0" sn="7.57" a="309.29" fwhm="0.000409" res="594345.3" algo="FTMS"/>
<pk mz="243.946963" i="966272.0" sn="7.15" a="261.52" fwhm="0.000392" res="622590.0" algo="FTMS"/>
<pk mz="244.044955" i="1359672.5" sn="11.10" a="255.72" fwhm="0.000243" res="1005280.5" algo="FTMS"/>
<pk mz="244.045415" i="7439672.5" sn="72.19" a="2622.29" fwhm="0.000368" res="663203.5" algo="FTMS"/>
<pk mz="244.054385" i="961594.8" sn="7.10" a="232.17" fwhm="0.000341" res="716504.4" algo="FTMS"/>
<pk mz="244.082664" i="3429441.8" sn="31.90" a="1143.91" fwhm="0.000361" res="676181.8" algo="FTMS"/>
<pk mz="245.048974" i="1217324.1" sn="9.67" a="335.99" fwhm="0.000352" res="695180.6" algo="FTMS"/>
<pk mz="245.057742" i="1175150.3" sn="9.25" a="241.70" fwhm="0.000325" res="754238.1" algo="FTMS"/>
<pk mz="245.066667" i="3300144.3" sn="30.60" a="1082.57" fwhm="0.000347" res="706700.8" algo="FTMS"/>
<pk mz="245.086073" i="979572.9" sn="7.28" a="242.09" fwhm="0.000397" res="616683.9" algo="FTMS"/>
<pk mz="245.102616" i="1047096.8" sn="7.96" a="143.65" fwhm="0.000222" res="1106337.6" algo="FTMS"/>
<pk mz="245.103058" i="5780025.0" sn="55.51" a="1930.00" fwhm="0.000355" res="690674.8" algo="FTMS"/>
<pk mz="245.114276" i="1811387.5" sn="15.64" a="531.83" fwhm="0.000364" res="674040.9" algo="FTMS"/>
<pk mz="245.139430" i="2064833.5" sn="18.18" a="607.95" fwhm="0.000353" res="694925.5" algo="FTMS"/>
<pk mz="246.024692" i="1327629.1" sn="10.74" a="314.18" fwhm="0.000322" res="764754.4" algo="FTMS"/>
<pk mz="246.061016" i="1024789.3" sn="7.70" a="248.28" fwhm="0.000357" res="690039.1" algo="FTMS"/>
<pk mz="246.098280" i="1134493.6" sn="8.80" a="280.50" fwhm="0.000307" res="801409.8" algo="FTMS"/>
<pk mz="246.646190" i="980022.6" sn="7.26" a="317.44" fwhm="0.000475" res="519059.3" algo="FTMS"/>
<pk mz="246.723521" i="1052455.4" sn="7.98" a="258.65" fwhm="0.000357" res="690462.7" algo="FTMS"/>
<pk mz="247.024802" i="2522984.3" sn="22.70" a="857.11" fwhm="0.000376" res="657490.1" algo="FTMS"/>
<pk mz="247.036520" i="2370282.8" sn="21.17" a="502.09" fwhm="0.000251" res="983903.1" algo="FTMS"/>
<pk mz="247.036998" i="14085611.0" sn="138.47" a="5259.71" fwhm="0.000380" res="650690.1" algo="FTMS"/>
<pk mz="247.045980" i="1004268.7" sn="7.50" a="218.50" fwhm="0.000311" res="794981.8" algo="FTMS"/>
<pk mz="247.061198" i="1222127.9" sn="9.68" a="309.45" fwhm="0.000331" res="746564.4" algo="FTMS"/>
<pk mz="247.073368" i="1665138.5" sn="14.11" a="451.56" fwhm="0.000323" res="765770.8" algo="FTMS"/>
<pk mz="247.082306" i="2269044.5" sn="20.16" a="709.54" fwhm="0.000361" res="685010.8" algo="FTMS"/>
<pk mz="247.110645" i="1574778.4" sn="13.21" a="489.01" fwhm="0.000376" res="656402.9" algo="FTMS"/>
<pk mz="247.118727" i="1975420.1" sn="17.22" a="599.46" fwhm="0.000336" res="736098.7" algo="FTMS"/>
<pk mz="248.032800" i="20436666.0" sn="202.06" a="8510.82" fwhm="0.000411" res="604175.2" algo="FTMS"/>
<pk mz="248.039760" i="115304120.0" sn="1151.92" a="18581.35" fwhm="0.000135" res="1842924.9" algo="FTMS"/>
<pk mz="248.040206" i="1401022080.0" z="-1" sn="14025.19" a="538324.75" fwhm="0.000380" res="651954.5" algo="FTMS" component_name="A" deconvoluted_molecular_mass="248.040365" deconvoluted_isotopic_mass="248.040370"/>
<pk mz="248.043913" i="14294716.0" sn="140.57" a="5527.45" fwhm="0.000384" res="645542.5" algo="FTMS"/>
<pk mz="248.080000" i="5903043.0" sn="56.54" a="2081.70" fwhm="0.000368" res="673763.2" algo="FTMS"/>
<pk mz="248.085610" i="1103556.0" sn="8.49" a="279.13" fwhm="0.000344" res="721475.0" algo="FTMS"/>
<pk mz="248.521597" i="1008858.8" sn="7.54" a="288.83" fwhm="0.000426" res="583268.0" algo="FTMS"/>
<pk mz="248.581667" i="2721446.5" sn="24.69" a="1018.60" fwhm="0.000419" res="593184.4" algo="FTMS"/>
<pk mz="249.004078" i="4386936.5" sn="41.36" a="1534.04" fwhm="0.000372" res="668503.5" algo="FTMS"/>
<pk mz="249.043207" i="6773632.0" sn="65.26" a="2098.04" fwhm="0.000333" res="748552.7" algo="FTMS"/>
<pk mz="249.043711" i="56465280.0" z="-1" sn="562.80" a="22122.71" fwhm="0.000385" res="646306.8" algo="FTMS" component_name="A" deconvoluted_molecular_mass="248.040365" deconvoluted_isotopic_mass="249.043877"/>
<pk mz="249.044519" i="2588928.0" sn="23.36" a="905.11" fwhm="0.000405" res="614504.3" algo="FTMS"/>
<pk mz="249.116589" i="1454605.9" sn="12.00" a="409.35" fwhm="0.000358" res="696623.3" algo="FTMS"/>
<pk mz="249.149616" i="1237012.1" sn="9.82" a="276.81" fwhm="0.000309" res="805448.6" algo="FTMS"/>
<pk mz="250.035781" i="1509112.4" sn="12.50" a="636.32" fwhm="0.000525" res="476535.8" algo="FTMS"/>
<pk mz="250.044051" i="1825305.9" sn="15.66" a="815.77" fwhm="0.000255" res="980183.9" algo="FTMS"/>
<pk mz="250.044574" i="13243450.0" z="-1" sn="129.57" a="5113.40" fwhm="0.000392" res="637142.7" algo="FTMS" component_name="A" deconvoluted_molecular_mass="248.040365" deconvoluted_isotopic_mass="250.044742"/>
<pk mz="250.047105" i="2388282.5" sn="21.27" a="857.51" fwhm="0.000409" res="611948.6" algo="FTMS"/>
<pk mz="250.072100" i="1601726.9" sn="13.43" a="440.67" fwhm="0.000353" res="707817.2" algo="FTMS"/>
<pk mz="250.144881" i="2811212.0" sn="25.49" a="957.34" fwhm="0.000371" res="673518.2" algo="FTMS"/>
<pk mz="251.019708" i="4709093.5" sn="44.42" a="1698.44" fwhm="0.000388" res="647131.6" algo="FTMS"/>
<pk mz="251.056108" i="2787819.5" z="-1" sn="25.26" a="1013.69" fwhm="0.000408" res="615630.8" algo="FTMS" component_name="A" deconvoluted_molecular_mass="248.040365" deconvoluted_isotopic_mass="251.056277"/>
<pk mz="251.068306" i="997805.7" sn="7.40" a="299.96" fwhm="0.000402" res="623820.4" algo="FTMS"/>
<pk mz="251.069162" i="1015725.8" sn="7.58" a="274.54" fwhm="0.000388" res="647178.1" algo="FTMS"/>
<pk mz="251.092499" i="1449329.8" sn="11.90" a="395.19" fwhm="0.000349" res="720070.4" algo="FTMS"/>
<pk mz="251.128826" i="1312056.0" sn="10.53" a="368.21" fwhm="0.000371" res="676218.4" algo="FTMS"/>
<pk mz="252.014996" i="1005450.8" sn="7.47" a="197.87" fwhm="0.000307" res="821499.5" algo="FTMS"/>
<pk mz="252.051342" i="1498384.8" z="-1" sn="12.39" a="358.66" fwhm="0.000312" res="807785.7" algo="FTMS" component_name="A" deconvoluted_molecular_mass="248.040365" deconvoluted_isotopic_mass="252.051513"/>
<pk mz="252.998972" i="3375909.3" sn="31.12" a="1358.07" fwhm="0.000434" res="582441.4" algo="FTMS"/>
<pk mz="253.035364" i="4282923.0" sn="40.17" a="1535.02" fwhm="0.000387" res="654585.1" algo="FTMS"/>
<pk mz="253.071744" i="5453360.5" sn="51.85" a="2107.41" fwhm="0.000409" res="618838.6" algo="FTMS"/>
<pk mz="253.108172" i="1760438.0" sn="15.00" a="608.98" fwhm="0.000424" res="597228.7" algo="FTMS"/>
<pk mz="253.144526" i="5412411.5" sn="51.25" a="2085.31" fwhm="0.000404" res="626590.8" algo="FTMS"/>
<pk mz="253.257335" i="1013900.5" sn="7.53" a="274.26" fwhm="0.000428" res="592386.9" algo="FTMS"/>
<pk mz="254.030649" i="2374590.0" sn="21.05" a="946.54" fwhm="0.000430" res="591189.6" algo="FTMS"/>
<pk mz="254.066977" i="1100739.4" sn="8.39" a="298.75" fwhm="0.000343" res="740691.6" algo="FTMS"/>
<pk mz="255.050506" i="3225420.3" sn="29.51" a="800.81" fwhm="0.000265" res="962552.7" algo="FTMS"/>
<pk mz="255.051011" i="23305036.0" sn="229.09" a="9524.10" fwhm="0.000411" res="620956.9" algo="FTMS"/>
<pk mz="255.061724" i="2203981.8" sn="19.35" a="497.33" fwhm="0.000280" res="911363.1" algo="FTMS"/>
<pk mz="255.062249" i="18887502.0" sn="185.18" a="7665.87" fwhm="0.000408" res="625165.6" algo="FTMS"/>
<pk mz="255.087386" i="2773841.3" sn="25.02" a="1064.63" fwhm="0.000412" res="619858.0" algo="FTMS"/>
<pk mz="255.123793" i="2488406.3" sn="22.18" a="891.74" fwhm="0.000402" res="635063.5" algo="FTMS"/>
<pk mz="255.160181" i="1091995.1" sn="8.30" a="278.38" fwhm="0.000360" res="708576.8" algo="FTMS"/>
<pk mz="255.232943" i="3714148.8" sn="34.36" a="1285.89" fwhm="0.000371" res="688287.6" algo="FTMS"/>
<pk mz="256.045473" i="6402511.0" sn="61.09" a="2598.26" fwhm="0.000411" res="623528.7" algo="FTMS"/>
<pk mz="256.046292" i="4211151.0" sn="39.30" a="1543.66" fwhm="0.000400" res="640147.1" algo="FTMS"/>
<pk mz="256.054378" i="2903248.0" sn="26.30" a="997.71" fwhm="0.000376" res="681115.8" algo="FTMS"/>
<pk mz="256.065623" i="1634513.5" sn="13.69" a="524.93" fwhm="0.000368" res="696038.2" algo="FTMS"/>
<pk mz="256.082634" i="967251.6" sn="7.06" a="200.64" fwhm="0.000327" res="783712.6" algo="FTMS"/>
<pk mz="256.622403" i="1052183.1" sn="7.90" a="382.93" fwhm="0.000471" res="544353.1" algo="FTMS"/>
<pk mz="256.993878" i="2829636.5" sn="25.47" a="955.99" fwhm="0.000377" res="681429.6" algo="FTMS"/>
<pk mz="257.030278" i="2903368.8" sn="26.20" a="1044.82" fwhm="0.000399" res="643889.7" algo="FTMS"/>
<pk mz="257.041501" i="4771402.0" sn="44.70" a="1880.86" fwhm="0.000413" res="622439.2" algo="FTMS"/>
<pk mz="257.045585" i="1259466.6" sn="9.93" a="355.22" fwhm="0.000412" res="624028.0" algo="FTMS"/>
<pk mz="257.048936" i="1303883.0" sn="10.37" a="408.34" fwhm="0.000392" res="655862.2" algo="FTMS"/>
<pk mz="257.066675" i="4440653.0" sn="41.43" a="1705.12" fwhm="0.000410" res="626356.0" algo="FTMS"/>
<pk mz="257.077898" i="1181326.5" sn="9.15" a="338.29" fwhm="0.000391" res="656783.5" algo="FTMS"/>
<pk mz="257.102499" i="1097809.4" sn="8.32" a="192.21" fwhm="0.000269" res="957118.8" algo="FTMS"/>
<pk mz="257.103054" i="6144593.5" sn="58.30" a="2367.62" fwhm="0.000412" res="623962.0" algo="FTMS"/>
<pk mz="257.139432" i="4172373.8" sn="38.77" a="1551.77" fwhm="0.000401" res="641693.9" algo="FTMS"/>
<pk mz="257.175869" i="1349082.1" sn="10.81" a="497.16" fwhm="0.000498" res="516105.3" algo="FTMS"/>
<pk mz="258.098273" i="6504133.0" sn="61.86" a="2700.01" fwhm="0.000427" res="604363.4" algo="FTMS"/>
<pk mz="258.106369" i="971205.9" sn="7.07" a="235.94" fwhm="0.000349" res="739746.3" algo="FTMS"/>
<pk mz="259.024796" i="1399210.6" sn="11.31" a="419.74" fwhm="0.000397" res="652175.7" algo="FTMS"/>
<pk mz="259.045949" i="2748460.8" sn="24.67" a="1117.48" fwhm="0.000441" res="587652.1" algo="FTMS"/>
<pk mz="259.061177" i="1041838.4" sn="7.77" a="246.23" fwhm="0.000330" res="784145.6" algo="FTMS"/>
<pk mz="259.082293" i="5540144.5" sn="52.31" a="2253.06" fwhm="0.000413" res="626601.0" algo="FTMS"/>
<pk mz="259.100835" i="1180850.6" sn="9.14" a="352.23" fwhm="0.000417" res="621274.6" algo="FTMS"/>
<pk mz="259.118723" i="6483252.5" sn="61.65" a="2555.09" fwhm="0.000412" res="629253.0" algo="FTMS"/>
<pk mz="259.129922" i="5668149.5" sn="53.58" a="2241.12" fwhm="0.000411" res="630920.2" algo="FTMS"/>
<pk mz="259.155125" i="1640504.4" sn="13.70" a="453.58" fwhm="0.000329" res="786543.9" algo="FTMS"/>
<pk mz="260.040344" i="1325075.6" sn="10.57" a="383.77" fwhm="0.000365" res="712148.4" algo="FTMS"/>
<pk mz="260.049273" i="1102228.5" sn="8.37" a="282.78" fwhm="0.000341" res="762514.1" algo="FTMS"/>
<pk mz="260.077542" i="1387671.4" sn="11.19" a="486.25" fwhm="0.000420" res="618932.0" algo="FTMS"/>
<pk mz="260.085665" i="1186456.1" sn="9.20" a="296.59" fwhm="0.000347" res="749453.8" algo="FTMS"/>
<pk mz="260.133360" i="1066396.9" sn="8.01" a="269.59" fwhm="0.000369" res="705025.7" algo="FTMS"/>
<pk mz="261.004047" i="1604081.6" sn="13.28" a="551.43" fwhm="0.000425" res="613406.0" algo="FTMS"/>
<pk mz="261.024103" i="1016787.5" sn="7.49" a="394.24" fwhm="0.000583" res="447612.4" algo="FTMS"/>
<pk mz="261.040437" i="1985909.0" sn="17.05" a="807.07" fwhm="0.000461" res="566408.2" algo="FTMS"/>
<pk mz="261.052642" i="9847286.0" sn="94.59" a="4026.95" fwhm="0.000418" res="624699.0" algo="FTMS"/>
<pk mz="261.061589" i="1898615.0" sn="16.19" a="717.97" fwhm="0.000434" res="602190.0" algo="FTMS"/>
<pk mz="261.097952" i="3421178.5" sn="31.21" a="1314.29" fwhm="0.000422" res="618051.4" algo="FTMS"/>
<pk mz="261.134371" i="1868413.9" sn="15.89" a="583.13" fwhm="0.000381" res="685030.8" algo="FTMS"/>
<pk mz="262.047591" i="8535634.0" sn="81.65" a="3717.09" fwhm="0.000446" res="587895.9" algo="FTMS"/>
<pk mz="262.055396" i="55815764.0" sn="548.01" a="13704.70" fwhm="0.000246" res="1064123.8" algo="FTMS"/>
<pk mz="262.055892" i="709553728.0" z="-1" sn="6996.27" a="301342.50" fwhm="0.000426" res="614796.6" algo="FTMS" component_name="C" deconvoluted_molecular_mass="262.056058" deconvoluted_isotopic_mass="262.056078"/>
<pk mz="262.060031" i="7397970.5" sn="70.43" a="3043.36" fwhm="0.000427" res="613651.2" algo="FTMS"/>
<pk mz="263.019718" i="4339878.0" sn="40.27" a="1666.59" fwhm="0.000412" res="639061.7" algo="FTMS"/>
<pk mz="263.044032" i="7165096.0" sn="68.13" a="2970.50" fwhm="0.000432" res="609357.2" algo="FTMS"/>
<pk mz="263.058799" i="3826345.3" sn="35.20" a="962.11" fwhm="0.000300" res="876242.4" algo="FTMS"/>
<pk mz="263.059329" i="38260392.0" z="-1" sn="374.85" a="16828.65" fwhm="0.000434" res="606265.1" algo="FTMS" component_name="C" deconvoluted_molecular_mass="262.056058" deconvoluted_isotopic_mass="263.059517"/>
<pk mz="263.092531" i="995244.1" sn="7.27" a="270.59" fwhm="0.000406" res="647759.0" algo="FTMS"/>
<pk mz="263.132246" i="1055151.4" sn="7.87" a="251.60" fwhm="0.000356" res="740038.9" algo="FTMS"/>
<pk mz="263.935445" i="1680625.3" sn="14.03" a="569.45" fwhm="0.000395" res="667405.5" algo="FTMS"/>
<pk mz="264.014973" i="1492471.6" sn="12.18" a="450.68" fwhm="0.000363" res="727569.3" algo="FTMS"/>
<pk mz="264.035280" i="1633657.3" sn="13.57" a="530.09" fwhm="0.000413" res="640069.2" algo="FTMS"/>
<pk mz="264.051363" i="1313530.6" sn="10.41" a="393.93" fwhm="0.000379" res="697099.9" algo="FTMS"/>
<pk mz="264.060259" i="7864059.5" z="-1" sn="75.03" a="3353.84" fwhm="0.000440" res="600283.6" algo="FTMS" component_name="C" deconvoluted_molecular_mass="262.056058" deconvoluted_isotopic_mass="264.060448"/>
<pk mz="264.087725" i="1606653.5" sn="13.30" a="487.64" fwhm="0.000367" res="720322.5" algo="FTMS"/>
<pk mz="264.160527" i="1853315.3" sn="15.74" a="605.90" fwhm="0.000396" res="666763.4" algo="FTMS"/>
<pk mz="264.998983" i="3673156.3" sn="33.55" a="1668.12" fwhm="0.000464" res="571431.9" algo="FTMS"/>
<pk mz="265.035370" i="4303687.0" sn="39.75" a="1672.84" fwhm="0.000419" res="632606.4" algo="FTMS"/>
<pk mz="265.041046" i="2713927.5" sn="24.13" a="1118.25" fwhm="0.000456" res="580952.1" algo="FTMS"/>
<pk mz="265.057806" i="1549512.8" sn="12.69" a="672.43" fwhm="0.000506" res="523516.0" algo="FTMS"/>
<pk mz="265.071723" i="3655753.8" sn="33.38" a="1546.47" fwhm="0.000455" res="582234.9" algo="FTMS"/>
<pk mz="265.083968" i="1068170.8" sn="7.96" a="364.68" fwhm="0.000491" res="539405.8" algo="FTMS"/>
<pk mz="265.108172" i="1226572.6" sn="9.52" a="328.03" fwhm="0.000390" res="680073.7" algo="FTMS"/>
<pk mz="265.147875" i="11144016.0" sn="106.95" a="4858.81" fwhm="0.000437" res="606525.9" algo="FTMS"/>
<pk mz="265.745654" i="986876.0" sn="7.16" a="308.03" fwhm="0.000483" res="550392.7" algo="FTMS"/>
<pk mz="266.030561" i="1096592.8" sn="8.24" a="316.31" fwhm="0.000392" res="678597.1" algo="FTMS"/>
<pk mz="266.050904" i="3770514.3" sn="34.51" a="1512.09" fwhm="0.000429" res="620834.4" algo="FTMS"/>
<pk mz="266.066962" i="1797011.4" sn="15.12" a="610.31" fwhm="0.000416" res="639792.2" algo="FTMS"/>
<pk mz="266.075040" i="2025619.9" sn="17.37" a="629.84" fwhm="0.000391" res="679661.6" algo="FTMS"/>
<pk mz="266.089465" i="3406485.0" sn="30.93" a="1335.62" fwhm="0.000414" res="642107.0" algo="FTMS"/>
<pk mz="266.151220" i="1400857.4" sn="11.23" a="392.87" fwhm="0.000376" res="708514.1" algo="FTMS"/>
<pk mz="266.848452" i="1125770.6" sn="8.53" a="359.00" fwhm="0.000442" res="603947.4" algo="FTMS"/>
<pk mz="267.014103" i="1300694.1" sn="10.24" a="223.28" fwhm="0.000267" res="998281.5" algo="FTMS"/>
<pk mz="267.014628" i="6688726.0" sn="63.18" a="2827.12" fwhm="0.000440" res="607185.6" algo="FTMS"/>
<pk mz="267.051004" i="5350360.5" sn="50.03" a="2422.13" fwhm="0.000469" res="568799.7" algo="FTMS"/>
<pk mz="267.073487" i="3348186.3" sn="30.36" a="1317.76" fwhm="0.000440" res="607046.0" algo="FTMS"/>
<pk mz="267.087418" i="3461595.0" sn="31.47" a="1542.04" fwhm="0.000480" res="556847.5" algo="FTMS"/>
<pk mz="267.090821" i="1218779.4" sn="9.44" a="315.36" fwhm="0.000345" res="773445.9" algo="FTMS"/>
<pk mz="267.123790" i="1890269.6" sn="16.04" a="631.37" fwhm="0.000405" res="659092.1" algo="FTMS"/>
<pk mz="267.160198" i="1401952.1" sn="11.24" a="452.41" fwhm="0.000397" res="673027.6" algo="FTMS"/>
<pk mz="267.550151" i="973498.6" sn="7.03" a="298.49" fwhm="0.000413" res="648238.3" algo="FTMS"/>
<pk mz="268.009695" i="1027417.3" sn="7.56" a="287.98" fwhm="0.000487" res="549987.7" algo="FTMS"/>
<pk mz="268.017956" i="1335193.9" sn="10.58" a="406.88" fwhm="0.000419" res="639636.1" algo="FTMS"/>
<pk mz="268.046227" i="2287131.8" sn="19.93" a="915.45" fwhm="0.000460" res="582291.1" algo="FTMS"/>
<pk mz="268.054386" i="1799836.3" sn="15.15" a="612.73" fwhm="0.000423" res="633483.8" algo="FTMS"/>
<pk mz="268.082614" i="1060126.1" sn="7.88" a="278.24" fwhm="0.000387" res="691849.7" algo="FTMS"/>
<pk mz="268.127221" i="1191905.0" sn="9.17" a="437.41" fwhm="0.000495" res="541782.7" algo="FTMS"/>
<pk mz="268.651447" i="973955.3" sn="7.03" a="389.91" fwhm="0.000601" res="447337.9" algo="FTMS"/>
<pk mz="268.993876" i="3226969.3" sn="29.05" a="1351.21" fwhm="0.000450" res="597985.6" algo="FTMS"/>
<pk mz="269.030277" i="4539483.5" sn="41.89" a="1788.38" fwhm="0.000427" res="629493.4" algo="FTMS"/>
<pk mz="269.066653" i="6399070.0" sn="60.08" a="2831.54" fwhm="0.000465" res="578705.8" algo="FTMS"/>
<pk mz="269.103072" i="4432480.0" sn="40.84" a="2039.94" fwhm="0.000480" res="560454.5" algo="FTMS"/>
<pk mz="269.131215" i="3869794.0" sn="35.34" a="1492.84" fwhm="0.000424" res="635216.0" algo="FTMS"/>
<pk mz="269.139437" i="5097570.5" sn="47.35" a="2198.67" fwhm="0.000455" res="591524.4" algo="FTMS"/>
<pk mz="269.175836" i="1015972.8" sn="7.41" a="319.27" fwhm="0.000416" res="646657.1" algo="FTMS"/>
<pk mz="269.212229" i="2442599.0" sn="21.37" a="1081.24" fwhm="0.000503" res="535504.1" algo="FTMS"/>
<pk mz="270.022297" i="6569625.5" sn="61.75" a="2772.58" fwhm="0.000443" res="609314.1" algo="FTMS"/>
<pk mz="270.025524" i="1702553.9" sn="14.13" a="680.00" fwhm="0.000474" res="569122.6" algo="FTMS"/>
<pk mz="270.033681" i="1222426.4" sn="9.43" a="437.40" fwhm="0.000450" res="599623.8" algo="FTMS"/>
<pk mz="270.061080" i="1275548.1" sn="9.95" a="419.21" fwhm="0.000413" res="654001.1" algo="FTMS"/>
<pk mz="270.061960" i="1324188.1" sn="10.43" a="474.55" fwhm="0.000418" res="645765.8" algo="FTMS"/>
<pk mz="270.070023" i="1128348.6" sn="8.51" a="322.22" fwhm="0.000404" res="667955.9" algo="FTMS"/>
<pk mz="271.009572" i="1727317.9" sn="14.37" a="659.21" fwhm="0.000453" res="597860.9" algo="FTMS"/>
<pk mz="271.045904" i="4997848.0" sn="46.37" a="2042.51" fwhm="0.000438" res="619191.2" algo="FTMS"/>
<pk mz="271.064586" i="2810841.3" sn="24.97" a="1134.35" fwhm="0.000456" res="594521.9" algo="FTMS"/>
<pk mz="271.082321" i="5833946.0" sn="54.55" a="2548.80" fwhm="0.000445" res="609276.9" algo="FTMS"/>
<pk mz="271.118732" i="6832860.5" sn="64.33" a="2936.39" fwhm="0.000449" res="603282.4" algo="FTMS"/>
<pk mz="271.155043" i="2483678.5" sn="21.77" a="1042.35" fwhm="0.000463" res="585885.3" algo="FTMS"/>
<pk mz="271.191486" i="1370720.8" sn="10.88" a="484.33" fwhm="0.000458" res="592660.9" algo="FTMS"/>
<pk mz="271.486657" i="1023986.4" sn="7.49" a="376.85" fwhm="0.000534" res="508587.0" algo="FTMS"/>
<pk mz="272.040337" i="3972371.3" sn="36.34" a="1751.13" fwhm="0.000466" res="584177.5" algo="FTMS"/>
<pk mz="272.041206" i="1172499.3" sn="8.94" a="329.60" fwhm="0.000409" res="664365.9" algo="FTMS"/>
<pk mz="272.049315" i="1291667.8" sn="10.11" a="521.61" fwhm="0.000558" res="487858.9" algo="FTMS"/>
<pk mz="272.085656" i="1077141.9" sn="8.01" a="345.49" fwhm="0.000435" res="624894.4" algo="FTMS"/>
<pk mz="272.113965" i="2273815.5" sn="19.72" a="882.64" fwhm="0.000435" res="625518.8" algo="FTMS"/>
<pk mz="272.122073" i="1085080.0" sn="8.09" a="250.30" fwhm="0.000344" res="791456.1" algo="FTMS"/>
<pk mz="273.004118" i="1585867.8" sn="12.99" a="561.24" fwhm="0.000462" res="591470.9" algo="FTMS"/>
<pk mz="273.025191" i="2195789.0" sn="18.96" a="891.30" fwhm="0.000461" res="591775.4" algo="FTMS"/>
<pk mz="273.040462" i="2046797.9" sn="17.50" a="842.49" fwhm="0.000476" res="573980.9" algo="FTMS"/>
<pk mz="273.048184" i="1536590.3" sn="12.51" a="606.05" fwhm="0.000529" res="516583.8" algo="FTMS"/>
<pk mz="273.052599" i="1552398.5" sn="12.66" a="728.91" fwhm="0.000567" res="481410.6" algo="FTMS"/>
<pk mz="273.061593" i="4195663.0" sn="38.52" a="1778.30" fwhm="0.000453" res="603425.6" algo="FTMS"/>
<pk mz="273.072722" i="975983.7" sn="7.02" a="312.06" fwhm="0.000584" res="467393.9" algo="FTMS"/>
<pk mz="273.097969" i="8363345.0" sn="79.30" a="3805.85" fwhm="0.000469" res="582217.2" algo="FTMS"/>
<pk mz="273.109161" i="1813329.9" sn="15.21" a="807.44" fwhm="0.000505" res="541103.5" algo="FTMS"/>
<pk mz="273.133765" i="1348947.3" sn="10.67" a="280.93" fwhm="0.000276" res="990049.7" algo="FTMS"/>
<pk mz="273.134333" i="10118483.0" sn="96.47" a="4652.69" fwhm="0.000466" res="586233.5" algo="FTMS"/>
<pk mz="273.170745" i="1781589.4" sn="14.84" a="570.48" fwhm="0.000408" res="670279.3" algo="FTMS"/>
<pk mz="273.207128" i="995671.6" sn="7.18" a="351.27" fwhm="0.000486" res="561830.0" algo="FTMS"/>
<pk mz="274.055425" i="8706441.0" sn="82.31" a="2528.29" fwhm="0.000339" res="807967.6" algo="FTMS"/>
<pk mz="274.055998" i="102723976.0" z="-1" sn="998.30" a="49171.48" fwhm="0.000472" res="580302.2" algo="FTMS" component_name="L" deconvoluted_molecular_mass="274.056177" deconvoluted_isotopic_mass="274.056203"/>
<pk mz="274.060529" i="980617.1" sn="7.04" a="263.28" fwhm="0.000366" res="748584.4" algo="FTMS"/>
<pk mz="274.064878" i="1153417.4" sn="8.72" a="375.82" fwhm="0.000439" res="624420.8" algo="FTMS"/>
<pk mz="274.072044" i="989833.8" sn="7.13" a="216.31" fwhm="0.000389" res="705202.6" algo="FTMS"/>
<pk mz="274.093197" i="3438219.0" sn="30.98" a="1507.39" fwhm="0.000485" res="565093.0" algo="FTMS"/>
<pk mz="274.101301" i="1689483.4" sn="13.94" a="659.96" fwhm="0.000484" res="566863.8" algo="FTMS"/>
<pk mz="274.137768" i="1943693.5" sn="16.42" a="711.69" fwhm="0.000441" res="621869.9" algo="FTMS"/>
<pk mz="275.019723" i="3297216.8" sn="29.61" a="1352.40" fwhm="0.000457" res="602149.6" algo="FTMS"/>
<pk mz="275.036310" i="1506497.6" sn="12.16" a="509.77" fwhm="0.000430" res="639486.6" algo="FTMS"/>
<pk mz="275.040811" i="1665601.9" sn="13.71" a="568.33" fwhm="0.000419" res="656191.0" algo="FTMS"/>
<pk mz="275.056123" i="2401218.8" sn="20.88" a="975.88" fwhm="0.000489" res="562243.5" algo="FTMS"/>
<pk mz="275.059366" i="7922115.0" z="-1" sn="74.66" a="3682.73" fwhm="0.000479" res="574262.9" algo="FTMS" component_name="L" deconvoluted_molecular_mass="274.056177" deconvoluted_isotopic_mass="275.059572"/>
<pk mz="275.068299" i="2481859.5" sn="21.66" a="1073.37" fwhm="0.000500" res="550549.7" algo="FTMS"/>
<pk mz="275.077213" i="4070852.0" sn="37.14" a="1819.16" fwhm="0.000483" res="569334.1" algo="FTMS"/>
<pk mz="275.095837" i="1944005.1" sn="16.42" a="738.37" fwhm="0.000430" res="639230.1" algo="FTMS"/>
<pk mz="275.113630" i="5455302.0" sn="50.63" a="2437.29" fwhm="0.000479" res="574604.3" algo="FTMS"/>
<pk mz="275.149970" i="3006920.3" sn="26.78" a="1429.56" fwhm="0.000496" res="554639.7" algo="FTMS"/>
<pk mz="276.014965" i="1304570.6" sn="10.19" a="441.44" fwhm="0.000440" res="627104.4" algo="FTMS"/>
<pk mz="276.051282" i="1553916.8" sn="12.62" a="547.96" fwhm="0.000449" res="615472.3" algo="FTMS"/>
<pk mz="276.060241" i="1293949.4" z="-1" sn="10.09" a="392.38" fwhm="0.000406" res="680755.6" algo="FTMS" component_name="L" deconvoluted_molecular_mass="274.056177" deconvoluted_isotopic_mass="276.060449"/>
<pk mz="276.071046" i="1044733.9" sn="7.66" a="167.47" fwhm="0.000229" res="1207310.7" algo="FTMS"/>
<pk mz="276.071635" i="9525758.0" sn="90.29" a="4498.89" fwhm="0.000485" res="569134.7" algo="FTMS"/>
<pk mz="276.108851" i="1104448.1" sn="8.24" a="363.07" fwhm="0.000475" res="581150.7" algo="FTMS"/>
<pk mz="276.850509" i="1250987.9" sn="9.67" a="370.16" fwhm="0.000392" res="706527.0" algo="FTMS"/>
<pk mz="277.035363" i="5542455.0" sn="51.48" a="2806.93" fwhm="0.000514" res="539165.8" algo="FTMS"/>
<pk mz="277.059067" i="6849080.5" sn="64.21" a="1898.90" fwhm="0.000302" res="916972.5" algo="FTMS"/>
<pk mz="277.059663" i="63386168.0" z="-1" sn="615.04" a="31254.79" fwhm="0.000486" res="569940.9" algo="FTMS" component_name="T" deconvoluted_molecular_mass="277.059832" deconvoluted_isotopic_mass="277.059873"/>
<pk mz="277.071686" i="2142265.0" sn="18.35" a="769.50" fwhm="0.000430" res="645059.2" algo="FTMS"/>
<pk mz="277.083039" i="1088441.8" sn="8.08" a="334.98" fwhm="0.000433" res="639627.4" algo="FTMS"/>
<pk mz="277.084817" i="1367097.9" sn="10.80" a="517.60" fwhm="0.000457" res="605783.7" algo="FTMS"/>
<pk mz="277.102710" i="997378.9" sn="7.20" a="595.72" fwhm="0.000856" res="323599.5" algo="FTMS"/>
<pk mz="277.108131" i="1344571.3" sn="10.58" a="386.65" fwhm="0.000383" res="723281.7" algo="FTMS"/>
<pk mz="277.144530" i="1267773.4" sn="9.83" a="473.87" fwhm="0.000497" res="557497.9" algo="FTMS"/>
<pk mz="277.147914" i="1699773.6" sn="14.04" a="618.70" fwhm="0.000446" res="621238.4" algo="FTMS"/>
<pk mz="277.180861" i="1683775.6" sn="13.88" a="575.79" fwhm="0.000426" res="651355.0" algo="FTMS"/>
<pk mz="277.460123" i="1032656.3" sn="7.54" a="407.09" fwhm="0.000526" res="527717.5" algo="FTMS"/>
<pk mz="277.994202" i="1159408.6" sn="8.74" a="407.93" fwhm="0.000486" res="572256.6" algo="FTMS"/>
<pk mz="278.030629" i="2214258.8" sn="18.97" a="797.82" fwhm="0.000422" res="659546.1" algo="FTMS"/>
<pk mz="278.038676" i="1222963.3" sn="9.35" a="487.97" fwhm="0.000559" res="497745.6" algo="FTMS"/>
<pk mz="278.050886" i="2552436.0" sn="22.25" a="1025.34" fwhm="0.000455" res="610762.9" algo="FTMS"/>
<pk mz="278.056423" i="1088308.4" sn="8.05" a="463.32" fwhm="0.000621" res="447729.2" algo="FTMS"/>
<pk mz="278.063034" i="5837941.0" z="-1" sn="54.12" a="2769.94" fwhm="0.000489" res="568833.2" algo="FTMS" component_name="T" deconvoluted_molecular_mass="277.059832" deconvoluted_isotopic_mass="278.063246"/>
<pk mz="278.067005" i="1304821.0" sn="10.15" a="509.54" fwhm="0.000518" res="536663.4" algo="FTMS"/>
<pk mz="278.611281" i="1071382.4" sn="7.88" a="434.75" fwhm="0.000568" res="490595.9" algo="FTMS"/>
<pk mz="278.848473" i="1623717.1" sn="13.24" a="642.66" fwhm="0.000476" res="585784.4" algo="FTMS"/>
<pk mz="279.014025" i="1869231.5" sn="15.62" a="437.81" fwhm="0.000316" res="883589.2" algo="FTMS"/>
<pk mz="279.014639" i="13232816.0" sn="125.86" a="6387.38" fwhm="0.000489" res="570669.5" algo="FTMS"/>
<pk mz="279.038924" i="3792561.0" sn="34.28" a="1709.09" fwhm="0.000485" res="575599.8" algo="FTMS"/>
<pk mz="279.051027" i="4964530.0" sn="45.65" a="2222.18" fwhm="0.000464" res="601812.3" algo="FTMS"/>
<pk mz="279.056097" i="2368178.0" sn="20.46" a="624.18" fwhm="0.000301" res="925976.7" algo="FTMS"/>
<pk mz="279.056708" i="17580722.0" sn="168.03" a="8544.08" fwhm="0.000489" res="570528.8" algo="FTMS"/>
<pk mz="279.063203" i="2033842.6" sn="17.22" a="827.84" fwhm="0.000478" res="583668.2" algo="FTMS"/>
<pk mz="279.064093" i="1348914.6" z="-1" sn="10.58" a="486.82" fwhm="0.000577" res="483893.0" algo="FTMS" component_name="T" deconvoluted_molecular_mass="277.059832" deconvoluted_isotopic_mass="279.064307"/>
<pk mz="279.087361" i="1857972.1" sn="15.51" a="671.66" fwhm="0.000440" res="633632.2" algo="FTMS"/>
<pk mz="279.098647" i="1206324.8" sn="9.19" a="395.85" fwhm="0.000440" res="634996.2" algo="FTMS"/>
<pk mz="279.100501" i="2337717.0" sn="20.17" a="1034.77" fwhm="0.000502" res="556164.1" algo="FTMS"/>
<pk mz="279.123821" i="1122358.4" sn="8.38" a="382.82" fwhm="0.000428" res="652185.2" algo="FTMS"/>
<pk mz="279.160104" i="1606968.6" sn="13.08" a="663.08" fwhm="0.000509" res="548484.6" algo="FTMS"/>
<pk mz="279.162893" i="1033400.8" sn="7.51" a="237.84" fwhm="0.000311" res="897553.4" algo="FTMS"/>
<pk mz="279.163544" i="7287481.0" sn="68.18" a="3570.11" fwhm="0.000501" res="556803.4" algo="FTMS"/>
<pk mz="280.009870" i="1669358.9" sn="13.68" a="669.11" fwhm="0.000462" res="606531.5" algo="FTMS"/>
<pk mz="280.017962" i="1894895.4" sn="15.87" a="699.25" fwhm="0.000437" res="640884.0" algo="FTMS"/>
<pk mz="280.046282" i="2246385.3" sn="19.28" a="933.61" fwhm="0.000486" res="576486.6" algo="FTMS"/>
<pk mz="280.054256" i="1079409.8" sn="7.96" a="391.54" fwhm="0.000469" res="596609.7" algo="FTMS"/>
<pk mz="280.065958" i="7105266.5" sn="66.41" a="2177.86" fwhm="0.000313" res="894556.1" algo="FTMS"/>
<pk mz="280.066557" i="78705392.0" z="-1" sn="760.97" a="39210.64" fwhm="0.000493" res="567846.3" algo="FTMS" component_name="N" deconvoluted_molecular_mass="280.066649" deconvoluted_isotopic_mass="280.066772"/>
<pk mz="280.082644" i="2065139.6" sn="17.52" a="822.52" fwhm="0.000480" res="583143.9" algo="FTMS"/>
<pk mz="280.166956" i="1214713.1" sn="9.27" a="462.37" fwhm="0.000546" res="513287.6" algo="FTMS"/>
<pk mz="281.030249" i="8216370.5" sn="77.19" a="4135.11" fwhm="0.000516" res="544442.6" algo="FTMS"/>
<pk mz="281.035943" i="1881778.8" sn="15.74" a="770.80" fwhm="0.000500" res="561924.9" algo="FTMS"/>
<pk mz="281.066627" i="14135093.0" sn="134.61" a="7088.54" fwhm="0.000512" res="549493.2" algo="FTMS"/>
<pk mz="281.069873" i="5997877.0" z="-1" sn="55.67" a="2981.29" fwhm="0.000517" res="543576.4" algo="FTMS" component_name="N" deconvoluted_molecular_mass="280.066649" deconvoluted_isotopic_mass="281.070090"/>
<pk mz="281.079734" i="1022645.7" sn="7.41" a="409.25" fwhm="0.000523" res="537277.2" algo="FTMS"/>
<pk mz="281.103055" i="2794295.3" sn="24.59" a="1206.70" fwhm="0.000483" res="582531.4" algo="FTMS"/>
<pk mz="281.116096" i="1407928.1" sn="11.15" a="464.50" fwhm="0.000441" res="637294.6" algo="FTMS"/>
<pk mz="281.139453" i="2063673.8" sn="17.51" a="798.35" fwhm="0.000461" res="610268.1" algo="FTMS"/>
<pk mz="281.319171" i="1029253.9" sn="7.47" a="386.10" fwhm="0.000552" res="510094.0" algo="FTMS"/>
<pk mz="282.025530" i="2297975.0" sn="19.78" a="979.21" fwhm="0.000492" res="572694.7" algo="FTMS"/>
<pk mz="282.033643" i="1466103.5" sn="11.71" a="573.74" fwhm="0.000488" res="578509.6" algo="FTMS"/>
<pk mz="282.061932" i="2285177.5" sn="19.66" a="1040.76" fwhm="0.000511" res="551727.2" algo="FTMS"/>
<pk mz="282.070002" i="3287418.0" z="-1" sn="29.38" a="1436.54" fwhm="0.000475" res="593655.1" algo="FTMS" component_name="N" deconvoluted_molecular_mass="280.066649" deconvoluted_isotopic_mass="282.070221"/>
<pk mz="282.070820" i="1081018.1" sn="7.97" a="419.76" fwhm="0.000559" res="504341.7" algo="FTMS"/>
<pk mz="283.009532" i="3583934.0" sn="32.11" a="1668.59" fwhm="0.000491" res="576477.6" algo="FTMS"/>
<pk mz="283.045905" i="7478208.5" sn="69.72" a="3579.74" fwhm="0.000494" res="572539.0" algo="FTMS"/>
<pk mz="283.068416" i="1027010.3" sn="7.42" a="286.00" fwhm="0.000457" res="619805.3" algo="FTMS"/>
<pk mz="283.082299" i="12649411.0" sn="119.66" a="6603.37" fwhm="0.000516" res="548264.8" algo="FTMS"/>
<pk mz="283.118694" i="3661510.0" sn="32.86" a="1717.65" fwhm="0.000514" res="551192.5" algo="FTMS"/>
<pk mz="283.137264" i="1360967.4" sn="10.64" a="495.40" fwhm="0.000444" res="637181.2" algo="FTMS"/>
<pk mz="283.155118" i="2555336.8" sn="22.18" a="1110.99" fwhm="0.000501" res="565325.3" algo="FTMS"/>
<pk mz="283.191507" i="1868491.5" sn="15.54" a="669.45" fwhm="0.000450" res="629281.7" algo="FTMS"/>
<pk mz="283.264215" i="6830033.0" sn="63.46" a="3383.33" fwhm="0.000512" res="552992.4" algo="FTMS"/>
<pk mz="284.041202" i="2719500.3" sn="23.76" a="1214.84" fwhm="0.000499" res="568786.4" algo="FTMS"/>
<pk mz="284.049277" i="1981964.9" sn="16.64" a="757.54" fwhm="0.000475" res="598344.1" algo="FTMS"/>
<pk mz="284.077533" i="1323663.0" sn="10.28" a="457.94" fwhm="0.000444" res="640224.3" algo="FTMS"/>
<pk mz="284.085630" i="1495055.6" sn="11.94" a="514.28" fwhm="0.000436" res="651705.8" algo="FTMS"/>
<pk mz="284.267624" i="1306013.9" sn="10.11" a="557.52" fwhm="0.000571" res="497976.7" algo="FTMS"/>
<pk mz="284.801763" i="1090504.6" sn="8.03" a="612.53" fwhm="0.000788" res="361444.1" algo="FTMS"/>
<pk mz="285.025200" i="2798426.8" sn="24.52" a="1087.59" fwhm="0.000447" res="637044.2" algo="FTMS"/>
<pk mz="285.060945" i="3012701.8" sn="26.59" a="881.12" fwhm="0.000334" res="853177.6" algo="FTMS"/>
<pk mz="285.061580" i="26352734.0" sn="251.99" a="13533.25" fwhm="0.000512" res="556839.0" algo="FTMS"/>
<pk mz="285.080195" i="2213471.3" sn="18.87" a="1088.55" fwhm="0.000539" res="528437.1" algo="FTMS"/>
<pk mz="285.097955" i="9040993.0" sn="84.81" a="4567.64" fwhm="0.000519" res="549356.1" algo="FTMS"/>
<pk mz="285.125483" i="2886755.0" sn="25.38" a="763.95" fwhm="0.000302" res="944072.9" algo="FTMS"/>
<pk mz="285.126109" i="21306468.0" sn="203.26" a="10935.66" fwhm="0.000512" res="556403.7" algo="FTMS"/>
<pk mz="285.134319" i="6051940.0" sn="55.94" a="3038.26" fwhm="0.000528" res="539818.5" algo="FTMS"/>
<pk mz="285.170723" i="2279014.8" sn="19.51" a="899.16" fwhm="0.000477" res="597678.0" algo="FTMS"/>
<pk mz="285.207118" i="3353961.8" sn="29.89" a="1566.98" fwhm="0.000494" res="577712.3" algo="FTMS"/>
<pk mz="286.035691" i="1200688.1" sn="9.09" a="385.02" fwhm="0.000488" res="585709.8" algo="FTMS"/>
<pk mz="286.056062" i="2855602.0" sn="25.07" a="1234.13" fwhm="0.000492" res="581800.6" algo="FTMS"/>
<pk mz="286.056839" i="2046898.0" sn="17.26" a="790.87" fwhm="0.000471" res="607014.2" algo="FTMS"/>
<pk mz="286.064915" i="4108466.8" sn="37.17" a="2088.45" fwhm="0.000545" res="524837.1" algo="FTMS"/>
<pk mz="286.093257" i="1087925.1" sn="8.00" a="351.62" fwhm="0.000426" res="671327.9" algo="FTMS"/>
<pk mz="286.101233" i="1497525.9" sn="11.96" a="670.09" fwhm="0.000531" res="539250.8" algo="FTMS"/>
<pk mz="286.129472" i="3444920.3" sn="30.76" a="1559.65" fwhm="0.000486" res="589313.8" algo="FTMS"/>
<pk mz="287.040809" i="4035338.0" sn="36.25" a="1901.90" fwhm="0.000505" res="568177.1" algo="FTMS"/>
<pk mz="287.056124" i="1514507.4" sn="12.05" a="566.17" fwhm="0.000476" res="602835.0" algo="FTMS"/>
<pk mz="287.067222" i="1019980.4" sn="7.30" a="376.28" fwhm="0.000624" res="460141.7" algo="FTMS"/>
<pk mz="287.068291" i="1488652.5" sn="11.80" a="506.25" fwhm="0.000449" res="639280.6" algo="FTMS"/>
<pk mz="287.077203" i="4924173.5" sn="44.79" a="2476.90" fwhm="0.000516" res="556300.9" algo="FTMS"/>
<pk mz="287.088482" i="1459982.4" sn="11.53" a="520.36" fwhm="0.000475" res="604777.8" algo="FTMS"/>
<pk mz="287.113606" i="10397969.0" sn="97.34" a="5199.90" fwhm="0.000506" res="567598.1" algo="FTMS"/>
<pk mz="287.124841" i="1226641.8" sn="9.29" a="436.30" fwhm="0.000459" res="625972.9" algo="FTMS"/>
<pk mz="287.150002" i="6987028.0" sn="64.59" a="3515.65" fwhm="0.000524" res="547939.9" algo="FTMS"/>
<pk mz="287.186359" i="1589911.4" sn="12.78" a="612.78" fwhm="0.000496" res="579207.8" algo="FTMS"/>
<pk mz="287.222812" i="2125850.8" sn="17.92" a="862.73" fwhm="0.000494" res="580966.7" algo="FTMS"/>
<pk mz="288.044263" i="1084905.0" sn="7.93" a="363.01" fwhm="0.000492" res="585047.8" algo="FTMS"/>
<pk mz="288.071659" i="20002156.0" sn="189.56" a="10820.20" fwhm="0.000530" res="543348.3" algo="FTMS"/>
<pk mz="288.108914" i="1017839.4" sn="7.28" a="396.32" fwhm="0.000502" res="573434.7" algo="FTMS"/>
<pk mz="288.116914" i="1645168.1" sn="13.30" a="712.22" fwhm="0.000528" res="545720.9" algo="FTMS"/>
<pk mz="288.153400" i="1014387.8" sn="7.25" a="354.49" fwhm="0.000454" res="634723.7" algo="FTMS"/>
<pk mz="288.987201" i="3517895.8" sn="31.28" a="1653.52" fwhm="0.000513" res="563777.2" algo="FTMS"/>
<pk mz="288.999025" i="1170376.9" sn="8.75" a="442.93" fwhm="0.000521" res="554913.0" algo="FTMS"/>
<pk mz="289.035366" i="3495372.5" sn="31.07" a="1525.62" fwhm="0.000480" res="602452.9" algo="FTMS"/>
<pk mz="289.038767" i="1215437.0" sn="9.18" a="422.29" fwhm="0.000464" res="622495.1" algo="FTMS"/>
<pk mz="289.056436" i="2695886.8" sn="23.39" a="1177.09" fwhm="0.000502" res="575319.1" algo="FTMS"/>
<pk mz="289.071759" i="1529040.4" sn="12.19" a="500.28" fwhm="0.000438" res="659512.2" algo="FTMS"/>
<pk mz="289.075019" i="2458320.8" sn="21.11" a="1056.60" fwhm="0.000494" res="584781.6" algo="FTMS"/>
<pk mz="289.083049" i="1071953.6" sn="7.80" a="368.31" fwhm="0.000498" res="580917.6" algo="FTMS"/>
<pk mz="289.083928" i="1360977.6" sn="10.58" a="523.79" fwhm="0.000504" res="574131.8" algo="FTMS"/>
<pk mz="289.084780" i="1078993.8" sn="7.87" a="376.85" fwhm="0.000491" res="588754.7" algo="FTMS"/>
<pk mz="289.092830" i="5523410.5" sn="50.54" a="2916.19" fwhm="0.000544" res="531549.6" algo="FTMS"/>
<pk mz="289.111573" i="1322964.5" sn="10.21" a="642.70" fwhm="0.000620" res="466224.5" algo="FTMS"/>
<pk mz="289.121176" i="8328661.5" sn="77.47" a="4430.94" fwhm="0.000531" res="544508.4" algo="FTMS"/>
<pk mz="289.129266" i="5952470.5" sn="54.66" a="3043.36" fwhm="0.000529" res="546798.9" algo="FTMS"/>
<pk mz="289.147892" i="2116568.3" sn="17.83" a="903.26" fwhm="0.000513" res="564129.0" algo="FTMS"/>
<pk mz="289.165630" i="2650842.3" sn="22.96" a="1381.85" fwhm="0.000569" res="507976.6" algo="FTMS"/>
<pk mz="290.030579" i="2179382.8" sn="18.43" a="932.94" fwhm="0.000498" res="581992.8" algo="FTMS"/>
<pk mz="290.050916" i="10648121.0" sn="99.74" a="5521.21" fwhm="0.000523" res="554839.2" algo="FTMS"/>
<pk mz="290.088119" i="1704765.0" sn="13.88" a="709.42" fwhm="0.000483" res="600549.8" algo="FTMS"/>
<pk mz="290.096211" i="1328829.9" sn="10.27" a="597.09" fwhm="0.000594" res="488339.7" algo="FTMS"/>
<pk mz="290.124524" i="1310593.0" sn="10.09" a="620.86" fwhm="0.000621" res="467073.1" algo="FTMS"/>
<pk mz="290.132569" i="1082817.9" sn="7.90" a="355.09" fwhm="0.000438" res="662344.4" algo="FTMS"/>
<pk mz="291.014604" i="5773989.5" sn="52.94" a="2924.56" fwhm="0.000535" res="543816.0" algo="FTMS"/>
<pk mz="291.038898" i="3094952.5" sn="27.22" a="1499.15" fwhm="0.000527" res="551984.2" algo="FTMS"/>
<pk mz="291.051001" i="3591338.0" sn="31.99" a="1656.21" fwhm="0.000503" res="578408.7" algo="FTMS"/>
<pk mz="291.054295" i="1809322.3" sn="14.88" a="811.88" fwhm="0.000531" res="547892.8" algo="FTMS"/>
<pk mz="291.072113" i="1142060.4" sn="8.47" a="363.25" fwhm="0.000429" res="678438.8" algo="FTMS"/>
<pk mz="291.087346" i="2133678.3" sn="17.99" a="967.46" fwhm="0.000546" res="533398.5" algo="FTMS"/>
<pk mz="291.100472" i="1565231.6" sn="12.53" a="641.27" fwhm="0.000498" res="584921.1" algo="FTMS"/>
<pk mz="291.108475" i="1204016.6" sn="9.07" a="409.48" fwhm="0.000439" res="662714.8" algo="FTMS"/>
<pk mz="291.118195" i="2556337.8" sn="22.05" a="1143.78" fwhm="0.000503" res="579100.0" algo="FTMS"/>
<pk mz="291.123793" i="1015986.4" sn="7.26" a="351.39" fwhm="0.000488" res="596556.8" algo="FTMS"/>
<pk mz="291.136980" i="1092083.9" sn="7.99" a="491.88" fwhm="0.000616" res="472523.4" algo="FTMS"/>
<pk mz="291.144866" i="1311156.9" sn="10.09" a="397.95" fwhm="0.000436" res="667044.7" algo="FTMS"/>
<pk mz="291.163611" i="1574839.0" sn="12.63" a="796.97" fwhm="0.000609" res="478479.8" algo="FTMS"/>
<pk mz="291.209602" i="3692220.5" sn="32.96" a="1820.13" fwhm="0.000529" res="550619.1" algo="FTMS"/>
<pk mz="291.454528" i="1065817.3" sn="7.74" a="432.66" fwhm="0.000570" res="511425.6" algo="FTMS"/>
<pk mz="291.908441" i="1188943.8" sn="8.87" a="498.85" fwhm="0.000577" res="506115.2" algo="FTMS"/>
<pk mz="292.009964" i="1328156.0" sn="10.19" a="763.59" fwhm="0.000658" res="443805.1" algo="FTMS"/>
<pk mz="292.017929" i="1102621.0" sn="8.04" a="317.96" fwhm="0.000391" res="746173.9" algo="FTMS"/>
<pk mz="292.046286" i="1802528.5" sn="14.72" a="714.78" fwhm="0.000469" res="622924.7" algo="FTMS"/>
<pk mz="292.066544" i="21727010.0" sn="204.87" a="11751.95" fwhm="0.000548" res="532636.4" algo="FTMS"/>
<pk mz="292.082677" i="2216997.0" sn="18.68" a="835.64" fwhm="0.000453" res="644290.5" algo="FTMS"/>
<pk mz="292.103747" i="2288935.5" sn="19.36" a="1096.29" fwhm="0.000522" res="559477.0" algo="FTMS"/>
<pk mz="292.993885" i="2847894.8" sn="24.70" a="1236.14" fwhm="0.000494" res="592771.3" algo="FTMS"/>
<pk mz="293.030285" i="6007707.5" sn="54.85" a="2975.15" fwhm="0.000523" res="560175.3" algo="FTMS"/>
<pk mz="293.065045" i="1158368.0" sn="8.57" a="517.67" fwhm="0.000578" res="506749.7" algo="FTMS"/>
<pk mz="293.066670" i="4535200.0" sn="40.80" a="2251.66" fwhm="0.000524" res="558766.3" algo="FTMS"/>
<pk mz="293.069923" i="1914528.6" sn="15.79" a="806.99" fwhm="0.000514" res="570120.8" algo="FTMS"/>
<pk mz="293.078848" i="1933857.8" sn="15.97" a="923.47" fwhm="0.000589" res="497426.1" algo="FTMS"/>
<pk mz="293.079683" i="2266273.8" sn="19.15" a="1105.38" fwhm="0.000541" res="541393.1" algo="FTMS"/>
<pk mz="293.103026" i="1879972.9" sn="15.46" a="894.17" fwhm="0.000555" res="528380.5" algo="FTMS"/>
<pk mz="293.114227" i="2068262.3" sn="17.26" a="1055.11" fwhm="0.000578" res="506952.1" algo="FTMS"/>
<pk mz="293.116106" i="1749670.5" sn="14.22" a="751.03" fwhm="0.000503" res="582262.0" algo="FTMS"/>
<pk mz="293.175159" i="5142446.0" sn="46.59" a="1600.06" fwhm="0.000361" res="811114.6" algo="FTMS"/>
<pk mz="293.175802" i="43943856.0" z="-1" sn="416.89" a="23992.61" fwhm="0.000537" res="545620.6" algo="FTMS" component_name="a" deconvoluted_molecular_mass="293.176048" deconvoluted_isotopic_mass="293.176040"/>
<pk mz="293.179183" i="8888239.0" sn="82.34" a="4666.08" fwhm="0.000528" res="555162.7" algo="FTMS"/>
<pk mz="293.206705" i="1098930.3" sn="8.01" a="421.73" fwhm="0.000534" res="549181.4" algo="FTMS"/>
<pk mz="293.626533" i="999336.9" sn="7.06" a="604.13" fwhm="0.000728" res="403182.5" algo="FTMS"/>
<pk mz="294.025575" i="1867037.8" sn="15.34" a="812.27" fwhm="0.000534" res="550623.0" algo="FTMS"/>
<pk mz="294.033694" i="996190.9" sn="7.02" a="380.06" fwhm="0.000578" res="508298.9" algo="FTMS"/>
<pk mz="294.081557" i="11683877.0" sn="109.02" a="3375.90" fwhm="0.000264" res="1115962.5" algo="FTMS"/>
<pk mz="294.082190" i="96917544.0" z="-1" sn="922.43" a="53402.01" fwhm="0.000535" res="549856.4" algo="FTMS" component_name="M" deconvoluted_molecular_mass="294.082398" deconvoluted_isotopic_mass="294.082430"/>
<pk mz="294.098302" i="1326887.5" sn="10.18" a="456.04" fwhm="0.000453" res="649190.0" algo="FTMS"/>
<pk mz="294.179198" i="7681074.5" z="-1" sn="70.82" a="4045.90" fwhm="0.000526" res="559264.0" algo="FTMS" component_name="a" deconvoluted_molecular_mass="293.176048" deconvoluted_isotopic_mass="294.179437"/>
<pk mz="294.182550" i="1002802.8" sn="7.09" a="277.59" fwhm="0.000432" res="681511.4" algo="FTMS"/>
<pk mz="295.009533" i="6089892.0" sn="55.63" a="3173.81" fwhm="0.000546" res="540705.0" algo="FTMS"/>
<pk mz="295.020992" i="1059237.8" sn="7.62" a="476.82" fwhm="0.000640" res="460846.2" algo="FTMS"/>
<pk mz="295.045936" i="6748329.0" sn="61.92" a="3537.67" fwhm="0.000541" res="545650.7" algo="FTMS"/>
<pk mz="295.058989" i="1108779.0" sn="8.10" a="403.67" fwhm="0.000515" res="572442.5" algo="FTMS"/>
<pk mz="295.082306" i="4526254.5" sn="40.71" a="2416.26" fwhm="0.000550" res="536787.6" algo="FTMS"/>
<pk mz="295.084853" i="1000366.6" sn="7.06" a="210.50" fwhm="0.000305" res="966539.1" algo="FTMS"/>
<pk mz="295.085567" i="8725679.0" z="-1" sn="80.79" a="4678.14" fwhm="0.000548" res="538167.7" algo="FTMS" component_name="M" deconvoluted_molecular_mass="294.082398" deconvoluted_isotopic_mass="295.085809"/>
<pk mz="295.095404" i="2184112.0" sn="18.36" a="1085.31" fwhm="0.000565" res="522651.3" algo="FTMS"/>
<pk mz="295.118717" i="2902451.3" sn="25.22" a="1431.07" fwhm="0.000547" res="540011.8" algo="FTMS"/>
<pk mz="295.122053" i="1054003.9" sn="7.57" a="394.35" fwhm="0.000549" res="537614.2" algo="FTMS"/>
<pk mz="295.131800" i="2338485.3" sn="19.83" a="1151.50" fwhm="0.000553" res="533317.9" algo="FTMS"/>
<pk mz="295.155076" i="1684152.5" sn="13.59" a="652.17" fwhm="0.000461" res="640552.1" algo="FTMS"/>
<pk mz="296.041138" i="2364982.8" sn="20.08" a="1284.27" fwhm="0.000606" res="488678.0" algo="FTMS"/>
<pk mz="296.077538" i="1257276.1" sn="9.51" a="400.96" fwhm="0.000404" res="732510.3" algo="FTMS"/>
<pk mz="296.086480" i="1571645.4" z="-1" sn="12.51" a="666.79" fwhm="0.000538" res="550410.7" algo="FTMS" component_name="M" deconvoluted_molecular_mass="294.082398" deconvoluted_isotopic_mass="296.086723"/>
<pk mz="296.935832" i="1007802.7" sn="7.09" a="311.02" fwhm="0.000481" res="617477.6" algo="FTMS"/>
<pk mz="297.025219" i="6196168.0" sn="56.29" a="3303.32" fwhm="0.000554" res="536227.0" algo="FTMS"/>
<pk mz="297.061603" i="8933838.0" sn="82.26" a="4865.73" fwhm="0.000558" res="532150.4" algo="FTMS"/>
<pk mz="297.076826" i="4289488.0" sn="38.21" a="2256.64" fwhm="0.000552" res="538320.7" algo="FTMS"/>
<pk mz="297.097988" i="5611475.0" sn="50.75" a="2912.64" fwhm="0.000539" res="551050.2" algo="FTMS"/>
<pk mz="297.134366" i="4520408.5" sn="40.40" a="2191.38" fwhm="0.000528" res="562325.3" algo="FTMS"/>
<pk mz="297.152279" i="10516955.0" sn="97.27" a="3013.49" fwhm="0.000262" res="1133162.2" algo="FTMS"/>
<pk mz="297.152930" i="125237720.0" z="-1" sn="1185.28" a="69585.44" fwhm="0.000550" res="540339.7" algo="FTMS" component_name="K" deconvoluted_molecular_mass="297.153187" deconvoluted_isotopic_mass="297.153175"/>
<pk mz="297.170737" i="1653726.0" sn="13.21" a="717.14" fwhm="0.000497" res="597411.4" algo="FTMS"/>
<pk mz="297.207147" i="1137699.5" sn="8.32" a="569.14" fwhm="0.000649" res="457649.3" algo="FTMS"/>
<pk mz="297.422201" i="1024964.1" sn="7.25" a="535.50" fwhm="0.000670" res="444091.6" algo="FTMS"/>
<pk mz="298.028578" i="1017057.5" sn="7.17" a="320.51" fwhm="0.000473" res="630207.0" algo="FTMS"/>
<pk mz="298.032620" i="4326498.0" sn="38.56" a="2252.21" fwhm="0.000564" res="528507.0" algo="FTMS"/>
<pk mz="298.056809" i="3243622.0" sn="28.29" a="1684.26" fwhm="0.000567" res="525453.1" algo="FTMS"/>
<pk mz="298.064891" i="1611623.1" sn="12.81" a="620.39" fwhm="0.000500" res="595667.8" algo="FTMS"/>
<pk mz="298.080200" i="1099241.5" sn="7.95" a="342.65" fwhm="0.000441" res="675889.6" algo="FTMS"/>
<pk mz="298.155667" i="1616501.4" sn="12.86" a="335.96" fwhm="0.000248" res="1202671.6" algo="FTMS"/>
<pk mz="298.156352" i="17736310.0" z="-1" sn="165.74" a="9998.12" fwhm="0.000569" res="524429.7" algo="FTMS" component_name="K" deconvoluted_molecular_mass="297.153187" deconvoluted_isotopic_mass="298.156599"/>
<pk mz="299.019676" i="1171966.1" sn="8.64" a="424.63" fwhm="0.000491" res="609591.7" algo="FTMS"/>
<pk mz="299.040846" i="7504641.5" sn="68.70" a="4206.16" fwhm="0.000566" res="528313.5" algo="FTMS"/>
<pk mz="299.077247" i="11810567.0" sn="109.54" a="6625.21" fwhm="0.000567" res="527067.1" algo="FTMS"/>
<pk mz="299.095852" i="1523978.4" sn="11.98" a="730.96" fwhm="0.000584" res="512136.6" algo="FTMS"/>
<pk mz="299.113636" i="7804685.5" sn="71.55" a="4425.37" fwhm="0.000582" res="514194.0" algo="FTMS"/>
<pk mz="299.148117" i="1039506.8" sn="7.38" a="230.65" fwhm="0.000384" res="779504.4" algo="FTMS"/>
<pk mz="299.148820" i="4357395.0" sn="38.85" a="2149.87" fwhm="0.000528" res="566115.5" algo="FTMS"/>
<pk mz="299.150023" i="6147859.0" sn="55.83" a="3378.18" fwhm="0.000579" res="516947.7" algo="FTMS"/>
<pk mz="299.159750" i="1697300.8" z="-1" sn="13.62" a="764.60" fwhm="0.000509" res="588294.5" algo="FTMS" component_name="K" deconvoluted_molecular_mass="297.153187" deconvoluted_isotopic_mass="299.159999"/>
<pk mz="299.186425" i="2584857.0" sn="22.04" a="1141.46" fwhm="0.000513" res="583336.2" algo="FTMS"/>
<pk mz="299.602003" i="1029660.5" sn="7.29" a="505.54" fwhm="0.000701" res="427406.2" algo="FTMS"/>
<pk mz="299.719068" i="1151727.8" sn="8.45" a="525.84" fwhm="0.000646" res="463703.4" algo="FTMS"/>
<pk mz="300.014913" i="1215904.5" sn="9.06" a="459.56" fwhm="0.000554" res="541764.2" algo="FTMS"/>
<pk mz="300.029744" i="1512354.9" sn="11.87" a="624.87" fwhm="0.000529" res="567376.3" algo="FTMS"/>
<pk mz="300.044227" i="1307429.3" sn="9.92" a="559.75" fwhm="0.000538" res="557418.6" algo="FTMS"/>
<pk mz="300.071651" i="1104681.9" sn="8.00" a="413.54" fwhm="0.000542" res="553767.6" algo="FTMS"/>
<pk mz="300.072560" i="1059370.0" sn="7.57" a="354.62" fwhm="0.000482" res="622964.3" algo="FTMS"/>
<pk mz="300.080577" i="1709995.4" sn="13.74" a="814.73" fwhm="0.000520" res="577399.7" algo="FTMS"/>
<pk mz="300.108962" i="1101744.0" sn="7.97" a="505.88" fwhm="0.000612" res="490251.1" algo="FTMS"/>
<pk mz="300.116981" i="1383473.4" sn="10.65" a="526.44" fwhm="0.000493" res="609007.4" algo="FTMS"/>
<pk mz="300.153401" i="1124407.4" sn="8.19" a="475.13" fwhm="0.000581" res="516618.9" algo="FTMS"/>
<pk mz="301.020110" i="1507273.3" sn="11.82" a="624.32" fwhm="0.000513" res="586477.5" algo="FTMS"/>
<pk mz="301.037941" i="2863180.3" sn="24.68" a="840.92" fwhm="0.000333" res="903191.0" algo="FTMS"/>
<pk mz="301.038600" i="20714572.0" sn="193.98" a="11694.84" fwhm="0.000562" res="535621.3" algo="FTMS"/>
<pk mz="301.056527" i="3749967.5" sn="33.09" a="1807.40" fwhm="0.000522" res="576724.4" algo="FTMS"/>
<pk mz="301.071738" i="1916754.0" sn="15.70" a="861.01" fwhm="0.000539" res="558956.4" algo="FTMS"/>
<pk mz="301.092903" i="7802965.5" sn="71.53" a="4235.29" fwhm="0.000562" res="536190.5" algo="FTMS"/>
<pk mz="301.104072" i="1933911.6" sn="15.86" a="1012.79" fwhm="0.000589" res="510809.6" algo="FTMS"/>
<pk mz="301.121075" i="1567834.5" sn="12.39" a="618.41" fwhm="0.000498" res="604987.7" algo="FTMS"/>
<pk mz="301.129287" i="10027100.0" sn="92.62" a="5740.09" fwhm="0.000582" res="517393.2" algo="FTMS"/>
<pk mz="301.165681" i="5919842.0" sn="53.67" a="3173.69" fwhm="0.000566" res="531962.4" algo="FTMS"/>
<pk mz="301.202052" i="3634280.3" sn="31.99" a="1761.96" fwhm="0.000536" res="561422.2" algo="FTMS"/>
<pk mz="302.030670" i="1196791.8" sn="8.81" a="441.33" fwhm="0.000475" res="635425.8" algo="FTMS"/>
<pk mz="302.041956" i="1581177.8" sn="12.44" a="711.11" fwhm="0.000541" res="557869.6" algo="FTMS"/>
<pk mz="302.051716" i="1027195.4" sn="7.22" a="317.10" fwhm="0.000440" res="685988.1" algo="FTMS"/>
<pk mz="302.066138" i="5285118.0" sn="47.34" a="2758.02" fwhm="0.000543" res="556531.7" algo="FTMS"/>
<pk mz="302.088070" i="1183937.9" sn="8.69" a="762.68" fwhm="0.000884" res="341814.1" algo="FTMS"/>
<pk mz="302.096334" i="1501827.3" sn="11.69" a="742.07" fwhm="0.000597" res="506272.4" algo="FTMS"/>
<pk mz="302.124526" i="1028104.3" sn="7.23" a="337.48" fwhm="0.000495" res="610580.8" algo="FTMS"/>
<pk mz="302.132637" i="1848841.6" sn="14.96" a="835.53" fwhm="0.000554" res="545413.7" algo="FTMS"/>
<pk mz="302.135772" i="1278602.3" sn="9.59" a="444.72" fwhm="0.000464" res="650591.2" algo="FTMS"/>
<pk mz="303.002930" i="1945508.1" sn="15.87" a="910.53" fwhm="0.000522" res="580546.5" algo="FTMS"/>
<pk mz="303.014592" i="2345638.3" sn="19.64" a="1061.82" fwhm="0.000503" res="601855.5" algo="FTMS"/>
<pk mz="303.035807" i="1090474.0" sn="7.81" a="344.65" fwhm="0.000459" res="659748.4" algo="FTMS"/>
<pk mz="303.050221" i="1320492.6" sn="9.98" a="533.36" fwhm="0.000524" res="577938.5" algo="FTMS"/>
<pk mz="303.051019" i="3091628.8" sn="26.67" a="1619.68" fwhm="0.000574" res="528199.1" algo="FTMS"/>
<pk mz="303.062177" i="1540014.8" sn="12.05" a="908.79" fwhm="0.000651" res="465219.1" algo="FTMS"/>
<pk mz="303.072183" i="3000240.5" sn="25.81" a="1445.88" fwhm="0.000534" res="567485.3" algo="FTMS"/>
<pk mz="303.087401" i="1217587.3" sn="9.01" a="395.41" fwhm="0.000494" res="613234.5" algo="FTMS"/>
<pk mz="303.108546" i="6306231.0" sn="56.96" a="3338.04" fwhm="0.000557" res="544281.8" algo="FTMS"/>
<pk mz="303.119735" i="1159097.1" sn="8.46" a="368.21" fwhm="0.000474" res="638827.2" algo="FTMS"/>
<pk mz="303.136821" i="2099132.3" sn="17.32" a="859.38" fwhm="0.000479" res="632528.9" algo="FTMS"/>
<pk mz="303.144944" i="4980157.5" sn="44.46" a="2475.86" fwhm="0.000532" res="569846.1" algo="FTMS"/>
<pk mz="303.173116" i="1153730.8" sn="8.41" a="475.70" fwhm="0.000558" res="543262.3" algo="FTMS"/>
<pk mz="303.181278" i="1679556.3" sn="13.36" a="729.85" fwhm="0.000527" res="575134.9" algo="FTMS"/>
<pk mz="304.046290" i="2109025.8" sn="17.41" a="958.71" fwhm="0.000547" res="555589.3" algo="FTMS"/>
<pk mz="304.063182" i="1813092.9" sn="14.62" a="731.76" fwhm="0.000520" res="584590.4" algo="FTMS"/>
<pk mz="304.066597" i="4915301.5" sn="43.85" a="2578.54" fwhm="0.000561" res="542336.2" algo="FTMS"/>
<pk mz="304.103811" i="1957996.4" sn="15.98" a="985.25" fwhm="0.000571" res="532884.1" algo="FTMS"/>
<pk mz="304.140084" i="1119219.0" sn="8.08" a="430.77" fwhm="0.000550" res="552692.0" algo="FTMS"/>
<pk mz="304.881791" i="2083325.0" sn="17.16" a="991.71" fwhm="0.000574" res="531082.5" algo="FTMS"/>
<pk mz="304.993924" i="1933330.0" sn="15.75" a="907.56" fwhm="0.000570" res="535366.1" algo="FTMS"/>
<pk mz="305.030272" i="6364953.0" sn="57.51" a="3694.77" fwhm="0.000588" res="519076.1" algo="FTMS"/>
<pk mz="305.041530" i="1024475.0" sn="7.19" a="394.86" fwhm="0.000563" res="541854.3" algo="FTMS"/>
<pk mz="305.042481" i="3383579.3" sn="29.42" a="1783.27" fwhm="0.000584" res="522461.6" algo="FTMS"/>
<pk mz="305.066653" i="3135263.8" sn="27.08" a="1543.81" fwhm="0.000537" res="567921.7" algo="FTMS"/>
<pk mz="305.070006" i="1231648.4" sn="9.14" a="746.41" fwhm="0.000934" res="326633.5" algo="FTMS"/>
<pk mz="305.078005" i="1249697.9" sn="9.31" a="577.35" fwhm="0.000621" res="491326.1" algo="FTMS"/>
<pk mz="305.079704" i="1695266.3" sn="13.51" a="700.18" fwhm="0.000522" res="584165.2" algo="FTMS"/>
<pk mz="305.087897" i="1534755.8" sn="11.99" a="691.87" fwhm="0.000563" res="541695.4" algo="FTMS"/>
<pk mz="305.102979" i="1362726.6" sn="10.37" a="490.20" fwhm="0.000493" res="619355.8" algo="FTMS"/>
<pk mz="305.115192" i="2572840.8" sn="21.78" a="1357.97" fwhm="0.000606" res="503720.0" algo="FTMS"/>
<pk mz="305.116099" i="1454889.0" sn="11.24" a="606.38" fwhm="0.000524" res="582402.2" algo="FTMS"/>
<pk mz="305.124192" i="2467626.5" sn="20.78" a="1280.23" fwhm="0.000571" res="534108.6" algo="FTMS"/>
<pk mz="305.133814" i="1024492.4" sn="7.19" a="590.20" fwhm="0.000743" res="410497.2" algo="FTMS"/>
<pk mz="305.152417" i="1128111.9" sn="8.16" a="400.80" fwhm="0.000533" res="572490.0" algo="FTMS"/>
<pk mz="305.160550" i="1383985.4" sn="10.57" a="720.08" fwhm="0.000655" res="465726.0" algo="FTMS"/>
<pk mz="305.188858" i="2964278.8" sn="25.46" a="1443.29" fwhm="0.000539" res="565969.7" algo="FTMS"/>
<pk mz="305.998964" i="2932433.0" sn="25.16" a="1662.99" fwhm="0.000588" res="520185.2" algo="FTMS"/>
<pk mz="306.025569" i="2223062.3" sn="18.48" a="978.12" fwhm="0.000518" res="591316.7" algo="FTMS"/>
<pk mz="306.045817" i="1827034.1" sn="14.75" a="801.09" fwhm="0.000544" res="562649.6" algo="FTMS"/>
<pk mz="306.061848" i="1907165.3" sn="15.50" a="857.49" fwhm="0.000560" res="546499.1" algo="FTMS"/>
<pk mz="306.082211" i="3033313.0" sn="26.11" a="1711.34" fwhm="0.000607" res="503926.5" algo="FTMS"/>
<pk mz="306.098309" i="2001124.3" sn="16.39" a="1110.37" fwhm="0.000622" res="491776.6" algo="FTMS"/>
<pk mz="306.119461" i="1447016.3" sn="11.17" a="603.22" fwhm="0.000554" res="552439.4" algo="FTMS"/>
<pk mz="306.879776" i="5187196.0" sn="46.41" a="2902.37" fwhm="0.000588" res="521846.0" algo="FTMS"/>
<pk mz="307.009518" i="5158549.5" sn="46.14" a="2873.01" fwhm="0.000584" res="526078.4" algo="FTMS"/>
<pk mz="307.045912" i="7935132.5" sn="72.30" a="4522.58" fwhm="0.000597" res="514349.2" algo="FTMS"/>
<pk mz="307.057215" i="1223582.6" sn="9.06" a="659.35" fwhm="0.000660" res="465401.5" algo="FTMS"/>
<pk mz="307.070244" i="1830561.3" sn="14.78" a="851.76" fwhm="0.000567" res="541865.5" algo="FTMS"/>
<pk mz="307.082310" i="3791523.5" sn="33.26" a="1985.18" fwhm="0.000555" res="553609.2" algo="FTMS"/>
<pk mz="307.085593" i="1149220.3" sn="8.36" a="551.07" fwhm="0.000660" res="465420.7" algo="FTMS"/>
<pk mz="307.095334" i="2885286.3" sn="24.72" a="1467.20" fwhm="0.000568" res="540791.2" algo="FTMS"/>
<pk mz="307.118704" i="2200746.8" sn="18.27" a="1060.07" fwhm="0.000566" res="542234.1" algo="FTMS"/>
<pk mz="307.131707" i="1436333.4" sn="11.06" a="698.04" fwhm="0.000614" res="500065.6" algo="FTMS"/>
<pk mz="307.155111" i="1267121.9" sn="9.47" a="566.01" fwhm="0.000588" res="521936.5" algo="FTMS"/>
<pk mz="307.158413" i="1897394.6" sn="15.31" a="848.19" fwhm="0.000516" res="595297.2" algo="FTMS"/>
<pk mz="307.186004" i="1162808.0" sn="8.43" a="498.22" fwhm="0.000523" res="587115.3" algo="FTMS"/>
<pk mz="307.194860" i="2226617.8" sn="18.39" a="1058.16" fwhm="0.000556" res="552541.8" algo="FTMS"/>
<pk mz="307.204525" i="1123259.6" sn="8.06" a="419.03" fwhm="0.000475" res="646959.2" algo="FTMS"/>
<pk mz="308.004876" i="1143130.5" sn="8.24" a="558.76" fwhm="0.000629" res="489984.7" algo="FTMS"/>
<pk mz="308.041159" i="1816673.8" sn="14.55" a="864.32" fwhm="0.000585" res="526752.7" algo="FTMS"/>
<pk mz="308.049288" i="1070819.4" sn="7.57" a="469.36" fwhm="0.000615" res="500897.5" algo="FTMS"/>
<pk mz="308.061449" i="2416485.8" sn="20.16" a="1242.97" fwhm="0.000602" res="511466.9" algo="FTMS"/>
<pk mz="308.077565" i="1856105.0" sn="14.92" a="855.70" fwhm="0.000553" res="557280.1" algo="FTMS"/>
<pk mz="308.098693" i="1271917.3" sn="9.45" a="503.46" fwhm="0.000526" res="585732.3" algo="FTMS"/>
<pk mz="308.877738" i="2063370.4" sn="16.86" a="1036.55" fwhm="0.000596" res="518410.4" algo="FTMS"/>
<pk mz="308.988734" i="1352993.0" sn="10.21" a="589.27" fwhm="0.000532" res="580906.0" algo="FTMS"/>
<pk mz="309.025173" i="7533096.5" sn="68.06" a="4497.26" fwhm="0.000610" res="506810.6" algo="FTMS"/>
<pk mz="309.061544" i="8644144.0" sn="78.46" a="5190.73" fwhm="0.000615" res="502524.9" algo="FTMS"/>
<pk mz="309.097958" i="3856439.3" sn="33.64" a="2143.38" fwhm="0.000590" res="524147.2" algo="FTMS"/>
<pk mz="309.101284" i="1023415.9" sn="7.12" a="353.94" fwhm="0.000510" res="606250.9" algo="FTMS"/>
<pk mz="309.110996" i="3000378.0" sn="25.63" a="1486.66" fwhm="0.000550" res="562228.5" algo="FTMS"/>
<pk mz="309.128842" i="1035965.6" sn="7.24" a="443.98" fwhm="0.000589" res="525056.3" algo="FTMS"/>
<pk mz="309.134389" i="2681662.8" sn="22.64" a="1378.96" fwhm="0.000579" res="533748.0" algo="FTMS"/>
<pk mz="309.137708" i="1379647.4" sn="10.46" a="566.32" fwhm="0.000540" res="572004.1" algo="FTMS"/>
<pk mz="309.152959" i="2742082.5" sn="23.21" a="1461.15" fwhm="0.000564" res="548469.3" algo="FTMS"/>
<pk mz="309.170806" i="2673734.0" sn="22.57" a="1422.53" fwhm="0.000595" res="519508.7" algo="FTMS"/>
<pk mz="309.174137" i="5077575.0" sn="45.07" a="2768.17" fwhm="0.000578" res="535267.0" algo="FTMS"/>
<pk mz="310.020454" i="1479412.9" sn="11.39" a="635.98" fwhm="0.000539" res="575006.1" algo="FTMS"/>
<pk mz="310.028579" i="1177846.6" sn="8.56" a="451.08" fwhm="0.000528" res="586793.4" algo="FTMS"/>
<pk mz="310.056796" i="3390716.5" sn="29.28" a="1785.12" fwhm="0.000589" res="526264.3" algo="FTMS"/>
<pk mz="310.064929" i="1176318.1" sn="8.55" a="376.04" fwhm="0.000437" res="709617.5" algo="FTMS"/>
<pk mz="310.093111" i="1622020.0" sn="12.72" a="799.84" fwhm="0.000618" res="501967.4" algo="FTMS"/>
<pk mz="310.177409" i="1248277.5" sn="9.22" a="647.42" fwhm="0.000633" res="489771.8" algo="FTMS"/>
<pk mz="311.004430" i="3145666.5" sn="26.98" a="1594.72" fwhm="0.000584" res="532777.8" algo="FTMS"/>
<pk mz="311.040083" i="1031625.9" sn="7.19" a="294.35" fwhm="0.000404" res="769706.8" algo="FTMS"/>
<pk mz="311.040837" i="7107530.0" sn="64.07" a="4039.10" fwhm="0.000596" res="521714.3" algo="FTMS"/>
<pk mz="311.076487" i="1584593.6" sn="12.37" a="373.93" fwhm="0.000358" res="867825.6" algo="FTMS"/>
<pk mz="311.077225" i="8747986.0" sn="79.43" a="5129.79" fwhm="0.000600" res="518683.2" algo="FTMS"/>
<pk mz="311.088445" i="1197396.1" sn="8.75" a="392.97" fwhm="0.000496" res="626756.2" algo="FTMS"/>
<pk mz="311.108147" i="1373784.3" sn="10.40" a="592.51" fwhm="0.000589" res="528092.1" algo="FTMS"/>
<pk mz="311.113610" i="6635481.5" sn="59.65" a="3773.40" fwhm="0.000586" res="530579.9" algo="FTMS"/>
<pk mz="311.150034" i="4684257.0" sn="41.39" a="2606.02" fwhm="0.000595" res="522934.4" algo="FTMS"/>
<pk mz="311.156858" i="3941858.5" sn="34.44" a="2106.83" fwhm="0.000588" res="528926.6" algo="FTMS"/>
<pk mz="311.167834" i="37503972.0" sn="348.62" a="9477.54" fwhm="0.000218" res="1426983.8" algo="FTMS"/>
<pk mz="311.168535" i="495715296.0" z="-1" sn="4638.02" a="297127.19" fwhm="0.000602" res="516717.9" algo="FTMS" component_name="D" deconvoluted_molecular_mass="311.168817" deconvoluted_isotopic_mass="311.168806"/>
<pk mz="311.174364" i="3673574.3" sn="31.93" a="1932.43" fwhm="0.000578" res="538785.8" algo="FTMS"/>
<pk mz="311.222757" i="2577648.5" sn="21.67" a="1332.18" fwhm="0.000596" res="521883.3" algo="FTMS"/>
<pk mz="311.953865" i="1081227.9" sn="7.66" a="393.95" fwhm="0.000517" res="603631.0" algo="FTMS"/>
<pk mz="312.036070" i="1099933.4" sn="7.83" a="413.76" fwhm="0.000540" res="578170.5" algo="FTMS"/>
<pk mz="312.048315" i="5513376.0" sn="49.15" a="3025.60" fwhm="0.000576" res="541431.5" algo="FTMS"/>
<pk mz="312.072521" i="2267301.3" sn="18.76" a="1114.28" fwhm="0.000573" res="544994.2" algo="FTMS"/>
<pk mz="312.080553" i="1255462.9" sn="9.29" a="471.28" fwhm="0.000506" res="616197.9" algo="FTMS"/>
<pk mz="312.171228" i="6603962.5" sn="59.36" a="2026.56" fwhm="0.000297" res="1049458.9" algo="FTMS"/>
<pk mz="312.171963" i="65307836.0" z="-1" sn="608.89" a="40266.20" fwhm="0.000610" res="511424.5" algo="FTMS" component_name="D" deconvoluted_molecular_mass="311.168817" deconvoluted_isotopic_mass="312.172236"/>
<pk mz="313.020083" i="2349425.5" sn="19.39" a="1159.67" fwhm="0.000555" res="564342.6" algo="FTMS"/>
<pk mz="313.035385" i="1068660.8" sn="7.49" a="479.32" fwhm="0.000597" res="523987.8" algo="FTMS"/>
<pk mz="313.056484" i="9687417.0" sn="87.62" a="5935.58" fwhm="0.000620" res="505280.9" algo="FTMS"/>
<pk mz="313.092869" i="8987009.0" sn="81.11" a="5364.17" fwhm="0.000598" res="523580.3" algo="FTMS"/>
<pk mz="313.129280" i="8757641.0" sn="78.97" a="5162.24" fwhm="0.000603" res="519298.9" algo="FTMS"/>
<pk mz="313.157629" i="2220175.3" sn="18.19" a="1237.48" fwhm="0.000623" res="502836.1" algo="FTMS"/>
<pk mz="313.163680" i="1757072.6" sn="13.89" a="564.44" fwhm="0.000418" res="749380.7" algo="FTMS"/>
<pk mz="313.164463" i="15127953.0" sn="138.20" a="9356.07" fwhm="0.000623" res="503029.3" algo="FTMS"/>
<pk mz="313.165668" i="5218193.0" sn="46.07" a="3055.70" fwhm="0.000617" res="507364.1" algo="FTMS"/>
<pk mz="313.172882" i="2213778.5" sn="18.13" a="1026.41" fwhm="0.000567" res="551890.5" algo="FTMS"/>
<pk mz="313.175337" i="4565907.0" z="-1" sn="40.00" a="2550.40" fwhm="0.000588" res="532188.3" algo="FTMS" component_name="D" deconvoluted_molecular_mass="311.168817" deconvoluted_isotopic_mass="313.175612"/>
<pk mz="313.202039" i="1290136.9" sn="9.54" a="525.94" fwhm="0.000540" res="579784.0" algo="FTMS"/>
<pk mz="313.238457" i="2388128.8" sn="19.75" a="1467.48" fwhm="0.000663" res="472213.3" algo="FTMS"/>
<pk mz="314.045408" i="1891153.4" sn="15.13" a="959.83" fwhm="0.000586" res="535805.1" algo="FTMS"/>
<pk mz="314.059909" i="1766996.6" sn="13.98" a="976.05" fwhm="0.000640" res="490353.0" algo="FTMS"/>
<pk mz="314.096356" i="1595100.6" sn="12.38" a="762.92" fwhm="0.000633" res="496116.1" algo="FTMS"/>
<pk mz="314.132625" i="1686628.6" sn="13.23" a="768.94" fwhm="0.000563" res="558395.0" algo="FTMS"/>
<pk mz="314.135780" i="1038693.3" sn="7.20" a="353.43" fwhm="0.000529" res="593326.7" algo="FTMS"/>
<pk mz="314.160866" i="1189994.9" sn="8.61" a="567.65" fwhm="0.000616" res="509602.9" algo="FTMS"/>
<pk mz="314.167790" i="2670444.3" sn="22.38" a="1492.15" fwhm="0.000602" res="521751.5" algo="FTMS"/>
<pk mz="315.014588" i="1891880.0" sn="15.14" a="886.91" fwhm="0.000581" res="542022.8" algo="FTMS"/>
<pk mz="315.035778" i="2829100.8" sn="23.85" a="1405.72" fwhm="0.000566" res="556199.6" algo="FTMS"/>
<pk mz="315.051035" i="1982256.1" sn="15.98" a="1082.85" fwhm="0.000677" res="465050.6" algo="FTMS"/>
<pk mz="315.054293" i="1997360.8" sn="16.12" a="1040.47" fwhm="0.000605" res="520379.2" algo="FTMS"/>
<pk mz="315.072133" i="5441845.0" sn="48.14" a="3218.51" fwhm="0.000630" res="500502.1" algo="FTMS"/>
<pk mz="315.087417" i="1079864.3" sn="7.59" a="323.98" fwhm="0.000457" res="688948.4" algo="FTMS"/>
<pk mz="315.107613" i="1146300.6" sn="8.20" a="454.29" fwhm="0.000537" res="587009.4" algo="FTMS"/>
<pk mz="315.108536" i="8213309.0" sn="73.91" a="4900.62" fwhm="0.000620" res="507938.6" algo="FTMS"/>
<pk mz="315.119765" i="1534783.4" sn="11.82" a="589.00" fwhm="0.000514" res="612517.2" algo="FTMS"/>
<pk mz="315.136611" i="1169475.1" sn="8.42" a="569.80" fwhm="0.000592" res="531922.2" algo="FTMS"/>
<pk mz="315.144164" i="1019972.8" sn="7.03" a="243.68" fwhm="0.000373" res="844522.5" algo="FTMS"/>
<pk mz="315.144918" i="8473413.0" sn="76.33" a="5035.94" fwhm="0.000608" res="518059.1" algo="FTMS"/>
<pk mz="315.156068" i="1147847.5" sn="8.22" a="413.18" fwhm="0.000526" res="599208.6" algo="FTMS"/>
<pk mz="315.181316" i="5065549.0" sn="44.64" a="2841.18" fwhm="0.000598" res="526753.7" algo="FTMS"/>
<pk mz="315.217746" i="1694549.3" sn="13.30" a="756.92" fwhm="0.000529" res="595706.8" algo="FTMS"/>
<pk mz="316.046234" i="1280783.1" sn="9.45" a="625.72" fwhm="0.000618" res="511519.1" algo="FTMS"/>
<pk mz="316.067368" i="1020691.9" sn="7.03" a="369.06" fwhm="0.000574" res="550806.7" algo="FTMS"/>
<pk mz="316.103851" i="1122588.1" sn="7.98" a="487.47" fwhm="0.000566" res="558630.8" algo="FTMS"/>
<pk mz="316.111854" i="1999390.0" sn="16.13" a="1211.04" fwhm="0.000691" res="457204.1" algo="FTMS"/>
<pk mz="316.148212" i="1919014.1" sn="15.39" a="961.51" fwhm="0.000623" res="507405.7" algo="FTMS"/>
<pk mz="316.151356" i="1968166.9" sn="15.84" a="1011.91" fwhm="0.000624" res="507053.5" algo="FTMS"/>
<pk mz="316.184719" i="1098798.4" sn="7.76" a="496.09" fwhm="0.000600" res="527400.8" algo="FTMS"/>
<pk mz="317.014990" i="1281130.8" sn="9.45" a="475.14" fwhm="0.000529" res="599521.1" algo="FTMS"/>
<pk mz="317.030239" i="2989038.3" sn="25.33" a="1815.84" fwhm="0.000653" res="485341.7" algo="FTMS"/>
<pk mz="317.051454" i="2246899.3" sn="18.43" a="1064.43" fwhm="0.000580" res="546747.0" algo="FTMS"/>
<pk mz="317.066691" i="2204662.5" sn="18.04" a="1095.53" fwhm="0.000590" res="537144.7" algo="FTMS"/>
<pk mz="317.087838" i="3714299.5" sn="32.08" a="2048.19" fwhm="0.000611" res="519177.7" algo="FTMS"/>
<pk mz="317.099089" i="1277438.0" sn="9.42" a="555.03" fwhm="0.000558" res="567928.8" algo="FTMS"/>
<pk mz="317.103113" i="1049086.9" sn="7.30" a="365.85" fwhm="0.000511" res="621016.8" algo="FTMS"/>
<pk mz="317.116038" i="1180929.9" sn="8.52" a="418.71" fwhm="0.000489" res="648319.6" algo="FTMS"/>
<pk mz="317.124170" i="7783683.5" sn="69.91" a="4753.47" fwhm="0.000636" res="498492.5" algo="FTMS"/>
<pk mz="317.139529" i="1353095.3" sn="10.12" a="726.37" fwhm="0.000652" res="486434.1" algo="FTMS"/>
<pk mz="317.152512" i="1189514.3" sn="8.60" a="573.56" fwhm="0.000594" res="534129.2" algo="FTMS"/>
<pk mz="317.160543" i="5618444.0" sn="49.78" a="3479.15" fwhm="0.000646" res="491329.0" algo="FTMS"/>
<pk mz="317.196962" i="2135316.3" sn="17.39" a="1290.43" fwhm="0.000713" res="444838.3" algo="FTMS"/>
<pk mz="318.025545" i="1902034.4" sn="15.22" a="932.86" fwhm="0.000592" res="536817.8" algo="FTMS"/>
<pk mz="318.045804" i="5443543.0" sn="48.15" a="3283.18" fwhm="0.000642" res="495041.7" algo="FTMS"/>
<pk mz="318.061922" i="2035930.8" sn="16.47" a="1058.88" fwhm="0.000617" res="515821.2" algo="FTMS"/>
<pk mz="318.082314" i="1144927.5" sn="8.18" a="492.18" fwhm="0.000591" res="538560.3" algo="FTMS"/>
<pk mz="318.119412" i="2145768.0" sn="17.49" a="1438.97" fwhm="0.000705" res="451079.5" algo="FTMS"/>
<pk mz="318.127528" i="1171625.9" sn="8.43" a="602.69" fwhm="0.000709" res="448776.0" algo="FTMS"/>
<pk mz="318.163972" i="1100402.3" sn="7.77" a="416.75" fwhm="0.000527" res="603742.8" algo="FTMS"/>
<pk mz="319.009542" i="3667126.3" sn="31.41" a="2264.94" fwhm="0.000668" res="477260.9" algo="FTMS"/>
<pk mz="319.036820" i="3013564.5" sn="25.38" a="1772.46" fwhm="0.000647" res="492919.4" algo="FTMS"/>
<pk mz="319.042977" i="2601406.0" sn="21.57" a="1825.14" fwhm="0.000824" res="387105.2" algo="FTMS"/>
<pk mz="319.049135" i="378342080.0" z="-1" sn="3490.63" a="242387.28" fwhm="0.000636" res="502037.7" algo="FTMS" component_name="F" deconvoluted_molecular_mass="319.049435" deconvoluted_isotopic_mass="319.049421"/>
<pk mz="319.058126" i="2916289.5" sn="24.48" a="1818.20" fwhm="0.000656" res="486638.9" algo="FTMS"/>
<pk mz="319.067065" i="1800899.5" sn="14.18" a="794.06" fwhm="0.000539" res="592025.8" algo="FTMS"/>
<pk mz="319.082329" i="2890183.0" sn="24.24" a="1748.48" fwhm="0.000665" res="479893.4" algo="FTMS"/>
<pk mz="319.095407" i="1251274.1" sn="9.11" a="532.32" fwhm="0.000568" res="561294.7" algo="FTMS"/>
<pk mz="319.103442" i="1696716.0" sn="13.22" a="825.65" fwhm="0.000587" res="543349.2" algo="FTMS"/>
<pk mz="319.118657" i="1356751.6" sn="10.08" a="615.44" fwhm="0.000666" res="479481.5" algo="FTMS"/>
<pk mz="319.122169" i="1178320.4" sn="8.43" a="642.35" fwhm="0.000739" res="432056.7" algo="FTMS"/>
<pk mz="319.130890" i="2469586.5" sn="20.35" a="1257.10" fwhm="0.000606" res="526845.7" algo="FTMS"/>
<pk mz="319.131802" i="1907410.6" sn="15.16" a="1066.73" fwhm="0.000647" res="493214.7" algo="FTMS"/>
<pk mz="319.139854" i="2504148.5" sn="20.67" a="1466.45" fwhm="0.000649" res="491666.9" algo="FTMS"/>
<pk mz="319.176273" i="1153501.0" sn="8.20" a="475.61" fwhm="0.000553" res="577350.0" algo="FTMS"/>
<pk mz="319.240903" i="8001260.0" sn="71.43" a="5154.06" fwhm="0.000665" res="480017.9" algo="FTMS"/>
<pk mz="320.014573" i="3247521.0" sn="27.54" a="1961.82" fwhm="0.000660" res="484898.0" algo="FTMS"/>
<pk mz="320.041196" i="2337703.3" sn="19.14" a="1137.88" fwhm="0.000587" res="544800.3" algo="FTMS"/>
<pk mz="320.051763" i="2562985.8" sn="21.22" a="854.53" fwhm="0.000425" res="753108.3" algo="FTMS"/>
<pk mz="320.052519" i="23735210.0" z="-1" sn="216.69" a="15562.64" fwhm="0.000648" res="494142.8" algo="FTMS" component_name="F" deconvoluted_molecular_mass="319.049435" deconvoluted_isotopic_mass="320.052807"/>
<pk mz="320.062271" i="1703596.3" sn="13.28" a="868.43" fwhm="0.000642" res="498548.0" algo="FTMS"/>
<pk mz="320.077618" i="1295279.9" sn="9.51" a="538.71" fwhm="0.000529" res="604734.7" algo="FTMS"/>
<pk mz="320.098636" i="1870516.8" sn="14.82" a="983.60" fwhm="0.000658" res="486139.0" algo="FTMS"/>
<pk mz="320.135102" i="2630589.3" sn="21.84" a="1712.20" fwhm="0.000703" res="455254.4" algo="FTMS"/>
<pk mz="320.244281" i="1330647.0" sn="9.84" a="488.82" fwhm="0.000526" res="609347.9" algo="FTMS"/>
<pk mz="321.009170" i="3081867.5" sn="26.00" a="1829.99" fwhm="0.000637" res="503893.0" algo="FTMS"/>
<pk mz="321.025204" i="5859471.0" sn="51.65" a="3412.68" fwhm="0.000612" res="524543.2" algo="FTMS"/>
<pk mz="321.053428" i="5546646.0" sn="48.76" a="3591.62" fwhm="0.000646" res="496681.3" algo="FTMS"/>
<pk mz="321.055833" i="1338774.5" z="-1" sn="9.91" a="721.72" fwhm="0.000672" res="477723.1" algo="FTMS" component_name="F" deconvoluted_molecular_mass="319.049435" deconvoluted_isotopic_mass="321.056124"/>
<pk mz="321.061537" i="5758104.0" sn="50.71" a="3362.87" fwhm="0.000619" res="518540.4" algo="FTMS"/>
<pk mz="321.064819" i="2072216.6" sn="16.68" a="1000.42" fwhm="0.000569" res="563822.2" algo="FTMS"/>
<pk mz="321.072847" i="1711514.5" sn="13.35" a="902.00" fwhm="0.000611" res="525301.3" algo="FTMS"/>
<pk mz="321.074607" i="1048986.9" sn="7.23" a="339.01" fwhm="0.000486" res="661070.4" algo="FTMS"/>
<pk mz="321.097929" i="2825888.5" sn="23.64" a="1585.47" fwhm="0.000618" res="519706.3" algo="FTMS"/>
<pk mz="321.109205" i="1166627.1" sn="8.32" a="486.17" fwhm="0.000555" res="578735.0" algo="FTMS"/>
<pk mz="321.110964" i="2748323.5" sn="22.92" a="1483.91" fwhm="0.000612" res="524454.1" algo="FTMS"/>
<pk mz="321.134381" i="2078633.1" sn="16.74" a="1106.61" fwhm="0.000619" res="518396.8" algo="FTMS"/>
<pk mz="321.147357" i="1369132.1" sn="10.19" a="617.74" fwhm="0.000605" res="530812.5" algo="FTMS"/>
<pk mz="321.174056" i="1221298.5" sn="8.83" a="484.51" fwhm="0.000599" res="536155.1" algo="FTMS"/>
<pk mz="321.183813" i="3062452.8" sn="25.82" a="1818.98" fwhm="0.000669" res="479910.2" algo="FTMS"/>
<pk mz="321.210488" i="2909371.3" sn="24.41" a="1583.83" fwhm="0.000619" res="519288.7" algo="FTMS"/>
<pk mz="321.237940" i="2874305.8" sn="24.09" a="1697.76" fwhm="0.000676" res="475282.1" algo="FTMS"/>
<pk mz="322.011594" i="1441657.6" sn="10.86" a="591.72" fwhm="0.000581" res="554176.5" algo="FTMS"/>
<pk mz="322.020427" i="2188923.8" sn="17.76" a="1289.14" fwhm="0.000646" res="498100.2" algo="FTMS"/>
<pk mz="322.056852" i="2744196.5" sn="22.88" a="1512.89" fwhm="0.000606" res="531035.4" algo="FTMS"/>
<pk mz="322.076929" i="1389577.3" sn="10.38" a="799.06" fwhm="0.000722" res="446219.4" algo="FTMS"/>
<pk mz="322.093309" i="1525901.1" sn="11.64" a="838.01" fwhm="0.000669" res="481275.5" algo="FTMS"/>
<pk mz="322.106271" i="1782672.3" sn="14.01" a="839.10" fwhm="0.000573" res="562407.1" algo="FTMS"/>
<pk mz="322.838312" i="1635391.4" sn="12.64" a="873.09" fwhm="0.000633" res="510396.1" algo="FTMS"/>
<pk mz="322.903295" i="1027790.9" sn="7.04" a="650.90" fwhm="0.001028" res="314244.7" algo="FTMS"/>
<pk mz="323.004453" i="4464743.5" sn="38.77" a="2641.31" fwhm="0.000634" res="509417.7" algo="FTMS"/>
<pk mz="323.007099" i="2984808.0" sn="25.10" a="1829.37" fwhm="0.000672" res="481002.2" algo="FTMS"/>
<pk mz="323.040843" i="8737392.0" sn="78.21" a="5529.44" fwhm="0.000652" res="495528.3" algo="FTMS"/>
<pk mz="323.052111" i="1031538.7" sn="7.07" a="545.85" fwhm="0.000671" res="481152.8" algo="FTMS"/>
<pk mz="323.077241" i="6686328.5" sn="59.28" a="4318.69" fwhm="0.000667" res="484713.2" algo="FTMS"/>
<pk mz="323.088380" i="1279867.4" sn="9.36" a="636.60" fwhm="0.000626" res="515903.9" algo="FTMS"/>
<pk mz="323.090319" i="1892731.9" sn="15.02" a="903.97" fwhm="0.000537" res="601135.7" algo="FTMS"/>
<pk mz="323.108110" i="1063552.1" sn="7.36" a="432.57" fwhm="0.000566" res="570710.5" algo="FTMS"/>
<pk mz="323.113663" i="3415169.5" sn="29.08" a="1952.05" fwhm="0.000622" res="519635.6" algo="FTMS"/>
<pk mz="323.117033" i="1312770.4" sn="9.67" a="763.22" fwhm="0.000706" res="457570.0" algo="FTMS"/>
<pk mz="323.126695" i="2589828.8" sn="21.46" a="1346.14" fwhm="0.000590" res="547699.6" algo="FTMS"/>
<pk mz="323.149999" i="1950346.3" sn="15.55" a="930.16" fwhm="0.000577" res="560248.8" algo="FTMS"/>
<pk mz="323.153355" i="1064971.0" sn="7.38" a="330.71" fwhm="0.000497" res="649867.0" algo="FTMS"/>
<pk mz="323.168654" i="3331214.8" sn="28.30" a="2016.86" fwhm="0.000675" res="478626.3" algo="FTMS"/>
<pk mz="323.186396" i="1465235.0" sn="11.07" a="646.14" fwhm="0.000548" res="589934.8" algo="FTMS"/>
<pk mz="323.189781" i="1048723.8" sn="7.23" a="394.41" fwhm="0.000550" res="587715.8" algo="FTMS"/>
<pk mz="323.199550" i="1199766.1" sn="8.62" a="468.00" fwhm="0.000566" res="570959.6" algo="FTMS"/>
<pk mz="324.036067" i="2487135.8" sn="20.51" a="1399.90" fwhm="0.000661" res="489882.3" algo="FTMS"/>
<pk mz="324.044244" i="1751393.9" sn="13.71" a="860.43" fwhm="0.000588" res="550800.2" algo="FTMS"/>
<pk mz="324.072499" i="2771048.8" sn="23.13" a="1745.24" fwhm="0.000689" res="470506.4" algo="FTMS"/>
<pk mz="324.080606" i="1607530.6" sn="12.38" a="845.44" fwhm="0.000612" res="529590.5" algo="FTMS"/>
<pk mz="324.963970" i="1090240.9" sn="7.55" a="498.94" fwhm="0.000661" res="491545.1" algo="FTMS"/>
<pk mz="325.020096" i="4421710.5" sn="38.09" a="2755.61" fwhm="0.000653" res="497395.5" algo="FTMS"/>
<pk mz="325.051615" i="2788950.3" sn="23.12" a="1447.59" fwhm="0.000573" res="567193.0" algo="FTMS"/>
<pk mz="325.056485" i="7167063.5" sn="63.25" a="4673.22" fwhm="0.000659" res="493475.3" algo="FTMS"/>
<pk mz="325.092916" i="6065248.0" sn="53.15" a="3959.34" fwhm="0.000667" res="487573.4" algo="FTMS"/>
<pk mz="325.105953" i="1646947.4" sn="12.65" a="1077.78" fwhm="0.000773" res="420309.6" algo="FTMS"/>
<pk mz="325.129308" i="4536425.0" sn="39.14" a="2733.82" fwhm="0.000652" res="498800.7" algo="FTMS"/>
<pk mz="325.142381" i="1409644.3" sn="10.48" a="587.17" fwhm="0.000572" res="568526.7" algo="FTMS"/>
<pk mz="325.165599" i="2761841.8" sn="22.87" a="1456.78" fwhm="0.000567" res="573390.4" algo="FTMS"/>
<pk mz="325.171455" i="3918963.3" sn="33.48" a="2532.38" fwhm="0.000697" res="466287.1" algo="FTMS"/>
<pk mz="325.183482" i="31428726.0" sn="285.63" a="13141.71" fwhm="0.000370" res="879186.1" algo="FTMS"/>
<pk mz="325.184242" i="411046016.0" z="-1" sn="3765.20" a="266321.50" fwhm="0.000658" res="494437.9" algo="FTMS" component_name="E" deconvoluted_molecular_mass="325.184550" deconvoluted_isotopic_mass="325.184541"/>
<pk mz="325.201994" i="2330490.8" sn="18.92" a="1157.01" fwhm="0.000576" res="564118.3" algo="FTMS"/>
<pk mz="326.023496" i="1066691.1" sn="7.33" a="480.84" fwhm="0.000643" res="506723.0" algo="FTMS"/>
<pk mz="326.051727" i="1887050.0" sn="14.85" a="894.79" fwhm="0.000578" res="563749.2" algo="FTMS"/>
<pk mz="326.059865" i="1195852.0" sn="8.52" a="539.64" fwhm="0.000605" res="539161.0" algo="FTMS"/>
<pk mz="326.088138" i="1523282.9" sn="11.52" a="718.87" fwhm="0.000549" res="594080.0" algo="FTMS"/>
<pk mz="326.186848" i="5968235.0" sn="52.26" a="1880.74" fwhm="0.000326" res="999840.8" algo="FTMS"/>
<pk mz="326.187643" i="63943020.0" z="-1" sn="583.66" a="43324.44" fwhm="0.000667" res="489012.1" algo="FTMS" component_name="E" deconvoluted_molecular_mass="325.184550" deconvoluted_isotopic_mass="326.187943"/>
<pk mz="327.014625" i="1128565.9" sn="7.90" a="644.61" fwhm="0.000824" res="397075.1" algo="FTMS"/>
<pk mz="327.025724" i="1228344.6" sn="8.81" a="622.84" fwhm="0.000662" res="494183.6" algo="FTMS"/>
<pk mz="327.035770" i="4671035.0" sn="40.37" a="2882.50" fwhm="0.000657" res="497746.7" algo="FTMS"/>
<pk mz="327.072139" i="7867972.0" sn="69.67" a="5064.35" fwhm="0.000667" res="490377.0" algo="FTMS"/>
<pk mz="327.108539" i="6610509.0" sn="58.15" a="4088.02" fwhm="0.000644" res="507874.4" algo="FTMS"/>
<pk mz="327.119748" i="1109199.8" sn="7.72" a="416.45" fwhm="0.000552" res="592264.0" algo="FTMS"/>
<pk mz="327.144942" i="7496278.0" sn="66.27" a="4835.61" fwhm="0.000667" res="490489.3" algo="FTMS"/>
<pk mz="327.163556" i="3623514.5" sn="30.77" a="2179.83" fwhm="0.000645" res="506926.9" algo="FTMS"/>
<pk mz="327.180051" i="13333087.0" sn="119.77" a="8865.88" fwhm="0.000676" res="483887.0" algo="FTMS"/>
<pk mz="327.181250" i="4039774.8" sn="34.58" a="2524.79" fwhm="0.000684" res="478565.2" algo="FTMS"/>
<pk mz="327.188521" i="1862240.6" sn="14.62" a="1012.69" fwhm="0.000650" res="503220.7" algo="FTMS"/>
<pk mz="327.191025" i="5611105.0" z="-1" sn="48.99" a="3634.80" fwhm="0.000665" res="491816.7" algo="FTMS" component_name="E" deconvoluted_molecular_mass="325.184550" deconvoluted_isotopic_mass="327.191328"/>
<pk mz="327.217682" i="3472487.8" sn="29.38" a="2149.49" fwhm="0.000666" res="490955.2" algo="FTMS"/>
<pk mz="328.067433" i="1180729.0" sn="8.37" a="458.09" fwhm="0.000537" res="611279.3" algo="FTMS"/>
<pk mz="328.075574" i="1634107.0" sn="12.53" a="794.49" fwhm="0.000581" res="565017.7" algo="FTMS"/>
<pk mz="328.103814" i="1039297.9" sn="7.08" a="479.52" fwhm="0.000666" res="492833.6" algo="FTMS"/>
<pk mz="328.111999" i="1068100.0" sn="7.34" a="365.00" fwhm="0.000533" res="615707.1" algo="FTMS"/>
<pk mz="328.148291" i="1521484.9" sn="11.50" a="853.17" fwhm="0.000682" res="481218.3" algo="FTMS"/>
<pk mz="328.151383" i="1037901.7" sn="7.07" a="411.19" fwhm="0.000730" res="449567.8" algo="FTMS"/>
<pk mz="328.183480" i="2320213.5" sn="18.82" a="1212.15" fwhm="0.000607" res="540266.2" algo="FTMS"/>
<pk mz="328.220914" i="1093470.8" sn="7.57" a="600.15" fwhm="0.000784" res="418694.2" algo="FTMS"/>
<pk mz="328.838501" i="1051703.4" sn="7.19" a="533.74" fwhm="0.000764" res="430453.0" algo="FTMS"/>
<pk mz="329.030219" i="2051366.8" sn="16.35" a="1051.18" fwhm="0.000596" res="551831.2" algo="FTMS"/>
<pk mz="329.051440" i="5178412.0" sn="45.02" a="3340.88" fwhm="0.000674" res="488333.1" algo="FTMS"/>
<pk mz="329.066605" i="1825839.8" sn="14.29" a="938.76" fwhm="0.000633" res="519812.3" algo="FTMS"/>
<pk mz="329.087810" i="9561141.0" sn="85.19" a="6391.22" fwhm="0.000680" res="483788.8" algo="FTMS"/>
<pk mz="329.099101" i="1404599.8" sn="10.42" a="868.56" fwhm="0.000771" res="427070.2" algo="FTMS"/>
<pk mz="329.103144" i="1174840.8" sn="8.32" a="571.72" fwhm="0.000669" res="492297.3" algo="FTMS"/>
<pk mz="329.123336" i="1107517.8" sn="7.70" a="218.70" fwhm="0.000305" res="1077417.3" algo="FTMS"/>
<pk mz="329.124153" i="8988734.0" sn="79.94" a="6145.86" fwhm="0.000686" res="480095.5" algo="FTMS"/>
<pk mz="329.152538" i="48313412.0" z="-1" sn="440.39" a="33819.76" fwhm="0.000686" res="479992.2" algo="FTMS" component_name="Z" deconvoluted_molecular_mass="329.152836" deconvoluted_isotopic_mass="329.152845"/>
<pk mz="329.160573" i="10576967.0" sn="94.50" a="7022.50" fwhm="0.000673" res="488785.5" algo="FTMS"/>
<pk mz="329.196973" i="4099152.0" sn="35.12" a="2591.18" fwhm="0.000675" res="487483.0" algo="FTMS"/>
<pk mz="329.233360" i="6184025.0" sn="54.23" a="4074.42" fwhm="0.000686" res="479943.6" algo="FTMS"/>
<pk mz="330.025617" i="1429277.3" sn="10.65" a="689.65" fwhm="0.000592" res="557280.1" algo="FTMS"/>
<pk mz="330.054825" i="1144740.6" sn="8.04" a="625.18" fwhm="0.000815" res="405013.5" algo="FTMS"/>
<pk mz="330.061905" i="1455654.3" sn="10.89" a="749.05" fwhm="0.000645" res="511419.4" algo="FTMS"/>
<pk mz="330.083067" i="1680683.5" sn="12.95" a="982.56" fwhm="0.000702" res="470525.4" algo="FTMS"/>
<pk mz="330.091146" i="1411373.6" sn="10.48" a="614.50" fwhm="0.000603" res="547504.5" algo="FTMS"/>
<pk mz="330.119350" i="1658932.6" sn="12.75" a="852.80" fwhm="0.000649" res="508432.9" algo="FTMS"/>
<pk mz="330.127563" i="1725238.6" sn="13.36" a="896.74" fwhm="0.000620" res="532689.2" algo="FTMS"/>
<pk mz="330.130703" i="1164343.4" sn="8.22" a="463.85" fwhm="0.000571" res="577792.2" algo="FTMS"/>
<pk mz="330.155829" i="9471294.0" z="-1" sn="84.36" a="6412.90" fwhm="0.000696" res="474516.6" algo="FTMS" component_name="Z" deconvoluted_molecular_mass="329.152836" deconvoluted_isotopic_mass="330.156137"/>
<pk mz="330.163860" i="1976895.6" sn="15.67" a="1251.33" fwhm="0.000689" res="479480.0" algo="FTMS"/>
<pk mz="330.167069" i="1534272.4" sn="11.61" a="841.46" fwhm="0.000739" res="446626.8" algo="FTMS"/>
<pk mz="330.236759" i="1610065.8" sn="12.31" a="809.29" fwhm="0.000650" res="508174.8" algo="FTMS"/>
<pk mz="331.009521" i="1950225.6" sn="15.31" a="1042.75" fwhm="0.000660" res="501575.7" algo="FTMS"/>
<pk mz="331.030763" i="1365270.9" sn="9.98" a="592.51" fwhm="0.000602" res="550292.7" algo="FTMS"/>
<pk mz="331.045896" i="3704346.8" sn="31.26" a="2256.53" fwhm="0.000672" res="492671.7" algo="FTMS"/>
<pk mz="331.057111" i="1792669.5" sn="13.87" a="1220.99" fwhm="0.000769" res="430326.5" algo="FTMS"/>
<pk mz="331.067070" i="3345952.0" sn="28.00" a="1966.95" fwhm="0.000642" res="516057.7" algo="FTMS"/>
<pk mz="331.082367" i="2936355.8" sn="24.28" a="1661.81" fwhm="0.000646" res="512858.5" algo="FTMS"/>
<pk mz="331.103403" i="5699113.0" sn="49.41" a="3843.99" fwhm="0.000701" res="472183.0" algo="FTMS"/>
<pk mz="331.114749" i="2074411.8" sn="16.44" a="1295.35" fwhm="0.000705" res="469545.0" algo="FTMS"/>
<pk mz="331.118833" i="1059628.9" sn="7.20" a="576.42" fwhm="0.000748" res="442844.0" algo="FTMS"/>
<pk mz="331.122054" i="1082669.6" sn="7.41" a="581.32" fwhm="0.000699" res="473638.2" algo="FTMS"/>
<pk mz="331.131907" i="1292336.0" sn="9.32" a="589.06" fwhm="0.000579" res="571442.9" algo="FTMS"/>
<pk mz="331.139840" i="8747570.0" sn="77.15" a="5893.70" fwhm="0.000690" res="480108.8" algo="FTMS"/>
<pk mz="331.149535" i="14569012.0" sn="130.11" a="10366.94" fwhm="0.000706" res="468791.9" algo="FTMS"/>
<pk mz="331.176242" i="5048891.0" sn="43.50" a="3184.80" fwhm="0.000653" res="507027.5" algo="FTMS"/>
<pk mz="331.204492" i="1161154.1" sn="8.13" a="529.50" fwhm="0.000627" res="527862.5" algo="FTMS"/>
<pk mz="331.212665" i="1620548.1" sn="12.31" a="766.87" fwhm="0.000616" res="537402.2" algo="FTMS"/>
<pk mz="332.041233" i="2150674.3" sn="17.13" a="1321.13" fwhm="0.000736" res="451079.5" algo="FTMS"/>
<pk mz="332.061432" i="1229591.4" sn="8.75" a="658.67" fwhm="0.000693" res="478999.6" algo="FTMS"/>
<pk mz="332.077537" i="1207579.4" sn="8.55" a="570.41" fwhm="0.000602" res="551568.0" algo="FTMS"/>
<pk mz="332.098760" i="1357984.6" sn="9.92" a="829.74" fwhm="0.000841" res="394921.5" algo="FTMS"/>
<pk mz="332.106858" i="1149986.8" sn="8.02" a="579.86" fwhm="0.000727" res="457078.4" algo="FTMS"/>
<pk mz="332.122029" i="1087014.5" sn="7.45" a="511.86" fwhm="0.000638" res="520922.0" algo="FTMS"/>
<pk mz="332.135125" i="1755433.8" sn="13.53" a="916.13" fwhm="0.000644" res="515444.8" algo="FTMS"/>
<pk mz="332.143226" i="1346731.8" sn="9.81" a="634.22" fwhm="0.000637" res="521696.3" algo="FTMS"/>
<pk mz="332.146221" i="1117804.5" sn="7.73" a="668.11" fwhm="0.000981" res="338454.5" algo="FTMS"/>
<pk mz="332.152885" i="2329390.3" sn="18.75" a="1469.12" fwhm="0.000725" res="458019.1" algo="FTMS"/>
<pk mz="332.173969" i="2633523.5" sn="21.52" a="1434.47" fwhm="0.000636" res="522064.0" algo="FTMS"/>
<pk mz="332.179590" i="1198900.8" sn="8.47" a="489.04" fwhm="0.000625" res="531132.8" algo="FTMS"/>
<pk mz="332.675544" i="1222704.4" sn="8.68" a="598.89" fwhm="0.000656" res="507144.8" algo="FTMS"/>
<pk mz="333.025195" i="4713479.5" sn="40.44" a="3152.00" fwhm="0.000710" res="469320.1" algo="FTMS"/>
<pk mz="333.036483" i="1121162.3" sn="7.76" a="497.52" fwhm="0.000624" res="533998.4" algo="FTMS"/>
<pk mz="333.061596" i="5238288.5" sn="45.22" a="3524.26" fwhm="0.000703" res="473841.8" algo="FTMS"/>
<pk mz="333.064813" i="71342096.0" z="-1" sn="646.61" a="50626.16" fwhm="0.000703" res="473943.9" algo="FTMS" component_name="Q" deconvoluted_molecular_mass="333.065130" deconvoluted_isotopic_mass="333.065128"/>
<pk mz="333.072801" i="1827091.4" sn="14.18" a="1063.27" fwhm="0.000676" res="492921.5" algo="FTMS"/>
<pk mz="333.082695" i="1743381.9" sn="13.42" a="997.17" fwhm="0.000675" res="493471.4" algo="FTMS"/>
<pk mz="333.097997" i="2423321.8" sn="19.61" a="1464.22" fwhm="0.000647" res="515075.0" algo="FTMS"/>
<pk mz="333.111024" i="8184861.0" sn="72.02" a="5863.21" fwhm="0.000731" res="455689.3" algo="FTMS"/>
<pk mz="333.119112" i="2671391.0" sn="21.86" a="1618.79" fwhm="0.000682" res="488210.9" algo="FTMS"/>
<pk mz="333.134278" i="1551010.8" sn="11.67" a="987.29" fwhm="0.000726" res="459142.5" algo="FTMS"/>
<pk mz="333.147404" i="1343014.0" sn="9.78" a="673.66" fwhm="0.000624" res="533658.2" algo="FTMS"/>
<pk mz="333.155527" i="2992680.0" sn="24.79" a="1824.31" fwhm="0.000681" res="489450.6" algo="FTMS"/>
<pk mz="333.191839" i="1473585.0" sn="10.97" a="660.71" fwhm="0.000617" res="540196.7" algo="FTMS"/>
<pk mz="333.220160" i="1979704.1" sn="15.57" a="1136.48" fwhm="0.000674" res="494587.6" algo="FTMS"/>
<pk mz="333.832861" i="1061392.9" sn="7.21" a="574.95" fwhm="0.000878" res="380372.4" algo="FTMS"/>
<pk mz="334.020459" i="2113535.8" sn="16.79" a="1113.72" fwhm="0.000669" res="499158.4" algo="FTMS"/>
<pk mz="334.056832" i="5827849.0" sn="50.58" a="4071.71" fwhm="0.000716" res="466687.3" algo="FTMS"/>
<pk mz="334.068188" i="6174987.5" z="-1" sn="53.74" a="4149.06" fwhm="0.000703" res="475079.6" algo="FTMS" component_name="Q" deconvoluted_molecular_mass="333.065130" deconvoluted_isotopic_mass="334.068504"/>
<pk mz="334.078019" i="2357518.0" sn="19.00" a="1612.28" fwhm="0.000742" res="449944.6" algo="FTMS"/>
<pk mz="334.093199" i="1163025.9" sn="8.14" a="569.99" fwhm="0.000667" res="500723.2" algo="FTMS"/>
<pk mz="334.114368" i="3213079.0" sn="26.79" a="2102.77" fwhm="0.000704" res="474505.8" algo="FTMS"/>
<pk mz="334.150820" i="1429792.3" sn="10.56" a="830.27" fwhm="0.000786" res="424899.1" algo="FTMS"/>
<pk mz="334.874690" i="1040980.8" sn="7.03" a="475.58" fwhm="0.000638" res="525143.4" algo="FTMS"/>
<pk mz="334.988323" i="1145713.0" sn="7.98" a="521.07" fwhm="0.000736" res="455089.3" algo="FTMS"/>
<pk mz="335.004452" i="4387317.0" sn="37.47" a="3027.56" fwhm="0.000743" res="450827.2" algo="FTMS"/>
<pk mz="335.029144" i="1269243.3" sn="9.10" a="535.63" fwhm="0.000569" res="588787.8" algo="FTMS"/>
<pk mz="335.040840" i="7058942.0" sn="61.78" a="4993.47" fwhm="0.000723" res="463688.9" algo="FTMS"/>
<pk mz="335.044058" i="1348095.0" sn="9.82" a="843.38" fwhm="0.000796" res="421157.1" algo="FTMS"/>
<pk mz="335.052099" i="2013185.0" sn="15.87" a="1184.00" fwhm="0.000676" res="495670.3" algo="FTMS"/>
<pk mz="335.077220" i="5456391.0" sn="47.20" a="3692.85" fwhm="0.000704" res="475839.6" algo="FTMS"/>
<pk mz="335.080479" i="1651208.0" sn="12.58" a="1107.45" fwhm="0.000754" res="444140.3" algo="FTMS"/>
<pk mz="335.090253" i="2045834.5" sn="16.17" a="1806.58" fwhm="0.000908" res="369127.1" algo="FTMS"/>
<pk mz="335.108046" i="2272527.0" sn="18.23" a="1447.67" fwhm="0.000713" res="470079.9" algo="FTMS"/>
<pk mz="335.113624" i="2836496.3" sn="23.36" a="1687.09" fwhm="0.000676" res="495502.0" algo="FTMS"/>
<pk mz="335.126658" i="3946003.5" sn="33.45" a="2702.91" fwhm="0.000713" res="469796.2" algo="FTMS"/>
<pk mz="335.149956" i="1693465.4" sn="12.96" a="1029.62" fwhm="0.000724" res="463159.0" algo="FTMS"/>
<pk mz="335.163132" i="1614108.6" sn="12.24" a="798.61" fwhm="0.000626" res="535429.8" algo="FTMS"/>
<pk mz="335.171161" i="1463966.6" sn="10.87" a="877.89" fwhm="0.000716" res="467924.9" algo="FTMS"/>
<pk mz="335.816656" i="1052991.6" sn="7.13" a="584.26" fwhm="0.000945" res="355427.8" algo="FTMS"/>
<pk mz="336.036092" i="1790710.3" sn="13.84" a="1053.72" fwhm="0.000706" res="476294.8" algo="FTMS"/>
<pk mz="336.044253" i="1174904.4" sn="8.24" a="659.63" fwhm="0.000883" res="380632.5" algo="FTMS"/>
<pk mz="336.056299" i="1073531.4" sn="7.32" a="613.27" fwhm="0.000825" res="407240.9" algo="FTMS"/>
<pk mz="336.072487" i="2695423.3" sn="22.07" a="1586.13" fwhm="0.000670" res="501716.2" algo="FTMS"/>
<pk mz="336.093473" i="1201540.6" sn="8.48" a="1084.39" fwhm="0.001257" res="267325.5" algo="FTMS"/>
<pk mz="336.108912" i="1522696.5" sn="11.41" a="725.72" fwhm="0.000643" res="522502.6" algo="FTMS"/>
<pk mz="336.130084" i="1190413.8" sn="8.38" a="452.92" fwhm="0.000522" res="644006.3" algo="FTMS"/>
<pk mz="336.158256" i="1440788.8" sn="10.66" a="659.99" fwhm="0.000649" res="517568.5" algo="FTMS"/>
<pk mz="337.020117" i="5797867.5" sn="50.30" a="3805.23" fwhm="0.000679" res="496401.8" algo="FTMS"/>
<pk mz="337.056504" i="9630708.0" sn="85.17" a="6735.91" fwhm="0.000713" res="472673.3" algo="FTMS"/>
<pk mz="337.059743" i="57777140.0" z="-1" sn="523.19" a="42294.32" fwhm="0.000723" res="466463.7" algo="FTMS" component_name="W" deconvoluted_molecular_mass="337.060006" deconvoluted_isotopic_mass="337.060065"/>
<pk mz="337.067787" i="1661431.3" sn="12.67" a="1009.78" fwhm="0.000678" res="496826.6" algo="FTMS"/>
<pk mz="337.092910" i="5856253.5" sn="50.42" a="4188.18" fwhm="0.000737" res="457557.5" algo="FTMS"/>
<pk mz="337.104174" i="1704192.4" sn="12.95" a="1032.24" fwhm="0.000732" res="460749.1" algo="FTMS"/>
<pk mz="337.105998" i="2790400.8" sn="22.75" a="1741.45" fwhm="0.000731" res="461286.6" algo="FTMS"/>
<pk mz="337.129248" i="4460038.5" sn="37.82" a="2930.58" fwhm="0.000712" res="473704.5" algo="FTMS"/>
<pk mz="337.142331" i="3174409.8" sn="26.22" a="2112.81" fwhm="0.000715" res="471604.7" algo="FTMS"/>
<pk mz="337.165667" i="2049551.6" sn="16.07" a="1353.00" fwhm="0.000707" res="476562.5" algo="FTMS"/>
<pk mz="337.178676" i="1231122.9" sn="8.68" a="509.77" fwhm="0.000589" res="572713.8" algo="FTMS"/>
<pk mz="337.184274" i="2374676.3" sn="19.00" a="1388.66" fwhm="0.000676" res="498443.8" algo="FTMS"/>
<pk mz="337.205393" i="4169241.5" sn="35.20" a="2630.04" fwhm="0.000671" res="502249.2" algo="FTMS"/>
<pk mz="337.215133" i="1058844.0" sn="7.12" a="504.97" fwhm="0.000643" res="524611.1" algo="FTMS"/>
<pk mz="338.023457" i="1064293.0" sn="7.17" a="428.91" fwhm="0.000583" res="579786.5" algo="FTMS"/>
<pk mz="338.051759" i="2920172.0" sn="23.92" a="1841.05" fwhm="0.000714" res="473529.3" algo="FTMS"/>
<pk mz="338.053836" i="1091756.5" sn="7.42" a="615.37" fwhm="0.000807" res="418903.7" algo="FTMS"/>
<pk mz="338.059852" i="1687534.0" sn="12.80" a="1014.43" fwhm="0.000675" res="500725.7" algo="FTMS"/>
<pk mz="338.063090" i="4238063.0" z="-1" sn="35.81" a="2913.70" fwhm="0.000722" res="468185.1" algo="FTMS" component_name="W" deconvoluted_molecular_mass="337.060006" deconvoluted_isotopic_mass="338.063415"/>
<pk mz="338.088089" i="2004981.0" sn="15.66" a="1341.94" fwhm="0.000757" res="446627.0" algo="FTMS"/>
<pk mz="338.101048" i="1075320.3" sn="7.27" a="551.02" fwhm="0.000729" res="463630.5" algo="FTMS"/>
<pk mz="338.887342" i="2376379.5" sn="19.01" a="1432.33" fwhm="0.000694" res="487987.1" algo="FTMS"/>
<pk mz="338.999396" i="1638359.3" sn="12.35" a="916.89" fwhm="0.000708" res="479050.9" algo="FTMS"/>
<pk mz="339.035760" i="8088032.0" sn="70.56" a="5889.80" fwhm="0.000748" res="453111.9" algo="FTMS"/>
<pk mz="339.064011" i="1557479.3" z="-1" sn="11.62" a="782.68" fwhm="0.000656" res="516995.4" algo="FTMS" component_name="W" deconvoluted_molecular_mass="337.060006" deconvoluted_isotopic_mass="339.064338"/>
<pk mz="339.072164" i="9393641.0" sn="82.34" a="6550.70" fwhm="0.000718" res="472190.0" algo="FTMS"/>
<pk mz="339.083446" i="1390060.0" sn="10.11" a="707.98" fwhm="0.000641" res="529036.5" algo="FTMS"/>
<pk mz="339.108545" i="5670386.5" sn="48.74" a="3677.56" fwhm="0.000685" res="495316.3" algo="FTMS"/>
<pk mz="339.121588" i="2110453.5" sn="16.61" a="1245.40" fwhm="0.000689" res="492515.3" algo="FTMS"/>
<pk mz="339.139441" i="1141497.9" sn="7.87" a="558.31" fwhm="0.000697" res="486656.2" algo="FTMS"/>
<pk mz="339.144920" i="4728315.5" sn="40.24" a="3186.92" fwhm="0.000726" res="467371.6" algo="FTMS"/>
<pk mz="339.158012" i="1924094.5" sn="14.93" a="1199.80" fwhm="0.000778" res="435895.9" algo="FTMS"/>
<pk mz="339.163551" i="2611712.0" sn="21.13" a="1775.95" fwhm="0.000757" res="447925.8" algo="FTMS"/>
<pk mz="339.181280" i="2632708.3" sn="21.32" a="1482.52" fwhm="0.000646" res="525346.6" algo="FTMS"/>
<pk mz="339.185925" i="1276421.5" sn="9.08" a="523.95" fwhm="0.000553" res="613272.2" algo="FTMS"/>
<pk mz="339.199888" i="203005456.0" z="-1" sn="1829.60" a="144814.81" fwhm="0.000719" res="471934.7" algo="FTMS" component_name="J" deconvoluted_molecular_mass="339.200225" deconvoluted_isotopic_mass="339.200216"/>
<pk mz="340.031071" i="1806422.6" sn="13.87" a="1428.71" fwhm="0.000886" res="383805.1" algo="FTMS"/>
<pk mz="340.039062" i="1893336.6" sn="14.65" a="926.33" fwhm="0.000640" res="531667.9" algo="FTMS"/>
<pk mz="340.067380" i="2384351.5" sn="19.08" a="1586.32" fwhm="0.000765" res="444716.3" algo="FTMS"/>
<pk mz="340.075453" i="1146081.6" sn="7.91" a="670.79" fwhm="0.000741" res="458771.1" algo="FTMS"/>
<pk mz="340.080538" i="1100898.9" sn="7.50" a="663.99" fwhm="0.000977" res="348120.0" algo="FTMS"/>
<pk mz="340.103790" i="1617640.6" sn="12.16" a="1031.87" fwhm="0.000756" res="449738.3" algo="FTMS"/>
<pk mz="340.111924" i="1301738.6" sn="9.31" a="532.22" fwhm="0.000546" res="622591.0" algo="FTMS"/>
<pk mz="340.199324" i="1499904.3" sn="11.10" a="815.25" fwhm="0.000672" res="506071.5" algo="FTMS"/>
<pk mz="340.203290" i="33566464.0" z="-1" sn="300.49" a="24930.48" fwhm="0.000737" res="461392.5" algo="FTMS" component_name="J" deconvoluted_molecular_mass="339.200225" deconvoluted_isotopic_mass="340.203620"/>
<pk mz="340.885256" i="5528489.5" sn="47.45" a="3917.89" fwhm="0.000736" res="463067.8" algo="FTMS"/>
<pk mz="341.015044" i="1729225.4" sn="13.17" a="959.14" fwhm="0.000676" res="504461.9" algo="FTMS"/>
<pk mz="341.031113" i="2201037.5" sn="17.42" a="1451.82" fwhm="0.000945" res="360841.7" algo="FTMS"/>
<pk mz="341.041456" i="1199952.0" sn="8.39" a="782.44" fwhm="0.000826" res="412941.3" algo="FTMS"/>
<pk mz="341.051434" i="7115730.5" sn="61.78" a="5116.33" fwhm="0.000739" res="461258.8" algo="FTMS"/>
<pk mz="341.066775" i="1138774.1" sn="7.84" a="620.19" fwhm="0.000814" res="419038.2" algo="FTMS"/>
<pk mz="341.087829" i="7311323.5" sn="63.54" a="5228.91" fwhm="0.000729" res="467813.2" algo="FTMS"/>
<pk mz="341.124206" i="6564836.5" sn="56.81" a="4621.56" fwhm="0.000717" res="475529.5" algo="FTMS"/>
<pk mz="341.137232" i="1829351.5" sn="14.07" a="1041.68" fwhm="0.000737" res="463080.1" algo="FTMS"/>
<pk mz="341.142789" i="1654760.9" sn="12.49" a="914.23" fwhm="0.000683" res="499379.5" algo="FTMS"/>
<pk mz="341.160586" i="5781485.5" sn="49.74" a="3843.56" fwhm="0.000704" res="484626.0" algo="FTMS"/>
<pk mz="341.179193" i="4925426.0" sn="42.01" a="3420.73" fwhm="0.000729" res="468279.7" algo="FTMS"/>
<pk mz="341.195724" i="7515126.0" sn="65.38" a="5432.63" fwhm="0.000762" res="447903.9" algo="FTMS"/>
<pk mz="341.196934" i="4637174.0" sn="39.41" a="3137.52" fwhm="0.000733" res="465512.3" algo="FTMS"/>
<pk mz="341.206669" i="3113976.8" z="-1" sn="25.66" a="1854.02" fwhm="0.000668" res="511122.2" algo="FTMS" component_name="J" deconvoluted_molecular_mass="339.200225" deconvoluted_isotopic_mass="341.207000"/>
<pk mz="341.982151" i="6050999.0" sn="52.17" a="4228.90" fwhm="0.000732" res="467393.1" algo="FTMS"/>
<pk mz="342.046583" i="1556167.0" sn="11.60" a="776.36" fwhm="0.000638" res="536466.6" algo="FTMS"/>
<pk mz="342.054842" i="1223113.0" sn="8.60" a="510.93" fwhm="0.000542" res="631608.4" algo="FTMS"/>
<pk mz="342.083078" i="1409232.0" sn="10.28" a="823.79" fwhm="0.000702" res="486991.4" algo="FTMS"/>
<pk mz="342.119484" i="1186392.9" sn="8.27" a="496.75" fwhm="0.000608" res="562736.5" algo="FTMS"/>
<pk mz="342.163922" i="1448931.8" sn="10.63" a="721.00" fwhm="0.000646" res="529868.6" algo="FTMS"/>
<pk mz="342.167094" i="2806500.5" sn="22.89" a="1687.58" fwhm="0.000702" res="487197.8" algo="FTMS"/>
<pk mz="342.182630" i="1148136.4" sn="7.92" a="591.04" fwhm="0.000684" res="500604.9" algo="FTMS"/>
<pk mz="342.199096" i="1739756.4" sn="13.26" a="957.87" fwhm="0.000665" res="514425.6" algo="FTMS"/>
<pk mz="342.761026" i="1104246.0" sn="7.52" a="726.73" fwhm="0.000817" res="419489.6" algo="FTMS"/>
<pk mz="342.883203" i="1861779.9" sn="14.36" a="1144.57" fwhm="0.000727" res="471799.1" algo="FTMS"/>
<pk mz="342.974490" i="2108330.0" sn="16.58" a="1191.96" fwhm="0.000669" res="512930.2" algo="FTMS"/>
<pk mz="343.009578" i="2022578.8" sn="15.81" a="1160.67" fwhm="0.000680" res="504757.8" algo="FTMS"/>
<pk mz="343.030647" i="2444727.8" sn="19.62" a="1552.12" fwhm="0.000742" res="462590.9" algo="FTMS"/>
<pk mz="343.045897" i="2076859.6" sn="16.30" a="1228.18" fwhm="0.000688" res="498567.9" algo="FTMS"/>
<pk mz="343.049217" i="1137852.4" sn="7.82" a="575.58" fwhm="0.000685" res="500615.8" algo="FTMS"/>
<pk mz="343.067072" i="9663937.0" sn="84.77" a="6918.79" fwhm="0.000741" res="463074.7" algo="FTMS"/>
<pk mz="343.082335" i="1831108.5" sn="14.08" a="1211.05" fwhm="0.000754" res="455228.0" algo="FTMS"/>
<pk mz="343.103437" i="7207369.5" sn="62.60" a="5586.31" fwhm="0.000761" res="450644.0" algo="FTMS"/>
<pk mz="343.139834" i="10451410.0" sn="91.88" a="7726.23" fwhm="0.000750" res="457280.1" algo="FTMS"/>
<pk mz="343.151079" i="1695189.3" sn="12.85" a="938.74" fwhm="0.000708" res="484690.0" algo="FTMS"/>
<pk mz="343.158246" i="1055959.0" sn="7.09" a="610.03" fwhm="0.000761" res="450668.1" algo="FTMS"/>
<pk mz="343.168150" i="8244697.5" sn="71.96" a="6225.15" fwhm="0.000754" res="455337.3" algo="FTMS"/>
<pk mz="343.176245" i="8345051.5" sn="72.87" a="6015.06" fwhm="0.000746" res="460002.8" algo="FTMS"/>
<pk mz="343.212594" i="4461540.0" sn="37.82" a="3107.47" fwhm="0.000741" res="463007.9" algo="FTMS"/>
<pk mz="343.249005" i="1695725.1" sn="12.86" a="1315.32" fwhm="0.000880" res="389956.1" algo="FTMS"/>
<pk mz="343.980129" i="5850783.0" sn="49.81" a="4140.95" fwhm="0.000750" res="458679.8" algo="FTMS"/>
<pk mz="344.041126" i="1718445.9" sn="12.92" a="981.33" fwhm="0.000683" res="503425.3" algo="FTMS"/>
<pk mz="344.070451" i="1973941.0" sn="15.20" a="1363.05" fwhm="0.000782" res="440146.2" algo="FTMS"/>
<pk mz="344.074525" i="2676406.0" sn="21.47" a="1599.82" fwhm="0.000685" res="502601.0" algo="FTMS"/>
<pk mz="344.077626" i="1412662.8" sn="10.19" a="824.77" fwhm="0.000752" res="457685.4" algo="FTMS"/>
<pk mz="344.098799" i="1075131.9" sn="7.18" a="430.72" fwhm="0.000688" res="500087.0" algo="FTMS"/>
<pk mz="344.106809" i="1608893.9" sn="11.94" a="920.68" fwhm="0.000678" res="507891.1" algo="FTMS"/>
<pk mz="344.135083" i="1962692.8" sn="15.10" a="1334.25" fwhm="0.000751" res="458171.0" algo="FTMS"/>
<pk mz="344.143223" i="1824198.8" sn="13.87" a="1173.98" fwhm="0.000742" res="464001.0" algo="FTMS"/>
<pk mz="344.146371" i="1629895.5" sn="12.13" a="1055.83" fwhm="0.000722" res="476456.0" algo="FTMS"/>
<pk mz="344.171543" i="1441741.6" sn="10.45" a="617.23" fwhm="0.000552" res="624007.0" algo="FTMS"/>
<pk mz="344.179532" i="1100495.5" sn="7.40" a="558.83" fwhm="0.000657" res="524038.1" algo="FTMS"/>
<pk mz="344.182721" i="1598416.3" sn="11.85" a="834.11" fwhm="0.000658" res="523183.6" algo="FTMS"/>
<pk mz="344.758962" i="2446683.8" sn="19.42" a="1467.86" fwhm="0.000698" res="493766.6" algo="FTMS"/>
<pk mz="345.025239" i="4057500.3" sn="33.80" a="2900.64" fwhm="0.000772" res="446734.8" algo="FTMS"/>
<pk mz="345.036441" i="1469854.9" sn="10.70" a="973.38" fwhm="0.000795" res="434231.9" algo="FTMS"/>
<pk mz="345.046350" i="2881953.3" sn="23.31" a="1947.04" fwhm="0.000731" res="472260.5" algo="FTMS"/>
<pk mz="345.061595" i="3743653.0" sn="31.00" a="2446.64" fwhm="0.000719" res="479868.7" algo="FTMS"/>
<pk mz="345.064832" i="4791718.0" sn="40.36" a="3506.77" fwhm="0.000777" res="443895.2" algo="FTMS"/>
<pk mz="345.072832" i="1502887.8" sn="11.00" a="907.54" fwhm="0.000713" res="484086.3" algo="FTMS"/>
<pk mz="345.082738" i="4385706.0" sn="36.73" a="3153.58" fwhm="0.000775" res="445415.9" algo="FTMS"/>
<pk mz="345.093815" i="1146540.8" sn="7.81" a="632.81" fwhm="0.000723" res="477331.3" algo="FTMS"/>
<pk mz="345.097932" i="1758381.8" sn="13.28" a="927.82" fwhm="0.000664" res="519704.6" algo="FTMS"/>
<pk mz="345.119110" i="6918067.0" sn="59.34" a="5074.43" fwhm="0.000758" res="455559.5" algo="FTMS"/>
<pk mz="345.130326" i="2294453.5" sn="18.06" a="1509.04" fwhm="0.000814" res="423905.5" algo="FTMS"/>
<pk mz="345.134376" i="1403574.5" sn="10.11" a="761.88" fwhm="0.000661" res="522320.3" algo="FTMS"/>
<pk mz="345.147414" i="2629305.8" sn="21.05" a="1662.50" fwhm="0.000763" res="452430.5" algo="FTMS"/>
<pk mz="345.155473" i="8254395.5" sn="71.27" a="6090.49" fwhm="0.000755" res="456917.5" algo="FTMS"/>
<pk mz="345.165191" i="2047422.0" sn="15.86" a="1518.02" fwhm="0.000839" res="411196.3" algo="FTMS"/>
<pk mz="345.183852" i="1211074.5" sn="8.39" a="626.42" fwhm="0.000707" res="488170.8" algo="FTMS"/>
<pk mz="345.191900" i="4459460.5" sn="37.39" a="3011.40" fwhm="0.000719" res="480210.8" algo="FTMS"/>
<pk mz="345.228261" i="2263501.3" sn="17.79" a="1323.22" fwhm="0.000683" res="505217.7" algo="FTMS"/>
<pk mz="346.020400" i="1914763.8" sn="14.67" a="1087.23" fwhm="0.000715" res="484262.9" algo="FTMS"/>
<pk mz="346.028556" i="1103245.6" sn="7.43" a="602.88" fwhm="0.000718" res="481611.9" algo="FTMS"/>
<pk mz="346.056893" i="2622612.5" sn="20.99" a="1676.34" fwhm="0.000711" res="486422.4" algo="FTMS"/>
<pk mz="346.068146" i="1254423.1" sn="8.77" a="635.54" fwhm="0.000693" res="499070.3" algo="FTMS"/>
<pk mz="346.093160" i="1257885.1" sn="8.81" a="772.10" fwhm="0.000805" res="430084.0" algo="FTMS"/>
<pk mz="346.114404" i="2141090.3" sn="16.69" a="1402.77" fwhm="0.000732" res="472694.0" algo="FTMS"/>
<pk mz="346.122479" i="1252516.1" sn="8.76" a="557.74" fwhm="0.000595" res="581455.4" algo="FTMS"/>
<pk mz="346.150743" i="1765035.0" sn="13.33" a="970.79" fwhm="0.000685" res="505678.0" algo="FTMS"/>
<pk mz="346.158821" i="1887148.9" sn="14.42" a="1260.99" fwhm="0.000755" res="458611.3" algo="FTMS"/>
<pk mz="346.161951" i="1820845.6" sn="13.83" a="1245.28" fwhm="0.000788" res="439491.7" algo="FTMS"/>
<pk mz="346.756945" i="2447932.0" sn="19.43" a="1618.06" fwhm="0.000741" res="468124.2" algo="FTMS"/>
<pk mz="346.805274" i="1556807.5" sn="11.47" a="868.16" fwhm="0.000714" res="485732.8" algo="FTMS"/>
<pk mz="347.004482" i="2794359.0" sn="22.52" a="1674.15" fwhm="0.000690" res="502576.5" algo="FTMS"/>
<pk mz="347.040858" i="7009663.5" sn="60.15" a="5124.91" fwhm="0.000760" res="456828.7" algo="FTMS"/>
<pk mz="347.052142" i="2035842.3" sn="15.75" a="1334.52" fwhm="0.000701" res="494795.4" algo="FTMS"/>
<pk mz="347.061986" i="1930884.6" sn="14.81" a="1137.79" fwhm="0.000717" res="484315.6" algo="FTMS"/>
<pk mz="347.077258" i="4336008.5" sn="36.28" a="3098.44" fwhm="0.000771" res="450251.5" algo="FTMS"/>
<pk mz="347.080533" i="2302089.0" sn="18.13" a="1406.62" fwhm="0.000705" res="492296.0" algo="FTMS"/>
<pk mz="347.088505" i="1678219.0" sn="12.56" a="958.05" fwhm="0.000687" res="505522.4" algo="FTMS"/>
<pk mz="347.090266" i="2507915.5" sn="19.96" a="1899.65" fwhm="0.000837" res="414572.3" algo="FTMS"/>
<pk mz="347.098336" i="2505101.3" sn="19.94" a="1639.32" fwhm="0.000690" res="502983.6" algo="FTMS"/>
<pk mz="347.113652" i="2060689.0" sn="15.97" a="1229.03" fwhm="0.000717" res="484403.6" algo="FTMS"/>
<pk mz="347.116974" i="2378385.8" sn="18.81" a="1840.52" fwhm="0.000818" res="424556.4" algo="FTMS"/>
<pk mz="347.126675" i="2490004.0" sn="19.80" a="1756.77" fwhm="0.000781" res="444502.2" algo="FTMS"/>
<pk mz="347.134748" i="4061078.0" sn="33.83" a="2720.25" fwhm="0.000730" res="475566.8" algo="FTMS"/>
<pk mz="347.144540" i="1408408.3" sn="10.15" a="808.53" fwhm="0.000725" res="478565.4" algo="FTMS"/>
<pk mz="347.150060" i="1614233.6" sn="11.98" a="864.60" fwhm="0.000670" res="517903.8" algo="FTMS"/>
<pk mz="347.163091" i="1382044.8" sn="9.91" a="696.92" fwhm="0.000665" res="522158.0" algo="FTMS"/>
<pk mz="347.171130" i="3697054.8" sn="30.58" a="2711.44" fwhm="0.000783" res="443560.6" algo="FTMS"/>
<pk mz="347.199447" i="3571109.3" sn="29.45" a="2412.75" fwhm="0.000712" res="487562.4" algo="FTMS"/>
<pk mz="347.207601" i="1405607.3" sn="10.12" a="621.26" fwhm="0.000613" res="566824.2" algo="FTMS"/>
<pk mz="347.999737" i="1086051.3" sn="7.27" a="572.50" fwhm="0.000824" res="422295.9" algo="FTMS"/>
<pk mz="348.036093" i="3319403.8" sn="27.21" a="2081.04" fwhm="0.000703" res="495112.9" algo="FTMS"/>
<pk mz="348.044203" i="1611629.8" sn="11.96" a="1094.18" fwhm="0.000867" res="401265.0" algo="FTMS"/>
<pk mz="348.072462" i="2613876.5" sn="20.91" a="1595.22" fwhm="0.000700" res="497506.8" algo="FTMS"/>
<pk mz="348.093577" i="2551417.5" sn="20.35" a="1698.37" fwhm="0.000743" res="468462.8" algo="FTMS"/>
<pk mz="348.108839" i="1429885.0" sn="10.34" a="804.04" fwhm="0.000724" res="480607.6" algo="FTMS"/>
<pk mz="348.130014" i="3783298.0" sn="31.35" a="2784.51" fwhm="0.000765" res="455272.4" algo="FTMS"/>
<pk mz="348.138062" i="1097348.0" sn="7.37" a="577.57" fwhm="0.000707" res="492443.4" algo="FTMS"/>
<pk mz="348.166368" i="1449738.6" sn="10.51" a="1173.79" fwhm="0.000872" res="399501.3" algo="FTMS"/>
<pk mz="348.202913" i="1061779.3" sn="7.05" a="486.15" fwhm="0.000605" res="575766.3" algo="FTMS"/>
<pk mz="348.803317" i="1233952.9" sn="8.59" a="587.38" fwhm="0.000659" res="529312.5" algo="FTMS"/>
<pk mz="349.020108" i="7798612.0" sn="67.19" a="5965.99" fwhm="0.000773" res="451366.3" algo="FTMS"/>
<pk mz="349.031333" i="1848918.5" sn="14.08" a="1223.63" fwhm="0.000794" res="439486.8" algo="FTMS"/>
<pk mz="349.055107" i="3832156.0" sn="31.78" a="3047.43" fwhm="0.000848" res="411479.9" algo="FTMS"/>
<pk mz="349.056511" i="7215964.5" sn="61.99" a="5499.50" fwhm="0.000788" res="443039.3" algo="FTMS"/>
<pk mz="349.059779" i="1798493.1" sn="13.63" a="1384.31" fwhm="0.000864" res="404194.9" algo="FTMS"/>
<pk mz="349.067790" i="1784415.1" sn="13.50" a="966.09" fwhm="0.000644" res="541912.9" algo="FTMS"/>
<pk mz="349.069547" i="1546847.5" sn="11.38" a="911.42" fwhm="0.000731" res="477474.7" algo="FTMS"/>
<pk mz="349.092885" i="4649317.0" sn="39.08" a="3561.70" fwhm="0.000789" res="442618.4" algo="FTMS"/>
<pk mz="349.105948" i="31410024.0" sn="277.98" a="25261.28" fwhm="0.000782" res="446543.6" algo="FTMS"/>
<pk mz="349.113996" i="1132073.9" sn="7.68" a="827.11" fwhm="0.001015" res="343864.6" algo="FTMS"/>
<pk mz="349.123848" i="1150060.3" sn="7.84" a="583.86" fwhm="0.000771" res="452844.2" algo="FTMS"/>
<pk mz="349.129274" i="3240813.5" sn="26.50" a="2019.34" fwhm="0.000690" res="505932.0" algo="FTMS"/>
<pk mz="349.142331" i="4807536.5" sn="40.49" a="3591.62" fwhm="0.000762" res="458424.2" algo="FTMS"/>
<pk mz="349.150460" i="1098866.5" sn="7.38" a="472.16" fwhm="0.000583" res="598977.5" algo="FTMS"/>
<pk mz="349.165663" i="2432374.0" sn="19.28" a="1822.34" fwhm="0.000819" res="426531.9" algo="FTMS"/>
<pk mz="349.178702" i="1565049.1" sn="11.54" a="1149.21" fwhm="0.000857" res="407620.7" algo="FTMS"/>
<pk mz="349.202047" i="1217918.6" sn="8.44" a="619.03" fwhm="0.000680" res="513193.5" algo="FTMS"/>
<pk mz="349.205395" i="1351679.4" sn="9.64" a="797.48" fwhm="0.000767" res="455285.3" algo="FTMS"/>
<pk mz="349.215098" i="2907009.8" sn="23.52" a="1765.38" fwhm="0.000704" res="496048.3" algo="FTMS"/>
<pk mz="350.015377" i="1857597.0" sn="14.15" a="1084.25" fwhm="0.000753" res="464932.7" algo="FTMS"/>
<pk mz="350.023446" i="1272126.9" sn="8.92" a="670.12" fwhm="0.000675" res="518171.1" algo="FTMS"/>
<pk mz="350.051758" i="3041349.5" sn="24.72" a="1994.22" fwhm="0.000737" res="475260.4" algo="FTMS"/>
<pk mz="350.059772" i="1306567.4" sn="9.23" a="826.39" fwhm="0.000799" res="437884.1" algo="FTMS"/>
<pk mz="350.072014" i="4617802.5" sn="38.79" a="3457.44" fwhm="0.000799" res="438296.3" algo="FTMS"/>
<pk mz="350.088150" i="2636366.0" sn="21.10" a="1840.74" fwhm="0.000764" res="458324.5" algo="FTMS"/>
<pk mz="350.109290" i="6205523.0" sn="52.97" a="4653.77" fwhm="0.000778" res="450139.3" algo="FTMS"/>
<pk mz="350.124485" i="1222486.5" sn="8.48" a="516.83" fwhm="0.000605" res="578409.3" algo="FTMS"/>
<pk mz="350.145585" i="1848923.4" sn="14.07" a="1188.16" fwhm="0.000785" res="446094.1" algo="FTMS"/>
<pk mz="350.999392" i="1968418.1" sn="14.97" a="1112.14" fwhm="0.000690" res="509043.2" algo="FTMS"/>
<pk mz="351.035749" i="9734443.0" sn="83.53" a="7852.85" fwhm="0.000815" res="430825.2" algo="FTMS"/>
<pk mz="351.047061" i="1106989.3" sn="7.37" a="557.34" fwhm="0.000642" res="546690.4" algo="FTMS"/>
<pk mz="351.052178" i="1620782.4" sn="11.90" a="882.29" fwhm="0.000689" res="509872.9" algo="FTMS"/>
<pk mz="351.060467" i="1756464.4" sn="13.10" a="991.62" fwhm="0.000719" res="487998.1" algo="FTMS"/>
<pk mz="351.067904" i="1812018.1" sn="13.59" a="1422.74" fwhm="0.000904" res="388268.4" algo="FTMS"/>
<pk mz="351.072202" i="8587571.0" sn="73.41" a="6695.89" fwhm="0.000792" res="443134.5" algo="FTMS"/>
<pk mz="351.075338" i="294267200.0" z="-1" sn="2595.53" a="228557.95" fwhm="0.000779" res="450408.7" algo="FTMS" component_name="H" deconvoluted_molecular_mass="351.075613" deconvoluted_isotopic_mass="351.075690"/>
<pk mz="351.103007" i="9139514.0" sn="78.28" a="7068.52" fwhm="0.000794" res="442047.1" algo="FTMS"/>
<pk mz="351.108547" i="5097787.5" sn="42.60" a="3672.46" fwhm="0.000768" res="457377.4" algo="FTMS"/>
<pk mz="351.121611" i="3786046.5" sn="31.02" a="2492.26" fwhm="0.000718" res="489009.6" algo="FTMS"/>
<pk mz="351.139351" i="1164866.6" sn="7.88" a="568.69" fwhm="0.000633" res="554811.8" algo="FTMS"/>
<pk mz="351.144986" i="3727684.0" sn="30.50" a="2609.82" fwhm="0.000789" res="445298.2" algo="FTMS"/>
<pk mz="351.157985" i="3720007.0" sn="30.43" a="2890.23" fwhm="0.000834" res="420977.8" algo="FTMS"/>
<pk mz="351.181388" i="1652300.4" sn="12.18" a="936.29" fwhm="0.000716" res="490546.6" algo="FTMS"/>
<pk mz="351.184587" i="1559117.1" sn="11.36" a="953.74" fwhm="0.000772" res="454992.9" algo="FTMS"/>
<pk mz="351.194330" i="1166031.4" sn="7.89" a="582.28" fwhm="0.000743" res="472379.8" algo="FTMS"/>
<pk mz="351.211995" i="1158611.5" sn="7.82" a="575.75" fwhm="0.000708" res="496151.9" algo="FTMS"/>
<pk mz="351.217727" i="1665108.9" sn="12.29" a="1133.78" fwhm="0.000833" res="421741.2" algo="FTMS"/>
<pk mz="351.221051" i="4091221.5" sn="33.71" a="3100.16" fwhm="0.000808" res="434424.3" algo="FTMS"/>
<pk mz="352.030966" i="1657104.9" sn="12.22" a="1105.86" fwhm="0.000754" res="466894.6" algo="FTMS"/>
<pk mz="352.039199" i="1406482.9" sn="10.01" a="796.91" fwhm="0.000745" res="472304.5" algo="FTMS"/>
<pk mz="352.067376" i="2980889.3" sn="23.91" a="2144.15" fwhm="0.000818" res="430421.1" algo="FTMS"/>
<pk mz="352.078760" i="19991068.0" z="-1" sn="174.08" a="16370.18" fwhm="0.000804" res="437848.7" algo="FTMS" component_name="H" deconvoluted_molecular_mass="351.075613" deconvoluted_isotopic_mass="352.079115"/>
<pk mz="352.103774" i="1637921.8" sn="12.05" a="789.53" fwhm="0.000645" res="545572.8" algo="FTMS"/>
<pk mz="352.106318" i="1681698.4" sn="12.44" a="1032.87" fwhm="0.000799" res="440761.7" algo="FTMS"/>
<pk mz="352.111891" i="1091363.6" sn="7.23" a="388.27" fwhm="0.000588" res="599011.1" algo="FTMS"/>
<pk mz="352.124963" i="1155110.6" sn="7.79" a="431.21" fwhm="0.000591" res="596145.0" algo="FTMS"/>
<pk mz="352.184732" i="1127476.4" sn="7.54" a="549.03" fwhm="0.000700" res="503012.1" algo="FTMS"/>
<pk mz="353.015012" i="3130099.5" sn="25.22" a="2466.69" fwhm="0.000863" res="409055.4" algo="FTMS"/>
<pk mz="353.030343" i="1096054.9" sn="7.27" a="562.96" fwhm="0.000717" res="492654.2" algo="FTMS"/>
<pk mz="353.051404" i="11557628.0" sn="99.62" a="9367.12" fwhm="0.000814" res="433666.9" algo="FTMS"/>
<pk mz="353.062572" i="1324542.3" sn="9.28" a="693.43" fwhm="0.000659" res="535826.6" algo="FTMS"/>
<pk mz="353.079657" i="4774146.0" z="-1" sn="39.74" a="3412.40" fwhm="0.000763" res="462981.3" algo="FTMS" component_name="H" deconvoluted_molecular_mass="351.075613" deconvoluted_isotopic_mass="353.080014"/>
<pk mz="353.082081" i="1075970.8" sn="7.09" a="603.11" fwhm="0.000758" res="465895.7" algo="FTMS"/>
<pk mz="353.087760" i="8200964.0" sn="69.99" a="6498.76" fwhm="0.000800" res="441262.3" algo="FTMS"/>
<pk mz="353.098978" i="1446150.6" sn="10.36" a="842.72" fwhm="0.000724" res="487766.0" algo="FTMS"/>
<pk mz="353.100958" i="1218695.1" sn="8.35" a="600.17" fwhm="0.000709" res="497969.2" algo="FTMS"/>
<pk mz="353.118705" i="1566731.1" sn="11.42" a="865.05" fwhm="0.000681" res="518865.4" algo="FTMS"/>
<pk mz="353.124171" i="5817100.5" sn="48.94" a="4297.48" fwhm="0.000781" res="452337.4" algo="FTMS"/>
<pk mz="353.137222" i="3602703.5" sn="29.39" a="2664.82" fwhm="0.000807" res="437665.8" algo="FTMS"/>
<pk mz="353.160566" i="4320021.0" sn="35.73" a="3157.10" fwhm="0.000763" res="462597.4" algo="FTMS"/>
<pk mz="353.173617" i="1301527.8" sn="9.08" a="556.38" fwhm="0.000641" res="550767.7" algo="FTMS"/>
<pk mz="353.179147" i="1347097.0" sn="9.48" a="806.69" fwhm="0.000805" res="438488.1" algo="FTMS"/>
<pk mz="353.196978" i="1495581.1" sn="10.79" a="710.19" fwhm="0.000627" res="563445.8" algo="FTMS"/>
<pk mz="353.200329" i="3301662.0" sn="26.74" a="2203.18" fwhm="0.000726" res="486179.3" algo="FTMS"/>
<pk mz="353.215631" i="1549345.4" sn="11.27" a="725.27" fwhm="0.000645" res="547310.6" algo="FTMS"/>
<pk mz="353.233395" i="1700901.5" sn="12.60" a="1053.36" fwhm="0.000724" res="488079.3" algo="FTMS"/>
<pk mz="354.046699" i="2755039.5" sn="21.91" a="1910.26" fwhm="0.000762" res="464500.8" algo="FTMS"/>
<pk mz="354.054823" i="2418145.3" sn="18.94" a="1639.71" fwhm="0.000775" res="456863.6" algo="FTMS"/>
<pk mz="354.083054" i="2832359.8" z="-1" sn="22.59" a="2119.06" fwhm="0.000824" res="429969.6" algo="FTMS" component_name="H" deconvoluted_molecular_mass="351.075613" deconvoluted_isotopic_mass="354.083413"/>
<pk mz="354.091163" i="2006505.6" sn="15.30" a="1269.72" fwhm="0.000751" res="471301.6" algo="FTMS"/>
<pk mz="354.096117" i="1074410.8" sn="7.07" a="590.08" fwhm="0.000703" res="503465.9" algo="FTMS"/>
<pk mz="354.119456" i="1591536.1" sn="11.64" a="929.28" fwhm="0.000760" res="466027.4" algo="FTMS"/>
<pk mz="354.127512" i="1542002.0" sn="11.20" a="1045.79" fwhm="0.000874" res="405310.6" algo="FTMS"/>
<pk mz="355.009559" i="1325242.8" sn="9.28" a="703.55" fwhm="0.000708" res="501136.9" algo="FTMS"/>
<pk mz="355.030701" i="4161727.5" sn="34.33" a="3125.88" fwhm="0.000800" res="443990.8" algo="FTMS"/>
<pk mz="355.045914" i="1705411.0" sn="12.64" a="1016.32" fwhm="0.000734" res="483622.0" algo="FTMS"/>
<pk mz="355.067062" i="11484360.0" sn="98.97" a="9239.18" fwhm="0.000799" res="444217.1" algo="FTMS"/>
<pk mz="355.078216" i="1188554.4" sn="8.08" a="518.54" fwhm="0.000658" res="539838.3" algo="FTMS"/>
<pk mz="355.082396" i="1366347.3" z="-1" sn="9.65" a="947.13" fwhm="0.000842" res="421711.7" algo="FTMS" component_name="H" deconvoluted_molecular_mass="351.075613" deconvoluted_isotopic_mass="355.082757"/>
<pk mz="355.103434" i="7584976.0" sn="64.55" a="5693.26" fwhm="0.000777" res="456999.6" algo="FTMS"/>
<pk mz="355.116401" i="1078099.0" sn="7.10" a="494.88" fwhm="0.000704" res="504349.0" algo="FTMS"/>
<pk mz="355.139843" i="7043288.5" sn="59.77" a="5391.27" fwhm="0.000801" res="443351.4" algo="FTMS"/>
<pk mz="355.152915" i="1959899.3" sn="14.89" a="1184.47" fwhm="0.000762" res="466268.5" algo="FTMS"/>
<pk mz="355.158415" i="1352668.5" sn="9.53" a="661.88" fwhm="0.000634" res="560446.2" algo="FTMS"/>
<pk mz="355.176217" i="5957856.5" sn="50.18" a="4478.73" fwhm="0.000786" res="451871.9" algo="FTMS"/>
<pk mz="355.194825" i="1765860.8" sn="13.17" a="971.55" fwhm="0.000693" res="512411.0" algo="FTMS"/>
<pk mz="355.212661" i="2751720.8" sn="21.88" a="2160.54" fwhm="0.000817" res="434934.7" algo="FTMS"/>
<pk mz="355.248932" i="1153905.1" sn="7.77" a="637.54" fwhm="0.000749" res="474244.1" algo="FTMS"/>
<pk mz="356.034032" i="1066914.9" sn="7.00" a="499.65" fwhm="0.000765" res="465625.9" algo="FTMS"/>
<pk mz="356.041211" i="1491876.5" sn="10.75" a="837.25" fwhm="0.000809" res="440235.6" algo="FTMS"/>
<pk mz="356.062323" i="1728681.3" sn="12.84" a="964.75" fwhm="0.000699" res="509686.3" algo="FTMS"/>
<pk mz="356.070375" i="1906603.1" sn="14.41" a="1182.94" fwhm="0.000765" res="465435.2" algo="FTMS"/>
<pk mz="356.098709" i="1929905.5" sn="14.62" a="1215.00" fwhm="0.000769" res="463087.6" algo="FTMS"/>
<pk mz="356.106808" i="1174451.3" sn="7.95" a="484.77" fwhm="0.000584" res="609406.1" algo="FTMS"/>
<pk mz="356.111790" i="1202740.4" sn="8.20" a="797.24" fwhm="0.000883" res="403385.8" algo="FTMS"/>
<pk mz="356.143046" i="1084987.5" sn="7.16" a="651.39" fwhm="0.000801" res="444607.6" algo="FTMS"/>
<pk mz="356.171473" i="2320834.0" sn="18.07" a="1597.17" fwhm="0.000809" res="440092.3" algo="FTMS"/>
<pk mz="356.182743" i="1512900.5" sn="10.94" a="815.19" fwhm="0.000727" res="489598.4" algo="FTMS"/>
<pk mz="356.990150" i="5965434.5" sn="50.25" a="4664.38" fwhm="0.000813" res="439253.0" algo="FTMS"/>
<pk mz="357.025198" i="2256002.3" sn="17.50" a="1331.17" fwhm="0.000674" res="529478.2" algo="FTMS"/>
<pk mz="357.046296" i="5024391.0" sn="41.94" a="3800.70" fwhm="0.000806" res="442897.8" algo="FTMS"/>
<pk mz="357.061566" i="1696906.5" sn="12.56" a="936.09" fwhm="0.000697" res="511987.9" algo="FTMS"/>
<pk mz="357.082733" i="6936207.5" sn="58.82" a="5577.25" fwhm="0.000831" res="429761.9" algo="FTMS"/>
<pk mz="357.119125" i="6666903.5" sn="56.44" a="5160.05" fwhm="0.000810" res="441075.2" algo="FTMS"/>
<pk mz="357.130313" i="2131866.0" sn="16.40" a="1391.04" fwhm="0.000761" res="469545.1" algo="FTMS"/>
<pk mz="357.155515" i="8303263.5" sn="70.89" a="6814.60" fwhm="0.000834" res="428265.0" algo="FTMS"/>
<pk mz="357.166715" i="1695394.3" sn="12.55" a="1035.40" fwhm="0.000756" res="472750.4" algo="FTMS"/>
<pk mz="357.174072" i="1653411.9" sn="12.18" a="1108.11" fwhm="0.000824" res="433369.0" algo="FTMS"/>
<pk mz="357.191893" i="6184616.0" sn="52.18" a="4742.77" fwhm="0.000805" res="443581.0" algo="FTMS"/>
<pk mz="357.228266" i="2729136.0" sn="21.67" a="2003.83" fwhm="0.000811" res="440271.4" algo="FTMS"/>
<pk mz="358.020475" i="1519713.9" sn="10.87" a="841.12" fwhm="0.000785" res="456157.2" algo="FTMS"/>
<pk mz="358.049654" i="1233768.4" sn="8.37" a="580.61" fwhm="0.000702" res="510116.4" algo="FTMS"/>
<pk mz="358.056748" i="1603946.0" sn="11.60" a="945.52" fwhm="0.000799" res="448088.8" algo="FTMS"/>
<pk mz="358.077874" i="1564526.6" sn="11.26" a="1016.26" fwhm="0.000797" res="449509.2" algo="FTMS"/>
<pk mz="358.086053" i="1643632.5" sn="11.95" a="762.34" fwhm="0.000616" res="581334.1" algo="FTMS"/>
<pk mz="358.114287" i="1120502.9" sn="7.39" a="897.35" fwhm="0.001176" res="304469.0" algo="FTMS"/>
<pk mz="358.150622" i="1310847.0" sn="9.05" a="855.32" fwhm="0.000861" res="415773.6" algo="FTMS"/>
<pk mz="358.158855" i="1389696.9" sn="9.73" a="943.33" fwhm="0.000937" res="382353.4" algo="FTMS"/>
<pk mz="358.162088" i="1083777.5" sn="7.06" a="616.34" fwhm="0.000749" res="478039.5" algo="FTMS"/>
<pk mz="358.195168" i="1563273.0" sn="11.25" a="1125.92" fwhm="0.000865" res="414135.4" algo="FTMS"/>
<pk mz="358.198362" i="2554505.8" sn="19.90" a="1919.68" fwhm="0.000834" res="429258.5" algo="FTMS"/>
<pk mz="358.987255" i="1522746.0" sn="10.89" a="862.26" fwhm="0.000895" res="401217.4" algo="FTMS"/>
<pk mz="359.004467" i="2300477.8" sn="17.68" a="1421.50" fwhm="0.000689" res="520833.8" algo="FTMS"/>
<pk mz="359.040862" i="2874950.0" sn="22.70" a="2187.99" fwhm="0.000890" res="403256.4" algo="FTMS"/>
<pk mz="359.052072" i="1396040.5" sn="9.79" a="893.08" fwhm="0.000784" res="458242.1" algo="FTMS"/>
<pk mz="359.062004" i="5386314.5" sn="44.61" a="4212.11" fwhm="0.000818" res="439115.0" algo="FTMS"/>
<pk mz="359.077214" i="3209806.0" sn="25.62" a="2426.55" fwhm="0.000856" res="419654.5" algo="FTMS"/>
<pk mz="359.080445" i="1849422.8" sn="13.75" a="1753.01" fwhm="0.001238" res="290075.3" algo="FTMS"/>
<pk mz="359.088366" i="1339984.6" sn="9.30" a="617.96" fwhm="0.000723" res="496914.6" algo="FTMS"/>
<pk mz="359.098354" i="4673619.0" sn="38.39" a="3380.40" fwhm="0.000772" res="465137.7" algo="FTMS"/>
<pk mz="359.113569" i="2028118.3" sn="15.30" a="1304.24" fwhm="0.000741" res="484618.9" algo="FTMS"/>
<pk mz="359.134723" i="7521371.0" sn="63.25" a="6037.75" fwhm="0.000828" res="433676.1" algo="FTMS"/>
<pk mz="359.163045" i="1325793.3" sn="9.18" a="879.62" fwhm="0.000932" res="385436.2" algo="FTMS"/>
<pk mz="359.171134" i="7671907.0" sn="64.56" a="5867.25" fwhm="0.000795" res="451776.5" algo="FTMS"/>
<pk mz="359.207547" i="4186219.3" sn="34.14" a="3093.08" fwhm="0.000806" res="445512.3" algo="FTMS"/>
<pk mz="359.243917" i="1283955.3" sn="8.81" a="603.80" fwhm="0.000646" res="556298.2" algo="FTMS"/>
<pk mz="360.036127" i="2074659.6" sn="15.71" a="1349.33" fwhm="0.000756" res="476115.3" algo="FTMS"/>
<pk mz="360.072445" i="2395691.8" sn="18.51" a="1738.69" fwhm="0.000830" res="433588.1" algo="FTMS"/>
<pk mz="360.130071" i="1562168.5" sn="11.24" a="759.79" fwhm="0.000695" res="518235.6" algo="FTMS"/>
<pk mz="360.138103" i="1345594.3" sn="9.35" a="668.60" fwhm="0.000726" res="495771.8" algo="FTMS"/>
<pk mz="360.141230" i="1681723.0" sn="12.28" a="1097.70" fwhm="0.000847" res="425267.1" algo="FTMS"/>
<pk mz="360.166445" i="1250880.6" sn="8.52" a="878.24" fwhm="0.000979" res="367944.4" algo="FTMS"/>
<pk mz="360.174603" i="1149762.4" sn="7.64" a="751.62" fwhm="0.000884" res="407261.5" algo="FTMS"/>
<pk mz="360.211107" i="1212106.5" sn="8.18" a="1003.77" fwhm="0.001286" res="280113.1" algo="FTMS"/>
<pk mz="361.020103" i="4548606.0" sn="37.30" a="3479.78" fwhm="0.000825" res="437393.3" algo="FTMS"/>
<pk mz="361.031311" i="2127616.5" sn="16.17" a="1553.35" fwhm="0.000826" res="437175.5" algo="FTMS"/>
<pk mz="361.041236" i="1110914.8" sn="7.30" a="509.93" fwhm="0.000752" res="480402.4" algo="FTMS"/>
<pk mz="361.056520" i="6512134.0" sn="54.44" a="5364.74" fwhm="0.000849" res="425152.7" algo="FTMS"/>
<pk mz="361.059680" i="1386246.9" sn="9.70" a="854.03" fwhm="0.000786" res="459130.0" algo="FTMS"/>
<pk mz="361.067757" i="2558216.5" sn="19.93" a="1816.61" fwhm="0.000822" res="439312.3" algo="FTMS"/>
<pk mz="361.077665" i="2240522.8" sn="17.15" a="1493.44" fwhm="0.000789" res="457566.9" algo="FTMS"/>
<pk mz="361.092910" i="5037582.0" sn="41.57" a="3959.42" fwhm="0.000832" res="434146.3" algo="FTMS"/>
<pk mz="361.104159" i="1419280.6" sn="9.99" a="909.60" fwhm="0.000758" res="476302.2" algo="FTMS"/>
<pk mz="361.105899" i="1480337.0" sn="10.52" a="977.58" fwhm="0.000878" res="411490.5" algo="FTMS"/>
<pk mz="361.114029" i="3730450.8" sn="30.16" a="2877.77" fwhm="0.000826" res="437037.1" algo="FTMS"/>
<pk mz="361.129296" i="2378262.3" sn="18.36" a="1778.34" fwhm="0.000863" res="418579.0" algo="FTMS"/>
<pk mz="361.142375" i="2322457.3" sn="17.87" a="1435.53" fwhm="0.000723" res="499349.4" algo="FTMS"/>
<pk mz="361.147784" i="1250842.4" sn="8.52" a="853.91" fwhm="0.000847" res="426465.2" algo="FTMS"/>
<pk mz="361.150388" i="4633115.0" sn="38.04" a="3564.52" fwhm="0.000815" res="443102.5" algo="FTMS"/>
<pk mz="361.165610" i="1732382.3" sn="12.72" a="1018.90" fwhm="0.000723" res="499845.5" algo="FTMS"/>
<pk mz="361.178736" i="2341665.3" sn="18.04" a="1791.81" fwhm="0.000816" res="442574.0" algo="FTMS"/>
<pk mz="361.186748" i="2947107.0" sn="23.32" a="2088.60" fwhm="0.000804" res="449234.1" algo="FTMS"/>
<pk mz="361.223146" i="1116459.0" sn="7.34" a="417.37" fwhm="0.000583" res="619897.9" algo="FTMS"/>
<pk mz="362.015370" i="1877466.3" sn="13.98" a="1177.46" fwhm="0.000814" res="444666.6" algo="FTMS"/>
<pk mz="362.023582" i="1398876.0" sn="9.81" a="887.76" fwhm="0.000816" res="443758.4" algo="FTMS"/>
<pk mz="362.051761" i="4925154.5" sn="40.58" a="3652.97" fwhm="0.000800" res="452379.3" algo="FTMS"/>
<pk mz="362.059854" i="1245924.0" sn="8.47" a="723.25" fwhm="0.000732" res="494911.9" algo="FTMS"/>
<pk mz="362.088119" i="3717354.3" sn="30.04" a="2697.46" fwhm="0.000802" res="451607.3" algo="FTMS"/>
<pk mz="362.096360" i="1223788.1" sn="8.28" a="839.83" fwhm="0.000818" res="442675.7" algo="FTMS"/>
<pk mz="362.109297" i="1834479.0" sn="13.61" a="1322.29" fwhm="0.000834" res="434386.6" algo="FTMS"/>
<pk mz="362.145664" i="4008183.0" sn="32.58" a="3307.84" fwhm="0.000845" res="428408.3" algo="FTMS"/>
<pk mz="362.181989" i="1366911.0" sn="9.53" a="934.10" fwhm="0.000858" res="422006.4" algo="FTMS"/>
<pk mz="362.969778" i="1567916.8" sn="11.28" a="1078.14" fwhm="0.000895" res="405441.6" algo="FTMS"/>
<pk mz="362.999372" i="1838771.3" sn="13.64" a="1288.08" fwhm="0.000836" res="434056.0" algo="FTMS"/>
<pk mz="363.035775" i="7474107.5" sn="62.83" a="6276.20" fwhm="0.000842" res="431132.8" algo="FTMS"/>
<pk mz="363.047035" i="1812669.8" sn="13.42" a="1180.79" fwhm="0.000777" res="467013.2" algo="FTMS"/>
<pk mz="363.072120" i="7019459.5" sn="58.86" a="5885.01" fwhm="0.000864" res="420095.9" algo="FTMS"/>
<pk mz="363.075406" i="3640772.0" sn="29.37" a="2712.09" fwhm="0.000811" res="447519.6" algo="FTMS"/>
<pk mz="363.083341" i="3004869.8" sn="23.82" a="2210.29" fwhm="0.000840" res="431995.9" algo="FTMS"/>
<pk mz="363.085265" i="1565382.3" sn="11.26" a="952.06" fwhm="0.000762" res="476701.7" algo="FTMS"/>
<pk mz="363.108499" i="5140427.5" sn="42.46" a="4332.92" fwhm="0.000868" res="418313.3" algo="FTMS"/>
<pk mz="363.119800" i="2138061.8" sn="16.26" a="1465.79" fwhm="0.000764" res="475010.4" algo="FTMS"/>
<pk mz="363.121554" i="3128782.3" sn="24.90" a="2534.24" fwhm="0.000883" res="411119.6" algo="FTMS"/>
<pk mz="363.129565" i="1220304.0" sn="8.25" a="609.46" fwhm="0.000683" res="531777.4" algo="FTMS"/>
<pk mz="363.144860" i="3057107.3" sn="24.28" a="2322.87" fwhm="0.000850" res="427452.6" algo="FTMS"/>
<pk mz="363.157934" i="3454422.3" sn="27.75" a="2659.56" fwhm="0.000832" res="436554.6" algo="FTMS"/>
<pk mz="363.165995" i="1721560.0" sn="12.62" a="1230.20" fwhm="0.000923" res="393514.6" algo="FTMS"/>
<pk mz="363.175545" i="1093082.0" sn="7.14" a="815.24" fwhm="0.001090" res="333177.6" algo="FTMS"/>
<pk mz="363.194380" i="2074078.3" sn="15.70" a="1353.58" fwhm="0.000768" res="472748.7" algo="FTMS"/>
<pk mz="364.031006" i="2437270.3" sn="18.87" a="1622.52" fwhm="0.000781" res="466375.7" algo="FTMS"/>
<pk mz="364.039088" i="1702040.0" sn="12.45" a="1241.52" fwhm="0.000880" res="413722.2" algo="FTMS"/>
<pk mz="364.067395" i="5781662.0" sn="48.05" a="4534.07" fwhm="0.000825" res="441557.4" algo="FTMS"/>
<pk mz="364.075548" i="1373344.0" sn="9.58" a="699.06" fwhm="0.000713" res="510498.6" algo="FTMS"/>
<pk mz="364.087716" i="1326882.6" sn="9.18" a="1011.39" fwhm="0.001144" res="318218.3" algo="FTMS"/>
<pk mz="364.103760" i="1816998.3" sn="13.45" a="1187.90" fwhm="0.000831" res="438171.5" algo="FTMS"/>
<pk mz="364.111982" i="1287336.0" sn="8.83" a="639.86" fwhm="0.000719" res="506363.0" algo="FTMS"/>
<pk mz="364.125035" i="2144682.8" sn="16.31" a="1599.50" fwhm="0.000863" res="421979.2" algo="FTMS"/>
<pk mz="364.161375" i="1243570.9" sn="8.45" a="763.63" fwhm="0.000799" res="455770.2" algo="FTMS"/>
<pk mz="365.015057" i="3729774.3" sn="30.14" a="2804.93" fwhm="0.000800" res="456500.5" algo="FTMS"/>
<pk mz="365.050336" i="2300278.0" sn="17.67" a="1452.29" fwhm="0.000752" res="485467.4" algo="FTMS"/>
<pk mz="365.051423" i="8879478.0" sn="75.09" a="7219.64" fwhm="0.000833" res="438320.0" algo="FTMS"/>
<pk mz="365.087816" i="7206270.0" sn="60.49" a="6033.50" fwhm="0.000849" res="429961.3" algo="FTMS"/>
<pk mz="365.091048" i="54957440.0" z="-1" sn="477.24" a="47424.93" fwhm="0.000851" res="428830.3" algo="FTMS" component_name="X" deconvoluted_molecular_mass="365.091435" deconvoluted_isotopic_mass="365.091431"/>
<pk mz="365.099071" i="2098048.5" sn="15.90" a="1381.00" fwhm="0.000814" res="448756.5" algo="FTMS"/>
<pk mz="365.100896" i="3274113.0" sn="26.17" a="2595.78" fwhm="0.000862" res="423559.1" algo="FTMS"/>
<pk mz="365.118701" i="1507460.9" sn="10.75" a="961.90" fwhm="0.000811" res="450146.6" algo="FTMS"/>
<pk mz="365.124190" i="4678022.0" sn="38.42" a="3930.73" fwhm="0.000831" res="439338.6" algo="FTMS"/>
<pk mz="365.137268" i="4471689.0" sn="36.62" a="3442.15" fwhm="0.000825" res="442338.2" algo="FTMS"/>
<pk mz="365.160567" i="2946958.0" sn="23.31" a="2031.98" fwhm="0.000791" res="461467.7" algo="FTMS"/>
<pk mz="365.173668" i="2141329.0" sn="16.28" a="1409.62" fwhm="0.000799" res="457183.1" algo="FTMS"/>
<pk mz="365.191386" i="1097684.8" sn="7.17" a="887.78" fwhm="0.001156" res="316010.7" algo="FTMS"/>
<pk mz="365.196927" i="1939350.0" sn="14.52" a="1307.23" fwhm="0.000818" res="446266.9" algo="FTMS"/>
<pk mz="365.200291" i="2736278.8" sn="21.47" a="2330.79" fwhm="0.000914" res="399417.8" algo="FTMS"/>
<pk mz="365.210044" i="3552153.0" sn="28.59" a="2723.12" fwhm="0.000846" res="431829.0" algo="FTMS"/>
<pk mz="365.236709" i="2219678.8" sn="16.96" a="1759.91" fwhm="0.000874" res="417709.2" algo="FTMS"/>
<pk mz="365.246384" i="63231392.0" z="-1" sn="549.45" a="53844.33" fwhm="0.000849" res="430428.7" algo="FTMS" component_name="U" deconvoluted_molecular_mass="365.246770" deconvoluted_isotopic_mass="365.246768"/>
<pk mz="366.046719" i="3020368.0" sn="23.67" a="2095.33" fwhm="0.000784" res="467140.1" algo="FTMS"/>
<pk mz="366.054862" i="1733457.9" sn="12.57" a="1068.63" fwhm="0.000762" res="480607.2" algo="FTMS"/>
<pk mz="366.083091" i="3089496.0" sn="24.27" a="2305.86" fwhm="0.000868" res="421829.6" algo="FTMS"/>
<pk mz="366.091110" i="1431385.8" sn="9.96" a="807.70" fwhm="0.000797" res="459579.0" algo="FTMS"/>
<pk mz="366.094413" i="5527130.5" z="-1" sn="45.29" a="4453.52" fwhm="0.000845" res="433165.1" algo="FTMS" component_name="X" deconvoluted_molecular_mass="365.091435" deconvoluted_isotopic_mass="366.094799"/>
<pk mz="366.119459" i="1466208.0" sn="10.26" a="822.69" fwhm="0.000710" res="515784.4" algo="FTMS"/>
<pk mz="366.127605" i="1261409.8" sn="8.50" a="760.60" fwhm="0.000736" res="497765.0" algo="FTMS"/>
<pk mz="366.140580" i="1471588.6" sn="10.31" a="866.85" fwhm="0.000758" res="482888.6" algo="FTMS"/>
<pk mz="366.213392" i="1091572.5" sn="7.03" a="770.50" fwhm="0.000995" res="367942.0" algo="FTMS"/>
<pk mz="366.249736" i="11681404.0" z="-1" sn="98.37" a="10222.83" fwhm="0.000869" res="421670.6" algo="FTMS" component_name="U" deconvoluted_molecular_mass="365.246770" deconvoluted_isotopic_mass="366.250122"/>
<pk mz="366.964626" i="1179544.8" sn="7.79" a="813.52" fwhm="0.000921" res="398590.7" algo="FTMS"/>
<pk mz="367.030680" i="7232295.0" sn="59.99" a="6262.93" fwhm="0.000889" res="412790.5" algo="FTMS"/>
<pk mz="367.067080" i="9545519.0" sn="79.94" a="7859.90" fwhm="0.000837" res="438614.8" algo="FTMS"/>
<pk mz="367.070264" i="2596399.8" sn="20.01" a="2004.73" fwhm="0.000876" res="419147.0" algo="FTMS"/>
<pk mz="367.078315" i="1418545.5" sn="9.85" a="1028.71" fwhm="0.000940" res="390516.5" algo="FTMS"/>
<pk mz="367.097789" i="1383477.8" z="-1" sn="9.55" a="779.45" fwhm="0.000722" res="508465.5" algo="FTMS" component_name="X" deconvoluted_molecular_mass="365.091435" deconvoluted_isotopic_mass="367.098177"/>
<pk mz="367.103454" i="9778999.0" sn="81.96" a="8423.42" fwhm="0.000862" res="426050.0" algo="FTMS"/>
<pk mz="367.114765" i="1091641.5" sn="7.03" a="476.07" fwhm="0.000678" res="541356.4" algo="FTMS"/>
<pk mz="367.116465" i="2294073.8" sn="17.40" a="1492.64" fwhm="0.000793" res="462877.8" algo="FTMS"/>
<pk mz="367.134330" i="1943869.8" sn="14.38" a="1358.44" fwhm="0.000805" res="455850.9" algo="FTMS"/>
<pk mz="367.139842" i="4808511.0" sn="39.09" a="3937.85" fwhm="0.000860" res="426912.0" algo="FTMS"/>
<pk mz="367.152871" i="2729281.8" sn="21.16" a="2090.17" fwhm="0.000860" res="426870.4" algo="FTMS"/>
<pk mz="367.176220" i="2767175.0" sn="21.48" a="2207.22" fwhm="0.000881" res="416862.7" algo="FTMS"/>
<pk mz="367.189191" i="1345225.8" sn="9.22" a="834.73" fwhm="0.000823" res="446377.7" algo="FTMS"/>
<pk mz="367.207101" i="1191373.6" sn="7.89" a="711.72" fwhm="0.000843" res="435581.7" algo="FTMS"/>
<pk mz="367.212666" i="2185295.0" sn="16.46" a="1698.08" fwhm="0.000897" res="409455.8" algo="FTMS"/>
<pk mz="367.215991" i="1840719.6" sn="13.49" a="1176.85" fwhm="0.000802" res="457998.1" algo="FTMS"/>
<pk mz="367.231182" i="1130962.9" sn="7.37" a="775.35" fwhm="0.001037" res="354077.8" algo="FTMS"/>
<pk mz="367.243450" i="19830614.0" sn="168.65" a="17136.17" fwhm="0.000871" res="421669.0" algo="FTMS"/>
<pk mz="368.062313" i="2355208.3" sn="17.93" a="1444.31" fwhm="0.000749" res="491187.4" algo="FTMS"/>
<pk mz="368.070478" i="1556234.1" sn="11.04" a="848.25" fwhm="0.000741" res="496967.4" algo="FTMS"/>
<pk mz="368.098682" i="1763344.3" sn="12.82" a="1395.02" fwhm="0.000943" res="390401.4" algo="FTMS"/>
<pk mz="368.106814" i="2108434.0" sn="15.80" a="1485.28" fwhm="0.000865" res="425563.2" algo="FTMS"/>
<pk mz="368.111780" i="1130515.1" sn="7.37" a="682.03" fwhm="0.000779" res="472343.5" algo="FTMS"/>
<pk mz="368.246872" i="3508272.5" sn="27.87" a="2564.96" fwhm="0.000811" res="454225.7" algo="FTMS"/>
<pk mz="369.009947" i="1407958.9" sn="9.76" a="947.13" fwhm="0.000918" res="401965.1" algo="FTMS"/>
<pk mz="369.025248" i="1919194.3" sn="14.17" a="1348.15" fwhm="0.000867" res="425642.6" algo="FTMS"/>
<pk mz="369.041497" i="2986717.8" sn="23.37" a="2165.88" fwhm="0.000824" res="447742.2" algo="FTMS"/>
<pk mz="369.046321" i="7949535.0" sn="66.18" a="6698.73" fwhm="0.000864" res="427112.5" algo="FTMS"/>
<pk mz="369.082712" i="11489511.0" sn="96.71" a="10342.92" fwhm="0.000872" res="423442.9" algo="FTMS"/>
<pk mz="369.085951" i="2000615.4" sn="14.87" a="1234.26" fwhm="0.000740" res="498455.6" algo="FTMS"/>
<pk mz="369.093929" i="1452521.1" sn="10.14" a="1057.03" fwhm="0.000936" res="394454.6" algo="FTMS"/>
<pk mz="369.119104" i="7639278.5" sn="63.50" a="6775.61" fwhm="0.000878" res="420312.1" algo="FTMS"/>
<pk mz="369.149996" i="1134837.4" sn="7.40" a="509.02" fwhm="0.000659" res="559860.7" algo="FTMS"/>
<pk mz="369.155501" i="6648054.5" sn="54.95" a="5701.36" fwhm="0.000875" res="422021.8" algo="FTMS"/>
<pk mz="369.168587" i="1448697.4" sn="10.11" a="901.18" fwhm="0.000848" res="435376.8" algo="FTMS"/>
<pk mz="369.174191" i="1198202.6" sn="7.95" a="696.50" fwhm="0.000924" res="399665.9" algo="FTMS"/>
<pk mz="369.191886" i="6013182.5" sn="49.48" a="5353.46" fwhm="0.000865" res="426830.9" algo="FTMS"/>
<pk mz="369.207066" i="1198849.8" sn="7.95" a="619.67" fwhm="0.000706" res="523285.1" algo="FTMS"/>
<pk mz="369.228281" i="2103046.5" sn="15.75" a="1265.30" fwhm="0.000738" res="500189.9" algo="FTMS"/>
<pk mz="370.020425" i="1360818.9" sn="9.35" a="827.51" fwhm="0.000825" res="448265.0" algo="FTMS"/>
<pk mz="370.041653" i="1204279.5" sn="8.00" a="817.95" fwhm="0.000859" res="430964.2" algo="FTMS"/>
<pk mz="370.049770" i="1457593.4" sn="10.18" a="790.19" fwhm="0.000751" res="492426.2" algo="FTMS"/>
<pk mz="370.077913" i="1974975.5" sn="14.65" a="1500.21" fwhm="0.000863" res="428605.5" algo="FTMS"/>
<pk mz="370.086061" i="1755329.3" sn="12.75" a="1067.48" fwhm="0.000796" res="464906.9" algo="FTMS"/>
<pk mz="370.114369" i="1822151.4" sn="13.33" a="1155.89" fwhm="0.000792" res="467368.0" algo="FTMS"/>
<pk mz="370.122463" i="1346761.1" sn="9.23" a="714.08" fwhm="0.000749" res="494116.1" algo="FTMS"/>
<pk mz="370.125628" i="1124297.9" sn="7.31" a="585.01" fwhm="0.000719" res="514477.8" algo="FTMS"/>
<pk mz="370.127504" i="2290122.3" sn="17.36" a="1831.03" fwhm="0.000929" res="398327.3" algo="FTMS"/>
<pk mz="370.158888" i="1773009.1" sn="12.90" a="1078.26" fwhm="0.000813" res="455449.2" algo="FTMS"/>
<pk mz="370.161971" i="1212369.8" sn="8.07" a="691.25" fwhm="0.000808" res="458215.8" algo="FTMS"/>
<pk mz="371.004573" i="1897609.1" sn="13.98" a="1337.64" fwhm="0.000867" res="428038.9" algo="FTMS"/>
<pk mz="371.005791" i="5013129.5" sn="40.85" a="4033.33" fwhm="0.000848" res="437604.3" algo="FTMS"/>
<pk mz="371.025574" i="2529933.8" sn="19.43" a="1817.50" fwhm="0.000814" res="455836.2" algo="FTMS"/>
<pk mz="371.040883" i="2771089.0" sn="21.51" a="2263.75" fwhm="0.000885" res="419273.3" algo="FTMS"/>
<pk mz="371.052099" i="1169299.5" sn="7.69" a="625.15" fwhm="0.000715" res="518676.8" algo="FTMS"/>
<pk mz="371.061988" i="7044757.5" sn="58.37" a="5982.83" fwhm="0.000872" res="425691.5" algo="FTMS"/>
<pk mz="371.077250" i="3594393.0" sn="28.61" a="2705.07" fwhm="0.000863" res="429863.0" algo="FTMS"/>
<pk mz="371.098390" i="7632541.5" sn="63.44" a="6459.50" fwhm="0.000860" res="431658.5" algo="FTMS"/>
<pk mz="371.134747" i="7670437.5" sn="63.77" a="7027.33" fwhm="0.000911" res="407267.7" algo="FTMS"/>
<pk mz="371.145997" i="5844648.0" sn="48.02" a="4887.74" fwhm="0.000877" res="423290.2" algo="FTMS"/>
<pk mz="371.171128" i="8733357.0" sn="72.93" a="7315.40" fwhm="0.000865" res="429274.9" algo="FTMS"/>
<pk mz="371.182417" i="1431215.9" sn="9.95" a="810.19" fwhm="0.000754" res="492050.7" algo="FTMS"/>
<pk mz="371.207522" i="6074037.5" sn="50.00" a="5091.26" fwhm="0.000846" res="438914.3" algo="FTMS"/>
<pk mz="371.244011" i="1325501.3" sn="9.04" a="691.46" fwhm="0.000687" res="540166.1" algo="FTMS"/>
<pk mz="372.036059" i="1705321.6" sn="12.32" a="1139.35" fwhm="0.000847" res="439384.2" algo="FTMS"/>
<pk mz="372.057324" i="1182062.3" sn="7.80" a="645.68" fwhm="0.000760" res="489264.7" algo="FTMS"/>
<pk mz="372.065428" i="1118576.0" sn="7.26" a="571.09" fwhm="0.000659" res="564208.3" algo="FTMS"/>
<pk mz="372.072496" i="1935473.5" sn="14.30" a="1185.72" fwhm="0.000768" res="484498.6" algo="FTMS"/>
<pk mz="372.093605" i="1739766.1" sn="12.61" a="1600.45" fwhm="0.001101" res="337963.5" algo="FTMS"/>
<pk mz="372.101647" i="1540471.9" sn="10.89" a="933.53" fwhm="0.000814" res="456853.6" algo="FTMS"/>
<pk mz="372.124305" i="1214844.8" sn="8.09" a="695.61" fwhm="0.000784" res="474522.3" algo="FTMS"/>
<pk mz="372.138103" i="1309311.8" sn="8.90" a="741.05" fwhm="0.000748" res="497284.7" algo="FTMS"/>
<pk mz="372.141184" i="1664128.5" sn="11.96" a="1089.00" fwhm="0.000826" res="450457.6" algo="FTMS"/>
<pk mz="372.149294" i="1222274.3" sn="8.15" a="735.91" fwhm="0.000790" res="471069.1" algo="FTMS"/>
<pk mz="372.166366" i="1091718.0" sn="7.02" a="577.41" fwhm="0.000733" res="507850.8" algo="FTMS"/>
<pk mz="372.174501" i="1487239.8" sn="10.43" a="767.49" fwhm="0.000729" res="510318.5" algo="FTMS"/>
<pk mz="372.177664" i="1179272.4" sn="7.78" a="584.40" fwhm="0.000701" res="530855.6" algo="FTMS"/>
<pk mz="372.210837" i="1598095.6" sn="11.39" a="999.61" fwhm="0.000797" res="467013.3" algo="FTMS"/>
<pk mz="372.213909" i="1245200.3" sn="8.35" a="960.61" fwhm="0.001076" res="345904.5" algo="FTMS"/>
<pk mz="372.303926" i="2163363.8" sn="16.27" a="1580.59" fwhm="0.000849" res="438517.7" algo="FTMS"/>
<pk mz="373.002838" i="1924412.0" sn="14.20" a="1470.24" fwhm="0.000950" res="392705.1" algo="FTMS"/>
<pk mz="373.020197" i="3568703.8" sn="28.39" a="2843.23" fwhm="0.000869" res="429160.5" algo="FTMS"/>
<pk mz="373.041290" i="2564676.3" sn="19.73" a="2227.38" fwhm="0.000906" res="411616.9" algo="FTMS"/>
<pk mz="373.056572" i="3591239.8" sn="28.58" a="3093.09" fwhm="0.001128" res="330763.0" algo="FTMS"/>
<pk mz="373.067742" i="1352266.1" sn="9.27" a="720.64" fwhm="0.000736" res="506834.5" algo="FTMS"/>
<pk mz="373.077635" i="6764620.0" sn="55.95" a="5876.13" fwhm="0.000883" res="422383.8" algo="FTMS"/>
<pk mz="373.092870" i="3136591.5" sn="24.66" a="2467.59" fwhm="0.000872" res="427838.1" algo="FTMS"/>
<pk mz="373.101975" i="3885137.5" sn="31.11" a="3124.44" fwhm="0.000867" res="430184.7" algo="FTMS"/>
<pk mz="373.114029" i="5155924.0" sn="42.07" a="4342.23" fwhm="0.000896" res="416635.4" algo="FTMS"/>
<pk mz="373.125169" i="1654614.6" sn="11.88" a="1190.28" fwhm="0.000917" res="406866.6" algo="FTMS"/>
<pk mz="373.129350" i="1760855.5" sn="12.79" a="1174.24" fwhm="0.000851" res="438347.0" algo="FTMS"/>
<pk mz="373.142291" i="1246810.3" sn="8.36" a="665.11" fwhm="0.000728" res="512427.2" algo="FTMS"/>
<pk mz="373.150397" i="8081500.0" sn="67.31" a="7117.64" fwhm="0.000909" res="410676.1" algo="FTMS"/>
<pk mz="373.172869" i="1373281.0" sn="9.45" a="845.15" fwhm="0.000800" res="466611.2" algo="FTMS"/>
<pk mz="373.178555" i="1203426.3" sn="7.98" a="831.80" fwhm="0.001096" res="340347.7" algo="FTMS"/>
<pk mz="373.186775" i="8286308.0" sn="69.07" a="7002.94" fwhm="0.000877" res="425612.5" algo="FTMS"/>
<pk mz="373.223172" i="3914348.0" sn="31.37" a="3225.41" fwhm="0.000877" res="425608.3" algo="FTMS"/>
<pk mz="374.008395" i="1283094.9" sn="8.57" a="747.38" fwhm="0.000809" res="462364.7" algo="FTMS"/>
<pk mz="374.015308" i="1213720.4" sn="7.97" a="605.36" fwhm="0.000782" res="478385.9" algo="FTMS"/>
<pk mz="374.038964" i="1105949.5" sn="7.06" a="467.34" fwhm="0.000726" res="514977.8" algo="FTMS"/>
<pk mz="374.051774" i="2306336.3" sn="17.28" a="1600.55" fwhm="0.000789" res="473794.7" algo="FTMS"/>
<pk mz="374.081063" i="1380518.6" sn="9.39" a="886.32" fwhm="0.000856" res="436925.1" algo="FTMS"/>
<pk mz="374.088094" i="1712936.1" sn="12.23" a="1281.19" fwhm="0.000986" res="379445.5" algo="FTMS"/>
<pk mz="374.096310" i="1121834.0" sn="7.19" a="552.29" fwhm="0.000723" res="517510.5" algo="FTMS"/>
<pk mz="374.117401" i="1187374.5" sn="7.75" a="688.09" fwhm="0.000818" res="457081.4" algo="FTMS"/>
<pk mz="374.145647" i="1337652.8" sn="9.03" a="742.02" fwhm="0.000735" res="509201.5" algo="FTMS"/>
<pk mz="374.153799" i="1741878.5" sn="12.47" a="1289.39" fwhm="0.000930" res="402395.8" algo="FTMS"/>
<pk mz="374.156887" i="2084663.1" sn="15.39" a="1373.22" fwhm="0.000810" res="462014.2" algo="FTMS"/>
<pk mz="374.182098" i="1357372.6" sn="9.20" a="802.25" fwhm="0.000726" res="515753.2" algo="FTMS"/>
<pk mz="374.190180" i="1285950.4" sn="8.59" a="630.65" fwhm="0.000727" res="514858.3" algo="FTMS"/>
<pk mz="374.226357" i="1122502.3" sn="7.20" a="703.02" fwhm="0.000847" res="441973.9" algo="FTMS"/>
<pk mz="374.244832" i="1995338.3" sn="14.63" a="1475.51" fwhm="0.000875" res="427754.4" algo="FTMS"/>
<pk mz="374.999467" i="1738478.6" sn="12.44" a="1374.34" fwhm="0.000964" res="388982.8" algo="FTMS"/>
<pk mz="375.035797" i="6201846.5" sn="50.47" a="5747.40" fwhm="0.000924" res="406013.6" algo="FTMS"/>
<pk mz="375.047104" i="1926393.0" sn="14.04" a="1352.50" fwhm="0.000828" res="453056.6" algo="FTMS"/>
<pk mz="375.056890" i="2268923.3" sn="16.96" a="1625.44" fwhm="0.000841" res="445713.2" algo="FTMS"/>
<pk mz="375.072175" i="6138366.5" sn="49.93" a="5291.34" fwhm="0.000905" res="414647.0" algo="FTMS"/>
<pk mz="375.075427" i="1330943.3" sn="8.97" a="705.47" fwhm="0.000791" res="474364.8" algo="FTMS"/>
<pk mz="375.083363" i="1568000.9" sn="10.99" a="959.85" fwhm="0.000782" res="479347.0" algo="FTMS"/>
<pk mz="375.085249" i="1611521.4" sn="11.36" a="1150.65" fwhm="0.000920" res="407526.6" algo="FTMS"/>
<pk mz="375.093281" i="2941955.0" sn="22.70" a="2427.42" fwhm="0.000904" res="414842.5" algo="FTMS"/>
<pk mz="375.099865" i="4525572.5" sn="36.19" a="3775.43" fwhm="0.000880" res="426072.9" algo="FTMS"/>
<pk mz="375.108504" i="3869702.5" sn="30.60" a="3104.15" fwhm="0.000887" res="423060.0" algo="FTMS"/>
<pk mz="375.121569" i="1793801.3" sn="12.91" a="1173.51" fwhm="0.000890" res="421562.4" algo="FTMS"/>
<pk mz="375.129681" i="4124683.0" sn="32.77" a="3270.26" fwhm="0.000858" res="436993.5" algo="FTMS"/>
<pk mz="375.144928" i="2351374.3" sn="17.66" a="1894.33" fwhm="0.000919" res="408007.7" algo="FTMS"/>
<pk mz="375.157952" i="4931089.0" sn="39.64" a="4164.55" fwhm="0.000900" res="416996.8" algo="FTMS"/>
<pk mz="375.163547" i="3063314.5" sn="23.73" a="2681.46" fwhm="0.000942" res="398395.2" algo="FTMS"/>
<pk mz="375.166024" i="5901843.0" sn="47.91" a="5241.66" fwhm="0.000936" res="400685.7" algo="FTMS"/>
<pk mz="375.181272" i="1362966.3" sn="9.24" a="700.37" fwhm="0.000712" res="527127.4" algo="FTMS"/>
<pk mz="375.194395" i="1382681.1" sn="9.41" a="983.54" fwhm="0.000879" res="426627.4" algo="FTMS"/>
<pk mz="375.202465" i="3458075.0" sn="27.09" a="2715.35" fwhm="0.000868" res="432102.7" algo="FTMS"/>
<pk mz="375.238725" i="1162530.8" sn="7.54" a="777.51" fwhm="0.000932" res="402549.1" algo="FTMS"/>
<pk mz="376.031027" i="3248847.5" sn="25.31" a="2711.96" fwhm="0.000912" res="412146.4" algo="FTMS"/>
<pk mz="376.067362" i="3683031.5" sn="29.01" a="3223.27" fwhm="0.000942" res="399024.6" algo="FTMS"/>
<pk mz="376.103927" i="1716959.5" sn="12.26" a="1066.90" fwhm="0.000738" res="509502.9" algo="FTMS"/>
<pk mz="376.124842" i="2715364.0" sn="20.76" a="2154.99" fwhm="0.000873" res="430924.5" algo="FTMS"/>
<pk mz="376.161318" i="3836652.0" sn="30.32" a="3567.08" fwhm="0.000977" res="385211.6" algo="FTMS"/>
<pk mz="376.169379" i="1176301.8" sn="7.65" a="491.10" fwhm="0.000629" res="598065.6" algo="FTMS"/>
<pk mz="377.015009" i="6341542.5" sn="51.66" a="5590.38" fwhm="0.000927" res="406597.8" algo="FTMS"/>
<pk mz="377.026357" i="1475752.8" sn="10.20" a="906.46" fwhm="0.000815" res="462521.5" algo="FTMS"/>
<pk mz="377.051384" i="10008494.0" sn="82.90" a="9311.41" fwhm="0.000929" res="405659.5" algo="FTMS"/>
<pk mz="377.054764" i="1236399.0" sn="8.16" a="826.78" fwhm="0.000921" res="409285.8" algo="FTMS"/>
<pk mz="377.062643" i="2284464.8" sn="17.09" a="1592.27" fwhm="0.000828" res="455370.3" algo="FTMS"/>
<pk mz="377.072531" i="1184562.9" sn="7.72" a="700.00" fwhm="0.000826" res="456475.1" algo="FTMS"/>
<pk mz="377.085613" i="6590389.5" sn="53.78" a="5616.47" fwhm="0.000898" res="420047.4" algo="FTMS"/>
<pk mz="377.087813" i="6673334.0" sn="54.48" a="5664.25" fwhm="0.000894" res="421771.0" algo="FTMS"/>
<pk mz="377.091077" i="2838455.0" sn="21.81" a="2287.57" fwhm="0.000881" res="428014.5" algo="FTMS"/>
<pk mz="377.099052" i="2365880.8" sn="17.78" a="1905.49" fwhm="0.000929" res="406057.8" algo="FTMS"/>
<pk mz="377.100623" i="1472313.0" sn="10.17" a="1527.29" fwhm="0.001392" res="270921.0" algo="FTMS"/>
<pk mz="377.124190" i="4329406.0" sn="34.51" a="3478.26" fwhm="0.000878" res="429597.8" algo="FTMS"/>
<pk mz="377.135425" i="1629632.6" sn="11.51" a="1044.51" fwhm="0.000834" res="452431.3" algo="FTMS"/>
<pk mz="377.137229" i="3676097.0" sn="28.95" a="3114.67" fwhm="0.000914" res="412811.0" algo="FTMS"/>
<pk mz="377.145346" i="1793730.8" sn="12.91" a="1260.17" fwhm="0.000856" res="440384.8" algo="FTMS"/>
<pk mz="377.155053" i="1523396.9" sn="10.61" a="901.97" fwhm="0.000823" res="457997.9" algo="FTMS"/>
<pk mz="377.160570" i="2991558.0" sn="23.12" a="2364.30" fwhm="0.000891" res="423177.8" algo="FTMS"/>
<pk mz="377.173614" i="4149193.0" sn="32.98" a="3683.67" fwhm="0.000903" res="417660.7" algo="FTMS"/>
<pk mz="377.181762" i="1534154.8" sn="10.70" a="924.06" fwhm="0.000789" res="478093.0" algo="FTMS"/>
<pk mz="377.209984" i="2467281.0" sn="18.65" a="1616.22" fwhm="0.000753" res="500700.2" algo="FTMS"/>
<pk mz="378.010280" i="1281919.9" sn="8.55" a="660.15" fwhm="0.000721" res="524374.7" algo="FTMS"/>
<pk mz="378.046642" i="4618888.0" sn="36.98" a="3975.92" fwhm="0.000916" res="412801.6" algo="FTMS"/>
<pk mz="378.054773" i="1858441.5" sn="13.46" a="1374.35" fwhm="0.000930" res="406471.6" algo="FTMS"/>
<pk mz="378.083031" i="4637839.5" sn="37.14" a="3837.14" fwhm="0.000892" res="423775.9" algo="FTMS"/>
<pk mz="378.088998" i="1209745.0" sn="7.93" a="919.33" fwhm="0.000988" res="382719.7" algo="FTMS"/>
<pk mz="378.091102" i="1272721.5" sn="8.47" a="907.69" fwhm="0.000934" res="404644.1" algo="FTMS"/>
<pk mz="378.103401" i="1882772.3" sn="13.67" a="1849.99" fwhm="0.001446" res="261546.4" algo="FTMS"/>
<pk mz="378.119421" i="1440151.8" sn="9.90" a="1061.08" fwhm="0.000937" res="403587.2" algo="FTMS"/>
<pk mz="378.127549" i="1341465.5" sn="9.05" a="809.62" fwhm="0.000876" res="431435.9" algo="FTMS"/>
<pk mz="378.140564" i="4544668.5" sn="36.35" a="3803.80" fwhm="0.000904" res="418345.8" algo="FTMS"/>
<pk mz="378.148622" i="1208222.1" sn="7.92" a="748.78" fwhm="0.000915" res="413090.0" algo="FTMS"/>
<pk mz="378.177023" i="1784484.3" sn="12.83" a="1278.24" fwhm="0.000831" res="455084.7" algo="FTMS"/>
<pk mz="378.994301" i="1160151.3" sn="7.51" a="849.78" fwhm="0.000952" res="398045.4" algo="FTMS"/>
<pk mz="379.030672" i="7653727.5" sn="62.83" a="6896.74" fwhm="0.000930" res="407430.6" algo="FTMS"/>
<pk mz="379.041884" i="2020961.8" sn="14.84" a="1303.37" fwhm="0.000822" res="461105.9" algo="FTMS"/>
<pk mz="379.067079" i="11741543.0" sn="97.66" a="10939.18" fwhm="0.000939" res="403836.8" algo="FTMS"/>
<pk mz="379.070314" i="3237224.0" sn="25.20" a="2659.21" fwhm="0.000924" res="410414.0" algo="FTMS"/>
<pk mz="379.078291" i="2607977.8" sn="19.84" a="1950.56" fwhm="0.000877" res="432003.8" algo="FTMS"/>
<pk mz="379.080134" i="2074986.1" sn="15.30" a="1545.89" fwhm="0.000874" res="433954.7" algo="FTMS"/>
<pk mz="379.082692" i="1612138.6" sn="11.36" a="1251.96" fwhm="0.000979" res="387031.5" algo="FTMS"/>
<pk mz="379.103431" i="8546671.0" sn="70.44" a="7869.37" fwhm="0.000921" res="411564.3" algo="FTMS"/>
<pk mz="379.106700" i="1198319.9" sn="7.83" a="815.23" fwhm="0.000933" res="406419.2" algo="FTMS"/>
<pk mz="379.114692" i="1503089.6" sn="10.43" a="1079.38" fwhm="0.000876" res="432984.1" algo="FTMS"/>
<pk mz="379.116496" i="3894642.0" sn="30.81" a="3277.99" fwhm="0.000921" res="411679.9" algo="FTMS"/>
<pk mz="379.134250" i="1466998.0" sn="10.12" a="941.91" fwhm="0.000825" res="459439.0" algo="FTMS"/>
<pk mz="379.139818" i="5570935.0" sn="45.09" a="4512.62" fwhm="0.000852" res="445197.7" algo="FTMS"/>
<pk mz="379.152895" i="4748666.0" sn="38.08" a="4242.20" fwhm="0.000931" res="407445.0" algo="FTMS"/>
<pk mz="379.176239" i="2885503.3" sn="22.21" a="2215.14" fwhm="0.000858" res="442036.6" algo="FTMS"/>
<pk mz="379.189310" i="3528066.0" sn="27.68" a="3302.26" fwhm="0.001010" res="375597.0" algo="FTMS"/>
<pk mz="379.225694" i="3038090.0" sn="23.51" a="2345.14" fwhm="0.000877" res="432318.8" algo="FTMS"/>
<pk mz="379.262103" i="2128786.0" sn="15.76" a="1755.59" fwhm="0.000957" res="396197.1" algo="FTMS"/>
<pk mz="380.025910" i="2042937.6" sn="15.03" a="1355.19" fwhm="0.000814" res="467129.8" algo="FTMS"/>
<pk mz="380.034025" i="1379643.4" sn="9.38" a="862.53" fwhm="0.000787" res="483083.1" algo="FTMS"/>
<pk mz="380.062323" i="3850817.8" sn="30.43" a="3458.68" fwhm="0.000885" res="429345.4" algo="FTMS"/>
<pk mz="380.070394" i="2027331.4" sn="14.89" a="1780.63" fwhm="0.000998" res="380719.2" algo="FTMS"/>
<pk mz="380.073656" i="1197892.1" sn="7.83" a="632.93" fwhm="0.000800" res="474856.3" algo="FTMS"/>
<pk mz="380.098683" i="3005513.5" sn="23.23" a="2633.53" fwhm="0.000946" res="401877.7" algo="FTMS"/>
<pk mz="380.106768" i="1543755.4" sn="10.77" a="1014.24" fwhm="0.000840" res="452538.3" algo="FTMS"/>
<pk mz="380.109897" i="1320012.1" sn="8.87" a="880.54" fwhm="0.000876" res="433760.0" algo="FTMS"/>
<pk mz="380.119828" i="1192142.3" sn="7.78" a="938.57" fwhm="0.000968" res="392854.2" algo="FTMS"/>
<pk mz="380.135045" i="1435473.6" sn="9.85" a="873.94" fwhm="0.000807" res="470825.1" algo="FTMS"/>
<pk mz="380.156276" i="1299286.3" sn="8.69" a="803.54" fwhm="0.000784" res="485099.6" algo="FTMS"/>
<pk mz="380.980240" i="2296587.5" sn="17.19" a="1932.72" fwhm="0.000953" res="399757.0" algo="FTMS"/>
<pk mz="381.009923" i="2579730.0" sn="19.60" a="1955.59" fwhm="0.000860" res="443063.1" algo="FTMS"/>
<pk mz="381.046337" i="12034842.0" sn="100.15" a="11540.83" fwhm="0.000960" res="397005.1" algo="FTMS"/>
<pk mz="381.057535" i="1550364.6" sn="10.83" a="1286.42" fwhm="0.001010" res="377440.4" algo="FTMS"/>
<pk mz="381.061682" i="1226269.5" sn="8.07" a="827.91" fwhm="0.000883" res="431653.2" algo="FTMS"/>
<pk mz="381.082718" i="12495650.0" sn="104.08" a="11398.06" fwhm="0.000934" res="408136.7" algo="FTMS"/>
<pk mz="381.086004" i="2853154.8" sn="21.93" a="2331.96" fwhm="0.000929" res="410278.2" algo="FTMS"/>
<pk mz="381.093947" i="2031396.6" sn="14.93" a="1453.40" fwhm="0.000863" res="441555.2" algo="FTMS"/>
<pk mz="381.095810" i="1623845.0" sn="11.45" a="1091.70" fwhm="0.000858" res="444420.0" algo="FTMS"/>
<pk mz="381.119118" i="8413994.0" sn="69.31" a="7413.57" fwhm="0.000906" res="420597.3" algo="FTMS"/>
<pk mz="381.132150" i="3986221.0" sn="31.58" a="3715.21" fwhm="0.000969" res="393330.8" algo="FTMS"/>
<pk mz="381.149995" i="2026288.9" sn="14.88" a="1605.64" fwhm="0.000907" res="420114.3" algo="FTMS"/>
<pk mz="381.155470" i="5890866.0" sn="47.81" a="5371.28" fwhm="0.000941" res="405087.2" algo="FTMS"/>
<pk mz="381.168516" i="3297077.0" sn="25.71" a="2786.72" fwhm="0.000945" res="403331.8" algo="FTMS"/>
<pk mz="381.191918" i="3317050.3" sn="25.88" a="2636.09" fwhm="0.000858" res="444434.4" algo="FTMS"/>
<pk mz="381.205103" i="1142205.1" sn="7.35" a="626.84" fwhm="0.000804" res="473905.0" algo="FTMS"/>
<pk mz="381.207169" i="1822781.5" sn="13.15" a="1424.85" fwhm="0.000940" res="405720.5" algo="FTMS"/>
<pk mz="381.228304" i="1641538.3" sn="11.61" a="1450.68" fwhm="0.001072" res="355687.3" algo="FTMS"/>
<pk mz="381.231660" i="2753859.0" sn="21.08" a="2387.36" fwhm="0.000926" res="411901.7" algo="FTMS"/>
<pk mz="382.041524" i="2682869.5" sn="20.22" a="2275.89" fwhm="0.000927" res="412334.2" algo="FTMS"/>
<pk mz="382.049694" i="2162423.5" sn="15.84" a="1706.41" fwhm="0.000926" res="412482.8" algo="FTMS"/>
<pk mz="382.056818" i="1116793.0" sn="7.04" a="629.23" fwhm="0.000819" res="466718.7" algo="FTMS"/>
<pk mz="382.077939" i="3338237.8" sn="25.73" a="2530.86" fwhm="0.000843" res="453277.2" algo="FTMS"/>
<pk mz="382.086094" i="2322943.5" sn="17.19" a="1797.59" fwhm="0.000832" res="459183.7" algo="FTMS"/>
<pk mz="382.100478" i="1717762.6" sn="12.10" a="1235.08" fwhm="0.000903" res="423142.2" algo="FTMS"/>
<pk mz="382.114418" i="2588165.8" sn="19.42" a="2069.06" fwhm="0.000925" res="412953.7" algo="FTMS"/>
<pk mz="382.122516" i="1225735.5" sn="7.96" a="707.72" fwhm="0.000775" res="493104.4" algo="FTMS"/>
<pk mz="382.127378" i="1871368.6" sn="13.39" a="1189.63" fwhm="0.000825" res="462932.0" algo="FTMS"/>
<pk mz="382.150848" i="1244173.8" sn="8.12" a="915.64" fwhm="0.000999" res="382504.8" algo="FTMS"/>
<pk mz="382.158896" i="1116879.5" sn="7.04" a="1097.42" fwhm="0.001366" res="279805.0" algo="FTMS"/>
<pk mz="382.195138" i="1222807.5" sn="7.94" a="841.62" fwhm="0.001121" res="340825.1" algo="FTMS"/>
<pk mz="383.004566" i="1279434.6" sn="8.41" a="775.14" fwhm="0.000922" res="415252.3" algo="FTMS"/>
<pk mz="383.025593" i="4489423.5" sn="35.42" a="3911.48" fwhm="0.000930" res="411748.5" algo="FTMS"/>
<pk mz="383.040940" i="1792466.8" sn="12.73" a="1278.90" fwhm="0.000857" res="447150.8" algo="FTMS"/>
<pk mz="383.061987" i="12741847.0" sn="104.84" a="11914.50" fwhm="0.000954" res="401554.1" algo="FTMS"/>
<pk mz="383.073322" i="1626585.9" sn="11.33" a="1131.57" fwhm="0.000918" res="417402.0" algo="FTMS"/>
<pk mz="383.077119" i="1166810.8" sn="7.46" a="767.17" fwhm="0.000919" res="416874.0" algo="FTMS"/>
<pk mz="383.098367" i="13419743.0" sn="110.54" a="12984.40" fwhm="0.000949" res="403886.0" algo="FTMS"/>
<pk mz="383.101620" i="7079136.0" sn="57.20" a="6469.46" fwhm="0.000945" res="405197.5" algo="FTMS"/>
<pk mz="383.109638" i="2017249.9" sn="14.62" a="1482.93" fwhm="0.000878" res="436463.6" algo="FTMS"/>
<pk mz="383.129223" i="1179110.3" sn="7.57" a="934.99" fwhm="0.001042" res="367693.9" algo="FTMS"/>
<pk mz="383.134747" i="8758503.0" sn="71.33" a="7855.40" fwhm="0.000927" res="413526.5" algo="FTMS"/>
<pk mz="383.147717" i="2081258.4" sn="15.16" a="1683.04" fwhm="0.000953" res="402009.9" algo="FTMS"/>
<pk mz="383.165601" i="1248238.4" sn="8.15" a="848.50" fwhm="0.000943" res="406528.3" algo="FTMS"/>
<pk mz="383.171128" i="7447791.5" sn="60.30" a="7223.90" fwhm="0.000987" res="388383.5" algo="FTMS"/>
<pk mz="383.174527" i="1152496.3" sn="7.34" a="574.15" fwhm="0.000687" res="557688.8" algo="FTMS"/>
<pk mz="383.184148" i="1137010.4" sn="7.21" a="721.33" fwhm="0.000822" res="466029.1" algo="FTMS"/>
<pk mz="383.207545" i="6166775.5" sn="49.53" a="5771.50" fwhm="0.000957" res="400494.1" algo="FTMS"/>
<pk mz="383.243832" i="1939967.6" sn="13.97" a="1587.27" fwhm="0.000963" res="398010.1" algo="FTMS"/>
<pk mz="384.036066" i="1272239.5" sn="8.35" a="804.34" fwhm="0.000849" res="452227.2" algo="FTMS"/>
<pk mz="384.057252" i="3176372.3" sn="24.37" a="2592.36" fwhm="0.000890" res="431748.2" algo="FTMS"/>
<pk mz="384.065375" i="3035062.0" sn="23.18" a="2794.83" fwhm="0.001015" res="378382.7" algo="FTMS"/>
<pk mz="384.072530" i="1135159.6" sn="7.19" a="857.69" fwhm="0.001037" res="370527.8" algo="FTMS"/>
<pk mz="384.093654" i="2975676.3" sn="22.68" a="2231.78" fwhm="0.000849" res="452669.4" algo="FTMS"/>
<pk mz="384.101746" i="2813374.3" sn="21.31" a="2129.70" fwhm="0.000872" res="440406.3" algo="FTMS"/>
<pk mz="384.104933" i="1291710.9" sn="8.51" a="1082.12" fwhm="0.001159" res="331352.7" algo="FTMS"/>
<pk mz="384.106649" i="1455295.3" sn="9.89" a="863.32" fwhm="0.000766" res="501273.5" algo="FTMS"/>
<pk mz="384.130035" i="1600708.5" sn="11.11" a="1089.60" fwhm="0.000815" res="471155.7" algo="FTMS"/>
<pk mz="384.138032" i="1600454.3" sn="11.11" a="1164.72" fwhm="0.000934" res="411180.4" algo="FTMS"/>
<pk mz="384.174556" i="1611214.4" sn="11.20" a="988.86" fwhm="0.000871" res="441297.3" algo="FTMS"/>
<pk mz="384.210852" i="1375446.4" sn="9.22" a="960.96" fwhm="0.000875" res="439190.5" algo="FTMS"/>
<pk mz="385.020053" i="3577994.8" sn="27.74" a="3281.90" fwhm="0.001017" res="378542.7" algo="FTMS"/>
<pk mz="385.041250" i="5742223.5" sn="45.95" a="5260.79" fwhm="0.000933" res="412912.0" algo="FTMS"/>
<pk mz="385.056492" i="2679442.8" sn="20.18" a="1983.46" fwhm="0.000874" res="440474.4" algo="FTMS"/>
<pk mz="385.067771" i="1279893.4" sn="8.41" a="1126.25" fwhm="0.001013" res="380193.9" algo="FTMS"/>
<pk mz="385.077631" i="13555352.0" sn="111.68" a="12870.06" fwhm="0.000961" res="400686.5" algo="FTMS"/>
<pk mz="385.092805" i="1651355.0" sn="11.54" a="1198.98" fwhm="0.000881" res="437141.3" algo="FTMS"/>
<pk mz="385.105985" i="1481117.9" sn="10.10" a="939.06" fwhm="0.000804" res="479284.7" algo="FTMS"/>
<pk mz="385.114008" i="10335904.0" sn="84.60" a="10578.74" fwhm="0.000957" res="402349.4" algo="FTMS"/>
<pk mz="385.125393" i="1559970.3" sn="10.77" a="1071.33" fwhm="0.000846" res="455253.1" algo="FTMS"/>
<pk mz="385.150433" i="9236136.0" sn="75.34" a="8593.98" fwhm="0.000944" res="408129.2" algo="FTMS"/>
<pk mz="385.163422" i="1116970.8" sn="7.04" a="684.88" fwhm="0.000898" res="428909.4" algo="FTMS"/>
<pk mz="385.169046" i="1273644.0" sn="8.36" a="1034.17" fwhm="0.001057" res="364557.7" algo="FTMS"/>
<pk mz="385.186777" i="10862256.0" sn="89.02" a="10143.52" fwhm="0.000954" res="403557.9" algo="FTMS"/>
<pk mz="385.223188" i="5864120.0" sn="46.98" a="5367.56" fwhm="0.000963" res="400184.9" algo="FTMS"/>
<pk mz="386.015342" i="1811561.3" sn="12.88" a="1271.58" fwhm="0.000878" res="439791.8" algo="FTMS"/>
<pk mz="386.044686" i="1135343.8" sn="7.19" a="628.83" fwhm="0.000866" res="445655.7" algo="FTMS"/>
<pk mz="386.051653" i="2506609.3" sn="18.73" a="2216.99" fwhm="0.001037" res="372101.8" algo="FTMS"/>
<pk mz="386.062965" i="1327603.9" sn="8.81" a="1132.24" fwhm="0.001054" res="366183.1" algo="FTMS"/>
<pk mz="386.072956" i="1213814.1" sn="7.85" a="588.58" fwhm="0.000813" res="474941.3" algo="FTMS"/>
<pk mz="386.081038" i="2336632.0" sn="17.30" a="1621.94" fwhm="0.000856" res="451017.7" algo="FTMS"/>
<pk mz="386.088071" i="1403513.5" sn="9.45" a="1017.72" fwhm="0.000949" res="406757.8" algo="FTMS"/>
<pk mz="386.109397" i="1900670.3" sn="13.63" a="1408.78" fwhm="0.000901" res="428645.3" algo="FTMS"/>
<pk mz="386.117374" i="1982592.1" sn="14.32" a="1561.11" fwhm="0.000904" res="426984.4" algo="FTMS"/>
<pk mz="386.145643" i="1382790.4" sn="9.27" a="730.15" fwhm="0.000790" res="488776.4" algo="FTMS"/>
<pk mz="386.153810" i="1969288.3" sn="14.21" a="1459.06" fwhm="0.000924" res="417951.9" algo="FTMS"/>
<pk mz="386.182047" i="1314446.6" sn="8.70" a="881.91" fwhm="0.000896" res="430783.0" algo="FTMS"/>
<pk mz="386.190105" i="1879696.4" sn="13.45" a="1370.76" fwhm="0.000880" res="438658.6" algo="FTMS"/>
<pk mz="386.999339" i="2665030.0" sn="20.06" a="2069.28" fwhm="0.000913" res="423779.5" algo="FTMS"/>
<pk mz="387.035786" i="4689998.5" sn="37.09" a="3992.85" fwhm="0.000899" res="430538.5" algo="FTMS"/>
<pk mz="387.047022" i="1889360.9" sn="13.53" a="1451.14" fwhm="0.000904" res="428138.0" algo="FTMS"/>
<pk mz="387.056920" i="5409875.0" sn="43.15" a="5056.62" fwhm="0.000949" res="407791.6" algo="FTMS"/>
<pk mz="387.072121" i="3681878.5" sn="28.61" a="3270.49" fwhm="0.000965" res="401165.0" algo="FTMS"/>
<pk mz="387.083447" i="1528921.0" sn="10.50" a="1435.38" fwhm="0.001125" res="343960.0" algo="FTMS"/>
<pk mz="387.093255" i="6623323.5" sn="53.36" a="6090.26" fwhm="0.000962" res="402220.0" algo="FTMS"/>
<pk mz="387.108571" i="2562142.8" sn="19.19" a="2008.82" fwhm="0.000901" res="429613.5" algo="FTMS"/>
<pk mz="387.129680" i="6747235.5" sn="54.40" a="6145.84" fwhm="0.000946" res="409217.6" algo="FTMS"/>
<pk mz="387.140914" i="1984102.0" sn="14.33" a="1346.30" fwhm="0.000809" res="478740.1" algo="FTMS"/>
<pk mz="387.144954" i="1250150.9" sn="8.16" a="687.93" fwhm="0.000825" res="468986.3" algo="FTMS"/>
<pk mz="387.156150" i="2580585.5" sn="19.35" a="2260.07" fwhm="0.000998" res="388049.8" algo="FTMS"/>
<pk mz="387.157959" i="1264489.9" sn="8.28" a="785.08" fwhm="0.000884" res="437966.5" algo="FTMS"/>
<pk mz="387.166055" i="9963628.0" sn="81.46" a="9967.38" fwhm="0.000988" res="391885.7" algo="FTMS"/>
<pk mz="387.188524" i="1954160.8" sn="14.08" a="1373.41" fwhm="0.000851" res="455217.4" algo="FTMS"/>
<pk mz="387.194291" i="1670258.0" sn="11.69" a="1297.94" fwhm="0.000987" res="392279.1" algo="FTMS"/>
<pk mz="387.202439" i="8565876.0" sn="69.70" a="8216.18" fwhm="0.000968" res="399904.4" algo="FTMS"/>
<pk mz="387.238820" i="3010684.0" sn="22.97" a="2462.60" fwhm="0.000931" res="416009.2" algo="FTMS"/>
<pk mz="387.643096" i="1126103.1" sn="7.11" a="736.51" fwhm="0.000987" res="392780.6" algo="FTMS"/>
<pk mz="388.031016" i="2692398.8" sn="20.29" a="2142.02" fwhm="0.000917" res="422979.0" algo="FTMS"/>
<pk mz="388.042228" i="1119793.3" sn="7.06" a="586.74" fwhm="0.000743" res="522051.9" algo="FTMS"/>
<pk mz="388.060191" i="1136949.4" sn="7.20" a="748.92" fwhm="0.000969" res="400311.0" algo="FTMS"/>
<pk mz="388.067372" i="3389239.0" sn="26.15" a="2818.45" fwhm="0.000940" res="412800.2" algo="FTMS"/>
<pk mz="388.088518" i="1506619.8" sn="10.31" a="1134.87" fwhm="0.000933" res="415826.7" algo="FTMS"/>
<pk mz="388.096555" i="1352509.5" sn="9.02" a="711.69" fwhm="0.000696" res="557611.9" algo="FTMS"/>
<pk mz="388.103757" i="1550143.1" sn="10.68" a="1026.21" fwhm="0.000886" res="438240.2" algo="FTMS"/>
<pk mz="388.124921" i="1886276.0" sn="13.51" a="1409.81" fwhm="0.000947" res="409828.1" algo="FTMS"/>
<pk mz="388.161283" i="2392652.3" sn="17.77" a="2003.88" fwhm="0.000957" res="405582.6" algo="FTMS"/>
<pk mz="388.169360" i="2242894.0" sn="16.51" a="1709.33" fwhm="0.000881" res="440751.8" algo="FTMS"/>
<pk mz="388.172521" i="2508110.8" sn="18.74" a="1912.95" fwhm="0.000901" res="430884.2" algo="FTMS"/>
<pk mz="388.197720" i="1415764.5" sn="9.55" a="970.07" fwhm="0.000896" res="433413.0" algo="FTMS"/>
<pk mz="388.205854" i="1955414.3" sn="14.09" a="1652.23" fwhm="0.000997" res="389277.7" algo="FTMS"/>
<pk mz="389.015073" i="4781581.5" sn="37.86" a="4519.02" fwhm="0.001009" res="385493.4" algo="FTMS"/>
<pk mz="389.036210" i="1706770.5" sn="11.99" a="1540.98" fwhm="0.001076" res="361479.9" algo="FTMS"/>
<pk mz="389.051410" i="6416918.0" sn="51.62" a="5864.41" fwhm="0.000946" res="411273.7" algo="FTMS"/>
<pk mz="389.062695" i="2489880.5" sn="18.58" a="1968.95" fwhm="0.000884" res="440180.5" algo="FTMS"/>
<pk mz="389.072501" i="3476506.8" sn="26.88" a="3105.45" fwhm="0.000959" res="405523.1" algo="FTMS"/>
<pk mz="389.087798" i="10367518.0" sn="84.85" a="10012.82" fwhm="0.000988" res="393688.1" algo="FTMS"/>
<pk mz="389.098990" i="2480160.8" sn="18.50" a="1936.81" fwhm="0.000909" res="428007.2" algo="FTMS"/>
<pk mz="389.100893" i="1356833.1" sn="9.05" a="1008.90" fwhm="0.000902" res="431451.0" algo="FTMS"/>
<pk mz="389.108901" i="3460131.0" sn="26.74" a="3132.38" fwhm="0.000994" res="391269.7" algo="FTMS"/>
<pk mz="389.124196" i="3936294.5" sn="30.75" a="3508.99" fwhm="0.000955" res="407405.2" algo="FTMS"/>
<pk mz="389.137216" i="2459689.5" sn="18.33" a="1966.01" fwhm="0.000935" res="416197.2" algo="FTMS"/>
<pk mz="389.145335" i="4680235.5" sn="37.01" a="4118.14" fwhm="0.000946" res="411340.7" algo="FTMS"/>
<pk mz="389.156582" i="1272877.9" sn="8.34" a="806.70" fwhm="0.000908" res="428516.7" algo="FTMS"/>
<pk mz="389.160612" i="1900846.8" sn="13.63" a="1365.61" fwhm="0.000915" res="425080.9" algo="FTMS"/>
<pk mz="389.173608" i="1990705.8" sn="14.38" a="1500.94" fwhm="0.000925" res="420811.5" algo="FTMS"/>
<pk mz="389.179194" i="13290035.0" sn="109.44" a="13048.97" fwhm="0.000966" res="402910.5" algo="FTMS"/>
<pk mz="389.181711" i="5776947.5" sn="46.24" a="5276.28" fwhm="0.000965" res="403214.2" algo="FTMS"/>
<pk mz="389.209981" i="1307706.0" sn="8.64" a="698.62" fwhm="0.000785" res="495924.4" algo="FTMS"/>
<pk mz="389.218112" i="3596859.8" sn="27.89" a="3033.46" fwhm="0.000977" res="398312.3" algo="FTMS"/>
<pk mz="390.046628" i="3472120.5" sn="26.84" a="3449.47" fwhm="0.001070" res="364629.4" algo="FTMS"/>
<pk mz="390.054731" i="1812218.4" sn="12.88" a="1336.54" fwhm="0.000894" res="436090.5" algo="FTMS"/>
<pk mz="390.057997" i="7131899.0" sn="57.63" a="7190.98" fwhm="0.001013" res="385235.9" algo="FTMS"/>
<pk mz="390.083042" i="3070720.8" sn="23.47" a="2816.24" fwhm="0.000958" res="407249.8" algo="FTMS"/>
<pk mz="390.091100" i="2281218.8" sn="16.82" a="1707.02" fwhm="0.000915" res="426497.0" algo="FTMS"/>
<pk mz="390.094441" i="1227011.4" sn="7.96" a="818.72" fwhm="0.000921" res="423580.4" algo="FTMS"/>
<pk mz="390.104154" i="1321989.6" sn="8.75" a="740.35" fwhm="0.000827" res="471469.9" algo="FTMS"/>
<pk mz="390.123589" i="2742026.0" sn="20.70" a="2064.59" fwhm="0.000889" res="438684.7" algo="FTMS"/>
<pk mz="390.140575" i="3142926.0" sn="24.07" a="2736.82" fwhm="0.000946" res="412221.7" algo="FTMS"/>
<pk mz="390.148597" i="1253135.8" sn="8.18" a="821.95" fwhm="0.000838" res="465489.4" algo="FTMS"/>
<pk mz="390.176974" i="2547478.3" sn="19.06" a="2045.03" fwhm="0.000926" res="421242.4" algo="FTMS"/>
<pk mz="390.182562" i="3039511.5" sn="23.20" a="2603.10" fwhm="0.000945" res="412828.4" algo="FTMS"/>
<pk mz="390.185015" i="1127960.1" sn="7.12" a="717.16" fwhm="0.000885" res="440798.3" algo="FTMS"/>
<pk mz="391.030675" i="8075225.5" sn="64.74" a="7563.26" fwhm="0.000969" res="403633.2" algo="FTMS"/>
<pk mz="391.041964" i="2362076.3" sn="17.28" a="2014.98" fwhm="0.000978" res="399849.0" algo="FTMS"/>
<pk mz="391.067020" i="9352162.0" sn="75.35" a="9252.29" fwhm="0.000994" res="393326.3" algo="FTMS"/>
<pk mz="391.078245" i="3245028.8" sn="24.62" a="2838.38" fwhm="0.000933" res="418983.2" algo="FTMS"/>
<pk mz="391.088289" i="1297639.0" sn="8.44" a="844.98" fwhm="0.000955" res="409497.1" algo="FTMS"/>
<pk mz="391.098648" i="1240041.4" sn="7.96" a="775.48" fwhm="0.000804" res="486518.4" algo="FTMS"/>
<pk mz="391.103445" i="7093226.5" sn="56.58" a="7202.65" fwhm="0.001019" res="383819.5" algo="FTMS"/>
<pk mz="391.114690" i="2187245.0" sn="15.83" a="1906.97" fwhm="0.001039" res="376463.0" algo="FTMS"/>
<pk mz="391.116448" i="2373101.5" sn="17.37" a="1920.90" fwhm="0.000926" res="422164.2" algo="FTMS"/>
<pk mz="391.124554" i="1490671.3" sn="10.04" a="1015.35" fwhm="0.000849" res="460502.7" algo="FTMS"/>
<pk mz="391.139827" i="5079027.0" sn="39.85" a="4692.92" fwhm="0.001001" res="390587.2" algo="FTMS"/>
<pk mz="391.152901" i="5129206.0" sn="40.27" a="4808.74" fwhm="0.000980" res="399206.3" algo="FTMS"/>
<pk mz="391.160930" i="1944823.6" sn="13.82" a="1549.47" fwhm="0.000936" res="417804.1" algo="FTMS"/>
<pk mz="391.176218" i="2443259.3" sn="17.96" a="2130.86" fwhm="0.000973" res="402223.1" algo="FTMS"/>
<pk mz="391.189236" i="2780158.0" sn="20.76" a="2331.50" fwhm="0.000944" res="414320.5" algo="FTMS"/>
<pk mz="391.197425" i="2090240.0" sn="15.02" a="1690.34" fwhm="0.000931" res="420271.5" algo="FTMS"/>
<pk mz="392.025942" i="1959614.8" sn="13.94" a="1376.55" fwhm="0.000867" res="452384.3" algo="FTMS"/>
<pk mz="392.033886" i="1765568.6" sn="12.33" a="1166.99" fwhm="0.000871" res="450236.3" algo="FTMS"/>
<pk mz="392.062301" i="7124167.0" sn="56.84" a="6834.14" fwhm="0.001000" res="392102.9" algo="FTMS"/>
<pk mz="392.070477" i="1400521.0" sn="9.29" a="958.69" fwhm="0.000850" res="461267.7" algo="FTMS"/>
<pk mz="392.073577" i="1524425.8" sn="10.32" a="1398.64" fwhm="0.001090" res="359537.9" algo="FTMS"/>
<pk mz="392.098683" i="3371727.5" sn="25.67" a="3196.18" fwhm="0.001037" res="378092.5" algo="FTMS"/>
<pk mz="392.106780" i="1225169.4" sn="7.84" a="721.43" fwhm="0.000891" res="440237.6" algo="FTMS"/>
<pk mz="392.109896" i="1130706.1" sn="7.05" a="1163.04" fwhm="0.001143" res="342989.9" algo="FTMS"/>
<pk mz="392.118968" i="3909332.3" sn="30.13" a="3988.09" fwhm="0.001257" res="312065.3" algo="FTMS"/>
<pk mz="392.134980" i="1341143.9" sn="8.80" a="761.75" fwhm="0.000833" res="470630.0" algo="FTMS"/>
<pk mz="392.143142" i="1199193.8" sn="7.62" a="837.41" fwhm="0.001038" res="377922.5" algo="FTMS"/>
<pk mz="392.156066" i="2489564.8" sn="18.34" a="2350.12" fwhm="0.001048" res="374354.9" algo="FTMS"/>
<pk mz="393.009945" i="3413922.5" sn="26.02" a="2950.42" fwhm="0.000952" res="412677.8" algo="FTMS"/>
<pk mz="393.046335" i="10513835.0" sn="84.99" a="10576.94" fwhm="0.001010" res="389040.0" algo="FTMS"/>
<pk mz="393.055481" i="1296173.0" sn="8.42" a="924.25" fwhm="0.000937" res="419635.9" algo="FTMS"/>
<pk mz="393.057561" i="2263213.5" sn="16.46" a="2018.17" fwhm="0.001001" res="392800.7" algo="FTMS"/>
<pk mz="393.065741" i="1189551.4" sn="7.54" a="766.43" fwhm="0.000871" res="451041.1" algo="FTMS"/>
<pk mz="393.082684" i="11234739.0" sn="90.98" a="11395.36" fwhm="0.001016" res="386845.5" algo="FTMS"/>
<pk mz="393.085927" i="1638324.1" sn="11.27" a="1369.51" fwhm="0.001037" res="379100.9" algo="FTMS"/>
<pk mz="393.093976" i="2366902.0" sn="17.32" a="2126.85" fwhm="0.000980" res="401085.8" algo="FTMS"/>
<pk mz="393.095719" i="1612470.4" sn="11.05" a="1446.01" fwhm="0.001006" res="390922.9" algo="FTMS"/>
<pk mz="393.119105" i="7793084.0" sn="62.39" a="7522.61" fwhm="0.000993" res="395706.7" algo="FTMS"/>
<pk mz="393.122451" i="4755900.5" sn="37.16" a="4664.09" fwhm="0.000994" res="395663.3" algo="FTMS"/>
<pk mz="393.130352" i="2020542.4" sn="14.44" a="1741.21" fwhm="0.001023" res="384258.3" algo="FTMS"/>
<pk mz="393.132147" i="4603327.0" sn="35.90" a="4023.94" fwhm="0.000949" res="414156.4" algo="FTMS"/>
<pk mz="393.149969" i="1270211.0" sn="8.21" a="795.00" fwhm="0.000887" res="443205.4" algo="FTMS"/>
<pk mz="393.155503" i="4250052.0" sn="32.96" a="3804.85" fwhm="0.000975" res="403258.5" algo="FTMS"/>
<pk mz="393.168545" i="5078471.5" sn="39.84" a="4862.70" fwhm="0.001012" res="388385.1" algo="FTMS"/>
<pk mz="393.191856" i="2138572.8" sn="15.42" a="1795.16" fwhm="0.000988" res="398040.4" algo="FTMS"/>
<pk mz="393.204915" i="2887631.8" sn="21.64" a="2301.10" fwhm="0.000898" res="437962.0" algo="FTMS"/>
<pk mz="393.231641" i="1241557.9" sn="7.97" a="757.86" fwhm="0.000852" res="461682.1" algo="FTMS"/>
<pk mz="393.258884" i="5407196.5" sn="42.57" a="4934.46" fwhm="0.000956" res="411189.0" algo="FTMS"/>
<pk mz="393.268127" i="5363166.5" sn="42.21" a="5253.32" fwhm="0.001028" res="382479.4" algo="FTMS"/>
<pk mz="393.277560" i="832065024.0" z="-1" sn="6909.54" a="801415.31" fwhm="0.000983" res="400029.4" algo="FTMS" component_name="B" deconvoluted_molecular_mass="393.278028" deconvoluted_isotopic_mass="393.278010"/>
<pk mz="394.041574" i="3252882.5" sn="24.68" a="2790.73" fwhm="0.000972" res="405218.4" algo="FTMS"/>
<pk mz="394.049661" i="1958036.5" sn="13.92" a="1470.44" fwhm="0.000946" res="416591.4" algo="FTMS"/>
<pk mz="394.078049" i="3182747.0" sn="24.09" a="2590.32" fwhm="0.000930" res="423721.9" algo="FTMS"/>
<pk mz="394.085997" i="2099869.0" sn="15.10" a="1956.60" fwhm="0.001094" res="360259.7" algo="FTMS"/>
<pk mz="394.114395" i="2298787.5" sn="16.75" a="1975.24" fwhm="0.001030" res="382682.7" algo="FTMS"/>
<pk mz="394.122388" i="1351077.5" sn="8.88" a="911.66" fwhm="0.000893" res="441472.7" algo="FTMS"/>
<pk mz="394.125674" i="1354150.3" sn="8.90" a="917.87" fwhm="0.000967" res="407698.0" algo="FTMS"/>
<pk mz="394.135462" i="1928104.5" sn="13.67" a="1447.70" fwhm="0.000940" res="419328.4" algo="FTMS"/>
<pk mz="394.158907" i="1283886.0" sn="8.32" a="1018.25" fwhm="0.001010" res="390079.9" algo="FTMS"/>
<pk mz="394.281008" i="152260304.0" z="-1" sn="1262.47" a="151860.09" fwhm="0.000989" res="398673.1" algo="FTMS" component_name="B" deconvoluted_molecular_mass="393.278028" deconvoluted_isotopic_mass="394.281461"/>
<pk mz="394.995935" i="2400626.3" sn="17.60" a="2059.83" fwhm="0.000978" res="403760.0" algo="FTMS"/>
<pk mz="395.025524" i="5684089.0" sn="44.87" a="5444.43" fwhm="0.000998" res="395767.2" algo="FTMS"/>
<pk mz="395.040818" i="1181564.8" sn="7.47" a="755.09" fwhm="0.000829" res="476581.6" algo="FTMS"/>
<pk mz="395.061979" i="11650946.0" sn="94.44" a="12294.52" fwhm="0.001039" res="380246.5" algo="FTMS"/>
<pk mz="395.073195" i="2442116.3" sn="17.94" a="2217.38" fwhm="0.001037" res="381110.7" algo="FTMS"/>
<pk mz="395.098354" i="10196874.0" sn="82.36" a="10109.29" fwhm="0.001006" res="392572.3" algo="FTMS"/>
<pk mz="395.109607" i="2201996.8" sn="15.95" a="2044.13" fwhm="0.000981" res="402735.1" algo="FTMS"/>
<pk mz="395.111488" i="1643917.3" sn="11.31" a="1293.00" fwhm="0.000897" res="440422.8" algo="FTMS"/>
<pk mz="395.128902" i="1127441.4" sn="7.02" a="719.29" fwhm="0.000982" res="402374.1" algo="FTMS"/>
<pk mz="395.134707" i="7407507.0" sn="59.19" a="6926.14" fwhm="0.000964" res="409835.5" algo="FTMS"/>
<pk mz="395.147756" i="2894229.8" sn="21.70" a="2743.85" fwhm="0.001062" res="372079.2" algo="FTMS"/>
<pk mz="395.165634" i="2061466.0" sn="14.78" a="1678.43" fwhm="0.000994" res="397704.2" algo="FTMS"/>
<pk mz="395.171150" i="4197787.5" sn="32.52" a="3695.70" fwhm="0.000957" res="412940.2" algo="FTMS"/>
<pk mz="395.174485" i="1849500.1" sn="13.02" a="1506.33" fwhm="0.000988" res="399831.5" algo="FTMS"/>
<pk mz="395.184204" i="3477406.5" sn="26.54" a="3005.63" fwhm="0.000949" res="416328.1" algo="FTMS"/>
<pk mz="395.207532" i="2330532.0" sn="17.01" a="2122.43" fwhm="0.001002" res="394278.6" algo="FTMS"/>
<pk mz="395.220508" i="1640614.9" sn="11.28" a="1185.76" fwhm="0.000907" res="435664.6" algo="FTMS"/>
<pk mz="395.255715" i="1218735.3" sn="7.78" a="928.77" fwhm="0.000995" res="397305.5" algo="FTMS"/>
<pk mz="395.274704" i="232247216.0" z="-1" sn="1926.91" a="224493.92" fwhm="0.000986" res="400791.2" algo="FTMS" component_name="I" deconvoluted_molecular_mass="395.275166" deconvoluted_isotopic_mass="395.275159"/>
<pk mz="395.284409" i="12367798.0" z="-1" sn="100.39" a="12644.75" fwhm="0.001004" res="393862.0" algo="FTMS" component_name="B" deconvoluted_molecular_mass="393.278028" deconvoluted_isotopic_mass="395.284864"/>
<pk mz="396.020729" i="1136483.8" sn="7.09" a="606.30" fwhm="0.000870" res="455234.9" algo="FTMS"/>
<pk mz="396.057218" i="3215468.3" sn="24.36" a="2925.74" fwhm="0.001011" res="391869.0" algo="FTMS"/>
<pk mz="396.065297" i="2094446.3" sn="15.05" a="1881.59" fwhm="0.001006" res="393619.0" algo="FTMS"/>
<pk mz="396.093632" i="2767989.0" sn="20.64" a="2450.64" fwhm="0.000983" res="402771.6" algo="FTMS"/>
<pk mz="396.101757" i="2266231.0" sn="16.48" a="1750.66" fwhm="0.000936" res="423226.8" algo="FTMS"/>
<pk mz="396.106648" i="1223672.0" sn="7.82" a="1112.98" fwhm="0.001390" res="285056.1" algo="FTMS"/>
<pk mz="396.130029" i="1650813.6" sn="11.36" a="1623.48" fwhm="0.001124" res="352424.7" algo="FTMS"/>
<pk mz="396.143098" i="1493376.6" sn="10.06" a="1114.46" fwhm="0.000905" res="437782.0" algo="FTMS"/>
<pk mz="396.166238" i="1134726.1" sn="7.08" a="727.65" fwhm="0.000945" res="419372.1" algo="FTMS"/>
<pk mz="396.278090" i="39612576.0" z="-1" sn="326.71" a="42192.41" fwhm="0.001018" res="389360.8" algo="FTMS" component_name="I" deconvoluted_molecular_mass="395.275166" deconvoluted_isotopic_mass="396.278547"/>
<pk mz="397.020096" i="1984336.9" sn="14.13" a="1634.45" fwhm="0.001027" res="386509.5" algo="FTMS"/>
<pk mz="397.041252" i="7044438.0" sn="56.17" a="6804.25" fwhm="0.000997" res="398238.1" algo="FTMS"/>
<pk mz="397.056492" i="1676633.5" sn="11.58" a="1325.30" fwhm="0.000985" res="403094.7" algo="FTMS"/>
<pk mz="397.077651" i="11915615.0" sn="96.63" a="12276.56" fwhm="0.001019" res="389698.4" algo="FTMS"/>
<pk mz="397.080913" i="7123295.5" sn="56.82" a="6926.72" fwhm="0.001017" res="390489.0" algo="FTMS"/>
<pk mz="397.088897" i="1292641.3" sn="8.39" a="804.23" fwhm="0.000851" res="466743.7" algo="FTMS"/>
<pk mz="397.114012" i="10860903.0" sn="87.87" a="11230.43" fwhm="0.001030" res="385731.5" algo="FTMS"/>
<pk mz="397.117283" i="1620328.0" sn="11.11" a="1398.69" fwhm="0.001057" res="375580.7" algo="FTMS"/>
<pk mz="397.127136" i="1415018.4" sn="9.40" a="1046.41" fwhm="0.000933" res="425737.5" algo="FTMS"/>
<pk mz="397.150408" i="6988144.0" sn="55.70" a="7239.30" fwhm="0.001035" res="383558.5" algo="FTMS"/>
<pk mz="397.163425" i="2257267.0" sn="16.40" a="1876.68" fwhm="0.000973" res="407989.3" algo="FTMS"/>
<pk mz="397.181207" i="1224311.3" sn="7.82" a="754.75" fwhm="0.000883" res="449572.7" algo="FTMS"/>
<pk mz="397.186782" i="6054264.5" sn="47.94" a="5797.54" fwhm="0.000985" res="403339.6" algo="FTMS"/>
<pk mz="397.223159" i="4097921.3" sn="31.69" a="3858.14" fwhm="0.000997" res="398523.2" algo="FTMS"/>
<pk mz="397.226488" i="2042754.1" sn="14.62" a="1777.11" fwhm="0.001017" res="390665.4" algo="FTMS"/>
<pk mz="397.259532" i="1384330.0" sn="9.15" a="1093.50" fwhm="0.001036" res="383610.0" algo="FTMS"/>
<pk mz="397.278937" i="1365390.6" sn="8.99" a="962.58" fwhm="0.000870" res="456864.5" algo="FTMS"/>
<pk mz="397.281445" i="3885455.3" z="-1" sn="29.93" a="4042.96" fwhm="0.001070" res="371160.9" algo="FTMS" component_name="I" deconvoluted_molecular_mass="395.275166" deconvoluted_isotopic_mass="397.281904"/>
<pk mz="398.015363" i="1217086.8" sn="7.76" a="727.57" fwhm="0.000856" res="464858.5" algo="FTMS"/>
<pk mz="398.044544" i="1768005.8" sn="12.33" a="1405.23" fwhm="0.001019" res="390515.3" algo="FTMS"/>
<pk mz="398.051812" i="1327431.5" sn="8.67" a="889.09" fwhm="0.000877" res="453765.3" algo="FTMS"/>
<pk mz="398.072855" i="2497612.5" sn="18.39" a="1903.73" fwhm="0.000922" res="431750.5" algo="FTMS"/>
<pk mz="398.080973" i="2684494.5" sn="19.95" a="2084.60" fwhm="0.000919" res="432946.5" algo="FTMS"/>
<pk mz="398.084135" i="1513039.3" sn="10.22" a="1257.47" fwhm="0.001002" res="397229.2" algo="FTMS"/>
<pk mz="398.109353" i="1658197.3" sn="11.42" a="1133.04" fwhm="0.000940" res="423507.6" algo="FTMS"/>
<pk mz="398.117478" i="2066263.3" sn="14.81" a="1832.26" fwhm="0.001015" res="392212.8" algo="FTMS"/>
<pk mz="398.122386" i="1945944.4" sn="13.81" a="1613.84" fwhm="0.001010" res="394099.5" algo="FTMS"/>
<pk mz="398.145609" i="1778782.0" sn="12.42" a="1228.67" fwhm="0.000847" res="470075.3" algo="FTMS"/>
<pk mz="398.153703" i="1556832.0" sn="10.58" a="1384.39" fwhm="0.001151" res="345934.2" algo="FTMS"/>
<pk mz="398.999469" i="1281323.6" sn="8.29" a="977.78" fwhm="0.001191" res="334999.6" algo="FTMS"/>
<pk mz="399.020529" i="1547568.6" sn="10.50" a="1492.66" fwhm="0.001095" res="364512.3" algo="FTMS"/>
<pk mz="399.035768" i="2617140.3" sn="19.39" a="2137.44" fwhm="0.000906" res="440443.0" algo="FTMS"/>
<pk mz="399.056882" i="7698233.5" sn="61.59" a="7879.35" fwhm="0.001008" res="395884.8" algo="FTMS"/>
<pk mz="399.072200" i="1588541.1" sn="10.84" a="1335.39" fwhm="0.000992" res="402109.7" algo="FTMS"/>
<pk mz="399.093274" i="11750210.0" sn="95.25" a="12658.05" fwhm="0.001046" res="381625.0" algo="FTMS"/>
<pk mz="399.108518" i="1139013.9" sn="7.11" a="829.70" fwhm="0.000943" res="423292.2" algo="FTMS"/>
<pk mz="399.121662" i="1170249.1" sn="7.37" a="642.92" fwhm="0.000822" res="485371.8" algo="FTMS"/>
<pk mz="399.129665" i="6982475.0" sn="55.65" a="7254.63" fwhm="0.001052" res="379266.4" algo="FTMS"/>
<pk mz="399.166062" i="7724884.0" sn="61.82" a="8195.65" fwhm="0.001051" res="379796.5" algo="FTMS"/>
<pk mz="399.202411" i="7305052.5" sn="58.33" a="7320.13" fwhm="0.001038" res="384735.7" algo="FTMS"/>
<pk mz="399.238869" i="3719525.5" sn="28.54" a="3362.89" fwhm="0.000982" res="406670.8" algo="FTMS"/>
<pk mz="399.275197" i="1134702.3" sn="7.01" a="888.06" fwhm="0.001058" res="377228.5" algo="FTMS"/>
<pk mz="400.031015" i="1955109.6" sn="13.76" a="1542.04" fwhm="0.000993" res="402788.4" algo="FTMS"/>
<pk mz="400.060331" i="1535276.9" sn="10.30" a="1365.21" fwhm="0.001038" res="385420.3" algo="FTMS"/>
<pk mz="400.067427" i="2037294.5" sn="14.43" a="1668.65" fwhm="0.000996" res="401499.2" algo="FTMS"/>
<pk mz="400.088646" i="1671987.8" sn="11.43" a="1226.85" fwhm="0.000918" res="435759.5" algo="FTMS"/>
<pk mz="400.096571" i="2411573.8" sn="17.51" a="2150.49" fwhm="0.001020" res="392414.0" algo="FTMS"/>
<pk mz="400.124916" i="1256252.5" sn="8.00" a="797.24" fwhm="0.000855" res="467744.9" algo="FTMS"/>
<pk mz="400.133033" i="1748030.5" sn="12.05" a="1308.51" fwhm="0.000955" res="418962.5" algo="FTMS"/>
<pk mz="400.137954" i="1183295.8" sn="7.40" a="919.11" fwhm="0.001017" res="393580.4" algo="FTMS"/>
<pk mz="400.161287" i="1344965.4" sn="8.73" a="1198.10" fwhm="0.001110" res="360640.0" algo="FTMS"/>
<pk mz="400.169515" i="1330119.4" sn="8.61" a="1122.70" fwhm="0.001134" res="352908.3" algo="FTMS"/>
<pk mz="400.197690" i="1157454.3" sn="7.19" a="643.21" fwhm="0.000830" res="482219.7" algo="FTMS"/>
<pk mz="400.205703" i="1709136.3" sn="11.73" a="1263.86" fwhm="0.000966" res="414436.7" algo="FTMS"/>
<pk mz="400.242094" i="1159385.1" sn="7.21" a="732.97" fwhm="0.000925" res="432719.9" algo="FTMS"/>
<pk mz="401.015049" i="3428118.0" sn="25.88" a="3314.32" fwhm="0.001100" res="364435.5" algo="FTMS"/>
<pk mz="401.026207" i="1359896.9" sn="8.86" a="905.75" fwhm="0.000966" res="414975.3" algo="FTMS"/>
<pk mz="401.036095" i="2208027.3" sn="15.84" a="1880.29" fwhm="0.000952" res="421057.0" algo="FTMS"/>
<pk mz="401.051383" i="3960095.0" sn="30.26" a="3537.50" fwhm="0.000992" res="404339.1" algo="FTMS"/>
<pk mz="401.067789" i="1884451.0" sn="13.17" a="1351.12" fwhm="0.000862" res="465215.0" algo="FTMS"/>
<pk mz="401.072575" i="5667108.0" sn="44.31" a="5479.81" fwhm="0.001010" res="396911.1" algo="FTMS"/>
<pk mz="401.087816" i="2488616.0" sn="18.15" a="2027.04" fwhm="0.000952" res="421207.5" algo="FTMS"/>
<pk mz="401.100972" i="1227051.3" sn="7.76" a="754.53" fwhm="0.000868" res="462275.9" algo="FTMS"/>
<pk mz="401.108859" i="5450029.0" sn="42.52" a="5296.62" fwhm="0.001048" res="382814.9" algo="FTMS"/>
<pk mz="401.123901" i="1762608.9" sn="12.17" a="1617.42" fwhm="0.001119" res="358571.2" algo="FTMS"/>
<pk mz="401.145297" i="6576438.0" sn="51.79" a="6759.02" fwhm="0.001064" res="377177.3" algo="FTMS"/>
<pk mz="401.173530" i="1438397.0" sn="9.50" a="1551.93" fwhm="0.001362" res="294604.1" algo="FTMS"/>
<pk mz="401.179242" i="1148734.4" sn="7.12" a="1175.32" fwhm="0.001557" res="257595.9" algo="FTMS"/>
<pk mz="401.181678" i="8744255.0" sn="69.63" a="8951.23" fwhm="0.001050" res="382042.6" algo="FTMS"/>
<pk mz="401.204187" i="1600068.5" sn="10.83" a="1395.83" fwhm="0.001047" res="383177.3" algo="FTMS"/>
<pk mz="401.209919" i="1140550.0" sn="7.05" a="623.84" fwhm="0.000818" res="490541.8" algo="FTMS"/>
<pk mz="401.218079" i="6168904.0" sn="48.44" a="6070.82" fwhm="0.001030" res="389636.9" algo="FTMS"/>
<pk mz="401.231065" i="1385547.1" sn="9.07" a="762.19" fwhm="0.000814" res="493052.5" algo="FTMS"/>
<pk mz="401.254506" i="2552657.0" sn="18.67" a="2607.96" fwhm="0.001135" res="353400.0" algo="FTMS"/>
<pk mz="402.010273" i="1383563.1" sn="9.05" a="1251.97" fwhm="0.001297" res="309945.7" algo="FTMS"/>
<pk mz="402.046668" i="2927636.3" sn="21.76" a="2529.47" fwhm="0.000938" res="428545.2" algo="FTMS"/>
<pk mz="402.083072" i="2072093.1" sn="14.72" a="1810.28" fwhm="0.001009" res="398578.6" algo="FTMS"/>
<pk mz="402.112323" i="1289764.4" sn="8.28" a="788.47" fwhm="0.000902" res="445862.1" algo="FTMS"/>
<pk mz="402.140620" i="1751083.4" sn="12.07" a="1449.04" fwhm="0.000944" res="425933.9" algo="FTMS"/>
<pk mz="402.148822" i="1618733.4" sn="10.98" a="1602.58" fwhm="0.001138" res="353260.5" algo="FTMS"/>
<pk mz="402.176853" i="2287668.3" sn="16.49" a="1860.21" fwhm="0.000995" res="404130.9" algo="FTMS"/>
<pk mz="402.185060" i="1596982.4" sn="10.80" a="1341.45" fwhm="0.001011" res="397685.5" algo="FTMS"/>
<pk mz="402.941314" i="2159346.3" sn="15.43" a="1854.23" fwhm="0.000963" res="418617.6" algo="FTMS"/>
<pk mz="402.994287" i="1892095.4" sn="13.23" a="1616.47" fwhm="0.001014" res="397369.0" algo="FTMS"/>
<pk mz="403.030656" i="5054216.5" sn="39.26" a="5065.96" fwhm="0.001056" res="381488.0" algo="FTMS"/>
<pk mz="403.041935" i="1445131.3" sn="9.55" a="903.79" fwhm="0.000831" res="484754.4" algo="FTMS"/>
<pk mz="403.051827" i="2623245.8" sn="19.25" a="2326.19" fwhm="0.001000" res="402853.1" algo="FTMS"/>
<pk mz="403.067083" i="4946705.5" sn="38.37" a="4890.35" fwhm="0.001031" res="390810.8" algo="FTMS"/>
<pk mz="403.078313" i="2205716.3" sn="15.81" a="2043.25" fwhm="0.001053" res="382865.7" algo="FTMS"/>
<pk mz="403.080151" i="1367572.8" sn="8.91" a="927.22" fwhm="0.000939" res="429309.4" algo="FTMS"/>
<pk mz="403.088173" i="3625750.8" sn="27.50" a="3700.07" fwhm="0.001104" res="365178.4" algo="FTMS"/>
<pk mz="403.103410" i="3924762.5" sn="29.96" a="3925.17" fwhm="0.001046" res="385348.5" algo="FTMS"/>
<pk mz="403.116580" i="1582877.8" sn="10.69" a="1510.83" fwhm="0.001094" res="368607.0" algo="FTMS"/>
<pk mz="403.124624" i="3518239.8" sn="26.62" a="3728.34" fwhm="0.001129" res="357086.4" algo="FTMS"/>
<pk mz="403.139853" i="2673443.5" sn="19.66" a="2406.46" fwhm="0.000997" res="404449.1" algo="FTMS"/>
<pk mz="403.152915" i="2148647.0" sn="15.34" a="1549.75" fwhm="0.000875" res="460897.8" algo="FTMS"/>
<pk mz="403.158464" i="1215016.3" sn="7.66" a="791.28" fwhm="0.000925" res="435631.3" algo="FTMS"/>
<pk mz="403.160998" i="5441321.0" sn="42.44" a="5626.04" fwhm="0.001064" res="378964.9" algo="FTMS"/>
<pk mz="403.176195" i="1614380.8" sn="10.95" a="1188.72" fwhm="0.000941" res="428674.7" algo="FTMS"/>
<pk mz="403.183356" i="1375534.5" sn="8.98" a="870.17" fwhm="0.000878" res="459304.9" algo="FTMS"/>
<pk mz="403.189269" i="4793136.0" sn="37.11" a="4778.45" fwhm="0.001045" res="385895.4" algo="FTMS"/>
<pk mz="403.194819" i="58218288.0" z="-1" sn="476.84" a="63741.77" fwhm="0.001052" res="383348.8" algo="FTMS" component_name="V" deconvoluted_molecular_mass="403.195303" deconvoluted_isotopic_mass="403.195294"/>
<pk mz="403.197285" i="5566258.0" sn="43.47" a="5568.28" fwhm="0.001041" res="387466.6" algo="FTMS"/>
<pk mz="403.233712" i="2758459.0" sn="20.36" a="2361.13" fwhm="0.000988" res="408040.1" algo="FTMS"/>
<pk mz="404.025935" i="2140161.5" sn="15.27" a="1675.45" fwhm="0.000928" res="435353.8" algo="FTMS"/>
<pk mz="404.034108" i="1293315.5" sn="8.30" a="939.59" fwhm="0.000956" res="422538.9" algo="FTMS"/>
<pk mz="404.062354" i="3355658.5" sn="25.28" a="2820.12" fwhm="0.000952" res="424485.2" algo="FTMS"/>
<pk mz="404.070430" i="1253644.6" sn="7.98" a="719.96" fwhm="0.000900" res="449186.3" algo="FTMS"/>
<pk mz="404.073717" i="2650637.5" sn="19.47" a="2112.68" fwhm="0.000939" res="430353.3" algo="FTMS"/>
<pk mz="404.098725" i="2514451.8" sn="18.35" a="2123.24" fwhm="0.000986" res="409821.2" algo="FTMS"/>
<pk mz="404.102884" i="3410964.8" sn="25.73" a="3402.85" fwhm="0.001080" res="374039.8" algo="FTMS"/>
<pk mz="404.106701" i="1344149.8" sn="8.72" a="1244.63" fwhm="0.001302" res="310444.2" algo="FTMS"/>
<pk mz="404.119782" i="1266713.0" sn="8.08" a="789.37" fwhm="0.000891" res="453399.8" algo="FTMS"/>
<pk mz="404.156242" i="3176994.3" sn="23.81" a="3057.85" fwhm="0.001101" res="367004.1" algo="FTMS"/>
<pk mz="404.164402" i="1159844.3" sn="7.20" a="742.03" fwhm="0.000976" res="414080.1" algo="FTMS"/>
<pk mz="404.192626" i="3117611.3" sn="23.32" a="3052.05" fwhm="0.001089" res="371329.4" algo="FTMS"/>
<pk mz="404.198208" i="14028845.0" z="-1" sn="113.12" a="15460.87" fwhm="0.001091" res="370623.9" algo="FTMS" component_name="V" deconvoluted_molecular_mass="403.195303" deconvoluted_isotopic_mass="404.198685"/>
<pk mz="404.938207" i="1518823.5" sn="10.16" a="1054.37" fwhm="0.000889" res="455332.2" algo="FTMS"/>
<pk mz="405.009927" i="3328761.8" sn="25.05" a="3447.06" fwhm="0.001128" res="359144.3" algo="FTMS"/>
<pk mz="405.046305" i="8163587.0" sn="64.85" a="8509.14" fwhm="0.001057" res="383218.8" algo="FTMS"/>
<pk mz="405.057533" i="2601733.8" sn="19.07" a="2172.38" fwhm="0.000979" res="413543.2" algo="FTMS"/>
<pk mz="405.067499" i="1539336.3" sn="10.32" a="1015.88" fwhm="0.000882" res="459283.6" algo="FTMS"/>
<pk mz="405.082702" i="9212172.0" sn="73.48" a="9612.64" fwhm="0.001067" res="379633.6" algo="FTMS"/>
<pk mz="405.093983" i="3127055.0" sn="23.39" a="2924.07" fwhm="0.001002" res="404480.5" algo="FTMS"/>
<pk mz="405.095832" i="1330959.4" sn="8.61" a="1004.06" fwhm="0.000980" res="413497.2" algo="FTMS"/>
<pk mz="405.103907" i="1369745.4" sn="8.93" a="1248.04" fwhm="0.001286" res="314946.5" algo="FTMS"/>
<pk mz="405.119115" i="5778709.5" sn="45.22" a="5865.10" fwhm="0.001050" res="385722.8" algo="FTMS"/>
<pk mz="405.132157" i="3277592.5" sn="24.63" a="3183.31" fwhm="0.001070" res="378473.9" algo="FTMS"/>
<pk mz="405.140172" i="2038554.6" sn="14.43" a="1764.81" fwhm="0.001059" res="382519.0" algo="FTMS"/>
<pk mz="405.155509" i="3646750.5" sn="27.67" a="3869.42" fwhm="0.001122" res="360965.5" algo="FTMS"/>
<pk mz="405.166764" i="1443617.4" sn="9.54" a="1158.38" fwhm="0.001011" res="400789.9" algo="FTMS"/>
<pk mz="405.168543" i="3665697.8" sn="27.83" a="3703.35" fwhm="0.001115" res="363233.1" algo="FTMS"/>
<pk mz="405.176625" i="2606883.8" sn="19.11" a="2577.18" fwhm="0.001053" res="384929.8" algo="FTMS"/>
<pk mz="405.186472" i="1618726.4" sn="10.98" a="1346.02" fwhm="0.001053" res="384912.5" algo="FTMS"/>
<pk mz="405.190661" i="2511655.5" sn="18.33" a="2545.72" fwhm="0.001379" res="293929.7" algo="FTMS"/>
<pk mz="405.201525" i="1674538.1" z="-1" sn="11.44" a="1528.81" fwhm="0.001149" res="352509.3" algo="FTMS" component_name="V" deconvoluted_molecular_mass="403.195303" deconvoluted_isotopic_mass="405.202005"/>
<pk mz="405.204947" i="2160939.0" sn="15.44" a="1930.86" fwhm="0.001054" res="384276.4" algo="FTMS"/>
<pk mz="405.212985" i="1904941.1" sn="13.33" a="1332.03" fwhm="0.000884" res="458293.2" algo="FTMS"/>
<pk mz="406.041578" i="4059647.8" sn="31.07" a="3877.44" fwhm="0.001036" res="391855.2" algo="FTMS"/>
<pk mz="406.049632" i="1730561.9" sn="11.90" a="1759.35" fwhm="0.001233" res="329337.4" algo="FTMS"/>
<pk mz="406.053024" i="1577474.8" sn="10.64" a="1258.59" fwhm="0.001029" res="394522.9" algo="FTMS"/>
<pk mz="406.077966" i="6069769.0" sn="47.61" a="5896.94" fwhm="0.001027" res="395535.2" algo="FTMS"/>
<pk mz="406.086111" i="2315787.3" sn="16.71" a="1929.65" fwhm="0.000991" res="409902.9" algo="FTMS"/>
<pk mz="406.089219" i="1338380.0" sn="8.67" a="1072.34" fwhm="0.001084" res="374595.2" algo="FTMS"/>
<pk mz="406.114344" i="2116114.3" sn="15.07" a="2182.84" fwhm="0.001118" res="363167.5" algo="FTMS"/>
<pk mz="406.122333" i="1800980.4" sn="12.48" a="1506.60" fwhm="0.001090" res="372589.8" algo="FTMS"/>
<pk mz="406.125631" i="1233429.3" sn="7.80" a="995.26" fwhm="0.001056" res="384713.9" algo="FTMS"/>
<pk mz="406.135493" i="3082775.8" sn="23.03" a="3227.89" fwhm="0.001098" res="369770.4" algo="FTMS"/>
<pk mz="406.171881" i="2602017.0" sn="19.07" a="2051.24" fwhm="0.000929" res="437313.7" algo="FTMS"/>
<pk mz="406.208222" i="1312554.4" sn="8.46" a="1038.68" fwhm="0.001021" res="397857.3" algo="FTMS"/>
<pk mz="407.025578" i="6129403.5" sn="48.10" a="6045.99" fwhm="0.001039" res="391669.8" algo="FTMS"/>
<pk mz="407.036834" i="1251582.6" sn="7.95" a="665.81" fwhm="0.000793" res="513345.0" algo="FTMS"/>
<pk mz="407.061987" i="11653893.0" sn="93.57" a="13127.42" fwhm="0.001105" res="368278.1" algo="FTMS"/>
<pk mz="407.073166" i="2897160.0" sn="21.50" a="2593.71" fwhm="0.001011" res="402549.3" algo="FTMS"/>
<pk mz="407.081418" i="1623306.0" sn="11.01" a="1375.35" fwhm="0.001038" res="392044.0" algo="FTMS"/>
<pk mz="407.098320" i="10218254.0" sn="81.75" a="10971.00" fwhm="0.001066" res="382008.5" algo="FTMS"/>
<pk mz="407.101590" i="1593871.3" sn="10.77" a="1241.08" fwhm="0.001012" res="402429.4" algo="FTMS"/>
<pk mz="407.109584" i="2832657.3" sn="20.97" a="2464.32" fwhm="0.000971" res="419398.6" algo="FTMS"/>
<pk mz="407.111327" i="2088465.8" sn="14.84" a="1906.58" fwhm="0.001119" res="363745.2" algo="FTMS"/>
<pk mz="407.134757" i="6794008.0" sn="53.57" a="7305.86" fwhm="0.001079" res="377164.0" algo="FTMS"/>
<pk mz="407.147840" i="4484891.0" sn="34.56" a="4551.89" fwhm="0.001105" res="368513.3" algo="FTMS"/>
<pk mz="407.171178" i="3268897.0" sn="24.56" a="3243.96" fwhm="0.001059" res="384384.0" algo="FTMS"/>
<pk mz="407.184211" i="4809508.5" sn="37.24" a="4719.83" fwhm="0.001047" res="389089.7" algo="FTMS"/>
<pk mz="407.207434" i="1762602.5" sn="12.16" a="1475.02" fwhm="0.000999" res="407511.2" algo="FTMS"/>
<pk mz="407.220487" i="1657133.8" sn="11.29" a="1454.09" fwhm="0.001127" res="361293.9" algo="FTMS"/>
<pk mz="407.256973" i="5062455.0" sn="39.32" a="5167.47" fwhm="0.001069" res="380984.8" algo="FTMS"/>
<pk mz="408.020671" i="1702652.3" sn="11.66" a="1464.21" fwhm="0.001070" res="381239.4" algo="FTMS"/>
<pk mz="408.057221" i="5096453.5" sn="39.60" a="4895.14" fwhm="0.001031" res="395836.7" algo="FTMS"/>
<pk mz="408.065341" i="2381831.8" sn="17.25" a="1944.58" fwhm="0.000968" res="421489.0" algo="FTMS"/>
<pk mz="408.068599" i="14312457.0" sn="115.45" a="15595.56" fwhm="0.001082" res="377113.4" algo="FTMS"/>
<pk mz="408.093644" i="4766735.0" sn="36.88" a="4616.03" fwhm="0.001041" res="392014.1" algo="FTMS"/>
<pk mz="408.101747" i="2585105.3" sn="18.93" a="2248.15" fwhm="0.001013" res="402948.2" algo="FTMS"/>
<pk mz="408.130031" i="1676824.5" sn="11.45" a="1146.69" fwhm="0.000839" res="486448.3" algo="FTMS"/>
<pk mz="408.151189" i="2456094.0" sn="17.86" a="2249.63" fwhm="0.001042" res="391876.4" algo="FTMS"/>
<pk mz="408.187469" i="1785127.4" sn="12.34" a="1379.47" fwhm="0.001002" res="407571.4" algo="FTMS"/>
<pk mz="408.260278" i="1682490.1" sn="11.50" a="1300.31" fwhm="0.000947" res="431127.3" algo="FTMS"/>
<pk mz="409.004922" i="1777659.5" sn="12.16" a="1492.07" fwhm="0.001059" res="386101.8" algo="FTMS"/>
<pk mz="409.011455" i="1408637.3" sn="9.15" a="1505.18" fwhm="0.001339" res="305384.0" algo="FTMS"/>
<pk mz="409.041236" i="10759429.0" sn="85.38" a="12170.31" fwhm="0.001111" res="368147.3" algo="FTMS"/>
<pk mz="409.052421" i="1404935.9" sn="9.12" a="862.70" fwhm="0.000897" res="456112.9" algo="FTMS"/>
<pk mz="409.056486" i="1284104.9" sn="8.14" a="1131.36" fwhm="0.001142" res="358338.8" algo="FTMS"/>
<pk mz="409.071979" i="1548045.0" sn="10.29" a="1007.01" fwhm="0.000890" res="459698.7" algo="FTMS"/>
<pk mz="409.077647" i="13948174.0" sn="111.38" a="15460.74" fwhm="0.001093" res="374383.0" algo="FTMS"/>
<pk mz="409.088814" i="2624785.3" sn="19.07" a="2392.12" fwhm="0.001001" res="408689.2" algo="FTMS"/>
<pk mz="409.113999" i="10071320.0" sn="79.77" a="10896.16" fwhm="0.001098" res="372522.0" algo="FTMS"/>
<pk mz="409.125191" i="1211802.9" sn="7.55" a="947.18" fwhm="0.001067" res="383318.5" algo="FTMS"/>
<pk mz="409.127094" i="3395867.3" sn="25.35" a="3403.51" fwhm="0.001089" res="375556.4" algo="FTMS"/>
<pk mz="409.144905" i="1959200.0" sn="13.64" a="1592.45" fwhm="0.000983" res="416127.1" algo="FTMS"/>
<pk mz="409.150442" i="8057121.5" sn="63.35" a="8405.50" fwhm="0.001074" res="380825.0" algo="FTMS"/>
<pk mz="409.163485" i="5265701.0" sn="40.60" a="5466.40" fwhm="0.001090" res="375292.5" algo="FTMS"/>
<pk mz="409.181093" i="1272361.4" sn="8.04" a="899.34" fwhm="0.000950" res="430794.3" algo="FTMS"/>
<pk mz="409.186783" i="4143914.8" sn="31.45" a="4162.94" fwhm="0.001094" res="374038.9" algo="FTMS"/>
<pk mz="409.199884" i="2596142.3" sn="18.83" a="2396.32" fwhm="0.001037" res="394540.4" algo="FTMS"/>
<pk mz="409.223131" i="2583860.3" sn="18.73" a="2287.50" fwhm="0.001034" res="395706.1" algo="FTMS"/>
<pk mz="409.254020" i="1860412.4" sn="12.83" a="1577.80" fwhm="0.001000" res="409334.7" algo="FTMS"/>
<pk mz="409.272644" i="3760961.3" sn="28.33" a="3526.71" fwhm="0.001037" res="394828.5" algo="FTMS"/>
<pk mz="410.036404" i="2087944.8" sn="14.69" a="1606.83" fwhm="0.000985" res="416431.1" algo="FTMS"/>
<pk mz="410.044629" i="1976330.9" sn="13.78" a="1558.76" fwhm="0.000962" res="426442.0" algo="FTMS"/>
<pk mz="410.051848" i="1403660.8" sn="9.11" a="1161.78" fwhm="0.001036" res="395794.4" algo="FTMS"/>
<pk mz="410.072880" i="3792402.3" sn="28.58" a="3719.21" fwhm="0.001044" res="392761.3" algo="FTMS"/>
<pk mz="410.080991" i="2497044.5" sn="18.02" a="2367.62" fwhm="0.001054" res="389066.0" algo="FTMS"/>
<pk mz="410.109291" i="2947612.0" sn="21.70" a="2688.72" fwhm="0.001024" res="400380.6" algo="FTMS"/>
<pk mz="410.117325" i="1727262.0" sn="11.75" a="1758.83" fwhm="0.001275" res="321576.2" algo="FTMS"/>
<pk mz="410.122457" i="1663263.4" sn="11.23" a="1454.52" fwhm="0.001062" res="386243.8" algo="FTMS"/>
<pk mz="410.145673" i="1394213.4" sn="9.03" a="1169.77" fwhm="0.001072" res="382745.0" algo="FTMS"/>
<pk mz="410.153773" i="1625127.5" sn="10.91" a="1375.88" fwhm="0.001058" res="387703.6" algo="FTMS"/>
<pk mz="410.158787" i="1238056.9" sn="7.76" a="899.37" fwhm="0.001051" res="390393.2" algo="FTMS"/>
<pk mz="410.166842" i="1418539.0" sn="9.23" a="1269.68" fwhm="0.001154" res="355329.7" algo="FTMS"/>
<pk mz="410.221583" i="50126392.0" z="-1" sn="406.31" a="56783.54" fwhm="0.001083" res="378831.2" algo="FTMS" component_name="Y" deconvoluted_molecular_mass="410.222077" deconvoluted_isotopic_mass="410.222075"/>
<pk mz="411.020478" i="2995467.3" sn="22.08" a="2661.87" fwhm="0.000967" res="424873.7" algo="FTMS"/>
<pk mz="411.035682" i="1904399.3" sn="13.19" a="1673.05" fwhm="0.001046" res="393053.5" algo="FTMS"/>
<pk mz="411.056868" i="12095253.0" sn="96.27" a="13241.17" fwhm="0.001096" res="374929.1" algo="FTMS"/>
<pk mz="411.068113" i="1692951.8" sn="11.47" a="1510.98" fwhm="0.001104" res="372469.9" algo="FTMS"/>
<pk mz="411.093277" i="13612830.0" sn="108.64" a="15515.92" fwhm="0.001132" res="363308.5" algo="FTMS"/>
<pk mz="411.096540" i="12683039.0" sn="101.06" a="13753.14" fwhm="0.001094" res="375662.2" algo="FTMS"/>
<pk mz="411.104511" i="1704737.4" sn="11.56" a="1213.73" fwhm="0.000863" res="476212.2" algo="FTMS"/>
<pk mz="411.114405" i="8531748.0" sn="67.22" a="9399.93" fwhm="0.001099" res="374003.5" algo="FTMS"/>
<pk mz="411.129644" i="8588072.0" sn="67.68" a="9213.03" fwhm="0.001112" res="369628.7" algo="FTMS"/>
<pk mz="411.132948" i="1198632.9" sn="7.44" a="583.72" fwhm="0.000883" res="465639.8" algo="FTMS"/>
<pk mz="411.142697" i="1772587.4" sn="12.11" a="1660.62" fwhm="0.001133" res="362912.1" algo="FTMS"/>
<pk mz="411.160407" i="1621040.0" sn="10.88" a="1204.97" fwhm="0.000979" res="420099.3" algo="FTMS"/>
<pk mz="411.166023" i="6277937.5" sn="48.84" a="6659.27" fwhm="0.001097" res="374940.3" algo="FTMS"/>
<pk mz="411.179088" i="2741557.0" sn="20.01" a="2790.41" fwhm="0.001102" res="373037.2" algo="FTMS"/>
<pk mz="411.202433" i="5429051.0" sn="41.92" a="6065.33" fwhm="0.001120" res="367137.6" algo="FTMS"/>
<pk mz="411.215486" i="1348414.6" sn="8.66" a="986.16" fwhm="0.001005" res="408993.5" algo="FTMS"/>
<pk mz="411.224935" i="10628929.0" z="-1" sn="84.31" a="11690.66" fwhm="0.001101" res="373399.2" algo="FTMS" component_name="Y" deconvoluted_molecular_mass="410.222077" deconvoluted_isotopic_mass="411.225430"/>
<pk mz="411.238809" i="3054404.8" sn="22.56" a="2616.48" fwhm="0.000986" res="416958.5" algo="FTMS"/>
<pk mz="411.269617" i="1635404.9" sn="11.00" a="1167.82" fwhm="0.000945" res="435067.4" algo="FTMS"/>
<pk mz="411.326867" i="3346268.0" sn="24.94" a="2878.01" fwhm="0.001013" res="406047.8" algo="FTMS"/>
<pk mz="412.052129" i="1891867.6" sn="13.09" a="1468.39" fwhm="0.000944" res="436688.2" algo="FTMS"/>
<pk mz="412.060268" i="2522141.8" sn="18.22" a="2588.63" fwhm="0.001189" res="346684.4" algo="FTMS"/>
<pk mz="412.088514" i="2776101.3" sn="20.29" a="2396.86" fwhm="0.000991" res="415992.0" algo="FTMS"/>
<pk mz="412.096750" i="2458151.5" sn="17.70" a="2319.98" fwhm="0.001049" res="392785.7" algo="FTMS"/>
<pk mz="412.099967" i="1973544.4" sn="13.75" a="1741.08" fwhm="0.001069" res="385335.1" algo="FTMS"/>
<pk mz="412.101745" i="1190184.8" sn="7.36" a="802.51" fwhm="0.000929" res="443410.8" algo="FTMS"/>
<pk mz="412.117788" i="1906989.0" sn="13.21" a="1584.31" fwhm="0.000987" res="417595.9" algo="FTMS"/>
<pk mz="412.124970" i="1862703.0" sn="12.85" a="1699.34" fwhm="0.001085" res="379812.2" algo="FTMS"/>
<pk mz="412.133020" i="1677105.1" sn="11.33" a="1348.54" fwhm="0.000995" res="414375.7" algo="FTMS"/>
<pk mz="412.138002" i="1412658.4" sn="9.18" a="1299.35" fwhm="0.001134" res="363346.6" algo="FTMS"/>
<pk mz="412.169280" i="1248570.6" sn="7.84" a="879.99" fwhm="0.000919" res="448526.8" algo="FTMS"/>
<pk mz="412.218636" i="13942856.0" sn="111.33" a="16053.49" fwhm="0.001127" res="365654.6" algo="FTMS"/>
<pk mz="412.330479" i="1342181.4" sn="8.60" a="1423.40" fwhm="0.001549" res="266161.7" algo="FTMS"/>
<pk mz="412.966370" i="1316110.4" sn="8.39" a="1107.53" fwhm="0.001152" res="358595.6" algo="FTMS"/>
<pk mz="413.015026" i="2344731.3" sn="16.78" a="2213.37" fwhm="0.001055" res="391609.7" algo="FTMS"/>
<pk mz="413.036163" i="4225313.0" sn="32.11" a="4309.46" fwhm="0.001083" res="381408.7" algo="FTMS"/>
<pk mz="413.051485" i="2622757.0" sn="19.04" a="2244.16" fwhm="0.001017" res="406015.0" algo="FTMS"/>
<pk mz="413.072546" i="10537259.0" sn="83.56" a="11678.43" fwhm="0.001119" res="369114.3" algo="FTMS"/>
<pk mz="413.087784" i="2065454.6" sn="14.50" a="2280.34" fwhm="0.001321" res="312812.9" algo="FTMS"/>
<pk mz="413.108914" i="10215732.0" sn="80.94" a="11505.88" fwhm="0.001119" res="369093.9" algo="FTMS"/>
<pk mz="413.120070" i="1368631.3" sn="8.82" a="1114.78" fwhm="0.001118" res="369636.4" algo="FTMS"/>
<pk mz="413.145321" i="7323966.0" sn="57.37" a="7825.01" fwhm="0.001107" res="373262.1" algo="FTMS"/>
<pk mz="413.181728" i="7583047.5" sn="59.48" a="8750.74" fwhm="0.001127" res="366543.0" algo="FTMS"/>
<pk mz="413.194684" i="1325643.1" sn="8.47" a="1242.87" fwhm="0.001239" res="333619.7" algo="FTMS"/>
<pk mz="413.218071" i="6591825.5" sn="51.40" a="7082.21" fwhm="0.001119" res="369239.7" algo="FTMS"/>
<pk mz="413.222003" i="2850642.5" sn="20.90" a="2523.51" fwhm="0.000991" res="417117.7" algo="FTMS"/>
<pk mz="413.254429" i="3134299.0" sn="23.21" a="2821.37" fwhm="0.001031" res="400650.4" algo="FTMS"/>
<pk mz="414.046682" i="2247470.5" sn="15.98" a="2446.01" fwhm="0.001173" res="353035.4" algo="FTMS"/>
<pk mz="414.067822" i="1517108.1" sn="10.03" a="1086.95" fwhm="0.000882" res="469650.7" algo="FTMS"/>
<pk mz="414.075841" i="1988406.3" sn="13.87" a="1916.48" fwhm="0.001146" res="361221.1" algo="FTMS"/>
<pk mz="414.083059" i="1715768.3" sn="11.65" a="1261.52" fwhm="0.000965" res="428900.8" algo="FTMS"/>
<pk mz="414.104221" i="1783101.9" sn="12.19" a="1460.37" fwhm="0.000976" res="424321.1" algo="FTMS"/>
<pk mz="414.112319" i="2037056.1" sn="14.26" a="1928.12" fwhm="0.001115" res="371350.0" algo="FTMS"/>
<pk mz="414.140501" i="1330503.6" sn="8.50" a="1014.87" fwhm="0.001018" res="406980.8" algo="FTMS"/>
<pk mz="414.148715" i="1744969.8" sn="11.88" a="1471.54" fwhm="0.000984" res="421090.7" algo="FTMS"/>
<pk mz="414.176827" i="1358929.4" sn="8.74" a="1239.45" fwhm="0.001122" res="369128.5" algo="FTMS"/>
<pk mz="414.184996" i="1610579.5" sn="10.79" a="1341.77" fwhm="0.001062" res="390015.4" algo="FTMS"/>
<pk mz="414.221459" i="1865309.3" sn="12.86" a="1644.81" fwhm="0.001043" res="397011.4" algo="FTMS"/>
<pk mz="414.994252" i="1198380.5" sn="7.43" a="826.02" fwhm="0.001038" res="399937.9" algo="FTMS"/>
<pk mz="415.030667" i="4375350.0" sn="33.32" a="4636.29" fwhm="0.001166" res="355967.4" algo="FTMS"/>
<pk mz="415.051825" i="4997948.0" sn="38.40" a="5475.31" fwhm="0.001147" res="361778.6" algo="FTMS"/>
<pk mz="415.067068" i="3443520.0" sn="25.73" a="3770.45" fwhm="0.001143" res="363080.7" algo="FTMS"/>
<pk mz="415.078399" i="1604931.1" sn="10.74" a="1426.18" fwhm="0.001075" res="386251.8" algo="FTMS"/>
<pk mz="415.088202" i="6484805.5" sn="50.52" a="6899.42" fwhm="0.001090" res="380925.6" algo="FTMS"/>
<pk mz="415.103432" i="2541897.8" sn="18.38" a="2373.58" fwhm="0.001054" res="393826.1" algo="FTMS"/>
<pk mz="415.124551" i="6846287.5" sn="53.47" a="7372.52" fwhm="0.001120" res="370766.4" algo="FTMS"/>
<pk mz="415.139839" i="1807187.6" sn="12.39" a="1330.93" fwhm="0.000946" res="438826.8" algo="FTMS"/>
<pk mz="415.152928" i="1147223.1" sn="7.01" a="553.67" fwhm="0.000816" res="508980.6" algo="FTMS"/>
<pk mz="415.160955" i="6951769.5" sn="54.33" a="7925.62" fwhm="0.001149" res="361445.1" algo="FTMS"/>
<pk mz="415.189110" i="2220896.8" sn="15.76" a="2331.87" fwhm="0.001186" res="350057.9" algo="FTMS"/>
<pk mz="415.194876" i="5850978.5" sn="45.35" a="6109.58" fwhm="0.001114" res="372775.0" algo="FTMS"/>
<pk mz="415.197355" i="7765859.0" sn="60.96" a="8661.91" fwhm="0.001146" res="362295.5" algo="FTMS"/>
<pk mz="415.219882" i="2346345.0" sn="16.78" a="2078.15" fwhm="0.001089" res="381176.0" algo="FTMS"/>
<pk mz="415.233702" i="4976493.0" sn="38.22" a="5395.22" fwhm="0.001118" res="371435.6" algo="FTMS"/>
<pk mz="415.270203" i="2112374.8" sn="14.88" a="1738.03" fwhm="0.001012" res="410387.8" algo="FTMS"/>
<pk mz="416.025855" i="2043458.1" sn="14.31" a="1884.37" fwhm="0.001128" res="368732.0" algo="FTMS"/>
<pk mz="416.062297" i="2515020.0" sn="18.16" a="2380.17" fwhm="0.001109" res="375050.2" algo="FTMS"/>
<pk mz="416.073600" i="2730575.0" sn="19.91" a="2574.70" fwhm="0.001080" res="385395.4" algo="FTMS"/>
<pk mz="416.083468" i="1970001.8" sn="13.71" a="1976.96" fwhm="0.001091" res="381328.1" algo="FTMS"/>
<pk mz="416.091551" i="1486675.9" sn="9.77" a="1359.90" fwhm="0.001091" res="381401.9" algo="FTMS"/>
<pk mz="416.098634" i="1911893.8" sn="13.24" a="1671.53" fwhm="0.001056" res="394087.3" algo="FTMS"/>
<pk mz="416.119829" i="1158235.5" sn="7.10" a="595.30" fwhm="0.000814" res="511414.5" algo="FTMS"/>
<pk mz="416.128060" i="1390429.8" sn="8.99" a="1104.28" fwhm="0.001037" res="401331.3" algo="FTMS"/>
<pk mz="416.156222" i="2344549.3" sn="16.77" a="2392.88" fwhm="0.001147" res="362958.5" algo="FTMS"/>
<pk mz="416.164330" i="1323623.5" sn="8.44" a="954.09" fwhm="0.001002" res="415321.1" algo="FTMS"/>
<pk mz="416.167390" i="1395560.4" sn="9.03" a="1064.64" fwhm="0.001014" res="410232.9" algo="FTMS"/>
<pk mz="416.192597" i="2437231.3" sn="17.52" a="2163.33" fwhm="0.001045" res="398404.6" algo="FTMS"/>
<pk mz="416.198271" i="1633136.6" sn="10.97" a="1271.74" fwhm="0.001014" res="410366.5" algo="FTMS"/>
<pk mz="416.200740" i="1758577.4" sn="11.99" a="1515.66" fwhm="0.001049" res="396639.0" algo="FTMS"/>
<pk mz="416.956894" i="6020414.0" sn="46.73" a="6461.95" fwhm="0.001092" res="381904.0" algo="FTMS"/>
<pk mz="417.009967" i="2759500.3" sn="20.15" a="2510.45" fwhm="0.001052" res="396227.3" algo="FTMS"/>
<pk mz="417.031017" i="1712465.9" sn="11.61" a="1566.75" fwhm="0.001180" res="353504.7" algo="FTMS"/>
<pk mz="417.046315" i="5806422.0" sn="44.99" a="6319.19" fwhm="0.001137" res="366857.7" algo="FTMS"/>
<pk mz="417.057597" i="1880921.0" sn="12.99" a="1472.58" fwhm="0.000950" res="439207.7" algo="FTMS"/>
<pk mz="417.067410" i="3787611.8" sn="28.53" a="4504.86" fwhm="0.001257" res="331875.3" algo="FTMS"/>
<pk mz="417.082729" i="5127520.0" sn="39.45" a="5270.35" fwhm="0.001098" res="379736.9" algo="FTMS"/>
<pk mz="417.094005" i="1872738.9" sn="12.92" a="1672.79" fwhm="0.001027" res="406171.7" algo="FTMS"/>
<pk mz="417.103894" i="4112229.5" sn="31.18" a="4210.22" fwhm="0.001110" res="375848.7" algo="FTMS"/>
<pk mz="417.115143" i="1788008.6" sn="12.23" a="1482.21" fwhm="0.001069" res="390201.8" algo="FTMS"/>
<pk mz="417.119170" i="3884905.8" sn="29.32" a="4026.56" fwhm="0.001124" res="370969.8" algo="FTMS"/>
<pk mz="417.122427" i="1156074.6" sn="7.08" a="846.46" fwhm="0.001095" res="380904.8" algo="FTMS"/>
<pk mz="417.132196" i="1955693.3" sn="13.59" a="1744.32" fwhm="0.001109" res="375999.4" algo="FTMS"/>
<pk mz="417.140223" i="4261231.5" sn="32.39" a="4303.28" fwhm="0.001074" res="388234.2" algo="FTMS"/>
<pk mz="417.155400" i="2323315.5" sn="16.59" a="2625.34" fwhm="0.001226" res="340169.6" algo="FTMS"/>
<pk mz="417.168550" i="2476407.0" sn="17.84" a="2100.91" fwhm="0.000993" res="419907.3" algo="FTMS"/>
<pk mz="417.176601" i="5927289.5" sn="45.97" a="6393.64" fwhm="0.001111" res="375582.5" algo="FTMS"/>
<pk mz="417.189447" i="2105980.8" sn="14.82" a="2351.43" fwhm="0.001142" res="365179.6" algo="FTMS"/>
<pk mz="417.199417" i="2017471.5" sn="14.10" a="2790.21" fwhm="0.001696" res="246053.9" algo="FTMS"/>
<pk mz="417.210431" i="321480064.0" z="-1" sn="2618.43" a="352884.13" fwhm="0.001102" res="378504.6" algo="FTMS" component_name="G" deconvoluted_molecular_mass="417.210949" deconvoluted_isotopic_mass="417.210941"/>
<pk mz="417.249364" i="2463117.0" sn="17.73" a="2420.59" fwhm="0.001137" res="367114.0" algo="FTMS"/>
<pk mz="417.956487" i="1161036.9" sn="7.11" a="624.66" fwhm="0.000840" res="497313.1" algo="FTMS"/>
<pk mz="418.041546" i="2789476.0" sn="20.39" a="2355.49" fwhm="0.000973" res="429625.3" algo="FTMS"/>
<pk mz="418.052767" i="1254759.1" sn="7.88" a="1079.21" fwhm="0.001083" res="386152.6" algo="FTMS"/>
<pk mz="418.077965" i="2770542.0" sn="20.24" a="2678.91" fwhm="0.001091" res="383117.5" algo="FTMS"/>
<pk mz="418.086030" i="1151344.1" sn="7.04" a="747.96" fwhm="0.000959" res="435738.3" algo="FTMS"/>
<pk mz="418.114354" i="1441399.9" sn="9.40" a="1236.40" fwhm="0.001071" res="390347.3" algo="FTMS"/>
<pk mz="418.122255" i="1913978.0" sn="13.25" a="2092.57" fwhm="0.001266" res="330216.1" algo="FTMS"/>
<pk mz="418.135451" i="1676157.5" sn="11.31" a="1202.83" fwhm="0.000905" res="461964.1" algo="FTMS"/>
<pk mz="418.146537" i="1157504.6" sn="7.09" a="1087.93" fwhm="0.001327" res="315025.2" algo="FTMS"/>
<pk mz="418.171933" i="2696327.5" sn="19.63" a="2841.21" fwhm="0.001162" res="359798.3" algo="FTMS"/>
<pk mz="418.213808" i="64661140.0" z="-1" sn="524.78" a="76306.94" fwhm="0.001131" res="369768.1" algo="FTMS" component_name="G" deconvoluted_molecular_mass="417.210949" deconvoluted_isotopic_mass="418.214321"/>
<pk mz="418.953981" i="1992028.4" sn="13.75" a="1693.39" fwhm="0.001036" res="404207.0" algo="FTMS"/>
<pk mz="419.025602" i="5621616.0" sn="43.04" a="6193.38" fwhm="0.001136" res="368745.9" algo="FTMS"/>
<pk mz="419.036753" i="1379955.0" sn="8.81" a="878.68" fwhm="0.000923" res="454059.4" algo="FTMS"/>
<pk mz="419.061965" i="7384954.0" sn="57.28" a="7629.36" fwhm="0.001074" res="390307.3" algo="FTMS"/>
<pk mz="419.073209" i="3374461.0" sn="24.91" a="3142.08" fwhm="0.001051" res="398620.2" algo="FTMS"/>
<pk mz="419.083087" i="1909887.6" sn="13.09" a="1755.31" fwhm="0.001052" res="398544.1" algo="FTMS"/>
<pk mz="419.098375" i="7240580.0" sn="56.11" a="8190.03" fwhm="0.001176" res="356337.5" algo="FTMS"/>
<pk mz="419.109596" i="2574726.8" sn="18.45" a="2234.26" fwhm="0.001019" res="411186.1" algo="FTMS"/>
<pk mz="419.111506" i="1257351.4" sn="7.82" a="1030.69" fwhm="0.001073" res="390656.1" algo="FTMS"/>
<pk mz="419.119674" i="1535881.6" sn="10.07" a="1492.10" fwhm="0.001182" res="354495.7" algo="FTMS"/>
<pk mz="419.134789" i="4572045.5" sn="34.57" a="4768.57" fwhm="0.001109" res="378044.1" algo="FTMS"/>
<pk mz="419.147824" i="2742161.3" sn="19.80" a="2504.27" fwhm="0.001045" res="401092.1" algo="FTMS"/>
<pk mz="419.155887" i="1876115.5" sn="12.81" a="1958.10" fwhm="0.001269" res="330289.9" algo="FTMS"/>
<pk mz="419.171156" i="2234007.8" sn="15.70" a="2252.05" fwhm="0.001142" res="366948.5" algo="FTMS"/>
<pk mz="419.184168" i="3214747.3" sn="23.62" a="3073.14" fwhm="0.001073" res="390505.4" algo="FTMS"/>
<pk mz="419.192238" i="2551709.5" sn="18.27" a="2552.12" fwhm="0.001129" res="371227.8" algo="FTMS"/>
<pk mz="419.206312" i="10104737.0" sn="79.23" a="12201.47" fwhm="0.001155" res="362822.7" algo="FTMS"/>
<pk mz="419.214698" i="1821603.5" sn="12.37" a="1609.17" fwhm="0.001061" res="395247.1" algo="FTMS"/>
<pk mz="419.217209" i="6743972.0" z="-1" sn="52.10" a="7478.77" fwhm="0.001145" res="366184.4" algo="FTMS" component_name="G" deconvoluted_molecular_mass="417.210949" deconvoluted_isotopic_mass="419.217725"/>
<pk mz="419.220561" i="2054821.1" sn="14.26" a="1982.69" fwhm="0.001150" res="364412.9" algo="FTMS"/>
<pk mz="419.228529" i="1615783.3" sn="10.71" a="1292.40" fwhm="0.001018" res="411885.8" algo="FTMS"/>
<pk mz="420.020783" i="1848959.8" sn="12.59" a="1445.43" fwhm="0.000947" res="443537.8" algo="FTMS"/>
<pk mz="420.057223" i="3349129.8" sn="24.70" a="3313.04" fwhm="0.001119" res="375549.6" algo="FTMS"/>
<pk mz="420.065317" i="1462923.9" sn="9.48" a="1201.98" fwhm="0.001012" res="415209.4" algo="FTMS"/>
<pk mz="420.068501" i="1547404.9" sn="10.16" a="1130.38" fwhm="0.000999" res="420500.8" algo="FTMS"/>
<pk mz="420.093639" i="3014803.8" sn="22.00" a="2582.43" fwhm="0.000995" res="422018.1" algo="FTMS"/>
<pk mz="420.101720" i="1849749.9" sn="12.60" a="1719.19" fwhm="0.001124" res="373818.6" algo="FTMS"/>
<pk mz="420.138208" i="1432479.9" sn="9.23" a="1126.96" fwhm="0.001098" res="382766.7" algo="FTMS"/>
<pk mz="420.151144" i="2167459.5" sn="15.16" a="2002.97" fwhm="0.001074" res="391065.3" algo="FTMS"/>
<pk mz="420.187517" i="2212525.5" sn="15.53" a="1796.05" fwhm="0.000991" res="424206.0" algo="FTMS"/>
<pk mz="420.209614" i="2643635.5" sn="19.01" a="2638.68" fwhm="0.001182" res="355541.6" algo="FTMS"/>
<pk mz="420.296646" i="2383563.3" sn="16.91" a="2183.49" fwhm="0.001074" res="391345.7" algo="FTMS"/>
<pk mz="421.004906" i="2105229.3" sn="14.66" a="1962.62" fwhm="0.001122" res="375145.0" algo="FTMS"/>
<pk mz="421.041220" i="8146327.5" sn="63.42" a="9406.36" fwhm="0.001168" res="360560.5" algo="FTMS"/>
<pk mz="421.052479" i="2123418.5" sn="14.80" a="2001.70" fwhm="0.001108" res="380125.4" algo="FTMS"/>
<pk mz="421.077641" i="11215265.0" sn="88.19" a="12129.57" fwhm="0.001119" res="376316.0" algo="FTMS"/>
<pk mz="421.080852" i="1471138.1" sn="9.54" a="1372.05" fwhm="0.001217" res="346062.6" algo="FTMS"/>
<pk mz="421.088818" i="2544036.3" sn="18.20" a="2875.99" fwhm="0.001293" res="325704.8" algo="FTMS"/>
<pk mz="421.113993" i="8192427.5" sn="63.79" a="9350.67" fwhm="0.001146" res="367546.7" algo="FTMS"/>
<pk mz="421.125241" i="2066606.4" sn="14.35" a="2006.46" fwhm="0.001172" res="359358.7" algo="FTMS"/>
<pk mz="421.127108" i="1579438.9" sn="10.41" a="1238.01" fwhm="0.001006" res="418781.2" algo="FTMS"/>
<pk mz="421.150392" i="4606389.0" sn="34.85" a="4692.69" fwhm="0.001087" res="387614.1" algo="FTMS"/>
<pk mz="421.155289" i="1723062.6" sn="11.57" a="1448.55" fwhm="0.001097" res="383803.5" algo="FTMS"/>
<pk mz="421.163463" i="4106680.8" sn="30.81" a="4349.31" fwhm="0.001123" res="375007.7" algo="FTMS"/>
<pk mz="421.186683" i="2301375.3" sn="16.24" a="2257.99" fwhm="0.001105" res="381285.7" algo="FTMS"/>
<pk mz="421.199928" i="3275714.8" sn="24.11" a="3372.62" fwhm="0.001095" res="384668.0" algo="FTMS"/>
<pk mz="421.226527" i="16849354.0" sn="133.66" a="19074.68" fwhm="0.001135" res="371121.1" algo="FTMS"/>
<pk mz="421.309025" i="2572768.8" sn="18.43" a="2366.54" fwhm="0.001116" res="377368.1" algo="FTMS"/>
<pk mz="422.036606" i="2507944.8" sn="17.91" a="2293.15" fwhm="0.001092" res="386636.3" algo="FTMS"/>
<pk mz="422.072893" i="4244146.5" sn="31.92" a="4448.28" fwhm="0.001130" res="373651.8" algo="FTMS"/>
<pk mz="422.081047" i="2401973.0" sn="17.05" a="2131.70" fwhm="0.001043" res="404638.0" algo="FTMS"/>
<pk mz="422.084256" i="19974838.0" sn="158.89" a="23198.56" fwhm="0.001162" res="363235.1" algo="FTMS"/>
<pk mz="422.109321" i="2848444.8" sn="20.65" a="2644.96" fwhm="0.001078" res="391530.3" algo="FTMS"/>
<pk mz="422.117350" i="2079934.9" sn="14.45" a="1682.09" fwhm="0.001009" res="418231.6" algo="FTMS"/>
<pk mz="422.153834" i="1365193.0" sn="8.68" a="1004.88" fwhm="0.001016" res="415669.0" algo="FTMS"/>
<pk mz="422.166776" i="1868492.5" sn="12.74" a="1437.25" fwhm="0.000974" res="433377.6" algo="FTMS"/>
<pk mz="422.203193" i="1334486.5" sn="8.43" a="1359.02" fwhm="0.001209" res="349236.4" algo="FTMS"/>
<pk mz="422.229889" i="3979485.8" sn="29.78" a="4408.41" fwhm="0.001182" res="357128.7" algo="FTMS"/>
<pk mz="423.020515" i="3966391.5" sn="29.68" a="4152.11" fwhm="0.001119" res="378012.3" algo="FTMS"/>
<pk mz="423.056882" i="10079170.0" sn="79.01" a="11519.33" fwhm="0.001177" res="359430.2" algo="FTMS"/>
<pk mz="423.068186" i="1533124.8" sn="10.04" a="1067.42" fwhm="0.000952" res="444391.4" algo="FTMS"/>
<pk mz="423.073906" i="11862982.0" sn="93.41" a="13790.95" fwhm="0.001174" res="360434.7" algo="FTMS"/>
<pk mz="423.087616" i="2133962.0" sn="14.89" a="1782.87" fwhm="0.000963" res="439514.6" algo="FTMS"/>
<pk mz="423.093270" i="9984972.0" sn="78.25" a="11517.41" fwhm="0.001159" res="365007.1" algo="FTMS"/>
<pk mz="423.104466" i="3109326.8" sn="22.76" a="3028.10" fwhm="0.001087" res="389099.3" algo="FTMS"/>
<pk mz="423.125633" i="1162324.5" sn="7.04" a="1190.72" fwhm="0.001481" res="285737.2" algo="FTMS"/>
<pk mz="423.129662" i="7062485.5" sn="54.67" a="7830.57" fwhm="0.001145" res="369557.0" algo="FTMS"/>
<pk mz="423.142682" i="2546649.3" sn="18.22" a="3012.20" fwhm="0.001264" res="334887.9" algo="FTMS"/>
<pk mz="423.160538" i="1569758.1" sn="10.33" a="1488.63" fwhm="0.001265" res="334441.7" algo="FTMS"/>
<pk mz="423.166021" i="4836319.5" sn="36.70" a="5330.32" fwhm="0.001165" res="363316.9" algo="FTMS"/>
<pk mz="423.179100" i="3973091.3" sn="29.73" a="4078.75" fwhm="0.001119" res="378053.5" algo="FTMS"/>
<pk mz="423.202400" i="2903529.8" sn="21.10" a="2759.83" fwhm="0.001061" res="398684.2" algo="FTMS"/>
<pk mz="423.205739" i="1185258.6" sn="7.23" a="776.79" fwhm="0.000898" res="471047.2" algo="FTMS"/>
<pk mz="423.215473" i="2357741.3" sn="16.69" a="2167.30" fwhm="0.001055" res="401208.3" algo="FTMS"/>
<pk mz="423.233201" i="1171954.3" sn="7.12" a="844.69" fwhm="0.001100" res="384921.7" algo="FTMS"/>
<pk mz="423.238894" i="5111796.0" sn="38.92" a="5549.58" fwhm="0.001155" res="366534.2" algo="FTMS"/>
<pk mz="423.251884" i="1297911.4" sn="8.14" a="792.55" fwhm="0.000909" res="465395.4" algo="FTMS"/>
<pk mz="424.031014" i="1173198.4" sn="7.13" a="983.43" fwhm="0.001373" res="308887.0" algo="FTMS"/>
<pk mz="424.052174" i="2922196.3" sn="21.25" a="2951.24" fwhm="0.001107" res="382980.5" algo="FTMS"/>
<pk mz="424.060389" i="1553622.5" sn="10.20" a="1296.43" fwhm="0.001008" res="420692.8" algo="FTMS"/>
<pk mz="424.073424" i="3476698.0" sn="25.72" a="3478.12" fwhm="0.001100" res="385603.4" algo="FTMS"/>
<pk mz="424.077384" i="1298651.1" sn="8.14" a="1033.70" fwhm="0.001092" res="388400.9" algo="FTMS"/>
<pk mz="424.088523" i="3598558.3" sn="26.70" a="3710.65" fwhm="0.001132" res="374604.0" algo="FTMS"/>
<pk mz="424.096571" i="1766368.4" sn="11.92" a="1442.36" fwhm="0.001022" res="414924.1" algo="FTMS"/>
<pk mz="424.108758" i="1225699.8" sn="7.55" a="910.45" fwhm="0.001031" res="411464.6" algo="FTMS"/>
<pk mz="424.124943" i="1946856.3" sn="13.37" a="1525.30" fwhm="0.000993" res="426993.4" algo="FTMS"/>
<pk mz="424.133023" i="1381226.5" sn="8.81" a="1506.37" fwhm="0.001322" res="320793.1" algo="FTMS"/>
<pk mz="424.161116" i="1346546.3" sn="8.53" a="1179.15" fwhm="0.001070" res="396289.7" algo="FTMS"/>
<pk mz="424.182692" i="1283064.3" sn="8.02" a="1137.08" fwhm="0.001228" res="345379.5" algo="FTMS"/>
<pk mz="424.242288" i="1500168.8" sn="9.77" a="1139.53" fwhm="0.001016" res="417485.8" algo="FTMS"/>
<pk mz="425.036195" i="5613028.0" sn="42.96" a="6896.42" fwhm="0.001253" res="339187.5" algo="FTMS"/>
<pk mz="425.051439" i="1549032.4" sn="10.16" a="1124.17" fwhm="0.000965" res="440586.8" algo="FTMS"/>
<pk mz="425.064477" i="2033644.0" sn="14.07" a="1915.86" fwhm="0.001125" res="377789.4" algo="FTMS"/>
<pk mz="425.071101" i="5274606.0" sn="40.23" a="5749.77" fwhm="0.001354" res="313834.1" algo="FTMS"/>
<pk mz="425.072569" i="10982894.0" sn="86.30" a="12847.52" fwhm="0.001189" res="357446.9" algo="FTMS"/>
<pk mz="425.083757" i="1723633.4" sn="11.57" a="1432.83" fwhm="0.001108" res="383591.3" algo="FTMS"/>
<pk mz="425.093610" i="2275828.0" sn="16.03" a="2039.76" fwhm="0.001076" res="395032.2" algo="FTMS"/>
<pk mz="425.108972" i="9811448.0" sn="76.85" a="11330.56" fwhm="0.001172" res="362816.5" algo="FTMS"/>
<pk mz="425.112160" i="2229753.3" sn="15.65" a="2310.22" fwhm="0.001238" res="343286.1" algo="FTMS"/>
<pk mz="425.120172" i="1917691.4" sn="13.14" a="1612.31" fwhm="0.001045" res="406726.0" algo="FTMS"/>
<pk mz="425.145368" i="7039490.5" sn="54.48" a="8181.47" fwhm="0.001199" res="354607.4" algo="FTMS"/>
<pk mz="425.158445" i="1686022.0" sn="11.27" a="1160.41" fwhm="0.000927" res="458837.1" algo="FTMS"/>
<pk mz="425.176290" i="1383434.9" sn="8.82" a="1262.28" fwhm="0.001208" res="352082.5" algo="FTMS"/>
<pk mz="425.181773" i="4729356.5" sn="35.83" a="5152.83" fwhm="0.001162" res="365832.1" algo="FTMS"/>
<pk mz="425.194852" i="2233872.0" sn="15.69" a="2043.78" fwhm="0.001107" res="384148.3" algo="FTMS"/>
<pk mz="425.218180" i="3136534.5" sn="22.97" a="2854.25" fwhm="0.001008" res="421813.6" algo="FTMS"/>
<pk mz="425.254477" i="1771296.5" sn="11.95" a="1710.19" fwhm="0.001141" res="372593.6" algo="FTMS"/>
<pk mz="425.257849" i="1608225.5" sn="10.64" a="1327.92" fwhm="0.001071" res="396983.6" algo="FTMS"/>
<pk mz="425.267408" i="1238564.1" sn="7.65" a="1200.68" fwhm="0.001169" res="363829.8" algo="FTMS"/>
<pk mz="426.039429" i="1167609.9" sn="7.08" a="681.32" fwhm="0.000824" res="517321.5" algo="FTMS"/>
<pk mz="426.046624" i="1778939.9" sn="12.01" a="1740.87" fwhm="0.001127" res="377916.3" algo="FTMS"/>
<pk mz="426.067856" i="3241217.8" sn="23.82" a="3263.18" fwhm="0.001070" res="398279.4" algo="FTMS"/>
<pk mz="426.070503" i="1208834.5" sn="7.41" a="704.81" fwhm="0.000939" res="453629.1" algo="FTMS"/>
<pk mz="426.075936" i="2451204.0" sn="17.44" a="2183.22" fwhm="0.001059" res="402388.4" algo="FTMS"/>
<pk mz="426.104182" i="2423563.8" sn="17.22" a="2428.83" fwhm="0.001108" res="384616.1" algo="FTMS"/>
<pk mz="426.112323" i="2114830.0" sn="14.72" a="1946.90" fwhm="0.001090" res="390776.3" algo="FTMS"/>
<pk mz="426.117296" i="1428495.4" sn="9.18" a="1006.27" fwhm="0.000992" res="429686.3" algo="FTMS"/>
<pk mz="426.140554" i="1755157.9" sn="11.82" a="1443.34" fwhm="0.001021" res="417504.2" algo="FTMS"/>
<pk mz="426.148737" i="1912088.1" sn="13.09" a="1708.77" fwhm="0.001091" res="390456.1" algo="FTMS"/>
<pk mz="426.185159" i="1387554.3" sn="8.85" a="1046.83" fwhm="0.001026" res="415256.8" algo="FTMS"/>
<pk mz="426.221390" i="1279020.3" sn="7.98" a="899.76" fwhm="0.000952" res="447596.7" algo="FTMS"/>
<pk mz="427.015439" i="1272840.4" sn="7.93" a="1118.37" fwhm="0.001276" res="334552.2" algo="FTMS"/>
<pk mz="427.030761" i="2767372.5" sn="19.99" a="2666.78" fwhm="0.001093" res="390776.3" algo="FTMS"/>
<pk mz="427.051868" i="7685138.5" sn="59.68" a="8643.86" fwhm="0.001161" res="367975.7" algo="FTMS"/>
<pk mz="427.088195" i="11135005.0" sn="87.53" a="13111.09" fwhm="0.001181" res="361654.3" algo="FTMS"/>
<pk mz="427.099601" i="1162399.6" sn="7.03" a="869.13" fwhm="0.001096" res="389590.8" algo="FTMS"/>
<pk mz="427.116546" i="1215780.4" sn="7.47" a="955.21" fwhm="0.001075" res="397186.9" algo="FTMS"/>
<pk mz="427.124592" i="7403558.5" sn="57.41" a="9038.14" fwhm="0.001245" res="343063.6" algo="FTMS"/>
<pk mz="427.160925" i="6146096.5" sn="47.26" a="6983.33" fwhm="0.001190" res="358926.8" algo="FTMS"/>
<pk mz="427.174131" i="1397556.4" sn="8.93" a="1316.95" fwhm="0.001119" res="381617.0" algo="FTMS"/>
<pk mz="427.197369" i="6986811.0" sn="54.05" a="7840.64" fwhm="0.001156" res="369480.4" algo="FTMS"/>
<pk mz="427.233711" i="4636741.0" sn="35.08" a="5747.06" fwhm="0.001268" res="336930.7" algo="FTMS"/>
<pk mz="427.270106" i="1481295.0" sn="9.61" a="947.02" fwhm="0.000853" res="501142.0" algo="FTMS"/>
<pk mz="428.055164" i="1299752.9" sn="8.14" a="869.58" fwhm="0.000935" res="457864.7" algo="FTMS"/>
<pk mz="428.062356" i="1914666.8" sn="13.10" a="1686.86" fwhm="0.001087" res="393838.9" algo="FTMS"/>
<pk mz="428.083487" i="1436208.6" sn="9.24" a="1196.66" fwhm="0.001034" res="414191.7" algo="FTMS"/>
<pk mz="428.091469" i="2494771.0" sn="17.79" a="2585.02" fwhm="0.001230" res="347922.2" algo="FTMS"/>
<pk mz="428.098804" i="1531188.9" sn="10.01" a="1897.95" fwhm="0.001440" res="297188.2" algo="FTMS"/>
<pk mz="428.119819" i="1416762.8" sn="9.09" a="1091.83" fwhm="0.001009" res="424237.6" algo="FTMS"/>
<pk mz="428.127947" i="1874237.0" sn="12.78" a="1672.39" fwhm="0.001080" res="396429.4" algo="FTMS"/>
<pk mz="428.132990" i="1194302.4" sn="7.29" a="909.00" fwhm="0.001166" res="367290.0" algo="FTMS"/>
<pk mz="428.164219" i="1347911.1" sn="8.53" a="917.55" fwhm="0.000983" res="435569.8" algo="FTMS"/>
<pk mz="428.200814" i="1594193.3" sn="10.52" a="1532.68" fwhm="0.001111" res="385461.6" algo="FTMS"/>
<pk mz="428.237145" i="1529947.4" sn="10.00" a="1616.12" fwhm="0.001250" res="342500.9" algo="FTMS"/>
<pk mz="429.009984" i="2790450.0" sn="20.17" a="2705.65" fwhm="0.001127" res="380530.7" algo="FTMS"/>
<pk mz="429.031066" i="2651703.8" sn="19.05" a="2782.52" fwhm="0.001211" res="354155.4" algo="FTMS"/>
<pk mz="429.046323" i="3839548.0" sn="28.64" a="4380.88" fwhm="0.001227" res="349561.4" algo="FTMS"/>
<pk mz="429.057451" i="1285567.1" sn="8.02" a="1296.84" fwhm="0.001506" res="284880.3" algo="FTMS"/>
<pk mz="429.067509" i="6693442.0" sn="51.67" a="7920.43" fwhm="0.001186" res="361859.4" algo="FTMS"/>
<pk mz="429.082748" i="2888774.0" sn="20.96" a="2920.69" fwhm="0.001138" res="376893.7" algo="FTMS"/>
<pk mz="429.093937" i="1454665.3" sn="9.39" a="1061.32" fwhm="0.001024" res="418940.3" algo="FTMS"/>
<pk mz="429.103826" i="7156300.0" sn="55.41" a="8260.92" fwhm="0.001196" res="358679.3" algo="FTMS"/>
<pk mz="429.107092" i="1919308.9" sn="13.14" a="1843.45" fwhm="0.001161" res="369659.2" algo="FTMS"/>
<pk mz="429.119085" i="2320464.3" sn="16.38" a="2114.12" fwhm="0.001051" res="408136.8" algo="FTMS"/>
<pk mz="429.124966" i="2766929.8" sn="19.98" a="2858.52" fwhm="0.001195" res="359050.9" algo="FTMS"/>
<pk mz="429.140242" i="5585494.0" sn="42.29" a="6070.70" fwhm="0.001146" res="374490.9" algo="FTMS"/>
<pk mz="429.151420" i="1198297.3" sn="7.24" a="1077.49" fwhm="0.001275" res="336694.0" algo="FTMS"/>
<pk mz="429.155493" i="1226330.4" sn="7.47" a="973.87" fwhm="0.001108" res="387267.6" algo="FTMS"/>
<pk mz="429.176644" i="7622240.0" sn="58.56" a="9048.38" fwhm="0.001217" res="352667.8" algo="FTMS"/>
<pk mz="429.192016" i="1499748.5" sn="9.65" a="1350.04" fwhm="0.001185" res="362247.9" algo="FTMS"/>
<pk mz="429.199109" i="1400934.4" sn="8.86" a="1207.94" fwhm="0.001111" res="386176.1" algo="FTMS"/>
<pk mz="429.210529" i="1589865.6" sn="10.37" a="1385.93" fwhm="0.001044" res="410969.8" algo="FTMS"/>
<pk mz="429.213029" i="8577642.0" sn="66.19" a="9854.88" fwhm="0.001192" res="359945.8" algo="FTMS"/>
<pk mz="429.235327" i="2014320.5" sn="13.76" a="1845.33" fwhm="0.001128" res="380684.6" algo="FTMS"/>
<pk mz="429.249391" i="4437620.5" sn="33.12" a="4753.24" fwhm="0.001154" res="371807.0" algo="FTMS"/>
<pk mz="430.005180" i="1302086.4" sn="8.07" a="746.51" fwhm="0.000992" res="433429.1" algo="FTMS"/>
<pk mz="430.041529" i="2799952.5" sn="20.04" a="3123.84" fwhm="0.001193" res="360343.9" algo="FTMS"/>
<pk mz="430.070927" i="1573720.6" sn="10.24" a="1229.81" fwhm="0.001133" res="379539.2" algo="FTMS"/>
<pk mz="430.078077" i="2554202.5" sn="18.07" a="2731.90" fwhm="0.001174" res="366406.3" algo="FTMS"/>
<pk mz="430.089385" i="1341789.8" sn="8.39" a="1236.46" fwhm="0.001296" res="331788.8" algo="FTMS"/>
<pk mz="430.099174" i="1542496.4" sn="9.99" a="1337.77" fwhm="0.001108" res="388053.4" algo="FTMS"/>
<pk mz="430.107116" i="1517666.6" sn="9.79" a="1576.50" fwhm="0.001335" res="322110.9" algo="FTMS"/>
<pk mz="430.135445" i="1811306.5" sn="12.14" a="1416.95" fwhm="0.001027" res="418954.8" algo="FTMS"/>
<pk mz="430.143530" i="1469292.8" sn="9.41" a="1196.76" fwhm="0.001067" res="403053.5" algo="FTMS"/>
<pk mz="430.171867" i="1975156.6" sn="13.45" a="1711.22" fwhm="0.001077" res="399485.9" algo="FTMS"/>
<pk mz="430.179959" i="1496950.9" sn="9.63" a="1274.00" fwhm="0.001070" res="401928.2" algo="FTMS"/>
<pk mz="430.194510" i="1216890.9" sn="7.39" a="964.90" fwhm="0.001168" res="368249.6" algo="FTMS"/>
<pk mz="430.208269" i="1381246.8" sn="8.70" a="1219.55" fwhm="0.001118" res="384680.9" algo="FTMS"/>
<pk mz="430.216376" i="1829761.0" sn="12.29" a="1650.37" fwhm="0.001058" res="406517.9" algo="FTMS"/>
<pk mz="430.972597" i="5808211.0" sn="44.06" a="6686.80" fwhm="0.001188" res="362680.5" algo="FTMS"/>
<pk mz="431.001520" i="1199707.1" sn="7.25" a="795.64" fwhm="0.000922" res="467635.7" algo="FTMS"/>
<pk mz="431.025598" i="4974690.0" sn="37.41" a="5410.91" fwhm="0.001162" res="371070.3" algo="FTMS"/>
<pk mz="431.036791" i="1816420.9" sn="12.18" a="1807.00" fwhm="0.001153" res="373741.0" algo="FTMS"/>
<pk mz="431.046768" i="2464871.8" sn="17.36" a="2328.81" fwhm="0.001111" res="387832.9" algo="FTMS"/>
<pk mz="431.061971" i="5521516.0" sn="41.77" a="6294.73" fwhm="0.001180" res="365401.1" algo="FTMS"/>
<pk mz="431.073267" i="2146415.0" sn="14.81" a="1818.39" fwhm="0.001010" res="426630.4" algo="FTMS"/>
<pk mz="431.083108" i="4557938.0" sn="34.08" a="5249.42" fwhm="0.001216" res="354503.3" algo="FTMS"/>
<pk mz="431.098371" i="5034102.0" sn="37.88" a="5564.44" fwhm="0.001177" res="366383.2" algo="FTMS"/>
<pk mz="431.109620" i="1644409.1" sn="10.80" a="1335.80" fwhm="0.001062" res="406021.7" algo="FTMS"/>
<pk mz="431.119528" i="3748988.0" sn="27.62" a="4065.26" fwhm="0.001110" res="388271.5" algo="FTMS"/>
<pk mz="431.130829" i="1348991.0" sn="8.44" a="1121.22" fwhm="0.001047" res="411650.8" algo="FTMS"/>
<pk mz="431.134690" i="3314816.0" sn="24.15" a="3478.69" fwhm="0.001147" res="375877.0" algo="FTMS"/>
<pk mz="431.147832" i="1672579.8" sn="11.03" a="1318.36" fwhm="0.001073" res="401653.3" algo="FTMS"/>
<pk mz="431.155866" i="4917382.0" sn="36.95" a="5755.21" fwhm="0.001187" res="363147.1" algo="FTMS"/>
<pk mz="431.171147" i="1485962.3" sn="9.54" a="1255.28" fwhm="0.001057" res="407932.8" algo="FTMS"/>
<pk mz="431.178383" i="1507468.3" sn="9.71" a="1508.41" fwhm="0.001281" res="336523.0" algo="FTMS"/>
<pk mz="431.184212" i="2287757.8" sn="15.94" a="2116.64" fwhm="0.001114" res="386967.0" algo="FTMS"/>
<pk mz="431.192257" i="6211728.0" sn="47.29" a="7447.34" fwhm="0.001234" res="349366.9" algo="FTMS"/>
<pk mz="431.214679" i="1541014.4" sn="9.98" a="1176.49" fwhm="0.001045" res="412834.3" algo="FTMS"/>
<pk mz="431.226172" i="21894298.0" sn="172.56" a="27036.29" fwhm="0.001211" res="356058.9" algo="FTMS"/>
<pk mz="431.228638" i="5281946.0" sn="39.86" a="6332.46" fwhm="0.001232" res="350048.8" algo="FTMS"/>
<pk mz="431.265058" i="1632932.4" sn="10.71" a="1251.26" fwhm="0.001014" res="425106.1" algo="FTMS"/>
<pk mz="431.972065" i="1708392.8" sn="11.31" a="1290.11" fwhm="0.000986" res="438246.5" algo="FTMS"/>
<pk mz="432.020836" i="1806710.3" sn="12.10" a="1607.73" fwhm="0.001063" res="406354.8" algo="FTMS"/>
<pk mz="432.057255" i="3522944.5" sn="25.81" a="3685.01" fwhm="0.001129" res="382663.9" algo="FTMS"/>
<pk mz="432.065493" i="1309570.6" sn="8.13" a="1068.94" fwhm="0.001083" res="398924.3" algo="FTMS"/>
<pk mz="432.068552" i="2107267.5" sn="14.50" a="2344.19" fwhm="0.001284" res="336557.4" algo="FTMS"/>
<pk mz="432.093633" i="3559306.5" sn="26.10" a="3844.67" fwhm="0.001173" res="368414.1" algo="FTMS"/>
<pk mz="432.104708" i="1335437.6" sn="8.33" a="1104.57" fwhm="0.001183" res="365284.1" algo="FTMS"/>
<pk mz="432.129941" i="1359252.6" sn="8.52" a="1270.93" fwhm="0.001147" res="376670.5" algo="FTMS"/>
<pk mz="432.151161" i="2522522.5" sn="17.82" a="2868.38" fwhm="0.001280" res="337570.5" algo="FTMS"/>
<pk mz="432.187533" i="3477412.5" sn="25.44" a="3825.10" fwhm="0.001175" res="367826.2" algo="FTMS"/>
<pk mz="432.195586" i="1694374.9" sn="11.20" a="1310.79" fwhm="0.001009" res="428220.9" algo="FTMS"/>
<pk mz="432.223855" i="1407150.6" sn="8.91" a="1362.14" fwhm="0.001188" res="363911.8" algo="FTMS"/>
<pk mz="432.229461" i="5682608.0" sn="43.06" a="6131.90" fwhm="0.001150" res="375710.2" algo="FTMS"/>
<pk mz="432.231907" i="1343408.9" sn="8.40" a="890.94" fwhm="0.000901" res="479747.2" algo="FTMS"/>
<pk mz="432.969563" i="3387517.8" sn="24.72" a="3771.52" fwhm="0.001241" res="348931.6" algo="FTMS"/>
<pk mz="432.999474" i="1409158.0" sn="8.92" a="1204.13" fwhm="0.001168" res="370708.0" algo="FTMS"/>
<pk mz="433.004816" i="2567815.5" sn="18.18" a="2657.71" fwhm="0.001162" res="372702.7" algo="FTMS"/>
<pk mz="433.041253" i="8064657.5" sn="62.09" a="9389.70" fwhm="0.001203" res="359981.4" algo="FTMS"/>
<pk mz="433.052464" i="2353300.8" sn="16.46" a="2091.16" fwhm="0.001101" res="393327.9" algo="FTMS"/>
<pk mz="433.062425" i="2075287.5" sn="14.24" a="1931.92" fwhm="0.001113" res="388930.9" algo="FTMS"/>
<pk mz="433.077609" i="8169115.5" sn="62.92" a="9220.95" fwhm="0.001147" res="377457.5" algo="FTMS"/>
<pk mz="433.088875" i="3047070.8" sn="22.00" a="3550.23" fwhm="0.001263" res="342993.7" algo="FTMS"/>
<pk mz="433.098746" i="2130081.5" sn="14.68" a="2527.89" fwhm="0.001323" res="327377.9" algo="FTMS"/>
<pk mz="433.114023" i="10098342.0" sn="78.33" a="12186.13" fwhm="0.001243" res="348507.3" algo="FTMS"/>
<pk mz="433.125276" i="1686697.0" sn="11.14" a="1612.14" fwhm="0.001189" res="364145.2" algo="FTMS"/>
<pk mz="433.127047" i="1642153.5" sn="10.78" a="1482.43" fwhm="0.001088" res="397971.6" algo="FTMS"/>
<pk mz="433.135172" i="1886891.6" sn="12.74" a="2038.30" fwhm="0.001278" res="338803.5" algo="FTMS"/>
<pk mz="433.137387" i="1475756.3" sn="9.45" a="1450.30" fwhm="0.001266" res="342225.9" algo="FTMS"/>
<pk mz="433.150437" i="3633840.0" sn="26.69" a="3964.40" fwhm="0.001165" res="371660.7" algo="FTMS"/>
<pk mz="433.163496" i="2871475.5" sn="20.60" a="2912.50" fwhm="0.001142" res="379355.1" algo="FTMS"/>
<pk mz="433.171540" i="2980021.8" sn="21.47" a="3687.49" fwhm="0.001271" res="340762.5" algo="FTMS"/>
<pk mz="433.186933" i="1778874.1" sn="11.87" a="1746.54" fwhm="0.001311" res="330313.5" algo="FTMS"/>
<pk mz="433.199842" i="3508413.8" sn="25.69" a="3719.75" fwhm="0.001193" res="363117.1" algo="FTMS"/>
<pk mz="433.205470" i="3694783.3" sn="27.18" a="4158.67" fwhm="0.001199" res="361280.0" algo="FTMS"/>
<pk mz="433.207937" i="3401920.0" sn="24.84" a="3780.71" fwhm="0.001244" res="348372.7" algo="FTMS"/>
<pk mz="433.222240" i="1284547.9" sn="7.92" a="1406.14" fwhm="0.001491" res="290590.6" algo="FTMS"/>
<pk mz="433.236274" i="1265863.8" sn="7.77" a="769.38" fwhm="0.000925" res="468348.7" algo="FTMS"/>
<pk mz="433.244180" i="1748170.0" sn="11.63" a="1596.79" fwhm="0.001229" res="352552.2" algo="FTMS"/>
<pk mz="434.036494" i="3072421.8" sn="22.20" a="2945.35" fwhm="0.001092" res="397439.7" algo="FTMS"/>
<pk mz="434.044506" i="1971624.0" sn="13.41" a="1641.59" fwhm="0.001061" res="408972.1" algo="FTMS"/>
<pk mz="434.072861" i="5155760.0" sn="38.85" a="6222.96" fwhm="0.001241" res="349889.8" algo="FTMS"/>
<pk mz="434.080671" i="1673906.1" sn="11.03" a="1733.25" fwhm="0.001293" res="335737.5" algo="FTMS"/>
<pk mz="434.084269" i="2569139.0" sn="18.18" a="2957.83" fwhm="0.001359" res="319401.3" algo="FTMS"/>
<pk mz="434.109294" i="3000250.0" sn="21.63" a="2949.42" fwhm="0.001075" res="403826.9" algo="FTMS"/>
<pk mz="434.117367" i="2021564.3" sn="13.81" a="1928.50" fwhm="0.001196" res="362861.3" algo="FTMS"/>
<pk mz="434.130468" i="1302975.9" sn="8.07" a="819.23" fwhm="0.000932" res="465802.8" algo="FTMS"/>
<pk mz="434.138422" i="1210306.1" sn="7.33" a="803.32" fwhm="0.000990" res="438683.6" algo="FTMS"/>
<pk mz="434.145713" i="1302980.1" sn="8.07" a="1016.67" fwhm="0.001111" res="390884.1" algo="FTMS"/>
<pk mz="434.166722" i="5459914.0" sn="41.28" a="6495.82" fwhm="0.001248" res="347951.9" algo="FTMS"/>
<pk mz="434.203203" i="3280852.0" sn="23.87" a="3930.75" fwhm="0.001246" res="348383.7" algo="FTMS"/>
<pk mz="434.239507" i="1189854.1" sn="7.17" a="897.96" fwhm="0.001121" res="387517.2" algo="FTMS"/>
<pk mz="435.020467" i="5363894.5" sn="40.51" a="6167.03" fwhm="0.001219" res="356783.2" algo="FTMS"/>
<pk mz="435.031754" i="1170617.8" sn="7.01" a="925.04" fwhm="0.001082" res="402090.3" algo="FTMS"/>
<pk mz="435.056924" i="10932417.0" sn="84.99" a="13452.06" fwhm="0.001233" res="352968.7" algo="FTMS"/>
<pk mz="435.068209" i="3137219.8" sn="22.72" a="3602.50" fwhm="0.001273" res="341714.9" algo="FTMS"/>
<pk mz="435.076242" i="1198790.1" sn="7.24" a="773.30" fwhm="0.000952" res="457030.8" algo="FTMS"/>
<pk mz="435.093298" i="12269771.0" sn="95.67" a="14915.21" fwhm="0.001227" res="354675.8" algo="FTMS"/>
<pk mz="435.096538" i="1208011.8" sn="7.31" a="726.62" fwhm="0.000919" res="473521.3" algo="FTMS"/>
<pk mz="435.104558" i="3113166.0" sn="22.53" a="3408.90" fwhm="0.001231" res="353386.0" algo="FTMS"/>
<pk mz="435.106366" i="1834702.5" sn="12.31" a="1790.73" fwhm="0.001233" res="352969.6" algo="FTMS"/>
<pk mz="435.129678" i="9302229.0" sn="71.97" a="11568.69" fwhm="0.001263" res="344607.2" algo="FTMS"/>
<pk mz="435.142819" i="2830040.5" sn="20.27" a="3186.86" fwhm="0.001245" res="349418.8" algo="FTMS"/>
<pk mz="435.166067" i="3909855.0" sn="28.89" a="4143.44" fwhm="0.001153" res="377364.3" algo="FTMS"/>
<pk mz="435.179157" i="5063906.5" sn="38.11" a="5765.32" fwhm="0.001211" res="359378.4" algo="FTMS"/>
<pk mz="435.196838" i="1603047.5" sn="10.46" a="1334.21" fwhm="0.001120" res="388587.1" algo="FTMS"/>
<pk mz="435.202557" i="2075881.1" sn="14.24" a="1960.61" fwhm="0.001100" res="395551.4" algo="FTMS"/>
<pk mz="435.215533" i="4897004.5" sn="36.78" a="5560.27" fwhm="0.001221" res="356480.0" algo="FTMS"/>
<pk mz="436.023866" i="1245644.5" sn="7.61" a="1020.23" fwhm="0.001029" res="423660.8" algo="FTMS"/>
<pk mz="436.031142" i="1223630.6" sn="7.43" a="897.32" fwhm="0.001017" res="428754.9" algo="FTMS"/>
<pk mz="436.052091" i="4398548.5" sn="32.79" a="5076.42" fwhm="0.001214" res="359197.2" algo="FTMS"/>
<pk mz="436.060210" i="2105814.5" sn="14.48" a="2278.44" fwhm="0.001271" res="342997.8" algo="FTMS"/>
<pk mz="436.088540" i="5024222.5" sn="37.79" a="5572.16" fwhm="0.001180" res="369567.4" algo="FTMS"/>
<pk mz="436.096601" i="2504672.8" sn="17.66" a="2375.70" fwhm="0.001064" res="409993.7" algo="FTMS"/>
<pk mz="436.099842" i="4881889.5" sn="36.65" a="5950.84" fwhm="0.001252" res="348314.0" algo="FTMS"/>
<pk mz="436.108164" i="1206435.9" sn="7.29" a="1459.68" fwhm="0.001590" res="274348.5" algo="FTMS"/>
<pk mz="436.125030" i="2644456.5" sn="18.78" a="2881.56" fwhm="0.001235" res="353266.7" algo="FTMS"/>
<pk mz="436.133046" i="2268138.8" sn="15.77" a="2211.34" fwhm="0.001148" res="379825.6" algo="FTMS"/>
<pk mz="436.146048" i="2060270.4" sn="14.11" a="1935.87" fwhm="0.001118" res="389957.3" algo="FTMS"/>
<pk mz="436.182424" i="2643960.5" sn="18.78" a="2778.85" fwhm="0.001107" res="393912.8" algo="FTMS"/>
<pk mz="436.218756" i="1879810.5" sn="12.67" a="1701.78" fwhm="0.001175" res="371333.6" algo="FTMS"/>
<pk mz="437.036144" i="8512228.0" sn="65.65" a="10198.96" fwhm="0.001238" res="352932.3" algo="FTMS"/>
<pk mz="437.047394" i="1669351.6" sn="10.99" a="1758.15" fwhm="0.001389" res="314718.0" algo="FTMS"/>
<pk mz="437.072575" i="12985071.0" sn="101.38" a="16364.05" fwhm="0.001249" res="349861.9" algo="FTMS"/>
<pk mz="437.083871" i="3508465.8" sn="25.68" a="4069.82" fwhm="0.001229" res="355675.2" algo="FTMS"/>
<pk mz="437.089615" i="5240563.5" sn="39.52" a="6197.06" fwhm="0.001226" res="356617.4" algo="FTMS"/>
<pk mz="437.108966" i="11852537.0" sn="92.33" a="14670.62" fwhm="0.001245" res="350979.6" algo="FTMS"/>
<pk mz="437.120156" i="2312955.8" sn="16.13" a="2205.80" fwhm="0.001135" res="385112.5" algo="FTMS"/>
<pk mz="437.145303" i="8129282.5" sn="62.59" a="10094.97" fwhm="0.001245" res="351117.5" algo="FTMS"/>
<pk mz="437.158462" i="4011782.3" sn="29.70" a="4373.18" fwhm="0.001188" res="367922.3" algo="FTMS"/>
<pk mz="437.176181" i="1554443.3" sn="10.07" a="1794.73" fwhm="0.001580" res="276711.1" algo="FTMS"/>
<pk mz="437.181666" i="4246284.5" sn="31.57" a="4645.40" fwhm="0.001158" res="377415.9" algo="FTMS"/>
<pk mz="437.194796" i="4419344.5" sn="32.96" a="4746.36" fwhm="0.001152" res="379562.4" algo="FTMS"/>
<pk mz="437.212504" i="1633557.3" sn="10.70" a="1839.29" fwhm="0.001397" res="313071.3" algo="FTMS"/>
<pk mz="437.218104" i="2768662.8" sn="19.77" a="2880.77" fwhm="0.001188" res="368133.5" algo="FTMS"/>
<pk mz="437.227189" i="11064089.0" sn="86.04" a="13799.27" fwhm="0.001234" res="354341.4" algo="FTMS"/>
<pk mz="437.231218" i="2329882.5" sn="16.27" a="2195.97" fwhm="0.001109" res="394288.6" algo="FTMS"/>
<pk mz="437.240648" i="2145053.0" sn="14.79" a="2232.00" fwhm="0.001236" res="353834.0" algo="FTMS"/>
<pk mz="437.254651" i="1689632.9" sn="11.15" a="2004.13" fwhm="0.001384" res="315866.5" algo="FTMS"/>
<pk mz="438.031349" i="1956855.3" sn="13.28" a="2236.47" fwhm="0.001318" res="332307.3" algo="FTMS"/>
<pk mz="438.039440" i="2056697.5" sn="14.08" a="1991.88" fwhm="0.001159" res="377813.0" algo="FTMS"/>
<pk mz="438.067754" i="4094977.3" sn="30.36" a="4545.08" fwhm="0.001202" res="364415.4" algo="FTMS"/>
<pk mz="438.075878" i="3181059.5" sn="23.06" a="3570.63" fwhm="0.001272" res="344406.0" algo="FTMS"/>
<pk mz="438.089114" i="1529607.1" sn="9.87" a="1361.49" fwhm="0.001128" res="388477.9" algo="FTMS"/>
<pk mz="438.104184" i="4111883.3" sn="30.50" a="5101.18" fwhm="0.001295" res="338198.4" algo="FTMS"/>
<pk mz="438.112209" i="2428429.5" sn="17.05" a="2542.98" fwhm="0.001190" res="368229.4" algo="FTMS"/>
<pk mz="438.124405" i="1888273.0" sn="12.74" a="1565.33" fwhm="0.001085" res="403957.9" algo="FTMS"/>
<pk mz="438.140587" i="1558037.4" sn="10.10" a="1155.48" fwhm="0.000985" res="444597.7" algo="FTMS"/>
<pk mz="438.148675" i="1538327.6" sn="9.94" a="1324.80" fwhm="0.001093" res="400704.6" algo="FTMS"/>
<pk mz="438.153458" i="1554457.0" sn="10.07" a="1502.90" fwhm="0.001186" res="369500.0" algo="FTMS"/>
<pk mz="438.177110" i="1288479.5" sn="7.94" a="1009.58" fwhm="0.001154" res="379737.9" algo="FTMS"/>
<pk mz="438.230523" i="2534958.3" sn="17.90" a="2689.44" fwhm="0.001230" res="356288.3" algo="FTMS"/>
<pk mz="439.015457" i="2378502.5" sn="16.65" a="2477.26" fwhm="0.001286" res="341405.8" algo="FTMS"/>
<pk mz="439.030726" i="2346762.5" sn="16.40" a="2454.57" fwhm="0.001219" res="360046.4" algo="FTMS"/>
<pk mz="439.051822" i="9805072.0" sn="75.97" a="11970.14" fwhm="0.001258" res="348994.2" algo="FTMS"/>
<pk mz="439.055213" i="2222865.3" sn="15.41" a="1909.68" fwhm="0.001108" res="396233.8" algo="FTMS"/>
<pk mz="439.063043" i="1497875.5" sn="9.62" a="1404.17" fwhm="0.001182" res="371528.9" algo="FTMS"/>
<pk mz="439.068749" i="2375957.0" sn="16.63" a="2790.00" fwhm="0.001286" res="341537.0" algo="FTMS"/>
<pk mz="439.088187" i="13485338.0" sn="105.37" a="16823.70" fwhm="0.001254" res="350166.9" algo="FTMS"/>
<pk mz="439.099532" i="1778205.6" sn="11.85" a="1739.54" fwhm="0.001151" res="381522.1" algo="FTMS"/>
<pk mz="439.109240" i="1215008.3" sn="7.36" a="898.29" fwhm="0.001061" res="413950.3" algo="FTMS"/>
<pk mz="439.124601" i="10100004.0" sn="78.33" a="12142.27" fwhm="0.001240" res="354264.8" algo="FTMS"/>
<pk mz="439.127838" i="2539813.3" sn="17.94" a="2441.16" fwhm="0.001137" res="386182.4" algo="FTMS"/>
<pk mz="439.137792" i="1625896.1" sn="10.64" a="1876.08" fwhm="0.001455" res="301876.9" algo="FTMS"/>
<pk mz="439.155452" i="1641005.0" sn="10.76" a="1564.32" fwhm="0.001181" res="371898.6" algo="FTMS"/>
<pk mz="439.160946" i="6651182.5" sn="50.78" a="8158.02" fwhm="0.001265" res="347079.5" algo="FTMS"/>
<pk mz="439.173999" i="2856754.0" sn="20.47" a="2822.88" fwhm="0.001124" res="390822.7" algo="FTMS"/>
<pk mz="439.191728" i="1809719.0" sn="12.11" a="1879.97" fwhm="0.001247" res="352228.6" algo="FTMS"/>
<pk mz="439.197375" i="5004600.5" sn="37.63" a="5657.32" fwhm="0.001209" res="363256.6" algo="FTMS"/>
<pk mz="439.210443" i="2380092.0" sn="16.66" a="2331.84" fwhm="0.001194" res="367740.1" algo="FTMS"/>
<pk mz="439.225124" i="10257728.0" sn="79.59" a="13014.98" fwhm="0.001264" res="347436.5" algo="FTMS"/>
<pk mz="439.233705" i="3820866.5" sn="28.17" a="4136.36" fwhm="0.001171" res="375101.5" algo="FTMS"/>
<pk mz="439.270080" i="1685324.5" sn="11.11" a="1377.24" fwhm="0.001119" res="392720.7" algo="FTMS"/>
<pk mz="440.025830" i="1171996.3" sn="7.01" a="902.49" fwhm="0.001281" res="343562.7" algo="FTMS"/>
<pk mz="440.047080" i="1881378.0" sn="12.68" a="1684.79" fwhm="0.001127" res="390481.5" algo="FTMS"/>
<pk mz="440.055073" i="1653028.3" sn="10.74" a="1509.64" fwhm="0.001180" res="373016.3" algo="FTMS"/>
<pk mz="440.062455" i="1560870.3" sn="10.01" a="1358.33" fwhm="0.001089" res="404155.4" algo="FTMS"/>
<pk mz="440.083433" i="3325996.0" sn="23.96" a="3529.37" fwhm="0.001188" res="370322.7" algo="FTMS"/>
<pk mz="440.091512" i="2089518.3" sn="14.19" a="1965.21" fwhm="0.001107" res="397723.6" algo="FTMS"/>
<pk mz="440.094768" i="6825519.0" sn="51.61" a="8497.84" fwhm="0.001268" res="347119.4" algo="FTMS"/>
<pk mz="440.119907" i="1818422.0" sn="12.04" a="1829.06" fwhm="0.001276" res="344834.3" algo="FTMS"/>
<pk mz="440.127960" i="2012728.3" sn="13.58" a="1966.58" fwhm="0.001127" res="390624.8" algo="FTMS"/>
<pk mz="440.131260" i="1307705.1" sn="8.01" a="1309.10" fwhm="0.001254" res="350902.7" algo="FTMS"/>
<pk mz="440.169197" i="1477955.6" sn="9.35" a="1458.80" fwhm="0.001243" res="354108.6" algo="FTMS"/>
<pk mz="440.228505" i="2224723.8" sn="15.25" a="2165.31" fwhm="0.001161" res="379082.6" algo="FTMS"/>
<pk mz="440.394467" i="1182593.4" sn="7.02" a="911.29" fwhm="0.001106" res="398274.7" algo="FTMS"/>
<pk mz="440.947087" i="2473753.0" sn="17.22" a="2756.30" fwhm="0.001249" res="353083.8" algo="FTMS"/>
<pk mz="441.009870" i="1765930.1" sn="11.63" a="1512.47" fwhm="0.001091" res="404392.6" algo="FTMS"/>
<pk mz="441.031098" i="3285296.0" sn="23.63" a="3881.69" fwhm="0.001249" res="353226.1" algo="FTMS"/>
<pk mz="441.046339" i="2854708.0" sn="20.23" a="3919.32" fwhm="0.001359" res="324537.7" algo="FTMS"/>
<pk mz="441.057589" i="1298999.1" sn="7.94" a="916.20" fwhm="0.001054" res="418531.3" algo="FTMS"/>
<pk mz="441.067446" i="9975610.0" sn="76.50" a="13816.15" fwhm="0.001287" res="342744.7" algo="FTMS"/>
<pk mz="441.082649" i="2065214.0" sn="13.99" a="1817.32" fwhm="0.001116" res="395193.9" algo="FTMS"/>
<pk mz="441.103865" i="12627780.0" sn="97.46" a="16406.27" fwhm="0.001282" res="344025.1" algo="FTMS"/>
<pk mz="441.140259" i="7820110.0" sn="59.47" a="9822.39" fwhm="0.001298" res="339764.3" algo="FTMS"/>
<pk mz="441.176612" i="6485847.5" sn="48.92" a="7811.34" fwhm="0.001256" res="351320.8" algo="FTMS"/>
<pk mz="441.189631" i="1355355.3" sn="8.38" a="1230.21" fwhm="0.001227" res="359456.6" algo="FTMS"/>
<pk mz="441.195235" i="1289052.9" sn="7.86" a="1190.30" fwhm="0.001299" res="339698.0" algo="FTMS"/>
<pk mz="441.203171" i="1817951.0" sn="12.04" a="1679.07" fwhm="0.001135" res="388802.3" algo="FTMS"/>
<pk mz="441.212950" i="6628193.5" sn="50.05" a="8125.09" fwhm="0.001263" res="349451.3" algo="FTMS"/>
<pk mz="441.249361" i="4313963.5" sn="31.76" a="4940.50" fwhm="0.001235" res="357274.7" algo="FTMS"/>
<pk mz="441.252879" i="1414252.6" sn="8.85" a="1140.36" fwhm="0.001096" res="402469.3" algo="FTMS"/>
<pk mz="441.285754" i="2221941.5" sn="15.23" a="2356.52" fwhm="0.001241" res="355590.5" algo="FTMS"/>
<pk mz="442.041533" i="1957700.1" sn="13.14" a="2263.90" fwhm="0.001378" res="320763.0" algo="FTMS"/>
<pk mz="442.062772" i="1734474.0" sn="11.38" a="1592.94" fwhm="0.001107" res="399288.8" algo="FTMS"/>
<pk mz="442.070781" i="1653324.1" sn="10.73" a="1451.20" fwhm="0.001103" res="400733.1" algo="FTMS"/>
<pk mz="442.077861" i="1904718.1" sn="12.72" a="1846.50" fwhm="0.001168" res="378461.0" algo="FTMS"/>
<pk mz="442.089200" i="1339729.3" sn="8.26" a="1305.86" fwhm="0.001360" res="325023.6" algo="FTMS"/>
<pk mz="442.099096" i="1969235.9" sn="13.23" a="1719.64" fwhm="0.001055" res="418986.6" algo="FTMS"/>
<pk mz="442.107244" i="2647638.3" sn="18.59" a="2942.22" fwhm="0.001202" res="367940.0" algo="FTMS"/>
<pk mz="442.135491" i="1854301.9" sn="12.32" a="1756.92" fwhm="0.001209" res="365744.4" algo="FTMS"/>
<pk mz="442.143566" i="1213536.0" sn="7.26" a="738.25" fwhm="0.000996" res="443821.8" algo="FTMS"/>
<pk mz="442.148685" i="1245153.5" sn="7.51" a="1362.19" fwhm="0.001396" res="316633.7" algo="FTMS"/>
<pk mz="442.171923" i="1461351.8" sn="9.22" a="1095.81" fwhm="0.001046" res="422622.9" algo="FTMS"/>
<pk mz="442.179844" i="1488490.0" sn="9.43" a="1268.44" fwhm="0.001228" res="360219.2" algo="FTMS"/>
<pk mz="442.208263" i="1349233.8" sn="8.33" a="1129.51" fwhm="0.001109" res="398807.9" algo="FTMS"/>
<pk mz="442.216359" i="1811315.9" sn="11.98" a="1711.82" fwhm="0.001158" res="381937.9" algo="FTMS"/>
<pk mz="442.252674" i="1278845.9" sn="7.77" a="1195.65" fwhm="0.001262" res="350339.6" algo="FTMS"/>
<pk mz="442.989145" i="1261382.5" sn="7.63" a="962.24" fwhm="0.001026" res="431899.9" algo="FTMS"/>
<pk mz="443.025582" i="4239696.5" sn="31.17" a="4945.71" fwhm="0.001251" res="354062.8" algo="FTMS"/>
<pk mz="443.046709" i="4731222.0" sn="35.05" a="6337.80" fwhm="0.001376" res="322031.7" algo="FTMS"/>
<pk mz="443.061890" i="2875226.3" sn="20.39" a="3028.90" fwhm="0.001205" res="367700.6" algo="FTMS"/>
<pk mz="443.073264" i="1434205.4" sn="9.00" a="1404.61" fwhm="0.001283" res="345301.0" algo="FTMS"/>
<pk mz="443.083114" i="8806752.0" sn="67.26" a="11891.07" fwhm="0.001354" res="327331.7" algo="FTMS"/>
<pk mz="443.098443" i="2266468.3" sn="15.58" a="2553.74" fwhm="0.001294" res="342467.1" algo="FTMS"/>
<pk mz="443.119520" i="6456682.0" sn="48.69" a="7869.62" fwhm="0.001273" res="348071.3" algo="FTMS"/>
<pk mz="443.122792" i="2077290.9" sn="14.08" a="2333.80" fwhm="0.001298" res="341398.7" algo="FTMS"/>
<pk mz="443.134881" i="1229422.3" sn="7.38" a="840.06" fwhm="0.000977" res="453676.2" algo="FTMS"/>
<pk mz="443.155868" i="5658996.0" sn="42.39" a="7184.79" fwhm="0.001312" res="337835.3" algo="FTMS"/>
<pk mz="443.171065" i="2278776.0" sn="15.67" a="2293.19" fwhm="0.001201" res="369050.5" algo="FTMS"/>
<pk mz="443.192239" i="10725758.0" sn="82.42" a="13695.38" fwhm="0.001277" res="347153.8" algo="FTMS"/>
<pk mz="443.214635" i="1214851.9" sn="7.27" a="963.87" fwhm="0.001035" res="428261.5" algo="FTMS"/>
<pk mz="443.228638" i="7623047.5" sn="57.91" a="9446.11" fwhm="0.001251" res="354273.8" algo="FTMS"/>
<pk mz="443.251162" i="1408141.9" sn="8.79" a="1519.08" fwhm="0.001368" res="323942.9" algo="FTMS"/>
<pk mz="443.265060" i="3322769.5" sn="23.92" a="3769.97" fwhm="0.001276" res="347505.8" algo="FTMS"/>
<pk mz="443.301464" i="1421979.5" sn="8.90" a="1022.19" fwhm="0.001015" res="436842.8" algo="FTMS"/>
<pk mz="444.020744" i="1745502.9" sn="11.46" a="1447.32" fwhm="0.001050" res="422907.7" algo="FTMS"/>
<pk mz="444.057203" i="3143272.8" sn="22.50" a="3368.65" fwhm="0.001209" res="367257.5" algo="FTMS"/>
<pk mz="444.086523" i="1649264.8" sn="10.70" a="1702.77" fwhm="0.001193" res="372149.6" algo="FTMS"/>
<pk mz="444.093607" i="1798770.6" sn="11.88" a="1531.89" fwhm="0.001087" res="408694.2" algo="FTMS"/>
<pk mz="444.104619" i="1256565.6" sn="7.59" a="1305.23" fwhm="0.001378" res="322328.7" algo="FTMS"/>
<pk mz="444.114886" i="1358712.4" sn="8.40" a="1060.61" fwhm="0.001076" res="412607.7" algo="FTMS"/>
<pk mz="444.122821" i="1431674.5" sn="8.98" a="1056.74" fwhm="0.001106" res="401424.1" algo="FTMS"/>
<pk mz="444.151159" i="1711490.3" sn="11.19" a="1476.97" fwhm="0.001120" res="396529.9" algo="FTMS"/>
<pk mz="444.159287" i="1445764.5" sn="9.09" a="1357.85" fwhm="0.001227" res="362116.6" algo="FTMS"/>
<pk mz="444.187501" i="2282636.0" sn="15.70" a="2298.31" fwhm="0.001211" res="366749.9" algo="FTMS"/>
<pk mz="444.195630" i="3096718.3" sn="22.14" a="3487.31" fwhm="0.001259" res="352936.2" algo="FTMS"/>
<pk mz="444.223806" i="2231958.0" sn="15.30" a="2134.07" fwhm="0.001117" res="397625.6" algo="FTMS"/>
<pk mz="444.232010" i="1789080.1" sn="11.80" a="1822.24" fwhm="0.001212" res="366573.7" algo="FTMS"/>
<pk mz="445.004903" i="2046057.3" sn="13.83" a="1930.60" fwhm="0.001215" res="366309.3" algo="FTMS"/>
<pk mz="445.041293" i="5789555.0" sn="43.41" a="6823.34" fwhm="0.001238" res="359419.8" algo="FTMS"/>
<pk mz="445.052470" i="2113910.3" sn="14.37" a="2195.50" fwhm="0.001180" res="377202.7" algo="FTMS"/>
<pk mz="445.062347" i="4434809.0" sn="32.71" a="4926.22" fwhm="0.001188" res="374581.7" algo="FTMS"/>
<pk mz="445.077667" i="4666237.0" sn="34.54" a="5703.60" fwhm="0.001287" res="345795.3" algo="FTMS"/>
<pk mz="445.088895" i="2045312.0" sn="13.83" a="2002.22" fwhm="0.001162" res="383065.2" algo="FTMS"/>
<pk mz="445.098800" i="4342658.5" sn="31.98" a="5824.52" fwhm="0.001321" res="336856.4" algo="FTMS"/>
<pk mz="445.113999" i="3308422.8" sn="23.81" a="4047.48" fwhm="0.001306" res="340899.8" algo="FTMS"/>
<pk mz="445.135128" i="3498380.5" sn="25.31" a="3699.28" fwhm="0.001191" res="373812.4" algo="FTMS"/>
<pk mz="445.150463" i="2460048.8" sn="17.10" a="2548.95" fwhm="0.001236" res="360254.8" algo="FTMS"/>
<pk mz="445.163478" i="1458836.1" sn="9.19" a="1151.85" fwhm="0.001022" res="435713.2" algo="FTMS"/>
<pk mz="445.171499" i="4596630.5" sn="33.99" a="5792.78" fwhm="0.001309" res="340045.5" algo="FTMS"/>
<pk mz="445.186734" i="6057882.5" sn="45.53" a="8162.93" fwhm="0.001348" res="330333.0" algo="FTMS"/>
<pk mz="445.193795" i="1773468.4" sn="11.68" a="1738.34" fwhm="0.001196" res="372136.3" algo="FTMS"/>
<pk mz="445.207931" i="5758880.0" sn="43.17" a="6887.98" fwhm="0.001263" res="352402.9" algo="FTMS"/>
<pk mz="445.230172" i="1311910.1" sn="8.03" a="1220.49" fwhm="0.001198" res="371641.3" algo="FTMS"/>
<pk mz="445.241772" i="4583337.5" sn="33.88" a="5242.79" fwhm="0.001204" res="369681.0" algo="FTMS"/>
<pk mz="445.244298" i="4191146.0" sn="30.78" a="4695.85" fwhm="0.001178" res="377979.1" algo="FTMS"/>
<pk mz="445.280714" i="1302579.9" sn="7.96" a="1378.67" fwhm="0.001715" res="259658.2" algo="FTMS"/>
<pk mz="446.036540" i="3003007.5" sn="21.39" a="3425.97" fwhm="0.001246" res="358096.6" algo="FTMS"/>
<pk mz="446.044589" i="1393793.6" sn="8.67" a="1144.63" fwhm="0.001062" res="419974.2" algo="FTMS"/>
<pk mz="446.072841" i="3420297.3" sn="24.69" a="4278.65" fwhm="0.001257" res="354802.3" algo="FTMS"/>
<pk mz="446.084277" i="1993612.4" sn="13.41" a="2384.38" fwhm="0.001439" res="310092.0" algo="FTMS"/>
<pk mz="446.102217" i="1247377.1" sn="7.52" a="1374.56" fwhm="0.001545" res="288751.4" algo="FTMS"/>
<pk mz="446.109277" i="2292371.0" sn="15.78" a="2375.04" fwhm="0.001266" res="352442.1" algo="FTMS"/>
<pk mz="446.166682" i="2592418.5" sn="18.15" a="2750.48" fwhm="0.001172" res="380730.4" algo="FTMS"/>
<pk mz="446.190049" i="1636264.8" sn="10.59" a="1520.08" fwhm="0.001181" res="377657.5" algo="FTMS"/>
<pk mz="446.203147" i="2393772.3" sn="16.58" a="3052.40" fwhm="0.001309" res="340883.0" algo="FTMS"/>
<pk mz="446.211398" i="1183278.5" sn="7.01" a="1296.21" fwhm="0.001491" res="299297.9" algo="FTMS"/>
<pk mz="446.239546" i="1634998.1" sn="10.58" a="1350.32" fwhm="0.001148" res="388587.9" algo="FTMS"/>
<pk mz="446.245138" i="1395127.6" sn="8.68" a="1041.06" fwhm="0.001047" res="426138.5" algo="FTMS"/>
<pk mz="447.020504" i="4702599.5" sn="34.82" a="5638.57" fwhm="0.001289" res="346901.8" algo="FTMS"/>
<pk mz="447.041547" i="1432205.4" sn="8.98" a="1320.49" fwhm="0.001146" res="390043.4" algo="FTMS"/>
<pk mz="447.056921" i="7563665.5" sn="57.43" a="9450.04" fwhm="0.001291" res="346369.7" algo="FTMS"/>
<pk mz="447.068235" i="2907540.5" sn="20.63" a="3527.55" fwhm="0.001334" res="335090.5" algo="FTMS"/>
<pk mz="447.077996" i="2111895.0" sn="14.35" a="2175.23" fwhm="0.001196" res="373850.4" algo="FTMS"/>
<pk mz="447.091126" i="3959194.5" sn="28.95" a="4672.09" fwhm="0.001280" res="349248.8" algo="FTMS"/>
<pk mz="447.093305" i="6402459.0" sn="48.25" a="7681.92" fwhm="0.001267" res="352832.2" algo="FTMS"/>
<pk mz="447.104639" i="1907870.3" sn="12.73" a="1810.76" fwhm="0.001233" res="362694.6" algo="FTMS"/>
<pk mz="447.114369" i="1915040.9" sn="12.79" a="2068.75" fwhm="0.001320" res="338645.8" algo="FTMS"/>
<pk mz="447.129642" i="5054885.0" sn="37.60" a="6023.99" fwhm="0.001276" res="350509.4" algo="FTMS"/>
<pk mz="447.142771" i="1658024.5" sn="10.76" a="1719.36" fwhm="0.001282" res="348804.1" algo="FTMS"/>
<pk mz="447.150780" i="2274730.5" sn="15.63" a="2642.27" fwhm="0.001316" res="339750.0" algo="FTMS"/>
<pk mz="447.166036" i="2651566.8" sn="18.61" a="2888.73" fwhm="0.001223" res="365555.2" algo="FTMS"/>
<pk mz="447.179069" i="3157426.3" sn="22.61" a="3764.71" fwhm="0.001308" res="341788.4" algo="FTMS"/>
<pk mz="447.187273" i="3522996.3" sn="25.50" a="3625.91" fwhm="0.001166" res="383454.0" algo="FTMS"/>
<pk mz="447.196954" i="1256375.0" sn="7.59" a="1298.58" fwhm="0.001479" res="302410.1" algo="FTMS"/>
<pk mz="447.202348" i="1491384.4" sn="9.44" a="1307.18" fwhm="0.001116" res="400807.0" algo="FTMS"/>
<pk mz="447.215538" i="2761660.0" sn="19.48" a="3068.29" fwhm="0.001244" res="359364.7" algo="FTMS"/>
<pk mz="447.223594" i="2570174.0" sn="17.97" a="2688.96" fwhm="0.001192" res="375316.5" algo="FTMS"/>
<pk mz="448.015561" i="1473937.6" sn="9.30" a="1587.94" fwhm="0.001269" res="353102.7" algo="FTMS"/>
<pk mz="448.023910" i="1346963.9" sn="8.30" a="1129.47" fwhm="0.001132" res="395724.0" algo="FTMS"/>
<pk mz="448.052132" i="3912347.5" sn="28.57" a="4432.01" fwhm="0.001238" res="361784.5" algo="FTMS"/>
<pk mz="448.060255" i="2018461.6" sn="13.61" a="2453.10" fwhm="0.001433" res="312722.0" algo="FTMS"/>
<pk mz="448.063572" i="1377182.5" sn="8.54" a="966.79" fwhm="0.001107" res="404690.1" algo="FTMS"/>
<pk mz="448.088590" i="3684517.3" sn="26.77" a="4454.19" fwhm="0.001325" res="338300.8" algo="FTMS"/>
<pk mz="448.096848" i="1484967.4" sn="9.39" a="1080.22" fwhm="0.000974" res="459869.5" algo="FTMS"/>
<pk mz="448.099864" i="5163688.0" sn="38.46" a="5976.52" fwhm="0.001231" res="364082.7" algo="FTMS"/>
<pk mz="448.124851" i="1676462.8" sn="10.90" a="1345.48" fwhm="0.001076" res="416368.4" algo="FTMS"/>
<pk mz="448.133196" i="1263537.0" sn="7.64" a="1002.27" fwhm="0.001097" res="408538.6" algo="FTMS"/>
<pk mz="448.146056" i="1617588.5" sn="10.44" a="1603.94" fwhm="0.001208" res="371048.8" algo="FTMS"/>
<pk mz="448.182410" i="3119806.3" sn="22.31" a="3680.98" fwhm="0.001286" res="348604.6" algo="FTMS"/>
<pk mz="448.218789" i="1802183.9" sn="11.90" a="1981.02" fwhm="0.001491" res="300525.2" algo="FTMS"/>
<pk mz="448.255295" i="1187153.6" sn="7.04" a="1174.22" fwhm="0.001433" res="312706.6" algo="FTMS"/>
<pk mz="448.983094" i="1308307.1" sn="7.99" a="1020.90" fwhm="0.001120" res="400808.8" algo="FTMS"/>
<pk mz="449.036187" i="6669217.0" sn="50.36" a="8215.91" fwhm="0.001268" res="354259.2" algo="FTMS"/>
<pk mz="449.047417" i="1560228.1" sn="9.98" a="1626.47" fwhm="0.001349" res="332968.5" algo="FTMS"/>
<pk mz="449.072536" i="9195435.0" sn="70.32" a="11960.73" fwhm="0.001325" res="338939.4" algo="FTMS"/>
<pk mz="449.083843" i="2522029.8" sn="17.58" a="2889.59" fwhm="0.001251" res="358989.5" algo="FTMS"/>
<pk mz="449.108951" i="14974900.0" sn="115.99" a="19728.27" fwhm="0.001311" res="342515.0" algo="FTMS"/>
<pk mz="449.112202" i="1295285.4" sn="7.89" a="1051.87" fwhm="0.001134" res="395896.0" algo="FTMS"/>
<pk mz="449.120348" i="1899959.5" sn="12.67" a="2075.68" fwhm="0.001202" res="373530.4" algo="FTMS"/>
<pk mz="449.145310" i="6199230.0" sn="46.64" a="7437.99" fwhm="0.001263" res="355676.3" algo="FTMS"/>
<pk mz="449.149740" i="1405375.3" sn="8.76" a="2134.99" fwhm="0.001624" res="276536.7" algo="FTMS"/>
<pk mz="449.158317" i="2131905.5" sn="14.50" a="1975.19" fwhm="0.001108" res="405370.2" algo="FTMS"/>
<pk mz="449.173664" i="2045381.6" sn="13.82" a="1958.66" fwhm="0.001125" res="399429.1" algo="FTMS"/>
<pk mz="449.181722" i="3132359.8" sn="22.41" a="3657.12" fwhm="0.001301" res="345272.0" algo="FTMS"/>
<pk mz="449.194765" i="5044171.0" sn="37.51" a="6003.47" fwhm="0.001266" res="354708.2" algo="FTMS"/>
<pk mz="449.218135" i="1447633.4" sn="9.09" a="1166.88" fwhm="0.001102" res="407520.9" algo="FTMS"/>
<pk mz="449.231176" i="2326996.8" sn="16.04" a="2661.86" fwhm="0.001334" res="336864.2" algo="FTMS"/>
<pk mz="449.340143" i="1356785.8" sn="8.38" a="987.17" fwhm="0.001012" res="444189.6" algo="FTMS"/>
<pk mz="450.031551" i="1709224.6" sn="11.16" a="1621.17" fwhm="0.001207" res="373003.5" algo="FTMS"/>
<pk mz="450.039558" i="1491114.8" sn="9.44" a="1326.18" fwhm="0.001221" res="368477.1" algo="FTMS"/>
<pk mz="450.067837" i="4316338.0" sn="31.76" a="5076.18" fwhm="0.001274" res="353273.7" algo="FTMS"/>
<pk mz="450.075853" i="1894580.3" sn="12.62" a="1893.49" fwhm="0.001206" res="373087.7" algo="FTMS"/>
<pk mz="450.079141" i="4586677.0" sn="33.90" a="5962.96" fwhm="0.001354" res="332495.0" algo="FTMS"/>
<pk mz="450.104150" i="4320443.5" sn="31.79" a="5073.49" fwhm="0.001271" res="354119.0" algo="FTMS"/>
<pk mz="450.112254" i="3539134.0" sn="25.62" a="4217.13" fwhm="0.001317" res="341852.5" algo="FTMS"/>
<pk mz="450.115594" i="1705918.8" sn="11.13" a="1624.50" fwhm="0.001273" res="353537.8" algo="FTMS"/>
<pk mz="450.140440" i="1555909.4" sn="9.95" a="1599.92" fwhm="0.001234" res="364668.4" algo="FTMS"/>
<pk mz="450.148504" i="1321415.5" sn="8.09" a="1494.11" fwhm="0.001497" res="300779.9" algo="FTMS"/>
<pk mz="450.161654" i="1762506.9" sn="11.58" a="1540.95" fwhm="0.001135" res="396733.8" algo="FTMS"/>
<pk mz="450.190105" i="1283026.4" sn="7.79" a="1296.56" fwhm="0.001268" res="354984.7" algo="FTMS"/>
<pk mz="450.198073" i="2111188.5" sn="14.33" a="1948.16" fwhm="0.001147" res="392568.0" algo="FTMS"/>
<pk mz="451.015364" i="3072939.5" sn="21.93" a="3995.07" fwhm="0.001461" res="308776.9" algo="FTMS"/>
<pk mz="451.030647" i="1356207.5" sn="8.37" a="1070.22" fwhm="0.001147" res="393260.5" algo="FTMS"/>
<pk mz="451.051776" i="8741301.0" sn="66.73" a="11589.48" fwhm="0.001345" res="335318.3" algo="FTMS"/>
<pk mz="451.062994" i="2293688.0" sn="15.78" a="2271.52" fwhm="0.001195" res="377338.9" algo="FTMS"/>
<pk mz="451.088173" i="11082175.0" sn="85.22" a="14545.31" fwhm="0.001298" res="347416.3" algo="FTMS"/>
<pk mz="451.099467" i="2321857.5" sn="16.00" a="2883.84" fwhm="0.001325" res="340426.6" algo="FTMS"/>
<pk mz="451.124589" i="11704776.0" sn="90.14" a="15580.13" fwhm="0.001350" res="334100.9" algo="FTMS"/>
<pk mz="451.161001" i="4860369.5" sn="36.06" a="6191.61" fwhm="0.001325" res="340394.7" algo="FTMS"/>
<pk mz="451.174008" i="3577813.3" sn="25.92" a="4326.67" fwhm="0.001330" res="339354.4" algo="FTMS"/>
<pk mz="451.191817" i="1535449.9" sn="9.78" a="1659.42" fwhm="0.001349" res="334577.4" algo="FTMS"/>
<pk mz="451.197327" i="2137563.3" sn="14.54" a="2039.77" fwhm="0.001131" res="399065.2" algo="FTMS"/>
<pk mz="451.210362" i="4133342.8" sn="30.31" a="4781.90" fwhm="0.001287" res="350717.3" algo="FTMS"/>
<pk mz="451.233881" i="1444068.9" sn="9.06" a="1362.42" fwhm="0.001154" res="390904.9" algo="FTMS"/>
<pk mz="451.246792" i="1491944.3" sn="9.35" a="1170.56" fwhm="0.001103" res="409233.6" algo="FTMS"/>
<pk mz="452.025949" i="1282740.0" sn="7.71" a="1106.29" fwhm="0.001272" res="355283.4" algo="FTMS"/>
<pk mz="452.047082" i="1781177.5" sn="11.61" a="1698.88" fwhm="0.001202" res="376208.7" algo="FTMS"/>
<pk mz="452.055170" i="1853627.6" sn="12.18" a="2038.38" fwhm="0.001373" res="329153.6" algo="FTMS"/>
<pk mz="452.083455" i="3584195.0" sn="25.72" a="4446.61" fwhm="0.001382" res="327042.2" algo="FTMS"/>
<pk mz="452.091498" i="2518213.3" sn="17.38" a="2588.03" fwhm="0.001192" res="379309.1" algo="FTMS"/>
<pk mz="452.094723" i="1392326.0" sn="8.57" a="1139.64" fwhm="0.001166" res="387684.7" algo="FTMS"/>
<pk mz="452.119860" i="2542796.5" sn="17.57" a="2842.73" fwhm="0.001263" res="357945.2" algo="FTMS"/>
<pk mz="452.127930" i="2683086.5" sn="18.67" a="2855.79" fwhm="0.001219" res="370921.2" algo="FTMS"/>
<pk mz="452.164201" i="1370328.0" sn="8.39" a="1107.90" fwhm="0.001151" res="392717.4" algo="FTMS"/>
<pk mz="452.213715" i="1377253.0" sn="8.45" a="1035.80" fwhm="0.001066" res="424375.5" algo="FTMS"/>
<pk mz="453.031041" i="4641721.5" sn="33.99" a="5818.65" fwhm="0.001309" res="346076.2" algo="FTMS"/>
<pk mz="453.046179" i="1319357.4" sn="7.99" a="1350.67" fwhm="0.001381" res="327994.6" algo="FTMS"/>
<pk mz="453.067389" i="9628611.0" sn="73.02" a="12919.52" fwhm="0.001368" res="331077.8" algo="FTMS"/>
<pk mz="453.078616" i="2336197.8" sn="15.95" a="3019.43" fwhm="0.001506" res="300766.7" algo="FTMS"/>
<pk mz="453.103830" i="9380812.0" sn="71.08" a="12470.31" fwhm="0.001362" res="332647.8" algo="FTMS"/>
<pk mz="453.114891" i="1988559.1" sn="13.23" a="2437.12" fwhm="0.001580" res="286855.9" algo="FTMS"/>
<pk mz="453.140299" i="6440918.0" sn="48.07" a="8418.09" fwhm="0.001368" res="331263.2" algo="FTMS"/>
<pk mz="453.153355" i="1445593.1" sn="8.98" a="1437.10" fwhm="0.001215" res="373008.8" algo="FTMS"/>
<pk mz="453.176603" i="4171743.3" sn="30.31" a="5006.50" fwhm="0.001294" res="350159.0" algo="FTMS"/>
<pk mz="453.189693" i="2472930.5" sn="17.02" a="2312.38" fwhm="0.001132" res="400495.4" algo="FTMS"/>
<pk mz="453.207471" i="1263079.1" sn="7.55" a="1072.75" fwhm="0.001158" res="391445.0" algo="FTMS"/>
<pk mz="453.213062" i="3229672.5" sn="22.94" a="3911.17" fwhm="0.001350" res="335803.7" algo="FTMS"/>
<pk mz="453.226135" i="2010860.0" sn="13.40" a="2129.39" fwhm="0.001282" res="353431.8" algo="FTMS"/>
<pk mz="453.249496" i="2553842.0" sn="17.65" a="2926.46" fwhm="0.001317" res="344121.3" algo="FTMS"/>
<pk mz="454.041549" i="1992126.6" sn="13.26" a="2209.30" fwhm="0.001337" res="339646.6" algo="FTMS"/>
<pk mz="454.062792" i="2102980.0" sn="14.12" a="2255.47" fwhm="0.001354" res="335353.4" algo="FTMS"/>
<pk mz="454.070758" i="1853638.1" sn="12.17" a="1817.26" fwhm="0.001252" res="362759.1" algo="FTMS"/>
<pk mz="454.099168" i="2313933.5" sn="15.77" a="2571.50" fwhm="0.001290" res="351960.6" algo="FTMS"/>
<pk mz="454.107163" i="2121423.5" sn="14.27" a="2599.03" fwhm="0.001475" res="307858.6" algo="FTMS"/>
<pk mz="454.110423" i="7009488.5" sn="52.52" a="9514.52" fwhm="0.001372" res="330895.4" algo="FTMS"/>
<pk mz="454.135492" i="1527766.8" sn="9.62" a="1260.59" fwhm="0.001086" res="418109.7" algo="FTMS"/>
<pk mz="454.143632" i="1873880.9" sn="12.33" a="1768.82" fwhm="0.001220" res="372195.0" algo="FTMS"/>
<pk mz="454.962617" i="2223019.0" sn="15.06" a="2276.82" fwhm="0.001231" res="369608.8" algo="FTMS"/>
<pk mz="455.025662" i="2404283.3" sn="16.48" a="2962.08" fwhm="0.001433" res="317600.4" algo="FTMS"/>
<pk mz="455.046734" i="5896640.5" sn="43.81" a="7795.41" fwhm="0.001382" res="329248.7" algo="FTMS"/>
<pk mz="455.057798" i="1250499.4" sn="7.45" a="1122.76" fwhm="0.001471" res="309344.4" algo="FTMS"/>
<pk mz="455.061989" i="1928388.5" sn="12.76" a="2179.42" fwhm="0.001339" res="339955.7" algo="FTMS"/>
<pk mz="455.083087" i="10118602.0" sn="76.85" a="13562.07" fwhm="0.001359" res="334748.8" algo="FTMS"/>
<pk mz="455.094552" i="1507788.8" sn="9.46" a="1572.81" fwhm="0.001434" res="317310.2" algo="FTMS"/>
<pk mz="455.098413" i="1222733.8" sn="7.23" a="1248.51" fwhm="0.001472" res="309082.9" algo="FTMS"/>
<pk mz="455.119446" i="7263699.0" sn="54.51" a="9824.04" fwhm="0.001368" res="332674.5" algo="FTMS"/>
<pk mz="455.155878" i="5199324.5" sn="38.35" a="6662.63" fwhm="0.001344" res="338706.7" algo="FTMS"/>
<pk mz="455.168722" i="1269983.8" sn="7.60" a="950.29" fwhm="0.001132" res="402081.3" algo="FTMS"/>
<pk mz="455.192307" i="4949478.0" sn="36.40" a="6184.79" fwhm="0.001341" res="339465.1" algo="FTMS"/>
<pk mz="455.228618" i="5267951.0" sn="38.89" a="7011.65" fwhm="0.001362" res="334195.6" algo="FTMS"/>
<pk mz="455.265006" i="4646392.5" sn="34.02" a="5548.30" fwhm="0.001288" res="353442.9" algo="FTMS"/>
<pk mz="455.301333" i="1250305.6" sn="7.45" a="1086.94" fwhm="0.001185" res="384227.4" algo="FTMS"/>
<pk mz="456.050274" i="1329344.4" sn="8.07" a="1656.96" fwhm="0.001754" res="260077.2" algo="FTMS"/>
<pk mz="456.057261" i="2019522.1" sn="13.47" a="2242.22" fwhm="0.001356" res="336276.7" algo="FTMS"/>
<pk mz="456.078460" i="1725127.5" sn="11.16" a="1411.59" fwhm="0.001071" res="425702.8" algo="FTMS"/>
<pk mz="456.086404" i="2081225.5" sn="13.95" a="2499.29" fwhm="0.001365" res="334231.9" algo="FTMS"/>
<pk mz="456.114753" i="1755856.8" sn="11.40" a="1948.87" fwhm="0.001388" res="328573.4" algo="FTMS"/>
<pk mz="456.122863" i="1859282.8" sn="12.21" a="1785.35" fwhm="0.001231" res="370624.4" algo="FTMS"/>
<pk mz="456.159304" i="1787356.0" sn="11.65" a="1854.31" fwhm="0.001285" res="354897.2" algo="FTMS"/>
<pk mz="456.163936" i="1325789.1" sn="8.04" a="1319.32" fwhm="0.001294" res="352619.8" algo="FTMS"/>
<pk mz="456.168946" i="1227486.5" sn="7.27" a="1602.06" fwhm="0.002166" res="210602.5" algo="FTMS"/>
<pk mz="456.195602" i="1222373.3" sn="7.23" a="979.61" fwhm="0.001166" res="391082.9" algo="FTMS"/>
<pk mz="457.004831" i="1765297.9" sn="11.48" a="1577.36" fwhm="0.001178" res="387832.0" algo="FTMS"/>
<pk mz="457.025738" i="1464887.1" sn="9.12" a="1714.66" fwhm="0.001585" res="288337.1" algo="FTMS"/>
<pk mz="457.041219" i="3904443.0" sn="28.22" a="4716.14" fwhm="0.001284" res="355889.9" algo="FTMS"/>
<pk mz="457.062306" i="5711808.5" sn="42.36" a="8137.81" fwhm="0.001401" res="326320.9" algo="FTMS"/>
<pk mz="457.077548" i="2936260.3" sn="20.64" a="3340.44" fwhm="0.001256" res="364013.6" algo="FTMS"/>
<pk mz="457.098751" i="6941641.5" sn="51.98" a="8665.16" fwhm="0.001309" res="349324.1" algo="FTMS"/>
<pk mz="457.114064" i="1661389.4" sn="10.66" a="1628.30" fwhm="0.001245" res="367062.8" algo="FTMS"/>
<pk mz="457.135133" i="5115858.5" sn="37.69" a="6638.81" fwhm="0.001373" res="332897.1" algo="FTMS"/>
<pk mz="457.150462" i="1637334.5" sn="10.47" a="1432.69" fwhm="0.001156" res="395329.1" algo="FTMS"/>
<pk mz="457.171533" i="4283356.0" sn="31.18" a="4891.48" fwhm="0.001255" res="364182.6" algo="FTMS"/>
<pk mz="457.193923" i="1220321.5" sn="7.21" a="1174.28" fwhm="0.001382" res="330755.1" algo="FTMS"/>
<pk mz="457.207902" i="5904357.0" sn="43.87" a="7566.27" fwhm="0.001331" res="343565.7" algo="FTMS"/>
<pk mz="457.244273" i="5329902.0" sn="39.37" a="7442.28" fwhm="0.001419" res="322315.5" algo="FTMS"/>
<pk mz="457.280719" i="2620407.3" sn="18.17" a="2851.74" fwhm="0.001323" res="345759.9" algo="FTMS"/>
<pk mz="458.036440" i="2456756.8" sn="16.88" a="2451.88" fwhm="0.001229" res="372749.4" algo="FTMS"/>
<pk mz="458.065529" i="1291708.1" sn="7.77" a="993.25" fwhm="0.001156" res="396091.0" algo="FTMS"/>
<pk mz="458.072958" i="1881278.0" sn="12.38" a="1869.61" fwhm="0.001206" res="379888.3" algo="FTMS"/>
<pk mz="458.083917" i="1585600.8" sn="10.07" a="1851.49" fwhm="0.001454" res="314946.0" algo="FTMS"/>
<pk mz="458.094095" i="1509315.3" sn="9.47" a="1265.87" fwhm="0.001134" res="404089.4" algo="FTMS"/>
<pk mz="458.102168" i="1442501.3" sn="8.95" a="1463.61" fwhm="0.001376" res="332942.3" algo="FTMS"/>
<pk mz="458.109223" i="1398471.1" sn="8.60" a="1721.81" fwhm="0.001651" res="277428.9" algo="FTMS"/>
<pk mz="458.130536" i="1265356.4" sn="7.56" a="1156.95" fwhm="0.001208" res="379139.3" algo="FTMS"/>
<pk mz="458.138329" i="1337550.4" sn="8.13" a="1151.28" fwhm="0.001257" res="364469.6" algo="FTMS"/>
<pk mz="458.166752" i="1609941.5" sn="10.26" a="1754.04" fwhm="0.001281" res="357589.7" algo="FTMS"/>
<pk mz="458.174793" i="1271767.4" sn="7.61" a="875.20" fwhm="0.001138" res="402767.5" algo="FTMS"/>
<pk mz="458.203136" i="2331358.5" sn="15.90" a="2604.73" fwhm="0.001297" res="353318.5" algo="FTMS"/>
<pk mz="458.211416" i="1383648.6" sn="8.49" a="1002.35" fwhm="0.000962" res="476183.9" algo="FTMS"/>
<pk mz="458.247429" i="1253097.6" sn="7.46" a="1293.55" fwhm="0.001424" res="321803.6" algo="FTMS"/>
<pk mz="459.020530" i="3934122.0" sn="28.44" a="5046.79" fwhm="0.001381" res="332432.1" algo="FTMS"/>
<pk mz="459.041781" i="2411439.3" sn="16.53" a="3001.12" fwhm="0.001315" res="349152.1" algo="FTMS"/>
<pk mz="459.056870" i="4755891.0" sn="34.87" a="6539.09" fwhm="0.001397" res="328489.4" algo="FTMS"/>
<pk mz="459.068118" i="1658549.8" sn="10.64" a="1859.23" fwhm="0.001373" res="334349.8" algo="FTMS"/>
<pk mz="459.078034" i="4559288.0" sn="33.34" a="6460.69" fwhm="0.001474" res="311521.6" algo="FTMS"/>
<pk mz="459.093257" i="3829692.0" sn="27.63" a="4864.28" fwhm="0.001394" res="329308.3" algo="FTMS"/>
<pk mz="459.104534" i="1664446.8" sn="10.68" a="1718.24" fwhm="0.001286" res="357009.6" algo="FTMS"/>
<pk mz="459.114371" i="3872193.3" sn="27.96" a="5044.75" fwhm="0.001361" res="337258.0" algo="FTMS"/>
<pk mz="459.129609" i="2765765.0" sn="19.30" a="2855.70" fwhm="0.001202" res="382117.6" algo="FTMS"/>
<pk mz="459.150827" i="2994634.3" sn="21.09" a="3502.38" fwhm="0.001277" res="359453.3" algo="FTMS"/>
<pk mz="459.166060" i="2655182.0" sn="18.43" a="2641.23" fwhm="0.001195" res="384171.7" algo="FTMS"/>
<pk mz="459.187152" i="4821459.0" sn="35.39" a="6275.43" fwhm="0.001379" res="333101.8" algo="FTMS"/>
<pk mz="459.209490" i="1424344.8" sn="8.80" a="1110.68" fwhm="0.001158" res="396548.4" algo="FTMS"/>
<pk mz="459.223585" i="5478876.0" sn="40.53" a="7237.24" fwhm="0.001345" res="341345.9" algo="FTMS"/>
<pk mz="459.246096" i="1614049.8" sn="10.29" a="1729.92" fwhm="0.001287" res="356940.7" algo="FTMS"/>
<pk mz="459.259969" i="3406309.3" sn="24.31" a="4421.23" fwhm="0.001408" res="326218.1" algo="FTMS"/>
<pk mz="459.296165" i="1236206.3" sn="7.33" a="1530.62" fwhm="0.001724" res="266461.7" algo="FTMS"/>
<pk mz="459.332517" i="1756407.3" sn="11.40" a="2037.90" fwhm="0.001345" res="341530.7" algo="FTMS"/>
<pk mz="460.015605" i="1504671.6" sn="9.43" a="1287.86" fwhm="0.001233" res="372951.9" algo="FTMS"/>
<pk mz="460.052159" i="2775208.5" sn="19.37" a="3040.68" fwhm="0.001266" res="363300.0" algo="FTMS"/>
<pk mz="460.063352" i="1667243.4" sn="10.70" a="1508.62" fwhm="0.001272" res="361631.5" algo="FTMS"/>
<pk mz="460.088506" i="2617009.5" sn="18.13" a="3109.12" fwhm="0.001400" res="328614.1" algo="FTMS"/>
<pk mz="460.096697" i="1330611.5" sn="8.07" a="1034.17" fwhm="0.001099" res="418465.1" algo="FTMS"/>
<pk mz="460.099719" i="1646004.3" sn="10.54" a="1618.85" fwhm="0.001228" res="374636.1" algo="FTMS"/>
<pk mz="460.124944" i="1424058.5" sn="8.80" a="1451.28" fwhm="0.001388" res="331587.9" algo="FTMS"/>
<pk mz="460.182435" i="1777608.6" sn="11.57" a="2285.32" fwhm="0.001526" res="301633.2" algo="FTMS"/>
<pk mz="460.209239" i="1583823.1" sn="10.05" a="1681.66" fwhm="0.001290" res="356827.5" algo="FTMS"/>
<pk mz="460.218815" i="2202321.5" sn="14.89" a="2319.15" fwhm="0.001229" res="374555.6" algo="FTMS"/>
<pk mz="460.226884" i="1856211.5" sn="12.18" a="2137.04" fwhm="0.001406" res="327408.5" algo="FTMS"/>
<pk mz="460.255331" i="1287386.5" sn="7.73" a="1106.68" fwhm="0.001138" res="404389.7" algo="FTMS"/>
<pk mz="461.036209" i="5571481.5" sn="41.25" a="7291.58" fwhm="0.001385" res="332854.8" algo="FTMS"/>
<pk mz="461.057380" i="1843358.5" sn="12.08" a="1902.44" fwhm="0.001369" res="336801.4" algo="FTMS"/>
<pk mz="461.066901" i="3172257.0" sn="22.48" a="3355.42" fwhm="0.001215" res="379355.6" algo="FTMS"/>
<pk mz="461.072631" i="5899170.5" sn="43.82" a="8366.72" fwhm="0.001419" res="324827.0" algo="FTMS"/>
<pk mz="461.083762" i="2223525.0" sn="15.05" a="2647.77" fwhm="0.001358" res="339523.1" algo="FTMS"/>
<pk mz="461.093677" i="1792935.4" sn="11.68" a="2084.48" fwhm="0.001420" res="324680.7" algo="FTMS"/>
<pk mz="461.108922" i="5460907.0" sn="40.39" a="7238.26" fwhm="0.001383" res="333347.0" algo="FTMS"/>
<pk mz="461.120247" i="1582253.9" sn="10.03" a="1731.55" fwhm="0.001295" res="356079.3" algo="FTMS"/>
<pk mz="461.130028" i="2448816.3" sn="16.82" a="3245.13" fwhm="0.001447" res="318699.5" algo="FTMS"/>
<pk mz="461.145323" i="3644852.0" sn="26.18" a="4827.35" fwhm="0.001432" res="322098.7" algo="FTMS"/>
<pk mz="461.158473" i="1492663.1" sn="9.33" a="1318.62" fwhm="0.001170" res="394185.2" algo="FTMS"/>
<pk mz="461.166403" i="1797305.1" sn="11.72" a="2095.93" fwhm="0.001409" res="327315.0" algo="FTMS"/>
<pk mz="461.181757" i="2327484.8" sn="15.87" a="2506.30" fwhm="0.001248" res="369503.1" algo="FTMS"/>
<pk mz="461.188893" i="1242046.6" sn="7.37" a="1147.55" fwhm="0.001192" res="387065.0" algo="FTMS"/>
<pk mz="461.194805" i="2112960.0" sn="14.19" a="2136.80" fwhm="0.001239" res="372256.1" algo="FTMS"/>
<pk mz="461.202818" i="3015106.0" sn="21.25" a="3293.09" fwhm="0.001273" res="362382.8" algo="FTMS"/>
<pk mz="461.231345" i="1582792.9" sn="10.04" a="1533.33" fwhm="0.001265" res="364494.5" algo="FTMS"/>
<pk mz="461.239129" i="2523082.8" sn="17.40" a="2547.29" fwhm="0.001253" res="368022.9" algo="FTMS"/>
<pk mz="461.275522" i="1906131.6" sn="12.57" a="2222.22" fwhm="0.001366" res="337654.8" algo="FTMS"/>
<pk mz="462.031456" i="2473610.8" sn="17.01" a="2816.45" fwhm="0.001356" res="340692.0" algo="FTMS"/>
<pk mz="462.039591" i="1349516.8" sn="8.21" a="1177.94" fwhm="0.001208" res="382551.8" algo="FTMS"/>
<pk mz="462.067841" i="2926227.8" sn="20.55" a="3394.78" fwhm="0.001312" res="352077.5" algo="FTMS"/>
<pk mz="462.075896" i="1675925.5" sn="10.77" a="1787.84" fwhm="0.001318" res="350497.3" algo="FTMS"/>
<pk mz="462.079189" i="1811094.4" sn="11.82" a="1754.19" fwhm="0.001184" res="390252.0" algo="FTMS"/>
<pk mz="462.104125" i="2463900.5" sn="16.93" a="2941.80" fwhm="0.001415" res="326520.2" algo="FTMS"/>
<pk mz="462.112285" i="1484958.4" sn="9.27" a="1338.94" fwhm="0.001195" res="386696.9" algo="FTMS"/>
<pk mz="462.115554" i="1680031.1" sn="10.80" a="1498.59" fwhm="0.001129" res="409283.6" algo="FTMS"/>
<pk mz="462.161619" i="2214570.3" sn="14.98" a="2432.83" fwhm="0.001335" res="346168.5" algo="FTMS"/>
<pk mz="462.170191" i="1339564.4" sn="8.13" a="1809.14" fwhm="0.001910" res="242009.8" algo="FTMS"/>
<pk mz="462.198090" i="3025587.0" sn="21.33" a="3640.27" fwhm="0.001306" res="353774.2" algo="FTMS"/>
<pk mz="462.234616" i="1559739.9" sn="9.86" a="1422.64" fwhm="0.001140" res="405442.4" algo="FTMS"/>
<pk mz="462.998579" i="1475187.5" sn="9.19" a="1619.83" fwhm="0.001482" res="312421.3" algo="FTMS"/>
<pk mz="463.015355" i="2784119.5" sn="19.44" a="3273.58" fwhm="0.001341" res="345339.5" algo="FTMS"/>
<pk mz="463.051823" i="7894400.0" sn="59.43" a="10554.94" fwhm="0.001379" res="335756.0" algo="FTMS"/>
<pk mz="463.063000" i="1808258.9" sn="11.80" a="2115.41" fwhm="0.001397" res="331453.6" algo="FTMS"/>
<pk mz="463.088208" i="7884169.0" sn="59.35" a="11241.45" fwhm="0.001439" res="321900.6" algo="FTMS"/>
<pk mz="463.099467" i="2765707.8" sn="19.29" a="3865.65" fwhm="0.001492" res="310367.2" algo="FTMS"/>
<pk mz="463.124578" i="8439186.0" sn="63.69" a="11547.82" fwhm="0.001402" res="330282.8" algo="FTMS"/>
<pk mz="463.127828" i="1467794.4" sn="9.14" a="1254.71" fwhm="0.001165" res="397506.9" algo="FTMS"/>
<pk mz="463.135717" i="1609620.3" sn="10.25" a="1793.15" fwhm="0.001411" res="328300.5" algo="FTMS"/>
<pk mz="463.160994" i="3665306.3" sn="26.33" a="4532.75" fwhm="0.001351" res="342952.6" algo="FTMS"/>
<pk mz="463.174031" i="3255197.5" sn="23.12" a="4008.21" fwhm="0.001380" res="335614.3" algo="FTMS"/>
<pk mz="463.182081" i="1750175.4" sn="11.34" a="2102.49" fwhm="0.001563" res="296329.1" algo="FTMS"/>
<pk mz="463.197349" i="1709475.0" sn="11.03" a="1868.42" fwhm="0.001356" res="341679.2" algo="FTMS"/>
<pk mz="463.210366" i="3723686.3" sn="26.79" a="5075.82" fwhm="0.001465" res="316222.2" algo="FTMS"/>
<pk mz="463.233770" i="1581739.8" sn="10.03" a="1522.82" fwhm="0.001307" res="354446.6" algo="FTMS"/>
<pk mz="463.246930" i="1650862.9" sn="10.46" a="1715.31" fwhm="0.001440" res="321773.1" algo="FTMS"/>
<pk mz="464.047084" i="2765933.5" sn="19.10" a="3338.25" fwhm="0.001436" res="323088.6" algo="FTMS"/>
<pk mz="464.055193" i="1938031.4" sn="12.69" a="2076.58" fwhm="0.001271" res="365117.6" algo="FTMS"/>
<pk mz="464.083431" i="4144758.0" sn="29.79" a="5004.99" fwhm="0.001322" res="351013.3" algo="FTMS"/>
<pk mz="464.091516" i="2336376.0" sn="15.78" a="2340.52" fwhm="0.001291" res="359592.3" algo="FTMS"/>
<pk mz="464.094820" i="3582072.8" sn="25.43" a="4168.19" fwhm="0.001326" res="350064.9" algo="FTMS"/>
<pk mz="464.119861" i="2604158.8" sn="17.85" a="3049.22" fwhm="0.001369" res="339083.7" algo="FTMS"/>
<pk mz="464.127860" i="2768512.5" sn="19.12" a="3438.92" fwhm="0.001371" res="338490.8" algo="FTMS"/>
<pk mz="464.177428" i="2069132.4" sn="13.70" a="2121.08" fwhm="0.001252" res="370822.2" algo="FTMS"/>
<pk mz="464.213713" i="2200213.0" sn="14.72" a="2179.44" fwhm="0.001268" res="365980.7" algo="FTMS"/>
<pk mz="465.031046" i="6445910.0" sn="47.62" a="8520.25" fwhm="0.001391" res="334332.3" algo="FTMS"/>
<pk mz="465.067420" i="9834335.0" sn="73.88" a="13271.04" fwhm="0.001391" res="334394.9" algo="FTMS"/>
<pk mz="465.078699" i="2533217.3" sn="17.30" a="2987.76" fwhm="0.001361" res="341683.8" algo="FTMS"/>
<pk mz="465.103824" i="12279655.0" sn="92.83" a="16953.89" fwhm="0.001404" res="331325.5" algo="FTMS"/>
<pk mz="465.115081" i="1515881.9" sn="9.42" a="2237.60" fwhm="0.001753" res="265371.9" algo="FTMS"/>
<pk mz="465.140252" i="6720367.5" sn="49.75" a="8885.88" fwhm="0.001391" res="334331.8" algo="FTMS"/>
<pk mz="465.153374" i="1594226.8" sn="10.02" a="1447.04" fwhm="0.001144" res="406601.3" algo="FTMS"/>
<pk mz="465.168556" i="21292918.0" sn="162.67" a="29871.90" fwhm="0.001401" res="332027.6" algo="FTMS"/>
<pk mz="465.176741" i="3465080.3" sn="24.52" a="4505.30" fwhm="0.001330" res="349856.5" algo="FTMS"/>
<pk mz="465.189689" i="3397499.3" sn="24.00" a="4632.57" fwhm="0.001537" res="302669.2" algo="FTMS"/>
<pk mz="465.213030" i="2417024.8" sn="16.40" a="2686.07" fwhm="0.001327" res="350669.1" algo="FTMS"/>
<pk mz="465.225984" i="3161987.8" sn="22.17" a="3763.25" fwhm="0.001357" res="342909.0" algo="FTMS"/>
<pk mz="465.249368" i="1613449.4" sn="10.17" a="1719.76" fwhm="0.001350" res="344662.2" algo="FTMS"/>
<pk mz="465.304443" i="3280790.3" sn="23.09" a="4072.58" fwhm="0.001381" res="336911.8" algo="FTMS"/>
<pk mz="466.062729" i="3449927.8" sn="24.40" a="4200.92" fwhm="0.001377" res="338498.1" algo="FTMS"/>
<pk mz="466.070817" i="2625609.8" sn="18.01" a="3027.32" fwhm="0.001368" res="340641.7" algo="FTMS"/>
<pk mz="466.099118" i="4209744.5" sn="30.29" a="4924.46" fwhm="0.001314" res="354677.1" algo="FTMS"/>
<pk mz="466.107099" i="3116114.3" sn="21.81" a="3539.45" fwhm="0.001316" res="354199.4" algo="FTMS"/>
<pk mz="466.110248" i="1539154.9" sn="9.59" a="1527.03" fwhm="0.001272" res="366426.4" algo="FTMS"/>
<pk mz="466.135510" i="2597976.8" sn="17.80" a="2857.23" fwhm="0.001277" res="365073.2" algo="FTMS"/>
<pk mz="466.143625" i="1943130.8" sn="12.72" a="2212.39" fwhm="0.001350" res="345199.4" algo="FTMS"/>
<pk mz="466.148629" i="1645659.9" sn="10.42" a="2018.48" fwhm="0.001712" res="272334.8" algo="FTMS"/>
<pk mz="466.171952" i="6321249.5" sn="46.65" a="8212.67" fwhm="0.001357" res="343520.0" algo="FTMS"/>
<pk mz="466.179867" i="1377635.1" sn="8.34" a="1235.56" fwhm="0.001297" res="359311.1" algo="FTMS"/>
<pk mz="467.010334" i="1674020.1" sn="10.64" a="1499.25" fwhm="0.001174" res="397890.7" algo="FTMS"/>
<pk mz="467.025761" i="2045991.6" sn="13.52" a="2417.70" fwhm="0.001420" res="328905.7" algo="FTMS"/>
<pk mz="467.046720" i="7469356.5" sn="55.55" a="10026.68" fwhm="0.001396" res="334641.8" algo="FTMS"/>
<pk mz="467.062159" i="1858608.1" sn="12.07" a="2007.30" fwhm="0.001605" res="290946.7" algo="FTMS"/>
<pk mz="467.083110" i="10543413.0" sn="79.37" a="14692.07" fwhm="0.001422" res="328355.6" algo="FTMS"/>
<pk mz="467.094307" i="2033463.5" sn="13.42" a="2196.07" fwhm="0.001337" res="349490.1" algo="FTMS"/>
<pk mz="467.119455" i="9283901.0" sn="69.61" a="13457.82" fwhm="0.001464" res="319147.2" algo="FTMS"/>
<pk mz="467.130743" i="1856832.0" sn="12.05" a="2032.07" fwhm="0.001290" res="362084.3" algo="FTMS"/>
<pk mz="467.155880" i="6472006.0" sn="47.82" a="8603.73" fwhm="0.001407" res="332101.2" algo="FTMS"/>
<pk mz="467.165565" i="6658376.0" sn="49.26" a="9905.47" fwhm="0.001546" res="302091.3" algo="FTMS"/>
<pk mz="467.168893" i="1591624.8" sn="10.00" a="1387.53" fwhm="0.001116" res="418567.2" algo="FTMS"/>
<pk mz="467.192289" i="4480334.0" sn="32.38" a="5903.30" fwhm="0.001434" res="325774.7" algo="FTMS"/>
<pk mz="467.205439" i="2300241.3" sn="15.49" a="3015.66" fwhm="0.001410" res="331433.6" algo="FTMS"/>
<pk mz="467.223076" i="1303125.3" sn="7.76" a="1351.22" fwhm="0.001363" res="342801.0" algo="FTMS"/>
<pk mz="467.228609" i="3262806.5" sn="22.95" a="4351.06" fwhm="0.001452" res="321852.3" algo="FTMS"/>
<pk mz="467.241772" i="1214553.6" sn="7.08" a="1065.91" fwhm="0.001153" res="405168.6" algo="FTMS"/>
<pk mz="467.265019" i="2236255.0" sn="14.99" a="2437.23" fwhm="0.001354" res="345099.5" algo="FTMS"/>
<pk mz="467.314326" i="1409642.4" sn="8.59" a="1491.36" fwhm="0.001421" res="328826.0" algo="FTMS"/>
<pk mz="468.020988" i="1292813.1" sn="7.68" a="1119.87" fwhm="0.001231" res="380135.2" algo="FTMS"/>
<pk mz="468.041865" i="1934609.9" sn="12.65" a="2166.48" fwhm="0.001474" res="317558.2" algo="FTMS"/>
<pk mz="468.050042" i="2075155.8" sn="13.74" a="2164.39" fwhm="0.001331" res="351570.5" algo="FTMS"/>
<pk mz="468.078459" i="3169306.3" sn="22.22" a="4295.13" fwhm="0.001474" res="317464.3" algo="FTMS"/>
<pk mz="468.086568" i="2432540.3" sn="16.51" a="2883.32" fwhm="0.001385" res="337898.2" algo="FTMS"/>
<pk mz="468.089697" i="10519069.0" sn="79.18" a="15694.81" fwhm="0.001434" res="326359.6" algo="FTMS"/>
<pk mz="468.114736" i="2761762.8" sn="19.06" a="3202.84" fwhm="0.001322" res="354166.3" algo="FTMS"/>
<pk mz="468.122868" i="2113572.5" sn="14.04" a="2356.92" fwhm="0.001334" res="351007.5" algo="FTMS"/>
<pk mz="468.125910" i="1840421.3" sn="11.92" a="2038.77" fwhm="0.001316" res="355829.9" algo="FTMS"/>
<pk mz="468.151299" i="1669675.0" sn="10.60" a="1786.67" fwhm="0.001304" res="358884.2" algo="FTMS"/>
<pk mz="468.159279" i="1625644.9" sn="10.26" a="1490.63" fwhm="0.001296" res="361275.0" algo="FTMS"/>
<pk mz="468.164287" i="1507886.0" sn="9.35" a="1221.34" fwhm="0.001098" res="426501.3" algo="FTMS"/>
<pk mz="468.168930" i="2654767.0" sn="18.24" a="3247.71" fwhm="0.001384" res="338389.6" algo="FTMS"/>
<pk mz="468.231947" i="1302333.5" sn="7.75" a="1244.44" fwhm="0.001339" res="349727.7" algo="FTMS"/>
<pk mz="468.978314" i="2420968.0" sn="16.42" a="3169.49" fwhm="0.001428" res="328400.7" algo="FTMS"/>
<pk mz="469.004913" i="1506030.1" sn="9.33" a="1375.00" fwhm="0.001218" res="385206.5" algo="FTMS"/>
<pk mz="469.025927" i="2895603.0" sn="20.10" a="3410.56" fwhm="0.001374" res="341424.3" algo="FTMS"/>
<pk mz="469.041182" i="2483958.5" sn="16.91" a="2814.10" fwhm="0.001370" res="342344.8" algo="FTMS"/>
<pk mz="469.052672" i="1282041.0" sn="7.60" a="1099.11" fwhm="0.001177" res="398658.4" algo="FTMS"/>
<pk mz="469.062419" i="7660283.0" sn="57.02" a="11703.94" fwhm="0.001516" res="309442.1" algo="FTMS"/>
<pk mz="469.077821" i="2008318.8" sn="13.22" a="2377.44" fwhm="0.001374" res="341517.3" algo="FTMS"/>
<pk mz="469.088932" i="1260545.3" sn="7.43" a="1285.80" fwhm="0.001437" res="326509.1" algo="FTMS"/>
<pk mz="469.093194" i="1993986.3" sn="13.11" a="2674.95" fwhm="0.001581" res="296778.8" algo="FTMS"/>
<pk mz="469.098772" i="10093316.0" sn="75.88" a="14668.71" fwhm="0.001443" res="324995.3" algo="FTMS"/>
<pk mz="469.110119" i="1337350.1" sn="8.02" a="1212.89" fwhm="0.001285" res="364959.6" algo="FTMS"/>
<pk mz="469.135098" i="7564044.0" sn="56.28" a="11064.44" fwhm="0.001486" res="315598.1" algo="FTMS"/>
<pk mz="469.171513" i="4569876.0" sn="33.07" a="6201.01" fwhm="0.001465" res="320196.4" algo="FTMS"/>
<pk mz="469.184641" i="1730327.0" sn="11.07" a="2189.07" fwhm="0.001477" res="317674.2" algo="FTMS"/>
<pk mz="469.207943" i="5418780.5" sn="39.65" a="7411.39" fwhm="0.001452" res="323191.0" algo="FTMS"/>
<pk mz="469.220910" i="1315359.3" sn="7.85" a="1220.89" fwhm="0.001200" res="391119.3" algo="FTMS"/>
<pk mz="469.244242" i="5029668.5" sn="36.64" a="6882.38" fwhm="0.001442" res="325450.0" algo="FTMS"/>
<pk mz="469.280648" i="2780973.0" sn="19.21" a="3392.93" fwhm="0.001398" res="335773.1" algo="FTMS"/>
<pk mz="470.036406" i="2397656.3" sn="16.24" a="2577.57" fwhm="0.001310" res="358881.8" algo="FTMS"/>
<pk mz="470.047652" i="1277914.6" sn="7.56" a="1266.85" fwhm="0.001444" res="325568.8" algo="FTMS"/>
<pk mz="470.057675" i="1360093.0" sn="8.20" a="1330.17" fwhm="0.001316" res="357189.4" algo="FTMS"/>
<pk mz="470.065581" i="1940190.8" sn="12.69" a="2236.10" fwhm="0.001387" res="338826.9" algo="FTMS"/>
<pk mz="470.072827" i="1745888.4" sn="11.19" a="1662.31" fwhm="0.001193" res="393893.9" algo="FTMS"/>
<pk mz="470.094099" i="2699237.3" sn="18.58" a="3158.02" fwhm="0.001303" res="360832.8" algo="FTMS"/>
<pk mz="470.102065" i="3043815.0" sn="21.25" a="4412.40" fwhm="0.001541" res="305119.4" algo="FTMS"/>
<pk mz="470.123312" i="1909227.8" sn="12.45" a="2129.08" fwhm="0.001403" res="335138.4" algo="FTMS"/>
<pk mz="470.130393" i="1457645.4" sn="8.95" a="1305.65" fwhm="0.001265" res="371775.0" algo="FTMS"/>
<pk mz="470.138582" i="2031599.1" sn="13.40" a="2357.82" fwhm="0.001422" res="330570.3" algo="FTMS"/>
<pk mz="470.174820" i="1213431.4" sn="7.06" a="891.71" fwhm="0.001066" res="441098.9" algo="FTMS"/>
<pk mz="470.179817" i="1390840.5" sn="8.44" a="1280.24" fwhm="0.001288" res="365163.3" algo="FTMS"/>
<pk mz="470.203173" i="1265917.8" sn="7.47" a="1259.94" fwhm="0.001685" res="279067.7" algo="FTMS"/>
<pk mz="470.211369" i="1283711.6" sn="7.61" a="1428.25" fwhm="0.001524" res="308529.9" algo="FTMS"/>
<pk mz="470.247800" i="1606919.9" sn="10.11" a="1734.58" fwhm="0.001363" res="344892.2" algo="FTMS"/>
<pk mz="471.020602" i="3666101.5" sn="26.07" a="4577.60" fwhm="0.001371" res="343631.2" algo="FTMS"/>
<pk mz="471.041652" i="3815098.3" sn="27.22" a="5601.87" fwhm="0.001493" res="315434.7" algo="FTMS"/>
<pk mz="471.056912" i="3872957.8" sn="27.67" a="4970.76" fwhm="0.001390" res="338800.5" algo="FTMS"/>
<pk mz="471.068278" i="1285312.3" sn="7.62" a="1232.05" fwhm="0.001308" res="360114.0" algo="FTMS"/>
<pk mz="471.077996" i="8031426.5" sn="59.89" a="11936.52" fwhm="0.001500" res="314012.0" algo="FTMS"/>
<pk mz="471.093209" i="1623493.9" sn="10.24" a="1667.99" fwhm="0.001313" res="358850.5" algo="FTMS"/>
<pk mz="471.114352" i="6633674.5" sn="49.06" a="9263.94" fwhm="0.001451" res="324759.4" algo="FTMS"/>
<pk mz="471.129642" i="1263310.0" sn="7.45" a="1437.67" fwhm="0.001543" res="305328.2" algo="FTMS"/>
<pk mz="471.150807" i="4830419.0" sn="35.09" a="6320.75" fwhm="0.001409" res="334328.8" algo="FTMS"/>
<pk mz="471.187196" i="5513435.0" sn="40.38" a="7709.57" fwhm="0.001487" res="316912.2" algo="FTMS"/>
<pk mz="471.209720" i="1683424.0" sn="10.70" a="1876.41" fwhm="0.001425" res="330772.9" algo="FTMS"/>
<pk mz="471.223570" i="6194403.0" sn="45.66" a="8951.44" fwhm="0.001443" res="326614.2" algo="FTMS"/>
<pk mz="471.259894" i="5887211.0" sn="43.28" a="8155.25" fwhm="0.001460" res="322811.8" algo="FTMS"/>
<pk mz="471.296347" i="2787571.3" sn="19.26" a="3728.16" fwhm="0.001537" res="306582.1" algo="FTMS"/>
<pk mz="472.052210" i="2744732.0" sn="18.93" a="3095.35" fwhm="0.001361" res="346838.7" algo="FTMS"/>
<pk mz="472.073497" i="1390240.6" sn="8.43" a="1201.45" fwhm="0.001163" res="406015.6" algo="FTMS"/>
<pk mz="472.081499" i="1375650.5" sn="8.32" a="1381.28" fwhm="0.001258" res="375386.5" algo="FTMS"/>
<pk mz="472.088517" i="1702052.0" sn="10.85" a="1984.80" fwhm="0.001483" res="318232.7" algo="FTMS"/>
<pk mz="472.109992" i="1383080.8" sn="8.37" a="1304.30" fwhm="0.001286" res="367210.5" algo="FTMS"/>
<pk mz="472.117853" i="2010794.5" sn="13.24" a="2724.23" fwhm="0.001642" res="287446.8" algo="FTMS"/>
<pk mz="472.120051" i="1650603.0" sn="10.45" a="1350.76" fwhm="0.001063" res="444339.5" algo="FTMS"/>
<pk mz="472.154208" i="1316018.6" sn="7.85" a="1217.73" fwhm="0.001253" res="376710.4" algo="FTMS"/>
<pk mz="472.182360" i="1339832.9" sn="8.04" a="1410.33" fwhm="0.001483" res="318406.7" algo="FTMS"/>
<pk mz="472.190414" i="1420986.6" sn="8.67" a="1139.17" fwhm="0.001140" res="414069.4" algo="FTMS"/>
<pk mz="472.218688" i="2036160.9" sn="13.43" a="2370.10" fwhm="0.001412" res="334488.4" algo="FTMS"/>
<pk mz="472.227024" i="2004418.8" sn="13.19" a="2306.13" fwhm="0.001417" res="333285.8" algo="FTMS"/>
<pk mz="472.241196" i="1423558.0" sn="8.69" a="1181.16" fwhm="0.001150" res="410583.2" algo="FTMS"/>
<pk mz="472.299617" i="1427410.9" sn="8.72" a="1297.67" fwhm="0.001278" res="369536.2" algo="FTMS"/>
<pk mz="472.999819" i="1513069.9" sn="9.38" a="1319.45" fwhm="0.001260" res="375540.6" algo="FTMS"/>
<pk mz="473.036206" i="5403254.0" sn="39.53" a="7581.31" fwhm="0.001470" res="321729.4" algo="FTMS"/>
<pk mz="473.047315" i="1351800.4" sn="8.13" a="1362.69" fwhm="0.001320" res="358289.5" algo="FTMS"/>
<pk mz="473.057262" i="3563130.5" sn="25.27" a="4884.93" fwhm="0.001411" res="335266.2" algo="FTMS"/>
<pk mz="473.072489" i="4783742.0" sn="34.72" a="6456.48" fwhm="0.001433" res="330189.8" algo="FTMS"/>
<pk mz="473.083773" i="1754240.4" sn="11.25" a="2164.85" fwhm="0.001451" res="326102.0" algo="FTMS"/>
<pk mz="473.093601" i="4850306.5" sn="35.24" a="6924.60" fwhm="0.001512" res="312918.7" algo="FTMS"/>
<pk mz="473.108880" i="3527302.0" sn="24.99" a="4619.80" fwhm="0.001375" res="344029.5" algo="FTMS"/>
<pk mz="473.130038" i="3077258.5" sn="21.50" a="3786.01" fwhm="0.001439" res="328879.2" algo="FTMS"/>
<pk mz="473.145294" i="2923150.0" sn="20.31" a="3249.07" fwhm="0.001279" res="370053.9" algo="FTMS"/>
<pk mz="473.166418" i="3697298.8" sn="26.31" a="4513.85" fwhm="0.001357" res="348720.4" algo="FTMS"/>
<pk mz="473.181674" i="1856150.0" sn="12.04" a="2220.90" fwhm="0.001473" res="321294.7" algo="FTMS"/>
<pk mz="473.194804" i="1680024.9" sn="10.67" a="1595.80" fwhm="0.001176" res="402344.1" algo="FTMS"/>
<pk mz="473.202859" i="5221018.5" sn="38.11" a="7171.66" fwhm="0.001437" res="329362.9" algo="FTMS"/>
<pk mz="473.239235" i="5109410.5" sn="37.25" a="6637.50" fwhm="0.001401" res="337669.2" algo="FTMS"/>
<pk mz="473.275595" i="2835114.8" sn="19.62" a="3396.98" fwhm="0.001369" res="345700.9" algo="FTMS"/>
<pk mz="473.282587" i="31440556.0" sn="241.29" a="47504.65" fwhm="0.001472" res="321465.6" algo="FTMS"/>
<pk mz="473.311815" i="1372594.8" sn="8.29" a="1698.67" fwhm="0.001952" res="242422.9" algo="FTMS"/>
<pk mz="473.348511" i="2002618.8" sn="13.17" a="2397.60" fwhm="0.001416" res="334174.4" algo="FTMS"/>
<pk mz="474.031295" i="1514832.8" sn="9.39" a="1536.49" fwhm="0.001346" res="352215.2" algo="FTMS"/>
<pk mz="474.039514" i="1262418.5" sn="7.44" a="1197.06" fwhm="0.001484" res="319422.3" algo="FTMS"/>
<pk mz="474.067778" i="3144024.8" sn="22.02" a="3537.70" fwhm="0.001348" res="351605.8" algo="FTMS"/>
<pk mz="474.075829" i="1530970.5" sn="9.52" a="1637.13" fwhm="0.001295" res="366045.5" algo="FTMS"/>
<pk mz="474.104198" i="1843040.8" sn="11.93" a="2173.46" fwhm="0.001428" res="332019.2" algo="FTMS"/>
<pk mz="474.140346" i="1299560.6" sn="7.72" a="1190.09" fwhm="0.001397" res="339502.6" algo="FTMS"/>
<pk mz="474.161746" i="1545581.3" sn="9.63" a="1292.61" fwhm="0.001226" res="386879.3" algo="FTMS"/>
<pk mz="474.172985" i="1478255.8" sn="9.11" a="1303.38" fwhm="0.001228" res="386153.3" algo="FTMS"/>
<pk mz="474.198048" i="2973045.3" sn="20.69" a="3559.34" fwhm="0.001371" res="345891.4" algo="FTMS"/>
<pk mz="474.206272" i="1478519.0" sn="9.11" a="1407.38" fwhm="0.001281" res="370223.0" algo="FTMS"/>
<pk mz="474.224781" i="2112379.0" sn="14.02" a="2539.49" fwhm="0.001503" res="315482.3" algo="FTMS"/>
<pk mz="474.234489" i="2123645.3" sn="14.11" a="2128.19" fwhm="0.001248" res="379890.5" algo="FTMS"/>
<pk mz="474.242445" i="1488767.0" sn="9.19" a="1331.89" fwhm="0.001189" res="398944.0" algo="FTMS"/>
<pk mz="474.286010" i="8699784.0" sn="65.07" a="12161.15" fwhm="0.001436" res="330358.9" algo="FTMS"/>
<pk mz="475.015460" i="2845735.5" sn="19.70" a="3502.24" fwhm="0.001386" res="342733.0" algo="FTMS"/>
<pk mz="475.051846" i="5864495.5" sn="43.10" a="8521.84" fwhm="0.001513" res="313988.4" algo="FTMS"/>
<pk mz="475.063045" i="2197041.8" sn="14.68" a="2651.33" fwhm="0.001422" res="334115.9" algo="FTMS"/>
<pk mz="475.073001" i="2612788.0" sn="17.90" a="3240.56" fwhm="0.001392" res="341201.9" algo="FTMS"/>
<pk mz="475.088225" i="6315063.5" sn="46.59" a="8605.50" fwhm="0.001427" res="333032.2" algo="FTMS"/>
<pk mz="475.099443" i="2675769.8" sn="18.39" a="3535.79" fwhm="0.001468" res="323640.9" algo="FTMS"/>
<pk mz="475.109383" i="2377788.0" sn="16.08" a="2877.24" fwhm="0.001462" res="324941.2" algo="FTMS"/>
<pk mz="475.124580" i="4651071.0" sn="33.69" a="6385.02" fwhm="0.001474" res="322415.8" algo="FTMS"/>
<pk mz="475.145687" i="1866819.9" sn="12.12" a="2290.15" fwhm="0.001419" res="334784.6" algo="FTMS"/>
<pk mz="475.160976" i="6234183.0" sn="45.96" a="8679.43" fwhm="0.001458" res="325831.5" algo="FTMS"/>
<pk mz="475.174206" i="1287498.0" sn="7.63" a="1106.60" fwhm="0.001160" res="409722.3" algo="FTMS"/>
<pk mz="475.182167" i="2933323.8" sn="20.38" a="4176.87" fwhm="0.001607" res="295701.7" algo="FTMS"/>
<pk mz="475.197360" i="1858639.0" sn="12.05" a="2100.46" fwhm="0.001374" res="345827.3" algo="FTMS"/>
<pk mz="475.210641" i="2091602.0" sn="13.86" a="2335.24" fwhm="0.001418" res="335174.8" algo="FTMS"/>
<pk mz="475.218590" i="3283027.8" sn="23.09" a="4139.63" fwhm="0.001423" res="333851.8" algo="FTMS"/>
<pk mz="475.254848" i="2901595.5" sn="20.14" a="3874.44" fwhm="0.001549" res="306882.1" algo="FTMS"/>
<pk mz="475.261707" i="1851741.0" sn="12.00" a="2510.21" fwhm="0.001642" res="289379.8" algo="FTMS"/>
<pk mz="476.047003" i="2607879.0" sn="17.86" a="3946.95" fwhm="0.001675" res="284169.1" algo="FTMS"/>
<pk mz="476.054993" i="1310216.8" sn="7.80" a="1073.64" fwhm="0.001125" res="423159.4" algo="FTMS"/>
<pk mz="476.083413" i="2945806.8" sn="20.48" a="3736.99" fwhm="0.001451" res="328193.7" algo="FTMS"/>
<pk mz="476.091385" i="1410576.6" sn="8.58" a="1293.54" fwhm="0.001282" res="371508.8" algo="FTMS"/>
<pk mz="476.094858" i="1357329.3" sn="8.17" a="1246.30" fwhm="0.001278" res="372544.7" algo="FTMS"/>
<pk mz="476.119832" i="2111254.8" sn="14.01" a="2238.90" fwhm="0.001323" res="359892.6" algo="FTMS"/>
<pk mz="476.127946" i="1247000.5" sn="7.31" a="1206.75" fwhm="0.001391" res="342199.8" algo="FTMS"/>
<pk mz="476.164187" i="1232928.3" sn="7.20" a="888.85" fwhm="0.001058" res="450203.9" algo="FTMS"/>
<pk mz="476.177473" i="1970723.1" sn="12.92" a="2194.95" fwhm="0.001427" res="333739.7" algo="FTMS"/>
<pk mz="476.213765" i="2420011.0" sn="16.40" a="2646.03" fwhm="0.001287" res="370081.0" algo="FTMS"/>
<pk mz="476.221716" i="1222444.6" sn="7.12" a="1351.17" fwhm="0.001494" res="318770.5" algo="FTMS"/>
<pk mz="476.250103" i="1796658.8" sn="11.45" a="2037.36" fwhm="0.001413" res="337083.8" algo="FTMS"/>
<pk mz="477.031080" i="4245978.5" sn="30.24" a="5623.87" fwhm="0.001413" res="337562.5" algo="FTMS"/>
<pk mz="477.052315" i="1357791.1" sn="8.09" a="1625.72" fwhm="0.001597" res="298793.0" algo="FTMS"/>
<pk mz="477.067453" i="7340514.5" sn="53.97" a="11120.71" fwhm="0.001551" res="307588.6" algo="FTMS"/>
<pk mz="477.078607" i="2227684.8" sn="14.76" a="2759.88" fwhm="0.001401" res="340482.3" algo="FTMS"/>
<pk mz="477.088632" i="1275111.0" sn="7.45" a="1454.10" fwhm="0.001459" res="327009.9" algo="FTMS"/>
<pk mz="477.103831" i="7313898.0" sn="53.77" a="10271.20" fwhm="0.001472" res="324009.6" algo="FTMS"/>
<pk mz="477.115111" i="1885932.6" sn="12.14" a="2143.79" fwhm="0.001388" res="343698.7" algo="FTMS"/>
<pk mz="477.140225" i="5441010.0" sn="39.40" a="8198.51" fwhm="0.001581" res="301706.2" algo="FTMS"/>
<pk mz="477.153435" i="1353204.9" sn="8.05" a="1493.39" fwhm="0.001447" res="329725.6" algo="FTMS"/>
<pk mz="477.172599" i="4068857.0" sn="28.88" a="5898.51" fwhm="0.001502" res="317682.8" algo="FTMS"/>
<pk mz="477.176638" i="2626553.8" sn="17.82" a="2871.22" fwhm="0.001239" res="385004.9" algo="FTMS"/>
<pk mz="477.189647" i="2589692.5" sn="17.53" a="3882.72" fwhm="0.001510" res="316045.5" algo="FTMS"/>
<pk mz="477.197550" i="1374206.3" sn="8.21" a="1178.30" fwhm="0.001209" res="394707.2" algo="FTMS"/>
<pk mz="477.212843" i="1586689.5" sn="9.84" a="1360.69" fwhm="0.001208" res="394969.3" algo="FTMS"/>
<pk mz="477.226025" i="2789380.3" sn="19.07" a="3541.97" fwhm="0.001367" res="349082.6" algo="FTMS"/>
<pk mz="478.062825" i="3261111.0" sn="22.68" a="3964.76" fwhm="0.001338" res="357359.5" algo="FTMS"/>
<pk mz="478.070791" i="1667512.6" sn="10.46" a="1811.07" fwhm="0.001369" res="349178.6" algo="FTMS"/>
<pk mz="478.099069" i="3004094.8" sn="20.71" a="3976.77" fwhm="0.001500" res="318834.2" algo="FTMS"/>
<pk mz="478.107335" i="1414592.4" sn="8.52" a="1407.01" fwhm="0.001222" res="391133.4" algo="FTMS"/>
<pk mz="478.110413" i="3350721.0" sn="23.37" a="4877.14" fwhm="0.001517" res="315127.9" algo="FTMS"/>
<pk mz="478.135593" i="1531078.4" sn="9.41" a="1374.59" fwhm="0.001249" res="382909.4" algo="FTMS"/>
<pk mz="478.171763" i="1282510.1" sn="7.51" a="1106.41" fwhm="0.001326" res="360488.3" algo="FTMS"/>
<pk mz="478.193004" i="2200786.5" sn="14.55" a="2599.39" fwhm="0.001320" res="362225.3" algo="FTMS"/>
<pk mz="478.229349" i="2170074.3" sn="14.31" a="2514.30" fwhm="0.001469" res="325657.3" algo="FTMS"/>
<pk mz="479.010335" i="1713791.9" sn="10.81" a="2117.06" fwhm="0.001431" res="334729.9" algo="FTMS"/>
<pk mz="479.046803" i="6634375.5" sn="48.55" a="9416.30" fwhm="0.001428" res="335582.9" algo="FTMS"/>
<pk mz="479.077466" i="15451022.0" sn="116.18" a="22595.55" fwhm="0.001470" res="326003.1" algo="FTMS"/>
<pk mz="479.083134" i="9163663.0" sn="67.95" a="13149.71" fwhm="0.001476" res="324517.9" algo="FTMS"/>
<pk mz="479.094441" i="2276753.8" sn="15.13" a="2849.34" fwhm="0.001405" res="340931.5" algo="FTMS"/>
<pk mz="479.119511" i="11551639.0" sn="86.27" a="17775.63" fwhm="0.001565" res="306115.9" algo="FTMS"/>
<pk mz="479.130728" i="1723801.3" sn="10.89" a="2148.10" fwhm="0.001468" res="326282.0" algo="FTMS"/>
<pk mz="479.147851" i="1412252.9" sn="8.50" a="1695.20" fwhm="0.001484" res="322794.6" algo="FTMS"/>
<pk mz="479.155818" i="5287838.5" sn="38.23" a="7273.57" fwhm="0.001493" res="320989.7" algo="FTMS"/>
<pk mz="479.168851" i="2628513.3" sn="17.83" a="3345.20" fwhm="0.001363" res="351439.4" algo="FTMS"/>
<pk mz="479.192238" i="3066790.3" sn="21.19" a="3850.65" fwhm="0.001401" res="342108.8" algo="FTMS"/>
<pk mz="479.205329" i="3854249.0" sn="27.23" a="5138.85" fwhm="0.001451" res="330172.6" algo="FTMS"/>
<pk mz="479.228714" i="1447342.0" sn="8.77" a="1531.43" fwhm="0.001310" res="365847.9" algo="FTMS"/>
<pk mz="479.241741" i="2473392.8" sn="16.64" a="2715.23" fwhm="0.001318" res="363739.4" algo="FTMS"/>
<pk mz="479.337828" i="2090949.0" sn="13.71" a="2424.89" fwhm="0.001384" res="346293.5" algo="FTMS"/>
<pk mz="480.041884" i="1725529.1" sn="10.90" a="1876.15" fwhm="0.001319" res="363985.4" algo="FTMS"/>
<pk mz="480.050020" i="1792858.9" sn="11.42" a="2567.04" fwhm="0.001835" res="261666.4" algo="FTMS"/>
<pk mz="480.078470" i="3032160.8" sn="20.92" a="3793.04" fwhm="0.001409" res="340701.8" algo="FTMS"/>
<pk mz="480.080798" i="2458209.3" sn="16.52" a="2992.48" fwhm="0.001467" res="327217.8" algo="FTMS"/>
<pk mz="480.086358" i="2301538.5" sn="15.32" a="2805.05" fwhm="0.001441" res="333061.4" algo="FTMS"/>
<pk mz="480.089644" i="1407587.1" sn="8.46" a="1730.21" fwhm="0.001610" res="298112.3" algo="FTMS"/>
<pk mz="480.114746" i="3752040.5" sn="26.44" a="5016.01" fwhm="0.001468" res="326958.6" algo="FTMS"/>
<pk mz="480.122893" i="2747498.0" sn="18.74" a="3220.58" fwhm="0.001335" res="359523.0" algo="FTMS"/>
<pk mz="480.125954" i="1433194.8" sn="8.66" a="2032.09" fwhm="0.001805" res="265966.5" algo="FTMS"/>
<pk mz="480.151327" i="2177648.0" sn="14.37" a="2492.38" fwhm="0.001375" res="349249.4" algo="FTMS"/>
<pk mz="480.159230" i="1468785.8" sn="8.93" a="1507.50" fwhm="0.001425" res="336992.1" algo="FTMS"/>
<pk mz="480.195605" i="1450361.4" sn="8.79" a="2537.54" fwhm="0.001781" res="269639.9" algo="FTMS"/>
<pk mz="480.208720" i="1457532.1" sn="8.85" a="1379.60" fwhm="0.001361" res="352781.1" algo="FTMS"/>
<pk mz="480.245110" i="1517955.8" sn="9.31" a="1705.30" fwhm="0.001503" res="319485.0" algo="FTMS"/>
<pk mz="481.026030" i="3033895.0" sn="20.94" a="3882.32" fwhm="0.001427" res="337028.0" algo="FTMS"/>
<pk mz="481.041031" i="1691434.1" sn="10.64" a="1919.23" fwhm="0.001479" res="325189.5" algo="FTMS"/>
<pk mz="481.062408" i="7804206.5" sn="57.52" a="10716.01" fwhm="0.001448" res="332312.8" algo="FTMS"/>
<pk mz="481.073562" i="1352496.9" sn="8.04" a="1315.64" fwhm="0.001234" res="390003.4" algo="FTMS"/>
<pk mz="481.077561" i="1284913.8" sn="7.52" a="1236.00" fwhm="0.001397" res="344337.5" algo="FTMS"/>
<pk mz="481.098753" i="9557302.0" sn="70.97" a="13961.92" fwhm="0.001493" res="322205.3" algo="FTMS"/>
<pk mz="481.110084" i="1410872.5" sn="8.49" a="1334.36" fwhm="0.001259" res="382153.8" algo="FTMS"/>
<pk mz="481.119838" i="1860922.6" sn="11.94" a="2700.83" fwhm="0.001895" res="253925.4" algo="FTMS"/>
<pk mz="481.135091" i="10605886.0" sn="79.01" a="15974.92" fwhm="0.001536" res="313257.6" algo="FTMS"/>
<pk mz="481.146200" i="1262400.1" sn="7.35" a="1667.82" fwhm="0.001956" res="245930.1" algo="FTMS"/>
<pk mz="481.163430" i="68461888.0" z="-1" sn="522.77" a="105573.63" fwhm="0.001509" res="318810.4" algo="FTMS" component_name="R" deconvoluted_molecular_mass="481.164136" deconvoluted_isotopic_mass="481.164121"/>
<pk mz="481.171538" i="4496709.5" sn="32.15" a="5911.69" fwhm="0.001427" res="337201.3" algo="FTMS"/>
<pk mz="481.184686" i="1937992.0" sn="12.53" a="2353.88" fwhm="0.001645" res="292579.8" algo="FTMS"/>
<pk mz="481.207926" i="3192653.0" sn="22.15" a="4168.69" fwhm="0.001476" res="326000.5" algo="FTMS"/>
<pk mz="481.221001" i="2708303.8" sn="18.44" a="3372.97" fwhm="0.001424" res="338011.9" algo="FTMS"/>
<pk mz="481.244375" i="2450772.5" sn="16.46" a="2747.68" fwhm="0.001291" res="372691.7" algo="FTMS"/>
<pk mz="481.257297" i="1378135.3" sn="8.24" a="1206.77" fwhm="0.001278" res="376565.1" algo="FTMS"/>
<pk mz="481.280601" i="2019676.0" sn="13.16" a="2488.73" fwhm="0.001472" res="326939.6" algo="FTMS"/>
<pk mz="482.057826" i="1894397.4" sn="12.19" a="2350.81" fwhm="0.001480" res="325646.6" algo="FTMS"/>
<pk mz="482.065666" i="2156543.0" sn="14.20" a="2115.03" fwhm="0.001246" res="386904.0" algo="FTMS"/>
<pk mz="482.072747" i="1532416.5" sn="9.42" a="1578.30" fwhm="0.001419" res="339793.3" algo="FTMS"/>
<pk mz="482.094030" i="2786821.0" sn="19.04" a="3463.84" fwhm="0.001448" res="333004.6" algo="FTMS"/>
<pk mz="482.102125" i="2426374.5" sn="16.27" a="3292.69" fwhm="0.001573" res="306486.8" algo="FTMS"/>
<pk mz="482.105292" i="6539783.5" sn="47.82" a="9926.46" fwhm="0.001535" res="314019.1" algo="FTMS"/>
<pk mz="482.108918" i="1259144.0" sn="7.32" a="1392.92" fwhm="0.001568" res="307453.0" algo="FTMS"/>
<pk mz="482.130567" i="1875724.5" sn="12.05" a="2446.00" fwhm="0.001507" res="319833.8" algo="FTMS"/>
<pk mz="482.138477" i="2439182.3" sn="16.37" a="2626.41" fwhm="0.001253" res="384848.7" algo="FTMS"/>
<pk mz="482.166836" i="17323540.0" z="-1" sn="130.54" a="26248.83" fwhm="0.001515" res="318203.5" algo="FTMS" component_name="R" deconvoluted_molecular_mass="481.164136" deconvoluted_isotopic_mass="482.167530"/>
<pk mz="483.020495" i="2306756.3" sn="15.35" a="2808.52" fwhm="0.001399" res="345223.5" algo="FTMS"/>
<pk mz="483.031730" i="1379526.5" sn="8.24" a="1324.54" fwhm="0.001292" res="373869.9" algo="FTMS"/>
<pk mz="483.041766" i="4140744.5" sn="29.42" a="5975.52" fwhm="0.001481" res="326125.5" algo="FTMS"/>
<pk mz="483.056907" i="2819787.8" sn="19.29" a="4227.68" fwhm="0.001717" res="281272.7" algo="FTMS"/>
<pk mz="483.078012" i="8922832.0" sn="66.10" a="13742.04" fwhm="0.001534" res="314824.1" algo="FTMS"/>
<pk mz="483.093286" i="1277139.1" sn="7.46" a="1096.26" fwhm="0.001391" res="347203.0" algo="FTMS"/>
<pk mz="483.108578" i="1232598.4" sn="7.12" a="1376.35" fwhm="0.001454" res="332203.1" algo="FTMS"/>
<pk mz="483.114420" i="6956759.5" sn="51.02" a="10958.95" fwhm="0.001568" res="308023.1" algo="FTMS"/>
<pk mz="483.125611" i="2478297.8" sn="16.67" a="3374.36" fwhm="0.001543" res="313158.8" algo="FTMS"/>
<pk mz="483.150680" i="4974303.0" sn="35.81" a="6542.15" fwhm="0.001388" res="348139.9" algo="FTMS"/>
<pk mz="483.160497" i="20338402.0" sn="153.66" a="31474.24" fwhm="0.001532" res="315386.3" algo="FTMS"/>
<pk mz="483.170239" i="1684963.0" z="-1" sn="10.59" a="2341.48" fwhm="0.001647" res="293442.3" algo="FTMS" component_name="R" deconvoluted_molecular_mass="481.164136" deconvoluted_isotopic_mass="483.170936"/>
<pk mz="483.187214" i="4041446.5" sn="28.66" a="5492.86" fwhm="0.001460" res="330948.7" algo="FTMS"/>
<pk mz="483.223591" i="4224750.0" sn="30.07" a="6354.24" fwhm="0.001586" res="304626.4" algo="FTMS"/>
<pk mz="483.259939" i="3745525.5" sn="26.39" a="5225.78" fwhm="0.001509" res="320181.6" algo="FTMS"/>
<pk mz="483.296431" i="2178813.0" sn="14.37" a="2655.29" fwhm="0.001437" res="336251.7" algo="FTMS"/>
<pk mz="484.052052" i="1949847.9" sn="12.62" a="2414.98" fwhm="0.001533" res="315689.4" algo="FTMS"/>
<pk mz="484.073390" i="1838492.3" sn="11.76" a="2123.51" fwhm="0.001442" res="335780.4" algo="FTMS"/>
<pk mz="484.081311" i="2307998.0" sn="15.36" a="2448.13" fwhm="0.001277" res="379030.5" algo="FTMS"/>
<pk mz="484.088636" i="1374111.4" sn="8.20" a="1610.72" fwhm="0.001475" res="328280.1" algo="FTMS"/>
<pk mz="484.109677" i="1856931.8" sn="11.90" a="2126.45" fwhm="0.001489" res="325195.5" algo="FTMS"/>
<pk mz="484.117729" i="1818533.4" sn="11.61" a="1694.53" fwhm="0.001284" res="377089.9" algo="FTMS"/>
<pk mz="484.154095" i="1615788.8" sn="10.05" a="1603.56" fwhm="0.001349" res="358884.7" algo="FTMS"/>
<pk mz="484.163859" i="5377967.0" sn="38.91" a="7612.15" fwhm="0.001497" res="323406.1" algo="FTMS"/>
<pk mz="484.190407" i="1425844.3" sn="8.60" a="1536.26" fwhm="0.001474" res="328506.9" algo="FTMS"/>
<pk mz="484.226899" i="1442491.6" sn="8.72" a="1657.44" fwhm="0.001504" res="321914.2" algo="FTMS"/>
<pk mz="484.263033" i="1353923.0" sn="8.04" a="1356.06" fwhm="0.001354" res="357664.5" algo="FTMS"/>
<pk mz="485.036165" i="3988576.5" sn="28.25" a="5850.90" fwhm="0.001552" res="312439.9" algo="FTMS"/>
<pk mz="485.047494" i="1282402.9" sn="7.49" a="1352.73" fwhm="0.001425" res="340364.0" algo="FTMS"/>
<pk mz="485.057331" i="4854885.0" sn="34.90" a="7184.80" fwhm="0.001580" res="307005.7" algo="FTMS"/>
<pk mz="485.072496" i="2972264.0" sn="20.46" a="3958.97" fwhm="0.001534" res="316298.2" algo="FTMS"/>
<pk mz="485.083877" i="2189418.3" sn="14.45" a="3030.31" fwhm="0.001605" res="302205.2" algo="FTMS"/>
<pk mz="485.093660" i="8824940.0" sn="65.35" a="13006.95" fwhm="0.001523" res="318578.0" algo="FTMS"/>
<pk mz="485.108772" i="1839983.4" sn="11.77" a="2063.37" fwhm="0.001445" res="335711.8" algo="FTMS"/>
<pk mz="485.130043" i="5416051.5" sn="39.20" a="7873.17" fwhm="0.001531" res="316909.3" algo="FTMS"/>
<pk mz="485.166379" i="3593339.0" sn="25.22" a="4573.54" fwhm="0.001390" res="349138.2" algo="FTMS"/>
<pk mz="485.202856" i="4352130.5" sn="31.04" a="5989.21" fwhm="0.001494" res="324793.8" algo="FTMS"/>
<pk mz="485.225611" i="1232519.1" sn="7.11" a="1307.22" fwhm="0.001437" res="337755.7" algo="FTMS"/>
<pk mz="485.239235" i="5870730.0" sn="42.69" a="8564.92" fwhm="0.001539" res="315349.2" algo="FTMS"/>
<pk mz="485.275658" i="4509841.5" sn="32.25" a="6290.88" fwhm="0.001476" res="328780.3" algo="FTMS"/>
<pk mz="486.031463" i="2263850.5" sn="15.02" a="3020.44" fwhm="0.001604" res="302925.2" algo="FTMS"/>
<pk mz="486.067861" i="2304817.8" sn="15.34" a="2955.78" fwhm="0.001492" res="325877.8" algo="FTMS"/>
<pk mz="486.089246" i="1385782.1" sn="8.29" a="1188.73" fwhm="0.001193" res="407453.8" algo="FTMS"/>
<pk mz="486.097102" i="2078263.6" sn="13.60" a="2670.68" fwhm="0.001560" res="311554.4" algo="FTMS"/>
<pk mz="486.104194" i="2421561.0" sn="16.23" a="3123.64" fwhm="0.001472" res="330283.4" algo="FTMS"/>
<pk mz="486.125328" i="1365821.4" sn="8.13" a="1134.80" fwhm="0.001305" res="372570.1" algo="FTMS"/>
<pk mz="486.133404" i="1775423.0" sn="11.27" a="2303.25" fwhm="0.001575" res="308754.0" algo="FTMS"/>
<pk mz="486.169807" i="1357382.4" sn="8.07" a="1478.32" fwhm="0.001520" res="319864.5" algo="FTMS"/>
<pk mz="486.198141" i="1568844.1" sn="9.69" a="1784.96" fwhm="0.001469" res="331053.9" algo="FTMS"/>
<pk mz="486.206114" i="1624909.8" sn="10.12" a="1472.64" fwhm="0.001292" res="376297.0" algo="FTMS"/>
<pk mz="486.234625" i="1307731.5" sn="7.69" a="1149.22" fwhm="0.001388" res="350382.6" algo="FTMS"/>
<pk mz="486.242565" i="1557333.0" sn="9.60" a="1511.46" fwhm="0.001325" res="366974.0" algo="FTMS"/>
<pk mz="486.279027" i="1259612.4" sn="7.32" a="970.47" fwhm="0.001226" res="396540.2" algo="FTMS"/>
<pk mz="487.015377" i="3188208.8" sn="22.11" a="4829.34" fwhm="0.001642" res="296662.2" algo="FTMS"/>
<pk mz="487.026464" i="1280243.0" sn="7.48" a="1442.09" fwhm="0.001609" res="302671.8" algo="FTMS"/>
<pk mz="487.036506" i="1650677.0" sn="10.32" a="2131.90" fwhm="0.001499" res="324895.2" algo="FTMS"/>
<pk mz="487.051868" i="4207096.0" sn="29.92" a="6215.36" fwhm="0.001577" res="308863.7" algo="FTMS"/>
<pk mz="487.063050" i="1671162.4" sn="10.47" a="2260.08" fwhm="0.001671" res="291482.7" algo="FTMS"/>
<pk mz="487.072967" i="4166140.3" sn="29.61" a="6955.43" fwhm="0.001690" res="288262.9" algo="FTMS"/>
<pk mz="487.088326" i="3645951.5" sn="25.62" a="4695.32" fwhm="0.001423" res="342277.5" algo="FTMS"/>
<pk mz="487.099511" i="2115585.8" sn="13.88" a="2690.81" fwhm="0.001549" res="314474.1" algo="FTMS"/>
<pk mz="487.109348" i="4346371.5" sn="30.99" a="6674.50" fwhm="0.001569" res="310418.3" algo="FTMS"/>
<pk mz="487.124612" i="2863622.8" sn="19.62" a="3563.45" fwhm="0.001411" res="345190.1" algo="FTMS"/>
<pk mz="487.145625" i="3199499.0" sn="22.20" a="4958.05" fwhm="0.001659" res="293595.6" algo="FTMS"/>
<pk mz="487.160974" i="1546510.0" sn="9.52" a="1445.72" fwhm="0.001266" res="384722.0" algo="FTMS"/>
<pk mz="487.174178" i="1227024.6" sn="7.07" a="1248.36" fwhm="0.001432" res="340242.7" algo="FTMS"/>
<pk mz="487.182009" i="3523602.3" sn="24.68" a="5001.71" fwhm="0.001563" res="311767.2" algo="FTMS"/>
<pk mz="487.197063" i="1460757.3" sn="8.86" a="1848.71" fwhm="0.001609" res="302851.7" algo="FTMS"/>
<pk mz="487.218446" i="4442649.5" sn="31.73" a="5999.85" fwhm="0.001477" res="329866.9" algo="FTMS"/>
<pk mz="487.254965" i="5199393.0" sn="37.53" a="7406.85" fwhm="0.001512" res="322293.9" algo="FTMS"/>
<pk mz="487.291238" i="2465320.3" sn="16.56" a="2942.70" fwhm="0.001448" res="336426.1" algo="FTMS"/>
<pk mz="487.364024" i="14545463.0" sn="109.22" a="22835.82" fwhm="0.001566" res="311119.8" algo="FTMS"/>
<pk mz="488.047101" i="2789567.5" sn="19.05" a="3423.42" fwhm="0.001448" res="337032.7" algo="FTMS"/>
<pk mz="488.083555" i="2692806.8" sn="18.31" a="3943.89" fwhm="0.001645" res="296660.6" algo="FTMS"/>
<pk mz="488.094864" i="2247881.0" sn="14.90" a="3081.12" fwhm="0.001551" res="314690.4" algo="FTMS"/>
<pk mz="488.112690" i="1309900.6" sn="7.70" a="1431.15" fwhm="0.001471" res="331806.6" algo="FTMS"/>
<pk mz="488.120122" i="1355470.1" sn="8.05" a="1532.64" fwhm="0.001312" res="372103.0" algo="FTMS"/>
<pk mz="488.177421" i="1514713.5" sn="9.27" a="1498.55" fwhm="0.001277" res="382173.5" algo="FTMS"/>
<pk mz="488.213734" i="2470112.8" sn="16.60" a="3287.11" fwhm="0.001545" res="315915.6" algo="FTMS"/>
<pk mz="488.240341" i="1322214.1" sn="7.80" a="1696.35" fwhm="0.001653" res="295413.6" algo="FTMS"/>
<pk mz="488.250065" i="2122984.0" sn="13.94" a="2438.43" fwhm="0.001401" res="348476.6" algo="FTMS"/>
<pk mz="488.258112" i="1418729.6" sn="8.54" a="1333.61" fwhm="0.001335" res="365679.5" algo="FTMS"/>
<pk mz="488.294628" i="1279985.0" sn="7.47" a="1661.88" fwhm="0.001798" res="271544.4" algo="FTMS"/>
<pk mz="488.367335" i="5254911.5" sn="37.96" a="7095.83" fwhm="0.001471" res="331957.3" algo="FTMS"/>
<pk mz="489.031034" i="4723587.5" sn="33.88" a="6794.33" fwhm="0.001555" res="314410.7" algo="FTMS"/>
<pk mz="489.042272" i="1532037.9" sn="9.40" a="2011.81" fwhm="0.001649" res="296559.5" algo="FTMS"/>
<pk mz="489.052149" i="2500999.8" sn="16.84" a="4335.15" fwhm="0.001722" res="283948.6" algo="FTMS"/>
<pk mz="489.067393" i="6476683.0" sn="47.33" a="9195.29" fwhm="0.001505" res="324865.9" algo="FTMS"/>
<pk mz="489.078672" i="2193805.0" sn="14.48" a="2738.59" fwhm="0.001441" res="339284.6" algo="FTMS"/>
<pk mz="489.088587" i="2905487.0" sn="19.94" a="4529.89" fwhm="0.001562" res="313064.3" algo="FTMS"/>
<pk mz="489.103795" i="4948882.0" sn="35.61" a="7154.24" fwhm="0.001543" res="316892.3" algo="FTMS"/>
<pk mz="489.115014" i="2085268.4" sn="13.65" a="2824.86" fwhm="0.001485" res="329298.8" algo="FTMS"/>
<pk mz="489.124858" i="2634646.3" sn="17.86" a="3847.81" fwhm="0.001565" res="312484.2" algo="FTMS"/>
<pk mz="489.140222" i="5888921.5" sn="42.82" a="8890.50" fwhm="0.001570" res="311462.3" algo="FTMS"/>
<pk mz="489.161425" i="1867165.6" sn="11.97" a="2124.12" fwhm="0.001371" res="356726.6" algo="FTMS"/>
<pk mz="489.176676" i="2685856.5" sn="18.25" a="3810.84" fwhm="0.001537" res="318294.4" algo="FTMS"/>
<pk mz="489.189752" i="1506467.3" sn="9.21" a="1967.42" fwhm="0.001544" res="316848.3" algo="FTMS"/>
<pk mz="489.197799" i="2630564.8" sn="17.83" a="3327.87" fwhm="0.001416" res="345495.2" algo="FTMS"/>
<pk mz="489.213176" i="1737639.9" sn="10.98" a="1807.95" fwhm="0.001332" res="367291.1" algo="FTMS"/>
<pk mz="489.226114" i="1659818.4" sn="10.38" a="1584.52" fwhm="0.001320" res="370555.3" algo="FTMS"/>
<pk mz="489.234067" i="3365292.0" sn="23.46" a="4420.37" fwhm="0.001506" res="324935.4" algo="FTMS"/>
<pk mz="489.270625" i="2560435.3" sn="17.29" a="3425.04" fwhm="0.001576" res="310466.2" algo="FTMS"/>
<pk mz="489.277357" i="2969012.5" sn="20.42" a="4319.49" fwhm="0.001668" res="293378.6" algo="FTMS"/>
<pk mz="490.026411" i="1865801.0" sn="11.83" a="1989.91" fwhm="0.001397" res="350722.9" algo="FTMS"/>
<pk mz="490.062762" i="3190864.3" sn="21.89" a="4189.75" fwhm="0.001451" res="337773.2" algo="FTMS"/>
<pk mz="490.070470" i="1502801.8" sn="9.08" a="1645.77" fwhm="0.001420" res="345239.7" algo="FTMS"/>
<pk mz="490.073868" i="1440082.4" sn="8.60" a="1778.73" fwhm="0.001575" res="311146.6" algo="FTMS"/>
<pk mz="490.099071" i="2618967.5" sn="17.55" a="3527.52" fwhm="0.001515" res="323518.0" algo="FTMS"/>
<pk mz="490.107158" i="1569369.0" sn="9.58" a="1600.96" fwhm="0.001331" res="368122.5" algo="FTMS"/>
<pk mz="490.110321" i="1328217.6" sn="7.75" a="1239.79" fwhm="0.001319" res="371441.0" algo="FTMS"/>
<pk mz="490.130640" i="5789789.5" sn="41.61" a="8172.35" fwhm="0.001515" res="323465.0" algo="FTMS"/>
<pk mz="490.135553" i="1279070.6" sn="7.38" a="1462.60" fwhm="0.001598" res="306637.5" algo="FTMS"/>
<pk mz="490.193059" i="2695274.0" sn="18.13" a="3494.98" fwhm="0.001526" res="321223.7" algo="FTMS"/>
<pk mz="490.229405" i="3015793.3" sn="20.56" a="3943.12" fwhm="0.001510" res="324654.7" algo="FTMS"/>
<pk mz="490.265702" i="1385848.4" sn="8.19" a="1624.45" fwhm="0.001584" res="309478.6" algo="FTMS"/>
<pk mz="490.281086" i="1405051.4" sn="8.34" a="2079.23" fwhm="0.001857" res="264070.0" algo="FTMS"/>
<pk mz="491.010241" i="2225419.0" sn="14.56" a="3041.48" fwhm="0.001606" res="305647.3" algo="FTMS"/>
<pk mz="491.046775" i="7054610.5" sn="51.20" a="10108.23" fwhm="0.001504" res="326450.4" algo="FTMS"/>
<pk mz="491.057952" i="1853716.5" sn="11.74" a="2654.42" fwhm="0.001759" res="279171.5" algo="FTMS"/>
<pk mz="491.067800" i="1434390.4" sn="8.56" a="1815.76" fwhm="0.001724" res="284885.7" algo="FTMS"/>
<pk mz="491.083118" i="6727961.5" sn="48.73" a="9959.28" fwhm="0.001535" res="319984.5" algo="FTMS"/>
<pk mz="491.094445" i="2291995.8" sn="15.07" a="2964.42" fwhm="0.001521" res="322944.1" algo="FTMS"/>
<pk mz="491.104286" i="1801757.6" sn="11.35" a="2452.35" fwhm="0.001693" res="289993.7" algo="FTMS"/>
<pk mz="491.119514" i="6447392.5" sn="46.60" a="9463.69" fwhm="0.001523" res="322504.5" algo="FTMS"/>
<pk mz="491.130561" i="1742882.8" sn="10.90" a="2262.44" fwhm="0.001584" res="309991.0" algo="FTMS"/>
<pk mz="491.155876" i="4118823.8" sn="28.93" a="5439.78" fwhm="0.001419" res="346145.4" algo="FTMS"/>
<pk mz="491.192314" i="2146095.0" sn="13.96" a="2471.99" fwhm="0.001427" res="344255.0" algo="FTMS"/>
<pk mz="491.205441" i="3115313.5" sn="21.31" a="4484.32" fwhm="0.001544" res="318178.5" algo="FTMS"/>
<pk mz="491.213367" i="1500723.0" sn="9.06" a="1761.13" fwhm="0.001590" res="309013.3" algo="FTMS"/>
<pk mz="491.228682" i="1277494.1" sn="7.37" a="990.08" fwhm="0.001259" res="390225.9" algo="FTMS"/>
<pk mz="491.241782" i="2970424.8" sn="20.21" a="3436.06" fwhm="0.001359" res="361343.4" algo="FTMS"/>
<pk mz="491.249939" i="1954362.3" sn="12.50" a="2477.77" fwhm="0.001566" res="313740.6" algo="FTMS"/>
<pk mz="491.264933" i="1275965.3" sn="7.36" a="1413.32" fwhm="0.001567" res="313432.4" algo="FTMS"/>
<pk mz="491.277969" i="1431103.8" sn="8.53" a="1492.95" fwhm="0.001381" res="355804.6" algo="FTMS"/>
<pk mz="492.041986" i="2459093.8" sn="16.33" a="3246.68" fwhm="0.001560" res="315347.3" algo="FTMS"/>
<pk mz="492.050159" i="1786071.3" sn="11.23" a="2182.13" fwhm="0.001506" res="326683.5" algo="FTMS"/>
<pk mz="492.078369" i="2728412.8" sn="18.38" a="3817.81" fwhm="0.001559" res="315699.5" algo="FTMS"/>
<pk mz="492.086447" i="1610718.4" sn="9.90" a="1914.52" fwhm="0.001570" res="313396.7" algo="FTMS"/>
<pk mz="492.089756" i="1584095.0" sn="9.69" a="2077.32" fwhm="0.001645" res="299119.6" algo="FTMS"/>
<pk mz="492.114744" i="2748387.8" sn="18.53" a="3468.22" fwhm="0.001476" res="333325.1" algo="FTMS"/>
<pk mz="492.122806" i="1498085.5" sn="9.04" a="1515.30" fwhm="0.001362" res="361193.2" algo="FTMS"/>
<pk mz="492.151254" i="1600491.0" sn="9.82" a="1678.38" fwhm="0.001328" res="370660.5" algo="FTMS"/>
<pk mz="492.183591" i="1755377.4" sn="10.99" a="2078.04" fwhm="0.001598" res="308002.5" algo="FTMS"/>
<pk mz="492.208723" i="1721846.3" sn="10.74" a="1916.22" fwhm="0.001537" res="320330.5" algo="FTMS"/>
<pk mz="492.245018" i="1645053.4" sn="10.16" a="2096.80" fwhm="0.001570" res="313472.5" algo="FTMS"/>
<pk mz="493.026034" i="3565205.8" sn="24.72" a="4823.64" fwhm="0.001500" res="328781.9" algo="FTMS"/>
<pk mz="493.041253" i="1503640.8" sn="9.08" a="1855.50" fwhm="0.001472" res="334929.0" algo="FTMS"/>
<pk mz="493.062346" i="7261853.0" sn="52.77" a="11018.98" fwhm="0.001576" res="312905.6" algo="FTMS"/>
<pk mz="493.073705" i="1628831.1" sn="10.03" a="1574.33" fwhm="0.001259" res="391569.6" algo="FTMS"/>
<pk mz="493.093050" i="17206946.0" sn="128.24" a="27260.93" fwhm="0.001579" res="312209.6" algo="FTMS"/>
<pk mz="493.098741" i="7636644.0" sn="55.62" a="11659.05" fwhm="0.001558" res="316407.2" algo="FTMS"/>
<pk mz="493.109939" i="2409126.3" sn="15.95" a="2919.16" fwhm="0.001410" res="349743.5" algo="FTMS"/>
<pk mz="493.135144" i="7300779.0" sn="53.07" a="11630.61" fwhm="0.001612" res="305827.2" algo="FTMS"/>
<pk mz="493.146151" i="1389485.3" sn="8.21" a="1382.87" fwhm="0.001298" res="380020.2" algo="FTMS"/>
<pk mz="493.171576" i="4200114.0" sn="29.54" a="6150.62" fwhm="0.001561" res="315910.2" algo="FTMS"/>
<pk mz="493.184759" i="1871028.8" sn="11.87" a="2627.90" fwhm="0.001630" res="302509.9" algo="FTMS"/>
<pk mz="493.207933" i="2540729.3" sn="16.95" a="3125.36" fwhm="0.001442" res="342131.0" algo="FTMS"/>
<pk mz="493.221033" i="3113659.8" sn="21.30" a="4346.62" fwhm="0.001506" res="327537.9" algo="FTMS"/>
<pk mz="493.244323" i="1543360.4" sn="9.38" a="1309.83" fwhm="0.001166" res="423078.2" algo="FTMS"/>
<pk mz="493.257465" i="2399939.0" sn="15.88" a="3217.58" fwhm="0.001539" res="320451.6" algo="FTMS"/>
<pk mz="493.280817" i="1355975.5" sn="7.96" a="1147.91" fwhm="0.001261" res="391274.8" algo="FTMS"/>
<pk mz="494.057793" i="2647390.5" sn="17.76" a="3280.63" fwhm="0.001434" res="344422.5" algo="FTMS"/>
<pk mz="494.065888" i="1489504.0" sn="8.97" a="1615.07" fwhm="0.001331" res="371062.3" algo="FTMS"/>
<pk mz="494.072950" i="1390945.4" sn="8.22" a="1430.67" fwhm="0.001584" res="311959.0" algo="FTMS"/>
<pk mz="494.094061" i="2524517.5" sn="16.83" a="3933.30" fwhm="0.001722" res="286888.8" algo="FTMS"/>
<pk mz="494.096445" i="2777958.0" sn="18.75" a="3810.47" fwhm="0.001560" res="316649.7" algo="FTMS"/>
<pk mz="494.102040" i="2384231.0" sn="15.76" a="3083.69" fwhm="0.001510" res="327216.7" algo="FTMS"/>
<pk mz="494.105089" i="1414503.6" sn="8.40" a="1518.31" fwhm="0.001437" res="343913.6" algo="FTMS"/>
<pk mz="494.130385" i="2085228.5" sn="13.49" a="2607.66" fwhm="0.001550" res="318849.7" algo="FTMS"/>
<pk mz="494.138487" i="2178158.0" sn="14.20" a="3079.56" fwhm="0.001690" res="292323.9" algo="FTMS"/>
<pk mz="494.167161" i="1282931.6" sn="7.40" a="1443.41" fwhm="0.001520" res="325102.7" algo="FTMS"/>
<pk mz="494.174716" i="1647989.1" sn="10.17" a="1720.78" fwhm="0.001489" res="331842.7" algo="FTMS"/>
<pk mz="494.224415" i="1311102.8" sn="7.62" a="1192.53" fwhm="0.001325" res="373100.8" algo="FTMS"/>
<pk mz="495.020674" i="1651480.9" sn="10.20" a="1924.08" fwhm="0.001521" res="325408.0" algo="FTMS"/>
<pk mz="495.041637" i="5046301.0" sn="35.96" a="7562.58" fwhm="0.001556" res="318073.8" algo="FTMS"/>
<pk mz="495.072577" i="1264546.9" sn="7.26" a="1434.52" fwhm="0.001697" res="291805.1" algo="FTMS"/>
<pk mz="495.078040" i="8120356.0" sn="59.29" a="13099.87" fwhm="0.001614" res="306676.5" algo="FTMS"/>
<pk mz="495.089178" i="1239590.0" sn="7.07" a="1357.96" fwhm="0.001502" res="329711.6" algo="FTMS"/>
<pk mz="495.114468" i="10221611.0" sn="75.23" a="14750.33" fwhm="0.001488" res="332664.8" algo="FTMS"/>
<pk mz="495.125702" i="1912109.1" sn="12.18" a="2379.71" fwhm="0.001606" res="308377.3" algo="FTMS"/>
<pk mz="495.142871" i="2908208.5" sn="19.74" a="4217.30" fwhm="0.001600" res="309430.7" algo="FTMS"/>
<pk mz="495.150810" i="6358066.0" sn="45.91" a="10041.70" fwhm="0.001609" res="307749.4" algo="FTMS"/>
<pk mz="495.164017" i="1598772.5" sn="9.80" a="2197.23" fwhm="0.001671" res="296389.2" algo="FTMS"/>
<pk mz="495.183180" i="5199928.0" sn="37.13" a="7656.16" fwhm="0.001561" res="317148.1" algo="FTMS"/>
<pk mz="495.187216" i="3409977.0" sn="23.54" a="4667.41" fwhm="0.001510" res="327886.5" algo="FTMS"/>
<pk mz="495.200194" i="2057275.5" sn="13.28" a="2586.16" fwhm="0.001635" res="302902.6" algo="FTMS"/>
<pk mz="495.223636" i="2892864.0" sn="19.62" a="4158.75" fwhm="0.001631" res="303663.1" algo="FTMS"/>
<pk mz="495.226897" i="1520192.6" sn="9.20" a="1913.29" fwhm="0.001643" res="301507.1" algo="FTMS"/>
<pk mz="495.236782" i="2314818.5" sn="15.23" a="2780.10" fwhm="0.001462" res="338768.5" algo="FTMS"/>
<pk mz="495.259873" i="2125895.0" sn="13.80" a="2774.27" fwhm="0.001564" res="316697.2" algo="FTMS"/>
<pk mz="495.273152" i="1366857.5" sn="8.04" a="1398.25" fwhm="0.001640" res="302005.5" algo="FTMS"/>
<pk mz="495.296003" i="1435982.0" sn="8.56" a="1321.63" fwhm="0.001278" res="387695.6" algo="FTMS"/>
<pk mz="495.318070" i="1240658.3" sn="7.08" a="1679.28" fwhm="0.001749" res="283173.2" algo="FTMS"/>
<pk mz="496.073343" i="2184931.8" sn="14.25" a="2584.93" fwhm="0.001535" res="323212.6" algo="FTMS"/>
<pk mz="496.081545" i="2063077.3" sn="13.32" a="2448.97" fwhm="0.001471" res="337277.7" algo="FTMS"/>
<pk mz="496.109721" i="2676970.8" sn="17.98" a="3451.79" fwhm="0.001485" res="334132.8" algo="FTMS"/>
<pk mz="496.117910" i="3045612.3" sn="20.78" a="3883.23" fwhm="0.001483" res="334527.9" algo="FTMS"/>
<pk mz="496.120974" i="3216108.8" sn="22.07" a="4779.71" fwhm="0.001560" res="318121.6" algo="FTMS"/>
<pk mz="496.146119" i="2294513.8" sn="15.08" a="2731.28" fwhm="0.001517" res="327134.3" algo="FTMS"/>
<pk mz="496.154089" i="2011891.3" sn="12.93" a="2583.48" fwhm="0.001492" res="332617.2" algo="FTMS"/>
<pk mz="496.195330" i="1570043.1" sn="9.58" a="1665.46" fwhm="0.001343" res="369384.9" algo="FTMS"/>
<pk mz="497.020925" i="1500313.5" sn="9.05" a="1701.52" fwhm="0.001442" res="344561.3" algo="FTMS"/>
<pk mz="497.036221" i="2745244.5" sn="18.50" a="3969.57" fwhm="0.001607" res="309237.3" algo="FTMS"/>
<pk mz="497.057325" i="6052256.5" sn="43.59" a="8838.56" fwhm="0.001541" res="322590.6" algo="FTMS"/>
<pk mz="497.072504" i="1740963.4" sn="10.88" a="2113.06" fwhm="0.001512" res="328740.7" algo="FTMS"/>
<pk mz="497.087961" i="29512102.0" sn="221.60" a="48627.95" fwhm="0.001621" res="306652.4" algo="FTMS"/>
<pk mz="497.092433" i="8524199.0" sn="62.35" a="10367.30" fwhm="0.001241" res="400553.0" algo="FTMS"/>
<pk mz="497.094049" i="5716391.5" sn="41.04" a="5916.82" fwhm="0.001123" res="442476.3" algo="FTMS"/>
<pk mz="497.104871" i="1691049.6" sn="10.50" a="2436.26" fwhm="0.001982" res="250869.5" algo="FTMS"/>
<pk mz="497.108969" i="1403818.4" sn="8.32" a="1781.87" fwhm="0.001783" res="278873.5" algo="FTMS"/>
<pk mz="497.129994" i="7309742.5" sn="53.13" a="11394.40" fwhm="0.001631" res="304790.1" algo="FTMS"/>
<pk mz="497.158393" i="6312372.0" sn="45.56" a="9793.70" fwhm="0.001573" res="315966.2" algo="FTMS"/>
<pk mz="497.165899" i="3080629.3" sn="21.04" a="2743.06" fwhm="0.001009" res="492569.4" algo="FTMS"/>
<pk mz="497.167536" i="7139765.5" sn="51.84" a="9254.39" fwhm="0.001328" res="374425.6" algo="FTMS"/>
<pk mz="497.202875" i="3822012.5" sn="26.67" a="5223.14" fwhm="0.001534" res="324136.4" algo="FTMS"/>
<pk mz="497.239162" i="4261315.5" sn="30.00" a="6191.61" fwhm="0.001616" res="307629.9" algo="FTMS"/>
<pk mz="497.275681" i="3790282.3" sn="26.43" a="5686.43" fwhm="0.001646" res="302201.8" algo="FTMS"/>
<pk mz="497.311996" i="1596881.3" sn="9.78" a="1987.84" fwhm="0.001540" res="323011.1" algo="FTMS"/>
<pk mz="498.052742" i="1411422.9" sn="8.37" a="1421.42" fwhm="0.001384" res="359988.2" algo="FTMS"/>
<pk mz="498.060726" i="1782368.4" sn="11.19" a="2305.36" fwhm="0.001542" res="322926.1" algo="FTMS"/>
<pk mz="498.067753" i="2199649.8" sn="14.36" a="2931.46" fwhm="0.001555" res="320373.3" algo="FTMS"/>
<pk mz="498.088982" i="1934181.8" sn="12.34" a="2568.17" fwhm="0.001528" res="325914.6" algo="FTMS"/>
<pk mz="498.091023" i="2983526.3" sn="20.30" a="2859.37" fwhm="0.001118" res="445511.5" algo="FTMS"/>
<pk mz="498.092665" i="3546726.5" sn="24.58" a="4268.56" fwhm="0.001267" res="393115.4" algo="FTMS"/>
<pk mz="498.097272" i="1548391.4" sn="9.41" a="1849.53" fwhm="0.001442" res="345412.5" algo="FTMS"/>
<pk mz="498.125465" i="2129004.8" sn="13.82" a="2758.75" fwhm="0.001507" res="330588.4" algo="FTMS"/>
<pk mz="498.133417" i="2280046.3" sn="14.97" a="2695.51" fwhm="0.001425" res="349479.5" algo="FTMS"/>
<pk mz="498.161795" i="2504307.8" sn="16.67" a="3639.30" fwhm="0.001634" res="304817.4" algo="FTMS"/>
<pk mz="498.170779" i="1838709.4" sn="11.62" a="1717.59" fwhm="0.001221" res="407918.9" algo="FTMS"/>
<pk mz="498.174866" i="1350518.1" sn="7.91" a="1491.09" fwhm="0.001544" res="322670.5" algo="FTMS"/>
<pk mz="498.206166" i="1539964.1" sn="9.35" a="1534.70" fwhm="0.001374" res="362520.7" algo="FTMS"/>
<pk mz="498.242484" i="1435267.0" sn="8.55" a="1376.22" fwhm="0.001292" res="385572.0" algo="FTMS"/>
<pk mz="498.930316" i="2598662.0" sn="17.38" a="3129.48" fwhm="0.001473" res="338717.0" algo="FTMS"/>
<pk mz="499.015657" i="2189078.3" sn="14.27" a="3199.69" fwhm="0.001659" res="300769.0" algo="FTMS"/>
<pk mz="499.036579" i="2101530.3" sn="13.61" a="2873.37" fwhm="0.001614" res="309179.3" algo="FTMS"/>
<pk mz="499.051906" i="3606813.3" sn="25.03" a="5647.10" fwhm="0.001605" res="311027.2" algo="FTMS"/>
<pk mz="499.062792" i="1755167.3" sn="10.98" a="2330.10" fwhm="0.001774" res="281389.2" algo="FTMS"/>
<pk mz="499.073025" i="6333217.0" sn="45.72" a="10198.77" fwhm="0.001640" res="304240.7" algo="FTMS"/>
<pk mz="499.089655" i="5600036.5" sn="40.16" a="10167.03" fwhm="0.002064" res="241824.8" algo="FTMS"/>
<pk mz="499.099571" i="1346598.3" sn="7.88" a="1505.22" fwhm="0.001505" res="331556.2" algo="FTMS"/>
<pk mz="499.109315" i="8002344.0" sn="58.38" a="12968.14" fwhm="0.001652" res="302189.2" algo="FTMS"/>
<pk mz="499.124605" i="1954859.0" sn="12.50" a="2571.72" fwhm="0.001616" res="308906.9" algo="FTMS"/>
<pk mz="499.145661" i="4045615.0" sn="28.36" a="5921.31" fwhm="0.001597" res="312637.2" algo="FTMS"/>
<pk mz="499.155475" i="1869872.9" sn="11.85" a="3132.25" fwhm="0.001927" res="259095.9" algo="FTMS"/>
<pk mz="499.182028" i="3686198.0" sn="25.63" a="5553.03" fwhm="0.001579" res="316133.4" algo="FTMS"/>
<pk mz="499.218537" i="5248829.0" sn="37.49" a="8024.16" fwhm="0.001637" res="304896.3" algo="FTMS"/>
<pk mz="499.254892" i="5102403.5" sn="36.38" a="7903.07" fwhm="0.001635" res="305334.3" algo="FTMS"/>
<pk mz="499.291321" i="3162954.8" sn="21.66" a="4591.44" fwhm="0.001561" res="319898.4" algo="FTMS"/>
<pk mz="499.327599" i="1561937.5" sn="9.51" a="1979.18" fwhm="0.001514" res="329837.7" algo="FTMS"/>
<pk mz="500.047025" i="2722778.0" sn="18.32" a="4107.58" fwhm="0.001531" res="326658.0" algo="FTMS"/>
<pk mz="500.083514" i="2475489.0" sn="16.45" a="3035.21" fwhm="0.001453" res="344237.5" algo="FTMS"/>
<pk mz="500.089205" i="1549794.0" sn="9.42" a="1542.12" fwhm="0.001258" res="397545.5" algo="FTMS"/>
<pk mz="500.112555" i="1825510.5" sn="11.51" a="2202.97" fwhm="0.001533" res="326222.6" algo="FTMS"/>
<pk mz="500.115929" i="3255783.0" sn="22.37" a="4538.87" fwhm="0.001560" res="320617.1" algo="FTMS"/>
<pk mz="500.119842" i="1460711.9" sn="8.75" a="1725.80" fwhm="0.001431" res="349520.5" algo="FTMS"/>
<pk mz="500.141216" i="1443819.9" sn="8.62" a="1710.96" fwhm="0.001593" res="314018.8" algo="FTMS"/>
<pk mz="500.190446" i="1301749.3" sn="7.54" a="1435.99" fwhm="0.001405" res="355991.8" algo="FTMS"/>
<pk mz="500.213626" i="1395449.6" sn="8.25" a="1379.22" fwhm="0.001430" res="349788.5" algo="FTMS"/>
<pk mz="500.221880" i="1402363.1" sn="8.30" a="1673.81" fwhm="0.001712" res="292168.8" algo="FTMS"/>
<pk mz="500.250301" i="1304832.5" sn="7.56" a="1117.00" fwhm="0.001349" res="370920.6" algo="FTMS"/>
<pk mz="500.258339" i="1366530.1" sn="8.03" a="1640.90" fwhm="0.001612" res="310426.5" algo="FTMS"/>
<pk mz="501.031127" i="4688020.0" sn="33.23" a="6964.58" fwhm="0.001609" res="311421.1" algo="FTMS"/>
<pk mz="501.042241" i="1638038.3" sn="10.09" a="1895.17" fwhm="0.001529" res="327700.8" algo="FTMS"/>
<pk mz="501.052232" i="3630744.3" sn="25.21" a="5632.26" fwhm="0.001642" res="305060.8" algo="FTMS"/>
<pk mz="501.067477" i="4741275.0" sn="33.64" a="7173.15" fwhm="0.001599" res="313457.5" algo="FTMS"/>
<pk mz="501.078653" i="2131101.3" sn="13.83" a="2898.87" fwhm="0.001546" res="324026.7" algo="FTMS"/>
<pk mz="501.088610" i="5030047.0" sn="35.83" a="8065.99" fwhm="0.001633" res="306824.2" algo="FTMS"/>
<pk mz="501.103847" i="3489442.0" sn="24.14" a="5717.28" fwhm="0.001734" res="288968.9" algo="FTMS"/>
<pk mz="501.125012" i="4110502.0" sn="28.85" a="6141.02" fwhm="0.001637" res="306180.4" algo="FTMS"/>
<pk mz="501.140207" i="5076137.0" sn="36.18" a="8223.61" fwhm="0.001724" res="290651.3" algo="FTMS"/>
<pk mz="501.161364" i="3135660.8" sn="21.45" a="4660.15" fwhm="0.001672" res="299718.5" algo="FTMS"/>
<pk mz="501.176734" i="1430191.6" sn="8.51" a="1750.75" fwhm="0.001572" res="318833.9" algo="FTMS"/>
<pk mz="501.197709" i="4179123.8" sn="29.37" a="6496.62" fwhm="0.001643" res="304994.3" algo="FTMS"/>
<pk mz="501.234094" i="5517498.5" sn="39.53" a="8700.63" fwhm="0.001612" res="310857.9" algo="FTMS"/>
<pk mz="501.270459" i="4480193.5" sn="31.66" a="7125.31" fwhm="0.001673" res="299559.5" algo="FTMS"/>
<pk mz="501.306799" i="1846984.3" sn="11.67" a="2457.42" fwhm="0.001560" res="321332.3" algo="FTMS"/>
<pk mz="502.026371" i="2196560.0" sn="14.33" a="3218.66" fwhm="0.001776" res="282608.8" algo="FTMS"/>
<pk mz="502.034449" i="1297745.4" sn="7.51" a="1193.29" fwhm="0.001277" res="393207.6" algo="FTMS"/>
<pk mz="502.062688" i="2934614.8" sn="19.93" a="4009.61" fwhm="0.001608" res="312291.4" algo="FTMS"/>
<pk mz="502.098973" i="1609309.5" sn="9.87" a="2456.10" fwhm="0.001852" res="271127.1" algo="FTMS"/>
<pk mz="502.135374" i="1532004.4" sn="9.28" a="1914.54" fwhm="0.001704" res="294683.1" algo="FTMS"/>
<pk mz="502.193079" i="1654127.3" sn="10.21" a="2270.68" fwhm="0.001753" res="286545.5" algo="FTMS"/>
<pk mz="502.201257" i="1352304.9" sn="7.92" a="1375.85" fwhm="0.001528" res="328689.7" algo="FTMS"/>
<pk mz="502.215397" i="2365811.5" sn="15.61" a="2985.82" fwhm="0.001521" res="330167.3" algo="FTMS"/>
<pk mz="502.229461" i="2481526.0" sn="16.49" a="3482.39" fwhm="0.001670" res="300729.3" algo="FTMS"/>
<pk mz="502.237451" i="1690999.6" sn="10.49" a="1709.15" fwhm="0.001388" res="361962.9" algo="FTMS"/>
<pk mz="502.265600" i="1553789.0" sn="9.45" a="1731.27" fwhm="0.001445" res="347554.6" algo="FTMS"/>
<pk mz="502.274075" i="1284478.5" sn="7.40" a="1142.51" fwhm="0.001239" res="405450.0" algo="FTMS"/>
<pk mz="503.010299" i="2003464.9" sn="12.86" a="2580.45" fwhm="0.001611" res="312171.6" algo="FTMS"/>
<pk mz="503.046729" i="5689872.0" sn="40.83" a="8998.46" fwhm="0.001599" res="314619.6" algo="FTMS"/>
<pk mz="503.057929" i="1817361.9" sn="11.45" a="2586.41" fwhm="0.001699" res="296083.7" algo="FTMS"/>
<pk mz="503.067984" i="2357267.8" sn="15.54" a="3628.41" fwhm="0.001607" res="312975.8" algo="FTMS"/>
<pk mz="503.083071" i="7280150.5" sn="52.90" a="12102.31" fwhm="0.001692" res="297287.0" algo="FTMS"/>
<pk mz="503.094264" i="2220568.8" sn="14.51" a="2966.42" fwhm="0.001632" res="308294.9" algo="FTMS"/>
<pk mz="503.104188" i="2435610.5" sn="16.14" a="3574.72" fwhm="0.001763" res="285303.9" algo="FTMS"/>
<pk mz="503.119468" i="5148189.5" sn="36.72" a="8612.81" fwhm="0.001718" res="292878.1" algo="FTMS"/>
<pk mz="503.140728" i="2396705.5" sn="15.84" a="3963.87" fwhm="0.001935" res="259979.5" algo="FTMS"/>
<pk mz="503.155872" i="3346980.3" sn="23.05" a="4449.57" fwhm="0.001516" res="331971.4" algo="FTMS"/>
<pk mz="503.176886" i="2685992.3" sn="18.04" a="3444.08" fwhm="0.001539" res="326970.0" algo="FTMS"/>
<pk mz="503.192270" i="1959467.1" sn="12.53" a="2507.88" fwhm="0.001583" res="317817.5" algo="FTMS"/>
<pk mz="503.199462" i="1745964.5" sn="10.91" a="2103.77" fwhm="0.001531" res="328736.1" algo="FTMS"/>
<pk mz="503.205420" i="1783341.5" sn="11.19" a="2387.04" fwhm="0.001587" res="317140.9" algo="FTMS"/>
<pk mz="503.213403" i="3155503.0" sn="21.60" a="4594.29" fwhm="0.001590" res="316395.3" algo="FTMS"/>
<pk mz="503.249804" i="3584054.0" sn="24.85" a="5808.92" fwhm="0.001769" res="284551.0" algo="FTMS"/>
<pk mz="503.286229" i="2278460.8" sn="14.95" a="3671.70" fwhm="0.001755" res="286850.6" algo="FTMS"/>
<pk mz="504.041809" i="2687690.3" sn="18.05" a="3656.51" fwhm="0.001535" res="328273.6" algo="FTMS"/>
<pk mz="504.050223" i="1353675.9" sn="7.93" a="1437.31" fwhm="0.001448" res="348156.5" algo="FTMS"/>
<pk mz="504.078388" i="3423441.3" sn="23.63" a="5022.03" fwhm="0.001665" res="302686.1" algo="FTMS"/>
<pk mz="504.086398" i="1261266.8" sn="7.23" a="1421.38" fwhm="0.001367" res="368798.6" algo="FTMS"/>
<pk mz="504.109892" i="5373655.0" sn="38.43" a="7975.81" fwhm="0.001525" res="330610.7" algo="FTMS"/>
<pk mz="504.114692" i="2596056.0" sn="17.35" a="3756.22" fwhm="0.001679" res="300267.2" algo="FTMS"/>
<pk mz="504.122789" i="1375961.5" sn="8.10" a="1343.20" fwhm="0.001494" res="337524.5" algo="FTMS"/>
<pk mz="504.146277" i="11083486.0" sn="81.76" a="18139.96" fwhm="0.001628" res="309617.4" algo="FTMS"/>
<pk mz="504.150786" i="1249246.8" sn="7.13" a="1799.62" fwhm="0.002272" res="221888.3" algo="FTMS"/>
<pk mz="504.172456" i="1733858.8" sn="10.81" a="2014.24" fwhm="0.001453" res="346967.4" algo="FTMS"/>
<pk mz="504.208534" i="2475241.5" sn="16.36" a="3715.95" fwhm="0.001679" res="300215.0" algo="FTMS"/>
<pk mz="504.244786" i="2106096.3" sn="13.57" a="2999.98" fwhm="0.001643" res="306980.6" algo="FTMS"/>
<pk mz="504.281253" i="1652727.3" sn="10.15" a="1722.40" fwhm="0.001544" res="326609.0" algo="FTMS"/>
<pk mz="504.307868" i="4471548.0" sn="31.43" a="6922.49" fwhm="0.001653" res="305036.4" algo="FTMS"/>
<pk mz="505.025939" i="3994498.5" sn="27.83" a="6040.77" fwhm="0.001646" res="306820.4" algo="FTMS"/>
<pk mz="505.062397" i="6770569.0" sn="48.79" a="10817.36" fwhm="0.001628" res="310322.5" algo="FTMS"/>
<pk mz="505.073600" i="1831563.4" sn="11.50" a="2150.72" fwhm="0.001538" res="328379.0" algo="FTMS"/>
<pk mz="505.098755" i="7077776.0" sn="51.11" a="11303.70" fwhm="0.001673" res="301875.3" algo="FTMS"/>
<pk mz="505.101767" i="1443472.6" sn="8.57" a="1599.83" fwhm="0.001527" res="330839.2" algo="FTMS"/>
<pk mz="505.110113" i="2464146.3" sn="16.27" a="3429.37" fwhm="0.001554" res="325004.9" algo="FTMS"/>
<pk mz="505.135111" i="8128407.0" sn="59.05" a="12923.91" fwhm="0.001645" res="307003.4" algo="FTMS"/>
<pk mz="505.149483" i="1887641.5" sn="11.92" a="1944.44" fwhm="0.001307" res="386558.9" algo="FTMS"/>
<pk mz="505.171626" i="2960797.8" sn="20.02" a="4379.37" fwhm="0.001614" res="313088.3" algo="FTMS"/>
<pk mz="505.184488" i="1695392.0" sn="10.47" a="2027.71" fwhm="0.001545" res="326909.8" algo="FTMS"/>
<pk mz="505.192710" i="1361825.6" sn="7.95" a="1464.49" fwhm="0.001440" res="350861.5" algo="FTMS"/>
<pk mz="505.207937" i="2455460.5" sn="16.21" a="3401.08" fwhm="0.001531" res="330023.0" algo="FTMS"/>
<pk mz="505.221070" i="2399142.8" sn="15.78" a="3057.32" fwhm="0.001490" res="339180.3" algo="FTMS"/>
<pk mz="505.229249" i="2047912.4" sn="13.13" a="2769.31" fwhm="0.001573" res="321156.6" algo="FTMS"/>
<pk mz="505.257488" i="1876909.6" sn="11.84" a="2180.88" fwhm="0.001435" res="351977.3" algo="FTMS"/>
<pk mz="505.265205" i="1767343.1" sn="11.01" a="1904.21" fwhm="0.001417" res="356555.4" algo="FTMS"/>
<pk mz="505.293766" i="1268660.4" sn="7.25" a="968.72" fwhm="0.001251" res="403913.9" algo="FTMS"/>
<pk mz="505.311292" i="1294775.8" sn="7.44" a="1018.42" fwhm="0.001166" res="433212.7" algo="FTMS"/>
<pk mz="506.057673" i="3307075.0" sn="22.64" a="4961.31" fwhm="0.001613" res="313683.7" algo="FTMS"/>
<pk mz="506.065923" i="1401668.5" sn="8.25" a="1357.88" fwhm="0.001307" res="387279.9" algo="FTMS"/>
<pk mz="506.089143" i="1278536.9" sn="7.32" a="1796.65" fwhm="0.001779" res="284499.6" algo="FTMS"/>
<pk mz="506.093985" i="2657353.8" sn="17.73" a="3233.37" fwhm="0.001452" res="348518.8" algo="FTMS"/>
<pk mz="506.102158" i="1440075.3" sn="8.54" a="1592.51" fwhm="0.001454" res="348112.0" algo="FTMS"/>
<pk mz="506.105259" i="1343819.8" sn="7.81" a="2183.70" fwhm="0.002147" res="235771.6" algo="FTMS"/>
<pk mz="506.130403" i="1941584.5" sn="12.33" a="2323.92" fwhm="0.001541" res="328374.7" algo="FTMS"/>
<pk mz="506.138415" i="2614866.0" sn="17.41" a="3536.81" fwhm="0.001621" res="312156.9" algo="FTMS"/>
<pk mz="506.224242" i="2216546.0" sn="14.40" a="2932.09" fwhm="0.001615" res="313502.8" algo="FTMS"/>
<pk mz="506.260630" i="1741160.8" sn="10.81" a="2279.98" fwhm="0.001684" res="300680.9" algo="FTMS"/>
<pk mz="507.041621" i="5308666.0" sn="37.75" a="8479.55" fwhm="0.001721" res="294595.0" algo="FTMS"/>
<pk mz="507.078049" i="7328001.0" sn="53.00" a="12529.15" fwhm="0.001709" res="296642.7" algo="FTMS"/>
<pk mz="507.089073" i="1504515.0" sn="9.02" a="2269.21" fwhm="0.002155" res="235286.9" algo="FTMS"/>
<pk mz="507.108651" i="2222854.5" sn="14.45" a="3109.38" fwhm="0.001737" res="291941.5" algo="FTMS"/>
<pk mz="507.114374" i="7477511.5" sn="54.13" a="11796.03" fwhm="0.001655" res="306381.3" algo="FTMS"/>
<pk mz="507.125475" i="1785097.8" sn="11.14" a="2483.47" fwhm="0.001736" res="292112.9" algo="FTMS"/>
<pk mz="507.150750" i="4733198.5" sn="33.41" a="7663.44" fwhm="0.001663" res="305031.8" algo="FTMS"/>
<pk mz="507.163936" i="1383184.9" sn="8.11" a="1534.73" fwhm="0.001637" res="309783.9" algo="FTMS"/>
<pk mz="507.187063" i="2908949.3" sn="19.63" a="4074.26" fwhm="0.001626" res="311913.9" algo="FTMS"/>
<pk mz="507.200275" i="1748759.6" sn="10.87" a="2092.83" fwhm="0.001544" res="328486.2" algo="FTMS"/>
<pk mz="507.223425" i="2026268.0" sn="12.96" a="2875.78" fwhm="0.001732" res="292798.7" algo="FTMS"/>
<pk mz="507.236649" i="2845982.5" sn="19.15" a="4078.53" fwhm="0.001632" res="310825.1" algo="FTMS"/>
<pk mz="508.073246" i="2175929.8" sn="14.09" a="2770.44" fwhm="0.001480" res="343338.3" algo="FTMS"/>
<pk mz="508.081481" i="2200507.3" sn="14.28" a="3051.16" fwhm="0.001649" res="308131.7" algo="FTMS"/>
<pk mz="508.109662" i="3348928.5" sn="22.95" a="4514.76" fwhm="0.001552" res="327295.3" algo="FTMS"/>
<pk mz="508.117673" i="1903042.1" sn="12.03" a="2385.52" fwhm="0.001567" res="324293.2" algo="FTMS"/>
<pk mz="508.120835" i="1471682.8" sn="8.77" a="1819.35" fwhm="0.001685" res="301631.8" algo="FTMS"/>
<pk mz="508.154103" i="1579976.9" sn="9.59" a="1772.29" fwhm="0.001469" res="345860.4" algo="FTMS"/>
[truncated: 118,269 more chars]
