# Supplementary material for: Drought re-routes soil microbial carbon metabolism towards emission of volatile metabolites in an artificial tropical rainforest
Source: Nat Microbiol. 2023 Jul 31;8(8):1480–94. doi: 10.1038/s41564-023-01432-9 (PMC10390333; doi:10.1038/s41564-023-01432-9)
Supplement: Supplementary file 3 — Folder containing all raw XML data for FTICR. [file 41564_2023_1432_MOESM3_ESM.zip › FTICR-XML-Honeker/P24-11-b.xml]

<?xml version="1.0" encoding="utf-8"?>
<root>
<fileinfo appname="Bruker Compass DataAnalysis" appversion="5.0.203" app_platform="64-bit" date="2021-02-04T10:51:37" type="DataAnalysis Results" typeversion="1.1" subtype="MS Spectrum" />
<generalinfo organisation="" user="" hostname="WE35157" os="Windows 8" architecture="64-bit"/>
<analysis name="C:\Users\toyo995\OneDrive - PNNL\Desktop\Data Malak Feb\Tfaily_50971_P24-11-b_02Feb21_Alder_Inf_144SA_IATp05_1_01_58833.d\analysis.baf">
<info><DateTime>2021-02-02T14:21:11-08:00</DateTime><method>FY21_Q1_144SA_p05_neg_58833</method><sample></sample><comment></comment><operator></operator><instrument>solariX</instrument><instrument_serial_number>000000.00000</instrument_serial_number><manufacturer>Bruker</manufacturer></info>
<DataAnalysis version="DataAnalysis 5.0.203" DataAnalysisResults="">
<DataAnalysis_processing_parameters><find_compounds_chromatogram detect_version="2" detect_areamode="1" detect_areathresholdabs="0.00000000" detect_areathresholdrel="10.00000000" detect_intensitymode="1" detect_intensitythresholdabs="0.00000000" detect_intensitythresholdrel="10.00000000" detect_sensitivity="0.20000000" add_uv_or_ms_spectra="0" spectrum_load_mode="2" background_subtraction_mode="0" MS_peaksensmode2="1" MS_pc12="0.40000000" MS_pc22="4.00000000" MS_peaksens12="99.00000000" MS_peaksens22="99.00000000" MS_areamode2="2" MS_areathresholdabs2="1000.00000000" MS_areathresholdrel2="10.00000000" MS_intensitymode2="0" MS_intensitythresholdabs2="1000.00000000" MS_intensitythresholdrel2="10.00000000" MS_basesmoothmode2="1" MS_basesmoothpts2="8" MS_basesmoothmin2="12.00000000" MS_basesmoothforce2="0.10000000" MS_startendslope2="10.00000000" MS_valleyfilterused2="1" MS_valleyfilter2="10.00000000" MS_noisecorr2="0" UV_peaksensmode2="1" UV_pc12="0.40000000" UV_pc22="4.00000000" UV_peaksens12="99.90000000" UV_peaksens22="100.00000000" UV_areamode2="0" UV_areathresholdabs2="5.00000000" UV_areathresholdrel2="1.00000000" UV_intensitymode2="1" UV_intensitythresholdabs2="1.00000000" UV_intensitythresholdrel2="0.01000000" UV_basesmoothmode2="1" UV_basesmoothpts2="8" UV_basesmoothmin2="12.00000000" UV_basesmoothforce2="1.00000000" UV_startendslope2="10.00000000" UV_valleyfilterused2="1" UV_valleyfilter2="10.00000000" UV_noisecorr2="0" detect_delcmpdsinrng="1" />
<find_compounds_mobilogram detect_areamode="1" detect_areathresholdabs="1000.00000000" detect_areathresholdrel="5.00000000" detect_intensitymode="0" detect_intensitythresholdabs="100.00000000" detect_intensitythresholdrel="5.00000000" detect_sensitivity="99.00000000" detect_resolution="250.00000000" spectrum_load_mode="2" detect_delcmpdsinrng="1" />
<auto_ms_n use_retention_time_window="1" retention_time_window="0.75000000" rt_unit="min" minimum_intensity_positive="10000.00000000" minimum_intensity_negative="1000.00000000" apply_max_number_compounds="1" max_number_compounds="300" spectrum_load_mode="2" background_type="0" create_auto_ms_n_traces="0" create_detailed_traces="0" merge_positive_negative_compounds="0" detect_delcmpdsinrng="1" detect_keep_cmpds_detectedneutralloss="0" add_uv_spectra="0" advanced_precursor_determination="0" determine_alternate_precursor="0" />
<dissect_params dissect_addsmoothing="0" dissect_allow_wider_peaks="0" dissect_resolving_power="1.00000000" dissect_set_expected_width="0" dissect_expected_width="3" dissect_deletepeaksinrange="1" dissect_fullrange="1" dissect_cutoff="0.05000000" dissect_sensitivity="10.00000000" dissect_maxoverlap="5" dissect_smoothwidth="1" spectrum_load_mode="0" add_uv_spectra="1" />
<find_all_compounds min_time_points="10" min_correlation="0.70000000" background_type="0" load_spec_type="3" additional_smoothing="0" proteomics="0" chrom_sn_threshold="5.00000000" chrom_smoothingwidth="1" detect_delcmpdsinrng="1" add_MSMS_spectra="1" adducts_positive_mode="" adducts_negative_mode="" />
<ms_peak_finder ms_peak_finder_type="FTMS" ms_manually_use_peak_finder="1" ms_peak_finder_filter_exclusion_masses="0" ><ms_peak_finder_apex minimum_intensity="100.00000000" peak_width="0.00200000" peak_width_msms="0.00200000" relative_threshold_base_peak="0.05000000" signal_to_noise="1.00000000" />
<ms_peak_finder_centroid peak_width="0.00200000" peak_width_msms="0.00200000" signal_to_noise="1.00000000" relative_threshold_base_peak="0.05000000" minimum_intensity="100.00000000" centroid_percentage="80.00000000" />
<ms_peak_finder_snap minimum_intensity="0.00000000" relative_threshold_base_peak="0.01000000" signal_to_noise="2.00000000" maximum_charge="20" quality_factor_threshold="0.90000000" number_of_patterns="500000" building_block_1="C 4.9384 N 1.3577 O 1.4773 S 0.0417 H 7.7583" building_block_2="" use_snap_2="1" add_detailed_results="0" />
<ms_peak_finder_snap minimum_intensity="100.00000000" peak_width="1.00000000" use_datapoints="1" sum_width="1" relative_threshold_base_peak="0.05000000" signal_to_noise="1.00000000" baseline_type="1" baseline_flatness="1.00000000" same_sumwidth_as_acquisition="0" use_resolution="0" res="10000" instrument_sum_width="5" use_sum_of_intensities="0" />
<ms_peak_finder_ftms signal_to_noise="7.00000000" relative_threshold_base_peak="0.01000000" minimum_intensity="100.00000000" centroid_percentage="80.00000000" use_centroid="0" />
<ms_peak_finder_line_spectra apply_line_spectra_threshold="0" line_spectra_threshold="10.00000000" />
</ms_peak_finder>
<deconvolution clear_prev_results="1" create_neutral_spectrum="0" incl_shifted_spectra="0" ret_residuals="0" incl_comp_details="0" show_comp_details="0" substance_class="1" extend_evelope="0" extend_before="1.00000000" extend_after="1.00000000" auto_apply="1" ><deconvolution_detailed_full perf_deconv="1" rel_isotop_deconv="0" resolve_isotop="1" exclude_reporter_ions="0" reporter_ions="0" abund_cutoff="2.50000000" envelope_cutoff="75.00000000" high_mass="4000.00000000" low_mass="250.00000000" mw_agreement="0.00000000" maximum_charge="4" max_charge_isotop="0" min_charge="4" min_peaks="3" precursor_deconv="0" max_components="10" adduct_ion_name_neg="-H" adduct_ion_mass_neg="-1.00782504" adduct_ion_name_pos="+H" adduct_ion_mass_pos="1.00727600" apply_min_max_mass_boundaries="0" />
<deconvolution_detailed_max_res perf_deconv="1" rel_isotop_deconv="0" resolve_isotop="1" exclude_reporter_ions="0" reporter_ions="0" abund_cutoff="2.00000000" envelope_cutoff="75.00000000" high_mass="4000.00000000" low_mass="250.00000000" mw_agreement="5.00000000" maximum_charge="3" max_charge_isotop="0" min_charge="3" min_peaks="3" precursor_deconv="0" max_components="10" adduct_ion_name_neg="-H" adduct_ion_mass_neg="-1.00782504" adduct_ion_name_pos="+H" adduct_ion_mass_pos="1.00727600" apply_min_max_mass_boundaries="0" />
<deconvolution_detailed_ms_n perf_deconv="1" rel_isotop_deconv="0" resolve_isotop="1" exclude_reporter_ions="0" reporter_ions="0" abund_cutoff="1.00000000" envelope_cutoff="75.00000000" high_mass="3000.00000000" low_mass="100.00000000" mw_agreement="5.00000000" maximum_charge="3" max_charge_isotop="0" min_charge="3" min_peaks="3" precursor_deconv="0" max_components="10" adduct_ion_name_neg="-H" adduct_ion_mass_neg="-1.00782504" adduct_ion_name_pos="+H" adduct_ion_mass_pos="1.00727600" apply_min_max_mass_boundaries="0" />
<deconvolution_detailed_protein perf_deconv="1" rel_isotop_deconv="1" resolve_isotop="1" exclude_reporter_ions="0" reporter_ions="0" abund_cutoff="2.50000000" envelope_cutoff="75.00000000" high_mass="100000.00000000" low_mass="1000.00000000" mw_agreement="0.00000000" maximum_charge="75" max_charge_isotop="0" min_charge="75" min_peaks="3" precursor_deconv="0" max_components="20" adduct_ion_name_neg="-H" adduct_ion_mass_neg="-1.00782504" adduct_ion_name_pos="+H" adduct_ion_mass_pos="1.00727600" apply_min_max_mass_boundaries="1" />
<max_entropy_deconvolution adduct_ion_name_pos="+H" adduct_ion_mass_pos="1.00727600" adduct_ion_name_neg="-H" adduct_ion_mass_neg="-1.00782504" low_mass="1000.00000000" high_mass="100000.00000000" spacint_out="0.00000000" resolving_power="1000.00000000" peak_width="0.00200000" width="0" maxentx="0" res="0" />
</deconvolution><mascot_export globalchargelimit_apply="1" globalchargelimit="1+, 2+ and 3+" prefer_fullscan_deconvolution_results="1" deconvolution_export_type="1" msmssignals="100" threshold="100.00000000" mssignals_deconv="2" mssignals_non_deconv="0" normalize_msms="0" single_charged="0" />
<process_parameters_chrom baseline_flatness="0.80000000"	baseline_addchild="1"	baseline_disableoriginal="1" baseline_usesamecolor="1" smoothing_algorithm="1" smoothing_width="0.20000000" smoothing_cycles="1" smoothing_addchild="1" smoothing_disableoriginal="1"	smoothing_usesamecolor="1" />
<process_parameters_mobil baseline_flatness="0.80000000"	baseline_addchild="1"	baseline_disableoriginal="1" baseline_usesamecolor="1" smoothing_algorithm="1" smoothing_width="0.10000000" smoothing_cycles="1" smoothing_addchild="1" smoothing_disableoriginal="1"	smoothing_usesamecolor="1" />
<process_parameters_ms baseline_flatness="0.80000000"	baseline_addchild="1"	baseline_disableoriginal="1" baseline_usesamecolor="1" smoothing_algorithm="1" smoothing_width="0.20000000" smoothing_cycles="1" smoothing_addchild="1" smoothing_disableoriginal="1"	smoothing_usesamecolor="1" />
<display_params mass_precision="-1" time_precision="2" structure_size="30" chrom_peak_label="Index" />
<calibration_params calibration_range="0.00500000" calibration_listname="neg_pip_McKeeFA_DSmith_verified" calibration_listgroupname="ESI" calibration_fit_mode="0" calibration_intensitythreshold="1000000.00000000" />
<calibration_lockmass_params calibration_range="0.50000000" calibration_listname="" calibration_listgroupname="" calibration_intensitythreshold="0.00000000" calibration_lockmassmode="0" />
<mobility_calibration_params calibration_range="0.10000000" calibration_listname="&lt;not set&gt;" calibration_listgroupname="ESI" calibration_intensitythreshold="0.00000000" />
<library_search_params del_prev_res="1" ><library_search_basic_params accept_score="50" allowmasses_above="0" allowmasses_below="0" desired_score="900" increasedepth="0" maxnr_spectra="10" cross_match="0" sort_by="1" include_precursor_spectra="1" exclude_precursor_signals="0" skip_low_frgamnet_spectra="1" min_effective_score="500" minmatch_score="250" min_score="400" />
<library_search_advanced_params add_int_range="5.00000000" extended="1" locnorm="0" root="0" hwfstp="50" hwscdp="7" intrangefac="1.89999998" locnormeqfac="1.00000000" locnormfac="2.00000000" locnormwin="25" masdisint="20" minsrcint="100" minspepresrc="15" threshfstp="40" maskadducts="0" maskprecursor="0" />
<library_search_libraries_params add_unid="0" parallel="0" libraries="" librariey_unidentified="" />
<library_search_match_params chrgdeconv="0" collenerg="0" fragampl="1" instrtp="2" ionmeth="3" isolwidth="0" msmsstg="2" ms_vs_msms="4" pkwidth="0" polarity="4" psd="0" lastprecion="0" precions="0" prodion="0" rgtgaspress="0" rgtion="0" refl="0" collgas="0" collgaspress="0" trapdrv="1" />
<library_search_add_params add_confirm_mode="0" />
<library_search_rt_params accepted_deviation="1.00000000" apply_rt_match="0" match_columnname="1" max_deviation="5.00000000" />
</library_search_params><masslist_layout layout_columntypes="2 12 3 6 " layout_columnwidth="66 24 63 57 " />
<cmpdlist_layout layout_columntypes="14 20 31 1 40 26 " layout_columnwidth="20 53 134 65 46 50 " />
<molecular_formula_layout layout_columntypes="24 1 2 40 3 5 6 18 7 9 8 " layout_columnwidth="-1 -1 -1 -1 -1 -1 -1 -1 -1 -1 -1 " />
<general_unknown_layout layout_columntypes="6 0 5 3 4 2 12 14 10 11 " layout_columnwidth="-1 -1 -1 -1 -1 -1 -1 -1 -1 -1 " />
<target_screening_layout layout_columntypes="15 14 6 5 43 11 1 2 17 7 8 9 10 4 3 39 40 41 42 16 18 19 25 20 21 22 23 24 31 26 27 28 29 30 37 32 33 34 35 36 " layout_columnwidth="-1 -1 -1 -1 -1 -1 -1 -1 -1 -1 -1 -1 -1 -1 -1 -1 -1 -1 -1 -1 -1 -1 -1 -1 -1 -1 -1 -1 -1 -1 -1 -1 -1 -1 -1 -1 -1 -1 -1 -1 " />
<exclusion_masses></exclusion_masses>
<xml_export_parameters export_detailed_information="0" export_peptide_database_query_information="1" export_full_peptide_database_query_information="1" protein_analysis_export_mgf="1" protein_analysis_export_xml="1" />
<smf1D_params max_nr_formulae="50" z="1" rdb_min="0.00000000" rdb_max="80.00000000" tolerance_ppm="5.00000000" tolerance_abs="1.00000000" tolerance_ppm_MSn="5.00000000" tolerance_abs_MSn="2.00000000" use_rel_tolerance="0" use_rel_tolerance_MSn="0" lower_bound_formula="" upper_bound_formula="" electron_configuration="2" electron_configuration_MSn="0" sigma_limit="0.02000000" sigma_limit_MSn="0.05000000" HC_Ratio_min="0.00000000" HC_Ratio_max="3.00000000" filtering="1" patternsearch="0" filter_by_elementratio="1" estimate_carbon_count="1" relative_threshold_base_peak="1.00000000" delete_previous_results="1" filter_criteriy="0" adducts_positive_mode="M+H  M+NH4  M+Na  M+K " adducts_negative_mode="M-H  M+Na-H2  M+K-H2  M+Cl " collect_adducts="0" />
<smf3D_params tolerance_neutralloss="5.00000000" intensitythresholdabs2="0.00000000" intensity_threshold_abs_msms="0.00000000" auto_filter="0" nr_explained_peaks="5" highlight_unexplained_peaks="0" />
<uv_parameters rt_offset="0.00000000" />
<target_screening delta_rt="1.50000000" threshold_sigma="0.05000000" detection_tolerance="0.00500000" identification_tolerance="10.00000000" detection_tolerance_ppm="5.00000000" identification_tolerance_ppm="5.00000000" use_tolerance_ppm="0" compound_database="C:\BDALSystemData\BuildingBlocks\TargetScreeningDataBase.csv" use_sampleinfo_xml="0" rt_range_start="0.00000000" rt_range_end="0.00000000" additional_smoothing="0" create_chromatogram_time_slices="1" rt_window_halfwidth="45.00000000" enable_BPC="1" evaluate_qualifier_ions="1" qualifier_ion_intensity_threshold="0.00000000" group_id=": " lc_method_id=":" ms_method_id=":" matrix_id=":" useDB="0" sortanalytes="4" />
<automatic_calibration use_calibration_segment="0" automatic_calibration="0.00000000/0.00000000" automatic_calibration_use_spectrum_type="0" automatic_calibration_retain_data="0" automatic_calibration_perform_lockmass="0" />
<target_screening_scoring threshold1_qualityfactor="0.02000000" threshold2_qualityfactor="0.05000000" threshold1_massaccuracy="3.00000000" threshold2_massaccuracy="10.00000000" threshold1_retentiontime="20.00000000" threshold2_retentiontime="40.00000000" use_tolerance_ppm="0" />
</DataAnalysis_processing_parameters>
<ms_spectrum info="-MS" msmsinfo="All MS" polarity="-" scanmode="fullscan" seq_nr_start="1"  rt="4.72701667" rt_unit="min">
<ms_peaks><pk mz="148.033249" i="1050633.0" sn="9.35" a="119.62" fwhm="0.000134" res="1108634.8" algo="FTMS"/>
<pk mz="149.024406" i="1393835.6" sn="13.23" a="150.69" fwhm="0.000135" res="1107184.3" algo="FTMS"/>
<pk mz="149.028474" i="1127277.0" sn="10.22" a="140.20" fwhm="0.000162" res="919105.0" algo="FTMS"/>
<pk mz="149.036339" i="23812202.0" sn="266.55" a="3048.14" fwhm="0.000125" res="1191644.3" algo="FTMS"/>
<pk mz="149.036600" i="60235768.0" z="-1" sn="678.11" a="9448.99" fwhm="0.000148" res="1003711.7" algo="FTMS" component_name="Z" deconvoluted_molecular_mass="149.036571" deconvoluted_isotopic_mass="149.036610"/>
<pk mz="149.037929" i="1133622.8" sn="10.29" a="138.46" fwhm="0.000151" res="985343.5" algo="FTMS"/>
<pk mz="150.039949" i="3826230.5" z="-1" sn="40.72" a="455.39" fwhm="0.000127" res="1182065.1" algo="FTMS" component_name="Z" deconvoluted_molecular_mass="149.036571" deconvoluted_isotopic_mass="150.039960"/>
<pk mz="151.040860" i="1034070.9" z="-1" sn="9.17" a="97.77" fwhm="0.000124" res="1214732.7" algo="FTMS" component_name="Z" deconvoluted_molecular_mass="149.036571" deconvoluted_isotopic_mass="151.040871"/>
<pk mz="156.029373" i="875203.2" sn="7.38" a="105.48" fwhm="0.000207" res="754113.5" algo="FTMS"/>
<pk mz="156.074724" i="1709033.4" sn="16.80" a="199.00" fwhm="0.000134" res="1166144.5" algo="FTMS"/>
<pk mz="157.041420" i="1094556.6" sn="9.86" a="116.41" fwhm="0.000144" res="1089957.9" algo="FTMS"/>
<pk mz="157.041690" i="1538296.5" sn="14.87" a="178.82" fwhm="0.000140" res="1125461.8" algo="FTMS"/>
<pk mz="157.711225" i="855910.8" sn="7.16" a="96.40" fwhm="0.000190" res="831172.4" algo="FTMS"/>
<pk mz="158.044777" i="1285177.8" sn="12.01" a="160.14" fwhm="0.000161" res="982673.7" algo="FTMS"/>
<pk mz="158.045054" i="3790169.8" sn="40.31" a="515.51" fwhm="0.000146" res="1080448.4" algo="FTMS"/>
<pk mz="159.020691" i="3727480.0" sn="39.61" a="615.68" fwhm="0.000175" res="909778.5" algo="FTMS"/>
<pk mz="159.020951" i="9433776.0" sn="104.08" a="1466.60" fwhm="0.000156" res="1016321.1" algo="FTMS"/>
<pk mz="159.057335" i="1044253.9" sn="9.29" a="95.94" fwhm="0.000133" res="1199875.3" algo="FTMS"/>
<pk mz="159.252349" i="871465.7" sn="7.34" a="111.42" fwhm="0.000219" res="727906.0" algo="FTMS"/>
<pk mz="159.930588" i="841895.7" sn="7.00" a="121.41" fwhm="0.000208" res="770651.5" algo="FTMS"/>
<pk mz="160.060698" i="2163117.5" sn="21.93" a="274.42" fwhm="0.000147" res="1086192.5" algo="FTMS"/>
<pk mz="160.842048" i="924444.7" sn="7.94" a="114.08" fwhm="0.000161" res="998520.9" algo="FTMS"/>
<pk mz="161.036594" i="2132955.0" sn="21.59" a="317.64" fwhm="0.000160" res="1006933.3" algo="FTMS"/>
<pk mz="161.081902" i="1429868.8" sn="13.65" a="186.71" fwhm="0.000148" res="1087017.9" algo="FTMS"/>
<pk mz="162.048891" i="884960.3" sn="7.49" a="74.16" fwhm="0.000125" res="1293007.7" algo="FTMS"/>
<pk mz="162.560840" i="877297.2" sn="7.40" a="114.71" fwhm="0.000185" res="878457.3" algo="FTMS"/>
<pk mz="163.052235" i="4100637.0" sn="43.83" a="592.20" fwhm="0.000151" res="1078090.8" algo="FTMS"/>
<pk mz="163.192380" i="854798.1" sn="7.15" a="95.42" fwhm="0.000174" res="938313.3" algo="FTMS"/>
<pk mz="163.451053" i="883059.6" sn="7.47" a="86.80" fwhm="0.000158" res="1035628.7" algo="FTMS"/>
<pk mz="163.986934" i="887147.9" sn="7.52" a="97.28" fwhm="0.000175" res="938494.2" algo="FTMS"/>
<pk mz="164.071654" i="847193.7" sn="7.06" a="92.63" fwhm="0.000142" res="1152204.8" algo="FTMS"/>
<pk mz="164.429903" i="886179.1" sn="7.50" a="135.33" fwhm="0.000224" res="734091.1" algo="FTMS"/>
<pk mz="164.459276" i="937544.4" sn="8.08" a="123.93" fwhm="0.000191" res="863193.5" algo="FTMS"/>
<pk mz="164.566761" i="864544.1" sn="7.26" a="128.07" fwhm="0.000211" res="779184.0" algo="FTMS"/>
<pk mz="165.019152" i="906137.7" sn="7.73" a="63.43" fwhm="0.000106" res="1563514.4" algo="FTMS"/>
<pk mz="165.019333" i="1220041.8" sn="11.28" a="105.34" fwhm="0.000125" res="1315122.3" algo="FTMS"/>
<pk mz="165.228327" i="965894.6" sn="8.41" a="93.55" fwhm="0.000141" res="1171638.4" algo="FTMS"/>
<pk mz="165.404168" i="947688.4" sn="8.20" a="116.05" fwhm="0.000181" res="915080.0" algo="FTMS"/>
<pk mz="166.132942" i="903655.0" sn="7.70" a="180.78" fwhm="0.000296" res="561124.3" algo="FTMS"/>
<pk mz="166.982022" i="1008437.2" sn="8.89" a="152.85" fwhm="0.000198" res="842394.6" algo="FTMS"/>
<pk mz="167.034980" i="1693921.6" sn="16.63" a="218.34" fwhm="0.000148" res="1131918.8" algo="FTMS"/>
<pk mz="167.296219" i="876016.5" sn="7.39" a="134.88" fwhm="0.000227" res="737312.2" algo="FTMS"/>
<pk mz="168.029941" i="1777697.6" sn="17.58" a="218.75" fwhm="0.000142" res="1181816.4" algo="FTMS"/>
<pk mz="168.030227" i="6581825.5" sn="71.86" a="1131.55" fwhm="0.000174" res="967888.0" algo="FTMS"/>
<pk mz="168.378582" i="1015786.8" sn="8.97" a="178.70" fwhm="0.000227" res="741983.5" algo="FTMS"/>
<pk mz="168.507772" i="846794.6" sn="7.06" a="131.52" fwhm="0.000230" res="731221.5" algo="FTMS"/>
<pk mz="168.640884" i="1142474.9" sn="10.40" a="197.13" fwhm="0.000221" res="763677.5" algo="FTMS"/>
<pk mz="168.655752" i="918111.3" sn="7.87" a="107.42" fwhm="0.000186" res="906895.1" algo="FTMS"/>
<pk mz="168.890040" i="897559.5" sn="7.63" a="154.83" fwhm="0.000199" res="848128.2" algo="FTMS"/>
<pk mz="168.924807" i="879488.8" sn="7.43" a="154.56" fwhm="0.000235" res="719141.8" algo="FTMS"/>
<pk mz="169.014258" i="867836.3" sn="7.30" a="105.99" fwhm="0.000188" res="896958.0" algo="FTMS"/>
<pk mz="169.480022" i="878112.2" sn="7.41" a="109.37" fwhm="0.000183" res="928476.5" algo="FTMS"/>
<pk mz="169.552122" i="905543.6" sn="7.72" a="140.27" fwhm="0.000207" res="819729.1" algo="FTMS"/>
<pk mz="170.399307" i="882314.6" sn="7.46" a="133.17" fwhm="0.000201" res="846878.3" algo="FTMS"/>
<pk mz="170.853389" i="950169.2" sn="8.23" a="159.28" fwhm="0.000223" res="767592.7" algo="FTMS"/>
<pk mz="170.864952" i="848214.0" sn="7.07" a="167.25" fwhm="0.000304" res="562027.2" algo="FTMS"/>
<pk mz="170.967937" i="861889.5" sn="7.23" a="147.73" fwhm="0.000224" res="764840.1" algo="FTMS"/>
<pk mz="171.057332" i="1249580.1" sn="11.61" a="184.14" fwhm="0.000176" res="971120.1" algo="FTMS"/>
<pk mz="171.120242" i="883425.0" sn="7.47" a="132.39" fwhm="0.000218" res="783594.5" algo="FTMS"/>
<pk mz="171.360829" i="865572.0" sn="7.27" a="140.43" fwhm="0.000222" res="772701.9" algo="FTMS"/>
<pk mz="171.607006" i="893696.6" sn="7.59" a="131.40" fwhm="0.000186" res="923486.7" algo="FTMS"/>
<pk mz="171.892687" i="892862.1" sn="7.58" a="170.28" fwhm="0.000253" res="679537.4" algo="FTMS"/>
<pk mz="171.906537" i="890028.4" sn="7.55" a="190.50" fwhm="0.000302" res="569929.0" algo="FTMS"/>
<pk mz="172.058785" i="1118953.6" sn="10.13" a="144.00" fwhm="0.000156" res="1101026.1" algo="FTMS"/>
<pk mz="172.060684" i="24957482.0" sn="279.49" a="4718.94" fwhm="0.000184" res="933490.6" algo="FTMS"/>
<pk mz="172.098692" i="854405.5" sn="7.14" a="106.93" fwhm="0.000172" res="999807.3" algo="FTMS"/>
<pk mz="172.103601" i="856538.0" sn="7.17" a="129.72" fwhm="0.000204" res="842568.1" algo="FTMS"/>
<pk mz="172.412416" i="843664.8" sn="7.02" a="183.49" fwhm="0.000312" res="552689.1" algo="FTMS"/>
<pk mz="172.596555" i="849464.0" sn="7.09" a="109.45" fwhm="0.000179" res="965126.8" algo="FTMS"/>
<pk mz="172.806667" i="860134.9" sn="7.21" a="113.39" fwhm="0.000181" res="955305.2" algo="FTMS"/>
<pk mz="172.918095" i="901071.4" sn="7.67" a="165.12" fwhm="0.000231" res="747065.1" algo="FTMS"/>
<pk mz="173.036604" i="16155409.0" sn="180.03" a="2906.32" fwhm="0.000180" res="961750.8" algo="FTMS"/>
<pk mz="173.064041" i="1715796.3" sn="16.87" a="237.89" fwhm="0.000165" res="1046009.1" algo="FTMS"/>
<pk mz="173.064869" i="937724.4" sn="8.08" a="106.11" fwhm="0.000167" res="1037647.8" algo="FTMS"/>
<pk mz="173.081891" i="947094.4" sn="8.19" a="84.98" fwhm="0.000134" res="1295363.6" algo="FTMS"/>
<pk mz="173.101265" i="945816.6" sn="8.17" a="121.26" fwhm="0.000181" res="958468.1" algo="FTMS"/>
<pk mz="173.246891" i="894690.0" sn="7.60" a="143.07" fwhm="0.000260" res="666041.8" algo="FTMS"/>
<pk mz="173.372236" i="980017.4" sn="8.56" a="148.74" fwhm="0.000223" res="779116.3" algo="FTMS"/>
<pk mz="173.391627" i="981091.8" sn="8.57" a="135.79" fwhm="0.000186" res="934626.9" algo="FTMS"/>
<pk mz="173.714109" i="867273.0" sn="7.29" a="141.08" fwhm="0.000223" res="780496.3" algo="FTMS"/>
<pk mz="174.039970" i="2091761.0" sn="21.12" a="302.45" fwhm="0.000167" res="1039793.6" algo="FTMS"/>
<pk mz="174.076361" i="1390006.1" sn="13.19" a="173.93" fwhm="0.000161" res="1081617.8" algo="FTMS"/>
<pk mz="174.451884" i="873792.3" sn="7.34" a="156.31" fwhm="0.000265" res="657179.5" algo="FTMS"/>
<pk mz="175.052256" i="2092249.9" sn="21.09" a="364.16" fwhm="0.000197" res="888459.2" algo="FTMS"/>
<pk mz="175.061186" i="6322475.5" sn="68.79" a="1265.61" fwhm="0.000198" res="884175.9" algo="FTMS"/>
<pk mz="175.097580" i="7314929.5" sn="79.99" a="1478.37" fwhm="0.000200" res="874905.6" algo="FTMS"/>
<pk mz="175.130313" i="859446.8" sn="7.18" a="128.84" fwhm="0.000227" res="772341.8" algo="FTMS"/>
<pk mz="175.562601" i="966392.5" sn="8.39" a="152.60" fwhm="0.000208" res="844863.5" algo="FTMS"/>
<pk mz="175.620862" i="877666.8" sn="7.39" a="147.82" fwhm="0.000218" res="804761.5" algo="FTMS"/>
<pk mz="175.636336" i="866597.6" sn="7.26" a="119.39" fwhm="0.000198" res="885436.6" algo="FTMS"/>
<pk mz="176.055597" i="1854746.4" sn="18.34" a="349.69" fwhm="0.000218" res="808215.4" algo="FTMS"/>
<pk mz="176.064243" i="5744284.0" sn="62.05" a="996.55" fwhm="0.000184" res="956367.5" algo="FTMS"/>
<pk mz="176.064547" i="17117788.0" sn="189.87" a="3435.56" fwhm="0.000195" res="902241.2" algo="FTMS"/>
<pk mz="176.282806" i="873392.0" sn="7.31" a="225.51" fwhm="0.000383" res="460699.1" algo="FTMS"/>
<pk mz="176.570207" i="863614.9" sn="7.20" a="189.49" fwhm="0.000320" res="551659.2" algo="FTMS"/>
<pk mz="176.637623" i="865028.6" sn="7.22" a="144.44" fwhm="0.000209" res="845078.0" algo="FTMS"/>
<pk mz="177.031525" i="1774814.6" sn="17.44" a="278.44" fwhm="0.000178" res="996385.7" algo="FTMS"/>
<pk mz="177.067612" i="2519526.5" sn="25.81" a="359.93" fwhm="0.000181" res="979033.3" algo="FTMS"/>
<pk mz="177.067898" i="7512742.5" sn="81.92" a="1488.21" fwhm="0.000196" res="903288.2" algo="FTMS"/>
<pk mz="177.104556" i="885186.3" sn="7.44" a="157.28" fwhm="0.000261" res="679507.0" algo="FTMS"/>
<pk mz="177.307157" i="857126.4" sn="7.13" a="187.79" fwhm="0.000333" res="532044.1" algo="FTMS"/>
<pk mz="177.473395" i="861775.4" sn="7.18" a="107.16" fwhm="0.000192" res="924730.7" algo="FTMS"/>
<pk mz="177.607654" i="1212029.6" sn="11.11" a="192.86" fwhm="0.000194" res="916312.0" algo="FTMS"/>
<pk mz="178.071252" i="26845194.0" sn="298.11" a="5216.00" fwhm="0.000193" res="922815.2" algo="FTMS"/>
<pk mz="178.261204" i="910487.6" sn="7.70" a="90.58" fwhm="0.000161" res="1104110.3" algo="FTMS"/>
<pk mz="178.794062" i="857276.6" sn="7.10" a="160.56" fwhm="0.000245" res="728382.0" algo="FTMS"/>
<pk mz="179.034982" i="2460475.0" sn="25.05" a="476.36" fwhm="0.000207" res="863660.9" algo="FTMS"/>
<pk mz="179.047164" i="7276286.0" sn="78.98" a="1460.08" fwhm="0.000204" res="876998.7" algo="FTMS"/>
<pk mz="179.048269" i="930606.4" sn="7.92" a="113.89" fwhm="0.000177" res="1010145.9" algo="FTMS"/>
<pk mz="179.074600" i="1245413.4" sn="11.44" a="177.25" fwhm="0.000179" res="1000967.9" algo="FTMS"/>
<pk mz="179.149636" i="925305.1" sn="7.86" a="176.19" fwhm="0.000249" res="719636.3" algo="FTMS"/>
<pk mz="179.276282" i="861714.8" sn="7.15" a="147.44" fwhm="0.000239" res="749588.6" algo="FTMS"/>
<pk mz="179.351552" i="863942.9" sn="7.17" a="172.73" fwhm="0.000266" res="673449.2" algo="FTMS"/>
<pk mz="179.384014" i="895295.7" sn="7.52" a="122.13" fwhm="0.000208" res="863421.2" algo="FTMS"/>
<pk mz="180.470072" i="861066.1" sn="7.11" a="114.14" fwhm="0.000204" res="883781.9" algo="FTMS"/>
<pk mz="181.013942" i="2430381.5" sn="24.62" a="376.76" fwhm="0.000208" res="872243.1" algo="FTMS"/>
<pk mz="181.014247" i="10445101.0" sn="114.04" a="2112.95" fwhm="0.000201" res="902712.2" algo="FTMS"/>
<pk mz="181.016036" i="891166.1" sn="7.44" a="151.37" fwhm="0.000219" res="827533.9" algo="FTMS"/>
<pk mz="181.050168" i="864636.5" sn="7.15" a="162.78" fwhm="0.000297" res="608778.1" algo="FTMS"/>
<pk mz="181.050619" i="1381368.6" sn="12.91" a="205.80" fwhm="0.000183" res="986751.3" algo="FTMS"/>
<pk mz="182.009500" i="2600841.0" sn="26.42" a="461.06" fwhm="0.000195" res="932166.2" algo="FTMS"/>
<pk mz="182.149642" i="923007.2" sn="7.77" a="139.48" fwhm="0.000220" res="827288.2" algo="FTMS"/>
<pk mz="183.029902" i="4144834.3" sn="43.57" a="806.69" fwhm="0.000204" res="898406.5" algo="FTMS"/>
<pk mz="184.024319" i="1148839.1" sn="10.23" a="132.27" fwhm="0.000151" res="1216272.4" algo="FTMS"/>
<pk mz="184.466692" i="910716.1" sn="7.59" a="170.28" fwhm="0.000246" res="748544.2" algo="FTMS"/>
<pk mz="185.032122" i="1619172.5" sn="15.43" a="241.28" fwhm="0.000179" res="1033337.8" algo="FTMS"/>
<pk mz="185.036614" i="5404966.5" sn="57.35" a="1049.91" fwhm="0.000202" res="916074.7" algo="FTMS"/>
<pk mz="185.064068" i="1023312.9" sn="8.83" a="153.90" fwhm="0.000199" res="927989.2" algo="FTMS"/>
<pk mz="185.081912" i="934695.9" sn="7.85" a="137.06" fwhm="0.000202" res="918256.0" algo="FTMS"/>
<pk mz="185.125355" i="908768.8" sn="7.57" a="165.40" fwhm="0.000250" res="740154.6" algo="FTMS"/>
<pk mz="185.126023" i="955177.0" sn="8.08" a="181.61" fwhm="0.000253" res="731580.1" algo="FTMS"/>
<pk mz="186.035739" i="2580467.3" sn="25.97" a="508.23" fwhm="0.000213" res="873117.2" algo="FTMS"/>
<pk mz="186.037723" i="4562740.0" sn="47.84" a="892.28" fwhm="0.000199" res="933094.3" algo="FTMS"/>
<pk mz="186.039956" i="148689456.0" z="-1" sn="1637.67" a="33242.29" fwhm="0.000216" res="862604.3" algo="FTMS" component_name="L" deconvoluted_molecular_mass="186.039992" deconvoluted_isotopic_mass="186.039991"/>
<pk mz="186.042040" i="1949109.9" sn="19.01" a="374.76" fwhm="0.000214" res="867797.2" algo="FTMS"/>
<pk mz="186.048905" i="4401912.5" sn="46.07" a="911.20" fwhm="0.000215" res="865441.9" algo="FTMS"/>
<pk mz="186.076356" i="1420003.9" sn="13.17" a="227.89" fwhm="0.000193" res="965068.9" algo="FTMS"/>
<pk mz="186.077175" i="946532.1" sn="7.95" a="138.23" fwhm="0.000230" res="810072.2" algo="FTMS"/>
<pk mz="186.375185" i="882862.3" sn="7.25" a="194.05" fwhm="0.000316" res="589564.3" algo="FTMS"/>
<pk mz="186.706926" i="939208.2" sn="7.87" a="150.42" fwhm="0.000241" res="774044.1" algo="FTMS"/>
<pk mz="187.043314" i="9290454.0" z="-1" sn="99.98" a="2097.25" fwhm="0.000217" res="862286.0" algo="FTMS" component_name="L" deconvoluted_molecular_mass="186.039992" deconvoluted_isotopic_mass="187.043350"/>
<pk mz="187.052251" i="1741049.8" sn="16.71" a="300.90" fwhm="0.000211" res="884501.2" algo="FTMS"/>
<pk mz="187.061199" i="1355165.5" sn="12.45" a="182.25" fwhm="0.000175" res="1069911.8" algo="FTMS"/>
<pk mz="187.097580" i="3039981.0" sn="31.04" a="658.01" fwhm="0.000219" res="854935.1" algo="FTMS"/>
<pk mz="187.467817" i="952235.6" sn="7.97" a="198.04" fwhm="0.000297" res="631101.6" algo="FTMS"/>
<pk mz="188.028161" i="1028208.1" sn="8.81" a="140.27" fwhm="0.000198" res="949905.8" algo="FTMS"/>
<pk mz="188.035324" i="1135587.3" sn="9.99" a="170.88" fwhm="0.000198" res="947470.6" algo="FTMS"/>
<pk mz="188.055358" i="2692620.0" sn="27.09" a="324.91" fwhm="0.000163" res="1154409.2" algo="FTMS"/>
<pk mz="188.055613" i="10326156.0" sn="110.97" a="2300.07" fwhm="0.000219" res="858814.8" algo="FTMS"/>
<pk mz="188.056462" i="1135308.6" sn="9.98" a="137.58" fwhm="0.000171" res="1097746.7" algo="FTMS"/>
<pk mz="188.364179" i="928789.3" sn="7.71" a="144.69" fwhm="0.000225" res="837272.6" algo="FTMS"/>
<pk mz="188.587920" i="889017.6" sn="7.27" a="244.51" fwhm="0.000345" res="547361.2" algo="FTMS"/>
<pk mz="188.700986" i="963884.6" sn="8.10" a="156.52" fwhm="0.000226" res="836300.4" algo="FTMS"/>
<pk mz="188.723785" i="989286.9" sn="8.38" a="159.19" fwhm="0.000228" res="826245.9" algo="FTMS"/>
<pk mz="189.031531" i="1521954.9" sn="14.23" a="331.75" fwhm="0.000273" res="692474.5" algo="FTMS"/>
<pk mz="189.076865" i="1888663.6" sn="18.26" a="376.17" fwhm="0.000215" res="880200.2" algo="FTMS"/>
<pk mz="189.491865" i="886607.0" sn="7.21" a="175.28" fwhm="0.000291" res="651987.9" algo="FTMS"/>
<pk mz="190.034881" i="1271861.4" sn="11.43" a="194.98" fwhm="0.000202" res="939682.0" algo="FTMS"/>
<pk mz="190.043832" i="1481145.6" sn="13.72" a="274.76" fwhm="0.000219" res="866545.0" algo="FTMS"/>
<pk mz="190.071256" i="1453606.6" sn="13.42" a="267.97" fwhm="0.000213" res="891773.3" algo="FTMS"/>
<pk mz="190.080212" i="9690923.0" sn="103.56" a="2341.29" fwhm="0.000231" res="821346.9" algo="FTMS"/>
<pk mz="191.046914" i="3793019.5" sn="39.01" a="548.49" fwhm="0.000189" res="1012989.7" algo="FTMS"/>
<pk mz="191.047177" i="12415996.0" sn="133.38" a="2886.18" fwhm="0.000224" res="851791.9" algo="FTMS"/>
<pk mz="191.083553" i="2010253.3" sn="19.50" a="431.19" fwhm="0.000241" res="792080.5" algo="FTMS"/>
<pk mz="191.150521" i="872670.0" sn="7.05" a="121.55" fwhm="0.000197" res="972515.3" algo="FTMS"/>
<pk mz="191.362599" i="883142.0" sn="7.17" a="138.07" fwhm="0.000207" res="925010.2" algo="FTMS"/>
<pk mz="191.384285" i="907056.7" sn="7.43" a="144.07" fwhm="0.000219" res="875269.1" algo="FTMS"/>
<pk mz="192.050548" i="1109675.8" sn="9.60" a="218.33" fwhm="0.000251" res="765378.2" algo="FTMS"/>
<pk mz="192.086917" i="3787262.0" sn="38.79" a="800.96" fwhm="0.000224" res="859318.4" algo="FTMS"/>
<pk mz="192.183304" i="947326.4" sn="7.83" a="137.80" fwhm="0.000203" res="948752.2" algo="FTMS"/>
<pk mz="192.905563" i="931741.4" sn="7.66" a="178.28" fwhm="0.000269" res="718279.7" algo="FTMS"/>
<pk mz="193.000882" i="1337358.4" sn="12.08" a="252.19" fwhm="0.000239" res="805946.9" algo="FTMS"/>
<pk mz="193.014269" i="926581.3" sn="7.60" a="148.51" fwhm="0.000209" res="923540.2" algo="FTMS"/>
<pk mz="193.050627" i="1476551.9" sn="13.60" a="239.38" fwhm="0.000197" res="980874.0" algo="FTMS"/>
<pk mz="193.090245" i="960252.3" sn="7.97" a="117.14" fwhm="0.000188" res="1026050.3" algo="FTMS"/>
<pk mz="194.082273" i="2270145.5" sn="22.15" a="397.10" fwhm="0.000204" res="951892.6" algo="FTMS"/>
<pk mz="194.529283" i="1060110.4" sn="9.01" a="205.78" fwhm="0.000268" res="726742.0" algo="FTMS"/>
<pk mz="195.029908" i="4280314.5" sn="43.96" a="978.13" fwhm="0.000235" res="830359.6" algo="FTMS"/>
<pk mz="195.066293" i="2269582.3" sn="22.14" a="456.23" fwhm="0.000214" res="911283.2" algo="FTMS"/>
<pk mz="195.266497" i="896698.3" sn="7.23" a="156.60" fwhm="0.000262" res="744911.6" algo="FTMS"/>
<pk mz="195.810906" i="3520546.5" sn="35.71" a="705.83" fwhm="0.000215" res="911377.6" algo="FTMS"/>
<pk mz="196.025138" i="1151415.9" sn="9.95" a="136.57" fwhm="0.000177" res="1108143.1" algo="FTMS"/>
<pk mz="196.845272" i="896909.8" sn="7.20" a="223.12" fwhm="0.000414" res="475397.2" algo="FTMS"/>
<pk mz="197.009150" i="1343193.3" sn="12.02" a="255.68" fwhm="0.000237" res="832759.6" algo="FTMS"/>
<pk mz="197.045547" i="4779085.5" sn="49.15" a="1195.31" fwhm="0.000252" res="781541.3" algo="FTMS"/>
<pk mz="197.081922" i="2168994.0" sn="20.94" a="575.35" fwhm="0.000271" res="726189.7" algo="FTMS"/>
<pk mz="197.807943" i="4974459.0" sn="51.26" a="1248.51" fwhm="0.000251" res="787352.1" algo="FTMS"/>
<pk mz="197.832708" i="919001.1" sn="7.43" a="155.21" fwhm="0.000241" res="820584.5" algo="FTMS"/>
<pk mz="198.004419" i="2706154.5" sn="26.74" a="565.99" fwhm="0.000224" res="883639.0" algo="FTMS"/>
<pk mz="198.039682" i="1568958.6" sn="14.45" a="193.97" fwhm="0.000156" res="1270095.5" algo="FTMS"/>
<pk mz="198.039962" i="5900159.0" sn="61.27" a="1271.89" fwhm="0.000226" res="874912.5" algo="FTMS"/>
<pk mz="198.040771" i="2073791.3" sn="19.91" a="391.05" fwhm="0.000210" res="942651.1" algo="FTMS"/>
<pk mz="198.077213" i="1022292.0" sn="8.51" a="257.85" fwhm="0.000348" res="569447.1" algo="FTMS"/>
<pk mz="198.909188" i="923184.6" sn="7.44" a="198.15" fwhm="0.000287" res="693903.7" algo="FTMS"/>
<pk mz="198.988432" i="2216798.3" sn="21.36" a="512.74" fwhm="0.000255" res="780127.0" algo="FTMS"/>
<pk mz="199.024785" i="1126771.3" sn="9.63" a="183.00" fwhm="0.000231" res="862128.9" algo="FTMS"/>
<pk mz="199.043320" i="1909886.0" sn="18.05" a="332.72" fwhm="0.000200" res="994721.1" algo="FTMS"/>
<pk mz="199.052273" i="3706435.3" sn="37.39" a="852.15" fwhm="0.000244" res="816150.5" algo="FTMS"/>
<pk mz="199.061205" i="1916104.4" sn="18.12" a="427.99" fwhm="0.000243" res="820371.2" algo="FTMS"/>
<pk mz="199.079697" i="1558419.0" sn="14.27" a="297.69" fwhm="0.000220" res="905970.3" algo="FTMS"/>
<pk mz="199.097584" i="1845725.4" sn="17.36" a="367.74" fwhm="0.000230" res="865686.4" algo="FTMS"/>
<pk mz="199.133966" i="1112626.4" sn="9.47" a="164.10" fwhm="0.000207" res="964315.2" algo="FTMS"/>
<pk mz="199.804984" i="2220792.3" sn="21.39" a="442.15" fwhm="0.000228" res="876372.5" algo="FTMS"/>
<pk mz="200.030858" i="888588.3" sn="7.06" a="226.74" fwhm="0.000392" res="510196.6" algo="FTMS"/>
<pk mz="200.055603" i="71564808.0" z="-1" sn="767.66" a="17294.65" fwhm="0.000238" res="842242.5" algo="FTMS" component_name="U" deconvoluted_molecular_mass="200.055651" deconvoluted_isotopic_mass="200.055650"/>
<pk mz="200.064259" i="3614863.8" sn="36.40" a="631.67" fwhm="0.000194" res="1030961.5" algo="FTMS"/>
<pk mz="200.064557" i="15845904.0" sn="168.02" a="3740.58" fwhm="0.000239" res="838342.7" algo="FTMS"/>
<pk mz="200.091999" i="2298016.0" sn="22.22" a="475.99" fwhm="0.000232" res="863960.9" algo="FTMS"/>
<pk mz="200.653975" i="912682.4" sn="7.28" a="202.91" fwhm="0.000351" res="571782.3" algo="FTMS"/>
<pk mz="201.031533" i="1260425.6" sn="11.00" a="206.33" fwhm="0.000213" res="944310.3" algo="FTMS"/>
<pk mz="201.040490" i="1437486.9" sn="12.90" a="281.72" fwhm="0.000239" res="839598.4" algo="FTMS"/>
<pk mz="201.058965" i="4800986.0" z="-1" sn="48.94" a="1184.06" fwhm="0.000247" res="813475.3" algo="FTMS" component_name="U" deconvoluted_molecular_mass="200.055651" deconvoluted_isotopic_mass="201.059012"/>
<pk mz="201.067914" i="1683487.1" sn="15.54" a="373.36" fwhm="0.000263" res="763997.8" algo="FTMS"/>
<pk mz="201.076852" i="3132900.5" sn="31.07" a="784.66" fwhm="0.000253" res="795421.6" algo="FTMS"/>
<pk mz="201.095356" i="1161903.4" sn="9.95" a="183.08" fwhm="0.000196" res="1028280.7" algo="FTMS"/>
<pk mz="201.101512" i="928499.1" sn="7.45" a="136.65" fwhm="0.000251" res="801076.7" algo="FTMS"/>
<pk mz="201.113226" i="1697722.0" sn="15.69" a="335.39" fwhm="0.000225" res="891888.7" algo="FTMS"/>
<pk mz="201.932615" i="895730.1" sn="7.09" a="135.93" fwhm="0.000257" res="784425.7" algo="FTMS"/>
<pk mz="202.034883" i="26708640.0" sn="283.67" a="6506.46" fwhm="0.000243" res="832694.2" algo="FTMS"/>
<pk mz="202.043807" i="1062980.6" sn="8.88" a="197.83" fwhm="0.000228" res="885532.8" algo="FTMS"/>
<pk mz="202.050977" i="1034152.9" sn="8.57" a="165.57" fwhm="0.000215" res="939754.2" algo="FTMS"/>
<pk mz="202.071267" i="1866869.0" sn="17.49" a="377.53" fwhm="0.000228" res="885162.4" algo="FTMS"/>
<pk mz="202.072109" i="2432437.5" sn="23.55" a="530.99" fwhm="0.000248" res="813778.0" algo="FTMS"/>
<pk mz="202.299019" i="976093.6" sn="7.95" a="195.36" fwhm="0.000279" res="724183.1" algo="FTMS"/>
<pk mz="202.743070" i="915800.8" sn="7.27" a="177.96" fwhm="0.000278" res="729346.0" algo="FTMS"/>
<pk mz="203.038248" i="1539067.0" sn="13.91" a="277.81" fwhm="0.000220" res="922127.7" algo="FTMS"/>
<pk mz="203.047187" i="3639552.3" sn="36.32" a="824.20" fwhm="0.000238" res="851540.4" algo="FTMS"/>
<pk mz="203.056111" i="1629957.8" sn="14.88" a="319.32" fwhm="0.000233" res="871072.4" algo="FTMS"/>
<pk mz="203.074615" i="1328657.0" sn="11.67" a="250.20" fwhm="0.000231" res="880409.8" algo="FTMS"/>
<pk mz="203.092494" i="1600603.8" sn="14.57" a="316.08" fwhm="0.000244" res="833171.1" algo="FTMS"/>
<pk mz="203.229034" i="899582.4" sn="7.09" a="174.19" fwhm="0.000319" res="636757.4" algo="FTMS"/>
<pk mz="204.050234" i="25542498.0" sn="269.95" a="4774.03" fwhm="0.000177" res="1155748.3" algo="FTMS"/>
<pk mz="204.050527" i="104281952.0" z="-1" sn="1109.85" a="25396.25" fwhm="0.000242" res="843074.4" algo="FTMS" component_name="P" deconvoluted_molecular_mass="204.050573" deconvoluted_isotopic_mass="204.050577"/>
<pk mz="204.053034" i="1343522.9" sn="11.82" a="253.12" fwhm="0.000222" res="918352.9" algo="FTMS"/>
<pk mz="204.059500" i="1189030.9" sn="10.17" a="223.03" fwhm="0.000249" res="820568.2" algo="FTMS"/>
<pk mz="204.297211" i="961559.8" sn="7.74" a="224.81" fwhm="0.000327" res="624557.0" algo="FTMS"/>
<pk mz="205.014258" i="1714350.5" sn="15.77" a="346.46" fwhm="0.000246" res="834458.8" algo="FTMS"/>
<pk mz="205.050638" i="1260676.9" sn="10.93" a="272.58" fwhm="0.000275" res="746907.2" algo="FTMS"/>
<pk mz="205.053889" i="5623751.0" z="-1" sn="57.47" a="1296.02" fwhm="0.000236" res="869103.6" algo="FTMS" component_name="P" deconvoluted_molecular_mass="204.050573" deconvoluted_isotopic_mass="205.053941"/>
<pk mz="205.062836" i="6090956.5" sn="62.45" a="1490.19" fwhm="0.000250" res="819052.6" algo="FTMS"/>
<pk mz="205.099233" i="1836642.6" sn="17.07" a="358.04" fwhm="0.000231" res="888042.1" algo="FTMS"/>
<pk mz="205.159788" i="1227975.9" sn="10.53" a="241.86" fwhm="0.000256" res="802443.8" algo="FTMS"/>
<pk mz="206.045870" i="1058409.0" sn="8.73" a="203.54" fwhm="0.000247" res="834540.7" algo="FTMS"/>
<pk mz="206.053983" i="1938286.0" z="-1" sn="18.07" a="366.48" fwhm="0.000227" res="906925.8" algo="FTMS" component_name="P" deconvoluted_molecular_mass="204.050573" deconvoluted_isotopic_mass="206.054035"/>
<pk mz="206.065880" i="2258869.5" sn="21.47" a="330.34" fwhm="0.000176" res="1172727.0" algo="FTMS"/>
<pk mz="206.066181" i="7827765.5" sn="80.61" a="1865.02" fwhm="0.000246" res="838568.4" algo="FTMS"/>
<pk mz="206.082289" i="2123839.5" sn="20.04" a="450.92" fwhm="0.000240" res="857775.8" algo="FTMS"/>
<pk mz="206.403641" i="905461.9" sn="7.10" a="195.13" fwhm="0.000297" res="695544.7" algo="FTMS"/>
<pk mz="206.995244" i="1731507.8" sn="15.87" a="363.96" fwhm="0.000235" res="882181.2" algo="FTMS"/>
<pk mz="207.029907" i="2156553.3" sn="20.38" a="480.17" fwhm="0.000256" res="808140.8" algo="FTMS"/>
<pk mz="207.042099" i="954416.8" sn="7.62" a="234.19" fwhm="0.000284" res="728381.9" algo="FTMS"/>
<pk mz="207.066290" i="976799.8" z="-1" sn="7.85" a="174.18" fwhm="0.000261" res="792378.0" algo="FTMS" component_name="P" deconvoluted_molecular_mass="204.050573" deconvoluted_isotopic_mass="207.066343"/>
<pk mz="207.069670" i="10907298.0" sn="113.30" a="2725.76" fwhm="0.000254" res="815085.9" algo="FTMS"/>
<pk mz="207.139058" i="976332.8" sn="7.85" a="127.22" fwhm="0.000222" res="933785.1" algo="FTMS"/>
<pk mz="207.332159" i="908900.5" sn="7.13" a="132.11" fwhm="0.000253" res="818968.9" algo="FTMS"/>
<pk mz="208.475861" i="945898.6" sn="7.48" a="188.05" fwhm="0.000289" res="722395.6" algo="FTMS"/>
<pk mz="208.971373" i="948030.8" sn="7.50" a="168.52" fwhm="0.000263" res="794151.6" algo="FTMS"/>
<pk mz="209.008816" i="1429846.0" sn="12.59" a="265.06" fwhm="0.000236" res="886462.3" algo="FTMS"/>
<pk mz="209.009185" i="3347286.3" sn="32.86" a="762.55" fwhm="0.000247" res="847475.9" algo="FTMS"/>
<pk mz="209.045562" i="3128685.0" sn="30.55" a="690.41" fwhm="0.000242" res="863632.3" algo="FTMS"/>
<pk mz="209.081968" i="905251.5" sn="7.05" a="143.63" fwhm="0.000231" res="905558.9" algo="FTMS"/>
<pk mz="209.085302" i="1073157.6" sn="8.82" a="158.80" fwhm="0.000197" res="1063198.4" algo="FTMS"/>
<pk mz="210.004401" i="1091713.6" sn="9.01" a="226.53" fwhm="0.000265" res="791549.1" algo="FTMS"/>
<pk mz="210.040805" i="975832.3" sn="7.79" a="174.67" fwhm="0.000239" res="879260.4" algo="FTMS"/>
<pk mz="211.024428" i="2628156.5" sn="25.12" a="536.30" fwhm="0.000245" res="862142.1" algo="FTMS"/>
<pk mz="211.024808" i="12040765.0" sn="124.14" a="3300.87" fwhm="0.000275" res="767443.1" algo="FTMS"/>
<pk mz="211.061201" i="2940371.3" sn="28.41" a="685.14" fwhm="0.000252" res="836221.1" algo="FTMS"/>
<pk mz="211.178706" i="947548.4" sn="7.45" a="248.17" fwhm="0.000330" res="639738.7" algo="FTMS"/>
<pk mz="212.019764" i="2999207.0" sn="29.02" a="480.64" fwhm="0.000233" res="908132.1" algo="FTMS"/>
<pk mz="212.020072" i="12244135.0" sn="126.27" a="3243.10" fwhm="0.000266" res="796744.3" algo="FTMS"/>
<pk mz="212.028162" i="1272044.3" sn="10.85" a="252.88" fwhm="0.000265" res="799577.9" algo="FTMS"/>
<pk mz="212.055582" i="980509.3" sn="7.79" a="132.04" fwhm="0.000229" res="926364.7" algo="FTMS"/>
<pk mz="212.171915" i="991077.5" sn="7.90" a="180.03" fwhm="0.000296" res="716735.0" algo="FTMS"/>
<pk mz="212.415550" i="908188.6" sn="7.02" a="253.97" fwhm="0.000363" res="584702.7" algo="FTMS"/>
<pk mz="213.015010" i="7031568.0" sn="71.09" a="1334.95" fwhm="0.000211" res="1009270.9" algo="FTMS"/>
<pk mz="213.015324" i="25254160.0" sn="261.84" a="6865.23" fwhm="0.000265" res="803455.4" algo="FTMS"/>
<pk mz="213.023413" i="1530581.3" sn="13.50" a="317.61" fwhm="0.000242" res="880957.3" algo="FTMS"/>
<pk mz="213.040467" i="1475615.9" sn="12.92" a="305.56" fwhm="0.000269" res="793333.4" algo="FTMS"/>
<pk mz="213.058987" i="2000427.3" sn="18.42" a="445.20" fwhm="0.000250" res="852338.3" algo="FTMS"/>
<pk mz="213.076856" i="2324918.3" sn="21.82" a="560.63" fwhm="0.000275" res="774174.5" algo="FTMS"/>
<pk mz="213.113247" i="1112012.9" sn="9.12" a="213.87" fwhm="0.000240" res="889533.5" algo="FTMS"/>
<pk mz="214.018360" i="986107.8" sn="7.79" a="164.55" fwhm="0.000219" res="978731.4" algo="FTMS"/>
<pk mz="214.018689" i="1638204.0" sn="14.62" a="308.27" fwhm="0.000231" res="926072.9" algo="FTMS"/>
<pk mz="214.071240" i="1162908.4" sn="9.64" a="198.98" fwhm="0.000233" res="917574.6" algo="FTMS"/>
<pk mz="214.072005" i="982332.9" sn="7.75" a="203.77" fwhm="0.000296" res="722177.6" algo="FTMS"/>
<pk mz="214.080206" i="4272034.0" sn="42.19" a="1249.38" fwhm="0.000289" res="740590.7" algo="FTMS"/>
<pk mz="214.144577" i="932841.6" sn="7.24" a="185.44" fwhm="0.000288" res="744173.0" algo="FTMS"/>
<pk mz="214.897998" i="985208.6" sn="7.78" a="239.98" fwhm="0.000319" res="673257.1" algo="FTMS"/>
<pk mz="215.047178" i="2495604.0" sn="23.59" a="592.33" fwhm="0.000260" res="827227.2" algo="FTMS"/>
<pk mz="215.056121" i="1990009.5" sn="18.30" a="419.02" fwhm="0.000253" res="849779.1" algo="FTMS"/>
<pk mz="215.083519" i="1106602.3" sn="9.05" a="198.10" fwhm="0.000269" res="798980.1" algo="FTMS"/>
<pk mz="215.092506" i="2739983.8" sn="26.15" a="666.37" fwhm="0.000257" res="837683.6" algo="FTMS"/>
<pk mz="215.137194" i="943675.2" sn="7.34" a="263.99" fwhm="0.000434" res="496159.0" algo="FTMS"/>
<pk mz="216.050199" i="16842840.0" sn="172.92" a="3968.24" fwhm="0.000236" res="913929.7" algo="FTMS"/>
<pk mz="216.050532" i="48598104.0" z="-1" sn="503.70" a="13157.42" fwhm="0.000266" res="812345.2" algo="FTMS" component_name="h" deconvoluted_molecular_mass="216.050660" deconvoluted_isotopic_mass="216.050594"/>
<pk mz="216.059135" i="1889886.0" sn="17.16" a="354.49" fwhm="0.000247" res="873652.1" algo="FTMS"/>
<pk mz="216.059490" i="5793374.0" sn="57.82" a="1523.91" fwhm="0.000271" res="796236.0" algo="FTMS"/>
<pk mz="216.086910" i="1792238.9" sn="16.14" a="378.04" fwhm="0.000239" res="904267.7" algo="FTMS"/>
<pk mz="216.087761" i="2954479.3" sn="28.25" a="739.86" fwhm="0.000276" res="783404.3" algo="FTMS"/>
<pk mz="217.053881" i="2993208.8" z="-1" sn="28.64" a="751.94" fwhm="0.000270" res="805391.7" algo="FTMS" component_name="h" deconvoluted_molecular_mass="216.050660" deconvoluted_isotopic_mass="217.053943"/>
<pk mz="217.062828" i="2964798.3" sn="28.35" a="803.99" fwhm="0.000272" res="797984.2" algo="FTMS"/>
<pk mz="217.071731" i="2414659.5" sn="22.62" a="669.08" fwhm="0.000308" res="703810.2" algo="FTMS"/>
<pk mz="217.108164" i="2012249.5" sn="18.43" a="453.98" fwhm="0.000251" res="865393.4" algo="FTMS"/>
<pk mz="218.021007" i="2194173.8" sn="20.31" a="532.99" fwhm="0.000273" res="797712.1" algo="FTMS"/>
<pk mz="218.029488" i="7586051.0" sn="76.48" a="1564.50" fwhm="0.000236" res="923177.5" algo="FTMS"/>
<pk mz="218.029805" i="22830340.0" sn="235.27" a="6529.55" fwhm="0.000276" res="788571.5" algo="FTMS"/>
<pk mz="218.060349" i="1107221.3" z="-1" sn="8.95" a="212.39" fwhm="0.000254" res="857733.8" algo="FTMS" component_name="h" deconvoluted_molecular_mass="216.050660" deconvoluted_isotopic_mass="218.060413"/>
<pk mz="218.063150" i="1181526.9" sn="9.72" a="204.12" fwhm="0.000247" res="884490.5" algo="FTMS"/>
<pk mz="218.066169" i="42307864.0" sn="435.96" a="12795.49" fwhm="0.000298" res="732741.7" algo="FTMS"/>
<pk mz="218.075141" i="4567070.0" sn="44.81" a="1259.01" fwhm="0.000277" res="788577.6" algo="FTMS"/>
<pk mz="218.102590" i="1970350.5" sn="17.89" a="375.53" fwhm="0.000224" res="973011.0" algo="FTMS"/>
<pk mz="218.103418" i="2970415.0" sn="28.26" a="808.81" fwhm="0.000287" res="760319.2" algo="FTMS"/>
<pk mz="218.996912" i="1847810.3" sn="16.62" a="417.61" fwhm="0.000273" res="800957.3" algo="FTMS"/>
<pk mz="219.029928" i="975637.8" sn="7.58" a="151.79" fwhm="0.000204" res="1074443.9" algo="FTMS"/>
<pk mz="219.033137" i="1304023.6" sn="10.98" a="204.73" fwhm="0.000207" res="1060258.2" algo="FTMS"/>
<pk mz="219.042113" i="5555549.0" sn="55.04" a="1565.75" fwhm="0.000286" res="764588.7" algo="FTMS"/>
<pk mz="219.069574" i="2616045.3" sn="24.58" a="628.56" fwhm="0.000261" res="838245.8" algo="FTMS"/>
<pk mz="219.078477" i="1495218.5" sn="12.96" a="304.17" fwhm="0.000256" res="854295.0" algo="FTMS"/>
<pk mz="220.037338" i="10114470.0" sn="102.29" a="2922.46" fwhm="0.000291" res="755387.1" algo="FTMS"/>
<pk mz="220.045099" i="45817260.0" sn="472.32" a="9310.10" fwhm="0.000217" res="1013373.3" algo="FTMS"/>
<pk mz="220.045429" i="174874032.0" z="-1" sn="1809.90" a="50340.29" fwhm="0.000280" res="784585.6" algo="FTMS" component_name="I" deconvoluted_molecular_mass="220.045469" deconvoluted_isotopic_mass="220.045495"/>
<pk mz="220.081839" i="3464640.0" sn="33.37" a="945.54" fwhm="0.000284" res="775618.4" algo="FTMS"/>
<pk mz="221.009218" i="1129369.9" sn="9.11" a="238.37" fwhm="0.000279" res="791008.7" algo="FTMS"/>
<pk mz="221.048422" i="2167536.5" sn="19.82" a="434.19" fwhm="0.000250" res="885207.8" algo="FTMS"/>
<pk mz="221.048783" i="7073776.5" z="-1" sn="70.40" a="1942.92" fwhm="0.000280" res="789719.1" algo="FTMS" component_name="I" deconvoluted_molecular_mass="220.045469" deconvoluted_isotopic_mass="221.048850"/>
<pk mz="221.057821" i="1316597.9" sn="11.04" a="347.41" fwhm="0.000331" res="666940.2" algo="FTMS"/>
<pk mz="221.094127" i="1635786.8" sn="14.33" a="401.61" fwhm="0.000300" res="737760.9" algo="FTMS"/>
<pk mz="222.048945" i="1220780.5" sn="10.05" a="234.94" fwhm="0.000263" res="845285.3" algo="FTMS"/>
<pk mz="222.049709" i="2049708.9" z="-1" sn="18.59" a="459.78" fwhm="0.000262" res="846411.0" algo="FTMS" component_name="I" deconvoluted_molecular_mass="220.045469" deconvoluted_isotopic_mass="222.049777"/>
<pk mz="222.097508" i="2755528.0" sn="25.87" a="716.92" fwhm="0.000278" res="798894.7" algo="FTMS"/>
<pk mz="223.024835" i="3492945.5" sn="33.47" a="974.30" fwhm="0.000292" res="764598.5" algo="FTMS"/>
<pk mz="223.061211" i="4233574.0" sn="41.11" a="1256.58" fwhm="0.000299" res="746120.2" algo="FTMS"/>
<pk mz="224.064203" i="3685008.0" sn="35.26" a="774.51" fwhm="0.000222" res="1007395.7" algo="FTMS"/>
<pk mz="224.064559" i="12947088.0" sn="130.26" a="3741.76" fwhm="0.000290" res="771584.9" algo="FTMS"/>
<pk mz="224.583043" i="932010.6" sn="7.02" a="233.32" fwhm="0.000359" res="625841.4" algo="FTMS"/>
<pk mz="225.004095" i="6171277.5" sn="60.76" a="1791.66" fwhm="0.000295" res="762415.3" algo="FTMS"/>
<pk mz="225.040103" i="2017185.0" sn="18.15" a="407.35" fwhm="0.000270" res="834750.0" algo="FTMS"/>
<pk mz="225.040482" i="6972065.0" sn="68.97" a="2024.87" fwhm="0.000298" res="754401.9" algo="FTMS"/>
<pk mz="225.067927" i="1706543.9" sn="14.96" a="396.59" fwhm="0.000277" res="812728.8" algo="FTMS"/>
<pk mz="225.076867" i="1940660.8" sn="17.36" a="492.24" fwhm="0.000290" res="775085.2" algo="FTMS"/>
<pk mz="225.149646" i="1039451.7" sn="8.12" a="160.13" fwhm="0.000258" res="873562.1" algo="FTMS"/>
<pk mz="225.811349" i="986043.4" sn="7.57" a="297.43" fwhm="0.000442" res="511310.0" algo="FTMS"/>
<pk mz="226.007456" i="1054946.6" sn="8.27" a="152.65" fwhm="0.000259" res="873406.6" algo="FTMS"/>
<pk mz="226.015135" i="932774.6" sn="7.02" a="160.88" fwhm="0.000281" res="803428.0" algo="FTMS"/>
<pk mz="226.035364" i="1234097.3" sn="10.11" a="162.17" fwhm="0.000187" res="1207134.2" algo="FTMS"/>
<pk mz="226.035715" i="3287217.5" sn="31.17" a="820.69" fwhm="0.000272" res="832163.2" algo="FTMS"/>
<pk mz="226.108488" i="1039383.6" sn="8.11" a="164.37" fwhm="0.000222" res="1019875.1" algo="FTMS"/>
<pk mz="227.019739" i="1216815.9" sn="9.87" a="203.59" fwhm="0.000238" res="954305.1" algo="FTMS"/>
<pk mz="227.056115" i="1826370.5" sn="16.09" a="427.85" fwhm="0.000289" res="786261.4" algo="FTMS"/>
<pk mz="227.074590" i="1619148.0" sn="13.98" a="380.78" fwhm="0.000288" res="789557.5" algo="FTMS"/>
<pk mz="227.083555" i="1685328.6" sn="14.65" a="403.07" fwhm="0.000294" res="772794.8" algo="FTMS"/>
<pk mz="227.092527" i="1778005.1" sn="15.60" a="343.58" fwhm="0.000236" res="964248.2" algo="FTMS"/>
<pk mz="227.128895" i="1407719.8" sn="11.82" a="296.16" fwhm="0.000279" res="815506.8" algo="FTMS"/>
<pk mz="228.014140" i="1432871.0" sn="12.07" a="301.17" fwhm="0.000263" res="868427.2" algo="FTMS"/>
<pk mz="228.051358" i="1268217.6" sn="10.39" a="253.13" fwhm="0.000286" res="798460.4" algo="FTMS"/>
<pk mz="228.306605" i="1004728.5" sn="7.70" a="246.40" fwhm="0.000333" res="685628.4" algo="FTMS"/>
<pk mz="229.026085" i="1866649.3" sn="16.49" a="351.77" fwhm="0.000233" res="982522.2" algo="FTMS"/>
<pk mz="229.026452" i="6679193.5" sn="65.59" a="2005.56" fwhm="0.000308" res="744414.1" algo="FTMS"/>
<pk mz="229.035385" i="943773.8" sn="7.08" a="202.74" fwhm="0.000285" res="804934.3" algo="FTMS"/>
<pk mz="229.053888" i="2242086.8" sn="20.32" a="578.41" fwhm="0.000291" res="786254.8" algo="FTMS"/>
<pk mz="229.071764" i="3006767.3" sn="28.12" a="876.21" fwhm="0.000315" res="727579.6" algo="FTMS"/>
<pk mz="229.108160" i="2784961.0" sn="25.86" a="716.18" fwhm="0.000281" res="816049.5" algo="FTMS"/>
<pk mz="229.144523" i="1274770.6" sn="10.45" a="339.98" fwhm="0.000334" res="685346.2" algo="FTMS"/>
<pk mz="230.029419" i="43704952.0" sn="441.39" a="11115.14" fwhm="0.000258" res="891940.8" algo="FTMS"/>
<pk mz="230.029795" i="184128128.0" z="-1" sn="1867.75" a="55375.50" fwhm="0.000307" res="748879.9" algo="FTMS" component_name="H" deconvoluted_molecular_mass="230.029866" deconvoluted_isotopic_mass="230.029871"/>
<pk mz="230.030150" i="7307897.0" sn="71.69" a="2706.82" fwhm="0.000174" res="1323245.9" algo="FTMS"/>
<pk mz="230.065832" i="1541897.8" sn="13.12" a="291.91" fwhm="0.000237" res="971977.0" algo="FTMS"/>
<pk mz="230.066218" i="5599882.0" sn="54.34" a="1546.10" fwhm="0.000295" res="780589.7" algo="FTMS"/>
<pk mz="230.075105" i="1193422.1" sn="9.58" a="233.04" fwhm="0.000269" res="854105.7" algo="FTMS"/>
<pk mz="230.103446" i="1556251.4" sn="13.26" a="402.01" fwhm="0.000311" res="739514.1" algo="FTMS"/>
<pk mz="231.032777" i="2625608.8" sn="24.12" a="528.58" fwhm="0.000233" res="991081.7" algo="FTMS"/>
<pk mz="231.033161" i="9664585.0" z="-1" sn="95.62" a="2891.22" fwhm="0.000309" res="747397.2" algo="FTMS" component_name="H" deconvoluted_molecular_mass="230.029866" deconvoluted_isotopic_mass="231.033239"/>
<pk mz="231.069524" i="2793689.5" sn="25.83" a="761.73" fwhm="0.000308" res="750840.5" algo="FTMS"/>
<pk mz="231.078485" i="1490653.6" sn="12.59" a="527.37" fwhm="0.000386" res="599291.6" algo="FTMS"/>
<pk mz="231.087410" i="2815329.5" sn="26.05" a="904.39" fwhm="0.000336" res="686969.9" algo="FTMS"/>
<pk mz="231.123817" i="1835890.1" sn="16.10" a="493.64" fwhm="0.000334" res="691062.9" algo="FTMS"/>
<pk mz="232.034044" i="2771592.0" z="-1" sn="25.60" a="812.39" fwhm="0.000315" res="737640.5" algo="FTMS" component_name="H" deconvoluted_molecular_mass="230.029866" deconvoluted_isotopic_mass="232.034122"/>
<pk mz="232.045468" i="5469709.0" sn="53.01" a="1516.51" fwhm="0.000297" res="782594.5" algo="FTMS"/>
<pk mz="232.081832" i="4441885.0" sn="42.57" a="1299.64" fwhm="0.000307" res="756982.4" algo="FTMS"/>
<pk mz="232.090421" i="3506208.8" sn="33.06" a="707.11" fwhm="0.000238" res="977211.0" algo="FTMS"/>
<pk mz="232.090789" i="9631777.0" sn="95.28" a="2913.32" fwhm="0.000305" res="761613.5" algo="FTMS"/>
<pk mz="232.552739" i="955305.1" sn="7.15" a="243.49" fwhm="0.000331" res="702590.8" algo="FTMS"/>
<pk mz="233.009166" i="1347115.5" sn="11.09" a="307.61" fwhm="0.000290" res="804075.4" algo="FTMS"/>
<pk mz="233.045547" i="958394.8" z="-1" sn="7.15" a="172.74" fwhm="0.000282" res="827768.9" algo="FTMS" component_name="H" deconvoluted_molecular_mass="230.029866" deconvoluted_isotopic_mass="233.045627"/>
<pk mz="233.057314" i="943423.8" sn="7.00" a="131.59" fwhm="0.000209" res="1112952.5" algo="FTMS"/>
<pk mz="233.057725" i="3345856.0" sn="31.32" a="976.21" fwhm="0.000311" res="750413.5" algo="FTMS"/>
<pk mz="233.085211" i="1222603.5" sn="9.83" a="273.22" fwhm="0.000276" res="844916.5" algo="FTMS"/>
<pk mz="233.094132" i="1411919.3" sn="11.74" a="328.07" fwhm="0.000292" res="799474.8" algo="FTMS"/>
<pk mz="233.154747" i="2493032.8" sn="22.69" a="689.29" fwhm="0.000304" res="765715.2" algo="FTMS"/>
<pk mz="234.048929" i="3216217.0" sn="30.00" a="889.07" fwhm="0.000302" res="773833.8" algo="FTMS"/>
<pk mz="234.054415" i="2036187.3" sn="18.06" a="761.61" fwhm="0.000386" res="606976.9" algo="FTMS"/>
<pk mz="234.061085" i="99457376.0" z="-1" sn="1004.21" a="33159.95" fwhm="0.000328" res="714047.6" algo="FTMS" component_name="Q" deconvoluted_molecular_mass="234.061129" deconvoluted_isotopic_mass="234.061165"/>
<pk mz="234.070050" i="2457569.5" sn="22.32" a="671.33" fwhm="0.000309" res="758711.9" algo="FTMS"/>
<pk mz="234.097458" i="1550828.6" sn="13.14" a="479.47" fwhm="0.000348" res="672956.2" algo="FTMS"/>
<pk mz="235.024814" i="3114203.8" sn="28.97" a="899.47" fwhm="0.000323" res="728493.5" algo="FTMS"/>
<pk mz="235.064084" i="1787883.0" sn="15.54" a="330.76" fwhm="0.000219" res="1072712.4" algo="FTMS"/>
<pk mz="235.064472" i="6435051.0" z="-1" sn="62.58" a="1907.99" fwhm="0.000313" res="751929.2" algo="FTMS" component_name="Q" deconvoluted_molecular_mass="234.061129" deconvoluted_isotopic_mass="235.064553"/>
<pk mz="235.073371" i="973998.6" sn="7.30" a="147.33" fwhm="0.000242" res="969728.5" algo="FTMS"/>
<pk mz="236.020127" i="1137302.4" sn="8.92" a="271.11" fwhm="0.000350" res="674850.0" algo="FTMS"/>
<pk mz="236.040385" i="4881758.0" sn="46.69" a="1532.96" fwhm="0.000332" res="711969.9" algo="FTMS"/>
<pk mz="236.056455" i="1717603.9" sn="14.77" a="412.14" fwhm="0.000301" res="784693.8" algo="FTMS"/>
<pk mz="236.065323" i="1724647.3" z="-1" sn="14.84" a="434.52" fwhm="0.000318" res="742461.9" algo="FTMS" component_name="Q" deconvoluted_molecular_mass="234.061129" deconvoluted_isotopic_mass="236.065406"/>
<pk mz="236.076759" i="2244843.5" sn="20.09" a="631.85" fwhm="0.000325" res="726042.4" algo="FTMS"/>
<pk mz="237.040493" i="2981834.3" sn="27.52" a="953.54" fwhm="0.000337" res="702546.0" algo="FTMS"/>
<pk mz="237.076875" i="1443927.1" sn="12.01" a="357.65" fwhm="0.000312" res="759319.7" algo="FTMS"/>
<pk mz="237.187434" i="972574.4" sn="7.25" a="264.93" fwhm="0.000405" res="585584.7" algo="FTMS"/>
<pk mz="237.924730" i="1180223.4" sn="9.35" a="327.49" fwhm="0.000347" res="685658.7" algo="FTMS"/>
<pk mz="238.035710" i="1991589.4" sn="17.53" a="585.11" fwhm="0.000350" res="679292.9" algo="FTMS"/>
<pk mz="238.043846" i="955880.1" sn="7.08" a="144.51" fwhm="0.000263" res="904396.5" algo="FTMS"/>
<pk mz="238.141943" i="951529.5" sn="7.04" a="266.66" fwhm="0.000383" res="621072.5" algo="FTMS"/>
<pk mz="239.019765" i="3848302.0" sn="36.25" a="1160.90" fwhm="0.000323" res="740579.1" algo="FTMS"/>
<pk mz="239.056135" i="4836986.0" sn="46.23" a="1496.61" fwhm="0.000324" res="737844.0" algo="FTMS"/>
<pk mz="239.092502" i="1158341.6" sn="9.12" a="273.65" fwhm="0.000301" res="793452.9" algo="FTMS"/>
<pk mz="239.128905" i="3621009.5" sn="33.96" a="1080.86" fwhm="0.000326" res="733426.1" algo="FTMS"/>
<pk mz="239.997226" i="993958.3" sn="7.43" a="217.62" fwhm="0.000331" res="724381.8" algo="FTMS"/>
<pk mz="240.014974" i="6028204.0" sn="58.03" a="1956.33" fwhm="0.000338" res="709193.6" algo="FTMS"/>
<pk mz="240.051398" i="1675959.1" sn="14.29" a="426.05" fwhm="0.000308" res="778495.4" algo="FTMS"/>
<pk mz="240.059506" i="2071097.8" sn="18.26" a="532.85" fwhm="0.000310" res="774306.7" algo="FTMS"/>
<pk mz="240.173337" i="992605.1" sn="7.42" a="280.68" fwhm="0.000390" res="616093.0" algo="FTMS"/>
<pk mz="240.933018" i="1263492.5" sn="10.14" a="310.96" fwhm="0.000351" res="685498.0" algo="FTMS"/>
<pk mz="241.035378" i="2485219.0" sn="22.42" a="705.53" fwhm="0.000327" res="736305.9" algo="FTMS"/>
<pk mz="241.046628" i="8140518.5" sn="79.26" a="2859.78" fwhm="0.000364" res="662813.0" algo="FTMS"/>
<pk mz="241.071762" i="4488430.0" sn="42.55" a="1523.29" fwhm="0.000353" res="682185.8" algo="FTMS"/>
<pk mz="241.108153" i="2001144.8" sn="17.55" a="527.08" fwhm="0.000306" res="787709.2" algo="FTMS"/>
<pk mz="241.136501" i="1280001.1" sn="10.30" a="310.19" fwhm="0.000345" res="699920.4" algo="FTMS"/>
<pk mz="241.144520" i="1241219.5" sn="9.91" a="293.76" fwhm="0.000306" res="787632.0" algo="FTMS"/>
<pk mz="241.994240" i="1825530.4" sn="15.78" a="472.50" fwhm="0.000343" res="705817.5" algo="FTMS"/>
<pk mz="242.029807" i="976772.4" sn="7.25" a="257.97" fwhm="0.000389" res="621704.7" algo="FTMS"/>
<pk mz="242.067013" i="1809167.0" sn="15.62" a="589.83" fwhm="0.000393" res="615956.3" algo="FTMS"/>
<pk mz="243.042111" i="2925341.5" sn="26.74" a="907.30" fwhm="0.000346" res="703420.2" algo="FTMS"/>
<pk mz="243.051027" i="3738399.8" sn="34.88" a="1209.11" fwhm="0.000349" res="696635.7" algo="FTMS"/>
<pk mz="243.069572" i="2352932.8" sn="21.00" a="690.33" fwhm="0.000337" res="721768.2" algo="FTMS"/>
<pk mz="243.086997" i="1059625.5" sn="8.05" a="199.70" fwhm="0.000245" res="991236.6" algo="FTMS"/>
<pk mz="243.087437" i="3352105.8" sn="31.01" a="1049.86" fwhm="0.000343" res="707881.8" algo="FTMS"/>
<pk mz="243.098710" i="1001132.7" sn="7.47" a="194.39" fwhm="0.000306" res="795430.2" algo="FTMS"/>
<pk mz="243.123838" i="3868723.5" sn="36.18" a="1289.46" fwhm="0.000355" res="684833.9" algo="FTMS"/>
<pk mz="244.045442" i="46798376.0" z="-1" sn="466.04" a="16806.19" fwhm="0.000357" res="683887.1" algo="FTMS" component_name="i" deconvoluted_molecular_mass="244.045570" deconvoluted_isotopic_mass="244.045534"/>
<pk mz="244.081845" i="7070256.0" sn="68.24" a="2443.25" fwhm="0.000359" res="679819.2" algo="FTMS"/>
<pk mz="244.082705" i="1498928.1" sn="12.45" a="349.16" fwhm="0.000312" res="783465.9" algo="FTMS"/>
<pk mz="244.127207" i="998267.6" sn="7.44" a="262.07" fwhm="0.000368" res="663943.1" algo="FTMS"/>
<pk mz="245.021370" i="1212508.3" sn="9.58" a="309.56" fwhm="0.000346" res="708007.1" algo="FTMS"/>
<pk mz="245.045579" i="1253666.1" sn="9.99" a="305.26" fwhm="0.000317" res="773245.0" algo="FTMS"/>
<pk mz="245.048947" i="12002083.0" z="-1" sn="117.62" a="4776.05" fwhm="0.000401" res="611388.7" algo="FTMS" component_name="i" deconvoluted_molecular_mass="244.045570" deconvoluted_isotopic_mass="245.049041"/>
<pk mz="245.066700" i="2151207.3" sn="18.98" a="587.57" fwhm="0.000317" res="773343.9" algo="FTMS"/>
<pk mz="245.085201" i="3454508.0" sn="32.03" a="1127.96" fwhm="0.000331" res="740948.8" algo="FTMS"/>
<pk mz="245.093178" i="6215470.0" sn="59.68" a="2259.84" fwhm="0.000367" res="668203.0" algo="FTMS"/>
<pk mz="245.094118" i="1439278.1" sn="11.85" a="363.58" fwhm="0.000325" res="753321.7" algo="FTMS"/>
<pk mz="245.103069" i="4678960.5" sn="44.29" a="1497.19" fwhm="0.000342" res="715745.0" algo="FTMS"/>
<pk mz="245.113881" i="1031474.9" sn="7.77" a="214.79" fwhm="0.000305" res="803517.1" algo="FTMS"/>
<pk mz="245.114360" i="1233075.0" sn="9.79" a="322.71" fwhm="0.000346" res="707850.5" algo="FTMS"/>
<pk mz="245.139440" i="2228921.3" sn="19.76" a="657.61" fwhm="0.000344" res="712230.9" algo="FTMS"/>
<pk mz="245.967521" i="1014655.2" sn="7.57" a="332.24" fwhm="0.000416" res="591162.2" algo="FTMS"/>
<pk mz="246.024735" i="15857677.0" sn="155.63" a="5649.50" fwhm="0.000357" res="688657.0" algo="FTMS"/>
<pk mz="246.049665" i="959250.4" sn="7.01" a="222.02" fwhm="0.000313" res="784970.7" algo="FTMS"/>
<pk mz="246.052268" i="1511699.0" z="-1" sn="12.53" a="495.27" fwhm="0.000406" res="605697.0" algo="FTMS" component_name="i" deconvoluted_molecular_mass="244.045570" deconvoluted_isotopic_mass="246.052362"/>
<pk mz="246.061102" i="4746517.0" sn="44.79" a="1618.68" fwhm="0.000361" res="681920.7" algo="FTMS"/>
<pk mz="246.097476" i="6408733.5" sn="61.37" a="2320.19" fwhm="0.000372" res="660748.3" algo="FTMS"/>
<pk mz="246.106389" i="1107871.6" sn="8.50" a="389.29" fwhm="0.000429" res="573330.9" algo="FTMS"/>
<pk mz="247.024819" i="1509872.3" sn="12.51" a="376.14" fwhm="0.000318" res="775925.7" algo="FTMS"/>
<pk mz="247.028116" i="1528433.0" sn="12.69" a="462.61" fwhm="0.000369" res="669834.1" algo="FTMS"/>
<pk mz="247.033026" i="1048946.0" sn="7.91" a="251.47" fwhm="0.000332" res="744822.1" algo="FTMS"/>
<pk mz="247.037022" i="20715762.0" sn="204.09" a="7824.98" fwhm="0.000369" res="668890.0" algo="FTMS"/>
<pk mz="247.061222" i="959352.3" sn="7.01" a="283.93" fwhm="0.000401" res="616063.9" algo="FTMS"/>
<pk mz="247.064475" i="11690233.0" sn="114.06" a="4198.64" fwhm="0.000366" res="674186.1" algo="FTMS"/>
<pk mz="247.073396" i="1980539.0" sn="17.20" a="557.86" fwhm="0.000335" res="736792.2" algo="FTMS"/>
<pk mz="247.082326" i="1719421.0" sn="14.60" a="452.21" fwhm="0.000320" res="770978.2" algo="FTMS"/>
<pk mz="247.100866" i="1526785.0" sn="12.67" a="384.26" fwhm="0.000335" res="736790.0" algo="FTMS"/>
<pk mz="247.110654" i="1157635.3" sn="8.99" a="284.64" fwhm="0.000324" res="762578.7" algo="FTMS"/>
<pk mz="247.118728" i="2287877.0" sn="20.27" a="788.23" fwhm="0.000404" res="611980.4" algo="FTMS"/>
<pk mz="247.987080" i="1426240.4" sn="11.67" a="374.18" fwhm="0.000327" res="759000.9" algo="FTMS"/>
<pk mz="248.032868" i="10812874.0" sn="105.30" a="4548.00" fwhm="0.000412" res="601418.0" algo="FTMS"/>
<pk mz="248.036490" i="19113418.0" sn="188.10" a="7899.01" fwhm="0.000407" res="609676.6" algo="FTMS"/>
<pk mz="248.040282" i="812116416.0" z="-1" sn="8098.43" a="304294.63" fwhm="0.000374" res="662510.0" algo="FTMS" component_name="B" deconvoluted_molecular_mass="248.040380" deconvoluted_isotopic_mass="248.040379"/>
<pk mz="248.043992" i="7623116.5" sn="73.48" a="2748.53" fwhm="0.000373" res="665622.9" algo="FTMS"/>
<pk mz="248.067908" i="978577.3" sn="7.20" a="248.75" fwhm="0.000337" res="735813.6" algo="FTMS"/>
<pk mz="248.076761" i="12873171.0" sn="125.85" a="4733.35" fwhm="0.000372" res="666942.2" algo="FTMS"/>
<pk mz="248.080037" i="2148948.0" sn="18.88" a="674.93" fwhm="0.000363" res="682596.4" algo="FTMS"/>
<pk mz="248.085714" i="8480213.0" sn="82.03" a="3073.11" fwhm="0.000364" res="682052.2" algo="FTMS"/>
<pk mz="248.113185" i="1787866.9" sn="15.28" a="472.86" fwhm="0.000337" res="735634.2" algo="FTMS"/>
<pk mz="249.004126" i="3081873.0" sn="28.18" a="1002.32" fwhm="0.000352" res="707545.8" algo="FTMS"/>
<pk mz="249.040487" i="2885528.3" sn="26.22" a="906.42" fwhm="0.000352" res="707902.3" algo="FTMS"/>
<pk mz="249.043738" i="36498072.0" z="-1" sn="361.51" a="14150.27" fwhm="0.000376" res="662922.7" algo="FTMS" component_name="B" deconvoluted_molecular_mass="248.040380" deconvoluted_isotopic_mass="249.043836"/>
<pk mz="249.044583" i="1870617.1" sn="16.10" a="603.98" fwhm="0.000393" res="633980.1" algo="FTMS"/>
<pk mz="249.080110" i="2645408.3" sn="23.83" a="825.24" fwhm="0.000356" res="699986.3" algo="FTMS"/>
<pk mz="250.043827" i="5053787.0" sn="47.66" a="2059.10" fwhm="0.000393" res="636406.0" algo="FTMS"/>
<pk mz="250.044604" i="8707419.0" sn="83.97" a="3166.94" fwhm="0.000371" res="674132.3" algo="FTMS"/>
<pk mz="250.047206" i="3049051.5" z="-1" sn="27.74" a="1066.76" fwhm="0.000371" res="673169.7" algo="FTMS" component_name="B" deconvoluted_molecular_mass="248.040380" deconvoluted_isotopic_mass="250.047305"/>
<pk mz="250.047909" i="989979.8" sn="7.28" a="226.25" fwhm="0.000332" res="752254.1" algo="FTMS"/>
<pk mz="250.056021" i="13662045.0" sn="133.20" a="5085.96" fwhm="0.000376" res="665390.1" algo="FTMS"/>
<pk mz="250.072098" i="1166560.3" sn="9.04" a="293.14" fwhm="0.000320" res="780423.3" algo="FTMS"/>
<pk mz="250.092411" i="1295844.1" sn="10.32" a="340.77" fwhm="0.000333" res="750869.8" algo="FTMS"/>
<pk mz="250.144879" i="1052526.0" sn="7.91" a="205.33" fwhm="0.000305" res="819300.9" algo="FTMS"/>
<pk mz="251.019757" i="2521102.3" sn="22.50" a="781.19" fwhm="0.000346" res="725237.8" algo="FTMS"/>
<pk mz="251.047210" i="1126291.1" z="-1" sn="8.64" a="256.01" fwhm="0.000306" res="820911.5" algo="FTMS" component_name="B" deconvoluted_molecular_mass="248.040380" deconvoluted_isotopic_mass="251.047310"/>
<pk mz="251.056154" i="2654484.8" sn="23.82" a="841.80" fwhm="0.000357" res="703090.6" algo="FTMS"/>
<pk mz="251.059359" i="1048149.4" sn="7.86" a="204.52" fwhm="0.000307" res="818425.3" algo="FTMS"/>
<pk mz="251.069031" i="1139415.1" sn="8.77" a="395.12" fwhm="0.000479" res="524423.2" algo="FTMS"/>
<pk mz="251.092553" i="1487387.3" sn="12.22" a="455.75" fwhm="0.000368" res="682355.8" algo="FTMS"/>
<pk mz="251.095726" i="1305883.9" sn="10.42" a="358.30" fwhm="0.000346" res="725005.6" algo="FTMS"/>
<pk mz="251.128908" i="1033793.8" sn="7.72" a="362.20" fwhm="0.000552" res="454779.7" algo="FTMS"/>
<pk mz="251.613757" i="1255606.8" sn="9.92" a="442.10" fwhm="0.000442" res="569841.5" algo="FTMS"/>
<pk mz="252.051341" i="2430913.5" sn="21.60" a="788.20" fwhm="0.000379" res="665493.0" algo="FTMS"/>
<pk mz="252.071662" i="1330244.9" sn="10.66" a="426.82" fwhm="0.000369" res="682641.5" algo="FTMS"/>
<pk mz="252.197019" i="1026138.0" sn="7.64" a="307.34" fwhm="0.000477" res="529120.0" algo="FTMS"/>
<pk mz="252.999050" i="1284701.1" sn="10.21" a="302.23" fwhm="0.000319" res="793490.9" algo="FTMS"/>
<pk mz="253.035388" i="3794531.0" sn="35.15" a="1305.05" fwhm="0.000376" res="673844.3" algo="FTMS"/>
<pk mz="253.062849" i="1110887.4" sn="8.48" a="247.23" fwhm="0.000327" res="774531.8" algo="FTMS"/>
<pk mz="253.071770" i="7871337.0" sn="75.65" a="3111.41" fwhm="0.000406" res="623826.4" algo="FTMS"/>
<pk mz="253.108215" i="1604078.6" sn="13.38" a="556.76" fwhm="0.000382" res="662960.4" algo="FTMS"/>
<pk mz="253.144534" i="4171124.3" sn="38.73" a="1530.77" fwhm="0.000396" res="639916.5" algo="FTMS"/>
<pk mz="254.030654" i="2621437.3" sn="23.39" a="806.92" fwhm="0.000355" res="715887.1" algo="FTMS"/>
<pk mz="254.067040" i="1558018.8" sn="12.87" a="434.79" fwhm="0.000341" res="745938.5" algo="FTMS"/>
<pk mz="254.075148" i="1213700.0" sn="9.46" a="268.74" fwhm="0.000324" res="784859.0" algo="FTMS"/>
<pk mz="254.125427" i="1000203.5" sn="7.35" a="289.14" fwhm="0.000429" res="591774.7" algo="FTMS"/>
<pk mz="254.147482" i="1077006.8" sn="8.11" a="215.91" fwhm="0.000295" res="860544.8" algo="FTMS"/>
<pk mz="255.033190" i="1761679.9" sn="14.88" a="582.87" fwhm="0.000405" res="630336.3" algo="FTMS"/>
<pk mz="255.051036" i="35147412.0" sn="345.29" a="14246.50" fwhm="0.000400" res="636895.0" algo="FTMS"/>
<pk mz="255.062273" i="41889428.0" sn="412.01" a="16793.41" fwhm="0.000397" res="642082.1" algo="FTMS"/>
<pk mz="255.087427" i="2666903.5" sn="23.84" a="867.47" fwhm="0.000362" res="704418.5" algo="FTMS"/>
<pk mz="255.123797" i="2593692.8" sn="23.12" a="920.82" fwhm="0.000398" res="640525.0" algo="FTMS"/>
<pk mz="256.046321" i="5904667.5" sn="55.88" a="2265.62" fwhm="0.000401" res="637861.6" algo="FTMS"/>
<pk mz="256.054393" i="5081884.5" sn="47.74" a="1951.65" fwhm="0.000402" res="637401.9" algo="FTMS"/>
<pk mz="256.065647" i="4888350.0" sn="45.83" a="1822.25" fwhm="0.000391" res="654454.8" algo="FTMS"/>
<pk mz="256.082597" i="1127840.3" sn="8.61" a="280.98" fwhm="0.000336" res="763179.9" algo="FTMS"/>
<pk mz="256.835452" i="986690.4" sn="7.18" a="316.68" fwhm="0.000443" res="579172.8" algo="FTMS"/>
<pk mz="256.993924" i="1304342.5" sn="10.31" a="330.20" fwhm="0.000337" res="761572.0" algo="FTMS"/>
<pk mz="257.030313" i="1009179.1" sn="7.40" a="273.13" fwhm="0.000385" res="667757.1" algo="FTMS"/>
<pk mz="257.041536" i="2502812.5" sn="22.13" a="769.78" fwhm="0.000356" res="721141.9" algo="FTMS"/>
<pk mz="257.048826" i="12367773.0" sn="119.35" a="4912.10" fwhm="0.000404" res="636933.8" algo="FTMS"/>
<pk mz="257.057740" i="2022430.6" sn="17.39" a="626.54" fwhm="0.000382" res="672048.7" algo="FTMS"/>
<pk mz="257.066692" i="2504863.8" sn="22.15" a="823.74" fwhm="0.000371" res="693081.8" algo="FTMS"/>
<pk mz="257.085254" i="1353314.0" sn="10.80" a="414.17" fwhm="0.000419" res="613804.5" algo="FTMS"/>
<pk mz="257.094164" i="1028643.1" sn="7.60" a="224.62" fwhm="0.000320" res="803844.0" algo="FTMS"/>
<pk mz="257.103090" i="4247460.5" sn="39.32" a="1497.28" fwhm="0.000382" res="673724.7" algo="FTMS"/>
<pk mz="257.139471" i="2796968.8" sn="25.02" a="994.44" fwhm="0.000396" res="649508.6" algo="FTMS"/>
<pk mz="257.175874" i="1076397.4" sn="8.07" a="231.03" fwhm="0.000339" res="758261.7" algo="FTMS"/>
<pk mz="257.219281" i="1028914.8" sn="7.60" a="443.67" fwhm="0.000664" res="387089.4" algo="FTMS"/>
<pk mz="258.052152" i="2144152.0" sn="18.59" a="734.42" fwhm="0.000400" res="644458.2" algo="FTMS"/>
<pk mz="258.061123" i="2871065.0" sn="25.75" a="1006.60" fwhm="0.000395" res="652793.8" algo="FTMS"/>
<pk mz="258.098319" i="3866397.5" sn="35.56" a="1435.06" fwhm="0.000400" res="646022.3" algo="FTMS"/>
<pk mz="259.037004" i="2059145.1" sn="17.75" a="704.73" fwhm="0.000392" res="660273.4" algo="FTMS"/>
<pk mz="259.045965" i="1613706.1" sn="13.36" a="445.95" fwhm="0.000338" res="767481.9" algo="FTMS"/>
<pk mz="259.064481" i="3290252.3" sn="29.88" a="1167.03" fwhm="0.000391" res="662153.7" algo="FTMS"/>
<pk mz="259.082336" i="4445838.0" sn="41.27" a="1733.61" fwhm="0.000411" res="630311.6" algo="FTMS"/>
<pk mz="259.100952" i="38650000.0" sn="378.39" a="16800.51" fwhm="0.000424" res="610937.4" algo="FTMS"/>
<pk mz="259.118738" i="6220946.0" sn="58.77" a="2428.41" fwhm="0.000405" res="639020.9" algo="FTMS"/>
<pk mz="259.129953" i="4255891.5" sn="39.40" a="1593.72" fwhm="0.000397" res="652252.1" algo="FTMS"/>
<pk mz="259.155099" i="1682710.3" sn="14.04" a="504.38" fwhm="0.000348" res="745121.6" algo="FTMS"/>
<pk mz="260.040361" i="24084726.0" sn="234.83" a="10183.44" fwhm="0.000418" res="621463.2" algo="FTMS"/>
<pk mz="260.049349" i="1449462.5" sn="11.74" a="442.86" fwhm="0.000373" res="698000.0" algo="FTMS"/>
<pk mz="260.076750" i="1509369.4" sn="12.33" a="474.57" fwhm="0.000384" res="677151.2" algo="FTMS"/>
<pk mz="260.104344" i="5090556.0" sn="47.63" a="2022.41" fwhm="0.000414" res="628574.2" algo="FTMS"/>
<pk mz="260.122064" i="1005310.1" sn="7.36" a="259.91" fwhm="0.000406" res="639945.0" algo="FTMS"/>
<pk mz="260.133302" i="1345279.3" sn="10.71" a="373.79" fwhm="0.000359" res="724643.5" algo="FTMS"/>
<pk mz="261.004077" i="1050007.6" sn="7.77" a="326.30" fwhm="0.000487" res="536418.6" algo="FTMS"/>
<pk mz="261.043761" i="2906075.5" sn="25.99" a="1384.39" fwhm="0.000530" res="492586.7" algo="FTMS"/>
<pk mz="261.052664" i="47608156.0" sn="464.72" a="20383.03" fwhm="0.000419" res="622330.9" algo="FTMS"/>
<pk mz="261.080127" i="3065951.0" sn="27.55" a="1054.38" fwhm="0.000383" res="681293.6" algo="FTMS"/>
<pk mz="261.089075" i="2078176.0" sn="17.86" a="775.97" fwhm="0.000430" res="607380.1" algo="FTMS"/>
<pk mz="261.096737" i="1843424.8" sn="15.56" a="633.28" fwhm="0.000403" res="648643.3" algo="FTMS"/>
<pk mz="261.097988" i="2579552.8" sn="22.78" a="947.67" fwhm="0.000421" res="620832.8" algo="FTMS"/>
<pk mz="261.134396" i="3211108.5" sn="28.98" a="1191.88" fwhm="0.000409" res="638088.3" algo="FTMS"/>
<pk mz="261.504543" i="1022088.3" sn="7.49" a="264.59" fwhm="0.000396" res="659657.4" algo="FTMS"/>
<pk mz="262.047671" i="15235515.0" sn="146.99" a="7169.48" fwhm="0.000459" res="571322.6" algo="FTMS"/>
<pk mz="262.051708" i="34073020.0" sn="331.87" a="15219.64" fwhm="0.000444" res="590860.8" algo="FTMS"/>
<pk mz="262.055883" i="1747186048.0" z="-1" sn="17145.30" a="752344.13" fwhm="0.000427" res="613839.7" algo="FTMS" component_name="A" deconvoluted_molecular_mass="262.055978" deconvoluted_isotopic_mass="262.055998"/>
<pk mz="262.060016" i="14698941.0" sn="141.73" a="6183.63" fwhm="0.000421" res="622138.7" algo="FTMS"/>
<pk mz="262.064159" i="1496253.0" sn="12.15" a="421.81" fwhm="0.000362" res="723779.4" algo="FTMS"/>
<pk mz="262.092446" i="3482559.5" sn="31.64" a="1338.70" fwhm="0.000419" res="625016.6" algo="FTMS"/>
<pk mz="263.019764" i="3006227.0" sn="26.97" a="1144.31" fwhm="0.000414" res="634946.5" algo="FTMS"/>
<pk mz="263.044065" i="5903381.0" sn="55.40" a="2377.14" fwhm="0.000426" res="616870.3" algo="FTMS"/>
<pk mz="263.050887" i="1553685.6" sn="12.71" a="575.02" fwhm="0.000453" res="580145.9" algo="FTMS"/>
<pk mz="263.059356" i="106115608.0" z="-1" sn="1038.94" a="45361.41" fwhm="0.000421" res="624705.0" algo="FTMS" component_name="A" deconvoluted_molecular_mass="262.055978" deconvoluted_isotopic_mass="263.059472"/>
<pk mz="263.060142" i="4478486.5" sn="41.42" a="1307.07" fwhm="0.000403" res="652565.1" algo="FTMS"/>
<pk mz="263.561299" i="979905.5" sn="7.08" a="332.38" fwhm="0.000486" res="542084.0" algo="FTMS"/>
<pk mz="264.015001" i="1052135.4" sn="7.79" a="273.98" fwhm="0.000358" res="737338.5" algo="FTMS"/>
<pk mz="264.035304" i="7108201.0" sn="67.23" a="3060.48" fwhm="0.000435" res="607167.8" algo="FTMS"/>
<pk mz="264.060286" i="20560492.0" z="-1" sn="199.25" a="8980.01" fwhm="0.000432" res="611883.0" algo="FTMS" component_name="A" deconvoluted_molecular_mass="262.055978" deconvoluted_isotopic_mass="264.060403"/>
<pk mz="264.062749" i="2935147.3" sn="26.27" a="1045.42" fwhm="0.000399" res="662070.7" algo="FTMS"/>
<pk mz="264.071667" i="2550380.0" sn="22.49" a="956.31" fwhm="0.000432" res="611398.4" algo="FTMS"/>
<pk mz="264.087746" i="1408365.4" sn="11.28" a="489.28" fwhm="0.000409" res="644951.9" algo="FTMS"/>
<pk mz="264.108070" i="3306095.0" sn="29.91" a="1203.20" fwhm="0.000403" res="655317.6" algo="FTMS"/>
<pk mz="264.144422" i="5345394.0" sn="49.92" a="2302.68" fwhm="0.000443" res="596088.2" algo="FTMS"/>
<pk mz="264.160526" i="2037619.3" sn="17.46" a="678.02" fwhm="0.000386" res="684387.6" algo="FTMS"/>
<pk mz="264.999024" i="1487670.0" sn="12.01" a="430.32" fwhm="0.000365" res="725071.0" algo="FTMS"/>
<pk mz="265.035398" i="3341240.8" sn="30.12" a="1279.60" fwhm="0.000427" res="621308.8" algo="FTMS"/>
<pk mz="265.041112" i="2022329.3" sn="17.23" a="639.37" fwhm="0.000389" res="681946.0" algo="FTMS"/>
<pk mz="265.057864" i="2471354.5" sn="21.62" a="881.64" fwhm="0.000401" res="661465.0" algo="FTMS"/>
<pk mz="265.063595" i="1650107.0" z="-1" sn="13.60" a="644.18" fwhm="0.000462" res="573413.0" algo="FTMS" component_name="A" deconvoluted_molecular_mass="262.055978" deconvoluted_isotopic_mass="265.063714"/>
<pk mz="265.071751" i="3124667.8" sn="28.01" a="1210.12" fwhm="0.000429" res="617522.4" algo="FTMS"/>
<pk mz="265.075124" i="2842300.0" sn="25.25" a="1066.52" fwhm="0.000424" res="624985.6" algo="FTMS"/>
<pk mz="265.144543" i="1077057.3" sn="8.00" a="408.64" fwhm="0.000451" res="587495.3" algo="FTMS"/>
<pk mz="265.147899" i="6791873.5" sn="63.84" a="2784.98" fwhm="0.000431" res="615063.0" algo="FTMS"/>
<pk mz="266.030663" i="1343875.9" sn="10.60" a="427.26" fwhm="0.000414" res="643127.4" algo="FTMS"/>
<pk mz="266.050908" i="1602053.4" sn="13.13" a="537.93" fwhm="0.000391" res="680683.7" algo="FTMS"/>
<pk mz="266.067057" i="1526022.5" sn="12.38" a="450.92" fwhm="0.000373" res="713040.5" algo="FTMS"/>
<pk mz="266.075110" i="3793671.3" sn="34.54" a="1461.72" fwhm="0.000424" res="628007.5" algo="FTMS"/>
<pk mz="266.087310" i="2288648.0" sn="19.84" a="856.06" fwhm="0.000429" res="620487.3" algo="FTMS"/>
<pk mz="266.089479" i="2427144.3" sn="21.19" a="877.96" fwhm="0.000403" res="660340.7" algo="FTMS"/>
<pk mz="266.848448" i="1153534.5" sn="8.74" a="339.41" fwhm="0.000436" res="611722.5" algo="FTMS"/>
<pk mz="267.014655" i="4244810.0" sn="38.95" a="1739.71" fwhm="0.000431" res="619064.6" algo="FTMS"/>
<pk mz="267.051050" i="3448652.5" sn="31.17" a="1319.81" fwhm="0.000423" res="631509.8" algo="FTMS"/>
<pk mz="267.073485" i="1777614.1" sn="14.84" a="539.00" fwhm="0.000379" res="704550.9" algo="FTMS"/>
<pk mz="267.087430" i="2089551.1" sn="17.89" a="726.99" fwhm="0.000421" res="634887.0" algo="FTMS"/>
<pk mz="267.090775" i="1417935.4" sn="11.33" a="450.62" fwhm="0.000374" res="714242.9" algo="FTMS"/>
<pk mz="267.100486" i="1042128.0" sn="7.65" a="265.84" fwhm="0.000414" res="645599.9" algo="FTMS"/>
<pk mz="267.123754" i="1355729.6" sn="10.72" a="334.56" fwhm="0.000346" res="770970.8" algo="FTMS"/>
<pk mz="267.160199" i="1411668.1" sn="11.26" a="522.17" fwhm="0.000453" res="589644.5" algo="FTMS"/>
<pk mz="268.018018" i="1048845.9" sn="7.72" a="219.44" fwhm="0.000352" res="760919.0" algo="FTMS"/>
<pk mz="268.046259" i="1715087.8" sn="14.23" a="653.05" fwhm="0.000433" res="619076.8" algo="FTMS"/>
<pk mz="268.054400" i="1790992.3" sn="14.97" a="664.46" fwhm="0.000431" res="622424.1" algo="FTMS"/>
<pk mz="268.082701" i="1334034.1" sn="10.51" a="429.25" fwhm="0.000403" res="664708.6" algo="FTMS"/>
<pk mz="268.094869" i="1815059.0" sn="15.21" a="695.26" fwhm="0.000452" res="593246.0" algo="FTMS"/>
<pk mz="268.095740" i="1871507.0" sn="15.76" a="675.44" fwhm="0.000441" res="608520.9" algo="FTMS"/>
<pk mz="268.129320" i="991605.3" sn="7.16" a="289.41" fwhm="0.000555" res="483062.0" algo="FTMS"/>
<pk mz="268.993927" i="2109388.8" sn="18.00" a="726.78" fwhm="0.000397" res="678150.2" algo="FTMS"/>
<pk mz="269.030308" i="4438479.0" sn="40.66" a="1839.37" fwhm="0.000443" res="607585.0" algo="FTMS"/>
<pk mz="269.066675" i="7190481.5" sn="67.43" a="3305.48" fwhm="0.000464" res="580393.6" algo="FTMS"/>
<pk mz="269.103101" i="3453651.5" sn="31.08" a="1488.86" fwhm="0.000459" res="586494.6" algo="FTMS"/>
<pk mz="269.131237" i="5188565.5" sn="47.96" a="2180.40" fwhm="0.000441" res="609932.3" algo="FTMS"/>
<pk mz="269.139451" i="3958997.8" sn="36.00" a="1704.57" fwhm="0.000450" res="597981.1" algo="FTMS"/>
<pk mz="269.175894" i="1123416.1" sn="8.41" a="291.85" fwhm="0.000385" res="699357.9" algo="FTMS"/>
<pk mz="269.212265" i="1390426.4" sn="11.01" a="451.25" fwhm="0.000420" res="640288.2" algo="FTMS"/>
<pk mz="270.022327" i="2565900.0" sn="22.44" a="882.89" fwhm="0.000402" res="672376.9" algo="FTMS"/>
<pk mz="270.025542" i="1067404.1" sn="7.86" a="274.02" fwhm="0.000380" res="709844.4" algo="FTMS"/>
<pk mz="270.033708" i="1136396.5" sn="8.54" a="253.49" fwhm="0.000346" res="779455.4" algo="FTMS"/>
<pk mz="270.061938" i="1341966.3" sn="10.54" a="499.40" fwhm="0.000465" res="581099.5" algo="FTMS"/>
<pk mz="270.070044" i="1217038.8" sn="9.32" a="360.06" fwhm="0.000378" res="714710.8" algo="FTMS"/>
<pk mz="270.142780" i="1081171.1" sn="8.00" a="399.55" fwhm="0.000474" res="570232.5" algo="FTMS"/>
<pk mz="271.009596" i="1261254.0" sn="9.75" a="431.75" fwhm="0.000524" res="516962.7" algo="FTMS"/>
<pk mz="271.045952" i="3619912.0" sn="32.70" a="1448.93" fwhm="0.000429" res="631123.8" algo="FTMS"/>
<pk mz="271.064442" i="3374409.3" sn="30.31" a="1690.53" fwhm="0.000542" res="499852.6" algo="FTMS"/>
<pk mz="271.073385" i="2324809.8" sn="20.10" a="858.06" fwhm="0.000418" res="648939.8" algo="FTMS"/>
<pk mz="271.082340" i="4194378.0" sn="38.28" a="1931.86" fwhm="0.000455" res="595451.0" algo="FTMS"/>
<pk mz="271.118752" i="5871692.5" sn="54.60" a="2472.01" fwhm="0.000443" res="612263.4" algo="FTMS"/>
<pk mz="271.155093" i="2628942.3" sn="23.06" a="1045.02" fwhm="0.000463" res="585535.8" algo="FTMS"/>
<pk mz="271.191482" i="1621968.5" sn="13.26" a="572.74" fwhm="0.000407" res="666430.6" algo="FTMS"/>
<pk mz="272.040359" i="1445888.5" sn="11.54" a="550.29" fwhm="0.000482" res="564131.0" algo="FTMS"/>
<pk mz="272.041247" i="2046080.5" sn="17.38" a="929.24" fwhm="0.000522" res="521449.1" algo="FTMS"/>
<pk mz="272.049277" i="1339520.9" sn="10.51" a="406.52" fwhm="0.000411" res="662396.5" algo="FTMS"/>
<pk mz="272.077577" i="1013250.5" sn="7.34" a="251.44" fwhm="0.000371" res="732572.5" algo="FTMS"/>
<pk mz="272.085722" i="1120387.0" sn="8.38" a="317.72" fwhm="0.000381" res="714768.7" algo="FTMS"/>
<pk mz="272.113996" i="2526340.5" sn="22.06" a="905.09" fwhm="0.000420" res="647568.2" algo="FTMS"/>
<pk mz="272.122018" i="1116037.0" sn="8.34" a="376.65" fwhm="0.000453" res="601335.6" algo="FTMS"/>
<pk mz="272.194766" i="1014601.0" sn="7.35" a="235.23" fwhm="0.000406" res="670333.1" algo="FTMS"/>
<pk mz="273.040469" i="2065975.4" sn="17.58" a="864.20" fwhm="0.000487" res="560586.7" algo="FTMS"/>
<pk mz="273.043728" i="12342456.0" sn="117.55" a="5625.02" fwhm="0.000456" res="598515.1" algo="FTMS"/>
<pk mz="273.061598" i="3111608.5" sn="27.75" a="1284.42" fwhm="0.000466" res="585555.4" algo="FTMS"/>
<pk mz="273.080206" i="31945914.0" sn="308.27" a="15286.95" fwhm="0.000469" res="582815.6" algo="FTMS"/>
<pk mz="273.089141" i="1069882.0" sn="7.89" a="333.21" fwhm="0.000437" res="625514.7" algo="FTMS"/>
<pk mz="273.097994" i="6009530.5" sn="55.94" a="2572.46" fwhm="0.000453" res="602526.3" algo="FTMS"/>
<pk mz="273.109196" i="1410107.1" sn="11.20" a="590.68" fwhm="0.000507" res="538541.0" algo="FTMS"/>
<pk mz="273.116493" i="1014331.5" sn="7.35" a="366.57" fwhm="0.000491" res="555986.9" algo="FTMS"/>
<pk mz="273.134360" i="8174780.5" sn="77.01" a="3545.01" fwhm="0.000451" res="606038.0" algo="FTMS"/>
<pk mz="273.170751" i="1564222.4" sn="12.70" a="502.20" fwhm="0.000420" res="650947.8" algo="FTMS"/>
<pk mz="273.901457" i="1680869.6" sn="13.77" a="632.94" fwhm="0.000450" res="608489.8" algo="FTMS"/>
<pk mz="274.035775" i="1016172.7" sn="7.33" a="273.65" fwhm="0.000374" res="732139.4" algo="FTMS"/>
<pk mz="274.047121" i="1175917.4" sn="8.88" a="337.49" fwhm="0.000411" res="667459.6" algo="FTMS"/>
<pk mz="274.056046" i="3789549.8" sn="34.19" a="1638.09" fwhm="0.000466" res="588224.8" algo="FTMS"/>
<pk mz="274.064937" i="1097454.3" sn="8.12" a="310.26" fwhm="0.000363" res="754980.0" algo="FTMS"/>
<pk mz="274.083566" i="5023983.5" sn="46.14" a="2319.58" fwhm="0.000484" res="565984.1" algo="FTMS"/>
<pk mz="274.093230" i="2882799.8" sn="25.41" a="1075.07" fwhm="0.000426" res="643635.6" algo="FTMS"/>
<pk mz="274.101358" i="1024240.2" sn="7.41" a="322.64" fwhm="0.000472" res="580458.3" algo="FTMS"/>
<pk mz="274.137753" i="1074546.1" sn="7.89" a="293.12" fwhm="0.000472" res="580739.2" algo="FTMS"/>
<pk mz="275.019751" i="2755872.5" sn="24.18" a="1072.25" fwhm="0.000437" res="629206.9" algo="FTMS"/>
<pk mz="275.056119" i="2121250.5" sn="18.03" a="757.59" fwhm="0.000435" res="632111.2" algo="FTMS"/>
<pk mz="275.059368" i="52475172.0" z="-1" sn="505.68" a="25801.21" fwhm="0.000477" res="577161.0" algo="FTMS" component_name="e" deconvoluted_molecular_mass="275.059503" deconvoluted_isotopic_mass="275.059500"/>
<pk mz="275.068273" i="7759651.0" sn="72.64" a="3601.68" fwhm="0.000481" res="571310.4" algo="FTMS"/>
<pk mz="275.075984" i="1305251.5" sn="10.13" a="502.58" fwhm="0.000480" res="573178.2" algo="FTMS"/>
<pk mz="275.077271" i="2557987.5" sn="22.26" a="1057.93" fwhm="0.000458" res="601166.9" algo="FTMS"/>
<pk mz="275.095854" i="20913444.0" sn="200.02" a="10090.95" fwhm="0.000486" res="566074.5" algo="FTMS"/>
<pk mz="275.104651" i="1146789.0" sn="8.59" a="354.25" fwhm="0.000419" res="657302.9" algo="FTMS"/>
<pk mz="275.113650" i="5037349.5" sn="46.27" a="2269.13" fwhm="0.000475" res="578984.3" algo="FTMS"/>
<pk mz="275.150030" i="2394151.3" sn="20.67" a="963.66" fwhm="0.000452" res="609076.6" algo="FTMS"/>
<pk mz="275.802500" i="1043529.3" sn="7.59" a="365.64" fwhm="0.000509" res="542332.3" algo="FTMS"/>
<pk mz="276.015008" i="1210964.4" sn="9.22" a="480.51" fwhm="0.000509" res="542709.2" algo="FTMS"/>
<pk mz="276.062757" i="3957078.8" z="-1" sn="35.81" a="1661.94" fwhm="0.000456" res="605423.0" algo="FTMS" component_name="e" deconvoluted_molecular_mass="275.059503" deconvoluted_isotopic_mass="276.062890"/>
<pk mz="276.071658" i="79779160.0" z="-1" sn="770.10" a="38707.82" fwhm="0.000475" res="581577.7" algo="FTMS" component_name="S" deconvoluted_molecular_mass="276.071791" deconvoluted_isotopic_mass="276.071792"/>
<pk mz="276.099230" i="2698584.8" sn="23.62" a="1081.12" fwhm="0.000443" res="622920.0" algo="FTMS"/>
<pk mz="276.108030" i="2399833.3" sn="20.73" a="983.65" fwhm="0.000470" res="587647.7" algo="FTMS"/>
<pk mz="276.117017" i="1005273.6" sn="7.22" a="274.72" fwhm="0.000398" res="693281.1" algo="FTMS"/>
<pk mz="276.218386" i="1051358.9" sn="7.67" a="374.35" fwhm="0.000524" res="526900.9" algo="FTMS"/>
<pk mz="276.998997" i="1379207.4" sn="10.84" a="399.80" fwhm="0.000376" res="736903.9" algo="FTMS"/>
<pk mz="277.035396" i="4431241.5" sn="40.40" a="1868.73" fwhm="0.000448" res="617699.6" algo="FTMS"/>
<pk mz="277.047564" i="2845322.0" sn="25.04" a="1160.90" fwhm="0.000461" res="600493.3" algo="FTMS"/>
<pk mz="277.059692" i="57206156.0" z="-1" sn="551.49" a="28010.93" fwhm="0.000478" res="579619.8" algo="FTMS" component_name="a" deconvoluted_molecular_mass="277.059751" deconvoluted_isotopic_mass="277.059827"/>
<pk mz="277.063597" i="985482.8" sn="7.03" a="270.42" fwhm="0.000399" res="694717.6" algo="FTMS"/>
<pk mz="277.071764" i="1662987.1" sn="13.59" a="698.00" fwhm="0.000478" res="579637.6" algo="FTMS"/>
<pk mz="277.074999" i="15086987.0" z="-1" sn="143.59" a="7453.66" fwhm="0.000486" res="570094.0" algo="FTMS" component_name="S" deconvoluted_molecular_mass="276.071791" deconvoluted_isotopic_mass="277.075133"/>
<pk mz="277.083026" i="2056715.8" sn="17.41" a="1008.11" fwhm="0.000523" res="529349.2" algo="FTMS"/>
<pk mz="277.084894" i="1405195.9" sn="11.10" a="466.16" fwhm="0.000418" res="662092.9" algo="FTMS"/>
<pk mz="277.111523" i="65197452.0" z="-1" sn="628.88" a="31732.89" fwhm="0.000479" res="578722.0" algo="FTMS" component_name="W" deconvoluted_molecular_mass="277.111659" deconvoluted_isotopic_mass="277.111658"/>
<pk mz="277.120315" i="1300365.8" sn="10.08" a="422.18" fwhm="0.000430" res="644083.0" algo="FTMS"/>
<pk mz="277.129213" i="1063310.1" sn="7.78" a="295.97" fwhm="0.000403" res="687799.5" algo="FTMS"/>
<pk mz="278.030656" i="1635005.1" sn="13.26" a="563.15" fwhm="0.000432" res="643609.3" algo="FTMS"/>
<pk mz="278.038740" i="1030845.6" sn="7.43" a="340.07" fwhm="0.000436" res="637019.5" algo="FTMS"/>
<pk mz="278.050906" i="52409792.0" z="-1" sn="502.67" a="25454.02" fwhm="0.000484" res="574199.8" algo="FTMS" component_name="f" deconvoluted_molecular_mass="278.051002" deconvoluted_isotopic_mass="278.051042"/>
<pk mz="278.063050" i="6227903.0" z="-1" sn="57.53" a="2908.20" fwhm="0.000476" res="584310.3" algo="FTMS" component_name="a" deconvoluted_molecular_mass="277.059751" deconvoluted_isotopic_mass="278.063186"/>
<pk mz="278.067106" i="1226559.0" sn="9.32" a="323.83" fwhm="0.000436" res="637840.8" algo="FTMS"/>
<pk mz="278.075904" i="1180607.5" sn="8.88" a="332.30" fwhm="0.000395" res="704695.3" algo="FTMS"/>
<pk mz="278.078303" i="1150143.6" z="-1" sn="8.58" a="428.71" fwhm="0.000489" res="568875.7" algo="FTMS" component_name="S" deconvoluted_molecular_mass="276.071791" deconvoluted_isotopic_mass="278.078439"/>
<pk mz="278.087309" i="2176704.0" sn="18.48" a="830.68" fwhm="0.000430" res="647337.6" algo="FTMS"/>
<pk mz="278.114877" i="7691713.5" z="-1" sn="71.64" a="3700.17" fwhm="0.000487" res="571349.6" algo="FTMS" component_name="W" deconvoluted_molecular_mass="277.111659" deconvoluted_isotopic_mass="278.115013"/>
<pk mz="278.123710" i="22492610.0" sn="214.30" a="10998.92" fwhm="0.000482" res="576817.2" algo="FTMS"/>
<pk mz="279.014668" i="10324465.0" sn="97.01" a="4879.81" fwhm="0.000482" res="579275.7" algo="FTMS"/>
<pk mz="279.038941" i="1997554.3" sn="16.75" a="815.68" fwhm="0.000471" res="592887.7" algo="FTMS"/>
<pk mz="279.051059" i="4563443.0" sn="41.48" a="2002.21" fwhm="0.000472" res="590997.5" algo="FTMS"/>
<pk mz="279.054306" i="4930035.0" z="-1" sn="45.02" a="2269.68" fwhm="0.000485" res="575025.2" algo="FTMS" component_name="f" deconvoluted_molecular_mass="278.051002" deconvoluted_isotopic_mass="279.054443"/>
<pk mz="279.056732" i="17221108.0" sn="163.49" a="8378.75" fwhm="0.000491" res="568862.2" algo="FTMS"/>
<pk mz="279.063288" i="1633779.6" z="-1" sn="13.25" a="665.54" fwhm="0.000498" res="560651.3" algo="FTMS" component_name="a" deconvoluted_molecular_mass="277.059751" deconvoluted_isotopic_mass="279.063425"/>
<pk mz="279.087387" i="1949300.9" sn="16.29" a="803.18" fwhm="0.000490" res="569034.5" algo="FTMS"/>
<pk mz="279.090659" i="9054709.0" sn="84.78" a="4562.91" fwhm="0.000503" res="555060.9" algo="FTMS"/>
<pk mz="279.100477" i="2225653.5" sn="18.95" a="953.45" fwhm="0.000487" res="572539.4" algo="FTMS"/>
<pk mz="279.107340" i="2420726.0" sn="20.83" a="981.73" fwhm="0.000456" res="612045.5" algo="FTMS"/>
<pk mz="279.127091" i="2154487.0" sn="18.26" a="978.07" fwhm="0.000541" res="515901.4" algo="FTMS"/>
<pk mz="279.163571" i="6790649.0" sn="62.95" a="3098.69" fwhm="0.000473" res="590495.0" algo="FTMS"/>
<pk mz="280.018034" i="1728038.9" sn="14.15" a="602.99" fwhm="0.000430" res="651897.7" algo="FTMS"/>
<pk mz="280.022123" i="2126887.0" sn="18.00" a="769.37" fwhm="0.000426" res="656750.2" algo="FTMS"/>
<pk mz="280.046359" i="1775656.4" sn="14.61" a="642.08" fwhm="0.000460" res="608707.7" algo="FTMS"/>
<pk mz="280.054457" i="1188136.9" sn="8.95" a="494.33" fwhm="0.000571" res="490433.1" algo="FTMS"/>
<pk mz="280.055228" i="1105192.9" z="-1" sn="8.15" a="316.30" fwhm="0.000396" res="706329.3" algo="FTMS" component_name="f" deconvoluted_molecular_mass="278.051002" deconvoluted_isotopic_mass="280.055367"/>
<pk mz="280.066593" i="38913576.0" sn="372.58" a="19050.58" fwhm="0.000483" res="580296.9" algo="FTMS"/>
<pk mz="280.068773" i="2927145.8" sn="25.71" a="1387.90" fwhm="0.000486" res="575807.5" algo="FTMS"/>
<pk mz="280.082645" i="2249770.5" sn="19.18" a="950.15" fwhm="0.000482" res="581200.9" algo="FTMS"/>
<pk mz="280.102974" i="2213163.5" sn="18.83" a="1056.43" fwhm="0.000567" res="493890.5" algo="FTMS"/>
<pk mz="281.030286" i="6206046.5" sn="57.32" a="2849.76" fwhm="0.000480" res="585964.0" algo="FTMS"/>
<pk mz="281.052740" i="1081567.9" sn="7.92" a="254.82" fwhm="0.000381" res="737790.8" algo="FTMS"/>
<pk mz="281.066659" i="21792352.0" sn="207.55" a="10934.19" fwhm="0.000494" res="569378.0" algo="FTMS"/>
<pk mz="281.069910" i="4175456.8" sn="37.74" a="1949.38" fwhm="0.000483" res="581678.8" algo="FTMS"/>
<pk mz="281.079758" i="1440737.4" sn="11.38" a="522.56" fwhm="0.000457" res="615390.8" algo="FTMS"/>
<pk mz="281.086101" i="995009.8" sn="7.09" a="456.12" fwhm="0.000743" res="378341.8" algo="FTMS"/>
<pk mz="281.103049" i="1392482.8" sn="10.92" a="445.86" fwhm="0.000386" res="728588.2" algo="FTMS"/>
<pk mz="281.106505" i="1216162.9" sn="9.22" a="509.63" fwhm="0.000541" res="519665.9" algo="FTMS"/>
<pk mz="281.116151" i="1077603.5" sn="7.88" a="408.24" fwhm="0.000569" res="494170.7" algo="FTMS"/>
<pk mz="281.139494" i="1588196.8" sn="12.81" a="622.60" fwhm="0.000456" res="616014.2" algo="FTMS"/>
<pk mz="282.019121" i="1073302.9" sn="7.84" a="350.25" fwhm="0.000438" res="643606.8" algo="FTMS"/>
<pk mz="282.025500" i="1622551.3" sn="13.14" a="592.53" fwhm="0.000449" res="628243.5" algo="FTMS"/>
<pk mz="282.033649" i="1585175.8" sn="12.78" a="579.50" fwhm="0.000443" res="636776.3" algo="FTMS"/>
<pk mz="282.061993" i="2127257.3" sn="18.00" a="925.45" fwhm="0.000485" res="581475.6" algo="FTMS"/>
<pk mz="282.070042" i="8133274.0" sn="75.89" a="4180.77" fwhm="0.000523" res="539264.2" algo="FTMS"/>
<pk mz="282.074170" i="2181274.0" sn="18.52" a="854.61" fwhm="0.000460" res="613563.7" algo="FTMS"/>
<pk mz="282.084417" i="1138714.6" sn="8.43" a="332.85" fwhm="0.000415" res="679670.0" algo="FTMS"/>
<pk mz="283.009550" i="2594513.3" sn="22.40" a="1117.79" fwhm="0.000486" res="582553.7" algo="FTMS"/>
<pk mz="283.045934" i="5348051.5" sn="48.81" a="2445.02" fwhm="0.000476" res="594923.8" algo="FTMS"/>
<pk mz="283.082320" i="12564182.0" sn="118.03" a="6271.38" fwhm="0.000504" res="561929.0" algo="FTMS"/>
<pk mz="283.118725" i="3343064.0" sn="29.58" a="1542.14" fwhm="0.000511" res="553825.4" algo="FTMS"/>
<pk mz="283.155141" i="1886938.1" sn="15.61" a="634.19" fwhm="0.000445" res="635756.2" algo="FTMS"/>
<pk mz="283.191497" i="1491292.3" sn="11.81" a="733.47" fwhm="0.000614" res="461005.0" algo="FTMS"/>
<pk mz="283.264159" i="1209568.8" sn="9.11" a="505.34" fwhm="0.000566" res="500360.1" algo="FTMS"/>
<pk mz="283.348364" i="1016229.9" sn="7.26" a="359.75" fwhm="0.000524" res="540745.0" algo="FTMS"/>
<pk mz="284.037960" i="1258896.6" sn="9.58" a="507.66" fwhm="0.000502" res="566123.9" algo="FTMS"/>
<pk mz="284.041216" i="2499088.8" sn="21.48" a="1005.85" fwhm="0.000456" res="623342.1" algo="FTMS"/>
<pk mz="284.049259" i="1969425.4" sn="16.40" a="815.57" fwhm="0.000475" res="598605.7" algo="FTMS"/>
<pk mz="284.053433" i="1094929.6" sn="8.01" a="323.36" fwhm="0.000419" res="678233.8" algo="FTMS"/>
<pk mz="284.067843" i="1008402.5" sn="7.18" a="277.04" fwhm="0.000391" res="727201.0" algo="FTMS"/>
<pk mz="284.077538" i="1137299.1" sn="8.42" a="374.85" fwhm="0.000453" res="627234.7" algo="FTMS"/>
<pk mz="284.085667" i="1968915.6" sn="16.39" a="843.03" fwhm="0.000510" res="556699.3" algo="FTMS"/>
<pk mz="285.025215" i="1768528.4" sn="14.47" a="764.06" fwhm="0.000493" res="578451.1" algo="FTMS"/>
<pk mz="285.040457" i="1322321.4" sn="10.19" a="535.62" fwhm="0.000489" res="582696.5" algo="FTMS"/>
<pk mz="285.061608" i="29484882.0" sn="280.34" a="14995.33" fwhm="0.000505" res="564424.8" algo="FTMS"/>
<pk mz="285.080208" i="1875156.0" sn="15.49" a="777.26" fwhm="0.000520" res="547768.2" algo="FTMS"/>
<pk mz="285.097976" i="7861077.0" sn="72.91" a="4150.22" fwhm="0.000515" res="553461.4" algo="FTMS"/>
<pk mz="285.109158" i="1040789.9" sn="7.49" a="330.95" fwhm="0.000497" res="574230.4" algo="FTMS"/>
<pk mz="285.126136" i="3651415.0" sn="32.53" a="1655.55" fwhm="0.000486" res="586324.9" algo="FTMS"/>
<pk mz="285.134352" i="5427031.5" sn="49.57" a="2621.67" fwhm="0.000508" res="560918.0" algo="FTMS"/>
<pk mz="285.170731" i="2061146.0" sn="17.28" a="846.69" fwhm="0.000475" res="600253.3" algo="FTMS"/>
<pk mz="285.207160" i="2444380.5" sn="20.95" a="1096.54" fwhm="0.000485" res="587674.4" algo="FTMS"/>
<pk mz="285.267226" i="1029600.5" sn="7.38" a="335.60" fwhm="0.000516" res="552673.9" algo="FTMS"/>
<pk mz="286.020547" i="1380372.0" sn="10.75" a="712.77" fwhm="0.000626" res="456879.8" algo="FTMS"/>
<pk mz="286.056086" i="996630.4" sn="7.07" a="276.65" fwhm="0.000436" res="656104.2" algo="FTMS"/>
<pk mz="286.056852" i="1797782.5" sn="14.75" a="651.79" fwhm="0.000455" res="628396.0" algo="FTMS"/>
<pk mz="286.064939" i="4282263.0" sn="38.58" a="2036.32" fwhm="0.000511" res="559804.1" algo="FTMS"/>
<pk mz="286.083552" i="1258072.4" sn="9.57" a="543.52" fwhm="0.000581" res="492319.6" algo="FTMS"/>
<pk mz="286.093267" i="1456281.0" sn="11.48" a="466.15" fwhm="0.000411" res="695718.7" algo="FTMS"/>
<pk mz="286.101306" i="1629209.6" sn="13.13" a="714.23" fwhm="0.000548" res="522477.5" algo="FTMS"/>
<pk mz="286.137758" i="1149212.1" sn="8.53" a="366.15" fwhm="0.000424" res="675512.5" algo="FTMS"/>
<pk mz="287.031927" i="4523996.5" sn="40.73" a="2143.23" fwhm="0.000504" res="569980.2" algo="FTMS"/>
<pk mz="287.040867" i="1782493.0" sn="14.54" a="605.27" fwhm="0.000429" res="668634.2" algo="FTMS"/>
<pk mz="287.056126" i="1664350.1" sn="13.41" a="628.19" fwhm="0.000463" res="620535.7" algo="FTMS"/>
<pk mz="287.059402" i="13317086.0" sn="124.72" a="6828.59" fwhm="0.000520" res="552515.6" algo="FTMS"/>
<pk mz="287.067338" i="2805727.0" sn="24.32" a="1192.39" fwhm="0.000483" res="594735.9" algo="FTMS"/>
<pk mz="287.068229" i="1613407.1" sn="12.93" a="708.47" fwhm="0.000565" res="507746.0" algo="FTMS"/>
<pk mz="287.077219" i="3130847.8" sn="27.42" a="1330.04" fwhm="0.000472" res="607611.2" algo="FTMS"/>
<pk mz="287.095761" i="2002273.1" sn="16.64" a="871.30" fwhm="0.000522" res="550101.0" algo="FTMS"/>
<pk mz="287.096566" i="1032673.2" sn="7.38" a="313.13" fwhm="0.000430" res="667886.6" algo="FTMS"/>
<pk mz="287.113646" i="7157730.5" sn="65.89" a="3664.54" fwhm="0.000523" res="548608.3" algo="FTMS"/>
<pk mz="287.124901" i="1043811.3" sn="7.49" a="266.17" fwhm="0.000399" res="719728.4" algo="FTMS"/>
<pk mz="287.150028" i="6551525.0" sn="60.10" a="3258.82" fwhm="0.000503" res="570485.3" algo="FTMS"/>
<pk mz="287.186410" i="1070695.9" sn="7.74" a="336.75" fwhm="0.000452" res="635602.6" algo="FTMS"/>
<pk mz="288.026516" i="1540007.8" sn="12.23" a="581.98" fwhm="0.000475" res="606515.7" algo="FTMS"/>
<pk mz="288.035293" i="4738088.5" sn="42.77" a="2197.06" fwhm="0.000498" res="577972.6" algo="FTMS"/>
<pk mz="288.062725" i="1805610.6" sn="14.76" a="757.78" fwhm="0.000493" res="584382.8" algo="FTMS"/>
<pk mz="288.071670" i="3350059.3" sn="29.51" a="1597.91" fwhm="0.000508" res="567020.9" algo="FTMS"/>
<pk mz="288.080537" i="1592876.0" sn="12.73" a="639.66" fwhm="0.000533" res="540473.1" algo="FTMS"/>
<pk mz="288.108866" i="1638318.3" sn="13.16" a="706.27" fwhm="0.000515" res="559953.5" algo="FTMS"/>
<pk mz="288.117028" i="1099822.9" sn="8.02" a="289.59" fwhm="0.000390" res="739488.9" algo="FTMS"/>
<pk mz="288.153421" i="1317425.8" sn="10.10" a="417.79" fwhm="0.000441" res="653344.7" algo="FTMS"/>
<pk mz="289.035385" i="3559800.8" sn="31.52" a="1763.95" fwhm="0.000545" res="530585.4" algo="FTMS"/>
<pk mz="289.038657" i="9762937.0" sn="90.77" a="5008.08" fwhm="0.000526" res="549287.3" algo="FTMS"/>
<pk mz="289.075031" i="63461500.0" z="-1" sn="603.69" a="33803.87" fwhm="0.000525" res="551022.4" algo="FTMS" component_name="X" deconvoluted_molecular_mass="289.075285" deconvoluted_isotopic_mass="289.075183"/>
<pk mz="289.083020" i="4453500.5" sn="40.05" a="2137.16" fwhm="0.000521" res="555049.5" algo="FTMS"/>
<pk mz="289.083943" i="9773181.0" sn="90.87" a="5130.11" fwhm="0.000535" res="540420.1" algo="FTMS"/>
<pk mz="289.092894" i="3582077.5" sn="31.73" a="1677.53" fwhm="0.000507" res="570345.5" algo="FTMS"/>
<pk mz="289.111525" i="63453312.0" z="-1" sn="603.61" a="33800.10" fwhm="0.000526" res="550055.3" algo="FTMS" component_name="Y" deconvoluted_molecular_mass="289.111682" deconvoluted_isotopic_mass="289.111677"/>
<pk mz="289.121204" i="7016576.0" sn="64.54" a="3526.91" fwhm="0.000516" res="560518.6" algo="FTMS"/>
<pk mz="289.129289" i="4915840.5" sn="44.47" a="2406.24" fwhm="0.000505" res="572170.2" algo="FTMS"/>
<pk mz="289.165669" i="2171267.5" sn="18.25" a="964.73" fwhm="0.000503" res="574417.0" algo="FTMS"/>
<pk mz="290.030622" i="1337037.6" sn="10.28" a="481.54" fwhm="0.000487" res="595707.1" algo="FTMS"/>
<pk mz="290.038700" i="1044942.3" sn="7.49" a="253.70" fwhm="0.000426" res="680132.4" algo="FTMS"/>
<pk mz="290.050860" i="1248975.4" sn="9.44" a="443.18" fwhm="0.000509" res="569304.6" algo="FTMS"/>
<pk mz="290.078361" i="6580434.0" z="-1" sn="60.37" a="3401.23" fwhm="0.000538" res="539605.9" algo="FTMS" component_name="X" deconvoluted_molecular_mass="289.075285" deconvoluted_isotopic_mass="290.078514"/>
<pk mz="290.087304" i="2677202.5" sn="23.09" a="1145.62" fwhm="0.000489" res="593092.6" algo="FTMS"/>
<pk mz="290.088084" i="1628370.6" sn="13.07" a="632.06" fwhm="0.000502" res="578345.1" algo="FTMS"/>
<pk mz="290.114898" i="8171733.0" z="-1" sn="75.57" a="4317.39" fwhm="0.000540" res="536949.6" algo="FTMS" component_name="Y" deconvoluted_molecular_mass="289.111682" deconvoluted_isotopic_mass="290.115051"/>
<pk mz="290.123757" i="1601493.8" sn="12.81" a="662.08" fwhm="0.000519" res="558475.4" algo="FTMS"/>
<pk mz="290.124560" i="1457237.9" sn="11.43" a="674.38" fwhm="0.000559" res="519160.8" algo="FTMS"/>
<pk mz="290.132625" i="1574742.5" sn="12.56" a="800.31" fwhm="0.000573" res="506384.5" algo="FTMS"/>
<pk mz="291.014620" i="2859302.3" sn="24.82" a="1162.63" fwhm="0.000477" res="609963.3" algo="FTMS"/>
<pk mz="291.038941" i="6866216.5" sn="63.10" a="3527.07" fwhm="0.000522" res="557540.4" algo="FTMS"/>
<pk mz="291.046075" i="1146025.3" sn="8.46" a="351.70" fwhm="0.000410" res="709595.9" algo="FTMS"/>
<pk mz="291.051042" i="2842153.8" sn="24.66" a="1260.27" fwhm="0.000491" res="593007.9" algo="FTMS"/>
<pk mz="291.054285" i="14489898.0" sn="135.92" a="8312.61" fwhm="0.000544" res="535225.5" algo="FTMS"/>
<pk mz="291.062494" i="1243946.8" sn="9.39" a="445.14" fwhm="0.000487" res="597944.0" algo="FTMS"/>
<pk mz="291.063234" i="3543850.8" sn="31.36" a="1619.08" fwhm="0.000501" res="580752.8" algo="FTMS"/>
<pk mz="291.087437" i="1284525.1" z="-1" sn="9.78" a="378.02" fwhm="0.000407" res="714765.4" algo="FTMS" component_name="X" deconvoluted_molecular_mass="289.075285" deconvoluted_isotopic_mass="291.087592"/>
<pk mz="291.090792" i="19134766.0" sn="180.29" a="10340.95" fwhm="0.000542" res="536745.7" algo="FTMS"/>
<pk mz="291.100526" i="1709102.4" sn="13.84" a="764.26" fwhm="0.000517" res="562921.2" algo="FTMS"/>
<pk mz="291.107323" i="2455087.0" sn="20.96" a="1044.93" fwhm="0.000476" res="611579.9" algo="FTMS"/>
<pk mz="291.108573" i="1014639.1" sn="7.20" a="377.87" fwhm="0.000527" res="552891.1" algo="FTMS"/>
<pk mz="291.118252" i="2743088.0" z="-1" sn="23.71" a="1385.17" fwhm="0.000545" res="533922.6" algo="FTMS" component_name="Y" deconvoluted_molecular_mass="289.111682" deconvoluted_isotopic_mass="291.118406"/>
<pk mz="291.209611" i="2539576.5" sn="21.77" a="1037.72" fwhm="0.000491" res="593515.0" algo="FTMS"/>
<pk mz="292.004551" i="1203460.5" sn="8.97" a="728.46" fwhm="0.000635" res="459755.4" algo="FTMS"/>
<pk mz="292.046313" i="1659016.6" sn="13.30" a="619.57" fwhm="0.000472" res="619302.4" algo="FTMS"/>
<pk mz="292.057604" i="1139081.6" sn="8.36" a="468.34" fwhm="0.000515" res="567130.0" algo="FTMS"/>
<pk mz="292.061297" i="1119946.0" sn="8.17" a="449.75" fwhm="0.000553" res="528068.4" algo="FTMS"/>
<pk mz="292.066564" i="52746636.0" z="-1" sn="499.19" a="28556.86" fwhm="0.000535" res="546301.4" algo="FTMS" component_name="d" deconvoluted_molecular_mass="292.066667" deconvoluted_isotopic_mass="292.066720"/>
<pk mz="292.082677" i="1851276.1" sn="15.13" a="766.32" fwhm="0.000495" res="590073.1" algo="FTMS"/>
<pk mz="292.094122" i="2924941.3" sn="25.34" a="1509.16" fwhm="0.000581" res="503162.4" algo="FTMS"/>
<pk mz="292.102964" i="3248014.0" sn="28.41" a="1511.42" fwhm="0.000512" res="570543.8" algo="FTMS"/>
<pk mz="292.103751" i="2886030.3" sn="24.97" a="1331.54" fwhm="0.000525" res="556761.0" algo="FTMS"/>
<pk mz="292.139350" i="1051409.8" sn="7.52" a="349.27" fwhm="0.000445" res="656116.4" algo="FTMS"/>
<pk mz="292.993926" i="1811431.4" sn="14.75" a="723.36" fwhm="0.000472" res="621249.0" algo="FTMS"/>
<pk mz="293.030310" i="3634155.0" sn="32.09" a="1651.66" fwhm="0.000507" res="577478.2" algo="FTMS"/>
<pk mz="293.036025" i="2569195.8" sn="21.96" a="1208.76" fwhm="0.000534" res="548904.8" algo="FTMS"/>
<pk mz="293.054676" i="1011757.6" sn="7.14" a="414.02" fwhm="0.000565" res="519107.7" algo="FTMS"/>
<pk mz="293.066688" i="3975150.8" sn="35.33" a="1958.70" fwhm="0.000515" res="568673.7" algo="FTMS"/>
<pk mz="293.069941" i="11647471.0" z="-1" sn="108.30" a="6753.02" fwhm="0.000552" res="530869.1" algo="FTMS" component_name="d" deconvoluted_molecular_mass="292.066667" deconvoluted_isotopic_mass="293.070098"/>
<pk mz="293.078863" i="8759792.0" sn="80.83" a="4701.24" fwhm="0.000544" res="538279.8" algo="FTMS"/>
<pk mz="293.079703" i="1965808.1" sn="16.22" a="948.52" fwhm="0.000585" res="500585.1" algo="FTMS"/>
<pk mz="293.103042" i="1757170.6" sn="14.23" a="690.86" fwhm="0.000506" res="579690.1" algo="FTMS"/>
<pk mz="293.106363" i="7310323.0" sn="67.05" a="4801.46" fwhm="0.000605" res="484617.1" algo="FTMS"/>
<pk mz="293.114323" i="1033331.8" sn="7.35" a="271.64" fwhm="0.000397" res="738600.0" algo="FTMS"/>
<pk mz="293.116096" i="3371764.0" sn="29.59" a="1963.31" fwhm="0.000580" res="505521.7" algo="FTMS"/>
<pk mz="293.175829" i="18782714.0" sn="176.16" a="10699.70" fwhm="0.000543" res="539573.4" algo="FTMS"/>
<pk mz="293.179206" i="8801786.0" sn="81.23" a="4855.35" fwhm="0.000552" res="531207.9" algo="FTMS"/>
<pk mz="294.025560" i="1498963.5" sn="11.78" a="485.68" fwhm="0.000445" res="660913.0" algo="FTMS"/>
<pk mz="294.033674" i="1225172.4" sn="9.17" a="484.84" fwhm="0.000493" res="596710.9" algo="FTMS"/>
<pk mz="294.061948" i="2149975.5" sn="17.97" a="841.04" fwhm="0.000474" res="620475.1" algo="FTMS"/>
<pk mz="294.070130" i="1108184.3" sn="8.06" a="423.68" fwhm="0.000476" res="617937.2" algo="FTMS"/>
<pk mz="294.071742" i="2630232.5" z="-1" sn="22.54" a="1186.68" fwhm="0.000516" res="570207.5" algo="FTMS" component_name="d" deconvoluted_molecular_mass="292.066667" deconvoluted_isotopic_mass="294.071901"/>
<pk mz="294.082186" i="304904800.0" z="-1" sn="2897.43" a="161901.14" fwhm="0.000532" res="552775.1" algo="FTMS" component_name="C" deconvoluted_molecular_mass="294.082351" deconvoluted_isotopic_mass="294.082345"/>
<pk mz="294.109562" i="1004380.5" sn="7.07" a="352.97" fwhm="0.000484" res="607538.6" algo="FTMS"/>
<pk mz="294.118593" i="2324061.5" sn="19.62" a="920.63" fwhm="0.000467" res="629170.3" algo="FTMS"/>
<pk mz="294.179226" i="2832228.0" sn="24.46" a="1235.02" fwhm="0.000498" res="590540.7" algo="FTMS"/>
<pk mz="294.182660" i="1145572.4" sn="8.42" a="328.19" fwhm="0.000431" res="682742.0" algo="FTMS"/>
<pk mz="295.009573" i="2553535.3" sn="21.81" a="1317.91" fwhm="0.000558" res="528829.1" algo="FTMS"/>
<pk mz="295.036911" i="1159746.4" sn="8.55" a="383.68" fwhm="0.000453" res="651090.2" algo="FTMS"/>
<pk mz="295.045954" i="4844227.5" sn="43.59" a="2291.70" fwhm="0.000510" res="579017.3" algo="FTMS"/>
<pk mz="295.082330" i="3294919.5" sn="28.86" a="1495.61" fwhm="0.000508" res="580302.7" algo="FTMS"/>
<pk mz="295.085610" i="21545672.0" z="-1" sn="202.44" a="12018.66" fwhm="0.000547" res="539915.6" algo="FTMS" component_name="C" deconvoluted_molecular_mass="294.082351" deconvoluted_isotopic_mass="295.085770"/>
<pk mz="295.095454" i="1784008.9" sn="14.49" a="793.69" fwhm="0.000525" res="561968.0" algo="FTMS"/>
<pk mz="295.113199" i="1334218.9" sn="10.21" a="478.12" fwhm="0.000472" res="625314.1" algo="FTMS"/>
<pk mz="295.118713" i="1921227.5" sn="15.79" a="803.50" fwhm="0.000496" res="595045.8" algo="FTMS"/>
<pk mz="295.122071" i="1206091.9" sn="8.99" a="406.55" fwhm="0.000434" res="679259.6" algo="FTMS"/>
<pk mz="295.131798" i="1901773.0" sn="15.61" a="744.34" fwhm="0.000500" res="589899.1" algo="FTMS"/>
<pk mz="295.155144" i="1228367.6" sn="9.20" a="441.57" fwhm="0.000491" res="601129.3" algo="FTMS"/>
<pk mz="296.041192" i="1776437.1" sn="14.41" a="624.34" fwhm="0.000454" res="651440.5" algo="FTMS"/>
<pk mz="296.077582" i="1945401.4" sn="16.02" a="847.58" fwhm="0.000505" res="586208.5" algo="FTMS"/>
<pk mz="296.085854" i="1282618.4" sn="9.72" a="344.40" fwhm="0.000366" res="808829.9" algo="FTMS"/>
<pk mz="296.086482" i="3943738.5" sn="35.03" a="1857.60" fwhm="0.000509" res="581341.2" algo="FTMS"/>
<pk mz="296.088963" i="1147322.8" z="-1" sn="8.43" a="423.23" fwhm="0.000488" res="606818.6" algo="FTMS" component_name="C" deconvoluted_molecular_mass="294.082351" deconvoluted_isotopic_mass="296.089125"/>
<pk mz="297.025263" i="3723690.0" sn="32.79" a="1768.48" fwhm="0.000525" res="565883.8" algo="FTMS"/>
<pk mz="297.052640" i="1013869.4" sn="7.13" a="419.37" fwhm="0.000552" res="538070.6" algo="FTMS"/>
<pk mz="297.056815" i="1975725.9" sn="16.24" a="816.94" fwhm="0.000488" res="608630.0" algo="FTMS"/>
<pk mz="297.061626" i="7088046.5" sn="64.64" a="3617.07" fwhm="0.000531" res="559507.8" algo="FTMS"/>
<pk mz="297.076850" i="5031344.5" sn="45.17" a="2586.67" fwhm="0.000535" res="555200.4" algo="FTMS"/>
<pk mz="297.098018" i="4600243.0" sn="41.09" a="2282.54" fwhm="0.000532" res="558847.0" algo="FTMS"/>
<pk mz="297.111046" i="1175476.5" sn="8.66" a="405.72" fwhm="0.000475" res="625407.1" algo="FTMS"/>
<pk mz="297.134388" i="3515831.3" sn="30.82" a="1708.76" fwhm="0.000531" res="559334.0" algo="FTMS"/>
<pk mz="297.152977" i="56949688.0" z="-1" sn="536.77" a="32155.88" fwhm="0.000552" res="538706.8" algo="FTMS" component_name="b" deconvoluted_molecular_mass="297.153149" deconvoluted_isotopic_mass="297.153141"/>
<pk mz="297.170742" i="1487035.8" sn="11.61" a="545.37" fwhm="0.000477" res="623057.8" algo="FTMS"/>
<pk mz="298.028547" i="1222309.8" sn="9.10" a="426.51" fwhm="0.000534" res="558038.3" algo="FTMS"/>
<pk mz="298.032674" i="13624358.0" sn="126.53" a="7528.11" fwhm="0.000553" res="539366.9" algo="FTMS"/>
<pk mz="298.056847" i="2327081.3" sn="19.56" a="1042.84" fwhm="0.000507" res="587718.5" algo="FTMS"/>
<pk mz="298.064962" i="1217578.3" sn="9.06" a="453.49" fwhm="0.000465" res="640633.6" algo="FTMS"/>
<pk mz="298.101283" i="1466542.9" sn="11.41" a="586.42" fwhm="0.000522" res="571143.2" algo="FTMS"/>
<pk mz="298.137629" i="1212339.4" sn="9.01" a="408.24" fwhm="0.000456" res="653814.6" algo="FTMS"/>
<pk mz="298.156376" i="8993846.0" z="-1" sn="82.69" a="4817.65" fwhm="0.000545" res="546755.5" algo="FTMS" component_name="b" deconvoluted_molecular_mass="297.153149" deconvoluted_isotopic_mass="298.156541"/>
<pk mz="299.040884" i="5864615.0" sn="53.06" a="2908.53" fwhm="0.000522" res="573078.8" algo="FTMS"/>
<pk mz="299.077261" i="15150252.0" sn="140.98" a="8347.58" fwhm="0.000555" res="539102.7" algo="FTMS"/>
<pk mz="299.080472" i="1284012.0" sn="9.68" a="441.03" fwhm="0.000479" res="624003.6" algo="FTMS"/>
<pk mz="299.113649" i="5641392.5" sn="50.94" a="3157.14" fwhm="0.000565" res="529461.3" algo="FTMS"/>
<pk mz="299.124796" i="1427889.9" sn="11.05" a="498.61" fwhm="0.000451" res="663207.7" algo="FTMS"/>
<pk mz="299.148781" i="2637749.0" sn="22.50" a="1195.39" fwhm="0.000508" res="589175.1" algo="FTMS"/>
<pk mz="299.150068" i="4335797.0" sn="38.58" a="2089.15" fwhm="0.000515" res="580362.4" algo="FTMS"/>
<pk mz="299.186408" i="1761721.9" sn="14.21" a="713.24" fwhm="0.000498" res="600919.6" algo="FTMS"/>
<pk mz="300.029728" i="3994921.3" sn="35.35" a="1926.31" fwhm="0.000515" res="582773.6" algo="FTMS"/>
<pk mz="300.036204" i="1105706.3" sn="7.99" a="505.04" fwhm="0.000610" res="491822.9" algo="FTMS"/>
<pk mz="300.044257" i="1421099.4" sn="10.98" a="591.73" fwhm="0.000498" res="602028.9" algo="FTMS"/>
<pk mz="300.072488" i="1308079.1" sn="9.91" a="474.74" fwhm="0.000483" res="621520.0" algo="FTMS"/>
<pk mz="300.080612" i="2302768.3" sn="19.33" a="1143.58" fwhm="0.000570" res="526282.0" algo="FTMS"/>
<pk mz="300.117004" i="1435189.1" sn="11.11" a="485.95" fwhm="0.000442" res="679280.7" algo="FTMS"/>
<pk mz="300.653295" i="1071485.8" sn="7.67" a="448.47" fwhm="0.000656" res="458407.9" algo="FTMS"/>
<pk mz="301.020131" i="1095344.1" sn="7.89" a="374.59" fwhm="0.000493" res="610513.4" algo="FTMS"/>
<pk mz="301.035419" i="1257650.3" sn="9.43" a="367.40" fwhm="0.000418" res="721012.1" algo="FTMS"/>
<pk mz="301.038622" i="21796274.0" sn="203.91" a="12416.05" fwhm="0.000568" res="529923.5" algo="FTMS"/>
<pk mz="301.047600" i="1391156.0" sn="10.70" a="483.10" fwhm="0.000480" res="627510.1" algo="FTMS"/>
<pk mz="301.056555" i="2586037.3" sn="22.01" a="1144.00" fwhm="0.000505" res="596128.7" algo="FTMS"/>
<pk mz="301.071775" i="1037367.3" sn="7.35" a="347.73" fwhm="0.000490" res="614021.2" algo="FTMS"/>
<pk mz="301.075030" i="2313143.8" sn="19.43" a="1142.91" fwhm="0.000588" res="512047.8" algo="FTMS"/>
<pk mz="301.092930" i="5341626.0" sn="48.10" a="2858.02" fwhm="0.000561" res="536810.1" algo="FTMS"/>
<pk mz="301.129310" i="7903679.5" sn="72.36" a="4202.60" fwhm="0.000548" res="549389.4" algo="FTMS"/>
<pk mz="301.140516" i="1470912.9" sn="11.45" a="633.86" fwhm="0.000561" res="536648.5" algo="FTMS"/>
<pk mz="301.165684" i="4778436.5" sn="42.77" a="2493.74" fwhm="0.000549" res="548482.5" algo="FTMS"/>
<pk mz="301.202090" i="3169737.3" sn="27.54" a="1618.80" fwhm="0.000555" res="543177.8" algo="FTMS"/>
<pk mz="302.030688" i="1514045.9" sn="11.80" a="625.21" fwhm="0.000545" res="554147.3" algo="FTMS"/>
<pk mz="302.041994" i="1600575.5" sn="12.62" a="706.32" fwhm="0.000517" res="584777.7" algo="FTMS"/>
<pk mz="302.050893" i="1784896.8" sn="14.36" a="848.22" fwhm="0.000563" res="536632.7" algo="FTMS"/>
<pk mz="302.066140" i="4583491.0" sn="40.74" a="2632.97" fwhm="0.000590" res="511993.9" algo="FTMS"/>
<pk mz="302.078379" i="2309188.8" sn="19.30" a="998.88" fwhm="0.000512" res="590319.0" algo="FTMS"/>
<pk mz="302.096201" i="1331783.3" sn="10.09" a="425.98" fwhm="0.000452" res="668477.5" algo="FTMS"/>
<pk mz="302.132623" i="1340748.4" sn="10.17" a="550.03" fwhm="0.000519" res="582350.1" algo="FTMS"/>
<pk mz="302.135740" i="1312076.9" sn="9.90" a="497.69" fwhm="0.000493" res="612390.9" algo="FTMS"/>
<pk mz="302.205423" i="1019094.8" sn="7.14" a="293.89" fwhm="0.000445" res="679364.8" algo="FTMS"/>
<pk mz="303.014659" i="1717451.8" sn="13.72" a="726.58" fwhm="0.000507" res="597088.3" algo="FTMS"/>
<pk mz="303.050240" i="2007505.0" sn="16.45" a="923.47" fwhm="0.000551" res="550032.5" algo="FTMS"/>
<pk mz="303.051016" i="4616913.0" sn="41.05" a="2350.11" fwhm="0.000540" res="560973.3" algo="FTMS"/>
<pk mz="303.054272" i="8291025.5" sn="75.68" a="4825.10" fwhm="0.000582" res="521107.3" algo="FTMS"/>
<pk mz="303.062314" i="2802386.8" sn="23.95" a="1318.62" fwhm="0.000537" res="563947.9" algo="FTMS"/>
<pk mz="303.072190" i="1862356.3" sn="15.09" a="818.67" fwhm="0.000546" res="555397.9" algo="FTMS"/>
<pk mz="303.090737" i="10734295.0" sn="98.71" a="6208.07" fwhm="0.000592" res="512023.5" algo="FTMS"/>
<pk mz="303.098673" i="6592728.0" sn="59.67" a="3632.06" fwhm="0.000585" res="517807.7" algo="FTMS"/>
<pk mz="303.099616" i="6763224.0" sn="61.28" a="3856.35" fwhm="0.000583" res="520156.0" algo="FTMS"/>
<pk mz="303.108556" i="4807385.5" sn="42.84" a="2496.53" fwhm="0.000553" res="547984.9" algo="FTMS"/>
<pk mz="303.119794" i="1214043.1" sn="8.97" a="550.29" fwhm="0.000592" res="511904.3" algo="FTMS"/>
<pk mz="303.127061" i="3763932.3" sn="33.01" a="1981.90" fwhm="0.000572" res="529651.1" algo="FTMS"/>
<pk mz="303.144958" i="4524255.0" sn="40.18" a="2339.03" fwhm="0.000565" res="536235.5" algo="FTMS"/>
<pk mz="303.181361" i="1287652.3" sn="9.67" a="378.36" fwhm="0.000430" res="704260.4" algo="FTMS"/>
<pk mz="303.217678" i="1693929.5" sn="13.50" a="689.69" fwhm="0.000512" res="592109.7" algo="FTMS"/>
<pk mz="304.046272" i="2216804.8" sn="18.43" a="1153.11" fwhm="0.000593" res="512448.7" algo="FTMS"/>
<pk mz="304.063211" i="1393895.3" sn="10.67" a="640.93" fwhm="0.000612" res="496634.1" algo="FTMS"/>
<pk mz="304.094088" i="1999979.9" sn="16.38" a="1074.91" fwhm="0.000625" res="486222.0" algo="FTMS"/>
<pk mz="304.102183" i="1029933.1" sn="7.24" a="377.06" fwhm="0.000530" res="573701.1" algo="FTMS"/>
<pk mz="304.103029" i="1441773.3" sn="11.12" a="524.39" fwhm="0.000476" res="639154.4" algo="FTMS"/>
<pk mz="304.103817" i="1800813.4" sn="14.50" a="688.29" fwhm="0.000502" res="605350.7" algo="FTMS"/>
<pk mz="304.148250" i="1083764.0" sn="7.75" a="565.49" fwhm="0.000697" res="436526.6" algo="FTMS"/>
<pk mz="304.882010" i="1200483.6" sn="8.84" a="516.15" fwhm="0.000550" res="554602.7" algo="FTMS"/>
<pk mz="305.030305" i="5108218.5" sn="45.68" a="2788.00" fwhm="0.000572" res="533645.2" algo="FTMS"/>
<pk mz="305.042518" i="4118012.3" sn="36.34" a="2100.41" fwhm="0.000553" res="551529.4" algo="FTMS"/>
<pk mz="305.054603" i="1625982.1" sn="12.85" a="789.26" fwhm="0.000598" res="509852.8" algo="FTMS"/>
<pk mz="305.066676" i="2544128.0" sn="21.51" a="1197.11" fwhm="0.000544" res="560594.5" algo="FTMS"/>
<pk mz="305.069936" i="16134144.0" sn="149.60" a="9293.70" fwhm="0.000581" res="524847.2" algo="FTMS"/>
<pk mz="305.077964" i="1050113.8" sn="7.43" a="339.41" fwhm="0.000504" res="605066.6" algo="FTMS"/>
<pk mz="305.078971" i="1017089.9" sn="7.12" a="348.13" fwhm="0.000504" res="605343.5" algo="FTMS"/>
<pk mz="305.079748" i="1448194.0" sn="11.18" a="622.92" fwhm="0.000528" res="577947.7" algo="FTMS"/>
<pk mz="305.087800" i="1090819.3" sn="7.81" a="355.44" fwhm="0.000459" res="664628.5" algo="FTMS"/>
<pk mz="305.103089" i="1311237.6" sn="9.89" a="605.53" fwhm="0.000607" res="502392.6" algo="FTMS"/>
<pk mz="305.106410" i="10171398.0" sn="93.40" a="6559.25" fwhm="0.000613" res="498121.4" algo="FTMS"/>
<pk mz="305.114367" i="1168519.4" sn="8.54" a="465.88" fwhm="0.000537" res="568559.1" algo="FTMS"/>
<pk mz="305.116095" i="1919751.6" sn="15.62" a="783.26" fwhm="0.000478" res="638747.5" algo="FTMS"/>
<pk mz="305.124255" i="1556488.9" sn="12.20" a="646.19" fwhm="0.000517" res="589719.8" algo="FTMS"/>
<pk mz="305.142863" i="2056715.8" sn="16.91" a="937.24" fwhm="0.000502" res="608211.5" algo="FTMS"/>
<pk mz="305.188896" i="2153234.8" sn="17.82" a="1044.27" fwhm="0.000549" res="555492.7" algo="FTMS"/>
<pk mz="305.286278" i="1074593.9" sn="7.66" a="371.87" fwhm="0.000485" res="630102.8" algo="FTMS"/>
<pk mz="305.998932" i="1728913.3" sn="13.82" a="786.77" fwhm="0.000568" res="539190.7" algo="FTMS"/>
<pk mz="306.025598" i="1100437.5" sn="7.90" a="387.49" fwhm="0.000480" res="638041.2" algo="FTMS"/>
<pk mz="306.045861" i="3826840.8" sn="33.60" a="1892.57" fwhm="0.000525" res="583492.2" algo="FTMS"/>
<pk mz="306.061979" i="1824923.3" sn="14.73" a="845.96" fwhm="0.000562" res="544539.6" algo="FTMS"/>
<pk mz="306.073264" i="1953949.0" sn="15.94" a="918.06" fwhm="0.000559" res="547440.3" algo="FTMS"/>
<pk mz="306.082289" i="1454750.4" sn="11.24" a="730.53" fwhm="0.000593" res="515924.1" algo="FTMS"/>
<pk mz="306.109774" i="1706658.8" sn="13.61" a="1021.61" fwhm="0.000718" res="426493.8" algo="FTMS"/>
<pk mz="306.119514" i="1126308.3" sn="8.14" a="461.97" fwhm="0.000530" res="577520.4" algo="FTMS"/>
<pk mz="306.879820" i="1483037.5" sn="11.50" a="584.47" fwhm="0.000525" res="584522.3" algo="FTMS"/>
<pk mz="307.009554" i="2905906.5" sn="24.92" a="1408.74" fwhm="0.000550" res="557793.3" algo="FTMS"/>
<pk mz="307.041098" i="1027511.5" sn="7.21" a="470.63" fwhm="0.000527" res="582961.2" algo="FTMS"/>
<pk mz="307.045942" i="5451064.5" sn="48.91" a="2906.39" fwhm="0.000562" res="546531.5" algo="FTMS"/>
<pk mz="307.049178" i="14455097.0" sn="133.77" a="8551.58" fwhm="0.000595" res="515806.9" algo="FTMS"/>
<pk mz="307.070267" i="3096380.3" sn="26.71" a="1576.85" fwhm="0.000571" res="537787.0" algo="FTMS"/>
<pk mz="307.082325" i="3445566.3" sn="30.00" a="1826.75" fwhm="0.000582" res="527489.9" algo="FTMS"/>
<pk mz="307.085577" i="7490878.5" sn="68.13" a="4323.75" fwhm="0.000597" res="514256.7" algo="FTMS"/>
<pk mz="307.095367" i="3683648.3" sn="32.25" a="2082.94" fwhm="0.000611" res="502628.1" algo="FTMS"/>
<pk mz="307.122022" i="7681348.5" sn="69.93" a="4734.23" fwhm="0.000618" res="497004.7" algo="FTMS"/>
<pk mz="307.131735" i="1038662.1" sn="7.32" a="325.94" fwhm="0.000447" res="687092.0" algo="FTMS"/>
<pk mz="307.186001" i="1364686.9" sn="10.34" a="567.78" fwhm="0.000549" res="559526.2" algo="FTMS"/>
<pk mz="307.191517" i="1050959.9" sn="7.40" a="278.15" fwhm="0.000412" res="745266.1" algo="FTMS"/>
<pk mz="307.194858" i="1140688.4" sn="8.24" a="431.06" fwhm="0.000573" res="536428.0" algo="FTMS"/>
<pk mz="308.041193" i="2242778.8" sn="18.58" a="1266.06" fwhm="0.000632" res="487609.1" algo="FTMS"/>
<pk mz="308.046864" i="1027867.6" sn="7.18" a="407.00" fwhm="0.000613" res="502644.4" algo="FTMS"/>
<pk mz="308.052475" i="1201564.6" sn="8.81" a="660.62" fwhm="0.000683" res="451280.6" algo="FTMS"/>
<pk mz="308.077586" i="1785952.8" sn="14.29" a="884.38" fwhm="0.000615" res="501068.8" algo="FTMS"/>
<pk mz="308.088925" i="1264994.6" sn="9.40" a="487.92" fwhm="0.000501" res="615102.6" algo="FTMS"/>
<pk mz="308.097874" i="5535716.0" sn="49.47" a="3264.28" fwhm="0.000593" res="519860.4" algo="FTMS"/>
<pk mz="309.025183" i="4324990.5" sn="38.11" a="2209.34" fwhm="0.000562" res="549380.6" algo="FTMS"/>
<pk mz="309.056767" i="1725316.0" sn="13.72" a="754.95" fwhm="0.000566" res="546281.5" algo="FTMS"/>
<pk mz="309.061579" i="7042693.0" sn="63.60" a="4082.07" fwhm="0.000587" res="526534.0" algo="FTMS"/>
<pk mz="309.064853" i="1945221.4" sn="15.78" a="1042.29" fwhm="0.000558" res="554265.5" algo="FTMS"/>
<pk mz="309.072770" i="1100422.8" sn="7.86" a="527.98" fwhm="0.000642" res="481291.1" algo="FTMS"/>
<pk mz="309.074671" i="1542535.0" sn="12.01" a="648.92" fwhm="0.000534" res="578967.2" algo="FTMS"/>
<pk mz="309.092466" i="1396618.0" sn="10.64" a="536.99" fwhm="0.000517" res="598371.3" algo="FTMS"/>
<pk mz="309.097990" i="3480715.0" sn="30.19" a="1784.62" fwhm="0.000559" res="552912.5" algo="FTMS"/>
<pk mz="309.101291" i="3026571.5" sn="25.93" a="1473.37" fwhm="0.000542" res="570185.9" algo="FTMS"/>
<pk mz="309.111032" i="3252877.3" sn="28.05" a="1665.71" fwhm="0.000568" res="544349.7" algo="FTMS"/>
<pk mz="309.134424" i="2093201.1" sn="17.17" a="1181.48" fwhm="0.000639" res="483911.9" algo="FTMS"/>
<pk mz="309.137725" i="2009489.8" sn="16.39" a="1067.11" fwhm="0.000649" res="476131.9" algo="FTMS"/>
<pk mz="309.147423" i="1392915.4" sn="10.60" a="545.01" fwhm="0.000536" res="576775.8" algo="FTMS"/>
<pk mz="309.153007" i="1389716.3" sn="10.57" a="519.22" fwhm="0.000501" res="616779.0" algo="FTMS"/>
<pk mz="309.170779" i="1698967.3" sn="13.47" a="691.12" fwhm="0.000497" res="622433.2" algo="FTMS"/>
<pk mz="309.174143" i="3439767.8" sn="29.80" a="1882.84" fwhm="0.000579" res="533924.5" algo="FTMS"/>
<pk mz="309.207259" i="1474077.5" sn="11.36" a="662.13" fwhm="0.000562" res="549730.2" algo="FTMS"/>
<pk mz="310.028599" i="1047849.4" sn="7.36" a="557.18" fwhm="0.000756" res="410241.8" algo="FTMS"/>
<pk mz="310.056881" i="3192110.3" sn="27.48" a="1589.99" fwhm="0.000545" res="568399.8" algo="FTMS"/>
<pk mz="310.064937" i="1369519.6" sn="10.38" a="538.85" fwhm="0.000540" res="573951.3" algo="FTMS"/>
<pk mz="310.069931" i="1075376.5" sn="7.62" a="465.55" fwhm="0.000607" res="510532.4" algo="FTMS"/>
<pk mz="310.093136" i="1116724.5" sn="8.01" a="451.80" fwhm="0.000588" res="527326.3" algo="FTMS"/>
<pk mz="310.101440" i="1308469.9" sn="9.81" a="508.61" fwhm="0.000566" res="547953.5" algo="FTMS"/>
<pk mz="311.040856" i="4562905.0" sn="40.34" a="2581.07" fwhm="0.000595" res="522664.8" algo="FTMS"/>
<pk mz="311.045005" i="1378777.8" sn="10.47" a="481.27" fwhm="0.000474" res="656776.5" algo="FTMS"/>
<pk mz="311.068279" i="1262429.8" sn="9.37" a="564.87" fwhm="0.000577" res="539226.7" algo="FTMS"/>
<pk mz="311.077252" i="9355231.0" sn="85.29" a="5936.71" fwhm="0.000611" res="509167.9" algo="FTMS"/>
<pk mz="311.088435" i="1128417.4" sn="8.12" a="460.98" fwhm="0.000566" res="549449.7" algo="FTMS"/>
<pk mz="311.090318" i="1013601.7" sn="7.04" a="301.88" fwhm="0.000491" res="633178.2" algo="FTMS"/>
<pk mz="311.108081" i="1392612.8" sn="10.60" a="692.59" fwhm="0.000662" res="469725.8" algo="FTMS"/>
<pk mz="311.113647" i="6980582.0" sn="63.02" a="4144.11" fwhm="0.000595" res="522780.7" algo="FTMS"/>
<pk mz="311.126706" i="1035112.1" sn="7.24" a="330.72" fwhm="0.000500" res="622414.4" algo="FTMS"/>
<pk mz="311.150040" i="2673644.3" sn="22.61" a="1296.35" fwhm="0.000544" res="571709.7" algo="FTMS"/>
<pk mz="311.156919" i="1800941.4" sn="14.43" a="905.80" fwhm="0.000596" res="522279.0" algo="FTMS"/>
<pk mz="311.168606" i="243631088.0" z="-1" sn="2283.07" a="144642.94" fwhm="0.000595" res="522796.7" algo="FTMS" component_name="D" deconvoluted_molecular_mass="311.168798" deconvoluted_isotopic_mass="311.168791"/>
<pk mz="311.222846" i="2157049.0" sn="17.77" a="1136.25" fwhm="0.000602" res="517311.9" algo="FTMS"/>
<pk mz="312.036068" i="1246856.9" sn="9.23" a="436.59" fwhm="0.000492" res="634236.0" algo="FTMS"/>
<pk mz="312.048329" i="43680908.0" z="-1" sn="407.31" a="27232.51" fwhm="0.000613" res="508675.8" algo="FTMS" component_name="l" deconvoluted_molecular_mass="312.048429" deconvoluted_isotopic_mass="312.048516"/>
<pk mz="312.072487" i="3017871.5" sn="25.84" a="1559.74" fwhm="0.000574" res="543933.9" algo="FTMS"/>
<pk mz="312.075866" i="1168272.0" sn="8.49" a="524.33" fwhm="0.000600" res="520329.4" algo="FTMS"/>
<pk mz="312.080612" i="1648016.9" sn="12.99" a="679.19" fwhm="0.000507" res="615673.2" algo="FTMS"/>
<pk mz="312.108878" i="1145237.9" sn="8.27" a="453.44" fwhm="0.000561" res="556355.4" algo="FTMS"/>
<pk mz="312.171997" i="35931296.0" z="-1" sn="334.61" a="22102.12" fwhm="0.000607" res="514090.6" algo="FTMS" component_name="D" deconvoluted_molecular_mass="311.168798" deconvoluted_isotopic_mass="312.172184"/>
<pk mz="313.020118" i="1170746.0" sn="8.47" a="382.34" fwhm="0.000466" res="672437.8" algo="FTMS"/>
<pk mz="313.047608" i="1274174.9" sn="9.44" a="740.18" fwhm="0.000698" res="448720.1" algo="FTMS"/>
<pk mz="313.051694" i="3738431.8" z="-1" sn="32.44" a="1924.36" fwhm="0.000568" res="550750.7" algo="FTMS" component_name="l" deconvoluted_molecular_mass="312.048429" deconvoluted_isotopic_mass="313.051882"/>
<pk mz="313.056496" i="10448193.0" sn="95.08" a="6556.37" fwhm="0.000621" res="504300.2" algo="FTMS"/>
<pk mz="313.092877" i="7618887.0" sn="68.67" a="4434.17" fwhm="0.000601" res="521045.4" algo="FTMS"/>
<pk mz="313.129299" i="6801742.0" sn="61.04" a="3884.85" fwhm="0.000597" res="524537.7" algo="FTMS"/>
<pk mz="313.164478" i="9009492.0" sn="81.65" a="5466.80" fwhm="0.000622" res="503568.8" algo="FTMS"/>
<pk mz="313.165701" i="3894612.5" sn="33.90" a="2234.09" fwhm="0.000614" res="509706.9" algo="FTMS"/>
<pk mz="313.175347" i="3032406.3" z="-1" sn="25.85" a="1595.55" fwhm="0.000591" res="529721.3" algo="FTMS" component_name="D" deconvoluted_molecular_mass="311.168798" deconvoluted_isotopic_mass="313.175536"/>
<pk mz="313.202041" i="1467611.0" sn="11.24" a="750.03" fwhm="0.000577" res="543248.7" algo="FTMS"/>
<pk mz="313.238471" i="2404193.8" sn="19.98" a="1282.76" fwhm="0.000580" res="539930.7" algo="FTMS"/>
<pk mz="314.045400" i="12897782.0" sn="117.95" a="7840.40" fwhm="0.000612" res="512863.9" algo="FTMS"/>
<pk mz="314.051714" i="1299702.8" z="-1" sn="9.67" a="682.19" fwhm="0.000656" res="478889.2" algo="FTMS" component_name="l" deconvoluted_molecular_mass="312.048429" deconvoluted_isotopic_mass="314.051904"/>
<pk mz="314.059864" i="1927160.3" sn="15.53" a="1090.62" fwhm="0.000634" res="495570.3" algo="FTMS"/>
<pk mz="314.088175" i="1416317.5" sn="10.76" a="611.11" fwhm="0.000568" res="553153.9" algo="FTMS"/>
<pk mz="314.096245" i="1442303.0" sn="11.00" a="706.58" fwhm="0.000615" res="510450.3" algo="FTMS"/>
<pk mz="314.132664" i="1261957.6" sn="9.32" a="572.39" fwhm="0.000588" res="534519.2" algo="FTMS"/>
<pk mz="314.136823" i="1261062.5" sn="9.31" a="546.70" fwhm="0.000565" res="555690.9" algo="FTMS"/>
<pk mz="314.167840" i="1762572.3" sn="13.99" a="861.14" fwhm="0.000581" res="540930.1" algo="FTMS"/>
<pk mz="315.014621" i="1651369.9" sn="12.95" a="744.32" fwhm="0.000554" res="568819.2" algo="FTMS"/>
<pk mz="315.035736" i="1729453.9" sn="13.68" a="981.33" fwhm="0.000651" res="484074.7" algo="FTMS"/>
<pk mz="315.048676" i="1230128.3" sn="9.02" a="548.29" fwhm="0.000581" res="542495.1" algo="FTMS"/>
<pk mz="315.051082" i="1136176.8" sn="8.14" a="392.50" fwhm="0.000507" res="621920.5" algo="FTMS"/>
<pk mz="315.054308" i="3698353.3" sn="32.06" a="2009.81" fwhm="0.000586" res="537915.8" algo="FTMS"/>
<pk mz="315.072144" i="5235892.5" sn="46.42" a="3198.91" fwhm="0.000630" res="499833.9" algo="FTMS"/>
<pk mz="315.108555" i="6495931.5" sn="58.18" a="3794.92" fwhm="0.000595" res="529185.4" algo="FTMS"/>
<pk mz="315.119735" i="1216957.6" sn="8.90" a="540.02" fwhm="0.000612" res="514621.5" algo="FTMS"/>
<pk mz="315.144944" i="6169282.5" sn="55.13" a="3344.58" fwhm="0.000570" res="552521.3" algo="FTMS"/>
<pk mz="315.156152" i="1069252.4" sn="7.52" a="406.00" fwhm="0.000523" res="602939.3" algo="FTMS"/>
<pk mz="315.181345" i="3755721.3" sn="32.60" a="2096.41" fwhm="0.000612" res="514653.0" algo="FTMS"/>
<pk mz="315.217727" i="2137296.0" sn="17.49" a="1159.48" fwhm="0.000586" res="537655.6" algo="FTMS"/>
<pk mz="316.075535" i="1398130.4" sn="10.59" a="775.01" fwhm="0.000673" res="469807.8" algo="FTMS"/>
<pk mz="316.111883" i="1372409.3" sn="10.35" a="593.83" fwhm="0.000593" res="533329.0" algo="FTMS"/>
<pk mz="316.151492" i="2240128.8" sn="18.45" a="1328.67" fwhm="0.000609" res="518933.0" algo="FTMS"/>
<pk mz="317.030297" i="2440745.5" sn="20.32" a="1184.36" fwhm="0.000576" res="550650.8" algo="FTMS"/>
<pk mz="317.033532" i="11294762.0" sn="102.98" a="7296.43" fwhm="0.000633" res="500722.0" algo="FTMS"/>
<pk mz="317.051466" i="1301165.6" sn="9.68" a="559.96" fwhm="0.000581" res="546152.5" algo="FTMS"/>
<pk mz="317.066687" i="1689392.5" sn="13.30" a="738.45" fwhm="0.000568" res="558084.4" algo="FTMS"/>
<pk mz="317.069936" i="4169777.3" sn="36.46" a="2426.43" fwhm="0.000614" res="516277.5" algo="FTMS"/>
<pk mz="317.077856" i="1071218.8" sn="7.53" a="507.91" fwhm="0.000676" res="469070.1" algo="FTMS"/>
<pk mz="317.087840" i="2467380.5" sn="20.57" a="1275.90" fwhm="0.000598" res="530277.6" algo="FTMS"/>
<pk mz="317.106365" i="2292792.3" sn="18.94" a="1098.25" fwhm="0.000556" res="570686.0" algo="FTMS"/>
<pk mz="317.114341" i="1185081.8" sn="8.60" a="521.95" fwhm="0.000595" res="532966.2" algo="FTMS"/>
<pk mz="317.116045" i="1227642.1" sn="8.99" a="693.11" fwhm="0.000742" res="427318.7" algo="FTMS"/>
<pk mz="317.124208" i="4834363.5" sn="42.66" a="2850.74" fwhm="0.000629" res="503990.4" algo="FTMS"/>
<pk mz="317.160578" i="3944002.8" sn="34.35" a="2265.54" fwhm="0.000623" res="509058.5" algo="FTMS"/>
<pk mz="317.196924" i="1400137.8" sn="10.60" a="543.91" fwhm="0.000538" res="589186.2" algo="FTMS"/>
<pk mz="317.233347" i="1238992.8" sn="9.10" a="581.90" fwhm="0.000589" res="538623.8" algo="FTMS"/>
<pk mz="318.033370" i="1068844.6" sn="7.51" a="497.65" fwhm="0.000678" res="469246.0" algo="FTMS"/>
<pk mz="318.036846" i="1138797.3" sn="8.16" a="512.80" fwhm="0.000679" res="468535.3" algo="FTMS"/>
<pk mz="318.045834" i="5688559.0" sn="50.64" a="3312.38" fwhm="0.000620" res="512851.6" algo="FTMS"/>
<pk mz="318.061136" i="1986802.0" sn="16.08" a="1096.29" fwhm="0.000641" res="496269.1" algo="FTMS"/>
<pk mz="318.073299" i="1817076.5" sn="14.49" a="946.50" fwhm="0.000644" res="493536.8" algo="FTMS"/>
<pk mz="318.082228" i="1707254.3" sn="13.47" a="888.08" fwhm="0.000587" res="542024.6" algo="FTMS"/>
<pk mz="318.119443" i="1021181.5" sn="7.06" a="375.03" fwhm="0.000471" res="674892.0" algo="FTMS"/>
<pk mz="318.127569" i="1232127.1" sn="9.03" a="443.63" fwhm="0.000463" res="686948.6" algo="FTMS"/>
<pk mz="319.009609" i="2124717.0" sn="17.28" a="1018.53" fwhm="0.000587" res="543761.9" algo="FTMS"/>
<pk mz="319.045994" i="5413300.5" sn="47.82" a="3344.30" fwhm="0.000637" res="500653.3" algo="FTMS"/>
<pk mz="319.049203" i="143083952.0" z="-1" sn="1326.61" a="89749.37" fwhm="0.000632" res="504826.3" algo="FTMS" component_name="M" deconvoluted_molecular_mass="319.049357" deconvoluted_isotopic_mass="319.049402"/>
<pk mz="319.058144" i="4738486.5" sn="41.56" a="2760.31" fwhm="0.000621" res="513979.0" algo="FTMS"/>
<pk mz="319.082335" i="1885371.5" sn="15.05" a="1006.18" fwhm="0.000603" res="528886.8" algo="FTMS"/>
<pk mz="319.085614" i="7742908.0" sn="69.46" a="4967.34" fwhm="0.000662" res="482049.6" algo="FTMS"/>
<pk mz="319.093562" i="2037181.8" sn="16.46" a="1081.84" fwhm="0.000612" res="521097.2" algo="FTMS"/>
<pk mz="319.095357" i="1501630.1" sn="11.49" a="724.51" fwhm="0.000579" res="551199.7" algo="FTMS"/>
<pk mz="319.103624" i="1521215.8" sn="11.67" a="887.72" fwhm="0.000811" res="393336.7" algo="FTMS"/>
<pk mz="319.121988" i="8017347.5" sn="72.01" a="5666.65" fwhm="0.000671" res="475832.2" algo="FTMS"/>
<pk mz="319.131840" i="1409093.4" sn="10.63" a="805.96" fwhm="0.000690" res="462814.3" algo="FTMS"/>
<pk mz="319.139926" i="1880263.0" sn="15.01" a="865.36" fwhm="0.000560" res="570343.2" algo="FTMS"/>
<pk mz="319.204564" i="1257299.9" sn="9.22" a="567.95" fwhm="0.000594" res="537558.6" algo="FTMS"/>
<pk mz="319.240959" i="4784091.0" sn="41.98" a="2769.91" fwhm="0.000618" res="516432.7" algo="FTMS"/>
<pk mz="320.014616" i="5472374.0" sn="48.37" a="3288.67" fwhm="0.000634" res="504921.9" algo="FTMS"/>
<pk mz="320.041171" i="2027643.1" sn="16.37" a="1000.98" fwhm="0.000580" res="552257.6" algo="FTMS"/>
<pk mz="320.052543" i="10907261.0" z="-1" sn="98.85" a="7122.96" fwhm="0.000654" res="489006.9" algo="FTMS" component_name="M" deconvoluted_molecular_mass="319.049357" deconvoluted_isotopic_mass="320.052743"/>
<pk mz="320.061465" i="4866687.5" sn="42.75" a="3135.63" fwhm="0.000655" res="488387.2" algo="FTMS"/>
<pk mz="320.089000" i="1246340.8" sn="9.12" a="630.15" fwhm="0.000649" res="493145.5" algo="FTMS"/>
<pk mz="320.098638" i="1291654.8" sn="9.54" a="572.95" fwhm="0.000600" res="533409.8" algo="FTMS"/>
<pk mz="320.125340" i="1260556.1" sn="9.25" a="438.78" fwhm="0.000581" res="550959.3" algo="FTMS"/>
<pk mz="320.135126" i="2647950.0" sn="22.14" a="1606.62" fwhm="0.000675" res="474553.9" algo="FTMS"/>
<pk mz="320.638217" i="1055475.6" sn="7.34" a="494.05" fwhm="0.000663" res="483913.0" algo="FTMS"/>
<pk mz="321.025249" i="5080898.0" sn="44.73" a="3213.07" fwhm="0.000658" res="487511.4" algo="FTMS"/>
<pk mz="321.053421" i="2843464.0" z="-1" sn="23.95" a="1503.37" fwhm="0.000598" res="536432.7" algo="FTMS" component_name="M" deconvoluted_molecular_mass="319.049357" deconvoluted_isotopic_mass="321.053623"/>
<pk mz="321.061615" i="3846473.8" sn="33.27" a="2107.24" fwhm="0.000695" res="462201.5" algo="FTMS"/>
<pk mz="321.062442" i="7228234.0" sn="64.68" a="4899.77" fwhm="0.000683" res="469997.3" algo="FTMS"/>
<pk mz="321.064824" i="12847946.0" sn="116.88" a="8357.96" fwhm="0.000654" res="491129.0" algo="FTMS"/>
<pk mz="321.072834" i="3478348.0" sn="29.85" a="2037.93" fwhm="0.000640" res="501392.2" algo="FTMS"/>
<pk mz="321.097987" i="2198097.0" sn="17.96" a="1163.16" fwhm="0.000610" res="526032.2" algo="FTMS"/>
<pk mz="321.101280" i="8280913.5" sn="74.46" a="5405.80" fwhm="0.000665" res="482658.4" algo="FTMS"/>
<pk mz="321.111053" i="3145555.8" sn="26.76" a="1899.61" fwhm="0.000653" res="491963.7" algo="FTMS"/>
<pk mz="321.134395" i="1673560.5" sn="13.08" a="832.24" fwhm="0.000628" res="510965.9" algo="FTMS"/>
<pk mz="321.137688" i="6261593.0" sn="55.70" a="4135.33" fwhm="0.000674" res="476540.2" algo="FTMS"/>
<pk mz="321.147436" i="1509211.1" sn="11.56" a="663.53" fwhm="0.000524" res="612567.1" algo="FTMS"/>
<pk mz="321.183856" i="2151522.5" sn="17.52" a="1038.43" fwhm="0.000546" res="588361.6" algo="FTMS"/>
<pk mz="321.210510" i="2829160.0" sn="23.82" a="1523.45" fwhm="0.000589" res="545361.0" algo="FTMS"/>
<pk mz="321.238040" i="1434477.6" sn="10.86" a="622.90" fwhm="0.000594" res="540497.4" algo="FTMS"/>
<pk mz="322.011757" i="1770508.1" sn="13.98" a="1044.80" fwhm="0.000654" res="492049.7" algo="FTMS"/>
<pk mz="322.020459" i="1557005.9" sn="12.00" a="776.32" fwhm="0.000592" res="544001.4" algo="FTMS"/>
<pk mz="322.056841" i="2003733.4" sn="16.15" a="1159.42" fwhm="0.000696" res="462461.3" algo="FTMS"/>
<pk mz="322.064976" i="1391255.1" sn="10.46" a="735.15" fwhm="0.000656" res="491279.2" algo="FTMS"/>
<pk mz="322.068206" i="1451543.8" sn="11.02" a="548.35" fwhm="0.000498" res="646265.9" algo="FTMS"/>
<pk mz="322.093305" i="1098396.9" sn="7.74" a="428.93" fwhm="0.000519" res="621025.1" algo="FTMS"/>
<pk mz="322.104599" i="1578015.3" sn="12.19" a="959.10" fwhm="0.000702" res="458519.3" algo="FTMS"/>
<pk mz="322.106346" i="1444127.6" sn="10.95" a="734.51" fwhm="0.000629" res="512129.4" algo="FTMS"/>
<pk mz="322.114342" i="1044001.3" sn="7.23" a="407.21" fwhm="0.000596" res="540443.7" algo="FTMS"/>
<pk mz="322.141082" i="1372966.8" sn="10.29" a="647.11" fwhm="0.000610" res="528372.9" algo="FTMS"/>
<pk mz="323.004511" i="1360345.6" sn="10.17" a="544.32" fwhm="0.000555" res="582083.5" algo="FTMS"/>
<pk mz="323.038574" i="3898592.8" sn="33.75" a="2465.42" fwhm="0.000652" res="495218.2" algo="FTMS"/>
<pk mz="323.040871" i="6180065.0" sn="54.94" a="3957.68" fwhm="0.000648" res="498349.3" algo="FTMS"/>
<pk mz="323.077258" i="5197032.5" sn="45.81" a="3015.72" fwhm="0.000615" res="524963.7" algo="FTMS"/>
<pk mz="323.080542" i="2950889.5" sn="24.94" a="1857.91" fwhm="0.000670" res="482360.5" algo="FTMS"/>
<pk mz="323.090258" i="2090987.4" sn="16.96" a="1029.56" fwhm="0.000588" res="549490.4" algo="FTMS"/>
<pk mz="323.108113" i="1345775.1" sn="10.03" a="507.73" fwhm="0.000529" res="611312.5" algo="FTMS"/>
<pk mz="323.113636" i="2603760.3" sn="21.72" a="1413.05" fwhm="0.000621" res="520364.9" algo="FTMS"/>
<pk mz="323.117031" i="2554353.0" sn="21.26" a="1368.52" fwhm="0.000637" res="506977.7" algo="FTMS"/>
<pk mz="323.126735" i="2546163.0" sn="21.18" a="1486.69" fwhm="0.000622" res="519487.0" algo="FTMS"/>
<pk mz="323.150018" i="1445367.9" sn="10.96" a="590.06" fwhm="0.000535" res="604553.9" algo="FTMS"/>
<pk mz="323.153409" i="8105208.5" sn="72.82" a="5215.24" fwhm="0.000652" res="495781.4" algo="FTMS"/>
<pk mz="323.163176" i="1237754.6" sn="9.03" a="664.82" fwhm="0.000688" res="469456.0" algo="FTMS"/>
<pk mz="323.168670" i="1731067.8" sn="13.61" a="797.30" fwhm="0.000551" res="586181.2" algo="FTMS"/>
<pk mz="324.036105" i="1875121.5" sn="14.95" a="838.86" fwhm="0.000573" res="565094.2" algo="FTMS"/>
<pk mz="324.044226" i="1624755.1" sn="12.62" a="844.11" fwhm="0.000635" res="510609.9" algo="FTMS"/>
<pk mz="324.072489" i="2364601.0" sn="19.50" a="1172.23" fwhm="0.000579" res="560084.5" algo="FTMS"/>
<pk mz="324.080664" i="1280954.8" sn="9.43" a="473.99" fwhm="0.000493" res="657268.3" algo="FTMS"/>
<pk mz="324.085583" i="1464251.9" sn="11.13" a="706.54" fwhm="0.000606" res="534695.8" algo="FTMS"/>
<pk mz="324.156796" i="1133514.9" sn="8.06" a="405.56" fwhm="0.000508" res="638565.6" algo="FTMS"/>
<pk mz="325.020104" i="2301057.5" sn="18.81" a="1095.95" fwhm="0.000556" res="584597.2" algo="FTMS"/>
<pk mz="325.051692" i="1469576.1" sn="11.12" a="789.17" fwhm="0.000670" res="485205.6" algo="FTMS"/>
<pk mz="325.056493" i="5504649.0" sn="48.41" a="3560.72" fwhm="0.000663" res="490606.8" algo="FTMS"/>
<pk mz="325.092915" i="4754065.0" sn="41.47" a="2796.69" fwhm="0.000630" res="516298.3" algo="FTMS"/>
<pk mz="325.096311" i="1052881.6" sn="7.27" a="554.64" fwhm="0.000753" res="431824.7" algo="FTMS"/>
<pk mz="325.105984" i="1288467.8" sn="9.45" a="539.01" fwhm="0.000566" res="574146.7" algo="FTMS"/>
<pk mz="325.129305" i="3027608.8" sn="25.52" a="1615.67" fwhm="0.000611" res="532561.6" algo="FTMS"/>
<pk mz="325.142348" i="1295771.5" sn="9.52" a="620.12" fwhm="0.000647" res="502922.0" algo="FTMS"/>
<pk mz="325.147860" i="1612956.6" sn="12.45" a="788.81" fwhm="0.000610" res="532643.6" algo="FTMS"/>
<pk mz="325.165670" i="1664416.4" sn="12.92" a="845.36" fwhm="0.000737" res="441148.2" algo="FTMS"/>
<pk mz="325.171473" i="2065057.6" sn="16.63" a="1142.29" fwhm="0.000669" res="485971.8" algo="FTMS"/>
<pk mz="325.184297" i="223055520.0" z="-1" sn="2058.69" a="147651.22" fwhm="0.000658" res="494401.1" algo="FTMS" component_name="F" deconvoluted_molecular_mass="325.184509" deconvoluted_isotopic_mass="325.184506"/>
<pk mz="325.202087" i="1854888.1" sn="14.68" a="918.33" fwhm="0.000619" res="525713.4" algo="FTMS"/>
<pk mz="326.051759" i="1901661.8" sn="15.11" a="876.81" fwhm="0.000566" res="576533.5" algo="FTMS"/>
<pk mz="326.059894" i="1230943.5" sn="8.92" a="483.90" fwhm="0.000535" res="609713.5" algo="FTMS"/>
<pk mz="326.088250" i="1487717.5" sn="11.29" a="796.18" fwhm="0.000657" res="496367.1" algo="FTMS"/>
<pk mz="326.108409" i="1463785.9" sn="11.07" a="730.17" fwhm="0.000633" res="514811.4" algo="FTMS"/>
<pk mz="326.183693" i="1839738.0" sn="14.54" a="877.43" fwhm="0.000580" res="562039.3" algo="FTMS"/>
<pk mz="326.187664" i="37105532.0" z="-1" sn="340.42" a="24861.16" fwhm="0.000670" res="486581.0" algo="FTMS" component_name="F" deconvoluted_molecular_mass="325.184509" deconvoluted_isotopic_mass="326.187875"/>
<pk mz="327.035820" i="3023409.8" sn="25.48" a="1790.19" fwhm="0.000642" res="509494.5" algo="FTMS"/>
<pk mz="327.063362" i="1065271.8" sn="7.38" a="591.59" fwhm="0.000740" res="441957.7" algo="FTMS"/>
<pk mz="327.072178" i="6088761.5" sn="53.80" a="3948.85" fwhm="0.000660" res="495811.7" algo="FTMS"/>
<pk mz="327.108553" i="5560385.5" sn="48.92" a="3468.26" fwhm="0.000660" res="495350.5" algo="FTMS"/>
<pk mz="327.144984" i="4841545.5" sn="42.28" a="3046.52" fwhm="0.000664" res="492558.1" algo="FTMS"/>
<pk mz="327.163591" i="2740813.5" sn="22.87" a="1530.09" fwhm="0.000642" res="509399.6" algo="FTMS"/>
<pk mz="327.180090" i="7651409.0" sn="68.24" a="4790.55" fwhm="0.000651" res="502452.4" algo="FTMS"/>
<pk mz="327.181273" i="3425873.3" sn="29.20" a="2194.15" fwhm="0.000707" res="463043.7" algo="FTMS"/>
<pk mz="327.191009" i="3142739.5" z="-1" sn="26.58" a="1949.31" fwhm="0.000650" res="503481.4" algo="FTMS" component_name="F" deconvoluted_molecular_mass="325.184509" deconvoluted_isotopic_mass="327.191221"/>
<pk mz="327.217695" i="6504537.0" sn="57.64" a="4121.63" fwhm="0.000652" res="501756.3" algo="FTMS"/>
<pk mz="328.057671" i="1087759.9" sn="7.59" a="496.77" fwhm="0.000652" res="503443.3" algo="FTMS"/>
<pk mz="328.067552" i="1123986.1" sn="7.92" a="469.52" fwhm="0.000563" res="582499.5" algo="FTMS"/>
<pk mz="328.075562" i="2164499.8" sn="17.54" a="1268.35" fwhm="0.000669" res="490168.7" algo="FTMS"/>
<pk mz="328.111871" i="1064347.8" sn="7.37" a="449.15" fwhm="0.000586" res="560345.0" algo="FTMS"/>
<pk mz="328.148225" i="1108131.8" sn="7.78" a="427.96" fwhm="0.000611" res="537192.3" algo="FTMS"/>
<pk mz="328.151386" i="1956132.4" sn="15.61" a="990.11" fwhm="0.000622" res="527866.9" algo="FTMS"/>
<pk mz="328.183437" i="1722667.4" sn="13.46" a="790.76" fwhm="0.000606" res="541617.5" algo="FTMS"/>
<pk mz="328.221096" i="1098035.6" sn="7.68" a="366.82" fwhm="0.000536" res="611928.7" algo="FTMS"/>
<pk mz="329.030292" i="1936613.1" sn="15.43" a="1026.96" fwhm="0.000640" res="513724.2" algo="FTMS"/>
<pk mz="329.051468" i="4797418.0" sn="41.87" a="2897.91" fwhm="0.000643" res="511454.6" algo="FTMS"/>
<pk mz="329.087829" i="9134578.0" sn="81.94" a="5922.84" fwhm="0.000669" res="492196.7" algo="FTMS"/>
<pk mz="329.124175" i="7623162.0" sn="67.98" a="5020.17" fwhm="0.000659" res="499750.5" algo="FTMS"/>
<pk mz="329.152562" i="19804672.0" sn="180.54" a="13239.27" fwhm="0.000673" res="488796.8" algo="FTMS"/>
<pk mz="329.160594" i="8251906.0" sn="73.79" a="5516.00" fwhm="0.000685" res="480610.6" algo="FTMS"/>
<pk mz="329.188993" i="1135496.1" sn="8.03" a="525.57" fwhm="0.000699" res="470960.2" algo="FTMS"/>
<pk mz="329.197007" i="2626057.8" sn="21.80" a="1364.55" fwhm="0.000611" res="538683.5" algo="FTMS"/>
<pk mz="329.233387" i="10207762.0" sn="91.86" a="6573.39" fwhm="0.000660" res="499053.8" algo="FTMS"/>
<pk mz="330.045976" i="1196165.5" sn="8.59" a="784.82" fwhm="0.001064" res="310062.7" algo="FTMS"/>
<pk mz="330.058888" i="2417096.5" sn="19.87" a="1437.64" fwhm="0.000649" res="508700.4" algo="FTMS"/>
<pk mz="330.091221" i="1181135.5" sn="8.45" a="487.24" fwhm="0.000579" res="569830.9" algo="FTMS"/>
<pk mz="330.127570" i="1554391.6" sn="11.90" a="809.21" fwhm="0.000637" res="518270.8" algo="FTMS"/>
<pk mz="330.155872" i="3970782.0" sn="34.23" a="2662.64" fwhm="0.000676" res="488187.5" algo="FTMS"/>
<pk mz="330.167042" i="2274272.5" sn="18.55" a="1261.08" fwhm="0.000653" res="505891.0" algo="FTMS"/>
<pk mz="330.236739" i="2380015.8" sn="19.53" a="1523.69" fwhm="0.000722" res="457702.3" algo="FTMS"/>
<pk mz="331.045968" i="4044708.0" sn="34.72" a="2454.40" fwhm="0.000646" res="512355.5" algo="FTMS"/>
<pk mz="331.049209" i="17843108.0" sn="161.54" a="12394.35" fwhm="0.000688" res="480845.5" algo="FTMS"/>
<pk mz="331.067122" i="2081192.9" sn="16.67" a="1202.90" fwhm="0.000686" res="482620.1" algo="FTMS"/>
<pk mz="331.082419" i="2083756.3" sn="16.70" a="1118.91" fwhm="0.000659" res="502055.2" algo="FTMS"/>
<pk mz="331.103464" i="3711409.0" sn="31.66" a="2220.11" fwhm="0.000659" res="502740.0" algo="FTMS"/>
<pk mz="331.114717" i="1679283.5" sn="12.98" a="890.58" fwhm="0.000647" res="511404.5" algo="FTMS"/>
<pk mz="331.131928" i="1090359.3" sn="7.57" a="628.43" fwhm="0.000719" res="460289.7" algo="FTMS"/>
<pk mz="331.139871" i="6222777.0" sn="54.74" a="4106.79" fwhm="0.000676" res="490166.6" algo="FTMS"/>
<pk mz="331.149557" i="6382523.5" sn="56.21" a="4141.14" fwhm="0.000669" res="495196.6" algo="FTMS"/>
<pk mz="331.176239" i="4575169.0" sn="39.59" a="2918.26" fwhm="0.000669" res="495184.9" algo="FTMS"/>
<pk mz="331.204545" i="1117127.5" sn="7.81" a="580.53" fwhm="0.000653" res="506865.4" algo="FTMS"/>
<pk mz="331.212647" i="1111497.4" sn="7.76" a="477.10" fwhm="0.000596" res="555643.5" algo="FTMS"/>
<pk mz="331.248920" i="1317713.5" sn="9.66" a="661.83" fwhm="0.000636" res="521219.5" algo="FTMS"/>
<pk mz="332.041262" i="1515651.1" sn="11.47" a="716.02" fwhm="0.000586" res="566374.5" algo="FTMS"/>
<pk mz="332.052502" i="2672261.8" sn="22.10" a="1574.70" fwhm="0.000686" res="483904.8" algo="FTMS"/>
<pk mz="332.055921" i="1096454.5" sn="7.62" a="363.98" fwhm="0.000564" res="588575.8" algo="FTMS"/>
<pk mz="332.061489" i="5049479.5" sn="43.95" a="3354.13" fwhm="0.000693" res="478937.2" algo="FTMS"/>
<pk mz="332.077579" i="2016395.4" sn="16.07" a="1018.42" fwhm="0.000598" res="555682.9" algo="FTMS"/>
<pk mz="332.088999" i="1737357.9" sn="13.51" a="1071.03" fwhm="0.000689" res="482179.5" algo="FTMS"/>
<pk mz="332.106824" i="1089297.9" sn="7.55" a="561.97" fwhm="0.000721" res="460453.8" algo="FTMS"/>
<pk mz="332.135317" i="1406616.4" sn="10.47" a="731.94" fwhm="0.000672" res="493992.7" algo="FTMS"/>
<pk mz="332.143288" i="1157530.1" sn="8.18" a="429.33" fwhm="0.000517" res="642915.5" algo="FTMS"/>
<pk mz="332.146356" i="1249690.8" sn="9.03" a="611.86" fwhm="0.000640" res="519101.7" algo="FTMS"/>
<pk mz="332.152996" i="1314332.4" sn="9.62" a="585.75" fwhm="0.000605" res="548797.0" algo="FTMS"/>
<pk mz="332.174088" i="1493025.0" sn="11.26" a="925.64" fwhm="0.000869" res="382252.1" algo="FTMS"/>
<pk mz="332.179629" i="1456546.3" sn="10.93" a="892.42" fwhm="0.000745" res="446044.7" algo="FTMS"/>
<pk mz="332.982522" i="1304663.5" sn="9.53" a="529.77" fwhm="0.000559" res="595712.3" algo="FTMS"/>
<pk mz="333.022926" i="1248096.6" sn="9.01" a="544.98" fwhm="0.000576" res="578086.7" algo="FTMS"/>
<pk mz="333.025231" i="3278689.3" sn="27.67" a="1998.12" fwhm="0.000665" res="500964.0" algo="FTMS"/>
<pk mz="333.051490" i="1031143.1" sn="7.02" a="399.70" fwhm="0.000620" res="536952.4" algo="FTMS"/>
<pk mz="333.053585" i="1041767.6" sn="7.12" a="471.16" fwhm="0.000640" res="520016.8" algo="FTMS"/>
<pk mz="333.064832" i="122623336.0" z="-1" sn="1124.57" a="87269.72" fwhm="0.000694" res="479751.4" algo="FTMS" component_name="N" deconvoluted_molecular_mass="333.064999" deconvoluted_isotopic_mass="333.065054"/>
<pk mz="333.073794" i="1693548.1" sn="13.11" a="1107.43" fwhm="0.000768" res="433625.9" algo="FTMS"/>
<pk mz="333.098037" i="1621745.6" sn="12.45" a="1040.39" fwhm="0.000754" res="441746.0" algo="FTMS"/>
<pk mz="333.101292" i="6078834.5" sn="53.41" a="4284.99" fwhm="0.000737" res="452112.8" algo="FTMS"/>
<pk mz="333.111075" i="4254580.5" sn="36.64" a="3091.25" fwhm="0.000741" res="449842.4" algo="FTMS"/>
<pk mz="333.119150" i="2536566.5" sn="20.85" a="1482.24" fwhm="0.000676" res="492600.5" algo="FTMS"/>
<pk mz="333.137682" i="1373818.6" sn="10.17" a="642.58" fwhm="0.000647" res="514765.7" algo="FTMS"/>
<pk mz="333.147422" i="1472892.9" sn="11.08" a="599.86" fwhm="0.000567" res="587901.4" algo="FTMS"/>
<pk mz="333.155550" i="2273918.8" sn="18.44" a="1281.55" fwhm="0.000662" res="503509.0" algo="FTMS"/>
<pk mz="333.220194" i="2359693.3" sn="19.23" a="1609.76" fwhm="0.000765" res="435698.8" algo="FTMS"/>
<pk mz="334.020486" i="1572931.0" sn="12.00" a="888.79" fwhm="0.000684" res="488670.5" algo="FTMS"/>
<pk mz="334.028578" i="1233988.9" sn="8.88" a="673.70" fwhm="0.000703" res="474849.7" algo="FTMS"/>
<pk mz="334.056845" i="5891659.5" sn="51.69" a="3845.56" fwhm="0.000677" res="493201.7" algo="FTMS"/>
<pk mz="334.068207" i="11976270.0" z="-1" sn="107.61" a="8531.03" fwhm="0.000713" res="468326.3" algo="FTMS" component_name="N" deconvoluted_molecular_mass="333.064999" deconvoluted_isotopic_mass="334.068431"/>
<pk mz="334.077097" i="1840975.9" sn="14.46" a="1132.57" fwhm="0.000718" res="465141.1" algo="FTMS"/>
<pk mz="334.104524" i="1337942.1" sn="9.84" a="662.66" fwhm="0.000623" res="536402.4" algo="FTMS"/>
<pk mz="334.114369" i="1975128.4" sn="15.69" a="1135.65" fwhm="0.000663" res="504066.4" algo="FTMS"/>
<pk mz="334.988433" i="1758240.0" sn="13.70" a="1016.42" fwhm="0.000719" res="465769.9" algo="FTMS"/>
<pk mz="335.040845" i="4973868.0" sn="43.25" a="3207.84" fwhm="0.000685" res="489467.5" algo="FTMS"/>
<pk mz="335.044118" i="13285165.0" sn="119.64" a="9214.73" fwhm="0.000701" res="477969.6" algo="FTMS"/>
<pk mz="335.052080" i="3952942.5" sn="33.87" a="2808.07" fwhm="0.000734" res="456349.9" algo="FTMS"/>
<pk mz="335.069090" i="1577266.5" z="-1" sn="12.03" a="747.55" fwhm="0.000617" res="542944.5" algo="FTMS" component_name="N" deconvoluted_molecular_mass="333.064999" deconvoluted_isotopic_mass="335.069316"/>
<pk mz="335.077228" i="4307764.5" sn="37.13" a="2844.58" fwhm="0.000702" res="477183.4" algo="FTMS"/>
<pk mz="335.080503" i="6741813.0" sn="59.50" a="4649.34" fwhm="0.000716" res="467696.2" algo="FTMS"/>
<pk mz="335.088513" i="2768183.0" sn="22.98" a="1628.31" fwhm="0.000692" res="484038.4" algo="FTMS"/>
<pk mz="335.090255" i="1612087.3" sn="12.35" a="919.44" fwhm="0.000678" res="494252.2" algo="FTMS"/>
<pk mz="335.108131" i="1565499.4" sn="11.92" a="886.11" fwhm="0.000790" res="424356.0" algo="FTMS"/>
<pk mz="335.113649" i="2262588.8" sn="18.33" a="1301.02" fwhm="0.000677" res="495168.1" algo="FTMS"/>
<pk mz="335.116920" i="6039357.5" sn="53.04" a="4144.63" fwhm="0.000707" res="473774.2" algo="FTMS"/>
<pk mz="335.126660" i="3387199.5" sn="28.67" a="2385.37" fwhm="0.000761" res="440349.7" algo="FTMS"/>
<pk mz="335.150057" i="1094981.0" sn="7.60" a="404.68" fwhm="0.000553" res="606299.8" algo="FTMS"/>
<pk mz="335.153319" i="3533125.8" sn="30.01" a="2481.23" fwhm="0.000762" res="439906.6" algo="FTMS"/>
<pk mz="335.163054" i="1636168.0" sn="12.57" a="904.59" fwhm="0.000712" res="471062.8" algo="FTMS"/>
<pk mz="335.199463" i="1166160.3" sn="8.25" a="517.53" fwhm="0.000597" res="561438.8" algo="FTMS"/>
<pk mz="336.036094" i="2272528.5" sn="18.42" a="1740.35" fwhm="0.000824" res="407939.4" algo="FTMS"/>
<pk mz="336.047417" i="1306899.0" sn="9.55" a="632.15" fwhm="0.000678" res="495456.7" algo="FTMS"/>
<pk mz="336.072516" i="1812504.8" z="-1" sn="14.19" a="944.77" fwhm="0.000648" res="518559.4" algo="FTMS" component_name="N" deconvoluted_molecular_mass="333.064999" deconvoluted_isotopic_mass="336.072744"/>
<pk mz="336.083859" i="2612507.5" sn="21.55" a="1726.58" fwhm="0.000753" res="446173.1" algo="FTMS"/>
<pk mz="336.093647" i="1141021.6" sn="8.02" a="605.56" fwhm="0.000889" res="378165.9" algo="FTMS"/>
<pk mz="336.120276" i="1115683.8" sn="7.79" a="491.48" fwhm="0.000615" res="546827.0" algo="FTMS"/>
<pk mz="336.130006" i="1204646.0" sn="8.61" a="555.58" fwhm="0.000690" res="486868.2" algo="FTMS"/>
<pk mz="336.928463" i="1039966.2" sn="7.09" a="462.68" fwhm="0.000700" res="481424.0" algo="FTMS"/>
<pk mz="337.020125" i="2346739.3" sn="19.10" a="1203.88" fwhm="0.000582" res="578587.7" algo="FTMS"/>
<pk mz="337.056519" i="8508668.0" sn="75.73" a="5931.44" fwhm="0.000715" res="471189.0" algo="FTMS"/>
<pk mz="337.059767" i="8102140.5" sn="72.00" a="5517.17" fwhm="0.000700" res="481205.4" algo="FTMS"/>
<pk mz="337.067738" i="1208318.4" sn="8.64" a="466.13" fwhm="0.000596" res="565242.7" algo="FTMS"/>
<pk mz="337.069519" i="1032318.8" sn="7.02" a="662.29" fwhm="0.000838" res="402123.2" algo="FTMS"/>
<pk mz="337.092908" i="4815620.0" sn="41.79" a="3392.28" fwhm="0.000748" res="450442.8" algo="FTMS"/>
<pk mz="337.096195" i="3700485.0" sn="31.36" a="2385.95" fwhm="0.000708" res="476313.7" algo="FTMS"/>
<pk mz="337.105995" i="2272775.3" sn="18.31" a="1383.31" fwhm="0.000679" res="496597.9" algo="FTMS"/>
<pk mz="337.123810" i="1490059.4" sn="11.16" a="1120.49" fwhm="0.000935" res="360451.7" algo="FTMS"/>
<pk mz="337.129302" i="1951500.6" sn="15.38" a="1065.09" fwhm="0.000658" res="512652.2" algo="FTMS"/>
<pk mz="337.132652" i="3251981.3" sn="27.26" a="2179.99" fwhm="0.000740" res="455381.5" algo="FTMS"/>
<pk mz="337.142342" i="2883343.5" sn="23.89" a="1667.00" fwhm="0.000644" res="523714.8" algo="FTMS"/>
<pk mz="337.165715" i="1228821.0" sn="8.77" a="520.00" fwhm="0.000586" res="574937.2" algo="FTMS"/>
<pk mz="337.178723" i="1375512.0" sn="10.11" a="638.31" fwhm="0.000610" res="552520.9" algo="FTMS"/>
<pk mz="337.184268" i="1567513.3" sn="11.87" a="832.41" fwhm="0.000670" res="503112.1" algo="FTMS"/>
<pk mz="337.205499" i="2488606.3" sn="20.28" a="1433.65" fwhm="0.000660" res="511000.6" algo="FTMS"/>
<pk mz="338.051745" i="2796514.3" sn="23.09" a="1759.34" fwhm="0.000711" res="475558.3" algo="FTMS"/>
<pk mz="338.059870" i="1648612.3" sn="12.61" a="821.09" fwhm="0.000635" res="532184.5" algo="FTMS"/>
<pk mz="338.088128" i="1736682.9" sn="13.41" a="1083.27" fwhm="0.000738" res="457811.0" algo="FTMS"/>
<pk mz="338.096285" i="1412588.8" sn="10.45" a="717.44" fwhm="0.000670" res="504359.5" algo="FTMS"/>
<pk mz="338.135846" i="1056885.9" sn="7.20" a="492.13" fwhm="0.000684" res="494360.0" algo="FTMS"/>
<pk mz="339.035770" i="4811975.5" sn="41.51" a="3245.90" fwhm="0.000720" res="470682.7" algo="FTMS"/>
<pk mz="339.072188" i="6598352.0" sn="57.83" a="4631.59" fwhm="0.000717" res="472717.1" algo="FTMS"/>
<pk mz="339.075398" i="1881552.5" sn="14.73" a="1220.21" fwhm="0.000735" res="461197.7" algo="FTMS"/>
<pk mz="339.108573" i="3976408.3" sn="33.87" a="2693.57" fwhm="0.000710" res="477333.4" algo="FTMS"/>
<pk mz="339.111982" i="1492569.1" sn="11.18" a="830.21" fwhm="0.000711" res="476890.2" algo="FTMS"/>
<pk mz="339.121597" i="1846491.3" sn="14.41" a="953.69" fwhm="0.000628" res="539573.0" algo="FTMS"/>
<pk mz="339.144951" i="2530528.8" sn="20.66" a="1467.00" fwhm="0.000657" res="516366.6" algo="FTMS"/>
<pk mz="339.148297" i="4439777.5" sn="38.11" a="2990.78" fwhm="0.000732" res="463332.3" algo="FTMS"/>
<pk mz="339.157922" i="1775331.8" sn="13.76" a="945.55" fwhm="0.000643" res="527300.2" algo="FTMS"/>
<pk mz="339.163544" i="1538533.1" sn="11.60" a="804.11" fwhm="0.000626" res="541503.6" algo="FTMS"/>
<pk mz="339.181305" i="1927913.3" sn="15.16" a="1018.69" fwhm="0.000674" res="503557.2" algo="FTMS"/>
<pk mz="339.199935" i="112171760.0" z="-1" sn="1022.39" a="81424.03" fwhm="0.000722" res="470058.1" algo="FTMS" component_name="O" deconvoluted_molecular_mass="339.200175" deconvoluted_isotopic_mass="339.200168"/>
<pk mz="340.031035" i="1318831.8" sn="9.59" a="692.68" fwhm="0.000649" res="523943.8" algo="FTMS"/>
<pk mz="340.067404" i="2375096.3" sn="19.24" a="1571.46" fwhm="0.000754" res="451224.6" algo="FTMS"/>
<pk mz="340.075522" i="1374522.1" sn="10.10" a="778.39" fwhm="0.000689" res="493530.5" algo="FTMS"/>
<pk mz="340.111818" i="1087170.6" sn="7.47" a="467.57" fwhm="0.000594" res="573001.0" algo="FTMS"/>
<pk mz="340.203310" i="22277080.0" z="-1" sn="201.07" a="16582.15" fwhm="0.000746" res="455956.8" algo="FTMS" component_name="O" deconvoluted_molecular_mass="339.200175" deconvoluted_isotopic_mass="340.203546"/>
<pk mz="340.448662" i="1109777.5" sn="7.68" a="592.37" fwhm="0.000772" res="440827.3" algo="FTMS"/>
<pk mz="340.885375" i="1122807.9" sn="7.80" a="450.60" fwhm="0.000694" res="491398.5" algo="FTMS"/>
<pk mz="340.915394" i="2530175.0" sn="20.66" a="1783.31" fwhm="0.000762" res="447469.6" algo="FTMS"/>
<pk mz="341.014926" i="1053078.3" sn="7.16" a="473.31" fwhm="0.000675" res="504993.6" algo="FTMS"/>
<pk mz="341.030392" i="1057689.9" sn="7.20" a="524.10" fwhm="0.000741" res="460291.9" algo="FTMS"/>
<pk mz="341.051458" i="5510303.0" sn="47.88" a="3846.48" fwhm="0.000734" res="464859.8" algo="FTMS"/>
<pk mz="341.062620" i="1133985.5" sn="7.90" a="612.95" fwhm="0.000699" res="487799.2" algo="FTMS"/>
<pk mz="341.087824" i="5841063.5" sn="50.90" a="4069.96" fwhm="0.000720" res="473882.8" algo="FTMS"/>
<pk mz="341.100816" i="1255850.4" sn="9.01" a="656.22" fwhm="0.000716" res="476515.5" algo="FTMS"/>
<pk mz="341.124199" i="5537968.0" sn="48.14" a="3632.60" fwhm="0.000692" res="492885.5" algo="FTMS"/>
<pk mz="341.142728" i="1366196.3" sn="10.02" a="823.70" fwhm="0.000755" res="451917.6" algo="FTMS"/>
<pk mz="341.160581" i="5785784.5" sn="50.40" a="3972.34" fwhm="0.000720" res="473826.1" algo="FTMS"/>
<pk mz="341.179221" i="3333820.8" sn="28.00" a="2233.03" fwhm="0.000734" res="464522.3" algo="FTMS"/>
<pk mz="341.195736" i="4412096.5" sn="37.85" a="2818.04" fwhm="0.000697" res="489235.7" algo="FTMS"/>
<pk mz="341.196980" i="3790017.0" sn="32.16" a="2799.55" fwhm="0.000834" res="409139.1" algo="FTMS"/>
<pk mz="341.204277" i="1083586.8" sn="7.44" a="471.18" fwhm="0.000576" res="592500.5" algo="FTMS"/>
<pk mz="341.206652" i="2830787.3" z="-1" sn="23.40" a="1966.80" fwhm="0.000737" res="462792.2" algo="FTMS" component_name="O" deconvoluted_molecular_mass="339.200175" deconvoluted_isotopic_mass="341.206889"/>
<pk mz="341.982203" i="6091129.5" sn="53.19" a="4103.08" fwhm="0.000710" res="481427.2" algo="FTMS"/>
<pk mz="342.046622" i="1197704.8" sn="8.48" a="493.48" fwhm="0.000607" res="563289.1" algo="FTMS"/>
<pk mz="342.054803" i="1463690.6" sn="10.91" a="791.66" fwhm="0.000682" res="501367.8" algo="FTMS"/>
<pk mz="342.083053" i="1853585.3" sn="14.47" a="1134.86" fwhm="0.000727" res="470566.0" algo="FTMS"/>
<pk mz="342.091114" i="1958291.3" sn="15.43" a="1311.54" fwhm="0.000758" res="451555.2" algo="FTMS"/>
<pk mz="342.096169" i="1184788.4" sn="8.36" a="730.28" fwhm="0.000916" res="373434.0" algo="FTMS"/>
<pk mz="342.127486" i="1469339.8" sn="10.96" a="852.97" fwhm="0.000736" res="464913.0" algo="FTMS"/>
<pk mz="342.130599" i="1162012.5" sn="8.15" a="661.03" fwhm="0.000717" res="476894.2" algo="FTMS"/>
<pk mz="342.163997" i="1516836.4" sn="11.39" a="922.36" fwhm="0.000795" res="430564.4" algo="FTMS"/>
<pk mz="342.167058" i="3094949.0" sn="25.81" a="1993.39" fwhm="0.000717" res="477236.9" algo="FTMS"/>
<pk mz="342.912432" i="1723988.8" sn="13.29" a="940.49" fwhm="0.000653" res="524979.9" algo="FTMS"/>
<pk mz="343.009527" i="1945451.6" sn="15.31" a="1199.23" fwhm="0.000736" res="466343.8" algo="FTMS"/>
<pk mz="343.030677" i="1681776.6" sn="12.90" a="983.41" fwhm="0.000685" res="501044.5" algo="FTMS"/>
<pk mz="343.045994" i="2029940.3" sn="16.08" a="1354.29" fwhm="0.000807" res="425337.1" algo="FTMS"/>
<pk mz="343.067109" i="6771321.0" sn="59.40" a="4867.98" fwhm="0.000742" res="462620.3" algo="FTMS"/>
<pk mz="343.082352" i="2678908.8" sn="22.01" a="1661.93" fwhm="0.000705" res="486727.7" algo="FTMS"/>
<pk mz="343.103468" i="6868610.0" sn="60.29" a="4717.10" fwhm="0.000723" res="474721.1" algo="FTMS"/>
<pk mz="343.114578" i="1095172.4" sn="7.54" a="626.51" fwhm="0.000750" res="457470.8" algo="FTMS"/>
<pk mz="343.139865" i="7002762.5" sn="61.51" a="4797.06" fwhm="0.000718" res="478166.8" algo="FTMS"/>
<pk mz="343.158533" i="1584910.8" sn="12.01" a="1114.57" fwhm="0.000916" res="374536.4" algo="FTMS"/>
<pk mz="343.168170" i="10509969.0" sn="93.56" a="7911.68" fwhm="0.000739" res="464221.2" algo="FTMS"/>
<pk mz="343.176242" i="5983891.0" sn="52.20" a="4041.78" fwhm="0.000707" res="485249.7" algo="FTMS"/>
<pk mz="343.212603" i="4111003.5" sn="35.09" a="2826.44" fwhm="0.000716" res="479256.4" algo="FTMS"/>
<pk mz="343.248969" i="3404964.3" sn="28.64" a="2321.63" fwhm="0.000725" res="473706.7" algo="FTMS"/>
<pk mz="343.980140" i="5651281.0" sn="48.73" a="4089.48" fwhm="0.000751" res="458275.2" algo="FTMS"/>
<pk mz="344.052526" i="1688930.0" sn="12.85" a="851.96" fwhm="0.000674" res="510724.0" algo="FTMS"/>
<pk mz="344.070388" i="1694566.1" sn="12.90" a="1160.21" fwhm="0.000814" res="422550.4" algo="FTMS"/>
<pk mz="344.074556" i="32448360.0" sn="291.41" a="24546.49" fwhm="0.000751" res="458342.5" algo="FTMS"/>
<pk mz="344.098667" i="1625964.9" sn="12.28" a="1227.40" fwhm="0.000899" res="382818.2" algo="FTMS"/>
<pk mz="344.106840" i="1842286.8" sn="14.24" a="1161.60" fwhm="0.000739" res="465839.0" algo="FTMS"/>
<pk mz="344.135136" i="1781365.5" sn="13.69" a="1104.29" fwhm="0.000718" res="479152.1" algo="FTMS"/>
<pk mz="344.143245" i="1374327.4" sn="10.00" a="654.77" fwhm="0.000633" res="543994.3" algo="FTMS"/>
<pk mz="344.171508" i="2859390.0" sn="23.45" a="1952.08" fwhm="0.000745" res="461895.9" algo="FTMS"/>
<pk mz="344.182699" i="3029376.8" sn="24.99" a="1972.22" fwhm="0.000711" res="483968.8" algo="FTMS"/>
<pk mz="344.759055" i="1065865.1" sn="7.20" a="558.01" fwhm="0.000674" res="511850.6" algo="FTMS"/>
<pk mz="344.988951" i="1074111.5" sn="7.28" a="661.43" fwhm="0.000815" res="423466.4" algo="FTMS"/>
<pk mz="345.025233" i="2429256.3" sn="19.55" a="1498.22" fwhm="0.000705" res="489618.4" algo="FTMS"/>
<pk mz="345.046401" i="1515597.1" sn="11.28" a="774.34" fwhm="0.000671" res="514581.8" algo="FTMS"/>
<pk mz="345.061609" i="2987600.8" sn="24.61" a="2022.50" fwhm="0.000742" res="465030.2" algo="FTMS"/>
<pk mz="345.064913" i="1222481.5" sn="8.62" a="492.82" fwhm="0.000593" res="581722.9" algo="FTMS"/>
<pk mz="345.073895" i="1233491.6" sn="8.72" a="725.39" fwhm="0.000872" res="395904.1" algo="FTMS"/>
<pk mz="345.077915" i="2459732.5" sn="19.83" a="1436.67" fwhm="0.000686" res="503274.2" algo="FTMS"/>
<pk mz="345.082732" i="3901013.8" sn="32.88" a="2734.89" fwhm="0.000744" res="463993.4" algo="FTMS"/>
<pk mz="345.098021" i="1307993.4" sn="9.40" a="820.41" fwhm="0.000758" res="455496.1" algo="FTMS"/>
<pk mz="345.119107" i="5164126.5" sn="44.32" a="3465.49" fwhm="0.000699" res="493582.6" algo="FTMS"/>
<pk mz="345.130413" i="1889121.0" sn="14.66" a="1094.76" fwhm="0.000701" res="492327.3" algo="FTMS"/>
<pk mz="345.147484" i="1426533.1" sn="10.47" a="885.40" fwhm="0.000732" res="471651.5" algo="FTMS"/>
<pk mz="345.155495" i="6366311.0" sn="55.21" a="4305.24" fwhm="0.000709" res="487041.2" algo="FTMS"/>
<pk mz="345.165221" i="3918441.3" sn="33.04" a="2524.67" fwhm="0.000697" res="495225.3" algo="FTMS"/>
<pk mz="345.183784" i="1503597.6" sn="11.17" a="916.49" fwhm="0.000732" res="471691.0" algo="FTMS"/>
<pk mz="345.191910" i="3818607.5" sn="32.13" a="2551.30" fwhm="0.000739" res="466845.7" algo="FTMS"/>
<pk mz="345.228265" i="2441080.3" sn="19.66" a="1543.93" fwhm="0.000735" res="469642.9" algo="FTMS"/>
<pk mz="346.068222" i="13328703.0" sn="118.26" a="9806.82" fwhm="0.000743" res="465877.9" algo="FTMS"/>
<pk mz="346.071625" i="10418496.0" sn="91.90" a="7743.81" fwhm="0.000755" res="458633.7" algo="FTMS"/>
<pk mz="346.077197" i="1678145.4" sn="12.75" a="1126.12" fwhm="0.000774" res="447176.0" algo="FTMS"/>
<pk mz="346.086109" i="1167043.5" sn="8.12" a="726.39" fwhm="0.000821" res="421757.6" algo="FTMS"/>
<pk mz="346.104569" i="1097927.9" sn="7.49" a="606.77" fwhm="0.000792" res="437026.3" algo="FTMS"/>
<pk mz="346.114311" i="1573706.3" sn="11.80" a="1135.38" fwhm="0.001001" res="345916.3" algo="FTMS"/>
<pk mz="346.122480" i="1109836.1" sn="7.60" a="445.35" fwhm="0.000621" res="557708.7" algo="FTMS"/>
<pk mz="346.133656" i="1140942.9" sn="7.88" a="594.20" fwhm="0.000699" res="495078.7" algo="FTMS"/>
<pk mz="346.150746" i="1101650.9" sn="7.53" a="486.18" fwhm="0.000617" res="560684.0" algo="FTMS"/>
<pk mz="346.158870" i="1371220.9" sn="9.97" a="584.25" fwhm="0.000614" res="563957.3" algo="FTMS"/>
<pk mz="346.162016" i="2574677.5" sn="20.87" a="1545.31" fwhm="0.000687" res="503982.1" algo="FTMS"/>
<pk mz="347.004536" i="1399325.5" sn="10.22" a="818.26" fwhm="0.000719" res="482837.0" algo="FTMS"/>
<pk mz="347.040888" i="8639014.0" sn="75.78" a="6272.82" fwhm="0.000752" res="461490.7" algo="FTMS"/>
<pk mz="347.052145" i="1071016.8" sn="7.25" a="456.51" fwhm="0.000624" res="556054.0" algo="FTMS"/>
<pk mz="347.062099" i="1598123.1" sn="12.02" a="1110.30" fwhm="0.000859" res="404109.5" algo="FTMS"/>
<pk mz="347.071546" i="1228077.4" sn="8.67" a="521.15" fwhm="0.000645" res="537896.3" algo="FTMS"/>
<pk mz="347.077276" i="3303470.8" sn="27.46" a="2396.50" fwhm="0.000773" res="448867.8" algo="FTMS"/>
<pk mz="347.080530" i="10494512.0" sn="92.59" a="7747.45" fwhm="0.000741" res="468134.5" algo="FTMS"/>
<pk mz="347.088553" i="1942065.4" sn="15.13" a="1267.31" fwhm="0.000756" res="459267.9" algo="FTMS"/>
<pk mz="347.090312" i="2745393.8" sn="22.41" a="1858.42" fwhm="0.000731" res="475021.9" algo="FTMS"/>
<pk mz="347.098379" i="1463091.8" sn="10.80" a="705.64" fwhm="0.000610" res="569107.0" algo="FTMS"/>
<pk mz="347.113632" i="1897015.4" sn="14.73" a="1257.60" fwhm="0.000766" res="453018.2" algo="FTMS"/>
<pk mz="347.117036" i="2017848.3" sn="15.82" a="1593.01" fwhm="0.001108" res="313380.0" algo="FTMS"/>
<pk mz="347.126716" i="2235962.5" sn="17.80" a="1407.81" fwhm="0.000753" res="461097.1" algo="FTMS"/>
<pk mz="347.134790" i="3502140.5" sn="29.26" a="2318.86" fwhm="0.000730" res="475340.8" algo="FTMS"/>
<pk mz="347.153401" i="1338176.9" sn="9.67" a="682.24" fwhm="0.000687" res="505156.9" algo="FTMS"/>
<pk mz="347.171172" i="2666565.0" sn="21.70" a="1747.25" fwhm="0.000743" res="467318.3" algo="FTMS"/>
<pk mz="347.199538" i="2696267.8" sn="21.96" a="1800.82" fwhm="0.000745" res="465872.4" algo="FTMS"/>
<pk mz="348.036135" i="2127378.5" sn="16.81" a="1275.00" fwhm="0.000717" res="485170.8" algo="FTMS"/>
<pk mz="348.044287" i="1988884.5" sn="15.56" a="1310.32" fwhm="0.000739" res="470892.8" algo="FTMS"/>
<pk mz="348.056392" i="3205911.3" sn="26.58" a="2125.64" fwhm="0.000692" res="503100.8" algo="FTMS"/>
<pk mz="348.072545" i="2158107.3" sn="17.09" a="1286.44" fwhm="0.000693" res="502304.8" algo="FTMS"/>
<pk mz="348.083846" i="3598621.8" sn="30.13" a="2548.51" fwhm="0.000776" res="448822.6" algo="FTMS"/>
<pk mz="348.093601" i="1261856.1" sn="8.97" a="671.91" fwhm="0.000733" res="474860.8" algo="FTMS"/>
<pk mz="348.108934" i="1083043.9" sn="7.35" a="547.87" fwhm="0.000771" res="451636.7" algo="FTMS"/>
<pk mz="348.130007" i="2480424.8" sn="20.01" a="1666.17" fwhm="0.000776" res="448659.8" algo="FTMS"/>
<pk mz="348.138236" i="1203754.8" sn="8.45" a="610.18" fwhm="0.000710" res="490315.1" algo="FTMS"/>
<pk mz="349.020153" i="4988924.5" sn="42.72" a="3563.36" fwhm="0.000742" res="470168.4" algo="FTMS"/>
<pk mz="349.059768" i="48702468.0" z="-1" sn="438.60" a="37687.84" fwhm="0.000765" res="456129.5" algo="FTMS" component_name="g" deconvoluted_molecular_mass="349.060061" deconvoluted_isotopic_mass="349.060020"/>
<pk mz="349.067774" i="1705479.8" sn="12.99" a="933.62" fwhm="0.000687" res="508395.1" algo="FTMS"/>
<pk mz="349.069589" i="1293064.3" sn="9.25" a="906.98" fwhm="0.000829" res="421008.7" algo="FTMS"/>
<pk mz="349.092904" i="3542029.8" sn="29.62" a="2790.47" fwhm="0.000809" res="431428.0" algo="FTMS"/>
<pk mz="349.096192" i="2073614.5" sn="16.32" a="1356.51" fwhm="0.000737" res="473734.3" algo="FTMS"/>
<pk mz="349.105976" i="28283920.0" sn="253.69" a="21739.58" fwhm="0.000769" res="453978.1" algo="FTMS"/>
<pk mz="349.129347" i="1971478.4" sn="15.40" a="1178.07" fwhm="0.000704" res="495781.1" algo="FTMS"/>
<pk mz="349.132576" i="4867095.0" sn="41.62" a="3508.90" fwhm="0.000756" res="461561.3" algo="FTMS"/>
<pk mz="349.142381" i="3805209.5" sn="32.00" a="2558.66" fwhm="0.000736" res="474601.9" algo="FTMS"/>
<pk mz="349.165722" i="1162271.1" sn="8.07" a="546.31" fwhm="0.000643" res="543093.1" algo="FTMS"/>
<pk mz="349.178625" i="1826850.1" sn="14.09" a="1248.94" fwhm="0.000792" res="440756.1" algo="FTMS"/>
<pk mz="349.215088" i="2978858.8" sn="24.52" a="2021.03" fwhm="0.000756" res="462175.9" algo="FTMS"/>
<pk mz="350.051780" i="2426610.0" sn="19.52" a="1402.42" fwhm="0.000683" res="512549.9" algo="FTMS"/>
<pk mz="350.059937" i="1520883.9" sn="11.31" a="906.91" fwhm="0.000719" res="487184.3" algo="FTMS"/>
<pk mz="350.063101" i="5284084.5" z="-1" sn="45.39" a="3934.73" fwhm="0.000775" res="451932.1" algo="FTMS" component_name="g" deconvoluted_molecular_mass="349.060061" deconvoluted_isotopic_mass="350.063354"/>
<pk mz="350.072073" i="9196791.0" sn="80.83" a="7354.91" fwhm="0.000805" res="434695.0" algo="FTMS"/>
<pk mz="350.088166" i="2127610.8" sn="16.81" a="1200.91" fwhm="0.000676" res="518193.6" algo="FTMS"/>
<pk mz="350.097129" i="1225468.8" sn="8.64" a="815.12" fwhm="0.001032" res="339301.6" algo="FTMS"/>
<pk mz="350.099462" i="3177213.3" sn="26.31" a="2437.76" fwhm="0.000827" res="423589.2" algo="FTMS"/>
<pk mz="350.109285" i="5605631.5" sn="48.31" a="4375.40" fwhm="0.000783" res="446974.3" algo="FTMS"/>
<pk mz="350.135832" i="1416710.0" sn="10.37" a="826.48" fwhm="0.000706" res="495662.2" algo="FTMS"/>
<pk mz="350.145782" i="1367816.4" sn="9.93" a="776.81" fwhm="0.000711" res="492426.8" algo="FTMS"/>
<pk mz="350.943946" i="1083334.5" sn="7.28" a="606.93" fwhm="0.000806" res="435157.9" algo="FTMS"/>
<pk mz="351.035795" i="6960604.5" sn="60.03" a="5181.05" fwhm="0.000767" res="457860.9" algo="FTMS"/>
<pk mz="351.052075" i="1753312.3" sn="13.30" a="1191.54" fwhm="0.000826" res="424854.3" algo="FTMS"/>
<pk mz="351.060498" i="1598946.3" sn="11.91" a="883.77" fwhm="0.000708" res="495677.2" algo="FTMS"/>
<pk mz="351.064006" i="1380323.1" sn="9.95" a="627.08" fwhm="0.000636" res="551674.0" algo="FTMS"/>
<pk mz="351.067805" i="1740260.0" z="-1" sn="13.18" a="1296.38" fwhm="0.000956" res="367273.3" algo="FTMS" component_name="g" deconvoluted_molecular_mass="349.060061" deconvoluted_isotopic_mass="351.068060"/>
<pk mz="351.075381" i="227878368.0" z="-1" sn="2042.59" a="176876.22" fwhm="0.000771" res="455179.5" algo="FTMS" component_name="E" deconvoluted_molecular_mass="351.075620" deconvoluted_isotopic_mass="351.075636"/>
<pk mz="351.103009" i="8084972.5" sn="70.12" a="6299.76" fwhm="0.000773" res="454113.7" algo="FTMS"/>
<pk mz="351.108566" i="3516397.8" sn="29.12" a="2273.71" fwhm="0.000717" res="489534.4" algo="FTMS"/>
<pk mz="351.111869" i="2672622.5" sn="21.55" a="2131.08" fwhm="0.000841" res="417256.5" algo="FTMS"/>
<pk mz="351.121589" i="3887088.8" sn="32.44" a="2966.81" fwhm="0.000783" res="448694.7" algo="FTMS"/>
<pk mz="351.139486" i="1532405.1" sn="11.31" a="911.06" fwhm="0.000746" res="470807.4" algo="FTMS"/>
<pk mz="351.144910" i="2068726.4" sn="16.13" a="1223.48" fwhm="0.000705" res="498025.7" algo="FTMS"/>
<pk mz="351.148266" i="1320695.1" sn="9.41" a="629.81" fwhm="0.000671" res="523530.0" algo="FTMS"/>
<pk mz="351.158011" i="2832889.5" sn="22.98" a="1867.90" fwhm="0.000729" res="481670.3" algo="FTMS"/>
<pk mz="351.184581" i="1178623.8" sn="8.14" a="544.25" fwhm="0.000706" res="497698.6" algo="FTMS"/>
<pk mz="351.194409" i="2036994.1" sn="15.84" a="1175.15" fwhm="0.000697" res="504204.0" algo="FTMS"/>
<pk mz="351.221130" i="2718216.5" sn="21.95" a="1978.57" fwhm="0.000770" res="456168.8" algo="FTMS"/>
<pk mz="352.039124" i="1504459.5" sn="11.06" a="818.68" fwhm="0.000728" res="483593.1" algo="FTMS"/>
<pk mz="352.040903" i="1408716.0" sn="10.20" a="718.69" fwhm="0.000732" res="480995.9" algo="FTMS"/>
<pk mz="352.067416" i="2334930.3" sn="18.51" a="1401.01" fwhm="0.000707" res="498142.3" algo="FTMS"/>
<pk mz="352.070756" i="1126227.1" sn="7.67" a="503.58" fwhm="0.000662" res="532031.5" algo="FTMS"/>
<pk mz="352.078767" i="18433748.0" z="-1" sn="162.99" a="15131.38" fwhm="0.000806" res="437052.2" algo="FTMS" component_name="E" deconvoluted_molecular_mass="351.075620" deconvoluted_isotopic_mass="352.079024"/>
<pk mz="352.103786" i="1714395.0" sn="12.94" a="1083.86" fwhm="0.000727" res="484045.1" algo="FTMS"/>
<pk mz="352.106357" i="1110235.5" sn="7.52" a="442.51" fwhm="0.000590" res="596656.3" algo="FTMS"/>
<pk mz="352.135132" i="1131874.4" sn="7.72" a="642.00" fwhm="0.000770" res="457206.0" algo="FTMS"/>
<pk mz="353.015039" i="1737908.4" sn="13.15" a="1233.95" fwhm="0.000839" res="421001.5" algo="FTMS"/>
<pk mz="353.051438" i="8869821.0" sn="77.16" a="6964.45" fwhm="0.000789" res="447477.1" algo="FTMS"/>
<pk mz="353.054662" i="1380029.9" sn="9.94" a="749.85" fwhm="0.000722" res="488858.9" algo="FTMS"/>
<pk mz="353.079627" i="4424644.0" sn="37.26" a="3405.37" fwhm="0.000812" res="434562.9" algo="FTMS"/>
<pk mz="353.082202" i="1767876.4" z="-1" sn="13.42" a="1555.85" fwhm="0.001069" res="330317.6" algo="FTMS" component_name="E" deconvoluted_molecular_mass="351.075620" deconvoluted_isotopic_mass="353.082461"/>
<pk mz="353.087820" i="7145413.5" sn="61.68" a="5498.94" fwhm="0.000793" res="445312.0" algo="FTMS"/>
<pk mz="353.091009" i="1456070.5" sn="10.62" a="770.01" fwhm="0.000668" res="528676.9" algo="FTMS"/>
<pk mz="353.099138" i="1171784.5" sn="8.07" a="642.79" fwhm="0.000732" res="482333.1" algo="FTMS"/>
<pk mz="353.100851" i="1275464.9" sn="9.00" a="770.35" fwhm="0.000780" res="452885.9" algo="FTMS"/>
<pk mz="353.118648" i="1518285.1" sn="11.18" a="930.22" fwhm="0.000751" res="470416.9" algo="FTMS"/>
<pk mz="353.124207" i="3463630.5" sn="28.64" a="2297.78" fwhm="0.000734" res="481283.9" algo="FTMS"/>
<pk mz="353.127530" i="1277647.3" sn="9.02" a="682.25" fwhm="0.000681" res="518184.2" algo="FTMS"/>
<pk mz="353.137252" i="3122641.5" sn="25.58" a="2045.98" fwhm="0.000747" res="472927.0" algo="FTMS"/>
<pk mz="353.155104" i="1192533.8" sn="8.26" a="578.56" fwhm="0.000678" res="520891.0" algo="FTMS"/>
<pk mz="353.160578" i="2653143.0" sn="21.37" a="1718.53" fwhm="0.000751" res="470370.4" algo="FTMS"/>
<pk mz="353.163938" i="4317656.0" sn="36.30" a="3122.10" fwhm="0.000781" res="452108.6" algo="FTMS"/>
<pk mz="353.179274" i="1077723.5" sn="7.23" a="459.69" fwhm="0.000617" res="571967.2" algo="FTMS"/>
<pk mz="353.196912" i="1219039.8" sn="8.50" a="600.89" fwhm="0.000675" res="523084.3" algo="FTMS"/>
<pk mz="353.200350" i="2147808.5" sn="16.83" a="1284.82" fwhm="0.000737" res="479054.4" algo="FTMS"/>
<pk mz="353.210008" i="2853347.0" sn="23.16" a="1889.88" fwhm="0.000741" res="476444.1" algo="FTMS"/>
<pk mz="354.046741" i="1819050.6" sn="13.88" a="1090.85" fwhm="0.000740" res="478129.9" algo="FTMS"/>
<pk mz="354.054830" i="1610156.6" sn="12.00" a="846.44" fwhm="0.000723" res="489857.0" algo="FTMS"/>
<pk mz="354.083060" i="2078131.4" z="-1" sn="16.20" a="1296.72" fwhm="0.000730" res="484758.8" algo="FTMS" component_name="E" deconvoluted_molecular_mass="351.075620" deconvoluted_isotopic_mass="354.083321"/>
<pk mz="354.091128" i="1703605.3" sn="12.84" a="943.52" fwhm="0.000686" res="515959.4" algo="FTMS"/>
<pk mz="354.119454" i="1349436.1" sn="9.66" a="722.84" fwhm="0.000781" res="453234.1" algo="FTMS"/>
<pk mz="354.894693" i="1550453.3" sn="11.47" a="1013.20" fwhm="0.000775" res="457791.3" algo="FTMS"/>
<pk mz="355.030642" i="1754005.8" sn="13.29" a="1024.30" fwhm="0.000749" res="474197.0" algo="FTMS"/>
<pk mz="355.045904" i="1279257.4" sn="9.03" a="744.40" fwhm="0.000750" res="473315.7" algo="FTMS"/>
<pk mz="355.067082" i="7742878.5" sn="67.04" a="6032.40" fwhm="0.000808" res="439359.1" algo="FTMS"/>
<pk mz="355.103485" i="5267879.0" sn="44.83" a="3678.01" fwhm="0.000747" res="475332.7" algo="FTMS"/>
<pk mz="355.139861" i="4616624.0" sn="38.98" a="3543.75" fwhm="0.000793" res="447829.7" algo="FTMS"/>
<pk mz="355.152912" i="1422771.0" sn="10.32" a="844.51" fwhm="0.000747" res="475194.8" algo="FTMS"/>
<pk mz="355.176231" i="3997112.5" sn="33.42" a="2803.77" fwhm="0.000770" res="460974.4" algo="FTMS"/>
<pk mz="355.207081" i="1349567.9" sn="9.66" a="675.79" fwhm="0.000743" res="478159.2" algo="FTMS"/>
<pk mz="355.212608" i="2565569.3" sn="20.58" a="1678.29" fwhm="0.000728" res="488073.5" algo="FTMS"/>
<pk mz="355.872991" i="1117407.1" sn="7.58" a="542.20" fwhm="0.000739" res="481236.3" algo="FTMS"/>
<pk mz="356.062267" i="1346700.4" sn="9.64" a="1023.19" fwhm="0.000901" res="395318.9" algo="FTMS"/>
<pk mz="356.070523" i="1891214.4" sn="14.52" a="1230.21" fwhm="0.000791" res="450054.5" algo="FTMS"/>
<pk mz="356.098684" i="1570197.1" sn="11.64" a="1086.65" fwhm="0.000837" res="425325.6" algo="FTMS"/>
<pk mz="356.106854" i="1596567.1" sn="11.88" a="885.03" fwhm="0.000711" res="500508.8" algo="FTMS"/>
<pk mz="356.111870" i="1120024.3" sn="7.60" a="694.73" fwhm="0.000872" res="408462.3" algo="FTMS"/>
<pk mz="356.146377" i="1145760.5" sn="7.83" a="548.78" fwhm="0.000723" res="492275.8" algo="FTMS"/>
<pk mz="356.171553" i="1209254.5" sn="8.40" a="755.16" fwhm="0.000828" res="430378.1" algo="FTMS"/>
<pk mz="356.182666" i="1144233.3" sn="7.82" a="528.50" fwhm="0.000611" res="582798.3" algo="FTMS"/>
<pk mz="357.025134" i="1334130.8" sn="9.52" a="904.52" fwhm="0.000841" res="424603.9" algo="FTMS"/>
<pk mz="357.046350" i="4779896.0" sn="40.44" a="3534.16" fwhm="0.000801" res="445958.6" algo="FTMS"/>
<pk mz="357.061628" i="1126523.5" sn="7.66" a="417.02" fwhm="0.000564" res="633288.4" algo="FTMS"/>
<pk mz="357.082769" i="4564864.5" sn="38.51" a="3256.00" fwhm="0.000762" res="468490.1" algo="FTMS"/>
<pk mz="357.119141" i="4445065.0" sn="37.44" a="3314.18" fwhm="0.000766" res="466261.6" algo="FTMS"/>
<pk mz="357.130325" i="2253452.0" sn="17.77" a="1239.92" fwhm="0.000734" res="486872.4" algo="FTMS"/>
<pk mz="357.155517" i="6274962.0" sn="53.86" a="4898.73" fwhm="0.000801" res="445923.6" algo="FTMS"/>
<pk mz="357.191895" i="4881306.5" sn="41.35" a="3638.93" fwhm="0.000796" res="448848.9" algo="FTMS"/>
<pk mz="357.228315" i="1944995.4" sn="15.00" a="1140.06" fwhm="0.000724" res="493643.2" algo="FTMS"/>
<pk mz="358.065821" i="1306859.9" sn="9.19" a="856.94" fwhm="0.000822" res="435554.7" algo="FTMS"/>
<pk mz="358.086036" i="1342576.6" sn="9.50" a="693.27" fwhm="0.000700" res="511280.0" algo="FTMS"/>
<pk mz="358.122505" i="1490297.4" sn="10.82" a="868.30" fwhm="0.000755" res="474449.6" algo="FTMS"/>
<pk mz="358.150684" i="1337984.1" sn="9.46" a="770.08" fwhm="0.000778" res="460177.6" algo="FTMS"/>
<pk mz="358.158872" i="1084034.1" sn="7.21" a="456.24" fwhm="0.000645" res="555065.6" algo="FTMS"/>
<pk mz="358.198394" i="5378187.5" sn="45.38" a="4144.99" fwhm="0.000814" res="440119.8" algo="FTMS"/>
<pk mz="359.004501" i="1663564.6" sn="12.36" a="885.78" fwhm="0.000698" res="514037.8" algo="FTMS"/>
<pk mz="359.040869" i="3141461.3" sn="25.49" a="2421.51" fwhm="0.000851" res="421873.5" algo="FTMS"/>
<pk mz="359.062007" i="4915546.5" sn="41.27" a="3632.68" fwhm="0.000790" res="454409.6" algo="FTMS"/>
<pk mz="359.077259" i="3035486.0" sn="24.55" a="2195.83" fwhm="0.000791" res="453833.5" algo="FTMS"/>
<pk mz="359.080558" i="1353822.9" sn="9.60" a="898.05" fwhm="0.001086" res="330675.5" algo="FTMS"/>
<pk mz="359.088524" i="1202656.8" sn="8.26" a="598.68" fwhm="0.000951" res="377586.5" algo="FTMS"/>
<pk mz="359.098370" i="3301731.0" sn="26.92" a="2591.02" fwhm="0.000809" res="443752.0" algo="FTMS"/>
<pk mz="359.113675" i="1189606.8" sn="8.14" a="650.44" fwhm="0.000754" res="476456.9" algo="FTMS"/>
<pk mz="359.134759" i="6021484.0" sn="51.10" a="4451.04" fwhm="0.000781" res="459889.4" algo="FTMS"/>
<pk mz="359.157116" i="1188721.1" sn="8.13" a="737.36" fwhm="0.000779" res="461018.8" algo="FTMS"/>
<pk mz="359.163131" i="1436274.6" sn="10.33" a="836.57" fwhm="0.000738" res="486611.1" algo="FTMS"/>
<pk mz="359.171134" i="6462836.5" sn="55.02" a="5194.47" fwhm="0.000835" res="430056.9" algo="FTMS"/>
<pk mz="359.201821" i="1599099.9" sn="11.78" a="983.58" fwhm="0.000724" res="496087.8" algo="FTMS"/>
<pk mz="359.207590" i="2927485.3" sn="23.59" a="1995.44" fwhm="0.000758" res="473858.3" algo="FTMS"/>
<pk mz="359.243993" i="1579142.0" sn="11.60" a="927.84" fwhm="0.000740" res="485766.3" algo="FTMS"/>
<pk mz="360.036073" i="1251779.8" sn="8.69" a="679.31" fwhm="0.000768" res="468938.4" algo="FTMS"/>
<pk mz="360.072523" i="2030156.5" sn="15.61" a="1475.59" fwhm="0.000784" res="459555.2" algo="FTMS"/>
<pk mz="360.083857" i="9374287.0" sn="80.90" a="7834.84" fwhm="0.000833" res="432173.0" algo="FTMS"/>
<pk mz="360.092775" i="1956689.4" sn="14.96" a="1403.00" fwhm="0.000818" res="439952.4" algo="FTMS"/>
<pk mz="360.101794" i="1154003.5" sn="7.82" a="546.52" fwhm="0.000696" res="517337.9" algo="FTMS"/>
<pk mz="360.108763" i="1066453.3" sn="7.05" a="568.63" fwhm="0.000766" res="470268.6" algo="FTMS"/>
<pk mz="360.130024" i="1393754.3" sn="9.95" a="846.78" fwhm="0.000811" res="443878.6" algo="FTMS"/>
<pk mz="360.138143" i="1331804.3" sn="9.40" a="607.88" fwhm="0.000676" res="532806.1" algo="FTMS"/>
<pk mz="360.141192" i="1420125.0" sn="10.19" a="923.85" fwhm="0.000806" res="447033.5" algo="FTMS"/>
<pk mz="360.166434" i="1140067.0" sn="7.70" a="676.02" fwhm="0.000809" res="445166.0" algo="FTMS"/>
<pk mz="360.174485" i="1133028.9" sn="7.64" a="625.51" fwhm="0.000721" res="499510.4" algo="FTMS"/>
<pk mz="360.177654" i="1216101.6" sn="8.38" a="677.24" fwhm="0.000768" res="469174.4" algo="FTMS"/>
<pk mz="361.020148" i="2474287.8" sn="19.56" a="1469.27" fwhm="0.000698" res="517535.6" algo="FTMS"/>
<pk mz="361.056529" i="5784376.5" sn="48.99" a="4695.20" fwhm="0.000828" res="436277.2" algo="FTMS"/>
<pk mz="361.067837" i="1483067.0" sn="10.75" a="1042.97" fwhm="0.000859" res="420491.3" algo="FTMS"/>
<pk mz="361.077723" i="1103805.4" sn="7.38" a="481.70" fwhm="0.000671" res="538327.6" algo="FTMS"/>
<pk mz="361.087189" i="1729599.8" sn="12.94" a="1223.19" fwhm="0.000862" res="419091.6" algo="FTMS"/>
<pk mz="361.092924" i="4453185.0" sn="37.15" a="3210.63" fwhm="0.000763" res="473260.7" algo="FTMS"/>
<pk mz="361.105950" i="1353284.3" sn="9.59" a="734.20" fwhm="0.000731" res="494063.3" algo="FTMS"/>
<pk mz="361.113972" i="2259270.3" sn="17.65" a="1567.40" fwhm="0.000795" res="454097.0" algo="FTMS"/>
<pk mz="361.129285" i="1546313.8" sn="11.31" a="1062.03" fwhm="0.000934" res="386443.6" algo="FTMS"/>
<pk mz="361.132795" i="1116106.6" sn="7.48" a="813.28" fwhm="0.001095" res="329669.0" algo="FTMS"/>
<pk mz="361.142338" i="1724492.9" sn="12.89" a="1238.37" fwhm="0.000881" res="409837.6" algo="FTMS"/>
<pk mz="361.148001" i="1246030.3" sn="8.64" a="655.19" fwhm="0.000764" res="472974.2" algo="FTMS"/>
<pk mz="361.150424" i="3182926.8" sn="25.86" a="2152.61" fwhm="0.000761" res="474705.1" algo="FTMS"/>
<pk mz="361.178631" i="1531989.6" sn="11.18" a="904.02" fwhm="0.000743" res="486197.0" algo="FTMS"/>
<pk mz="361.186792" i="2619223.5" sn="20.85" a="1999.23" fwhm="0.000830" res="435010.8" algo="FTMS"/>
<pk mz="361.215169" i="1088350.4" sn="7.24" a="438.96" fwhm="0.000655" res="551484.9" algo="FTMS"/>
<pk mz="361.223273" i="1300320.4" sn="9.12" a="710.58" fwhm="0.000785" res="459931.7" algo="FTMS"/>
<pk mz="362.051745" i="4545063.0" sn="37.97" a="3401.50" fwhm="0.000806" res="448981.0" algo="FTMS"/>
<pk mz="362.059877" i="1685288.9" sn="12.54" a="1020.10" fwhm="0.000741" res="488362.0" algo="FTMS"/>
<pk mz="362.063128" i="4492329.5" sn="37.50" a="3811.96" fwhm="0.000886" res="408772.1" algo="FTMS"/>
<pk mz="362.071932" i="1337899.9" sn="9.45" a="1425.92" fwhm="0.001409" res="257028.1" algo="FTMS"/>
<pk mz="362.088166" i="4713007.5" sn="39.46" a="3753.14" fwhm="0.000831" res="435476.6" algo="FTMS"/>
<pk mz="362.096248" i="1162161.6" sn="7.89" a="772.25" fwhm="0.000825" res="438761.9" algo="FTMS"/>
<pk mz="362.099474" i="1779762.4" sn="13.38" a="1055.19" fwhm="0.000754" res="480515.0" algo="FTMS"/>
<pk mz="362.109265" i="1192756.8" sn="8.16" a="769.08" fwhm="0.001027" res="352740.2" algo="FTMS"/>
<pk mz="362.145677" i="2913341.5" sn="23.46" a="2280.05" fwhm="0.000874" res="414449.0" algo="FTMS"/>
<pk mz="362.182093" i="1312838.3" sn="9.23" a="732.30" fwhm="0.000706" res="512715.0" algo="FTMS"/>
<pk mz="362.999453" i="1236490.3" sn="8.55" a="830.09" fwhm="0.000830" res="437138.7" algo="FTMS"/>
<pk mz="363.035769" i="6218003.0" sn="52.84" a="5366.46" fwhm="0.000848" res="428118.5" algo="FTMS"/>
<pk mz="363.046992" i="1314581.6" sn="9.24" a="720.73" fwhm="0.000777" res="467382.3" algo="FTMS"/>
<pk mz="363.072175" i="5189915.5" sn="43.70" a="4038.66" fwhm="0.000814" res="446284.0" algo="FTMS"/>
<pk mz="363.075439" i="8520989.0" sn="73.31" a="6901.66" fwhm="0.000842" res="431162.7" algo="FTMS"/>
<pk mz="363.083475" i="2489118.5" sn="19.69" a="1906.33" fwhm="0.000859" res="422460.3" algo="FTMS"/>
<pk mz="363.085146" i="1453854.9" sn="10.48" a="805.26" fwhm="0.000685" res="529819.1" algo="FTMS"/>
<pk mz="363.108533" i="3055396.5" sn="24.72" a="2282.98" fwhm="0.000835" res="434838.3" algo="FTMS"/>
<pk mz="363.111841" i="1905445.3" sn="14.50" a="1508.85" fwhm="0.000942" res="385619.5" algo="FTMS"/>
<pk mz="363.119761" i="2129959.0" sn="16.49" a="1450.33" fwhm="0.000816" res="444963.5" algo="FTMS"/>
<pk mz="363.121595" i="2923815.5" sn="23.55" a="2235.62" fwhm="0.000828" res="438741.7" algo="FTMS"/>
<pk mz="363.129805" i="1177641.5" sn="8.03" a="738.39" fwhm="0.000823" res="441174.6" algo="FTMS"/>
<pk mz="363.144966" i="1799981.1" sn="13.56" a="1164.71" fwhm="0.000825" res="440293.1" algo="FTMS"/>
<pk mz="363.148536" i="1432622.0" sn="10.29" a="1624.95" fwhm="0.001479" res="245554.7" algo="FTMS"/>
<pk mz="363.158009" i="2566960.3" sn="20.38" a="1768.61" fwhm="0.000762" res="476557.9" algo="FTMS"/>
<pk mz="363.194375" i="4237625.0" sn="35.23" a="3185.33" fwhm="0.000826" res="439871.8" algo="FTMS"/>
<pk mz="364.031060" i="1612545.8" sn="11.89" a="1155.82" fwhm="0.000932" res="390707.2" algo="FTMS"/>
<pk mz="364.039123" i="1348099.8" sn="9.54" a="746.65" fwhm="0.000743" res="490026.6" algo="FTMS"/>
<pk mz="364.067398" i="7019018.5" sn="59.96" a="5765.82" fwhm="0.000840" res="433506.4" algo="FTMS"/>
<pk mz="364.075398" i="1106700.4" sn="7.39" a="680.73" fwhm="0.000911" res="399634.8" algo="FTMS"/>
<pk mz="364.078749" i="3125261.3" sn="25.34" a="2407.52" fwhm="0.000866" res="420202.4" algo="FTMS"/>
<pk mz="364.087713" i="5972495.5" sn="50.65" a="5228.80" fwhm="0.000879" res="414283.4" algo="FTMS"/>
<pk mz="364.103811" i="1786899.3" sn="13.44" a="1064.01" fwhm="0.000782" res="465877.0" algo="FTMS"/>
<pk mz="364.115017" i="1271573.9" sn="8.86" a="702.89" fwhm="0.000754" res="483208.9" algo="FTMS"/>
<pk mz="364.124843" i="1664280.3" sn="12.35" a="1094.57" fwhm="0.000897" res="405850.8" algo="FTMS"/>
<pk mz="364.161269" i="1346977.0" sn="9.53" a="864.84" fwhm="0.000839" res="434235.4" algo="FTMS"/>
<pk mz="365.015129" i="1763309.9" sn="13.23" a="1164.78" fwhm="0.000809" res="451445.9" algo="FTMS"/>
<pk mz="365.051421" i="8294134.5" sn="71.29" a="6919.59" fwhm="0.000849" res="429882.3" algo="FTMS"/>
<pk mz="365.062599" i="2603769.3" sn="20.70" a="1956.01" fwhm="0.000838" res="435568.1" algo="FTMS"/>
<pk mz="365.064537" i="1323001.8" sn="9.32" a="673.62" fwhm="0.000740" res="493205.0" algo="FTMS"/>
<pk mz="365.082301" i="1110142.0" sn="7.42" a="586.23" fwhm="0.000880" res="414806.1" algo="FTMS"/>
<pk mz="365.087844" i="6140671.5" sn="52.15" a="4883.76" fwhm="0.000832" res="438726.9" algo="FTMS"/>
<pk mz="365.091050" i="152056576.0" z="-1" sn="1349.37" a="130215.20" fwhm="0.000843" res="433172.2" algo="FTMS" component_name="K" deconvoluted_molecular_mass="365.091313" deconvoluted_isotopic_mass="365.091332"/>
<pk mz="365.098997" i="2536194.0" sn="20.10" a="1907.78" fwhm="0.000828" res="441054.1" algo="FTMS"/>
<pk mz="365.100855" i="2889986.5" sn="23.25" a="2071.50" fwhm="0.000820" res="445245.8" algo="FTMS"/>
<pk mz="365.124252" i="3185928.0" sn="25.88" a="2609.07" fwhm="0.000812" res="449515.8" algo="FTMS"/>
<pk mz="365.127557" i="1922056.9" sn="14.64" a="1237.29" fwhm="0.000761" res="479989.7" algo="FTMS"/>
<pk mz="365.135374" i="1211274.8" sn="8.32" a="863.76" fwhm="0.000999" res="365655.5" algo="FTMS"/>
<pk mz="365.137273" i="4244747.0" sn="35.29" a="3379.79" fwhm="0.000835" res="437436.0" algo="FTMS"/>
<pk mz="365.154887" i="1147535.5" sn="7.76" a="740.00" fwhm="0.000925" res="394878.7" algo="FTMS"/>
<pk mz="365.160620" i="2387216.8" sn="18.78" a="1783.05" fwhm="0.000836" res="436700.0" algo="FTMS"/>
<pk mz="365.173670" i="2477332.0" sn="19.58" a="1640.54" fwhm="0.000781" res="467770.9" algo="FTMS"/>
<pk mz="365.196924" i="1216537.5" sn="8.37" a="750.75" fwhm="0.000772" res="472941.0" algo="FTMS"/>
<pk mz="365.200368" i="1848090.4" sn="13.98" a="1262.09" fwhm="0.000827" res="441652.1" algo="FTMS"/>
<pk mz="365.210057" i="5670684.5" sn="47.97" a="4536.62" fwhm="0.000818" res="446547.5" algo="FTMS"/>
<pk mz="365.236696" i="1901347.1" sn="14.46" a="1318.26" fwhm="0.000879" res="415694.7" algo="FTMS"/>
<pk mz="365.246444" i="2027557.4" sn="15.58" a="1572.22" fwhm="0.000859" res="425250.1" algo="FTMS"/>
<pk mz="366.010391" i="1083612.8" sn="7.12" a="498.16" fwhm="0.000634" res="576952.6" algo="FTMS"/>
<pk mz="366.046730" i="2186725.5" sn="16.83" a="1619.78" fwhm="0.000855" res="428225.5" algo="FTMS"/>
<pk mz="366.054781" i="2707431.5" sn="21.41" a="2028.85" fwhm="0.000832" res="439941.9" algo="FTMS"/>
<pk mz="366.067141" i="1297258.4" sn="9.00" a="888.13" fwhm="0.000926" res="395399.5" algo="FTMS"/>
<pk mz="366.083041" i="2130926.3" sn="16.34" a="1400.49" fwhm="0.000754" res="485736.7" algo="FTMS"/>
<pk mz="366.094421" i="15750129.0" z="-1" sn="136.24" a="14197.84" fwhm="0.000890" res="411460.5" algo="FTMS" component_name="K" deconvoluted_molecular_mass="365.091313" deconvoluted_isotopic_mass="366.094706"/>
<pk mz="366.119449" i="1252087.0" sn="8.60" a="740.67" fwhm="0.000771" res="474914.4" algo="FTMS"/>
<pk mz="366.213319" i="1521677.5" sn="10.97" a="963.10" fwhm="0.000838" res="436803.5" algo="FTMS"/>
<pk mz="367.030714" i="3459281.8" sn="28.03" a="2670.90" fwhm="0.000843" res="435480.8" algo="FTMS"/>
<pk mz="367.067101" i="7573722.5" sn="64.25" a="6147.10" fwhm="0.000841" res="436525.1" algo="FTMS"/>
<pk mz="367.070333" i="12780763.0" sn="110.10" a="11116.56" fwhm="0.000854" res="429741.7" algo="FTMS"/>
<pk mz="367.078213" i="1383901.1" sn="9.76" a="835.41" fwhm="0.000771" res="476096.5" algo="FTMS"/>
<pk mz="367.095275" i="3183841.3" sn="25.60" a="2482.36" fwhm="0.000874" res="420187.6" algo="FTMS"/>
<pk mz="367.097871" i="1407457.8" z="-1" sn="9.96" a="877.68" fwhm="0.000805" res="455862.9" algo="FTMS" component_name="K" deconvoluted_molecular_mass="365.091313" deconvoluted_isotopic_mass="367.098157"/>
<pk mz="367.103456" i="7436515.0" sn="63.05" a="6222.22" fwhm="0.000869" res="422594.3" algo="FTMS"/>
<pk mz="367.106598" i="1477603.9" sn="10.58" a="881.62" fwhm="0.000815" res="450225.0" algo="FTMS"/>
<pk mz="367.116485" i="1516262.3" sn="10.92" a="1275.15" fwhm="0.001004" res="365796.3" algo="FTMS"/>
<pk mz="367.134290" i="1166698.5" sn="7.84" a="778.17" fwhm="0.000857" res="428503.8" algo="FTMS"/>
<pk mz="367.139854" i="3733227.8" sn="30.44" a="2804.55" fwhm="0.000837" res="438556.3" algo="FTMS"/>
<pk mz="367.143226" i="1569772.6" sn="11.39" a="1124.88" fwhm="0.000909" res="404004.6" algo="FTMS"/>
<pk mz="367.152914" i="3394287.0" sn="27.46" a="2459.03" fwhm="0.000811" res="452540.1" algo="FTMS"/>
<pk mz="367.170765" i="1245427.3" sn="8.54" a="686.19" fwhm="0.000708" res="518668.9" algo="FTMS"/>
<pk mz="367.176280" i="2308852.5" sn="17.90" a="1786.22" fwhm="0.000885" res="415061.3" algo="FTMS"/>
<pk mz="367.207101" i="1993980.0" sn="15.13" a="1576.81" fwhm="0.000950" res="386727.5" algo="FTMS"/>
<pk mz="367.212630" i="1656061.4" sn="12.15" a="1227.44" fwhm="0.000905" res="405584.1" algo="FTMS"/>
<pk mz="367.225666" i="2357760.5" sn="18.33" a="1664.87" fwhm="0.000832" res="441620.0" algo="FTMS"/>
<pk mz="368.062344" i="2228425.3" sn="17.19" a="1737.54" fwhm="0.000877" res="419564.2" algo="FTMS"/>
<pk mz="368.070381" i="1751499.3" sn="12.99" a="1072.61" fwhm="0.000754" res="488045.0" algo="FTMS"/>
<pk mz="368.073668" i="2740172.0" sn="21.70" a="2057.83" fwhm="0.000858" res="428949.6" algo="FTMS"/>
<pk mz="368.098696" i="1657810.0" z="-1" sn="12.17" a="1279.75" fwhm="0.000846" res="435106.1" algo="FTMS" component_name="K" deconvoluted_molecular_mass="365.091313" deconvoluted_isotopic_mass="368.098984"/>
<pk mz="368.106786" i="1617108.0" sn="11.81" a="891.45" fwhm="0.000707" res="520525.4" algo="FTMS"/>
<pk mz="368.111735" i="1133269.1" sn="7.55" a="544.09" fwhm="0.000736" res="500097.7" algo="FTMS"/>
<pk mz="368.143107" i="1648988.8" sn="12.09" a="1352.65" fwhm="0.000992" res="370985.0" algo="FTMS"/>
<pk mz="368.156353" i="1085535.9" sn="7.13" a="694.45" fwhm="0.000941" res="391394.4" algo="FTMS"/>
<pk mz="368.954683" i="1841055.5" sn="13.78" a="1100.23" fwhm="0.000770" res="479256.2" algo="FTMS"/>
<pk mz="369.025282" i="1709744.5" sn="12.62" a="976.86" fwhm="0.000721" res="511474.8" algo="FTMS"/>
<pk mz="369.041524" i="5082804.5" sn="42.32" a="4034.54" fwhm="0.000844" res="437110.4" algo="FTMS"/>
<pk mz="369.046361" i="5298869.5" sn="44.22" a="4261.73" fwhm="0.000845" res="436756.0" algo="FTMS"/>
<pk mz="369.082717" i="7162558.5" sn="60.63" a="6428.88" fwhm="0.000907" res="406824.7" algo="FTMS"/>
<pk mz="369.093855" i="1090497.0" sn="7.17" a="620.76" fwhm="0.000808" res="456910.9" algo="FTMS"/>
<pk mz="369.119111" i="5433031.0" sn="45.40" a="4270.64" fwhm="0.000832" res="443545.9" algo="FTMS"/>
<pk mz="369.132256" i="1364810.1" sn="9.58" a="1003.49" fwhm="0.000930" res="396922.3" algo="FTMS"/>
<pk mz="369.149978" i="1140174.4" sn="7.61" a="635.59" fwhm="0.000727" res="507779.7" algo="FTMS"/>
<pk mz="369.155528" i="4646607.5" sn="38.48" a="3713.97" fwhm="0.000836" res="441610.9" algo="FTMS"/>
<pk mz="369.168535" i="1710034.9" sn="12.62" a="1018.31" fwhm="0.000805" res="458783.0" algo="FTMS"/>
<pk mz="369.191899" i="4440280.5" sn="36.66" a="3505.13" fwhm="0.000842" res="438332.6" algo="FTMS"/>
<pk mz="369.228353" i="2197985.3" sn="16.92" a="1563.97" fwhm="0.000865" res="426609.8" algo="FTMS"/>
<pk mz="370.049706" i="1328806.4" sn="9.27" a="733.88" fwhm="0.000719" res="514620.2" algo="FTMS"/>
<pk mz="370.077926" i="2206893.3" sn="17.00" a="1866.17" fwhm="0.000973" res="380475.9" algo="FTMS"/>
<pk mz="370.086094" i="2132399.3" sn="16.34" a="1524.24" fwhm="0.000856" res="432326.2" algo="FTMS"/>
<pk mz="370.089350" i="2863024.0" sn="22.77" a="2085.16" fwhm="0.000809" res="457244.1" algo="FTMS"/>
<pk mz="370.122544" i="1347767.9" sn="9.43" a="692.22" fwhm="0.000684" res="541446.6" algo="FTMS"/>
<pk mz="370.127322" i="1643705.0" sn="12.04" a="937.68" fwhm="0.000731" res="506517.0" algo="FTMS"/>
<pk mz="370.141187" i="1097148.4" sn="7.23" a="623.25" fwhm="0.000861" res="430014.1" algo="FTMS"/>
<pk mz="370.195265" i="1460937.4" sn="10.43" a="924.78" fwhm="0.000829" res="446740.7" algo="FTMS"/>
<pk mz="371.005841" i="1446795.9" sn="10.30" a="759.71" fwhm="0.000763" res="486045.9" algo="FTMS"/>
<pk mz="371.038527" i="1494163.8" sn="10.72" a="1019.26" fwhm="0.000888" res="418029.5" algo="FTMS"/>
<pk mz="371.040927" i="1356180.4" sn="9.50" a="602.55" fwhm="0.000646" res="573984.4" algo="FTMS"/>
<pk mz="371.061992" i="4506265.5" sn="37.24" a="3924.87" fwhm="0.000905" res="410004.5" algo="FTMS"/>
<pk mz="371.077270" i="19097758.0" sn="165.71" a="16756.00" fwhm="0.000862" res="430373.3" algo="FTMS"/>
<pk mz="371.098374" i="5204130.0" sn="43.38" a="4131.58" fwhm="0.000840" res="441634.3" algo="FTMS"/>
<pk mz="371.129872" i="1410473.8" sn="9.98" a="923.51" fwhm="0.000803" res="461996.1" algo="FTMS"/>
<pk mz="371.134778" i="5117099.0" sn="42.62" a="3939.50" fwhm="0.000827" res="448675.1" algo="FTMS"/>
<pk mz="371.146039" i="7127213.5" sn="60.31" a="5640.08" fwhm="0.000816" res="454666.7" algo="FTMS"/>
<pk mz="371.171144" i="6334643.5" sn="53.34" a="5153.26" fwhm="0.000850" res="436720.4" algo="FTMS"/>
<pk mz="371.207575" i="4697788.5" sn="38.92" a="4136.98" fwhm="0.000877" res="423373.4" algo="FTMS"/>
<pk mz="371.243938" i="1478853.1" sn="10.58" a="718.09" fwhm="0.000696" res="533234.0" algo="FTMS"/>
<pk mz="372.080605" i="3914638.0" sn="32.03" a="3472.86" fwhm="0.000951" res="391186.3" algo="FTMS"/>
<pk mz="372.101615" i="1226387.0" sn="8.36" a="588.00" fwhm="0.000690" res="539088.6" algo="FTMS"/>
<pk mz="372.129965" i="1251609.8" sn="8.58" a="822.39" fwhm="0.000863" res="431037.6" algo="FTMS"/>
<pk mz="372.149282" i="1437086.4" sn="10.21" a="887.57" fwhm="0.000817" res="455581.9" algo="FTMS"/>
<pk mz="372.174394" i="1309348.4" sn="9.09" a="930.66" fwhm="0.000904" res="411573.7" algo="FTMS"/>
<pk mz="372.210953" i="1494445.1" sn="10.72" a="946.18" fwhm="0.000811" res="459094.4" algo="FTMS"/>
<pk mz="372.214041" i="2923438.0" sn="23.30" a="2061.80" fwhm="0.000817" res="455595.0" algo="FTMS"/>
<pk mz="372.303930" i="3103171.5" sn="24.88" a="2495.27" fwhm="0.000887" res="419892.0" algo="FTMS"/>
<pk mz="373.020171" i="1416303.4" sn="10.03" a="1017.59" fwhm="0.000938" res="397473.6" algo="FTMS"/>
<pk mz="373.041299" i="1433460.4" sn="10.18" a="876.27" fwhm="0.000832" res="448425.5" algo="FTMS"/>
<pk mz="373.056476" i="2833528.0" sn="22.51" a="2054.26" fwhm="0.000809" res="461199.8" algo="FTMS"/>
<pk mz="373.077650" i="9427581.0" sn="80.56" a="8552.10" fwhm="0.000885" res="421352.8" algo="FTMS"/>
<pk mz="373.087196" i="1731711.5" sn="12.81" a="1041.70" fwhm="0.000770" res="484503.7" algo="FTMS"/>
<pk mz="373.092906" i="4569729.0" sn="37.79" a="4306.42" fwhm="0.000963" res="387575.7" algo="FTMS"/>
<pk mz="373.114033" i="3503238.0" sn="28.40" a="2724.24" fwhm="0.000838" res="445110.8" algo="FTMS"/>
<pk mz="373.142297" i="1117068.6" sn="7.40" a="751.07" fwhm="0.000940" res="396857.5" algo="FTMS"/>
<pk mz="373.150411" i="5729934.5" sn="48.01" a="4700.58" fwhm="0.000866" res="430648.1" algo="FTMS"/>
<pk mz="373.172887" i="1281684.0" sn="8.84" a="814.76" fwhm="0.000812" res="459502.9" algo="FTMS"/>
<pk mz="373.186797" i="5106327.5" sn="42.52" a="4537.44" fwhm="0.000911" res="409546.7" algo="FTMS"/>
<pk mz="373.217294" i="1277598.6" sn="8.81" a="710.36" fwhm="0.000750" res="497468.6" algo="FTMS"/>
<pk mz="373.223184" i="3305120.0" sn="26.66" a="2412.00" fwhm="0.000867" res="430312.4" algo="FTMS"/>
<pk mz="374.008292" i="1298396.5" sn="8.90" a="754.08" fwhm="0.000879" res="425340.2" algo="FTMS"/>
<pk mz="374.038901" i="1328739.8" sn="9.16" a="734.82" fwhm="0.000814" res="459254.1" algo="FTMS"/>
<pk mz="374.051876" i="1189094.9" sn="7.95" a="824.77" fwhm="0.000836" res="447368.3" algo="FTMS"/>
<pk mz="374.063003" i="1340009.6" sn="9.26" a="669.68" fwhm="0.000764" res="489449.2" algo="FTMS"/>
<pk mz="374.081033" i="2046829.9" sn="15.42" a="1326.38" fwhm="0.000805" res="464758.4" algo="FTMS"/>
<pk mz="374.088189" i="1124975.6" sn="7.39" a="603.01" fwhm="0.000806" res="464384.9" algo="FTMS"/>
<pk mz="374.099557" i="1857650.4" sn="13.77" a="1513.27" fwhm="0.001007" res="371490.5" algo="FTMS"/>
<pk mz="374.108415" i="3187060.5" sn="25.36" a="2960.21" fwhm="0.001052" res="355754.0" algo="FTMS"/>
<pk mz="374.145776" i="1428861.4" sn="10.04" a="868.38" fwhm="0.000800" res="467599.8" algo="FTMS"/>
<pk mz="374.156854" i="2137216.0" sn="16.21" a="1581.15" fwhm="0.000843" res="444010.0" algo="FTMS"/>
<pk mz="374.190137" i="1359240.1" sn="9.43" a="688.86" fwhm="0.000744" res="502809.4" algo="FTMS"/>
<pk mz="374.226553" i="1292688.8" sn="8.85" a="995.66" fwhm="0.000926" res="404005.0" algo="FTMS"/>
<pk mz="374.245030" i="2050709.3" sn="15.46" a="1597.73" fwhm="0.000909" res="411650.5" algo="FTMS"/>
<pk mz="375.035789" i="4325459.0" sn="35.28" a="3328.87" fwhm="0.000837" res="448078.2" algo="FTMS"/>
<pk mz="375.072170" i="4785243.5" sn="39.29" a="3933.63" fwhm="0.000877" res="427521.6" algo="FTMS"/>
<pk mz="375.083611" i="1538142.4" sn="10.99" a="1228.33" fwhm="0.000983" res="381708.8" algo="FTMS"/>
<pk mz="375.093252" i="1153120.6" sn="7.63" a="560.72" fwhm="0.000727" res="516288.1" algo="FTMS"/>
<pk mz="375.108504" i="2301540.3" sn="17.64" a="1723.82" fwhm="0.000875" res="428497.8" algo="FTMS"/>
<pk mz="375.111910" i="1311973.1" sn="9.02" a="922.68" fwhm="0.000873" res="429577.6" algo="FTMS"/>
<pk mz="375.121625" i="1590631.5" sn="11.44" a="1771.68" fwhm="0.001186" res="316258.8" algo="FTMS"/>
<pk mz="375.129691" i="3055209.5" sn="24.21" a="2466.40" fwhm="0.000896" res="418613.1" algo="FTMS"/>
<pk mz="375.144978" i="1492333.1" sn="10.59" a="825.93" fwhm="0.000790" res="475159.0" algo="FTMS"/>
<pk mz="375.157992" i="3290736.3" sn="26.26" a="2708.02" fwhm="0.000905" res="414515.5" algo="FTMS"/>
<pk mz="375.163501" i="1578353.5" sn="11.34" a="932.19" fwhm="0.000752" res="499037.5" algo="FTMS"/>
<pk mz="375.166029" i="3505778.3" sn="28.14" a="2823.80" fwhm="0.000871" res="430548.9" algo="FTMS"/>
<pk mz="375.194405" i="2379897.0" sn="18.32" a="1652.30" fwhm="0.000807" res="464876.5" algo="FTMS"/>
<pk mz="375.202443" i="2766459.0" sn="21.69" a="2100.80" fwhm="0.000865" res="433815.4" algo="FTMS"/>
<pk mz="376.006401" i="1735739.6" sn="12.71" a="1239.49" fwhm="0.000876" res="429082.3" algo="FTMS"/>
<pk mz="376.031045" i="1236289.6" sn="8.35" a="706.85" fwhm="0.000725" res="518511.6" algo="FTMS"/>
<pk mz="376.067394" i="2569034.3" sn="19.97" a="1808.66" fwhm="0.000819" res="459356.9" algo="FTMS"/>
<pk mz="376.078781" i="5890381.0" sn="48.92" a="5116.99" fwhm="0.000903" res="416551.1" algo="FTMS"/>
<pk mz="376.115223" i="2051925.8" sn="15.46" a="1607.72" fwhm="0.000900" res="417756.6" algo="FTMS"/>
<pk mz="376.124894" i="1649240.1" sn="11.95" a="1127.52" fwhm="0.000837" res="449306.4" algo="FTMS"/>
<pk mz="376.151642" i="1629534.5" sn="11.78" a="1467.60" fwhm="0.001114" res="337575.7" algo="FTMS"/>
<pk mz="376.161325" i="2649440.8" sn="20.67" a="2081.60" fwhm="0.000910" res="413175.4" algo="FTMS"/>
<pk mz="376.169462" i="1228642.8" sn="8.29" a="670.02" fwhm="0.000772" res="487039.7" algo="FTMS"/>
<pk mz="377.015037" i="3788845.5" sn="30.60" a="3058.28" fwhm="0.000878" res="429166.8" algo="FTMS"/>
<pk mz="377.051406" i="7069238.0" sn="59.19" a="6306.53" fwhm="0.000920" res="409630.8" algo="FTMS"/>
<pk mz="377.062670" i="2078776.9" sn="15.70" a="1506.08" fwhm="0.000864" res="436459.6" algo="FTMS"/>
<pk mz="377.082110" i="1339837.5" sn="9.25" a="995.32" fwhm="0.001045" res="360709.1" algo="FTMS"/>
<pk mz="377.085667" i="2486846.5" sn="19.25" a="1758.71" fwhm="0.000810" res="465541.6" algo="FTMS"/>
<pk mz="377.087822" i="4817471.0" sn="39.57" a="4065.25" fwhm="0.000887" res="425109.1" algo="FTMS"/>
<pk mz="377.091167" i="1411903.8" sn="9.88" a="811.60" fwhm="0.000770" res="489677.5" algo="FTMS"/>
<pk mz="377.099069" i="1872705.6" sn="13.90" a="1532.29" fwhm="0.000975" res="386628.4" algo="FTMS"/>
<pk mz="377.100910" i="1706818.0" sn="12.45" a="1241.11" fwhm="0.000872" res="432312.4" algo="FTMS"/>
<pk mz="377.124233" i="2782279.8" sn="21.83" a="2147.49" fwhm="0.000874" res="431661.2" algo="FTMS"/>
<pk mz="377.135468" i="1158730.4" sn="7.68" a="741.40" fwhm="0.000854" res="441676.6" algo="FTMS"/>
<pk mz="377.137181" i="3411530.8" sn="27.31" a="2711.19" fwhm="0.000870" res="433627.1" algo="FTMS"/>
<pk mz="377.145337" i="1181644.8" sn="7.88" a="713.82" fwhm="0.000862" res="437406.1" algo="FTMS"/>
<pk mz="377.155152" i="1311823.0" sn="9.01" a="1054.99" fwhm="0.000939" res="401502.5" algo="FTMS"/>
<pk mz="377.160582" i="1810256.4" sn="13.35" a="1145.64" fwhm="0.000810" res="465915.1" algo="FTMS"/>
<pk mz="377.173676" i="3585107.5" sn="28.82" a="2628.93" fwhm="0.000841" res="448623.7" algo="FTMS"/>
<pk mz="377.181807" i="1206613.5" sn="8.09" a="902.08" fwhm="0.000929" res="405924.3" algo="FTMS"/>
<pk mz="377.210056" i="7363164.0" sn="61.75" a="6742.83" fwhm="0.000934" res="403723.5" algo="FTMS"/>
<pk mz="378.046714" i="2757924.8" sn="21.61" a="1947.65" fwhm="0.000809" res="467310.6" algo="FTMS"/>
<pk mz="378.054689" i="1759142.6" sn="12.91" a="1759.73" fwhm="0.001161" res="325721.7" algo="FTMS"/>
<pk mz="378.058040" i="1326887.4" sn="9.14" a="910.16" fwhm="0.000797" res="474395.5" algo="FTMS"/>
<pk mz="378.083051" i="3527469.5" sn="28.32" a="2646.32" fwhm="0.000849" res="445456.8" algo="FTMS"/>
<pk mz="378.091214" i="1270831.4" sn="8.65" a="870.01" fwhm="0.000861" res="439016.3" algo="FTMS"/>
<pk mz="378.094414" i="5190448.0" sn="42.82" a="4562.17" fwhm="0.000919" res="411466.3" algo="FTMS"/>
<pk mz="378.103356" i="4038450.3" sn="32.77" a="3592.34" fwhm="0.000962" res="393029.9" algo="FTMS"/>
<pk mz="378.119397" i="1104054.1" sn="7.20" a="654.72" fwhm="0.000920" res="411117.8" algo="FTMS"/>
<pk mz="378.130898" i="1824056.9" sn="13.47" a="1317.68" fwhm="0.000837" res="451942.9" algo="FTMS"/>
<pk mz="378.140653" i="3059003.3" sn="24.24" a="2722.08" fwhm="0.000957" res="395120.0" algo="FTMS"/>
<pk mz="378.176922" i="1613123.9" sn="11.63" a="1013.35" fwhm="0.000815" res="464302.1" algo="FTMS"/>
<pk mz="378.213498" i="1345612.6" sn="9.30" a="841.40" fwhm="0.000884" res="427796.4" algo="FTMS"/>
<pk mz="378.994426" i="1169415.6" sn="7.77" a="727.65" fwhm="0.000911" res="416068.7" algo="FTMS"/>
<pk mz="379.030683" i="3920912.3" sn="31.75" a="3100.86" fwhm="0.000871" res="435272.6" algo="FTMS"/>
<pk mz="379.041972" i="1287443.1" sn="8.79" a="867.51" fwhm="0.000907" res="418025.5" algo="FTMS"/>
<pk mz="379.049916" i="1089301.0" sn="7.07" a="649.28" fwhm="0.000791" res="479459.5" algo="FTMS"/>
<pk mz="379.067083" i="8180761.0" sn="68.88" a="7204.88" fwhm="0.000897" res="422467.7" algo="FTMS"/>
<pk mz="379.069203" i="1138073.6" sn="7.49" a="1105.30" fwhm="0.001652" res="229462.3" algo="FTMS"/>
<pk mz="379.078365" i="1441307.8" sn="10.13" a="862.48" fwhm="0.000815" res="465043.0" algo="FTMS"/>
<pk mz="379.080144" i="1880604.3" sn="13.96" a="1136.85" fwhm="0.000747" res="507583.2" algo="FTMS"/>
<pk mz="379.082668" i="1260060.9" sn="8.55" a="1024.66" fwhm="0.000882" res="429748.6" algo="FTMS"/>
<pk mz="379.103450" i="5596194.0" sn="46.35" a="4711.57" fwhm="0.000886" res="427935.7" algo="FTMS"/>
<pk mz="379.106723" i="2829346.5" sn="22.23" a="2403.41" fwhm="0.000939" res="403799.8" algo="FTMS"/>
<pk mz="379.114703" i="2109220.5" sn="15.96" a="1636.07" fwhm="0.000902" res="420321.5" algo="FTMS"/>
<pk mz="379.116513" i="2791973.0" sn="21.91" a="2198.56" fwhm="0.000881" res="430273.6" algo="FTMS"/>
<pk mz="379.134319" i="1399081.1" sn="9.77" a="1091.32" fwhm="0.001017" res="372937.5" algo="FTMS"/>
<pk mz="379.139868" i="3168298.5" sn="25.19" a="2513.63" fwhm="0.000861" res="440131.2" algo="FTMS"/>
<pk mz="379.143104" i="1165099.3" sn="7.73" a="723.46" fwhm="0.000792" res="478548.7" algo="FTMS"/>
<pk mz="379.152897" i="4124205.8" sn="33.52" a="3416.11" fwhm="0.000871" res="435465.5" algo="FTMS"/>
<pk mz="379.170694" i="1261105.9" sn="8.56" a="700.45" fwhm="0.000732" res="518208.0" algo="FTMS"/>
<pk mz="379.176260" i="1769779.3" sn="13.00" a="1206.72" fwhm="0.000866" res="438015.2" algo="FTMS"/>
<pk mz="379.189287" i="2637366.3" sn="20.56" a="2182.11" fwhm="0.000911" res="416302.9" algo="FTMS"/>
<pk mz="379.207149" i="2808890.8" sn="22.05" a="2308.32" fwhm="0.000902" res="420501.7" algo="FTMS"/>
<pk mz="379.225684" i="12288063.0" sn="104.68" a="11775.72" fwhm="0.000925" res="410110.3" algo="FTMS"/>
<pk mz="380.025878" i="1568254.6" sn="11.24" a="1190.77" fwhm="0.000902" res="421360.6" algo="FTMS"/>
<pk mz="380.033977" i="1562752.6" sn="11.19" a="1312.55" fwhm="0.001124" res="338082.1" algo="FTMS"/>
<pk mz="380.062365" i="2773255.3" sn="21.74" a="2039.07" fwhm="0.000834" res="455576.7" algo="FTMS"/>
<pk mz="380.065594" i="2512136.0" sn="19.47" a="2166.60" fwhm="0.000969" res="392128.8" algo="FTMS"/>
<pk mz="380.073671" i="13220106.0" sn="112.80" a="12546.38" fwhm="0.000944" res="402518.9" algo="FTMS"/>
<pk mz="380.082676" i="2732812.3" sn="21.39" a="2347.04" fwhm="0.000937" res="405453.8" algo="FTMS"/>
<pk mz="380.098690" i="2507536.0" sn="19.43" a="1912.28" fwhm="0.000880" res="431728.8" algo="FTMS"/>
<pk mz="380.106814" i="1415826.0" sn="9.91" a="983.90" fwhm="0.000974" res="390395.7" algo="FTMS"/>
<pk mz="380.110113" i="2842386.8" sn="22.34" a="2247.97" fwhm="0.000887" res="428584.6" algo="FTMS"/>
<pk mz="380.119860" i="1092629.1" sn="7.09" a="647.19" fwhm="0.000876" res="433825.9" algo="FTMS"/>
<pk mz="380.135144" i="1301528.8" sn="8.91" a="772.77" fwhm="0.000791" res="480543.8" algo="FTMS"/>
<pk mz="380.146426" i="1284379.5" sn="8.76" a="759.41" fwhm="0.000780" res="487656.2" algo="FTMS"/>
<pk mz="380.156247" i="1092381.9" sn="7.09" a="618.09" fwhm="0.000781" res="486487.0" algo="FTMS"/>
<pk mz="380.229102" i="2205743.3" sn="16.80" a="1712.13" fwhm="0.000903" res="421083.0" algo="FTMS"/>
<pk mz="381.009883" i="1256170.1" sn="8.52" a="731.80" fwhm="0.000798" res="477664.1" algo="FTMS"/>
<pk mz="381.025013" i="1253101.8" sn="8.49" a="843.59" fwhm="0.000869" res="438676.8" algo="FTMS"/>
<pk mz="381.046349" i="6681075.0" sn="55.80" a="5918.06" fwhm="0.000911" res="418244.8" algo="FTMS"/>
<pk mz="381.057596" i="1286901.5" sn="8.78" a="791.40" fwhm="0.000858" res="444153.6" algo="FTMS"/>
<pk mz="381.085967" i="44147196.0" z="-1" sn="382.36" a="42576.34" fwhm="0.000923" res="412866.4" algo="FTMS" component_name="k" deconvoluted_molecular_mass="381.086235" deconvoluted_isotopic_mass="381.086281"/>
<pk mz="381.093928" i="2185214.3" sn="16.61" a="1472.44" fwhm="0.000804" res="473964.4" algo="FTMS"/>
<pk mz="381.095711" i="1206270.6" sn="8.08" a="674.40" fwhm="0.000727" res="523906.9" algo="FTMS"/>
<pk mz="381.119139" i="6094340.0" sn="50.69" a="5482.36" fwhm="0.000942" res="404407.4" algo="FTMS"/>
<pk mz="381.122354" i="1197573.0" sn="8.01" a="880.21" fwhm="0.000983" res="387695.2" algo="FTMS"/>
<pk mz="381.132179" i="3322887.3" sn="26.53" a="2677.89" fwhm="0.000886" res="429937.4" algo="FTMS"/>
<pk mz="381.150110" i="1414667.6" sn="9.90" a="878.25" fwhm="0.000801" res="475775.5" algo="FTMS"/>
<pk mz="381.155528" i="3774477.0" sn="30.47" a="3292.06" fwhm="0.000894" res="426369.4" algo="FTMS"/>
<pk mz="381.158822" i="1199117.8" sn="8.02" a="615.14" fwhm="0.000705" res="540667.3" algo="FTMS"/>
<pk mz="381.168566" i="3105808.0" sn="24.64" a="2422.40" fwhm="0.000870" res="438363.1" algo="FTMS"/>
<pk mz="381.191876" i="2226197.5" sn="16.97" a="1693.08" fwhm="0.000841" res="453474.7" algo="FTMS"/>
<pk mz="381.204992" i="2214680.8" sn="16.87" a="1550.78" fwhm="0.000907" res="420407.7" algo="FTMS"/>
<pk mz="381.222783" i="4361757.0" sn="35.59" a="3593.84" fwhm="0.000913" res="417676.1" algo="FTMS"/>
<pk mz="381.228420" i="1095710.4" sn="7.12" a="709.23" fwhm="0.000895" res="425882.5" algo="FTMS"/>
<pk mz="381.231647" i="1443615.1" sn="10.15" a="989.37" fwhm="0.000908" res="419977.4" algo="FTMS"/>
<pk mz="381.241331" i="2769953.5" sn="21.49" a="2100.27" fwhm="0.000854" res="446391.2" algo="FTMS"/>
<pk mz="382.041607" i="1443552.8" sn="10.04" a="1030.93" fwhm="0.000894" res="427296.9" algo="FTMS"/>
<pk mz="382.049703" i="1719010.8" sn="12.42" a="1296.89" fwhm="0.000940" res="406250.1" algo="FTMS"/>
<pk mz="382.077949" i="2295785.5" sn="17.39" a="1797.16" fwhm="0.000883" res="432897.5" algo="FTMS"/>
<pk mz="382.086160" i="2479851.5" sn="18.98" a="2019.04" fwhm="0.000937" res="407628.2" algo="FTMS"/>
<pk mz="382.089343" i="5084908.0" z="-1" sn="41.45" a="4339.54" fwhm="0.000915" res="417590.7" algo="FTMS" component_name="k" deconvoluted_molecular_mass="381.086235" deconvoluted_isotopic_mass="382.089659"/>
<pk mz="382.091161" i="1218540.6" sn="8.10" a="717.66" fwhm="0.000847" res="451018.3" algo="FTMS"/>
<pk mz="382.100392" i="1277934.9" sn="8.61" a="721.59" fwhm="0.000711" res="537500.4" algo="FTMS"/>
<pk mz="382.114402" i="1761010.3" sn="12.78" a="1295.21" fwhm="0.000895" res="426841.8" algo="FTMS"/>
<pk mz="382.122427" i="1189748.1" sn="7.85" a="887.62" fwhm="0.001016" res="376092.6" algo="FTMS"/>
<pk mz="382.127517" i="1498613.4" sn="10.52" a="875.44" fwhm="0.000796" res="480160.3" algo="FTMS"/>
<pk mz="382.195190" i="1199109.5" sn="7.93" a="703.85" fwhm="0.000828" res="461722.2" algo="FTMS"/>
<pk mz="383.025563" i="2132428.0" sn="15.98" a="1581.40" fwhm="0.000887" res="431704.7" algo="FTMS"/>
<pk mz="383.057211" i="2586579.5" sn="19.90" a="1935.11" fwhm="0.000893" res="429004.8" algo="FTMS"/>
<pk mz="383.062002" i="8503253.0" sn="70.94" a="8094.16" fwhm="0.000928" res="412560.7" algo="FTMS"/>
<pk mz="383.090404" i="1118683.5" z="-1" sn="7.24" a="884.74" fwhm="0.001038" res="368938.9" algo="FTMS" component_name="k" deconvoluted_molecular_mass="381.086235" deconvoluted_isotopic_mass="383.090722"/>
<pk mz="383.098380" i="9724893.0" sn="81.48" a="9275.93" fwhm="0.000955" res="401237.1" algo="FTMS"/>
<pk mz="383.101606" i="3897310.0" sn="31.21" a="3524.07" fwhm="0.000981" res="390529.7" algo="FTMS"/>
<pk mz="383.109665" i="1174752.0" sn="7.72" a="779.82" fwhm="0.000938" res="408457.1" algo="FTMS"/>
<pk mz="383.129305" i="1308132.8" sn="8.87" a="872.84" fwhm="0.000867" res="441960.0" algo="FTMS"/>
<pk mz="383.134758" i="5968870.0" sn="49.08" a="5404.84" fwhm="0.000944" res="405932.8" algo="FTMS"/>
<pk mz="383.147786" i="1283817.1" sn="8.66" a="910.53" fwhm="0.000905" res="423417.3" algo="FTMS"/>
<pk mz="383.165706" i="1348333.4" sn="9.22" a="1120.58" fwhm="0.001055" res="363024.7" algo="FTMS"/>
<pk mz="383.171187" i="5482478.5" sn="44.88" a="5146.66" fwhm="0.000975" res="392820.7" algo="FTMS"/>
<pk mz="383.174565" i="1898735.5" sn="13.97" a="1273.14" fwhm="0.000865" res="443181.1" algo="FTMS"/>
<pk mz="383.207547" i="4622327.5" sn="37.46" a="4098.77" fwhm="0.000933" res="410610.4" algo="FTMS"/>
<pk mz="383.238372" i="1277694.8" sn="8.61" a="742.51" fwhm="0.000811" res="472394.6" algo="FTMS"/>
<pk mz="383.329310" i="1132820.5" sn="7.36" a="641.46" fwhm="0.000991" res="386862.3" algo="FTMS"/>
<pk mz="384.057242" i="1195458.4" sn="7.90" a="654.53" fwhm="0.000736" res="521931.5" algo="FTMS"/>
<pk mz="384.065327" i="2034372.3" sn="15.14" a="1391.96" fwhm="0.000807" res="476165.3" algo="FTMS"/>
<pk mz="384.093695" i="1850059.1" sn="13.55" a="1378.21" fwhm="0.000864" res="444611.6" algo="FTMS"/>
<pk mz="384.101752" i="2698445.0" sn="20.86" a="1997.49" fwhm="0.000844" res="455062.8" algo="FTMS"/>
<pk mz="384.105056" i="1761741.8" sn="12.78" a="1572.78" fwhm="0.001061" res="362014.7" algo="FTMS"/>
<pk mz="384.130106" i="1284051.8" sn="8.66" a="735.46" fwhm="0.000783" res="490611.9" algo="FTMS"/>
<pk mz="384.138172" i="1551573.6" sn="10.97" a="896.85" fwhm="0.000793" res="484455.3" algo="FTMS"/>
<pk mz="384.141338" i="1195222.4" sn="7.90" a="756.64" fwhm="0.000866" res="443419.4" algo="FTMS"/>
<pk mz="384.143087" i="1247190.9" sn="8.34" a="651.44" fwhm="0.000763" res="503773.2" algo="FTMS"/>
<pk mz="384.174552" i="1331678.4" sn="9.07" a="692.60" fwhm="0.000757" res="507645.0" algo="FTMS"/>
<pk mz="385.020127" i="2240936.3" sn="16.92" a="1662.17" fwhm="0.000886" res="434641.7" algo="FTMS"/>
<pk mz="385.041297" i="2556333.3" sn="19.64" a="1981.05" fwhm="0.000869" res="443137.0" algo="FTMS"/>
<pk mz="385.056436" i="2130608.8" sn="15.96" a="1838.47" fwhm="0.000989" res="389160.1" algo="FTMS"/>
<pk mz="385.077643" i="8208822.0" sn="68.39" a="7662.37" fwhm="0.000951" res="404809.0" algo="FTMS"/>
<pk mz="385.092925" i="1167801.5" sn="7.66" a="763.55" fwhm="0.000828" res="465135.9" algo="FTMS"/>
<pk mz="385.114041" i="6813118.5" sn="56.35" a="6226.02" fwhm="0.000941" res="409294.8" algo="FTMS"/>
<pk mz="385.125207" i="2682817.3" sn="20.73" a="2212.71" fwhm="0.000934" res="412520.2" algo="FTMS"/>
<pk mz="385.150434" i="5913031.0" sn="48.59" a="5435.92" fwhm="0.000956" res="402998.5" algo="FTMS"/>
<pk mz="385.163511" i="1336522.4" sn="9.11" a="867.30" fwhm="0.000850" res="453008.5" algo="FTMS"/>
<pk mz="385.186802" i="7168464.0" sn="59.42" a="6494.28" fwhm="0.000942" res="408904.6" algo="FTMS"/>
<pk mz="385.223189" i="3959256.5" sn="31.74" a="3242.28" fwhm="0.000894" res="430878.4" algo="FTMS"/>
<pk mz="385.259659" i="1355233.3" sn="9.27" a="804.52" fwhm="0.000788" res="488824.2" algo="FTMS"/>
<pk mz="386.051674" i="1120414.1" sn="7.25" a="534.09" fwhm="0.000711" res="543170.7" algo="FTMS"/>
<pk mz="386.072895" i="1432227.3" sn="9.94" a="1059.63" fwhm="0.000925" res="417529.5" algo="FTMS"/>
<pk mz="386.080944" i="2151333.0" sn="16.14" a="1678.65" fwhm="0.000893" res="432520.7" algo="FTMS"/>
<pk mz="386.117380" i="1568429.9" sn="11.11" a="1180.08" fwhm="0.000922" res="418762.4" algo="FTMS"/>
<pk mz="386.145737" i="1367220.6" sn="9.38" a="1024.62" fwhm="0.000913" res="423047.8" algo="FTMS"/>
<pk mz="386.153834" i="1305782.5" sn="8.85" a="688.63" fwhm="0.000754" res="512128.6" algo="FTMS"/>
<pk mz="386.156763" i="1686455.1" sn="12.13" a="1248.67" fwhm="0.000913" res="422887.6" algo="FTMS"/>
<pk mz="386.190170" i="1432255.1" sn="9.94" a="820.21" fwhm="0.000780" res="495076.0" algo="FTMS"/>
<pk mz="386.920862" i="2205549.3" sn="16.61" a="1488.71" fwhm="0.000819" res="472270.4" algo="FTMS"/>
<pk mz="386.999300" i="1541760.0" sn="10.88" a="1198.90" fwhm="0.000974" res="397211.9" algo="FTMS"/>
<pk mz="387.035714" i="2824584.8" sn="21.95" a="2520.93" fwhm="0.000955" res="405346.5" algo="FTMS"/>
<pk mz="387.047189" i="1106443.4" sn="7.12" a="917.81" fwhm="0.001125" res="343937.9" algo="FTMS"/>
<pk mz="387.056898" i="2732429.8" sn="21.15" a="2221.16" fwhm="0.000928" res="417014.2" algo="FTMS"/>
<pk mz="387.072157" i="2263441.3" sn="17.11" a="1548.99" fwhm="0.000842" res="459836.9" algo="FTMS"/>
<pk mz="387.093294" i="4968342.5" sn="40.44" a="4378.12" fwhm="0.000946" res="409263.9" algo="FTMS"/>
<pk mz="387.108592" i="1336346.0" sn="9.11" a="1112.70" fwhm="0.001063" res="364149.4" algo="FTMS"/>
<pk mz="387.111765" i="1688730.8" sn="12.15" a="1355.85" fwhm="0.000983" res="393966.2" algo="FTMS"/>
<pk mz="387.121626" i="1264541.1" sn="8.49" a="900.86" fwhm="0.000882" res="438796.2" algo="FTMS"/>
<pk mz="387.129733" i="4891551.0" sn="39.78" a="4635.24" fwhm="0.000994" res="389470.5" algo="FTMS"/>
<pk mz="387.156211" i="1783717.3" sn="12.97" a="1460.88" fwhm="0.000943" res="410650.0" algo="FTMS"/>
<pk mz="387.166087" i="7173031.5" sn="59.46" a="6798.98" fwhm="0.000946" res="409342.1" algo="FTMS"/>
<pk mz="387.188615" i="1623981.0" sn="11.59" a="977.05" fwhm="0.000823" res="470366.6" algo="FTMS"/>
<pk mz="387.194343" i="1213870.4" sn="8.05" a="749.25" fwhm="0.000833" res="464723.4" algo="FTMS"/>
<pk mz="387.202463" i="6891440.5" sn="57.03" a="6051.95" fwhm="0.000914" res="423552.9" algo="FTMS"/>
<pk mz="387.238847" i="2078393.0" sn="15.51" a="1400.79" fwhm="0.000875" res="442682.0" algo="FTMS"/>
<pk mz="387.928638" i="1467997.3" sn="10.24" a="1074.96" fwhm="0.000931" res="416466.5" algo="FTMS"/>
<pk mz="388.031111" i="1502581.6" sn="10.54" a="932.46" fwhm="0.000835" res="464905.5" algo="FTMS"/>
<pk mz="388.042257" i="1432696.3" sn="9.94" a="1110.90" fwhm="0.001031" res="376308.0" algo="FTMS"/>
<pk mz="388.067506" i="2095486.3" sn="15.65" a="1710.36" fwhm="0.000917" res="423341.0" algo="FTMS"/>
<pk mz="388.076256" i="2039936.4" sn="15.18" a="1930.30" fwhm="0.001088" res="356778.2" algo="FTMS"/>
<pk mz="388.096615" i="1126277.1" sn="7.29" a="563.63" fwhm="0.000821" res="472522.3" algo="FTMS"/>
<pk mz="388.115525" i="1165641.6" sn="7.63" a="1150.42" fwhm="0.001336" res="290570.4" algo="FTMS"/>
<pk mz="388.125016" i="1480844.0" sn="10.35" a="978.99" fwhm="0.000871" res="445844.9" algo="FTMS"/>
<pk mz="388.132992" i="1119373.9" sn="7.23" a="598.32" fwhm="0.000759" res="511225.1" algo="FTMS"/>
<pk mz="388.161295" i="1333140.6" sn="9.08" a="1049.28" fwhm="0.000983" res="394798.6" algo="FTMS"/>
<pk mz="388.169506" i="1346710.5" sn="9.20" a="1048.43" fwhm="0.000975" res="398291.7" algo="FTMS"/>
<pk mz="388.172546" i="1870487.3" sn="13.71" a="1610.95" fwhm="0.000966" res="402020.6" algo="FTMS"/>
<pk mz="388.197760" i="1220637.3" sn="8.11" a="901.41" fwhm="0.000929" res="417796.7" algo="FTMS"/>
<pk mz="388.205779" i="1845407.1" sn="13.50" a="1361.97" fwhm="0.000897" res="432787.2" algo="FTMS"/>
<pk mz="388.242140" i="1301671.8" sn="8.81" a="852.46" fwhm="0.000948" res="409528.7" algo="FTMS"/>
<pk mz="388.917843" i="1506632.5" sn="10.57" a="941.66" fwhm="0.000802" res="485097.3" algo="FTMS"/>
<pk mz="389.014994" i="2334559.5" sn="17.71" a="1795.53" fwhm="0.000896" res="434330.6" algo="FTMS"/>
<pk mz="389.051399" i="4793704.5" sn="38.93" a="4005.69" fwhm="0.000901" res="431867.4" algo="FTMS"/>
<pk mz="389.062734" i="1762923.0" sn="12.78" a="1349.80" fwhm="0.000917" res="424180.6" algo="FTMS"/>
<pk mz="389.072496" i="1833837.3" sn="13.40" a="1252.37" fwhm="0.000842" res="461927.2" algo="FTMS"/>
<pk mz="389.087806" i="45975920.0" z="-1" sn="394.16" a="46212.69" fwhm="0.000974" res="399509.3" algo="FTMS" component_name="j" deconvoluted_molecular_mass="389.087763" deconvoluted_isotopic_mass="389.088137"/>
<pk mz="389.099160" i="1306483.6" sn="8.85" a="995.47" fwhm="0.000940" res="414011.5" algo="FTMS"/>
<pk mz="389.108959" i="2408310.0" sn="18.35" a="1995.88" fwhm="0.000963" res="403892.8" algo="FTMS"/>
<pk mz="389.124232" i="2463097.5" sn="18.82" a="1864.92" fwhm="0.000883" res="440498.0" algo="FTMS"/>
<pk mz="389.137265" i="2179964.8" sn="16.38" a="1979.83" fwhm="0.001173" res="331878.4" algo="FTMS"/>
<pk mz="389.145331" i="4042622.5" sn="32.45" a="3541.70" fwhm="0.000950" res="409610.1" algo="FTMS"/>
<pk mz="389.167822" i="1157764.0" sn="7.56" a="657.95" fwhm="0.000909" res="428127.1" algo="FTMS"/>
<pk mz="389.173566" i="2067333.3" sn="15.41" a="1537.48" fwhm="0.000857" res="453869.6" algo="FTMS"/>
<pk mz="389.179227" i="10285447.0" sn="86.30" a="9347.20" fwhm="0.000936" res="415757.0" algo="FTMS"/>
<pk mz="389.181676" i="4607367.5" sn="37.32" a="4671.14" fwhm="0.001016" res="383085.3" algo="FTMS"/>
<pk mz="389.210052" i="1657486.0" sn="11.87" a="1262.69" fwhm="0.000990" res="393221.1" algo="FTMS"/>
<pk mz="389.218114" i="3185040.0" sn="25.05" a="3036.77" fwhm="0.001017" res="382666.9" algo="FTMS"/>
<pk mz="389.254483" i="1146776.5" sn="7.47" a="708.75" fwhm="0.000882" res="441277.6" algo="FTMS"/>
<pk mz="389.929053" i="2124088.8" sn="15.90" a="1843.14" fwhm="0.000977" res="399296.8" algo="FTMS"/>
<pk mz="390.046708" i="2474068.8" sn="18.92" a="1921.02" fwhm="0.000933" res="418117.9" algo="FTMS"/>
<pk mz="390.052510" i="4414038.0" sn="35.65" a="3677.53" fwhm="0.000907" res="430254.7" algo="FTMS"/>
<pk mz="390.058035" i="10496599.0" sn="88.12" a="10068.20" fwhm="0.000971" res="401773.8" algo="FTMS"/>
<pk mz="390.083025" i="2078813.4" sn="15.51" a="1535.23" fwhm="0.000864" res="451327.5" algo="FTMS"/>
<pk mz="390.091184" i="9161311.0" z="-1" sn="76.60" a="8793.19" fwhm="0.000972" res="401267.7" algo="FTMS" component_name="j" deconvoluted_molecular_mass="389.087763" deconvoluted_isotopic_mass="390.091517"/>
<pk mz="390.094327" i="2537056.0" sn="19.46" a="2237.46" fwhm="0.000982" res="397051.3" algo="FTMS"/>
<pk mz="390.103408" i="1098722.3" sn="7.05" a="1157.84" fwhm="0.001631" res="239201.1" algo="FTMS"/>
<pk mz="390.130811" i="1501928.8" sn="10.53" a="1340.27" fwhm="0.001096" res="356092.1" algo="FTMS"/>
<pk mz="390.140636" i="2168939.0" sn="16.28" a="1580.98" fwhm="0.000877" res="444869.5" algo="FTMS"/>
<pk mz="390.177046" i="1324147.8" sn="9.00" a="933.62" fwhm="0.000960" res="406600.8" algo="FTMS"/>
<pk mz="390.182588" i="2211189.0" sn="16.65" a="1741.94" fwhm="0.000908" res="429652.6" algo="FTMS"/>
<pk mz="391.030699" i="9509694.0" sn="78.76" a="9176.40" fwhm="0.000986" res="396751.5" algo="FTMS"/>
<pk mz="391.041897" i="1435201.0" sn="9.85" a="960.19" fwhm="0.000847" res="461894.0" algo="FTMS"/>
<pk mz="391.067093" i="7509831.0" sn="61.69" a="7272.28" fwhm="0.000989" res="395501.7" algo="FTMS"/>
<pk mz="391.078311" i="2393929.8" sn="18.03" a="1928.60" fwhm="0.000923" res="423652.7" algo="FTMS"/>
<pk mz="391.080093" i="1285962.1" sn="8.57" a="824.65" fwhm="0.000830" res="471351.6" algo="FTMS"/>
<pk mz="391.090534" i="4897612.5" z="-1" sn="39.40" a="4684.81" fwhm="0.000983" res="397684.6" algo="FTMS" component_name="j" deconvoluted_molecular_mass="389.087763" deconvoluted_isotopic_mass="391.090869"/>
<pk mz="391.103466" i="5494607.5" sn="44.49" a="4873.66" fwhm="0.000933" res="419269.5" algo="FTMS"/>
<pk mz="391.106836" i="1164624.4" sn="7.54" a="845.25" fwhm="0.000984" res="397339.5" algo="FTMS"/>
<pk mz="391.116443" i="2618962.8" sn="19.95" a="2923.20" fwhm="0.001230" res="317914.1" algo="FTMS"/>
<pk mz="391.124684" i="1263956.6" sn="8.39" a="864.08" fwhm="0.000888" res="440218.5" algo="FTMS"/>
<pk mz="391.126882" i="4513621.0" sn="36.12" a="3608.00" fwhm="0.000888" res="440612.8" algo="FTMS"/>
<pk mz="391.134212" i="1234263.0" sn="8.13" a="691.75" fwhm="0.000796" res="491141.8" algo="FTMS"/>
<pk mz="391.139883" i="2594136.3" sn="19.74" a="2351.65" fwhm="0.000993" res="393815.8" algo="FTMS"/>
<pk mz="391.143143" i="1536601.0" sn="10.71" a="1034.99" fwhm="0.000883" res="442863.3" algo="FTMS"/>
<pk mz="391.152907" i="4295515.5" sn="34.26" a="3896.50" fwhm="0.000987" res="396120.9" algo="FTMS"/>
<pk mz="391.160922" i="2066013.3" sn="15.23" a="1587.97" fwhm="0.000953" res="410601.6" algo="FTMS"/>
<pk mz="391.176118" i="1416800.9" sn="9.69" a="917.93" fwhm="0.000885" res="442047.2" algo="FTMS"/>
<pk mz="391.189315" i="3820900.0" sn="30.21" a="3389.98" fwhm="0.000981" res="398668.9" algo="FTMS"/>
<pk mz="391.197390" i="1387877.9" sn="9.44" a="842.49" fwhm="0.000851" res="459958.8" algo="FTMS"/>
<pk mz="392.025986" i="1570090.4" sn="11.00" a="1023.03" fwhm="0.000878" res="446624.6" algo="FTMS"/>
<pk mz="392.033997" i="1794348.3" sn="12.91" a="1272.26" fwhm="0.000895" res="437972.9" algo="FTMS"/>
<pk mz="392.062335" i="9090099.0" sn="75.18" a="8519.46" fwhm="0.000970" res="404254.6" algo="FTMS"/>
<pk mz="392.071123" i="2189877.0" sn="16.29" a="1665.31" fwhm="0.001037" res="377995.2" algo="FTMS"/>
<pk mz="392.073668" i="3546677.8" sn="27.87" a="2902.58" fwhm="0.000914" res="428766.2" algo="FTMS"/>
<pk mz="392.098717" i="2545211.8" z="-1" sn="19.32" a="2010.03" fwhm="0.000915" res="428615.9" algo="FTMS" component_name="j" deconvoluted_molecular_mass="389.087763" deconvoluted_isotopic_mass="392.099054"/>
<pk mz="392.110072" i="4839486.5" sn="38.90" a="4484.89" fwhm="0.000979" res="400347.2" algo="FTMS"/>
<pk mz="392.119020" i="16104512.0" sn="135.05" a="16457.45" fwhm="0.000996" res="393698.6" algo="FTMS"/>
<pk mz="392.146500" i="1564999.0" sn="10.95" a="1256.76" fwhm="0.001124" res="348947.7" algo="FTMS"/>
<pk mz="392.156301" i="2487881.3" sn="18.83" a="1918.63" fwhm="0.000911" res="430537.4" algo="FTMS"/>
<pk mz="392.182600" i="2223951.5" sn="16.58" a="1845.39" fwhm="0.000947" res="414321.0" algo="FTMS"/>
<pk mz="392.192622" i="1901905.9" sn="13.83" a="1496.30" fwhm="0.000969" res="404742.6" algo="FTMS"/>
<pk mz="393.046343" i="5931292.0" sn="48.22" a="5532.44" fwhm="0.000970" res="405232.9" algo="FTMS"/>
<pk mz="393.065733" i="1616672.6" sn="11.39" a="956.11" fwhm="0.000773" res="508523.5" algo="FTMS"/>
<pk mz="393.082732" i="8076580.5" sn="66.53" a="7862.93" fwhm="0.000999" res="393479.6" algo="FTMS"/>
<pk mz="393.093903" i="2236967.3" sn="16.69" a="1998.49" fwhm="0.001046" res="375976.2" algo="FTMS"/>
<pk mz="393.095832" i="1331495.8" z="-1" sn="8.96" a="735.37" fwhm="0.000793" res="496013.5" algo="FTMS" component_name="j" deconvoluted_molecular_mass="389.087763" deconvoluted_isotopic_mass="393.096172"/>
<pk mz="393.113433" i="1373484.0" sn="9.32" a="952.38" fwhm="0.000978" res="402136.6" algo="FTMS"/>
<pk mz="393.119132" i="4487469.5" sn="35.89" a="4040.43" fwhm="0.000956" res="411372.5" algo="FTMS"/>
<pk mz="393.122366" i="3438382.0" sn="26.94" a="3050.74" fwhm="0.000970" res="405187.1" algo="FTMS"/>
<pk mz="393.130370" i="2834224.0" sn="21.78" a="2474.99" fwhm="0.000993" res="396029.5" algo="FTMS"/>
<pk mz="393.132208" i="3539248.5" sn="27.80" a="3164.63" fwhm="0.000992" res="396284.3" algo="FTMS"/>
<pk mz="393.149979" i="1409588.6" sn="9.62" a="1050.59" fwhm="0.000969" res="405518.4" algo="FTMS"/>
<pk mz="393.155502" i="2735414.0" sn="20.94" a="2311.12" fwhm="0.000966" res="406995.4" algo="FTMS"/>
<pk mz="393.168526" i="4495673.0" sn="35.96" a="3938.37" fwhm="0.000946" res="415779.2" algo="FTMS"/>
<pk mz="393.186259" i="1349565.3" sn="9.11" a="1026.71" fwhm="0.001053" res="373462.6" algo="FTMS"/>
<pk mz="393.191783" i="1102782.5" sn="7.01" a="711.29" fwhm="0.000890" res="441565.9" algo="FTMS"/>
<pk mz="393.204968" i="5040449.5" sn="40.61" a="4520.96" fwhm="0.000957" res="410792.5" algo="FTMS"/>
<pk mz="393.231685" i="1234504.0" sn="8.13" a="660.90" fwhm="0.000853" res="461246.4" algo="FTMS"/>
<pk mz="393.241409" i="1411146.3" sn="9.64" a="1254.54" fwhm="0.001054" res="373233.6" algo="FTMS"/>
<pk mz="393.277726" i="7993683.0" sn="65.82" a="7874.27" fwhm="0.000988" res="398051.0" algo="FTMS"/>
<pk mz="394.041580" i="2295303.5" sn="17.18" a="1862.27" fwhm="0.000949" res="415326.9" algo="FTMS"/>
<pk mz="394.047440" i="1253129.0" sn="8.29" a="781.42" fwhm="0.000823" res="478948.0" algo="FTMS"/>
<pk mz="394.049717" i="1969929.5" sn="14.41" a="1646.45" fwhm="0.001007" res="391377.2" algo="FTMS"/>
<pk mz="394.078024" i="2758672.3" sn="21.14" a="2418.04" fwhm="0.000948" res="415866.3" algo="FTMS"/>
<pk mz="394.089324" i="8617491.0" sn="71.14" a="8598.00" fwhm="0.001009" res="390484.1" algo="FTMS"/>
<pk mz="394.114352" i="1694744.8" sn="12.06" a="1003.74" fwhm="0.000760" res="518816.2" algo="FTMS"/>
<pk mz="394.125831" i="2329371.5" sn="17.47" a="2183.40" fwhm="0.001054" res="373839.7" algo="FTMS"/>
<pk mz="394.135521" i="1236765.8" sn="8.15" a="696.17" fwhm="0.000835" res="472286.5" algo="FTMS"/>
<pk mz="394.171939" i="1210662.4" sn="7.92" a="956.93" fwhm="0.001091" res="361260.0" algo="FTMS"/>
<pk mz="394.175021" i="1176103.1" sn="7.63" a="1017.83" fwhm="0.001224" res="322124.0" algo="FTMS"/>
<pk mz="394.208407" i="1395247.0" sn="9.50" a="978.21" fwhm="0.000856" res="460420.1" algo="FTMS"/>
<pk mz="394.281092" i="1677376.1" sn="11.91" a="1347.67" fwhm="0.000949" res="415254.5" algo="FTMS"/>
<pk mz="395.025693" i="2238704.0" sn="16.70" a="1719.40" fwhm="0.000940" res="420152.6" algo="FTMS"/>
<pk mz="395.061983" i="9150201.0" sn="75.69" a="8712.84" fwhm="0.000979" res="403461.3" algo="FTMS"/>
<pk mz="395.073282" i="1544955.4" sn="10.78" a="929.08" fwhm="0.000850" res="464633.0" algo="FTMS"/>
<pk mz="395.092815" i="1380864.0" sn="9.38" a="759.97" fwhm="0.000839" res="470989.9" algo="FTMS"/>
<pk mz="395.098389" i="6529793.5" sn="53.32" a="6028.70" fwhm="0.000972" res="406544.0" algo="FTMS"/>
<pk mz="395.101619" i="1980418.0" sn="14.49" a="2177.27" fwhm="0.001183" res="333951.9" algo="FTMS"/>
<pk mz="395.109654" i="1520899.9" sn="10.57" a="958.49" fwhm="0.000844" res="467944.5" algo="FTMS"/>
<pk mz="395.111345" i="1371140.4" sn="9.29" a="869.83" fwhm="0.000857" res="461011.0" algo="FTMS"/>
<pk mz="395.129108" i="1350152.5" sn="9.11" a="882.44" fwhm="0.001022" res="386530.7" algo="FTMS"/>
<pk mz="395.134725" i="5025546.0" sn="40.48" a="4888.94" fwhm="0.001010" res="391236.2" algo="FTMS"/>
<pk mz="395.147794" i="3815693.0" sn="30.16" a="3429.78" fwhm="0.000966" res="408878.0" algo="FTMS"/>
<pk mz="395.165650" i="1490961.1" sn="10.31" a="1105.32" fwhm="0.000972" res="406610.7" algo="FTMS"/>
<pk mz="395.171117" i="2801426.5" sn="21.50" a="2866.94" fwhm="0.001091" res="362304.3" algo="FTMS"/>
<pk mz="395.174575" i="1180691.3" sn="7.67" a="803.65" fwhm="0.000922" res="428684.7" algo="FTMS"/>
<pk mz="395.184240" i="3367189.5" sn="26.33" a="3056.14" fwhm="0.001000" res="395205.5" algo="FTMS"/>
<pk mz="395.202046" i="1459481.8" sn="10.05" a="1048.57" fwhm="0.000921" res="429174.7" algo="FTMS"/>
<pk mz="395.207478" i="2044955.0" sn="15.04" a="1715.82" fwhm="0.000988" res="400046.8" algo="FTMS"/>
<pk mz="395.220603" i="2969374.3" sn="22.93" a="2356.91" fwhm="0.000883" res="447703.3" algo="FTMS"/>
<pk mz="395.274825" i="2902315.0" sn="22.36" a="2586.43" fwhm="0.000991" res="398763.9" algo="FTMS"/>
<pk mz="396.057178" i="2647011.5" sn="20.18" a="2473.14" fwhm="0.001015" res="390352.6" algo="FTMS"/>
<pk mz="396.065384" i="2363365.5" sn="17.76" a="1827.68" fwhm="0.000902" res="439299.8" algo="FTMS"/>
<pk mz="396.068492" i="1203942.3" sn="7.86" a="885.01" fwhm="0.001010" res="392169.9" algo="FTMS"/>
<pk mz="396.093660" i="3658220.3" sn="28.81" a="3199.72" fwhm="0.000980" res="404313.8" algo="FTMS"/>
<pk mz="396.101878" i="1588718.1" sn="11.15" a="1137.85" fwhm="0.000865" res="458087.2" algo="FTMS"/>
<pk mz="396.104981" i="2370542.8" sn="17.82" a="1996.57" fwhm="0.000980" res="404128.1" algo="FTMS"/>
<pk mz="396.129877" i="1187572.8" sn="7.72" a="717.34" fwhm="0.000872" res="454423.4" algo="FTMS"/>
<pk mz="396.138154" i="1164406.6" sn="7.53" a="878.84" fwhm="0.001053" res="376329.9" algo="FTMS"/>
<pk mz="397.020195" i="1115590.5" sn="7.11" a="827.46" fwhm="0.000985" res="402992.9" algo="FTMS"/>
<pk mz="397.041301" i="3761355.5" sn="29.69" a="3243.48" fwhm="0.000940" res="422329.3" algo="FTMS"/>
<pk mz="397.067709" i="1105105.8" sn="7.02" a="840.85" fwhm="0.001218" res="325898.2" algo="FTMS"/>
<pk mz="397.077650" i="8575188.0" sn="70.77" a="8172.35" fwhm="0.000987" res="402166.0" algo="FTMS"/>
<pk mz="397.114032" i="7717084.5" sn="63.45" a="7342.97" fwhm="0.000992" res="400321.7" algo="FTMS"/>
<pk mz="397.117286" i="4978909.5" sn="40.08" a="4599.46" fwhm="0.001000" res="397133.6" algo="FTMS"/>
<pk mz="397.127494" i="1111519.8" sn="7.07" a="772.91" fwhm="0.001190" res="333834.5" algo="FTMS"/>
<pk mz="397.144778" i="1460963.9" sn="10.05" a="933.06" fwhm="0.000874" res="454512.4" algo="FTMS"/>
<pk mz="397.150451" i="4630757.0" sn="37.11" a="4069.07" fwhm="0.000954" res="416338.6" algo="FTMS"/>
<pk mz="397.163455" i="1927400.3" sn="14.04" a="1484.09" fwhm="0.000930" res="426886.4" algo="FTMS"/>
<pk mz="397.181241" i="1423468.5" sn="9.73" a="1311.44" fwhm="0.001217" res="326236.9" algo="FTMS"/>
<pk mz="397.186826" i="3763437.8" sn="29.71" a="3619.06" fwhm="0.001022" res="388724.3" algo="FTMS"/>
<pk mz="397.223128" i="2651382.3" sn="20.21" a="2449.67" fwhm="0.001057" res="375842.5" algo="FTMS"/>
<pk mz="397.226623" i="1573367.1" sn="11.01" a="1191.39" fwhm="0.000942" res="421686.4" algo="FTMS"/>
<pk mz="398.072806" i="1641662.4" sn="11.60" a="1367.54" fwhm="0.001010" res="394152.3" algo="FTMS"/>
<pk mz="398.084247" i="12890561.0" sn="107.60" a="13057.85" fwhm="0.001001" res="397824.0" algo="FTMS"/>
<pk mz="398.109326" i="1377478.9" sn="9.34" a="924.82" fwhm="0.000931" res="427439.9" algo="FTMS"/>
<pk mz="398.117384" i="1296456.8" sn="8.65" a="1167.22" fwhm="0.001138" res="349952.4" algo="FTMS"/>
<pk mz="398.120704" i="1724105.6" sn="12.30" a="1603.42" fwhm="0.001006" res="395847.7" algo="FTMS"/>
<pk mz="398.122414" i="1794762.0" sn="12.90" a="1647.94" fwhm="0.001029" res="386915.3" algo="FTMS"/>
<pk mz="399.035708" i="1374112.6" sn="9.31" a="920.56" fwhm="0.000968" res="412217.1" algo="FTMS"/>
<pk mz="399.056921" i="3553445.8" sn="27.91" a="2953.00" fwhm="0.000901" res="442934.5" algo="FTMS"/>
<pk mz="399.072195" i="1270697.3" sn="8.43" a="789.66" fwhm="0.000835" res="478167.1" algo="FTMS"/>
<pk mz="399.087723" i="1394732.9" sn="9.49" a="1305.59" fwhm="0.001200" res="332541.4" algo="FTMS"/>
<pk mz="399.093268" i="6656686.0" sn="54.40" a="6690.87" fwhm="0.001044" res="382294.5" algo="FTMS"/>
<pk mz="399.108518" i="1184689.8" sn="7.69" a="782.90" fwhm="0.000982" res="406543.4" algo="FTMS"/>
<pk mz="399.129709" i="5410486.5" sn="43.76" a="5081.71" fwhm="0.001003" res="397976.3" algo="FTMS"/>
<pk mz="399.166072" i="5294783.5" sn="42.77" a="5377.03" fwhm="0.001038" res="384539.9" algo="FTMS"/>
<pk mz="399.188400" i="1453764.5" sn="9.99" a="1146.31" fwhm="0.000956" res="417645.4" algo="FTMS"/>
<pk mz="399.202476" i="5178056.0" sn="41.78" a="4804.11" fwhm="0.000994" res="401657.7" algo="FTMS"/>
<pk mz="399.238874" i="2861776.3" sn="22.01" a="2472.36" fwhm="0.000999" res="399724.5" algo="FTMS"/>
<pk mz="400.067355" i="1566354.8" sn="10.84" a="1047.33" fwhm="0.000925" res="432386.3" algo="FTMS"/>
<pk mz="400.088513" i="1268887.8" sn="8.33" a="894.95" fwhm="0.000962" res="415682.3" algo="FTMS"/>
<pk mz="400.096631" i="1771673.6" sn="12.58" a="1323.92" fwhm="0.000927" res="431489.5" algo="FTMS"/>
<pk mz="400.133019" i="1216930.3" sn="7.89" a="770.39" fwhm="0.000865" res="462528.7" algo="FTMS"/>
<pk mz="400.169442" i="1974698.8" sn="14.30" a="1618.90" fwhm="0.000956" res="418754.7" algo="FTMS"/>
<pk mz="400.172561" i="1188139.5" sn="7.65" a="910.82" fwhm="0.001040" res="384842.1" algo="FTMS"/>
<pk mz="400.205888" i="1387187.3" sn="9.33" a="1140.56" fwhm="0.001064" res="376247.8" algo="FTMS"/>
<pk mz="401.015016" i="2123377.0" sn="15.55" a="1822.02" fwhm="0.001011" res="396679.0" algo="FTMS"/>
<pk mz="401.036084" i="1159029.9" sn="7.40" a="624.87" fwhm="0.000851" res="471513.1" algo="FTMS"/>
<pk mz="401.051454" i="2377849.5" sn="17.70" a="1832.19" fwhm="0.000888" res="451607.6" algo="FTMS"/>
<pk mz="401.062917" i="1331580.1" sn="8.86" a="1248.93" fwhm="0.001296" res="309560.8" algo="FTMS"/>
<pk mz="401.067708" i="4209789.0" sn="33.19" a="3756.34" fwhm="0.000973" res="412394.8" algo="FTMS"/>
<pk mz="401.072533" i="3738750.3" sn="29.21" a="3710.93" fwhm="0.001058" res="379263.8" algo="FTMS"/>
<pk mz="401.087799" i="1837954.0" sn="13.14" a="1253.27" fwhm="0.000857" res="468203.4" algo="FTMS"/>
<pk mz="401.108850" i="3320454.8" sn="25.67" a="2877.67" fwhm="0.000979" res="409540.5" algo="FTMS"/>
<pk mz="401.124208" i="1156234.5" sn="7.38" a="789.85" fwhm="0.000907" res="442041.7" algo="FTMS"/>
<pk mz="401.145336" i="4624527.5" sn="36.70" a="4457.97" fwhm="0.001036" res="387235.7" algo="FTMS"/>
<pk mz="401.173734" i="1217942.0" sn="7.90" a="708.19" fwhm="0.000777" res="516211.5" algo="FTMS"/>
<pk mz="401.181718" i="6374552.0" sn="51.49" a="6181.74" fwhm="0.001017" res="394538.4" algo="FTMS"/>
<pk mz="401.204171" i="1642653.1" sn="11.49" a="1158.74" fwhm="0.000887" res="452340.4" algo="FTMS"/>
<pk mz="401.218096" i="4293280.5" sn="33.90" a="3976.60" fwhm="0.001016" res="395013.3" algo="FTMS"/>
<pk mz="401.231319" i="1182243.5" sn="7.60" a="932.49" fwhm="0.001054" res="380573.3" algo="FTMS"/>
<pk mz="401.254404" i="1287849.0" sn="8.49" a="860.34" fwhm="0.000897" res="447084.8" algo="FTMS"/>
<pk mz="402.046538" i="1521250.3" sn="10.46" a="1359.09" fwhm="0.001139" res="352965.1" algo="FTMS"/>
<pk mz="402.055704" i="1202404.4" sn="7.76" a="928.22" fwhm="0.001253" res="320822.4" algo="FTMS"/>
<pk mz="402.083088" i="1497962.8" sn="10.26" a="1249.22" fwhm="0.001056" res="380921.7" algo="FTMS"/>
<pk mz="402.104338" i="1127407.8" sn="7.13" a="799.67" fwhm="0.001039" res="387175.8" algo="FTMS"/>
<pk mz="402.140675" i="1161336.3" sn="7.42" a="788.47" fwhm="0.000970" res="414663.3" algo="FTMS"/>
<pk mz="402.176910" i="1660288.8" sn="11.63" a="1251.69" fwhm="0.000927" res="434070.7" algo="FTMS"/>
<pk mz="402.185012" i="1216130.6" sn="7.88" a="1032.73" fwhm="0.001132" res="355294.2" algo="FTMS"/>
<pk mz="403.030741" i="3421768.3" sn="26.52" a="3249.07" fwhm="0.001008" res="399887.6" algo="FTMS"/>
<pk mz="403.064741" i="1473104.1" sn="10.05" a="1140.27" fwhm="0.001065" res="378292.1" algo="FTMS"/>
<pk mz="403.067067" i="4491344.5" sn="35.57" a="4389.24" fwhm="0.001051" res="383345.9" algo="FTMS"/>
<pk mz="403.078386" i="1251155.4" sn="8.17" a="936.11" fwhm="0.001054" res="382397.2" algo="FTMS"/>
<pk mz="403.103464" i="3038809.3" sn="23.29" a="2857.45" fwhm="0.000998" res="403919.4" algo="FTMS"/>
<pk mz="403.116508" i="1203292.3" sn="7.77" a="879.61" fwhm="0.000971" res="415166.3" algo="FTMS"/>
<pk mz="403.124633" i="1878110.1" sn="13.47" a="1452.99" fwhm="0.000987" res="408247.9" algo="FTMS"/>
<pk mz="403.140013" i="1204065.8" sn="7.78" a="854.99" fwhm="0.000945" res="426688.6" algo="FTMS"/>
<pk mz="403.152966" i="1866596.8" sn="13.38" a="1353.48" fwhm="0.000904" res="445926.8" algo="FTMS"/>
<pk mz="403.161006" i="3661414.5" sn="28.55" a="3599.08" fwhm="0.001016" res="396839.5" algo="FTMS"/>
<pk mz="403.183359" i="1644651.8" sn="11.50" a="1380.40" fwhm="0.000988" res="408082.6" algo="FTMS"/>
<pk mz="403.189324" i="3934829.3" sn="30.86" a="3424.09" fwhm="0.000965" res="417633.0" algo="FTMS"/>
<pk mz="403.194851" i="42088048.0" sn="353.40" a="45503.46" fwhm="0.001047" res="385021.1" algo="FTMS"/>
<pk mz="403.197337" i="4085871.0" sn="32.14" a="3734.03" fwhm="0.001009" res="399789.3" algo="FTMS"/>
<pk mz="403.233775" i="1641079.6" sn="11.47" a="1368.58" fwhm="0.001038" res="388578.8" algo="FTMS"/>
<pk mz="404.031760" i="2601777.8" sn="19.59" a="2102.25" fwhm="0.000950" res="425354.2" algo="FTMS"/>
<pk mz="404.062301" i="3079480.8" sn="23.63" a="2717.71" fwhm="0.000986" res="409888.0" algo="FTMS"/>
<pk mz="404.070518" i="1899834.8" sn="13.66" a="1645.84" fwhm="0.001023" res="394897.9" algo="FTMS"/>
<pk mz="404.073687" i="7108411.5" sn="57.69" a="7222.51" fwhm="0.001045" res="386833.4" algo="FTMS"/>
<pk mz="404.098734" i="2292289.3" sn="16.97" a="2216.03" fwhm="0.001051" res="384442.2" algo="FTMS"/>
<pk mz="404.110232" i="1470788.0" sn="10.03" a="1185.55" fwhm="0.001140" res="354513.6" algo="FTMS"/>
<pk mz="404.119814" i="1324614.3" sn="8.79" a="1055.57" fwhm="0.000969" res="417123.9" algo="FTMS"/>
<pk mz="404.156318" i="2141006.8" sn="15.69" a="1771.56" fwhm="0.000970" res="416509.7" algo="FTMS"/>
<pk mz="404.192600" i="2317399.3" sn="17.19" a="2290.75" fwhm="0.001112" res="363472.9" algo="FTMS"/>
<pk mz="404.198238" i="10719064.0" sn="88.21" a="10999.81" fwhm="0.001040" res="388786.5" algo="FTMS"/>
<pk mz="404.931379" i="1776643.1" sn="12.61" a="1341.60" fwhm="0.001008" res="401885.8" algo="FTMS"/>
<pk mz="405.046322" i="5268510.0" sn="42.13" a="5615.92" fwhm="0.001093" res="370513.3" algo="FTMS"/>
<pk mz="405.057627" i="1637152.5" sn="11.43" a="1540.69" fwhm="0.001207" res="335609.8" algo="FTMS"/>
<pk mz="405.065648" i="1221538.4" sn="7.92" a="973.47" fwhm="0.001118" res="362321.9" algo="FTMS"/>
<pk mz="405.077062" i="1627173.0" sn="11.35" a="1235.97" fwhm="0.001024" res="395413.0" algo="FTMS"/>
<pk mz="405.082744" i="8638502.0" sn="70.62" a="9174.58" fwhm="0.001050" res="385969.8" algo="FTMS"/>
<pk mz="405.093938" i="2341929.0" sn="17.39" a="2018.48" fwhm="0.000988" res="409991.4" algo="FTMS"/>
<pk mz="405.098304" i="1258282.0" sn="8.23" a="884.62" fwhm="0.001028" res="394111.8" algo="FTMS"/>
<pk mz="405.106159" i="19290156.0" sn="160.67" a="20966.01" fwhm="0.001080" res="375159.1" algo="FTMS"/>
<pk mz="405.113528" i="1339693.5" sn="8.92" a="1066.24" fwhm="0.001120" res="361625.2" algo="FTMS"/>
<pk mz="405.119104" i="3828782.8" sn="29.96" a="3610.67" fwhm="0.001042" res="388827.3" algo="FTMS"/>
<pk mz="405.132130" i="2347825.8" sn="17.44" a="2185.35" fwhm="0.001088" res="372508.9" algo="FTMS"/>
<pk mz="405.140264" i="1483827.8" sn="10.14" a="1269.09" fwhm="0.001056" res="383583.7" algo="FTMS"/>
<pk mz="405.155633" i="1768759.4" sn="12.55" a="1374.06" fwhm="0.000924" res="438704.1" algo="FTMS"/>
<pk mz="405.168615" i="3799098.3" sn="29.71" a="3535.82" fwhm="0.001023" res="396139.6" algo="FTMS"/>
<pk mz="405.176637" i="2325564.3" sn="17.25" a="2037.71" fwhm="0.000987" res="410716.1" algo="FTMS"/>
<pk mz="405.190663" i="2129727.5" sn="15.60" a="2475.85" fwhm="0.001548" res="261830.0" algo="FTMS"/>
<pk mz="405.201532" i="1316162.0" sn="8.72" a="829.29" fwhm="0.000969" res="418008.3" algo="FTMS"/>
<pk mz="405.205034" i="2178626.8" sn="16.01" a="1540.84" fwhm="0.000922" res="439543.5" algo="FTMS"/>
<pk mz="405.213193" i="1590852.8" sn="11.04" a="1098.33" fwhm="0.000937" res="432497.9" algo="FTMS"/>
<pk mz="406.041624" i="2330373.3" sn="17.29" a="1956.88" fwhm="0.000972" res="417618.7" algo="FTMS"/>
<pk mz="406.049627" i="1441287.1" sn="9.78" a="1038.27" fwhm="0.001002" res="405292.2" algo="FTMS"/>
<pk mz="406.052917" i="1732103.9" sn="12.23" a="1541.67" fwhm="0.001054" res="385299.7" algo="FTMS"/>
<pk mz="406.077986" i="5382413.5" sn="43.09" a="5614.75" fwhm="0.001044" res="389076.7" algo="FTMS"/>
<pk mz="406.086067" i="2462991.5" sn="18.41" a="2241.95" fwhm="0.001037" res="391761.1" algo="FTMS"/>
<pk mz="406.089267" i="1973776.3" sn="14.28" a="1480.30" fwhm="0.000944" res="430070.1" algo="FTMS"/>
<pk mz="406.109528" i="2201877.0" sn="16.21" a="1946.31" fwhm="0.001056" res="384535.3" algo="FTMS"/>
<pk mz="406.114290" i="1124374.1" sn="7.10" a="637.74" fwhm="0.000853" res="476028.1" algo="FTMS"/>
<pk mz="406.122586" i="1124632.0" sn="7.10" a="726.26" fwhm="0.000942" res="431034.0" algo="FTMS"/>
<pk mz="406.125731" i="1868056.8" sn="13.38" a="1698.26" fwhm="0.001085" res="374164.4" algo="FTMS"/>
<pk mz="406.134662" i="5852443.0" sn="47.07" a="6354.76" fwhm="0.001072" res="378925.3" algo="FTMS"/>
<pk mz="406.161828" i="1337377.1" sn="8.90" a="1006.60" fwhm="0.000953" res="426379.3" algo="FTMS"/>
<pk mz="406.171882" i="1965347.5" sn="14.21" a="1678.03" fwhm="0.001009" res="402428.7" algo="FTMS"/>
<pk mz="406.198372" i="1756713.6" sn="12.44" a="1461.69" fwhm="0.001030" res="394244.4" algo="FTMS"/>
<pk mz="406.208380" i="1254827.9" sn="8.20" a="1189.31" fwhm="0.001266" res="320833.1" algo="FTMS"/>
<pk mz="407.025586" i="3091433.5" sn="23.72" a="2900.88" fwhm="0.001054" res="386231.0" algo="FTMS"/>
<pk mz="407.061998" i="8567282.0" sn="70.02" a="8858.12" fwhm="0.001058" res="384780.5" algo="FTMS"/>
<pk mz="407.073240" i="3067380.5" sn="23.52" a="2824.51" fwhm="0.001022" res="398334.1" algo="FTMS"/>
<pk mz="407.081314" i="1132022.4" sn="7.16" a="668.11" fwhm="0.000896" res="454325.6" algo="FTMS"/>
<pk mz="407.098361" i="6904314.5" sn="55.96" a="7077.60" fwhm="0.001062" res="383341.6" algo="FTMS"/>
<pk mz="407.101654" i="1523963.1" sn="10.47" a="1212.48" fwhm="0.000972" res="418819.8" algo="FTMS"/>
<pk mz="407.109607" i="2531837.0" sn="18.99" a="2273.32" fwhm="0.000995" res="409050.2" algo="FTMS"/>
<pk mz="407.129312" i="1409921.5" sn="9.51" a="1276.52" fwhm="0.001207" res="337289.2" algo="FTMS"/>
<pk mz="407.134765" i="3582978.8" sn="27.88" a="3552.08" fwhm="0.001084" res="375726.7" algo="FTMS"/>
<pk mz="407.137954" i="2148611.5" sn="15.75" a="1912.67" fwhm="0.001090" res="373373.3" algo="FTMS"/>
<pk mz="407.147838" i="4155909.8" sn="32.72" a="4238.52" fwhm="0.001085" res="375321.2" algo="FTMS"/>
<pk mz="407.171156" i="2087947.3" sn="15.24" a="2195.02" fwhm="0.001200" res="339239.9" algo="FTMS"/>
<pk mz="407.184187" i="4040206.3" sn="31.74" a="3656.83" fwhm="0.001001" res="406648.9" algo="FTMS"/>
<pk mz="407.201833" i="1346706.3" sn="8.97" a="1182.65" fwhm="0.001174" res="346875.6" algo="FTMS"/>
<pk mz="407.220584" i="2261526.8" sn="16.71" a="1898.87" fwhm="0.000999" res="407434.6" algo="FTMS"/>
<pk mz="408.057248" i="2578136.3" sn="19.38" a="2089.11" fwhm="0.000922" res="442483.8" algo="FTMS"/>
<pk mz="408.065392" i="2563290.3" sn="19.26" a="2552.75" fwhm="0.001108" res="368327.1" algo="FTMS"/>
<pk mz="408.068578" i="5237467.0" sn="41.86" a="5574.08" fwhm="0.001108" res="368258.8" algo="FTMS"/>
<pk mz="408.093658" i="4371169.0" sn="34.54" a="4303.99" fwhm="0.001062" res="384395.7" algo="FTMS"/>
<pk mz="408.101825" i="1980386.6" sn="14.33" a="1439.50" fwhm="0.000974" res="418920.3" algo="FTMS"/>
<pk mz="408.104943" i="3489507.3" sn="27.09" a="3319.82" fwhm="0.001060" res="384949.4" algo="FTMS"/>
<pk mz="408.113189" i="1155301.3" sn="7.35" a="1478.82" fwhm="0.002167" res="188316.8" algo="FTMS"/>
<pk mz="408.129990" i="1270505.1" sn="8.33" a="891.73" fwhm="0.000936" res="435975.6" algo="FTMS"/>
<pk mz="408.138163" i="1478635.0" sn="10.09" a="1373.59" fwhm="0.001142" res="357268.2" algo="FTMS"/>
<pk mz="408.141326" i="1331179.8" sn="8.84" a="1180.60" fwhm="0.001177" res="346635.7" algo="FTMS"/>
<pk mz="408.151128" i="1771502.0" sn="12.56" a="1537.31" fwhm="0.001011" res="403520.7" algo="FTMS"/>
<pk mz="408.177652" i="1229940.1" sn="7.98" a="940.53" fwhm="0.001279" res="319123.0" algo="FTMS"/>
<pk mz="408.187594" i="1271798.5" sn="8.34" a="1086.13" fwhm="0.001271" res="321241.9" algo="FTMS"/>
<pk mz="409.041267" i="6575035.5" sn="52.65" a="6721.78" fwhm="0.001057" res="386935.3" algo="FTMS"/>
<pk mz="409.069587" i="1723586.3" sn="12.04" a="1347.55" fwhm="0.000959" res="426487.1" algo="FTMS"/>
<pk mz="409.071962" i="1371330.8" sn="9.09" a="874.24" fwhm="0.000884" res="462558.0" algo="FTMS"/>
<pk mz="409.077642" i="9032644.0" sn="73.22" a="9764.27" fwhm="0.001072" res="381586.3" algo="FTMS"/>
<pk mz="409.089025" i="2001350.8" sn="14.36" a="1780.82" fwhm="0.001070" res="382209.4" algo="FTMS"/>
<pk mz="409.096886" i="1327816.5" sn="8.72" a="1166.59" fwhm="0.001091" res="375103.9" algo="FTMS"/>
<pk mz="409.108416" i="2689483.3" sn="20.12" a="2573.51" fwhm="0.001037" res="394376.8" algo="FTMS"/>
<pk mz="409.113992" i="6193100.5" sn="49.45" a="6437.13" fwhm="0.001079" res="379329.2" algo="FTMS"/>
<pk mz="409.127131" i="2524623.5" sn="18.74" a="2321.08" fwhm="0.001032" res="396414.7" algo="FTMS"/>
<pk mz="409.144826" i="3014099.5" sn="22.84" a="2866.81" fwhm="0.001068" res="382983.6" algo="FTMS"/>
<pk mz="409.150429" i="4071380.8" sn="31.69" a="4005.72" fwhm="0.001061" res="385481.5" algo="FTMS"/>
<pk mz="409.163536" i="4693976.0" sn="36.90" a="4805.67" fwhm="0.001100" res="371823.6" algo="FTMS"/>
<pk mz="409.181227" i="1363164.0" sn="9.02" a="964.27" fwhm="0.000933" res="438660.4" algo="FTMS"/>
<pk mz="409.186825" i="2567645.3" sn="19.10" a="2258.40" fwhm="0.001020" res="400977.3" algo="FTMS"/>
<pk mz="409.199894" i="3789280.3" sn="29.33" a="3902.15" fwhm="0.001077" res="380098.5" algo="FTMS"/>
<pk mz="409.223227" i="1208933.6" sn="7.73" a="945.98" fwhm="0.001067" res="383373.8" algo="FTMS"/>
<pk mz="409.226508" i="1162214.4" sn="7.34" a="752.66" fwhm="0.000873" res="468964.3" algo="FTMS"/>
<pk mz="409.236260" i="1989608.6" sn="14.26" a="1551.47" fwhm="0.000976" res="419118.9" algo="FTMS"/>
<pk mz="410.036298" i="1178529.1" sn="7.47" a="665.32" fwhm="0.000874" res="469193.5" algo="FTMS"/>
<pk mz="410.044663" i="1914019.0" sn="13.63" a="2064.35" fwhm="0.001318" res="311224.1" algo="FTMS"/>
<pk mz="410.072876" i="3052713.5" sn="23.16" a="2856.13" fwhm="0.001036" res="395891.1" algo="FTMS"/>
<pk mz="410.075422" i="1660842.1" sn="11.51" a="1204.27" fwhm="0.000890" res="460982.8" algo="FTMS"/>
<pk mz="410.080946" i="2828971.5" sn="21.29" a="2629.01" fwhm="0.001062" res="386314.6" algo="FTMS"/>
<pk mz="410.084218" i="3849388.3" sn="29.83" a="3800.46" fwhm="0.001071" res="382972.3" algo="FTMS"/>
<pk mz="410.109280" i="3609266.0" sn="27.82" a="3229.19" fwhm="0.000989" res="414534.5" algo="FTMS"/>
<pk mz="410.117399" i="2051507.8" sn="14.78" a="1868.91" fwhm="0.001100" res="372924.6" algo="FTMS"/>
<pk mz="410.120524" i="1256628.5" sn="8.13" a="1063.88" fwhm="0.001036" res="395913.8" algo="FTMS"/>
<pk mz="410.145610" i="1151546.3" sn="7.25" a="909.66" fwhm="0.001245" res="329367.6" algo="FTMS"/>
<pk mz="410.153827" i="1418172.1" sn="9.48" a="1160.62" fwhm="0.000995" res="412140.1" algo="FTMS"/>
<pk mz="410.221583" i="82910408.0" z="-1" sn="691.61" a="91807.10" fwhm="0.001073" res="382180.6" algo="FTMS" component_name="R" deconvoluted_molecular_mass="410.221965" deconvoluted_isotopic_mass="410.221961"/>
<pk mz="411.020565" i="1627779.5" sn="11.23" a="1420.81" fwhm="0.001066" res="385624.7" algo="FTMS"/>
<pk mz="411.035746" i="1462919.0" sn="9.85" a="1022.62" fwhm="0.000911" res="451035.7" algo="FTMS"/>
<pk mz="411.056874" i="6501772.0" sn="52.03" a="6831.16" fwhm="0.001102" res="372939.5" algo="FTMS"/>
<pk mz="411.072031" i="1173647.4" sn="7.43" a="779.76" fwhm="0.000943" res="435992.3" algo="FTMS"/>
<pk mz="411.093284" i="8555924.0" sn="69.22" a="9257.21" fwhm="0.001078" res="381263.9" algo="FTMS"/>
<pk mz="411.096558" i="4629909.0" sn="36.36" a="4392.19" fwhm="0.001031" res="398629.0" algo="FTMS"/>
<pk mz="411.114350" i="1567897.1" sn="10.73" a="1220.32" fwhm="0.000964" res="426480.0" algo="FTMS"/>
<pk mz="411.123974" i="1770011.3" sn="12.42" a="1879.17" fwhm="0.001297" res="316904.8" algo="FTMS"/>
<pk mz="411.129672" i="5970332.5" sn="47.58" a="6316.01" fwhm="0.001082" res="380066.2" algo="FTMS"/>
<pk mz="411.142809" i="1471903.6" sn="9.93" a="1419.66" fwhm="0.001156" res="355751.7" algo="FTMS"/>
<pk mz="411.160580" i="1398691.8" sn="9.31" a="1026.93" fwhm="0.001015" res="404984.3" algo="FTMS"/>
<pk mz="411.165991" i="4438437.0" sn="34.76" a="4325.35" fwhm="0.001033" res="397854.1" algo="FTMS"/>
<pk mz="411.179085" i="2387368.0" sn="17.59" a="2044.07" fwhm="0.001065" res="386150.5" algo="FTMS"/>
<pk mz="411.196906" i="1406892.0" sn="9.38" a="1028.29" fwhm="0.000915" res="449548.8" algo="FTMS"/>
<pk mz="411.202488" i="4338093.5" sn="33.92" a="4437.47" fwhm="0.001076" res="382164.8" algo="FTMS"/>
<pk mz="411.215469" i="2169008.3" sn="15.76" a="2270.35" fwhm="0.001206" res="340924.9" algo="FTMS"/>
<pk mz="411.224943" i="17247666.0" z="-1" sn="141.98" a="18924.23" fwhm="0.001099" res="374034.7" algo="FTMS" component_name="R" deconvoluted_molecular_mass="410.221965" deconvoluted_isotopic_mass="411.225322"/>
<pk mz="411.238807" i="1685685.8" sn="11.71" a="1318.18" fwhm="0.000927" res="443745.6" algo="FTMS"/>
<pk mz="412.091819" i="12609145.0" sn="103.15" a="13663.04" fwhm="0.001062" res="387994.6" algo="FTMS"/>
<pk mz="412.099893" i="77209208.0" z="-1" sn="643.88" a="84873.82" fwhm="0.001088" res="378860.8" algo="FTMS" component_name="T" deconvoluted_molecular_mass="412.100073" deconvoluted_isotopic_mass="412.100275"/>
<pk mz="412.101172" i="3200635.5" sn="24.39" a="2959.93" fwhm="0.000515" res="800186.9" algo="FTMS"/>
<pk mz="412.138032" i="1535364.0" sn="10.45" a="1254.78" fwhm="0.001057" res="390053.5" algo="FTMS"/>
<pk mz="412.218647" i="23281302.0" sn="192.48" a="26424.96" fwhm="0.001102" res="373998.0" algo="FTMS"/>
<pk mz="412.228340" i="1944472.8" z="-1" sn="13.88" a="2080.32" fwhm="0.001177" res="350276.3" algo="FTMS" component_name="R" deconvoluted_molecular_mass="410.221965" deconvoluted_isotopic_mass="412.228722"/>
<pk mz="412.966294" i="1309761.8" sn="8.56" a="1150.42" fwhm="0.001163" res="355011.2" algo="FTMS"/>
<pk mz="413.015078" i="1647436.9" sn="11.39" a="1466.34" fwhm="0.001039" res="397380.7" algo="FTMS"/>
<pk mz="413.036027" i="1993041.6" sn="14.28" a="1846.35" fwhm="0.001067" res="386979.5" algo="FTMS"/>
<pk mz="413.051489" i="1717077.1" sn="11.97" a="1663.52" fwhm="0.001187" res="348027.3" algo="FTMS"/>
<pk mz="413.072513" i="6109018.0" sn="48.74" a="6410.72" fwhm="0.001097" res="376406.5" algo="FTMS"/>
<pk mz="413.087767" i="1272413.5" sn="8.25" a="1146.17" fwhm="0.001105" res="373718.6" algo="FTMS"/>
<pk mz="413.103255" i="7925601.0" z="-1" sn="63.94" a="8465.23" fwhm="0.001090" res="378903.5" algo="FTMS" component_name="T" deconvoluted_molecular_mass="412.100073" deconvoluted_isotopic_mass="413.103639"/>
<pk mz="413.108908" i="5974882.5" sn="47.61" a="6239.20" fwhm="0.001091" res="378683.1" algo="FTMS"/>
<pk mz="413.145315" i="5155690.5" sn="40.76" a="5893.69" fwhm="0.001111" res="371761.9" algo="FTMS"/>
<pk mz="413.181690" i="5532531.0" sn="43.91" a="6294.90" fwhm="0.001135" res="363998.6" algo="FTMS"/>
<pk mz="413.204222" i="1464696.1" sn="9.86" a="1004.94" fwhm="0.000949" res="435619.8" algo="FTMS"/>
<pk mz="413.218054" i="4132731.3" sn="32.19" a="4335.47" fwhm="0.001078" res="383306.9" algo="FTMS"/>
<pk mz="413.222014" i="5376892.0" sn="42.61" a="5757.39" fwhm="0.001117" res="369850.6" algo="FTMS"/>
<pk mz="413.254490" i="2285443.5" sn="16.73" a="2245.22" fwhm="0.001063" res="388766.9" algo="FTMS"/>
<pk mz="414.075964" i="1830719.3" sn="12.92" a="1520.28" fwhm="0.001065" res="388874.0" algo="FTMS"/>
<pk mz="414.104169" i="3866181.8" z="-1" sn="29.96" a="3833.72" fwhm="0.001091" res="379500.0" algo="FTMS" component_name="T" deconvoluted_molecular_mass="412.100073" deconvoluted_isotopic_mass="414.104555"/>
<pk mz="414.112279" i="1586503.5" sn="10.88" a="1081.52" fwhm="0.000939" res="441229.8" algo="FTMS"/>
<pk mz="414.117109" i="1126344.6" sn="7.03" a="865.58" fwhm="0.001087" res="381143.7" algo="FTMS"/>
<pk mz="414.140658" i="1373006.0" sn="9.09" a="930.16" fwhm="0.000968" res="427612.8" algo="FTMS"/>
<pk mz="414.185066" i="1576280.1" sn="10.79" a="1082.23" fwhm="0.000918" res="451212.1" algo="FTMS"/>
<pk mz="415.030769" i="2366232.8" sn="17.40" a="2295.77" fwhm="0.001148" res="361648.0" algo="FTMS"/>
<pk mz="415.051786" i="2094877.5" sn="15.13" a="1824.34" fwhm="0.001013" res="409708.9" algo="FTMS"/>
<pk mz="415.067087" i="2544929.0" sn="18.90" a="2312.14" fwhm="0.001041" res="398547.6" algo="FTMS"/>
<pk mz="415.083389" i="5194021.0" sn="41.07" a="5496.51" fwhm="0.001129" res="367722.1" algo="FTMS"/>
<pk mz="415.088227" i="3880229.8" sn="30.08" a="3623.65" fwhm="0.001019" res="407428.5" algo="FTMS"/>
<pk mz="415.090583" i="1892646.4" sn="13.44" a="1781.47" fwhm="0.001102" res="376711.4" algo="FTMS"/>
<pk mz="415.103386" i="1388585.3" z="-1" sn="9.22" a="1103.51" fwhm="0.001001" res="414871.0" algo="FTMS" component_name="T" deconvoluted_molecular_mass="412.100073" deconvoluted_isotopic_mass="415.103774"/>
<pk mz="415.124586" i="4294958.0" sn="33.55" a="4260.86" fwhm="0.001081" res="384077.8" algo="FTMS"/>
<pk mz="415.160963" i="4794678.5" sn="37.73" a="5383.43" fwhm="0.001153" res="360066.1" algo="FTMS"/>
<pk mz="415.194845" i="4337470.0" sn="33.90" a="4389.51" fwhm="0.001104" res="375947.4" algo="FTMS"/>
<pk mz="415.197373" i="6031678.5" sn="48.09" a="6445.40" fwhm="0.001123" res="369651.1" algo="FTMS"/>
<pk mz="415.219776" i="3332419.8" sn="25.49" a="3869.86" fwhm="0.001234" res="336473.6" algo="FTMS"/>
<pk mz="415.233692" i="4154183.0" sn="32.37" a="4276.03" fwhm="0.001104" res="375989.8" algo="FTMS"/>
<pk mz="415.270320" i="1278799.3" sn="8.30" a="929.11" fwhm="0.000941" res="441527.4" algo="FTMS"/>
<pk mz="416.025990" i="1225723.0" sn="7.86" a="876.77" fwhm="0.001034" res="402213.5" algo="FTMS"/>
<pk mz="416.062343" i="1659907.3" sn="11.49" a="1473.87" fwhm="0.001104" res="376728.7" algo="FTMS"/>
<pk mz="416.073643" i="1420549.8" sn="9.49" a="949.41" fwhm="0.000943" res="441178.0" algo="FTMS"/>
<pk mz="416.091722" i="1297417.9" sn="8.46" a="826.40" fwhm="0.000964" res="431741.8" algo="FTMS"/>
<pk mz="416.156221" i="1731608.5" sn="12.09" a="1376.02" fwhm="0.000974" res="427126.9" algo="FTMS"/>
<pk mz="416.192705" i="1346080.8" sn="8.86" a="1204.94" fwhm="0.001091" res="381514.0" algo="FTMS"/>
<pk mz="416.200767" i="1295138.6" sn="8.44" a="771.19" fwhm="0.000944" res="440945.5" algo="FTMS"/>
<pk mz="416.236971" i="1191338.9" sn="7.57" a="1048.14" fwhm="0.001148" res="362639.8" algo="FTMS"/>
<pk mz="417.009960" i="1914842.0" sn="13.62" a="1858.83" fwhm="0.001136" res="366938.2" algo="FTMS"/>
<pk mz="417.046339" i="3111138.3" sn="23.64" a="3180.17" fwhm="0.001073" res="388666.0" algo="FTMS"/>
<pk mz="417.067490" i="1577703.1" sn="10.80" a="1273.34" fwhm="0.000965" res="432157.3" algo="FTMS"/>
<pk mz="417.077008" i="6086377.0" sn="48.54" a="6223.38" fwhm="0.001055" res="395306.0" algo="FTMS"/>
<pk mz="417.080344" i="1566186.0" sn="10.70" a="1085.99" fwhm="0.000885" res="471189.1" algo="FTMS"/>
<pk mz="417.082758" i="3586794.5" sn="27.62" a="3487.60" fwhm="0.001068" res="390469.8" algo="FTMS"/>
<pk mz="417.085974" i="1157995.3" sn="7.29" a="971.98" fwhm="0.001110" res="375865.6" algo="FTMS"/>
<pk mz="417.093901" i="1437421.0" sn="9.63" a="1331.67" fwhm="0.001209" res="344982.3" algo="FTMS"/>
<pk mz="417.103824" i="2771183.3" sn="20.79" a="2722.57" fwhm="0.001097" res="380194.6" algo="FTMS"/>
<pk mz="417.119153" i="2747122.8" sn="20.59" a="2793.82" fwhm="0.001131" res="368918.4" algo="FTMS"/>
<pk mz="417.122283" i="1184499.5" sn="7.51" a="662.61" fwhm="0.000842" res="495591.8" algo="FTMS"/>
<pk mz="417.132105" i="1481717.6" sn="10.00" a="1043.95" fwhm="0.000913" res="456676.9" algo="FTMS"/>
<pk mz="417.140245" i="3618039.5" sn="27.88" a="3331.15" fwhm="0.001030" res="404949.4" algo="FTMS"/>
<pk mz="417.162781" i="1293564.6" sn="8.42" a="830.74" fwhm="0.000871" res="478724.5" algo="FTMS"/>
<pk mz="417.168508" i="1363197.9" sn="9.00" a="939.99" fwhm="0.000979" res="426281.8" algo="FTMS"/>
<pk mz="417.176593" i="3924735.8" sn="30.45" a="4312.40" fwhm="0.001186" res="351707.0" algo="FTMS"/>
<pk mz="417.189318" i="1417218.6" sn="9.46" a="1182.08" fwhm="0.001120" res="372648.5" algo="FTMS"/>
<pk mz="417.199441" i="2091652.9" sn="15.10" a="2446.59" fwhm="0.001425" res="292682.8" algo="FTMS"/>
<pk mz="417.210470" i="222159616.0" z="-1" sn="1857.18" a="243883.63" fwhm="0.001104" res="377941.0" algo="FTMS" component_name="G" deconvoluted_molecular_mass="417.210884" deconvoluted_isotopic_mass="417.210863"/>
<pk mz="418.041602" i="2152899.3" sn="15.61" a="1973.53" fwhm="0.001059" res="394736.4" algo="FTMS"/>
<pk mz="418.047433" i="2063300.6" sn="14.86" a="1721.86" fwhm="0.001000" res="417858.1" algo="FTMS"/>
<pk mz="418.077989" i="2399179.5" sn="17.67" a="2281.45" fwhm="0.001107" res="377757.7" algo="FTMS"/>
<pk mz="418.085943" i="1234125.3" sn="7.92" a="806.66" fwhm="0.000850" res="491753.4" algo="FTMS"/>
<pk mz="418.089351" i="1617102.0" sn="11.13" a="1178.55" fwhm="0.000937" res="446160.8" algo="FTMS"/>
<pk mz="418.171871" i="2514400.8" sn="18.64" a="2474.78" fwhm="0.001091" res="383413.6" algo="FTMS"/>
<pk mz="418.213835" i="50160620.0" z="-1" sn="417.46" a="56873.88" fwhm="0.001126" res="371349.1" algo="FTMS" component_name="G" deconvoluted_molecular_mass="417.210884" deconvoluted_isotopic_mass="418.214231"/>
<pk mz="418.947030" i="1513871.4" sn="10.16" a="1167.92" fwhm="0.001004" res="417071.2" algo="FTMS"/>
<pk mz="419.025584" i="2525345.0" sn="18.54" a="2612.41" fwhm="0.001091" res="384155.0" algo="FTMS"/>
<pk mz="419.061996" i="5152937.0" sn="40.31" a="5168.72" fwhm="0.001093" res="383464.5" algo="FTMS"/>
<pk mz="419.073259" i="1449643.8" sn="9.62" a="1011.34" fwhm="0.000971" res="431761.2" algo="FTMS"/>
<pk mz="419.092715" i="1726128.1" sn="11.92" a="1241.84" fwhm="0.000875" res="478737.5" algo="FTMS"/>
<pk mz="419.098392" i="7364785.5" sn="58.63" a="7839.93" fwhm="0.001109" res="377767.8" algo="FTMS"/>
<pk mz="419.109776" i="1678772.0" sn="11.52" a="1570.48" fwhm="0.001151" res="364071.0" algo="FTMS"/>
<pk mz="419.111509" i="1280948.4" sn="8.23" a="1025.31" fwhm="0.001014" res="413223.1" algo="FTMS"/>
<pk mz="419.119436" i="1398966.1" sn="9.20" a="1138.76" fwhm="0.001087" res="385663.6" algo="FTMS"/>
<pk mz="419.134797" i="2635449.8" sn="19.45" a="2583.33" fwhm="0.001119" res="374420.0" algo="FTMS"/>
<pk mz="419.137924" i="1181370.4" sn="7.40" a="646.88" fwhm="0.000889" res="471463.3" algo="FTMS"/>
<pk mz="419.147832" i="2493116.5" sn="18.27" a="2143.88" fwhm="0.001054" res="397507.9" algo="FTMS"/>
<pk mz="419.155870" i="1802686.4" sn="12.55" a="1867.19" fwhm="0.001176" res="356467.7" algo="FTMS"/>
<pk mz="419.171145" i="1342401.9" sn="8.74" a="968.53" fwhm="0.001061" res="394889.5" algo="FTMS"/>
<pk mz="419.184255" i="2936004.8" sn="21.94" a="2809.60" fwhm="0.001040" res="403183.1" algo="FTMS"/>
<pk mz="419.192315" i="2040518.6" sn="14.52" a="1893.64" fwhm="0.001090" res="384637.4" algo="FTMS"/>
<pk mz="419.206338" i="7589065.5" sn="60.49" a="8431.38" fwhm="0.001128" res="371650.9" algo="FTMS"/>
<pk mz="419.217219" i="5416140.0" z="-1" sn="42.49" a="5831.15" fwhm="0.001104" res="379857.0" algo="FTMS" component_name="G" deconvoluted_molecular_mass="417.210884" deconvoluted_isotopic_mass="419.217616"/>
<pk mz="419.220644" i="2136269.0" sn="15.31" a="1668.11" fwhm="0.000982" res="426920.4" algo="FTMS"/>
<pk mz="419.228531" i="1739726.8" sn="12.03" a="1531.09" fwhm="0.001113" res="376515.9" algo="FTMS"/>
<pk mz="420.020780" i="1343104.8" sn="8.74" a="926.51" fwhm="0.000927" res="452899.7" algo="FTMS"/>
<pk mz="420.057217" i="2520457.0" sn="18.49" a="2109.55" fwhm="0.000950" res="441997.3" algo="FTMS"/>
<pk mz="420.066217" i="6213003.0" sn="49.09" a="6726.62" fwhm="0.001154" res="364059.5" algo="FTMS"/>
<pk mz="420.068545" i="6277515.5" sn="49.62" a="6731.52" fwhm="0.001107" res="379538.4" algo="FTMS"/>
<pk mz="420.093653" i="2815889.0" sn="20.94" a="2637.87" fwhm="0.001083" res="387810.8" algo="FTMS"/>
<pk mz="420.101650" i="2107795.0" sn="15.08" a="2017.39" fwhm="0.001088" res="386105.3" algo="FTMS"/>
<pk mz="420.151213" i="1428638.0" sn="9.45" a="1480.68" fwhm="0.001216" res="345588.9" algo="FTMS"/>
<pk mz="420.187565" i="1914278.1" sn="13.47" a="1615.33" fwhm="0.000996" res="422031.3" algo="FTMS"/>
<pk mz="420.209635" i="2012843.1" sn="14.29" a="1705.08" fwhm="0.001079" res="389378.1" algo="FTMS"/>
<pk mz="420.223912" i="1212334.4" z="-1" sn="7.66" a="880.43" fwhm="0.000912" res="460796.6" algo="FTMS" component_name="G" deconvoluted_molecular_mass="417.210884" deconvoluted_isotopic_mass="420.224313"/>
<pk mz="421.041220" i="4448869.5" sn="34.47" a="5064.41" fwhm="0.001150" res="365971.7" algo="FTMS"/>
<pk mz="421.052583" i="1573736.0" sn="10.65" a="1154.18" fwhm="0.000980" res="429719.4" algo="FTMS"/>
<pk mz="421.077643" i="9780846.0" sn="78.64" a="11063.39" fwhm="0.001151" res="365755.6" algo="FTMS"/>
<pk mz="421.080880" i="3003502.3" sn="22.49" a="2830.50" fwhm="0.001024" res="411036.1" algo="FTMS"/>
<pk mz="421.088989" i="2473584.0" sn="18.10" a="2467.27" fwhm="0.001140" res="369424.9" algo="FTMS"/>
<pk mz="421.108367" i="2156660.5" sn="15.48" a="1756.87" fwhm="0.001020" res="412721.2" algo="FTMS"/>
<pk mz="421.114015" i="5548661.5" sn="43.58" a="5871.70" fwhm="0.001131" res="372445.3" algo="FTMS"/>
<pk mz="421.117235" i="1415030.4" sn="9.33" a="1219.11" fwhm="0.001033" res="407492.0" algo="FTMS"/>
<pk mz="421.125554" i="1794424.3" sn="12.48" a="1614.77" fwhm="0.001098" res="383427.1" algo="FTMS"/>
<pk mz="421.127038" i="1363320.6" sn="8.91" a="806.23" fwhm="0.000782" res="538536.1" algo="FTMS"/>
<pk mz="421.150447" i="2857085.8" sn="21.28" a="2917.94" fwhm="0.001139" res="369679.2" algo="FTMS"/>
<pk mz="421.155241" i="1987710.9" sn="14.08" a="2192.73" fwhm="0.001242" res="339136.5" algo="FTMS"/>
<pk mz="421.163487" i="4183168.8" sn="32.27" a="4298.77" fwhm="0.001126" res="374007.6" algo="FTMS"/>
<pk mz="421.186769" i="1926534.0" sn="13.57" a="2038.97" fwhm="0.001177" res="357964.1" algo="FTMS"/>
<pk mz="421.199844" i="3216009.0" sn="24.25" a="3153.55" fwhm="0.001080" res="389967.5" algo="FTMS"/>
<pk mz="421.226571" i="9543311.0" sn="76.67" a="10898.92" fwhm="0.001159" res="363426.6" algo="FTMS"/>
<pk mz="421.236279" i="1384337.0" sn="9.08" a="938.43" fwhm="0.000911" res="462520.4" algo="FTMS"/>
<pk mz="422.036493" i="1485379.8" sn="9.92" a="968.32" fwhm="0.000895" res="471801.3" algo="FTMS"/>
<pk mz="422.042246" i="3147589.0" sn="23.69" a="3227.31" fwhm="0.001137" res="371170.5" algo="FTMS"/>
<pk mz="422.072889" i="3994955.8" sn="30.71" a="4295.10" fwhm="0.001182" res="357071.6" algo="FTMS"/>
<pk mz="422.084238" i="38012752.0" sn="312.53" a="44890.87" fwhm="0.001153" res="365939.5" algo="FTMS"/>
<pk mz="422.109272" i="1669972.0" sn="11.44" a="1304.61" fwhm="0.001017" res="414868.5" algo="FTMS"/>
<pk mz="422.117456" i="1153109.8" sn="7.16" a="629.92" fwhm="0.000865" res="487855.7" algo="FTMS"/>
<pk mz="422.120523" i="2050134.5" sn="14.59" a="2114.06" fwhm="0.001202" res="351140.1" algo="FTMS"/>
<pk mz="422.153752" i="1656157.9" sn="11.33" a="1670.11" fwhm="0.001140" res="370210.0" algo="FTMS"/>
<pk mz="422.203262" i="1440361.0" sn="9.54" a="1142.60" fwhm="0.001036" res="407563.1" algo="FTMS"/>
<pk mz="422.229929" i="1727342.9" sn="11.92" a="1247.41" fwhm="0.000937" res="450514.6" algo="FTMS"/>
<pk mz="422.897447" i="1884163.5" sn="13.22" a="1690.78" fwhm="0.001062" res="398104.1" algo="FTMS"/>
<pk mz="423.056896" i="9777191.0" sn="78.61" a="10975.92" fwhm="0.001145" res="369528.5" algo="FTMS"/>
<pk mz="423.073928" i="10829867.0" sn="87.33" a="12845.37" fwhm="0.001186" res="356594.7" algo="FTMS"/>
<pk mz="423.087602" i="4664366.0" sn="36.25" a="4643.14" fwhm="0.001052" res="401995.7" algo="FTMS"/>
<pk mz="423.093319" i="7615535.0" sn="60.70" a="8688.13" fwhm="0.001157" res="365768.8" algo="FTMS"/>
<pk mz="423.104619" i="2018353.5" sn="14.33" a="1811.18" fwhm="0.001043" res="405603.9" algo="FTMS"/>
<pk mz="423.123973" i="2066997.9" sn="14.73" a="1700.92" fwhm="0.001037" res="408088.7" algo="FTMS"/>
<pk mz="423.129653" i="4752439.0" sn="36.98" a="5009.31" fwhm="0.001120" res="377680.9" algo="FTMS"/>
<pk mz="423.142743" i="2511930.0" sn="18.42" a="2269.37" fwhm="0.001056" res="400656.7" algo="FTMS"/>
<pk mz="423.160428" i="1244734.0" sn="7.92" a="814.63" fwhm="0.000972" res="435304.1" algo="FTMS"/>
<pk mz="423.166076" i="2882111.3" sn="21.48" a="3142.53" fwhm="0.001154" res="366647.6" algo="FTMS"/>
<pk mz="423.179144" i="3733570.3" sn="28.54" a="3711.01" fwhm="0.001090" res="388224.4" algo="FTMS"/>
<pk mz="423.196826" i="1366470.0" sn="8.93" a="1296.04" fwhm="0.001225" res="345441.0" algo="FTMS"/>
<pk mz="423.202433" i="1267015.4" sn="8.10" a="769.07" fwhm="0.000892" res="474547.7" algo="FTMS"/>
<pk mz="423.215471" i="2615882.3" sn="19.28" a="2255.22" fwhm="0.000993" res="426376.5" algo="FTMS"/>
<pk mz="423.238854" i="3247695.5" sn="24.51" a="3298.13" fwhm="0.001111" res="380863.5" algo="FTMS"/>
<pk mz="424.052060" i="1762051.9" sn="12.20" a="1434.04" fwhm="0.001044" res="406161.0" algo="FTMS"/>
<pk mz="424.060304" i="2434309.8" sn="17.77" a="2554.74" fwhm="0.001118" res="379232.6" algo="FTMS"/>
<pk mz="424.073463" i="3088648.5" sn="23.19" a="2882.27" fwhm="0.001071" res="395840.5" algo="FTMS"/>
<pk mz="424.077299" i="1399817.4" sn="9.20" a="960.46" fwhm="0.001002" res="423066.0" algo="FTMS"/>
<pk mz="424.088565" i="3209484.0" sn="24.20" a="3338.80" fwhm="0.001170" res="362526.3" algo="FTMS"/>
<pk mz="424.096650" i="2155277.8" sn="15.46" a="2385.61" fwhm="0.001201" res="353136.9" algo="FTMS"/>
<pk mz="424.099975" i="2278158.5" sn="16.48" a="2705.35" fwhm="0.001226" res="345833.0" algo="FTMS"/>
<pk mz="424.124983" i="2041620.0" sn="14.52" a="1701.75" fwhm="0.001007" res="421017.3" algo="FTMS"/>
<pk mz="424.132994" i="1746709.8" sn="12.08" a="2136.01" fwhm="0.001479" res="286773.5" algo="FTMS"/>
<pk mz="424.138152" i="1275158.9" sn="8.17" a="1136.83" fwhm="0.001281" res="331065.6" algo="FTMS"/>
<pk mz="424.161343" i="1243676.0" sn="7.91" a="965.08" fwhm="0.001069" res="396672.0" algo="FTMS"/>
<pk mz="424.174185" i="1325854.9" sn="8.59" a="1207.47" fwhm="0.001186" res="357652.4" algo="FTMS"/>
<pk mz="424.894593" i="2267070.3" sn="16.39" a="2269.84" fwhm="0.001142" res="372036.3" algo="FTMS"/>
<pk mz="425.036191" i="2485725.5" sn="18.20" a="2186.43" fwhm="0.001040" res="408581.1" algo="FTMS"/>
<pk mz="425.064512" i="21932516.0" sn="179.31" a="25816.66" fwhm="0.001173" res="362341.6" algo="FTMS"/>
<pk mz="425.071015" i="5077477.0" sn="39.67" a="6326.89" fwhm="0.001479" res="287483.4" algo="FTMS"/>
<pk mz="425.072568" i="7918053.5" sn="63.20" a="9146.29" fwhm="0.001193" res="356210.7" algo="FTMS"/>
<pk mz="425.108935" i="6149613.5" sn="48.55" a="6691.73" fwhm="0.001135" res="374446.3" algo="FTMS"/>
<pk mz="425.112193" i="1756654.4" sn="12.16" a="1436.63" fwhm="0.001048" res="405528.5" algo="FTMS"/>
<pk mz="425.120238" i="1182192.1" sn="7.40" a="763.40" fwhm="0.000899" res="472819.3" algo="FTMS"/>
<pk mz="425.145339" i="4742645.5" sn="36.89" a="5053.36" fwhm="0.001123" res="378578.8" algo="FTMS"/>
<pk mz="425.158356" i="1949432.5" sn="13.75" a="1711.27" fwhm="0.001130" res="376238.2" algo="FTMS"/>
<pk mz="425.176209" i="1816828.5" sn="12.66" a="1667.00" fwhm="0.001102" res="385681.0" algo="FTMS"/>
<pk mz="425.181737" i="3461629.8" sn="26.28" a="3668.44" fwhm="0.001195" res="355670.4" algo="FTMS"/>
<pk mz="425.194747" i="2248192.5" sn="16.23" a="1894.14" fwhm="0.001023" res="415480.0" algo="FTMS"/>
<pk mz="425.218106" i="2702853.8" sn="20.00" a="2408.81" fwhm="0.001039" res="409247.1" algo="FTMS"/>
<pk mz="425.231059" i="1502984.6" sn="10.06" a="1165.30" fwhm="0.001039" res="409185.1" algo="FTMS"/>
<pk mz="426.067831" i="6090433.0" sn="48.06" a="6693.57" fwhm="0.001148" res="371066.0" algo="FTMS"/>
<pk mz="426.070398" i="1513409.5" sn="10.14" a="1311.99" fwhm="0.001239" res="343955.1" algo="FTMS"/>
<pk mz="426.076017" i="2333378.8" sn="16.93" a="2244.47" fwhm="0.001101" res="387032.2" algo="FTMS"/>
<pk mz="426.104294" i="2378441.0" sn="17.31" a="2296.85" fwhm="0.001160" res="367488.0" algo="FTMS"/>
<pk mz="426.112385" i="1679050.8" sn="11.51" a="1451.94" fwhm="0.001054" res="404174.0" algo="FTMS"/>
<pk mz="426.115531" i="3736267.5" sn="28.56" a="3734.17" fwhm="0.001087" res="392099.4" algo="FTMS"/>
<pk mz="426.140549" i="1550545.0" sn="10.45" a="1488.29" fwhm="0.001264" res="337158.8" algo="FTMS"/>
<pk mz="426.148664" i="1578450.8" sn="10.68" a="1655.09" fwhm="0.001300" res="327858.7" algo="FTMS"/>
<pk mz="426.153614" i="1158611.9" sn="7.20" a="773.53" fwhm="0.000967" res="440875.3" algo="FTMS"/>
<pk mz="426.185325" i="1142234.8" sn="7.06" a="1436.20" fwhm="0.001728" res="246565.0" algo="FTMS"/>
<pk mz="427.030780" i="1793940.5" sn="12.46" a="1634.09" fwhm="0.001102" res="387654.1" algo="FTMS"/>
<pk mz="427.051948" i="3138457.3" sn="23.60" a="3251.95" fwhm="0.001132" res="377234.8" algo="FTMS"/>
<pk mz="427.061559" i="8039323.5" sn="64.20" a="9004.88" fwhm="0.001155" res="369732.8" algo="FTMS"/>
<pk mz="427.088227" i="7084961.0" sn="56.30" a="8307.13" fwhm="0.001170" res="365108.9" algo="FTMS"/>
<pk mz="427.118836" i="1878951.8" sn="13.17" a="2136.05" fwhm="0.001234" res="346031.3" algo="FTMS"/>
<pk mz="427.124592" i="4976553.0" sn="38.83" a="5681.70" fwhm="0.001197" res="356951.1" algo="FTMS"/>
<pk mz="427.160992" i="3746225.0" sn="28.64" a="3802.34" fwhm="0.001127" res="379064.8" algo="FTMS"/>
<pk mz="427.197401" i="4974521.0" sn="38.81" a="5256.40" fwhm="0.001159" res="368614.2" algo="FTMS"/>
<pk mz="427.233664" i="3367873.0" sn="25.50" a="3464.55" fwhm="0.001121" res="380983.2" algo="FTMS"/>
<pk mz="428.064776" i="1536886.9" sn="10.33" a="1202.35" fwhm="0.001046" res="409133.6" algo="FTMS"/>
<pk mz="428.083465" i="1715578.9" sn="11.81" a="1441.30" fwhm="0.001024" res="418143.6" algo="FTMS"/>
<pk mz="428.091650" i="1958268.6" sn="13.82" a="1967.16" fwhm="0.001161" res="368665.0" algo="FTMS"/>
<pk mz="428.094911" i="1182077.4" sn="7.39" a="810.74" fwhm="0.000954" res="448587.8" algo="FTMS"/>
<pk mz="428.119879" i="1258882.9" sn="8.03" a="831.34" fwhm="0.000973" res="440223.6" algo="FTMS"/>
<pk mz="428.132853" i="1250181.6" sn="7.96" a="902.63" fwhm="0.001009" res="424284.8" algo="FTMS"/>
<pk mz="429.010053" i="1559621.0" sn="10.52" a="1440.58" fwhm="0.001154" res="371754.7" algo="FTMS"/>
<pk mz="429.046356" i="2411340.8" sn="17.57" a="2361.66" fwhm="0.001105" res="388177.4" algo="FTMS"/>
<pk mz="429.067474" i="3202897.5" sn="24.13" a="3335.00" fwhm="0.001120" res="383174.2" algo="FTMS"/>
<pk mz="429.082782" i="2293076.8" sn="16.59" a="2630.45" fwhm="0.001249" res="343416.7" algo="FTMS"/>
<pk mz="429.103821" i="4966745.5" sn="38.74" a="5349.23" fwhm="0.001153" res="372004.2" algo="FTMS"/>
<pk mz="429.119242" i="1669212.8" sn="11.43" a="1473.09" fwhm="0.001043" res="411426.9" algo="FTMS"/>
<pk mz="429.140255" i="4833633.5" sn="37.24" a="5930.94" fwhm="0.001274" res="336926.8" algo="FTMS"/>
<pk mz="429.155512" i="1345636.6" sn="8.65" a="912.51" fwhm="0.000946" res="453482.2" algo="FTMS"/>
<pk mz="429.176623" i="5057897.0" sn="39.08" a="5495.02" fwhm="0.001179" res="364144.2" algo="FTMS"/>
<pk mz="429.210662" i="1409904.6" sn="9.18" a="1075.64" fwhm="0.001019" res="421388.8" algo="FTMS"/>
<pk mz="429.213047" i="5097841.0" sn="39.41" a="5766.25" fwhm="0.001154" res="371940.1" algo="FTMS"/>
<pk mz="429.235518" i="2468214.0" sn="17.85" a="2446.73" fwhm="0.001138" res="377320.1" algo="FTMS"/>
<pk mz="429.249401" i="3450233.0" sn="25.90" a="3422.86" fwhm="0.001146" res="374712.0" algo="FTMS"/>
<pk mz="430.041623" i="1577253.1" sn="10.55" a="1493.81" fwhm="0.001162" res="370234.5" algo="FTMS"/>
<pk mz="430.077968" i="1457197.0" sn="9.56" a="1032.54" fwhm="0.000987" res="435959.7" algo="FTMS"/>
<pk mz="430.107291" i="1348659.4" sn="8.67" a="940.71" fwhm="0.000946" res="454712.3" algo="FTMS"/>
<pk mz="430.110495" i="2184756.0" sn="15.53" a="2178.64" fwhm="0.001145" res="375805.6" algo="FTMS"/>
<pk mz="430.135495" i="1630009.4" sn="10.98" a="1173.35" fwhm="0.001016" res="423471.2" algo="FTMS"/>
<pk mz="430.143807" i="1326523.3" sn="8.49" a="1390.77" fwhm="0.001298" res="331472.8" algo="FTMS"/>
<pk mz="430.171943" i="1192001.4" sn="7.39" a="705.41" fwhm="0.000916" res="469472.7" algo="FTMS"/>
<pk mz="430.179952" i="1745731.1" sn="11.93" a="1526.11" fwhm="0.001084" res="396976.6" algo="FTMS"/>
<pk mz="430.183272" i="1215811.8" sn="7.59" a="1113.30" fwhm="0.001293" res="332813.1" algo="FTMS"/>
<pk mz="430.208093" i="1241929.1" sn="7.80" a="902.83" fwhm="0.001022" res="420882.3" algo="FTMS"/>
<pk mz="430.216353" i="1584203.0" sn="10.60" a="1511.79" fwhm="0.001170" res="367760.1" algo="FTMS"/>
<pk mz="431.025556" i="2456826.0" sn="17.76" a="2697.24" fwhm="0.001127" res="382609.2" algo="FTMS"/>
<pk mz="431.046783" i="1228798.6" sn="7.69" a="926.86" fwhm="0.001098" res="392583.1" algo="FTMS"/>
<pk mz="431.061943" i="3654402.0" sn="27.57" a="3916.47" fwhm="0.001150" res="374678.3" algo="FTMS"/>
<pk mz="431.083134" i="2469638.5" sn="17.86" a="2229.52" fwhm="0.001063" res="405560.4" algo="FTMS"/>
<pk mz="431.092679" i="1865224.5" sn="12.91" a="1674.75" fwhm="0.001090" res="395396.3" algo="FTMS"/>
<pk mz="431.098432" i="3987209.8" sn="30.30" a="4424.02" fwhm="0.001182" res="364642.4" algo="FTMS"/>
<pk mz="431.101620" i="3106058.5" sn="23.08" a="3078.58" fwhm="0.001124" res="383420.0" algo="FTMS"/>
<pk mz="431.109968" i="1178316.3" sn="7.28" a="1480.41" fwhm="0.001686" res="255671.2" algo="FTMS"/>
<pk mz="431.119501" i="2341134.3" sn="16.81" a="2076.67" fwhm="0.001044" res="413054.4" algo="FTMS"/>
<pk mz="431.130837" i="1574672.8" sn="10.52" a="1328.13" fwhm="0.001051" res="410091.4" algo="FTMS"/>
<pk mz="431.134757" i="2219281.5" sn="15.81" a="2141.80" fwhm="0.001180" res="365407.8" algo="FTMS"/>
<pk mz="431.147705" i="1735444.4" sn="11.84" a="1847.68" fwhm="0.001220" res="353377.0" algo="FTMS"/>
<pk mz="431.155888" i="3421462.3" sn="25.66" a="3726.89" fwhm="0.001172" res="367843.6" algo="FTMS"/>
<pk mz="431.165459" i="1162392.3" sn="7.15" a="972.78" fwhm="0.001167" res="369386.3" algo="FTMS"/>
<pk mz="431.178369" i="2252059.0" sn="16.08" a="2381.15" fwhm="0.001225" res="351966.4" algo="FTMS"/>
<pk mz="431.184105" i="1365276.3" sn="8.81" a="920.79" fwhm="0.000914" res="471891.1" algo="FTMS"/>
<pk mz="431.192262" i="4451102.0" sn="34.10" a="4706.05" fwhm="0.001156" res="373123.0" algo="FTMS"/>
<pk mz="431.214904" i="1342498.9" sn="8.62" a="939.31" fwhm="0.000973" res="443008.7" algo="FTMS"/>
<pk mz="431.226172" i="16105253.0" sn="129.62" a="19484.35" fwhm="0.001200" res="359254.8" algo="FTMS"/>
<pk mz="431.228692" i="3772197.8" sn="28.54" a="3830.19" fwhm="0.001131" res="381422.3" algo="FTMS"/>
<pk mz="431.265002" i="1563949.8" sn="10.44" a="1457.61" fwhm="0.001114" res="387139.8" algo="FTMS"/>
<pk mz="432.057230" i="2699736.5" sn="19.74" a="2646.88" fwhm="0.001128" res="382896.7" algo="FTMS"/>
<pk mz="432.065147" i="1278554.1" sn="8.10" a="1323.59" fwhm="0.001392" res="310295.0" algo="FTMS"/>
<pk mz="432.068490" i="1349082.9" sn="8.67" a="936.15" fwhm="0.000936" res="461488.7" algo="FTMS"/>
<pk mz="432.093696" i="2708448.3" sn="19.82" a="2572.76" fwhm="0.001069" res="404045.5" algo="FTMS"/>
<pk mz="432.101650" i="1244386.0" sn="7.82" a="1068.31" fwhm="0.001097" res="393905.9" algo="FTMS"/>
<pk mz="432.113862" i="1147620.6" sn="7.02" a="797.16" fwhm="0.000993" res="435288.9" algo="FTMS"/>
<pk mz="432.134069" i="1827049.0" sn="12.59" a="1950.28" fwhm="0.001350" res="320091.7" algo="FTMS"/>
<pk mz="432.151153" i="1901036.6" sn="13.20" a="2523.37" fwhm="0.001364" res="316910.0" algo="FTMS"/>
<pk mz="432.159286" i="1306350.4" sn="8.32" a="836.45" fwhm="0.000906" res="476807.2" algo="FTMS"/>
<pk mz="432.187614" i="2289652.5" sn="16.38" a="2280.15" fwhm="0.001107" res="390513.0" algo="FTMS"/>
<pk mz="432.195616" i="1516534.1" sn="10.05" a="1122.90" fwhm="0.001039" res="416106.9" algo="FTMS"/>
<pk mz="432.229521" i="4536317.5" sn="34.80" a="4719.06" fwhm="0.001152" res="375171.6" algo="FTMS"/>
<pk mz="433.041269" i="4077227.8" sn="31.03" a="4508.18" fwhm="0.001217" res="355756.1" algo="FTMS"/>
<pk mz="433.052608" i="1668014.0" sn="11.29" a="1584.08" fwhm="0.001182" res="366232.2" algo="FTMS"/>
<pk mz="433.072004" i="3874994.3" sn="29.38" a="3909.57" fwhm="0.001125" res="384848.1" algo="FTMS"/>
<pk mz="433.077646" i="6293683.5" sn="49.20" a="7158.26" fwhm="0.001181" res="366764.9" algo="FTMS"/>
<pk mz="433.088818" i="1826997.9" sn="12.59" a="1517.13" fwhm="0.001017" res="425808.7" algo="FTMS"/>
<pk mz="433.108293" i="3078330.0" sn="22.85" a="2876.67" fwhm="0.001070" res="404730.9" algo="FTMS"/>
<pk mz="433.114021" i="5700795.0" sn="44.34" a="6419.38" fwhm="0.001180" res="367106.1" algo="FTMS"/>
<pk mz="433.127077" i="1404350.0" sn="9.13" a="1116.55" fwhm="0.001049" res="412767.6" algo="FTMS"/>
<pk mz="433.135151" i="1444031.8" sn="9.45" a="1336.85" fwhm="0.001081" res="400694.6" algo="FTMS"/>
<pk mz="433.137435" i="2152128.3" sn="15.25" a="2111.66" fwhm="0.001119" res="387052.1" algo="FTMS"/>
<pk mz="433.150372" i="2555587.0" sn="18.56" a="2730.88" fwhm="0.001249" res="346879.0" algo="FTMS"/>
<pk mz="433.163519" i="2512581.8" sn="18.21" a="2424.98" fwhm="0.001113" res="389247.9" algo="FTMS"/>
<pk mz="433.171614" i="2193607.5" sn="15.59" a="2233.01" fwhm="0.001164" res="372174.6" algo="FTMS"/>
<pk mz="433.199960" i="3066573.8" sn="22.75" a="2846.85" fwhm="0.001052" res="411942.5" algo="FTMS"/>
<pk mz="433.205403" i="3919054.8" sn="29.74" a="4526.61" fwhm="0.001243" res="348437.0" algo="FTMS"/>
<pk mz="433.207940" i="2286287.3" sn="16.35" a="1988.25" fwhm="0.001064" res="407015.0" algo="FTMS"/>
<pk mz="433.236355" i="1197781.4" sn="7.43" a="1043.22" fwhm="0.001093" res="396548.2" algo="FTMS"/>
<pk mz="433.244383" i="1364951.1" sn="8.80" a="998.46" fwhm="0.001012" res="428310.6" algo="FTMS"/>
<pk mz="434.036653" i="1622400.4" sn="10.91" a="1313.64" fwhm="0.001042" res="416477.5" algo="FTMS"/>
<pk mz="434.072870" i="4559240.0" sn="34.98" a="4675.77" fwhm="0.001105" res="392660.7" algo="FTMS"/>
<pk mz="434.081849" i="12790154.0" sn="102.45" a="14668.68" fwhm="0.001155" res="375905.3" algo="FTMS"/>
<pk mz="434.084209" i="2129290.5" sn="15.07" a="2031.30" fwhm="0.001140" res="380650.7" algo="FTMS"/>
<pk mz="434.092864" i="1153676.4" sn="7.07" a="1253.49" fwhm="0.001492" res="290905.3" algo="FTMS"/>
<pk mz="434.109246" i="2970000.0" sn="21.96" a="2896.25" fwhm="0.001139" res="381047.7" algo="FTMS"/>
<pk mz="434.117427" i="1966993.6" sn="13.74" a="1661.72" fwhm="0.001098" res="395501.1" algo="FTMS"/>
<pk mz="434.130571" i="1367188.5" sn="8.82" a="1329.32" fwhm="0.001351" res="321371.0" algo="FTMS"/>
<pk mz="434.140753" i="1786774.6" sn="12.26" a="1678.94" fwhm="0.001112" res="390571.0" algo="FTMS"/>
<pk mz="434.166787" i="2171804.3" sn="15.41" a="1920.52" fwhm="0.001082" res="401446.1" algo="FTMS"/>
<pk mz="434.203184" i="2392996.0" sn="17.23" a="2505.54" fwhm="0.001219" res="356146.4" algo="FTMS"/>
<pk mz="434.208831" i="1502629.1" sn="9.93" a="1306.68" fwhm="0.001092" res="397731.6" algo="FTMS"/>
<pk mz="435.020471" i="1927505.9" sn="13.41" a="1985.05" fwhm="0.001139" res="381840.2" algo="FTMS"/>
<pk mz="435.056929" i="7620185.5" sn="60.07" a="9075.75" fwhm="0.001221" res="356292.7" algo="FTMS"/>
<pk mz="435.068201" i="2645084.0" sn="19.29" a="2752.88" fwhm="0.001158" res="375658.3" algo="FTMS"/>
<pk mz="435.087581" i="4950624.0" sn="38.19" a="5731.10" fwhm="0.001229" res="353971.8" algo="FTMS"/>
<pk mz="435.093301" i="8837729.0" sn="70.05" a="10584.09" fwhm="0.001219" res="356919.3" algo="FTMS"/>
<pk mz="435.096521" i="1323618.0" sn="8.46" a="1193.56" fwhm="0.001176" res="369951.3" algo="FTMS"/>
<pk mz="435.104503" i="2434147.8" sn="17.56" a="2296.36" fwhm="0.001104" res="394050.6" algo="FTMS"/>
<pk mz="435.124024" i="2215527.8" sn="15.77" a="2186.36" fwhm="0.001096" res="396833.3" algo="FTMS"/>
<pk mz="435.129689" i="6193769.0" sn="48.38" a="7487.83" fwhm="0.001263" res="344403.9" algo="FTMS"/>
<pk mz="435.132862" i="1643113.8" sn="11.08" a="1517.00" fwhm="0.001157" res="376092.5" algo="FTMS"/>
<pk mz="435.140990" i="1551723.5" sn="10.33" a="1369.30" fwhm="0.001184" res="367459.0" algo="FTMS"/>
<pk mz="435.142752" i="2296427.8" sn="16.43" a="1977.34" fwhm="0.001040" res="418602.4" algo="FTMS"/>
<pk mz="435.166055" i="3200112.8" sn="23.84" a="2976.51" fwhm="0.001059" res="410855.6" algo="FTMS"/>
<pk mz="435.170133" i="1692017.6" sn="11.48" a="1461.01" fwhm="0.001093" res="398206.0" algo="FTMS"/>
<pk mz="435.179136" i="4812403.5" sn="37.06" a="5068.42" fwhm="0.001136" res="383247.7" algo="FTMS"/>
<pk mz="435.196990" i="1261431.4" sn="7.95" a="1090.96" fwhm="0.001159" res="375556.6" algo="FTMS"/>
<pk mz="435.202505" i="1540984.5" sn="10.24" a="1217.37" fwhm="0.001077" res="404003.9" algo="FTMS"/>
<pk mz="435.215552" i="3762811.3" sn="28.45" a="3830.65" fwhm="0.001133" res="384137.0" algo="FTMS"/>
<pk mz="436.052223" i="2691884.5" sn="19.67" a="2853.31" fwhm="0.001178" res="370158.7" algo="FTMS"/>
<pk mz="436.057982" i="5417773.5" sn="42.02" a="6518.27" fwhm="0.001228" res="355153.2" algo="FTMS"/>
<pk mz="436.088531" i="4513588.0" sn="34.60" a="4801.59" fwhm="0.001138" res="383148.3" algo="FTMS"/>
<pk mz="436.096674" i="3167542.0" sn="23.57" a="3824.21" fwhm="0.001276" res="341729.9" algo="FTMS"/>
<pk mz="436.099887" i="14502711.0" sn="116.48" a="18069.67" fwhm="0.001234" res="353301.6" algo="FTMS"/>
<pk mz="436.124981" i="2282812.0" sn="16.32" a="2363.21" fwhm="0.001155" res="377594.1" algo="FTMS"/>
<pk mz="436.132856" i="1736509.6" sn="11.84" a="1309.99" fwhm="0.001109" res="393203.4" algo="FTMS"/>
<pk mz="436.136235" i="1251390.3" sn="7.87" a="956.30" fwhm="0.001084" res="402291.5" algo="FTMS"/>
<pk mz="436.146117" i="1531200.4" sn="10.16" a="1256.82" fwhm="0.001044" res="417775.3" algo="FTMS"/>
<pk mz="436.182475" i="2258248.0" sn="16.12" a="2368.79" fwhm="0.001211" res="360041.5" algo="FTMS"/>
<pk mz="436.218925" i="1525327.8" sn="10.11" a="1253.89" fwhm="0.001087" res="401405.5" algo="FTMS"/>
<pk mz="437.036113" i="3658748.0" sn="27.60" a="3766.84" fwhm="0.001129" res="387030.9" algo="FTMS"/>
<pk mz="437.072574" i="8954884.0" sn="71.01" a="10929.72" fwhm="0.001248" res="350139.8" algo="FTMS"/>
<pk mz="437.083895" i="2499078.3" sn="18.09" a="2545.16" fwhm="0.001127" res="387818.6" algo="FTMS"/>
<pk mz="437.089624" i="6157319.5" sn="48.08" a="7389.70" fwhm="0.001228" res="356043.4" algo="FTMS"/>
<pk mz="437.103250" i="5491722.0" sn="42.62" a="6024.33" fwhm="0.001195" res="365845.0" algo="FTMS"/>
<pk mz="437.108978" i="8293387.5" sn="65.58" a="9790.00" fwhm="0.001193" res="366535.6" algo="FTMS"/>
<pk mz="437.120263" i="1801229.9" sn="12.37" a="1518.78" fwhm="0.001041" res="419872.7" algo="FTMS"/>
<pk mz="437.121970" i="1329166.1" sn="8.50" a="989.13" fwhm="0.001008" res="433708.9" algo="FTMS"/>
<pk mz="437.145321" i="5282835.0" sn="40.91" a="5928.82" fwhm="0.001198" res="364818.2" algo="FTMS"/>
<pk mz="437.158373" i="3599893.8" sn="27.11" a="4167.85" fwhm="0.001227" res="356239.0" algo="FTMS"/>
<pk mz="437.176141" i="1397529.6" sn="9.06" a="924.78" fwhm="0.001001" res="436944.7" algo="FTMS"/>
<pk mz="437.181645" i="2816538.8" sn="20.69" a="2977.48" fwhm="0.001198" res="364965.9" algo="FTMS"/>
<pk mz="437.194772" i="4658205.5" sn="35.79" a="5155.92" fwhm="0.001209" res="361762.3" algo="FTMS"/>
<pk mz="437.212560" i="1367329.3" sn="8.81" a="1021.58" fwhm="0.001041" res="419915.1" algo="FTMS"/>
<pk mz="437.218123" i="1661986.4" sn="11.23" a="1343.27" fwhm="0.001099" res="397834.8" algo="FTMS"/>
<pk mz="437.231184" i="2479141.3" sn="17.93" a="2583.32" fwhm="0.001216" res="359567.8" algo="FTMS"/>
<pk mz="437.254497" i="1261354.1" sn="7.95" a="888.14" fwhm="0.001030" res="424410.1" algo="FTMS"/>
<pk mz="438.067834" i="2947284.8" sn="21.76" a="3037.81" fwhm="0.001137" res="385299.3" algo="FTMS"/>
<pk mz="438.075926" i="3166422.5" sn="23.56" a="3381.94" fwhm="0.001182" res="370683.8" algo="FTMS"/>
<pk mz="438.079136" i="3562711.3" sn="26.81" a="3668.20" fwhm="0.001115" res="393035.7" algo="FTMS"/>
<pk mz="438.089107" i="1675481.3" sn="11.34" a="1548.27" fwhm="0.001137" res="385352.6" algo="FTMS"/>
<pk mz="438.092937" i="1328346.0" sn="8.49" a="1205.07" fwhm="0.001253" res="349589.1" algo="FTMS"/>
<pk mz="438.104208" i="3518684.5" sn="26.45" a="3752.34" fwhm="0.001182" res="370584.4" algo="FTMS"/>
<pk mz="438.112278" i="2314974.0" sn="16.58" a="2094.34" fwhm="0.001077" res="406615.4" algo="FTMS"/>
<pk mz="438.115535" i="1887710.8" sn="13.08" a="1829.45" fwhm="0.001128" res="388487.7" algo="FTMS"/>
<pk mz="438.124442" i="2246880.8" sn="16.02" a="2257.74" fwhm="0.001129" res="388235.1" algo="FTMS"/>
<pk mz="438.140649" i="2249444.0" sn="16.04" a="2255.23" fwhm="0.001176" res="372539.4" algo="FTMS"/>
<pk mz="438.148678" i="1371109.8" sn="8.84" a="1414.54" fwhm="0.001278" res="342804.3" algo="FTMS"/>
<pk mz="438.153604" i="1312230.8" sn="8.36" a="1044.15" fwhm="0.001092" res="401173.3" algo="FTMS"/>
<pk mz="438.160716" i="1475560.3" sn="9.70" a="1275.66" fwhm="0.001052" res="416312.4" algo="FTMS"/>
<pk mz="438.198295" i="1231600.1" sn="7.70" a="1086.24" fwhm="0.001091" res="401697.5" algo="FTMS"/>
<pk mz="439.030758" i="1242014.1" sn="7.78" a="1231.53" fwhm="0.001312" res="334690.9" algo="FTMS"/>
<pk mz="439.051817" i="5557666.5" sn="43.16" a="6469.74" fwhm="0.001244" res="352938.6" algo="FTMS"/>
<pk mz="439.088187" i="9809322.0" sn="78.01" a="12452.36" fwhm="0.001249" res="351611.6" algo="FTMS"/>
<pk mz="439.118898" i="2121648.5" sn="14.99" a="1810.40" fwhm="0.001002" res="438387.7" algo="FTMS"/>
<pk mz="439.124616" i="6300081.5" sn="49.24" a="7548.11" fwhm="0.001229" res="357291.8" algo="FTMS"/>
<pk mz="439.127820" i="6392242.5" sn="50.00" a="7529.51" fwhm="0.001225" res="358585.6" algo="FTMS"/>
<pk mz="439.135804" i="1328564.0" sn="8.49" a="1035.32" fwhm="0.001078" res="407333.9" algo="FTMS"/>
<pk mz="439.155318" i="2396856.0" sn="17.25" a="2867.28" fwhm="0.001328" res="330640.0" algo="FTMS"/>
<pk mz="439.161006" i="4582841.0" sn="35.17" a="4984.53" fwhm="0.001193" res="368063.7" algo="FTMS"/>
<pk mz="439.174088" i="2918844.0" sn="21.53" a="3448.60" fwhm="0.001275" res="344361.0" algo="FTMS"/>
<pk mz="439.191767" i="1640127.6" sn="11.05" a="1434.85" fwhm="0.001130" res="388817.2" algo="FTMS"/>
<pk mz="439.197393" i="3276224.8" sn="24.46" a="3482.39" fwhm="0.001175" res="373869.7" algo="FTMS"/>
<pk mz="439.210234" i="2006467.5" sn="14.05" a="2110.13" fwhm="0.001177" res="373156.7" algo="FTMS"/>
<pk mz="439.233702" i="2347464.3" sn="16.84" a="2425.93" fwhm="0.001249" res="351527.7" algo="FTMS"/>
<pk mz="439.270195" i="1379536.0" sn="8.91" a="1109.31" fwhm="0.001110" res="395717.2" algo="FTMS"/>
<pk mz="440.047171" i="1222001.5" sn="7.62" a="984.36" fwhm="0.001077" res="408543.0" algo="FTMS"/>
<pk mz="440.083430" i="1727609.0" sn="11.63" a="1487.34" fwhm="0.001041" res="422711.4" algo="FTMS"/>
<pk mz="440.091510" i="2454138.8" sn="17.52" a="2264.47" fwhm="0.001056" res="416841.4" algo="FTMS"/>
<pk mz="440.094820" i="2650235.5" sn="19.11" a="2790.86" fwhm="0.001214" res="362514.7" algo="FTMS"/>
<pk mz="440.119878" i="1823872.6" sn="12.41" a="1636.70" fwhm="0.001101" res="399684.4" algo="FTMS"/>
<pk mz="440.128007" i="1425282.4" sn="9.18" a="1143.18" fwhm="0.001068" res="412291.3" algo="FTMS"/>
<pk mz="440.131240" i="3069059.0" sn="22.51" a="3291.62" fwhm="0.001178" res="373500.6" algo="FTMS"/>
<pk mz="440.167567" i="1578378.5" sn="10.42" a="1526.65" fwhm="0.001192" res="369359.3" algo="FTMS"/>
<pk mz="441.046338" i="1744192.4" sn="11.77" a="1449.44" fwhm="0.001066" res="413662.0" algo="FTMS"/>
<pk mz="441.067475" i="5477189.0" sn="42.02" a="6367.01" fwhm="0.001249" res="353151.7" algo="FTMS"/>
<pk mz="441.098164" i="2954059.0" sn="21.57" a="2820.60" fwhm="0.001095" res="402788.3" algo="FTMS"/>
<pk mz="441.103886" i="7026508.5" sn="54.58" a="8231.90" fwhm="0.001206" res="365815.7" algo="FTMS"/>
<pk mz="441.134592" i="6296402.5" sn="48.66" a="7529.29" fwhm="0.001206" res="365889.1" algo="FTMS"/>
<pk mz="441.140240" i="4969300.0" sn="37.91" a="5771.23" fwhm="0.001251" res="352523.5" algo="FTMS"/>
<pk mz="441.176605" i="4559707.5" sn="34.59" a="5319.93" fwhm="0.001266" res="348471.5" algo="FTMS"/>
<pk mz="441.189775" i="1507166.0" sn="9.84" a="1422.77" fwhm="0.001152" res="382947.9" algo="FTMS"/>
<pk mz="441.213055" i="4511587.0" sn="34.20" a="5403.54" fwhm="0.001267" res="348234.7" algo="FTMS"/>
<pk mz="441.235596" i="1364327.5" sn="8.69" a="1163.79" fwhm="0.001200" res="367779.3" algo="FTMS"/>
<pk mz="441.249440" i="2950506.3" sn="21.54" a="3268.06" fwhm="0.001243" res="355117.8" algo="FTMS"/>
<pk mz="441.285820" i="1452913.9" sn="9.40" a="1111.07" fwhm="0.001152" res="383183.9" algo="FTMS"/>
<pk mz="442.070828" i="1628179.5" sn="10.82" a="1486.21" fwhm="0.001103" res="400615.0" algo="FTMS"/>
<pk mz="442.099240" i="1260569.3" sn="7.84" a="828.54" fwhm="0.000979" res="451512.8" algo="FTMS"/>
<pk mz="442.107251" i="1751322.9" sn="11.82" a="1785.35" fwhm="0.001317" res="335778.1" algo="FTMS"/>
<pk mz="442.110542" i="3304475.5" sn="24.41" a="3424.34" fwhm="0.001164" res="379914.2" algo="FTMS"/>
<pk mz="442.135460" i="1667360.8" sn="11.14" a="1282.42" fwhm="0.001142" res="387278.5" algo="FTMS"/>
<pk mz="442.143555" i="1787426.4" sn="12.11" a="1576.65" fwhm="0.001170" res="377821.1" algo="FTMS"/>
<pk mz="442.171861" i="1278376.3" sn="7.99" a="1512.13" fwhm="0.001562" res="283056.9" algo="FTMS"/>
<pk mz="442.179970" i="1236777.9" sn="7.65" a="1099.05" fwhm="0.001190" res="371719.3" algo="FTMS"/>
<pk mz="443.025614" i="2194647.0" sn="15.41" a="2300.66" fwhm="0.001235" res="358757.9" algo="FTMS"/>
<pk mz="443.046756" i="2630363.5" sn="18.94" a="2537.97" fwhm="0.001138" res="389180.2" algo="FTMS"/>
<pk mz="443.061966" i="2377438.5" sn="16.89" a="2213.12" fwhm="0.001119" res="395961.9" algo="FTMS"/>
<pk mz="443.083159" i="4748515.0" sn="36.11" a="5632.34" fwhm="0.001225" res="361558.4" algo="FTMS"/>
<pk mz="443.098491" i="1663462.0" sn="11.11" a="1494.64" fwhm="0.001100" res="402769.5" algo="FTMS"/>
<pk mz="443.119542" i="3883242.3" sn="29.10" a="4057.11" fwhm="0.001151" res="384848.6" algo="FTMS"/>
<pk mz="443.155904" i="4152561.8" sn="31.28" a="4960.50" fwhm="0.001274" res="347873.3" algo="FTMS"/>
<pk mz="443.192260" i="7012601.0" sn="54.46" a="8682.52" fwhm="0.001275" res="347518.8" algo="FTMS"/>
<pk mz="443.214842" i="1543165.8" sn="10.13" a="1574.88" fwhm="0.001259" res="351945.4" algo="FTMS"/>
<pk mz="443.228689" i="5220608.5" sn="39.94" a="5735.94" fwhm="0.001173" res="377816.9" algo="FTMS"/>
<pk mz="443.251176" i="1618949.3" sn="10.75" a="1270.84" fwhm="0.001046" res="423891.4" algo="FTMS"/>
<pk mz="443.265029" i="2910984.0" sn="21.22" a="2942.58" fwhm="0.001137" res="389936.5" algo="FTMS"/>
<pk mz="443.301554" i="1202191.5" sn="7.37" a="910.27" fwhm="0.001086" res="408230.6" algo="FTMS"/>
<pk mz="444.057190" i="1178025.5" sn="7.17" a="645.88" fwhm="0.000807" res="549963.5" algo="FTMS"/>
<pk mz="444.077335" i="1397677.5" sn="8.95" a="1154.64" fwhm="0.001058" res="419865.7" algo="FTMS"/>
<pk mz="444.086489" i="1587375.4" sn="10.49" a="1453.48" fwhm="0.001150" res="386231.4" algo="FTMS"/>
<pk mz="444.126122" i="9034167.0" sn="70.85" a="10970.58" fwhm="0.001240" res="358065.4" algo="FTMS"/>
<pk mz="444.159204" i="1425086.1" sn="9.17" a="1315.54" fwhm="0.001150" res="386158.5" algo="FTMS"/>
<pk mz="444.187607" i="1501124.0" sn="9.79" a="1322.22" fwhm="0.001217" res="365046.4" algo="FTMS"/>
<pk mz="444.195408" i="1632453.5" sn="10.85" a="1809.20" fwhm="0.001398" res="317626.0" algo="FTMS"/>
<pk mz="444.224057" i="1299659.4" sn="8.16" a="1346.95" fwhm="0.001239" res="358621.7" algo="FTMS"/>
<pk mz="444.232080" i="1267149.0" sn="7.89" a="1031.34" fwhm="0.001127" res="394314.9" algo="FTMS"/>
<pk mz="445.041249" i="3192945.0" sn="23.50" a="3744.43" fwhm="0.001294" res="344013.4" algo="FTMS"/>
<pk mz="445.062466" i="1997941.4" sn="13.82" a="2278.11" fwhm="0.001236" res="360101.7" algo="FTMS"/>
<pk mz="445.077601" i="3417720.3" sn="25.32" a="3680.35" fwhm="0.001198" res="371568.3" algo="FTMS"/>
<pk mz="445.089032" i="1266042.8" sn="7.88" a="1558.29" fwhm="0.001613" res="275870.6" algo="FTMS"/>
<pk mz="445.098734" i="2629756.8" sn="18.94" a="2997.72" fwhm="0.001192" res="373542.3" algo="FTMS"/>
<pk mz="445.114000" i="4926080.0" sn="37.55" a="5699.93" fwhm="0.001257" res="354002.0" algo="FTMS"/>
<pk mz="445.117338" i="1189504.4" sn="7.26" a="1004.51" fwhm="0.001188" res="374711.6" algo="FTMS"/>
<pk mz="445.125269" i="1179906.0" sn="7.18" a="1119.38" fwhm="0.001330" res="334579.8" algo="FTMS"/>
<pk mz="445.135165" i="2767492.0" sn="20.05" a="3051.60" fwhm="0.001231" res="361701.3" algo="FTMS"/>
<pk mz="445.150594" i="1488263.1" sn="9.68" a="1315.20" fwhm="0.001171" res="380042.1" algo="FTMS"/>
<pk mz="445.163499" i="1422473.8" sn="9.15" a="1189.46" fwhm="0.001099" res="405039.2" algo="FTMS"/>
<pk mz="445.171585" i="3115659.5" sn="22.87" a="3731.91" fwhm="0.001296" res="343456.0" algo="FTMS"/>
<pk mz="445.186802" i="2191502.5" sn="15.38" a="2337.96" fwhm="0.001171" res="380188.9" algo="FTMS"/>
<pk mz="445.194020" i="2000015.9" sn="13.83" a="1818.59" fwhm="0.001048" res="424897.5" algo="FTMS"/>
<pk mz="445.199899" i="1383569.1" sn="8.84" a="1087.23" fwhm="0.001120" res="397398.0" algo="FTMS"/>
<pk mz="445.207897" i="4247698.5" sn="32.05" a="5617.13" fwhm="0.001372" res="324540.4" algo="FTMS"/>
<pk mz="445.230279" i="2028695.3" sn="14.06" a="1891.82" fwhm="0.001066" res="417788.4" algo="FTMS"/>
<pk mz="445.241769" i="3458713.5" sn="25.66" a="3751.53" fwhm="0.001219" res="365138.3" algo="FTMS"/>
<pk mz="445.244403" i="3367066.0" sn="24.91" a="4058.95" fwhm="0.001294" res="344114.6" algo="FTMS"/>
<pk mz="445.280771" i="1769633.5" sn="11.96" a="1536.11" fwhm="0.001209" res="368266.8" algo="FTMS"/>
<pk mz="446.036431" i="2067513.8" sn="14.38" a="2267.96" fwhm="0.001332" res="334758.3" algo="FTMS"/>
<pk mz="446.072934" i="2079041.1" sn="14.47" a="1863.67" fwhm="0.001119" res="398463.9" algo="FTMS"/>
<pk mz="446.080952" i="1444162.8" sn="9.32" a="1121.50" fwhm="0.001061" res="420525.1" algo="FTMS"/>
<pk mz="446.084216" i="1188419.4" sn="7.25" a="841.93" fwhm="0.000958" res="465445.9" algo="FTMS"/>
<pk mz="446.109336" i="1987400.4" sn="13.73" a="2485.78" fwhm="0.001539" res="289825.9" algo="FTMS"/>
<pk mz="446.117363" i="1281610.0" sn="8.01" a="1152.94" fwhm="0.001230" res="362772.5" algo="FTMS"/>
<pk mz="446.138562" i="1236046.4" sn="7.64" a="905.74" fwhm="0.001053" res="423637.7" algo="FTMS"/>
<pk mz="446.166831" i="2281812.0" sn="16.11" a="2409.46" fwhm="0.001206" res="369838.8" algo="FTMS"/>
<pk mz="446.203107" i="1835355.3" sn="12.50" a="1613.28" fwhm="0.001074" res="415284.3" algo="FTMS"/>
<pk mz="446.211285" i="1187165.0" sn="7.24" a="940.05" fwhm="0.001268" res="351834.7" algo="FTMS"/>
<pk mz="447.020649" i="1961983.3" sn="13.52" a="1943.88" fwhm="0.001249" res="357912.8" algo="FTMS"/>
<pk mz="447.056926" i="3724806.5" sn="27.81" a="4785.37" fwhm="0.001323" res="337989.5" algo="FTMS"/>
<pk mz="447.068102" i="1515272.8" sn="9.90" a="1783.26" fwhm="0.001315" res="339964.4" algo="FTMS"/>
<pk mz="447.077839" i="1179274.6" sn="7.18" a="1342.37" fwhm="0.001466" res="304880.0" algo="FTMS"/>
<pk mz="447.087628" i="6190092.5" sn="47.79" a="7411.57" fwhm="0.001270" res="352164.7" algo="FTMS"/>
<pk mz="447.093267" i="5599246.0" sn="43.00" a="6957.79" fwhm="0.001296" res="344903.3" algo="FTMS"/>
<pk mz="447.114449" i="1357330.0" sn="8.62" a="1301.41" fwhm="0.001291" res="346284.3" algo="FTMS"/>
<pk mz="447.129602" i="3325461.0" sn="24.57" a="3835.50" fwhm="0.001279" res="349727.3" algo="FTMS"/>
<pk mz="447.150856" i="1510553.3" sn="9.86" a="2030.04" fwhm="0.001656" res="269953.6" algo="FTMS"/>
<pk mz="447.166065" i="1883164.3" sn="12.88" a="1675.25" fwhm="0.001146" res="390259.0" algo="FTMS"/>
<pk mz="447.179282" i="2184223.0" sn="15.32" a="2149.82" fwhm="0.001195" res="374240.9" algo="FTMS"/>
<pk mz="447.187276" i="2160160.5" sn="15.13" a="2734.61" fwhm="0.001447" res="309020.3" algo="FTMS"/>
<pk mz="447.196870" i="1633314.5" sn="10.86" a="1617.10" fwhm="0.001201" res="372322.9" algo="FTMS"/>
<pk mz="447.215715" i="2170406.3" sn="15.21" a="2408.79" fwhm="0.001331" res="335959.0" algo="FTMS"/>
<pk mz="447.223653" i="2125863.8" sn="14.85" a="2286.56" fwhm="0.001248" res="358410.9" algo="FTMS"/>
<pk mz="448.052204" i="1834701.0" sn="12.49" a="1715.74" fwhm="0.001152" res="389000.2" algo="FTMS"/>
<pk mz="448.060374" i="1912526.6" sn="13.12" a="1842.58" fwhm="0.001150" res="389608.9" algo="FTMS"/>
<pk mz="448.088556" i="2161364.3" sn="15.13" a="1931.10" fwhm="0.001065" res="420571.8" algo="FTMS"/>
<pk mz="448.096634" i="1717973.9" sn="11.54" a="1362.39" fwhm="0.000955" res="469303.0" algo="FTMS"/>
<pk mz="448.099859" i="1988822.5" sn="13.74" a="1755.10" fwhm="0.001100" res="407365.3" algo="FTMS"/>
<pk mz="448.125041" i="1306971.5" sn="8.21" a="1557.94" fwhm="0.001624" res="275861.3" algo="FTMS"/>
<pk mz="448.182488" i="2489575.0" sn="17.80" a="2641.51" fwhm="0.001215" res="368998.4" algo="FTMS"/>
<pk mz="448.218812" i="1692398.1" sn="11.33" a="1304.36" fwhm="0.001009" res="444123.0" algo="FTMS"/>
<pk mz="449.036192" i="2790800.3" sn="20.24" a="2859.73" fwhm="0.001186" res="378706.8" algo="FTMS"/>
<pk mz="449.066908" i="1692054.3" sn="11.33" a="1593.32" fwhm="0.001214" res="370020.9" algo="FTMS"/>
<pk mz="449.072524" i="6599063.5" sn="51.10" a="8189.88" fwhm="0.001296" res="346404.1" algo="FTMS"/>
<pk mz="449.103232" i="19660190.0" sn="156.97" a="25868.03" fwhm="0.001308" res="343423.7" algo="FTMS"/>
<pk mz="449.108940" i="16559519.0" sn="131.84" a="21726.67" fwhm="0.001311" res="342599.2" algo="FTMS"/>
<pk mz="449.112151" i="4900255.0" sn="37.33" a="5570.47" fwhm="0.001226" res="366442.1" algo="FTMS"/>
<pk mz="449.119997" i="1505440.8" sn="9.82" a="1570.63" fwhm="0.001232" res="364607.2" algo="FTMS"/>
<pk mz="449.145370" i="3885477.8" sn="29.11" a="4358.51" fwhm="0.001203" res="373335.5" algo="FTMS"/>
<pk mz="449.158517" i="2605992.3" sn="18.74" a="3091.92" fwhm="0.001345" res="333870.2" algo="FTMS"/>
<pk mz="449.181778" i="1538732.9" sn="10.09" a="1447.16" fwhm="0.001209" res="371411.3" algo="FTMS"/>
<pk mz="449.194788" i="4066735.5" sn="30.58" a="4866.04" fwhm="0.001275" res="352363.2" algo="FTMS"/>
<pk mz="449.215892" i="2796467.8" sn="20.28" a="2842.51" fwhm="0.001172" res="383131.8" algo="FTMS"/>
<pk mz="449.231159" i="1851830.8" sn="12.62" a="1547.42" fwhm="0.001073" res="418713.6" algo="FTMS"/>
<pk mz="450.067863" i="2426459.5" sn="17.28" a="2595.12" fwhm="0.001241" res="362533.1" algo="FTMS"/>
<pk mz="450.073640" i="1357404.6" sn="8.62" a="1273.54" fwhm="0.001224" res="367768.7" algo="FTMS"/>
<pk mz="450.075832" i="1857373.1" sn="12.67" a="1949.48" fwhm="0.001264" res="356178.6" algo="FTMS"/>
<pk mz="450.079132" i="1567069.8" sn="10.31" a="1527.05" fwhm="0.001275" res="353132.9" algo="FTMS"/>
<pk mz="450.104206" i="6119010.5" sn="47.21" a="7426.29" fwhm="0.001279" res="352027.3" algo="FTMS"/>
<pk mz="450.106538" i="2777699.0" sn="20.13" a="2999.22" fwhm="0.001250" res="360212.8" algo="FTMS"/>
<pk mz="450.112292" i="4074084.3" sn="30.64" a="5105.91" fwhm="0.001307" res="344275.6" algo="FTMS"/>
<pk mz="450.115480" i="2571365.0" sn="18.45" a="2506.25" fwhm="0.001144" res="393382.9" algo="FTMS"/>
<pk mz="450.161870" i="1477230.0" sn="9.59" a="1043.23" fwhm="0.000969" res="464692.1" algo="FTMS"/>
<pk mz="450.198024" i="1827957.1" sn="12.43" a="1723.80" fwhm="0.001168" res="385309.8" algo="FTMS"/>
<pk mz="451.051804" i="5228316.5" sn="39.99" a="6204.63" fwhm="0.001275" res="353843.6" algo="FTMS"/>
<pk mz="451.082498" i="7242530.5" sn="56.32" a="9216.38" fwhm="0.001323" res="340948.0" algo="FTMS"/>
<pk mz="451.088212" i="8273699.5" sn="64.67" a="10819.59" fwhm="0.001334" res="338198.7" algo="FTMS"/>
<pk mz="451.107654" i="1770023.3" sn="11.96" a="1889.29" fwhm="0.001285" res="351088.3" algo="FTMS"/>
<pk mz="451.118865" i="5098281.5" sn="38.94" a="6306.36" fwhm="0.001295" res="348232.6" algo="FTMS"/>
<pk mz="451.124619" i="7061290.5" sn="54.85" a="8795.92" fwhm="0.001313" res="343562.5" algo="FTMS"/>
<pk mz="451.137742" i="1213485.1" sn="7.45" a="932.66" fwhm="0.001042" res="433140.5" algo="FTMS"/>
<pk mz="451.160987" i="3034417.8" sn="22.21" a="3288.92" fwhm="0.001247" res="361761.8" algo="FTMS"/>
<pk mz="451.174100" i="3062580.3" sn="22.43" a="3650.06" fwhm="0.001339" res="337045.1" algo="FTMS"/>
<pk mz="451.197481" i="1609528.8" sn="10.66" a="1564.03" fwhm="0.001251" res="360544.2" algo="FTMS"/>
<pk mz="451.210450" i="3066171.3" sn="22.46" a="3428.97" fwhm="0.001252" res="360251.9" algo="FTMS"/>
<pk mz="451.246605" i="1351234.4" sn="8.56" a="1592.05" fwhm="0.001464" res="308331.8" algo="FTMS"/>
<pk mz="452.055045" i="1471967.8" sn="9.46" a="1101.03" fwhm="0.001103" res="409815.7" algo="FTMS"/>
<pk mz="452.083503" i="2187749.3" sn="15.21" a="1958.67" fwhm="0.001135" res="398265.5" algo="FTMS"/>
<pk mz="452.091527" i="2418150.8" sn="17.06" a="2429.68" fwhm="0.001141" res="396225.6" algo="FTMS"/>
<pk mz="452.094806" i="4733927.5" sn="35.67" a="5956.84" fwhm="0.001284" res="351971.2" algo="FTMS"/>
<pk mz="452.119844" i="2013164.3" sn="13.81" a="2184.19" fwhm="0.001291" res="350202.8" algo="FTMS"/>
<pk mz="452.127930" i="2143213.8" sn="14.85" a="2362.78" fwhm="0.001303" res="346862.0" algo="FTMS"/>
<pk mz="452.131042" i="1520110.5" sn="9.84" a="1363.81" fwhm="0.001171" res="386006.8" algo="FTMS"/>
<pk mz="453.031109" i="1642908.6" sn="10.83" a="1748.40" fwhm="0.001271" res="356415.4" algo="FTMS"/>
<pk mz="453.067440" i="5068963.5" sn="38.36" a="6954.23" fwhm="0.001340" res="338075.7" algo="FTMS"/>
<pk mz="453.086926" i="1763751.4" sn="11.80" a="1695.09" fwhm="0.001230" res="368408.3" algo="FTMS"/>
<pk mz="453.098081" i="2021545.5" sn="13.87" a="1911.98" fwhm="0.001159" res="390882.6" algo="FTMS"/>
<pk mz="453.103849" i="5988522.5" sn="45.74" a="7549.72" fwhm="0.001330" res="340573.9" algo="FTMS"/>
<pk mz="453.107075" i="1715627.3" sn="11.41" a="1566.66" fwhm="0.001258" res="360126.9" algo="FTMS"/>
<pk mz="453.114981" i="1473708.8" sn="9.47" a="1504.30" fwhm="0.001253" res="361639.9" algo="FTMS"/>
<pk mz="453.140312" i="4043441.8" sn="30.12" a="5470.45" fwhm="0.001396" res="324681.1" algo="FTMS"/>
<pk mz="453.143554" i="1810610.4" sn="12.18" a="1537.94" fwhm="0.001100" res="411974.4" algo="FTMS"/>
<pk mz="453.153251" i="1554868.3" sn="10.12" a="1627.23" fwhm="0.001625" res="278818.9" algo="FTMS"/>
<pk mz="453.176608" i="2676920.8" sn="19.14" a="2925.56" fwhm="0.001239" res="365759.0" algo="FTMS"/>
<pk mz="453.189761" i="1879227.3" sn="12.73" a="1700.34" fwhm="0.001186" res="382200.8" algo="FTMS"/>
<pk mz="453.207579" i="1332670.6" sn="8.34" a="1330.58" fwhm="0.001225" res="370001.5" algo="FTMS"/>
<pk mz="453.213103" i="2094783.8" sn="14.46" a="2111.09" fwhm="0.001187" res="381925.9" algo="FTMS"/>
<pk mz="453.226094" i="1219266.3" sn="7.43" a="1095.65" fwhm="0.001245" res="364117.5" algo="FTMS"/>
<pk mz="454.062739" i="1640035.0" sn="10.80" a="1612.85" fwhm="0.001217" res="373041.4" algo="FTMS"/>
<pk mz="454.068546" i="2432868.3" sn="17.17" a="2776.73" fwhm="0.001276" res="355954.0" algo="FTMS"/>
<pk mz="454.070766" i="1776228.6" sn="11.90" a="1870.30" fwhm="0.001353" res="335525.6" algo="FTMS"/>
<pk mz="454.099169" i="1425770.0" sn="9.08" a="1077.12" fwhm="0.001013" res="448258.9" algo="FTMS"/>
<pk mz="454.110451" i="16998764.0" sn="134.20" a="22757.22" fwhm="0.001330" res="341402.2" algo="FTMS"/>
<pk mz="454.143564" i="1287794.5" sn="7.97" a="1022.51" fwhm="0.001145" res="396680.0" algo="FTMS"/>
<pk mz="454.146848" i="1263219.1" sn="7.78" a="1077.50" fwhm="0.001107" res="410135.5" algo="FTMS"/>
<pk mz="454.923769" i="1208071.6" sn="7.33" a="958.86" fwhm="0.001144" res="397714.2" algo="FTMS"/>
<pk mz="455.025529" i="1516059.0" sn="9.81" a="1235.96" fwhm="0.001095" res="415501.5" algo="FTMS"/>
<pk mz="455.046764" i="2842655.0" sn="20.47" a="3206.57" fwhm="0.001275" res="357014.0" algo="FTMS"/>
<pk mz="455.062015" i="1243938.0" sn="7.62" a="1023.71" fwhm="0.001141" res="398828.6" algo="FTMS"/>
<pk mz="455.083081" i="5531174.0" sn="42.07" a="7394.45" fwhm="0.001376" res="330758.8" algo="FTMS"/>
<pk mz="455.113796" i="3032619.8" sn="21.99" a="3571.20" fwhm="0.001286" res="353962.2" algo="FTMS"/>
<pk mz="455.119475" i="4855341.0" sn="36.64" a="6119.97" fwhm="0.001343" res="338831.8" algo="FTMS"/>
<pk mz="455.155934" i="3265075.8" sn="23.86" a="4014.49" fwhm="0.001287" res="353607.9" algo="FTMS"/>
<pk mz="455.192257" i="3197498.8" sn="23.32" a="3452.28" fwhm="0.001243" res="366059.5" algo="FTMS"/>
<pk mz="455.228654" i="3681857.8" sn="27.21" a="4170.41" fwhm="0.001254" res="363102.3" algo="FTMS"/>
<pk mz="455.264924" i="2537032.5" sn="18.01" a="2667.66" fwhm="0.001279" res="356083.7" algo="FTMS"/>
<pk mz="456.078429" i="1192930.9" sn="7.21" a="881.38" fwhm="0.001100" res="414483.4" algo="FTMS"/>
<pk mz="456.086374" i="1585636.4" sn="10.36" a="1650.38" fwhm="0.001337" res="341049.6" algo="FTMS"/>
<pk mz="456.114902" i="1210089.8" sn="7.35" a="819.45" fwhm="0.001033" res="441694.8" algo="FTMS"/>
<pk mz="456.122773" i="1582571.3" sn="10.34" a="1399.55" fwhm="0.001148" res="397410.8" algo="FTMS"/>
<pk mz="456.920995" i="1383809.8" sn="8.74" a="1395.89" fwhm="0.001395" res="327530.3" algo="FTMS"/>
<pk mz="457.041244" i="2194328.3" sn="15.25" a="2110.51" fwhm="0.001223" res="373731.6" algo="FTMS"/>
<pk mz="457.062311" i="2413468.3" sn="17.01" a="2603.69" fwhm="0.001303" res="350666.1" algo="FTMS"/>
<pk mz="457.077491" i="1930399.1" sn="13.13" a="1994.79" fwhm="0.001299" res="351838.0" algo="FTMS"/>
<pk mz="457.098734" i="4287395.0" sn="32.07" a="5181.97" fwhm="0.001261" res="362393.2" algo="FTMS"/>
<pk mz="457.135196" i="3731370.0" sn="27.60" a="4336.05" fwhm="0.001265" res="361364.3" algo="FTMS"/>
<pk mz="457.171564" i="3204528.8" sn="23.37" a="3592.65" fwhm="0.001260" res="362886.5" algo="FTMS"/>
<pk mz="457.207893" i="3663799.5" sn="27.06" a="3893.68" fwhm="0.001184" res="386303.9" algo="FTMS"/>
<pk mz="457.244288" i="3766206.5" sn="27.88" a="4705.96" fwhm="0.001372" res="333259.0" algo="FTMS"/>
<pk mz="457.280732" i="1894341.3" sn="12.84" a="1789.89" fwhm="0.001187" res="385324.5" algo="FTMS"/>
<pk mz="458.140892" i="2234982.3" sn="15.58" a="2334.86" fwhm="0.001155" res="396775.8" algo="FTMS"/>
<pk mz="458.211175" i="1342067.3" sn="8.40" a="1448.19" fwhm="0.001428" res="320987.3" algo="FTMS"/>
<pk mz="459.020550" i="1233673.6" sn="7.53" a="938.25" fwhm="0.001078" res="425792.0" algo="FTMS"/>
<pk mz="459.056885" i="2789648.3" sn="20.03" a="3380.80" fwhm="0.001380" res="332726.4" algo="FTMS"/>
<pk mz="459.078021" i="2442004.3" sn="17.24" a="2918.67" fwhm="0.001296" res="354221.2" algo="FTMS"/>
<pk mz="459.093262" i="2947351.0" sn="21.30" a="3281.34" fwhm="0.001273" res="360710.2" algo="FTMS"/>
<pk mz="459.114336" i="2532123.0" sn="17.96" a="2590.90" fwhm="0.001229" res="373437.2" algo="FTMS"/>
<pk mz="459.129691" i="1972509.9" sn="13.47" a="2036.71" fwhm="0.001284" res="357447.7" algo="FTMS"/>
<pk mz="459.150861" i="2397985.8" sn="16.89" a="2981.90" fwhm="0.001385" res="331496.7" algo="FTMS"/>
<pk mz="459.187176" i="3499304.5" sn="25.73" a="4391.52" fwhm="0.001389" res="330571.0" algo="FTMS"/>
<pk mz="459.209662" i="2105644.5" sn="14.54" a="1986.46" fwhm="0.001175" res="390811.8" algo="FTMS"/>
<pk mz="459.223547" i="3851567.3" sn="28.57" a="4672.16" fwhm="0.001321" res="347625.5" algo="FTMS"/>
<pk mz="459.245981" i="1640243.4" sn="10.80" a="1422.75" fwhm="0.001258" res="365111.3" algo="FTMS"/>
<pk mz="459.260088" i="2499894.0" sn="17.71" a="2481.55" fwhm="0.001170" res="392558.2" algo="FTMS"/>
<pk mz="459.273051" i="1612088.4" sn="10.57" a="1768.91" fwhm="0.001412" res="325222.5" algo="FTMS"/>
<pk mz="459.296495" i="1211964.6" sn="7.36" a="1019.01" fwhm="0.001147" res="400459.2" algo="FTMS"/>
<pk mz="460.088507" i="1730510.8" sn="11.52" a="1826.86" fwhm="0.001277" res="360157.4" algo="FTMS"/>
<pk mz="460.118035" i="1199572.1" sn="7.26" a="1258.18" fwhm="0.001583" res="290728.2" algo="FTMS"/>
<pk mz="460.120272" i="1194452.5" sn="7.22" a="749.51" fwhm="0.000997" res="461712.5" algo="FTMS"/>
<pk mz="460.218797" i="1288934.6" sn="7.97" a="1141.80" fwhm="0.001173" res="392475.8" algo="FTMS"/>
<pk mz="461.036253" i="2595452.3" sn="18.47" a="2770.87" fwhm="0.001262" res="365313.2" algo="FTMS"/>
<pk mz="461.066886" i="11013762.0" sn="86.11" a="15145.56" fwhm="0.001348" res="342004.3" algo="FTMS"/>
<pk mz="461.072602" i="4225667.0" sn="31.57" a="5653.01" fwhm="0.001393" res="331036.0" algo="FTMS"/>
<pk mz="461.083726" i="1730181.0" sn="11.52" a="1729.00" fwhm="0.001210" res="381048.9" algo="FTMS"/>
<pk mz="461.093782" i="1251206.8" sn="7.67" a="1161.77" fwhm="0.001302" res="354200.5" algo="FTMS"/>
<pk mz="461.103175" i="2317960.5" sn="16.24" a="2471.65" fwhm="0.001243" res="370968.1" algo="FTMS"/>
<pk mz="461.108899" i="4066953.5" sn="30.29" a="4331.71" fwhm="0.001177" res="391692.6" algo="FTMS"/>
<pk mz="461.130086" i="1474445.5" sn="9.46" a="1380.60" fwhm="0.001269" res="363278.4" algo="FTMS"/>
<pk mz="461.145269" i="2311824.3" sn="16.19" a="2708.87" fwhm="0.001313" res="351142.8" algo="FTMS"/>
<pk mz="461.166457" i="1620116.1" sn="10.63" a="2185.92" fwhm="0.001610" res="286496.5" algo="FTMS"/>
<pk mz="461.181639" i="1236118.9" sn="7.55" a="1113.96" fwhm="0.001274" res="362073.3" algo="FTMS"/>
<pk mz="461.188967" i="1334040.1" sn="8.34" a="1467.02" fwhm="0.001531" res="301277.5" algo="FTMS"/>
<pk mz="461.194788" i="1929881.3" sn="13.12" a="1871.79" fwhm="0.001156" res="398970.4" algo="FTMS"/>
<pk mz="461.202841" i="1948314.8" sn="13.27" a="2088.07" fwhm="0.001300" res="354868.8" algo="FTMS"/>
<pk mz="461.212549" i="3489436.5" sn="25.65" a="4475.52" fwhm="0.001311" res="351779.1" algo="FTMS"/>
<pk mz="461.231072" i="1670303.9" sn="11.04" a="1737.45" fwhm="0.001372" res="336194.7" algo="FTMS"/>
<pk mz="461.239197" i="2163361.3" sn="15.00" a="2505.29" fwhm="0.001427" res="323192.8" algo="FTMS"/>
<pk mz="462.031245" i="1258033.4" sn="7.72" a="1180.55" fwhm="0.001465" res="315315.1" algo="FTMS"/>
<pk mz="462.067936" i="1873208.0" sn="12.67" a="1897.34" fwhm="0.001188" res="388931.6" algo="FTMS"/>
<pk mz="462.070225" i="1466424.4" sn="9.40" a="1307.89" fwhm="0.001116" res="414038.4" algo="FTMS"/>
<pk mz="462.075862" i="1654329.5" sn="10.91" a="1324.96" fwhm="0.001142" res="404782.9" algo="FTMS"/>
<pk mz="462.104307" i="2114878.5" sn="14.61" a="2309.45" fwhm="0.001275" res="362306.3" algo="FTMS"/>
<pk mz="462.112149" i="1396288.0" sn="8.83" a="1309.46" fwhm="0.001333" res="346757.8" algo="FTMS"/>
<pk mz="462.135748" i="1759044.3" sn="11.75" a="1711.55" fwhm="0.001194" res="387059.8" algo="FTMS"/>
<pk mz="462.161784" i="1359945.0" sn="8.54" a="1233.88" fwhm="0.001193" res="387250.1" algo="FTMS"/>
<pk mz="462.198142" i="2273103.5" sn="15.88" a="2379.45" fwhm="0.001305" res="354166.9" algo="FTMS"/>
<pk mz="462.234369" i="1333846.1" sn="8.33" a="1315.67" fwhm="0.001352" res="341952.4" algo="FTMS"/>
<pk mz="463.051843" i="4099049.8" sn="30.55" a="5263.95" fwhm="0.001383" res="334832.9" algo="FTMS"/>
<pk mz="463.063189" i="1376747.8" sn="8.68" a="1421.20" fwhm="0.001459" res="317286.3" algo="FTMS"/>
<pk mz="463.082519" i="2684399.3" sn="19.18" a="3135.37" fwhm="0.001308" res="354071.1" algo="FTMS"/>
<pk mz="463.088220" i="5671920.5" sn="43.18" a="7017.55" fwhm="0.001277" res="362560.6" algo="FTMS"/>
<pk mz="463.099353" i="1676786.3" sn="11.09" a="1530.45" fwhm="0.001155" res="401013.4" algo="FTMS"/>
<pk mz="463.124594" i="5166071.0" sn="39.12" a="6490.96" fwhm="0.001325" res="349594.4" algo="FTMS"/>
<pk mz="463.127837" i="12546039.0" sn="98.41" a="16869.00" fwhm="0.001356" res="341498.0" algo="FTMS"/>
<pk mz="463.137643" i="1345913.3" sn="8.43" a="1721.83" fwhm="0.001568" res="295437.7" algo="FTMS"/>
<pk mz="463.161002" i="2865149.5" sn="20.63" a="3311.44" fwhm="0.001335" res="346912.4" algo="FTMS"/>
<pk mz="463.174099" i="2103807.8" sn="14.52" a="2040.46" fwhm="0.001121" res="413077.1" algo="FTMS"/>
<pk mz="463.182471" i="1391361.3" sn="8.79" a="1904.78" fwhm="0.001926" res="240475.3" algo="FTMS"/>
<pk mz="463.210467" i="3057158.3" sn="22.18" a="3390.52" fwhm="0.001271" res="364520.9" algo="FTMS"/>
<pk mz="463.246851" i="1376268.9" sn="8.60" a="1102.34" fwhm="0.001044" res="443634.1" algo="FTMS"/>
<pk mz="464.055195" i="1395357.9" sn="8.75" a="1567.66" fwhm="0.001422" res="326262.0" algo="FTMS"/>
<pk mz="464.083465" i="3448995.0" sn="25.11" a="3897.96" fwhm="0.001257" res="369113.7" algo="FTMS"/>
<pk mz="464.091446" i="2431140.3" sn="17.00" a="2591.28" fwhm="0.001238" res="374810.6" algo="FTMS"/>
<pk mz="464.094652" i="1425316.9" sn="8.99" a="1302.70" fwhm="0.001223" res="379376.4" algo="FTMS"/>
<pk mz="464.119955" i="1846953.4" sn="12.35" a="1761.55" fwhm="0.001184" res="392100.7" algo="FTMS"/>
<pk mz="464.131167" i="3204779.5" sn="23.16" a="3669.71" fwhm="0.001267" res="366280.7" algo="FTMS"/>
<pk mz="464.156220" i="1181103.9" sn="7.04" a="903.36" fwhm="0.001095" res="423974.2" algo="FTMS"/>
<pk mz="464.177435" i="1429683.6" sn="9.02" a="1002.09" fwhm="0.001048" res="442929.2" algo="FTMS"/>
<pk mz="464.213773" i="2020538.3" sn="13.73" a="1940.82" fwhm="0.001252" res="370893.7" algo="FTMS"/>
<pk mz="465.011126" i="1923144.4" sn="12.95" a="2392.76" fwhm="0.001406" res="330819.1" algo="FTMS"/>
<pk mz="465.031066" i="2194763.8" sn="15.12" a="2233.62" fwhm="0.001194" res="389364.2" algo="FTMS"/>
<pk mz="465.067479" i="6293842.5" sn="47.77" a="8247.15" fwhm="0.001370" res="339511.3" algo="FTMS"/>
<pk mz="465.098141" i="13082968.0" sn="101.86" a="17971.41" fwhm="0.001369" res="339840.9" algo="FTMS"/>
<pk mz="465.103815" i="10465625.0" sn="81.01" a="14427.79" fwhm="0.001402" res="331637.0" algo="FTMS"/>
<pk mz="465.115178" i="1442906.9" sn="9.13" a="1574.02" fwhm="0.001349" res="344901.3" algo="FTMS"/>
<pk mz="465.134430" i="1611614.3" sn="10.47" a="1163.67" fwhm="0.000969" res="480050.4" algo="FTMS"/>
<pk mz="465.140234" i="4924767.5" sn="36.87" a="6615.88" fwhm="0.001408" res="330352.0" algo="FTMS"/>
<pk mz="465.153175" i="1436513.6" sn="9.08" a="1412.72" fwhm="0.001195" res="389349.9" algo="FTMS"/>
<pk mz="465.168555" i="10502500.0" sn="81.30" a="14243.46" fwhm="0.001352" res="343940.0" algo="FTMS"/>
<pk mz="465.176656" i="2546533.8" sn="17.92" a="2773.18" fwhm="0.001282" res="362916.9" algo="FTMS"/>
<pk mz="465.189686" i="3146088.0" sn="22.70" a="3361.70" fwhm="0.001234" res="377124.6" algo="FTMS"/>
<pk mz="465.197847" i="3116905.5" sn="22.46" a="3972.13" fwhm="0.001418" res="327962.4" algo="FTMS"/>
<pk mz="465.207490" i="1365611.3" sn="8.51" a="1358.94" fwhm="0.001293" res="359719.7" algo="FTMS"/>
<pk mz="465.213115" i="1561196.3" sn="10.07" a="1568.98" fwhm="0.001349" res="344925.5" algo="FTMS"/>
<pk mz="465.226009" i="2817390.5" sn="20.08" a="2677.82" fwhm="0.001139" res="408288.6" algo="FTMS"/>
<pk mz="466.062828" i="2320386.8" sn="16.12" a="2631.24" fwhm="0.001350" res="345262.6" algo="FTMS"/>
<pk mz="466.070742" i="2582020.3" sn="18.20" a="2946.29" fwhm="0.001350" res="345151.0" algo="FTMS"/>
<pk mz="466.099186" i="2767369.3" sn="19.68" a="3282.77" fwhm="0.001366" res="341277.7" algo="FTMS"/>
<pk mz="466.101555" i="2158089.8" sn="14.82" a="2227.88" fwhm="0.001286" res="362377.3" algo="FTMS"/>
<pk mz="466.106867" i="1990154.6" sn="13.49" a="1435.14" fwhm="0.000874" res="533547.8" algo="FTMS"/>
<pk mz="466.108236" i="3302922.8" sn="23.94" a="3237.40" fwhm="0.001082" res="430769.1" algo="FTMS"/>
<pk mz="466.110394" i="1905163.3" sn="12.81" a="1881.19" fwhm="0.001250" res="373005.9" algo="FTMS"/>
<pk mz="466.135519" i="1835023.6" sn="12.25" a="1887.55" fwhm="0.001257" res="370721.1" algo="FTMS"/>
<pk mz="466.143555" i="1291025.1" sn="7.92" a="1260.73" fwhm="0.001304" res="357521.9" algo="FTMS"/>
<pk mz="466.171913" i="3080726.0" sn="22.17" a="3514.36" fwhm="0.001290" res="361329.7" algo="FTMS"/>
<pk mz="466.193296" i="1459481.9" sn="9.26" a="1299.44" fwhm="0.001158" res="402497.2" algo="FTMS"/>
<pk mz="466.229385" i="1633568.3" sn="10.64" a="1810.26" fwhm="0.001398" res="333571.8" algo="FTMS"/>
<pk mz="467.046766" i="3622576.3" sn="26.49" a="4285.18" fwhm="0.001346" res="346880.5" algo="FTMS"/>
<pk mz="467.077410" i="2052789.6" sn="13.98" a="2215.92" fwhm="0.001317" res="354754.6" algo="FTMS"/>
<pk mz="467.083118" i="6822582.5" sn="51.98" a="9076.74" fwhm="0.001405" res="332400.9" algo="FTMS"/>
<pk mz="467.094317" i="1724856.6" sn="11.37" a="1987.31" fwhm="0.001356" res="344590.5" algo="FTMS"/>
<pk mz="467.113727" i="4489916.0" sn="33.40" a="5783.73" fwhm="0.001378" res="339081.5" algo="FTMS"/>
<pk mz="467.119538" i="5741245.0" sn="43.37" a="7756.65" fwhm="0.001413" res="330620.2" algo="FTMS"/>
<pk mz="467.155933" i="3657411.5" sn="26.77" a="4635.63" fwhm="0.001330" res="351332.1" algo="FTMS"/>
<pk mz="467.165595" i="3828421.0" sn="28.13" a="4944.94" fwhm="0.001395" res="334920.5" algo="FTMS"/>
<pk mz="467.168936" i="1517253.8" sn="9.72" a="1177.49" fwhm="0.001078" res="433231.8" algo="FTMS"/>
<pk mz="467.186327" i="1747400.8" sn="11.55" a="2034.69" fwhm="0.001411" res="331033.2" algo="FTMS"/>
<pk mz="467.192335" i="2744521.8" sn="19.49" a="3562.88" fwhm="0.001462" res="319596.4" algo="FTMS"/>
<pk mz="467.205338" i="2482892.0" sn="17.41" a="2687.74" fwhm="0.001258" res="371413.7" algo="FTMS"/>
<pk mz="467.228734" i="2166992.3" sn="14.89" a="2130.89" fwhm="0.001189" res="392864.5" algo="FTMS"/>
<pk mz="467.265072" i="1534678.5" sn="9.85" a="2082.85" fwhm="0.001608" res="290663.8" algo="FTMS"/>
<pk mz="468.057376" i="1186913.4" sn="7.08" a="1112.77" fwhm="0.001231" res="380336.8" algo="FTMS"/>
<pk mz="468.078391" i="2397541.0" sn="16.73" a="2676.61" fwhm="0.001299" res="360460.3" algo="FTMS"/>
<pk mz="468.086550" i="2328422.5" sn="16.18" a="2836.34" fwhm="0.001367" res="342542.6" algo="FTMS"/>
<pk mz="468.089672" i="1743207.0" sn="11.52" a="2170.83" fwhm="0.001551" res="301884.6" algo="FTMS"/>
<pk mz="468.114828" i="2002283.4" sn="13.58" a="2208.36" fwhm="0.001363" res="343384.1" algo="FTMS"/>
<pk mz="468.123012" i="1838444.9" sn="12.27" a="1786.70" fwhm="0.001213" res="386032.9" algo="FTMS"/>
<pk mz="468.126108" i="5606253.5" sn="42.29" a="7558.29" fwhm="0.001392" res="336255.9" algo="FTMS"/>
<pk mz="468.159010" i="1218931.1" sn="7.34" a="984.69" fwhm="0.001382" res="338867.8" algo="FTMS"/>
<pk mz="468.164294" i="1581172.0" sn="10.22" a="1499.64" fwhm="0.001245" res="376080.9" algo="FTMS"/>
<pk mz="468.978239" i="1191810.0" sn="7.12" a="1617.40" fwhm="0.002347" res="199782.3" algo="FTMS"/>
<pk mz="469.041322" i="1538316.9" sn="9.88" a="1533.00" fwhm="0.001232" res="380571.5" algo="FTMS"/>
<pk mz="469.062426" i="4283408.5" sn="31.75" a="6091.80" fwhm="0.001495" res="313709.2" algo="FTMS"/>
<pk mz="469.093107" i="11000854.0" sn="85.27" a="15619.18" fwhm="0.001426" res="328871.6" algo="FTMS"/>
<pk mz="469.098749" i="6335511.0" sn="48.10" a="9379.41" fwhm="0.001476" res="317807.1" algo="FTMS"/>
<pk mz="469.129423" i="3003420.3" sn="21.55" a="3538.38" fwhm="0.001340" res="350043.7" algo="FTMS"/>
<pk mz="469.135184" i="4831261.5" sn="36.12" a="6828.49" fwhm="0.001487" res="315412.6" algo="FTMS"/>
<pk mz="469.171599" i="3016227.5" sn="21.66" a="3715.65" fwhm="0.001353" res="346658.0" algo="FTMS"/>
<pk mz="469.207987" i="3628586.0" sn="26.53" a="5097.84" fwhm="0.001504" res="311938.1" algo="FTMS"/>
<pk mz="469.221012" i="1412140.1" sn="8.88" a="1476.38" fwhm="0.001265" res="370802.0" algo="FTMS"/>
<pk mz="469.244330" i="3734576.3" sn="27.38" a="4467.45" fwhm="0.001333" res="352062.3" algo="FTMS"/>
<pk mz="469.280688" i="1349942.5" sn="8.38" a="866.07" fwhm="0.001103" res="425364.6" algo="FTMS"/>
<pk mz="470.094297" i="1460931.6" sn="9.26" a="1357.62" fwhm="0.001193" res="394054.4" algo="FTMS"/>
<pk mz="470.096624" i="1221060.0" sn="7.35" a="845.75" fwhm="0.001094" res="429625.7" algo="FTMS"/>
<pk mz="470.102155" i="2015429.0" sn="13.68" a="2303.07" fwhm="0.001338" res="351293.0" algo="FTMS"/>
<pk mz="470.130497" i="1455561.9" sn="9.22" a="1342.16" fwhm="0.001136" res="413841.0" algo="FTMS"/>
<pk mz="470.132750" i="1748170.3" sn="11.55" a="2088.68" fwhm="0.001479" res="317766.4" algo="FTMS"/>
<pk mz="470.138427" i="1714891.3" sn="11.29" a="1593.62" fwhm="0.001183" res="397384.2" algo="FTMS"/>
<pk mz="470.174922" i="1368017.5" sn="8.52" a="1212.60" fwhm="0.001180" res="398325.4" algo="FTMS"/>
<pk mz="470.247668" i="1412574.1" sn="8.88" a="1185.15" fwhm="0.001225" res="383955.6" algo="FTMS"/>
<pk mz="471.020403" i="2032995.5" sn="13.82" a="2342.65" fwhm="0.001406" res="334940.8" algo="FTMS"/>
<pk mz="471.041718" i="1938535.3" sn="13.07" a="2362.16" fwhm="0.001430" res="329293.7" algo="FTMS"/>
<pk mz="471.057073" i="2261353.8" sn="15.64" a="2716.16" fwhm="0.001369" res="344100.6" algo="FTMS"/>
<pk mz="471.077993" i="4163949.5" sn="30.80" a="5609.05" fwhm="0.001445" res="325969.6" algo="FTMS"/>
<pk mz="471.093170" i="2147184.0" sn="14.73" a="2316.12" fwhm="0.001358" res="346815.2" algo="FTMS"/>
<pk mz="471.114453" i="4455795.5" sn="33.12" a="6044.73" fwhm="0.001423" res="331073.5" algo="FTMS"/>
<pk mz="471.129784" i="1357174.4" sn="8.44" a="1120.95" fwhm="0.001214" res="387982.5" algo="FTMS"/>
<pk mz="471.150832" i="3987834.0" sn="29.39" a="5374.08" fwhm="0.001454" res="323994.0" algo="FTMS"/>
<pk mz="471.187301" i="3509632.3" sn="25.58" a="4167.69" fwhm="0.001306" res="360777.7" algo="FTMS"/>
<pk mz="471.223605" i="4743558.5" sn="35.41" a="6110.51" fwhm="0.001383" res="340617.5" algo="FTMS"/>
<pk mz="471.259957" i="3331468.8" sn="24.16" a="4117.81" fwhm="0.001389" res="339270.9" algo="FTMS"/>
<pk mz="471.282395" i="1457552.6" sn="9.23" a="1158.94" fwhm="0.001196" res="394170.2" algo="FTMS"/>
<pk mz="471.296321" i="2294675.0" sn="15.90" a="2606.95" fwhm="0.001334" res="353394.8" algo="FTMS"/>
<pk mz="472.076645" i="1200153.1" sn="7.18" a="1316.84" fwhm="0.001377" res="342804.6" algo="FTMS"/>
<pk mz="472.088478" i="1642011.3" sn="10.70" a="2052.65" fwhm="0.001458" res="323828.4" algo="FTMS"/>
<pk mz="472.120085" i="5521952.5" sn="41.61" a="7341.20" fwhm="0.001405" res="336026.4" algo="FTMS"/>
<pk mz="472.154263" i="1331494.5" sn="8.23" a="1566.85" fwhm="0.001516" res="311444.9" algo="FTMS"/>
<pk mz="473.036272" i="2083517.5" sn="14.22" a="2074.86" fwhm="0.001221" res="387496.2" algo="FTMS"/>
<pk mz="473.057239" i="1854913.1" sn="12.40" a="2286.35" fwhm="0.001508" res="313616.9" algo="FTMS"/>
<pk mz="473.072562" i="4202179.5" sn="31.10" a="5374.21" fwhm="0.001383" res="342000.7" algo="FTMS"/>
<pk mz="473.083618" i="1188805.6" sn="7.09" a="1110.00" fwhm="0.001279" res="369955.6" algo="FTMS"/>
<pk mz="473.093632" i="3011783.3" sn="21.61" a="3728.03" fwhm="0.001379" res="343133.5" algo="FTMS"/>
<pk mz="473.108918" i="2316490.0" sn="16.08" a="3000.49" fwhm="0.001326" res="356671.3" algo="FTMS"/>
<pk mz="473.123295" i="1280460.4" sn="7.82" a="1352.90" fwhm="0.001400" res="337890.6" algo="FTMS"/>
<pk mz="473.130097" i="2885837.5" sn="20.61" a="3113.23" fwhm="0.001266" res="373818.8" algo="FTMS"/>
<pk mz="473.142248" i="4401871.5" sn="32.69" a="5322.64" fwhm="0.001334" res="354662.9" algo="FTMS"/>
<pk mz="473.145362" i="1733840.1" sn="11.43" a="2049.70" fwhm="0.001444" res="327674.5" algo="FTMS"/>
<pk mz="473.158785" i="1225170.5" sn="7.38" a="1011.97" fwhm="0.001180" res="400939.1" algo="FTMS"/>
<pk mz="473.166537" i="2403027.8" sn="16.76" a="2957.20" fwhm="0.001416" res="334249.3" algo="FTMS"/>
<pk mz="473.202843" i="3649242.0" sn="26.69" a="4581.92" fwhm="0.001363" res="347072.0" algo="FTMS"/>
<pk mz="473.225321" i="2472669.8" sn="17.32" a="2760.38" fwhm="0.001307" res="361992.6" algo="FTMS"/>
<pk mz="473.239201" i="4115168.3" sn="30.41" a="4903.22" fwhm="0.001320" res="358596.4" algo="FTMS"/>
<pk mz="473.282606" i="12431080.0" sn="96.66" a="17705.54" fwhm="0.001436" res="329470.2" algo="FTMS"/>
<pk mz="473.311987" i="1583340.6" sn="10.23" a="1627.36" fwhm="0.001291" res="366758.2" algo="FTMS"/>
<pk mz="474.031442" i="1445735.3" sn="9.14" a="1373.12" fwhm="0.001362" res="347963.5" algo="FTMS"/>
<pk mz="474.067823" i="1791341.5" sn="11.89" a="1648.95" fwhm="0.001153" res="410996.5" algo="FTMS"/>
<pk mz="474.078935" i="1556079.4" sn="10.02" a="1488.89" fwhm="0.001292" res="366978.2" algo="FTMS"/>
<pk mz="474.104137" i="1613427.6" sn="10.47" a="1679.90" fwhm="0.001381" res="343205.2" algo="FTMS"/>
<pk mz="474.124331" i="1235575.1" sn="7.46" a="1058.36" fwhm="0.001190" res="398407.1" algo="FTMS"/>
<pk mz="474.162009" i="1466237.5" sn="9.30" a="1428.39" fwhm="0.001221" res="388263.0" algo="FTMS"/>
<pk mz="474.198048" i="1794947.6" sn="11.92" a="1911.20" fwhm="0.001240" res="382390.0" algo="FTMS"/>
<pk mz="474.234556" i="1357961.9" sn="8.44" a="1219.82" fwhm="0.001219" res="389029.6" algo="FTMS"/>
<pk mz="474.242343" i="1210507.3" sn="7.26" a="999.23" fwhm="0.001189" res="398767.4" algo="FTMS"/>
<pk mz="474.286051" i="3096466.8" sn="22.29" a="3445.75" fwhm="0.001295" res="366259.7" algo="FTMS"/>
<pk mz="475.051801" i="3224084.8" sn="23.30" a="4000.59" fwhm="0.001381" res="343980.7" algo="FTMS"/>
<pk mz="475.073147" i="1618456.4" sn="10.51" a="2313.04" fwhm="0.001714" res="277097.3" algo="FTMS"/>
<pk mz="475.082467" i="3756058.0" sn="27.54" a="4440.94" fwhm="0.001328" res="357655.1" algo="FTMS"/>
<pk mz="475.088286" i="4852763.0" sn="36.28" a="7155.03" fwhm="0.001521" res="312376.4" algo="FTMS"/>
<pk mz="475.109312" i="1730590.6" sn="11.40" a="1755.70" fwhm="0.001370" res="346889.4" algo="FTMS"/>
<pk mz="475.124590" i="3721249.3" sn="27.26" a="4658.58" fwhm="0.001379" res="344436.5" algo="FTMS"/>
<pk mz="475.145694" i="1968164.8" sn="13.30" a="2218.28" fwhm="0.001335" res="355826.1" algo="FTMS"/>
<pk mz="475.160995" i="3852327.3" sn="28.31" a="4795.95" fwhm="0.001391" res="341480.3" algo="FTMS"/>
<pk mz="475.174244" i="1284905.6" sn="7.85" a="1189.69" fwhm="0.001278" res="371897.3" algo="FTMS"/>
<pk mz="475.182131" i="1994794.9" sn="13.51" a="2080.71" fwhm="0.001405" res="338144.3" algo="FTMS"/>
<pk mz="475.210661" i="1991215.8" sn="13.48" a="2250.66" fwhm="0.001293" res="367433.4" algo="FTMS"/>
<pk mz="475.218510" i="1743409.1" sn="11.51" a="2057.09" fwhm="0.001484" res="320305.7" algo="FTMS"/>
<pk mz="475.228186" i="4548658.5" sn="33.86" a="5764.92" fwhm="0.001360" res="349467.4" algo="FTMS"/>
<pk mz="475.246991" i="1188661.9" sn="7.09" a="1125.20" fwhm="0.001344" res="353658.3" algo="FTMS"/>
<pk mz="475.254641" i="1446199.3" sn="9.14" a="1556.47" fwhm="0.001355" res="350688.9" algo="FTMS"/>
<pk mz="476.083430" i="2173123.8" sn="14.93" a="2355.44" fwhm="0.001244" res="382611.7" algo="FTMS"/>
<pk mz="476.115024" i="3981513.0" sn="29.34" a="5078.67" fwhm="0.001383" res="344139.0" algo="FTMS"/>
<pk mz="476.119881" i="1429193.8" sn="9.00" a="1486.36" fwhm="0.001472" res="323484.8" algo="FTMS"/>
<pk mz="476.127706" i="1293515.1" sn="7.92" a="1125.71" fwhm="0.001222" res="389636.1" algo="FTMS"/>
<pk mz="476.151331" i="1754831.1" sn="11.60" a="1834.39" fwhm="0.001285" res="370499.8" algo="FTMS"/>
<pk mz="476.164392" i="1213137.4" sn="7.28" a="1321.42" fwhm="0.001402" res="339536.1" algo="FTMS"/>
<pk mz="476.177691" i="1294803.6" sn="7.93" a="1316.73" fwhm="0.001428" res="333524.2" algo="FTMS"/>
<pk mz="476.213959" i="1756377.8" sn="11.61" a="1771.49" fwhm="0.001273" res="374158.5" algo="FTMS"/>
<pk mz="476.231587" i="1266652.8" sn="7.64" a="1363.43" fwhm="0.001382" res="344542.4" algo="FTMS"/>
<pk mz="477.031043" i="2245475.8" sn="15.37" a="2687.81" fwhm="0.001364" res="349787.1" algo="FTMS"/>
<pk mz="477.061809" i="2244969.0" sn="15.36" a="2841.80" fwhm="0.001434" res="332645.8" algo="FTMS"/>
<pk mz="477.067422" i="4061546.0" sn="29.71" a="5461.03" fwhm="0.001465" res="325622.5" algo="FTMS"/>
<pk mz="477.078674" i="1898859.9" sn="12.63" a="2118.50" fwhm="0.001286" res="371098.7" algo="FTMS"/>
<pk mz="477.098192" i="1754479.1" sn="11.49" a="1659.32" fwhm="0.001242" res="384039.5" algo="FTMS"/>
<pk mz="477.103852" i="6236528.0" sn="46.88" a="9085.51" fwhm="0.001484" res="321555.0" algo="FTMS"/>
<pk mz="477.140199" i="5137782.0" sn="38.21" a="7273.42" fwhm="0.001494" res="319343.3" algo="FTMS"/>
<pk mz="477.143474" i="1553014.8" sn="9.90" a="1443.75" fwhm="0.001230" res="387841.3" algo="FTMS"/>
<pk mz="477.153469" i="1373304.5" sn="8.48" a="1317.86" fwhm="0.001227" res="389002.1" algo="FTMS"/>
<pk mz="477.161299" i="1277305.8" sn="7.72" a="1326.06" fwhm="0.001462" res="326441.7" algo="FTMS"/>
<pk mz="477.172593" i="2768251.8" sn="19.50" a="3629.36" fwhm="0.001501" res="317919.7" algo="FTMS"/>
<pk mz="477.176617" i="2353020.3" sn="16.22" a="2971.19" fwhm="0.001502" res="317672.6" algo="FTMS"/>
<pk mz="477.189716" i="3233662.5" sn="23.17" a="3775.36" fwhm="0.001339" res="356429.7" algo="FTMS"/>
<pk mz="477.226050" i="1959300.8" sn="13.11" a="1981.74" fwhm="0.001208" res="395144.4" algo="FTMS"/>
<pk mz="477.262504" i="1357962.9" sn="8.36" a="1123.35" fwhm="0.001109" res="430167.4" algo="FTMS"/>
<pk mz="478.062790" i="1790481.8" sn="11.77" a="1737.96" fwhm="0.001232" res="388083.6" algo="FTMS"/>
<pk mz="478.070803" i="2121747.0" sn="14.39" a="2505.74" fwhm="0.001430" res="334229.9" algo="FTMS"/>
<pk mz="478.074113" i="1194259.6" sn="7.07" a="836.36" fwhm="0.001123" res="425797.8" algo="FTMS"/>
<pk mz="478.099118" i="2503191.8" sn="17.40" a="3023.91" fwhm="0.001463" res="326757.0" algo="FTMS"/>
<pk mz="478.107130" i="2261017.3" sn="15.49" a="2602.88" fwhm="0.001398" res="342084.3" algo="FTMS"/>
<pk mz="478.110361" i="2870297.8" sn="20.30" a="3662.22" fwhm="0.001438" res="332531.9" algo="FTMS"/>
<pk mz="478.135568" i="1310494.0" sn="7.98" a="1418.13" fwhm="0.001424" res="335728.8" algo="FTMS"/>
<pk mz="478.193151" i="1392679.8" sn="8.63" a="1181.17" fwhm="0.001162" res="411353.5" algo="FTMS"/>
<pk mz="478.229470" i="1194285.8" sn="7.07" a="976.46" fwhm="0.001148" res="416573.0" algo="FTMS"/>
<pk mz="479.046735" i="3378871.3" sn="24.31" a="3849.42" fwhm="0.001305" res="367046.8" algo="FTMS"/>
<pk mz="479.077472" i="13554364.0" sn="104.67" a="19766.90" fwhm="0.001484" res="322729.8" algo="FTMS"/>
<pk mz="479.083150" i="6415037.5" sn="48.29" a="9110.27" fwhm="0.001480" res="323784.4" algo="FTMS"/>
<pk mz="479.113820" i="28222146.0" sn="220.49" a="42689.23" fwhm="0.001494" res="320773.9" algo="FTMS"/>
<pk mz="479.119520" i="13595331.0" sn="104.99" a="19118.65" fwhm="0.001443" res="331919.8" algo="FTMS"/>
<pk mz="479.155850" i="3893961.5" sn="28.38" a="4810.07" fwhm="0.001377" res="348036.4" algo="FTMS"/>
<pk mz="479.168868" i="2011339.8" sn="13.52" a="1992.39" fwhm="0.001243" res="385562.2" algo="FTMS"/>
<pk mz="479.192279" i="1813711.8" sn="11.96" a="2209.79" fwhm="0.001475" res="324875.5" algo="FTMS"/>
<pk mz="479.205350" i="3047634.0" sn="21.70" a="3474.88" fwhm="0.001296" res="369846.6" algo="FTMS"/>
<pk mz="479.241758" i="1582296.0" sn="10.13" a="1237.63" fwhm="0.001054" res="454564.5" algo="FTMS"/>
<pk mz="480.078525" i="1817444.5" sn="11.98" a="1903.66" fwhm="0.001304" res="368153.7" algo="FTMS"/>
<pk mz="480.080720" i="1610084.9" sn="10.35" a="1536.37" fwhm="0.001207" res="397646.6" algo="FTMS"/>
<pk mz="480.086410" i="2288997.8" sn="15.71" a="2380.00" fwhm="0.001283" res="374084.7" algo="FTMS"/>
<pk mz="480.114715" i="3506026.5" sn="25.32" a="4331.21" fwhm="0.001375" res="349273.2" algo="FTMS"/>
<pk mz="480.117066" i="4173675.0" sn="30.59" a="5447.48" fwhm="0.001452" res="330586.0" algo="FTMS"/>
<pk mz="480.122863" i="3202924.0" sn="22.92" a="3825.22" fwhm="0.001367" res="351100.9" algo="FTMS"/>
<pk mz="480.125910" i="1886316.5" sn="12.53" a="2257.40" fwhm="0.001444" res="332530.6" algo="FTMS"/>
<pk mz="480.151309" i="1492336.8" sn="9.42" a="1623.98" fwhm="0.001384" res="346992.6" algo="FTMS"/>
<pk mz="480.159289" i="1414514.0" sn="8.80" a="1350.67" fwhm="0.001372" res="349892.4" algo="FTMS"/>
<pk mz="481.062370" i="4465673.5" sn="32.89" a="5812.35" fwhm="0.001419" res="339005.2" algo="FTMS"/>
<pk mz="481.093045" i="8997903.0" sn="68.68" a="12997.06" fwhm="0.001475" res="326146.0" algo="FTMS"/>
<pk mz="481.098757" i="6038543.5" sn="45.31" a="8925.44" fwhm="0.001512" res="318245.4" algo="FTMS"/>
<pk mz="481.110097" i="1391633.4" sn="8.62" a="1327.24" fwhm="0.001373" res="350294.0" algo="FTMS"/>
<pk mz="481.129435" i="7908372.5" sn="60.08" a="11029.78" fwhm="0.001444" res="333227.7" algo="FTMS"/>
<pk mz="481.135151" i="7013397.5" sn="53.01" a="10462.89" fwhm="0.001551" res="310151.6" algo="FTMS"/>
<pk mz="481.138398" i="2478102.3" sn="17.20" a="3032.41" fwhm="0.001418" res="339209.9" algo="FTMS"/>
<pk mz="481.146243" i="1293335.5" sn="7.84" a="1429.23" fwhm="0.001428" res="336937.2" algo="FTMS"/>
<pk mz="481.163468" i="55481372.0" z="-1" sn="435.74" a="81550.33" fwhm="0.001492" res="322533.8" algo="FTMS" component_name="c" deconvoluted_molecular_mass="481.164026" deconvoluted_isotopic_mass="481.164022"/>
<pk mz="481.171508" i="3401755.8" sn="24.49" a="4272.23" fwhm="0.001403" res="343075.3" algo="FTMS"/>
<pk mz="481.202389" i="1592864.9" sn="10.21" a="1981.20" fwhm="0.001459" res="329849.7" algo="FTMS"/>
<pk mz="481.208097" i="2121249.8" sn="14.38" a="2479.65" fwhm="0.001432" res="336058.3" algo="FTMS"/>
<pk mz="481.221094" i="2081828.0" sn="14.07" a="2241.25" fwhm="0.001280" res="376059.9" algo="FTMS"/>
<pk mz="481.244336" i="1954855.9" sn="13.07" a="1779.41" fwhm="0.001252" res="384266.7" algo="FTMS"/>
<pk mz="481.257382" i="1580842.1" sn="10.11" a="1586.89" fwhm="0.001353" res="355613.5" algo="FTMS"/>
<pk mz="481.280638" i="1444654.0" sn="9.04" a="1622.08" fwhm="0.001449" res="332257.4" algo="FTMS"/>
<pk mz="482.065677" i="1437361.4" sn="8.98" a="1186.82" fwhm="0.001188" res="405855.9" algo="FTMS"/>
<pk mz="482.094250" i="1913014.3" sn="12.74" a="2015.61" fwhm="0.001336" res="360847.7" algo="FTMS"/>
<pk mz="482.102062" i="2320055.5" sn="15.95" a="2629.77" fwhm="0.001333" res="361730.8" algo="FTMS"/>
<pk mz="482.105231" i="2310840.0" sn="15.88" a="3014.92" fwhm="0.001469" res="328148.2" algo="FTMS"/>
<pk mz="482.132878" i="1572540.6" sn="10.05" a="1986.08" fwhm="0.001582" res="304800.0" algo="FTMS"/>
<pk mz="482.138444" i="1508285.6" sn="9.54" a="1426.17" fwhm="0.001231" res="391693.9" algo="FTMS"/>
<pk mz="482.141700" i="1199806.1" sn="7.10" a="1292.26" fwhm="0.001434" res="336189.7" algo="FTMS"/>
<pk mz="482.166831" i="14087362.0" z="-1" sn="108.87" a="20702.72" fwhm="0.001478" res="326210.7" algo="FTMS" component_name="c" deconvoluted_molecular_mass="481.164026" deconvoluted_isotopic_mass="482.167387"/>
<pk mz="482.179752" i="1378500.5" sn="8.51" a="1621.09" fwhm="0.001545" res="312106.3" algo="FTMS"/>
<pk mz="483.021852" i="1362001.4" sn="8.38" a="1470.56" fwhm="0.001637" res="295102.0" algo="FTMS"/>
<pk mz="483.041724" i="1716052.8" sn="11.18" a="1994.14" fwhm="0.001401" res="344677.1" algo="FTMS"/>
<pk mz="483.056898" i="1506391.3" sn="9.52" a="1574.59" fwhm="0.001423" res="339447.2" algo="FTMS"/>
<pk mz="483.078050" i="4664667.0" sn="34.46" a="6157.76" fwhm="0.001411" res="342364.1" algo="FTMS"/>
<pk mz="483.100675" i="3214686.5" sn="23.01" a="3688.90" fwhm="0.001288" res="375112.0" algo="FTMS"/>
<pk mz="483.108697" i="20903264.0" sn="162.69" a="31474.47" fwhm="0.001502" res="321692.3" algo="FTMS"/>
<pk mz="483.114424" i="5165409.0" sn="38.42" a="7437.50" fwhm="0.001538" res="314043.2" algo="FTMS"/>
<pk mz="483.125646" i="2622818.8" sn="18.34" a="3115.34" fwhm="0.001416" res="341073.2" algo="FTMS"/>
<pk mz="483.145250" i="2464102.0" sn="17.09" a="3179.86" fwhm="0.001442" res="335020.0" algo="FTMS"/>
<pk mz="483.150708" i="4035943.0" sn="29.50" a="5161.94" fwhm="0.001402" res="344678.4" algo="FTMS"/>
<pk mz="483.160557" i="15951209.0" sn="123.59" a="23910.62" fwhm="0.001506" res="320913.6" algo="FTMS"/>
<pk mz="483.170135" i="1802602.3" z="-1" sn="11.86" a="1883.05" fwhm="0.001366" res="353705.1" algo="FTMS" component_name="c" deconvoluted_molecular_mass="481.164026" deconvoluted_isotopic_mass="483.170695"/>
<pk mz="483.187209" i="2628461.0" sn="18.38" a="2971.99" fwhm="0.001318" res="366707.3" algo="FTMS"/>
<pk mz="483.223640" i="3353971.0" sn="24.11" a="4365.86" fwhm="0.001426" res="338886.1" algo="FTMS"/>
<pk mz="483.236572" i="1327477.3" sn="8.11" a="1550.56" fwhm="0.001468" res="329123.6" algo="FTMS"/>
<pk mz="483.259937" i="2874233.3" sn="20.32" a="4008.62" fwhm="0.001572" res="307479.3" algo="FTMS"/>
<pk mz="483.296369" i="1762431.3" sn="11.54" a="1987.90" fwhm="0.001440" res="335616.8" algo="FTMS"/>
<pk mz="484.052239" i="1412861.6" sn="8.78" a="1537.76" fwhm="0.001465" res="330514.5" algo="FTMS"/>
<pk mz="484.081440" i="2249474.5" sn="15.39" a="3088.88" fwhm="0.001608" res="301080.3" algo="FTMS"/>
<pk mz="484.110053" i="1346567.4" sn="8.26" a="1163.20" fwhm="0.001200" res="403370.7" algo="FTMS"/>
<pk mz="484.112043" i="2272775.8" sn="15.57" a="2352.12" fwhm="0.001271" res="380824.0" algo="FTMS"/>
<pk mz="484.117717" i="1710088.6" sn="11.13" a="1655.94" fwhm="0.001334" res="362775.5" algo="FTMS"/>
<pk mz="484.120854" i="1391881.1" sn="8.62" a="1318.48" fwhm="0.001317" res="367676.6" algo="FTMS"/>
<pk mz="484.163879" i="4608528.5" sn="34.02" a="6193.64" fwhm="0.001436" res="337059.1" algo="FTMS"/>
<pk mz="485.036180" i="1854626.1" sn="12.27" a="1999.01" fwhm="0.001362" res="356222.4" algo="FTMS"/>
<pk mz="485.057282" i="1862309.6" sn="12.33" a="2314.35" fwhm="0.001465" res="330991.3" algo="FTMS"/>
<pk mz="485.072503" i="1935016.3" sn="12.91" a="2061.72" fwhm="0.001344" res="360926.0" algo="FTMS"/>
<pk mz="485.083673" i="1195946.1" sn="7.07" a="1275.29" fwhm="0.001820" res="266490.3" algo="FTMS"/>
<pk mz="485.093671" i="4134571.8" sn="30.27" a="5511.77" fwhm="0.001470" res="330079.7" algo="FTMS"/>
<pk mz="485.108864" i="1526446.3" sn="9.68" a="1829.33" fwhm="0.001647" res="294607.0" algo="FTMS"/>
<pk mz="485.130103" i="3437745.8" sn="24.77" a="4506.61" fwhm="0.001469" res="330266.2" algo="FTMS"/>
<pk mz="485.166256" i="2431671.8" sn="16.83" a="3138.70" fwhm="0.001458" res="332814.3" algo="FTMS"/>
<pk mz="485.202897" i="3425470.0" sn="24.67" a="4768.51" fwhm="0.001552" res="312533.4" algo="FTMS"/>
<pk mz="485.239211" i="3327684.0" sn="23.90" a="4561.15" fwhm="0.001471" res="329855.5" algo="FTMS"/>
<pk mz="485.275626" i="2626250.3" sn="18.36" a="2855.42" fwhm="0.001357" res="357663.8" algo="FTMS"/>
<pk mz="485.311770" i="1266640.1" sn="7.63" a="1618.53" fwhm="0.001799" res="269695.8" algo="FTMS"/>
<pk mz="486.067702" i="1420878.5" sn="8.84" a="1650.46" fwhm="0.001560" res="311500.0" algo="FTMS"/>
<pk mz="486.088017" i="2058066.0" sn="13.88" a="2117.73" fwhm="0.001301" res="373592.7" algo="FTMS"/>
<pk mz="486.097211" i="1391059.5" sn="8.61" a="1631.73" fwhm="0.001554" res="312852.7" algo="FTMS"/>
<pk mz="486.099409" i="2458963.8" sn="17.04" a="2797.54" fwhm="0.001348" res="360707.6" algo="FTMS"/>
<pk mz="486.133549" i="1497561.5" sn="9.45" a="2020.77" fwhm="0.001706" res="284906.6" algo="FTMS"/>
<pk mz="486.136803" i="2091866.1" sn="14.14" a="2234.37" fwhm="0.001284" res="378611.1" algo="FTMS"/>
<pk mz="486.242638" i="1302123.8" sn="7.91" a="1243.81" fwhm="0.001356" res="358709.2" algo="FTMS"/>
<pk mz="486.256814" i="1236590.1" sn="7.39" a="1592.76" fwhm="0.001558" res="312034.4" algo="FTMS"/>
<pk mz="486.278829" i="1351281.9" sn="8.29" a="1423.16" fwhm="0.001395" res="348571.0" algo="FTMS"/>
<pk mz="487.051745" i="2824691.0" sn="19.93" a="3827.95" fwhm="0.001499" res="324888.0" algo="FTMS"/>
<pk mz="487.072791" i="1742838.6" sn="11.39" a="2330.48" fwhm="0.002055" res="237063.6" algo="FTMS"/>
<pk mz="487.088278" i="2637305.3" sn="18.45" a="2933.79" fwhm="0.001330" res="366303.7" algo="FTMS"/>
<pk mz="487.109358" i="2611196.8" sn="18.24" a="3619.90" fwhm="0.001557" res="312888.7" algo="FTMS"/>
<pk mz="487.124610" i="1881087.4" sn="12.48" a="2191.14" fwhm="0.001428" res="341084.9" algo="FTMS"/>
<pk mz="487.145723" i="2229250.8" sn="15.23" a="2602.85" fwhm="0.001444" res="337310.4" algo="FTMS"/>
<pk mz="487.182157" i="2053129.0" sn="13.84" a="2807.34" fwhm="0.001575" res="309268.5" algo="FTMS"/>
<pk mz="487.218487" i="3381263.0" sn="24.32" a="4378.12" fwhm="0.001456" res="334666.1" algo="FTMS"/>
<pk mz="487.240978" i="2374674.8" sn="16.37" a="2768.43" fwhm="0.001376" res="354070.0" algo="FTMS"/>
<pk mz="487.254928" i="3459093.0" sn="24.94" a="4621.64" fwhm="0.001472" res="331036.1" algo="FTMS"/>
<pk mz="487.291291" i="2227227.3" sn="15.21" a="3056.19" fwhm="0.001635" res="298097.9" algo="FTMS"/>
<pk mz="488.083580" i="1505951.9" sn="9.51" a="1530.54" fwhm="0.001351" res="361228.4" algo="FTMS"/>
<pk mz="488.091782" i="1203873.1" sn="7.13" a="1267.31" fwhm="0.001526" res="319826.5" algo="FTMS"/>
<pk mz="488.103758" i="1537187.1" sn="9.76" a="1387.12" fwhm="0.001127" res="433020.8" algo="FTMS"/>
<pk mz="488.119915" i="1450917.9" sn="9.08" a="1697.98" fwhm="0.001527" res="319699.7" algo="FTMS"/>
<pk mz="488.213856" i="1642677.6" sn="10.59" a="1751.51" fwhm="0.001283" res="380430.7" algo="FTMS"/>
<pk mz="488.250279" i="1305531.8" sn="7.93" a="1284.14" fwhm="0.001328" res="367691.4" algo="FTMS"/>
<pk mz="489.031015" i="2165054.5" sn="14.72" a="2792.12" fwhm="0.001555" res="314589.9" algo="FTMS"/>
<pk mz="489.067480" i="3947844.8" sn="28.79" a="5250.40" fwhm="0.001461" res="334724.2" algo="FTMS"/>
<pk mz="489.088752" i="1296712.3" sn="7.86" a="1235.69" fwhm="0.001322" res="369860.3" algo="FTMS"/>
<pk mz="489.103799" i="3997002.8" sn="29.18" a="5473.50" fwhm="0.001479" res="330704.6" algo="FTMS"/>
<pk mz="489.125035" i="1899342.3" sn="12.62" a="2953.83" fwhm="0.001817" res="269119.7" algo="FTMS"/>
<pk mz="489.140253" i="3067216.8" sn="21.84" a="3811.61" fwhm="0.001380" res="354452.6" algo="FTMS"/>
<pk mz="489.161459" i="1549652.4" sn="9.86" a="1341.27" fwhm="0.001204" res="406356.4" algo="FTMS"/>
<pk mz="489.176675" i="1364567.0" sn="8.40" a="1291.86" fwhm="0.001302" res="375836.7" algo="FTMS"/>
<pk mz="489.189916" i="1417305.1" sn="8.81" a="1374.41" fwhm="0.001372" res="356504.2" algo="FTMS"/>
<pk mz="489.197715" i="2184538.5" sn="14.87" a="2882.53" fwhm="0.001424" res="343520.5" algo="FTMS"/>
<pk mz="489.226167" i="1447007.3" sn="9.05" a="1530.60" fwhm="0.001496" res="326918.6" algo="FTMS"/>
<pk mz="489.234058" i="2084704.6" sn="14.08" a="2693.73" fwhm="0.001530" res="319690.3" algo="FTMS"/>
<pk mz="489.243831" i="2134114.3" sn="14.47" a="3085.13" fwhm="0.001611" res="303703.2" algo="FTMS"/>
<pk mz="489.270564" i="1975654.6" sn="13.22" a="2275.34" fwhm="0.001425" res="343329.2" algo="FTMS"/>
<pk mz="489.277458" i="1736039.9" sn="11.33" a="2500.62" fwhm="0.001673" res="292450.4" algo="FTMS"/>
<pk mz="490.062834" i="1662443.6" sn="10.65" a="1515.91" fwhm="0.001269" res="386255.2" algo="FTMS"/>
<pk mz="490.070779" i="1211373.0" sn="7.12" a="1204.15" fwhm="0.001549" res="316314.2" algo="FTMS"/>
<pk mz="490.094303" i="1303792.9" sn="7.84" a="1226.29" fwhm="0.001258" res="389657.0" algo="FTMS"/>
<pk mz="490.099032" i="1629681.8" sn="10.39" a="1565.60" fwhm="0.001170" res="418711.1" algo="FTMS"/>
<pk mz="490.110456" i="1419763.6" sn="8.75" a="1364.53" fwhm="0.001260" res="388890.1" algo="FTMS"/>
<pk mz="490.130608" i="6636023.0" sn="49.56" a="9583.81" fwhm="0.001519" res="322766.7" algo="FTMS"/>
<pk mz="490.135400" i="1377271.8" sn="8.42" a="1441.39" fwhm="0.001436" res="341264.4" algo="FTMS"/>
<pk mz="490.143455" i="1221625.1" sn="7.20" a="1053.73" fwhm="0.001182" res="414497.8" algo="FTMS"/>
<pk mz="490.156953" i="1244667.4" sn="7.38" a="1078.93" fwhm="0.001188" res="412558.7" algo="FTMS"/>
<pk mz="490.193228" i="1390081.5" sn="8.52" a="1177.50" fwhm="0.001114" res="439909.2" algo="FTMS"/>
<pk mz="490.229492" i="1901063.6" sn="12.51" a="1937.81" fwhm="0.001244" res="394142.1" algo="FTMS"/>
<pk mz="491.046749" i="2584721.0" sn="17.86" a="3285.30" fwhm="0.001486" res="330448.7" algo="FTMS"/>
<pk mz="491.077412" i="3009686.3" sn="21.19" a="4136.84" fwhm="0.001484" res="330886.2" algo="FTMS"/>
<pk mz="491.083204" i="4194967.0" sn="30.46" a="5661.41" fwhm="0.001473" res="333393.1" algo="FTMS"/>
<pk mz="491.094479" i="1483929.0" sn="9.25" a="1577.08" fwhm="0.001283" res="382710.2" algo="FTMS"/>
<pk mz="491.119571" i="4992669.0" sn="36.70" a="7432.64" fwhm="0.001596" res="307815.1" algo="FTMS"/>
<pk mz="491.133863" i="1283743.6" sn="7.68" a="1398.54" fwhm="0.001440" res="341028.2" algo="FTMS"/>
<pk mz="491.155862" i="2930339.3" sn="20.56" a="3668.29" fwhm="0.001428" res="343966.1" algo="FTMS"/>
<pk mz="491.169005" i="1429157.5" sn="8.82" a="1242.66" fwhm="0.001256" res="390950.8" algo="FTMS"/>
<pk mz="491.192121" i="1666473.4" sn="10.68" a="1884.24" fwhm="0.001449" res="338978.6" algo="FTMS"/>
<pk mz="491.205314" i="2531499.5" sn="17.44" a="3602.61" fwhm="0.001505" res="326468.3" algo="FTMS"/>
<pk mz="491.213410" i="1737901.0" sn="11.24" a="2122.46" fwhm="0.001555" res="315802.3" algo="FTMS"/>
<pk mz="491.228710" i="1279919.6" sn="7.65" a="1210.28" fwhm="0.001325" res="370864.5" algo="FTMS"/>
<pk mz="491.241789" i="2008241.8" sn="13.35" a="2191.18" fwhm="0.001336" res="367735.7" algo="FTMS"/>
<pk mz="492.078218" i="1925950.6" sn="12.71" a="2391.00" fwhm="0.001466" res="335630.4" algo="FTMS"/>
<pk mz="492.086572" i="1908544.0" sn="12.57" a="2292.66" fwhm="0.001434" res="343156.8" algo="FTMS"/>
<pk mz="492.089660" i="4684608.5" sn="34.29" a="7377.28" fwhm="0.001629" res="302109.4" algo="FTMS"/>
<pk mz="492.114727" i="1857348.9" sn="12.17" a="2025.09" fwhm="0.001442" res="341325.9" algo="FTMS"/>
<pk mz="492.122601" i="1468998.1" sn="9.13" a="1260.87" fwhm="0.001306" res="376683.4" algo="FTMS"/>
<pk mz="492.125989" i="1309766.8" sn="7.89" a="1124.43" fwhm="0.001176" res="418480.3" algo="FTMS"/>
<pk mz="492.135043" i="1283912.3" sn="7.68" a="966.60" fwhm="0.001204" res="408914.8" algo="FTMS"/>
<pk mz="492.208907" i="1521492.6" sn="9.54" a="1574.46" fwhm="0.001263" res="389563.5" algo="FTMS"/>
<pk mz="492.245124" i="1198170.8" sn="7.01" a="1182.39" fwhm="0.001324" res="371705.8" algo="FTMS"/>
<pk mz="493.026028" i="1485534.6" sn="9.26" a="1846.37" fwhm="0.001526" res="323123.4" algo="FTMS"/>
<pk mz="493.062318" i="3928036.8" sn="28.37" a="5724.58" fwhm="0.001554" res="317213.3" algo="FTMS"/>
<pk mz="493.093048" i="68705256.0" z="-1" sn="535.15" a="109753.78" fwhm="0.001565" res="315148.0" algo="FTMS" component_name="V" deconvoluted_molecular_mass="493.093567" deconvoluted_isotopic_mass="493.093635"/>
<pk mz="493.098772" i="5318635.0" sn="39.25" a="7919.46" fwhm="0.001581" res="311823.7" algo="FTMS"/>
<pk mz="493.129437" i="4072432.0" sn="29.50" a="5613.31" fwhm="0.001498" res="329146.0" algo="FTMS"/>
<pk mz="493.135111" i="6808561.0" sn="50.90" a="10711.98" fwhm="0.001544" res="319327.7" algo="FTMS"/>
<pk mz="493.184683" i="1409017.4" sn="8.66" a="1189.76" fwhm="0.001116" res="441909.7" algo="FTMS"/>
<pk mz="493.207836" i="1345277.4" sn="8.16" a="1108.69" fwhm="0.001261" res="391102.1" algo="FTMS"/>
<pk mz="493.221077" i="2329599.5" sn="15.86" a="2968.18" fwhm="0.001442" res="341975.6" algo="FTMS"/>
<pk mz="493.242120" i="4333571.0" sn="31.54" a="6241.79" fwhm="0.001535" res="321298.9" algo="FTMS"/>
<pk mz="493.257427" i="1357829.8" sn="8.26" a="1229.59" fwhm="0.001177" res="419144.3" algo="FTMS"/>
<pk mz="494.065626" i="1406350.5" sn="8.64" a="1685.02" fwhm="0.001493" res="330881.0" algo="FTMS"/>
<pk mz="494.096409" i="9278612.0" z="-1" sn="70.23" a="14141.01" fwhm="0.001571" res="314556.8" algo="FTMS" component_name="V" deconvoluted_molecular_mass="493.093567" deconvoluted_isotopic_mass="494.096999"/>
<pk mz="494.102135" i="2470548.8" sn="16.96" a="3131.24" fwhm="0.001475" res="335055.7" algo="FTMS"/>
<pk mz="494.130536" i="1550489.5" sn="9.77" a="1731.19" fwhm="0.001404" res="351988.1" algo="FTMS"/>
<pk mz="494.138548" i="1803930.9" sn="11.75" a="1947.84" fwhm="0.001389" res="355689.6" algo="FTMS"/>
<pk mz="494.224393" i="1512361.5" sn="9.47" a="1639.82" fwhm="0.001425" res="346841.6" algo="FTMS"/>
<pk mz="495.041586" i="1948980.1" sn="12.88" a="2663.27" fwhm="0.001581" res="313175.0" algo="FTMS"/>
<pk mz="495.072355" i="2144057.5" sn="14.41" a="2557.46" fwhm="0.001447" res="342189.9" algo="FTMS"/>
<pk mz="495.078072" i="4976954.5" sn="36.57" a="6988.73" fwhm="0.001515" res="326691.8" algo="FTMS"/>
<pk mz="495.097413" i="2442045.8" z="-1" sn="16.74" a="2985.68" fwhm="0.001411" res="350842.0" algo="FTMS" component_name="V" deconvoluted_molecular_mass="493.093567" deconvoluted_isotopic_mass="495.098005"/>
<pk mz="495.108712" i="3906879.5" sn="28.20" a="5361.48" fwhm="0.001449" res="341588.5" algo="FTMS"/>
<pk mz="495.114450" i="8484161.0" sn="64.01" a="13249.56" fwhm="0.001619" res="305736.4" algo="FTMS"/>
<pk mz="495.125718" i="1532226.5" sn="9.62" a="1730.88" fwhm="0.001363" res="363143.4" algo="FTMS"/>
<pk mz="495.142742" i="2578245.5" sn="17.80" a="3366.31" fwhm="0.001422" res="348318.6" algo="FTMS"/>
<pk mz="495.150853" i="6234439.0" sn="46.41" a="8938.24" fwhm="0.001505" res="329014.1" algo="FTMS"/>
<pk mz="495.154015" i="4742471.5" sn="34.74" a="6566.12" fwhm="0.001488" res="332742.1" algo="FTMS"/>
<pk mz="495.183272" i="3891532.3" sn="28.08" a="5956.34" fwhm="0.001608" res="307875.5" algo="FTMS"/>
<pk mz="495.187178" i="2542413.0" sn="17.52" a="3327.49" fwhm="0.001515" res="326872.0" algo="FTMS"/>
<pk mz="495.200482" i="1422415.3" sn="8.76" a="2013.39" fwhm="0.001954" res="253431.3" algo="FTMS"/>
<pk mz="495.217808" i="1215058.1" sn="7.14" a="1193.77" fwhm="0.001289" res="384235.2" algo="FTMS"/>
<pk mz="495.236762" i="1273685.4" sn="7.60" a="1096.88" fwhm="0.001136" res="436099.3" algo="FTMS"/>
<pk mz="495.259580" i="1446233.3" sn="8.95" a="1791.06" fwhm="0.001646" res="300820.5" algo="FTMS"/>
<pk mz="496.073326" i="1222115.9" sn="7.19" a="1014.65" fwhm="0.001154" res="429981.1" algo="FTMS"/>
<pk mz="496.081421" i="1916901.3" sn="12.63" a="2333.01" fwhm="0.001464" res="338831.6" algo="FTMS"/>
<pk mz="496.109680" i="1745386.1" sn="11.29" a="1901.51" fwhm="0.001352" res="366871.7" algo="FTMS"/>
<pk mz="496.117809" i="2536939.5" sn="17.48" a="3065.74" fwhm="0.001424" res="348294.4" algo="FTMS"/>
<pk mz="496.120950" i="2061804.0" sn="13.76" a="2374.49" fwhm="0.001403" res="353671.3" algo="FTMS"/>
<pk mz="496.146055" i="1602032.3" sn="10.17" a="2034.74" fwhm="0.001537" res="322844.0" algo="FTMS"/>
<pk mz="496.154194" i="1981937.6" sn="13.14" a="2250.09" fwhm="0.001389" res="357227.7" algo="FTMS"/>
<pk mz="496.195091" i="1285496.6" sn="7.69" a="2057.84" fwhm="0.002173" res="228294.2" algo="FTMS"/>
<pk mz="497.036359" i="1674376.5" sn="10.73" a="2076.25" fwhm="0.001588" res="313065.9" algo="FTMS"/>
<pk mz="497.057372" i="3165836.0" sn="22.40" a="4439.13" fwhm="0.001569" res="316744.0" algo="FTMS"/>
<pk mz="497.087950" i="9203345.0" sn="69.63" a="14212.12" fwhm="0.001592" res="312212.0" algo="FTMS"/>
<pk mz="497.092367" i="3726994.0" sn="26.79" a="4022.36" fwhm="0.001163" res="427456.9" algo="FTMS"/>
<pk mz="497.093941" i="4066962.3" sn="29.45" a="4350.25" fwhm="0.001193" res="416776.1" algo="FTMS"/>
<pk mz="497.124329" i="15572632.0" sn="119.46" a="25801.45" fwhm="0.001631" res="304885.2" algo="FTMS"/>
<pk mz="497.129981" i="4533912.5" sn="33.10" a="6642.45" fwhm="0.001620" res="306855.9" algo="FTMS"/>
<pk mz="497.141157" i="1893018.4" sn="12.44" a="2514.09" fwhm="0.001886" res="263536.1" algo="FTMS"/>
<pk mz="497.158443" i="4671133.5" sn="34.18" a="6539.56" fwhm="0.001490" res="333593.7" algo="FTMS"/>
<pk mz="497.165935" i="1744542.6" sn="11.28" a="1249.54" fwhm="0.000961" res="517587.4" algo="FTMS"/>
<pk mz="497.167528" i="4143775.0" sn="30.05" a="4973.05" fwhm="0.001333" res="372894.8" algo="FTMS"/>
<pk mz="497.202750" i="3031717.0" sn="21.35" a="4415.72" fwhm="0.001659" res="299757.9" algo="FTMS"/>
<pk mz="497.215956" i="1818535.3" sn="11.86" a="2357.76" fwhm="0.001604" res="309963.5" algo="FTMS"/>
<pk mz="497.239231" i="2299563.3" sn="15.62" a="2378.01" fwhm="0.001235" res="402740.9" algo="FTMS"/>
<pk mz="497.275512" i="2163889.5" sn="14.56" a="2823.50" fwhm="0.001513" res="328660.0" algo="FTMS"/>
<pk mz="497.363776" i="1278912.6" sn="7.64" a="1376.40" fwhm="0.001643" res="302732.3" algo="FTMS"/>
<pk mz="498.067948" i="1266745.5" sn="7.54" a="1334.40" fwhm="0.001543" res="322891.2" algo="FTMS"/>
<pk mz="498.089122" i="1251133.1" sn="7.42" a="1054.30" fwhm="0.001233" res="403877.2" algo="FTMS"/>
<pk mz="498.092478" i="1676605.6" sn="10.75" a="1940.41" fwhm="0.001345" res="370392.9" algo="FTMS"/>
<pk mz="498.097163" i="1831742.5" sn="11.96" a="1963.36" fwhm="0.001291" res="385793.8" algo="FTMS"/>
<pk mz="498.127654" i="3112771.8" sn="21.98" a="3974.57" fwhm="0.001423" res="350080.5" algo="FTMS"/>
<pk mz="498.133374" i="1312068.8" sn="7.90" a="1680.02" fwhm="0.001634" res="304932.6" algo="FTMS"/>
<pk mz="498.161791" i="1937737.6" sn="12.79" a="2261.40" fwhm="0.001414" res="352203.1" algo="FTMS"/>
<pk mz="498.930099" i="1395918.0" sn="8.55" a="1663.41" fwhm="0.001483" res="336517.2" algo="FTMS"/>
<pk mz="499.015341" i="1807836.6" sn="11.77" a="2469.55" fwhm="0.001748" res="285484.8" algo="FTMS"/>
<pk mz="499.051859" i="2022883.0" sn="13.45" a="2713.84" fwhm="0.001580" res="315896.8" algo="FTMS"/>
<pk mz="499.072931" i="3299302.5" sn="23.44" a="4122.14" fwhm="0.001476" res="338145.1" algo="FTMS"/>
<pk mz="499.089698" i="2518761.5" sn="17.33" a="4188.56" fwhm="0.002283" res="218601.3" algo="FTMS"/>
<pk mz="499.103658" i="2196460.0" sn="14.81" a="2656.37" fwhm="0.001461" res="341707.9" algo="FTMS"/>
<pk mz="499.109286" i="4529133.0" sn="33.06" a="7083.73" fwhm="0.001655" res="301524.9" algo="FTMS"/>
<pk mz="499.139919" i="1509874.1" sn="9.44" a="1990.10" fwhm="0.001580" res="315874.0" algo="FTMS"/>
<pk mz="499.145743" i="3407859.3" sn="24.29" a="4876.73" fwhm="0.001526" res="327060.2" algo="FTMS"/>
<pk mz="499.155345" i="2225140.8" sn="15.04" a="2929.95" fwhm="0.001572" res="317516.3" algo="FTMS"/>
<pk mz="499.182107" i="2503673.5" sn="17.22" a="3376.17" fwhm="0.001592" res="313642.2" algo="FTMS"/>
<pk mz="499.218513" i="3009535.8" sn="21.17" a="4097.70" fwhm="0.001504" res="332020.7" algo="FTMS"/>
<pk mz="499.254917" i="2823174.0" sn="19.72" a="4501.61" fwhm="0.001755" res="284486.1" algo="FTMS"/>
<pk mz="499.291222" i="2393612.3" sn="16.35" a="3217.99" fwhm="0.001587" res="314539.6" algo="FTMS"/>
<pk mz="499.397792" i="1214366.8" sn="7.13" a="1476.77" fwhm="0.001648" res="303018.5" algo="FTMS"/>
<pk mz="500.046941" i="1507471.1" sn="9.42" a="1665.12" fwhm="0.001442" res="346726.5" algo="FTMS"/>
<pk mz="500.083460" i="1398165.5" sn="8.57" a="1224.22" fwhm="0.001247" res="400917.1" algo="FTMS"/>
<pk mz="500.112802" i="1265562.6" sn="7.53" a="1567.19" fwhm="0.001633" res="306198.3" algo="FTMS"/>
<pk mz="500.119853" i="1235227.9" sn="7.29" a="1585.72" fwhm="0.001721" res="290524.5" algo="FTMS"/>
<pk mz="500.185576" i="1412519.3" sn="8.68" a="1369.35" fwhm="0.001411" res="354545.6" algo="FTMS"/>
<pk mz="500.258140" i="1290931.9" sn="7.73" a="1235.95" fwhm="0.001414" res="353838.4" algo="FTMS"/>
<pk mz="501.031050" i="1907770.3" sn="12.55" a="2854.63" fwhm="0.001765" res="283895.3" algo="FTMS"/>
<pk mz="501.052129" i="1365310.0" sn="8.31" a="2285.48" fwhm="0.002198" res="227993.0" algo="FTMS"/>
<pk mz="501.067707" i="2616640.8" sn="18.10" a="3504.35" fwhm="0.001518" res="330006.0" algo="FTMS"/>
<pk mz="501.078877" i="1213250.6" sn="7.12" a="1511.18" fwhm="0.001491" res="336159.7" algo="FTMS"/>
<pk mz="501.088622" i="3127620.3" sn="22.10" a="5059.94" fwhm="0.001888" res="265426.5" algo="FTMS"/>
<pk mz="501.103681" i="1676103.0" sn="10.74" a="1999.31" fwhm="0.001535" res="326358.2" algo="FTMS"/>
<pk mz="501.119343" i="4975945.5" sn="36.56" a="7441.23" fwhm="0.001625" res="308462.8" algo="FTMS"/>
<pk mz="501.125036" i="2692426.8" sn="18.69" a="3590.51" fwhm="0.001570" res="319218.5" algo="FTMS"/>
<pk mz="501.140316" i="1692493.4" sn="10.87" a="1682.95" fwhm="0.001310" res="382438.2" algo="FTMS"/>
<pk mz="501.161265" i="2019153.0" sn="13.42" a="2427.19" fwhm="0.001554" res="322566.7" algo="FTMS"/>
<pk mz="501.197666" i="2017623.4" sn="13.41" a="2552.56" fwhm="0.001403" res="357194.0" algo="FTMS"/>
<pk mz="501.234123" i="3534173.8" sn="25.28" a="5000.50" fwhm="0.001555" res="322400.0" algo="FTMS"/>
<pk mz="501.256684" i="1293153.6" sn="7.74" a="1412.47" fwhm="0.001562" res="320836.7" algo="FTMS"/>
<pk mz="501.270612" i="3354468.0" sn="23.87" a="5348.47" fwhm="0.001713" res="292648.8" algo="FTMS"/>
<pk mz="501.306970" i="1403754.5" sn="8.61" a="1863.50" fwhm="0.001679" res="298639.3" algo="FTMS"/>
<pk mz="502.062772" i="1330670.6" sn="8.04" a="1745.48" fwhm="0.001615" res="310861.3" algo="FTMS"/>
<pk mz="502.098825" i="1670132.9" sn="10.69" a="2348.30" fwhm="0.001723" res="291430.1" algo="FTMS"/>
<pk mz="502.110575" i="1237751.0" sn="7.31" a="1415.78" fwhm="0.001405" res="357349.0" algo="FTMS"/>
<pk mz="502.119138" i="1962488.5" sn="12.98" a="2211.39" fwhm="0.001351" res="371794.6" algo="FTMS"/>
<pk mz="502.128171" i="1353082.1" sn="8.21" a="1728.27" fwhm="0.001830" res="274362.4" algo="FTMS"/>
<pk mz="502.192973" i="1767941.5" sn="11.46" a="2116.81" fwhm="0.001424" res="352540.2" algo="FTMS"/>
<pk mz="502.229580" i="1451019.9" sn="8.98" a="1799.00" fwhm="0.001615" res="310948.7" algo="FTMS"/>
<pk mz="502.237281" i="1240589.3" sn="7.33" a="1418.91" fwhm="0.001640" res="306237.7" algo="FTMS"/>
<pk mz="503.046534" i="2704539.5" sn="18.78" a="3778.47" fwhm="0.001609" res="312622.7" algo="FTMS"/>
<pk mz="503.067672" i="1202591.3" sn="7.03" a="1431.95" fwhm="0.001554" res="323624.6" algo="FTMS"/>
<pk mz="503.083072" i="4548258.0" sn="33.21" a="7456.80" fwhm="0.001727" res="291327.0" algo="FTMS"/>
<pk mz="503.104059" i="1876901.6" sn="12.31" a="2511.69" fwhm="0.001588" res="316817.9" algo="FTMS"/>
<pk mz="503.119449" i="2915496.3" sn="20.43" a="3718.79" fwhm="0.001440" res="349338.6" algo="FTMS"/>
<pk mz="503.140465" i="1498284.0" sn="9.35" a="2140.77" fwhm="0.001883" res="267219.8" algo="FTMS"/>
<pk mz="503.155947" i="1935534.8" sn="12.77" a="2678.34" fwhm="0.001548" res="325125.7" algo="FTMS"/>
<pk mz="503.192240" i="1791157.1" sn="11.64" a="2508.63" fwhm="0.001658" res="303551.8" algo="FTMS"/>
<pk mz="503.213440" i="2230969.0" sn="15.08" a="2854.20" fwhm="0.001586" res="317210.5" algo="FTMS"/>
<pk mz="503.228818" i="1319355.6" sn="7.95" a="1685.76" fwhm="0.001593" res="315875.0" algo="FTMS"/>
<pk mz="503.249673" i="2888383.3" sn="20.22" a="4552.49" fwhm="0.001686" res="298540.5" algo="FTMS"/>
<pk mz="503.286022" i="1808581.8" sn="11.77" a="2682.08" fwhm="0.001756" res="286560.3" algo="FTMS"/>
<pk mz="504.041861" i="1492555.4" sn="9.30" a="1719.36" fwhm="0.001447" res="348335.2" algo="FTMS"/>
<pk mz="504.078524" i="1930833.9" sn="12.73" a="2484.24" fwhm="0.001607" res="313656.1" algo="FTMS"/>
<pk mz="504.098656" i="1363797.5" sn="8.29" a="1218.92" fwhm="0.001244" res="405291.5" algo="FTMS"/>
<pk mz="504.109915" i="10320727.0" sn="78.37" a="17106.61" fwhm="0.001630" res="309292.3" algo="FTMS"/>
<pk mz="504.114891" i="1439576.4" sn="8.88" a="1593.75" fwhm="0.001530" res="329563.7" algo="FTMS"/>
<pk mz="504.125990" i="1232986.3" sn="7.27" a="1332.88" fwhm="0.001563" res="322530.1" algo="FTMS"/>
<pk mz="504.135018" i="1248603.9" sn="7.39" a="1122.62" fwhm="0.001245" res="404976.6" algo="FTMS"/>
<pk mz="504.146277" i="18572126.0" sn="142.92" a="30457.56" fwhm="0.001641" res="307256.3" algo="FTMS"/>
<pk mz="504.245159" i="1695599.4" sn="10.85" a="2032.00" fwhm="0.001456" res="346319.0" algo="FTMS"/>
<pk mz="504.307884" i="10509179.0" sn="79.56" a="16672.74" fwhm="0.001612" res="312856.0" algo="FTMS"/>
<pk mz="505.026148" i="1486842.4" sn="9.22" a="2520.41" fwhm="0.001958" res="257899.6" algo="FTMS"/>
<pk mz="505.062325" i="3603456.8" sn="25.72" a="5303.74" fwhm="0.001560" res="323812.1" algo="FTMS"/>
<pk mz="505.073713" i="1304066.8" sn="7.80" a="1251.59" fwhm="0.001339" res="377234.5" algo="FTMS"/>
<pk mz="505.090733" i="1446149.9" sn="8.90" a="1683.69" fwhm="0.001459" res="346263.2" algo="FTMS"/>
<pk mz="505.098792" i="4146183.3" sn="29.95" a="6409.77" fwhm="0.001558" res="324169.2" algo="FTMS"/>
<pk mz="505.110007" i="1628169.3" sn="10.32" a="1655.40" fwhm="0.001406" res="359192.1" algo="FTMS"/>
<pk mz="505.113179" i="1779209.9" sn="11.50" a="2110.47" fwhm="0.001434" res="352290.4" algo="FTMS"/>
<pk mz="505.120129" i="2156043.0" sn="14.44" a="2774.23" fwhm="0.001488" res="339454.0" algo="FTMS"/>
<pk mz="505.135132" i="5850125.5" sn="43.24" a="8695.90" fwhm="0.001572" res="321345.3" algo="FTMS"/>
<pk mz="505.149496" i="3487760.3" sn="24.82" a="5093.94" fwhm="0.001610" res="313709.6" algo="FTMS"/>
<pk mz="505.171353" i="1795860.3" sn="11.63" a="2720.11" fwhm="0.001741" res="290131.5" algo="FTMS"/>
<pk mz="505.184664" i="1308438.6" sn="7.83" a="1560.30" fwhm="0.001805" res="279871.4" algo="FTMS"/>
<pk mz="505.207972" i="1796890.8" sn="11.64" a="2439.93" fwhm="0.001700" res="297226.3" algo="FTMS"/>
<pk mz="505.220991" i="2476573.0" sn="16.94" a="2884.58" fwhm="0.001436" res="351861.3" algo="FTMS"/>
<pk mz="505.228991" i="1563678.5" sn="9.82" a="1721.23" fwhm="0.001412" res="357850.9" algo="FTMS"/>
<pk mz="505.257441" i="1736995.6" sn="11.17" a="2091.31" fwhm="0.001537" res="328836.3" algo="FTMS"/>
<pk mz="505.311137" i="3144749.3" sn="22.15" a="4531.23" fwhm="0.001622" res="311456.0" algo="FTMS"/>
<pk mz="505.393276" i="2057275.9" sn="13.67" a="2286.80" fwhm="0.001341" res="376915.8" algo="FTMS"/>
<pk mz="506.094016" i="1521849.3" sn="9.49" a="1549.94" fwhm="0.001332" res="380050.3" algo="FTMS"/>
<pk mz="506.096480" i="1477305.8" sn="9.14" a="2136.46" fwhm="0.001783" res="283916.4" algo="FTMS"/>
<pk mz="506.102212" i="1803706.8" sn="11.69" a="2695.78" fwhm="0.001701" res="297464.1" algo="FTMS"/>
<pk mz="506.105344" i="2098363.3" sn="13.99" a="2826.84" fwhm="0.001553" res="325831.4" algo="FTMS"/>
<pk mz="506.114421" i="1506237.0" sn="9.37" a="1647.38" fwhm="0.001473" res="343580.1" algo="FTMS"/>
<pk mz="506.125560" i="1580991.0" sn="9.95" a="2364.68" fwhm="0.001969" res="257000.3" algo="FTMS"/>
<pk mz="506.130340" i="1345983.9" sn="8.12" a="1507.41" fwhm="0.001445" res="350205.9" algo="FTMS"/>
<pk mz="506.138556" i="1949377.3" sn="12.83" a="2575.65" fwhm="0.001551" res="326378.9" algo="FTMS"/>
<pk mz="506.150445" i="1914563.5" sn="12.55" a="2194.76" fwhm="0.001360" res="372187.3" algo="FTMS"/>
<pk mz="506.224436" i="1474000.8" sn="9.12" a="1583.11" fwhm="0.001401" res="361455.5" algo="FTMS"/>
<pk mz="507.041482" i="1958499.9" sn="12.89" a="3024.00" fwhm="0.001806" res="280697.7" algo="FTMS"/>
<pk mz="507.078090" i="4158826.5" sn="30.05" a="5919.46" fwhm="0.001556" res="325931.1" algo="FTMS"/>
<pk mz="507.108722" i="18871664.0" sn="144.75" a="31841.19" fwhm="0.001679" res="301944.1" algo="FTMS"/>
<pk mz="507.114402" i="6465905.0" sn="48.04" a="10381.95" fwhm="0.001679" res="302096.7" algo="FTMS"/>
<pk mz="507.150738" i="3394423.8" sn="24.09" a="5550.71" fwhm="0.001738" res="291782.9" algo="FTMS"/>
<pk mz="507.187316" i="1774974.3" sn="11.46" a="1876.85" fwhm="0.001388" res="365342.3" algo="FTMS"/>
<pk mz="507.200285" i="1409408.6" sn="8.61" a="1566.94" fwhm="0.001457" res="348015.0" algo="FTMS"/>
<pk mz="507.223675" i="1260676.9" sn="7.45" a="1210.44" fwhm="0.001381" res="367241.9" algo="FTMS"/>
<pk mz="507.236736" i="2385799.3" sn="16.23" a="2849.46" fwhm="0.001427" res="355353.9" algo="FTMS"/>
<pk mz="507.273067" i="1452173.8" sn="8.95" a="1445.40" fwhm="0.001384" res="366523.1" algo="FTMS"/>
<pk mz="508.081366" i="1683488.4" sn="10.75" a="2052.64" fwhm="0.001547" res="328340.4" algo="FTMS"/>
<pk mz="508.109724" i="1623845.5" sn="10.28" a="1991.55" fwhm="0.001526" res="333065.7" algo="FTMS"/>
<pk mz="508.112015" i="3848742.0" sn="27.63" a="5379.91" fwhm="0.001548" res="328284.5" algo="FTMS"/>
<pk mz="508.117667" i="2178087.0" sn="14.61" a="2652.72" fwhm="0.001531" res="331876.8" algo="FTMS"/>
<pk mz="508.146410" i="1312044.3" sn="7.85" a="1309.23" fwhm="0.001463" res="347352.5" algo="FTMS"/>
<pk mz="508.148513" i="1754156.6" sn="11.30" a="1924.95" fwhm="0.001357" res="374507.9" algo="FTMS"/>
<pk mz="508.154038" i="1246253.6" sn="7.34" a="1286.30" fwhm="0.001464" res="347056.7" algo="FTMS"/>
<pk mz="509.057292" i="2928338.5" sn="20.45" a="4213.26" fwhm="0.001594" res="319325.3" algo="FTMS"/>
<pk mz="509.087949" i="5425880.0" sn="39.92" a="8038.18" fwhm="0.001576" res="322935.2" algo="FTMS"/>
<pk mz="509.093601" i="4984537.0" sn="36.48" a="7196.20" fwhm="0.001560" res="326409.2" algo="FTMS"/>
<pk mz="509.113111" i="1487324.8" sn="9.22" a="1865.29" fwhm="0.001540" res="330530.9" algo="FTMS"/>
<pk mz="509.130034" i="7816928.0" sn="58.57" a="12660.82" fwhm="0.001674" res="304169.6" algo="FTMS"/>
<pk mz="509.166445" i="3432166.5" sn="24.38" a="5292.69" fwhm="0.001719" res="296232.7" algo="FTMS"/>
<pk mz="509.169316" i="1229159.0" sn="7.21" a="1470.43" fwhm="0.001781" res="285938.5" algo="FTMS"/>
<pk mz="509.202445" i="1323501.1" sn="7.94" a="1787.52" fwhm="0.001893" res="269045.2" algo="FTMS"/>
<pk mz="509.216004" i="1491951.6" sn="9.25" a="1808.33" fwhm="0.001522" res="334671.5" algo="FTMS"/>
<pk mz="509.233758" i="1576434.9" sn="9.91" a="2354.33" fwhm="0.001839" res="276842.6" algo="FTMS"/>
<pk mz="509.239394" i="1316083.9" sn="7.88" a="1496.38" fwhm="0.001547" res="329205.5" algo="FTMS"/>
<pk mz="510.091361" i="1250960.6" sn="7.37" a="1516.66" fwhm="0.001648" res="309434.8" algo="FTMS"/>
<pk mz="510.096963" i="2126225.8" sn="14.20" a="2882.04" fwhm="0.001610" res="316908.2" algo="FTMS"/>
<pk mz="510.100311" i="3086226.3" sn="21.68" a="4585.69" fwhm="0.001667" res="305939.3" algo="FTMS"/>
<pk mz="510.127598" i="2385815.3" sn="16.22" a="3498.33" fwhm="0.001592" res="320378.0" algo="FTMS"/>
<pk mz="510.133341" i="2364312.3" sn="16.05" a="2927.47" fwhm="0.001456" res="350251.0" algo="FTMS"/>
<pk mz="510.136651" i="1253529.0" sn="7.39" a="1177.93" fwhm="0.001271" res="401210.7" algo="FTMS"/>
<pk mz="511.072943" i="3276358.5" sn="23.16" a="5373.08" fwhm="0.001762" res="290047.6" algo="FTMS"/>
<pk mz="511.103598" i="36816972.0" sn="284.65" a="64144.96" fwhm="0.001698" res="301067.6" algo="FTMS"/>
<pk mz="511.107977" i="3227725.0" sn="22.78" a="3224.99" fwhm="0.001148" res="445343.0" algo="FTMS"/>
<pk mz="511.109668" i="3263565.3" sn="23.06" a="3480.59" fwhm="0.001233" res="414685.2" algo="FTMS"/>
<pk mz="511.137778" i="3343442.5" sn="23.69" a="4859.77" fwhm="0.001809" res="282516.4" algo="FTMS"/>
<pk mz="511.139951" i="5430355.0" sn="39.96" a="8283.19" fwhm="0.001618" res="316002.3" algo="FTMS"/>
<pk mz="511.145705" i="3905620.0" sn="28.07" a="5927.12" fwhm="0.001677" res="304848.3" algo="FTMS"/>
<pk mz="511.148992" i="2315348.5" sn="15.67" a="3304.73" fwhm="0.001701" res="300558.8" algo="FTMS"/>
<pk mz="511.181960" i="1909338.8" sn="12.51" a="2318.94" fwhm="0.001414" res="361569.1" algo="FTMS"/>
<pk mz="511.218628" i="1951841.5" sn="12.84" a="2627.88" fwhm="0.001585" res="322461.9" algo="FTMS"/>
<pk mz="511.254666" i="1409128.3" sn="8.61" a="2196.75" fwhm="0.002062" res="247885.7" algo="FTMS"/>
<pk mz="511.291325" i="1446767.1" sn="8.90" a="1662.94" fwhm="0.001498" res="341263.4" algo="FTMS"/>
<pk mz="512.106882" i="4822279.5" sn="35.21" a="7219.15" fwhm="0.001546" res="331271.8" algo="FTMS"/>
<pk mz="512.112844" i="1592584.6" sn="10.03" a="1812.23" fwhm="0.001463" res="349996.2" algo="FTMS"/>
<pk mz="512.141172" i="1735437.9" sn="11.15" a="2000.92" fwhm="0.001445" res="354497.1" algo="FTMS"/>
<pk mz="513.031042" i="1206197.4" sn="7.02" a="1365.24" fwhm="0.001564" res="328071.2" algo="FTMS"/>
<pk mz="513.052284" i="1450169.4" sn="8.92" a="2026.79" fwhm="0.001942" res="264163.1" algo="FTMS"/>
<pk mz="513.067504" i="1665724.3" sn="10.60" a="2253.97" fwhm="0.001714" res="299255.1" algo="FTMS"/>
<pk mz="513.088539" i="2718144.3" sn="18.81" a="3679.78" fwhm="0.001493" res="343563.3" algo="FTMS"/>
<pk mz="513.105328" i="2309827.5" sn="15.63" a="4086.87" fwhm="0.002155" res="238129.6" algo="FTMS"/>
<pk mz="513.119264" i="5950918.0" sn="44.01" a="9674.50" fwhm="0.001674" res="306607.2" algo="FTMS"/>
<pk mz="513.124836" i="2948551.0" sn="20.60" a="4652.76" fwhm="0.001707" res="300513.6" algo="FTMS"/>
<pk mz="513.155806" i="1364172.9" sn="8.25" a="1780.02" fwhm="0.001652" res="310680.4" algo="FTMS"/>
<pk mz="513.161559" i="1642446.0" sn="10.42" a="1971.24" fwhm="0.001519" res="337897.4" algo="FTMS"/>
<pk mz="513.197747" i="2388948.8" sn="16.24" a="3896.03" fwhm="0.001768" res="290191.6" algo="FTMS"/>
<pk mz="513.234204" i="2804699.8" sn="19.48" a="4303.91" fwhm="0.001744" res="294204.5" algo="FTMS"/>
<pk mz="513.270503" i="3119074.5" sn="21.93" a="4621.88" fwhm="0.001644" res="312197.1" algo="FTMS"/>
<pk mz="513.306780" i="1489641.5" sn="9.23" a="1934.82" fwhm="0.001708" res="300561.4" algo="FTMS"/>
<pk mz="514.062748" i="1377657.0" sn="8.36" a="1609.01" fwhm="0.001593" res="322641.3" algo="FTMS"/>
<pk mz="514.099165" i="1494912.0" sn="9.27" a="1941.95" fwhm="0.001648" res="312037.0" algo="FTMS"/>
<pk mz="514.128397" i="1274501.5" sn="7.55" a="1191.79" fwhm="0.001322" res="388985.8" algo="FTMS"/>
<pk mz="514.200977" i="1229971.4" sn="7.20" a="1016.88" fwhm="0.001283" res="400930.1" algo="FTMS"/>
<pk mz="515.046675" i="2102069.3" sn="14.00" a="2368.40" fwhm="0.001453" res="354584.1" algo="FTMS"/>
<pk mz="515.067940" i="1264185.3" sn="7.47" a="1303.70" fwhm="0.001470" res="350355.8" algo="FTMS"/>
<pk mz="515.083241" i="2206524.3" sn="14.82" a="2593.06" fwhm="0.001481" res="347900.6" algo="FTMS"/>
<pk mz="515.104221" i="2562368.3" sn="17.59" a="4166.25" fwhm="0.001761" res="292525.5" algo="FTMS"/>
<pk mz="515.119595" i="1820995.3" sn="11.81" a="2086.11" fwhm="0.001556" res="331147.7" algo="FTMS"/>
<pk mz="515.134992" i="9636678.0" sn="72.74" a="15964.69" fwhm="0.001705" res="302105.1" algo="FTMS"/>
<pk mz="515.140691" i="2413383.3" sn="16.43" a="3737.57" fwhm="0.001782" res="289139.6" algo="FTMS"/>
<pk mz="515.177081" i="1542734.3" sn="9.64" a="1824.51" fwhm="0.001585" res="325030.7" algo="FTMS"/>
<pk mz="515.213380" i="2862421.3" sn="19.93" a="4133.94" fwhm="0.001603" res="321392.9" algo="FTMS"/>
<pk mz="515.249775" i="2739036.3" sn="18.97" a="3549.28" fwhm="0.001516" res="339911.0" algo="FTMS"/>
<pk mz="515.286247" i="2243939.3" sn="15.11" a="3150.18" fwhm="0.001685" res="305751.8" algo="FTMS"/>
<pk mz="515.322479" i="1437802.3" sn="8.82" a="2037.11" fwhm="0.001835" res="280900.6" algo="FTMS"/>
<pk mz="516.042204" i="1290357.3" sn="7.67" a="1928.02" fwhm="0.002012" res="256479.8" algo="FTMS"/>
<pk mz="516.078489" i="1649916.3" sn="10.48" a="2429.49" fwhm="0.001787" res="288822.6" algo="FTMS"/>
<pk mz="516.089611" i="1282046.4" sn="7.61" a="1501.49" fwhm="0.001544" res="334342.1" algo="FTMS"/>
<pk mz="516.134943" i="1981959.1" sn="13.06" a="2291.09" fwhm="0.001362" res="378865.2" algo="FTMS"/>
<pk mz="516.138222" i="1476871.9" sn="9.13" a="1782.92" fwhm="0.001516" res="340465.6" algo="FTMS"/>
<pk mz="516.143828" i="1211912.9" sn="7.06" a="1446.61" fwhm="0.001778" res="290309.2" algo="FTMS"/>
<pk mz="516.183558" i="1607952.6" sn="10.15" a="1995.51" fwhm="0.001590" res="324562.5" algo="FTMS"/>
<pk mz="516.231265" i="1277465.9" sn="7.57" a="1539.92" fwhm="0.001723" res="299674.2" algo="FTMS"/>
<pk mz="516.244999" i="1624604.5" sn="10.28" a="1703.47" fwhm="0.001425" res="362311.9" algo="FTMS"/>
<pk mz="516.253055" i="1304350.1" sn="7.78" a="1536.88" fwhm="0.001622" res="318327.7" algo="FTMS"/>
<pk mz="516.281395" i="1388067.6" sn="8.43" a="1236.05" fwhm="0.001389" res="371663.3" algo="FTMS"/>
<pk mz="517.026093" i="1874612.6" sn="12.23" a="3385.76" fwhm="0.001986" res="260384.0" algo="FTMS"/>
<pk mz="517.062464" i="3061947.8" sn="21.48" a="4885.33" fwhm="0.001664" res="310665.7" algo="FTMS"/>
<pk mz="517.083717" i="1791935.9" sn="11.58" a="2750.67" fwhm="0.001878" res="275335.0" algo="FTMS"/>
<pk mz="517.098759" i="4423875.0" sn="32.10" a="6885.16" fwhm="0.001691" res="305773.6" algo="FTMS"/>
<pk mz="517.109864" i="1290949.0" sn="7.68" a="1104.52" fwhm="0.001255" res="412023.8" algo="FTMS"/>
<pk mz="517.119770" i="1737414.9" sn="11.16" a="2062.31" fwhm="0.001518" res="340579.2" algo="FTMS"/>
<pk mz="517.135061" i="2048201.9" sn="13.58" a="2657.26" fwhm="0.001595" res="324281.1" algo="FTMS"/>
<pk mz="517.156152" i="1677262.1" sn="10.69" a="1954.38" fwhm="0.001657" res="312145.4" algo="FTMS"/>
<pk mz="517.171598" i="1398481.1" sn="8.51" a="1852.10" fwhm="0.001760" res="293826.2" algo="FTMS"/>
<pk mz="517.192526" i="1327061.3" sn="7.96" a="1446.20" fwhm="0.001388" res="372739.6" algo="FTMS"/>
<pk mz="517.229105" i="2333404.3" sn="15.80" a="3258.94" fwhm="0.001699" res="304414.2" algo="FTMS"/>
<pk mz="517.257548" i="1355489.9" sn="8.18" a="1235.39" fwhm="0.001328" res="389408.8" algo="FTMS"/>
<pk mz="517.265315" i="2410723.5" sn="16.41" a="3088.67" fwhm="0.001564" res="330746.8" algo="FTMS"/>
<pk mz="517.301713" i="1326058.5" sn="7.95" a="1293.75" fwhm="0.001523" res="339723.8" algo="FTMS"/>
<pk mz="517.314843" i="1495277.1" sn="9.27" a="1486.41" fwhm="0.001328" res="389620.4" algo="FTMS"/>
<pk mz="518.009496" i="1425781.6" sn="8.73" a="1689.17" fwhm="0.001590" res="325890.9" algo="FTMS"/>
<pk mz="518.094086" i="1721990.3" sn="11.03" a="2470.26" fwhm="0.001785" res="290187.7" algo="FTMS"/>
<pk mz="518.114313" i="5550474.5" sn="40.88" a="8438.84" fwhm="0.001617" res="320452.1" algo="FTMS"/>
<pk mz="518.125520" i="20077964.0" sn="154.14" a="35614.41" fwhm="0.001748" res="296471.6" algo="FTMS"/>
<pk mz="518.130483" i="1282189.5" sn="7.61" a="1226.18" fwhm="0.001419" res="365014.8" algo="FTMS"/>
<pk mz="518.224416" i="1479328.0" sn="9.14" a="1779.43" fwhm="0.001613" res="321298.4" algo="FTMS"/>
<pk mz="518.260594" i="1359271.1" sn="8.21" a="1441.26" fwhm="0.001418" res="365593.3" algo="FTMS"/>
<pk mz="519.041487" i="2129473.8" sn="14.21" a="2882.92" fwhm="0.001678" res="309309.5" algo="FTMS"/>
<pk mz="519.070016" i="1422663.5" sn="8.70" a="1603.73" fwhm="0.001546" res="335650.0" algo="FTMS"/>
<pk mz="519.077986" i="3950153.0" sn="28.40" a="5813.43" fwhm="0.001622" res="320057.1" algo="FTMS"/>
<pk mz="519.114360" i="3613264.3" sn="25.78" a="5330.98" fwhm="0.001669" res="311020.8" algo="FTMS"/>
<pk mz="519.117581" i="1589840.9" sn="10.00" a="1568.61" fwhm="0.001269" res="409016.1" algo="FTMS"/>
<pk mz="519.128898" i="3072083.3" sn="21.56" a="4560.64" fwhm="0.001700" res="305284.7" algo="FTMS"/>
<pk mz="519.150669" i="5168727.5" sn="37.90" a="8347.95" fwhm="0.001731" res="299971.5" algo="FTMS"/>
<pk mz="519.200415" i="1245537.4" sn="7.32" a="1210.61" fwhm="0.001430" res="362980.3" algo="FTMS"/>
<pk mz="519.236759" i="1711208.6" sn="10.95" a="2215.72" fwhm="0.001598" res="324995.5" algo="FTMS"/>
<pk mz="519.244619" i="1232746.1" sn="7.22" a="1128.74" fwhm="0.001442" res="360177.5" algo="FTMS"/>
<pk mz="520.073389" i="1921295.5" sn="12.58" a="2575.64" fwhm="0.001638" res="317577.3" algo="FTMS"/>
<pk mz="520.081307" i="1564689.1" sn="9.80" a="2003.85" fwhm="0.001645" res="316190.6" algo="FTMS"/>
<pk mz="520.105062" i="1348373.9" sn="8.12" a="1684.93" fwhm="0.001628" res="319556.4" algo="FTMS"/>
<pk mz="520.109649" i="1574166.8" sn="9.88" a="1757.93" fwhm="0.001500" res="346667.3" algo="FTMS"/>
<pk mz="520.112039" i="2295575.3" sn="15.50" a="3028.00" fwhm="0.001588" res="327480.0" algo="FTMS"/>
<pk mz="520.120859" i="1421593.0" sn="8.69" a="1613.74" fwhm="0.001475" res="352696.0" algo="FTMS"/>
<pk mz="520.129806" i="1278234.8" sn="7.57" a="1244.64" fwhm="0.001291" res="402744.5" algo="FTMS"/>
<pk mz="520.148229" i="2015006.5" sn="13.31" a="2677.78" fwhm="0.001567" res="331993.2" algo="FTMS"/>
<pk mz="520.154342" i="1436447.8" sn="8.80" a="1831.92" fwhm="0.001432" res="363171.6" algo="FTMS"/>
<pk mz="520.203697" i="1225257.6" sn="7.16" a="1198.04" fwhm="0.001459" res="356451.2" algo="FTMS"/>
<pk mz="520.240120" i="1603120.9" sn="10.10" a="2199.85" fwhm="0.001691" res="307703.6" algo="FTMS"/>
<pk mz="521.057308" i="2777557.0" sn="19.25" a="4366.13" fwhm="0.001710" res="304657.8" algo="FTMS"/>
<pk mz="521.082444" i="1726426.1" sn="11.06" a="2009.76" fwhm="0.001511" res="344788.4" algo="FTMS"/>
<pk mz="521.093679" i="4046812.3" sn="29.14" a="6792.10" fwhm="0.001810" res="287835.9" algo="FTMS"/>
<pk mz="521.130020" i="4013027.5" sn="28.88" a="7025.53" fwhm="0.001852" res="281385.1" algo="FTMS"/>
<pk mz="521.166593" i="1769195.0" sn="11.39" a="2429.59" fwhm="0.001743" res="299036.8" algo="FTMS"/>
<pk mz="521.216207" i="1560053.0" sn="9.76" a="1661.13" fwhm="0.001513" res="344564.2" algo="FTMS"/>
<pk mz="521.239297" i="1218809.6" sn="7.10" a="1456.33" fwhm="0.002051" res="254132.1" algo="FTMS"/>
<pk mz="521.252535" i="2003964.4" sn="13.22" a="3139.97" fwhm="0.001803" res="289062.7" algo="FTMS"/>
<pk mz="522.097077" i="1676967.0" sn="10.67" a="2235.01" fwhm="0.001682" res="310472.9" algo="FTMS"/>
<pk mz="522.100249" i="1384615.6" sn="8.40" a="1347.63" fwhm="0.001318" res="396223.5" algo="FTMS"/>
<pk mz="522.125477" i="1427884.8" sn="8.73" a="1713.49" fwhm="0.001575" res="331413.6" algo="FTMS"/>
<pk mz="522.133510" i="1814702.4" sn="11.75" a="2242.11" fwhm="0.001586" res="329201.9" algo="FTMS"/>
<pk mz="522.156908" i="1949875.0" sn="12.80" a="2017.00" fwhm="0.001332" res="391943.7" algo="FTMS"/>
<pk mz="522.164158" i="3485876.5" sn="24.77" a="5922.26" fwhm="0.001794" res="291076.3" algo="FTMS"/>
<pk mz="522.172952" i="1214134.3" sn="7.07" a="1351.73" fwhm="0.001626" res="321138.9" algo="FTMS"/>
<pk mz="523.036487" i="1403237.6" sn="8.54" a="1872.93" fwhm="0.001761" res="297093.9" algo="FTMS"/>
<pk mz="523.073010" i="3379053.0" sn="23.94" a="5537.01" fwhm="0.001738" res="300968.2" algo="FTMS"/>
<pk mz="523.103621" i="11596147.0" sn="87.97" a="19931.13" fwhm="0.001766" res="296235.6" algo="FTMS"/>
<pk mz="523.109293" i="4396404.5" sn="31.86" a="7157.76" fwhm="0.001752" res="298496.6" algo="FTMS"/>
<pk mz="523.145679" i="6275452.0" sn="46.51" a="10777.14" fwhm="0.001774" res="294855.3" algo="FTMS"/>
<pk mz="523.182058" i="2204547.3" sn="14.78" a="2807.51" fwhm="0.001622" res="322582.5" algo="FTMS"/>
<pk mz="523.218486" i="1677194.6" sn="10.67" a="1840.56" fwhm="0.001506" res="347433.3" algo="FTMS"/>
<pk mz="523.231686" i="1513869.4" sn="9.40" a="1751.01" fwhm="0.001364" res="383683.2" algo="FTMS"/>
<pk mz="523.254907" i="1334162.1" sn="8.00" a="1631.35" fwhm="0.001592" res="328698.6" algo="FTMS"/>
<pk mz="523.268051" i="1372564.8" sn="8.30" a="1440.58" fwhm="0.001567" res="333927.3" algo="FTMS"/>
<pk mz="524.076166" i="1383481.5" sn="8.38" a="1738.71" fwhm="0.001679" res="312118.8" algo="FTMS"/>
<pk mz="524.106967" i="2084415.9" sn="13.85" a="2735.11" fwhm="0.001567" res="334472.5" algo="FTMS"/>
<pk mz="524.115903" i="10019394.0" sn="75.68" a="17491.18" fwhm="0.001791" res="292707.9" algo="FTMS"/>
<pk mz="524.149036" i="2178632.5" sn="14.58" a="2631.88" fwhm="0.001512" res="346599.2" algo="FTMS"/>
<pk mz="524.212705" i="1261909.5" sn="7.44" a="1194.96" fwhm="0.001450" res="361540.7" algo="FTMS"/>
<pk mz="525.052168" i="1669121.4" sn="10.61" a="2178.30" fwhm="0.001649" res="318337.8" algo="FTMS"/>
<pk mz="525.119213" i="165327632.0" z="-1" sn="1286.02" a="285142.41" fwhm="0.001761" res="298124.8" algo="FTMS" component_name="J" deconvoluted_molecular_mass="525.119837" deconvoluted_isotopic_mass="525.119893"/>
<pk mz="525.197607" i="1419039.3" sn="8.66" a="1506.23" fwhm="0.001459" res="359896.0" algo="FTMS"/>
<pk mz="525.234183" i="1339686.8" sn="8.04" a="1474.55" fwhm="0.001543" res="340327.6" algo="FTMS"/>
<pk mz="525.247601" i="1314857.5" sn="7.85" a="1420.23" fwhm="0.001396" res="376268.7" algo="FTMS"/>
<pk mz="525.270588" i="1630510.1" sn="10.31" a="2368.70" fwhm="0.001962" res="267741.1" algo="FTMS"/>
<pk mz="526.122645" i="20247518.0" z="-1" sn="155.39" a="37755.68" fwhm="0.001770" res="297327.6" algo="FTMS" component_name="J" deconvoluted_molecular_mass="525.119837" deconvoluted_isotopic_mass="526.123328"/>
<pk mz="526.128148" i="1527774.4" sn="9.50" a="1927.42" fwhm="0.001673" res="314435.6" algo="FTMS"/>
<pk mz="526.159344" i="1417700.8" sn="8.65" a="1870.68" fwhm="0.001607" res="327368.8" algo="FTMS"/>
<pk mz="527.067720" i="1840287.8" sn="11.94" a="2346.81" fwhm="0.001571" res="335402.1" algo="FTMS"/>
<pk mz="527.098505" i="1294758.1" sn="7.69" a="1319.40" fwhm="0.001439" res="366221.6" algo="FTMS"/>
<pk mz="527.104233" i="2251943.3" sn="15.15" a="3261.43" fwhm="0.001693" res="311313.7" algo="FTMS"/>
<pk mz="527.123558" i="5310635.5" z="-1" sn="38.98" a="9012.39" fwhm="0.001800" res="292897.9" algo="FTMS" component_name="J" deconvoluted_molecular_mass="525.119837" deconvoluted_isotopic_mass="527.124244"/>
<pk mz="527.140537" i="1843374.8" sn="11.96" a="2239.53" fwhm="0.001568" res="336187.9" algo="FTMS"/>
<pk mz="527.164943" i="3012787.8" sn="21.08" a="4863.54" fwhm="0.001833" res="287656.5" algo="FTMS"/>
<pk mz="527.177320" i="1812662.4" sn="11.72" a="2603.15" fwhm="0.001742" res="302659.4" algo="FTMS"/>
<pk mz="527.213439" i="1309373.8" sn="7.80" a="1061.18" fwhm="0.001214" res="434114.5" algo="FTMS"/>
<pk mz="527.249812" i="2420421.3" sn="16.46" a="3454.42" fwhm="0.001702" res="309706.3" algo="FTMS"/>
<pk mz="527.286138" i="2166476.8" sn="14.48" a="2889.69" fwhm="0.001579" res="333919.2" algo="FTMS"/>
<pk mz="528.107624" i="1472374.4" sn="9.07" a="2025.25" fwhm="0.001910" res="276516.8" algo="FTMS"/>
<pk mz="528.137957" i="1491068.6" sn="9.22" a="2268.40" fwhm="0.002029" res="260349.7" algo="FTMS"/>
<pk mz="529.026429" i="1289780.1" sn="7.64" a="1578.00" fwhm="0.001755" res="301403.2" algo="FTMS"/>
<pk mz="529.062493" i="1585979.6" sn="9.95" a="2297.06" fwhm="0.001823" res="290229.2" algo="FTMS"/>
<pk mz="529.083439" i="1606719.9" sn="10.11" a="1869.23" fwhm="0.001535" res="344711.5" algo="FTMS"/>
<pk mz="529.098684" i="1800259.1" sn="11.62" a="2318.30" fwhm="0.001655" res="319713.5" algo="FTMS"/>
<pk mz="529.114049" i="2498630.3" sn="17.07" a="3913.12" fwhm="0.001822" res="290467.1" algo="FTMS"/>
<pk mz="529.119926" i="2247239.5" sn="15.11" a="3759.51" fwhm="0.001955" res="270636.0" algo="FTMS"/>
<pk mz="529.150715" i="2178637.8" sn="14.57" a="3872.45" fwhm="0.002087" res="253487.6" algo="FTMS"/>
<pk mz="529.161806" i="1484624.1" sn="9.16" a="1688.22" fwhm="0.001731" res="305730.4" algo="FTMS"/>
<pk mz="529.192365" i="1427030.5" sn="8.71" a="1634.87" fwhm="0.001526" res="346680.9" algo="FTMS"/>
<pk mz="529.228947" i="2114142.0" sn="14.07" a="2642.84" fwhm="0.001556" res="340198.7" algo="FTMS"/>
<pk mz="529.265374" i="2461797.5" sn="16.78" a="3606.76" fwhm="0.001764" res="300028.2" algo="FTMS"/>
<pk mz="529.301714" i="1863277.0" sn="12.11" a="2474.50" fwhm="0.001707" res="310011.2" algo="FTMS"/>
<pk mz="530.057869" i="1304073.4" sn="7.75" a="1563.60" fwhm="0.001644" res="322428.0" algo="FTMS"/>
<pk mz="530.130674" i="1538072.4" sn="9.58" a="2235.52" fwhm="0.001862" res="284704.4" algo="FTMS"/>
<pk mz="530.261098" i="1258291.4" sn="7.40" a="1338.20" fwhm="0.001630" res="325278.4" algo="FTMS"/>
<pk mz="531.041622" i="2188756.8" sn="14.65" a="3400.77" fwhm="0.001891" res="280867.2" algo="FTMS"/>
<pk mz="531.077994" i="2245084.3" sn="15.09" a="2740.06" fwhm="0.001513" res="351060.0" algo="FTMS"/>
<pk mz="531.114325" i="3087331.8" sn="21.65" a="4698.36" fwhm="0.001737" res="305731.6" algo="FTMS"/>
<pk mz="531.150862" i="1914603.3" sn="12.51" a="2916.21" fwhm="0.001863" res="285146.1" algo="FTMS"/>
<pk mz="531.163062" i="1365997.9" sn="8.24" a="1852.24" fwhm="0.002224" res="238842.2" algo="FTMS"/>
<pk mz="531.171724" i="1272047.6" sn="7.50" a="1400.79" fwhm="0.001553" res="342092.4" algo="FTMS"/>
<pk mz="531.187255" i="1297138.9" sn="7.70" a="1269.16" fwhm="0.001462" res="363348.9" algo="FTMS"/>
<pk mz="531.208237" i="1384183.1" sn="8.38" a="1560.37" fwhm="0.001549" res="342843.6" algo="FTMS"/>
<pk mz="531.244688" i="1793022.6" sn="11.56" a="2162.66" fwhm="0.001663" res="319360.9" algo="FTMS"/>
<pk mz="531.281209" i="1432326.3" sn="8.75" a="1803.08" fwhm="0.001751" res="303482.0" algo="FTMS"/>
<pk mz="532.073198" i="1659817.9" sn="10.52" a="2294.30" fwhm="0.001698" res="313400.8" algo="FTMS"/>
<pk mz="532.109603" i="1224625.4" sn="7.13" a="1408.89" fwhm="0.001607" res="331205.5" algo="FTMS"/>
<pk mz="533.057243" i="2327925.0" sn="15.73" a="3183.87" fwhm="0.001641" res="324928.3" algo="FTMS"/>
<pk mz="533.085547" i="3303802.8" sn="23.33" a="4823.37" fwhm="0.001667" res="319789.8" algo="FTMS"/>
<pk mz="533.093667" i="2649980.5" sn="18.24" a="3698.76" fwhm="0.001598" res="333603.8" algo="FTMS"/>
<pk mz="533.130054" i="2623364.0" sn="18.03" a="3706.77" fwhm="0.001735" res="307320.9" algo="FTMS"/>
<pk mz="533.252355" i="1218717.1" sn="7.08" a="1088.94" fwhm="0.001374" res="388051.8" algo="FTMS"/>
<pk mz="534.089032" i="2035273.4" sn="13.45" a="3012.10" fwhm="0.001879" res="284217.8" algo="FTMS"/>
<pk mz="534.097006" i="1333323.1" sn="7.98" a="1358.15" fwhm="0.001402" res="381034.8" algo="FTMS"/>
<pk mz="534.125411" i="1518416.9" sn="9.42" a="1942.44" fwhm="0.001627" res="328373.8" algo="FTMS"/>
<pk mz="534.181603" i="1421404.4" sn="8.66" a="1698.04" fwhm="0.001503" res="355387.3" algo="FTMS"/>
<pk mz="535.036303" i="1585676.0" sn="9.94" a="2087.27" fwhm="0.001904" res="280988.8" algo="FTMS"/>
<pk mz="535.061657" i="1856785.3" sn="12.05" a="2303.82" fwhm="0.001640" res="326278.5" algo="FTMS"/>
<pk mz="535.072938" i="2928403.5" sn="20.41" a="4701.83" fwhm="0.001783" res="300046.3" algo="FTMS"/>
<pk mz="535.109344" i="3622683.0" sn="25.82" a="5795.48" fwhm="0.001779" res="300838.7" algo="FTMS"/>
<pk mz="535.145664" i="2749730.5" sn="19.01" a="4295.94" fwhm="0.001745" res="306692.0" algo="FTMS"/>
<pk mz="535.182081" i="1707305.9" sn="10.89" a="2086.65" fwhm="0.001663" res="321890.1" algo="FTMS"/>
<pk mz="535.231752" i="1709108.1" sn="10.90" a="2134.28" fwhm="0.001711" res="312755.6" algo="FTMS"/>
<pk mz="535.267824" i="1496891.5" sn="9.25" a="1741.92" fwhm="0.001738" res="307998.8" algo="FTMS"/>
<pk mz="536.107071" i="1906151.4" sn="12.43" a="2691.49" fwhm="0.001690" res="317253.5" algo="FTMS"/>
<pk mz="536.112670" i="1704168.5" sn="10.86" a="2736.73" fwhm="0.001900" res="282183.5" algo="FTMS"/>
<pk mz="536.136160" i="2447341.3" sn="16.65" a="3876.16" fwhm="0.001886" res="284334.1" algo="FTMS"/>
<pk mz="536.143435" i="1386478.8" sn="8.38" a="1598.23" fwhm="0.001670" res="321108.0" algo="FTMS"/>
<pk mz="536.172444" i="6304756.5" sn="46.70" a="11093.94" fwhm="0.001855" res="289108.8" algo="FTMS"/>
<pk mz="537.052189" i="1671848.1" sn="10.61" a="2539.81" fwhm="0.001791" res="299862.8" algo="FTMS"/>
<pk mz="537.088514" i="2639023.5" sn="18.14" a="3969.23" fwhm="0.001751" res="306799.7" algo="FTMS"/>
<pk mz="537.124841" i="3658935.0" sn="26.08" a="6173.85" fwhm="0.001751" res="306769.6" algo="FTMS"/>
<pk mz="537.161424" i="2063550.4" sn="13.66" a="2990.97" fwhm="0.001734" res="309716.2" algo="FTMS"/>
<pk mz="537.247327" i="1433807.9" sn="8.75" a="1537.09" fwhm="0.001410" res="381118.6" algo="FTMS"/>
<pk mz="537.268342" i="3561684.0" sn="25.33" a="6150.62" fwhm="0.001932" res="278114.8" algo="FTMS"/>
<pk mz="538.122498" i="1910657.5" sn="12.46" a="2682.32" fwhm="0.001724" res="312119.9" algo="FTMS"/>
<pk mz="538.128497" i="1559682.8" sn="9.73" a="2022.03" fwhm="0.002134" res="252224.4" algo="FTMS"/>
<pk mz="538.156960" i="1374600.5" sn="8.29" a="1857.51" fwhm="0.001815" res="296563.6" algo="FTMS"/>
<pk mz="538.164715" i="1521034.0" sn="9.43" a="1758.78" fwhm="0.001545" res="348430.9" algo="FTMS"/>
<pk mz="539.067777" i="2636352.5" sn="18.12" a="3989.58" fwhm="0.001778" res="303226.4" algo="FTMS"/>
<pk mz="539.104333" i="2568775.8" sn="17.59" a="4287.36" fwhm="0.001785" res="301941.2" algo="FTMS"/>
<pk mz="539.134951" i="14581326.0" sn="111.17" a="28224.09" fwhm="0.001898" res="284081.6" algo="FTMS"/>
<pk mz="539.140610" i="3887695.3" sn="27.86" a="6713.14" fwhm="0.001836" res="293620.7" algo="FTMS"/>
<pk mz="539.177070" i="2412630.5" sn="16.37" a="3430.19" fwhm="0.001710" res="315329.8" algo="FTMS"/>
<pk mz="539.213474" i="1436765.8" sn="8.77" a="1812.97" fwhm="0.001874" res="287726.7" algo="FTMS"/>
<pk mz="539.249664" i="1601637.1" sn="10.05" a="1919.48" fwhm="0.001559" res="345905.5" algo="FTMS"/>
<pk mz="539.265050" i="1220456.3" sn="7.09" a="1555.21" fwhm="0.001745" res="309016.9" algo="FTMS"/>
<pk mz="539.286152" i="1882732.4" sn="12.24" a="2691.27" fwhm="0.001748" res="308473.3" algo="FTMS"/>
<pk mz="540.107602" i="1488913.4" sn="9.18" a="1805.23" fwhm="0.001753" res="308029.2" algo="FTMS"/>
<pk mz="540.138328" i="2898711.5" sn="20.16" a="4385.66" fwhm="0.001738" res="310869.4" algo="FTMS"/>
<pk mz="540.174825" i="2201374.8" sn="14.73" a="3401.26" fwhm="0.001733" res="311729.1" algo="FTMS"/>
<pk mz="540.854255" i="1268646.5" sn="7.46" a="1139.38" fwhm="0.001445" res="374305.6" algo="FTMS"/>
<pk mz="541.062502" i="1320911.9" sn="7.87" a="1335.72" fwhm="0.001531" res="353460.9" algo="FTMS"/>
<pk mz="541.083354" i="1923028.0" sn="12.56" a="2778.05" fwhm="0.001878" res="288107.9" algo="FTMS"/>
<pk mz="541.114156" i="3955674.3" sn="28.39" a="7226.31" fwhm="0.001924" res="281303.7" algo="FTMS"/>
<pk mz="541.120050" i="2713563.3" sn="18.71" a="4463.43" fwhm="0.001898" res="285133.0" algo="FTMS"/>
<pk mz="541.139458" i="1225183.3" sn="7.12" a="1884.02" fwhm="0.001982" res="273006.9" algo="FTMS"/>
<pk mz="541.156374" i="1833442.5" sn="11.86" a="2799.26" fwhm="0.001945" res="278285.8" algo="FTMS"/>
<pk mz="541.184567" i="2404328.3" sn="16.30" a="4017.84" fwhm="0.001880" res="287928.2" algo="FTMS"/>
<pk mz="541.192696" i="1240297.8" sn="7.24" a="1278.73" fwhm="0.001615" res="335067.5" algo="FTMS"/>
<pk mz="541.229297" i="1435889.0" sn="8.76" a="1765.72" fwhm="0.001650" res="328114.2" algo="FTMS"/>
<pk mz="541.265583" i="1436664.3" sn="8.77" a="1647.80" fwhm="0.001594" res="339567.5" algo="FTMS"/>
<pk mz="541.337971" i="1296134.6" sn="7.67" a="1860.99" fwhm="0.002079" res="260345.7" algo="FTMS"/>
<pk mz="542.154057" i="1917608.1" sn="12.51" a="2588.41" fwhm="0.001764" res="307413.3" algo="FTMS"/>
<pk mz="542.205775" i="1386418.4" sn="8.37" a="1497.25" fwhm="0.001538" res="352606.9" algo="FTMS"/>
<pk mz="543.041718" i="1516374.6" sn="9.38" a="2016.22" fwhm="0.001662" res="326703.0" algo="FTMS"/>
<pk mz="543.078047" i="2150749.8" sn="14.33" a="3066.22" fwhm="0.001742" res="311810.3" algo="FTMS"/>
<pk mz="543.099137" i="1752417.8" sn="11.22" a="2437.72" fwhm="0.001652" res="328824.0" algo="FTMS"/>
<pk mz="543.129852" i="11204968.0" sn="84.86" a="21288.15" fwhm="0.001877" res="289304.6" algo="FTMS"/>
<pk mz="543.135337" i="1694824.9" sn="10.77" a="2614.25" fwhm="0.001887" res="287772.8" algo="FTMS"/>
<pk mz="543.208151" i="1482871.1" sn="9.12" a="2069.68" fwhm="0.001830" res="296825.2" algo="FTMS"/>
<pk mz="543.244648" i="2463102.3" sn="16.76" a="4086.13" fwhm="0.001957" res="277593.8" algo="FTMS"/>
<pk mz="543.281113" i="2664837.5" sn="18.33" a="4327.69" fwhm="0.001901" res="285791.9" algo="FTMS"/>
<pk mz="543.317427" i="1413004.5" sn="8.58" a="1551.61" fwhm="0.001540" res="352732.2" algo="FTMS"/>
<pk mz="544.109572" i="1292070.6" sn="7.64" a="1348.52" fwhm="0.001556" res="349702.5" algo="FTMS"/>
<pk mz="544.129772" i="2198570.5" sn="14.70" a="3425.59" fwhm="0.001771" res="307187.2" algo="FTMS"/>
<pk mz="544.133323" i="1636395.3" sn="10.32" a="2353.07" fwhm="0.001644" res="330941.7" algo="FTMS"/>
<pk mz="545.057417" i="1526749.6" sn="9.46" a="2144.23" fwhm="0.001718" res="317194.3" algo="FTMS"/>
<pk mz="545.093577" i="2409188.5" sn="16.34" a="3620.49" fwhm="0.001809" res="301404.0" algo="FTMS"/>
<pk mz="545.130265" i="1683691.6" sn="10.69" a="1844.81" fwhm="0.001463" res="372509.7" algo="FTMS"/>
<pk mz="545.166225" i="1233650.5" sn="7.18" a="1569.30" fwhm="0.001724" res="316227.4" algo="FTMS"/>
<pk mz="545.224003" i="1469181.5" sn="9.01" a="2088.28" fwhm="0.001747" res="312056.9" algo="FTMS"/>
<pk mz="545.260399" i="1404164.5" sn="8.51" a="1560.01" fwhm="0.001473" res="370244.7" algo="FTMS"/>
<pk mz="546.088816" i="1533346.6" sn="9.51" a="2315.47" fwhm="0.001935" res="282287.1" algo="FTMS"/>
<pk mz="547.072857" i="2414172.5" sn="16.37" a="3833.05" fwhm="0.001840" res="297382.6" algo="FTMS"/>
<pk mz="547.094047" i="1264864.6" sn="7.42" a="2265.28" fwhm="0.002574" res="212548.7" algo="FTMS"/>
<pk mz="547.101268" i="2098274.0" sn="13.91" a="3625.92" fwhm="0.001735" res="315385.5" algo="FTMS"/>
<pk mz="547.109201" i="2957411.5" sn="20.60" a="4803.83" fwhm="0.001855" res="294994.6" algo="FTMS"/>
<pk mz="547.145613" i="2221162.3" sn="14.87" a="3554.23" fwhm="0.001872" res="292251.9" algo="FTMS"/>
<pk mz="547.231713" i="1394810.4" sn="8.43" a="1512.35" fwhm="0.001453" res="376747.3" algo="FTMS"/>
<pk mz="547.254572" i="1316478.8" sn="7.82" a="1995.57" fwhm="0.002075" res="263693.1" algo="FTMS"/>
<pk mz="548.068289" i="1345302.5" sn="8.04" a="2163.51" fwhm="0.002014" res="272168.5" algo="FTMS"/>
<pk mz="548.112329" i="1398558.6" sn="8.46" a="1746.13" fwhm="0.001811" res="302618.2" algo="FTMS"/>
<pk mz="548.124925" i="2020129.0" sn="13.30" a="3166.45" fwhm="0.001896" res="289061.5" algo="FTMS"/>
<pk mz="548.161217" i="1613095.8" sn="10.13" a="2153.39" fwhm="0.001681" res="326029.7" algo="FTMS"/>
<pk mz="549.052004" i="2043339.9" sn="13.48" a="3088.56" fwhm="0.001961" res="279978.8" algo="FTMS"/>
<pk mz="549.088557" i="2807762.5" sn="19.44" a="4242.88" fwhm="0.001824" res="301040.1" algo="FTMS"/>
<pk mz="549.124944" i="2662873.3" sn="18.31" a="4245.65" fwhm="0.001847" res="297346.7" algo="FTMS"/>
<pk mz="549.161394" i="2223072.0" sn="14.88" a="3244.23" fwhm="0.001848" res="297157.0" algo="FTMS"/>
<pk mz="550.035884" i="3888767.0" sn="27.86" a="6438.89" fwhm="0.001835" res="299733.5" algo="FTMS"/>
<pk mz="550.086114" i="2185352.0" sn="14.59" a="3475.54" fwhm="0.001932" res="284724.2" algo="FTMS"/>
<pk mz="550.091711" i="1391753.0" sn="8.40" a="1938.88" fwhm="0.001872" res="293833.5" algo="FTMS"/>
<pk mz="550.122614" i="2145422.5" sn="14.27" a="3363.21" fwhm="0.002201" res="249944.1" algo="FTMS"/>
<pk mz="550.128245" i="1715599.6" sn="10.93" a="2545.98" fwhm="0.001967" res="279678.3" algo="FTMS"/>
<pk mz="550.151731" i="4230804.0" sn="30.52" a="7201.00" fwhm="0.001843" res="298555.0" algo="FTMS"/>
<pk mz="551.067896" i="2000184.0" sn="13.14" a="3331.64" fwhm="0.002054" res="268280.8" algo="FTMS"/>
<pk mz="551.104183" i="2411838.5" sn="16.35" a="4027.57" fwhm="0.001952" res="282280.6" algo="FTMS"/>
<pk mz="551.140638" i="2833221.0" sn="19.63" a="4686.08" fwhm="0.001956" res="281828.2" algo="FTMS"/>
<pk mz="551.176890" i="1665867.4" sn="10.54" a="2571.46" fwhm="0.001898" res="290459.5" algo="FTMS"/>
[truncated: 53,694 more chars]
