# Supplementary material for: Drought re-routes soil microbial carbon metabolism towards emission of volatile metabolites in an artificial tropical rainforest
Source: Nat Microbiol. 2023 Jul 31;8(8):1480–94. doi: 10.1038/s41564-023-01432-9 (PMC10390333; doi:10.1038/s41564-023-01432-9)
Supplement: Supplementary file 3 — Folder containing all raw XML data for FTICR. [file 41564_2023_1432_MOESM3_ESM.zip › FTICR-XML-Honeker/P12-CTRL-h.xml]

<?xml version="1.0" encoding="utf-8"?>
<root>
<fileinfo appname="Bruker Compass DataAnalysis" appversion="5.0.203" app_platform="64-bit" date="2021-02-04T10:02:11" type="DataAnalysis Results" typeversion="1.1" subtype="MS Spectrum" />
<generalinfo organisation="" user="" hostname="WE35157" os="Windows 8" architecture="64-bit"/>
<analysis name="C:\Users\toyo995\OneDrive - PNNL\Desktop\Data Malak Feb\Tfaily_50971_P12-CTRL-h_02Feb21_Alder_Inf_144SA_IATp05_1_01_58823.d\analysis.baf">
<info><DateTime>2021-02-02T11:29:51-08:00</DateTime><method>FY21_Q1_144SA_p05_neg_58823</method><sample></sample><comment></comment><operator></operator><instrument>solariX</instrument><instrument_serial_number>000000.00000</instrument_serial_number><manufacturer>Bruker</manufacturer></info>
<DataAnalysis version="DataAnalysis 5.0.203" DataAnalysisResults="">
<DataAnalysis_processing_parameters><find_compounds_chromatogram detect_version="2" detect_areamode="1" detect_areathresholdabs="0.00000000" detect_areathresholdrel="10.00000000" detect_intensitymode="1" detect_intensitythresholdabs="0.00000000" detect_intensitythresholdrel="10.00000000" detect_sensitivity="0.20000000" add_uv_or_ms_spectra="0" spectrum_load_mode="2" background_subtraction_mode="0" MS_peaksensmode2="1" MS_pc12="0.40000000" MS_pc22="4.00000000" MS_peaksens12="99.00000000" MS_peaksens22="99.00000000" MS_areamode2="2" MS_areathresholdabs2="1000.00000000" MS_areathresholdrel2="10.00000000" MS_intensitymode2="0" MS_intensitythresholdabs2="1000.00000000" MS_intensitythresholdrel2="10.00000000" MS_basesmoothmode2="1" MS_basesmoothpts2="8" MS_basesmoothmin2="12.00000000" MS_basesmoothforce2="0.10000000" MS_startendslope2="10.00000000" MS_valleyfilterused2="1" MS_valleyfilter2="10.00000000" MS_noisecorr2="0" UV_peaksensmode2="1" UV_pc12="0.40000000" UV_pc22="4.00000000" UV_peaksens12="99.90000000" UV_peaksens22="100.00000000" UV_areamode2="0" UV_areathresholdabs2="5.00000000" UV_areathresholdrel2="1.00000000" UV_intensitymode2="1" UV_intensitythresholdabs2="1.00000000" UV_intensitythresholdrel2="0.01000000" UV_basesmoothmode2="1" UV_basesmoothpts2="8" UV_basesmoothmin2="12.00000000" UV_basesmoothforce2="1.00000000" UV_startendslope2="10.00000000" UV_valleyfilterused2="1" UV_valleyfilter2="10.00000000" UV_noisecorr2="0" detect_delcmpdsinrng="1" />
<find_compounds_mobilogram detect_areamode="1" detect_areathresholdabs="1000.00000000" detect_areathresholdrel="5.00000000" detect_intensitymode="0" detect_intensitythresholdabs="100.00000000" detect_intensitythresholdrel="5.00000000" detect_sensitivity="99.00000000" detect_resolution="250.00000000" spectrum_load_mode="2" detect_delcmpdsinrng="1" />
<auto_ms_n use_retention_time_window="1" retention_time_window="0.75000000" rt_unit="min" minimum_intensity_positive="10000.00000000" minimum_intensity_negative="1000.00000000" apply_max_number_compounds="1" max_number_compounds="300" spectrum_load_mode="2" background_type="0" create_auto_ms_n_traces="0" create_detailed_traces="0" merge_positive_negative_compounds="0" detect_delcmpdsinrng="1" detect_keep_cmpds_detectedneutralloss="0" add_uv_spectra="0" advanced_precursor_determination="0" determine_alternate_precursor="0" />
<dissect_params dissect_addsmoothing="0" dissect_allow_wider_peaks="0" dissect_resolving_power="1.00000000" dissect_set_expected_width="0" dissect_expected_width="3" dissect_deletepeaksinrange="1" dissect_fullrange="1" dissect_cutoff="0.05000000" dissect_sensitivity="10.00000000" dissect_maxoverlap="5" dissect_smoothwidth="1" spectrum_load_mode="0" add_uv_spectra="1" />
<find_all_compounds min_time_points="10" min_correlation="0.70000000" background_type="0" load_spec_type="3" additional_smoothing="0" proteomics="0" chrom_sn_threshold="5.00000000" chrom_smoothingwidth="1" detect_delcmpdsinrng="1" add_MSMS_spectra="1" adducts_positive_mode="" adducts_negative_mode="" />
<ms_peak_finder ms_peak_finder_type="FTMS" ms_manually_use_peak_finder="1" ms_peak_finder_filter_exclusion_masses="0" ><ms_peak_finder_apex minimum_intensity="100.00000000" peak_width="0.00200000" peak_width_msms="0.00200000" relative_threshold_base_peak="0.05000000" signal_to_noise="1.00000000" />
<ms_peak_finder_centroid peak_width="0.00200000" peak_width_msms="0.00200000" signal_to_noise="1.00000000" relative_threshold_base_peak="0.05000000" minimum_intensity="100.00000000" centroid_percentage="80.00000000" />
<ms_peak_finder_snap minimum_intensity="0.00000000" relative_threshold_base_peak="0.01000000" signal_to_noise="2.00000000" maximum_charge="20" quality_factor_threshold="0.90000000" number_of_patterns="500000" building_block_1="C 4.9384 N 1.3577 O 1.4773 S 0.0417 H 7.7583" building_block_2="" use_snap_2="1" add_detailed_results="0" />
<ms_peak_finder_snap minimum_intensity="100.00000000" peak_width="1.00000000" use_datapoints="1" sum_width="1" relative_threshold_base_peak="0.05000000" signal_to_noise="1.00000000" baseline_type="1" baseline_flatness="1.00000000" same_sumwidth_as_acquisition="0" use_resolution="0" res="10000" instrument_sum_width="5" use_sum_of_intensities="0" />
<ms_peak_finder_ftms signal_to_noise="7.00000000" relative_threshold_base_peak="0.01000000" minimum_intensity="100.00000000" centroid_percentage="80.00000000" use_centroid="0" />
<ms_peak_finder_line_spectra apply_line_spectra_threshold="0" line_spectra_threshold="10.00000000" />
</ms_peak_finder>
<deconvolution clear_prev_results="1" create_neutral_spectrum="0" incl_shifted_spectra="0" ret_residuals="0" incl_comp_details="0" show_comp_details="0" substance_class="1" extend_evelope="0" extend_before="1.00000000" extend_after="1.00000000" auto_apply="1" ><deconvolution_detailed_full perf_deconv="1" rel_isotop_deconv="0" resolve_isotop="1" exclude_reporter_ions="0" reporter_ions="0" abund_cutoff="2.50000000" envelope_cutoff="75.00000000" high_mass="4000.00000000" low_mass="250.00000000" mw_agreement="0.00000000" maximum_charge="4" max_charge_isotop="0" min_charge="4" min_peaks="3" precursor_deconv="0" max_components="10" adduct_ion_name_neg="-H" adduct_ion_mass_neg="-1.00782504" adduct_ion_name_pos="+H" adduct_ion_mass_pos="1.00727600" apply_min_max_mass_boundaries="0" />
<deconvolution_detailed_max_res perf_deconv="1" rel_isotop_deconv="0" resolve_isotop="1" exclude_reporter_ions="0" reporter_ions="0" abund_cutoff="2.00000000" envelope_cutoff="75.00000000" high_mass="4000.00000000" low_mass="250.00000000" mw_agreement="5.00000000" maximum_charge="3" max_charge_isotop="0" min_charge="3" min_peaks="3" precursor_deconv="0" max_components="10" adduct_ion_name_neg="-H" adduct_ion_mass_neg="-1.00782504" adduct_ion_name_pos="+H" adduct_ion_mass_pos="1.00727600" apply_min_max_mass_boundaries="0" />
<deconvolution_detailed_ms_n perf_deconv="1" rel_isotop_deconv="0" resolve_isotop="1" exclude_reporter_ions="0" reporter_ions="0" abund_cutoff="1.00000000" envelope_cutoff="75.00000000" high_mass="3000.00000000" low_mass="100.00000000" mw_agreement="5.00000000" maximum_charge="3" max_charge_isotop="0" min_charge="3" min_peaks="3" precursor_deconv="0" max_components="10" adduct_ion_name_neg="-H" adduct_ion_mass_neg="-1.00782504" adduct_ion_name_pos="+H" adduct_ion_mass_pos="1.00727600" apply_min_max_mass_boundaries="0" />
<deconvolution_detailed_protein perf_deconv="1" rel_isotop_deconv="1" resolve_isotop="1" exclude_reporter_ions="0" reporter_ions="0" abund_cutoff="2.50000000" envelope_cutoff="75.00000000" high_mass="100000.00000000" low_mass="1000.00000000" mw_agreement="0.00000000" maximum_charge="75" max_charge_isotop="0" min_charge="75" min_peaks="3" precursor_deconv="0" max_components="20" adduct_ion_name_neg="-H" adduct_ion_mass_neg="-1.00782504" adduct_ion_name_pos="+H" adduct_ion_mass_pos="1.00727600" apply_min_max_mass_boundaries="1" />
<max_entropy_deconvolution adduct_ion_name_pos="+H" adduct_ion_mass_pos="1.00727600" adduct_ion_name_neg="-H" adduct_ion_mass_neg="-1.00782504" low_mass="1000.00000000" high_mass="100000.00000000" spacint_out="0.00000000" resolving_power="1000.00000000" peak_width="0.00200000" width="0" maxentx="0" res="0" />
</deconvolution><mascot_export globalchargelimit_apply="1" globalchargelimit="1+, 2+ and 3+" prefer_fullscan_deconvolution_results="1" deconvolution_export_type="1" msmssignals="100" threshold="100.00000000" mssignals_deconv="2" mssignals_non_deconv="0" normalize_msms="0" single_charged="0" />
<process_parameters_chrom baseline_flatness="0.80000000"	baseline_addchild="1"	baseline_disableoriginal="1" baseline_usesamecolor="1" smoothing_algorithm="1" smoothing_width="0.20000000" smoothing_cycles="1" smoothing_addchild="1" smoothing_disableoriginal="1"	smoothing_usesamecolor="1" />
<process_parameters_mobil baseline_flatness="0.80000000"	baseline_addchild="1"	baseline_disableoriginal="1" baseline_usesamecolor="1" smoothing_algorithm="1" smoothing_width="0.10000000" smoothing_cycles="1" smoothing_addchild="1" smoothing_disableoriginal="1"	smoothing_usesamecolor="1" />
<process_parameters_ms baseline_flatness="0.80000000"	baseline_addchild="1"	baseline_disableoriginal="1" baseline_usesamecolor="1" smoothing_algorithm="1" smoothing_width="0.20000000" smoothing_cycles="1" smoothing_addchild="1" smoothing_disableoriginal="1"	smoothing_usesamecolor="1" />
<display_params mass_precision="-1" time_precision="2" structure_size="30" chrom_peak_label="Index" />
<calibration_params calibration_range="0.00500000" calibration_listname="neg_pip_McKeeFA_DSmith_verified" calibration_listgroupname="ESI" calibration_fit_mode="0" calibration_intensitythreshold="1000000.00000000" />
<calibration_lockmass_params calibration_range="0.50000000" calibration_listname="" calibration_listgroupname="" calibration_intensitythreshold="0.00000000" calibration_lockmassmode="0" />
<mobility_calibration_params calibration_range="0.10000000" calibration_listname="&lt;not set&gt;" calibration_listgroupname="ESI" calibration_intensitythreshold="0.00000000" />
<library_search_params del_prev_res="1" ><library_search_basic_params accept_score="50" allowmasses_above="0" allowmasses_below="0" desired_score="900" increasedepth="0" maxnr_spectra="10" cross_match="0" sort_by="1" include_precursor_spectra="1" exclude_precursor_signals="0" skip_low_frgamnet_spectra="1" min_effective_score="500" minmatch_score="250" min_score="400" />
<library_search_advanced_params add_int_range="5.00000000" extended="1" locnorm="0" root="0" hwfstp="50" hwscdp="7" intrangefac="1.89999998" locnormeqfac="1.00000000" locnormfac="2.00000000" locnormwin="25" masdisint="20" minsrcint="100" minspepresrc="15" threshfstp="40" maskadducts="0" maskprecursor="0" />
<library_search_libraries_params add_unid="0" parallel="0" libraries="" librariey_unidentified="" />
<library_search_match_params chrgdeconv="0" collenerg="0" fragampl="1" instrtp="2" ionmeth="3" isolwidth="0" msmsstg="2" ms_vs_msms="4" pkwidth="0" polarity="4" psd="0" lastprecion="0" precions="0" prodion="0" rgtgaspress="0" rgtion="0" refl="0" collgas="0" collgaspress="0" trapdrv="1" />
<library_search_add_params add_confirm_mode="0" />
<library_search_rt_params accepted_deviation="1.00000000" apply_rt_match="0" match_columnname="1" max_deviation="5.00000000" />
</library_search_params><masslist_layout layout_columntypes="2 12 3 6 " layout_columnwidth="66 20 57 57 " />
<cmpdlist_layout layout_columntypes="14 20 31 1 40 26 " layout_columnwidth="20 53 134 65 46 50 " />
<molecular_formula_layout layout_columntypes="24 1 2 40 3 5 6 18 7 9 8 " layout_columnwidth="-1 -1 -1 -1 -1 -1 -1 -1 -1 -1 -1 " />
<general_unknown_layout layout_columntypes="6 0 5 3 4 2 12 14 10 11 " layout_columnwidth="-1 -1 -1 -1 -1 -1 -1 -1 -1 -1 " />
<target_screening_layout layout_columntypes="15 14 6 5 43 11 1 2 17 7 8 9 10 4 3 39 40 41 42 16 18 19 25 20 21 22 23 24 31 26 27 28 29 30 37 32 33 34 35 36 " layout_columnwidth="-1 -1 -1 -1 -1 -1 -1 -1 -1 -1 -1 -1 -1 -1 -1 -1 -1 -1 -1 -1 -1 -1 -1 -1 -1 -1 -1 -1 -1 -1 -1 -1 -1 -1 -1 -1 -1 -1 -1 -1 " />
<exclusion_masses></exclusion_masses>
<xml_export_parameters export_detailed_information="0" export_peptide_database_query_information="1" export_full_peptide_database_query_information="1" protein_analysis_export_mgf="1" protein_analysis_export_xml="1" />
<smf1D_params max_nr_formulae="50" z="1" rdb_min="0.00000000" rdb_max="80.00000000" tolerance_ppm="5.00000000" tolerance_abs="1.00000000" tolerance_ppm_MSn="5.00000000" tolerance_abs_MSn="2.00000000" use_rel_tolerance="0" use_rel_tolerance_MSn="0" lower_bound_formula="" upper_bound_formula="" electron_configuration="2" electron_configuration_MSn="0" sigma_limit="0.02000000" sigma_limit_MSn="0.05000000" HC_Ratio_min="0.00000000" HC_Ratio_max="3.00000000" filtering="1" patternsearch="0" filter_by_elementratio="1" estimate_carbon_count="1" relative_threshold_base_peak="1.00000000" delete_previous_results="1" filter_criteriy="0" adducts_positive_mode="M+H  M+NH4  M+Na  M+K " adducts_negative_mode="M-H  M+Na-H2  M+K-H2  M+Cl " collect_adducts="0" />
<smf3D_params tolerance_neutralloss="5.00000000" intensitythresholdabs2="0.00000000" intensity_threshold_abs_msms="0.00000000" auto_filter="0" nr_explained_peaks="5" highlight_unexplained_peaks="0" />
<uv_parameters rt_offset="0.00000000" />
<target_screening delta_rt="1.50000000" threshold_sigma="0.05000000" detection_tolerance="0.00500000" identification_tolerance="10.00000000" detection_tolerance_ppm="5.00000000" identification_tolerance_ppm="5.00000000" use_tolerance_ppm="0" compound_database="C:\BDALSystemData\BuildingBlocks\TargetScreeningDataBase.csv" use_sampleinfo_xml="0" rt_range_start="0.00000000" rt_range_end="0.00000000" additional_smoothing="0" create_chromatogram_time_slices="1" rt_window_halfwidth="45.00000000" enable_BPC="1" evaluate_qualifier_ions="1" qualifier_ion_intensity_threshold="0.00000000" group_id=": " lc_method_id=":" ms_method_id=":" matrix_id=":" useDB="0" sortanalytes="4" />
<automatic_calibration use_calibration_segment="0" automatic_calibration="0.00000000/0.00000000" automatic_calibration_use_spectrum_type="0" automatic_calibration_retain_data="0" automatic_calibration_perform_lockmass="0" />
<target_screening_scoring threshold1_qualityfactor="0.02000000" threshold2_qualityfactor="0.05000000" threshold1_massaccuracy="3.00000000" threshold2_massaccuracy="10.00000000" threshold1_retentiontime="20.00000000" threshold2_retentiontime="40.00000000" use_tolerance_ppm="0" />
</DataAnalysis_processing_parameters>
<ms_spectrum info="-MS" msmsinfo="All MS" polarity="-" scanmode="fullscan" seq_nr_start="1"  rt="4.72705000" rt_unit="min">
<ms_peaks><pk mz="155.584314" i="2206190.8" sn="22.42" a="335.23" fwhm="0.000167" res="932861.4" algo="FTMS"/>
<pk mz="155.585754" i="1379850.8" sn="13.08" a="181.41" fwhm="0.000150" res="1038559.8" algo="FTMS"/>
<pk mz="159.508243" i="857395.8" sn="7.18" a="79.58" fwhm="0.000129" res="1235438.6" algo="FTMS"/>
<pk mz="160.575572" i="842684.9" sn="7.02" a="96.01" fwhm="0.000202" res="795728.2" algo="FTMS"/>
<pk mz="161.526886" i="866525.1" sn="7.29" a="139.58" fwhm="0.000212" res="763340.2" algo="FTMS"/>
<pk mz="162.592193" i="995343.4" sn="8.74" a="92.05" fwhm="0.000153" res="1060790.8" algo="FTMS"/>
<pk mz="162.733700" i="881674.1" sn="7.46" a="139.20" fwhm="0.000250" res="650841.0" algo="FTMS"/>
<pk mz="162.837961" i="921534.1" sn="7.91" a="119.06" fwhm="0.000197" res="828342.6" algo="FTMS"/>
<pk mz="163.039998" i="850844.8" sn="7.11" a="101.84" fwhm="0.000196" res="829889.3" algo="FTMS"/>
<pk mz="163.316089" i="901233.4" sn="7.68" a="98.36" fwhm="0.000163" res="999180.3" algo="FTMS"/>
<pk mz="164.071637" i="841203.1" sn="7.00" a="64.05" fwhm="0.000118" res="1391072.4" algo="FTMS"/>
<pk mz="164.298530" i="860069.5" sn="7.22" a="115.14" fwhm="0.000221" res="742160.5" algo="FTMS"/>
<pk mz="164.697546" i="869262.9" sn="7.32" a="100.03" fwhm="0.000189" res="869491.5" algo="FTMS"/>
<pk mz="164.932869" i="861388.6" sn="7.23" a="120.75" fwhm="0.000176" res="935892.2" algo="FTMS"/>
<pk mz="165.019287" i="1489839.1" sn="14.33" a="223.15" fwhm="0.000165" res="999156.6" algo="FTMS"/>
<pk mz="167.034959" i="1031359.1" sn="9.15" a="104.49" fwhm="0.000138" res="1206233.7" algo="FTMS"/>
<pk mz="167.136102" i="847204.1" sn="7.07" a="82.86" fwhm="0.000157" res="1065651.5" algo="FTMS"/>
<pk mz="167.259543" i="990453.4" sn="8.69" a="164.55" fwhm="0.000215" res="777337.2" algo="FTMS"/>
<pk mz="167.648970" i="883379.3" sn="7.48" a="128.29" fwhm="0.000211" res="793899.2" algo="FTMS"/>
<pk mz="168.030216" i="2190039.0" sn="22.24" a="324.43" fwhm="0.000159" res="1060041.0" algo="FTMS"/>
<pk mz="168.052092" i="894015.6" sn="7.60" a="126.28" fwhm="0.000190" res="885284.0" algo="FTMS"/>
<pk mz="168.191631" i="876375.1" sn="7.40" a="127.20" fwhm="0.000199" res="844464.4" algo="FTMS"/>
<pk mz="168.658818" i="883290.9" sn="7.48" a="154.20" fwhm="0.000237" res="710362.8" algo="FTMS"/>
<pk mz="168.720189" i="874506.9" sn="7.38" a="131.21" fwhm="0.000227" res="741737.5" algo="FTMS"/>
<pk mz="169.459908" i="848068.8" sn="7.08" a="125.06" fwhm="0.000197" res="862149.2" algo="FTMS"/>
<pk mz="169.678438" i="880771.3" sn="7.45" a="120.18" fwhm="0.000192" res="885505.9" algo="FTMS"/>
<pk mz="170.063962" i="843732.0" sn="7.03" a="129.07" fwhm="0.000217" res="782396.3" algo="FTMS"/>
<pk mz="171.167991" i="868834.3" sn="7.31" a="136.31" fwhm="0.000226" res="756268.3" algo="FTMS"/>
<pk mz="171.288985" i="913251.8" sn="7.81" a="93.10" fwhm="0.000164" res="1042050.9" algo="FTMS"/>
<pk mz="171.476139" i="958091.1" sn="8.32" a="134.41" fwhm="0.000196" res="874274.8" algo="FTMS"/>
<pk mz="171.515939" i="841258.4" sn="7.00" a="118.76" fwhm="0.000215" res="798656.0" algo="FTMS"/>
<pk mz="172.017951" i="923379.4" sn="7.93" a="113.84" fwhm="0.000175" res="983917.3" algo="FTMS"/>
<pk mz="172.061516" i="1054399.6" sn="9.41" a="190.02" fwhm="0.000236" res="728561.8" algo="FTMS"/>
<pk mz="172.440245" i="867953.3" sn="7.30" a="163.98" fwhm="0.000258" res="668110.3" algo="FTMS"/>
<pk mz="173.425068" i="863169.8" sn="7.25" a="122.71" fwhm="0.000206" res="842811.7" algo="FTMS"/>
<pk mz="173.592781" i="867531.0" sn="7.30" a="130.23" fwhm="0.000220" res="790304.3" algo="FTMS"/>
<pk mz="173.826070" i="887753.7" sn="7.52" a="99.07" fwhm="0.000175" res="992107.2" algo="FTMS"/>
<pk mz="173.965989" i="876140.7" sn="7.39" a="127.92" fwhm="0.000206" res="845517.0" algo="FTMS"/>
<pk mz="174.227929" i="900521.5" sn="7.65" a="99.48" fwhm="0.000159" res="1096155.9" algo="FTMS"/>
<pk mz="174.236392" i="896266.8" sn="7.61" a="132.20" fwhm="0.000204" res="855298.8" algo="FTMS"/>
<pk mz="174.515427" i="891507.8" sn="7.55" a="103.99" fwhm="0.000163" res="1072530.3" algo="FTMS"/>
<pk mz="174.635790" i="975430.1" sn="8.50" a="131.53" fwhm="0.000191" res="912275.4" algo="FTMS"/>
<pk mz="175.060821" i="1287441.4" sn="12.02" a="185.56" fwhm="0.000170" res="1032092.6" algo="FTMS"/>
<pk mz="175.061160" i="3402753.5" sn="35.87" a="566.05" fwhm="0.000180" res="975031.2" algo="FTMS"/>
<pk mz="175.097566" i="2444487.5" sn="25.06" a="424.05" fwhm="0.000180" res="974701.4" algo="FTMS"/>
<pk mz="175.448778" i="893130.8" sn="7.57" a="125.17" fwhm="0.000199" res="882721.5" algo="FTMS"/>
<pk mz="175.725835" i="851883.8" sn="7.10" a="129.46" fwhm="0.000224" res="785077.7" algo="FTMS"/>
<pk mz="176.458266" i="900814.8" sn="7.63" a="115.84" fwhm="0.000181" res="972468.7" algo="FTMS"/>
<pk mz="176.843247" i="1003189.3" sn="8.78" a="144.70" fwhm="0.000199" res="889825.6" algo="FTMS"/>
<pk mz="177.361747" i="869725.0" sn="7.28" a="166.09" fwhm="0.000248" res="713802.5" algo="FTMS"/>
<pk mz="177.607530" i="956764.2" sn="8.25" a="146.61" fwhm="0.000195" res="910547.1" algo="FTMS"/>
<pk mz="177.721553" i="856710.3" sn="7.11" a="116.44" fwhm="0.000205" res="868969.5" algo="FTMS"/>
<pk mz="177.910128" i="899434.3" sn="7.58" a="147.81" fwhm="0.000227" res="784350.3" algo="FTMS"/>
<pk mz="178.284974" i="1002196.1" sn="8.73" a="161.24" fwhm="0.000230" res="775613.9" algo="FTMS"/>
<pk mz="178.699097" i="913955.3" sn="7.74" a="125.27" fwhm="0.000210" res="851503.9" algo="FTMS"/>
<pk mz="178.717839" i="860024.0" sn="7.14" a="173.03" fwhm="0.000278" res="642467.5" algo="FTMS"/>
<pk mz="179.170734" i="871301.6" sn="7.26" a="157.00" fwhm="0.000284" res="631825.9" algo="FTMS"/>
<pk mz="179.292883" i="936310.2" sn="7.99" a="159.53" fwhm="0.000231" res="774691.4" algo="FTMS"/>
<pk mz="179.545956" i="970058.7" sn="8.34" a="156.80" fwhm="0.000212" res="845002.6" algo="FTMS"/>
<pk mz="179.861238" i="975018.2" sn="8.40" a="149.52" fwhm="0.000234" res="768225.2" algo="FTMS"/>
<pk mz="180.016813" i="865670.1" sn="7.17" a="162.27" fwhm="0.000303" res="593303.8" algo="FTMS"/>
<pk mz="180.112470" i="1048697.5" sn="9.22" a="156.41" fwhm="0.000197" res="915788.9" algo="FTMS"/>
<pk mz="180.164787" i="909480.5" sn="7.66" a="146.13" fwhm="0.000231" res="780967.6" algo="FTMS"/>
<pk mz="180.193020" i="880232.6" sn="7.34" a="153.64" fwhm="0.000284" res="634354.4" algo="FTMS"/>
<pk mz="180.541004" i="973014.4" sn="8.37" a="159.59" fwhm="0.000208" res="868309.6" algo="FTMS"/>
<pk mz="180.683931" i="939176.9" sn="7.99" a="185.99" fwhm="0.000257" res="703239.6" algo="FTMS"/>
<pk mz="181.013848" i="1155620.9" sn="10.41" a="165.00" fwhm="0.000184" res="984956.3" algo="FTMS"/>
<pk mz="181.014232" i="4053797.0" sn="42.76" a="810.57" fwhm="0.000208" res="872258.0" algo="FTMS"/>
<pk mz="181.027203" i="877169.0" sn="7.30" a="198.60" fwhm="0.000327" res="552822.4" algo="FTMS"/>
<pk mz="181.050622" i="1702960.1" sn="16.52" a="280.50" fwhm="0.000194" res="933593.5" algo="FTMS"/>
<pk mz="181.382560" i="864615.4" sn="7.16" a="167.23" fwhm="0.000281" res="645868.9" algo="FTMS"/>
<pk mz="182.009501" i="1906272.9" sn="18.72" a="400.94" fwhm="0.000241" res="756389.3" algo="FTMS"/>
<pk mz="182.138443" i="853427.4" sn="7.01" a="128.70" fwhm="0.000214" res="849194.6" algo="FTMS"/>
<pk mz="182.656362" i="933385.5" sn="7.89" a="183.83" fwhm="0.000270" res="675791.0" algo="FTMS"/>
<pk mz="183.066262" i="896455.3" sn="7.48" a="93.97" fwhm="0.000164" res="1119427.6" algo="FTMS"/>
<pk mz="184.272768" i="957804.1" sn="8.13" a="137.60" fwhm="0.000209" res="883598.2" algo="FTMS"/>
<pk mz="185.045534" i="884226.8" sn="7.31" a="103.44" fwhm="0.000161" res="1146759.6" algo="FTMS"/>
<pk mz="185.250152" i="856706.7" sn="7.01" a="122.94" fwhm="0.000229" res="808681.8" algo="FTMS"/>
<pk mz="186.887868" i="927822.1" sn="7.76" a="163.17" fwhm="0.000239" res="781527.6" algo="FTMS"/>
<pk mz="186.923705" i="912221.3" sn="7.59" a="195.94" fwhm="0.000293" res="637667.1" algo="FTMS"/>
<pk mz="187.024804" i="1010280.1" sn="8.67" a="146.95" fwhm="0.000203" res="919740.0" algo="FTMS"/>
<pk mz="187.061174" i="1483479.5" sn="13.90" a="213.10" fwhm="0.000178" res="1052705.4" algo="FTMS"/>
<pk mz="187.097558" i="2009991.0" sn="19.71" a="468.74" fwhm="0.000244" res="765543.2" algo="FTMS"/>
<pk mz="187.191155" i="879438.9" sn="7.22" a="104.40" fwhm="0.000192" res="973316.3" algo="FTMS"/>
<pk mz="187.849973" i="912268.3" sn="7.56" a="186.95" fwhm="0.000281" res="668414.3" algo="FTMS"/>
<pk mz="188.479682" i="876835.7" sn="7.16" a="183.01" fwhm="0.000287" res="655726.5" algo="FTMS"/>
<pk mz="188.847006" i="899361.7" sn="7.41" a="196.14" fwhm="0.000312" res="605753.1" algo="FTMS"/>
<pk mz="189.076833" i="1520050.6" sn="14.24" a="260.86" fwhm="0.000219" res="861533.2" algo="FTMS"/>
<pk mz="189.397455" i="878446.5" sn="7.15" a="167.79" fwhm="0.000265" res="713557.9" algo="FTMS"/>
<pk mz="190.638214" i="883537.4" sn="7.20" a="168.95" fwhm="0.000285" res="669581.3" algo="FTMS"/>
<pk mz="190.661912" i="896860.8" sn="7.34" a="129.81" fwhm="0.000224" res="852470.7" algo="FTMS"/>
<pk mz="191.034960" i="1707825.9" sn="16.24" a="303.40" fwhm="0.000212" res="899612.7" algo="FTMS"/>
<pk mz="191.201714" i="868947.4" sn="7.03" a="129.42" fwhm="0.000220" res="867170.3" algo="FTMS"/>
<pk mz="191.353796" i="990846.1" sn="8.37" a="203.39" fwhm="0.000272" res="703788.7" algo="FTMS"/>
<pk mz="191.377724" i="933921.9" sn="7.75" a="194.25" fwhm="0.000309" res="619123.6" algo="FTMS"/>
<pk mz="191.673799" i="951644.4" sn="7.91" a="180.07" fwhm="0.000263" res="727492.1" algo="FTMS"/>
<pk mz="191.965912" i="940206.3" sn="7.78" a="169.25" fwhm="0.000260" res="737194.2" algo="FTMS"/>
<pk mz="192.030205" i="1007678.5" sn="8.52" a="161.61" fwhm="0.000234" res="820115.1" algo="FTMS"/>
<pk mz="192.241155" i="928800.6" sn="7.66" a="200.29" fwhm="0.000303" res="634913.9" algo="FTMS"/>
<pk mz="192.560900" i="988794.7" sn="8.31" a="194.90" fwhm="0.000264" res="729886.6" algo="FTMS"/>
<pk mz="193.655134" i="940223.4" sn="7.74" a="228.50" fwhm="0.000408" res="475012.6" algo="FTMS"/>
<pk mz="193.834102" i="944957.1" sn="7.79" a="295.95" fwhm="0.000441" res="439618.0" algo="FTMS"/>
<pk mz="194.082248" i="2756223.8" sn="27.51" a="604.02" fwhm="0.000248" res="781585.5" algo="FTMS"/>
<pk mz="194.188991" i="873408.3" sn="7.01" a="184.95" fwhm="0.000299" res="649955.8" algo="FTMS"/>
<pk mz="194.839330" i="889683.1" sn="7.19" a="170.43" fwhm="0.000268" res="727743.3" algo="FTMS"/>
<pk mz="195.029895" i="2707321.5" sn="26.97" a="569.76" fwhm="0.000229" res="852958.6" algo="FTMS"/>
<pk mz="195.066258" i="1803213.3" sn="17.13" a="385.60" fwhm="0.000239" res="815618.5" algo="FTMS"/>
<pk mz="195.143020" i="880206.6" sn="7.08" a="207.82" fwhm="0.000337" res="579445.8" algo="FTMS"/>
<pk mz="195.466349" i="905830.0" sn="7.36" a="133.50" fwhm="0.000237" res="826473.8" algo="FTMS"/>
<pk mz="196.025117" i="1553335.6" sn="14.35" a="312.42" fwhm="0.000245" res="800685.4" algo="FTMS"/>
<pk mz="196.653726" i="882131.5" sn="7.07" a="182.99" fwhm="0.000315" res="625157.6" algo="FTMS"/>
<pk mz="197.009112" i="1400121.9" sn="12.68" a="292.97" fwhm="0.000249" res="791217.6" algo="FTMS"/>
<pk mz="197.045534" i="3670286.3" sn="37.29" a="870.09" fwhm="0.000246" res="800534.1" algo="FTMS"/>
<pk mz="197.318401" i="993895.6" sn="8.27" a="198.72" fwhm="0.000282" res="699579.8" algo="FTMS"/>
<pk mz="197.599893" i="931078.4" sn="7.59" a="206.52" fwhm="0.000284" res="694613.3" algo="FTMS"/>
<pk mz="198.004392" i="2428716.0" sn="23.82" a="518.31" fwhm="0.000244" res="810396.0" algo="FTMS"/>
<pk mz="198.040787" i="1335200.8" sn="11.97" a="266.54" fwhm="0.000240" res="824552.8" algo="FTMS"/>
<pk mz="198.045461" i="914867.4" sn="7.41" a="187.32" fwhm="0.000257" res="771394.5" algo="FTMS"/>
<pk mz="198.980364" i="919836.0" sn="7.43" a="141.98" fwhm="0.000227" res="876803.3" algo="FTMS"/>
<pk mz="198.988444" i="1521376.6" sn="13.93" a="268.06" fwhm="0.000218" res="912738.3" algo="FTMS"/>
<pk mz="199.024745" i="1084693.6" sn="9.21" a="214.37" fwhm="0.000258" res="772023.7" algo="FTMS"/>
<pk mz="199.046216" i="885570.1" sn="7.06" a="149.66" fwhm="0.000261" res="763176.9" algo="FTMS"/>
<pk mz="199.061176" i="2133066.8" sn="20.53" a="488.26" fwhm="0.000247" res="804997.7" algo="FTMS"/>
<pk mz="199.097566" i="1928415.8" sn="18.32" a="420.67" fwhm="0.000247" res="804836.5" algo="FTMS"/>
<pk mz="200.092796" i="960291.9" sn="7.86" a="190.73" fwhm="0.000269" res="744188.5" algo="FTMS"/>
<pk mz="200.761563" i="933117.9" sn="7.53" a="179.89" fwhm="0.000309" res="649856.0" algo="FTMS"/>
<pk mz="200.962736" i="1013093.1" sn="8.39" a="174.95" fwhm="0.000242" res="829862.5" algo="FTMS"/>
<pk mz="200.992687" i="946150.8" sn="7.67" a="232.52" fwhm="0.000321" res="625662.4" algo="FTMS"/>
<pk mz="201.040428" i="1575763.1" sn="14.44" a="301.01" fwhm="0.000232" res="867687.3" algo="FTMS"/>
<pk mz="201.076840" i="2226408.8" sn="21.44" a="492.50" fwhm="0.000236" res="852664.9" algo="FTMS"/>
<pk mz="201.113186" i="1339966.4" sn="11.91" a="232.90" fwhm="0.000210" res="957452.6" algo="FTMS"/>
<pk mz="202.417019" i="935226.2" sn="7.54" a="200.66" fwhm="0.000295" res="685107.1" algo="FTMS"/>
<pk mz="202.433044" i="884931.8" sn="7.00" a="169.69" fwhm="0.000259" res="782019.6" algo="FTMS"/>
<pk mz="203.056111" i="1760588.1" sn="16.35" a="347.18" fwhm="0.000240" res="846986.4" algo="FTMS"/>
<pk mz="203.092490" i="1238978.1" sn="10.76" a="282.23" fwhm="0.000280" res="724850.9" algo="FTMS"/>
<pk mz="204.064713" i="959345.4" sn="7.76" a="270.57" fwhm="0.000446" res="457757.1" algo="FTMS"/>
<pk mz="205.014246" i="1531319.0" sn="13.88" a="300.69" fwhm="0.000238" res="860147.4" algo="FTMS"/>
<pk mz="205.050597" i="1160397.4" sn="9.91" a="204.27" fwhm="0.000228" res="900159.8" algo="FTMS"/>
<pk mz="205.159793" i="2545616.5" sn="24.64" a="573.56" fwhm="0.000250" res="819469.9" algo="FTMS"/>
<pk mz="206.993409" i="1184701.4" sn="10.11" a="289.62" fwhm="0.000332" res="623763.9" algo="FTMS"/>
<pk mz="207.029904" i="1406356.1" sn="12.48" a="249.22" fwhm="0.000213" res="972946.3" algo="FTMS"/>
<pk mz="207.300775" i="914828.3" sn="7.23" a="235.07" fwhm="0.000366" res="565771.9" algo="FTMS"/>
<pk mz="207.995369" i="908988.1" sn="7.13" a="225.42" fwhm="0.000348" res="597265.2" algo="FTMS"/>
<pk mz="208.724312" i="938498.0" sn="7.44" a="247.52" fwhm="0.000340" res="613492.0" algo="FTMS"/>
<pk mz="209.009157" i="3481123.5" sn="34.44" a="898.18" fwhm="0.000277" res="753783.1" algo="FTMS"/>
<pk mz="209.045514" i="1774010.3" sn="16.31" a="448.08" fwhm="0.000289" res="723279.2" algo="FTMS"/>
<pk mz="209.081854" i="1103504.9" sn="9.19" a="279.46" fwhm="0.000336" res="621643.6" algo="FTMS"/>
<pk mz="210.079883" i="961919.4" sn="7.68" a="164.27" fwhm="0.000252" res="833582.0" algo="FTMS"/>
<pk mz="210.339451" i="1002113.3" sn="8.07" a="232.53" fwhm="0.000313" res="672004.7" algo="FTMS"/>
<pk mz="210.632035" i="972759.8" sn="7.76" a="171.09" fwhm="0.000265" res="795801.9" algo="FTMS"/>
<pk mz="211.024788" i="5570956.5" sn="56.37" a="1604.04" fwhm="0.000285" res="739393.4" algo="FTMS"/>
<pk mz="211.061168" i="1873763.4" sn="17.28" a="379.52" fwhm="0.000294" res="717501.6" algo="FTMS"/>
<pk mz="211.409226" i="902812.3" sn="7.01" a="192.69" fwhm="0.000315" res="671374.8" algo="FTMS"/>
<pk mz="212.019558" i="1154424.4" sn="9.67" a="142.30" fwhm="0.000169" res="1254166.9" algo="FTMS"/>
<pk mz="212.020068" i="6547192.5" sn="66.68" a="1899.20" fwhm="0.000279" res="760660.5" algo="FTMS"/>
<pk mz="212.219272" i="1054228.6" sn="8.61" a="247.38" fwhm="0.000367" res="578567.7" algo="FTMS"/>
<pk mz="213.004097" i="1038332.1" sn="8.40" a="198.59" fwhm="0.000292" res="730286.7" algo="FTMS"/>
<pk mz="213.014794" i="1696098.8" sn="15.32" a="277.30" fwhm="0.000198" res="1074919.2" algo="FTMS"/>
<pk mz="213.015317" i="9647715.0" sn="99.00" a="3224.44" fwhm="0.000301" res="706984.1" algo="FTMS"/>
<pk mz="213.040394" i="1518962.6" sn="13.46" a="425.64" fwhm="0.000336" res="634951.5" algo="FTMS"/>
<pk mz="213.076839" i="1976969.3" sn="18.28" a="507.92" fwhm="0.000339" res="628374.7" algo="FTMS"/>
<pk mz="213.101914" i="958648.8" sn="7.56" a="171.20" fwhm="0.000250" res="853287.9" algo="FTMS"/>
<pk mz="214.018594" i="1330832.3" sn="11.47" a="255.06" fwhm="0.000250" res="854971.5" algo="FTMS"/>
<pk mz="215.056099" i="2506831.5" sn="23.84" a="736.43" fwhm="0.000333" res="646591.4" algo="FTMS"/>
<pk mz="215.092494" i="3416165.8" sn="33.41" a="902.04" fwhm="0.000282" res="763647.7" algo="FTMS"/>
<pk mz="215.128866" i="1531452.1" sn="13.57" a="347.28" fwhm="0.000281" res="765125.1" algo="FTMS"/>
<pk mz="216.087729" i="1455686.9" sn="12.71" a="334.68" fwhm="0.000293" res="736442.0" algo="FTMS"/>
<pk mz="217.029356" i="977091.0" sn="7.69" a="282.81" fwhm="0.000371" res="585220.2" algo="FTMS"/>
<pk mz="217.071740" i="2136732.8" sn="19.84" a="631.88" fwhm="0.000337" res="644549.3" algo="FTMS"/>
<pk mz="217.108178" i="2492338.8" sn="23.57" a="750.53" fwhm="0.000329" res="659160.6" algo="FTMS"/>
<pk mz="218.103451" i="1304329.9" sn="11.06" a="304.16" fwhm="0.000287" res="760530.2" algo="FTMS"/>
<pk mz="219.029855" i="1279090.1" sn="10.79" a="201.94" fwhm="0.000235" res="931466.5" algo="FTMS"/>
<pk mz="221.009187" i="1075161.8" sn="8.61" a="217.04" fwhm="0.000297" res="743179.4" algo="FTMS"/>
<pk mz="221.045556" i="1367438.8" sn="11.65" a="295.08" fwhm="0.000266" res="831282.5" algo="FTMS"/>
<pk mz="221.154533" i="951693.7" sn="7.33" a="257.66" fwhm="0.000517" res="427896.3" algo="FTMS"/>
<pk mz="221.604103" i="929840.2" sn="7.10" a="224.76" fwhm="0.000375" res="591698.9" algo="FTMS"/>
<pk mz="223.024815" i="2778293.3" sn="26.28" a="890.14" fwhm="0.000358" res="623645.2" algo="FTMS"/>
<pk mz="223.061198" i="2587721.5" sn="24.30" a="725.85" fwhm="0.000336" res="664312.6" algo="FTMS"/>
<pk mz="223.129527" i="979535.8" sn="7.61" a="236.08" fwhm="0.000335" res="666747.3" algo="FTMS"/>
<pk mz="223.184587" i="923262.6" sn="7.02" a="253.70" fwhm="0.000481" res="463600.0" algo="FTMS"/>
<pk mz="223.195997" i="1047732.9" sn="8.32" a="261.84" fwhm="0.000391" res="570735.9" algo="FTMS"/>
<pk mz="223.250394" i="1069107.3" sn="8.54" a="261.82" fwhm="0.000335" res="666922.1" algo="FTMS"/>
<pk mz="224.020039" i="1100637.4" sn="8.82" a="278.83" fwhm="0.000360" res="621886.3" algo="FTMS"/>
<pk mz="225.004046" i="4119413.3" sn="39.98" a="1408.15" fwhm="0.000363" res="619940.8" algo="FTMS"/>
<pk mz="225.040477" i="3056264.8" sn="29.01" a="823.10" fwhm="0.000297" res="757764.2" algo="FTMS"/>
<pk mz="225.051728" i="952526.8" sn="7.28" a="199.75" fwhm="0.000356" res="633053.4" algo="FTMS"/>
<pk mz="225.076837" i="2071324.4" sn="18.84" a="582.01" fwhm="0.000328" res="686766.9" algo="FTMS"/>
<pk mz="226.035700" i="2125851.0" sn="19.39" a="522.10" fwhm="0.000275" res="821435.4" algo="FTMS"/>
<pk mz="227.019719" i="1155163.5" sn="9.32" a="222.70" fwhm="0.000263" res="863474.7" algo="FTMS"/>
<pk mz="227.056080" i="1939374.3" sn="17.37" a="530.12" fwhm="0.000321" res="708401.6" algo="FTMS"/>
<pk mz="227.092483" i="2915905.0" sn="27.41" a="946.24" fwhm="0.000353" res="642421.7" algo="FTMS"/>
<pk mz="227.128934" i="1205331.6" sn="9.83" a="256.73" fwhm="0.000281" res="808947.5" algo="FTMS"/>
<pk mz="227.300545" i="943851.5" sn="7.14" a="188.91" fwhm="0.000289" res="787837.9" algo="FTMS"/>
<pk mz="228.051339" i="1136487.5" sn="9.12" a="266.87" fwhm="0.000304" res="749079.3" algo="FTMS"/>
<pk mz="229.071719" i="3140767.5" sn="29.71" a="1092.39" fwhm="0.000372" res="615240.4" algo="FTMS"/>
<pk mz="229.108157" i="2736945.3" sn="25.56" a="869.30" fwhm="0.000346" res="661810.0" algo="FTMS"/>
<pk mz="230.103416" i="1008877.8" sn="7.77" a="254.98" fwhm="0.000360" res="639185.4" algo="FTMS"/>
<pk mz="231.051043" i="1142085.6" sn="9.13" a="253.96" fwhm="0.000286" res="809095.2" algo="FTMS"/>
<pk mz="231.087389" i="3751126.3" sn="35.82" a="1345.68" fwhm="0.000367" res="629935.5" algo="FTMS"/>
<pk mz="231.123805" i="1322982.8" sn="10.98" a="335.73" fwhm="0.000361" res="639494.2" algo="FTMS"/>
<pk mz="233.009178" i="1149348.6" sn="9.16" a="246.24" fwhm="0.000302" res="772639.3" algo="FTMS"/>
<pk mz="233.045513" i="1484468.0" sn="12.58" a="446.40" fwhm="0.000356" res="655393.1" algo="FTMS"/>
<pk mz="233.103064" i="1236620.4" sn="10.05" a="273.04" fwhm="0.000287" res="811202.4" algo="FTMS"/>
<pk mz="233.154732" i="3436642.3" sn="32.49" a="983.00" fwhm="0.000314" res="743268.5" algo="FTMS"/>
<pk mz="235.024767" i="3371993.8" sn="31.82" a="1253.26" fwhm="0.000393" res="598062.0" algo="FTMS"/>
<pk mz="235.061204" i="1437032.1" sn="12.09" a="310.75" fwhm="0.000275" res="854510.7" algo="FTMS"/>
<pk mz="236.020080" i="1257687.0" sn="10.22" a="327.98" fwhm="0.000328" res="720066.6" algo="FTMS"/>
<pk mz="236.056480" i="1018020.6" sn="7.78" a="189.10" fwhm="0.000299" res="790335.1" algo="FTMS"/>
<pk mz="236.105374" i="944934.9" sn="7.04" a="336.26" fwhm="0.000640" res="368834.8" algo="FTMS"/>
<pk mz="237.004042" i="1108992.4" sn="8.70" a="260.92" fwhm="0.000350" res="677274.7" algo="FTMS"/>
<pk mz="237.040475" i="2597197.5" sn="23.83" a="843.54" fwhm="0.000364" res="651311.2" algo="FTMS"/>
<pk mz="238.035683" i="1287915.4" sn="10.52" a="368.63" fwhm="0.000362" res="657404.4" algo="FTMS"/>
<pk mz="238.435819" i="1061171.9" sn="8.21" a="258.58" fwhm="0.000349" res="682386.8" algo="FTMS"/>
<pk mz="238.710232" i="949136.1" sn="7.07" a="271.19" fwhm="0.000412" res="578823.1" algo="FTMS"/>
<pk mz="239.019775" i="4610039.0" sn="44.29" a="1542.66" fwhm="0.000341" res="700187.2" algo="FTMS"/>
<pk mz="239.056118" i="3982850.8" sn="37.91" a="1499.80" fwhm="0.000389" res="613811.5" algo="FTMS"/>
<pk mz="239.092580" i="1510030.8" sn="12.77" a="335.97" fwhm="0.000334" res="715779.9" algo="FTMS"/>
<pk mz="239.128922" i="3453978.8" sn="32.54" a="1043.48" fwhm="0.000325" res="736007.8" algo="FTMS"/>
<pk mz="239.950672" i="977379.3" sn="7.33" a="259.56" fwhm="0.000357" res="672043.0" algo="FTMS"/>
<pk mz="240.014964" i="3862327.5" sn="36.56" a="1276.37" fwhm="0.000348" res="689830.1" algo="FTMS"/>
<pk mz="240.051357" i="1883715.0" sn="16.51" a="557.66" fwhm="0.000350" res="685128.1" algo="FTMS"/>
<pk mz="240.059356" i="1069157.5" sn="8.26" a="297.50" fwhm="0.000441" res="544279.1" algo="FTMS"/>
<pk mz="241.010279" i="971178.4" sn="7.27" a="234.06" fwhm="0.000397" res="607410.9" algo="FTMS"/>
<pk mz="241.035375" i="2345586.0" sn="21.19" a="786.25" fwhm="0.000374" res="644318.9" algo="FTMS"/>
<pk mz="241.046633" i="2097141.3" sn="18.67" a="595.37" fwhm="0.000334" res="722202.1" algo="FTMS"/>
<pk mz="241.071747" i="3292540.8" sn="30.78" a="1219.76" fwhm="0.000366" res="659083.6" algo="FTMS"/>
<pk mz="241.082995" i="2835584.3" sn="26.15" a="954.97" fwhm="0.000358" res="672740.4" algo="FTMS"/>
<pk mz="241.108126" i="1748999.8" sn="15.15" a="558.29" fwhm="0.000372" res="647948.9" algo="FTMS"/>
<pk mz="241.136477" i="1957008.3" sn="17.25" a="615.11" fwhm="0.000367" res="657808.3" algo="FTMS"/>
<pk mz="241.144636" i="1003154.8" sn="7.59" a="211.86" fwhm="0.000312" res="772949.0" algo="FTMS"/>
<pk mz="241.994266" i="1164876.3" sn="9.23" a="261.50" fwhm="0.000311" res="778265.3" algo="FTMS"/>
<pk mz="242.066991" i="1368161.1" sn="11.28" a="437.61" fwhm="0.000404" res="598615.7" algo="FTMS"/>
<pk mz="243.033179" i="1018768.3" sn="7.71" a="299.08" fwhm="0.000411" res="591655.6" algo="FTMS"/>
<pk mz="243.051021" i="3420597.3" sn="31.96" a="1190.92" fwhm="0.000369" res="658704.3" algo="FTMS"/>
<pk mz="243.087433" i="3737535.3" sn="35.16" a="1421.49" fwhm="0.000387" res="628348.2" algo="FTMS"/>
<pk mz="243.123799" i="2059721.1" sn="18.22" a="700.10" fwhm="0.000393" res="617900.8" algo="FTMS"/>
<pk mz="244.082683" i="2619849.0" sn="23.88" a="785.82" fwhm="0.000341" res="715563.9" algo="FTMS"/>
<pk mz="245.045476" i="1087998.5" sn="8.41" a="240.29" fwhm="0.000322" res="761930.1" algo="FTMS"/>
<pk mz="245.048974" i="1708735.4" sn="14.68" a="452.19" fwhm="0.000319" res="769065.0" algo="FTMS"/>
<pk mz="245.066719" i="3038403.8" sn="28.10" a="987.76" fwhm="0.000353" res="693332.6" algo="FTMS"/>
<pk mz="245.093191" i="1647178.4" sn="14.05" a="455.45" fwhm="0.000341" res="719711.6" algo="FTMS"/>
<pk mz="245.103086" i="5549773.0" sn="53.46" a="2176.46" fwhm="0.000399" res="615000.4" algo="FTMS"/>
<pk mz="245.114322" i="1472527.6" sn="12.29" a="443.12" fwhm="0.000396" res="618340.3" algo="FTMS"/>
<pk mz="245.139415" i="1649877.9" sn="14.08" a="573.42" fwhm="0.000395" res="620057.6" algo="FTMS"/>
<pk mz="246.098265" i="1004734.1" sn="7.54" a="208.35" fwhm="0.000338" res="728987.9" algo="FTMS"/>
<pk mz="247.024839" i="2604692.3" sn="23.63" a="772.05" fwhm="0.000343" res="720739.0" algo="FTMS"/>
<pk mz="247.061241" i="1355868.4" sn="11.07" a="388.43" fwhm="0.000375" res="659556.3" algo="FTMS"/>
<pk mz="247.082379" i="2313633.3" sn="20.70" a="792.66" fwhm="0.000402" res="615042.2" algo="FTMS"/>
<pk mz="247.110646" i="1020071.5" sn="7.69" a="291.79" fwhm="0.000399" res="619641.8" algo="FTMS"/>
<pk mz="247.118694" i="1950249.4" sn="17.05" a="661.23" fwhm="0.000401" res="615986.7" algo="FTMS"/>
<pk mz="247.987054" i="1195688.3" sn="9.46" a="340.39" fwhm="0.000373" res="664660.5" algo="FTMS"/>
<pk mz="248.020007" i="954351.3" sn="7.03" a="245.42" fwhm="0.000370" res="670611.7" algo="FTMS"/>
<pk mz="248.080002" i="6733180.0" sn="65.16" a="2921.93" fwhm="0.000408" res="607644.1" algo="FTMS"/>
<pk mz="248.581706" i="1419238.1" sn="11.70" a="355.86" fwhm="0.000316" res="785790.3" algo="FTMS"/>
<pk mz="249.004097" i="3053885.3" sn="28.15" a="1189.03" fwhm="0.000404" res="616932.9" algo="FTMS"/>
<pk mz="249.040466" i="2740292.8" sn="24.99" a="1058.78" fwhm="0.000402" res="619482.0" algo="FTMS"/>
<pk mz="249.076895" i="1249484.1" sn="9.99" a="309.83" fwhm="0.000314" res="792816.9" algo="FTMS"/>
<pk mz="249.116556" i="1356116.1" sn="11.07" a="345.64" fwhm="0.000328" res="760391.2" algo="FTMS"/>
<pk mz="250.035740" i="1413514.3" sn="11.60" a="383.87" fwhm="0.000339" res="737429.2" algo="FTMS"/>
<pk mz="250.072127" i="1858065.3" sn="16.06" a="687.22" fwhm="0.000414" res="604550.3" algo="FTMS"/>
<pk mz="250.144879" i="1502047.3" sn="12.49" a="540.71" fwhm="0.000432" res="578653.2" algo="FTMS"/>
<pk mz="251.019726" i="3890883.5" sn="36.43" a="1537.39" fwhm="0.000420" res="597573.8" algo="FTMS"/>
<pk mz="251.056104" i="2862026.3" sn="26.12" a="1058.93" fwhm="0.000411" res="610314.6" algo="FTMS"/>
<pk mz="251.092565" i="1345105.0" sn="10.91" a="352.48" fwhm="0.000357" res="703074.7" algo="FTMS"/>
<pk mz="251.105056" i="968147.3" sn="7.13" a="230.41" fwhm="0.000357" res="703320.1" algo="FTMS"/>
<pk mz="251.128842" i="1082583.6" sn="8.28" a="301.52" fwhm="0.000358" res="700896.0" algo="FTMS"/>
<pk mz="252.999048" i="2979100.3" sn="27.29" a="1202.94" fwhm="0.000428" res="590751.7" algo="FTMS"/>
<pk mz="253.035397" i="4244514.5" sn="39.97" a="1793.32" fwhm="0.000428" res="590592.3" algo="FTMS"/>
<pk mz="253.071774" i="4242216.5" sn="39.95" a="1765.86" fwhm="0.000429" res="589846.9" algo="FTMS"/>
<pk mz="253.075180" i="1094312.9" sn="8.39" a="323.28" fwhm="0.000394" res="642604.5" algo="FTMS"/>
<pk mz="253.108165" i="1575982.3" sn="13.22" a="495.96" fwhm="0.000378" res="670298.6" algo="FTMS"/>
<pk mz="253.144534" i="4917300.0" sn="46.72" a="2049.24" fwhm="0.000419" res="604816.4" algo="FTMS"/>
<pk mz="253.417202" i="959264.5" sn="7.01" a="303.21" fwhm="0.000460" res="550640.7" algo="FTMS"/>
<pk mz="254.030671" i="2247361.8" sn="19.88" a="709.09" fwhm="0.000377" res="674387.7" algo="FTMS"/>
<pk mz="254.147898" i="1309972.0" sn="10.52" a="565.36" fwhm="0.000620" res="409776.7" algo="FTMS"/>
<pk mz="255.014698" i="1619159.3" sn="13.60" a="434.57" fwhm="0.000329" res="776223.0" algo="FTMS"/>
<pk mz="255.050337" i="1349212.5" sn="10.91" a="216.32" fwhm="0.000209" res="1222077.3" algo="FTMS"/>
<pk mz="255.051042" i="18450524.0" z="-1" sn="181.68" a="8109.53" fwhm="0.000424" res="602045.3" algo="FTMS" component_name="AI" deconvoluted_molecular_mass="255.051330" deconvoluted_isotopic_mass="255.051329"/>
<pk mz="255.061563" i="982110.1" sn="7.24" a="169.81" fwhm="0.000240" res="1062635.3" algo="FTMS"/>
<pk mz="255.062277" i="12021854.0" z="-1" sn="117.48" a="5208.84" fwhm="0.000425" res="600733.4" algo="FTMS" component_name="DU" deconvoluted_molecular_mass="255.062567" deconvoluted_isotopic_mass="255.062565"/>
<pk mz="255.087396" i="3262306.0" sn="30.01" a="1330.42" fwhm="0.000446" res="571407.0" algo="FTMS"/>
<pk mz="255.092539" i="959970.7" sn="7.02" a="400.25" fwhm="0.000603" res="422983.8" algo="FTMS"/>
<pk mz="255.123857" i="2612839.3" sn="23.52" a="891.25" fwhm="0.000393" res="649464.5" algo="FTMS"/>
<pk mz="255.160174" i="1112108.6" sn="8.54" a="337.93" fwhm="0.000383" res="666447.0" algo="FTMS"/>
<pk mz="255.232944" i="3113847.3" sn="28.53" a="1280.82" fwhm="0.000444" res="575054.9" algo="FTMS"/>
<pk mz="256.009929" i="1385702.3" sn="11.27" a="370.35" fwhm="0.000359" res="713904.2" algo="FTMS"/>
<pk mz="256.046369" i="2967531.3" sn="27.06" a="1092.22" fwhm="0.000390" res="657108.9" algo="FTMS"/>
<pk mz="256.054394" i="2102380.5" z="-1" sn="18.43" a="924.04" fwhm="0.000487" res="526276.3" algo="FTMS" component_name="AI" deconvoluted_molecular_mass="255.051330" deconvoluted_isotopic_mass="256.054684"/>
<pk mz="256.065641" i="1397358.0" z="-1" sn="11.39" a="419.99" fwhm="0.000378" res="677961.7" algo="FTMS" component_name="DU" deconvoluted_molecular_mass="255.062567" deconvoluted_isotopic_mass="256.065931"/>
<pk mz="256.082501" i="972720.4" sn="7.14" a="276.14" fwhm="0.000389" res="658682.0" algo="FTMS"/>
<pk mz="256.090787" i="1182385.5" sn="9.24" a="347.63" fwhm="0.000378" res="677541.3" algo="FTMS"/>
<pk mz="256.993871" i="1698924.1" sn="14.34" a="576.40" fwhm="0.000411" res="625301.2" algo="FTMS"/>
<pk mz="257.030339" i="1855345.0" sn="15.90" a="598.31" fwhm="0.000384" res="670190.8" algo="FTMS"/>
<pk mz="257.041501" i="1721586.4" sn="14.57" a="572.32" fwhm="0.000404" res="636783.0" algo="FTMS"/>
<pk mz="257.048953" i="1876083.4" sn="16.10" a="603.07" fwhm="0.000382" res="673696.0" algo="FTMS"/>
<pk mz="257.066705" i="3996789.8" sn="37.20" a="1679.89" fwhm="0.000433" res="593582.8" algo="FTMS"/>
<pk mz="257.077944" i="1060023.3" sn="7.98" a="325.08" fwhm="0.000452" res="568300.5" algo="FTMS"/>
<pk mz="257.103079" i="6376314.5" sn="60.87" a="2887.27" fwhm="0.000461" res="558108.7" algo="FTMS"/>
<pk mz="257.139482" i="3866751.3" sn="35.90" a="1468.13" fwhm="0.000404" res="635782.7" algo="FTMS"/>
<pk mz="257.175839" i="1192644.1" sn="9.30" a="360.29" fwhm="0.000421" res="611508.9" algo="FTMS"/>
<pk mz="258.061987" i="1475317.4" sn="12.11" a="459.22" fwhm="0.000392" res="657586.6" algo="FTMS"/>
<pk mz="258.098291" i="3594234.0" sn="33.19" a="1619.85" fwhm="0.000479" res="539179.0" algo="FTMS"/>
<pk mz="258.106460" i="1114746.9" sn="8.53" a="328.71" fwhm="0.000374" res="690776.4" algo="FTMS"/>
<pk mz="259.024777" i="1601130.3" sn="13.36" a="519.26" fwhm="0.000427" res="606628.0" algo="FTMS"/>
<pk mz="259.028036" i="997674.6" sn="7.36" a="252.51" fwhm="0.000474" res="546918.4" algo="FTMS"/>
<pk mz="259.045963" i="1977324.8" sn="17.11" a="683.21" fwhm="0.000405" res="640025.4" algo="FTMS"/>
<pk mz="259.082326" i="6157937.0" sn="58.69" a="2916.85" fwhm="0.000476" res="544537.7" algo="FTMS"/>
<pk mz="259.100861" i="1025875.3" sn="7.64" a="414.92" fwhm="0.000553" res="468825.2" algo="FTMS"/>
<pk mz="259.110609" i="1065076.4" sn="8.03" a="261.32" fwhm="0.000366" res="708158.0" algo="FTMS"/>
<pk mz="259.118748" i="6230645.5" sn="59.42" a="2784.49" fwhm="0.000452" res="573852.6" algo="FTMS"/>
<pk mz="259.129948" i="5372534.5" sn="50.88" a="2311.08" fwhm="0.000443" res="585437.3" algo="FTMS"/>
<pk mz="259.155185" i="1851641.6" sn="15.86" a="692.64" fwhm="0.000416" res="623434.7" algo="FTMS"/>
<pk mz="260.976780" i="1013828.9" sn="7.49" a="322.52" fwhm="0.000462" res="565237.7" algo="FTMS"/>
<pk mz="261.004097" i="1654087.9" sn="13.83" a="596.59" fwhm="0.000428" res="610061.1" algo="FTMS"/>
<pk mz="261.040463" i="2683211.8" sn="24.03" a="1021.97" fwhm="0.000421" res="620617.5" algo="FTMS"/>
<pk mz="261.061612" i="1669454.0" sn="13.99" a="631.11" fwhm="0.000473" res="552113.2" algo="FTMS"/>
<pk mz="261.076861" i="1126735.5" sn="8.61" a="284.59" fwhm="0.000349" res="747891.5" algo="FTMS"/>
<pk mz="261.097959" i="3678801.8" sn="33.90" a="1474.64" fwhm="0.000423" res="617059.8" algo="FTMS"/>
<pk mz="261.134406" i="2719573.5" sn="24.39" a="920.64" fwhm="0.000399" res="654961.0" algo="FTMS"/>
<pk mz="262.035721" i="1474866.3" sn="12.06" a="440.56" fwhm="0.000377" res="695837.2" algo="FTMS"/>
<pk mz="262.072132" i="2199733.8" sn="19.24" a="810.54" fwhm="0.000441" res="593968.3" algo="FTMS"/>
<pk mz="262.095777" i="1104696.3" sn="8.39" a="304.17" fwhm="0.000382" res="685255.5" algo="FTMS"/>
<pk mz="263.019772" i="3901458.3" sn="36.10" a="1754.64" fwhm="0.000441" res="596664.9" algo="FTMS"/>
<pk mz="263.044078" i="5557780.5" sn="52.51" a="2486.89" fwhm="0.000454" res="578849.5" algo="FTMS"/>
<pk mz="263.056085" i="2731797.8" sn="24.51" a="979.24" fwhm="0.000408" res="644598.0" algo="FTMS"/>
<pk mz="263.092566" i="1236633.3" sn="9.70" a="399.70" fwhm="0.000401" res="656602.5" algo="FTMS"/>
<pk mz="264.015004" i="1434862.6" sn="11.66" a="419.40" fwhm="0.000386" res="683774.9" algo="FTMS"/>
<pk mz="264.051402" i="1543281.9" sn="12.73" a="453.16" fwhm="0.000411" res="642052.0" algo="FTMS"/>
<pk mz="264.160582" i="1596283.8" sn="13.26" a="507.49" fwhm="0.000418" res="632548.7" algo="FTMS"/>
<pk mz="264.999011" i="3365573.5" sn="30.66" a="1296.81" fwhm="0.000423" res="626875.0" algo="FTMS"/>
<pk mz="265.035392" i="4733640.5" sn="44.16" a="2244.07" fwhm="0.000473" res="560673.6" algo="FTMS"/>
<pk mz="265.041103" i="1766601.0" sn="14.88" a="683.07" fwhm="0.000461" res="575053.0" algo="FTMS"/>
<pk mz="265.057876" i="1033930.5" sn="7.65" a="254.26" fwhm="0.000366" res="724420.6" algo="FTMS"/>
<pk mz="265.071748" i="2984907.8" sn="26.91" a="1233.34" fwhm="0.000459" res="577404.8" algo="FTMS"/>
<pk mz="265.075162" i="1122764.0" sn="8.53" a="271.93" fwhm="0.000372" res="712314.8" algo="FTMS"/>
<pk mz="265.084801" i="1249676.8" sn="9.78" a="437.05" fwhm="0.000448" res="592143.0" algo="FTMS"/>
<pk mz="265.108141" i="1285582.9" sn="10.14" a="452.68" fwhm="0.000427" res="621197.4" algo="FTMS"/>
<pk mz="265.147910" i="4316626.0" sn="40.05" a="1950.45" fwhm="0.000476" res="557217.3" algo="FTMS"/>
<pk mz="266.030644" i="1625628.1" sn="13.49" a="599.51" fwhm="0.000463" res="575156.9" algo="FTMS"/>
<pk mz="266.066987" i="1338911.1" sn="10.66" a="377.16" fwhm="0.000398" res="668319.3" algo="FTMS"/>
<pk mz="266.089496" i="2617633.0" sn="23.28" a="1071.56" fwhm="0.000454" res="586080.0" algo="FTMS"/>
<pk mz="266.106780" i="1742370.4" sn="14.64" a="662.70" fwhm="0.000439" res="606475.4" algo="FTMS"/>
<pk mz="267.014610" i="6132075.0" sn="57.96" a="2966.09" fwhm="0.000493" res="541759.8" algo="FTMS"/>
<pk mz="267.051047" i="4405358.0" sn="40.92" a="2069.15" fwhm="0.000483" res="552360.2" algo="FTMS"/>
<pk mz="267.073479" i="2490863.8" sn="22.03" a="1173.54" fwhm="0.000555" res="481453.8" algo="FTMS"/>
<pk mz="267.087434" i="2777712.8" sn="24.86" a="1232.53" fwhm="0.000482" res="554394.8" algo="FTMS"/>
<pk mz="267.123784" i="1869171.6" sn="15.89" a="844.87" fwhm="0.000531" res="503100.4" algo="FTMS"/>
<pk mz="267.160248" i="987510.5" sn="7.19" a="225.00" fwhm="0.000397" res="672945.4" algo="FTMS"/>
<pk mz="268.046237" i="1946042.4" sn="16.65" a="769.24" fwhm="0.000472" res="567796.1" algo="FTMS"/>
<pk mz="268.993976" i="1436544.4" sn="11.58" a="503.15" fwhm="0.000418" res="643828.4" algo="FTMS"/>
<pk mz="269.030304" i="6211587.0" sn="58.50" a="2892.25" fwhm="0.000476" res="565224.1" algo="FTMS"/>
<pk mz="269.066651" i="6489605.5" sn="61.23" a="3027.15" fwhm="0.000470" res="572770.0" algo="FTMS"/>
<pk mz="269.103130" i="4687880.5" sn="43.53" a="2123.88" fwhm="0.000470" res="571972.4" algo="FTMS"/>
<pk mz="269.131254" i="4028426.3" sn="37.05" a="1726.53" fwhm="0.000427" res="630944.9" algo="FTMS"/>
<pk mz="269.139444" i="3906571.0" sn="35.85" a="1788.41" fwhm="0.000490" res="548828.2" algo="FTMS"/>
<pk mz="269.175827" i="1043853.6" sn="7.72" a="258.99" fwhm="0.000392" res="687044.5" algo="FTMS"/>
<pk mz="269.212302" i="1246800.1" sn="9.71" a="508.68" fwhm="0.000559" res="481470.5" algo="FTMS"/>
<pk mz="269.452147" i="981409.4" sn="7.10" a="377.03" fwhm="0.000520" res="518580.4" algo="FTMS"/>
<pk mz="270.025622" i="1669962.0" sn="13.87" a="508.25" fwhm="0.000376" res="717574.1" algo="FTMS"/>
<pk mz="270.033670" i="980554.6" sn="7.09" a="227.78" fwhm="0.000405" res="666113.6" algo="FTMS"/>
<pk mz="270.061898" i="1610828.6" sn="13.29" a="635.84" fwhm="0.000460" res="586861.1" algo="FTMS"/>
<pk mz="271.009648" i="1264910.1" sn="9.89" a="401.62" fwhm="0.000425" res="637883.2" algo="FTMS"/>
<pk mz="271.045914" i="3788688.5" sn="34.69" a="1736.51" fwhm="0.000494" res="548947.4" algo="FTMS"/>
<pk mz="271.064601" i="3077265.8" sn="27.70" a="1535.97" fwhm="0.000547" res="495936.5" algo="FTMS"/>
<pk mz="271.082352" i="6203027.0" sn="58.41" a="2974.67" fwhm="0.000478" res="567022.9" algo="FTMS"/>
<pk mz="271.093635" i="1482259.9" sn="12.02" a="528.54" fwhm="0.000476" res="569995.9" algo="FTMS"/>
<pk mz="271.118761" i="8891030.0" sn="84.83" a="4348.58" fwhm="0.000495" res="548265.5" algo="FTMS"/>
<pk mz="271.155067" i="2065048.0" sn="17.75" a="786.18" fwhm="0.000441" res="614931.2" algo="FTMS"/>
<pk mz="271.916193" i="1100619.3" sn="8.27" a="663.34" fwhm="0.000693" res="392382.2" algo="FTMS"/>
<pk mz="272.041167" i="1065235.6" sn="7.93" a="411.16" fwhm="0.000658" res="413206.1" algo="FTMS"/>
<pk mz="272.056517" i="1190868.6" sn="9.16" a="332.76" fwhm="0.000392" res="694540.0" algo="FTMS"/>
<pk mz="272.077552" i="1642070.0" sn="13.59" a="553.99" fwhm="0.000438" res="620845.8" algo="FTMS"/>
<pk mz="272.085832" i="1273686.6" sn="9.97" a="374.85" fwhm="0.000412" res="660429.5" algo="FTMS"/>
<pk mz="272.114021" i="2059480.5" sn="17.70" a="770.40" fwhm="0.000437" res="622444.4" algo="FTMS"/>
<pk mz="272.122053" i="1448153.0" sn="11.69" a="480.68" fwhm="0.000454" res="599946.7" algo="FTMS"/>
<pk mz="273.004151" i="1118995.3" sn="8.45" a="441.92" fwhm="0.000532" res="512916.3" algo="FTMS"/>
<pk mz="273.025181" i="1563028.6" sn="12.82" a="534.41" fwhm="0.000419" res="650860.9" algo="FTMS"/>
<pk mz="273.040482" i="2133397.5" sn="18.42" a="999.06" fwhm="0.000545" res="500887.5" algo="FTMS"/>
<pk mz="273.061636" i="4446999.0" sn="41.16" a="2046.35" fwhm="0.000474" res="576331.1" algo="FTMS"/>
<pk mz="273.072858" i="992087.7" sn="7.21" a="308.35" fwhm="0.000467" res="585311.2" algo="FTMS"/>
<pk mz="273.098015" i="7933209.5" sn="75.42" a="3816.25" fwhm="0.000486" res="561383.0" algo="FTMS"/>
<pk mz="273.134321" i="8327963.5" sn="79.29" a="4582.76" fwhm="0.000545" res="501066.5" algo="FTMS"/>
<pk mz="273.170749" i="1179806.1" sn="9.01" a="401.25" fwhm="0.000452" res="604987.0" algo="FTMS"/>
<pk mz="274.035703" i="1742038.4" sn="14.51" a="645.55" fwhm="0.000429" res="638221.2" algo="FTMS"/>
<pk mz="274.057022" i="1043735.7" sn="7.68" a="342.83" fwhm="0.000455" res="602534.7" algo="FTMS"/>
<pk mz="274.071979" i="994328.7" sn="7.20" a="320.53" fwhm="0.000441" res="621217.5" algo="FTMS"/>
<pk mz="274.093230" i="2921562.0" sn="26.05" a="1204.01" fwhm="0.000457" res="599829.9" algo="FTMS"/>
<pk mz="274.101305" i="1315546.6" sn="10.34" a="383.39" fwhm="0.000399" res="687597.5" algo="FTMS"/>
<pk mz="274.137717" i="1488092.9" sn="12.03" a="565.88" fwhm="0.000506" res="541596.4" algo="FTMS"/>
<pk mz="275.019745" i="2635413.8" sn="23.25" a="1151.63" fwhm="0.000487" res="564898.0" algo="FTMS"/>
<pk mz="275.056161" i="1777432.1" sn="14.86" a="666.35" fwhm="0.000477" res="577127.3" algo="FTMS"/>
<pk mz="275.077264" i="3597721.5" sn="32.67" a="1632.59" fwhm="0.000480" res="572943.2" algo="FTMS"/>
<pk mz="275.092502" i="1145370.5" sn="8.67" a="374.18" fwhm="0.000415" res="663027.8" algo="FTMS"/>
<pk mz="275.095846" i="1827354.8" sn="15.35" a="838.38" fwhm="0.000593" res="463754.2" algo="FTMS"/>
<pk mz="275.105560" i="1440923.4" sn="11.57" a="584.79" fwhm="0.000520" res="529544.2" algo="FTMS"/>
<pk mz="275.113690" i="5969820.0" sn="55.88" a="2914.27" fwhm="0.000505" res="544491.6" algo="FTMS"/>
<pk mz="275.150035" i="2050718.1" sn="17.53" a="844.58" fwhm="0.000469" res="586920.9" algo="FTMS"/>
<pk mz="275.985320" i="996947.9" sn="7.22" a="398.72" fwhm="0.000576" res="478936.2" algo="FTMS"/>
<pk mz="276.015024" i="1641813.9" sn="13.53" a="697.22" fwhm="0.000490" res="562794.1" algo="FTMS"/>
<pk mz="276.051299" i="1837912.1" sn="15.45" a="681.88" fwhm="0.000452" res="610083.6" algo="FTMS"/>
<pk mz="277.035392" i="5863959.5" sn="54.84" a="2911.84" fwhm="0.000508" res="545616.0" algo="FTMS"/>
<pk mz="277.058877" i="3254297.3" sn="29.31" a="875.53" fwhm="0.000286" res="968832.0" algo="FTMS"/>
<pk mz="277.059688" i="63779864.0" z="-1" sn="621.53" a="33753.46" fwhm="0.000507" res="546002.5" algo="FTMS" component_name="F" deconvoluted_molecular_mass="277.059993" deconvoluted_isotopic_mass="277.060028"/>
<pk mz="277.071697" i="2605082.0" sn="22.95" a="1091.38" fwhm="0.000480" res="577013.6" algo="FTMS"/>
<pk mz="277.083049" i="1188378.8" sn="9.09" a="345.83" fwhm="0.000416" res="666101.1" algo="FTMS"/>
<pk mz="277.084823" i="1721626.9" sn="14.31" a="562.84" fwhm="0.000418" res="662937.9" algo="FTMS"/>
<pk mz="277.092894" i="1489563.5" sn="12.04" a="588.37" fwhm="0.000505" res="548950.4" algo="FTMS"/>
<pk mz="277.108111" i="1643420.4" sn="13.55" a="814.37" fwhm="0.000591" res="468766.8" algo="FTMS"/>
<pk mz="277.111497" i="1209948.6" sn="9.30" a="571.68" fwhm="0.000708" res="391545.4" algo="FTMS"/>
<pk mz="277.121272" i="1030301.3" sn="7.55" a="339.49" fwhm="0.000439" res="631278.4" algo="FTMS"/>
<pk mz="277.180897" i="1859873.1" sn="15.66" a="851.05" fwhm="0.000533" res="520306.7" algo="FTMS"/>
<pk mz="278.030698" i="2251608.5" sn="19.41" a="1010.19" fwhm="0.000489" res="568281.0" algo="FTMS"/>
<pk mz="278.063054" i="6165594.5" z="-1" sn="57.54" a="3144.02" fwhm="0.000525" res="529853.2" algo="FTMS" component_name="F" deconvoluted_molecular_mass="277.059993" deconvoluted_isotopic_mass="278.063396"/>
<pk mz="278.067070" i="1341275.0" sn="10.54" a="461.03" fwhm="0.000454" res="612162.9" algo="FTMS"/>
<pk mz="278.848377" i="1018638.7" sn="7.40" a="250.97" fwhm="0.000380" res="732960.0" algo="FTMS"/>
<pk mz="279.014683" i="10444954.0" z="-1" sn="99.22" a="5359.99" fwhm="0.000510" res="546688.4" algo="FTMS" component_name="FT" deconvoluted_molecular_mass="279.015025" deconvoluted_isotopic_mass="279.015027"/>
<pk mz="279.038959" i="3039899.5" sn="27.09" a="1545.85" fwhm="0.000567" res="492035.0" algo="FTMS"/>
<pk mz="279.051052" i="8220828.0" sn="77.56" a="4107.64" fwhm="0.000503" res="554912.8" algo="FTMS"/>
<pk mz="279.055926" i="1262748.5" sn="9.78" a="249.63" fwhm="0.000288" res="967638.3" algo="FTMS"/>
<pk mz="279.056724" i="17435804.0" z="-1" sn="167.33" a="9497.56" fwhm="0.000528" res="528084.6" algo="FTMS" component_name="AP" deconvoluted_molecular_mass="279.057059" deconvoluted_isotopic_mass="279.057069"/>
<pk mz="279.064189" i="1191453.1" z="-1" sn="9.08" a="411.14" fwhm="0.000461" res="604804.6" algo="FTMS" component_name="F" deconvoluted_molecular_mass="277.059993" deconvoluted_isotopic_mass="279.064534"/>
<pk mz="279.087400" i="3209886.8" sn="28.74" a="1670.45" fwhm="0.000542" res="514467.2" algo="FTMS"/>
<pk mz="279.100507" i="1758111.5" sn="14.60" a="725.44" fwhm="0.000507" res="549951.8" algo="FTMS"/>
<pk mz="279.123721" i="1287201.1" sn="10.01" a="721.68" fwhm="0.000682" res="408987.4" algo="FTMS"/>
<pk mz="279.136829" i="1513378.0" sn="12.22" a="649.70" fwhm="0.000545" res="512609.3" algo="FTMS"/>
<pk mz="279.163597" i="1937443.8" sn="16.35" a="829.48" fwhm="0.000506" res="551343.4" algo="FTMS"/>
<pk mz="280.009935" i="1208797.1" sn="9.25" a="352.32" fwhm="0.000423" res="662231.5" algo="FTMS"/>
<pk mz="280.018006" i="1426397.6" z="-1" sn="11.37" a="473.24" fwhm="0.000418" res="670592.2" algo="FTMS" component_name="FT" deconvoluted_molecular_mass="279.015025" deconvoluted_isotopic_mass="280.018353"/>
<pk mz="280.046297" i="2538975.5" sn="22.21" a="1065.87" fwhm="0.000487" res="575272.1" algo="FTMS"/>
<pk mz="280.054271" i="1214048.1" sn="9.30" a="403.65" fwhm="0.000496" res="564605.7" algo="FTMS"/>
<pk mz="280.059951" i="1576864.5" z="-1" sn="12.84" a="921.63" fwhm="0.000683" res="410140.6" algo="FTMS" component_name="AP" deconvoluted_molecular_mass="279.057059" deconvoluted_isotopic_mass="280.060299"/>
<pk mz="280.082559" i="1206626.1" sn="9.23" a="509.17" fwhm="0.000539" res="519534.7" algo="FTMS"/>
<pk mz="280.993972" i="1085729.5" sn="8.05" a="401.33" fwhm="0.000573" res="490485.2" algo="FTMS"/>
<pk mz="281.030261" i="7196452.0" sn="67.58" a="3645.92" fwhm="0.000512" res="548992.8" algo="FTMS"/>
<pk mz="281.066628" i="9197863.0" sn="87.07" a="4900.52" fwhm="0.000531" res="528828.5" algo="FTMS"/>
<pk mz="281.079790" i="1163559.5" sn="8.81" a="409.93" fwhm="0.000477" res="589252.7" algo="FTMS"/>
<pk mz="281.103098" i="2896681.3" sn="25.69" a="1363.31" fwhm="0.000525" res="535737.6" algo="FTMS"/>
<pk mz="281.116217" i="1536170.1" sn="12.44" a="582.69" fwhm="0.000481" res="584333.1" algo="FTMS"/>
<pk mz="281.139532" i="2487083.8" sn="21.70" a="1173.45" fwhm="0.000509" res="552615.8" algo="FTMS"/>
<pk mz="282.025559" i="2002027.4" sn="16.98" a="733.45" fwhm="0.000452" res="624167.9" algo="FTMS"/>
<pk mz="282.033802" i="1104172.0" sn="8.23" a="348.91" fwhm="0.000522" res="540180.1" algo="FTMS"/>
<pk mz="282.061948" i="2697326.0" sn="23.75" a="1147.09" fwhm="0.000480" res="587326.7" algo="FTMS"/>
<pk mz="282.069951" i="1155182.6" sn="8.73" a="403.28" fwhm="0.000460" res="613173.4" algo="FTMS"/>
<pk mz="282.084466" i="987375.8" sn="7.09" a="278.11" fwhm="0.000467" res="603733.0" algo="FTMS"/>
<pk mz="282.431662" i="1051593.3" sn="7.68" a="334.43" fwhm="0.000532" res="531195.7" algo="FTMS"/>
<pk mz="283.009599" i="2993588.5" sn="26.51" a="1285.80" fwhm="0.000486" res="582051.7" algo="FTMS"/>
<pk mz="283.045925" i="6252983.5" sn="58.12" a="3510.55" fwhm="0.000577" res="490126.7" algo="FTMS"/>
<pk mz="283.068382" i="1565113.0" sn="12.66" a="582.71" fwhm="0.000500" res="566191.0" algo="FTMS"/>
<pk mz="283.082332" i="10558906.0" z="-1" sn="99.88" a="5961.03" fwhm="0.000549" res="515746.7" algo="FTMS" component_name="FO" deconvoluted_molecular_mass="283.082691" deconvoluted_isotopic_mass="283.082687"/>
<pk mz="283.118722" i="3875261.0" sn="35.06" a="1818.67" fwhm="0.000502" res="563863.9" algo="FTMS"/>
<pk mz="283.137320" i="1140158.3" sn="8.54" a="452.94" fwhm="0.000600" res="472164.9" algo="FTMS"/>
<pk mz="283.155179" i="2041023.6" sn="17.28" a="949.24" fwhm="0.000569" res="497707.1" algo="FTMS"/>
<pk mz="283.264196" i="2609352.0" sn="22.79" a="1524.87" fwhm="0.000624" res="454238.5" algo="FTMS"/>
<pk mz="284.041265" i="2473476.5" sn="21.47" a="1201.74" fwhm="0.000538" res="528280.9" algo="FTMS"/>
<pk mz="284.077611" i="1510087.4" sn="12.13" a="843.71" fwhm="0.000663" res="428710.8" algo="FTMS"/>
<pk mz="284.085705" i="1617672.0" z="-1" sn="13.17" a="859.09" fwhm="0.000640" res="444137.8" algo="FTMS" component_name="FO" deconvoluted_molecular_mass="283.082691" deconvoluted_isotopic_mass="284.086062"/>
<pk mz="285.004169" i="993170.3" sn="7.11" a="341.43" fwhm="0.000486" res="586795.7" algo="FTMS"/>
<pk mz="285.025228" i="2629204.0" sn="22.98" a="1227.01" fwhm="0.000516" res="551846.8" algo="FTMS"/>
<pk mz="285.040466" i="1037205.3" sn="7.54" a="335.37" fwhm="0.000493" res="578475.5" algo="FTMS"/>
<pk mz="285.061599" i="23617112.0" z="-1" sn="226.51" a="13629.50" fwhm="0.000564" res="504999.3" algo="FTMS" component_name="Z" deconvoluted_molecular_mass="285.061912" deconvoluted_isotopic_mass="285.061958"/>
<pk mz="285.080180" i="1942488.6" sn="16.32" a="893.82" fwhm="0.000542" res="526088.5" algo="FTMS"/>
<pk mz="285.097971" i="9602650.0" sn="90.60" a="5489.75" fwhm="0.000556" res="512500.8" algo="FTMS"/>
<pk mz="285.109118" i="1175387.0" sn="8.88" a="305.13" fwhm="0.000384" res="743075.5" algo="FTMS"/>
<pk mz="285.126132" i="22769244.0" z="-1" sn="218.28" a="12897.55" fwhm="0.000548" res="520026.1" algo="FTMS" component_name="b" deconvoluted_molecular_mass="285.126494" deconvoluted_isotopic_mass="285.126492"/>
<pk mz="285.134327" i="6209629.0" sn="57.70" a="3481.95" fwhm="0.000561" res="508459.9" algo="FTMS"/>
<pk mz="285.170642" i="1929696.1" sn="16.19" a="892.87" fwhm="0.000562" res="507538.8" algo="FTMS"/>
<pk mz="285.207153" i="2353763.0" sn="20.31" a="1071.25" fwhm="0.000536" res="532493.0" algo="FTMS"/>
<pk mz="286.056908" i="2714539.5" sn="23.80" a="1210.33" fwhm="0.000500" res="571555.5" algo="FTMS"/>
<pk mz="286.064930" i="2131884.3" z="-1" sn="18.15" a="1083.91" fwhm="0.000598" res="478416.7" algo="FTMS" component_name="Z" deconvoluted_molecular_mass="285.061912" deconvoluted_isotopic_mass="286.065292"/>
<pk mz="286.093328" i="1126958.6" sn="8.41" a="437.45" fwhm="0.000509" res="562571.8" algo="FTMS"/>
<pk mz="286.101261" i="1464431.3" sn="11.68" a="755.37" fwhm="0.000615" res="465112.4" algo="FTMS"/>
<pk mz="286.129488" i="3747761.8" z="-1" sn="33.82" a="2248.53" fwhm="0.000613" res="466748.4" algo="FTMS" component_name="b" deconvoluted_molecular_mass="285.126494" deconvoluted_isotopic_mass="286.129851"/>
<pk mz="286.137700" i="1184434.5" sn="8.97" a="431.72" fwhm="0.000484" res="591221.3" algo="FTMS"/>
<pk mz="286.321310" i="1013378.6" sn="7.31" a="380.55" fwhm="0.000509" res="562636.2" algo="FTMS"/>
<pk mz="287.019749" i="1491201.1" sn="11.87" a="536.25" fwhm="0.000454" res="632508.8" algo="FTMS"/>
<pk mz="287.040766" i="2907395.0" sn="25.52" a="1594.18" fwhm="0.000587" res="488706.2" algo="FTMS"/>
<pk mz="287.056168" i="1621252.4" sn="13.12" a="684.35" fwhm="0.000507" res="565764.2" algo="FTMS"/>
<pk mz="287.059582" i="991044.7" sn="7.05" a="288.65" fwhm="0.000482" res="595166.7" algo="FTMS"/>
<pk mz="287.067292" i="1237253.4" z="-1" sn="9.42" a="644.42" fwhm="0.000739" res="388531.1" algo="FTMS" component_name="Z" deconvoluted_molecular_mass="285.061912" deconvoluted_isotopic_mass="287.067657"/>
<pk mz="287.077233" i="4246278.5" sn="38.42" a="2462.75" fwhm="0.000557" res="515459.0" algo="FTMS"/>
<pk mz="287.088454" i="1800967.4" sn="14.85" a="663.92" fwhm="0.000471" res="609508.3" algo="FTMS"/>
<pk mz="287.113627" i="9811722.0" sn="92.05" a="5690.44" fwhm="0.000564" res="509502.4" algo="FTMS"/>
<pk mz="287.124859" i="1411338.8" sn="11.10" a="533.00" fwhm="0.000475" res="604780.1" algo="FTMS"/>
<pk mz="287.150052" i="6217997.0" sn="57.42" a="3382.20" fwhm="0.000563" res="510382.8" algo="FTMS"/>
<pk mz="287.186439" i="1531408.4" sn="12.25" a="568.80" fwhm="0.000493" res="583047.8" algo="FTMS"/>
<pk mz="287.222857" i="992787.7" sn="7.06" a="319.46" fwhm="0.000442" res="650019.9" algo="FTMS"/>
<pk mz="288.015080" i="1011294.1" sn="7.24" a="389.77" fwhm="0.000537" res="536163.1" algo="FTMS"/>
<pk mz="288.051551" i="1206113.6" sn="9.12" a="398.19" fwhm="0.000467" res="616451.2" algo="FTMS"/>
<pk mz="288.072565" i="1123939.6" sn="8.33" a="315.21" fwhm="0.000406" res="708775.0" algo="FTMS"/>
<pk mz="288.116913" i="1478759.9" sn="11.75" a="607.20" fwhm="0.000518" res="556562.1" algo="FTMS"/>
<pk mz="288.677984" i="1169310.9" sn="8.76" a="565.44" fwhm="0.000615" res="469530.7" algo="FTMS"/>
<pk mz="288.987299" i="1448125.9" sn="11.45" a="555.85" fwhm="0.000541" res="533797.3" algo="FTMS"/>
<pk mz="289.035377" i="2772930.8" sn="24.22" a="1459.58" fwhm="0.000565" res="511893.3" algo="FTMS"/>
<pk mz="289.046365" i="1068611.9" sn="7.79" a="475.92" fwhm="0.000653" res="442786.8" algo="FTMS"/>
<pk mz="289.056493" i="2149316.8" sn="18.21" a="928.34" fwhm="0.000492" res="587594.0" algo="FTMS"/>
<pk mz="289.071772" i="2267078.5" sn="19.34" a="1118.22" fwhm="0.000541" res="534555.8" algo="FTMS"/>
<pk mz="289.083076" i="1683719.5" sn="13.72" a="1067.17" fwhm="0.000736" res="392931.6" algo="FTMS"/>
<pk mz="289.084784" i="1080391.8" sn="7.91" a="378.59" fwhm="0.000493" res="586436.1" algo="FTMS"/>
<pk mz="289.092891" i="4398024.5" sn="39.88" a="2562.41" fwhm="0.000571" res="505981.8" algo="FTMS"/>
<pk mz="289.108184" i="1278026.1" sn="9.81" a="484.83" fwhm="0.000518" res="557736.1" algo="FTMS"/>
<pk mz="289.111550" i="1243466.4" sn="9.48" a="605.65" fwhm="0.000579" res="499490.3" algo="FTMS"/>
<pk mz="289.121193" i="7109067.5" sn="66.01" a="4238.14" fwhm="0.000589" res="490451.9" algo="FTMS"/>
<pk mz="289.129300" i="5411276.0" sn="49.64" a="2849.39" fwhm="0.000535" res="540649.1" algo="FTMS"/>
<pk mz="289.147851" i="1520462.1" sn="12.15" a="803.56" fwhm="0.000619" res="467053.3" algo="FTMS"/>
<pk mz="289.165667" i="1499088.0" sn="11.94" a="570.17" fwhm="0.000455" res="635005.9" algo="FTMS"/>
<pk mz="290.030657" i="1841962.3" sn="15.24" a="937.63" fwhm="0.000625" res="463936.2" algo="FTMS"/>
<pk mz="290.066992" i="1481262.1" sn="11.77" a="588.24" fwhm="0.000512" res="565995.1" algo="FTMS"/>
<pk mz="290.078215" i="1033903.3" sn="7.46" a="267.33" fwhm="0.000424" res="684661.7" algo="FTMS"/>
<pk mz="290.088084" i="1881904.4" sn="15.63" a="945.34" fwhm="0.000577" res="502880.9" algo="FTMS"/>
<pk mz="290.124590" i="1564724.3" sn="12.57" a="579.73" fwhm="0.000490" res="591650.0" algo="FTMS"/>
<pk mz="290.840979" i="994306.6" sn="7.07" a="375.95" fwhm="0.000553" res="525860.9" algo="FTMS"/>
<pk mz="291.014602" i="4337302.0" sn="39.29" a="2287.44" fwhm="0.000565" res="514984.1" algo="FTMS"/>
<pk mz="291.038878" i="1204440.8" sn="9.10" a="521.49" fwhm="0.000607" res="479797.3" algo="FTMS"/>
<pk mz="291.051006" i="3536282.3" sn="31.57" a="1881.81" fwhm="0.000570" res="510728.6" algo="FTMS"/>
<pk mz="291.062362" i="1626523.4" sn="13.17" a="682.36" fwhm="0.000510" res="570152.0" algo="FTMS"/>
<pk mz="291.064128" i="1366171.6" sn="10.66" a="472.32" fwhm="0.000472" res="616864.6" algo="FTMS"/>
<pk mz="291.087447" i="2584734.3" sn="22.40" a="1387.96" fwhm="0.000596" res="488013.6" algo="FTMS"/>
<pk mz="291.090754" i="1152926.6" sn="8.60" a="611.74" fwhm="0.000700" res="415913.2" algo="FTMS"/>
<pk mz="291.100454" i="1201311.8" sn="9.07" a="567.07" fwhm="0.000606" res="480156.2" algo="FTMS"/>
<pk mz="291.108515" i="1498400.6" sn="11.93" a="579.05" fwhm="0.000464" res="627826.0" algo="FTMS"/>
<pk mz="291.118288" i="2188193.8" sn="18.58" a="949.96" fwhm="0.000523" res="557111.3" algo="FTMS"/>
<pk mz="291.123820" i="1332642.4" sn="10.33" a="456.12" fwhm="0.000469" res="621115.6" algo="FTMS"/>
<pk mz="291.136911" i="1158179.9" sn="8.65" a="329.06" fwhm="0.000459" res="634533.6" algo="FTMS"/>
<pk mz="291.163654" i="2772646.8" sn="24.21" a="1282.51" fwhm="0.000493" res="590007.0" algo="FTMS"/>
<pk mz="291.209648" i="2612908.0" sn="22.67" a="1273.52" fwhm="0.000538" res="541225.0" algo="FTMS"/>
<pk mz="291.900097" i="1097723.6" sn="8.02" a="421.86" fwhm="0.000623" res="468206.0" algo="FTMS"/>
<pk mz="292.009942" i="1195912.5" sn="8.96" a="562.09" fwhm="0.000597" res="489222.7" algo="FTMS"/>
<pk mz="292.046280" i="2804492.8" sn="24.36" a="1358.03" fwhm="0.000534" res="547162.2" algo="FTMS"/>
<pk mz="292.082664" i="2008337.1" sn="16.74" a="933.70" fwhm="0.000562" res="519714.5" algo="FTMS"/>
<pk mz="292.103777" i="1943187.6" sn="16.11" a="1003.06" fwhm="0.000592" res="493625.5" algo="FTMS"/>
<pk mz="292.993927" i="2939007.0" sn="25.65" a="1298.34" fwhm="0.000503" res="581999.7" algo="FTMS"/>
<pk mz="293.030289" i="6418307.5" sn="58.96" a="3657.71" fwhm="0.000571" res="513320.0" algo="FTMS"/>
<pk mz="293.041372" i="1184772.9" sn="8.85" a="401.24" fwhm="0.000462" res="633858.2" algo="FTMS"/>
<pk mz="293.066667" i="5200264.0" sn="47.30" a="2946.66" fwhm="0.000598" res="490337.6" algo="FTMS"/>
<pk mz="293.077764" i="1100553.4" sn="8.04" a="423.83" fwhm="0.000548" res="535015.3" algo="FTMS"/>
<pk mz="293.079723" i="1569673.6" sn="12.54" a="643.65" fwhm="0.000520" res="563346.7" algo="FTMS"/>
<pk mz="293.103019" i="2776204.5" sn="24.09" a="1394.85" fwhm="0.000536" res="546559.2" algo="FTMS"/>
<pk mz="293.114290" i="1633293.9" sn="13.14" a="682.11" fwhm="0.000487" res="601320.1" algo="FTMS"/>
<pk mz="293.116169" i="2075534.1" sn="17.38" a="915.46" fwhm="0.000513" res="571358.6" algo="FTMS"/>
<pk mz="293.139568" i="1052305.0" sn="7.58" a="348.08" fwhm="0.000536" res="547410.8" algo="FTMS"/>
<pk mz="293.175802" i="50669972.0" z="-1" sn="482.66" a="29696.80" fwhm="0.000566" res="518241.9" algo="FTMS" component_name="I" deconvoluted_molecular_mass="293.176192" deconvoluted_isotopic_mass="293.176182"/>
<pk mz="293.179169" i="4671894.0" sn="42.24" a="2435.39" fwhm="0.000546" res="536773.0" algo="FTMS"/>
<pk mz="294.025609" i="2275584.8" sn="19.29" a="1448.81" fwhm="0.000681" res="432013.8" algo="FTMS"/>
<pk mz="294.033686" i="1116161.9" sn="8.19" a="306.95" fwhm="0.000394" res="746752.9" algo="FTMS"/>
<pk mz="294.061960" i="2535173.5" sn="21.78" a="1155.26" fwhm="0.000521" res="564173.2" algo="FTMS"/>
<pk mz="294.098313" i="1095562.3" sn="7.99" a="409.67" fwhm="0.000494" res="595477.4" algo="FTMS"/>
<pk mz="294.179215" i="8150548.5" z="-1" sn="75.54" a="4477.85" fwhm="0.000552" res="532512.3" algo="FTMS" component_name="I" deconvoluted_molecular_mass="293.176192" deconvoluted_isotopic_mass="294.179598"/>
<pk mz="294.182489" i="1125653.1" sn="8.28" a="417.64" fwhm="0.000497" res="592256.6" algo="FTMS"/>
<pk mz="295.009535" i="4979330.0" sn="45.18" a="2873.88" fwhm="0.000604" res="488483.8" algo="FTMS"/>
<pk mz="295.045926" i="10104455.0" sn="94.25" a="6188.68" fwhm="0.000593" res="497799.5" algo="FTMS"/>
<pk mz="295.082342" i="4660875.5" sn="42.13" a="2527.70" fwhm="0.000567" res="520839.8" algo="FTMS"/>
<pk mz="295.095450" i="1610893.4" sn="12.93" a="881.00" fwhm="0.000655" res="450345.7" algo="FTMS"/>
<pk mz="295.118752" i="2764688.5" sn="23.97" a="1523.96" fwhm="0.000562" res="525467.6" algo="FTMS"/>
<pk mz="295.131826" i="1870482.4" sn="15.41" a="749.24" fwhm="0.000485" res="608041.2" algo="FTMS"/>
<pk mz="295.155119" i="1668501.5" sn="13.48" a="688.52" fwhm="0.000505" res="584246.3" algo="FTMS"/>
<pk mz="295.532361" i="1051912.6" sn="7.57" a="452.46" fwhm="0.000583" res="506939.1" algo="FTMS"/>
<pk mz="296.041147" i="2263566.8" sn="19.18" a="1058.76" fwhm="0.000547" res="541066.8" algo="FTMS"/>
<pk mz="296.049271" i="1427599.9" sn="11.17" a="584.03" fwhm="0.000489" res="606024.9" algo="FTMS"/>
<pk mz="296.077647" i="1794323.8" sn="14.68" a="714.56" fwhm="0.000470" res="630553.2" algo="FTMS"/>
<pk mz="296.100099" i="999670.9" sn="7.07" a="545.07" fwhm="0.000755" res="391974.3" algo="FTMS"/>
<pk mz="297.025285" i="4194202.3" sn="37.41" a="2193.33" fwhm="0.000550" res="540510.0" algo="FTMS"/>
<pk mz="297.061664" i="7277471.5" sn="66.73" a="4061.48" fwhm="0.000564" res="527013.4" algo="FTMS"/>
<pk mz="297.098033" i="6392228.5" sn="58.31" a="3608.18" fwhm="0.000582" res="510525.1" algo="FTMS"/>
<pk mz="297.134386" i="4262314.0" sn="38.06" a="2242.64" fwhm="0.000548" res="541799.0" algo="FTMS"/>
<pk mz="297.152935" i="60742572.0" z="-1" sn="575.23" a="36173.75" fwhm="0.000580" res="512515.1" algo="FTMS" component_name="G" deconvoluted_molecular_mass="297.153347" deconvoluted_isotopic_mass="297.153326"/>
<pk mz="297.170759" i="1549743.1" sn="12.26" a="661.22" fwhm="0.000544" res="545839.0" algo="FTMS"/>
<pk mz="297.243511" i="1101305.8" sn="7.99" a="476.84" fwhm="0.000602" res="493971.8" algo="FTMS"/>
<pk mz="298.020452" i="1096492.1" sn="7.94" a="469.35" fwhm="0.000595" res="500644.0" algo="FTMS"/>
<pk mz="298.056839" i="2853937.5" sn="24.66" a="1414.56" fwhm="0.000551" res="540915.0" algo="FTMS"/>
<pk mz="298.093048" i="1037687.0" sn="7.39" a="439.23" fwhm="0.000606" res="491955.3" algo="FTMS"/>
<pk mz="298.129620" i="1095740.5" sn="7.94" a="405.50" fwhm="0.000507" res="588235.0" algo="FTMS"/>
<pk mz="298.156421" i="8690752.0" z="-1" sn="80.17" a="5068.96" fwhm="0.000568" res="524771.8" algo="FTMS" component_name="G" deconvoluted_molecular_mass="297.153347" deconvoluted_isotopic_mass="298.156815"/>
<pk mz="299.019750" i="1315395.8" sn="10.03" a="596.03" fwhm="0.000672" res="445172.0" algo="FTMS"/>
<pk mz="299.040899" i="9516231.0" sn="88.02" a="5555.93" fwhm="0.000580" res="515266.8" algo="FTMS"/>
<pk mz="299.077287" i="9870541.0" sn="91.39" a="5802.54" fwhm="0.000590" res="507040.4" algo="FTMS"/>
<pk mz="299.113700" i="8228050.5" sn="75.77" a="4961.64" fwhm="0.000607" res="493155.0" algo="FTMS"/>
<pk mz="299.148884" i="2199511.8" sn="18.43" a="1149.48" fwhm="0.000597" res="500871.2" algo="FTMS"/>
<pk mz="299.150078" i="6708952.0" sn="61.32" a="3823.90" fwhm="0.000579" res="516503.7" algo="FTMS"/>
<pk mz="299.159780" i="1141977.5" z="-1" sn="8.38" a="458.61" fwhm="0.000611" res="489281.8" algo="FTMS" component_name="G" deconvoluted_molecular_mass="297.153347" deconvoluted_isotopic_mass="299.160176"/>
<pk mz="299.186498" i="2090461.6" sn="17.40" a="1047.34" fwhm="0.000558" res="535759.9" algo="FTMS"/>
<pk mz="300.072607" i="1399400.9" sn="10.82" a="611.10" fwhm="0.000559" res="536892.9" algo="FTMS"/>
<pk mz="300.080663" i="1469290.3" sn="11.49" a="575.63" fwhm="0.000519" res="578186.7" algo="FTMS"/>
<pk mz="300.108860" i="1307246.8" sn="9.95" a="545.94" fwhm="0.000542" res="553672.8" algo="FTMS"/>
<pk mz="300.117085" i="1231344.0" sn="9.22" a="570.66" fwhm="0.000589" res="509714.6" algo="FTMS"/>
<pk mz="301.020187" i="1414146.1" sn="10.96" a="713.59" fwhm="0.000635" res="473773.0" algo="FTMS"/>
<pk mz="301.035328" i="1563908.6" sn="12.39" a="539.35" fwhm="0.000488" res="617451.0" algo="FTMS"/>
<pk mz="301.056570" i="3843080.3" sn="34.06" a="2382.42" fwhm="0.000631" res="477316.2" algo="FTMS"/>
<pk mz="301.071827" i="1370762.6" sn="10.55" a="648.57" fwhm="0.000610" res="493920.2" algo="FTMS"/>
<pk mz="301.082872" i="1174028.5" sn="8.68" a="533.96" fwhm="0.000580" res="519342.6" algo="FTMS"/>
<pk mz="301.092940" i="7960078.0" sn="73.22" a="4888.79" fwhm="0.000625" res="481386.1" algo="FTMS"/>
<pk mz="301.129327" i="10768916.0" z="-1" sn="99.93" a="6621.60" fwhm="0.000614" res="490738.5" algo="FTMS" component_name="FF" deconvoluted_molecular_mass="301.130047" deconvoluted_isotopic_mass="301.129729"/>
<pk mz="301.140562" i="1137686.0" sn="8.33" a="566.03" fwhm="0.000606" res="496530.8" algo="FTMS"/>
<pk mz="301.165732" i="5516314.0" sn="49.98" a="3094.00" fwhm="0.000591" res="509276.0" algo="FTMS"/>
<pk mz="301.202124" i="2793760.0" sn="24.08" a="1611.44" fwhm="0.000596" res="505542.0" algo="FTMS"/>
<pk mz="302.030665" i="2068394.4" sn="17.06" a="1045.12" fwhm="0.000616" res="489974.6" algo="FTMS"/>
<pk mz="302.041709" i="1089388.3" sn="7.82" a="502.31" fwhm="0.000636" res="475118.5" algo="FTMS"/>
<pk mz="302.066190" i="2409904.3" sn="20.29" a="1239.03" fwhm="0.000580" res="520754.1" algo="FTMS"/>
<pk mz="302.088089" i="1041460.1" sn="7.36" a="341.43" fwhm="0.000453" res="667530.5" algo="FTMS"/>
<pk mz="302.096224" i="1384885.4" sn="10.61" a="552.67" fwhm="0.000515" res="586451.1" algo="FTMS"/>
<pk mz="302.124455" i="1099578.3" sn="7.91" a="379.36" fwhm="0.000484" res="623915.2" algo="FTMS"/>
<pk mz="302.135680" i="1029180.1" z="-1" sn="7.25" a="296.32" fwhm="0.000462" res="653869.1" algo="FTMS" component_name="FF" deconvoluted_molecular_mass="301.130047" deconvoluted_isotopic_mass="302.136085"/>
<pk mz="303.003014" i="2177360.8" sn="18.09" a="1307.85" fwhm="0.000667" res="454209.0" algo="FTMS"/>
<pk mz="303.014668" i="2380626.8" sn="20.01" a="1567.26" fwhm="0.000753" res="402597.9" algo="FTMS"/>
<pk mz="303.050981" i="2582105.0" sn="21.91" a="1486.77" fwhm="0.000592" res="511613.9" algo="FTMS"/>
<pk mz="303.062334" i="1606619.0" sn="12.70" a="800.58" fwhm="0.000607" res="499346.7" algo="FTMS"/>
<pk mz="303.072208" i="3170652.8" sn="27.47" a="1753.94" fwhm="0.000606" res="500111.5" algo="FTMS"/>
<pk mz="303.087353" i="1550303.4" sn="12.17" a="1024.49" fwhm="0.000800" res="379050.9" algo="FTMS"/>
<pk mz="303.098562" i="1106145.4" sn="7.97" a="471.27" fwhm="0.000551" res="549829.8" algo="FTMS"/>
<pk mz="303.108604" i="7183203.0" sn="65.37" a="4158.32" fwhm="0.000600" res="505143.9" algo="FTMS"/>
<pk mz="303.136899" i="1131624.0" z="-1" sn="8.21" a="479.54" fwhm="0.000580" res="522223.3" algo="FTMS" component_name="FF" deconvoluted_molecular_mass="301.130047" deconvoluted_isotopic_mass="303.137306"/>
<pk mz="303.144999" i="5322089.5" sn="47.80" a="2973.93" fwhm="0.000586" res="517454.5" algo="FTMS"/>
<pk mz="303.181340" i="1554287.8" sn="12.21" a="632.58" fwhm="0.000509" res="595799.6" algo="FTMS"/>
<pk mz="303.217875" i="1038198.1" sn="7.33" a="384.89" fwhm="0.000567" res="535072.5" algo="FTMS"/>
<pk mz="304.009906" i="1108993.8" sn="8.00" a="401.48" fwhm="0.000498" res="610774.9" algo="FTMS"/>
<pk mz="304.046334" i="2881544.3" sn="24.74" a="1664.99" fwhm="0.000661" res="460131.0" algo="FTMS"/>
<pk mz="304.082654" i="1294862.8" sn="9.75" a="669.49" fwhm="0.000730" res="416305.3" algo="FTMS"/>
<pk mz="304.103963" i="1165330.5" sn="8.53" a="560.10" fwhm="0.000595" res="511050.7" algo="FTMS"/>
<pk mz="304.140137" i="1126745.0" sn="8.17" a="672.51" fwhm="0.000769" res="395274.8" algo="FTMS"/>
<pk mz="304.993920" i="1609907.3" sn="12.73" a="696.53" fwhm="0.000524" res="581724.1" algo="FTMS"/>
<pk mz="305.030270" i="5916346.0" sn="53.41" a="3773.22" fwhm="0.000645" res="472592.8" algo="FTMS"/>
<pk mz="305.041649" i="1319932.0" sn="9.99" a="782.94" fwhm="0.000825" res="369723.0" algo="FTMS"/>
<pk mz="305.066662" i="3513024.5" sn="30.70" a="1963.11" fwhm="0.000611" res="499458.6" algo="FTMS"/>
<pk mz="305.077908" i="1553986.6" sn="12.20" a="793.92" fwhm="0.000674" res="452460.4" algo="FTMS"/>
<pk mz="305.079864" i="1220163.0" sn="9.05" a="453.76" fwhm="0.000526" res="579907.1" algo="FTMS"/>
<pk mz="305.087851" i="1673924.4" sn="13.33" a="830.20" fwhm="0.000659" res="463193.3" algo="FTMS"/>
<pk mz="305.103070" i="2261703.3" sn="18.89" a="1178.29" fwhm="0.000596" res="512312.1" algo="FTMS"/>
<pk mz="305.116157" i="1951433.6" sn="15.95" a="890.01" fwhm="0.000555" res="550211.2" algo="FTMS"/>
<pk mz="305.124235" i="2465995.0" sn="20.81" a="1243.86" fwhm="0.000593" res="514755.6" algo="FTMS"/>
<pk mz="305.139495" i="1475149.9" sn="11.46" a="845.12" fwhm="0.000701" res="435580.4" algo="FTMS"/>
<pk mz="305.160652" i="1076561.8" sn="7.69" a="398.42" fwhm="0.000571" res="534574.9" algo="FTMS"/>
<pk mz="305.188903" i="1449302.9" sn="11.21" a="741.42" fwhm="0.000636" res="479974.2" algo="FTMS"/>
<pk mz="306.025617" i="2374002.0" sn="19.94" a="1386.48" fwhm="0.000667" res="458739.8" algo="FTMS"/>
<pk mz="306.036705" i="1222004.1" sn="9.06" a="457.25" fwhm="0.000490" res="624269.8" algo="FTMS"/>
<pk mz="306.061880" i="2741624.8" sn="23.42" a="1454.47" fwhm="0.000601" res="509610.3" algo="FTMS"/>
<pk mz="306.098227" i="1521151.6" sn="11.89" a="773.27" fwhm="0.000619" res="494902.4" algo="FTMS"/>
<pk mz="306.119586" i="1032067.6" sn="7.27" a="450.73" fwhm="0.000556" res="550661.9" algo="FTMS"/>
<pk mz="306.879851" i="2008339.6" sn="16.49" a="1238.79" fwhm="0.000723" res="424642.1" algo="FTMS"/>
<pk mz="307.009546" i="3946028.5" sn="34.79" a="2522.12" fwhm="0.000665" res="461332.1" algo="FTMS"/>
<pk mz="307.020797" i="1147694.6" sn="8.36" a="463.41" fwhm="0.000577" res="532310.4" algo="FTMS"/>
<pk mz="307.045905" i="6084147.5" sn="54.99" a="3710.22" fwhm="0.000626" res="490142.0" algo="FTMS"/>
<pk mz="307.082318" i="4675130.5" sn="41.68" a="2959.47" fwhm="0.000648" res="473763.8" algo="FTMS"/>
<pk mz="307.095362" i="3440189.0" sn="30.01" a="1967.66" fwhm="0.000605" res="507823.2" algo="FTMS"/>
<pk mz="307.118774" i="1967169.4" sn="16.10" a="976.54" fwhm="0.000571" res="537927.7" algo="FTMS"/>
<pk mz="307.131698" i="1276611.9" sn="9.58" a="650.61" fwhm="0.000631" res="486974.9" algo="FTMS"/>
<pk mz="307.158458" i="1484873.0" sn="11.46" a="759.81" fwhm="0.000662" res="464242.6" algo="FTMS"/>
<pk mz="307.186035" i="1018062.3" sn="7.08" a="335.04" fwhm="0.000513" res="599285.8" algo="FTMS"/>
<pk mz="307.194887" i="2320464.0" sn="19.30" a="1105.47" fwhm="0.000558" res="550881.0" algo="FTMS"/>
<pk mz="308.041209" i="2600436.5" sn="21.92" a="1650.44" fwhm="0.000654" res="470841.7" algo="FTMS"/>
<pk mz="308.049157" i="1190518.0" sn="8.70" a="449.35" fwhm="0.000533" res="578102.2" algo="FTMS"/>
<pk mz="308.053864" i="1048438.9" sn="7.37" a="475.26" fwhm="0.000627" res="491549.4" algo="FTMS"/>
<pk mz="308.077604" i="2929659.5" sn="25.01" a="1554.62" fwhm="0.000584" res="527655.9" algo="FTMS"/>
<pk mz="308.098726" i="1531647.8" sn="11.90" a="689.97" fwhm="0.000568" res="542404.4" algo="FTMS"/>
<pk mz="308.877880" i="1451162.0" sn="11.14" a="612.64" fwhm="0.000545" res="566868.4" algo="FTMS"/>
<pk mz="309.025171" i="6574519.5" sn="59.19" a="4421.29" fwhm="0.000696" res="444312.8" algo="FTMS"/>
<pk mz="309.061573" i="7536575.0" sn="68.22" a="5024.64" fwhm="0.000674" res="458218.8" algo="FTMS"/>
<pk mz="309.074598" i="1287105.4" sn="9.60" a="637.69" fwhm="0.000717" res="431320.2" algo="FTMS"/>
<pk mz="309.092498" i="1246661.0" sn="9.22" a="477.29" fwhm="0.000485" res="637222.7" algo="FTMS"/>
<pk mz="309.097972" i="5340614.0" sn="47.62" a="3524.89" fwhm="0.000698" res="442537.6" algo="FTMS"/>
<pk mz="309.109302" i="1277128.4" sn="9.51" a="410.70" fwhm="0.000435" res="710528.8" algo="FTMS"/>
<pk mz="309.111011" i="3114952.8" sn="26.75" a="1684.61" fwhm="0.000575" res="537144.1" algo="FTMS"/>
<pk mz="309.134402" i="3733965.5" sn="32.55" a="2160.78" fwhm="0.000614" res="503487.8" algo="FTMS"/>
<pk mz="309.147402" i="1116112.0" sn="8.00" a="483.45" fwhm="0.000624" res="495268.1" algo="FTMS"/>
<pk mz="309.153006" i="1699025.1" sn="13.47" a="713.26" fwhm="0.000515" res="600296.3" algo="FTMS"/>
<pk mz="309.170878" i="2834644.8" sn="24.12" a="1699.70" fwhm="0.000654" res="472430.7" algo="FTMS"/>
<pk mz="309.174165" i="2942165.5" sn="25.13" a="1572.95" fwhm="0.000578" res="534563.0" algo="FTMS"/>
<pk mz="310.020494" i="1588609.0" sn="12.43" a="816.20" fwhm="0.000608" res="509923.3" algo="FTMS"/>
<pk mz="310.056868" i="3425416.5" sn="29.66" a="2026.04" fwhm="0.000626" res="495072.3" algo="FTMS"/>
<pk mz="310.065052" i="1326730.1" sn="9.97" a="542.35" fwhm="0.000647" res="479598.1" algo="FTMS"/>
<pk mz="310.093297" i="1676431.9" sn="13.25" a="1024.92" fwhm="0.000752" res="412573.1" algo="FTMS"/>
<pk mz="310.101467" i="1241489.6" sn="9.17" a="451.06" fwhm="0.000520" res="595942.8" algo="FTMS"/>
<pk mz="311.004414" i="2016076.3" sn="16.44" a="1083.55" fwhm="0.000626" res="497167.8" algo="FTMS"/>
<pk mz="311.019316" i="1151119.4" sn="8.32" a="748.75" fwhm="0.000840" res="370378.9" algo="FTMS"/>
<pk mz="311.023203" i="1022608.3" sn="7.12" a="429.68" fwhm="0.000623" res="499539.7" algo="FTMS"/>
<pk mz="311.040835" i="6121812.0" sn="54.94" a="3823.48" fwhm="0.000655" res="474617.1" algo="FTMS"/>
<pk mz="311.077245" i="9138524.0" sn="83.24" a="6100.18" fwhm="0.000667" res="466380.8" algo="FTMS"/>
<pk mz="311.088608" i="1210333.9" sn="8.88" a="515.02" fwhm="0.000522" res="595614.3" algo="FTMS"/>
<pk mz="311.090456" i="1215326.3" sn="8.93" a="615.96" fwhm="0.000707" res="440152.3" algo="FTMS"/>
<pk mz="311.108129" i="1023842.0" sn="7.13" a="431.60" fwhm="0.000624" res="498721.3" algo="FTMS"/>
<pk mz="311.113686" i="7681379.0" sn="69.57" a="5159.34" fwhm="0.000685" res="454383.4" algo="FTMS"/>
<pk mz="311.126662" i="1155941.9" sn="8.37" a="439.16" fwhm="0.000516" res="603221.5" algo="FTMS"/>
<pk mz="311.150100" i="5054826.5" sn="44.94" a="3048.18" fwhm="0.000629" res="494391.3" algo="FTMS"/>
<pk mz="311.156831" i="2480236.3" sn="20.79" a="1397.98" fwhm="0.000646" res="481642.8" algo="FTMS"/>
<pk mz="311.162758" i="3429229.5" sn="29.69" a="1878.85" fwhm="0.000594" res="524228.5" algo="FTMS"/>
<pk mz="311.168540" i="388433248.0" z="-1" sn="3640.60" a="239564.94" fwhm="0.000620" res="502254.3" algo="FTMS" component_name="B" deconvoluted_molecular_mass="311.168979" deconvoluted_isotopic_mass="311.168970"/>
<pk mz="311.186441" i="2549618.3" sn="21.44" a="1333.06" fwhm="0.000605" res="514577.6" algo="FTMS"/>
<pk mz="311.222827" i="3417978.0" sn="29.59" a="1933.91" fwhm="0.000592" res="525275.8" algo="FTMS"/>
<pk mz="312.036117" i="1524773.8" sn="11.83" a="754.59" fwhm="0.000593" res="526411.1" algo="FTMS"/>
<pk mz="312.072558" i="2575149.5" sn="21.68" a="1361.13" fwhm="0.000600" res="520510.7" algo="FTMS"/>
<pk mz="312.080630" i="1503023.3" sn="11.62" a="705.69" fwhm="0.000628" res="496711.9" algo="FTMS"/>
<pk mz="312.109010" i="1123765.3" sn="8.07" a="514.09" fwhm="0.000625" res="499004.1" algo="FTMS"/>
<pk mz="312.117060" i="1285175.0" sn="9.58" a="582.90" fwhm="0.000632" res="493630.5" algo="FTMS"/>
<pk mz="312.167962" i="1782209.9" sn="14.24" a="1030.36" fwhm="0.000715" res="436717.4" algo="FTMS"/>
<pk mz="312.171975" i="39532100.0" z="-1" sn="368.29" a="27190.08" fwhm="0.000662" res="471577.0" algo="FTMS" component_name="B" deconvoluted_molecular_mass="311.168979" deconvoluted_isotopic_mass="312.172407"/>
<pk mz="313.020157" i="1518585.1" sn="11.68" a="787.48" fwhm="0.000676" res="463374.1" algo="FTMS"/>
<pk mz="313.035469" i="1720316.5" sn="13.56" a="715.55" fwhm="0.000523" res="598026.7" algo="FTMS"/>
<pk mz="313.056479" i="9554689.0" sn="86.50" a="6639.09" fwhm="0.000691" res="452868.6" algo="FTMS"/>
<pk mz="313.092878" i="9514761.0" sn="86.13" a="6715.09" fwhm="0.000698" res="448789.0" algo="FTMS"/>
<pk mz="313.104101" i="1103499.4" sn="7.82" a="419.15" fwhm="0.000534" res="585915.1" algo="FTMS"/>
<pk mz="313.129283" i="11959057.0" z="-1" sn="108.89" a="8062.43" fwhm="0.000679" res="461162.9" algo="FTMS" component_name="DW" deconvoluted_molecular_mass="313.129783" deconvoluted_isotopic_mass="313.129717"/>
<pk mz="313.147947" i="1443988.9" sn="10.99" a="729.94" fwhm="0.000676" res="463412.0" algo="FTMS"/>
<pk mz="313.157687" i="2337815.0" sn="19.31" a="1319.65" fwhm="0.000616" res="508101.8" algo="FTMS"/>
<pk mz="313.164504" i="9376536.0" sn="84.84" a="6353.21" fwhm="0.000677" res="462746.0" algo="FTMS"/>
<pk mz="313.165724" i="6193432.5" sn="55.21" a="4006.71" fwhm="0.000676" res="463202.4" algo="FTMS"/>
<pk mz="313.175333" i="2715162.8" z="-1" sn="22.82" a="1825.51" fwhm="0.000643" res="487012.7" algo="FTMS" component_name="B" deconvoluted_molecular_mass="311.168979" deconvoluted_isotopic_mass="313.175768"/>
<pk mz="313.202086" i="1474464.6" sn="11.27" a="761.15" fwhm="0.000645" res="485905.2" algo="FTMS"/>
<pk mz="313.238514" i="2523432.5" sn="21.04" a="1446.23" fwhm="0.000636" res="492322.5" algo="FTMS"/>
<pk mz="314.030586" i="1272918.3" sn="9.39" a="602.39" fwhm="0.000610" res="514486.3" algo="FTMS"/>
<pk mz="314.051773" i="1097434.9" sn="7.76" a="539.62" fwhm="0.000653" res="480694.3" algo="FTMS"/>
<pk mz="314.059978" i="1361884.8" sn="10.22" a="522.32" fwhm="0.000541" res="580109.3" algo="FTMS"/>
<pk mz="314.088271" i="1721699.0" sn="13.57" a="1166.03" fwhm="0.000787" res="398882.0" algo="FTMS"/>
<pk mz="314.096313" i="1779684.8" sn="14.11" a="892.50" fwhm="0.000608" res="516850.3" algo="FTMS"/>
<pk mz="314.124453" i="1034346.9" sn="7.17" a="447.05" fwhm="0.000584" res="538007.9" algo="FTMS"/>
<pk mz="314.132666" i="2310892.8" z="-1" sn="19.06" a="1197.72" fwhm="0.000608" res="516956.8" algo="FTMS" component_name="DW" deconvoluted_molecular_mass="313.129783" deconvoluted_isotopic_mass="314.133103"/>
<pk mz="314.167755" i="1553780.5" sn="12.01" a="771.28" fwhm="0.000656" res="478850.2" algo="FTMS"/>
<pk mz="315.014646" i="1682865.4" sn="13.21" a="894.41" fwhm="0.000676" res="466319.5" algo="FTMS"/>
<pk mz="315.035796" i="2311094.0" sn="19.06" a="1438.29" fwhm="0.000710" res="443845.4" algo="FTMS"/>
<pk mz="315.051102" i="1702841.5" sn="13.39" a="887.64" fwhm="0.000657" res="479600.7" algo="FTMS"/>
<pk mz="315.062272" i="1432508.1" sn="10.88" a="777.78" fwhm="0.000675" res="467017.9" algo="FTMS"/>
<pk mz="315.072160" i="5130430.5" sn="45.31" a="3356.77" fwhm="0.000671" res="469872.3" algo="FTMS"/>
<pk mz="315.108541" i="8906950.0" sn="80.47" a="6107.92" fwhm="0.000695" res="453416.0" algo="FTMS"/>
<pk mz="315.119903" i="1446345.0" sn="11.00" a="701.30" fwhm="0.000605" res="520806.1" algo="FTMS"/>
<pk mz="315.144948" i="9014479.0" sn="81.47" a="6283.90" fwhm="0.000693" res="455042.5" algo="FTMS"/>
<pk mz="315.181323" i="5226711.0" sn="46.20" a="3355.09" fwhm="0.000682" res="462018.2" algo="FTMS"/>
<pk mz="315.217817" i="1355103.1" sn="10.16" a="659.83" fwhm="0.000630" res="500574.5" algo="FTMS"/>
<pk mz="316.009944" i="1436690.8" sn="10.91" a="654.93" fwhm="0.000604" res="523031.5" algo="FTMS"/>
<pk mz="316.046284" i="1380635.1" sn="10.39" a="665.83" fwhm="0.000602" res="524830.0" algo="FTMS"/>
<pk mz="316.067368" i="1130783.9" sn="8.06" a="576.49" fwhm="0.000708" res="446462.6" algo="FTMS"/>
<pk mz="316.103739" i="1155368.3" sn="8.29" a="562.21" fwhm="0.000786" res="402387.4" algo="FTMS"/>
<pk mz="316.111936" i="1510954.1" sn="11.60" a="802.25" fwhm="0.000687" res="460275.7" algo="FTMS"/>
<pk mz="316.140127" i="1119536.5" z="-1" sn="7.96" a="437.24" fwhm="0.000546" res="578584.6" algo="FTMS" component_name="DW" deconvoluted_molecular_mass="313.129783" deconvoluted_isotopic_mass="316.140570"/>
<pk mz="316.148348" i="1131186.4" sn="8.07" a="455.42" fwhm="0.000653" res="484277.8" algo="FTMS"/>
<pk mz="316.151477" i="1123123.1" sn="7.99" a="495.28" fwhm="0.000628" res="503146.9" algo="FTMS"/>
<pk mz="317.030251" i="3405437.8" sn="29.24" a="2380.59" fwhm="0.000765" res="414340.1" algo="FTMS"/>
<pk mz="317.041636" i="1187456.4" sn="8.59" a="632.78" fwhm="0.000677" res="468131.6" algo="FTMS"/>
<pk mz="317.051490" i="2028930.6" sn="16.42" a="1046.45" fwhm="0.000628" res="505199.8" algo="FTMS"/>
<pk mz="317.066666" i="2141318.3" sn="17.47" a="1318.73" fwhm="0.000654" res="484988.6" algo="FTMS"/>
<pk mz="317.077851" i="1494664.9" sn="11.45" a="982.19" fwhm="0.000805" res="393915.1" algo="FTMS"/>
<pk mz="317.087863" i="3982987.3" sn="34.62" a="2573.88" fwhm="0.000687" res="461417.8" algo="FTMS"/>
<pk mz="317.099093" i="1820557.8" sn="14.48" a="1133.15" fwhm="0.000655" res="483753.5" algo="FTMS"/>
<pk mz="317.103140" i="1551118.8" sn="11.98" a="764.46" fwhm="0.000618" res="513184.5" algo="FTMS"/>
<pk mz="317.116015" i="1396113.6" sn="10.53" a="723.28" fwhm="0.000692" res="458080.6" algo="FTMS"/>
<pk mz="317.124211" i="6455443.5" sn="57.64" a="4725.93" fwhm="0.000722" res="439349.4" algo="FTMS"/>
<pk mz="317.135436" i="1098006.3" sn="7.76" a="450.84" fwhm="0.000607" res="522150.6" algo="FTMS"/>
<pk mz="317.139593" i="1374487.1" sn="10.33" a="664.01" fwhm="0.000638" res="497039.5" algo="FTMS"/>
<pk mz="317.160561" i="5332636.0" sn="47.18" a="3590.94" fwhm="0.000674" res="470730.0" algo="FTMS"/>
<pk mz="317.196937" i="2154148.5" sn="17.59" a="1140.85" fwhm="0.000626" res="506818.9" algo="FTMS"/>
<pk mz="317.525490" i="1066097.3" sn="7.46" a="514.86" fwhm="0.000695" res="456552.8" algo="FTMS"/>
<pk mz="318.025545" i="2728294.8" sn="22.93" a="1410.14" fwhm="0.000578" res="550336.4" algo="FTMS"/>
<pk mz="318.061950" i="2110831.3" sn="17.19" a="1235.71" fwhm="0.000816" res="389906.0" algo="FTMS"/>
<pk mz="318.083052" i="1210612.3" sn="8.80" a="621.52" fwhm="0.000701" res="453609.4" algo="FTMS"/>
<pk mz="318.119465" i="1614204.9" sn="12.56" a="869.47" fwhm="0.000678" res="469433.9" algo="FTMS"/>
<pk mz="318.158340" i="1367302.0" sn="10.26" a="671.33" fwhm="0.000624" res="510186.2" algo="FTMS"/>
<pk mz="319.009582" i="2965840.5" sn="24.96" a="1708.97" fwhm="0.000648" res="492063.4" algo="FTMS"/>
<pk mz="319.020877" i="1164115.1" sn="8.31" a="438.57" fwhm="0.000535" res="596322.6" algo="FTMS"/>
<pk mz="319.045994" i="4599385.0" sn="40.05" a="3002.22" fwhm="0.000682" res="467603.8" algo="FTMS"/>
<pk mz="319.057228" i="1229019.9" sn="8.91" a="735.63" fwhm="0.000733" res="435154.8" algo="FTMS"/>
<pk mz="319.067049" i="1538654.3" sn="11.77" a="773.59" fwhm="0.000638" res="500237.6" algo="FTMS"/>
<pk mz="319.082341" i="3350626.0" sn="28.51" a="2224.80" fwhm="0.000699" res="456795.7" algo="FTMS"/>
<pk mz="319.093644" i="1729892.6" sn="13.53" a="879.11" fwhm="0.000613" res="520192.4" algo="FTMS"/>
<pk mz="319.095408" i="1533157.0" sn="11.72" a="875.43" fwhm="0.000715" res="446049.5" algo="FTMS"/>
<pk mz="319.103475" i="2339943.0" sn="19.17" a="1553.63" fwhm="0.000732" res="435876.6" algo="FTMS"/>
<pk mz="319.118685" i="2147690.5" sn="17.39" a="1110.87" fwhm="0.000611" res="522110.5" algo="FTMS"/>
<pk mz="319.131769" i="1407853.8" sn="10.56" a="777.06" fwhm="0.000767" res="416266.1" algo="FTMS"/>
<pk mz="319.139898" i="2263151.8" sn="18.46" a="1359.10" fwhm="0.000668" res="477525.5" algo="FTMS"/>
<pk mz="319.154884" i="1115059.3" sn="7.85" a="724.80" fwhm="0.000933" res="342035.2" algo="FTMS"/>
<pk mz="319.176357" i="1238264.5" sn="8.99" a="523.49" fwhm="0.000547" res="583408.7" algo="FTMS"/>
<pk mz="319.240976" i="2804872.0" sn="23.47" a="1553.68" fwhm="0.000630" res="507033.0" algo="FTMS"/>
<pk mz="320.004680" i="1138880.4" sn="8.07" a="413.57" fwhm="0.000502" res="638050.4" algo="FTMS"/>
<pk mz="320.012940" i="1030082.4" sn="7.07" a="439.84" fwhm="0.000642" res="498361.6" algo="FTMS"/>
<pk mz="320.017069" i="1027651.4" sn="7.04" a="672.60" fwhm="0.000951" res="336581.8" algo="FTMS"/>
<pk mz="320.041238" i="2554185.3" sn="21.15" a="1810.89" fwhm="0.000776" res="412346.6" algo="FTMS"/>
<pk mz="320.077623" i="2005330.1" sn="16.08" a="968.97" fwhm="0.000586" res="546209.0" algo="FTMS"/>
<pk mz="320.098714" i="1534551.3" sn="11.73" a="763.34" fwhm="0.000623" res="513422.1" algo="FTMS"/>
<pk mz="320.135068" i="2525536.0" sn="20.88" a="1830.86" fwhm="0.000851" res="376206.3" algo="FTMS"/>
<pk mz="320.365794" i="1079192.4" sn="7.52" a="632.09" fwhm="0.000732" res="437674.9" algo="FTMS"/>
<pk mz="321.009177" i="4369462.0" sn="37.92" a="2881.46" fwhm="0.000690" res="465115.1" algo="FTMS"/>
<pk mz="321.025253" i="5734970.0" sn="50.54" a="3993.80" fwhm="0.000698" res="459920.1" algo="FTMS"/>
<pk mz="321.036475" i="1192252.9" sn="8.56" a="483.28" fwhm="0.000558" res="575548.2" algo="FTMS"/>
<pk mz="321.061564" i="4543043.0" sn="39.53" a="3044.17" fwhm="0.000695" res="462224.9" algo="FTMS"/>
<pk mz="321.072861" i="1454789.9" sn="10.99" a="954.87" fwhm="0.000866" res="370660.2" algo="FTMS"/>
<pk mz="321.074687" i="1661510.3" sn="12.90" a="840.73" fwhm="0.000606" res="529797.7" algo="FTMS"/>
<pk mz="321.097947" i="3883084.0" sn="33.43" a="2731.52" fwhm="0.000766" res="419185.3" algo="FTMS"/>
<pk mz="321.109268" i="1417806.8" sn="10.65" a="822.29" fwhm="0.000692" res="464094.8" algo="FTMS"/>
<pk mz="321.111010" i="2430031.3" sn="20.00" a="1518.19" fwhm="0.000710" res="452224.4" algo="FTMS"/>
<pk mz="321.134407" i="2881365.0" sn="24.17" a="1762.87" fwhm="0.000687" res="467252.7" algo="FTMS"/>
<pk mz="321.183853" i="1690209.3" sn="13.16" a="797.30" fwhm="0.000580" res="553920.3" algo="FTMS"/>
<pk mz="321.210495" i="1669479.8" sn="12.97" a="945.48" fwhm="0.000655" res="490547.8" algo="FTMS"/>
<pk mz="322.020447" i="2060593.0" sn="16.58" a="1223.54" fwhm="0.000650" res="495457.3" algo="FTMS"/>
<pk mz="322.056840" i="3301178.0" sn="28.05" a="2109.31" fwhm="0.000682" res="471933.6" algo="FTMS"/>
<pk mz="322.093369" i="2262339.3" sn="18.45" a="1421.89" fwhm="0.000696" res="462514.1" algo="FTMS"/>
<pk mz="322.106321" i="1858118.5" sn="14.71" a="954.28" fwhm="0.000649" res="496619.7" algo="FTMS"/>
<pk mz="322.114203" i="1405000.4" sn="10.52" a="699.06" fwhm="0.000662" res="486331.4" algo="FTMS"/>
<pk mz="323.004488" i="3601960.3" sn="30.82" a="2267.98" fwhm="0.000682" res="473718.4" algo="FTMS"/>
<pk mz="323.007138" i="4183593.0" sn="36.20" a="2789.49" fwhm="0.000708" res="456190.3" algo="FTMS"/>
<pk mz="323.037653" i="1788336.8" sn="14.07" a="1103.94" fwhm="0.000742" res="435631.9" algo="FTMS"/>
<pk mz="323.040892" i="7907377.5" sn="70.61" a="5809.49" fwhm="0.000731" res="442064.1" algo="FTMS"/>
<pk mz="323.077323" i="7942203.0" sn="70.93" a="5750.10" fwhm="0.000729" res="442960.0" algo="FTMS"/>
<pk mz="323.080700" i="1034555.6" sn="7.10" a="371.74" fwhm="0.000613" res="527294.5" algo="FTMS"/>
<pk mz="323.088427" i="1863741.6" sn="14.76" a="1224.71" fwhm="0.000728" res="443660.2" algo="FTMS"/>
<pk mz="323.090188" i="2098238.0" sn="16.93" a="1358.99" fwhm="0.000739" res="437454.9" algo="FTMS"/>
<pk mz="323.108144" i="1031106.6" sn="7.07" a="466.98" fwhm="0.000662" res="488043.3" algo="FTMS"/>
<pk mz="323.113706" i="5625924.0" sn="49.53" a="3621.60" fwhm="0.000665" res="485719.5" algo="FTMS"/>
<pk mz="323.126658" i="2606663.3" sn="21.63" a="1774.83" fwhm="0.000751" res="430144.5" algo="FTMS"/>
<pk mz="323.150064" i="2963789.3" sn="24.93" a="1966.51" fwhm="0.000720" res="448682.3" algo="FTMS"/>
<pk mz="323.163094" i="1064784.5" sn="7.38" a="361.12" fwhm="0.000532" res="606966.7" algo="FTMS"/>
<pk mz="323.168690" i="1894482.0" sn="15.05" a="1144.34" fwhm="0.000743" res="434904.1" algo="FTMS"/>
<pk mz="323.186370" i="1260630.5" sn="9.19" a="676.32" fwhm="0.000682" res="473896.2" algo="FTMS"/>
<pk mz="324.036114" i="2754095.0" sn="22.99" a="1657.31" fwhm="0.000668" res="484765.7" algo="FTMS"/>
<pk mz="324.044202" i="1354417.3" sn="10.05" a="624.25" fwhm="0.000617" res="525298.1" algo="FTMS"/>
<pk mz="324.072438" i="2839864.5" sn="23.78" a="2037.17" fwhm="0.000804" res="402951.6" algo="FTMS"/>
<pk mz="324.108849" i="1664577.8" sn="12.92" a="798.05" fwhm="0.000608" res="533446.7" algo="FTMS"/>
<pk mz="325.020042" i="4555309.0" sn="39.32" a="3695.87" fwhm="0.000840" res="386823.9" algo="FTMS"/>
<pk mz="325.056464" i="8213046.5" sn="72.86" a="6041.18" fwhm="0.000725" res="448602.9" algo="FTMS"/>
<pk mz="325.092959" i="9222720.0" sn="82.12" a="6566.12" fwhm="0.000698" res="465788.6" algo="FTMS"/>
<pk mz="325.104206" i="1558850.8" sn="11.85" a="862.63" fwhm="0.000655" res="496288.9" algo="FTMS"/>
<pk mz="325.105907" i="1517123.3" sn="11.46" a="695.02" fwhm="0.000576" res="564193.8" algo="FTMS"/>
<pk mz="325.123803" i="1045447.8" sn="7.14" a="450.64" fwhm="0.000680" res="477959.1" algo="FTMS"/>
<pk mz="325.129346" i="6301257.5" sn="55.33" a="4338.47" fwhm="0.000707" res="459659.5" algo="FTMS"/>
<pk mz="325.142463" i="1296588.6" sn="9.44" a="648.76" fwhm="0.000642" res="506326.4" algo="FTMS"/>
<pk mz="325.147973" i="1785934.1" sn="13.93" a="958.43" fwhm="0.000672" res="483515.1" algo="FTMS"/>
<pk mz="325.165482" i="1610834.6" sn="12.32" a="744.99" fwhm="0.000516" res="630273.1" algo="FTMS"/>
<pk mz="325.166253" i="2619987.0" sn="21.58" a="1451.05" fwhm="0.000632" res="514571.4" algo="FTMS"/>
<pk mz="325.171561" i="2090068.3" sn="16.72" a="1241.71" fwhm="0.000688" res="472540.7" algo="FTMS"/>
<pk mz="325.184274" i="378409568.0" z="-1" sn="3467.42" a="255019.17" fwhm="0.000677" res="480584.1" algo="FTMS" component_name="C" deconvoluted_molecular_mass="325.184750" deconvoluted_isotopic_mass="325.184743"/>
<pk mz="325.202130" i="1196892.3" sn="8.53" a="667.10" fwhm="0.000807" res="402732.5" algo="FTMS"/>
<pk mz="325.667749" i="1220309.6" sn="8.74" a="543.78" fwhm="0.000586" res="556121.9" algo="FTMS"/>
<pk mz="326.051821" i="2598714.3" sn="21.38" a="1507.62" fwhm="0.000672" res="485186.8" algo="FTMS"/>
<pk mz="326.059865" i="1343548.4" sn="9.87" a="573.19" fwhm="0.000585" res="557422.9" algo="FTMS"/>
<pk mz="326.088197" i="2649411.8" sn="21.85" a="1582.29" fwhm="0.000647" res="503657.1" algo="FTMS"/>
<pk mz="326.096367" i="1615046.0" sn="12.36" a="935.41" fwhm="0.000685" res="475842.5" algo="FTMS"/>
<pk mz="326.124506" i="1045069.4" sn="7.13" a="511.29" fwhm="0.000669" res="487660.2" algo="FTMS"/>
<pk mz="326.135855" i="1105360.4" sn="7.69" a="473.04" fwhm="0.000589" res="553950.2" algo="FTMS"/>
<pk mz="326.183777" i="1700445.0" sn="13.14" a="965.26" fwhm="0.000665" res="490618.2" algo="FTMS"/>
<pk mz="326.187678" i="45073244.0" z="-1" sn="410.85" a="33128.55" fwhm="0.000710" res="459374.0" algo="FTMS" component_name="C" deconvoluted_molecular_mass="325.184750" deconvoluted_isotopic_mass="326.188150"/>
<pk mz="327.014719" i="1351480.6" sn="9.94" a="610.27" fwhm="0.000628" res="520629.3" algo="FTMS"/>
<pk mz="327.035771" i="4006974.3" sn="34.29" a="2844.14" fwhm="0.000714" res="457872.7" algo="FTMS"/>
<pk mz="327.051104" i="1547842.3" sn="11.74" a="829.55" fwhm="0.000673" res="486097.6" algo="FTMS"/>
<pk mz="327.062172" i="1158597.3" sn="8.17" a="660.19" fwhm="0.000764" res="428282.3" algo="FTMS"/>
<pk mz="327.072141" i="8839240.0" sn="78.60" a="6383.83" fwhm="0.000728" res="449229.7" algo="FTMS"/>
<pk mz="327.083447" i="1205066.9" sn="8.60" a="554.18" fwhm="0.000636" res="514216.3" algo="FTMS"/>
<pk mz="327.108584" i="9533522.0" sn="84.97" a="6801.95" fwhm="0.000721" res="453996.5" algo="FTMS"/>
<pk mz="327.144973" i="7935067.5" sn="70.31" a="6227.14" fwhm="0.000767" res="426469.8" algo="FTMS"/>
<pk mz="327.163572" i="3508320.3" sn="29.72" a="2405.34" fwhm="0.000746" res="438419.3" algo="FTMS"/>
<pk mz="327.180052" i="8889445.0" sn="79.06" a="6690.61" fwhm="0.000736" res="444832.6" algo="FTMS"/>
<pk mz="327.181217" i="3853669.0" sn="32.88" a="2871.13" fwhm="0.000840" res="389488.6" algo="FTMS"/>
<pk mz="327.190980" i="3541351.5" z="-1" sn="30.02" a="2499.28" fwhm="0.000763" res="429102.8" algo="FTMS" component_name="C" deconvoluted_molecular_mass="325.184750" deconvoluted_isotopic_mass="327.191455"/>
<pk mz="327.217706" i="2293102.5" sn="18.58" a="1458.93" fwhm="0.000687" res="476513.1" algo="FTMS"/>
<pk mz="328.031078" i="1281864.1" sn="9.30" a="425.54" fwhm="0.000551" res="595273.4" algo="FTMS"/>
<pk mz="328.046156" i="1273420.1" sn="9.22" a="628.37" fwhm="0.000616" res="532327.7" algo="FTMS"/>
<pk mz="328.049312" i="1194317.0" sn="8.50" a="685.79" fwhm="0.000795" res="412485.4" algo="FTMS"/>
<pk mz="328.067453" i="2065233.9" sn="16.48" a="1256.98" fwhm="0.000688" res="476735.8" algo="FTMS"/>
<pk mz="328.075581" i="1344212.0" sn="9.87" a="903.28" fwhm="0.000793" res="413792.4" algo="FTMS"/>
<pk mz="328.082706" i="1271126.0" sn="9.20" a="638.45" fwhm="0.000718" res="456632.8" algo="FTMS"/>
<pk mz="328.103712" i="1514075.6" sn="11.43" a="912.59" fwhm="0.000771" res="425647.2" algo="FTMS"/>
<pk mz="328.111951" i="1550941.9" sn="11.77" a="730.86" fwhm="0.000615" res="533424.2" algo="FTMS"/>
<pk mz="328.148526" i="1137895.6" sn="7.98" a="693.76" fwhm="0.000716" res="458007.7" algo="FTMS"/>
<pk mz="328.167027" i="1039212.6" sn="7.08" a="383.80" fwhm="0.000567" res="578770.9" algo="FTMS"/>
<pk mz="328.183382" i="1945713.0" sn="15.39" a="1370.77" fwhm="0.000838" res="391618.9" algo="FTMS"/>
<pk mz="329.030332" i="2197078.0" sn="17.69" a="1479.50" fwhm="0.000728" res="451899.2" algo="FTMS"/>
<pk mz="329.041683" i="1106137.0" sn="7.69" a="440.49" fwhm="0.000560" res="588091.0" algo="FTMS"/>
<pk mz="329.051504" i="5398619.5" sn="47.05" a="4150.52" fwhm="0.000737" res="446213.4" algo="FTMS"/>
<pk mz="329.066622" i="1977183.9" sn="15.67" a="1460.30" fwhm="0.000853" res="385847.4" algo="FTMS"/>
<pk mz="329.077867" i="1064674.9" sn="7.31" a="634.53" fwhm="0.000827" res="397721.5" algo="FTMS"/>
<pk mz="329.087870" i="9373286.0" sn="83.49" a="6967.38" fwhm="0.000716" res="459587.5" algo="FTMS"/>
<pk mz="329.103125" i="1426025.8" sn="10.62" a="671.34" fwhm="0.000609" res="540084.0" algo="FTMS"/>
<pk mz="329.124142" i="10150511.0" sn="90.62" a="8084.30" fwhm="0.000776" res="424015.9" algo="FTMS"/>
<pk mz="329.135480" i="1519730.5" sn="11.48" a="748.39" fwhm="0.000610" res="539682.7" algo="FTMS"/>
<pk mz="329.152576" i="50198136.0" z="-1" sn="457.84" a="36967.41" fwhm="0.000713" res="461524.2" algo="FTMS" component_name="J" deconvoluted_molecular_mass="329.152930" deconvoluted_isotopic_mass="329.153057"/>
<pk mz="329.160601" i="10704505.0" z="-1" sn="95.70" a="7726.61" fwhm="0.000735" res="448072.7" algo="FTMS" component_name="FI" deconvoluted_molecular_mass="329.161077" deconvoluted_isotopic_mass="329.161081"/>
<pk mz="329.197066" i="3789955.3" sn="32.30" a="2492.02" fwhm="0.000689" res="477539.9" algo="FTMS"/>
<pk mz="329.233412" i="4901005.0" sn="42.48" a="3125.26" fwhm="0.000672" res="489993.5" algo="FTMS"/>
<pk mz="330.025683" i="1784421.6" sn="13.90" a="1075.09" fwhm="0.000709" res="465356.0" algo="FTMS"/>
<pk mz="330.061933" i="1496047.5" sn="11.26" a="828.46" fwhm="0.000692" res="476638.4" algo="FTMS"/>
<pk mz="330.083112" i="1672053.4" sn="12.87" a="1074.91" fwhm="0.000799" res="413114.6" algo="FTMS"/>
<pk mz="330.091180" i="1075191.6" sn="7.40" a="539.81" fwhm="0.000721" res="458129.6" algo="FTMS"/>
<pk mz="330.119396" i="1707007.3" sn="13.19" a="974.50" fwhm="0.000727" res="453777.0" algo="FTMS"/>
<pk mz="330.127548" i="1352833.5" sn="9.95" a="657.50" fwhm="0.000665" res="496063.6" algo="FTMS"/>
<pk mz="330.155785" i="8686473.0" z="-1" sn="77.19" a="7151.08" fwhm="0.000837" res="394289.4" algo="FTMS" component_name="J" deconvoluted_molecular_mass="329.152930" deconvoluted_isotopic_mass="330.156268"/>
<pk mz="330.163896" i="1138699.5" z="-1" sn="7.98" a="664.48" fwhm="0.000750" res="440321.8" algo="FTMS" component_name="FI" deconvoluted_molecular_mass="329.161077" deconvoluted_isotopic_mass="330.164380"/>
<pk mz="331.009533" i="2063476.8" sn="16.33" a="1198.27" fwhm="0.000695" res="476005.2" algo="FTMS"/>
<pk mz="331.045924" i="3767935.0" sn="31.83" a="2666.08" fwhm="0.000764" res="433287.6" algo="FTMS"/>
<pk mz="331.057161" i="1931650.0" sn="15.13" a="1232.09" fwhm="0.000739" res="447683.2" algo="FTMS"/>
<pk mz="331.059089" i="1150210.5" sn="8.02" a="842.09" fwhm="0.000831" res="398245.1" algo="FTMS"/>
<pk mz="331.067116" i="3760772.8" sn="31.77" a="2636.49" fwhm="0.000720" res="459660.8" algo="FTMS"/>
<pk mz="331.082400" i="3256457.0" sn="27.18" a="2111.14" fwhm="0.000699" res="473537.6" algo="FTMS"/>
<pk mz="331.093532" i="1707916.1" sn="13.09" a="995.39" fwhm="0.000720" res="459812.1" algo="FTMS"/>
<pk mz="331.103467" i="5930639.0" sn="51.51" a="4519.17" fwhm="0.000784" res="422363.4" algo="FTMS"/>
<pk mz="331.114806" i="1532306.0" sn="11.50" a="710.72" fwhm="0.000600" res="552231.2" algo="FTMS"/>
<pk mz="331.131923" i="1188630.8" sn="8.37" a="602.57" fwhm="0.000631" res="524889.6" algo="FTMS"/>
<pk mz="331.139894" i="9138329.0" sn="80.69" a="7112.49" fwhm="0.000766" res="432523.3" algo="FTMS"/>
<pk mz="331.149536" i="13449372.0" z="-1" sn="119.90" a="10673.65" fwhm="0.000775" res="427104.7" algo="FTMS" component_name="CT" deconvoluted_molecular_mass="331.150024" deconvoluted_isotopic_mass="331.150022"/>
<pk mz="331.154992" i="1522461.1" z="-1" sn="11.41" a="966.81" fwhm="0.000767" res="432028.2" algo="FTMS" component_name="J" deconvoluted_molecular_mass="329.152930" deconvoluted_isotopic_mass="331.155479"/>
<pk mz="331.176235" i="5771427.0" sn="50.06" a="4334.69" fwhm="0.000756" res="437926.3" algo="FTMS"/>
<pk mz="331.212489" i="1179949.1" sn="8.29" a="742.64" fwhm="0.000868" res="381396.8" algo="FTMS"/>
<pk mz="332.041233" i="2636180.0" sn="21.54" a="1461.30" fwhm="0.000629" res="527511.4" algo="FTMS"/>
<pk mz="332.044267" i="1136788.9" sn="7.90" a="702.55" fwhm="0.000842" res="394245.1" algo="FTMS"/>
<pk mz="332.077542" i="2001566.3" sn="15.76" a="1350.86" fwhm="0.000764" res="434406.2" algo="FTMS"/>
<pk mz="332.098780" i="1538724.1" sn="11.55" a="797.36" fwhm="0.000663" res="500966.0" algo="FTMS"/>
<pk mz="332.106792" i="1046694.4" sn="7.08" a="473.08" fwhm="0.000762" res="435652.9" algo="FTMS"/>
<pk mz="332.135166" i="1247918.4" sn="8.91" a="682.67" fwhm="0.000709" res="468186.6" algo="FTMS"/>
<pk mz="332.143296" i="1897904.6" sn="14.82" a="1148.61" fwhm="0.000713" res="465543.8" algo="FTMS"/>
<pk mz="332.152892" i="2346419.3" z="-1" sn="18.90" a="1429.13" fwhm="0.000719" res="461886.0" algo="FTMS" component_name="CT" deconvoluted_molecular_mass="331.150024" deconvoluted_isotopic_mass="332.153382"/>
<pk mz="332.173980" i="6066617.0" sn="52.74" a="4509.97" fwhm="0.000742" res="447960.2" algo="FTMS"/>
<pk mz="332.675634" i="2209094.0" sn="17.65" a="1505.12" fwhm="0.000795" res="418691.2" algo="FTMS"/>
<pk mz="333.006589" i="1043619.3" sn="7.05" a="580.64" fwhm="0.000745" res="446901.4" algo="FTMS"/>
<pk mz="333.025197" i="4419752.5" sn="37.76" a="3069.24" fwhm="0.000749" res="444352.6" algo="FTMS"/>
<pk mz="333.036377" i="1285419.8" sn="9.25" a="631.28" fwhm="0.000685" res="485969.9" algo="FTMS"/>
<pk mz="333.061640" i="4793523.0" sn="41.16" a="3946.56" fwhm="0.000853" res="390462.1" algo="FTMS"/>
<pk mz="333.072808" i="2046390.0" sn="16.17" a="1384.63" fwhm="0.000748" res="445248.9" algo="FTMS"/>
<pk mz="333.082454" i="1360824.8" sn="9.93" a="823.56" fwhm="0.000907" res="367403.1" algo="FTMS"/>
<pk mz="333.098016" i="3013565.3" sn="24.97" a="1990.84" fwhm="0.000742" res="448648.3" algo="FTMS"/>
<pk mz="333.109280" i="1693120.4" sn="12.95" a="971.95" fwhm="0.000643" res="518241.6" algo="FTMS"/>
<pk mz="333.111047" i="5309633.0" sn="45.85" a="4136.08" fwhm="0.000798" res="417479.3" algo="FTMS"/>
<pk mz="333.119139" i="2877123.3" sn="23.73" a="2161.57" fwhm="0.000817" res="407905.2" algo="FTMS"/>
<pk mz="333.134328" i="1770695.4" sn="13.66" a="1130.78" fwhm="0.000786" res="423960.7" algo="FTMS"/>
<pk mz="333.147409" i="1727947.1" sn="13.27" a="929.48" fwhm="0.000697" res="477899.7" algo="FTMS"/>
<pk mz="333.155544" i="3479757.5" sn="29.21" a="2522.84" fwhm="0.000742" res="448840.4" algo="FTMS"/>
<pk mz="333.191877" i="1545687.6" sn="11.61" a="907.33" fwhm="0.000705" res="472356.5" algo="FTMS"/>
<pk mz="333.220209" i="1599199.8" sn="12.10" a="824.00" fwhm="0.000727" res="458140.4" algo="FTMS"/>
<pk mz="334.020527" i="2501059.0" sn="20.30" a="1707.82" fwhm="0.000730" res="457859.5" algo="FTMS"/>
<pk mz="334.056859" i="6277069.0" sn="54.65" a="4727.32" fwhm="0.000767" res="435628.9" algo="FTMS"/>
<pk mz="334.065040" i="1046287.6" sn="7.07" a="579.11" fwhm="0.000772" res="432803.8" algo="FTMS"/>
<pk mz="334.068066" i="1616080.4" sn="12.25" a="857.62" fwhm="0.000642" res="520617.8" algo="FTMS"/>
<pk mz="334.093334" i="1808599.6" sn="14.00" a="1219.80" fwhm="0.000752" res="444391.1" algo="FTMS"/>
<pk mz="334.114376" i="2629085.5" sn="21.47" a="1825.23" fwhm="0.000799" res="417963.2" algo="FTMS"/>
<pk mz="334.129941" i="1039202.1" sn="7.00" a="452.20" fwhm="0.000664" res="503344.2" algo="FTMS"/>
<pk mz="334.150836" i="1366504.0" sn="9.98" a="637.90" fwhm="0.000639" res="523040.0" algo="FTMS"/>
<pk mz="335.004494" i="3721436.5" sn="31.40" a="2936.38" fwhm="0.000797" res="420420.5" algo="FTMS"/>
<pk mz="335.015743" i="1179999.6" sn="8.28" a="666.72" fwhm="0.000714" res="469124.6" algo="FTMS"/>
<pk mz="335.040858" i="6621415.0" sn="57.78" a="4978.92" fwhm="0.000746" res="448818.8" algo="FTMS"/>
<pk mz="335.052127" i="3394282.0" sn="28.42" a="2340.66" fwhm="0.000725" res="462251.3" algo="FTMS"/>
<pk mz="335.077307" i="5804785.5" sn="50.35" a="4453.00" fwhm="0.000762" res="439535.7" algo="FTMS"/>
<pk mz="335.080541" i="1154802.3" sn="8.05" a="430.94" fwhm="0.000514" res="651630.9" algo="FTMS"/>
<pk mz="335.088517" i="2652916.5" sn="21.68" a="1645.50" fwhm="0.000703" res="476797.0" algo="FTMS"/>
<pk mz="335.090285" i="3102453.0" sn="25.77" a="2054.66" fwhm="0.000745" res="450010.3" algo="FTMS"/>
<pk mz="335.098562" i="1175927.4" sn="8.24" a="532.00" fwhm="0.000623" res="537734.0" algo="FTMS"/>
<pk mz="335.108150" i="2055674.1" sn="16.25" a="1214.04" fwhm="0.000687" res="488067.5" algo="FTMS"/>
<pk mz="335.113696" i="4251899.5" sn="36.23" a="3009.08" fwhm="0.000758" res="442378.7" algo="FTMS"/>
<pk mz="335.126723" i="4199679.5" sn="35.75" a="3096.71" fwhm="0.000761" res="440443.4" algo="FTMS"/>
<pk mz="335.150002" i="2498054.3" sn="20.27" a="1889.74" fwhm="0.000857" res="391001.0" algo="FTMS"/>
<pk mz="335.163126" i="1731594.0" sn="13.30" a="926.37" fwhm="0.000684" res="489652.1" algo="FTMS"/>
<pk mz="335.171234" i="1401740.3" sn="10.30" a="789.99" fwhm="0.000779" res="430520.4" algo="FTMS"/>
<pk mz="336.036141" i="2765830.0" sn="22.71" a="1961.63" fwhm="0.000767" res="437882.4" algo="FTMS"/>
<pk mz="336.044157" i="1239944.4" sn="8.82" a="553.30" fwhm="0.000659" res="509717.6" algo="FTMS"/>
<pk mz="336.072519" i="3072784.5" sn="25.50" a="2303.27" fwhm="0.000844" res="398176.1" algo="FTMS"/>
<pk mz="336.080711" i="1220627.0" sn="8.65" a="583.98" fwhm="0.000676" res="497023.3" algo="FTMS"/>
<pk mz="336.108914" i="1647643.1" sn="12.53" a="943.17" fwhm="0.000698" res="481299.8" algo="FTMS"/>
<pk mz="336.129950" i="1452577.3" sn="10.76" a="760.58" fwhm="0.000638" res="527049.2" algo="FTMS"/>
<pk mz="336.986106" i="1057562.4" sn="7.16" a="562.47" fwhm="0.000729" res="462566.2" algo="FTMS"/>
<pk mz="337.020140" i="6277924.5" sn="54.65" a="4772.08" fwhm="0.000778" res="433005.6" algo="FTMS"/>
<pk mz="337.056571" i="9392943.0" sn="82.99" a="7329.35" fwhm="0.000771" res="437105.0" algo="FTMS"/>
<pk mz="337.067793" i="1908786.3" sn="14.91" a="1152.95" fwhm="0.000723" res="466213.4" algo="FTMS"/>
<pk mz="337.069436" i="1098546.8" sn="7.54" a="533.61" fwhm="0.000667" res="505133.3" algo="FTMS"/>
<pk mz="337.092925" i="8271673.5" sn="72.16" a="6629.51" fwhm="0.000806" res="418097.8" algo="FTMS"/>
<pk mz="337.104172" i="1863740.9" sn="14.37" a="1040.03" fwhm="0.000699" res="482335.4" algo="FTMS"/>
<pk mz="337.106031" i="3042109.5" sn="25.00" a="2028.26" fwhm="0.000744" res="453220.7" algo="FTMS"/>
<pk mz="337.123862" i="1239106.6" sn="8.74" a="576.80" fwhm="0.000620" res="543620.0" algo="FTMS"/>
<pk mz="337.129330" i="5648708.0" sn="48.50" a="4444.23" fwhm="0.000817" res="412759.0" algo="FTMS"/>
<pk mz="337.132757" i="1232581.3" sn="8.68" a="683.79" fwhm="0.000729" res="462431.6" algo="FTMS"/>
<pk mz="337.142365" i="2913352.0" sn="23.84" a="2003.05" fwhm="0.000794" res="424773.5" algo="FTMS"/>
<pk mz="337.165667" i="2085710.9" sn="16.37" a="1734.59" fwhm="0.000972" res="346915.1" algo="FTMS"/>
<pk mz="337.184358" i="1046612.3" sn="7.00" a="467.07" fwhm="0.000648" res="519955.5" algo="FTMS"/>
<pk mz="337.205469" i="2605914.5" sn="21.06" a="1717.15" fwhm="0.000739" res="456265.8" algo="FTMS"/>
<pk mz="338.015443" i="1093448.1" sn="7.42" a="415.38" fwhm="0.000529" res="639007.1" algo="FTMS"/>
<pk mz="338.051794" i="3121234.8" sn="25.71" a="2228.17" fwhm="0.000768" res="440362.6" algo="FTMS"/>
<pk mz="338.059846" i="1364309.3" sn="9.86" a="707.35" fwhm="0.000668" res="505896.0" algo="FTMS"/>
<pk mz="338.088172" i="2850909.5" sn="23.27" a="1854.87" fwhm="0.000757" res="446776.3" algo="FTMS"/>
<pk mz="338.096255" i="1500255.9" sn="11.09" a="734.08" fwhm="0.000621" res="544383.1" algo="FTMS"/>
<pk mz="338.132689" i="1221098.6" sn="8.57" a="609.90" fwhm="0.000662" res="510967.6" algo="FTMS"/>
<pk mz="338.887233" i="1797961.5" sn="13.77" a="1214.36" fwhm="0.000775" res="437243.8" algo="FTMS"/>
<pk mz="339.035784" i="7157109.5" sn="62.10" a="5731.02" fwhm="0.000817" res="414829.2" algo="FTMS"/>
<pk mz="339.072206" i="10582400.0" z="-1" sn="92.99" a="8455.71" fwhm="0.000784" res="432330.7" algo="FTMS" component_name="FL" deconvoluted_molecular_mass="339.072828" deconvoluted_isotopic_mass="339.072716"/>
<pk mz="339.083486" i="1235843.8" sn="8.70" a="530.87" fwhm="0.000614" res="552203.7" algo="FTMS"/>
<pk mz="339.103015" i="1185033.5" sn="8.25" a="584.62" fwhm="0.000658" res="515339.0" algo="FTMS"/>
<pk mz="339.108567" i="9605515.0" sn="84.18" a="8009.67" fwhm="0.000809" res="418920.5" algo="FTMS"/>
<pk mz="339.121624" i="2412175.0" sn="19.31" a="1467.83" fwhm="0.000717" res="472894.3" algo="FTMS"/>
<pk mz="339.139509" i="1072020.4" sn="7.23" a="410.34" fwhm="0.000588" res="576427.3" algo="FTMS"/>
<pk mz="339.144951" i="5533590.0" sn="47.46" a="4347.12" fwhm="0.000810" res="418674.7" algo="FTMS"/>
<pk mz="339.157946" i="1739161.9" sn="13.24" a="1287.96" fwhm="0.000894" res="379520.4" algo="FTMS"/>
<pk mz="339.163645" i="2097051.5" sn="16.47" a="1447.89" fwhm="0.000771" res="440175.5" algo="FTMS"/>
<pk mz="339.181202" i="2811296.8" sn="22.91" a="1735.70" fwhm="0.000693" res="489133.3" algo="FTMS"/>
<pk mz="339.182063" i="1178273.0" sn="8.18" a="440.99" fwhm="0.000505" res="671442.8" algo="FTMS"/>
<pk mz="339.199894" i="137830816.0" z="-1" sn="1240.51" a="105130.05" fwhm="0.000740" res="458570.3" algo="FTMS" component_name="D" deconvoluted_molecular_mass="339.200418" deconvoluted_isotopic_mass="339.200404"/>
<pk mz="339.206798" i="1146024.4" sn="7.89" a="468.45" fwhm="0.000576" res="588673.5" algo="FTMS"/>
<pk mz="340.031079" i="1071645.8" sn="7.22" a="439.14" fwhm="0.000714" res="476550.3" algo="FTMS"/>
<pk mz="340.067397" i="3553448.8" sn="29.60" a="2676.98" fwhm="0.000819" res="415380.5" algo="FTMS"/>
<pk mz="340.075489" i="1883307.0" z="-1" sn="14.54" a="1195.81" fwhm="0.000785" res="433133.4" algo="FTMS" component_name="FL" deconvoluted_molecular_mass="339.072828" deconvoluted_isotopic_mass="340.076003"/>
<pk mz="340.103815" i="2078131.5" sn="16.30" a="1256.47" fwhm="0.000741" res="459007.0" algo="FTMS"/>
<pk mz="340.112019" i="1515318.0" sn="11.22" a="936.71" fwhm="0.000803" res="423713.0" algo="FTMS"/>
<pk mz="340.148418" i="1185472.9" sn="8.25" a="482.61" fwhm="0.000598" res="568610.0" algo="FTMS"/>
<pk mz="340.203331" i="19235538.0" z="-1" sn="171.02" a="15917.36" fwhm="0.000794" res="428626.1" algo="FTMS" component_name="D" deconvoluted_molecular_mass="339.200418" deconvoluted_isotopic_mass="340.203845"/>
<pk mz="340.885249" i="3815837.8" sn="31.96" a="2568.15" fwhm="0.000715" res="476787.9" algo="FTMS"/>
<pk mz="341.015125" i="1361476.6" sn="9.83" a="1026.01" fwhm="0.000979" res="348246.7" algo="FTMS"/>
<pk mz="341.030452" i="1781193.3" sn="13.62" a="1084.91" fwhm="0.000768" res="444066.4" algo="FTMS"/>
<pk mz="341.051482" i="7257039.5" sn="63.00" a="5978.76" fwhm="0.000816" res="418106.0" algo="FTMS"/>
<pk mz="341.066777" i="1256788.3" sn="8.89" a="730.96" fwhm="0.000760" res="448635.1" algo="FTMS"/>
<pk mz="341.087822" i="12157915.0" z="-1" sn="107.19" a="9766.58" fwhm="0.000799" res="426996.9" algo="FTMS" component_name="DQ" deconvoluted_molecular_mass="341.088346" deconvoluted_isotopic_mass="341.088339"/>
<pk mz="341.099159" i="1183454.0" sn="8.23" a="593.50" fwhm="0.000687" res="496528.8" algo="FTMS"/>
<pk mz="341.103243" i="1403359.3" sn="10.21" a="710.58" fwhm="0.000651" res="524054.2" algo="FTMS"/>
<pk mz="341.124211" i="9783270.0" sn="85.78" a="8181.52" fwhm="0.000798" res="427548.0" algo="FTMS"/>
<pk mz="341.135432" i="1396712.9" sn="10.15" a="841.63" fwhm="0.000943" res="361879.6" algo="FTMS"/>
<pk mz="341.137242" i="1448297.4" sn="10.61" a="961.93" fwhm="0.000862" res="395930.4" algo="FTMS"/>
<pk mz="341.142708" i="1283307.0" sn="9.13" a="554.43" fwhm="0.000612" res="557770.8" algo="FTMS"/>
<pk mz="341.160570" i="7038960.5" sn="61.03" a="5648.57" fwhm="0.000824" res="413937.0" algo="FTMS"/>
<pk mz="341.179189" i="5573622.0" sn="47.82" a="4439.90" fwhm="0.000824" res="414115.7" algo="FTMS"/>
<pk mz="341.195717" i="3966971.0" sn="33.33" a="2933.04" fwhm="0.000815" res="418764.5" algo="FTMS"/>
<pk mz="341.196905" i="3779323.5" sn="31.63" a="3048.60" fwhm="0.000886" res="385010.9" algo="FTMS"/>
<pk mz="341.206700" i="1905406.4" z="-1" sn="14.74" a="1026.89" fwhm="0.000668" res="510793.4" algo="FTMS" component_name="D" deconvoluted_molecular_mass="339.200418" deconvoluted_isotopic_mass="341.207217"/>
<pk mz="342.025458" i="1581173.5" sn="11.81" a="1089.44" fwhm="0.000845" res="404561.4" algo="FTMS"/>
<pk mz="342.046756" i="1700219.9" sn="12.88" a="1149.46" fwhm="0.000839" res="407620.3" algo="FTMS"/>
<pk mz="342.062009" i="1499904.5" sn="11.08" a="865.84" fwhm="0.000736" res="464700.3" algo="FTMS"/>
<pk mz="342.083101" i="1972742.9" z="-1" sn="15.34" a="1096.09" fwhm="0.000694" res="493200.6" algo="FTMS" component_name="FL" deconvoluted_molecular_mass="339.072828" deconvoluted_isotopic_mass="342.083620"/>
<pk mz="342.091222" i="1713289.4" z="-1" sn="13.00" a="1405.42" fwhm="0.000979" res="349290.9" algo="FTMS" component_name="DQ" deconvoluted_molecular_mass="341.088346" deconvoluted_isotopic_mass="342.091742"/>
<pk mz="342.096171" i="1197834.9" sn="8.35" a="510.25" fwhm="0.000643" res="532053.8" algo="FTMS"/>
<pk mz="342.119435" i="1855761.9" sn="14.29" a="1022.01" fwhm="0.000654" res="523181.4" algo="FTMS"/>
<pk mz="342.127678" i="1283604.4" sn="9.13" a="745.53" fwhm="0.000809" res="422672.0" algo="FTMS"/>
<pk mz="342.167089" i="1432224.4" sn="10.47" a="1078.38" fwhm="0.000944" res="362421.4" algo="FTMS"/>
<pk mz="342.199300" i="1203114.1" sn="8.40" a="803.39" fwhm="0.000940" res="363987.4" algo="FTMS"/>
<pk mz="342.883104" i="2071801.8" sn="16.23" a="1472.54" fwhm="0.000808" res="424308.2" algo="FTMS"/>
<pk mz="343.009527" i="2328096.3" sn="18.54" a="1613.41" fwhm="0.000779" res="440181.4" algo="FTMS"/>
<pk mz="343.020815" i="1389091.8" sn="10.07" a="823.39" fwhm="0.000872" res="393300.7" algo="FTMS"/>
<pk mz="343.030722" i="3395622.8" sn="28.17" a="2531.17" fwhm="0.000838" res="409478.4" algo="FTMS"/>
<pk mz="343.045916" i="2411819.3" sn="19.30" a="1565.43" fwhm="0.000724" res="474105.1" algo="FTMS"/>
<pk mz="343.057310" i="1235246.9" sn="8.69" a="621.11" fwhm="0.000651" res="526892.5" algo="FTMS"/>
<pk mz="343.067142" i="7134770.0" sn="61.89" a="6107.04" fwhm="0.000817" res="419791.8" algo="FTMS"/>
<pk mz="343.082295" i="1702198.4" sn="12.90" a="1052.49" fwhm="0.000740" res="463798.3" algo="FTMS"/>
<pk mz="343.093673" i="1123385.9" sn="7.68" a="555.56" fwhm="0.000670" res="512362.6" algo="FTMS"/>
<pk mz="343.103468" i="9865789.0" sn="86.52" a="8015.41" fwhm="0.000816" res="420449.0" algo="FTMS"/>
<pk mz="343.114720" i="1210176.3" sn="8.46" a="893.53" fwhm="0.000945" res="363076.5" algo="FTMS"/>
<pk mz="343.118834" i="1110721.5" sn="7.56" a="499.21" fwhm="0.000719" res="477363.3" algo="FTMS"/>
<pk mz="343.139841" i="10246728.0" sn="89.95" a="8826.37" fwhm="0.000872" res="393710.1" algo="FTMS"/>
<pk mz="343.151036" i="2150731.3" sn="16.94" a="1511.58" fwhm="0.000830" res="413188.3" algo="FTMS"/>
<pk mz="343.168169" i="6346320.5" sn="54.78" a="5495.89" fwhm="0.000842" res="407743.1" algo="FTMS"/>
<pk mz="343.176229" i="7586387.0" sn="65.96" a="6543.97" fwhm="0.000817" res="420258.7" algo="FTMS"/>
<pk mz="343.212600" i="3412574.3" sn="28.32" a="2614.05" fwhm="0.000841" res="407974.3" algo="FTMS"/>
<pk mz="343.249142" i="1292009.3" sn="9.20" a="600.10" fwhm="0.000721" res="476165.0" algo="FTMS"/>
<pk mz="344.041307" i="1992283.5" sn="15.33" a="1360.34" fwhm="0.000769" res="447568.2" algo="FTMS"/>
<pk mz="344.070371" i="1561956.4" sn="11.49" a="828.87" fwhm="0.000637" res="540418.7" algo="FTMS"/>
<pk mz="344.077638" i="1385958.6" sn="9.92" a="726.07" fwhm="0.000744" res="462203.2" algo="FTMS"/>
<pk mz="344.098728" i="1644205.1" sn="12.23" a="1345.68" fwhm="0.001019" res="337551.3" algo="FTMS"/>
<pk mz="344.106850" i="1463023.5" sn="10.61" a="844.07" fwhm="0.000788" res="436785.8" algo="FTMS"/>
<pk mz="344.135060" i="2268024.3" sn="17.78" a="1627.03" fwhm="0.000772" res="445750.1" algo="FTMS"/>
<pk mz="344.143318" i="1889914.8" sn="14.42" a="1513.58" fwhm="0.000961" res="358275.2" algo="FTMS"/>
<pk mz="344.171540" i="1637891.4" sn="12.17" a="1451.23" fwhm="0.001163" res="296020.7" algo="FTMS"/>
<pk mz="344.179521" i="1342213.9" sn="9.53" a="708.16" fwhm="0.000730" res="471468.0" algo="FTMS"/>
<pk mz="344.182772" i="1374342.9" sn="9.82" a="643.23" fwhm="0.000606" res="568313.1" algo="FTMS"/>
<pk mz="344.759017" i="1529655.9" sn="11.20" a="898.94" fwhm="0.000757" res="455349.2" algo="FTMS"/>
<pk mz="345.025235" i="4008585.8" sn="33.29" a="3180.05" fwhm="0.000863" res="399609.0" algo="FTMS"/>
<pk mz="345.036427" i="1758605.3" sn="13.24" a="967.07" fwhm="0.000671" res="514108.9" algo="FTMS"/>
<pk mz="345.046413" i="2768016.5" sn="22.24" a="1980.68" fwhm="0.000751" res="459162.0" algo="FTMS"/>
<pk mz="345.061658" i="3290773.0" sn="26.90" a="2490.53" fwhm="0.000811" res="425538.3" algo="FTMS"/>
<pk mz="345.072868" i="2124184.5" sn="16.50" a="1725.71" fwhm="0.000859" res="401582.3" algo="FTMS"/>
<pk mz="345.082732" i="4642459.5" sn="38.94" a="4224.72" fwhm="0.000892" res="386933.0" algo="FTMS"/>
<pk mz="345.097960" i="2928800.3" sn="23.67" a="2059.49" fwhm="0.000797" res="433186.0" algo="FTMS"/>
<pk mz="345.119108" i="7482535.0" sn="64.25" a="6403.44" fwhm="0.000866" res="398314.9" algo="FTMS"/>
<pk mz="345.130341" i="2431914.3" sn="19.24" a="1797.63" fwhm="0.000827" res="417563.0" algo="FTMS"/>
<pk mz="345.134431" i="1963947.5" sn="15.07" a="1179.91" fwhm="0.000707" res="487853.9" algo="FTMS"/>
<pk mz="345.147365" i="2306479.5" sn="18.12" a="1742.29" fwhm="0.000845" res="408605.6" algo="FTMS"/>
<pk mz="345.155490" i="10318002.0" z="-1" sn="89.52" a="8908.03" fwhm="0.000845" res="408550.0" algo="FTMS" component_name="GA" deconvoluted_molecular_mass="345.156131" deconvoluted_isotopic_mass="345.156019"/>
<pk mz="345.165246" i="2287285.0" sn="17.95" a="1933.08" fwhm="0.000904" res="381617.4" algo="FTMS"/>
<pk mz="345.191872" i="4490429.0" sn="37.59" a="3340.23" fwhm="0.000808" res="427360.0" algo="FTMS"/>
<pk mz="345.228249" i="2221000.5" sn="17.36" a="1435.30" fwhm="0.000778" res="443545.0" algo="FTMS"/>
<pk mz="346.020560" i="2087357.5" sn="16.17" a="1249.83" fwhm="0.000840" res="411713.7" algo="FTMS"/>
<pk mz="346.056830" i="3217864.8" sn="26.24" a="2214.67" fwhm="0.000758" res="456696.3" algo="FTMS"/>
<pk mz="346.068047" i="1064268.1" sn="7.05" a="681.27" fwhm="0.000928" res="373097.9" algo="FTMS"/>
<pk mz="346.093202" i="1740244.0" sn="13.08" a="1149.07" fwhm="0.000792" res="436768.1" algo="FTMS"/>
<pk mz="346.114358" i="2071258.5" sn="16.03" a="1317.10" fwhm="0.000765" res="452190.8" algo="FTMS"/>
<pk mz="346.122302" i="1070813.0" sn="7.11" a="674.73" fwhm="0.000939" res="368534.9" algo="FTMS"/>
<pk mz="346.150783" i="2064357.9" sn="15.96" a="1293.27" fwhm="0.000736" res="470065.0" algo="FTMS"/>
<pk mz="346.158877" i="1431784.4" z="-1" sn="10.33" a="910.30" fwhm="0.000776" res="445894.3" algo="FTMS" component_name="GA" deconvoluted_molecular_mass="345.156131" deconvoluted_isotopic_mass="346.159409"/>
<pk mz="346.161854" i="1289833.3" sn="9.06" a="713.61" fwhm="0.000735" res="471032.9" algo="FTMS"/>
<pk mz="346.195135" i="1318387.6" sn="9.32" a="859.46" fwhm="0.000838" res="412972.2" algo="FTMS"/>
<pk mz="346.757023" i="2320290.0" sn="18.24" a="1787.47" fwhm="0.000929" res="373447.0" algo="FTMS"/>
<pk mz="347.004496" i="2693871.3" sn="21.57" a="1835.03" fwhm="0.000757" res="458184.1" algo="FTMS"/>
<pk mz="347.040909" i="5563130.5" sn="47.14" a="4750.79" fwhm="0.000878" res="395081.6" algo="FTMS"/>
<pk mz="347.052145" i="2487550.0" sn="19.73" a="1629.26" fwhm="0.000761" res="455884.9" algo="FTMS"/>
<pk mz="347.062024" i="1834497.1" sn="13.91" a="1010.05" fwhm="0.000656" res="529205.4" algo="FTMS"/>
<pk mz="347.063362" i="1575681.5" sn="11.61" a="1079.68" fwhm="0.000849" res="408678.0" algo="FTMS"/>
<pk mz="347.077281" i="4824838.0" sn="40.56" a="3810.78" fwhm="0.000826" res="420422.8" algo="FTMS"/>
<pk mz="347.088566" i="2393097.3" sn="18.89" a="1403.84" fwhm="0.000690" res="503216.6" algo="FTMS"/>
<pk mz="347.090232" i="2784521.8" sn="22.38" a="2099.71" fwhm="0.000862" res="402544.2" algo="FTMS"/>
<pk mz="347.098502" i="2933772.5" sn="23.71" a="2429.05" fwhm="0.000925" res="375279.0" algo="FTMS"/>
<pk mz="347.113683" i="4454161.0" sn="37.26" a="3275.19" fwhm="0.000790" res="439444.4" algo="FTMS"/>
<pk mz="347.116915" i="1135890.1" sn="7.69" a="515.26" fwhm="0.000689" res="504126.4" algo="FTMS"/>
<pk mz="347.124973" i="1396436.6" sn="10.01" a="1111.42" fwhm="0.001000" res="347254.4" algo="FTMS"/>
<pk mz="347.126672" i="2950933.3" sn="23.86" a="2426.18" fwhm="0.000893" res="388920.8" algo="FTMS"/>
<pk mz="347.134781" i="4169495.8" sn="34.72" a="3425.78" fwhm="0.000880" res="394648.5" algo="FTMS"/>
<pk mz="347.150047" i="1925916.5" sn="14.73" a="1435.02" fwhm="0.000918" res="378313.4" algo="FTMS"/>
<pk mz="347.163091" i="1540384.5" z="-1" sn="11.29" a="909.49" fwhm="0.000745" res="465935.0" algo="FTMS" component_name="GA" deconvoluted_molecular_mass="345.156131" deconvoluted_isotopic_mass="347.163627"/>
<pk mz="347.171108" i="4203811.0" sn="35.03" a="3407.10" fwhm="0.000884" res="392551.3" algo="FTMS"/>
<pk mz="347.186379" i="1210535.9" sn="8.35" a="613.28" fwhm="0.000670" res="517935.3" algo="FTMS"/>
<pk mz="347.199457" i="3221292.0" sn="26.27" a="2265.86" fwhm="0.000786" res="441781.5" algo="FTMS"/>
<pk mz="347.207466" i="1209518.4" sn="8.34" a="603.52" fwhm="0.000746" res="465266.2" algo="FTMS"/>
<pk mz="348.036080" i="3320369.3" sn="27.15" a="2585.76" fwhm="0.000839" res="414703.4" algo="FTMS"/>
<pk mz="348.072545" i="3804732.8" sn="31.47" a="3176.85" fwhm="0.000884" res="393644.7" algo="FTMS"/>
<pk mz="348.083706" i="1201728.3" sn="8.27" a="713.06" fwhm="0.000858" res="405584.9" algo="FTMS"/>
<pk mz="348.093606" i="2022723.4" sn="15.59" a="1506.00" fwhm="0.000888" res="392143.7" algo="FTMS"/>
<pk mz="348.108852" i="1886024.1" sn="14.37" a="1185.42" fwhm="0.000753" res="462127.7" algo="FTMS"/>
<pk mz="348.130133" i="3020366.8" sn="24.48" a="2409.23" fwhm="0.000870" res="400094.9" algo="FTMS"/>
<pk mz="348.166373" i="1350746.1" sn="9.60" a="673.75" fwhm="0.000650" res="535353.3" algo="FTMS"/>
<pk mz="348.202826" i="1132901.5" sn="7.66" a="488.17" fwhm="0.000644" res="540398.1" algo="FTMS"/>
<pk mz="349.020138" i="6348134.0" sn="54.13" a="5419.20" fwhm="0.000877" res="398010.1" algo="FTMS"/>
<pk mz="349.056544" i="7617905.5" sn="65.44" a="6511.07" fwhm="0.000858" res="407054.1" algo="FTMS"/>
<pk mz="349.067849" i="2506613.3" sn="19.90" a="1727.35" fwhm="0.000755" res="462385.9" algo="FTMS"/>
<pk mz="349.092948" i="7748989.0" sn="66.61" a="6614.88" fwhm="0.000848" res="411789.7" algo="FTMS"/>
<pk mz="349.104207" i="2187904.8" sn="17.06" a="1765.00" fwhm="0.000918" res="380449.6" algo="FTMS"/>
<pk mz="349.105967" i="29461890.0" z="-1" sn="260.10" a="26105.96" fwhm="0.000853" res="409387.8" algo="FTMS" component_name="L" deconvoluted_molecular_mass="349.106510" deconvoluted_isotopic_mass="349.106508"/>
<pk mz="349.129341" i="5699464.5" sn="48.35" a="4547.65" fwhm="0.000834" res="418677.8" algo="FTMS"/>
<pk mz="349.142361" i="4626828.5" sn="38.79" a="4302.37" fwhm="0.000947" res="368834.4" algo="FTMS"/>
<pk mz="349.150451" i="1171599.1" sn="8.00" a="582.85" fwhm="0.000643" res="542795.7" algo="FTMS"/>
<pk mz="349.165643" i="2662548.0" sn="21.29" a="1744.48" fwhm="0.000767" res="455112.5" algo="FTMS"/>
<pk mz="349.178784" i="1103640.1" sn="7.39" a="513.88" fwhm="0.000727" res="480558.9" algo="FTMS"/>
<pk mz="349.215122" i="2697891.5" sn="21.60" a="2051.57" fwhm="0.000861" res="405819.8" algo="FTMS"/>
<pk mz="350.015433" i="2046624.0" sn="15.80" a="1254.92" fwhm="0.000759" res="460906.6" algo="FTMS"/>
<pk mz="350.051748" i="4409515.5" sn="36.85" a="3631.14" fwhm="0.000867" res="403883.5" algo="FTMS"/>
<pk mz="350.059732" i="1167726.0" sn="7.96" a="733.46" fwhm="0.000962" res="363835.1" algo="FTMS"/>
<pk mz="350.088107" i="3609783.0" sn="29.72" a="2929.54" fwhm="0.000869" res="402706.1" algo="FTMS"/>
<pk mz="350.099458" i="1320250.6" sn="9.32" a="1088.82" fwhm="0.001095" res="319816.1" algo="FTMS"/>
<pk mz="350.109317" i="5343421.5" z="-1" sn="45.17" a="4261.84" fwhm="0.000827" res="423587.4" algo="FTMS" component_name="L" deconvoluted_molecular_mass="349.106510" deconvoluted_isotopic_mass="350.109862"/>
<pk mz="350.124477" i="1501634.5" sn="10.94" a="755.19" fwhm="0.000692" res="506312.7" algo="FTMS"/>
<pk mz="350.132680" i="1559237.1" sn="11.45" a="904.75" fwhm="0.000698" res="501649.7" algo="FTMS"/>
<pk mz="350.999369" i="2046167.8" sn="15.60" a="1449.35" fwhm="0.000798" res="439864.2" algo="FTMS"/>
<pk mz="351.035808" i="7399395.5" sn="62.72" a="6970.49" fwhm="0.000970" res="361965.4" algo="FTMS"/>
<pk mz="351.047188" i="1832678.9" sn="13.72" a="1383.88" fwhm="0.000891" res="393842.8" algo="FTMS"/>
<pk mz="351.072195" i="10105839.0" sn="86.54" a="8706.81" fwhm="0.000862" res="407135.9" algo="FTMS"/>
<pk mz="351.083396" i="2661106.5" sn="21.01" a="1916.30" fwhm="0.000821" res="427546.2" algo="FTMS"/>
<pk mz="351.085269" i="1346035.0" sn="9.43" a="900.67" fwhm="0.000884" res="397036.5" algo="FTMS"/>
<pk mz="351.103057" i="7916536.5" sn="67.27" a="6914.19" fwhm="0.000855" res="410874.8" algo="FTMS"/>
<pk mz="351.108610" i="9049082.0" sn="77.24" a="7996.46" fwhm="0.000871" res="402994.5" algo="FTMS"/>
<pk mz="351.119690" i="1451902.0" sn="10.36" a="954.23" fwhm="0.000873" res="402235.6" algo="FTMS"/>
<pk mz="351.121657" i="4251134.5" sn="35.00" a="3696.29" fwhm="0.000933" res="376301.1" algo="FTMS"/>
<pk mz="351.139522" i="1743876.3" sn="12.93" a="1162.81" fwhm="0.000829" res="423615.7" algo="FTMS"/>
<pk mz="351.144999" i="5470214.0" sn="45.74" a="4756.95" fwhm="0.000902" res="389408.0" algo="FTMS"/>
<pk mz="351.158077" i="3374602.3" sn="27.29" a="2684.29" fwhm="0.000871" res="403225.4" algo="FTMS"/>
<pk mz="351.181384" i="2338833.5" sn="18.17" a="1919.71" fwhm="0.000872" res="402643.6" algo="FTMS"/>
<pk mz="351.194426" i="1086357.8" sn="7.15" a="652.54" fwhm="0.000817" res="429971.5" algo="FTMS"/>
<pk mz="351.221184" i="2005278.3" sn="15.24" a="1321.58" fwhm="0.000791" res="443796.3" algo="FTMS"/>
<pk mz="352.030902" i="1769248.0" sn="13.16" a="1207.48" fwhm="0.000819" res="429637.6" algo="FTMS"/>
<pk mz="352.039313" i="1125794.6" sn="7.49" a="526.28" fwhm="0.000692" res="508790.7" algo="FTMS"/>
<pk mz="352.067443" i="3967787.8" sn="32.51" a="3071.23" fwhm="0.000786" res="447930.6" algo="FTMS"/>
<pk mz="352.075537" i="1850414.3" sn="13.87" a="1073.13" fwhm="0.000704" res="499894.2" algo="FTMS"/>
<pk mz="352.103848" i="2371639.3" sn="18.46" a="1935.29" fwhm="0.001004" res="350782.4" algo="FTMS"/>
<pk mz="352.111946" i="1628601.9" sn="11.92" a="1192.90" fwhm="0.000871" res="404336.6" algo="FTMS"/>
<pk mz="353.015083" i="3101274.5" sn="24.88" a="2319.64" fwhm="0.000787" res="448790.6" algo="FTMS"/>
<pk mz="353.030254" i="1480031.4" sn="10.61" a="872.68" fwhm="0.000807" res="437414.1" algo="FTMS"/>
<pk mz="353.051449" i="11254374.0" z="-1" sn="96.64" a="10229.70" fwhm="0.000895" res="394388.2" algo="FTMS" component_name="EO" deconvoluted_molecular_mass="353.052019" deconvoluted_isotopic_mass="353.052002"/>
<pk mz="353.062732" i="1256681.8" sn="8.64" a="706.46" fwhm="0.000798" res="442574.8" algo="FTMS"/>
<pk mz="353.087796" i="12072562.0" z="-1" sn="103.85" a="11156.08" fwhm="0.000927" res="380979.7" algo="FTMS" component_name="DS" deconvoluted_molecular_mass="353.088368" deconvoluted_isotopic_mass="353.088350"/>
<pk mz="353.098944" i="2083701.4" sn="15.92" a="1494.62" fwhm="0.000831" res="425129.5" algo="FTMS"/>
<pk mz="353.100725" i="1703541.9" sn="12.57" a="1124.04" fwhm="0.000789" res="447273.3" algo="FTMS"/>
<pk mz="353.124214" i="10300029.0" sn="88.24" a="9179.54" fwhm="0.000891" res="396138.9" algo="FTMS"/>
<pk mz="353.137291" i="3362945.5" sn="27.18" a="2515.54" fwhm="0.000788" res="448224.6" algo="FTMS"/>
<pk mz="353.160584" i="4962441.0" sn="41.26" a="3978.57" fwhm="0.000844" res="418649.7" algo="FTMS"/>
<pk mz="353.173657" i="1081741.3" sn="7.10" a="506.62" fwhm="0.000681" res="518446.4" algo="FTMS"/>
<pk mz="353.179301" i="1140239.1" sn="7.62" a="519.13" fwhm="0.000711" res="496430.8" algo="FTMS"/>
<pk mz="353.196989" i="2195860.8" sn="16.91" a="1541.55" fwhm="0.000842" res="419307.6" algo="FTMS"/>
<pk mz="353.200450" i="1663637.9" sn="12.22" a="1006.62" fwhm="0.000734" res="481319.9" algo="FTMS"/>
<pk mz="354.046715" i="2131109.5" sn="16.33" a="1619.36" fwhm="0.000860" res="411651.9" algo="FTMS"/>
<pk mz="354.054941" i="1428392.1" z="-1" sn="10.15" a="799.36" fwhm="0.000702" res="504533.1" algo="FTMS" component_name="EO" deconvoluted_molecular_mass="353.052019" deconvoluted_isotopic_mass="354.055497"/>
<pk mz="354.083049" i="3644849.3" sn="29.66" a="2922.52" fwhm="0.000904" res="391736.0" algo="FTMS"/>
<pk mz="354.091282" i="1767219.9" z="-1" sn="13.13" a="1293.84" fwhm="0.000895" res="395850.8" algo="FTMS" component_name="DS" deconvoluted_molecular_mass="353.088368" deconvoluted_isotopic_mass="354.091839"/>
<pk mz="354.096207" i="1252277.4" sn="8.60" a="584.91" fwhm="0.000683" res="518101.5" algo="FTMS"/>
<pk mz="354.119516" i="1801916.9" sn="13.44" a="1325.57" fwhm="0.000916" res="386580.5" algo="FTMS"/>
<pk mz="354.127585" i="1836479.5" sn="13.74" a="1182.17" fwhm="0.000839" res="421946.6" algo="FTMS"/>
<pk mz="354.130540" i="1118016.5" sn="7.42" a="664.93" fwhm="0.000848" res="417645.2" algo="FTMS"/>
<pk mz="355.009552" i="1328603.6" sn="9.27" a="984.78" fwhm="0.000928" res="382557.4" algo="FTMS"/>
<pk mz="355.030713" i="3678946.5" sn="29.96" a="2984.88" fwhm="0.000837" res="423957.9" algo="FTMS"/>
<pk mz="355.045882" i="1554407.4" sn="11.26" a="834.57" fwhm="0.000739" res="480324.8" algo="FTMS"/>
<pk mz="355.067094" i="13729006.0" z="-1" sn="118.42" a="12493.37" fwhm="0.000903" res="393106.8" algo="FTMS" component_name="CL" deconvoluted_molecular_mass="355.067655" deconvoluted_isotopic_mass="355.067654"/>
<pk mz="355.078215" i="1404017.8" sn="9.93" a="796.95" fwhm="0.000760" res="467127.5" algo="FTMS"/>
<pk mz="355.082413" i="1186035.1" sn="8.01" a="533.05" fwhm="0.000651" res="545715.5" algo="FTMS"/>
<pk mz="355.103441" i="12893434.0" z="-1" sn="111.07" a="12157.38" fwhm="0.000923" res="384578.8" algo="FTMS" component_name="DD" deconvoluted_molecular_mass="355.104002" deconvoluted_isotopic_mass="355.104001"/>
<pk mz="355.139849" i="9276678.0" sn="79.23" a="8337.57" fwhm="0.000903" res="393265.4" algo="FTMS"/>
<pk mz="355.152773" i="1488265.9" sn="10.67" a="897.67" fwhm="0.000934" res="380440.5" algo="FTMS"/>
<pk mz="355.158499" i="1955851.6" sn="14.79" a="1366.95" fwhm="0.000832" res="427008.5" algo="FTMS"/>
<pk mz="355.176215" i="5872913.5" sn="49.27" a="5221.52" fwhm="0.000894" res="397418.0" algo="FTMS"/>
<pk mz="355.195066" i="1472279.5" sn="10.53" a="882.86" fwhm="0.000706" res="502872.3" algo="FTMS"/>
<pk mz="355.212587" i="2397981.3" sn="18.68" a="1792.39" fwhm="0.000868" res="409149.0" algo="FTMS"/>
<pk mz="356.025801" i="1135524.1" sn="7.57" a="652.50" fwhm="0.000765" res="465507.1" algo="FTMS"/>
<pk mz="356.041227" i="1532201.1" sn="11.06" a="904.83" fwhm="0.000798" res="446221.5" algo="FTMS"/>
<pk mz="356.062245" i="2139440.0" sn="16.40" a="1610.47" fwhm="0.000889" res="400547.9" algo="FTMS"/>
<pk mz="356.070445" i="2043442.6" z="-1" sn="15.56" a="1351.10" fwhm="0.000765" res="465293.1" algo="FTMS" component_name="CL" deconvoluted_molecular_mass="355.067655" deconvoluted_isotopic_mass="356.071008"/>
<pk mz="356.098690" i="2691899.8" sn="21.27" a="2093.62" fwhm="0.000890" res="400293.8" algo="FTMS"/>
<pk mz="356.106791" i="2079550.4" z="-1" sn="15.88" a="1620.14" fwhm="0.000934" res="381108.7" algo="FTMS" component_name="DD" deconvoluted_molecular_mass="355.104002" deconvoluted_isotopic_mass="356.107354"/>
<pk mz="356.111897" i="1315136.0" sn="9.15" a="741.05" fwhm="0.000784" res="454243.1" algo="FTMS"/>
<pk mz="356.135078" i="1443143.5" sn="10.27" a="719.43" fwhm="0.000687" res="518633.2" algo="FTMS"/>
<pk mz="356.143250" i="1715658.1" sn="12.67" a="1315.75" fwhm="0.000915" res="389025.6" algo="FTMS"/>
<pk mz="356.171496" i="1660627.4" sn="12.19" a="1198.28" fwhm="0.000928" res="383913.4" algo="FTMS"/>
<pk mz="356.179684" i="1269974.0" sn="8.75" a="791.41" fwhm="0.000906" res="393149.2" algo="FTMS"/>
<pk mz="356.990268" i="1737053.0" sn="12.86" a="1473.80" fwhm="0.000857" res="416484.7" algo="FTMS"/>
<pk mz="357.025288" i="2462312.5" sn="19.24" a="2053.65" fwhm="0.000899" res="397090.0" algo="FTMS"/>
<pk mz="357.036543" i="1153644.0" sn="7.72" a="698.61" fwhm="0.000769" res="464090.2" algo="FTMS"/>
<pk mz="357.046301" i="4996975.0" sn="41.55" a="4106.12" fwhm="0.000873" res="409135.4" algo="FTMS"/>
<pk mz="357.061556" i="2353268.3" sn="18.28" a="1744.37" fwhm="0.000818" res="436501.2" algo="FTMS"/>
<pk mz="357.072789" i="1812343.8" sn="13.52" a="1306.12" fwhm="0.000827" res="431816.2" algo="FTMS"/>
<pk mz="357.082762" i="10166139.0" sn="87.05" a="9185.88" fwhm="0.000882" res="404939.7" algo="FTMS"/>
<pk mz="357.098048" i="1445248.0" sn="10.29" a="805.52" fwhm="0.000716" res="498400.0" algo="FTMS"/>
<pk mz="357.119143" i="9857927.0" sn="84.34" a="9319.28" fwhm="0.000926" res="385470.0" algo="FTMS"/>
<pk mz="357.130402" i="2015626.5" sn="15.31" a="1422.46" fwhm="0.000825" res="432908.2" algo="FTMS"/>
<pk mz="357.134547" i="1215115.9" sn="8.26" a="807.00" fwhm="0.000941" res="379557.9" algo="FTMS"/>
<pk mz="357.155530" i="10162067.0" sn="87.02" a="9681.79" fwhm="0.000952" res="374967.1" algo="FTMS"/>
<pk mz="357.166606" i="1506710.4" sn="10.83" a="1121.16" fwhm="0.000943" res="378747.5" algo="FTMS"/>
<pk mz="357.191872" i="6410142.5" sn="53.99" a="5802.21" fwhm="0.000931" res="383616.8" algo="FTMS"/>
<pk mz="357.228209" i="2476714.3" sn="19.37" a="1955.95" fwhm="0.000916" res="389924.6" algo="FTMS"/>
<pk mz="358.020359" i="1970220.3" sn="14.91" a="1821.84" fwhm="0.001086" res="329770.3" algo="FTMS"/>
<pk mz="358.056927" i="1875896.3" sn="13.90" a="1756.74" fwhm="0.001174" res="305004.1" algo="FTMS"/>
<pk mz="358.077983" i="1166143.0" sn="7.73" a="594.93" fwhm="0.000786" res="455835.9" algo="FTMS"/>
<pk mz="358.086233" i="1941185.8" sn="14.47" a="1746.50" fwhm="0.000962" res="372414.4" algo="FTMS"/>
<pk mz="358.093182" i="1146820.0" sn="7.56" a="710.46" fwhm="0.000856" res="418537.4" algo="FTMS"/>
<pk mz="358.114366" i="1674698.9" sn="12.15" a="1231.79" fwhm="0.000844" res="424302.6" algo="FTMS"/>
<pk mz="358.122636" i="1520589.6" sn="10.81" a="966.67" fwhm="0.000795" res="450334.0" algo="FTMS"/>
<pk mz="358.150667" i="1199702.8" sn="8.02" a="717.01" fwhm="0.000860" res="416686.3" algo="FTMS"/>
<pk mz="358.158854" i="2053081.5" sn="15.44" a="1406.47" fwhm="0.000831" res="430984.2" algo="FTMS"/>
<pk mz="358.162140" i="1150682.5" sn="7.60" a="565.47" fwhm="0.000750" res="477321.0" algo="FTMS"/>
<pk mz="358.195226" i="1172581.4" sn="7.79" a="760.15" fwhm="0.000902" res="397205.8" algo="FTMS"/>
<pk mz="358.198483" i="1636326.4" sn="11.82" a="1160.20" fwhm="0.000792" res="452238.4" algo="FTMS"/>
<pk mz="358.987070" i="1161063.9" sn="7.68" a="677.24" fwhm="0.000778" res="461648.3" algo="FTMS"/>
<pk mz="359.004532" i="2375149.8" sn="18.24" a="1550.58" fwhm="0.000772" res="464890.3" algo="FTMS"/>
<pk mz="359.040812" i="4176889.5" sn="33.90" a="3631.42" fwhm="0.000933" res="385003.6" algo="FTMS"/>
<pk mz="359.052090" i="1981693.1" sn="14.82" a="1503.08" fwhm="0.000936" res="383582.9" algo="FTMS"/>
<pk mz="359.053983" i="1111293.9" sn="7.25" a="651.70" fwhm="0.000886" res="405084.0" algo="FTMS"/>
<pk mz="359.061998" i="4765696.5" sn="39.02" a="4211.74" fwhm="0.000893" res="401920.6" algo="FTMS"/>
<pk mz="359.077187" i="4078085.5" sn="33.04" a="3587.03" fwhm="0.000938" res="382779.1" algo="FTMS"/>
<pk mz="359.088451" i="1329673.1" sn="9.15" a="971.41" fwhm="0.000985" res="364712.7" algo="FTMS"/>
<pk mz="359.098344" i="6389260.5" sn="53.13" a="6015.37" fwhm="0.000982" res="365823.6" algo="FTMS"/>
<pk mz="359.109622" i="1201168.0" sn="8.03" a="581.34" fwhm="0.000696" res="515888.9" algo="FTMS"/>
<pk mz="359.113685" i="2781201.3" sn="21.77" a="2263.46" fwhm="0.000902" res="398301.4" algo="FTMS"/>
<pk mz="359.124897" i="1327893.0" sn="9.13" a="1060.22" fwhm="0.001050" res="341905.3" algo="FTMS"/>
<pk mz="359.134747" i="8923672.0" sn="75.16" a="8118.01" fwhm="0.000930" res="386363.6" algo="FTMS"/>
<pk mz="359.146166" i="1404956.0" sn="9.80" a="909.48" fwhm="0.000859" res="418105.7" algo="FTMS"/>
<pk mz="359.150012" i="1372445.3" sn="9.52" a="801.26" fwhm="0.000738" res="486432.9" algo="FTMS"/>
<pk mz="359.163152" i="1557793.5" sn="11.13" a="842.17" fwhm="0.000698" res="514597.0" algo="FTMS"/>
<pk mz="359.171153" i="7723556.0" sn="64.72" a="6956.83" fwhm="0.000893" res="402140.3" algo="FTMS"/>
<pk mz="359.207544" i="3362608.0" sn="26.82" a="2999.26" fwhm="0.000962" res="373349.0" algo="FTMS"/>
<pk mz="360.036129" i="3256127.5" sn="25.89" a="2580.09" fwhm="0.000878" res="410007.0" algo="FTMS"/>
<pk mz="360.047411" i="1353411.1" sn="9.35" a="924.41" fwhm="0.000921" res="391137.7" algo="FTMS"/>
<pk mz="360.072528" i="2901323.5" sn="22.81" a="2315.08" fwhm="0.000884" res="407271.4" algo="FTMS"/>
<pk mz="360.083712" i="1242959.1" sn="8.39" a="661.24" fwhm="0.000729" res="493927.5" algo="FTMS"/>
<pk mz="360.093617" i="1268818.4" sn="8.62" a="703.01" fwhm="0.000786" res="458040.2" algo="FTMS"/>
<pk mz="360.101749" i="1589077.0" sn="11.40" a="960.77" fwhm="0.000809" res="445310.0" algo="FTMS"/>
<pk mz="360.108920" i="1501527.4" sn="10.64" a="698.85" fwhm="0.000621" res="579979.0" algo="FTMS"/>
<pk mz="360.130065" i="2195294.3" sn="16.67" a="2002.75" fwhm="0.001018" res="353882.3" algo="FTMS"/>
<pk mz="360.138228" i="1614177.0" sn="11.62" a="1192.48" fwhm="0.000851" res="423349.7" algo="FTMS"/>
<pk mz="360.141423" i="1161058.0" sn="7.68" a="663.59" fwhm="0.000787" res="457327.3" algo="FTMS"/>
<pk mz="360.166454" i="1129066.3" sn="7.40" a="535.22" fwhm="0.000686" res="525050.1" algo="FTMS"/>
<pk mz="360.174541" i="1425772.9" sn="9.98" a="1153.11" fwhm="0.000968" res="372147.9" algo="FTMS"/>
<pk mz="360.210812" i="1299320.8" sn="8.88" a="938.27" fwhm="0.000925" res="389512.8" algo="FTMS"/>
<pk mz="361.020155" i="4368514.5" sn="35.56" a="3732.49" fwhm="0.000909" res="397168.5" algo="FTMS"/>
<pk mz="361.031351" i="3133062.5" sn="24.82" a="2548.16" fwhm="0.000898" res="401908.0" algo="FTMS"/>
<pk mz="361.041248" i="1116937.6" sn="7.30" a="560.84" fwhm="0.000718" res="502704.2" algo="FTMS"/>
<pk mz="361.056592" i="6977678.5" sn="58.24" a="5844.59" fwhm="0.000868" res="415857.9" algo="FTMS"/>
<pk mz="361.067788" i="3732114.5" sn="30.03" a="3202.30" fwhm="0.000881" res="410010.3" algo="FTMS"/>
<pk mz="361.077602" i="2635413.5" sn="20.49" a="2097.58" fwhm="0.000835" res="432393.9" algo="FTMS"/>
<pk mz="361.092928" i="5727386.5" sn="47.37" a="4947.51" fwhm="0.000902" res="400291.5" algo="FTMS"/>
<pk mz="361.104106" i="2069150.4" sn="15.57" a="1741.81" fwhm="0.001000" res="361196.1" algo="FTMS"/>
<pk mz="361.105965" i="1912222.9" sn="14.21" a="1491.80" fwhm="0.000968" res="372928.2" algo="FTMS"/>
<pk mz="361.114033" i="3438241.5" sn="27.47" a="3130.69" fwhm="0.000959" res="376658.8" algo="FTMS"/>
<pk mz="361.129329" i="3921574.5" sn="31.67" a="3131.45" fwhm="0.000843" res="428234.3" algo="FTMS"/>
<pk mz="361.132655" i="1169063.8" sn="7.75" a="546.04" fwhm="0.000693" res="520867.7" algo="FTMS"/>
<pk mz="361.142311" i="2887082.8" sn="22.68" a="2753.82" fwhm="0.000986" res="366452.4" algo="FTMS"/>
<pk mz="361.150414" i="5770413.5" sn="47.74" a="5330.78" fwhm="0.000917" res="393995.7" algo="FTMS"/>
<pk mz="361.165607" i="1835698.5" sn="13.54" a="1338.72" fwhm="0.000876" res="412483.9" algo="FTMS"/>
<pk mz="361.178932" i="1592118.9" sn="11.42" a="1248.68" fwhm="0.001022" res="353500.4" algo="FTMS"/>
<pk mz="361.186779" i="3442873.5" sn="27.51" a="2766.86" fwhm="0.000880" res="410646.7" algo="FTMS"/>
<pk mz="361.223165" i="1616581.5" sn="11.64" a="961.03" fwhm="0.000808" res="447048.7" algo="FTMS"/>
<pk mz="362.015426" i="2097098.5" sn="15.81" a="1453.01" fwhm="0.000860" res="421193.0" algo="FTMS"/>
<pk mz="362.051745" i="5312982.5" sn="43.76" a="4420.09" fwhm="0.000878" res="412551.6" algo="FTMS"/>
<pk mz="362.059836" i="1335257.1" sn="9.19" a="661.58" fwhm="0.000709" res="510417.7" algo="FTMS"/>
<pk mz="362.088137" i="4426722.5" sn="36.06" a="4038.64" fwhm="0.000933" res="387991.4" algo="FTMS"/>
<pk mz="362.096263" i="1292773.1" sn="8.82" a="712.00" fwhm="0.000739" res="489735.2" algo="FTMS"/>
<pk mz="362.109422" i="1802217.5" sn="13.25" a="1235.82" fwhm="0.000846" res="427832.3" algo="FTMS"/>
<pk mz="362.124415" i="1606126.4" sn="11.54" a="1149.50" fwhm="0.000903" res="400911.5" algo="FTMS"/>
<pk mz="362.145689" i="3423221.5" sn="27.34" a="3116.65" fwhm="0.000987" res="366807.6" algo="FTMS"/>
<pk mz="362.969649" i="1124997.5" sn="7.36" a="584.32" fwhm="0.000736" res="492988.3" algo="FTMS"/>
<pk mz="362.999318" i="1586703.3" sn="11.37" a="1030.47" fwhm="0.000785" res="462641.6" algo="FTMS"/>
<pk mz="363.035738" i="7559963.5" sn="63.29" a="6841.08" fwhm="0.000934" res="388693.2" algo="FTMS"/>
<pk mz="363.047045" i="2931743.0" sn="23.06" a="2368.18" fwhm="0.000909" res="399399.3" algo="FTMS"/>
<pk mz="363.072166" i="8951591.0" sn="75.39" a="8621.35" fwhm="0.000941" res="385669.8" algo="FTMS"/>
<pk mz="363.083442" i="3937067.0" sn="31.80" a="3453.32" fwhm="0.000957" res="379220.8" algo="FTMS"/>
<pk mz="363.085083" i="1900587.6" sn="14.10" a="1295.80" fwhm="0.000802" res="452663.2" algo="FTMS"/>
<pk mz="363.093407" i="1254958.4" sn="8.49" a="855.05" fwhm="0.000936" res="387756.1" algo="FTMS"/>
<pk mz="363.108538" i="7611187.5" sn="63.74" a="7460.87" fwhm="0.000985" res="368620.8" algo="FTMS"/>
<pk mz="363.119754" i="2661687.0" sn="20.72" a="1906.94" fwhm="0.000802" res="452952.7" algo="FTMS"/>
<pk mz="363.121638" i="3950391.8" sn="31.92" a="3484.30" fwhm="0.000977" res="371626.7" algo="FTMS"/>
<pk mz="363.129638" i="1312442.4" sn="8.99" a="1046.75" fwhm="0.000991" res="366437.0" algo="FTMS"/>
<pk mz="363.144950" i="5287743.5" sn="43.54" a="5119.61" fwhm="0.001016" res="357297.3" algo="FTMS"/>
<pk mz="363.158080" i="2881859.8" sn="22.63" a="2229.58" fwhm="0.000856" res="424091.4" algo="FTMS"/>
<pk mz="363.165991" i="1282374.4" sn="8.73" a="715.50" fwhm="0.000914" res="397495.7" algo="FTMS"/>
<pk mz="363.181475" i="1866699.5" sn="13.81" a="1474.37" fwhm="0.001021" res="355601.5" algo="FTMS"/>
<pk mz="363.194337" i="1759823.8" sn="12.88" a="1269.78" fwhm="0.000862" res="421368.1" algo="FTMS"/>
<pk mz="364.031040" i="2961508.8" sn="23.32" a="2345.41" fwhm="0.000899" res="405020.3" algo="FTMS"/>
<pk mz="364.039230" i="1254375.4" sn="8.48" a="888.36" fwhm="0.000883" res="412209.9" algo="FTMS"/>
<pk mz="364.067426" i="7102577.0" sn="59.31" a="6749.24" fwhm="0.000952" res="382613.1" algo="FTMS"/>
<pk mz="364.075578" i="1453171.5" sn="10.21" a="953.18" fwhm="0.000824" res="441641.3" algo="FTMS"/>
<pk mz="364.078514" i="1318260.4" sn="9.04" a="785.37" fwhm="0.000790" res="461085.1" algo="FTMS"/>
<pk mz="364.103862" i="3559548.8" sn="28.52" a="2992.42" fwhm="0.000882" res="413022.7" algo="FTMS"/>
<pk mz="364.111876" i="1905791.5" sn="14.14" a="1272.57" fwhm="0.000769" res="473257.9" algo="FTMS"/>
<pk mz="364.124971" i="2038147.9" sn="15.29" a="1683.01" fwhm="0.001004" res="362579.0" algo="FTMS"/>
<pk mz="364.140207" i="1449096.9" sn="10.17" a="801.98" fwhm="0.000764" res="476898.1" algo="FTMS"/>
<pk mz="364.148387" i="1101323.6" sn="7.15" a="553.46" fwhm="0.000784" res="464522.4" algo="FTMS"/>
<pk mz="365.015022" i="3708843.0" sn="29.81" a="3171.40" fwhm="0.000876" res="416830.1" algo="FTMS"/>
<pk mz="365.018301" i="1348012.1" sn="9.29" a="802.90" fwhm="0.000807" res="452512.4" algo="FTMS"/>
<pk mz="365.051451" i="11360695.0" z="-1" sn="96.32" a="10596.79" fwhm="0.000915" res="398833.4" algo="FTMS" component_name="EK" deconvoluted_molecular_mass="365.052066" deconvoluted_isotopic_mass="365.052043"/>
<pk mz="365.062672" i="2494394.8" sn="19.26" a="1938.29" fwhm="0.000896" res="407504.6" algo="FTMS"/>
<pk mz="365.070802" i="1187517.5" sn="7.90" a="1130.87" fwhm="0.001242" res="293872.2" algo="FTMS"/>
<pk mz="365.087864" i="12984771.0" z="-1" sn="110.44" a="12624.41" fwhm="0.000965" res="378430.2" algo="FTMS" component_name="DB" deconvoluted_molecular_mass="365.088447" deconvoluted_isotopic_mass="365.088457"/>
<pk mz="365.099080" i="2766023.0" sn="21.62" a="2415.12" fwhm="0.000983" res="371526.6" algo="FTMS"/>
<pk mz="365.100819" i="3255239.5" sn="25.87" a="2890.69" fwhm="0.000958" res="381037.7" algo="FTMS"/>
<pk mz="365.118649" i="1162061.4" sn="7.68" a="598.98" fwhm="0.000739" res="494403.6" algo="FTMS"/>
<pk mz="365.124221" i="10500559.0" z="-1" sn="88.84" a="9990.38" fwhm="0.000961" res="379966.8" algo="FTMS" component_name="FQ" deconvoluted_molecular_mass="365.124813" deconvoluted_isotopic_mass="365.124813"/>
<pk mz="365.135584" i="1385683.0" sn="9.62" a="711.39" fwhm="0.000711" res="513809.2" algo="FTMS"/>
<pk mz="365.137312" i="5017043.5" sn="41.18" a="4217.45" fwhm="0.000862" res="423643.3" algo="FTMS"/>
<pk mz="365.160630" i="5678043.5" sn="46.93" a="5160.06" fwhm="0.000957" res="381456.3" algo="FTMS"/>
<pk mz="365.173658" i="2152415.8" sn="16.28" a="2152.93" fwhm="0.001196" res="305442.9" algo="FTMS"/>
<pk mz="365.196944" i="2109927.5" sn="15.91" a="1650.67" fwhm="0.000928" res="393565.5" algo="FTMS"/>
<pk mz="365.200282" i="1424872.5" sn="9.96" a="851.46" fwhm="0.000842" res="433641.7" algo="FTMS"/>
<pk mz="365.210064" i="2805739.8" sn="21.96" a="2005.10" fwhm="0.000802" res="455120.4" algo="FTMS"/>
<pk mz="365.246312" i="1180407.9" sn="7.73" a="635.29" fwhm="0.000712" res="513061.3" algo="FTMS"/>
<pk mz="366.010329" i="1161589.8" sn="7.57" a="817.03" fwhm="0.000967" res="378622.2" algo="FTMS"/>
<pk mz="366.046717" i="3821313.8" sn="30.39" a="3299.93" fwhm="0.000897" res="408158.9" algo="FTMS"/>
<pk mz="366.055005" i="1342468.6" z="-1" sn="9.12" a="792.56" fwhm="0.000782" res="468012.6" algo="FTMS" component_name="EK" deconvoluted_molecular_mass="365.052066" deconvoluted_isotopic_mass="366.055601"/>
<pk mz="366.083088" i="4475662.0" sn="36.00" a="3966.96" fwhm="0.000943" res="388017.6" algo="FTMS"/>
<pk mz="366.091144" i="2400528.8" z="-1" sn="18.20" a="1983.79" fwhm="0.000965" res="379383.6" algo="FTMS" component_name="DB" deconvoluted_molecular_mass="365.088447" deconvoluted_isotopic_mass="366.091740"/>
<pk mz="366.094206" i="1351441.8" sn="9.20" a="900.73" fwhm="0.000937" res="390907.7" algo="FTMS"/>
<pk mz="366.119426" i="2454042.0" sn="18.66" a="1870.90" fwhm="0.000835" res="438535.9" algo="FTMS"/>
<pk mz="366.127559" i="1853468.8" z="-1" sn="13.51" a="1147.72" fwhm="0.000741" res="494113.9" algo="FTMS" component_name="FQ" deconvoluted_molecular_mass="365.124813" deconvoluted_isotopic_mass="366.128154"/>
<pk mz="366.163940" i="1601960.9" sn="11.35" a="1516.84" fwhm="0.001045" res="350502.7" algo="FTMS"/>
<pk mz="367.021225" i="1148998.4" sn="7.46" a="783.73" fwhm="0.001022" res="358990.1" algo="FTMS"/>
<pk mz="367.030724" i="6743113.5" sn="55.45" a="6238.37" fwhm="0.000948" res="387175.6" algo="FTMS"/>
<pk mz="367.067101" i="13712470.0" z="-1" sn="115.25" a="13380.93" fwhm="0.000950" res="386185.9" algo="FTMS" component_name="CM" deconvoluted_molecular_mass="367.067625" deconvoluted_isotopic_mass="367.067700"/>
<pk mz="367.078413" i="1942105.4" sn="14.26" a="1414.86" fwhm="0.000900" res="407778.0" algo="FTMS"/>
<pk mz="367.103425" i="17747042.0" z="-1" sn="149.86" a="17325.47" fwhm="0.000950" res="386503.6" algo="FTMS" component_name="AN" deconvoluted_molecular_mass="367.104033" deconvoluted_isotopic_mass="367.104024"/>
<pk mz="367.114771" i="1429093.5" sn="9.86" a="1122.28" fwhm="0.001041" res="352670.6" algo="FTMS"/>
<pk mz="367.116405" i="2484582.0" sn="18.92" a="2031.94" fwhm="0.000938" res="391504.4" algo="FTMS"/>
<pk mz="367.134356" i="1675628.0" sn="11.98" a="1112.08" fwhm="0.000846" res="433927.8" algo="FTMS"/>
<pk mz="367.139867" i="10427502.0" z="-1" sn="87.06" a="9781.53" fwhm="0.000947" res="387700.5" algo="FTMS" component_name="FU" deconvoluted_molecular_mass="367.140778" deconvoluted_isotopic_mass="367.140466"/>
<pk mz="367.152879" i="3111282.3" sn="24.29" a="3043.88" fwhm="0.001095" res="335197.3" algo="FTMS"/>
<pk mz="367.176241" i="4310138.0" sn="34.58" a="4168.16" fwhm="0.001035" res="354734.2" algo="FTMS"/>
<pk mz="367.189253" i="1157374.4" sn="7.53" a="704.73" fwhm="0.000894" res="410813.2" algo="FTMS"/>
<pk mz="367.212792" i="1895046.1" sn="13.86" a="1790.11" fwhm="0.001145" res="320587.0" algo="FTMS"/>
<pk mz="367.216088" i="1303687.3" sn="8.79" a="665.35" fwhm="0.000757" res="484776.1" algo="FTMS"/>
<pk mz="368.034077" i="1224344.1" sn="8.10" a="675.00" fwhm="0.000754" res="488299.2" algo="FTMS"/>
<pk mz="368.041249" i="1306522.5" sn="8.81" a="592.10" fwhm="0.000762" res="482855.8" algo="FTMS"/>
<pk mz="368.052775" i="1168670.4" sn="7.62" a="784.19" fwhm="0.000865" res="425411.2" algo="FTMS"/>
<pk mz="368.062397" i="3287969.5" sn="25.81" a="3118.65" fwhm="0.001072" res="343184.6" algo="FTMS"/>
<pk mz="368.070335" i="2169252.3" z="-1" sn="16.21" a="1614.08" fwhm="0.000883" res="416654.2" algo="FTMS" component_name="CM" deconvoluted_molecular_mass="367.067625" deconvoluted_isotopic_mass="368.070937"/>
<pk mz="368.098713" i="3215533.8" sn="25.19" a="3015.30" fwhm="0.001028" res="358054.4" algo="FTMS"/>
<pk mz="368.106830" i="2795696.5" z="-1" sn="21.58" a="2410.43" fwhm="0.000934" res="394149.5" algo="FTMS" component_name="AN" deconvoluted_molecular_mass="367.104033" deconvoluted_isotopic_mass="368.107433"/>
<pk mz="368.135072" i="1976249.9" sn="14.55" a="1306.95" fwhm="0.000756" res="487259.5" algo="FTMS"/>
<pk mz="368.143148" i="2850748.5" z="-1" sn="22.06" a="2627.65" fwhm="0.001011" res="364282.5" algo="FTMS" component_name="FU" deconvoluted_molecular_mass="367.140778" deconvoluted_isotopic_mass="368.143750"/>
<pk mz="369.025159" i="2213091.3" sn="16.58" a="1740.17" fwhm="0.000938" res="393258.5" algo="FTMS"/>
<pk mz="369.046362" i="8392426.0" sn="69.60" a="8729.50" fwhm="0.001055" res="349875.2" algo="FTMS"/>
<pk mz="369.061681" i="1502191.4" sn="10.48" a="946.09" fwhm="0.000984" res="374943.7" algo="FTMS"/>
<pk mz="369.072927" i="1235059.1" z="-1" sn="8.19" a="936.32" fwhm="0.000971" res="380096.5" algo="FTMS" component_name="CM" deconvoluted_molecular_mass="367.067625" deconvoluted_isotopic_mass="369.073533"/>
<pk mz="369.082722" i="17204982.0" z="-1" sn="145.20" a="17173.97" fwhm="0.000985" res="374573.3" algo="FTMS" component_name="AR" deconvoluted_molecular_mass="369.083280" deconvoluted_isotopic_mass="369.083328"/>
<pk mz="369.093884" i="1865466.1" sn="13.60" a="1406.94" fwhm="0.000899" res="410554.4" algo="FTMS"/>
<pk mz="369.119141" i="14819075.0" z="-1" sn="124.73" a="15235.41" fwhm="0.000999" res="369504.1" algo="FTMS" component_name="BT" deconvoluted_molecular_mass="369.119807" deconvoluted_isotopic_mass="369.119746"/>
<pk mz="369.132162" i="1355526.9" sn="9.22" a="770.91" fwhm="0.000790" res="467123.6" algo="FTMS"/>
<pk mz="369.149918" i="1408012.9" z="-1" sn="9.67" a="947.84" fwhm="0.000861" res="428653.9" algo="FTMS" component_name="FU" deconvoluted_molecular_mass="367.140778" deconvoluted_isotopic_mass="369.150524"/>
<pk mz="369.155518" i="8839951.0" sn="73.44" a="8945.61" fwhm="0.000988" res="373632.0" algo="FTMS"/>
<pk mz="369.168567" i="1122963.1" sn="7.23" a="650.22" fwhm="0.000896" res="412206.6" algo="FTMS"/>
<pk mz="369.174303" i="1155989.0" sn="7.51" a="900.25" fwhm="0.001110" res="332523.9" algo="FTMS"/>
<pk mz="369.191937" i="5372187.0" sn="43.68" a="5277.10" fwhm="0.001016" res="363448.2" algo="FTMS"/>
<pk mz="369.207139" i="1540384.0" sn="10.81" a="964.95" fwhm="0.000780" res="473560.5" algo="FTMS"/>
<pk mz="369.228163" i="1879079.0" sn="13.72" a="1522.79" fwhm="0.000962" res="383893.6" algo="FTMS"/>
<pk mz="370.020452" i="1560880.1" sn="10.98" a="1388.32" fwhm="0.001151" res="321465.4" algo="FTMS"/>
<pk mz="370.041639" i="5192247.0" sn="42.14" a="4977.65" fwhm="0.000978" res="378254.2" algo="FTMS"/>
<pk mz="370.049661" i="1651513.9" sn="11.76" a="1405.38" fwhm="0.000925" res="399922.3" algo="FTMS"/>
<pk mz="370.056821" i="1151292.3" sn="7.47" a="565.69" fwhm="0.000696" res="531329.3" algo="FTMS"/>
<pk mz="370.078056" i="2843715.3" sn="21.99" a="2354.99" fwhm="0.000873" res="423933.9" algo="FTMS"/>
<pk mz="370.086144" i="3163206.0" z="-1" sn="24.73" a="2548.07" fwhm="0.000893" res="414464.3" algo="FTMS" component_name="AR" deconvoluted_molecular_mass="369.083280" deconvoluted_isotopic_mass="370.086753"/>
<pk mz="370.114494" i="2350671.5" sn="17.76" a="1979.31" fwhm="0.000959" res="385749.7" algo="FTMS"/>
<pk mz="370.122541" i="2965074.3" z="-1" sn="23.03" a="2525.42" fwhm="0.000927" res="399413.4" algo="FTMS" component_name="BT" deconvoluted_molecular_mass="369.119807" deconvoluted_isotopic_mass="370.123150"/>
<pk mz="370.125770" i="1169235.4" sn="7.62" a="655.34" fwhm="0.000808" res="458239.6" algo="FTMS"/>
<pk mz="370.127428" i="2410580.0" sn="18.27" a="2196.35" fwhm="0.001004" res="368532.3" algo="FTMS"/>
<pk mz="370.150689" i="1353563.6" sn="9.20" a="887.89" fwhm="0.000898" res="412337.6" algo="FTMS"/>
<pk mz="370.158948" i="1997918.4" sn="14.73" a="1539.21" fwhm="0.000908" res="407837.2" algo="FTMS"/>
<pk mz="370.195337" i="1296490.6" sn="8.72" a="690.62" fwhm="0.000709" res="521786.0" algo="FTMS"/>
<pk mz="371.005841" i="4683642.0" sn="37.77" a="4405.05" fwhm="0.001044" res="355394.4" algo="FTMS"/>
<pk mz="371.025718" i="1487232.8" sn="10.35" a="973.89" fwhm="0.000857" res="433041.5" algo="FTMS"/>
<pk mz="371.040957" i="2718341.8" sn="20.91" a="2357.18" fwhm="0.001008" res="368049.3" algo="FTMS"/>
<pk mz="371.052178" i="1970057.6" sn="14.49" a="1433.41" fwhm="0.000887" res="418381.0" algo="FTMS"/>
<pk mz="371.061994" i="10063245.0" sn="83.93" a="9954.10" fwhm="0.000996" res="372374.7" algo="FTMS"/>
<pk mz="371.073211" i="1183120.6" sn="7.74" a="569.28" fwhm="0.000661" res="561482.8" algo="FTMS"/>
<pk mz="371.077247" i="2162834.0" sn="16.15" a="1633.47" fwhm="0.000924" res="401384.0" algo="FTMS"/>
<pk mz="371.088411" i="1302933.8" z="-1" sn="8.77" a="1015.38" fwhm="0.001036" res="358203.5" algo="FTMS" component_name="AR" deconvoluted_molecular_mass="369.083280" deconvoluted_isotopic_mass="371.089023"/>
<pk mz="371.098438" i="14193049.0" z="-1" sn="119.36" a="14436.23" fwhm="0.000977" res="379987.9" algo="FTMS" component_name="CD" deconvoluted_molecular_mass="371.099035" deconvoluted_isotopic_mass="371.099050"/>
<pk mz="371.109614" i="1669276.9" sn="11.91" a="1195.87" fwhm="0.000860" res="431370.2" algo="FTMS"/>
<pk mz="371.113456" i="1120094.1" sn="7.20" a="1191.69" fwhm="0.001374" res="270132.1" algo="FTMS"/>
<pk mz="371.126698" i="1111970.5" z="-1" sn="7.13" a="810.17" fwhm="0.001114" res="333262.5" algo="FTMS" component_name="BT" deconvoluted_molecular_mass="369.119807" deconvoluted_isotopic_mass="371.127310"/>
<pk mz="371.134786" i="11346341.0" z="-1" sn="94.93" a="11480.52" fwhm="0.000999" res="371515.4" algo="FTMS" component_name="EL" deconvoluted_molecular_mass="371.135405" deconvoluted_isotopic_mass="371.135399"/>
<pk mz="371.146024" i="3122089.0" sn="24.37" a="2647.55" fwhm="0.000940" res="394851.6" algo="FTMS"/>
<pk mz="371.153315" i="1148075.5" sn="7.44" a="631.88" fwhm="0.000792" res="468388.3" algo="FTMS"/>
<pk mz="371.171157" i="9968049.0" sn="83.11" a="10487.17" fwhm="0.001072" res="346170.6" algo="FTMS"/>
<pk mz="371.182437" i="1494325.3" sn="10.41" a="1029.11" fwhm="0.000926" res="400860.1" algo="FTMS"/>
<pk mz="371.207503" i="6815165.5" sn="56.06" a="6614.17" fwhm="0.000994" res="373416.3" algo="FTMS"/>
<pk mz="371.243925" i="1698761.9" sn="12.16" a="1054.71" fwhm="0.000809" res="459083.0" algo="FTMS"/>
<pk mz="372.036151" i="2342355.5" sn="17.68" a="1837.49" fwhm="0.000950" res="391496.3" algo="FTMS"/>
<pk mz="372.065456" i="1687261.3" sn="12.06" a="1135.64" fwhm="0.000844" res="441028.8" algo="FTMS"/>
<pk mz="372.072561" i="2003679.6" sn="14.78" a="1557.36" fwhm="0.000913" res="407598.5" algo="FTMS"/>
<pk mz="372.083739" i="1133283.4" sn="7.31" a="578.37" fwhm="0.000733" res="507351.3" algo="FTMS"/>
<pk mz="372.093660" i="2396646.8" sn="18.15" a="1766.42" fwhm="0.000862" res="431633.0" algo="FTMS"/>
<pk mz="372.101661" i="2175721.5" z="-1" sn="16.25" a="1870.30" fwhm="0.001012" res="367771.8" algo="FTMS" component_name="CD" deconvoluted_molecular_mass="371.099035" deconvoluted_isotopic_mass="372.102277"/>
<pk mz="372.130151" i="1720051.0" sn="12.34" a="1106.54" fwhm="0.000833" res="446571.2" algo="FTMS"/>
<pk mz="372.138167" i="2361077.8" z="-1" sn="17.84" a="1762.83" fwhm="0.000873" res="426236.8" algo="FTMS" component_name="EL" deconvoluted_molecular_mass="371.135405" deconvoluted_isotopic_mass="372.138783"/>
<pk mz="372.141452" i="1311734.8" sn="8.84" a="1000.98" fwhm="0.000998" res="372784.4" algo="FTMS"/>
<pk mz="372.174611" i="2176258.0" sn="16.26" a="1895.72" fwhm="0.001080" res="344559.6" algo="FTMS"/>
<pk mz="372.210999" i="1229966.1" sn="8.14" a="810.66" fwhm="0.000867" res="429097.0" algo="FTMS"/>
<pk mz="372.303816" i="2283053.3" sn="17.17" a="1743.17" fwhm="0.000911" res="408679.7" algo="FTMS"/>
<pk mz="373.003086" i="1386647.9" sn="9.48" a="1089.57" fwhm="0.001042" res="357813.5" algo="FTMS"/>
<pk mz="373.020101" i="3856413.5" sn="30.67" a="3490.52" fwhm="0.001001" res="372670.8" algo="FTMS"/>
<pk mz="373.041322" i="2550820.8" sn="19.47" a="2433.82" fwhm="0.001021" res="365483.4" algo="FTMS"/>
<pk mz="373.056512" i="3424297.8" sn="26.96" a="3521.50" fwhm="0.001068" res="349321.6" algo="FTMS"/>
<pk mz="373.067664" i="2079277.6" sn="15.42" a="1814.56" fwhm="0.001006" res="370941.6" algo="FTMS"/>
<pk mz="373.077624" i="7828529.0" sn="64.75" a="7802.64" fwhm="0.001001" res="372748.9" algo="FTMS"/>
<pk mz="373.092868" i="3249206.0" sn="25.46" a="2979.12" fwhm="0.001020" res="365838.1" algo="FTMS"/>
<pk mz="373.101934" i="4875321.0" sn="39.41" a="4837.14" fwhm="0.001071" res="348278.8" algo="FTMS"/>
<pk mz="373.104282" i="1742137.9" sn="12.53" a="1242.77" fwhm="0.000911" res="409706.8" algo="FTMS"/>
<pk mz="373.114016" i="8464445.0" sn="70.20" a="8789.94" fwhm="0.001042" res="358061.3" algo="FTMS"/>
<pk mz="373.125339" i="1375104.9" sn="9.38" a="1270.29" fwhm="0.001263" res="295534.2" algo="FTMS"/>
<pk mz="373.129283" i="2680898.3" sn="20.58" a="2775.32" fwhm="0.001124" res="331924.4" algo="FTMS"/>
<pk mz="373.142357" i="1751366.6" sn="12.61" a="1211.50" fwhm="0.000855" res="436661.2" algo="FTMS"/>
<pk mz="373.150350" i="8673353.0" sn="72.00" a="9012.08" fwhm="0.001025" res="364118.3" algo="FTMS"/>
<pk mz="373.165635" i="1228110.5" sn="8.12" a="814.10" fwhm="0.000922" res="404614.2" algo="FTMS"/>
<pk mz="373.186780" i="7895125.5" sn="65.32" a="8822.54" fwhm="0.001134" res="329220.4" algo="FTMS"/>
<pk mz="373.223217" i="3853409.8" sn="30.64" a="3646.12" fwhm="0.000993" res="375932.7" algo="FTMS"/>
<pk mz="374.015371" i="1518955.9" sn="10.47" a="1298.55" fwhm="0.000916" res="408103.0" algo="FTMS"/>
<pk mz="374.051681" i="3271032.0" sn="25.30" a="2975.26" fwhm="0.001002" res="373219.6" algo="FTMS"/>
<pk mz="374.062926" i="1873275.9" sn="13.47" a="1379.52" fwhm="0.000873" res="428446.4" algo="FTMS"/>
<pk mz="374.088144" i="2552708.3" sn="19.22" a="2101.05" fwhm="0.000904" res="413869.5" algo="FTMS"/>
<pk mz="374.099374" i="1422728.0" sn="9.66" a="1201.50" fwhm="0.001058" res="353430.8" algo="FTMS"/>
<pk mz="374.109065" i="1469067.3" sn="10.05" a="1012.74" fwhm="0.000946" res="395279.3" algo="FTMS"/>
<pk mz="374.117323" i="1445006.1" sn="9.84" a="811.73" fwhm="0.000793" res="471765.5" algo="FTMS"/>
<pk mz="374.124565" i="1389456.5" sn="9.37" a="745.78" fwhm="0.000731" res="511535.1" algo="FTMS"/>
<pk mz="374.145583" i="2017431.6" sn="14.69" a="1740.04" fwhm="0.001009" res="370679.1" algo="FTMS"/>
<pk mz="374.153989" i="1445018.4" sn="9.84" a="908.56" fwhm="0.000903" res="414542.0" algo="FTMS"/>
<pk mz="374.156895" i="1869211.4" sn="13.44" a="1258.66" fwhm="0.000791" res="472886.6" algo="FTMS"/>
<pk mz="374.182170" i="1195939.9" sn="7.74" a="701.41" fwhm="0.000877" res="426570.1" algo="FTMS"/>
<pk mz="374.190113" i="1110822.5" sn="7.02" a="555.91" fwhm="0.000763" res="490410.3" algo="FTMS"/>
<pk mz="374.226453" i="1224754.8" sn="7.98" a="1146.61" fwhm="0.001210" res="309235.4" algo="FTMS"/>
<pk mz="374.245016" i="1455289.0" sn="9.93" a="973.93" fwhm="0.000845" res="442902.3" algo="FTMS"/>
<pk mz="374.301238" i="1116491.9" sn="7.06" a="662.92" fwhm="0.000840" res="445422.1" algo="FTMS"/>
<pk mz="374.319449" i="1395666.0" sn="9.43" a="790.08" fwhm="0.000819" res="456769.1" algo="FTMS"/>
<pk mz="374.999367" i="1805750.5" sn="12.90" a="1494.03" fwhm="0.001026" res="365657.7" algo="FTMS"/>
<pk mz="375.035770" i="5600962.5" sn="45.02" a="5888.16" fwhm="0.001080" res="347339.0" algo="FTMS"/>
<pk mz="375.047144" i="2072262.5" sn="15.15" a="1587.99" fwhm="0.000848" res="442393.6" algo="FTMS"/>
<pk mz="375.056977" i="3008969.8" sn="23.08" a="2813.27" fwhm="0.001019" res="368034.9" algo="FTMS"/>
<pk mz="375.072156" i="6973135.0" sn="56.64" a="7520.23" fwhm="0.001061" res="353567.7" algo="FTMS"/>
<pk mz="375.083354" i="3519186.8" sn="27.40" a="2952.96" fwhm="0.000938" res="399978.6" algo="FTMS"/>
<pk mz="375.084734" i="1149523.1" sn="7.34" a="635.00" fwhm="0.000878" res="427047.0" algo="FTMS"/>
<pk mz="375.093226" i="3788502.0" sn="29.68" a="4104.75" fwhm="0.001063" res="352751.8" algo="FTMS"/>
<pk mz="375.099902" i="6081240.5" sn="49.09" a="6173.25" fwhm="0.001043" res="359496.0" algo="FTMS"/>
<pk mz="375.108524" i="5804763.0" sn="46.75" a="5954.38" fwhm="0.001080" res="347262.6" algo="FTMS"/>
<pk mz="375.119812" i="1570783.0" sn="10.91" a="956.69" fwhm="0.000785" res="478126.5" algo="FTMS"/>
<pk mz="375.121588" i="2033119.5" sn="14.82" a="1526.63" fwhm="0.000924" res="406079.5" algo="FTMS"/>
<pk mz="375.129669" i="4958946.0" sn="39.59" a="5170.60" fwhm="0.001072" res="349858.5" algo="FTMS"/>
<pk mz="375.144883" i="4299495.5" sn="34.01" a="4133.85" fwhm="0.001037" res="361748.1" algo="FTMS"/>
<pk mz="375.158025" i="4276972.0" sn="33.81" a="3746.32" fwhm="0.000949" res="395115.8" algo="FTMS"/>
<pk mz="375.163532" i="2120941.8" sn="15.56" a="1750.83" fwhm="0.000967" res="387821.9" algo="FTMS"/>
<pk mz="375.166093" i="4463342.5" sn="35.39" a="4315.75" fwhm="0.001040" res="360696.3" algo="FTMS"/>
<pk mz="375.181436" i="1300211.6" sn="8.62" a="847.15" fwhm="0.000936" res="401048.3" algo="FTMS"/>
<pk mz="375.202537" i="3184378.8" sn="24.57" a="2763.15" fwhm="0.000963" res="389605.4" algo="FTMS"/>
<pk mz="375.238742" i="1638918.9" sn="11.48" a="1405.85" fwhm="0.001050" res="357527.0" algo="FTMS"/>
<pk mz="376.030998" i="3483665.3" sn="27.10" a="3594.55" fwhm="0.001126" res="333988.5" algo="FTMS"/>
<pk mz="376.039177" i="1339028.0" sn="8.94" a="1128.37" fwhm="0.000948" res="396860.8" algo="FTMS"/>
<pk mz="376.042096" i="1346197.0" sn="9.00" a="1063.10" fwhm="0.000991" res="379379.5" algo="FTMS"/>
<pk mz="376.067389" i="4512797.5" sn="35.81" a="4595.15" fwhm="0.001077" res="349218.4" algo="FTMS"/>
<pk mz="376.075448" i="1709856.3" sn="12.08" a="1281.74" fwhm="0.000909" res="413745.0" algo="FTMS"/>
<pk mz="376.078703" i="1818657.3" sn="13.00" a="1239.59" fwhm="0.000862" res="436474.2" algo="FTMS"/>
<pk mz="376.103927" i="3031593.8" sn="23.27" a="2995.42" fwhm="0.001044" res="360390.8" algo="FTMS"/>
<pk mz="376.111847" i="1571244.4" sn="10.91" a="1160.99" fwhm="0.000939" res="400676.6" algo="FTMS"/>
<pk mz="376.115007" i="1375405.5" sn="9.25" a="1048.95" fwhm="0.000941" res="399554.9" algo="FTMS"/>
<pk mz="376.124960" i="2573360.8" sn="19.39" a="1844.50" fwhm="0.000831" res="452651.2" algo="FTMS"/>
<pk mz="376.161313" i="2897469.0" sn="22.13" a="2752.84" fwhm="0.001040" res="361572.6" algo="FTMS"/>
<pk mz="376.169413" i="1337919.8" sn="8.93" a="789.62" fwhm="0.000778" res="483625.7" algo="FTMS"/>
<pk mz="377.015061" i="4179292.3" sn="32.98" a="4247.60" fwhm="0.001077" res="350023.0" algo="FTMS"/>
<pk mz="377.051410" i="10129768.0" sn="83.35" a="10914.59" fwhm="0.001054" res="357594.5" algo="FTMS"/>
<pk mz="377.062657" i="3644012.3" sn="28.45" a="3833.75" fwhm="0.001178" res="320024.5" algo="FTMS"/>
<pk mz="377.085587" i="2827123.8" sn="21.54" a="2528.08" fwhm="0.001028" res="366769.0" algo="FTMS"/>
<pk mz="377.087823" i="11772277.0" z="-1" sn="97.26" a="12126.11" fwhm="0.001013" res="372178.1" algo="FTMS" component_name="ED" deconvoluted_molecular_mass="377.088462" deconvoluted_isotopic_mass="377.088455"/>
<pk mz="377.099074" i="3351672.5" sn="25.98" a="3490.35" fwhm="0.001093" res="344928.4" algo="FTMS"/>
<pk mz="377.100845" i="1891449.0" sn="13.62" a="1558.64" fwhm="0.000924" res="408288.8" algo="FTMS"/>
<pk mz="377.109051" i="1480059.8" sn="10.13" a="1105.08" fwhm="0.000862" res="437379.8" algo="FTMS"/>
<pk mz="377.124180" i="9356673.0" sn="76.81" a="9694.49" fwhm="0.001038" res="363387.1" algo="FTMS"/>
<pk mz="377.135510" i="1789316.6" sn="12.75" a="1340.18" fwhm="0.000922" res="409142.0" algo="FTMS"/>
<pk mz="377.137252" i="3580805.3" sn="27.92" a="3786.51" fwhm="0.001159" res="325437.8" algo="FTMS"/>
<pk mz="377.145510" i="2136200.0" sn="15.69" a="1849.08" fwhm="0.000970" res="388998.7" algo="FTMS"/>
<pk mz="377.155010" i="1789835.3" sn="12.76" a="1766.81" fwhm="0.001167" res="323306.6" algo="FTMS"/>
<pk mz="377.160606" i="5373325.0" sn="43.09" a="5157.09" fwhm="0.001010" res="373556.5" algo="FTMS"/>
<pk mz="377.173700" i="3792785.5" sn="29.71" a="3343.06" fwhm="0.000975" res="386741.8" algo="FTMS"/>
<pk mz="377.181817" i="1494420.3" sn="10.25" a="1067.32" fwhm="0.000865" res="436046.4" algo="FTMS"/>
<pk mz="377.197001" i="1133465.4" sn="7.20" a="707.27" fwhm="0.000968" res="389826.2" algo="FTMS"/>
<pk mz="377.210061" i="1488797.8" sn="10.21" a="1060.08" fwhm="0.000950" res="397187.4" algo="FTMS"/>
<pk mz="378.010238" i="1280810.9" sn="8.44" a="816.22" fwhm="0.000893" res="423321.8" algo="FTMS"/>
<pk mz="378.046695" i="6325943.0" sn="51.15" a="6023.91" fwhm="0.000975" res="387594.8" algo="FTMS"/>
<pk mz="378.054904" i="1927353.9" sn="13.92" a="1648.72" fwhm="0.001118" res="338004.4" algo="FTMS"/>
<pk mz="378.057682" i="1190586.8" sn="7.68" a="851.92" fwhm="0.001003" res="376790.0" algo="FTMS"/>
<pk mz="378.083069" i="5533379.5" sn="44.44" a="5422.54" fwhm="0.001047" res="360939.5" algo="FTMS"/>
<pk mz="378.091206" i="2236102.0" z="-1" sn="16.53" a="1829.16" fwhm="0.000991" res="381666.1" algo="FTMS" component_name="ED" deconvoluted_molecular_mass="377.088462" deconvoluted_isotopic_mass="378.091842"/>
<pk mz="378.119441" i="3285711.5" sn="25.41" a="2972.36" fwhm="0.001022" res="370098.2" algo="FTMS"/>
<pk mz="378.127479" i="1836498.3" sn="13.15" a="1360.11" fwhm="0.000914" res="413855.8" algo="FTMS"/>
<pk mz="378.130505" i="1204691.3" sn="7.80" a="880.26" fwhm="0.000998" res="378829.7" algo="FTMS"/>
<pk mz="378.140590" i="3671766.8" sn="28.68" a="3388.92" fwhm="0.000959" res="394381.6" algo="FTMS"/>
<pk mz="378.163908" i="1237982.5" sn="8.08" a="1023.83" fwhm="0.001134" res="333477.8" algo="FTMS"/>
<pk mz="378.177041" i="1822178.9" sn="13.03" a="1348.57" fwhm="0.000935" res="404416.6" algo="FTMS"/>
<pk mz="379.030693" i="8085506.0" sn="66.04" a="8617.56" fwhm="0.001056" res="358810.7" algo="FTMS"/>
<pk mz="379.041968" i="2157573.8" sn="15.86" a="1969.02" fwhm="0.001070" res="354231.6" algo="FTMS"/>
<pk mz="379.050134" i="1349256.5" sn="9.02" a="1077.94" fwhm="0.001001" res="378720.7" algo="FTMS"/>
<pk mz="379.067066" i="14648334.0" z="-1" sn="121.60" a="15666.42" fwhm="0.001038" res="365268.1" algo="FTMS" component_name="BU" deconvoluted_molecular_mass="379.067716" deconvoluted_isotopic_mass="379.067705"/>
<pk mz="379.078386" i="3894290.0" sn="30.56" a="4146.00" fwhm="0.001138" res="333179.6" algo="FTMS"/>
<pk mz="379.079979" i="1734930.5" sn="12.28" a="1371.74" fwhm="0.000997" res="380372.3" algo="FTMS"/>
<pk mz="379.103477" i="18232346.0" z="-1" sn="151.93" a="18639.88" fwhm="0.001002" res="378374.5" algo="FTMS" component_name="AM" deconvoluted_molecular_mass="379.104345" deconvoluted_isotopic_mass="379.104116"/>
<pk mz="379.114641" i="3146270.3" sn="24.23" a="2764.51" fwhm="0.000981" res="386300.0" algo="FTMS"/>
<pk mz="379.116544" i="2988574.8" sn="22.90" a="2879.81" fwhm="0.001082" res="350302.1" algo="FTMS"/>
<pk mz="379.134341" i="1545252.9" sn="10.68" a="1015.77" fwhm="0.000860" res="441070.4" algo="FTMS"/>
<pk mz="379.139879" i="11310119.0" z="-1" sn="93.34" a="11932.04" fwhm="0.001021" res="371460.4" algo="FTMS" component_name="EM" deconvoluted_molecular_mass="379.140514" deconvoluted_isotopic_mass="379.140518"/>
<pk mz="379.152907" i="4084267.0" sn="32.17" a="4048.59" fwhm="0.000971" res="390659.9" algo="FTMS"/>
<pk mz="379.170755" i="1419057.1" sn="9.61" a="990.18" fwhm="0.000862" res="439830.4" algo="FTMS"/>
<pk mz="379.176260" i="4853299.0" sn="38.68" a="4937.77" fwhm="0.001051" res="360856.6" algo="FTMS"/>
<pk mz="379.189406" i="2642999.3" sn="19.97" a="1952.36" fwhm="0.000855" res="443719.4" algo="FTMS"/>
<pk mz="379.225806" i="2322755.5" sn="17.26" a="1964.43" fwhm="0.000971" res="390426.2" algo="FTMS"/>
<pk mz="380.025936" i="2066000.6" sn="15.08" a="1663.58" fwhm="0.000981" res="387583.7" algo="FTMS"/>
<pk mz="380.034041" i="1213011.4" sn="7.86" a="693.52" fwhm="0.000800" res="475127.8" algo="FTMS"/>
<pk mz="380.062394" i="5256541.0" sn="42.09" a="5402.83" fwhm="0.001103" res="344558.7" algo="FTMS"/>
<pk mz="380.070480" i="2462815.5" z="-1" sn="18.44" a="2191.35" fwhm="0.000971" res="391543.9" algo="FTMS" component_name="BU" deconvoluted_molecular_mass="379.067716" deconvoluted_isotopic_mass="380.071122"/>
<pk mz="380.073685" i="1196896.6" sn="7.73" a="801.86" fwhm="0.000833" res="456228.7" algo="FTMS"/>
<pk mz="380.098718" i="5125481.0" sn="40.98" a="5230.69" fwhm="0.001072" res="354448.4" algo="FTMS"/>
<pk mz="380.106800" i="3192939.8" z="-1" sn="24.62" a="3741.99" fwhm="0.001319" res="288240.8" algo="FTMS" component_name="AM" deconvoluted_molecular_mass="379.104345" deconvoluted_isotopic_mass="380.107442"/>
<pk mz="380.111961" i="1258989.5" sn="8.25" a="708.91" fwhm="0.000845" res="450036.4" algo="FTMS"/>
<pk mz="380.119946" i="1133808.3" sn="7.19" a="624.42" fwhm="0.000872" res="436098.5" algo="FTMS"/>
<pk mz="380.135153" i="2198645.3" sn="16.21" a="2088.48" fwhm="0.001079" res="352284.0" algo="FTMS"/>
<pk mz="380.143189" i="1881464.0" z="-1" sn="13.52" a="1540.84" fwhm="0.001032" res="368230.9" algo="FTMS" component_name="EM" deconvoluted_molecular_mass="379.140514" deconvoluted_isotopic_mass="380.143832"/>
<pk mz="380.146381" i="1122169.1" sn="7.09" a="676.30" fwhm="0.000853" res="445822.4" algo="FTMS"/>
<pk mz="380.156282" i="1238908.5" sn="8.08" a="976.55" fwhm="0.000993" res="382846.2" algo="FTMS"/>
<pk mz="381.010003" i="2258331.5" sn="16.71" a="1719.78" fwhm="0.000908" res="419627.4" algo="FTMS"/>
<pk mz="381.025114" i="1231648.5" sn="8.02" a="915.25" fwhm="0.000949" res="401554.2" algo="FTMS"/>
<pk mz="381.046340" i="11898536.0" z="-1" sn="98.31" a="12651.60" fwhm="0.001069" res="356598.9" algo="FTMS" component_name="DY" deconvoluted_molecular_mass="381.047005" deconvoluted_isotopic_mass="381.046986"/>
<pk mz="381.057665" i="2694315.5" sn="20.40" a="2288.62" fwhm="0.000985" res="386977.2" algo="FTMS"/>
<pk mz="381.082740" i="21444276.0" z="-1" sn="179.12" a="22660.29" fwhm="0.001023" res="372635.5" algo="FTMS" component_name="j" deconvoluted_molecular_mass="381.083274" deconvoluted_isotopic_mass="381.083385"/>
<pk mz="381.093969" i="3457207.5" sn="26.86" a="3672.67" fwhm="0.001137" res="335308.3" algo="FTMS"/>
<pk mz="381.095868" i="1420472.3" sn="9.62" a="920.48" fwhm="0.000866" res="440029.2" algo="FTMS"/>
<pk mz="381.113664" i="1510590.3" z="-1" sn="10.38" a="984.48" fwhm="0.000914" res="417112.4" algo="FTMS" component_name="AM" deconvoluted_molecular_mass="379.104345" deconvoluted_isotopic_mass="381.114310"/>
<pk mz="381.119136" i="20303552.0" z="-1" sn="169.46" a="21442.67" fwhm="0.001020" res="373690.5" algo="FTMS" component_name="w" deconvoluted_molecular_mass="381.119957" deconvoluted_isotopic_mass="381.119781"/>
<pk mz="381.130358" i="1639107.9" sn="11.47" a="958.27" fwhm="0.000752" res="506836.5" algo="FTMS"/>
<pk mz="381.132200" i="3298500.5" sn="25.51" a="3430.36" fwhm="0.001174" res="324718.6" algo="FTMS"/>
<pk mz="381.150060" i="1606090.5" sn="11.19" a="1400.52" fwhm="0.001127" res="338098.1" algo="FTMS"/>
<pk mz="381.155526" i="10547916.0" z="-1" sn="86.88" a="10718.90" fwhm="0.001028" res="370910.9" algo="FTMS" component_name="FP" deconvoluted_molecular_mass="381.156439" deconvoluted_isotopic_mass="381.156172"/>
<pk mz="381.168652" i="3339984.8" sn="25.87" a="3108.36" fwhm="0.001030" res="370121.7" algo="FTMS"/>
<pk mz="381.191905" i="4809944.5" sn="38.31" a="4961.23" fwhm="0.001086" res="351084.0" algo="FTMS"/>
<pk mz="381.205177" i="1638877.0" sn="11.47" a="1123.40" fwhm="0.000851" res="447915.0" algo="FTMS"/>
<pk mz="381.222799" i="1275618.9" sn="8.39" a="876.00" fwhm="0.000855" res="445985.5" algo="FTMS"/>
<pk mz="381.228294" i="1581284.8" sn="10.98" a="1097.12" fwhm="0.000963" res="395942.2" algo="FTMS"/>
<pk mz="381.231623" i="2071781.9" sn="15.13" a="1630.09" fwhm="0.000912" res="417946.7" algo="FTMS"/>
<pk mz="382.041640" i="3578358.0" sn="27.50" a="3241.79" fwhm="0.000994" res="384291.2" algo="FTMS"/>
<pk mz="382.049831" i="1808120.8" z="-1" sn="12.72" a="1604.18" fwhm="0.001020" res="374634.3" algo="FTMS" component_name="DY" deconvoluted_molecular_mass="381.047005" deconvoluted_isotopic_mass="382.050480"/>
<pk mz="382.056752" i="1291259.1" sn="8.40" a="678.30" fwhm="0.000703" res="543672.6" algo="FTMS"/>
<pk mz="382.078001" i="5227522.0" sn="41.27" a="5009.22" fwhm="0.001028" res="371568.8" algo="FTMS"/>
<pk mz="382.086065" i="3729669.0" z="-1" sn="28.76" a="4180.87" fwhm="0.001270" res="300916.6" algo="FTMS" component_name="j" deconvoluted_molecular_mass="381.083274" deconvoluted_isotopic_mass="382.086714"/>
<pk mz="382.089267" i="1242374.0" sn="8.00" a="744.98" fwhm="0.000808" res="472708.1" algo="FTMS"/>
<pk mz="382.100656" i="1449225.9" sn="9.72" a="995.73" fwhm="0.001085" res="352254.0" algo="FTMS"/>
<pk mz="382.114395" i="4077582.5" sn="31.67" a="4058.81" fwhm="0.001065" res="358854.6" algo="FTMS"/>
<pk mz="382.122502" i="3911697.3" z="-1" sn="30.28" a="3997.55" fwhm="0.001100" res="347518.7" algo="FTMS" component_name="w" deconvoluted_molecular_mass="381.119957" deconvoluted_isotopic_mass="382.123151"/>
<pk mz="382.125680" i="1149714.3" sn="7.22" a="830.39" fwhm="0.000908" res="420678.6" algo="FTMS"/>
<pk mz="382.127522" i="1240850.9" sn="7.98" a="975.64" fwhm="0.001045" res="365598.9" algo="FTMS"/>
<pk mz="382.150745" i="1999642.6" sn="14.32" a="1470.02" fwhm="0.000905" res="422497.5" algo="FTMS"/>
<pk mz="382.158840" i="2252317.3" z="-1" sn="16.43" a="1933.10" fwhm="0.000988" res="386695.0" algo="FTMS" component_name="FP" deconvoluted_molecular_mass="381.156439" deconvoluted_isotopic_mass="382.159489"/>
<pk mz="382.195307" i="1212841.6" sn="7.75" a="1012.53" fwhm="0.001195" res="319709.7" algo="FTMS"/>
<pk mz="383.025623" i="4441408.5" sn="34.70" a="4579.23" fwhm="0.001080" res="354492.8" algo="FTMS"/>
<pk mz="383.041078" i="1876293.6" sn="13.29" a="1314.93" fwhm="0.000897" res="426839.8" algo="FTMS"/>
<pk mz="383.052125" i="1334857.3" sn="8.76" a="877.75" fwhm="0.000901" res="425290.2" algo="FTMS"/>
<pk mz="383.062007" i="16648525.0" z="-1" sn="136.61" a="18006.31" fwhm="0.001055" res="363116.4" algo="FTMS" component_name="BA" deconvoluted_molecular_mass="383.062674" deconvoluted_isotopic_mass="383.062659"/>
<pk mz="383.073032" i="2074448.3" sn="14.94" a="2100.94" fwhm="0.001150" res="333202.2" algo="FTMS"/>
<pk mz="383.098405" i="25590104.0" z="-1" sn="211.26" a="26787.95" fwhm="0.001020" res="375494.6" algo="FTMS" component_name="S" deconvoluted_molecular_mass="383.099010" deconvoluted_isotopic_mass="383.099057"/>
<pk mz="383.109625" i="2003036.6" sn="14.34" a="1635.15" fwhm="0.001142" res="335520.0" algo="FTMS"/>
<pk mz="383.129193" i="1298147.1" z="-1" sn="8.46" a="844.19" fwhm="0.000878" res="436332.4" algo="FTMS" component_name="w" deconvoluted_molecular_mass="381.119957" deconvoluted_isotopic_mass="383.129845"/>
<pk mz="383.134790" i="16726373.0" z="-1" sn="137.26" a="17938.62" fwhm="0.001046" res="366236.5" algo="FTMS" component_name="AZ" deconvoluted_molecular_mass="383.135512" deconvoluted_isotopic_mass="383.135443"/>
<pk mz="383.147580" i="1899881.3" sn="13.48" a="1476.14" fwhm="0.000908" res="422177.1" algo="FTMS"/>
<pk mz="383.165485" i="1157103.4" z="-1" sn="7.28" a="804.16" fwhm="0.001062" res="360704.4" algo="FTMS" component_name="FP" deconvoluted_molecular_mass="381.156439" deconvoluted_isotopic_mass="383.166137"/>
<pk mz="383.171164" i="10156401.0" sn="82.41" a="10611.14" fwhm="0.001030" res="372177.8" algo="FTMS"/>
<pk mz="383.174548" i="3631474.3" sn="27.94" a="3169.21" fwhm="0.000949" res="403945.6" algo="FTMS"/>
<pk mz="383.207609" i="5520765.5" sn="43.71" a="5714.30" fwhm="0.001064" res="360250.8" algo="FTMS"/>
<pk mz="383.243930" i="1705609.6" sn="11.86" a="1513.85" fwhm="0.001078" res="355479.2" algo="FTMS"/>
<pk mz="384.036114" i="2239379.5" sn="16.31" a="1622.62" fwhm="0.000909" res="422469.6" algo="FTMS"/>
<pk mz="384.057241" i="3371674.5" sn="25.77" a="3027.96" fwhm="0.001006" res="381634.8" algo="FTMS"/>
<pk mz="384.065451" i="2698909.3" z="-1" sn="20.15" a="2355.29" fwhm="0.001000" res="384125.4" algo="FTMS" component_name="BA" deconvoluted_molecular_mass="383.062674" deconvoluted_isotopic_mass="384.066106"/>
<pk mz="384.072430" i="1641375.5" sn="11.32" a="1049.11" fwhm="0.000839" res="457825.4" algo="FTMS"/>
<pk mz="384.093649" i="3745958.8" z="-1" sn="28.89" a="3675.17" fwhm="0.001057" res="363511.1" algo="FTMS" component_name="j" deconvoluted_molecular_mass="381.083274" deconvoluted_isotopic_mass="384.094305"/>
<pk mz="384.101755" i="4215977.5" z="-1" sn="32.82" a="4070.89" fwhm="0.001059" res="362855.2" algo="FTMS" component_name="S" deconvoluted_molecular_mass="383.099010" deconvoluted_isotopic_mass="384.102411"/>
<pk mz="384.130152" i="2683059.0" sn="20.02" a="2752.52" fwhm="0.001103" res="348184.5" algo="FTMS"/>
<pk mz="384.138125" i="3359413.5" z="-1" sn="25.66" a="3315.37" fwhm="0.001089" res="352755.6" algo="FTMS" component_name="AZ" deconvoluted_molecular_mass="383.135512" deconvoluted_isotopic_mass="384.138781"/>
<pk mz="384.166503" i="1433151.1" sn="9.58" a="1147.80" fwhm="0.001015" res="378474.5" algo="FTMS"/>
<pk mz="384.174527" i="2106049.8" sn="15.20" a="1955.42" fwhm="0.001067" res="359924.2" algo="FTMS"/>
<pk mz="384.210752" i="1186765.9" sn="7.53" a="759.39" fwhm="0.000944" res="407000.6" algo="FTMS"/>
<pk mz="385.020056" i="3618781.3" sn="27.83" a="4071.01" fwhm="0.001186" res="324518.1" algo="FTMS"/>
<pk mz="385.031553" i="1583329.0" sn="10.83" a="1223.98" fwhm="0.000903" res="426513.5" algo="FTMS"/>
<pk mz="385.041282" i="6274020.5" sn="49.99" a="6705.85" fwhm="0.001110" res="346807.8" algo="FTMS"/>
<pk mz="385.056458" i="2769641.3" sn="20.74" a="2670.21" fwhm="0.001117" res="344577.5" algo="FTMS"/>
<pk mz="385.067869" i="2100461.3" sn="15.15" a="1619.79" fwhm="0.000930" res="414168.0" algo="FTMS"/>
<pk mz="385.077683" i="18418672.0" z="-1" sn="151.38" a="20769.46" fwhm="0.001077" res="357499.3" algo="FTMS" component_name="AJ" deconvoluted_molecular_mass="385.078348" deconvoluted_isotopic_mass="385.078343"/>
<pk mz="385.092914" i="2105589.5" z="-1" sn="15.19" a="1791.97" fwhm="0.001074" res="358675.8" algo="FTMS" component_name="j" deconvoluted_molecular_mass="381.083274" deconvoluted_isotopic_mass="385.093573"/>
<pk mz="385.104058" i="1488633.3" z="-1" sn="10.04" a="1317.69" fwhm="0.001155" res="333545.8" algo="FTMS" component_name="S" deconvoluted_molecular_mass="383.099010" deconvoluted_isotopic_mass="385.104718"/>
<pk mz="385.114027" i="18865148.0" z="-1" sn="155.11" a="20074.13" fwhm="0.001044" res="368768.7" algo="FTMS" component_name="AE" deconvoluted_molecular_mass="385.114647" deconvoluted_isotopic_mass="385.114687"/>
<pk mz="385.125214" i="1345408.4" sn="8.85" a="1063.39" fwhm="0.001080" res="356511.9" algo="FTMS"/>
<pk mz="385.129297" i="1646337.8" sn="11.36" a="1434.99" fwhm="0.001116" res="345045.5" algo="FTMS"/>
<pk mz="385.150463" i="13515785.0" z="-1" sn="110.45" a="14978.61" fwhm="0.001082" res="355837.7" algo="FTMS" component_name="CR" deconvoluted_molecular_mass="385.151118" deconvoluted_isotopic_mass="385.151123"/>
<pk mz="385.186811" i="10329109.0" z="-1" sn="83.85" a="11453.69" fwhm="0.001093" res="352414.0" algo="FTMS" component_name="FZ" deconvoluted_molecular_mass="385.187573" deconvoluted_isotopic_mass="385.187471"/>
<pk mz="385.223212" i="4799009.0" sn="37.68" a="5475.33" fwhm="0.001109" res="347435.7" algo="FTMS"/>
<pk mz="385.259495" i="1678125.4" sn="11.62" a="1246.94" fwhm="0.000916" res="420571.3" algo="FTMS"/>
<pk mz="386.015422" i="2040874.5" sn="14.65" a="1791.20" fwhm="0.000990" res="389769.9" algo="FTMS"/>
<pk mz="386.044310" i="1292340.1" sn="8.40" a="671.46" fwhm="0.000768" res="502531.8" algo="FTMS"/>
<pk mz="386.051705" i="2855734.5" sn="21.45" a="2485.77" fwhm="0.000999" res="386324.7" algo="FTMS"/>
<pk mz="386.072971" i="2360381.8" sn="17.32" a="2148.48" fwhm="0.001017" res="379534.4" algo="FTMS"/>
<pk mz="386.081061" i="3035456.5" z="-1" sn="22.95" a="2797.05" fwhm="0.001022" res="377732.8" algo="FTMS" component_name="AJ" deconvoluted_molecular_mass="385.078348" deconvoluted_isotopic_mass="386.081724"/>
<pk mz="386.088230" i="1961026.8" sn="13.98" a="1800.92" fwhm="0.001014" res="380934.2" algo="FTMS"/>
<pk mz="386.109305" i="2868297.8" sn="21.56" a="2566.96" fwhm="0.001038" res="371948.9" algo="FTMS"/>
<pk mz="386.117435" i="2931532.5" z="-1" sn="22.09" a="2626.84" fwhm="0.000989" res="390349.9" algo="FTMS" component_name="AE" deconvoluted_molecular_mass="385.114647" deconvoluted_isotopic_mass="386.118097"/>
<pk mz="386.145737" i="1638358.0" z="-1" sn="11.29" a="1384.97" fwhm="0.001108" res="348504.6" algo="FTMS" component_name="AZ" deconvoluted_molecular_mass="383.135512" deconvoluted_isotopic_mass="386.146400"/>
<pk mz="386.153766" i="1813336.8" z="-1" sn="12.75" a="1506.23" fwhm="0.001023" res="377499.8" algo="FTMS" component_name="CR" deconvoluted_molecular_mass="385.151118" deconvoluted_isotopic_mass="386.154429"/>
<pk mz="386.181992" i="1391202.1" sn="9.23" a="860.46" fwhm="0.000840" res="459743.4" algo="FTMS"/>
<pk mz="386.190242" i="2223461.0" z="-1" sn="16.17" a="1725.73" fwhm="0.000940" res="410659.0" algo="FTMS" component_name="FZ" deconvoluted_molecular_mass="385.187573" deconvoluted_isotopic_mass="386.190905"/>
<pk mz="386.226801" i="1445233.1" sn="9.68" a="1153.24" fwhm="0.000927" res="416543.9" algo="FTMS"/>
<pk mz="386.999363" i="2447987.5" sn="18.05" a="2328.32" fwhm="0.001064" res="363619.9" algo="FTMS"/>
<pk mz="387.035895" i="4896383.5" sn="38.49" a="5245.62" fwhm="0.001104" res="350615.1" algo="FTMS"/>
<pk mz="387.047114" i="2434947.5" sn="17.94" a="1942.87" fwhm="0.000947" res="408649.9" algo="FTMS"/>
<pk mz="387.056906" i="7024262.5" sn="56.25" a="7799.40" fwhm="0.001116" res="346799.2" algo="FTMS"/>
<pk mz="387.072175" i="5008524.0" sn="39.42" a="5204.60" fwhm="0.001067" res="362618.1" algo="FTMS"/>
<pk mz="387.083465" i="2314127.5" sn="16.93" a="1920.52" fwhm="0.000994" res="389472.2" algo="FTMS"/>
<pk mz="387.085323" i="1407120.1" sn="9.36" a="985.07" fwhm="0.000909" res="426051.9" algo="FTMS"/>
<pk mz="387.093293" i="11175571.0" z="-1" sn="90.91" a="12526.83" fwhm="0.001079" res="358734.2" algo="FTMS" component_name="ES" deconvoluted_molecular_mass="387.093963" deconvoluted_isotopic_mass="387.093959"/>
<pk mz="387.108661" i="3672216.0" sn="28.27" a="3519.38" fwhm="0.001052" res="368076.4" algo="FTMS"/>
<pk mz="387.119860" i="1306395.8" z="-1" sn="8.52" a="1080.06" fwhm="0.001093" res="354135.8" algo="FTMS" component_name="AE" deconvoluted_molecular_mass="385.114647" deconvoluted_isotopic_mass="387.120527"/>
<pk mz="387.121778" i="1862300.4" sn="13.16" a="1838.68" fwhm="0.001118" res="346324.4" algo="FTMS"/>
<pk mz="387.129737" i="9750175.0" sn="79.01" a="10646.47" fwhm="0.001098" res="352618.8" algo="FTMS"/>
<pk mz="387.140838" i="1215010.8" sn="7.75" a="1038.30" fwhm="0.001220" res="317405.9" algo="FTMS"/>
<pk mz="387.144984" i="2235556.0" sn="16.27" a="1840.93" fwhm="0.001007" res="384451.4" algo="FTMS"/>
<pk mz="387.156068" i="1688743.8" sn="11.71" a="1333.50" fwhm="0.000926" res="418063.4" algo="FTMS"/>
<pk mz="387.166097" i="10165931.0" sn="82.48" a="11187.95" fwhm="0.001096" res="353351.6" algo="FTMS"/>
<pk mz="387.181355" i="1253296.3" sn="8.07" a="806.35" fwhm="0.000882" res="438867.9" algo="FTMS"/>
<pk mz="387.202484" i="8371895.5" sn="67.50" a="8557.50" fwhm="0.001062" res="364685.1" algo="FTMS"/>
<pk mz="387.238845" i="2804931.5" sn="21.03" a="2548.14" fwhm="0.001022" res="378762.5" algo="FTMS"/>
<pk mz="388.031045" i="3230668.0" sn="24.58" a="3145.14" fwhm="0.001017" res="381430.5" algo="FTMS"/>
<pk mz="388.067406" i="3588056.0" sn="27.56" a="3646.44" fwhm="0.001080" res="359349.9" algo="FTMS"/>
<pk mz="388.078820" i="1497051.9" sn="10.10" a="1509.67" fwhm="0.001304" res="297635.7" algo="FTMS"/>
<pk mz="388.088574" i="1952735.1" sn="13.91" a="1500.05" fwhm="0.001011" res="383747.8" algo="FTMS"/>
<pk mz="388.096661" i="1998049.9" z="-1" sn="14.29" a="2049.41" fwhm="0.001216" res="319191.9" algo="FTMS" component_name="ES" deconvoluted_molecular_mass="387.093963" deconvoluted_isotopic_mass="388.097331"/>
<pk mz="388.103989" i="2271972.3" sn="16.57" a="1839.38" fwhm="0.000990" res="391831.4" algo="FTMS"/>
<pk mz="388.115176" i="1233640.0" sn="7.91" a="773.05" fwhm="0.000898" res="432400.8" algo="FTMS"/>
<pk mz="388.124890" i="1933035.3" sn="13.74" a="1664.83" fwhm="0.001069" res="363007.8" algo="FTMS"/>
<pk mz="388.132971" i="1813741.9" sn="12.75" a="1636.23" fwhm="0.001159" res="334903.6" algo="FTMS"/>
<pk mz="388.161378" i="2014967.4" sn="14.43" a="1813.17" fwhm="0.001092" res="355548.3" algo="FTMS"/>
<pk mz="388.169452" i="1631482.1" sn="11.23" a="1083.23" fwhm="0.000907" res="428041.8" algo="FTMS"/>
<pk mz="388.172540" i="1381371.1" sn="9.14" a="872.69" fwhm="0.000889" res="436784.7" algo="FTMS"/>
<pk mz="388.197779" i="1287299.5" z="-1" sn="8.35" a="962.60" fwhm="0.001031" res="376351.5" algo="FTMS" component_name="FZ" deconvoluted_molecular_mass="385.187573" deconvoluted_isotopic_mass="388.198449"/>
<pk mz="388.205882" i="1490950.3" sn="10.05" a="1172.21" fwhm="0.001101" res="352729.3" algo="FTMS"/>
<pk mz="389.015012" i="4223252.0" sn="32.86" a="4040.32" fwhm="0.001035" res="375903.9" algo="FTMS"/>
<pk mz="389.026126" i="1679639.6" sn="11.63" a="1244.61" fwhm="0.000910" res="427489.5" algo="FTMS"/>
<pk mz="389.051504" i="7431456.0" sn="59.65" a="7926.91" fwhm="0.001033" res="376465.0" algo="FTMS"/>
<pk mz="389.062726" i="3730723.8" sn="28.75" a="3630.12" fwhm="0.001033" res="376700.1" algo="FTMS"/>
<pk mz="389.072653" i="4240167.0" sn="33.00" a="4323.92" fwhm="0.001072" res="362848.9" algo="FTMS"/>
<pk mz="389.087780" i="8551724.0" sn="69.00" a="9304.02" fwhm="0.001099" res="354034.8" algo="FTMS"/>
<pk mz="389.091145" i="1257773.4" sn="8.10" a="840.37" fwhm="0.000907" res="428787.0" algo="FTMS"/>
<pk mz="389.099112" i="3028272.0" sn="22.89" a="2848.60" fwhm="0.001069" res="363944.3" algo="FTMS"/>
<pk mz="389.100895" i="1756464.6" sn="12.27" a="1481.08" fwhm="0.001049" res="370914.9" algo="FTMS"/>
<pk mz="389.108879" i="5142835.0" sn="40.54" a="5905.39" fwhm="0.001176" res="330799.0" algo="FTMS"/>
<pk mz="389.124242" i="5978424.5" sn="47.51" a="6252.06" fwhm="0.001056" res="368325.7" algo="FTMS"/>
<pk mz="389.137256" i="2939196.8" sn="22.14" a="2362.81" fwhm="0.000971" res="400861.2" algo="FTMS"/>
<pk mz="389.145397" i="5894463.5" sn="46.81" a="6375.22" fwhm="0.001088" res="357713.1" algo="FTMS"/>
<pk mz="389.160584" i="3053892.5" sn="23.10" a="2708.18" fwhm="0.000993" res="391955.2" algo="FTMS"/>
<pk mz="389.173676" i="2195784.8" sn="15.94" a="1748.34" fwhm="0.000922" res="422142.0" algo="FTMS"/>
<pk mz="389.179254" i="11579723.0" z="-1" sn="94.28" a="12544.73" fwhm="0.001050" res="370470.7" algo="FTMS" component_name="EH" deconvoluted_molecular_mass="389.179913" deconvoluted_isotopic_mass="389.179928"/>
<pk mz="389.181740" i="5201739.5" sn="41.03" a="5859.53" fwhm="0.001197" res="325118.4" algo="FTMS"/>
<pk mz="389.196827" i="1186640.5" sn="7.51" a="826.46" fwhm="0.001010" res="385481.3" algo="FTMS"/>
<pk mz="389.218156" i="2946903.5" sn="22.21" a="2933.40" fwhm="0.001027" res="378919.1" algo="FTMS"/>
<pk mz="390.046747" i="4627051.5" sn="36.23" a="4679.26" fwhm="0.001057" res="369111.2" algo="FTMS"/>
<pk mz="390.054617" i="1214830.0" sn="7.74" a="911.84" fwhm="0.001026" res="380297.4" algo="FTMS"/>
<pk mz="390.057940" i="1725039.1" sn="12.00" a="1280.52" fwhm="0.000965" res="404049.3" algo="FTMS"/>
<pk mz="390.083053" i="4904055.5" sn="38.54" a="4831.62" fwhm="0.001036" res="376451.9" algo="FTMS"/>
<pk mz="390.091035" i="1499002.1" sn="10.12" a="1252.99" fwhm="0.000938" res="415814.0" algo="FTMS"/>
<pk mz="390.094281" i="1476091.1" sn="9.92" a="1425.86" fwhm="0.001325" res="294308.3" algo="FTMS"/>
<pk mz="390.104120" i="1399934.4" sn="9.29" a="1239.02" fwhm="0.001239" res="314737.1" algo="FTMS"/>
<pk mz="390.112300" i="1259649.1" sn="8.12" a="770.76" fwhm="0.000936" res="416863.1" algo="FTMS"/>
<pk mz="390.119441" i="2274563.5" sn="16.59" a="2408.10" fwhm="0.001273" res="306393.2" algo="FTMS"/>
<pk mz="390.127675" i="1611078.3" sn="11.05" a="1768.81" fwhm="0.001465" res="266241.4" algo="FTMS"/>
<pk mz="390.140612" i="3077770.5" sn="23.30" a="2940.20" fwhm="0.000982" res="397448.8" algo="FTMS"/>
<pk mz="390.176958" i="2728598.8" sn="20.38" a="2384.24" fwhm="0.000979" res="398469.1" algo="FTMS"/>
<pk mz="390.182518" i="2841240.5" z="-1" sn="21.32" a="2751.74" fwhm="0.001053" res="370466.3" algo="FTMS" component_name="EH" deconvoluted_molecular_mass="389.179913" deconvoluted_isotopic_mass="390.183195"/>
<pk mz="390.213498" i="1338658.8" sn="8.65" a="1052.16" fwhm="0.001036" res="376725.2" algo="FTMS"/>
<pk mz="390.994178" i="1455910.0" sn="9.62" a="1031.88" fwhm="0.001034" res="378110.4" algo="FTMS"/>
<pk mz="391.030695" i="6984626.0" sn="55.12" a="7784.72" fwhm="0.001137" res="343778.8" algo="FTMS"/>
<pk mz="391.041953" i="2879414.0" sn="21.33" a="2605.23" fwhm="0.001021" res="382998.2" algo="FTMS"/>
<pk mz="391.051968" i="1246009.3" sn="7.89" a="1180.12" fwhm="0.001280" res="305468.7" algo="FTMS"/>
<pk mz="391.067067" i="11303870.0" z="-1" sn="90.67" a="12523.45" fwhm="0.001100" res="355639.9" algo="FTMS" component_name="EN" deconvoluted_molecular_mass="391.067746" deconvoluted_isotopic_mass="391.067747"/>
<pk mz="391.078295" i="5108162.0" sn="39.67" a="5694.56" fwhm="0.001106" res="353461.5" algo="FTMS"/>
<pk mz="391.088115" i="1885893.3" sn="13.15" a="1577.89" fwhm="0.001040" res="375957.5" algo="FTMS"/>
<pk mz="391.103475" i="11865034.0" z="-1" sn="95.29" a="13793.20" fwhm="0.001160" res="337217.2" algo="FTMS" component_name="DZ" deconvoluted_molecular_mass="391.104152" deconvoluted_isotopic_mass="391.104155"/>
<pk mz="391.106955" i="1432267.5" sn="9.42" a="964.88" fwhm="0.000930" res="420568.1" algo="FTMS"/>
<pk mz="391.114730" i="2421198.0" sn="17.56" a="2393.16" fwhm="0.001188" res="329210.5" algo="FTMS"/>
<pk mz="391.116468" i="2753998.8" sn="20.30" a="2688.01" fwhm="0.001111" res="352121.9" algo="FTMS"/>
<pk mz="391.124750" i="1547089.4" sn="10.37" a="1769.68" fwhm="0.001364" res="286721.7" algo="FTMS"/>
<pk mz="391.139845" i="8415190.0" sn="66.89" a="9496.34" fwhm="0.001149" res="340522.9" algo="FTMS"/>
<pk mz="391.151002" i="1529178.1" sn="10.22" a="1358.01" fwhm="0.001136" res="344191.0" algo="FTMS"/>
<pk mz="391.152866" i="4739546.5" sn="36.64" a="5311.26" fwhm="0.001180" res="331607.3" algo="FTMS"/>
<pk mz="391.161090" i="1908445.5" sn="13.34" a="1702.57" fwhm="0.001121" res="348873.1" algo="FTMS"/>
<pk mz="391.176137" i="3365346.5" sn="25.33" a="3803.71" fwhm="0.001245" res="314169.5" algo="FTMS"/>
<pk mz="391.189453" i="2115046.8" sn="15.04" a="2032.42" fwhm="0.001131" res="345830.1" algo="FTMS"/>
<pk mz="391.197547" i="1588457.5" sn="10.71" a="1182.84" fwhm="0.000978" res="399902.6" algo="FTMS"/>
<pk mz="392.025975" i="2765564.0" sn="20.39" a="2863.37" fwhm="0.001128" res="347518.3" algo="FTMS"/>
<pk mz="392.062306" i="7417096.0" sn="58.67" a="8084.11" fwhm="0.001124" res="348944.6" algo="FTMS"/>
<pk mz="392.070402" i="2014474.9" z="-1" sn="14.21" a="1669.60" fwhm="0.001017" res="385584.8" algo="FTMS" component_name="EN" deconvoluted_molecular_mass="391.067746" deconvoluted_isotopic_mass="392.071085"/>
<pk mz="392.073387" i="1282315.9" sn="8.18" a="750.27" fwhm="0.000821" res="477267.3" algo="FTMS"/>
<pk mz="392.098726" i="5231892.0" sn="40.69" a="4951.96" fwhm="0.000997" res="393231.5" algo="FTMS"/>
<pk mz="392.106799" i="2872086.8" z="-1" sn="21.27" a="3180.70" fwhm="0.001218" res="321812.2" algo="FTMS" component_name="DZ" deconvoluted_molecular_mass="391.104152" deconvoluted_isotopic_mass="392.107482"/>
<pk mz="392.109954" i="1173591.9" sn="7.29" a="1187.27" fwhm="0.001438" res="272589.0" algo="FTMS"/>
<pk mz="392.119783" i="1847835.1" sn="12.84" a="1517.00" fwhm="0.001017" res="385438.6" algo="FTMS"/>
<pk mz="392.135094" i="2467872.3" sn="17.94" a="2295.70" fwhm="0.001079" res="363458.9" algo="FTMS"/>
<pk mz="392.143376" i="1964067.0" sn="13.79" a="1833.42" fwhm="0.001118" res="350621.7" algo="FTMS"/>
<pk mz="392.156278" i="2973479.3" sn="22.10" a="2828.46" fwhm="0.001049" res="373768.6" algo="FTMS"/>
<pk mz="392.192579" i="1594675.3" sn="10.75" a="1373.89" fwhm="0.000995" res="394117.0" algo="FTMS"/>
<pk mz="393.009983" i="2838849.5" sn="20.99" a="3316.33" fwhm="0.001267" res="310268.0" algo="FTMS"/>
<pk mz="393.044908" i="1470541.1" sn="9.73" a="627.74" fwhm="0.000542" res="725546.8" algo="FTMS"/>
<pk mz="393.046334" i="10348110.0" z="-1" sn="82.80" a="11846.92" fwhm="0.001175" res="334382.0" algo="FTMS" component_name="FX" deconvoluted_molecular_mass="393.047025" deconvoluted_isotopic_mass="393.047021"/>
<pk mz="393.055460" i="1407312.6" sn="9.21" a="1346.48" fwhm="0.001274" res="308568.1" algo="FTMS"/>
<pk mz="393.057534" i="3193425.3" sn="23.91" a="3458.62" fwhm="0.001245" res="315706.5" algo="FTMS"/>
<pk mz="393.065587" i="1187924.0" sn="7.40" a="1017.11" fwhm="0.001172" res="335300.3" algo="FTMS"/>
<pk mz="393.082672" i="17145434.0" z="-1" sn="138.74" a="20070.47" fwhm="0.001152" res="341178.2" algo="FTMS" component_name="AS" deconvoluted_molecular_mass="393.083346" deconvoluted_isotopic_mass="393.083360"/>
<pk mz="393.093939" i="3949661.3" sn="30.13" a="4207.34" fwhm="0.001144" res="343758.4" algo="FTMS"/>
<pk mz="393.119113" i="15959654.0" z="-1" sn="128.98" a="18685.30" fwhm="0.001126" res="349087.3" algo="FTMS" component_name="BI" deconvoluted_molecular_mass="393.120003" deconvoluted_isotopic_mass="393.119800"/>
<pk mz="393.130378" i="2663529.3" sn="19.55" a="2422.20" fwhm="0.001030" res="381509.1" algo="FTMS"/>
<pk mz="393.132148" i="4699242.0" sn="36.30" a="5177.13" fwhm="0.001141" res="344670.6" algo="FTMS"/>
<pk mz="393.155476" i="9816690.0" sn="78.42" a="11373.15" fwhm="0.001146" res="343043.6" algo="FTMS"/>
<pk mz="393.168545" i="4467830.0" sn="34.40" a="4786.02" fwhm="0.001148" res="342523.6" algo="FTMS"/>
<pk mz="393.186194" i="1338491.8" sn="8.64" a="980.37" fwhm="0.000935" res="420692.7" algo="FTMS"/>
<pk mz="393.191995" i="2931837.8" sn="21.76" a="3078.22" fwhm="0.001181" res="332988.7" algo="FTMS"/>
<pk mz="393.204895" i="2141570.0" sn="15.25" a="1869.34" fwhm="0.000988" res="398027.8" algo="FTMS"/>
<pk mz="393.277752" i="6337178.0" sn="49.78" a="6459.60" fwhm="0.001048" res="375164.0" algo="FTMS"/>
<pk mz="394.041579" i="3603350.0" sn="27.28" a="3741.67" fwhm="0.001135" res="347180.3" algo="FTMS"/>
<pk mz="394.049703" i="1820056.6" z="-1" sn="12.60" a="1565.90" fwhm="0.001059" res="372257.7" algo="FTMS" component_name="FX" deconvoluted_molecular_mass="393.047025" deconvoluted_isotopic_mass="394.050393"/>
<pk mz="394.077938" i="6052258.0" sn="47.44" a="6701.31" fwhm="0.001174" res="335569.0" algo="FTMS"/>
<pk mz="394.085935" i="3680676.5" z="-1" sn="27.92" a="3589.76" fwhm="0.001072" res="367731.0" algo="FTMS" component_name="AS" deconvoluted_molecular_mass="393.083346" deconvoluted_isotopic_mass="394.086625"/>
<pk mz="394.089107" i="1260965.6" sn="8.00" a="773.70" fwhm="0.000911" res="432699.6" algo="FTMS"/>
<pk mz="394.114308" i="4302766.0" sn="33.04" a="4577.36" fwhm="0.001145" res="344067.5" algo="FTMS"/>
<pk mz="394.122374" i="2772400.5" z="-1" sn="20.44" a="2960.71" fwhm="0.001174" res="335644.1" algo="FTMS" component_name="BI" deconvoluted_molecular_mass="393.120003" deconvoluted_isotopic_mass="394.123065"/>
<pk mz="394.150970" i="1718970.0" sn="11.77" a="1381.57" fwhm="0.001065" res="370242.5" algo="FTMS"/>
<pk mz="394.158811" i="2004156.6" sn="14.12" a="1754.24" fwhm="0.001068" res="369098.8" algo="FTMS"/>
<pk mz="394.171688" i="1300928.9" sn="8.33" a="1002.48" fwhm="0.001051" res="375031.9" algo="FTMS"/>
<pk mz="394.281234" i="1711332.9" sn="11.71" a="1390.25" fwhm="0.001078" res="365775.6" algo="FTMS"/>
<pk mz="394.995878" i="1536208.1" sn="10.27" a="1391.74" fwhm="0.001154" res="342359.3" algo="FTMS"/>
<pk mz="395.025586" i="5252826.0" sn="40.85" a="5827.09" fwhm="0.001121" res="352538.2" algo="FTMS"/>
<pk mz="395.041049" i="1517919.0" z="-12" sn="10.11" a="1409.31" fwhm="0.001178" res="335234.0" algo="FTMS" component_name="AF" deconvoluted_molecular_mass="4751.576920" deconvoluted_isotopic_mass="4751.586997"/>
<pk mz="395.053426" i="1563107.0" sn="10.49" a="1464.89" fwhm="0.001204" res="328126.1" algo="FTMS"/>
<pk mz="395.062020" i="14891238.0" z="-1" sn="120.18" a="17869.41" fwhm="0.001167" res="338423.5" algo="FTMS" component_name="BR" deconvoluted_molecular_mass="395.062660" deconvoluted_isotopic_mass="395.062714"/>
<pk mz="395.073244" i="2725353.5" sn="20.05" a="2771.29" fwhm="0.001145" res="345079.9" algo="FTMS"/>
<pk mz="395.081504" i="1260524.3" sn="8.00" a="768.83" fwhm="0.000821" res="480928.0" algo="FTMS"/>
<pk mz="395.098390" i="22198514.0" z="-1" sn="180.32" a="25380.06" fwhm="0.001104" res="357914.1" algo="FTMS" component_name="g" deconvoluted_molecular_mass="395.099087" deconvoluted_isotopic_mass="395.099084"/>
<pk mz="395.109545" i="2786293.5" sn="20.55" a="3085.76" fwhm="0.001257" res="314265.7" algo="FTMS"/>
<pk mz="395.111386" i="1513462.0" sn="10.08" a="1169.84" fwhm="0.000985" res="400959.5" algo="FTMS"/>
<pk mz="395.129300" i="1218556.0" z="-12" sn="7.65" a="824.73" fwhm="0.000937" res="421850.2" algo="FTMS" component_name="AF, BI" deconvoluted_molecular_mass="4751.576920" deconvoluted_isotopic_mass="4752.646010"/>
<pk mz="395.134715" i="16963838.0" z="-1" sn="137.24" a="19822.96" fwhm="0.001163" res="339770.1" algo="FTMS" component_name="AW" deconvoluted_molecular_mass="395.135620" deconvoluted_isotopic_mass="395.135409"/>
<pk mz="395.145762" i="1300097.4" sn="8.32" a="983.09" fwhm="0.001022" res="386537.0" algo="FTMS"/>
<pk mz="395.147800" i="3149826.0" sn="23.55" a="3463.03" fwhm="0.001241" res="318330.5" algo="FTMS"/>
<pk mz="395.165506" i="1805063.9" sn="12.48" a="1280.30" fwhm="0.000906" res="436048.7" algo="FTMS"/>
<pk mz="395.171138" i="7647497.5" sn="60.56" a="8791.77" fwhm="0.001157" res="341497.4" algo="FTMS"/>
<pk mz="395.174604" i="1777930.9" sn="12.25" a="1286.16" fwhm="0.000964" res="409999.2" algo="FTMS"/>
<pk mz="395.184195" i="2942734.0" sn="21.84" a="3117.50" fwhm="0.001177" res="335749.5" algo="FTMS"/>
<pk mz="395.207570" i="2779925.8" z="-12" sn="20.50" a="2409.60" fwhm="0.001004" res="393496.2" algo="FTMS" component_name="AF" deconvoluted_molecular_mass="4751.576920" deconvoluted_isotopic_mass="4753.585257"/>
<pk mz="395.220435" i="1712409.9" sn="11.71" a="1217.22" fwhm="0.000940" res="420506.4" algo="FTMS"/>
<pk mz="395.274761" i="2396971.8" sn="17.35" a="2237.15" fwhm="0.001061" res="372649.3" algo="FTMS"/>
<pk mz="396.057309" i="4105772.5" sn="31.41" a="4125.51" fwhm="0.001045" res="379105.2" algo="FTMS"/>
<pk mz="396.065398" i="2814511.3" z="-1" sn="20.78" a="2998.50" fwhm="0.001212" res="326727.7" algo="FTMS" component_name="BR" deconvoluted_molecular_mass="395.062660" deconvoluted_isotopic_mass="396.066096"/>
<pk mz="396.093621" i="5314104.5" sn="41.36" a="6183.90" fwhm="0.001232" res="321467.6" algo="FTMS"/>
<pk mz="396.101748" i="3529787.0" z="-1" sn="26.67" a="4867.33" fwhm="0.001506" res="263005.3" algo="FTMS" component_name="g" deconvoluted_molecular_mass="395.099087" deconvoluted_isotopic_mass="396.102446"/>
<pk mz="396.105005" i="1599292.1" sn="10.78" a="1127.18" fwhm="0.000892" res="444261.1" algo="FTMS"/>
<pk mz="396.106697" i="1317180.6" sn="8.46" a="900.30" fwhm="0.000984" res="402573.6" algo="FTMS"/>
<pk mz="396.129952" i="3259972.3" sn="24.45" a="3090.68" fwhm="0.001040" res="380756.1" algo="FTMS"/>
<pk mz="396.138173" i="3516487.0" z="-1" sn="26.56" a="3474.29" fwhm="0.000991" res="399843.0" algo="FTMS" component_name="AW" deconvoluted_molecular_mass="395.135620" deconvoluted_isotopic_mass="396.138871"/>
<pk mz="396.174496" i="1818706.9" sn="12.59" a="1413.11" fwhm="0.001013" res="391117.4" algo="FTMS"/>
<pk mz="397.020281" i="1825639.6" sn="12.64" a="1666.23" fwhm="0.001097" res="361798.1" algo="FTMS"/>
<pk mz="397.041297" i="9176943.0" sn="73.15" a="10410.56" fwhm="0.001139" res="348483.5" algo="FTMS"/>
<pk mz="397.056550" i="2049395.5" sn="14.48" a="1680.46" fwhm="0.001021" res="389010.7" algo="FTMS"/>
<pk mz="397.067971" i="1569015.3" z="-1" sn="10.53" a="1641.47" fwhm="0.001250" res="317667.4" algo="FTMS" component_name="BR" deconvoluted_molecular_mass="395.062660" deconvoluted_isotopic_mass="397.068673"/>
<pk mz="397.077684" i="21826426.0" z="-1" sn="177.25" a="25880.98" fwhm="0.001146" res="346618.8" algo="FTMS" component_name="i" deconvoluted_molecular_mass="397.078336" deconvoluted_isotopic_mass="397.078386"/>
<pk mz="397.088918" i="2513022.0" sn="18.30" a="2664.23" fwhm="0.001191" res="333492.0" algo="FTMS"/>
<pk mz="397.114029" i="24386438.0" z="-1" sn="198.32" a="28949.46" fwhm="0.001138" res="348873.0" algo="FTMS" component_name="V" deconvoluted_molecular_mass="397.114740" deconvoluted_isotopic_mass="397.114731"/>
<pk mz="397.125290" i="1800586.0" sn="12.44" a="1534.49" fwhm="0.001115" res="356022.3" algo="FTMS"/>
<pk mz="397.145004" i="1150224.4" z="-1" sn="7.08" a="676.38" fwhm="0.000902" res="440427.4" algo="FTMS" component_name="AW" deconvoluted_molecular_mass="395.135620" deconvoluted_isotopic_mass="397.145706"/>
<pk mz="397.150435" i="13618066.0" z="-1" sn="109.70" a="15793.86" fwhm="0.001150" res="345354.6" algo="FTMS" component_name="CN" deconvoluted_molecular_mass="397.151279" deconvoluted_isotopic_mass="397.151136"/>
<pk mz="397.163518" i="1866902.5" sn="12.98" a="2006.00" fwhm="0.001378" res="288138.1" algo="FTMS"/>
<pk mz="397.186790" i="7037854.0" sn="55.54" a="8398.82" fwhm="0.001250" res="317761.0" algo="FTMS"/>
<pk mz="397.214967" i="1717159.3" sn="11.75" a="1344.97" fwhm="0.001047" res="379362.1" algo="FTMS"/>
<pk mz="397.223235" i="3447210.0" sn="25.99" a="3886.38" fwhm="0.001229" res="323201.9" algo="FTMS"/>
<pk mz="397.226435" i="1392555.0" sn="9.08" a="1014.73" fwhm="0.000970" res="409485.2" algo="FTMS"/>
<pk mz="398.036616" i="1668275.4" sn="11.34" a="1434.29" fwhm="0.001117" res="356267.3" algo="FTMS"/>
<pk mz="398.051817" i="2209720.3" sn="15.80" a="2165.54" fwhm="0.001158" res="343627.9" algo="FTMS"/>
<pk mz="398.072948" i="4016319.3" sn="30.67" a="4229.16" fwhm="0.001133" res="351287.7" algo="FTMS"/>
<pk mz="398.081020" i="3674305.8" z="-1" sn="27.85" a="3321.86" fwhm="0.000998" res="398948.1" algo="FTMS" component_name="i" deconvoluted_molecular_mass="397.078336" deconvoluted_isotopic_mass="398.081725"/>
<pk mz="398.088018" i="1768644.0" sn="12.17" a="1786.40" fwhm="0.001118" res="356221.7" algo="FTMS"/>
<pk mz="398.109345" i="4252875.0" sn="32.62" a="4497.98" fwhm="0.001137" res="350092.1" algo="FTMS"/>
<pk mz="398.117434" i="3964621.8" z="-1" sn="30.24" a="4380.53" fwhm="0.001172" res="339819.4" algo="FTMS" component_name="V" deconvoluted_molecular_mass="397.114740" deconvoluted_isotopic_mass="398.118139"/>
<pk mz="398.122370" i="1830479.3" sn="12.68" a="2095.69" fwhm="0.001417" res="280881.7" algo="FTMS"/>
<pk mz="398.145880" i="1493462.9" sn="9.90" a="1111.79" fwhm="0.000928" res="429129.5" algo="FTMS"/>
<pk mz="398.153798" i="2420697.5" z="-1" sn="17.54" a="2498.94" fwhm="0.001232" res="323263.6" algo="FTMS" component_name="CN" deconvoluted_molecular_mass="397.151279" deconvoluted_isotopic_mass="398.154503"/>
<pk mz="398.190213" i="1163461.4" sn="7.19" a="1048.43" fwhm="0.001461" res="272579.5" algo="FTMS"/>
<pk mz="398.999462" i="1679212.5" sn="11.43" a="1680.35" fwhm="0.001220" res="327090.1" algo="FTMS"/>
<pk mz="399.020390" i="2046451.4" sn="14.45" a="1972.45" fwhm="0.001173" res="340055.9" algo="FTMS"/>
<pk mz="399.035679" i="3421688.3" sn="25.77" a="3745.71" fwhm="0.001243" res="320966.7" algo="FTMS"/>
<pk mz="399.047109" i="1678844.0" sn="11.43" a="1423.99" fwhm="0.001067" res="374127.8" algo="FTMS"/>
<pk mz="399.056907" i="11240959.0" z="-1" sn="90.13" a="13166.88" fwhm="0.001158" res="344733.2" algo="FTMS" component_name="EQ" deconvoluted_molecular_mass="399.057632" deconvoluted_isotopic_mass="399.057616"/>
<pk mz="399.068118" i="1360130.9" sn="8.80" a="1342.85" fwhm="0.001216" res="328270.8" algo="FTMS"/>
<pk mz="399.071979" i="1567620.0" sn="10.51" a="1439.11" fwhm="0.001155" res="345407.2" algo="FTMS"/>
<pk mz="399.083431" i="1406919.8" z="-1" sn="9.19" a="1742.38" fwhm="0.001641" res="243141.7" algo="FTMS" component_name="i" deconvoluted_molecular_mass="397.078336" deconvoluted_isotopic_mass="399.084139"/>
<pk mz="399.093332" i="22437386.0" z="-1" sn="182.28" a="27191.09" fwhm="0.001167" res="341948.0" algo="FTMS" component_name="e" deconvoluted_molecular_mass="399.094034" deconvoluted_isotopic_mass="399.094041"/>
<pk mz="399.104542" i="1724686.6" sn="11.81" a="1445.12" fwhm="0.001007" res="396208.4" algo="FTMS"/>
<pk mz="399.108562" i="2224912.0" sn="15.92" a="1999.39" fwhm="0.001080" res="369623.0" algo="FTMS"/>
<pk mz="399.129659" i="16277015.0" z="-1" sn="131.58" a="19628.05" fwhm="0.001194" res="334371.6" algo="FTMS" component_name="BG" deconvoluted_molecular_mass="399.130370" deconvoluted_isotopic_mass="399.130368"/>
<pk mz="399.158176" i="1170976.1" z="-1" sn="7.25" a="551.78" fwhm="0.000707" res="564397.5" algo="FTMS" component_name="CN" deconvoluted_molecular_mass="397.151279" deconvoluted_isotopic_mass="399.158884"/>
<pk mz="399.166058" i="10575395.0" z="-1" sn="84.65" a="12527.38" fwhm="0.001199" res="332796.5" algo="FTMS" component_name="FN" deconvoluted_molecular_mass="399.166776" deconvoluted_isotopic_mass="399.166767"/>
<pk mz="399.202510" i="8174126.5" sn="64.89" a="9468.86" fwhm="0.001165" res="342755.2" algo="FTMS"/>
<pk mz="399.238825" i="3552826.3" sn="26.85" a="3980.67" fwhm="0.001257" res="317658.3" algo="FTMS"/>
<pk mz="400.031099" i="2204091.0" sn="15.52" a="2531.60" fwhm="0.001364" res="293224.4" algo="FTMS"/>
<pk mz="400.052207" i="1598401.8" sn="10.61" a="2071.04" fwhm="0.001587" res="252051.9" algo="FTMS"/>
<pk mz="400.060369" i="1704644.4" z="-1" sn="11.47" a="1446.84" fwhm="0.001151" res="347613.5" algo="FTMS" component_name="EQ" deconvoluted_molecular_mass="399.057632" deconvoluted_isotopic_mass="400.061081"/>
<pk mz="400.067485" i="2224198.8" sn="15.69" a="2270.27" fwhm="0.001252" res="319628.5" algo="FTMS"/>
<pk mz="400.088453" i="2693453.5" sn="19.49" a="2818.40" fwhm="0.001060" res="377306.3" algo="FTMS"/>
<pk mz="400.096617" i="3387728.3" z="-1" sn="25.12" a="3389.55" fwhm="0.001063" res="376261.0" algo="FTMS" component_name="e" deconvoluted_molecular_mass="399.094034" deconvoluted_isotopic_mass="400.097329"/>
<pk mz="400.125061" i="2820185.3" sn="20.52" a="3101.24" fwhm="0.001246" res="321131.0" algo="FTMS"/>
<pk mz="400.133016" i="2773084.0" z="-1" sn="20.14" a="2981.13" fwhm="0.001212" res="330038.3" algo="FTMS" component_name="BG" deconvoluted_molecular_mass="399.130370" deconvoluted_isotopic_mass="400.133728"/>
<pk mz="400.161439" i="1373029.1" z="-1" sn="8.78" a="962.32" fwhm="0.001001" res="399724.2" algo="FTMS" component_name="CN" deconvoluted_molecular_mass="397.151279" deconvoluted_isotopic_mass="400.162152"/>
<pk mz="400.169453" i="2130279.8" z="-1" sn="14.92" a="1842.77" fwhm="0.001059" res="377894.5" algo="FTMS" component_name="FN" deconvoluted_molecular_mass="399.166776" deconvoluted_isotopic_mass="400.170166"/>
<pk mz="400.205621" i="1447283.4" sn="9.38" a="1286.70" fwhm="0.001215" res="329474.3" algo="FTMS"/>
<pk mz="401.015049" i="3300472.8" sn="24.41" a="3419.91" fwhm="0.001192" res="336436.2" algo="FTMS"/>
<pk mz="401.026081" i="1175932.4" sn="7.18" a="778.27" fwhm="0.001102" res="363998.9" algo="FTMS"/>
<pk mz="401.036159" i="2702463.5" sn="19.56" a="2720.10" fwhm="0.001156" res="347031.9" algo="FTMS"/>
<pk mz="401.051420" i="4499076.5" sn="34.14" a="5136.70" fwhm="0.001159" res="346102.9" algo="FTMS"/>
<pk mz="401.062694" i="2329992.3" sn="16.54" a="2517.39" fwhm="0.001302" res="308086.2" algo="FTMS"/>
<pk mz="401.072581" i="9757835.0" sn="76.80" a="11785.46" fwhm="0.001219" res="328914.6" algo="FTMS"/>
<pk mz="401.087815" i="3994768.3" sn="30.05" a="4625.94" fwhm="0.001244" res="322352.4" algo="FTMS"/>
<pk mz="401.099100" i="2168980.0" sn="15.23" a="2074.42" fwhm="0.001095" res="366152.8" algo="FTMS"/>
<pk mz="401.100862" i="1552532.5" sn="10.23" a="1314.18" fwhm="0.001120" res="358072.4" algo="FTMS"/>
<pk mz="401.108871" i="11060375.0" z="-1" sn="87.36" a="13522.29" fwhm="0.001232" res="325609.7" algo="FTMS" component_name="EY" deconvoluted_molecular_mass="401.109594" deconvoluted_isotopic_mass="401.109587"/>
<pk mz="401.124215" i="3020956.0" sn="22.15" a="2995.60" fwhm="0.001149" res="349107.9" algo="FTMS"/>
<pk mz="401.137262" i="1797792.1" sn="12.22" a="1611.58" fwhm="0.001032" res="388627.5" algo="FTMS"/>
<pk mz="401.145271" i="8943779.0" sn="70.19" a="10701.03" fwhm="0.001169" res="343288.2" algo="FTMS"/>
<pk mz="401.160538" i="1936551.8" sn="13.35" a="1958.20" fwhm="0.001235" res="324811.4" algo="FTMS"/>
<pk mz="401.173798" i="1377452.0" sn="8.81" a="1355.45" fwhm="0.001223" res="328001.8" algo="FTMS"/>
<pk mz="401.181687" i="9312431.0" sn="73.18" a="11421.14" fwhm="0.001235" res="324930.0" algo="FTMS"/>
<pk mz="401.218071" i="6401210.0" sn="49.57" a="7558.16" fwhm="0.001223" res="328130.5" algo="FTMS"/>
<pk mz="401.254596" i="2297798.0" sn="16.28" a="2137.52" fwhm="0.001118" res="359064.0" algo="FTMS"/>
<pk mz="402.010200" i="1472697.1" sn="9.58" a="1013.92" fwhm="0.000907" res="443196.0" algo="FTMS"/>
<pk mz="402.046730" i="3800004.8" sn="28.46" a="4721.29" fwhm="0.001234" res="325840.8" algo="FTMS"/>
<pk mz="402.058114" i="1827528.5" sn="12.46" a="1636.77" fwhm="0.001189" res="338208.1" algo="FTMS"/>
<pk mz="402.068046" i="1412043.6" sn="9.09" a="1031.48" fwhm="0.000963" res="417423.7" algo="FTMS"/>
<pk mz="402.075903" i="1904590.1" sn="13.09" a="1701.58" fwhm="0.001106" res="363424.6" algo="FTMS"/>
<pk mz="402.083032" i="3215312.5" sn="23.72" a="3457.77" fwhm="0.001143" res="351925.4" algo="FTMS"/>
<pk mz="402.094158" i="1625300.1" sn="10.82" a="1506.11" fwhm="0.001036" res="388001.0" algo="FTMS"/>
<pk mz="402.104145" i="1742295.3" sn="11.77" a="1507.33" fwhm="0.000987" res="407306.9" algo="FTMS"/>
<pk mz="402.112265" i="1866457.9" z="-1" sn="12.78" a="1771.16" fwhm="0.001175" res="342167.9" algo="FTMS" component_name="EY" deconvoluted_molecular_mass="401.109594" deconvoluted_isotopic_mass="402.112984"/>
<pk mz="402.119564" i="1671644.3" sn="11.20" a="1779.18" fwhm="0.001332" res="301885.2" algo="FTMS"/>
<pk mz="402.140554" i="1636451.0" sn="10.91" a="1634.79" fwhm="0.001222" res="329017.7" algo="FTMS"/>
<pk mz="402.148650" i="1725157.6" sn="11.63" a="1308.49" fwhm="0.001011" res="397587.0" algo="FTMS"/>
<pk mz="402.177004" i="2146798.8" sn="15.05" a="1999.42" fwhm="0.001158" res="347350.6" algo="FTMS"/>
<pk mz="402.185012" i="1715697.3" sn="11.55" a="1564.88" fwhm="0.001191" res="337812.1" algo="FTMS"/>
<pk mz="402.213463" i="1306618.4" sn="8.24" a="864.79" fwhm="0.000931" res="432222.5" algo="FTMS"/>
<pk mz="402.221621" i="1248253.0" sn="7.76" a="1110.99" fwhm="0.001512" res="266006.0" algo="FTMS"/>
<pk mz="402.994489" i="1343476.6" sn="8.53" a="1019.52" fwhm="0.001035" res="389486.1" algo="FTMS"/>
<pk mz="403.030771" i="6159104.5" sn="47.60" a="7006.29" fwhm="0.001190" res="338728.3" algo="FTMS"/>
<pk mz="403.041978" i="2226435.8" sn="15.70" a="1850.33" fwhm="0.000987" res="408380.0" algo="FTMS"/>
<pk mz="403.051956" i="3235591.0" sn="23.88" a="4053.81" fwhm="0.001370" res="294256.1" algo="FTMS"/>
<pk mz="403.067145" i="7560972.0" sn="58.97" a="8359.40" fwhm="0.001134" res="355521.3" algo="FTMS"/>
<pk mz="403.078345" i="4137231.5" sn="31.20" a="4249.25" fwhm="0.001052" res="383164.3" algo="FTMS"/>
<pk mz="403.088214" i="6282002.5" sn="48.60" a="7387.54" fwhm="0.001168" res="344992.4" algo="FTMS"/>
<pk mz="403.103443" i="7224087.5" sn="56.24" a="8544.73" fwhm="0.001230" res="327808.5" algo="FTMS"/>
<pk mz="403.106830" i="1372952.6" sn="8.77" a="997.12" fwhm="0.000974" res="413826.7" algo="FTMS"/>
<pk mz="403.114570" i="1822747.1" sn="12.42" a="2146.95" fwhm="0.001420" res="283971.2" algo="FTMS"/>
<pk mz="403.116502" i="2180891.8" sn="15.33" a="1891.88" fwhm="0.001011" res="398572.8" algo="FTMS"/>
<pk mz="403.124589" i="5023006.5" sn="38.38" a="5413.63" fwhm="0.001139" res="353809.9" algo="FTMS"/>
<pk mz="403.139911" i="4663587.0" sn="35.47" a="5047.40" fwhm="0.001155" res="349141.2" algo="FTMS"/>
<pk mz="403.160984" i="5803818.0" sn="44.72" a="6815.37" fwhm="0.001170" res="344669.9" algo="FTMS"/>
<pk mz="403.189371" i="4104499.0" sn="30.93" a="4399.33" fwhm="0.001150" res="350521.2" algo="FTMS"/>
<pk mz="403.194811" i="54686516.0" z="-1" sn="441.27" a="63601.04" fwhm="0.001114" res="361853.8" algo="FTMS" component_name="H" deconvoluted_molecular_mass="403.195558" deconvoluted_isotopic_mass="403.195535"/>
<pk mz="403.197319" i="5111093.5" sn="39.10" a="6565.55" fwhm="0.001323" res="304672.8" algo="FTMS"/>
<pk mz="403.233723" i="2619969.3" sn="18.89" a="2863.18" fwhm="0.001219" res="330864.9" algo="FTMS"/>
<pk mz="404.025948" i="3082302.0" sn="22.64" a="3131.16" fwhm="0.001132" res="357004.6" algo="FTMS"/>
<pk mz="404.034012" i="1655488.6" sn="11.06" a="1743.41" fwhm="0.001340" res="301550.3" algo="FTMS"/>
<pk mz="404.062379" i="5274697.5" sn="40.42" a="5760.69" fwhm="0.001156" res="349527.6" algo="FTMS"/>
<pk mz="404.070242" i="1626700.1" sn="10.83" a="1297.29" fwhm="0.001070" res="377796.0" algo="FTMS"/>
<pk mz="404.073507" i="1697357.1" sn="11.40" a="1667.16" fwhm="0.001262" res="320141.0" algo="FTMS"/>
<pk mz="404.091758" i="1177043.0" sn="7.18" a="773.73" fwhm="0.001006" res="401512.3" algo="FTMS"/>
<pk mz="404.098759" i="3941973.3" sn="29.61" a="4117.98" fwhm="0.001119" res="361269.3" algo="FTMS"/>
<pk mz="404.106608" i="1587287.6" sn="10.51" a="1280.19" fwhm="0.001086" res="372130.0" algo="FTMS"/>
<pk mz="404.119729" i="1930331.9" sn="13.29" a="1484.57" fwhm="0.001002" res="403354.6" algo="FTMS"/>
<pk mz="404.135171" i="1735264.8" sn="11.71" a="1396.57" fwhm="0.001021" res="395675.0" algo="FTMS"/>
<pk mz="404.156211" i="2863975.5" sn="20.86" a="3085.48" fwhm="0.001215" res="332532.0" algo="FTMS"/>
<pk mz="404.192705" i="2622835.0" sn="18.91" a="2667.17" fwhm="0.001179" res="342826.5" algo="FTMS"/>
<pk mz="404.198247" i="10675317.0" z="-1" sn="84.23" a="12544.31" fwhm="0.001183" res="341805.8" algo="FTMS" component_name="H" deconvoluted_molecular_mass="403.195558" deconvoluted_isotopic_mass="404.198974"/>
<pk mz="405.009939" i="3533175.0" sn="26.29" a="3711.85" fwhm="0.001164" res="348003.7" algo="FTMS"/>
<pk mz="405.046296" i="9119106.0" sn="71.61" a="11040.93" fwhm="0.001241" res="326354.4" algo="FTMS"/>
<pk mz="405.057583" i="3751302.0" sn="28.06" a="4084.66" fwhm="0.001172" res="345466.5" algo="FTMS"/>
<pk mz="405.067716" i="1887113.3" sn="12.94" a="2407.45" fwhm="0.001355" res="298987.7" algo="FTMS"/>
<pk mz="405.082749" i="13356430.0" z="-1" sn="105.98" a="15522.26" fwhm="0.001178" res="343893.5" algo="FTMS" component_name="CV" deconvoluted_molecular_mass="405.083469" deconvoluted_isotopic_mass="405.083479"/>
<pk mz="405.094022" i="4517777.5" sn="34.28" a="5553.45" fwhm="0.001297" res="312405.4" algo="FTMS"/>
<pk mz="405.103984" i="2274196.8" sn="16.08" a="2455.17" fwhm="0.001201" res="337304.4" algo="FTMS"/>
<pk mz="405.119115" i="11773338.0" z="-1" sn="93.14" a="14249.34" fwhm="0.001211" res="334564.6" algo="FTMS" component_name="EC" deconvoluted_molecular_mass="405.119823" deconvoluted_isotopic_mass="405.119845"/>
<pk mz="405.130432" i="2590365.0" sn="18.64" a="2550.74" fwhm="0.001154" res="350914.8" algo="FTMS"/>
<pk mz="405.132197" i="3298205.8" sn="24.39" a="3407.56" fwhm="0.001152" res="351619.9" algo="FTMS"/>
<pk mz="405.140259" i="2854304.3" sn="20.78" a="3042.55" fwhm="0.001116" res="363046.6" algo="FTMS"/>
<pk mz="405.149914" i="1351843.3" sn="8.60" a="1064.03" fwhm="0.001052" res="385043.0" algo="FTMS"/>
<pk mz="405.155505" i="6556069.0" sn="50.81" a="7221.02" fwhm="0.001140" res="355413.0" algo="FTMS"/>
<pk mz="405.168598" i="3278249.3" sn="24.22" a="3580.49" fwhm="0.001187" res="341425.2" algo="FTMS"/>
<pk mz="405.176682" i="3187115.8" sn="23.48" a="3535.12" fwhm="0.001212" res="334376.3" algo="FTMS"/>
<pk mz="405.186352" i="1941166.9" sn="13.38" a="1950.11" fwhm="0.001166" res="347573.2" algo="FTMS"/>
<pk mz="405.191861" i="2692016.5" sn="19.47" a="3032.42" fwhm="0.001487" res="272410.8" algo="FTMS"/>
<pk mz="405.201827" i="1636019.8" z="-1" sn="10.90" a="1778.80" fwhm="0.001367" res="296451.2" algo="FTMS" component_name="H" deconvoluted_molecular_mass="403.195558" deconvoluted_isotopic_mass="405.202557"/>
<pk mz="405.205151" i="1172148.9" sn="7.14" a="832.36" fwhm="0.001223" res="331430.6" algo="FTMS"/>
<pk mz="405.213011" i="1918903.3" sn="13.20" a="2005.56" fwhm="0.001241" res="326653.0" algo="FTMS"/>
<pk mz="406.041568" i="4860093.5" sn="37.05" a="5622.76" fwhm="0.001180" res="344153.3" algo="FTMS"/>
<pk mz="406.049563" i="2096832.0" sn="14.64" a="2209.14" fwhm="0.001191" res="341057.4" algo="FTMS"/>
<pk mz="406.077904" i="7190217.0" sn="55.96" a="8714.18" fwhm="0.001236" res="328601.5" algo="FTMS"/>
<pk mz="406.086011" i="1934795.5" z="-1" sn="13.32" a="2466.72" fwhm="0.001554" res="261357.0" algo="FTMS" component_name="CV" deconvoluted_molecular_mass="405.083469" deconvoluted_isotopic_mass="406.086745"/>
<pk mz="406.089178" i="1956556.6" sn="13.50" a="2089.63" fwhm="0.001233" res="329243.3" algo="FTMS"/>
<pk mz="406.097497" i="1245135.3" sn="7.73" a="1179.03" fwhm="0.001279" res="317627.7" algo="FTMS"/>
<pk mz="406.114410" i="4045012.5" sn="30.44" a="4695.46" fwhm="0.001237" res="328248.0" algo="FTMS"/>
<pk mz="406.122324" i="2285527.0" z="-1" sn="16.17" a="2563.40" fwhm="0.001279" res="317601.3" algo="FTMS" component_name="EC" deconvoluted_molecular_mass="405.119823" deconvoluted_isotopic_mass="406.123057"/>
<pk mz="406.135493" i="2623451.3" sn="18.91" a="2953.89" fwhm="0.001263" res="321590.2" algo="FTMS"/>
<pk mz="406.150848" i="1553376.1" sn="10.23" a="1310.49" fwhm="0.001068" res="380322.8" algo="FTMS"/>
<pk mz="406.158751" i="1232994.5" sn="7.63" a="918.04" fwhm="0.001088" res="373290.9" algo="FTMS"/>
<pk mz="406.161936" i="1223395.6" sn="7.55" a="748.49" fwhm="0.000895" res="453909.1" algo="FTMS"/>
<pk mz="406.171699" i="2702566.8" sn="19.55" a="2925.23" fwhm="0.001278" res="317720.0" algo="FTMS"/>
<pk mz="407.025636" i="7029748.0" sn="54.65" a="8310.89" fwhm="0.001203" res="338387.7" algo="FTMS"/>
<pk mz="407.036912" i="1680247.4" sn="11.25" a="1966.96" fwhm="0.001496" res="272087.4" algo="FTMS"/>
<pk mz="407.040805" i="1327096.6" sn="8.39" a="884.13" fwhm="0.000922" res="441344.8" algo="FTMS"/>
<pk mz="407.062026" i="13897727.0" z="-1" sn="110.37" a="17392.69" fwhm="0.001243" res="327583.5" algo="FTMS" component_name="CG" deconvoluted_molecular_mass="407.062765" deconvoluted_isotopic_mass="407.062763"/>
<pk mz="407.073258" i="5809155.0" sn="44.75" a="7126.48" fwhm="0.001214" res="335232.5" algo="FTMS"/>
<pk mz="407.081586" i="1486085.4" sn="9.68" a="1244.08" fwhm="0.000949" res="428965.3" algo="FTMS"/>
<pk mz="407.098355" i="20547594.0" z="-1" sn="164.31" a="25139.96" fwhm="0.001215" res="335171.0" algo="FTMS" component_name="s" deconvoluted_molecular_mass="407.099093" deconvoluted_isotopic_mass="407.099093"/>
<pk mz="407.109550" i="4338702.0" sn="32.82" a="5365.46" fwhm="0.001323" res="307820.3" algo="FTMS"/>
<pk mz="407.111426" i="2064142.9" sn="14.37" a="2004.44" fwhm="0.001174" res="346698.4" algo="FTMS"/>
<pk mz="407.134760" i="16502806.0" z="-1" sn="131.50" a="20459.17" fwhm="0.001238" res="328884.5" algo="FTMS" component_name="BB" deconvoluted_molecular_mass="407.135505" deconvoluted_isotopic_mass="407.135498"/>
<pk mz="407.146298" i="2076185.8" sn="14.47" a="1700.15" fwhm="0.001017" res="400445.2" algo="FTMS"/>
<pk mz="407.147774" i="4397594.5" sn="33.30" a="4987.02" fwhm="0.001243" res="327655.3" algo="FTMS"/>
<pk mz="407.165548" i="1559839.9" sn="10.28" a="1344.51" fwhm="0.001067" res="381626.2" algo="FTMS"/>
<pk mz="407.171141" i="6725665.5" sn="52.18" a="7330.66" fwhm="0.001113" res="365953.3" algo="FTMS"/>
<pk mz="407.184220" i="3982885.8" sn="29.93" a="4738.62" fwhm="0.001283" res="317304.0" algo="FTMS"/>
<pk mz="407.207451" i="2675757.0" sn="19.33" a="2422.98" fwhm="0.001060" res="383999.7" algo="FTMS"/>
<pk mz="407.220445" i="1386801.1" sn="8.87" a="1160.13" fwhm="0.001157" res="351872.3" algo="FTMS"/>
<pk mz="408.020931" i="1605164.4" sn="10.64" a="1412.36" fwhm="0.001152" res="354117.1" algo="FTMS"/>
<pk mz="408.029135" i="1489966.9" sn="9.71" a="1158.13" fwhm="0.000993" res="410898.0" algo="FTMS"/>
<pk mz="408.057262" i="6679863.5" sn="51.81" a="8109.75" fwhm="0.001247" res="327292.0" algo="FTMS"/>
<pk mz="408.065380" i="2560314.3" z="-1" sn="18.39" a="2523.71" fwhm="0.001104" res="369576.3" algo="FTMS" component_name="CG" deconvoluted_molecular_mass="407.062765" deconvoluted_isotopic_mass="408.066121"/>
<pk mz="408.076471" i="1281597.8" sn="8.02" a="820.93" fwhm="0.001066" res="382801.6" algo="FTMS"/>
<pk mz="408.093668" i="7486787.0" sn="58.36" a="8548.50" fwhm="0.001191" res="342763.8" algo="FTMS"/>
<pk mz="408.101695" i="3749189.8" z="-1" sn="28.04" a="3892.90" fwhm="0.001153" res="354045.0" algo="FTMS" component_name="s" deconvoluted_molecular_mass="407.099093" deconvoluted_isotopic_mass="408.102436"/>
<pk mz="408.104867" i="1996614.6" sn="13.82" a="2258.29" fwhm="0.001278" res="319338.5" algo="FTMS"/>
<pk mz="408.112887" i="1369417.1" sn="8.73" a="1022.11" fwhm="0.000953" res="428086.7" algo="FTMS"/>
<pk mz="408.130035" i="3453262.5" sn="25.64" a="4198.86" fwhm="0.001284" res="317784.4" algo="FTMS"/>
<pk mz="408.138151" i="2761041.0" z="-1" sn="20.02" a="2886.80" fwhm="0.001151" res="354479.5" algo="FTMS" component_name="BB" deconvoluted_molecular_mass="407.135505" deconvoluted_isotopic_mass="408.138892"/>
<pk mz="408.140942" i="1477970.0" sn="9.61" a="1197.87" fwhm="0.001083" res="376865.5" algo="FTMS"/>
<pk mz="408.151108" i="1811925.1" sn="12.32" a="1907.61" fwhm="0.001310" res="311637.2" algo="FTMS"/>
<pk mz="408.166334" i="1727321.9" sn="11.63" a="1306.41" fwhm="0.000990" res="412257.6" algo="FTMS"/>
<pk mz="408.174413" i="1408348.5" sn="9.05" a="1127.06" fwhm="0.001032" res="395654.4" algo="FTMS"/>
<pk mz="408.187556" i="1781856.6" sn="12.08" a="1618.57" fwhm="0.001085" res="376296.6" algo="FTMS"/>
<pk mz="409.011350" i="1596770.0" sn="10.42" a="1517.13" fwhm="0.001241" res="329512.3" algo="FTMS"/>
<pk mz="409.020196" i="1298788.9" sn="8.03" a="953.42" fwhm="0.001153" res="354624.0" algo="FTMS"/>
<pk mz="409.041289" i="11143787.0" z="-1" sn="86.72" a="14335.23" fwhm="0.001246" res="328321.4" algo="FTMS" component_name="ET" deconvoluted_molecular_mass="409.042006" deconvoluted_isotopic_mass="409.042033"/>
<pk mz="409.052510" i="2541679.0" sn="17.97" a="2610.69" fwhm="0.001165" res="351054.8" algo="FTMS"/>
<pk mz="409.077646" i="23665270.0" z="-1" sn="186.79" a="29545.89" fwhm="0.001202" res="340257.1" algo="FTMS" component_name="Y" deconvoluted_molecular_mass="409.078379" deconvoluted_isotopic_mass="409.078391"/>
<pk mz="409.088822" i="4373114.0" sn="32.60" a="5906.51" fwhm="0.001406" res="291044.9" algo="FTMS"/>
<pk mz="409.097050" i="1243772.9" sn="7.59" a="955.41" fwhm="0.001040" res="393223.5" algo="FTMS"/>
<pk mz="409.113997" i="27912834.0" z="-1" sn="220.73" a="33854.49" fwhm="0.001185" res="345348.1" algo="FTMS" component_name="N" deconvoluted_molecular_mass="409.114752" deconvoluted_isotopic_mass="409.114742"/>
<pk mz="409.125266" i="2902661.5" sn="20.85" a="3148.87" fwhm="0.001213" res="337193.4" algo="FTMS"/>
<pk mz="409.127118" i="2924934.3" sn="21.03" a="3303.68" fwhm="0.001304" res="313797.1" algo="FTMS"/>
<pk mz="409.144845" i="1920139.8" sn="13.00" a="1626.87" fwhm="0.001043" res="392393.2" algo="FTMS"/>
<pk mz="409.150485" i="16847502.0" z="-1" sn="132.30" a="20295.96" fwhm="0.001184" res="345536.5" algo="FTMS" component_name="AY" deconvoluted_molecular_mass="409.151387" deconvoluted_isotopic_mass="409.151230"/>
<pk mz="409.163596" i="4567697.5" sn="34.16" a="5006.18" fwhm="0.001162" res="352179.2" algo="FTMS"/>
<pk mz="409.181262" i="1563543.1" sn="10.15" a="1189.32" fwhm="0.000944" res="433579.4" algo="FTMS"/>
<pk mz="409.186816" i="6183577.0" sn="47.07" a="7060.52" fwhm="0.001152" res="355264.9" algo="FTMS"/>
<pk mz="409.199942" i="3270301.0" sn="23.79" a="3522.31" fwhm="0.001222" res="334915.9" algo="FTMS"/>
<pk mz="409.223238" i="2836132.3" sn="20.32" a="3167.38" fwhm="0.001265" res="323539.0" algo="FTMS"/>
<pk mz="409.311203" i="1889471.6" sn="12.75" a="1663.58" fwhm="0.001071" res="382172.2" algo="FTMS"/>
<pk mz="410.036399" i="2591905.3" sn="18.37" a="2831.88" fwhm="0.001246" res="328955.2" algo="FTMS"/>
<pk mz="410.044442" i="1878435.8" z="-1" sn="12.66" a="1738.39" fwhm="0.001325" res="309575.1" algo="FTMS" component_name="ET" deconvoluted_molecular_mass="409.042006" deconvoluted_isotopic_mass="410.045191"/>
<pk mz="410.051576" i="1237158.0" sn="7.54" a="891.91" fwhm="0.000962" res="426320.3" algo="FTMS"/>
<pk mz="410.072846" i="5690284.5" sn="43.13" a="7449.91" fwhm="0.001262" res="325045.7" algo="FTMS"/>
<pk mz="410.080896" i="3506095.0" z="-1" sn="25.67" a="3626.34" fwhm="0.001132" res="362203.6" algo="FTMS" component_name="Y" deconvoluted_molecular_mass="409.078379" deconvoluted_isotopic_mass="410.081644"/>
<pk mz="410.109344" i="5774264.0" sn="43.80" a="6599.20" fwhm="0.001194" res="343609.3" algo="FTMS"/>
<pk mz="410.117406" i="4862906.5" z="-1" sn="36.52" a="5802.25" fwhm="0.001264" res="324482.5" algo="FTMS" component_name="N" deconvoluted_molecular_mass="409.114752" deconvoluted_isotopic_mass="410.118154"/>
<pk mz="410.120533" i="1639355.4" sn="10.75" a="1550.53" fwhm="0.001212" res="338261.8" algo="FTMS"/>
<pk mz="410.145700" i="2645699.3" sn="18.80" a="2551.95" fwhm="0.001159" res="353932.1" algo="FTMS"/>
<pk mz="410.153779" i="3658693.8" z="-1" sn="26.89" a="4351.17" fwhm="0.001296" res="316484.8" algo="FTMS" component_name="AY" deconvoluted_molecular_mass="409.151387" deconvoluted_isotopic_mass="410.154527"/>
<pk mz="410.189831" i="1351632.9" sn="8.45" a="1103.24" fwhm="0.001027" res="399593.7" algo="FTMS"/>
<pk mz="410.221612" i="25476058.0" z="-1" sn="201.26" a="31638.38" fwhm="0.001191" res="344562.5" algo="FTMS" component_name="T" deconvoluted_molecular_mass="410.222353" deconvoluted_isotopic_mass="410.222361"/>
<pk mz="411.002793" i="1188300.9" sn="7.15" a="1005.76" fwhm="0.001389" res="295981.7" algo="FTMS"/>
<pk mz="411.020613" i="3363026.5" sn="24.53" a="3632.59" fwhm="0.001113" res="369192.2" algo="FTMS"/>
<pk mz="411.035774" i="2246359.0" sn="15.60" a="2008.58" fwhm="0.001120" res="367153.1" algo="FTMS"/>
<pk mz="411.056903" i="15459550.0" z="-1" sn="121.20" a="19493.57" fwhm="0.001232" res="333672.5" algo="FTMS" component_name="BO" deconvoluted_molecular_mass="411.057656" deconvoluted_isotopic_mass="411.057654"/>
<pk mz="411.068115" i="2195681.0" sn="15.20" a="2335.56" fwhm="0.001160" res="354239.7" algo="FTMS"/>
<pk mz="411.072206" i="1638882.4" sn="10.75" a="1652.60" fwhm="0.001274" res="322724.6" algo="FTMS"/>
<pk mz="411.093304" i="27684072.0" z="-1" sn="218.90" a="35754.66" fwhm="0.001228" res="334654.2" algo="FTMS" component_name="O" deconvoluted_molecular_mass="411.094123" deconvoluted_isotopic_mass="411.094056"/>
<pk mz="411.104601" i="2977004.3" sn="21.44" a="4100.99" fwhm="0.001325" res="310348.3" algo="FTMS"/>
<pk mz="411.114450" i="12410095.0" z="-1" sn="96.83" a="15536.86" fwhm="0.001267" res="324508.0" algo="FTMS" component_name="DN" deconvoluted_molecular_mass="411.115206" deconvoluted_isotopic_mass="411.115202"/>
<pk mz="411.129656" i="24554740.0" z="-1" sn="193.89" a="30676.56" fwhm="0.001210" res="339662.5" algo="FTMS" component_name="U" deconvoluted_molecular_mass="411.130461" deconvoluted_isotopic_mass="411.130408"/>
<pk mz="411.141059" i="1468407.6" sn="9.38" a="1412.85" fwhm="0.001198" res="343262.0" algo="FTMS"/>
<pk mz="411.142572" i="1927672.1" sn="13.06" a="1532.46" fwhm="0.000944" res="435603.5" algo="FTMS"/>
<pk mz="411.160122" i="1211261.5" z="-1" sn="7.33" a="1054.91" fwhm="0.001108" res="371191.5" algo="FTMS" component_name="AY" deconvoluted_molecular_mass="409.151387" deconvoluted_isotopic_mass="411.160874"/>
<pk mz="411.166021" i="11062527.0" z="-1" sn="86.06" a="13670.88" fwhm="0.001243" res="330662.3" algo="FTMS" component_name="EX" deconvoluted_molecular_mass="411.166791" deconvoluted_isotopic_mass="411.166773"/>
<pk mz="411.178863" i="2395651.3" sn="16.80" a="2579.07" fwhm="0.001216" res="338095.1" algo="FTMS"/>
<pk mz="411.202422" i="6112522.5" sn="46.50" a="7049.05" fwhm="0.001216" res="338034.3" algo="FTMS"/>
<pk mz="411.215576" i="1414926.8" sn="8.96" a="1151.10" fwhm="0.001075" res="382556.4" algo="FTMS"/>
<pk mz="411.224906" i="4777233.5" z="-1" sn="35.83" a="5685.85" fwhm="0.001232" res="333774.1" algo="FTMS" component_name="T" deconvoluted_molecular_mass="410.222353" deconvoluted_isotopic_mass="411.225658"/>
<pk mz="411.238695" i="2965269.8" sn="21.35" a="3329.80" fwhm="0.001202" res="342171.1" algo="FTMS"/>
<pk mz="412.031109" i="1951242.4" sn="13.24" a="1499.25" fwhm="0.001027" res="401167.7" algo="FTMS"/>
<pk mz="412.042230" i="1257229.8" sn="7.69" a="834.00" fwhm="0.000973" res="423268.6" algo="FTMS"/>
<pk mz="412.052231" i="2343696.8" sn="16.38" a="2613.18" fwhm="0.001336" res="308328.1" algo="FTMS"/>
<pk mz="412.060256" i="2269971.3" z="-1" sn="15.79" a="2372.70" fwhm="0.001229" res="335235.5" algo="FTMS" component_name="BO" deconvoluted_molecular_mass="411.057656" deconvoluted_isotopic_mass="412.061012"/>
<pk mz="412.067495" i="1712405.5" sn="11.33" a="1510.73" fwhm="0.001152" res="357725.9" algo="FTMS"/>
<pk mz="412.079068" i="1324441.1" sn="8.23" a="1225.37" fwhm="0.001188" res="346864.4" algo="FTMS"/>
<pk mz="412.088707" i="4667932.0" sn="34.95" a="5809.91" fwhm="0.001262" res="326483.0" algo="FTMS"/>
<pk mz="412.096729" i="4985374.5" z="-1" sn="37.49" a="5837.58" fwhm="0.001220" res="337839.4" algo="FTMS" component_name="O" deconvoluted_molecular_mass="411.094123" deconvoluted_isotopic_mass="412.097485"/>
<pk mz="412.103900" i="1172384.8" sn="7.02" a="1045.67" fwhm="0.001241" res="332115.2" algo="FTMS"/>
<pk mz="412.117819" i="2064421.0" z="-1" sn="14.15" a="2264.18" fwhm="0.001325" res="311140.6" algo="FTMS" component_name="DN" deconvoluted_molecular_mass="411.115206" deconvoluted_isotopic_mass="412.118574"/>
<pk mz="412.124933" i="3868711.3" sn="28.57" a="5007.15" fwhm="0.001287" res="320291.7" algo="FTMS"/>
<pk mz="412.133009" i="4667945.5" z="-1" sn="34.95" a="5468.63" fwhm="0.001266" res="325547.8" algo="FTMS" component_name="U" deconvoluted_molecular_mass="411.130461" deconvoluted_isotopic_mass="412.133765"/>
<pk mz="412.136046" i="1255082.6" sn="7.68" a="1149.27" fwhm="0.001234" res="334043.9" algo="FTMS"/>
<pk mz="412.137810" i="1548587.3" sn="10.02" a="1244.09" fwhm="0.001010" res="407908.7" algo="FTMS"/>
<pk mz="412.161321" i="1639346.5" sn="10.75" a="1771.69" fwhm="0.001363" res="302344.2" algo="FTMS"/>
<pk mz="412.169475" i="2052661.0" z="-1" sn="14.05" a="2069.70" fwhm="0.001255" res="328296.7" algo="FTMS" component_name="EX" deconvoluted_molecular_mass="411.166791" deconvoluted_isotopic_mass="412.170231"/>
<pk mz="412.197764" i="1290429.6" sn="7.96" a="1092.80" fwhm="0.001123" res="367163.2" algo="FTMS"/>
<pk mz="412.218721" i="6635076.0" sn="50.67" a="8329.76" fwhm="0.001299" res="317353.7" algo="FTMS"/>
<pk mz="413.014969" i="2741048.8" sn="19.55" a="2999.20" fwhm="0.001237" res="333947.1" algo="FTMS"/>
<pk mz="413.036222" i="5273407.5" sn="39.79" a="6256.95" fwhm="0.001199" res="344471.5" algo="FTMS"/>
<pk mz="413.051407" i="3136836.0" sn="22.71" a="3063.84" fwhm="0.001082" res="381828.7" algo="FTMS"/>
<pk mz="413.062806" i="2254407.5" sn="15.66" a="2149.53" fwhm="0.001118" res="369522.9" algo="FTMS"/>
<pk mz="413.072611" i="20107082.0" z="-1" sn="158.34" a="25693.61" fwhm="0.001221" res="338249.9" algo="FTMS" component_name="y" deconvoluted_molecular_mass="413.073369" deconvoluted_isotopic_mass="413.073370"/>
<pk mz="413.083848" i="1964109.9" sn="13.34" a="1972.71" fwhm="0.001242" res="332541.3" algo="FTMS"/>
<pk mz="413.087800" i="2575183.0" sn="18.23" a="2422.50" fwhm="0.001120" res="368904.3" algo="FTMS"/>
<pk mz="413.101393" i="1315411.3" z="-1" sn="8.16" a="965.02" fwhm="0.000950" res="435036.5" algo="FTMS" component_name="O" deconvoluted_molecular_mass="411.094123" deconvoluted_isotopic_mass="413.102153"/>
<pk mz="413.108954" i="23273302.0" z="-1" sn="183.64" a="29193.49" fwhm="0.001215" res="339981.3" algo="FTMS" component_name="a" deconvoluted_molecular_mass="413.109632" deconvoluted_isotopic_mass="413.109714"/>
<pk mz="413.120012" i="1533785.0" sn="9.90" a="1417.34" fwhm="0.001336" res="309136.2" algo="FTMS"/>
<pk mz="413.124161" i="1550938.3" sn="10.04" a="1653.95" fwhm="0.001442" res="286472.9" algo="FTMS"/>
<pk mz="413.137421" i="1439326.4" z="-1" sn="9.15" a="1086.35" fwhm="0.000990" res="417227.4" algo="FTMS" component_name="U" deconvoluted_molecular_mass="411.130461" deconvoluted_isotopic_mass="413.138180"/>
<pk mz="413.145372" i="14137185.0" z="-1" sn="110.63" a="18806.23" fwhm="0.001327" res="311256.8" algo="FTMS" component_name="CF" deconvoluted_molecular_mass="413.146130" deconvoluted_isotopic_mass="413.146131"/>
<pk mz="413.160721" i="1423973.5" sn="9.02" a="1028.14" fwhm="0.000969" res="426256.2" algo="FTMS"/>
<pk mz="413.181771" i="9491308.0" sn="73.50" a="11899.53" fwhm="0.001271" res="325193.6" algo="FTMS"/>
<pk mz="413.218138" i="7857015.0" sn="60.44" a="9402.16" fwhm="0.001216" res="339851.2" algo="FTMS"/>
<pk mz="413.221953" i="1490808.3" sn="9.56" a="1068.82" fwhm="0.001032" res="400549.2" algo="FTMS"/>
<pk mz="413.254543" i="3156866.3" sn="22.87" a="3329.78" fwhm="0.001161" res="355830.5" algo="FTMS"/>
<pk mz="414.010143" i="1668073.4" sn="10.97" a="1619.92" fwhm="0.001333" res="310675.0" algo="FTMS"/>
<pk mz="414.046729" i="2719860.5" sn="19.38" a="2704.71" fwhm="0.001163" res="356084.7" algo="FTMS"/>
<pk mz="414.057948" i="1620728.0" sn="10.59" a="2267.21" fwhm="0.001727" res="239705.0" algo="FTMS"/>
<pk mz="414.067831" i="2104955.0" sn="14.46" a="2766.30" fwhm="0.001539" res="268972.6" algo="FTMS"/>
<pk mz="414.075945" i="2511229.5" z="-1" sn="17.71" a="2944.66" fwhm="0.001463" res="283106.2" algo="FTMS" component_name="y" deconvoluted_molecular_mass="413.073369" deconvoluted_isotopic_mass="414.076708"/>
<pk mz="414.083182" i="1995135.8" sn="13.59" a="1771.98" fwhm="0.001096" res="377706.9" algo="FTMS"/>
<pk mz="414.104155" i="3406982.3" sn="24.87" a="3911.58" fwhm="0.001297" res="319351.2" algo="FTMS"/>
<pk mz="414.112243" i="4228232.5" z="-1" sn="31.43" a="5103.67" fwhm="0.001288" res="321486.6" algo="FTMS" component_name="a" deconvoluted_molecular_mass="413.109632" deconvoluted_isotopic_mass="414.113006"/>
<pk mz="414.119336" i="1311626.8" sn="8.12" a="1001.11" fwhm="0.001024" res="404599.1" algo="FTMS"/>
<pk mz="414.140626" i="2082449.3" sn="14.28" a="2129.74" fwhm="0.001288" res="321531.8" algo="FTMS"/>
<pk mz="414.148704" i="2602899.8" z="-1" sn="18.44" a="3259.36" fwhm="0.001415" res="292666.4" algo="FTMS" component_name="CF" deconvoluted_molecular_mass="413.146130" deconvoluted_isotopic_mass="414.149467"/>
<pk mz="414.177097" i="1653660.4" sn="10.86" a="1190.30" fwhm="0.000940" res="440470.5" algo="FTMS"/>
<pk mz="414.185084" i="1972638.8" sn="13.41" a="1693.43" fwhm="0.000995" res="416208.0" algo="FTMS"/>
<pk mz="414.882455" i="1199219.4" sn="7.22" a="775.07" fwhm="0.001021" res="406282.1" algo="FTMS"/>
<pk mz="415.030652" i="4209568.5" sn="31.28" a="4797.21" fwhm="0.001236" res="335825.8" algo="FTMS"/>
<pk mz="415.042065" i="1843619.9" sn="12.37" a="1901.71" fwhm="0.001272" res="326256.6" algo="FTMS"/>
<pk mz="415.051926" i="5989287.0" sn="45.51" a="7962.92" fwhm="0.001365" res="304028.5" algo="FTMS"/>
<pk mz="415.067260" i="4113323.5" sn="30.51" a="5232.26" fwhm="0.001287" res="322551.3" algo="FTMS"/>
<pk mz="415.078287" i="2195247.0" sn="15.18" a="2722.25" fwhm="0.001489" res="278707.5" algo="FTMS"/>
<pk mz="415.088237" i="13396402.0" z="-1" sn="104.70" a="17709.55" fwhm="0.001271" res="326690.8" algo="FTMS" component_name="CU" deconvoluted_molecular_mass="415.089003" deconvoluted_isotopic_mass="415.089004"/>
<pk mz="415.097927" i="1241652.9" sn="7.56" a="1130.49" fwhm="0.001196" res="346944.6" algo="FTMS"/>
<pk mz="415.103442" i="4199862.5" sn="31.20" a="5221.37" fwhm="0.001304" res="318353.0" algo="FTMS"/>
<pk mz="415.114369" i="1707193.9" z="-1" sn="11.28" a="1815.26" fwhm="0.001325" res="313261.7" algo="FTMS" component_name="a" deconvoluted_molecular_mass="413.109632" deconvoluted_isotopic_mass="415.115136"/>
<pk mz="415.116698" i="1627834.5" sn="10.65" a="1648.30" fwhm="0.001236" res="335854.7" algo="FTMS"/>
<pk mz="415.124601" i="12427709.0" z="-1" sn="96.96" a="15994.08" fwhm="0.001295" res="320530.9" algo="FTMS" component_name="DM" deconvoluted_molecular_mass="415.125366" deconvoluted_isotopic_mass="415.125368"/>
<pk mz="415.139809" i="2412481.5" sn="16.92" a="2558.03" fwhm="0.001278" res="324918.2" algo="FTMS"/>
<pk mz="415.152782" i="1604677.5" sn="10.46" a="1623.79" fwhm="0.001366" res="303930.3" algo="FTMS"/>
<pk mz="415.160951" i="9329096.0" sn="72.20" a="12385.60" fwhm="0.001331" res="311846.0" algo="FTMS"/>
<pk mz="415.176409" i="1247436.8" sn="7.61" a="1398.92" fwhm="0.001505" res="275884.3" algo="FTMS"/>
<pk mz="415.189307" i="1935056.6" sn="13.10" a="1617.55" fwhm="0.001021" res="406557.3" algo="FTMS"/>
<pk mz="415.194861" i="4814290.5" sn="36.12" a="5709.24" fwhm="0.001259" res="329863.5" algo="FTMS"/>
<pk mz="415.197360" i="8315347.0" sn="64.10" a="10607.06" fwhm="0.001301" res="319020.6" algo="FTMS"/>
<pk mz="415.219931" i="1236185.9" sn="7.52" a="818.62" fwhm="0.001100" res="377594.9" algo="FTMS"/>
<pk mz="415.233683" i="6206942.0" sn="47.25" a="7540.10" fwhm="0.001256" res="330705.9" algo="FTMS"/>
<pk mz="415.270202" i="1866985.3" sn="12.56" a="1996.03" fwhm="0.001325" res="313294.1" algo="FTMS"/>
<pk mz="416.025995" i="2904782.5" sn="20.85" a="3466.21" fwhm="0.001207" res="344671.8" algo="FTMS"/>
<pk mz="416.062369" i="3770585.5" sn="27.77" a="4243.54" fwhm="0.001222" res="340423.6" algo="FTMS"/>
<pk mz="416.073760" i="2608348.8" sn="18.48" a="2938.35" fwhm="0.001207" res="344616.8" algo="FTMS"/>
<pk mz="416.083766" i="2228959.8" sn="15.45" a="2637.51" fwhm="0.001442" res="288502.4" algo="FTMS"/>
<pk mz="416.091573" i="2335714.3" z="-1" sn="16.30" a="3305.66" fwhm="0.001581" res="263105.7" algo="FTMS" component_name="CU" deconvoluted_molecular_mass="415.089003" deconvoluted_isotopic_mass="416.092343"/>
<pk mz="416.098774" i="3338468.5" sn="24.32" a="3907.70" fwhm="0.001196" res="347997.8" algo="FTMS"/>
<pk mz="416.119892" i="2382314.8" sn="16.68" a="2237.87" fwhm="0.001122" res="370826.3" algo="FTMS"/>
<pk mz="416.127929" i="2462957.3" z="-1" sn="17.32" a="2228.10" fwhm="0.001049" res="396649.8" algo="FTMS" component_name="DM" deconvoluted_molecular_mass="415.125366" deconvoluted_isotopic_mass="416.128700"/>
<pk mz="416.135225" i="1358063.5" sn="8.49" a="1057.94" fwhm="0.001046" res="397758.1" algo="FTMS"/>
<pk mz="416.156274" i="2112757.8" sn="14.52" a="2506.92" fwhm="0.001344" res="309745.1" algo="FTMS"/>
<pk mz="416.164336" i="1691640.3" sn="11.16" a="1201.45" fwhm="0.000977" res="426034.6" algo="FTMS"/>
<pk mz="416.192850" i="2360833.0" sn="16.50" a="2353.44" fwhm="0.001171" res="355287.3" algo="FTMS"/>
<pk mz="416.200602" i="1752835.3" sn="11.65" a="1568.28" fwhm="0.001118" res="372330.2" algo="FTMS"/>
<pk mz="416.236820" i="1392142.1" sn="8.76" a="1393.70" fwhm="0.001211" res="343749.9" algo="FTMS"/>
<pk mz="416.880154" i="1567184.5" sn="10.16" a="1497.97" fwhm="0.001180" res="353210.2" algo="FTMS"/>
<pk mz="416.956869" i="2183399.8" sn="15.08" a="2062.82" fwhm="0.001195" res="348792.8" algo="FTMS"/>
<pk mz="417.010033" i="4156407.8" sn="30.85" a="5208.27" fwhm="0.001378" res="302529.6" algo="FTMS"/>
<pk mz="417.021250" i="1914875.0" sn="12.94" a="2084.25" fwhm="0.001255" res="332216.4" algo="FTMS"/>
<pk mz="417.046315" i="6612994.5" sn="50.49" a="8777.49" fwhm="0.001318" res="316325.7" algo="FTMS"/>
<pk mz="417.057718" i="2855686.0" sn="20.46" a="3470.03" fwhm="0.001392" res="299643.8" algo="FTMS"/>
<pk mz="417.067468" i="5489673.0" sn="41.51" a="7143.89" fwhm="0.001339" res="311388.1" algo="FTMS"/>
<pk mz="417.082687" i="7266317.5" sn="55.71" a="9099.39" fwhm="0.001290" res="323317.7" algo="FTMS"/>
<pk mz="417.093891" i="3688977.0" sn="27.12" a="4267.71" fwhm="0.001219" res="342277.0" algo="FTMS"/>
<pk mz="417.103867" i="7737364.0" sn="59.47" a="9838.49" fwhm="0.001266" res="329395.4" algo="FTMS"/>
<pk mz="417.114855" i="1293847.3" sn="7.98" a="1136.72" fwhm="0.001199" res="347760.4" algo="FTMS"/>
<pk mz="417.119193" i="6234136.5" sn="47.46" a="7535.94" fwhm="0.001241" res="336151.2" algo="FTMS"/>
<pk mz="417.132360" i="2179612.5" sn="15.05" a="2105.71" fwhm="0.001125" res="370725.3" algo="FTMS"/>
<pk mz="417.140273" i="6780959.0" sn="51.83" a="8340.57" fwhm="0.001257" res="331831.7" algo="FTMS"/>
<pk mz="417.155448" i="4384803.5" sn="32.68" a="5406.93" fwhm="0.001303" res="320130.8" algo="FTMS"/>
<pk mz="417.168579" i="2519335.5" sn="17.77" a="2901.42" fwhm="0.001281" res="325661.1" algo="FTMS"/>
<pk mz="417.176692" i="5221930.0" sn="39.37" a="6276.17" fwhm="0.001260" res="331058.7" algo="FTMS"/>
<pk mz="417.189471" i="2269229.8" sn="15.77" a="2133.70" fwhm="0.001066" res="391474.4" algo="FTMS"/>
<pk mz="417.191860" i="1629230.5" sn="10.66" a="1195.13" fwhm="0.000972" res="429080.1" algo="FTMS"/>
<pk mz="417.210438" i="412517440.0" z="-1" sn="3294.47" a="457552.94" fwhm="0.001117" res="373665.6" algo="FTMS" component_name="A" deconvoluted_molecular_mass="417.211217" deconvoluted_isotopic_mass="417.211213"/>
<pk mz="417.249390" i="2723903.8" sn="19.40" a="2924.18" fwhm="0.001216" res="343253.6" algo="FTMS"/>
<pk mz="418.005282" i="1626915.0" sn="10.63" a="1307.91" fwhm="0.001039" res="402461.4" algo="FTMS"/>
<pk mz="418.041659" i="4171054.0" sn="30.97" a="5251.79" fwhm="0.001285" res="325351.8" algo="FTMS"/>
<pk mz="418.053099" i="1767729.4" sn="11.76" a="2080.06" fwhm="0.001390" res="300855.4" algo="FTMS"/>
<pk mz="418.077985" i="5422393.0" sn="40.97" a="6193.64" fwhm="0.001202" res="347929.4" algo="FTMS"/>
<pk mz="418.086117" i="1478075.3" sn="9.45" a="1594.59" fwhm="0.001364" res="306597.0" algo="FTMS"/>
<pk mz="418.089322" i="2435388.3" sn="17.10" a="2296.36" fwhm="0.001068" res="391422.2" algo="FTMS"/>
<pk mz="418.099349" i="1396543.3" sn="8.79" a="1027.49" fwhm="0.000958" res="436484.2" algo="FTMS"/>
<pk mz="418.107325" i="1287745.6" sn="7.92" a="909.82" fwhm="0.001195" res="349872.0" algo="FTMS"/>
<pk mz="418.114338" i="2725187.8" sn="19.41" a="3461.46" fwhm="0.001407" res="297128.6" algo="FTMS"/>
<pk mz="418.122435" i="1671494.1" sn="10.99" a="1688.53" fwhm="0.001188" res="351849.0" algo="FTMS"/>
<pk mz="418.135383" i="1509194.0" sn="9.69" a="1425.08" fwhm="0.001329" res="314652.5" algo="FTMS"/>
<pk mz="418.143715" i="1412684.5" sn="8.92" a="1538.97" fwhm="0.001373" res="304631.7" algo="FTMS"/>
<pk mz="418.150745" i="1521742.6" sn="9.79" a="1290.52" fwhm="0.001155" res="361960.6" algo="FTMS"/>
<pk mz="418.171832" i="2787669.0" sn="19.91" a="2914.17" fwhm="0.001203" res="347629.2" algo="FTMS"/>
<pk mz="418.213791" i="59598176.0" z="-1" sn="473.94" a="73824.32" fwhm="0.001204" res="347227.1" algo="FTMS" component_name="A" deconvoluted_molecular_mass="417.211217" deconvoluted_isotopic_mass="418.214570"/>
<pk mz="419.025643" i="6286932.5" sn="47.14" a="7960.67" fwhm="0.001269" res="330170.0" algo="FTMS"/>
<pk mz="419.036750" i="2050135.9" sn="13.80" a="2626.05" fwhm="0.001436" res="291727.5" algo="FTMS"/>
<pk mz="419.062050" i="10983007.0" z="-1" sn="84.10" a="13676.71" fwhm="0.001268" res="330489.2" algo="FTMS" component_name="FC" deconvoluted_molecular_mass="419.062831" deconvoluted_isotopic_mass="419.062831"/>
<pk mz="419.073319" i="4218467.0" sn="30.86" a="5450.08" fwhm="0.001402" res="298952.1" algo="FTMS"/>
<pk mz="419.083076" i="2902373.8" sn="20.51" a="3884.55" fwhm="0.001556" res="269279.6" algo="FTMS"/>
<pk mz="419.098436" i="13887082.0" z="-1" sn="106.95" a="17129.81" fwhm="0.001241" res="337775.6" algo="FTMS" component_name="CH" deconvoluted_molecular_mass="419.099199" deconvoluted_isotopic_mass="419.099218"/>
<pk mz="419.109672" i="4156525.8" sn="30.38" a="4825.82" fwhm="0.001252" res="334762.3" algo="FTMS"/>
<pk mz="419.111526" i="2274414.3" sn="15.56" a="2404.82" fwhm="0.001276" res="328489.5" algo="FTMS"/>
<pk mz="419.119588" i="2228592.5" sn="15.20" a="2931.79" fwhm="0.001435" res="292053.3" algo="FTMS"/>
<pk mz="419.129328" i="1410675.5" sn="8.77" a="1386.04" fwhm="0.001225" res="342261.5" algo="FTMS"/>
<pk mz="419.134763" i="10035829.0" sn="76.64" a="13375.47" fwhm="0.001357" res="308883.3" algo="FTMS"/>
<pk mz="419.147865" i="3233401.0" sn="23.11" a="4181.90" fwhm="0.001309" res="320173.0" algo="FTMS"/>
<pk mz="419.155874" i="2557051.5" sn="17.79" a="3275.13" fwhm="0.001364" res="307250.4" algo="FTMS"/>
<pk mz="419.171116" i="4924032.0" sn="36.42" a="5531.90" fwhm="0.001210" res="346443.9" algo="FTMS"/>
<pk mz="419.184376" i="3207300.0" sn="22.91" a="3964.68" fwhm="0.001288" res="325349.5" algo="FTMS"/>
<pk mz="419.192214" i="2252294.3" sn="15.39" a="2653.70" fwhm="0.001466" res="285992.0" algo="FTMS"/>
<pk mz="419.206409" i="8664715.0" sn="65.85" a="12887.66" fwhm="0.001438" res="291517.9" algo="FTMS"/>
<pk mz="419.214898" i="1591181.0" sn="10.19" a="1340.64" fwhm="0.001254" res="334173.7" algo="FTMS"/>
<pk mz="419.217304" i="5527181.5" z="-1" sn="41.16" a="6836.04" fwhm="0.001291" res="324847.4" algo="FTMS" component_name="A" deconvoluted_molecular_mass="417.211217" deconvoluted_isotopic_mass="419.218086"/>
<pk mz="419.220801" i="1378126.8" sn="8.51" a="1582.58" fwhm="0.001610" res="260428.3" algo="FTMS"/>
<pk mz="419.228718" i="1721745.1" sn="11.22" a="1654.87" fwhm="0.001237" res="338959.7" algo="FTMS"/>
<pk mz="420.020908" i="2501757.3" sn="17.35" a="2922.59" fwhm="0.001311" res="320361.2" algo="FTMS"/>
<pk mz="420.028893" i="1650815.6" sn="10.66" a="1549.56" fwhm="0.001127" res="372713.2" algo="FTMS"/>
<pk mz="420.057219" i="5060488.0" sn="37.49" a="5949.09" fwhm="0.001241" res="338599.3" algo="FTMS"/>
<pk mz="420.065389" i="2063242.4" z="-1" sn="13.90" a="2323.69" fwhm="0.001345" res="312342.3" algo="FTMS" component_name="FC" deconvoluted_molecular_mass="419.062831" deconvoluted_isotopic_mass="420.066174"/>
<pk mz="420.068295" i="1837451.3" sn="12.12" a="1777.00" fwhm="0.001366" res="307550.0" algo="FTMS"/>
<pk mz="420.093617" i="5099923.0" sn="37.80" a="7189.83" fwhm="0.001441" res="291463.5" algo="FTMS"/>
<pk mz="420.101659" i="2613141.3" z="-1" sn="18.23" a="2724.61" fwhm="0.001203" res="349139.5" algo="FTMS" component_name="CH" deconvoluted_molecular_mass="419.099199" deconvoluted_isotopic_mass="420.102445"/>
<pk mz="420.104918" i="1759894.3" sn="11.51" a="1452.98" fwhm="0.000983" res="427528.6" algo="FTMS"/>
<pk mz="420.130176" i="2925213.8" sn="20.68" a="3818.41" fwhm="0.001465" res="286785.3" algo="FTMS"/>
<pk mz="420.138153" i="2318752.0" sn="15.91" a="2864.48" fwhm="0.001422" res="295471.5" algo="FTMS"/>
<pk mz="420.151080" i="2023587.9" sn="13.59" a="1900.81" fwhm="0.001193" res="352190.2" algo="FTMS"/>
<pk mz="420.187576" i="2515886.8" sn="17.46" a="2538.10" fwhm="0.001174" res="358013.9" algo="FTMS"/>
<pk mz="420.209806" i="2031029.4" sn="13.65" a="2524.54" fwhm="0.001427" res="294508.6" algo="FTMS"/>
<pk mz="421.004677" i="1735329.1" sn="11.32" a="1633.74" fwhm="0.001199" res="351015.1" algo="FTMS"/>
<pk mz="421.041289" i="8945836.0" sn="68.06" a="12082.30" fwhm="0.001351" res="311687.5" algo="FTMS"/>
<pk mz="421.052584" i="2709679.3" sn="18.99" a="2831.74" fwhm="0.001176" res="358071.3" algo="FTMS"/>
<pk mz="421.077687" i="16904374.0" z="-1" sn="130.69" a="22819.89" fwhm="0.001317" res="319632.1" algo="FTMS" component_name="AX" deconvoluted_molecular_mass="421.078497" deconvoluted_isotopic_mass="421.078476"/>
<pk mz="421.088915" i="5336250.0" sn="39.66" a="6824.67" fwhm="0.001257" res="334941.5" algo="FTMS"/>
<pk mz="421.097244" i="1257532.5" sn="7.56" a="1010.32" fwhm="0.001308" res="322052.0" algo="FTMS"/>
<pk mz="421.114003" i="16965826.0" z="-1" sn="131.17" a="23263.10" fwhm="0.001328" res="317076.0" algo="FTMS" component_name="AV" deconvoluted_molecular_mass="421.114790" deconvoluted_isotopic_mass="421.114792"/>
<pk mz="421.125327" i="3215044.8" sn="22.96" a="3922.08" fwhm="0.001358" res="310111.9" algo="FTMS"/>
<pk mz="421.127136" i="2122949.5" sn="14.37" a="2276.14" fwhm="0.001322" res="318459.4" algo="FTMS"/>
<pk mz="421.133757" i="1294791.4" sn="7.85" a="986.19" fwhm="0.001055" res="399233.5" algo="FTMS"/>
<pk mz="421.150357" i="11118796.0" z="-1" sn="85.16" a="14543.38" fwhm="0.001315" res="320271.6" algo="FTMS" component_name="EU" deconvoluted_molecular_mass="421.151170" deconvoluted_isotopic_mass="421.151147"/>
<pk mz="421.155292" i="2573517.8" sn="17.91" a="2910.97" fwhm="0.001225" res="343730.9" algo="FTMS"/>
<pk mz="421.163421" i="5023952.0" sn="37.20" a="6542.61" fwhm="0.001331" res="316319.0" algo="FTMS"/>
<pk mz="421.186774" i="4161751.0" sn="30.41" a="4972.45" fwhm="0.001305" res="322813.8" algo="FTMS"/>
<pk mz="421.199950" i="3000027.0" sn="21.27" a="3148.74" fwhm="0.001193" res="352947.4" algo="FTMS"/>
<pk mz="421.226553" i="13822179.0" z="-1" sn="106.43" a="18402.92" fwhm="0.001306" res="322454.5" algo="FTMS" component_name="CJ" deconvoluted_molecular_mass="421.227338" deconvoluted_isotopic_mass="421.227343"/>
<pk mz="422.036649" i="3163090.0" sn="22.55" a="3625.22" fwhm="0.001275" res="330987.9" algo="FTMS"/>
<pk mz="422.044844" i="2099668.5" sn="14.18" a="1896.43" fwhm="0.001055" res="399861.5" algo="FTMS"/>
<pk mz="422.072982" i="7270876.5" sn="54.88" a="10011.09" fwhm="0.001389" res="303894.0" algo="FTMS"/>
<pk mz="422.081156" i="3199967.0" z="-1" sn="22.84" a="3636.00" fwhm="0.001287" res="328038.0" algo="FTMS" component_name="AX" deconvoluted_molecular_mass="421.078497" deconvoluted_isotopic_mass="422.081949"/>
<pk mz="422.084142" i="1593696.0" sn="10.20" a="1932.82" fwhm="0.001495" res="282422.9" algo="FTMS"/>
<pk mz="422.109372" i="5770727.5" sn="43.07" a="7024.22" fwhm="0.001284" res="328872.1" algo="FTMS"/>
<pk mz="422.117330" i="3428329.8" z="-1" sn="24.64" a="3792.49" fwhm="0.001237" res="341152.7" algo="FTMS" component_name="AV" deconvoluted_molecular_mass="421.114790" deconvoluted_isotopic_mass="422.118123"/>
<pk mz="422.145741" i="2582258.3" sn="17.98" a="2854.42" fwhm="0.001253" res="336955.0" algo="FTMS"/>
<pk mz="422.153831" i="2352372.5" z="-1" sn="16.17" a="2835.77" fwhm="0.001468" res="287490.5" algo="FTMS" component_name="EU" deconvoluted_molecular_mass="421.151170" deconvoluted_isotopic_mass="422.154624"/>
<pk mz="422.166839" i="2265080.3" sn="15.48" a="2399.80" fwhm="0.001333" res="316799.1" algo="FTMS"/>
<pk mz="422.229860" i="2832907.0" z="-1" sn="19.95" a="3190.61" fwhm="0.001277" res="330667.7" algo="FTMS" component_name="CJ" deconvoluted_molecular_mass="421.227338" deconvoluted_isotopic_mass="422.230654"/>
<pk mz="423.020530" i="3912435.3" sn="28.45" a="4996.25" fwhm="0.001333" res="317439.7" algo="FTMS"/>
<pk mz="423.036106" i="1200887.9" sn="7.11" a="1419.42" fwhm="0.001680" res="251851.8" algo="FTMS"/>
<pk mz="423.046958" i="1323515.1" sn="8.07" a="1552.58" fwhm="0.001416" res="298739.5" algo="FTMS"/>
<pk mz="423.056857" i="14463742.0" z="-1" sn="111.48" a="19409.19" fwhm="0.001338" res="316117.1" algo="FTMS" component_name="BX" deconvoluted_molecular_mass="423.057669" deconvoluted_isotopic_mass="423.057654"/>
<pk mz="423.068249" i="3377409.3" sn="24.24" a="3949.58" fwhm="0.001264" res="334769.1" algo="FTMS"/>
<pk mz="423.073931" i="6517507.0" sn="48.95" a="8612.60" fwhm="0.001340" res="315811.8" algo="FTMS"/>
<pk mz="423.093331" i="22272776.0" z="-1" sn="172.93" a="29545.37" fwhm="0.001300" res="325373.1" algo="FTMS" component_name="f" deconvoluted_molecular_mass="423.093824" deconvoluted_isotopic_mass="423.094128"/>
<pk mz="423.104557" i="4215052.0" sn="30.83" a="5289.37" fwhm="0.001352" res="312835.0" algo="FTMS"/>
<pk mz="423.129713" i="20298516.0" z="-1" sn="157.40" a="26985.24" fwhm="0.001305" res="324279.1" algo="FTMS" component_name="x" deconvoluted_molecular_mass="423.130674" deconvoluted_isotopic_mass="423.130510"/>
<pk mz="423.141074" i="1717526.6" sn="11.17" a="1708.14" fwhm="0.001241" res="341067.7" algo="FTMS"/>
<pk mz="423.142853" i="2651927.3" sn="18.53" a="3150.64" fwhm="0.001297" res="326214.6" algo="FTMS"/>
<pk mz="423.160466" i="1769500.4" sn="11.58" a="2106.25" fwhm="0.001444" res="293047.1" algo="FTMS"/>
<pk mz="423.166089" i="10457886.0" z="-1" sn="79.95" a="14067.48" fwhm="0.001299" res="325739.4" algo="FTMS" component_name="FS" deconvoluted_molecular_mass="423.166898" deconvoluted_isotopic_mass="423.166886"/>
<pk mz="423.179139" i="5508898.0" sn="41.01" a="6610.50" fwhm="0.001229" res="344413.9" algo="FTMS"/>
<pk mz="423.197093" i="1434407.1" sn="8.94" a="1096.87" fwhm="0.001036" res="408618.0" algo="FTMS"/>
<pk mz="423.202497" i="3764008.8" sn="27.28" a="4728.34" fwhm="0.001410" res="300113.1" algo="FTMS"/>
<pk mz="423.205708" i="1791017.6" sn="11.75" a="1932.85" fwhm="0.001295" res="326821.1" algo="FTMS"/>
<pk mz="423.215638" i="1517612.5" sn="9.60" a="1493.26" fwhm="0.001216" res="348112.8" algo="FTMS"/>
<pk mz="423.238890" i="2784051.3" sn="19.57" a="3132.23" fwhm="0.001294" res="327009.7" algo="FTMS"/>
<pk mz="424.031027" i="1827867.1" sn="12.04" a="1884.94" fwhm="0.001260" res="336629.5" algo="FTMS"/>
<pk mz="424.042684" i="1317918.5" sn="8.03" a="1278.40" fwhm="0.001230" res="344765.6" algo="FTMS"/>
<pk mz="424.052173" i="3885601.3" sn="28.23" a="4573.57" fwhm="0.001271" res="333711.7" algo="FTMS"/>
<pk mz="424.060288" i="2932771.8" z="-1" sn="20.73" a="3378.52" fwhm="0.001342" res="316090.5" algo="FTMS" component_name="BX" deconvoluted_molecular_mass="423.057669" deconvoluted_isotopic_mass="424.061089"/>
<pk mz="424.067682" i="1315365.9" sn="8.01" a="1054.60" fwhm="0.001141" res="371596.5" algo="FTMS"/>
<pk mz="424.073538" i="1763111.5" sn="11.53" a="1927.79" fwhm="0.001358" res="312175.6" algo="FTMS"/>
<pk mz="424.088594" i="5640236.0" sn="42.04" a="7365.24" fwhm="0.001367" res="310195.2" algo="FTMS"/>
<pk mz="424.096766" i="3974702.3" z="-1" sn="28.93" a="4732.76" fwhm="0.001308" res="324180.1" algo="FTMS" component_name="f" deconvoluted_molecular_mass="423.093824" deconvoluted_isotopic_mass="424.097566"/>
<pk mz="424.099626" i="1471791.1" sn="9.24" a="1165.53" fwhm="0.001024" res="414135.2" algo="FTMS"/>
<pk mz="424.124985" i="4201014.5" sn="30.71" a="5179.62" fwhm="0.001278" res="331884.6" algo="FTMS"/>
<pk mz="424.132962" i="3957304.8" z="-1" sn="28.80" a="5030.70" fwhm="0.001375" res="308509.2" algo="FTMS" component_name="x" deconvoluted_molecular_mass="423.130674" deconvoluted_isotopic_mass="424.133763"/>
<pk mz="424.138030" i="1487674.4" sn="9.36" a="1710.16" fwhm="0.001492" res="284290.9" algo="FTMS"/>
<pk mz="424.161371" i="1788737.1" sn="11.73" a="1834.21" fwhm="0.001267" res="334739.5" algo="FTMS"/>
<pk mz="424.169506" i="1992771.5" z="-1" sn="13.34" a="2386.97" fwhm="0.001432" res="296276.9" algo="FTMS" component_name="FS" deconvoluted_molecular_mass="423.166898" deconvoluted_isotopic_mass="424.170307"/>
<pk mz="424.182573" i="1340487.4" sn="8.20" a="1088.70" fwhm="0.001104" res="384280.4" algo="FTMS"/>
<pk mz="425.014905" i="1232825.9" sn="7.35" a="1302.68" fwhm="0.001505" res="282373.6" algo="FTMS"/>
<pk mz="425.036278" i="6919488.0" sn="52.11" a="9238.51" fwhm="0.001382" res="307575.2" algo="FTMS"/>
<pk mz="425.047563" i="1383747.3" sn="8.54" a="1281.68" fwhm="0.001252" res="339412.0" algo="FTMS"/>
<pk mz="425.051727" i="1627588.5" sn="10.46" a="2017.39" fwhm="0.001607" res="264439.3" algo="FTMS"/>
<pk mz="425.056037" i="1190213.8" sn="7.02" a="691.85" fwhm="0.000906" res="469241.9" algo="FTMS"/>
<pk mz="425.072637" i="19623242.0" z="-1" sn="152.08" a="28105.18" fwhm="0.001326" res="320564.0" algo="FTMS" component_name="AA" deconvoluted_molecular_mass="425.073346" deconvoluted_isotopic_mass="425.073441"/>
<pk mz="425.083746" i="2312525.8" sn="15.85" a="2847.42" fwhm="0.001417" res="299995.2" algo="FTMS"/>
<pk mz="425.093681" i="1384848.8" z="-1" sn="8.55" a="1577.81" fwhm="0.001718" res="247498.3" algo="FTMS" component_name="f" deconvoluted_molecular_mass="423.093824" deconvoluted_isotopic_mass="425.094485"/>
<pk mz="425.108991" i="24059222.0" z="-1" sn="186.99" a="32487.00" fwhm="0.001314" res="323483.1" algo="FTMS" component_name="W" deconvoluted_molecular_mass="425.109794" deconvoluted_isotopic_mass="425.109795"/>
<pk mz="425.120355" i="2150744.5" sn="14.58" a="2012.58" fwhm="0.001312" res="323912.3" algo="FTMS"/>
<pk mz="425.139918" i="1289054.1" z="-1" sn="7.80" a="1181.44" fwhm="0.001135" res="374699.3" algo="FTMS" component_name="x" deconvoluted_molecular_mass="423.130674" deconvoluted_isotopic_mass="425.140722"/>
<pk mz="425.145401" i="17071456.0" z="-1" sn="132.00" a="22905.59" fwhm="0.001331" res="319537.5" algo="FTMS" component_name="AT" deconvoluted_molecular_mass="425.146204" deconvoluted_isotopic_mass="425.146206"/>
<pk mz="425.158493" i="1876067.5" sn="12.42" a="2029.08" fwhm="0.001295" res="328323.2" algo="FTMS"/>
<pk mz="425.176467" i="1864552.8" sn="12.33" a="1999.97" fwhm="0.001230" res="345812.5" algo="FTMS"/>
<pk mz="425.181827" i="8851818.0" sn="67.31" a="11415.18" fwhm="0.001312" res="324045.6" algo="FTMS"/>
<pk mz="425.194791" i="2568046.0" sn="17.86" a="3324.57" fwhm="0.001498" res="283934.3" algo="FTMS"/>
<pk mz="425.218191" i="4465013.0" sn="32.79" a="5531.03" fwhm="0.001296" res="328148.2" algo="FTMS"/>
<pk mz="425.254513" i="2041215.4" sn="13.72" a="2151.21" fwhm="0.001280" res="332331.9" algo="FTMS"/>
<pk mz="426.010302" i="1336154.5" sn="8.17" a="996.19" fwhm="0.001043" res="408528.7" algo="FTMS"/>
<pk mz="426.031784" i="1196320.8" sn="7.06" a="1605.77" fwhm="0.001920" res="221887.2" algo="FTMS"/>
<pk mz="426.039745" i="1626211.0" sn="10.45" a="1789.07" fwhm="0.001322" res="322198.9" algo="FTMS"/>
<pk mz="426.046788" i="2080869.1" sn="14.03" a="2089.97" fwhm="0.001189" res="358323.3" algo="FTMS"/>
<pk mz="426.057904" i="1403496.3" sn="8.69" a="1058.18" fwhm="0.001093" res="389751.8" algo="FTMS"/>
<pk mz="426.067926" i="4278891.0" sn="31.32" a="5814.15" fwhm="0.001344" res="316943.4" algo="FTMS"/>
<pk mz="426.075886" i="3136621.5" z="-1" sn="22.33" a="3650.55" fwhm="0.001271" res="335264.1" algo="FTMS" component_name="AA" deconvoluted_molecular_mass="425.073346" deconvoluted_isotopic_mass="426.076694"/>
<pk mz="426.104139" i="4294261.5" sn="31.44" a="5862.78" fwhm="0.001444" res="295181.5" algo="FTMS"/>
<pk mz="426.112326" i="4990072.0" z="-1" sn="36.92" a="6556.47" fwhm="0.001424" res="299230.1" algo="FTMS" component_name="W" deconvoluted_molecular_mass="425.109794" deconvoluted_isotopic_mass="426.113135"/>
<pk mz="426.140708" i="3139200.3" sn="22.35" a="3967.52" fwhm="0.001494" res="285272.9" algo="FTMS"/>
<pk mz="426.148728" i="2862722.5" z="-1" sn="20.18" a="3497.26" fwhm="0.001352" res="315146.6" algo="FTMS" component_name="AT" deconvoluted_molecular_mass="425.146204" deconvoluted_isotopic_mass="426.149536"/>
<pk mz="426.177130" i="1391498.8" sn="8.60" a="1363.65" fwhm="0.001281" res="332619.6" algo="FTMS"/>
<pk mz="426.184996" i="1975821.1" sn="13.20" a="2246.53" fwhm="0.001441" res="295712.7" algo="FTMS"/>
<pk mz="426.221339" i="1203735.5" sn="7.12" a="1135.16" fwhm="0.001562" res="272937.8" algo="FTMS"/>
<pk mz="427.030768" i="4130177.3" sn="30.15" a="4891.52" fwhm="0.001267" res="337105.9" algo="FTMS"/>
<pk mz="427.042065" i="2441092.3" sn="16.86" a="2784.88" fwhm="0.001276" res="334783.1" algo="FTMS"/>
<pk mz="427.051956" i="10331015.0" z="-1" sn="78.95" a="13986.92" fwhm="0.001364" res="313181.8" algo="FTMS" component_name="FY" deconvoluted_molecular_mass="427.052760" deconvoluted_isotopic_mass="427.052768"/>
<pk mz="427.066909" i="2206091.5" sn="15.01" a="2356.73" fwhm="0.001219" res="350280.9" algo="FTMS"/>
<pk mz="427.078156" i="1777550.8" z="-1" sn="11.64" a="2700.14" fwhm="0.001850" res="230843.6" algo="FTMS" component_name="AA" deconvoluted_molecular_mass="425.073346" deconvoluted_isotopic_mass="427.078968"/>
<pk mz="427.088238" i="21135250.0" z="-1" sn="163.97" a="29472.63" fwhm="0.001376" res="310378.4" algo="FTMS" component_name="m" deconvoluted_molecular_mass="427.089059" deconvoluted_isotopic_mass="427.089050"/>
<pk mz="427.099501" i="2258837.0" sn="15.42" a="2766.00" fwhm="0.001401" res="304833.1" algo="FTMS"/>
<pk mz="427.103292" i="1909398.0" sn="12.67" a="1917.10" fwhm="0.001222" res="349449.6" algo="FTMS"/>
<pk mz="427.124623" i="20729756.0" z="-1" sn="160.78" a="28321.99" fwhm="0.001342" res="318288.1" algo="FTMS" component_name="o" deconvoluted_molecular_mass="427.125596" deconvoluted_isotopic_mass="427.125435"/>
<pk mz="427.135974" i="1384095.4" sn="8.54" a="1392.22" fwhm="0.001262" res="338547.4" algo="FTMS"/>
<pk mz="427.139824" i="1259424.5" sn="7.56" a="1053.13" fwhm="0.001224" res="348900.7" algo="FTMS"/>
<pk mz="427.161076" i="10600359.0" z="-1" sn="81.07" a="14271.25" fwhm="0.001347" res="317184.4" algo="FTMS" component_name="FK" deconvoluted_molecular_mass="427.161896" deconvoluted_isotopic_mass="427.161889"/>
<pk mz="427.173976" i="1219754.4" sn="7.25" a="1235.37" fwhm="0.001406" res="303804.8" algo="FTMS"/>
<pk mz="427.197462" i="8681393.0" sn="65.97" a="11277.19" fwhm="0.001321" res="323299.4" algo="FTMS"/>
<pk mz="427.210379" i="1359028.9" sn="8.34" a="1206.24" fwhm="0.001382" res="309134.1" algo="FTMS"/>
<pk mz="427.233746" i="5463483.5" sn="40.64" a="7748.04" fwhm="0.001483" res="288138.6" algo="FTMS"/>
<pk mz="427.270249" i="2202054.0" sn="14.98" a="2039.31" fwhm="0.001133" res="377241.9" algo="FTMS"/>
<pk mz="428.026020" i="2222751.0" sn="15.14" a="2514.87" fwhm="0.001364" res="313726.4" algo="FTMS"/>
<pk mz="428.037423" i="1522338.4" sn="9.63" a="1465.89" fwhm="0.001196" res="357974.9" algo="FTMS"/>
<pk mz="428.046980" i="1308069.1" sn="7.94" a="978.26" fwhm="0.001114" res="384119.2" algo="FTMS"/>
<pk mz="428.055233" i="1636775.5" z="-1" sn="10.53" a="1644.07" fwhm="0.001191" res="359272.7" algo="FTMS" component_name="FY" deconvoluted_molecular_mass="427.052760" deconvoluted_isotopic_mass="428.056048"/>
<pk mz="428.062583" i="2462377.5" sn="17.02" a="2463.86" fwhm="0.001330" res="321733.6" algo="FTMS"/>
<pk mz="428.073748" i="1542316.8" sn="9.78" a="1600.16" fwhm="0.001287" res="332712.0" algo="FTMS"/>
<pk mz="428.083521" i="3335855.5" sn="23.90" a="3822.70" fwhm="0.001256" res="340858.7" algo="FTMS"/>
<pk mz="428.091644" i="3709618.0" z="-1" sn="26.84" a="4460.10" fwhm="0.001354" res="316241.8" algo="FTMS" component_name="m" deconvoluted_molecular_mass="427.089059" deconvoluted_isotopic_mass="428.092460"/>
<pk mz="428.114716" i="1271736.5" sn="7.65" a="1005.91" fwhm="0.001115" res="383918.3" algo="FTMS"/>
<pk mz="428.119962" i="3445434.0" sn="24.76" a="3748.86" fwhm="0.001213" res="352810.3" algo="FTMS"/>
<pk mz="428.128014" i="3893436.3" z="-1" sn="28.28" a="4735.22" fwhm="0.001293" res="331202.3" algo="FTMS" component_name="o" deconvoluted_molecular_mass="427.125596" deconvoluted_isotopic_mass="428.128830"/>
<pk mz="428.156433" i="1762244.5" sn="11.51" a="1616.45" fwhm="0.001173" res="365068.1" algo="FTMS"/>
<pk mz="428.164458" i="2454726.8" z="-1" sn="16.96" a="2710.48" fwhm="0.001305" res="328154.0" algo="FTMS" component_name="FK" deconvoluted_molecular_mass="427.161896" deconvoluted_isotopic_mass="428.165274"/>
<pk mz="428.167536" i="1206471.6" sn="7.14" a="829.18" fwhm="0.001013" res="422599.1" algo="FTMS"/>
<pk mz="428.192690" i="1251022.9" sn="7.49" a="1286.19" fwhm="0.001580" res="271038.5" algo="FTMS"/>
<pk mz="428.200874" i="1914833.3" sn="12.71" a="2038.40" fwhm="0.001266" res="338111.4" algo="FTMS"/>
<pk mz="428.237259" i="1289435.6" sn="7.79" a="1317.88" fwhm="0.001186" res="361072.4" algo="FTMS"/>
<pk mz="429.010030" i="3287480.5" sn="23.51" a="3800.51" fwhm="0.001232" res="348188.7" algo="FTMS"/>
<pk mz="429.021412" i="1214395.8" sn="7.20" a="793.08" fwhm="0.000942" res="455195.2" algo="FTMS"/>
<pk mz="429.031179" i="2351038.5" sn="16.14" a="2693.05" fwhm="0.001490" res="287946.0" algo="FTMS"/>
<pk mz="429.046387" i="4296643.0" sn="31.46" a="5551.43" fwhm="0.001389" res="308815.0" algo="FTMS"/>
<pk mz="429.057632" i="2515654.3" sn="17.44" a="2969.96" fwhm="0.001378" res="311333.2" algo="FTMS"/>
<pk mz="429.067553" i="10632649.0" z="-1" sn="81.32" a="15812.84" fwhm="0.001453" res="295250.0" algo="FTMS" component_name="FJ" deconvoluted_molecular_mass="429.068385" deconvoluted_isotopic_mass="429.068373"/>
<pk mz="429.082742" i="3614157.3" sn="26.08" a="5187.91" fwhm="0.001558" res="275320.8" algo="FTMS"/>
<pk mz="429.094195" i="2293200.5" sn="15.69" a="2226.25" fwhm="0.001178" res="364403.4" algo="FTMS"/>
<pk mz="429.095895" i="1627601.0" sn="10.45" a="1378.40" fwhm="0.001082" res="396682.4" algo="FTMS"/>
<pk mz="429.103903" i="17043924.0" z="-1" sn="131.77" a="22961.27" fwhm="0.001359" res="315668.1" algo="FTMS" component_name="AU" deconvoluted_molecular_mass="429.104760" deconvoluted_isotopic_mass="429.104723"/>
<pk mz="429.115357" i="1283798.6" sn="7.75" a="1161.32" fwhm="0.001499" res="286280.5" algo="FTMS"/>
<pk mz="429.119083" i="3824599.8" sn="27.74" a="4897.32" fwhm="0.001392" res="308324.9" algo="FTMS"/>
<pk mz="429.132446" i="2168795.5" z="-1" sn="14.48" a="2991.52" fwhm="0.001458" res="294385.9" algo="FTMS" component_name="o" deconvoluted_molecular_mass="427.125596" deconvoluted_isotopic_mass="429.133266"/>
<pk mz="429.140203" i="12933598.0" z="-1" sn="97.85" a="18110.43" fwhm="0.001386" res="309581.7" algo="FTMS" component_name="DC" deconvoluted_molecular_mass="429.141019" deconvoluted_isotopic_mass="429.141023"/>
<pk mz="429.155470" i="2631138.0" sn="18.06" a="2865.28" fwhm="0.001253" res="342394.7" algo="FTMS"/>
<pk mz="429.168828" i="1520357.9" sn="9.46" a="1119.02" fwhm="0.001011" res="424699.8" algo="FTMS"/>
<pk mz="429.176654" i="9232872.0" sn="69.19" a="12739.46" fwhm="0.001361" res="315426.6" algo="FTMS"/>
<pk mz="429.213086" i="10044914.0" sn="75.47" a="13910.89" fwhm="0.001344" res="319362.2" algo="FTMS"/>
<pk mz="429.249426" i="4799997.0" sn="34.85" a="5307.78" fwhm="0.001174" res="365780.7" algo="FTMS"/>
<pk mz="429.285995" i="1529351.3" sn="9.52" a="1374.14" fwhm="0.001140" res="376724.8" algo="FTMS"/>
<pk mz="430.041690" i="3568862.3" sn="25.32" a="4348.05" fwhm="0.001309" res="328547.0" algo="FTMS"/>
<pk mz="430.053018" i="1775585.5" sn="11.43" a="1586.67" fwhm="0.001161" res="370282.3" algo="FTMS"/>
<pk mz="430.062926" i="1724132.3" sn="11.03" a="1697.90" fwhm="0.001238" res="347400.4" algo="FTMS"/>
<pk mz="430.070961" i="2332902.5" z="-1" sn="15.75" a="2903.87" fwhm="0.001410" res="304923.9" algo="FTMS" component_name="FJ" deconvoluted_molecular_mass="429.068385" deconvoluted_isotopic_mass="430.071784"/>
<pk mz="430.078081" i="3577064.5" sn="25.38" a="4380.76" fwhm="0.001291" res="333208.4" algo="FTMS"/>
<pk mz="430.089413" i="1978859.8" sn="13.00" a="1881.39" fwhm="0.001106" res="388920.3" algo="FTMS"/>
<pk mz="430.099338" i="2431214.5" sn="16.51" a="2862.97" fwhm="0.001313" res="327668.6" algo="FTMS"/>
<pk mz="430.107472" i="3271921.0" z="-1" sn="23.02" a="3683.84" fwhm="0.001314" res="327218.9" algo="FTMS" component_name="AU" deconvoluted_molecular_mass="429.104760" deconvoluted_isotopic_mass="430.108296"/>
<pk mz="430.114227" i="1767410.8" sn="11.37" a="2034.59" fwhm="0.001406" res="305819.7" algo="FTMS"/>
<pk mz="430.135562" i="2178552.8" z="-1" sn="14.55" a="2564.03" fwhm="0.001418" res="303306.7" algo="FTMS" component_name="o" deconvoluted_molecular_mass="427.125596" deconvoluted_isotopic_mass="430.136386"/>
<pk mz="430.143520" i="2300411.3" z="-1" sn="15.49" a="2756.31" fwhm="0.001494" res="287907.7" algo="FTMS" component_name="DC" deconvoluted_molecular_mass="429.141019" deconvoluted_isotopic_mass="430.144344"/>
<pk mz="430.171886" i="2386179.3" sn="16.16" a="2678.49" fwhm="0.001319" res="326033.7" algo="FTMS"/>
<pk mz="430.180206" i="2081541.5" sn="13.80" a="2050.22" fwhm="0.001145" res="375693.1" algo="FTMS"/>
<pk mz="430.182951" i="1441542.3" sn="8.84" a="1640.70" fwhm="0.001547" res="278129.9" algo="FTMS"/>
<pk mz="430.208451" i="1442573.5" sn="8.85" a="1012.95" fwhm="0.000945" res="455482.7" algo="FTMS"/>
<pk mz="430.216337" i="2081807.8" sn="13.80" a="2339.96" fwhm="0.001347" res="319398.2" algo="FTMS"/>
<pk mz="430.972644" i="4129254.0" sn="29.66" a="5334.21" fwhm="0.001386" res="310880.8" algo="FTMS"/>
<pk mz="430.989111" i="1238506.6" sn="7.27" a="1003.22" fwhm="0.001175" res="366653.0" algo="FTMS"/>
<pk mz="431.025668" i="6350837.0" sn="46.86" a="8768.82" fwhm="0.001409" res="305816.6" algo="FTMS"/>
<pk mz="431.036901" i="2864120.0" sn="19.86" a="3218.17" fwhm="0.001269" res="339559.2" algo="FTMS"/>
<pk mz="431.046731" i="3802619.0" z="-11" sn="27.13" a="5183.23" fwhm="0.001474" res="292446.5" algo="FTMS" component_name="AF" deconvoluted_molecular_mass="4751.576920" deconvoluted_isotopic_mass="4751.601386"/>
<pk mz="431.062020" i="7351295.0" sn="54.61" a="9397.80" fwhm="0.001351" res="319131.3" algo="FTMS"/>
<pk mz="431.073201" i="4486658.5" sn="32.42" a="5461.65" fwhm="0.001285" res="335529.2" algo="FTMS"/>
<pk mz="431.083132" i="7736325.0" sn="57.59" a="11963.68" fwhm="0.001520" res="283530.0" algo="FTMS"/>
<pk mz="431.098436" i="8190985.5" sn="61.11" a="10974.55" fwhm="0.001358" res="317567.8" algo="FTMS"/>
<pk mz="431.101560" i="1877258.4" sn="12.21" a="2244.26" fwhm="0.001458" res="295585.7" algo="FTMS"/>
<pk mz="431.109654" i="2489868.8" sn="16.96" a="3551.64" fwhm="0.001874" res="230105.8" algo="FTMS"/>
<pk mz="431.119560" i="8441871.0" sn="63.06" a="11917.28" fwhm="0.001393" res="309412.6" algo="FTMS"/>
<pk mz="431.134797" i="4838420.0" z="-11" sn="35.15" a="6781.18" fwhm="0.001459" res="295415.3" algo="FTMS" component_name="AF" deconvoluted_molecular_mass="4751.576920" deconvoluted_isotopic_mass="4752.570116"/>
<pk mz="431.147860" i="2988567.5" sn="20.82" a="3403.53" fwhm="0.001266" res="340633.1" algo="FTMS"/>
<pk mz="431.155915" i="6758425.5" sn="50.02" a="9705.75" fwhm="0.001448" res="297852.6" algo="FTMS"/>
<pk mz="431.170992" i="2506782.0" sn="17.09" a="3799.78" fwhm="0.001817" res="237334.3" algo="FTMS"/>
<pk mz="431.184374" i="2538529.8" sn="17.34" a="2279.82" fwhm="0.001064" res="405191.4" algo="FTMS"/>
<pk mz="431.192288" i="6092836.0" sn="44.86" a="8168.05" fwhm="0.001381" res="312202.6" algo="FTMS"/>
<pk mz="431.207869" i="1221928.5" sn="7.14" a="1391.85" fwhm="0.001622" res="265894.6" algo="FTMS"/>
<pk mz="431.220507" i="1478188.0" sn="9.12" a="1190.02" fwhm="0.000989" res="436005.1" algo="FTMS"/>
<pk mz="431.226237" i="18816046.0" z="-11" sn="143.40" a="25146.42" fwhm="0.001339" res="322140.7" algo="FTMS" component_name="AF" deconvoluted_molecular_mass="4751.576920" deconvoluted_isotopic_mass="4753.575960"/>
<pk mz="431.228695" i="6114350.5" sn="45.03" a="8327.24" fwhm="0.001431" res="301330.0" algo="FTMS"/>
<pk mz="431.265137" i="2309688.5" sn="15.56" a="2409.13" fwhm="0.001206" res="357671.0" algo="FTMS"/>
<pk mz="431.972343" i="1682943.9" sn="10.71" a="1391.39" fwhm="0.001067" res="404706.4" algo="FTMS"/>
<pk mz="432.020958" i="2723341.5" sn="18.77" a="3291.27" fwhm="0.001406" res="307206.5" algo="FTMS"/>
<pk mz="432.028922" i="1467407.9" sn="9.04" a="1210.52" fwhm="0.001147" res="376753.5" algo="FTMS"/>
<pk mz="432.057354" i="6400280.0" sn="47.24" a="8071.87" fwhm="0.001257" res="343588.1" algo="FTMS"/>
<pk mz="432.065483" i="1592858.1" sn="10.01" a="1464.57" fwhm="0.001201" res="359899.6" algo="FTMS"/>
<pk mz="432.068567" i="2021915.0" sn="13.33" a="2605.19" fwhm="0.001483" res="291397.5" algo="FTMS"/>
<pk mz="432.076931" i="1425437.4" sn="8.71" a="1006.33" fwhm="0.000964" res="448335.1" algo="FTMS"/>
<pk mz="432.086559" i="1848864.0" sn="11.99" a="1677.08" fwhm="0.001105" res="391149.9" algo="FTMS"/>
<pk mz="432.093608" i="5179682.0" sn="37.79" a="6204.21" fwhm="0.001260" res="342809.3" algo="FTMS"/>
<pk mz="432.101861" i="1255844.4" sn="7.40" a="1391.29" fwhm="0.001539" res="280820.4" algo="FTMS"/>
<pk mz="432.104888" i="2076709.1" sn="13.76" a="2439.36" fwhm="0.001389" res="311140.0" algo="FTMS"/>
<pk mz="432.114849" i="1551528.0" sn="9.69" a="1702.85" fwhm="0.001396" res="309541.3" algo="FTMS"/>
<pk mz="432.123002" i="1778986.3" sn="11.45" a="1966.63" fwhm="0.001259" res="343298.0" algo="FTMS"/>
<pk mz="432.125895" i="1255083.1" sn="7.39" a="1098.83" fwhm="0.001173" res="368332.0" algo="FTMS"/>
<pk mz="432.130107" i="2626860.3" sn="18.02" a="2846.86" fwhm="0.001221" res="353920.2" algo="FTMS"/>
<pk mz="432.151266" i="2152498.3" sn="14.34" a="2352.31" fwhm="0.001235" res="349860.2" algo="FTMS"/>
<pk mz="432.159309" i="1305396.5" sn="7.78" a="894.16" fwhm="0.000943" res="458439.0" algo="FTMS"/>
<pk mz="432.187612" i="3387708.5" sn="23.91" a="4416.74" fwhm="0.001449" res="298336.5" algo="FTMS"/>
<pk mz="432.195839" i="1361854.8" sn="8.22" a="1329.87" fwhm="0.001316" res="328369.9" algo="FTMS"/>
<pk mz="432.224064" i="1550150.6" sn="9.68" a="1405.04" fwhm="0.001223" res="353307.1" algo="FTMS"/>
<pk mz="432.229535" i="4986184.0" sn="36.29" a="6682.43" fwhm="0.001368" res="315931.7" algo="FTMS"/>
<pk mz="432.231902" i="1341768.9" sn="8.07" a="1010.28" fwhm="0.001121" res="385568.7" algo="FTMS"/>
<pk mz="432.969632" i="2223127.8" sn="14.89" a="2706.24" fwhm="0.001396" res="310061.8" algo="FTMS"/>
<pk mz="433.004933" i="2784289.8" sn="19.24" a="3143.64" fwhm="0.001240" res="349160.2" algo="FTMS"/>
<pk mz="433.041248" i="9864748.0" sn="74.07" a="13707.53" fwhm="0.001400" res="309267.3" algo="FTMS"/>
<pk mz="433.052523" i="4581935.0" sn="33.16" a="5566.55" fwhm="0.001278" res="338850.6" algo="FTMS"/>
<pk mz="433.062416" i="2500913.8" sn="17.04" a="3534.71" fwhm="0.001574" res="275150.4" algo="FTMS"/>
<pk mz="433.077678" i="13559350.0" z="-1" sn="102.68" a="19162.59" fwhm="0.001381" res="313651.1" algo="FTMS" component_name="CQ" deconvoluted_molecular_mass="433.078529" deconvoluted_isotopic_mass="433.078513"/>
<pk mz="433.088959" i="5921337.0" sn="43.53" a="8063.04" fwhm="0.001400" res="309396.6" algo="FTMS"/>
<pk mz="433.098773" i="3690044.0" sn="26.25" a="5844.66" fwhm="0.001790" res="241895.6" algo="FTMS"/>
<pk mz="433.114050" i="12850752.0" z="-1" sn="97.20" a="18355.99" fwhm="0.001428" res="303360.3" algo="FTMS" component_name="DG" deconvoluted_molecular_mass="433.114900" deconvoluted_isotopic_mass="433.114885"/>
<pk mz="433.117510" i="1322433.3" sn="7.91" a="1260.64" fwhm="0.001289" res="335907.0" algo="FTMS"/>
<pk mz="433.125341" i="2645571.3" sn="18.16" a="3359.62" fwhm="0.001478" res="293039.9" algo="FTMS"/>
<pk mz="433.127101" i="2551619.8" sn="17.43" a="2910.40" fwhm="0.001331" res="325481.8" algo="FTMS"/>
<pk mz="433.135277" i="3054150.3" sn="21.33" a="4362.83" fwhm="0.001520" res="284963.8" algo="FTMS"/>
<pk mz="433.150457" i="9264714.0" sn="69.42" a="13077.15" fwhm="0.001430" res="302880.5" algo="FTMS"/>
<pk mz="433.163609" i="3585614.0" sn="25.44" a="4599.50" fwhm="0.001449" res="298967.8" algo="FTMS"/>
<pk mz="433.171589" i="3440720.3" sn="24.32" a="4528.46" fwhm="0.001362" res="317987.3" algo="FTMS"/>
<pk mz="433.186904" i="4389460.5" sn="31.67" a="5557.82" fwhm="0.001328" res="326094.6" algo="FTMS"/>
<pk mz="433.200063" i="4124760.3" sn="29.62" a="5470.69" fwhm="0.001432" res="302485.2" algo="FTMS"/>
<pk mz="433.205601" i="2651225.8" sn="18.20" a="2728.53" fwhm="0.001181" res="366762.3" algo="FTMS"/>
<pk mz="433.208081" i="3816538.5" sn="27.23" a="5245.67" fwhm="0.001489" res="290915.1" algo="FTMS"/>
<pk mz="433.236089" i="1222754.4" sn="7.14" a="848.52" fwhm="0.001040" res="416761.4" algo="FTMS"/>
<pk mz="433.244339" i="2167140.8" sn="14.46" a="2399.36" fwhm="0.001320" res="328139.4" algo="FTMS"/>
<pk mz="434.000220" i="1376567.6" sn="8.33" a="1034.51" fwhm="0.001056" res="410945.8" algo="FTMS"/>
<pk mz="434.036620" i="4720450.0" sn="34.23" a="6031.86" fwhm="0.001289" res="336815.5" algo="FTMS"/>
<pk mz="434.044699" i="2008900.0" sn="13.23" a="2226.56" fwhm="0.001381" res="314277.7" algo="FTMS"/>
<pk mz="434.047638" i="1399620.9" sn="8.51" a="1350.71" fwhm="0.001500" res="289382.8" algo="FTMS"/>
<pk mz="434.072861" i="7792460.0" sn="58.02" a="11156.66" fwhm="0.001480" res="293238.4" algo="FTMS"/>
<pk mz="434.081112" i="2663758.3" z="-1" sn="18.30" a="3250.50" fwhm="0.001365" res="317998.9" algo="FTMS" component_name="CQ" deconvoluted_molecular_mass="433.078529" deconvoluted_isotopic_mass="434.081951"/>
<pk mz="434.084339" i="2000975.1" sn="13.17" a="2213.30" fwhm="0.001550" res="280083.4" algo="FTMS"/>
<pk mz="434.109370" i="6665046.0" sn="49.29" a="8510.43" fwhm="0.001345" res="322792.6" algo="FTMS"/>
<pk mz="434.117468" i="3112280.3" z="-1" sn="21.77" a="3253.45" fwhm="0.001163" res="373288.4" algo="FTMS" component_name="DG" deconvoluted_molecular_mass="433.114900" deconvoluted_isotopic_mass="434.118307"/>
<pk mz="434.120540" i="1899097.1" sn="12.38" a="2353.05" fwhm="0.001527" res="284262.9" algo="FTMS"/>
<pk mz="434.130635" i="1412700.0" sn="8.61" a="1452.07" fwhm="0.001337" res="324764.8" algo="FTMS"/>
<pk mz="434.145687" i="2693472.3" sn="18.53" a="3350.06" fwhm="0.001449" res="299605.9" algo="FTMS"/>
<pk mz="434.153921" i="1992546.5" sn="13.10" a="2450.78" fwhm="0.001328" res="327028.5" algo="FTMS"/>
<pk mz="434.166782" i="3242342.0" sn="22.78" a="4324.89" fwhm="0.001461" res="297238.5" algo="FTMS"/>
<pk mz="434.189881" i="1381740.5" sn="8.37" a="1257.51" fwhm="0.001274" res="340850.0" algo="FTMS"/>
<pk mz="434.203144" i="3232624.3" sn="22.70" a="3471.93" fwhm="0.001196" res="363084.2" algo="FTMS"/>
<pk mz="435.020606" i="6345811.0" sn="46.81" a="8310.95" fwhm="0.001335" res="325760.2" algo="FTMS"/>
<pk mz="435.031668" i="1926486.3" sn="12.59" a="2009.72" fwhm="0.001586" res="274352.7" algo="FTMS"/>
<pk mz="435.035941" i="1397847.5" sn="8.49" a="945.13" fwhm="0.001069" res="406779.2" algo="FTMS"/>
<pk mz="435.057026" i="16468061.0" z="-1" sn="125.21" a="23095.49" fwhm="0.001376" res="316092.3" algo="FTMS" component_name="BD" deconvoluted_molecular_mass="435.057853" deconvoluted_isotopic_mass="435.057868"/>
<pk mz="435.068287" i="5650528.5" sn="41.43" a="7071.88" fwhm="0.001294" res="336332.3" algo="FTMS"/>
<pk mz="435.076884" i="1218914.8" sn="7.11" a="976.67" fwhm="0.001292" res="336670.4" algo="FTMS"/>
<pk mz="435.093388" i="21215336.0" z="-1" sn="161.97" a="29990.57" fwhm="0.001379" res="315413.5" algo="FTMS" component_name="k" deconvoluted_molecular_mass="435.094210" deconvoluted_isotopic_mass="435.094231"/>
<pk mz="435.104622" i="5704810.5" sn="41.85" a="8028.48" fwhm="0.001398" res="311344.1" algo="FTMS"/>
<pk mz="435.112643" i="1283948.8" sn="7.61" a="1347.48" fwhm="0.001716" res="253497.6" algo="FTMS"/>
<pk mz="435.129710" i="20351090.0" z="-1" sn="155.28" a="29349.36" fwhm="0.001376" res="316198.4" algo="FTMS" component_name="u" deconvoluted_molecular_mass="435.130689" deconvoluted_isotopic_mass="435.130553"/>
<pk mz="435.132923" i="1254770.4" sn="7.39" a="843.16" fwhm="0.001096" res="397103.8" algo="FTMS"/>
<pk mz="435.142681" i="3226741.0" sn="22.66" a="4233.28" fwhm="0.001613" res="269798.5" algo="FTMS"/>
<pk mz="435.150163" i="1313399.1" sn="7.84" a="2156.67" fwhm="0.002301" res="189116.3" algo="FTMS"/>
<pk mz="435.166154" i="10465404.0" z="-1" sn="78.72" a="14308.24" fwhm="0.001394" res="312080.0" algo="FTMS" component_name="FR" deconvoluted_molecular_mass="435.167025" deconvoluted_isotopic_mass="435.166997"/>
<pk mz="435.179247" i="4543615.0" sn="32.86" a="6134.82" fwhm="0.001432" res="303838.6" algo="FTMS"/>
<pk mz="435.187128" i="1401729.4" sn="8.52" a="1371.70" fwhm="0.001420" res="306483.8" algo="FTMS"/>
<pk mz="435.196566" i="1242372.0" sn="7.29" a="1732.22" fwhm="0.001925" res="226105.7" algo="FTMS"/>
<pk mz="435.202576" i="3197061.8" sn="22.43" a="4068.70" fwhm="0.001392" res="312670.2" algo="FTMS"/>
<pk mz="435.215677" i="3325577.3" sn="23.42" a="4422.42" fwhm="0.001488" res="292466.9" algo="FTMS"/>
<pk mz="436.015843" i="1521766.4" sn="9.45" a="1177.52" fwhm="0.001048" res="415960.7" algo="FTMS"/>
<pk mz="436.052235" i="6400368.5" sn="47.23" a="8766.53" fwhm="0.001410" res="309339.1" algo="FTMS"/>
<pk mz="436.060250" i="2580082.8" z="-1" sn="17.65" a="3083.09" fwhm="0.001431" res="304674.4" algo="FTMS" component_name="BD" deconvoluted_molecular_mass="435.057853" deconvoluted_isotopic_mass="436.061096"/>
<pk mz="436.063282" i="1205363.5" sn="7.00" a="970.83" fwhm="0.001270" res="343456.2" algo="FTMS"/>
<pk mz="436.071659" i="1419637.9" sn="8.66" a="1182.44" fwhm="0.001162" res="375340.8" algo="FTMS"/>
<pk mz="436.088458" i="8824186.0" sn="66.01" a="13353.58" fwhm="0.001500" res="290683.9" algo="FTMS"/>
<pk mz="436.096606" i="4411772.5" z="-1" sn="31.83" a="5481.64" fwhm="0.001367" res="319090.2" algo="FTMS" component_name="k" deconvoluted_molecular_mass="435.094210" deconvoluted_isotopic_mass="436.097452"/>
<pk mz="436.099737" i="2381181.5" sn="16.11" a="2930.31" fwhm="0.001445" res="301774.1" algo="FTMS"/>
<pk mz="436.108256" i="1216959.9" sn="7.09" a="1203.50" fwhm="0.001638" res="266239.5" algo="FTMS"/>
<pk mz="436.125015" i="5019012.5" sn="36.54" a="6077.19" fwhm="0.001286" res="339241.3" algo="FTMS"/>
<pk mz="436.133091" i="3550598.8" z="-1" sn="25.16" a="4463.09" fwhm="0.001396" res="312363.7" algo="FTMS" component_name="u" deconvoluted_molecular_mass="435.130689" deconvoluted_isotopic_mass="436.133938"/>
<pk mz="436.136184" i="1739911.6" sn="11.14" a="1772.24" fwhm="0.001286" res="339173.4" algo="FTMS"/>
<pk mz="436.146084" i="1540490.4" sn="9.60" a="1415.08" fwhm="0.001193" res="365604.8" algo="FTMS"/>
<pk mz="436.161380" i="2816910.5" sn="19.48" a="3360.29" fwhm="0.001282" res="340189.5" algo="FTMS"/>
<pk mz="436.169664" i="2080912.9" z="-1" sn="13.78" a="2656.70" fwhm="0.001492" res="292339.0" algo="FTMS" component_name="FR" deconvoluted_molecular_mass="435.167025" deconvoluted_isotopic_mass="436.170511"/>
<pk mz="436.182308" i="2029716.3" sn="13.38" a="2673.79" fwhm="0.001660" res="262791.1" algo="FTMS"/>
<pk mz="437.015170" i="1620857.4" sn="10.22" a="1407.81" fwhm="0.001089" res="401374.0" algo="FTMS"/>
<pk mz="437.036223" i="10403455.0" z="-1" sn="78.23" a="15251.45" fwhm="0.001492" res="292911.2" algo="FTMS" component_name="FV" deconvoluted_molecular_mass="437.037086" deconvoluted_isotopic_mass="437.037074"/>
<pk mz="437.047653" i="2201986.3" sn="14.72" a="2620.51" fwhm="0.001392" res="313907.9" algo="FTMS"/>
<pk mz="437.072622" i="20630154.0" z="-1" sn="157.44" a="29606.68" fwhm="0.001411" res="309762.6" algo="FTMS" component_name="q" deconvoluted_molecular_mass="437.073424" deconvoluted_isotopic_mass="437.073473"/>
<pk mz="437.083852" i="5801612.5" sn="42.59" a="8339.37" fwhm="0.001463" res="298684.4" algo="FTMS"/>
<pk mz="437.089714" i="3771021.8" sn="26.87" a="4813.21" fwhm="0.001371" res="318861.6" algo="FTMS"/>
<pk mz="437.092198" i="1562254.5" sn="9.76" a="1492.60" fwhm="0.001125" res="388475.0" algo="FTMS"/>
<pk mz="437.109021" i="28478100.0" z="-1" sn="218.21" a="41053.87" fwhm="0.001391" res="314142.2" algo="FTMS" component_name="M" deconvoluted_molecular_mass="437.109860" deconvoluted_isotopic_mass="437.109872"/>
<pk mz="437.120267" i="4354710.5" sn="31.39" a="6251.87" fwhm="0.001404" res="311389.4" algo="FTMS"/>
<pk mz="437.145310" i="20495006.0" z="-1" sn="156.39" a="29416.97" fwhm="0.001449" res="301688.0" algo="FTMS" component_name="t" deconvoluted_molecular_mass="437.146104" deconvoluted_isotopic_mass="437.146161"/>
<pk mz="437.158425" i="3547808.8" sn="25.14" a="4351.90" fwhm="0.001657" res="263837.3" algo="FTMS"/>
<pk mz="437.175907" i="1677605.5" sn="10.66" a="2241.37" fwhm="0.001718" res="254403.2" algo="FTMS"/>
<pk mz="437.181765" i="8359591.0" sn="62.40" a="11650.14" fwhm="0.001402" res="311724.3" algo="FTMS"/>
<pk mz="437.194807" i="4039850.8" sn="28.95" a="5178.68" fwhm="0.001362" res="321072.9" algo="FTMS"/>
<pk mz="437.212759" i="1684399.6" sn="10.71" a="1831.42" fwhm="0.001361" res="321144.8" algo="FTMS"/>
<pk mz="437.218211" i="3205297.0" sn="22.49" a="3831.35" fwhm="0.001318" res="331727.7" algo="FTMS"/>
<pk mz="437.231240" i="2433716.8" sn="16.51" a="2651.30" fwhm="0.001272" res="343630.9" algo="FTMS"/>
<pk mz="437.254576" i="2024123.1" sn="13.34" a="2412.46" fwhm="0.001362" res="321082.8" algo="FTMS"/>
<pk mz="438.031389" i="1865615.6" sn="12.11" a="2067.55" fwhm="0.001256" res="348878.2" algo="FTMS"/>
<pk mz="438.039645" i="1890193.9" z="-1" sn="12.30" a="1907.40" fwhm="0.001190" res="368213.9" algo="FTMS" component_name="FV" deconvoluted_molecular_mass="437.037086" deconvoluted_isotopic_mass="438.040499"/>
<pk mz="438.046903" i="1789075.9" sn="11.52" a="1804.96" fwhm="0.001223" res="358249.6" algo="FTMS"/>
<pk mz="438.067831" i="7246745.5" sn="53.78" a="10013.85" fwhm="0.001432" res="305899.2" algo="FTMS"/>
<pk mz="438.075885" i="3774875.8" z="-1" sn="26.90" a="4784.11" fwhm="0.001419" res="308723.4" algo="FTMS" component_name="q" deconvoluted_molecular_mass="437.073424" deconvoluted_isotopic_mass="438.076740"/>
<pk mz="438.079199" i="1453980.8" sn="8.92" a="1374.51" fwhm="0.001217" res="360025.8" algo="FTMS"/>
<pk mz="438.083398" i="1217181.9" sn="7.09" a="744.82" fwhm="0.000951" res="460720.7" algo="FTMS"/>
<pk mz="438.089280" i="1295263.5" sn="7.69" a="1222.89" fwhm="0.001290" res="339717.6" algo="FTMS"/>
<pk mz="438.104159" i="6447011.5" sn="47.59" a="8706.95" fwhm="0.001433" res="305804.7" algo="FTMS"/>
<pk mz="438.112279" i="4960165.5" z="-1" sn="36.08" a="7122.76" fwhm="0.001533" res="285806.9" algo="FTMS" component_name="M" deconvoluted_molecular_mass="437.109860" deconvoluted_isotopic_mass="438.113134"/>
<pk mz="438.115486" i="1480358.6" sn="9.13" a="1693.70" fwhm="0.001599" res="273914.8" algo="FTMS"/>
<pk mz="438.140619" i="4114861.5" z="-1" sn="29.53" a="5134.63" fwhm="0.001384" res="316530.5" algo="FTMS" component_name="u" deconvoluted_molecular_mass="435.130689" deconvoluted_isotopic_mass="438.141474"/>
<pk mz="438.148741" i="4536239.5" z="-1" sn="32.79" a="5568.60" fwhm="0.001301" res="336745.0" algo="FTMS" component_name="t" deconvoluted_molecular_mass="437.146104" deconvoluted_isotopic_mass="438.149596"/>
<pk mz="438.153539" i="1401777.0" sn="8.52" a="1221.42" fwhm="0.001263" res="347019.4" algo="FTMS"/>
<pk mz="438.161953" i="1319731.3" sn="7.88" a="1556.69" fwhm="0.001466" res="298950.1" algo="FTMS"/>
<pk mz="438.177052" i="2049463.5" sn="13.53" a="2466.61" fwhm="0.001362" res="321682.7" algo="FTMS"/>
<pk mz="438.185286" i="1421113.8" sn="8.67" a="1384.96" fwhm="0.001346" res="325576.5" algo="FTMS"/>
<pk mz="438.198175" i="1258685.3" sn="7.41" a="1062.69" fwhm="0.001241" res="353089.5" algo="FTMS"/>
<pk mz="438.994411" i="1323926.0" sn="7.91" a="1305.27" fwhm="0.001249" res="351488.9" algo="FTMS"/>
<pk mz="439.015480" i="2420379.8" sn="16.40" a="2459.74" fwhm="0.001250" res="351257.5" algo="FTMS"/>
<pk mz="439.030635" i="2428576.0" sn="16.47" a="3261.42" fwhm="0.001568" res="279914.5" algo="FTMS"/>
<pk mz="439.041841" i="1755555.0" sn="11.26" a="2043.43" fwhm="0.001558" res="281730.4" algo="FTMS"/>
<pk mz="439.051877" i="13065382.0" z="-1" sn="98.85" a="18650.44" fwhm="0.001419" res="309308.3" algo="FTMS" component_name="DA" deconvoluted_molecular_mass="439.052696" deconvoluted_isotopic_mass="439.052735"/>
<pk mz="439.062995" i="2140328.8" sn="14.24" a="2681.77" fwhm="0.001447" res="303401.9" algo="FTMS"/>
<pk mz="439.067184" i="1694377.9" sn="10.78" a="2063.57" fwhm="0.001451" res="302665.4" algo="FTMS"/>
<pk mz="439.078618" i="1419564.9" z="-1" sn="8.65" a="1921.69" fwhm="0.001639" res="267970.4" algo="FTMS" component_name="q" deconvoluted_molecular_mass="437.073424" deconvoluted_isotopic_mass="439.079476"/>
<pk mz="439.088231" i="25701552.0" z="-1" sn="196.71" a="37886.02" fwhm="0.001394" res="314934.1" algo="FTMS" component_name="R" deconvoluted_molecular_mass="439.089047" deconvoluted_isotopic_mass="439.089089"/>
<pk mz="439.099527" i="4364466.5" sn="31.46" a="6351.01" fwhm="0.001514" res="290038.6" algo="FTMS"/>
<pk mz="439.107865" i="1518004.9" sn="9.42" a="1606.15" fwhm="0.001353" res="324532.1" algo="FTMS"/>
<pk mz="439.124640" i="27225274.0" z="-1" sn="208.51" a="38855.97" fwhm="0.001371" res="320354.4" algo="FTMS" component_name="P" deconvoluted_molecular_mass="439.125553" deconvoluted_isotopic_mass="439.125498"/>
<pk mz="439.135801" i="2008764.5" sn="13.22" a="2746.99" fwhm="0.001605" res="273642.0" algo="FTMS"/>
<pk mz="439.161047" i="15174851.0" z="-1" sn="115.18" a="22286.22" fwhm="0.001448" res="303294.0" algo="FTMS" component_name="BP" deconvoluted_molecular_mass="439.161874" deconvoluted_isotopic_mass="439.161906"/>
<pk mz="439.174069" i="2824902.8" sn="19.54" a="3359.45" fwhm="0.001373" res="319899.2" algo="FTMS"/>
<pk mz="439.197377" i="7410893.0" sn="55.05" a="10305.17" fwhm="0.001406" res="312355.2" algo="FTMS"/>
<pk mz="439.210584" i="1730768.8" sn="11.06" a="1883.81" fwhm="0.001337" res="328563.2" algo="FTMS"/>
<pk mz="439.233700" i="4140759.0" sn="29.73" a="5384.85" fwhm="0.001395" res="314972.0" algo="FTMS"/>
<pk mz="439.270273" i="2070497.0" sn="13.69" a="2369.38" fwhm="0.001322" res="332151.8" algo="FTMS"/>
<pk mz="440.025981" i="2006445.8" sn="13.20" a="2007.47" fwhm="0.001212" res="362919.2" algo="FTMS"/>
<pk mz="440.047180" i="2863283.5" sn="19.83" a="3945.93" fwhm="0.001602" res="274755.3" algo="FTMS"/>
<pk mz="440.054882" i="1761781.5" z="-1" sn="11.12" a="2338.88" fwhm="0.001700" res="258807.9" algo="FTMS" component_name="DA" deconvoluted_molecular_mass="439.052696" deconvoluted_isotopic_mass="440.055745"/>
<pk mz="440.062480" i="2369975.5" sn="15.75" a="2519.58" fwhm="0.001227" res="358587.7" algo="FTMS"/>
<pk mz="440.083546" i="4949437.5" sn="35.40" a="6608.49" fwhm="0.001447" res="304153.6" algo="FTMS"/>
<pk mz="440.091541" i="3519935.5" z="-1" sn="24.51" a="4327.08" fwhm="0.001392" res="316122.0" algo="FTMS" component_name="R" deconvoluted_molecular_mass="439.089047" deconvoluted_isotopic_mass="440.092404"/>
<pk mz="440.119841" i="4562887.0" sn="32.45" a="6406.47" fwhm="0.001521" res="289302.3" algo="FTMS"/>
<pk mz="440.128090" i="4508105.5" z="-1" sn="32.04" a="5906.24" fwhm="0.001383" res="318211.3" algo="FTMS" component_name="P" deconvoluted_molecular_mass="439.125553" deconvoluted_isotopic_mass="440.128952"/>
<pk mz="440.132976" i="1639882.6" sn="10.19" a="2048.87" fwhm="0.001810" res="243214.7" algo="FTMS"/>
<pk mz="440.156361" i="2525137.0" z="-1" sn="16.93" a="2867.41" fwhm="0.001362" res="323171.9" algo="FTMS" component_name="t" deconvoluted_molecular_mass="437.146104" deconvoluted_isotopic_mass="440.157223"/>
<pk mz="440.164156" i="2480851.0" z="-1" sn="16.59" a="3491.99" fwhm="0.001615" res="272504.7" algo="FTMS" component_name="BP" deconvoluted_molecular_mass="439.161874" deconvoluted_isotopic_mass="440.165019"/>
<pk mz="440.200807" i="1304029.0" sn="7.63" a="1131.66" fwhm="0.001255" res="350861.1" algo="FTMS"/>
<pk mz="441.009898" i="2966199.0" sn="20.29" a="3775.45" fwhm="0.001472" res="299566.3" algo="FTMS"/>
<pk mz="441.021123" i="1850810.1" sn="11.79" a="2312.93" fwhm="0.001564" res="282001.2" algo="FTMS"/>
<pk mz="441.031092" i="4084412.8" sn="28.81" a="5410.15" fwhm="0.001423" res="310011.0" algo="FTMS"/>
<pk mz="441.046277" i="3559104.8" sn="24.80" a="4662.13" fwhm="0.001466" res="300911.2" algo="FTMS"/>
<pk mz="441.049687" i="1381313.8" sn="8.22" a="1109.06" fwhm="0.001095" res="402932.2" algo="FTMS"/>
<pk mz="441.057497" i="2123716.0" sn="13.87" a="2919.18" fwhm="0.001676" res="263196.2" algo="FTMS"/>
<pk mz="441.067505" i="16477895.0" z="-1" sn="123.21" a="24197.07" fwhm="0.001427" res="309133.4" algo="FTMS" component_name="BC" deconvoluted_molecular_mass="441.068355" deconvoluted_isotopic_mass="441.068371"/>
<pk mz="441.078851" i="1987785.6" sn="12.84" a="2368.87" fwhm="0.001402" res="314549.6" algo="FTMS"/>
<pk mz="441.082814" i="5991114.5" sn="43.33" a="7921.24" fwhm="0.001359" res="324493.0" algo="FTMS"/>
<pk mz="441.094253" i="1842125.8" z="-1" sn="11.73" a="2516.43" fwhm="0.001589" res="277655.6" algo="FTMS" component_name="R" deconvoluted_molecular_mass="439.089047" deconvoluted_isotopic_mass="441.095119"/>
<pk mz="441.103920" i="26332880.0" z="-1" sn="198.28" a="38208.26" fwhm="0.001388" res="317793.9" algo="FTMS" component_name="Q" deconvoluted_molecular_mass="441.104746" deconvoluted_isotopic_mass="441.104786"/>
<pk mz="441.115138" i="2219475.5" sn="14.60" a="2656.38" fwhm="0.001327" res="332531.0" algo="FTMS"/>
<pk mz="441.119400" i="1637332.5" sn="10.17" a="1565.28" fwhm="0.001249" res="353243.1" algo="FTMS"/>
<pk mz="441.132179" i="1549784.0" z="-1" sn="9.50" a="1370.54" fwhm="0.001047" res="421307.1" algo="FTMS" component_name="P" deconvoluted_molecular_mass="439.125553" deconvoluted_isotopic_mass="441.133045"/>
<pk mz="441.140258" i="18607834.0" z="-1" sn="139.44" a="27700.44" fwhm="0.001453" res="303537.5" algo="FTMS" component_name="AG" deconvoluted_molecular_mass="441.141186" deconvoluted_isotopic_mass="441.141125"/>
<pk mz="441.155447" i="1442270.3" z="-1" sn="8.68" a="1283.33" fwhm="0.001187" res="371711.6" algo="FTMS" component_name="t" deconvoluted_molecular_mass="437.146104" deconvoluted_isotopic_mass="441.156313"/>
<pk mz="441.176618" i="9891556.0" sn="73.04" a="14637.25" fwhm="0.001513" res="291535.1" algo="FTMS"/>
<pk mz="441.189364" i="1514087.4" sn="9.23" a="1902.86" fwhm="0.001747" res="252575.3" algo="FTMS"/>
<pk mz="441.203173" i="1567083.0" sn="9.63" a="2083.60" fwhm="0.001734" res="254369.7" algo="FTMS"/>
<pk mz="441.213026" i="7206637.5" sn="52.59" a="10496.32" fwhm="0.001517" res="290891.3" algo="FTMS"/>
<pk mz="441.249423" i="4752631.5" sn="33.90" a="6542.87" fwhm="0.001478" res="298634.6" algo="FTMS"/>
<pk mz="441.285768" i="2177793.3" sn="14.28" a="2486.84" fwhm="0.001292" res="341659.2" algo="FTMS"/>
<pk mz="442.041588" i="2910156.0" sn="19.86" a="3665.50" fwhm="0.001367" res="323348.5" algo="FTMS"/>
<pk mz="442.053183" i="1243983.0" sn="7.17" a="1323.68" fwhm="0.001491" res="296580.2" algo="FTMS"/>
<pk mz="442.062625" i="2439633.5" sn="16.28" a="3359.94" fwhm="0.001569" res="281706.5" algo="FTMS"/>
<pk mz="442.070747" i="3175379.8" z="-1" sn="21.88" a="4692.65" fwhm="0.001618" res="273161.8" algo="FTMS" component_name="BC" deconvoluted_molecular_mass="441.068355" deconvoluted_isotopic_mass="442.071617"/>
<pk mz="442.077932" i="2638293.8" sn="17.79" a="2864.77" fwhm="0.001221" res="361980.2" algo="FTMS"/>
<pk mz="442.089267" i="1603032.8" sn="9.90" a="1569.01" fwhm="0.001296" res="341009.9" algo="FTMS"/>
<pk mz="442.099145" i="3823579.3" sn="26.82" a="5571.34" fwhm="0.001641" res="269387.0" algo="FTMS"/>
<pk mz="442.107278" i="4395997.5" z="-1" sn="31.18" a="5865.61" fwhm="0.001469" res="300887.2" algo="FTMS" component_name="Q" deconvoluted_molecular_mass="441.104746" deconvoluted_isotopic_mass="442.108148"/>
<pk mz="442.114426" i="1388767.4" sn="8.27" a="1420.38" fwhm="0.001375" res="321471.8" algo="FTMS"/>
<pk mz="442.135594" i="2624741.0" sn="17.68" a="3202.31" fwhm="0.001407" res="314333.8" algo="FTMS"/>
<pk mz="442.143632" i="3168743.3" z="-1" sn="21.83" a="3894.28" fwhm="0.001385" res="319304.6" algo="FTMS" component_name="AG" deconvoluted_molecular_mass="441.141186" deconvoluted_isotopic_mass="442.144503"/>
<pk mz="442.172014" i="1944302.9" sn="12.50" a="2083.20" fwhm="0.001376" res="321445.0" algo="FTMS"/>
<pk mz="442.179898" i="2372593.0" sn="15.76" a="3141.29" fwhm="0.001519" res="291128.7" algo="FTMS"/>
<pk mz="442.208014" i="1277240.5" sn="7.42" a="1491.43" fwhm="0.001669" res="264945.4" algo="FTMS"/>
<pk mz="442.216496" i="1407482.8" sn="8.41" a="1320.12" fwhm="0.001247" res="354553.6" algo="FTMS"/>
<pk mz="443.025626" i="5002450.5" sn="35.79" a="6725.99" fwhm="0.001467" res="302043.4" algo="FTMS"/>
<pk mz="443.036603" i="2134101.5" sn="13.95" a="3583.24" fwhm="0.001953" res="226850.6" algo="FTMS"/>
<pk mz="443.046780" i="6501592.5" sn="47.21" a="9691.58" fwhm="0.001566" res="282953.5" algo="FTMS"/>
<pk mz="443.061974" i="4757212.5" sn="33.93" a="7081.22" fwhm="0.001622" res="273175.5" algo="FTMS"/>
<pk mz="443.073323" i="2944223.3" sn="20.12" a="4074.78" fwhm="0.001571" res="282006.7" algo="FTMS"/>
<pk mz="443.083170" i="15493346.0" z="-1" sn="115.71" a="22492.70" fwhm="0.001408" res="314761.8" algo="FTMS" component_name="BL" deconvoluted_molecular_mass="443.084039" deconvoluted_isotopic_mass="443.084045"/>
<pk mz="443.094451" i="1442085.0" sn="8.67" a="2267.73" fwhm="0.001993" res="222330.6" algo="FTMS"/>
<pk mz="443.098389" i="4326118.0" sn="30.64" a="5559.37" fwhm="0.001440" res="307743.0" algo="FTMS"/>
<pk mz="443.109654" i="1455593.0" z="-1" sn="8.78" a="1502.54" fwhm="0.001320" res="335562.3" algo="FTMS" component_name="Q" deconvoluted_molecular_mass="441.104746" deconvoluted_isotopic_mass="443.110529"/>
<pk mz="443.111724" i="1549289.6" sn="9.49" a="1471.67" fwhm="0.001184" res="374285.2" algo="FTMS"/>
<pk mz="443.119530" i="16310508.0" z="-1" sn="121.93" a="24798.06" fwhm="0.001490" res="297347.1" algo="FTMS" component_name="BF" deconvoluted_molecular_mass="443.120426" deconvoluted_isotopic_mass="443.120404"/>
<pk mz="443.134741" i="3024367.8" sn="20.73" a="3916.18" fwhm="0.001474" res="300665.3" algo="FTMS"/>
<pk mz="443.147882" i="1400819.1" z="-1" sn="8.36" a="1341.14" fwhm="0.001533" res="289151.0" algo="FTMS" component_name="AG" deconvoluted_molecular_mass="441.141186" deconvoluted_isotopic_mass="443.148756"/>
<pk mz="443.155871" i="9496821.0" sn="70.03" a="14083.43" fwhm="0.001489" res="297651.6" algo="FTMS"/>
<pk mz="443.171344" i="2276089.5" sn="15.03" a="2783.77" fwhm="0.001516" res="292335.4" algo="FTMS"/>
<pk mz="443.184020" i="1239420.9" sn="7.13" a="1447.26" fwhm="0.001482" res="298954.3" algo="FTMS"/>
<pk mz="443.192231" i="9826559.0" sn="72.54" a="14318.58" fwhm="0.001444" res="306944.6" algo="FTMS"/>
<pk mz="443.207690" i="1283075.1" sn="7.46" a="1228.47" fwhm="0.001322" res="335308.7" algo="FTMS"/>
<pk mz="443.228743" i="7518472.5" sn="54.96" a="11260.33" fwhm="0.001524" res="290891.8" algo="FTMS"/>
<pk mz="443.264971" i="3734802.3" sn="26.14" a="4885.09" fwhm="0.001468" res="301926.9" algo="FTMS"/>
<pk mz="443.301654" i="1310236.1" sn="7.67" a="994.87" fwhm="0.001075" res="412562.2" algo="FTMS"/>
<pk mz="444.020924" i="2874587.0" sn="19.58" a="3968.14" fwhm="0.001568" res="283226.5" algo="FTMS"/>
<pk mz="444.032054" i="1336030.0" sn="7.86" a="1196.99" fwhm="0.001152" res="385474.4" algo="FTMS"/>
<pk mz="444.057219" i="4348388.5" sn="30.81" a="6487.45" fwhm="0.001623" res="273549.8" algo="FTMS"/>
<pk mz="444.068457" i="1939431.6" sn="12.46" a="2646.22" fwhm="0.001666" res="266513.0" algo="FTMS"/>
<pk mz="444.078425" i="2391530.3" sn="15.90" a="2695.47" fwhm="0.001291" res="344099.1" algo="FTMS"/>
<pk mz="444.086476" i="2784236.3" z="-1" sn="18.90" a="3437.06" fwhm="0.001358" res="326991.5" algo="FTMS" component_name="BL" deconvoluted_molecular_mass="443.084039" deconvoluted_isotopic_mass="444.087354"/>
<pk mz="444.093559" i="3221230.3" sn="22.22" a="4662.44" fwhm="0.001660" res="267591.9" algo="FTMS"/>
<pk mz="444.104823" i="1449457.3" sn="8.73" a="1475.12" fwhm="0.001376" res="322679.9" algo="FTMS"/>
<pk mz="444.114861" i="2250228.0" sn="14.83" a="3115.43" fwhm="0.001566" res="283529.3" algo="FTMS"/>
<pk mz="444.123010" i="2956790.0" z="-1" sn="20.21" a="3613.72" fwhm="0.001344" res="330343.5" algo="FTMS" component_name="BF" deconvoluted_molecular_mass="443.120426" deconvoluted_isotopic_mass="444.123889"/>
<pk mz="444.130083" i="1509880.0" sn="9.19" a="1511.56" fwhm="0.001224" res="362831.8" algo="FTMS"/>
<pk mz="444.151003" i="2185213.5" sn="14.33" a="2305.40" fwhm="0.001305" res="340250.3" algo="FTMS"/>
<pk mz="444.159226" i="2402303.8" sn="15.99" a="2526.18" fwhm="0.001214" res="365990.6" algo="FTMS"/>
<pk mz="444.187508" i="1685255.1" sn="10.52" a="1541.20" fwhm="0.001181" res="376196.4" algo="FTMS"/>
<pk mz="444.195548" i="2190089.3" sn="14.37" a="2439.18" fwhm="0.001297" res="342351.3" algo="FTMS"/>
<pk mz="444.224155" i="1291536.9" sn="7.53" a="1040.67" fwhm="0.001350" res="328940.1" algo="FTMS"/>
<pk mz="444.232040" i="2445587.0" sn="16.32" a="3009.24" fwhm="0.001418" res="313230.6" algo="FTMS"/>
<pk mz="445.004920" i="2621919.0" sn="17.66" a="3804.58" fwhm="0.001618" res="274984.0" algo="FTMS"/>
<pk mz="445.041292" i="7130856.5" sn="52.00" a="10499.97" fwhm="0.001492" res="298222.4" algo="FTMS"/>
<pk mz="445.052556" i="3136235.5" sn="21.58" a="4489.70" fwhm="0.001542" res="288616.8" algo="FTMS"/>
<pk mz="445.062375" i="5023982.0" sn="35.95" a="8079.53" fwhm="0.001687" res="263829.6" algo="FTMS"/>
<pk mz="445.077604" i="6775538.0" sn="49.30" a="9992.63" fwhm="0.001559" res="285505.7" algo="FTMS"/>
<pk mz="445.089018" i="4007669.3" sn="28.21" a="5726.14" fwhm="0.001576" res="282441.1" algo="FTMS"/>
<pk mz="445.098794" i="9324280.0" sn="68.71" a="13974.20" fwhm="0.001516" res="293613.0" algo="FTMS"/>
<pk mz="445.114108" i="5916412.0" sn="42.75" a="8586.69" fwhm="0.001461" res="304635.7" algo="FTMS"/>
<pk mz="445.117109" i="1656060.6" sn="10.30" a="1784.56" fwhm="0.001370" res="324880.9" algo="FTMS"/>
<pk mz="445.125590" i="2212478.8" sn="14.54" a="3416.22" fwhm="0.002227" res="199843.5" algo="FTMS"/>
<pk mz="445.135211" i="6884097.5" sn="50.12" a="10146.70" fwhm="0.001463" res="304194.0" algo="FTMS"/>
<pk mz="445.150490" i="4444933.5" sn="31.54" a="6747.73" fwhm="0.001550" res="287230.4" algo="FTMS"/>
<pk mz="445.163512" i="2176264.8" sn="14.26" a="2416.49" fwhm="0.001267" res="351271.8" algo="FTMS"/>
<pk mz="445.171487" i="5665035.0" sn="40.84" a="8532.78" fwhm="0.001563" res="284878.8" algo="FTMS"/>
<pk mz="445.186785" i="9083663.0" sn="66.88" a="13195.67" fwhm="0.001462" res="304445.0" algo="FTMS"/>
<pk mz="445.199788" i="1906962.4" sn="12.21" a="2252.96" fwhm="0.001359" res="327643.8" algo="FTMS"/>
<pk mz="445.207876" i="6345492.5" sn="46.02" a="9096.25" fwhm="0.001492" res="298395.5" algo="FTMS"/>
<pk mz="445.241724" i="3628317.5" sn="25.32" a="5562.35" fwhm="0.001686" res="264099.1" algo="FTMS"/>
<pk mz="445.244324" i="4651806.0" sn="33.12" a="6203.35" fwhm="0.001417" res="314125.1" algo="FTMS"/>
<pk mz="445.280567" i="2092583.6" sn="13.62" a="1894.62" fwhm="0.001279" res="348121.3" algo="FTMS"/>
<pk mz="446.036560" i="3910126.3" sn="27.47" a="5137.82" fwhm="0.001471" res="303206.1" algo="FTMS"/>
<pk mz="446.044487" i="1293296.3" sn="7.53" a="1313.19" fwhm="0.001523" res="292799.3" algo="FTMS"/>
<pk mz="446.065968" i="1351157.9" sn="7.98" a="1483.03" fwhm="0.001518" res="293940.5" algo="FTMS"/>
<pk mz="446.072955" i="5101048.0" sn="36.54" a="7525.88" fwhm="0.001564" res="285127.3" algo="FTMS"/>
<pk mz="446.080810" i="1812729.9" sn="11.49" a="2072.43" fwhm="0.001396" res="319656.4" algo="FTMS"/>
<pk mz="446.084133" i="1713402.6" sn="10.73" a="2223.14" fwhm="0.001577" res="282861.7" algo="FTMS"/>
<pk mz="446.102439" i="1608191.5" sn="9.93" a="1476.35" fwhm="0.001215" res="367121.8" algo="FTMS"/>
<pk mz="446.109123" i="3594241.3" sn="25.06" a="5189.34" fwhm="0.001547" res="288350.5" algo="FTMS"/>
<pk mz="446.117639" i="1288195.5" sn="7.50" a="1206.11" fwhm="0.001236" res="360826.7" algo="FTMS"/>
<pk mz="446.120888" i="1435140.4" sn="8.62" a="1545.23" fwhm="0.001345" res="331739.9" algo="FTMS"/>
<pk mz="446.130221" i="2360070.8" sn="15.66" a="3417.55" fwhm="0.001577" res="282875.3" algo="FTMS"/>
<pk mz="446.138473" i="2001929.0" sn="12.93" a="2276.93" fwhm="0.001374" res="324799.2" algo="FTMS"/>
<pk mz="446.145711" i="1477770.9" sn="8.94" a="2167.86" fwhm="0.001896" res="235248.1" algo="FTMS"/>
<pk mz="446.166947" i="2582032.5" sn="17.35" a="3234.91" fwhm="0.001339" res="333226.2" algo="FTMS"/>
<pk mz="446.175141" i="1520658.5" sn="9.27" a="1668.91" fwhm="0.001513" res="294834.7" algo="FTMS"/>
<pk mz="446.190288" i="2300438.5" sn="15.21" a="2493.70" fwhm="0.001305" res="341984.7" algo="FTMS"/>
<pk mz="446.203282" i="2675994.0" sn="18.07" a="3430.82" fwhm="0.001491" res="299347.6" algo="FTMS"/>
<pk mz="446.211454" i="1462300.0" sn="8.82" a="1318.62" fwhm="0.001413" res="315847.7" algo="FTMS"/>
<pk mz="446.239547" i="1535267.4" sn="9.38" a="1601.05" fwhm="0.001308" res="341039.6" algo="FTMS"/>
<pk mz="447.020676" i="5434607.5" sn="39.08" a="7786.20" fwhm="0.001435" res="311602.5" algo="FTMS"/>
<pk mz="447.031857" i="1336178.5" sn="7.86" a="1237.72" fwhm="0.001407" res="317620.0" algo="FTMS"/>
<pk mz="447.041677" i="1521653.0" sn="9.27" a="2009.01" fwhm="0.001747" res="255822.4" algo="FTMS"/>
<pk mz="447.056988" i="10738937.0" z="-1" sn="79.48" a="15532.73" fwhm="0.001424" res="313984.3" algo="FTMS" component_name="FG" deconvoluted_molecular_mass="447.057888" deconvoluted_isotopic_mass="447.057878"/>
<pk mz="447.060461" i="1251065.9" sn="7.21" a="1134.82" fwhm="0.001272" res="351359.0" algo="FTMS"/>
<pk mz="447.068267" i="4737276.0" sn="33.77" a="6679.20" fwhm="0.001451" res="308023.0" algo="FTMS"/>
<pk mz="447.077873" i="3537662.5" sn="24.63" a="5772.15" fwhm="0.001882" res="237586.5" algo="FTMS"/>
<pk mz="447.091238" i="4080386.0" sn="28.76" a="5547.61" fwhm="0.001737" res="257382.6" algo="FTMS"/>
<pk mz="447.093339" i="11633923.0" z="-1" sn="86.30" a="18144.03" fwhm="0.001580" res="283051.2" algo="FTMS" component_name="EG" deconvoluted_molecular_mass="447.094205" deconvoluted_isotopic_mass="447.094230"/>
<pk mz="447.096634" i="1411715.4" sn="8.43" a="1352.60" fwhm="0.001334" res="335115.4" algo="FTMS"/>
<pk mz="447.104652" i="3989253.5" sn="28.07" a="6022.52" fwhm="0.001575" res="283949.3" algo="FTMS"/>
<pk mz="447.114491" i="3657992.0" sn="25.55" a="5927.06" fwhm="0.001686" res="265234.8" algo="FTMS"/>
<pk mz="447.129676" i="9020684.0" sn="66.39" a="13611.05" fwhm="0.001551" res="288316.8" algo="FTMS"/>
<pk mz="447.133056" i="1568268.9" sn="9.63" a="1984.80" fwhm="0.001578" res="283355.8" algo="FTMS"/>
<pk mz="447.142737" i="2084879.4" sn="13.56" a="2904.03" fwhm="0.002170" res="206049.8" algo="FTMS"/>
<pk mz="447.150594" i="2640401.5" sn="17.79" a="3727.57" fwhm="0.001607" res="278234.8" algo="FTMS"/>
<pk mz="447.165990" i="6324501.5" sn="45.86" a="8991.78" fwhm="0.001466" res="305052.7" algo="FTMS"/>
<pk mz="447.179234" i="2925337.0" sn="19.96" a="3993.28" fwhm="0.001510" res="296156.3" algo="FTMS"/>
<pk mz="447.187281" i="3450651.0" sn="23.97" a="4522.75" fwhm="0.001475" res="303276.5" algo="FTMS"/>
<pk mz="447.196735" i="1249821.5" sn="7.20" a="993.61" fwhm="0.001129" res="395967.7" algo="FTMS"/>
<pk mz="447.202426" i="2309663.0" sn="15.27" a="3031.22" fwhm="0.001604" res="278760.0" algo="FTMS"/>
<pk mz="447.215621" i="2168098.5" sn="14.20" a="2810.40" fwhm="0.001591" res="281066.1" algo="FTMS"/>
<pk mz="447.223639" i="3214116.5" sn="22.16" a="3869.78" fwhm="0.001350" res="331263.1" algo="FTMS"/>
<pk mz="447.238832" i="1344424.4" sn="7.92" a="1558.83" fwhm="0.001530" res="292273.9" algo="FTMS"/>
<pk mz="447.259853" i="1903661.9" sn="12.18" a="2128.76" fwhm="0.001474" res="303510.8" algo="FTMS"/>
<pk mz="448.015597" i="2036466.4" sn="13.19" a="2042.25" fwhm="0.001251" res="357993.7" algo="FTMS"/>
<pk mz="448.052187" i="5705212.0" sn="41.14" a="8585.54" fwhm="0.001535" res="291944.0" algo="FTMS"/>
<pk mz="448.060383" i="2335230.0" z="-1" sn="15.47" a="3005.89" fwhm="0.001499" res="298839.6" algo="FTMS" component_name="FG" deconvoluted_molecular_mass="447.057888" deconvoluted_isotopic_mass="448.061278"/>
<pk mz="448.063376" i="2115070.8" sn="13.79" a="2752.08" fwhm="0.001536" res="291784.4" algo="FTMS"/>
<pk mz="448.088602" i="6679045.5" sn="48.56" a="9502.78" fwhm="0.001445" res="310128.9" algo="FTMS"/>
<pk mz="448.096495" i="1818119.4" z="-1" sn="11.53" a="2281.24" fwhm="0.001637" res="273694.2" algo="FTMS" component_name="EG" deconvoluted_molecular_mass="447.094205" deconvoluted_isotopic_mass="448.097390"/>
<pk mz="448.099910" i="2695432.3" sn="18.21" a="3853.80" fwhm="0.001691" res="265023.0" algo="FTMS"/>
<pk mz="448.124985" i="3886606.8" sn="27.28" a="5557.31" fwhm="0.001573" res="284964.8" algo="FTMS"/>
<pk mz="448.133184" i="1867664.9" sn="11.91" a="2522.74" fwhm="0.001720" res="260617.9" algo="FTMS"/>
<pk mz="448.135943" i="1669137.6" sn="10.39" a="1766.18" fwhm="0.001267" res="353825.0" algo="FTMS"/>
<pk mz="448.145872" i="1778708.1" sn="11.23" a="2121.21" fwhm="0.001404" res="319103.7" algo="FTMS"/>
<pk mz="448.161463" i="2211352.3" sn="14.52" a="2384.41" fwhm="0.001410" res="317778.4" algo="FTMS"/>
<pk mz="448.169235" i="1738010.3" sn="10.92" a="1862.94" fwhm="0.001315" res="340871.0" algo="FTMS"/>
<pk mz="448.182337" i="2920477.5" sn="19.93" a="4143.55" fwhm="0.001576" res="284318.2" algo="FTMS"/>
<pk mz="448.205977" i="1404195.8" sn="8.38" a="1157.80" fwhm="0.001188" res="377217.3" algo="FTMS"/>
<pk mz="448.218772" i="2065959.1" sn="13.42" a="2276.03" fwhm="0.001396" res="321088.3" algo="FTMS"/>
<pk mz="449.036253" i="8792826.0" sn="64.66" a="13065.06" fwhm="0.001515" res="296462.7" algo="FTMS"/>
<pk mz="449.047411" i="2896125.3" sn="19.74" a="3676.06" fwhm="0.001375" res="326573.0" algo="FTMS"/>
<pk mz="449.072538" i="13745924.0" z="-1" sn="102.38" a="21839.98" fwhm="0.001615" res="278089.5" algo="FTMS" component_name="CK" deconvoluted_molecular_mass="449.073432" deconvoluted_isotopic_mass="449.073436"/>
<pk mz="449.083805" i="5285126.5" sn="37.94" a="9262.17" fwhm="0.001756" res="255707.2" algo="FTMS"/>
<pk mz="449.088046" i="2191111.8" sn="14.37" a="2461.12" fwhm="0.001340" res="335183.7" algo="FTMS"/>
<pk mz="449.093382" i="1337609.3" sn="7.87" a="1327.46" fwhm="0.001442" res="311534.3" algo="FTMS"/>
<pk mz="449.108965" i="21186318.0" z="-1" sn="159.06" a="32189.97" fwhm="0.001483" res="302832.6" algo="FTMS" component_name="l" deconvoluted_molecular_mass="449.109854" deconvoluted_isotopic_mass="449.109863"/>
<pk mz="449.112396" i="1440014.1" sn="8.65" a="1069.83" fwhm="0.001045" res="429636.5" algo="FTMS"/>
<pk mz="449.120188" i="3951888.0" sn="27.78" a="5853.56" fwhm="0.001557" res="288366.5" algo="FTMS"/>
<pk mz="449.145447" i="12867351.0" z="-1" sn="95.69" a="19597.08" fwhm="0.001494" res="300584.2" algo="FTMS" component_name="DF" deconvoluted_molecular_mass="449.146319" deconvoluted_isotopic_mass="449.146345"/>
<pk mz="449.150203" i="1770263.9" sn="11.16" a="2400.19" fwhm="0.001575" res="285086.6" algo="FTMS"/>
<pk mz="449.158417" i="2928922.0" sn="19.99" a="4124.64" fwhm="0.001561" res="287763.9" algo="FTMS"/>
<pk mz="449.166342" i="1239068.0" sn="7.12" a="1405.20" fwhm="0.001741" res="257932.7" algo="FTMS"/>
<pk mz="449.173731" i="1409053.9" sn="8.41" a="1545.36" fwhm="0.001514" res="296752.5" algo="FTMS"/>
<pk mz="449.176106" i="1409758.5" sn="8.42" a="1929.23" fwhm="0.001783" res="251865.4" algo="FTMS"/>
<pk mz="449.181748" i="6181664.0" sn="44.77" a="9030.21" fwhm="0.001511" res="297207.8" algo="FTMS"/>
<pk mz="449.194756" i="4663075.5" sn="33.20" a="6189.45" fwhm="0.001363" res="329561.7" algo="FTMS"/>
<pk mz="449.202852" i="1432101.5" sn="8.59" a="1122.65" fwhm="0.001133" res="396375.1" algo="FTMS"/>
<pk mz="449.218067" i="2073641.4" sn="13.47" a="2858.54" fwhm="0.001625" res="276525.4" algo="FTMS"/>
<pk mz="449.231108" i="2353452.8" sn="15.60" a="2492.74" fwhm="0.001311" res="342743.6" algo="FTMS"/>
<pk mz="450.031472" i="3475962.5" sn="24.15" a="4216.40" fwhm="0.001379" res="326405.6" algo="FTMS"/>
<pk mz="450.039478" i="1821692.6" sn="11.55" a="2488.97" fwhm="0.001636" res="275009.4" algo="FTMS"/>
<pk mz="450.067857" i="6388740.0" sn="46.34" a="10008.00" fwhm="0.001671" res="269340.3" algo="FTMS"/>
<pk mz="450.075856" i="2996742.0" z="-1" sn="20.50" a="3817.10" fwhm="0.001503" res="299509.4" algo="FTMS" component_name="CK" deconvoluted_molecular_mass="449.073432" deconvoluted_isotopic_mass="450.076759"/>
<pk mz="450.079058" i="2006534.8" sn="12.96" a="2028.45" fwhm="0.001280" res="351675.4" algo="FTMS"/>
<pk mz="450.104174" i="6959117.0" sn="50.69" a="10464.25" fwhm="0.001561" res="288434.3" algo="FTMS"/>
<pk mz="450.112248" i="4395535.5" z="-1" sn="31.16" a="5768.52" fwhm="0.001413" res="318653.1" algo="FTMS" component_name="l" deconvoluted_molecular_mass="449.109854" deconvoluted_isotopic_mass="450.113150"/>
<pk mz="450.115691" i="1950224.3" sn="12.53" a="2231.55" fwhm="0.001408" res="319710.2" algo="FTMS"/>
<pk mz="450.140723" i="3401750.5" sn="23.59" a="4256.53" fwhm="0.001686" res="267051.0" algo="FTMS"/>
<pk mz="450.148650" i="2972440.8" z="-1" sn="20.32" a="4034.71" fwhm="0.001553" res="289879.2" algo="FTMS" component_name="DF" deconvoluted_molecular_mass="449.146319" deconvoluted_isotopic_mass="450.149552"/>
<pk mz="450.161651" i="1461020.0" sn="8.80" a="1482.86" fwhm="0.001282" res="351145.0" algo="FTMS"/>
<pk mz="450.176829" i="2038815.9" sn="13.21" a="2039.02" fwhm="0.001317" res="341821.6" algo="FTMS"/>
<pk mz="450.198154" i="1735717.4" sn="10.90" a="1706.30" fwhm="0.001181" res="381116.7" algo="FTMS"/>
<pk mz="451.015740" i="2697974.5" sn="18.23" a="3556.27" fwhm="0.001477" res="305331.0" algo="FTMS"/>
<pk mz="451.026810" i="1303929.4" sn="7.61" a="1299.38" fwhm="0.001724" res="261625.1" algo="FTMS"/>
<pk mz="451.051842" i="11821312.0" z="-1" sn="87.72" a="17440.07" fwhm="0.001490" res="302633.0" algo="FTMS" component_name="EA" deconvoluted_molecular_mass="451.052743" deconvoluted_isotopic_mass="451.052748"/>
<pk mz="451.063027" i="2675970.8" sn="18.06" a="3980.93" fwhm="0.001710" res="263854.2" algo="FTMS"/>
<pk mz="451.071464" i="1391108.8" sn="8.27" a="1250.19" fwhm="0.001241" res="363337.2" algo="FTMS"/>
<pk mz="451.088215" i="20347146.0" z="-1" sn="152.66" a="31506.47" fwhm="0.001503" res="300078.8" algo="FTMS" component_name="v" deconvoluted_molecular_mass="451.089136" deconvoluted_isotopic_mass="451.089121"/>
<pk mz="451.091446" i="1338761.9" sn="7.87" a="1325.78" fwhm="0.001471" res="306625.8" algo="FTMS"/>
<pk mz="451.099462" i="5373196.0" sn="38.60" a="8214.75" fwhm="0.001581" res="285334.4" algo="FTMS"/>
<pk mz="451.107703" i="1274638.0" sn="7.38" a="1016.73" fwhm="0.001188" res="379680.0" algo="FTMS"/>
<pk mz="451.124696" i="22731026.0" z="-1" sn="170.82" a="34384.15" fwhm="0.001491" res="302574.9" algo="FTMS" component_name="d" deconvoluted_molecular_mass="451.125639" deconvoluted_isotopic_mass="451.125603"/>
<pk mz="451.136017" i="2873109.3" sn="19.56" a="4401.75" fwhm="0.001749" res="257898.7" algo="FTMS"/>
<pk mz="451.160989" i="11684124.0" z="-1" sn="86.68" a="18379.33" fwhm="0.001565" res="288354.7" algo="FTMS" component_name="EF" deconvoluted_molecular_mass="451.161891" deconvoluted_isotopic_mass="451.161896"/>
<pk mz="451.174125" i="3677471.0" sn="25.69" a="4870.03" fwhm="0.001436" res="314151.8" algo="FTMS"/>
<pk mz="451.191687" i="1589027.4" sn="9.78" a="1845.95" fwhm="0.001478" res="305182.1" algo="FTMS"/>
<pk mz="451.197373" i="4728101.0" sn="33.69" a="6244.01" fwhm="0.001436" res="314270.5" algo="FTMS"/>
<pk mz="451.210459" i="3118120.3" sn="21.43" a="4533.57" fwhm="0.001610" res="280325.1" algo="FTMS"/>
<pk mz="451.233902" i="2476334.3" sn="16.54" a="2884.59" fwhm="0.001350" res="334361.1" algo="FTMS"/>
<pk mz="452.025793" i="1421303.8" sn="8.37" a="1131.09" fwhm="0.001124" res="402152.8" algo="FTMS"/>
<pk mz="452.047163" i="3544061.3" sn="24.29" a="4886.32" fwhm="0.001490" res="303478.5" algo="FTMS"/>
<pk mz="452.055147" i="2093567.1" z="-1" sn="13.41" a="2363.62" fwhm="0.001382" res="327032.5" algo="FTMS" component_name="EA" deconvoluted_molecular_mass="451.052743" deconvoluted_isotopic_mass="452.056057"/>
<pk mz="452.083488" i="6836742.5" sn="48.99" a="10426.18" fwhm="0.001582" res="285796.2" algo="FTMS"/>
<pk mz="452.091644" i="4132360.5" z="-1" sn="28.71" a="6079.85" fwhm="0.001542" res="293183.6" algo="FTMS" component_name="v" deconvoluted_molecular_mass="451.089136" deconvoluted_isotopic_mass="452.092554"/>
<pk mz="452.119769" i="5399055.5" sn="38.21" a="7633.44" fwhm="0.001459" res="309982.2" algo="FTMS"/>
<pk mz="452.127963" i="4427281.5" z="-1" sn="30.92" a="6358.62" fwhm="0.001552" res="291266.1" algo="FTMS" component_name="d" deconvoluted_molecular_mass="451.125639" deconvoluted_isotopic_mass="452.128873"/>
<pk mz="452.156100" i="2726680.8" sn="18.16" a="3808.60" fwhm="0.001559" res="290076.1" algo="FTMS"/>
<pk mz="452.164296" i="1977626.9" z="-1" sn="12.54" a="2538.95" fwhm="0.001660" res="272416.2" algo="FTMS" component_name="EF" deconvoluted_molecular_mass="451.161891" deconvoluted_isotopic_mass="452.165206"/>
<pk mz="452.200819" i="1505316.1" sn="9.00" a="1475.62" fwhm="0.001507" res="300109.8" algo="FTMS"/>
<pk mz="452.213849" i="1828647.4" sn="11.42" a="1862.25" fwhm="0.001410" res="320639.4" algo="FTMS"/>
<pk mz="453.010131" i="1501425.0" sn="8.97" a="1803.25" fwhm="0.001628" res="278254.8" algo="FTMS"/>
<pk mz="453.031118" i="5110006.5" sn="36.04" a="7596.55" fwhm="0.001609" res="281584.7" algo="FTMS"/>
<pk mz="453.046736" i="1633786.3" sn="9.96" a="2511.75" fwhm="0.001951" res="232253.3" algo="FTMS"/>
<pk mz="453.057301" i="1846268.9" sn="11.55" a="2047.41" fwhm="0.001394" res="324992.7" algo="FTMS"/>
<pk mz="453.067446" i="14226175.0" z="-1" sn="104.42" a="22691.35" fwhm="0.001582" res="286477.1" algo="FTMS" component_name="CC" deconvoluted_molecular_mass="453.068368" deconvoluted_isotopic_mass="453.068360"/>
<pk mz="453.078799" i="2222082.3" sn="14.37" a="3477.66" fwhm="0.001853" res="244502.4" algo="FTMS"/>
<pk mz="453.086801" i="1329924.4" sn="7.68" a="1412.46" fwhm="0.001411" res="321176.5" algo="FTMS"/>
<pk mz="453.103850" i="21867272.0" z="-1" sn="161.74" a="33792.63" fwhm="0.001510" res="300121.1" algo="FTMS" component_name="h" deconvoluted_molecular_mass="453.104765" deconvoluted_isotopic_mass="453.104765"/>
<pk mz="453.115190" i="3863307.5" sn="26.69" a="5438.21" fwhm="0.001585" res="285814.3" algo="FTMS"/>
<pk mz="453.132480" i="1243151.9" z="-1" sn="7.03" a="908.02" fwhm="0.000943" res="480728.0" algo="FTMS" component_name="d" deconvoluted_molecular_mass="451.125639" deconvoluted_isotopic_mass="453.133395"/>
<pk mz="453.140309" i="18320146.0" z="-1" sn="135.13" a="28287.72" fwhm="0.001524" res="297340.2" algo="FTMS" component_name="AK" deconvoluted_molecular_mass="453.141196" deconvoluted_isotopic_mass="453.141223"/>
<pk mz="453.151591" i="1699732.8" sn="10.46" a="2293.71" fwhm="0.002005" res="226032.1" algo="FTMS"/>
<pk mz="453.176685" i="9123611.0" sn="66.14" a="14064.22" fwhm="0.001566" res="289475.6" algo="FTMS"/>
<pk mz="453.189749" i="2105118.3" sn="13.50" a="2572.32" fwhm="0.001438" res="315180.5" algo="FTMS"/>
<pk mz="453.207849" i="1377058.9" sn="8.03" a="1261.43" fwhm="0.001270" res="356925.9" algo="FTMS"/>
<pk mz="453.213038" i="4318500.0" sn="30.10" a="6211.35" fwhm="0.001571" res="288516.3" algo="FTMS"/>
<pk mz="453.226091" i="1939751.5" sn="12.26" a="1995.26" fwhm="0.001282" res="353584.7" algo="FTMS"/>
<pk mz="453.249578" i="2612525.5" sn="17.30" a="3031.29" fwhm="0.001606" res="282195.5" algo="FTMS"/>
<pk mz="453.286057" i="1253942.6" sn="7.11" a="1060.41" fwhm="0.001265" res="358196.2" algo="FTMS"/>
<pk mz="454.041534" i="2738164.8" sn="18.24" a="3107.21" fwhm="0.001342" res="338210.9" algo="FTMS"/>
<pk mz="454.052873" i="1364471.6" sn="7.94" a="1186.62" fwhm="0.001251" res="362987.2" algo="FTMS"/>
<pk mz="454.062769" i="3765242.0" sn="25.95" a="5640.44" fwhm="0.001553" res="292372.2" algo="FTMS"/>
<pk mz="454.070831" i="2746364.0" z="-1" sn="18.30" a="3406.63" fwhm="0.001447" res="313893.4" algo="FTMS" component_name="CC" deconvoluted_molecular_mass="453.068368" deconvoluted_isotopic_mass="454.071749"/>
<pk mz="454.078240" i="1690366.0" sn="10.38" a="1657.87" fwhm="0.001336" res="339812.6" algo="FTMS"/>
<pk mz="454.088978" i="1330176.6" sn="7.68" a="1316.64" fwhm="0.001375" res="330182.1" algo="FTMS"/>
<pk mz="454.099194" i="4859907.0" sn="34.16" a="6799.65" fwhm="0.001502" res="302365.1" algo="FTMS"/>
<pk mz="454.107194" i="4022277.3" z="-1" sn="27.88" a="6433.59" fwhm="0.001685" res="269538.9" algo="FTMS" component_name="h" deconvoluted_molecular_mass="453.104765" deconvoluted_isotopic_mass="454.108112"/>
<pk mz="454.110616" i="1279750.1" sn="7.30" a="1428.25" fwhm="0.001736" res="261595.3" algo="FTMS"/>
<pk mz="454.114360" i="1353479.0" sn="7.86" a="1010.79" fwhm="0.001130" res="401975.9" algo="FTMS"/>
<pk mz="454.135674" i="3479052.5" sn="23.80" a="5091.03" fwhm="0.001523" res="298097.3" algo="FTMS"/>
<pk mz="454.143484" i="3609614.3" z="-1" sn="24.78" a="5217.83" fwhm="0.001581" res="287221.4" algo="FTMS" component_name="AK" deconvoluted_molecular_mass="453.141196" deconvoluted_isotopic_mass="454.144403"/>
<pk mz="454.179973" i="1934103.5" sn="12.21" a="2527.15" fwhm="0.001494" res="304048.4" algo="FTMS"/>
<pk mz="454.216382" i="1603104.6" sn="9.73" a="1593.83" fwhm="0.001226" res="370591.1" algo="FTMS"/>
<pk mz="454.962962" i="1330651.5" sn="7.68" a="1383.05" fwhm="0.001311" res="347156.9" algo="FTMS"/>
<pk mz="455.025655" i="2817259.3" sn="18.83" a="4002.14" fwhm="0.001583" res="287415.8" algo="FTMS"/>
<pk mz="455.046711" i="7767280.5" z="-9" sn="55.97" a="11424.89" fwhm="0.001527" res="297959.5" algo="FTMS" component_name="DR" deconvoluted_molecular_mass="4103.471896" deconvoluted_isotopic_mass="4103.491305"/>
<pk mz="455.062222" i="3049716.3" sn="20.58" a="4017.88" fwhm="0.001492" res="305101.3" algo="FTMS"/>
<pk mz="455.073211" i="1694839.1" sn="10.41" a="2153.64" fwhm="0.001645" res="276593.0" algo="FTMS"/>
<pk mz="455.083094" i="15473914.0" z="-1" sn="113.78" a="25058.42" fwhm="0.001604" res="283730.0" algo="FTMS" component_name="BM" deconvoluted_molecular_mass="455.084003" deconvoluted_isotopic_mass="455.084017"/>
<pk mz="455.094146" i="2434044.3" sn="15.96" a="3444.29" fwhm="0.001651" res="275725.7" algo="FTMS"/>
<pk mz="455.098481" i="1672189.4" sn="10.25" a="2014.67" fwhm="0.001496" res="304141.6" algo="FTMS"/>
<pk mz="455.119453" i="20053250.0" z="-1" sn="148.13" a="31577.27" fwhm="0.001530" res="297457.6" algo="FTMS" component_name="z" deconvoluted_molecular_mass="455.120381" deconvoluted_isotopic_mass="455.120375"/>
<pk mz="455.130681" i="1770757.5" sn="10.98" a="2376.10" fwhm="0.001550" res="293688.9" algo="FTMS"/>
<pk mz="455.134572" i="1494790.4" sn="8.91" a="1411.00" fwhm="0.001351" res="336961.6" algo="FTMS"/>
<pk mz="455.155909" i="12135692.0" z="-9" sn="88.74" a="19693.18" fwhm="0.001631" res="279025.7" algo="FTMS" component_name="DR" deconvoluted_molecular_mass="4103.471896" deconvoluted_isotopic_mass="4104.474084"/>
<pk mz="455.192341" i="7039253.0" sn="50.51" a="10510.03" fwhm="0.001545" res="294707.4" algo="FTMS"/>
<pk mz="455.228650" i="4674846.0" sn="32.77" a="7093.36" fwhm="0.001652" res="275585.7" algo="FTMS"/>
<pk mz="455.265038" i="3651879.0" z="-9" sn="25.10" a="5022.75" fwhm="0.001523" res="298948.4" algo="FTMS" component_name="DR" deconvoluted_molecular_mass="4103.471896" deconvoluted_isotopic_mass="4105.456250"/>
<pk mz="455.301740" i="1677872.1" sn="10.29" a="1655.55" fwhm="0.001329" res="342485.9" algo="FTMS"/>
<pk mz="456.020998" i="2616547.0" sn="17.33" a="3285.05" fwhm="0.001514" res="301161.7" algo="FTMS"/>
<pk mz="456.049677" i="1245290.3" sn="7.04" a="1529.25" fwhm="0.001878" res="242901.2" algo="FTMS"/>
<pk mz="456.057249" i="2301932.3" sn="14.97" a="2560.43" fwhm="0.001299" res="351062.2" algo="FTMS"/>
<pk mz="456.068870" i="1374191.0" sn="8.01" a="1614.22" fwhm="0.001595" res="285904.9" algo="FTMS"/>
<pk mz="456.078384" i="3107825.5" sn="21.01" a="4944.14" fwhm="0.001749" res="260799.7" algo="FTMS"/>
<pk mz="456.086346" i="2993651.3" z="-1" sn="20.16" a="4457.88" fwhm="0.001620" res="281552.1" algo="FTMS" component_name="BM" deconvoluted_molecular_mass="455.084003" deconvoluted_isotopic_mass="456.087273"/>
<pk mz="456.093661" i="1676277.1" sn="10.27" a="2230.52" fwhm="0.001778" res="256583.2" algo="FTMS"/>
<pk mz="456.105033" i="1424376.0" sn="8.38" a="1801.47" fwhm="0.001657" res="275235.3" algo="FTMS"/>
<pk mz="456.114770" i="3495930.5" sn="23.92" a="5273.39" fwhm="0.001645" res="277200.1" algo="FTMS"/>
<pk mz="456.122821" i="4354044.5" z="-1" sn="30.36" a="5637.44" fwhm="0.001408" res="324032.1" algo="FTMS" component_name="z" deconvoluted_molecular_mass="455.120381" deconvoluted_isotopic_mass="456.123748"/>
<pk mz="456.151336" i="2811139.5" sn="18.79" a="3906.86" fwhm="0.001602" res="284691.4" algo="FTMS"/>
<pk mz="456.159249" i="1986437.5" sn="12.60" a="3150.80" fwhm="0.001943" res="234797.6" algo="FTMS"/>
<pk mz="456.232005" i="1360535.5" sn="7.91" a="1468.60" fwhm="0.001469" res="310664.9" algo="FTMS"/>
<pk mz="457.005014" i="2108374.8" sn="13.51" a="2392.21" fwhm="0.001377" res="331835.9" algo="FTMS"/>
<pk mz="457.025917" i="1600732.0" sn="9.71" a="2737.51" fwhm="0.002354" res="194109.3" algo="FTMS"/>
<pk mz="457.041372" i="4145887.8" sn="28.80" a="5655.62" fwhm="0.001473" res="310274.7" algo="FTMS"/>
<pk mz="457.052719" i="2446818.8" sn="16.05" a="3358.03" fwhm="0.001651" res="276801.7" algo="FTMS"/>
<pk mz="457.062385" i="8561381.0" sn="61.92" a="13855.71" fwhm="0.001618" res="282470.8" algo="FTMS"/>
<pk mz="457.077680" i="4471529.0" sn="31.24" a="5872.29" fwhm="0.001388" res="329281.8" algo="FTMS"/>
<pk mz="457.088959" i="2232299.5" sn="14.44" a="3799.30" fwhm="0.002063" res="221570.6" algo="FTMS"/>
<pk mz="457.098748" i="14302958.0" z="-1" sn="104.99" a="22592.08" fwhm="0.001598" res="286119.0" algo="FTMS" component_name="CA" deconvoluted_molecular_mass="457.099660" deconvoluted_isotopic_mass="457.099679"/>
<pk mz="457.114065" i="2808561.8" sn="18.77" a="3348.67" fwhm="0.001409" res="324323.9" algo="FTMS"/>
<pk mz="457.135191" i="12455671.0" z="-1" sn="91.13" a="18941.09" fwhm="0.001524" res="300035.5" algo="FTMS" component_name="DL" deconvoluted_molecular_mass="457.136110" deconvoluted_isotopic_mass="457.136122"/>
<pk mz="457.150738" i="2159866.8" sn="13.90" a="2818.92" fwhm="0.001614" res="283275.3" algo="FTMS"/>
<pk mz="457.171528" i="7791360.0" sn="56.14" a="11298.72" fwhm="0.001480" res="308895.4" algo="FTMS"/>
<pk mz="457.207799" i="6353673.0" sn="45.36" a="9252.43" fwhm="0.001558" res="293455.6" algo="FTMS"/>
<pk mz="457.244385" i="5164818.0" sn="36.44" a="7277.22" fwhm="0.001513" res="302215.0" algo="FTMS"/>
<pk mz="457.280613" i="2998555.0" sn="20.19" a="4211.22" fwhm="0.001563" res="292498.4" algo="FTMS"/>
<pk mz="458.036433" i="3645397.0" sn="25.04" a="5053.96" fwhm="0.001517" res="301906.0" algo="FTMS"/>
<pk mz="458.047819" i="1420759.8" sn="8.35" a="1290.52" fwhm="0.001227" res="373216.2" algo="FTMS"/>
<pk mz="458.065847" i="1703644.1" sn="10.48" a="2005.32" fwhm="0.001516" res="302094.4" algo="FTMS"/>
<pk mz="458.072971" i="2881502.0" sn="19.31" a="4403.00" fwhm="0.001743" res="262813.6" algo="FTMS"/>
<pk mz="458.084347" i="1409248.6" sn="8.27" a="1618.60" fwhm="0.001493" res="306868.9" algo="FTMS"/>
<pk mz="458.094218" i="2319843.0" sn="15.10" a="2985.97" fwhm="0.001463" res="313093.3" algo="FTMS"/>
<pk mz="458.102345" i="2509797.0" z="-1" sn="16.52" a="3488.80" fwhm="0.001585" res="288977.1" algo="FTMS" component_name="CA" deconvoluted_molecular_mass="457.099660" deconvoluted_isotopic_mass="458.103280"/>
<pk mz="458.109563" i="2165479.0" sn="13.94" a="3057.84" fwhm="0.001630" res="281063.4" algo="FTMS"/>
<pk mz="458.130458" i="2644972.0" sn="17.54" a="3549.13" fwhm="0.001478" res="309911.6" algo="FTMS"/>
<pk mz="458.138444" i="2073070.0" z="-1" sn="13.25" a="2195.19" fwhm="0.001282" res="357245.8" algo="FTMS" component_name="DL" deconvoluted_molecular_mass="457.136110" deconvoluted_isotopic_mass="458.139379"/>
<pk mz="458.145743" i="1363951.8" sn="7.93" a="1237.76" fwhm="0.001425" res="321614.1" algo="FTMS"/>
<pk mz="458.167233" i="1854965.0" sn="11.61" a="2691.19" fwhm="0.001668" res="274735.9" algo="FTMS"/>
<pk mz="458.174824" i="1922038.9" sn="12.11" a="1818.72" fwhm="0.001242" res="368759.4" algo="FTMS"/>
<pk mz="458.203465" i="1740797.9" sn="10.75" a="1648.38" fwhm="0.001262" res="363079.1" algo="FTMS"/>
<pk mz="458.211149" i="1316863.8" sn="7.57" a="1143.61" fwhm="0.001300" res="352529.1" algo="FTMS"/>
<pk mz="458.239831" i="1329030.9" sn="7.67" a="1440.71" fwhm="0.001690" res="271121.3" algo="FTMS"/>
<pk mz="458.247947" i="1321480.9" sn="7.61" a="1070.29" fwhm="0.001370" res="334532.8" algo="FTMS"/>
<pk mz="459.020593" i="4070598.0" sn="28.23" a="6204.57" fwhm="0.001640" res="279820.4" algo="FTMS"/>
<pk mz="459.031990" i="1549768.8" sn="9.32" a="1896.38" fwhm="0.001472" res="311791.3" algo="FTMS"/>
<pk mz="459.041704" i="2843083.0" sn="19.02" a="4495.08" fwhm="0.001766" res="259973.1" algo="FTMS"/>
<pk mz="459.056988" i="5937359.0" sn="42.23" a="9132.09" fwhm="0.001615" res="284265.1" algo="FTMS"/>
<pk mz="459.068256" i="2920657.5" sn="19.60" a="5148.19" fwhm="0.001979" res="231972.4" algo="FTMS"/>
<pk mz="459.078086" i="7056596.0" sn="50.63" a="10973.27" fwhm="0.001571" res="292207.3" algo="FTMS"/>
<pk mz="459.093354" i="6517975.5" sn="46.59" a="9697.15" fwhm="0.001519" res="302269.0" algo="FTMS"/>
<pk mz="459.096235" i="1244888.4" sn="7.03" a="1058.36" fwhm="0.001465" res="313277.0" algo="FTMS"/>
<pk mz="459.104595" i="2514138.5" z="-1" sn="16.55" a="3958.39" fwhm="0.002169" res="211673.9" algo="FTMS" component_name="CA" deconvoluted_molecular_mass="457.099660" deconvoluted_isotopic_mass="459.105534"/>
<pk mz="459.114437" i="6944989.0" sn="49.79" a="11037.83" fwhm="0.001608" res="285558.7" algo="FTMS"/>
<pk mz="459.129637" i="5024992.5" sn="35.39" a="7519.08" fwhm="0.001596" res="287625.9" algo="FTMS"/>
<pk mz="459.132938" i="1253601.4" sn="7.10" a="854.73" fwhm="0.001174" res="391128.4" algo="FTMS"/>
<pk mz="459.141505" i="1481699.5" sn="8.81" a="2333.77" fwhm="0.002475" res="185495.7" algo="FTMS"/>
<pk mz="459.150731" i="5647589.5" sn="40.06" a="9253.25" fwhm="0.001752" res="262130.4" algo="FTMS"/>
<pk mz="459.166027" i="5378281.5" sn="38.04" a="7798.48" fwhm="0.001520" res="302123.5" algo="FTMS"/>
<pk mz="459.179168" i="1378796.6" sn="8.04" a="1821.93" fwhm="0.001624" res="282784.6" algo="FTMS"/>
<pk mz="459.187122" i="5261550.5" sn="37.16" a="8075.92" fwhm="0.001629" res="281876.4" algo="FTMS"/>
<pk mz="459.202706" i="1284594.4" sn="7.33" a="1505.99" fwhm="0.001790" res="256563.9" algo="FTMS"/>
<pk mz="459.223664" i="6283511.5" sn="44.83" a="9494.67" fwhm="0.001580" res="290645.0" algo="FTMS"/>
<pk mz="459.260084" i="2834688.5" sn="18.96" a="3966.34" fwhm="0.001620" res="283491.8" algo="FTMS"/>
<pk mz="460.016145" i="1620152.4" sn="9.85" a="1678.86" fwhm="0.001394" res="329965.1" algo="FTMS"/>
<pk mz="460.052191" i="4277185.0" sn="29.78" a="5963.02" fwhm="0.001514" res="303912.2" algo="FTMS"/>
<pk mz="460.060123" i="1351107.0" sn="7.83" a="1305.72" fwhm="0.001307" res="351889.6" algo="FTMS"/>
<pk mz="460.081476" i="1644488.3" sn="10.03" a="2104.33" fwhm="0.001571" res="292790.7" algo="FTMS"/>
<pk mz="460.088577" i="4168138.0" sn="28.96" a="6254.69" fwhm="0.001637" res="281087.8" algo="FTMS"/>
<pk mz="460.096816" i="1820108.0" sn="11.35" a="1761.90" fwhm="0.001204" res="382202.8" algo="FTMS"/>
<pk mz="460.099774" i="2275532.8" sn="14.76" a="2878.42" fwhm="0.001433" res="321092.3" algo="FTMS"/>
<pk mz="460.109522" i="1398991.0" z="-1" sn="8.19" a="1944.78" fwhm="0.001862" res="247147.6" algo="FTMS" component_name="CA" deconvoluted_molecular_mass="457.099660" deconvoluted_isotopic_mass="460.110465"/>
<pk mz="460.117871" i="1639889.1" sn="9.99" a="2904.04" fwhm="0.002062" res="223155.3" algo="FTMS"/>
<pk mz="460.124967" i="2004946.8" sn="12.73" a="2707.41" fwhm="0.001610" res="285762.2" algo="FTMS"/>
<pk mz="460.145851" i="1836887.9" sn="11.47" a="2943.59" fwhm="0.001977" res="232697.7" algo="FTMS"/>
<pk mz="460.154037" i="1317337.9" sn="7.57" a="1284.77" fwhm="0.001300" res="353870.8" algo="FTMS"/>
<pk mz="460.169371" i="1585373.6" sn="9.58" a="1977.67" fwhm="0.001686" res="272958.9" algo="FTMS"/>
<pk mz="460.182142" i="2111456.8" sn="13.53" a="2485.02" fwhm="0.001387" res="331885.7" algo="FTMS"/>
<pk mz="460.218950" i="2748393.5" sn="18.31" a="3776.10" fwhm="0.001490" res="308876.7" algo="FTMS"/>
<pk mz="461.036251" i="6937263.5" sn="49.73" a="10428.72" fwhm="0.001549" res="297696.4" algo="FTMS"/>
<pk mz="461.047702" i="2399666.3" sn="15.69" a="3376.28" fwhm="0.001563" res="294920.5" algo="FTMS"/>
<pk mz="461.057074" i="2861236.5" sn="19.15" a="5132.68" fwhm="0.001738" res="265345.4" algo="FTMS"/>
<pk mz="461.072725" i="9609912.0" sn="69.78" a="14821.15" fwhm="0.001549" res="297599.3" algo="FTMS"/>
<pk mz="461.083886" i="4416699.0" sn="30.82" a="7140.05" fwhm="0.001630" res="282800.5" algo="FTMS"/>
<pk mz="461.093771" i="3912381.3" sn="27.04" a="6066.62" fwhm="0.001701" res="271101.2" algo="FTMS"/>
<pk mz="461.108941" i="9630401.0" sn="69.93" a="14994.13" fwhm="0.001540" res="299379.8" algo="FTMS"/>
<pk mz="461.112309" i="1768641.8" sn="10.96" a="1837.82" fwhm="0.001297" res="355604.5" algo="FTMS"/>
<pk mz="461.120117" i="3508931.5" sn="24.01" a="5529.92" fwhm="0.001670" res="276144.4" algo="FTMS"/>
<pk mz="461.130021" i="3201222.0" sn="21.70" a="4496.28" fwhm="0.001582" res="291520.1" algo="FTMS"/>
<pk mz="461.145276" i="7156425.5" sn="51.37" a="10672.06" fwhm="0.001549" res="297702.8" algo="FTMS"/>
<pk mz="461.158580" i="1310412.9" sn="7.52" a="1435.41" fwhm="0.001864" res="247425.6" algo="FTMS"/>
<pk mz="461.166615" i="2334414.8" sn="15.20" a="4099.42" fwhm="0.002012" res="229235.0" algo="FTMS"/>
<pk mz="461.181695" i="4373714.5" sn="30.50" a="7350.04" fwhm="0.001751" res="263326.2" algo="FTMS"/>
<pk mz="461.194772" i="2341845.5" sn="15.26" a="3819.40" fwhm="0.001841" res="250493.1" algo="FTMS"/>
<pk mz="461.202956" i="3230423.5" sn="21.92" a="4636.40" fwhm="0.001602" res="287863.2" algo="FTMS"/>
<pk mz="461.218332" i="1299675.3" sn="7.44" a="1432.63" fwhm="0.001587" res="290680.9" algo="FTMS"/>
<pk mz="461.231338" i="2000606.5" sn="12.70" a="2118.82" fwhm="0.001314" res="350885.8" algo="FTMS"/>
<pk mz="461.239194" i="2874080.3" sn="19.25" a="3657.93" fwhm="0.001572" res="293468.9" algo="FTMS"/>
<pk mz="461.275841" i="1520617.3" sn="9.10" a="1332.77" fwhm="0.001304" res="353695.3" algo="FTMS"/>
<pk mz="462.031238" i="3350431.0" sn="22.82" a="4788.42" fwhm="0.001667" res="277116.8" algo="FTMS"/>
<pk mz="462.039589" i="1339041.0" sn="7.73" a="1391.83" fwhm="0.001509" res="306251.4" algo="FTMS"/>
<pk mz="462.067823" i="5718952.0" sn="40.59" a="9238.64" fwhm="0.001662" res="278030.7" algo="FTMS"/>
<pk mz="462.075912" i="2136233.8" sn="13.71" a="2688.24" fwhm="0.001518" res="304477.7" algo="FTMS"/>
<pk mz="462.079192" i="1915050.5" sn="12.05" a="2769.59" fwhm="0.001812" res="255013.7" algo="FTMS"/>
<pk mz="462.104186" i="5247920.5" sn="37.05" a="7425.26" fwhm="0.001485" res="311138.4" algo="FTMS"/>
<pk mz="462.112489" i="2046898.5" sn="13.04" a="2324.58" fwhm="0.001353" res="341627.2" algo="FTMS"/>
<pk mz="462.115431" i="2429363.3" sn="15.91" a="3261.04" fwhm="0.001559" res="296445.4" algo="FTMS"/>
<pk mz="462.140457" i="2648505.3" sn="17.56" a="4103.25" fwhm="0.001723" res="268217.5" algo="FTMS"/>
<pk mz="462.149033" i="1553083.3" sn="9.34" a="1820.18" fwhm="0.001562" res="295823.6" algo="FTMS"/>
<pk mz="462.161915" i="1890750.3" sn="11.87" a="2278.68" fwhm="0.001558" res="296665.1" algo="FTMS"/>
<pk mz="462.184756" i="1405955.9" sn="8.23" a="2317.07" fwhm="0.002142" res="215741.2" algo="FTMS"/>
<pk mz="462.198115" i="2047431.0" sn="13.05" a="2689.05" fwhm="0.001547" res="298835.9" algo="FTMS"/>
<pk mz="463.015564" i="3054218.8" sn="20.60" a="4599.11" fwhm="0.001685" res="274824.4" algo="FTMS"/>
<pk mz="463.051855" i="10917011.0" z="-1" sn="79.58" a="17731.28" fwhm="0.001637" res="282786.9" algo="FTMS" component_name="FD" deconvoluted_molecular_mass="463.052815" deconvoluted_isotopic_mass="463.052810"/>
<pk mz="463.063110" i="3984534.0" sn="27.58" a="6019.03" fwhm="0.001687" res="274498.4" algo="FTMS"/>
<pk mz="463.071521" i="1389848.1" sn="8.11" a="2027.90" fwhm="0.002106" res="219893.2" algo="FTMS"/>
<pk mz="463.088239" i="14322844.0" z="-1" sn="105.13" a="22931.76" fwhm="0.001567" res="295457.7" algo="FTMS" component_name="BZ" deconvoluted_molecular_mass="463.089212" deconvoluted_isotopic_mass="463.089194"/>
<pk mz="463.099642" i="5524639.0" sn="39.13" a="8595.87" fwhm="0.001610" res="287604.0" algo="FTMS"/>
<pk mz="463.124597" i="15023269.0" z="-1" sn="110.38" a="24127.43" fwhm="0.001580" res="293089.9" algo="FTMS" component_name="BQ" deconvoluted_molecular_mass="463.125564" deconvoluted_isotopic_mass="463.125552"/>
<pk mz="463.135835" i="2707367.5" sn="18.00" a="4459.31" fwhm="0.001832" res="252792.8" algo="FTMS"/>
<pk mz="463.160981" i="8727725.0" sn="63.16" a="13864.30" fwhm="0.001643" res="281903.5" algo="FTMS"/>
<pk mz="463.173959" i="3225776.5" sn="21.88" a="4441.60" fwhm="0.001497" res="309380.9" algo="FTMS"/>
<pk mz="463.182261" i="1734834.5" sn="10.70" a="2044.97" fwhm="0.001515" res="305665.5" algo="FTMS"/>
<pk mz="463.197410" i="4534454.0" sn="31.70" a="6900.11" fwhm="0.001647" res="281256.3" algo="FTMS"/>
<pk mz="463.210503" i="3543225.3" sn="24.27" a="5293.20" fwhm="0.001634" res="283517.3" algo="FTMS"/>
<pk mz="463.218673" i="1586107.3" sn="9.58" a="1701.01" fwhm="0.001388" res="333832.5" algo="FTMS"/>
<pk mz="463.233975" i="2432191.0" sn="15.93" a="3141.41" fwhm="0.001455" res="318466.3" algo="FTMS"/>
<pk mz="463.247115" i="1463746.0" sn="8.67" a="1389.91" fwhm="0.001255" res="369202.6" algo="FTMS"/>
<pk mz="464.047037" i="4637568.5" sn="31.97" a="7037.11" fwhm="0.001688" res="274886.8" algo="FTMS"/>
<pk mz="464.055218" i="2889602.5" z="-1" sn="19.06" a="3977.80" fwhm="0.001474" res="314801.0" algo="FTMS" component_name="FD" deconvoluted_molecular_mass="463.052815" deconvoluted_isotopic_mass="464.056177"/>
<pk mz="464.057881" i="1628035.1" sn="9.75" a="1779.74" fwhm="0.001311" res="353933.2" algo="FTMS"/>
<pk mz="464.083525" i="6993289.0" sn="49.37" a="11028.08" fwhm="0.001595" res="290951.7" algo="FTMS"/>
<pk mz="464.091682" i="2930315.0" z="-1" sn="19.36" a="4929.07" fwhm="0.001774" res="261618.3" algo="FTMS" component_name="BZ" deconvoluted_molecular_mass="463.089212" deconvoluted_isotopic_mass="464.092641"/>
<pk mz="464.094933" i="2206860.0" sn="14.02" a="3472.87" fwhm="0.001900" res="244209.7" algo="FTMS"/>
<pk mz="464.102946" i="1724813.8" sn="10.46" a="2002.77" fwhm="0.001445" res="321096.6" algo="FTMS"/>
<pk mz="464.119892" i="5466514.0" sn="38.10" a="8283.87" fwhm="0.001608" res="288654.9" algo="FTMS"/>
<pk mz="464.128002" i="3386259.8" z="-1" sn="22.73" a="5072.98" fwhm="0.001691" res="274528.7" algo="FTMS" component_name="BQ" deconvoluted_molecular_mass="463.125564" deconvoluted_isotopic_mass="464.128961"/>
<pk mz="464.131075" i="1700884.5" sn="10.28" a="2819.54" fwhm="0.002044" res="227120.9" algo="FTMS"/>
<pk mz="464.156273" i="2334618.5" sn="14.96" a="3041.03" fwhm="0.001469" res="315939.2" algo="FTMS"/>
<pk mz="464.164068" i="1838492.4" sn="11.30" a="2462.91" fwhm="0.001761" res="263573.6" algo="FTMS"/>
<pk mz="464.177468" i="2195871.5" sn="13.94" a="2538.42" fwhm="0.001446" res="321018.7" algo="FTMS"/>
<pk mz="464.200665" i="1564069.0" sn="9.27" a="1836.59" fwhm="0.001494" res="310619.5" algo="FTMS"/>
<pk mz="464.213710" i="2506408.0" sn="16.23" a="3337.93" fwhm="0.001649" res="281487.5" algo="FTMS"/>
<pk mz="465.009956" i="1287268.9" sn="7.23" a="1079.65" fwhm="0.001136" res="409264.0" algo="FTMS"/>
<pk mz="465.031168" i="7780970.0" sn="55.19" a="12459.82" fwhm="0.001655" res="280999.2" algo="FTMS"/>
<pk mz="465.042376" i="1276396.5" sn="7.15" a="1406.92" fwhm="0.001517" res="306528.5" algo="FTMS"/>
<pk mz="465.067396" i="14175858.0" z="-1" sn="102.42" a="23812.51" fwhm="0.001669" res="278731.0" algo="FTMS" component_name="CE" deconvoluted_molecular_mass="465.068401" deconvoluted_isotopic_mass="465.068359"/>
<pk mz="465.078616" i="4427381.0" sn="30.42" a="6654.74" fwhm="0.001601" res="290493.6" algo="FTMS"/>
<pk mz="465.103837" i="22746748.0" z="-1" sn="165.73" a="36600.50" fwhm="0.001581" res="294093.0" algo="FTMS" component_name="c" deconvoluted_molecular_mass="465.104791" deconvoluted_isotopic_mass="465.104800"/>
<pk mz="465.114957" i="4285565.5" sn="29.37" a="8111.19" fwhm="0.001957" res="237632.8" algo="FTMS"/>
<pk mz="465.140230" i="18237060.0" z="-1" sn="132.42" a="29317.52" fwhm="0.001595" res="291627.4" algo="FTMS" component_name="AL" deconvoluted_molecular_mass="465.141233" deconvoluted_isotopic_mass="465.141194"/>
<pk mz="465.151807" i="2286854.5" sn="14.61" a="4312.50" fwhm="0.002667" res="174425.7" algo="FTMS"/>
<pk mz="465.168592" i="17534602.0" z="-1" sn="127.23" a="28461.32" fwhm="0.001594" res="291862.6" algo="FTMS" component_name="AO" deconvoluted_molecular_mass="465.168989" deconvoluted_isotopic_mass="465.169556"/>
<pk mz="465.176628" i="9750156.0" sn="69.74" a="15607.58" fwhm="0.001632" res="285061.6" algo="FTMS"/>
<pk mz="465.189594" i="3612303.3" sn="24.40" a="5362.90" fwhm="0.001640" res="283711.7" algo="FTMS"/>
<pk mz="465.212873" i="3432084.8" sn="23.07" a="5295.36" fwhm="0.001772" res="262496.0" algo="FTMS"/>
<pk mz="465.226021" i="2508952.0" sn="16.25" a="3178.88" fwhm="0.001429" res="325631.2" algo="FTMS"/>
<pk mz="465.249654" i="1360029.5" sn="7.76" a="1124.65" fwhm="0.001250" res="372154.4" algo="FTMS"/>
<pk mz="466.026339" i="1360724.8" sn="7.77" a="1118.07" fwhm="0.001088" res="428369.6" algo="FTMS"/>
<pk mz="466.034471" i="1338966.6" sn="7.61" a="1295.99" fwhm="0.001389" res="335419.2" algo="FTMS"/>
<pk mz="466.041608" i="2141528.3" sn="13.53" a="2548.49" fwhm="0.001524" res="305856.4" algo="FTMS"/>
<pk mz="466.062877" i="5818205.5" sn="40.69" a="8801.67" fwhm="0.001561" res="298499.1" algo="FTMS"/>
<pk mz="466.070965" i="3137119.3" z="-1" sn="20.89" a="4700.10" fwhm="0.001755" res="265597.0" algo="FTMS" component_name="CE" deconvoluted_molecular_mass="465.068401" deconvoluted_isotopic_mass="466.071933"/>
<pk mz="466.077919" i="1555296.9" sn="9.20" a="1851.76" fwhm="0.001451" res="321181.9" algo="FTMS"/>
<pk mz="466.099152" i="6978406.0" sn="49.26" a="11613.39" fwhm="0.001694" res="275107.6" algo="FTMS"/>
<pk mz="466.107113" i="3954535.8" z="-1" sn="26.93" a="5637.15" fwhm="0.001512" res="308319.9" algo="FTMS" component_name="c" deconvoluted_molecular_mass="465.104791" deconvoluted_isotopic_mass="466.108081"/>
<pk mz="466.110193" i="1935464.5" sn="12.01" a="2498.96" fwhm="0.001504" res="309822.7" algo="FTMS"/>
<pk mz="466.135525" i="5166958.5" sn="35.88" a="8123.68" fwhm="0.001622" res="287468.2" algo="FTMS"/>
<pk mz="466.143783" i="4091248.5" z="-1" sn="27.94" a="5747.87" fwhm="0.001537" res="303272.9" algo="FTMS" component_name="AL" deconvoluted_molecular_mass="465.141233" deconvoluted_isotopic_mass="466.144751"/>
<pk mz="466.147004" i="1280881.1" sn="7.18" a="1813.64" fwhm="0.001864" res="250041.9" algo="FTMS"/>
<pk mz="466.156446" i="1329011.4" sn="7.53" a="1219.94" fwhm="0.001326" res="351564.8" algo="FTMS"/>
<pk mz="466.172028" i="6568823.0" z="-1" sn="46.24" a="10016.96" fwhm="0.001582" res="294708.2" algo="FTMS" component_name="AO" deconvoluted_molecular_mass="465.168989" deconvoluted_isotopic_mass="466.172996"/>
<pk mz="466.180038" i="2488185.0" sn="16.10" a="2946.24" fwhm="0.001387" res="335997.9" algo="FTMS"/>
<pk mz="466.192901" i="1569916.0" sn="9.31" a="1608.75" fwhm="0.001349" res="345695.0" algo="FTMS"/>
<pk mz="467.010290" i="1664828.0" sn="10.01" a="1905.85" fwhm="0.001462" res="319453.8" algo="FTMS"/>
<pk mz="467.025596" i="2046783.6" sn="12.83" a="2583.95" fwhm="0.001541" res="303011.8" algo="FTMS"/>
<pk mz="467.037061" i="1431874.3" sn="8.29" a="1608.50" fwhm="0.001489" res="313639.8" algo="FTMS"/>
<pk mz="467.046822" i="10043461.0" sn="71.90" a="16771.88" fwhm="0.001694" res="275661.9" algo="FTMS"/>
<pk mz="467.058019" i="2066759.3" sn="12.98" a="2762.49" fwhm="0.001626" res="287225.9" algo="FTMS"/>
<pk mz="467.061951" i="1597256.1" sn="9.51" a="1694.15" fwhm="0.001391" res="335733.5" algo="FTMS"/>
<pk mz="467.083166" i="18557006.0" z="-1" sn="134.78" a="30151.32" fwhm="0.001619" res="288578.5" algo="FTMS" component_name="AH" deconvoluted_molecular_mass="467.084066" deconvoluted_isotopic_mass="467.084138"/>
<pk mz="467.094370" i="4311631.5" sn="29.56" a="6438.33" fwhm="0.001552" res="301044.4" algo="FTMS"/>
<pk mz="467.102823" i="1469265.8" sn="8.57" a="1588.70" fwhm="0.001354" res="344901.9" algo="FTMS"/>
<pk mz="467.119477" i="23894102.0" z="-1" sn="174.20" a="38989.39" fwhm="0.001602" res="291649.3" algo="FTMS" component_name="X" deconvoluted_molecular_mass="467.120460" deconvoluted_isotopic_mass="467.120449"/>
<pk mz="467.130760" i="2635096.3" sn="17.18" a="4494.21" fwhm="0.001806" res="258701.0" algo="FTMS"/>
<pk mz="467.155795" i="15589470.0" z="-1" sn="112.86" a="26675.39" fwhm="0.001703" res="274269.7" algo="FTMS" component_name="BK" deconvoluted_molecular_mass="467.156806" deconvoluted_isotopic_mass="467.156767"/>
<pk mz="467.165524" i="4559456.5" sn="31.39" a="7836.31" fwhm="0.001824" res="256122.6" algo="FTMS"/>
<pk mz="467.168588" i="2339937.0" z="-1" sn="15.00" a="3873.47" fwhm="0.002073" res="225356.3" algo="FTMS" component_name="AO" deconvoluted_molecular_mass="465.168989" deconvoluted_isotopic_mass="467.169561"/>
<pk mz="467.186826" i="1261029.4" sn="7.03" a="1383.62" fwhm="0.001499" res="311599.8" algo="FTMS"/>
<pk mz="467.192291" i="7497830.5" sn="53.10" a="11962.04" fwhm="0.001661" res="281312.7" algo="FTMS"/>
<pk mz="467.205299" i="2049129.8" sn="12.85" a="3218.50" fwhm="0.001827" res="255754.1" algo="FTMS"/>
<pk mz="467.228684" i="4041327.3" sn="27.57" a="6115.66" fwhm="0.001665" res="280688.7" algo="FTMS"/>
<pk mz="467.265039" i="2577527.8" sn="16.75" a="3475.80" fwhm="0.001547" res="302058.2" algo="FTMS"/>
<pk mz="468.020823" i="1753896.5" sn="10.67" a="1658.86" fwhm="0.001215" res="385337.0" algo="FTMS"/>
<pk mz="468.024709" i="1287977.4" sn="7.23" a="1383.63" fwhm="0.001352" res="346133.1" algo="FTMS"/>
<pk mz="468.031808" i="1507627.0" sn="8.85" a="1872.23" fwhm="0.001579" res="296366.8" algo="FTMS"/>
<pk mz="468.041963" i="2018349.5" sn="12.62" a="3629.63" fwhm="0.002202" res="212533.6" algo="FTMS"/>
<pk mz="468.050243" i="1904431.4" sn="11.78" a="2815.55" fwhm="0.001729" res="270628.5" algo="FTMS"/>
<pk mz="468.057195" i="2240817.0" sn="14.26" a="3002.58" fwhm="0.001528" res="306227.0" algo="FTMS"/>
<pk mz="468.078378" i="5683510.0" sn="39.69" a="8485.76" fwhm="0.001528" res="306393.6" algo="FTMS"/>
<pk mz="468.086428" i="3382583.8" z="-1" sn="22.70" a="5205.11" fwhm="0.001689" res="277059.1" algo="FTMS" component_name="AH" deconvoluted_molecular_mass="467.084066" deconvoluted_isotopic_mass="468.087404"/>
<pk mz="468.114764" i="5240638.5" sn="36.42" a="8398.22" fwhm="0.001751" res="267370.2" algo="FTMS"/>
<pk mz="468.122877" i="5168448.5" z="-1" sn="35.89" a="7835.21" fwhm="0.001619" res="289064.3" algo="FTMS" component_name="X" deconvoluted_molecular_mass="467.120460" deconvoluted_isotopic_mass="468.123853"/>
<pk mz="468.126200" i="1274817.1" sn="7.13" a="1428.79" fwhm="0.001602" res="292292.1" algo="FTMS"/>
<pk mz="468.151147" i="3497287.0" sn="23.55" a="4979.61" fwhm="0.001641" res="285342.0" algo="FTMS"/>
<pk mz="468.159345" i="3577160.8" z="-1" sn="24.14" a="5369.76" fwhm="0.001697" res="275923.9" algo="FTMS" component_name="BK" deconvoluted_molecular_mass="467.156806" deconvoluted_isotopic_mass="468.160321"/>
<pk mz="468.163945" i="1723977.9" sn="10.45" a="2595.44" fwhm="0.001755" res="266780.2" algo="FTMS"/>
<pk mz="468.187560" i="1624527.4" sn="9.71" a="2044.90" fwhm="0.001608" res="291102.6" algo="FTMS"/>
<pk mz="468.195694" i="1722961.4" sn="10.44" a="1797.84" fwhm="0.001310" res="357472.2" algo="FTMS"/>
<pk mz="468.976346" i="2121735.3" sn="13.38" a="1933.32" fwhm="0.001131" res="414690.7" algo="FTMS"/>
<pk mz="468.978156" i="2278151.8" sn="14.54" a="2950.87" fwhm="0.001585" res="295952.1" algo="FTMS"/>
<pk mz="469.005023" i="2085389.9" sn="13.12" a="2478.89" fwhm="0.001443" res="324938.8" algo="FTMS"/>
<pk mz="469.016314" i="1377040.5" sn="7.88" a="1401.53" fwhm="0.001433" res="327241.2" algo="FTMS"/>
<pk mz="469.026008" i="3011090.8" sn="19.95" a="4889.49" fwhm="0.001676" res="279927.5" algo="FTMS"/>
<pk mz="469.041458" i="3502102.5" sn="23.58" a="5592.68" fwhm="0.001754" res="267404.0" algo="FTMS"/>
<pk mz="469.052245" i="1825304.9" sn="11.19" a="3180.21" fwhm="0.002039" res="230051.5" algo="FTMS"/>
<pk mz="469.062459" i="12556827.0" z="-1" sn="90.46" a="21001.19" fwhm="0.001661" res="282348.5" algo="FTMS" component_name="DJ" deconvoluted_molecular_mass="469.063235" deconvoluted_isotopic_mass="469.063439"/>
<pk mz="469.077894" i="2277407.0" sn="14.53" a="3206.38" fwhm="0.001529" res="306817.6" algo="FTMS"/>
<pk mz="469.088836" i="1399841.4" z="-1" sn="8.05" a="2308.03" fwhm="0.002124" res="220805.9" algo="FTMS" component_name="AH" deconvoluted_molecular_mass="467.084066" deconvoluted_isotopic_mass="469.089816"/>
<pk mz="469.098783" i="20703780.0" z="-1" sn="150.63" a="34704.42" fwhm="0.001626" res="288512.8" algo="FTMS" component_name="p" deconvoluted_molecular_mass="469.099706" deconvoluted_isotopic_mass="469.099764"/>
<pk mz="469.109997" i="2925094.3" sn="19.32" a="4871.85" fwhm="0.001865" res="251496.9" algo="FTMS"/>
<pk mz="469.114133" i="1549351.3" sn="9.16" a="1909.74" fwhm="0.001480" res="316973.9" algo="FTMS"/>
<pk mz="469.135208" i="19474988.0" z="-1" sn="141.56" a="33004.34" fwhm="0.001657" res="283068.0" algo="FTMS" component_name="AD" deconvoluted_molecular_mass="469.136321" deconvoluted_isotopic_mass="469.136189"/>
<pk mz="469.146719" i="1757870.9" sn="10.70" a="3251.11" fwhm="0.002263" res="207336.0" algo="FTMS"/>
<pk mz="469.171563" i="11039285.0" z="-1" sn="79.25" a="17643.24" fwhm="0.001651" res="284166.8" algo="FTMS" component_name="FA" deconvoluted_molecular_mass="469.172519" deconvoluted_isotopic_mass="469.172544"/>
<pk mz="469.184910" i="1281847.8" sn="7.18" a="1489.19" fwhm="0.001543" res="304104.4" algo="FTMS"/>
<pk mz="469.208002" i="6822461.0" sn="48.10" a="10435.65" fwhm="0.001581" res="296848.5" algo="FTMS"/>
<pk mz="469.220773" i="1770304.1" sn="10.79" a="2140.94" fwhm="0.001526" res="307577.9" algo="FTMS"/>
<pk mz="469.244318" i="5440069.5" sn="37.89" a="8097.33" fwhm="0.001593" res="294631.9" algo="FTMS"/>
<pk mz="469.280800" i="3024974.0" sn="20.05" a="4621.57" fwhm="0.001736" res="270349.4" algo="FTMS"/>
<pk mz="470.036448" i="2680829.5" sn="17.51" a="3654.48" fwhm="0.001610" res="291901.7" algo="FTMS"/>
<pk mz="470.047568" i="1498112.0" sn="8.78" a="2108.61" fwhm="0.001652" res="284611.0" algo="FTMS"/>
<pk mz="470.057764" i="2007042.4" sn="12.53" a="2257.21" fwhm="0.001648" res="285241.3" algo="FTMS"/>
<pk mz="470.065643" i="2709764.3" z="-1" sn="17.72" a="3938.79" fwhm="0.001603" res="293305.5" algo="FTMS" component_name="DJ" deconvoluted_molecular_mass="469.063235" deconvoluted_isotopic_mass="470.066628"/>
<pk mz="470.073009" i="3241222.0" sn="21.65" a="3837.69" fwhm="0.001342" res="350383.8" algo="FTMS"/>
<pk mz="470.084609" i="1371528.6" sn="7.84" a="1224.26" fwhm="0.001404" res="334876.4" algo="FTMS"/>
<pk mz="470.094043" i="4500747.0" sn="30.95" a="7103.97" fwhm="0.001661" res="282968.9" algo="FTMS"/>
<pk mz="470.102263" i="4003596.8" z="-1" sn="27.28" a="5707.07" fwhm="0.001515" res="310299.7" algo="FTMS" component_name="p" deconvoluted_molecular_mass="469.099706" deconvoluted_isotopic_mass="470.103247"/>
<pk mz="470.109247" i="1353742.4" sn="7.71" a="1792.31" fwhm="0.001679" res="279910.4" algo="FTMS"/>
<pk mz="470.120528" i="1298192.9" sn="7.30" a="1431.94" fwhm="0.001419" res="331361.6" algo="FTMS"/>
<pk mz="470.130518" i="3119891.3" sn="20.75" a="5069.87" fwhm="0.001809" res="259891.0" algo="FTMS"/>
<pk mz="470.138574" i="3844885.0" z="-1" sn="26.11" a="5101.48" fwhm="0.001465" res="320826.5" algo="FTMS" component_name="AD" deconvoluted_molecular_mass="469.136321" deconvoluted_isotopic_mass="470.139559"/>
<pk mz="470.166493" i="2529307.5" sn="16.39" a="3757.53" fwhm="0.001823" res="257915.4" algo="FTMS"/>
<pk mz="470.174771" i="2479901.5" z="-1" sn="16.03" a="3273.94" fwhm="0.001520" res="309267.7" algo="FTMS" component_name="FA" deconvoluted_molecular_mass="469.172519" deconvoluted_isotopic_mass="470.175756"/>
<pk mz="470.211327" i="1656358.0" sn="9.94" a="2273.87" fwhm="0.001776" res="264714.9" algo="FTMS"/>
<pk mz="471.020687" i="4077537.3" sn="27.83" a="6173.32" fwhm="0.001675" res="281180.0" algo="FTMS"/>
<pk mz="471.041529" i="4592102.0" sn="31.63" a="7395.82" fwhm="0.001680" res="280314.3" algo="FTMS"/>
<pk mz="471.056864" i="4843497.5" sn="33.48" a="7338.87" fwhm="0.001625" res="289797.9" algo="FTMS"/>
<pk mz="471.068032" i="2984428.3" z="-1" sn="19.75" a="4572.87" fwhm="0.001700" res="277042.1" algo="FTMS" component_name="DJ" deconvoluted_molecular_mass="469.063235" deconvoluted_isotopic_mass="471.069021"/>
<pk mz="471.077993" i="12043246.0" z="-1" sn="86.66" a="20480.95" fwhm="0.001712" res="275125.0" algo="FTMS" component_name="DT" deconvoluted_molecular_mass="471.079000" deconvoluted_isotopic_mass="471.078982"/>
<pk mz="471.089266" i="1443569.0" sn="8.37" a="1447.13" fwhm="0.001682" res="280066.9" algo="FTMS"/>
<pk mz="471.093221" i="3599346.0" sn="24.29" a="5525.39" fwhm="0.001704" res="276406.2" algo="FTMS"/>
<pk mz="471.104398" i="1968116.6" z="-1" sn="12.25" a="3147.49" fwhm="0.001934" res="243571.7" algo="FTMS" component_name="p" deconvoluted_molecular_mass="469.099706" deconvoluted_isotopic_mass="471.105387"/>
<pk mz="471.114381" i="14586871.0" z="-1" sn="105.45" a="25117.47" fwhm="0.001714" res="274933.2" algo="FTMS" component_name="BV" deconvoluted_molecular_mass="471.115280" deconvoluted_isotopic_mass="471.115370"/>
<pk mz="471.129810" i="2875386.5" sn="18.95" a="4023.11" fwhm="0.001497" res="314657.9" algo="FTMS"/>
<pk mz="471.133279" i="1391355.3" sn="7.99" a="1516.76" fwhm="0.001445" res="325945.6" algo="FTMS"/>
<pk mz="471.142846" i="1657341.4" z="-1" sn="9.95" a="1721.92" fwhm="0.001336" res="352710.1" algo="FTMS" component_name="AD" deconvoluted_molecular_mass="469.136321" deconvoluted_isotopic_mass="471.143835"/>
<pk mz="471.150827" i="10775551.0" z="-1" sn="77.30" a="18406.14" fwhm="0.001737" res="271290.7" algo="FTMS" component_name="FE" deconvoluted_molecular_mass="471.151811" deconvoluted_isotopic_mass="471.151816"/>
<pk mz="471.162446" i="1472962.0" sn="8.59" a="2994.32" fwhm="0.002510" res="187688.5" algo="FTMS"/>
<pk mz="471.166264" i="1746690.9" sn="10.61" a="1994.77" fwhm="0.001444" res="326338.2" algo="FTMS"/>
<pk mz="471.187333" i="7731207.5" sn="54.81" a="12314.75" fwhm="0.001627" res="289667.1" algo="FTMS"/>
<pk mz="471.202599" i="1496587.3" sn="8.76" a="1848.81" fwhm="0.001547" res="304651.2" algo="FTMS"/>
<pk mz="471.223637" i="6064144.0" sn="42.50" a="10059.69" fwhm="0.001772" res="265866.2" algo="FTMS"/>
<pk mz="471.259977" i="5715992.5" sn="39.93" a="8619.08" fwhm="0.001567" res="300739.8" algo="FTMS"/>
<pk mz="471.296420" i="3020833.0" sn="20.02" a="4421.93" fwhm="0.001741" res="270700.8" algo="FTMS"/>
<pk mz="472.015892" i="1599686.8" sn="9.52" a="2252.05" fwhm="0.001881" res="250992.6" algo="FTMS"/>
<pk mz="472.052250" i="4019407.3" sn="27.39" a="5755.88" fwhm="0.001546" res="305382.1" algo="FTMS"/>
<pk mz="472.063360" i="1544657.8" sn="9.12" a="1916.60" fwhm="0.001633" res="289137.8" algo="FTMS"/>
<pk mz="472.073325" i="2080980.0" sn="13.08" a="3006.33" fwhm="0.001682" res="280719.7" algo="FTMS"/>
<pk mz="472.081438" i="2618325.8" z="-1" sn="17.05" a="4162.88" fwhm="0.001763" res="267801.3" algo="FTMS" component_name="DT" deconvoluted_molecular_mass="471.079000" deconvoluted_isotopic_mass="472.082431"/>
<pk mz="472.088714" i="3755223.5" sn="25.44" a="5347.17" fwhm="0.001534" res="307726.7" algo="FTMS"/>
<pk mz="472.099834" i="2011610.1" sn="12.56" a="2787.60" fwhm="0.001614" res="292462.8" algo="FTMS"/>
<pk mz="472.109703" i="3002076.3" sn="19.88" a="3923.29" fwhm="0.001511" res="312547.7" algo="FTMS"/>
<pk mz="472.118005" i="2496222.3" z="-1" sn="16.14" a="3967.61" fwhm="0.001854" res="254648.7" algo="FTMS" component_name="BV" deconvoluted_molecular_mass="471.115280" deconvoluted_isotopic_mass="472.118999"/>
<pk mz="472.124959" i="2007007.9" sn="12.53" a="3012.30" fwhm="0.001842" res="256318.9" algo="FTMS"/>
<pk mz="472.136287" i="1873122.5" sn="11.54" a="2553.90" fwhm="0.001594" res="296283.8" algo="FTMS"/>
<pk mz="472.146246" i="1825764.8" z="-1" sn="11.19" a="2660.29" fwhm="0.001913" res="246778.1" algo="FTMS" component_name="AD" deconvoluted_molecular_mass="469.136321" deconvoluted_isotopic_mass="472.147239"/>
<pk mz="472.154133" i="2035430.6" z="-1" sn="12.74" a="2489.43" fwhm="0.001508" res="313203.1" algo="FTMS" component_name="FE" deconvoluted_molecular_mass="471.151811" deconvoluted_isotopic_mass="472.155127"/>
<pk mz="472.182417" i="1849325.1" sn="11.37" a="2284.72" fwhm="0.001731" res="272708.6" algo="FTMS"/>
<pk mz="472.190688" i="1473263.0" sn="8.59" a="1297.53" fwhm="0.001111" res="424862.2" algo="FTMS"/>
<pk mz="472.218893" i="1845749.5" sn="11.34" a="2084.80" fwhm="0.001364" res="346300.9" algo="FTMS"/>
<pk mz="472.226944" i="1639415.4" sn="9.82" a="1756.75" fwhm="0.001471" res="321090.0" algo="FTMS"/>
<pk mz="472.263504" i="1273087.8" sn="7.11" a="1717.19" fwhm="0.001739" res="271573.6" algo="FTMS"/>
<pk mz="473.036164" i="6539697.5" sn="46.01" a="10116.63" fwhm="0.001592" res="297179.6" algo="FTMS"/>
<pk mz="473.047335" i="2479540.0" sn="16.02" a="3287.36" fwhm="0.001531" res="308930.9" algo="FTMS"/>
<pk mz="473.057344" i="4361142.5" sn="29.92" a="7193.23" fwhm="0.001816" res="260459.4" algo="FTMS"/>
<pk mz="473.072504" i="7090618.0" sn="50.08" a="11935.21" fwhm="0.001740" res="271820.0" algo="FTMS"/>
<pk mz="473.083680" i="4038588.3" sn="27.53" a="7054.81" fwhm="0.001818" res="260285.0" algo="FTMS"/>
<pk mz="473.093703" i="8718783.0" sn="62.10" a="15299.57" fwhm="0.001741" res="271683.2" algo="FTMS"/>
<pk mz="473.108868" i="5725634.0" sn="40.00" a="9180.56" fwhm="0.001702" res="277977.0" algo="FTMS"/>
<pk mz="473.120128" i="2664900.8" z="-1" sn="17.39" a="3605.20" fwhm="0.001650" res="286814.1" algo="FTMS" component_name="BV" deconvoluted_molecular_mass="471.115280" deconvoluted_isotopic_mass="473.121125"/>
<pk mz="473.129997" i="8050119.0" sn="57.16" a="12821.67" fwhm="0.001658" res="285326.5" algo="FTMS"/>
<pk mz="473.145310" i="5114314.5" sn="35.48" a="8559.85" fwhm="0.001804" res="262212.3" algo="FTMS"/>
<pk mz="473.158569" i="1911501.5" sn="11.82" a="2383.47" fwhm="0.001444" res="327692.0" algo="FTMS"/>
<pk mz="473.166518" i="5409231.5" sn="37.66" a="8357.58" fwhm="0.001605" res="294891.4" algo="FTMS"/>
<pk mz="473.181800" i="2692562.8" sn="17.59" a="3645.17" fwhm="0.001588" res="297886.8" algo="FTMS"/>
<pk mz="473.202927" i="6302167.5" sn="44.25" a="9858.95" fwhm="0.001643" res="288078.9" algo="FTMS"/>
<pk mz="473.239264" i="5035488.0" sn="34.90" a="8148.02" fwhm="0.001678" res="281986.4" algo="FTMS"/>
<pk mz="473.275627" i="2943976.5" sn="19.45" a="3754.34" fwhm="0.001447" res="327104.1" algo="FTMS"/>
<pk mz="473.282554" i="36044264.0" z="-1" sn="263.93" a="60305.32" fwhm="0.001608" res="294284.9" algo="FTMS" component_name="K" deconvoluted_molecular_mass="473.283590" deconvoluted_isotopic_mass="473.283552"/>
<pk mz="474.031385" i="3080853.8" sn="20.46" a="4625.48" fwhm="0.001695" res="279712.7" algo="FTMS"/>
<pk mz="474.039469" i="1440151.5" sn="8.34" a="1267.31" fwhm="0.001228" res="385959.0" algo="FTMS"/>
<pk mz="474.042802" i="1384088.3" sn="7.93" a="1592.60" fwhm="0.001487" res="318741.9" algo="FTMS"/>
<pk mz="474.067860" i="3846814.0" sn="26.12" a="6225.15" fwhm="0.001792" res="264505.6" algo="FTMS"/>
<pk mz="474.075929" i="1409951.9" sn="8.12" a="1484.11" fwhm="0.001404" res="337735.2" algo="FTMS"/>
<pk mz="474.079160" i="2128288.5" sn="13.42" a="3070.26" fwhm="0.001641" res="288834.2" algo="FTMS"/>
<pk mz="474.097279" i="1392676.8" sn="7.99" a="2099.22" fwhm="0.001894" res="250279.9" algo="FTMS"/>
<pk mz="474.104200" i="3696806.3" sn="25.01" a="5542.45" fwhm="0.001648" res="287666.1" algo="FTMS"/>
<pk mz="474.112413" i="1799336.3" sn="10.99" a="2170.86" fwhm="0.001525" res="310829.8" algo="FTMS"/>
<pk mz="474.115495" i="2395561.0" sn="15.40" a="3283.01" fwhm="0.001595" res="297284.1" algo="FTMS"/>
<pk mz="474.125429" i="1877675.1" sn="11.57" a="2414.65" fwhm="0.001545" res="306970.5" algo="FTMS"/>
<pk mz="474.133478" i="2003373.0" sn="12.50" a="3006.57" fwhm="0.001784" res="265711.3" algo="FTMS"/>
<pk mz="474.140821" i="1961134.8" sn="12.19" a="2821.35" fwhm="0.001793" res="264501.0" algo="FTMS"/>
<pk mz="474.148479" i="1430192.5" sn="8.27" a="1722.46" fwhm="0.001688" res="280963.6" algo="FTMS"/>
<pk mz="474.161762" i="1954483.5" sn="12.14" a="3325.31" fwhm="0.002095" res="226360.1" algo="FTMS"/>
<pk mz="474.169670" i="1939893.4" sn="12.03" a="2596.94" fwhm="0.001652" res="287033.6" algo="FTMS"/>
<pk mz="474.198151" i="2587323.8" sn="16.81" a="3605.62" fwhm="0.001640" res="289179.4" algo="FTMS"/>
<pk mz="474.234640" i="2003140.3" sn="12.50" a="2244.08" fwhm="0.001352" res="350800.0" algo="FTMS"/>
<pk mz="474.286080" i="9391824.0" z="-1" sn="67.07" a="15173.31" fwhm="0.001662" res="285391.5" algo="FTMS" component_name="K" deconvoluted_molecular_mass="473.283590" deconvoluted_isotopic_mass="474.287082"/>
<pk mz="475.015501" i="3420534.8" sn="22.97" a="4860.57" fwhm="0.001591" res="298528.1" algo="FTMS"/>
<pk mz="475.036331" i="1311867.5" sn="7.39" a="2517.14" fwhm="0.002725" res="174343.3" algo="FTMS"/>
<pk mz="475.051898" i="7887743.0" sn="55.96" a="13263.18" fwhm="0.001731" res="274404.5" algo="FTMS"/>
<pk mz="475.063191" i="3849089.8" sn="26.13" a="5804.24" fwhm="0.001634" res="290810.1" algo="FTMS"/>
<pk mz="475.072876" i="2962564.0" sn="19.58" a="6386.70" fwhm="0.002435" res="195130.7" algo="FTMS"/>
<pk mz="475.088341" i="9024391.0" sn="64.36" a="14786.18" fwhm="0.001649" res="288144.1" algo="FTMS"/>
<pk mz="475.091413" i="1876360.1" sn="11.56" a="1993.87" fwhm="0.001378" res="344688.4" algo="FTMS"/>
<pk mz="475.099476" i="4323210.0" sn="29.63" a="8115.65" fwhm="0.001904" res="249552.0" algo="FTMS"/>
<pk mz="475.109429" i="3725708.3" sn="25.22" a="6595.92" fwhm="0.001965" res="241780.0" algo="FTMS"/>
<pk mz="475.124627" i="8071055.5" sn="57.32" a="13677.67" fwhm="0.001739" res="273185.5" algo="FTMS"/>
<pk mz="475.135868" i="2422418.3" sn="15.59" a="4711.20" fwhm="0.002220" res="214010.9" algo="FTMS"/>
<pk mz="475.145698" i="2894228.5" sn="19.08" a="4364.78" fwhm="0.001656" res="287002.4" algo="FTMS"/>
<pk mz="475.161018" i="8911768.0" sn="63.53" a="14715.42" fwhm="0.001654" res="287346.4" algo="FTMS"/>
<pk mz="475.174296" i="2557851.0" sn="16.59" a="3313.36" fwhm="0.001505" res="315644.3" algo="FTMS"/>
<pk mz="475.182096" i="3068828.8" sn="20.37" a="5298.40" fwhm="0.001844" res="257689.5" algo="FTMS"/>
<pk mz="475.197473" i="3581856.3" sn="24.16" a="6095.61" fwhm="0.001861" res="255329.4" algo="FTMS"/>
<pk mz="475.210411" i="1982371.3" sn="12.34" a="2668.03" fwhm="0.001634" res="290750.7" algo="FTMS"/>
<pk mz="475.218615" i="4422565.0" sn="30.37" a="6477.14" fwhm="0.001598" res="297464.6" algo="FTMS"/>
<pk mz="475.246865" i="1659563.6" sn="9.96" a="2021.87" fwhm="0.001540" res="308609.0" algo="FTMS"/>
<pk mz="475.254647" i="1881005.4" sn="11.59" a="2391.24" fwhm="0.001648" res="288323.5" algo="FTMS"/>
<pk mz="476.011018" i="1318746.0" sn="7.44" a="982.61" fwhm="0.001092" res="435786.3" algo="FTMS"/>
<pk mz="476.047019" i="4509282.0" sn="31.01" a="7388.14" fwhm="0.001766" res="269497.8" algo="FTMS"/>
<pk mz="476.055555" i="1675364.1" sn="10.07" a="1660.99" fwhm="0.001321" res="360296.5" algo="FTMS"/>
<pk mz="476.058228" i="1740900.8" sn="10.56" a="1633.21" fwhm="0.001274" res="373774.4" algo="FTMS"/>
<pk mz="476.083471" i="5281898.5" sn="36.71" a="8763.52" fwhm="0.001738" res="273921.6" algo="FTMS"/>
<pk mz="476.091296" i="2085996.4" sn="13.11" a="2386.82" fwhm="0.001387" res="343360.5" algo="FTMS"/>
<pk mz="476.094803" i="2919021.0" sn="19.26" a="4591.69" fwhm="0.001702" res="279657.5" algo="FTMS"/>
<pk mz="476.119781" i="3406962.8" sn="22.86" a="5064.91" fwhm="0.001674" res="284466.6" algo="FTMS"/>
<pk mz="476.128228" i="1900660.8" sn="11.74" a="2435.53" fwhm="0.001453" res="327578.8" algo="FTMS"/>
<pk mz="476.131486" i="1797237.5" sn="10.97" a="2147.14" fwhm="0.001461" res="325886.7" algo="FTMS"/>
<pk mz="476.140888" i="1330807.6" sn="7.53" a="1163.81" fwhm="0.001233" res="386266.1" algo="FTMS"/>
<pk mz="476.156350" i="2302075.3" sn="14.70" a="2625.67" fwhm="0.001350" res="352626.4" algo="FTMS"/>
<pk mz="476.164285" i="2239101.0" sn="14.24" a="3112.31" fwhm="0.001668" res="285485.6" algo="FTMS"/>
<pk mz="476.177499" i="2009728.0" sn="12.54" a="2819.59" fwhm="0.001734" res="274661.9" algo="FTMS"/>
<pk mz="476.213819" i="2488456.3" sn="16.08" a="3284.92" fwhm="0.001588" res="299802.4" algo="FTMS"/>
<pk mz="476.250194" i="1642384.5" sn="9.67" a="2279.51" fwhm="0.001720" res="276912.8" algo="FTMS"/>
<pk mz="477.014464" i="2023486.6" sn="12.44" a="2837.02" fwhm="0.001766" res="270056.9" algo="FTMS"/>
<pk mz="477.030992" i="6228290.5" sn="43.00" a="10346.76" fwhm="0.001774" res="268925.5" algo="FTMS"/>
<pk mz="477.042431" i="2117445.0" sn="13.13" a="2971.27" fwhm="0.001588" res="300403.9" algo="FTMS"/>
<pk mz="477.067428" i="10375499.0" z="-1" sn="73.15" a="17153.77" fwhm="0.001667" res="286183.6" algo="FTMS" component_name="FW" deconvoluted_molecular_mass="477.068480" deconvoluted_isotopic_mass="477.068443"/>
<pk mz="477.078598" i="4775757.0" sn="32.45" a="8348.53" fwhm="0.001852" res="257553.9" algo="FTMS"/>
<pk mz="477.088425" i="1523023.5" sn="8.80" a="1854.88" fwhm="0.001872" res="254910.1" algo="FTMS"/>
<pk mz="477.103875" i="13087059.0" z="-1" sn="92.85" a="21473.61" fwhm="0.001670" res="285674.2" algo="FTMS" component_name="CZ" deconvoluted_molecular_mass="477.104915" deconvoluted_isotopic_mass="477.104889"/>
<pk mz="477.115211" i="4116309.5" sn="27.65" a="7660.58" fwhm="0.001953" res="244274.2" algo="FTMS"/>
<pk mz="477.124935" i="1439319.8" sn="8.20" a="1721.07" fwhm="0.001948" res="244916.6" algo="FTMS"/>
<pk mz="477.140293" i="11813211.0" z="-1" sn="83.60" a="18644.03" fwhm="0.001612" res="296074.6" algo="FTMS" component_name="EB" deconvoluted_molecular_mass="477.141291" deconvoluted_isotopic_mass="477.141308"/>
<pk mz="477.151979" i="2171486.0" sn="13.52" a="3711.62" fwhm="0.002259" res="211190.7" algo="FTMS"/>
<pk mz="477.172683" i="3790178.5" sn="25.28" a="5698.45" fwhm="0.001646" res="289891.1" algo="FTMS"/>
<pk mz="477.176665" i="5974371.5" sn="41.16" a="10390.45" fwhm="0.001812" res="263303.5" algo="FTMS"/>
<pk mz="477.189721" i="2925926.5" sn="19.00" a="4827.50" fwhm="0.001828" res="261110.2" algo="FTMS"/>
<pk mz="477.197738" i="1362664.3" sn="7.64" a="1483.32" fwhm="0.001674" res="285020.0" algo="FTMS"/>
<pk mz="477.212906" i="2868971.8" sn="18.59" a="5065.31" fwhm="0.002057" res="232028.6" algo="FTMS"/>
<pk mz="477.225558" i="1748078.6" sn="10.44" a="2397.94" fwhm="0.001736" res="274828.3" algo="FTMS"/>
<pk mz="477.234338" i="1465904.6" sn="8.39" a="2405.42" fwhm="0.002142" res="222776.5" algo="FTMS"/>
<pk mz="477.249154" i="1560180.0" sn="9.07" a="1812.75" fwhm="0.001438" res="331881.4" algo="FTMS"/>
<pk mz="477.262452" i="1397623.0" sn="7.89" a="2107.26" fwhm="0.001963" res="243090.1" algo="FTMS"/>
<pk mz="478.026146" i="1991204.6" sn="12.21" a="2889.06" fwhm="0.001743" res="274260.9" algo="FTMS"/>
<pk mz="478.034357" i="1836838.5" sn="11.08" a="2163.67" fwhm="0.001541" res="310265.4" algo="FTMS"/>
<pk mz="478.062762" i="5441069.0" sn="37.28" a="8386.19" fwhm="0.001649" res="289963.0" algo="FTMS"/>
<pk mz="478.070990" i="2120494.8" z="-1" sn="13.15" a="2828.60" fwhm="0.001569" res="304718.8" algo="FTMS" component_name="FW" deconvoluted_molecular_mass="477.068480" deconvoluted_isotopic_mass="478.072008"/>
<pk mz="478.073870" i="2087471.5" sn="12.91" a="2723.91" fwhm="0.001542" res="310015.6" algo="FTMS"/>
<pk mz="478.099211" i="5308981.5" sn="36.32" a="8489.65" fwhm="0.001646" res="290494.6" algo="FTMS"/>
<pk mz="478.107392" i="2185783.0" z="-1" sn="13.62" a="3116.34" fwhm="0.001730" res="276437.0" algo="FTMS" component_name="CZ" deconvoluted_molecular_mass="477.104915" deconvoluted_isotopic_mass="478.108410"/>
<pk mz="478.110301" i="2498103.8" sn="15.89" a="3631.78" fwhm="0.001647" res="290282.6" algo="FTMS"/>
<pk mz="478.135598" i="3339069.5" sn="22.00" a="5389.37" fwhm="0.001847" res="258808.5" algo="FTMS"/>
<pk mz="478.143534" i="2530623.3" z="-1" sn="16.13" a="4336.59" fwhm="0.001969" res="242787.5" algo="FTMS" component_name="EB" deconvoluted_molecular_mass="477.141291" deconvoluted_isotopic_mass="478.144553"/>
<pk mz="478.146729" i="1624128.0" sn="9.54" a="2375.04" fwhm="0.001986" res="240724.0" algo="FTMS"/>
<pk mz="478.171637" i="1779781.6" sn="10.67" a="2831.72" fwhm="0.001982" res="241316.6" algo="FTMS"/>
<pk mz="478.176191" i="1328966.8" sn="7.39" a="1388.36" fwhm="0.001613" res="296404.8" algo="FTMS"/>
<pk mz="478.179829" i="1974855.6" sn="12.09" a="2592.09" fwhm="0.001595" res="299882.7" algo="FTMS"/>
<pk mz="478.192919" i="2124874.5" sn="13.18" a="2748.26" fwhm="0.001482" res="322759.1" algo="FTMS"/>
<pk mz="478.229362" i="1549394.8" sn="8.99" a="1529.20" fwhm="0.001302" res="367330.3" algo="FTMS"/>
<pk mz="479.025505" i="1893127.5" sn="11.49" a="2429.08" fwhm="0.001595" res="300372.7" algo="FTMS"/>
<pk mz="479.046829" i="10195724.0" sn="71.84" a="16302.70" fwhm="0.001623" res="295172.5" algo="FTMS"/>
<pk mz="479.057978" i="2721807.0" sn="17.51" a="5351.74" fwhm="0.002252" res="212740.2" algo="FTMS"/>
<pk mz="479.083214" i="15469333.0" z="-1" sn="110.17" a="25902.28" fwhm="0.001651" res="290169.0" algo="FTMS" component_name="BN" deconvoluted_molecular_mass="479.084238" deconvoluted_isotopic_mass="479.084236"/>
<pk mz="479.094475" i="4921111.0" sn="33.50" a="7335.64" fwhm="0.001593" res="300671.7" algo="FTMS"/>
<pk mz="479.119515" i="20583196.0" z="-1" sn="147.33" a="35043.00" fwhm="0.001661" res="288390.1" algo="FTMS" component_name="r" deconvoluted_molecular_mass="479.120529" deconvoluted_isotopic_mass="479.120538"/>
<pk mz="479.122575" i="1560093.6" sn="9.07" a="1921.70" fwhm="0.001564" res="306260.8" algo="FTMS"/>
<pk mz="479.130576" i="2623007.5" sn="16.80" a="4692.79" fwhm="0.002030" res="235996.7" algo="FTMS"/>
<pk mz="479.147941" i="1945379.4" sn="11.87" a="2044.21" fwhm="0.001248" res="383902.3" algo="FTMS"/>
<pk mz="479.155870" i="13267749.0" z="-1" sn="94.16" a="22028.70" fwhm="0.001666" res="287680.7" algo="FTMS" component_name="CX" deconvoluted_molecular_mass="479.156885" deconvoluted_isotopic_mass="479.156893"/>
<pk mz="479.169025" i="2006056.1" sn="12.31" a="2859.06" fwhm="0.001977" res="242360.1" algo="FTMS"/>
<pk mz="479.186319" i="1369644.0" sn="7.69" a="1764.40" fwhm="0.002136" res="224289.5" algo="FTMS"/>
<pk mz="479.192291" i="6089517.5" sn="41.99" a="10434.81" fwhm="0.001807" res="265144.9" algo="FTMS"/>
<pk mz="479.205198" i="3169328.3" sn="20.77" a="5639.40" fwhm="0.001996" res="240054.6" algo="FTMS"/>
<pk mz="479.228590" i="3086645.5" sn="20.17" a="4809.77" fwhm="0.001736" res="276071.7" algo="FTMS"/>
<pk mz="479.241618" i="1844536.6" sn="11.14" a="1934.06" fwhm="0.001334" res="359255.2" algo="FTMS"/>
<pk mz="480.042004" i="3144174.0" sn="20.58" a="4503.20" fwhm="0.001575" res="304702.8" algo="FTMS"/>
<pk mz="480.050122" i="2117104.0" sn="13.12" a="2678.27" fwhm="0.001474" res="325694.6" algo="FTMS"/>
<pk mz="480.057252" i="1505009.5" sn="8.67" a="1569.35" fwhm="0.001456" res="329722.2" algo="FTMS"/>
<pk mz="480.078387" i="5569526.5" sn="38.21" a="9232.71" fwhm="0.001762" res="272469.5" algo="FTMS"/>
<pk mz="480.086565" i="3003384.3" z="-1" sn="19.56" a="4897.17" fwhm="0.001901" res="252510.3" algo="FTMS" component_name="BN" deconvoluted_molecular_mass="479.084238" deconvoluted_isotopic_mass="480.087592"/>
<pk mz="480.089501" i="2103544.8" sn="13.02" a="3331.13" fwhm="0.001967" res="244066.8" algo="FTMS"/>
<pk mz="480.114873" i="5658622.5" sn="38.86" a="9353.99" fwhm="0.001761" res="272640.5" algo="FTMS"/>
<pk mz="480.122802" i="4554752.5" z="-1" sn="30.83" a="6075.61" fwhm="0.001456" res="329654.0" algo="FTMS" component_name="r" deconvoluted_molecular_mass="479.120529" deconvoluted_isotopic_mass="480.123829"/>
<pk mz="480.125727" i="1904897.0" sn="11.58" a="2988.48" fwhm="0.001959" res="245108.3" algo="FTMS"/>
<pk mz="480.151155" i="3852806.8" sn="25.73" a="6173.01" fwhm="0.001691" res="284017.5" algo="FTMS"/>
<pk mz="480.159167" i="3242504.5" z="-1" sn="21.30" a="5197.84" fwhm="0.001630" res="294632.9" algo="FTMS" component_name="CX" deconvoluted_molecular_mass="479.156885" deconvoluted_isotopic_mass="480.160195"/>
<pk mz="480.187689" i="1730319.1" sn="10.31" a="2131.12" fwhm="0.001450" res="331166.4" algo="FTMS"/>
<pk mz="480.195615" i="1570832.9" sn="9.15" a="1803.85" fwhm="0.001506" res="318921.8" algo="FTMS"/>
<pk mz="481.004622" i="1494472.1" sn="8.59" a="1533.77" fwhm="0.001378" res="348996.2" algo="FTMS"/>
<pk mz="481.025910" i="3478733.0" sn="23.01" a="5259.83" fwhm="0.001686" res="285264.1" algo="FTMS"/>
<pk mz="481.040860" i="1443920.4" sn="8.22" a="2006.05" fwhm="0.002088" res="230386.8" algo="FTMS"/>
<pk mz="481.052742" i="1646803.0" sn="9.70" a="1953.20" fwhm="0.001606" res="299603.7" algo="FTMS"/>
<pk mz="481.062381" i="12403925.0" z="-1" sn="87.88" a="21551.33" fwhm="0.001754" res="274202.8" algo="FTMS" component_name="DO" deconvoluted_molecular_mass="481.063379" deconvoluted_isotopic_mass="481.063413"/>
<pk mz="481.073584" i="3359447.8" sn="22.15" a="5156.74" fwhm="0.001732" res="277801.3" algo="FTMS"/>
<pk mz="481.077094" i="1363928.5" sn="7.64" a="1733.50" fwhm="0.001714" res="280630.8" algo="FTMS"/>
<pk mz="481.098765" i="16366813.0" z="-1" sn="116.69" a="29309.53" fwhm="0.001804" res="266739.1" algo="FTMS" component_name="BE" deconvoluted_molecular_mass="481.099766" deconvoluted_isotopic_mass="481.099796"/>
<pk mz="481.110064" i="3132640.0" sn="20.50" a="4921.84" fwhm="0.001804" res="266722.4" algo="FTMS"/>
<pk mz="481.119883" i="4119778.3" sn="27.67" a="7082.22" fwhm="0.001818" res="264664.2" algo="FTMS"/>
<pk mz="481.135105" i="20800742.0" z="-1" sn="148.91" a="36848.11" fwhm="0.001744" res="275887.4" algo="FTMS" component_name="n" deconvoluted_molecular_mass="481.136146" deconvoluted_isotopic_mass="481.136137"/>
<pk mz="481.146244" i="1823720.3" sn="10.98" a="2903.19" fwhm="0.002356" res="204248.5" algo="FTMS"/>
<pk mz="481.163428" i="80168176.0" z="-1" sn="580.41" a="131451.72" fwhm="0.001566" res="307187.5" algo="FTMS" component_name="E" deconvoluted_molecular_mass="481.164481" deconvoluted_isotopic_mass="481.164460"/>
<pk mz="481.171538" i="11412718.0" z="-1" sn="80.68" a="19314.66" fwhm="0.001708" res="281673.0" algo="FTMS" component_name="EJ" deconvoluted_molecular_mass="481.172577" deconvoluted_isotopic_mass="481.172569"/>
<pk mz="481.184624" i="1489776.9" sn="8.56" a="2534.95" fwhm="0.002311" res="208229.3" algo="FTMS"/>
<pk mz="481.208010" i="4936950.0" sn="33.61" a="8132.05" fwhm="0.001778" res="270575.1" algo="FTMS"/>
<pk mz="481.221176" i="2732281.3" sn="17.59" a="3286.97" fwhm="0.001334" res="360648.1" algo="FTMS"/>
<pk mz="481.244429" i="3548414.5" sn="23.52" a="5220.72" fwhm="0.001527" res="315101.2" algo="FTMS"/>
<pk mz="481.280606" i="1947142.6" sn="11.88" a="2865.09" fwhm="0.001859" res="258875.5" algo="FTMS"/>
<pk mz="482.036497" i="1763761.8" sn="10.55" a="2795.34" fwhm="0.002089" res="230764.4" algo="FTMS"/>
<pk mz="482.047862" i="1382580.3" sn="7.78" a="1462.86" fwhm="0.001483" res="324992.9" algo="FTMS"/>
<pk mz="482.057681" i="3591094.5" sn="23.83" a="5743.36" fwhm="0.001719" res="280413.2" algo="FTMS"/>
<pk mz="482.065504" i="2260152.3" z="-1" sn="14.15" a="3706.29" fwhm="0.001793" res="268807.9" algo="FTMS" component_name="DO" deconvoluted_molecular_mass="481.063379" deconvoluted_isotopic_mass="482.066540"/>
<pk mz="482.072640" i="1833529.9" sn="11.05" a="2687.16" fwhm="0.001948" res="247509.3" algo="FTMS"/>
<pk mz="482.084111" i="1722300.5" sn="10.24" a="1862.77" fwhm="0.001378" res="349742.2" algo="FTMS"/>
<pk mz="482.093985" i="5551550.5" sn="38.08" a="9643.09" fwhm="0.001775" res="271658.9" algo="FTMS"/>
<pk mz="482.101936" i="3506112.5" z="-1" sn="23.21" a="5403.66" fwhm="0.001702" res="283244.3" algo="FTMS" component_name="BE" deconvoluted_molecular_mass="481.099766" deconvoluted_isotopic_mass="482.102972"/>
<pk mz="482.113028" i="1407683.0" sn="7.96" a="1544.92" fwhm="0.001399" res="344642.0" algo="FTMS"/>
<pk mz="482.130408" i="4406215.0" sn="29.75" a="7833.22" fwhm="0.001943" res="248131.8" algo="FTMS"/>
<pk mz="482.138497" i="4344777.0" z="-1" sn="29.31" a="7516.32" fwhm="0.001799" res="268077.6" algo="FTMS" component_name="n" deconvoluted_molecular_mass="481.136146" deconvoluted_isotopic_mass="482.139533"/>
<pk mz="482.166879" i="18716112.0" z="-1" sn="133.76" a="32239.54" fwhm="0.001696" res="284313.9" algo="FTMS" component_name="E" deconvoluted_molecular_mass="481.164481" deconvoluted_isotopic_mass="482.167915"/>
<pk mz="482.174916" i="2724049.0" z="-1" sn="17.53" a="4195.65" fwhm="0.001810" res="266385.1" algo="FTMS" component_name="EJ" deconvoluted_molecular_mass="481.172577" deconvoluted_isotopic_mass="482.175952"/>
<pk mz="482.211206" i="1508057.3" sn="8.69" a="1893.16" fwhm="0.001714" res="281308.7" algo="FTMS"/>
<pk mz="482.216553" i="1476058.5" sn="8.45" a="1497.06" fwhm="0.001530" res="315137.7" algo="FTMS"/>
<pk mz="483.020677" i="2483856.5" sn="15.78" a="4092.71" fwhm="0.001998" res="241731.9" algo="FTMS"/>
<pk mz="483.041700" i="6165141.0" sn="42.53" a="9973.87" fwhm="0.001669" res="289376.9" algo="FTMS"/>
<pk mz="483.057010" i="2893976.8" sn="18.76" a="3979.73" fwhm="0.001559" res="309772.2" algo="FTMS"/>
<pk mz="483.078076" i="14413469.0" z="-1" sn="102.49" a="24795.98" fwhm="0.001722" res="280511.5" algo="FTMS" component_name="BY" deconvoluted_molecular_mass="483.079106" deconvoluted_isotopic_mass="483.079117"/>
<pk mz="483.089335" i="2373536.0" sn="14.98" a="3504.07" fwhm="0.001729" res="279473.6" algo="FTMS"/>
<pk mz="483.093423" i="1739680.9" sn="10.37" a="2121.14" fwhm="0.001640" res="294551.9" algo="FTMS"/>
<pk mz="483.114388" i="17338022.0" z="-1" sn="123.74" a="31211.34" fwhm="0.001799" res="268511.5" algo="FTMS" component_name="AQ" deconvoluted_molecular_mass="483.115466" deconvoluted_isotopic_mass="483.115428"/>
<pk mz="483.125694" i="2563240.3" sn="16.36" a="3879.44" fwhm="0.001974" res="244717.6" algo="FTMS"/>
<pk mz="483.150832" i="12670638.0" z="-1" sn="89.82" a="22049.40" fwhm="0.001737" res="278146.7" algo="FTMS" component_name="DH" deconvoluted_molecular_mass="483.151868" deconvoluted_isotopic_mass="483.151872"/>
<pk mz="483.160543" i="19539632.0" z="-1" sn="139.74" a="34711.34" fwhm="0.001747" res="276611.6" algo="FTMS" component_name="AB" deconvoluted_molecular_mass="483.161593" deconvoluted_isotopic_mass="483.161584"/>
<pk mz="483.187224" i="7867062.0" sn="54.90" a="13210.76" fwhm="0.001740" res="277625.4" algo="FTMS"/>
<pk mz="483.223654" i="4758206.5" sn="32.31" a="7847.46" fwhm="0.001779" res="271570.6" algo="FTMS"/>
<pk mz="483.259870" i="3766982.5" sn="25.10" a="6566.90" fwhm="0.001995" res="242232.6" algo="FTMS"/>
<pk mz="483.296203" i="1908942.8" sn="11.60" a="2201.75" fwhm="0.001424" res="339416.5" algo="FTMS"/>
<pk mz="484.015875" i="1814385.5" sn="10.91" a="1906.26" fwhm="0.001362" res="355365.8" algo="FTMS"/>
<pk mz="484.044581" i="1583480.0" sn="9.23" a="1770.18" fwhm="0.001895" res="255452.0" algo="FTMS"/>
<pk mz="484.052034" i="3378553.8" sn="22.28" a="4814.56" fwhm="0.001627" res="297461.9" algo="FTMS"/>
<pk mz="484.063368" i="1544316.3" sn="8.95" a="1798.23" fwhm="0.001543" res="313712.2" algo="FTMS"/>
<pk mz="484.073225" i="3091838.5" sn="20.20" a="5456.08" fwhm="0.001955" res="247568.2" algo="FTMS"/>
<pk mz="484.081355" i="3137408.3" z="-1" sn="20.53" a="4692.21" fwhm="0.001723" res="280926.1" algo="FTMS" component_name="BY" deconvoluted_molecular_mass="483.079106" deconvoluted_isotopic_mass="484.082400"/>
<pk mz="484.088720" i="1481986.0" sn="8.49" a="2326.28" fwhm="0.002123" res="228068.1" algo="FTMS"/>
<pk mz="484.099859" i="1620356.5" sn="9.50" a="2145.39" fwhm="0.001659" res="291726.5" algo="FTMS"/>
<pk mz="484.109482" i="3538310.8" sn="23.44" a="6552.42" fwhm="0.002096" res="231005.1" algo="FTMS"/>
<pk mz="484.117784" i="3742600.5" z="-1" sn="24.93" a="5781.96" fwhm="0.001713" res="282591.5" algo="FTMS" component_name="AQ" deconvoluted_molecular_mass="483.115466" deconvoluted_isotopic_mass="484.118829"/>
<pk mz="484.145954" i="3184527.0" sn="20.87" a="5330.28" fwhm="0.001808" res="267754.8" algo="FTMS"/>
<pk mz="484.154145" i="2472336.8" z="-1" sn="15.69" a="3281.24" fwhm="0.001458" res="332042.8" algo="FTMS" component_name="DH" deconvoluted_molecular_mass="483.151868" deconvoluted_isotopic_mass="484.155190"/>
<pk mz="484.163935" i="4477843.0" z="-1" sn="30.27" a="6965.71" fwhm="0.001650" res="293489.1" algo="FTMS" component_name="AB" deconvoluted_molecular_mass="483.161593" deconvoluted_isotopic_mass="484.164979"/>
<pk mz="484.190678" i="2471833.0" sn="15.69" a="3762.40" fwhm="0.001675" res="289074.2" algo="FTMS"/>
<pk mz="484.218653" i="1498527.4" sn="8.61" a="1255.44" fwhm="0.001207" res="401010.9" algo="FTMS"/>
<pk mz="484.227140" i="1745057.4" sn="10.41" a="1894.12" fwhm="0.001431" res="338438.8" algo="FTMS"/>
<pk mz="484.263318" i="1493161.5" sn="8.58" a="1289.86" fwhm="0.001323" res="365957.0" algo="FTMS"/>
<pk mz="484.999916" i="1420112.1" sn="8.04" a="1549.52" fwhm="0.001518" res="319455.9" algo="FTMS"/>
<pk mz="485.036272" i="4769880.5" sn="32.39" a="7843.96" fwhm="0.001694" res="286397.0" algo="FTMS"/>
<pk mz="485.047562" i="2606683.0" sn="16.67" a="3984.34" fwhm="0.001696" res="285936.4" algo="FTMS"/>
<pk mz="485.057380" i="6502493.0" sn="44.98" a="11591.15" fwhm="0.001852" res="261869.1" algo="FTMS"/>
<pk mz="485.072583" i="4148832.5" sn="27.88" a="7911.32" fwhm="0.002071" res="234172.1" algo="FTMS"/>
<pk mz="485.083845" i="2223459.3" sn="13.88" a="3920.27" fwhm="0.002258" res="214875.6" algo="FTMS"/>
<pk mz="485.093568" i="11722853.0" z="-1" sn="82.93" a="21057.89" fwhm="0.001840" res="263609.9" algo="FTMS" component_name="EE" deconvoluted_molecular_mass="485.094644" deconvoluted_isotopic_mass="485.094616"/>
<pk mz="485.105062" i="1393768.0" sn="7.85" a="1623.64" fwhm="0.001695" res="286131.0" algo="FTMS"/>
<pk mz="485.108955" i="3091560.8" sn="20.19" a="3977.68" fwhm="0.001476" res="328572.5" algo="FTMS"/>
<pk mz="485.121514" i="1412843.6" z="-1" sn="7.99" a="1851.38" fwhm="0.002011" res="241257.3" algo="FTMS" component_name="AQ" deconvoluted_molecular_mass="483.115466" deconvoluted_isotopic_mass="485.122563"/>
<pk mz="485.130012" i="13308014.0" z="-1" sn="94.45" a="23113.32" fwhm="0.001757" res="276143.7" algo="FTMS" component_name="CW" deconvoluted_molecular_mass="485.131128" deconvoluted_isotopic_mass="485.131061"/>
<pk mz="485.145050" i="2206833.0" sn="13.76" a="3917.75" fwhm="0.002074" res="233866.7" algo="FTMS"/>
<pk mz="485.166491" i="8008822.0" sn="55.93" a="13624.31" fwhm="0.001770" res="274155.1" algo="FTMS"/>
<pk mz="485.181957" i="1610617.4" sn="9.43" a="2482.67" fwhm="0.001876" res="258678.6" algo="FTMS"/>
<pk mz="485.202874" i="5585022.0" sn="38.31" a="10028.73" fwhm="0.001917" res="253106.1" algo="FTMS"/>
<pk mz="485.239317" i="5578886.5" sn="38.27" a="9231.88" fwhm="0.001721" res="282027.5" algo="FTMS"/>
<pk mz="485.275664" i="4770958.5" sn="32.40" a="7627.50" fwhm="0.001670" res="290511.5" algo="FTMS"/>
<pk mz="485.311881" i="2249366.8" sn="14.07" a="3259.45" fwhm="0.001659" res="292534.2" algo="FTMS"/>
<pk mz="486.031669" i="2829369.8" sn="18.28" a="4700.28" fwhm="0.001941" res="250461.5" algo="FTMS"/>
<pk mz="486.067919" i="3827522.0" sn="25.54" a="6331.52" fwhm="0.001759" res="276403.5" algo="FTMS"/>
<pk mz="486.078975" i="2291780.3" sn="14.38" a="3772.12" fwhm="0.001815" res="267791.6" algo="FTMS"/>
<pk mz="486.088985" i="2087238.6" sn="12.89" a="2626.78" fwhm="0.001500" res="324020.0" algo="FTMS"/>
<pk mz="486.097081" i="2184008.5" z="-1" sn="13.59" a="2828.53" fwhm="0.001521" res="319572.1" algo="FTMS" component_name="EE" deconvoluted_molecular_mass="485.094644" deconvoluted_isotopic_mass="486.098134"/>
<pk mz="486.104106" i="2374474.0" sn="14.98" a="3262.92" fwhm="0.001553" res="312925.1" algo="FTMS"/>
<pk mz="486.115523" i="2020428.6" sn="12.41" a="3154.39" fwhm="0.001852" res="262414.9" algo="FTMS"/>
<pk mz="486.125263" i="2427726.8" sn="15.37" a="3128.31" fwhm="0.001689" res="287776.5" algo="FTMS"/>
<pk mz="486.133787" i="2430800.8" z="-1" sn="15.39" a="3489.74" fwhm="0.001718" res="283043.2" algo="FTMS" component_name="CW" deconvoluted_molecular_mass="485.131128" deconvoluted_isotopic_mass="486.134840"/>
<pk mz="486.140224" i="1674066.3" sn="9.89" a="2843.72" fwhm="0.002262" res="214956.8" algo="FTMS"/>
<pk mz="486.161845" i="2246999.0" sn="14.05" a="2833.89" fwhm="0.001533" res="317137.8" algo="FTMS"/>
<pk mz="486.169773" i="1609304.9" sn="9.42" a="2083.31" fwhm="0.001746" res="278460.1" algo="FTMS"/>
<pk mz="486.198097" i="1328095.4" sn="7.37" a="1628.37" fwhm="0.001797" res="270512.9" algo="FTMS"/>
<pk mz="486.206304" i="1591905.3" sn="9.29" a="1829.07" fwhm="0.001771" res="274504.6" algo="FTMS"/>
<pk mz="486.234512" i="1500647.5" sn="8.63" a="2141.33" fwhm="0.002010" res="241858.6" algo="FTMS"/>
<pk mz="486.242689" i="1419369.4" sn="8.04" a="1953.53" fwhm="0.001773" res="274315.6" algo="FTMS"/>
<pk mz="487.015448" i="3344408.5" sn="22.03" a="5264.36" fwhm="0.001834" res="265503.1" algo="FTMS"/>
<pk mz="487.036316" i="1610909.1" sn="9.43" a="3005.29" fwhm="0.002274" res="214200.4" algo="FTMS"/>
<pk mz="487.051807" i="6556192.5" sn="45.37" a="10941.77" fwhm="0.001694" res="287541.9" algo="FTMS"/>
<pk mz="487.063110" i="3205667.3" sn="21.02" a="4637.56" fwhm="0.001594" res="305630.9" algo="FTMS"/>
<pk mz="487.072955" i="6955557.5" sn="48.27" a="12260.77" fwhm="0.001793" res="271616.4" algo="FTMS"/>
<pk mz="487.088330" i="5052969.0" sn="34.44" a="8060.66" fwhm="0.001708" res="285132.6" algo="FTMS"/>
<pk mz="487.099481" i="3346475.5" sn="22.04" a="5426.95" fwhm="0.001797" res="271133.2" algo="FTMS"/>
<pk mz="487.109356" i="8520238.0" sn="59.65" a="14858.89" fwhm="0.001804" res="270073.2" algo="FTMS"/>
<pk mz="487.124682" i="5170737.0" sn="35.30" a="8843.57" fwhm="0.001788" res="272430.3" algo="FTMS"/>
<pk mz="487.136050" i="1572019.8" sn="9.14" a="2551.12" fwhm="0.002621" res="185848.7" algo="FTMS"/>
<pk mz="487.145768" i="6354486.0" sn="43.90" a="11436.85" fwhm="0.001881" res="258990.1" algo="FTMS"/>
<pk mz="487.160756" i="3996217.3" sn="26.76" a="6675.72" fwhm="0.001843" res="264328.3" algo="FTMS"/>
<pk mz="487.174232" i="1387324.4" sn="7.80" a="1614.70" fwhm="0.001878" res="259390.5" algo="FTMS"/>
<pk mz="487.181948" i="4647486.0" sn="31.50" a="8432.21" fwhm="0.001973" res="246890.6" algo="FTMS"/>
<pk mz="487.196972" i="2173505.5" sn="13.52" a="2922.21" fwhm="0.001595" res="305399.4" algo="FTMS"/>
<pk mz="487.218475" i="5681734.5" sn="39.01" a="10536.29" fwhm="0.001878" res="259374.8" algo="FTMS"/>
<pk mz="487.254896" i="4434510.5" sn="29.95" a="6748.41" fwhm="0.001589" res="306590.0" algo="FTMS"/>
<pk mz="487.291529" i="2434135.0" sn="15.41" a="3648.84" fwhm="0.001764" res="276207.3" algo="FTMS"/>
<pk mz="488.010907" i="1324282.0" sn="7.34" a="1259.58" fwhm="0.001284" res="379966.0" algo="FTMS"/>
<pk mz="488.018948" i="1484539.9" sn="8.51" a="1600.32" fwhm="0.001451" res="336307.6" algo="FTMS"/>
<pk mz="488.047043" i="3922178.3" sn="26.22" a="6371.74" fwhm="0.001832" res="266385.4" algo="FTMS"/>
<pk mz="488.057971" i="1346692.6" sn="7.50" a="1694.06" fwhm="0.001647" res="296360.6" algo="FTMS"/>
<pk mz="488.083465" i="4341002.5" sn="29.27" a="7137.50" fwhm="0.001863" res="261959.9" algo="FTMS"/>
<pk mz="488.091731" i="1325068.3" sn="7.35" a="1591.32" fwhm="0.001663" res="293503.3" algo="FTMS"/>
<pk mz="488.094746" i="2057229.0" sn="12.67" a="2973.54" fwhm="0.001726" res="282753.0" algo="FTMS"/>
<pk mz="488.112975" i="1587473.1" sn="9.25" a="1709.74" fwhm="0.001484" res="328818.4" algo="FTMS"/>
<pk mz="488.119790" i="2550546.8" sn="16.25" a="3289.35" fwhm="0.001554" res="314024.2" algo="FTMS"/>
<pk mz="488.131088" i="1584917.3" sn="9.24" a="1957.24" fwhm="0.001656" res="294700.0" algo="FTMS"/>
<pk mz="488.141128" i="1793303.5" sn="10.75" a="2467.74" fwhm="0.001718" res="284060.4" algo="FTMS"/>
<pk mz="488.156230" i="2239771.0" sn="14.00" a="2847.88" fwhm="0.001642" res="297347.8" algo="FTMS"/>
<pk mz="488.177564" i="1354271.8" sn="7.56" a="1152.97" fwhm="0.001179" res="413954.7" algo="FTMS"/>
<pk mz="488.213535" i="2150568.0" sn="13.35" a="3588.56" fwhm="0.002070" res="235869.3" algo="FTMS"/>
<pk mz="488.249802" i="1597872.1" sn="9.33" a="2363.23" fwhm="0.002036" res="239749.6" algo="FTMS"/>
<pk mz="489.030931" i="6449121.5" sn="44.59" a="11212.20" fwhm="0.001780" res="274675.9" algo="FTMS"/>
<pk mz="489.042193" i="2009571.9" sn="12.32" a="2786.09" fwhm="0.001671" res="292599.6" algo="FTMS"/>
<pk mz="489.051887" i="2229734.3" sn="13.92" a="3558.29" fwhm="0.001824" res="268159.2" algo="FTMS"/>
<pk mz="489.067374" i="8408042.0" sn="58.83" a="16497.41" fwhm="0.002027" res="241223.3" algo="FTMS"/>
<pk mz="489.078606" i="4179948.3" sn="28.10" a="7881.12" fwhm="0.002027" res="241247.7" algo="FTMS"/>
<pk mz="489.088739" i="3954670.5" sn="26.46" a="7822.88" fwhm="0.002092" res="233819.3" algo="FTMS"/>
<pk mz="489.103842" i="8298482.0" sn="58.03" a="14531.23" fwhm="0.001799" res="271807.0" algo="FTMS"/>
[truncated: 309,709 more chars]
