# Supplementary material for: Drought re-routes soil microbial carbon metabolism towards emission of volatile metabolites in an artificial tropical rainforest
Source: Nat Microbiol. 2023 Jul 31;8(8):1480–94. doi: 10.1038/s41564-023-01432-9 (PMC10390333; doi:10.1038/s41564-023-01432-9)
Supplement: Supplementary file 3 — Folder containing all raw XML data for FTICR. [file 41564_2023_1432_MOESM3_ESM.zip › FTICR-XML-Honeker/P24-09-e.xml]

<?xml version="1.0" encoding="utf-8"?>
<root>
<fileinfo appname="Bruker Compass DataAnalysis" appversion="5.0.203" app_platform="64-bit" date="2021-02-04T10:51:11" type="DataAnalysis Results" typeversion="1.1" subtype="MS Spectrum" />
<generalinfo organisation="" user="" hostname="WE35157" os="Windows 8" architecture="64-bit"/>
<analysis name="C:\Users\toyo995\OneDrive - PNNL\Desktop\Data Malak Feb\Tfaily_50971_P24-09-e_02Feb21_Alder_Inf_144SA_IATp05_1_01_58831.d\analysis.baf">
<info><DateTime>2021-02-02T13:46:55-08:00</DateTime><method>FY21_Q1_144SA_p05_neg_58831</method><sample></sample><comment></comment><operator></operator><instrument>solariX</instrument><instrument_serial_number>000000.00000</instrument_serial_number><manufacturer>Bruker</manufacturer></info>
<DataAnalysis version="DataAnalysis 5.0.203" DataAnalysisResults="">
<DataAnalysis_processing_parameters><find_compounds_chromatogram detect_version="2" detect_areamode="1" detect_areathresholdabs="0.00000000" detect_areathresholdrel="10.00000000" detect_intensitymode="1" detect_intensitythresholdabs="0.00000000" detect_intensitythresholdrel="10.00000000" detect_sensitivity="0.20000000" add_uv_or_ms_spectra="0" spectrum_load_mode="2" background_subtraction_mode="0" MS_peaksensmode2="1" MS_pc12="0.40000000" MS_pc22="4.00000000" MS_peaksens12="99.00000000" MS_peaksens22="99.00000000" MS_areamode2="2" MS_areathresholdabs2="1000.00000000" MS_areathresholdrel2="10.00000000" MS_intensitymode2="0" MS_intensitythresholdabs2="1000.00000000" MS_intensitythresholdrel2="10.00000000" MS_basesmoothmode2="1" MS_basesmoothpts2="8" MS_basesmoothmin2="12.00000000" MS_basesmoothforce2="0.10000000" MS_startendslope2="10.00000000" MS_valleyfilterused2="1" MS_valleyfilter2="10.00000000" MS_noisecorr2="0" UV_peaksensmode2="1" UV_pc12="0.40000000" UV_pc22="4.00000000" UV_peaksens12="99.90000000" UV_peaksens22="100.00000000" UV_areamode2="0" UV_areathresholdabs2="5.00000000" UV_areathresholdrel2="1.00000000" UV_intensitymode2="1" UV_intensitythresholdabs2="1.00000000" UV_intensitythresholdrel2="0.01000000" UV_basesmoothmode2="1" UV_basesmoothpts2="8" UV_basesmoothmin2="12.00000000" UV_basesmoothforce2="1.00000000" UV_startendslope2="10.00000000" UV_valleyfilterused2="1" UV_valleyfilter2="10.00000000" UV_noisecorr2="0" detect_delcmpdsinrng="1" />
<find_compounds_mobilogram detect_areamode="1" detect_areathresholdabs="1000.00000000" detect_areathresholdrel="5.00000000" detect_intensitymode="0" detect_intensitythresholdabs="100.00000000" detect_intensitythresholdrel="5.00000000" detect_sensitivity="99.00000000" detect_resolution="250.00000000" spectrum_load_mode="2" detect_delcmpdsinrng="1" />
<auto_ms_n use_retention_time_window="1" retention_time_window="0.75000000" rt_unit="min" minimum_intensity_positive="10000.00000000" minimum_intensity_negative="1000.00000000" apply_max_number_compounds="1" max_number_compounds="300" spectrum_load_mode="2" background_type="0" create_auto_ms_n_traces="0" create_detailed_traces="0" merge_positive_negative_compounds="0" detect_delcmpdsinrng="1" detect_keep_cmpds_detectedneutralloss="0" add_uv_spectra="0" advanced_precursor_determination="0" determine_alternate_precursor="0" />
<dissect_params dissect_addsmoothing="0" dissect_allow_wider_peaks="0" dissect_resolving_power="1.00000000" dissect_set_expected_width="0" dissect_expected_width="3" dissect_deletepeaksinrange="1" dissect_fullrange="1" dissect_cutoff="0.05000000" dissect_sensitivity="10.00000000" dissect_maxoverlap="5" dissect_smoothwidth="1" spectrum_load_mode="0" add_uv_spectra="1" />
<find_all_compounds min_time_points="10" min_correlation="0.70000000" background_type="0" load_spec_type="3" additional_smoothing="0" proteomics="0" chrom_sn_threshold="5.00000000" chrom_smoothingwidth="1" detect_delcmpdsinrng="1" add_MSMS_spectra="1" adducts_positive_mode="" adducts_negative_mode="" />
<ms_peak_finder ms_peak_finder_type="FTMS" ms_manually_use_peak_finder="1" ms_peak_finder_filter_exclusion_masses="0" ><ms_peak_finder_apex minimum_intensity="100.00000000" peak_width="0.00200000" peak_width_msms="0.00200000" relative_threshold_base_peak="0.05000000" signal_to_noise="1.00000000" />
<ms_peak_finder_centroid peak_width="0.00200000" peak_width_msms="0.00200000" signal_to_noise="1.00000000" relative_threshold_base_peak="0.05000000" minimum_intensity="100.00000000" centroid_percentage="80.00000000" />
<ms_peak_finder_snap minimum_intensity="0.00000000" relative_threshold_base_peak="0.01000000" signal_to_noise="2.00000000" maximum_charge="20" quality_factor_threshold="0.90000000" number_of_patterns="500000" building_block_1="C 4.9384 N 1.3577 O 1.4773 S 0.0417 H 7.7583" building_block_2="" use_snap_2="1" add_detailed_results="0" />
<ms_peak_finder_snap minimum_intensity="100.00000000" peak_width="1.00000000" use_datapoints="1" sum_width="1" relative_threshold_base_peak="0.05000000" signal_to_noise="1.00000000" baseline_type="1" baseline_flatness="1.00000000" same_sumwidth_as_acquisition="0" use_resolution="0" res="10000" instrument_sum_width="5" use_sum_of_intensities="0" />
<ms_peak_finder_ftms signal_to_noise="7.00000000" relative_threshold_base_peak="0.01000000" minimum_intensity="100.00000000" centroid_percentage="80.00000000" use_centroid="0" />
<ms_peak_finder_line_spectra apply_line_spectra_threshold="0" line_spectra_threshold="10.00000000" />
</ms_peak_finder>
<deconvolution clear_prev_results="1" create_neutral_spectrum="0" incl_shifted_spectra="0" ret_residuals="0" incl_comp_details="0" show_comp_details="0" substance_class="1" extend_evelope="0" extend_before="1.00000000" extend_after="1.00000000" auto_apply="1" ><deconvolution_detailed_full perf_deconv="1" rel_isotop_deconv="0" resolve_isotop="1" exclude_reporter_ions="0" reporter_ions="0" abund_cutoff="2.50000000" envelope_cutoff="75.00000000" high_mass="4000.00000000" low_mass="250.00000000" mw_agreement="0.00000000" maximum_charge="4" max_charge_isotop="0" min_charge="4" min_peaks="3" precursor_deconv="0" max_components="10" adduct_ion_name_neg="-H" adduct_ion_mass_neg="-1.00782504" adduct_ion_name_pos="+H" adduct_ion_mass_pos="1.00727600" apply_min_max_mass_boundaries="0" />
<deconvolution_detailed_max_res perf_deconv="1" rel_isotop_deconv="0" resolve_isotop="1" exclude_reporter_ions="0" reporter_ions="0" abund_cutoff="2.00000000" envelope_cutoff="75.00000000" high_mass="4000.00000000" low_mass="250.00000000" mw_agreement="5.00000000" maximum_charge="3" max_charge_isotop="0" min_charge="3" min_peaks="3" precursor_deconv="0" max_components="10" adduct_ion_name_neg="-H" adduct_ion_mass_neg="-1.00782504" adduct_ion_name_pos="+H" adduct_ion_mass_pos="1.00727600" apply_min_max_mass_boundaries="0" />
<deconvolution_detailed_ms_n perf_deconv="1" rel_isotop_deconv="0" resolve_isotop="1" exclude_reporter_ions="0" reporter_ions="0" abund_cutoff="1.00000000" envelope_cutoff="75.00000000" high_mass="3000.00000000" low_mass="100.00000000" mw_agreement="5.00000000" maximum_charge="3" max_charge_isotop="0" min_charge="3" min_peaks="3" precursor_deconv="0" max_components="10" adduct_ion_name_neg="-H" adduct_ion_mass_neg="-1.00782504" adduct_ion_name_pos="+H" adduct_ion_mass_pos="1.00727600" apply_min_max_mass_boundaries="0" />
<deconvolution_detailed_protein perf_deconv="1" rel_isotop_deconv="1" resolve_isotop="1" exclude_reporter_ions="0" reporter_ions="0" abund_cutoff="2.50000000" envelope_cutoff="75.00000000" high_mass="100000.00000000" low_mass="1000.00000000" mw_agreement="0.00000000" maximum_charge="75" max_charge_isotop="0" min_charge="75" min_peaks="3" precursor_deconv="0" max_components="20" adduct_ion_name_neg="-H" adduct_ion_mass_neg="-1.00782504" adduct_ion_name_pos="+H" adduct_ion_mass_pos="1.00727600" apply_min_max_mass_boundaries="1" />
<max_entropy_deconvolution adduct_ion_name_pos="+H" adduct_ion_mass_pos="1.00727600" adduct_ion_name_neg="-H" adduct_ion_mass_neg="-1.00782504" low_mass="1000.00000000" high_mass="100000.00000000" spacint_out="0.00000000" resolving_power="1000.00000000" peak_width="0.00200000" width="0" maxentx="0" res="0" />
</deconvolution><mascot_export globalchargelimit_apply="1" globalchargelimit="1+, 2+ and 3+" prefer_fullscan_deconvolution_results="1" deconvolution_export_type="1" msmssignals="100" threshold="100.00000000" mssignals_deconv="2" mssignals_non_deconv="0" normalize_msms="0" single_charged="0" />
<process_parameters_chrom baseline_flatness="0.80000000"	baseline_addchild="1"	baseline_disableoriginal="1" baseline_usesamecolor="1" smoothing_algorithm="1" smoothing_width="0.20000000" smoothing_cycles="1" smoothing_addchild="1" smoothing_disableoriginal="1"	smoothing_usesamecolor="1" />
<process_parameters_mobil baseline_flatness="0.80000000"	baseline_addchild="1"	baseline_disableoriginal="1" baseline_usesamecolor="1" smoothing_algorithm="1" smoothing_width="0.10000000" smoothing_cycles="1" smoothing_addchild="1" smoothing_disableoriginal="1"	smoothing_usesamecolor="1" />
<process_parameters_ms baseline_flatness="0.80000000"	baseline_addchild="1"	baseline_disableoriginal="1" baseline_usesamecolor="1" smoothing_algorithm="1" smoothing_width="0.20000000" smoothing_cycles="1" smoothing_addchild="1" smoothing_disableoriginal="1"	smoothing_usesamecolor="1" />
<display_params mass_precision="-1" time_precision="2" structure_size="30" chrom_peak_label="Index" />
<calibration_params calibration_range="0.00500000" calibration_listname="neg_pip_McKeeFA_DSmith_verified" calibration_listgroupname="ESI" calibration_fit_mode="0" calibration_intensitythreshold="1000000.00000000" />
<calibration_lockmass_params calibration_range="0.50000000" calibration_listname="" calibration_listgroupname="" calibration_intensitythreshold="0.00000000" calibration_lockmassmode="0" />
<mobility_calibration_params calibration_range="0.10000000" calibration_listname="&lt;not set&gt;" calibration_listgroupname="ESI" calibration_intensitythreshold="0.00000000" />
<library_search_params del_prev_res="1" ><library_search_basic_params accept_score="50" allowmasses_above="0" allowmasses_below="0" desired_score="900" increasedepth="0" maxnr_spectra="10" cross_match="0" sort_by="1" include_precursor_spectra="1" exclude_precursor_signals="0" skip_low_frgamnet_spectra="1" min_effective_score="500" minmatch_score="250" min_score="400" />
<library_search_advanced_params add_int_range="5.00000000" extended="1" locnorm="0" root="0" hwfstp="50" hwscdp="7" intrangefac="1.89999998" locnormeqfac="1.00000000" locnormfac="2.00000000" locnormwin="25" masdisint="20" minsrcint="100" minspepresrc="15" threshfstp="40" maskadducts="0" maskprecursor="0" />
<library_search_libraries_params add_unid="0" parallel="0" libraries="" librariey_unidentified="" />
<library_search_match_params chrgdeconv="0" collenerg="0" fragampl="1" instrtp="2" ionmeth="3" isolwidth="0" msmsstg="2" ms_vs_msms="4" pkwidth="0" polarity="4" psd="0" lastprecion="0" precions="0" prodion="0" rgtgaspress="0" rgtion="0" refl="0" collgas="0" collgaspress="0" trapdrv="1" />
<library_search_add_params add_confirm_mode="0" />
<library_search_rt_params accepted_deviation="1.00000000" apply_rt_match="0" match_columnname="1" max_deviation="5.00000000" />
</library_search_params><masslist_layout layout_columntypes="2 12 3 6 " layout_columnwidth="66 24 63 57 " />
<cmpdlist_layout layout_columntypes="14 20 31 1 40 26 " layout_columnwidth="20 53 134 65 46 50 " />
<molecular_formula_layout layout_columntypes="24 1 2 40 3 5 6 18 7 9 8 " layout_columnwidth="-1 -1 -1 -1 -1 -1 -1 -1 -1 -1 -1 " />
<general_unknown_layout layout_columntypes="6 0 5 3 4 2 12 14 10 11 " layout_columnwidth="-1 -1 -1 -1 -1 -1 -1 -1 -1 -1 " />
<target_screening_layout layout_columntypes="15 14 6 5 43 11 1 2 17 7 8 9 10 4 3 39 40 41 42 16 18 19 25 20 21 22 23 24 31 26 27 28 29 30 37 32 33 34 35 36 " layout_columnwidth="-1 -1 -1 -1 -1 -1 -1 -1 -1 -1 -1 -1 -1 -1 -1 -1 -1 -1 -1 -1 -1 -1 -1 -1 -1 -1 -1 -1 -1 -1 -1 -1 -1 -1 -1 -1 -1 -1 -1 -1 " />
<exclusion_masses></exclusion_masses>
<xml_export_parameters export_detailed_information="0" export_peptide_database_query_information="1" export_full_peptide_database_query_information="1" protein_analysis_export_mgf="1" protein_analysis_export_xml="1" />
<smf1D_params max_nr_formulae="50" z="1" rdb_min="0.00000000" rdb_max="80.00000000" tolerance_ppm="5.00000000" tolerance_abs="1.00000000" tolerance_ppm_MSn="5.00000000" tolerance_abs_MSn="2.00000000" use_rel_tolerance="0" use_rel_tolerance_MSn="0" lower_bound_formula="" upper_bound_formula="" electron_configuration="2" electron_configuration_MSn="0" sigma_limit="0.02000000" sigma_limit_MSn="0.05000000" HC_Ratio_min="0.00000000" HC_Ratio_max="3.00000000" filtering="1" patternsearch="0" filter_by_elementratio="1" estimate_carbon_count="1" relative_threshold_base_peak="1.00000000" delete_previous_results="1" filter_criteriy="0" adducts_positive_mode="M+H  M+NH4  M+Na  M+K " adducts_negative_mode="M-H  M+Na-H2  M+K-H2  M+Cl " collect_adducts="0" />
<smf3D_params tolerance_neutralloss="5.00000000" intensitythresholdabs2="0.00000000" intensity_threshold_abs_msms="0.00000000" auto_filter="0" nr_explained_peaks="5" highlight_unexplained_peaks="0" />
<uv_parameters rt_offset="0.00000000" />
<target_screening delta_rt="1.50000000" threshold_sigma="0.05000000" detection_tolerance="0.00500000" identification_tolerance="10.00000000" detection_tolerance_ppm="5.00000000" identification_tolerance_ppm="5.00000000" use_tolerance_ppm="0" compound_database="C:\BDALSystemData\BuildingBlocks\TargetScreeningDataBase.csv" use_sampleinfo_xml="0" rt_range_start="0.00000000" rt_range_end="0.00000000" additional_smoothing="0" create_chromatogram_time_slices="1" rt_window_halfwidth="45.00000000" enable_BPC="1" evaluate_qualifier_ions="1" qualifier_ion_intensity_threshold="0.00000000" group_id=": " lc_method_id=":" ms_method_id=":" matrix_id=":" useDB="0" sortanalytes="4" />
<automatic_calibration use_calibration_segment="0" automatic_calibration="0.00000000/0.00000000" automatic_calibration_use_spectrum_type="0" automatic_calibration_retain_data="0" automatic_calibration_perform_lockmass="0" />
<target_screening_scoring threshold1_qualityfactor="0.02000000" threshold2_qualityfactor="0.05000000" threshold1_massaccuracy="3.00000000" threshold2_massaccuracy="10.00000000" threshold1_retentiontime="20.00000000" threshold2_retentiontime="40.00000000" use_tolerance_ppm="0" />
</DataAnalysis_processing_parameters>
<ms_spectrum info="-MS" msmsinfo="All MS" polarity="-" scanmode="fullscan" seq_nr_start="1"  rt="4.73046667" rt_unit="min">
<ms_peaks><pk mz="147.810085" i="1044817.8" sn="9.31" a="124.58" fwhm="0.000161" res="918576.8" algo="FTMS"/>
<pk mz="147.819011" i="1745064.6" sn="17.23" a="203.04" fwhm="0.000134" res="1100633.2" algo="FTMS"/>
<pk mz="148.033242" i="901476.6" sn="7.69" a="73.86" fwhm="0.000117" res="1262056.7" algo="FTMS"/>
<pk mz="149.024154" i="1498745.5" sn="14.45" a="142.82" fwhm="0.000122" res="1221961.8" algo="FTMS"/>
<pk mz="149.024399" i="3600892.5" sn="38.22" a="483.32" fwhm="0.000132" res="1128801.5" algo="FTMS"/>
<pk mz="149.036331" i="17195212.0" sn="192.00" a="2110.53" fwhm="0.000120" res="1246898.9" algo="FTMS"/>
<pk mz="149.036589" i="43417192.0" z="-1" sn="488.60" a="6839.54" fwhm="0.000149" res="999583.7" algo="FTMS" component_name="R" deconvoluted_molecular_mass="149.036556" deconvoluted_isotopic_mass="149.036603"/>
<pk mz="149.037928" i="994009.2" sn="8.74" a="93.98" fwhm="0.000123" res="1209642.5" algo="FTMS"/>
<pk mz="150.039940" i="2563430.8" z="-1" sn="26.49" a="292.18" fwhm="0.000129" res="1165421.0" algo="FTMS" component_name="R" deconvoluted_molecular_mass="149.036556" deconvoluted_isotopic_mass="150.039954"/>
<pk mz="151.040057" i="883323.9" sn="7.49" a="79.77" fwhm="0.000123" res="1229074.0" algo="FTMS"/>
<pk mz="151.040841" i="909278.4" z="-1" sn="7.78" a="84.46" fwhm="0.000126" res="1197980.0" algo="FTMS" component_name="R" deconvoluted_molecular_mass="149.036556" deconvoluted_isotopic_mass="151.040856"/>
<pk mz="156.074714" i="1371116.9" sn="13.01" a="151.77" fwhm="0.000133" res="1171158.0" algo="FTMS"/>
<pk mz="158.045040" i="1078184.3" sn="9.69" a="94.03" fwhm="0.000120" res="1321157.0" algo="FTMS"/>
<pk mz="159.020943" i="2185176.3" sn="22.22" a="303.28" fwhm="0.000147" res="1083069.5" algo="FTMS"/>
<pk mz="159.029897" i="982155.6" sn="8.61" a="122.39" fwhm="0.000162" res="983449.1" algo="FTMS"/>
<pk mz="159.327093" i="907173.9" sn="7.76" a="104.31" fwhm="0.000163" res="977588.8" algo="FTMS"/>
<pk mz="161.015413" i="876491.8" sn="7.41" a="103.52" fwhm="0.000154" res="1045377.6" algo="FTMS"/>
<pk mz="161.036589" i="1339422.8" sn="12.65" a="152.64" fwhm="0.000148" res="1087331.3" algo="FTMS"/>
<pk mz="161.045544" i="840832.3" sn="7.01" a="63.55" fwhm="0.000135" res="1193195.3" algo="FTMS"/>
<pk mz="161.081900" i="1629820.4" sn="15.94" a="196.10" fwhm="0.000141" res="1143042.3" algo="FTMS"/>
<pk mz="161.552721" i="844979.0" sn="7.06" a="78.28" fwhm="0.000148" res="1093092.3" algo="FTMS"/>
<pk mz="162.053485" i="842679.8" sn="7.03" a="121.69" fwhm="0.000192" res="845592.2" algo="FTMS"/>
<pk mz="162.058099" i="850241.6" sn="7.12" a="104.73" fwhm="0.000184" res="880231.5" algo="FTMS"/>
<pk mz="162.183205" i="869466.1" sn="7.34" a="108.78" fwhm="0.000166" res="974217.8" algo="FTMS"/>
<pk mz="162.914876" i="866546.2" sn="7.30" a="102.31" fwhm="0.000152" res="1072523.3" algo="FTMS"/>
<pk mz="163.019478" i="875028.3" sn="7.40" a="142.46" fwhm="0.000262" res="622923.5" algo="FTMS"/>
<pk mz="163.040041" i="3101949.5" sn="32.59" a="442.44" fwhm="0.000154" res="1056501.3" algo="FTMS"/>
<pk mz="163.043275" i="847511.4" sn="7.09" a="110.15" fwhm="0.000179" res="913304.6" algo="FTMS"/>
<pk mz="163.052227" i="2298253.0" sn="23.50" a="299.84" fwhm="0.000143" res="1142341.3" algo="FTMS"/>
<pk mz="163.186539" i="867356.3" sn="7.31" a="111.83" fwhm="0.000201" res="810654.9" algo="FTMS"/>
<pk mz="163.977503" i="845271.1" sn="7.06" a="107.84" fwhm="0.000178" res="919700.6" algo="FTMS"/>
<pk mz="164.071680" i="1348904.5" sn="12.76" a="178.99" fwhm="0.000162" res="1014894.8" algo="FTMS"/>
<pk mz="164.105340" i="877123.6" sn="7.42" a="118.34" fwhm="0.000180" res="913450.8" algo="FTMS"/>
<pk mz="165.019321" i="1093823.8" sn="9.87" a="141.49" fwhm="0.000149" res="1109340.4" algo="FTMS"/>
<pk mz="165.117425" i="850134.1" sn="7.12" a="123.58" fwhm="0.000192" res="860648.4" algo="FTMS"/>
<pk mz="165.947123" i="883201.3" sn="7.49" a="116.42" fwhm="0.000177" res="939447.8" algo="FTMS"/>
<pk mz="166.251277" i="908520.3" sn="7.78" a="124.03" fwhm="0.000171" res="972998.9" algo="FTMS"/>
<pk mz="166.301129" i="859476.3" sn="7.22" a="122.61" fwhm="0.000211" res="787201.6" algo="FTMS"/>
<pk mz="166.587059" i="853476.6" sn="7.16" a="138.95" fwhm="0.000246" res="678407.4" algo="FTMS"/>
<pk mz="166.720430" i="850517.1" sn="7.12" a="116.90" fwhm="0.000185" res="901848.1" algo="FTMS"/>
<pk mz="166.767701" i="934825.3" sn="8.08" a="123.52" fwhm="0.000180" res="927661.3" algo="FTMS"/>
<pk mz="167.034976" i="1147927.4" sn="10.49" a="131.17" fwhm="0.000148" res="1124839.2" algo="FTMS"/>
<pk mz="167.283124" i="1088266.1" sn="9.81" a="162.36" fwhm="0.000232" res="721150.7" algo="FTMS"/>
<pk mz="167.467013" i="887704.8" sn="7.54" a="113.24" fwhm="0.000202" res="830792.6" algo="FTMS"/>
<pk mz="168.029939" i="1972272.0" sn="19.81" a="276.98" fwhm="0.000181" res="926339.4" algo="FTMS"/>
<pk mz="168.030208" i="5575312.0" sn="60.57" a="973.87" fwhm="0.000177" res="948231.2" algo="FTMS"/>
<pk mz="168.078626" i="951609.2" sn="8.27" a="139.60" fwhm="0.000201" res="834383.1" algo="FTMS"/>
<pk mz="168.115660" i="961838.1" sn="8.38" a="165.51" fwhm="0.000227" res="739829.2" algo="FTMS"/>
<pk mz="168.702771" i="846344.0" sn="7.07" a="126.23" fwhm="0.000247" res="682519.4" algo="FTMS"/>
<pk mz="169.199972" i="842171.7" sn="7.03" a="79.70" fwhm="0.000163" res="1039226.6" algo="FTMS"/>
<pk mz="169.459741" i="908751.6" sn="7.78" a="102.17" fwhm="0.000205" res="826117.5" algo="FTMS"/>
<pk mz="169.633113" i="849699.3" sn="7.11" a="174.74" fwhm="0.000299" res="567954.8" algo="FTMS"/>
<pk mz="170.444238" i="869234.1" sn="7.33" a="195.08" fwhm="0.000361" res="472350.4" algo="FTMS"/>
<pk mz="170.726599" i="885707.7" sn="7.52" a="153.70" fwhm="0.000208" res="820925.6" algo="FTMS"/>
<pk mz="170.933831" i="1034735.0" sn="9.20" a="136.43" fwhm="0.000173" res="989995.8" algo="FTMS"/>
<pk mz="171.046534" i="896191.8" sn="7.64" a="130.87" fwhm="0.000204" res="837966.2" algo="FTMS"/>
<pk mz="171.060415" i="858544.8" sn="7.21" a="168.10" fwhm="0.000260" res="656780.3" algo="FTMS"/>
<pk mz="171.098412" i="867379.8" sn="7.31" a="128.22" fwhm="0.000207" res="826127.6" algo="FTMS"/>
<pk mz="171.336033" i="846883.3" sn="7.08" a="120.80" fwhm="0.000202" res="846174.8" algo="FTMS"/>
<pk mz="171.761037" i="949840.9" sn="8.24" a="135.38" fwhm="0.000207" res="831209.4" algo="FTMS"/>
<pk mz="172.060666" i="1903073.8" sn="19.03" a="251.03" fwhm="0.000151" res="1138210.1" algo="FTMS"/>
<pk mz="172.148180" i="861618.6" sn="7.24" a="139.02" fwhm="0.000293" res="588466.1" algo="FTMS"/>
<pk mz="172.668467" i="856834.3" sn="7.19" a="110.55" fwhm="0.000181" res="955433.8" algo="FTMS"/>
<pk mz="172.767174" i="933309.5" sn="8.06" a="131.38" fwhm="0.000207" res="833755.3" algo="FTMS"/>
<pk mz="173.018844" i="921355.1" sn="7.92" a="183.76" fwhm="0.000248" res="699065.5" algo="FTMS"/>
<pk mz="173.036598" i="3027725.3" sn="31.75" a="449.13" fwhm="0.000163" res="1064813.6" algo="FTMS"/>
<pk mz="173.078395" i="974510.4" sn="8.52" a="173.86" fwhm="0.000227" res="762265.8" algo="FTMS"/>
<pk mz="173.081895" i="1459682.8" sn="14.01" a="200.59" fwhm="0.000152" res="1142181.4" algo="FTMS"/>
<pk mz="173.428894" i="979326.6" sn="8.57" a="140.79" fwhm="0.000195" res="891446.2" algo="FTMS"/>
<pk mz="174.323621" i="873826.6" sn="7.37" a="176.14" fwhm="0.000334" res="521236.8" algo="FTMS"/>
<pk mz="174.619037" i="870218.4" sn="7.33" a="106.56" fwhm="0.000172" res="1017109.0" algo="FTMS"/>
<pk mz="174.632397" i="927396.6" sn="7.97" a="170.95" fwhm="0.000231" res="756958.4" algo="FTMS"/>
<pk mz="174.663170" i="846177.5" sn="7.05" a="108.22" fwhm="0.000195" res="893917.2" algo="FTMS"/>
<pk mz="174.686554" i="842677.3" sn="7.01" a="120.28" fwhm="0.000195" res="894813.5" algo="FTMS"/>
<pk mz="174.744523" i="885630.6" sn="7.50" a="119.28" fwhm="0.000181" res="965339.6" algo="FTMS"/>
<pk mz="175.015860" i="1607691.5" sn="15.65" a="225.21" fwhm="0.000171" res="1025873.9" algo="FTMS"/>
<pk mz="175.061174" i="6238803.0" sn="67.94" a="1233.76" fwhm="0.000193" res="907720.1" algo="FTMS"/>
<pk mz="175.095628" i="892393.1" sn="7.57" a="84.50" fwhm="0.000141" res="1241355.4" algo="FTMS"/>
<pk mz="175.097562" i="18292314.0" z="-1" sn="204.03" a="3818.77" fwhm="0.000199" res="881975.1" algo="FTMS" component_name="n" deconvoluted_molecular_mass="175.097590" deconvoluted_isotopic_mass="175.097591"/>
<pk mz="175.222905" i="891839.1" sn="7.57" a="151.96" fwhm="0.000220" res="795740.9" algo="FTMS"/>
<pk mz="175.344231" i="894528.4" sn="7.60" a="175.38" fwhm="0.000279" res="629004.0" algo="FTMS"/>
<pk mz="176.064234" i="2818123.3" sn="29.22" a="391.96" fwhm="0.000162" res="1085027.6" algo="FTMS"/>
<pk mz="176.064531" i="8697483.0" sn="95.37" a="1668.72" fwhm="0.000188" res="935435.4" algo="FTMS"/>
<pk mz="176.100893" i="1523154.4" z="-1" sn="14.64" a="245.22" fwhm="0.000184" res="955097.1" algo="FTMS" component_name="n" deconvoluted_molecular_mass="175.097590" deconvoluted_isotopic_mass="176.100922"/>
<pk mz="176.717591" i="875865.4" sn="7.36" a="148.74" fwhm="0.000274" res="645554.0" algo="FTMS"/>
<pk mz="176.869705" i="930402.3" sn="7.97" a="135.90" fwhm="0.000203" res="871070.1" algo="FTMS"/>
<pk mz="177.067880" i="5331550.0" sn="57.50" a="1001.91" fwhm="0.000193" res="916767.2" algo="FTMS"/>
<pk mz="177.092025" i="894867.3" sn="7.57" a="132.40" fwhm="0.000213" res="831696.5" algo="FTMS"/>
<pk mz="177.425533" i="865607.4" sn="7.24" a="100.09" fwhm="0.000178" res="997078.9" algo="FTMS"/>
<pk mz="178.071022" i="3087050.5" sn="32.12" a="440.00" fwhm="0.000142" res="1250252.1" algo="FTMS"/>
<pk mz="178.071246" i="12623819.0" z="-1" sn="139.06" a="2294.52" fwhm="0.000184" res="966215.1" algo="FTMS" component_name="AF" deconvoluted_molecular_mass="178.071364" deconvoluted_isotopic_mass="178.071277"/>
<pk mz="178.200664" i="971523.0" sn="8.40" a="177.77" fwhm="0.000237" res="750811.3" algo="FTMS"/>
<pk mz="178.926233" i="878008.3" sn="7.35" a="110.03" fwhm="0.000193" res="925792.2" algo="FTMS"/>
<pk mz="178.956495" i="884480.4" sn="7.42" a="122.73" fwhm="0.000195" res="919271.0" algo="FTMS"/>
<pk mz="179.034966" i="1590693.8" sn="15.34" a="255.03" fwhm="0.000186" res="960556.4" algo="FTMS"/>
<pk mz="179.047148" i="9981385.0" sn="109.43" a="2044.35" fwhm="0.000206" res="869930.0" algo="FTMS"/>
<pk mz="179.075955" i="866216.9" z="-1" sn="7.22" a="117.57" fwhm="0.000250" res="716288.0" algo="FTMS" component_name="AF" deconvoluted_molecular_mass="178.071364" deconvoluted_isotopic_mass="179.075987"/>
<pk mz="179.488631" i="866563.8" sn="7.22" a="147.54" fwhm="0.000227" res="791781.6" algo="FTMS"/>
<pk mz="179.994026" i="1003973.9" sn="8.73" a="134.44" fwhm="0.000207" res="868831.4" algo="FTMS"/>
<pk mz="180.043545" i="869556.6" sn="7.23" a="134.91" fwhm="0.000203" res="888699.6" algo="FTMS"/>
<pk mz="180.101372" i="954109.8" sn="8.17" a="175.81" fwhm="0.000247" res="730317.4" algo="FTMS"/>
<pk mz="180.891857" i="889708.4" sn="7.45" a="161.05" fwhm="0.000312" res="579725.2" algo="FTMS"/>
<pk mz="181.013909" i="1211023.1" sn="11.04" a="146.30" fwhm="0.000155" res="1165129.7" algo="FTMS"/>
<pk mz="181.014234" i="4770703.5" sn="50.81" a="915.63" fwhm="0.000200" res="906915.1" algo="FTMS"/>
<pk mz="181.050625" i="2058394.9" sn="20.51" a="346.71" fwhm="0.000194" res="931871.5" algo="FTMS"/>
<pk mz="181.550144" i="921997.4" sn="7.78" a="131.88" fwhm="0.000204" res="889419.8" algo="FTMS"/>
<pk mz="181.677338" i="887671.6" sn="7.40" a="114.62" fwhm="0.000194" res="934293.4" algo="FTMS"/>
<pk mz="182.009489" i="2116215.8" sn="21.07" a="367.24" fwhm="0.000205" res="888795.6" algo="FTMS"/>
<pk mz="183.227407" i="862927.0" sn="7.12" a="121.76" fwhm="0.000213" res="858328.6" algo="FTMS"/>
<pk mz="183.285028" i="971580.2" sn="8.33" a="209.32" fwhm="0.000283" res="648686.4" algo="FTMS"/>
<pk mz="184.187936" i="862217.1" sn="7.08" a="153.05" fwhm="0.000281" res="655801.7" algo="FTMS"/>
<pk mz="185.036604" i="1733248.5" sn="16.74" a="285.09" fwhm="0.000187" res="989288.6" algo="FTMS"/>
<pk mz="185.081916" i="1582610.9" sn="15.07" a="307.22" fwhm="0.000221" res="835647.7" algo="FTMS"/>
<pk mz="185.160675" i="865218.8" sn="7.11" a="140.04" fwhm="0.000209" res="883846.2" algo="FTMS"/>
<pk mz="185.206804" i="965149.5" sn="8.22" a="201.14" fwhm="0.000292" res="634997.9" algo="FTMS"/>
<pk mz="185.907546" i="875911.4" sn="7.20" a="133.36" fwhm="0.000226" res="822492.2" algo="FTMS"/>
<pk mz="186.039945" i="29605984.0" z="-1" sn="324.71" a="6780.82" fwhm="0.000220" res="843853.3" algo="FTMS" component_name="Z" deconvoluted_molecular_mass="186.039983" deconvoluted_isotopic_mass="186.039982"/>
<pk mz="186.048886" i="1873955.0" sn="18.23" a="311.90" fwhm="0.000194" res="957557.3" algo="FTMS"/>
<pk mz="186.077192" i="1003310.9" sn="8.60" a="175.07" fwhm="0.000215" res="864546.1" algo="FTMS"/>
<pk mz="186.315336" i="960532.3" sn="8.13" a="171.72" fwhm="0.000235" res="792798.9" algo="FTMS"/>
<pk mz="186.350470" i="905219.4" sn="7.52" a="145.07" fwhm="0.000228" res="819094.0" algo="FTMS"/>
<pk mz="186.361411" i="1049032.0" sn="9.11" a="189.80" fwhm="0.000230" res="809197.8" algo="FTMS"/>
<pk mz="186.671260" i="869085.8" sn="7.12" a="119.99" fwhm="0.000200" res="932041.9" algo="FTMS"/>
<pk mz="186.924470" i="892380.4" sn="7.37" a="143.30" fwhm="0.000228" res="819209.2" algo="FTMS"/>
<pk mz="187.007047" i="908576.6" sn="7.55" a="121.54" fwhm="0.000194" res="964675.5" algo="FTMS"/>
<pk mz="187.014363" i="910227.9" sn="7.57" a="125.40" fwhm="0.000193" res="971275.9" algo="FTMS"/>
<pk mz="187.043306" i="2035024.6" z="-1" sn="20.00" a="386.38" fwhm="0.000207" res="903412.8" algo="FTMS" component_name="Z" deconvoluted_molecular_mass="186.039983" deconvoluted_isotopic_mass="187.043343"/>
<pk mz="187.061168" i="1912792.5" sn="18.65" a="401.20" fwhm="0.000233" res="801190.2" algo="FTMS"/>
<pk mz="187.097576" i="3789672.5" sn="39.39" a="782.88" fwhm="0.000214" res="875661.7" algo="FTMS"/>
<pk mz="187.458528" i="875305.3" sn="7.15" a="156.03" fwhm="0.000271" res="692736.7" algo="FTMS"/>
<pk mz="187.878317" i="864551.1" sn="7.03" a="151.23" fwhm="0.000278" res="674610.4" algo="FTMS"/>
<pk mz="188.035297" i="2004238.9" sn="19.58" a="333.96" fwhm="0.000194" res="969946.2" algo="FTMS"/>
<pk mz="188.055605" i="2601240.3" sn="26.15" a="472.34" fwhm="0.000198" res="947570.4" algo="FTMS"/>
<pk mz="188.056443" i="1913464.6" sn="18.58" a="406.15" fwhm="0.000230" res="818789.9" algo="FTMS"/>
<pk mz="188.696087" i="909233.5" sn="7.52" a="176.92" fwhm="0.000283" res="666747.5" algo="FTMS"/>
<pk mz="189.011390" i="1047926.4" sn="9.05" a="166.34" fwhm="0.000191" res="988633.4" algo="FTMS"/>
<pk mz="189.016259" i="959528.7" sn="8.07" a="155.08" fwhm="0.000251" res="753277.2" algo="FTMS"/>
<pk mz="189.031503" i="3492832.0" sn="35.96" a="717.10" fwhm="0.000217" res="872785.6" algo="FTMS"/>
<pk mz="189.076841" i="1667381.5" sn="15.87" a="259.53" fwhm="0.000190" res="992982.8" algo="FTMS"/>
<pk mz="189.585696" i="957833.7" sn="8.02" a="152.82" fwhm="0.000247" res="767759.8" algo="FTMS"/>
<pk mz="190.043822" i="1425961.0" sn="13.15" a="278.77" fwhm="0.000223" res="853109.1" algo="FTMS"/>
<pk mz="190.080199" i="3441819.0" sn="35.26" a="693.29" fwhm="0.000212" res="895235.2" algo="FTMS"/>
<pk mz="190.282749" i="888294.8" sn="7.25" a="180.79" fwhm="0.000289" res="659312.2" algo="FTMS"/>
<pk mz="190.585922" i="867029.6" sn="7.02" a="168.33" fwhm="0.000263" res="724209.0" algo="FTMS"/>
<pk mz="191.047164" i="2843773.5" sn="28.70" a="574.16" fwhm="0.000217" res="882192.3" algo="FTMS"/>
<pk mz="191.083542" i="998703.9" sn="8.46" a="134.51" fwhm="0.000177" res="1081299.7" algo="FTMS"/>
<pk mz="192.086890" i="1066419.6" sn="9.16" a="114.37" fwhm="0.000158" res="1217415.6" algo="FTMS"/>
<pk mz="192.227077" i="1070028.9" sn="9.20" a="272.37" fwhm="0.000333" res="576630.2" algo="FTMS"/>
<pk mz="193.000910" i="1090037.6" sn="9.41" a="155.65" fwhm="0.000184" res="1048491.7" algo="FTMS"/>
<pk mz="193.050631" i="1163184.1" sn="10.21" a="191.25" fwhm="0.000219" res="881438.2" algo="FTMS"/>
<pk mz="193.086980" i="892707.6" sn="7.26" a="135.80" fwhm="0.000216" res="895552.4" algo="FTMS"/>
<pk mz="193.090245" i="1540229.4" sn="14.33" a="246.24" fwhm="0.000202" res="955569.6" algo="FTMS"/>
<pk mz="193.208820" i="923932.8" sn="7.60" a="226.46" fwhm="0.000316" res="610543.6" algo="FTMS"/>
<pk mz="193.547561" i="907771.2" sn="7.42" a="165.38" fwhm="0.000261" res="741576.8" algo="FTMS"/>
<pk mz="193.577263" i="924379.2" sn="7.60" a="122.81" fwhm="0.000212" res="912807.6" algo="FTMS"/>
<pk mz="193.626298" i="903717.8" sn="7.35" a="239.86" fwhm="0.000453" res="427823.2" algo="FTMS"/>
<pk mz="195.029896" i="2373705.8" sn="23.33" a="517.73" fwhm="0.000229" res="852908.8" algo="FTMS"/>
<pk mz="195.036809" i="885629.7" sn="7.14" a="149.20" fwhm="0.000244" res="798831.2" algo="FTMS"/>
<pk mz="195.066273" i="5282782.0" sn="54.98" a="1138.68" fwhm="0.000231" res="845492.4" algo="FTMS"/>
<pk mz="195.130460" i="918554.1" sn="7.50" a="230.65" fwhm="0.000408" res="478840.0" algo="FTMS"/>
<pk mz="195.139052" i="1056102.9" sn="9.00" a="141.00" fwhm="0.000223" res="876481.6" algo="FTMS"/>
<pk mz="195.810880" i="2207745.3" sn="21.52" a="426.71" fwhm="0.000223" res="878794.5" algo="FTMS"/>
<pk mz="195.872319" i="961636.3" sn="7.93" a="193.68" fwhm="0.000338" res="579759.5" algo="FTMS"/>
<pk mz="196.025131" i="1676699.1" sn="15.68" a="325.58" fwhm="0.000233" res="840117.1" algo="FTMS"/>
<pk mz="196.069667" i="966068.5" sn="7.98" a="162.15" fwhm="0.000227" res="864609.8" algo="FTMS"/>
<pk mz="196.696482" i="1000059.8" sn="8.34" a="189.07" fwhm="0.000259" res="759087.6" algo="FTMS"/>
<pk mz="196.945750" i="886475.8" sn="7.11" a="159.38" fwhm="0.000258" res="762857.6" algo="FTMS"/>
<pk mz="197.009183" i="1177232.5" sn="10.26" a="173.70" fwhm="0.000193" res="1019342.2" algo="FTMS"/>
<pk mz="197.019564" i="900342.6" sn="7.26" a="157.34" fwhm="0.000250" res="788887.8" algo="FTMS"/>
<pk mz="197.045531" i="2146117.5" sn="20.76" a="421.88" fwhm="0.000222" res="886213.9" algo="FTMS"/>
<pk mz="197.081899" i="1120538.8" sn="9.64" a="191.06" fwhm="0.000205" res="960948.2" algo="FTMS"/>
<pk mz="197.118324" i="1027439.9" sn="8.64" a="181.18" fwhm="0.000236" res="836001.9" algo="FTMS"/>
<pk mz="197.496761" i="1055212.3" sn="8.93" a="187.77" fwhm="0.000230" res="858001.8" algo="FTMS"/>
<pk mz="197.674014" i="891396.0" sn="7.16" a="138.01" fwhm="0.000247" res="799904.9" algo="FTMS"/>
<pk mz="197.807922" i="2668354.5" sn="26.41" a="503.65" fwhm="0.000217" res="910498.1" algo="FTMS"/>
<pk mz="198.004397" i="1761654.1" sn="16.59" a="293.04" fwhm="0.000208" res="949727.8" algo="FTMS"/>
<pk mz="198.039971" i="1181963.1" sn="10.30" a="161.86" fwhm="0.000192" res="1033377.4" algo="FTMS"/>
<pk mz="198.040777" i="1558155.6" sn="14.38" a="268.14" fwhm="0.000199" res="994558.5" algo="FTMS"/>
<pk mz="198.988411" i="1160670.1" sn="10.03" a="238.07" fwhm="0.000253" res="787761.8" algo="FTMS"/>
<pk mz="199.043306" i="966206.9" sn="7.93" a="156.62" fwhm="0.000217" res="918449.1" algo="FTMS"/>
<pk mz="199.061186" i="2091561.6" sn="20.07" a="399.67" fwhm="0.000222" res="897108.2" algo="FTMS"/>
<pk mz="199.097567" i="2747903.5" sn="27.15" a="617.00" fwhm="0.000238" res="837610.6" algo="FTMS"/>
<pk mz="199.357145" i="886875.0" sn="7.07" a="138.35" fwhm="0.000245" res="815160.3" algo="FTMS"/>
<pk mz="199.804992" i="1211848.9" sn="10.57" a="195.82" fwhm="0.000209" res="957647.3" algo="FTMS"/>
<pk mz="200.055592" i="7873088.5" sn="82.45" a="1720.70" fwhm="0.000227" res="881343.5" algo="FTMS"/>
<pk mz="200.064260" i="2157125.8" sn="20.77" a="282.37" fwhm="0.000154" res="1301879.9" algo="FTMS"/>
<pk mz="200.064543" i="8680262.0" sn="91.16" a="2000.35" fwhm="0.000234" res="855073.4" algo="FTMS"/>
<pk mz="200.560540" i="893059.5" sn="7.10" a="155.12" fwhm="0.000273" res="734642.3" algo="FTMS"/>
<pk mz="200.636838" i="899698.1" sn="7.17" a="136.85" fwhm="0.000244" res="821243.6" algo="FTMS"/>
<pk mz="200.948641" i="901536.7" sn="7.19" a="210.09" fwhm="0.000340" res="590879.4" algo="FTMS"/>
<pk mz="201.040449" i="1414168.9" sn="12.69" a="221.05" fwhm="0.000193" res="1041886.7" algo="FTMS"/>
<pk mz="201.058985" i="900708.3" sn="7.18" a="126.71" fwhm="0.000227" res="887091.2" algo="FTMS"/>
<pk mz="201.076848" i="2521455.3" sn="24.59" a="539.33" fwhm="0.000235" res="855742.3" algo="FTMS"/>
<pk mz="201.113234" i="2754885.5" sn="27.10" a="549.23" fwhm="0.000227" res="884098.8" algo="FTMS"/>
<pk mz="201.137451" i="886228.4" sn="7.02" a="154.11" fwhm="0.000259" res="778039.2" algo="FTMS"/>
<pk mz="202.034862" i="4829950.0" sn="49.39" a="1210.11" fwhm="0.000244" res="828602.3" algo="FTMS"/>
<pk mz="202.050948" i="1582919.8" sn="14.50" a="269.27" fwhm="0.000208" res="970652.1" algo="FTMS"/>
<pk mz="202.071791" i="1804180.6" sn="16.88" a="327.61" fwhm="0.000211" res="956283.9" algo="FTMS"/>
<pk mz="202.072093" i="6229781.0" sn="64.43" a="1373.10" fwhm="0.000232" res="871544.8" algo="FTMS"/>
<pk mz="203.047164" i="2389043.8" sn="23.06" a="506.70" fwhm="0.000230" res="884198.8" algo="FTMS"/>
<pk mz="203.056139" i="1315545.3" sn="11.57" a="281.76" fwhm="0.000256" res="794330.1" algo="FTMS"/>
<pk mz="203.075421" i="1022469.3" sn="8.43" a="156.46" fwhm="0.000223" res="908851.1" algo="FTMS"/>
<pk mz="203.092497" i="2291024.0" sn="22.01" a="482.08" fwhm="0.000235" res="864599.3" algo="FTMS"/>
<pk mz="203.129031" i="1023926.8" sn="8.45" a="273.50" fwhm="0.000372" res="545925.0" algo="FTMS"/>
<pk mz="204.050228" i="8043241.0" sn="83.54" a="1346.60" fwhm="0.000183" res="1113659.2" algo="FTMS"/>
<pk mz="204.050519" i="35009768.0" z="-1" sn="372.06" a="8580.62" fwhm="0.000242" res="843712.6" algo="FTMS" component_name="V" deconvoluted_molecular_mass="204.050571" deconvoluted_isotopic_mass="204.050569"/>
<pk mz="204.066599" i="1419379.3" sn="12.67" a="259.05" fwhm="0.000228" res="893838.8" algo="FTMS"/>
<pk mz="205.014280" i="1038761.8" sn="8.60" a="167.21" fwhm="0.000214" res="956337.5" algo="FTMS"/>
<pk mz="205.053892" i="2180451.0" z="-1" sn="20.81" a="451.67" fwhm="0.000230" res="889799.1" algo="FTMS" component_name="V" deconvoluted_molecular_mass="204.050571" deconvoluted_isotopic_mass="205.053943"/>
<pk mz="205.159512" i="1575205.9" sn="14.27" a="233.28" fwhm="0.000155" res="1319956.3" algo="FTMS"/>
<pk mz="205.159798" i="6627494.0" sn="68.09" a="1554.27" fwhm="0.000241" res="850186.4" algo="FTMS"/>
<pk mz="206.066162" i="2251494.0" sn="21.47" a="457.55" fwhm="0.000227" res="906153.8" algo="FTMS"/>
<pk mz="206.993534" i="923093.4" sn="7.31" a="148.88" fwhm="0.000218" res="950603.8" algo="FTMS"/>
<pk mz="206.995227" i="1998646.5" sn="18.77" a="439.02" fwhm="0.000251" res="826058.9" algo="FTMS"/>
<pk mz="207.029897" i="1200044.6" sn="10.26" a="249.21" fwhm="0.000244" res="848244.8" algo="FTMS"/>
<pk mz="207.042091" i="908500.4" sn="7.16" a="102.17" fwhm="0.000168" res="1235831.7" algo="FTMS"/>
<pk mz="207.139072" i="1176850.4" sn="10.01" a="196.12" fwhm="0.000233" res="890189.5" algo="FTMS"/>
<pk mz="208.036635" i="955568.7" sn="7.62" a="150.29" fwhm="0.000213" res="975294.9" algo="FTMS"/>
<pk mz="209.009158" i="2182400.0" sn="20.62" a="494.77" fwhm="0.000252" res="828903.5" algo="FTMS"/>
<pk mz="209.045575" i="1671959.3" sn="15.21" a="340.08" fwhm="0.000233" res="895690.0" algo="FTMS"/>
<pk mz="209.218976" i="977830.4" sn="7.84" a="192.61" fwhm="0.000278" res="753898.5" algo="FTMS"/>
<pk mz="209.737538" i="913362.9" sn="7.16" a="156.64" fwhm="0.000280" res="749477.1" algo="FTMS"/>
<pk mz="210.850560" i="944156.3" sn="7.44" a="206.74" fwhm="0.000285" res="739493.5" algo="FTMS"/>
<pk mz="211.024480" i="1810763.6" sn="16.59" a="268.56" fwhm="0.000191" res="1104698.1" algo="FTMS"/>
<pk mz="211.024801" i="9083980.0" sn="93.36" a="2373.64" fwhm="0.000267" res="789227.8" algo="FTMS"/>
<pk mz="211.061191" i="2185955.3" sn="20.55" a="452.18" fwhm="0.000245" res="859728.2" algo="FTMS"/>
<pk mz="212.020057" i="7483592.5" sn="76.46" a="2010.05" fwhm="0.000270" res="786184.8" algo="FTMS"/>
<pk mz="212.092787" i="1284822.8" sn="11.03" a="313.26" fwhm="0.000302" res="703429.3" algo="FTMS"/>
<pk mz="212.799039" i="999289.0" sn="7.97" a="165.69" fwhm="0.000269" res="792263.5" algo="FTMS"/>
<pk mz="213.015015" i="9249602.0" z="-1" sn="94.65" a="1630.88" fwhm="0.000204" res="1044481.2" algo="FTMS" component_name="BB" deconvoluted_molecular_mass="213.015073" deconvoluted_isotopic_mass="213.015073"/>
<pk mz="213.015311" i="35048260.0" sn="365.70" a="9734.20" fwhm="0.000268" res="795680.5" algo="FTMS"/>
<pk mz="213.023387" i="1247623.8" sn="10.58" a="253.96" fwhm="0.000263" res="809054.9" algo="FTMS"/>
<pk mz="213.040474" i="970386.6" sn="7.67" a="143.98" fwhm="0.000248" res="857860.0" algo="FTMS"/>
<pk mz="213.076841" i="1768297.8" sn="16.05" a="396.70" fwhm="0.000261" res="817934.3" algo="FTMS"/>
<pk mz="213.113250" i="1684800.9" sn="15.17" a="354.91" fwhm="0.000258" res="826704.7" algo="FTMS"/>
<pk mz="213.149580" i="972312.0" sn="7.69" a="184.57" fwhm="0.000261" res="817666.0" algo="FTMS"/>
<pk mz="213.244724" i="952980.5" sn="7.48" a="227.60" fwhm="0.000332" res="642606.7" algo="FTMS"/>
<pk mz="214.018364" i="990719.1" z="-1" sn="7.88" a="124.38" fwhm="0.000188" res="1138963.2" algo="FTMS" component_name="BB" deconvoluted_molecular_mass="213.015073" deconvoluted_isotopic_mass="214.018422"/>
<pk mz="214.018688" i="2289983.3" sn="21.53" a="457.10" fwhm="0.000232" res="923212.9" algo="FTMS"/>
<pk mz="214.080195" i="2205030.3" sn="20.63" a="469.14" fwhm="0.000244" res="876606.1" algo="FTMS"/>
<pk mz="214.656622" i="985522.3" sn="7.82" a="187.89" fwhm="0.000280" res="766902.4" algo="FTMS"/>
<pk mz="215.008379" i="954991.7" sn="7.49" a="260.58" fwhm="0.000352" res="610908.5" algo="FTMS"/>
<pk mz="215.056121" i="2028365.8" sn="18.77" a="466.27" fwhm="0.000263" res="818255.9" algo="FTMS"/>
<pk mz="215.092479" i="3902436.5" sn="38.46" a="1032.76" fwhm="0.000281" res="764167.9" algo="FTMS"/>
<pk mz="215.128889" i="2689531.5" sn="25.72" a="660.60" fwhm="0.000272" res="791300.0" algo="FTMS"/>
<pk mz="216.050199" i="2821948.3" sn="26.97" a="579.75" fwhm="0.000232" res="929871.5" algo="FTMS"/>
<pk mz="216.050534" i="6601404.5" sn="66.49" a="1591.11" fwhm="0.000254" res="850116.3" algo="FTMS"/>
<pk mz="216.059123" i="1509185.9" sn="13.25" a="286.64" fwhm="0.000226" res="955691.8" algo="FTMS"/>
<pk mz="216.059468" i="3412674.0" sn="33.15" a="754.49" fwhm="0.000246" res="877566.9" algo="FTMS"/>
<pk mz="216.087420" i="1142611.5" sn="9.41" a="160.19" fwhm="0.000183" res="1181418.7" algo="FTMS"/>
<pk mz="216.087746" i="4113875.8" sn="40.48" a="997.60" fwhm="0.000260" res="832144.4" algo="FTMS"/>
<pk mz="216.097950" i="917050.0" sn="7.05" a="201.30" fwhm="0.000311" res="695377.4" algo="FTMS"/>
<pk mz="217.071752" i="1816886.5" sn="16.46" a="449.34" fwhm="0.000285" res="760812.6" algo="FTMS"/>
<pk mz="217.108160" i="1807053.0" sn="16.35" a="383.79" fwhm="0.000244" res="891436.5" algo="FTMS"/>
<pk mz="218.020966" i="5020030.0" sn="49.94" a="1355.76" fwhm="0.000280" res="779612.8" algo="FTMS"/>
<pk mz="218.029487" i="2998147.5" sn="28.80" a="476.68" fwhm="0.000202" res="1078584.0" algo="FTMS"/>
<pk mz="218.029798" i="10324868.0" sn="105.41" a="2877.21" fwhm="0.000274" res="796404.6" algo="FTMS"/>
<pk mz="218.066162" i="6794394.0" sn="68.16" a="1937.06" fwhm="0.000301" res="724818.6" algo="FTMS"/>
<pk mz="218.075123" i="2233631.3" sn="20.71" a="489.27" fwhm="0.000241" res="903580.8" algo="FTMS"/>
<pk mz="218.103086" i="1558448.5" sn="13.68" a="213.23" fwhm="0.000171" res="1272614.0" algo="FTMS"/>
<pk mz="218.103406" i="4278192.5" sn="41.98" a="1043.79" fwhm="0.000260" res="840450.9" algo="FTMS"/>
<pk mz="218.296353" i="987622.4" sn="7.74" a="240.42" fwhm="0.000338" res="645183.1" algo="FTMS"/>
<pk mz="219.042080" i="1302251.3" sn="11.01" a="204.73" fwhm="0.000208" res="1052816.1" algo="FTMS"/>
<pk mz="219.069564" i="1414523.9" sn="12.18" a="274.93" fwhm="0.000236" res="927980.5" algo="FTMS"/>
<pk mz="219.106773" i="1076146.3" sn="8.66" a="246.48" fwhm="0.000298" res="734683.5" algo="FTMS"/>
<pk mz="219.394463" i="945407.7" sn="7.29" a="252.25" fwhm="0.000394" res="556272.3" algo="FTMS"/>
<pk mz="220.045122" i="8423493.0" z="-1" sn="85.10" a="2012.52" fwhm="0.000273" res="807084.7" algo="FTMS" component_name="BN" deconvoluted_molecular_mass="220.045183" deconvoluted_isotopic_mass="220.045186"/>
<pk mz="220.045434" i="35644484.0" sn="368.34" a="10443.33" fwhm="0.000289" res="760303.6" algo="FTMS"/>
<pk mz="220.054381" i="1240523.0" sn="10.36" a="295.07" fwhm="0.000277" res="793880.9" algo="FTMS"/>
<pk mz="220.846750" i="929984.6" sn="7.09" a="227.55" fwhm="0.000408" res="540706.6" algo="FTMS"/>
<pk mz="221.048443" i="1154455.3" z="-1" sn="9.41" a="147.46" fwhm="0.000205" res="1080023.3" algo="FTMS" component_name="BN" deconvoluted_molecular_mass="220.045183" deconvoluted_isotopic_mass="221.048507"/>
<pk mz="221.048788" i="2305559.5" sn="21.33" a="503.37" fwhm="0.000252" res="878432.1" algo="FTMS"/>
<pk mz="221.057741" i="2259228.8" sn="20.85" a="570.98" fwhm="0.000280" res="790260.2" algo="FTMS"/>
<pk mz="221.154674" i="1138197.6" sn="9.24" a="291.37" fwhm="0.000295" res="750243.6" algo="FTMS"/>
<pk mz="222.097467" i="1607226.3" sn="14.09" a="452.87" fwhm="0.000340" res="653499.8" algo="FTMS"/>
<pk mz="222.480857" i="944790.8" sn="7.23" a="322.10" fwhm="0.000459" res="484826.1" algo="FTMS"/>
<pk mz="222.568360" i="991592.9" sn="7.72" a="282.55" fwhm="0.000413" res="538920.2" algo="FTMS"/>
<pk mz="222.960556" i="994120.6" sn="7.74" a="309.60" fwhm="0.000414" res="538005.1" algo="FTMS"/>
<pk mz="223.024791" i="1996749.0" sn="18.12" a="606.05" fwhm="0.000330" res="676718.2" algo="FTMS"/>
<pk mz="223.061196" i="1791137.6" sn="15.99" a="356.69" fwhm="0.000260" res="857905.6" algo="FTMS"/>
<pk mz="224.064543" i="2789973.0" sn="26.19" a="746.16" fwhm="0.000279" res="802876.1" algo="FTMS"/>
<pk mz="225.004078" i="3767386.0" sn="36.26" a="1067.97" fwhm="0.000304" res="741156.8" algo="FTMS"/>
<pk mz="225.040466" i="2827629.8" sn="26.58" a="929.16" fwhm="0.000328" res="686855.1" algo="FTMS"/>
<pk mz="225.076829" i="1411521.6" sn="11.99" a="423.00" fwhm="0.000352" res="639484.8" algo="FTMS"/>
<pk mz="225.231703" i="958773.6" sn="7.32" a="248.01" fwhm="0.000346" res="651461.4" algo="FTMS"/>
<pk mz="226.035715" i="1589764.9" sn="13.82" a="306.73" fwhm="0.000242" res="932665.1" algo="FTMS"/>
<pk mz="226.108439" i="2160043.5" sn="19.69" a="515.54" fwhm="0.000269" res="841706.0" algo="FTMS"/>
<pk mz="227.067385" i="1209633.8" sn="9.85" a="246.37" fwhm="0.000285" res="797616.5" algo="FTMS"/>
<pk mz="227.092516" i="1567406.8" sn="13.51" a="357.90" fwhm="0.000284" res="800288.3" algo="FTMS"/>
<pk mz="227.128892" i="1997377.5" sn="17.92" a="461.19" fwhm="0.000266" res="852703.2" algo="FTMS"/>
<pk mz="227.140118" i="1800519.4" sn="15.90" a="469.54" fwhm="0.000317" res="715668.7" algo="FTMS"/>
<pk mz="227.645315" i="949450.3" sn="7.18" a="186.28" fwhm="0.000296" res="768522.7" algo="FTMS"/>
<pk mz="228.087752" i="1320233.9" sn="10.97" a="292.39" fwhm="0.000290" res="785335.9" algo="FTMS"/>
<pk mz="228.124154" i="1343548.3" sn="11.21" a="297.18" fwhm="0.000280" res="814758.2" algo="FTMS"/>
<pk mz="229.026451" i="1354042.8" sn="11.32" a="351.07" fwhm="0.000313" res="731302.2" algo="FTMS"/>
<pk mz="229.071772" i="2730129.0" sn="25.42" a="830.79" fwhm="0.000317" res="722286.1" algo="FTMS"/>
<pk mz="229.108149" i="2154914.5" sn="19.52" a="602.70" fwhm="0.000301" res="762162.2" algo="FTMS"/>
<pk mz="229.144554" i="1623732.3" sn="14.08" a="397.29" fwhm="0.000304" res="754566.2" algo="FTMS"/>
<pk mz="229.155765" i="1340857.8" sn="11.18" a="309.23" fwhm="0.000332" res="690923.4" algo="FTMS"/>
<pk mz="230.029431" i="10691932.0" sn="106.57" a="2668.75" fwhm="0.000251" res="917843.7" algo="FTMS"/>
<pk mz="230.029802" i="31926620.0" z="-1" sn="323.28" a="9758.77" fwhm="0.000302" res="762152.3" algo="FTMS" component_name="W" deconvoluted_molecular_mass="230.029875" deconvoluted_isotopic_mass="230.029874"/>
<pk mz="230.102998" i="972478.9" sn="7.37" a="168.44" fwhm="0.000307" res="750478.3" algo="FTMS"/>
<pk mz="230.103395" i="2253567.0" sn="20.45" a="581.96" fwhm="0.000301" res="764624.5" algo="FTMS"/>
<pk mz="231.033149" i="1803181.5" z="-1" sn="15.84" a="454.94" fwhm="0.000349" res="661242.7" algo="FTMS" component_name="W" deconvoluted_molecular_mass="230.029875" deconvoluted_isotopic_mass="231.033223"/>
<pk mz="231.087401" i="2664006.3" sn="24.63" a="819.46" fwhm="0.000331" res="698534.2" algo="FTMS"/>
<pk mz="231.123766" i="1117782.6" sn="8.85" a="235.21" fwhm="0.000260" res="887312.3" algo="FTMS"/>
<pk mz="231.705343" i="974219.4" sn="7.38" a="290.15" fwhm="0.000444" res="521349.4" algo="FTMS"/>
<pk mz="232.090426" i="2141188.8" sn="19.29" a="392.41" fwhm="0.000250" res="927236.7" algo="FTMS"/>
<pk mz="232.090778" i="5343493.0" sn="51.97" a="1542.41" fwhm="0.000300" res="773113.6" algo="FTMS"/>
<pk mz="232.179658" i="1005387.6" sn="7.70" a="365.80" fwhm="0.000465" res="499302.8" algo="FTMS"/>
<pk mz="232.361970" i="1060602.6" sn="8.26" a="221.21" fwhm="0.000271" res="856705.3" algo="FTMS"/>
<pk mz="233.045565" i="997085.2" sn="7.59" a="215.07" fwhm="0.000297" res="784292.9" algo="FTMS"/>
<pk mz="233.154318" i="2285514.5" sn="20.69" a="461.99" fwhm="0.000227" res="1027211.7" algo="FTMS"/>
<pk mz="233.154708" i="9200843.0" z="-1" sn="91.06" a="2881.43" fwhm="0.000316" res="738359.8" algo="FTMS" component_name="BD" deconvoluted_molecular_mass="233.154791" deconvoluted_isotopic_mass="233.154783"/>
<pk mz="233.662829" i="952796.2" sn="7.13" a="292.73" fwhm="0.000448" res="521956.6" algo="FTMS"/>
<pk mz="234.015949" i="1085931.0" sn="8.49" a="253.94" fwhm="0.000288" res="812529.9" algo="FTMS"/>
<pk mz="234.048913" i="2030392.1" sn="18.09" a="511.38" fwhm="0.000304" res="770546.3" algo="FTMS"/>
<pk mz="234.060699" i="3995709.0" sn="38.09" a="980.64" fwhm="0.000275" res="851542.9" algo="FTMS"/>
<pk mz="234.061092" i="14486589.0" z="-1" sn="144.83" a="4595.16" fwhm="0.000319" res="733327.2" algo="FTMS" component_name="y" deconvoluted_molecular_mass="234.061166" deconvoluted_isotopic_mass="234.061169"/>
<pk mz="234.070053" i="2571840.8" sn="23.60" a="655.88" fwhm="0.000293" res="799452.0" algo="FTMS"/>
<pk mz="234.158104" i="1500259.9" z="-1" sn="12.70" a="407.15" fwhm="0.000323" res="725599.0" algo="FTMS" component_name="BD" deconvoluted_molecular_mass="233.154791" deconvoluted_isotopic_mass="234.158180"/>
<pk mz="234.768894" i="964179.9" sn="7.24" a="205.99" fwhm="0.000329" res="712984.8" algo="FTMS"/>
<pk mz="235.024809" i="2113974.5" sn="18.94" a="511.63" fwhm="0.000306" res="767260.2" algo="FTMS"/>
<pk mz="235.061144" i="1122436.5" sn="8.85" a="227.60" fwhm="0.000305" res="770523.2" algo="FTMS"/>
<pk mz="235.064398" i="1167237.8" z="-1" sn="9.31" a="228.51" fwhm="0.000271" res="866861.5" algo="FTMS" component_name="y" deconvoluted_molecular_mass="234.061166" deconvoluted_isotopic_mass="235.064475"/>
<pk mz="235.415674" i="940875.1" sn="7.00" a="213.24" fwhm="0.000313" res="752675.0" algo="FTMS"/>
<pk mz="235.662832" i="970343.6" sn="7.30" a="188.24" fwhm="0.000313" res="752269.4" algo="FTMS"/>
<pk mz="236.040358" i="3653171.0" sn="34.49" a="1087.65" fwhm="0.000324" res="728305.5" algo="FTMS"/>
<pk mz="236.056471" i="1183928.9" sn="9.45" a="196.45" fwhm="0.000243" res="970475.1" algo="FTMS"/>
<pk mz="236.076746" i="1263936.3" sn="10.26" a="298.24" fwhm="0.000324" res="727759.4" algo="FTMS"/>
<pk mz="236.105353" i="1295722.6" sn="10.58" a="413.83" fwhm="0.000434" res="544487.0" algo="FTMS"/>
<pk mz="237.040476" i="1300824.3" sn="10.63" a="334.72" fwhm="0.000332" res="714739.2" algo="FTMS"/>
<pk mz="237.076825" i="1089445.0" sn="8.48" a="261.96" fwhm="0.000320" res="741774.8" algo="FTMS"/>
<pk mz="237.080040" i="1094374.1" sn="8.53" a="267.96" fwhm="0.000348" res="680449.3" algo="FTMS"/>
<pk mz="239.019753" i="2773931.3" sn="25.56" a="1012.80" fwhm="0.000375" res="638058.5" algo="FTMS"/>
<pk mz="239.056115" i="2628406.8" sn="24.09" a="750.85" fwhm="0.000314" res="761784.4" algo="FTMS"/>
<pk mz="239.128886" i="6793549.5" sn="66.12" a="2285.53" fwhm="0.000340" res="702841.6" algo="FTMS"/>
<pk mz="240.014973" i="4415839.0" sn="42.08" a="1485.97" fwhm="0.000353" res="680717.4" algo="FTMS"/>
<pk mz="240.051388" i="1412970.0" sn="11.72" a="341.79" fwhm="0.000318" res="754795.9" algo="FTMS"/>
<pk mz="240.132208" i="1258498.3" sn="10.16" a="271.11" fwhm="0.000286" res="840795.6" algo="FTMS"/>
<pk mz="241.035391" i="1273227.0" sn="10.30" a="232.50" fwhm="0.000265" res="908200.6" algo="FTMS"/>
<pk mz="241.046197" i="8744334.0" sn="85.84" a="2060.16" fwhm="0.000288" res="837158.0" algo="FTMS"/>
<pk mz="241.046611" i="45859216.0" z="-1" sn="461.08" a="16652.63" fwhm="0.000350" res="689362.5" algo="FTMS" component_name="Q" deconvoluted_molecular_mass="241.046626" deconvoluted_isotopic_mass="241.046695"/>
<pk mz="241.071735" i="3363989.5" sn="31.44" a="1152.05" fwhm="0.000358" res="674248.9" algo="FTMS"/>
<pk mz="241.083008" i="3176856.8" sn="29.55" a="923.70" fwhm="0.000313" res="770815.8" algo="FTMS"/>
<pk mz="241.108167" i="1632799.9" sn="13.94" a="420.98" fwhm="0.000330" res="731096.6" algo="FTMS"/>
<pk mz="241.119364" i="1923747.0" sn="16.88" a="560.98" fwhm="0.000340" res="709898.0" algo="FTMS"/>
<pk mz="241.136475" i="13823400.0" z="-1" sn="137.19" a="4857.45" fwhm="0.000349" res="689968.8" algo="FTMS" component_name="AB" deconvoluted_molecular_mass="241.136558" deconvoluted_isotopic_mass="241.136559"/>
<pk mz="241.144535" i="2275370.3" sn="20.43" a="626.74" fwhm="0.000330" res="730039.3" algo="FTMS"/>
<pk mz="241.180971" i="1095284.6" sn="8.50" a="236.87" fwhm="0.000297" res="813152.2" algo="FTMS"/>
<pk mz="241.994193" i="1262295.0" sn="10.19" a="355.60" fwhm="0.000356" res="679990.1" algo="FTMS"/>
<pk mz="242.049957" i="4535462.0" z="-1" sn="43.28" a="1553.05" fwhm="0.000360" res="672347.2" algo="FTMS" component_name="Q" deconvoluted_molecular_mass="241.046626" deconvoluted_isotopic_mass="242.050041"/>
<pk mz="242.066982" i="1110314.8" sn="8.65" a="283.51" fwhm="0.000380" res="636940.8" algo="FTMS"/>
<pk mz="242.103377" i="1282868.6" sn="10.40" a="355.89" fwhm="0.000364" res="664244.5" algo="FTMS"/>
<pk mz="242.139812" i="2718142.5" z="-1" sn="24.91" a="787.08" fwhm="0.000337" res="717719.9" algo="FTMS" component_name="AB" deconvoluted_molecular_mass="241.136558" deconvoluted_isotopic_mass="242.139897"/>
<pk mz="243.033253" i="2440362.5" sn="22.02" a="738.68" fwhm="0.000351" res="693190.6" algo="FTMS"/>
<pk mz="243.051066" i="1614255.0" z="-1" sn="13.70" a="327.28" fwhm="0.000266" res="913004.0" algo="FTMS" component_name="Q" deconvoluted_molecular_mass="241.046626" deconvoluted_isotopic_mass="243.051152"/>
<pk mz="243.062274" i="996465.9" sn="7.47" a="215.87" fwhm="0.000305" res="798139.6" algo="FTMS"/>
<pk mz="243.087401" i="2917816.3" sn="26.83" a="918.04" fwhm="0.000340" res="714750.0" algo="FTMS"/>
<pk mz="243.123806" i="3622337.8" sn="33.93" a="1144.30" fwhm="0.000347" res="700519.3" algo="FTMS"/>
<pk mz="243.133530" i="4446404.0" sn="42.24" a="1429.56" fwhm="0.000337" res="721391.9" algo="FTMS"/>
<pk mz="243.160166" i="1430923.0" sn="11.85" a="422.71" fwhm="0.000429" res="566620.2" algo="FTMS"/>
<pk mz="243.171400" i="1344589.9" sn="10.98" a="320.26" fwhm="0.000310" res="783308.0" algo="FTMS"/>
<pk mz="243.231101" i="1062077.1" sn="8.13" a="364.52" fwhm="0.000482" res="504268.4" algo="FTMS"/>
<pk mz="244.045443" i="5670056.5" sn="54.57" a="1945.48" fwhm="0.000353" res="691266.8" algo="FTMS"/>
<pk mz="244.081909" i="1015601.3" sn="7.66" a="273.53" fwhm="0.000390" res="625132.3" algo="FTMS"/>
<pk mz="244.082681" i="1112497.5" sn="8.64" a="223.65" fwhm="0.000287" res="850068.6" algo="FTMS"/>
<pk mz="245.048923" i="2533270.8" sn="22.95" a="964.89" fwhm="0.000437" res="561114.7" algo="FTMS"/>
<pk mz="245.066688" i="2764954.8" sn="25.29" a="890.45" fwhm="0.000359" res="682112.0" algo="FTMS"/>
<pk mz="245.081461" i="964382.1" sn="7.14" a="223.68" fwhm="0.000316" res="775436.8" algo="FTMS"/>
<pk mz="245.103061" i="5143459.0" sn="49.26" a="1727.80" fwhm="0.000355" res="690027.8" algo="FTMS"/>
<pk mz="245.114323" i="2323365.8" sn="20.84" a="677.30" fwhm="0.000322" res="762068.9" algo="FTMS"/>
<pk mz="245.139459" i="2467243.5" sn="22.29" a="777.99" fwhm="0.000345" res="710873.9" algo="FTMS"/>
<pk mz="246.024714" i="9289842.0" z="-1" sn="90.73" a="3272.36" fwhm="0.000363" res="677777.3" algo="FTMS" component_name="BA" deconvoluted_molecular_mass="246.024365" deconvoluted_isotopic_mass="246.024803"/>
<pk mz="246.061086" i="1287481.8" sn="10.36" a="324.71" fwhm="0.000348" res="707467.9" algo="FTMS"/>
<pk mz="246.106504" i="1158723.6" sn="9.07" a="338.41" fwhm="0.000398" res="617832.5" algo="FTMS"/>
<pk mz="247.024823" i="1455174.1" z="-1" sn="12.05" a="344.49" fwhm="0.000293" res="843739.2" algo="FTMS" component_name="BA" deconvoluted_molecular_mass="246.024365" deconvoluted_isotopic_mass="247.024913"/>
<pk mz="247.037006" i="8684873.0" sn="84.66" a="3228.76" fwhm="0.000378" res="654030.5" algo="FTMS"/>
<pk mz="247.064476" i="3134030.3" sn="28.91" a="984.72" fwhm="0.000347" res="712434.1" algo="FTMS"/>
<pk mz="247.082336" i="1738066.0" sn="14.89" a="498.29" fwhm="0.000338" res="729981.3" algo="FTMS"/>
<pk mz="247.110617" i="1195095.8" sn="9.43" a="313.50" fwhm="0.000334" res="740506.2" algo="FTMS"/>
<pk mz="247.118690" i="2575961.5" sn="23.30" a="786.21" fwhm="0.000347" res="712552.7" algo="FTMS"/>
<pk mz="248.039900" i="44615696.0" sn="445.52" a="11141.49" fwhm="0.000237" res="1045587.9" algo="FTMS"/>
<pk mz="248.040332" i="237365264.0" z="-1" sn="2381.35" a="85860.71" fwhm="0.000363" res="682795.3" algo="FTMS" component_name="D" deconvoluted_molecular_mass="248.040459" deconvoluted_isotopic_mass="248.040423"/>
<pk mz="248.076762" i="1768600.5" sn="15.19" a="518.39" fwhm="0.000360" res="689477.9" algo="FTMS"/>
<pk mz="248.080030" i="3484441.0" sn="32.42" a="1119.68" fwhm="0.000344" res="722122.2" algo="FTMS"/>
<pk mz="248.085683" i="4333850.0" sn="40.95" a="1478.11" fwhm="0.000356" res="697297.3" algo="FTMS"/>
<pk mz="248.581675" i="970296.9" sn="7.17" a="180.98" fwhm="0.000286" res="870302.4" algo="FTMS"/>
<pk mz="249.004105" i="1764679.3" sn="15.15" a="544.35" fwhm="0.000354" res="702710.9" algo="FTMS"/>
<pk mz="249.040470" i="1610062.0" sn="13.60" a="438.53" fwhm="0.000325" res="767216.6" algo="FTMS"/>
<pk mz="249.043721" i="13980879.0" z="-1" sn="137.84" a="5241.62" fwhm="0.000372" res="670236.0" algo="FTMS" component_name="D" deconvoluted_molecular_mass="248.040459" deconvoluted_isotopic_mass="249.043812"/>
<pk mz="250.043827" i="3830912.0" sn="35.78" a="1376.25" fwhm="0.000367" res="680494.0" algo="FTMS"/>
<pk mz="250.044609" i="3366784.0" sn="31.13" a="1321.52" fwhm="0.000412" res="607284.4" algo="FTMS"/>
<pk mz="250.047193" i="5075840.5" z="-1" sn="48.24" a="1817.04" fwhm="0.000362" res="691640.6" algo="FTMS" component_name="D" deconvoluted_molecular_mass="248.040459" deconvoluted_isotopic_mass="250.047286"/>
<pk mz="250.056017" i="3754882.0" sn="35.01" a="1380.84" fwhm="0.000397" res="630563.2" algo="FTMS"/>
<pk mz="250.072126" i="1126660.8" sn="8.71" a="244.15" fwhm="0.000318" res="785420.0" algo="FTMS"/>
<pk mz="250.092375" i="982024.3" sn="7.26" a="180.13" fwhm="0.000324" res="772394.5" algo="FTMS"/>
<pk mz="250.144884" i="1012369.3" sn="7.57" a="250.25" fwhm="0.000340" res="735540.5" algo="FTMS"/>
<pk mz="250.983374" i="1085660.9" sn="8.30" a="287.91" fwhm="0.000413" res="607719.5" algo="FTMS"/>
<pk mz="251.019722" i="1946402.8" sn="16.91" a="592.77" fwhm="0.000364" res="689486.0" algo="FTMS"/>
<pk mz="251.056102" i="1342376.6" z="-1" sn="10.87" a="297.89" fwhm="0.000300" res="838112.3" algo="FTMS" component_name="D" deconvoluted_molecular_mass="248.040459" deconvoluted_isotopic_mass="251.056196"/>
<pk mz="251.078598" i="2496812.3" sn="22.42" a="802.43" fwhm="0.000369" res="681048.7" algo="FTMS"/>
<pk mz="251.095737" i="1415727.0" sn="11.60" a="498.36" fwhm="0.000375" res="668937.7" algo="FTMS"/>
<pk mz="252.999009" i="1047759.5" sn="7.92" a="206.56" fwhm="0.000301" res="839730.9" algo="FTMS"/>
<pk mz="253.035381" i="2296660.8" sn="20.42" a="694.67" fwhm="0.000356" res="711253.9" algo="FTMS"/>
<pk mz="253.071753" i="5058394.0" sn="48.06" a="1830.44" fwhm="0.000378" res="670152.0" algo="FTMS"/>
<pk mz="253.108150" i="1057887.0" sn="8.02" a="279.20" fwhm="0.000336" res="752312.9" algo="FTMS"/>
<pk mz="253.144546" i="6046052.0" sn="57.94" a="2223.35" fwhm="0.000387" res="653863.7" algo="FTMS"/>
<pk mz="254.030609" i="1914717.5" sn="16.53" a="640.54" fwhm="0.000393" res="646959.7" algo="FTMS"/>
<pk mz="254.066966" i="998114.4" sn="7.39" a="260.07" fwhm="0.000367" res="692682.0" algo="FTMS"/>
<pk mz="255.050587" i="3483744.8" sn="32.18" a="664.21" fwhm="0.000207" res="1234633.1" algo="FTMS"/>
<pk mz="255.051033" i="19229792.0" z="-1" sn="189.22" a="7586.57" fwhm="0.000389" res="655378.8" algo="FTMS" component_name="l" deconvoluted_molecular_mass="255.051133" deconvoluted_isotopic_mass="255.051131"/>
<pk mz="255.054380" i="2471265.3" sn="22.08" a="955.04" fwhm="0.000416" res="613499.5" algo="FTMS"/>
<pk mz="255.062248" i="166456416.0" z="-1" sn="1657.52" a="65992.48" fwhm="0.000392" res="651145.2" algo="FTMS" component_name="G" deconvoluted_molecular_mass="255.062350" deconvoluted_isotopic_mass="255.062346"/>
<pk mz="255.087402" i="1829093.3" sn="15.68" a="531.72" fwhm="0.000358" res="711827.5" algo="FTMS"/>
<pk mz="255.123808" i="1569769.8" sn="13.09" a="409.81" fwhm="0.000330" res="773972.5" algo="FTMS"/>
<pk mz="255.160215" i="1684590.3" sn="14.24" a="542.48" fwhm="0.000375" res="680583.6" algo="FTMS"/>
<pk mz="255.232936" i="1179447.3" sn="9.20" a="395.82" fwhm="0.000400" res="638541.8" algo="FTMS"/>
<pk mz="256.046303" i="4442840.5" sn="41.74" a="1725.81" fwhm="0.000402" res="637039.3" algo="FTMS"/>
<pk mz="256.054393" i="3003353.3" z="-1" sn="27.39" a="1031.02" fwhm="0.000380" res="674329.1" algo="FTMS" component_name="l" deconvoluted_molecular_mass="255.051133" deconvoluted_isotopic_mass="256.054492"/>
<pk mz="256.059309" i="1103449.9" sn="8.44" a="248.75" fwhm="0.000309" res="828303.7" algo="FTMS"/>
<pk mz="256.065617" i="21122266.0" z="-1" sn="208.09" a="8607.20" fwhm="0.000399" res="641580.4" algo="FTMS" component_name="G" deconvoluted_molecular_mass="255.062350" deconvoluted_isotopic_mass="256.065717"/>
<pk mz="257.030335" i="1093766.9" sn="8.31" a="269.09" fwhm="0.000374" res="688165.0" algo="FTMS"/>
<pk mz="257.041529" i="4048712.0" sn="37.67" a="1426.06" fwhm="0.000372" res="691518.2" algo="FTMS"/>
<pk mz="257.048462" i="1327176.9" sn="10.63" a="230.27" fwhm="0.000237" res="1085783.6" algo="FTMS"/>
<pk mz="257.048934" i="4660553.0" sn="43.75" a="1750.42" fwhm="0.000398" res="645529.4" algo="FTMS"/>
<pk mz="257.066416" i="2141002.8" sn="18.72" a="730.08" fwhm="0.000429" res="598638.6" algo="FTMS"/>
<pk mz="257.068989" i="1205067.1" z="-1" sn="9.42" a="272.91" fwhm="0.000336" res="765312.3" algo="FTMS" component_name="G" deconvoluted_molecular_mass="255.062350" deconvoluted_isotopic_mass="257.069089"/>
<pk mz="257.103055" i="3888974.8" sn="36.09" a="1440.83" fwhm="0.000407" res="631568.8" algo="FTMS"/>
<pk mz="257.114361" i="993424.0" sn="7.31" a="296.35" fwhm="0.000394" res="652403.6" algo="FTMS"/>
<pk mz="257.131417" i="1429201.9" sn="11.64" a="409.82" fwhm="0.000364" res="707318.0" algo="FTMS"/>
<pk mz="257.138992" i="1188946.6" sn="9.26" a="256.52" fwhm="0.000278" res="923456.0" algo="FTMS"/>
<pk mz="257.139466" i="3020882.8" sn="27.46" a="1013.73" fwhm="0.000364" res="706468.5" algo="FTMS"/>
<pk mz="257.175837" i="2314070.5" sn="20.44" a="736.82" fwhm="0.000374" res="688189.9" algo="FTMS"/>
<pk mz="257.212232" i="2006874.5" sn="17.38" a="621.81" fwhm="0.000369" res="696630.5" algo="FTMS"/>
<pk mz="258.044881" i="1559985.3" sn="12.94" a="557.24" fwhm="0.000430" res="600663.4" algo="FTMS"/>
<pk mz="258.098316" i="3606710.8" sn="33.28" a="1294.33" fwhm="0.000398" res="649232.4" algo="FTMS"/>
<pk mz="258.106442" i="1019639.5" sn="7.57" a="293.25" fwhm="0.000418" res="617236.0" algo="FTMS"/>
<pk mz="259.037016" i="997010.3" sn="7.35" a="225.47" fwhm="0.000326" res="795468.0" algo="FTMS"/>
<pk mz="259.045916" i="1199507.1" sn="9.36" a="273.37" fwhm="0.000342" res="758210.7" algo="FTMS"/>
<pk mz="259.082313" i="3466774.5" sn="31.89" a="1212.36" fwhm="0.000375" res="691024.5" algo="FTMS"/>
<pk mz="259.093547" i="1033623.6" sn="7.71" a="327.10" fwhm="0.000455" res="569664.9" algo="FTMS"/>
<pk mz="259.101622" i="1079832.4" sn="8.17" a="304.59" fwhm="0.000347" res="746536.9" algo="FTMS"/>
<pk mz="259.118705" i="6429210.0" sn="61.33" a="2621.50" fwhm="0.000410" res="631600.4" algo="FTMS"/>
<pk mz="259.129929" i="6445595.0" sn="61.49" a="2544.97" fwhm="0.000413" res="628109.6" algo="FTMS"/>
<pk mz="259.155092" i="2191645.5" sn="19.22" a="672.59" fwhm="0.000375" res="691362.0" algo="FTMS"/>
<pk mz="259.191496" i="1456032.8" sn="11.91" a="557.40" fwhm="0.000448" res="578092.8" algo="FTMS"/>
<pk mz="260.040359" i="9573998.0" z="-1" sn="92.57" a="3779.91" fwhm="0.000405" res="641299.5" algo="FTMS" component_name="AY" deconvoluted_molecular_mass="260.040008" deconvoluted_isotopic_mass="260.040463"/>
<pk mz="260.049297" i="1285678.6" sn="10.22" a="424.09" fwhm="0.000418" res="622550.1" algo="FTMS"/>
<pk mz="260.133328" i="1598966.0" sn="13.33" a="512.80" fwhm="0.000404" res="644469.7" algo="FTMS"/>
<pk mz="260.976729" i="987517.7" sn="7.22" a="250.30" fwhm="0.000354" res="738044.9" algo="FTMS"/>
<pk mz="261.040440" i="1550786.9" z="-1" sn="12.80" a="443.33" fwhm="0.000383" res="682326.1" algo="FTMS" component_name="AY" deconvoluted_molecular_mass="260.040008" deconvoluted_isotopic_mass="261.040545"/>
<pk mz="261.052650" i="10255044.0" sn="98.97" a="4481.79" fwhm="0.000425" res="614275.6" algo="FTMS"/>
<pk mz="261.061674" i="1287364.6" sn="10.19" a="401.44" fwhm="0.000402" res="649820.4" algo="FTMS"/>
<pk mz="261.097944" i="2609607.8" sn="23.28" a="1016.38" fwhm="0.000432" res="604809.9" algo="FTMS"/>
<pk mz="261.124444" i="1298505.9" sn="10.30" a="334.37" fwhm="0.000330" res="790506.0" algo="FTMS"/>
<pk mz="261.134359" i="2595018.8" sn="23.14" a="924.67" fwhm="0.000410" res="636647.3" algo="FTMS"/>
<pk mz="262.047670" i="3077395.0" sn="27.91" a="1306.16" fwhm="0.000451" res="581253.3" algo="FTMS"/>
<pk mz="262.055973" i="235630352.0" z="-1" sn="2330.11" a="98665.64" fwhm="0.000413" res="634977.5" algo="FTMS" component_name="F" deconvoluted_molecular_mass="262.056047" deconvoluted_isotopic_mass="262.056079"/>
<pk mz="262.060084" i="2369299.8" sn="20.90" a="751.06" fwhm="0.000378" res="692628.9" algo="FTMS"/>
<pk mz="262.974716" i="1156375.9" sn="8.89" a="378.04" fwhm="0.000463" res="567669.3" algo="FTMS"/>
<pk mz="263.019747" i="1837915.1" sn="15.64" a="704.80" fwhm="0.000418" res="629824.0" algo="FTMS"/>
<pk mz="263.044034" i="52629340.0" z="-1" sn="518.46" a="22509.60" fwhm="0.000419" res="628258.9" algo="FTMS" component_name="N" deconvoluted_molecular_mass="263.044140" deconvoluted_isotopic_mass="263.044141"/>
<pk mz="263.056112" i="1316061.8" sn="10.48" a="403.32" fwhm="0.000382" res="688627.6" algo="FTMS"/>
<pk mz="263.059358" i="17887070.0" z="-1" sn="174.52" a="7670.96" fwhm="0.000425" res="619294.7" algo="FTMS" component_name="F" deconvoluted_molecular_mass="262.056047" deconvoluted_isotopic_mass="263.059465"/>
<pk mz="263.092507" i="1123232.4" sn="8.57" a="321.37" fwhm="0.000400" res="658469.0" algo="FTMS"/>
<pk mz="264.035289" i="8815522.0" z="-1" sn="84.72" a="3549.55" fwhm="0.000413" res="639532.9" algo="FTMS" component_name="BJ" deconvoluted_molecular_mass="264.036879" deconvoluted_isotopic_mass="264.035397"/>
<pk mz="264.047356" i="5057442.5" z="-1" sn="47.51" a="2061.30" fwhm="0.000428" res="616614.5" algo="FTMS" component_name="N" deconvoluted_molecular_mass="263.044140" deconvoluted_isotopic_mass="264.047464"/>
<pk mz="264.060262" i="3783331.5" z="-1" sn="34.90" a="1396.37" fwhm="0.000417" res="633723.4" algo="FTMS" component_name="F" deconvoluted_molecular_mass="262.056047" deconvoluted_isotopic_mass="264.060370"/>
<pk mz="264.160520" i="2769834.0" sn="24.87" a="1039.28" fwhm="0.000419" res="629907.8" algo="FTMS"/>
<pk mz="264.887069" i="974201.5" sn="7.06" a="434.37" fwhm="0.000728" res="363700.0" algo="FTMS"/>
<pk mz="264.999009" i="1565280.6" sn="12.89" a="550.90" fwhm="0.000449" res="590555.1" algo="FTMS"/>
<pk mz="265.035371" i="1842146.9" sn="15.62" a="632.68" fwhm="0.000397" res="667843.9" algo="FTMS"/>
<pk mz="265.041066" i="15681507.0" z="-1" sn="152.10" a="6846.43" fwhm="0.000430" res="617038.2" algo="FTMS" component_name="s, BJ" deconvoluted_molecular_mass="265.041177" deconvoluted_isotopic_mass="265.041176"/>
<pk mz="265.057852" i="8938468.0" z="-1" sn="85.60" a="3724.82" fwhm="0.000418" res="634118.9" algo="FTMS" component_name="BG" deconvoluted_molecular_mass="265.057954" deconvoluted_isotopic_mass="265.057961"/>
<pk mz="265.071772" i="2329573.3" sn="20.43" a="766.78" fwhm="0.000392" res="676952.5" algo="FTMS"/>
<pk mz="265.147908" i="6279146.0" sn="59.38" a="2521.03" fwhm="0.000419" res="632423.0" algo="FTMS"/>
<pk mz="265.615735" i="987078.9" sn="7.19" a="417.47" fwhm="0.000693" res="383243.9" algo="FTMS"/>
<pk mz="266.042125" i="1415456.6" z="-1" sn="11.41" a="352.93" fwhm="0.000342" res="778462.6" algo="FTMS" component_name="BJ" deconvoluted_molecular_mass="264.036879" deconvoluted_isotopic_mass="266.042236"/>
<pk mz="266.044418" i="1695648.8" z="-1" sn="14.18" a="611.37" fwhm="0.000456" res="582956.8" algo="FTMS" component_name="s" deconvoluted_molecular_mass="265.041177" deconvoluted_isotopic_mass="266.044529"/>
<pk mz="266.061147" i="1481121.8" z="-1" sn="12.06" a="651.93" fwhm="0.000509" res="522375.5" algo="FTMS" component_name="BG" deconvoluted_molecular_mass="265.057954" deconvoluted_isotopic_mass="266.061258"/>
<pk mz="266.075090" i="2153762.5" sn="18.69" a="733.49" fwhm="0.000393" res="677632.8" algo="FTMS"/>
<pk mz="266.089488" i="16678947.0" z="-1" sn="161.94" a="7259.55" fwhm="0.000429" res="619707.9" algo="FTMS" component_name="p" deconvoluted_molecular_mass="266.089591" deconvoluted_isotopic_mass="266.089599"/>
<pk mz="266.730417" i="1070408.9" sn="8.01" a="350.67" fwhm="0.000475" res="561217.4" algo="FTMS"/>
<pk mz="266.848426" i="1560143.6" sn="12.84" a="507.95" fwhm="0.000438" res="609419.0" algo="FTMS"/>
<pk mz="267.014642" i="2923865.0" sn="26.29" a="1283.76" fwhm="0.000458" res="582451.0" algo="FTMS"/>
<pk mz="267.051053" i="2486363.0" sn="21.97" a="813.32" fwhm="0.000374" res="713176.4" algo="FTMS"/>
<pk mz="267.073481" i="8457308.0" z="-1" sn="80.86" a="3611.42" fwhm="0.000436" res="613135.0" algo="FTMS" component_name="BM" deconvoluted_molecular_mass="267.073590" deconvoluted_isotopic_mass="267.073593"/>
<pk mz="267.087440" i="1941853.1" sn="16.60" a="718.20" fwhm="0.000420" res="635659.8" algo="FTMS"/>
<pk mz="267.092747" i="1668445.4" z="-1" sn="13.91" a="560.03" fwhm="0.000414" res="644695.3" algo="FTMS" component_name="p" deconvoluted_molecular_mass="266.089591" deconvoluted_isotopic_mass="267.092859"/>
<pk mz="267.123809" i="1136735.1" sn="8.66" a="316.62" fwhm="0.000369" res="723078.9" algo="FTMS"/>
<pk mz="267.160180" i="2155873.3" sn="18.71" a="781.79" fwhm="0.000412" res="649002.1" algo="FTMS"/>
<pk mz="268.041355" i="1003409.5" sn="7.35" a="359.23" fwhm="0.000587" res="456267.5" algo="FTMS"/>
<pk mz="268.046246" i="1238033.8" sn="9.66" a="394.93" fwhm="0.000404" res="662885.2" algo="FTMS"/>
<pk mz="268.054384" i="2675858.3" sn="23.84" a="946.33" fwhm="0.000408" res="657312.5" algo="FTMS"/>
<pk mz="268.076808" i="1745427.4" z="-1" sn="14.67" a="805.12" fwhm="0.000495" res="541663.0" algo="FTMS" component_name="BM" deconvoluted_molecular_mass="267.073590" deconvoluted_isotopic_mass="268.076920"/>
<pk mz="268.095713" i="1078420.5" sn="8.09" a="288.42" fwhm="0.000390" res="687457.6" algo="FTMS"/>
<pk mz="268.286158" i="1002014.6" sn="7.34" a="322.58" fwhm="0.000496" res="540611.4" algo="FTMS"/>
<pk mz="268.993879" i="1712707.6" sn="14.29" a="603.45" fwhm="0.000413" res="650782.2" algo="FTMS"/>
<pk mz="269.030307" i="3276741.5" sn="29.65" a="1247.18" fwhm="0.000405" res="663628.5" algo="FTMS"/>
<pk mz="269.066671" i="4849351.5" sn="45.10" a="2019.58" fwhm="0.000436" res="616851.2" algo="FTMS"/>
<pk mz="269.103098" i="2373321.3" sn="20.78" a="811.28" fwhm="0.000400" res="672218.5" algo="FTMS"/>
<pk mz="269.131211" i="5178570.5" sn="48.33" a="2103.64" fwhm="0.000433" res="621681.0" algo="FTMS"/>
<pk mz="269.139450" i="4399307.0" sn="40.68" a="1902.67" fwhm="0.000454" res="592222.9" algo="FTMS"/>
<pk mz="269.175821" i="2250701.0" sn="19.57" a="803.41" fwhm="0.000417" res="645212.1" algo="FTMS"/>
<pk mz="269.212215" i="2283982.8" sn="19.90" a="944.66" fwhm="0.000486" res="554045.0" algo="FTMS"/>
<pk mz="270.022320" i="1294071.5" sn="10.17" a="374.19" fwhm="0.000382" res="707485.8" algo="FTMS"/>
<pk mz="270.025554" i="1155447.8" sn="8.81" a="296.62" fwhm="0.000383" res="704631.2" algo="FTMS"/>
<pk mz="270.033675" i="1078968.1" sn="8.06" a="331.02" fwhm="0.000453" res="595547.1" algo="FTMS"/>
<pk mz="270.061919" i="982713.5" sn="7.12" a="261.53" fwhm="0.000403" res="670089.2" algo="FTMS"/>
<pk mz="270.093232" i="1026747.1" sn="7.55" a="401.52" fwhm="0.000500" res="540340.0" algo="FTMS"/>
<pk mz="271.045925" i="2232361.8" sn="19.39" a="958.88" fwhm="0.000483" res="561472.1" algo="FTMS"/>
<pk mz="271.064577" i="5277994.5" sn="49.31" a="2360.04" fwhm="0.000454" res="597494.2" algo="FTMS"/>
<pk mz="271.082323" i="3383851.5" sn="30.70" a="1369.99" fwhm="0.000448" res="605003.8" algo="FTMS"/>
<pk mz="271.093579" i="1104939.9" sn="8.32" a="313.36" fwhm="0.000384" res="706413.4" algo="FTMS"/>
<pk mz="271.118732" i="5002541.0" sn="46.60" a="2104.34" fwhm="0.000441" res="614373.3" algo="FTMS"/>
<pk mz="271.155097" i="4874031.0" sn="45.34" a="2063.40" fwhm="0.000450" res="602500.7" algo="FTMS"/>
<pk mz="271.191472" i="4095280.8" sn="37.69" a="1721.58" fwhm="0.000445" res="609200.7" algo="FTMS"/>
<pk mz="271.227804" i="1137074.4" sn="8.63" a="288.72" fwhm="0.000382" res="710499.9" algo="FTMS"/>
<pk mz="272.041226" i="1206873.1" sn="9.32" a="463.07" fwhm="0.000489" res="556287.1" algo="FTMS"/>
<pk mz="272.114012" i="1453788.6" sn="11.74" a="457.19" fwhm="0.000393" res="692749.5" algo="FTMS"/>
<pk mz="272.122061" i="1022045.0" sn="7.50" a="286.43" fwhm="0.000375" res="725011.2" algo="FTMS"/>
<pk mz="273.043715" i="2412936.5" sn="21.16" a="1010.12" fwhm="0.000481" res="567457.3" algo="FTMS"/>
<pk mz="273.061612" i="2326153.3" sn="20.31" a="970.21" fwhm="0.000467" res="585175.6" algo="FTMS"/>
<pk mz="273.097990" i="5911435.0" sn="55.53" a="2533.87" fwhm="0.000450" res="607269.4" algo="FTMS"/>
<pk mz="273.109203" i="1792907.5" sn="15.07" a="521.17" fwhm="0.000387" res="704872.9" algo="FTMS"/>
<pk mz="273.134355" i="8265100.5" sn="78.65" a="3622.94" fwhm="0.000452" res="604271.5" algo="FTMS"/>
<pk mz="273.170743" i="2079630.4" sn="17.82" a="801.04" fwhm="0.000438" res="623115.7" algo="FTMS"/>
<pk mz="273.207135" i="1623440.1" sn="13.35" a="507.27" fwhm="0.000376" res="727463.9" algo="FTMS"/>
<pk mz="274.055999" i="1486327.9" sn="12.01" a="686.25" fwhm="0.000576" res="476174.2" algo="FTMS"/>
<pk mz="274.093237" i="6357945.5" sn="59.67" a="2792.88" fwhm="0.000453" res="605143.5" algo="FTMS"/>
<pk mz="274.101357" i="1190970.0" sn="9.12" a="328.59" fwhm="0.000376" res="728034.2" algo="FTMS"/>
<pk mz="274.108542" i="998138.4" sn="7.24" a="246.24" fwhm="0.000403" res="680557.9" algo="FTMS"/>
<pk mz="274.129524" i="1175739.4" sn="8.97" a="334.40" fwhm="0.000388" res="706698.5" algo="FTMS"/>
<pk mz="274.137727" i="1209147.8" sn="9.30" a="492.82" fwhm="0.000469" res="584494.8" algo="FTMS"/>
<pk mz="274.267035" i="1024961.8" sn="7.50" a="447.21" fwhm="0.000562" res="488142.7" algo="FTMS"/>
<pk mz="274.920595" i="1006304.6" sn="7.32" a="365.04" fwhm="0.000521" res="527238.0" algo="FTMS"/>
<pk mz="275.019703" i="1596389.3" sn="13.09" a="584.39" fwhm="0.000463" res="593974.1" algo="FTMS"/>
<pk mz="275.056071" i="1016295.1" sn="7.41" a="262.01" fwhm="0.000396" res="695108.2" algo="FTMS"/>
<pk mz="275.059359" i="9240039.0" z="-1" sn="87.87" a="4279.82" fwhm="0.000463" res="593525.2" algo="FTMS" component_name="BC" deconvoluted_molecular_mass="275.059481" deconvoluted_isotopic_mass="275.059480"/>
<pk mz="275.067285" i="980199.6" sn="7.06" a="335.53" fwhm="0.000484" res="568520.5" algo="FTMS"/>
<pk mz="275.068300" i="1491047.6" sn="12.06" a="589.96" fwhm="0.000465" res="592026.9" algo="FTMS"/>
<pk mz="275.077222" i="2278120.0" sn="19.76" a="811.04" fwhm="0.000431" res="638254.6" algo="FTMS"/>
<pk mz="275.096520" i="1560681.0" sn="12.74" a="550.26" fwhm="0.000434" res="633557.1" algo="FTMS"/>
<pk mz="275.113626" i="3962857.8" sn="36.24" a="1649.78" fwhm="0.000453" res="607233.8" algo="FTMS"/>
<pk mz="275.150005" i="2431979.5" sn="21.26" a="1189.14" fwhm="0.000521" res="527835.2" algo="FTMS"/>
<pk mz="276.051310" i="976278.7" sn="7.02" a="290.54" fwhm="0.000477" res="578597.3" algo="FTMS"/>
<pk mz="276.062712" i="1314327.3" z="-1" sn="10.33" a="449.25" fwhm="0.000447" res="617900.2" algo="FTMS" component_name="BC" deconvoluted_molecular_mass="275.059481" deconvoluted_isotopic_mass="276.062835"/>
<pk mz="276.071644" i="8487448.0" z="-1" sn="80.50" a="3968.83" fwhm="0.000478" res="577179.5" algo="FTMS" component_name="BL" deconvoluted_molecular_mass="276.071769" deconvoluted_isotopic_mass="276.071766"/>
<pk mz="276.117020" i="1330073.9" sn="10.48" a="426.66" fwhm="0.000451" res="612479.4" algo="FTMS"/>
<pk mz="276.998996" i="1049413.1" sn="7.74" a="230.52" fwhm="0.000348" res="795569.8" algo="FTMS"/>
<pk mz="277.023295" i="5526086.5" sn="51.53" a="2439.35" fwhm="0.000455" res="609159.8" algo="FTMS"/>
<pk mz="277.035368" i="2493510.8" sn="21.86" a="984.61" fwhm="0.000456" res="607421.3" algo="FTMS"/>
<pk mz="277.047547" i="1829959.5" sn="15.37" a="715.42" fwhm="0.000465" res="595872.1" algo="FTMS"/>
<pk mz="277.050394" i="2912327.5" sn="25.96" a="1264.18" fwhm="0.000489" res="566181.5" algo="FTMS"/>
<pk mz="277.059650" i="281997888.0" z="-1" sn="2756.23" a="133818.14" fwhm="0.000475" res="583883.6" algo="FTMS" component_name="B" deconvoluted_molecular_mass="277.059777" deconvoluted_isotopic_mass="277.059773"/>
<pk mz="277.071763" i="1317576.6" sn="10.36" a="355.29" fwhm="0.000391" res="707907.2" algo="FTMS"/>
<pk mz="277.075000" i="2736712.8" z="-1" sn="24.24" a="1203.18" fwhm="0.000476" res="582067.9" algo="FTMS" component_name="BL" deconvoluted_molecular_mass="276.071769" deconvoluted_isotopic_mass="277.075124"/>
<pk mz="277.084800" i="1119177.4" sn="8.42" a="458.50" fwhm="0.000532" res="520521.6" algo="FTMS"/>
<pk mz="277.092793" i="1050569.8" sn="7.75" a="361.60" fwhm="0.000504" res="549810.4" algo="FTMS"/>
<pk mz="277.108194" i="1033034.5" sn="7.58" a="355.41" fwhm="0.000457" res="606147.2" algo="FTMS"/>
<pk mz="277.144534" i="1550028.3" sn="12.63" a="571.73" fwhm="0.000458" res="605462.3" algo="FTMS"/>
<pk mz="277.180866" i="1278926.1" sn="9.98" a="571.99" fwhm="0.000599" res="462850.9" algo="FTMS"/>
<pk mz="278.030624" i="1339385.3" sn="10.53" a="512.40" fwhm="0.000504" res="551157.7" algo="FTMS"/>
<pk mz="278.050902" i="26598010.0" sn="256.60" a="12633.53" fwhm="0.000482" res="577258.6" algo="FTMS"/>
<pk mz="278.056681" i="1355770.5" sn="10.69" a="519.52" fwhm="0.000487" res="571042.4" algo="FTMS"/>
<pk mz="278.063033" i="28779130.0" z="-1" sn="277.85" a="13832.70" fwhm="0.000480" res="579743.5" algo="FTMS" component_name="B" deconvoluted_molecular_mass="277.059777" deconvoluted_isotopic_mass="278.063157"/>
<pk mz="278.848423" i="2576036.0" sn="22.58" a="1164.97" fwhm="0.000484" res="575753.4" algo="FTMS"/>
<pk mz="279.014655" i="6574253.0" sn="61.53" a="3114.56" fwhm="0.000491" res="568114.8" algo="FTMS"/>
<pk mz="279.020339" i="2065581.3" sn="17.60" a="779.72" fwhm="0.000457" res="610434.4" algo="FTMS"/>
<pk mz="279.038931" i="9196206.0" z="-1" sn="87.07" a="4443.54" fwhm="0.000481" res="580192.2" algo="FTMS" component_name="BE" deconvoluted_molecular_mass="279.039053" deconvoluted_isotopic_mass="279.039057"/>
<pk mz="279.051048" i="2508719.0" sn="21.92" a="1032.37" fwhm="0.000473" res="589635.3" algo="FTMS"/>
<pk mz="279.056707" i="86905520.0" z="-1" sn="844.12" a="42696.61" fwhm="0.000490" res="569375.0" algo="FTMS" component_name="J" deconvoluted_molecular_mass="279.056835" deconvoluted_isotopic_mass="279.056833"/>
<pk mz="279.066379" i="1723311.8" z="-1" sn="14.27" a="712.47" fwhm="0.000502" res="556193.0" algo="FTMS" component_name="B" deconvoluted_molecular_mass="277.059777" deconvoluted_isotopic_mass="279.066505"/>
<pk mz="279.073435" i="1664816.1" sn="13.70" a="534.22" fwhm="0.000424" res="657504.9" algo="FTMS"/>
<pk mz="279.087352" i="1060784.9" sn="7.81" a="555.91" fwhm="0.000724" res="385724.7" algo="FTMS"/>
<pk mz="279.090647" i="2564017.0" sn="22.46" a="1090.65" fwhm="0.000494" res="565529.9" algo="FTMS"/>
<pk mz="279.098630" i="1721265.5" sn="14.25" a="747.11" fwhm="0.000479" res="583233.3" algo="FTMS"/>
<pk mz="279.100458" i="1585201.6" sn="12.92" a="574.41" fwhm="0.000465" res="600773.0" algo="FTMS"/>
<pk mz="279.160186" i="1242676.9" sn="9.59" a="354.77" fwhm="0.000404" res="691502.9" algo="FTMS"/>
<pk mz="279.163545" i="8768181.0" z="-1" sn="82.90" a="4151.00" fwhm="0.000479" res="582366.9" algo="FTMS" component_name="BK" deconvoluted_molecular_mass="279.164295" deconvoluted_isotopic_mass="279.163671"/>
<pk mz="280.042236" i="984805.6" z="-1" sn="7.07" a="290.97" fwhm="0.000418" res="669278.8" algo="FTMS" component_name="BE" deconvoluted_molecular_mass="279.039053" deconvoluted_isotopic_mass="280.042363"/>
<pk mz="280.060076" i="7489254.5" z="-1" sn="70.44" a="3442.66" fwhm="0.000469" res="597476.2" algo="FTMS" component_name="J" deconvoluted_molecular_mass="279.056835" deconvoluted_isotopic_mass="280.060203"/>
<pk mz="280.066580" i="11292391.0" z="-1" sn="107.49" a="5280.49" fwhm="0.000482" res="580990.8" algo="FTMS" component_name="AN" deconvoluted_molecular_mass="280.064268" deconvoluted_isotopic_mass="280.066707"/>
<pk mz="280.068763" i="6862567.0" sn="64.33" a="3150.77" fwhm="0.000463" res="604288.6" algo="FTMS"/>
<pk mz="280.166858" i="1053292.8" z="-1" sn="7.74" a="396.05" fwhm="0.000531" res="527578.8" algo="FTMS" component_name="BK" deconvoluted_molecular_mass="279.164295" deconvoluted_isotopic_mass="280.166985"/>
<pk mz="280.846354" i="1340052.1" sn="10.53" a="455.26" fwhm="0.000423" res="663229.1" algo="FTMS"/>
<pk mz="281.030258" i="3242527.0" sn="29.07" a="1338.12" fwhm="0.000460" res="611363.9" algo="FTMS"/>
<pk mz="281.035963" i="3521311.5" sn="31.78" a="1605.67" fwhm="0.000485" res="579351.4" algo="FTMS"/>
<pk mz="281.052781" i="4260128.5" sn="38.98" a="2074.34" fwhm="0.000484" res="581267.8" algo="FTMS"/>
<pk mz="281.066663" i="11544353.0" z="-1" sn="109.94" a="5484.72" fwhm="0.000480" res="585484.5" algo="FTMS" component_name="AM, AN" deconvoluted_molecular_mass="281.066224" deconvoluted_isotopic_mass="281.066791"/>
<pk mz="281.100650" i="1518371.3" sn="12.27" a="508.27" fwhm="0.000446" res="630785.3" algo="FTMS"/>
<pk mz="281.103014" i="1364643.4" sn="10.77" a="441.02" fwhm="0.000439" res="640457.8" algo="FTMS"/>
<pk mz="281.106459" i="1284899.6" sn="10.00" a="512.08" fwhm="0.000488" res="576177.8" algo="FTMS"/>
<pk mz="281.116122" i="1073060.3" sn="7.93" a="311.38" fwhm="0.000403" res="698006.9" algo="FTMS"/>
<pk mz="281.139450" i="1327141.6" sn="10.41" a="522.98" fwhm="0.000485" res="579646.1" algo="FTMS"/>
<pk mz="281.142813" i="1140517.8" sn="8.59" a="298.03" fwhm="0.000360" res="782036.1" algo="FTMS"/>
<pk mz="281.175879" i="1226279.8" z="-1" sn="9.42" a="323.23" fwhm="0.000373" res="752970.2" algo="FTMS" component_name="BK" deconvoluted_molecular_mass="279.164295" deconvoluted_isotopic_mass="281.176007"/>
<pk mz="281.360565" i="979378.9" sn="7.02" a="231.78" fwhm="0.000384" res="733535.7" algo="FTMS"/>
<pk mz="281.660238" i="990405.4" sn="7.13" a="390.92" fwhm="0.000540" res="521905.6" algo="FTMS"/>
<pk mz="282.025543" i="1769308.3" sn="14.71" a="794.80" fwhm="0.000528" res="534076.9" algo="FTMS"/>
<pk mz="282.033651" i="1003740.8" sn="7.26" a="257.37" fwhm="0.000411" res="686663.0" algo="FTMS"/>
<pk mz="282.061901" i="1264862.6" sn="9.80" a="483.45" fwhm="0.000470" res="599625.6" algo="FTMS"/>
<pk mz="282.070042" i="4789087.0" z="-1" sn="44.13" a="2242.99" fwhm="0.000489" res="576650.7" algo="FTMS" component_name="AM, AN" deconvoluted_molecular_mass="281.066224" deconvoluted_isotopic_mass="282.070171"/>
<pk mz="282.084406" i="4245344.0" sn="38.67" a="1942.70" fwhm="0.000485" res="581250.3" algo="FTMS"/>
<pk mz="283.009540" i="2178972.5" sn="18.62" a="939.00" fwhm="0.000487" res="581661.0" algo="FTMS"/>
<pk mz="283.045933" i="3924895.0" sn="35.56" a="1837.68" fwhm="0.000490" res="577723.7" algo="FTMS"/>
<pk mz="283.068442" i="2472352.5" z="-1" sn="21.47" a="1043.93" fwhm="0.000478" res="592418.6" algo="FTMS" component_name="AM, AN" deconvoluted_molecular_mass="281.066224" deconvoluted_isotopic_mass="283.068572"/>
<pk mz="283.082309" i="7120801.5" sn="66.56" a="3557.43" fwhm="0.000496" res="570503.0" algo="FTMS"/>
<pk mz="283.118717" i="2895780.0" sn="25.58" a="1441.74" fwhm="0.000524" res="540685.5" algo="FTMS"/>
<pk mz="283.137242" i="1342245.3" sn="10.51" a="548.54" fwhm="0.000521" res="542998.5" algo="FTMS"/>
<pk mz="283.155071" i="2654118.5" sn="23.23" a="1079.23" fwhm="0.000449" res="630608.9" algo="FTMS"/>
<pk mz="283.191471" i="3902889.0" sn="35.35" a="1688.92" fwhm="0.000478" res="592065.7" algo="FTMS"/>
<pk mz="283.227851" i="1545771.4" sn="12.48" a="593.05" fwhm="0.000449" res="631203.0" algo="FTMS"/>
<pk mz="283.264219" i="1243181.9" sn="9.55" a="375.83" fwhm="0.000420" res="674464.5" algo="FTMS"/>
<pk mz="283.934143" i="984860.8" sn="7.04" a="392.76" fwhm="0.000574" res="494772.9" algo="FTMS"/>
<pk mz="284.041121" i="1282916.5" sn="9.93" a="483.17" fwhm="0.000483" res="588602.1" algo="FTMS"/>
<pk mz="284.049238" i="1075493.0" sn="7.92" a="416.37" fwhm="0.000533" res="532874.0" algo="FTMS"/>
<pk mz="284.077370" i="1038055.1" z="-1" sn="7.56" a="562.21" fwhm="0.000776" res="365932.4" algo="FTMS" component_name="AM, AN" deconvoluted_molecular_mass="281.066224" deconvoluted_isotopic_mass="284.077502"/>
<pk mz="284.085675" i="1345511.6" sn="10.54" a="533.89" fwhm="0.000521" res="545596.9" algo="FTMS"/>
<pk mz="285.025186" i="1584941.8" sn="12.86" a="592.01" fwhm="0.000517" res="550830.4" algo="FTMS"/>
<pk mz="285.061595" i="19584048.0" z="-1" sn="187.46" a="9882.92" fwhm="0.000506" res="563613.7" algo="FTMS" component_name="k" deconvoluted_molecular_mass="285.061725" deconvoluted_isotopic_mass="285.061729"/>
<pk mz="285.064942" i="1112816.9" sn="8.28" a="634.87" fwhm="0.000815" res="349937.2" algo="FTMS"/>
<pk mz="285.076782" i="1106097.8" sn="8.22" a="357.49" fwhm="0.000476" res="598911.4" algo="FTMS"/>
<pk mz="285.080217" i="5644338.0" sn="52.24" a="2675.90" fwhm="0.000492" res="579867.5" algo="FTMS"/>
<pk mz="285.097967" i="5966387.5" sn="55.36" a="2904.13" fwhm="0.000506" res="563901.2" algo="FTMS"/>
<pk mz="285.109159" i="1197620.3" sn="9.10" a="363.02" fwhm="0.000405" res="703879.2" algo="FTMS"/>
<pk mz="285.126127" i="11113526.0" z="-1" sn="105.29" a="5474.70" fwhm="0.000503" res="567238.9" algo="FTMS" component_name="AO" deconvoluted_molecular_mass="285.126270" deconvoluted_isotopic_mass="285.126261"/>
<pk mz="285.134356" i="5385782.0" sn="49.73" a="2647.11" fwhm="0.000517" res="551864.2" algo="FTMS"/>
<pk mz="285.145638" i="1075127.1" sn="7.92" a="246.56" fwhm="0.000375" res="759663.8" algo="FTMS"/>
<pk mz="285.170707" i="4278329.0" sn="38.99" a="2180.30" fwhm="0.000509" res="559834.7" algo="FTMS"/>
<pk mz="285.207123" i="7922748.0" sn="74.34" a="3971.01" fwhm="0.000518" res="550302.1" algo="FTMS"/>
<pk mz="286.056859" i="1573504.1" sn="12.75" a="599.77" fwhm="0.000459" res="623757.6" algo="FTMS"/>
<pk mz="286.064913" i="3606144.8" z="-1" sn="32.47" a="1900.14" fwhm="0.000543" res="526920.7" algo="FTMS" component_name="k" deconvoluted_molecular_mass="285.061725" deconvoluted_isotopic_mass="286.065048"/>
<pk mz="286.101321" i="1234307.8" sn="9.46" a="463.29" fwhm="0.000476" res="601450.0" algo="FTMS"/>
<pk mz="286.129525" i="2254598.0" z="-1" sn="19.36" a="1269.44" fwhm="0.000604" res="473689.2" algo="FTMS" component_name="AO" deconvoluted_molecular_mass="285.126270" deconvoluted_isotopic_mass="286.129660"/>
<pk mz="286.210526" i="1189004.9" sn="9.02" a="351.64" fwhm="0.000392" res="729625.2" algo="FTMS"/>
<pk mz="287.035932" i="1028179.8" sn="7.42" a="395.95" fwhm="0.000584" res="491626.6" algo="FTMS"/>
<pk mz="287.040852" i="1246164.3" sn="9.53" a="407.17" fwhm="0.000435" res="660367.2" algo="FTMS"/>
<pk mz="287.055328" i="1402069.5" sn="11.03" a="676.17" fwhm="0.000585" res="490747.9" algo="FTMS"/>
<pk mz="287.059307" i="1118549.9" sn="8.30" a="391.14" fwhm="0.000542" res="529713.2" algo="FTMS"/>
<pk mz="287.077204" i="3001559.5" sn="26.48" a="1438.43" fwhm="0.000528" res="544038.7" algo="FTMS"/>
<pk mz="287.113622" i="7341274.5" sn="68.39" a="4036.77" fwhm="0.000515" res="557390.2" algo="FTMS"/>
<pk mz="287.124884" i="1396187.8" sn="10.98" a="489.65" fwhm="0.000453" res="634529.1" algo="FTMS"/>
<pk mz="287.150014" i="5532894.0" sn="50.92" a="2691.70" fwhm="0.000504" res="569890.7" algo="FTMS"/>
<pk mz="287.186410" i="3042273.3" sn="26.87" a="1271.58" fwhm="0.000465" res="617109.2" algo="FTMS"/>
<pk mz="287.222830" i="3066852.5" sn="27.11" a="1508.62" fwhm="0.000537" res="534687.3" algo="FTMS"/>
<pk mz="288.117013" i="1089847.1" sn="8.02" a="281.77" fwhm="0.000434" res="664380.8" algo="FTMS"/>
<pk mz="288.153421" i="1114682.6" sn="8.26" a="337.24" fwhm="0.000432" res="666463.6" algo="FTMS"/>
<pk mz="288.190313" i="1065918.1" sn="7.79" a="397.79" fwhm="0.000551" res="523385.0" algo="FTMS"/>
<pk mz="289.035378" i="1329041.5" sn="10.33" a="425.88" fwhm="0.000414" res="698120.4" algo="FTMS"/>
<pk mz="289.038677" i="1162001.9" sn="8.72" a="394.94" fwhm="0.000540" res="535201.4" algo="FTMS"/>
<pk mz="289.056519" i="1495827.6" sn="11.94" a="556.11" fwhm="0.000469" res="616335.8" algo="FTMS"/>
<pk mz="289.075041" i="4910997.5" sn="44.92" a="2439.47" fwhm="0.000513" res="563678.2" algo="FTMS"/>
<pk mz="289.083972" i="1730838.5" sn="14.21" a="733.05" fwhm="0.000510" res="567140.0" algo="FTMS"/>
<pk mz="289.092892" i="3309463.5" sn="29.45" a="1449.88" fwhm="0.000489" res="590971.3" algo="FTMS"/>
<pk mz="289.104148" i="1153944.5" sn="8.64" a="484.62" fwhm="0.000561" res="515706.2" algo="FTMS"/>
<pk mz="289.111519" i="1271321.3" sn="9.77" a="552.67" fwhm="0.000544" res="531398.9" algo="FTMS"/>
<pk mz="289.121200" i="6137754.5" sn="56.76" a="3086.16" fwhm="0.000515" res="561283.3" algo="FTMS"/>
<pk mz="289.129301" i="5045147.0" sn="46.21" a="2575.78" fwhm="0.000528" res="547839.6" algo="FTMS"/>
<pk mz="289.165657" i="2528158.8" sn="21.91" a="1059.96" fwhm="0.000480" res="602824.0" algo="FTMS"/>
<pk mz="290.078367" i="992447.4" sn="7.08" a="393.40" fwhm="0.000540" res="536707.2" algo="FTMS"/>
<pk mz="290.088081" i="1060096.5" sn="7.73" a="497.11" fwhm="0.000549" res="528383.0" algo="FTMS"/>
<pk mz="290.124516" i="1515780.5" sn="12.13" a="525.99" fwhm="0.000437" res="663869.8" algo="FTMS"/>
<pk mz="290.656229" i="1041407.7" sn="7.55" a="500.47" fwhm="0.000654" res="444335.8" algo="FTMS"/>
<pk mz="291.014645" i="2261096.8" sn="19.33" a="1078.50" fwhm="0.000539" res="539781.1" algo="FTMS"/>
<pk mz="291.038919" i="25650796.0" z="-1" sn="245.18" a="14061.25" fwhm="0.000534" res="545287.3" algo="FTMS" component_name="d" deconvoluted_molecular_mass="291.039062" deconvoluted_isotopic_mass="291.039060"/>
<pk mz="291.051026" i="1924461.0" sn="16.08" a="821.72" fwhm="0.000496" res="586710.7" algo="FTMS"/>
<pk mz="291.054290" i="3053421.3" sn="26.98" a="1529.11" fwhm="0.000552" res="527010.5" algo="FTMS"/>
<pk mz="291.062218" i="1029742.3" sn="7.44" a="413.38" fwhm="0.000586" res="496709.6" algo="FTMS"/>
<pk mz="291.087376" i="1404529.1" sn="11.05" a="566.99" fwhm="0.000510" res="570864.8" algo="FTMS"/>
<pk mz="291.090683" i="1750001.6" sn="14.39" a="751.60" fwhm="0.000548" res="530708.2" algo="FTMS"/>
<pk mz="291.100422" i="1398258.8" sn="10.99" a="682.22" fwhm="0.000628" res="463556.0" algo="FTMS"/>
<pk mz="291.118230" i="2958708.8" sn="26.06" a="1409.52" fwhm="0.000530" res="548886.5" algo="FTMS"/>
<pk mz="291.144900" i="1396855.9" sn="10.98" a="488.32" fwhm="0.000466" res="625213.8" algo="FTMS"/>
<pk mz="291.173351" i="1045627.2" sn="7.59" a="343.50" fwhm="0.000482" res="603691.9" algo="FTMS"/>
<pk mz="291.209639" i="2727807.5" sn="23.83" a="1179.00" fwhm="0.000489" res="595680.6" algo="FTMS"/>
<pk mz="292.042276" i="2584803.3" z="-1" sn="22.35" a="1299.92" fwhm="0.000528" res="553294.0" algo="FTMS" component_name="d" deconvoluted_molecular_mass="291.039062" deconvoluted_isotopic_mass="292.042418"/>
<pk mz="292.046310" i="1465571.9" sn="11.59" a="556.41" fwhm="0.000499" res="584889.7" algo="FTMS"/>
<pk mz="292.066556" i="9638630.0" z="-1" sn="90.14" a="4946.26" fwhm="0.000528" res="553051.4" algo="FTMS" component_name="AX" deconvoluted_molecular_mass="292.066424" deconvoluted_isotopic_mass="292.066698"/>
<pk mz="292.103782" i="10474219.0" z="-1" sn="98.17" a="5559.78" fwhm="0.000538" res="543049.7" algo="FTMS" component_name="AS" deconvoluted_molecular_mass="292.103919" deconvoluted_isotopic_mass="292.103924"/>
<pk mz="292.993927" i="1245147.4" sn="9.47" a="480.46" fwhm="0.000468" res="625773.8" algo="FTMS"/>
<pk mz="293.030282" i="2673248.0" sn="23.19" a="1151.48" fwhm="0.000475" res="616330.1" algo="FTMS"/>
<pk mz="293.035970" i="8871777.0" z="-1" sn="82.77" a="4630.62" fwhm="0.000537" res="545297.1" algo="FTMS" component_name="BH" deconvoluted_molecular_mass="293.035445" deconvoluted_isotopic_mass="293.036114"/>
<pk mz="293.054582" i="3113571.3" sn="27.43" a="1418.59" fwhm="0.000511" res="573284.9" algo="FTMS"/>
<pk mz="293.066665" i="2614372.8" sn="22.63" a="1181.70" fwhm="0.000516" res="567515.3" algo="FTMS"/>
<pk mz="293.069921" i="3084389.3" z="-1" sn="27.15" a="1609.60" fwhm="0.000527" res="556212.3" algo="FTMS" component_name="AX" deconvoluted_molecular_mass="292.066424" deconvoluted_isotopic_mass="293.070065"/>
<pk mz="293.078904" i="1721190.4" sn="14.04" a="648.91" fwhm="0.000458" res="640062.6" algo="FTMS"/>
<pk mz="293.079720" i="1497190.5" sn="11.89" a="605.15" fwhm="0.000488" res="600946.3" algo="FTMS"/>
<pk mz="293.103156" i="1333737.5" sn="10.32" a="494.46" fwhm="0.000496" res="591340.7" algo="FTMS"/>
<pk mz="293.106350" i="1207273.9" sn="9.10" a="449.31" fwhm="0.000455" res="643801.6" algo="FTMS"/>
<pk mz="293.107082" i="1467242.0" z="-1" sn="11.60" a="529.53" fwhm="0.000468" res="626092.7" algo="FTMS" component_name="AS" deconvoluted_molecular_mass="292.103919" deconvoluted_isotopic_mass="293.107226"/>
<pk mz="293.114258" i="1299434.9" sn="9.99" a="418.79" fwhm="0.000458" res="639528.3" algo="FTMS"/>
<pk mz="293.116113" i="2323819.3" sn="19.84" a="1032.60" fwhm="0.000501" res="584525.6" algo="FTMS"/>
<pk mz="293.152536" i="1448815.9" sn="11.43" a="617.16" fwhm="0.000547" res="535594.8" algo="FTMS"/>
<pk mz="293.175815" i="47773556.0" z="-1" sn="456.65" a="27732.02" fwhm="0.000542" res="540809.0" algo="FTMS" component_name="P" deconvoluted_molecular_mass="293.175964" deconvoluted_isotopic_mass="293.175959"/>
<pk mz="293.179201" i="8249203.5" sn="76.78" a="4459.22" fwhm="0.000547" res="535798.5" algo="FTMS"/>
<pk mz="293.188880" i="1766516.6" sn="14.48" a="714.53" fwhm="0.000490" res="598639.1" algo="FTMS"/>
<pk mz="293.206757" i="1223159.0" sn="9.26" a="477.15" fwhm="0.000579" res="506109.4" algo="FTMS"/>
<pk mz="294.025495" i="1342820.1" sn="10.41" a="491.90" fwhm="0.000461" res="638257.4" algo="FTMS"/>
<pk mz="294.033596" i="1174501.3" z="-1" sn="8.79" a="540.62" fwhm="0.000592" res="496573.8" algo="FTMS" component_name="BH" deconvoluted_molecular_mass="293.035445" deconvoluted_isotopic_mass="294.033741"/>
<pk mz="294.061891" i="1454185.1" sn="11.48" a="536.97" fwhm="0.000467" res="629544.7" algo="FTMS"/>
<pk mz="294.065272" i="1001577.6" sn="7.13" a="306.25" fwhm="0.000469" res="627040.8" algo="FTMS"/>
<pk mz="294.070078" i="1231338.3" z="-1" sn="9.33" a="384.41" fwhm="0.000469" res="627082.9" algo="FTMS" component_name="AX" deconvoluted_molecular_mass="292.066424" deconvoluted_isotopic_mass="294.070223"/>
<pk mz="294.082209" i="43366380.0" z="-1" sn="414.29" a="23745.01" fwhm="0.000544" res="540346.9" algo="FTMS" component_name="S" deconvoluted_molecular_mass="294.082356" deconvoluted_isotopic_mass="294.082354"/>
<pk mz="294.179188" i="8881145.0" z="-1" sn="82.86" a="4908.34" fwhm="0.000547" res="537479.8" algo="FTMS" component_name="P" deconvoluted_molecular_mass="293.175964" deconvoluted_isotopic_mass="294.179333"/>
<pk mz="294.182535" i="1194105.6" sn="8.98" a="452.28" fwhm="0.000555" res="530066.2" algo="FTMS"/>
<pk mz="295.009556" i="1897069.0" sn="15.73" a="1034.89" fwhm="0.000630" res="468252.3" algo="FTMS"/>
<pk mz="295.045934" i="2959474.3" sn="25.94" a="1307.34" fwhm="0.000496" res="595050.5" algo="FTMS"/>
<pk mz="295.082302" i="2894711.3" sn="25.32" a="1389.35" fwhm="0.000513" res="575136.4" algo="FTMS"/>
<pk mz="295.085583" i="3524727.8" z="-1" sn="31.38" a="1693.49" fwhm="0.000526" res="560710.3" algo="FTMS" component_name="S" deconvoluted_molecular_mass="294.082356" deconvoluted_isotopic_mass="295.085730"/>
<pk mz="295.095399" i="1633145.3" sn="13.20" a="644.07" fwhm="0.000488" res="605003.9" algo="FTMS"/>
<pk mz="295.131770" i="1874046.4" sn="15.51" a="800.73" fwhm="0.000518" res="569525.5" algo="FTMS"/>
<pk mz="295.137394" i="1267967.3" sn="9.69" a="504.70" fwhm="0.000490" res="602401.7" algo="FTMS"/>
<pk mz="295.155087" i="1358465.8" sn="10.56" a="554.59" fwhm="0.000525" res="562612.0" algo="FTMS"/>
<pk mz="296.041221" i="1300739.0" sn="10.00" a="492.26" fwhm="0.000478" res="619803.0" algo="FTMS"/>
<pk mz="296.049281" i="1149700.3" sn="8.55" a="470.22" fwhm="0.000544" res="544464.8" algo="FTMS"/>
<pk mz="296.061459" i="1031302.0" sn="7.41" a="416.00" fwhm="0.000534" res="554202.9" algo="FTMS"/>
<pk mz="296.100032" i="1218955.8" sn="9.21" a="439.28" fwhm="0.000509" res="581460.6" algo="FTMS"/>
<pk mz="297.025224" i="3081112.0" sn="26.98" a="1565.13" fwhm="0.000546" res="543997.6" algo="FTMS"/>
<pk mz="297.061604" i="4978077.5" sn="45.12" a="2449.67" fwhm="0.000518" res="573903.2" algo="FTMS"/>
<pk mz="297.097966" i="2093475.3" sn="17.53" a="894.57" fwhm="0.000519" res="572418.3" algo="FTMS"/>
<pk mz="297.134370" i="2206889.0" sn="18.62" a="901.31" fwhm="0.000493" res="603007.4" algo="FTMS"/>
<pk mz="297.152967" i="65894828.0" z="-1" sn="627.77" a="35909.91" fwhm="0.000546" res="543826.9" algo="FTMS" component_name="M" deconvoluted_molecular_mass="297.153122" deconvoluted_isotopic_mass="297.153116"/>
<pk mz="297.170756" i="2289070.5" sn="19.40" a="934.54" fwhm="0.000474" res="627360.9" algo="FTMS"/>
<pk mz="297.207194" i="2498996.3" sn="21.41" a="1122.78" fwhm="0.000508" res="584512.7" algo="FTMS"/>
<pk mz="297.243546" i="1400889.9" sn="10.91" a="597.88" fwhm="0.000515" res="576773.1" algo="FTMS"/>
<pk mz="298.032658" i="2271286.5" sn="19.23" a="922.92" fwhm="0.000491" res="607441.6" algo="FTMS"/>
<pk mz="298.056781" i="1305786.4" sn="10.00" a="536.79" fwhm="0.000530" res="562678.6" algo="FTMS"/>
<pk mz="298.156350" i="11082314.0" z="-1" sn="103.51" a="6175.64" fwhm="0.000559" res="532989.1" algo="FTMS" component_name="M" deconvoluted_molecular_mass="297.153122" deconvoluted_isotopic_mass="298.156500"/>
<pk mz="299.040856" i="4192475.0" sn="37.60" a="2043.30" fwhm="0.000535" res="559040.0" algo="FTMS"/>
<pk mz="299.077247" i="10976993.0" z="-1" sn="102.50" a="6171.12" fwhm="0.000560" res="534226.9" algo="FTMS" component_name="AQ" deconvoluted_molecular_mass="299.077065" deconvoluted_isotopic_mass="299.077399"/>
<pk mz="299.095874" i="3699940.0" sn="32.89" a="1956.20" fwhm="0.000576" res="519003.5" algo="FTMS"/>
<pk mz="299.113633" i="4965095.0" sn="44.99" a="2576.67" fwhm="0.000538" res="556413.1" algo="FTMS"/>
<pk mz="299.124875" i="2425832.8" sn="20.71" a="1205.17" fwhm="0.000553" res="540644.7" algo="FTMS"/>
<pk mz="299.148824" i="3490028.8" sn="30.89" a="1678.53" fwhm="0.000534" res="559853.9" algo="FTMS"/>
<pk mz="299.150011" i="4099309.0" sn="36.71" a="2065.19" fwhm="0.000529" res="565096.4" algo="FTMS"/>
<pk mz="299.186415" i="5892851.0" sn="53.87" a="3164.64" fwhm="0.000536" res="558032.0" algo="FTMS"/>
<pk mz="299.222797" i="3323129.3" sn="29.29" a="1796.76" fwhm="0.000574" res="521120.9" algo="FTMS"/>
<pk mz="300.029758" i="1079553.6" sn="7.83" a="363.41" fwhm="0.000566" res="529846.4" algo="FTMS"/>
<pk mz="300.044098" i="1018244.0" sn="7.24" a="324.19" fwhm="0.000458" res="654589.4" algo="FTMS"/>
<pk mz="300.080613" i="2001546.3" z="-1" sn="16.65" a="801.62" fwhm="0.000486" res="616946.1" algo="FTMS" component_name="AQ" deconvoluted_molecular_mass="299.077065" deconvoluted_isotopic_mass="300.080766"/>
<pk mz="300.117003" i="1268368.5" sn="9.64" a="470.50" fwhm="0.000516" res="581323.9" algo="FTMS"/>
<pk mz="300.120231" i="1076369.1" sn="7.80" a="381.39" fwhm="0.000473" res="634420.8" algo="FTMS"/>
<pk mz="300.153311" i="1151766.8" sn="8.52" a="452.12" fwhm="0.000571" res="526050.4" algo="FTMS"/>
<pk mz="301.035333" i="1047856.3" sn="7.52" a="331.17" fwhm="0.000479" res="628918.0" algo="FTMS"/>
<pk mz="301.038589" i="2709553.0" sn="23.42" a="1373.68" fwhm="0.000548" res="549530.6" algo="FTMS"/>
<pk mz="301.056529" i="1972020.1" sn="16.36" a="821.75" fwhm="0.000505" res="595623.9" algo="FTMS"/>
<pk mz="301.071740" i="1195830.8" sn="8.94" a="350.66" fwhm="0.000425" res="709181.4" algo="FTMS"/>
<pk mz="301.081559" i="2148664.5" z="-1" sn="18.05" a="1041.52" fwhm="0.000536" res="561401.0" algo="FTMS" component_name="AQ" deconvoluted_molecular_mass="299.077065" deconvoluted_isotopic_mass="301.081713"/>
<pk mz="301.092918" i="4240442.5" sn="38.06" a="2268.29" fwhm="0.000562" res="536140.8" algo="FTMS"/>
<pk mz="301.104143" i="1242172.5" sn="9.38" a="382.79" fwhm="0.000462" res="652306.4" algo="FTMS"/>
<pk mz="301.129296" i="7971905.0" sn="73.75" a="4211.67" fwhm="0.000540" res="557335.7" algo="FTMS"/>
<pk mz="301.140470" i="1567042.9" sn="12.49" a="654.07" fwhm="0.000504" res="597798.6" algo="FTMS"/>
<pk mz="301.165689" i="4407879.5" sn="39.66" a="2300.59" fwhm="0.000544" res="553813.1" algo="FTMS"/>
<pk mz="301.202070" i="9296974.0" z="-1" sn="86.42" a="5146.35" fwhm="0.000566" res="531930.5" algo="FTMS" component_name="AZ" deconvoluted_molecular_mass="301.202229" deconvoluted_isotopic_mass="301.202224"/>
<pk mz="302.030566" i="1058658.4" sn="7.59" a="357.11" fwhm="0.000510" res="591868.5" algo="FTMS"/>
<pk mz="302.066161" i="29834472.0" z="-1" sn="281.45" a="16955.80" fwhm="0.000567" res="532770.6" algo="FTMS" component_name="Y" deconvoluted_molecular_mass="302.066318" deconvoluted_isotopic_mass="302.066317"/>
<pk mz="302.078316" i="1596267.1" sn="12.70" a="749.44" fwhm="0.000568" res="531998.5" algo="FTMS"/>
<pk mz="302.096315" i="1198830.4" sn="8.92" a="436.60" fwhm="0.000556" res="543573.8" algo="FTMS"/>
<pk mz="302.132635" i="1485429.0" sn="11.65" a="563.81" fwhm="0.000492" res="614393.6" algo="FTMS"/>
<pk mz="302.135728" i="1660917.5" sn="13.32" a="693.69" fwhm="0.000492" res="614106.1" algo="FTMS"/>
<pk mz="302.205451" i="1288450.3" z="-1" sn="9.77" a="550.38" fwhm="0.000503" res="601102.9" algo="FTMS" component_name="AZ" deconvoluted_molecular_mass="301.202229" deconvoluted_isotopic_mass="302.205606"/>
<pk mz="303.014588" i="1672215.3" sn="13.43" a="781.85" fwhm="0.000577" res="524824.0" algo="FTMS"/>
<pk mz="303.050165" i="5704094.0" sn="51.80" a="3109.17" fwhm="0.000565" res="536575.6" algo="FTMS"/>
<pk mz="303.050997" i="1728542.1" sn="13.96" a="711.80" fwhm="0.000549" res="552191.8" algo="FTMS"/>
<pk mz="303.054292" i="1036510.7" sn="7.38" a="479.34" fwhm="0.000656" res="462126.5" algo="FTMS"/>
<pk mz="303.069513" i="3811745.5" z="-1" sn="33.79" a="1962.50" fwhm="0.000554" res="546780.7" algo="FTMS" component_name="Y" deconvoluted_molecular_mass="302.066318" deconvoluted_isotopic_mass="303.069669"/>
<pk mz="303.072163" i="1529762.0" sn="12.07" a="547.85" fwhm="0.000455" res="666277.5" algo="FTMS"/>
<pk mz="303.090708" i="1153061.5" sn="8.48" a="352.30" fwhm="0.000482" res="628449.1" algo="FTMS"/>
<pk mz="303.108546" i="5653417.0" sn="51.31" a="3011.52" fwhm="0.000563" res="538537.9" algo="FTMS"/>
<pk mz="303.119743" i="1303338.9" sn="9.91" a="483.60" fwhm="0.000485" res="625568.9" algo="FTMS"/>
<pk mz="303.136876" i="2431150.0" sn="20.65" a="1297.26" fwhm="0.000569" res="533025.7" algo="FTMS"/>
<pk mz="303.144948" i="4918191.5" sn="44.32" a="2591.19" fwhm="0.000561" res="540547.1" algo="FTMS"/>
<pk mz="303.181321" i="2069686.4" sn="17.21" a="860.64" fwhm="0.000485" res="624579.5" algo="FTMS"/>
<pk mz="303.217698" i="6946237.0" sn="63.62" a="3700.65" fwhm="0.000551" res="550477.9" algo="FTMS"/>
<pk mz="304.046293" i="1836633.9" sn="14.99" a="762.23" fwhm="0.000518" res="586431.5" algo="FTMS"/>
<pk mz="304.053355" i="1029211.2" sn="7.30" a="394.16" fwhm="0.000490" res="620758.0" algo="FTMS"/>
<pk mz="304.063202" i="10155613.0" z="-1" sn="94.16" a="5851.84" fwhm="0.000579" res="525166.0" algo="FTMS" component_name="AU" deconvoluted_molecular_mass="304.063379" deconvoluted_isotopic_mass="304.063360"/>
<pk mz="304.103785" i="1394532.9" sn="10.78" a="630.02" fwhm="0.000563" res="539846.0" algo="FTMS"/>
<pk mz="304.111954" i="1132262.4" sn="8.28" a="407.66" fwhm="0.000508" res="599036.9" algo="FTMS"/>
<pk mz="304.220909" i="1012731.3" sn="7.15" a="315.36" fwhm="0.000490" res="621317.6" algo="FTMS"/>
<pk mz="304.881839" i="3374843.0" sn="29.63" a="1780.89" fwhm="0.000588" res="518329.5" algo="FTMS"/>
<pk mz="305.030303" i="3328280.0" sn="29.18" a="1682.96" fwhm="0.000559" res="545413.7" algo="FTMS"/>
<pk mz="305.042414" i="1313050.3" sn="10.00" a="450.05" fwhm="0.000442" res="689543.1" algo="FTMS"/>
<pk mz="305.047266" i="1624603.3" sn="12.97" a="723.84" fwhm="0.000551" res="553614.8" algo="FTMS"/>
<pk mz="305.054614" i="3476764.8" sn="30.60" a="2032.35" fwhm="0.000609" res="501308.8" algo="FTMS"/>
<pk mz="305.066644" i="2393119.0" z="-1" sn="20.28" a="1243.15" fwhm="0.000623" res="489770.3" algo="FTMS" component_name="AU" deconvoluted_molecular_mass="304.063379" deconvoluted_isotopic_mass="305.066804"/>
<pk mz="305.069986" i="2587679.8" sn="22.13" a="1349.96" fwhm="0.000555" res="549256.1" algo="FTMS"/>
<pk mz="305.087768" i="1444003.1" sn="11.25" a="655.50" fwhm="0.000541" res="564190.9" algo="FTMS"/>
<pk mz="305.106320" i="1015974.8" sn="7.18" a="318.27" fwhm="0.000522" res="584157.9" algo="FTMS"/>
<pk mz="305.116036" i="1337128.8" sn="10.23" a="614.81" fwhm="0.000570" res="534947.1" algo="FTMS"/>
<pk mz="305.124231" i="1886250.3" sn="15.46" a="902.66" fwhm="0.000551" res="553924.5" algo="FTMS"/>
<pk mz="305.134033" i="1033004.3" sn="7.34" a="541.36" fwhm="0.000704" res="433442.3" algo="FTMS"/>
<pk mz="305.160634" i="1050161.4" sn="7.50" a="392.22" fwhm="0.000509" res="599487.3" algo="FTMS"/>
<pk mz="305.188901" i="3399991.0" sn="29.87" a="1730.57" fwhm="0.000558" res="547078.4" algo="FTMS"/>
<pk mz="306.025535" i="1203676.5" sn="8.96" a="373.49" fwhm="0.000437" res="699534.4" algo="FTMS"/>
<pk mz="306.061979" i="1418467.8" sn="11.01" a="642.50" fwhm="0.000582" res="526004.7" algo="FTMS"/>
<pk mz="306.083053" i="1195880.0" sn="8.89" a="498.12" fwhm="0.000578" res="529298.8" algo="FTMS"/>
<pk mz="306.879778" i="7039112.5" sn="64.50" a="4030.52" fwhm="0.000580" res="529312.3" algo="FTMS"/>
<pk mz="306.993592" i="1674399.6" sn="13.44" a="656.50" fwhm="0.000493" res="622374.8" algo="FTMS"/>
<pk mz="307.009547" i="2529955.0" sn="21.58" a="1285.13" fwhm="0.000570" res="538850.5" algo="FTMS"/>
<pk mz="307.040374" i="1051945.1" sn="7.51" a="374.97" fwhm="0.000480" res="639045.5" algo="FTMS"/>
<pk mz="307.045960" i="3184810.3" sn="27.81" a="1737.84" fwhm="0.000577" res="532223.3" algo="FTMS"/>
<pk mz="307.049166" i="2242219.0" sn="18.84" a="1187.94" fwhm="0.000584" res="526096.6" algo="FTMS"/>
<pk mz="307.051730" i="1287723.5" sn="9.76" a="637.98" fwhm="0.000579" res="530363.0" algo="FTMS"/>
<pk mz="307.070241" i="3930799.3" sn="34.91" a="2009.31" fwhm="0.000548" res="560574.1" algo="FTMS"/>
<pk mz="307.082325" i="2003633.8" sn="16.57" a="841.59" fwhm="0.000521" res="589317.6" algo="FTMS"/>
<pk mz="307.085550" i="1113266.4" sn="8.10" a="487.62" fwhm="0.000578" res="530847.3" algo="FTMS"/>
<pk mz="307.095364" i="2293172.5" sn="19.33" a="1155.46" fwhm="0.000596" res="515040.8" algo="FTMS"/>
<pk mz="307.118797" i="1173945.1" sn="8.68" a="512.06" fwhm="0.000597" res="514280.1" algo="FTMS"/>
<pk mz="307.121988" i="1247545.8" sn="9.38" a="533.32" fwhm="0.000550" res="558795.4" algo="FTMS"/>
<pk mz="307.131748" i="1699131.8" sn="13.67" a="801.07" fwhm="0.000586" res="523747.9" algo="FTMS"/>
<pk mz="307.158383" i="1238081.3" sn="9.24" a="545.11" fwhm="0.000666" res="461051.8" algo="FTMS"/>
<pk mz="307.168086" i="1071043.3" sn="7.66" a="381.95" fwhm="0.000487" res="630568.4" algo="FTMS"/>
<pk mz="307.185894" i="1183302.9" sn="8.72" a="463.54" fwhm="0.000509" res="603348.2" algo="FTMS"/>
<pk mz="307.194867" i="1391560.8" sn="10.69" a="496.29" fwhm="0.000456" res="673753.7" algo="FTMS"/>
<pk mz="308.041198" i="1277559.1" sn="9.61" a="418.86" fwhm="0.000476" res="647783.7" algo="FTMS"/>
<pk mz="308.077559" i="1134462.6" sn="8.26" a="470.62" fwhm="0.000527" res="584476.5" algo="FTMS"/>
<pk mz="308.097879" i="1248514.9" sn="9.34" a="700.12" fwhm="0.000756" res="407354.7" algo="FTMS"/>
<pk mz="308.698772" i="1043072.4" sn="7.39" a="587.29" fwhm="0.000775" res="398383.5" algo="FTMS"/>
<pk mz="308.877767" i="3208230.0" sn="27.89" a="1641.19" fwhm="0.000566" res="545286.7" algo="FTMS"/>
<pk mz="308.991432" i="1743422.1" sn="14.02" a="1026.40" fwhm="0.000627" res="492699.1" algo="FTMS"/>
<pk mz="309.025206" i="3468357.3" sn="30.35" a="1828.01" fwhm="0.000574" res="538813.6" algo="FTMS"/>
<pk mz="309.061564" i="4638285.0" sn="41.43" a="2621.17" fwhm="0.000585" res="527956.0" algo="FTMS"/>
<pk mz="309.072742" i="1138383.3" sn="8.29" a="561.06" fwhm="0.000634" res="487541.5" algo="FTMS"/>
<pk mz="309.074681" i="1491151.6" sn="11.63" a="686.22" fwhm="0.000564" res="547788.5" algo="FTMS"/>
<pk mz="309.097991" i="1780308.6" sn="14.37" a="884.24" fwhm="0.000538" res="575034.0" algo="FTMS"/>
<pk mz="309.111026" i="2585943.3" sn="22.00" a="1229.73" fwhm="0.000554" res="557728.0" algo="FTMS"/>
<pk mz="309.134454" i="1244508.4" sn="9.30" a="521.31" fwhm="0.000567" res="545044.3" algo="FTMS"/>
<pk mz="309.147376" i="1479007.0" sn="11.52" a="636.71" fwhm="0.000531" res="582732.3" algo="FTMS"/>
<pk mz="309.152970" i="2409312.3" sn="20.32" a="1132.75" fwhm="0.000552" res="559554.1" algo="FTMS"/>
<pk mz="309.170743" i="2113892.0" sn="17.53" a="1039.18" fwhm="0.000569" res="543375.9" algo="FTMS"/>
<pk mz="309.174129" i="4723812.5" sn="42.24" a="2480.90" fwhm="0.000551" res="561223.1" algo="FTMS"/>
<pk mz="309.207193" i="1720427.8" sn="13.80" a="846.87" fwhm="0.000575" res="537471.9" algo="FTMS"/>
<pk mz="310.056940" i="1295009.1" sn="9.77" a="504.72" fwhm="0.000536" res="578299.3" algo="FTMS"/>
<pk mz="310.064920" i="1202338.9" sn="8.89" a="521.24" fwhm="0.000554" res="559360.9" algo="FTMS"/>
<pk mz="310.069976" i="2065955.9" sn="17.07" a="1024.02" fwhm="0.000573" res="540932.2" algo="FTMS"/>
<pk mz="310.415001" i="1008750.3" sn="7.06" a="651.23" fwhm="0.000976" res="318179.1" algo="FTMS"/>
<pk mz="311.004474" i="1662574.3" sn="13.25" a="874.52" fwhm="0.000631" res="492664.6" algo="FTMS"/>
<pk mz="311.040845" i="3112950.3" sn="26.98" a="1518.79" fwhm="0.000550" res="565515.6" algo="FTMS"/>
<pk mz="311.077231" i="6013950.0" sn="54.45" a="3512.30" fwhm="0.000605" res="513825.9" algo="FTMS"/>
<pk mz="311.088444" i="1060480.6" sn="7.55" a="534.35" fwhm="0.000638" res="487737.5" algo="FTMS"/>
<pk mz="311.090253" i="1152513.0" sn="8.42" a="379.90" fwhm="0.000494" res="629907.9" algo="FTMS"/>
<pk mz="311.113641" i="4112390.3" sn="36.45" a="2278.16" fwhm="0.000569" res="546503.6" algo="FTMS"/>
<pk mz="311.132203" i="1150858.1" sn="8.40" a="476.82" fwhm="0.000514" res="604832.6" algo="FTMS"/>
<pk mz="311.150029" i="3560462.0" sn="31.22" a="1823.23" fwhm="0.000570" res="545745.4" algo="FTMS"/>
<pk mz="311.156920" i="2060559.6" sn="17.02" a="1082.85" fwhm="0.000601" res="517691.8" algo="FTMS"/>
<pk mz="311.168602" i="257426448.0" z="-1" sn="2434.90" a="153269.14" fwhm="0.000597" res="521088.9" algo="FTMS" component_name="C" deconvoluted_molecular_mass="311.168777" deconvoluted_isotopic_mass="311.168770"/>
<pk mz="311.186417" i="2195222.0" sn="18.29" a="1015.69" fwhm="0.000530" res="586687.1" algo="FTMS"/>
<pk mz="311.222802" i="4298782.0" sn="38.21" a="2140.87" fwhm="0.000544" res="571672.9" algo="FTMS"/>
<pk mz="312.048329" i="4639443.5" sn="41.43" a="2560.72" fwhm="0.000596" res="523885.8" algo="FTMS"/>
<pk mz="312.072478" i="1820633.0" sn="14.74" a="964.70" fwhm="0.000639" res="488612.9" algo="FTMS"/>
<pk mz="312.080581" i="1251802.9" sn="9.36" a="454.70" fwhm="0.000486" res="642109.5" algo="FTMS"/>
<pk mz="312.116912" i="1198946.9" sn="8.86" a="501.20" fwhm="0.000545" res="572223.3" algo="FTMS"/>
<pk mz="312.168025" i="1286638.3" sn="9.69" a="446.42" fwhm="0.000498" res="626289.6" algo="FTMS"/>
<pk mz="312.171989" i="41661680.0" z="-1" sn="391.97" a="25979.32" fwhm="0.000609" res="512666.3" algo="FTMS" component_name="C" deconvoluted_molecular_mass="311.168777" deconvoluted_isotopic_mass="312.172158"/>
<pk mz="313.056481" i="7849396.5" sn="71.44" a="4564.23" fwhm="0.000604" res="518485.1" algo="FTMS"/>
<pk mz="313.092869" i="5184956.5" sn="46.35" a="2911.99" fwhm="0.000588" res="532236.6" algo="FTMS"/>
<pk mz="313.111543" i="1704384.8" sn="13.57" a="841.10" fwhm="0.000586" res="534207.1" algo="FTMS"/>
<pk mz="313.129275" i="6732229.0" sn="60.92" a="3945.66" fwhm="0.000605" res="517355.6" algo="FTMS"/>
<pk mz="313.140549" i="1598407.3" sn="12.57" a="805.72" fwhm="0.000605" res="517891.7" algo="FTMS"/>
<pk mz="313.157582" i="2085067.1" sn="17.15" a="930.63" fwhm="0.000550" res="569494.3" algo="FTMS"/>
<pk mz="313.164460" i="10668493.0" z="-1" sn="98.00" a="6478.18" fwhm="0.000613" res="510544.1" algo="FTMS" component_name="AR" deconvoluted_molecular_mass="313.164634" deconvoluted_isotopic_mass="313.164630"/>
<pk mz="313.165671" i="4763085.0" sn="42.38" a="2589.91" fwhm="0.000581" res="539134.1" algo="FTMS"/>
<pk mz="313.172923" i="1207758.6" sn="8.89" a="389.67" fwhm="0.000466" res="672498.9" algo="FTMS"/>
<pk mz="313.175337" i="3610063.0" z="-1" sn="31.52" a="1894.63" fwhm="0.000573" res="546691.7" algo="FTMS" component_name="C" deconvoluted_molecular_mass="311.168777" deconvoluted_isotopic_mass="313.175508"/>
<pk mz="313.202056" i="4834261.0" sn="43.05" a="2607.56" fwhm="0.000588" res="532434.6" algo="FTMS"/>
<pk mz="313.238439" i="6376925.5" sn="57.58" a="3720.69" fwhm="0.000610" res="513287.0" algo="FTMS"/>
<pk mz="314.045327" i="1805971.6" sn="14.52" a="1011.63" fwhm="0.000680" res="461944.9" algo="FTMS"/>
<pk mz="314.059836" i="2048151.0" sn="16.81" a="1133.80" fwhm="0.000637" res="492890.5" algo="FTMS"/>
<pk mz="314.088205" i="1063069.4" sn="7.53" a="412.61" fwhm="0.000614" res="511458.0" algo="FTMS"/>
<pk mz="314.096221" i="1175711.3" sn="8.59" a="502.10" fwhm="0.000562" res="558661.6" algo="FTMS"/>
<pk mz="314.135799" i="1113256.3" sn="8.00" a="402.16" fwhm="0.000520" res="604529.0" algo="FTMS"/>
<pk mz="314.167832" i="1595055.5" z="-1" sn="12.54" a="794.71" fwhm="0.000602" res="521662.9" algo="FTMS" component_name="AR" deconvoluted_molecular_mass="313.164634" deconvoluted_isotopic_mass="314.168004"/>
<pk mz="314.241778" i="1216576.4" sn="8.97" a="494.69" fwhm="0.000545" res="576654.6" algo="FTMS"/>
<pk mz="315.035797" i="1436533.9" sn="11.04" a="776.98" fwhm="0.000697" res="451782.9" algo="FTMS"/>
<pk mz="315.072182" i="2548350.3" sn="21.51" a="1431.68" fwhm="0.000622" res="506225.2" algo="FTMS"/>
<pk mz="315.108542" i="6569862.5" sn="59.39" a="3760.14" fwhm="0.000603" res="522544.0" algo="FTMS"/>
<pk mz="315.144927" i="6815631.0" sn="61.70" a="3813.21" fwhm="0.000585" res="539120.4" algo="FTMS"/>
<pk mz="315.155947" i="1040273.6" sn="7.31" a="403.32" fwhm="0.000527" res="597719.5" algo="FTMS"/>
<pk mz="315.181326" i="5037463.5" sn="44.96" a="2800.85" fwhm="0.000580" res="543863.3" algo="FTMS"/>
<pk mz="315.217736" i="5114272.0" sn="45.68" a="2850.29" fwhm="0.000576" res="546791.4" algo="FTMS"/>
<pk mz="315.254155" i="1405096.1" sn="10.75" a="617.31" fwhm="0.000543" res="580200.2" algo="FTMS"/>
<pk mz="315.382048" i="1014213.6" sn="7.06" a="447.39" fwhm="0.000667" res="472503.1" algo="FTMS"/>
<pk mz="316.151395" i="2906231.8" sn="24.88" a="1528.73" fwhm="0.000594" res="532430.1" algo="FTMS"/>
<pk mz="316.221069" i="1194247.9" sn="8.76" a="500.94" fwhm="0.000613" res="516045.1" algo="FTMS"/>
<pk mz="317.030299" i="1969732.8" sn="16.06" a="933.81" fwhm="0.000590" res="537146.5" algo="FTMS"/>
<pk mz="317.033513" i="1317829.5" sn="9.92" a="564.01" fwhm="0.000558" res="567734.1" algo="FTMS"/>
<pk mz="317.066680" i="1160013.3" sn="8.43" a="502.14" fwhm="0.000604" res="524865.3" algo="FTMS"/>
<pk mz="317.087846" i="1644114.3" sn="12.99" a="806.37" fwhm="0.000556" res="569897.6" algo="FTMS"/>
<pk mz="317.099036" i="1396820.9" sn="10.66" a="701.97" fwhm="0.000618" res="512869.7" algo="FTMS"/>
<pk mz="317.124188" i="5257563.0" sn="47.03" a="3154.28" fwhm="0.000619" res="512379.9" algo="FTMS"/>
<pk mz="317.152467" i="1225313.4" sn="9.05" a="524.51" fwhm="0.000606" res="523412.7" algo="FTMS"/>
<pk mz="317.160534" i="4353379.5" sn="38.51" a="2531.52" fwhm="0.000612" res="518077.7" algo="FTMS"/>
<pk mz="317.196979" i="2870891.8" sn="24.55" a="1696.82" fwhm="0.000647" res="490634.2" algo="FTMS"/>
<pk mz="317.233400" i="2312308.5" sn="19.29" a="1159.09" fwhm="0.000588" res="539786.4" algo="FTMS"/>
<pk mz="318.061102" i="5122103.5" sn="45.75" a="3040.58" fwhm="0.000604" res="526565.3" algo="FTMS"/>
<pk mz="318.073350" i="1216826.3" sn="8.97" a="507.08" fwhm="0.000577" res="551688.0" algo="FTMS"/>
<pk mz="318.109576" i="1042370.8" sn="7.32" a="315.93" fwhm="0.000484" res="657235.2" algo="FTMS"/>
<pk mz="318.119466" i="1399877.1" sn="10.69" a="670.49" fwhm="0.000634" res="501777.9" algo="FTMS"/>
<pk mz="319.009470" i="1035864.4" sn="7.22" a="575.22" fwhm="0.000800" res="398647.0" algo="FTMS"/>
<pk mz="319.045976" i="1948449.1" sn="15.77" a="855.48" fwhm="0.000541" res="589836.0" algo="FTMS"/>
<pk mz="319.049216" i="21818146.0" z="-1" sn="201.88" a="13802.06" fwhm="0.000622" res="512929.9" algo="FTMS" component_name="h" deconvoluted_molecular_mass="319.049390" deconvoluted_isotopic_mass="319.049395"/>
<pk mz="319.058099" i="1798436.0" sn="14.36" a="1084.63" fwhm="0.000677" res="471024.0" algo="FTMS"/>
<pk mz="319.082344" i="1174057.8" sn="8.51" a="421.68" fwhm="0.000474" res="672488.9" algo="FTMS"/>
<pk mz="319.103472" i="1713710.8" sn="13.57" a="910.44" fwhm="0.000606" res="526418.8" algo="FTMS"/>
<pk mz="319.139876" i="1924407.5" sn="15.54" a="924.17" fwhm="0.000598" res="533496.1" algo="FTMS"/>
<pk mz="319.168135" i="1336382.3" sn="10.04" a="525.59" fwhm="0.000532" res="599523.3" algo="FTMS"/>
<pk mz="319.204546" i="2415942.8" sn="20.15" a="1321.13" fwhm="0.000570" res="560044.9" algo="FTMS"/>
<pk mz="319.240909" i="3706191.5" sn="32.23" a="2091.53" fwhm="0.000619" res="515951.0" algo="FTMS"/>
<pk mz="320.014698" i="1471880.6" sn="11.30" a="719.54" fwhm="0.000614" res="521411.4" algo="FTMS"/>
<pk mz="320.041234" i="1421839.0" sn="10.83" a="600.92" fwhm="0.000565" res="566675.9" algo="FTMS"/>
<pk mz="320.052503" i="1923345.6" z="-1" sn="15.53" a="930.97" fwhm="0.000560" res="571821.6" algo="FTMS" component_name="h" deconvoluted_molecular_mass="319.049390" deconvoluted_isotopic_mass="320.052683"/>
<pk mz="320.058198" i="1679379.0" sn="13.25" a="1044.94" fwhm="0.000666" res="480756.9" algo="FTMS"/>
<pk mz="320.098682" i="1267100.8" sn="9.38" a="648.36" fwhm="0.000654" res="489463.9" algo="FTMS"/>
<pk mz="320.135062" i="2000933.5" sn="16.26" a="911.25" fwhm="0.000558" res="573935.9" algo="FTMS"/>
<pk mz="320.493733" i="1024635.7" sn="7.11" a="607.48" fwhm="0.000756" res="423802.2" algo="FTMS"/>
<pk mz="320.972841" i="1517039.1" sn="11.72" a="619.87" fwhm="0.000537" res="597164.4" algo="FTMS"/>
<pk mz="321.009159" i="6344952.0" sn="56.95" a="3791.13" fwhm="0.000635" res="505699.6" algo="FTMS"/>
<pk mz="321.025211" i="2966779.8" sn="25.30" a="1644.37" fwhm="0.000592" res="542470.8" algo="FTMS"/>
<pk mz="321.061571" i="3051780.5" sn="26.10" a="1707.52" fwhm="0.000760" res="422643.2" algo="FTMS"/>
<pk mz="321.062424" i="5212932.5" sn="46.34" a="3278.59" fwhm="0.000672" res="478044.8" algo="FTMS"/>
<pk mz="321.064840" i="2481413.3" sn="20.76" a="1373.83" fwhm="0.000626" res="512586.6" algo="FTMS"/>
<pk mz="321.072852" i="1092999.3" sn="7.75" a="567.21" fwhm="0.000679" res="472864.1" algo="FTMS"/>
<pk mz="321.098013" i="1475853.3" sn="11.34" a="680.48" fwhm="0.000591" res="543427.9" algo="FTMS"/>
<pk mz="321.101294" i="1314190.1" sn="9.82" a="633.06" fwhm="0.000587" res="547439.1" algo="FTMS"/>
<pk mz="321.111027" i="1810192.4" sn="14.47" a="889.76" fwhm="0.000565" res="568672.0" algo="FTMS"/>
<pk mz="321.137655" i="1500950.9" sn="11.57" a="705.20" fwhm="0.000596" res="538887.7" algo="FTMS"/>
<pk mz="321.147400" i="1774873.3" sn="14.14" a="925.47" fwhm="0.000608" res="527864.4" algo="FTMS"/>
<pk mz="321.183795" i="4868386.0" sn="43.11" a="3258.18" fwhm="0.000660" res="486417.4" algo="FTMS"/>
<pk mz="321.210509" i="3525416.5" sn="30.53" a="1932.50" fwhm="0.000607" res="529072.8" algo="FTMS"/>
<pk mz="321.237915" i="1431855.1" sn="10.92" a="639.76" fwhm="0.000586" res="548031.5" algo="FTMS"/>
<pk mz="322.020437" i="1530092.5" sn="11.84" a="796.56" fwhm="0.000649" res="496408.3" algo="FTMS"/>
<pk mz="322.056784" i="1043829.3" sn="7.29" a="390.17" fwhm="0.000563" res="571720.0" algo="FTMS"/>
<pk mz="322.093179" i="1523582.1" sn="11.78" a="771.49" fwhm="0.000641" res="502119.9" algo="FTMS"/>
<pk mz="322.106245" i="1422081.4" sn="10.83" a="625.13" fwhm="0.000593" res="542977.2" algo="FTMS"/>
<pk mz="322.187093" i="1295637.0" sn="9.65" a="687.07" fwhm="0.000661" res="487382.9" algo="FTMS"/>
<pk mz="322.838360" i="1211059.3" sn="8.85" a="394.68" fwhm="0.000492" res="656393.1" algo="FTMS"/>
<pk mz="322.970735" i="1581779.5" sn="12.33" a="649.03" fwhm="0.000546" res="591552.0" algo="FTMS"/>
<pk mz="323.004478" i="1428699.8" sn="10.89" a="619.42" fwhm="0.000557" res="580083.9" algo="FTMS"/>
<pk mz="323.007111" i="6003420.5" sn="53.74" a="3523.34" fwhm="0.000616" res="524393.4" algo="FTMS"/>
<pk mz="323.038535" i="2074084.0" sn="16.94" a="1356.54" fwhm="0.000802" res="402976.5" algo="FTMS"/>
<pk mz="323.040846" i="3924708.5" sn="34.27" a="2342.83" fwhm="0.000648" res="498776.4" algo="FTMS"/>
<pk mz="323.077268" i="3173101.5" sn="27.23" a="1764.30" fwhm="0.000587" res="550538.2" algo="FTMS"/>
<pk mz="323.090300" i="2460912.8" sn="20.56" a="1235.67" fwhm="0.000602" res="536986.0" algo="FTMS"/>
<pk mz="323.108113" i="1279861.0" sn="9.50" a="740.39" fwhm="0.000726" res="445200.7" algo="FTMS"/>
<pk mz="323.113608" i="1701878.4" sn="13.45" a="721.02" fwhm="0.000532" res="607332.0" algo="FTMS"/>
<pk mz="323.126672" i="2370809.5" sn="19.72" a="1530.00" fwhm="0.000726" res="444978.1" algo="FTMS"/>
<pk mz="323.144547" i="1201661.9" sn="8.76" a="576.33" fwhm="0.000672" res="480831.9" algo="FTMS"/>
<pk mz="323.150006" i="1157759.3" sn="8.35" a="455.36" fwhm="0.000604" res="534870.0" algo="FTMS"/>
<pk mz="323.153418" i="1082624.0" sn="7.65" a="453.37" fwhm="0.000590" res="547972.4" algo="FTMS"/>
<pk mz="323.163098" i="1782018.4" sn="14.20" a="921.46" fwhm="0.000633" res="510422.9" algo="FTMS"/>
<pk mz="323.168702" i="2019075.8" sn="16.42" a="1035.89" fwhm="0.000624" res="517590.7" algo="FTMS"/>
<pk mz="323.180875" i="1835014.8" sn="14.70" a="907.39" fwhm="0.000581" res="556116.6" algo="FTMS"/>
<pk mz="323.186418" i="1017480.1" sn="7.04" a="479.52" fwhm="0.000626" res="515963.2" algo="FTMS"/>
<pk mz="323.189725" i="1751560.9" sn="13.91" a="876.05" fwhm="0.000595" res="543178.9" algo="FTMS"/>
<pk mz="323.199488" i="2521355.3" sn="21.13" a="1330.64" fwhm="0.000601" res="538184.7" algo="FTMS"/>
<pk mz="324.036130" i="1368407.6" sn="10.32" a="682.74" fwhm="0.000616" res="526137.9" algo="FTMS"/>
<pk mz="324.072500" i="1280224.5" sn="9.50" a="514.68" fwhm="0.000530" res="611819.2" algo="FTMS"/>
<pk mz="324.080634" i="1143266.5" sn="8.22" a="428.66" fwhm="0.000560" res="578875.5" algo="FTMS"/>
<pk mz="324.085532" i="1747171.6" sn="13.87" a="885.45" fwhm="0.000599" res="540780.1" algo="FTMS"/>
<pk mz="325.020092" i="2088904.6" sn="16.97" a="1059.02" fwhm="0.000583" res="557572.5" algo="FTMS"/>
<pk mz="325.056491" i="3414737.5" sn="29.32" a="2104.22" fwhm="0.000622" res="522456.8" algo="FTMS"/>
<pk mz="325.092924" i="3703002.5" sn="32.01" a="2261.10" fwhm="0.000662" res="491304.6" algo="FTMS"/>
<pk mz="325.104072" i="1041245.3" sn="7.22" a="554.85" fwhm="0.000640" res="508130.9" algo="FTMS"/>
<pk mz="325.105937" i="1176413.6" sn="8.48" a="494.17" fwhm="0.000529" res="614428.2" algo="FTMS"/>
<pk mz="325.129294" i="2358243.5" sn="19.48" a="1362.58" fwhm="0.000657" res="494901.2" algo="FTMS"/>
<pk mz="325.147910" i="2788840.0" sn="23.49" a="1553.49" fwhm="0.000645" res="503974.4" algo="FTMS"/>
<pk mz="325.165605" i="1661164.4" sn="12.99" a="806.49" fwhm="0.000553" res="588306.8" algo="FTMS"/>
<pk mz="325.171454" i="1552109.8" sn="11.97" a="772.78" fwhm="0.000606" res="536856.5" algo="FTMS"/>
<pk mz="325.184281" i="236818672.0" z="-1" sn="2203.24" a="153597.88" fwhm="0.000659" res="493416.4" algo="FTMS" component_name="E" deconvoluted_molecular_mass="325.184473" deconvoluted_isotopic_mass="325.184469"/>
<pk mz="325.202060" i="2659573.3" sn="22.29" a="1520.91" fwhm="0.000614" res="529710.5" algo="FTMS"/>
<pk mz="326.051714" i="1286214.0" sn="9.50" a="674.53" fwhm="0.000639" res="510305.8" algo="FTMS"/>
<pk mz="326.088166" i="1239886.9" sn="9.06" a="499.29" fwhm="0.000590" res="553155.0" algo="FTMS"/>
<pk mz="326.183693" i="1594086.4" sn="12.36" a="815.76" fwhm="0.000619" res="526795.8" algo="FTMS"/>
<pk mz="326.187652" i="42254824.0" z="-1" sn="391.08" a="29685.97" fwhm="0.000668" res="488617.2" algo="FTMS" component_name="E" deconvoluted_molecular_mass="325.184473" deconvoluted_isotopic_mass="326.187841"/>
<pk mz="327.035761" i="2264248.0" sn="18.60" a="1162.32" fwhm="0.000605" res="540784.3" algo="FTMS"/>
<pk mz="327.072166" i="4808385.0" sn="42.30" a="2919.35" fwhm="0.000650" res="503005.2" algo="FTMS"/>
<pk mz="327.108544" i="4135626.0" sn="36.03" a="2476.46" fwhm="0.000626" res="522280.5" algo="FTMS"/>
<pk mz="327.127164" i="1675982.6" sn="13.12" a="843.62" fwhm="0.000617" res="530042.3" algo="FTMS"/>
<pk mz="327.144932" i="5412563.0" sn="47.93" a="3626.72" fwhm="0.000700" res="467339.0" algo="FTMS"/>
<pk mz="327.163532" i="3513559.5" sn="30.24" a="2141.89" fwhm="0.000676" res="484193.3" algo="FTMS"/>
<pk mz="327.180086" i="9722588.0" z="-1" sn="88.07" a="6112.33" fwhm="0.000639" res="511777.3" algo="FTMS" component_name="AW" deconvoluted_molecular_mass="327.180281" deconvoluted_isotopic_mass="327.180277"/>
<pk mz="327.181267" i="3569372.0" sn="30.76" a="2218.71" fwhm="0.000690" res="474080.5" algo="FTMS"/>
<pk mz="327.188591" i="1053661.8" sn="7.33" a="370.15" fwhm="0.000534" res="612388.6" algo="FTMS"/>
<pk mz="327.190977" i="3732702.3" z="-1" sn="32.28" a="2268.94" fwhm="0.000669" res="489282.3" algo="FTMS" component_name="E" deconvoluted_molecular_mass="325.184473" deconvoluted_isotopic_mass="327.191168"/>
<pk mz="327.217688" i="8955621.0" z="-1" sn="80.93" a="5920.70" fwhm="0.000680" res="481344.8" algo="FTMS" component_name="BF" deconvoluted_molecular_mass="327.217888" deconvoluted_isotopic_mass="327.217879"/>
<pk mz="328.067390" i="1135414.1" sn="8.09" a="486.26" fwhm="0.000587" res="558508.8" algo="FTMS"/>
<pk mz="328.075556" i="2047928.1" sn="16.59" a="994.70" fwhm="0.000586" res="559715.8" algo="FTMS"/>
<pk mz="328.080464" i="1478585.4" sn="11.28" a="652.31" fwhm="0.000604" res="543422.4" algo="FTMS"/>
<pk mz="328.103789" i="1289663.1" sn="9.52" a="512.18" fwhm="0.000529" res="619977.4" algo="FTMS"/>
<pk mz="328.148332" i="1119050.1" sn="7.93" a="811.97" fwhm="0.000942" res="348348.6" algo="FTMS"/>
<pk mz="328.151446" i="1371082.9" sn="10.28" a="628.43" fwhm="0.000569" res="576684.8" algo="FTMS"/>
<pk mz="328.183452" i="2173906.8" z="-1" sn="17.76" a="1226.73" fwhm="0.000665" res="493679.6" algo="FTMS" component_name="AW" deconvoluted_molecular_mass="327.180281" deconvoluted_isotopic_mass="328.183644"/>
<pk mz="328.221077" i="2212572.0" z="-1" sn="18.12" a="1369.19" fwhm="0.000701" res="468032.7" algo="FTMS" component_name="BF" deconvoluted_molecular_mass="327.217888" deconvoluted_isotopic_mass="328.221270"/>
<pk mz="329.030280" i="1084835.4" sn="7.61" a="451.28" fwhm="0.000625" res="526443.6" algo="FTMS"/>
<pk mz="329.051452" i="3001512.5" sn="25.47" a="1659.59" fwhm="0.000641" res="513493.1" algo="FTMS"/>
<pk mz="329.087816" i="5879985.5" sn="52.28" a="3882.45" fwhm="0.000675" res="487870.4" algo="FTMS"/>
<pk mz="329.124168" i="6935738.5" sn="62.11" a="4339.16" fwhm="0.000654" res="503536.5" algo="FTMS"/>
<pk mz="329.135385" i="1621949.3" sn="12.62" a="811.58" fwhm="0.000618" res="532664.4" algo="FTMS"/>
<pk mz="329.152535" i="41034944.0" z="-1" sn="379.71" a="27985.32" fwhm="0.000676" res="487009.2" algo="FTMS" component_name="U" deconvoluted_molecular_mass="329.152725" deconvoluted_isotopic_mass="329.152729"/>
<pk mz="329.160602" i="7727299.5" sn="69.48" a="4961.03" fwhm="0.000669" res="491990.3" algo="FTMS"/>
<pk mz="329.196987" i="4820172.5" sn="42.40" a="2921.56" fwhm="0.000661" res="498034.6" algo="FTMS"/>
<pk mz="329.233362" i="28689622.0" z="-1" sn="264.72" a="19527.08" fwhm="0.000671" res="490648.5" algo="FTMS" component_name="a" deconvoluted_molecular_mass="329.233560" deconvoluted_isotopic_mass="329.233556"/>
<pk mz="330.061005" i="1146081.1" sn="8.18" a="654.15" fwhm="0.000865" res="381672.9" algo="FTMS"/>
<pk mz="330.083021" i="1082278.5" sn="7.59" a="374.98" fwhm="0.000557" res="592587.2" algo="FTMS"/>
<pk mz="330.091249" i="1082664.5" sn="7.59" a="408.95" fwhm="0.000570" res="578607.3" algo="FTMS"/>
<pk mz="330.127591" i="1208753.5" sn="8.76" a="615.56" fwhm="0.000617" res="535431.3" algo="FTMS"/>
<pk mz="330.155855" i="7909816.5" z="-1" sn="71.18" a="5173.13" fwhm="0.000686" res="480976.7" algo="FTMS" component_name="U" deconvoluted_molecular_mass="329.152725" deconvoluted_isotopic_mass="330.156050"/>
<pk mz="330.163931" i="1777338.4" sn="14.06" a="868.51" fwhm="0.000650" res="507857.9" algo="FTMS"/>
<pk mz="330.167068" i="2512827.3" sn="20.91" a="1295.87" fwhm="0.000580" res="569622.1" algo="FTMS"/>
<pk mz="330.236728" i="5592524.5" z="-1" sn="49.60" a="3543.97" fwhm="0.000655" res="504226.9" algo="FTMS" component_name="a" deconvoluted_molecular_mass="329.233560" deconvoluted_isotopic_mass="330.236923"/>
<pk mz="331.009557" i="1078794.4" sn="7.51" a="369.41" fwhm="0.000546" res="605817.1" algo="FTMS"/>
<pk mz="331.045903" i="1951123.3" sn="15.59" a="1131.08" fwhm="0.000647" res="511384.2" algo="FTMS"/>
<pk mz="331.049230" i="2123156.0" sn="17.18" a="1264.87" fwhm="0.000653" res="507309.5" algo="FTMS"/>
<pk mz="331.067060" i="2005656.5" sn="16.09" a="1110.86" fwhm="0.000646" res="512456.0" algo="FTMS"/>
<pk mz="331.082260" i="1128348.3" sn="7.97" a="674.52" fwhm="0.000802" res="412660.5" algo="FTMS"/>
<pk mz="331.103465" i="3349665.5" sn="28.54" a="2228.17" fwhm="0.000673" res="491913.2" algo="FTMS"/>
<pk mz="331.114656" i="1879460.3" sn="14.92" a="1133.24" fwhm="0.000696" res="475742.2" algo="FTMS"/>
<pk mz="331.139875" i="6023850.5" sn="53.30" a="3901.21" fwhm="0.000665" res="497985.1" algo="FTMS"/>
<pk mz="331.149558" i="12426925.0" z="-1" sn="112.59" a="8836.10" fwhm="0.000690" res="480085.5" algo="FTMS" component_name="AH" deconvoluted_molecular_mass="331.149760" deconvoluted_isotopic_mass="331.149755"/>
<pk mz="331.176263" i="4752563.5" sn="41.53" a="2907.18" fwhm="0.000649" res="510061.4" algo="FTMS"/>
<pk mz="331.204507" i="1516474.3" sn="11.56" a="686.93" fwhm="0.000646" res="512432.5" algo="FTMS"/>
<pk mz="331.212627" i="2672316.3" sn="22.26" a="1702.10" fwhm="0.000679" res="487512.2" algo="FTMS"/>
<pk mz="331.248980" i="4101829.3" sn="35.50" a="2631.27" fwhm="0.000675" res="490855.0" algo="FTMS"/>
<pk mz="332.061379" i="1087756.5" sn="7.59" a="470.95" fwhm="0.000585" res="567302.8" algo="FTMS"/>
<pk mz="332.098689" i="1083029.6" sn="7.55" a="328.33" fwhm="0.000548" res="606514.6" algo="FTMS"/>
<pk mz="332.135113" i="1353374.5" sn="10.05" a="672.66" fwhm="0.000654" res="507808.4" algo="FTMS"/>
<pk mz="332.143202" i="1286304.5" sn="9.43" a="699.74" fwhm="0.000676" res="491440.1" algo="FTMS"/>
<pk mz="332.146397" i="1409441.4" sn="10.57" a="555.31" fwhm="0.000534" res="621587.5" algo="FTMS"/>
<pk mz="332.152930" i="2952611.0" z="-1" sn="24.86" a="1965.03" fwhm="0.000708" res="469126.9" algo="FTMS" component_name="AH" deconvoluted_molecular_mass="331.149760" deconvoluted_isotopic_mass="332.153128"/>
<pk mz="332.173899" i="2139048.0" sn="17.32" a="1205.69" fwhm="0.000612" res="542976.9" algo="FTMS"/>
<pk mz="332.252442" i="1262395.3" sn="9.21" a="590.14" fwhm="0.000655" res="507279.4" algo="FTMS"/>
<pk mz="332.529327" i="1044351.1" sn="7.19" a="660.31" fwhm="0.000904" res="367952.1" algo="FTMS"/>
<pk mz="332.982561" i="1127918.0" sn="7.96" a="478.27" fwhm="0.000675" res="493476.5" algo="FTMS"/>
<pk mz="333.003618" i="1717107.1" sn="13.41" a="778.48" fwhm="0.000584" res="570367.9" algo="FTMS"/>
<pk mz="333.025198" i="1922424.4" sn="15.32" a="982.47" fwhm="0.000628" res="529885.4" algo="FTMS"/>
<pk mz="333.064848" i="15958146.0" z="-1" sn="145.28" a="11114.82" fwhm="0.000693" res="480312.7" algo="FTMS" component_name="q" deconvoluted_molecular_mass="333.065540" deconvoluted_isotopic_mass="333.065048"/>
<pk mz="333.072716" i="1099140.0" sn="7.69" a="520.19" fwhm="0.000699" res="476170.8" algo="FTMS"/>
<pk mz="333.082623" i="1333126.4" sn="9.86" a="654.48" fwhm="0.000626" res="531759.4" algo="FTMS"/>
<pk mz="333.101397" i="1274123.0" sn="9.31" a="777.37" fwhm="0.000758" res="439299.8" algo="FTMS"/>
<pk mz="333.111038" i="4116621.3" sn="35.63" a="2726.31" fwhm="0.000682" res="488556.9" algo="FTMS"/>
<pk mz="333.119106" i="2120079.3" sn="17.15" a="1106.41" fwhm="0.000637" res="523199.4" algo="FTMS"/>
<pk mz="333.134317" i="1029395.0" sn="7.05" a="361.23" fwhm="0.000572" res="582645.2" algo="FTMS"/>
<pk mz="333.155533" i="2292376.3" sn="18.74" a="1200.44" fwhm="0.000611" res="545220.1" algo="FTMS"/>
<pk mz="333.183826" i="1212191.1" sn="8.74" a="694.00" fwhm="0.000795" res="419228.3" algo="FTMS"/>
<pk mz="333.191924" i="1270561.1" sn="9.28" a="663.66" fwhm="0.000662" res="503197.3" algo="FTMS"/>
<pk mz="333.220185" i="3425960.0" sn="29.24" a="2042.79" fwhm="0.000657" res="506801.5" algo="FTMS"/>
<pk mz="334.020546" i="1583211.1" sn="12.17" a="856.34" fwhm="0.000673" res="496023.4" algo="FTMS"/>
<pk mz="334.056850" i="4314484.0" sn="37.46" a="2899.17" fwhm="0.000700" res="476972.5" algo="FTMS"/>
<pk mz="334.068197" i="2255990.8" z="-1" sn="18.40" a="1309.25" fwhm="0.000634" res="527291.4" algo="FTMS" component_name="q" deconvoluted_molecular_mass="333.065540" deconvoluted_isotopic_mass="334.068398"/>
<pk mz="334.114372" i="2626946.0" sn="21.84" a="1553.24" fwhm="0.000662" res="505002.7" algo="FTMS"/>
<pk mz="334.874753" i="1275962.6" sn="9.33" a="514.89" fwhm="0.000571" res="586873.6" algo="FTMS"/>
<pk mz="334.988433" i="5126742.0" sn="44.98" a="3321.83" fwhm="0.000682" res="491463.7" algo="FTMS"/>
<pk mz="335.004511" i="1481562.0" sn="11.23" a="682.35" fwhm="0.000613" res="546190.1" algo="FTMS"/>
<pk mz="335.040822" i="3333218.8" sn="28.37" a="2389.97" fwhm="0.000770" res="435141.2" algo="FTMS"/>
<pk mz="335.044135" i="2757219.8" sn="23.04" a="1597.52" fwhm="0.000658" res="509364.9" algo="FTMS"/>
<pk mz="335.052098" i="2557029.5" sn="21.19" a="1424.89" fwhm="0.000635" res="527627.7" algo="FTMS"/>
<pk mz="335.077190" i="2469483.8" z="-1" sn="20.38" a="1758.10" fwhm="0.000785" res="426935.9" algo="FTMS" component_name="q" deconvoluted_molecular_mass="333.065540" deconvoluted_isotopic_mass="335.077393"/>
<pk mz="335.080485" i="1275884.4" sn="9.32" a="693.51" fwhm="0.000714" res="469190.2" algo="FTMS"/>
<pk mz="335.088530" i="1111406.4" sn="7.80" a="414.98" fwhm="0.000566" res="591659.1" algo="FTMS"/>
<pk mz="335.090328" i="1877870.9" sn="14.90" a="1105.82" fwhm="0.000707" res="473721.2" algo="FTMS"/>
<pk mz="335.108117" i="1536115.1" sn="11.73" a="788.75" fwhm="0.000603" res="555892.4" algo="FTMS"/>
<pk mz="335.126696" i="3268727.5" sn="27.78" a="1989.43" fwhm="0.000661" res="506667.4" algo="FTMS"/>
<pk mz="335.153269" i="1256318.0" sn="9.14" a="601.84" fwhm="0.000706" res="474864.0" algo="FTMS"/>
<pk mz="335.163069" i="1973376.4" sn="15.78" a="1138.22" fwhm="0.000665" res="504255.5" algo="FTMS"/>
<pk mz="335.189926" i="1114758.9" sn="7.83" a="892.91" fwhm="0.000932" res="359603.2" algo="FTMS"/>
<pk mz="335.199450" i="3244169.3" sn="27.55" a="2117.79" fwhm="0.000704" res="475999.9" algo="FTMS"/>
<pk mz="335.217301" i="1303181.5" sn="9.58" a="562.34" fwhm="0.000608" res="551492.5" algo="FTMS"/>
<pk mz="335.222739" i="1263758.9" sn="9.21" a="456.81" fwhm="0.000529" res="633131.7" algo="FTMS"/>
<pk mz="335.950432" i="1057406.6" sn="7.30" a="684.60" fwhm="0.000965" res="348155.7" algo="FTMS"/>
<pk mz="336.036050" i="1072467.3" sn="7.44" a="351.04" fwhm="0.000494" res="680105.0" algo="FTMS"/>
<pk mz="336.044279" i="1052117.3" sn="7.25" a="535.12" fwhm="0.000699" res="480908.7" algo="FTMS"/>
<pk mz="336.072423" i="1292124.0" z="-1" sn="9.47" a="485.58" fwhm="0.000565" res="594707.9" algo="FTMS" component_name="q" deconvoluted_molecular_mass="333.065540" deconvoluted_isotopic_mass="336.072628"/>
<pk mz="336.130090" i="1382377.9" sn="10.31" a="944.59" fwhm="0.000815" res="412555.2" algo="FTMS"/>
<pk mz="336.158356" i="1234416.6" sn="8.94" a="829.89" fwhm="0.000926" res="363216.3" algo="FTMS"/>
<pk mz="336.986386" i="5561399.5" sn="49.00" a="3768.40" fwhm="0.000707" res="476316.2" algo="FTMS"/>
<pk mz="337.020133" i="2986047.5" sn="25.16" a="1913.87" fwhm="0.000714" res="472048.5" algo="FTMS"/>
<pk mz="337.056522" i="5356616.0" sn="47.11" a="3513.06" fwhm="0.000698" res="483234.7" algo="FTMS"/>
<pk mz="337.059769" i="3070537.0" sn="25.94" a="2027.39" fwhm="0.000713" res="472891.3" algo="FTMS"/>
<pk mz="337.092899" i="3020369.0" sn="25.47" a="1817.78" fwhm="0.000685" res="492029.1" algo="FTMS"/>
<pk mz="337.105937" i="2224468.0" sn="17.99" a="1171.18" fwhm="0.000625" res="539378.8" algo="FTMS"/>
<pk mz="337.129279" i="1732441.6" sn="13.46" a="1004.72" fwhm="0.000680" res="495746.2" algo="FTMS"/>
<pk mz="337.142337" i="2453596.8" sn="20.10" a="1337.61" fwhm="0.000637" res="528983.2" algo="FTMS"/>
<pk mz="337.178770" i="2485861.5" sn="20.39" a="1425.76" fwhm="0.000655" res="514874.5" algo="FTMS"/>
<pk mz="337.184232" i="1293798.8" sn="9.43" a="817.74" fwhm="0.000912" res="369829.3" algo="FTMS"/>
<pk mz="337.205430" i="4395116.0" sn="37.96" a="2806.02" fwhm="0.000677" res="497920.5" algo="FTMS"/>
<pk mz="337.215119" i="1888878.1" sn="14.90" a="911.33" fwhm="0.000621" res="542984.7" algo="FTMS"/>
<pk mz="338.051733" i="1517365.6" sn="11.48" a="684.87" fwhm="0.000602" res="561520.2" algo="FTMS"/>
<pk mz="338.059865" i="1085111.5" sn="7.50" a="458.44" fwhm="0.000572" res="590705.8" algo="FTMS"/>
<pk mz="338.096231" i="1323456.1" sn="9.70" a="799.28" fwhm="0.000774" res="436841.6" algo="FTMS"/>
<pk mz="338.887283" i="2060027.5" sn="16.47" a="1123.53" fwhm="0.000651" res="520618.5" algo="FTMS"/>
<pk mz="339.035792" i="3204126.5" sn="27.00" a="2029.71" fwhm="0.000701" res="483698.6" algo="FTMS"/>
<pk mz="339.072159" i="3821607.0" sn="32.68" a="2363.43" fwhm="0.000676" res="501795.4" algo="FTMS"/>
<pk mz="339.083412" i="1130153.8" sn="7.92" a="579.46" fwhm="0.000672" res="504774.5" algo="FTMS"/>
<pk mz="339.108524" i="3083311.8" sn="25.89" a="1931.49" fwhm="0.000699" res="485130.0" algo="FTMS"/>
<pk mz="339.121641" i="1823026.8" sn="14.29" a="1136.32" fwhm="0.000693" res="489563.8" algo="FTMS"/>
<pk mz="339.139508" i="1324855.0" sn="9.71" a="638.72" fwhm="0.000640" res="529552.9" algo="FTMS"/>
<pk mz="339.144964" i="2626616.3" sn="21.69" a="1882.77" fwhm="0.000735" res="461229.4" algo="FTMS"/>
<pk mz="339.157964" i="1998395.3" sn="15.90" a="1037.64" fwhm="0.000649" res="522688.8" algo="FTMS"/>
<pk mz="339.163584" i="2816060.5" sn="23.43" a="1805.56" fwhm="0.000691" res="490868.9" algo="FTMS"/>
<pk mz="339.181274" i="1583424.8" sn="12.09" a="717.94" fwhm="0.000568" res="596634.1" algo="FTMS"/>
<pk mz="339.199934" i="102784584.0" z="-1" sn="943.29" a="72718.09" fwhm="0.000720" res="471393.9" algo="FTMS" component_name="H" deconvoluted_molecular_mass="339.200147" deconvoluted_isotopic_mass="339.200143"/>
<pk mz="340.075517" i="1167122.5" sn="8.25" a="621.11" fwhm="0.000677" res="502549.8" algo="FTMS"/>
<pk mz="340.151509" i="1092516.3" sn="7.57" a="565.45" fwhm="0.000708" res="480769.6" algo="FTMS"/>
<pk mz="340.203303" i="20397872.0" z="-1" sn="185.21" a="14599.68" fwhm="0.000721" res="471692.8" algo="FTMS" component_name="H" deconvoluted_molecular_mass="339.200147" deconvoluted_isotopic_mass="340.203514"/>
<pk mz="340.885252" i="3519438.8" sn="29.90" a="2628.25" fwhm="0.000792" res="430278.9" algo="FTMS"/>
<pk mz="341.051404" i="3359733.3" sn="28.43" a="2342.39" fwhm="0.000711" res="479957.3" algo="FTMS"/>
<pk mz="341.087814" i="4201982.0" sn="36.18" a="2772.16" fwhm="0.000705" res="483506.5" algo="FTMS"/>
<pk mz="341.124170" i="4505094.0" sn="38.97" a="2937.42" fwhm="0.000695" res="490778.3" algo="FTMS"/>
<pk mz="341.142784" i="1169418.5" sn="8.27" a="504.65" fwhm="0.000577" res="591111.6" algo="FTMS"/>
<pk mz="341.160595" i="4580366.5" sn="39.66" a="2885.97" fwhm="0.000679" res="502206.7" algo="FTMS"/>
<pk mz="341.179222" i="5178387.0" sn="45.16" a="3515.26" fwhm="0.000723" res="471617.9" algo="FTMS"/>
<pk mz="341.195728" i="4624406.5" sn="40.06" a="3125.11" fwhm="0.000727" res="469056.7" algo="FTMS"/>
<pk mz="341.196953" i="4404247.0" sn="38.04" a="3022.34" fwhm="0.000752" res="453500.9" algo="FTMS"/>
<pk mz="341.206632" i="2089497.3" z="-1" sn="16.74" a="1347.43" fwhm="0.000739" res="461883.6" algo="FTMS" component_name="H" deconvoluted_molecular_mass="339.200147" deconvoluted_isotopic_mass="341.206844"/>
<pk mz="341.233421" i="1762591.4" sn="13.73" a="1133.53" fwhm="0.000742" res="459829.6" algo="FTMS"/>
<pk mz="341.795190" i="1042080.8" sn="7.10" a="471.34" fwhm="0.000734" res="465722.7" algo="FTMS"/>
<pk mz="341.982166" i="1134667.6" sn="7.95" a="546.19" fwhm="0.000730" res="468348.4" algo="FTMS"/>
<pk mz="342.091223" i="1077348.6" sn="7.42" a="436.73" fwhm="0.000573" res="596989.9" algo="FTMS"/>
<pk mz="342.096213" i="1539045.8" sn="11.67" a="991.66" fwhm="0.000750" res="455917.2" algo="FTMS"/>
<pk mz="342.127546" i="1097196.9" sn="7.61" a="441.37" fwhm="0.000670" res="510587.0" algo="FTMS"/>
<pk mz="342.163961" i="1263093.3" sn="9.13" a="647.71" fwhm="0.000626" res="546949.9" algo="FTMS"/>
<pk mz="342.167068" i="3287798.0" sn="27.76" a="2097.75" fwhm="0.000707" res="483820.1" algo="FTMS"/>
<pk mz="342.200371" i="1068925.5" sn="7.35" a="445.85" fwhm="0.000609" res="561775.8" algo="FTMS"/>
<pk mz="342.883197" i="1049241.0" sn="7.16" a="360.57" fwhm="0.000529" res="648346.5" algo="FTMS"/>
<pk mz="343.030717" i="1511866.4" sn="11.42" a="748.03" fwhm="0.000664" res="516948.2" algo="FTMS"/>
<pk mz="343.045887" i="1072701.8" sn="7.38" a="534.51" fwhm="0.000698" res="491577.6" algo="FTMS"/>
<pk mz="343.067087" i="3413442.5" sn="28.92" a="2053.20" fwhm="0.000669" res="512504.0" algo="FTMS"/>
<pk mz="343.082339" i="1091654.0" sn="7.55" a="528.71" fwhm="0.000681" res="503815.3" algo="FTMS"/>
<pk mz="343.103447" i="4910027.0" sn="42.69" a="3539.58" fwhm="0.000764" res="448881.2" algo="FTMS"/>
<pk mz="343.114668" i="2853325.3" sn="23.76" a="1751.18" fwhm="0.000667" res="514042.6" algo="FTMS"/>
<pk mz="343.139832" i="7204307.0" sn="63.80" a="5342.28" fwhm="0.000732" res="468464.0" algo="FTMS"/>
<pk mz="343.151076" i="1815509.5" sn="14.21" a="843.29" fwhm="0.000608" res="564349.3" algo="FTMS"/>
<pk mz="343.158588" i="1031767.3" sn="7.00" a="475.30" fwhm="0.000700" res="490125.8" algo="FTMS"/>
<pk mz="343.168163" i="14684633.0" z="-1" sn="132.63" a="10884.57" fwhm="0.000744" res="461555.8" algo="FTMS" component_name="x" deconvoluted_molecular_mass="343.168378" deconvoluted_isotopic_mass="343.168378"/>
<pk mz="343.176227" i="6106587.5" sn="53.70" a="4273.92" fwhm="0.000730" res="469879.4" algo="FTMS"/>
<pk mz="343.212612" i="6260195.5" sn="55.11" a="4259.99" fwhm="0.000714" res="480505.0" algo="FTMS"/>
<pk mz="343.249012" i="7483883.5" sn="66.37" a="5186.92" fwhm="0.000718" res="478189.8" algo="FTMS"/>
<pk mz="343.980213" i="1113488.0" sn="7.69" a="648.51" fwhm="0.000764" res="450524.2" algo="FTMS"/>
<pk mz="344.074533" i="2102693.0" sn="16.71" a="1230.42" fwhm="0.000661" res="520919.6" algo="FTMS"/>
<pk mz="344.098635" i="1083050.4" sn="7.41" a="531.73" fwhm="0.000727" res="473145.5" algo="FTMS"/>
<pk mz="344.135063" i="1993394.5" sn="15.72" a="1095.36" fwhm="0.000684" res="502933.4" algo="FTMS"/>
<pk mz="344.143191" i="1612724.4" sn="12.24" a="863.03" fwhm="0.000659" res="522346.4" algo="FTMS"/>
<pk mz="344.146302" i="1141429.0" sn="7.94" a="433.87" fwhm="0.000577" res="596140.7" algo="FTMS"/>
<pk mz="344.171501" i="3109050.8" z="-1" sn="25.90" a="2219.75" fwhm="0.000758" res="453824.0" algo="FTMS" component_name="x" deconvoluted_molecular_mass="343.168378" deconvoluted_isotopic_mass="344.171718"/>
<pk mz="344.179547" i="1700028.5" sn="13.04" a="1068.73" fwhm="0.000783" res="439705.1" algo="FTMS"/>
<pk mz="344.182703" i="3822269.3" sn="32.41" a="2501.35" fwhm="0.000713" res="482701.4" algo="FTMS"/>
<pk mz="344.215957" i="1120452.6" sn="7.75" a="526.69" fwhm="0.000767" res="448535.1" algo="FTMS"/>
<pk mz="344.252359" i="1462988.8" sn="10.88" a="728.36" fwhm="0.000651" res="528978.0" algo="FTMS"/>
<pk mz="344.425448" i="1112435.3" sn="7.68" a="643.17" fwhm="0.000830" res="415175.7" algo="FTMS"/>
<pk mz="344.759015" i="1660989.1" sn="12.68" a="966.86" fwhm="0.000710" res="485745.3" algo="FTMS"/>
<pk mz="345.025237" i="1964408.0" sn="15.45" a="1103.79" fwhm="0.000681" res="506589.7" algo="FTMS"/>
<pk mz="345.046325" i="1279868.6" sn="9.20" a="755.19" fwhm="0.000756" res="456436.1" algo="FTMS"/>
<pk mz="345.061584" i="1988480.0" sn="15.67" a="1116.06" fwhm="0.000662" res="521325.7" algo="FTMS"/>
<pk mz="345.072899" i="1166082.5" sn="8.17" a="687.36" fwhm="0.000789" res="437516.6" algo="FTMS"/>
<pk mz="345.082724" i="2826116.8" sn="23.31" a="1838.88" fwhm="0.000737" res="467935.0" algo="FTMS"/>
<pk mz="345.094002" i="1262471.1" sn="9.05" a="537.28" fwhm="0.000558" res="617977.6" algo="FTMS"/>
<pk mz="345.119134" i="4977548.5" sn="42.95" a="3385.43" fwhm="0.000720" res="479548.6" algo="FTMS"/>
<pk mz="345.130324" i="2502543.3" sn="20.36" a="1579.01" fwhm="0.000710" res="486232.2" algo="FTMS"/>
<pk mz="345.147421" i="2101139.0" sn="16.70" a="1299.85" fwhm="0.000693" res="498148.6" algo="FTMS"/>
<pk mz="345.155510" i="7168916.5" sn="62.94" a="5339.40" fwhm="0.000740" res="466650.8" algo="FTMS"/>
<pk mz="345.165234" i="4942743.0" sn="42.63" a="3276.05" fwhm="0.000705" res="489393.6" algo="FTMS"/>
<pk mz="345.191880" i="3846556.8" sn="32.63" a="2558.32" fwhm="0.000719" res="480183.2" algo="FTMS"/>
<pk mz="345.228253" i="5298084.5" sn="45.87" a="3800.73" fwhm="0.000742" res="465056.6" algo="FTMS"/>
<pk mz="346.056927" i="1669209.8" sn="12.76" a="1158.53" fwhm="0.000785" res="440591.4" algo="FTMS"/>
<pk mz="346.068198" i="1888348.1" sn="14.75" a="1012.19" fwhm="0.000646" res="536041.2" algo="FTMS"/>
<pk mz="346.114433" i="1581158.3" sn="11.95" a="867.19" fwhm="0.000637" res="543409.1" algo="FTMS"/>
<pk mz="346.122450" i="1159272.0" sn="8.10" a="598.31" fwhm="0.000691" res="500643.1" algo="FTMS"/>
<pk mz="346.125726" i="1130728.6" sn="7.84" a="790.42" fwhm="0.000946" res="365965.4" algo="FTMS"/>
<pk mz="346.150796" i="1634158.1" sn="12.44" a="895.86" fwhm="0.000679" res="509917.6" algo="FTMS"/>
<pk mz="346.158947" i="1390191.9" sn="10.21" a="681.26" fwhm="0.000647" res="534692.1" algo="FTMS"/>
<pk mz="346.161963" i="3219568.5" sn="26.90" a="2077.81" fwhm="0.000722" res="479302.3" algo="FTMS"/>
<pk mz="346.231625" i="1085567.6" sn="7.43" a="421.53" fwhm="0.000582" res="595121.0" algo="FTMS"/>
<pk mz="346.756999" i="2077680.9" sn="16.48" a="1270.19" fwhm="0.000700" res="495113.1" algo="FTMS"/>
<pk mz="347.004367" i="1049638.0" sn="7.10" a="488.04" fwhm="0.000617" res="561978.3" algo="FTMS"/>
<pk mz="347.040904" i="2778925.8" sn="22.88" a="1862.26" fwhm="0.000721" res="481038.4" algo="FTMS"/>
<pk mz="347.063386" i="1205810.6" sn="8.52" a="627.81" fwhm="0.000694" res="499906.0" algo="FTMS"/>
<pk mz="347.077270" i="2287413.5" sn="18.39" a="1596.74" fwhm="0.000782" res="443624.7" algo="FTMS"/>
<pk mz="347.080482" i="1342390.3" sn="9.77" a="784.15" fwhm="0.000751" res="462018.7" algo="FTMS"/>
<pk mz="347.088567" i="1105336.0" sn="7.61" a="627.18" fwhm="0.000764" res="454269.4" algo="FTMS"/>
<pk mz="347.090345" i="1767480.4" sn="13.65" a="993.92" fwhm="0.000640" res="542185.3" algo="FTMS"/>
<pk mz="347.098362" i="1804858.0" sn="13.99" a="1170.04" fwhm="0.000774" res="448306.4" algo="FTMS"/>
<pk mz="347.113665" i="1391677.4" sn="10.22" a="961.31" fwhm="0.000850" res="408599.5" algo="FTMS"/>
<pk mz="347.116987" i="2429246.0" sn="19.69" a="1764.46" fwhm="0.000814" res="426451.2" algo="FTMS"/>
<pk mz="347.126775" i="1664576.1" sn="12.71" a="883.77" fwhm="0.000655" res="529911.9" algo="FTMS"/>
<pk mz="347.134785" i="3197761.8" sn="26.70" a="2184.87" fwhm="0.000749" res="463187.7" algo="FTMS"/>
<pk mz="347.137098" i="1880898.4" sn="14.68" a="1072.83" fwhm="0.000638" res="544141.1" algo="FTMS"/>
<pk mz="347.171182" i="2774857.5" sn="22.84" a="1753.38" fwhm="0.000691" res="502628.7" algo="FTMS"/>
<pk mz="347.199450" i="4173647.8" sn="35.61" a="3046.68" fwhm="0.000781" res="444802.7" algo="FTMS"/>
<pk mz="347.207421" i="1172433.4" sn="8.22" a="768.16" fwhm="0.000868" res="400194.1" algo="FTMS"/>
<pk mz="348.036067" i="2118913.0" sn="16.86" a="1397.42" fwhm="0.000746" res="466451.5" algo="FTMS"/>
<pk mz="348.072544" i="1262344.6" sn="9.04" a="564.39" fwhm="0.000602" res="578110.8" algo="FTMS"/>
<pk mz="348.083850" i="1204619.0" sn="8.51" a="629.98" fwhm="0.000708" res="491799.9" algo="FTMS"/>
<pk mz="348.093620" i="1381645.1" sn="10.13" a="656.25" fwhm="0.000633" res="549769.6" algo="FTMS"/>
<pk mz="348.130018" i="2677780.8" sn="21.95" a="1792.94" fwhm="0.000745" res="467295.9" algo="FTMS"/>
<pk mz="348.166363" i="1572380.4" sn="11.87" a="972.34" fwhm="0.000751" res="463732.1" algo="FTMS"/>
<pk mz="349.020117" i="2726606.8" sn="22.40" a="1905.05" fwhm="0.000753" res="463591.4" algo="FTMS"/>
<pk mz="349.055165" i="3269846.0" sn="27.36" a="2189.84" fwhm="0.000731" res="477259.0" algo="FTMS"/>
<pk mz="349.056539" i="3313878.3" sn="27.76" a="2199.74" fwhm="0.000709" res="492125.1" algo="FTMS"/>
<pk mz="349.059774" i="6678231.0" sn="58.46" a="4923.47" fwhm="0.000769" res="453642.7" algo="FTMS"/>
<pk mz="349.092846" i="2379997.8" sn="19.24" a="1573.56" fwhm="0.000767" res="455431.2" algo="FTMS"/>
<pk mz="349.096265" i="1318238.5" sn="9.55" a="736.33" fwhm="0.000775" res="450325.5" algo="FTMS"/>
<pk mz="349.105974" i="27453152.0" z="-1" sn="248.04" a="20910.15" fwhm="0.000764" res="456866.6" algo="FTMS" component_name="b" deconvoluted_molecular_mass="349.105879" deconvoluted_isotopic_mass="349.106199"/>
<pk mz="349.129304" i="1250277.4" sn="8.93" a="593.81" fwhm="0.000666" res="524495.2" algo="FTMS"/>
<pk mz="349.142381" i="3648744.0" sn="30.81" a="2624.94" fwhm="0.000754" res="463340.8" algo="FTMS"/>
<pk mz="349.165593" i="1161196.9" sn="8.11" a="573.39" fwhm="0.000673" res="518845.0" algo="FTMS"/>
<pk mz="349.178717" i="3127023.5" sn="26.05" a="2040.94" fwhm="0.000738" res="472905.8" algo="FTMS"/>
<pk mz="349.196519" i="1365747.3" sn="9.98" a="771.84" fwhm="0.000729" res="479280.2" algo="FTMS"/>
<pk mz="349.205517" i="1118965.1" sn="7.73" a="458.93" fwhm="0.000588" res="593799.1" algo="FTMS"/>
<pk mz="349.215110" i="5590775.0" sn="48.54" a="4149.25" fwhm="0.000758" res="460463.5" algo="FTMS"/>
<pk mz="350.051739" i="1910179.3" sn="14.95" a="1021.70" fwhm="0.000670" res="522526.4" algo="FTMS"/>
<pk mz="350.063013" i="1064869.5" sn="7.23" a="474.70" fwhm="0.000661" res="529898.2" algo="FTMS"/>
<pk mz="350.072165" i="1266983.4" sn="9.08" a="765.51" fwhm="0.000783" res="446831.5" algo="FTMS"/>
<pk mz="350.088295" i="1338794.6" sn="9.73" a="620.60" fwhm="0.000612" res="571949.6" algo="FTMS"/>
<pk mz="350.109319" i="4606383.0" z="-1" sn="39.55" a="3326.25" fwhm="0.000763" res="458818.8" algo="FTMS" component_name="b" deconvoluted_molecular_mass="349.105879" deconvoluted_isotopic_mass="350.109545"/>
<pk mz="350.145687" i="1236150.4" sn="8.80" a="518.83" fwhm="0.000618" res="566268.7" algo="FTMS"/>
<pk mz="350.999304" i="1517923.6" sn="11.27" a="952.21" fwhm="0.000739" res="474708.5" algo="FTMS"/>
<pk mz="351.035746" i="3601515.0" sn="30.12" a="2694.08" fwhm="0.000814" res="431259.6" algo="FTMS"/>
<pk mz="351.052140" i="1374190.3" sn="9.97" a="849.08" fwhm="0.000787" res="446159.0" algo="FTMS"/>
<pk mz="351.075417" i="24909938.0" z="-1" sn="222.91" a="19065.39" fwhm="0.000777" res="451544.1" algo="FTMS" component_name="f" deconvoluted_molecular_mass="351.075643" deconvoluted_isotopic_mass="351.075644"/>
<pk mz="351.085062" i="1292660.9" sn="9.23" a="950.53" fwhm="0.000942" res="372668.7" algo="FTMS"/>
<pk mz="351.103027" i="7223416.5" sn="62.89" a="5381.11" fwhm="0.000767" res="457939.2" algo="FTMS"/>
<pk mz="351.108547" i="2705785.5" z="-1" sn="22.02" a="1879.21" fwhm="0.000793" res="442638.4" algo="FTMS" component_name="b" deconvoluted_molecular_mass="349.105879" deconvoluted_isotopic_mass="351.108775"/>
<pk mz="351.121601" i="3417212.3" sn="28.45" a="2276.33" fwhm="0.000723" res="485312.7" algo="FTMS"/>
<pk mz="351.145061" i="1379712.9" sn="10.02" a="879.61" fwhm="0.000810" res="433536.5" algo="FTMS"/>
<pk mz="351.158029" i="2343043.5" sn="18.73" a="1496.72" fwhm="0.000769" res="456585.4" algo="FTMS"/>
<pk mz="351.194407" i="3859594.8" sn="32.45" a="2786.27" fwhm="0.000757" res="463642.7" algo="FTMS"/>
<pk mz="351.212117" i="1875854.4" sn="14.51" a="939.05" fwhm="0.000620" res="566501.4" algo="FTMS"/>
<pk mz="351.221099" i="6227088.0" sn="53.87" a="4739.75" fwhm="0.000776" res="452558.8" algo="FTMS"/>
<pk mz="351.230763" i="2096786.1" sn="16.51" a="1378.91" fwhm="0.000752" res="466811.8" algo="FTMS"/>
<pk mz="351.343013" i="1084776.8" sn="7.35" a="828.41" fwhm="0.001030" res="341115.0" algo="FTMS"/>
<pk mz="352.067464" i="1331769.3" sn="9.58" a="695.79" fwhm="0.000742" res="474165.8" algo="FTMS"/>
<pk mz="352.070795" i="1077050.0" sn="7.28" a="556.03" fwhm="0.000759" res="463950.6" algo="FTMS"/>
<pk mz="352.078736" i="2362939.5" z="-1" sn="18.91" a="1437.03" fwhm="0.000725" res="485561.8" algo="FTMS" component_name="f" deconvoluted_molecular_mass="351.075643" deconvoluted_isotopic_mass="352.078966"/>
<pk mz="352.197705" i="1086291.1" sn="7.36" a="590.07" fwhm="0.000735" res="479226.1" algo="FTMS"/>
<pk mz="353.014974" i="1164148.3" sn="8.06" a="485.96" fwhm="0.000723" res="488554.4" algo="FTMS"/>
<pk mz="353.051431" i="5484027.5" sn="47.15" a="3925.36" fwhm="0.000755" res="467796.2" algo="FTMS"/>
<pk mz="353.087815" i="4467714.5" sn="37.95" a="3265.54" fwhm="0.000782" res="451376.2" algo="FTMS"/>
<pk mz="353.099043" i="1560580.8" sn="11.65" a="779.80" fwhm="0.000641" res="550494.8" algo="FTMS"/>
<pk mz="353.100889" i="1238533.1" sn="8.74" a="587.60" fwhm="0.000682" res="517449.0" algo="FTMS"/>
<pk mz="353.124233" i="2608137.5" sn="21.13" a="1646.12" fwhm="0.000713" res="494997.4" algo="FTMS"/>
<pk mz="353.137248" i="2369804.3" sn="18.97" a="1518.71" fwhm="0.000766" res="461026.3" algo="FTMS"/>
<pk mz="353.160598" i="2372624.8" sn="19.00" a="1512.98" fwhm="0.000752" res="469644.0" algo="FTMS"/>
<pk mz="353.173681" i="1354003.3" sn="9.78" a="650.49" fwhm="0.000654" res="539887.6" algo="FTMS"/>
<pk mz="353.200339" i="3984920.5" sn="33.58" a="3165.16" fwhm="0.000835" res="423015.5" algo="FTMS"/>
<pk mz="353.210018" i="4564506.5" sn="38.83" a="3291.78" fwhm="0.000764" res="462590.9" algo="FTMS"/>
<pk mz="353.215503" i="1222939.5" sn="8.60" a="721.43" fwhm="0.000939" res="376173.0" algo="FTMS"/>
<pk mz="353.227733" i="1061661.9" sn="7.14" a="420.76" fwhm="0.000609" res="580162.7" algo="FTMS"/>
<pk mz="353.233355" i="1068319.0" sn="7.20" a="387.84" fwhm="0.000570" res="619858.7" algo="FTMS"/>
<pk mz="354.083123" i="1430724.1" sn="10.47" a="771.28" fwhm="0.000709" res="499729.2" algo="FTMS"/>
<pk mz="354.091144" i="1414597.6" sn="10.33" a="852.19" fwhm="0.000766" res="462230.4" algo="FTMS"/>
<pk mz="355.030654" i="1685882.0" sn="12.78" a="942.52" fwhm="0.000707" res="502235.8" algo="FTMS"/>
<pk mz="355.067102" i="4624769.0" sn="39.37" a="3590.22" fwhm="0.000790" res="449493.8" algo="FTMS"/>
<pk mz="355.103460" i="4037511.8" sn="34.06" a="3012.78" fwhm="0.000798" res="444752.0" algo="FTMS"/>
<pk mz="355.139832" i="4251023.0" sn="35.99" a="3183.96" fwhm="0.000821" res="432672.3" algo="FTMS"/>
<pk mz="355.158467" i="2272146.3" sn="18.08" a="1396.83" fwhm="0.000730" res="486420.1" algo="FTMS"/>
<pk mz="355.176254" i="3823509.8" sn="32.12" a="2658.51" fwhm="0.000762" res="466083.4" algo="FTMS"/>
<pk mz="355.194845" i="1892761.3" sn="14.65" a="1246.57" fwhm="0.000806" res="440810.4" algo="FTMS"/>
<pk mz="355.207026" i="1980059.6" sn="15.44" a="1363.38" fwhm="0.000804" res="441852.7" algo="FTMS"/>
<pk mz="355.212633" i="2557852.8" sn="20.67" a="1781.50" fwhm="0.000762" res="466064.0" algo="FTMS"/>
<pk mz="356.062326" i="1451581.5" sn="10.66" a="839.60" fwhm="0.000799" res="445465.9" algo="FTMS"/>
<pk mz="356.070462" i="1465791.0" sn="10.79" a="1098.38" fwhm="0.000890" res="400241.1" algo="FTMS"/>
<pk mz="356.110025" i="1748038.5" sn="13.34" a="1063.47" fwhm="0.000746" res="477579.9" algo="FTMS"/>
<pk mz="356.111796" i="1124934.8" sn="7.70" a="597.05" fwhm="0.000804" res="442818.0" algo="FTMS"/>
<pk mz="356.143170" i="1181004.8" sn="8.21" a="665.86" fwhm="0.000697" res="511324.3" algo="FTMS"/>
<pk mz="356.146397" i="1248333.3" sn="8.82" a="618.12" fwhm="0.000678" res="525070.5" algo="FTMS"/>
<pk mz="356.182714" i="2055764.1" sn="16.13" a="1527.50" fwhm="0.000859" res="414865.5" algo="FTMS"/>
<pk mz="356.215985" i="1073242.4" sn="7.24" a="517.41" fwhm="0.000712" res="500402.8" algo="FTMS"/>
<pk mz="356.795370" i="1674438.9" sn="12.67" a="916.82" fwhm="0.000767" res="465145.0" algo="FTMS"/>
<pk mz="357.025284" i="1284593.6" sn="9.15" a="645.58" fwhm="0.000719" res="496694.7" algo="FTMS"/>
<pk mz="357.046252" i="2408437.5" sn="19.31" a="2010.05" fwhm="0.000884" res="404111.8" algo="FTMS"/>
<pk mz="357.061561" i="1246200.4" sn="8.80" a="683.17" fwhm="0.000764" res="467650.3" algo="FTMS"/>
<pk mz="357.082719" i="3516156.3" sn="29.34" a="2618.29" fwhm="0.000784" res="455197.5" algo="FTMS"/>
<pk mz="357.093921" i="1543422.5" sn="11.49" a="841.77" fwhm="0.000708" res="504505.6" algo="FTMS"/>
<pk mz="357.119116" i="3697923.0" sn="30.98" a="2758.68" fwhm="0.000812" res="439615.0" algo="FTMS"/>
<pk mz="357.130350" i="31685894.0" z="-1" sn="284.20" a="25331.51" fwhm="0.000804" res="444372.6" algo="FTMS" component_name="X" deconvoluted_molecular_mass="357.130626" deconvoluted_isotopic_mass="357.130588"/>
<pk mz="357.155524" i="6436106.0" sn="55.75" a="4801.15" fwhm="0.000776" res="459972.9" algo="FTMS"/>
<pk mz="357.166719" i="1419276.0" sn="10.36" a="773.54" fwhm="0.000713" res="501211.0" algo="FTMS"/>
<pk mz="357.174114" i="1478669.4" sn="10.90" a="872.72" fwhm="0.000803" res="444633.5" algo="FTMS"/>
<pk mz="357.191904" i="5739792.5" sn="49.45" a="4328.61" fwhm="0.000797" res="448241.3" algo="FTMS"/>
<pk mz="357.214197" i="1107220.8" sn="7.54" a="430.55" fwhm="0.000603" res="592014.9" algo="FTMS"/>
<pk mz="357.228294" i="3718935.5" sn="31.17" a="2620.50" fwhm="0.000780" res="457742.1" algo="FTMS"/>
<pk mz="357.257770" i="1106268.9" sn="7.53" a="841.47" fwhm="0.001150" res="310561.4" algo="FTMS"/>
<pk mz="358.086145" i="1523381.8" sn="11.21" a="888.79" fwhm="0.000691" res="517910.3" algo="FTMS"/>
<pk mz="358.133717" i="5456318.5" z="-1" sn="46.47" a="4003.26" fwhm="0.000780" res="458874.8" algo="FTMS" component_name="X" deconvoluted_molecular_mass="357.130626" deconvoluted_isotopic_mass="358.133957"/>
<pk mz="358.150695" i="1139009.6" sn="7.76" a="648.63" fwhm="0.000776" res="461665.8" algo="FTMS"/>
<pk mz="358.158924" i="1456067.1" sn="10.60" a="798.71" fwhm="0.000736" res="486391.0" algo="FTMS"/>
<pk mz="358.161977" i="1222851.6" sn="8.51" a="642.78" fwhm="0.000740" res="484091.4" algo="FTMS"/>
<pk mz="358.195318" i="1593289.8" sn="11.83" a="1011.17" fwhm="0.000791" res="452605.0" algo="FTMS"/>
<pk mz="358.198383" i="5096906.5" sn="43.25" a="3785.77" fwhm="0.000793" res="451535.2" algo="FTMS"/>
<pk mz="359.004477" i="1157725.5" sn="7.92" a="686.00" fwhm="0.000794" res="451899.4" algo="FTMS"/>
<pk mz="359.040958" i="1520484.1" sn="11.18" a="801.47" fwhm="0.000671" res="534918.2" algo="FTMS"/>
<pk mz="359.052249" i="1205862.1" sn="8.36" a="549.88" fwhm="0.000667" res="538519.9" algo="FTMS"/>
<pk mz="359.062007" i="1500008.0" sn="10.99" a="1004.16" fwhm="0.000869" res="413383.4" algo="FTMS"/>
<pk mz="359.077255" i="1528426.8" sn="11.25" a="898.54" fwhm="0.000709" res="506232.1" algo="FTMS"/>
<pk mz="359.098364" i="3012718.5" sn="24.56" a="2096.59" fwhm="0.000773" res="464752.0" algo="FTMS"/>
<pk mz="359.109664" i="1297776.6" sn="9.18" a="700.73" fwhm="0.000747" res="481004.7" algo="FTMS"/>
<pk mz="359.113727" i="1118449.4" sn="7.57" a="540.20" fwhm="0.000715" res="501991.8" algo="FTMS"/>
<pk mz="359.134754" i="5000821.0" sn="42.39" a="3756.95" fwhm="0.000790" res="454590.4" algo="FTMS"/>
<pk mz="359.137054" i="1386357.6" z="-1" sn="9.97" a="859.38" fwhm="0.000757" res="474696.8" algo="FTMS" component_name="X" deconvoluted_molecular_mass="357.130626" deconvoluted_isotopic_mass="359.137295"/>
<pk mz="359.146005" i="1198455.3" sn="8.29" a="633.51" fwhm="0.000826" res="435049.0" algo="FTMS"/>
<pk mz="359.157222" i="1528697.3" sn="11.25" a="853.20" fwhm="0.000694" res="517231.7" algo="FTMS"/>
<pk mz="359.163102" i="1404794.3" sn="10.14" a="862.09" fwhm="0.000757" res="474381.4" algo="FTMS"/>
<pk mz="359.171167" i="6692476.0" sn="57.56" a="5245.79" fwhm="0.000792" res="453752.6" algo="FTMS"/>
<pk mz="359.207540" i="3961474.3" sn="33.07" a="2793.09" fwhm="0.000770" res="466628.9" algo="FTMS"/>
<pk mz="359.243923" i="3271305.0" sn="26.88" a="2200.35" fwhm="0.000756" res="474947.0" algo="FTMS"/>
<pk mz="360.035949" i="1092503.9" sn="7.34" a="534.21" fwhm="0.000715" res="503374.9" algo="FTMS"/>
<pk mz="360.130117" i="1221160.8" sn="8.49" a="873.66" fwhm="0.000883" res="408062.5" algo="FTMS"/>
<pk mz="360.138098" i="1586986.1" sn="11.77" a="1124.00" fwhm="0.000880" res="409179.9" algo="FTMS"/>
<pk mz="360.141227" i="1622058.8" z="-1" sn="12.09" a="1162.73" fwhm="0.000838" res="429573.6" algo="FTMS" component_name="X" deconvoluted_molecular_mass="357.130626" deconvoluted_isotopic_mass="360.141470"/>
<pk mz="360.166291" i="1833519.3" sn="13.98" a="1267.56" fwhm="0.000807" res="446514.8" algo="FTMS"/>
<pk mz="360.174505" i="1496368.6" sn="10.96" a="787.36" fwhm="0.000700" res="514191.3" algo="FTMS"/>
<pk mz="360.177701" i="1835569.3" sn="14.00" a="1147.05" fwhm="0.000791" res="455172.8" algo="FTMS"/>
<pk mz="360.210754" i="1059895.1" sn="7.05" a="548.87" fwhm="0.000867" res="415346.6" algo="FTMS"/>
<pk mz="361.020106" i="2041799.6" sn="15.85" a="1502.45" fwhm="0.000819" res="441015.7" algo="FTMS"/>
<pk mz="361.031366" i="2086345.6" sn="16.25" a="1269.65" fwhm="0.000731" res="493798.0" algo="FTMS"/>
<pk mz="361.056528" i="3261902.0" sn="26.79" a="2491.09" fwhm="0.000823" res="438916.5" algo="FTMS"/>
<pk mz="361.067841" i="1192656.1" sn="8.23" a="577.19" fwhm="0.000674" res="535794.5" algo="FTMS"/>
<pk mz="361.092899" i="2536404.5" sn="20.29" a="1675.08" fwhm="0.000739" res="488293.5" algo="FTMS"/>
<pk mz="361.114123" i="1754072.3" sn="13.27" a="1243.75" fwhm="0.000850" res="424883.1" algo="FTMS"/>
<pk mz="361.132676" i="2678747.5" sn="21.56" a="2141.90" fwhm="0.000892" res="404970.9" algo="FTMS"/>
<pk mz="361.142438" i="1351389.4" sn="9.66" a="882.76" fwhm="0.000800" res="451449.7" algo="FTMS"/>
<pk mz="361.147946" i="1355486.4" sn="9.69" a="823.45" fwhm="0.000756" res="477852.3" algo="FTMS"/>
<pk mz="361.150363" i="3929054.8" sn="32.77" a="3090.88" fwhm="0.000825" res="437639.9" algo="FTMS"/>
<pk mz="361.178683" i="1731811.8" sn="13.07" a="1105.19" fwhm="0.000837" res="431464.8" algo="FTMS"/>
<pk mz="361.186797" i="3152357.3" sn="25.81" a="2293.09" fwhm="0.000800" res="451737.5" algo="FTMS"/>
<pk mz="362.023441" i="1263993.0" sn="8.87" a="749.62" fwhm="0.000969" res="373724.1" algo="FTMS"/>
<pk mz="362.051763" i="3055742.0" sn="24.94" a="2246.76" fwhm="0.000800" res="452776.0" algo="FTMS"/>
<pk mz="362.088147" i="3047044.3" sn="24.86" a="2140.78" fwhm="0.000802" res="451270.3" algo="FTMS"/>
<pk mz="362.109227" i="1391496.0" sn="10.02" a="697.47" fwhm="0.000717" res="504900.3" algo="FTMS"/>
<pk mz="362.145673" i="3080846.5" sn="25.17" a="2126.67" fwhm="0.000769" res="471073.4" algo="FTMS"/>
<pk mz="362.182063" i="1274900.9" sn="8.97" a="789.06" fwhm="0.000853" res="424527.6" algo="FTMS"/>
<pk mz="363.035770" i="3052330.0" sn="24.91" a="2198.29" fwhm="0.000795" res="456495.8" algo="FTMS"/>
<pk mz="363.072176" i="3008816.5" sn="24.52" a="1983.11" fwhm="0.000751" res="483245.9" algo="FTMS"/>
<pk mz="363.075428" i="1349425.0" sn="9.64" a="856.26" fwhm="0.000756" res="480185.9" algo="FTMS"/>
<pk mz="363.083448" i="1706290.4" sn="12.84" a="1164.28" fwhm="0.000812" res="447156.1" algo="FTMS"/>
<pk mz="363.085231" i="1528114.6" sn="11.24" a="1007.22" fwhm="0.000781" res="465037.8" algo="FTMS"/>
<pk mz="363.102781" i="1119541.8" sn="7.58" a="485.69" fwhm="0.000662" res="548164.3" algo="FTMS"/>
<pk mz="363.108571" i="1963574.8" sn="15.14" a="1694.98" fwhm="0.000988" res="367502.7" algo="FTMS"/>
<pk mz="363.119804" i="4066616.8" sn="34.00" a="3426.06" fwhm="0.000887" res="409604.3" algo="FTMS"/>
<pk mz="363.121595" i="2017337.0" sn="15.63" a="1366.59" fwhm="0.000778" res="466986.5" algo="FTMS"/>
<pk mz="363.144920" i="1504061.0" sn="11.02" a="852.73" fwhm="0.000769" res="472150.0" algo="FTMS"/>
<pk mz="363.157953" i="2268991.3" sn="17.88" a="1434.31" fwhm="0.000739" res="491117.4" algo="FTMS"/>
<pk mz="363.166045" i="1170496.8" sn="8.03" a="569.79" fwhm="0.000709" res="512525.2" algo="FTMS"/>
<pk mz="363.194364" i="3642181.8" sn="30.20" a="2681.35" fwhm="0.000808" res="449436.5" algo="FTMS"/>
<pk mz="363.230785" i="1643340.0" sn="12.27" a="958.77" fwhm="0.000725" res="501078.2" algo="FTMS"/>
<pk mz="363.418755" i="1091436.6" sn="7.32" a="858.86" fwhm="0.001017" res="357367.7" algo="FTMS"/>
<pk mz="364.067398" i="3876316.8" sn="32.30" a="2700.61" fwhm="0.000786" res="463033.5" algo="FTMS"/>
<pk mz="364.078745" i="1719774.8" sn="12.96" a="995.47" fwhm="0.000761" res="478141.8" algo="FTMS"/>
<pk mz="364.115052" i="1144421.0" sn="7.80" a="854.15" fwhm="0.000961" res="378862.1" algo="FTMS"/>
<pk mz="364.125001" i="1387622.8" sn="9.98" a="902.06" fwhm="0.000858" res="424254.7" algo="FTMS"/>
<pk mz="364.161432" i="1404653.0" sn="10.13" a="881.74" fwhm="0.000831" res="438133.8" algo="FTMS"/>
<pk mz="365.015070" i="1264255.5" sn="8.87" a="784.47" fwhm="0.000884" res="412903.7" algo="FTMS"/>
<pk mz="365.051447" i="5055109.5" sn="42.87" a="3974.02" fwhm="0.000839" res="434847.6" algo="FTMS"/>
<pk mz="365.087826" i="3822220.0" sn="31.81" a="3161.67" fwhm="0.000881" res="414618.1" algo="FTMS"/>
<pk mz="365.091058" i="10435212.0" z="-1" sn="91.11" a="9176.73" fwhm="0.000853" res="428101.4" algo="FTMS" component_name="AT" deconvoluted_molecular_mass="365.091302" deconvoluted_isotopic_mass="365.091309"/>
<pk mz="365.099032" i="1462285.9" sn="10.65" a="1140.60" fwhm="0.000980" res="372625.9" algo="FTMS"/>
<pk mz="365.100875" i="2086286.1" sn="16.24" a="1351.55" fwhm="0.000767" res="476226.1" algo="FTMS"/>
<pk mz="365.124190" i="2268562.3" sn="17.88" a="1495.12" fwhm="0.000801" res="455784.7" algo="FTMS"/>
<pk mz="365.137281" i="3710612.3" sn="30.81" a="3054.63" fwhm="0.000851" res="429104.9" algo="FTMS"/>
<pk mz="365.160528" i="1669144.4" sn="12.50" a="1468.03" fwhm="0.001023" res="356836.0" algo="FTMS"/>
<pk mz="365.173564" i="2204058.5" sn="17.30" a="1607.31" fwhm="0.000861" res="424368.1" algo="FTMS"/>
<pk mz="365.200384" i="2650783.3" sn="21.30" a="2070.82" fwhm="0.000890" res="410517.2" algo="FTMS"/>
<pk mz="365.210045" i="7699105.0" sn="66.58" a="6324.12" fwhm="0.000828" res="440994.1" algo="FTMS"/>
<pk mz="365.236643" i="2740389.3" sn="22.11" a="2032.18" fwhm="0.000820" res="445296.5" algo="FTMS"/>
<pk mz="365.246413" i="2295975.0" sn="18.12" a="1476.23" fwhm="0.000746" res="489367.1" algo="FTMS"/>
<pk mz="366.046702" i="1344175.1" sn="9.50" a="886.44" fwhm="0.000899" res="407190.4" algo="FTMS"/>
<pk mz="366.054784" i="1750320.5" sn="13.11" a="1264.69" fwhm="0.000880" res="415842.7" algo="FTMS"/>
<pk mz="366.091188" i="1312822.6" sn="9.22" a="775.88" fwhm="0.000830" res="440808.6" algo="FTMS"/>
<pk mz="366.094359" i="2072375.1" z="-1" sn="15.97" a="1496.33" fwhm="0.000836" res="437960.0" algo="FTMS" component_name="AT" deconvoluted_molecular_mass="365.091302" deconvoluted_isotopic_mass="366.094612"/>
<pk mz="366.140563" i="1465151.0" sn="10.57" a="977.00" fwhm="0.000869" res="421527.7" algo="FTMS"/>
<pk mz="366.213413" i="1997131.3" sn="15.30" a="1474.09" fwhm="0.000856" res="427973.1" algo="FTMS"/>
<pk mz="367.030679" i="2978773.3" sn="24.02" a="2241.68" fwhm="0.000829" res="442698.1" algo="FTMS"/>
<pk mz="367.067083" i="4343771.5" sn="36.15" a="3132.30" fwhm="0.000771" res="476078.8" algo="FTMS"/>
<pk mz="367.070333" i="3839451.8" sn="31.67" a="3258.15" fwhm="0.000897" res="409373.0" algo="FTMS"/>
<pk mz="367.078293" i="1087965.3" sn="7.22" a="563.48" fwhm="0.000702" res="523252.5" algo="FTMS"/>
<pk mz="367.103448" i="4236257.5" sn="35.20" a="3571.57" fwhm="0.000871" res="421643.3" algo="FTMS"/>
<pk mz="367.116488" i="1696739.6" sn="12.63" a="1044.49" fwhm="0.000782" res="469497.2" algo="FTMS"/>
<pk mz="367.134342" i="1300454.6" sn="9.11" a="694.35" fwhm="0.000683" res="537431.8" algo="FTMS"/>
<pk mz="367.139911" i="2411495.5" sn="18.98" a="1652.85" fwhm="0.000787" res="466686.9" algo="FTMS"/>
<pk mz="367.152898" i="2595305.8" sn="20.61" a="1665.33" fwhm="0.000743" res="494159.2" algo="FTMS"/>
<pk mz="367.176224" i="2002157.6" sn="15.34" a="1267.64" fwhm="0.000788" res="466173.5" algo="FTMS"/>
<pk mz="367.189327" i="1592559.9" sn="11.70" a="887.62" fwhm="0.000736" res="498918.5" algo="FTMS"/>
<pk mz="367.207068" i="3103730.8" sn="25.13" a="2503.74" fwhm="0.000890" res="412503.9" algo="FTMS"/>
<pk mz="367.212671" i="1355635.8" sn="9.60" a="872.97" fwhm="0.000905" res="405554.9" algo="FTMS"/>
<pk mz="367.215970" i="1082740.4" sn="7.17" a="679.53" fwhm="0.000812" res="452252.3" algo="FTMS"/>
<pk mz="367.225685" i="4520950.0" sn="37.73" a="3369.78" fwhm="0.000823" res="446024.8" algo="FTMS"/>
<pk mz="367.243547" i="1329145.0" sn="9.36" a="893.66" fwhm="0.000867" res="423421.2" algo="FTMS"/>
<pk mz="367.880050" i="1100259.6" sn="7.33" a="805.66" fwhm="0.000941" res="390863.0" algo="FTMS"/>
<pk mz="368.062357" i="1157250.0" sn="7.83" a="745.79" fwhm="0.000910" res="404540.2" algo="FTMS"/>
<pk mz="368.070399" i="1206851.4" sn="8.28" a="980.79" fwhm="0.001159" res="317438.9" algo="FTMS"/>
<pk mz="368.098792" i="1576328.1" sn="11.56" a="1062.72" fwhm="0.000780" res="472038.3" algo="FTMS"/>
<pk mz="368.106640" i="1095177.4" sn="7.28" a="730.41" fwhm="0.001139" res="323249.9" algo="FTMS"/>
<pk mz="369.025236" i="1231650.3" sn="8.49" a="725.60" fwhm="0.000743" res="496414.8" algo="FTMS"/>
<pk mz="369.046325" i="4426533.5" sn="36.88" a="3576.42" fwhm="0.000865" res="426520.1" algo="FTMS"/>
<pk mz="369.082712" i="4763947.5" sn="39.88" a="3676.49" fwhm="0.000822" res="448873.8" algo="FTMS"/>
<pk mz="369.093984" i="1169197.6" sn="7.94" a="603.61" fwhm="0.000763" res="483606.9" algo="FTMS"/>
<pk mz="369.119104" i="4278066.0" sn="35.56" a="3371.05" fwhm="0.000845" res="436680.8" algo="FTMS"/>
<pk mz="369.132071" i="1874227.9" sn="14.20" a="1538.99" fwhm="0.000980" res="376791.3" algo="FTMS"/>
<pk mz="369.155525" i="4393272.0" sn="36.59" a="3658.08" fwhm="0.000863" res="427898.7" algo="FTMS"/>
<pk mz="369.168463" i="1854266.0" sn="14.03" a="1466.47" fwhm="0.000930" res="396780.7" algo="FTMS"/>
<pk mz="369.174191" i="1602362.9" sn="11.79" a="1051.36" fwhm="0.000839" res="439968.0" algo="FTMS"/>
<pk mz="369.191894" i="4767038.0" sn="39.91" a="3847.64" fwhm="0.000844" res="437437.3" algo="FTMS"/>
<pk mz="369.222720" i="1419586.9" sn="10.16" a="925.08" fwhm="0.000809" res="456493.5" algo="FTMS"/>
<pk mz="369.228276" i="2060099.9" sn="15.86" a="1199.89" fwhm="0.000723" res="510541.6" algo="FTMS"/>
<pk mz="370.049770" i="1149643.5" sn="7.76" a="575.94" fwhm="0.000694" res="533208.0" algo="FTMS"/>
<pk mz="370.090953" i="1275090.4" sn="8.88" a="632.50" fwhm="0.000693" res="533768.2" algo="FTMS"/>
<pk mz="370.125607" i="4900312.0" sn="41.09" a="3848.58" fwhm="0.000844" res="438351.0" algo="FTMS"/>
<pk mz="370.127355" i="1960152.4" sn="14.97" a="1384.89" fwhm="0.000853" res="433858.3" algo="FTMS"/>
<pk mz="370.158854" i="1707997.5" sn="12.73" a="1291.81" fwhm="0.000935" res="395716.6" algo="FTMS"/>
<pk mz="370.195266" i="1314019.5" sn="9.22" a="751.02" fwhm="0.000751" res="492701.6" algo="FTMS"/>
<pk mz="371.005781" i="1248872.6" sn="8.64" a="672.63" fwhm="0.000728" res="509877.1" algo="FTMS"/>
<pk mz="371.025504" i="1305707.9" sn="9.15" a="1178.51" fwhm="0.001122" res="330580.8" algo="FTMS"/>
<pk mz="371.040877" i="1438318.4" sn="10.33" a="864.94" fwhm="0.000780" res="475816.6" algo="FTMS"/>
<pk mz="371.062002" i="2931825.8" sn="23.60" a="2180.43" fwhm="0.000821" res="452215.3" algo="FTMS"/>
<pk mz="371.077218" i="2837108.3" sn="22.76" a="2020.00" fwhm="0.000823" res="450840.9" algo="FTMS"/>
<pk mz="371.098382" i="4225656.0" sn="35.10" a="3355.53" fwhm="0.000876" res="423496.9" algo="FTMS"/>
<pk mz="371.109643" i="7839353.5" sn="67.21" a="6513.06" fwhm="0.000862" res="430534.4" algo="FTMS"/>
<pk mz="371.129028" i="1812604.9" sn="13.65" a="1344.94" fwhm="0.000931" res="398788.8" algo="FTMS"/>
<pk mz="371.134777" i="4957822.0" sn="41.60" a="3902.72" fwhm="0.000845" res="439285.2" algo="FTMS"/>
<pk mz="371.145991" i="89339520.0" z="-1" sn="791.41" a="79029.68" fwhm="0.000875" res="424262.3" algo="FTMS" component_name="I" deconvoluted_molecular_mass="371.146086" deconvoluted_isotopic_mass="371.146252"/>
<pk mz="371.171142" i="7021187.5" sn="59.94" a="5851.11" fwhm="0.000859" res="431864.6" algo="FTMS"/>
<pk mz="371.182498" i="1696133.6" sn="12.62" a="1125.26" fwhm="0.000811" res="457533.2" algo="FTMS"/>
<pk mz="371.207530" i="5185161.5" sn="43.62" a="4468.03" fwhm="0.000894" res="415196.6" algo="FTMS"/>
<pk mz="371.243830" i="1740687.6" sn="13.01" a="1257.58" fwhm="0.000912" res="406883.0" algo="FTMS"/>
<pk mz="372.057229" i="1080596.5" sn="7.15" a="579.43" fwhm="0.000762" res="488286.7" algo="FTMS"/>
<pk mz="372.101686" i="1085851.8" sn="7.19" a="563.56" fwhm="0.000746" res="498477.0" algo="FTMS"/>
<pk mz="372.112947" i="1653789.6" sn="12.24" a="1223.78" fwhm="0.000900" res="413674.1" algo="FTMS"/>
<pk mz="372.138069" i="1498017.6" sn="10.86" a="1082.01" fwhm="0.000948" res="392587.7" algo="FTMS"/>
<pk mz="372.141239" i="1770018.1" sn="13.27" a="1275.67" fwhm="0.000910" res="408920.3" algo="FTMS"/>
<pk mz="372.149355" i="13997859.0" z="-1" sn="121.93" a="12052.59" fwhm="0.000867" res="429130.1" algo="FTMS" component_name="I" deconvoluted_molecular_mass="371.146086" deconvoluted_isotopic_mass="372.149618"/>
<pk mz="372.177569" i="1092392.1" sn="7.25" a="479.15" fwhm="0.000654" res="568851.1" algo="FTMS"/>
<pk mz="372.210852" i="1758253.5" sn="13.17" a="1353.46" fwhm="0.000936" res="397824.8" algo="FTMS"/>
<pk mz="372.214068" i="3046702.0" sn="24.62" a="2438.16" fwhm="0.000872" res="426645.4" algo="FTMS"/>
<pk mz="372.303890" i="3121980.8" sn="25.29" a="2353.73" fwhm="0.000833" res="446973.4" algo="FTMS"/>
<pk mz="373.020071" i="1138097.1" sn="7.66" a="522.82" fwhm="0.000689" res="541537.8" algo="FTMS"/>
<pk mz="373.041259" i="1245748.5" sn="8.61" a="714.88" fwhm="0.000870" res="428781.4" algo="FTMS"/>
<pk mz="373.056573" i="1829047.0" sn="13.80" a="1416.16" fwhm="0.000895" res="416979.8" algo="FTMS"/>
<pk mz="373.067800" i="1263032.9" sn="8.77" a="773.73" fwhm="0.000772" res="483296.7" algo="FTMS"/>
<pk mz="373.077630" i="2920378.5" sn="23.49" a="2049.31" fwhm="0.000791" res="471850.9" algo="FTMS"/>
<pk mz="373.087102" i="1482300.0" sn="10.72" a="1251.07" fwhm="0.001063" res="350946.6" algo="FTMS"/>
<pk mz="373.092919" i="1195708.9" sn="8.17" a="665.57" fwhm="0.000767" res="486529.1" algo="FTMS"/>
<pk mz="373.101950" i="1646014.4" sn="12.17" a="914.24" fwhm="0.000787" res="474343.8" algo="FTMS"/>
<pk mz="373.114038" i="3025856.3" sn="24.43" a="2242.83" fwhm="0.000804" res="464249.3" algo="FTMS"/>
<pk mz="373.125299" i="4476866.0" sn="37.32" a="3824.49" fwhm="0.000882" res="422931.4" algo="FTMS"/>
<pk mz="373.150384" i="6856646.0" z="-1" sn="58.47" a="5975.13" fwhm="0.000883" res="422617.8" algo="FTMS" component_name="I" deconvoluted_molecular_mass="371.146086" deconvoluted_isotopic_mass="373.150649"/>
<pk mz="373.152772" i="1582534.6" sn="11.61" a="952.05" fwhm="0.000908" res="411059.9" algo="FTMS"/>
<pk mz="373.161618" i="1131848.0" sn="7.60" a="689.54" fwhm="0.000816" res="457404.3" algo="FTMS"/>
<pk mz="373.172827" i="2485193.8" sn="19.63" a="2062.93" fwhm="0.000931" res="400778.0" algo="FTMS"/>
<pk mz="373.186799" i="6040524.0" sn="51.22" a="5397.91" fwhm="0.000894" res="417216.1" algo="FTMS"/>
<pk mz="373.217264" i="1347281.1" sn="9.52" a="815.47" fwhm="0.000772" res="483518.5" algo="FTMS"/>
<pk mz="373.223180" i="3609042.0" sn="29.61" a="2666.03" fwhm="0.000818" res="456217.6" algo="FTMS"/>
<pk mz="373.259541" i="1763031.9" sn="13.21" a="1029.34" fwhm="0.000733" res="509156.7" algo="FTMS"/>
<pk mz="374.051875" i="1240408.3" sn="8.48" a="726.80" fwhm="0.000774" res="483004.9" algo="FTMS"/>
<pk mz="374.108984" i="1213729.5" sn="8.25" a="1297.96" fwhm="0.001464" res="255546.7" algo="FTMS"/>
<pk mz="374.128689" i="1206884.6" sn="8.19" a="727.62" fwhm="0.000853" res="438383.8" algo="FTMS"/>
<pk mz="374.145715" i="1690727.4" sn="12.45" a="1184.37" fwhm="0.000869" res="430542.2" algo="FTMS"/>
<pk mz="374.153732" i="1385064.6" z="-1" sn="9.76" a="791.66" fwhm="0.000772" res="484851.2" algo="FTMS" component_name="I" deconvoluted_molecular_mass="371.146086" deconvoluted_isotopic_mass="374.153998"/>
<pk mz="374.156799" i="2895977.3" sn="23.06" a="2355.70" fwhm="0.001010" res="370571.1" algo="FTMS"/>
<pk mz="374.182095" i="1255021.3" sn="8.61" a="724.27" fwhm="0.000751" res="498466.4" algo="FTMS"/>
<pk mz="374.190194" i="1517166.6" sn="10.92" a="812.96" fwhm="0.000710" res="526874.1" algo="FTMS"/>
<pk mz="374.237164" i="1214838.1" sn="8.26" a="847.89" fwhm="0.000965" res="387777.3" algo="FTMS"/>
<pk mz="374.300926" i="1161600.5" sn="7.79" a="724.53" fwhm="0.000880" res="425438.0" algo="FTMS"/>
<pk mz="375.035797" i="3116279.0" sn="24.99" a="2352.03" fwhm="0.000846" res="443096.1" algo="FTMS"/>
<pk mz="375.072191" i="2750205.0" sn="21.77" a="2076.43" fwhm="0.000860" res="436380.3" algo="FTMS"/>
<pk mz="375.093327" i="1807104.3" sn="13.47" a="1122.54" fwhm="0.000819" res="458103.7" algo="FTMS"/>
<pk mz="375.099923" i="1482241.4" sn="10.61" a="722.63" fwhm="0.000686" res="546536.8" algo="FTMS"/>
<pk mz="375.108588" i="1496834.8" sn="10.74" a="912.52" fwhm="0.000759" res="494418.8" algo="FTMS"/>
<pk mz="375.121579" i="1217028.9" sn="8.28" a="656.00" fwhm="0.000764" res="491264.7" algo="FTMS"/>
<pk mz="375.129683" i="2721030.3" sn="21.51" a="2094.29" fwhm="0.000870" res="430952.7" algo="FTMS"/>
<pk mz="375.157969" i="3602698.8" sn="29.27" a="2851.23" fwhm="0.000870" res="431331.4" algo="FTMS"/>
<pk mz="375.163560" i="2373131.5" sn="18.45" a="1886.73" fwhm="0.000907" res="413844.0" algo="FTMS"/>
<pk mz="375.166046" i="4424972.0" sn="36.51" a="4026.86" fwhm="0.000928" res="404483.7" algo="FTMS"/>
<pk mz="375.194416" i="1397264.6" sn="9.86" a="676.33" fwhm="0.000648" res="579404.0" algo="FTMS"/>
<pk mz="375.202448" i="3160849.8" sn="25.39" a="2401.83" fwhm="0.000816" res="459591.4" algo="FTMS"/>
<pk mz="375.238877" i="1322263.8" sn="9.20" a="693.47" fwhm="0.000694" res="540580.3" algo="FTMS"/>
<pk mz="376.031031" i="1424791.1" sn="10.10" a="951.00" fwhm="0.000905" res="415704.7" algo="FTMS"/>
<pk mz="376.039151" i="1163928.5" sn="7.81" a="542.02" fwhm="0.000709" res="530161.0" algo="FTMS"/>
<pk mz="376.067409" i="1953437.0" sn="14.76" a="1314.94" fwhm="0.000801" res="469551.5" algo="FTMS"/>
<pk mz="376.124915" i="2141350.3" sn="16.41" a="1501.87" fwhm="0.000853" res="440711.7" algo="FTMS"/>
<pk mz="376.151423" i="1590186.5" sn="11.56" a="1038.34" fwhm="0.000842" res="446586.6" algo="FTMS"/>
<pk mz="376.161327" i="2375596.0" sn="18.47" a="1642.59" fwhm="0.000813" res="462506.1" algo="FTMS"/>
<pk mz="376.252736" i="1248698.8" sn="8.55" a="764.84" fwhm="0.000806" res="466663.2" algo="FTMS"/>
<pk mz="377.015030" i="1367349.1" sn="9.60" a="864.32" fwhm="0.000821" res="459086.9" algo="FTMS"/>
<pk mz="377.051382" i="4313659.0" sn="35.53" a="3710.35" fwhm="0.000908" res="415307.4" algo="FTMS"/>
<pk mz="377.062663" i="1217084.9" sn="8.27" a="685.85" fwhm="0.000792" res="476383.9" algo="FTMS"/>
<pk mz="377.085619" i="1780288.5" sn="13.23" a="1095.44" fwhm="0.000780" res="483284.6" algo="FTMS"/>
<pk mz="377.087829" i="3534400.8" sn="28.67" a="2871.52" fwhm="0.000881" res="427790.5" algo="FTMS"/>
<pk mz="377.099065" i="2792002.8" sn="22.14" a="2165.97" fwhm="0.000829" res="454936.1" algo="FTMS"/>
<pk mz="377.100912" i="1588291.0" sn="11.54" a="982.96" fwhm="0.000816" res="461958.1" algo="FTMS"/>
<pk mz="377.111257" i="6721092.5" sn="56.72" a="6131.18" fwhm="0.000918" res="410748.8" algo="FTMS"/>
<pk mz="377.124201" i="1757510.6" sn="13.03" a="1097.85" fwhm="0.000819" res="460696.3" algo="FTMS"/>
<pk mz="377.137264" i="2633288.8" sn="20.74" a="1965.68" fwhm="0.000825" res="457124.7" algo="FTMS"/>
<pk mz="377.145366" i="1187018.1" sn="8.01" a="719.18" fwhm="0.000841" res="448259.6" algo="FTMS"/>
<pk mz="377.155177" i="1090123.6" sn="7.16" a="474.65" fwhm="0.000658" res="573497.3" algo="FTMS"/>
<pk mz="377.173626" i="2631246.5" sn="20.72" a="1849.87" fwhm="0.000817" res="461651.7" algo="FTMS"/>
<pk mz="377.181722" i="1380943.9" sn="9.72" a="812.34" fwhm="0.000760" res="496219.7" algo="FTMS"/>
<pk mz="377.210028" i="5429844.5" sn="45.35" a="4663.74" fwhm="0.000892" res="422830.9" algo="FTMS"/>
<pk mz="378.046680" i="2023898.5" sn="15.37" a="1592.55" fwhm="0.000923" res="409513.1" algo="FTMS"/>
<pk mz="378.054874" i="1348315.9" sn="9.43" a="839.88" fwhm="0.000808" res="467600.4" algo="FTMS"/>
<pk mz="378.083071" i="2759392.3" sn="21.85" a="1996.40" fwhm="0.000802" res="471186.7" algo="FTMS"/>
<pk mz="378.094404" i="3316450.3" sn="26.75" a="2572.36" fwhm="0.000853" res="443280.4" algo="FTMS"/>
<pk mz="378.103520" i="1607843.6" sn="11.71" a="1479.83" fwhm="0.001241" res="304755.8" algo="FTMS"/>
<pk mz="378.140619" i="3194601.5" sn="25.68" a="2797.30" fwhm="0.000868" res="435784.9" algo="FTMS"/>
<pk mz="378.148745" i="1073386.9" sn="7.01" a="772.76" fwhm="0.000898" res="421004.6" algo="FTMS"/>
<pk mz="378.176952" i="1546223.4" sn="11.17" a="1022.32" fwhm="0.000776" res="487404.1" algo="FTMS"/>
<pk mz="378.213380" i="1727733.3" sn="12.77" a="1059.55" fwhm="0.000822" res="460167.0" algo="FTMS"/>
<pk mz="379.030737" i="3285368.0" sn="26.48" a="2486.36" fwhm="0.000848" res="447032.1" algo="FTMS"/>
<pk mz="379.041933" i="1270905.9" sn="8.75" a="783.73" fwhm="0.000833" res="455266.1" algo="FTMS"/>
<pk mz="379.067076" i="5428094.0" sn="45.34" a="4920.48" fwhm="0.000901" res="420703.3" algo="FTMS"/>
<pk mz="379.078268" i="1678463.8" sn="12.33" a="1155.14" fwhm="0.000892" res="424988.0" algo="FTMS"/>
<pk mz="379.080149" i="1611904.0" sn="11.75" a="999.04" fwhm="0.000787" res="481920.0" algo="FTMS"/>
<pk mz="379.103444" i="3420035.8" sn="27.66" a="2938.90" fwhm="0.000903" res="419748.7" algo="FTMS"/>
<pk mz="379.114677" i="1567109.5" sn="11.35" a="992.20" fwhm="0.000802" res="472857.0" algo="FTMS"/>
<pk mz="379.116481" i="2407301.8" sn="18.75" a="1892.45" fwhm="0.000916" res="413703.0" algo="FTMS"/>
<pk mz="379.134294" i="1714056.6" sn="12.65" a="1413.90" fwhm="0.001000" res="379313.8" algo="FTMS"/>
<pk mz="379.139847" i="2128521.5" sn="16.29" a="1567.25" fwhm="0.000871" res="435521.2" algo="FTMS"/>
<pk mz="379.152945" i="3976587.8" sn="32.56" a="3240.13" fwhm="0.000902" res="420402.5" algo="FTMS"/>
<pk mz="379.189344" i="3504017.5" sn="28.40" a="2648.05" fwhm="0.000846" res="447987.6" algo="FTMS"/>
<pk mz="379.207054" i="1733780.3" sn="12.82" a="1170.09" fwhm="0.000830" res="456804.3" algo="FTMS"/>
<pk mz="379.225698" i="12675991.0" z="-1" sn="109.13" a="11151.63" fwhm="0.000891" res="425815.5" algo="FTMS" component_name="AE" deconvoluted_molecular_mass="379.225980" deconvoluted_isotopic_mass="379.225973"/>
<pk mz="379.262315" i="1122205.1" sn="7.44" a="840.26" fwhm="0.000999" res="379548.1" algo="FTMS"/>
<pk mz="380.025820" i="1117719.4" sn="7.40" a="474.85" fwhm="0.000721" res="527044.0" algo="FTMS"/>
<pk mz="380.034094" i="1098008.6" sn="7.22" a="678.70" fwhm="0.000817" res="465143.1" algo="FTMS"/>
<pk mz="380.062445" i="2003485.3" sn="15.19" a="1759.89" fwhm="0.000964" res="394403.6" algo="FTMS"/>
<pk mz="380.070475" i="1220126.5" sn="8.30" a="687.41" fwhm="0.000778" res="488324.7" algo="FTMS"/>
<pk mz="380.073644" i="2462751.0" sn="19.23" a="1672.94" fwhm="0.000812" res="467928.8" algo="FTMS"/>
<pk mz="380.098646" i="1638691.0" sn="11.98" a="1098.56" fwhm="0.000823" res="462053.9" algo="FTMS"/>
<pk mz="380.106791" i="1208356.3" sn="8.19" a="647.14" fwhm="0.000869" res="437173.7" algo="FTMS"/>
<pk mz="380.110092" i="1112228.9" sn="7.35" a="486.56" fwhm="0.000840" res="452307.0" algo="FTMS"/>
<pk mz="380.146354" i="1243434.6" sn="8.50" a="671.64" fwhm="0.000774" res="491060.4" algo="FTMS"/>
<pk mz="380.156288" i="1193004.3" sn="8.06" a="693.13" fwhm="0.000751" res="506476.7" algo="FTMS"/>
<pk mz="380.229079" i="2641975.8" z="-1" sn="20.81" a="2070.69" fwhm="0.000894" res="425291.9" algo="FTMS" component_name="AE" deconvoluted_molecular_mass="379.225980" deconvoluted_isotopic_mass="380.229356"/>
<pk mz="381.046357" i="5038266.5" sn="41.90" a="4529.98" fwhm="0.000949" res="401644.7" algo="FTMS"/>
<pk mz="381.082732" i="6104256.5" sn="51.29" a="5559.85" fwhm="0.000945" res="403363.1" algo="FTMS"/>
<pk mz="381.085984" i="5800129.0" sn="48.61" a="5065.44" fwhm="0.000919" res="414828.1" algo="FTMS"/>
<pk mz="381.093898" i="1145794.3" sn="7.64" a="565.26" fwhm="0.000712" res="535589.6" algo="FTMS"/>
<pk mz="381.113684" i="1359685.5" sn="9.52" a="980.04" fwhm="0.000991" res="384671.8" algo="FTMS"/>
<pk mz="381.119098" i="3129030.3" sn="25.10" a="2462.62" fwhm="0.000881" res="432655.2" algo="FTMS"/>
<pk mz="381.132176" i="3281096.5" sn="26.44" a="2613.73" fwhm="0.000866" res="440143.3" algo="FTMS"/>
<pk mz="381.155497" i="2518732.3" sn="19.73" a="2061.96" fwhm="0.000894" res="426139.3" algo="FTMS"/>
<pk mz="381.168566" i="2941134.3" sn="23.44" a="2448.93" fwhm="0.000894" res="426507.0" algo="FTMS"/>
<pk mz="381.186328" i="1271505.1" sn="8.75" a="846.42" fwhm="0.000903" res="422017.4" algo="FTMS"/>
<pk mz="381.191939" i="2136274.0" sn="16.36" a="1454.81" fwhm="0.000806" res="472831.4" algo="FTMS"/>
<pk mz="381.204925" i="2223828.0" sn="17.13" a="1499.31" fwhm="0.000821" res="464108.2" algo="FTMS"/>
<pk mz="381.222763" i="4979927.0" sn="41.39" a="4375.52" fwhm="0.000934" res="408305.6" algo="FTMS"/>
<pk mz="381.231643" i="1767128.4" sn="13.11" a="1154.69" fwhm="0.000777" res="490536.7" algo="FTMS"/>
<pk mz="381.241340" i="4363482.0" sn="35.96" a="3825.41" fwhm="0.000927" res="411483.3" algo="FTMS"/>
<pk mz="381.632914" i="1106840.6" sn="7.30" a="977.49" fwhm="0.001254" res="304273.2" algo="FTMS"/>
<pk mz="382.041539" i="1463898.1" sn="10.34" a="1103.26" fwhm="0.000971" res="393290.4" algo="FTMS"/>
<pk mz="382.049661" i="1276251.4" sn="8.70" a="853.74" fwhm="0.000839" res="455341.3" algo="FTMS"/>
<pk mz="382.078005" i="2259808.0" sn="17.27" a="1576.96" fwhm="0.000856" res="446362.7" algo="FTMS"/>
<pk mz="382.086173" i="1375073.3" sn="9.56" a="944.55" fwhm="0.000869" res="439925.8" algo="FTMS"/>
<pk mz="382.100502" i="1210979.6" sn="8.13" a="1023.45" fwhm="0.001153" res="331494.7" algo="FTMS"/>
<pk mz="382.114336" i="1284197.8" sn="8.77" a="842.23" fwhm="0.000814" res="469674.1" algo="FTMS"/>
<pk mz="382.127259" i="1125863.9" sn="7.39" a="945.49" fwhm="0.001102" res="346718.1" algo="FTMS"/>
<pk mz="382.136849" i="1639785.4" sn="11.87" a="1411.65" fwhm="0.001039" res="367969.8" algo="FTMS"/>
<pk mz="382.208403" i="1108084.9" sn="7.24" a="628.24" fwhm="0.000793" res="482018.0" algo="FTMS"/>
<pk mz="382.244682" i="1402746.6" sn="9.80" a="958.55" fwhm="0.000898" res="425648.7" algo="FTMS"/>
<pk mz="383.025600" i="1917176.0" sn="14.29" a="1383.16" fwhm="0.000801" res="477969.7" algo="FTMS"/>
<pk mz="383.040955" i="1179770.5" sn="7.86" a="774.01" fwhm="0.000870" res="440069.0" algo="FTMS"/>
<pk mz="383.061985" i="6170110.0" sn="51.36" a="5368.64" fwhm="0.000909" res="421477.6" algo="FTMS"/>
<pk mz="383.098380" i="6247939.5" sn="52.03" a="5378.57" fwhm="0.000897" res="427273.5" algo="FTMS"/>
<pk mz="383.101456" i="1288196.1" sn="8.80" a="949.73" fwhm="0.000964" res="397361.6" algo="FTMS"/>
<pk mz="383.129342" i="1216264.6" sn="8.18" a="661.91" fwhm="0.000770" res="497711.4" algo="FTMS"/>
<pk mz="383.134785" i="3881993.5" sn="31.41" a="3367.27" fwhm="0.000926" res="413920.5" algo="FTMS"/>
<pk mz="383.147827" i="1400587.6" sn="9.78" a="763.61" fwhm="0.000738" res="519150.7" algo="FTMS"/>
<pk mz="383.171147" i="4575247.5" sn="37.45" a="4119.94" fwhm="0.000939" res="407980.5" algo="FTMS"/>
<pk mz="383.174527" i="5515792.0" sn="45.65" a="4811.67" fwhm="0.000892" res="429505.4" algo="FTMS"/>
<pk mz="383.184334" i="1186577.5" sn="7.92" a="629.75" fwhm="0.000885" res="432826.3" algo="FTMS"/>
<pk mz="383.202081" i="1089044.3" sn="7.07" a="550.47" fwhm="0.000739" res="518210.0" algo="FTMS"/>
<pk mz="383.207539" i="7873045.0" sn="66.20" a="7251.95" fwhm="0.000927" res="413436.4" algo="FTMS"/>
<pk mz="383.238359" i="1749018.1" sn="12.82" a="1162.75" fwhm="0.000837" res="457798.5" algo="FTMS"/>
<pk mz="383.243934" i="1822747.0" sn="13.46" a="1387.37" fwhm="0.000860" res="445546.8" algo="FTMS"/>
<pk mz="384.057290" i="1447069.9" sn="10.19" a="824.48" fwhm="0.000782" res="491123.5" algo="FTMS"/>
<pk mz="384.065371" i="2003871.1" sn="15.04" a="1523.55" fwhm="0.000953" res="403046.7" algo="FTMS"/>
<pk mz="384.101729" i="1415589.0" sn="9.91" a="1123.72" fwhm="0.000930" res="413120.3" algo="FTMS"/>
<pk mz="384.104819" i="2166949.5" sn="16.46" a="1573.29" fwhm="0.000863" res="444895.9" algo="FTMS"/>
<pk mz="384.138138" i="1155754.9" sn="7.65" a="672.86" fwhm="0.000810" res="474237.3" algo="FTMS"/>
<pk mz="384.143019" i="1158315.6" sn="7.67" a="635.81" fwhm="0.000809" res="474624.7" algo="FTMS"/>
<pk mz="384.174646" i="1204144.8" sn="8.07" a="637.32" fwhm="0.000808" res="475340.4" algo="FTMS"/>
<pk mz="384.210900" i="1890486.5" sn="14.05" a="1395.62" fwhm="0.000847" res="453774.9" algo="FTMS"/>
<pk mz="384.790253" i="1984275.9" sn="14.87" a="1510.81" fwhm="0.000892" res="431431.9" algo="FTMS"/>
<pk mz="385.020140" i="1273913.0" sn="8.68" a="785.09" fwhm="0.000766" res="502799.6" algo="FTMS"/>
<pk mz="385.041259" i="2639676.5" sn="20.58" a="2322.50" fwhm="0.000950" res="405166.7" algo="FTMS"/>
<pk mz="385.077644" i="6052674.5" sn="50.33" a="5891.90" fwhm="0.000986" res="390665.3" algo="FTMS"/>
<pk mz="385.114028" i="4887368.0" sn="40.17" a="4293.27" fwhm="0.000907" res="424830.4" algo="FTMS"/>
<pk mz="385.125262" i="20332362.0" z="-1" sn="174.79" a="19634.63" fwhm="0.000948" res="406356.7" algo="FTMS" component_name="i" deconvoluted_molecular_mass="385.125242" deconvoluted_isotopic_mass="385.125548"/>
<pk mz="385.150424" i="5758798.0" sn="47.77" a="5176.54" fwhm="0.000918" res="419359.2" algo="FTMS"/>
<pk mz="385.163473" i="1429712.1" sn="10.04" a="1095.84" fwhm="0.000976" res="394744.6" algo="FTMS"/>
<pk mz="385.186798" i="7874388.0" sn="66.21" a="7354.56" fwhm="0.000956" res="402883.0" algo="FTMS"/>
<pk mz="385.223208" i="4288346.0" sn="34.95" a="3706.16" fwhm="0.000905" res="425739.7" algo="FTMS"/>
<pk mz="385.259579" i="1878111.6" sn="13.94" a="1276.40" fwhm="0.000847" res="454935.3" algo="FTMS"/>
<pk mz="386.080930" i="1641188.6" sn="11.88" a="1360.94" fwhm="0.000956" res="403986.5" algo="FTMS"/>
<pk mz="386.117407" i="1170410.5" sn="7.77" a="988.93" fwhm="0.001119" res="345022.9" algo="FTMS"/>
<pk mz="386.128590" i="3182060.3" z="-1" sn="25.31" a="2793.06" fwhm="0.000988" res="390874.7" algo="FTMS" component_name="i" deconvoluted_molecular_mass="385.125242" deconvoluted_isotopic_mass="386.128878"/>
<pk mz="386.145607" i="1482735.0" sn="10.50" a="1069.90" fwhm="0.000911" res="423784.3" algo="FTMS"/>
<pk mz="386.153785" i="1730032.4" sn="12.65" a="1307.21" fwhm="0.000900" res="428903.6" algo="FTMS"/>
<pk mz="386.190140" i="1672950.3" sn="12.15" a="1266.71" fwhm="0.000955" res="404599.1" algo="FTMS"/>
<pk mz="386.226557" i="1299196.1" sn="8.90" a="661.50" fwhm="0.000788" res="490080.9" algo="FTMS"/>
<pk mz="387.035752" i="1892735.6" sn="14.07" a="1363.94" fwhm="0.000888" res="435740.1" algo="FTMS"/>
<pk mz="387.056939" i="2599043.0" sn="20.22" a="2106.06" fwhm="0.000912" res="424487.0" algo="FTMS"/>
<pk mz="387.072086" i="2109573.5" sn="15.96" a="1832.99" fwhm="0.000991" res="390552.6" algo="FTMS"/>
<pk mz="387.093271" i="3899529.0" sn="31.56" a="3448.84" fwhm="0.000963" res="402078.8" algo="FTMS"/>
<pk mz="387.104542" i="1325194.8" sn="9.12" a="801.09" fwhm="0.000867" res="446404.9" algo="FTMS"/>
<pk mz="387.108493" i="1343627.4" sn="9.28" a="1000.48" fwhm="0.000935" res="414093.8" algo="FTMS"/>
<pk mz="387.129693" i="3670159.0" z="-1" sn="29.56" a="3450.71" fwhm="0.000994" res="389324.0" algo="FTMS" component_name="i" deconvoluted_molecular_mass="385.125242" deconvoluted_isotopic_mass="387.129983"/>
<pk mz="387.140912" i="2623632.8" sn="20.44" a="1980.00" fwhm="0.000849" res="456212.7" algo="FTMS"/>
<pk mz="387.156256" i="1740179.3" sn="12.74" a="1361.96" fwhm="0.000944" res="410208.0" algo="FTMS"/>
<pk mz="387.166064" i="7898261.0" sn="66.41" a="6982.97" fwhm="0.000916" res="422814.7" algo="FTMS"/>
<pk mz="387.188546" i="2397848.5" sn="18.47" a="1816.78" fwhm="0.000880" res="439954.0" algo="FTMS"/>
<pk mz="387.202457" i="7586970.5" sn="63.70" a="6906.79" fwhm="0.000941" res="411690.0" algo="FTMS"/>
<pk mz="387.238878" i="2870432.8" sn="22.59" a="2115.86" fwhm="0.000870" res="445221.2" algo="FTMS"/>
<pk mz="387.275225" i="1646758.6" sn="11.92" a="983.90" fwhm="0.000793" res="488520.1" algo="FTMS"/>
<pk mz="388.031051" i="1361441.9" sn="9.44" a="884.62" fwhm="0.000858" res="452437.5" algo="FTMS"/>
<pk mz="388.050263" i="1239589.0" sn="8.37" a="705.84" fwhm="0.000792" res="490126.4" algo="FTMS"/>
<pk mz="388.067418" i="1507879.9" sn="10.71" a="919.75" fwhm="0.000863" res="449726.0" algo="FTMS"/>
<pk mz="388.125064" i="1186481.3" sn="7.91" a="799.07" fwhm="0.001066" res="364033.9" algo="FTMS"/>
<pk mz="388.161336" i="1592119.3" sn="11.45" a="1064.04" fwhm="0.000878" res="441928.9" algo="FTMS"/>
<pk mz="388.169431" i="1591352.5" sn="11.44" a="1004.46" fwhm="0.000812" res="477922.4" algo="FTMS"/>
<pk mz="388.172614" i="2031161.0" sn="15.27" a="1841.73" fwhm="0.001016" res="382077.9" algo="FTMS"/>
<pk mz="388.197675" i="1173437.1" sn="7.80" a="798.84" fwhm="0.000980" res="395961.7" algo="FTMS"/>
<pk mz="388.205848" i="1907518.5" sn="14.20" a="1463.51" fwhm="0.000941" res="412382.2" algo="FTMS"/>
<pk mz="389.015098" i="1645251.3" sn="11.91" a="1262.00" fwhm="0.000974" res="399255.5" algo="FTMS"/>
<pk mz="389.036166" i="1145798.6" sn="7.56" a="969.78" fwhm="0.001115" res="348768.9" algo="FTMS"/>
<pk mz="389.051454" i="2122953.3" sn="16.07" a="1977.09" fwhm="0.000972" res="400342.6" algo="FTMS"/>
<pk mz="389.062653" i="1270091.0" sn="8.64" a="1053.35" fwhm="0.001044" res="372562.0" algo="FTMS"/>
<pk mz="389.065867" i="1286859.5" sn="8.78" a="789.26" fwhm="0.000915" res="425415.6" algo="FTMS"/>
<pk mz="389.072480" i="1453772.6" sn="10.24" a="915.45" fwhm="0.000822" res="473373.8" algo="FTMS"/>
<pk mz="389.087815" i="5730767.0" sn="47.52" a="5396.20" fwhm="0.000963" res="403972.9" algo="FTMS"/>
<pk mz="389.102433" i="4889041.5" sn="40.18" a="4300.58" fwhm="0.000945" res="411542.7" algo="FTMS"/>
<pk mz="389.108987" i="1919954.6" sn="14.30" a="1408.04" fwhm="0.000882" res="441342.2" algo="FTMS"/>
<pk mz="389.124201" i="1763029.1" sn="12.93" a="1073.56" fwhm="0.000863" res="451049.1" algo="FTMS"/>
<pk mz="389.137216" i="1391831.3" sn="9.70" a="978.95" fwhm="0.001121" res="346985.4" algo="FTMS"/>
<pk mz="389.145355" i="3704792.5" sn="29.86" a="3155.81" fwhm="0.000913" res="426000.7" algo="FTMS"/>
<pk mz="389.156595" i="3443674.5" sn="27.58" a="3035.57" fwhm="0.000951" res="409184.3" algo="FTMS"/>
<pk mz="389.160645" i="1184347.1" sn="7.89" a="1172.96" fwhm="0.001391" res="279819.1" algo="FTMS"/>
<pk mz="389.163883" i="1241563.6" sn="8.39" a="854.37" fwhm="0.000937" res="415109.9" algo="FTMS"/>
<pk mz="389.173670" i="1736669.3" sn="12.70" a="1162.02" fwhm="0.000855" res="455232.2" algo="FTMS"/>
<pk mz="389.179219" i="13834718.0" z="-1" sn="118.15" a="13101.18" fwhm="0.000971" res="400850.3" algo="FTMS" component_name="z" deconvoluted_molecular_mass="389.179508" deconvoluted_isotopic_mass="389.179513"/>
<pk mz="389.181732" i="5645790.5" sn="46.78" a="5086.90" fwhm="0.000964" res="403919.7" algo="FTMS"/>
<pk mz="389.218087" i="3383780.5" sn="27.06" a="2738.34" fwhm="0.000904" res="430638.4" algo="FTMS"/>
<pk mz="389.254438" i="1237226.5" sn="8.35" a="694.45" fwhm="0.000869" res="447851.0" algo="FTMS"/>
<pk mz="390.046664" i="1870445.3" sn="13.87" a="1633.35" fwhm="0.001038" res="375932.6" algo="FTMS"/>
<pk mz="390.058010" i="1864047.1" sn="13.81" a="1304.40" fwhm="0.000863" res="451804.4" algo="FTMS"/>
<pk mz="390.083093" i="1511539.3" sn="10.74" a="1255.89" fwhm="0.000995" res="392212.1" algo="FTMS"/>
<pk mz="390.091220" i="1630068.6" sn="11.77" a="1085.01" fwhm="0.000865" res="451210.7" algo="FTMS"/>
<pk mz="390.094289" i="1555829.1" sn="11.13" a="1230.22" fwhm="0.001012" res="385448.7" algo="FTMS"/>
<pk mz="390.105732" i="1152759.0" sn="7.61" a="628.14" fwhm="0.000844" res="461972.6" algo="FTMS"/>
<pk mz="390.123399" i="1092345.9" sn="7.09" a="702.67" fwhm="0.000866" res="450569.1" algo="FTMS"/>
<pk mz="390.140604" i="2913916.8" sn="22.96" a="2275.29" fwhm="0.000913" res="427388.7" algo="FTMS"/>
<pk mz="390.166991" i="1175681.1" sn="7.81" a="794.13" fwhm="0.000980" res="398262.6" algo="FTMS"/>
<pk mz="390.176927" i="1909634.8" sn="14.21" a="1320.71" fwhm="0.000905" res="431309.8" algo="FTMS"/>
<pk mz="390.182539" i="3559043.8" z="-1" sn="28.59" a="3198.68" fwhm="0.000976" res="399715.6" algo="FTMS" component_name="z" deconvoluted_molecular_mass="389.179508" deconvoluted_isotopic_mass="390.182834"/>
<pk mz="390.213382" i="1218440.9" sn="8.19" a="871.21" fwhm="0.000923" res="422579.1" algo="FTMS"/>
<pk mz="390.367024" i="1107106.3" sn="7.14" a="831.77" fwhm="0.001038" res="376120.7" algo="FTMS"/>
<pk mz="391.030719" i="2979600.5" sn="23.30" a="2402.21" fwhm="0.000901" res="433901.0" algo="FTMS"/>
<pk mz="391.041920" i="1707538.4" sn="12.32" a="1429.95" fwhm="0.000967" res="404439.2" algo="FTMS"/>
<pk mz="391.067094" i="5223190.5" sn="42.66" a="4823.38" fwhm="0.000976" res="400664.5" algo="FTMS"/>
<pk mz="391.078369" i="2530072.5" sn="19.42" a="2221.35" fwhm="0.000959" res="407898.3" algo="FTMS"/>
<pk mz="391.090501" i="24957722.0" z="-1" sn="212.96" a="24589.65" fwhm="0.000976" res="400839.5" algo="FTMS" component_name="e" deconvoluted_molecular_mass="391.090803" deconvoluted_isotopic_mass="391.090798"/>
<pk mz="391.097696" i="1627931.6" sn="11.64" a="1220.21" fwhm="0.000892" res="438295.4" algo="FTMS"/>
<pk mz="391.103450" i="3155228.5" sn="24.82" a="2801.61" fwhm="0.000984" res="397607.6" algo="FTMS"/>
<pk mz="391.114706" i="6091550.5" sn="50.16" a="5683.90" fwhm="0.000965" res="405107.7" algo="FTMS"/>
<pk mz="391.116508" i="1679646.8" sn="12.08" a="1176.98" fwhm="0.000902" res="433714.5" algo="FTMS"/>
<pk mz="391.126891" i="23753504.0" z="-1" sn="202.57" a="23614.71" fwhm="0.000984" res="397501.5" algo="FTMS" component_name="g" deconvoluted_molecular_mass="391.127194" deconvoluted_isotopic_mass="391.127188"/>
<pk mz="391.139940" i="1673506.6" sn="12.03" a="1167.96" fwhm="0.000853" res="458551.6" algo="FTMS"/>
<pk mz="391.152907" i="3311396.8" sn="26.16" a="2815.89" fwhm="0.000953" res="410338.3" algo="FTMS"/>
<pk mz="391.161046" i="1960998.1" sn="14.51" a="1408.11" fwhm="0.000920" res="424962.7" algo="FTMS"/>
<pk mz="391.176110" i="1248936.8" sn="8.37" a="902.59" fwhm="0.001090" res="359010.9" algo="FTMS"/>
<pk mz="391.189267" i="2524459.0" sn="19.37" a="1889.38" fwhm="0.000856" res="456918.8" algo="FTMS"/>
<pk mz="391.197459" i="2054188.3" sn="15.32" a="1560.22" fwhm="0.000912" res="428914.5" algo="FTMS"/>
<pk mz="392.025911" i="1412790.8" sn="9.78" a="996.64" fwhm="0.000929" res="421979.3" algo="FTMS"/>
<pk mz="392.062337" i="5087165.0" sn="41.49" a="4720.68" fwhm="0.000983" res="398722.2" algo="FTMS"/>
<pk mz="392.093892" i="3256258.0" z="-1" sn="25.69" a="2918.19" fwhm="0.000975" res="402277.9" algo="FTMS" component_name="e" deconvoluted_molecular_mass="391.090803" deconvoluted_isotopic_mass="392.094191"/>
<pk mz="392.098662" i="2279875.0" sn="17.26" a="1665.26" fwhm="0.000897" res="436940.2" algo="FTMS"/>
<pk mz="392.119018" i="6693830.5" sn="55.35" a="7635.22" fwhm="0.001093" res="358599.0" algo="FTMS"/>
<pk mz="392.130281" i="3343304.3" z="-1" sn="26.44" a="3091.50" fwhm="0.001004" res="390601.6" algo="FTMS" component_name="g" deconvoluted_molecular_mass="391.127194" deconvoluted_isotopic_mass="392.130579"/>
<pk mz="392.146390" i="1707210.9" sn="12.32" a="1453.18" fwhm="0.001005" res="390109.0" algo="FTMS"/>
<pk mz="392.156229" i="3029452.5" sn="23.73" a="2372.84" fwhm="0.000874" res="448614.7" algo="FTMS"/>
<pk mz="392.182745" i="2211025.0" sn="16.67" a="1877.24" fwhm="0.000991" res="395635.9" algo="FTMS"/>
<pk mz="392.192676" i="1289682.6" sn="8.72" a="808.21" fwhm="0.000815" res="481289.9" algo="FTMS"/>
<pk mz="393.009936" i="1317596.3" sn="8.96" a="1071.81" fwhm="0.001110" res="354082.4" algo="FTMS"/>
<pk mz="393.046322" i="4504674.5" sn="36.46" a="3826.34" fwhm="0.000927" res="423898.2" algo="FTMS"/>
<pk mz="393.082711" i="5027944.5" sn="40.97" a="4693.84" fwhm="0.000988" res="397742.6" algo="FTMS"/>
<pk mz="393.093944" i="2069866.4" sn="15.45" a="1624.90" fwhm="0.000921" res="426957.2" algo="FTMS"/>
<pk mz="393.106073" i="1144428.5" sn="7.46" a="680.56" fwhm="0.000857" res="458948.6" algo="FTMS"/>
<pk mz="393.119107" i="3059310.8" sn="23.99" a="2681.29" fwhm="0.000992" res="396404.5" algo="FTMS"/>
<pk mz="393.122429" i="1307247.3" sn="8.87" a="715.78" fwhm="0.000758" res="518623.5" algo="FTMS"/>
<pk mz="393.130442" i="2660976.5" sn="20.55" a="2357.99" fwhm="0.000972" res="404380.9" algo="FTMS"/>
<pk mz="393.132165" i="3144817.0" sn="24.72" a="2825.29" fwhm="0.000996" res="394837.9" algo="FTMS"/>
<pk mz="393.149893" i="1262195.9" sn="8.48" a="854.27" fwhm="0.001002" res="392228.2" algo="FTMS"/>
<pk mz="393.155505" i="2492532.8" sn="19.10" a="1983.57" fwhm="0.000909" res="432319.5" algo="FTMS"/>
<pk mz="393.168518" i="3806839.0" sn="30.44" a="3350.76" fwhm="0.000947" res="415257.8" algo="FTMS"/>
<pk mz="393.186132" i="1304058.0" sn="8.84" a="1435.02" fwhm="0.001256" res="312990.8" algo="FTMS"/>
<pk mz="393.204974" i="3563133.3" sn="28.33" a="3148.69" fwhm="0.000961" res="409078.3" algo="FTMS"/>
<pk mz="393.231443" i="1342465.6" sn="9.17" a="1103.77" fwhm="0.001072" res="366851.7" algo="FTMS"/>
<pk mz="393.241390" i="1211779.4" sn="8.04" a="571.15" fwhm="0.000717" res="548203.2" algo="FTMS"/>
<pk mz="393.277723" i="15662217.0" z="-1" sn="132.74" a="15421.23" fwhm="0.000991" res="396947.3" algo="FTMS" component_name="t" deconvoluted_molecular_mass="393.278028" deconvoluted_isotopic_mass="393.278024"/>
<pk mz="394.041615" i="1195019.1" sn="7.90" a="702.31" fwhm="0.000805" res="489200.7" algo="FTMS"/>
<pk mz="394.049818" i="1377932.6" sn="9.48" a="1347.62" fwhm="0.001300" res="303212.2" algo="FTMS"/>
<pk mz="394.077941" i="2048529.4" sn="15.26" a="1807.21" fwhm="0.001073" res="367347.1" algo="FTMS"/>
<pk mz="394.089330" i="1394963.3" sn="9.62" a="922.10" fwhm="0.000909" res="433522.2" algo="FTMS"/>
<pk mz="394.114407" i="1235735.6" sn="8.25" a="752.83" fwhm="0.000812" res="485307.8" algo="FTMS"/>
<pk mz="394.125631" i="1291929.5" sn="8.73" a="1147.28" fwhm="0.001123" res="351046.5" algo="FTMS"/>
<pk mz="394.135547" i="1175067.1" sn="7.73" a="757.32" fwhm="0.000912" res="432240.5" algo="FTMS"/>
<pk mz="394.161738" i="1126687.6" sn="7.31" a="618.29" fwhm="0.000866" res="455316.5" algo="FTMS"/>
<pk mz="394.208232" i="1233959.6" sn="8.23" a="1089.66" fwhm="0.001146" res="343897.6" algo="FTMS"/>
<pk mz="394.281087" i="3158324.0" z="-1" sn="24.84" a="2840.57" fwhm="0.000970" res="406489.8" algo="FTMS" component_name="t" deconvoluted_molecular_mass="393.278028" deconvoluted_isotopic_mass="394.281390"/>
<pk mz="395.025606" i="2460083.5" sn="18.81" a="2266.13" fwhm="0.001003" res="393959.2" algo="FTMS"/>
<pk mz="395.061992" i="6696377.5" sn="55.37" a="6300.83" fwhm="0.000990" res="399026.4" algo="FTMS"/>
<pk mz="395.073242" i="1217723.6" sn="8.09" a="632.22" fwhm="0.000750" res="526577.6" algo="FTMS"/>
<pk mz="395.098384" i="4316608.0" sn="34.83" a="3934.31" fwhm="0.000972" res="406278.6" algo="FTMS"/>
<pk mz="395.109720" i="1639617.9" sn="11.73" a="1211.55" fwhm="0.000945" res="418240.9" algo="FTMS"/>
<pk mz="395.111438" i="1114434.3" sn="7.20" a="792.67" fwhm="0.000931" res="424276.5" algo="FTMS"/>
<pk mz="395.129105" i="1574085.3" sn="11.17" a="1318.72" fwhm="0.000982" res="402171.4" algo="FTMS"/>
<pk mz="395.132236" i="1311173.8" sn="8.90" a="1263.28" fwhm="0.001149" res="343873.6" algo="FTMS"/>
<pk mz="395.134757" i="2922438.3" sn="22.80" a="2513.42" fwhm="0.000912" res="433402.7" algo="FTMS"/>
<pk mz="395.147817" i="3143624.5" sn="24.71" a="2756.40" fwhm="0.000952" res="414872.4" algo="FTMS"/>
<pk mz="395.165651" i="1457611.5" sn="10.16" a="1020.22" fwhm="0.000922" res="428585.8" algo="FTMS"/>
<pk mz="395.171121" i="2209228.5" sn="16.65" a="1558.38" fwhm="0.000860" res="459478.6" algo="FTMS"/>
<pk mz="395.184218" i="3080142.8" sn="24.16" a="2534.10" fwhm="0.000948" res="416970.4" algo="FTMS"/>
<pk mz="395.202064" i="1367249.8" sn="9.38" a="897.22" fwhm="0.000835" res="473061.0" algo="FTMS"/>
<pk mz="395.207696" i="1407698.8" sn="9.73" a="1040.99" fwhm="0.000893" res="442452.4" algo="FTMS"/>
<pk mz="395.220631" i="2154965.0" sn="16.18" a="1600.64" fwhm="0.000872" res="453376.3" algo="FTMS"/>
<pk mz="395.274794" i="4961758.5" sn="40.40" a="4488.78" fwhm="0.000959" res="412178.0" algo="FTMS"/>
<pk mz="396.057239" i="1689189.5" sn="12.16" a="1041.90" fwhm="0.000814" res="486595.9" algo="FTMS"/>
<pk mz="396.065364" i="2236519.0" sn="16.88" a="1659.87" fwhm="0.000873" res="453782.2" algo="FTMS"/>
<pk mz="396.093724" i="1848427.9" sn="13.53" a="1366.40" fwhm="0.000917" res="431821.5" algo="FTMS"/>
<pk mz="396.152475" i="11574902.0" z="-1" sn="97.47" a="11779.67" fwhm="0.000994" res="398597.0" algo="FTMS" component_name="AL" deconvoluted_molecular_mass="396.152788" deconvoluted_isotopic_mass="396.152781"/>
<pk mz="396.278093" i="1442187.9" sn="10.03" a="937.28" fwhm="0.000948" res="417809.9" algo="FTMS"/>
<pk mz="397.041246" i="3411729.0" sn="27.02" a="2951.10" fwhm="0.000975" res="407416.3" algo="FTMS"/>
<pk mz="397.077657" i="6048535.5" sn="49.78" a="5632.76" fwhm="0.000991" res="400627.5" algo="FTMS"/>
<pk mz="397.114028" i="5451549.5" sn="44.62" a="5104.44" fwhm="0.001001" res="396634.4" algo="FTMS"/>
<pk mz="397.127094" i="1302304.0" sn="8.82" a="808.93" fwhm="0.000867" res="457960.2" algo="FTMS"/>
<pk mz="397.136519" i="2329889.5" sn="17.69" a="1984.76" fwhm="0.000980" res="405425.8" algo="FTMS"/>
<pk mz="397.144808" i="1111331.1" sn="7.17" a="698.53" fwhm="0.000952" res="417334.0" algo="FTMS"/>
<pk mz="397.150376" i="3122468.0" sn="24.53" a="2921.75" fwhm="0.001017" res="390507.4" algo="FTMS"/>
<pk mz="397.155860" i="2128165.0" z="-1" sn="15.95" a="1541.86" fwhm="0.000924" res="429982.3" algo="FTMS" component_name="AL" deconvoluted_molecular_mass="396.152788" deconvoluted_isotopic_mass="397.156168"/>
<pk mz="397.163420" i="1687590.4" sn="12.14" a="1443.03" fwhm="0.001067" res="372136.3" algo="FTMS"/>
<pk mz="397.181358" i="1370153.5" sn="9.40" a="938.42" fwhm="0.000917" res="433231.8" algo="FTMS"/>
<pk mz="397.186787" i="3920682.5" sn="31.41" a="3465.55" fwhm="0.000945" res="420200.9" algo="FTMS"/>
<pk mz="397.199815" i="1214252.8" sn="8.06" a="747.23" fwhm="0.000859" res="462354.0" algo="FTMS"/>
<pk mz="397.223197" i="3472688.8" sn="27.55" a="2990.72" fwhm="0.000932" res="426323.5" algo="FTMS"/>
<pk mz="397.226561" i="2528561.5" sn="19.40" a="2094.46" fwhm="0.000932" res="426108.0" algo="FTMS"/>
<pk mz="398.072955" i="1543622.5" sn="10.90" a="1279.85" fwhm="0.001010" res="394041.3" algo="FTMS"/>
<pk mz="398.080892" i="1344199.9" sn="9.18" a="823.85" fwhm="0.000954" res="417165.4" algo="FTMS"/>
<pk mz="398.084255" i="3764168.5" sn="30.06" a="3304.22" fwhm="0.000968" res="411336.0" algo="FTMS"/>
<pk mz="398.109332" i="1246156.9" sn="8.33" a="716.76" fwhm="0.000755" res="527327.6" algo="FTMS"/>
<pk mz="398.117315" i="1256398.4" sn="8.42" a="837.96" fwhm="0.000894" res="445491.3" algo="FTMS"/>
<pk mz="398.122432" i="1635791.3" sn="11.70" a="1191.26" fwhm="0.000870" res="457804.7" algo="FTMS"/>
<pk mz="399.056929" i="3504245.5" sn="27.82" a="3335.75" fwhm="0.001004" res="397662.3" algo="FTMS"/>
<pk mz="399.093315" i="5578876.0" sn="45.72" a="5373.32" fwhm="0.001016" res="392949.2" algo="FTMS"/>
<pk mz="399.129677" i="3511426.5" sn="27.88" a="3030.28" fwhm="0.000920" res="433782.6" algo="FTMS"/>
<pk mz="399.140875" i="2418820.5" sn="18.45" a="2047.64" fwhm="0.000962" res="415002.5" algo="FTMS"/>
<pk mz="399.166062" i="4906121.0" sn="39.91" a="4919.51" fwhm="0.001050" res="380286.3" algo="FTMS"/>
<pk mz="399.188602" i="1946765.0" sn="14.38" a="1496.52" fwhm="0.000945" res="422262.3" algo="FTMS"/>
<pk mz="399.202494" i="5835919.5" sn="47.94" a="5631.18" fwhm="0.001031" res="387309.2" algo="FTMS"/>
<pk mz="399.238853" i="3185814.0" sn="25.07" a="2714.64" fwhm="0.000935" res="426951.7" algo="FTMS"/>
<pk mz="399.275197" i="2598044.5" sn="19.83" a="2094.17" fwhm="0.000938" res="425637.7" algo="FTMS"/>
<pk mz="400.030952" i="1259044.5" sn="8.37" a="752.52" fwhm="0.000914" res="437754.8" algo="FTMS"/>
<pk mz="400.085369" i="1103150.4" sn="7.04" a="598.72" fwhm="0.000851" res="470338.8" algo="FTMS"/>
<pk mz="400.096641" i="1131056.4" sn="7.28" a="610.24" fwhm="0.000812" res="492858.1" algo="FTMS"/>
<pk mz="400.107961" i="1219378.5" sn="8.03" a="766.79" fwhm="0.000960" res="416590.1" algo="FTMS"/>
<pk mz="400.137823" i="1300535.9" sn="8.73" a="889.14" fwhm="0.000917" res="436509.1" algo="FTMS"/>
<pk mz="400.161306" i="1136060.1" sn="7.32" a="690.75" fwhm="0.000942" res="424987.9" algo="FTMS"/>
<pk mz="400.169319" i="1176125.6" sn="7.66" a="832.38" fwhm="0.001130" res="354009.5" algo="FTMS"/>
<pk mz="400.172549" i="1305406.1" sn="8.77" a="771.44" fwhm="0.000866" res="462294.3" algo="FTMS"/>
<pk mz="401.036252" i="1233755.3" sn="8.15" a="858.65" fwhm="0.000983" res="407870.8" algo="FTMS"/>
<pk mz="401.051429" i="1536734.0" sn="10.75" a="987.25" fwhm="0.000846" res="474259.7" algo="FTMS"/>
<pk mz="401.072572" i="2688994.0" sn="20.61" a="2116.51" fwhm="0.000921" res="435626.7" algo="FTMS"/>
<pk mz="401.087832" i="1627108.6" sn="11.52" a="1053.47" fwhm="0.000860" res="466581.5" algo="FTMS"/>
<pk mz="401.108911" i="3265000.5" sn="25.54" a="3249.65" fwhm="0.001098" res="365343.3" algo="FTMS"/>
<pk mz="401.111257" i="1196521.0" sn="7.83" a="661.32" fwhm="0.000808" res="496514.2" algo="FTMS"/>
<pk mz="401.145350" i="3817455.3" sn="30.26" a="3637.95" fwhm="0.001018" res="393908.5" algo="FTMS"/>
<pk mz="401.156587" i="1590257.3" sn="11.20" a="1360.76" fwhm="0.001060" res="378609.0" algo="FTMS"/>
<pk mz="401.179289" i="1935093.4" sn="14.15" a="1605.57" fwhm="0.000990" res="405148.7" algo="FTMS"/>
<pk mz="401.181714" i="6797814.0" sn="55.77" a="6370.33" fwhm="0.000986" res="406934.7" algo="FTMS"/>
<pk mz="401.204163" i="2029050.0" sn="14.96" a="1652.03" fwhm="0.000922" res="435079.6" algo="FTMS"/>
<pk mz="401.218089" i="4495868.5" sn="36.07" a="3825.70" fwhm="0.000931" res="430815.2" algo="FTMS"/>
<pk mz="401.254521" i="1869315.3" sn="13.59" a="1411.59" fwhm="0.000913" res="439697.5" algo="FTMS"/>
<pk mz="401.290831" i="1136393.9" sn="7.32" a="655.41" fwhm="0.000811" res="494578.9" algo="FTMS"/>
<pk mz="402.046857" i="1694613.1" sn="12.10" a="1506.21" fwhm="0.001073" res="374595.2" algo="FTMS"/>
<pk mz="402.083005" i="1165211.8" sn="7.56" a="964.75" fwhm="0.001104" res="364101.2" algo="FTMS"/>
<pk mz="402.140567" i="1606310.5" sn="11.34" a="1221.66" fwhm="0.000887" res="453567.0" algo="FTMS"/>
<pk mz="402.177036" i="1538733.3" sn="10.76" a="1066.15" fwhm="0.000841" res="478121.5" algo="FTMS"/>
<pk mz="402.185187" i="1585582.8" sn="11.16" a="1334.68" fwhm="0.001028" res="391071.8" algo="FTMS"/>
<pk mz="402.221550" i="1120949.5" sn="7.19" a="701.76" fwhm="0.000862" res="466412.4" algo="FTMS"/>
<pk mz="402.268382" i="4083390.3" sn="32.54" a="3523.38" fwhm="0.000937" res="429412.2" algo="FTMS"/>
<pk mz="403.030637" i="2810700.3" sn="21.65" a="2801.02" fwhm="0.001047" res="385108.7" algo="FTMS"/>
<pk mz="403.051611" i="1120080.1" sn="7.18" a="730.81" fwhm="0.000948" res="425188.1" algo="FTMS"/>
<pk mz="403.067134" i="2823507.0" sn="21.75" a="2531.15" fwhm="0.000991" res="406756.5" algo="FTMS"/>
<pk mz="403.081683" i="2969941.8" sn="23.01" a="2657.07" fwhm="0.001019" res="395695.7" algo="FTMS"/>
<pk mz="403.088279" i="1717847.0" sn="12.29" a="1402.88" fwhm="0.000980" res="411394.4" algo="FTMS"/>
<pk mz="403.103430" i="2331482.0" sn="17.54" a="1898.29" fwhm="0.000939" res="429135.7" algo="FTMS"/>
<pk mz="403.124601" i="2294109.8" sn="17.22" a="1704.34" fwhm="0.000931" res="433031.0" algo="FTMS"/>
<pk mz="403.135838" i="2195296.0" sn="16.38" a="1673.71" fwhm="0.000915" res="440730.0" algo="FTMS"/>
<pk mz="403.152836" i="1322979.1" sn="8.91" a="1159.69" fwhm="0.001132" res="356209.1" algo="FTMS"/>
<pk mz="403.161021" i="4525924.5" sn="36.32" a="4523.25" fwhm="0.001044" res="386008.8" algo="FTMS"/>
<pk mz="403.172226" i="6874983.0" sn="56.43" a="6833.11" fwhm="0.001013" res="398125.8" algo="FTMS"/>
<pk mz="403.189332" i="4689770.0" sn="37.73" a="4611.54" fwhm="0.001026" res="393128.0" algo="FTMS"/>
<pk mz="403.194855" i="66079596.0" z="-1" sn="563.10" a="68924.62" fwhm="0.001033" res="390334.3" algo="FTMS" component_name="L" deconvoluted_molecular_mass="403.195179" deconvoluted_isotopic_mass="403.195174"/>
<pk mz="403.197302" i="4994923.5" sn="40.34" a="4927.35" fwhm="0.001039" res="388063.2" algo="FTMS"/>
<pk mz="404.026026" i="1446663.9" sn="9.97" a="1076.56" fwhm="0.001013" res="398891.4" algo="FTMS"/>
<pk mz="404.062442" i="2368526.8" sn="17.86" a="1897.39" fwhm="0.000947" res="426479.8" algo="FTMS"/>
<pk mz="404.073670" i="1649168.9" sn="11.70" a="1314.23" fwhm="0.000975" res="414592.0" algo="FTMS"/>
<pk mz="404.098791" i="1466901.6" sn="10.14" a="1259.09" fwhm="0.001094" res="369412.1" algo="FTMS"/>
<pk mz="404.102866" i="2764310.5" sn="21.25" a="2451.81" fwhm="0.001035" res="390256.4" algo="FTMS"/>
<pk mz="404.119925" i="1218713.6" sn="8.02" a="937.76" fwhm="0.001042" res="387853.4" algo="FTMS"/>
<pk mz="404.156277" i="3111456.5" sn="24.22" a="3009.25" fwhm="0.001024" res="394580.5" algo="FTMS"/>
<pk mz="404.164322" i="1599010.1" sn="11.27" a="1156.43" fwhm="0.000905" res="446366.0" algo="FTMS"/>
<pk mz="404.175495" i="1544484.3" sn="10.81" a="1183.85" fwhm="0.000995" res="406164.5" algo="FTMS"/>
<pk mz="404.192589" i="2248231.5" sn="16.83" a="1830.74" fwhm="0.000916" res="441441.6" algo="FTMS"/>
<pk mz="404.198216" i="16049193.0" z="-1" sn="134.94" a="16885.06" fwhm="0.001040" res="388708.5" algo="FTMS" component_name="L" deconvoluted_molecular_mass="403.195179" deconvoluted_isotopic_mass="404.198538"/>
<pk mz="404.200645" i="1404969.0" sn="9.61" a="959.82" fwhm="0.001089" res="371049.4" algo="FTMS"/>
<pk mz="405.009939" i="1524419.5" sn="10.63" a="1178.75" fwhm="0.000946" res="427931.2" algo="FTMS"/>
<pk mz="405.046351" i="3731146.5" sn="29.52" a="3466.25" fwhm="0.001008" res="401745.9" algo="FTMS"/>
<pk mz="405.057513" i="1318604.6" sn="8.87" a="838.65" fwhm="0.000884" res="458230.1" algo="FTMS"/>
<pk mz="405.082733" i="6161617.5" sn="50.32" a="5909.34" fwhm="0.001005" res="402892.8" algo="FTMS"/>
<pk mz="405.094001" i="2788563.8" sn="21.45" a="2769.99" fwhm="0.001096" res="369596.3" algo="FTMS"/>
<pk mz="405.106144" i="67456216.0" z="-1" sn="574.87" a="73638.03" fwhm="0.001049" res="386321.3" algo="FTMS" component_name="K" deconvoluted_molecular_mass="405.106388" deconvoluted_isotopic_mass="405.106467"/>
<pk mz="405.119149" i="2768600.5" sn="21.28" a="2377.20" fwhm="0.000976" res="414994.9" algo="FTMS"/>
<pk mz="405.130345" i="2569434.5" sn="19.58" a="2083.74" fwhm="0.000945" res="428729.3" algo="FTMS"/>
<pk mz="405.132144" i="1798619.0" sn="12.98" a="1403.56" fwhm="0.000935" res="433154.4" algo="FTMS"/>
<pk mz="405.142526" i="2555613.0" sn="19.46" a="2437.82" fwhm="0.001055" res="383982.2" algo="FTMS"/>
<pk mz="405.155394" i="1150431.4" sn="7.43" a="910.23" fwhm="0.001025" res="395206.9" algo="FTMS"/>
<pk mz="405.168594" i="2841314.0" sn="21.90" a="2626.63" fwhm="0.001039" res="389866.1" algo="FTMS"/>
<pk mz="405.176606" i="2475235.5" sn="18.77" a="2252.34" fwhm="0.001017" res="398209.8" algo="FTMS"/>
<pk mz="405.186356" i="1403877.4" sn="9.60" a="1020.78" fwhm="0.000996" res="407017.1" algo="FTMS"/>
<pk mz="405.190757" i="2845414.3" sn="21.94" a="2962.15" fwhm="0.001146" res="353576.4" algo="FTMS"/>
<pk mz="405.201584" i="1625576.4" z="-1" sn="11.50" a="1154.57" fwhm="0.000892" res="454267.3" algo="FTMS" component_name="L" deconvoluted_molecular_mass="403.195179" deconvoluted_isotopic_mass="405.201907"/>
<pk mz="405.205000" i="1797865.0" sn="12.97" a="1223.04" fwhm="0.000929" res="436250.3" algo="FTMS"/>
<pk mz="405.213032" i="1359338.5" sn="9.22" a="895.01" fwhm="0.000870" res="465732.3" algo="FTMS"/>
<pk mz="406.041510" i="2090122.6" sn="15.47" a="2099.33" fwhm="0.001146" res="354259.4" algo="FTMS"/>
<pk mz="406.077977" i="3330449.8" sn="26.09" a="3075.21" fwhm="0.001013" res="400784.6" algo="FTMS"/>
<pk mz="406.109514" i="9172376.0" z="-1" sn="76.08" a="9282.58" fwhm="0.001043" res="389450.2" algo="FTMS" component_name="K" deconvoluted_molecular_mass="405.106388" deconvoluted_isotopic_mass="406.109840"/>
<pk mz="406.135437" i="2020252.9" sn="14.88" a="1789.13" fwhm="0.001291" res="314610.6" algo="FTMS"/>
<pk mz="406.162016" i="1961634.0" sn="14.37" a="1543.09" fwhm="0.000989" res="410860.0" algo="FTMS"/>
<pk mz="406.171949" i="1879460.0" sn="13.67" a="1497.53" fwhm="0.000959" res="423682.7" algo="FTMS"/>
<pk mz="406.198357" i="1760169.1" sn="12.65" a="1138.74" fwhm="0.000821" res="494488.9" algo="FTMS"/>
<pk mz="406.208173" i="1180587.0" sn="7.69" a="802.74" fwhm="0.000969" res="419383.4" algo="FTMS"/>
<pk mz="407.025681" i="2299978.8" sn="17.27" a="1794.87" fwhm="0.000968" res="420284.3" algo="FTMS"/>
<pk mz="407.061994" i="5481042.0" sn="44.49" a="5217.59" fwhm="0.001014" res="401493.7" algo="FTMS"/>
<pk mz="407.073261" i="2907220.0" sn="22.46" a="2608.66" fwhm="0.001021" res="398866.6" algo="FTMS"/>
<pk mz="407.085408" i="1976918.5" sn="14.50" a="1978.55" fwhm="0.001159" res="351195.5" algo="FTMS"/>
<pk mz="407.098371" i="4340313.0" sn="34.73" a="4187.57" fwhm="0.001044" res="390036.7" algo="FTMS"/>
<pk mz="407.109660" i="2048347.3" z="-1" sn="15.11" a="2204.45" fwhm="0.001180" res="344955.0" algo="FTMS" component_name="K" deconvoluted_molecular_mass="405.106388" deconvoluted_isotopic_mass="407.109987"/>
<pk mz="407.134724" i="2792544.3" sn="21.48" a="2637.01" fwhm="0.001014" res="401613.0" algo="FTMS"/>
<pk mz="407.146042" i="1362402.4" sn="9.24" a="1100.05" fwhm="0.001082" res="376398.7" algo="FTMS"/>
<pk mz="407.147835" i="3348066.8" sn="26.24" a="3115.61" fwhm="0.001027" res="396350.5" algo="FTMS"/>
<pk mz="407.171111" i="1481319.3" sn="10.26" a="1129.64" fwhm="0.000983" res="414099.5" algo="FTMS"/>
<pk mz="407.184222" i="3822698.0" sn="30.30" a="3905.87" fwhm="0.001093" res="372400.6" algo="FTMS"/>
<pk mz="407.220498" i="1688433.0" sn="12.03" a="1217.94" fwhm="0.000909" res="447979.9" algo="FTMS"/>
<pk mz="408.057307" i="1854486.4" sn="13.45" a="1339.73" fwhm="0.000922" res="442697.8" algo="FTMS"/>
<pk mz="408.065384" i="1351448.0" sn="9.15" a="1069.00" fwhm="0.000956" res="426886.5" algo="FTMS"/>
<pk mz="408.068529" i="1675544.6" sn="11.92" a="1279.12" fwhm="0.000938" res="435198.2" algo="FTMS"/>
<pk mz="408.093600" i="2986781.5" sn="23.14" a="2732.84" fwhm="0.000997" res="409443.9" algo="FTMS"/>
<pk mz="408.101816" i="1335071.1" sn="9.01" a="836.49" fwhm="0.000914" res="446574.4" algo="FTMS"/>
<pk mz="408.116510" i="1752610.1" sn="12.58" a="1426.15" fwhm="0.001009" res="404591.3" algo="FTMS"/>
<pk mz="408.151183" i="2111785.0" sn="15.66" a="1692.10" fwhm="0.000972" res="419801.4" algo="FTMS"/>
<pk mz="408.177548" i="1593390.3" sn="11.22" a="1093.89" fwhm="0.000916" res="445716.7" algo="FTMS"/>
<pk mz="408.187631" i="1247792.3" sn="8.26" a="829.97" fwhm="0.000911" res="447859.5" algo="FTMS"/>
<pk mz="409.011548" i="1586644.6" sn="11.06" a="1069.66" fwhm="0.000923" res="443255.1" algo="FTMS"/>
<pk mz="409.041268" i="3901914.5" sn="30.71" a="3936.70" fwhm="0.001090" res="375168.9" algo="FTMS"/>
<pk mz="409.077655" i="6939618.0" sn="56.48" a="6764.11" fwhm="0.001026" res="398767.9" algo="FTMS"/>
<pk mz="409.088893" i="1596900.1" sn="11.15" a="1025.94" fwhm="0.000861" res="475248.0" algo="FTMS"/>
<pk mz="409.114031" i="4622313.0" sn="36.82" a="4575.17" fwhm="0.001027" res="398551.8" algo="FTMS"/>
<pk mz="409.127076" i="2277867.8" sn="16.93" a="1832.82" fwhm="0.000937" res="436631.3" algo="FTMS"/>
<pk mz="409.144974" i="1215983.4" sn="7.92" a="987.48" fwhm="0.001207" res="338980.9" algo="FTMS"/>
<pk mz="409.150468" i="3417072.5" sn="26.59" a="3375.10" fwhm="0.001075" res="380781.4" algo="FTMS"/>
<pk mz="409.163520" i="3464179.3" sn="26.99" a="3387.35" fwhm="0.001059" res="386454.1" algo="FTMS"/>
<pk mz="409.181216" i="1363446.6" sn="9.17" a="1086.77" fwhm="0.001063" res="384902.2" algo="FTMS"/>
<pk mz="409.186831" i="2189815.8" sn="16.18" a="1675.66" fwhm="0.000978" res="418349.7" algo="FTMS"/>
<pk mz="409.199823" i="3548666.5" sn="27.71" a="3357.17" fwhm="0.001056" res="387641.4" algo="FTMS"/>
<pk mz="409.223127" i="3127295.0" sn="24.13" a="2766.85" fwhm="0.000996" res="410718.6" algo="FTMS"/>
<pk mz="409.236259" i="1542401.8" sn="10.69" a="1253.56" fwhm="0.001165" res="351248.3" algo="FTMS"/>
<pk mz="409.311246" i="2250256.8" sn="16.69" a="1943.26" fwhm="0.001054" res="388471.1" algo="FTMS"/>
<pk mz="410.072893" i="1683114.5" sn="11.88" a="1200.45" fwhm="0.000895" res="458101.3" algo="FTMS"/>
<pk mz="410.081047" i="1174700.1" sn="7.57" a="705.29" fwhm="0.000791" res="518570.4" algo="FTMS"/>
<pk mz="410.084162" i="1863084.8" sn="13.41" a="1389.60" fwhm="0.000928" res="442093.9" algo="FTMS"/>
<pk mz="410.109271" i="1417137.9" sn="9.62" a="1033.61" fwhm="0.000970" res="422761.0" algo="FTMS"/>
<pk mz="410.145631" i="1192121.3" sn="7.71" a="840.48" fwhm="0.001154" res="355346.1" algo="FTMS"/>
<pk mz="410.158903" i="1494075.9" sn="10.28" a="1480.40" fwhm="0.001237" res="331611.2" algo="FTMS"/>
<pk mz="410.221596" i="41562312.0" z="-1" sn="350.22" a="45969.46" fwhm="0.001078" res="380712.2" algo="FTMS" component_name="T" deconvoluted_molecular_mass="410.221935" deconvoluted_isotopic_mass="410.221929"/>
<pk mz="411.020557" i="1196395.3" sn="7.75" a="940.15" fwhm="0.001029" res="399491.3" algo="FTMS"/>
<pk mz="411.035866" i="1471214.4" sn="10.08" a="1263.89" fwhm="0.001156" res="355434.6" algo="FTMS"/>
<pk mz="411.056911" i="5521778.5" sn="44.45" a="5867.55" fwhm="0.001068" res="384732.4" algo="FTMS"/>
<pk mz="411.093311" i="5798266.0" sn="46.79" a="5567.50" fwhm="0.001025" res="401189.0" algo="FTMS"/>
<pk mz="411.124107" i="1505664.5" sn="10.37" a="1413.08" fwhm="0.001167" res="352262.8" algo="FTMS"/>
<pk mz="411.129692" i="4428161.5" sn="35.17" a="4360.74" fwhm="0.001055" res="389534.9" algo="FTMS"/>
<pk mz="411.142692" i="1339268.3" sn="8.96" a="876.06" fwhm="0.000837" res="491282.3" algo="FTMS"/>
<pk mz="411.160512" i="1568391.9" sn="10.91" a="1261.90" fwhm="0.001006" res="408672.9" algo="FTMS"/>
<pk mz="411.166057" i="3851657.0" sn="30.28" a="3720.34" fwhm="0.001054" res="390158.1" algo="FTMS"/>
<pk mz="411.179154" i="2197387.8" sn="16.24" a="1994.61" fwhm="0.001006" res="408691.7" algo="FTMS"/>
<pk mz="411.197016" i="1365391.4" sn="9.18" a="1045.23" fwhm="0.001063" res="386660.2" algo="FTMS"/>
<pk mz="411.202470" i="3738000.5" sn="29.31" a="3657.77" fwhm="0.001048" res="392196.2" algo="FTMS"/>
<pk mz="411.224972" i="8995221.0" z="-1" sn="73.92" a="9525.34" fwhm="0.001083" res="379771.6" algo="FTMS" component_name="T" deconvoluted_molecular_mass="410.221935" deconvoluted_isotopic_mass="411.225307"/>
<pk mz="411.238856" i="2653080.0" sn="20.11" a="2420.70" fwhm="0.001077" res="381801.4" algo="FTMS"/>
<pk mz="411.326899" i="2117802.0" sn="15.57" a="2213.88" fwhm="0.001132" res="363380.5" algo="FTMS"/>
<pk mz="412.060285" i="1297984.8" sn="8.61" a="885.37" fwhm="0.000971" res="424503.2" algo="FTMS"/>
<pk mz="412.088590" i="1315910.6" sn="8.76" a="853.04" fwhm="0.000850" res="484966.1" algo="FTMS"/>
<pk mz="412.099916" i="11926089.0" z="-1" sn="98.78" a="13335.77" fwhm="0.001091" res="377816.1" algo="FTMS" component_name="AK" deconvoluted_molecular_mass="412.100028" deconvoluted_isotopic_mass="412.100253"/>
<pk mz="412.138025" i="1121616.9" sn="7.11" a="600.15" fwhm="0.000844" res="488188.6" algo="FTMS"/>
<pk mz="412.147398" i="2489938.8" sn="18.72" a="2204.63" fwhm="0.001019" res="404627.0" algo="FTMS"/>
<pk mz="412.169363" i="1367127.4" sn="9.20" a="1136.72" fwhm="0.001113" res="370176.3" algo="FTMS"/>
<pk mz="412.218655" i="12948065.0" z="-1" sn="107.45" a="14343.37" fwhm="0.001098" res="375374.3" algo="FTMS" component_name="AD" deconvoluted_molecular_mass="412.218999" deconvoluted_isotopic_mass="412.218992"/>
<pk mz="412.966394" i="1741052.5" sn="12.37" a="1520.13" fwhm="0.001152" res="358605.9" algo="FTMS"/>
<pk mz="413.015001" i="1499654.6" sn="10.32" a="1105.25" fwhm="0.000999" res="413318.0" algo="FTMS"/>
<pk mz="413.036133" i="2572555.0" sn="19.42" a="2082.07" fwhm="0.000953" res="433593.0" algo="FTMS"/>
<pk mz="413.051298" i="1337102.3" sn="8.94" a="1252.16" fwhm="0.001139" res="362541.6" algo="FTMS"/>
<pk mz="413.072561" i="6167314.5" sn="49.92" a="6291.90" fwhm="0.001080" res="382360.2" algo="FTMS"/>
<pk mz="413.103372" i="1508377.0" z="-1" sn="10.39" a="1101.53" fwhm="0.000988" res="418291.5" algo="FTMS" component_name="AK" deconvoluted_molecular_mass="412.100028" deconvoluted_isotopic_mass="413.103711"/>
<pk mz="413.108924" i="4798234.0" sn="38.30" a="4840.03" fwhm="0.001107" res="373196.7" algo="FTMS"/>
<pk mz="413.145310" i="4239138.0" sn="33.56" a="3928.07" fwhm="0.001013" res="407958.0" algo="FTMS"/>
<pk mz="413.181707" i="5234473.5" sn="42.01" a="5287.62" fwhm="0.001083" res="381564.4" algo="FTMS"/>
<pk mz="413.204226" i="2353966.0" sn="17.57" a="2274.83" fwhm="0.001062" res="388980.4" algo="FTMS"/>
<pk mz="413.218103" i="5235505.0" sn="42.01" a="5461.46" fwhm="0.001078" res="383417.0" algo="FTMS"/>
<pk mz="413.222036" i="2867505.8" z="-1" sn="21.92" a="2560.65" fwhm="0.001006" res="410797.7" algo="FTMS" component_name="AD" deconvoluted_molecular_mass="412.218999" deconvoluted_isotopic_mass="413.222375"/>
<pk mz="413.254540" i="3387704.5" sn="26.34" a="3280.09" fwhm="0.001084" res="381281.6" algo="FTMS"/>
<pk mz="413.290822" i="1686848.1" sn="11.91" a="1595.45" fwhm="0.001155" res="357849.3" algo="FTMS"/>
<pk mz="414.067890" i="1198562.6" sn="7.76" a="660.68" fwhm="0.000861" res="480641.8" algo="FTMS"/>
<pk mz="414.076024" i="1224932.4" sn="7.99" a="809.98" fwhm="0.000856" res="483765.9" algo="FTMS"/>
<pk mz="414.104262" i="1510634.3" z="-1" sn="10.41" a="1058.97" fwhm="0.000940" res="440346.0" algo="FTMS" component_name="AK" deconvoluted_molecular_mass="412.100028" deconvoluted_isotopic_mass="414.104603"/>
<pk mz="414.185044" i="1301499.3" sn="8.64" a="1058.30" fwhm="0.001017" res="407461.6" algo="FTMS"/>
<pk mz="415.030709" i="1739949.6" sn="12.35" a="1352.25" fwhm="0.000960" res="432274.7" algo="FTMS"/>
<pk mz="415.051770" i="2182322.0" sn="16.11" a="1834.04" fwhm="0.001005" res="413070.4" algo="FTMS"/>
<pk mz="415.067057" i="1734069.3" sn="12.30" a="1344.60" fwhm="0.000985" res="421419.5" algo="FTMS"/>
<pk mz="415.088273" i="2592953.8" sn="19.59" a="2171.69" fwhm="0.000998" res="416119.8" algo="FTMS"/>
<pk mz="415.101701" i="1356988.6" sn="9.10" a="1031.41" fwhm="0.000949" res="437236.4" algo="FTMS"/>
<pk mz="415.124590" i="3870401.5" sn="30.43" a="3967.93" fwhm="0.001085" res="382606.8" algo="FTMS"/>
<pk mz="415.139863" i="1156292.8" sn="7.40" a="638.87" fwhm="0.000820" res="506411.3" algo="FTMS"/>
<pk mz="415.146949" i="1325894.3" sn="8.84" a="1100.28" fwhm="0.001162" res="357360.2" algo="FTMS"/>
<pk mz="415.160980" i="4327625.0" sn="34.31" a="4432.34" fwhm="0.001083" res="383453.3" algo="FTMS"/>
<pk mz="415.183440" i="1358029.9" sn="9.11" a="945.70" fwhm="0.001011" res="410768.6" algo="FTMS"/>
<pk mz="415.189128" i="3379407.0" sn="26.26" a="3129.21" fwhm="0.001017" res="408226.1" algo="FTMS"/>
<pk mz="415.194888" i="6425808.5" sn="52.11" a="6908.81" fwhm="0.001104" res="376010.1" algo="FTMS"/>
<pk mz="415.197366" i="6501585.0" sn="52.75" a="6827.83" fwhm="0.001091" res="380411.3" algo="FTMS"/>
<pk mz="415.219814" i="4262101.5" sn="33.75" a="4219.93" fwhm="0.001097" res="378536.7" algo="FTMS"/>
<pk mz="415.233715" i="3970264.5" sn="31.28" a="3836.57" fwhm="0.001036" res="400665.0" algo="FTMS"/>
<pk mz="415.270089" i="3437280.3" sn="26.75" a="3402.03" fwhm="0.001111" res="373912.5" algo="FTMS"/>
<pk mz="416.062409" i="1300616.8" sn="8.62" a="806.10" fwhm="0.000919" res="452613.8" algo="FTMS"/>
<pk mz="416.091521" i="1154703.0" sn="7.39" a="738.05" fwhm="0.000927" res="448981.7" algo="FTMS"/>
<pk mz="416.127998" i="1308054.8" sn="8.69" a="1127.30" fwhm="0.001142" res="364434.9" algo="FTMS"/>
<pk mz="416.131269" i="1258135.4" sn="8.26" a="980.77" fwhm="0.001108" res="375555.1" algo="FTMS"/>
<pk mz="416.156158" i="1250460.8" sn="8.20" a="946.36" fwhm="0.000947" res="439437.9" algo="FTMS"/>
<pk mz="416.164230" i="1244318.5" sn="8.15" a="848.90" fwhm="0.001013" res="410666.4" algo="FTMS"/>
<pk mz="416.167413" i="1262239.1" sn="8.30" a="682.28" fwhm="0.000822" res="506399.3" algo="FTMS"/>
<pk mz="416.192622" i="2677156.5" sn="20.30" a="2555.36" fwhm="0.001099" res="378574.9" algo="FTMS"/>
<pk mz="416.198241" i="1590949.8" sn="11.09" a="1783.10" fwhm="0.001352" res="307846.3" algo="FTMS"/>
<pk mz="416.200801" i="1494438.3" sn="10.27" a="1237.60" fwhm="0.001045" res="398314.7" algo="FTMS"/>
<pk mz="417.010033" i="1241683.6" sn="8.12" a="896.35" fwhm="0.001028" res="405752.4" algo="FTMS"/>
<pk mz="417.046321" i="2393691.3" sn="17.90" a="2312.04" fwhm="0.001149" res="362988.1" algo="FTMS"/>
<pk mz="417.067485" i="2077791.9" sn="15.22" a="1925.12" fwhm="0.001033" res="403884.1" algo="FTMS"/>
<pk mz="417.082688" i="2590819.3" sn="19.57" a="2688.70" fwhm="0.001167" res="357408.6" algo="FTMS"/>
<pk mz="417.093742" i="1135845.5" sn="7.23" a="982.28" fwhm="0.001160" res="359675.8" algo="FTMS"/>
<pk mz="417.103871" i="1704807.8" sn="12.05" a="1397.52" fwhm="0.001025" res="406971.2" algo="FTMS"/>
<pk mz="417.106027" i="1506408.1" sn="10.37" a="1376.08" fwhm="0.001121" res="371988.3" algo="FTMS"/>
<pk mz="417.115154" i="1526890.1" sn="10.54" a="1179.20" fwhm="0.000961" res="433834.3" algo="FTMS"/>
<pk mz="417.119155" i="1963883.0" sn="14.25" a="2030.88" fwhm="0.001100" res="379247.2" algo="FTMS"/>
<pk mz="417.140308" i="3346031.5" sn="25.98" a="3342.82" fwhm="0.001105" res="377352.3" algo="FTMS"/>
<pk mz="417.151514" i="2339954.0" sn="17.44" a="2063.43" fwhm="0.001020" res="409015.5" algo="FTMS"/>
<pk mz="417.162798" i="1130868.4" sn="7.18" a="811.80" fwhm="0.000962" res="433814.2" algo="FTMS"/>
<pk mz="417.168516" i="1471861.6" sn="10.08" a="1241.04" fwhm="0.001079" res="386491.8" algo="FTMS"/>
<pk mz="417.176633" i="4944503.5" sn="39.54" a="5251.38" fwhm="0.001107" res="376836.7" algo="FTMS"/>
<pk mz="417.187864" i="3438713.8" sn="26.76" a="3245.29" fwhm="0.001016" res="410439.7" algo="FTMS"/>
<pk mz="417.189565" i="2139258.3" sn="15.74" a="2146.11" fwhm="0.001129" res="369408.8" algo="FTMS"/>
<pk mz="417.199486" i="3312252.3" sn="25.69" a="5100.49" fwhm="0.001625" res="256754.6" algo="FTMS"/>
<pk mz="417.210462" i="333665920.0" z="-1" sn="2828.48" a="367054.34" fwhm="0.001105" res="377573.9" algo="FTMS" component_name="A" deconvoluted_molecular_mass="417.210817" deconvoluted_isotopic_mass="417.210809"/>
<pk mz="417.249477" i="2361735.0" sn="17.63" a="2550.92" fwhm="0.001236" res="337554.7" algo="FTMS"/>
<pk mz="417.285957" i="1268110.9" sn="8.35" a="1000.09" fwhm="0.000985" res="423692.3" algo="FTMS"/>
<pk mz="418.041544" i="2018354.0" sn="14.71" a="2048.44" fwhm="0.001208" res="346196.5" algo="FTMS"/>
<pk mz="418.077995" i="1428793.9" sn="9.71" a="1122.40" fwhm="0.001040" res="402174.0" algo="FTMS"/>
<pk mz="418.118469" i="1281602.6" sn="8.46" a="843.11" fwhm="0.000963" res="434124.7" algo="FTMS"/>
<pk mz="418.135451" i="1369286.3" sn="9.20" a="1227.90" fwhm="0.001212" res="345021.4" algo="FTMS"/>
<pk mz="418.143569" i="1394760.0" sn="9.42" a="1204.35" fwhm="0.001112" res="376177.1" algo="FTMS"/>
<pk mz="418.154768" i="1488970.5" sn="10.22" a="1329.14" fwhm="0.001146" res="364943.0" algo="FTMS"/>
<pk mz="418.171957" i="3125582.3" sn="24.10" a="2825.70" fwhm="0.001018" res="410673.9" algo="FTMS"/>
<pk mz="418.213843" i="75863896.0" z="-1" sn="641.23" a="88847.11" fwhm="0.001122" res="372840.6" algo="FTMS" component_name="A" deconvoluted_molecular_mass="417.210817" deconvoluted_isotopic_mass="418.214191"/>
<pk mz="419.025641" i="2566151.5" sn="19.18" a="2383.00" fwhm="0.001035" res="404756.3" algo="FTMS"/>
<pk mz="419.062034" i="3197967.5" sn="24.50" a="2965.55" fwhm="0.001036" res="404620.9" algo="FTMS"/>
<pk mz="419.073323" i="1634066.0" sn="11.35" a="1427.27" fwhm="0.001091" res="383992.9" algo="FTMS"/>
<pk mz="419.098390" i="4836375.5" sn="38.27" a="5002.81" fwhm="0.001120" res="374243.9" algo="FTMS"/>
<pk mz="419.109621" i="2063897.9" sn="14.96" a="1850.05" fwhm="0.001035" res="404983.7" algo="FTMS"/>
<pk mz="419.121853" i="1681436.6" sn="11.74" a="1389.48" fwhm="0.001111" res="377389.4" algo="FTMS"/>
<pk mz="419.134731" i="1890591.4" sn="13.50" a="1595.23" fwhm="0.001084" res="386747.3" algo="FTMS"/>
<pk mz="419.147788" i="2121250.3" sn="15.44" a="1968.85" fwhm="0.001090" res="384520.4" algo="FTMS"/>
<pk mz="419.171162" i="1481255.3" sn="10.06" a="1277.26" fwhm="0.001075" res="389840.1" algo="FTMS"/>
<pk mz="419.184173" i="2176554.3" sn="15.91" a="1815.41" fwhm="0.000969" res="432382.4" algo="FTMS"/>
<pk mz="419.192253" i="2598444.0" sn="19.45" a="2318.79" fwhm="0.001051" res="398837.8" algo="FTMS"/>
<pk mz="419.206322" i="12281903.0" z="-1" sn="100.87" a="13964.18" fwhm="0.001121" res="373817.2" algo="FTMS" component_name="AI" deconvoluted_molecular_mass="419.206665" deconvoluted_isotopic_mass="419.206672"/>
<pk mz="419.214811" i="2252336.8" sn="16.54" a="2398.80" fwhm="0.001145" res="366065.3" algo="FTMS"/>
<pk mz="419.217227" i="7917617.5" z="-1" sn="64.18" a="8596.62" fwhm="0.001092" res="383781.4" algo="FTMS" component_name="A" deconvoluted_molecular_mass="417.210817" deconvoluted_isotopic_mass="419.217578"/>
<pk mz="419.220692" i="1729074.1" sn="12.14" a="1321.25" fwhm="0.000944" res="443867.9" algo="FTMS"/>
<pk mz="419.228619" i="1549875.9" sn="10.64" a="1170.92" fwhm="0.001031" res="406682.0" algo="FTMS"/>
<pk mz="420.057191" i="1968617.0" sn="14.16" a="1888.63" fwhm="0.001055" res="398154.6" algo="FTMS"/>
<pk mz="420.066200" i="1976043.0" sn="14.22" a="1726.42" fwhm="0.001224" res="343105.9" algo="FTMS"/>
<pk mz="420.068659" i="1365483.6" sn="9.09" a="1113.68" fwhm="0.001074" res="391033.7" algo="FTMS"/>
<pk mz="420.093696" i="1742577.0" sn="12.26" a="1617.70" fwhm="0.001217" res="345145.6" algo="FTMS"/>
<pk mz="420.125198" i="1626872.0" sn="11.28" a="1422.25" fwhm="0.001066" res="394000.7" algo="FTMS"/>
<pk mz="420.151193" i="1939709.6" sn="13.91" a="1422.12" fwhm="0.000963" res="436344.6" algo="FTMS"/>
<pk mz="420.161647" i="1618432.0" sn="11.21" a="1205.67" fwhm="0.000994" res="422790.9" algo="FTMS"/>
<pk mz="420.187461" i="2468613.5" sn="18.36" a="2074.74" fwhm="0.001027" res="409132.4" algo="FTMS"/>
<pk mz="420.209626" i="3137290.5" z="-1" sn="23.98" a="3175.89" fwhm="0.001111" res="378360.6" algo="FTMS" component_name="AI" deconvoluted_molecular_mass="419.206665" deconvoluted_isotopic_mass="420.209979"/>
<pk mz="421.041211" i="3150785.5" sn="24.09" a="3160.82" fwhm="0.001085" res="387906.7" algo="FTMS"/>
<pk mz="421.052830" i="1145924.1" sn="7.24" a="983.95" fwhm="0.001444" res="291622.5" algo="FTMS"/>
<pk mz="421.077659" i="5770697.5" sn="46.12" a="5812.42" fwhm="0.001083" res="388697.9" algo="FTMS"/>
<pk mz="421.088863" i="1917644.0" sn="13.73" a="1661.14" fwhm="0.001060" res="397329.9" algo="FTMS"/>
<pk mz="421.101104" i="1230670.8" sn="7.95" a="1016.00" fwhm="0.001168" res="360393.4" algo="FTMS"/>
<pk mz="421.114088" i="3031505.5" sn="23.09" a="3092.32" fwhm="0.001069" res="394071.3" algo="FTMS"/>
<pk mz="421.126990" i="1660372.4" sn="11.56" a="1434.91" fwhm="0.001067" res="394861.4" algo="FTMS"/>
<pk mz="421.137468" i="1312214.8" sn="8.64" a="1147.28" fwhm="0.001136" res="370807.7" algo="FTMS"/>
<pk mz="421.150412" i="2098649.5" sn="15.25" a="1656.87" fwhm="0.000965" res="436595.0" algo="FTMS"/>
<pk mz="421.155380" i="1838810.8" sn="13.06" a="1693.15" fwhm="0.001091" res="386075.5" algo="FTMS"/>
<pk mz="421.163453" i="4288988.5" sn="33.66" a="4700.51" fwhm="0.001165" res="361543.0" algo="FTMS"/>
<pk mz="421.186694" i="1221985.6" sn="7.88" a="1351.23" fwhm="0.001405" res="299710.3" algo="FTMS"/>
<pk mz="421.199882" i="2487780.5" sn="18.52" a="2514.95" fwhm="0.001143" res="368508.2" algo="FTMS"/>
<pk mz="421.226538" i="13832682.0" z="-1" sn="113.91" a="15490.89" fwhm="0.001125" res="374453.8" algo="FTMS" component_name="AA" deconvoluted_molecular_mass="421.226893" deconvoluted_isotopic_mass="421.226893"/>
<pk mz="421.236343" i="1282284.6" sn="8.38" a="1037.67" fwhm="0.001037" res="406172.6" algo="FTMS"/>
<pk mz="422.036602" i="1187229.8" sn="7.58" a="814.20" fwhm="0.001050" res="401830.9" algo="FTMS"/>
<pk mz="422.042550" i="1162527.1" sn="7.38" a="954.24" fwhm="0.001107" res="381302.6" algo="FTMS"/>
<pk mz="422.072959" i="2185893.8" sn="15.98" a="2103.69" fwhm="0.001098" res="384381.4" algo="FTMS"/>
<pk mz="422.080862" i="1334439.6" sn="8.82" a="974.30" fwhm="0.000966" res="437024.5" algo="FTMS"/>
<pk mz="422.084238" i="3993768.3" sn="31.18" a="4066.76" fwhm="0.001153" res="365953.4" algo="FTMS"/>
<pk mz="422.109445" i="1159597.9" sn="7.35" a="1081.00" fwhm="0.001263" res="334284.8" algo="FTMS"/>
<pk mz="422.157194" i="1232184.5" sn="7.96" a="1032.86" fwhm="0.001127" res="374741.8" algo="FTMS"/>
<pk mz="422.166797" i="1884858.6" sn="13.45" a="1415.34" fwhm="0.000968" res="435900.8" algo="FTMS"/>
<pk mz="422.229879" i="2970312.8" z="-1" sn="22.58" a="3059.79" fwhm="0.001092" res="386664.3" algo="FTMS" component_name="AA" deconvoluted_molecular_mass="421.226893" deconvoluted_isotopic_mass="422.230236"/>
<pk mz="423.020588" i="1608568.8" sn="11.12" a="1144.63" fwhm="0.000920" res="459633.7" algo="FTMS"/>
<pk mz="423.056898" i="4551553.0" sn="35.87" a="4643.85" fwhm="0.001108" res="381812.0" algo="FTMS"/>
<pk mz="423.073931" i="8846213.0" z="-1" sn="71.98" a="9963.18" fwhm="0.001158" res="365197.7" algo="FTMS" component_name="BI" deconvoluted_molecular_mass="423.073588" deconvoluted_isotopic_mass="423.074289"/>
<pk mz="423.093322" i="5004169.0" sn="39.67" a="5275.75" fwhm="0.001120" res="377786.3" algo="FTMS"/>
<pk mz="423.104700" i="1980299.5" sn="14.25" a="1636.03" fwhm="0.001018" res="415623.5" algo="FTMS"/>
<pk mz="423.129733" i="3205009.0" sn="24.55" a="3147.25" fwhm="0.001113" res="380330.2" algo="FTMS"/>
<pk mz="423.141078" i="1778835.6" sn="12.56" a="1668.95" fwhm="0.001138" res="371777.8" algo="FTMS"/>
<pk mz="423.142757" i="2097044.0" sn="15.23" a="1798.17" fwhm="0.001028" res="411463.2" algo="FTMS"/>
<pk mz="423.152144" i="1138070.1" sn="7.17" a="768.31" fwhm="0.001032" res="409954.4" algo="FTMS"/>
<pk mz="423.166015" i="2016153.3" sn="14.55" a="1488.02" fwhm="0.000944" res="448118.3" algo="FTMS"/>
<pk mz="423.179162" i="3452828.3" sn="26.63" a="3116.13" fwhm="0.001022" res="414236.2" algo="FTMS"/>
<pk mz="423.202415" i="1746593.4" sn="12.28" a="1763.71" fwhm="0.001315" res="321751.8" algo="FTMS"/>
<pk mz="423.205807" i="2097058.1" sn="15.23" a="1875.10" fwhm="0.001069" res="395900.3" algo="FTMS"/>
<pk mz="423.215453" i="1833124.3" sn="13.01" a="1532.55" fwhm="0.001029" res="411237.4" algo="FTMS"/>
<pk mz="423.238848" i="13360041.0" z="-1" sn="109.93" a="15409.08" fwhm="0.001145" res="369798.3" algo="FTMS" component_name="AC" deconvoluted_molecular_mass="423.239200" deconvoluted_isotopic_mass="423.239207"/>
<pk mz="424.060178" i="1482337.4" sn="10.06" a="1023.95" fwhm="0.000948" res="447465.5" algo="FTMS"/>
<pk mz="424.073557" i="2058340.4" z="-1" sn="14.90" a="1834.76" fwhm="0.001019" res="416172.6" algo="FTMS" component_name="BI" deconvoluted_molecular_mass="423.073588" deconvoluted_isotopic_mass="424.073917"/>
<pk mz="424.088646" i="1592935.8" sn="10.99" a="1577.45" fwhm="0.001155" res="367217.8" algo="FTMS"/>
<pk mz="424.096586" i="1420137.6" sn="9.54" a="1546.83" fwhm="0.001416" res="299490.1" algo="FTMS"/>
<pk mz="424.124924" i="1332079.9" sn="8.80" a="1027.60" fwhm="0.001024" res="414034.8" algo="FTMS"/>
<pk mz="424.137953" i="1433458.9" sn="9.65" a="1046.72" fwhm="0.000975" res="435095.6" algo="FTMS"/>
<pk mz="424.242159" i="3533450.3" z="-1" sn="27.31" a="3482.12" fwhm="0.001091" res="388932.1" algo="FTMS" component_name="AC" deconvoluted_molecular_mass="423.239200" deconvoluted_isotopic_mass="424.242520"/>
<pk mz="425.036222" i="3088189.0" sn="23.56" a="3122.14" fwhm="0.001137" res="373744.9" algo="FTMS"/>
<pk mz="425.070982" i="3877700.8" sn="30.20" a="4096.24" fwhm="0.001256" res="338308.9" algo="FTMS"/>
<pk mz="425.072552" i="5784901.0" sn="46.24" a="6370.44" fwhm="0.001158" res="367170.8" algo="FTMS"/>
<pk mz="425.108975" i="4736333.5" sn="37.42" a="5095.11" fwhm="0.001135" res="374438.2" algo="FTMS"/>
<pk mz="425.145322" i="3085653.5" sn="23.54" a="2774.07" fwhm="0.001020" res="416876.1" algo="FTMS"/>
<pk mz="425.158287" i="1492824.5" sn="10.15" a="1585.48" fwhm="0.001332" res="319091.3" algo="FTMS"/>
<pk mz="425.181771" i="3004765.8" sn="22.86" a="2835.06" fwhm="0.001086" res="391628.3" algo="FTMS"/>
<pk mz="425.194789" i="1608288.8" sn="11.12" a="1143.32" fwhm="0.000962" res="442111.3" algo="FTMS"/>
<pk mz="425.218184" i="2515814.0" sn="18.75" a="2379.70" fwhm="0.001083" res="392666.9" algo="FTMS"/>
<pk mz="426.067853" i="1831206.3" sn="12.99" a="1562.49" fwhm="0.001055" res="403882.3" algo="FTMS"/>
<pk mz="426.075815" i="1304104.0" sn="8.56" a="995.93" fwhm="0.001045" res="407774.8" algo="FTMS"/>
<pk mz="426.104135" i="1226798.4" sn="7.91" a="796.56" fwhm="0.000940" res="453230.2" algo="FTMS"/>
<pk mz="427.030677" i="1134080.9" sn="7.13" a="692.40" fwhm="0.000892" res="478602.9" algo="FTMS"/>
<pk mz="427.051808" i="3760389.8" sn="29.21" a="3855.44" fwhm="0.001103" res="387047.5" algo="FTMS"/>
<pk mz="427.088207" i="6156046.0" sn="49.35" a="6836.66" fwhm="0.001135" res="376421.4" algo="FTMS"/>
<pk mz="427.124597" i="3587862.3" sn="27.76" a="3489.23" fwhm="0.001080" res="395319.9" algo="FTMS"/>
<pk mz="427.161022" i="3565854.5" sn="27.57" a="3554.90" fwhm="0.001105" res="386670.6" algo="FTMS"/>
<pk mz="427.197365" i="5595943.0" sn="44.64" a="6397.67" fwhm="0.001197" res="357000.3" algo="FTMS"/>
<pk mz="427.233797" i="4261679.0" sn="33.42" a="4405.74" fwhm="0.001109" res="385104.9" algo="FTMS"/>
<pk mz="427.270141" i="1705271.4" sn="11.93" a="1256.54" fwhm="0.000952" res="448671.4" algo="FTMS"/>
<pk mz="427.306423" i="1616831.8" sn="11.19" a="1701.59" fwhm="0.001395" res="306364.5" algo="FTMS"/>
<pk mz="428.054980" i="1218282.6" sn="7.83" a="885.38" fwhm="0.001143" res="374468.6" algo="FTMS"/>
<pk mz="428.091645" i="1649395.0" sn="11.46" a="1322.04" fwhm="0.001016" res="421191.2" algo="FTMS"/>
<pk mz="428.127884" i="1298427.3" sn="8.51" a="1071.23" fwhm="0.001066" res="401458.4" algo="FTMS"/>
<pk mz="428.130118" i="1209851.8" sn="7.76" a="931.97" fwhm="0.001036" res="413097.2" algo="FTMS"/>
<pk mz="428.164315" i="1235075.5" sn="7.97" a="1202.49" fwhm="0.001223" res="350021.4" algo="FTMS"/>
<pk mz="428.178353" i="1211782.8" sn="7.78" a="1173.58" fwhm="0.001272" res="336706.3" algo="FTMS"/>
<pk mz="428.200703" i="1643275.9" sn="11.41" a="1867.63" fwhm="0.001356" res="315826.2" algo="FTMS"/>
<pk mz="428.237027" i="1163924.3" sn="7.38" a="1114.94" fwhm="0.001259" res="340012.2" algo="FTMS"/>
<pk mz="429.009863" i="1213893.3" sn="7.79" a="792.51" fwhm="0.000955" res="449338.7" algo="FTMS"/>
<pk mz="429.031188" i="1188554.1" sn="7.58" a="839.35" fwhm="0.001105" res="388258.1" algo="FTMS"/>
<pk mz="429.046406" i="2084557.6" sn="15.11" a="1959.42" fwhm="0.001105" res="388371.4" algo="FTMS"/>
<pk mz="429.067502" i="3996882.5" sn="31.19" a="4903.59" fwhm="0.001295" res="331322.4" algo="FTMS"/>
<pk mz="429.103800" i="3749594.8" sn="29.11" a="4298.00" fwhm="0.001187" res="361596.7" algo="FTMS"/>
<pk mz="429.140236" i="3887331.3" sn="29.99" a="4361.12" fwhm="0.001226" res="349993.7" algo="FTMS"/>
<pk mz="429.176674" i="6222059.5" sn="49.44" a="7569.56" fwhm="0.001204" res="356501.8" algo="FTMS"/>
<pk mz="429.199077" i="1759216.6" sn="12.26" a="1429.23" fwhm="0.001038" res="413351.9" algo="FTMS"/>
<pk mz="429.210473" i="1789171.4" sn="12.51" a="1507.19" fwhm="0.001015" res="423031.4" algo="FTMS"/>
<pk mz="429.213048" i="6469876.0" sn="51.50" a="7426.59" fwhm="0.001168" res="367623.7" algo="FTMS"/>
<pk mz="429.235537" i="3611897.0" sn="27.70" a="3691.85" fwhm="0.001123" res="382152.0" algo="FTMS"/>
<pk mz="429.249395" i="4261116.0" sn="33.10" a="4601.43" fwhm="0.001142" res="375854.9" algo="FTMS"/>
<pk mz="429.285779" i="2196228.5" sn="15.90" a="1932.80" fwhm="0.001053" res="407520.8" algo="FTMS"/>
<pk mz="430.078043" i="1166778.9" sn="7.33" a="915.10" fwhm="0.001040" res="413719.6" algo="FTMS"/>
<pk mz="430.143595" i="1312970.0" sn="8.54" a="981.75" fwhm="0.001079" res="398659.4" algo="FTMS"/>
<pk mz="430.146918" i="1372618.8" sn="9.04" a="1246.00" fwhm="0.001197" res="359305.0" algo="FTMS"/>
<pk mz="430.171909" i="1406160.5" sn="9.32" a="1049.37" fwhm="0.001056" res="407214.7" algo="FTMS"/>
<pk mz="430.180073" i="1413074.4" sn="9.38" a="1086.82" fwhm="0.000993" res="433104.7" algo="FTMS"/>
<pk mz="430.182991" i="1371859.0" sn="9.03" a="1254.57" fwhm="0.001227" res="350701.6" algo="FTMS"/>
<pk mz="430.194273" i="1332181.6" sn="8.70" a="859.14" fwhm="0.001025" res="419824.8" algo="FTMS"/>
<pk mz="430.216291" i="1450970.8" sn="9.69" a="1131.54" fwhm="0.001105" res="389392.9" algo="FTMS"/>
<pk mz="431.025551" i="2018453.5" sn="14.42" a="2065.12" fwhm="0.001212" res="355658.5" algo="FTMS"/>
<pk mz="431.046693" i="1458842.4" sn="9.76" a="1111.47" fwhm="0.001048" res="411302.2" algo="FTMS"/>
<pk mz="431.061995" i="2747550.0" sn="20.49" a="2658.82" fwhm="0.001120" res="384921.0" algo="FTMS"/>
<pk mz="431.083148" i="2770594.8" sn="20.68" a="2732.73" fwhm="0.001125" res="383127.4" algo="FTMS"/>
<pk mz="431.098424" i="3111590.3" sn="23.52" a="3284.17" fwhm="0.001165" res="369989.4" algo="FTMS"/>
<pk mz="431.119591" i="1967275.3" sn="13.99" a="1795.68" fwhm="0.001046" res="412354.9" algo="FTMS"/>
<pk mz="431.130665" i="2841261.8" sn="21.27" a="3048.40" fwhm="0.001194" res="361139.4" algo="FTMS"/>
<pk mz="431.134904" i="1749166.8" sn="12.18" a="1499.23" fwhm="0.001153" res="374058.2" algo="FTMS"/>
<pk mz="431.155919" i="3092147.8" sn="23.36" a="3042.44" fwhm="0.001081" res="398857.1" algo="FTMS"/>
<pk mz="431.178366" i="2510520.8" sn="18.52" a="2641.63" fwhm="0.001204" res="358194.0" algo="FTMS"/>
<pk mz="431.184119" i="1762234.1" sn="12.28" a="1424.37" fwhm="0.001046" res="412125.7" algo="FTMS"/>
<pk mz="431.189813" i="1352379.5" sn="8.87" a="1135.04" fwhm="0.001163" res="370912.0" algo="FTMS"/>
<pk mz="431.192290" i="5357244.0" sn="42.23" a="6301.92" fwhm="0.001201" res="358887.4" algo="FTMS"/>
<pk mz="431.214876" i="2285761.3" sn="16.65" a="2326.95" fwhm="0.001164" res="370426.1" algo="FTMS"/>
<pk mz="431.226171" i="25830084.0" z="-1" sn="212.76" a="31425.25" fwhm="0.001189" res="362809.3" algo="FTMS" component_name="c" deconvoluted_molecular_mass="431.226667" deconvoluted_isotopic_mass="431.226546"/>
<pk mz="431.228562" i="4264644.5" sn="33.13" a="4565.33" fwhm="0.001182" res="364828.2" algo="FTMS"/>
<pk mz="431.264992" i="2368204.8" sn="17.33" a="2446.27" fwhm="0.001223" res="352653.2" algo="FTMS"/>
<pk mz="432.057279" i="2088836.4" sn="15.00" a="1919.47" fwhm="0.001101" res="392283.1" algo="FTMS"/>
<pk mz="432.065291" i="1169286.3" sn="7.34" a="927.37" fwhm="0.001119" res="385984.0" algo="FTMS"/>
<pk mz="432.093704" i="2292108.8" sn="16.70" a="2084.42" fwhm="0.001101" res="392517.8" algo="FTMS"/>
<pk mz="432.134163" i="4005782.3" sn="30.97" a="4381.42" fwhm="0.001178" res="366766.8" algo="FTMS"/>
<pk mz="432.151241" i="1761690.1" sn="12.28" a="1471.10" fwhm="0.001164" res="371324.3" algo="FTMS"/>
<pk mz="432.187569" i="3105698.5" sn="23.47" a="3038.39" fwhm="0.001103" res="391684.6" algo="FTMS"/>
<pk mz="432.223871" i="1434795.0" sn="9.56" a="1686.21" fwhm="0.001490" res="290129.7" algo="FTMS"/>
<pk mz="432.229521" i="7134124.5" z="-1" sn="57.03" a="8471.79" fwhm="0.001222" res="353567.5" algo="FTMS" component_name="c" deconvoluted_molecular_mass="431.226667" deconvoluted_isotopic_mass="432.229898"/>
<pk mz="432.231833" i="1364396.9" sn="8.97" a="1139.26" fwhm="0.001192" res="362632.8" algo="FTMS"/>
<pk mz="433.041251" i="3605609.0" sn="27.64" a="4048.22" fwhm="0.001217" res="355797.2" algo="FTMS"/>
<pk mz="433.052536" i="1922667.5" sn="13.62" a="1584.36" fwhm="0.000996" res="434621.2" algo="FTMS"/>
<pk mz="433.062444" i="1420653.9" sn="9.44" a="1241.80" fwhm="0.001083" res="399967.9" algo="FTMS"/>
<pk mz="433.077632" i="4190321.3" sn="32.51" a="4208.83" fwhm="0.001096" res="395224.2" algo="FTMS"/>
<pk mz="433.088839" i="1183860.0" sn="7.46" a="927.58" fwhm="0.001102" res="393049.6" algo="FTMS"/>
<pk mz="433.098634" i="1703542.3" sn="11.79" a="1955.77" fwhm="0.001339" res="323489.2" algo="FTMS"/>
<pk mz="433.114027" i="2640505.8" sn="19.60" a="2761.92" fwhm="0.001157" res="374432.2" algo="FTMS"/>
<pk mz="433.135264" i="1707646.8" sn="11.83" a="1931.26" fwhm="0.001263" res="342877.9" algo="FTMS"/>
<pk mz="433.137401" i="4162687.3" sn="32.28" a="4683.01" fwhm="0.001207" res="358937.3" algo="FTMS"/>
<pk mz="433.150482" i="1438594.3" sn="9.59" a="1097.10" fwhm="0.000994" res="435760.3" algo="FTMS"/>
<pk mz="433.163503" i="2474117.3" sn="18.21" a="2270.17" fwhm="0.001066" res="406210.1" algo="FTMS"/>
<pk mz="433.171526" i="2708615.3" sn="20.16" a="2698.27" fwhm="0.001090" res="397514.1" algo="FTMS"/>
<pk mz="433.194240" i="1224588.5" sn="7.80" a="943.32" fwhm="0.001122" res="385919.7" algo="FTMS"/>
<pk mz="433.199954" i="3082381.8" sn="23.28" a="3117.92" fwhm="0.001141" res="379775.5" algo="FTMS"/>
<pk mz="433.205452" i="5454991.0" sn="43.04" a="6161.49" fwhm="0.001205" res="359367.7" algo="FTMS"/>
<pk mz="433.207967" i="3452047.8" sn="26.36" a="3769.62" fwhm="0.001223" res="354321.7" algo="FTMS"/>
<pk mz="433.221775" i="1248146.9" sn="8.00" a="1207.21" fwhm="0.001191" res="363691.2" algo="FTMS"/>
<pk mz="433.244285" i="1149592.1" sn="7.18" a="886.68" fwhm="0.001045" res="414701.4" algo="FTMS"/>
<pk mz="433.280805" i="1386400.6" sn="9.15" a="1345.12" fwhm="0.001243" res="348705.2" algo="FTMS"/>
<pk mz="434.036575" i="1489488.6" sn="10.01" a="1206.21" fwhm="0.001101" res="394157.9" algo="FTMS"/>
<pk mz="434.072872" i="3751257.3" sn="28.85" a="4252.88" fwhm="0.001227" res="353790.3" algo="FTMS"/>
<pk mz="434.081950" i="2450267.3" sn="18.01" a="2712.56" fwhm="0.001185" res="366160.4" algo="FTMS"/>
<pk mz="434.109390" i="1820769.6" sn="12.77" a="1670.13" fwhm="0.001095" res="396277.7" algo="FTMS"/>
<pk mz="434.117490" i="1311331.5" sn="8.52" a="1025.14" fwhm="0.001053" res="412287.7" algo="FTMS"/>
<pk mz="434.130495" i="1565030.6" sn="10.64" a="1230.50" fwhm="0.001077" res="403074.3" algo="FTMS"/>
<pk mz="434.140808" i="5176681.0" sn="40.72" a="5882.60" fwhm="0.001203" res="360797.5" algo="FTMS"/>
<pk mz="434.166758" i="3658607.0" sn="28.07" a="4203.47" fwhm="0.001227" res="353730.7" algo="FTMS"/>
<pk mz="434.203222" i="2716023.5" sn="20.22" a="2709.13" fwhm="0.001141" res="380627.7" algo="FTMS"/>
<pk mz="434.208867" i="1320312.9" sn="8.60" a="1058.53" fwhm="0.001092" res="397807.1" algo="FTMS"/>
<pk mz="434.239443" i="1251200.0" z="-1" sn="8.02" a="992.46" fwhm="0.001086" res="400000.8" algo="FTMS" component_name="c" deconvoluted_molecular_mass="431.226667" deconvoluted_isotopic_mass="434.239824"/>
<pk mz="435.020527" i="2256950.5" sn="16.40" a="2380.65" fwhm="0.001248" res="348607.7" algo="FTMS"/>
<pk mz="435.056900" i="4972095.0" sn="39.01" a="5309.70" fwhm="0.001145" res="379854.6" algo="FTMS"/>
<pk mz="435.068141" i="1895489.5" sn="13.39" a="1577.39" fwhm="0.001090" res="399297.0" algo="FTMS"/>
<pk mz="435.076280" i="1274435.4" sn="8.21" a="1087.86" fwhm="0.001180" res="368787.7" algo="FTMS"/>
<pk mz="435.093283" i="6542919.5" sn="52.10" a="7351.37" fwhm="0.001168" res="372579.8" algo="FTMS"/>
<pk mz="435.104422" i="1449034.0" sn="9.67" a="1470.75" fwhm="0.001268" res="343141.0" algo="FTMS"/>
<pk mz="435.116674" i="3959372.8" sn="30.58" a="4256.26" fwhm="0.001178" res="369463.2" algo="FTMS"/>
<pk mz="435.129658" i="3818064.0" sn="29.40" a="4241.80" fwhm="0.001203" res="361809.0" algo="FTMS"/>
<pk mz="435.142834" i="2665555.0" sn="19.80" a="2807.82" fwhm="0.001229" res="354158.3" algo="FTMS"/>
<pk mz="435.166008" i="2128984.3" sn="15.33" a="2216.83" fwhm="0.001202" res="362159.2" algo="FTMS"/>
<pk mz="435.170138" i="2972761.3" sn="22.36" a="2821.24" fwhm="0.001072" res="406068.6" algo="FTMS"/>
<pk mz="435.179105" i="3762779.5" sn="28.94" a="4267.72" fwhm="0.001254" res="347149.4" algo="FTMS"/>
<pk mz="435.186896" i="1302493.3" sn="8.45" a="1554.61" fwhm="0.001467" res="296616.2" algo="FTMS"/>
<pk mz="435.202474" i="1244256.9" sn="7.96" a="946.25" fwhm="0.001067" res="407781.7" algo="FTMS"/>
<pk mz="435.215557" i="2998884.0" sn="22.58" a="2866.21" fwhm="0.001108" res="392874.4" algo="FTMS"/>
<pk mz="435.223615" i="1304421.9" sn="8.46" a="1395.67" fwhm="0.001476" res="294909.7" algo="FTMS"/>
<pk mz="436.052101" i="2402599.8" sn="17.61" a="2729.32" fwhm="0.001329" res="328217.5" algo="FTMS"/>
<pk mz="436.060184" i="1472553.6" sn="9.86" a="1190.53" fwhm="0.000987" res="441700.4" algo="FTMS"/>
<pk mz="436.088481" i="3866928.3" sn="29.81" a="4431.99" fwhm="0.001229" res="354785.5" algo="FTMS"/>
<pk mz="436.096620" i="2002738.1" sn="14.28" a="2047.45" fwhm="0.001200" res="363443.0" algo="FTMS"/>
<pk mz="436.099728" i="1936178.9" sn="13.72" a="1566.33" fwhm="0.001072" res="406757.0" algo="FTMS"/>
<pk mz="436.110029" i="1310901.3" sn="8.52" a="1232.32" fwhm="0.001299" res="335774.8" algo="FTMS"/>
<pk mz="436.120384" i="1355575.8" sn="8.89" a="1266.37" fwhm="0.001177" res="370465.6" algo="FTMS"/>
<pk mz="436.146030" i="1322813.8" sn="8.61" a="940.15" fwhm="0.000958" res="455250.9" algo="FTMS"/>
<pk mz="436.169546" i="1132099.3" sn="7.03" a="854.31" fwhm="0.001045" res="417229.9" algo="FTMS"/>
<pk mz="436.182484" i="2382150.3" sn="17.44" a="2070.60" fwhm="0.001032" res="422553.6" algo="FTMS"/>
<pk mz="437.036168" i="3765262.5" sn="28.96" a="4174.59" fwhm="0.001217" res="358996.1" algo="FTMS"/>
<pk mz="437.072586" i="6380567.0" sn="50.74" a="7659.40" fwhm="0.001240" res="352614.5" algo="FTMS"/>
<pk mz="437.083804" i="2280473.8" sn="16.59" a="2263.73" fwhm="0.001140" res="383536.6" algo="FTMS"/>
<pk mz="437.089614" i="4364315.0" sn="33.95" a="4868.71" fwhm="0.001184" res="369130.4" algo="FTMS"/>
<pk mz="437.108923" i="4647967.5" sn="36.31" a="5247.99" fwhm="0.001173" res="372524.4" algo="FTMS"/>
<pk mz="437.120286" i="1410594.3" sn="9.34" a="1053.29" fwhm="0.000999" res="437747.8" algo="FTMS"/>
<pk mz="437.145370" i="2904616.3" sn="21.79" a="2890.07" fwhm="0.001121" res="390096.0" algo="FTMS"/>
<pk mz="437.156609" i="2714666.8" sn="20.21" a="2512.10" fwhm="0.001081" res="404530.6" algo="FTMS"/>
<pk mz="437.158420" i="3010603.3" sn="22.67" a="3167.23" fwhm="0.001179" res="370795.5" algo="FTMS"/>
<pk mz="437.176350" i="1443631.4" sn="9.62" a="1301.82" fwhm="0.001179" res="370771.1" algo="FTMS"/>
<pk mz="437.181700" i="2224688.8" sn="16.13" a="2302.88" fwhm="0.001186" res="368486.6" algo="FTMS"/>
<pk mz="437.194822" i="4106291.8" sn="31.80" a="4458.42" fwhm="0.001192" res="366622.9" algo="FTMS"/>
<pk mz="437.212465" i="1410743.9" sn="9.35" a="1752.25" fwhm="0.001511" res="289306.8" algo="FTMS"/>
<pk mz="437.218281" i="1391673.3" sn="9.19" a="1215.82" fwhm="0.001174" res="372288.9" algo="FTMS"/>
<pk mz="437.231088" i="1828412.3" sn="12.82" a="1740.28" fwhm="0.001151" res="379707.9" algo="FTMS"/>
<pk mz="437.254533" i="2457665.8" sn="18.07" a="2503.83" fwhm="0.001159" res="377186.9" algo="FTMS"/>
<pk mz="438.031487" i="1231096.3" sn="7.85" a="1210.11" fwhm="0.001255" res="348890.1" algo="FTMS"/>
<pk mz="438.067692" i="1831424.8" sn="12.85" a="1794.26" fwhm="0.001209" res="362358.1" algo="FTMS"/>
<pk mz="438.076052" i="1654530.8" sn="11.37" a="1930.01" fwhm="0.001424" res="307634.3" algo="FTMS"/>
<pk mz="438.104220" i="1794313.4" sn="12.54" a="1757.10" fwhm="0.001212" res="361470.1" algo="FTMS"/>
<pk mz="438.112266" i="1527307.3" sn="10.31" a="1113.53" fwhm="0.000985" res="444707.0" algo="FTMS"/>
<pk mz="438.148615" i="1182483.9" sn="7.44" a="905.21" fwhm="0.001077" res="407011.1" algo="FTMS"/>
<pk mz="438.153622" i="1406485.0" sn="9.31" a="1226.90" fwhm="0.001229" res="356645.2" algo="FTMS"/>
<pk mz="438.161893" i="1142551.0" sn="7.11" a="790.84" fwhm="0.001042" res="420451.5" algo="FTMS"/>
<pk mz="438.198274" i="1185823.5" sn="7.47" a="1011.10" fwhm="0.001180" res="371308.4" algo="FTMS"/>
<pk mz="439.015534" i="1264351.9" sn="8.12" a="1165.02" fwhm="0.001215" res="361369.1" algo="FTMS"/>
<pk mz="439.051834" i="5444072.5" sn="42.94" a="6008.86" fwhm="0.001169" res="375706.0" algo="FTMS"/>
<pk mz="439.066996" i="1207787.9" sn="7.65" a="921.03" fwhm="0.001089" res="403182.2" algo="FTMS"/>
<pk mz="439.088195" i="6026737.0" sn="47.79" a="7462.65" fwhm="0.001247" res="352176.3" algo="FTMS"/>
<pk mz="439.099521" i="1159667.6" sn="7.25" a="811.32" fwhm="0.001033" res="425204.6" algo="FTMS"/>
<pk mz="439.124622" i="4787705.5" sn="37.47" a="5323.28" fwhm="0.001182" res="371549.4" algo="FTMS"/>
<pk mz="439.135888" i="1689340.1" sn="11.66" a="1719.41" fwhm="0.001240" res="354126.2" algo="FTMS"/>
<pk mz="439.160960" i="3299330.0" sn="25.07" a="3456.33" fwhm="0.001165" res="377099.5" algo="FTMS"/>
<pk mz="439.173983" i="2301445.0" sn="16.76" a="2298.81" fwhm="0.001145" res="383570.5" algo="FTMS"/>
<pk mz="439.189050" i="1305096.6" sn="8.46" a="1094.49" fwhm="0.001081" res="406100.5" algo="FTMS"/>
<pk mz="439.191865" i="1174281.4" sn="7.37" a="808.88" fwhm="0.000943" res="465969.6" algo="FTMS"/>
<pk mz="439.197293" i="2702346.5" sn="20.10" a="2778.57" fwhm="0.001131" res="388437.4" algo="FTMS"/>
<pk mz="439.210480" i="1787405.8" sn="12.48" a="1442.52" fwhm="0.001050" res="418401.4" algo="FTMS"/>
<pk mz="439.233703" i="2769427.3" sn="20.66" a="3026.95" fwhm="0.001290" res="340513.9" algo="FTMS"/>
<pk mz="439.270088" i="1709339.8" sn="11.83" a="1422.89" fwhm="0.001083" res="405579.0" algo="FTMS"/>
<pk mz="439.321717" i="1273127.9" sn="8.19" a="1052.33" fwhm="0.001092" res="402143.0" algo="FTMS"/>
<pk mz="440.047173" i="1315026.9" sn="8.54" a="989.04" fwhm="0.000983" res="447738.8" algo="FTMS"/>
<pk mz="440.055256" i="1683668.8" sn="11.50" a="1622.94" fwhm="0.001166" res="377350.0" algo="FTMS"/>
<pk mz="440.083496" i="1727195.4" sn="11.86" a="1623.63" fwhm="0.001159" res="379788.6" algo="FTMS"/>
<pk mz="440.091504" i="2117853.3" sn="15.08" a="1947.48" fwhm="0.001154" res="381234.2" algo="FTMS"/>
<pk mz="440.094764" i="1163358.0" sn="7.21" a="1096.17" fwhm="0.001610" res="273346.3" algo="FTMS"/>
<pk mz="440.127918" i="1273573.9" sn="8.12" a="1309.65" fwhm="0.001317" res="334172.1" algo="FTMS"/>
<pk mz="440.132957" i="1412583.0" sn="9.26" a="1171.17" fwhm="0.001106" res="397826.9" algo="FTMS"/>
<pk mz="440.169304" i="1346543.6" sn="8.72" a="1068.31" fwhm="0.001036" res="425009.7" algo="FTMS"/>
<pk mz="441.031105" i="1968058.9" sn="13.84" a="2095.43" fwhm="0.001200" res="367470.3" algo="FTMS"/>
<pk mz="441.046335" i="1448894.5" sn="9.56" a="1421.27" fwhm="0.001253" res="351918.3" algo="FTMS"/>
<pk mz="441.067444" i="5041091.5" sn="39.19" a="5657.31" fwhm="0.001197" res="368329.2" algo="FTMS"/>
<pk mz="441.103870" i="5128140.0" sn="39.91" a="6127.22" fwhm="0.001238" res="356173.6" algo="FTMS"/>
<pk mz="441.134492" i="1208787.3" sn="7.58" a="918.53" fwhm="0.001135" res="388682.8" algo="FTMS"/>
<pk mz="441.140256" i="4288468.5" sn="32.98" a="4805.93" fwhm="0.001226" res="359811.9" algo="FTMS"/>
<pk mz="441.176656" i="4059101.3" sn="31.09" a="4638.05" fwhm="0.001215" res="363133.1" algo="FTMS"/>
<pk mz="441.189470" i="1208288.3" sn="7.58" a="877.95" fwhm="0.001057" res="417579.4" algo="FTMS"/>
<pk mz="441.203132" i="2341859.5" sn="16.93" a="2316.51" fwhm="0.001178" res="374475.4" algo="FTMS"/>
<pk mz="441.213017" i="4977638.0" sn="38.67" a="5821.59" fwhm="0.001255" res="351478.2" algo="FTMS"/>
<pk mz="441.235446" i="1533419.0" sn="10.26" a="1331.47" fwhm="0.001097" res="402140.7" algo="FTMS"/>
<pk mz="441.249451" i="3762670.3" sn="28.65" a="4026.82" fwhm="0.001197" res="368746.3" algo="FTMS"/>
<pk mz="441.252694" i="2109423.3" sn="15.01" a="2106.62" fwhm="0.001181" res="373598.7" algo="FTMS"/>
<pk mz="441.285698" i="2030583.0" sn="14.36" a="1783.99" fwhm="0.001075" res="410688.8" algo="FTMS"/>
<pk mz="442.099016" i="1562806.9" sn="10.50" a="1525.91" fwhm="0.001233" res="358631.8" algo="FTMS"/>
<pk mz="442.109459" i="1387193.4" sn="9.05" a="1205.96" fwhm="0.001390" res="318070.6" algo="FTMS"/>
<pk mz="442.118535" i="1870523.5" sn="13.04" a="1672.96" fwhm="0.001108" res="398966.0" algo="FTMS"/>
<pk mz="442.143538" i="1202113.4" sn="7.52" a="1037.05" fwhm="0.001181" res="374429.8" algo="FTMS"/>
<pk mz="442.147575" i="1712578.4" sn="11.73" a="1596.02" fwhm="0.001155" res="382756.1" algo="FTMS"/>
<pk mz="442.154880" i="2923716.0" sn="21.72" a="3131.68" fwhm="0.001258" res="351488.7" algo="FTMS"/>
<pk mz="442.216439" i="1837010.6" sn="12.76" a="1737.93" fwhm="0.001194" res="370482.7" algo="FTMS"/>
<pk mz="442.252708" i="1199835.3" sn="7.50" a="929.87" fwhm="0.001088" res="406601.7" algo="FTMS"/>
<pk mz="443.025540" i="1464209.8" sn="9.68" a="1219.93" fwhm="0.001255" res="353043.1" algo="FTMS"/>
<pk mz="443.046719" i="2859926.8" sn="21.20" a="3178.47" fwhm="0.001225" res="361604.4" algo="FTMS"/>
<pk mz="443.062029" i="1488282.4" sn="9.88" a="1115.39" fwhm="0.001068" res="414716.2" algo="FTMS"/>
<pk mz="443.073203" i="1279133.0" sn="8.16" a="1106.27" fwhm="0.001164" res="380615.8" algo="FTMS"/>
<pk mz="443.083137" i="4513183.5" sn="34.83" a="5345.52" fwhm="0.001248" res="354919.0" algo="FTMS"/>
<pk mz="443.098328" i="1211042.9" sn="7.60" a="998.03" fwhm="0.001145" res="387106.8" algo="FTMS"/>
<pk mz="443.119517" i="3122600.0" sn="23.36" a="3457.18" fwhm="0.001214" res="365019.3" algo="FTMS"/>
<pk mz="443.155930" i="3063216.5" sn="22.87" a="3199.51" fwhm="0.001199" res="369739.1" algo="FTMS"/>
<pk mz="443.192267" i="12094905.0" z="-1" sn="97.37" a="15203.44" fwhm="0.001265" res="350316.0" algo="FTMS" component_name="AJ" deconvoluted_molecular_mass="443.192672" deconvoluted_isotopic_mass="443.192667"/>
<pk mz="443.214869" i="1717694.4" sn="11.77" a="1549.14" fwhm="0.001137" res="389860.4" algo="FTMS"/>
<pk mz="443.226152" i="1463489.1" sn="9.68" a="1282.52" fwhm="0.001155" res="383644.6" algo="FTMS"/>
<pk mz="443.228653" i="6181313.5" sn="48.59" a="7047.04" fwhm="0.001194" res="371279.2" algo="FTMS"/>
<pk mz="443.251122" i="2267079.0" sn="16.31" a="2126.81" fwhm="0.001108" res="400088.8" algo="FTMS"/>
<pk mz="443.265133" i="3616202.3" sn="27.43" a="4364.16" fwhm="0.001253" res="353902.7" algo="FTMS"/>
<pk mz="443.301411" i="2244051.0" sn="16.12" a="1867.75" fwhm="0.001014" res="437037.5" algo="FTMS"/>
<pk mz="444.057210" i="1366661.4" sn="8.88" a="1432.07" fwhm="0.001311" res="338823.9" algo="FTMS"/>
<pk mz="444.086412" i="1422988.4" sn="9.34" a="1556.58" fwhm="0.001416" res="313631.2" algo="FTMS"/>
<pk mz="444.093630" i="1210510.0" sn="7.59" a="873.22" fwhm="0.001051" res="422624.9" algo="FTMS"/>
<pk mz="444.122907" i="1238677.0" sn="7.82" a="839.01" fwhm="0.001092" res="406543.9" algo="FTMS"/>
<pk mz="444.126139" i="2098325.8" sn="14.91" a="2196.85" fwhm="0.001155" res="384530.7" algo="FTMS"/>
<pk mz="444.162313" i="2225310.3" sn="15.96" a="2102.74" fwhm="0.001133" res="392024.1" algo="FTMS"/>
<pk mz="444.187375" i="1821604.1" sn="12.63" a="1752.70" fwhm="0.001241" res="358035.9" algo="FTMS"/>
<pk mz="444.195642" i="2084006.1" z="-1" sn="14.79" a="1898.91" fwhm="0.001069" res="415596.1" algo="FTMS" component_name="AJ" deconvoluted_molecular_mass="443.192672" deconvoluted_isotopic_mass="444.196044"/>
<pk mz="444.209790" i="1539753.5" sn="10.30" a="1347.03" fwhm="0.001154" res="385011.1" algo="FTMS"/>
<pk mz="444.232150" i="1386158.8" sn="9.04" a="1179.54" fwhm="0.001080" res="411288.6" algo="FTMS"/>
<pk mz="445.004879" i="1173349.3" sn="7.28" a="900.38" fwhm="0.001090" res="408297.4" algo="FTMS"/>
<pk mz="445.041283" i="2296686.0" sn="16.55" a="2783.65" fwhm="0.001390" res="320187.8" algo="FTMS"/>
<pk mz="445.062429" i="2427763.0" sn="17.63" a="2730.36" fwhm="0.001213" res="366781.8" algo="FTMS"/>
<pk mz="445.077625" i="2086262.5" sn="14.81" a="2239.38" fwhm="0.001211" res="367534.2" algo="FTMS"/>
<pk mz="445.098769" i="2143099.5" sn="15.28" a="1930.05" fwhm="0.001057" res="421023.7" algo="FTMS"/>
<pk mz="445.113966" i="1800063.1" sn="12.45" a="1829.88" fwhm="0.001192" res="373368.4" algo="FTMS"/>
<pk mz="445.135108" i="2506628.0" sn="18.28" a="2463.49" fwhm="0.001130" res="394087.2" algo="FTMS"/>
<pk mz="445.171503" i="3307916.8" sn="24.89" a="3623.88" fwhm="0.001189" res="374508.2" algo="FTMS"/>
<pk mz="445.186849" i="2110864.3" sn="15.01" a="2120.97" fwhm="0.001220" res="364920.4" algo="FTMS"/>
<pk mz="445.193969" i="2656658.0" sn="19.52" a="2824.97" fwhm="0.001224" res="363624.4" algo="FTMS"/>
<pk mz="445.207862" i="4759445.5" sn="36.86" a="6009.83" fwhm="0.001318" res="337846.0" algo="FTMS"/>
<pk mz="445.230368" i="2400666.5" sn="17.40" a="2491.36" fwhm="0.001199" res="371256.7" algo="FTMS"/>
<pk mz="445.241804" i="4899741.5" sn="38.02" a="5996.85" fwhm="0.001240" res="359016.8" algo="FTMS"/>
<pk mz="445.244302" i="3746205.8" sn="28.50" a="4091.49" fwhm="0.001215" res="366455.0" algo="FTMS"/>
<pk mz="445.280735" i="2374054.5" sn="17.18" a="2614.61" fwhm="0.001216" res="366035.6" algo="FTMS"/>
<pk mz="446.036543" i="1510745.0" sn="10.06" a="1483.07" fwhm="0.001299" res="343354.9" algo="FTMS"/>
<pk mz="446.072999" i="1788769.6" sn="12.36" a="1568.16" fwhm="0.001166" res="382571.8" algo="FTMS"/>
<pk mz="446.109300" i="1291114.3" sn="8.25" a="1094.08" fwhm="0.001102" res="404953.7" algo="FTMS"/>
<pk mz="446.166877" i="2166391.8" sn="15.47" a="2373.49" fwhm="0.001240" res="359866.0" algo="FTMS"/>
<pk mz="446.203149" i="2338432.3" sn="16.89" a="2575.99" fwhm="0.001262" res="353662.4" algo="FTMS"/>
<pk mz="446.239541" i="1344905.0" sn="8.69" a="1167.89" fwhm="0.001139" res="391767.0" algo="FTMS"/>
<pk mz="447.020573" i="1158721.4" sn="7.16" a="690.93" fwhm="0.000959" res="466115.9" algo="FTMS"/>
<pk mz="447.056977" i="3462986.0" sn="26.16" a="3849.51" fwhm="0.001228" res="364127.0" algo="FTMS"/>
<pk mz="447.068203" i="1141068.6" sn="7.01" a="707.96" fwhm="0.000933" res="479371.7" algo="FTMS"/>
<pk mz="447.078076" i="1371982.9" sn="8.92" a="1397.24" fwhm="0.001359" res="328938.2" algo="FTMS"/>
<pk mz="447.093402" i="2933074.5" sn="21.79" a="2926.89" fwhm="0.001127" res="396544.8" algo="FTMS"/>
<pk mz="447.104426" i="1350997.1" sn="8.74" a="1167.02" fwhm="0.001142" res="391575.9" algo="FTMS"/>
<pk mz="447.114272" i="1391191.5" sn="9.07" a="1378.42" fwhm="0.001278" res="349726.0" algo="FTMS"/>
<pk mz="447.116694" i="1812568.0" sn="12.55" a="1722.83" fwhm="0.001182" res="378176.8" algo="FTMS"/>
<pk mz="447.129635" i="1576283.1" sn="10.60" a="1425.48" fwhm="0.001147" res="389764.2" algo="FTMS"/>
<pk mz="447.134554" i="1450076.3" sn="9.56" a="1484.01" fwhm="0.001345" res="332451.3" algo="FTMS"/>
<pk mz="447.142760" i="1272158.1" sn="8.09" a="833.52" fwhm="0.000953" res="469193.3" algo="FTMS"/>
<pk mz="447.150874" i="1286496.1" sn="8.21" a="1274.98" fwhm="0.001376" res="324998.0" algo="FTMS"/>
<pk mz="447.179174" i="1727334.8" sn="11.85" a="1371.98" fwhm="0.001053" res="424872.3" algo="FTMS"/>
<pk mz="447.187199" i="2991464.8" sn="22.27" a="3661.09" fwhm="0.001346" res="332231.7" algo="FTMS"/>
<pk mz="447.202832" i="1143020.4" sn="7.03" a="1058.22" fwhm="0.001412" res="316737.4" algo="FTMS"/>
<pk mz="447.215553" i="2305391.5" sn="16.61" a="2312.96" fwhm="0.001227" res="364358.1" algo="FTMS"/>
<pk mz="447.223522" i="2245489.3" sn="16.12" a="2427.19" fwhm="0.001223" res="365704.7" algo="FTMS"/>
<pk mz="447.296263" i="1415298.5" sn="9.27" a="1748.59" fwhm="0.001517" res="294910.6" algo="FTMS"/>
<pk mz="448.052206" i="2198580.8" sn="15.73" a="2194.67" fwhm="0.001225" res="365659.7" algo="FTMS"/>
<pk mz="448.060172" i="1202230.6" sn="7.51" a="892.37" fwhm="0.001111" res="403378.8" algo="FTMS"/>
<pk mz="448.088518" i="1805373.4" sn="12.49" a="1834.75" fwhm="0.001245" res="359779.9" algo="FTMS"/>
<pk mz="448.096431" i="1417535.3" sn="9.29" a="1262.25" fwhm="0.001210" res="370322.8" algo="FTMS"/>
<pk mz="448.120033" i="1808708.8" sn="12.52" a="1768.00" fwhm="0.001206" res="371687.6" algo="FTMS"/>
<pk mz="448.125037" i="1159750.0" sn="7.16" a="1046.53" fwhm="0.001240" res="361526.3" algo="FTMS"/>
<pk mz="448.146056" i="1589066.9" sn="10.70" a="1470.51" fwhm="0.001199" res="373666.2" algo="FTMS"/>
<pk mz="448.182414" i="2616403.5" sn="19.18" a="2997.21" fwhm="0.001274" res="351748.3" algo="FTMS"/>
<pk mz="448.218828" i="1562716.1" sn="10.49" a="1706.17" fwhm="0.001257" res="356683.9" algo="FTMS"/>
<pk mz="449.036159" i="3048732.8" sn="22.74" a="3305.41" fwhm="0.001229" res="365340.7" algo="FTMS"/>
<pk mz="449.072557" i="4528933.5" sn="34.95" a="5286.39" fwhm="0.001227" res="365868.4" algo="FTMS"/>
<pk mz="449.103157" i="2371884.5" sn="17.16" a="2613.84" fwhm="0.001247" res="360166.2" algo="FTMS"/>
<pk mz="449.108973" i="9788206.0" z="-1" sn="78.33" a="12309.13" fwhm="0.001281" res="350638.7" algo="FTMS" component_name="AV" deconvoluted_molecular_mass="449.109386" deconvoluted_isotopic_mass="449.109385"/>
<pk mz="449.119960" i="1466672.5" sn="9.69" a="1501.61" fwhm="0.001261" res="356184.5" algo="FTMS"/>
<pk mz="449.145381" i="2204982.5" sn="15.78" a="2411.00" fwhm="0.001271" res="353400.1" algo="FTMS"/>
<pk mz="449.150153" i="1220023.6" sn="7.66" a="1150.45" fwhm="0.001753" res="256268.6" algo="FTMS"/>
<pk mz="449.158498" i="1822009.6" sn="12.62" a="1782.82" fwhm="0.001126" res="398964.4" algo="FTMS"/>
<pk mz="449.173725" i="1286205.1" sn="8.20" a="933.12" fwhm="0.001046" res="429263.2" algo="FTMS"/>
<pk mz="449.176112" i="1150013.8" sn="7.08" a="696.42" fwhm="0.000970" res="462935.2" algo="FTMS"/>
<pk mz="449.194789" i="3603266.3" sn="27.32" a="3894.97" fwhm="0.001181" res="380402.8" algo="FTMS"/>
<pk mz="449.231206" i="1926474.8" sn="13.48" a="2086.94" fwhm="0.001254" res="358219.5" algo="FTMS"/>
<pk mz="450.067786" i="2099727.8" sn="14.91" a="1882.73" fwhm="0.001084" res="415268.4" algo="FTMS"/>
<pk mz="450.075869" i="1378321.6" sn="8.96" a="914.63" fwhm="0.000946" res="475575.1" algo="FTMS"/>
<pk mz="450.104187" i="4001816.3" sn="30.60" a="4936.33" fwhm="0.001282" res="351221.9" algo="FTMS"/>
<pk mz="450.112317" i="2154010.3" z="-1" sn="15.36" a="2078.05" fwhm="0.001085" res="414790.4" algo="FTMS" component_name="AV" deconvoluted_molecular_mass="449.109386" deconvoluted_isotopic_mass="450.112732"/>
<pk mz="450.162004" i="1223461.9" sn="7.68" a="1175.46" fwhm="0.001392" res="323482.1" algo="FTMS"/>
<pk mz="450.198101" i="2074670.4" sn="14.71" a="2028.40" fwhm="0.001204" res="373856.6" algo="FTMS"/>
<pk mz="451.051764" i="3878135.0" sn="29.58" a="4451.77" fwhm="0.001273" res="354349.2" algo="FTMS"/>
<pk mz="451.063068" i="1218809.8" sn="7.64" a="1253.44" fwhm="0.001343" res="335975.0" algo="FTMS"/>
<pk mz="451.088212" i="5603583.5" sn="43.81" a="6690.96" fwhm="0.001258" res="358554.7" algo="FTMS"/>
<pk mz="451.099585" i="1488386.4" sn="9.87" a="1162.94" fwhm="0.001079" res="418055.6" algo="FTMS"/>
<pk mz="451.124598" i="3709192.3" sn="28.19" a="4500.60" fwhm="0.001313" res="343541.5" algo="FTMS"/>
<pk mz="451.135867" i="1384458.9" sn="9.01" a="1340.93" fwhm="0.001278" res="353007.1" algo="FTMS"/>
<pk mz="451.160956" i="2274576.8" sn="16.35" a="2331.10" fwhm="0.001211" res="372587.6" algo="FTMS"/>
<pk mz="451.174103" i="2361108.0" sn="17.07" a="2487.57" fwhm="0.001185" res="380639.0" algo="FTMS"/>
<pk mz="451.191907" i="1305624.0" sn="8.36" a="1192.64" fwhm="0.001162" res="388225.6" algo="FTMS"/>
<pk mz="451.197179" i="1497113.3" sn="9.94" a="1434.61" fwhm="0.001418" res="318081.5" algo="FTMS"/>
<pk mz="451.210423" i="2974492.5" sn="22.13" a="3267.73" fwhm="0.001207" res="373781.3" algo="FTMS"/>
<pk mz="451.233814" i="1492257.9" sn="9.90" a="1224.03" fwhm="0.001171" res="385440.8" algo="FTMS"/>
<pk mz="451.246779" i="1151780.9" sn="7.09" a="772.15" fwhm="0.001009" res="447168.5" algo="FTMS"/>
<pk mz="452.047011" i="1220320.8" sn="7.60" a="818.85" fwhm="0.001100" res="410863.7" algo="FTMS"/>
<pk mz="452.083479" i="1669097.4" sn="11.27" a="1292.16" fwhm="0.001056" res="428105.9" algo="FTMS"/>
<pk mz="452.091533" i="1614315.3" sn="10.82" a="1253.30" fwhm="0.001014" res="445933.1" algo="FTMS"/>
<pk mz="452.177614" i="1209855.4" sn="7.51" a="1023.72" fwhm="0.001137" res="397703.6" algo="FTMS"/>
<pk mz="452.213794" i="1163527.9" sn="7.13" a="753.05" fwhm="0.001072" res="421709.4" algo="FTMS"/>
<pk mz="453.031049" i="2170055.5" sn="15.37" a="2191.00" fwhm="0.001232" res="367731.8" algo="FTMS"/>
<pk mz="453.067471" i="4600528.0" sn="35.27" a="5424.24" fwhm="0.001267" res="357457.3" algo="FTMS"/>
<pk mz="453.078632" i="1436626.5" sn="9.37" a="1237.56" fwhm="0.001243" res="364472.2" algo="FTMS"/>
<pk mz="453.103869" i="4053720.5" sn="30.80" a="4849.31" fwhm="0.001311" res="345729.1" algo="FTMS"/>
<pk mz="453.114998" i="1619675.1" sn="10.87" a="1838.27" fwhm="0.001437" res="315330.4" algo="FTMS"/>
<pk mz="453.140330" i="2768609.0" sn="20.27" a="3141.04" fwhm="0.001193" res="379829.8" algo="FTMS"/>
<pk mz="453.151362" i="1174755.6" sn="7.22" a="1280.62" fwhm="0.001442" res="314213.4" algo="FTMS"/>
<pk mz="453.153417" i="1337828.0" sn="8.56" a="1112.64" fwhm="0.001194" res="379451.9" algo="FTMS"/>
<pk mz="453.176650" i="1825001.5" sn="12.55" a="2026.65" fwhm="0.001283" res="353173.0" algo="FTMS"/>
<pk mz="453.189798" i="2356972.5" sn="16.90" a="2223.28" fwhm="0.001135" res="399347.1" algo="FTMS"/>
<pk mz="453.213104" i="2638578.0" sn="19.21" a="3115.13" fwhm="0.001372" res="330263.6" algo="FTMS"/>
<pk mz="453.226382" i="1577205.1" sn="10.52" a="1601.88" fwhm="0.001201" res="377269.3" algo="FTMS"/>
<pk mz="453.249409" i="1734906.5" sn="11.81" a="1361.76" fwhm="0.001044" res="434053.5" algo="FTMS"/>
<pk mz="454.062672" i="1349816.6" sn="8.66" a="1060.43" fwhm="0.001081" res="420050.8" algo="FTMS"/>
<pk mz="454.070788" i="1645498.6" sn="11.08" a="1817.89" fwhm="0.001364" res="332988.4" algo="FTMS"/>
<pk mz="454.099239" i="1775297.3" sn="12.14" a="1813.68" fwhm="0.001264" res="359117.1" algo="FTMS"/>
<pk mz="454.110324" i="2108867.8" sn="14.87" a="2448.25" fwhm="0.001376" res="329947.1" algo="FTMS"/>
<pk mz="454.148652" i="1626060.8" sn="10.92" a="1662.90" fwhm="0.001315" res="345308.0" algo="FTMS"/>
<pk mz="454.184832" i="1322197.3" sn="8.43" a="1376.60" fwhm="0.001296" res="350533.1" algo="FTMS"/>
<pk mz="455.025596" i="1200025.4" sn="7.43" a="936.38" fwhm="0.001135" res="400956.2" algo="FTMS"/>
<pk mz="455.046760" i="2855070.3" sn="20.98" a="3345.89" fwhm="0.001328" res="342697.0" algo="FTMS"/>
<pk mz="455.083111" i="4783271.0" sn="36.77" a="5992.17" fwhm="0.001332" res="341778.0" algo="FTMS"/>
<pk mz="455.094393" i="1206441.4" sn="7.48" a="981.24" fwhm="0.001132" res="402168.4" algo="FTMS"/>
<pk mz="455.119508" i="3844271.3" sn="29.08" a="4537.29" fwhm="0.001282" res="355050.1" algo="FTMS"/>
<pk mz="455.155837" i="2673335.8" sn="19.49" a="3395.76" fwhm="0.001400" res="325116.2" algo="FTMS"/>
<pk mz="455.186746" i="1152190.9" sn="7.03" a="761.82" fwhm="0.001059" res="429888.6" algo="FTMS"/>
<pk mz="455.192264" i="3192000.3" sn="23.74" a="3980.81" fwhm="0.001356" res="335802.0" algo="FTMS"/>
<pk mz="455.228681" i="3964104.8" sn="30.06" a="4553.17" fwhm="0.001269" res="358622.2" algo="FTMS"/>
<pk mz="455.251070" i="1678541.9" sn="11.34" a="1646.24" fwhm="0.001264" res="360045.1" algo="FTMS"/>
<pk mz="455.265054" i="3166417.3" sn="23.53" a="3427.55" fwhm="0.001249" res="364628.2" algo="FTMS"/>
<pk mz="455.301365" i="1555161.6" sn="10.33" a="1346.08" fwhm="0.001109" res="410709.7" algo="FTMS"/>
<pk mz="456.078504" i="1161870.4" sn="7.11" a="941.83" fwhm="0.001167" res="390829.0" algo="FTMS"/>
<pk mz="456.134190" i="2639259.3" sn="19.21" a="2709.96" fwhm="0.001171" res="389675.3" algo="FTMS"/>
<pk mz="456.145316" i="1231645.9" sn="7.68" a="1377.29" fwhm="0.001569" res="290693.1" algo="FTMS"/>
<pk mz="456.195505" i="1186217.5" sn="7.31" a="1118.74" fwhm="0.001282" res="355974.2" algo="FTMS"/>
<pk mz="457.041168" i="1584749.8" sn="10.57" a="1476.57" fwhm="0.001232" res="370894.3" algo="FTMS"/>
<pk mz="457.062409" i="2952818.8" sn="21.78" a="3583.43" fwhm="0.001359" res="336294.3" algo="FTMS"/>
<pk mz="457.077668" i="1215862.1" sn="7.55" a="1147.40" fwhm="0.001287" res="355286.0" algo="FTMS"/>
<pk mz="457.098760" i="4073083.0" sn="30.95" a="4967.38" fwhm="0.001307" res="349710.8" algo="FTMS"/>
<pk mz="457.135207" i="2397827.5" sn="17.23" a="2523.87" fwhm="0.001258" res="363303.8" algo="FTMS"/>
<pk mz="457.171506" i="2939532.0" sn="21.67" a="3070.87" fwhm="0.001190" res="384334.9" algo="FTMS"/>
<pk mz="457.193965" i="1752721.1" sn="11.95" a="2015.56" fwhm="0.001349" res="339024.7" algo="FTMS"/>
<pk mz="457.207914" i="4548244.5" sn="34.84" a="5403.69" fwhm="0.001281" res="357019.5" algo="FTMS"/>
<pk mz="457.244335" i="4155036.8" sn="31.62" a="4902.18" fwhm="0.001288" res="354943.3" algo="FTMS"/>
<pk mz="457.266655" i="1502882.0" sn="9.90" a="1289.72" fwhm="0.001131" res="404194.8" algo="FTMS"/>
<pk mz="457.280708" i="2307237.3" sn="16.49" a="2330.95" fwhm="0.001206" res="379017.2" algo="FTMS"/>
<pk mz="458.036690" i="1153364.0" sn="7.04" a="899.20" fwhm="0.001163" res="393696.5" algo="FTMS"/>
<pk mz="458.072737" i="1410140.4" sn="9.14" a="1538.69" fwhm="0.001425" res="321555.6" algo="FTMS"/>
<pk mz="458.104324" i="1722467.6" sn="11.70" a="1556.66" fwhm="0.001208" res="379268.2" algo="FTMS"/>
<pk mz="458.203170" i="1267066.5" sn="7.97" a="1173.62" fwhm="0.001235" res="370971.7" algo="FTMS"/>
<pk mz="458.211169" i="1384060.3" sn="8.93" a="1194.93" fwhm="0.001178" res="389028.6" algo="FTMS"/>
<pk mz="458.225650" i="1285503.6" sn="8.12" a="1072.97" fwhm="0.001152" res="397768.8" algo="FTMS"/>
<pk mz="458.247776" i="1331588.8" sn="8.50" a="1347.99" fwhm="0.001272" res="360311.6" algo="FTMS"/>
<pk mz="458.283992" i="1239437.1" sn="7.74" a="964.11" fwhm="0.001082" res="423670.2" algo="FTMS"/>
<pk mz="459.020511" i="1543990.9" sn="10.24" a="1597.49" fwhm="0.001346" res="340910.0" algo="FTMS"/>
<pk mz="459.041788" i="1693755.8" sn="11.46" a="1792.59" fwhm="0.001341" res="342227.4" algo="FTMS"/>
<pk mz="459.056869" i="1894207.3" sn="13.10" a="2314.60" fwhm="0.001365" res="336249.9" algo="FTMS"/>
<pk mz="459.078004" i="2727492.0" sn="19.93" a="3135.68" fwhm="0.001295" res="354611.9" algo="FTMS"/>
<pk mz="459.093236" i="1873991.5" sn="12.94" a="1826.52" fwhm="0.001196" res="383753.7" algo="FTMS"/>
<pk mz="459.114456" i="1999948.5" sn="13.97" a="2221.25" fwhm="0.001303" res="352479.2" algo="FTMS"/>
<pk mz="459.150871" i="2107988.8" sn="14.85" a="2432.66" fwhm="0.001328" res="345632.6" algo="FTMS"/>
<pk mz="459.166035" i="1671000.3" sn="11.28" a="1710.38" fwhm="0.001343" res="341936.8" algo="FTMS"/>
<pk mz="459.187117" i="3079773.3" sn="22.81" a="3265.34" fwhm="0.001230" res="373460.3" algo="FTMS"/>
<pk mz="459.209697" i="2781282.5" sn="20.37" a="3153.95" fwhm="0.001260" res="364471.0" algo="FTMS"/>
<pk mz="459.223533" i="5051493.5" sn="38.96" a="6283.50" fwhm="0.001312" res="350144.0" algo="FTMS"/>
<pk mz="459.246050" i="2094442.8" sn="14.74" a="2413.84" fwhm="0.001387" res="331155.2" algo="FTMS"/>
<pk mz="459.259937" i="3028590.0" sn="22.39" a="3622.73" fwhm="0.001308" res="351110.9" algo="FTMS"/>
<pk mz="459.273067" i="1209712.9" sn="7.50" a="959.74" fwhm="0.001184" res="387743.8" algo="FTMS"/>
<pk mz="459.296331" i="2694262.3" sn="19.65" a="3591.86" fwhm="0.001439" res="319134.1" algo="FTMS"/>
<pk mz="460.052241" i="1290019.9" sn="8.15" a="983.46" fwhm="0.001043" res="441090.1" algo="FTMS"/>
<pk mz="460.120074" i="1452083.4" sn="9.48" a="1086.92" fwhm="0.001043" res="441237.2" algo="FTMS"/>
<pk mz="460.182542" i="2146625.8" sn="15.17" a="2387.48" fwhm="0.001307" res="351974.9" algo="FTMS"/>
<pk mz="460.204646" i="1212230.8" sn="7.52" a="1223.59" fwhm="0.001363" res="337544.2" algo="FTMS"/>
<pk mz="460.218912" i="1557834.0" sn="10.35" a="1379.27" fwhm="0.001126" res="408850.1" algo="FTMS"/>
<pk mz="460.226974" i="1995339.9" sn="13.93" a="2214.32" fwhm="0.001317" res="349566.6" algo="FTMS"/>
<pk mz="461.036047" i="2049540.9" sn="14.37" a="1955.98" fwhm="0.001190" res="387360.3" algo="FTMS"/>
<pk mz="461.057258" i="1266953.8" sn="7.96" a="1207.79" fwhm="0.001232" res="374166.6" algo="FTMS"/>
<pk mz="461.072632" i="2362381.3" sn="16.93" a="2557.83" fwhm="0.001256" res="367087.7" algo="FTMS"/>
<pk mz="461.083800" i="1229327.9" sn="7.66" a="1140.58" fwhm="0.001247" res="369756.7" algo="FTMS"/>
<pk mz="461.093704" i="1382162.1" sn="8.91" a="1018.94" fwhm="0.001126" res="409524.3" algo="FTMS"/>
<pk mz="461.108974" i="2676757.5" sn="19.51" a="2952.02" fwhm="0.001274" res="361853.0" algo="FTMS"/>
<pk mz="461.145181" i="1551901.9" sn="10.30" a="1725.03" fwhm="0.001445" res="319195.0" algo="FTMS"/>
<pk mz="461.158514" i="1291552.9" sn="8.16" a="1105.82" fwhm="0.001171" res="393673.3" algo="FTMS"/>
<pk mz="461.166621" i="1847842.8" sn="12.72" a="2596.17" fwhm="0.001630" res="283007.1" algo="FTMS"/>
<pk mz="461.189048" i="1300263.9" sn="8.24" a="1076.77" fwhm="0.001222" res="377488.3" algo="FTMS"/>
<pk mz="461.194839" i="2076201.3" sn="14.59" a="2280.10" fwhm="0.001295" res="356252.7" algo="FTMS"/>
<pk mz="461.202872" i="2297387.0" sn="16.40" a="2789.12" fwhm="0.001321" res="349206.5" algo="FTMS"/>
<pk mz="461.212516" i="2286125.3" sn="16.31" a="2872.87" fwhm="0.001388" res="332333.6" algo="FTMS"/>
<pk mz="461.231207" i="1439793.5" sn="9.38" a="1396.11" fwhm="0.001301" res="354652.1" algo="FTMS"/>
<pk mz="461.239287" i="2432051.3" sn="17.50" a="3282.40" fwhm="0.001518" res="303806.6" algo="FTMS"/>
<pk mz="461.312006" i="1212739.9" sn="7.52" a="934.24" fwhm="0.001208" res="381880.7" algo="FTMS"/>
<pk mz="462.067807" i="1452016.0" sn="9.48" a="1022.66" fwhm="0.001134" res="407493.7" algo="FTMS"/>
<pk mz="462.099413" i="1281527.3" sn="8.08" a="1090.68" fwhm="0.001208" res="382535.1" algo="FTMS"/>
<pk mz="462.106551" i="1238776.9" sn="7.73" a="1129.64" fwhm="0.001292" res="357705.3" algo="FTMS"/>
<pk mz="462.135689" i="2624255.5" sn="19.08" a="2804.14" fwhm="0.001232" res="375261.4" algo="FTMS"/>
<pk mz="462.161888" i="1275909.4" sn="8.03" a="1217.09" fwhm="0.001234" res="374418.1" algo="FTMS"/>
<pk mz="462.198164" i="2424589.8" sn="17.44" a="2872.61" fwhm="0.001431" res="322952.9" algo="FTMS"/>
<pk mz="462.234532" i="1684758.0" sn="11.38" a="1655.45" fwhm="0.001250" res="369931.8" algo="FTMS"/>
<pk mz="463.051843" i="3621839.3" sn="27.24" a="4479.87" fwhm="0.001342" res="344979.2" algo="FTMS"/>
<pk mz="463.088195" i="3822551.5" sn="28.89" a="4659.40" fwhm="0.001282" res="361117.5" algo="FTMS"/>
<pk mz="463.099448" i="1777882.1" sn="12.14" a="2051.46" fwhm="0.001438" res="322100.1" algo="FTMS"/>
<pk mz="463.124592" i="2808287.8" sn="20.58" a="3342.86" fwhm="0.001281" res="361569.1" algo="FTMS"/>
<pk mz="463.127817" i="2359264.5" sn="16.90" a="2746.15" fwhm="0.001383" res="334872.3" algo="FTMS"/>
<pk mz="463.160952" i="1857512.0" sn="12.80" a="1957.80" fwhm="0.001267" res="365667.3" algo="FTMS"/>
<pk mz="463.174101" i="2193387.0" sn="15.55" a="2133.33" fwhm="0.001135" res="407980.0" algo="FTMS"/>
<pk mz="463.210408" i="3336691.3" sn="24.91" a="3996.00" fwhm="0.001333" res="347471.5" algo="FTMS"/>
<pk mz="463.218500" i="1274357.1" sn="8.02" a="1670.12" fwhm="0.001526" res="303577.1" algo="FTMS"/>
<pk mz="463.246905" i="1501179.5" sn="9.81" a="1229.34" fwhm="0.001109" res="417763.8" algo="FTMS"/>
<pk mz="464.047117" i="1822384.3" sn="12.42" a="1759.52" fwhm="0.001240" res="374279.7" algo="FTMS"/>
<pk mz="464.055129" i="1190066.0" sn="7.28" a="900.74" fwhm="0.001137" res="408122.8" algo="FTMS"/>
<pk mz="464.083579" i="2555576.5" sn="18.38" a="3162.06" fwhm="0.001388" res="334388.8" algo="FTMS"/>
<pk mz="464.091506" i="1478074.3" sn="9.62" a="1462.06" fwhm="0.001268" res="366064.6" algo="FTMS"/>
<pk mz="464.119786" i="1187008.6" sn="7.25" a="964.57" fwhm="0.001215" res="382055.9" algo="FTMS"/>
<pk mz="464.127848" i="1445826.4" sn="9.36" a="1524.55" fwhm="0.001354" res="342764.3" algo="FTMS"/>
<pk mz="464.131026" i="1319363.1" sn="8.33" a="1237.87" fwhm="0.001235" res="375855.2" algo="FTMS"/>
<pk mz="464.177467" i="1715917.6" sn="11.55" a="1701.45" fwhm="0.001264" res="367155.2" algo="FTMS"/>
<pk mz="464.213734" i="2004693.8" sn="13.90" a="1864.66" fwhm="0.001140" res="407157.1" algo="FTMS"/>
<pk mz="465.031136" i="2981773.5" sn="21.85" a="3722.48" fwhm="0.001363" res="341257.1" algo="FTMS"/>
<pk mz="465.067474" i="5033365.5" sn="38.53" a="7085.62" fwhm="0.001476" res="315002.1" algo="FTMS"/>
<pk mz="465.078690" i="1773720.3" sn="12.02" a="1702.00" fwhm="0.001292" res="359979.8" algo="FTMS"/>
<pk mz="465.098126" i="1387420.6" sn="8.88" a="1282.05" fwhm="0.001236" res="376356.6" algo="FTMS"/>
<pk mz="465.103847" i="4687262.0" sn="35.71" a="5759.45" fwhm="0.001344" res="346002.2" algo="FTMS"/>
<pk mz="465.140219" i="3536806.0" sn="26.36" a="4555.50" fwhm="0.001457" res="319148.4" algo="FTMS"/>
<pk mz="465.168570" i="11092396.0" z="-1" sn="87.80" a="15149.73" fwhm="0.001387" res="335338.3" algo="FTMS" component_name="AP" deconvoluted_molecular_mass="465.168393" deconvoluted_isotopic_mass="465.169018"/>
<pk mz="465.170989" i="1223085.0" sn="7.54" a="1143.14" fwhm="0.001178" res="394870.0" algo="FTMS"/>
<pk mz="465.176695" i="1876398.3" sn="12.86" a="2001.68" fwhm="0.001262" res="368553.9" algo="FTMS"/>
<pk mz="465.189763" i="3179441.3" sn="23.45" a="4109.72" fwhm="0.001430" res="325207.5" algo="FTMS"/>
<pk mz="465.213028" i="1346486.4" sn="8.55" a="1156.80" fwhm="0.001156" res="402361.1" algo="FTMS"/>
<pk mz="465.226049" i="2988473.3" sn="21.90" a="3681.64" fwhm="0.001368" res="340138.5" algo="FTMS"/>
<pk mz="466.062784" i="1749620.6" sn="11.82" a="1825.49" fwhm="0.001319" res="353236.0" algo="FTMS"/>
<pk mz="466.070899" i="1966198.4" sn="13.59" a="2008.51" fwhm="0.001242" res="375324.9" algo="FTMS"/>
<pk mz="466.099003" i="1740668.6" sn="11.75" a="1794.97" fwhm="0.001245" res="374327.4" algo="FTMS"/>
<pk mz="466.107106" i="1527422.5" sn="10.02" a="1482.76" fwhm="0.001161" res="401417.9" algo="FTMS"/>
<pk mz="466.135571" i="1328772.8" sn="8.40" a="1108.78" fwhm="0.001066" res="437167.2" algo="FTMS"/>
<pk mz="466.148671" i="1348487.8" sn="8.56" a="1449.14" fwhm="0.001344" res="346808.5" algo="FTMS"/>
<pk mz="466.171926" i="3859085.0" z="-1" sn="28.98" a="4664.12" fwhm="0.001353" res="344498.8" algo="FTMS" component_name="AP" deconvoluted_molecular_mass="465.168393" deconvoluted_isotopic_mass="466.172376"/>
<pk mz="466.193271" i="1200273.6" sn="7.36" a="962.26" fwhm="0.001140" res="409023.0" algo="FTMS"/>
<pk mz="467.046772" i="3212623.8" sn="23.72" a="3975.56" fwhm="0.001368" res="341472.5" algo="FTMS"/>
<pk mz="467.083103" i="4966232.0" sn="37.98" a="6490.94" fwhm="0.001378" res="339053.0" algo="FTMS"/>
<pk mz="467.094411" i="2732890.5" sn="19.82" a="3202.38" fwhm="0.001384" res="337550.3" algo="FTMS"/>
<pk mz="467.113919" i="1349470.8" sn="8.57" a="1281.76" fwhm="0.001302" res="358644.1" algo="FTMS"/>
<pk mz="467.119515" i="4261728.0" sn="32.25" a="5191.24" fwhm="0.001339" res="348785.4" algo="FTMS"/>
<pk mz="467.155878" i="2109800.0" sn="14.75" a="2151.76" fwhm="0.001228" res="380516.5" algo="FTMS"/>
<pk mz="467.165658" i="4296554.0" sn="32.53" a="5941.50" fwhm="0.001423" res="328391.0" algo="FTMS"/>
<pk mz="467.168992" i="1667435.0" z="-1" sn="11.15" a="1559.25" fwhm="0.001128" res="414239.0" algo="FTMS" component_name="AP" deconvoluted_molecular_mass="465.168393" deconvoluted_isotopic_mass="467.169444"/>
<pk mz="467.192266" i="1877872.1" sn="12.86" a="2098.66" fwhm="0.001261" res="370636.0" algo="FTMS"/>
<pk mz="467.205377" i="2208627.0" sn="15.55" a="2423.38" fwhm="0.001231" res="379446.7" algo="FTMS"/>
<pk mz="467.228696" i="2428792.3" sn="17.34" a="2725.72" fwhm="0.001321" res="353668.1" algo="FTMS"/>
<pk mz="467.241723" i="1194875.1" sn="7.31" a="935.67" fwhm="0.001181" res="395646.2" algo="FTMS"/>
<pk mz="468.041913" i="1159980.4" sn="7.03" a="938.32" fwhm="0.001264" res="370178.7" algo="FTMS"/>
<pk mz="468.078444" i="1631796.5" sn="10.86" a="1898.71" fwhm="0.001340" res="349195.4" algo="FTMS"/>
<pk mz="468.086537" i="2184758.3" sn="15.36" a="2289.98" fwhm="0.001331" res="351590.5" algo="FTMS"/>
<pk mz="468.114873" i="1209148.5" sn="7.43" a="893.79" fwhm="0.001029" res="454860.5" algo="FTMS"/>
<pk mz="468.151179" i="1219652.6" sn="7.51" a="1330.46" fwhm="0.001428" res="327741.7" algo="FTMS"/>
<pk mz="468.164194" i="1594951.5" sn="10.56" a="1853.87" fwhm="0.001330" res="351877.5" algo="FTMS"/>
<pk mz="468.169065" i="1233992.5" sn="7.63" a="1121.32" fwhm="0.001315" res="356111.2" algo="FTMS"/>
<pk mz="469.026036" i="1379077.5" sn="8.81" a="1079.85" fwhm="0.001073" res="436955.6" algo="FTMS"/>
<pk mz="469.041363" i="1534984.9" sn="10.07" a="1426.84" fwhm="0.001313" res="357135.8" algo="FTMS"/>
<pk mz="469.062403" i="4699405.5" sn="35.81" a="6028.70" fwhm="0.001343" res="349180.4" algo="FTMS"/>
<pk mz="469.093050" i="2009108.3" sn="13.93" a="2883.01" fwhm="0.001534" res="305846.2" algo="FTMS"/>
<pk mz="469.098783" i="4653333.5" sn="35.43" a="5927.94" fwhm="0.001356" res="345999.3" algo="FTMS"/>
<pk mz="469.135108" i="2918685.5" sn="21.32" a="3120.61" fwhm="0.001207" res="388545.3" algo="FTMS"/>
<pk mz="469.171523" i="2866981.5" sn="20.90" a="3702.93" fwhm="0.001432" res="327568.2" algo="FTMS"/>
<pk mz="469.208006" i="3277613.5" sn="24.24" a="4752.76" fwhm="0.001547" res="303224.8" algo="FTMS"/>
<pk mz="469.220959" i="1593136.4" sn="10.55" a="1640.69" fwhm="0.001384" res="339035.0" algo="FTMS"/>
<pk mz="469.244330" i="4152629.5" sn="31.36" a="5273.81" fwhm="0.001424" res="329480.8" algo="FTMS"/>
<pk mz="469.280763" i="2650941.5" sn="19.15" a="3224.23" fwhm="0.001385" res="338808.2" algo="FTMS"/>
<pk mz="470.057746" i="1231079.9" sn="7.60" a="1325.59" fwhm="0.001370" res="343090.2" algo="FTMS"/>
<pk mz="470.072999" i="1400043.3" sn="8.97" a="1414.05" fwhm="0.001274" res="368836.1" algo="FTMS"/>
<pk mz="470.093952" i="1330415.9" sn="8.41" a="1374.27" fwhm="0.001293" res="363547.3" algo="FTMS"/>
<pk mz="470.138667" i="1309689.6" sn="8.24" a="1508.02" fwhm="0.001431" res="328628.3" algo="FTMS"/>
<pk mz="470.247792" i="1248017.5" sn="7.74" a="977.58" fwhm="0.001153" res="407745.2" algo="FTMS"/>
<pk mz="471.020601" i="1475258.0" sn="9.58" a="1175.30" fwhm="0.001159" res="406571.3" algo="FTMS"/>
<pk mz="471.041762" i="2634942.8" sn="19.01" a="3336.33" fwhm="0.001477" res="318994.3" algo="FTMS"/>
<pk mz="471.056834" i="1875649.9" sn="12.84" a="2319.45" fwhm="0.001396" res="337549.1" algo="FTMS"/>
<pk mz="471.078015" i="4350662.5" sn="32.97" a="5369.66" fwhm="0.001334" res="353167.0" algo="FTMS"/>
<pk mz="471.093216" i="1307593.9" sn="8.22" a="1192.27" fwhm="0.001250" res="376937.9" algo="FTMS"/>
<pk mz="471.114425" i="3711694.5" sn="27.77" a="4550.44" fwhm="0.001353" res="348144.0" algo="FTMS"/>
<pk mz="471.150829" i="2347734.3" sn="16.68" a="2418.10" fwhm="0.001197" res="393659.6" algo="FTMS"/>
<pk mz="471.187214" i="4310750.5" sn="32.64" a="5504.63" fwhm="0.001405" res="335258.5" algo="FTMS"/>
<pk mz="471.209717" i="1505507.1" sn="9.83" a="1581.91" fwhm="0.001350" res="349006.5" algo="FTMS"/>
<pk mz="471.223620" i="5355238.0" sn="41.13" a="6966.31" fwhm="0.001384" res="340540.9" algo="FTMS"/>
<pk mz="471.259974" i="4809454.0" sn="36.70" a="6435.88" fwhm="0.001422" res="331450.0" algo="FTMS"/>
<pk mz="471.282394" i="1710579.0" sn="11.50" a="2096.36" fwhm="0.001445" res="326077.3" algo="FTMS"/>
<pk mz="471.296361" i="2458870.0" sn="17.58" a="2921.27" fwhm="0.001342" res="351282.4" algo="FTMS"/>
<pk mz="472.081241" i="1197728.1" sn="7.33" a="1159.27" fwhm="0.001506" res="313556.0" algo="FTMS"/>
<pk mz="472.120060" i="3266472.5" sn="24.15" a="3685.29" fwhm="0.001265" res="373171.7" algo="FTMS"/>
<pk mz="472.182337" i="1240758.0" sn="7.68" a="1210.47" fwhm="0.001279" res="369306.2" algo="FTMS"/>
<pk mz="472.219019" i="1406654.0" sn="9.02" a="1181.08" fwhm="0.001185" res="398592.0" algo="FTMS"/>
<pk mz="472.241322" i="2300866.8" sn="16.30" a="2545.48" fwhm="0.001308" res="361085.1" algo="FTMS"/>
<pk mz="472.263375" i="1532359.6" sn="10.05" a="1427.61" fwhm="0.001226" res="385301.7" algo="FTMS"/>
<pk mz="473.021041" i="1160171.0" sn="7.02" a="1138.40" fwhm="0.001736" res="272501.9" algo="FTMS"/>
<pk mz="473.036190" i="2427502.3" sn="17.32" a="2696.79" fwhm="0.001332" res="355050.5" algo="FTMS"/>
<pk mz="473.057328" i="2974322.8" sn="21.77" a="4398.22" fwhm="0.001497" res="316085.0" algo="FTMS"/>
<pk mz="473.072548" i="3012726.0" sn="22.08" a="3659.75" fwhm="0.001406" res="336407.6" algo="FTMS"/>
<pk mz="473.083966" i="1305976.5" sn="8.20" a="1344.38" fwhm="0.001425" res="331947.2" algo="FTMS"/>
<pk mz="473.093673" i="2657914.5" sn="19.20" a="3401.89" fwhm="0.001436" res="329544.1" algo="FTMS"/>
<pk mz="473.108713" i="1785469.8" sn="12.10" a="1803.09" fwhm="0.001250" res="378356.1" algo="FTMS"/>
<pk mz="473.130044" i="1897602.4" sn="13.01" a="1750.05" fwhm="0.001239" res="381982.1" algo="FTMS"/>
<pk mz="473.145264" i="1954949.6" sn="13.48" a="2335.14" fwhm="0.001350" res="350540.5" algo="FTMS"/>
<pk mz="473.166510" i="2808458.3" sn="20.42" a="3435.52" fwhm="0.001352" res="349898.7" algo="FTMS"/>
<pk mz="473.202877" i="4151442.0" sn="31.34" a="5341.96" fwhm="0.001389" res="340700.2" algo="FTMS"/>
<pk mz="473.225418" i="2401431.0" sn="17.11" a="2488.88" fwhm="0.001227" res="385779.6" algo="FTMS"/>
<pk mz="473.239260" i="5168282.0" sn="39.61" a="6977.78" fwhm="0.001397" res="338745.8" algo="FTMS"/>
<pk mz="473.244617" i="1313051.0" sn="8.26" a="1679.41" fwhm="0.001704" res="277660.0" algo="FTMS"/>
<pk mz="473.282645" i="15780003.0" z="-1" sn="125.90" a="22146.99" fwhm="0.001405" res="336960.0" algo="FTMS" component_name="r" deconvoluted_molecular_mass="473.283238" deconvoluted_isotopic_mass="473.283111"/>
<pk mz="473.312014" i="4462761.5" sn="33.87" a="5640.71" fwhm="0.001320" res="358611.1" algo="FTMS"/>
<pk mz="474.067686" i="1441355.4" sn="9.30" a="1851.69" fwhm="0.001589" res="298302.3" algo="FTMS"/>
<pk mz="474.144564" i="1188699.8" sn="7.25" a="1291.54" fwhm="0.001725" res="274907.6" algo="FTMS"/>
<pk mz="474.173020" i="1770081.9" sn="11.98" a="2433.33" fwhm="0.001599" res="296630.9" algo="FTMS"/>
<pk mz="474.181004" i="2498403.5" sn="17.90" a="2931.61" fwhm="0.001314" res="360767.2" algo="FTMS"/>
<pk mz="474.198108" i="2156391.3" sn="15.12" a="2295.79" fwhm="0.001279" res="370888.8" algo="FTMS"/>
<pk mz="474.206620" i="1266025.1" sn="7.88" a="1224.18" fwhm="0.001378" res="344185.0" algo="FTMS"/>
<pk mz="474.220507" i="1349996.0" sn="8.56" a="1224.86" fwhm="0.001188" res="399311.3" algo="FTMS"/>
<pk mz="474.234448" i="1901935.0" sn="13.05" a="2033.06" fwhm="0.001352" res="350731.6" algo="FTMS"/>
<pk mz="474.242580" i="1252976.8" sn="7.77" a="879.54" fwhm="0.001304" res="363741.7" algo="FTMS"/>
<pk mz="474.285976" i="4724090.0" z="-1" sn="36.00" a="6024.77" fwhm="0.001386" res="342296.9" algo="FTMS" component_name="r" deconvoluted_molecular_mass="473.283238" deconvoluted_isotopic_mass="474.286444"/>
<pk mz="474.315486" i="1350528.4" sn="8.56" a="1596.73" fwhm="0.001537" res="308550.0" algo="FTMS"/>
<pk mz="475.051868" i="2688541.3" sn="19.44" a="3873.07" fwhm="0.001585" res="299688.8" algo="FTMS"/>
<pk mz="475.072950" i="1880097.6" sn="12.87" a="2043.30" fwhm="0.001429" res="332528.1" algo="FTMS"/>
<pk mz="475.088188" i="3354660.8" sn="24.86" a="4313.64" fwhm="0.001410" res="336941.3" algo="FTMS"/>
<pk mz="475.099620" i="1215783.3" sn="7.47" a="1061.11" fwhm="0.001173" res="404908.6" algo="FTMS"/>
<pk mz="475.109406" i="1428009.4" sn="9.19" a="1325.62" fwhm="0.001378" res="344713.2" algo="FTMS"/>
<pk mz="475.124712" i="2849324.8" sn="20.75" a="3474.89" fwhm="0.001401" res="339236.4" algo="FTMS"/>
<pk mz="475.145785" i="1368881.1" sn="8.71" a="1357.80" fwhm="0.001570" res="302560.1" algo="FTMS"/>
<pk mz="475.160999" i="3716148.3" sn="27.80" a="4838.23" fwhm="0.001429" res="332575.4" algo="FTMS"/>
<pk mz="475.174396" i="1281079.1" sn="8.00" a="1281.67" fwhm="0.001347" res="352758.4" algo="FTMS"/>
<pk mz="475.182138" i="2106424.8" sn="14.71" a="2248.65" fwhm="0.001301" res="365198.6" algo="FTMS"/>
<pk mz="475.210636" i="1631806.9" sn="10.85" a="1596.49" fwhm="0.001203" res="395080.9" algo="FTMS"/>
<pk mz="475.218567" i="3686976.5" sn="27.56" a="4623.52" fwhm="0.001387" res="342506.3" algo="FTMS"/>
<pk mz="475.228216" i="2594370.5" sn="18.68" a="2976.21" fwhm="0.001341" res="354463.9" algo="FTMS"/>
<pk mz="475.254930" i="1458760.3" sn="9.44" a="1642.05" fwhm="0.001459" res="325773.2" algo="FTMS"/>
<pk mz="475.291237" i="1490768.0" z="-1" sn="9.70" a="1482.54" fwhm="0.001332" res="356928.6" algo="FTMS" component_name="r" deconvoluted_molecular_mass="473.283238" deconvoluted_isotopic_mass="475.291708"/>
<pk mz="476.047177" i="1338864.0" sn="8.47" a="1156.00" fwhm="0.001157" res="411531.1" algo="FTMS"/>
<pk mz="476.083457" i="1512183.6" sn="9.88" a="1375.08" fwhm="0.001210" res="393556.6" algo="FTMS"/>
<pk mz="476.114971" i="4721406.5" sn="35.97" a="6006.04" fwhm="0.001329" res="358337.6" algo="FTMS"/>
<pk mz="476.164310" i="1251336.6" sn="7.75" a="1088.71" fwhm="0.001160" res="410594.3" algo="FTMS"/>
<pk mz="476.177571" i="1315595.5" sn="8.28" a="1327.58" fwhm="0.001269" res="375255.5" algo="FTMS"/>
<pk mz="476.213701" i="2643731.0" sn="19.08" a="3899.12" fwhm="0.001619" res="294096.0" algo="FTMS"/>
<pk mz="476.250257" i="1323802.8" sn="8.34" a="1068.35" fwhm="0.001189" res="400690.3" algo="FTMS"/>
<pk mz="477.014474" i="1305275.5" sn="8.13" a="1173.73" fwhm="0.001295" res="368213.7" algo="FTMS"/>
<pk mz="477.031083" i="2567103.0" sn="18.32" a="2866.62" fwhm="0.001307" res="365118.7" algo="FTMS"/>
<pk mz="477.067533" i="3762118.8" sn="27.97" a="5018.45" fwhm="0.001429" res="333940.3" algo="FTMS"/>
<pk mz="477.078712" i="1715145.0" sn="11.44" a="2023.37" fwhm="0.001431" res="333419.0" algo="FTMS"/>
<pk mz="477.103860" i="4152270.3" sn="31.11" a="5529.04" fwhm="0.001468" res="325090.2" algo="FTMS"/>
<pk mz="477.115047" i="1256144.6" sn="7.74" a="1005.30" fwhm="0.001081" res="441512.8" algo="FTMS"/>
<pk mz="477.118282" i="1231313.3" sn="7.53" a="949.62" fwhm="0.001267" res="376651.3" algo="FTMS"/>
<pk mz="477.140264" i="3386326.0" sn="24.93" a="4034.02" fwhm="0.001314" res="362984.5" algo="FTMS"/>
<pk mz="477.172632" i="7797724.5" sn="60.54" a="11225.84" fwhm="0.001454" res="328091.1" algo="FTMS"/>
<pk mz="477.176731" i="1458141.5" sn="9.37" a="1297.40" fwhm="0.001311" res="364027.4" algo="FTMS"/>
<pk mz="477.189754" i="2300384.3" sn="16.16" a="2373.83" fwhm="0.001264" res="377566.9" algo="FTMS"/>
<pk mz="477.226199" i="1979367.9" sn="13.57" a="1967.13" fwhm="0.001291" res="369638.8" algo="FTMS"/>
<pk mz="478.062663" i="1949334.6" sn="13.33" a="2007.02" fwhm="0.001295" res="369301.2" algo="FTMS"/>
<pk mz="478.099102" i="1909662.3" sn="13.01" a="2399.29" fwhm="0.001479" res="323250.7" algo="FTMS"/>
<pk mz="478.106982" i="1548703.9" sn="10.10" a="1466.42" fwhm="0.001255" res="381071.1" algo="FTMS"/>
<pk mz="478.143611" i="1428647.5" sn="9.13" a="1298.25" fwhm="0.001229" res="388900.4" algo="FTMS"/>
<pk mz="478.175940" i="2434734.3" sn="17.25" a="2933.49" fwhm="0.001413" res="338344.2" algo="FTMS"/>
<pk mz="478.193132" i="1461425.8" sn="9.39" a="1230.89" fwhm="0.001109" res="431137.3" algo="FTMS"/>
<pk mz="478.229452" i="1712825.4" sn="11.42" a="1619.79" fwhm="0.001191" res="401532.6" algo="FTMS"/>
<pk mz="479.010111" i="1360219.3" sn="8.57" a="1699.39" fwhm="0.001708" res="280419.9" algo="FTMS"/>
<pk mz="479.046807" i="3312995.0" sn="24.34" a="3915.96" fwhm="0.001329" res="360508.7" algo="FTMS"/>
<pk mz="479.077419" i="1910633.3" sn="13.02" a="2273.53" fwhm="0.001410" res="339676.2" algo="FTMS"/>
<pk mz="479.083159" i="4418922.5" sn="33.26" a="5867.97" fwhm="0.001407" res="340443.6" algo="FTMS"/>
<pk mz="479.094287" i="1447276.8" sn="9.27" a="1119.10" fwhm="0.001147" res="417823.6" algo="FTMS"/>
<pk mz="479.102680" i="1286766.5" sn="7.98" a="1632.74" fwhm="0.001669" res="286998.4" algo="FTMS"/>
<pk mz="479.119531" i="7583090.0" sn="58.81" a="10592.03" fwhm="0.001430" res="335041.1" algo="FTMS"/>
<pk mz="479.130671" i="1505652.3" sn="9.75" a="1539.96" fwhm="0.001321" res="362631.5" algo="FTMS"/>
<pk mz="479.147938" i="1305463.9" sn="8.13" a="1014.67" fwhm="0.001271" res="376872.5" algo="FTMS"/>
<pk mz="479.155959" i="2334585.5" sn="16.44" a="3089.05" fwhm="0.001570" res="305134.4" algo="FTMS"/>
<pk mz="479.169177" i="1736316.3" sn="11.61" a="2108.54" fwhm="0.001384" res="346262.0" algo="FTMS"/>
<pk mz="479.192279" i="1710465.0" sn="11.40" a="1609.04" fwhm="0.001269" res="377659.4" algo="FTMS"/>
<pk mz="479.205531" i="2045827.8" sn="14.11" a="2315.22" fwhm="0.001295" res="370088.5" algo="FTMS"/>
<pk mz="479.241820" i="1866635.3" sn="12.66" a="1990.43" fwhm="0.001288" res="372039.4" algo="FTMS"/>
<pk mz="480.042049" i="1310768.0" sn="8.17" a="1421.33" fwhm="0.001405" res="341645.1" algo="FTMS"/>
<pk mz="480.078400" i="1520951.5" sn="9.87" a="1676.15" fwhm="0.001561" res="307618.0" algo="FTMS"/>
<pk mz="480.086568" i="1359161.3" sn="8.56" a="1054.94" fwhm="0.001190" res="403458.6" algo="FTMS"/>
<pk mz="480.114777" i="3237951.0" sn="23.73" a="4445.62" fwhm="0.001545" res="310696.5" algo="FTMS"/>
<pk mz="480.122852" i="2363968.5" sn="16.67" a="2606.86" fwhm="0.001274" res="376975.5" algo="FTMS"/>
<pk mz="481.026051" i="2021625.4" sn="13.91" a="2332.82" fwhm="0.001419" res="339065.4" algo="FTMS"/>
<pk mz="481.062420" i="4072192.8" sn="30.46" a="5348.43" fwhm="0.001417" res="339555.4" algo="FTMS"/>
<pk mz="481.098793" i="4373256.0" sn="32.89" a="5729.85" fwhm="0.001404" res="342722.9" algo="FTMS"/>
<pk mz="481.110093" i="1202442.6" sn="7.30" a="1091.86" fwhm="0.001444" res="333264.5" algo="FTMS"/>
<pk mz="481.119940" i="1263116.5" sn="7.78" a="1320.05" fwhm="0.001326" res="362874.0" algo="FTMS"/>
<pk mz="481.135240" i="3569423.8" sn="26.40" a="4991.21" fwhm="0.001443" res="333390.8" algo="FTMS"/>
<pk mz="481.163486" i="48246548.0" z="-1" sn="387.07" a="72894.19" fwhm="0.001482" res="324776.3" algo="FTMS" component_name="O" deconvoluted_molecular_mass="481.163978" deconvoluted_isotopic_mass="481.163971"/>
<pk mz="481.171463" i="2291479.0" sn="16.09" a="2707.15" fwhm="0.001360" res="353773.0" algo="FTMS"/>
<pk mz="481.184806" i="1793305.8" sn="12.06" a="1948.20" fwhm="0.001363" res="353104.0" algo="FTMS"/>
<pk mz="481.208132" i="1381406.5" sn="8.74" a="1094.62" fwhm="0.001145" res="420367.2" algo="FTMS"/>
<pk mz="481.221123" i="1830689.1" sn="12.37" a="1822.41" fwhm="0.001213" res="396641.4" algo="FTMS"/>
<pk mz="481.244346" i="1517861.9" sn="9.84" a="1318.90" fwhm="0.001175" res="409513.7" algo="FTMS"/>
<pk mz="481.280833" i="1193773.3" sn="7.22" a="936.21" fwhm="0.001109" res="434035.8" algo="FTMS"/>
<pk mz="482.057758" i="1665227.0" sn="11.03" a="1636.99" fwhm="0.001372" res="351238.8" algo="FTMS"/>
<pk mz="482.065874" i="1564620.6" sn="10.22" a="1442.33" fwhm="0.001223" res="394141.5" algo="FTMS"/>
<pk mz="482.094266" i="1245394.4" sn="7.64" a="1207.71" fwhm="0.001462" res="329690.4" algo="FTMS"/>
<pk mz="482.101958" i="1587667.9" sn="10.40" a="1965.53" fwhm="0.001581" res="304999.6" algo="FTMS"/>
<pk mz="482.166861" i="12871649.0" z="-1" sn="101.50" a="18711.67" fwhm="0.001456" res="331153.0" algo="FTMS" component_name="O" deconvoluted_molecular_mass="481.163978" deconvoluted_isotopic_mass="482.167347"/>
<pk mz="482.180027" i="1666787.8" sn="11.04" a="2191.12" fwhm="0.001580" res="305244.0" algo="FTMS"/>
<pk mz="483.041762" i="3050641.3" sn="22.21" a="3358.81" fwhm="0.001298" res="372038.8" algo="FTMS"/>
<pk mz="483.056834" i="1200020.3" sn="7.27" a="1242.20" fwhm="0.001489" res="324464.1" algo="FTMS"/>
<pk mz="483.078079" i="4279448.5" sn="32.13" a="6195.09" fwhm="0.001547" res="312311.6" algo="FTMS"/>
<pk mz="483.108721" i="1667998.8" sn="11.05" a="1923.37" fwhm="0.001421" res="339881.1" algo="FTMS"/>
<pk mz="483.114420" i="4295840.0" sn="32.26" a="5797.68" fwhm="0.001479" res="326598.8" algo="FTMS"/>
<pk mz="483.125661" i="2003618.1" sn="13.76" a="2210.90" fwhm="0.001293" res="373599.1" algo="FTMS"/>
<pk mz="483.136866" i="4892836.5" sn="37.08" a="7342.47" fwhm="0.001581" res="305600.5" algo="FTMS"/>
<pk mz="483.150680" i="2892967.3" sn="20.94" a="3691.43" fwhm="0.001390" res="347519.4" algo="FTMS"/>
<pk mz="483.160522" i="15503529.0" z="-1" sn="122.74" a="23914.29" fwhm="0.001532" res="315378.8" algo="FTMS" component_name="v" deconvoluted_molecular_mass="483.160949" deconvoluted_isotopic_mass="483.161011"/>
<pk mz="483.170206" i="1297579.1" z="-1" sn="8.06" a="1283.79" fwhm="0.001353" res="357218.5" algo="FTMS" component_name="O" deconvoluted_molecular_mass="481.163978" deconvoluted_isotopic_mass="483.170695"/>
<pk mz="483.173414" i="1473707.8" sn="9.48" a="1487.23" fwhm="0.001330" res="363335.0" algo="FTMS"/>
<pk mz="483.187240" i="2931374.5" sn="21.25" a="3471.73" fwhm="0.001393" res="346811.2" algo="FTMS"/>
<pk mz="483.223599" i="3231925.8" sn="23.68" a="4571.18" fwhm="0.001534" res="315078.5" algo="FTMS"/>
<pk mz="483.236481" i="1197496.4" sn="7.25" a="1194.23" fwhm="0.001648" res="293227.7" algo="FTMS"/>
<pk mz="483.259963" i="3694781.0" sn="27.41" a="4550.48" fwhm="0.001389" res="347881.8" algo="FTMS"/>
<pk mz="483.296394" i="1700036.4" sn="11.31" a="1818.52" fwhm="0.001347" res="358772.0" algo="FTMS"/>
<pk mz="484.073209" i="1252191.5" sn="7.69" a="1537.06" fwhm="0.001847" res="262147.4" algo="FTMS"/>
<pk mz="484.081516" i="1293153.1" sn="8.02" a="1567.91" fwhm="0.001644" res="294415.8" algo="FTMS"/>
<pk mz="484.109668" i="1190502.8" sn="7.19" a="1032.37" fwhm="0.001292" res="374655.9" algo="FTMS"/>
<pk mz="484.117717" i="1559400.4" sn="10.17" a="1574.05" fwhm="0.001318" res="367212.6" algo="FTMS"/>
<pk mz="484.154306" i="1213807.6" sn="7.38" a="1013.40" fwhm="0.001365" res="354678.5" algo="FTMS"/>
<pk mz="484.163892" i="3815793.5" z="-1" sn="28.39" a="4985.87" fwhm="0.001441" res="336106.0" algo="FTMS" component_name="v" deconvoluted_molecular_mass="483.160949" deconvoluted_isotopic_mass="484.164383"/>
<pk mz="485.036130" i="1553950.5" sn="10.13" a="1601.19" fwhm="0.001388" res="349486.2" algo="FTMS"/>
<pk mz="485.057337" i="2728994.8" sn="19.61" a="3608.85" fwhm="0.001477" res="328413.7" algo="FTMS"/>
<pk mz="485.072651" i="1535013.8" sn="9.97" a="1655.72" fwhm="0.001493" res="324819.2" algo="FTMS"/>
<pk mz="485.093667" i="3867177.8" sn="28.80" a="5071.96" fwhm="0.001476" res="328563.5" algo="FTMS"/>
<pk mz="485.130053" i="2847793.0" sn="20.57" a="3515.69" fwhm="0.001448" res="335080.6" algo="FTMS"/>
<pk mz="485.166277" i="1508152.3" z="-1" sn="9.76" a="1510.84" fwhm="0.001340" res="362129.4" algo="FTMS" component_name="v" deconvoluted_molecular_mass="483.160949" deconvoluted_isotopic_mass="485.166771"/>
<pk mz="485.202883" i="3057727.5" sn="22.27" a="3588.90" fwhm="0.001409" res="344377.4" algo="FTMS"/>
<pk mz="485.225096" i="1395267.9" sn="8.85" a="1579.35" fwhm="0.001559" res="311310.1" algo="FTMS"/>
<pk mz="485.239227" i="4692550.5" sn="35.46" a="6443.12" fwhm="0.001495" res="324625.9" algo="FTMS"/>
<pk mz="485.275668" i="4254286.0" sn="31.92" a="6043.00" fwhm="0.001521" res="319042.3" algo="FTMS"/>
<pk mz="486.067908" i="1276137.5" sn="7.88" a="1095.02" fwhm="0.001404" res="346092.3" algo="FTMS"/>
<pk mz="486.099308" i="3069679.5" sn="22.36" a="3850.66" fwhm="0.001381" res="352029.6" algo="FTMS"/>
<pk mz="486.161660" i="1325563.8" sn="8.28" a="1215.56" fwhm="0.001264" res="384578.1" algo="FTMS"/>
<pk mz="486.198255" i="1616131.0" sn="10.63" a="1595.06" fwhm="0.001332" res="365104.7" algo="FTMS"/>
<pk mz="486.257057" i="1589774.5" sn="10.41" a="1543.82" fwhm="0.001328" res="366033.1" algo="FTMS"/>
<pk mz="487.036440" i="1660838.4" sn="10.99" a="1699.51" fwhm="0.001323" res="368024.3" algo="FTMS"/>
<pk mz="487.051861" i="1380521.3" sn="8.72" a="1336.73" fwhm="0.001232" res="395478.9" algo="FTMS"/>
<pk mz="487.063128" i="1404075.5" sn="8.91" a="1413.60" fwhm="0.001365" res="356779.6" algo="FTMS"/>
<pk mz="487.072948" i="2676653.5" sn="19.19" a="3554.25" fwhm="0.001474" res="330381.3" algo="FTMS"/>
<pk mz="487.088098" i="2013616.4" sn="13.83" a="2308.17" fwhm="0.001461" res="333410.9" algo="FTMS"/>
<pk mz="487.109328" i="2117556.5" sn="14.67" a="2539.89" fwhm="0.001434" res="339760.2" algo="FTMS"/>
<pk mz="487.124489" i="1553335.4" sn="10.12" a="1591.51" fwhm="0.001416" res="344126.7" algo="FTMS"/>
<pk mz="487.145790" i="2068923.5" sn="14.28" a="2578.39" fwhm="0.001479" res="329411.6" algo="FTMS"/>
<pk mz="487.182240" i="1856962.6" sn="12.57" a="1967.11" fwhm="0.001267" res="384392.1" algo="FTMS"/>
<pk mz="487.218455" i="3987401.8" sn="29.77" a="5253.48" fwhm="0.001436" res="339357.2" algo="FTMS"/>
<pk mz="487.241007" i="2523598.0" sn="17.95" a="3144.87" fwhm="0.001478" res="329559.1" algo="FTMS"/>
<pk mz="487.254899" i="3770320.8" sn="28.01" a="5473.57" fwhm="0.001531" res="318173.9" algo="FTMS"/>
<pk mz="487.291275" i="2000343.8" sn="13.73" a="2430.21" fwhm="0.001481" res="328960.0" algo="FTMS"/>
<pk mz="487.364136" i="1617893.9" sn="10.64" a="1910.27" fwhm="0.001464" res="332892.7" algo="FTMS"/>
<pk mz="488.047036" i="1434729.6" sn="9.16" a="1338.74" fwhm="0.001329" res="367205.1" algo="FTMS"/>
<pk mz="488.115203" i="1273718.8" sn="7.86" a="1226.39" fwhm="0.001322" res="369271.7" algo="FTMS"/>
<pk mz="488.177414" i="1394306.8" sn="8.83" a="1495.06" fwhm="0.001401" res="348341.9" algo="FTMS"/>
<pk mz="488.213673" i="1904777.8" sn="12.95" a="2309.00" fwhm="0.001463" res="333699.8" algo="FTMS"/>
<pk mz="488.221787" i="1334923.3" sn="8.35" a="1208.59" fwhm="0.001273" res="383573.8" algo="FTMS"/>
<pk mz="488.250006" i="1309584.8" sn="8.15" a="1313.54" fwhm="0.001356" res="360060.9" algo="FTMS"/>
<pk mz="489.031112" i="1803558.3" sn="12.14" a="2178.37" fwhm="0.001452" res="336902.9" algo="FTMS"/>
<pk mz="489.067457" i="3162925.3" sn="23.11" a="3950.22" fwhm="0.001434" res="341142.3" algo="FTMS"/>
<pk mz="489.088798" i="1528881.3" sn="9.92" a="1683.25" fwhm="0.001512" res="323403.1" algo="FTMS"/>
<pk mz="489.103755" i="2502452.0" sn="17.78" a="2940.25" fwhm="0.001356" res="360734.4" algo="FTMS"/>
<pk mz="489.124931" i="1574968.1" sn="10.29" a="1908.12" fwhm="0.001491" res="327973.8" algo="FTMS"/>
<pk mz="489.140216" i="2883899.0" sn="20.86" a="3615.23" fwhm="0.001419" res="344708.0" algo="FTMS"/>
<pk mz="489.176677" i="1286722.0" sn="7.96" a="1133.57" fwhm="0.001301" res="375899.3" algo="FTMS"/>
<pk mz="489.189703" i="1390404.5" sn="8.80" a="1623.47" fwhm="0.001457" res="335820.4" algo="FTMS"/>
<pk mz="489.197764" i="2089286.0" sn="14.44" a="2386.44" fwhm="0.001402" res="348933.7" algo="FTMS"/>
<pk mz="489.226172" i="1813835.4" sn="12.22" a="1854.85" fwhm="0.001348" res="363022.9" algo="FTMS"/>
<pk mz="489.234162" i="3222349.0" sn="23.59" a="4410.58" fwhm="0.001536" res="318601.3" algo="FTMS"/>
<pk mz="489.243866" i="1250638.8" sn="7.67" a="1184.48" fwhm="0.001381" res="354214.6" algo="FTMS"/>
<pk mz="489.270535" i="1580883.9" sn="10.34" a="1683.08" fwhm="0.001326" res="369000.9" algo="FTMS"/>
<pk mz="489.277539" i="1876821.3" sn="12.73" a="2064.68" fwhm="0.001297" res="377383.2" algo="FTMS"/>
<pk mz="489.306996" i="1340762.8" sn="8.33" a="1176.24" fwhm="0.001288" res="379905.8" algo="FTMS"/>
<pk mz="490.062642" i="1421802.1" sn="8.98" a="1494.03" fwhm="0.001349" res="363388.3" algo="FTMS"/>
<pk mz="490.094263" i="3657200.0" sn="26.89" a="4682.42" fwhm="0.001476" res="331975.1" algo="FTMS"/>
<pk mz="490.130632" i="12486135.0" z="-1" sn="97.62" a="18712.58" fwhm="0.001527" res="320935.8" algo="FTMS" component_name="AG" deconvoluted_molecular_mass="490.131126" deconvoluted_isotopic_mass="490.131138"/>
<pk mz="490.193071" i="2578946.8" sn="18.25" a="3746.14" fwhm="0.001600" res="306344.9" algo="FTMS"/>
<pk mz="490.229515" i="1828105.6" sn="12.24" a="2206.69" fwhm="0.001450" res="338024.4" algo="FTMS"/>
<pk mz="491.046860" i="2901155.0" sn="20.83" a="3399.22" fwhm="0.001347" res="364610.3" algo="FTMS"/>
<pk mz="491.083072" i="4057769.8" sn="30.10" a="5478.79" fwhm="0.001463" res="335572.5" algo="FTMS"/>
<pk mz="491.094323" i="1861292.0" sn="12.50" a="2074.54" fwhm="0.001419" res="346138.5" algo="FTMS"/>
<pk mz="491.119575" i="2653872.8" sn="18.85" a="3591.87" fwhm="0.001507" res="325807.3" algo="FTMS"/>
<pk mz="491.133895" i="2255539.5" z="-1" sn="15.66" a="2594.33" fwhm="0.001392" res="352804.1" algo="FTMS" component_name="AG" deconvoluted_molecular_mass="490.131126" deconvoluted_isotopic_mass="491.134403"/>
<pk mz="491.155944" i="1904823.5" sn="12.85" a="1932.78" fwhm="0.001203" res="408156.5" algo="FTMS"/>
<pk mz="491.169108" i="1488058.0" sn="9.51" a="1386.04" fwhm="0.001352" res="363246.3" algo="FTMS"/>
<pk mz="491.192138" i="1593790.3" sn="10.36" a="1711.86" fwhm="0.001417" res="346614.1" algo="FTMS"/>
<pk mz="491.205327" i="2020544.8" sn="13.78" a="2229.01" fwhm="0.001366" res="359588.3" algo="FTMS"/>
<pk mz="491.213304" i="1187266.3" sn="7.10" a="1316.13" fwhm="0.001656" res="296714.4" algo="FTMS"/>
<pk mz="491.241809" i="1342919.5" sn="8.35" a="1319.99" fwhm="0.001345" res="365180.2" algo="FTMS"/>
<pk mz="491.249897" i="1225929.0" sn="7.41" a="1345.71" fwhm="0.001784" res="275425.3" algo="FTMS"/>
<pk mz="492.042136" i="1514332.4" sn="9.72" a="1610.37" fwhm="0.001393" res="353180.7" algo="FTMS"/>
<pk mz="492.078257" i="1736803.1" sn="11.50" a="2040.54" fwhm="0.001474" res="333891.9" algo="FTMS"/>
<pk mz="492.086299" i="1290596.6" sn="7.93" a="1547.19" fwhm="0.001449" res="339490.2" algo="FTMS"/>
<pk mz="492.115076" i="1411434.0" sn="8.90" a="1876.61" fwhm="0.001659" res="296582.1" algo="FTMS"/>
<pk mz="492.137517" i="1746798.1" sn="11.58" a="2367.45" fwhm="0.001664" res="295804.5" algo="FTMS"/>
<pk mz="492.172480" i="1397876.6" sn="8.79" a="1324.45" fwhm="0.001228" res="400914.7" algo="FTMS"/>
<pk mz="492.208618" i="1943931.3" sn="13.16" a="1948.63" fwhm="0.001334" res="368942.3" algo="FTMS"/>
<pk mz="493.026053" i="1804305.9" sn="12.04" a="2074.20" fwhm="0.001511" res="326395.3" algo="FTMS"/>
<pk mz="493.062414" i="4164632.5" sn="30.95" a="5766.81" fwhm="0.001526" res="323075.8" algo="FTMS"/>
<pk mz="493.093119" i="3361310.3" sn="24.52" a="4440.77" fwhm="0.001483" res="332512.9" algo="FTMS"/>
<pk mz="493.098812" i="4361247.0" sn="32.53" a="5947.29" fwhm="0.001488" res="331368.7" algo="FTMS"/>
<pk mz="493.109784" i="1761313.3" sn="11.70" a="2312.30" fwhm="0.001679" res="293751.9" algo="FTMS"/>
<pk mz="493.135179" i="5831718.0" sn="44.31" a="8847.81" fwhm="0.001545" res="319164.8" algo="FTMS"/>
<pk mz="493.171702" i="2066476.5" sn="14.14" a="2359.66" fwhm="0.001459" res="338056.1" algo="FTMS"/>
<pk mz="493.184639" i="1619246.9" sn="10.56" a="1826.67" fwhm="0.001419" res="347438.1" algo="FTMS"/>
<pk mz="493.208374" i="1311027.3" sn="8.09" a="1567.77" fwhm="0.001506" res="327395.8" algo="FTMS"/>
<pk mz="493.221143" i="2166325.5" sn="14.94" a="2369.60" fwhm="0.001336" res="369231.4" algo="FTMS"/>
<pk mz="493.257470" i="1499964.3" sn="9.60" a="1613.35" fwhm="0.001416" res="348256.6" algo="FTMS"/>
<pk mz="493.280575" i="1370432.5" sn="8.57" a="1408.42" fwhm="0.001498" res="329345.9" algo="FTMS"/>
<pk mz="494.057779" i="1281742.1" sn="7.85" a="1644.49" fwhm="0.001906" res="259196.1" algo="FTMS"/>
<pk mz="494.065834" i="1461711.6" sn="9.30" a="1824.36" fwhm="0.001542" res="320382.5" algo="FTMS"/>
<pk mz="494.094180" i="1478612.8" sn="9.43" a="1539.68" fwhm="0.001381" res="357784.3" algo="FTMS"/>
<pk mz="494.102183" i="1518294.1" sn="9.75" a="1688.43" fwhm="0.001482" res="333421.0" algo="FTMS"/>
<pk mz="494.130716" i="1247707.4" sn="7.58" a="1098.27" fwhm="0.001221" res="404744.6" algo="FTMS"/>
<pk mz="494.138621" i="1673948.8" sn="11.00" a="2160.31" fwhm="0.001657" res="298194.7" algo="FTMS"/>
<pk mz="494.224119" i="1367276.3" sn="8.54" a="1281.53" fwhm="0.001368" res="361304.5" algo="FTMS"/>
<pk mz="495.041581" i="2624383.8" sn="18.61" a="3380.21" fwhm="0.001494" res="331243.6" algo="FTMS"/>
<pk mz="495.078122" i="3941766.3" sn="29.16" a="5493.11" fwhm="0.001472" res="336350.0" algo="FTMS"/>
<pk mz="495.089294" i="1238152.3" sn="7.50" a="1246.64" fwhm="0.001444" res="342942.0" algo="FTMS"/>
<pk mz="495.114421" i="4410765.0" sn="32.92" a="5954.92" fwhm="0.001509" res="328191.1" algo="FTMS"/>
<pk mz="495.142910" i="2338706.0" sn="16.32" a="2834.72" fwhm="0.001439" res="344029.4" algo="FTMS"/>
<pk mz="495.150791" i="3443091.3" sn="25.17" a="4703.46" fwhm="0.001522" res="325405.3" algo="FTMS"/>
<pk mz="495.161949" i="1319829.3" sn="8.16" a="1493.81" fwhm="0.001426" res="347160.4" algo="FTMS"/>
<pk mz="495.183198" i="15571353.0" z="-1" sn="122.33" a="25281.68" fwhm="0.001624" res="304836.7" algo="FTMS" component_name="u" deconvoluted_molecular_mass="495.183713" deconvoluted_isotopic_mass="495.183716"/>
<pk mz="495.187204" i="2183065.8" sn="15.07" a="3080.87" fwhm="0.001605" res="308471.7" algo="FTMS"/>
<pk mz="495.200409" i="1462684.3" sn="9.30" a="1317.73" fwhm="0.001310" res="378152.8" algo="FTMS"/>
<pk mz="495.223623" i="1492896.4" sn="9.54" a="1584.28" fwhm="0.001428" res="346890.5" algo="FTMS"/>
<pk mz="495.226884" i="1363617.0" sn="8.51" a="1262.32" fwhm="0.001393" res="355459.8" algo="FTMS"/>
<pk mz="495.236613" i="1499554.8" sn="9.60" a="1529.91" fwhm="0.001296" res="382083.7" algo="FTMS"/>
<pk mz="496.081438" i="1898041.4" sn="12.79" a="1954.91" fwhm="0.001344" res="369245.5" algo="FTMS"/>
<pk mz="496.109792" i="1469502.5" sn="9.36" a="1779.80" fwhm="0.001515" res="327450.3" algo="FTMS"/>
<pk mz="496.146093" i="1204292.9" sn="7.23" a="1010.04" fwhm="0.001213" res="408900.8" algo="FTMS"/>
<pk mz="496.154219" i="1566022.4" sn="10.13" a="2066.42" fwhm="0.001513" res="327845.7" algo="FTMS"/>
<pk mz="496.186523" i="3382860.0" z="-1" sn="24.68" a="4865.22" fwhm="0.001566" res="316822.3" algo="FTMS" component_name="u" deconvoluted_molecular_mass="495.183713" deconvoluted_isotopic_mass="496.187043"/>
<pk mz="496.513119" i="1194117.9" sn="7.15" a="1277.93" fwhm="0.001539" res="322659.0" algo="FTMS"/>
<pk mz="497.036169" i="1185506.0" sn="7.08" a="1148.64" fwhm="0.001386" res="358676.4" algo="FTMS"/>
<pk mz="497.057326" i="4138725.8" sn="30.74" a="5699.23" fwhm="0.001497" res="331998.5" algo="FTMS"/>
<pk mz="497.072567" i="1399784.4" sn="8.80" a="1383.99" fwhm="0.001316" res="377629.0" algo="FTMS"/>
<pk mz="497.088042" i="1545963.1" sn="9.97" a="2092.63" fwhm="0.001775" res="280100.8" algo="FTMS"/>
<pk mz="497.092557" i="4094700.0" sn="30.39" a="4260.14" fwhm="0.001138" res="436841.6" algo="FTMS"/>
<pk mz="497.094048" i="2746092.3" sn="19.58" a="2279.42" fwhm="0.001068" res="465416.1" algo="FTMS"/>
<pk mz="497.104902" i="2029806.1" sn="13.84" a="2347.48" fwhm="0.001480" res="335773.5" algo="FTMS"/>
<pk mz="497.116125" i="4823792.0" sn="36.23" a="6908.78" fwhm="0.001510" res="329242.8" algo="FTMS"/>
<pk mz="497.130022" i="2798834.5" sn="20.00" a="4160.35" fwhm="0.001579" res="314780.6" algo="FTMS"/>
<pk mz="497.141302" i="4093684.5" sn="30.38" a="6269.85" fwhm="0.001652" res="300851.3" algo="FTMS"/>
<pk mz="497.152552" i="6875894.5" sn="52.67" a="10361.67" fwhm="0.001562" res="318204.4" algo="FTMS"/>
<pk mz="497.158449" i="4668151.5" sn="34.98" a="7063.68" fwhm="0.001564" res="317971.0" algo="FTMS"/>
<pk mz="497.167431" i="6445817.0" sn="49.22" a="8658.68" fwhm="0.001432" res="347252.1" algo="FTMS"/>
<pk mz="497.202896" i="2450175.3" sn="17.21" a="3042.28" fwhm="0.001439" res="345604.4" algo="FTMS"/>
<pk mz="497.215939" i="1394945.5" sn="8.76" a="1596.75" fwhm="0.001465" res="339469.0" algo="FTMS"/>
<pk mz="497.239296" i="2763013.8" sn="19.72" a="3447.26" fwhm="0.001420" res="350077.9" algo="FTMS"/>
<pk mz="497.275615" i="2993420.0" sn="21.56" a="3902.37" fwhm="0.001485" res="334915.4" algo="FTMS"/>
<pk mz="497.311947" i="1506834.4" sn="9.65" a="1510.73" fwhm="0.001367" res="363927.0" algo="FTMS"/>
<pk mz="498.092467" i="1432474.5" sn="9.06" a="1581.69" fwhm="0.001355" res="367591.9" algo="FTMS"/>
<pk mz="498.133453" i="1259425.5" sn="7.67" a="1089.42" fwhm="0.001171" res="425511.3" algo="FTMS"/>
<pk mz="498.156013" i="1890725.4" sn="12.73" a="2291.21" fwhm="0.001499" res="332285.0" algo="FTMS"/>
<pk mz="498.161598" i="1349542.4" sn="8.39" a="1636.75" fwhm="0.001628" res="305956.3" algo="FTMS"/>
<pk mz="498.170818" i="1291176.0" sn="7.92" a="982.01" fwhm="0.001100" res="453058.4" algo="FTMS"/>
<pk mz="498.242393" i="1191348.4" sn="7.12" a="1801.93" fwhm="0.002057" res="242172.4" algo="FTMS"/>
<pk mz="498.930361" i="1522475.1" sn="9.78" a="1835.96" fwhm="0.001567" res="318317.8" algo="FTMS"/>
<pk mz="499.015168" i="1278009.6" sn="7.82" a="1364.17" fwhm="0.001431" res="348785.5" algo="FTMS"/>
<pk mz="499.036728" i="1728573.4" sn="11.43" a="2140.91" fwhm="0.001449" res="344409.1" algo="FTMS"/>
<pk mz="499.051922" i="1750592.0" sn="11.60" a="2209.84" fwhm="0.001661" res="300436.5" algo="FTMS"/>
<pk mz="499.073004" i="3490883.5" sn="25.55" a="5197.79" fwhm="0.001621" res="307956.8" algo="FTMS"/>
<pk mz="499.089629" i="2875462.5" sn="20.62" a="4386.88" fwhm="0.001773" res="281499.5" algo="FTMS"/>
<pk mz="499.109242" i="3248713.8" sn="23.61" a="4883.72" fwhm="0.001684" res="296403.8" algo="FTMS"/>
<pk mz="499.145607" i="2604624.0" sn="18.45" a="3195.05" fwhm="0.001471" res="339310.2" algo="FTMS"/>
<pk mz="499.155390" i="1506897.8" sn="9.65" a="1971.40" fwhm="0.001672" res="298612.0" algo="FTMS"/>
<pk mz="499.182153" i="1809238.3" sn="12.07" a="2634.30" fwhm="0.001824" res="273619.9" algo="FTMS"/>
<pk mz="499.218472" i="3363420.5" sn="24.52" a="4544.13" fwhm="0.001559" res="320181.4" algo="FTMS"/>
<pk mz="499.254946" i="4295778.5" sn="31.99" a="6517.63" fwhm="0.001617" res="308771.3" algo="FTMS"/>
<pk mz="499.291178" i="2646121.0" sn="18.78" a="3919.30" fwhm="0.001739" res="287124.1" algo="FTMS"/>
<pk mz="500.083266" i="1215471.8" sn="7.32" a="1624.34" fwhm="0.001945" res="257062.6" algo="FTMS"/>
<pk mz="500.112787" i="1211380.8" sn="7.28" a="1326.99" fwhm="0.001496" res="334230.2" algo="FTMS"/>
<pk mz="500.250154" i="1600268.0" sn="10.40" a="1973.80" fwhm="0.001520" res="329009.5" algo="FTMS"/>
<pk mz="500.258057" i="1863437.4" sn="12.51" a="2323.02" fwhm="0.001584" res="315913.6" algo="FTMS"/>
<pk mz="501.031020" i="1877903.4" sn="12.62" a="1893.19" fwhm="0.001330" res="376793.8" algo="FTMS"/>
<pk mz="501.052229" i="1783186.9" sn="11.86" a="2285.79" fwhm="0.001468" res="341328.3" algo="FTMS"/>
<pk mz="501.067438" i="1714069.5" sn="11.31" a="1971.63" fwhm="0.001395" res="359279.7" algo="FTMS"/>
<pk mz="501.078633" i="1185175.4" sn="7.07" a="1346.14" fwhm="0.001436" res="348878.0" algo="FTMS"/>
<pk mz="501.088665" i="2730393.0" sn="19.45" a="4153.12" fwhm="0.001712" res="292700.3" algo="FTMS"/>
<pk mz="501.103880" i="2014619.6" sn="13.72" a="2757.58" fwhm="0.001659" res="302048.6" algo="FTMS"/>
<pk mz="501.124947" i="2156447.0" sn="14.85" a="3157.73" fwhm="0.001669" res="300192.1" algo="FTMS"/>
<pk mz="501.161376" i="1783205.3" sn="11.86" a="1967.18" fwhm="0.001407" res="356261.2" algo="FTMS"/>
<pk mz="501.197827" i="3124139.3" sn="22.60" a="4326.42" fwhm="0.001563" res="320591.4" algo="FTMS"/>
<pk mz="501.234120" i="4275633.5" sn="31.83" a="6273.46" fwhm="0.001607" res="311903.8" algo="FTMS"/>
<pk mz="501.256855" i="1322677.1" sn="8.17" a="1593.73" fwhm="0.001642" res="305246.2" algo="FTMS"/>
<pk mz="501.270473" i="3900855.5" sn="28.83" a="5187.87" fwhm="0.001481" res="338407.2" algo="FTMS"/>
<pk mz="501.307022" i="2099133.5" sn="14.39" a="2920.09" fwhm="0.001519" res="330102.9" algo="FTMS"/>
<pk mz="502.062677" i="1460283.0" sn="9.27" a="1482.96" fwhm="0.001383" res="363092.2" algo="FTMS"/>
<pk mz="502.094160" i="1461056.1" sn="9.28" a="1435.96" fwhm="0.001398" res="359122.4" algo="FTMS"/>
<pk mz="502.110018" i="1286466.8" sn="7.88" a="1602.76" fwhm="0.001680" res="298827.7" algo="FTMS"/>
<pk mz="502.130557" i="1395014.1" sn="8.75" a="1256.01" fwhm="0.001262" res="397940.2" algo="FTMS"/>
<pk mz="502.192989" i="1541968.5" sn="9.93" a="1856.72" fwhm="0.001463" res="343360.7" algo="FTMS"/>
<pk mz="502.215386" i="1528660.1" sn="9.82" a="1803.92" fwhm="0.001524" res="329624.0" algo="FTMS"/>
<pk mz="502.229282" i="1757782.4" sn="11.66" a="1869.72" fwhm="0.001415" res="355034.3" algo="FTMS"/>
<pk mz="502.265979" i="1189212.5" sn="7.10" a="1017.40" fwhm="0.001250" res="401783.3" algo="FTMS"/>
<pk mz="502.273944" i="1420893.8" sn="8.96" a="2109.13" fwhm="0.001622" res="309716.8" algo="FTMS"/>
<pk mz="503.046731" i="2615004.5" sn="18.52" a="3429.22" fwhm="0.001520" res="330990.8" algo="FTMS"/>
<pk mz="503.058038" i="1423070.4" sn="8.97" a="1401.22" fwhm="0.001397" res="360148.3" algo="FTMS"/>
<pk mz="503.067981" i="1927903.9" sn="13.02" a="2795.33" fwhm="0.001644" res="305953.1" algo="FTMS"/>
<pk mz="503.083073" i="4157154.5" sn="30.88" a="6092.40" fwhm="0.001646" res="305691.0" algo="FTMS"/>
<pk mz="503.104385" i="1658085.9" sn="10.86" a="2172.99" fwhm="0.001584" res="317661.2" algo="FTMS"/>
<pk mz="503.119541" i="2614504.3" sn="18.52" a="3164.50" fwhm="0.001455" res="345684.0" algo="FTMS"/>
<pk mz="503.140482" i="1315435.8" sn="8.11" a="2049.87" fwhm="0.002062" res="243959.9" algo="FTMS"/>
<pk mz="503.143168" i="1281516.1" sn="7.84" a="1577.94" fwhm="0.001625" res="309613.9" algo="FTMS"/>
<pk mz="503.155910" i="1220334.3" sn="7.35" a="1154.43" fwhm="0.001364" res="368816.0" algo="FTMS"/>
<pk mz="503.176928" i="1394929.6" sn="8.75" a="1317.63" fwhm="0.001371" res="366914.6" algo="FTMS"/>
<pk mz="503.205617" i="1423862.4" sn="8.98" a="2055.33" fwhm="0.001563" res="322045.4" algo="FTMS"/>
<pk mz="503.213419" i="2506487.5" sn="17.65" a="3595.19" fwhm="0.001674" res="300609.3" algo="FTMS"/>
<pk mz="503.241763" i="1262844.3" sn="7.69" a="1074.65" fwhm="0.001187" res="424123.5" algo="FTMS"/>
<pk mz="503.249823" i="3733245.5" sn="27.48" a="5794.02" fwhm="0.001695" res="296842.7" algo="FTMS"/>
<pk mz="503.286199" i="2328835.5" sn="16.23" a="3087.38" fwhm="0.001509" res="333502.5" algo="FTMS"/>
<pk mz="504.078386" i="1584515.5" sn="10.27" a="1581.19" fwhm="0.001358" res="371094.7" algo="FTMS"/>
<pk mz="504.109911" i="16727945.0" z="-1" sn="131.58" a="27301.38" fwhm="0.001621" res="311023.0" algo="FTMS" component_name="o" deconvoluted_molecular_mass="504.110452" deconvoluted_isotopic_mass="504.110451"/>
<pk mz="504.146304" i="19922830.0" z="-1" sn="157.18" a="31990.93" fwhm="0.001613" res="312574.2" algo="FTMS" component_name="j" deconvoluted_molecular_mass="504.146297" deconvoluted_isotopic_mass="504.146843"/>
<pk mz="504.208643" i="2065304.4" sn="14.07" a="2718.05" fwhm="0.001552" res="324943.3" algo="FTMS"/>
<pk mz="504.245072" i="1460382.3" sn="9.24" a="1810.69" fwhm="0.001579" res="319365.6" algo="FTMS"/>
<pk mz="504.307904" i="15015848.0" z="-1" sn="117.45" a="24561.18" fwhm="0.001635" res="308365.0" algo="FTMS" component_name="w" deconvoluted_molecular_mass="504.308441" deconvoluted_isotopic_mass="504.308444"/>
<pk mz="505.026014" i="1409562.9" sn="8.83" a="1541.45" fwhm="0.001479" res="341478.4" algo="FTMS"/>
<pk mz="505.062337" i="3407904.8" sn="24.78" a="4578.47" fwhm="0.001576" res="320473.3" algo="FTMS"/>
<pk mz="505.098724" i="2443814.5" sn="17.09" a="3415.38" fwhm="0.001493" res="338224.1" algo="FTMS"/>
<pk mz="505.109993" i="1256744.3" sn="7.61" a="1429.14" fwhm="0.001510" res="334599.7" algo="FTMS"/>
<pk mz="505.113207" i="3125288.8" z="-1" sn="22.53" a="4390.87" fwhm="0.001530" res="330109.3" algo="FTMS" component_name="o" deconvoluted_molecular_mass="504.110452" deconvoluted_isotopic_mass="505.113748"/>
<pk mz="505.135312" i="4991020.0" sn="37.42" a="6945.20" fwhm="0.001468" res="344172.4" algo="FTMS"/>
<pk mz="505.149626" i="3836974.5" z="-1" sn="28.21" a="5905.62" fwhm="0.001645" res="307050.7" algo="FTMS" component_name="j" deconvoluted_molecular_mass="504.146297" deconvoluted_isotopic_mass="505.150167"/>
<pk mz="505.171629" i="1228594.0" sn="7.39" a="1180.54" fwhm="0.001418" res="356339.9" algo="FTMS"/>
<pk mz="505.184699" i="1534260.0" sn="9.83" a="1502.47" fwhm="0.001401" res="360641.0" algo="FTMS"/>
<pk mz="505.221089" i="1850937.8" sn="12.36" a="2029.48" fwhm="0.001396" res="361872.5" algo="FTMS"/>
<pk mz="505.228980" i="1359419.0" sn="8.43" a="1607.41" fwhm="0.001524" res="331536.9" algo="FTMS"/>
<pk mz="505.257584" i="1471807.5" sn="9.33" a="1859.92" fwhm="0.001749" res="288921.5" algo="FTMS"/>
<pk mz="505.265333" i="1597248.8" sn="10.33" a="2045.62" fwhm="0.001473" res="342973.1" algo="FTMS"/>
<pk mz="505.311233" i="4098120.0" z="-1" sn="30.29" a="6336.07" fwhm="0.001653" res="305608.9" algo="FTMS" component_name="w" deconvoluted_molecular_mass="504.308441" deconvoluted_isotopic_mass="505.311775"/>
<pk mz="505.393248" i="3507285.0" sn="25.58" a="5159.73" fwhm="0.001664" res="303710.4" algo="FTMS"/>
<pk mz="506.057735" i="1584829.4" sn="10.23" a="1779.76" fwhm="0.001513" res="334467.6" algo="FTMS"/>
<pk mz="506.094044" i="1736899.0" sn="11.44" a="2237.55" fwhm="0.001581" res="320114.1" algo="FTMS"/>
<pk mz="506.101925" i="1393860.3" sn="8.71" a="1586.64" fwhm="0.001586" res="319015.7" algo="FTMS"/>
<pk mz="506.116728" i="1305030.6" z="-1" sn="8.00" a="1994.95" fwhm="0.002070" res="244515.0" algo="FTMS" component_name="o" deconvoluted_molecular_mass="504.110452" deconvoluted_isotopic_mass="506.117272"/>
<pk mz="506.125597" i="2038472.0" sn="13.85" a="2461.69" fwhm="0.001498" res="337843.2" algo="FTMS"/>
<pk mz="506.130334" i="1203400.8" sn="7.19" a="1310.33" fwhm="0.001525" res="331816.3" algo="FTMS"/>
<pk mz="506.138660" i="1464010.0" sn="9.27" a="1360.32" fwhm="0.001310" res="386402.1" algo="FTMS"/>
<pk mz="506.187983" i="1557457.8" sn="10.01" a="1773.95" fwhm="0.001423" res="355744.3" algo="FTMS"/>
<pk mz="506.224403" i="1810135.4" sn="12.03" a="2043.02" fwhm="0.001411" res="358780.8" algo="FTMS"/>
<pk mz="507.041576" i="2694998.0" sn="19.09" a="4376.41" fwhm="0.001741" res="291224.6" algo="FTMS"/>
<pk mz="507.078107" i="4037979.8" sn="29.81" a="5957.40" fwhm="0.001591" res="318761.1" algo="FTMS"/>
<pk mz="507.089238" i="1423453.5" sn="8.94" a="1406.57" fwhm="0.001468" res="345497.9" algo="FTMS"/>
<pk mz="507.114500" i="4072801.3" sn="30.09" a="6205.82" fwhm="0.001666" res="304476.6" algo="FTMS"/>
<pk mz="507.150802" i="2590055.0" z="-1" sn="18.25" a="3556.33" fwhm="0.001565" res="324035.2" algo="FTMS" component_name="j" deconvoluted_molecular_mass="504.146297" deconvoluted_isotopic_mass="507.151349"/>
<pk mz="507.187171" i="1205100.5" sn="7.20" a="1482.47" fwhm="0.001740" res="291542.7" algo="FTMS"/>
<pk mz="507.200458" i="1401966.5" sn="8.77" a="1581.67" fwhm="0.001455" res="348644.0" algo="FTMS"/>
<pk mz="507.223766" i="1477490.1" sn="9.37" a="1747.41" fwhm="0.001598" res="317372.3" algo="FTMS"/>
<pk mz="507.236650" i="2301812.0" sn="15.95" a="2806.01" fwhm="0.001449" res="350151.2" algo="FTMS"/>
<pk mz="507.273100" i="1256825.8" sn="7.61" a="1182.13" fwhm="0.001429" res="355075.4" algo="FTMS"/>
<pk mz="508.081381" i="1360373.0" sn="8.44" a="1402.76" fwhm="0.001416" res="358866.8" algo="FTMS"/>
<pk mz="508.117897" i="1268218.6" sn="7.70" a="1279.14" fwhm="0.001299" res="391118.9" algo="FTMS"/>
<pk mz="508.203756" i="1266183.6" sn="7.68" a="1275.68" fwhm="0.001484" res="342422.4" algo="FTMS"/>
<pk mz="508.240291" i="1198861.1" sn="7.15" a="1087.76" fwhm="0.001401" res="362760.7" algo="FTMS"/>
<pk mz="509.057256" i="3080840.0" sn="22.17" a="4291.38" fwhm="0.001576" res="322999.5" algo="FTMS"/>
<pk mz="509.093648" i="3753613.5" sn="27.54" a="5749.28" fwhm="0.001638" res="310800.8" algo="FTMS"/>
<pk mz="509.130079" i="5166739.0" sn="38.82" a="8528.09" fwhm="0.001659" res="306823.8" algo="FTMS"/>
<pk mz="509.141339" i="1195412.5" sn="7.12" a="1213.90" fwhm="0.001467" res="347017.4" algo="FTMS"/>
<pk mz="509.166456" i="2817176.3" sn="20.06" a="3980.78" fwhm="0.001655" res="307610.1" algo="FTMS"/>
<pk mz="509.202999" i="1497757.8" sn="9.53" a="2116.49" fwhm="0.001690" res="301343.1" algo="FTMS"/>
<pk mz="509.216106" i="1386911.6" sn="8.65" a="1952.64" fwhm="0.001898" res="268284.1" algo="FTMS"/>
<pk mz="509.239205" i="1819811.1" sn="12.10" a="2272.15" fwhm="0.001490" res="341668.2" algo="FTMS"/>
<pk mz="509.275424" i="1240232.5" sn="7.48" a="1360.40" fwhm="0.001579" res="322624.2" algo="FTMS"/>
<pk mz="510.096873" i="1320994.0" sn="8.12" a="1387.05" fwhm="0.001641" res="310778.5" algo="FTMS"/>
<pk mz="510.125438" i="1354022.1" sn="8.38" a="1496.41" fwhm="0.001443" res="353494.4" algo="FTMS"/>
<pk mz="510.133435" i="1282087.4" sn="7.81" a="1345.50" fwhm="0.001431" res="356478.0" algo="FTMS"/>
<pk mz="511.036665" i="2213291.0" sn="15.24" a="2998.10" fwhm="0.001671" res="305848.2" algo="FTMS"/>
<pk mz="511.072901" i="3215792.3" sn="23.24" a="4834.78" fwhm="0.001615" res="316369.9" algo="FTMS"/>
<pk mz="511.103671" i="2913204.8" sn="20.83" a="4264.62" fwhm="0.001553" res="329056.2" algo="FTMS"/>
<pk mz="511.108091" i="3473333.3" sn="25.30" a="3927.04" fwhm="0.001241" res="411948.4" algo="FTMS"/>
<pk mz="511.109717" i="2095029.5" sn="14.30" a="1878.78" fwhm="0.001036" res="493490.6" algo="FTMS"/>
<pk mz="511.120557" i="2372535.0" sn="16.51" a="3276.10" fwhm="0.001574" res="324732.1" algo="FTMS"/>
<pk mz="511.131815" i="5466040.5" sn="41.21" a="8137.11" fwhm="0.001602" res="318998.2" algo="FTMS"/>
<pk mz="511.137605" i="2889657.5" sn="20.64" a="4217.85" fwhm="0.001657" res="308452.5" algo="FTMS"/>
<pk mz="511.145828" i="2353594.8" sn="16.36" a="3034.30" fwhm="0.001490" res="343012.3" algo="FTMS"/>
<pk mz="511.218610" i="2077637.3" sn="14.16" a="2690.67" fwhm="0.001593" res="320903.7" algo="FTMS"/>
<pk mz="511.231509" i="1474759.1" sn="9.35" a="2195.31" fwhm="0.001717" res="297673.6" algo="FTMS"/>
<pk mz="511.254899" i="2246090.5" sn="15.50" a="2739.44" fwhm="0.001562" res="327367.4" algo="FTMS"/>
<pk mz="511.291312" i="2033615.8" sn="13.81" a="2355.40" fwhm="0.001516" res="337280.2" algo="FTMS"/>
<pk mz="512.076278" i="1335872.0" sn="8.24" a="1434.81" fwhm="0.001465" res="349537.3" algo="FTMS"/>
<pk mz="512.104774" i="1375044.0" sn="8.55" a="1710.43" fwhm="0.001647" res="310883.3" algo="FTMS"/>
<pk mz="512.107959" i="1642052.5" sn="10.68" a="1957.22" fwhm="0.001496" res="342430.3" algo="FTMS"/>
<pk mz="512.134897" i="1338696.4" sn="8.26" a="1305.84" fwhm="0.001553" res="329702.4" algo="FTMS"/>
<pk mz="512.140836" i="1779785.1" sn="11.78" a="2423.28" fwhm="0.001692" res="302717.6" algo="FTMS"/>
<pk mz="513.052264" i="2292425.5" sn="15.87" a="3404.45" fwhm="0.001660" res="309042.3" algo="FTMS"/>
<pk mz="513.088720" i="2765518.5" sn="19.65" a="3420.70" fwhm="0.001472" res="348569.1" algo="FTMS"/>
<pk mz="513.105318" i="2536657.0" sn="17.82" a="3806.04" fwhm="0.001741" res="294746.5" algo="FTMS"/>
<pk mz="513.124980" i="2496211.8" sn="17.50" a="3258.41" fwhm="0.001547" res="331691.1" algo="FTMS"/>
<pk mz="513.134967" i="1384917.0" sn="8.63" a="1698.22" fwhm="0.001915" res="267901.3" algo="FTMS"/>
<pk mz="513.149132" i="2858199.0" sn="20.39" a="5076.21" fwhm="0.001885" res="272268.2" algo="FTMS"/>
<pk mz="513.161531" i="1823960.8" sn="12.13" a="2539.61" fwhm="0.001685" res="304543.3" algo="FTMS"/>
<pk mz="513.197658" i="2212061.8" sn="15.23" a="2832.49" fwhm="0.001559" res="329241.3" algo="FTMS"/>
<pk mz="513.234178" i="3504355.0" sn="25.55" a="5103.58" fwhm="0.001653" res="310394.7" algo="FTMS"/>
<pk mz="513.254238" i="1262821.6" sn="7.65" a="1838.99" fwhm="0.002078" res="247039.2" algo="FTMS"/>
<pk mz="513.270650" i="3220712.0" sn="23.28" a="4568.53" fwhm="0.001526" res="336349.1" algo="FTMS"/>
<pk mz="513.306987" i="1989357.0" sn="13.45" a="2602.98" fwhm="0.001631" res="314760.0" algo="FTMS"/>
<pk mz="513.343422" i="1328882.0" sn="8.18" a="1327.98" fwhm="0.001441" res="356261.0" algo="FTMS"/>
<pk mz="514.265913" i="1350001.1" sn="8.35" a="1593.49" fwhm="0.001719" res="299106.6" algo="FTMS"/>
<pk mz="515.010216" i="1193174.3" sn="7.09" a="777.44" fwhm="0.001316" res="391365.4" algo="FTMS"/>
<pk mz="515.046690" i="1979867.1" sn="13.37" a="2673.75" fwhm="0.001611" res="319754.5" algo="FTMS"/>
<pk mz="515.067857" i="2621406.0" sn="18.49" a="4187.66" fwhm="0.001725" res="298547.6" algo="FTMS"/>
<pk mz="515.083132" i="1517792.0" sn="9.68" a="2022.36" fwhm="0.001763" res="292232.6" algo="FTMS"/>
<pk mz="515.104274" i="2378722.8" sn="16.56" a="3417.78" fwhm="0.001652" res="311797.1" algo="FTMS"/>
<pk mz="515.119467" i="1423332.9" sn="8.93" a="1310.00" fwhm="0.001363" res="378003.4" algo="FTMS"/>
<pk mz="515.140691" i="2303463.8" sn="15.96" a="3392.60" fwhm="0.001680" res="306713.2" algo="FTMS"/>
<pk mz="515.177032" i="1513452.6" sn="9.65" a="1709.84" fwhm="0.001436" res="358719.1" algo="FTMS"/>
<pk mz="515.199888" i="1253615.8" sn="7.58" a="1568.71" fwhm="0.001700" res="303146.1" algo="FTMS"/>
<pk mz="515.213311" i="2950641.5" sn="21.12" a="4071.39" fwhm="0.001599" res="322294.7" algo="FTMS"/>
<pk mz="515.249804" i="4439542.5" sn="33.01" a="7335.06" fwhm="0.001771" res="290982.1" algo="FTMS"/>
<pk mz="515.253080" i="1573622.9" sn="10.13" a="1783.07" fwhm="0.001531" res="336530.8" algo="FTMS"/>
<pk mz="515.286136" i="2488827.3" sn="17.44" a="3374.42" fwhm="0.001626" res="316919.1" algo="FTMS"/>
<pk mz="515.322646" i="1675264.1" sn="10.94" a="2626.82" fwhm="0.001873" res="275091.1" algo="FTMS"/>
<pk mz="516.042037" i="1234015.9" sn="7.42" a="1759.21" fwhm="0.001867" res="276371.4" algo="FTMS"/>
<pk mz="516.078157" i="1227876.6" sn="7.37" a="1117.60" fwhm="0.001543" res="334491.0" algo="FTMS"/>
<pk mz="516.110051" i="1537640.9" sn="9.84" a="1717.04" fwhm="0.001435" res="359759.0" algo="FTMS"/>
<pk mz="516.208746" i="1862773.9" sn="12.44" a="2273.59" fwhm="0.001541" res="335082.6" algo="FTMS"/>
<pk mz="516.216564" i="1236598.9" sn="7.44" a="1081.79" fwhm="0.001337" res="385985.9" algo="FTMS"/>
<pk mz="516.231041" i="1474680.8" sn="9.34" a="1532.35" fwhm="0.001375" res="375459.0" algo="FTMS"/>
<pk mz="516.245143" i="1611386.6" sn="10.43" a="2016.37" fwhm="0.001565" res="329936.9" algo="FTMS"/>
<pk mz="516.252989" i="1282171.8" sn="7.80" a="1227.66" fwhm="0.001465" res="352503.9" algo="FTMS"/>
<pk mz="517.026060" i="1851104.6" sn="12.34" a="2517.51" fwhm="0.001594" res="324318.7" algo="FTMS"/>
<pk mz="517.047064" i="1245411.4" sn="7.51" a="1926.43" fwhm="0.002164" res="238984.6" algo="FTMS"/>
<pk mz="517.062368" i="2844901.3" sn="20.28" a="4284.79" fwhm="0.001673" res="309057.3" algo="FTMS"/>
<pk mz="517.073699" i="1194854.8" sn="7.10" a="1692.00" fwhm="0.001935" res="267211.2" algo="FTMS"/>
<pk mz="517.083590" i="1557224.1" sn="10.00" a="2228.51" fwhm="0.001689" res="306159.1" algo="FTMS"/>
<pk mz="517.098837" i="2288874.0" sn="15.84" a="3140.15" fwhm="0.001523" res="339524.0" algo="FTMS"/>
<pk mz="517.120100" i="1201900.8" sn="7.16" a="1331.99" fwhm="0.001657" res="312128.9" algo="FTMS"/>
<pk mz="517.135194" i="1208814.8" sn="7.22" a="1117.25" fwhm="0.001334" res="387745.6" algo="FTMS"/>
<pk mz="517.160127" i="2029298.0" sn="13.77" a="3118.87" fwhm="0.001815" res="285005.0" algo="FTMS"/>
<pk mz="517.192654" i="1813238.1" sn="12.04" a="2190.21" fwhm="0.001518" res="340775.0" algo="FTMS"/>
<pk mz="517.221308" i="1257209.9" sn="7.60" a="1513.41" fwhm="0.001583" res="326808.0" algo="FTMS"/>
<pk mz="517.229003" i="2408699.0" sn="16.79" a="3270.92" fwhm="0.001540" res="335923.9" algo="FTMS"/>
<pk mz="517.265549" i="2667775.5" sn="18.86" a="3438.90" fwhm="0.001490" res="347160.4" algo="FTMS"/>
<pk mz="517.301789" i="2013444.3" sn="13.64" a="2603.81" fwhm="0.001578" res="327892.7" algo="FTMS"/>
<pk mz="517.314993" i="1798918.0" sn="11.93" a="3039.58" fwhm="0.001747" res="296055.4" algo="FTMS"/>
<pk mz="518.057902" i="1433445.0" sn="9.01" a="1462.59" fwhm="0.001383" res="374504.4" algo="FTMS"/>
<pk mz="518.094016" i="1667945.5" sn="10.88" a="2157.23" fwhm="0.001621" res="319692.2" algo="FTMS"/>
<pk mz="518.102047" i="1427306.6" sn="8.96" a="1544.68" fwhm="0.001500" res="345355.6" algo="FTMS"/>
<pk mz="518.125553" i="18306926.0" z="-1" sn="143.71" a="31448.95" fwhm="0.001709" res="303091.2" algo="FTMS" component_name="m" deconvoluted_molecular_mass="518.126906" deconvoluted_isotopic_mass="518.126127"/>
<pk mz="518.187916" i="1337717.4" sn="8.24" a="1201.42" fwhm="0.001242" res="417377.4" algo="FTMS"/>
<pk mz="518.224349" i="1795962.0" sn="11.90" a="2015.49" fwhm="0.001485" res="348952.5" algo="FTMS"/>
<pk mz="518.260810" i="1655678.6" sn="10.78" a="2031.69" fwhm="0.001536" res="337338.6" algo="FTMS"/>
<pk mz="519.041651" i="2397664.5" sn="16.70" a="3555.33" fwhm="0.001706" res="304310.4" algo="FTMS"/>
<pk mz="519.062791" i="1425891.3" sn="8.95" a="1777.22" fwhm="0.001730" res="300080.2" algo="FTMS"/>
<pk mz="519.078100" i="2981861.3" sn="21.37" a="3887.49" fwhm="0.001530" res="339240.8" algo="FTMS"/>
<pk mz="519.114395" i="2836969.8" sn="20.21" a="3781.94" fwhm="0.001584" res="327752.1" algo="FTMS"/>
<pk mz="519.128853" i="3111915.5" z="-1" sn="22.41" a="4193.91" fwhm="0.001532" res="338790.4" algo="FTMS" component_name="m" deconvoluted_molecular_mass="518.126906" deconvoluted_isotopic_mass="519.129430"/>
<pk mz="519.151221" i="1579502.3" sn="10.17" a="1784.09" fwhm="0.001318" res="393761.4" algo="FTMS"/>
<pk mz="519.187234" i="1403634.8" sn="8.77" a="1755.27" fwhm="0.001747" res="297196.2" algo="FTMS"/>
<pk mz="519.200948" i="1237236.4" sn="7.44" a="1932.81" fwhm="0.002418" res="214728.4" algo="FTMS"/>
<pk mz="519.236896" i="1843704.9" sn="12.28" a="2380.07" fwhm="0.001602" res="324195.1" algo="FTMS"/>
<pk mz="519.280956" i="1207550.4" sn="7.20" a="1585.75" fwhm="0.001690" res="307230.6" algo="FTMS"/>
<pk mz="520.073546" i="1410143.8" sn="8.81" a="1720.59" fwhm="0.001506" res="345372.1" algo="FTMS"/>
<pk mz="520.104738" i="1552483.5" sn="9.94" a="1935.18" fwhm="0.001646" res="315951.8" algo="FTMS"/>
<pk mz="520.141167" i="2062440.0" z="-1" sn="14.01" a="2582.08" fwhm="0.001492" res="348531.1" algo="FTMS" component_name="m" deconvoluted_molecular_mass="518.126906" deconvoluted_isotopic_mass="520.141747"/>
<pk mz="520.203451" i="1746543.5" sn="11.49" a="2245.30" fwhm="0.001653" res="314653.5" algo="FTMS"/>
<pk mz="520.240160" i="1421940.0" sn="8.90" a="1609.13" fwhm="0.001391" res="374001.1" algo="FTMS"/>
<pk mz="521.057315" i="2489558.5" sn="17.41" a="3722.71" fwhm="0.001734" res="300508.8" algo="FTMS"/>
<pk mz="521.093706" i="3307227.0" sn="23.93" a="4900.91" fwhm="0.001685" res="309289.7" algo="FTMS"/>
<pk mz="521.130096" i="2660575.3" sn="18.78" a="4455.87" fwhm="0.001777" res="293204.4" algo="FTMS"/>
<pk mz="521.166724" i="1586147.6" sn="10.21" a="2104.18" fwhm="0.001687" res="308883.6" algo="FTMS"/>
<pk mz="521.216048" i="1905897.5" sn="12.76" a="2759.14" fwhm="0.001669" res="312295.4" algo="FTMS"/>
<pk mz="521.252400" i="1773037.9" sn="11.70" a="2741.18" fwhm="0.001734" res="300569.9" algo="FTMS"/>
<pk mz="522.089041" i="1311056.8" sn="8.02" a="1207.93" fwhm="0.001400" res="372987.9" algo="FTMS"/>
<pk mz="522.156784" i="4117848.8" sn="30.39" a="6558.96" fwhm="0.001661" res="314310.6" algo="FTMS"/>
<pk mz="522.219430" i="1317728.0" sn="8.07" a="1122.54" fwhm="0.001326" res="393910.7" algo="FTMS"/>
<pk mz="523.036504" i="1787838.9" sn="11.82" a="2228.56" fwhm="0.001617" res="323470.9" algo="FTMS"/>
<pk mz="523.072990" i="3187651.0" sn="22.98" a="4873.10" fwhm="0.001682" res="311001.5" algo="FTMS"/>
<pk mz="523.103557" i="1570246.5" sn="10.08" a="1785.46" fwhm="0.001496" res="349767.0" algo="FTMS"/>
<pk mz="523.109342" i="3014087.3" sn="21.59" a="4764.55" fwhm="0.001808" res="289376.7" algo="FTMS"/>
<pk mz="523.120457" i="1276872.5" sn="7.74" a="1148.18" fwhm="0.001657" res="315680.2" algo="FTMS"/>
<pk mz="523.145725" i="4181451.5" sn="30.90" a="7191.02" fwhm="0.001829" res="286023.4" algo="FTMS"/>
<pk mz="523.156911" i="1918412.6" sn="12.86" a="2281.09" fwhm="0.001557" res="336043.2" algo="FTMS"/>
<pk mz="523.181981" i="1316303.5" sn="8.06" a="1298.03" fwhm="0.001361" res="384418.0" algo="FTMS"/>
<pk mz="523.218406" i="1689299.8" sn="11.03" a="2361.96" fwhm="0.001740" res="300680.4" algo="FTMS"/>
<pk mz="523.231532" i="1763029.3" sn="11.62" a="2604.41" fwhm="0.001870" res="279797.2" algo="FTMS"/>
<pk mz="523.255012" i="1521623.9" sn="9.69" a="1643.33" fwhm="0.001439" res="363730.4" algo="FTMS"/>
<pk mz="524.076279" i="1250613.4" sn="7.53" a="1167.88" fwhm="0.001387" res="377759.6" algo="FTMS"/>
<pk mz="524.104614" i="1273912.5" sn="7.72" a="1635.24" fwhm="0.001702" res="307884.8" algo="FTMS"/>
<pk mz="524.112438" i="1339193.4" sn="8.24" a="1489.94" fwhm="0.001579" res="332021.9" algo="FTMS"/>
<pk mz="525.052277" i="2270882.5" sn="15.67" a="3002.29" fwhm="0.001556" res="337412.0" algo="FTMS"/>
<pk mz="525.088554" i="2223270.5" sn="15.29" a="2656.85" fwhm="0.001473" res="356568.9" algo="FTMS"/>
<pk mz="525.119295" i="6800042.0" sn="51.77" a="11602.33" fwhm="0.001752" res="299697.5" algo="FTMS"/>
<pk mz="525.124967" i="2172586.5" sn="14.88" a="3054.51" fwhm="0.001711" res="306830.8" algo="FTMS"/>
<pk mz="525.161442" i="1660590.5" sn="10.80" a="2547.82" fwhm="0.001987" res="264323.6" algo="FTMS"/>
<pk mz="525.189859" i="1585841.6" sn="10.20" a="1686.13" fwhm="0.001422" res="369411.8" algo="FTMS"/>
<pk mz="525.197802" i="1516210.5" sn="9.65" a="1537.91" fwhm="0.001420" res="369742.8" algo="FTMS"/>
<pk mz="525.234235" i="1478326.5" sn="9.35" a="1492.09" fwhm="0.001368" res="383861.5" algo="FTMS"/>
<pk mz="525.246787" i="1358008.0" sn="8.39" a="1947.07" fwhm="0.002005" res="261994.5" algo="FTMS"/>
<pk mz="525.270457" i="2041530.5" sn="13.84" a="2699.39" fwhm="0.001563" res="336171.7" algo="FTMS"/>
<pk mz="525.306927" i="1634750.6" sn="10.59" a="2318.51" fwhm="0.001756" res="299220.3" algo="FTMS"/>
<pk mz="526.091880" i="1353748.5" sn="8.35" a="1287.48" fwhm="0.001603" res="328126.3" algo="FTMS"/>
<pk mz="527.046947" i="1189243.3" sn="7.04" a="1304.55" fwhm="0.001531" res="344195.1" algo="FTMS"/>
<pk mz="527.067772" i="2418045.5" sn="16.84" a="3581.31" fwhm="0.001704" res="309307.3" algo="FTMS"/>
<pk mz="527.083411" i="1203327.1" sn="7.15" a="1271.74" fwhm="0.001626" res="324125.3" algo="FTMS"/>
<pk mz="527.104298" i="1947521.4" sn="13.09" a="2909.38" fwhm="0.001802" res="292523.1" algo="FTMS"/>
<pk mz="527.115209" i="1231490.5" sn="7.38" a="1193.93" fwhm="0.001388" res="379884.2" algo="FTMS"/>
<pk mz="527.140557" i="1813893.3" sn="12.02" a="2201.55" fwhm="0.001613" res="326773.7" algo="FTMS"/>
<pk mz="527.151934" i="2512262.5" sn="17.59" a="3852.88" fwhm="0.001767" res="298410.4" algo="FTMS"/>
<pk mz="527.164877" i="4687752.0" sn="34.93" a="7570.36" fwhm="0.001739" res="303073.9" algo="FTMS"/>
<pk mz="527.176772" i="1368713.1" sn="8.47" a="1450.05" fwhm="0.001452" res="363136.7" algo="FTMS"/>
<pk mz="527.213514" i="1696141.0" sn="11.08" a="2710.69" fwhm="0.001955" res="269626.2" algo="FTMS"/>
<pk mz="527.249862" i="3029393.0" sn="21.71" a="5178.60" fwhm="0.001871" res="281743.1" algo="FTMS"/>
<pk mz="527.286089" i="2534292.8" sn="17.76" a="3831.04" fwhm="0.001724" res="305882.5" algo="FTMS"/>
<pk mz="527.322168" i="1312920.6" sn="8.03" a="1926.66" fwhm="0.002090" res="252271.3" algo="FTMS"/>
<pk mz="528.041939" i="1278180.5" sn="7.75" a="1563.73" fwhm="0.001966" res="268653.8" algo="FTMS"/>
<pk mz="528.071117" i="1288679.5" sn="7.83" a="1333.53" fwhm="0.001597" res="330695.9" algo="FTMS"/>
<pk mz="529.062391" i="1645134.4" sn="10.67" a="2095.35" fwhm="0.001626" res="325354.4" algo="FTMS"/>
<pk mz="529.098723" i="1447506.1" sn="9.10" a="1775.44" fwhm="0.001619" res="326748.1" algo="FTMS"/>
<pk mz="529.119713" i="1753684.3" sn="11.54" a="2033.25" fwhm="0.001612" res="328137.4" algo="FTMS"/>
<pk mz="529.152948" i="1272407.8" sn="7.70" a="1253.39" fwhm="0.001411" res="375138.8" algo="FTMS"/>
<pk mz="529.156271" i="1421144.0" sn="8.89" a="1538.37" fwhm="0.001560" res="339204.8" algo="FTMS"/>
<pk mz="529.192434" i="1711707.8" sn="11.20" a="2182.28" fwhm="0.001600" res="330686.6" algo="FTMS"/>
<pk mz="529.228984" i="1843807.5" sn="12.26" a="2037.51" fwhm="0.001443" res="366690.4" algo="FTMS"/>
<pk mz="529.265433" i="2840675.3" sn="20.20" a="4060.17" fwhm="0.001664" res="318014.8" algo="FTMS"/>
<pk mz="529.301971" i="1849447.0" sn="12.30" a="2266.41" fwhm="0.001505" res="351589.1" algo="FTMS"/>
<pk mz="529.338276" i="1256042.8" sn="7.57" a="1074.02" fwhm="0.001534" res="345004.0" algo="FTMS"/>
<pk mz="530.057564" i="1456819.9" sn="9.17" a="1702.54" fwhm="0.001598" res="331782.1" algo="FTMS"/>
<pk mz="530.223924" i="1284548.6" sn="7.80" a="1835.16" fwhm="0.001944" res="272718.1" algo="FTMS"/>
<pk mz="530.246656" i="1569991.0" sn="10.07" a="2275.80" fwhm="0.001759" res="301408.0" algo="FTMS"/>
<pk mz="531.041791" i="1668374.5" sn="10.86" a="1858.32" fwhm="0.001440" res="368851.5" algo="FTMS"/>
<pk mz="531.078127" i="2275610.0" sn="15.70" a="3166.29" fwhm="0.001632" res="325456.0" algo="FTMS"/>
<pk mz="531.098969" i="1252892.1" sn="7.54" a="1432.39" fwhm="0.001577" res="336816.7" algo="FTMS"/>
<pk mz="531.114654" i="1884957.8" sn="12.58" a="2694.65" fwhm="0.001692" res="313873.0" algo="FTMS"/>
<pk mz="531.208563" i="1320487.0" sn="8.08" a="1717.64" fwhm="0.001896" res="280175.5" algo="FTMS"/>
<pk mz="531.244651" i="2505002.5" sn="17.53" a="3606.67" fwhm="0.001714" res="310003.9" algo="FTMS"/>
<pk mz="531.281195" i="2446638.3" sn="17.06" a="3276.84" fwhm="0.001629" res="326069.9" algo="FTMS"/>
<pk mz="531.317510" i="1344561.8" sn="8.28" a="1435.75" fwhm="0.001446" res="367390.3" algo="FTMS"/>
<pk mz="532.073295" i="1289852.0" sn="7.84" a="1371.72" fwhm="0.001651" res="322219.0" algo="FTMS"/>
<pk mz="532.109480" i="1260159.5" sn="7.60" a="1230.22" fwhm="0.001399" res="380221.1" algo="FTMS"/>
<pk mz="532.203577" i="1557896.8" sn="9.98" a="1692.66" fwhm="0.001514" res="351582.4" algo="FTMS"/>
<pk mz="532.239892" i="1841036.3" sn="12.23" a="2292.01" fwhm="0.001579" res="337135.0" algo="FTMS"/>
<pk mz="533.057360" i="2012123.3" sn="13.60" a="2527.71" fwhm="0.001632" res="326531.0" algo="FTMS"/>
<pk mz="533.093784" i="2599902.8" sn="18.28" a="3673.86" fwhm="0.001645" res="324050.2" algo="FTMS"/>
<pk mz="533.130121" i="2143202.3" sn="14.64" a="3288.33" fwhm="0.001741" res="306164.8" algo="FTMS"/>
<pk mz="533.260474" i="1644014.6" sn="10.66" a="2104.88" fwhm="0.001760" res="302943.0" algo="FTMS"/>
<pk mz="534.052604" i="1304890.0" sn="7.96" a="1674.76" fwhm="0.001673" res="319228.0" algo="FTMS"/>
<pk mz="534.120487" i="1462336.4" sn="9.21" a="1793.17" fwhm="0.001708" res="312680.9" algo="FTMS"/>
<pk mz="534.255782" i="1359181.1" sn="8.39" a="1534.46" fwhm="0.001714" res="311670.8" algo="FTMS"/>
<pk mz="535.036639" i="1468566.1" sn="9.26" a="1498.67" fwhm="0.001483" res="360771.5" algo="FTMS"/>
<pk mz="535.073073" i="2092697.5" sn="14.24" a="3094.89" fwhm="0.001736" res="308253.4" algo="FTMS"/>
<pk mz="535.109432" i="2695324.8" sn="19.04" a="3928.47" fwhm="0.001748" res="306147.8" algo="FTMS"/>
<pk mz="535.145641" i="2552992.3" sn="17.91" a="4548.61" fwhm="0.001971" res="271486.0" algo="FTMS"/>
<pk mz="535.182411" i="1235619.6" sn="7.40" a="1973.80" fwhm="0.002038" res="262563.0" algo="FTMS"/>
<pk mz="535.267915" i="1252779.5" sn="7.54" a="1428.42" fwhm="0.002067" res="259012.2" algo="FTMS"/>
<pk mz="536.136186" i="3751675.5" sn="27.42" a="5905.66" fwhm="0.001767" res="303363.2" algo="FTMS"/>
<pk mz="536.148802" i="1387772.5" sn="8.60" a="1480.29" fwhm="0.001604" res="334198.8" algo="FTMS"/>
<pk mz="536.172559" i="5409534.5" sn="40.62" a="9486.97" fwhm="0.001819" res="294759.0" algo="FTMS"/>
<pk mz="536.234770" i="1260804.4" sn="7.59" a="1643.12" fwhm="0.001704" res="314767.3" algo="FTMS"/>
<pk mz="536.334128" i="1335821.4" sn="8.19" a="1430.39" fwhm="0.001692" res="317005.7" algo="FTMS"/>
<pk mz="537.052181" i="1859406.5" sn="12.36" a="2281.29" fwhm="0.001484" res="361865.3" algo="FTMS"/>
<pk mz="537.088697" i="2390865.8" sn="16.59" a="3198.38" fwhm="0.001591" res="337503.4" algo="FTMS"/>
<pk mz="537.125042" i="2232661.0" sn="15.33" a="2790.96" fwhm="0.001520" res="353442.7" algo="FTMS"/>
<pk mz="537.136125" i="1362006.0" sn="8.40" a="1511.35" fwhm="0.001557" res="344916.4" algo="FTMS"/>
<pk mz="537.161315" i="1730904.3" sn="11.33" a="2204.14" fwhm="0.001728" res="310868.3" algo="FTMS"/>
<pk mz="537.247186" i="1319520.0" sn="8.06" a="1461.89" fwhm="0.001662" res="323179.8" algo="FTMS"/>
<pk mz="537.270374" i="1360226.1" sn="8.38" a="1931.07" fwhm="0.001908" res="281560.8" algo="FTMS"/>
<pk mz="539.067855" i="2132481.3" sn="14.53" a="2891.03" fwhm="0.001652" res="326260.6" algo="FTMS"/>
<pk mz="539.104252" i="1716740.5" sn="11.22" a="2258.53" fwhm="0.001644" res="327929.6" algo="FTMS"/>
<pk mz="539.140640" i="2377223.8" sn="16.48" a="3822.30" fwhm="0.001798" res="299804.6" algo="FTMS"/>
<pk mz="539.176935" i="1639178.9" sn="10.60" a="2597.58" fwhm="0.001911" res="282216.4" algo="FTMS"/>
<pk mz="539.213451" i="1246478.0" sn="7.48" a="1385.29" fwhm="0.001652" res="326484.2" algo="FTMS"/>
<pk mz="539.243148" i="2153488.5" sn="14.70" a="3047.88" fwhm="0.001694" res="318384.7" algo="FTMS"/>
<pk mz="539.249910" i="1584145.3" sn="10.16" a="2002.74" fwhm="0.001645" res="327800.6" algo="FTMS"/>
<pk mz="539.286202" i="1375252.4" sn="8.50" a="1620.19" fwhm="0.001576" res="342092.5" algo="FTMS"/>
<pk mz="541.047509" i="1324332.1" sn="8.10" a="2744.43" fwhm="0.002718" res="199081.8" algo="FTMS"/>
<pk mz="541.083585" i="1950895.1" sn="13.08" a="2368.29" fwhm="0.001493" res="362429.5" algo="FTMS"/>
<pk mz="541.119892" i="2150066.3" sn="14.67" a="2875.84" fwhm="0.001635" res="330975.7" algo="FTMS"/>
<pk mz="541.156141" i="1692341.4" sn="11.02" a="2418.56" fwhm="0.001819" res="297420.3" algo="FTMS"/>
<pk mz="541.167494" i="1389750.4" sn="8.62" a="1454.72" fwhm="0.001584" res="341704.1" algo="FTMS"/>
<pk mz="541.184709" i="2455223.8" sn="17.10" a="3716.25" fwhm="0.001752" res="308920.1" algo="FTMS"/>
<pk mz="541.192601" i="1390520.5" sn="8.62" a="2289.16" fwhm="0.002044" res="264747.5" algo="FTMS"/>
<pk mz="541.229009" i="1847739.5" sn="12.26" a="3027.08" fwhm="0.001920" res="281959.7" algo="FTMS"/>
<pk mz="541.265439" i="1806526.6" sn="11.93" a="2349.17" fwhm="0.001628" res="332548.1" algo="FTMS"/>
<pk mz="541.301886" i="2343617.8" sn="16.21" a="3609.62" fwhm="0.001784" res="303399.7" algo="FTMS"/>
<pk mz="542.188077" i="1360140.5" sn="8.38" a="1515.03" fwhm="0.001484" res="365304.9" algo="FTMS"/>
<pk mz="543.041745" i="1472083.8" sn="9.27" a="1769.34" fwhm="0.001653" res="328549.9" algo="FTMS"/>
<pk mz="543.062578" i="2035029.5" sn="13.75" a="2811.82" fwhm="0.001799" res="301802.2" algo="FTMS"/>
<pk mz="543.078007" i="1465430.8" sn="9.22" a="1913.14" fwhm="0.001893" res="286822.1" algo="FTMS"/>
<pk mz="543.099171" i="1475416.5" sn="9.30" a="1654.46" fwhm="0.001494" res="363579.8" algo="FTMS"/>
<pk mz="543.135564" i="1477467.5" sn="9.31" a="1891.75" fwhm="0.001663" res="326582.5" algo="FTMS"/>
<pk mz="543.181664" i="1255007.4" sn="7.54" a="1737.48" fwhm="0.001943" res="279546.3" algo="FTMS"/>
<pk mz="543.208249" i="1299297.6" sn="7.89" a="1336.34" fwhm="0.001593" res="341005.4" algo="FTMS"/>
<pk mz="543.244694" i="2601828.5" sn="18.26" a="4214.18" fwhm="0.001902" res="285671.4" algo="FTMS"/>
<pk mz="543.281107" i="2568039.5" sn="17.99" a="3503.62" fwhm="0.001568" res="346381.7" algo="FTMS"/>
<pk mz="543.317433" i="1460074.6" sn="9.17" a="1793.45" fwhm="0.001663" res="326736.9" algo="FTMS"/>
<pk mz="544.240197" i="1266614.6" sn="7.63" a="1439.37" fwhm="0.001660" res="327799.0" algo="FTMS"/>
<pk mz="545.057486" i="1628153.3" sn="10.51" a="2469.33" fwhm="0.001811" res="300908.1" algo="FTMS"/>
<pk mz="545.078068" i="1383162.9" sn="8.56" a="1656.19" fwhm="0.001669" res="326532.6" algo="FTMS"/>
<pk mz="545.093670" i="1714172.3" sn="11.20" a="2475.26" fwhm="0.001758" res="309977.7" algo="FTMS"/>
<pk mz="545.166177" i="1204226.1" sn="7.14" a="1614.70" fwhm="0.002053" res="265549.7" algo="FTMS"/>
<pk mz="545.260330" i="1679369.8" sn="10.92" a="2663.11" fwhm="0.001971" res="276635.6" algo="FTMS"/>
<pk mz="545.296616" i="1684492.6" sn="10.96" a="2054.49" fwhm="0.001634" res="333741.7" algo="FTMS"/>
<pk mz="545.333138" i="1259023.6" sn="7.57" a="1921.42" fwhm="0.001914" res="284931.1" algo="FTMS"/>
<pk mz="546.089026" i="1303116.6" sn="7.92" a="2040.66" fwhm="0.002113" res="258383.4" algo="FTMS"/>
<pk mz="546.255747" i="1478234.0" sn="9.32" a="1731.46" fwhm="0.001713" res="318954.2" algo="FTMS"/>
<pk mz="547.036779" i="1457816.4" sn="9.15" a="2153.78" fwhm="0.001954" res="279918.2" algo="FTMS"/>
<pk mz="547.072871" i="1442203.3" sn="9.03" a="1730.14" fwhm="0.001842" res="297016.5" algo="FTMS"/>
<pk mz="547.094290" i="1437596.9" sn="8.99" a="1846.30" fwhm="0.001839" res="297560.4" algo="FTMS"/>
<pk mz="547.109256" i="1638046.1" sn="10.59" a="1763.42" fwhm="0.001515" res="361244.4" algo="FTMS"/>
<pk mz="547.145740" i="1579681.0" sn="10.12" a="1747.98" fwhm="0.001591" res="343794.6" algo="FTMS"/>
<pk mz="547.275923" i="1417387.4" sn="8.83" a="2299.67" fwhm="0.001996" res="274217.4" algo="FTMS"/>
<pk mz="548.235344" i="1364727.3" sn="8.41" a="2027.23" fwhm="0.002046" res="267889.6" algo="FTMS"/>
<pk mz="549.052086" i="1688887.4" sn="10.99" a="2468.85" fwhm="0.001822" res="301412.2" algo="FTMS"/>
<pk mz="549.088610" i="1913658.3" sn="12.78" a="2391.58" fwhm="0.001555" res="353044.9" algo="FTMS"/>
<pk mz="549.124871" i="2009917.0" sn="13.55" a="2772.15" fwhm="0.001699" res="323112.2" algo="FTMS"/>
<pk mz="549.161494" i="1701695.9" sn="11.09" a="2082.01" fwhm="0.001698" res="323348.3" algo="FTMS"/>
<pk mz="550.151860" i="3219341.0" sn="23.17" a="5017.76" fwhm="0.001770" res="310768.1" algo="FTMS"/>
<pk mz="551.067833" i="2422228.0" sn="16.83" a="4723.88" fwhm="0.002151" res="256149.3" algo="FTMS"/>
<pk mz="551.104061" i="2332118.8" sn="16.11" a="3197.35" fwhm="0.001699" res="324344.7" algo="FTMS"/>
<pk mz="551.140650" i="1720793.5" sn="11.24" a="2701.12" fwhm="0.001846" res="298494.6" algo="FTMS"/>
<pk mz="551.213279" i="1297119.1" sn="7.87" a="1727.15" fwhm="0.001828" res="301522.8" algo="FTMS"/>
<pk mz="553.047243" i="1779819.8" sn="11.71" a="2221.12" fwhm="0.001537" res="359820.4" algo="FTMS"/>
<pk mz="553.083541" i="2163822.5" sn="14.77" a="3545.43" fwhm="0.001877" res="294703.0" algo="FTMS"/>
<pk mz="553.119838" i="2084977.3" sn="14.14" a="2970.61" fwhm="0.001753" res="315533.6" algo="FTMS"/>
<pk mz="553.156222" i="2031220.0" sn="13.72" a="3035.04" fwhm="0.001781" res="310515.9" algo="FTMS"/>
<pk mz="553.192505" i="1195382.8" sn="7.06" a="1139.13" fwhm="0.001601" res="345615.1" algo="FTMS"/>
<pk mz="553.222550" i="1405305.1" sn="8.73" a="1880.47" fwhm="0.001790" res="309071.0" algo="FTMS"/>
<pk mz="553.258877" i="4399228.0" sn="32.57" a="7098.76" fwhm="0.001793" res="308607.9" algo="FTMS"/>
<pk mz="554.078887" i="1198266.3" sn="7.08" a="1752.41" fwhm="0.001935" res="286312.8" algo="FTMS"/>
<pk mz="554.261961" i="1819336.1" sn="12.03" a="3189.36" fwhm="0.002027" res="273445.2" algo="FTMS"/>
<pk mz="555.042045" i="1334019.3" sn="8.16" a="1884.63" fwhm="0.001923" res="288619.2" algo="FTMS"/>
<pk mz="555.062814" i="2022148.9" sn="13.64" a="2860.66" fwhm="0.001767" res="314206.8" algo="FTMS"/>
<pk mz="555.099320" i="2164487.5" sn="14.78" a="2803.01" fwhm="0.001599" res="347113.1" algo="FTMS"/>
<pk mz="555.135652" i="1345034.4" sn="8.25" a="1841.78" fwhm="0.001678" res="330872.8" algo="FTMS"/>
<pk mz="555.171963" i="1646861.1" sn="10.66" a="2302.82" fwhm="0.001821" res="304868.1" algo="FTMS"/>
<pk mz="555.244568" i="1880338.5" sn="12.51" a="2555.30" fwhm="0.001678" res="330837.5" algo="FTMS"/>
<pk mz="555.280882" i="2513173.3" sn="17.55" a="4299.35" fwhm="0.001988" res="279349.8" algo="FTMS"/>
<pk mz="555.317453" i="1363736.1" sn="8.40" a="1728.78" fwhm="0.001789" res="310419.2" algo="FTMS"/>
<pk mz="557.041605" i="1347226.1" sn="8.27" a="1882.86" fwhm="0.001969" res="282892.1" algo="FTMS"/>
<pk mz="557.057158" i="1240475.4" sn="7.42" a="1734.01" fwhm="0.001805" res="308696.6" algo="FTMS"/>
<pk mz="557.078442" i="1709468.9" sn="11.15" a="2086.27" fwhm="0.001669" res="333703.0" algo="FTMS"/>
<pk mz="557.114645" i="1401247.6" sn="8.70" a="1972.47" fwhm="0.001826" res="305042.6" algo="FTMS"/>
<pk mz="557.129754" i="1321376.8" sn="8.06" a="1941.36" fwhm="0.001958" res="284543.0" algo="FTMS"/>
<pk mz="557.145293" i="1415586.0" sn="8.81" a="1720.15" fwhm="0.001631" res="341656.4" algo="FTMS"/>
<pk mz="557.260352" i="2290602.8" sn="15.78" a="3420.51" fwhm="0.001777" res="313635.1" algo="FTMS"/>
<pk mz="557.296775" i="2254253.3" sn="15.49" a="3705.91" fwhm="0.001965" res="283637.2" algo="FTMS"/>
<pk mz="557.333010" i="1504432.1" sn="9.52" a="1894.56" fwhm="0.001746" res="319251.5" algo="FTMS"/>
<pk mz="558.088881" i="1292521.0" sn="7.83" a="1500.82" fwhm="0.001730" res="322669.2" algo="FTMS"/>
<pk mz="559.036688" i="1224112.3" sn="7.29" a="1845.50" fwhm="0.002527" res="221191.8" algo="FTMS"/>
<pk mz="559.072955" i="1963059.0" sn="13.17" a="2960.10" fwhm="0.001944" res="287649.8" algo="FTMS"/>
<pk mz="559.109583" i="2074165.8" sn="14.05" a="2961.89" fwhm="0.001667" res="335400.6" algo="FTMS"/>
<pk mz="559.239681" i="1427519.5" sn="8.91" a="1902.33" fwhm="0.001786" res="313205.0" algo="FTMS"/>
<pk mz="559.254919" i="1903168.6" sn="12.69" a="3440.81" fwhm="0.002052" res="272483.6" algo="FTMS"/>
<pk mz="559.276085" i="2356802.3" sn="16.30" a="4489.77" fwhm="0.002086" res="268090.0" algo="FTMS"/>
<pk mz="559.312379" i="2139717.0" sn="14.58" a="3396.65" fwhm="0.001909" res="293054.2" algo="FTMS"/>
<pk mz="560.067962" i="1212541.8" sn="7.19" a="1518.35" fwhm="0.002116" res="264661.4" algo="FTMS"/>
<pk mz="560.271403" i="1285517.1" sn="7.78" a="1586.48" fwhm="0.001623" res="345234.8" algo="FTMS"/>
<pk mz="561.052223" i="1284807.9" sn="7.77" a="1330.75" fwhm="0.001421" res="394731.8" algo="FTMS"/>
<pk mz="561.088437" i="1547978.6" sn="9.86" a="1971.02" fwhm="0.001681" res="333833.7" algo="FTMS"/>
<pk mz="561.124929" i="1880781.4" sn="12.51" a="2607.29" fwhm="0.001681" res="333768.2" algo="FTMS"/>
<pk mz="561.234116" i="1276117.6" sn="7.70" a="1226.76" fwhm="0.001516" res="370198.7" algo="FTMS"/>
<pk mz="562.250250" i="1344034.3" sn="8.24" a="1989.42" fwhm="0.001949" res="288437.1" algo="FTMS"/>
<pk mz="563.067906" i="1946976.0" sn="13.04" a="2650.43" fwhm="0.001767" res="318692.4" algo="FTMS"/>
<pk mz="563.104435" i="2306914.8" sn="15.91" a="3700.32" fwhm="0.001919" res="293437.6" algo="FTMS"/>
<pk mz="563.140722" i="2721125.5" sn="19.20" a="4812.00" fwhm="0.002083" res="270290.3" algo="FTMS"/>
<pk mz="563.226264" i="1304940.0" sn="7.93" a="1878.48" fwhm="0.001991" res="282952.3" algo="FTMS"/>
<pk mz="563.262970" i="1441646.8" sn="9.02" a="1892.34" fwhm="0.001717" res="328042.5" algo="FTMS"/>
<pk mz="565.047293" i="2004470.5" sn="13.50" a="2954.32" fwhm="0.001766" res="320028.4" algo="FTMS"/>
<pk mz="565.083521" i="2710521.3" sn="19.12" a="5222.87" fwhm="0.002081" res="271553.5" algo="FTMS"/>
<pk mz="565.119805" i="1856508.0" sn="12.32" a="2785.11" fwhm="0.001902" res="297168.3" algo="FTMS"/>
<pk mz="565.156453" i="1748990.8" sn="11.46" a="2347.20" fwhm="0.001699" res="332559.2" algo="FTMS"/>
<pk mz="565.241981" i="1218309.4" sn="7.24" a="1956.07" fwhm="0.002233" res="253110.9" algo="FTMS"/>
<pk mz="565.278371" i="1423624.1" sn="8.87" a="1538.46" fwhm="0.001755" res="322037.0" algo="FTMS"/>
<pk mz="565.439467" i="2931220.5" sn="20.87" a="4728.27" fwhm="0.001917" res="294900.9" algo="FTMS"/>
<pk mz="566.086650" i="1232454.0" sn="7.35" a="1966.34" fwhm="0.001975" res="286698.6" algo="FTMS"/>
<pk mz="567.062857" i="2380945.3" sn="16.49" a="4356.16" fwhm="0.002169" res="261457.5" algo="FTMS"/>
<pk mz="567.099011" i="1949843.9" sn="13.06" a="2632.68" fwhm="0.001748" res="324378.6" algo="FTMS"/>
<pk mz="567.135643" i="1266326.8" sn="7.62" a="1151.52" fwhm="0.001365" res="415425.1" algo="FTMS"/>
<pk mz="567.238128" i="2705566.8" sn="19.08" a="4618.45" fwhm="0.001914" res="296323.8" algo="FTMS"/>
<pk mz="567.254375" i="2221216.0" sn="15.22" a="3593.30" fwhm="0.001959" res="289595.8" algo="FTMS"/>
<pk mz="567.274571" i="3414177.5" sn="24.72" a="5931.46" fwhm="0.001924" res="294840.3" algo="FTMS"/>
<pk mz="567.280833" i="1476258.0" sn="9.29" a="2425.73" fwhm="0.001982" res="286287.5" algo="FTMS"/>
<pk mz="568.216188" i="1274218.5" sn="7.68" a="2131.68" fwhm="0.002624" res="216526.2" algo="FTMS"/>
<pk mz="569.042152" i="1328683.0" sn="8.11" a="1601.85" fwhm="0.001715" res="331870.4" algo="FTMS"/>
<pk mz="569.078157" i="2068781.8" sn="14.01" a="3350.68" fwhm="0.002061" res="276069.4" algo="FTMS"/>
<pk mz="569.114694" i="1619248.6" sn="10.43" a="1926.37" fwhm="0.001627" res="349852.3" algo="FTMS"/>
<pk mz="569.131826" i="1307442.0" sn="7.94" a="1910.82" fwhm="0.002409" res="236261.8" algo="FTMS"/>
<pk mz="569.151093" i="1302579.5" sn="7.91" a="1951.54" fwhm="0.002359" res="241225.0" algo="FTMS"/>
<pk mz="569.162188" i="1277812.4" sn="7.71" a="3285.68" fwhm="0.003626" res="156970.7" algo="FTMS"/>
<pk mz="569.223888" i="1470777.3" sn="9.24" a="1726.18" fwhm="0.001656" res="343650.6" algo="FTMS"/>
<pk mz="569.260605" i="1318716.1" sn="8.03" a="1727.77" fwhm="0.001882" res="302552.1" algo="FTMS"/>
<pk mz="569.296858" i="2090302.9" sn="14.18" a="3643.95" fwhm="0.002067" res="275427.5" algo="FTMS"/>
<pk mz="571.057993" i="1422026.1" sn="8.89" a="2292.55" fwhm="0.002217" res="257602.4" algo="FTMS"/>
<pk mz="571.094200" i="1281997.0" sn="7.77" a="1459.88" fwhm="0.001685" res="338835.7" algo="FTMS"/>
<pk mz="571.111491" i="3377614.5" sn="24.51" a="6450.60" fwhm="0.002114" res="270146.2" algo="FTMS"/>
<pk mz="571.130595" i="1189328.0" sn="7.03" a="1360.22" fwhm="0.001520" res="375696.0" algo="FTMS"/>
<pk mz="571.145517" i="1702865.1" sn="11.13" a="2469.07" fwhm="0.001935" res="295097.1" algo="FTMS"/>
<pk mz="571.203305" i="1253589.8" sn="7.54" a="1693.96" fwhm="0.001789" res="319305.7" algo="FTMS"/>
<pk mz="571.276124" i="2544603.5" sn="17.85" a="4622.12" fwhm="0.002204" res="259227.8" algo="FTMS"/>
<pk mz="571.312280" i="1934302.5" sn="12.98" a="2700.49" fwhm="0.001758" res="325026.8" algo="FTMS"/>
<pk mz="571.349177" i="1685473.4" sn="10.99" a="2572.84" fwhm="0.002018" res="283133.7" algo="FTMS"/>
<pk mz="572.111124" i="1784350.5" sn="11.78" a="3003.19" fwhm="0.002050" res="279059.3" algo="FTMS"/>
<pk mz="573.073394" i="1204588.4" sn="7.15" a="1429.19" fwhm="0.001703" res="336473.7" algo="FTMS"/>
<pk mz="573.088681" i="1593453.6" sn="10.25" a="2828.39" fwhm="0.002209" res="259376.1" algo="FTMS"/>
<pk mz="573.124808" i="1563760.5" sn="10.02" a="2594.61" fwhm="0.002120" res="270323.9" algo="FTMS"/>
<pk mz="573.161206" i="1188211.5" sn="7.02" a="1779.21" fwhm="0.002031" res="282143.4" algo="FTMS"/>
<pk mz="573.255307" i="2040955.1" sn="13.83" a="3460.81" fwhm="0.002000" res="286596.7" algo="FTMS"/>
<pk mz="573.291560" i="2535038.0" sn="17.77" a="5755.34" fwhm="0.002412" res="237727.2" algo="FTMS"/>
<pk mz="573.328128" i="1788545.1" sn="11.81" a="2393.24" fwhm="0.001790" res="320320.0" algo="FTMS"/>
<pk mz="574.231731" i="1968331.1" sn="13.25" a="3024.36" fwhm="0.001877" res="305854.8" algo="FTMS"/>
<pk mz="575.067618" i="2511632.3" sn="17.59" a="4453.67" fwhm="0.002139" res="268838.0" algo="FTMS"/>
<pk mz="575.104170" i="1577491.3" sn="10.12" a="2456.88" fwhm="0.002100" res="273800.9" algo="FTMS"/>
<pk mz="575.140633" i="1959702.4" sn="13.18" a="3183.72" fwhm="0.002049" res="280736.7" algo="FTMS"/>
<pk mz="575.249806" i="7668511.5" sn="58.78" a="14938.80" fwhm="0.002037" res="282421.9" algo="FTMS"/>
<pk mz="575.471527" i="5988146.0" sn="45.36" a="11745.35" fwhm="0.002078" res="276967.5" algo="FTMS"/>
<pk mz="576.253022" i="1998707.4" sn="13.49" a="3571.99" fwhm="0.002143" res="268870.5" algo="FTMS"/>
<pk mz="576.474762" i="2424710.0" sn="16.89" a="4417.71" fwhm="0.002009" res="286996.1" algo="FTMS"/>
<pk mz="577.047105" i="1865142.5" sn="12.42" a="2850.61" fwhm="0.001935" res="298155.9" algo="FTMS"/>
<pk mz="577.083281" i="2318777.5" sn="16.04" a="4229.52" fwhm="0.002033" res="283833.6" algo="FTMS"/>
<pk mz="577.119785" i="2122684.5" sn="14.48" a="3039.38" fwhm="0.001826" res="316017.0" algo="FTMS"/>
<pk mz="577.156336" i="2311103.8" sn="15.98" a="4613.42" fwhm="0.002340" res="246628.5" algo="FTMS"/>
<pk mz="578.245893" i="1207836.8" sn="7.17" a="2133.94" fwhm="0.002335" res="247670.1" algo="FTMS"/>
<pk mz="579.062563" i="2093155.1" sn="14.24" a="4111.40" fwhm="0.002328" res="248738.0" algo="FTMS"/>
<pk mz="579.099187" i="1669222.4" sn="10.85" a="2574.25" fwhm="0.001929" res="300211.7" algo="FTMS"/>
<pk mz="579.135659" i="1640041.5" sn="10.62" a="2087.53" fwhm="0.001756" res="329725.5" algo="FTMS"/>
<pk mz="579.171973" i="1240428.6" sn="7.43" a="1817.13" fwhm="0.001958" res="295837.4" algo="FTMS"/>
<pk mz="581.078650" i="1654035.4" sn="10.73" a="2239.43" fwhm="0.001810" res="321025.0" algo="FTMS"/>
<pk mz="581.114646" i="1818390.5" sn="12.04" a="2659.73" fwhm="0.001845" res="315052.3" algo="FTMS"/>
<pk mz="581.151197" i="1328409.8" sn="8.13" a="1475.90" fwhm="0.001757" res="330764.7" algo="FTMS"/>
<pk mz="581.187954" i="1363229.0" sn="8.41" a="2468.05" fwhm="0.002449" res="237307.2" algo="FTMS"/>
<pk mz="581.253890" i="1732386.8" sn="11.36" a="2625.45" fwhm="0.001803" res="322310.2" algo="FTMS"/>
<pk mz="581.290458" i="1292326.0" sn="7.84" a="2094.68" fwhm="0.002087" res="278571.4" algo="FTMS"/>
<pk mz="581.917659" i="1221725.6" sn="7.28" a="1888.18" fwhm="0.002140" res="271912.8" algo="FTMS"/>
<pk mz="583.093887" i="1458630.8" sn="9.17" a="2395.97" fwhm="0.002072" res="281410.4" algo="FTMS"/>
<pk mz="583.130347" i="1928138.0" sn="12.92" a="3640.88" fwhm="0.002295" res="254129.7" algo="FTMS"/>
<pk mz="583.275964" i="1227223.1" sn="7.32" a="1642.13" fwhm="0.001824" res="319725.7" algo="FTMS"/>
<pk mz="583.312590" i="1533402.4" sn="9.77" a="2422.20" fwhm="0.001999" res="291848.5" algo="FTMS"/>
<pk mz="585.073380" i="1248890.1" sn="7.49" a="1575.97" fwhm="0.001847" res="316739.5" algo="FTMS"/>
<pk mz="585.127161" i="3605119.0" sn="26.31" a="6630.34" fwhm="0.002075" res="281935.8" algo="FTMS"/>
<pk mz="585.146156" i="1330048.8" sn="8.14" a="1872.18" fwhm="0.001938" res="301888.4" algo="FTMS"/>
<pk mz="585.328213" i="1603217.4" sn="10.32" a="2893.96" fwhm="0.002251" res="260085.0" algo="FTMS"/>
<pk mz="585.364434" i="1499540.8" sn="9.49" a="2586.69" fwhm="0.002366" res="247423.1" algo="FTMS"/>
<pk mz="586.126875" i="1208026.8" sn="7.17" a="1546.90" fwhm="0.001750" res="334919.2" algo="FTMS"/>
<pk mz="587.124014" i="1783607.1" sn="11.76" a="2698.77" fwhm="0.001779" res="329979.1" algo="FTMS"/>
<pk mz="587.140874" i="1209400.6" sn="7.18" a="1637.59" fwhm="0.001861" res="315415.7" algo="FTMS"/>
<pk mz="587.270962" i="1425732.8" sn="8.90" a="2423.59" fwhm="0.002418" res="242832.0" algo="FTMS"/>
<pk mz="587.307555" i="1711944.1" sn="11.19" a="2968.74" fwhm="0.002061" res="284916.2" algo="FTMS"/>
<pk mz="587.344120" i="1235531.6" sn="7.38" a="1750.32" fwhm="0.001972" res="297909.2" algo="FTMS"/>
<pk mz="588.247733" i="1442976.0" sn="9.04" a="2281.08" fwhm="0.002201" res="267239.6" algo="FTMS"/>
<pk mz="589.083705" i="1315566.6" sn="8.02" a="1620.06" fwhm="0.001800" res="327333.4" algo="FTMS"/>
<pk mz="589.156382" i="1265141.5" sn="7.62" a="1666.74" fwhm="0.001827" res="322491.3" algo="FTMS"/>
<pk mz="589.229295" i="1318140.4" sn="8.04" a="1985.55" fwhm="0.002104" res="280043.0" algo="FTMS"/>
<pk mz="589.286520" i="1304065.8" sn="7.93" a="1693.96" fwhm="0.001870" res="315064.8" algo="FTMS"/>
<pk mz="590.078987" i="1420364.9" sn="8.86" a="2549.98" fwhm="0.002543" res="232043.8" algo="FTMS"/>
<pk mz="591.063019" i="1944746.8" sn="13.09" a="3397.22" fwhm="0.002036" res="290355.6" algo="FTMS"/>
<pk mz="591.099179" i="1411758.3" sn="8.82" a="1659.00" fwhm="0.001675" res="352793.3" algo="FTMS"/>
<pk mz="591.429927" i="1553101.9" sn="9.95" a="2544.55" fwhm="0.002145" res="275754.7" algo="FTMS"/>
<pk mz="593.078212" i="1489773.0" sn="9.44" a="2297.96" fwhm="0.001871" res="316944.1" algo="FTMS"/>
<pk mz="593.114643" i="2289520.5" sn="15.86" a="4471.09" fwhm="0.002262" res="262263.6" algo="FTMS"/>
<pk mz="593.151174" i="1936756.1" sn="13.03" a="3148.62" fwhm="0.001954" res="303626.4" algo="FTMS"/>
<pk mz="595.094069" i="1841202.1" sn="12.26" a="2543.49" fwhm="0.001950" res="305199.0" algo="FTMS"/>
<pk mz="595.130401" i="1241653.8" sn="7.45" a="1301.24" fwhm="0.001641" res="362733.6" algo="FTMS"/>
<pk mz="595.166762" i="1313849.3" sn="8.03" a="1905.80" fwhm="0.002093" res="284377.4" algo="FTMS"/>
<pk mz="595.239428" i="1201984.4" sn="7.14" a="1459.32" fwhm="0.002092" res="284541.5" algo="FTMS"/>
<pk mz="595.276375" i="1201988.0" sn="7.14" a="1504.11" fwhm="0.002033" res="292740.9" algo="FTMS"/>
<pk mz="597.073159" i="1206006.1" sn="7.17" a="1200.53" fwhm="0.001730" res="345079.6" algo="FTMS"/>
<pk mz="597.109874" i="1472249.8" sn="9.30" a="1866.84" fwhm="0.001821" res="327847.8" algo="FTMS"/>
<pk mz="599.125541" i="1358020.0" sn="8.38" a="1994.25" fwhm="0.001892" res="316664.5" algo="FTMS"/>
<pk mz="599.140388" i="1185733.5" sn="7.00" a="1629.08" fwhm="0.002090" res="286603.4" algo="FTMS"/>
<pk mz="599.307260" i="1931734.3" sn="12.98" a="3072.89" fwhm="0.002012" res="297930.0" algo="FTMS"/>
<pk mz="601.047159" i="1214342.9" sn="7.23" a="1609.19" fwhm="0.002006" res="299650.1" algo="FTMS"/>
<pk mz="601.083236" i="1419914.6" sn="8.88" a="1913.83" fwhm="0.001884" res="319068.9" algo="FTMS"/>
<pk mz="601.287041" i="1332127.4" sn="8.17" a="2544.83" fwhm="0.002319" res="259234.5" algo="FTMS"/>
<pk mz="601.322950" i="1641123.0" sn="10.65" a="2882.46" fwhm="0.002077" res="289488.3" algo="FTMS"/>
<pk mz="603.099169" i="1274969.4" sn="7.71" a="1897.82" fwhm="0.002217" res="272035.1" algo="FTMS"/>
<pk mz="604.094713" i="1199936.4" sn="7.11" a="2205.56" fwhm="0.002655" res="227499.9" algo="FTMS"/>
<pk mz="605.351599" i="1614915.0" sn="10.44" a="2488.83" fwhm="0.002133" res="283839.2" algo="FTMS"/>
<pk mz="607.094310" i="1660665.6" sn="10.80" a="2907.66" fwhm="0.002113" res="287375.4" algo="FTMS"/>
<pk mz="607.130327" i="1436669.4" sn="9.01" a="2470.44" fwhm="0.002265" res="268034.4" algo="FTMS"/>
<pk mz="609.109668" i="1437902.6" sn="9.02" a="2958.73" fwhm="0.002738" res="222498.4" algo="FTMS"/>
<pk mz="613.323025" i="1332369.9" sn="8.12" a="3336.95" fwhm="0.003638" res="168598.9" algo="FTMS"/>
<pk mz="615.120332" i="1311572.6" sn="7.95" a="1737.42" fwhm="0.002082" res="295486.0" algo="FTMS"/>
<pk mz="615.135942" i="1256534.4" sn="7.51" a="1536.38" fwhm="0.002061" res="298494.8" algo="FTMS"/>
<pk mz="615.338793" i="1445996.4" sn="9.02" a="2576.97" fwhm="0.002325" res="264649.3" algo="FTMS"/>
<pk mz="617.151115" i="1496370.3" sn="9.42" a="3260.45" fwhm="0.003124" res="197562.4" algo="FTMS"/>
<pk mz="619.093982" i="1484295.6" sn="9.33" a="2498.64" fwhm="0.002326" res="266122.3" algo="FTMS"/>
<pk mz="619.130604" i="1748491.6" sn="11.43" a="2888.74" fwhm="0.002278" res="271764.4" algo="FTMS"/>
<pk mz="621.110148" i="1397990.4" sn="8.64" a="2105.34" fwhm="0.002136" res="290813.4" algo="FTMS"/>
<pk mz="623.125627" i="1472966.4" sn="9.23" a="2342.77" fwhm="0.002363" res="263674.6" algo="FTMS"/>
<pk mz="625.067943" i="1211039.4" sn="7.14" a="1605.96" fwhm="0.002033" res="307407.5" algo="FTMS"/>
<pk mz="625.104382" i="1248931.5" sn="7.44" a="2074.74" fwhm="0.002257" res="276910.3" algo="FTMS"/>
<pk mz="625.414344" i="1225926.1" sn="7.26" a="1620.98" fwhm="0.002148" res="291203.7" algo="FTMS"/>
<pk mz="626.741966" i="1230555.3" sn="7.30" a="3063.41" fwhm="0.003514" res="178332.8" algo="FTMS"/>
<pk mz="629.099395" i="1340004.9" sn="8.17" a="1882.74" fwhm="0.002018" res="311774.4" algo="FTMS"/>
<pk mz="637.141119" i="1229560.4" sn="7.19" a="1901.23" fwhm="0.002427" res="262474.0" algo="FTMS"/>
<pk mz="643.260509" i="1258686.0" sn="7.42" a="2620.32" fwhm="0.002835" res="226870.9" algo="FTMS"/>
<pk mz="645.130643" i="1307289.9" sn="7.80" a="1982.00" fwhm="0.002233" res="288897.9" algo="FTMS"/>
<pk mz="651.120093" i="1228389.0" sn="7.17" a="1738.41" fwhm="0.001964" res="331477.4" algo="FTMS"/>
<pk mz="654.543110" i="1227526.4" sn="7.16" a="2236.41" fwhm="0.002631" res="248758.9" algo="FTMS"/>
<pk mz="659.145871" i="2658371.0" sn="18.22" a="5895.47" fwhm="0.002678" res="246155.4" algo="FTMS"/>
<pk mz="659.301061" i="1549142.5" sn="9.58" a="3583.95" fwhm="0.003238" res="203642.6" algo="FTMS"/>
<pk mz="661.142981" i="1252671.9" sn="7.27" a="2071.20" fwhm="0.002283" res="289602.5" algo="FTMS"/>
<pk mz="663.084459" i="1237048.5" sn="7.15" a="2353.83" fwhm="0.002942" res="225359.3" algo="FTMS"/>
<pk mz="665.355213" i="2258271.0" sn="15.10" a="4326.74" fwhm="0.002382" res="279383.3" algo="FTMS"/>
<pk mz="666.363643" i="1255395.0" sn="7.29" a="2277.30" fwhm="0.002634" res="252952.6" algo="FTMS"/>
<pk mz="668.012982" i="1310652.9" sn="7.71" a="2402.91" fwhm="0.002581" res="258790.5" algo="FTMS"/>
<pk mz="672.264231" i="1298681.1" sn="7.62" a="1978.75" fwhm="0.002563" res="262323.3" algo="FTMS"/>
<pk mz="673.141254" i="1426801.1" sn="8.61" a="3479.84" fwhm="0.003151" res="213626.7" algo="FTMS"/>
<pk mz="673.177692" i="1272182.1" sn="7.41" a="3251.57" fwhm="0.003331" res="202105.6" algo="FTMS"/>
<pk mz="677.063126" i="1371795.0" sn="8.18" a="2448.84" fwhm="0.002547" res="265854.3" algo="FTMS"/>
<pk mz="677.244950" i="1237676.8" sn="7.14" a="2954.29" fwhm="0.003101" res="218390.3" algo="FTMS"/>
<pk mz="681.131213" i="1234649.5" sn="7.11" a="1948.67" fwhm="0.002495" res="272997.7" algo="FTMS"/>
<pk mz="695.263140" i="1356368.3" sn="7.96" a="2438.79" fwhm="0.002394" res="290409.1" algo="FTMS"/>
<pk mz="699.323105" i="1234408.3" sn="7.02" a="2339.56" fwhm="0.003152" res="221836.7" algo="FTMS"/>
<pk mz="726.791097" i="1257494.5" sn="7.07" a="2897.14" fwhm="0.003308" res="219731.8" algo="FTMS"/>
<pk mz="742.421494" i="1288460.4" sn="7.16" a="3854.58" fwhm="0.003962" res="187395.6" algo="FTMS"/>
<pk mz="761.776288" i="1627013.0" sn="9.67" a="3506.01" fwhm="0.003219" res="236650.5" algo="FTMS"/>
<pk mz="762.278335" i="1549804.5" sn="9.09" a="3596.12" fwhm="0.003360" res="226840.4" algo="FTMS"/>
<pk mz="820.461522" i="1551794.0" sn="8.57" a="5052.09" fwhm="0.004431" res="185166.4" algo="FTMS"/>
<pk mz="823.571510" i="1769863.4" sn="10.12" a="7584.72" fwhm="0.005403" res="152431.6" algo="FTMS"/>
<pk mz="828.074358" i="1444900.8" sn="7.80" a="5362.83" fwhm="0.005107" res="162144.8" algo="FTMS"/>
<pk mz="838.040494" i="1359827.6" sn="7.19" a="4879.29" fwhm="0.005387" res="155556.3" algo="FTMS"/>
<pk mz="845.100664" i="1335766.0" sn="7.01" a="6176.52" fwhm="0.006957" res="121483.3" algo="FTMS"/>
<pk mz="938.126116" i="1512593.0" sn="7.70" a="6772.44" fwhm="0.006641" res="141259.9" algo="FTMS"/>
<pk mz="945.791770" i="1423826.8" sn="7.08" a="4555.43" fwhm="0.004715" res="200572.0" algo="FTMS"/>
<pk mz="946.642363" i="1575143.1" sn="8.11" a="6325.59" fwhm="0.005352" res="176883.3" algo="FTMS"/>
<pk mz="951.023354" i="1423479.3" sn="7.07" a="9751.48" fwhm="0.010619" res="89556.1" algo="FTMS"/>
<pk mz="952.324778" i="1484980.4" sn="7.48" a="5257.88" fwhm="0.005649" res="168582.8" algo="FTMS"/>
<pk mz="965.668551" i="2177998.3" sn="12.15" a="10702.02" fwhm="0.005863" res="164693.5" algo="FTMS"/>
<pk mz="967.362354" i="1950935.4" sn="10.61" a="9388.97" fwhm="0.006395" res="151272.0" algo="FTMS"/>
<pk mz="972.992559" i="1553228.5" sn="7.92" a="6199.87" fwhm="0.006274" res="155072.4" algo="FTMS"/>
<pk mz="979.114993" i="1974354.6" sn="10.77" a="9827.25" fwhm="0.006461" res="151539.1" algo="FTMS"/>
<pk mz="979.387517" i="1520726.3" sn="7.70" a="6513.89" fwhm="0.006620" res="147947.1" algo="FTMS"/>
<pk mz="982.504303" i="1593945.3" sn="8.19" a="5649.68" fwhm="0.005344" res="183841.6" algo="FTMS"/>
<pk mz="984.112200" i="3996228.3" sn="24.44" a="23087.89" fwhm="0.006219" res="158232.3" algo="FTMS"/>
<pk mz="984.634559" i="2151994.8" sn="11.97" a="9233.12" fwhm="0.005388" res="182749.1" algo="FTMS"/>
<pk mz="990.419164" i="1850269.5" sn="9.93" a="9128.73" fwhm="0.006614" res="149746.5" algo="FTMS"/>
<pk mz="993.482502" i="1437504.6" sn="7.14" a="6911.68" fwhm="0.008136" res="122112.3" algo="FTMS"/>
</ms_peaks>
<deconvolution_results><deconvolution_component component_name="A" deconvoluted_molecular_mass="417.210471" standard_deviation="0.0000" absolute_abundance="333665920.0" relative_abundance="100.00" deconvoluted_ion="[M - H]-"><deconvolution_peak m_over_z="417.210462" abs_charge_state="1" deconvolute_mass="417.210462" peak_fit="417.210471"/>
<deconvolution_peak m_over_z="418.213843" abs_charge_state="1" deconvolute_mass="418.213843" peak_fit="418.213813"/>
<deconvolution_peak m_over_z="419.217227" abs_charge_state="1" deconvolute_mass="419.217227" peak_fit="419.217155"/>
</deconvolution_component>
<deconvolution_component component_name="B" deconvoluted_molecular_mass="277.059654" standard_deviation="0.0000" absolute_abundance="281997888.0" relative_abundance="84.52" deconvoluted_ion="[M - H]-"><deconvolution_peak m_over_z="277.059650" abs_charge_state="1" deconvolute_mass="277.059650" peak_fit="277.059654"/>
<deconvolution_peak m_over_z="278.063033" abs_charge_state="1" deconvolute_mass="278.063033" peak_fit="278.062997"/>
<deconvolution_peak m_over_z="279.066379" abs_charge_state="1" deconvolute_mass="279.066379" peak_fit="279.066339"/>
</deconvolution_component>
<deconvolution_component component_name="C" deconvoluted_molecular_mass="311.168609" standard_deviation="0.0000" absolute_abundance="257426448.0" relative_abundance="77.15" deconvoluted_ion="[M - H]-"><deconvolution_peak m_over_z="311.168602" abs_charge_state="1" deconvolute_mass="311.168602" peak_fit="311.168609"/>
<deconvolution_peak m_over_z="312.171989" abs_charge_state="1" deconvolute_mass="312.171989" peak_fit="312.171951"/>
<deconvolution_peak m_over_z="313.175337" abs_charge_state="1" deconvolute_mass="313.175337" peak_fit="313.175294"/>
</deconvolution_component>
<deconvolution_component component_name="D" deconvoluted_molecular_mass="248.040368" standard_deviation="0.0029" absolute_abundance="237365264.0" relative_abundance="71.14" deconvoluted_ion="[M - H]-"><deconvolution_peak m_over_z="248.040332" abs_charge_state="1" deconvolute_mass="248.040332" peak_fit="248.040368"/>
<deconvolution_peak m_over_z="249.043721" abs_charge_state="1" deconvolute_mass="249.043721" peak_fit="249.043711"/>
<deconvolution_peak m_over_z="250.047193" abs_charge_state="1" deconvolute_mass="250.047193" peak_fit="250.047054"/>
<deconvolution_peak m_over_z="251.056102" abs_charge_state="1" deconvolute_mass="251.056102" peak_fit="251.050397"/>
</deconvolution_component>
<deconvolution_component component_name="E" deconvoluted_molecular_mass="325.184285" standard_deviation="0.0000" absolute_abundance="236818672.0" relative_abundance="70.97" deconvoluted_ion="[M - H]-"><deconvolution_peak m_over_z="325.184281" abs_charge_state="1" deconvolute_mass="325.184281" peak_fit="325.184285"/>
<deconvolution_peak m_over_z="326.187652" abs_charge_state="1" deconvolute_mass="326.187652" peak_fit="326.187628"/>
<deconvolution_peak m_over_z="327.190977" abs_charge_state="1" deconvolute_mass="327.190977" peak_fit="327.190970"/>
</deconvolution_component>
<deconvolution_component component_name="F" deconvoluted_molecular_mass="262.055941" standard_deviation="0.0014" absolute_abundance="235630352.0" relative_abundance="70.62" deconvoluted_ion="[M - H]-"><deconvolution_peak m_over_z="262.055973" abs_charge_state="1" deconvolute_mass="262.055973" peak_fit="262.055941"/>
<deconvolution_peak m_over_z="263.059358" abs_charge_state="1" deconvolute_mass="263.059358" peak_fit="263.059284"/>
<deconvolution_peak m_over_z="264.060262" abs_charge_state="1" deconvolute_mass="264.060262" peak_fit="264.062627"/>
</deconvolution_component>
<deconvolution_component component_name="G" deconvoluted_molecular_mass="255.062251" standard_deviation="0.0000" absolute_abundance="166456416.0" relative_abundance="49.89" deconvoluted_ion="[M - H]-"><deconvolution_peak m_over_z="255.062248" abs_charge_state="1" deconvolute_mass="255.062248" peak_fit="255.062251"/>
<deconvolution_peak m_over_z="256.065617" abs_charge_state="1" deconvolute_mass="256.065617" peak_fit="256.065594"/>
<deconvolution_peak m_over_z="257.068989" abs_charge_state="1" deconvolute_mass="257.068989" peak_fit="257.068937"/>
</deconvolution_component>
<deconvolution_component component_name="H" deconvoluted_molecular_mass="339.199938" standard_deviation="0.0000" absolute_abundance="102784584.0" relative_abundance="30.80" deconvoluted_ion="[M - H]-"><deconvolution_peak m_over_z="339.199934" abs_charge_state="1" deconvolute_mass="339.199934" peak_fit="339.199938"/>
<deconvolution_peak m_over_z="340.203303" abs_charge_state="1" deconvolute_mass="340.203303" peak_fit="340.203281"/>
<deconvolution_peak m_over_z="341.206632" abs_charge_state="1" deconvolute_mass="341.206632" peak_fit="341.206623"/>
</deconvolution_component>
<deconvolution_component component_name="I" deconvoluted_molecular_mass="371.145824" standard_deviation="0.0015" absolute_abundance="89339520.0" relative_abundance="26.78" deconvoluted_ion="[M - H]-"><deconvolution_peak m_over_z="371.145991" abs_charge_state="1" deconvolute_mass="371.145991" peak_fit="371.145824"/>
<deconvolution_peak m_over_z="372.149355" abs_charge_state="1" deconvolute_mass="372.149355" peak_fit="372.149166"/>
<deconvolution_peak m_over_z="373.150384" abs_charge_state="1" deconvolute_mass="373.150384" peak_fit="373.152509"/>
<deconvolution_peak m_over_z="374.153732" abs_charge_state="1" deconvolute_mass="374.153732" peak_fit="374.155851"/>
</deconvolution_component>
<deconvolution_component component_name="J" deconvoluted_molecular_mass="279.056709" standard_deviation="0.0000" absolute_abundance="86905520.0" relative_abundance="26.05" deconvoluted_ion="[M - H]-"><deconvolution_peak m_over_z="279.056707" abs_charge_state="1" deconvolute_mass="279.056707" peak_fit="279.056709"/>
<deconvolution_peak m_over_z="280.060076" abs_charge_state="1" deconvolute_mass="280.060076" peak_fit="280.060052"/>
</deconvolution_component>
<deconvolution_component component_name="K" deconvoluted_molecular_mass="405.106065" standard_deviation="0.0018" absolute_abundance="67456216.0" relative_abundance="20.22" deconvoluted_ion="[M - H]-"><deconvolution_peak m_over_z="405.106144" abs_charge_state="1" deconvolute_mass="405.106144" peak_fit="405.106065"/>
<deconvolution_peak m_over_z="406.109514" abs_charge_state="1" deconvolute_mass="406.109514" peak_fit="406.109407"/>
<deconvolution_peak m_over_z="407.109660" abs_charge_state="1" deconvolute_mass="407.109660" peak_fit="407.112749"/>
</deconvolution_component>
<deconvolution_component component_name="L" deconvoluted_molecular_mass="403.194859" standard_deviation="0.0000" absolute_abundance="66079596.0" relative_abundance="19.80" deconvoluted_ion="[M - H]-"><deconvolution_peak m_over_z="403.194855" abs_charge_state="1" deconvolute_mass="403.194855" peak_fit="403.194859"/>
<deconvolution_peak m_over_z="404.198216" abs_charge_state="1" deconvolute_mass="404.198216" peak_fit="404.198202"/>
<deconvolution_peak m_over_z="405.201584" abs_charge_state="1" deconvolute_mass="405.201584" peak_fit="405.201544"/>
</deconvolution_component>
<deconvolution_component component_name="M" deconvoluted_molecular_mass="297.152973" standard_deviation="0.0000" absolute_abundance="65894828.0" relative_abundance="19.75" deconvoluted_ion="[M - H]-"><deconvolution_peak m_over_z="297.152967" abs_charge_state="1" deconvolute_mass="297.152967" peak_fit="297.152973"/>
<deconvolution_peak m_over_z="298.156350" abs_charge_state="1" deconvolute_mass="298.156350" peak_fit="298.156316"/>
</deconvolution_component>
<deconvolution_component component_name="N" deconvoluted_molecular_mass="263.044032" standard_deviation="0.0000" absolute_abundance="52629340.0" relative_abundance="15.77" deconvoluted_ion="[M - H]-"><deconvolution_peak m_over_z="263.044034" abs_charge_state="1" deconvolute_mass="263.044034" peak_fit="263.044032"/>
<deconvolution_peak m_over_z="264.047356" abs_charge_state="1" deconvolute_mass="264.047356" peak_fit="264.047375"/>
</deconvolution_component>
<deconvolution_component component_name="O" deconvoluted_molecular_mass="481.163494" standard_deviation="0.0000" absolute_abundance="48246548.0" relative_abundance="14.46" deconvoluted_ion="[M - H]-"><deconvolution_peak m_over_z="481.163486" abs_charge_state="1" deconvolute_mass="481.163486" peak_fit="481.163494"/>
<deconvolution_peak m_over_z="482.166861" abs_charge_state="1" deconvolute_mass="482.166861" peak_fit="482.166835"/>
<deconvolution_peak m_over_z="483.170206" abs_charge_state="1" deconvolute_mass="483.170206" peak_fit="483.170177"/>
</deconvolution_component>
<deconvolution_component component_name="P" deconvoluted_molecular_mass="293.175820" standard_deviation="0.0000" absolute_abundance="47773556.0" relative_abundance="14.32" deconvoluted_ion="[M - H]-"><deconvolution_peak m_over_z="293.175815" abs_charge_state="1" deconvolute_mass="293.175815" peak_fit="293.175820"/>
<deconvolution_peak m_over_z="294.179188" abs_charge_state="1" deconvolute_mass="294.179188" peak_fit="294.179163"/>
</deconvolution_component>
<deconvolution_component component_name="Q" deconvoluted_molecular_mass="241.046542" standard_deviation="0.0012" absolute_abundance="45859216.0" relative_abundance="13.74" deconvoluted_ion="[M - H]-"><deconvolution_peak m_over_z="241.046611" abs_charge_state="1" deconvolute_mass="241.046611" peak_fit="241.046542"/>
<deconvolution_peak m_over_z="242.049957" abs_charge_state="1" deconvolute_mass="242.049957" peak_fit="242.049885"/>
<deconvolution_peak m_over_z="243.051066" abs_charge_state="1" deconvolute_mass="243.051066" peak_fit="243.053228"/>
</deconvolution_component>
<deconvolution_component component_name="R" deconvoluted_molecular_mass="149.036542" standard_deviation="0.0014" absolute_abundance="43417192.0" relative_abundance="13.01" deconvoluted_ion="[M - H]-"><deconvolution_peak m_over_z="149.036589" abs_charge_state="1" deconvolute_mass="149.036589" peak_fit="149.036542"/>
<deconvolution_peak m_over_z="150.039940" abs_charge_state="1" deconvolute_mass="150.039940" peak_fit="150.039886"/>
<deconvolution_peak m_over_z="151.040841" abs_charge_state="1" deconvolute_mass="151.040841" peak_fit="151.043229"/>
</deconvolution_component>
<deconvolution_component component_name="S" deconvoluted_molecular_mass="294.082212" standard_deviation="0.0000" absolute_abundance="43366380.0" relative_abundance="13.00" deconvoluted_ion="[M - H]-"><deconvolution_peak m_over_z="294.082209" abs_charge_state="1" deconvolute_mass="294.082209" peak_fit="294.082212"/>
<deconvolution_peak m_over_z="295.085583" abs_charge_state="1" deconvolute_mass="295.085583" peak_fit="295.085554"/>
</deconvolution_component>
<deconvolution_component component_name="T" deconvoluted_molecular_mass="410.221602" standard_deviation="0.0000" absolute_abundance="41562312.0" relative_abundance="12.46" deconvoluted_ion="[M - H]-"><deconvolution_peak m_over_z="410.221596" abs_charge_state="1" deconvolute_mass="410.221596" peak_fit="410.221602"/>
<deconvolution_peak m_over_z="411.224972" abs_charge_state="1" deconvolute_mass="411.224972" peak_fit="411.224944"/>
</deconvolution_component>
<deconvolution_component component_name="U" deconvoluted_molecular_mass="329.152531" standard_deviation="0.0000" absolute_abundance="41034944.0" relative_abundance="12.30" deconvoluted_ion="[M - H]-"><deconvolution_peak m_over_z="329.152535" abs_charge_state="1" deconvolute_mass="329.152535" peak_fit="329.152531"/>
<deconvolution_peak m_over_z="330.155855" abs_charge_state="1" deconvolute_mass="330.155855" peak_fit="330.155874"/>
</deconvolution_component>
<deconvolution_component component_name="V" deconvoluted_molecular_mass="204.050521" standard_deviation="0.0000" absolute_abundance="35009768.0" relative_abundance="10.49" deconvoluted_ion="[M - H]-"><deconvolution_peak m_over_z="204.050519" abs_charge_state="1" deconvolute_mass="204.050519" peak_fit="204.050521"/>
<deconvolution_peak m_over_z="205.053892" abs_charge_state="1" deconvolute_mass="205.053892" peak_fit="205.053864"/>
</deconvolution_component>
<deconvolution_component component_name="W" deconvoluted_molecular_mass="230.029802" standard_deviation="0.0000" absolute_abundance="31926620.0" relative_abundance="9.57" deconvoluted_ion="[M - H]-"><deconvolution_peak m_over_z="230.029802" abs_charge_state="1" deconvolute_mass="230.029802" peak_fit="230.029802"/>
<deconvolution_peak m_over_z="231.033149" abs_charge_state="1" deconvolute_mass="231.033149" peak_fit="231.033145"/>
</deconvolution_component>
<deconvolution_component component_name="X" deconvoluted_molecular_mass="357.130389" standard_deviation="0.0004" absolute_abundance="31685894.0" relative_abundance="9.50" deconvoluted_ion="[M - H]-"><deconvolution_peak m_over_z="357.130350" abs_charge_state="1" deconvolute_mass="357.130350" peak_fit="357.130389"/>
<deconvolution_peak m_over_z="358.133717" abs_charge_state="1" deconvolute_mass="358.133717" peak_fit="358.133731"/>
<deconvolution_peak m_over_z="359.137054" abs_charge_state="1" deconvolute_mass="359.137054" peak_fit="359.137073"/>
<deconvolution_peak m_over_z="360.141227" abs_charge_state="1" deconvolute_mass="360.141227" peak_fit="360.140416"/>
</deconvolution_component>
<deconvolution_component component_name="Y" deconvoluted_molecular_mass="302.066162" standard_deviation="0.0000" absolute_abundance="29834472.0" relative_abundance="8.94" deconvoluted_ion="[M - H]-"><deconvolution_peak m_over_z="302.066161" abs_charge_state="1" deconvolute_mass="302.066161" peak_fit="302.066162"/>
<deconvolution_peak m_over_z="303.069513" abs_charge_state="1" deconvolute_mass="303.069513" peak_fit="303.069505"/>
</deconvolution_component>
<deconvolution_component component_name="Z" deconvoluted_molecular_mass="186.039946" standard_deviation="0.0000" absolute_abundance="29605984.0" relative_abundance="8.87" deconvoluted_ion="[M - H]-"><deconvolution_peak m_over_z="186.039945" abs_charge_state="1" deconvolute_mass="186.039945" peak_fit="186.039946"/>
<deconvolution_peak m_over_z="187.043306" abs_charge_state="1" deconvolute_mass="187.043306" peak_fit="187.043290"/>
</deconvolution_component>
<deconvolution_component component_name="a" deconvoluted_molecular_mass="329.233366" standard_deviation="0.0000" absolute_abundance="28689622.0" relative_abundance="8.60" deconvoluted_ion="[M - H]-"><deconvolution_peak m_over_z="329.233362" abs_charge_state="1" deconvolute_mass="329.233362" peak_fit="329.233366"/>
<deconvolution_peak m_over_z="330.236728" abs_charge_state="1" deconvolute_mass="330.236728" peak_fit="330.236709"/>
</deconvolution_component>
<deconvolution_component component_name="b" deconvoluted_molecular_mass="349.105654" standard_deviation="0.0022" absolute_abundance="27453152.0" relative_abundance="8.23" deconvoluted_ion="[M - H]-"><deconvolution_peak m_over_z="349.105974" abs_charge_state="1" deconvolute_mass="349.105974" peak_fit="349.105654"/>
<deconvolution_peak m_over_z="350.109319" abs_charge_state="1" deconvolute_mass="350.109319" peak_fit="350.108997"/>
<deconvolution_peak m_over_z="351.108547" abs_charge_state="1" deconvolute_mass="351.108547" peak_fit="351.112339"/>
</deconvolution_component>
<deconvolution_component component_name="c" deconvoluted_molecular_mass="431.226292" standard_deviation="0.0018" absolute_abundance="25830084.0" relative_abundance="7.74" deconvoluted_ion="[M - H]-"><deconvolution_peak m_over_z="431.226171" abs_charge_state="1" deconvolute_mass="431.226171" peak_fit="431.226292"/>
<deconvolution_peak m_over_z="432.229521" abs_charge_state="1" deconvolute_mass="432.229521" peak_fit="432.229634"/>
<deconvolution_peak m_over_z="434.239443" abs_charge_state="1" deconvolute_mass="434.239443" peak_fit="434.236318"/>
</deconvolution_component>
<deconvolution_component component_name="d" deconvoluted_molecular_mass="291.038921" standard_deviation="0.0000" absolute_abundance="25650796.0" relative_abundance="7.69" deconvoluted_ion="[M - H]-"><deconvolution_peak m_over_z="291.038919" abs_charge_state="1" deconvolute_mass="291.038919" peak_fit="291.038921"/>
<deconvolution_peak m_over_z="292.042276" abs_charge_state="1" deconvolute_mass="292.042276" peak_fit="292.042263"/>
</deconvolution_component>
<deconvolution_component component_name="e" deconvoluted_molecular_mass="391.090506" standard_deviation="0.0000" absolute_abundance="24957722.0" relative_abundance="7.48" deconvoluted_ion="[M - H]-"><deconvolution_peak m_over_z="391.090501" abs_charge_state="1" deconvolute_mass="391.090501" peak_fit="391.090506"/>
<deconvolution_peak m_over_z="392.093892" abs_charge_state="1" deconvolute_mass="392.093892" peak_fit="392.093849"/>
</deconvolution_component>
<deconvolution_component component_name="f" deconvoluted_molecular_mass="351.075415" standard_deviation="0.0000" absolute_abundance="24909938.0" relative_abundance="7.47" deconvoluted_ion="[M - H]-"><deconvolution_peak m_over_z="351.075417" abs_charge_state="1" deconvolute_mass="351.075417" peak_fit="351.075415"/>
<deconvolution_peak m_over_z="352.078736" abs_charge_state="1" deconvolute_mass="352.078736" peak_fit="352.078757"/>
</deconvolution_component>
<deconvolution_component component_name="g" deconvoluted_molecular_mass="391.126897" standard_deviation="0.0000" absolute_abundance="23753504.0" relative_abundance="7.12" deconvoluted_ion="[M - H]-"><deconvolution_peak m_over_z="391.126891" abs_charge_state="1" deconvolute_mass="391.126891" peak_fit="391.126897"/>
<deconvolution_peak m_over_z="392.130281" abs_charge_state="1" deconvolute_mass="392.130281" peak_fit="392.130239"/>
</deconvolution_component>
<deconvolution_component component_name="h" deconvoluted_molecular_mass="319.049211" standard_deviation="0.0000" absolute_abundance="21818146.0" relative_abundance="6.54" deconvoluted_ion="[M - H]-"><deconvolution_peak m_over_z="319.049216" abs_charge_state="1" deconvolute_mass="319.049216" peak_fit="319.049211"/>
<deconvolution_peak m_over_z="320.052503" abs_charge_state="1" deconvolute_mass="320.052503" peak_fit="320.052554"/>
</deconvolution_component>
[truncated: 29,061 more chars]
