# Supplementary material for: Drought re-routes soil microbial carbon metabolism towards emission of volatile metabolites in an artificial tropical rainforest
Source: Nat Microbiol. 2023 Jul 31;8(8):1480–94. doi: 10.1038/s41564-023-01432-9 (PMC10390333; doi:10.1038/s41564-023-01432-9)
Supplement: Supplementary file 3 — Folder containing all raw XML data for FTICR. [file 41564_2023_1432_MOESM3_ESM.zip › FTICR-XML-Honeker/P34-11-e.xml]

<?xml version="1.0" encoding="utf-8"?>
<root>
<fileinfo appname="Bruker Compass DataAnalysis" appversion="5.0.203" app_platform="64-bit" date="2021-02-04T13:17:53" type="DataAnalysis Results" typeversion="1.1" subtype="MS Spectrum" />
<generalinfo organisation="" user="" hostname="WE35157" os="Windows 8" architecture="64-bit"/>
<analysis name="C:\Users\toyo995\OneDrive - PNNL\Desktop\Data Malak Feb\Tfaily_50971_p34-11-e_02Feb21_Alder_Inf_144SA_IATp05_1_01_58848.d\analysis.baf">
<info><DateTime>2021-02-02T18:38:11-08:00</DateTime><method>FY21_Q1_144SA_p05_neg_58848</method><sample></sample><comment></comment><operator></operator><instrument>solariX</instrument><instrument_serial_number>000000.00000</instrument_serial_number><manufacturer>Bruker</manufacturer></info>
<DataAnalysis version="DataAnalysis 5.0.203" DataAnalysisResults="">
<DataAnalysis_processing_parameters><find_compounds_chromatogram detect_version="2" detect_areamode="1" detect_areathresholdabs="0.00000000" detect_areathresholdrel="10.00000000" detect_intensitymode="1" detect_intensitythresholdabs="0.00000000" detect_intensitythresholdrel="10.00000000" detect_sensitivity="0.20000000" add_uv_or_ms_spectra="0" spectrum_load_mode="2" background_subtraction_mode="0" MS_peaksensmode2="1" MS_pc12="0.40000000" MS_pc22="4.00000000" MS_peaksens12="99.00000000" MS_peaksens22="99.00000000" MS_areamode2="2" MS_areathresholdabs2="1000.00000000" MS_areathresholdrel2="10.00000000" MS_intensitymode2="0" MS_intensitythresholdabs2="1000.00000000" MS_intensitythresholdrel2="10.00000000" MS_basesmoothmode2="1" MS_basesmoothpts2="8" MS_basesmoothmin2="12.00000000" MS_basesmoothforce2="0.10000000" MS_startendslope2="10.00000000" MS_valleyfilterused2="1" MS_valleyfilter2="10.00000000" MS_noisecorr2="0" UV_peaksensmode2="1" UV_pc12="0.40000000" UV_pc22="4.00000000" UV_peaksens12="99.90000000" UV_peaksens22="100.00000000" UV_areamode2="0" UV_areathresholdabs2="5.00000000" UV_areathresholdrel2="1.00000000" UV_intensitymode2="1" UV_intensitythresholdabs2="1.00000000" UV_intensitythresholdrel2="0.01000000" UV_basesmoothmode2="1" UV_basesmoothpts2="8" UV_basesmoothmin2="12.00000000" UV_basesmoothforce2="1.00000000" UV_startendslope2="10.00000000" UV_valleyfilterused2="1" UV_valleyfilter2="10.00000000" UV_noisecorr2="0" detect_delcmpdsinrng="1" />
<find_compounds_mobilogram detect_areamode="1" detect_areathresholdabs="1000.00000000" detect_areathresholdrel="5.00000000" detect_intensitymode="0" detect_intensitythresholdabs="100.00000000" detect_intensitythresholdrel="5.00000000" detect_sensitivity="99.00000000" detect_resolution="250.00000000" spectrum_load_mode="2" detect_delcmpdsinrng="1" />
<auto_ms_n use_retention_time_window="1" retention_time_window="0.75000000" rt_unit="min" minimum_intensity_positive="10000.00000000" minimum_intensity_negative="1000.00000000" apply_max_number_compounds="1" max_number_compounds="300" spectrum_load_mode="2" background_type="0" create_auto_ms_n_traces="0" create_detailed_traces="0" merge_positive_negative_compounds="0" detect_delcmpdsinrng="1" detect_keep_cmpds_detectedneutralloss="0" add_uv_spectra="0" advanced_precursor_determination="0" determine_alternate_precursor="0" />
<dissect_params dissect_addsmoothing="0" dissect_allow_wider_peaks="0" dissect_resolving_power="1.00000000" dissect_set_expected_width="0" dissect_expected_width="3" dissect_deletepeaksinrange="1" dissect_fullrange="1" dissect_cutoff="0.05000000" dissect_sensitivity="10.00000000" dissect_maxoverlap="5" dissect_smoothwidth="1" spectrum_load_mode="0" add_uv_spectra="1" />
<find_all_compounds min_time_points="10" min_correlation="0.70000000" background_type="0" load_spec_type="3" additional_smoothing="0" proteomics="0" chrom_sn_threshold="5.00000000" chrom_smoothingwidth="1" detect_delcmpdsinrng="1" add_MSMS_spectra="1" adducts_positive_mode="" adducts_negative_mode="" />
<ms_peak_finder ms_peak_finder_type="FTMS" ms_manually_use_peak_finder="1" ms_peak_finder_filter_exclusion_masses="0" ><ms_peak_finder_apex minimum_intensity="100.00000000" peak_width="0.00200000" peak_width_msms="0.00200000" relative_threshold_base_peak="0.05000000" signal_to_noise="1.00000000" />
<ms_peak_finder_centroid peak_width="0.00200000" peak_width_msms="0.00200000" signal_to_noise="1.00000000" relative_threshold_base_peak="0.05000000" minimum_intensity="100.00000000" centroid_percentage="80.00000000" />
<ms_peak_finder_snap minimum_intensity="0.00000000" relative_threshold_base_peak="0.01000000" signal_to_noise="2.00000000" maximum_charge="20" quality_factor_threshold="0.90000000" number_of_patterns="500000" building_block_1="C 4.9384 N 1.3577 O 1.4773 S 0.0417 H 7.7583" building_block_2="" use_snap_2="1" add_detailed_results="0" />
<ms_peak_finder_snap minimum_intensity="100.00000000" peak_width="1.00000000" use_datapoints="1" sum_width="1" relative_threshold_base_peak="0.05000000" signal_to_noise="1.00000000" baseline_type="1" baseline_flatness="1.00000000" same_sumwidth_as_acquisition="0" use_resolution="0" res="10000" instrument_sum_width="5" use_sum_of_intensities="0" />
<ms_peak_finder_ftms signal_to_noise="7.00000000" relative_threshold_base_peak="0.01000000" minimum_intensity="100.00000000" centroid_percentage="80.00000000" use_centroid="0" />
<ms_peak_finder_line_spectra apply_line_spectra_threshold="0" line_spectra_threshold="10.00000000" />
</ms_peak_finder>
<deconvolution clear_prev_results="1" create_neutral_spectrum="0" incl_shifted_spectra="0" ret_residuals="0" incl_comp_details="0" show_comp_details="0" substance_class="1" extend_evelope="0" extend_before="1.00000000" extend_after="1.00000000" auto_apply="1" ><deconvolution_detailed_full perf_deconv="1" rel_isotop_deconv="0" resolve_isotop="1" exclude_reporter_ions="0" reporter_ions="0" abund_cutoff="2.50000000" envelope_cutoff="75.00000000" high_mass="4000.00000000" low_mass="250.00000000" mw_agreement="0.00000000" maximum_charge="4" max_charge_isotop="0" min_charge="4" min_peaks="3" precursor_deconv="0" max_components="10" adduct_ion_name_neg="-H" adduct_ion_mass_neg="-1.00782504" adduct_ion_name_pos="+H" adduct_ion_mass_pos="1.00727600" apply_min_max_mass_boundaries="0" />
<deconvolution_detailed_max_res perf_deconv="1" rel_isotop_deconv="0" resolve_isotop="1" exclude_reporter_ions="0" reporter_ions="0" abund_cutoff="2.00000000" envelope_cutoff="75.00000000" high_mass="4000.00000000" low_mass="250.00000000" mw_agreement="5.00000000" maximum_charge="3" max_charge_isotop="0" min_charge="3" min_peaks="3" precursor_deconv="0" max_components="10" adduct_ion_name_neg="-H" adduct_ion_mass_neg="-1.00782504" adduct_ion_name_pos="+H" adduct_ion_mass_pos="1.00727600" apply_min_max_mass_boundaries="0" />
<deconvolution_detailed_ms_n perf_deconv="1" rel_isotop_deconv="0" resolve_isotop="1" exclude_reporter_ions="0" reporter_ions="0" abund_cutoff="1.00000000" envelope_cutoff="75.00000000" high_mass="3000.00000000" low_mass="100.00000000" mw_agreement="5.00000000" maximum_charge="3" max_charge_isotop="0" min_charge="3" min_peaks="3" precursor_deconv="0" max_components="10" adduct_ion_name_neg="-H" adduct_ion_mass_neg="-1.00782504" adduct_ion_name_pos="+H" adduct_ion_mass_pos="1.00727600" apply_min_max_mass_boundaries="0" />
<deconvolution_detailed_protein perf_deconv="1" rel_isotop_deconv="1" resolve_isotop="1" exclude_reporter_ions="0" reporter_ions="0" abund_cutoff="2.50000000" envelope_cutoff="75.00000000" high_mass="100000.00000000" low_mass="1000.00000000" mw_agreement="0.00000000" maximum_charge="75" max_charge_isotop="0" min_charge="75" min_peaks="3" precursor_deconv="0" max_components="20" adduct_ion_name_neg="-H" adduct_ion_mass_neg="-1.00782504" adduct_ion_name_pos="+H" adduct_ion_mass_pos="1.00727600" apply_min_max_mass_boundaries="1" />
<max_entropy_deconvolution adduct_ion_name_pos="+H" adduct_ion_mass_pos="1.00727600" adduct_ion_name_neg="-H" adduct_ion_mass_neg="-1.00782504" low_mass="1000.00000000" high_mass="100000.00000000" spacint_out="0.00000000" resolving_power="1000.00000000" peak_width="0.00200000" width="0" maxentx="0" res="0" />
</deconvolution><mascot_export globalchargelimit_apply="1" globalchargelimit="1+, 2+ and 3+" prefer_fullscan_deconvolution_results="1" deconvolution_export_type="1" msmssignals="100" threshold="100.00000000" mssignals_deconv="2" mssignals_non_deconv="0" normalize_msms="0" single_charged="0" />
<process_parameters_chrom baseline_flatness="0.80000000"	baseline_addchild="1"	baseline_disableoriginal="1" baseline_usesamecolor="1" smoothing_algorithm="1" smoothing_width="0.20000000" smoothing_cycles="1" smoothing_addchild="1" smoothing_disableoriginal="1"	smoothing_usesamecolor="1" />
<process_parameters_mobil baseline_flatness="0.80000000"	baseline_addchild="1"	baseline_disableoriginal="1" baseline_usesamecolor="1" smoothing_algorithm="1" smoothing_width="0.10000000" smoothing_cycles="1" smoothing_addchild="1" smoothing_disableoriginal="1"	smoothing_usesamecolor="1" />
<process_parameters_ms baseline_flatness="0.80000000"	baseline_addchild="1"	baseline_disableoriginal="1" baseline_usesamecolor="1" smoothing_algorithm="1" smoothing_width="0.20000000" smoothing_cycles="1" smoothing_addchild="1" smoothing_disableoriginal="1"	smoothing_usesamecolor="1" />
<display_params mass_precision="-1" time_precision="2" structure_size="30" chrom_peak_label="Index" />
<calibration_params calibration_range="0.00500000" calibration_listname="neg_pip_McKeeFA_DSmith_verified" calibration_listgroupname="ESI" calibration_fit_mode="0" calibration_intensitythreshold="1000000.00000000" />
<calibration_lockmass_params calibration_range="0.50000000" calibration_listname="" calibration_listgroupname="" calibration_intensitythreshold="0.00000000" calibration_lockmassmode="0" />
<mobility_calibration_params calibration_range="0.10000000" calibration_listname="&lt;not set&gt;" calibration_listgroupname="ESI" calibration_intensitythreshold="0.00000000" />
<library_search_params del_prev_res="1" ><library_search_basic_params accept_score="50" allowmasses_above="0" allowmasses_below="0" desired_score="900" increasedepth="0" maxnr_spectra="10" cross_match="0" sort_by="1" include_precursor_spectra="1" exclude_precursor_signals="0" skip_low_frgamnet_spectra="1" min_effective_score="500" minmatch_score="250" min_score="400" />
<library_search_advanced_params add_int_range="5.00000000" extended="1" locnorm="0" root="0" hwfstp="50" hwscdp="7" intrangefac="1.89999998" locnormeqfac="1.00000000" locnormfac="2.00000000" locnormwin="25" masdisint="20" minsrcint="100" minspepresrc="15" threshfstp="40" maskadducts="0" maskprecursor="0" />
<library_search_libraries_params add_unid="0" parallel="0" libraries="" librariey_unidentified="" />
<library_search_match_params chrgdeconv="0" collenerg="0" fragampl="1" instrtp="2" ionmeth="3" isolwidth="0" msmsstg="2" ms_vs_msms="4" pkwidth="0" polarity="4" psd="0" lastprecion="0" precions="0" prodion="0" rgtgaspress="0" rgtion="0" refl="0" collgas="0" collgaspress="0" trapdrv="1" />
<library_search_add_params add_confirm_mode="0" />
<library_search_rt_params accepted_deviation="1.00000000" apply_rt_match="0" match_columnname="1" max_deviation="5.00000000" />
</library_search_params><masslist_layout layout_columntypes="2 12 3 6 " layout_columnwidth="66 24 63 57 " />
<cmpdlist_layout layout_columntypes="14 20 31 1 40 26 " layout_columnwidth="20 53 134 65 46 50 " />
<molecular_formula_layout layout_columntypes="24 1 2 40 3 5 6 18 7 9 8 " layout_columnwidth="-1 -1 -1 -1 -1 -1 -1 -1 -1 -1 -1 " />
<general_unknown_layout layout_columntypes="6 0 5 3 4 2 12 14 10 11 " layout_columnwidth="-1 -1 -1 -1 -1 -1 -1 -1 -1 -1 " />
<target_screening_layout layout_columntypes="15 14 6 5 43 11 1 2 17 7 8 9 10 4 3 39 40 41 42 16 18 19 25 20 21 22 23 24 31 26 27 28 29 30 37 32 33 34 35 36 " layout_columnwidth="-1 -1 -1 -1 -1 -1 -1 -1 -1 -1 -1 -1 -1 -1 -1 -1 -1 -1 -1 -1 -1 -1 -1 -1 -1 -1 -1 -1 -1 -1 -1 -1 -1 -1 -1 -1 -1 -1 -1 -1 " />
<exclusion_masses></exclusion_masses>
<xml_export_parameters export_detailed_information="0" export_peptide_database_query_information="1" export_full_peptide_database_query_information="1" protein_analysis_export_mgf="1" protein_analysis_export_xml="1" />
<smf1D_params max_nr_formulae="50" z="1" rdb_min="0.00000000" rdb_max="80.00000000" tolerance_ppm="5.00000000" tolerance_abs="1.00000000" tolerance_ppm_MSn="5.00000000" tolerance_abs_MSn="2.00000000" use_rel_tolerance="0" use_rel_tolerance_MSn="0" lower_bound_formula="" upper_bound_formula="" electron_configuration="2" electron_configuration_MSn="0" sigma_limit="0.02000000" sigma_limit_MSn="0.05000000" HC_Ratio_min="0.00000000" HC_Ratio_max="3.00000000" filtering="1" patternsearch="0" filter_by_elementratio="1" estimate_carbon_count="1" relative_threshold_base_peak="1.00000000" delete_previous_results="1" filter_criteriy="0" adducts_positive_mode="M+H  M+NH4  M+Na  M+K " adducts_negative_mode="M-H  M+Na-H2  M+K-H2  M+Cl " collect_adducts="0" />
<smf3D_params tolerance_neutralloss="5.00000000" intensitythresholdabs2="0.00000000" intensity_threshold_abs_msms="0.00000000" auto_filter="0" nr_explained_peaks="5" highlight_unexplained_peaks="0" />
<uv_parameters rt_offset="0.00000000" />
<target_screening delta_rt="1.50000000" threshold_sigma="0.05000000" detection_tolerance="0.00500000" identification_tolerance="10.00000000" detection_tolerance_ppm="5.00000000" identification_tolerance_ppm="5.00000000" use_tolerance_ppm="0" compound_database="C:\BDALSystemData\BuildingBlocks\TargetScreeningDataBase.csv" use_sampleinfo_xml="0" rt_range_start="0.00000000" rt_range_end="0.00000000" additional_smoothing="0" create_chromatogram_time_slices="1" rt_window_halfwidth="45.00000000" enable_BPC="1" evaluate_qualifier_ions="1" qualifier_ion_intensity_threshold="0.00000000" group_id=": " lc_method_id=":" ms_method_id=":" matrix_id=":" useDB="0" sortanalytes="4" />
<automatic_calibration use_calibration_segment="0" automatic_calibration="0.00000000/0.00000000" automatic_calibration_use_spectrum_type="0" automatic_calibration_retain_data="0" automatic_calibration_perform_lockmass="0" />
<target_screening_scoring threshold1_qualityfactor="0.02000000" threshold2_qualityfactor="0.05000000" threshold1_massaccuracy="3.00000000" threshold2_massaccuracy="10.00000000" threshold1_retentiontime="20.00000000" threshold2_retentiontime="40.00000000" use_tolerance_ppm="0" />
</DataAnalysis_processing_parameters>
<ms_spectrum info="-MS" msmsinfo="All MS" polarity="-" scanmode="fullscan" seq_nr_start="1"  rt="4.73041667" rt_unit="min">
<ms_peaks><pk mz="147.789727" i="1143778.5" sn="10.42" a="104.26" fwhm="0.000129" res="1145057.9" algo="FTMS"/>
<pk mz="147.810085" i="1119633.5" sn="10.15" a="88.28" fwhm="0.000106" res="1388721.1" algo="FTMS"/>
<pk mz="149.036286" i="12880319.0" sn="143.18" a="1555.56" fwhm="0.000124" res="1205447.7" algo="FTMS"/>
<pk mz="149.036559" i="32729606.0" sn="367.70" a="5142.04" fwhm="0.000148" res="1004071.9" algo="FTMS"/>
<pk mz="150.039916" i="1604561.9" sn="15.64" a="150.25" fwhm="0.000116" res="1298367.1" algo="FTMS"/>
<pk mz="156.065742" i="932776.4" sn="8.04" a="83.17" fwhm="0.000116" res="1348053.9" algo="FTMS"/>
<pk mz="156.444786" i="841790.5" sn="7.01" a="81.42" fwhm="0.000149" res="1047016.0" algo="FTMS"/>
<pk mz="156.486337" i="878794.8" sn="7.43" a="122.53" fwhm="0.000195" res="803005.0" algo="FTMS"/>
<pk mz="157.041376" i="1474916.6" sn="14.17" a="172.76" fwhm="0.000141" res="1111909.6" algo="FTMS"/>
<pk mz="157.041659" i="2201920.5" sn="22.40" a="260.73" fwhm="0.000139" res="1127048.7" algo="FTMS"/>
<pk mz="158.044728" i="2108221.3" sn="21.34" a="295.96" fwhm="0.000161" res="982517.6" algo="FTMS"/>
<pk mz="158.045005" i="4179401.3" sn="44.77" a="615.99" fwhm="0.000153" res="1029862.4" algo="FTMS"/>
<pk mz="159.020631" i="5164389.5" z="-2" sn="55.91" a="780.50" fwhm="0.000164" res="972470.8" algo="FTMS" component_name="G" deconvoluted_molecular_mass="319.049383" deconvoluted_isotopic_mass="319.049250"/>
<pk mz="159.020905" i="13498053.0" sn="150.17" a="2236.77" fwhm="0.000162" res="979797.3" algo="FTMS"/>
<pk mz="159.057297" i="965609.1" sn="8.41" a="99.47" fwhm="0.000131" res="1212001.7" algo="FTMS"/>
<pk mz="159.524545" i="1979019.4" z="-2" sn="19.88" a="301.46" fwhm="0.000171" res="933803.4" algo="FTMS" component_name="G" deconvoluted_molecular_mass="319.049383" deconvoluted_isotopic_mass="320.057079"/>
<pk mz="159.526087" i="1553863.3" sn="15.07" a="193.20" fwhm="0.000152" res="1046798.2" algo="FTMS"/>
<pk mz="160.024267" i="966732.6" z="-2" sn="8.43" a="90.96" fwhm="0.000139" res="1147849.0" algo="FTMS" component_name="G" deconvoluted_molecular_mass="319.049383" deconvoluted_isotopic_mass="321.056523"/>
<pk mz="160.060647" i="3058752.5" sn="32.09" a="449.68" fwhm="0.000157" res="1021038.8" algo="FTMS"/>
<pk mz="161.036540" i="1297783.9" sn="12.17" a="150.08" fwhm="0.000141" res="1142180.2" algo="FTMS"/>
<pk mz="162.270588" i="840879.4" sn="7.01" a="124.31" fwhm="0.000237" res="684706.6" algo="FTMS"/>
<pk mz="162.461249" i="869997.4" sn="7.34" a="150.69" fwhm="0.000239" res="680652.4" algo="FTMS"/>
<pk mz="162.839044" i="1066622.3" sn="9.56" a="121.12" fwhm="0.000150" res="1086198.1" algo="FTMS"/>
<pk mz="163.039997" i="945758.8" sn="8.19" a="99.86" fwhm="0.000162" res="1004345.1" algo="FTMS"/>
<pk mz="163.052198" i="2231010.3" sn="22.73" a="338.10" fwhm="0.000169" res="966065.2" algo="FTMS"/>
<pk mz="163.216562" i="901974.4" sn="7.70" a="106.48" fwhm="0.000185" res="883244.4" algo="FTMS"/>
<pk mz="163.524206" i="845066.0" sn="7.05" a="120.78" fwhm="0.000185" res="884618.2" algo="FTMS"/>
<pk mz="163.653139" i="866009.9" sn="7.29" a="100.37" fwhm="0.000161" res="1016593.7" algo="FTMS"/>
<pk mz="163.816053" i="913721.0" sn="7.83" a="123.21" fwhm="0.000174" res="943530.6" algo="FTMS"/>
<pk mz="163.869206" i="891751.4" sn="7.58" a="113.53" fwhm="0.000187" res="878231.5" algo="FTMS"/>
<pk mz="164.240978" i="840981.4" sn="7.01" a="77.03" fwhm="0.000149" res="1101021.8" algo="FTMS"/>
<pk mz="164.524047" i="871098.6" sn="7.35" a="154.07" fwhm="0.000236" res="696493.5" algo="FTMS"/>
<pk mz="164.704396" i="878502.8" sn="7.43" a="83.22" fwhm="0.000155" res="1064197.9" algo="FTMS"/>
<pk mz="164.717682" i="901890.6" sn="7.70" a="114.27" fwhm="0.000171" res="963675.3" algo="FTMS"/>
<pk mz="165.019274" i="1534805.0" sn="14.86" a="226.53" fwhm="0.000191" res="863369.9" algo="FTMS"/>
<pk mz="165.912988" i="846564.8" sn="7.07" a="126.74" fwhm="0.000222" res="747312.2" algo="FTMS"/>
<pk mz="166.882657" i="848899.4" sn="7.10" a="132.56" fwhm="0.000248" res="673421.5" algo="FTMS"/>
<pk mz="167.910161" i="862398.4" sn="7.25" a="138.29" fwhm="0.000216" res="776137.9" algo="FTMS"/>
<pk mz="168.029874" i="1815101.3" sn="18.03" a="278.02" fwhm="0.000178" res="942327.8" algo="FTMS"/>
<pk mz="168.030189" i="6968109.5" sn="76.31" a="1163.25" fwhm="0.000167" res="1003356.7" algo="FTMS"/>
<pk mz="168.688430" i="863530.8" sn="7.26" a="166.88" fwhm="0.000289" res="583707.7" algo="FTMS"/>
<pk mz="169.468861" i="872277.3" sn="7.36" a="124.03" fwhm="0.000208" res="813246.2" algo="FTMS"/>
<pk mz="169.636693" i="895313.7" sn="7.62" a="147.46" fwhm="0.000220" res="769567.1" algo="FTMS"/>
<pk mz="170.156532" i="886578.9" sn="7.52" a="133.20" fwhm="0.000197" res="865323.6" algo="FTMS"/>
<pk mz="170.544014" i="853444.0" sn="7.15" a="118.58" fwhm="0.000187" res="912942.8" algo="FTMS"/>
<pk mz="170.766476" i="899647.8" sn="7.67" a="119.29" fwhm="0.000173" res="987407.3" algo="FTMS"/>
<pk mz="170.956390" i="918109.9" sn="7.88" a="98.58" fwhm="0.000150" res="1140852.9" algo="FTMS"/>
<pk mz="171.057289" i="1202997.8" sn="11.10" a="141.37" fwhm="0.000163" res="1050272.8" algo="FTMS"/>
<pk mz="172.060344" i="3858334.8" sn="41.14" a="637.30" fwhm="0.000215" res="801476.3" algo="FTMS"/>
<pk mz="172.060645" i="15902303.0" sn="177.37" a="3145.29" fwhm="0.000191" res="898994.4" algo="FTMS"/>
<pk mz="172.264229" i="840831.6" sn="7.00" a="113.29" fwhm="0.000192" res="896594.7" algo="FTMS"/>
<pk mz="172.298022" i="858627.1" sn="7.20" a="125.29" fwhm="0.000196" res="879619.6" algo="FTMS"/>
<pk mz="173.036269" i="4774154.0" sn="51.49" a="745.03" fwhm="0.000157" res="1105142.7" algo="FTMS"/>
<pk mz="173.036559" i="30763850.0" sn="345.47" a="5992.80" fwhm="0.000189" res="916801.2" algo="FTMS"/>
<pk mz="173.064014" i="1597261.6" sn="15.56" a="294.32" fwhm="0.000212" res="817175.2" algo="FTMS"/>
<pk mz="173.471129" i="852773.1" sn="7.14" a="123.81" fwhm="0.000211" res="823306.0" algo="FTMS"/>
<pk mz="173.762048" i="888412.1" sn="7.54" a="135.95" fwhm="0.000243" res="715476.9" algo="FTMS"/>
<pk mz="174.039920" i="2650895.5" sn="27.47" a="436.16" fwhm="0.000184" res="948165.8" algo="FTMS"/>
<pk mz="174.076318" i="2149908.8" sn="21.81" a="315.33" fwhm="0.000170" res="1025177.9" algo="FTMS"/>
<pk mz="174.602371" i="979984.6" sn="8.56" a="160.55" fwhm="0.000256" res="682010.7" algo="FTMS"/>
<pk mz="175.041585" i="1018204.7" sn="8.99" a="109.27" fwhm="0.000155" res="1127648.8" algo="FTMS"/>
<pk mz="175.052226" i="2172750.5" sn="22.02" a="362.63" fwhm="0.000183" res="956974.7" algo="FTMS"/>
<pk mz="175.061147" i="2693424.0" sn="27.90" a="489.11" fwhm="0.000195" res="897292.9" algo="FTMS"/>
<pk mz="175.069700" i="948793.4" sn="8.20" a="157.55" fwhm="0.000218" res="804088.3" algo="FTMS"/>
<pk mz="175.097248" i="926582.2" sn="7.95" a="79.65" fwhm="0.000121" res="1450099.5" algo="FTMS"/>
<pk mz="175.097546" i="3416662.3" sn="36.07" a="601.64" fwhm="0.000182" res="959813.4" algo="FTMS"/>
<pk mz="175.226848" i="844560.6" sn="7.03" a="135.03" fwhm="0.000233" res="750710.3" algo="FTMS"/>
<pk mz="175.494145" i="933900.1" sn="8.04" a="155.12" fwhm="0.000229" res="768013.1" algo="FTMS"/>
<pk mz="175.537646" i="4941444.0" sn="53.28" a="990.07" fwhm="0.000208" res="844597.1" algo="FTMS"/>
<pk mz="175.539504" i="3345988.3" sn="35.27" a="621.59" fwhm="0.000202" res="868612.7" algo="FTMS"/>
<pk mz="175.541344" i="1165492.8" sn="10.65" a="180.90" fwhm="0.000203" res="865636.9" algo="FTMS"/>
<pk mz="176.055565" i="3307270.3" sn="34.71" a="597.77" fwhm="0.000193" res="913071.8" algo="FTMS"/>
<pk mz="176.064199" i="2080071.9" sn="20.90" a="321.74" fwhm="0.000200" res="881075.8" algo="FTMS"/>
<pk mz="176.064496" i="7852712.0" sn="85.84" a="1592.50" fwhm="0.000199" res="885589.8" algo="FTMS"/>
<pk mz="176.494027" i="948070.8" sn="8.16" a="164.18" fwhm="0.000231" res="764507.7" algo="FTMS"/>
<pk mz="177.031143" i="1269410.3" sn="11.78" a="208.81" fwhm="0.000204" res="867427.9" algo="FTMS"/>
<pk mz="177.031485" i="4769458.5" sn="51.15" a="947.92" fwhm="0.000202" res="877245.8" algo="FTMS"/>
<pk mz="177.067547" i="1973434.4" sn="19.70" a="316.30" fwhm="0.000215" res="823533.7" algo="FTMS"/>
<pk mz="177.067849" i="5069882.5" sn="54.53" a="980.08" fwhm="0.000194" res="911345.1" algo="FTMS"/>
<pk mz="177.375458" i="855968.2" sn="7.13" a="132.05" fwhm="0.000224" res="791555.3" algo="FTMS"/>
<pk mz="178.070906" i="3436326.8" sn="36.02" a="527.74" fwhm="0.000170" res="1050446.6" algo="FTMS"/>
<pk mz="178.071212" i="22032358.0" sn="244.49" a="4497.29" fwhm="0.000199" res="892767.1" algo="FTMS"/>
<pk mz="178.233774" i="942631.6" sn="8.07" a="147.14" fwhm="0.000224" res="795577.1" algo="FTMS"/>
<pk mz="178.443933" i="929397.2" sn="7.92" a="200.94" fwhm="0.000306" res="583920.6" algo="FTMS"/>
<pk mz="178.484741" i="897495.8" sn="7.56" a="109.69" fwhm="0.000180" res="994098.0" algo="FTMS"/>
<pk mz="179.046836" i="1600005.0" sn="15.44" a="213.52" fwhm="0.000166" res="1081737.6" algo="FTMS"/>
<pk mz="179.047118" i="6569701.0" sn="71.15" a="1315.92" fwhm="0.000201" res="891097.8" algo="FTMS"/>
<pk mz="179.074562" i="1221916.6" sn="11.20" a="179.15" fwhm="0.000180" res="994515.6" algo="FTMS"/>
<pk mz="179.406395" i="935104.5" sn="7.98" a="148.09" fwhm="0.000239" res="752129.9" algo="FTMS"/>
<pk mz="179.509941" i="866701.8" sn="7.22" a="124.01" fwhm="0.000216" res="830163.1" algo="FTMS"/>
<pk mz="179.734367" i="855973.9" sn="7.07" a="154.14" fwhm="0.000281" res="639552.5" algo="FTMS"/>
<pk mz="180.181723" i="854709.6" sn="7.05" a="151.89" fwhm="0.000257" res="699984.9" algo="FTMS"/>
<pk mz="180.673162" i="997831.4" sn="8.65" a="162.91" fwhm="0.000217" res="834496.1" algo="FTMS"/>
<pk mz="180.776797" i="917407.8" sn="7.75" a="209.75" fwhm="0.000321" res="562980.6" algo="FTMS"/>
<pk mz="181.014197" i="2667210.8" sn="27.29" a="551.56" fwhm="0.000213" res="851186.6" algo="FTMS"/>
<pk mz="181.050571" i="935686.3" sn="7.95" a="137.30" fwhm="0.000202" res="895064.3" algo="FTMS"/>
<pk mz="181.884309" i="914880.3" sn="7.69" a="198.32" fwhm="0.000311" res="584362.0" algo="FTMS"/>
<pk mz="182.009474" i="1023730.8" sn="8.90" a="125.44" fwhm="0.000175" res="1041022.8" algo="FTMS"/>
<pk mz="182.369946" i="895486.9" sn="7.47" a="139.41" fwhm="0.000214" res="851908.3" algo="FTMS"/>
<pk mz="182.545494" i="3017100.5" sn="31.08" a="664.47" fwhm="0.000232" res="785550.8" algo="FTMS"/>
<pk mz="182.547488" i="1414573.1" sn="13.25" a="207.21" fwhm="0.000189" res="968214.2" algo="FTMS"/>
<pk mz="183.029546" i="16742873.0" sn="183.82" a="2867.17" fwhm="0.000197" res="930140.9" algo="FTMS"/>
<pk mz="183.029850" i="84511704.0" sn="937.95" a="19313.44" fwhm="0.000215" res="852739.0" algo="FTMS"/>
<pk mz="183.031848" i="1549018.3" sn="14.74" a="285.18" fwhm="0.000221" res="827264.6" algo="FTMS"/>
<pk mz="183.073545" i="889969.4" sn="7.41" a="167.14" fwhm="0.000249" res="734008.8" algo="FTMS"/>
<pk mz="183.690927" i="871245.7" sn="7.17" a="120.37" fwhm="0.000196" res="938097.0" algo="FTMS"/>
<pk mz="183.761410" i="912264.3" sn="7.62" a="180.27" fwhm="0.000293" res="626951.6" algo="FTMS"/>
<pk mz="184.024257" i="1761068.1" sn="17.03" a="336.59" fwhm="0.000220" res="837271.9" algo="FTMS"/>
<pk mz="184.033206" i="6849999.5" sn="73.45" a="1503.40" fwhm="0.000217" res="848158.5" algo="FTMS"/>
<pk mz="184.060660" i="1451290.1" sn="13.60" a="269.89" fwhm="0.000212" res="866754.3" algo="FTMS"/>
<pk mz="184.389993" i="864481.6" sn="7.09" a="166.98" fwhm="0.000269" res="686375.1" algo="FTMS"/>
<pk mz="184.972070" i="876640.1" sn="7.22" a="193.21" fwhm="0.000302" res="611737.1" algo="FTMS"/>
<pk mz="185.032079" i="3451800.3" sn="35.77" a="653.10" fwhm="0.000206" res="899313.5" algo="FTMS"/>
<pk mz="185.036571" i="8626906.0" sn="93.14" a="1849.25" fwhm="0.000214" res="864517.7" algo="FTMS"/>
<pk mz="185.063999" i="949477.1" sn="8.03" a="125.79" fwhm="0.000194" res="954285.3" algo="FTMS"/>
<pk mz="185.938572" i="900701.3" sn="7.46" a="172.41" fwhm="0.000244" res="760825.7" algo="FTMS"/>
<pk mz="186.035651" i="7769462.0" sn="83.31" a="1753.11" fwhm="0.000230" res="809759.2" algo="FTMS"/>
<pk mz="186.037637" i="11081335.0" sn="119.89" a="2082.21" fwhm="0.000192" res="969440.8" algo="FTMS"/>
<pk mz="186.037868" i="3549431.0" sn="36.71" a="391.88" fwhm="0.000128" res="1453868.8" algo="FTMS"/>
<pk mz="186.039892" i="419754112.0" sn="4633.10" a="92446.59" fwhm="0.000219" res="848286.1" algo="FTMS"/>
<pk mz="186.041972" i="5944441.0" sn="63.16" a="1306.40" fwhm="0.000227" res="819153.1" algo="FTMS"/>
<pk mz="186.076307" i="1387367.4" sn="12.83" a="245.25" fwhm="0.000203" res="916163.4" algo="FTMS"/>
<pk mz="187.042945" i="4885160.5" sn="51.46" a="853.57" fwhm="0.000228" res="820482.8" algo="FTMS"/>
<pk mz="187.043272" i="20692520.0" sn="226.03" a="4751.06" fwhm="0.000224" res="835822.4" algo="FTMS"/>
<pk mz="187.046216" i="880281.9" sn="7.23" a="121.65" fwhm="0.000199" res="938532.0" algo="FTMS"/>
<pk mz="187.052206" i="1372620.5" sn="12.66" a="238.23" fwhm="0.000201" res="931117.5" algo="FTMS"/>
<pk mz="187.080489" i="935209.0" sn="7.83" a="150.82" fwhm="0.000206" res="906497.6" algo="FTMS"/>
<pk mz="187.278929" i="1038080.9" sn="8.97" a="184.51" fwhm="0.000260" res="720381.2" algo="FTMS"/>
<pk mz="188.035285" i="1056614.0" sn="9.13" a="160.16" fwhm="0.000183" res="1026770.9" algo="FTMS"/>
<pk mz="188.044168" i="4968042.0" sn="52.16" a="1075.00" fwhm="0.000222" res="847061.5" algo="FTMS"/>
<pk mz="188.055576" i="10648815.0" sn="114.65" a="2401.89" fwhm="0.000225" res="837593.8" algo="FTMS"/>
<pk mz="188.063190" i="881242.7" sn="7.20" a="182.80" fwhm="0.000275" res="683109.7" algo="FTMS"/>
<pk mz="189.031456" i="1358902.0" sn="12.45" a="236.86" fwhm="0.000238" res="795329.6" algo="FTMS"/>
<pk mz="189.033198" i="968166.8" sn="8.16" a="158.93" fwhm="0.000243" res="777784.5" algo="FTMS"/>
<pk mz="189.067879" i="1087815.3" sn="9.47" a="193.23" fwhm="0.000206" res="919976.8" algo="FTMS"/>
<pk mz="189.204977" i="888536.4" sn="7.28" a="194.14" fwhm="0.000358" res="528447.6" algo="FTMS"/>
<pk mz="190.034832" i="1012041.6" sn="8.60" a="144.24" fwhm="0.000207" res="919957.5" algo="FTMS"/>
<pk mz="190.043816" i="1108798.0" sn="9.66" a="212.77" fwhm="0.000303" res="627226.9" algo="FTMS"/>
<pk mz="190.071225" i="1340619.4" sn="12.20" a="243.38" fwhm="0.000218" res="872610.4" algo="FTMS"/>
<pk mz="190.080164" i="4358320.0" sn="45.26" a="1040.79" fwhm="0.000238" res="800062.3" algo="FTMS"/>
<pk mz="191.034649" i="4149002.8" sn="42.96" a="595.61" fwhm="0.000182" res="1047422.0" algo="FTMS"/>
<pk mz="191.034939" i="17943946.0" sn="194.11" a="4423.06" fwhm="0.000237" res="807027.2" algo="FTMS"/>
<pk mz="191.047139" i="8481425.0" sn="90.43" a="1965.13" fwhm="0.000231" res="827895.1" algo="FTMS"/>
<pk mz="191.083540" i="888579.5" sn="7.24" a="121.27" fwhm="0.000191" res="1001716.9" algo="FTMS"/>
<pk mz="191.436613" i="881446.8" sn="7.16" a="152.91" fwhm="0.000246" res="779741.8" algo="FTMS"/>
<pk mz="192.038307" i="1969932.6" sn="19.01" a="500.10" fwhm="0.000257" res="746063.4" algo="FTMS"/>
<pk mz="192.086838" i="983621.8" sn="8.24" a="140.93" fwhm="0.000216" res="891254.8" algo="FTMS"/>
<pk mz="192.304943" i="879703.4" sn="7.11" a="172.65" fwhm="0.000304" res="633149.7" algo="FTMS"/>
<pk mz="192.904065" i="1004306.9" sn="8.46" a="229.65" fwhm="0.000293" res="658931.2" algo="FTMS"/>
<pk mz="192.986321" i="888142.6" sn="7.20" a="166.65" fwhm="0.000283" res="681771.0" algo="FTMS"/>
<pk mz="193.722167" i="916569.3" sn="7.47" a="166.45" fwhm="0.000255" res="758235.7" algo="FTMS"/>
<pk mz="194.082243" i="1307564.9" sn="11.72" a="229.19" fwhm="0.000224" res="866972.6" algo="FTMS"/>
<pk mz="194.328402" i="909203.4" sn="7.39" a="187.20" fwhm="0.000314" res="619346.5" algo="FTMS"/>
<pk mz="194.428858" i="958218.6" sn="7.92" a="182.35" fwhm="0.000267" res="728794.4" algo="FTMS"/>
<pk mz="194.440662" i="958577.1" sn="7.92" a="169.19" fwhm="0.000235" res="828336.0" algo="FTMS"/>
<pk mz="195.029854" i="1831126.9" sn="17.40" a="368.74" fwhm="0.000233" res="837965.1" algo="FTMS"/>
<pk mz="195.066222" i="1199627.1" sn="10.54" a="210.58" fwhm="0.000211" res="926485.9" algo="FTMS"/>
<pk mz="195.810855" i="7142541.0" sn="75.12" a="1780.94" fwhm="0.000256" res="763958.6" algo="FTMS"/>
<pk mz="195.812556" i="918509.9" sn="7.45" a="154.20" fwhm="0.000212" res="925526.0" algo="FTMS"/>
<pk mz="195.967398" i="885877.5" sn="7.09" a="143.57" fwhm="0.000236" res="830432.8" algo="FTMS"/>
<pk mz="196.083978" i="881959.6" sn="7.05" a="172.62" fwhm="0.000278" res="706608.3" algo="FTMS"/>
<pk mz="197.009124" i="1191417.5" sn="10.39" a="245.37" fwhm="0.000271" res="725883.7" algo="FTMS"/>
<pk mz="197.045492" i="1224814.5" sn="10.76" a="188.25" fwhm="0.000203" res="971742.0" algo="FTMS"/>
<pk mz="197.226397" i="1228775.1" sn="10.80" a="298.38" fwhm="0.000325" res="606905.8" algo="FTMS"/>
<pk mz="197.807590" i="1774665.4" sn="16.70" a="289.89" fwhm="0.000207" res="957310.7" algo="FTMS"/>
<pk mz="197.807897" i="9006346.0" sn="94.96" a="2153.83" fwhm="0.000242" res="816146.1" algo="FTMS"/>
<pk mz="198.004358" i="2114108.8" sn="20.37" a="437.24" fwhm="0.000235" res="843690.0" algo="FTMS"/>
<pk mz="198.039919" i="6750865.5" sn="70.55" a="1659.65" fwhm="0.000247" res="800263.1" algo="FTMS"/>
<pk mz="198.988404" i="909442.1" sn="7.30" a="129.76" fwhm="0.000239" res="831787.2" algo="FTMS"/>
<pk mz="199.043284" i="3052898.8" sn="30.40" a="657.92" fwhm="0.000237" res="838215.5" algo="FTMS"/>
<pk mz="199.047748" i="1266469.5" sn="11.15" a="225.00" fwhm="0.000229" res="870747.2" algo="FTMS"/>
<pk mz="199.052229" i="4802536.0" sn="49.25" a="1153.33" fwhm="0.000245" res="811215.0" algo="FTMS"/>
<pk mz="199.061163" i="1477933.4" sn="13.42" a="270.88" fwhm="0.000226" res="880382.2" algo="FTMS"/>
<pk mz="199.079636" i="1757368.5" sn="16.43" a="314.53" fwhm="0.000213" res="934063.4" algo="FTMS"/>
<pk mz="199.097571" i="1053123.1" sn="8.85" a="223.92" fwhm="0.000332" res="600369.1" algo="FTMS"/>
<pk mz="199.804956" i="4581674.5" sn="46.86" a="1088.88" fwhm="0.000245" res="816115.9" algo="FTMS"/>
<pk mz="200.050641" i="2366718.5" sn="22.99" a="541.08" fwhm="0.000255" res="785342.3" algo="FTMS"/>
<pk mz="200.055549" i="146558272.0" z="-1" sn="1576.75" a="37118.20" fwhm="0.000245" res="815012.2" algo="FTMS" component_name="Y" deconvoluted_molecular_mass="200.055662" deconvoluted_isotopic_mass="200.055678"/>
<pk mz="200.057949" i="1235139.0" sn="10.80" a="180.60" fwhm="0.000191" res="1044802.9" algo="FTMS"/>
<pk mz="200.064517" i="8629575.0" sn="90.48" a="2127.14" fwhm="0.000248" res="805376.8" algo="FTMS"/>
<pk mz="200.091954" i="2302231.5" sn="22.30" a="506.64" fwhm="0.000240" res="831996.8" algo="FTMS"/>
<pk mz="200.460595" i="911574.4" sn="7.28" a="148.83" fwhm="0.000240" res="834391.2" algo="FTMS"/>
<pk mz="200.864503" i="888859.8" sn="7.03" a="241.06" fwhm="0.000336" res="596946.5" algo="FTMS"/>
<pk mz="201.031506" i="1301841.6" sn="11.46" a="201.92" fwhm="0.000190" res="1058471.5" algo="FTMS"/>
<pk mz="201.058573" i="1610658.1" sn="14.78" a="245.89" fwhm="0.000216" res="931851.2" algo="FTMS"/>
<pk mz="201.058913" i="8452514.0" z="-1" sn="88.18" a="2134.82" fwhm="0.000254" res="791706.2" algo="FTMS" component_name="Y" deconvoluted_molecular_mass="200.055662" deconvoluted_isotopic_mass="201.059043"/>
<pk mz="201.067856" i="946951.8" sn="7.66" a="122.72" fwhm="0.000201" res="1000933.5" algo="FTMS"/>
<pk mz="201.076814" i="1076973.3" sn="9.05" a="186.38" fwhm="0.000214" res="941134.6" algo="FTMS"/>
<pk mz="201.081917" i="900968.4" sn="7.16" a="263.35" fwhm="0.000439" res="457630.0" algo="FTMS"/>
<pk mz="201.095296" i="1103608.5" sn="9.34" a="216.22" fwhm="0.000251" res="800959.1" algo="FTMS"/>
<pk mz="201.437678" i="1019417.9" sn="8.43" a="260.67" fwhm="0.000339" res="594471.7" algo="FTMS"/>
<pk mz="201.801988" i="1012937.4" sn="8.36" a="157.93" fwhm="0.000206" res="977299.8" algo="FTMS"/>
<pk mz="201.833839" i="930381.0" sn="7.47" a="218.50" fwhm="0.000339" res="595912.3" algo="FTMS"/>
<pk mz="201.855558" i="930570.4" sn="7.47" a="176.23" fwhm="0.000247" res="818049.5" algo="FTMS"/>
<pk mz="202.034837" i="49562104.0" sn="529.23" a="12820.48" fwhm="0.000251" res="804153.9" algo="FTMS"/>
<pk mz="202.050932" i="897602.6" sn="7.12" a="147.83" fwhm="0.000249" res="811064.5" algo="FTMS"/>
<pk mz="202.059850" i="1151112.1" z="-1" sn="9.84" a="200.09" fwhm="0.000229" res="884009.1" algo="FTMS" component_name="Y" deconvoluted_molecular_mass="200.055662" deconvoluted_isotopic_mass="202.059982"/>
<pk mz="202.071227" i="2018191.1" sn="19.14" a="431.22" fwhm="0.000237" res="852020.8" algo="FTMS"/>
<pk mz="203.038192" i="2827749.5" sn="27.70" a="635.72" fwhm="0.000244" res="831812.3" algo="FTMS"/>
<pk mz="203.047141" i="5815659.0" sn="59.61" a="1375.10" fwhm="0.000249" res="814856.9" algo="FTMS"/>
<pk mz="203.082550" i="1135809.1" sn="9.63" a="210.64" fwhm="0.000232" res="874286.9" algo="FTMS"/>
<pk mz="203.186461" i="900993.8" sn="7.12" a="186.23" fwhm="0.000291" res="697286.5" algo="FTMS"/>
<pk mz="203.215533" i="907571.9" sn="7.19" a="139.22" fwhm="0.000230" res="884399.1" algo="FTMS"/>
<pk mz="203.673817" i="973777.5" sn="7.89" a="190.87" fwhm="0.000276" res="738573.3" algo="FTMS"/>
<pk mz="203.981642" i="956721.9" sn="7.71" a="248.47" fwhm="0.000347" res="587623.5" algo="FTMS"/>
<pk mz="204.045356" i="4385369.5" sn="44.33" a="1126.73" fwhm="0.000268" res="760586.7" algo="FTMS"/>
<pk mz="204.050464" i="244094688.0" z="-1" sn="2604.67" a="61659.73" fwhm="0.000252" res="808270.2" algo="FTMS" component_name="O" deconvoluted_molecular_mass="204.050575" deconvoluted_isotopic_mass="204.050598"/>
<pk mz="204.176248" i="904667.7" sn="7.15" a="191.30" fwhm="0.000301" res="677378.2" algo="FTMS"/>
<pk mz="205.014162" i="976889.9" sn="7.92" a="180.35" fwhm="0.000248" res="828148.4" algo="FTMS"/>
<pk mz="205.053845" i="11670867.0" z="-1" sn="122.14" a="3069.02" fwhm="0.000261" res="786938.2" algo="FTMS" component_name="O" deconvoluted_molecular_mass="204.050575" deconvoluted_isotopic_mass="205.053981"/>
<pk mz="205.054697" i="993811.4" sn="8.10" a="164.49" fwhm="0.000235" res="872753.0" algo="FTMS"/>
<pk mz="205.062792" i="6268760.5" sn="64.44" a="1603.06" fwhm="0.000262" res="782321.5" algo="FTMS"/>
<pk mz="205.099174" i="1746031.4" sn="16.06" a="414.35" fwhm="0.000268" res="765154.1" algo="FTMS"/>
<pk mz="206.054723" i="2729674.5" z="-1" sn="26.51" a="641.63" fwhm="0.000250" res="823008.7" algo="FTMS" component_name="O" deconvoluted_molecular_mass="204.050575" deconvoluted_isotopic_mass="206.054860"/>
<pk mz="206.066135" i="4092753.8" sn="41.00" a="955.17" fwhm="0.000252" res="816841.3" algo="FTMS"/>
<pk mz="206.082236" i="1401691.9" sn="12.39" a="293.77" fwhm="0.000248" res="832132.6" algo="FTMS"/>
<pk mz="206.600988" i="926516.3" sn="7.33" a="176.07" fwhm="0.000289" res="714505.4" algo="FTMS"/>
<pk mz="207.015868" i="987563.3" sn="7.98" a="177.35" fwhm="0.000257" res="803994.7" algo="FTMS"/>
<pk mz="207.170103" i="938541.2" sn="7.46" a="145.15" fwhm="0.000231" res="895359.6" algo="FTMS"/>
<pk mz="207.561928" i="985669.9" sn="7.96" a="189.34" fwhm="0.000246" res="842627.6" algo="FTMS"/>
<pk mz="207.663053" i="989078.2" sn="7.95" a="252.87" fwhm="0.000338" res="614992.8" algo="FTMS"/>
<pk mz="209.009145" i="2219358.0" sn="20.97" a="536.00" fwhm="0.000260" res="802435.3" algo="FTMS"/>
<pk mz="209.045493" i="1309877.3" sn="11.34" a="271.35" fwhm="0.000248" res="842051.2" algo="FTMS"/>
<pk mz="210.085139" i="920458.4" sn="7.21" a="141.62" fwhm="0.000243" res="864572.4" algo="FTMS"/>
<pk mz="211.024366" i="1057503.0" sn="8.62" a="144.31" fwhm="0.000181" res="1165373.9" algo="FTMS"/>
<pk mz="211.024758" i="4438047.5" sn="44.22" a="1218.22" fwhm="0.000286" res="736790.7" algo="FTMS"/>
<pk mz="211.061138" i="1149878.4" sn="9.59" a="205.13" fwhm="0.000240" res="879430.5" algo="FTMS"/>
<pk mz="211.305509" i="910257.4" sn="7.06" a="140.67" fwhm="0.000281" res="751667.1" algo="FTMS"/>
<pk mz="212.019637" i="1208469.8" sn="10.20" a="173.68" fwhm="0.000200" res="1062534.4" algo="FTMS"/>
<pk mz="212.020025" i="4012694.0" sn="39.74" a="1027.92" fwhm="0.000271" res="782317.8" algo="FTMS"/>
<pk mz="212.055538" i="1322412.5" sn="11.40" a="277.67" fwhm="0.000289" res="732820.2" algo="FTMS"/>
<pk mz="212.661344" i="931691.2" sn="7.28" a="225.88" fwhm="0.000331" res="642944.0" algo="FTMS"/>
<pk mz="213.015284" i="8867594.0" sn="90.43" a="2354.93" fwhm="0.000267" res="798273.4" algo="FTMS"/>
<pk mz="213.040491" i="935994.3" sn="7.29" a="172.09" fwhm="0.000257" res="830334.1" algo="FTMS"/>
<pk mz="213.058935" i="5778214.0" sn="58.05" a="1613.44" fwhm="0.000282" res="754355.2" algo="FTMS"/>
<pk mz="213.067869" i="1049323.5" sn="8.47" a="170.89" fwhm="0.000228" res="933463.0" algo="FTMS"/>
<pk mz="213.076821" i="933937.1" sn="7.26" a="133.30" fwhm="0.000227" res="937139.2" algo="FTMS"/>
<pk mz="213.396250" i="1023178.1" sn="8.20" a="284.84" fwhm="0.000387" res="551499.5" algo="FTMS"/>
<pk mz="213.686137" i="920784.2" sn="7.12" a="128.09" fwhm="0.000251" res="850789.6" algo="FTMS"/>
<pk mz="213.915067" i="935103.8" sn="7.27" a="220.88" fwhm="0.000336" res="636750.8" algo="FTMS"/>
<pk mz="214.071262" i="1469089.6" sn="12.87" a="419.70" fwhm="0.000320" res="668480.7" algo="FTMS"/>
<pk mz="214.080161" i="2654503.3" sn="25.29" a="713.93" fwhm="0.000292" res="733213.5" algo="FTMS"/>
<pk mz="215.047070" i="1293954.5" sn="11.03" a="280.54" fwhm="0.000271" res="794127.8" algo="FTMS"/>
<pk mz="215.056067" i="1372680.1" sn="11.85" a="271.88" fwhm="0.000254" res="845648.5" algo="FTMS"/>
<pk mz="215.092458" i="1271070.8" sn="10.79" a="247.33" fwhm="0.000254" res="845160.7" algo="FTMS"/>
<pk mz="216.050081" i="10296432.0" sn="104.88" a="2543.39" fwhm="0.000259" res="835381.4" algo="FTMS"/>
<pk mz="216.050475" i="53030000.0" sn="550.66" a="15606.68" fwhm="0.000287" res="752794.3" algo="FTMS"/>
<pk mz="216.059437" i="2744565.5" sn="26.10" a="659.31" fwhm="0.000257" res="841092.2" algo="FTMS"/>
<pk mz="216.086887" i="3564934.5" sn="34.66" a="925.41" fwhm="0.000278" res="776924.8" algo="FTMS"/>
<pk mz="216.087699" i="2070790.9" sn="19.07" a="503.28" fwhm="0.000284" res="761795.3" algo="FTMS"/>
<pk mz="216.126724" i="1003614.9" sn="7.94" a="297.07" fwhm="0.000429" res="503785.6" algo="FTMS"/>
<pk mz="217.053844" i="3043415.8" sn="29.21" a="828.74" fwhm="0.000302" res="719772.2" algo="FTMS"/>
<pk mz="217.062803" i="2572125.3" sn="24.29" a="682.02" fwhm="0.000277" res="783430.6" algo="FTMS"/>
<pk mz="217.071699" i="1412194.6" sn="12.19" a="275.51" fwhm="0.000250" res="869722.2" algo="FTMS"/>
<pk mz="217.186071" i="956648.4" sn="7.44" a="191.00" fwhm="0.000295" res="735041.4" algo="FTMS"/>
<pk mz="218.020942" i="4125731.0" sn="40.49" a="1230.79" fwhm="0.000314" res="693364.7" algo="FTMS"/>
<pk mz="218.029752" i="13724968.0" sn="140.63" a="4120.29" fwhm="0.000299" res="728726.0" algo="FTMS"/>
<pk mz="218.065689" i="10267966.0" sn="104.04" a="2395.33" fwhm="0.000248" res="878296.6" algo="FTMS"/>
<pk mz="218.066122" i="60705088.0" sn="627.55" a="18890.31" fwhm="0.000304" res="718345.0" algo="FTMS"/>
<pk mz="218.075088" i="3416515.8" sn="32.93" a="882.94" fwhm="0.000279" res="781922.8" algo="FTMS"/>
<pk mz="218.102525" i="2600788.3" sn="24.46" a="624.06" fwhm="0.000271" res="804219.1" algo="FTMS"/>
<pk mz="218.103362" i="1135444.8" sn="9.25" a="240.33" fwhm="0.000285" res="764502.6" algo="FTMS"/>
<pk mz="219.041706" i="2557319.8" sn="24.00" a="615.43" fwhm="0.000293" res="747722.2" algo="FTMS"/>
<pk mz="219.042067" i="9020296.0" sn="91.09" a="2531.73" fwhm="0.000285" res="768785.1" algo="FTMS"/>
<pk mz="219.069522" i="3925400.3" sn="38.20" a="1028.52" fwhm="0.000281" res="780221.3" algo="FTMS"/>
<pk mz="220.044988" i="101481944.0" sn="1050.78" a="16970.89" fwhm="0.000153" res="1435858.7" algo="FTMS"/>
<pk mz="220.045328" i="656457152.0" z="-1" sn="6811.11" a="192254.28" fwhm="0.000291" res="756938.5" algo="FTMS" component_name="J" deconvoluted_molecular_mass="220.045484" deconvoluted_isotopic_mass="220.045484"/>
<pk mz="220.048241" i="7735771.5" sn="77.75" a="2195.60" fwhm="0.000286" res="769273.2" algo="FTMS"/>
<pk mz="221.048318" i="4428067.0" sn="43.19" a="967.32" fwhm="0.000244" res="905944.2" algo="FTMS"/>
<pk mz="221.048744" i="19131428.0" z="-1" sn="195.02" a="5964.48" fwhm="0.000314" res="703463.4" algo="FTMS" component_name="J" deconvoluted_molecular_mass="220.045484" deconvoluted_isotopic_mass="221.048902"/>
<pk mz="221.049632" i="1296483.6" sn="10.85" a="324.83" fwhm="0.000304" res="726449.9" algo="FTMS"/>
<pk mz="221.057704" i="1036776.3" sn="8.17" a="206.66" fwhm="0.000260" res="850816.2" algo="FTMS"/>
<pk mz="222.049672" i="5616481.0" z="-1" sn="55.45" a="1755.20" fwhm="0.000299" res="743221.1" algo="FTMS" component_name="J" deconvoluted_molecular_mass="220.045484" deconvoluted_isotopic_mass="222.049831"/>
<pk mz="223.024780" i="1113734.4" sn="8.95" a="218.99" fwhm="0.000327" res="681457.2" algo="FTMS"/>
<pk mz="223.061156" i="2056346.6" z="-1" sn="18.68" a="466.12" fwhm="0.000261" res="855855.9" algo="FTMS" component_name="J" deconvoluted_molecular_mass="220.045484" deconvoluted_isotopic_mass="223.061317"/>
<pk mz="223.430565" i="976615.8" sn="7.53" a="202.27" fwhm="0.000295" res="758112.9" algo="FTMS"/>
<pk mz="224.064098" i="1109508.0" sn="8.86" a="168.29" fwhm="0.000214" res="1046418.8" algo="FTMS"/>
<pk mz="224.064507" i="4120260.3" sn="39.78" a="1188.56" fwhm="0.000306" res="732435.3" algo="FTMS"/>
<pk mz="224.880532" i="931453.4" sn="7.02" a="189.06" fwhm="0.000321" res="699473.5" algo="FTMS"/>
<pk mz="225.004028" i="3463871.5" sn="33.04" a="977.96" fwhm="0.000294" res="764088.7" algo="FTMS"/>
<pk mz="225.040031" i="2493394.8" sn="23.07" a="517.02" fwhm="0.000242" res="930765.2" algo="FTMS"/>
<pk mz="225.040449" i="6730963.0" sn="66.60" a="1967.74" fwhm="0.000305" res="738669.2" algo="FTMS"/>
<pk mz="225.076854" i="1128550.4" sn="9.05" a="223.21" fwhm="0.000267" res="842545.8" algo="FTMS"/>
<pk mz="225.113171" i="1213817.8" sn="9.92" a="245.99" fwhm="0.000266" res="847641.6" algo="FTMS"/>
<pk mz="225.878909" i="1009853.8" sn="7.82" a="331.11" fwhm="0.000461" res="489703.2" algo="FTMS"/>
<pk mz="226.035662" i="954495.5" sn="7.25" a="264.71" fwhm="0.000380" res="594522.7" algo="FTMS"/>
<pk mz="226.108432" i="1480901.4" sn="12.66" a="334.48" fwhm="0.000289" res="783619.0" algo="FTMS"/>
<pk mz="226.681251" i="934924.6" sn="7.01" a="269.05" fwhm="0.000395" res="574491.1" algo="FTMS"/>
<pk mz="227.019754" i="950328.9" sn="7.17" a="244.66" fwhm="0.000352" res="644360.0" algo="FTMS"/>
<pk mz="227.074596" i="2114292.8" sn="19.06" a="568.14" fwhm="0.000310" res="733083.2" algo="FTMS"/>
<pk mz="227.082556" i="3071992.8" sn="28.84" a="858.31" fwhm="0.000305" res="745529.4" algo="FTMS"/>
<pk mz="227.092422" i="1000413.7" sn="7.68" a="245.57" fwhm="0.000352" res="644615.5" algo="FTMS"/>
<pk mz="228.014092" i="1726025.4" sn="15.09" a="367.83" fwhm="0.000273" res="834842.9" algo="FTMS"/>
<pk mz="229.025984" i="2165555.0" sn="19.57" a="530.79" fwhm="0.000338" res="677693.4" algo="FTMS"/>
<pk mz="229.026408" i="12063411.0" sn="120.71" a="3854.58" fwhm="0.000318" res="720085.4" algo="FTMS"/>
<pk mz="229.053837" i="2522432.3" sn="23.22" a="724.40" fwhm="0.000322" res="711005.7" algo="FTMS"/>
<pk mz="229.108137" i="1117530.1" sn="8.86" a="258.01" fwhm="0.000316" res="724418.9" algo="FTMS"/>
<pk mz="230.023256" i="13884038.0" sn="138.71" a="4979.24" fwhm="0.000355" res="648142.3" algo="FTMS"/>
<pk mz="230.026339" i="15980167.0" sn="160.04" a="6213.34" fwhm="0.000374" res="614365.4" algo="FTMS"/>
<pk mz="230.029674" i="799068800.0" z="-1" sn="8127.59" a="258187.59" fwhm="0.000320" res="717925.3" algo="FTMS" component_name="F" deconvoluted_molecular_mass="230.029828" deconvoluted_isotopic_mass="230.029845"/>
<pk mz="230.032858" i="9163402.0" sn="90.68" a="2866.49" fwhm="0.000319" res="721408.1" algo="FTMS"/>
<pk mz="230.065684" i="1169817.1" sn="9.35" a="200.28" fwhm="0.000238" res="968068.4" algo="FTMS"/>
<pk mz="230.066150" i="5740697.5" sn="55.86" a="1710.18" fwhm="0.000316" res="728785.6" algo="FTMS"/>
<pk mz="230.103372" i="1262378.4" sn="10.29" a="336.46" fwhm="0.000360" res="639097.6" algo="FTMS"/>
<pk mz="230.633371" i="969370.9" sn="7.31" a="214.09" fwhm="0.000340" res="677848.3" algo="FTMS"/>
<pk mz="231.032682" i="5485645.0" sn="53.26" a="1341.73" fwhm="0.000251" res="918762.7" algo="FTMS"/>
<pk mz="231.033107" i="29752398.0" z="-1" sn="300.16" a="10000.61" fwhm="0.000330" res="699469.8" algo="FTMS" component_name="F" deconvoluted_molecular_mass="230.029828" deconvoluted_isotopic_mass="231.033279"/>
<pk mz="231.069062" i="1164636.9" sn="9.30" a="198.60" fwhm="0.000227" res="1019926.6" algo="FTMS"/>
<pk mz="231.069501" i="6557277.0" sn="64.16" a="2096.94" fwhm="0.000331" res="697556.9" algo="FTMS"/>
<pk mz="231.087388" i="1620453.0" sn="13.93" a="399.16" fwhm="0.000312" res="740352.4" algo="FTMS"/>
<pk mz="232.033519" i="1552510.3" sn="13.24" a="335.04" fwhm="0.000271" res="856989.8" algo="FTMS"/>
<pk mz="232.033997" i="7451134.5" z="-1" sn="73.25" a="2421.84" fwhm="0.000336" res="691268.3" algo="FTMS" component_name="F" deconvoluted_molecular_mass="230.029828" deconvoluted_isotopic_mass="232.034171"/>
<pk mz="232.044990" i="1511427.1" sn="12.82" a="324.47" fwhm="0.000278" res="833967.2" algo="FTMS"/>
<pk mz="232.045426" i="7638531.5" sn="75.16" a="2373.92" fwhm="0.000323" res="718296.3" algo="FTMS"/>
<pk mz="232.081316" i="1253522.5" sn="10.20" a="248.49" fwhm="0.000246" res="941588.9" algo="FTMS"/>
<pk mz="232.081785" i="5901587.0" sn="57.49" a="1931.40" fwhm="0.000345" res="672414.4" algo="FTMS"/>
<pk mz="232.090741" i="5805078.5" sn="56.51" a="1847.38" fwhm="0.000328" res="708273.7" algo="FTMS"/>
<pk mz="232.563538" i="1060796.4" sn="8.23" a="287.79" fwhm="0.000383" res="606905.4" algo="FTMS"/>
<pk mz="233.057185" i="1009062.6" sn="7.68" a="138.38" fwhm="0.000236" res="989367.0" algo="FTMS"/>
<pk mz="233.057692" i="5319334.5" sn="51.39" a="1714.17" fwhm="0.000339" res="687980.9" algo="FTMS"/>
<pk mz="233.085154" i="1647153.9" sn="14.15" a="461.18" fwhm="0.000314" res="741342.1" algo="FTMS"/>
<pk mz="233.094062" i="1132277.5" sn="8.93" a="288.64" fwhm="0.000338" res="689681.4" algo="FTMS"/>
<pk mz="233.154697" i="1740237.9" sn="15.09" a="440.51" fwhm="0.000304" res="767444.4" algo="FTMS"/>
<pk mz="234.048885" i="2832430.8" sn="26.17" a="872.73" fwhm="0.000325" res="720396.4" algo="FTMS"/>
<pk mz="234.060611" i="46192948.0" sn="465.92" a="10043.52" fwhm="0.000244" res="959954.8" algo="FTMS"/>
<pk mz="234.061002" i="317839680.0" z="-1" sn="3220.90" a="106279.57" fwhm="0.000335" res="699326.3" algo="FTMS" component_name="N" deconvoluted_molecular_mass="234.061162" deconvoluted_isotopic_mass="234.061179"/>
<pk mz="235.063980" i="2781869.5" sn="25.65" a="624.81" fwhm="0.000254" res="925387.3" algo="FTMS"/>
<pk mz="235.064426" i="15124142.0" z="-1" sn="150.82" a="5123.37" fwhm="0.000342" res="687130.6" algo="FTMS" component_name="N" deconvoluted_molecular_mass="234.061162" deconvoluted_isotopic_mass="235.064605"/>
<pk mz="235.442980" i="969687.7" sn="7.27" a="228.13" fwhm="0.000356" res="660602.0" algo="FTMS"/>
<pk mz="236.039882" i="1892364.1" sn="16.57" a="490.82" fwhm="0.000323" res="731657.4" algo="FTMS"/>
<pk mz="236.040342" i="7500812.5" sn="73.26" a="2467.86" fwhm="0.000338" res="698491.8" algo="FTMS"/>
<pk mz="236.065327" i="2885653.0" z="-1" sn="26.61" a="885.37" fwhm="0.000342" res="689800.3" algo="FTMS" component_name="N" deconvoluted_molecular_mass="234.061162" deconvoluted_isotopic_mass="236.065507"/>
<pk mz="236.076747" i="1580441.1" sn="13.42" a="412.05" fwhm="0.000310" res="762756.8" algo="FTMS"/>
<pk mz="236.409132" i="996684.5" sn="7.52" a="307.12" fwhm="0.000425" res="555852.9" algo="FTMS"/>
<pk mz="237.040419" i="1033890.4" sn="7.89" a="194.89" fwhm="0.000297" res="798259.5" algo="FTMS"/>
<pk mz="238.035668" i="1020262.1" sn="7.75" a="246.70" fwhm="0.000354" res="671490.1" algo="FTMS"/>
<pk mz="239.019713" i="2355926.0" sn="21.25" a="776.02" fwhm="0.000366" res="653150.7" algo="FTMS"/>
<pk mz="239.056114" i="1421152.9" sn="11.80" a="340.06" fwhm="0.000317" res="754583.7" algo="FTMS"/>
<pk mz="239.064931" i="951203.6" sn="7.05" a="188.22" fwhm="0.000316" res="757442.1" algo="FTMS"/>
<pk mz="239.092524" i="1018859.9" sn="7.73" a="235.51" fwhm="0.000330" res="724711.5" algo="FTMS"/>
<pk mz="239.128869" i="2603126.8" sn="23.67" a="807.93" fwhm="0.000346" res="690507.6" algo="FTMS"/>
<pk mz="239.459625" i="990488.8" sn="7.42" a="329.86" fwhm="0.000432" res="553833.2" algo="FTMS"/>
<pk mz="240.014949" i="2331897.5" sn="20.93" a="750.67" fwhm="0.000374" res="641302.1" algo="FTMS"/>
<pk mz="241.035370" i="1119572.6" sn="8.72" a="281.66" fwhm="0.000364" res="663093.2" algo="FTMS"/>
<pk mz="241.046586" i="3329303.8" sn="30.98" a="1062.24" fwhm="0.000349" res="691414.3" algo="FTMS"/>
<pk mz="241.071700" i="1773598.5" sn="15.30" a="471.01" fwhm="0.000325" res="742207.2" algo="FTMS"/>
<pk mz="241.108118" i="1221032.3" sn="9.74" a="324.67" fwhm="0.000342" res="704921.0" algo="FTMS"/>
<pk mz="241.994173" i="1349712.3" sn="11.03" a="430.19" fwhm="0.000404" res="599609.1" algo="FTMS"/>
<pk mz="242.066905" i="1083490.9" sn="8.35" a="302.42" fwhm="0.000380" res="636705.0" algo="FTMS"/>
<pk mz="243.042071" i="4513812.0" sn="42.76" a="1530.29" fwhm="0.000365" res="664958.4" algo="FTMS"/>
<pk mz="243.051020" i="1419286.1" sn="11.69" a="382.22" fwhm="0.000339" res="716044.8" algo="FTMS"/>
<pk mz="243.069500" i="2951066.5" sn="27.07" a="1110.97" fwhm="0.000405" res="600650.8" algo="FTMS"/>
<pk mz="243.087404" i="1648094.9" sn="13.99" a="611.71" fwhm="0.000449" res="541119.2" algo="FTMS"/>
<pk mz="243.123788" i="1822247.6" sn="15.73" a="535.77" fwhm="0.000348" res="698268.9" algo="FTMS"/>
<pk mz="244.038099" i="1635708.5" sn="13.86" a="507.99" fwhm="0.000385" res="633667.8" algo="FTMS"/>
<pk mz="244.045374" i="158811392.0" z="-1" sn="1591.80" a="58769.43" fwhm="0.000372" res="656429.2" algo="FTMS" component_name="W" deconvoluted_molecular_mass="244.045547" deconvoluted_isotopic_mass="244.045566"/>
<pk mz="244.081811" i="6468870.5" sn="62.38" a="2445.75" fwhm="0.000371" res="658118.8" algo="FTMS"/>
<pk mz="244.082621" i="2037510.5" sn="17.89" a="608.76" fwhm="0.000354" res="688615.3" algo="FTMS"/>
<pk mz="245.015165" i="969491.4" sn="7.17" a="256.71" fwhm="0.000388" res="632267.2" algo="FTMS"/>
<pk mz="245.048310" i="2256346.5" sn="20.09" a="500.22" fwhm="0.000279" res="878110.6" algo="FTMS"/>
<pk mz="245.048778" i="12700123.0" z="-1" sn="124.94" a="4573.21" fwhm="0.000363" res="675628.5" algo="FTMS" component_name="W" deconvoluted_molecular_mass="244.045547" deconvoluted_isotopic_mass="245.048972"/>
<pk mz="245.066630" i="1514078.4" sn="12.64" a="406.24" fwhm="0.000346" res="707897.5" algo="FTMS"/>
<pk mz="245.085168" i="5299170.5" sn="50.64" a="1902.45" fwhm="0.000372" res="658578.1" algo="FTMS"/>
<pk mz="245.093134" i="72431072.0" sn="724.60" a="27712.03" fwhm="0.000374" res="654578.0" algo="FTMS"/>
<pk mz="246.024200" i="4639908.0" sn="43.86" a="1211.65" fwhm="0.000283" res="869079.2" algo="FTMS"/>
<pk mz="246.024688" i="29828772.0" sn="295.84" a="11249.96" fwhm="0.000373" res="659023.2" algo="FTMS"/>
<pk mz="246.049681" i="1752745.3" z="-1" sn="14.98" a="443.71" fwhm="0.000306" res="803627.2" algo="FTMS" component_name="W" deconvoluted_molecular_mass="244.045547" deconvoluted_isotopic_mass="246.049877"/>
<pk mz="246.060563" i="1145387.4" sn="8.90" a="180.34" fwhm="0.000218" res="1128952.3" algo="FTMS"/>
<pk mz="246.061056" i="5878955.5" sn="56.25" a="2131.32" fwhm="0.000378" res="651321.5" algo="FTMS"/>
<pk mz="246.096490" i="10849971.0" sn="105.98" a="4124.99" fwhm="0.000385" res="639429.0" algo="FTMS"/>
<pk mz="246.097429" i="2579506.8" sn="23.25" a="826.75" fwhm="0.000363" res="677081.8" algo="FTMS"/>
<pk mz="246.546474" i="2962443.0" sn="27.08" a="1036.55" fwhm="0.000397" res="621595.8" algo="FTMS"/>
<pk mz="246.550136" i="2035083.8" sn="17.80" a="667.50" fwhm="0.000383" res="643969.5" algo="FTMS"/>
<pk mz="246.553785" i="1127756.4" sn="8.72" a="342.51" fwhm="0.000397" res="621447.8" algo="FTMS"/>
<pk mz="247.028025" i="2569063.0" sn="23.14" a="762.64" fwhm="0.000340" res="727028.0" algo="FTMS"/>
<pk mz="247.036969" i="52475752.0" sn="522.39" a="20549.85" fwhm="0.000386" res="639665.6" algo="FTMS"/>
<pk mz="247.064425" i="8834926.0" sn="85.82" a="3372.19" fwhm="0.000390" res="632898.7" algo="FTMS"/>
<pk mz="247.073366" i="1619439.4" sn="13.64" a="508.30" fwhm="0.000391" res="631296.2" algo="FTMS"/>
<pk mz="247.082241" i="1134577.1" sn="8.79" a="261.09" fwhm="0.000323" res="765221.2" algo="FTMS"/>
<pk mz="247.118698" i="1545975.9" sn="12.91" a="422.77" fwhm="0.000351" res="703522.9" algo="FTMS"/>
<pk mz="247.987031" i="1459541.5" sn="12.04" a="448.73" fwhm="0.000390" res="635709.7" algo="FTMS"/>
<pk mz="248.032809" i="17323038.0" sn="170.73" a="7979.91" fwhm="0.000431" res="575785.2" algo="FTMS"/>
<pk mz="248.036404" i="69572640.0" sn="693.42" a="28186.26" fwhm="0.000406" res="611188.6" algo="FTMS"/>
<pk mz="248.040139" i="3701467136.0" z="-1" sn="37025.85" a="1399338.38" fwhm="0.000384" res="646264.4" algo="FTMS" component_name="B" deconvoluted_molecular_mass="248.040325" deconvoluted_isotopic_mass="248.040338"/>
<pk mz="248.043835" i="36409376.0" sn="361.67" a="14805.52" fwhm="0.000396" res="626992.2" algo="FTMS"/>
<pk mz="248.047542" i="4081184.3" sn="38.27" a="1463.71" fwhm="0.000382" res="649504.9" algo="FTMS"/>
<pk mz="248.076705" i="22353958.0" sn="221.06" a="8754.37" fwhm="0.000388" res="638941.7" algo="FTMS"/>
<pk mz="248.085655" i="4404263.0" sn="41.50" a="1543.03" fwhm="0.000379" res="654694.5" algo="FTMS"/>
<pk mz="249.036094" i="1358664.1" sn="11.03" a="469.51" fwhm="0.000426" res="584679.1" algo="FTMS"/>
<pk mz="249.039621" i="2011080.8" sn="17.56" a="549.52" fwhm="0.000315" res="789939.9" algo="FTMS"/>
<pk mz="249.040010" i="1132488.8" sn="8.77" a="172.39" fwhm="0.000201" res="1238566.9" algo="FTMS"/>
<pk mz="249.040435" i="1335880.9" sn="10.80" a="337.74" fwhm="0.000339" res="735356.7" algo="FTMS"/>
<pk mz="249.043681" i="147507408.0" z="-1" sn="1473.06" a="59458.38" fwhm="0.000390" res="639031.0" algo="FTMS" component_name="B" deconvoluted_molecular_mass="248.040325" deconvoluted_isotopic_mass="249.043881"/>
<pk mz="249.044557" i="5652681.5" sn="53.98" a="2414.33" fwhm="0.000465" res="535615.6" algo="FTMS"/>
<pk mz="250.043908" i="6601320.0" sn="63.24" a="3194.77" fwhm="0.000521" res="480346.0" algo="FTMS"/>
<pk mz="250.044552" i="33433960.0" z="-1" sn="330.69" a="13201.89" fwhm="0.000398" res="628869.7" algo="FTMS" component_name="B" deconvoluted_molecular_mass="248.040325" deconvoluted_isotopic_mass="250.044754"/>
<pk mz="250.047103" i="5518696.5" sn="52.45" a="2415.39" fwhm="0.000466" res="536668.5" algo="FTMS"/>
<pk mz="250.055980" i="14674282.0" sn="143.71" a="5942.02" fwhm="0.000407" res="613824.1" algo="FTMS"/>
<pk mz="250.072053" i="1065644.4" sn="8.07" a="279.88" fwhm="0.000347" res="719692.7" algo="FTMS"/>
<pk mz="250.092438" i="1204655.4" sn="9.45" a="360.70" fwhm="0.000390" res="641010.2" algo="FTMS"/>
<pk mz="250.752954" i="966033.9" sn="7.07" a="258.05" fwhm="0.000375" res="669532.0" algo="FTMS"/>
<pk mz="251.019623" i="1377016.4" sn="11.17" a="418.12" fwhm="0.000383" res="655043.5" algo="FTMS"/>
<pk mz="251.047217" i="1172924.3" sn="9.13" a="321.61" fwhm="0.000359" res="698828.4" algo="FTMS"/>
<pk mz="251.047925" i="1974908.4" z="-1" sn="17.13" a="590.81" fwhm="0.000350" res="716375.2" algo="FTMS" component_name="B" deconvoluted_molecular_mass="248.040325" deconvoluted_isotopic_mass="251.048128"/>
<pk mz="251.056141" i="1148093.5" sn="8.89" a="224.79" fwhm="0.000331" res="759160.4" algo="FTMS"/>
<pk mz="251.059286" i="1212606.0" sn="9.53" a="376.38" fwhm="0.000399" res="628962.9" algo="FTMS"/>
<pk mz="252.011708" i="1156225.0" sn="8.97" a="248.13" fwhm="0.000325" res="775090.5" algo="FTMS"/>
<pk mz="252.071647" i="2796297.0" sn="25.31" a="1167.49" fwhm="0.000463" res="544463.8" algo="FTMS"/>
<pk mz="252.998970" i="1258431.4" sn="9.98" a="382.78" fwhm="0.000383" res="661433.7" algo="FTMS"/>
<pk mz="253.035358" i="1565187.9" sn="13.04" a="428.34" fwhm="0.000364" res="694592.0" algo="FTMS"/>
<pk mz="253.071725" i="2084488.4" sn="18.22" a="708.02" fwhm="0.000375" res="674363.7" algo="FTMS"/>
<pk mz="253.108131" i="1184908.8" sn="9.25" a="327.59" fwhm="0.000383" res="660854.8" algo="FTMS"/>
<pk mz="253.144504" i="2465681.3" sn="22.02" a="922.32" fwhm="0.000423" res="598960.3" algo="FTMS"/>
<pk mz="253.676571" i="1061648.8" sn="7.99" a="384.43" fwhm="0.000526" res="482497.5" algo="FTMS"/>
<pk mz="254.030598" i="1213433.6" sn="9.50" a="272.78" fwhm="0.000355" res="714631.4" algo="FTMS"/>
<pk mz="255.014700" i="999589.4" sn="7.37" a="254.59" fwhm="0.000376" res="677683.7" algo="FTMS"/>
<pk mz="255.033132" i="996007.3" sn="7.34" a="307.99" fwhm="0.000438" res="582146.8" algo="FTMS"/>
<pk mz="255.051002" i="7396841.0" sn="70.90" a="3044.68" fwhm="0.000425" res="600668.3" algo="FTMS"/>
<pk mz="255.062232" i="11287530.0" sn="109.53" a="4625.07" fwhm="0.000416" res="613487.8" algo="FTMS"/>
<pk mz="256.045483" i="1662029.5" sn="13.95" a="566.58" fwhm="0.000398" res="643654.1" algo="FTMS"/>
<pk mz="256.046272" i="2099661.5" sn="18.30" a="771.40" fwhm="0.000430" res="595822.8" algo="FTMS"/>
<pk mz="256.054337" i="1257678.4" sn="9.94" a="364.09" fwhm="0.000403" res="634826.4" algo="FTMS"/>
<pk mz="256.065609" i="1756751.5" sn="14.89" a="526.86" fwhm="0.000380" res="673137.7" algo="FTMS"/>
<pk mz="256.329139" i="1054888.6" sn="7.92" a="393.41" fwhm="0.000592" res="432862.6" algo="FTMS"/>
<pk mz="257.048784" i="43261100.0" sn="425.39" a="18495.40" fwhm="0.000419" res="613854.6" algo="FTMS"/>
<pk mz="257.057673" i="2045611.5" sn="17.69" a="643.55" fwhm="0.000372" res="691189.6" algo="FTMS"/>
<pk mz="257.066643" i="1602220.3" sn="13.30" a="474.31" fwhm="0.000365" res="703828.1" algo="FTMS"/>
<pk mz="257.077908" i="1036717.3" sn="7.71" a="259.35" fwhm="0.000343" res="749915.2" algo="FTMS"/>
<pk mz="257.085090" i="1060333.9" sn="7.94" a="261.73" fwhm="0.000370" res="694540.7" algo="FTMS"/>
<pk mz="257.103055" i="2844079.5" sn="25.59" a="1110.18" fwhm="0.000423" res="608389.1" algo="FTMS"/>
<pk mz="257.139425" i="1652658.8" sn="13.80" a="486.07" fwhm="0.000357" res="720804.9" algo="FTMS"/>
<pk mz="258.052110" i="4660992.5" sn="43.56" a="1872.28" fwhm="0.000430" res="600519.9" algo="FTMS"/>
<pk mz="258.061095" i="5478657.0" sn="51.65" a="2203.07" fwhm="0.000418" res="616891.3" algo="FTMS"/>
<pk mz="258.098257" i="2551812.0" sn="22.70" a="865.32" fwhm="0.000395" res="652690.5" algo="FTMS"/>
<pk mz="258.602632" i="987564.3" sn="7.22" a="318.71" fwhm="0.000460" res="562260.6" algo="FTMS"/>
<pk mz="259.036944" i="2204365.5" sn="19.26" a="770.05" fwhm="0.000413" res="627880.4" algo="FTMS"/>
<pk mz="259.064418" i="4454735.5" sn="41.52" a="1768.31" fwhm="0.000424" res="611125.6" algo="FTMS"/>
<pk mz="259.072373" i="1464272.1" sn="11.94" a="463.35" fwhm="0.000399" res="650067.7" algo="FTMS"/>
<pk mz="259.082277" i="2301265.0" sn="20.22" a="801.77" fwhm="0.000394" res="656901.6" algo="FTMS"/>
<pk mz="259.100836" i="1115922.3" sn="8.49" a="317.83" fwhm="0.000376" res="689278.8" algo="FTMS"/>
<pk mz="259.108821" i="1322578.9" sn="10.54" a="456.74" fwhm="0.000408" res="635570.9" algo="FTMS"/>
<pk mz="259.118706" i="2456147.8" sn="21.75" a="910.96" fwhm="0.000411" res="630762.6" algo="FTMS"/>
<pk mz="259.129866" i="1552596.5" sn="12.81" a="500.46" fwhm="0.000413" res="626715.2" algo="FTMS"/>
<pk mz="260.040315" i="43867540.0" sn="431.39" a="19023.73" fwhm="0.000429" res="605682.6" algo="FTMS"/>
<pk mz="260.049294" i="1678742.3" sn="14.06" a="621.69" fwhm="0.000444" res="585188.4" algo="FTMS"/>
<pk mz="260.076770" i="1574808.1" sn="13.03" a="421.18" fwhm="0.000342" res="759838.4" algo="FTMS"/>
<pk mz="260.133256" i="1102236.0" sn="8.36" a="274.39" fwhm="0.000394" res="660447.4" algo="FTMS"/>
<pk mz="261.043677" i="4247767.5" sn="39.32" a="1747.21" fwhm="0.000435" res="599499.2" algo="FTMS"/>
<pk mz="261.052619" i="88534488.0" sn="869.79" a="37603.61" fwhm="0.000428" res="610203.8" algo="FTMS"/>
<pk mz="261.080058" i="2785754.0" sn="24.91" a="1162.37" fwhm="0.000431" res="605235.9" algo="FTMS"/>
<pk mz="261.088062" i="3423706.5" sn="31.20" a="1412.41" fwhm="0.000441" res="591687.4" algo="FTMS"/>
<pk mz="261.088984" i="1567578.5" sn="12.91" a="518.70" fwhm="0.000416" res="626985.4" algo="FTMS"/>
<pk mz="261.097980" i="1608795.0" sn="13.31" a="496.16" fwhm="0.000409" res="638030.5" algo="FTMS"/>
<pk mz="261.134335" i="1347677.3" sn="10.74" a="405.84" fwhm="0.000363" res="719698.3" algo="FTMS"/>
<pk mz="262.047445" i="14180884.0" sn="137.19" a="6543.26" fwhm="0.000516" res="507821.2" algo="FTMS"/>
<pk mz="262.051613" i="80735768.0" sn="792.95" a="36629.47" fwhm="0.000451" res="581242.6" algo="FTMS"/>
<pk mz="262.055762" i="5608041984.0" z="-1" sn="55253.53" a="2385758.00" fwhm="0.000433" res="605575.2" algo="FTMS" component_name="A" deconvoluted_molecular_mass="262.055972" deconvoluted_isotopic_mass="262.055985"/>
<pk mz="262.059890" i="51527188.0" sn="505.16" a="23158.74" fwhm="0.000440" res="594990.3" algo="FTMS"/>
<pk mz="262.092373" i="3875350.5" sn="35.65" a="1494.60" fwhm="0.000423" res="619276.5" algo="FTMS"/>
<pk mz="263.019746" i="1240649.5" sn="9.69" a="367.15" fwhm="0.000401" res="656672.4" algo="FTMS"/>
<pk mz="263.044020" i="2064458.8" sn="17.80" a="695.69" fwhm="0.000396" res="664710.2" algo="FTMS"/>
<pk mz="263.050864" i="4055371.3" sn="37.42" a="1757.75" fwhm="0.000465" res="565321.2" algo="FTMS"/>
<pk mz="263.054826" i="3141963.3" sn="28.42" a="1140.61" fwhm="0.000485" res="542300.7" algo="FTMS"/>
<pk mz="263.059273" i="343764544.0" z="-1" sn="3384.58" a="149670.98" fwhm="0.000436" res="603268.6" algo="FTMS" component_name="A" deconvoluted_molecular_mass="262.055972" deconvoluted_isotopic_mass="263.059497"/>
<pk mz="263.095757" i="968397.5" sn="7.00" a="224.34" fwhm="0.000353" res="744355.0" algo="FTMS"/>
<pk mz="264.035265" i="6710908.5" sn="63.58" a="2772.94" fwhm="0.000428" res="616271.7" algo="FTMS"/>
<pk mz="264.060236" i="57507452.0" z="-1" sn="564.08" a="25829.49" fwhm="0.000440" res="599776.4" algo="FTMS" component_name="A" deconvoluted_molecular_mass="262.055972" deconvoluted_isotopic_mass="264.060462"/>
<pk mz="264.062702" i="8045182.0" sn="76.73" a="3288.51" fwhm="0.000421" res="626742.2" algo="FTMS"/>
<pk mz="264.071615" i="2742910.5" sn="24.49" a="1015.46" fwhm="0.000416" res="634405.6" algo="FTMS"/>
<pk mz="264.108038" i="1868928.3" sn="15.88" a="569.85" fwhm="0.000398" res="663166.6" algo="FTMS"/>
<pk mz="264.144368" i="4573314.0" sn="42.52" a="1904.96" fwhm="0.000442" res="597585.9" algo="FTMS"/>
<pk mz="264.999009" i="1397929.4" sn="11.19" a="510.18" fwhm="0.000470" res="564325.5" algo="FTMS"/>
<pk mz="265.035344" i="2048042.9" sn="17.57" a="859.72" fwhm="0.000494" res="536409.1" algo="FTMS"/>
<pk mz="265.057776" i="1620395.9" sn="13.37" a="646.79" fwhm="0.000462" res="574150.5" algo="FTMS"/>
<pk mz="265.063568" i="3850924.3" z="-1" sn="35.26" a="1451.89" fwhm="0.000413" res="641109.0" algo="FTMS" component_name="A" deconvoluted_molecular_mass="262.055972" deconvoluted_isotopic_mass="265.063795"/>
<pk mz="265.071747" i="1306540.5" sn="10.29" a="418.92" fwhm="0.000390" res="680278.9" algo="FTMS"/>
<pk mz="265.075003" i="1210860.6" sn="9.35" a="428.79" fwhm="0.000455" res="582094.0" algo="FTMS"/>
<pk mz="265.147875" i="5432496.0" sn="50.78" a="2341.11" fwhm="0.000454" res="584498.7" algo="FTMS"/>
<pk mz="265.188286" i="983985.6" sn="7.13" a="306.82" fwhm="0.000455" res="582216.0" algo="FTMS"/>
<pk mz="266.042089" i="1351765.6" sn="10.74" a="418.75" fwhm="0.000402" res="661724.3" algo="FTMS"/>
<pk mz="266.050875" i="3501270.0" sn="31.83" a="1551.88" fwhm="0.000455" res="584401.9" algo="FTMS"/>
<pk mz="266.075088" i="2372055.0" sn="20.75" a="940.58" fwhm="0.000438" res="608050.5" algo="FTMS"/>
<pk mz="266.087285" i="5363415.5" sn="50.10" a="2442.12" fwhm="0.000465" res="571966.6" algo="FTMS"/>
<pk mz="267.014592" i="2335227.8" sn="20.39" a="965.77" fwhm="0.000451" res="591578.1" algo="FTMS"/>
<pk mz="267.050976" i="1322877.3" sn="10.45" a="383.67" fwhm="0.000353" res="757385.1" algo="FTMS"/>
<pk mz="267.073318" i="1355966.0" sn="10.78" a="484.71" fwhm="0.000563" res="474033.1" algo="FTMS"/>
<pk mz="267.087422" i="1338110.6" sn="10.60" a="418.42" fwhm="0.000431" res="619783.2" algo="FTMS"/>
<pk mz="268.017878" i="974432.4" sn="7.03" a="259.52" fwhm="0.000401" res="667875.1" algo="FTMS"/>
<pk mz="268.054335" i="1513889.8" sn="12.33" a="510.42" fwhm="0.000412" res="650686.2" algo="FTMS"/>
<pk mz="268.094887" i="1023907.1" sn="7.52" a="284.77" fwhm="0.000390" res="687213.3" algo="FTMS"/>
<pk mz="268.993862" i="1549889.8" sn="12.63" a="475.09" fwhm="0.000383" res="703180.3" algo="FTMS"/>
<pk mz="269.030259" i="2146115.0" sn="18.45" a="827.39" fwhm="0.000440" res="611625.1" algo="FTMS"/>
<pk mz="269.066580" i="2212164.3" sn="19.10" a="1022.80" fwhm="0.000501" res="537407.3" algo="FTMS"/>
<pk mz="269.103071" i="1715781.4" sn="14.25" a="649.28" fwhm="0.000455" res="590960.8" algo="FTMS"/>
<pk mz="269.131203" i="1668806.4" sn="13.79" a="582.24" fwhm="0.000433" res="620853.7" algo="FTMS"/>
<pk mz="269.139460" i="1556038.6" sn="12.69" a="568.34" fwhm="0.000463" res="580927.6" algo="FTMS"/>
<pk mz="270.022292" i="4953955.0" sn="45.89" a="2162.00" fwhm="0.000461" res="586159.8" algo="FTMS"/>
<pk mz="271.045899" i="1588994.8" sn="13.01" a="520.12" fwhm="0.000402" res="674438.1" algo="FTMS"/>
<pk mz="271.064444" i="5458307.5" sn="50.82" a="2446.24" fwhm="0.000468" res="579695.9" algo="FTMS"/>
<pk mz="271.072397" i="1287427.5" sn="10.06" a="413.06" fwhm="0.000422" res="642404.7" algo="FTMS"/>
<pk mz="271.073378" i="1884419.5" sn="15.89" a="742.93" fwhm="0.000458" res="591974.8" algo="FTMS"/>
<pk mz="271.082306" i="2055555.9" sn="17.57" a="863.62" fwhm="0.000475" res="570376.6" algo="FTMS"/>
<pk mz="271.093498" i="990980.2" sn="7.16" a="343.83" fwhm="0.000471" res="575301.2" algo="FTMS"/>
<pk mz="271.118735" i="2699397.0" sn="23.86" a="1089.98" fwhm="0.000446" res="607918.2" algo="FTMS"/>
<pk mz="271.155064" i="1048710.0" sn="7.73" a="260.79" fwhm="0.000343" res="790667.8" algo="FTMS"/>
<pk mz="272.077544" i="1212065.8" sn="9.32" a="337.10" fwhm="0.000378" res="719009.7" algo="FTMS"/>
<pk mz="272.113951" i="1740450.8" sn="14.49" a="638.64" fwhm="0.000460" res="592154.7" algo="FTMS"/>
<pk mz="273.025207" i="997437.8" sn="7.23" a="224.76" fwhm="0.000355" res="768589.1" algo="FTMS"/>
<pk mz="273.040384" i="1199038.3" sn="9.20" a="413.02" fwhm="0.000474" res="575679.8" algo="FTMS"/>
<pk mz="273.043680" i="16107454.0" sn="154.89" a="7869.71" fwhm="0.000490" res="556966.6" algo="FTMS"/>
<pk mz="273.061617" i="1696830.9" sn="14.06" a="577.86" fwhm="0.000436" res="626028.0" algo="FTMS"/>
<pk mz="273.080061" i="8555455.0" sn="81.09" a="3887.45" fwhm="0.000469" res="582458.1" algo="FTMS"/>
<pk mz="273.097946" i="3334080.0" sn="30.06" a="1362.97" fwhm="0.000463" res="589360.8" algo="FTMS"/>
<pk mz="273.134298" i="4396993.0" sn="40.45" a="1810.68" fwhm="0.000436" res="626707.7" algo="FTMS"/>
<pk mz="273.170701" i="1138562.1" sn="8.57" a="360.51" fwhm="0.000462" res="591399.7" algo="FTMS"/>
<pk mz="274.035626" i="984731.8" sn="7.07" a="304.16" fwhm="0.000442" res="620480.7" algo="FTMS"/>
<pk mz="274.047027" i="1356252.1" sn="10.69" a="355.46" fwhm="0.000364" res="753600.0" algo="FTMS"/>
<pk mz="274.051516" i="2359516.3" sn="20.45" a="977.58" fwhm="0.000474" res="578757.5" algo="FTMS"/>
<pk mz="274.055989" i="9252828.0" sn="87.53" a="4398.98" fwhm="0.000485" res="564839.5" algo="FTMS"/>
<pk mz="274.083453" i="1472349.3" sn="11.82" a="501.54" fwhm="0.000433" res="632288.5" algo="FTMS"/>
<pk mz="274.093188" i="1586781.5" sn="12.93" a="544.28" fwhm="0.000430" res="637769.6" algo="FTMS"/>
<pk mz="275.019710" i="1700601.5" sn="14.04" a="571.49" fwhm="0.000416" res="661209.2" algo="FTMS"/>
<pk mz="275.050063" i="1809786.4" sn="15.10" a="702.20" fwhm="0.000474" res="580753.6" algo="FTMS"/>
<pk mz="275.059306" i="215904256.0" z="-1" sn="2098.37" a="103714.62" fwhm="0.000476" res="578108.4" algo="FTMS" component_name="P" deconvoluted_molecular_mass="275.059553" deconvoluted_isotopic_mass="275.059551"/>
<pk mz="275.067385" i="1404411.0" sn="11.15" a="716.29" fwhm="0.000652" res="421684.3" algo="FTMS"/>
<pk mz="275.068235" i="8464379.0" sn="79.85" a="3892.57" fwhm="0.000474" res="580350.3" algo="FTMS"/>
<pk mz="275.077187" i="1308283.3" sn="10.22" a="377.22" fwhm="0.000407" res="675212.7" algo="FTMS"/>
<pk mz="275.095684" i="1912315.8" sn="16.10" a="853.45" fwhm="0.000507" res="542566.1" algo="FTMS"/>
<pk mz="275.113617" i="1937148.4" sn="16.34" a="753.80" fwhm="0.000450" res="611574.1" algo="FTMS"/>
<pk mz="275.149964" i="1550973.5" sn="12.58" a="606.16" fwhm="0.000475" res="579131.6" algo="FTMS"/>
<pk mz="275.342272" i="1041347.4" sn="7.62" a="317.66" fwhm="0.000443" res="621285.9" algo="FTMS"/>
<pk mz="275.898516" i="1019220.8" sn="7.41" a="355.69" fwhm="0.000467" res="590634.2" algo="FTMS"/>
<pk mz="276.062702" i="10897434.0" z="-1" sn="103.53" a="5238.62" fwhm="0.000479" res="575811.9" algo="FTMS" component_name="P" deconvoluted_molecular_mass="275.059553" deconvoluted_isotopic_mass="276.062948"/>
<pk mz="276.071597" i="177500192.0" z="-1" sn="1724.67" a="85003.71" fwhm="0.000480" res="575231.7" algo="FTMS" component_name="S" deconvoluted_molecular_mass="276.071845" deconvoluted_isotopic_mass="276.071844"/>
<pk mz="276.107977" i="1584987.5" sn="12.91" a="763.36" fwhm="0.000593" res="465625.4" algo="FTMS"/>
<pk mz="277.035347" i="1812537.9" sn="15.13" a="746.61" fwhm="0.000474" res="584009.1" algo="FTMS"/>
<pk mz="277.047501" i="1488954.3" sn="11.98" a="542.26" fwhm="0.000460" res="602561.9" algo="FTMS"/>
<pk mz="277.059650" i="30036026.0" sn="289.76" a="15156.24" fwhm="0.000496" res="558466.3" algo="FTMS"/>
<pk mz="277.063589" i="2180410.8" sn="18.71" a="904.51" fwhm="0.000451" res="614774.3" algo="FTMS"/>
<pk mz="277.074942" i="20787260.0" z="-1" sn="199.76" a="10385.85" fwhm="0.000497" res="557437.1" algo="FTMS" component_name="S" deconvoluted_molecular_mass="276.071845" deconvoluted_isotopic_mass="277.075191"/>
<pk mz="277.082969" i="2578235.5" sn="22.58" a="1088.29" fwhm="0.000479" res="578489.3" algo="FTMS"/>
<pk mz="277.775691" i="1042899.3" sn="7.60" a="409.09" fwhm="0.000539" res="515789.0" algo="FTMS"/>
<pk mz="278.050866" i="45314140.0" sn="436.50" a="22794.02" fwhm="0.000496" res="560088.6" algo="FTMS"/>
<pk mz="278.062993" i="2999389.5" sn="26.56" a="1333.06" fwhm="0.000492" res="564885.7" algo="FTMS"/>
<pk mz="278.075816" i="2013277.9" sn="17.00" a="759.60" fwhm="0.000439" res="633185.3" algo="FTMS"/>
<pk mz="278.078305" i="1376862.0" z="-1" sn="10.84" a="525.42" fwhm="0.000481" res="578394.0" algo="FTMS" component_name="S" deconvoluted_molecular_mass="276.071845" deconvoluted_isotopic_mass="278.078555"/>
<pk mz="278.087285" i="1617886.4" sn="13.17" a="753.28" fwhm="0.000522" res="532991.2" algo="FTMS"/>
<pk mz="278.123661" i="8283231.5" sn="77.75" a="4132.06" fwhm="0.000506" res="549324.9" algo="FTMS"/>
<pk mz="278.848438" i="1031034.4" sn="7.49" a="375.59" fwhm="0.000512" res="544347.8" algo="FTMS"/>
<pk mz="279.014633" i="3094144.8" sn="27.47" a="1355.76" fwhm="0.000486" res="574562.0" algo="FTMS"/>
<pk mz="279.050998" i="2200706.0" sn="18.82" a="940.63" fwhm="0.000512" res="545373.3" algo="FTMS"/>
<pk mz="279.054275" i="3979394.3" sn="36.05" a="1806.68" fwhm="0.000473" res="589452.0" algo="FTMS"/>
<pk mz="279.056694" i="8897666.0" sn="83.70" a="4299.90" fwhm="0.000488" res="571951.4" algo="FTMS"/>
<pk mz="279.063196" i="2581634.5" sn="22.51" a="1080.18" fwhm="0.000479" res="582846.8" algo="FTMS"/>
<pk mz="279.087412" i="1136003.5" sn="8.50" a="393.76" fwhm="0.000462" res="604041.6" algo="FTMS"/>
<pk mz="279.090617" i="4585091.5" sn="41.92" a="2123.28" fwhm="0.000486" res="574083.5" algo="FTMS"/>
<pk mz="279.100457" i="1211076.0" sn="9.23" a="443.13" fwhm="0.000497" res="561364.7" algo="FTMS"/>
<pk mz="279.127067" i="1326213.0" sn="10.35" a="468.18" fwhm="0.000456" res="611610.8" algo="FTMS"/>
<pk mz="279.163522" i="2279558.5" sn="19.58" a="1052.31" fwhm="0.000503" res="555035.5" algo="FTMS"/>
<pk mz="280.022069" i="10379433.0" sn="98.05" a="5118.65" fwhm="0.000503" res="556635.7" algo="FTMS"/>
<pk mz="280.054984" i="1013802.3" sn="7.32" a="314.12" fwhm="0.000395" res="709852.7" algo="FTMS"/>
<pk mz="280.066533" i="121745576.0" sn="1176.95" a="62467.68" fwhm="0.000498" res="562462.0" algo="FTMS"/>
<pk mz="280.071247" i="1289898.9" sn="9.99" a="498.81" fwhm="0.000500" res="559789.8" algo="FTMS"/>
<pk mz="280.082635" i="988395.4" sn="7.07" a="311.25" fwhm="0.000501" res="559257.1" algo="FTMS"/>
<pk mz="280.102947" i="6518444.0" sn="60.65" a="3198.22" fwhm="0.000504" res="555779.7" algo="FTMS"/>
<pk mz="281.030208" i="3587796.5" sn="32.26" a="1671.10" fwhm="0.000500" res="562435.1" algo="FTMS"/>
<pk mz="281.066628" i="5963478.0" sn="55.27" a="3003.76" fwhm="0.000507" res="554086.7" algo="FTMS"/>
<pk mz="281.069871" i="9878742.0" sn="93.20" a="5212.62" fwhm="0.000533" res="527554.1" algo="FTMS"/>
<pk mz="281.106392" i="1034455.9" sn="7.52" a="316.13" fwhm="0.000412" res="682249.7" algo="FTMS"/>
<pk mz="281.139438" i="2527193.5" sn="21.98" a="1072.74" fwhm="0.000482" res="583734.8" algo="FTMS"/>
<pk mz="281.696568" i="1156979.4" sn="8.71" a="569.79" fwhm="0.000655" res="429943.3" algo="FTMS"/>
<pk mz="282.019119" i="4330243.0" sn="39.45" a="2213.04" fwhm="0.000549" res="513479.5" algo="FTMS"/>
<pk mz="282.025505" i="1391747.4" sn="10.98" a="476.19" fwhm="0.000418" res="673899.6" algo="FTMS"/>
<pk mz="282.069983" i="6199045.5" sn="57.55" a="3065.30" fwhm="0.000513" res="549807.9" algo="FTMS"/>
<pk mz="282.070784" i="1699973.6" sn="13.97" a="658.20" fwhm="0.000505" res="558007.1" algo="FTMS"/>
<pk mz="282.074130" i="1010949.8" sn="7.26" a="300.33" fwhm="0.000437" res="646046.5" algo="FTMS"/>
<pk mz="283.009540" i="1878325.9" sn="15.62" a="834.00" fwhm="0.000480" res="590147.7" algo="FTMS"/>
<pk mz="283.045885" i="2951223.8" sn="25.97" a="1266.33" fwhm="0.000475" res="595885.5" algo="FTMS"/>
<pk mz="283.073300" i="1199289.3" sn="9.07" a="384.83" fwhm="0.000461" res="613572.0" algo="FTMS"/>
<pk mz="283.082287" i="3782969.8" sn="33.99" a="1762.50" fwhm="0.000494" res="573092.0" algo="FTMS"/>
<pk mz="283.118695" i="1620539.8" sn="13.14" a="650.23" fwhm="0.000472" res="599828.8" algo="FTMS"/>
<pk mz="284.037867" i="1535983.6" sn="12.32" a="673.07" fwhm="0.000528" res="537473.6" algo="FTMS"/>
<pk mz="284.041133" i="1119983.8" sn="8.31" a="335.33" fwhm="0.000431" res="659168.1" algo="FTMS"/>
<pk mz="284.067853" i="1348081.4" sn="10.51" a="561.22" fwhm="0.000518" res="548528.0" algo="FTMS"/>
<pk mz="285.025189" i="1082284.3" sn="7.94" a="389.16" fwhm="0.000520" res="547732.7" algo="FTMS"/>
<pk mz="285.061575" i="5676974.5" sn="52.26" a="2898.77" fwhm="0.000531" res="537216.0" algo="FTMS"/>
<pk mz="285.080206" i="1385519.8" sn="10.87" a="483.41" fwhm="0.000436" res="653492.8" algo="FTMS"/>
<pk mz="285.097944" i="2726833.0" sn="23.80" a="1334.58" fwhm="0.000546" res="521822.9" algo="FTMS"/>
<pk mz="285.107472" i="1274673.5" sn="9.80" a="429.52" fwhm="0.000466" res="612157.0" algo="FTMS"/>
<pk mz="285.126091" i="5585331.0" sn="51.37" a="2652.04" fwhm="0.000501" res="568709.0" algo="FTMS"/>
<pk mz="285.134295" i="2498995.3" sn="21.61" a="1117.01" fwhm="0.000483" res="590253.0" algo="FTMS"/>
<pk mz="285.145434" i="1051124.0" sn="7.64" a="313.23" fwhm="0.000470" res="607271.7" algo="FTMS"/>
<pk mz="285.207115" i="1355320.0" sn="10.58" a="499.06" fwhm="0.000487" res="585605.3" algo="FTMS"/>
<pk mz="286.056036" i="1605745.5" sn="12.99" a="636.18" fwhm="0.000479" res="597795.5" algo="FTMS"/>
<pk mz="286.056859" i="1014641.6" sn="7.29" a="296.38" fwhm="0.000444" res="643894.4" algo="FTMS"/>
<pk mz="286.064959" i="1342962.1" sn="10.46" a="481.43" fwhm="0.000460" res="621981.3" algo="FTMS"/>
<pk mz="286.101239" i="1032180.7" sn="7.46" a="308.34" fwhm="0.000453" res="631635.7" algo="FTMS"/>
<pk mz="286.129403" i="1583094.8" sn="12.77" a="966.10" fwhm="0.000768" res="372796.7" algo="FTMS"/>
<pk mz="287.031896" i="8946233.0" sn="83.40" a="4563.44" fwhm="0.000524" res="547760.6" algo="FTMS"/>
<pk mz="287.040803" i="2057785.9" sn="17.27" a="1030.10" fwhm="0.000599" res="479115.2" algo="FTMS"/>
<pk mz="287.059349" i="17971772.0" sn="170.05" a="9466.95" fwhm="0.000524" res="548316.5" algo="FTMS"/>
<pk mz="287.067312" i="10363452.0" sn="97.01" a="5351.24" fwhm="0.000524" res="547741.1" algo="FTMS"/>
<pk mz="287.068190" i="1470396.0" sn="11.63" a="560.95" fwhm="0.000489" res="586599.3" algo="FTMS"/>
<pk mz="287.077150" i="1974332.6" sn="16.47" a="747.59" fwhm="0.000456" res="630019.4" algo="FTMS"/>
<pk mz="287.095716" i="1290814.1" sn="9.91" a="503.18" fwhm="0.000526" res="545421.8" algo="FTMS"/>
<pk mz="287.113590" i="3941951.5" sn="35.36" a="1916.55" fwhm="0.000516" res="556550.4" algo="FTMS"/>
<pk mz="287.150007" i="2965826.3" sn="25.99" a="1364.30" fwhm="0.000485" res="591624.6" algo="FTMS"/>
<pk mz="287.222800" i="1188167.9" sn="8.92" a="435.28" fwhm="0.000489" res="587167.2" algo="FTMS"/>
<pk mz="287.988392" i="1821189.5" sn="15.00" a="787.78" fwhm="0.000511" res="564118.7" algo="FTMS"/>
<pk mz="288.035223" i="5484681.5" sn="50.17" a="2661.14" fwhm="0.000511" res="563828.8" algo="FTMS"/>
<pk mz="288.062658" i="3133323.8" sn="27.60" a="1489.15" fwhm="0.000523" res="550290.6" algo="FTMS"/>
<pk mz="288.070764" i="1528588.4" sn="12.19" a="591.26" fwhm="0.000500" res="576576.0" algo="FTMS"/>
<pk mz="288.071639" i="6309004.5" sn="58.08" a="3199.65" fwhm="0.000527" res="546447.2" algo="FTMS"/>
<pk mz="289.035335" i="1766240.6" sn="14.47" a="759.95" fwhm="0.000526" res="549896.5" algo="FTMS"/>
<pk mz="289.038606" i="11630305.0" sn="109.17" a="6407.39" fwhm="0.000546" res="529784.1" algo="FTMS"/>
<pk mz="289.056482" i="1157730.5" sn="8.63" a="438.81" fwhm="0.000497" res="581070.3" algo="FTMS"/>
<pk mz="289.074964" i="189919968.0" z="-1" sn="1820.81" a="100135.51" fwhm="0.000525" res="551030.8" algo="FTMS" component_name="Q" deconvoluted_molecular_mass="289.075237" deconvoluted_isotopic_mass="289.075235"/>
<pk mz="289.082944" i="44458724.0" sn="424.33" a="24301.05" fwhm="0.000538" res="536915.4" algo="FTMS"/>
<pk mz="289.083885" i="9146085.0" sn="85.32" a="4815.19" fwhm="0.000554" res="521896.4" algo="FTMS"/>
<pk mz="289.092797" i="2543333.8" sn="21.93" a="1180.84" fwhm="0.000531" res="544449.2" algo="FTMS"/>
<pk mz="289.111407" i="5038823.5" sn="45.89" a="2535.64" fwhm="0.000518" res="557932.0" algo="FTMS"/>
<pk mz="289.121198" i="4409576.5" sn="39.85" a="2306.52" fwhm="0.000542" res="533451.9" algo="FTMS"/>
<pk mz="289.129247" i="2832617.3" sn="24.71" a="1263.19" fwhm="0.000497" res="581794.4" algo="FTMS"/>
<pk mz="290.030584" i="1028158.9" sn="7.39" a="300.17" fwhm="0.000412" res="703120.6" algo="FTMS"/>
<pk mz="290.041986" i="1734976.0" sn="14.17" a="711.43" fwhm="0.000498" res="582198.4" algo="FTMS"/>
<pk mz="290.050891" i="1919040.9" sn="15.94" a="968.21" fwhm="0.000551" res="526837.6" algo="FTMS"/>
<pk mz="290.078332" i="16732996.0" z="-1" sn="158.16" a="9410.62" fwhm="0.000560" res="517795.4" algo="FTMS" component_name="Q" deconvoluted_molecular_mass="289.075237" deconvoluted_isotopic_mass="290.078605"/>
<pk mz="290.086325" i="6250820.5" sn="57.52" a="3384.11" fwhm="0.000555" res="522335.5" algo="FTMS"/>
<pk mz="290.087280" i="2652740.5" sn="22.98" a="1186.14" fwhm="0.000504" res="575096.9" algo="FTMS"/>
<pk mz="290.088127" i="1505476.6" sn="11.97" a="666.20" fwhm="0.000571" res="508411.8" algo="FTMS"/>
<pk mz="290.123566" i="1190344.1" sn="8.94" a="464.60" fwhm="0.000488" res="594360.2" algo="FTMS"/>
<pk mz="291.014586" i="2128547.8" sn="17.95" a="952.87" fwhm="0.000515" res="565418.5" algo="FTMS"/>
<pk mz="291.038896" i="2095526.3" sn="17.63" a="878.42" fwhm="0.000495" res="587464.0" algo="FTMS"/>
<pk mz="291.054241" i="41571240.0" sn="396.61" a="23060.05" fwhm="0.000544" res="534660.7" algo="FTMS"/>
<pk mz="291.063191" i="2380456.8" sn="20.37" a="1012.32" fwhm="0.000497" res="585282.6" algo="FTMS"/>
<pk mz="291.079201" i="2590634.5" sn="22.38" a="1096.16" fwhm="0.000502" res="579851.4" algo="FTMS"/>
<pk mz="291.081594" i="1415338.8" z="-1" sn="11.10" a="576.75" fwhm="0.000505" res="576413.9" algo="FTMS" component_name="Q" deconvoluted_molecular_mass="289.075237" deconvoluted_isotopic_mass="291.081868"/>
<pk mz="291.090633" i="8611756.0" sn="80.19" a="4614.00" fwhm="0.000537" res="541917.1" algo="FTMS"/>
<pk mz="291.118225" i="1462062.8" sn="11.55" a="699.69" fwhm="0.000545" res="534136.8" algo="FTMS"/>
<pk mz="291.209603" i="1897144.5" sn="15.73" a="884.96" fwhm="0.000539" res="540059.3" algo="FTMS"/>
<pk mz="291.385845" i="1017355.6" sn="7.28" a="387.15" fwhm="0.000585" res="498034.4" algo="FTMS"/>
<pk mz="292.004569" i="994576.4" sn="7.03" a="372.04" fwhm="0.000463" res="630759.9" algo="FTMS"/>
<pk mz="292.009793" i="1145041.0" sn="8.47" a="505.57" fwhm="0.000586" res="497956.3" algo="FTMS"/>
<pk mz="292.057642" i="2957078.5" sn="25.78" a="1373.22" fwhm="0.000516" res="565726.8" algo="FTMS"/>
<pk mz="292.066523" i="36316184.0" sn="344.55" a="20081.56" fwhm="0.000548" res="532989.5" algo="FTMS"/>
<pk mz="292.082655" i="1059353.3" sn="7.65" a="317.14" fwhm="0.000446" res="654396.0" algo="FTMS"/>
<pk mz="292.094013" i="1872922.6" sn="15.42" a="901.30" fwhm="0.000499" res="584998.0" algo="FTMS"/>
<pk mz="292.102913" i="3555355.5" sn="31.50" a="1899.92" fwhm="0.000585" res="499745.0" algo="FTMS"/>
<pk mz="292.103740" i="1751963.8" sn="14.27" a="723.00" fwhm="0.000515" res="567654.9" algo="FTMS"/>
<pk mz="292.993914" i="1207428.3" sn="9.06" a="398.58" fwhm="0.000452" res="648309.3" algo="FTMS"/>
<pk mz="293.030268" i="2453384.8" sn="20.97" a="1024.32" fwhm="0.000469" res="624818.7" algo="FTMS"/>
<pk mz="293.054629" i="1158411.6" sn="8.59" a="531.86" fwhm="0.000632" res="464057.9" algo="FTMS"/>
<pk mz="293.066659" i="1530125.0" sn="12.14" a="625.69" fwhm="0.000487" res="601580.0" algo="FTMS"/>
<pk mz="293.069874" i="21367950.0" sn="201.71" a="11600.92" fwhm="0.000546" res="537158.4" algo="FTMS"/>
<pk mz="293.078809" i="14644367.0" sn="137.46" a="8024.98" fwhm="0.000550" res="533089.5" algo="FTMS"/>
<pk mz="293.106217" i="2666641.8" sn="23.00" a="1291.67" fwhm="0.000534" res="548619.0" algo="FTMS"/>
<pk mz="293.116120" i="1425555.1" sn="11.15" a="678.97" fwhm="0.000614" res="477770.6" algo="FTMS"/>
<pk mz="293.175791" i="10140826.0" sn="94.42" a="5373.91" fwhm="0.000547" res="535505.3" algo="FTMS"/>
<pk mz="293.179160" i="4686490.5" sn="42.31" a="2304.36" fwhm="0.000524" res="559351.2" algo="FTMS"/>
<pk mz="293.451000" i="992956.2" sn="7.01" a="496.01" fwhm="0.000682" res="430098.7" algo="FTMS"/>
<pk mz="294.033646" i="1125893.6" sn="8.28" a="415.54" fwhm="0.000501" res="586531.8" algo="FTMS"/>
<pk mz="294.071614" i="9626890.0" sn="89.51" a="5467.93" fwhm="0.000579" res="508284.3" algo="FTMS"/>
<pk mz="294.073252" i="1334154.6" sn="10.27" a="557.73" fwhm="0.000540" res="544207.7" algo="FTMS"/>
<pk mz="294.076746" i="9506059.0" sn="88.36" a="5919.21" fwhm="0.000632" res="465037.4" algo="FTMS"/>
<pk mz="294.082064" i="947647744.0" z="-1" sn="9052.88" a="517559.94" fwhm="0.000543" res="541805.7" algo="FTMS" component_name="E" deconvoluted_molecular_mass="294.082323" deconvoluted_isotopic_mass="294.082344"/>
<pk mz="294.087269" i="7886092.5" sn="72.88" a="4199.75" fwhm="0.000541" res="543662.0" algo="FTMS"/>
<pk mz="294.118588" i="3791120.5" sn="33.75" a="1814.25" fwhm="0.000510" res="576564.9" algo="FTMS"/>
<pk mz="294.179190" i="1989400.3" sn="16.53" a="889.06" fwhm="0.000542" res="542808.1" algo="FTMS"/>
<pk mz="295.009590" i="1752709.9" sn="14.27" a="883.66" fwhm="0.000598" res="493540.2" algo="FTMS"/>
<pk mz="295.045906" i="2333578.8" sn="19.82" a="1038.29" fwhm="0.000504" res="585630.7" algo="FTMS"/>
<pk mz="295.085550" i="54949264.0" z="-1" sn="522.59" a="30981.89" fwhm="0.000552" res="534472.3" algo="FTMS" component_name="E" deconvoluted_molecular_mass="294.082323" deconvoluted_isotopic_mass="295.085832"/>
<pk mz="295.088434" i="1088144.5" sn="7.92" a="359.86" fwhm="0.000469" res="628727.5" algo="FTMS"/>
<pk mz="296.041131" i="1136148.4" sn="8.38" a="464.25" fwhm="0.000535" res="553108.7" algo="FTMS"/>
<pk mz="296.086457" i="11472411.0" z="-1" sn="107.15" a="6085.60" fwhm="0.000537" res="551793.1" algo="FTMS" component_name="E" deconvoluted_molecular_mass="294.082323" deconvoluted_isotopic_mass="296.086741"/>
<pk mz="296.088921" i="1978395.3" sn="16.42" a="873.51" fwhm="0.000519" res="570371.6" algo="FTMS"/>
<pk mz="297.025172" i="2453155.0" sn="20.86" a="1207.07" fwhm="0.000562" res="528178.8" algo="FTMS"/>
<pk mz="297.056836" i="1364519.6" sn="10.51" a="545.22" fwhm="0.000484" res="613897.7" algo="FTMS"/>
<pk mz="297.061604" i="3478696.3" sn="30.61" a="1822.12" fwhm="0.000565" res="525733.3" algo="FTMS"/>
<pk mz="297.064881" i="1699496.9" sn="13.69" a="645.79" fwhm="0.000454" res="654214.3" algo="FTMS"/>
<pk mz="297.076775" i="2433706.8" sn="20.67" a="1215.72" fwhm="0.000586" res="506794.8" algo="FTMS"/>
<pk mz="297.089899" i="1369004.6" z="-1" sn="10.55" a="584.87" fwhm="0.000524" res="566717.4" algo="FTMS" component_name="E" deconvoluted_molecular_mass="294.082323" deconvoluted_isotopic_mass="297.090185"/>
<pk mz="297.097955" i="2376109.8" sn="20.13" a="1156.03" fwhm="0.000557" res="533620.4" algo="FTMS"/>
<pk mz="297.152931" i="42219188.0" sn="399.02" a="24152.76" fwhm="0.000558" res="532830.7" algo="FTMS"/>
<pk mz="297.170721" i="1081528.6" sn="7.81" a="420.71" fwhm="0.000536" res="554606.4" algo="FTMS"/>
<pk mz="298.032624" i="43206460.0" sn="408.41" a="24462.41" fwhm="0.000564" res="528659.0" algo="FTMS"/>
<pk mz="298.056832" i="1350975.1" sn="10.38" a="589.88" fwhm="0.000549" res="543078.1" algo="FTMS"/>
<pk mz="298.156348" i="7108430.5" sn="65.13" a="3806.48" fwhm="0.000553" res="539247.1" algo="FTMS"/>
<pk mz="299.036020" i="2858201.3" sn="24.71" a="1496.02" fwhm="0.000571" res="523324.1" algo="FTMS"/>
<pk mz="299.040830" i="2752218.0" sn="23.70" a="1317.95" fwhm="0.000543" res="550746.9" algo="FTMS"/>
<pk mz="299.077221" i="4349920.0" sn="38.89" a="2412.62" fwhm="0.000572" res="522492.1" algo="FTMS"/>
<pk mz="299.113619" i="2516965.8" sn="21.46" a="1134.52" fwhm="0.000508" res="588799.6" algo="FTMS"/>
<pk mz="299.148816" i="1831403.5" sn="14.94" a="751.71" fwhm="0.000498" res="600312.1" algo="FTMS"/>
<pk mz="299.150007" i="1841899.6" sn="15.04" a="724.99" fwhm="0.000475" res="629596.1" algo="FTMS"/>
<pk mz="300.029018" i="2002043.6" sn="16.56" a="549.21" fwhm="0.000353" res="851098.2" algo="FTMS"/>
<pk mz="300.029719" i="12623996.0" sn="117.58" a="6947.16" fwhm="0.000561" res="534482.5" algo="FTMS"/>
<pk mz="300.035264" i="2284668.8" sn="19.25" a="1110.12" fwhm="0.000564" res="531854.1" algo="FTMS"/>
<pk mz="300.062600" i="1219969.3" sn="9.13" a="480.80" fwhm="0.000479" res="626755.3" algo="FTMS"/>
<pk mz="300.080613" i="1015556.3" sn="7.18" a="225.72" fwhm="0.000407" res="737380.5" algo="FTMS"/>
<pk mz="301.038566" i="80402728.0" sn="762.13" a="46835.13" fwhm="0.000569" res="528758.2" algo="FTMS"/>
<pk mz="301.047529" i="2569512.0" sn="21.96" a="1298.94" fwhm="0.000560" res="537931.0" algo="FTMS"/>
<pk mz="301.056465" i="2025257.6" sn="16.78" a="877.24" fwhm="0.000537" res="560246.7" algo="FTMS"/>
<pk mz="301.074986" i="4396333.0" sn="39.33" a="2539.83" fwhm="0.000600" res="502053.9" algo="FTMS"/>
<pk mz="301.092897" i="2747184.0" sn="23.65" a="1191.36" fwhm="0.000484" res="622149.0" algo="FTMS"/>
<pk mz="301.129288" i="4240182.0" sn="37.85" a="2209.05" fwhm="0.000574" res="524172.9" algo="FTMS"/>
<pk mz="301.165673" i="1925180.5" sn="15.83" a="939.37" fwhm="0.000599" res="502500.5" algo="FTMS"/>
<pk mz="301.202041" i="1039170.8" sn="7.41" a="417.36" fwhm="0.000538" res="559859.1" algo="FTMS"/>
<pk mz="302.041963" i="6455766.0" sn="58.62" a="3540.53" fwhm="0.000568" res="531493.3" algo="FTMS"/>
<pk mz="302.050844" i="2288599.8" sn="19.19" a="1075.06" fwhm="0.000544" res="554895.8" algo="FTMS"/>
<pk mz="302.078338" i="4799452.5" sn="42.95" a="2512.52" fwhm="0.000560" res="539261.4" algo="FTMS"/>
<pk mz="303.002944" i="1348099.4" sn="10.29" a="516.87" fwhm="0.000537" res="563726.9" algo="FTMS"/>
<pk mz="303.042777" i="1310986.8" sn="9.94" a="434.11" fwhm="0.000468" res="648114.6" algo="FTMS"/>
<pk mz="303.051058" i="1271820.3" sn="9.57" a="818.27" fwhm="0.000824" res="367839.2" algo="FTMS"/>
<pk mz="303.054231" i="7309965.0" sn="66.70" a="4040.73" fwhm="0.000560" res="541518.0" algo="FTMS"/>
<pk mz="303.062262" i="2141070.3" sn="17.79" a="1051.91" fwhm="0.000580" res="522924.4" algo="FTMS"/>
<pk mz="303.072193" i="1419408.1" sn="10.96" a="652.99" fwhm="0.000557" res="544481.6" algo="FTMS"/>
<pk mz="303.090639" i="6839955.5" sn="62.26" a="3913.71" fwhm="0.000587" res="516556.4" algo="FTMS"/>
<pk mz="303.098617" i="86637208.0" sn="817.35" a="50255.35" fwhm="0.000576" res="525896.0" algo="FTMS"/>
<pk mz="303.099402" i="5685397.0" sn="51.33" a="3466.16" fwhm="0.000741" res="409303.2" algo="FTMS"/>
<pk mz="303.127029" i="1642906.1" sn="13.08" a="752.45" fwhm="0.000547" res="553871.4" algo="FTMS"/>
<pk mz="303.144981" i="2261405.5" sn="18.93" a="998.98" fwhm="0.000517" res="586547.4" algo="FTMS"/>
<pk mz="303.217652" i="1088554.8" sn="7.83" a="535.80" fwhm="0.000688" res="440828.2" algo="FTMS"/>
<pk mz="304.046271" i="1476165.0" sn="11.50" a="634.06" fwhm="0.000531" res="572115.0" algo="FTMS"/>
<pk mz="304.054908" i="1031238.7" sn="7.29" a="413.96" fwhm="0.000588" res="517417.5" algo="FTMS"/>
<pk mz="304.066575" i="1133384.9" sn="8.26" a="373.48" fwhm="0.000465" res="654324.2" algo="FTMS"/>
<pk mz="304.093991" i="1665614.0" sn="13.29" a="680.79" fwhm="0.000497" res="611334.8" algo="FTMS"/>
<pk mz="304.101981" i="13863760.0" sn="128.72" a="7926.97" fwhm="0.000576" res="527908.8" algo="FTMS"/>
<pk mz="304.103713" i="1370447.9" sn="10.50" a="531.68" fwhm="0.000486" res="625857.6" algo="FTMS"/>
<pk mz="304.267263" i="1025518.8" sn="7.23" a="349.21" fwhm="0.000498" res="610935.9" algo="FTMS"/>
<pk mz="305.030239" i="3210752.8" sn="27.91" a="1943.59" fwhm="0.000642" res="475414.0" algo="FTMS"/>
<pk mz="305.042489" i="5749251.0" sn="51.93" a="3161.61" fwhm="0.000582" res="523696.0" algo="FTMS"/>
<pk mz="305.066684" i="1725447.8" sn="13.86" a="704.03" fwhm="0.000497" res="614227.2" algo="FTMS"/>
<pk mz="305.069876" i="30452744.0" sn="285.69" a="18443.15" fwhm="0.000598" res="509914.8" algo="FTMS"/>
<pk mz="305.077863" i="3012874.0" sn="26.04" a="1674.33" fwhm="0.000600" res="508761.1" algo="FTMS"/>
<pk mz="305.105441" i="1591567.3" sn="12.59" a="629.12" fwhm="0.000508" res="600068.0" algo="FTMS"/>
<pk mz="305.106310" i="4899855.5" sn="43.89" a="2737.21" fwhm="0.000600" res="508475.5" algo="FTMS"/>
<pk mz="305.114241" i="1696144.9" sn="13.58" a="802.48" fwhm="0.000572" res="533641.9" algo="FTMS"/>
<pk mz="305.116085" i="1255313.3" sn="9.41" a="573.36" fwhm="0.000575" res="530306.1" algo="FTMS"/>
<pk mz="305.188787" i="1526559.4" sn="11.97" a="751.99" fwhm="0.000671" res="454769.7" algo="FTMS"/>
<pk mz="305.998984" i="3228094.0" sn="28.07" a="1751.11" fwhm="0.000585" res="523086.5" algo="FTMS"/>
<pk mz="306.045819" i="4681927.5" sn="41.83" a="2468.06" fwhm="0.000569" res="537788.0" algo="FTMS"/>
<pk mz="306.061959" i="1081546.5" sn="7.76" a="382.52" fwhm="0.000539" res="567485.7" algo="FTMS"/>
<pk mz="306.073220" i="3504844.8" sn="30.69" a="1895.19" fwhm="0.000583" res="525194.5" algo="FTMS"/>
<pk mz="306.082199" i="1502798.5" sn="11.75" a="676.56" fwhm="0.000555" res="551734.0" algo="FTMS"/>
<pk mz="306.109645" i="1987027.9" sn="16.33" a="889.16" fwhm="0.000539" res="568274.6" algo="FTMS"/>
<pk mz="306.879748" i="1622254.0" sn="12.88" a="870.33" fwhm="0.000672" res="456328.0" algo="FTMS"/>
<pk mz="306.954279" i="1065597.0" sn="7.61" a="354.78" fwhm="0.000498" res="616070.8" algo="FTMS"/>
<pk mz="307.009506" i="2199432.3" sn="18.34" a="998.97" fwhm="0.000535" res="573424.9" algo="FTMS"/>
<pk mz="307.040314" i="1234702.5" sn="9.21" a="545.11" fwhm="0.000588" res="522376.0" algo="FTMS"/>
<pk mz="307.045853" i="3209103.5" sn="27.89" a="1792.18" fwhm="0.000598" res="513424.0" algo="FTMS"/>
<pk mz="307.049137" i="12842384.0" sn="119.05" a="7798.17" fwhm="0.000612" res="501884.6" algo="FTMS"/>
<pk mz="307.057039" i="1069329.9" sn="7.64" a="486.38" fwhm="0.000658" res="466443.1" algo="FTMS"/>
<pk mz="307.082332" i="1390743.0" sn="10.69" a="521.33" fwhm="0.000487" res="630265.9" algo="FTMS"/>
<pk mz="307.085512" i="9833880.0" sn="90.58" a="5857.10" fwhm="0.000595" res="516425.7" algo="FTMS"/>
<pk mz="307.093526" i="1335961.3" sn="10.17" a="522.52" fwhm="0.000528" res="581185.9" algo="FTMS"/>
<pk mz="307.095319" i="1485465.6" sn="11.58" a="625.66" fwhm="0.000518" res="593034.1" algo="FTMS"/>
<pk mz="307.118639" i="1152030.4" sn="8.43" a="512.56" fwhm="0.000545" res="563349.8" algo="FTMS"/>
<pk mz="307.121916" i="3315103.0" sn="28.90" a="1785.00" fwhm="0.000570" res="538633.6" algo="FTMS"/>
<pk mz="307.191338" i="1014317.1" sn="7.09" a="514.57" fwhm="0.000680" res="452054.4" algo="FTMS"/>
<pk mz="307.194848" i="1121325.8" sn="8.09" a="455.13" fwhm="0.000570" res="538844.5" algo="FTMS"/>
<pk mz="307.894657" i="5056061.0" sn="45.14" a="3028.64" fwhm="0.000617" res="498628.8" algo="FTMS"/>
<pk mz="307.995938" i="1297874.0" sn="9.75" a="628.57" fwhm="0.000645" res="477737.9" algo="FTMS"/>
<pk mz="308.041191" i="1240155.4" sn="9.21" a="472.57" fwhm="0.000567" res="542866.4" algo="FTMS"/>
<pk mz="308.052504" i="1715549.8" sn="13.69" a="851.00" fwhm="0.000607" res="507710.2" algo="FTMS"/>
<pk mz="308.077477" i="1509602.9" sn="11.75" a="702.39" fwhm="0.000571" res="539579.3" algo="FTMS"/>
<pk mz="308.097829" i="9248359.0" sn="84.60" a="5593.27" fwhm="0.000612" res="503488.4" algo="FTMS"/>
<pk mz="308.134201" i="1045358.6" sn="7.38" a="426.24" fwhm="0.000568" res="542422.7" algo="FTMS"/>
<pk mz="309.025131" i="3309865.0" sn="28.69" a="1745.23" fwhm="0.000601" res="513858.5" algo="FTMS"/>
<pk mz="309.061575" i="2634288.8" sn="22.33" a="1341.94" fwhm="0.000554" res="558238.9" algo="FTMS"/>
<pk mz="309.064825" i="7573297.5" sn="68.83" a="4534.99" fwhm="0.000608" res="508681.2" algo="FTMS"/>
<pk mz="309.097893" i="1308728.4" sn="9.85" a="564.35" fwhm="0.000540" res="572762.7" algo="FTMS"/>
<pk mz="309.101195" i="2863673.0" sn="24.49" a="1651.09" fwhm="0.000632" res="489357.8" algo="FTMS"/>
<pk mz="309.111000" i="1977147.1" sn="16.15" a="929.31" fwhm="0.000554" res="557875.6" algo="FTMS"/>
<pk mz="309.152949" i="1629508.0" sn="12.87" a="696.75" fwhm="0.000532" res="581499.0" algo="FTMS"/>
<pk mz="309.170775" i="1059015.8" sn="7.50" a="452.96" fwhm="0.000605" res="511174.2" algo="FTMS"/>
<pk mz="309.174147" i="2176328.5" sn="18.02" a="1139.18" fwhm="0.000606" res="509877.7" algo="FTMS"/>
<pk mz="309.207097" i="1114319.5" sn="8.02" a="411.01" fwhm="0.000590" res="524154.6" algo="FTMS"/>
<pk mz="309.891728" i="2748641.5" sn="23.41" a="1498.54" fwhm="0.000608" res="509858.5" algo="FTMS"/>
<pk mz="309.955874" i="1907439.1" sn="15.49" a="935.05" fwhm="0.000583" res="531251.1" algo="FTMS"/>
<pk mz="310.020466" i="1401469.0" sn="10.73" a="710.15" fwhm="0.000646" res="480278.5" algo="FTMS"/>
<pk mz="310.056794" i="1846276.9" sn="14.91" a="1033.97" fwhm="0.000622" res="498397.2" algo="FTMS"/>
<pk mz="310.064917" i="1095686.6" sn="7.85" a="342.09" fwhm="0.000507" res="611319.3" algo="FTMS"/>
<pk mz="311.040804" i="3233498.5" sn="27.97" a="1718.90" fwhm="0.000575" res="541108.4" algo="FTMS"/>
<pk mz="311.044934" i="2992859.5" sn="25.71" a="1541.76" fwhm="0.000565" res="550768.2" algo="FTMS"/>
<pk mz="311.077236" i="3630818.5" sn="31.71" a="2172.34" fwhm="0.000635" res="489928.6" algo="FTMS"/>
<pk mz="311.080595" i="3494627.3" sn="30.43" a="1835.99" fwhm="0.000581" res="535656.2" algo="FTMS"/>
<pk mz="311.113600" i="2385386.5" sn="19.99" a="1252.66" fwhm="0.000608" res="511946.6" algo="FTMS"/>
<pk mz="311.150016" i="1946354.4" sn="15.85" a="834.00" fwhm="0.000571" res="544559.0" algo="FTMS"/>
<pk mz="311.168567" i="187465968.0" z="-1" sn="1762.42" a="112425.59" fwhm="0.000602" res="517042.5" algo="FTMS" component_name="R" deconvoluted_molecular_mass="311.168888" deconvoluted_isotopic_mass="311.168880"/>
<pk mz="311.953882" i="1278627.9" sn="9.57" a="469.61" fwhm="0.000528" res="590396.0" algo="FTMS"/>
<pk mz="312.048269" i="164168128.0" z="-1" sn="1543.08" a="101164.04" fwhm="0.000607" res="514115.0" algo="FTMS" component_name="U" deconvoluted_molecular_mass="312.048557" deconvoluted_isotopic_mass="312.048585"/>
<pk mz="312.054177" i="1037114.2" sn="7.29" a="323.71" fwhm="0.000460" res="678694.2" algo="FTMS"/>
<pk mz="312.072503" i="1039038.3" sn="7.31" a="304.57" fwhm="0.000413" res="755711.0" algo="FTMS"/>
<pk mz="312.171962" i="27410900.0" z="-1" sn="255.59" a="17000.54" fwhm="0.000616" res="507099.8" algo="FTMS" component_name="R" deconvoluted_molecular_mass="311.168888" deconvoluted_isotopic_mass="312.172278"/>
<pk mz="313.020038" i="1537426.8" sn="11.94" a="738.90" fwhm="0.000590" res="530644.2" algo="FTMS"/>
<pk mz="313.051647" i="11010714.0" z="-1" sn="100.65" a="7037.92" fwhm="0.000626" res="499694.5" algo="FTMS" component_name="U" deconvoluted_molecular_mass="312.048557" deconvoluted_isotopic_mass="313.051965"/>
<pk mz="313.056437" i="3219867.0" sn="27.69" a="1948.36" fwhm="0.000663" res="472188.7" algo="FTMS"/>
<pk mz="313.092867" i="2669987.3" sn="22.54" a="1378.81" fwhm="0.000588" res="532539.7" algo="FTMS"/>
<pk mz="313.129272" i="3980459.5" sn="34.82" a="2096.51" fwhm="0.000569" res="549913.5" algo="FTMS"/>
<pk mz="313.164440" i="6748851.5" sn="60.74" a="4059.99" fwhm="0.000611" res="512624.9" algo="FTMS"/>
<pk mz="313.165732" i="1677491.8" sn="13.25" a="825.32" fwhm="0.000589" res="531500.9" algo="FTMS"/>
<pk mz="313.172940" i="1058101.4" sn="7.45" a="558.37" fwhm="0.000661" res="473466.8" algo="FTMS"/>
<pk mz="313.175325" i="2326710.0" z="-1" sn="19.33" a="1292.56" fwhm="0.000626" res="500021.6" algo="FTMS" component_name="R" deconvoluted_molecular_mass="311.168888" deconvoluted_isotopic_mass="313.175643"/>
<pk mz="313.238433" i="2165188.3" sn="17.82" a="1170.44" fwhm="0.000642" res="488016.1" algo="FTMS"/>
<pk mz="314.045360" i="44880764.0" sn="417.84" a="28518.65" fwhm="0.000622" res="505141.9" algo="FTMS"/>
<pk mz="314.050830" i="1079293.4" sn="7.64" a="394.42" fwhm="0.000506" res="620232.5" algo="FTMS"/>
<pk mz="314.052607" i="2254717.8" z="-1" sn="18.65" a="1192.93" fwhm="0.000599" res="524593.5" algo="FTMS" component_name="U" deconvoluted_molecular_mass="312.048557" deconvoluted_isotopic_mass="314.052927"/>
<pk mz="314.088108" i="1251845.9" sn="9.26" a="518.44" fwhm="0.000578" res="542979.4" algo="FTMS"/>
<pk mz="314.167706" i="1096216.3" sn="7.80" a="408.08" fwhm="0.000528" res="595467.0" algo="FTMS"/>
<pk mz="315.035737" i="1162080.6" sn="8.42" a="475.93" fwhm="0.000535" res="588496.5" algo="FTMS"/>
<pk mz="315.048737" i="3553891.8" sn="30.82" a="1855.78" fwhm="0.000577" res="546079.6" algo="FTMS"/>
<pk mz="315.051015" i="1067364.3" sn="7.53" a="400.75" fwhm="0.000538" res="586033.1" algo="FTMS"/>
<pk mz="315.054251" i="13362277.0" sn="122.67" a="8423.97" fwhm="0.000637" res="494467.7" algo="FTMS"/>
<pk mz="315.072134" i="2865257.3" sn="24.37" a="1650.04" fwhm="0.000645" res="488644.4" algo="FTMS"/>
<pk mz="315.090678" i="1113453.5" sn="7.96" a="397.86" fwhm="0.000454" res="693889.6" algo="FTMS"/>
<pk mz="315.108510" i="3143281.5" sn="26.97" a="1698.14" fwhm="0.000609" res="517679.5" algo="FTMS"/>
<pk mz="315.144939" i="3225722.0" sn="27.74" a="1865.61" fwhm="0.000638" res="494199.5" algo="FTMS"/>
<pk mz="315.181281" i="2133890.5" sn="17.52" a="1086.69" fwhm="0.000615" res="512304.7" algo="FTMS"/>
<pk mz="315.217650" i="1257739.0" sn="9.31" a="514.26" fwhm="0.000539" res="585191.8" algo="FTMS"/>
<pk mz="316.057559" i="1789519.5" sn="14.29" a="865.49" fwhm="0.000571" res="553930.8" algo="FTMS"/>
<pk mz="316.079627" i="1724756.6" sn="13.68" a="863.44" fwhm="0.000620" res="510183.7" algo="FTMS"/>
<pk mz="316.093981" i="1048792.0" sn="7.35" a="352.71" fwhm="0.000535" res="590842.5" algo="FTMS"/>
<pk mz="317.030279" i="2125877.5" sn="17.44" a="1075.73" fwhm="0.000573" res="553038.4" algo="FTMS"/>
<pk mz="317.033499" i="11689526.0" sn="107.00" a="7695.01" fwhm="0.000664" res="477184.4" algo="FTMS"/>
<pk mz="317.069839" i="3500095.0" sn="30.31" a="2108.54" fwhm="0.000658" res="481869.4" algo="FTMS"/>
<pk mz="317.077889" i="1397312.9" sn="10.62" a="680.39" fwhm="0.000604" res="524863.1" algo="FTMS"/>
<pk mz="317.087784" i="1660483.1" sn="13.08" a="774.94" fwhm="0.000618" res="512955.7" algo="FTMS"/>
<pk mz="317.106268" i="2122823.5" sn="17.41" a="1270.61" fwhm="0.000697" res="454897.0" algo="FTMS"/>
<pk mz="317.114366" i="1150281.5" sn="8.30" a="502.15" fwhm="0.000622" res="509692.4" algo="FTMS"/>
<pk mz="317.116119" i="2107978.0" sn="17.27" a="1262.19" fwhm="0.000657" res="482449.4" algo="FTMS"/>
<pk mz="317.124156" i="3292747.8" sn="28.37" a="2020.79" fwhm="0.000672" res="472155.8" algo="FTMS"/>
<pk mz="317.160510" i="2106708.5" sn="17.26" a="1202.68" fwhm="0.000654" res="484804.3" algo="FTMS"/>
<pk mz="317.197016" i="1049949.3" sn="7.36" a="374.48" fwhm="0.000589" res="538650.5" algo="FTMS"/>
<pk mz="317.233363" i="1193573.9" sn="8.71" a="511.84" fwhm="0.000598" res="530131.8" algo="FTMS"/>
<pk mz="318.036882" i="1229606.1" sn="9.04" a="609.30" fwhm="0.000673" res="472821.5" algo="FTMS"/>
<pk mz="318.045790" i="18915112.0" sn="174.67" a="12500.12" fwhm="0.000661" res="480885.7" algo="FTMS"/>
<pk mz="318.061924" i="1113132.1" sn="7.95" a="574.06" fwhm="0.000655" res="485865.4" algo="FTMS"/>
<pk mz="318.073225" i="2185518.8" sn="17.99" a="1170.51" fwhm="0.000647" res="491813.4" algo="FTMS"/>
<pk mz="318.082182" i="1163953.0" sn="8.43" a="582.17" fwhm="0.000687" res="462741.4" algo="FTMS"/>
<pk mz="318.119416" i="1346746.0" sn="10.14" a="609.89" fwhm="0.000582" res="546256.1" algo="FTMS"/>
<pk mz="319.009573" i="1541136.9" sn="11.89" a="682.80" fwhm="0.000579" res="551095.5" algo="FTMS"/>
<pk mz="319.036742" i="6357015.5" sn="56.75" a="4024.93" fwhm="0.000662" res="481886.3" algo="FTMS"/>
<pk mz="319.042888" i="5116441.0" sn="45.19" a="3695.97" fwhm="0.000768" res="415362.5" algo="FTMS"/>
<pk mz="319.049074" i="768215040.0" z="-1" sn="7152.69" a="481975.22" fwhm="0.000639" res="499581.8" algo="FTMS" component_name="G" deconvoluted_molecular_mass="319.049383" deconvoluted_isotopic_mass="319.049404"/>
<pk mz="319.058111" i="7973916.5" sn="71.81" a="5035.67" fwhm="0.000653" res="488974.6" algo="FTMS"/>
<pk mz="319.061447" i="1077533.5" sn="7.58" a="543.52" fwhm="0.000678" res="470438.0" algo="FTMS"/>
<pk mz="319.085566" i="10294307.0" sn="93.42" a="6752.03" fwhm="0.000654" res="487768.9" algo="FTMS"/>
<pk mz="319.093562" i="4554789.5" sn="39.96" a="2826.37" fwhm="0.000656" res="486067.4" algo="FTMS"/>
<pk mz="319.121910" i="6023212.0" sn="53.64" a="3704.64" fwhm="0.000635" res="502346.3" algo="FTMS"/>
<pk mz="319.139932" i="1254704.5" sn="9.23" a="572.82" fwhm="0.000606" res="526291.2" algo="FTMS"/>
<pk mz="319.240942" i="2665289.0" sn="22.36" a="1501.19" fwhm="0.000640" res="498859.1" algo="FTMS"/>
<pk mz="320.014576" i="10631430.0" sn="96.56" a="6825.39" fwhm="0.000650" res="492152.1" algo="FTMS"/>
<pk mz="320.052490" i="45852944.0" z="-1" sn="424.61" a="31216.94" fwhm="0.000660" res="485199.6" algo="FTMS" component_name="G" deconvoluted_molecular_mass="319.049383" deconvoluted_isotopic_mass="320.052822"/>
<pk mz="320.061423" i="5802257.0" sn="51.58" a="3693.23" fwhm="0.000666" res="480244.9" algo="FTMS"/>
<pk mz="320.088909" i="2082071.9" sn="16.93" a="1048.95" fwhm="0.000587" res="544994.7" algo="FTMS"/>
<pk mz="320.125339" i="1027232.8" sn="7.10" a="452.69" fwhm="0.000647" res="494759.7" algo="FTMS"/>
<pk mz="320.135200" i="1482915.1" sn="11.35" a="809.10" fwhm="0.000707" res="452982.0" algo="FTMS"/>
<pk mz="320.244182" i="1165629.9" sn="8.39" a="462.50" fwhm="0.000624" res="512877.4" algo="FTMS"/>
<pk mz="321.017848" i="1183356.0" sn="8.56" a="465.49" fwhm="0.000534" res="600959.2" algo="FTMS"/>
<pk mz="321.025200" i="3084285.8" sn="26.26" a="1718.25" fwhm="0.000625" res="513670.1" algo="FTMS"/>
<pk mz="321.053400" i="10428933.0" z="-1" sn="94.67" a="6757.00" fwhm="0.000658" res="488017.0" algo="FTMS" component_name="G" deconvoluted_molecular_mass="319.049383" deconvoluted_isotopic_mass="321.053734"/>
<pk mz="321.055835" i="1633797.4" sn="12.75" a="823.77" fwhm="0.000630" res="509773.9" algo="FTMS"/>
<pk mz="321.064775" i="15550984.0" sn="142.38" a="10521.43" fwhm="0.000657" res="488876.9" algo="FTMS"/>
<pk mz="321.072814" i="2183689.5" sn="17.87" a="1141.15" fwhm="0.000580" res="553398.9" algo="FTMS"/>
<pk mz="321.097914" i="1138447.8" sn="8.14" a="414.87" fwhm="0.000515" res="624070.2" algo="FTMS"/>
<pk mz="321.101189" i="7981584.5" sn="71.87" a="5057.71" fwhm="0.000652" res="492182.7" algo="FTMS"/>
<pk mz="321.110992" i="1373203.0" sn="10.32" a="667.63" fwhm="0.000601" res="534717.9" algo="FTMS"/>
<pk mz="321.137620" i="8335897.5" sn="75.17" a="5478.95" fwhm="0.000679" res="473285.5" algo="FTMS"/>
<pk mz="321.183848" i="1418021.0" sn="10.74" a="742.50" fwhm="0.000615" res="522242.1" algo="FTMS"/>
<pk mz="321.210474" i="1115819.5" sn="7.93" a="450.26" fwhm="0.000526" res="610286.2" algo="FTMS"/>
<pk mz="321.238019" i="1099058.3" sn="7.77" a="440.77" fwhm="0.000568" res="565854.6" algo="FTMS"/>
<pk mz="322.011641" i="3951857.8" sn="34.34" a="2370.47" fwhm="0.000651" res="494836.3" algo="FTMS"/>
<pk mz="322.020363" i="1096436.0" sn="7.74" a="425.22" fwhm="0.000619" res="520363.2" algo="FTMS"/>
<pk mz="322.056815" i="1968509.0" z="-1" sn="15.87" a="1285.53" fwhm="0.000749" res="430134.0" algo="FTMS" component_name="G" deconvoluted_molecular_mass="319.049383" deconvoluted_isotopic_mass="322.057151"/>
<pk mz="322.068133" i="1533695.9" sn="11.82" a="799.44" fwhm="0.000645" res="499184.1" algo="FTMS"/>
<pk mz="322.093211" i="2495494.0" sn="20.78" a="1290.10" fwhm="0.000598" res="538851.1" algo="FTMS"/>
<pk mz="322.104583" i="1469064.9" sn="11.21" a="825.55" fwhm="0.000650" res="495572.6" algo="FTMS"/>
<pk mz="322.106257" i="1023497.3" sn="7.06" a="338.40" fwhm="0.000507" res="635347.1" algo="FTMS"/>
<pk mz="322.141018" i="1437714.0" sn="10.92" a="596.79" fwhm="0.000545" res="590793.0" algo="FTMS"/>
<pk mz="323.004490" i="1344105.0" sn="10.05" a="769.21" fwhm="0.000656" res="492264.1" algo="FTMS"/>
<pk mz="323.040860" i="3467762.0" sn="29.83" a="2170.99" fwhm="0.000665" res="486122.4" algo="FTMS"/>
<pk mz="323.077240" i="2237179.3" sn="18.37" a="1115.61" fwhm="0.000591" res="546852.5" algo="FTMS"/>
<pk mz="323.080498" i="11381756.0" sn="103.54" a="7845.64" fwhm="0.000686" res="470967.4" algo="FTMS"/>
<pk mz="323.090306" i="1443582.5" sn="10.98" a="663.63" fwhm="0.000575" res="561924.2" algo="FTMS"/>
<pk mz="323.113559" i="1552644.3" sn="11.99" a="790.96" fwhm="0.000654" res="494176.3" algo="FTMS"/>
<pk mz="323.116915" i="1791749.1" sn="14.22" a="883.34" fwhm="0.000597" res="541203.2" algo="FTMS"/>
<pk mz="323.126708" i="1078279.5" sn="7.57" a="508.87" fwhm="0.000782" res="413120.2" algo="FTMS"/>
<pk mz="323.135073" i="1108809.6" sn="7.86" a="638.73" fwhm="0.000767" res="421058.1" algo="FTMS"/>
<pk mz="323.163035" i="1106704.6" sn="7.84" a="363.42" fwhm="0.000534" res="605569.4" algo="FTMS"/>
<pk mz="323.168637" i="1483026.0" sn="11.34" a="820.90" fwhm="0.000658" res="491217.9" algo="FTMS"/>
<pk mz="323.221849" i="1141407.3" sn="8.16" a="584.30" fwhm="0.000718" res="450230.5" algo="FTMS"/>
<pk mz="323.315010" i="1098230.6" sn="7.76" a="673.46" fwhm="0.000818" res="395476.5" algo="FTMS"/>
<pk mz="324.072438" i="1627892.5" sn="12.69" a="878.52" fwhm="0.000648" res="499876.3" algo="FTMS"/>
<pk mz="324.083825" i="1316215.3" sn="9.79" a="613.10" fwhm="0.000641" res="505818.0" algo="FTMS"/>
<pk mz="325.020107" i="2086371.0" sn="16.86" a="1070.08" fwhm="0.000603" res="539359.7" algo="FTMS"/>
<pk mz="325.051629" i="6213099.0" sn="55.08" a="3894.20" fwhm="0.000658" res="493716.0" algo="FTMS"/>
<pk mz="325.056440" i="3732972.0" sn="32.11" a="2355.79" fwhm="0.000677" res="480222.9" algo="FTMS"/>
<pk mz="325.059583" i="2672621.0" sn="22.29" a="1610.39" fwhm="0.000660" res="492631.2" algo="FTMS"/>
<pk mz="325.092881" i="2727413.3" sn="22.80" a="1452.88" fwhm="0.000610" res="532869.7" algo="FTMS"/>
<pk mz="325.096262" i="6837750.0" sn="60.87" a="4412.41" fwhm="0.000669" res="486178.3" algo="FTMS"/>
<pk mz="325.129326" i="1577982.5" sn="12.15" a="846.15" fwhm="0.000655" res="496273.8" algo="FTMS"/>
<pk mz="325.147843" i="1559299.1" sn="11.98" a="707.68" fwhm="0.000554" res="587408.9" algo="FTMS"/>
<pk mz="325.184273" i="173051408.0" z="-1" sn="1600.29" a="115961.70" fwhm="0.000663" res="490236.2" algo="FTMS" component_name="T" deconvoluted_molecular_mass="325.184619" deconvoluted_isotopic_mass="325.184616"/>
<pk mz="325.201999" i="1581840.9" sn="12.19" a="888.07" fwhm="0.000653" res="497716.6" algo="FTMS"/>
<pk mz="326.023433" i="1027808.5" sn="7.06" a="570.97" fwhm="0.000804" res="405362.7" algo="FTMS"/>
<pk mz="326.063876" i="2179562.8" sn="17.72" a="1213.97" fwhm="0.000646" res="504767.4" algo="FTMS"/>
<pk mz="326.088079" i="1071984.9" sn="7.47" a="377.41" fwhm="0.000564" res="577709.7" algo="FTMS"/>
<pk mz="326.099753" i="1171315.8" sn="8.39" a="569.07" fwhm="0.000629" res="518207.2" algo="FTMS"/>
<pk mz="326.183671" i="1756937.0" sn="13.81" a="983.28" fwhm="0.000665" res="490679.3" algo="FTMS"/>
<pk mz="326.187636" i="29769482.0" z="-1" sn="273.25" a="20263.42" fwhm="0.000673" res="484414.2" algo="FTMS" component_name="T" deconvoluted_molecular_mass="325.184619" deconvoluted_isotopic_mass="326.187981"/>
<pk mz="327.035745" i="2396129.3" sn="19.73" a="1411.61" fwhm="0.000687" res="475745.4" algo="FTMS"/>
<pk mz="327.063207" i="1282152.1" sn="9.41" a="603.24" fwhm="0.000608" res="537849.3" algo="FTMS"/>
<pk mz="327.072144" i="3357674.5" sn="28.63" a="1868.18" fwhm="0.000620" res="527898.6" algo="FTMS"/>
<pk mz="327.075524" i="1307627.3" sn="9.65" a="676.22" fwhm="0.000677" res="483207.3" algo="FTMS"/>
<pk mz="327.108573" i="2737907.8" sn="22.89" a="1566.13" fwhm="0.000668" res="489688.0" algo="FTMS"/>
<pk mz="327.144879" i="2194684.8" sn="17.86" a="1404.04" fwhm="0.000702" res="465694.7" algo="FTMS"/>
<pk mz="327.163572" i="2148609.5" sn="17.43" a="1072.97" fwhm="0.000581" res="563093.4" algo="FTMS"/>
<pk mz="327.180058" i="6496262.0" sn="57.70" a="4299.73" fwhm="0.000696" res="470306.8" algo="FTMS"/>
<pk mz="327.181226" i="1727238.1" sn="13.53" a="955.78" fwhm="0.000639" res="511834.4" algo="FTMS"/>
<pk mz="327.188486" i="1189255.9" sn="8.55" a="461.96" fwhm="0.000576" res="568523.9" algo="FTMS"/>
<pk mz="327.191005" i="2696200.5" z="-1" sn="22.51" a="1790.06" fwhm="0.000742" res="441228.1" algo="FTMS" component_name="T" deconvoluted_molecular_mass="325.184619" deconvoluted_isotopic_mass="327.191352"/>
<pk mz="327.217657" i="3203599.3" sn="27.20" a="2035.61" fwhm="0.000689" res="475212.7" algo="FTMS"/>
<pk mz="328.057566" i="2244069.0" sn="18.32" a="1274.61" fwhm="0.000655" res="500723.6" algo="FTMS"/>
<pk mz="328.075580" i="1288681.5" sn="9.47" a="777.21" fwhm="0.000761" res="430996.0" algo="FTMS"/>
<pk mz="328.183361" i="1422212.9" sn="10.70" a="882.50" fwhm="0.000781" res="420083.1" algo="FTMS"/>
<pk mz="329.051430" i="2286306.0" sn="18.70" a="1435.04" fwhm="0.000738" res="445617.7" algo="FTMS"/>
<pk mz="329.083015" i="1025514.1" sn="7.03" a="529.00" fwhm="0.000742" res="443509.7" algo="FTMS"/>
<pk mz="329.087726" i="3387883.3" sn="28.91" a="2494.01" fwhm="0.000798" res="412468.1" algo="FTMS"/>
<pk mz="329.097358" i="5173741.5" sn="45.45" a="3232.91" fwhm="0.000660" res="498389.8" algo="FTMS"/>
<pk mz="329.107091" i="1163504.3" sn="8.31" a="630.65" fwhm="0.000790" res="416551.9" algo="FTMS"/>
<pk mz="329.124131" i="3332596.5" sn="28.40" a="2104.65" fwhm="0.000683" res="481691.5" algo="FTMS"/>
<pk mz="329.152534" i="12261884.0" sn="111.10" a="8329.19" fwhm="0.000681" res="483596.8" algo="FTMS"/>
<pk mz="329.160555" i="4542462.0" sn="39.60" a="2999.83" fwhm="0.000698" res="471588.4" algo="FTMS"/>
<pk mz="329.188883" i="1128197.0" sn="7.98" a="482.85" fwhm="0.000662" res="497339.9" algo="FTMS"/>
<pk mz="329.197010" i="1923591.1" sn="15.35" a="1247.67" fwhm="0.000751" res="438330.5" algo="FTMS"/>
<pk mz="329.233340" i="6674960.5" sn="59.35" a="4227.67" fwhm="0.000657" res="501349.8" algo="FTMS"/>
<pk mz="330.058857" i="5993187.0" sn="53.03" a="3863.17" fwhm="0.000674" res="489474.2" algo="FTMS"/>
<pk mz="330.061878" i="1035747.6" sn="7.12" a="440.80" fwhm="0.000651" res="506934.1" algo="FTMS"/>
<pk mz="330.073188" i="1228518.5" sn="8.91" a="672.17" fwhm="0.000731" res="451406.0" algo="FTMS"/>
<pk mz="330.127395" i="1079796.4" sn="7.53" a="516.26" fwhm="0.000648" res="509483.1" algo="FTMS"/>
<pk mz="330.155804" i="2396667.5" sn="19.72" a="1319.22" fwhm="0.000631" res="523629.9" algo="FTMS"/>
<pk mz="330.163822" i="1112061.6" sn="7.83" a="478.84" fwhm="0.000675" res="488875.2" algo="FTMS"/>
<pk mz="331.049158" i="17249248.0" sn="156.37" a="12427.25" fwhm="0.000715" res="463098.9" algo="FTMS"/>
<pk mz="331.058148" i="1490529.8" sn="11.26" a="895.18" fwhm="0.000733" res="451453.5" algo="FTMS"/>
<pk mz="331.067055" i="1506020.0" sn="11.41" a="645.99" fwhm="0.000578" res="572350.1" algo="FTMS"/>
<pk mz="331.082385" i="1454823.9" sn="10.94" a="818.49" fwhm="0.000673" res="492204.6" algo="FTMS"/>
<pk mz="331.103416" i="2340589.3" sn="19.09" a="1440.75" fwhm="0.000700" res="473333.0" algo="FTMS"/>
<pk mz="331.114793" i="1297648.1" sn="9.49" a="704.82" fwhm="0.000880" res="376117.9" algo="FTMS"/>
<pk mz="331.139833" i="2911734.5" sn="24.35" a="1649.42" fwhm="0.000642" res="515935.7" algo="FTMS"/>
<pk mz="331.149517" i="3474937.0" sn="29.54" a="2215.82" fwhm="0.000666" res="496926.3" algo="FTMS"/>
<pk mz="331.176260" i="2756095.8" sn="22.92" a="1571.94" fwhm="0.000646" res="512757.2" algo="FTMS"/>
<pk mz="331.591409" i="1045481.7" sn="7.16" a="555.51" fwhm="0.000748" res="443152.7" algo="FTMS"/>
<pk mz="332.044627" i="1198173.1" sn="8.57" a="499.86" fwhm="0.000615" res="539788.3" algo="FTMS"/>
<pk mz="332.052502" i="3953375.3" sn="33.94" a="2506.46" fwhm="0.000707" res="469875.0" algo="FTMS"/>
<pk mz="332.055889" i="1945312.0" sn="15.45" a="1061.75" fwhm="0.000635" res="522672.9" algo="FTMS"/>
<pk mz="332.061438" i="13776097.0" sn="124.39" a="10377.30" fwhm="0.000715" res="464222.9" algo="FTMS"/>
<pk mz="332.077632" i="1057381.6" sn="7.27" a="420.99" fwhm="0.000558" res="594719.8" algo="FTMS"/>
<pk mz="332.088983" i="1321960.5" sn="9.71" a="600.38" fwhm="0.000579" res="574000.2" algo="FTMS"/>
<pk mz="332.173867" i="1498622.1" sn="11.34" a="738.58" fwhm="0.000645" res="514974.2" algo="FTMS"/>
<pk mz="332.222313" i="1100554.4" sn="7.67" a="699.33" fwhm="0.000908" res="365915.6" algo="FTMS"/>
<pk mz="332.982486" i="1146060.0" sn="8.09" a="539.54" fwhm="0.000681" res="489225.4" algo="FTMS"/>
<pk mz="333.025184" i="2402006.8" sn="19.65" a="1339.09" fwhm="0.000647" res="514930.2" algo="FTMS"/>
<pk mz="333.036511" i="1059545.8" sn="7.29" a="437.47" fwhm="0.000619" res="538066.4" algo="FTMS"/>
<pk mz="333.051294" i="3955165.5" sn="33.95" a="2438.47" fwhm="0.000675" res="493443.4" algo="FTMS"/>
<pk mz="333.058010" i="3986911.3" sn="34.25" a="3172.59" fwhm="0.000774" res="430322.4" algo="FTMS"/>
<pk mz="333.064719" i="584193536.0" z="-1" sn="5376.81" a="406330.16" fwhm="0.000699" res="476473.5" algo="FTMS" component_name="K" deconvoluted_molecular_mass="333.065051" deconvoluted_isotopic_mass="333.065079"/>
<pk mz="333.073731" i="4128227.3" sn="35.55" a="2880.74" fwhm="0.000744" res="447918.8" algo="FTMS"/>
<pk mz="333.078038" i="1142244.3" sn="8.05" a="456.04" fwhm="0.000550" res="605101.2" algo="FTMS"/>
<pk mz="333.082593" i="1088741.5" sn="7.56" a="581.42" fwhm="0.000698" res="477210.9" algo="FTMS"/>
<pk mz="333.101206" i="6204906.0" sn="54.67" a="4289.77" fwhm="0.000712" res="467956.4" algo="FTMS"/>
<pk mz="333.109266" i="1426412.3" sn="10.67" a="796.16" fwhm="0.000691" res="481953.8" algo="FTMS"/>
<pk mz="333.111073" i="2550764.8" sn="21.02" a="1350.43" fwhm="0.000625" res="533295.4" algo="FTMS"/>
<pk mz="333.118963" i="1369198.8" sn="10.14" a="673.06" fwhm="0.000632" res="526971.4" algo="FTMS"/>
<pk mz="333.155465" i="1797880.0" sn="14.09" a="1268.24" fwhm="0.000784" res="424994.4" algo="FTMS"/>
<pk mz="334.056819" i="2958557.0" sn="24.77" a="1972.42" fwhm="0.000708" res="471750.6" algo="FTMS"/>
<pk mz="334.068170" i="43374304.0" z="-1" sn="396.92" a="31836.57" fwhm="0.000720" res="463853.3" algo="FTMS" component_name="K" deconvoluted_molecular_mass="333.065051" deconvoluted_isotopic_mass="334.068532"/>
<pk mz="334.077091" i="2579682.3" sn="21.29" a="1765.10" fwhm="0.000745" res="448615.3" algo="FTMS"/>
<pk mz="334.104582" i="1306601.1" sn="9.56" a="838.91" fwhm="0.000764" res="437378.3" algo="FTMS"/>
<pk mz="335.040839" i="4934102.5" sn="42.96" a="3069.87" fwhm="0.000670" res="499706.4" algo="FTMS"/>
<pk mz="335.044057" i="14858199.0" sn="134.34" a="10851.34" fwhm="0.000726" res="461246.1" algo="FTMS"/>
<pk mz="335.052066" i="1658841.3" sn="12.80" a="939.14" fwhm="0.000659" res="508337.1" algo="FTMS"/>
<pk mz="335.069076" i="7969757.5" z="-1" sn="70.92" a="5639.01" fwhm="0.000727" res="461141.2" algo="FTMS" component_name="K" deconvoluted_molecular_mass="333.065051" deconvoluted_isotopic_mass="335.069440"/>
<pk mz="335.071428" i="1881310.1" sn="14.85" a="1266.36" fwhm="0.000782" res="428712.5" algo="FTMS"/>
<pk mz="335.077197" i="1570527.6" sn="11.99" a="929.63" fwhm="0.000694" res="483123.4" algo="FTMS"/>
<pk mz="335.080457" i="9553888.0" sn="85.50" a="6666.71" fwhm="0.000713" res="470108.0" algo="FTMS"/>
<pk mz="335.088442" i="3567074.5" sn="30.38" a="2207.11" fwhm="0.000672" res="498421.0" algo="FTMS"/>
<pk mz="335.108038" i="1125351.4" sn="7.89" a="623.11" fwhm="0.000691" res="484988.8" algo="FTMS"/>
<pk mz="335.116869" i="4320233.5" sn="37.31" a="2849.17" fwhm="0.000697" res="480688.7" algo="FTMS"/>
<pk mz="335.126700" i="1509356.1" sn="11.43" a="756.96" fwhm="0.000621" res="540070.7" algo="FTMS"/>
<pk mz="335.153291" i="1768946.9" sn="13.82" a="1086.04" fwhm="0.000774" res="433087.5" algo="FTMS"/>
<pk mz="335.199527" i="1067518.5" sn="7.36" a="524.55" fwhm="0.000840" res="398874.6" algo="FTMS"/>
<pk mz="336.044197" i="1560275.9" sn="11.89" a="846.18" fwhm="0.000660" res="508808.2" algo="FTMS"/>
<pk mz="336.047345" i="1169108.6" sn="8.29" a="558.53" fwhm="0.000756" res="444723.0" algo="FTMS"/>
<pk mz="336.056257" i="1086550.9" sn="7.53" a="732.45" fwhm="0.000806" res="417196.3" algo="FTMS"/>
<pk mz="336.072447" i="1561051.0" z="-1" sn="11.90" a="766.04" fwhm="0.000611" res="550411.4" algo="FTMS" component_name="K" deconvoluted_molecular_mass="333.065051" deconvoluted_isotopic_mass="336.072813"/>
<pk mz="336.083787" i="3359965.8" sn="28.47" a="2529.26" fwhm="0.000742" res="452670.7" algo="FTMS"/>
<pk mz="336.108925" i="1140708.1" sn="8.03" a="676.64" fwhm="0.000769" res="437344.4" algo="FTMS"/>
<pk mz="336.111376" i="1038948.8" sn="7.09" a="427.20" fwhm="0.000609" res="552162.9" algo="FTMS"/>
<pk mz="336.928525" i="1645874.3" sn="12.68" a="1069.00" fwhm="0.000756" res="445615.3" algo="FTMS"/>
<pk mz="337.015350" i="1581256.1" sn="12.09" a="881.13" fwhm="0.000639" res="527729.3" algo="FTMS"/>
<pk mz="337.020108" i="2302153.3" sn="18.72" a="1344.02" fwhm="0.000665" res="506664.2" algo="FTMS"/>
<pk mz="337.056512" i="3852754.5" sn="33.00" a="2395.41" fwhm="0.000679" res="496267.6" algo="FTMS"/>
<pk mz="337.059740" i="29931988.0" sn="273.14" a="21980.36" fwhm="0.000723" res="466460.9" algo="FTMS"/>
<pk mz="337.092797" i="2495963.5" sn="20.51" a="1490.38" fwhm="0.000714" res="472380.6" algo="FTMS"/>
<pk mz="337.096140" i="5660124.5" sn="49.34" a="3795.84" fwhm="0.000706" res="477754.6" algo="FTMS"/>
<pk mz="337.105973" i="1348062.9" sn="9.88" a="656.08" fwhm="0.000606" res="556541.0" algo="FTMS"/>
<pk mz="337.142337" i="1867240.0" sn="14.63" a="978.62" fwhm="0.000645" res="522347.7" algo="FTMS"/>
<pk mz="337.205391" i="1378295.8" sn="10.15" a="601.85" fwhm="0.000569" res="592948.2" algo="FTMS"/>
<pk mz="337.228287" i="1077309.5" sn="7.40" a="666.36" fwhm="0.000953" res="353720.7" algo="FTMS"/>
<pk mz="337.936358" i="1832878.6" sn="14.31" a="948.64" fwhm="0.000625" res="540440.5" algo="FTMS"/>
<pk mz="338.015318" i="1126466.4" sn="7.85" a="555.25" fwhm="0.000692" res="488541.3" algo="FTMS"/>
<pk mz="338.063099" i="3029198.3" sn="25.26" a="1989.45" fwhm="0.000717" res="471477.2" algo="FTMS"/>
<pk mz="339.035792" i="2993088.3" sn="24.93" a="1790.72" fwhm="0.000678" res="499842.4" algo="FTMS"/>
<pk mz="339.064016" i="1149895.3" sn="8.06" a="717.22" fwhm="0.000818" res="414539.1" algo="FTMS"/>
<pk mz="339.072124" i="2863817.3" sn="23.75" a="2040.80" fwhm="0.000769" res="440676.3" algo="FTMS"/>
<pk mz="339.075330" i="10593226.0" sn="94.48" a="7640.53" fwhm="0.000731" res="463886.7" algo="FTMS"/>
<pk mz="339.108531" i="2247634.3" sn="18.11" a="1316.85" fwhm="0.000720" res="471038.6" algo="FTMS"/>
<pk mz="339.111831" i="1140435.1" sn="7.97" a="782.10" fwhm="0.000846" res="400867.1" algo="FTMS"/>
<pk mz="339.121593" i="1267413.6" sn="9.13" a="634.85" fwhm="0.000696" res="487497.1" algo="FTMS"/>
<pk mz="339.144923" i="1147483.4" sn="8.04" a="461.91" fwhm="0.000662" res="512016.1" algo="FTMS"/>
<pk mz="339.157909" i="1350494.6" sn="9.90" a="704.25" fwhm="0.000721" res="470164.6" algo="FTMS"/>
<pk mz="339.163382" i="1309919.9" sn="9.52" a="607.00" fwhm="0.000634" res="535121.9" algo="FTMS"/>
<pk mz="339.199906" i="84630504.0" sn="772.07" a="63135.27" fwhm="0.000727" res="466370.0" algo="FTMS"/>
<pk mz="339.933337" i="1059102.3" sn="7.23" a="459.93" fwhm="0.000655" res="519260.4" algo="FTMS"/>
<pk mz="339.936705" i="1119391.0" sn="7.78" a="646.77" fwhm="0.000764" res="444728.5" algo="FTMS"/>
<pk mz="340.067377" i="1336383.3" sn="9.76" a="744.84" fwhm="0.000693" res="490851.2" algo="FTMS"/>
<pk mz="340.078665" i="1813698.0" sn="14.13" a="1016.49" fwhm="0.000676" res="502794.7" algo="FTMS"/>
<pk mz="340.203285" i="15471841.0" sn="139.13" a="11505.15" fwhm="0.000745" res="456811.4" algo="FTMS"/>
<pk mz="340.885203" i="1314696.0" sn="9.56" a="593.22" fwhm="0.000583" res="584910.6" algo="FTMS"/>
<pk mz="340.915339" i="2775951.3" sn="22.94" a="1694.50" fwhm="0.000696" res="489671.4" algo="FTMS"/>
<pk mz="341.030375" i="2267179.5" sn="18.28" a="1618.11" fwhm="0.000947" res="360176.9" algo="FTMS"/>
<pk mz="341.051367" i="3388848.8" sn="28.55" a="2109.43" fwhm="0.000683" res="499555.0" algo="FTMS"/>
<pk mz="341.072325" i="3814837.8" sn="32.44" a="2513.11" fwhm="0.000703" res="484829.1" algo="FTMS"/>
<pk mz="341.078912" i="1047223.4" sn="7.12" a="395.72" fwhm="0.000615" res="554349.9" algo="FTMS"/>
<pk mz="341.087805" i="2928057.5" sn="24.33" a="1801.07" fwhm="0.000683" res="499391.1" algo="FTMS"/>
<pk mz="341.091166" i="2204346.3" sn="17.71" a="1281.67" fwhm="0.000697" res="489408.4" algo="FTMS"/>
<pk mz="341.124176" i="2374850.5" sn="19.27" a="1376.15" fwhm="0.000675" res="505028.4" algo="FTMS"/>
<pk mz="341.160571" i="2619339.3" sn="21.50" a="1586.42" fwhm="0.000678" res="502993.9" algo="FTMS"/>
<pk mz="341.179189" i="2973647.8" sn="24.75" a="1964.21" fwhm="0.000729" res="467739.0" algo="FTMS"/>
<pk mz="341.195739" i="3418067.8" sn="28.81" a="2297.29" fwhm="0.000732" res="466182.2" algo="FTMS"/>
<pk mz="341.196927" i="2437588.3" sn="19.84" a="1555.22" fwhm="0.000729" res="468348.6" algo="FTMS"/>
<pk mz="341.206617" i="1454550.5" sn="10.84" a="684.83" fwhm="0.000640" res="533539.9" algo="FTMS"/>
<pk mz="341.982152" i="17344148.0" sn="156.26" a="12876.61" fwhm="0.000750" res="455765.3" algo="FTMS"/>
<pk mz="342.012855" i="2792602.5" sn="23.09" a="1634.25" fwhm="0.000658" res="519510.5" algo="FTMS"/>
<pk mz="342.054818" i="1108388.8" sn="7.67" a="576.02" fwhm="0.000737" res="464406.6" algo="FTMS"/>
<pk mz="342.912445" i="1905779.6" sn="14.97" a="1109.39" fwhm="0.000713" res="481211.0" algo="FTMS"/>
<pk mz="342.985412" i="1665669.1" sn="12.77" a="982.19" fwhm="0.000736" res="466104.8" algo="FTMS"/>
<pk mz="343.030662" i="1289616.0" sn="9.33" a="625.82" fwhm="0.000644" res="532663.4" algo="FTMS"/>
<pk mz="343.045938" i="1325971.8" sn="9.66" a="657.58" fwhm="0.000640" res="535880.2" algo="FTMS"/>
<pk mz="343.067089" i="3216280.8" sn="26.96" a="2203.17" fwhm="0.000730" res="470071.7" algo="FTMS"/>
<pk mz="343.069189" i="1262617.3" sn="9.08" a="669.99" fwhm="0.000705" res="486655.2" algo="FTMS"/>
<pk mz="343.071172" i="2409113.8" sn="19.57" a="1553.16" fwhm="0.000723" res="474384.9" algo="FTMS"/>
<pk mz="343.103439" i="2403233.5" sn="19.52" a="1455.68" fwhm="0.000656" res="522654.5" algo="FTMS"/>
<pk mz="343.113015" i="3413923.8" sn="28.77" a="2452.93" fwhm="0.000754" res="454887.3" algo="FTMS"/>
<pk mz="343.139835" i="3723178.3" sn="31.60" a="2496.31" fwhm="0.000734" res="467719.6" algo="FTMS"/>
<pk mz="343.168155" i="8368049.0" sn="74.11" a="6194.06" fwhm="0.000762" res="450580.4" algo="FTMS"/>
<pk mz="343.176223" i="3127731.0" sn="26.15" a="2127.10" fwhm="0.000751" res="457033.0" algo="FTMS"/>
<pk mz="343.212623" i="1962427.6" sn="15.49" a="996.87" fwhm="0.000649" res="528554.9" algo="FTMS"/>
<pk mz="343.980108" i="16963698.0" sn="151.71" a="12686.99" fwhm="0.000749" res="459091.1" algo="FTMS"/>
<pk mz="344.052487" i="4468868.0" sn="38.16" a="3194.27" fwhm="0.000759" res="453031.1" algo="FTMS"/>
<pk mz="344.074507" i="92954760.0" sn="842.32" a="71660.62" fwhm="0.000750" res="458465.2" algo="FTMS"/>
<pk mz="344.135168" i="1044119.6" sn="7.03" a="338.77" fwhm="0.000551" res="624128.2" algo="FTMS"/>
<pk mz="344.143180" i="1047577.4" sn="7.06" a="412.80" fwhm="0.000686" res="501317.3" algo="FTMS"/>
<pk mz="344.171511" i="2430368.3" sn="19.63" a="1621.86" fwhm="0.000713" res="482605.0" algo="FTMS"/>
<pk mz="344.182717" i="1151394.9" sn="8.01" a="587.75" fwhm="0.000690" res="498570.9" algo="FTMS"/>
<pk mz="344.983478" i="1215583.8" sn="8.59" a="673.21" fwhm="0.000702" res="491409.9" algo="FTMS"/>
<pk mz="345.025245" i="1838697.6" sn="14.25" a="1021.91" fwhm="0.000672" res="513744.0" algo="FTMS"/>
<pk mz="345.046303" i="1298798.5" sn="9.34" a="760.80" fwhm="0.000727" res="474808.9" algo="FTMS"/>
<pk mz="345.061652" i="1859186.1" sn="14.44" a="1060.96" fwhm="0.000682" res="506061.8" algo="FTMS"/>
<pk mz="345.064843" i="3217267.0" sn="26.78" a="2226.30" fwhm="0.000785" res="439741.3" algo="FTMS"/>
<pk mz="345.068244" i="1233395.8" sn="8.75" a="809.63" fwhm="0.000864" res="399557.7" algo="FTMS"/>
<pk mz="345.077888" i="7539062.0" sn="66.06" a="5676.25" fwhm="0.000767" res="450172.5" algo="FTMS"/>
<pk mz="345.082703" i="3809655.0" sn="32.16" a="2683.66" fwhm="0.000762" res="452787.6" algo="FTMS"/>
<pk mz="345.095654" i="1150842.1" sn="8.00" a="636.34" fwhm="0.000771" res="447528.8" algo="FTMS"/>
<pk mz="345.119139" i="2701183.8" sn="22.09" a="1685.43" fwhm="0.000718" res="480931.7" algo="FTMS"/>
<pk mz="345.130222" i="1405186.3" sn="10.31" a="841.32" fwhm="0.000895" res="385648.4" algo="FTMS"/>
<pk mz="345.155483" i="3976584.3" sn="33.68" a="2818.22" fwhm="0.000753" res="458408.9" algo="FTMS"/>
<pk mz="345.165185" i="2970506.5" sn="24.54" a="1828.86" fwhm="0.000686" res="503089.5" algo="FTMS"/>
<pk mz="345.183777" i="1395854.8" sn="10.23" a="567.95" fwhm="0.000624" res="553144.7" algo="FTMS"/>
<pk mz="345.191945" i="2072208.8" sn="16.37" a="1165.56" fwhm="0.000694" res="497078.6" algo="FTMS"/>
<pk mz="345.228272" i="2133657.3" sn="16.93" a="1250.45" fwhm="0.000698" res="494495.6" algo="FTMS"/>
<pk mz="346.068169" i="46088796.0" sn="416.40" a="35918.77" fwhm="0.000769" res="450020.0" algo="FTMS"/>
<pk mz="346.071569" i="27312734.0" sn="245.76" a="21857.25" fwhm="0.000774" res="446865.7" algo="FTMS"/>
<pk mz="346.077133" i="2888031.0" sn="23.78" a="2244.08" fwhm="0.000831" res="416468.2" algo="FTMS"/>
<pk mz="346.161991" i="1124210.6" sn="7.75" a="464.52" fwhm="0.000589" res="588071.5" algo="FTMS"/>
<pk mz="347.004473" i="1672500.6" sn="12.74" a="963.16" fwhm="0.000772" res="449778.0" algo="FTMS"/>
<pk mz="347.040840" i="4088125.0" sn="34.69" a="3152.17" fwhm="0.000797" res="435414.8" algo="FTMS"/>
<pk mz="347.071564" i="4494148.0" sn="38.38" a="3267.79" fwhm="0.000771" res="449933.2" algo="FTMS"/>
<pk mz="347.074954" i="2960196.8" sn="24.44" a="2101.77" fwhm="0.000776" res="447081.4" algo="FTMS"/>
<pk mz="347.080475" i="38605640.0" sn="348.39" a="30049.19" fwhm="0.000771" res="450002.0" algo="FTMS"/>
<pk mz="347.090310" i="1465544.3" sn="10.85" a="1088.48" fwhm="0.000877" res="395837.7" algo="FTMS"/>
<pk mz="347.098391" i="1320522.1" sn="9.54" a="769.42" fwhm="0.000748" res="463803.1" algo="FTMS"/>
<pk mz="347.116874" i="1908558.4" sn="14.88" a="1403.02" fwhm="0.000809" res="429301.8" algo="FTMS"/>
<pk mz="347.126748" i="1281616.6" sn="9.18" a="800.24" fwhm="0.000807" res="430127.5" algo="FTMS"/>
<pk mz="347.134756" i="1855570.4" sn="14.40" a="1059.75" fwhm="0.000716" res="485097.3" algo="FTMS"/>
<pk mz="347.163110" i="1182808.9" sn="8.28" a="635.72" fwhm="0.000757" res="458310.4" algo="FTMS"/>
<pk mz="347.171221" i="1640026.8" sn="12.44" a="1302.74" fwhm="0.000905" res="383816.4" algo="FTMS"/>
<pk mz="347.199433" i="1958753.1" sn="15.34" a="1155.19" fwhm="0.000687" res="505452.6" algo="FTMS"/>
<pk mz="348.036109" i="1662495.3" sn="12.64" a="968.85" fwhm="0.000675" res="515576.8" algo="FTMS"/>
<pk mz="348.056388" i="2325795.8" sn="18.67" a="1497.87" fwhm="0.000750" res="463967.5" algo="FTMS"/>
<pk mz="348.072449" i="2304807.5" sn="18.48" a="1482.33" fwhm="0.000748" res="465279.7" algo="FTMS"/>
<pk mz="348.083792" i="9509930.0" sn="83.96" a="7419.87" fwhm="0.000793" res="438946.3" algo="FTMS"/>
<pk mz="348.093698" i="1302060.3" sn="9.37" a="721.69" fwhm="0.000671" res="518468.6" algo="FTMS"/>
<pk mz="348.129859" i="1854516.4" sn="14.39" a="1505.27" fwhm="0.000907" res="383981.5" algo="FTMS"/>
<pk mz="348.202727" i="1053636.9" sn="7.11" a="541.10" fwhm="0.000744" res="468308.0" algo="FTMS"/>
<pk mz="349.020098" i="4178684.0" sn="35.51" a="2692.34" fwhm="0.000699" res="499333.5" algo="FTMS"/>
<pk mz="349.059736" i="55747844.0" sn="504.17" a="45290.27" fwhm="0.000784" res="445162.3" algo="FTMS"/>
<pk mz="349.067499" i="1484486.6" sn="11.02" a="1547.50" fwhm="0.001286" res="271473.9" algo="FTMS"/>
<pk mz="349.092914" i="1899532.4" sn="14.79" a="1305.00" fwhm="0.000802" res="435378.5" algo="FTMS"/>
<pk mz="349.096141" i="3672333.0" sn="30.91" a="2733.26" fwhm="0.000807" res="432379.7" algo="FTMS"/>
<pk mz="349.105946" i="21603600.0" sn="193.87" a="17465.44" fwhm="0.000791" res="441201.5" algo="FTMS"/>
<pk mz="349.129304" i="1095572.4" sn="7.49" a="499.47" fwhm="0.000641" res="544797.4" algo="FTMS"/>
<pk mz="349.132551" i="2484757.3" sn="20.11" a="1636.00" fwhm="0.000744" res="469442.4" algo="FTMS"/>
<pk mz="349.142369" i="2473495.3" sn="20.01" a="1888.37" fwhm="0.000809" res="431319.4" algo="FTMS"/>
<pk mz="349.196441" i="1261091.4" sn="8.99" a="659.08" fwhm="0.000679" res="514160.9" algo="FTMS"/>
<pk mz="349.215058" i="1949735.5" sn="15.25" a="1173.07" fwhm="0.000724" res="482466.7" algo="FTMS"/>
<pk mz="350.051753" i="1628640.6" sn="12.33" a="1229.10" fwhm="0.000824" res="424596.5" algo="FTMS"/>
<pk mz="350.063065" i="6443491.0" sn="56.09" a="5096.97" fwhm="0.000811" res="431455.7" algo="FTMS"/>
<pk mz="350.072020" i="26461670.0" sn="238.02" a="21573.45" fwhm="0.000791" res="442511.6" algo="FTMS"/>
<pk mz="350.088156" i="1122280.6" sn="7.73" a="542.41" fwhm="0.000708" res="494808.2" algo="FTMS"/>
<pk mz="350.099398" i="2684395.3" sn="21.93" a="1824.52" fwhm="0.000771" res="454140.6" algo="FTMS"/>
<pk mz="350.109291" i="3535341.3" sn="29.66" a="2637.10" fwhm="0.000799" res="438018.2" algo="FTMS"/>
<pk mz="350.944133" i="1198372.0" sn="8.36" a="587.16" fwhm="0.000687" res="511095.7" algo="FTMS"/>
<pk mz="350.999373" i="1135536.0" sn="7.79" a="560.23" fwhm="0.000736" res="477046.3" algo="FTMS"/>
<pk mz="351.031002" i="1060534.9" sn="7.11" a="541.15" fwhm="0.000687" res="510973.1" algo="FTMS"/>
<pk mz="351.035736" i="4390584.0" sn="37.16" a="3214.17" fwhm="0.000780" res="449808.8" algo="FTMS"/>
<pk mz="351.060341" i="8307389.0" sn="72.50" a="6177.34" fwhm="0.000769" res="456572.2" algo="FTMS"/>
<pk mz="351.067702" i="8218303.0" sn="71.70" a="6928.46" fwhm="0.000850" res="412977.2" algo="FTMS"/>
<pk mz="351.075238" i="1072178880.0" z="-1" sn="9671.33" a="838045.50" fwhm="0.000785" res="447060.3" algo="FTMS" component_name="D" deconvoluted_molecular_mass="351.075610" deconvoluted_isotopic_mass="351.075638"/>
<pk mz="351.102994" i="5660358.5" sn="48.62" a="4321.11" fwhm="0.000792" res="443447.4" algo="FTMS"/>
<pk mz="351.108474" i="1869255.6" sn="14.41" a="1278.64" fwhm="0.000785" res="447263.2" algo="FTMS"/>
<pk mz="351.111820" i="2849480.5" sn="23.25" a="2348.29" fwhm="0.000915" res="383921.2" algo="FTMS"/>
<pk mz="351.121506" i="2550986.5" sn="20.56" a="1638.64" fwhm="0.000749" res="468894.0" algo="FTMS"/>
<pk mz="351.144985" i="1181391.6" sn="8.20" a="613.85" fwhm="0.000609" res="576661.7" algo="FTMS"/>
<pk mz="351.148289" i="1099856.4" sn="7.47" a="473.58" fwhm="0.000660" res="532350.0" algo="FTMS"/>
<pk mz="351.157913" i="1460434.4" sn="10.72" a="793.77" fwhm="0.000676" res="519313.1" algo="FTMS"/>
<pk mz="351.194378" i="1226202.4" sn="8.61" a="594.23" fwhm="0.000706" res="497194.1" algo="FTMS"/>
<pk mz="351.220956" i="1413600.1" sn="10.30" a="795.40" fwhm="0.000669" res="524915.8" algo="FTMS"/>
<pk mz="352.030986" i="1501582.9" sn="11.09" a="815.73" fwhm="0.000734" res="479666.1" algo="FTMS"/>
<pk mz="352.040756" i="1627536.9" sn="12.23" a="1159.38" fwhm="0.000889" res="396051.9" algo="FTMS"/>
<pk mz="352.078737" i="72910744.0" z="-1" sn="655.38" a="59020.75" fwhm="0.000802" res="438929.2" algo="FTMS" component_name="D" deconvoluted_molecular_mass="351.075610" deconvoluted_isotopic_mass="352.079139"/>
<pk mz="352.106429" i="1375007.0" sn="9.95" a="950.73" fwhm="0.000876" res="401740.8" algo="FTMS"/>
<pk mz="353.015011" i="1919840.8" sn="14.86" a="1270.05" fwhm="0.000771" res="457743.0" algo="FTMS"/>
<pk mz="353.051388" i="3630184.5" sn="30.29" a="2680.93" fwhm="0.000803" res="439730.9" algo="FTMS"/>
<pk mz="353.054629" i="1155689.1" sn="7.97" a="537.30" fwhm="0.000633" res="558182.6" algo="FTMS"/>
<pk mz="353.079629" i="16033902.0" z="-1" sn="142.21" a="12685.89" fwhm="0.000802" res="440354.2" algo="FTMS" component_name="D" deconvoluted_molecular_mass="351.075610" deconvoluted_isotopic_mass="353.080033"/>
<pk mz="353.082072" i="2488431.0" sn="19.99" a="1814.51" fwhm="0.000795" res="444025.3" algo="FTMS"/>
<pk mz="353.087763" i="3217520.3" sn="26.57" a="2293.19" fwhm="0.000751" res="470190.5" algo="FTMS"/>
<pk mz="353.090926" i="3559536.8" sn="29.66" a="2455.34" fwhm="0.000762" res="463263.4" algo="FTMS"/>
<pk mz="353.124201" i="2225528.0" sn="17.62" a="1421.85" fwhm="0.000735" res="480581.5" algo="FTMS"/>
<pk mz="353.137315" i="1733370.6" sn="13.18" a="1154.65" fwhm="0.000935" res="377688.9" algo="FTMS"/>
<pk mz="353.160621" i="1403519.6" sn="10.20" a="817.92" fwhm="0.000745" res="474127.9" algo="FTMS"/>
<pk mz="353.173648" i="1248514.4" sn="8.81" a="759.81" fwhm="0.000830" res="425503.7" algo="FTMS"/>
<pk mz="353.200262" i="1511816.0" sn="11.18" a="843.12" fwhm="0.000697" res="506568.8" algo="FTMS"/>
<pk mz="353.209884" i="1954954.0" sn="15.18" a="1525.85" fwhm="0.000896" res="394122.4" algo="FTMS"/>
<pk mz="353.952319" i="1196582.3" sn="8.34" a="809.72" fwhm="0.000896" res="394906.2" algo="FTMS"/>
<pk mz="354.046658" i="1872442.1" sn="14.43" a="1431.40" fwhm="0.000889" res="398108.9" algo="FTMS"/>
<pk mz="354.083031" i="2638657.8" z="-1" sn="21.35" a="1709.74" fwhm="0.000763" res="464274.8" algo="FTMS" component_name="D" deconvoluted_molecular_mass="351.075610" deconvoluted_isotopic_mass="354.083437"/>
<pk mz="354.094340" i="1527620.0" sn="11.32" a="838.37" fwhm="0.000696" res="508978.9" algo="FTMS"/>
<pk mz="354.894597" i="3521002.5" sn="29.31" a="2394.39" fwhm="0.000764" res="464755.8" algo="FTMS"/>
<pk mz="355.030619" i="1846022.8" sn="14.19" a="1258.76" fwhm="0.000797" res="445420.8" algo="FTMS"/>
<pk mz="355.062248" i="1172365.3" sn="8.12" a="681.15" fwhm="0.000849" res="418156.1" algo="FTMS"/>
<pk mz="355.067037" i="3957262.3" sn="33.24" a="3088.97" fwhm="0.000851" res="417333.9" algo="FTMS"/>
<pk mz="355.087995" i="1108754.6" z="-1" sn="7.54" a="569.13" fwhm="0.000735" res="483089.5" algo="FTMS" component_name="D" deconvoluted_molecular_mass="351.075610" deconvoluted_isotopic_mass="355.088404"/>
<pk mz="355.103450" i="3015189.8" sn="24.74" a="2245.75" fwhm="0.000814" res="436132.8" algo="FTMS"/>
<pk mz="355.139839" i="2572573.3" sn="20.75" a="1866.70" fwhm="0.000812" res="437256.4" algo="FTMS"/>
<pk mz="355.176163" i="2072100.9" sn="16.23" a="1205.19" fwhm="0.000702" res="505706.7" algo="FTMS"/>
<pk mz="355.194844" i="1408552.8" sn="10.25" a="906.33" fwhm="0.000817" res="434697.6" algo="FTMS"/>
<pk mz="355.212685" i="1320364.4" sn="9.45" a="768.49" fwhm="0.000818" res="434138.8" algo="FTMS"/>
<pk mz="355.725701" i="1139029.9" sn="7.81" a="913.51" fwhm="0.001113" res="319475.2" algo="FTMS"/>
<pk mz="355.997802" i="1888205.6" sn="14.57" a="1368.19" fwhm="0.000762" res="467443.9" algo="FTMS"/>
<pk mz="356.070439" i="1106908.5" sn="7.52" a="439.21" fwhm="0.000646" res="551413.5" algo="FTMS"/>
<pk mz="356.891660" i="2154115.3" sn="16.97" a="1581.53" fwhm="0.000801" res="445716.7" algo="FTMS"/>
<pk mz="356.990157" i="1051287.3" sn="7.02" a="385.13" fwhm="0.000583" res="612824.2" algo="FTMS"/>
<pk mz="357.025242" i="1106590.4" sn="7.52" a="567.06" fwhm="0.000659" res="542050.2" algo="FTMS"/>
<pk mz="357.046217" i="2171810.5" sn="17.13" a="1534.43" fwhm="0.000803" res="444614.5" algo="FTMS"/>
<pk mz="357.061579" i="3439013.8" sn="28.56" a="2548.40" fwhm="0.000803" res="444396.7" algo="FTMS"/>
<pk mz="357.082721" i="2806698.0" sn="22.86" a="1986.61" fwhm="0.000792" res="451030.0" algo="FTMS"/>
<pk mz="357.119113" i="2761137.3" sn="22.45" a="1788.91" fwhm="0.000748" res="477485.3" algo="FTMS"/>
<pk mz="357.155491" i="3332024.5" sn="27.60" a="2510.43" fwhm="0.000826" res="432476.2" algo="FTMS"/>
<pk mz="357.191854" i="2524096.0" sn="20.31" a="1742.27" fwhm="0.000789" res="452794.4" algo="FTMS"/>
<pk mz="357.228427" i="1146567.3" sn="7.88" a="534.20" fwhm="0.000676" res="528095.3" algo="FTMS"/>
<pk mz="357.995802" i="2831457.3" sn="23.08" a="2080.01" fwhm="0.000837" res="427560.5" algo="FTMS"/>
<pk mz="358.056805" i="1186541.3" sn="8.18" a="604.73" fwhm="0.000697" res="513475.7" algo="FTMS"/>
<pk mz="358.065784" i="1123951.1" sn="7.62" a="619.19" fwhm="0.000820" res="436461.1" algo="FTMS"/>
<pk mz="358.198303" i="1511561.5" sn="11.09" a="919.76" fwhm="0.000757" res="473401.0" algo="FTMS"/>
<pk mz="359.004472" i="1080617.3" sn="7.23" a="433.56" fwhm="0.000636" res="564118.5" algo="FTMS"/>
<pk mz="359.040849" i="4996400.5" sn="42.29" a="4349.20" fwhm="0.000887" res="404755.6" algo="FTMS"/>
<pk mz="359.061965" i="3309364.5" sn="27.18" a="2369.59" fwhm="0.000778" res="461467.3" algo="FTMS"/>
<pk mz="359.077219" i="3153207.5" sn="25.79" a="2201.93" fwhm="0.000783" res="458473.4" algo="FTMS"/>
<pk mz="359.080456" i="1142328.3" sn="7.78" a="948.37" fwhm="0.001385" res="259355.5" algo="FTMS"/>
<pk mz="359.098352" i="2040123.8" sn="15.82" a="1257.05" fwhm="0.000755" res="475703.8" algo="FTMS"/>
<pk mz="359.134770" i="3140419.0" sn="25.67" a="2368.60" fwhm="0.000796" res="451057.2" algo="FTMS"/>
<pk mz="359.163056" i="1125320.5" sn="7.63" a="506.74" fwhm="0.000692" res="518837.7" algo="FTMS"/>
<pk mz="359.171162" i="2789194.0" sn="22.53" a="2060.22" fwhm="0.000822" res="436966.7" algo="FTMS"/>
<pk mz="359.207460" i="2074705.3" sn="16.13" a="1458.66" fwhm="0.000824" res="435958.7" algo="FTMS"/>
<pk mz="359.243841" i="1206872.4" sn="8.36" a="602.57" fwhm="0.000744" res="483165.0" algo="FTMS"/>
<pk mz="360.023391" i="2474993.0" sn="19.71" a="1676.37" fwhm="0.000790" res="455504.1" algo="FTMS"/>
<pk mz="360.032832" i="1146866.9" sn="7.82" a="621.63" fwhm="0.000807" res="446127.8" algo="FTMS"/>
<pk mz="360.036016" i="1303283.5" sn="9.22" a="872.25" fwhm="0.000899" res="400267.8" algo="FTMS"/>
<pk mz="360.047392" i="1394421.8" sn="10.03" a="762.42" fwhm="0.000729" res="493778.3" algo="FTMS"/>
<pk mz="360.072417" i="1447674.6" sn="10.51" a="1008.91" fwhm="0.000982" res="366508.4" algo="FTMS"/>
<pk mz="360.083814" i="18943484.0" sn="167.19" a="15967.29" fwhm="0.000836" res="430977.4" algo="FTMS"/>
<pk mz="360.092738" i="2854910.5" sn="23.11" a="2185.50" fwhm="0.000846" res="425755.7" algo="FTMS"/>
<pk mz="360.101592" i="1150464.3" sn="7.85" a="706.33" fwhm="0.000915" res="393483.0" algo="FTMS"/>
<pk mz="360.130112" i="1062917.9" sn="7.07" a="564.03" fwhm="0.000829" res="434595.2" algo="FTMS"/>
<pk mz="361.020152" i="2219186.3" sn="17.42" a="1322.51" fwhm="0.000725" res="498144.4" algo="FTMS"/>
<pk mz="361.031272" i="1414580.4" sn="10.21" a="897.92" fwhm="0.000803" res="449542.4" algo="FTMS"/>
<pk mz="361.056506" i="3652793.3" sn="30.26" a="3050.47" fwhm="0.000894" res="404046.0" algo="FTMS"/>
<pk mz="361.059691" i="1280185.9" sn="9.01" a="752.15" fwhm="0.000749" res="482070.0" algo="FTMS"/>
<pk mz="361.067722" i="1227579.4" sn="8.54" a="597.04" fwhm="0.000760" res="474956.6" algo="FTMS"/>
<pk mz="361.077564" i="1076925.4" sn="7.19" a="516.27" fwhm="0.000717" res="503280.6" algo="FTMS"/>
<pk mz="361.087150" i="2476223.3" sn="19.72" a="1783.58" fwhm="0.000836" res="432156.8" algo="FTMS"/>
<pk mz="361.092894" i="1998784.3" sn="15.44" a="1287.51" fwhm="0.000797" res="452867.5" algo="FTMS"/>
<pk mz="361.096170" i="1292480.9" sn="9.12" a="780.07" fwhm="0.000803" res="449828.7" algo="FTMS"/>
<pk mz="361.106028" i="1087810.8" sn="7.29" a="925.57" fwhm="0.001115" res="323900.5" algo="FTMS"/>
<pk mz="361.114065" i="1312580.4" sn="9.30" a="739.51" fwhm="0.000800" res="451364.9" algo="FTMS"/>
<pk mz="361.142341" i="1617097.8" sn="12.03" a="1208.71" fwhm="0.000824" res="438374.4" algo="FTMS"/>
<pk mz="361.150402" i="1818827.4" sn="13.83" a="973.01" fwhm="0.000661" res="546140.1" algo="FTMS"/>
<pk mz="361.178740" i="1300176.8" sn="9.19" a="640.84" fwhm="0.000710" res="508564.6" algo="FTMS"/>
<pk mz="361.186747" i="1788114.4" sn="13.56" a="1219.84" fwhm="0.000821" res="440029.2" algo="FTMS"/>
<pk mz="362.051763" i="2592632.0" sn="20.76" a="1846.42" fwhm="0.000793" res="456788.9" algo="FTMS"/>
<pk mz="362.063088" i="10530682.0" sn="91.85" a="8678.03" fwhm="0.000846" res="428113.2" algo="FTMS"/>
<pk mz="362.088101" i="2284671.0" sn="18.00" a="1651.27" fwhm="0.000841" res="430607.8" algo="FTMS"/>
<pk mz="362.099497" i="2492289.0" sn="19.86" a="1814.51" fwhm="0.000806" res="449522.5" algo="FTMS"/>
<pk mz="362.145719" i="2114953.8" sn="16.48" a="1322.18" fwhm="0.000762" res="475409.0" algo="FTMS"/>
<pk mz="363.035740" i="3554866.5" sn="29.38" a="2656.95" fwhm="0.000835" res="434539.5" algo="FTMS"/>
<pk mz="363.047106" i="1070516.6" sn="7.13" a="562.73" fwhm="0.000829" res="437802.4" algo="FTMS"/>
<pk mz="363.072094" i="3435577.3" sn="28.31" a="2944.93" fwhm="0.000920" res="394748.3" algo="FTMS"/>
<pk mz="363.075389" i="8678458.0" sn="75.26" a="7267.59" fwhm="0.000855" res="424506.3" algo="FTMS"/>
<pk mz="363.083407" i="1558843.4" sn="11.50" a="1019.67" fwhm="0.000802" res="452703.2" algo="FTMS"/>
<pk mz="363.085081" i="1278395.8" sn="8.99" a="772.45" fwhm="0.000793" res="458077.2" algo="FTMS"/>
<pk mz="363.108558" i="1663296.1" sn="12.44" a="880.48" fwhm="0.000646" res="562386.9" algo="FTMS"/>
<pk mz="363.111810" i="1191744.8" sn="8.21" a="685.66" fwhm="0.000742" res="489597.7" algo="FTMS"/>
<pk mz="363.121655" i="1854530.6" sn="14.15" a="1641.84" fwhm="0.001004" res="361593.8" algo="FTMS"/>
<pk mz="363.144825" i="1105863.0" sn="7.44" a="504.29" fwhm="0.000728" res="498716.7" algo="FTMS"/>
<pk mz="363.157937" i="1826377.5" sn="13.90" a="1171.62" fwhm="0.000790" res="459571.8" algo="FTMS"/>
<pk mz="363.194395" i="2175568.3" sn="17.02" a="1646.12" fwhm="0.000852" res="426070.3" algo="FTMS"/>
<pk mz="364.031083" i="1528301.0" sn="11.23" a="1088.94" fwhm="0.000866" res="420452.1" algo="FTMS"/>
<pk mz="364.067398" i="2462451.8" sn="19.59" a="1679.39" fwhm="0.000732" res="497678.9" algo="FTMS"/>
<pk mz="364.078739" i="6142198.0" sn="52.54" a="5131.29" fwhm="0.000860" res="423153.0" algo="FTMS"/>
<pk mz="364.087703" i="16933112.0" sn="149.18" a="14909.06" fwhm="0.000859" res="423615.3" algo="FTMS"/>
<pk mz="364.103767" i="1118842.6" sn="7.56" a="601.68" fwhm="0.000782" res="465519.3" algo="FTMS"/>
<pk mz="364.115107" i="1080572.8" sn="7.22" a="515.03" fwhm="0.000697" res="522143.6" algo="FTMS"/>
<pk mz="364.124099" i="1427326.4" sn="10.32" a="1021.88" fwhm="0.000945" res="385127.7" algo="FTMS"/>
<pk mz="365.015163" i="2227107.5" sn="17.48" a="1624.85" fwhm="0.000829" res="440425.5" algo="FTMS"/>
<pk mz="365.051455" i="4323242.5" sn="36.25" a="3702.94" fwhm="0.000893" res="409012.6" algo="FTMS"/>
<pk mz="365.062660" i="1625260.4" sn="12.09" a="858.97" fwhm="0.000698" res="522813.1" algo="FTMS"/>
<pk mz="365.074804" i="5155246.5" sn="43.70" a="4122.04" fwhm="0.000843" res="432882.2" algo="FTMS"/>
<pk mz="365.082848" i="4597680.0" sn="38.71" a="4271.60" fwhm="0.000971" res="376145.9" algo="FTMS"/>
<pk mz="365.090924" i="725496256.0" z="-1" sn="6494.50" a="606902.88" fwhm="0.000841" res="434301.2" algo="FTMS" component_name="I" deconvoluted_molecular_mass="365.091360" deconvoluted_isotopic_mass="365.091356"/>
<pk mz="365.098958" i="4843955.0" sn="40.92" a="3828.63" fwhm="0.000829" res="440398.6" algo="FTMS"/>
<pk mz="365.124186" i="1809335.8" sn="13.74" a="1070.79" fwhm="0.000753" res="485035.2" algo="FTMS"/>
<pk mz="365.127407" i="2185144.3" sn="17.11" a="1535.03" fwhm="0.000851" res="429279.0" algo="FTMS"/>
<pk mz="365.137221" i="2799546.0" sn="22.61" a="2071.66" fwhm="0.000827" res="441317.0" algo="FTMS"/>
<pk mz="365.160568" i="1423806.4" sn="10.29" a="766.78" fwhm="0.000727" res="501967.8" algo="FTMS"/>
<pk mz="365.200402" i="1239237.8" sn="8.64" a="637.84" fwhm="0.000723" res="505187.2" algo="FTMS"/>
<pk mz="365.210012" i="2909127.5" sn="23.59" a="2133.69" fwhm="0.000792" res="461022.7" algo="FTMS"/>
<pk mz="365.236684" i="1114700.4" sn="7.52" a="639.87" fwhm="0.000816" res="447787.6" algo="FTMS"/>
<pk mz="365.246430" i="1791950.3" sn="13.59" a="1111.71" fwhm="0.000782" res="466847.4" algo="FTMS"/>
<pk mz="366.046667" i="1607265.0" sn="11.84" a="943.24" fwhm="0.000738" res="495924.7" algo="FTMS"/>
<pk mz="366.054860" i="1682018.5" sn="12.50" a="985.69" fwhm="0.000718" res="510169.2" algo="FTMS"/>
<pk mz="366.094384" i="56398440.0" z="-1" sn="498.71" a="48849.09" fwhm="0.000861" res="425164.5" algo="FTMS" component_name="I" deconvoluted_molecular_mass="365.091360" deconvoluted_isotopic_mass="366.094819"/>
<pk mz="366.102422" i="1094891.1" sn="7.29" a="716.21" fwhm="0.000929" res="394094.7" algo="FTMS"/>
<pk mz="367.030644" i="2897171.8" sn="23.30" a="2171.48" fwhm="0.000846" res="433852.8" algo="FTMS"/>
<pk mz="367.067039" i="4764954.5" sn="39.90" a="3855.07" fwhm="0.000853" res="430141.6" algo="FTMS"/>
<pk mz="367.070327" i="9947931.0" sn="85.95" a="8756.45" fwhm="0.000881" res="416545.4" algo="FTMS"/>
<pk mz="367.078304" i="1598236.4" sn="11.76" a="943.94" fwhm="0.000753" res="487636.4" algo="FTMS"/>
<pk mz="367.095296" i="10363679.0" sn="89.65" a="8907.88" fwhm="0.000864" res="424803.4" algo="FTMS"/>
<pk mz="367.097782" i="3517215.8" z="-1" sn="28.81" a="3014.59" fwhm="0.000917" res="400262.8" algo="FTMS" component_name="I" deconvoluted_molecular_mass="365.091360" deconvoluted_isotopic_mass="367.098219"/>
<pk mz="367.103384" i="3573024.8" sn="29.30" a="2758.67" fwhm="0.000849" res="432192.7" algo="FTMS"/>
<pk mz="367.106659" i="2267937.5" sn="17.71" a="1791.44" fwhm="0.000904" res="405926.7" algo="FTMS"/>
<pk mz="367.139860" i="1930023.5" sn="14.70" a="1349.34" fwhm="0.000868" res="423098.1" algo="FTMS"/>
<pk mz="367.152842" i="1933609.8" sn="14.74" a="1152.40" fwhm="0.000768" res="477754.7" algo="FTMS"/>
<pk mz="367.207130" i="1148211.6" sn="7.76" a="534.47" fwhm="0.000662" res="554708.1" algo="FTMS"/>
<pk mz="367.225699" i="1414967.0" sn="10.13" a="844.88" fwhm="0.000759" res="483713.6" algo="FTMS"/>
<pk mz="368.062342" i="1391053.3" sn="9.91" a="949.71" fwhm="0.000884" res="416570.4" algo="FTMS"/>
<pk mz="368.070418" i="1667918.8" sn="12.37" a="1338.64" fwhm="0.000969" res="379889.3" algo="FTMS"/>
<pk mz="368.073663" i="1696975.3" sn="12.63" a="1260.35" fwhm="0.000902" res="407901.9" algo="FTMS"/>
<pk mz="368.098678" i="2008787.8" z="-1" sn="15.40" a="1418.12" fwhm="0.000869" res="423743.2" algo="FTMS" component_name="I" deconvoluted_molecular_mass="365.091360" deconvoluted_isotopic_mass="368.099118"/>
<pk mz="368.910269" i="2144100.5" sn="16.60" a="1482.02" fwhm="0.000815" res="452395.5" algo="FTMS"/>
<pk mz="368.954723" i="2383980.3" sn="18.74" a="1706.45" fwhm="0.000849" res="434601.6" algo="FTMS"/>
<pk mz="369.009083" i="1084149.9" sn="7.18" a="798.04" fwhm="0.001348" res="273820.4" algo="FTMS"/>
<pk mz="369.041494" i="20563068.0" sn="180.27" a="18122.63" fwhm="0.000873" res="422573.5" algo="FTMS"/>
<pk mz="369.046282" i="3379324.5" sn="27.58" a="2556.58" fwhm="0.000848" res="435141.8" algo="FTMS"/>
<pk mz="369.082691" i="3935875.0" sn="32.53" a="3183.94" fwhm="0.000847" res="435623.9" algo="FTMS"/>
<pk mz="369.085883" i="1080963.5" sn="7.16" a="436.38" fwhm="0.000738" res="500394.8" algo="FTMS"/>
<pk mz="369.119133" i="2796169.5" sn="22.40" a="2136.65" fwhm="0.000832" res="443792.9" algo="FTMS"/>
<pk mz="369.155489" i="2026383.9" sn="15.56" a="1394.23" fwhm="0.000809" res="456031.7" algo="FTMS"/>
<pk mz="369.191814" i="2076310.3" sn="16.00" a="1400.46" fwhm="0.000809" res="456449.3" algo="FTMS"/>
<pk mz="370.044876" i="2401580.8" sn="18.89" a="2045.13" fwhm="0.000916" res="403819.3" algo="FTMS"/>
<pk mz="370.077969" i="1206834.5" sn="8.27" a="845.20" fwhm="0.000940" res="393730.0" algo="FTMS"/>
<pk mz="370.086005" i="1101491.9" sn="7.34" a="573.95" fwhm="0.000784" res="472002.6" algo="FTMS"/>
<pk mz="370.089255" i="3261748.5" sn="26.53" a="2598.18" fwhm="0.000872" res="424558.4" algo="FTMS"/>
<pk mz="370.127337" i="1556283.1" sn="11.38" a="1000.21" fwhm="0.000821" res="450722.2" algo="FTMS"/>
<pk mz="370.907260" i="1580995.5" sn="11.60" a="1049.11" fwhm="0.000811" res="457132.4" algo="FTMS"/>
<pk mz="371.005850" i="3155412.8" sn="25.59" a="2745.49" fwhm="0.000913" res="406175.4" algo="FTMS"/>
<pk mz="371.025671" i="1553368.1" sn="11.35" a="1131.91" fwhm="0.000901" res="411759.1" algo="FTMS"/>
<pk mz="371.038585" i="5892570.5" sn="49.91" a="5075.93" fwhm="0.000899" res="412559.1" algo="FTMS"/>
<pk mz="371.040708" i="1077466.8" sn="7.12" a="547.99" fwhm="0.000761" res="487752.6" algo="FTMS"/>
<pk mz="371.061960" i="3246558.5" sn="26.40" a="2626.98" fwhm="0.000891" res="416367.1" algo="FTMS"/>
<pk mz="371.077249" i="6936033.0" sn="59.18" a="5954.55" fwhm="0.000893" res="415516.8" algo="FTMS"/>
<pk mz="371.098400" i="3367396.8" sn="27.47" a="2444.12" fwhm="0.000827" res="448979.5" algo="FTMS"/>
<pk mz="371.129938" i="2290666.3" sn="17.90" a="1627.55" fwhm="0.000851" res="435987.9" algo="FTMS"/>
<pk mz="371.134800" i="2461675.0" sn="19.42" a="1722.49" fwhm="0.000823" res="451104.7" algo="FTMS"/>
<pk mz="371.145974" i="3332077.0" sn="27.16" a="2555.56" fwhm="0.000853" res="435330.6" algo="FTMS"/>
<pk mz="371.171090" i="3282417.5" sn="26.72" a="2504.81" fwhm="0.000827" res="448912.5" algo="FTMS"/>
<pk mz="371.207482" i="2680823.8" sn="21.37" a="2090.27" fwhm="0.000890" res="416974.1" algo="FTMS"/>
<pk mz="371.244025" i="1344254.0" sn="9.49" a="941.13" fwhm="0.000849" res="437521.7" algo="FTMS"/>
<pk mz="372.047397" i="2650249.0" sn="21.10" a="2060.41" fwhm="0.000895" res="415502.4" algo="FTMS"/>
<pk mz="372.213965" i="1155877.8" sn="7.82" a="677.97" fwhm="0.000856" res="434918.8" algo="FTMS"/>
<pk mz="372.303825" i="1894325.3" sn="14.38" a="1456.71" fwhm="0.000916" res="406461.7" algo="FTMS"/>
<pk mz="372.905148" i="3088668.5" sn="24.99" a="2323.06" fwhm="0.000842" res="442794.0" algo="FTMS"/>
<pk mz="373.002861" i="1116717.1" sn="7.47" a="538.71" fwhm="0.000710" res="525372.8" algo="FTMS"/>
<pk mz="373.020116" i="1414704.1" sn="10.12" a="839.78" fwhm="0.000763" res="488926.2" algo="FTMS"/>
<pk mz="373.041254" i="1465907.8" sn="10.57" a="933.99" fwhm="0.000823" res="453523.8" algo="FTMS"/>
<pk mz="373.056523" i="5521718.5" sn="46.61" a="5436.40" fwhm="0.001143" res="326452.8" algo="FTMS"/>
<pk mz="373.077623" i="10633018.0" sn="92.03" a="9329.49" fwhm="0.000900" res="414701.9" algo="FTMS"/>
<pk mz="373.087182" i="9007932.0" sn="77.59" a="7794.02" fwhm="0.000898" res="415422.1" algo="FTMS"/>
<pk mz="373.092842" i="3000636.5" sn="24.21" a="2298.44" fwhm="0.000882" res="423179.4" algo="FTMS"/>
<pk mz="373.114029" i="2083392.1" sn="16.06" a="1492.51" fwhm="0.000836" res="446094.0" algo="FTMS"/>
<pk mz="373.125233" i="1157442.0" sn="7.83" a="943.44" fwhm="0.000996" res="374645.4" algo="FTMS"/>
<pk mz="373.150404" i="2993478.3" sn="24.14" a="2266.81" fwhm="0.000852" res="437846.7" algo="FTMS"/>
<pk mz="373.178683" i="1081931.3" sn="7.16" a="695.12" fwhm="0.000918" res="406435.2" algo="FTMS"/>
<pk mz="373.186768" i="3172684.5" sn="25.74" a="2465.49" fwhm="0.000864" res="432157.6" algo="FTMS"/>
<pk mz="373.223172" i="1525330.8" sn="11.10" a="971.45" fwhm="0.000780" res="478531.0" algo="FTMS"/>
<pk mz="374.008392" i="3369944.3" sn="27.27" a="2901.19" fwhm="0.000928" res="403169.1" algo="FTMS"/>
<pk mz="374.015472" i="1091673.6" sn="7.19" a="717.03" fwhm="0.000899" res="416027.7" algo="FTMS"/>
<pk mz="374.039021" i="13758430.0" sn="118.84" a="12491.78" fwhm="0.000913" res="409897.7" algo="FTMS"/>
<pk mz="374.051637" i="1640927.8" sn="12.03" a="1206.91" fwhm="0.000890" res="420384.6" algo="FTMS"/>
<pk mz="374.059715" i="1299169.1" sn="9.02" a="905.06" fwhm="0.000929" res="402676.6" algo="FTMS"/>
<pk mz="374.063174" i="1817313.6" sn="13.58" a="1234.37" fwhm="0.000832" res="449723.6" algo="FTMS"/>
<pk mz="374.081037" i="1614308.6" sn="11.79" a="1084.95" fwhm="0.000838" res="446225.3" algo="FTMS"/>
<pk mz="374.090570" i="1120358.3" sn="7.44" a="693.42" fwhm="0.000919" res="406985.0" algo="FTMS"/>
<pk mz="374.099396" i="1832679.8" sn="13.72" a="1513.70" fwhm="0.000968" res="386502.5" algo="FTMS"/>
<pk mz="374.108424" i="7503849.5" sn="63.71" a="6416.88" fwhm="0.000886" res="422280.1" algo="FTMS"/>
<pk mz="374.156649" i="1307633.5" sn="9.09" a="901.62" fwhm="0.000971" res="385475.6" algo="FTMS"/>
<pk mz="374.902240" i="2405743.5" sn="18.77" a="1840.26" fwhm="0.000886" res="422999.4" algo="FTMS"/>
<pk mz="375.035782" i="4274310.0" sn="35.24" a="3634.83" fwhm="0.000926" res="404869.9" algo="FTMS"/>
<pk mz="375.042322" i="1436807.0" sn="10.23" a="948.61" fwhm="0.000821" res="456713.5" algo="FTMS"/>
<pk mz="375.047047" i="1074055.8" sn="7.03" a="533.68" fwhm="0.000739" res="507691.6" algo="FTMS"/>
<pk mz="375.056992" i="1218185.4" sn="8.30" a="760.15" fwhm="0.000824" res="455413.0" algo="FTMS"/>
<pk mz="375.072141" i="14456972.0" sn="125.00" a="13462.23" fwhm="0.000910" res="412182.9" algo="FTMS"/>
<pk mz="375.093332" i="1489039.5" sn="10.69" a="1066.79" fwhm="0.000880" res="426471.8" algo="FTMS"/>
<pk mz="375.111747" i="1281426.6" sn="8.86" a="714.74" fwhm="0.000792" res="473840.0" algo="FTMS"/>
<pk mz="375.129632" i="2058901.6" sn="15.71" a="1669.31" fwhm="0.000940" res="399215.4" algo="FTMS"/>
<pk mz="375.157857" i="1109402.4" sn="7.34" a="772.15" fwhm="0.000999" res="375549.3" algo="FTMS"/>
<pk mz="375.163457" i="1377307.4" sn="9.70" a="1094.21" fwhm="0.001000" res="374995.0" algo="FTMS"/>
<pk mz="375.165997" i="2530971.8" sn="19.87" a="2052.35" fwhm="0.000868" res="432072.1" algo="FTMS"/>
<pk mz="375.194357" i="2039712.5" sn="15.54" a="1522.16" fwhm="0.000875" res="428692.4" algo="FTMS"/>
<pk mz="375.202290" i="1544353.9" sn="11.17" a="1154.55" fwhm="0.000901" res="416417.6" algo="FTMS"/>
<pk mz="375.238843" i="1229608.0" sn="8.40" a="921.29" fwhm="0.000991" res="378461.9" algo="FTMS"/>
<pk mz="376.006380" i="2636584.5" sn="20.80" a="2156.70" fwhm="0.000916" res="410292.8" algo="FTMS"/>
<pk mz="376.051371" i="1890096.0" sn="14.22" a="1441.12" fwhm="0.000910" res="413390.4" algo="FTMS"/>
<pk mz="376.075497" i="3138356.0" sn="25.22" a="2671.13" fwhm="0.000924" res="407063.5" algo="FTMS"/>
<pk mz="376.078748" i="12243253.0" sn="105.48" a="10887.00" fwhm="0.000905" res="415386.1" algo="FTMS"/>
<pk mz="376.115136" i="1957946.6" sn="14.82" a="1510.04" fwhm="0.000877" res="428772.4" algo="FTMS"/>
<pk mz="376.124818" i="1432892.3" sn="10.19" a="833.89" fwhm="0.000799" res="470529.6" algo="FTMS"/>
<pk mz="376.161322" i="1544770.3" sn="11.18" a="1031.40" fwhm="0.000884" res="425667.8" algo="FTMS"/>
<pk mz="377.014991" i="3297232.3" sn="26.62" a="3108.45" fwhm="0.000999" res="377522.1" algo="FTMS"/>
<pk mz="377.051351" i="4210646.0" sn="34.67" a="3627.41" fwhm="0.000919" res="410207.7" algo="FTMS"/>
<pk mz="377.054688" i="1614294.8" sn="11.79" a="1032.86" fwhm="0.000833" res="452503.1" algo="FTMS"/>
<pk mz="377.062650" i="1382616.0" sn="9.75" a="1024.26" fwhm="0.000854" res="441752.1" algo="FTMS"/>
<pk mz="377.082090" i="1737947.3" sn="12.88" a="1216.43" fwhm="0.000874" res="431337.3" algo="FTMS"/>
<pk mz="377.087770" i="2578908.3" sn="20.29" a="2273.19" fwhm="0.000961" res="392587.9" algo="FTMS"/>
<pk mz="377.090914" i="1341404.8" sn="9.38" a="782.63" fwhm="0.000845" res="446167.1" algo="FTMS"/>
<pk mz="377.100704" i="1133790.4" sn="7.55" a="527.48" fwhm="0.000792" res="476125.8" algo="FTMS"/>
<pk mz="377.124230" i="1169122.3" sn="7.86" a="633.85" fwhm="0.000761" res="495641.6" algo="FTMS"/>
<pk mz="377.137167" i="1611492.4" sn="11.76" a="1258.48" fwhm="0.000919" res="410208.9" algo="FTMS"/>
<pk mz="377.160448" i="1071848.3" sn="7.01" a="770.91" fwhm="0.001050" res="359308.7" algo="FTMS"/>
<pk mz="377.173679" i="2049770.4" sn="15.63" a="1492.07" fwhm="0.000878" res="429377.4" algo="FTMS"/>
<pk mz="377.210019" i="6140400.5" sn="51.68" a="5292.70" fwhm="0.000915" res="412264.8" algo="FTMS"/>
<pk mz="378.046687" i="1919866.4" sn="14.48" a="1435.13" fwhm="0.000820" res="460980.0" algo="FTMS"/>
<pk mz="378.057983" i="5744252.0" sn="48.19" a="4933.92" fwhm="0.000916" res="412512.4" algo="FTMS"/>
<pk mz="378.083058" i="1984640.4" sn="15.05" a="1170.64" fwhm="0.000728" res="519689.4" algo="FTMS"/>
<pk mz="378.094362" i="10044034.0" sn="86.09" a="9541.92" fwhm="0.000941" res="401971.3" algo="FTMS"/>
<pk mz="378.103322" i="12075652.0" sn="104.00" a="11522.03" fwhm="0.000948" res="398976.3" algo="FTMS"/>
<pk mz="378.130748" i="1766792.1" sn="13.13" a="1373.92" fwhm="0.000924" res="409238.7" algo="FTMS"/>
<pk mz="378.140634" i="1740169.8" sn="12.90" a="1202.61" fwhm="0.000874" res="432477.5" algo="FTMS"/>
<pk mz="378.213387" i="1645717.8" sn="12.06" a="1291.73" fwhm="0.000960" res="394118.4" algo="FTMS"/>
<pk mz="379.030661" i="3631899.5" sn="29.57" a="2836.25" fwhm="0.000863" res="439170.3" algo="FTMS"/>
<pk mz="379.067021" i="4924193.5" sn="40.96" a="4261.48" fwhm="0.000923" res="410546.9" algo="FTMS"/>
<pk mz="379.070254" i="1434274.0" sn="10.20" a="1175.58" fwhm="0.000975" res="388880.9" algo="FTMS"/>
<pk mz="379.078256" i="1853731.4" sn="13.90" a="1330.85" fwhm="0.000846" res="448241.9" algo="FTMS"/>
<pk mz="379.080239" i="1224995.6" sn="8.35" a="671.26" fwhm="0.000765" res="495772.8" algo="FTMS"/>
<pk mz="379.097688" i="1964070.5" sn="14.87" a="1648.75" fwhm="0.000970" res="390694.6" algo="FTMS"/>
<pk mz="379.103456" i="3239719.5" sn="26.11" a="2791.32" fwhm="0.000889" res="426324.7" algo="FTMS"/>
<pk mz="379.106689" i="7071528.0" sn="59.89" a="6127.11" fwhm="0.000911" res="416011.7" algo="FTMS"/>
<pk mz="379.116386" i="1933097.5" sn="14.60" a="1796.14" fwhm="0.001166" res="325252.1" algo="FTMS"/>
<pk mz="379.139812" i="1426477.4" sn="10.13" a="788.49" fwhm="0.000763" res="497115.4" algo="FTMS"/>
<pk mz="379.152902" i="2971439.5" sn="23.75" a="2395.84" fwhm="0.000905" res="419120.7" algo="FTMS"/>
<pk mz="379.176242" i="1198899.4" sn="8.12" a="802.53" fwhm="0.000934" res="405992.8" algo="FTMS"/>
<pk mz="379.189274" i="1695797.5" sn="12.50" a="1359.40" fwhm="0.000913" res="415176.6" algo="FTMS"/>
<pk mz="379.207100" i="1929016.4" sn="14.56" a="1245.16" fwhm="0.000807" res="469769.1" algo="FTMS"/>
<pk mz="379.225683" i="10267451.0" sn="88.06" a="9433.30" fwhm="0.000937" res="404896.2" algo="FTMS"/>
<pk mz="380.062288" i="2248387.5" sn="17.37" a="1809.77" fwhm="0.000950" res="399938.6" algo="FTMS"/>
<pk mz="380.065446" i="1408708.0" sn="9.97" a="863.04" fwhm="0.000817" res="465038.4" algo="FTMS"/>
<pk mz="380.073661" i="24210374.0" sn="210.96" a="23398.22" fwhm="0.000944" res="402606.6" algo="FTMS"/>
<pk mz="380.082617" i="2678214.8" sn="21.16" a="2207.60" fwhm="0.000892" res="426286.9" algo="FTMS"/>
<pk mz="380.098627" i="2271433.3" sn="17.58" a="1860.58" fwhm="0.000934" res="406944.0" algo="FTMS"/>
<pk mz="380.110063" i="4964299.0" sn="41.31" a="4295.02" fwhm="0.000923" res="411606.8" algo="FTMS"/>
<pk mz="380.228980" i="2107358.5" sn="16.13" a="2000.85" fwhm="0.001041" res="365217.4" algo="FTMS"/>
<pk mz="380.886862" i="1430344.9" sn="10.16" a="1000.05" fwhm="0.000870" res="437583.4" algo="FTMS"/>
<pk mz="381.046361" i="4792418.5" sn="39.80" a="4149.03" fwhm="0.000927" res="411239.9" algo="FTMS"/>
<pk mz="381.077053" i="2642023.5" sn="20.84" a="2075.41" fwhm="0.000914" res="417038.1" algo="FTMS"/>
<pk mz="381.085939" i="53574760.0" sn="469.80" a="51765.66" fwhm="0.000935" res="407688.5" algo="FTMS"/>
<pk mz="381.093878" i="1444458.3" sn="10.29" a="957.40" fwhm="0.000853" res="446744.0" algo="FTMS"/>
<pk mz="381.119087" i="3373166.3" sn="27.29" a="2597.52" fwhm="0.000854" res="446271.3" algo="FTMS"/>
<pk mz="381.122489" i="1474926.8" sn="10.55" a="988.23" fwhm="0.000879" res="433351.1" algo="FTMS"/>
<pk mz="381.132138" i="1997680.4" sn="15.16" a="1363.87" fwhm="0.000815" res="467927.3" algo="FTMS"/>
<pk mz="381.155477" i="2347892.0" sn="18.25" a="1862.54" fwhm="0.000928" res="410612.6" algo="FTMS"/>
<pk mz="381.168667" i="1731702.3" sn="12.82" a="1129.70" fwhm="0.000789" res="483319.3" algo="FTMS"/>
<pk mz="381.222724" i="3849855.0" sn="31.49" a="3236.03" fwhm="0.000935" res="407763.0" algo="FTMS"/>
<pk mz="381.231543" i="1752960.4" sn="13.00" a="1231.75" fwhm="0.000881" res="432914.2" algo="FTMS"/>
<pk mz="381.241461" i="1568898.0" sn="11.38" a="1187.26" fwhm="0.000958" res="398117.1" algo="FTMS"/>
<pk mz="382.041712" i="1656834.5" sn="12.06" a="1353.97" fwhm="0.000943" res="404961.2" algo="FTMS"/>
<pk mz="382.077863" i="2554120.3" sn="19.90" a="2208.73" fwhm="0.000981" res="389667.8" algo="FTMS"/>
<pk mz="382.085943" i="1280009.6" sn="8.76" a="625.97" fwhm="0.000713" res="535641.9" algo="FTMS"/>
<pk mz="382.089319" i="6774026.0" sn="56.79" a="6047.05" fwhm="0.000930" res="410783.2" algo="FTMS"/>
<pk mz="382.114335" i="1743118.1" sn="12.81" a="1295.31" fwhm="0.000870" res="439318.6" algo="FTMS"/>
<pk mz="382.122460" i="1106959.4" sn="7.25" a="637.56" fwhm="0.000886" res="431178.9" algo="FTMS"/>
<pk mz="382.125708" i="1119760.0" sn="7.36" a="755.38" fwhm="0.000916" res="417243.2" algo="FTMS"/>
<pk mz="383.025610" i="1986207.8" sn="14.93" a="1598.89" fwhm="0.000901" res="425095.2" algo="FTMS"/>
<pk mz="383.057162" i="10208677.0" sn="86.81" a="9666.54" fwhm="0.000963" res="397626.6" algo="FTMS"/>
<pk mz="383.061972" i="6572453.5" sn="55.02" a="5804.31" fwhm="0.000912" res="420234.6" algo="FTMS"/>
<pk mz="383.073276" i="1852583.3" sn="13.76" a="1540.55" fwhm="0.000985" res="388988.4" algo="FTMS"/>
<pk mz="383.098354" i="5590443.5" sn="46.44" a="5108.49" fwhm="0.000955" res="400955.7" algo="FTMS"/>
<pk mz="383.101618" i="10960300.0" sn="93.38" a="10064.99" fwhm="0.000940" res="407604.2" algo="FTMS"/>
<pk mz="383.134744" i="3540401.0" sn="28.52" a="2743.98" fwhm="0.000875" res="438014.8" algo="FTMS"/>
<pk mz="383.147909" i="1327539.3" sn="9.18" a="839.28" fwhm="0.000881" res="434910.4" algo="FTMS"/>
<pk mz="383.171126" i="3211703.0" sn="25.65" a="2731.33" fwhm="0.000949" res="403846.9" algo="FTMS"/>
<pk mz="383.207569" i="2241468.8" sn="17.16" a="1616.63" fwhm="0.000871" res="440110.5" algo="FTMS"/>
<pk mz="384.057140" i="1509699.6" sn="10.77" a="1008.72" fwhm="0.000838" res="458414.4" algo="FTMS"/>
<pk mz="384.060508" i="1675844.1" sn="12.22" a="1091.82" fwhm="0.000884" res="434396.8" algo="FTMS"/>
<pk mz="384.065335" i="2029636.9" sn="15.31" a="1639.64" fwhm="0.000948" res="405091.8" algo="FTMS"/>
<pk mz="384.093637" i="1465417.4" sn="10.38" a="1161.45" fwhm="0.000990" res="388093.9" algo="FTMS"/>
<pk mz="384.104970" i="2193995.3" sn="16.75" a="1895.24" fwhm="0.000932" res="412043.0" algo="FTMS"/>
<pk mz="385.020103" i="1540827.9" sn="11.04" a="972.36" fwhm="0.000872" res="441667.2" algo="FTMS"/>
<pk mz="385.041222" i="3056863.3" sn="24.29" a="2427.46" fwhm="0.000895" res="430059.0" algo="FTMS"/>
<pk mz="385.054193" i="3695841.3" sn="29.88" a="3288.20" fwhm="0.000919" res="419184.4" algo="FTMS"/>
<pk mz="385.056491" i="1231969.6" sn="8.34" a="873.00" fwhm="0.000936" res="411169.2" algo="FTMS"/>
<pk mz="385.077638" i="4319973.0" sn="35.33" a="3769.71" fwhm="0.000927" res="415322.0" algo="FTMS"/>
<pk mz="385.114050" i="3625706.8" sn="29.26" a="3080.08" fwhm="0.000918" res="419591.7" algo="FTMS"/>
<pk mz="385.150439" i="3988208.5" sn="32.43" a="3400.09" fwhm="0.000936" res="411443.1" algo="FTMS"/>
<pk mz="385.186769" i="4510454.0" sn="37.00" a="4091.99" fwhm="0.000964" res="399468.9" algo="FTMS"/>
<pk mz="385.223251" i="2009339.9" sn="15.13" a="1279.50" fwhm="0.000833" res="462658.8" algo="FTMS"/>
<pk mz="386.063059" i="1097088.0" sn="7.16" a="484.83" fwhm="0.000707" res="546359.6" algo="FTMS"/>
<pk mz="386.072988" i="1339265.5" sn="9.27" a="971.78" fwhm="0.000961" res="401686.6" algo="FTMS"/>
<pk mz="386.088154" i="1125252.0" sn="7.40" a="658.63" fwhm="0.000775" res="498333.5" algo="FTMS"/>
<pk mz="386.109237" i="1248903.3" sn="8.48" a="783.42" fwhm="0.000878" res="439687.8" algo="FTMS"/>
<pk mz="386.190099" i="1363091.9" sn="9.48" a="953.78" fwhm="0.000918" res="420509.9" algo="FTMS"/>
<pk mz="386.920792" i="5943302.5" sn="49.52" a="5719.08" fwhm="0.000991" res="390314.3" algo="FTMS"/>
<pk mz="386.931738" i="2067976.1" sn="15.64" a="1505.81" fwhm="0.000863" res="448345.2" algo="FTMS"/>
<pk mz="386.999393" i="1286162.6" sn="8.81" a="861.58" fwhm="0.000978" res="395568.0" algo="FTMS"/>
<pk mz="387.035835" i="1441816.4" sn="10.17" a="987.39" fwhm="0.000848" res="456256.4" algo="FTMS"/>
<pk mz="387.052081" i="3657243.0" sn="29.53" a="3002.91" fwhm="0.000907" res="426739.7" algo="FTMS"/>
<pk mz="387.056907" i="3464219.8" sn="27.85" a="3175.14" fwhm="0.000988" res="391579.0" algo="FTMS"/>
<pk mz="387.072165" i="1521182.1" sn="10.86" a="1150.71" fwhm="0.001018" res="380171.7" algo="FTMS"/>
<pk mz="387.093306" i="3307041.3" sn="26.47" a="2936.23" fwhm="0.000997" res="388142.8" algo="FTMS"/>
<pk mz="387.102949" i="1297186.9" sn="8.90" a="701.61" fwhm="0.000850" res="455529.1" algo="FTMS"/>
<pk mz="387.111859" i="1681444.3" sn="12.26" a="1375.30" fwhm="0.001043" res="371251.0" algo="FTMS"/>
<pk mz="387.129711" i="2611751.0" sn="20.40" a="1987.68" fwhm="0.000875" res="442678.5" algo="FTMS"/>
<pk mz="387.166040" i="4705324.5" sn="38.70" a="3960.83" fwhm="0.000911" res="425115.3" algo="FTMS"/>
<pk mz="387.202432" i="4209714.5" sn="34.36" a="3615.83" fwhm="0.000936" res="413855.6" algo="FTMS"/>
<pk mz="387.238788" i="1929272.1" sn="14.43" a="1482.88" fwhm="0.000941" res="411567.9" algo="FTMS"/>
<pk mz="387.928640" i="2996387.8" sn="23.76" a="2519.50" fwhm="0.000937" res="414160.5" algo="FTMS"/>
<pk mz="388.028833" i="1115443.4" sn="7.31" a="905.16" fwhm="0.001108" res="350063.5" algo="FTMS"/>
<pk mz="388.031065" i="1526451.8" sn="10.91" a="1127.95" fwhm="0.000918" res="422752.3" algo="FTMS"/>
<pk mz="388.042342" i="2929333.5" sn="23.17" a="2308.67" fwhm="0.000892" res="435217.6" algo="FTMS"/>
<pk mz="388.067286" i="1261241.4" sn="8.59" a="684.03" fwhm="0.000785" res="494408.2" algo="FTMS"/>
<pk mz="388.078781" i="1123259.1" sn="7.38" a="658.54" fwhm="0.000895" res="433536.1" algo="FTMS"/>
<pk mz="388.161332" i="1219272.0" sn="8.22" a="650.53" fwhm="0.000756" res="513652.6" algo="FTMS"/>
<pk mz="388.169424" i="1341129.3" sn="9.29" a="862.92" fwhm="0.000813" res="477199.2" algo="FTMS"/>
<pk mz="388.917789" i="3793213.5" sn="30.72" a="3688.94" fwhm="0.001044" res="372576.5" algo="FTMS"/>
<pk mz="388.928777" i="1376575.3" sn="9.60" a="998.60" fwhm="0.000932" res="417298.6" algo="FTMS"/>
<pk mz="389.014855" i="1657676.6" sn="12.05" a="1328.77" fwhm="0.000935" res="415979.3" algo="FTMS"/>
<pk mz="389.036050" i="1186384.0" sn="7.93" a="794.77" fwhm="0.000931" res="418081.3" algo="FTMS"/>
<pk mz="389.049300" i="1643858.0" sn="11.93" a="1412.32" fwhm="0.000953" res="408115.9" algo="FTMS"/>
<pk mz="389.051491" i="3113810.3" sn="24.78" a="2725.11" fwhm="0.000928" res="419268.6" algo="FTMS"/>
<pk mz="389.054633" i="1827922.9" sn="13.54" a="1379.00" fwhm="0.000929" res="418634.5" algo="FTMS"/>
<pk mz="389.062690" i="1546580.1" sn="11.08" a="1185.53" fwhm="0.001016" res="382794.9" algo="FTMS"/>
<pk mz="389.072570" i="1681749.6" sn="12.26" a="1473.73" fwhm="0.001054" res="369169.7" algo="FTMS"/>
<pk mz="389.082137" i="1388375.1" sn="9.70" a="984.40" fwhm="0.000924" res="420921.6" algo="FTMS"/>
<pk mz="389.087780" i="15548760.0" sn="133.48" a="15485.46" fwhm="0.000962" res="404595.4" algo="FTMS"/>
<pk mz="389.109006" i="1428059.3" sn="10.05" a="847.44" fwhm="0.000808" res="481292.7" algo="FTMS"/>
<pk mz="389.124345" i="1087837.6" sn="7.07" a="559.61" fwhm="0.000815" res="477565.2" algo="FTMS"/>
<pk mz="389.137177" i="1523295.6" sn="10.88" a="1194.23" fwhm="0.000942" res="413154.6" algo="FTMS"/>
<pk mz="389.145316" i="2265441.0" sn="17.37" a="1749.46" fwhm="0.000925" res="420535.1" algo="FTMS"/>
<pk mz="389.173605" i="1339749.3" sn="9.27" a="1123.47" fwhm="0.001059" res="367375.9" algo="FTMS"/>
<pk mz="389.179153" i="6740326.0" sn="56.48" a="6642.93" fwhm="0.001006" res="386850.8" algo="FTMS"/>
<pk mz="389.181712" i="2191974.5" sn="16.72" a="1669.56" fwhm="0.000930" res="418453.9" algo="FTMS"/>
<pk mz="389.217986" i="1939052.1" sn="14.51" a="1722.75" fwhm="0.001062" res="366421.1" algo="FTMS"/>
<pk mz="389.925776" i="1979609.9" sn="14.87" a="1686.26" fwhm="0.000990" res="393867.8" algo="FTMS"/>
<pk mz="389.928929" i="2510810.3" sn="19.51" a="2191.21" fwhm="0.000989" res="394079.4" algo="FTMS"/>
<pk mz="390.010276" i="1135590.9" sn="7.49" a="688.96" fwhm="0.000875" res="445685.8" algo="FTMS"/>
<pk mz="390.046627" i="2493420.5" sn="19.36" a="2078.37" fwhm="0.000963" res="404941.0" algo="FTMS"/>
<pk mz="390.052452" i="1440493.5" sn="10.15" a="791.90" fwhm="0.000796" res="490263.5" algo="FTMS"/>
<pk mz="390.058002" i="30355950.0" sn="262.92" a="30105.36" fwhm="0.000986" res="395647.5" algo="FTMS"/>
<pk mz="390.066958" i="1838831.6" sn="13.64" a="1780.06" fwhm="0.001131" res="344749.2" algo="FTMS"/>
<pk mz="390.083065" i="1234162.1" sn="8.35" a="878.50" fwhm="0.000863" res="451923.2" algo="FTMS"/>
<pk mz="390.091160" i="3356147.5" sn="26.90" a="3094.21" fwhm="0.000965" res="404106.5" algo="FTMS"/>
<pk mz="390.094374" i="3854324.0" sn="31.25" a="3631.98" fwhm="0.000989" res="394319.1" algo="FTMS"/>
<pk mz="390.140575" i="1513723.1" sn="10.79" a="966.67" fwhm="0.000852" res="458110.2" algo="FTMS"/>
<pk mz="390.176815" i="1268992.6" sn="8.65" a="860.11" fwhm="0.000968" res="402987.2" algo="FTMS"/>
<pk mz="390.182627" i="1452801.6" sn="10.26" a="766.64" fwhm="0.000713" res="547528.8" algo="FTMS"/>
<pk mz="390.871302" i="2057068.0" sn="15.41" a="2064.87" fwhm="0.001087" res="359561.4" algo="FTMS"/>
<pk mz="391.030722" i="4573828.5" sn="37.22" a="4292.59" fwhm="0.000963" res="406082.9" algo="FTMS"/>
<pk mz="391.061352" i="3514505.3" sn="28.04" a="3161.56" fwhm="0.001001" res="390601.5" algo="FTMS"/>
<pk mz="391.067037" i="25526922.0" sn="218.79" a="26019.62" fwhm="0.001001" res="390865.9" algo="FTMS"/>
<pk mz="391.070437" i="1594250.8" sn="11.40" a="1388.13" fwhm="0.001125" res="347627.5" algo="FTMS"/>
<pk mz="391.078362" i="1610891.9" sn="11.54" a="1297.11" fwhm="0.000980" res="398997.3" algo="FTMS"/>
<pk mz="391.097681" i="1252238.9" sn="8.43" a="911.05" fwhm="0.001150" res="340012.8" algo="FTMS"/>
<pk mz="391.103425" i="1944207.8" sn="14.43" a="1403.63" fwhm="0.000918" res="425833.6" algo="FTMS"/>
<pk mz="391.106863" i="1177488.4" sn="7.78" a="1034.43" fwhm="0.001406" res="278232.9" algo="FTMS"/>
<pk mz="391.116425" i="1398417.8" sn="9.70" a="1611.05" fwhm="0.001892" res="206699.3" algo="FTMS"/>
<pk mz="391.126836" i="1331859.4" sn="9.12" a="1013.29" fwhm="0.000956" res="409028.0" algo="FTMS"/>
<pk mz="391.139907" i="1603477.4" sn="11.48" a="1079.51" fwhm="0.000870" res="449465.4" algo="FTMS"/>
<pk mz="391.152903" i="1852823.5" sn="13.64" a="1265.03" fwhm="0.000862" res="453846.8" algo="FTMS"/>
<pk mz="391.189279" i="2735773.0" sn="21.29" a="2190.42" fwhm="0.000949" res="412033.3" algo="FTMS"/>
<pk mz="391.926051" i="1521678.6" sn="10.77" a="947.74" fwhm="0.000851" res="460727.6" algo="FTMS"/>
<pk mz="392.026013" i="1210398.0" sn="8.07" a="737.75" fwhm="0.000857" res="457644.3" algo="FTMS"/>
<pk mz="392.062265" i="4202275.5" sn="33.99" a="3739.39" fwhm="0.000971" res="403767.9" algo="FTMS"/>
<pk mz="392.064668" i="1467427.9" sn="10.30" a="1207.98" fwhm="0.000941" res="416812.1" algo="FTMS"/>
<pk mz="392.070408" i="5858085.0" sn="48.34" a="5846.99" fwhm="0.001228" res="319330.0" algo="FTMS"/>
<pk mz="392.073634" i="7033637.5" sn="58.53" a="7064.24" fwhm="0.001026" res="382262.4" algo="FTMS"/>
<pk mz="392.098660" i="1734697.1" sn="12.61" a="1212.82" fwhm="0.000883" res="444095.8" algo="FTMS"/>
<pk mz="392.110026" i="7301931.0" sn="60.85" a="6884.88" fwhm="0.000980" res="399909.2" algo="FTMS"/>
<pk mz="392.118986" i="37643052.0" sn="323.78" a="37658.48" fwhm="0.000995" res="394130.1" algo="FTMS"/>
<pk mz="392.146264" i="1590320.5" sn="11.36" a="1208.71" fwhm="0.000947" res="414101.5" algo="FTMS"/>
<pk mz="392.156171" i="1239346.0" sn="8.32" a="593.85" fwhm="0.000735" res="533238.4" algo="FTMS"/>
<pk mz="392.868324" i="1972127.5" sn="14.67" a="1328.63" fwhm="0.000816" res="481285.8" algo="FTMS"/>
<pk mz="393.009943" i="1446325.3" sn="10.11" a="1024.89" fwhm="0.000925" res="424808.8" algo="FTMS"/>
<pk mz="393.046308" i="4470715.0" sn="36.32" a="4043.19" fwhm="0.000930" res="422748.7" algo="FTMS"/>
<pk mz="393.057600" i="1580732.6" sn="11.28" a="1069.11" fwhm="0.000880" res="446617.3" algo="FTMS"/>
<pk mz="393.082689" i="3810240.5" sn="30.60" a="3659.58" fwhm="0.001013" res="388061.3" algo="FTMS"/>
<pk mz="393.086003" i="1414337.0" sn="9.83" a="883.11" fwhm="0.000825" res="476689.3" algo="FTMS"/>
<pk mz="393.095668" i="1150146.5" sn="7.54" a="687.65" fwhm="0.000882" res="445761.2" algo="FTMS"/>
<pk mz="393.119088" i="2151110.0" sn="16.22" a="1955.64" fwhm="0.001004" res="391555.2" algo="FTMS"/>
<pk mz="393.122356" i="6055878.5" sn="50.06" a="5878.57" fwhm="0.000995" res="395126.6" algo="FTMS"/>
<pk mz="393.130414" i="1341767.9" sn="9.21" a="1054.94" fwhm="0.001026" res="383081.6" algo="FTMS"/>
<pk mz="393.132132" i="2100424.0" sn="15.78" a="1589.04" fwhm="0.000927" res="424204.4" algo="FTMS"/>
<pk mz="393.155411" i="1284811.6" sn="8.71" a="874.26" fwhm="0.000863" res="455427.0" algo="FTMS"/>
<pk mz="393.168552" i="2497485.8" sn="19.22" a="2086.35" fwhm="0.000954" res="412243.4" algo="FTMS"/>
<pk mz="393.204922" i="2529747.3" sn="19.50" a="1958.97" fwhm="0.000914" res="430234.7" algo="FTMS"/>
<pk mz="393.241157" i="1305304.8" sn="8.89" a="1085.83" fwhm="0.001156" res="340052.6" algo="FTMS"/>
<pk mz="393.277685" i="11686878.0" sn="98.85" a="11716.11" fwhm="0.001018" res="386364.5" algo="FTMS"/>
<pk mz="394.041563" i="1734739.6" sn="12.61" a="1217.78" fwhm="0.000908" res="434202.4" algo="FTMS"/>
<pk mz="394.049505" i="1277780.9" sn="8.65" a="919.31" fwhm="0.000992" res="397374.2" algo="FTMS"/>
<pk mz="394.077991" i="2116697.3" sn="15.92" a="1700.91" fwhm="0.000955" res="412673.4" algo="FTMS"/>
<pk mz="394.089297" i="13212763.0" sn="112.07" a="13924.37" fwhm="0.001013" res="388844.3" algo="FTMS"/>
<pk mz="394.098159" i="1118812.4" sn="7.27" a="831.47" fwhm="0.001036" res="380263.1" algo="FTMS"/>
<pk mz="394.114436" i="1522526.9" sn="10.77" a="1037.49" fwhm="0.000890" res="442748.3" algo="FTMS"/>
<pk mz="394.125694" i="3181152.5" sn="25.14" a="2919.85" fwhm="0.001005" res="392177.3" algo="FTMS"/>
<pk mz="394.281011" i="2581624.5" sn="19.95" a="2261.57" fwhm="0.000999" res="394659.4" algo="FTMS"/>
<pk mz="395.025579" i="2688234.5" sn="20.87" a="2533.25" fwhm="0.001056" res="374151.1" algo="FTMS"/>
<pk mz="395.061997" i="5352688.0" sn="43.96" a="4744.87" fwhm="0.000956" res="413314.1" algo="FTMS"/>
<pk mz="395.073246" i="1380337.8" sn="9.54" a="911.10" fwhm="0.000945" res="418266.3" algo="FTMS"/>
<pk mz="395.092499" i="1720564.8" sn="12.49" a="1246.00" fwhm="0.000965" res="409301.2" algo="FTMS"/>
<pk mz="395.098351" i="4451061.5" sn="36.15" a="4439.31" fwhm="0.001036" res="381471.9" algo="FTMS"/>
<pk mz="395.101638" i="2207990.3" sn="16.71" a="1891.99" fwhm="0.000969" res="407787.1" algo="FTMS"/>
<pk mz="395.109606" i="1407479.4" sn="9.77" a="1197.19" fwhm="0.001063" res="371649.3" algo="FTMS"/>
<pk mz="395.128983" i="1385466.4" sn="9.58" a="734.84" fwhm="0.000830" res="476327.2" algo="FTMS"/>
<pk mz="395.134751" i="2453243.3" sn="18.83" a="1995.27" fwhm="0.000973" res="406292.8" algo="FTMS"/>
<pk mz="395.147836" i="1661693.3" sn="11.97" a="1257.36" fwhm="0.000914" res="432344.0" algo="FTMS"/>
<pk mz="395.171142" i="1686528.9" sn="12.19" a="1293.94" fwhm="0.000961" res="411205.9" algo="FTMS"/>
<pk mz="395.184081" i="1753346.8" sn="12.77" a="1157.03" fwhm="0.000836" res="472954.0" algo="FTMS"/>
<pk mz="395.201953" i="1174661.5" sn="7.75" a="824.34" fwhm="0.000983" res="401882.2" algo="FTMS"/>
<pk mz="395.220625" i="2043400.4" sn="15.28" a="1647.43" fwhm="0.001010" res="391303.4" algo="FTMS"/>
<pk mz="395.274763" i="3639056.8" sn="29.11" a="3206.14" fwhm="0.000960" res="411678.0" algo="FTMS"/>
<pk mz="396.057251" i="1602952.5" sn="11.46" a="1167.43" fwhm="0.000887" res="446498.4" algo="FTMS"/>
<pk mz="396.060488" i="1320585.0" sn="9.02" a="1057.27" fwhm="0.000988" res="400792.5" algo="FTMS"/>
<pk mz="396.065252" i="1997193.8" sn="14.88" a="1615.99" fwhm="0.000977" res="405270.6" algo="FTMS"/>
<pk mz="396.068561" i="2355850.3" sn="17.99" a="2083.35" fwhm="0.001030" res="384535.3" algo="FTMS"/>
<pk mz="396.093628" i="4247438.0" sn="34.38" a="3794.83" fwhm="0.000975" res="406083.6" algo="FTMS"/>
<pk mz="396.104956" i="2572175.8" sn="19.86" a="2270.09" fwhm="0.001030" res="384595.5" algo="FTMS"/>
<pk mz="396.130003" i="1683859.6" sn="12.17" a="1337.05" fwhm="0.000975" res="406467.4" algo="FTMS"/>
<pk mz="397.020181" i="1130779.9" sn="7.37" a="663.12" fwhm="0.000839" res="473028.3" algo="FTMS"/>
<pk mz="397.041230" i="3753503.0" sn="30.10" a="3237.60" fwhm="0.000950" res="418001.6" algo="FTMS"/>
<pk mz="397.077641" i="5580324.5" sn="45.93" a="5363.95" fwhm="0.001006" res="394527.0" algo="FTMS"/>
<pk mz="397.088888" i="1140774.4" sn="7.46" a="769.53" fwhm="0.000919" res="431923.4" algo="FTMS"/>
<pk mz="397.114048" i="4124714.3" sn="33.32" a="3959.03" fwhm="0.001032" res="384709.1" algo="FTMS"/>
<pk mz="397.117235" i="16535083.0" sn="140.86" a="17369.22" fwhm="0.001035" res="383685.2" algo="FTMS"/>
<pk mz="397.150401" i="2558767.8" sn="19.75" a="2567.98" fwhm="0.001073" res="370144.9" algo="FTMS"/>
<pk mz="397.186779" i="1816629.4" sn="13.31" a="1490.07" fwhm="0.000972" res="408767.3" algo="FTMS"/>
<pk mz="397.223100" i="1657914.9" sn="11.94" a="1268.29" fwhm="0.000982" res="404524.5" algo="FTMS"/>
<pk mz="398.044598" i="1191480.6" sn="7.90" a="811.97" fwhm="0.000982" res="405140.7" algo="FTMS"/>
<pk mz="398.072873" i="1395389.0" sn="9.66" a="1182.72" fwhm="0.001044" res="381181.9" algo="FTMS"/>
<pk mz="398.084215" i="15515327.0" sn="132.02" a="16038.00" fwhm="0.001024" res="388638.1" algo="FTMS"/>
<pk mz="398.109223" i="1365186.5" sn="9.40" a="1055.32" fwhm="0.000972" res="409526.6" algo="FTMS"/>
<pk mz="398.120685" i="2864324.3" sn="22.39" a="2644.25" fwhm="0.001031" res="386253.0" algo="FTMS"/>
<pk mz="398.122331" i="1414340.5" sn="9.83" a="934.98" fwhm="0.000889" res="447635.8" algo="FTMS"/>
<pk mz="399.056863" i="3776339.5" sn="30.29" a="3487.48" fwhm="0.000972" res="410696.7" algo="FTMS"/>
<pk mz="399.087647" i="1581656.3" sn="11.28" a="1076.76" fwhm="0.000830" res="480949.5" algo="FTMS"/>
<pk mz="399.093280" i="5284697.0" sn="43.37" a="5278.78" fwhm="0.001045" res="381835.7" algo="FTMS"/>
<pk mz="399.129590" i="3329886.8" sn="26.43" a="3049.03" fwhm="0.001011" res="394595.5" algo="FTMS"/>
<pk mz="399.166092" i="2841956.3" sn="22.20" a="2521.76" fwhm="0.000995" res="401091.9" algo="FTMS"/>
<pk mz="399.193278" i="1140328.4" sn="7.45" a="797.94" fwhm="0.000994" res="401445.2" algo="FTMS"/>
<pk mz="399.202419" i="3000681.8" sn="23.57" a="2713.59" fwhm="0.001012" res="394661.4" algo="FTMS"/>
<pk mz="399.238763" i="1210223.4" sn="7.98" a="825.58" fwhm="0.000891" res="448172.7" algo="FTMS"/>
<pk mz="400.064431" i="1100653.8" sn="7.04" a="767.40" fwhm="0.000964" res="414869.5" algo="FTMS"/>
<pk mz="400.085296" i="1266161.0" sn="8.46" a="782.55" fwhm="0.000862" res="464279.5" algo="FTMS"/>
<pk mz="400.096525" i="1236978.8" sn="8.21" a="734.86" fwhm="0.000869" res="460618.6" algo="FTMS"/>
<pk mz="401.014978" i="1289599.5" sn="8.66" a="1060.61" fwhm="0.001174" res="341607.6" algo="FTMS"/>
<pk mz="401.036075" i="1505794.6" sn="10.51" a="1428.29" fwhm="0.001317" res="304410.4" algo="FTMS"/>
<pk mz="401.062620" i="1273734.8" sn="8.52" a="1056.79" fwhm="0.001146" res="349950.7" algo="FTMS"/>
<pk mz="401.067716" i="18155656.0" sn="153.40" a="19040.86" fwhm="0.001051" res="381433.4" algo="FTMS"/>
<pk mz="401.072508" i="3985544.3" sn="31.79" a="3550.41" fwhm="0.000952" res="421124.1" algo="FTMS"/>
<pk mz="401.108805" i="2690189.8" sn="20.68" a="2487.52" fwhm="0.001044" res="384021.9" algo="FTMS"/>
<pk mz="401.124118" i="1096976.1" sn="7.00" a="815.36" fwhm="0.001017" res="394259.7" algo="FTMS"/>
<pk mz="401.145249" i="2296467.5" sn="17.30" a="1945.71" fwhm="0.000945" res="424324.1" algo="FTMS"/>
<pk mz="401.181707" i="3362969.0" sn="26.45" a="3232.63" fwhm="0.001028" res="390147.5" algo="FTMS"/>
<pk mz="401.218053" i="2665630.5" sn="20.47" a="2385.49" fwhm="0.001019" res="393624.3" algo="FTMS"/>
<pk mz="402.046693" i="8109342.0" sn="67.18" a="8481.11" fwhm="0.001051" res="382501.5" algo="FTMS"/>
<pk mz="402.055675" i="1218335.1" sn="8.05" a="750.00" fwhm="0.000889" res="452334.7" algo="FTMS"/>
<pk mz="402.058030" i="1568287.5" sn="11.05" a="1419.33" fwhm="0.001034" res="388730.7" algo="FTMS"/>
<pk mz="402.071194" i="2070817.5" sn="15.36" a="1588.89" fwhm="0.000938" res="428676.5" algo="FTMS"/>
<pk mz="402.104105" i="1205670.6" sn="7.94" a="1058.09" fwhm="0.001358" res="296191.7" algo="FTMS"/>
<pk mz="402.112345" i="1107367.9" sn="7.09" a="769.30" fwhm="0.001035" res="388574.3" algo="FTMS"/>
<pk mz="402.994292" i="1243823.4" sn="8.26" a="748.96" fwhm="0.000834" res="483327.9" algo="FTMS"/>
<pk mz="403.030751" i="2643893.0" sn="20.28" a="2191.00" fwhm="0.000967" res="416944.2" algo="FTMS"/>
<pk mz="403.050004" i="1626040.0" sn="11.54" a="1143.63" fwhm="0.000877" res="459321.9" algo="FTMS"/>
<pk mz="403.064792" i="6120890.0" sn="50.12" a="6464.48" fwhm="0.001062" res="379508.4" algo="FTMS"/>
<pk mz="403.067035" i="3240890.5" sn="25.40" a="2984.26" fwhm="0.000992" res="406295.9" algo="FTMS"/>
<pk mz="403.070327" i="1285307.1" sn="8.62" a="863.44" fwhm="0.000883" res="456346.7" algo="FTMS"/>
<pk mz="403.078317" i="2156476.3" sn="16.09" a="1718.39" fwhm="0.000954" res="422576.6" algo="FTMS"/>
<pk mz="403.088144" i="1677757.9" sn="11.99" a="1289.46" fwhm="0.000964" res="418348.0" algo="FTMS"/>
<pk mz="403.097743" i="2399167.3" sn="18.18" a="2124.91" fwhm="0.001050" res="383891.9" algo="FTMS"/>
<pk mz="403.103436" i="1669056.1" sn="11.91" a="1354.11" fwhm="0.000978" res="412279.0" algo="FTMS"/>
<pk mz="403.114608" i="1133121.9" sn="7.31" a="862.92" fwhm="0.001363" res="295825.9" algo="FTMS"/>
<pk mz="403.124404" i="1194179.4" sn="7.84" a="633.03" fwhm="0.000848" res="475327.0" algo="FTMS"/>
<pk mz="403.161020" i="2052041.0" sn="15.20" a="1712.64" fwhm="0.001033" res="390100.0" algo="FTMS"/>
<pk mz="403.189330" i="2563533.5" sn="19.59" a="2514.29" fwhm="0.001062" res="379594.7" algo="FTMS"/>
<pk mz="403.194825" i="24119758.0" sn="204.58" a="26310.36" fwhm="0.001058" res="381152.9" algo="FTMS"/>
<pk mz="403.197404" i="1995982.6" sn="14.72" a="1791.03" fwhm="0.001008" res="400027.8" algo="FTMS"/>
<pk mz="403.980749" i="1133895.4" sn="7.32" a="732.53" fwhm="0.000970" res="416647.1" algo="FTMS"/>
<pk mz="404.025855" i="1264974.3" sn="8.44" a="768.97" fwhm="0.000918" res="439934.5" algo="FTMS"/>
<pk mz="404.031688" i="1720399.1" sn="12.35" a="1328.07" fwhm="0.001003" res="402901.8" algo="FTMS"/>
<pk mz="404.062277" i="2894420.0" sn="22.43" a="2487.06" fwhm="0.000959" res="421180.3" algo="FTMS"/>
<pk mz="404.073653" i="23079510.0" sn="195.65" a="25114.23" fwhm="0.001066" res="378974.2" algo="FTMS"/>
<pk mz="404.082593" i="1473623.0" sn="10.23" a="1102.94" fwhm="0.000998" res="405014.1" algo="FTMS"/>
<pk mz="404.098726" i="1123161.5" sn="7.23" a="614.15" fwhm="0.000778" res="519587.2" algo="FTMS"/>
<pk mz="404.110254" i="1264731.3" sn="8.44" a="741.73" fwhm="0.000947" res="426743.5" algo="FTMS"/>
<pk mz="404.156216" i="1209698.4" sn="7.97" a="876.72" fwhm="0.000935" res="432070.9" algo="FTMS"/>
<pk mz="404.192618" i="1166056.0" sn="7.59" a="855.79" fwhm="0.001044" res="387200.3" algo="FTMS"/>
<pk mz="404.198227" i="6210153.0" sn="50.88" a="6235.53" fwhm="0.001055" res="383049.5" algo="FTMS"/>
<pk mz="404.886992" i="1230419.3" sn="8.15" a="1017.46" fwhm="0.001158" res="349696.4" algo="FTMS"/>
<pk mz="404.931359" i="3344602.0" sn="26.29" a="3135.55" fwhm="0.001035" res="391180.2" algo="FTMS"/>
<pk mz="405.009997" i="1561574.3" sn="10.99" a="1286.70" fwhm="0.001069" res="378774.0" algo="FTMS"/>
<pk mz="405.046309" i="4017899.8" sn="32.07" a="3835.03" fwhm="0.001047" res="386976.4" algo="FTMS"/>
<pk mz="405.057551" i="2105325.5" sn="15.65" a="1881.09" fwhm="0.001023" res="396085.5" algo="FTMS"/>
<pk mz="405.076982" i="3996400.5" sn="31.88" a="4110.84" fwhm="0.001095" res="369995.2" algo="FTMS"/>
<pk mz="405.082743" i="4977393.5" sn="40.30" a="5085.89" fwhm="0.001047" res="387043.1" algo="FTMS"/>
<pk mz="405.093919" i="1651955.3" sn="11.76" a="1643.38" fwhm="0.001151" res="352005.1" algo="FTMS"/>
<pk mz="405.106108" i="3067125.0" sn="23.91" a="2752.92" fwhm="0.000993" res="408009.7" algo="FTMS"/>
<pk mz="405.113317" i="1853174.1" sn="13.49" a="1433.01" fwhm="0.000994" res="407398.6" algo="FTMS"/>
<pk mz="405.119046" i="2018551.1" sn="14.91" a="1392.88" fwhm="0.000868" res="466502.2" algo="FTMS"/>
<pk mz="405.168532" i="2552062.8" sn="19.49" a="2341.88" fwhm="0.001061" res="381735.0" algo="FTMS"/>
<pk mz="405.176561" i="1233408.0" sn="8.17" a="821.72" fwhm="0.000927" res="437298.1" algo="FTMS"/>
<pk mz="405.204879" i="1136900.4" sn="7.34" a="769.32" fwhm="0.000965" res="419718.8" algo="FTMS"/>
<pk mz="406.041517" i="1834885.9" sn="13.33" a="1599.63" fwhm="0.001028" res="395030.6" algo="FTMS"/>
<pk mz="406.049718" i="1296519.3" sn="8.71" a="770.76" fwhm="0.000838" res="484650.4" algo="FTMS"/>
<pk mz="406.052886" i="3652487.8" sn="28.93" a="3496.76" fwhm="0.001042" res="389501.0" algo="FTMS"/>
<pk mz="406.077906" i="3450763.5" sn="27.20" a="3220.95" fwhm="0.001003" res="405025.7" algo="FTMS"/>
<pk mz="406.089271" i="3420557.3" sn="26.94" a="3408.52" fwhm="0.001095" res="370851.3" algo="FTMS"/>
<pk mz="406.114385" i="1172881.3" sn="7.65" a="933.66" fwhm="0.001183" res="343341.2" algo="FTMS"/>
<pk mz="406.125643" i="1692563.0" sn="12.11" a="1467.84" fwhm="0.001044" res="388832.2" algo="FTMS"/>
<pk mz="406.134638" i="13470612.0" sn="113.18" a="14297.77" fwhm="0.001062" res="382516.6" algo="FTMS"/>
<pk mz="406.171812" i="1205914.1" sn="7.93" a="846.86" fwhm="0.000971" res="418217.1" algo="FTMS"/>
<pk mz="406.928481" i="2246159.8" sn="16.86" a="2070.73" fwhm="0.001075" res="378711.5" algo="FTMS"/>
<pk mz="407.025649" i="2864670.8" sn="22.17" a="2530.52" fwhm="0.000976" res="417073.2" algo="FTMS"/>
<pk mz="407.061978" i="4849700.5" sn="39.20" a="4681.26" fwhm="0.001041" res="390980.0" algo="FTMS"/>
<pk mz="407.073239" i="2819110.3" sn="21.78" a="2546.47" fwhm="0.001027" res="396202.6" algo="FTMS"/>
<pk mz="407.092620" i="3293737.3" sn="25.85" a="3290.82" fwhm="0.001078" res="377655.5" algo="FTMS"/>
<pk mz="407.098356" i="3701290.0" sn="29.35" a="3549.74" fwhm="0.001022" res="398268.7" algo="FTMS"/>
<pk mz="407.101537" i="1464618.6" sn="10.15" a="1107.19" fwhm="0.000962" res="423384.7" algo="FTMS"/>
<pk mz="407.109655" i="1637163.9" sn="11.63" a="1234.07" fwhm="0.000977" res="416833.2" algo="FTMS"/>
<pk mz="407.111373" i="1318444.1" sn="8.90" a="970.43" fwhm="0.001007" res="404368.8" algo="FTMS"/>
<pk mz="407.134781" i="2298671.8" sn="17.31" a="2051.77" fwhm="0.001059" res="384480.7" algo="FTMS"/>
<pk mz="407.138027" i="2544176.3" sn="19.42" a="2150.64" fwhm="0.001010" res="403268.4" algo="FTMS"/>
<pk mz="407.147830" i="1936945.8" sn="14.21" a="1411.12" fwhm="0.000917" res="443915.2" algo="FTMS"/>
<pk mz="407.171104" i="1358133.4" sn="9.24" a="1042.20" fwhm="0.000973" res="418260.9" algo="FTMS"/>
<pk mz="407.184250" i="2202679.5" sn="16.49" a="2096.87" fwhm="0.001144" res="355964.0" algo="FTMS"/>
<pk mz="407.220577" i="1547837.1" sn="10.87" a="1099.39" fwhm="0.000873" res="466626.2" algo="FTMS"/>
<pk mz="408.057189" i="2463935.5" sn="18.73" a="2101.45" fwhm="0.001031" res="395656.7" algo="FTMS"/>
<pk mz="408.068578" i="18799810.0" sn="158.92" a="20455.10" fwhm="0.001083" res="376858.7" algo="FTMS"/>
<pk mz="408.093667" i="2387653.3" sn="18.07" a="2052.80" fwhm="0.000991" res="411808.6" algo="FTMS"/>
<pk mz="408.101868" i="1143238.6" sn="7.39" a="790.17" fwhm="0.000937" res="435694.6" algo="FTMS"/>
<pk mz="408.104975" i="5596359.0" sn="45.61" a="6043.56" fwhm="0.001100" res="370877.2" algo="FTMS"/>
<pk mz="408.141223" i="1182668.8" sn="7.73" a="839.86" fwhm="0.000979" res="416690.1" algo="FTMS"/>
<pk mz="408.151168" i="1179598.3" sn="7.70" a="917.92" fwhm="0.001035" res="394243.7" algo="FTMS"/>
<pk mz="408.881940" i="1198400.6" sn="7.79" a="851.67" fwhm="0.000922" res="443639.1" algo="FTMS"/>
<pk mz="409.004924" i="1185875.9" sn="7.68" a="686.79" fwhm="0.000824" res="496378.3" algo="FTMS"/>
<pk mz="409.011597" i="1351253.0" sn="9.08" a="1134.70" fwhm="0.000994" res="411465.8" algo="FTMS"/>
<pk mz="409.041240" i="5418329.5" sn="43.64" a="5583.47" fwhm="0.001083" res="377711.8" algo="FTMS"/>
<pk mz="409.052453" i="1441371.4" sn="9.85" a="957.54" fwhm="0.000922" res="443523.6" algo="FTMS"/>
<pk mz="409.071921" i="2228830.5" sn="16.54" a="2025.99" fwhm="0.001095" res="373423.7" algo="FTMS"/>
<pk mz="409.077641" i="5847391.5" sn="47.28" a="6199.38" fwhm="0.001117" res="366182.3" algo="FTMS"/>
<pk mz="409.088913" i="1633633.1" sn="11.48" a="1235.09" fwhm="0.000961" res="425746.8" algo="FTMS"/>
<pk mz="409.108303" i="4137316.0" sn="32.75" a="3915.50" fwhm="0.001040" res="393301.3" algo="FTMS"/>
<pk mz="409.113995" i="4359013.0" sn="34.64" a="4365.17" fwhm="0.001075" res="380589.1" algo="FTMS"/>
<pk mz="409.126996" i="1705319.1" sn="12.09" a="1244.03" fwhm="0.000900" res="454403.6" algo="FTMS"/>
<pk mz="409.144671" i="1736041.9" sn="12.35" a="1667.14" fwhm="0.001244" res="328805.4" algo="FTMS"/>
<pk mz="409.150551" i="2399594.8" sn="17.99" a="2370.86" fwhm="0.001130" res="362046.8" algo="FTMS"/>
<pk mz="409.163498" i="2110828.8" sn="15.54" a="1801.88" fwhm="0.001040" res="393371.4" algo="FTMS"/>
<pk mz="409.186784" i="1251184.5" sn="8.23" a="792.44" fwhm="0.000898" res="455485.1" algo="FTMS"/>
<pk mz="409.199823" i="1833842.5" sn="13.18" a="1651.07" fwhm="0.001078" res="379486.8" algo="FTMS"/>
<pk mz="410.036465" i="1748470.0" sn="12.46" a="1326.68" fwhm="0.000956" res="429112.9" algo="FTMS"/>
<pk mz="410.044688" i="1635831.4" sn="11.50" a="1329.41" fwhm="0.000973" res="421340.1" algo="FTMS"/>
<pk mz="410.072906" i="2748411.8" sn="20.95" a="2516.89" fwhm="0.001043" res="393284.3" algo="FTMS"/>
<pk mz="410.075384" i="6469116.0" sn="52.56" a="6785.60" fwhm="0.001068" res="384070.9" algo="FTMS"/>
<pk mz="410.084218" i="9115134.0" sn="75.04" a="9591.02" fwhm="0.001084" res="378351.5" algo="FTMS"/>
<pk mz="410.093194" i="1139967.0" sn="7.29" a="580.18" fwhm="0.000805" res="509599.3" algo="FTMS"/>
<pk mz="410.109227" i="3762177.5" sn="29.56" a="3777.09" fwhm="0.001102" res="372188.5" algo="FTMS"/>
<pk mz="410.120617" i="2388995.3" sn="17.90" a="2299.93" fwhm="0.001056" res="388506.6" algo="FTMS"/>
<pk mz="410.122054" i="1114115.5" sn="7.07" a="560.19" fwhm="0.000790" res="519180.0" algo="FTMS"/>
<pk mz="410.129582" i="1540100.8" sn="10.69" a="1278.17" fwhm="0.001281" res="320082.6" algo="FTMS"/>
<pk mz="410.879039" i="1298043.0" sn="8.63" a="956.18" fwhm="0.000953" res="431175.2" algo="FTMS"/>
<pk mz="411.020461" i="1146385.4" sn="7.34" a="832.70" fwhm="0.001119" res="367436.3" algo="FTMS"/>
<pk mz="411.047223" i="1126037.6" sn="7.17" a="681.24" fwhm="0.000860" res="477958.9" algo="FTMS"/>
<pk mz="411.048794" i="6355606.0" sn="51.60" a="6556.27" fwhm="0.001065" res="385924.4" algo="FTMS"/>
<pk mz="411.056842" i="5602967.0" sn="45.20" a="5741.60" fwhm="0.001055" res="389774.0" algo="FTMS"/>
<pk mz="411.068169" i="1285273.0" sn="8.52" a="796.81" fwhm="0.000844" res="487317.2" algo="FTMS"/>
<pk mz="411.093241" i="5538461.0" sn="44.65" a="5824.38" fwhm="0.001094" res="375941.1" algo="FTMS"/>
<pk mz="411.096527" i="4974237.5" sn="39.86" a="5247.49" fwhm="0.001094" res="375733.6" algo="FTMS"/>
<pk mz="411.114360" i="3349664.3" sn="26.06" a="3317.62" fwhm="0.001113" res="369224.0" algo="FTMS"/>
<pk mz="411.124029" i="1380257.9" sn="9.33" a="808.01" fwhm="0.000862" res="476952.7" algo="FTMS"/>
<pk mz="411.129610" i="3510434.8" sn="27.42" a="3279.24" fwhm="0.001049" res="391792.2" algo="FTMS"/>
<pk mz="411.142634" i="1354148.8" sn="9.11" a="981.02" fwhm="0.001007" res="408361.4" algo="FTMS"/>
<pk mz="411.165876" i="2729640.5" sn="20.79" a="3025.49" fwhm="0.001115" res="368884.2" algo="FTMS"/>
<pk mz="411.179085" i="1590442.5" sn="11.11" a="1278.87" fwhm="0.000949" res="433314.3" algo="FTMS"/>
<pk mz="411.202447" i="2251950.3" sn="16.73" a="1968.68" fwhm="0.001098" res="374621.2" algo="FTMS"/>
<pk mz="411.238846" i="1289652.0" sn="8.56" a="1181.74" fwhm="0.001128" res="364433.8" algo="FTMS"/>
<pk mz="412.052163" i="2181429.3" sn="16.13" a="2261.33" fwhm="0.001181" res="348886.4" algo="FTMS"/>
<pk mz="412.060250" i="1497398.5" sn="10.32" a="1371.54" fwhm="0.001237" res="333242.7" algo="FTMS"/>
<pk mz="412.087629" i="2720570.8" sn="20.71" a="2687.04" fwhm="0.001375" res="299735.0" algo="FTMS"/>
<pk mz="412.091804" i="5588795.5" sn="45.08" a="5284.20" fwhm="0.001020" res="404149.1" algo="FTMS"/>
<pk mz="412.099875" i="133943104.0" sn="1135.50" a="143220.77" fwhm="0.001076" res="382850.0" algo="FTMS"/>
<pk mz="412.991097" i="1294411.0" sn="8.60" a="1352.37" fwhm="0.001475" res="280017.5" algo="FTMS"/>
<pk mz="413.014983" i="1350990.8" sn="9.08" a="1399.93" fwhm="0.001278" res="323153.4" algo="FTMS"/>
<pk mz="413.036152" i="2849746.3" sn="21.81" a="2469.47" fwhm="0.001011" res="408709.1" algo="FTMS"/>
<pk mz="413.045829" i="1995987.8" sn="14.56" a="1641.90" fwhm="0.001014" res="407335.2" algo="FTMS"/>
<pk mz="413.072555" i="5370840.0" sn="43.23" a="5539.17" fwhm="0.001088" res="379511.9" algo="FTMS"/>
<pk mz="413.103266" i="10391517.0" sn="85.88" a="11424.75" fwhm="0.001099" res="375928.6" algo="FTMS"/>
<pk mz="413.108866" i="4085725.8" sn="32.31" a="4328.49" fwhm="0.001151" res="358789.8" algo="FTMS"/>
<pk mz="413.145326" i="3461603.8" sn="27.01" a="3251.14" fwhm="0.001026" res="402847.7" algo="FTMS"/>
<pk mz="413.181680" i="3473897.5" sn="27.11" a="3455.01" fwhm="0.001092" res="378209.7" algo="FTMS"/>
<pk mz="413.218175" i="2127855.3" sn="15.68" a="1994.90" fwhm="0.001093" res="378026.9" algo="FTMS"/>
<pk mz="413.254583" i="1583605.1" sn="11.05" a="1210.87" fwhm="0.000998" res="414289.0" algo="FTMS"/>
<pk mz="414.066929" i="4698231.5" sn="37.51" a="4853.87" fwhm="0.001085" res="381775.1" algo="FTMS"/>
<pk mz="414.075885" i="1280377.0" sn="8.48" a="826.61" fwhm="0.000947" res="437055.7" algo="FTMS"/>
<pk mz="414.100927" i="1979517.0" sn="14.41" a="1931.59" fwhm="0.001126" res="367774.7" algo="FTMS"/>
<pk mz="414.104147" i="3566717.5" sn="27.90" a="4173.90" fwhm="0.001225" res="338064.4" algo="FTMS"/>
<pk mz="414.988984" i="1343500.4" sn="9.01" a="1104.21" fwhm="0.001021" res="406502.9" algo="FTMS"/>
<pk mz="415.030757" i="1674771.3" sn="11.82" a="1262.88" fwhm="0.000954" res="435260.5" algo="FTMS"/>
<pk mz="415.051851" i="2760982.5" sn="21.05" a="2923.93" fwhm="0.001153" res="359882.4" algo="FTMS"/>
<pk mz="415.067120" i="1682713.1" sn="11.89" a="1817.14" fwhm="0.001522" res="272639.8" algo="FTMS"/>
<pk mz="415.083368" i="21848348.0" sn="183.21" a="24306.57" fwhm="0.001116" res="371885.2" algo="FTMS"/>
<pk mz="415.088124" i="3691292.5" sn="28.96" a="3655.07" fwhm="0.001051" res="394964.7" algo="FTMS"/>
<pk mz="415.124584" i="2840866.5" sn="21.73" a="2801.09" fwhm="0.001095" res="379040.4" algo="FTMS"/>
<pk mz="415.160920" i="2784040.3" sn="21.25" a="2621.09" fwhm="0.001045" res="397244.2" algo="FTMS"/>
<pk mz="415.194879" i="2045229.8" sn="14.97" a="1893.24" fwhm="0.001115" res="372477.4" algo="FTMS"/>
<pk mz="415.197399" i="3485486.3" sn="27.21" a="3653.60" fwhm="0.001102" res="376815.6" algo="FTMS"/>
<pk mz="415.219886" i="1172401.9" sn="7.56" a="860.99" fwhm="0.001047" res="396501.0" algo="FTMS"/>
<pk mz="415.233707" i="1722164.1" sn="12.23" a="1303.88" fwhm="0.000929" res="446754.6" algo="FTMS"/>
<pk mz="416.025966" i="1765044.9" sn="12.59" a="1807.06" fwhm="0.001210" res="343685.8" algo="FTMS"/>
<pk mz="416.062373" i="1270202.9" sn="8.39" a="772.07" fwhm="0.000873" res="476724.9" algo="FTMS"/>
<pk mz="416.073670" i="2538940.8" sn="19.16" a="2239.38" fwhm="0.001044" res="398483.1" algo="FTMS"/>
<pk mz="416.086820" i="2141118.8" sn="15.78" a="1854.19" fwhm="0.001010" res="411968.9" algo="FTMS"/>
<pk mz="416.156224" i="1296586.1" sn="8.61" a="924.38" fwhm="0.000967" res="430534.0" algo="FTMS"/>
<pk mz="416.192577" i="1322192.0" sn="8.83" a="996.49" fwhm="0.000958" res="434635.8" algo="FTMS"/>
<pk mz="417.031016" i="1363801.3" sn="9.18" a="1149.57" fwhm="0.001070" res="389840.3" algo="FTMS"/>
<pk mz="417.046360" i="2503771.8" sn="18.86" a="2407.31" fwhm="0.001067" res="390860.5" algo="FTMS"/>
<pk mz="417.057579" i="1223005.6" sn="7.98" a="874.90" fwhm="0.001141" res="365428.2" algo="FTMS"/>
<pk mz="417.067459" i="2672223.3" sn="20.30" a="2248.61" fwhm="0.001009" res="413175.6" algo="FTMS"/>
<pk mz="417.076988" i="43545184.0" sn="367.53" a="50042.57" fwhm="0.001121" res="372026.5" algo="FTMS"/>
<pk mz="417.078339" i="1917537.0" sn="13.88" a="1129.36" fwhm="0.000552" res="755015.8" algo="FTMS"/>
<pk mz="417.080391" i="6555233.5" sn="53.28" a="7626.52" fwhm="0.001179" res="353803.4" algo="FTMS"/>
<pk mz="417.082634" i="1803617.8" sn="12.92" a="1793.98" fwhm="0.001218" res="342489.8" algo="FTMS"/>
<pk mz="417.086027" i="1834338.3" sn="13.18" a="1732.25" fwhm="0.001090" res="382634.5" algo="FTMS"/>
<pk mz="417.103872" i="5739109.0" sn="46.35" a="6114.63" fwhm="0.001077" res="387124.8" algo="FTMS"/>
<pk mz="417.140308" i="1768043.3" sn="12.61" a="1576.33" fwhm="0.001034" res="403568.7" algo="FTMS"/>
<pk mz="417.210469" i="123032184.0" sn="1042.80" a="133510.81" fwhm="0.001108" res="376675.5" algo="FTMS"/>
<pk mz="418.041566" i="1510143.8" sn="10.42" a="1524.34" fwhm="0.001244" res="335963.4" algo="FTMS"/>
<pk mz="418.078101" i="1517061.8" sn="10.48" a="1327.12" fwhm="0.001129" res="370362.7" algo="FTMS"/>
<pk mz="418.080351" i="4664070.0" sn="37.22" a="4868.20" fwhm="0.001119" res="373653.8" algo="FTMS"/>
<pk mz="418.089192" i="2145031.5" sn="15.82" a="2168.83" fwhm="0.001144" res="365415.3" algo="FTMS"/>
<pk mz="418.213819" i="26284828.0" sn="220.89" a="30278.47" fwhm="0.001151" res="363288.4" algo="FTMS"/>
<pk mz="418.947015" i="3018134.0" sn="22.99" a="2797.30" fwhm="0.001048" res="399866.2" algo="FTMS"/>
<pk mz="419.025564" i="2609059.0" sn="19.55" a="2361.45" fwhm="0.001061" res="395052.0" algo="FTMS"/>
<pk mz="419.062023" i="3191209.0" sn="24.44" a="2860.72" fwhm="0.001010" res="414935.2" algo="FTMS"/>
<pk mz="419.073271" i="1593514.9" sn="11.01" a="1216.00" fwhm="0.000971" res="431386.4" algo="FTMS"/>
<pk mz="419.092708" i="2550702.3" sn="19.06" a="2208.20" fwhm="0.001003" res="417826.2" algo="FTMS"/>
<pk mz="419.098344" i="3322799.0" sn="25.55" a="3847.55" fwhm="0.001184" res="353991.5" algo="FTMS"/>
<pk mz="419.109682" i="1544369.0" sn="10.60" a="1293.30" fwhm="0.001015" res="412911.9" algo="FTMS"/>
<pk mz="419.134772" i="1875893.1" sn="13.39" a="1734.92" fwhm="0.001151" res="364303.6" algo="FTMS"/>
<pk mz="419.145891" i="1478839.0" sn="10.05" a="1006.51" fwhm="0.000956" res="438615.0" algo="FTMS"/>
<pk mz="419.155835" i="1181368.6" sn="7.55" a="1079.96" fwhm="0.001270" res="330044.8" algo="FTMS"/>
<pk mz="419.184272" i="1539773.4" sn="10.56" a="1324.95" fwhm="0.001080" res="387998.3" algo="FTMS"/>
<pk mz="419.192278" i="1564094.8" sn="10.76" a="1174.49" fwhm="0.000999" res="419721.8" algo="FTMS"/>
<pk mz="419.206307" i="3778497.0" sn="29.38" a="4302.79" fwhm="0.001164" res="360043.8" algo="FTMS"/>
<pk mz="419.217223" i="3014083.0" sn="22.95" a="3191.44" fwhm="0.001175" res="356864.4" algo="FTMS"/>
<pk mz="420.057228" i="14203983.0" sn="117.02" a="15623.02" fwhm="0.001124" res="373725.1" algo="FTMS"/>
<pk mz="420.066170" i="9301073.0" sn="75.80" a="10062.49" fwhm="0.001117" res="376041.4" algo="FTMS"/>
<pk mz="420.068557" i="11795537.0" sn="96.77" a="13444.51" fwhm="0.001160" res="362188.4" algo="FTMS"/>
<pk mz="420.093663" i="1684309.6" sn="11.77" a="1390.22" fwhm="0.001061" res="395891.1" algo="FTMS"/>
<pk mz="420.104906" i="1556823.5" sn="10.70" a="1470.63" fwhm="0.001126" res="373222.4" algo="FTMS"/>
<pk mz="420.151128" i="1554527.3" sn="10.68" a="1360.91" fwhm="0.001109" res="378992.6" algo="FTMS"/>
<pk mz="420.187592" i="1260645.4" sn="8.21" a="949.74" fwhm="0.001023" res="410743.3" algo="FTMS"/>
<pk mz="420.209965" i="1180777.1" sn="7.54" a="1126.33" fwhm="0.001438" res="292242.1" algo="FTMS"/>
<pk mz="420.944157" i="2152677.0" sn="15.71" a="2224.65" fwhm="0.001234" res="341037.6" algo="FTMS"/>
<pk mz="421.041241" i="4521205.5" sn="35.62" a="5186.79" fwhm="0.001210" res="347875.3" algo="FTMS"/>
<pk mz="421.052492" i="1458167.3" sn="9.87" a="1144.95" fwhm="0.000996" res="422685.0" algo="FTMS"/>
<pk mz="421.060551" i="2689272.5" sn="20.22" a="2686.90" fwhm="0.001108" res="379906.4" algo="FTMS"/>
<pk mz="421.071983" i="1500922.5" sn="10.23" a="1058.50" fwhm="0.000938" res="449004.8" algo="FTMS"/>
<pk mz="421.077658" i="4746491.5" sn="37.52" a="4926.04" fwhm="0.001115" res="377630.6" algo="FTMS"/>
<pk mz="421.080888" i="6059260.0" sn="48.55" a="6930.99" fwhm="0.001166" res="361015.8" algo="FTMS"/>
<pk mz="421.088943" i="2024701.4" sn="14.63" a="1910.03" fwhm="0.001122" res="375361.0" algo="FTMS"/>
<pk mz="421.108296" i="4436224.5" sn="34.91" a="4488.25" fwhm="0.001104" res="381561.9" algo="FTMS"/>
<pk mz="421.113985" i="2852097.8" sn="21.59" a="3069.04" fwhm="0.001183" res="355869.5" algo="FTMS"/>
<pk mz="421.117214" i="2111234.3" sn="15.36" a="2002.53" fwhm="0.001087" res="387362.1" algo="FTMS"/>
<pk mz="421.125257" i="1143043.5" sn="7.22" a="956.96" fwhm="0.001331" res="316309.8" algo="FTMS"/>
<pk mz="421.150520" i="1941511.8" sn="13.93" a="1782.04" fwhm="0.001114" res="378090.4" algo="FTMS"/>
<pk mz="421.163519" i="1986826.0" sn="14.32" a="1668.72" fwhm="0.001019" res="413165.8" algo="FTMS"/>
<pk mz="421.199984" i="1526032.3" sn="10.44" a="1477.36" fwhm="0.001190" res="353958.5" algo="FTMS"/>
<pk mz="421.226521" i="7592212.5" sn="61.44" a="8524.56" fwhm="0.001167" res="360964.8" algo="FTMS"/>
<pk mz="422.042377" i="1935775.4" sn="13.89" a="1758.15" fwhm="0.001136" res="371570.5" algo="FTMS"/>
<pk mz="422.072964" i="3195812.8" sn="24.48" a="3248.25" fwhm="0.001119" res="377307.2" algo="FTMS"/>
<pk mz="422.084216" i="120231336.0" sn="1008.34" a="135705.80" fwhm="0.001137" res="371135.0" algo="FTMS"/>
<pk mz="422.109370" i="1228970.9" sn="7.94" a="829.36" fwhm="0.000874" res="482864.3" algo="FTMS"/>
<pk mz="422.120644" i="2375596.8" sn="17.58" a="2354.44" fwhm="0.001087" res="388462.0" algo="FTMS"/>
<pk mz="422.229856" i="1803711.5" sn="12.77" a="1478.40" fwhm="0.001035" res="407923.9" algo="FTMS"/>
<pk mz="422.897479" i="8012338.0" sn="64.97" a="8996.48" fwhm="0.001158" res="365340.8" algo="FTMS"/>
<pk mz="423.020442" i="2236487.0" sn="16.41" a="1915.65" fwhm="0.001014" res="417005.5" algo="FTMS"/>
<pk mz="423.049568" i="1655116.0" sn="11.52" a="1340.68" fwhm="0.000941" res="449410.6" algo="FTMS"/>
<pk mz="423.056895" i="5448269.5" sn="43.41" a="6011.56" fwhm="0.001154" res="366616.5" algo="FTMS"/>
<pk mz="423.068198" i="1781583.3" sn="12.59" a="1415.48" fwhm="0.000966" res="438037.8" algo="FTMS"/>
<pk mz="423.073902" i="7056976.0" sn="56.94" a="7966.43" fwhm="0.001165" res="363032.0" algo="FTMS"/>
<pk mz="423.087595" i="14077523.0" sn="115.95" a="16121.15" fwhm="0.001152" res="367248.6" algo="FTMS"/>
<pk mz="423.093269" i="4797011.5" sn="37.94" a="5417.64" fwhm="0.001144" res="369891.6" algo="FTMS"/>
<pk mz="423.096452" i="1347668.1" sn="8.94" a="1235.49" fwhm="0.001223" res="345955.3" algo="FTMS"/>
<pk mz="423.104523" i="1526869.5" sn="10.45" a="1183.40" fwhm="0.000982" res="430892.0" algo="FTMS"/>
<pk mz="423.124017" i="3069016.8" sn="23.41" a="2887.98" fwhm="0.001086" res="389496.3" algo="FTMS"/>
<pk mz="423.129722" i="3430489.8" sn="26.45" a="3470.87" fwhm="0.001089" res="388377.8" algo="FTMS"/>
<pk mz="423.142661" i="1910876.0" sn="13.67" a="1567.14" fwhm="0.001011" res="418589.8" algo="FTMS"/>
<pk mz="423.160670" i="1151967.1" sn="7.29" a="1028.19" fwhm="0.001182" res="358103.5" algo="FTMS"/>
<pk mz="423.166104" i="1762912.1" sn="12.43" a="1557.31" fwhm="0.001059" res="399775.2" algo="FTMS"/>
<pk mz="423.179094" i="2041442.4" sn="14.77" a="1861.66" fwhm="0.001053" res="401884.6" algo="FTMS"/>
<pk mz="423.238976" i="1756780.6" sn="12.38" a="1772.43" fwhm="0.001228" res="344651.3" algo="FTMS"/>
<pk mz="424.052191" i="1882873.4" sn="13.44" a="1928.81" fwhm="0.001134" res="373831.7" algo="FTMS"/>
<pk mz="424.060268" i="1479674.8" sn="10.05" a="1136.73" fwhm="0.000954" res="444278.8" algo="FTMS"/>
<pk mz="424.073451" i="1843453.1" sn="13.11" a="1874.98" fwhm="0.001213" res="349475.6" algo="FTMS"/>
<pk mz="424.088520" i="4363007.5" sn="34.29" a="4523.17" fwhm="0.001119" res="379145.0" algo="FTMS"/>
<pk mz="424.091029" i="1952256.1" sn="14.02" a="1958.13" fwhm="0.001205" res="351884.9" algo="FTMS"/>
<pk mz="424.096653" i="1163777.1" sn="7.39" a="895.05" fwhm="0.001007" res="421168.5" algo="FTMS"/>
<pk mz="424.099919" i="3943169.8" sn="30.76" a="4219.64" fwhm="0.001088" res="389751.9" algo="FTMS"/>
<pk mz="424.124920" i="1761030.0" sn="12.41" a="1414.08" fwhm="0.000961" res="441281.9" algo="FTMS"/>
<pk mz="424.132758" i="1130247.4" sn="7.11" a="802.78" fwhm="0.001108" res="382618.9" algo="FTMS"/>
<pk mz="424.136235" i="1508616.0" sn="10.29" a="1256.10" fwhm="0.001072" res="395527.5" algo="FTMS"/>
<pk mz="424.145143" i="1501449.5" sn="10.23" a="1174.60" fwhm="0.000969" res="437842.5" algo="FTMS"/>
<pk mz="424.894546" i="7295884.0" sn="58.94" a="8605.40" fwhm="0.001154" res="368131.5" algo="FTMS"/>
<pk mz="425.036133" i="2981285.0" sn="22.67" a="2975.87" fwhm="0.001109" res="383109.5" algo="FTMS"/>
<pk mz="425.064518" i="6726570.0" sn="54.15" a="7693.25" fwhm="0.001143" res="372027.7" algo="FTMS"/>
<pk mz="425.071053" i="3059627.3" sn="23.33" a="2879.55" fwhm="0.001241" res="342637.6" algo="FTMS"/>
<pk mz="425.072557" i="5983147.5" sn="47.91" a="6966.82" fwhm="0.001216" res="349617.5" algo="FTMS"/>
<pk mz="425.083868" i="1251757.4" sn="8.13" a="824.18" fwhm="0.000878" res="484350.4" algo="FTMS"/>
<pk mz="425.091962" i="1309486.9" sn="8.62" a="1427.24" fwhm="0.001347" res="315608.7" algo="FTMS"/>
<pk mz="425.108937" i="4172721.8" sn="32.69" a="4669.34" fwhm="0.001139" res="373359.0" algo="FTMS"/>
<pk mz="425.112205" i="1961394.4" sn="14.10" a="1849.60" fwhm="0.001152" res="369107.0" algo="FTMS"/>
<pk mz="425.145351" i="2705336.3" sn="20.35" a="2532.86" fwhm="0.001054" res="403206.3" algo="FTMS"/>
<pk mz="425.158407" i="1386938.5" sn="9.27" a="1319.13" fwhm="0.001251" res="339790.2" algo="FTMS"/>
<pk mz="425.181715" i="2037182.6" sn="14.73" a="1872.06" fwhm="0.001093" res="389121.0" algo="FTMS"/>
<pk mz="425.194928" i="1611968.9" sn="11.16" a="1546.21" fwhm="0.001188" res="357929.2" algo="FTMS"/>
<pk mz="425.218156" i="1435333.0" sn="9.67" a="1274.58" fwhm="0.001189" res="357526.8" algo="FTMS"/>
<pk mz="426.039457" i="1227605.6" sn="7.93" a="1209.35" fwhm="0.001199" res="355377.9" algo="FTMS"/>
<pk mz="426.067897" i="3477082.8" sn="26.84" a="3738.34" fwhm="0.001181" res="360892.0" algo="FTMS"/>
<pk mz="426.070246" i="1649243.1" sn="11.47" a="1350.31" fwhm="0.001029" res="414146.6" algo="FTMS"/>
<pk mz="426.075871" i="1392732.1" sn="9.31" a="1082.15" fwhm="0.001029" res="414122.0" algo="FTMS"/>
<pk mz="426.104293" i="2714721.3" sn="20.43" a="2691.07" fwhm="0.001043" res="408672.6" algo="FTMS"/>
<pk mz="426.115560" i="6278243.0" sn="50.38" a="7415.68" fwhm="0.001218" res="349825.1" algo="FTMS"/>
<pk mz="426.140569" i="1855591.6" sn="13.21" a="1499.37" fwhm="0.001025" res="415638.6" algo="FTMS"/>
<pk mz="426.891580" i="2590445.0" sn="19.38" a="3149.87" fwhm="0.001346" res="317220.5" algo="FTMS"/>
<pk mz="427.030753" i="1351173.9" sn="8.96" a="1312.77" fwhm="0.001247" res="342538.1" algo="FTMS"/>
<pk mz="427.051888" i="4257033.5" sn="33.39" a="4730.73" fwhm="0.001190" res="358852.2" algo="FTMS"/>
<pk mz="427.061559" i="2450699.5" sn="18.21" a="2258.71" fwhm="0.001099" res="388443.7" algo="FTMS"/>
<pk mz="427.067021" i="1372684.4" sn="9.14" a="1198.86" fwhm="0.001086" res="393373.4" algo="FTMS"/>
<pk mz="427.088184" i="4647184.0" sn="36.67" a="5101.68" fwhm="0.001168" res="365627.8" algo="FTMS"/>
<pk mz="427.118959" i="3479829.8" sn="26.86" a="3660.91" fwhm="0.001153" res="370594.7" algo="FTMS"/>
<pk mz="427.124626" i="2851606.8" sn="21.58" a="2678.52" fwhm="0.001081" res="395206.8" algo="FTMS"/>
<pk mz="427.161000" i="2314525.3" sn="17.06" a="2088.59" fwhm="0.001033" res="413440.5" algo="FTMS"/>
<pk mz="427.197453" i="2676515.8" sn="20.10" a="2689.84" fwhm="0.001103" res="387334.3" algo="FTMS"/>
<pk mz="427.233626" i="2368298.3" sn="17.51" a="2452.56" fwhm="0.001223" res="349299.2" algo="FTMS"/>
<pk mz="428.026052" i="1291704.5" sn="8.46" a="1035.35" fwhm="0.001186" res="361004.0" algo="FTMS"/>
<pk mz="428.082533" i="1861058.8" sn="13.25" a="1890.52" fwhm="0.001444" res="296461.2" algo="FTMS"/>
<pk mz="428.094797" i="1359300.9" sn="9.03" a="903.85" fwhm="0.001000" res="428178.8" algo="FTMS"/>
<pk mz="428.119906" i="1217737.5" sn="7.84" a="796.55" fwhm="0.000893" res="479592.6" algo="FTMS"/>
<pk mz="428.489189" i="1335692.3" sn="8.83" a="1182.25" fwhm="0.001289" res="332478.8" algo="FTMS"/>
<pk mz="429.009876" i="1470314.9" sn="9.96" a="1065.98" fwhm="0.000971" res="441817.8" algo="FTMS"/>
<pk mz="429.031213" i="1695598.8" sn="11.86" a="1334.43" fwhm="0.000981" res="437227.9" algo="FTMS"/>
<pk mz="429.046437" i="1940081.5" sn="13.91" a="1808.98" fwhm="0.001131" res="379251.5" algo="FTMS"/>
<pk mz="429.067442" i="4619893.5" sn="36.44" a="4986.73" fwhm="0.001156" res="371046.9" algo="FTMS"/>
<pk mz="429.082524" i="1168504.1" sn="7.42" a="787.27" fwhm="0.000967" res="443891.4" algo="FTMS"/>
<pk mz="429.094038" i="1157626.3" sn="7.33" a="1142.38" fwhm="0.001445" res="296958.8" algo="FTMS"/>
<pk mz="429.103825" i="3483260.0" sn="26.59" a="3762.07" fwhm="0.001163" res="368871.9" algo="FTMS"/>
<pk mz="429.140259" i="2694786.5" sn="20.04" a="2614.43" fwhm="0.001160" res="370048.4" algo="FTMS"/>
<pk mz="429.176624" i="2885257.3" sn="21.62" a="2966.49" fwhm="0.001163" res="369144.5" algo="FTMS"/>
<pk mz="429.210568" i="1313679.5" sn="8.55" a="1042.12" fwhm="0.001047" res="409846.2" algo="FTMS"/>
<pk mz="429.213005" i="3248784.0" sn="24.64" a="3445.53" fwhm="0.001175" res="365329.2" algo="FTMS"/>
<pk mz="429.249359" i="1920662.5" sn="13.60" a="1593.53" fwhm="0.000981" res="437472.6" algo="FTMS"/>
<pk mz="430.041856" i="1575207.9" sn="10.72" a="1655.27" fwhm="0.001333" res="322527.7" algo="FTMS"/>
<pk mz="430.071100" i="1180589.3" sn="7.44" a="1172.58" fwhm="0.001545" res="278425.2" algo="FTMS"/>
<pk mz="430.077993" i="1391534.5" sn="9.20" a="1507.45" fwhm="0.001442" res="298154.6" algo="FTMS"/>
<pk mz="430.110461" i="2056500.5" sn="14.73" a="1771.09" fwhm="0.001047" res="410711.7" algo="FTMS"/>
<pk mz="430.143627" i="1258042.6" sn="8.09" a="948.00" fwhm="0.001089" res="394852.1" algo="FTMS"/>
<pk mz="430.972671" i="3145684.0" sn="23.78" a="3437.25" fwhm="0.001190" res="362032.7" algo="FTMS"/>
<pk mz="431.025559" i="2928094.0" sn="21.97" a="3136.74" fwhm="0.001222" res="352745.4" algo="FTMS"/>
<pk mz="431.046781" i="1932257.9" sn="13.69" a="1793.20" fwhm="0.001102" res="391052.9" algo="FTMS"/>
<pk mz="431.056283" i="1223651.6" sn="7.80" a="719.67" fwhm="0.000855" res="503908.4" algo="FTMS"/>
<pk mz="431.062070" i="2612708.8" sn="19.35" a="2447.99" fwhm="0.001063" res="405662.2" algo="FTMS"/>
<pk mz="431.083094" i="3523048.8" sn="26.92" a="4074.90" fwhm="0.001276" res="337915.1" algo="FTMS"/>
<pk mz="431.092462" i="3982314.3" sn="30.74" a="3128.31" fwhm="0.000938" res="459486.3" algo="FTMS"/>
<pk mz="431.093628" i="7025642.5" sn="56.04" a="7053.39" fwhm="0.001035" res="416538.2" algo="FTMS"/>
<pk mz="431.098386" i="7969771.5" sn="63.89" a="9852.38" fwhm="0.001242" res="347085.6" algo="FTMS"/>
<pk mz="431.101627" i="5010412.0" sn="39.29" a="5661.04" fwhm="0.001200" res="359352.5" algo="FTMS"/>
<pk mz="431.119552" i="1764335.4" sn="12.30" a="1611.93" fwhm="0.001082" res="398567.5" algo="FTMS"/>
<pk mz="431.134759" i="1129970.3" sn="7.02" a="727.63" fwhm="0.000981" res="439560.7" algo="FTMS"/>
<pk mz="431.147753" i="1179636.6" sn="7.43" a="740.05" fwhm="0.001002" res="430498.3" algo="FTMS"/>
<pk mz="431.156030" i="2230774.3" sn="16.17" a="2722.59" fwhm="0.001317" res="327393.9" algo="FTMS"/>
<pk mz="431.192216" i="2807805.0" sn="20.97" a="2974.91" fwhm="0.001185" res="363933.0" algo="FTMS"/>
<pk mz="431.226184" i="9800707.0" sn="79.12" a="11646.88" fwhm="0.001197" res="360306.3" algo="FTMS"/>
<pk mz="431.228715" i="2125315.8" sn="15.30" a="1827.30" fwhm="0.001054" res="409284.5" algo="FTMS"/>
<pk mz="432.020907" i="1376152.1" sn="9.07" a="1205.98" fwhm="0.001195" res="361416.6" algo="FTMS"/>
<pk mz="432.057313" i="2459807.0" sn="18.08" a="2473.92" fwhm="0.001167" res="370140.4" algo="FTMS"/>
<pk mz="432.068533" i="1602209.1" sn="10.95" a="1558.47" fwhm="0.001189" res="363462.9" algo="FTMS"/>
<pk mz="432.077575" i="3853474.8" sn="29.67" a="4037.37" fwhm="0.001160" res="372352.9" algo="FTMS"/>
<pk mz="432.093524" i="1610661.8" sn="11.02" a="1433.64" fwhm="0.001177" res="367187.4" algo="FTMS"/>
<pk mz="432.096986" i="1348262.4" sn="8.83" a="1154.50" fwhm="0.001126" res="383831.7" algo="FTMS"/>
<pk mz="432.101728" i="1824679.4" sn="12.80" a="1601.29" fwhm="0.001116" res="387126.6" algo="FTMS"/>
<pk mz="432.105093" i="1391016.0" sn="9.19" a="1219.28" fwhm="0.001164" res="371140.0" algo="FTMS"/>
<pk mz="432.187497" i="1382583.5" sn="9.12" a="1235.39" fwhm="0.001208" res="357889.0" algo="FTMS"/>
<pk mz="432.229511" i="2356927.5" sn="17.22" a="2132.70" fwhm="0.001026" res="421400.7" algo="FTMS"/>
<pk mz="432.969548" i="1320267.5" sn="8.60" a="922.26" fwhm="0.000962" res="449990.9" algo="FTMS"/>
<pk mz="432.999555" i="1355857.1" sn="8.90" a="1021.85" fwhm="0.000992" res="436702.9" algo="FTMS"/>
<pk mz="433.004853" i="1288018.1" sn="8.33" a="822.08" fwhm="0.000879" res="492387.3" algo="FTMS"/>
<pk mz="433.041261" i="2712921.0" sn="20.18" a="2578.52" fwhm="0.001071" res="404148.2" algo="FTMS"/>
<pk mz="433.052533" i="1607003.3" sn="10.98" a="1581.08" fwhm="0.001232" res="351539.0" algo="FTMS"/>
<pk mz="433.062246" i="1193565.0" sn="7.55" a="790.67" fwhm="0.001006" res="430355.8" algo="FTMS"/>
<pk mz="433.071955" i="13559135.0" sn="110.37" a="16444.94" fwhm="0.001223" res="354039.8" algo="FTMS"/>
<pk mz="433.077574" i="3385696.0" sn="25.77" a="3331.10" fwhm="0.001070" res="404911.6" algo="FTMS"/>
<pk mz="433.088817" i="2010466.1" sn="14.34" a="2144.71" fwhm="0.001238" res="349820.0" algo="FTMS"/>
<pk mz="433.098886" i="1464420.0" sn="9.80" a="1348.75" fwhm="0.001203" res="360139.2" algo="FTMS"/>
<pk mz="433.108312" i="2572133.8" sn="19.01" a="2414.87" fwhm="0.001107" res="391120.4" algo="FTMS"/>
<pk mz="433.114018" i="3117415.0" sn="23.54" a="3272.38" fwhm="0.001195" res="362472.6" algo="FTMS"/>
<pk mz="433.125208" i="1279209.0" sn="8.26" a="1246.64" fwhm="0.001260" res="343620.0" algo="FTMS"/>
<pk mz="433.135229" i="1347946.9" sn="8.83" a="1290.83" fwhm="0.001242" res="348849.4" algo="FTMS"/>
<pk mz="433.150476" i="1520237.9" sn="10.26" a="1132.85" fwhm="0.001060" res="408811.4" algo="FTMS"/>
<pk mz="433.161716" i="2568048.0" sn="18.98" a="2473.06" fwhm="0.001104" res="392357.7" algo="FTMS"/>
<pk mz="433.163475" i="1385584.3" sn="9.14" a="964.27" fwhm="0.001026" res="422251.2" algo="FTMS"/>
<pk mz="433.171571" i="1235057.9" sn="7.89" a="908.88" fwhm="0.000962" res="450273.4" algo="FTMS"/>
<pk mz="433.199898" i="1715063.3" sn="11.88" a="1302.21" fwhm="0.000999" res="433780.1" algo="FTMS"/>
<pk mz="433.205394" i="1680248.4" sn="11.59" a="1489.74" fwhm="0.001208" res="358512.1" algo="FTMS"/>
<pk mz="434.036525" i="1757207.4" sn="12.23" a="1412.49" fwhm="0.000978" res="443787.7" algo="FTMS"/>
<pk mz="434.072869" i="2365470.3" sn="17.29" a="2189.63" fwhm="0.001088" res="399086.4" algo="FTMS"/>
<pk mz="434.075258" i="1433630.9" sn="9.54" a="1116.39" fwhm="0.000968" res="448542.1" algo="FTMS"/>
<pk mz="434.081840" i="16825888.0" sn="137.53" a="20349.40" fwhm="0.001208" res="359197.2" algo="FTMS"/>
<pk mz="434.084171" i="3493920.5" sn="26.67" a="3980.26" fwhm="0.001210" res="358712.5" algo="FTMS"/>
<pk mz="434.093137" i="1128482.3" sn="7.00" a="809.71" fwhm="0.000981" res="442289.5" algo="FTMS"/>
<pk mz="434.109338" i="1843493.4" sn="12.95" a="1689.51" fwhm="0.001123" res="386724.6" algo="FTMS"/>
<pk mz="434.166840" i="1592368.5" sn="10.86" a="1214.46" fwhm="0.000967" res="448812.8" algo="FTMS"/>
<pk mz="434.203062" i="1544503.5" sn="10.46" a="1768.03" fwhm="0.001413" res="307372.0" algo="FTMS"/>
<pk mz="435.020446" i="2943189.8" sn="22.09" a="3406.97" fwhm="0.001232" res="353017.6" algo="FTMS"/>
<pk mz="435.056872" i="4756188.5" sn="37.17" a="5320.79" fwhm="0.001206" res="360598.9" algo="FTMS"/>
<pk mz="435.068302" i="2038494.9" sn="14.57" a="2034.46" fwhm="0.001153" res="377416.5" algo="FTMS"/>
<pk mz="435.087624" i="13016803.0" sn="105.86" a="16592.69" fwhm="0.001244" res="349871.3" algo="FTMS"/>
<pk mz="435.093296" i="5627620.0" sn="44.41" a="6436.67" fwhm="0.001226" res="355027.9" algo="FTMS"/>
<pk mz="435.096511" i="3055332.5" sn="23.02" a="3085.73" fwhm="0.001166" res="373289.6" algo="FTMS"/>
<pk mz="435.104545" i="1660134.0" sn="11.42" a="1361.46" fwhm="0.000988" res="440501.3" algo="FTMS"/>
<pk mz="435.123835" i="1277161.8" sn="8.24" a="1183.84" fwhm="0.001180" res="368736.8" algo="FTMS"/>
<pk mz="435.129710" i="3395307.0" sn="25.85" a="3844.29" fwhm="0.001234" res="352562.5" algo="FTMS"/>
<pk mz="435.132983" i="1672171.5" sn="11.52" a="1573.41" fwhm="0.001130" res="385048.4" algo="FTMS"/>
<pk mz="435.142779" i="1282797.5" sn="8.28" a="1309.57" fwhm="0.001498" res="290411.4" algo="FTMS"/>
<pk mz="435.166098" i="1586674.0" sn="10.81" a="1597.86" fwhm="0.001232" res="353140.3" algo="FTMS"/>
<pk mz="435.170239" i="1159154.8" sn="7.26" a="745.93" fwhm="0.001026" res="423964.2" algo="FTMS"/>
<pk mz="435.179200" i="2456820.5" sn="18.05" a="2229.18" fwhm="0.001098" res="396318.3" algo="FTMS"/>
<pk mz="435.215645" i="2488571.8" sn="18.31" a="2832.28" fwhm="0.001277" res="340746.5" algo="FTMS"/>
<pk mz="436.052156" i="3054495.5" sn="23.02" a="3678.52" fwhm="0.001316" res="331328.5" algo="FTMS"/>
<pk mz="436.057837" i="2779552.5" sn="20.73" a="3014.45" fwhm="0.001245" res="350332.6" algo="FTMS"/>
<pk mz="436.060224" i="1317793.0" sn="8.57" a="1187.77" fwhm="0.001156" res="377142.0" algo="FTMS"/>
<pk mz="436.088449" i="2744742.5" sn="20.44" a="2856.38" fwhm="0.001205" res="361901.7" algo="FTMS"/>
<pk mz="436.099865" i="49037224.0" sn="405.37" a="61124.66" fwhm="0.001231" res="354260.4" algo="FTMS"/>
<pk mz="436.108744" i="1824682.6" sn="12.79" a="1739.74" fwhm="0.001142" res="381838.5" algo="FTMS"/>
<pk mz="436.124828" i="1341613.8" sn="8.77" a="1086.02" fwhm="0.001089" res="400623.3" algo="FTMS"/>
<pk mz="436.136404" i="1265840.0" sn="8.14" a="1135.78" fwhm="0.001193" res="365441.7" algo="FTMS"/>
<pk mz="436.182398" i="1193657.1" sn="7.54" a="763.93" fwhm="0.000980" res="444934.9" algo="FTMS"/>
<pk mz="437.036192" i="4887650.0" sn="38.26" a="5380.53" fwhm="0.001187" res="368057.7" algo="FTMS"/>
<pk mz="437.072595" i="6347881.5" sn="50.40" a="7623.60" fwhm="0.001238" res="352959.9" algo="FTMS"/>
<pk mz="437.083834" i="2467435.8" sn="18.13" a="2479.04" fwhm="0.001162" res="376293.6" algo="FTMS"/>
<pk mz="437.089600" i="4301933.0" sn="33.39" a="5184.37" fwhm="0.001256" res="348102.3" algo="FTMS"/>
<pk mz="437.103284" i="10246256.0" sn="82.81" a="11787.71" fwhm="0.001181" res="370067.6" algo="FTMS"/>
<pk mz="437.108933" i="5363824.5" sn="42.22" a="6482.82" fwhm="0.001266" res="345273.9" algo="FTMS"/>
<pk mz="437.112022" i="1383025.3" sn="9.12" a="1118.13" fwhm="0.001110" res="393852.1" algo="FTMS"/>
<pk mz="437.120283" i="1716338.9" sn="11.89" a="1511.73" fwhm="0.001116" res="391587.4" algo="FTMS"/>
<pk mz="437.145290" i="3246712.0" sn="24.61" a="3512.96" fwhm="0.001207" res="362178.4" algo="FTMS"/>
<pk mz="437.158487" i="2331258.5" sn="17.00" a="2475.89" fwhm="0.001232" res="354960.8" algo="FTMS"/>
<pk mz="437.194701" i="1897857.8" sn="13.40" a="2026.77" fwhm="0.001239" res="352943.1" algo="FTMS"/>
<pk mz="437.231352" i="1150345.1" sn="7.18" a="1004.32" fwhm="0.001246" res="350798.9" algo="FTMS"/>
<pk mz="438.031453" i="1256233.5" sn="8.06" a="964.65" fwhm="0.001128" res="388495.9" algo="FTMS"/>
<pk mz="438.067789" i="2180400.8" sn="15.74" a="2239.04" fwhm="0.001172" res="373739.6" algo="FTMS"/>
<pk mz="438.075802" i="1847090.4" sn="12.97" a="1479.57" fwhm="0.001011" res="433334.6" algo="FTMS"/>
<pk mz="438.079189" i="7225651.0" sn="57.70" a="8574.25" fwhm="0.001210" res="361956.1" algo="FTMS"/>
<pk mz="438.089322" i="1450933.1" sn="9.68" a="1836.36" fwhm="0.001602" res="273479.5" algo="FTMS"/>
<pk mz="438.104170" i="2731320.3" sn="20.32" a="2807.21" fwhm="0.001121" res="390917.1" algo="FTMS"/>
<pk mz="438.106537" i="1320760.6" sn="8.60" a="1060.30" fwhm="0.001095" res="400189.7" algo="FTMS"/>
<pk mz="438.115577" i="3260730.5" sn="24.73" a="3607.18" fwhm="0.001218" res="359812.7" algo="FTMS"/>
<pk mz="438.124403" i="2725180.3" sn="20.27" a="2653.91" fwhm="0.001092" res="401103.9" algo="FTMS"/>
<pk mz="438.140530" i="1417535.5" sn="9.40" a="1093.66" fwhm="0.000987" res="443825.1" algo="FTMS"/>
<pk mz="438.160710" i="1815363.5" sn="12.71" a="1576.54" fwhm="0.001050" res="417158.9" algo="FTMS"/>
<pk mz="439.051803" i="5417464.0" sn="42.66" a="6880.56" fwhm="0.001296" res="338750.3" algo="FTMS"/>
<pk mz="439.082528" i="1649150.5" sn="11.32" a="1435.41" fwhm="0.001128" res="389382.5" algo="FTMS"/>
<pk mz="439.088217" i="6982143.5" sn="55.67" a="8722.91" fwhm="0.001248" res="351955.8" algo="FTMS"/>
<pk mz="439.099392" i="1409537.9" sn="9.33" a="892.35" fwhm="0.000889" res="493847.1" algo="FTMS"/>
<pk mz="439.118907" i="2753542.0" sn="20.51" a="2954.94" fwhm="0.001206" res="364253.6" algo="FTMS"/>
<pk mz="439.124652" i="4218375.0" sn="32.69" a="4701.05" fwhm="0.001207" res="363892.0" algo="FTMS"/>
<pk mz="439.126844" i="7426567.5" sn="59.36" a="9405.94" fwhm="0.001556" res="282300.0" algo="FTMS"/>
<pk mz="439.161051" i="2212878.5" sn="16.01" a="2019.72" fwhm="0.001120" res="391989.6" algo="FTMS"/>
<pk mz="439.174090" i="1579537.1" sn="10.75" a="1390.72" fwhm="0.001184" res="370815.0" algo="FTMS"/>
<pk mz="439.197298" i="2109974.0" sn="15.16" a="1987.03" fwhm="0.001137" res="386188.6" algo="FTMS"/>
<pk mz="439.210446" i="1240088.6" sn="7.92" a="991.70" fwhm="0.001117" res="393266.4" algo="FTMS"/>
<pk mz="439.233705" i="1288733.4" sn="8.33" a="976.39" fwhm="0.001043" res="421228.6" algo="FTMS"/>
<pk mz="439.963507" i="1668275.1" sn="11.48" a="1747.58" fwhm="0.001190" res="369791.9" algo="FTMS"/>
<pk mz="440.050359" i="1181637.0" sn="7.44" a="940.97" fwhm="0.001030" res="427029.1" algo="FTMS"/>
<pk mz="440.083407" i="1968843.9" sn="13.82" a="2062.22" fwhm="0.001210" res="363595.2" algo="FTMS"/>
<pk mz="440.091659" i="1756365.6" sn="12.08" a="1627.92" fwhm="0.001138" res="386720.2" algo="FTMS"/>
<pk mz="440.094788" i="7748302.0" sn="61.34" a="9760.71" fwhm="0.001268" res="347125.9" algo="FTMS"/>
<pk mz="440.119949" i="2133715.5" sn="15.18" a="2090.60" fwhm="0.001109" res="396942.4" algo="FTMS"/>
<pk mz="440.127903" i="1363669.0" sn="8.85" a="1238.34" fwhm="0.001196" res="368015.5" algo="FTMS"/>
<pk mz="440.131187" i="4636373.5" sn="35.75" a="5335.03" fwhm="0.001164" res="378097.5" algo="FTMS"/>
<pk mz="441.031002" i="2736528.8" sn="20.13" a="2989.65" fwhm="0.001208" res="365043.2" algo="FTMS"/>
<pk mz="441.046431" i="1371795.9" sn="8.91" a="1334.67" fwhm="0.001312" res="336180.8" algo="FTMS"/>
<pk mz="441.059426" i="1333910.6" sn="8.60" a="970.75" fwhm="0.001028" res="429104.1" algo="FTMS"/>
<pk mz="441.067493" i="5521304.5" sn="43.03" a="6941.66" fwhm="0.001257" res="350970.4" algo="FTMS"/>
<pk mz="441.098179" i="13296543.0" sn="106.95" a="16479.37" fwhm="0.001250" res="352943.9" algo="FTMS"/>
<pk mz="441.103901" i="5321632.0" sn="41.38" a="6364.22" fwhm="0.001259" res="350449.0" algo="FTMS"/>
<pk mz="441.134551" i="13054886.0" sn="104.96" a="16293.74" fwhm="0.001253" res="352159.0" algo="FTMS"/>
<pk mz="441.140261" i="3110311.5" sn="23.21" a="3221.98" fwhm="0.001179" res="374069.6" algo="FTMS"/>
<pk mz="441.176624" i="2363311.0" sn="17.06" a="2655.12" fwhm="0.001310" res="336865.1" algo="FTMS"/>
<pk mz="441.213034" i="2647990.8" sn="19.40" a="2635.23" fwhm="0.001170" res="377024.4" algo="FTMS"/>
<pk mz="441.249480" i="1634750.4" sn="11.07" a="1565.98" fwhm="0.001202" res="367102.6" algo="FTMS"/>
<pk mz="442.041621" i="1512549.1" sn="10.07" a="1344.73" fwhm="0.001225" res="360760.1" algo="FTMS"/>
<pk mz="442.070992" i="1489771.3" sn="9.88" a="1038.26" fwhm="0.001027" res="430632.2" algo="FTMS"/>
<pk mz="442.077992" i="1157484.8" sn="7.15" a="979.13" fwhm="0.001203" res="367543.3" algo="FTMS"/>
<pk mz="442.099180" i="1478769.3" sn="9.79" a="1228.08" fwhm="0.001056" res="418527.5" algo="FTMS"/>
<pk mz="442.101530" i="2414193.8" sn="17.48" a="2338.47" fwhm="0.001149" res="384769.2" algo="FTMS"/>
<pk mz="442.110472" i="7155827.5" sn="56.46" a="8778.25" fwhm="0.001244" res="355362.9" algo="FTMS"/>
<pk mz="442.135485" i="2184313.0" sn="15.59" a="2044.09" fwhm="0.001111" res="398133.0" algo="FTMS"/>
<pk mz="442.138011" i="1331321.5" sn="8.58" a="953.34" fwhm="0.001003" res="440879.2" algo="FTMS"/>
<pk mz="443.025613" i="2175798.5" sn="15.52" a="2415.18" fwhm="0.001260" res="351543.3" algo="FTMS"/>
<pk mz="443.036623" i="1155896.9" sn="7.13" a="888.64" fwhm="0.001112" res="398577.9" algo="FTMS"/>
<pk mz="443.046735" i="3385147.0" sn="25.46" a="4037.28" fwhm="0.001259" res="352042.6" algo="FTMS"/>
<pk mz="443.061913" i="1560126.3" sn="10.46" a="1366.11" fwhm="0.001174" res="377374.6" algo="FTMS"/>
<pk mz="443.083169" i="3965250.8" sn="30.23" a="4678.26" fwhm="0.001267" res="349718.1" algo="FTMS"/>
<pk mz="443.119504" i="3580234.5" sn="27.06" a="4051.24" fwhm="0.001243" res="356396.9" algo="FTMS"/>
<pk mz="443.155902" i="2461010.5" sn="17.86" a="2756.58" fwhm="0.001294" res="342577.1" algo="FTMS"/>
<pk mz="443.192241" i="6133082.0" sn="48.05" a="7444.42" fwhm="0.001286" res="344760.8" algo="FTMS"/>
<pk mz="443.220693" i="1199200.4" sn="7.49" a="817.43" fwhm="0.001133" res="391121.0" algo="FTMS"/>
<pk mz="443.228627" i="2622818.0" sn="19.19" a="2654.29" fwhm="0.001155" res="383901.1" algo="FTMS"/>
<pk mz="443.265094" i="1779561.9" sn="12.26" a="1744.99" fwhm="0.001161" res="381747.6" algo="FTMS"/>
<pk mz="444.057158" i="1428756.9" sn="9.38" a="1212.09" fwhm="0.001033" res="429709.4" algo="FTMS"/>
<pk mz="444.077361" i="1229849.3" sn="7.74" a="778.63" fwhm="0.000890" res="498958.5" algo="FTMS"/>
<pk mz="444.086471" i="1404699.3" sn="9.18" a="1083.53" fwhm="0.001082" res="410326.4" algo="FTMS"/>
<pk mz="444.126106" i="10892836.0" sn="87.18" a="13841.14" fwhm="0.001279" res="347300.5" algo="FTMS"/>
<pk mz="444.195573" i="1319218.9" sn="8.48" a="1085.17" fwhm="0.001194" res="372018.7" algo="FTMS"/>
<pk mz="445.004802" i="1742563.6" sn="11.95" a="1680.11" fwhm="0.001247" res="356761.2" algo="FTMS"/>
<pk mz="445.017300" i="2024166.4" sn="14.27" a="1990.56" fwhm="0.001192" res="373254.1" algo="FTMS"/>
<pk mz="445.025943" i="1272296.4" sn="8.09" a="927.77" fwhm="0.001104" res="403066.2" algo="FTMS"/>
<pk mz="445.041230" i="2177771.8" sn="15.53" a="2016.21" fwhm="0.001081" res="411623.3" algo="FTMS"/>
<pk mz="445.048039" i="1151981.1" sn="7.10" a="929.90" fwhm="0.001182" res="376584.8" algo="FTMS"/>
<pk mz="445.052535" i="1804782.1" sn="12.47" a="1818.86" fwhm="0.001252" res="355498.9" algo="FTMS"/>
<pk mz="445.062411" i="3163376.3" sn="23.63" a="3504.30" fwhm="0.001266" res="351648.6" algo="FTMS"/>
<pk mz="445.077638" i="2395891.8" sn="17.32" a="2481.54" fwhm="0.001205" res="369389.2" algo="FTMS"/>
<pk mz="445.088811" i="1497078.1" sn="9.94" a="1485.91" fwhm="0.001205" res="369319.6" algo="FTMS"/>
<pk mz="445.098800" i="2703608.3" sn="19.85" a="2896.03" fwhm="0.001291" res="344798.6" algo="FTMS"/>
<pk mz="445.113978" i="1654267.6" sn="11.23" a="2326.00" fwhm="0.001746" res="254993.0" algo="FTMS"/>
<pk mz="445.129586" i="1241855.1" sn="7.84" a="988.86" fwhm="0.001050" res="423940.9" algo="FTMS"/>
<pk mz="445.135098" i="1799424.3" sn="12.42" a="1709.35" fwhm="0.001194" res="372953.5" algo="FTMS"/>
<pk mz="445.171539" i="2244872.3" sn="16.08" a="2391.94" fwhm="0.001178" res="377782.5" algo="FTMS"/>
<pk mz="445.186732" i="2263307.8" sn="16.23" a="2294.54" fwhm="0.001181" res="377037.0" algo="FTMS"/>
<pk mz="445.193979" i="1270797.3" sn="8.08" a="1029.46" fwhm="0.001045" res="425880.6" algo="FTMS"/>
<pk mz="445.207980" i="2942736.3" sn="21.82" a="3350.75" fwhm="0.001295" res="343915.2" algo="FTMS"/>
<pk mz="445.241756" i="2315543.8" sn="16.66" a="2412.72" fwhm="0.001179" res="377625.4" algo="FTMS"/>
<pk mz="445.244246" i="1805592.4" sn="12.47" a="1681.58" fwhm="0.001209" res="368196.0" algo="FTMS"/>
<pk mz="446.036602" i="1142727.8" sn="7.02" a="716.75" fwhm="0.000937" res="476245.8" algo="FTMS"/>
<pk mz="446.072826" i="1760975.8" sn="12.10" a="1885.61" fwhm="0.001282" res="347939.1" algo="FTMS"/>
<pk mz="446.084082" i="1917138.3" sn="13.39" a="1854.63" fwhm="0.001252" res="356315.4" algo="FTMS"/>
<pk mz="446.093140" i="27117524.0" sn="220.56" a="35409.47" fwhm="0.001292" res="345303.2" algo="FTMS"/>
<pk mz="446.109121" i="1332695.9" sn="8.58" a="1182.51" fwhm="0.001287" res="346610.2" algo="FTMS"/>
<pk mz="446.120238" i="1154778.4" sn="7.12" a="1064.86" fwhm="0.001288" res="346455.5" algo="FTMS"/>
<pk mz="446.203174" i="1574124.9" sn="10.57" a="1244.67" fwhm="0.001210" res="368663.3" algo="FTMS"/>
<pk mz="447.000907" i="1409951.6" sn="9.22" a="1323.80" fwhm="0.001208" res="370121.1" algo="FTMS"/>
<pk mz="447.015207" i="1622178.9" sn="10.96" a="2045.02" fwhm="0.001424" res="313913.9" algo="FTMS"/>
<pk mz="447.020445" i="1419428.1" sn="9.29" a="1473.16" fwhm="0.001393" res="320805.8" algo="FTMS"/>
<pk mz="447.056880" i="3114668.3" sn="23.23" a="3537.84" fwhm="0.001245" res="359157.1" algo="FTMS"/>
<pk mz="447.068228" i="2120366.8" sn="15.06" a="2198.21" fwhm="0.001235" res="362013.4" algo="FTMS"/>
<pk mz="447.078151" i="1549233.1" sn="10.36" a="1583.11" fwhm="0.001222" res="365926.0" algo="FTMS"/>
<pk mz="447.087595" i="15894707.0" sn="128.30" a="20495.87" fwhm="0.001299" res="344057.0" algo="FTMS"/>
<pk mz="447.091142" i="2153652.0" sn="15.33" a="2285.28" fwhm="0.001237" res="361522.6" algo="FTMS"/>
<pk mz="447.093304" i="3069620.5" sn="22.86" a="3190.60" fwhm="0.001165" res="383717.6" algo="FTMS"/>
<pk mz="447.096483" i="4038837.3" sn="30.83" a="4659.74" fwhm="0.001267" res="352742.1" algo="FTMS"/>
<pk mz="447.104598" i="1481143.1" sn="9.80" a="1246.38" fwhm="0.001110" res="402757.9" algo="FTMS"/>
<pk mz="447.109646" i="2127544.3" sn="15.12" a="2213.13" fwhm="0.001258" res="355401.6" algo="FTMS"/>
<pk mz="447.114486" i="1474489.3" sn="9.75" a="1596.49" fwhm="0.001420" res="314940.5" algo="FTMS"/>
<pk mz="447.129650" i="1454012.8" sn="9.58" a="1356.13" fwhm="0.001107" res="403738.6" algo="FTMS"/>
<pk mz="447.178988" i="2214599.8" sn="15.83" a="2464.38" fwhm="0.001293" res="345816.4" algo="FTMS"/>
<pk mz="447.187281" i="1436105.8" sn="9.43" a="1666.06" fwhm="0.001446" res="309354.0" algo="FTMS"/>
<pk mz="447.223427" i="1312465.9" sn="8.41" a="1049.67" fwhm="0.001126" res="397272.0" algo="FTMS"/>
<pk mz="448.052304" i="2283406.3" sn="16.39" a="2338.33" fwhm="0.001178" res="380319.1" algo="FTMS"/>
<pk mz="448.063305" i="1249680.8" sn="7.90" a="1038.35" fwhm="0.001134" res="395288.5" algo="FTMS"/>
<pk mz="448.088567" i="1736598.5" sn="11.90" a="1588.51" fwhm="0.001095" res="409062.8" algo="FTMS"/>
<pk mz="448.090990" i="2145687.0" sn="15.26" a="2177.76" fwhm="0.001196" res="374617.7" algo="FTMS"/>
<pk mz="448.097598" i="2202008.5" sn="15.73" a="2249.29" fwhm="0.001167" res="383954.8" algo="FTMS"/>
<pk mz="448.099880" i="6495641.0" sn="51.02" a="7824.12" fwhm="0.001245" res="360032.4" algo="FTMS"/>
<pk mz="448.133194" i="1159328.8" sn="7.15" a="1071.94" fwhm="0.001233" res="363376.8" algo="FTMS"/>
<pk mz="448.219134" i="1195316.4" sn="7.45" a="1402.19" fwhm="0.001732" res="258831.1" algo="FTMS"/>
<pk mz="449.036120" i="3463792.5" sn="26.10" a="3835.25" fwhm="0.001203" res="373385.5" algo="FTMS"/>
<pk mz="449.066845" i="3759735.5" sn="28.53" a="4546.30" fwhm="0.001284" res="349859.8" algo="FTMS"/>
<pk mz="449.072556" i="4130424.8" sn="31.58" a="4953.69" fwhm="0.001308" res="343217.5" algo="FTMS"/>
<pk mz="449.103217" i="141159040.0" z="-1" sn="1158.10" a="184233.92" fwhm="0.001287" res="348893.7" algo="FTMS" component_name="Z" deconvoluted_molecular_mass="449.103880" deconvoluted_isotopic_mass="449.103873"/>
<pk mz="449.108954" i="5864065.5" sn="45.83" a="7247.36" fwhm="0.001311" res="342620.6" algo="FTMS"/>
<pk mz="449.112199" i="7031426.0" sn="55.43" a="8400.00" fwhm="0.001257" res="357409.7" algo="FTMS"/>
<pk mz="449.145408" i="1836169.8" sn="12.72" a="2060.04" fwhm="0.001369" res="328028.8" algo="FTMS"/>
<pk mz="449.158400" i="1343372.8" sn="8.66" a="978.29" fwhm="0.001023" res="438867.7" algo="FTMS"/>
<pk mz="449.181671" i="1375890.1" sn="8.93" a="1528.24" fwhm="0.001387" res="323957.8" algo="FTMS"/>
<pk mz="449.194777" i="2024085.3" sn="14.26" a="2021.35" fwhm="0.001213" res="370393.0" algo="FTMS"/>
<pk mz="450.031478" i="1462616.4" sn="9.64" a="1179.47" fwhm="0.001085" res="414659.9" algo="FTMS"/>
<pk mz="450.067752" i="2660192.8" sn="19.49" a="3044.47" fwhm="0.001251" res="359721.9" algo="FTMS"/>
<pk mz="450.079144" i="2961763.5" sn="21.97" a="3289.58" fwhm="0.001246" res="361327.5" algo="FTMS"/>
<pk mz="450.104228" i="2887017.5" sn="21.35" a="3346.57" fwhm="0.001321" res="340611.0" algo="FTMS"/>
<pk mz="450.106573" i="14177130.0" z="-1" sn="114.17" a="18847.23" fwhm="0.001335" res="337105.2" algo="FTMS" component_name="Z" deconvoluted_molecular_mass="449.103880" deconvoluted_isotopic_mass="450.107231"/>
<pk mz="450.112289" i="1702891.3" sn="11.62" a="2105.00" fwhm="0.001557" res="289005.0" algo="FTMS"/>
<pk mz="450.115488" i="3979116.0" sn="30.33" a="4679.86" fwhm="0.001277" res="352476.8" algo="FTMS"/>
<pk mz="450.198185" i="1149823.5" sn="7.07" a="778.44" fwhm="0.001014" res="443939.0" algo="FTMS"/>
<pk mz="450.358574" i="1153445.3" sn="7.10" a="1414.79" fwhm="0.001851" res="243320.8" algo="FTMS"/>
<pk mz="451.015481" i="1619008.6" sn="10.93" a="1466.85" fwhm="0.001104" res="408599.4" algo="FTMS"/>
<pk mz="451.051821" i="4859977.0" sn="37.57" a="5800.30" fwhm="0.001267" res="356110.3" algo="FTMS"/>
<pk mz="451.063146" i="1484107.9" sn="9.82" a="1404.83" fwhm="0.001273" res="354205.1" algo="FTMS"/>
<pk mz="451.082495" i="43297872.0" sn="353.57" a="58626.77" fwhm="0.001321" res="341469.4" algo="FTMS"/>
<pk mz="451.088147" i="4361298.0" sn="33.47" a="5380.06" fwhm="0.001293" res="348813.6" algo="FTMS"/>
<pk mz="451.099524" i="1799764.6" sn="12.41" a="1588.49" fwhm="0.001072" res="420983.8" algo="FTMS"/>
<pk mz="451.107515" i="3810390.5" z="-1" sn="28.94" a="4426.56" fwhm="0.001273" res="354294.4" algo="FTMS" component_name="Z" deconvoluted_molecular_mass="449.103880" deconvoluted_isotopic_mass="451.108176"/>
<pk mz="451.118923" i="6790233.0" sn="53.44" a="8465.86" fwhm="0.001253" res="360040.7" algo="FTMS"/>
<pk mz="451.124608" i="3036762.5" sn="22.58" a="3733.86" fwhm="0.001307" res="345243.0" algo="FTMS"/>
<pk mz="451.160927" i="2088035.1" sn="14.78" a="2141.43" fwhm="0.001198" res="376556.0" algo="FTMS"/>
<pk mz="452.047168" i="1356599.4" sn="8.64" a="994.82" fwhm="0.001011" res="446942.9" algo="FTMS"/>
<pk mz="452.055118" i="1721401.4" sn="11.59" a="1876.34" fwhm="0.001372" res="329444.3" algo="FTMS"/>
<pk mz="452.083562" i="2443584.3" sn="17.44" a="2777.39" fwhm="0.001288" res="350868.5" algo="FTMS"/>
<pk mz="452.085827" i="4648256.5" sn="35.30" a="5443.96" fwhm="0.001263" res="357899.7" algo="FTMS"/>
<pk mz="452.094792" i="7157059.0" sn="55.62" a="9531.44" fwhm="0.001358" res="332872.9" algo="FTMS"/>
<pk mz="452.119854" i="1516872.9" z="-1" sn="9.94" a="1509.84" fwhm="0.001250" res="361755.8" algo="FTMS" component_name="Z" deconvoluted_molecular_mass="449.103880" deconvoluted_isotopic_mass="452.120518"/>
<pk mz="452.122164" i="1429065.5" sn="9.23" a="1218.79" fwhm="0.001187" res="380758.0" algo="FTMS"/>
<pk mz="453.031092" i="3385382.0" sn="25.07" a="3930.04" fwhm="0.001291" res="351022.8" algo="FTMS"/>
<pk mz="453.067463" i="4599343.0" sn="34.90" a="5630.72" fwhm="0.001286" res="352415.9" algo="FTMS"/>
<pk mz="453.086803" i="1685043.6" sn="11.30" a="1688.28" fwhm="0.001259" res="359977.9" algo="FTMS"/>
<pk mz="453.098014" i="2391094.3" sn="17.02" a="2764.66" fwhm="0.001370" res="330715.3" algo="FTMS"/>
<pk mz="453.103847" i="4045367.8" sn="30.42" a="4930.52" fwhm="0.001269" res="356988.5" algo="FTMS"/>
<pk mz="453.107077" i="3700280.5" sn="27.62" a="4154.63" fwhm="0.001274" res="355714.5" algo="FTMS"/>
<pk mz="453.115170" i="1241146.5" sn="7.70" a="1023.79" fwhm="0.001131" res="400501.7" algo="FTMS"/>
<pk mz="453.134347" i="1666623.3" sn="11.15" a="1471.39" fwhm="0.001141" res="397193.4" algo="FTMS"/>
<pk mz="453.140202" i="2241088.8" sn="15.80" a="2243.67" fwhm="0.001182" res="383428.7" algo="FTMS"/>
<pk mz="453.143578" i="1296705.5" sn="8.15" a="918.96" fwhm="0.000979" res="462776.6" algo="FTMS"/>
<pk mz="453.189726" i="1346380.8" sn="8.55" a="1553.71" fwhm="0.001377" res="329121.0" algo="FTMS"/>
<pk mz="453.212890" i="1293394.4" sn="8.12" a="916.24" fwhm="0.000975" res="464724.8" algo="FTMS"/>
<pk mz="453.226089" i="1344597.6" sn="8.54" a="1500.68" fwhm="0.001409" res="321579.9" algo="FTMS"/>
<pk mz="454.062589" i="1734435.5" sn="11.70" a="1551.67" fwhm="0.001174" res="386703.1" algo="FTMS"/>
<pk mz="454.070782" i="1576485.6" sn="10.42" a="1441.11" fwhm="0.001152" res="394083.6" algo="FTMS"/>
<pk mz="454.110440" i="48148272.0" sn="387.65" a="67720.63" fwhm="0.001346" res="337272.1" algo="FTMS"/>
<pk mz="454.143644" i="1172151.6" sn="7.14" a="1040.33" fwhm="0.001282" res="354204.9" algo="FTMS"/>
<pk mz="454.923736" i="2966522.0" sn="21.67" a="3239.16" fwhm="0.001207" res="376787.3" algo="FTMS"/>
<pk mz="455.046842" i="3094040.8" sn="22.71" a="3906.70" fwhm="0.001360" res="334522.7" algo="FTMS"/>
<pk mz="455.061947" i="1262620.6" sn="7.87" a="1159.90" fwhm="0.001215" res="374577.3" algo="FTMS"/>
<pk mz="455.083083" i="4497442.0" sn="34.07" a="5597.05" fwhm="0.001316" res="345877.1" algo="FTMS"/>
<pk mz="455.113744" i="7105577.5" sn="55.20" a="9255.53" fwhm="0.001341" res="339450.2" algo="FTMS"/>
<pk mz="455.119499" i="3295275.0" sn="24.34" a="4350.47" fwhm="0.001365" res="333530.1" algo="FTMS"/>
<pk mz="455.150202" i="1445682.8" sn="9.35" a="1126.86" fwhm="0.001107" res="411282.7" algo="FTMS"/>
<pk mz="455.155883" i="2312756.3" sn="16.38" a="2657.92" fwhm="0.001291" res="352437.1" algo="FTMS"/>
<pk mz="455.192274" i="2189885.3" sn="15.38" a="2300.81" fwhm="0.001237" res="367938.7" algo="FTMS"/>
<pk mz="455.228614" i="2265158.5" sn="15.99" a="2425.85" fwhm="0.001258" res="361981.9" algo="FTMS"/>
<pk mz="456.078562" i="1372957.5" sn="8.76" a="1071.97" fwhm="0.001026" res="444602.6" algo="FTMS"/>
<pk mz="456.114843" i="1890086.8" sn="12.95" a="1790.52" fwhm="0.001161" res="392860.7" algo="FTMS"/>
<pk mz="456.920790" i="3154933.0" sn="23.20" a="3641.86" fwhm="0.001301" res="351233.1" algo="FTMS"/>
<pk mz="457.026117" i="1644560.1" sn="10.96" a="1572.72" fwhm="0.001218" res="375348.3" algo="FTMS"/>
<pk mz="457.041121" i="1401620.0" sn="8.99" a="1360.22" fwhm="0.001342" res="340496.1" algo="FTMS"/>
<pk mz="457.062338" i="3758617.5" sn="28.08" a="4604.06" fwhm="0.001307" res="349690.4" algo="FTMS"/>
<pk mz="457.069420" i="1569051.3" sn="10.35" a="1677.06" fwhm="0.001349" res="338846.6" algo="FTMS"/>
<pk mz="457.098790" i="4031010.8" sn="30.29" a="4879.74" fwhm="0.001291" res="354008.3" algo="FTMS"/>
<pk mz="457.135103" i="2694188.3" sn="19.46" a="2997.89" fwhm="0.001275" res="358601.4" algo="FTMS"/>
<pk mz="457.171565" i="1740341.6" sn="11.74" a="1532.33" fwhm="0.001052" res="434396.7" algo="FTMS"/>
<pk mz="457.207865" i="2995263.0" sn="21.90" a="3368.91" fwhm="0.001344" res="340245.3" algo="FTMS"/>
<pk mz="457.244238" i="2333256.5" sn="16.54" a="2281.69" fwhm="0.001198" res="381614.8" algo="FTMS"/>
<pk mz="457.280820" i="1354065.9" sn="8.61" a="1325.86" fwhm="0.001307" res="349930.0" algo="FTMS"/>
<pk mz="458.060996" i="1510940.8" sn="9.88" a="1290.08" fwhm="0.001192" res="384234.7" algo="FTMS"/>
<pk mz="458.072977" i="1225503.9" sn="7.56" a="927.96" fwhm="0.001048" res="437082.1" algo="FTMS"/>
<pk mz="458.140584" i="1299761.6" sn="8.17" a="974.53" fwhm="0.001071" res="427874.6" algo="FTMS"/>
<pk mz="459.020520" i="2025497.3" sn="14.04" a="2038.33" fwhm="0.001215" res="377931.2" algo="FTMS"/>
<pk mz="459.041490" i="1578782.8" sn="10.42" a="1691.51" fwhm="0.001323" res="347077.7" algo="FTMS"/>
<pk mz="459.056805" i="2136610.8" sn="14.94" a="2189.58" fwhm="0.001247" res="368156.6" algo="FTMS"/>
<pk mz="459.077951" i="2907176.5" sn="21.18" a="3475.03" fwhm="0.001329" res="345431.4" algo="FTMS"/>
<pk mz="459.093240" i="1337132.5" sn="8.47" a="1189.13" fwhm="0.001230" res="373181.0" algo="FTMS"/>
<pk mz="459.114360" i="2279474.3" sn="16.10" a="2280.20" fwhm="0.001219" res="376587.5" algo="FTMS"/>
<pk mz="459.129631" i="1180726.1" sn="7.20" a="1619.76" fwhm="0.001548" res="296595.4" algo="FTMS"/>
<pk mz="459.150940" i="1532091.9" sn="10.05" a="1762.51" fwhm="0.001547" res="296767.5" algo="FTMS"/>
<pk mz="459.187344" i="1593413.5" sn="10.54" a="1492.03" fwhm="0.001240" res="370351.2" algo="FTMS"/>
<pk mz="459.223619" i="2231887.3" sn="15.71" a="2177.98" fwhm="0.001197" res="383759.9" algo="FTMS"/>
<pk mz="459.259835" i="1509976.8" sn="9.87" a="1340.68" fwhm="0.001167" res="393468.5" algo="FTMS"/>
<pk mz="460.052313" i="1803820.5" sn="12.24" a="1716.57" fwhm="0.001253" res="367079.7" algo="FTMS"/>
<pk mz="460.063525" i="4998447.5" sn="38.12" a="6340.72" fwhm="0.001294" res="355586.4" algo="FTMS"/>
<pk mz="461.036140" i="2566198.8" sn="18.42" a="2861.15" fwhm="0.001316" res="350246.1" algo="FTMS"/>
<pk mz="461.066872" i="102495808.0" sn="827.85" a="140710.09" fwhm="0.001360" res="338915.6" algo="FTMS"/>
<pk mz="461.093592" i="1572422.3" sn="10.37" a="1822.20" fwhm="0.001361" res="338822.6" algo="FTMS"/>
<pk mz="461.103261" i="5968457.0" sn="45.98" a="7719.99" fwhm="0.001341" res="343822.9" algo="FTMS"/>
<pk mz="461.108871" i="2544714.5" sn="18.24" a="2496.92" fwhm="0.001161" res="397272.1" algo="FTMS"/>
<pk mz="461.130102" i="1538640.3" sn="10.09" a="1295.63" fwhm="0.001084" res="425513.5" algo="FTMS"/>
<pk mz="461.145274" i="1512532.4" sn="9.88" a="1625.42" fwhm="0.001428" res="323009.5" algo="FTMS"/>
<pk mz="461.212615" i="1928806.8" sn="13.25" a="1820.40" fwhm="0.001145" res="402876.3" algo="FTMS"/>
<pk mz="462.067869" i="2599249.5" sn="18.68" a="3380.74" fwhm="0.001443" res="320209.1" algo="FTMS"/>
<pk mz="462.070214" i="10172242.0" sn="80.02" a="13801.07" fwhm="0.001370" res="337190.3" algo="FTMS"/>
<pk mz="462.078994" i="1285460.5" sn="8.04" a="1362.97" fwhm="0.001329" res="347764.7" algo="FTMS"/>
<pk mz="462.106543" i="1747292.0" sn="11.78" a="1815.90" fwhm="0.001265" res="365435.8" algo="FTMS"/>
<pk mz="462.124548" i="1882977.0" sn="12.88" a="1996.91" fwhm="0.001273" res="363043.9" algo="FTMS"/>
<pk mz="462.135660" i="1642340.1" sn="10.93" a="1409.02" fwhm="0.001073" res="430701.1" algo="FTMS"/>
<pk mz="462.198023" i="1599605.4" sn="10.59" a="1674.11" fwhm="0.001235" res="374185.4" algo="FTMS"/>
<pk mz="462.253281" i="1250692.6" sn="7.76" a="1454.65" fwhm="0.001452" res="318440.6" algo="FTMS"/>
<pk mz="463.015414" i="1541208.3" sn="10.11" a="1664.84" fwhm="0.001393" res="332273.2" algo="FTMS"/>
<pk mz="463.051777" i="3843682.3" sn="28.76" a="5187.54" fwhm="0.001476" res="313619.8" algo="FTMS"/>
<pk mz="463.058636" i="1172324.3" sn="7.12" a="1006.89" fwhm="0.001190" res="389246.3" algo="FTMS"/>
<pk mz="463.063225" i="1907813.5" sn="13.08" a="2099.25" fwhm="0.001296" res="357187.8" algo="FTMS"/>
<pk mz="463.071199" i="3120231.8" sn="22.90" a="3796.54" fwhm="0.001310" res="353391.2" algo="FTMS"/>
<pk mz="463.082509" i="8751211.0" sn="68.51" a="11906.85" fwhm="0.001369" res="338213.0" algo="FTMS"/>
<pk mz="463.088255" i="3521644.5" sn="26.15" a="4289.81" fwhm="0.001390" res="333159.3" algo="FTMS"/>
<pk mz="463.116560" i="1612148.4" sn="10.69" a="1715.48" fwhm="0.001386" res="334036.1" algo="FTMS"/>
<pk mz="463.118885" i="7633013.0" sn="59.45" a="9974.00" fwhm="0.001342" res="345168.0" algo="FTMS"/>
<pk mz="463.127843" i="19650680.0" sn="156.80" a="27098.35" fwhm="0.001386" res="334159.1" algo="FTMS"/>
<pk mz="463.174088" i="1443460.5" sn="9.32" a="1180.70" fwhm="0.001051" res="440843.2" algo="FTMS"/>
<pk mz="463.210335" i="1873550.6" sn="12.60" a="1916.42" fwhm="0.001264" res="366548.3" algo="FTMS"/>
<pk mz="464.047033" i="2199417.5" sn="15.19" a="2403.58" fwhm="0.001306" res="355397.0" algo="FTMS"/>
<pk mz="464.083514" i="2672003.8" sn="18.96" a="3193.25" fwhm="0.001361" res="341009.8" algo="FTMS"/>
<pk mz="464.085706" i="1410180.5" sn="8.90" a="1374.49" fwhm="0.001258" res="368782.3" algo="FTMS"/>
<pk mz="464.092986" i="1437062.5" sn="9.12" a="1107.06" fwhm="0.001021" res="454493.2" algo="FTMS"/>
<pk mz="464.094750" i="3910023.0" sn="28.83" a="4636.01" fwhm="0.001331" res="348557.2" algo="FTMS"/>
<pk mz="464.119848" i="1794446.1" sn="11.96" a="1952.15" fwhm="0.001313" res="353410.4" algo="FTMS"/>
<pk mz="464.131169" i="3492241.3" sn="25.50" a="3954.05" fwhm="0.001276" res="363682.4" algo="FTMS"/>
<pk mz="465.031068" i="3167888.5" sn="22.91" a="3913.39" fwhm="0.001395" res="333410.4" algo="FTMS"/>
<pk mz="465.067479" i="4527771.0" sn="33.75" a="6671.28" fwhm="0.001493" res="311400.3" algo="FTMS"/>
<pk mz="465.078723" i="1958046.1" sn="13.27" a="1999.79" fwhm="0.001299" res="358145.4" algo="FTMS"/>
<pk mz="465.098122" i="54868644.0" sn="434.96" a="79926.80" fwhm="0.001411" res="329733.5" algo="FTMS"/>
<pk mz="465.103773" i="4164261.3" sn="30.85" a="5256.12" fwhm="0.001394" res="333731.1" algo="FTMS"/>
<pk mz="465.140167" i="2835119.5" sn="20.26" a="3598.47" fwhm="0.001467" res="317018.8" algo="FTMS"/>
<pk mz="465.168554" i="7465655.5" sn="57.16" a="9996.29" fwhm="0.001387" res="335454.3" algo="FTMS"/>
<pk mz="465.189699" i="2290877.8" sn="15.92" a="2495.66" fwhm="0.001297" res="358531.6" algo="FTMS"/>
<pk mz="465.225972" i="1613000.1" sn="10.52" a="1628.93" fwhm="0.001303" res="357028.4" algo="FTMS"/>
<pk mz="465.304299" i="1805022.5" sn="12.05" a="1811.23" fwhm="0.001274" res="365293.0" algo="FTMS"/>
<pk mz="466.062764" i="2581944.0" sn="18.24" a="2932.92" fwhm="0.001300" res="358480.0" algo="FTMS"/>
<pk mz="466.070898" i="1837754.3" sn="12.30" a="1993.14" fwhm="0.001432" res="325566.0" algo="FTMS"/>
<pk mz="466.074373" i="1216443.3" sn="7.35" a="1548.65" fwhm="0.001896" res="245870.2" algo="FTMS"/>
<pk mz="466.099165" i="2387650.5" sn="16.69" a="3080.94" fwhm="0.001512" res="308185.0" algo="FTMS"/>
<pk mz="466.101473" i="7306179.0" sn="55.89" a="9563.77" fwhm="0.001370" res="340274.0" algo="FTMS"/>
<pk mz="466.108117" i="4337605.0" sn="32.23" a="5083.11" fwhm="0.001277" res="364924.3" algo="FTMS"/>
<pk mz="466.110443" i="3109829.8" sn="22.44" a="3982.71" fwhm="0.001434" res="325008.0" algo="FTMS"/>
<pk mz="466.171915" i="2430935.3" sn="17.03" a="2789.32" fwhm="0.001286" res="362506.1" algo="FTMS"/>
<pk mz="467.010176" i="1692617.6" sn="11.15" a="2065.23" fwhm="0.001518" res="307733.4" algo="FTMS"/>
<pk mz="467.046742" i="4610260.5" sn="34.40" a="6323.54" fwhm="0.001467" res="318475.0" algo="FTMS"/>
<pk mz="467.058117" i="1232855.6" sn="7.48" a="830.08" fwhm="0.001143" res="408626.1" algo="FTMS"/>
<pk mz="467.077446" i="8285405.0" sn="63.69" a="11593.24" fwhm="0.001425" res="327871.5" algo="FTMS"/>
<pk mz="467.083145" i="6111455.0" sn="46.36" a="8162.29" fwhm="0.001405" res="332536.2" algo="FTMS"/>
<pk mz="467.094490" i="1366242.1" sn="8.54" a="1426.80" fwhm="0.001277" res="365856.6" algo="FTMS"/>
<pk mz="467.102454" i="1934564.5" sn="13.07" a="2003.95" fwhm="0.001241" res="376372.3" algo="FTMS"/>
<pk mz="467.113760" i="6333671.5" sn="48.13" a="8221.57" fwhm="0.001375" res="339765.2" algo="FTMS"/>
<pk mz="467.119483" i="3711209.3" sn="27.23" a="4629.94" fwhm="0.001354" res="345054.2" algo="FTMS"/>
<pk mz="467.122777" i="1476842.4" sn="9.43" a="1738.09" fwhm="0.001567" res="298021.7" algo="FTMS"/>
<pk mz="467.155722" i="2491124.0" sn="17.51" a="3179.53" fwhm="0.001456" res="320922.7" algo="FTMS"/>
<pk mz="467.165528" i="2081014.8" sn="14.24" a="2442.24" fwhm="0.001388" res="336605.5" algo="FTMS"/>
<pk mz="467.192350" i="2122238.5" sn="14.57" a="2851.51" fwhm="0.001540" res="303328.3" algo="FTMS"/>
<pk mz="467.205107" i="1931522.3" sn="13.05" a="1973.74" fwhm="0.001307" res="357404.6" algo="FTMS"/>
<pk mz="467.228678" i="1560841.1" sn="10.10" a="1673.05" fwhm="0.001327" res="352175.5" algo="FTMS"/>
<pk mz="468.041973" i="1594614.3" sn="10.36" a="1794.05" fwhm="0.001362" res="343628.0" algo="FTMS"/>
<pk mz="468.078386" i="3599873.0" sn="26.34" a="4815.61" fwhm="0.001440" res="325148.2" algo="FTMS"/>
<pk mz="468.081050" i="1461761.8" sn="9.30" a="1482.77" fwhm="0.001346" res="347746.0" algo="FTMS"/>
<pk mz="468.086427" i="1694211.3" sn="11.16" a="1698.25" fwhm="0.001269" res="368926.3" algo="FTMS"/>
<pk mz="468.089687" i="4382212.0" sn="32.58" a="5961.39" fwhm="0.001389" res="336896.8" algo="FTMS"/>
<pk mz="468.114642" i="1308171.5" sn="8.08" a="1146.11" fwhm="0.001205" res="388505.6" algo="FTMS"/>
<pk mz="468.126122" i="15121935.0" sn="118.17" a="21833.88" fwhm="0.001449" res="323114.6" algo="FTMS"/>
<pk mz="468.161161" i="1452313.1" sn="9.23" a="1405.32" fwhm="0.001298" res="360697.4" algo="FTMS"/>
<pk mz="469.026060" i="2286359.3" sn="15.87" a="2960.28" fwhm="0.001498" res="313021.1" algo="FTMS"/>
<pk mz="469.041252" i="1226011.8" sn="7.42" a="1094.47" fwhm="0.001318" res="355801.0" algo="FTMS"/>
<pk mz="469.062391" i="5125922.0" sn="38.50" a="6437.66" fwhm="0.001389" res="337615.1" algo="FTMS"/>
<pk mz="469.093053" i="85327656.0" sn="677.70" a="125432.03" fwhm="0.001416" res="331378.0" algo="FTMS"/>
<pk mz="469.098700" i="5078828.5" sn="38.13" a="7085.02" fwhm="0.001457" res="321853.7" algo="FTMS"/>
<pk mz="469.129467" i="6870837.5" sn="52.41" a="9160.10" fwhm="0.001390" res="337529.5" algo="FTMS"/>
<pk mz="469.135123" i="4288823.5" sn="31.83" a="6160.72" fwhm="0.001569" res="298998.3" algo="FTMS"/>
<pk mz="469.208022" i="2054988.9" sn="14.03" a="2104.62" fwhm="0.001260" res="372348.2" algo="FTMS"/>
<pk mz="469.244292" i="2330967.5" sn="16.23" a="2804.79" fwhm="0.001334" res="351692.7" algo="FTMS"/>
<pk mz="469.280680" i="1361762.4" sn="8.50" a="1294.61" fwhm="0.001335" res="351438.6" algo="FTMS"/>
<pk mz="470.057723" i="1451080.4" sn="9.21" a="1582.25" fwhm="0.001425" res="329803.9" algo="FTMS"/>
<pk mz="470.065709" i="1475402.8" sn="9.41" a="1623.69" fwhm="0.001392" res="337807.6" algo="FTMS"/>
<pk mz="470.094247" i="1488467.3" sn="9.51" a="1064.55" fwhm="0.000963" res="487991.9" algo="FTMS"/>
<pk mz="470.096401" i="8153172.0" sn="62.63" a="11437.31" fwhm="0.001446" res="325098.0" algo="FTMS"/>
<pk mz="470.102007" i="1232981.5" sn="7.48" a="1202.15" fwhm="0.001316" res="357216.4" algo="FTMS"/>
<pk mz="470.105479" i="2086486.5" sn="14.28" a="2267.96" fwhm="0.001324" res="354969.6" algo="FTMS"/>
<pk mz="470.130499" i="1676126.0" sn="11.01" a="1756.41" fwhm="0.001381" res="340474.5" algo="FTMS"/>
<pk mz="470.132681" i="1259614.6" sn="7.69" a="1316.88" fwhm="0.001366" res="344255.2" algo="FTMS"/>
<pk mz="471.020588" i="1459046.9" sn="9.28" a="1498.20" fwhm="0.001391" res="338689.5" algo="FTMS"/>
<pk mz="471.041719" i="3064173.3" sn="22.07" a="4195.52" fwhm="0.001444" res="326231.0" algo="FTMS"/>
<pk mz="471.056831" i="1505905.8" sn="9.65" a="1443.60" fwhm="0.001235" res="381535.3" algo="FTMS"/>
<pk mz="471.068011" i="1721973.0" sn="11.37" a="1938.91" fwhm="0.001465" res="321462.4" algo="FTMS"/>
<pk mz="471.077978" i="4782456.0" sn="35.76" a="6468.09" fwhm="0.001453" res="324119.5" algo="FTMS"/>
<pk mz="471.085164" i="2102650.3" sn="14.40" a="2360.87" fwhm="0.001302" res="361714.3" algo="FTMS"/>
<pk mz="471.093227" i="1430652.6" sn="9.05" a="1303.27" fwhm="0.001191" res="395643.5" algo="FTMS"/>
<pk mz="471.097372" i="2486653.8" sn="17.46" a="2963.92" fwhm="0.001346" res="349935.8" algo="FTMS"/>
<pk mz="471.104306" i="1220991.9" sn="7.38" a="956.96" fwhm="0.001181" res="398901.4" algo="FTMS"/>
<pk mz="471.114363" i="3463555.0" sn="25.25" a="4049.78" fwhm="0.001309" res="359867.4" algo="FTMS"/>
<pk mz="471.126652" i="3168134.5" sn="22.90" a="4048.12" fwhm="0.001381" res="341086.7" algo="FTMS"/>
<pk mz="471.150901" i="2125709.8" sn="14.59" a="2453.55" fwhm="0.001425" res="330622.8" algo="FTMS"/>
<pk mz="471.187270" i="1754008.8" sn="11.63" a="1703.49" fwhm="0.001173" res="401566.1" algo="FTMS"/>
<pk mz="471.223583" i="2175907.5" sn="14.99" a="2355.18" fwhm="0.001233" res="382245.3" algo="FTMS"/>
<pk mz="471.259943" i="2524590.5" sn="17.77" a="3046.79" fwhm="0.001367" res="344789.2" algo="FTMS"/>
<pk mz="471.296353" i="1604793.3" sn="10.44" a="1643.54" fwhm="0.001365" res="345273.5" algo="FTMS"/>
<pk mz="472.052215" i="1310619.8" sn="8.09" a="1162.84" fwhm="0.001167" res="404619.7" algo="FTMS"/>
<pk mz="472.063223" i="1479327.0" sn="9.43" a="1614.34" fwhm="0.001414" res="333898.2" algo="FTMS"/>
<pk mz="472.076563" i="4177571.0" sn="30.94" a="5636.90" fwhm="0.001366" res="345513.3" algo="FTMS"/>
<pk mz="472.088573" i="1479334.6" sn="9.43" a="1267.65" fwhm="0.001224" res="385641.3" algo="FTMS"/>
<pk mz="472.120024" i="4827824.0" sn="36.12" a="6323.06" fwhm="0.001413" res="334209.7" algo="FTMS"/>
<pk mz="473.036098" i="1928131.8" sn="13.01" a="2138.32" fwhm="0.001324" res="357258.4" algo="FTMS"/>
<pk mz="473.047445" i="1373895.3" sn="8.59" a="1415.28" fwhm="0.001289" res="367096.7" algo="FTMS"/>
<pk mz="473.057379" i="3289546.3" sn="23.86" a="4503.84" fwhm="0.001469" res="322070.2" algo="FTMS"/>
<pk mz="473.064406" i="1990604.4" sn="13.51" a="2170.72" fwhm="0.001267" res="373261.2" algo="FTMS"/>
<pk mz="473.072558" i="2415566.8" sn="16.89" a="2501.22" fwhm="0.001227" res="385617.0" algo="FTMS"/>
<pk mz="473.083768" i="1451474.3" sn="9.21" a="1416.74" fwhm="0.001303" res="363105.8" algo="FTMS"/>
<pk mz="473.093716" i="2662357.3" sn="18.86" a="3354.26" fwhm="0.001291" res="366416.5" algo="FTMS"/>
<pk mz="473.108832" i="1196249.8" sn="7.18" a="985.50" fwhm="0.001196" res="395668.3" algo="FTMS"/>
<pk mz="473.123048" i="1198558.0" sn="7.19" a="1368.60" fwhm="0.001615" res="292941.3" algo="FTMS"/>
<pk mz="473.129983" i="1959392.1" sn="13.26" a="2026.17" fwhm="0.001297" res="364654.8" algo="FTMS"/>
<pk mz="473.160721" i="1394153.4" sn="8.75" a="1508.59" fwhm="0.001387" res="341202.5" algo="FTMS"/>
<pk mz="473.166602" i="1242603.1" sn="7.54" a="1496.99" fwhm="0.001611" res="293765.8" algo="FTMS"/>
<pk mz="473.202950" i="2351094.3" sn="16.38" a="2931.93" fwhm="0.001462" res="323671.7" algo="FTMS"/>
<pk mz="473.239146" i="1742849.1" sn="11.53" a="1549.03" fwhm="0.001160" res="408122.1" algo="FTMS"/>
<pk mz="473.282602" i="10949646.0" sn="84.91" a="16037.73" fwhm="0.001481" res="319677.4" algo="FTMS"/>
<pk mz="474.067753" i="2032891.6" sn="13.84" a="2030.57" fwhm="0.001329" res="356787.3" algo="FTMS"/>
<pk mz="474.079002" i="2531071.0" sn="17.81" a="3348.65" fwhm="0.001476" res="321173.3" algo="FTMS"/>
<pk mz="474.198235" i="1201187.1" sn="7.21" a="1083.82" fwhm="0.001108" res="427975.5" algo="FTMS"/>
<pk mz="474.286035" i="3171645.8" sn="22.92" a="4179.03" fwhm="0.001451" res="326950.3" algo="FTMS"/>
<pk mz="475.015532" i="1548315.3" sn="9.98" a="1852.60" fwhm="0.001533" res="309759.7" algo="FTMS"/>
<pk mz="475.051856" i="2806822.3" sn="20.01" a="3464.17" fwhm="0.001414" res="336053.0" algo="FTMS"/>
<pk mz="475.063098" i="1208873.8" sn="7.27" a="1244.51" fwhm="0.001282" res="370593.0" algo="FTMS"/>
<pk mz="475.072854" i="1258284.6" sn="7.67" a="925.91" fwhm="0.001119" res="424406.6" algo="FTMS"/>
<pk mz="475.082533" i="26117680.0" sn="205.79" a="39089.17" fwhm="0.001455" res="326508.2" algo="FTMS"/>
<pk mz="475.088191" i="4431409.5" sn="32.95" a="6077.53" fwhm="0.001492" res="318411.9" algo="FTMS"/>
<pk mz="475.099208" i="1383220.8" sn="8.66" a="1203.03" fwhm="0.001232" res="385579.7" algo="FTMS"/>
<pk mz="475.109072" i="1550647.8" sn="10.00" a="1979.36" fwhm="0.001666" res="285255.1" algo="FTMS"/>
<pk mz="475.124454" i="1658940.4" sn="10.86" a="2151.85" fwhm="0.001519" res="312852.5" algo="FTMS"/>
<pk mz="475.145622" i="1971266.9" sn="13.35" a="2586.73" fwhm="0.001532" res="310066.3" algo="FTMS"/>
<pk mz="475.160975" i="2364999.5" sn="16.49" a="2516.25" fwhm="0.001298" res="366172.8" algo="FTMS"/>
<pk mz="475.218407" i="1603928.9" sn="10.42" a="1470.20" fwhm="0.001282" res="370789.9" algo="FTMS"/>
<pk mz="475.228346" i="2594396.0" sn="18.31" a="3410.11" fwhm="0.001491" res="318814.8" algo="FTMS"/>
<pk mz="476.047086" i="1942357.4" sn="13.11" a="1894.00" fwhm="0.001302" res="365655.5" algo="FTMS"/>
<pk mz="476.058344" i="1307224.8" sn="8.05" a="1095.22" fwhm="0.001277" res="372798.9" algo="FTMS"/>
<pk mz="476.083531" i="1706080.4" sn="11.23" a="1780.21" fwhm="0.001392" res="341926.8" algo="FTMS"/>
<pk mz="476.085820" i="3665761.3" sn="26.85" a="4529.62" fwhm="0.001364" res="349138.5" algo="FTMS"/>
<pk mz="476.094748" i="1683299.9" sn="11.05" a="2028.45" fwhm="0.001471" res="323559.7" algo="FTMS"/>
<pk mz="476.114944" i="3498858.0" sn="25.52" a="4993.19" fwhm="0.001444" res="329669.6" algo="FTMS"/>
<pk mz="476.130234" i="7198574.5" sn="55.01" a="10080.24" fwhm="0.001458" res="326606.7" algo="FTMS"/>
<pk mz="476.151501" i="2104181.3" sn="14.40" a="2627.73" fwhm="0.001398" res="340687.7" algo="FTMS"/>
<pk mz="476.177594" i="1348989.1" sn="8.39" a="1134.08" fwhm="0.001113" res="427700.8" algo="FTMS"/>
<pk mz="477.031144" i="2700417.8" sn="18.83" a="3106.78" fwhm="0.001339" res="356157.4" algo="FTMS"/>
<pk mz="477.061771" i="12748939.0" sn="97.58" a="18422.89" fwhm="0.001462" res="326327.8" algo="FTMS"/>
<pk mz="477.067422" i="3585676.8" sn="25.77" a="4721.61" fwhm="0.001455" res="327979.5" algo="FTMS"/>
<pk mz="477.074105" i="1821326.9" sn="11.94" a="2008.25" fwhm="0.001375" res="346906.7" algo="FTMS"/>
<pk mz="477.078789" i="1824144.4" sn="11.97" a="2183.18" fwhm="0.001551" res="307663.7" algo="FTMS"/>
<pk mz="477.098134" i="2189462.3" sn="14.83" a="2221.82" fwhm="0.001227" res="388931.6" algo="FTMS"/>
<pk mz="477.103921" i="3606680.0" sn="25.94" a="4908.74" fwhm="0.001442" res="330968.8" algo="FTMS"/>
<pk mz="477.114985" i="1197723.4" sn="7.06" a="1150.00" fwhm="0.001317" res="362403.0" algo="FTMS"/>
<pk mz="477.133169" i="1224608.9" sn="7.27" a="1245.05" fwhm="0.001355" res="352016.9" algo="FTMS"/>
<pk mz="477.140313" i="1886371.1" sn="12.45" a="2050.13" fwhm="0.001377" res="346613.3" algo="FTMS"/>
<pk mz="477.143521" i="1999012.1" sn="13.34" a="1943.81" fwhm="0.001225" res="389640.0" algo="FTMS"/>
<pk mz="477.189755" i="1487538.3" sn="9.33" a="1059.88" fwhm="0.001289" res="370166.4" algo="FTMS"/>
<pk mz="478.062774" i="2088893.4" sn="14.04" a="2478.76" fwhm="0.001466" res="326063.4" algo="FTMS"/>
<pk mz="478.065151" i="1424830.1" sn="8.84" a="1382.83" fwhm="0.001256" res="380754.5" algo="FTMS"/>
<pk mz="478.074084" i="6208961.0" sn="46.33" a="8645.80" fwhm="0.001460" res="327535.0" algo="FTMS"/>
<pk mz="478.099355" i="1423560.5" sn="8.83" a="1574.15" fwhm="0.001500" res="318669.4" algo="FTMS"/>
<pk mz="478.101678" i="1600969.3" sn="10.22" a="2003.00" fwhm="0.001539" res="310577.1" algo="FTMS"/>
<pk mz="478.110507" i="3930572.0" sn="28.47" a="5306.73" fwhm="0.001405" res="340242.6" algo="FTMS"/>
<pk mz="478.119370" i="3020750.8" sn="21.34" a="3859.01" fwhm="0.001410" res="339029.8" algo="FTMS"/>
<pk mz="479.010280" i="1492703.6" sn="9.36" a="1537.82" fwhm="0.001380" res="346984.3" algo="FTMS"/>
<pk mz="479.046788" i="4209387.0" sn="30.65" a="5409.93" fwhm="0.001425" res="336160.8" algo="FTMS"/>
<pk mz="479.077446" i="133532408.0" sn="1044.12" a="202429.00" fwhm="0.001465" res="327007.2" algo="FTMS"/>
<pk mz="479.113815" i="78547712.0" sn="613.22" a="119843.98" fwhm="0.001490" res="321485.2" algo="FTMS"/>
<pk mz="479.119528" i="3943169.3" sn="28.57" a="5454.32" fwhm="0.001477" res="324403.5" algo="FTMS"/>
<pk mz="479.155905" i="2254092.3" sn="15.33" a="2703.14" fwhm="0.001473" res="325237.3" algo="FTMS"/>
<pk mz="479.169149" i="1634576.4" sn="10.48" a="1815.57" fwhm="0.001334" res="359086.5" algo="FTMS"/>
<pk mz="479.205549" i="1406747.5" sn="8.69" a="1233.10" fwhm="0.001337" res="358366.3" algo="FTMS"/>
<pk mz="479.241591" i="1392934.6" sn="8.58" a="1529.63" fwhm="0.001313" res="365069.7" algo="FTMS"/>
<pk mz="480.050128" i="1431070.6" sn="8.88" a="1944.63" fwhm="0.001453" res="330494.0" algo="FTMS"/>
<pk mz="480.080777" i="15531048.0" sn="119.38" a="23358.44" fwhm="0.001490" res="322309.0" algo="FTMS"/>
<pk mz="480.114790" i="2030898.4" sn="13.58" a="2404.09" fwhm="0.001456" res="329663.2" algo="FTMS"/>
<pk mz="480.117108" i="11080755.0" sn="84.50" a="16629.30" fwhm="0.001514" res="317172.7" algo="FTMS"/>
<pk mz="480.125992" i="1924661.9" sn="12.75" a="2025.18" fwhm="0.001310" res="366427.4" algo="FTMS"/>
<pk mz="481.026049" i="2426698.0" sn="16.68" a="3211.58" fwhm="0.001503" res="320106.8" algo="FTMS"/>
<pk mz="481.062351" i="4952405.0" sn="36.47" a="7035.75" fwhm="0.001468" res="327759.2" algo="FTMS"/>
<pk mz="481.073493" i="1565016.5" sn="9.93" a="1410.02" fwhm="0.001162" res="414162.9" algo="FTMS"/>
<pk mz="481.081670" i="4325723.0" sn="31.56" a="5899.64" fwhm="0.001507" res="319238.1" algo="FTMS"/>
<pk mz="481.084210" i="5380444.0" sn="39.83" a="7127.21" fwhm="0.001420" res="338767.9" algo="FTMS"/>
<pk mz="481.093077" i="16084318.0" sn="123.71" a="24553.33" fwhm="0.001494" res="322064.6" algo="FTMS"/>
<pk mz="481.098778" i="3711328.3" sn="26.75" a="5161.20" fwhm="0.001505" res="319755.8" algo="FTMS"/>
<pk mz="481.110648" i="1419747.9" sn="8.79" a="1899.35" fwhm="0.001807" res="266274.9" algo="FTMS"/>
<pk mz="481.117995" i="2985318.3" sn="21.06" a="3854.29" fwhm="0.001475" res="326154.5" algo="FTMS"/>
<pk mz="481.129427" i="18320746.0" sn="141.24" a="27491.20" fwhm="0.001492" res="322412.7" algo="FTMS"/>
<pk mz="481.135185" i="3478379.5" sn="24.92" a="4500.66" fwhm="0.001433" res="335808.2" algo="FTMS"/>
<pk mz="481.138436" i="4281708.5" sn="31.22" a="5497.14" fwhm="0.001377" res="349352.7" algo="FTMS"/>
<pk mz="481.163450" i="36220276.0" sn="281.51" a="56144.83" fwhm="0.001522" res="316157.4" algo="FTMS"/>
<pk mz="481.165359" i="3102068.8" sn="21.97" a="2423.68" fwhm="0.000893" res="538693.3" algo="FTMS"/>
<pk mz="481.171555" i="1882998.5" sn="12.42" a="2166.42" fwhm="0.001405" res="342360.3" algo="FTMS"/>
<pk mz="481.238760" i="1240203.1" sn="7.38" a="1030.34" fwhm="0.001330" res="361860.8" algo="FTMS"/>
<pk mz="482.057607" i="1353350.3" sn="8.27" a="1365.88" fwhm="0.001213" res="397420.1" algo="FTMS"/>
<pk mz="482.065600" i="1345928.8" sn="8.21" a="1192.08" fwhm="0.001222" res="394417.5" algo="FTMS"/>
<pk mz="482.094045" i="2193553.5" sn="14.85" a="2600.94" fwhm="0.001476" res="326604.2" algo="FTMS"/>
<pk mz="482.096451" i="1923218.3" sn="12.73" a="2025.43" fwhm="0.001274" res="378489.0" algo="FTMS"/>
<pk mz="482.105392" i="7454357.0" sn="56.08" a="10440.97" fwhm="0.001470" res="328011.7" algo="FTMS"/>
<pk mz="482.130557" i="1333148.6" sn="8.11" a="1145.21" fwhm="0.001181" res="408323.6" algo="FTMS"/>
<pk mz="482.132694" i="3570845.3" sn="25.64" a="4873.21" fwhm="0.001526" res="315898.7" algo="FTMS"/>
<pk mz="482.141819" i="1814688.1" sn="11.88" a="1773.63" fwhm="0.001326" res="363500.9" algo="FTMS"/>
<pk mz="482.166893" i="9383592.0" sn="71.20" a="13912.61" fwhm="0.001479" res="325971.7" algo="FTMS"/>
<pk mz="483.020717" i="1196333.5" sn="7.03" a="1569.66" fwhm="0.001697" res="284621.5" algo="FTMS"/>
<pk mz="483.041737" i="3194292.0" sn="22.69" a="4590.13" fwhm="0.001537" res="314203.0" algo="FTMS"/>
<pk mz="483.048835" i="1307318.0" sn="7.90" a="1339.84" fwhm="0.001452" res="332764.6" algo="FTMS"/>
<pk mz="483.108670" i="149163984.0" z="-1" sn="1166.61" a="220353.75" fwhm="0.001487" res="324925.0" algo="FTMS" component_name="X" deconvoluted_molecular_mass="483.109384" deconvoluted_isotopic_mass="483.109429"/>
<pk mz="483.145055" i="3119059.5" sn="22.10" a="3891.96" fwhm="0.001417" res="341055.8" algo="FTMS"/>
<pk mz="483.150750" i="2177493.3" sn="14.72" a="2375.91" fwhm="0.001295" res="373208.2" algo="FTMS"/>
<pk mz="483.160509" i="11904984.0" sn="90.95" a="17810.77" fwhm="0.001526" res="316553.6" algo="FTMS"/>
<pk mz="483.170095" i="1480155.3" sn="9.26" a="1819.19" fwhm="0.001791" res="269772.3" algo="FTMS"/>
<pk mz="483.187298" i="1966048.5" sn="13.06" a="2149.08" fwhm="0.001437" res="336347.9" algo="FTMS"/>
<pk mz="483.223578" i="2056171.6" sn="13.77" a="2464.32" fwhm="0.001441" res="335376.1" algo="FTMS"/>
<pk mz="483.260010" i="1686006.8" sn="10.87" a="1752.23" fwhm="0.001324" res="365134.2" algo="FTMS"/>
<pk mz="484.073437" i="1414511.6" sn="8.74" a="1746.59" fwhm="0.001736" res="278852.8" algo="FTMS"/>
<pk mz="484.081415" i="1711346.0" sn="11.07" a="1782.65" fwhm="0.001324" res="365509.9" algo="FTMS"/>
<pk mz="484.112029" i="16351483.0" z="-1" sn="125.80" a="24791.08" fwhm="0.001521" res="318313.7" algo="FTMS" component_name="X" deconvoluted_molecular_mass="483.109384" deconvoluted_isotopic_mass="484.112790"/>
<pk mz="484.120992" i="2724094.3" sn="19.00" a="3810.69" fwhm="0.001537" res="314981.0" algo="FTMS"/>
<pk mz="484.163801" i="2870539.3" sn="20.15" a="3455.19" fwhm="0.001364" res="354891.7" algo="FTMS"/>
<pk mz="485.036129" i="1972757.6" sn="13.11" a="2357.73" fwhm="0.001475" res="328812.6" algo="FTMS"/>
<pk mz="485.057242" i="3852828.0" sn="27.85" a="5459.61" fwhm="0.001521" res="318921.1" algo="FTMS"/>
<pk mz="485.072469" i="1821216.6" sn="11.92" a="2458.76" fwhm="0.001698" res="285646.8" algo="FTMS"/>
<pk mz="485.088035" i="1315493.4" sn="7.96" a="1760.79" fwhm="0.001810" res="267961.1" algo="FTMS"/>
<pk mz="485.093644" i="4040231.0" sn="29.31" a="5597.41" fwhm="0.001494" res="324744.8" algo="FTMS"/>
<pk mz="485.113044" i="3449389.0" z="-1" sn="24.68" a="4511.01" fwhm="0.001422" res="341074.9" algo="FTMS" component_name="X" deconvoluted_molecular_mass="483.109384" deconvoluted_isotopic_mass="485.113809"/>
<pk mz="485.130041" i="2695730.3" sn="18.78" a="3578.44" fwhm="0.001551" res="312874.8" algo="FTMS"/>
<pk mz="485.166260" i="1521725.3" sn="9.58" a="1487.81" fwhm="0.001297" res="374176.3" algo="FTMS"/>
<pk mz="485.202801" i="1784392.4" sn="11.64" a="2132.34" fwhm="0.001445" res="335838.2" algo="FTMS"/>
<pk mz="485.239284" i="2480723.5" sn="17.09" a="3860.45" fwhm="0.001694" res="286524.1" algo="FTMS"/>
<pk mz="485.275469" i="1906014.6" sn="12.59" a="2325.99" fwhm="0.001538" res="315453.2" algo="FTMS"/>
<pk mz="486.099316" i="2555225.3" sn="17.67" a="3099.79" fwhm="0.001435" res="338767.6" algo="FTMS"/>
<pk mz="486.136782" i="2655588.8" sn="18.46" a="2974.16" fwhm="0.001282" res="379307.8" algo="FTMS"/>
<pk mz="486.169945" i="1246062.9" sn="7.41" a="1067.18" fwhm="0.001291" res="376702.7" algo="FTMS"/>
<pk mz="487.015494" i="1554031.5" sn="9.83" a="1775.39" fwhm="0.001487" res="327451.8" algo="FTMS"/>
<pk mz="487.036753" i="1777526.0" sn="11.58" a="2106.68" fwhm="0.001465" res="332547.1" algo="FTMS"/>
<pk mz="487.051945" i="1485178.6" sn="9.29" a="1791.42" fwhm="0.001444" res="337302.1" algo="FTMS"/>
<pk mz="487.063184" i="1249918.0" sn="7.44" a="1469.26" fwhm="0.001527" res="319053.2" algo="FTMS"/>
<pk mz="487.072987" i="3082369.0" sn="21.80" a="4428.09" fwhm="0.001581" res="308025.4" algo="FTMS"/>
<pk mz="487.080174" i="2456195.0" sn="16.90" a="2963.36" fwhm="0.001399" res="348208.4" algo="FTMS"/>
<pk mz="487.088366" i="1571717.6" sn="9.96" a="2011.80" fwhm="0.001693" res="287646.6" algo="FTMS"/>
<pk mz="487.109253" i="3038860.0" sn="21.46" a="4308.62" fwhm="0.001574" res="309538.6" algo="FTMS"/>
<pk mz="487.145806" i="1402775.0" sn="8.64" a="1355.21" fwhm="0.001349" res="361171.4" algo="FTMS"/>
<pk mz="487.182028" i="1508002.0" sn="9.47" a="1682.01" fwhm="0.001486" res="327943.6" algo="FTMS"/>
<pk mz="487.218541" i="1893549.0" sn="12.49" a="2150.97" fwhm="0.001466" res="332425.8" algo="FTMS"/>
<pk mz="487.255024" i="1664696.1" sn="10.69" a="1486.61" fwhm="0.001240" res="392851.8" algo="FTMS"/>
<pk mz="487.291151" i="1432771.0" sn="8.88" a="1318.23" fwhm="0.001269" res="384089.4" algo="FTMS"/>
<pk mz="488.047008" i="1349031.5" sn="8.22" a="1270.06" fwhm="0.001279" res="381674.8" algo="FTMS"/>
<pk mz="488.083421" i="1593010.5" sn="10.13" a="1673.13" fwhm="0.001398" res="349056.2" algo="FTMS"/>
<pk mz="488.085832" i="2820531.3" sn="19.75" a="3569.24" fwhm="0.001434" res="340457.9" algo="FTMS"/>
<pk mz="488.103751" i="3365304.8" sn="24.02" a="4528.87" fwhm="0.001492" res="327123.4" algo="FTMS"/>
<pk mz="489.031045" i="2643151.8" sn="18.36" a="3266.94" fwhm="0.001493" res="327522.0" algo="FTMS"/>
<pk mz="489.052113" i="2003158.1" sn="13.34" a="2682.49" fwhm="0.001605" res="304672.0" algo="FTMS"/>
<pk mz="489.067385" i="2581722.8" sn="17.88" a="3108.03" fwhm="0.001410" res="346856.3" algo="FTMS"/>
<pk mz="489.078862" i="1453022.3" sn="9.03" a="1397.94" fwhm="0.001292" res="378426.8" algo="FTMS"/>
<pk mz="489.088637" i="1523169.1" sn="9.58" a="1924.95" fwhm="0.001543" res="316944.5" algo="FTMS"/>
<pk mz="489.098054" i="2681060.0" sn="18.65" a="4087.92" fwhm="0.001523" res="321169.8" algo="FTMS"/>
<pk mz="489.103785" i="2715877.8" sn="18.93" a="3393.82" fwhm="0.001482" res="330067.4" algo="FTMS"/>
<pk mz="489.124847" i="1574892.0" sn="9.98" a="1512.16" fwhm="0.001378" res="355060.1" algo="FTMS"/>
<pk mz="489.140367" i="2683632.8" sn="18.67" a="3469.08" fwhm="0.001479" res="330686.2" algo="FTMS"/>
<pk mz="489.197782" i="1735681.9" sn="11.24" a="2310.87" fwhm="0.001668" res="293254.7" algo="FTMS"/>
<pk mz="489.226341" i="1512074.5" sn="9.49" a="2315.75" fwhm="0.002094" res="233652.3" algo="FTMS"/>
<pk mz="489.234089" i="1640716.8" sn="10.50" a="1609.53" fwhm="0.001353" res="361619.6" algo="FTMS"/>
<pk mz="490.026306" i="1380858.0" sn="8.31" a="1359.76" fwhm="0.001381" res="354866.9" algo="FTMS"/>
<pk mz="490.062702" i="2123269.0" sn="14.03" a="2458.47" fwhm="0.001371" res="357497.6" algo="FTMS"/>
<pk mz="490.074030" i="2016264.3" sn="13.21" a="2477.79" fwhm="0.001424" res="344204.0" algo="FTMS"/>
<pk mz="490.094344" i="1644046.4" sn="10.34" a="1446.79" fwhm="0.001269" res="386069.7" algo="FTMS"/>
<pk mz="490.130616" i="6158361.0" sn="45.10" a="9191.29" fwhm="0.001562" res="313742.9" algo="FTMS"/>
<pk mz="490.145813" i="3300381.8" sn="23.10" a="3968.05" fwhm="0.001351" res="362866.1" algo="FTMS"/>
<pk mz="490.154358" i="1277216.3" sn="7.52" a="1690.02" fwhm="0.001673" res="292954.0" algo="FTMS"/>
<pk mz="491.010248" i="1254431.1" sn="7.34" a="1134.69" fwhm="0.001447" res="339398.5" algo="FTMS"/>
<pk mz="491.046791" i="4267306.0" sn="30.54" a="5902.57" fwhm="0.001504" res="326486.5" algo="FTMS"/>
<pk mz="491.075178" i="6517042.5" sn="47.86" a="9633.68" fwhm="0.001588" res="309159.5" algo="FTMS"/>
<pk mz="491.077483" i="14043443.0" sn="105.82" a="21503.72" fwhm="0.001537" res="319482.8" algo="FTMS"/>
<pk mz="491.083146" i="3015476.8" sn="20.90" a="4280.00" fwhm="0.001584" res="309951.6" algo="FTMS"/>
<pk mz="491.086363" i="1300533.8" sn="7.69" a="1335.50" fwhm="0.001461" res="336134.1" algo="FTMS"/>
<pk mz="491.094463" i="1923896.1" sn="12.49" a="2037.00" fwhm="0.001305" res="376344.1" algo="FTMS"/>
<pk mz="491.119742" i="2236479.8" sn="14.90" a="3515.34" fwhm="0.001719" res="285639.5" algo="FTMS"/>
<pk mz="491.130889" i="1467971.0" sn="8.98" a="1950.54" fwhm="0.001812" res="271071.5" algo="FTMS"/>
<pk mz="491.155756" i="2106698.3" sn="13.90" a="2363.36" fwhm="0.001455" res="337587.8" algo="FTMS"/>
<pk mz="491.205565" i="1641817.1" sn="10.32" a="1839.20" fwhm="0.001435" res="342294.3" algo="FTMS"/>
<pk mz="491.241844" i="1389668.0" sn="8.38" a="1497.70" fwhm="0.001353" res="363183.2" algo="FTMS"/>
<pk mz="492.041840" i="1827920.5" sn="11.75" a="1997.08" fwhm="0.001425" res="345249.5" algo="FTMS"/>
<pk mz="492.049598" i="1344338.9" sn="8.03" a="1716.15" fwhm="0.001935" res="254258.9" algo="FTMS"/>
<pk mz="492.078392" i="2604123.3" sn="17.73" a="3269.27" fwhm="0.001449" res="339561.2" algo="FTMS"/>
<pk mz="492.080818" i="2300508.0" sn="15.39" a="2759.86" fwhm="0.001430" res="344210.0" algo="FTMS"/>
<pk mz="492.089707" i="25512542.0" sn="194.13" a="41095.06" fwhm="0.001578" res="311846.1" algo="FTMS"/>
<pk mz="492.114905" i="1329254.1" sn="7.91" a="1113.78" fwhm="0.001184" res="415487.4" algo="FTMS"/>
<pk mz="492.116969" i="1267814.8" sn="7.44" a="1125.76" fwhm="0.001310" res="375631.0" algo="FTMS"/>
<pk mz="492.124646" i="1550697.0" sn="9.62" a="1589.05" fwhm="0.001339" res="367589.4" algo="FTMS"/>
<pk mz="492.126349" i="1457769.5" sn="8.90" a="1119.76" fwhm="0.001021" res="481856.7" algo="FTMS"/>
<pk mz="492.135224" i="1276780.1" sn="7.51" a="1231.63" fwhm="0.001371" res="358991.9" algo="FTMS"/>
<pk mz="493.026032" i="2093425.9" sn="13.80" a="2331.57" fwhm="0.001360" res="362391.7" algo="FTMS"/>
<pk mz="493.056609" i="1675898.9" sn="10.58" a="2555.56" fwhm="0.001864" res="264465.7" algo="FTMS"/>
<pk mz="493.062248" i="4846460.5" sn="34.99" a="6097.88" fwhm="0.001382" res="356714.7" algo="FTMS"/>
<pk mz="493.063818" i="3200893.0" sn="22.32" a="3391.80" fwhm="0.001447" res="340808.5" algo="FTMS"/>
<pk mz="493.073662" i="1666431.9" sn="10.51" a="1925.67" fwhm="0.001459" res="337925.9" algo="FTMS"/>
<pk mz="493.078173" i="3433345.3" sn="24.11" a="4896.83" fwhm="0.001563" res="315411.6" algo="FTMS"/>
<pk mz="493.092888" i="750295936.0" z="-1" sn="5775.27" a="1163449.00" fwhm="0.001558" res="316534.5" algo="FTMS" component_name="H" deconvoluted_molecular_mass="493.093650" deconvoluted_isotopic_mass="493.093678"/>
<pk mz="493.098615" i="3306887.3" sn="23.14" a="4641.47" fwhm="0.001623" res="303830.7" algo="FTMS"/>
<pk mz="493.107558" i="3818377.8" sn="27.08" a="4905.78" fwhm="0.001425" res="346028.4" algo="FTMS"/>
<pk mz="493.129395" i="9335696.0" sn="69.56" a="14314.22" fwhm="0.001534" res="321505.5" algo="FTMS"/>
<pk mz="493.135141" i="2448273.8" sn="16.53" a="3110.36" fwhm="0.001517" res="324994.6" algo="FTMS"/>
<pk mz="493.221146" i="1250987.0" sn="7.31" a="1042.95" fwhm="0.001198" res="411853.7" algo="FTMS"/>
<pk mz="493.257546" i="1509045.6" sn="9.29" a="1634.78" fwhm="0.001370" res="360000.5" algo="FTMS"/>
<pk mz="494.057804" i="1481886.9" sn="9.08" a="1342.77" fwhm="0.001351" res="365655.4" algo="FTMS"/>
<pk mz="494.096415" i="77028520.0" z="-1" sn="590.82" a="120506.45" fwhm="0.001565" res="315815.4" algo="FTMS" component_name="H" deconvoluted_molecular_mass="493.093650" deconvoluted_isotopic_mass="494.097209"/>
<pk mz="494.098257" i="3398826.5" sn="23.84" a="4335.60" fwhm="0.000765" res="645910.0" algo="FTMS"/>
<pk mz="494.150659" i="1912505.9" sn="12.40" a="2090.73" fwhm="0.001269" res="389264.0" algo="FTMS"/>
<pk mz="495.041639" i="4156859.5" sn="29.68" a="6282.87" fwhm="0.001646" res="300841.3" algo="FTMS"/>
<pk mz="495.072313" i="19615172.0" sn="148.72" a="31318.88" fwhm="0.001581" res="313219.9" algo="FTMS"/>
<pk mz="495.078006" i="3998150.0" sn="28.46" a="6120.83" fwhm="0.001657" res="298775.0" algo="FTMS"/>
<pk mz="495.097329" i="15150540.0" z="-1" sn="114.34" a="24377.79" fwhm="0.001615" res="306590.2" algo="FTMS" component_name="H" deconvoluted_molecular_mass="493.093650" deconvoluted_isotopic_mass="495.098126"/>
<pk mz="495.099658" i="4084172.3" sn="29.12" a="6033.62" fwhm="0.001786" res="277263.1" algo="FTMS"/>
<pk mz="495.108705" i="13493711.0" sn="101.58" a="21310.04" fwhm="0.001598" res="309745.2" algo="FTMS"/>
<pk mz="495.114396" i="4643280.5" sn="33.43" a="6392.92" fwhm="0.001495" res="331284.9" algo="FTMS"/>
<pk mz="495.142712" i="2335704.5" sn="15.66" a="2996.06" fwhm="0.001534" res="322692.4" algo="FTMS"/>
<pk mz="495.145161" i="2116057.3" sn="13.96" a="3616.31" fwhm="0.001943" res="254808.7" algo="FTMS"/>
<pk mz="495.151018" i="2189275.0" sn="14.53" a="2464.43" fwhm="0.001367" res="362171.6" algo="FTMS"/>
<pk mz="495.154068" i="9338332.0" sn="69.58" a="14683.05" fwhm="0.001567" res="316029.5" algo="FTMS"/>
<pk mz="495.183375" i="1704420.3" sn="10.79" a="1761.79" fwhm="0.001312" res="377551.0" algo="FTMS"/>
<pk mz="495.200228" i="1528809.1" sn="9.44" a="1599.04" fwhm="0.001346" res="367845.2" algo="FTMS"/>
<pk mz="495.205841" i="2483178.8" sn="16.79" a="3035.47" fwhm="0.001421" res="348388.6" algo="FTMS"/>
<pk mz="496.073607" i="1894115.3" sn="12.25" a="2054.70" fwhm="0.001384" res="358359.3" algo="FTMS"/>
<pk mz="496.075748" i="3002084.0" sn="20.79" a="3678.02" fwhm="0.001391" res="356707.6" algo="FTMS"/>
<pk mz="496.081488" i="1704677.5" sn="10.79" a="1789.41" fwhm="0.001371" res="361815.6" algo="FTMS"/>
<pk mz="496.084691" i="5254886.5" sn="38.13" a="7709.92" fwhm="0.001521" res="326218.1" algo="FTMS"/>
<pk mz="496.100883" i="1927915.0" z="-1" sn="12.51" a="2301.70" fwhm="0.001460" res="339908.3" algo="FTMS" component_name="H" deconvoluted_molecular_mass="493.093650" deconvoluted_isotopic_mass="496.101682"/>
<pk mz="496.109704" i="2005485.6" sn="13.11" a="2539.90" fwhm="0.001561" res="317817.5" algo="FTMS"/>
<pk mz="496.112094" i="3128046.3" sn="21.76" a="4027.56" fwhm="0.001497" res="331385.3" algo="FTMS"/>
<pk mz="496.117796" i="1519343.9" sn="9.37" a="1704.19" fwhm="0.001470" res="337533.7" algo="FTMS"/>
<pk mz="496.120982" i="5274353.0" sn="38.28" a="7918.17" fwhm="0.001608" res="308481.0" algo="FTMS"/>
<pk mz="496.146135" i="1773560.0" sn="11.33" a="2255.08" fwhm="0.001603" res="309549.4" algo="FTMS"/>
<pk mz="496.157390" i="1840891.1" sn="11.84" a="2306.02" fwhm="0.001496" res="331739.1" algo="FTMS"/>
<pk mz="497.020841" i="1809136.3" sn="11.60" a="2618.52" fwhm="0.001763" res="281985.1" algo="FTMS"/>
<pk mz="497.036461" i="1384948.6" sn="8.33" a="1639.62" fwhm="0.001497" res="331961.1" algo="FTMS"/>
<pk mz="497.087938" i="117055488.0" sn="899.04" a="184375.52" fwhm="0.001579" res="314806.9" algo="FTMS"/>
<pk mz="497.111958" i="1673993.9" sn="10.56" a="1781.58" fwhm="0.001650" res="301326.7" algo="FTMS"/>
<pk mz="497.124322" i="91856912.0" sn="705.00" a="150924.78" fwhm="0.001593" res="312067.0" algo="FTMS"/>
<pk mz="497.158456" i="3918871.0" sn="27.84" a="5593.39" fwhm="0.001525" res="326103.2" algo="FTMS"/>
<pk mz="497.167522" i="4119577.5" sn="29.39" a="5406.14" fwhm="0.001415" res="351435.7" algo="FTMS"/>
<pk mz="497.202860" i="1253411.6" sn="7.32" a="1342.40" fwhm="0.001396" res="356256.6" algo="FTMS"/>
<pk mz="497.239106" i="1706797.8" sn="10.81" a="2026.79" fwhm="0.001533" res="324342.9" algo="FTMS"/>
<pk mz="497.275635" i="1499704.1" sn="9.21" a="1351.18" fwhm="0.001256" res="395781.3" algo="FTMS"/>
<pk mz="498.052429" i="1559314.0" sn="9.67" a="1816.46" fwhm="0.001483" res="335890.5" algo="FTMS"/>
<pk mz="498.067836" i="1272086.4" sn="7.46" a="989.52" fwhm="0.001250" res="398405.7" algo="FTMS"/>
<pk mz="498.091277" i="13173021.0" sn="99.10" a="19795.94" fwhm="0.001509" res="330125.9" algo="FTMS"/>
<pk mz="498.093069" i="1433885.4" sn="8.71" a="623.56" fwhm="0.000596" res="835195.2" algo="FTMS"/>
<pk mz="498.097009" i="1527838.5" sn="9.43" a="1617.82" fwhm="0.001320" res="377430.5" algo="FTMS"/>
<pk mz="498.115414" i="1288995.6" sn="7.59" a="1293.09" fwhm="0.001442" res="345363.6" algo="FTMS"/>
<pk mz="498.127722" i="13076775.0" sn="98.36" a="20861.77" fwhm="0.001614" res="308660.9" algo="FTMS"/>
<pk mz="498.161794" i="1668912.6" sn="10.51" a="1865.41" fwhm="0.001492" res="333945.2" algo="FTMS"/>
<pk mz="498.211755" i="1231678.5" sn="7.15" a="1916.66" fwhm="0.002000" res="249108.6" algo="FTMS"/>
<pk mz="498.930364" i="1681926.0" sn="10.61" a="2624.72" fwhm="0.001807" res="276037.3" algo="FTMS"/>
<pk mz="499.015451" i="1715741.6" sn="10.87" a="1786.82" fwhm="0.001393" res="358204.4" algo="FTMS"/>
<pk mz="499.036575" i="2468387.5" sn="16.67" a="3007.03" fwhm="0.001410" res="353912.5" algo="FTMS"/>
<pk mz="499.051970" i="1667623.6" sn="10.50" a="1703.58" fwhm="0.001391" res="358765.4" algo="FTMS"/>
<pk mz="499.072950" i="4602413.5" sn="33.10" a="7209.84" fwhm="0.001644" res="303512.4" algo="FTMS"/>
<pk mz="499.089559" i="1924658.1" sn="12.48" a="3421.22" fwhm="0.002460" res="202880.7" algo="FTMS"/>
<pk mz="499.092335" i="3745330.8" sn="26.50" a="5554.19" fwhm="0.001612" res="309603.8" algo="FTMS"/>
<pk mz="499.103664" i="5115446.0" sn="37.05" a="7479.46" fwhm="0.001561" res="319822.3" algo="FTMS"/>
<pk mz="499.109349" i="3367479.5" sn="23.59" a="5583.99" fwhm="0.001770" res="281910.8" algo="FTMS"/>
<pk mz="499.128623" i="3145276.8" sn="21.88" a="4181.53" fwhm="0.001438" res="347197.3" algo="FTMS"/>
<pk mz="499.139966" i="2306624.0" sn="15.42" a="3259.77" fwhm="0.001666" res="299561.4" algo="FTMS"/>
<pk mz="499.145685" i="2034753.6" sn="13.33" a="2595.94" fwhm="0.001525" res="327327.7" algo="FTMS"/>
<pk mz="499.182080" i="1867339.6" sn="12.04" a="2325.44" fwhm="0.001464" res="341053.1" algo="FTMS"/>
<pk mz="499.218422" i="2109525.8" sn="13.91" a="2807.93" fwhm="0.001582" res="315516.9" algo="FTMS"/>
<pk mz="499.254906" i="2426463.8" sn="16.35" a="3023.63" fwhm="0.001551" res="321828.1" algo="FTMS"/>
<pk mz="499.291470" i="1721961.8" sn="10.92" a="1897.39" fwhm="0.001378" res="362367.7" algo="FTMS"/>
<pk mz="500.083363" i="1291842.8" sn="7.61" a="1110.78" fwhm="0.001293" res="386667.3" algo="FTMS"/>
<pk mz="501.031107" i="2381379.5" sn="16.00" a="3257.37" fwhm="0.001559" res="321467.1" algo="FTMS"/>
<pk mz="501.052143" i="2088777.1" sn="13.74" a="3153.93" fwhm="0.001779" res="281590.9" algo="FTMS"/>
<pk mz="501.059427" i="7597131.0" sn="56.16" a="12723.12" fwhm="0.001674" res="299399.9" algo="FTMS"/>
<pk mz="501.067580" i="2182733.3" sn="14.47" a="2976.31" fwhm="0.001480" res="338579.3" algo="FTMS"/>
<pk mz="501.078876" i="1877328.4" sn="12.11" a="2843.49" fwhm="0.001748" res="286684.4" algo="FTMS"/>
<pk mz="501.088576" i="3105875.0" sn="21.57" a="4687.88" fwhm="0.001646" res="304343.1" algo="FTMS"/>
<pk mz="501.095810" i="1641044.9" sn="10.29" a="1738.90" fwhm="0.001281" res="391268.4" algo="FTMS"/>
<pk mz="501.119330" i="15213659.0" sn="114.81" a="24628.97" fwhm="0.001637" res="306091.9" algo="FTMS"/>
<pk mz="501.125047" i="2874972.8" sn="19.80" a="3855.66" fwhm="0.001505" res="332883.9" algo="FTMS"/>
<pk mz="501.197731" i="1466992.3" sn="8.95" a="1241.22" fwhm="0.001275" res="393245.0" algo="FTMS"/>
<pk mz="501.234209" i="2238074.0" sn="14.89" a="2639.19" fwhm="0.001440" res="347985.3" algo="FTMS"/>
<pk mz="501.270526" i="1769603.8" sn="11.28" a="2643.88" fwhm="0.001777" res="282017.3" algo="FTMS"/>
<pk mz="502.062693" i="2724183.3" sn="18.63" a="3648.00" fwhm="0.001545" res="325040.8" algo="FTMS"/>
<pk mz="502.098996" i="1411168.9" sn="8.52" a="1458.11" fwhm="0.001456" res="344837.8" algo="FTMS"/>
<pk mz="502.110283" i="1978723.9" sn="12.89" a="2181.26" fwhm="0.001523" res="329605.7" algo="FTMS"/>
<pk mz="502.122637" i="2220391.0" sn="14.75" a="2883.23" fwhm="0.001538" res="326374.2" algo="FTMS"/>
<pk mz="502.229557" i="1540739.4" sn="9.52" a="2041.84" fwhm="0.001694" res="296445.6" algo="FTMS"/>
<pk mz="503.010459" i="1429328.9" sn="8.66" a="2144.77" fwhm="0.001859" res="270635.0" algo="FTMS"/>
<pk mz="503.035565" i="1959511.5" sn="12.74" a="2225.90" fwhm="0.001534" res="327864.4" algo="FTMS"/>
<pk mz="503.046701" i="3507802.5" sn="24.67" a="4694.42" fwhm="0.001505" res="334270.5" algo="FTMS"/>
<pk mz="503.067854" i="2198624.0" sn="14.58" a="3344.86" fwhm="0.001632" res="308272.6" algo="FTMS"/>
<pk mz="503.083185" i="3114084.0" sn="21.63" a="4210.50" fwhm="0.001563" res="321906.6" algo="FTMS"/>
<pk mz="503.086222" i="1291876.8" sn="7.60" a="1420.83" fwhm="0.001351" res="372454.2" algo="FTMS"/>
<pk mz="503.094306" i="1384550.8" sn="8.31" a="1146.33" fwhm="0.001203" res="418081.8" algo="FTMS"/>
<pk mz="503.104274" i="1914985.4" sn="12.40" a="2903.21" fwhm="0.001580" res="318403.1" algo="FTMS"/>
<pk mz="503.119492" i="1646701.4" sn="10.33" a="2291.82" fwhm="0.001552" res="324260.3" algo="FTMS"/>
<pk mz="503.130663" i="1474672.4" sn="9.01" a="1862.35" fwhm="0.001551" res="324302.5" algo="FTMS"/>
<pk mz="503.156017" i="1218935.0" sn="7.04" a="1619.57" fwhm="0.001852" res="271744.0" algo="FTMS"/>
<pk mz="503.213475" i="1273989.9" sn="7.46" a="1239.21" fwhm="0.001189" res="423046.2" algo="FTMS"/>
<pk mz="503.249899" i="1263759.4" sn="7.38" a="1122.60" fwhm="0.001331" res="378150.9" algo="FTMS"/>
<pk mz="504.041973" i="1533788.5" sn="9.46" a="1870.66" fwhm="0.001563" res="322501.0" algo="FTMS"/>
<pk mz="504.078370" i="1981285.9" sn="12.91" a="2424.52" fwhm="0.001524" res="330684.7" algo="FTMS"/>
<pk mz="504.080663" i="2141542.5" sn="14.14" a="2680.08" fwhm="0.001541" res="327102.8" algo="FTMS"/>
<pk mz="504.109923" i="10770286.0" sn="80.59" a="17088.22" fwhm="0.001610" res="313047.6" algo="FTMS"/>
<pk mz="504.114819" i="1817967.3" sn="11.65" a="2481.90" fwhm="0.001681" res="299889.0" algo="FTMS"/>
<pk mz="504.135077" i="1696116.5" sn="10.71" a="2032.76" fwhm="0.001510" res="333760.8" algo="FTMS"/>
<pk mz="504.146274" i="26736504.0" sn="203.53" a="46053.11" fwhm="0.001665" res="302851.5" algo="FTMS"/>
<pk mz="505.026028" i="2650199.8" sn="17.96" a="3787.38" fwhm="0.001620" res="311682.4" algo="FTMS"/>
<pk mz="505.062404" i="3384929.0" sn="23.59" a="4891.88" fwhm="0.001591" res="317356.4" algo="FTMS"/>
<pk mz="505.073565" i="1551203.8" sn="9.54" a="1955.42" fwhm="0.001691" res="298728.1" algo="FTMS"/>
<pk mz="505.090686" i="8872040.0" sn="65.63" a="15251.43" fwhm="0.001716" res="294315.1" algo="FTMS"/>
<pk mz="505.092808" i="3308136.5" sn="23.00" a="4610.13" fwhm="0.001772" res="284995.4" algo="FTMS"/>
<pk mz="505.098817" i="3000938.0" sn="20.65" a="4615.40" fwhm="0.001678" res="300985.0" algo="FTMS"/>
<pk mz="505.113177" i="1819245.8" sn="11.60" a="2639.91" fwhm="0.001618" res="312189.7" algo="FTMS"/>
<pk mz="505.119816" i="1412207.4" sn="8.48" a="1803.53" fwhm="0.001657" res="304817.9" algo="FTMS"/>
<pk mz="505.135220" i="4282483.5" sn="30.47" a="6534.34" fwhm="0.001668" res="302764.9" algo="FTMS"/>
<pk mz="505.149585" i="4599927.0" sn="32.90" a="6819.82" fwhm="0.001557" res="324413.8" algo="FTMS"/>
<pk mz="505.220792" i="1657736.9" sn="10.36" a="2560.28" fwhm="0.002045" res="247022.3" algo="FTMS"/>
<pk mz="505.393196" i="4099252.3" sn="29.06" a="5920.39" fwhm="0.001608" res="314362.9" algo="FTMS"/>
<pk mz="506.057684" i="2387290.5" sn="15.95" a="2883.81" fwhm="0.001474" res="343428.6" algo="FTMS"/>
<pk mz="506.094256" i="2394467.5" sn="16.00" a="3281.90" fwhm="0.001642" res="308187.0" algo="FTMS"/>
<pk mz="506.096509" i="4243812.0" sn="30.17" a="6283.44" fwhm="0.001590" res="318398.6" algo="FTMS"/>
<pk mz="506.105370" i="7555430.0" sn="55.54" a="12267.04" fwhm="0.001641" res="308373.8" algo="FTMS"/>
<pk mz="506.125604" i="1404011.3" sn="8.42" a="1771.28" fwhm="0.001661" res="304672.9" algo="FTMS"/>
<pk mz="506.140763" i="2899823.0" sn="19.87" a="4143.39" fwhm="0.001558" res="324833.6" algo="FTMS"/>
<pk mz="506.150681" i="1581169.5" sn="9.77" a="2441.04" fwhm="0.001680" res="301215.6" algo="FTMS"/>
<pk mz="506.396770" i="1266094.4" sn="7.36" a="1758.22" fwhm="0.001729" res="292957.6" algo="FTMS"/>
<pk mz="507.041539" i="3254348.5" sn="22.59" a="5014.42" fwhm="0.001724" res="294186.9" algo="FTMS"/>
<pk mz="507.078185" i="3135573.5" sn="21.68" a="4949.06" fwhm="0.001649" res="307505.0" algo="FTMS"/>
<pk mz="507.108680" i="163424864.0" z="-1" sn="1249.60" a="274464.28" fwhm="0.001642" res="308830.3" algo="FTMS" component_name="V" deconvoluted_molecular_mass="507.109512" deconvoluted_isotopic_mass="507.109516"/>
<pk mz="507.187097" i="1382000.0" sn="8.24" a="1792.10" fwhm="0.001723" res="294373.3" algo="FTMS"/>
<pk mz="507.236632" i="1399676.1" sn="8.38" a="1947.91" fwhm="0.002009" res="252440.9" algo="FTMS"/>
<pk mz="507.273082" i="1404548.9" sn="8.42" a="1471.97" fwhm="0.001450" res="349766.7" algo="FTMS"/>
<pk mz="508.073420" i="1872197.6" sn="12.00" a="2356.99" fwhm="0.001548" res="328176.5" algo="FTMS"/>
<pk mz="508.084518" i="3087176.3" sn="21.31" a="4295.68" fwhm="0.001603" res="316996.0" algo="FTMS"/>
<pk mz="508.112013" i="21928782.0" z="-1" sn="165.64" a="37205.85" fwhm="0.001686" res="301283.4" algo="FTMS" component_name="V" deconvoluted_molecular_mass="507.109512" deconvoluted_isotopic_mass="508.112852"/>
<pk mz="508.166339" i="1514843.8" sn="9.26" a="1451.32" fwhm="0.001332" res="381458.8" algo="FTMS"/>
<pk mz="509.020830" i="1701413.6" sn="10.69" a="1807.82" fwhm="0.001325" res="384162.6" algo="FTMS"/>
<pk mz="509.057256" i="3651630.3" sn="25.63" a="5255.16" fwhm="0.001614" res="315386.5" algo="FTMS"/>
<pk mz="509.087956" i="30190646.0" sn="228.93" a="52350.58" fwhm="0.001701" res="299325.0" algo="FTMS"/>
<pk mz="509.093605" i="3390518.8" sn="23.63" a="5492.73" fwhm="0.001727" res="294852.8" algo="FTMS"/>
<pk mz="509.104708" i="1516345.3" sn="9.27" a="2326.93" fwhm="0.001912" res="266247.3" algo="FTMS"/>
<pk mz="509.112926" i="4105275.3" sn="29.10" a="6345.84" fwhm="0.001673" res="304222.8" algo="FTMS"/>
<pk mz="509.115135" i="2037819.8" z="-1" sn="13.27" a="2351.13" fwhm="0.001563" res="325746.0" algo="FTMS" component_name="V" deconvoluted_molecular_mass="507.109512" deconvoluted_isotopic_mass="509.115977"/>
<pk mz="509.124225" i="3341373.8" sn="23.25" a="4713.45" fwhm="0.001544" res="329712.7" algo="FTMS"/>
<pk mz="509.129990" i="3539007.3" sn="24.77" a="4960.55" fwhm="0.001571" res="324103.1" algo="FTMS"/>
<pk mz="509.166379" i="1616455.6" sn="10.04" a="1841.68" fwhm="0.001386" res="367354.4" algo="FTMS"/>
<pk mz="509.169835" i="2047560.5" sn="13.34" a="2871.57" fwhm="0.001604" res="317444.8" algo="FTMS"/>
<pk mz="509.221530" i="2861652.5" sn="19.58" a="4003.64" fwhm="0.001596" res="318962.5" algo="FTMS"/>
<pk mz="510.091262" i="4198685.0" sn="29.82" a="6368.70" fwhm="0.001612" res="316452.2" algo="FTMS"/>
<pk mz="510.100258" i="13065503.0" sn="97.74" a="22567.11" fwhm="0.001732" res="294575.0" algo="FTMS"/>
<pk mz="510.127670" i="4655397.5" sn="33.32" a="7144.17" fwhm="0.001672" res="305024.6" algo="FTMS"/>
<pk mz="510.135541" i="4831527.5" sn="34.66" a="6766.10" fwhm="0.001510" res="337836.5" algo="FTMS"/>
<pk mz="511.036586" i="2102258.8" sn="13.76" a="2913.70" fwhm="0.001555" res="328592.9" algo="FTMS"/>
<pk mz="511.072807" i="3218427.0" sn="22.31" a="5393.99" fwhm="0.001843" res="277278.3" algo="FTMS"/>
<pk mz="511.087721" i="1897726.3" sn="12.19" a="2505.27" fwhm="0.001674" res="305333.3" algo="FTMS"/>
<pk mz="511.103497" i="369536512.0" z="-1" sn="2828.54" a="613551.06" fwhm="0.001667" res="306548.8" algo="FTMS" component_name="L" deconvoluted_molecular_mass="511.104397" deconvoluted_isotopic_mass="511.104346"/>
<pk mz="511.140055" i="16203274.0" sn="121.78" a="27232.69" fwhm="0.001697" res="301158.6" algo="FTMS"/>
<pk mz="511.145750" i="2430987.3" sn="16.27" a="3587.42" fwhm="0.001703" res="300084.5" algo="FTMS"/>
<pk mz="511.148926" i="1891851.9" sn="12.14" a="2955.41" fwhm="0.001795" res="284721.2" algo="FTMS"/>
<pk mz="511.181883" i="1561107.1" sn="9.61" a="1641.56" fwhm="0.001479" res="345653.6" algo="FTMS"/>
<pk mz="511.218503" i="1234075.4" sn="7.10" a="1596.74" fwhm="0.001865" res="274061.3" algo="FTMS"/>
<pk mz="511.254777" i="1671971.4" sn="10.46" a="1985.23" fwhm="0.001522" res="335885.7" algo="FTMS"/>
<pk mz="512.076341" i="1522392.1" sn="9.31" a="2212.06" fwhm="0.001927" res="265775.9" algo="FTMS"/>
<pk mz="512.106913" i="38293216.0" z="-1" sn="291.00" a="67195.15" fwhm="0.001691" res="302922.2" algo="FTMS" component_name="L" deconvoluted_molecular_mass="511.104397" deconvoluted_isotopic_mass="512.107766"/>
<pk mz="512.143340" i="3336934.8" sn="23.21" a="5068.05" fwhm="0.001587" res="322696.2" algo="FTMS"/>
<pk mz="513.052238" i="2891177.8" sn="19.80" a="3669.23" fwhm="0.001516" res="338533.6" algo="FTMS"/>
<pk mz="513.067190" i="1578924.9" sn="9.74" a="2132.84" fwhm="0.002010" res="255209.9" algo="FTMS"/>
<pk mz="513.088491" i="3493809.3" sn="24.41" a="5508.98" fwhm="0.001756" res="292271.9" algo="FTMS"/>
<pk mz="513.107903" i="8724405.0" sn="64.48" a="15344.25" fwhm="0.001794" res="286086.3" algo="FTMS"/>
<pk mz="513.110303" i="6677430.0" z="-1" sn="48.80" a="11022.31" fwhm="0.001794" res="286052.7" algo="FTMS" component_name="L" deconvoluted_molecular_mass="511.104397" deconvoluted_isotopic_mass="513.111159"/>
<pk mz="513.119279" i="12627896.0" sn="94.38" a="22013.39" fwhm="0.001755" res="292418.1" algo="FTMS"/>
<pk mz="513.124934" i="2097081.1" sn="13.71" a="2629.74" fwhm="0.001632" res="314493.2" algo="FTMS"/>
<pk mz="513.135258" i="1244859.3" sn="7.18" a="1228.06" fwhm="0.001344" res="381918.9" algo="FTMS"/>
<pk mz="513.144142" i="1319613.1" sn="7.76" a="1413.78" fwhm="0.001630" res="314737.2" algo="FTMS"/>
<pk mz="513.155566" i="1968575.5" sn="12.73" a="2836.16" fwhm="0.001697" res="302436.7" algo="FTMS"/>
<pk mz="513.161362" i="1491392.8" sn="9.07" a="1663.46" fwhm="0.001622" res="316374.4" algo="FTMS"/>
<pk mz="513.197701" i="1334984.5" sn="7.87" a="1478.24" fwhm="0.001484" res="345868.1" algo="FTMS"/>
<pk mz="513.234126" i="1776080.1" sn="11.25" a="2265.28" fwhm="0.001644" res="312205.5" algo="FTMS"/>
<pk mz="513.270638" i="1504983.9" sn="9.18" a="1576.21" fwhm="0.001449" res="354308.8" algo="FTMS"/>
<pk mz="513.307052" i="1375967.5" sn="8.19" a="1682.78" fwhm="0.001629" res="315187.3" algo="FTMS"/>
<pk mz="514.062809" i="1284220.9" sn="7.48" a="920.76" fwhm="0.001231" res="417734.6" algo="FTMS"/>
<pk mz="514.091880" i="1315714.9" sn="7.72" a="1501.79" fwhm="0.001621" res="317214.1" algo="FTMS"/>
<pk mz="514.122572" i="1951881.1" z="-1" sn="12.60" a="2312.52" fwhm="0.001427" res="360309.0" algo="FTMS" component_name="L" deconvoluted_molecular_mass="511.104397" deconvoluted_isotopic_mass="514.123432"/>
<pk mz="514.131723" i="2313867.0" sn="15.37" a="3277.27" fwhm="0.001697" res="302878.5" algo="FTMS"/>
<pk mz="514.158630" i="1513104.5" sn="9.24" a="2037.80" fwhm="0.001721" res="298722.5" algo="FTMS"/>
<pk mz="515.046842" i="1726788.6" sn="10.87" a="1852.27" fwhm="0.001443" res="356970.2" algo="FTMS"/>
<pk mz="515.057869" i="1557318.8" sn="9.57" a="2018.50" fwhm="0.001703" res="302364.1" algo="FTMS"/>
<pk mz="515.067941" i="2190664.8" sn="14.43" a="2660.79" fwhm="0.001422" res="362244.8" algo="FTMS"/>
<pk mz="515.075028" i="8790346.0" sn="64.98" a="15513.82" fwhm="0.001800" res="286201.5" algo="FTMS"/>
<pk mz="515.083081" i="1821259.9" sn="11.60" a="2918.45" fwhm="0.001888" res="272830.7" algo="FTMS"/>
<pk mz="515.104249" i="2482000.0" sn="16.66" a="3745.04" fwhm="0.001753" res="293835.3" algo="FTMS"/>
<pk mz="515.125280" i="1832788.3" sn="11.68" a="2431.71" fwhm="0.001705" res="302070.3" algo="FTMS"/>
<pk mz="515.134939" i="35959128.0" sn="273.11" a="64381.89" fwhm="0.001737" res="296593.4" algo="FTMS"/>
<pk mz="515.140457" i="1708375.3" sn="10.73" a="1833.84" fwhm="0.001478" res="348596.0" algo="FTMS"/>
<pk mz="515.249743" i="2371949.0" sn="15.81" a="3216.01" fwhm="0.001647" res="312899.7" algo="FTMS"/>
<pk mz="515.286038" i="1570164.3" sn="9.67" a="2250.07" fwhm="0.001848" res="278826.2" algo="FTMS"/>
<pk mz="516.078374" i="2463759.5" sn="16.52" a="3677.70" fwhm="0.001701" res="303376.1" algo="FTMS"/>
<pk mz="516.089371" i="1264145.6" sn="7.33" a="1481.41" fwhm="0.001635" res="315621.2" algo="FTMS"/>
<pk mz="516.138273" i="5637659.0" sn="40.83" a="10312.75" fwhm="0.001759" res="293397.6" algo="FTMS"/>
<pk mz="516.163146" i="2094111.9" sn="13.68" a="2613.78" fwhm="0.001525" res="338560.7" algo="FTMS"/>
<pk mz="516.207586" i="2001960.4" sn="12.98" a="2449.51" fwhm="0.001486" res="347475.8" algo="FTMS"/>
<pk mz="517.015372" i="1355713.9" sn="8.03" a="1491.72" fwhm="0.001532" res="337454.1" algo="FTMS"/>
<pk mz="517.026093" i="2298564.0" sn="15.25" a="3523.64" fwhm="0.001743" res="296554.7" algo="FTMS"/>
<pk mz="517.051157" i="2300616.5" sn="15.27" a="3599.37" fwhm="0.001856" res="278648.0" algo="FTMS"/>
<pk mz="517.062402" i="2962634.8" sn="20.34" a="4397.26" fwhm="0.001658" res="311830.2" algo="FTMS"/>
<pk mz="517.073492" i="1466828.8" sn="8.88" a="1886.28" fwhm="0.001997" res="258929.6" algo="FTMS"/>
<pk mz="517.083342" i="1934542.6" sn="12.46" a="3046.62" fwhm="0.001904" res="271619.3" algo="FTMS"/>
<pk mz="517.098749" i="7166673.5" sn="52.54" a="11866.10" fwhm="0.001683" res="307295.4" algo="FTMS"/>
<pk mz="517.101996" i="1447122.1" sn="8.73" a="1828.51" fwhm="0.001598" res="323526.5" algo="FTMS"/>
<pk mz="517.119818" i="1440981.5" sn="8.68" a="1469.36" fwhm="0.001544" res="334849.6" algo="FTMS"/>
<pk mz="517.135038" i="1329368.3" sn="7.82" a="1142.49" fwhm="0.001359" res="380553.7" algo="FTMS"/>
<pk mz="517.265364" i="1266416.5" sn="7.34" a="1629.00" fwhm="0.001672" res="309347.5" algo="FTMS"/>
<pk mz="518.009718" i="1448057.0" sn="8.73" a="1587.17" fwhm="0.001490" res="347595.6" algo="FTMS"/>
<pk mz="518.057762" i="1848705.8" sn="11.80" a="2246.87" fwhm="0.001507" res="343810.3" algo="FTMS"/>
<pk mz="518.068977" i="1656963.8" sn="10.33" a="2662.75" fwhm="0.002036" res="254408.1" algo="FTMS"/>
<pk mz="518.096395" i="3098504.8" sn="21.38" a="4467.10" fwhm="0.001645" res="315017.5" algo="FTMS"/>
<pk mz="518.102060" i="1729161.8" sn="10.89" a="2638.93" fwhm="0.001929" res="268600.6" algo="FTMS"/>
<pk mz="518.114267" i="2793868.0" sn="19.04" a="3863.11" fwhm="0.001528" res="339161.5" algo="FTMS"/>
<pk mz="518.125531" i="14832526.0" sn="111.27" a="27119.92" fwhm="0.001790" res="289410.1" algo="FTMS"/>
<pk mz="518.161881" i="1825172.5" sn="11.62" a="2196.99" fwhm="0.001489" res="347909.3" algo="FTMS"/>
<pk mz="518.187118" i="1408153.0" sn="8.43" a="1644.92" fwhm="0.001556" res="333074.5" algo="FTMS"/>
<pk mz="519.041579" i="3050032.5" sn="21.00" a="4823.30" fwhm="0.001749" res="296798.8" algo="FTMS"/>
<pk mz="519.069942" i="10490933.0" sn="78.01" a="18396.96" fwhm="0.001758" res="295234.3" algo="FTMS"/>
<pk mz="519.078025" i="3383350.8" sn="23.56" a="5729.59" fwhm="0.001782" res="291300.2" algo="FTMS"/>
<pk mz="519.089170" i="1818168.8" sn="11.57" a="2305.11" fwhm="0.001598" res="324791.1" algo="FTMS"/>
<pk mz="519.106306" i="2397243.8" sn="16.00" a="3432.03" fwhm="0.001698" res="305767.7" algo="FTMS"/>
<pk mz="519.114380" i="2693181.0" sn="18.27" a="4375.44" fwhm="0.001810" res="286752.6" algo="FTMS"/>
<pk mz="519.128907" i="3116095.5" sn="21.51" a="4546.35" fwhm="0.001643" res="315901.2" algo="FTMS"/>
<pk mz="519.150654" i="2105411.5" sn="13.77" a="2752.49" fwhm="0.001593" res="325879.9" algo="FTMS"/>
<pk mz="519.236483" i="1430354.4" sn="8.61" a="1824.12" fwhm="0.001678" res="309427.9" algo="FTMS"/>
<pk mz="520.073190" i="3444961.3" sn="24.06" a="5367.03" fwhm="0.001707" res="304654.5" algo="FTMS"/>
<pk mz="520.112083" i="8269031.5" sn="61.07" a="14252.06" fwhm="0.001804" res="288309.7" algo="FTMS"/>
<pk mz="520.119997" i="16250089.0" sn="122.30" a="28875.63" fwhm="0.001713" res="303651.0" algo="FTMS"/>
<pk mz="520.131153" i="1274346.9" sn="7.41" a="1253.51" fwhm="0.001514" res="343535.5" algo="FTMS"/>
<pk mz="520.141348" i="1222892.6" sn="7.02" a="1685.64" fwhm="0.001889" res="275335.8" algo="FTMS"/>
<pk mz="520.156307" i="1879791.1" sn="12.06" a="2676.17" fwhm="0.001696" res="306759.7" algo="FTMS"/>
<pk mz="520.166516" i="1713392.9" sn="10.78" a="2147.17" fwhm="0.001598" res="325468.0" algo="FTMS"/>
<pk mz="521.020781" i="1986942.0" sn="12.88" a="3123.81" fwhm="0.001873" res="278102.9" algo="FTMS"/>
<pk mz="521.057422" i="3412356.0" sn="23.81" a="5043.88" fwhm="0.001700" res="306509.7" algo="FTMS"/>
<pk mz="521.093699" i="3154313.8" sn="21.83" a="4553.57" fwhm="0.001603" res="324994.7" algo="FTMS"/>
<pk mz="521.115551" i="1518989.4" sn="9.29" a="2087.93" fwhm="0.002018" res="258264.0" algo="FTMS"/>
<pk mz="521.118975" i="3595662.0" sn="25.22" a="5389.93" fwhm="0.001667" res="312700.3" algo="FTMS"/>
<pk mz="521.122854" i="2253198.5" sn="14.92" a="1853.99" fwhm="0.001105" res="471653.5" algo="FTMS"/>
<pk mz="521.124607" i="5100943.0" sn="36.77" a="7189.92" fwhm="0.001473" res="353768.3" algo="FTMS"/>
<pk mz="521.130153" i="2432911.8" sn="16.30" a="3635.25" fwhm="0.001720" res="302908.2" algo="FTMS"/>
<pk mz="521.216193" i="1383581.6" sn="8.25" a="1502.98" fwhm="0.001616" res="322443.2" algo="FTMS"/>
<pk mz="521.252310" i="1550243.5" sn="9.53" a="1891.22" fwhm="0.001753" res="297353.6" algo="FTMS"/>
<pk mz="522.052264" i="1345570.6" sn="7.95" a="1282.68" fwhm="0.001397" res="373726.7" algo="FTMS"/>
<pk mz="522.060303" i="1522723.9" sn="9.31" a="1647.40" fwhm="0.001525" res="342334.9" algo="FTMS"/>
<pk mz="522.091301" i="6083113.0" sn="44.30" a="10375.20" fwhm="0.001759" res="296854.2" algo="FTMS"/>
<pk mz="522.100284" i="3609642.3" sn="25.32" a="6934.88" fwhm="0.002022" res="258160.5" algo="FTMS"/>
<pk mz="522.127679" i="3756590.5" sn="26.45" a="5898.41" fwhm="0.001743" res="299499.1" algo="FTMS"/>
<pk mz="522.133821" i="1378351.4" sn="8.21" a="2007.04" fwhm="0.002020" res="258421.6" algo="FTMS"/>
<pk mz="522.145685" i="1388081.3" sn="8.28" a="1634.62" fwhm="0.001950" res="267719.8" algo="FTMS"/>
<pk mz="522.156751" i="1948211.0" sn="12.58" a="2523.65" fwhm="0.001583" res="329904.8" algo="FTMS"/>
<pk mz="522.182214" i="1294903.0" sn="7.57" a="1189.38" fwhm="0.001370" res="381105.3" algo="FTMS"/>
<pk mz="523.036629" i="3130554.0" sn="21.65" a="5239.30" fwhm="0.001803" res="290074.4" algo="FTMS"/>
<pk mz="523.072951" i="3925695.8" sn="27.75" a="6289.39" fwhm="0.001750" res="298858.0" algo="FTMS"/>
<pk mz="523.084260" i="1274817.4" sn="7.41" a="1830.78" fwhm="0.001844" res="283710.4" algo="FTMS"/>
<pk mz="523.103634" i="45831876.0" sn="349.25" a="86947.68" fwhm="0.001787" res="292728.9" algo="FTMS"/>
<pk mz="523.109381" i="3083973.0" sn="21.29" a="5598.99" fwhm="0.002015" res="259652.8" algo="FTMS"/>
<pk mz="523.145640" i="2577610.5" sn="17.41" a="4358.20" fwhm="0.001836" res="284964.1" algo="FTMS"/>
<pk mz="523.231702" i="1286103.5" sn="7.50" a="1334.35" fwhm="0.001563" res="334752.6" algo="FTMS"/>
<pk mz="523.237078" i="1768408.4" sn="11.20" a="2425.85" fwhm="0.001687" res="310078.0" algo="FTMS"/>
<pk mz="524.107010" i="8517465.0" sn="62.97" a="15140.74" fwhm="0.001807" res="290038.6" algo="FTMS"/>
<pk mz="524.115942" i="55097180.0" sn="420.34" a="101422.29" fwhm="0.001803" res="290715.6" algo="FTMS"/>
<pk mz="524.143219" i="1588830.1" sn="9.82" a="2426.92" fwhm="0.002060" res="254406.0" algo="FTMS"/>
<pk mz="524.151244" i="2981215.3" sn="20.50" a="4736.47" fwhm="0.001787" res="293320.3" algo="FTMS"/>
<pk mz="524.213136" i="1251944.3" sn="7.23" a="1981.28" fwhm="0.002155" res="243215.1" algo="FTMS"/>
<pk mz="525.052335" i="2876896.0" sn="19.70" a="4480.09" fwhm="0.001700" res="308858.8" algo="FTMS"/>
<pk mz="525.067368" i="1403362.0" sn="8.39" a="2129.11" fwhm="0.001960" res="267959.5" algo="FTMS"/>
<pk mz="525.085810" i="7518180.5" sn="55.31" a="12237.57" fwhm="0.001691" res="310603.6" algo="FTMS"/>
<pk mz="525.102239" i="6643687.0" sn="48.60" a="11141.18" fwhm="0.001731" res="303435.0" algo="FTMS"/>
<pk mz="525.118987" i="1607251968.0" z="-1" sn="12328.52" a="2787173.75" fwhm="0.001769" res="296819.2" algo="FTMS" component_name="C" deconvoluted_molecular_mass="525.119877" deconvoluted_isotopic_mass="525.119884"/>
<pk mz="525.152233" i="1417709.9" sn="8.50" a="1750.08" fwhm="0.001499" res="350247.8" algo="FTMS"/>
<pk mz="525.155725" i="2863086.5" sn="19.59" a="3844.54" fwhm="0.001566" res="335441.0" algo="FTMS"/>
<pk mz="525.161364" i="2086383.1" sn="13.63" a="2742.61" fwhm="0.001650" res="318206.3" algo="FTMS"/>
<pk mz="525.189575" i="1223411.1" sn="7.01" a="1149.61" fwhm="0.001317" res="398923.5" algo="FTMS"/>
<pk mz="525.197672" i="1387508.3" sn="8.27" a="1683.33" fwhm="0.001654" res="317464.8" algo="FTMS"/>
<pk mz="526.122632" i="188430448.0" z="-1" sn="1443.27" a="327030.66" fwhm="0.001745" res="301473.2" algo="FTMS" component_name="C" deconvoluted_molecular_mass="525.119877" deconvoluted_isotopic_mass="526.123532"/>
<pk mz="526.124725" i="8968308.0" sn="66.43" a="9088.72" fwhm="0.000883" res="596119.1" algo="FTMS"/>
<pk mz="527.031787" i="1332715.9" sn="7.85" a="1524.23" fwhm="0.001511" res="348716.1" algo="FTMS"/>
<pk mz="527.067839" i="2828528.5" sn="19.33" a="4369.31" fwhm="0.001738" res="303177.7" algo="FTMS"/>
<pk mz="527.098555" i="5589236.5" sn="40.51" a="9801.05" fwhm="0.001811" res="291050.9" algo="FTMS"/>
<pk mz="527.104099" i="2685685.3" sn="18.23" a="3785.46" fwhm="0.001590" res="331419.4" algo="FTMS"/>
<pk mz="527.123511" i="33585400.0" z="-1" sn="255.29" a="65272.45" fwhm="0.001874" res="281297.3" algo="FTMS" component_name="C" deconvoluted_molecular_mass="525.119877" deconvoluted_isotopic_mass="527.124414"/>
<pk mz="527.125839" i="10066168.0" sn="74.85" a="15824.19" fwhm="0.001803" res="292382.2" algo="FTMS"/>
<pk mz="527.134794" i="2626809.3" sn="17.78" a="3693.61" fwhm="0.001607" res="328085.0" algo="FTMS"/>
<pk mz="527.140636" i="1622522.0" sn="10.07" a="2168.17" fwhm="0.001636" res="322166.9" algo="FTMS"/>
<pk mz="527.286006" i="1435148.9" sn="8.64" a="2088.91" fwhm="0.002332" res="226141.1" algo="FTMS"/>
<pk mz="528.127052" i="3874168.0" z="-1" sn="27.35" a="6095.41" fwhm="0.001644" res="321206.8" algo="FTMS" component_name="C" deconvoluted_molecular_mass="525.119877" deconvoluted_isotopic_mass="528.127959"/>
<pk mz="528.147421" i="1344890.4" sn="7.94" a="1881.86" fwhm="0.001952" res="270623.9" algo="FTMS"/>
<pk mz="528.190225" i="1751935.8" sn="11.07" a="2408.82" fwhm="0.001655" res="319057.7" algo="FTMS"/>
<pk mz="529.046945" i="1827561.1" sn="11.64" a="2653.13" fwhm="0.001844" res="286824.8" algo="FTMS"/>
<pk mz="529.062270" i="1426411.0" sn="8.57" a="1571.17" fwhm="0.001507" res="350992.3" algo="FTMS"/>
<pk mz="529.083372" i="2264557.5" sn="15.00" a="3273.78" fwhm="0.001726" res="306471.5" algo="FTMS"/>
<pk mz="529.090735" i="1297134.5" sn="7.58" a="1385.70" fwhm="0.001562" res="338689.3" algo="FTMS"/>
<pk mz="529.098659" i="1848815.4" sn="11.81" a="2269.61" fwhm="0.001610" res="328682.4" algo="FTMS"/>
<pk mz="529.114169" i="18954738.0" sn="143.04" a="36067.26" fwhm="0.001872" res="282600.8" algo="FTMS"/>
<pk mz="529.119976" i="1646066.0" sn="10.25" a="2605.66" fwhm="0.001979" res="267369.0" algo="FTMS"/>
<pk mz="529.138585" i="1645300.3" z="-1" sn="10.25" a="2142.49" fwhm="0.001760" res="300669.2" algo="FTMS" component_name="C" deconvoluted_molecular_mass="525.119877" deconvoluted_isotopic_mass="529.139495"/>
<pk mz="529.150538" i="11751926.0" sn="87.78" a="21065.00" fwhm="0.001797" res="294485.5" algo="FTMS"/>
<pk mz="529.228895" i="1277183.1" sn="7.42" a="1392.91" fwhm="0.001714" res="308856.8" algo="FTMS"/>
<pk mz="529.247554" i="1460225.4" sn="8.83" a="1575.91" fwhm="0.001546" res="342363.2" algo="FTMS"/>
<pk mz="529.265451" i="1249539.5" sn="7.21" a="1218.68" fwhm="0.001413" res="374467.8" algo="FTMS"/>
<pk mz="529.301757" i="1406983.9" sn="8.42" a="1963.35" fwhm="0.001873" res="282528.8" algo="FTMS"/>
<pk mz="530.117487" i="2732136.3" sn="18.58" a="4280.60" fwhm="0.002165" res="244838.3" algo="FTMS"/>
<pk mz="530.154042" i="2829932.5" sn="19.33" a="4365.66" fwhm="0.001717" res="308851.0" algo="FTMS"/>
<pk mz="531.041681" i="2272977.8" sn="15.06" a="3183.70" fwhm="0.001637" res="324388.1" algo="FTMS"/>
<pk mz="531.062960" i="1247956.1" sn="7.20" a="1334.99" fwhm="0.001709" res="310658.7" algo="FTMS"/>
<pk mz="531.078057" i="2311381.8" sn="15.35" a="3632.50" fwhm="0.001769" res="300153.2" algo="FTMS"/>
<pk mz="531.099005" i="1991128.3" sn="12.90" a="2977.30" fwhm="0.001953" res="271946.6" algo="FTMS"/>
<pk mz="531.114284" i="1626841.9" sn="10.10" a="1799.39" fwhm="0.001481" res="358673.0" algo="FTMS"/>
<pk mz="531.125747" i="2554075.3" sn="17.22" a="4359.15" fwhm="0.001910" res="278043.2" algo="FTMS"/>
<pk mz="531.150335" i="1255134.0" sn="7.25" a="1669.24" fwhm="0.001844" res="288056.9" algo="FTMS"/>
<pk mz="531.226981" i="2043110.5" sn="13.30" a="2505.96" fwhm="0.001506" res="352796.0" algo="FTMS"/>
<pk mz="531.245081" i="1224168.5" sn="7.01" a="1641.66" fwhm="0.001626" res="326655.9" algo="FTMS"/>
<pk mz="532.025154" i="2404158.3" sn="16.07" a="3646.85" fwhm="0.001752" res="303607.0" algo="FTMS"/>
<pk mz="532.075658" i="7039811.5" sn="51.63" a="12497.91" fwhm="0.001853" res="287215.4" algo="FTMS"/>
<pk mz="532.202383" i="1591377.4" sn="9.83" a="2218.55" fwhm="0.001673" res="318108.5" algo="FTMS"/>
<pk mz="533.020904" i="1575592.1" sn="9.71" a="1835.80" fwhm="0.001609" res="331243.2" algo="FTMS"/>
<pk mz="533.057362" i="3255724.0" sn="22.60" a="5617.75" fwhm="0.001860" res="286575.9" algo="FTMS"/>
<pk mz="533.085621" i="23161774.0" sn="175.32" a="45172.95" fwhm="0.001877" res="283991.0" algo="FTMS"/>
<pk mz="533.093720" i="1344943.8" sn="7.94" a="1700.46" fwhm="0.001811" res="294412.9" algo="FTMS"/>
<pk mz="533.105070" i="1523632.9" sn="9.31" a="2092.27" fwhm="0.001713" res="311159.7" algo="FTMS"/>
<pk mz="533.129966" i="1661363.5" sn="10.37" a="2149.01" fwhm="0.001639" res="325261.0" algo="FTMS"/>
<pk mz="534.052665" i="1326353.8" sn="7.80" a="1682.14" fwhm="0.001642" res="325153.2" algo="FTMS"/>
<pk mz="534.088949" i="4232213.5" sn="30.09" a="7693.92" fwhm="0.001924" res="277599.2" algo="FTMS"/>
<pk mz="534.135576" i="10882074.0" sn="81.11" a="19768.98" fwhm="0.001838" res="290596.8" algo="FTMS"/>
<pk mz="534.145517" i="1923867.1" sn="12.38" a="3328.67" fwhm="0.002005" res="266457.6" algo="FTMS"/>
<pk mz="534.181671" i="1250590.8" sn="7.21" a="1405.08" fwhm="0.001590" res="336009.4" algo="FTMS"/>
<pk mz="534.256159" i="1264166.1" sn="7.32" a="1672.97" fwhm="0.001828" res="292211.6" algo="FTMS"/>
<pk mz="535.036413" i="2512498.8" sn="16.89" a="3842.10" fwhm="0.001837" res="291271.6" algo="FTMS"/>
<pk mz="535.061750" i="3122293.3" sn="21.57" a="5234.92" fwhm="0.001791" res="298820.2" algo="FTMS"/>
<pk mz="535.073044" i="2688630.5" sn="18.25" a="4311.35" fwhm="0.001918" res="278973.7" algo="FTMS"/>
<pk mz="535.089978" i="1258488.0" sn="7.27" a="2124.25" fwhm="0.002761" res="193832.3" algo="FTMS"/>
<pk mz="535.109300" i="2414202.0" sn="16.14" a="3537.32" fwhm="0.001710" res="312926.9" algo="FTMS"/>
<pk mz="535.112645" i="1257850.3" sn="7.27" a="1389.95" fwhm="0.001669" res="320531.9" algo="FTMS"/>
<pk mz="535.138830" i="2024572.8" sn="13.15" a="2467.88" fwhm="0.001539" res="347620.6" algo="FTMS"/>
<pk mz="535.145833" i="1567357.4" sn="9.64" a="1746.12" fwhm="0.001484" res="360591.8" algo="FTMS"/>
<pk mz="536.068208" i="1612245.0" sn="10.00" a="2101.01" fwhm="0.001697" res="315930.3" algo="FTMS"/>
<pk mz="536.107061" i="7066840.5" sn="51.92" a="11949.90" fwhm="0.001815" res="295302.4" algo="FTMS"/>
<pk mz="536.114821" i="1501913.4" sn="9.16" a="1393.71" fwhm="0.001319" res="406349.6" algo="FTMS"/>
<pk mz="536.136237" i="1962715.3" sn="12.70" a="2342.10" fwhm="0.001668" res="321496.6" algo="FTMS"/>
<pk mz="536.143316" i="1342684.0" sn="7.93" a="1549.82" fwhm="0.001396" res="383932.0" algo="FTMS"/>
<pk mz="536.161504" i="1446621.6" sn="8.73" a="1403.91" fwhm="0.001455" res="368533.8" algo="FTMS"/>
<pk mz="536.172521" i="7851230.5" sn="57.94" a="14083.87" fwhm="0.001812" res="295872.0" algo="FTMS"/>
<pk mz="536.197541" i="1264865.0" sn="7.33" a="1072.28" fwhm="0.001319" res="406392.5" algo="FTMS"/>
<pk mz="536.981115" i="1998632.9" sn="12.97" a="2759.07" fwhm="0.001845" res="291030.7" algo="FTMS"/>
<pk mz="537.015794" i="1233964.0" sn="7.10" a="1623.68" fwhm="0.001843" res="291333.5" algo="FTMS"/>
<pk mz="537.052181" i="3107119.3" sn="21.49" a="5268.69" fwhm="0.001860" res="288703.3" algo="FTMS"/>
<pk mz="537.063651" i="1354800.3" sn="8.02" a="1528.48" fwhm="0.001519" res="353663.3" algo="FTMS"/>
<pk mz="537.088636" i="3171122.5" sn="21.98" a="5528.71" fwhm="0.001827" res="293909.5" algo="FTMS"/>
<pk mz="537.116947" i="3450677.0" sn="24.13" a="6783.10" fwhm="0.002058" res="260964.3" algo="FTMS"/>
<pk mz="537.124962" i="2671925.8" sn="18.15" a="4483.82" fwhm="0.001944" res="276342.7" algo="FTMS"/>
<pk mz="537.161256" i="1392953.0" sn="8.32" a="2221.35" fwhm="0.002052" res="261736.1" algo="FTMS"/>
<pk mz="537.175793" i="1582394.4" sn="9.77" a="2116.88" fwhm="0.001747" res="307448.6" algo="FTMS"/>
<pk mz="538.122706" i="5033358.0" sn="36.29" a="9138.06" fwhm="0.001916" res="280902.1" algo="FTMS"/>
<pk mz="538.130432" i="13122959.0" sn="98.45" a="23080.68" fwhm="0.001702" res="316168.4" algo="FTMS"/>
<pk mz="538.132308" i="3413390.8" sn="23.84" a="2860.13" fwhm="0.000962" res="559569.6" algo="FTMS"/>
<pk mz="538.166718" i="1619089.8" sn="10.05" a="2759.24" fwhm="0.002296" res="234429.6" algo="FTMS"/>
<pk mz="539.031466" i="1622491.6" sn="10.08" a="1955.03" fwhm="0.001633" res="330044.5" algo="FTMS"/>
<pk mz="539.067796" i="2949086.5" sn="20.27" a="4785.87" fwhm="0.001830" res="294606.3" algo="FTMS"/>
<pk mz="539.104283" i="2638817.8" sn="17.89" a="3461.59" fwhm="0.001570" res="343388.8" algo="FTMS"/>
<pk mz="539.134949" i="92913128.0" sn="711.58" a="180023.78" fwhm="0.001853" res="290985.3" algo="FTMS"/>
<pk mz="540.101936" i="9954868.0" sn="74.11" a="19964.58" fwhm="0.001926" res="280440.8" algo="FTMS"/>
<pk mz="540.138341" i="15822391.0" sn="119.19" a="29673.34" fwhm="0.001843" res="293144.2" algo="FTMS"/>
<pk mz="541.047245" i="2044543.5" sn="13.32" a="2924.56" fwhm="0.001773" res="305201.3" algo="FTMS"/>
<pk mz="541.062255" i="1290368.8" sn="7.53" a="1685.61" fwhm="0.001853" res="292034.4" algo="FTMS"/>
<pk mz="541.083390" i="2272386.5" sn="15.07" a="3069.91" fwhm="0.001652" res="327600.7" algo="FTMS"/>
<pk mz="541.114232" i="12107397.0" sn="90.65" a="22967.71" fwhm="0.001930" res="280402.7" algo="FTMS"/>
<pk mz="541.119761" i="1920645.3" sn="12.37" a="2792.57" fwhm="0.001773" res="305120.9" algo="FTMS"/>
<pk mz="541.139408" i="2603142.8" sn="17.61" a="4621.22" fwhm="0.002294" res="235882.1" algo="FTMS"/>
<pk mz="541.156363" i="1731720.1" sn="10.92" a="2336.30" fwhm="0.001708" res="316868.6" algo="FTMS"/>
<pk mz="541.184792" i="2039434.4" sn="13.28" a="3268.89" fwhm="0.002203" res="245708.3" algo="FTMS"/>
<pk mz="541.192449" i="1302667.0" sn="7.62" a="1795.28" fwhm="0.002490" res="217337.7" algo="FTMS"/>
<pk mz="542.057769" i="1301197.8" sn="7.61" a="1120.20" fwhm="0.001360" res="398618.3" algo="FTMS"/>
<pk mz="542.094120" i="1476304.5" sn="8.95" a="1582.43" fwhm="0.001454" res="372796.5" algo="FTMS"/>
<pk mz="542.117558" i="2357458.3" sn="15.73" a="3632.82" fwhm="0.001747" res="310327.0" algo="FTMS"/>
<pk mz="542.126583" i="3239635.0" sn="22.50" a="5012.72" fwhm="0.001754" res="309155.5" algo="FTMS"/>
<pk mz="542.153868" i="2682581.0" sn="18.22" a="4388.86" fwhm="0.001836" res="295336.9" algo="FTMS"/>
<pk mz="542.205704" i="5110489.0" sn="36.88" a="9399.87" fwhm="0.001893" res="286436.7" algo="FTMS"/>
<pk mz="543.041476" i="1314839.6" sn="7.71" a="1526.75" fwhm="0.001830" res="296737.5" algo="FTMS"/>
<pk mz="543.062738" i="2041625.3" sn="13.30" a="3213.45" fwhm="0.001873" res="290005.8" algo="FTMS"/>
<pk mz="543.077990" i="1843482.4" sn="11.78" a="2577.76" fwhm="0.001790" res="303444.5" algo="FTMS"/>
<pk mz="543.099045" i="2143515.8" sn="14.08" a="3509.35" fwhm="0.002008" res="270418.6" algo="FTMS"/>
<pk mz="543.129817" i="65470240.0" sn="500.70" a="129484.29" fwhm="0.001897" res="286351.8" algo="FTMS"/>
<pk mz="543.166245" i="3035936.8" sn="20.94" a="4613.14" fwhm="0.001737" res="312714.4" algo="FTMS"/>
<pk mz="544.120875" i="1304422.1" sn="7.63" a="2324.91" fwhm="0.002225" res="244525.9" algo="FTMS"/>
<pk mz="544.133181" i="8785767.0" sn="65.12" a="17590.74" fwhm="0.002004" res="271554.5" algo="FTMS"/>
<pk mz="544.166186" i="1748585.4" sn="11.05" a="3375.55" fwhm="0.002530" res="215082.3" algo="FTMS"/>
<pk mz="544.169673" i="2095977.6" sn="13.72" a="3230.64" fwhm="0.001846" res="294838.7" algo="FTMS"/>
<pk mz="545.021023" i="1348773.9" sn="7.97" a="2245.89" fwhm="0.002107" res="258728.5" algo="FTMS"/>
<pk mz="545.057278" i="1939368.4" sn="12.51" a="2712.74" fwhm="0.001772" res="307603.3" algo="FTMS"/>
<pk mz="545.093581" i="1769387.0" sn="11.20" a="2314.84" fwhm="0.001637" res="332974.6" algo="FTMS"/>
<pk mz="545.130729" i="1393069.5" sn="8.31" a="1474.25" fwhm="0.001441" res="378269.9" algo="FTMS"/>
<pk mz="545.134417" i="2191277.8" sn="14.45" a="3009.96" fwhm="0.001910" res="285364.1" algo="FTMS"/>
<pk mz="545.141034" i="1636782.3" sn="10.19" a="2884.05" fwhm="0.002166" res="251639.8" algo="FTMS"/>
<pk mz="545.145648" i="1383854.6" sn="8.24" a="2019.48" fwhm="0.001971" res="276628.6" algo="FTMS"/>
<pk mz="546.004597" i="2620393.8" sn="17.74" a="4242.53" fwhm="0.001860" res="293571.7" algo="FTMS"/>
<pk mz="546.052787" i="1299949.0" sn="7.60" a="1563.69" fwhm="0.001585" res="344583.9" algo="FTMS"/>
<pk mz="546.091292" i="1972207.6" sn="12.76" a="2929.75" fwhm="0.002124" res="257113.1" algo="FTMS"/>
<pk mz="546.236995" i="1547257.5" sn="9.50" a="1839.47" fwhm="0.001725" res="316723.4" algo="FTMS"/>
<pk mz="547.036489" i="1626671.1" sn="10.11" a="2480.56" fwhm="0.001899" res="288109.2" algo="FTMS"/>
<pk mz="547.072871" i="2061361.6" sn="13.45" a="3514.29" fwhm="0.001969" res="277908.1" algo="FTMS"/>
<pk mz="547.101204" i="14790707.0" sn="111.26" a="29062.63" fwhm="0.001930" res="283423.4" algo="FTMS"/>
<pk mz="547.109376" i="1742388.0" sn="11.00" a="2477.13" fwhm="0.001788" res="306005.3" algo="FTMS"/>
<pk mz="548.104496" i="3247221.3" sn="22.56" a="5464.73" fwhm="0.001813" res="302348.7" algo="FTMS"/>
<pk mz="548.161416" i="1449593.0" sn="8.75" a="2088.31" fwhm="0.001912" res="286641.0" algo="FTMS"/>
<pk mz="548.189455" i="2442874.8" sn="16.38" a="3260.93" fwhm="0.001811" res="302731.8" algo="FTMS"/>
<pk mz="548.197807" i="1279611.4" sn="7.44" a="1813.17" fwhm="0.002010" res="272774.8" algo="FTMS"/>
<pk mz="549.052106" i="2427570.3" sn="16.26" a="4033.95" fwhm="0.002018" res="272077.1" algo="FTMS"/>
<pk mz="549.077331" i="2370739.8" sn="15.82" a="3292.43" fwhm="0.001707" res="321728.3" algo="FTMS"/>
<pk mz="549.082651" i="1354420.1" sn="8.01" a="1788.79" fwhm="0.001897" res="289459.2" algo="FTMS"/>
<pk mz="549.088548" i="1722804.5" sn="10.84" a="3229.41" fwhm="0.002305" res="238191.2" algo="FTMS"/>
<pk mz="549.124982" i="1563574.9" sn="9.62" a="2318.42" fwhm="0.001951" res="281466.7" algo="FTMS"/>
<pk mz="549.128305" i="1728183.0" sn="10.89" a="2395.40" fwhm="0.001816" res="302349.5" algo="FTMS"/>
<pk mz="549.136183" i="1953463.5" sn="12.62" a="3152.06" fwhm="0.001956" res="280787.2" algo="FTMS"/>
<pk mz="549.161177" i="1270969.1" sn="7.37" a="1632.36" fwhm="0.001749" res="313936.0" algo="FTMS"/>
<pk mz="550.035818" i="3764464.3" sn="26.53" a="6678.30" fwhm="0.001946" res="282644.8" algo="FTMS"/>
<pk mz="550.086209" i="23056628.0" sn="174.78" a="47147.81" fwhm="0.001971" res="279158.3" algo="FTMS"/>
<pk mz="550.095040" i="1814260.0" sn="11.55" a="2364.65" fwhm="0.001700" res="323553.6" algo="FTMS"/>
<pk mz="550.122627" i="8122613.5" sn="60.02" a="16144.02" fwhm="0.001982" res="277536.5" algo="FTMS"/>
<pk mz="550.130480" i="4684022.0" sn="33.60" a="8737.22" fwhm="0.001903" res="289097.4" algo="FTMS"/>
<pk mz="550.151833" i="2929911.5" sn="20.12" a="5270.86" fwhm="0.001948" res="282452.5" algo="FTMS"/>
<pk mz="551.031178" i="1378350.0" sn="8.20" a="1683.32" fwhm="0.001666" res="330822.1" algo="FTMS"/>
<pk mz="551.067871" i="2664240.3" sn="18.08" a="4566.02" fwhm="0.001938" res="284317.3" algo="FTMS"/>
<pk mz="551.089602" i="3294513.5" sn="22.92" a="5738.92" fwhm="0.001898" res="290282.4" algo="FTMS"/>
<pk mz="551.096078" i="2087218.0" sn="13.64" a="3310.96" fwhm="0.001874" res="294106.1" algo="FTMS"/>
<pk mz="551.104291" i="2219314.5" sn="14.66" a="3370.09" fwhm="0.001780" res="309601.4" algo="FTMS"/>
<pk mz="551.115618" i="1334323.3" sn="7.86" a="1904.50" fwhm="0.002098" res="262681.6" algo="FTMS"/>
<pk mz="551.125789" i="1503283.9" sn="9.16" a="2280.24" fwhm="0.001988" res="277256.6" algo="FTMS"/>
<pk mz="551.142522" i="1322804.9" sn="7.77" a="1717.27" fwhm="0.002090" res="263758.5" algo="FTMS"/>
<pk mz="551.176848" i="1295415.0" sn="7.56" a="2147.34" fwhm="0.002235" res="246581.3" algo="FTMS"/>
<pk mz="551.180111" i="1236535.1" sn="7.11" a="1694.40" fwhm="0.001914" res="287997.5" algo="FTMS"/>
<pk mz="552.138315" i="10322290.0" sn="76.92" a="21302.99" fwhm="0.002020" res="273340.8" algo="FTMS"/>
<pk mz="552.146207" i="71025008.0" sn="543.38" a="145250.59" fwhm="0.001967" res="280766.6" algo="FTMS"/>
<pk mz="552.174490" i="1888115.9" sn="12.11" a="2483.97" fwhm="0.001623" res="340315.0" algo="FTMS"/>
<pk mz="553.047100" i="2449320.5" sn="16.47" a="4417.15" fwhm="0.001978" res="279627.4" algo="FTMS"/>
<pk mz="553.072197" i="1570730.1" sn="9.70" a="2034.88" fwhm="0.001767" res="312979.7" algo="FTMS"/>
<pk mz="553.119820" i="2460589.0" sn="16.56" a="3991.32" fwhm="0.001953" res="283185.8" algo="FTMS"/>
<pk mz="553.141522" i="2080686.3" sn="13.63" a="3142.21" fwhm="0.001838" res="300938.1" algo="FTMS"/>
<pk mz="553.149462" i="12878255.0" sn="96.82" a="24093.65" fwhm="0.001867" res="296344.0" algo="FTMS"/>
<pk mz="553.156292" i="1429679.1" sn="8.61" a="1903.96" fwhm="0.001753" res="315540.2" algo="FTMS"/>
<pk mz="554.117589" i="18096616.0" sn="137.03" a="38435.82" fwhm="0.002024" res="273796.2" algo="FTMS"/>
<pk mz="554.154125" i="3505642.8" sn="24.61" a="5904.49" fwhm="0.001769" res="313255.3" algo="FTMS"/>
<pk mz="555.062850" i="2306081.0" sn="15.37" a="3197.11" fwhm="0.001763" res="314787.1" algo="FTMS"/>
<pk mz="555.077948" i="2427425.8" sn="16.30" a="3868.39" fwhm="0.001941" res="286035.9" algo="FTMS"/>
<pk mz="555.098858" i="2252835.0" sn="14.96" a="3265.49" fwhm="0.001948" res="284925.2" algo="FTMS"/>
<pk mz="555.120919" i="2578468.3" sn="17.46" a="3546.96" fwhm="0.001615" res="343752.3" algo="FTMS"/>
<pk mz="555.129857" i="8180261.0" sn="60.63" a="16273.53" fwhm="0.002076" res="267408.3" algo="FTMS"/>
<pk mz="555.135629" i="1885733.3" sn="12.13" a="2747.71" fwhm="0.001818" res="305313.7" algo="FTMS"/>
<pk mz="555.165768" i="1446183.0" sn="8.74" a="2354.27" fwhm="0.002157" res="257330.6" algo="FTMS"/>
<pk mz="556.133258" i="3038304.3" sn="21.01" a="5848.99" fwhm="0.002076" res="267849.2" algo="FTMS"/>
<pk mz="556.142213" i="13279841.0" sn="99.92" a="27968.85" fwhm="0.002037" res="273038.4" algo="FTMS"/>
<pk mz="556.221441" i="7012965.5" sn="51.63" a="14160.65" fwhm="0.002061" res="269890.7" algo="FTMS"/>
<pk mz="556.239137" i="3521126.8" sn="24.73" a="6220.83" fwhm="0.001897" res="293267.6" algo="FTMS"/>
<pk mz="557.057244" i="1440919.1" sn="8.70" a="1718.14" fwhm="0.001869" res="298064.2" algo="FTMS"/>
<pk mz="557.078554" i="2234520.3" sn="14.81" a="3371.28" fwhm="0.001816" res="306826.8" algo="FTMS"/>
<pk mz="557.093600" i="1752473.3" sn="11.10" a="2723.00" fwhm="0.001939" res="287315.0" algo="FTMS"/>
<pk mz="557.104668" i="1480345.9" sn="9.00" a="2311.86" fwhm="0.001899" res="293432.1" algo="FTMS"/>
<pk mz="557.114842" i="1802394.5" sn="11.48" a="2434.42" fwhm="0.001787" res="311698.0" algo="FTMS"/>
<pk mz="557.145359" i="358072992.0" z="-1" sn="2756.51" a="690075.75" fwhm="0.001970" res="282864.1" algo="FTMS" component_name="M" deconvoluted_molecular_mass="557.146333" deconvoluted_isotopic_mass="557.146368"/>
<pk mz="557.181834" i="1304734.5" sn="7.65" a="1645.26" fwhm="0.001613" res="345336.4" algo="FTMS"/>
<pk mz="557.187537" i="1285790.8" sn="7.50" a="1635.96" fwhm="0.001927" res="289083.0" algo="FTMS"/>
<pk mz="557.225044" i="1591969.0" sn="9.86" a="2314.19" fwhm="0.001872" res="297735.0" algo="FTMS"/>
<pk mz="558.089051" i="1418708.3" sn="8.53" a="1976.17" fwhm="0.001847" res="302107.9" algo="FTMS"/>
<pk mz="558.100059" i="1371861.0" sn="8.17" a="1718.35" fwhm="0.001702" res="327853.1" algo="FTMS"/>
<pk mz="558.148797" i="39838424.0" z="-1" sn="304.55" a="88036.39" fwhm="0.002079" res="268443.1" algo="FTMS" component_name="M" deconvoluted_molecular_mass="557.146333" deconvoluted_isotopic_mass="558.149810"/>
<pk mz="558.182525" i="1393369.9" sn="8.33" a="2505.17" fwhm="0.002500" res="223276.5" algo="FTMS"/>
<pk mz="559.036513" i="2041612.8" sn="13.33" a="3418.36" fwhm="0.002089" res="267661.4" algo="FTMS"/>
<pk mz="559.073074" i="1329423.0" sn="7.84" a="1801.70" fwhm="0.001882" res="297100.0" algo="FTMS"/>
<pk mz="559.109311" i="1332241.1" sn="7.86" a="1859.71" fwhm="0.001916" res="291782.7" algo="FTMS"/>
<pk mz="559.149835" i="8198931.5" z="-1" sn="60.77" a="18525.01" fwhm="0.002352" res="237738.3" algo="FTMS" component_name="M" deconvoluted_molecular_mass="557.146333" deconvoluted_isotopic_mass="559.150852"/>
<pk mz="560.020343" i="1510215.9" sn="9.23" a="1947.11" fwhm="0.001734" res="322990.7" algo="FTMS"/>
<pk mz="560.068037" i="1583690.8" sn="9.80" a="2442.01" fwhm="0.002343" res="239011.2" algo="FTMS"/>
<pk mz="560.078976" i="1268299.4" sn="7.37" a="1487.67" fwhm="0.001758" res="318569.5" algo="FTMS"/>
<pk mz="560.104754" i="1359948.9" sn="8.07" a="1776.22" fwhm="0.001729" res="323986.5" algo="FTMS"/>
<pk mz="560.112436" i="1843789.4" sn="11.80" a="3349.90" fwhm="0.002092" res="267755.3" algo="FTMS"/>
<pk mz="560.125050" i="1248078.1" sn="7.21" a="1375.62" fwhm="0.001774" res="315728.4" algo="FTMS"/>
<pk mz="560.197555" i="1349202.5" sn="7.99" a="1765.43" fwhm="0.001822" res="307502.7" algo="FTMS"/>
<pk mz="560.216354" i="8624980.0" sn="64.05" a="18316.86" fwhm="0.002112" res="265293.3" algo="FTMS"/>
<pk mz="561.052207" i="2168710.5" sn="14.30" a="3408.34" fwhm="0.001806" res="310742.5" algo="FTMS"/>
<pk mz="561.088446" i="2136968.5" sn="14.06" a="3372.85" fwhm="0.001931" res="290595.1" algo="FTMS"/>
<pk mz="561.116998" i="1404042.4" sn="8.41" a="2259.58" fwhm="0.002280" res="246102.5" algo="FTMS"/>
<pk mz="561.124944" i="2497930.8" sn="16.84" a="4316.63" fwhm="0.002048" res="273936.6" algo="FTMS"/>
<pk mz="561.219556" i="2411920.5" sn="16.18" a="3703.56" fwhm="0.001843" res="304464.2" algo="FTMS"/>
<pk mz="562.083693" i="1781957.8" sn="11.32" a="3421.03" fwhm="0.002896" res="194090.4" algo="FTMS"/>
<pk mz="562.140705" i="1358281.3" sn="8.06" a="1925.51" fwhm="0.001823" res="308409.9" algo="FTMS"/>
<pk mz="562.176822" i="1599947.5" sn="9.92" a="2091.00" fwhm="0.001778" res="316268.7" algo="FTMS"/>
<pk mz="563.031455" i="1571840.9" sn="9.70" a="2698.11" fwhm="0.002013" res="279758.0" algo="FTMS"/>
<pk mz="563.067920" i="2277891.3" sn="15.14" a="3293.39" fwhm="0.001749" res="321942.8" algo="FTMS"/>
<pk mz="563.098430" i="2584581.0" sn="17.51" a="5478.02" fwhm="0.002239" res="251439.9" algo="FTMS"/>
<pk mz="563.104490" i="1758213.5" sn="11.14" a="2794.04" fwhm="0.001923" res="292867.1" algo="FTMS"/>
<pk mz="563.140644" i="31024136.0" sn="236.63" a="67569.33" fwhm="0.002095" res="268768.0" algo="FTMS"/>
<pk mz="564.015091" i="6450239.0" sn="47.29" a="13058.58" fwhm="0.002108" res="267547.0" algo="FTMS"/>
<pk mz="564.101837" i="44835908.0" sn="343.05" a="98565.52" fwhm="0.002119" res="266167.2" algo="FTMS"/>
<pk mz="564.138177" i="2338887.0" sn="15.61" a="4793.52" fwhm="0.002392" res="235798.7" algo="FTMS"/>
<pk mz="564.143929" i="7941191.5" sn="58.78" a="17002.30" fwhm="0.002143" res="263200.6" algo="FTMS"/>
<pk mz="564.192157" i="1397066.6" sn="8.36" a="1960.82" fwhm="0.001888" res="298896.7" algo="FTMS"/>
<pk mz="565.083370" i="2762372.3" sn="18.88" a="5208.45" fwhm="0.002163" res="261278.3" algo="FTMS"/>
<pk mz="565.105308" i="7677062.0" sn="56.74" a="15180.60" fwhm="0.002036" res="277575.2" algo="FTMS"/>
<pk mz="565.111863" i="10026118.0" sn="74.84" a="22512.53" fwhm="0.002198" res="257143.5" algo="FTMS"/>
<pk mz="565.119782" i="2101382.8" sn="13.78" a="3515.20" fwhm="0.002055" res="274982.3" algo="FTMS"/>
<pk mz="565.156227" i="1327369.1" sn="7.82" a="2584.19" fwhm="0.002690" res="210124.1" algo="FTMS"/>
<pk mz="565.439188" i="1631899.8" sn="10.17" a="2131.05" fwhm="0.001684" res="335775.0" algo="FTMS"/>
<pk mz="566.081249" i="1926854.4" sn="12.44" a="3413.72" fwhm="0.002090" res="270860.6" algo="FTMS"/>
<pk mz="566.106473" i="1615816.1" sn="10.04" a="3348.83" fwhm="0.002822" res="200583.5" algo="FTMS"/>
<pk mz="566.115348" i="2939336.8" sn="20.24" a="6691.01" fwhm="0.003240" res="174742.4" algo="FTMS"/>
<pk mz="566.161884" i="30631116.0" sn="233.60" a="64690.12" fwhm="0.002077" res="272585.5" algo="FTMS"/>
<pk mz="566.171606" i="1593548.5" sn="9.87" a="2189.57" fwhm="0.001791" res="316143.0" algo="FTMS"/>
<pk mz="567.062898" i="2649353.0" sn="18.00" a="5116.62" fwhm="0.002151" res="263662.1" algo="FTMS"/>
<pk mz="567.088074" i="1793290.6" sn="11.41" a="2597.62" fwhm="0.001789" res="317025.1" algo="FTMS"/>
<pk mz="567.093391" i="1437451.0" sn="8.67" a="2176.19" fwhm="0.001974" res="287250.2" algo="FTMS"/>
<pk mz="567.099235" i="2540299.5" sn="17.16" a="4210.30" fwhm="0.001848" res="306888.1" algo="FTMS"/>
<pk mz="567.130052" i="1318925.6" sn="7.75" a="1190.46" fwhm="0.001670" res="339660.9" algo="FTMS"/>
<pk mz="567.135646" i="1455630.0" sn="8.81" a="2159.95" fwhm="0.001927" res="294358.1" algo="FTMS"/>
<pk mz="567.165195" i="7539984.0" sn="55.69" a="15321.26" fwhm="0.002106" res="269356.8" algo="FTMS"/>
<pk mz="567.171301" i="1244176.4" sn="7.18" a="2543.25" fwhm="0.002747" res="206496.7" algo="FTMS"/>
<pk mz="567.254292" i="1333526.1" sn="7.87" a="2205.87" fwhm="0.002216" res="256027.9" algo="FTMS"/>
<pk mz="568.096894" i="21218640.0" sn="161.08" a="45970.51" fwhm="0.002127" res="267128.4" algo="FTMS"/>
<pk mz="568.105601" i="1335121.5" sn="7.88" a="1925.01" fwhm="0.001894" res="299921.6" algo="FTMS"/>
<pk mz="568.133268" i="10474835.0" sn="78.30" a="23201.66" fwhm="0.002225" res="255290.2" algo="FTMS"/>
<pk mz="568.141086" i="3053396.0" sn="21.12" a="6244.60" fwhm="0.002117" res="268384.3" algo="FTMS"/>
<pk mz="568.169792" i="1328982.0" sn="7.83" a="1293.86" fwhm="0.001320" res="430307.8" algo="FTMS"/>
<pk mz="569.042004" i="1494420.4" sn="9.10" a="1987.90" fwhm="0.001772" res="321164.8" algo="FTMS"/>
<pk mz="569.078145" i="2489239.0" sn="16.77" a="3889.87" fwhm="0.001880" res="302670.9" algo="FTMS"/>
<pk mz="569.100171" i="3471768.8" sn="24.34" a="6433.10" fwhm="0.001987" res="286341.1" algo="FTMS"/>
<pk mz="569.109034" i="1750425.3" sn="11.08" a="2951.28" fwhm="0.002203" res="258352.7" algo="FTMS"/>
<pk mz="569.114621" i="1544601.6" sn="9.49" a="2466.09" fwhm="0.002084" res="273103.2" algo="FTMS"/>
<pk mz="569.136565" i="1787291.3" sn="11.36" a="3387.66" fwhm="0.002243" res="253715.7" algo="FTMS"/>
<pk mz="570.102291" i="1277922.4" sn="7.44" a="1867.78" fwhm="0.002020" res="282252.1" algo="FTMS"/>
<pk mz="570.112632" i="2754019.3" sn="18.81" a="4723.83" fwhm="0.001970" res="289442.9" algo="FTMS"/>
<pk mz="570.148842" i="2328550.0" sn="15.53" a="4584.25" fwhm="0.002144" res="265975.0" algo="FTMS"/>
<pk mz="570.156459" i="2112486.5" sn="13.87" a="3820.24" fwhm="0.001966" res="290077.8" algo="FTMS"/>
<pk mz="570.236970" i="3638764.5" sn="25.63" a="7781.07" fwhm="0.002188" res="260583.6" algo="FTMS"/>
<pk mz="570.300262" i="1334513.3" sn="7.87" a="1939.68" fwhm="0.001982" res="287796.4" algo="FTMS"/>
<pk mz="571.036517" i="1444393.3" sn="8.76" a="1826.19" fwhm="0.001649" res="346320.0" algo="FTMS"/>
<pk mz="571.057479" i="1577514.9" sn="9.79" a="2142.19" fwhm="0.001864" res="306288.7" algo="FTMS"/>
<pk mz="571.072661" i="1237804.0" sn="7.16" a="1892.07" fwhm="0.001969" res="290024.9" algo="FTMS"/>
<pk mz="571.094090" i="2189869.8" sn="14.53" a="3209.89" fwhm="0.001848" res="308958.0" algo="FTMS"/>
<pk mz="571.111284" i="2009135.0" sn="13.13" a="4224.07" fwhm="0.002983" res="191468.2" algo="FTMS"/>
<pk mz="571.130152" i="1593904.5" sn="9.92" a="3253.28" fwhm="0.002487" res="229653.1" algo="FTMS"/>
<pk mz="571.161188" i="11884083.0" sn="89.59" a="25365.04" fwhm="0.002165" res="263810.2" algo="FTMS"/>
<pk mz="571.166429" i="1370931.3" sn="8.19" a="1850.50" fwhm="0.002008" res="284439.8" algo="FTMS"/>
<pk mz="571.240651" i="1493561.0" sn="9.14" a="2793.47" fwhm="0.002271" res="251508.0" algo="FTMS"/>
<pk mz="572.068412" i="2101882.0" sn="13.85" a="3352.09" fwhm="0.001917" res="298422.2" algo="FTMS"/>
<pk mz="572.104502" i="1486972.9" sn="9.09" a="2192.69" fwhm="0.002042" res="280123.4" algo="FTMS"/>
<pk mz="572.128180" i="20452990.0" sn="155.93" a="44078.98" fwhm="0.002156" res="265418.4" algo="FTMS"/>
<pk mz="572.164768" i="2893441.5" sn="19.98" a="4855.59" fwhm="0.001913" res="299139.4" algo="FTMS"/>
<pk mz="573.052276" i="2014921.5" sn="13.18" a="3838.48" fwhm="0.002585" res="221678.6" algo="FTMS"/>
<pk mz="573.088604" i="1847500.5" sn="11.88" a="2522.22" fwhm="0.001795" res="319302.8" algo="FTMS"/>
<pk mz="573.101752" i="1969357.5" sn="12.82" a="3466.03" fwhm="0.002109" res="271769.6" algo="FTMS"/>
<pk mz="573.124847" i="2749135.5" sn="18.86" a="4936.75" fwhm="0.002184" res="262418.9" algo="FTMS"/>
<pk mz="573.131559" i="2926288.0" sn="20.23" a="5391.76" fwhm="0.002105" res="272284.8" algo="FTMS"/>
<pk mz="573.140229" i="2585808.8" sn="17.60" a="5181.04" fwhm="0.002308" res="248333.2" algo="FTMS"/>
<pk mz="573.255130" i="1368154.1" sn="8.17" a="2664.79" fwhm="0.002514" res="228027.4" algo="FTMS"/>
<pk mz="574.083853" i="1987359.8" sn="12.96" a="3289.94" fwhm="0.002061" res="278532.3" algo="FTMS"/>
<pk mz="574.128312" i="3288867.5" sn="23.04" a="6200.83" fwhm="0.002093" res="274340.7" algo="FTMS"/>
<pk mz="574.161669" i="2272550.3" sn="15.17" a="3542.36" fwhm="0.001866" res="307680.7" algo="FTMS"/>
<pk mz="574.176953" i="1942823.6" sn="12.62" a="3203.88" fwhm="0.002079" res="276181.7" algo="FTMS"/>
<pk mz="574.213210" i="1411370.8" sn="8.50" a="2059.71" fwhm="0.001769" res="324572.5" algo="FTMS"/>
<pk mz="574.231914" i="23750444.0" sn="181.46" a="52507.23" fwhm="0.002171" res="264494.8" algo="FTMS"/>
<pk mz="575.031559" i="1898353.5" sn="12.27" a="3074.50" fwhm="0.001909" res="301223.7" algo="FTMS"/>
<pk mz="575.067830" i="1783924.8" sn="11.39" a="3207.23" fwhm="0.002230" res="257840.9" algo="FTMS"/>
<pk mz="575.079247" i="1301109.8" sn="7.65" a="2520.56" fwhm="0.002638" res="218024.7" algo="FTMS"/>
<pk mz="575.104198" i="1501048.0" sn="9.20" a="2061.92" fwhm="0.001855" res="310068.0" algo="FTMS"/>
<pk mz="575.140561" i="40257404.0" sn="309.26" a="90987.60" fwhm="0.002187" res="262947.1" algo="FTMS"/>
<pk mz="575.156104" i="4857724.5" sn="35.18" a="10038.18" fwhm="0.002170" res="265012.9" algo="FTMS"/>
<pk mz="575.235274" i="5954435.5" sn="43.68" a="12966.13" fwhm="0.002249" res="255754.4" algo="FTMS"/>
<pk mz="575.249807" i="1804164.8" sn="11.54" a="2831.66" fwhm="0.001974" res="291398.5" algo="FTMS"/>
<pk mz="575.471350" i="4259736.5" sn="30.55" a="8471.09" fwhm="0.002176" res="264468.9" algo="FTMS"/>
<pk mz="576.063167" i="1533645.5" sn="9.45" a="2350.63" fwhm="0.002032" res="283549.4" algo="FTMS"/>
<pk mz="576.099256" i="1988048.8" sn="12.97" a="3333.85" fwhm="0.001954" res="294883.6" algo="FTMS"/>
<pk mz="576.144005" i="10819541.0" sn="81.34" a="23476.68" fwhm="0.002176" res="264725.1" algo="FTMS"/>
<pk mz="576.156797" i="1335254.0" sn="7.91" a="2620.61" fwhm="0.002663" res="216328.7" algo="FTMS"/>
<pk mz="576.192599" i="7944153.5" sn="59.08" a="17163.79" fwhm="0.002151" res="267932.4" algo="FTMS"/>
<pk mz="576.474818" i="1684211.0" sn="10.61" a="2894.57" fwhm="0.002125" res="271338.7" algo="FTMS"/>
<pk mz="577.047310" i="1717799.9" sn="10.87" a="2529.83" fwhm="0.001974" res="292265.8" algo="FTMS"/>
<pk mz="577.083560" i="2616363.3" sn="17.83" a="4408.18" fwhm="0.001966" res="293461.1" algo="FTMS"/>
<pk mz="577.114089" i="1226030.1" sn="7.07" a="1773.71" fwhm="0.002743" res="210388.5" algo="FTMS"/>
<pk mz="577.119986" i="2812974.8" sn="19.35" a="4680.94" fwhm="0.001959" res="294549.1" algo="FTMS"/>
<pk mz="577.156202" i="20854834.0" sn="159.04" a="45735.64" fwhm="0.002171" res="265882.3" algo="FTMS"/>
<pk mz="577.195769" i="2104373.8" sn="13.87" a="4099.52" fwhm="0.002237" res="257986.8" algo="FTMS"/>
<pk mz="578.030694" i="4386948.5" sn="31.54" a="8298.82" fwhm="0.002066" res="279779.3" algo="FTMS"/>
<pk mz="578.117528" i="9789581.0" sn="73.37" a="21863.60" fwhm="0.002261" res="255692.7" algo="FTMS"/>
<pk mz="578.159686" i="5846161.0" sn="42.84" a="11950.11" fwhm="0.002146" res="269372.4" algo="FTMS"/>
<pk mz="578.171852" i="1274258.3" sn="7.44" a="1833.12" fwhm="0.002286" res="252942.7" algo="FTMS"/>
<pk mz="578.208261" i="1593493.8" sn="9.91" a="2711.56" fwhm="0.002153" res="268571.4" algo="FTMS"/>
<pk mz="579.062674" i="2488552.8" sn="16.84" a="4717.56" fwhm="0.002346" res="246820.6" algo="FTMS"/>
<pk mz="579.074251" i="1362410.0" sn="8.12" a="2277.57" fwhm="0.002146" res="269849.2" algo="FTMS"/>
<pk mz="579.099453" i="1570028.5" sn="9.73" a="2655.75" fwhm="0.002040" res="283910.2" algo="FTMS"/>
<pk mz="579.120761" i="2107118.5" sn="13.89" a="4435.29" fwhm="0.002543" res="227771.5" algo="FTMS"/>
<pk mz="579.127503" i="10641647.0" sn="79.96" a="23651.65" fwhm="0.002232" res="259507.3" algo="FTMS"/>
<pk mz="579.135622" i="1766128.0" sn="11.25" a="2670.61" fwhm="0.002007" res="288543.4" algo="FTMS"/>
<pk mz="579.162633" i="1426162.8" sn="8.61" a="2735.74" fwhm="0.002765" res="209451.5" algo="FTMS"/>
<pk mz="579.173488" i="1429747.8" sn="8.64" a="1740.03" fwhm="0.001688" res="343140.9" algo="FTMS"/>
<pk mz="580.096853" i="4512080.0" sn="32.50" a="10326.23" fwhm="0.002443" res="237471.3" algo="FTMS"/>
<pk mz="580.130762" i="2027091.3" sn="13.27" a="4517.50" fwhm="0.003382" res="171544.8" algo="FTMS"/>
<pk mz="580.177672" i="2351448.0" sn="15.78" a="4676.91" fwhm="0.002388" res="242936.2" algo="FTMS"/>
<pk mz="580.187521" i="1346137.0" sn="7.99" a="1808.32" fwhm="0.001788" res="324495.2" algo="FTMS"/>
<pk mz="580.223800" i="1236316.6" sn="7.14" a="2130.31" fwhm="0.002409" res="240900.6" algo="FTMS"/>
<pk mz="581.042315" i="1220784.3" sn="7.02" a="1632.82" fwhm="0.002139" res="271639.6" algo="FTMS"/>
<pk mz="581.078364" i="2252212.0" sn="15.01" a="3492.08" fwhm="0.001898" res="306127.7" algo="FTMS"/>
<pk mz="581.109118" i="4831671.0" sn="34.98" a="10133.67" fwhm="0.002241" res="259347.8" algo="FTMS"/>
<pk mz="581.114880" i="1730487.8" sn="10.97" a="2525.65" fwhm="0.001947" res="298427.9" algo="FTMS"/>
<pk mz="581.136402" i="1274042.0" sn="7.43" a="1700.73" fwhm="0.002051" res="283329.4" algo="FTMS"/>
<pk mz="581.151370" i="1335995.5" sn="7.91" a="2420.41" fwhm="0.002591" res="224293.9" algo="FTMS"/>
<pk mz="582.025710" i="3529238.8" sn="24.89" a="5892.77" fwhm="0.001933" res="301119.3" algo="FTMS"/>
<pk mz="582.112525" i="92031520.0" sn="710.10" a="208437.77" fwhm="0.002188" res="266034.0" algo="FTMS"/>
<pk mz="582.148903" i="6193699.5" sn="45.52" a="13216.01" fwhm="0.002169" res="268370.5" algo="FTMS"/>
<pk mz="582.156857" i="2332708.5" sn="15.63" a="4631.69" fwhm="0.002123" res="274278.6" algo="FTMS"/>
<pk mz="583.057355" i="1234052.6" sn="7.12" a="1475.76" fwhm="0.001868" res="312113.6" algo="FTMS"/>
<pk mz="583.093944" i="2029704.5" sn="13.28" a="2947.05" fwhm="0.001915" res="304446.7" algo="FTMS"/>
<pk mz="583.115774" i="14457483.0" sn="109.50" a="33096.75" fwhm="0.002254" res="258740.0" algo="FTMS"/>
<pk mz="583.152396" i="1591438.9" sn="9.89" a="2295.05" fwhm="0.001857" res="313956.7" algo="FTMS"/>
<pk mz="583.312633" i="1233568.1" sn="7.12" a="1499.21" fwhm="0.001846" res="316000.6" algo="FTMS"/>
<pk mz="584.116742" i="3272439.8" sn="22.90" a="7471.99" fwhm="0.002672" res="218624.4" algo="FTMS"/>
<pk mz="584.128174" i="4119289.0" sn="29.46" a="8224.62" fwhm="0.002187" res="267089.0" algo="FTMS"/>
<pk mz="584.135772" i="1826554.0" sn="11.71" a="3401.95" fwhm="0.002387" res="244677.4" algo="FTMS"/>
<pk mz="584.164496" i="2167037.0" sn="14.35" a="3861.60" fwhm="0.002126" res="274802.6" algo="FTMS"/>
<pk mz="584.172528" i="7521022.0" sn="55.80" a="16453.52" fwhm="0.002252" res="259408.4" algo="FTMS"/>
<pk mz="584.200739" i="1530625.1" sn="9.42" a="2266.31" fwhm="0.001751" res="333691.2" algo="FTMS"/>
<pk mz="585.073263" i="1639778.0" sn="10.26" a="2258.29" fwhm="0.001985" res="294719.9" algo="FTMS"/>
<pk mz="585.109176" i="1589606.0" sn="9.87" a="2772.07" fwhm="0.002313" res="252936.9" algo="FTMS"/>
<pk mz="585.127170" i="3022696.0" sn="20.97" a="5728.07" fwhm="0.002107" res="277641.0" algo="FTMS"/>
<pk mz="585.175599" i="1826669.5" sn="11.71" a="2648.11" fwhm="0.001829" res="319901.6" algo="FTMS"/>
<pk mz="586.083948" i="1327316.1" sn="7.84" a="1727.46" fwhm="0.001989" res="294611.8" algo="FTMS"/>
<pk mz="586.107425" i="2548182.8" sn="17.30" a="4718.38" fwhm="0.002127" res="275576.8" algo="FTMS"/>
<pk mz="586.143836" i="12604379.0" sn="95.15" a="28978.09" fwhm="0.002314" res="253354.9" algo="FTMS"/>
<pk mz="587.067903" i="1371717.3" sn="8.19" a="1989.58" fwhm="0.001963" res="299120.6" algo="FTMS"/>
<pk mz="587.104261" i="2039369.5" sn="13.35" a="3936.69" fwhm="0.002336" res="251363.7" algo="FTMS"/>
<pk mz="588.247676" i="18091216.0" sn="137.63" a="41959.24" fwhm="0.002303" res="255404.9" algo="FTMS"/>
<pk mz="588.265384" i="1290705.5" sn="7.56" a="1676.99" fwhm="0.001796" res="327487.8" algo="FTMS"/>
<pk mz="589.047157" i="1263662.4" sn="7.35" a="2028.27" fwhm="0.002074" res="283978.7" algo="FTMS"/>
<pk mz="589.083432" i="1675826.8" sn="10.54" a="2809.43" fwhm="0.002276" res="258796.7" algo="FTMS"/>
<pk mz="589.119813" i="2753847.0" sn="18.88" a="5857.86" fwhm="0.002390" res="246500.3" algo="FTMS"/>
<pk mz="589.156458" i="1388091.5" sn="8.31" a="2074.78" fwhm="0.002033" res="289757.0" algo="FTMS"/>
<pk mz="589.171806" i="17034558.0" sn="129.45" a="39187.66" fwhm="0.002283" res="258070.1" algo="FTMS"/>
<pk mz="589.251009" i="4983111.0" sn="36.14" a="11294.74" fwhm="0.002305" res="255605.0" algo="FTMS"/>
<pk mz="590.079030" i="3027882.8" sn="21.01" a="6097.26" fwhm="0.002309" res="255540.3" algo="FTMS"/>
<pk mz="590.115296" i="1584047.1" sn="9.83" a="2295.85" fwhm="0.001881" res="313688.6" algo="FTMS"/>
<pk mz="590.123785" i="1340848.1" sn="7.94" a="2173.14" fwhm="0.002192" res="269210.1" algo="FTMS"/>
<pk mz="590.175076" i="3187126.5" sn="22.24" a="7035.10" fwhm="0.002386" res="247337.3" algo="FTMS"/>
<pk mz="590.208233" i="1967546.4" sn="12.80" a="3489.89" fwhm="0.002209" res="267159.2" algo="FTMS"/>
<pk mz="590.446002" i="1381847.4" sn="8.30" a="1643.34" fwhm="0.001964" res="300631.4" algo="FTMS"/>
<pk mz="591.062621" i="1791011.0" sn="11.49" a="3158.89" fwhm="0.002129" res="277621.0" algo="FTMS"/>
<pk mz="591.098924" i="1820199.4" sn="11.72" a="2633.84" fwhm="0.001878" res="314830.4" algo="FTMS"/>
<pk mz="591.135544" i="3109420.0" sn="21.75" a="6854.20" fwhm="0.002378" res="248630.7" algo="FTMS"/>
<pk mz="591.171672" i="1397040.4" sn="8.42" a="2169.46" fwhm="0.001972" res="299787.8" algo="FTMS"/>
<pk mz="591.430163" i="1544784.3" sn="9.57" a="2188.22" fwhm="0.001950" res="303229.9" algo="FTMS"/>
<pk mz="592.094334" i="1388194.8" sn="8.35" a="2556.79" fwhm="0.002420" res="244630.3" algo="FTMS"/>
<pk mz="592.187352" i="1354926.3" sn="8.09" a="1863.17" fwhm="0.001841" res="321606.3" algo="FTMS"/>
<pk mz="592.223842" i="1322930.9" sn="7.84" a="2454.08" fwhm="0.002818" res="210192.8" algo="FTMS"/>
<pk mz="592.242325" i="1569973.1" sn="9.77" a="2853.51" fwhm="0.002110" res="280638.9" algo="FTMS"/>
<pk mz="592.296268" i="1614011.9" sn="10.11" a="2495.03" fwhm="0.001923" res="308001.6" algo="FTMS"/>
<pk mz="593.042206" i="1412121.6" sn="8.54" a="2130.81" fwhm="0.002089" res="283913.6" algo="FTMS"/>
<pk mz="593.078396" i="2112286.3" sn="13.99" a="3708.83" fwhm="0.002056" res="288444.8" algo="FTMS"/>
<pk mz="593.114440" i="1365794.6" sn="8.18" a="1824.53" fwhm="0.001954" res="303513.8" algo="FTMS"/>
<pk mz="593.151141" i="35204904.0" sn="271.53" a="83222.34" fwhm="0.002308" res="256977.6" algo="FTMS"/>
<pk mz="593.189087" i="1450796.1" sn="8.84" a="1862.41" fwhm="0.001703" res="348331.6" algo="FTMS"/>
<pk mz="594.073857" i="1343900.5" sn="8.01" a="2407.52" fwhm="0.002419" res="245563.7" algo="FTMS"/>
<pk mz="594.112530" i="3905441.5" sn="27.94" a="9557.90" fwhm="0.002699" res="220109.3" algo="FTMS"/>
<pk mz="594.154521" i="9199527.0" sn="69.14" a="20950.79" fwhm="0.002313" res="256821.9" algo="FTMS"/>
<pk mz="594.203194" i="1507757.0" sn="9.28" a="2159.98" fwhm="0.001968" res="301909.1" algo="FTMS"/>
<pk mz="595.057738" i="1860122.8" sn="12.02" a="2968.37" fwhm="0.001990" res="298960.4" algo="FTMS"/>
<pk mz="595.093910" i="2585119.5" sn="17.66" a="5667.08" fwhm="0.002411" res="246776.7" algo="FTMS"/>
<pk mz="595.115944" i="1539874.3" sn="9.53" a="3051.52" fwhm="0.002651" res="224515.1" algo="FTMS"/>
<pk mz="595.124787" i="5752867.5" sn="42.32" a="12808.45" fwhm="0.002369" res="251170.8" algo="FTMS"/>
<pk mz="595.130546" i="1435940.1" sn="8.72" a="2214.20" fwhm="0.002384" res="249665.7" algo="FTMS"/>
<pk mz="595.158295" i="1875495.8" sn="12.14" a="3835.80" fwhm="0.003025" res="196730.2" algo="FTMS"/>
<pk mz="595.166835" i="1388840.9" sn="8.35" a="2724.44" fwhm="0.003400" res="175057.9" algo="FTMS"/>
<pk mz="596.041251" i="4400282.5" sn="31.79" a="8519.49" fwhm="0.002149" res="277317.5" algo="FTMS"/>
<pk mz="596.128080" i="115822760.0" sn="898.95" a="274775.16" fwhm="0.002300" res="259210.3" algo="FTMS"/>
<pk mz="596.164287" i="1378474.3" sn="8.27" a="2255.51" fwhm="0.002362" res="252390.6" algo="FTMS"/>
<pk mz="597.052570" i="1227294.8" sn="7.09" a="2222.69" fwhm="0.002421" res="246625.4" algo="FTMS"/>
<pk mz="597.073254" i="1742625.4" sn="11.11" a="2732.10" fwhm="0.001895" res="315121.8" algo="FTMS"/>
<pk mz="597.110127" i="1585958.3" sn="9.89" a="2813.00" fwhm="0.002387" res="250160.6" algo="FTMS"/>
<pk mz="597.131445" i="18915626.0" sn="144.76" a="45866.99" fwhm="0.002375" res="251421.4" algo="FTMS"/>
<pk mz="597.139728" i="1623338.1" sn="10.18" a="3361.70" fwhm="0.003135" res="190502.8" algo="FTMS"/>
<pk mz="598.107457" i="5552554.0" sn="40.76" a="13280.33" fwhm="0.002490" res="240209.7" algo="FTMS"/>
<pk mz="598.132488" i="3298733.5" sn="23.21" a="7412.10" fwhm="0.002986" res="200321.4" algo="FTMS"/>
<pk mz="598.143722" i="2045359.0" sn="13.46" a="4090.42" fwhm="0.002359" res="253555.1" algo="FTMS"/>
<pk mz="598.152043" i="1318320.1" sn="7.80" a="1701.46" fwhm="0.002046" res="292409.7" algo="FTMS"/>
<pk mz="598.180656" i="1226419.9" sn="7.09" a="2159.07" fwhm="0.002319" res="257932.6" algo="FTMS"/>
<pk mz="598.187971" i="2866612.8" sn="19.85" a="4941.52" fwhm="0.002012" res="297370.6" algo="FTMS"/>
<pk mz="599.119780" i="2345521.3" sn="15.80" a="4980.15" fwhm="0.002390" res="250635.1" algo="FTMS"/>
<pk mz="599.125161" i="1238065.9" sn="7.18" a="2026.22" fwhm="0.002249" res="266452.6" algo="FTMS"/>
<pk mz="600.123079" i="39047864.0" sn="301.44" a="96361.38" fwhm="0.002398" res="250271.9" algo="FTMS"/>
<pk mz="600.159669" i="3761853.0" sn="26.82" a="8311.16" fwhm="0.002412" res="248845.7" algo="FTMS"/>
<pk mz="601.119804" i="2239807.0" sn="14.97" a="4398.22" fwhm="0.002313" res="259875.1" algo="FTMS"/>
<pk mz="601.126422" i="6563648.0" sn="48.62" a="16292.52" fwhm="0.002549" res="235858.8" algo="FTMS"/>
<pk mz="601.247759" i="1826896.5" sn="11.76" a="4424.93" fwhm="0.003476" res="172965.6" algo="FTMS"/>
<pk mz="601.258785" i="1583954.0" sn="9.87" a="2204.71" fwhm="0.001976" res="304248.9" algo="FTMS"/>
<pk mz="602.078361" i="1418945.9" sn="8.58" a="2837.66" fwhm="0.002516" res="239345.4" algo="FTMS"/>
<pk mz="602.127678" i="1256904.5" sn="7.32" a="2418.79" fwhm="0.002588" res="232616.7" algo="FTMS"/>
<pk mz="602.263288" i="7836635.0" sn="58.53" a="18128.49" fwhm="0.002356" res="255583.3" algo="FTMS"/>
<pk mz="603.062390" i="1277512.8" sn="7.48" a="2429.78" fwhm="0.002529" res="238464.9" algo="FTMS"/>
<pk mz="603.099054" i="1381709.9" sn="8.29" a="2572.21" fwhm="0.002269" res="265835.7" algo="FTMS"/>
<pk mz="603.266479" i="1746532.9" sn="11.13" a="3994.19" fwhm="0.002942" res="205058.2" algo="FTMS"/>
<pk mz="604.094415" i="3727575.3" sn="26.55" a="7938.72" fwhm="0.002371" res="254799.8" algo="FTMS"/>
<pk mz="605.078557" i="1642335.8" sn="10.32" a="2950.48" fwhm="0.002134" res="283585.3" algo="FTMS"/>
<pk mz="605.098008" i="1384290.5" sn="8.31" a="2206.35" fwhm="0.002254" res="268504.3" algo="FTMS"/>
<pk mz="605.151198" i="2183017.8" sn="14.52" a="4848.08" fwhm="0.002585" res="234068.4" algo="FTMS"/>
<pk mz="606.154849" i="1265397.8" sn="7.38" a="2578.83" fwhm="0.002645" res="229140.1" algo="FTMS"/>
<pk mz="606.202929" i="1342460.5" sn="7.98" a="2269.30" fwhm="0.002205" res="274924.8" algo="FTMS"/>
<pk mz="606.258110" i="2454020.3" sn="16.63" a="4946.33" fwhm="0.002419" res="250645.9" algo="FTMS"/>
<pk mz="607.057563" i="1507956.1" sn="9.27" a="2860.06" fwhm="0.002502" res="242588.7" algo="FTMS"/>
<pk mz="607.093759" i="1650297.3" sn="10.38" a="2558.22" fwhm="0.002054" res="295528.3" algo="FTMS"/>
<pk mz="607.130399" i="2488958.3" sn="16.90" a="5535.21" fwhm="0.002492" res="243604.1" algo="FTMS"/>
<pk mz="607.166779" i="7818883.5" sn="58.38" a="18384.71" fwhm="0.002428" res="250062.9" algo="FTMS"/>
<pk mz="607.181245" i="1478789.5" sn="9.04" a="2177.37" fwhm="0.002018" res="300916.4" algo="FTMS"/>
<pk mz="608.052721" i="1287423.9" sn="7.55" a="1991.71" fwhm="0.002202" res="276120.6" algo="FTMS"/>
<pk mz="608.134288" i="1298955.4" sn="7.64" a="2780.10" fwhm="0.002998" res="202843.1" algo="FTMS"/>
<pk mz="608.170204" i="2616080.5" sn="17.89" a="6215.12" fwhm="0.002735" res="222373.9" algo="FTMS"/>
<pk mz="608.218716" i="2235671.3" sn="14.93" a="4263.42" fwhm="0.002379" res="255702.0" algo="FTMS"/>
<pk mz="609.073128" i="2047887.6" sn="13.47" a="3571.39" fwhm="0.002291" res="265800.6" algo="FTMS"/>
<pk mz="609.131408" i="1665943.9" sn="10.50" a="3209.10" fwhm="0.002487" res="244953.1" algo="FTMS"/>
<pk mz="609.138697" i="1541528.9" sn="9.53" a="3177.20" fwhm="0.002881" res="211469.7" algo="FTMS"/>
<pk mz="610.143721" i="11319335.0" sn="85.62" a="27811.47" fwhm="0.002420" res="252090.6" algo="FTMS"/>
<pk mz="611.089077" i="1756844.8" sn="11.20" a="3612.89" fwhm="0.002399" res="254728.4" algo="FTMS"/>
<pk mz="611.117249" i="2490544.8" sn="16.91" a="5627.90" fwhm="0.003023" res="202164.0" algo="FTMS"/>
<pk mz="611.147208" i="3239093.0" sn="22.74" a="6537.25" fwhm="0.002337" res="261480.6" algo="FTMS"/>
<pk mz="611.153720" i="1554613.9" sn="9.63" a="3245.36" fwhm="0.002538" res="240787.4" algo="FTMS"/>
<pk mz="612.122984" i="6067519.5" sn="44.76" a="15388.78" fwhm="0.002590" res="236309.7" algo="FTMS"/>
<pk mz="613.104555" i="1487818.6" sn="9.11" a="3051.69" fwhm="0.002445" res="250745.6" algo="FTMS"/>
<pk mz="613.126231" i="1965517.8" sn="12.83" a="4265.21" fwhm="0.002591" res="236681.2" algo="FTMS"/>
<pk mz="613.135491" i="3341263.0" sn="23.54" a="8182.40" fwhm="0.002688" res="228119.8" algo="FTMS"/>
<pk mz="613.141103" i="1247439.9" sn="7.24" a="1624.56" fwhm="0.001890" res="324395.7" algo="FTMS"/>
<pk mz="614.138657" i="65411676.0" sn="506.77" a="165910.67" fwhm="0.002463" res="249304.9" algo="FTMS"/>
<pk mz="614.174583" i="1462626.6" sn="8.91" a="2674.47" fwhm="0.002532" res="242542.1" algo="FTMS"/>
<pk mz="615.062572" i="1602016.8" sn="10.00" a="3218.94" fwhm="0.002574" res="238945.8" algo="FTMS"/>
<pk mz="615.141949" i="10599148.0" sn="80.04" a="26449.17" fwhm="0.002526" res="243516.7" algo="FTMS"/>
<pk mz="615.275024" i="1312255.0" sn="7.74" a="2182.12" fwhm="0.002415" res="254790.3" algo="FTMS"/>
<pk mz="616.143069" i="2089338.1" sn="13.79" a="4709.37" fwhm="0.002337" res="263694.8" algo="FTMS"/>
<pk mz="617.078782" i="1478654.9" sn="9.03" a="3006.65" fwhm="0.002475" res="249293.6" algo="FTMS"/>
<pk mz="617.099306" i="1318145.9" sn="7.78" a="2306.21" fwhm="0.002548" res="242235.4" algo="FTMS"/>
<pk mz="618.110017" i="3093649.0" sn="21.60" a="7143.34" fwhm="0.002445" res="252798.9" algo="FTMS"/>
<pk mz="618.170289" i="1565337.5" sn="9.71" a="2995.80" fwhm="0.002398" res="257735.1" algo="FTMS"/>
<pk mz="618.203094" i="1436318.1" sn="8.70" a="1864.20" fwhm="0.001957" res="315893.2" algo="FTMS"/>
<pk mz="618.239587" i="1255587.4" sn="7.29" a="1521.21" fwhm="0.001814" res="340803.4" algo="FTMS"/>
<pk mz="620.218452" i="1266106.8" sn="7.37" a="2207.28" fwhm="0.002468" res="251333.4" algo="FTMS"/>
<pk mz="620.273899" i="1938370.5" sn="12.61" a="4051.32" fwhm="0.002655" res="233617.2" algo="FTMS"/>
<pk mz="621.073344" i="1228851.0" sn="7.08" a="1622.53" fwhm="0.001827" res="340012.7" algo="FTMS"/>
<pk mz="621.131874" i="1246779.1" sn="7.22" a="2381.58" fwhm="0.002536" res="244968.7" algo="FTMS"/>
<pk mz="621.146149" i="1812541.1" sn="11.63" a="3636.65" fwhm="0.002448" res="253710.8" algo="FTMS"/>
<pk mz="622.105012" i="3896003.5" sn="27.85" a="8617.41" fwhm="0.002457" res="253196.7" algo="FTMS"/>
<pk mz="623.088625" i="1569356.9" sn="9.73" a="3403.51" fwhm="0.002700" res="230778.7" algo="FTMS"/>
<pk mz="623.147543" i="1311061.0" sn="7.72" a="2205.14" fwhm="0.002361" res="263955.6" algo="FTMS"/>
<pk mz="623.154999" i="3446614.0" sn="24.35" a="7166.42" fwhm="0.002354" res="264757.1" algo="FTMS"/>
<pk mz="625.126398" i="1892967.4" sn="12.25" a="3264.92" fwhm="0.002173" res="287675.4" algo="FTMS"/>
<pk mz="626.138587" i="3188978.5" sn="22.34" a="7230.83" fwhm="0.002491" res="251323.2" algo="FTMS"/>
<pk mz="627.141996" i="1723259.8" sn="10.93" a="3372.74" fwhm="0.002339" res="268132.8" algo="FTMS"/>
<pk mz="627.151047" i="5368189.0" sn="39.30" a="12552.90" fwhm="0.002546" res="246341.1" algo="FTMS"/>
<pk mz="628.154420" i="96854536.0" sn="751.55" a="254907.88" fwhm="0.002544" res="246896.8" algo="FTMS"/>
<pk mz="629.127929" i="3829384.3" sn="27.32" a="8512.94" fwhm="0.002439" res="257904.6" algo="FTMS"/>
<pk mz="629.157618" i="15381132.0" sn="117.25" a="41011.74" fwhm="0.002663" res="236264.4" algo="FTMS"/>
<pk mz="630.131607" i="1559310.6" sn="9.65" a="2533.54" fwhm="0.002574" res="244822.9" algo="FTMS"/>
<pk mz="630.158660" i="2729746.3" sn="18.76" a="7840.65" fwhm="0.003220" res="195695.7" algo="FTMS"/>
<pk mz="631.124910" i="1254802.4" sn="7.27" a="1634.01" fwhm="0.001988" res="317442.5" algo="FTMS"/>
<pk mz="632.149289" i="3693593.0" sn="26.26" a="8867.72" fwhm="0.002638" res="239609.2" algo="FTMS"/>
<pk mz="633.073109" i="1254545.6" sn="7.27" a="2103.79" fwhm="0.002181" res="290231.3" algo="FTMS"/>
<pk mz="633.153099" i="1357980.0" sn="8.08" a="2184.55" fwhm="0.002405" res="263248.4" algo="FTMS"/>
<pk mz="635.052126" i="1337488.8" sn="7.89" a="2068.14" fwhm="0.002284" res="277992.8" algo="FTMS"/>
<pk mz="635.088914" i="1619861.5" sn="10.08" a="3087.37" fwhm="0.002419" res="262510.1" algo="FTMS"/>
<pk mz="635.111081" i="1672600.3" sn="10.49" a="2977.91" fwhm="0.002392" res="265499.2" algo="FTMS"/>
<pk mz="636.120477" i="4757017.0" sn="34.44" a="11939.59" fwhm="0.002711" res="234622.5" algo="FTMS"/>
<pk mz="637.630525" i="1253079.5" sn="7.23" a="2420.34" fwhm="0.002932" res="217493.1" algo="FTMS"/>
<pk mz="639.083650" i="1475981.0" sn="8.96" a="2750.35" fwhm="0.002371" res="269559.6" algo="FTMS"/>
<pk mz="639.105590" i="1493391.8" sn="9.10" a="3240.56" fwhm="0.002562" res="249483.2" algo="FTMS"/>
<pk mz="641.157457" i="1560205.0" sn="9.61" a="2938.53" fwhm="0.002499" res="256570.2" algo="FTMS"/>
<pk mz="641.165757" i="2491534.0" sn="16.84" a="5970.41" fwhm="0.002768" res="231673.3" algo="FTMS"/>
<pk mz="642.169923" i="5549320.5" sn="40.58" a="14044.91" fwhm="0.002692" res="238511.5" algo="FTMS"/>
<pk mz="643.173192" i="2151810.8" sn="14.21" a="4288.72" fwhm="0.002498" res="257446.0" algo="FTMS"/>
<pk mz="644.149288" i="2841080.5" sn="19.56" a="6726.26" fwhm="0.002632" res="244752.2" algo="FTMS"/>
<pk mz="646.164805" i="8581866.0" sn="64.12" a="24158.49" fwhm="0.002838" res="227695.2" algo="FTMS"/>
<pk mz="646.234440" i="1537778.5" sn="9.44" a="3453.49" fwhm="0.002902" res="222691.0" algo="FTMS"/>
<pk mz="647.052989" i="1345875.9" sn="7.95" a="2414.30" fwhm="0.002668" res="242562.8" algo="FTMS"/>
<pk mz="647.168284" i="2362209.5" sn="15.84" a="4914.33" fwhm="0.002424" res="266986.2" algo="FTMS"/>
<pk mz="648.247272" i="1793505.4" sn="11.42" a="4464.44" fwhm="0.003293" res="196881.0" algo="FTMS"/>
<pk mz="650.136547" i="2757311.8" sn="18.90" a="5955.64" fwhm="0.002521" res="257921.2" algo="FTMS"/>
<pk mz="653.121415" i="5379612.0" sn="39.25" a="13792.22" fwhm="0.002791" res="234048.1" algo="FTMS"/>
<pk mz="654.131748" i="1468049.0" sn="8.89" a="3029.27" fwhm="0.002744" res="238366.7" algo="FTMS"/>
<pk mz="655.181395" i="4157194.5" sn="29.76" a="10057.45" fwhm="0.002607" res="251309.8" algo="FTMS"/>
<pk mz="657.152317" i="1620461.6" sn="10.07" a="3809.09" fwhm="0.003202" res="205208.5" algo="FTMS"/>
<pk mz="659.145959" i="1665746.9" sn="10.36" a="3207.31" fwhm="0.002467" res="267159.4" algo="FTMS"/>
<pk mz="660.180473" i="15421770.0" sn="116.53" a="44373.87" fwhm="0.002874" res="229746.6" algo="FTMS"/>
<pk mz="661.068076" i="1383599.4" sn="8.18" a="2423.20" fwhm="0.002597" res="254530.0" algo="FTMS"/>
<pk mz="661.184001" i="3206588.8" sn="22.25" a="8742.22" fwhm="0.002909" res="227327.6" algo="FTMS"/>
<pk mz="664.057072" i="1238278.1" sn="7.05" a="2729.90" fwhm="0.002921" res="227313.4" algo="FTMS"/>
<pk mz="665.136045" i="5303170.0" sn="38.43" a="13537.65" fwhm="0.002764" res="240670.6" algo="FTMS"/>
<pk mz="665.355182" i="1807259.0" sn="11.44" a="3976.12" fwhm="0.002728" res="243874.9" algo="FTMS"/>
<pk mz="666.139273" i="1615861.1" sn="9.97" a="2879.28" fwhm="0.002439" res="273160.2" algo="FTMS"/>
<pk mz="666.258389" i="2994178.8" sn="20.60" a="7509.77" fwhm="0.002760" res="241424.8" algo="FTMS"/>
<pk mz="667.137078" i="6014056.0" sn="43.91" a="16427.49" fwhm="0.002824" res="236263.7" algo="FTMS"/>
<pk mz="668.140119" i="2013915.4" sn="13.04" a="5080.40" fwhm="0.003121" res="214077.3" algo="FTMS"/>
<pk mz="668.146546" i="1684444.1" sn="10.49" a="4308.78" fwhm="0.003212" res="208008.5" algo="FTMS"/>
<pk mz="669.197064" i="1624917.4" sn="10.03" a="3164.05" fwhm="0.002554" res="262062.7" algo="FTMS"/>
<pk mz="671.132039" i="5833269.5" sn="42.51" a="17033.36" fwhm="0.003044" res="220451.4" algo="FTMS"/>
<pk mz="677.099932" i="1312497.6" sn="7.61" a="3100.71" fwhm="0.003145" res="215282.9" algo="FTMS"/>
<pk mz="677.267626" i="1419013.5" sn="8.44" a="3182.53" fwhm="0.002869" res="236031.3" algo="FTMS"/>
<pk mz="680.146106" i="1247325.9" sn="7.11" a="2163.03" fwhm="0.002769" res="245659.4" algo="FTMS"/>
<pk mz="680.273622" i="5133933.5" sn="37.11" a="15628.20" fwhm="0.003090" res="220126.2" algo="FTMS"/>
<pk mz="681.094349" i="1422544.5" sn="8.46" a="2297.39" fwhm="0.002467" res="276030.8" algo="FTMS"/>
<pk mz="681.276864" i="1698534.6" sn="10.59" a="3036.90" fwhm="0.002563" res="265774.1" algo="FTMS"/>
<pk mz="685.147564" i="9088194.0" sn="66.86" a="28394.80" fwhm="0.003155" res="217188.6" algo="FTMS"/>
<pk mz="686.150935" i="2703678.8" sn="18.14" a="7679.02" fwhm="0.003177" res="215990.0" algo="FTMS"/>
<pk mz="687.232092" i="1329862.5" sn="7.65" a="2659.35" fwhm="0.003036" res="226389.0" algo="FTMS"/>
<pk mz="690.749140" i="1357831.4" sn="7.86" a="4084.55" fwhm="0.004476" res="154333.2" algo="FTMS"/>
<pk mz="692.207025" i="1339972.5" sn="7.72" a="3215.38" fwhm="0.003662" res="189013.5" algo="FTMS"/>
<pk mz="695.040104" i="1262008.6" sn="7.13" a="2942.10" fwhm="0.004170" res="166671.2" algo="FTMS"/>
<pk mz="699.163356" i="5748704.0" sn="41.36" a="17512.08" fwhm="0.003229" res="216545.8" algo="FTMS"/>
<pk mz="700.166403" i="1851495.9" sn="11.62" a="5299.57" fwhm="0.003308" res="211689.4" algo="FTMS"/>
<pk mz="703.158502" i="2423040.0" sn="15.98" a="9307.02" fwhm="0.004371" res="160858.8" algo="FTMS"/>
<pk mz="708.249895" i="2100415.5" sn="13.51" a="5818.81" fwhm="0.003310" res="213953.5" algo="FTMS"/>
<pk mz="717.173796" i="3427746.5" sn="23.33" a="9268.18" fwhm="0.003119" res="229958.0" algo="FTMS"/>
<pk mz="725.582655" i="1327170.4" sn="7.49" a="3196.86" fwhm="0.003523" res="205963.0" algo="FTMS"/>
<pk mz="731.189680" i="2623826.3" sn="17.26" a="7665.18" fwhm="0.003568" res="204954.0" algo="FTMS"/>
<pk mz="814.804925" i="1353975.8" sn="7.21" a="3992.31" fwhm="0.004358" res="186975.4" algo="FTMS"/>
<pk mz="824.188226" i="1449353.6" sn="7.87" a="2901.03" fwhm="0.003458" res="238342.6" algo="FTMS"/>
<pk mz="826.204395" i="2344342.3" sn="14.28" a="7548.84" fwhm="0.004158" res="198722.2" algo="FTMS"/>
<pk mz="838.203359" i="1635127.3" sn="9.18" a="7161.34" fwhm="0.005043" res="166203.1" algo="FTMS"/>
<pk mz="856.213792" i="1610403.4" sn="8.76" a="6357.81" fwhm="0.005018" res="170618.2" algo="FTMS"/>
<pk mz="868.340999" i="1375582.4" sn="7.11" a="4882.10" fwhm="0.005239" res="165744.3" algo="FTMS"/>
<pk mz="880.907475" i="1371141.6" sn="7.08" a="3549.76" fwhm="0.004006" res="219875.2" algo="FTMS"/>
<pk mz="906.471025" i="1491250.3" sn="7.53" a="6227.57" fwhm="0.006329" res="143221.2" algo="FTMS"/>
<pk mz="939.269452" i="1487430.0" sn="7.44" a="6369.18" fwhm="0.006024" res="155922.5" algo="FTMS"/>
<pk mz="956.210981" i="2187000.0" sn="12.06" a="11302.70" fwhm="0.006622" res="144395.3" algo="FTMS"/>
<pk mz="965.666181" i="2810606.3" sn="16.20" a="19789.21" fwhm="0.008392" res="115063.0" algo="FTMS"/>
<pk mz="970.763192" i="1987684.3" sn="10.71" a="8005.42" fwhm="0.006410" res="151447.2" algo="FTMS"/>
<pk mz="972.989942" i="2835813.3" sn="16.36" a="14340.82" fwhm="0.005883" res="165402.1" algo="FTMS"/>
<pk mz="976.389331" i="1552475.1" sn="7.80" a="5463.80" fwhm="0.005057" res="193072.4" algo="FTMS"/>
<pk mz="978.121554" i="1564318.1" sn="7.88" a="9740.38" fwhm="0.009414" res="103897.4" algo="FTMS"/>
<pk mz="979.107638" i="2327733.3" sn="12.97" a="13215.00" fwhm="0.006996" res="139947.8" algo="FTMS"/>
<pk mz="979.385402" i="2654393.8" sn="15.15" a="17102.57" fwhm="0.007880" res="124289.5" algo="FTMS"/>
<pk mz="981.602406" i="2044356.9" sn="11.08" a="12641.02" fwhm="0.007682" res="127777.8" algo="FTMS"/>
<pk mz="986.394939" i="1814628.0" sn="9.55" a="10103.32" fwhm="0.007221" res="136597.1" algo="FTMS"/>
<pk mz="987.633498" i="1464889.1" sn="7.22" a="5190.27" fwhm="0.005223" res="189079.2" algo="FTMS"/>
<pk mz="989.986691" i="1480414.4" sn="7.32" a="9711.11" fwhm="0.008941" res="110719.7" algo="FTMS"/>
<pk mz="990.418716" i="1853389.0" sn="9.81" a="8230.35" fwhm="0.006090" res="162636.7" algo="FTMS"/>
<pk mz="993.503414" i="2242901.3" sn="12.41" a="13098.91" fwhm="0.007915" res="125524.2" algo="FTMS"/>
<pk mz="994.859119" i="2333991.0" sn="13.01" a="11250.20" fwhm="0.006027" res="165064.6" algo="FTMS"/>
<pk mz="997.132666" i="1661674.9" sn="8.53" a="8682.67" fwhm="0.007522" res="132557.0" algo="FTMS"/>
<pk mz="998.901362" i="1993936.5" sn="10.75" a="11288.95" fwhm="0.007050" res="141697.9" algo="FTMS"/>
</ms_peaks>
<deconvolution_results><deconvolution_component component_name="A" deconvoluted_molecular_mass="262.055749" standard_deviation="0.0016" absolute_abundance="5608041984.0" relative_abundance="100.00" deconvoluted_ion="[M - H]-"><deconvolution_peak m_over_z="262.055762" abs_charge_state="1" deconvolute_mass="262.055762" peak_fit="262.055749"/>
<deconvolution_peak m_over_z="263.059273" abs_charge_state="1" deconvolute_mass="263.059273" peak_fit="263.059092"/>
<deconvolution_peak m_over_z="264.060236" abs_charge_state="1" deconvolute_mass="264.060236" peak_fit="264.062434"/>
<deconvolution_peak m_over_z="265.063568" abs_charge_state="1" deconvolute_mass="265.063568" peak_fit="265.065776"/>
</deconvolution_component>
<deconvolution_component component_name="B" deconvoluted_molecular_mass="248.040126" standard_deviation="0.0016" absolute_abundance="3701467136.0" relative_abundance="66.00" deconvoluted_ion="[M - H]-"><deconvolution_peak m_over_z="248.040139" abs_charge_state="1" deconvolute_mass="248.040139" peak_fit="248.040126"/>
<deconvolution_peak m_over_z="249.043681" abs_charge_state="1" deconvolute_mass="249.043681" peak_fit="249.043468"/>
<deconvolution_peak m_over_z="250.044552" abs_charge_state="1" deconvolute_mass="250.044552" peak_fit="250.046811"/>
<deconvolution_peak m_over_z="251.047925" abs_charge_state="1" deconvolute_mass="251.047925" peak_fit="251.050153"/>
</deconvolution_component>
<deconvolution_component component_name="C" deconvoluted_molecular_mass="525.118980" standard_deviation="0.0031" absolute_abundance="1607251968.0" relative_abundance="28.66" deconvoluted_ion="[M - H]-"><deconvolution_peak m_over_z="525.118987" abs_charge_state="1" deconvolute_mass="525.118987" peak_fit="525.118980"/>
<deconvolution_peak m_over_z="526.122632" abs_charge_state="1" deconvolute_mass="526.122632" peak_fit="526.122321"/>
<deconvolution_peak m_over_z="527.123511" abs_charge_state="1" deconvolute_mass="527.123511" peak_fit="527.125662"/>
<deconvolution_peak m_over_z="528.127052" abs_charge_state="1" deconvolute_mass="528.127052" peak_fit="528.129002"/>
<deconvolution_peak m_over_z="529.138585" abs_charge_state="1" deconvolute_mass="529.138585" peak_fit="529.132343"/>
</deconvolution_component>
<deconvolution_component component_name="D" deconvoluted_molecular_mass="351.075210" standard_deviation="0.0014" absolute_abundance="1072178880.0" relative_abundance="19.12" deconvoluted_ion="[M - H]-"><deconvolution_peak m_over_z="351.075238" abs_charge_state="1" deconvolute_mass="351.075238" peak_fit="351.075210"/>
<deconvolution_peak m_over_z="352.078737" abs_charge_state="1" deconvolute_mass="352.078737" peak_fit="352.078552"/>
<deconvolution_peak m_over_z="353.079629" abs_charge_state="1" deconvolute_mass="353.079629" peak_fit="353.081894"/>
<deconvolution_peak m_over_z="354.083031" abs_charge_state="1" deconvolute_mass="354.083031" peak_fit="354.085236"/>
<deconvolution_peak m_over_z="355.087995" abs_charge_state="1" deconvolute_mass="355.087995" peak_fit="355.088577"/>
</deconvolution_component>
<deconvolution_component component_name="E" deconvoluted_molecular_mass="294.082043" standard_deviation="0.0016" absolute_abundance="947647744.0" relative_abundance="16.90" deconvoluted_ion="[M - H]-"><deconvolution_peak m_over_z="294.082064" abs_charge_state="1" deconvolute_mass="294.082064" peak_fit="294.082043"/>
<deconvolution_peak m_over_z="295.085550" abs_charge_state="1" deconvolute_mass="295.085550" peak_fit="295.085385"/>
<deconvolution_peak m_over_z="296.086457" abs_charge_state="1" deconvolute_mass="296.086457" peak_fit="296.088727"/>
<deconvolution_peak m_over_z="297.089899" abs_charge_state="1" deconvolute_mass="297.089899" peak_fit="297.092069"/>
</deconvolution_component>
<deconvolution_component component_name="F" deconvoluted_molecular_mass="230.029657" standard_deviation="0.0014" absolute_abundance="799068800.0" relative_abundance="14.25" deconvoluted_ion="[M - H]-"><deconvolution_peak m_over_z="230.029674" abs_charge_state="1" deconvolute_mass="230.029674" peak_fit="230.029657"/>
<deconvolution_peak m_over_z="231.033107" abs_charge_state="1" deconvolute_mass="231.033107" peak_fit="231.032999"/>
<deconvolution_peak m_over_z="232.033997" abs_charge_state="1" deconvolute_mass="232.033997" peak_fit="232.036342"/>
</deconvolution_component>
<deconvolution_component component_name="G" deconvoluted_molecular_mass="319.049053" standard_deviation="0.0021" absolute_abundance="773379456.0" relative_abundance="13.79" deconvoluted_ion="[M - H]-"><deconvolution_peak m_over_z="159.020631" abs_charge_state="2" deconvolute_mass="319.048921" peak_fit="159.020697"/>
<deconvolution_peak m_over_z="159.524545" abs_charge_state="2" deconvolute_mass="320.056747" peak_fit="159.522369"/>
<deconvolution_peak m_over_z="160.024267" abs_charge_state="2" deconvolute_mass="321.056189" peak_fit="160.024040"/>
<deconvolution_peak m_over_z="319.049074" abs_charge_state="1" deconvolute_mass="319.049074" peak_fit="319.049053"/>
<deconvolution_peak m_over_z="320.052490" abs_charge_state="1" deconvolute_mass="320.052490" peak_fit="320.052395"/>
<deconvolution_peak m_over_z="321.053400" abs_charge_state="1" deconvolute_mass="321.053400" peak_fit="321.055737"/>
<deconvolution_peak m_over_z="322.056815" abs_charge_state="1" deconvolute_mass="322.056815" peak_fit="322.059078"/>
</deconvolution_component>
<deconvolution_component component_name="H" deconvoluted_molecular_mass="493.092860" standard_deviation="0.0015" absolute_abundance="750295936.0" relative_abundance="13.38" deconvoluted_ion="[M - H]-"><deconvolution_peak m_over_z="493.092888" abs_charge_state="1" deconvolute_mass="493.092888" peak_fit="493.092860"/>
<deconvolution_peak m_over_z="494.096415" abs_charge_state="1" deconvolute_mass="494.096415" peak_fit="494.096201"/>
<deconvolution_peak m_over_z="495.097329" abs_charge_state="1" deconvolute_mass="495.097329" peak_fit="495.099542"/>
<deconvolution_peak m_over_z="496.100883" abs_charge_state="1" deconvolute_mass="496.100883" peak_fit="496.102882"/>
</deconvolution_component>
<deconvolution_component component_name="I" deconvoluted_molecular_mass="365.090927" standard_deviation="0.0011" absolute_abundance="725496256.0" relative_abundance="12.94" deconvoluted_ion="[M - H]-"><deconvolution_peak m_over_z="365.090924" abs_charge_state="1" deconvolute_mass="365.090924" peak_fit="365.090927"/>
<deconvolution_peak m_over_z="366.094384" abs_charge_state="1" deconvolute_mass="366.094384" peak_fit="366.094269"/>
<deconvolution_peak m_over_z="367.097782" abs_charge_state="1" deconvolute_mass="367.097782" peak_fit="367.097610"/>
<deconvolution_peak m_over_z="368.098678" abs_charge_state="1" deconvolute_mass="368.098678" peak_fit="368.100952"/>
</deconvolution_component>
<deconvolution_component component_name="J" deconvoluted_molecular_mass="220.045328" standard_deviation="0.0031" absolute_abundance="656457152.0" relative_abundance="11.71" deconvoluted_ion="[M - H]-"><deconvolution_peak m_over_z="220.045328" abs_charge_state="1" deconvolute_mass="220.045328" peak_fit="220.045328"/>
<deconvolution_peak m_over_z="221.048744" abs_charge_state="1" deconvolute_mass="221.048744" peak_fit="221.048671"/>
<deconvolution_peak m_over_z="222.049672" abs_charge_state="1" deconvolute_mass="222.049672" peak_fit="222.052013"/>
<deconvolution_peak m_over_z="223.061156" abs_charge_state="1" deconvolute_mass="223.061156" peak_fit="223.055356"/>
</deconvolution_component>
<deconvolution_component component_name="K" deconvoluted_molecular_mass="333.064692" standard_deviation="0.0016" absolute_abundance="584193536.0" relative_abundance="10.42" deconvoluted_ion="[M - H]-"><deconvolution_peak m_over_z="333.064719" abs_charge_state="1" deconvolute_mass="333.064719" peak_fit="333.064692"/>
<deconvolution_peak m_over_z="334.068170" abs_charge_state="1" deconvolute_mass="334.068170" peak_fit="334.068034"/>
<deconvolution_peak m_over_z="335.069076" abs_charge_state="1" deconvolute_mass="335.069076" peak_fit="335.071375"/>
<deconvolution_peak m_over_z="336.072447" abs_charge_state="1" deconvolute_mass="336.072447" peak_fit="336.074717"/>
</deconvolution_component>
<deconvolution_component component_name="L" deconvoluted_molecular_mass="511.103548" standard_deviation="0.0045" absolute_abundance="369536512.0" relative_abundance="6.59" deconvoluted_ion="[M - H]-"><deconvolution_peak m_over_z="511.103497" abs_charge_state="1" deconvolute_mass="511.103497" peak_fit="511.103548"/>
<deconvolution_peak m_over_z="512.106913" abs_charge_state="1" deconvolute_mass="512.106913" peak_fit="512.106889"/>
<deconvolution_peak m_over_z="513.110303" abs_charge_state="1" deconvolute_mass="513.110303" peak_fit="513.110230"/>
<deconvolution_peak m_over_z="514.122572" abs_charge_state="1" deconvolute_mass="514.122572" peak_fit="514.113570"/>
</deconvolution_component>
<deconvolution_component component_name="M" deconvoluted_molecular_mass="557.145324" standard_deviation="0.0013" absolute_abundance="358072992.0" relative_abundance="6.38" deconvoluted_ion="[M - H]-"><deconvolution_peak m_over_z="557.145359" abs_charge_state="1" deconvolute_mass="557.145359" peak_fit="557.145324"/>
<deconvolution_peak m_over_z="558.148797" abs_charge_state="1" deconvolute_mass="558.148797" peak_fit="558.148664"/>
<deconvolution_peak m_over_z="559.149835" abs_charge_state="1" deconvolute_mass="559.149835" peak_fit="559.152004"/>
</deconvolution_component>
<deconvolution_component component_name="N" deconvoluted_molecular_mass="234.060985" standard_deviation="0.0014" absolute_abundance="317839680.0" relative_abundance="5.67" deconvoluted_ion="[M - H]-"><deconvolution_peak m_over_z="234.061002" abs_charge_state="1" deconvolute_mass="234.061002" peak_fit="234.060985"/>
<deconvolution_peak m_over_z="235.064426" abs_charge_state="1" deconvolute_mass="235.064426" peak_fit="235.064328"/>
<deconvolution_peak m_over_z="236.065327" abs_charge_state="1" deconvolute_mass="236.065327" peak_fit="236.067670"/>
</deconvolution_component>
<deconvolution_component component_name="O" deconvoluted_molecular_mass="204.050440" standard_deviation="0.0014" absolute_abundance="244094688.0" relative_abundance="4.35" deconvoluted_ion="[M - H]-"><deconvolution_peak m_over_z="204.050464" abs_charge_state="1" deconvolute_mass="204.050464" peak_fit="204.050440"/>
<deconvolution_peak m_over_z="205.053845" abs_charge_state="1" deconvolute_mass="205.053845" peak_fit="205.053783"/>
<deconvolution_peak m_over_z="206.054723" abs_charge_state="1" deconvolute_mass="206.054723" peak_fit="206.057125"/>
</deconvolution_component>
<deconvolution_component component_name="P" deconvoluted_molecular_mass="275.059308" standard_deviation="0.0000" absolute_abundance="215904256.0" relative_abundance="3.85" deconvoluted_ion="[M - H]-"><deconvolution_peak m_over_z="275.059306" abs_charge_state="1" deconvolute_mass="275.059306" peak_fit="275.059308"/>
<deconvolution_peak m_over_z="276.062702" abs_charge_state="1" deconvolute_mass="276.062702" peak_fit="276.062650"/>
</deconvolution_component>
<deconvolution_component component_name="Q" deconvoluted_molecular_mass="289.074966" standard_deviation="0.0000" absolute_abundance="189919968.0" relative_abundance="3.39" deconvoluted_ion="[M - H]-"><deconvolution_peak m_over_z="289.074964" abs_charge_state="1" deconvolute_mass="289.074964" peak_fit="289.074966"/>
<deconvolution_peak m_over_z="290.078332" abs_charge_state="1" deconvolute_mass="290.078332" peak_fit="290.078308"/>
<deconvolution_peak m_over_z="291.081594" abs_charge_state="1" deconvolute_mass="291.081594" peak_fit="291.081650"/>
</deconvolution_component>
<deconvolution_component component_name="R" deconvoluted_molecular_mass="311.168574" standard_deviation="0.0000" absolute_abundance="187465968.0" relative_abundance="3.34" deconvoluted_ion="[M - H]-"><deconvolution_peak m_over_z="311.168567" abs_charge_state="1" deconvolute_mass="311.168567" peak_fit="311.168574"/>
<deconvolution_peak m_over_z="312.171962" abs_charge_state="1" deconvolute_mass="312.171962" peak_fit="312.171916"/>
<deconvolution_peak m_over_z="313.175325" abs_charge_state="1" deconvolute_mass="313.175325" peak_fit="313.175258"/>
</deconvolution_component>
<deconvolution_component component_name="S" deconvoluted_molecular_mass="276.071598" standard_deviation="0.0000" absolute_abundance="177500192.0" relative_abundance="3.17" deconvoluted_ion="[M - H]-"><deconvolution_peak m_over_z="276.071597" abs_charge_state="1" deconvolute_mass="276.071597" peak_fit="276.071598"/>
<deconvolution_peak m_over_z="277.074942" abs_charge_state="1" deconvolute_mass="277.074942" peak_fit="277.074940"/>
<deconvolution_peak m_over_z="278.078305" abs_charge_state="1" deconvolute_mass="278.078305" peak_fit="278.078282"/>
</deconvolution_component>
<deconvolution_component component_name="T" deconvoluted_molecular_mass="325.184277" standard_deviation="0.0000" absolute_abundance="173051408.0" relative_abundance="3.09" deconvoluted_ion="[M - H]-"><deconvolution_peak m_over_z="325.184273" abs_charge_state="1" deconvolute_mass="325.184273" peak_fit="325.184277"/>
<deconvolution_peak m_over_z="326.187636" abs_charge_state="1" deconvolute_mass="326.187636" peak_fit="326.187618"/>
<deconvolution_peak m_over_z="327.191005" abs_charge_state="1" deconvolute_mass="327.191005" peak_fit="327.190960"/>
</deconvolution_component>
<deconvolution_component component_name="U" deconvoluted_molecular_mass="312.048242" standard_deviation="0.0013" absolute_abundance="164168128.0" relative_abundance="2.93" deconvoluted_ion="[M - H]-"><deconvolution_peak m_over_z="312.048269" abs_charge_state="1" deconvolute_mass="312.048269" peak_fit="312.048242"/>
<deconvolution_peak m_over_z="313.051647" abs_charge_state="1" deconvolute_mass="313.051647" peak_fit="313.051584"/>
<deconvolution_peak m_over_z="314.052607" abs_charge_state="1" deconvolute_mass="314.052607" peak_fit="314.054926"/>
</deconvolution_component>
<deconvolution_component component_name="V" deconvoluted_molecular_mass="507.108676" standard_deviation="0.0001" absolute_abundance="163424864.0" relative_abundance="2.91" deconvoluted_ion="[M - H]-"><deconvolution_peak m_over_z="507.108680" abs_charge_state="1" deconvolute_mass="507.108680" peak_fit="507.108676"/>
<deconvolution_peak m_over_z="508.112013" abs_charge_state="1" deconvolute_mass="508.112013" peak_fit="508.112017"/>
<deconvolution_peak m_over_z="509.115135" abs_charge_state="1" deconvolute_mass="509.115135" peak_fit="509.115358"/>
</deconvolution_component>
<deconvolution_component component_name="W" deconvoluted_molecular_mass="244.045354" standard_deviation="0.0014" absolute_abundance="158811392.0" relative_abundance="2.83" deconvoluted_ion="[M - H]-"><deconvolution_peak m_over_z="244.045374" abs_charge_state="1" deconvolute_mass="244.045374" peak_fit="244.045354"/>
<deconvolution_peak m_over_z="245.048778" abs_charge_state="1" deconvolute_mass="245.048778" peak_fit="245.048696"/>
<deconvolution_peak m_over_z="246.049681" abs_charge_state="1" deconvolute_mass="246.049681" peak_fit="246.052039"/>
</deconvolution_component>
<deconvolution_component component_name="X" deconvoluted_molecular_mass="483.108625" standard_deviation="0.0013" absolute_abundance="149163984.0" relative_abundance="2.66" deconvoluted_ion="[M - H]-"><deconvolution_peak m_over_z="483.108670" abs_charge_state="1" deconvolute_mass="483.108670" peak_fit="483.108625"/>
<deconvolution_peak m_over_z="484.112029" abs_charge_state="1" deconvolute_mass="484.112029" peak_fit="484.111966"/>
<deconvolution_peak m_over_z="485.113044" abs_charge_state="1" deconvolute_mass="485.113044" peak_fit="485.115307"/>
</deconvolution_component>
<deconvolution_component component_name="Y" deconvoluted_molecular_mass="200.055533" standard_deviation="0.0014" absolute_abundance="146558272.0" relative_abundance="2.61" deconvoluted_ion="[M - H]-"><deconvolution_peak m_over_z="200.055549" abs_charge_state="1" deconvolute_mass="200.055549" peak_fit="200.055533"/>
<deconvolution_peak m_over_z="201.058913" abs_charge_state="1" deconvolute_mass="201.058913" peak_fit="201.058876"/>
<deconvolution_peak m_over_z="202.059850" abs_charge_state="1" deconvolute_mass="202.059850" peak_fit="202.062218"/>
</deconvolution_component>
<deconvolution_component component_name="Z" deconvoluted_molecular_mass="449.103225" standard_deviation="0.0035" absolute_abundance="141159040.0" relative_abundance="2.52" deconvoluted_ion="[M - H]-"><deconvolution_peak m_over_z="449.103217" abs_charge_state="1" deconvolute_mass="449.103217" peak_fit="449.103225"/>
<deconvolution_peak m_over_z="450.106573" abs_charge_state="1" deconvolute_mass="450.106573" peak_fit="450.106566"/>
<deconvolution_peak m_over_z="451.107515" abs_charge_state="1" deconvolute_mass="451.107515" peak_fit="451.109907"/>
<deconvolution_peak m_over_z="452.119854" abs_charge_state="1" deconvolute_mass="452.119854" peak_fit="452.113248"/>
</deconvolution_component>
</deconvolution_results>
<annotation_list/>
<GMF_results>
</GMF_results>
</ms_spectrum></DataAnalysis>
</analysis>
<checksums/>
</root>
