# Supplementary material for: Drought re-routes soil microbial carbon metabolism towards emission of volatile metabolites in an artificial tropical rainforest
Source: Nat Microbiol. 2023 Jul 31;8(8):1480–94. doi: 10.1038/s41564-023-01432-9 (PMC10390333; doi:10.1038/s41564-023-01432-9)
Supplement: Supplementary file 3 — Folder containing all raw XML data for FTICR. [file 41564_2023_1432_MOESM3_ESM.zip › FTICR-XML-Honeker/P35-11-e.xml]

<?xml version="1.0" encoding="utf-8"?>
<root>
<fileinfo appname="Bruker Compass DataAnalysis" appversion="5.0.203" app_platform="64-bit" date="2021-02-04T14:02:20" type="DataAnalysis Results" typeversion="1.1" subtype="MS Spectrum" />
<generalinfo organisation="" user="" hostname="WE35157" os="Windows 8" architecture="64-bit"/>
<analysis name="C:\Users\toyo995\OneDrive - PNNL\Desktop\Data Malak Feb\Tfaily_50971_p35-11-e_02Feb21_Alder_Inf_144SA_IATp05_1_01_58854.d\analysis.baf">
<info><DateTime>2021-02-02T20:20:59-08:00</DateTime><method>FY21_Q1_144SA_p05_neg_58854</method><sample></sample><comment></comment><operator></operator><instrument>solariX</instrument><instrument_serial_number>000000.00000</instrument_serial_number><manufacturer>Bruker</manufacturer></info>
<DataAnalysis version="DataAnalysis 5.0.203" DataAnalysisResults="">
<DataAnalysis_processing_parameters><find_compounds_chromatogram detect_version="2" detect_areamode="1" detect_areathresholdabs="0.00000000" detect_areathresholdrel="10.00000000" detect_intensitymode="1" detect_intensitythresholdabs="0.00000000" detect_intensitythresholdrel="10.00000000" detect_sensitivity="0.20000000" add_uv_or_ms_spectra="0" spectrum_load_mode="2" background_subtraction_mode="0" MS_peaksensmode2="1" MS_pc12="0.40000000" MS_pc22="4.00000000" MS_peaksens12="99.00000000" MS_peaksens22="99.00000000" MS_areamode2="2" MS_areathresholdabs2="1000.00000000" MS_areathresholdrel2="10.00000000" MS_intensitymode2="0" MS_intensitythresholdabs2="1000.00000000" MS_intensitythresholdrel2="10.00000000" MS_basesmoothmode2="1" MS_basesmoothpts2="8" MS_basesmoothmin2="12.00000000" MS_basesmoothforce2="0.10000000" MS_startendslope2="10.00000000" MS_valleyfilterused2="1" MS_valleyfilter2="10.00000000" MS_noisecorr2="0" UV_peaksensmode2="1" UV_pc12="0.40000000" UV_pc22="4.00000000" UV_peaksens12="99.90000000" UV_peaksens22="100.00000000" UV_areamode2="0" UV_areathresholdabs2="5.00000000" UV_areathresholdrel2="1.00000000" UV_intensitymode2="1" UV_intensitythresholdabs2="1.00000000" UV_intensitythresholdrel2="0.01000000" UV_basesmoothmode2="1" UV_basesmoothpts2="8" UV_basesmoothmin2="12.00000000" UV_basesmoothforce2="1.00000000" UV_startendslope2="10.00000000" UV_valleyfilterused2="1" UV_valleyfilter2="10.00000000" UV_noisecorr2="0" detect_delcmpdsinrng="1" />
<find_compounds_mobilogram detect_areamode="1" detect_areathresholdabs="1000.00000000" detect_areathresholdrel="5.00000000" detect_intensitymode="0" detect_intensitythresholdabs="100.00000000" detect_intensitythresholdrel="5.00000000" detect_sensitivity="99.00000000" detect_resolution="250.00000000" spectrum_load_mode="2" detect_delcmpdsinrng="1" />
<auto_ms_n use_retention_time_window="1" retention_time_window="0.75000000" rt_unit="min" minimum_intensity_positive="10000.00000000" minimum_intensity_negative="1000.00000000" apply_max_number_compounds="1" max_number_compounds="300" spectrum_load_mode="2" background_type="0" create_auto_ms_n_traces="0" create_detailed_traces="0" merge_positive_negative_compounds="0" detect_delcmpdsinrng="1" detect_keep_cmpds_detectedneutralloss="0" add_uv_spectra="0" advanced_precursor_determination="0" determine_alternate_precursor="0" />
<dissect_params dissect_addsmoothing="0" dissect_allow_wider_peaks="0" dissect_resolving_power="1.00000000" dissect_set_expected_width="0" dissect_expected_width="3" dissect_deletepeaksinrange="1" dissect_fullrange="1" dissect_cutoff="0.05000000" dissect_sensitivity="10.00000000" dissect_maxoverlap="5" dissect_smoothwidth="1" spectrum_load_mode="0" add_uv_spectra="1" />
<find_all_compounds min_time_points="10" min_correlation="0.70000000" background_type="0" load_spec_type="3" additional_smoothing="0" proteomics="0" chrom_sn_threshold="5.00000000" chrom_smoothingwidth="1" detect_delcmpdsinrng="1" add_MSMS_spectra="1" adducts_positive_mode="" adducts_negative_mode="" />
<ms_peak_finder ms_peak_finder_type="FTMS" ms_manually_use_peak_finder="1" ms_peak_finder_filter_exclusion_masses="0" ><ms_peak_finder_apex minimum_intensity="100.00000000" peak_width="0.00200000" peak_width_msms="0.00200000" relative_threshold_base_peak="0.05000000" signal_to_noise="1.00000000" />
<ms_peak_finder_centroid peak_width="0.00200000" peak_width_msms="0.00200000" signal_to_noise="1.00000000" relative_threshold_base_peak="0.05000000" minimum_intensity="100.00000000" centroid_percentage="80.00000000" />
<ms_peak_finder_snap minimum_intensity="0.00000000" relative_threshold_base_peak="0.01000000" signal_to_noise="2.00000000" maximum_charge="20" quality_factor_threshold="0.90000000" number_of_patterns="500000" building_block_1="C 4.9384 N 1.3577 O 1.4773 S 0.0417 H 7.7583" building_block_2="" use_snap_2="1" add_detailed_results="0" />
<ms_peak_finder_snap minimum_intensity="100.00000000" peak_width="1.00000000" use_datapoints="1" sum_width="1" relative_threshold_base_peak="0.05000000" signal_to_noise="1.00000000" baseline_type="1" baseline_flatness="1.00000000" same_sumwidth_as_acquisition="0" use_resolution="0" res="10000" instrument_sum_width="5" use_sum_of_intensities="0" />
<ms_peak_finder_ftms signal_to_noise="7.00000000" relative_threshold_base_peak="0.01000000" minimum_intensity="100.00000000" centroid_percentage="80.00000000" use_centroid="0" />
<ms_peak_finder_line_spectra apply_line_spectra_threshold="0" line_spectra_threshold="10.00000000" />
</ms_peak_finder>
<deconvolution clear_prev_results="1" create_neutral_spectrum="0" incl_shifted_spectra="0" ret_residuals="0" incl_comp_details="0" show_comp_details="0" substance_class="1" extend_evelope="0" extend_before="1.00000000" extend_after="1.00000000" auto_apply="1" ><deconvolution_detailed_full perf_deconv="1" rel_isotop_deconv="0" resolve_isotop="1" exclude_reporter_ions="0" reporter_ions="0" abund_cutoff="2.50000000" envelope_cutoff="75.00000000" high_mass="4000.00000000" low_mass="250.00000000" mw_agreement="0.00000000" maximum_charge="4" max_charge_isotop="0" min_charge="4" min_peaks="3" precursor_deconv="0" max_components="10" adduct_ion_name_neg="-H" adduct_ion_mass_neg="-1.00782504" adduct_ion_name_pos="+H" adduct_ion_mass_pos="1.00727600" apply_min_max_mass_boundaries="0" />
<deconvolution_detailed_max_res perf_deconv="1" rel_isotop_deconv="0" resolve_isotop="1" exclude_reporter_ions="0" reporter_ions="0" abund_cutoff="2.00000000" envelope_cutoff="75.00000000" high_mass="4000.00000000" low_mass="250.00000000" mw_agreement="5.00000000" maximum_charge="3" max_charge_isotop="0" min_charge="3" min_peaks="3" precursor_deconv="0" max_components="10" adduct_ion_name_neg="-H" adduct_ion_mass_neg="-1.00782504" adduct_ion_name_pos="+H" adduct_ion_mass_pos="1.00727600" apply_min_max_mass_boundaries="0" />
<deconvolution_detailed_ms_n perf_deconv="1" rel_isotop_deconv="0" resolve_isotop="1" exclude_reporter_ions="0" reporter_ions="0" abund_cutoff="1.00000000" envelope_cutoff="75.00000000" high_mass="3000.00000000" low_mass="100.00000000" mw_agreement="5.00000000" maximum_charge="3" max_charge_isotop="0" min_charge="3" min_peaks="3" precursor_deconv="0" max_components="10" adduct_ion_name_neg="-H" adduct_ion_mass_neg="-1.00782504" adduct_ion_name_pos="+H" adduct_ion_mass_pos="1.00727600" apply_min_max_mass_boundaries="0" />
<deconvolution_detailed_protein perf_deconv="1" rel_isotop_deconv="1" resolve_isotop="1" exclude_reporter_ions="0" reporter_ions="0" abund_cutoff="2.50000000" envelope_cutoff="75.00000000" high_mass="100000.00000000" low_mass="1000.00000000" mw_agreement="0.00000000" maximum_charge="75" max_charge_isotop="0" min_charge="75" min_peaks="3" precursor_deconv="0" max_components="20" adduct_ion_name_neg="-H" adduct_ion_mass_neg="-1.00782504" adduct_ion_name_pos="+H" adduct_ion_mass_pos="1.00727600" apply_min_max_mass_boundaries="1" />
<max_entropy_deconvolution adduct_ion_name_pos="+H" adduct_ion_mass_pos="1.00727600" adduct_ion_name_neg="-H" adduct_ion_mass_neg="-1.00782504" low_mass="1000.00000000" high_mass="100000.00000000" spacint_out="0.00000000" resolving_power="1000.00000000" peak_width="0.00200000" width="0" maxentx="0" res="0" />
</deconvolution><mascot_export globalchargelimit_apply="1" globalchargelimit="1+, 2+ and 3+" prefer_fullscan_deconvolution_results="1" deconvolution_export_type="1" msmssignals="100" threshold="100.00000000" mssignals_deconv="2" mssignals_non_deconv="0" normalize_msms="0" single_charged="0" />
<process_parameters_chrom baseline_flatness="0.80000000"	baseline_addchild="1"	baseline_disableoriginal="1" baseline_usesamecolor="1" smoothing_algorithm="1" smoothing_width="0.20000000" smoothing_cycles="1" smoothing_addchild="1" smoothing_disableoriginal="1"	smoothing_usesamecolor="1" />
<process_parameters_mobil baseline_flatness="0.80000000"	baseline_addchild="1"	baseline_disableoriginal="1" baseline_usesamecolor="1" smoothing_algorithm="1" smoothing_width="0.10000000" smoothing_cycles="1" smoothing_addchild="1" smoothing_disableoriginal="1"	smoothing_usesamecolor="1" />
<process_parameters_ms baseline_flatness="0.80000000"	baseline_addchild="1"	baseline_disableoriginal="1" baseline_usesamecolor="1" smoothing_algorithm="1" smoothing_width="0.20000000" smoothing_cycles="1" smoothing_addchild="1" smoothing_disableoriginal="1"	smoothing_usesamecolor="1" />
<display_params mass_precision="-1" time_precision="2" structure_size="30" chrom_peak_label="Index" />
<calibration_params calibration_range="0.00500000" calibration_listname="neg_pip_McKeeFA_DSmith_verified" calibration_listgroupname="ESI" calibration_fit_mode="0" calibration_intensitythreshold="1000000.00000000" />
<calibration_lockmass_params calibration_range="0.50000000" calibration_listname="" calibration_listgroupname="" calibration_intensitythreshold="0.00000000" calibration_lockmassmode="0" />
<mobility_calibration_params calibration_range="0.10000000" calibration_listname="&lt;not set&gt;" calibration_listgroupname="ESI" calibration_intensitythreshold="0.00000000" />
<library_search_params del_prev_res="1" ><library_search_basic_params accept_score="50" allowmasses_above="0" allowmasses_below="0" desired_score="900" increasedepth="0" maxnr_spectra="10" cross_match="0" sort_by="1" include_precursor_spectra="1" exclude_precursor_signals="0" skip_low_frgamnet_spectra="1" min_effective_score="500" minmatch_score="250" min_score="400" />
<library_search_advanced_params add_int_range="5.00000000" extended="1" locnorm="0" root="0" hwfstp="50" hwscdp="7" intrangefac="1.89999998" locnormeqfac="1.00000000" locnormfac="2.00000000" locnormwin="25" masdisint="20" minsrcint="100" minspepresrc="15" threshfstp="40" maskadducts="0" maskprecursor="0" />
<library_search_libraries_params add_unid="0" parallel="0" libraries="" librariey_unidentified="" />
<library_search_match_params chrgdeconv="0" collenerg="0" fragampl="1" instrtp="2" ionmeth="3" isolwidth="0" msmsstg="2" ms_vs_msms="4" pkwidth="0" polarity="4" psd="0" lastprecion="0" precions="0" prodion="0" rgtgaspress="0" rgtion="0" refl="0" collgas="0" collgaspress="0" trapdrv="1" />
<library_search_add_params add_confirm_mode="0" />
<library_search_rt_params accepted_deviation="1.00000000" apply_rt_match="0" match_columnname="1" max_deviation="5.00000000" />
</library_search_params><masslist_layout layout_columntypes="2 12 3 6 " layout_columnwidth="66 20 63 57 " />
<cmpdlist_layout layout_columntypes="14 20 31 1 40 26 " layout_columnwidth="20 53 134 65 46 50 " />
<molecular_formula_layout layout_columntypes="24 1 2 40 3 5 6 18 7 9 8 " layout_columnwidth="-1 -1 -1 -1 -1 -1 -1 -1 -1 -1 -1 " />
<general_unknown_layout layout_columntypes="6 0 5 3 4 2 12 14 10 11 " layout_columnwidth="-1 -1 -1 -1 -1 -1 -1 -1 -1 -1 " />
<target_screening_layout layout_columntypes="15 14 6 5 43 11 1 2 17 7 8 9 10 4 3 39 40 41 42 16 18 19 25 20 21 22 23 24 31 26 27 28 29 30 37 32 33 34 35 36 " layout_columnwidth="-1 -1 -1 -1 -1 -1 -1 -1 -1 -1 -1 -1 -1 -1 -1 -1 -1 -1 -1 -1 -1 -1 -1 -1 -1 -1 -1 -1 -1 -1 -1 -1 -1 -1 -1 -1 -1 -1 -1 -1 " />
<exclusion_masses></exclusion_masses>
<xml_export_parameters export_detailed_information="0" export_peptide_database_query_information="1" export_full_peptide_database_query_information="1" protein_analysis_export_mgf="1" protein_analysis_export_xml="1" />
<smf1D_params max_nr_formulae="50" z="1" rdb_min="0.00000000" rdb_max="80.00000000" tolerance_ppm="5.00000000" tolerance_abs="1.00000000" tolerance_ppm_MSn="5.00000000" tolerance_abs_MSn="2.00000000" use_rel_tolerance="0" use_rel_tolerance_MSn="0" lower_bound_formula="" upper_bound_formula="" electron_configuration="2" electron_configuration_MSn="0" sigma_limit="0.02000000" sigma_limit_MSn="0.05000000" HC_Ratio_min="0.00000000" HC_Ratio_max="3.00000000" filtering="1" patternsearch="0" filter_by_elementratio="1" estimate_carbon_count="1" relative_threshold_base_peak="1.00000000" delete_previous_results="1" filter_criteriy="0" adducts_positive_mode="M+H  M+NH4  M+Na  M+K " adducts_negative_mode="M-H  M+Na-H2  M+K-H2  M+Cl " collect_adducts="0" />
<smf3D_params tolerance_neutralloss="5.00000000" intensitythresholdabs2="0.00000000" intensity_threshold_abs_msms="0.00000000" auto_filter="0" nr_explained_peaks="5" highlight_unexplained_peaks="0" />
<uv_parameters rt_offset="0.00000000" />
<target_screening delta_rt="1.50000000" threshold_sigma="0.05000000" detection_tolerance="0.00500000" identification_tolerance="10.00000000" detection_tolerance_ppm="5.00000000" identification_tolerance_ppm="5.00000000" use_tolerance_ppm="0" compound_database="C:\BDALSystemData\BuildingBlocks\TargetScreeningDataBase.csv" use_sampleinfo_xml="0" rt_range_start="0.00000000" rt_range_end="0.00000000" additional_smoothing="0" create_chromatogram_time_slices="1" rt_window_halfwidth="45.00000000" enable_BPC="1" evaluate_qualifier_ions="1" qualifier_ion_intensity_threshold="0.00000000" group_id=": " lc_method_id=":" ms_method_id=":" matrix_id=":" useDB="0" sortanalytes="4" />
<automatic_calibration use_calibration_segment="0" automatic_calibration="0.00000000/0.00000000" automatic_calibration_use_spectrum_type="0" automatic_calibration_retain_data="0" automatic_calibration_perform_lockmass="0" />
<target_screening_scoring threshold1_qualityfactor="0.02000000" threshold2_qualityfactor="0.05000000" threshold1_massaccuracy="3.00000000" threshold2_massaccuracy="10.00000000" threshold1_retentiontime="20.00000000" threshold2_retentiontime="40.00000000" use_tolerance_ppm="0" />
</DataAnalysis_processing_parameters>
<ms_spectrum info="-MS" msmsinfo="All MS" polarity="-" scanmode="fullscan" seq_nr_start="1"  rt="4.72695000" rt_unit="min">
<ms_peaks><pk mz="147.819013" i="905099.8" sn="7.74" a="71.81" fwhm="0.000113" res="1303002.4" algo="FTMS"/>
<pk mz="148.031807" i="2064909.5" sn="20.87" a="214.74" fwhm="0.000123" res="1205981.8" algo="FTMS"/>
<pk mz="148.033057" i="10839055.0" sn="120.21" a="1297.73" fwhm="0.000166" res="889686.9" algo="FTMS"/>
<pk mz="148.033225" i="16518666.0" sn="184.52" a="2611.55" fwhm="0.000181" res="817279.4" algo="FTMS"/>
<pk mz="149.024392" i="1723551.1" sn="17.00" a="212.80" fwhm="0.000141" res="1054590.3" algo="FTMS"/>
<pk mz="149.036567" i="1155781.3" sn="10.58" a="124.39" fwhm="0.000152" res="979718.2" algo="FTMS"/>
<pk mz="155.071333" i="2369840.3" sn="24.33" a="291.95" fwhm="0.000136" res="1144026.6" algo="FTMS"/>
<pk mz="156.038319" i="1094096.4" sn="9.88" a="105.11" fwhm="0.000115" res="1352989.1" algo="FTMS"/>
<pk mz="156.230904" i="855474.9" sn="7.18" a="93.82" fwhm="0.000145" res="1079616.0" algo="FTMS"/>
<pk mz="156.465325" i="926593.6" sn="7.99" a="110.32" fwhm="0.000164" res="953225.2" algo="FTMS"/>
<pk mz="157.600941" i="909864.4" sn="7.80" a="108.79" fwhm="0.000167" res="945247.0" algo="FTMS"/>
<pk mz="158.053958" i="1236783.0" sn="11.50" a="136.71" fwhm="0.000139" res="1135482.9" algo="FTMS"/>
<pk mz="159.020665" i="4729114.0" sn="51.04" a="802.98" fwhm="0.000179" res="890780.8" algo="FTMS"/>
<pk mz="159.020926" i="11639202.0" sn="129.28" a="1885.46" fwhm="0.000160" res="993387.8" algo="FTMS"/>
<pk mz="159.524580" i="1108226.9" sn="10.04" a="190.08" fwhm="0.000215" res="742409.2" algo="FTMS"/>
<pk mz="160.024272" i="891275.3" sn="7.59" a="74.19" fwhm="0.000133" res="1203165.2" algo="FTMS"/>
<pk mz="160.666397" i="847418.9" sn="7.09" a="101.46" fwhm="0.000175" res="915644.0" algo="FTMS"/>
<pk mz="161.045530" i="1005700.4" sn="8.88" a="111.92" fwhm="0.000157" res="1027807.9" algo="FTMS"/>
<pk mz="161.081892" i="1119158.5" sn="10.17" a="139.05" fwhm="0.000168" res="961188.4" algo="FTMS"/>
<pk mz="161.670680" i="848376.7" sn="7.10" a="105.12" fwhm="0.000170" res="948434.7" algo="FTMS"/>
<pk mz="162.024663" i="843003.9" sn="7.04" a="106.04" fwhm="0.000212" res="763982.5" algo="FTMS"/>
<pk mz="162.048859" i="1128958.8" sn="10.28" a="138.57" fwhm="0.000159" res="1018606.6" algo="FTMS"/>
<pk mz="162.835893" i="892621.0" sn="7.61" a="118.35" fwhm="0.000186" res="875337.9" algo="FTMS"/>
<pk mz="162.870788" i="869219.6" sn="7.34" a="114.46" fwhm="0.000192" res="848914.5" algo="FTMS"/>
<pk mz="163.040020" i="2228073.0" sn="22.73" a="344.59" fwhm="0.000166" res="980389.8" algo="FTMS"/>
<pk mz="163.890124" i="862624.3" sn="7.27" a="96.90" fwhm="0.000175" res="934521.5" algo="FTMS"/>
<pk mz="163.914691" i="842669.6" sn="7.04" a="139.27" fwhm="0.000221" res="743339.6" algo="FTMS"/>
<pk mz="164.237008" i="927034.7" sn="8.00" a="103.11" fwhm="0.000165" res="993755.0" algo="FTMS"/>
<pk mz="164.706389" i="863097.6" sn="7.27" a="130.07" fwhm="0.000198" res="833252.5" algo="FTMS"/>
<pk mz="165.019304" i="944009.7" sn="8.19" a="86.65" fwhm="0.000132" res="1248295.9" algo="FTMS"/>
<pk mz="165.056846" i="919021.1" sn="7.90" a="126.25" fwhm="0.000192" res="857597.7" algo="FTMS"/>
<pk mz="166.429165" i="839357.9" sn="7.00" a="120.98" fwhm="0.000208" res="800162.3" algo="FTMS"/>
<pk mz="167.034965" i="1034853.1" sn="9.22" a="114.78" fwhm="0.000162" res="1030676.4" algo="FTMS"/>
<pk mz="167.394137" i="921133.5" sn="7.93" a="117.73" fwhm="0.000178" res="939259.6" algo="FTMS"/>
<pk mz="167.805078" i="855481.0" sn="7.19" a="105.21" fwhm="0.000185" res="907535.8" algo="FTMS"/>
<pk mz="168.182452" i="853182.3" sn="7.16" a="103.18" fwhm="0.000164" res="1027715.0" algo="FTMS"/>
<pk mz="169.118475" i="879371.4" sn="7.46" a="117.92" fwhm="0.000194" res="872117.0" algo="FTMS"/>
<pk mz="169.340541" i="839625.6" sn="7.01" a="70.28" fwhm="0.000153" res="1107375.5" algo="FTMS"/>
<pk mz="169.599729" i="859606.6" sn="7.23" a="134.86" fwhm="0.000206" res="823992.4" algo="FTMS"/>
<pk mz="169.657648" i="842625.6" sn="7.04" a="133.78" fwhm="0.000223" res="761281.5" algo="FTMS"/>
<pk mz="170.013612" i="937229.8" sn="8.11" a="140.68" fwhm="0.000229" res="741245.7" algo="FTMS"/>
<pk mz="170.053654" i="1821592.3" sn="18.12" a="233.25" fwhm="0.000149" res="1138240.5" algo="FTMS"/>
<pk mz="170.053966" i="4958552.5" sn="53.64" a="812.11" fwhm="0.000169" res="1008981.7" algo="FTMS"/>
<pk mz="170.144457" i="907309.9" sn="7.77" a="117.10" fwhm="0.000207" res="823780.5" algo="FTMS"/>
<pk mz="170.364667" i="877880.1" sn="7.44" a="121.85" fwhm="0.000205" res="829248.1" algo="FTMS"/>
<pk mz="170.714364" i="906424.8" sn="7.76" a="164.86" fwhm="0.000278" res="613505.0" algo="FTMS"/>
<pk mz="171.066288" i="895232.1" sn="7.63" a="117.55" fwhm="0.000163" res="1048110.6" algo="FTMS"/>
<pk mz="171.079093" i="980033.1" sn="8.59" a="151.45" fwhm="0.000200" res="854117.0" algo="FTMS"/>
<pk mz="171.774298" i="841298.8" sn="7.02" a="124.54" fwhm="0.000193" res="890134.6" algo="FTMS"/>
<pk mz="171.966679" i="938401.6" sn="8.12" a="146.29" fwhm="0.000212" res="812971.2" algo="FTMS"/>
<pk mz="172.061485" i="893835.3" sn="7.62" a="147.98" fwhm="0.000223" res="772849.4" algo="FTMS"/>
<pk mz="172.069610" i="1139884.1" sn="10.40" a="128.61" fwhm="0.000148" res="1163740.0" algo="FTMS"/>
<pk mz="172.097886" i="1365463.0" sn="12.96" a="230.40" fwhm="0.000193" res="891358.1" algo="FTMS"/>
<pk mz="172.336923" i="868032.3" sn="7.32" a="186.93" fwhm="0.000330" res="522908.7" algo="FTMS"/>
<pk mz="172.627662" i="910912.8" sn="7.81" a="125.34" fwhm="0.000213" res="812008.5" algo="FTMS"/>
<pk mz="172.676173" i="849534.4" sn="7.11" a="99.84" fwhm="0.000183" res="945505.1" algo="FTMS"/>
<pk mz="173.036322" i="2220297.8" sn="22.63" a="364.56" fwhm="0.000194" res="890287.8" algo="FTMS"/>
<pk mz="173.036584" i="13746090.0" sn="153.13" a="2412.86" fwhm="0.000177" res="976243.3" algo="FTMS"/>
<pk mz="173.045498" i="932491.0" sn="8.05" a="109.25" fwhm="0.000157" res="1105075.0" algo="FTMS"/>
<pk mz="173.173870" i="886227.2" sn="7.53" a="102.00" fwhm="0.000185" res="934047.3" algo="FTMS"/>
<pk mz="173.962517" i="870367.6" sn="7.35" a="150.94" fwhm="0.000221" res="787180.2" algo="FTMS"/>
<pk mz="174.048876" i="2566324.5" sn="26.55" a="374.14" fwhm="0.000165" res="1053802.3" algo="FTMS"/>
<pk mz="174.107952" i="866325.3" sn="7.30" a="132.64" fwhm="0.000217" res="803139.5" algo="FTMS"/>
<pk mz="174.207064" i="971048.3" sn="8.47" a="149.95" fwhm="0.000243" res="717057.5" algo="FTMS"/>
<pk mz="174.227141" i="904971.4" sn="7.73" a="172.10" fwhm="0.000276" res="631145.5" algo="FTMS"/>
<pk mz="174.537198" i="859498.3" sn="7.21" a="182.64" fwhm="0.000317" res="550821.4" algo="FTMS"/>
<pk mz="174.741060" i="847689.8" sn="7.08" a="123.34" fwhm="0.000209" res="836133.4" algo="FTMS"/>
<pk mz="175.060852" i="2041208.5" sn="20.56" a="288.32" fwhm="0.000166" res="1053899.5" algo="FTMS"/>
<pk mz="175.061164" i="11311065.0" sn="125.32" a="2246.00" fwhm="0.000195" res="896948.0" algo="FTMS"/>
<pk mz="175.097239" i="1944350.9" sn="19.47" a="255.01" fwhm="0.000158" res="1107416.1" algo="FTMS"/>
<pk mz="175.097561" i="8467423.0" sn="93.19" a="1604.15" fwhm="0.000185" res="949034.2" algo="FTMS"/>
<pk mz="175.323950" i="1012851.6" sn="8.94" a="188.65" fwhm="0.000249" res="704460.0" algo="FTMS"/>
<pk mz="176.064230" i="4046294.0" sn="43.07" a="665.38" fwhm="0.000214" res="823980.4" algo="FTMS"/>
<pk mz="176.064522" i="12619926.0" sn="139.63" a="2584.00" fwhm="0.000200" res="880036.0" algo="FTMS"/>
<pk mz="176.265971" i="856879.4" sn="7.15" a="138.14" fwhm="0.000256" res="688367.6" algo="FTMS"/>
<pk mz="176.441661" i="856900.4" sn="7.15" a="139.30" fwhm="0.000255" res="692136.4" algo="FTMS"/>
<pk mz="176.800958" i="889362.6" sn="7.52" a="109.41" fwhm="0.000177" res="997630.4" algo="FTMS"/>
<pk mz="177.031499" i="2003398.6" sn="20.06" a="387.67" fwhm="0.000200" res="884000.6" algo="FTMS"/>
<pk mz="177.055692" i="870084.2" sn="7.30" a="153.18" fwhm="0.000311" res="569298.1" algo="FTMS"/>
<pk mz="177.067870" i="1376463.0" sn="13.00" a="216.60" fwhm="0.000181" res="975936.7" algo="FTMS"/>
<pk mz="177.185843" i="891218.3" sn="7.54" a="125.88" fwhm="0.000221" res="801633.3" algo="FTMS"/>
<pk mz="177.571106" i="880525.9" sn="7.42" a="96.34" fwhm="0.000168" res="1057112.5" algo="FTMS"/>
<pk mz="177.607624" i="1713886.9" sn="16.80" a="255.10" fwhm="0.000183" res="972880.1" algo="FTMS"/>
<pk mz="177.891186" i="987933.0" sn="8.59" a="155.61" fwhm="0.000208" res="854453.8" algo="FTMS"/>
<pk mz="178.043801" i="1453915.6" sn="13.82" a="218.06" fwhm="0.000187" res="953647.0" algo="FTMS"/>
<pk mz="178.511949" i="856326.0" sn="7.12" a="127.35" fwhm="0.000216" res="825486.6" algo="FTMS"/>
<pk mz="178.528921" i="925986.5" sn="7.90" a="134.84" fwhm="0.000202" res="884270.6" algo="FTMS"/>
<pk mz="178.658571" i="1137781.5" sn="10.27" a="198.43" fwhm="0.000236" res="757725.3" algo="FTMS"/>
<pk mz="179.034957" i="995749.2" sn="8.68" a="138.64" fwhm="0.000189" res="945908.0" algo="FTMS"/>
<pk mz="179.131587" i="866728.4" sn="7.23" a="137.38" fwhm="0.000206" res="867912.0" algo="FTMS"/>
<pk mz="179.705989" i="875286.9" sn="7.30" a="124.85" fwhm="0.000205" res="875380.5" algo="FTMS"/>
<pk mz="179.854874" i="958043.4" sn="8.22" a="143.20" fwhm="0.000213" res="845729.7" algo="FTMS"/>
<pk mz="180.004701" i="865008.8" sn="7.18" a="151.12" fwhm="0.000232" res="777348.6" algo="FTMS"/>
<pk mz="180.408167" i="920557.4" sn="7.80" a="176.85" fwhm="0.000286" res="630544.1" algo="FTMS"/>
<pk mz="181.014210" i="1906688.0" sn="18.83" a="296.68" fwhm="0.000169" res="1071938.7" algo="FTMS"/>
<pk mz="181.050607" i="1098380.0" sn="9.79" a="138.26" fwhm="0.000158" res="1145366.7" algo="FTMS"/>
<pk mz="181.071886" i="852203.0" sn="7.04" a="107.89" fwhm="0.000193" res="937672.6" algo="FTMS"/>
<pk mz="181.378058" i="849361.0" sn="7.00" a="92.90" fwhm="0.000210" res="864381.5" algo="FTMS"/>
<pk mz="182.009469" i="1017282.1" sn="8.85" a="180.98" fwhm="0.000209" res="870567.7" algo="FTMS"/>
<pk mz="182.053998" i="971713.8" sn="8.34" a="151.05" fwhm="0.000211" res="864093.4" algo="FTMS"/>
<pk mz="182.136742" i="890366.9" sn="7.43" a="126.48" fwhm="0.000193" res="941941.1" algo="FTMS"/>
<pk mz="182.202113" i="1035230.1" sn="9.04" a="170.88" fwhm="0.000225" res="811519.1" algo="FTMS"/>
<pk mz="182.939972" i="891890.3" sn="7.44" a="137.11" fwhm="0.000236" res="774059.7" algo="FTMS"/>
<pk mz="184.028761" i="1960963.6" sn="19.28" a="353.98" fwhm="0.000203" res="905714.5" algo="FTMS"/>
<pk mz="184.033227" i="1470661.4" sn="13.84" a="251.50" fwhm="0.000201" res="914762.3" algo="FTMS"/>
<pk mz="184.274520" i="1069109.3" sn="9.38" a="188.49" fwhm="0.000222" res="831662.7" algo="FTMS"/>
<pk mz="184.582131" i="919721.2" sn="7.72" a="148.97" fwhm="0.000247" res="748357.1" algo="FTMS"/>
<pk mz="184.747985" i="864516.8" sn="7.10" a="146.92" fwhm="0.000255" res="723969.3" algo="FTMS"/>
<pk mz="184.855959" i="868009.2" sn="7.14" a="169.32" fwhm="0.000296" res="625003.1" algo="FTMS"/>
<pk mz="185.036332" i="31733020.0" sn="349.74" a="5494.18" fwhm="0.000203" res="911518.7" algo="FTMS"/>
<pk mz="185.036582" i="147873056.0" z="-1" sn="1638.87" a="31812.32" fwhm="0.000210" res="882892.5" algo="FTMS" component_name="K" deconvoluted_molecular_mass="185.036609" deconvoluted_isotopic_mass="185.036640"/>
<pk mz="185.038651" i="2029372.8" sn="20.03" a="385.92" fwhm="0.000214" res="866468.0" algo="FTMS"/>
<pk mz="185.217703" i="1173863.4" sn="10.54" a="200.96" fwhm="0.000235" res="787334.7" algo="FTMS"/>
<pk mz="185.771465" i="975802.4" sn="8.30" a="217.57" fwhm="0.000301" res="618139.6" algo="FTMS"/>
<pk mz="186.039937" i="9429446.0" z="-1" sn="101.78" a="2126.41" fwhm="0.000218" res="851867.8" algo="FTMS" component_name="K" deconvoluted_molecular_mass="185.036609" deconvoluted_isotopic_mass="186.039996"/>
<pk mz="186.048875" i="4722186.5" sn="49.73" a="998.12" fwhm="0.000217" res="858832.2" algo="FTMS"/>
<pk mz="186.077160" i="862726.7" sn="7.05" a="138.16" fwhm="0.000206" res="901319.1" algo="FTMS"/>
<pk mz="186.451323" i="906115.0" sn="7.53" a="193.72" fwhm="0.000315" res="591726.7" algo="FTMS"/>
<pk mz="186.807140" i="921529.8" sn="7.70" a="145.26" fwhm="0.000226" res="826103.2" algo="FTMS"/>
<pk mz="186.964094" i="904064.5" sn="7.50" a="112.16" fwhm="0.000190" res="982398.7" algo="FTMS"/>
<pk mz="187.009939" i="869477.3" sn="7.12" a="136.05" fwhm="0.000212" res="884182.6" algo="FTMS"/>
<pk mz="187.014303" i="1200439.3" sn="10.78" a="181.79" fwhm="0.000198" res="946809.7" algo="FTMS"/>
<pk mz="187.040811" i="2064611.3" z="-1" sn="20.34" a="370.52" fwhm="0.000227" res="824139.2" algo="FTMS" component_name="K" deconvoluted_molecular_mass="185.036609" deconvoluted_isotopic_mass="187.040870"/>
<pk mz="187.052224" i="1668776.5" sn="15.96" a="307.64" fwhm="0.000211" res="885700.6" algo="FTMS"/>
<pk mz="187.061154" i="1167628.5" sn="10.42" a="185.69" fwhm="0.000209" res="893673.3" algo="FTMS"/>
<pk mz="187.097564" i="1146141.0" sn="10.18" a="154.71" fwhm="0.000165" res="1131498.5" algo="FTMS"/>
<pk mz="187.228408" i="898408.7" sn="7.44" a="141.59" fwhm="0.000220" res="851157.0" algo="FTMS"/>
<pk mz="187.738540" i="866420.3" sn="7.06" a="214.37" fwhm="0.000353" res="532012.2" algo="FTMS"/>
<pk mz="187.847312" i="866871.1" sn="7.06" a="190.20" fwhm="0.000309" res="607141.4" algo="FTMS"/>
<pk mz="187.919788" i="883577.1" sn="7.25" a="129.65" fwhm="0.000213" res="881254.3" algo="FTMS"/>
<pk mz="188.035268" i="1646127.4" sn="15.64" a="297.74" fwhm="0.000208" res="905746.4" algo="FTMS"/>
<pk mz="188.035814" i="886927.6" sn="7.28" a="165.16" fwhm="0.000281" res="668930.8" algo="FTMS"/>
<pk mz="189.031513" i="1230285.8" sn="11.06" a="220.61" fwhm="0.000222" res="851753.2" algo="FTMS"/>
<pk mz="189.055705" i="873481.5" sn="7.13" a="116.08" fwhm="0.000193" res="979292.0" algo="FTMS"/>
<pk mz="189.076817" i="3857475.8" sn="40.00" a="856.04" fwhm="0.000235" res="806147.7" algo="FTMS"/>
<pk mz="189.291038" i="865869.1" sn="7.04" a="133.00" fwhm="0.000222" res="852537.4" algo="FTMS"/>
<pk mz="190.043801" i="1891620.6" sn="18.27" a="404.70" fwhm="0.000246" res="771443.6" algo="FTMS"/>
<pk mz="190.080201" i="1259223.1" sn="11.33" a="228.81" fwhm="0.000237" res="802895.6" algo="FTMS"/>
<pk mz="190.593397" i="874380.6" sn="7.10" a="125.86" fwhm="0.000231" res="826147.0" algo="FTMS"/>
<pk mz="190.712106" i="889985.7" sn="7.27" a="188.17" fwhm="0.000287" res="663943.8" algo="FTMS"/>
<pk mz="191.046900" i="3064999.0" sn="31.13" a="528.15" fwhm="0.000221" res="865037.0" algo="FTMS"/>
<pk mz="191.047152" i="9386791.0" sn="100.50" a="2111.21" fwhm="0.000222" res="860853.3" algo="FTMS"/>
<pk mz="191.056118" i="896363.9" sn="7.34" a="132.60" fwhm="0.000220" res="869434.4" algo="FTMS"/>
<pk mz="191.132641" i="915283.8" sn="7.55" a="151.37" fwhm="0.000240" res="796217.9" algo="FTMS"/>
<pk mz="191.313742" i="963082.5" sn="8.07" a="191.35" fwhm="0.000297" res="643642.3" algo="FTMS"/>
<pk mz="191.317121" i="891540.3" sn="7.29" a="191.61" fwhm="0.000281" res="681102.8" algo="FTMS"/>
<pk mz="192.209872" i="868942.3" sn="7.00" a="127.86" fwhm="0.000229" res="840372.0" algo="FTMS"/>
<pk mz="192.215496" i="871089.3" sn="7.03" a="165.24" fwhm="0.000294" res="654351.5" algo="FTMS"/>
<pk mz="193.383844" i="890606.6" sn="7.23" a="210.02" fwhm="0.000377" res="513000.8" algo="FTMS"/>
<pk mz="193.815827" i="876942.9" sn="7.05" a="159.77" fwhm="0.000260" res="744051.3" algo="FTMS"/>
<pk mz="195.029883" i="2604270.5" sn="25.85" a="535.31" fwhm="0.000227" res="859395.6" algo="FTMS"/>
<pk mz="195.066267" i="2374531.3" sn="23.35" a="511.32" fwhm="0.000235" res="829202.3" algo="FTMS"/>
<pk mz="195.600444" i="887847.7" sn="7.16" a="154.56" fwhm="0.000239" res="818837.4" algo="FTMS"/>
<pk mz="195.810888" i="3006386.0" sn="30.09" a="646.39" fwhm="0.000235" res="834641.1" algo="FTMS"/>
<pk mz="196.003818" i="1032322.6" sn="8.69" a="258.93" fwhm="0.000329" res="595314.5" algo="FTMS"/>
<pk mz="196.025081" i="1032175.1" sn="8.69" a="189.71" fwhm="0.000244" res="803463.9" algo="FTMS"/>
<pk mz="196.033227" i="1844915.9" sn="17.50" a="331.72" fwhm="0.000210" res="931684.4" algo="FTMS"/>
<pk mz="197.045531" i="1475849.5" sn="13.50" a="248.33" fwhm="0.000205" res="962370.3" algo="FTMS"/>
<pk mz="197.081907" i="1718431.1" sn="16.12" a="321.76" fwhm="0.000220" res="895809.6" algo="FTMS"/>
<pk mz="197.540878" i="948225.7" sn="7.77" a="161.09" fwhm="0.000239" res="825787.9" algo="FTMS"/>
<pk mz="197.648941" i="922226.7" sn="7.49" a="190.47" fwhm="0.000260" res="761229.4" algo="FTMS"/>
<pk mz="197.669843" i="907679.3" sn="7.33" a="195.65" fwhm="0.000302" res="653470.3" algo="FTMS"/>
<pk mz="197.807915" i="4248594.5" sn="43.54" a="934.45" fwhm="0.000233" res="847604.2" algo="FTMS"/>
<pk mz="198.002234" i="880199.8" sn="7.03" a="134.42" fwhm="0.000257" res="771151.7" algo="FTMS"/>
<pk mz="198.004343" i="1139081.0" sn="9.84" a="206.30" fwhm="0.000250" res="790700.5" algo="FTMS"/>
<pk mz="198.048887" i="1325380.0" sn="11.86" a="240.57" fwhm="0.000217" res="911574.5" algo="FTMS"/>
<pk mz="198.085356" i="938378.1" sn="7.63" a="177.15" fwhm="0.000246" res="803866.2" algo="FTMS"/>
<pk mz="198.111276" i="915033.8" sn="7.38" a="206.15" fwhm="0.000306" res="648418.0" algo="FTMS"/>
<pk mz="198.645543" i="915998.7" sn="7.39" a="150.06" fwhm="0.000263" res="755454.4" algo="FTMS"/>
<pk mz="199.043424" i="1362370.4" sn="12.20" a="192.94" fwhm="0.000184" res="1081751.6" algo="FTMS"/>
<pk mz="199.049689" i="1324198.3" sn="11.79" a="257.22" fwhm="0.000236" res="842840.7" algo="FTMS"/>
<pk mz="199.052239" i="34639368.0" sn="371.36" a="8654.22" fwhm="0.000247" res="805411.4" algo="FTMS"/>
<pk mz="199.061195" i="1290381.3" sn="11.42" a="191.67" fwhm="0.000202" res="984811.4" algo="FTMS"/>
<pk mz="199.097564" i="2427363.5" sn="23.69" a="476.86" fwhm="0.000227" res="878863.4" algo="FTMS"/>
<pk mz="199.609533" i="900367.3" sn="7.21" a="132.34" fwhm="0.000241" res="829451.1" algo="FTMS"/>
<pk mz="199.804976" i="1846744.3" sn="17.42" a="349.19" fwhm="0.000213" res="936245.1" algo="FTMS"/>
<pk mz="199.866024" i="919182.1" sn="7.41" a="176.75" fwhm="0.000249" res="803018.8" algo="FTMS"/>
<pk mz="200.055592" i="2388468.0" sn="23.27" a="438.55" fwhm="0.000211" res="947069.7" algo="FTMS"/>
<pk mz="200.064244" i="3004409.3" sn="29.92" a="488.04" fwhm="0.000199" res="1004521.0" algo="FTMS"/>
<pk mz="200.064533" i="12114041.0" sn="128.24" a="2872.12" fwhm="0.000240" res="834251.5" algo="FTMS"/>
<pk mz="200.440500" i="895923.9" sn="7.13" a="177.21" fwhm="0.000282" res="711866.7" algo="FTMS"/>
<pk mz="200.738182" i="979934.3" sn="8.03" a="186.61" fwhm="0.000259" res="776291.9" algo="FTMS"/>
<pk mz="201.031507" i="12595414.0" sn="132.85" a="3086.22" fwhm="0.000245" res="821379.6" algo="FTMS"/>
<pk mz="201.067889" i="1509229.4" sn="13.71" a="278.01" fwhm="0.000220" res="911921.9" algo="FTMS"/>
<pk mz="201.076837" i="1812595.0" sn="16.97" a="318.55" fwhm="0.000210" res="957319.9" algo="FTMS"/>
<pk mz="201.113214" i="908329.9" sn="7.26" a="118.57" fwhm="0.000195" res="1033897.2" algo="FTMS"/>
<pk mz="202.043507" i="997014.3" sn="8.20" a="159.25" fwhm="0.000224" res="901818.5" algo="FTMS"/>
<pk mz="202.043792" i="2608086.5" sn="25.52" a="474.90" fwhm="0.000207" res="976116.6" algo="FTMS"/>
<pk mz="202.050945" i="1066875.0" sn="8.95" a="165.96" fwhm="0.000216" res="937131.1" algo="FTMS"/>
<pk mz="202.072086" i="1289064.5" sn="11.34" a="218.15" fwhm="0.000222" res="910468.5" algo="FTMS"/>
<pk mz="203.046865" i="26313686.0" sn="279.03" a="6425.44" fwhm="0.000299" res="680175.6" algo="FTMS"/>
<pk mz="203.047151" i="148767696.0" sn="1589.21" a="37377.82" fwhm="0.000245" res="827611.7" algo="FTMS"/>
<pk mz="203.049650" i="1622552.5" sn="14.85" a="301.04" fwhm="0.000228" res="891896.3" algo="FTMS"/>
<pk mz="203.092498" i="1208851.9" sn="10.43" a="196.67" fwhm="0.000217" res="936089.3" algo="FTMS"/>
<pk mz="203.159109" i="929998.6" sn="7.44" a="219.67" fwhm="0.000346" res="587434.2" algo="FTMS"/>
<pk mz="203.676840" i="1008443.4" sn="8.28" a="251.99" fwhm="0.000388" res="525608.7" algo="FTMS"/>
<pk mz="204.050206" i="3241820.0" sn="32.17" a="557.13" fwhm="0.000190" res="1073476.7" algo="FTMS"/>
<pk mz="204.050510" i="11252316.0" sn="117.88" a="2634.05" fwhm="0.000240" res="849230.4" algo="FTMS"/>
<pk mz="204.059453" i="2094818.1" sn="19.90" a="404.36" fwhm="0.000219" res="931613.8" algo="FTMS"/>
<pk mz="204.066645" i="976710.7" sn="7.93" a="154.65" fwhm="0.000236" res="864002.7" algo="FTMS"/>
<pk mz="204.619329" i="951564.2" sn="7.66" a="242.44" fwhm="0.000342" res="597726.2" algo="FTMS"/>
<pk mz="205.035411" i="907930.0" sn="7.19" a="156.00" fwhm="0.000278" res="736831.3" algo="FTMS"/>
<pk mz="205.051405" i="2432612.5" sn="23.51" a="658.70" fwhm="0.000278" res="738412.5" algo="FTMS"/>
<pk mz="205.062787" i="1674475.8" sn="15.39" a="343.03" fwhm="0.000231" res="888342.0" algo="FTMS"/>
<pk mz="205.071749" i="1416209.6" sn="12.57" a="323.44" fwhm="0.000270" res="759686.0" algo="FTMS"/>
<pk mz="205.159775" i="1381994.8" sn="12.21" a="231.59" fwhm="0.000209" res="981687.3" algo="FTMS"/>
<pk mz="205.991849" i="1965896.5" sn="18.42" a="445.34" fwhm="0.000258" res="799266.3" algo="FTMS"/>
<pk mz="206.946624" i="1024248.3" sn="8.39" a="239.79" fwhm="0.000328" res="631640.9" algo="FTMS"/>
<pk mz="206.989624" i="908164.4" sn="7.15" a="202.71" fwhm="0.000352" res="587457.0" algo="FTMS"/>
<pk mz="207.139029" i="932054.2" sn="7.40" a="139.26" fwhm="0.000200" res="1036331.7" algo="FTMS"/>
<pk mz="209.009178" i="1576768.5" sn="14.19" a="354.33" fwhm="0.000266" res="786906.0" algo="FTMS"/>
<pk mz="209.045559" i="1261528.4" sn="10.85" a="196.72" fwhm="0.000208" res="1003289.4" algo="FTMS"/>
<pk mz="209.081897" i="937392.2" sn="7.41" a="176.14" fwhm="0.000263" res="795036.9" algo="FTMS"/>
<pk mz="210.735243" i="911596.8" sn="7.09" a="221.12" fwhm="0.000316" res="665867.3" algo="FTMS"/>
<pk mz="211.024787" i="2459946.5" sn="23.43" a="574.06" fwhm="0.000260" res="812993.4" algo="FTMS"/>
<pk mz="211.052222" i="1831804.4" sn="16.80" a="369.60" fwhm="0.000250" res="842712.8" algo="FTMS"/>
<pk mz="211.061242" i="1052002.3" sn="8.57" a="196.98" fwhm="0.000270" res="782114.9" algo="FTMS"/>
<pk mz="211.623759" i="1090578.4" sn="8.98" a="201.75" fwhm="0.000269" res="786811.9" algo="FTMS"/>
<pk mz="212.020057" i="3652533.3" sn="36.01" a="1027.47" fwhm="0.000277" res="765174.3" algo="FTMS"/>
<pk mz="213.014977" i="2757181.5" sn="26.43" a="510.93" fwhm="0.000216" res="985881.7" algo="FTMS"/>
<pk mz="213.015301" i="10643774.0" sn="109.27" a="2830.57" fwhm="0.000270" res="788793.2" algo="FTMS"/>
<pk mz="213.040441" i="1263950.1" sn="10.74" a="255.27" fwhm="0.000269" res="791456.3" algo="FTMS"/>
<pk mz="213.076818" i="1494629.8" sn="13.17" a="354.24" fwhm="0.000324" res="657356.2" algo="FTMS"/>
<pk mz="213.568389" i="1014244.8" sn="8.12" a="234.94" fwhm="0.000309" res="690077.7" algo="FTMS"/>
<pk mz="213.883499" i="911104.9" sn="7.03" a="231.65" fwhm="0.000338" res="632158.7" algo="FTMS"/>
<pk mz="214.080214" i="2294384.0" sn="21.56" a="585.25" fwhm="0.000286" res="749214.7" algo="FTMS"/>
<pk mz="214.107825" i="970489.9" sn="7.66" a="360.11" fwhm="0.000537" res="399030.1" algo="FTMS"/>
<pk mz="215.046840" i="6142046.5" sn="61.97" a="1239.17" fwhm="0.000215" res="1001615.7" algo="FTMS"/>
<pk mz="215.047162" i="20072030.0" sn="208.28" a="5448.50" fwhm="0.000268" res="803119.5" algo="FTMS"/>
<pk mz="215.056091" i="2024292.8" sn="18.72" a="385.89" fwhm="0.000227" res="947916.6" algo="FTMS"/>
<pk mz="215.092477" i="2600956.0" sn="24.77" a="604.27" fwhm="0.000265" res="812665.9" algo="FTMS"/>
<pk mz="216.023040" i="937006.9" sn="7.26" a="169.96" fwhm="0.000268" res="807031.7" algo="FTMS"/>
<pk mz="216.050511" i="1461152.4" sn="12.73" a="269.79" fwhm="0.000233" res="927840.1" algo="FTMS"/>
<pk mz="216.059124" i="1467493.9" sn="12.80" a="268.87" fwhm="0.000224" res="965524.1" algo="FTMS"/>
<pk mz="216.059456" i="4196582.0" sn="41.33" a="1036.68" fwhm="0.000267" res="809470.3" algo="FTMS"/>
<pk mz="216.087731" i="1010744.1" sn="8.03" a="149.80" fwhm="0.000196" res="1104890.2" algo="FTMS"/>
<pk mz="216.095850" i="1595517.3" sn="14.14" a="309.52" fwhm="0.000227" res="951653.9" algo="FTMS"/>
<pk mz="217.026413" i="1665226.8" sn="14.86" a="387.65" fwhm="0.000290" res="748778.5" algo="FTMS"/>
<pk mz="217.062520" i="7353697.5" sn="74.32" a="1383.84" fwhm="0.000211" res="1027706.6" algo="FTMS"/>
<pk mz="217.062814" i="22185826.0" sn="229.35" a="6440.50" fwhm="0.000276" res="787437.3" algo="FTMS"/>
<pk mz="217.071756" i="1505831.4" sn="13.19" a="360.68" fwhm="0.000319" res="680791.8" algo="FTMS"/>
<pk mz="217.108164" i="1438590.4" sn="12.49" a="330.45" fwhm="0.000273" res="794828.5" algo="FTMS"/>
<pk mz="218.020960" i="7061178.5" sn="71.26" a="2070.81" fwhm="0.000290" res="752422.3" algo="FTMS"/>
<pk mz="218.038766" i="1161669.6" sn="9.54" a="254.50" fwhm="0.000339" res="643997.8" algo="FTMS"/>
<pk mz="218.066155" i="1813206.8" sn="16.32" a="453.09" fwhm="0.000268" res="812888.8" algo="FTMS"/>
<pk mz="218.075111" i="3535324.3" sn="34.23" a="906.50" fwhm="0.000271" res="804707.7" algo="FTMS"/>
<pk mz="218.176728" i="967707.6" sn="7.52" a="182.76" fwhm="0.000282" res="773350.0" algo="FTMS"/>
<pk mz="218.589439" i="959963.9" sn="7.44" a="228.91" fwhm="0.000331" res="660679.9" algo="FTMS"/>
<pk mz="219.041758" i="35486772.0" sn="366.55" a="9097.03" fwhm="0.000267" res="819581.7" algo="FTMS"/>
<pk mz="219.042075" i="115915824.0" sn="1203.09" a="32986.54" fwhm="0.000274" res="799190.7" algo="FTMS"/>
<pk mz="220.045088" i="2478488.8" sn="23.23" a="550.50" fwhm="0.000262" res="839150.5" algo="FTMS"/>
<pk mz="220.045430" i="6487705.0" sn="64.93" a="1688.41" fwhm="0.000271" res="810771.1" algo="FTMS"/>
<pk mz="220.090735" i="1045556.5" sn="8.32" a="249.38" fwhm="0.000281" res="783582.0" algo="FTMS"/>
<pk mz="220.829917" i="1042034.4" sn="8.24" a="283.50" fwhm="0.000379" res="582512.1" algo="FTMS"/>
<pk mz="221.045131" i="1178611.3" sn="9.65" a="271.84" fwhm="0.000288" res="767911.8" algo="FTMS"/>
<pk mz="221.045540" i="3664627.5" sn="35.38" a="941.74" fwhm="0.000283" res="781541.1" algo="FTMS"/>
<pk mz="221.046310" i="1614196.0" sn="14.16" a="341.04" fwhm="0.000259" res="855026.3" algo="FTMS"/>
<pk mz="221.057713" i="1070266.8" sn="8.53" a="180.06" fwhm="0.000239" res="923411.8" algo="FTMS"/>
<pk mz="223.024774" i="1513982.0" sn="13.11" a="363.99" fwhm="0.000295" res="756382.3" algo="FTMS"/>
<pk mz="223.060831" i="1934866.8" sn="17.46" a="322.70" fwhm="0.000246" res="905207.2" algo="FTMS"/>
<pk mz="223.061177" i="4621971.0" sn="45.27" a="1250.82" fwhm="0.000278" res="802121.8" algo="FTMS"/>
<pk mz="224.064553" i="947727.1" sn="7.21" a="150.75" fwhm="0.000266" res="843546.0" algo="FTMS"/>
<pk mz="225.004080" i="2043483.5" sn="18.48" a="473.37" fwhm="0.000276" res="814213.3" algo="FTMS"/>
<pk mz="225.040449" i="1131311.5" sn="9.09" a="218.18" fwhm="0.000245" res="919800.3" algo="FTMS"/>
<pk mz="226.108494" i="1212981.0" sn="9.93" a="259.74" fwhm="0.000275" res="822151.0" algo="FTMS"/>
<pk mz="227.092497" i="1474942.6" sn="12.55" a="381.89" fwhm="0.000311" res="729619.7" algo="FTMS"/>
<pk mz="227.119196" i="994604.6" sn="7.63" a="248.70" fwhm="0.000354" res="642484.3" algo="FTMS"/>
<pk mz="227.128893" i="950161.6" sn="7.18" a="212.10" fwhm="0.000333" res="681436.0" algo="FTMS"/>
<pk mz="229.026426" i="2546709.0" sn="23.52" a="684.05" fwhm="0.000289" res="793684.1" algo="FTMS"/>
<pk mz="229.062463" i="2586918.8" sn="23.93" a="462.46" fwhm="0.000241" res="951033.0" algo="FTMS"/>
<pk mz="229.062818" i="7229991.0" sn="71.48" a="2129.74" fwhm="0.000298" res="768607.4" algo="FTMS"/>
<pk mz="229.071748" i="1516331.3" sn="12.96" a="348.79" fwhm="0.000279" res="822409.1" algo="FTMS"/>
<pk mz="229.108122" i="1432253.1" sn="12.10" a="303.58" fwhm="0.000283" res="809955.2" algo="FTMS"/>
<pk mz="229.144540" i="1034063.0" sn="8.02" a="213.15" fwhm="0.000263" res="869986.8" algo="FTMS"/>
<pk mz="230.029397" i="51368956.0" sn="521.33" a="13127.42" fwhm="0.000263" res="875691.1" algo="FTMS"/>
<pk mz="230.029769" i="198956032.0" z="-1" sn="2026.49" a="60768.61" fwhm="0.000304" res="756295.9" algo="FTMS" component_name="H" deconvoluted_molecular_mass="230.029843" deconvoluted_isotopic_mass="230.029870"/>
<pk mz="230.030128" i="8653819.0" sn="85.70" a="1486.33" fwhm="0.000162" res="1416482.2" algo="FTMS"/>
<pk mz="231.033139" i="10105807.0" z="-1" sn="100.50" a="3200.56" fwhm="0.000319" res="723829.1" algo="FTMS" component_name="H" deconvoluted_molecular_mass="230.029843" deconvoluted_isotopic_mass="231.033242"/>
<pk mz="231.042028" i="1209683.1" sn="9.77" a="236.22" fwhm="0.000270" res="854227.6" algo="FTMS"/>
<pk mz="231.078481" i="1772259.8" sn="15.51" a="510.24" fwhm="0.000323" res="715556.0" algo="FTMS"/>
<pk mz="231.087399" i="2686055.8" sn="24.83" a="786.39" fwhm="0.000315" res="733099.7" algo="FTMS"/>
<pk mz="231.123789" i="977464.4" sn="7.40" a="169.86" fwhm="0.000252" res="917723.4" algo="FTMS"/>
<pk mz="231.223517" i="958437.8" sn="7.21" a="234.66" fwhm="0.000346" res="668192.7" algo="FTMS"/>
<pk mz="231.474273" i="989207.2" sn="7.52" a="266.08" fwhm="0.000371" res="623887.4" algo="FTMS"/>
<pk mz="232.034030" i="2487824.0" z="-1" sn="22.80" a="692.84" fwhm="0.000320" res="726076.3" algo="FTMS" component_name="H" deconvoluted_molecular_mass="230.029843" deconvoluted_isotopic_mass="232.034134"/>
<pk mz="232.045441" i="1731733.0" sn="15.09" a="446.89" fwhm="0.000310" res="748251.5" algo="FTMS"/>
<pk mz="232.090400" i="1985704.8" sn="17.68" a="355.41" fwhm="0.000232" res="998479.5" algo="FTMS"/>
<pk mz="232.090762" i="7354793.0" sn="72.44" a="2214.87" fwhm="0.000312" res="742878.0" algo="FTMS"/>
<pk mz="233.057327" i="15870279.0" sn="158.79" a="3744.00" fwhm="0.000246" res="947672.0" algo="FTMS"/>
<pk mz="233.057711" i="59525448.0" z="-1" sn="602.62" a="18917.61" fwhm="0.000316" res="738371.6" algo="FTMS" component_name="T" deconvoluted_molecular_mass="233.057818" deconvoluted_isotopic_mass="233.057816"/>
<pk mz="233.084255" i="948242.6" sn="7.08" a="186.40" fwhm="0.000287" res="812460.7" algo="FTMS"/>
<pk mz="233.154707" i="2785136.0" sn="25.75" a="711.54" fwhm="0.000288" res="808192.8" algo="FTMS"/>
<pk mz="233.799842" i="944825.5" sn="7.04" a="262.18" fwhm="0.000392" res="595894.3" algo="FTMS"/>
<pk mz="233.877750" i="999129.0" sn="7.59" a="289.12" fwhm="0.000394" res="593933.7" algo="FTMS"/>
<pk mz="234.015890" i="2025168.6" sn="18.02" a="521.64" fwhm="0.000298" res="785835.1" algo="FTMS"/>
<pk mz="234.048907" i="3327197.8" sn="31.26" a="964.12" fwhm="0.000309" res="758107.4" algo="FTMS"/>
<pk mz="234.060659" i="1337058.5" sn="11.03" a="224.76" fwhm="0.000230" res="1017713.0" algo="FTMS"/>
<pk mz="234.061080" i="5213410.5" z="-1" sn="50.44" a="1560.80" fwhm="0.000320" res="732139.8" algo="FTMS" component_name="T" deconvoluted_molecular_mass="233.057818" deconvoluted_isotopic_mass="234.061186"/>
<pk mz="234.070026" i="3594982.3" sn="33.98" a="1073.31" fwhm="0.000317" res="738613.8" algo="FTMS"/>
<pk mz="235.037014" i="1732320.5" sn="15.04" a="454.13" fwhm="0.000320" res="735456.9" algo="FTMS"/>
<pk mz="235.073356" i="1759982.4" sn="15.32" a="447.65" fwhm="0.000290" res="809254.2" algo="FTMS"/>
<pk mz="236.105369" i="994222.3" sn="7.51" a="181.71" fwhm="0.000295" res="800300.5" algo="FTMS"/>
<pk mz="237.040447" i="1206585.8" sn="9.66" a="240.30" fwhm="0.000263" res="902135.2" algo="FTMS"/>
<pk mz="237.061104" i="991872.8" sn="7.48" a="314.70" fwhm="0.000441" res="537622.3" algo="FTMS"/>
<pk mz="237.076894" i="984070.3" sn="7.40" a="190.51" fwhm="0.000297" res="798099.1" algo="FTMS"/>
<pk mz="237.713215" i="960030.6" sn="7.16" a="194.95" fwhm="0.000322" res="737700.4" algo="FTMS"/>
<pk mz="237.862922" i="954384.6" sn="7.10" a="238.18" fwhm="0.000372" res="639684.0" algo="FTMS"/>
<pk mz="238.268966" i="956949.9" sn="7.12" a="251.14" fwhm="0.000367" res="648521.0" algo="FTMS"/>
<pk mz="239.019748" i="1601989.3" sn="13.66" a="396.17" fwhm="0.000326" res="732516.6" algo="FTMS"/>
<pk mz="239.056119" i="3384528.5" sn="31.72" a="1038.86" fwhm="0.000327" res="730635.9" algo="FTMS"/>
<pk mz="239.128873" i="4291303.0" sn="40.91" a="1364.50" fwhm="0.000339" res="705087.7" algo="FTMS"/>
<pk mz="240.010147" i="997298.6" sn="7.50" a="269.21" fwhm="0.000356" res="674820.4" algo="FTMS"/>
<pk mz="240.014961" i="1542772.0" sn="13.01" a="367.08" fwhm="0.000306" res="784916.5" algo="FTMS"/>
<pk mz="240.051416" i="1015934.9" sn="7.69" a="312.83" fwhm="0.000412" res="582124.5" algo="FTMS"/>
<pk mz="240.709599" i="1041917.9" sn="7.95" a="214.31" fwhm="0.000352" res="684275.0" algo="FTMS"/>
<pk mz="241.046609" i="5484573.0" sn="52.83" a="1920.01" fwhm="0.000350" res="689296.1" algo="FTMS"/>
<pk mz="241.071757" i="1530916.3" sn="12.89" a="402.72" fwhm="0.000319" res="755461.0" algo="FTMS"/>
<pk mz="241.082980" i="1433511.4" sn="11.90" a="342.78" fwhm="0.000317" res="760629.7" algo="FTMS"/>
<pk mz="241.108144" i="1245998.4" sn="10.01" a="334.19" fwhm="0.000316" res="762075.9" algo="FTMS"/>
<pk mz="241.136456" i="1538870.3" sn="12.97" a="400.95" fwhm="0.000317" res="761343.4" algo="FTMS"/>
<pk mz="241.144499" i="1633720.5" sn="13.93" a="442.98" fwhm="0.000358" res="674389.1" algo="FTMS"/>
<pk mz="242.075098" i="1710132.8" sn="14.70" a="420.55" fwhm="0.000303" res="799654.4" algo="FTMS"/>
<pk mz="242.856604" i="961822.6" sn="7.11" a="254.21" fwhm="0.000404" res="600434.3" algo="FTMS"/>
<pk mz="243.033243" i="1052906.9" sn="8.03" a="322.75" fwhm="0.000374" res="649253.9" algo="FTMS"/>
<pk mz="243.042112" i="1148013.1" sn="8.99" a="216.88" fwhm="0.000295" res="823933.5" algo="FTMS"/>
<pk mz="243.078462" i="1370294.1" sn="11.22" a="401.86" fwhm="0.000344" res="707526.8" algo="FTMS"/>
<pk mz="243.087409" i="2134456.5" sn="18.92" a="650.50" fwhm="0.000345" res="704722.9" algo="FTMS"/>
<pk mz="243.123805" i="1934017.5" sn="16.90" a="553.33" fwhm="0.000355" res="685475.9" algo="FTMS"/>
<pk mz="243.160169" i="986698.5" sn="7.36" a="220.50" fwhm="0.000320" res="760034.4" algo="FTMS"/>
<pk mz="243.173972" i="964909.9" sn="7.14" a="266.21" fwhm="0.000404" res="602415.5" algo="FTMS"/>
<pk mz="244.045003" i="4995872.0" sn="47.72" a="1212.40" fwhm="0.000279" res="876249.7" algo="FTMS"/>
<pk mz="244.045426" i="23342880.0" sn="232.43" a="8447.90" fwhm="0.000358" res="681006.4" algo="FTMS"/>
<pk mz="244.082637" i="1291561.0" sn="10.43" a="359.12" fwhm="0.000383" res="636966.7" algo="FTMS"/>
<pk mz="244.090742" i="1733162.9" sn="14.87" a="389.76" fwhm="0.000310" res="788154.9" algo="FTMS"/>
<pk mz="245.048800" i="2351109.0" sn="21.09" a="660.59" fwhm="0.000317" res="774047.5" algo="FTMS"/>
<pk mz="245.057715" i="5417991.0" sn="51.97" a="1852.35" fwhm="0.000356" res="688881.9" algo="FTMS"/>
<pk mz="245.066668" i="2235273.0" sn="19.93" a="669.95" fwhm="0.000348" res="703363.0" algo="FTMS"/>
<pk mz="245.103058" i="3387409.0" sn="31.53" a="1128.48" fwhm="0.000373" res="657448.7" algo="FTMS"/>
<pk mz="245.114302" i="1041427.4" sn="7.91" a="193.99" fwhm="0.000288" res="850370.7" algo="FTMS"/>
<pk mz="245.139436" i="1551513.0" sn="13.04" a="447.36" fwhm="0.000342" res="717275.0" algo="FTMS"/>
<pk mz="246.024699" i="5072598.0" sn="48.32" a="1783.33" fwhm="0.000361" res="681414.3" algo="FTMS"/>
<pk mz="246.061060" i="1252637.8" sn="10.00" a="298.28" fwhm="0.000360" res="683494.0" algo="FTMS"/>
<pk mz="247.036580" i="3425185.8" sn="31.79" a="661.29" fwhm="0.000242" res="1019935.1" algo="FTMS"/>
<pk mz="247.037003" i="17172898.0" sn="169.72" a="6304.40" fwhm="0.000363" res="679710.3" algo="FTMS"/>
<pk mz="247.064578" i="2049831.3" sn="17.99" a="597.14" fwhm="0.000352" res="701076.3" algo="FTMS"/>
<pk mz="247.073366" i="3938473.0" sn="36.94" a="1287.82" fwhm="0.000344" res="717476.8" algo="FTMS"/>
<pk mz="247.082317" i="1685930.6" sn="14.34" a="468.60" fwhm="0.000344" res="719174.1" algo="FTMS"/>
<pk mz="247.110644" i="1419312.1" sn="11.67" a="358.67" fwhm="0.000341" res="723957.9" algo="FTMS"/>
<pk mz="247.118713" i="1530673.8" sn="12.78" a="388.88" fwhm="0.000327" res="756754.3" algo="FTMS"/>
<pk mz="248.032855" i="17738334.0" sn="175.40" a="7276.10" fwhm="0.000399" res="621196.5" algo="FTMS"/>
<pk mz="248.036470" i="45828700.0" sn="457.23" a="18524.20" fwhm="0.000404" res="614101.9" algo="FTMS"/>
<pk mz="248.039775" i="170191456.0" z="-1" sn="1704.97" a="30431.69" fwhm="0.000161" res="1541432.5" algo="FTMS" component_name="J" deconvoluted_molecular_mass="248.039929" deconvoluted_isotopic_mass="248.039897"/>
<pk mz="248.040220" i="1841949312.0" sn="18477.85" a="694764.38" fwhm="0.000378" res="656968.0" algo="FTMS"/>
<pk mz="248.043929" i="17034848.0" sn="168.34" a="6640.51" fwhm="0.000380" res="652049.5" algo="FTMS"/>
<pk mz="248.080006" i="1355365.9" sn="11.02" a="370.74" fwhm="0.000334" res="742323.2" algo="FTMS"/>
<pk mz="248.085691" i="4452455.0" sn="42.10" a="1507.96" fwhm="0.000365" res="680120.5" algo="FTMS"/>
<pk mz="249.004109" i="1099976.4" sn="8.46" a="248.53" fwhm="0.000330" res="755334.5" algo="FTMS"/>
<pk mz="249.043254" i="12661519.0" sn="124.46" a="3855.26" fwhm="0.000318" res="784271.4" algo="FTMS"/>
<pk mz="249.043711" i="77122320.0" z="-1" sn="771.20" a="29293.07" fwhm="0.000373" res="668287.9" algo="FTMS" component_name="J" deconvoluted_molecular_mass="248.039929" deconvoluted_isotopic_mass="249.043835"/>
<pk mz="249.052654" i="2989840.5" sn="27.42" a="1086.61" fwhm="0.000397" res="627232.5" algo="FTMS"/>
<pk mz="249.080243" i="1362197.3" sn="11.09" a="404.17" fwhm="0.000385" res="647038.8" algo="FTMS"/>
<pk mz="250.043837" i="9258419.0" sn="89.99" a="3685.35" fwhm="0.000393" res="636017.0" algo="FTMS"/>
<pk mz="250.044585" i="18377652.0" z="-1" sn="181.17" a="6982.81" fwhm="0.000380" res="658601.9" algo="FTMS" component_name="J" deconvoluted_molecular_mass="248.039929" deconvoluted_isotopic_mass="250.044710"/>
<pk mz="250.047195" i="6613939.5" sn="63.56" a="2580.14" fwhm="0.000385" res="649489.6" algo="FTMS"/>
<pk mz="250.144858" i="1142210.8" sn="8.85" a="263.02" fwhm="0.000320" res="781255.0" algo="FTMS"/>
<pk mz="251.019687" i="1219015.8" sn="9.62" a="284.99" fwhm="0.000340" res="737409.3" algo="FTMS"/>
<pk mz="251.047174" i="1095307.8" sn="8.38" a="286.07" fwhm="0.000339" res="741199.2" algo="FTMS"/>
<pk mz="251.047986" i="1513675.9" z="-1" sn="12.56" a="412.74" fwhm="0.000350" res="717554.9" algo="FTMS" component_name="J" deconvoluted_molecular_mass="248.039929" deconvoluted_isotopic_mass="251.048112"/>
<pk mz="251.056112" i="1548237.1" sn="12.91" a="511.90" fwhm="0.000395" res="636051.4" algo="FTMS"/>
<pk mz="251.068295" i="1734734.9" sn="14.77" a="518.83" fwhm="0.000363" res="692571.3" algo="FTMS"/>
<pk mz="251.092474" i="1116626.4" sn="8.59" a="284.12" fwhm="0.000388" res="646503.5" algo="FTMS"/>
<pk mz="252.011715" i="1068500.3" sn="8.11" a="233.24" fwhm="0.000326" res="773497.0" algo="FTMS"/>
<pk mz="253.035377" i="2559322.5" sn="23.01" a="881.23" fwhm="0.000358" res="705852.8" algo="FTMS"/>
<pk mz="253.071762" i="1722207.0" sn="14.65" a="575.95" fwhm="0.000385" res="657306.0" algo="FTMS"/>
<pk mz="253.144543" i="3554664.3" sn="32.97" a="1160.74" fwhm="0.000356" res="711095.7" algo="FTMS"/>
<pk mz="254.075128" i="992471.9" sn="7.32" a="272.69" fwhm="0.000382" res="665130.3" algo="FTMS"/>
<pk mz="255.051009" i="7592516.0" sn="73.07" a="2783.73" fwhm="0.000382" res="667406.6" algo="FTMS"/>
<pk mz="255.061792" i="4175429.5" sn="39.03" a="958.64" fwhm="0.000276" res="924643.3" algo="FTMS"/>
<pk mz="255.062256" i="20737606.0" sn="204.02" a="8179.19" fwhm="0.000392" res="651450.6" algo="FTMS"/>
<pk mz="255.087416" i="1691720.1" sn="14.29" a="591.93" fwhm="0.000408" res="625469.5" algo="FTMS"/>
<pk mz="255.160201" i="1013327.8" sn="7.53" a="217.36" fwhm="0.000333" res="766783.3" algo="FTMS"/>
<pk mz="255.232935" i="1593943.5" sn="13.31" a="401.91" fwhm="0.000325" res="785101.7" algo="FTMS"/>
<pk mz="255.878125" i="991897.3" sn="7.31" a="319.89" fwhm="0.000489" res="522831.1" algo="FTMS"/>
<pk mz="256.044990" i="1663657.6" sn="14.01" a="294.31" fwhm="0.000239" res="1072771.2" algo="FTMS"/>
<pk mz="256.045451" i="9830058.0" sn="95.36" a="3802.08" fwhm="0.000389" res="658757.1" algo="FTMS"/>
<pk mz="256.046208" i="1348009.8" sn="10.86" a="316.03" fwhm="0.000308" res="832511.9" algo="FTMS"/>
<pk mz="256.054355" i="1287146.5" sn="10.25" a="404.76" fwhm="0.000411" res="622268.5" algo="FTMS"/>
<pk mz="256.065626" i="2316203.8" sn="20.51" a="842.26" fwhm="0.000403" res="636037.6" algo="FTMS"/>
<pk mz="257.041517" i="2018694.6" sn="17.48" a="658.58" fwhm="0.000399" res="643514.2" algo="FTMS"/>
<pk mz="257.048913" i="1114887.4" sn="8.51" a="283.05" fwhm="0.000341" res="753481.0" algo="FTMS"/>
<pk mz="257.057689" i="1067912.1" sn="8.04" a="277.70" fwhm="0.000352" res="729368.0" algo="FTMS"/>
<pk mz="257.066703" i="1732616.9" sn="14.64" a="482.40" fwhm="0.000343" res="750279.0" algo="FTMS"/>
<pk mz="257.103087" i="2927884.3" sn="26.50" a="990.55" fwhm="0.000383" res="671633.7" algo="FTMS"/>
<pk mz="257.139469" i="2309647.5" sn="20.36" a="761.39" fwhm="0.000375" res="685006.0" algo="FTMS"/>
<pk mz="257.175800" i="1334930.6" sn="10.69" a="379.73" fwhm="0.000387" res="664349.6" algo="FTMS"/>
<pk mz="258.061070" i="1521373.5" sn="12.54" a="424.21" fwhm="0.000354" res="728145.3" algo="FTMS"/>
<pk mz="258.098287" i="3471968.5" sn="31.90" a="1251.37" fwhm="0.000396" res="651824.5" algo="FTMS"/>
<pk mz="259.036977" i="1153704.9" sn="8.89" a="355.00" fwhm="0.000387" res="668594.7" algo="FTMS"/>
<pk mz="259.073338" i="997291.6" sn="7.34" a="196.39" fwhm="0.000306" res="847831.7" algo="FTMS"/>
<pk mz="259.082318" i="2952876.3" sn="26.75" a="1102.06" fwhm="0.000406" res="638327.7" algo="FTMS"/>
<pk mz="259.118724" i="4198831.0" sn="39.11" a="1509.95" fwhm="0.000380" res="682359.6" algo="FTMS"/>
<pk mz="259.129925" i="3114159.8" sn="28.35" a="1129.50" fwhm="0.000410" res="632445.2" algo="FTMS"/>
<pk mz="259.155088" i="1544369.6" sn="12.77" a="448.51" fwhm="0.000357" res="724986.1" algo="FTMS"/>
<pk mz="260.040343" i="4757487.5" sn="44.66" a="1812.49" fwhm="0.000414" res="627947.1" algo="FTMS"/>
<pk mz="260.085705" i="1707122.4" sn="14.38" a="482.65" fwhm="0.000348" res="747358.9" algo="FTMS"/>
<pk mz="261.052159" i="2383919.3" sn="21.02" a="380.35" fwhm="0.000179" res="1455874.0" algo="FTMS"/>
<pk mz="261.052646" i="20199472.0" sn="197.16" a="8509.97" fwhm="0.000417" res="625743.7" algo="FTMS"/>
<pk mz="261.085534" i="982801.4" sn="7.17" a="325.40" fwhm="0.000467" res="558891.9" algo="FTMS"/>
<pk mz="261.097923" i="1657650.1" sn="13.84" a="582.38" fwhm="0.000417" res="626225.1" algo="FTMS"/>
<pk mz="261.134358" i="1146548.3" sn="8.78" a="317.13" fwhm="0.000385" res="677453.2" algo="FTMS"/>
<pk mz="262.047633" i="15533160.0" sn="151.02" a="7000.92" fwhm="0.000450" res="582921.4" algo="FTMS"/>
<pk mz="262.051681" i="33263720.0" sn="326.33" a="15139.35" fwhm="0.000450" res="582957.2" algo="FTMS"/>
<pk mz="262.055868" i="1569190016.0" z="-1" sn="15512.03" a="674723.63" fwhm="0.000425" res="616236.5" algo="FTMS" component_name="A" deconvoluted_molecular_mass="262.055986" deconvoluted_isotopic_mass="262.056008"/>
<pk mz="262.060004" i="14330985.0" sn="139.14" a="6019.65" fwhm="0.000423" res="620147.3" algo="FTMS"/>
<pk mz="262.064161" i="1360232.9" sn="10.90" a="450.21" fwhm="0.000420" res="623268.3" algo="FTMS"/>
<pk mz="262.064867" i="1078248.9" sn="8.11" a="309.09" fwhm="0.000359" res="729353.9" algo="FTMS"/>
<pk mz="262.137696" i="2068588.8" sn="17.90" a="675.41" fwhm="0.000373" res="703285.9" algo="FTMS"/>
<pk mz="262.418239" i="1005947.6" sn="7.39" a="302.32" fwhm="0.000447" res="586538.4" algo="FTMS"/>
<pk mz="263.019733" i="1605017.6" sn="13.32" a="553.17" fwhm="0.000410" res="641712.2" algo="FTMS"/>
<pk mz="263.043551" i="1015322.8" sn="7.49" a="200.40" fwhm="0.000287" res="916671.3" algo="FTMS"/>
<pk mz="263.044026" i="3804314.8" sn="35.06" a="1300.26" fwhm="0.000372" res="706804.3" algo="FTMS"/>
<pk mz="263.058832" i="11544732.0" sn="111.59" a="3127.49" fwhm="0.000288" res="912972.5" algo="FTMS"/>
<pk mz="263.059337" i="93483160.0" z="-1" sn="921.72" a="38821.80" fwhm="0.000422" res="624022.1" algo="FTMS" component_name="A" deconvoluted_molecular_mass="262.055986" deconvoluted_isotopic_mass="263.059478"/>
<pk mz="263.060127" i="4213915.5" sn="39.11" a="1657.13" fwhm="0.000464" res="567337.3" algo="FTMS"/>
<pk mz="263.068338" i="1354908.0" sn="10.84" a="476.69" fwhm="0.000454" res="579780.0" algo="FTMS"/>
<pk mz="263.104699" i="1012765.8" sn="7.46" a="280.38" fwhm="0.000410" res="641931.0" algo="FTMS"/>
<pk mz="264.035272" i="2438344.0" sn="21.55" a="875.20" fwhm="0.000415" res="636935.5" algo="FTMS"/>
<pk mz="264.059737" i="2022089.1" sn="17.44" a="458.96" fwhm="0.000338" res="781364.2" algo="FTMS"/>
<pk mz="264.060262" i="19728586.0" z="-1" sn="192.50" a="8395.22" fwhm="0.000426" res="619887.6" algo="FTMS" component_name="A" deconvoluted_molecular_mass="262.055986" deconvoluted_isotopic_mass="264.060404"/>
<pk mz="264.062734" i="2477769.3" sn="21.94" a="860.97" fwhm="0.000397" res="665323.5" algo="FTMS"/>
<pk mz="264.953951" i="1021101.6" sn="7.51" a="283.85" fwhm="0.000435" res="608604.4" algo="FTMS"/>
<pk mz="265.035398" i="1856368.8" sn="15.74" a="738.12" fwhm="0.000469" res="564599.4" algo="FTMS"/>
<pk mz="265.041046" i="1123504.9" sn="8.52" a="353.47" fwhm="0.000443" res="598584.7" algo="FTMS"/>
<pk mz="265.057806" i="2079601.5" sn="17.94" a="778.63" fwhm="0.000428" res="619473.1" algo="FTMS"/>
<pk mz="265.063616" i="1407345.8" z="-1" sn="11.32" a="411.94" fwhm="0.000372" res="712013.8" algo="FTMS" component_name="A" deconvoluted_molecular_mass="262.055986" deconvoluted_isotopic_mass="265.063760"/>
<pk mz="265.147377" i="4982005.0" sn="46.52" a="1111.25" fwhm="0.000212" res="1249721.8" algo="FTMS"/>
<pk mz="265.147881" i="42238196.0" sn="413.43" a="18707.35" fwhm="0.000434" res="610914.5" algo="FTMS"/>
<pk mz="266.042091" i="3739669.0" sn="34.29" a="1454.51" fwhm="0.000426" res="623953.3" algo="FTMS"/>
<pk mz="266.050897" i="3125525.5" sn="28.24" a="1307.85" fwhm="0.000450" res="590900.9" algo="FTMS"/>
<pk mz="266.075090" i="4109590.3" sn="37.93" a="1624.62" fwhm="0.000420" res="633638.1" algo="FTMS"/>
<pk mz="266.089495" i="2227990.8" sn="19.40" a="885.56" fwhm="0.000467" res="569308.5" algo="FTMS"/>
<pk mz="266.151257" i="4654873.0" sn="43.30" a="1904.32" fwhm="0.000430" res="618363.3" algo="FTMS"/>
<pk mz="267.014622" i="1800756.4" sn="15.19" a="617.30" fwhm="0.000404" res="661433.1" algo="FTMS"/>
<pk mz="267.051029" i="1399989.4" sn="11.24" a="388.27" fwhm="0.000362" res="738502.1" algo="FTMS"/>
<pk mz="267.073479" i="2220086.0" sn="19.32" a="855.96" fwhm="0.000444" res="602130.6" algo="FTMS"/>
<pk mz="267.087406" i="1099062.5" sn="8.28" a="274.47" fwhm="0.000342" res="780429.3" algo="FTMS"/>
<pk mz="267.106164" i="986743.1" sn="7.17" a="315.80" fwhm="0.000470" res="568141.9" algo="FTMS"/>
<pk mz="267.143741" i="1865016.3" sn="15.82" a="624.93" fwhm="0.000396" res="675366.7" algo="FTMS"/>
<pk mz="268.054387" i="5810514.0" sn="54.68" a="2421.54" fwhm="0.000434" res="617042.1" algo="FTMS"/>
<pk mz="268.993926" i="1011689.9" sn="7.39" a="328.19" fwhm="0.000531" res="506401.8" algo="FTMS"/>
<pk mz="269.030289" i="1612906.8" sn="13.29" a="543.50" fwhm="0.000415" res="647802.1" algo="FTMS"/>
<pk mz="269.066646" i="3168107.5" sn="28.54" a="1430.55" fwhm="0.000477" res="564155.1" algo="FTMS"/>
<pk mz="269.103066" i="2135660.5" sn="18.41" a="760.58" fwhm="0.000425" res="632827.5" algo="FTMS"/>
<pk mz="269.131203" i="4016493.3" sn="36.86" a="1550.86" fwhm="0.000414" res="650070.4" algo="FTMS"/>
<pk mz="269.139429" i="3254125.3" sn="29.38" a="1285.66" fwhm="0.000446" res="603776.2" algo="FTMS"/>
<pk mz="269.175742" i="1112238.3" sn="8.37" a="405.35" fwhm="0.000471" res="571303.1" algo="FTMS"/>
<pk mz="269.335156" i="1023153.9" sn="7.50" a="488.26" fwhm="0.000703" res="382958.1" algo="FTMS"/>
<pk mz="269.345399" i="987122.2" sn="7.15" a="319.00" fwhm="0.000454" res="592813.9" algo="FTMS"/>
<pk mz="270.022299" i="11468161.0" sn="109.95" a="5178.38" fwhm="0.000458" res="589148.3" algo="FTMS"/>
<pk mz="270.061061" i="1003522.2" sn="7.31" a="196.45" fwhm="0.000366" res="738777.1" algo="FTMS"/>
<pk mz="270.206952" i="1000325.3" sn="7.28" a="220.83" fwhm="0.000265" res="1020963.0" algo="FTMS"/>
<pk mz="270.207477" i="5035909.5" sn="46.86" a="1922.09" fwhm="0.000420" res="643936.4" algo="FTMS"/>
<pk mz="271.045930" i="1782166.4" sn="14.95" a="731.67" fwhm="0.000479" res="566085.6" algo="FTMS"/>
<pk mz="271.064536" i="2263446.8" sn="19.67" a="893.10" fwhm="0.000440" res="615933.7" algo="FTMS"/>
<pk mz="271.073374" i="2341271.0" sn="20.43" a="922.55" fwhm="0.000471" res="575894.3" algo="FTMS"/>
<pk mz="271.082318" i="2636183.0" sn="23.32" a="1021.00" fwhm="0.000436" res="621379.0" algo="FTMS"/>
<pk mz="271.118715" i="3813783.8" sn="34.87" a="1624.20" fwhm="0.000448" res="604846.9" algo="FTMS"/>
<pk mz="271.155080" i="2036120.5" sn="17.44" a="756.35" fwhm="0.000439" res="618288.4" algo="FTMS"/>
<pk mz="271.191542" i="1465881.1" sn="11.84" a="576.40" fwhm="0.000473" res="572939.4" algo="FTMS"/>
<pk mz="271.227843" i="1212825.9" sn="9.36" a="269.68" fwhm="0.000355" res="763275.8" algo="FTMS"/>
<pk mz="272.040341" i="3732905.0" sn="34.08" a="1581.65" fwhm="0.000443" res="614617.5" algo="FTMS"/>
<pk mz="272.049273" i="1409833.3" sn="11.29" a="509.54" fwhm="0.000458" res="594249.7" algo="FTMS"/>
<pk mz="272.113972" i="1865130.4" sn="15.76" a="634.03" fwhm="0.000423" res="643760.2" algo="FTMS"/>
<pk mz="272.122099" i="1141290.5" sn="8.66" a="347.50" fwhm="0.000429" res="633774.4" algo="FTMS"/>
<pk mz="273.040438" i="998650.6" sn="7.26" a="263.80" fwhm="0.000447" res="610432.4" algo="FTMS"/>
<pk mz="273.048176" i="1381690.8" sn="11.02" a="401.14" fwhm="0.000372" res="734059.5" algo="FTMS"/>
<pk mz="273.052669" i="2259130.8" sn="19.62" a="850.79" fwhm="0.000437" res="625215.8" algo="FTMS"/>
<pk mz="273.061591" i="1447099.0" sn="11.66" a="470.88" fwhm="0.000420" res="650126.0" algo="FTMS"/>
<pk mz="273.097986" i="4905915.5" sn="45.59" a="2024.87" fwhm="0.000443" res="616790.6" algo="FTMS"/>
<pk mz="273.133771" i="1143996.1" sn="8.69" a="225.85" fwhm="0.000296" res="923308.4" algo="FTMS"/>
<pk mz="273.134340" i="6107580.0" sn="57.37" a="2679.97" fwhm="0.000459" res="595558.8" algo="FTMS"/>
<pk mz="273.170709" i="1492156.8" sn="12.05" a="502.22" fwhm="0.000424" res="643943.2" algo="FTMS"/>
<pk mz="273.207136" i="1195965.4" sn="9.16" a="343.41" fwhm="0.000379" res="720184.3" algo="FTMS"/>
<pk mz="273.592430" i="1008195.9" sn="7.32" a="342.06" fwhm="0.000588" res="465280.3" algo="FTMS"/>
<pk mz="274.055459" i="10766796.0" sn="102.65" a="3053.23" fwhm="0.000293" res="936027.7" algo="FTMS"/>
<pk mz="274.056003" i="92254664.0" z="-1" sn="898.64" a="43255.27" fwhm="0.000461" res="594947.0" algo="FTMS" component_name="O" deconvoluted_molecular_mass="274.056159" deconvoluted_isotopic_mass="274.056158"/>
<pk mz="274.064925" i="999243.7" sn="7.24" a="369.51" fwhm="0.000513" res="534352.0" algo="FTMS"/>
<pk mz="274.093255" i="2829772.3" sn="25.12" a="1187.90" fwhm="0.000456" res="601189.9" algo="FTMS"/>
<pk mz="274.101294" i="1068364.3" sn="7.91" a="288.60" fwhm="0.000381" res="719168.4" algo="FTMS"/>
<pk mz="274.137787" i="1284428.9" sn="10.02" a="407.72" fwhm="0.000444" res="617298.9" algo="FTMS"/>
<pk mz="274.197708" i="1070989.9" sn="7.94" a="499.05" fwhm="0.000613" res="447385.9" algo="FTMS"/>
<pk mz="275.059358" i="7184348.0" z="-1" sn="67.65" a="3259.01" fwhm="0.000465" res="591089.5" algo="FTMS" component_name="O" deconvoluted_molecular_mass="274.056159" deconvoluted_isotopic_mass="275.059515"/>
<pk mz="275.068271" i="4725724.0" sn="43.64" a="2193.24" fwhm="0.000480" res="572970.3" algo="FTMS"/>
<pk mz="275.077199" i="1490140.3" sn="12.03" a="457.07" fwhm="0.000409" res="673298.1" algo="FTMS"/>
<pk mz="275.113641" i="3302365.0" sn="29.73" a="1493.23" fwhm="0.000497" res="553195.0" algo="FTMS"/>
<pk mz="275.149992" i="1482205.5" sn="11.95" a="512.94" fwhm="0.000440" res="625000.6" algo="FTMS"/>
<pk mz="275.168615" i="1095773.8" sn="8.18" a="323.47" fwhm="0.000384" res="716117.1" algo="FTMS"/>
<pk mz="276.071078" i="3285484.8" sn="29.57" a="728.35" fwhm="0.000229" res="1206011.2" algo="FTMS"/>
<pk mz="276.071643" i="31883756.0" sn="308.92" a="15480.11" fwhm="0.000475" res="581364.3" algo="FTMS"/>
<pk mz="276.116952" i="2386157.5" sn="20.78" a="895.61" fwhm="0.000437" res="632434.9" algo="FTMS"/>
<pk mz="277.059092" i="5028349.5" sn="46.59" a="1244.00" fwhm="0.000301" res="921851.5" algo="FTMS"/>
<pk mz="277.059665" i="45830652.0" sn="445.16" a="22362.32" fwhm="0.000479" res="577853.7" algo="FTMS"/>
<pk mz="277.074976" i="2866430.0" sn="25.47" a="1159.47" fwhm="0.000456" res="607649.1" algo="FTMS"/>
<pk mz="277.083959" i="3604990.0" sn="32.69" a="1470.72" fwhm="0.000449" res="616443.8" algo="FTMS"/>
<pk mz="277.108058" i="1198206.5" sn="9.18" a="396.67" fwhm="0.000454" res="610405.0" algo="FTMS"/>
<pk mz="278.050898" i="9326096.0" sn="88.20" a="4416.98" fwhm="0.000474" res="586566.0" algo="FTMS"/>
<pk mz="278.063023" i="5604880.0" sn="52.00" a="2591.34" fwhm="0.000481" res="577645.9" algo="FTMS"/>
<pk mz="279.014628" i="2570018.5" sn="22.48" a="957.38" fwhm="0.000407" res="686159.9" algo="FTMS"/>
<pk mz="279.038962" i="1481891.1" sn="11.90" a="553.87" fwhm="0.000467" res="597631.8" algo="FTMS"/>
<pk mz="279.051019" i="1422115.4" sn="11.32" a="492.84" fwhm="0.000428" res="651376.2" algo="FTMS"/>
<pk mz="279.056713" i="13345315.0" sn="127.29" a="6539.25" fwhm="0.000489" res="570969.2" algo="FTMS"/>
<pk mz="279.063210" i="1691299.6" sn="13.94" a="669.75" fwhm="0.000461" res="604908.8" algo="FTMS"/>
<pk mz="279.099581" i="1489060.4" sn="11.97" a="616.53" fwhm="0.000503" res="555145.9" algo="FTMS"/>
<pk mz="279.100455" i="1282596.4" sn="9.96" a="433.42" fwhm="0.000454" res="614370.6" algo="FTMS"/>
<pk mz="279.136777" i="1009829.1" sn="7.31" a="363.94" fwhm="0.000601" res="464720.9" algo="FTMS"/>
<pk mz="279.163544" i="1899813.6" sn="15.96" a="746.03" fwhm="0.000470" res="593423.4" algo="FTMS"/>
<pk mz="280.022080" i="2097464.3" sn="17.89" a="745.80" fwhm="0.000427" res="656256.9" algo="FTMS"/>
<pk mz="280.046265" i="1132216.9" sn="8.50" a="360.32" fwhm="0.000470" res="596080.2" algo="FTMS"/>
<pk mz="280.049115" i="984184.9" sn="7.06" a="295.32" fwhm="0.000480" res="583129.5" algo="FTMS"/>
<pk mz="280.065995" i="10105401.0" sn="95.78" a="3112.54" fwhm="0.000304" res="921822.2" algo="FTMS"/>
<pk mz="280.066563" i="70939192.0" z="-1" sn="687.49" a="34682.63" fwhm="0.000479" res="584533.9" algo="FTMS" component_name="R" deconvoluted_molecular_mass="280.066727" deconvoluted_isotopic_mass="280.066727"/>
<pk mz="281.030265" i="1879888.5" sn="15.77" a="670.09" fwhm="0.000415" res="677823.5" algo="FTMS"/>
<pk mz="281.052786" i="1117009.1" sn="8.35" a="440.09" fwhm="0.000530" res="529989.0" algo="FTMS"/>
<pk mz="281.066654" i="5033041.5" sn="46.44" a="2390.19" fwhm="0.000495" res="567859.7" algo="FTMS"/>
<pk mz="281.069914" i="5239377.5" z="-1" sn="48.45" a="2427.24" fwhm="0.000472" res="595582.7" algo="FTMS" component_name="R" deconvoluted_molecular_mass="280.066727" deconvoluted_isotopic_mass="281.070079"/>
<pk mz="281.100611" i="1181394.4" sn="8.98" a="355.58" fwhm="0.000414" res="679127.1" algo="FTMS"/>
<pk mz="281.102975" i="1090130.4" sn="8.09" a="352.68" fwhm="0.000433" res="648540.1" algo="FTMS"/>
<pk mz="281.116133" i="1152722.8" sn="8.70" a="400.91" fwhm="0.000453" res="621139.6" algo="FTMS"/>
<pk mz="281.982080" i="1039978.1" sn="7.60" a="554.58" fwhm="0.000682" res="413183.6" algo="FTMS"/>
<pk mz="282.025553" i="1087851.4" sn="8.07" a="378.75" fwhm="0.000455" res="619344.0" algo="FTMS"/>
<pk mz="282.061882" i="1135020.4" sn="8.52" a="480.67" fwhm="0.000581" res="485539.3" algo="FTMS"/>
<pk mz="282.070018" i="9280109.0" sn="87.75" a="4620.75" fwhm="0.000503" res="560344.3" algo="FTMS"/>
<pk mz="282.084352" i="994157.1" sn="7.12" a="365.42" fwhm="0.000530" res="531978.8" algo="FTMS"/>
<pk mz="282.904171" i="1067141.8" sn="7.83" a="379.06" fwhm="0.000505" res="560485.8" algo="FTMS"/>
<pk mz="283.045904" i="2141578.3" sn="18.23" a="759.29" fwhm="0.000427" res="662379.2" algo="FTMS"/>
<pk mz="283.053164" i="1107850.5" sn="8.22" a="473.61" fwhm="0.000582" res="485992.0" algo="FTMS"/>
<pk mz="283.068395" i="2787211.0" sn="24.49" a="1158.29" fwhm="0.000471" res="601084.7" algo="FTMS"/>
<pk mz="283.073366" i="1104139.1" sn="8.19" a="389.53" fwhm="0.000445" res="636475.1" algo="FTMS"/>
<pk mz="283.082291" i="3669131.5" sn="33.03" a="1763.35" fwhm="0.000514" res="551074.3" algo="FTMS"/>
<pk mz="283.118709" i="1742988.6" sn="14.37" a="603.48" fwhm="0.000420" res="673815.1" algo="FTMS"/>
<pk mz="283.155149" i="1125645.9" sn="8.40" a="334.68" fwhm="0.000415" res="682310.5" algo="FTMS"/>
<pk mz="283.191508" i="1307407.0" sn="10.16" a="422.13" fwhm="0.000438" res="647126.3" algo="FTMS"/>
<pk mz="283.264233" i="1763985.4" sn="14.58" a="740.43" fwhm="0.000505" res="561460.2" algo="FTMS"/>
<pk mz="284.037926" i="1361708.3" sn="10.68" a="471.57" fwhm="0.000450" res="631452.4" algo="FTMS"/>
<pk mz="284.041171" i="998060.3" sn="7.16" a="293.92" fwhm="0.000427" res="665788.2" algo="FTMS"/>
<pk mz="284.049234" i="1292716.6" sn="10.01" a="398.64" fwhm="0.000465" res="611187.4" algo="FTMS"/>
<pk mz="285.061592" i="8090323.5" sn="75.84" a="3834.61" fwhm="0.000488" res="583986.3" algo="FTMS"/>
<pk mz="285.080217" i="1341268.4" sn="10.48" a="510.58" fwhm="0.000503" res="566581.0" algo="FTMS"/>
<pk mz="285.097945" i="4086485.0" sn="37.07" a="1883.44" fwhm="0.000503" res="567038.5" algo="FTMS"/>
<pk mz="285.125526" i="1479382.3" sn="11.82" a="322.79" fwhm="0.000313" res="909602.3" algo="FTMS"/>
<pk mz="285.126119" i="10439382.0" sn="98.59" a="5048.02" fwhm="0.000492" res="579143.9" algo="FTMS"/>
<pk mz="285.134344" i="3878614.5" sn="35.06" a="2014.87" fwhm="0.000516" res="552484.1" algo="FTMS"/>
<pk mz="285.170741" i="1609432.1" sn="13.08" a="604.12" fwhm="0.000445" res="640522.4" algo="FTMS"/>
<pk mz="285.207116" i="3037657.5" sn="26.91" a="1311.44" fwhm="0.000483" res="591032.3" algo="FTMS"/>
<pk mz="285.470880" i="1032804.8" sn="7.50" a="506.46" fwhm="0.000762" res="374787.8" algo="FTMS"/>
<pk mz="286.056008" i="2555134.8" sn="22.24" a="1039.79" fwhm="0.000459" res="622938.4" algo="FTMS"/>
<pk mz="286.064919" i="2065919.1" sn="17.50" a="958.48" fwhm="0.000533" res="536489.8" algo="FTMS"/>
<pk mz="286.101270" i="1004288.8" sn="7.22" a="395.14" fwhm="0.000550" res="520281.4" algo="FTMS"/>
<pk mz="286.129524" i="1272898.0" sn="9.82" a="529.79" fwhm="0.000580" res="493159.1" algo="FTMS"/>
<pk mz="286.137718" i="1085698.4" sn="8.01" a="393.72" fwhm="0.000488" res="585922.2" algo="FTMS"/>
<pk mz="287.019756" i="1126573.4" sn="8.37" a="331.12" fwhm="0.000416" res="689503.7" algo="FTMS"/>
<pk mz="287.031932" i="2819630.0" sn="24.70" a="1316.34" fwhm="0.000491" res="584848.8" algo="FTMS"/>
<pk mz="287.040768" i="1137326.4" sn="8.47" a="402.46" fwhm="0.000490" res="585204.4" algo="FTMS"/>
<pk mz="287.068272" i="2324783.8" sn="19.92" a="969.83" fwhm="0.000472" res="608244.3" algo="FTMS"/>
<pk mz="287.077223" i="1910576.3" sn="15.93" a="646.04" fwhm="0.000421" res="682006.4" algo="FTMS"/>
<pk mz="287.104662" i="1169713.6" sn="8.78" a="380.55" fwhm="0.000461" res="622939.6" algo="FTMS"/>
<pk mz="287.113607" i="5992242.0" sn="55.29" a="3088.53" fwhm="0.000532" res="540138.2" algo="FTMS"/>
<pk mz="287.150007" i="4188980.0" sn="37.90" a="1984.35" fwhm="0.000513" res="559963.9" algo="FTMS"/>
<pk mz="287.186391" i="1160501.9" sn="8.70" a="401.44" fwhm="0.000517" res="555710.8" algo="FTMS"/>
<pk mz="287.222711" i="1047735.8" sn="7.61" a="298.20" fwhm="0.000434" res="661221.6" algo="FTMS"/>
<pk mz="287.988428" i="1151969.5" sn="8.61" a="364.23" fwhm="0.000445" res="646487.3" algo="FTMS"/>
<pk mz="288.071661" i="29746022.0" sn="284.37" a="15307.01" fwhm="0.000515" res="559666.8" algo="FTMS"/>
<pk mz="288.072300" i="1840486.4" sn="15.25" a="366.26" fwhm="0.000233" res="1233720.5" algo="FTMS"/>
<pk mz="288.116992" i="1591272.9" sn="12.85" a="714.15" fwhm="0.000536" res="537899.5" algo="FTMS"/>
<pk mz="288.987246" i="1415581.4" sn="11.15" a="648.25" fwhm="0.000563" res="513142.0" algo="FTMS"/>
<pk mz="289.075008" i="2839971.0" sn="24.89" a="1283.55" fwhm="0.000480" res="601910.1" algo="FTMS"/>
<pk mz="289.083924" i="9776036.0" sn="91.78" a="5210.37" fwhm="0.000528" res="547347.6" algo="FTMS"/>
<pk mz="289.092851" i="3283876.0" sn="29.17" a="1482.96" fwhm="0.000502" res="576276.6" algo="FTMS"/>
<pk mz="289.121189" i="6108582.0" sn="56.41" a="2939.39" fwhm="0.000497" res="581650.9" algo="FTMS"/>
<pk mz="289.129281" i="3920294.5" sn="35.31" a="1915.26" fwhm="0.000518" res="557910.6" algo="FTMS"/>
<pk mz="289.165580" i="1400360.8" sn="11.01" a="562.88" fwhm="0.000482" res="599525.0" algo="FTMS"/>
<pk mz="290.030603" i="1214690.9" sn="9.22" a="381.04" fwhm="0.000443" res="654539.4" algo="FTMS"/>
<pk mz="290.050918" i="10468324.0" sn="98.46" a="5567.16" fwhm="0.000543" res="534068.1" algo="FTMS"/>
<pk mz="290.087299" i="3180007.0" sn="28.17" a="1548.87" fwhm="0.000520" res="557664.6" algo="FTMS"/>
<pk mz="290.096221" i="1126375.5" sn="8.36" a="503.86" fwhm="0.000553" res="524891.0" algo="FTMS"/>
<pk mz="290.124483" i="1374953.5" sn="10.76" a="397.27" fwhm="0.000386" res="750736.4" algo="FTMS"/>
<pk mz="291.014585" i="1470891.3" sn="11.69" a="553.74" fwhm="0.000470" res="619778.2" algo="FTMS"/>
<pk mz="291.038914" i="3707437.0" sn="33.26" a="1741.45" fwhm="0.000498" res="584750.7" algo="FTMS"/>
<pk mz="291.050982" i="1177134.0" sn="8.85" a="334.45" fwhm="0.000404" res="719687.5" algo="FTMS"/>
<pk mz="291.099657" i="1396657.8" sn="10.97" a="588.06" fwhm="0.000525" res="554510.8" algo="FTMS"/>
<pk mz="291.118281" i="1991219.3" sn="16.70" a="914.94" fwhm="0.000534" res="545612.9" algo="FTMS"/>
<pk mz="291.144864" i="1067701.3" sn="7.80" a="306.46" fwhm="0.000412" res="706390.0" algo="FTMS"/>
<pk mz="291.209616" i="2193466.3" sn="18.65" a="878.56" fwhm="0.000465" res="626470.7" algo="FTMS"/>
<pk mz="292.046283" i="997757.9" sn="7.09" a="320.29" fwhm="0.000538" res="542699.1" algo="FTMS"/>
<pk mz="292.066544" i="24056960.0" sn="228.53" a="12807.84" fwhm="0.000538" res="542417.0" algo="FTMS"/>
<pk mz="292.103733" i="3179650.8" sn="28.04" a="1527.17" fwhm="0.000525" res="556002.4" algo="FTMS"/>
<pk mz="292.374732" i="1023449.7" sn="7.34" a="517.31" fwhm="0.000785" res="372671.7" algo="FTMS"/>
<pk mz="292.463736" i="999649.3" sn="7.11" a="408.60" fwhm="0.000600" res="487072.6" algo="FTMS"/>
<pk mz="293.025313" i="1003410.8" sn="7.15" a="362.96" fwhm="0.000551" res="531584.4" algo="FTMS"/>
<pk mz="293.030291" i="1993427.1" sn="16.65" a="778.74" fwhm="0.000469" res="624550.7" algo="FTMS"/>
<pk mz="293.035968" i="1301715.6" sn="10.01" a="400.94" fwhm="0.000433" res="676783.6" algo="FTMS"/>
<pk mz="293.066621" i="1740502.5" sn="14.22" a="664.23" fwhm="0.000476" res="615342.8" algo="FTMS"/>
<pk mz="293.069949" i="1865302.8" sn="15.42" a="952.41" fwhm="0.000584" res="501606.4" algo="FTMS"/>
<pk mz="293.078840" i="4121815.5" sn="37.09" a="2337.28" fwhm="0.000584" res="502100.7" algo="FTMS"/>
<pk mz="293.102962" i="1245145.8" sn="9.47" a="412.66" fwhm="0.000497" res="589885.7" algo="FTMS"/>
<pk mz="293.114224" i="1026970.8" sn="7.37" a="408.20" fwhm="0.000546" res="537134.2" algo="FTMS"/>
<pk mz="293.116073" i="1639770.9" sn="13.26" a="644.80" fwhm="0.000499" res="587315.9" algo="FTMS"/>
<pk mz="293.175807" i="34604256.0" sn="329.81" a="18441.13" fwhm="0.000538" res="545377.0" algo="FTMS"/>
<pk mz="293.179177" i="16375009.0" sn="154.76" a="8915.41" fwhm="0.000543" res="539595.9" algo="FTMS"/>
<pk mz="293.413458" i="1016886.1" sn="7.27" a="470.46" fwhm="0.000578" res="507381.5" algo="FTMS"/>
<pk mz="294.061904" i="1217587.1" sn="9.20" a="477.56" fwhm="0.000514" res="572272.5" algo="FTMS"/>
<pk mz="294.081553" i="25392438.0" sn="241.35" a="6147.88" fwhm="0.000224" res="1315505.6" algo="FTMS"/>
<pk mz="294.082174" i="251065648.0" z="-1" sn="2408.49" a="133738.89" fwhm="0.000532" res="552709.8" algo="FTMS" component_name="D" deconvoluted_molecular_mass="294.082328" deconvoluted_isotopic_mass="294.082357"/>
<pk mz="294.179197" i="5807422.5" sn="53.28" a="3146.39" fwhm="0.000537" res="547921.2" algo="FTMS"/>
<pk mz="294.182589" i="2522174.8" sn="21.73" a="1228.19" fwhm="0.000569" res="516865.2" algo="FTMS"/>
<pk mz="295.009481" i="1026449.2" sn="7.37" a="344.89" fwhm="0.000439" res="672218.0" algo="FTMS"/>
<pk mz="295.045912" i="2004628.9" sn="16.76" a="938.63" fwhm="0.000528" res="558524.7" algo="FTMS"/>
<pk mz="295.084964" i="2739609.0" sn="23.82" a="689.97" fwhm="0.000262" res="1126071.5" algo="FTMS"/>
<pk mz="295.085576" i="17339800.0" z="-1" sn="164.02" a="9391.37" fwhm="0.000534" res="552100.6" algo="FTMS" component_name="D" deconvoluted_molecular_mass="294.082328" deconvoluted_isotopic_mass="295.085761"/>
<pk mz="295.095371" i="1186458.0" sn="8.90" a="314.44" fwhm="0.000420" res="702972.3" algo="FTMS"/>
<pk mz="295.118644" i="1031964.4" sn="7.42" a="296.82" fwhm="0.000431" res="684723.7" algo="FTMS"/>
<pk mz="295.182587" i="1023906.9" sn="7.34" a="391.20" fwhm="0.000485" res="608917.3" algo="FTMS"/>
<pk mz="296.086466" i="3765250.5" z="-1" sn="33.66" a="1719.33" fwhm="0.000488" res="606386.2" algo="FTMS" component_name="D" deconvoluted_molecular_mass="294.082328" deconvoluted_isotopic_mass="296.086652"/>
<pk mz="296.859022" i="1122776.3" sn="8.25" a="333.70" fwhm="0.000457" res="649699.3" algo="FTMS"/>
<pk mz="297.025204" i="2565739.0" sn="22.05" a="1293.14" fwhm="0.000564" res="526528.3" algo="FTMS"/>
<pk mz="297.061644" i="2554991.3" sn="21.95" a="1177.43" fwhm="0.000521" res="570704.5" algo="FTMS"/>
<pk mz="297.097959" i="2720627.5" sn="23.53" a="1225.80" fwhm="0.000516" res="576044.7" algo="FTMS"/>
<pk mz="297.152330" i="4966009.5" sn="45.00" a="1563.44" fwhm="0.000326" res="912413.8" algo="FTMS"/>
<pk mz="297.152958" i="51811960.0" z="-1" sn="492.88" a="29083.29" fwhm="0.000555" res="535425.5" algo="FTMS" component_name="V" deconvoluted_molecular_mass="297.153154" deconvoluted_isotopic_mass="297.153146"/>
<pk mz="297.170778" i="1378555.8" sn="10.70" a="590.29" fwhm="0.000538" res="551911.5" algo="FTMS"/>
<pk mz="298.020411" i="1022175.4" sn="7.29" a="380.94" fwhm="0.000534" res="558501.4" algo="FTMS"/>
<pk mz="298.032659" i="14391009.0" sn="135.11" a="7794.50" fwhm="0.000549" res="542860.0" algo="FTMS"/>
<pk mz="298.064922" i="1531364.8" sn="12.16" a="658.01" fwhm="0.000502" res="594225.6" algo="FTMS"/>
<pk mz="298.156353" i="8880880.0" z="-1" sn="82.42" a="4688.29" fwhm="0.000545" res="546964.6" algo="FTMS" component_name="V" deconvoluted_molecular_mass="297.153154" deconvoluted_isotopic_mass="298.156543"/>
<pk mz="299.036141" i="1548764.0" sn="12.32" a="724.60" fwhm="0.000570" res="524813.3" algo="FTMS"/>
<pk mz="299.040823" i="1879644.6" sn="15.49" a="748.15" fwhm="0.000501" res="596383.0" algo="FTMS"/>
<pk mz="299.077237" i="4270945.0" sn="38.35" a="2262.09" fwhm="0.000558" res="536182.2" algo="FTMS"/>
<pk mz="299.113623" i="4234085.5" sn="38.00" a="2182.31" fwhm="0.000564" res="530438.7" algo="FTMS"/>
<pk mz="299.148769" i="2471786.3" sn="21.15" a="1219.31" fwhm="0.000540" res="554348.8" algo="FTMS"/>
<pk mz="299.150027" i="3358570.3" sn="29.63" a="1677.28" fwhm="0.000542" res="552177.1" algo="FTMS"/>
<pk mz="299.186400" i="1593966.9" sn="12.75" a="558.16" fwhm="0.000442" res="676616.4" algo="FTMS"/>
<pk mz="299.222787" i="1518963.5" sn="12.04" a="556.78" fwhm="0.000463" res="645766.8" algo="FTMS"/>
<pk mz="300.029735" i="4090843.3" sn="36.63" a="2027.97" fwhm="0.000528" res="568021.0" algo="FTMS"/>
<pk mz="300.071726" i="1208672.8" sn="9.07" a="496.87" fwhm="0.000520" res="577074.3" algo="FTMS"/>
<pk mz="300.078160" i="1499617.6" sn="11.85" a="505.79" fwhm="0.000501" res="599510.2" algo="FTMS"/>
<pk mz="300.080644" i="1263586.0" sn="9.59" a="488.08" fwhm="0.000501" res="598872.0" algo="FTMS"/>
<pk mz="301.038610" i="25778274.0" sn="243.98" a="14673.28" fwhm="0.000567" res="531044.3" algo="FTMS"/>
<pk mz="301.047615" i="1229667.3" sn="9.27" a="448.53" fwhm="0.000508" res="592251.2" algo="FTMS"/>
<pk mz="301.056529" i="1343076.5" sn="10.35" a="449.25" fwhm="0.000456" res="659795.0" algo="FTMS"/>
<pk mz="301.092898" i="3140201.5" sn="27.54" a="1501.45" fwhm="0.000529" res="569178.3" algo="FTMS"/>
<pk mz="301.129287" i="6454382.5" sn="59.22" a="3554.45" fwhm="0.000573" res="525640.0" algo="FTMS"/>
<pk mz="301.165689" i="3825779.3" sn="34.09" a="1976.54" fwhm="0.000555" res="542582.5" algo="FTMS"/>
<pk mz="301.202060" i="2674296.3" sn="23.08" a="1191.50" fwhm="0.000519" res="580897.2" algo="FTMS"/>
<pk mz="302.041965" i="2648045.3" sn="22.73" a="1268.57" fwhm="0.000536" res="563675.7" algo="FTMS"/>
<pk mz="302.048376" i="1033326.2" sn="7.36" a="509.62" fwhm="0.000633" res="477183.1" algo="FTMS"/>
<pk mz="302.066181" i="3700464.8" sn="32.74" a="1870.73" fwhm="0.000542" res="557257.4" algo="FTMS"/>
<pk mz="302.087255" i="1102963.6" sn="8.02" a="418.54" fwhm="0.000515" res="586357.9" algo="FTMS"/>
<pk mz="302.088171" i="1193971.8" sn="8.89" a="557.10" fwhm="0.000607" res="498083.5" algo="FTMS"/>
<pk mz="302.135782" i="1443322.5" sn="11.26" a="608.98" fwhm="0.000535" res="564759.6" algo="FTMS"/>
<pk mz="303.002906" i="1760375.5" sn="14.28" a="740.32" fwhm="0.000501" res="604723.3" algo="FTMS"/>
<pk mz="303.051010" i="1415678.5" sn="10.99" a="595.12" fwhm="0.000556" res="545020.5" algo="FTMS"/>
<pk mz="303.072187" i="1401985.6" sn="10.86" a="511.96" fwhm="0.000487" res="622486.7" algo="FTMS"/>
<pk mz="303.099604" i="4267909.5" sn="38.14" a="2154.97" fwhm="0.000546" res="554771.9" algo="FTMS"/>
<pk mz="303.108574" i="4146055.0" sn="36.98" a="2211.30" fwhm="0.000566" res="535941.6" algo="FTMS"/>
<pk mz="303.144938" i="3469708.3" sn="30.54" a="1711.73" fwhm="0.000556" res="545680.2" algo="FTMS"/>
<pk mz="303.181325" i="1451921.6" sn="11.34" a="478.14" fwhm="0.000494" res="613294.1" algo="FTMS"/>
<pk mz="303.217742" i="1800855.0" sn="14.66" a="834.14" fwhm="0.000547" res="553878.7" algo="FTMS"/>
<pk mz="304.039154" i="1073553.6" sn="7.74" a="487.69" fwhm="0.000579" res="525086.6" algo="FTMS"/>
<pk mz="304.046325" i="1137554.8" sn="8.35" a="364.31" fwhm="0.000443" res="685974.0" algo="FTMS"/>
<pk mz="304.063241" i="1042197.3" sn="7.44" a="323.22" fwhm="0.000416" res="730157.8" algo="FTMS"/>
<pk mz="304.066582" i="6653462.0" sn="60.84" a="3670.23" fwhm="0.000552" res="551344.5" algo="FTMS"/>
<pk mz="305.030263" i="1580457.9" sn="12.56" a="636.55" fwhm="0.000532" res="573700.5" algo="FTMS"/>
<pk mz="305.041776" i="1241259.8" sn="9.33" a="383.63" fwhm="0.000411" res="742825.2" algo="FTMS"/>
<pk mz="305.042500" i="4420780.0" sn="39.59" a="2211.72" fwhm="0.000534" res="571394.9" algo="FTMS"/>
<pk mz="305.066708" i="1257519.6" sn="9.49" a="455.19" fwhm="0.000510" res="597630.8" algo="FTMS"/>
<pk mz="305.070067" i="1046832.1" sn="7.48" a="400.35" fwhm="0.000539" res="566103.8" algo="FTMS"/>
<pk mz="305.078841" i="1116977.5" sn="8.15" a="451.25" fwhm="0.000519" res="588279.6" algo="FTMS"/>
<pk mz="305.115279" i="1206071.1" sn="9.00" a="465.38" fwhm="0.000527" res="578960.2" algo="FTMS"/>
<pk mz="305.116146" i="1100983.4" sn="8.00" a="365.77" fwhm="0.000488" res="625264.4" algo="FTMS"/>
<pk mz="305.160535" i="1287870.3" sn="9.78" a="563.32" fwhm="0.000551" res="553418.1" algo="FTMS"/>
<pk mz="305.188832" i="1067970.8" sn="7.68" a="345.16" fwhm="0.000539" res="566037.7" algo="FTMS"/>
<pk mz="305.867679" i="1004846.2" sn="7.08" a="446.65" fwhm="0.000618" res="494611.0" algo="FTMS"/>
<pk mz="305.998998" i="5413699.0" sn="49.04" a="2833.82" fwhm="0.000557" res="549417.3" algo="FTMS"/>
<pk mz="306.045829" i="2154314.8" sn="18.02" a="1096.76" fwhm="0.000571" res="535952.9" algo="FTMS"/>
<pk mz="306.082215" i="3298128.5" sn="28.91" a="1813.17" fwhm="0.000585" res="522983.5" algo="FTMS"/>
<pk mz="306.184158" i="1567585.0" sn="12.44" a="669.21" fwhm="0.000557" res="549284.3" algo="FTMS"/>
<pk mz="306.879814" i="1465810.4" sn="11.47" a="588.32" fwhm="0.000493" res="622605.8" algo="FTMS"/>
<pk mz="307.009494" i="1971943.8" sn="16.28" a="936.55" fwhm="0.000552" res="555952.8" algo="FTMS"/>
<pk mz="307.040388" i="2282476.8" sn="19.24" a="1117.51" fwhm="0.000552" res="556697.7" algo="FTMS"/>
<pk mz="307.045943" i="2179565.8" sn="18.26" a="956.72" fwhm="0.000528" res="581209.4" algo="FTMS"/>
<pk mz="307.082251" i="1461747.8" sn="11.43" a="524.33" fwhm="0.000450" res="682474.9" algo="FTMS"/>
<pk mz="307.085590" i="1116404.3" sn="8.14" a="528.03" fwhm="0.000634" res="484543.4" algo="FTMS"/>
<pk mz="307.095368" i="1811957.9" sn="14.76" a="794.28" fwhm="0.000549" res="559083.3" algo="FTMS"/>
<pk mz="307.131794" i="1329659.9" sn="10.17" a="549.28" fwhm="0.000555" res="553474.6" algo="FTMS"/>
<pk mz="307.158459" i="1217664.4" sn="9.06" a="584.93" fwhm="0.000613" res="501116.9" algo="FTMS"/>
<pk mz="307.194187" i="1032646.3" sn="7.31" a="443.76" fwhm="0.000645" res="476636.0" algo="FTMS"/>
<pk mz="307.975100" i="1317129.1" sn="10.00" a="531.78" fwhm="0.000542" res="567735.0" algo="FTMS"/>
<pk mz="307.996016" i="1751948.6" sn="14.12" a="826.18" fwhm="0.000552" res="558315.7" algo="FTMS"/>
<pk mz="308.041165" i="1259412.3" sn="9.46" a="509.02" fwhm="0.000544" res="565815.1" algo="FTMS"/>
<pk mz="308.061489" i="1714839.8" sn="13.77" a="728.58" fwhm="0.000540" res="570741.6" algo="FTMS"/>
<pk mz="308.097852" i="2251678.0" sn="18.86" a="1088.75" fwhm="0.000563" res="547069.5" algo="FTMS"/>
<pk mz="308.098782" i="1013790.1" sn="7.13" a="423.23" fwhm="0.000586" res="525791.9" algo="FTMS"/>
<pk mz="309.025142" i="2160445.0" sn="17.99" a="950.95" fwhm="0.000506" res="611040.4" algo="FTMS"/>
<pk mz="309.061562" i="2293315.5" sn="19.25" a="1109.26" fwhm="0.000553" res="559337.6" algo="FTMS"/>
<pk mz="309.098008" i="1420361.8" sn="10.98" a="647.87" fwhm="0.000605" res="510494.2" algo="FTMS"/>
<pk mz="309.111020" i="2141260.0" sn="17.81" a="935.41" fwhm="0.000532" res="581311.8" algo="FTMS"/>
<pk mz="309.134367" i="1169104.1" sn="8.60" a="426.62" fwhm="0.000553" res="558952.2" algo="FTMS"/>
<pk mz="309.152989" i="1782099.4" sn="14.41" a="895.43" fwhm="0.000577" res="536185.7" algo="FTMS"/>
<pk mz="309.170809" i="2000214.5" sn="16.47" a="851.57" fwhm="0.000523" res="590768.0" algo="FTMS"/>
<pk mz="309.174134" i="3497303.0" sn="30.65" a="1794.72" fwhm="0.000576" res="536297.5" algo="FTMS"/>
<pk mz="309.207149" i="1037532.8" sn="7.35" a="454.32" fwhm="0.000610" res="507205.2" algo="FTMS"/>
<pk mz="309.955977" i="1354464.5" sn="10.35" a="454.61" fwhm="0.000465" res="666624.9" algo="FTMS"/>
<pk mz="310.056827" i="1168114.4" sn="8.59" a="366.99" fwhm="0.000457" res="678999.4" algo="FTMS"/>
<pk mz="311.040769" i="1824419.4" sn="14.80" a="977.73" fwhm="0.000652" res="477295.0" algo="FTMS"/>
<pk mz="311.077228" i="3049130.0" sn="26.41" a="1514.56" fwhm="0.000554" res="561821.8" algo="FTMS"/>
<pk mz="311.113636" i="2919600.5" sn="25.18" a="1390.28" fwhm="0.000531" res="585843.4" algo="FTMS"/>
<pk mz="311.132274" i="1070260.0" sn="7.66" a="442.36" fwhm="0.000557" res="558931.7" algo="FTMS"/>
<pk mz="311.150046" i="2959543.3" sn="25.56" a="1413.39" fwhm="0.000534" res="582422.5" algo="FTMS"/>
<pk mz="311.167902" i="21520058.0" sn="201.38" a="5492.02" fwhm="0.000224" res="1386524.8" algo="FTMS"/>
<pk mz="311.168592" i="229113536.0" z="-1" sn="2167.97" a="136176.36" fwhm="0.000595" res="523327.8" algo="FTMS" component_name="F" deconvoluted_molecular_mass="311.168808" deconvoluted_isotopic_mass="311.168801"/>
<pk mz="311.222834" i="2035652.5" sn="16.80" a="936.38" fwhm="0.000544" res="571591.8" algo="FTMS"/>
<pk mz="311.953823" i="1374282.9" sn="10.54" a="518.33" fwhm="0.000500" res="623857.1" algo="FTMS"/>
<pk mz="312.048313" i="28254044.0" sn="265.18" a="17352.13" fwhm="0.000609" res="512692.6" algo="FTMS"/>
<pk mz="312.168013" i="1910898.6" sn="15.62" a="961.89" fwhm="0.000570" res="547479.6" algo="FTMS"/>
<pk mz="312.171976" i="36831092.0" z="-1" sn="346.43" a="22621.02" fwhm="0.000610" res="511896.7" algo="FTMS" component_name="F" deconvoluted_molecular_mass="311.168808" deconvoluted_isotopic_mass="312.172187"/>
<pk mz="312.972704" i="1117321.5" sn="8.06" a="571.42" fwhm="0.000758" res="412704.4" algo="FTMS"/>
<pk mz="313.051614" i="2050840.4" sn="16.86" a="935.61" fwhm="0.000563" res="556062.4" algo="FTMS"/>
<pk mz="313.056505" i="2568985.3" sn="21.75" a="1317.72" fwhm="0.000558" res="560926.7" algo="FTMS"/>
<pk mz="313.092862" i="3565088.3" sn="31.14" a="1868.89" fwhm="0.000575" res="544069.9" algo="FTMS"/>
<pk mz="313.129278" i="5710887.0" sn="51.37" a="3346.39" fwhm="0.000600" res="522090.1" algo="FTMS"/>
<pk mz="313.157669" i="1450412.5" sn="11.20" a="656.70" fwhm="0.000606" res="516650.9" algo="FTMS"/>
<pk mz="313.164450" i="8413230.0" sn="76.85" a="4810.99" fwhm="0.000591" res="530295.0" algo="FTMS"/>
<pk mz="313.165673" i="3293742.0" sn="28.58" a="1884.87" fwhm="0.000587" res="533119.5" algo="FTMS"/>
<pk mz="313.175341" i="3451951.8" z="-1" sn="30.07" a="1783.90" fwhm="0.000572" res="547073.1" algo="FTMS" component_name="F" deconvoluted_molecular_mass="311.168808" deconvoluted_isotopic_mass="313.175553"/>
<pk mz="313.238441" i="2933819.8" sn="25.19" a="1566.84" fwhm="0.000576" res="543858.6" algo="FTMS"/>
<pk mz="314.045364" i="8642774.0" sn="79.01" a="5164.19" fwhm="0.000600" res="523776.1" algo="FTMS"/>
<pk mz="314.059808" i="1163224.9" sn="8.49" a="729.44" fwhm="0.000761" res="412464.3" algo="FTMS"/>
<pk mz="314.167781" i="1457901.8" sn="11.27" a="656.70" fwhm="0.000546" res="575782.6" algo="FTMS"/>
<pk mz="314.218626" i="1043191.6" sn="7.36" a="439.04" fwhm="0.000651" res="482463.8" algo="FTMS"/>
<pk mz="314.241762" i="1024252.1" sn="7.18" a="403.95" fwhm="0.000586" res="536222.3" algo="FTMS"/>
<pk mz="314.734005" i="1031067.7" sn="7.25" a="634.41" fwhm="0.000958" res="328570.3" algo="FTMS"/>
<pk mz="315.048699" i="1022105.2" sn="7.16" a="551.21" fwhm="0.000801" res="393356.6" algo="FTMS"/>
<pk mz="315.054329" i="1938074.4" sn="15.80" a="882.24" fwhm="0.000532" res="592006.2" algo="FTMS"/>
<pk mz="315.072160" i="1494429.8" sn="11.61" a="595.11" fwhm="0.000525" res="600631.3" algo="FTMS"/>
<pk mz="315.087398" i="1011744.8" sn="7.06" a="381.91" fwhm="0.000582" res="541188.3" algo="FTMS"/>
<pk mz="315.108563" i="3861925.0" sn="33.93" a="2108.43" fwhm="0.000602" res="523095.5" algo="FTMS"/>
<pk mz="315.119710" i="1106727.1" sn="7.96" a="335.14" fwhm="0.000510" res="617531.9" algo="FTMS"/>
<pk mz="315.144933" i="4703660.0" sn="41.87" a="2590.04" fwhm="0.000577" res="545828.4" algo="FTMS"/>
<pk mz="315.181326" i="3707827.3" sn="32.48" a="2108.64" fwhm="0.000608" res="518117.9" algo="FTMS"/>
<pk mz="315.217707" i="2463418.5" sn="20.75" a="1216.83" fwhm="0.000576" res="547058.7" algo="FTMS"/>
<pk mz="316.151421" i="1798771.4" sn="14.48" a="849.87" fwhm="0.000619" res="511013.1" algo="FTMS"/>
<pk mz="317.030211" i="1142180.1" sn="8.29" a="381.67" fwhm="0.000555" res="571279.7" algo="FTMS"/>
<pk mz="317.033535" i="1092772.8" sn="7.82" a="369.44" fwhm="0.000500" res="634489.5" algo="FTMS"/>
<pk mz="317.041664" i="1016358.4" sn="7.10" a="398.28" fwhm="0.000561" res="565239.3" algo="FTMS"/>
<pk mz="317.087814" i="1818159.8" sn="14.66" a="895.83" fwhm="0.000630" res="503450.4" algo="FTMS"/>
<pk mz="317.124190" i="4668727.0" sn="41.54" a="2580.81" fwhm="0.000603" res="525632.1" algo="FTMS"/>
<pk mz="317.160550" i="3436862.5" sn="29.92" a="2004.68" fwhm="0.000632" res="501468.7" algo="FTMS"/>
<pk mz="317.196955" i="1355077.9" sn="10.30" a="547.37" fwhm="0.000551" res="575911.0" algo="FTMS"/>
<pk mz="317.233356" i="1336397.3" sn="10.12" a="688.63" fwhm="0.000613" res="517783.0" algo="FTMS"/>
<pk mz="317.517076" i="1032839.0" sn="7.26" a="485.83" fwhm="0.000631" res="503402.0" algo="FTMS"/>
<pk mz="318.025515" i="1159919.0" sn="8.45" a="445.22" fwhm="0.000557" res="571306.0" algo="FTMS"/>
<pk mz="318.045816" i="5477363.0" sn="49.16" a="3214.08" fwhm="0.000616" res="516279.2" algo="FTMS"/>
<pk mz="318.061863" i="1045110.5" sn="7.37" a="373.93" fwhm="0.000499" res="637852.0" algo="FTMS"/>
<pk mz="318.082226" i="2416378.8" sn="20.30" a="1276.41" fwhm="0.000596" res="533291.7" algo="FTMS"/>
<pk mz="318.119451" i="1573378.4" sn="12.35" a="717.37" fwhm="0.000563" res="564875.8" algo="FTMS"/>
<pk mz="319.009619" i="1321658.5" sn="9.93" a="650.49" fwhm="0.000670" res="476199.1" algo="FTMS"/>
<pk mz="319.036804" i="2598592.3" sn="21.91" a="1405.23" fwhm="0.000610" res="522792.5" algo="FTMS"/>
<pk mz="319.042891" i="3043521.5" sn="26.08" a="1863.48" fwhm="0.000676" res="472098.6" algo="FTMS"/>
<pk mz="319.049156" i="334857408.0" z="-1" sn="3138.76" a="209896.41" fwhm="0.000630" res="506324.7" algo="FTMS" component_name="C" deconvoluted_molecular_mass="319.049329" deconvoluted_isotopic_mass="319.049378"/>
<pk mz="319.058124" i="6828228.5" sn="61.58" a="3994.03" fwhm="0.000611" res="522367.0" algo="FTMS"/>
<pk mz="319.093670" i="1069132.0" sn="7.56" a="541.52" fwhm="0.000686" res="465207.6" algo="FTMS"/>
<pk mz="319.094577" i="1134540.3" sn="8.17" a="480.74" fwhm="0.000557" res="572862.7" algo="FTMS"/>
<pk mz="319.103418" i="1167438.0" sn="8.48" a="500.02" fwhm="0.000545" res="585327.5" algo="FTMS"/>
<pk mz="319.130878" i="2152659.8" sn="17.72" a="1080.08" fwhm="0.000578" res="552206.8" algo="FTMS"/>
<pk mz="319.139877" i="1660629.6" sn="13.11" a="839.14" fwhm="0.000593" res="537817.8" algo="FTMS"/>
<pk mz="319.240915" i="5498090.5" sn="49.11" a="3217.15" fwhm="0.000622" res="513455.9" algo="FTMS"/>
<pk mz="320.014603" i="12279181.0" sn="112.72" a="7766.10" fwhm="0.000643" res="498069.1" algo="FTMS"/>
<pk mz="320.052532" i="24065430.0" z="-1" sn="223.28" a="15954.40" fwhm="0.000642" res="498649.3" algo="FTMS" component_name="C" deconvoluted_molecular_mass="319.049329" deconvoluted_isotopic_mass="320.052755"/>
<pk mz="320.061446" i="2099351.0" sn="17.22" a="1122.71" fwhm="0.000594" res="538611.2" algo="FTMS"/>
<pk mz="320.135109" i="1964710.5" sn="15.96" a="1134.38" fwhm="0.000627" res="510257.4" algo="FTMS"/>
<pk mz="320.244268" i="1013181.6" sn="7.03" a="332.82" fwhm="0.000491" res="652351.1" algo="FTMS"/>
<pk mz="321.009144" i="2250848.0" sn="18.64" a="1218.52" fwhm="0.000609" res="527113.6" algo="FTMS"/>
<pk mz="321.017938" i="1103073.9" sn="7.87" a="545.90" fwhm="0.000649" res="494920.2" algo="FTMS"/>
<pk mz="321.025192" i="1730659.5" sn="13.76" a="693.65" fwhm="0.000506" res="633851.4" algo="FTMS"/>
<pk mz="321.029689" i="1039140.4" sn="7.27" a="498.00" fwhm="0.000768" res="418121.9" algo="FTMS"/>
<pk mz="321.053430" i="6204009.5" z="-1" sn="55.72" a="3782.30" fwhm="0.000631" res="508926.6" algo="FTMS" component_name="C" deconvoluted_molecular_mass="319.049329" deconvoluted_isotopic_mass="321.053655"/>
<pk mz="321.056030" i="1408618.0" sn="10.74" a="647.74" fwhm="0.000563" res="570561.8" algo="FTMS"/>
<pk mz="321.061562" i="1710699.3" sn="13.57" a="815.69" fwhm="0.000591" res="543260.8" algo="FTMS"/>
<pk mz="321.064828" i="1442539.9" sn="11.06" a="714.75" fwhm="0.000627" res="511754.5" algo="FTMS"/>
<pk mz="321.109113" i="1370229.4" sn="10.38" a="727.00" fwhm="0.000646" res="497371.2" algo="FTMS"/>
<pk mz="321.111026" i="1659253.8" sn="13.09" a="776.73" fwhm="0.000559" res="574644.2" algo="FTMS"/>
<pk mz="321.134457" i="1147386.8" sn="8.29" a="607.84" fwhm="0.000583" res="550537.7" algo="FTMS"/>
<pk mz="321.147386" i="1076221.5" sn="7.62" a="314.21" fwhm="0.000530" res="606168.8" algo="FTMS"/>
<pk mz="321.183833" i="2141573.3" sn="17.61" a="1168.26" fwhm="0.000623" res="515650.7" algo="FTMS"/>
<pk mz="321.210491" i="2783115.0" sn="23.63" a="1574.33" fwhm="0.000633" res="507306.7" algo="FTMS"/>
<pk mz="321.237993" i="1765008.9" sn="14.08" a="885.45" fwhm="0.000621" res="517423.7" algo="FTMS"/>
<pk mz="322.011683" i="4128055.3" sn="36.25" a="2443.81" fwhm="0.000612" res="526372.4" algo="FTMS"/>
<pk mz="322.056805" i="1635392.9" z="-1" sn="12.86" a="860.19" fwhm="0.000614" res="524530.5" algo="FTMS" component_name="C" deconvoluted_molecular_mass="319.049329" deconvoluted_isotopic_mass="322.057032"/>
<pk mz="322.077117" i="1465029.4" sn="11.27" a="837.93" fwhm="0.000662" res="486681.3" algo="FTMS"/>
<pk mz="322.093353" i="1010632.8" sn="7.00" a="447.80" fwhm="0.000617" res="522138.8" algo="FTMS"/>
<pk mz="322.106309" i="1395019.6" sn="10.61" a="609.50" fwhm="0.000572" res="563189.9" algo="FTMS"/>
<pk mz="323.004470" i="1041678.6" sn="7.29" a="289.30" fwhm="0.000478" res="676167.0" algo="FTMS"/>
<pk mz="323.007096" i="2711567.3" sn="22.96" a="1515.66" fwhm="0.000635" res="508993.2" algo="FTMS"/>
<pk mz="323.040890" i="2683670.5" sn="22.70" a="1504.22" fwhm="0.000626" res="515923.2" algo="FTMS"/>
<pk mz="323.077253" i="2227742.5" sn="18.42" a="1103.96" fwhm="0.000580" res="557103.2" algo="FTMS"/>
<pk mz="323.090327" i="1850913.4" sn="14.88" a="953.18" fwhm="0.000609" res="530560.3" algo="FTMS"/>
<pk mz="323.113625" i="1727270.4" sn="13.72" a="862.23" fwhm="0.000556" res="581605.5" algo="FTMS"/>
<pk mz="323.126713" i="1736745.3" sn="13.81" a="699.78" fwhm="0.000493" res="655052.0" algo="FTMS"/>
<pk mz="323.168597" i="1710898.4" sn="13.57" a="757.90" fwhm="0.000578" res="558878.7" algo="FTMS"/>
<pk mz="323.189780" i="1118647.0" sn="8.01" a="471.33" fwhm="0.000551" res="586241.5" algo="FTMS"/>
<pk mz="324.072514" i="1353720.8" sn="10.22" a="616.10" fwhm="0.000618" res="524567.2" algo="FTMS"/>
<pk mz="324.305256" i="1107308.1" sn="7.91" a="584.09" fwhm="0.000795" res="408035.7" algo="FTMS"/>
<pk mz="325.020114" i="1383882.5" sn="10.45" a="610.52" fwhm="0.000587" res="553966.2" algo="FTMS"/>
<pk mz="325.051658" i="7599569.5" sn="68.45" a="4854.76" fwhm="0.000659" res="493339.7" algo="FTMS"/>
<pk mz="325.056529" i="2044626.6" sn="16.61" a="1108.17" fwhm="0.000599" res="542746.2" algo="FTMS"/>
<pk mz="325.092895" i="2723290.8" sn="22.95" a="1417.08" fwhm="0.000589" res="551747.8" algo="FTMS"/>
<pk mz="325.105926" i="1254109.6" sn="9.23" a="614.52" fwhm="0.000663" res="490657.8" algo="FTMS"/>
<pk mz="325.129326" i="2270946.8" sn="18.72" a="1153.44" fwhm="0.000607" res="535232.2" algo="FTMS"/>
<pk mz="325.147895" i="2329319.0" sn="19.27" a="1380.74" fwhm="0.000649" res="501136.2" algo="FTMS"/>
<pk mz="325.165628" i="1241578.9" sn="9.12" a="444.07" fwhm="0.000523" res="621656.7" algo="FTMS"/>
<pk mz="325.171452" i="1733356.3" sn="13.71" a="930.37" fwhm="0.000654" res="496888.5" algo="FTMS"/>
<pk mz="325.184276" i="232229360.0" z="-1" sn="2164.84" a="157025.80" fwhm="0.000660" res="492735.0" algo="FTMS" component_name="E" deconvoluted_molecular_mass="325.184513" deconvoluted_isotopic_mass="325.184507"/>
<pk mz="325.202069" i="1268979.0" sn="9.37" a="509.05" fwhm="0.000549" res="592712.8" algo="FTMS"/>
<pk mz="325.211905" i="1059701.3" sn="7.42" a="609.48" fwhm="0.000948" res="342909.7" algo="FTMS"/>
<pk mz="326.051669" i="1062704.9" sn="7.45" a="485.43" fwhm="0.000659" res="494975.1" algo="FTMS"/>
<pk mz="326.088186" i="1114169.0" sn="7.93" a="597.41" fwhm="0.000858" res="380061.0" algo="FTMS"/>
<pk mz="326.187649" i="40086224.0" z="-1" sn="371.64" a="27198.73" fwhm="0.000667" res="488721.8" algo="FTMS" component_name="E" deconvoluted_molecular_mass="325.184513" deconvoluted_isotopic_mass="326.187882"/>
<pk mz="327.035761" i="1515406.4" sn="11.67" a="695.98" fwhm="0.000579" res="565289.0" algo="FTMS"/>
<pk mz="327.072117" i="2658198.5" sn="22.33" a="1526.10" fwhm="0.000623" res="525323.2" algo="FTMS"/>
<pk mz="327.108552" i="3612062.8" sn="31.24" a="2052.27" fwhm="0.000622" res="525617.0" algo="FTMS"/>
<pk mz="327.144931" i="4070823.0" sn="35.52" a="2516.07" fwhm="0.000637" res="513373.4" algo="FTMS"/>
<pk mz="327.163526" i="2845355.3" sn="24.08" a="1674.42" fwhm="0.000667" res="490169.7" algo="FTMS"/>
<pk mz="327.180065" i="8339375.0" sn="75.35" a="5318.15" fwhm="0.000657" res="498013.2" algo="FTMS"/>
<pk mz="327.181281" i="2827439.3" sn="23.91" a="1617.33" fwhm="0.000660" res="496017.6" algo="FTMS"/>
<pk mz="327.188554" i="1540272.9" sn="11.90" a="849.40" fwhm="0.000691" res="473684.8" algo="FTMS"/>
<pk mz="327.191015" i="3518385.5" z="-1" sn="30.36" a="2069.05" fwhm="0.000653" res="500967.3" algo="FTMS" component_name="E" deconvoluted_molecular_mass="325.184513" deconvoluted_isotopic_mass="327.191250"/>
<pk mz="327.217666" i="2716599.5" sn="22.88" a="1453.31" fwhm="0.000612" res="534501.3" algo="FTMS"/>
<pk mz="328.031025" i="1015920.0" sn="7.00" a="451.21" fwhm="0.000662" res="495767.8" algo="FTMS"/>
<pk mz="328.039139" i="1021553.8" sn="7.06" a="399.58" fwhm="0.000552" res="594444.0" algo="FTMS"/>
<pk mz="328.067437" i="1029752.3" sn="7.13" a="478.61" fwhm="0.000648" res="506070.2" algo="FTMS"/>
<pk mz="328.075551" i="1557114.1" sn="12.06" a="729.23" fwhm="0.000587" res="558801.6" algo="FTMS"/>
<pk mz="328.080487" i="1024379.3" sn="7.08" a="382.52" fwhm="0.000539" res="608849.8" algo="FTMS"/>
<pk mz="328.163370" i="1021454.1" sn="7.06" a="633.96" fwhm="0.000878" res="373740.9" algo="FTMS"/>
<pk mz="328.183443" i="2012818.6" sn="16.31" a="923.79" fwhm="0.000557" res="588691.7" algo="FTMS"/>
<pk mz="328.341747" i="1106550.8" sn="7.85" a="735.45" fwhm="0.000832" res="394791.4" algo="FTMS"/>
<pk mz="329.030311" i="1144660.1" sn="8.20" a="472.99" fwhm="0.000531" res="620120.1" algo="FTMS"/>
<pk mz="329.051453" i="1870424.9" sn="14.98" a="967.28" fwhm="0.000619" res="531917.5" algo="FTMS"/>
<pk mz="329.124166" i="4611433.5" sn="40.56" a="2844.42" fwhm="0.000649" res="507436.5" algo="FTMS"/>
<pk mz="329.151756" i="4492656.0" sn="39.45" a="1590.15" fwhm="0.000399" res="824246.6" algo="FTMS"/>
<pk mz="329.152534" i="34520432.0" sn="319.69" a="22959.77" fwhm="0.000666" res="494419.5" algo="FTMS"/>
<pk mz="329.160586" i="6347122.0" sn="56.76" a="4166.48" fwhm="0.000674" res="488594.6" algo="FTMS"/>
<pk mz="329.197012" i="2440570.3" sn="20.30" a="1437.67" fwhm="0.000684" res="481492.8" algo="FTMS"/>
<pk mz="329.232610" i="1712002.4" sn="13.50" a="521.79" fwhm="0.000388" res="849050.9" algo="FTMS"/>
<pk mz="329.233369" i="8352130.5" sn="75.47" a="5115.28" fwhm="0.000630" res="522232.0" algo="FTMS"/>
<pk mz="330.058877" i="1679424.3" sn="13.19" a="765.04" fwhm="0.000556" res="593794.5" algo="FTMS"/>
<pk mz="330.155834" i="6500950.5" sn="58.19" a="4290.58" fwhm="0.000687" res="480402.5" algo="FTMS"/>
<pk mz="330.164032" i="1486936.5" sn="11.40" a="777.07" fwhm="0.000646" res="511385.2" algo="FTMS"/>
<pk mz="330.167016" i="1709657.3" sn="13.47" a="961.39" fwhm="0.000683" res="483140.5" algo="FTMS"/>
<pk mz="330.236770" i="1895273.3" sn="15.21" a="1043.51" fwhm="0.000686" res="481590.3" algo="FTMS"/>
<pk mz="331.046015" i="1762340.3" sn="13.89" a="1143.16" fwhm="0.000723" res="457816.6" algo="FTMS"/>
<pk mz="331.049086" i="1520164.9" sn="11.64" a="693.51" fwhm="0.000602" res="550072.8" algo="FTMS"/>
<pk mz="331.067067" i="1446185.1" sn="10.96" a="702.92" fwhm="0.000598" res="553183.3" algo="FTMS"/>
<pk mz="331.082440" i="1087404.6" sn="7.62" a="491.95" fwhm="0.000610" res="542894.9" algo="FTMS"/>
<pk mz="331.094542" i="1092655.5" sn="7.67" a="570.64" fwhm="0.000673" res="492168.7" algo="FTMS"/>
<pk mz="331.103438" i="3041841.5" sn="25.77" a="2177.01" fwhm="0.000752" res="440026.9" algo="FTMS"/>
<pk mz="331.122472" i="1030965.9" sn="7.10" a="540.19" fwhm="0.000932" res="355389.9" algo="FTMS"/>
<pk mz="331.139849" i="5906234.0" sn="52.36" a="3985.26" fwhm="0.000696" res="475753.2" algo="FTMS"/>
<pk mz="331.149564" i="10334012.0" sn="93.46" a="6757.01" fwhm="0.000674" res="491017.9" algo="FTMS"/>
<pk mz="331.176237" i="3501378.5" sn="30.03" a="1952.42" fwhm="0.000611" res="542273.3" algo="FTMS"/>
<pk mz="331.204681" i="1271881.0" sn="9.34" a="515.64" fwhm="0.000590" res="561774.5" algo="FTMS"/>
<pk mz="331.212596" i="1445706.8" sn="10.95" a="700.63" fwhm="0.000583" res="568020.3" algo="FTMS"/>
<pk mz="331.248990" i="2347347.3" sn="19.32" a="1319.72" fwhm="0.000651" res="509179.8" algo="FTMS"/>
<pk mz="332.055878" i="1038350.5" sn="7.17" a="369.37" fwhm="0.000517" res="642871.3" algo="FTMS"/>
<pk mz="332.061482" i="2537743.8" sn="21.09" a="1484.70" fwhm="0.000664" res="499896.8" algo="FTMS"/>
<pk mz="332.077601" i="1042323.6" sn="7.20" a="395.14" fwhm="0.000519" res="640201.8" algo="FTMS"/>
<pk mz="332.098685" i="1112856.5" sn="7.86" a="573.49" fwhm="0.000696" res="477410.6" algo="FTMS"/>
<pk mz="332.143176" i="1190434.9" sn="8.58" a="627.14" fwhm="0.000730" res="455150.3" algo="FTMS"/>
<pk mz="332.152909" i="1464357.1" sn="11.12" a="666.15" fwhm="0.000574" res="578982.3" algo="FTMS"/>
<pk mz="332.173917" i="1982762.0" sn="15.93" a="1078.87" fwhm="0.000629" res="527936.6" algo="FTMS"/>
<pk mz="333.025153" i="1932528.4" sn="15.47" a="912.96" fwhm="0.000592" res="562080.4" algo="FTMS"/>
<pk mz="333.057925" i="1309944.0" sn="9.69" a="795.00" fwhm="0.000815" res="408831.9" algo="FTMS"/>
<pk mz="333.064819" i="118575352.0" z="-1" sn="1098.27" a="83836.31" fwhm="0.000692" res="481092.2" algo="FTMS" component_name="M" deconvoluted_molecular_mass="333.064998" deconvoluted_isotopic_mass="333.065064"/>
<pk mz="333.071544" i="1045883.2" sn="7.24" a="519.01" fwhm="0.000921" res="361700.0" algo="FTMS"/>
<pk mz="333.073759" i="3109627.8" sn="26.39" a="2057.44" fwhm="0.000701" res="475434.7" algo="FTMS"/>
<pk mz="333.098061" i="1069057.4" sn="7.45" a="513.00" fwhm="0.000598" res="557402.8" algo="FTMS"/>
<pk mz="333.111040" i="4992772.5" sn="43.87" a="3649.43" fwhm="0.000725" res="459158.5" algo="FTMS"/>
<pk mz="333.119194" i="1549958.4" sn="11.91" a="844.13" fwhm="0.000714" res="466261.9" algo="FTMS"/>
<pk mz="333.147361" i="1207948.9" sn="8.74" a="697.04" fwhm="0.000943" res="353450.8" algo="FTMS"/>
<pk mz="333.155465" i="2012686.8" sn="16.21" a="1155.09" fwhm="0.000687" res="485173.1" algo="FTMS"/>
<pk mz="333.220090" i="1579549.9" sn="12.19" a="809.30" fwhm="0.000623" res="534470.8" algo="FTMS"/>
<pk mz="334.056836" i="2633185.5" sn="21.97" a="1548.54" fwhm="0.000674" res="495679.1" algo="FTMS"/>
<pk mz="334.068197" i="10128868.0" z="-1" sn="91.55" a="7150.23" fwhm="0.000702" res="476199.8" algo="FTMS" component_name="M" deconvoluted_molecular_mass="333.064998" deconvoluted_isotopic_mass="334.068443"/>
<pk mz="334.078101" i="1118310.6" sn="7.91" a="679.17" fwhm="0.000853" res="391685.2" algo="FTMS"/>
<pk mz="334.114384" i="2002415.1" sn="16.11" a="1222.42" fwhm="0.000713" res="468429.2" algo="FTMS"/>
<pk mz="334.150773" i="1116407.6" sn="7.89" a="511.87" fwhm="0.000586" res="570522.6" algo="FTMS"/>
<pk mz="334.988420" i="1328572.0" sn="9.86" a="516.31" fwhm="0.000529" res="633306.0" algo="FTMS"/>
<pk mz="335.029133" i="1173573.6" sn="8.42" a="600.58" fwhm="0.000768" res="436402.3" algo="FTMS"/>
<pk mz="335.040852" i="2567880.3" sn="21.36" a="1688.05" fwhm="0.000728" res="460483.1" algo="FTMS"/>
<pk mz="335.044071" i="2414537.0" sn="19.94" a="1333.35" fwhm="0.000662" res="505801.8" algo="FTMS"/>
<pk mz="335.052075" i="1793995.0" sn="14.18" a="938.61" fwhm="0.000667" res="502273.7" algo="FTMS"/>
<pk mz="335.069109" i="2404303.0" z="-1" sn="19.84" a="1458.06" fwhm="0.000655" res="511276.8" algo="FTMS" component_name="M" deconvoluted_molecular_mass="333.064998" deconvoluted_isotopic_mass="335.069357"/>
<pk mz="335.077236" i="2256337.0" sn="18.47" a="1300.31" fwhm="0.000685" res="489048.4" algo="FTMS"/>
<pk mz="335.080522" i="1427409.6" sn="10.77" a="822.95" fwhm="0.000701" res="477808.4" algo="FTMS"/>
<pk mz="335.090347" i="1636820.0" sn="12.72" a="870.85" fwhm="0.000642" res="521935.4" algo="FTMS"/>
<pk mz="335.108009" i="1332440.1" sn="9.89" a="668.74" fwhm="0.000621" res="539773.5" algo="FTMS"/>
<pk mz="335.113643" i="1444825.5" sn="10.93" a="811.16" fwhm="0.000676" res="495998.5" algo="FTMS"/>
<pk mz="335.126672" i="3299548.5" sn="28.15" a="2192.22" fwhm="0.000726" res="461534.1" algo="FTMS"/>
<pk mz="335.162978" i="1228133.0" sn="8.92" a="769.08" fwhm="0.000796" res="421250.6" algo="FTMS"/>
<pk mz="336.036185" i="1233074.4" sn="8.97" a="669.54" fwhm="0.000794" res="423280.3" algo="FTMS"/>
<pk mz="336.072490" i="1375418.9" z="-1" sn="10.29" a="722.55" fwhm="0.000653" res="514548.2" algo="FTMS" component_name="M" deconvoluted_molecular_mass="333.064998" deconvoluted_isotopic_mass="336.072740"/>
<pk mz="336.129916" i="1051464.4" sn="7.28" a="402.78" fwhm="0.000602" res="558523.7" algo="FTMS"/>
<pk mz="336.986396" i="1838482.1" sn="14.58" a="1045.43" fwhm="0.000686" res="491562.1" algo="FTMS"/>
<pk mz="337.020176" i="1871258.1" sn="14.89" a="944.95" fwhm="0.000604" res="558372.2" algo="FTMS"/>
<pk mz="337.058960" i="3841187.3" sn="33.18" a="1024.96" fwhm="0.000261" res="1291667.2" algo="FTMS"/>
<pk mz="337.059761" i="35812516.0" sn="329.97" a="25690.50" fwhm="0.000700" res="481693.6" algo="FTMS"/>
<pk mz="337.092917" i="2617259.3" sn="21.69" a="1714.23" fwhm="0.000745" res="452480.9" algo="FTMS"/>
<pk mz="337.105975" i="2327726.3" sn="19.01" a="1342.80" fwhm="0.000695" res="484829.7" algo="FTMS"/>
<pk mz="337.123943" i="1175858.5" sn="8.38" a="630.40" fwhm="0.000902" res="373883.1" algo="FTMS"/>
<pk mz="337.129254" i="2153651.8" sn="17.41" a="1228.53" fwhm="0.000688" res="490336.8" algo="FTMS"/>
<pk mz="337.142371" i="2458806.8" sn="20.22" a="1595.26" fwhm="0.000700" res="481679.7" algo="FTMS"/>
<pk mz="337.178766" i="1497023.5" sn="11.35" a="853.39" fwhm="0.000713" res="473078.5" algo="FTMS"/>
<pk mz="337.184324" i="1656512.8" sn="12.82" a="1036.30" fwhm="0.000767" res="439577.5" algo="FTMS"/>
<pk mz="337.205436" i="2414021.8" sn="19.81" a="1438.30" fwhm="0.000703" res="479386.0" algo="FTMS"/>
<pk mz="337.936222" i="1215858.1" sn="8.75" a="562.79" fwhm="0.000648" res="521130.3" algo="FTMS"/>
<pk mz="338.051788" i="1104013.4" sn="7.72" a="474.28" fwhm="0.000560" res="603490.1" algo="FTMS"/>
<pk mz="338.063144" i="3068304.0" sn="25.85" a="1893.42" fwhm="0.000685" res="493457.7" algo="FTMS"/>
<pk mz="338.887339" i="1667666.5" sn="12.92" a="816.76" fwhm="0.000612" res="553694.7" algo="FTMS"/>
<pk mz="339.035808" i="2109301.5" sn="16.99" a="1114.75" fwhm="0.000623" res="544406.5" algo="FTMS"/>
<pk mz="339.064003" i="1244668.1" sn="9.01" a="594.51" fwhm="0.000654" res="518109.7" algo="FTMS"/>
<pk mz="339.072194" i="2589822.0" sn="21.43" a="1564.26" fwhm="0.000686" res="494288.1" algo="FTMS"/>
<pk mz="339.108542" i="2860166.8" sn="23.92" a="1661.23" fwhm="0.000658" res="515449.1" algo="FTMS"/>
<pk mz="339.119744" i="1082889.4" sn="7.52" a="602.70" fwhm="0.000750" res="452027.0" algo="FTMS"/>
<pk mz="339.121594" i="1837705.8" sn="14.49" a="1010.40" fwhm="0.000670" res="505957.1" algo="FTMS"/>
<pk mz="339.144945" i="1974671.3" sn="15.75" a="1267.73" fwhm="0.000723" res="468853.3" algo="FTMS"/>
<pk mz="339.157962" i="1588626.4" sn="12.19" a="950.87" fwhm="0.000709" res="478160.4" algo="FTMS"/>
<pk mz="339.163533" i="2242451.8" sn="18.22" a="1210.95" fwhm="0.000642" res="528141.8" algo="FTMS"/>
<pk mz="339.181258" i="1273495.9" sn="9.28" a="512.68" fwhm="0.000554" res="612746.9" algo="FTMS"/>
<pk mz="339.199926" i="103454368.0" z="-1" sn="952.28" a="75528.92" fwhm="0.000719" res="472079.4" algo="FTMS" component_name="N" deconvoluted_molecular_mass="339.200187" deconvoluted_isotopic_mass="339.200181"/>
<pk mz="339.936721" i="1593162.1" sn="12.23" a="778.42" fwhm="0.000625" res="543569.8" algo="FTMS"/>
<pk mz="340.067322" i="1324264.9" sn="9.75" a="633.20" fwhm="0.000694" res="489677.9" algo="FTMS"/>
<pk mz="340.075475" i="1059050.9" sn="7.30" a="444.49" fwhm="0.000588" res="578071.0" algo="FTMS"/>
<pk mz="340.203302" i="19763080.0" z="-1" sn="179.91" a="14909.50" fwhm="0.000737" res="461368.1" algo="FTMS" component_name="N" deconvoluted_molecular_mass="339.200187" deconvoluted_isotopic_mass="340.203559"/>
<pk mz="340.885271" i="2628137.8" sn="21.78" a="1437.61" fwhm="0.000640" res="532971.3" algo="FTMS"/>
<pk mz="341.031221" i="1847884.3" sn="14.58" a="1219.48" fwhm="0.000819" res="416185.6" algo="FTMS"/>
<pk mz="341.051462" i="2288721.0" sn="18.65" a="1198.23" fwhm="0.000611" res="558013.1" algo="FTMS"/>
<pk mz="341.087808" i="4267609.5" sn="36.91" a="2732.54" fwhm="0.000694" res="491824.7" algo="FTMS"/>
<pk mz="341.124206" i="3593826.3" sn="30.69" a="2230.23" fwhm="0.000682" res="500035.9" algo="FTMS"/>
<pk mz="341.160559" i="3906154.8" sn="33.57" a="2680.97" fwhm="0.000716" res="476403.7" algo="FTMS"/>
<pk mz="341.179223" i="4217967.0" sn="36.45" a="2805.72" fwhm="0.000712" res="479305.9" algo="FTMS"/>
<pk mz="341.195739" i="4955251.0" sn="43.25" a="3412.34" fwhm="0.000735" res="463980.3" algo="FTMS"/>
<pk mz="341.196967" i="2570867.3" sn="21.25" a="1513.61" fwhm="0.000703" res="485291.5" algo="FTMS"/>
<pk mz="341.206646" i="2235253.5" z="-1" sn="18.15" a="1355.57" fwhm="0.000682" res="500130.3" algo="FTMS" component_name="N" deconvoluted_molecular_mass="339.200187" deconvoluted_isotopic_mass="341.206904"/>
<pk mz="341.233374" i="1261819.9" sn="9.17" a="649.40" fwhm="0.000668" res="510720.2" algo="FTMS"/>
<pk mz="341.409035" i="1076901.3" sn="7.46" a="495.29" fwhm="0.000673" res="507159.9" algo="FTMS"/>
<pk mz="341.933820" i="1196960.9" sn="8.57" a="658.89" fwhm="0.000710" res="481906.6" algo="FTMS"/>
<pk mz="341.982162" i="17457452.0" sn="158.63" a="12916.75" fwhm="0.000741" res="461544.3" algo="FTMS"/>
<pk mz="342.082884" i="1029187.9" sn="7.02" a="530.80" fwhm="0.000768" res="445196.7" algo="FTMS"/>
<pk mz="342.091109" i="1169733.9" sn="8.32" a="528.51" fwhm="0.000688" res="497435.5" algo="FTMS"/>
<pk mz="342.096055" i="1497031.0" sn="11.34" a="891.38" fwhm="0.000744" res="459644.6" algo="FTMS"/>
<pk mz="342.167043" i="1918039.8" sn="15.22" a="975.74" fwhm="0.000653" res="523652.6" algo="FTMS"/>
<pk mz="342.761087" i="1074787.5" sn="7.44" a="635.80" fwhm="0.000799" res="428816.0" algo="FTMS"/>
<pk mz="342.883121" i="1944064.1" sn="15.46" a="1266.57" fwhm="0.000772" res="443911.6" algo="FTMS"/>
<pk mz="342.985488" i="1236504.3" sn="8.93" a="520.26" fwhm="0.000592" res="579382.4" algo="FTMS"/>
<pk mz="343.030670" i="1328290.8" sn="9.78" a="803.19" fwhm="0.000737" res="465729.3" algo="FTMS"/>
<pk mz="343.045892" i="1184422.4" sn="8.45" a="530.24" fwhm="0.000670" res="511899.7" algo="FTMS"/>
<pk mz="343.067068" i="2313515.3" sn="18.87" a="1336.24" fwhm="0.000695" res="493515.4" algo="FTMS"/>
<pk mz="343.103478" i="4634676.0" sn="40.29" a="3230.05" fwhm="0.000753" res="455708.8" algo="FTMS"/>
<pk mz="343.114643" i="1029878.5" sn="7.02" a="581.57" fwhm="0.000962" res="356588.5" algo="FTMS"/>
<pk mz="343.139853" i="5275196.5" sn="46.20" a="3664.21" fwhm="0.000718" res="477635.9" algo="FTMS"/>
<pk mz="343.168162" i="10601027.0" sn="95.35" a="7901.11" fwhm="0.000743" res="461696.4" algo="FTMS"/>
<pk mz="343.176231" i="5080645.0" sn="44.41" a="3411.75" fwhm="0.000720" res="476431.4" algo="FTMS"/>
<pk mz="343.212635" i="2880589.5" sn="24.10" a="1800.01" fwhm="0.000689" res="497848.1" algo="FTMS"/>
<pk mz="343.248987" i="1883734.1" sn="14.90" a="1194.74" fwhm="0.000737" res="465661.2" algo="FTMS"/>
<pk mz="343.980129" i="17099522.0" sn="154.00" a="12549.48" fwhm="0.000738" res="466261.6" algo="FTMS"/>
<pk mz="344.061501" i="2206996.8" sn="17.73" a="1492.79" fwhm="0.000723" res="476135.4" algo="FTMS"/>
<pk mz="344.070426" i="1259798.8" sn="9.07" a="647.49" fwhm="0.000683" res="503916.9" algo="FTMS"/>
<pk mz="344.074545" i="15833880.0" sn="142.42" a="11909.01" fwhm="0.000758" res="454194.5" algo="FTMS"/>
<pk mz="344.106751" i="1057823.3" sn="7.22" a="526.17" fwhm="0.000798" res="430988.0" algo="FTMS"/>
<pk mz="344.135111" i="1591333.9" sn="12.10" a="996.55" fwhm="0.000763" res="451323.7" algo="FTMS"/>
<pk mz="344.143191" i="1086887.8" sn="7.48" a="535.13" fwhm="0.000721" res="477501.6" algo="FTMS"/>
<pk mz="344.171546" i="2134830.5" sn="17.07" a="1299.01" fwhm="0.000698" res="493135.0" algo="FTMS"/>
<pk mz="344.182697" i="2024241.0" sn="16.06" a="1112.19" fwhm="0.000664" res="518423.2" algo="FTMS"/>
<pk mz="344.758985" i="1886135.9" sn="14.79" a="1034.86" fwhm="0.000656" res="525449.4" algo="FTMS"/>
<pk mz="345.025340" i="1334518.1" sn="9.75" a="688.52" fwhm="0.000735" res="469647.5" algo="FTMS"/>
<pk mz="345.061562" i="1360382.6" sn="9.98" a="785.10" fwhm="0.000781" res="441623.1" algo="FTMS"/>
<pk mz="345.064877" i="5042175.5" sn="43.67" a="3549.82" fwhm="0.000737" res="468445.5" algo="FTMS"/>
<pk mz="345.077994" i="1733122.5" sn="13.39" a="1078.49" fwhm="0.000730" res="472654.7" algo="FTMS"/>
<pk mz="345.082758" i="2122243.5" sn="16.95" a="1293.87" fwhm="0.000726" res="475129.0" algo="FTMS"/>
<pk mz="345.119097" i="4216844.0" sn="36.12" a="3082.78" fwhm="0.000761" res="453284.9" algo="FTMS"/>
<pk mz="345.130224" i="1920270.6" sn="15.11" a="1203.72" fwhm="0.000896" res="385305.5" algo="FTMS"/>
<pk mz="345.147420" i="1543698.6" sn="11.66" a="800.20" fwhm="0.000669" res="515972.0" algo="FTMS"/>
<pk mz="345.155496" i="6716436.5" sn="58.99" a="4887.66" fwhm="0.000765" res="451147.8" algo="FTMS"/>
<pk mz="345.165196" i="3224598.8" sn="27.04" a="2027.26" fwhm="0.000674" res="512386.1" algo="FTMS"/>
<pk mz="345.191862" i="2407197.0" sn="19.56" a="1487.69" fwhm="0.000709" res="486912.3" algo="FTMS"/>
<pk mz="345.228242" i="1948453.5" sn="15.36" a="1133.04" fwhm="0.000671" res="514352.7" algo="FTMS"/>
<pk mz="346.056783" i="1428710.6" sn="10.61" a="717.82" fwhm="0.000652" res="530473.9" algo="FTMS"/>
<pk mz="346.071598" i="4502762.0" sn="38.73" a="3128.39" fwhm="0.000718" res="482011.5" algo="FTMS"/>
<pk mz="346.077328" i="1298411.4" sn="9.41" a="694.69" fwhm="0.000765" res="452245.5" algo="FTMS"/>
<pk mz="346.150894" i="1529852.5" sn="11.53" a="1217.66" fwhm="0.000884" res="391590.2" algo="FTMS"/>
<pk mz="346.161990" i="1429759.1" sn="10.62" a="739.57" fwhm="0.000655" res="528304.6" algo="FTMS"/>
<pk mz="346.756914" i="1346185.3" sn="9.85" a="612.16" fwhm="0.000614" res="564869.1" algo="FTMS"/>
<pk mz="347.040913" i="1947339.1" sn="15.35" a="1111.01" fwhm="0.000681" res="509353.4" algo="FTMS"/>
<pk mz="347.077215" i="2364115.5" sn="19.16" a="1389.66" fwhm="0.000697" res="497633.2" algo="FTMS"/>
<pk mz="347.080485" i="6191572.5" sn="54.19" a="4572.36" fwhm="0.000753" res="461141.1" algo="FTMS"/>
<pk mz="347.088448" i="1393878.1" sn="10.29" a="772.95" fwhm="0.000696" res="498652.7" algo="FTMS"/>
<pk mz="347.090261" i="2238166.5" sn="18.01" a="1539.82" fwhm="0.000783" res="443524.7" algo="FTMS"/>
<pk mz="347.098402" i="1366744.5" sn="10.04" a="645.43" fwhm="0.000662" res="524200.6" algo="FTMS"/>
<pk mz="347.113686" i="1668828.0" sn="12.80" a="914.67" fwhm="0.000715" res="485766.3" algo="FTMS"/>
<pk mz="347.126729" i="1820383.0" sn="14.19" a="1302.84" fwhm="0.000816" res="425563.6" algo="FTMS"/>
<pk mz="347.134742" i="2853344.8" sn="23.64" a="1848.66" fwhm="0.000734" res="472903.1" algo="FTMS"/>
<pk mz="347.171129" i="2216681.3" sn="17.81" a="1415.60" fwhm="0.000719" res="482962.8" algo="FTMS"/>
<pk mz="347.199401" i="1277295.9" sn="9.22" a="937.57" fwhm="0.001023" res="339380.3" algo="FTMS"/>
<pk mz="348.036151" i="1115057.3" sn="7.73" a="451.89" fwhm="0.000578" res="602522.7" algo="FTMS"/>
<pk mz="348.072449" i="1726393.6" sn="13.33" a="1050.99" fwhm="0.000776" res="448283.4" algo="FTMS"/>
<pk mz="348.083848" i="1215932.3" sn="8.66" a="548.12" fwhm="0.000666" res="522298.4" algo="FTMS"/>
<pk mz="348.093573" i="2106302.5" sn="16.80" a="1544.17" fwhm="0.000975" res="357040.4" algo="FTMS"/>
<pk mz="348.130068" i="1897926.9" sn="14.90" a="1084.80" fwhm="0.000662" res="526193.0" algo="FTMS"/>
<pk mz="348.166391" i="1300943.3" sn="9.43" a="784.48" fwhm="0.000760" res="457891.2" algo="FTMS"/>
<pk mz="349.020105" i="1896339.9" sn="14.88" a="1135.45" fwhm="0.000725" res="481249.1" algo="FTMS"/>
<pk mz="349.055122" i="2850204.0" sn="23.61" a="2165.98" fwhm="0.000795" res="439043.6" algo="FTMS"/>
<pk mz="349.056547" i="2147228.3" sn="17.17" a="1367.05" fwhm="0.000737" res="473371.9" algo="FTMS"/>
<pk mz="349.059759" i="4802973.0" sn="41.48" a="3465.92" fwhm="0.000769" res="454073.1" algo="FTMS"/>
<pk mz="349.067767" i="1195806.8" sn="8.47" a="656.09" fwhm="0.000829" res="421115.6" algo="FTMS"/>
<pk mz="349.092945" i="2634148.5" sn="21.63" a="1695.21" fwhm="0.000742" res="470258.8" algo="FTMS"/>
<pk mz="349.105963" i="28573608.0" sn="258.98" a="23228.68" fwhm="0.000780" res="447586.5" algo="FTMS"/>
<pk mz="349.129216" i="2091692.9" sn="16.67" a="1241.17" fwhm="0.000697" res="500951.5" algo="FTMS"/>
<pk mz="349.142369" i="3098544.0" sn="25.88" a="2059.23" fwhm="0.000723" res="482591.2" algo="FTMS"/>
<pk mz="349.150489" i="1123761.8" sn="7.81" a="480.48" fwhm="0.000617" res="565432.2" algo="FTMS"/>
<pk mz="349.178781" i="1346488.3" sn="9.85" a="735.27" fwhm="0.000691" res="505213.6" algo="FTMS"/>
<pk mz="349.215157" i="3020736.8" sn="25.17" a="1877.49" fwhm="0.000677" res="515502.9" algo="FTMS"/>
<pk mz="350.051720" i="1688064.5" sn="12.97" a="1316.53" fwhm="0.000948" res="369186.5" algo="FTMS"/>
<pk mz="350.063196" i="1167235.1" sn="8.21" a="656.70" fwhm="0.000800" res="437583.4" algo="FTMS"/>
<pk mz="350.072058" i="6822021.0" sn="59.95" a="5289.61" fwhm="0.000781" res="448150.9" algo="FTMS"/>
<pk mz="350.088182" i="1223304.8" sn="8.72" a="414.29" fwhm="0.000624" res="561119.6" algo="FTMS"/>
<pk mz="350.109298" i="5335181.5" sn="46.34" a="4244.93" fwhm="0.000785" res="445944.6" algo="FTMS"/>
<pk mz="351.035791" i="2322273.3" sn="18.61" a="1427.26" fwhm="0.000690" res="508435.2" algo="FTMS"/>
<pk mz="351.052115" i="1115493.0" sn="7.66" a="589.86" fwhm="0.000702" res="500429.7" algo="FTMS"/>
<pk mz="351.060467" i="2818407.0" sn="23.11" a="1961.19" fwhm="0.000791" res="443576.7" algo="FTMS"/>
<pk mz="351.067793" i="3443560.5" sn="28.78" a="2445.71" fwhm="0.000794" res="442404.8" algo="FTMS"/>
<pk mz="351.075348" i="368124256.0" z="-1" sn="3336.40" a="285046.25" fwhm="0.000769" res="456670.6" algo="FTMS" component_name="B" deconvoluted_molecular_mass="351.075583" deconvoluted_isotopic_mass="351.075624"/>
<pk mz="351.103008" i="8791409.0" sn="77.28" a="6735.68" fwhm="0.000780" res="450265.5" algo="FTMS"/>
<pk mz="351.108548" i="3629938.0" sn="30.47" a="2438.12" fwhm="0.000743" res="472580.3" algo="FTMS"/>
<pk mz="351.121612" i="3213685.0" sn="26.69" a="2205.02" fwhm="0.000760" res="462182.4" algo="FTMS"/>
<pk mz="351.144971" i="1468026.3" sn="10.86" a="840.02" fwhm="0.000728" res="482431.8" algo="FTMS"/>
<pk mz="351.157967" i="2436477.3" sn="19.64" a="1634.80" fwhm="0.000771" res="455643.2" algo="FTMS"/>
<pk mz="351.194387" i="1439621.5" sn="10.60" a="716.69" fwhm="0.000673" res="522015.6" algo="FTMS"/>
<pk mz="351.221095" i="3468683.5" sn="29.01" a="2435.51" fwhm="0.000771" res="455588.5" algo="FTMS"/>
<pk mz="351.230849" i="1322125.8" sn="9.54" a="609.49" fwhm="0.000656" res="535607.6" algo="FTMS"/>
<pk mz="352.030968" i="1054531.9" sn="7.11" a="588.62" fwhm="0.000758" res="464559.9" algo="FTMS"/>
<pk mz="352.040857" i="2831942.0" sn="23.23" a="1754.71" fwhm="0.000725" res="485734.6" algo="FTMS"/>
<pk mz="352.067370" i="1320652.1" sn="9.52" a="676.79" fwhm="0.000743" res="473817.8" algo="FTMS"/>
<pk mz="352.071050" i="1139661.0" sn="7.88" a="657.04" fwhm="0.000769" res="457702.4" algo="FTMS"/>
<pk mz="352.078766" i="28283470.0" z="-1" sn="254.07" a="22616.26" fwhm="0.000792" res="444785.0" algo="FTMS" component_name="B" deconvoluted_molecular_mass="351.075583" deconvoluted_isotopic_mass="352.079044"/>
<pk mz="352.103833" i="1063124.4" sn="7.19" a="591.16" fwhm="0.000833" res="422728.4" algo="FTMS"/>
<pk mz="352.106414" i="1560405.0" sn="11.70" a="904.33" fwhm="0.000747" res="471487.3" algo="FTMS"/>
<pk mz="353.051398" i="3600683.3" sn="30.20" a="2398.93" fwhm="0.000733" res="481361.2" algo="FTMS"/>
<pk mz="353.079641" i="6277937.5" z="-1" sn="54.48" a="5101.26" fwhm="0.000816" res="432738.4" algo="FTMS" component_name="B" deconvoluted_molecular_mass="351.075583" deconvoluted_isotopic_mass="353.079921"/>
<pk mz="353.082167" i="1420594.3" sn="10.43" a="712.42" fwhm="0.000667" res="529630.3" algo="FTMS"/>
<pk mz="353.087807" i="3973427.5" sn="33.58" a="3199.96" fwhm="0.000846" res="417598.4" algo="FTMS"/>
<pk mz="353.099137" i="1371958.1" sn="9.98" a="632.13" fwhm="0.000614" res="575213.9" algo="FTMS"/>
<pk mz="353.100852" i="1223862.5" sn="8.64" a="720.59" fwhm="0.000767" res="460403.6" algo="FTMS"/>
<pk mz="353.124217" i="3637051.8" sn="30.53" a="2919.27" fwhm="0.000854" res="413540.2" algo="FTMS"/>
<pk mz="353.137253" i="2691902.8" sn="21.96" a="1732.13" fwhm="0.000734" res="481017.0" algo="FTMS"/>
<pk mz="353.160535" i="2144068.0" sn="16.99" a="1219.59" fwhm="0.000666" res="529948.4" algo="FTMS"/>
<pk mz="353.200305" i="3341133.0" sn="27.84" a="2177.53" fwhm="0.000722" res="489499.5" algo="FTMS"/>
<pk mz="353.210088" i="1823055.3" sn="14.08" a="1327.81" fwhm="0.000847" res="416867.0" algo="FTMS"/>
<pk mz="353.215616" i="1492048.5" sn="11.07" a="993.52" fwhm="0.000807" res="437959.5" algo="FTMS"/>
<pk mz="354.046720" i="1260300.3" sn="8.97" a="662.57" fwhm="0.000682" res="519461.0" algo="FTMS"/>
<pk mz="354.054763" i="1051278.1" sn="7.07" a="527.99" fwhm="0.000778" res="455050.6" algo="FTMS"/>
<pk mz="354.083030" i="1689364.5" z="-1" sn="12.86" a="881.63" fwhm="0.000659" res="537161.4" algo="FTMS" component_name="B" deconvoluted_molecular_mass="351.075583" deconvoluted_isotopic_mass="354.083312"/>
<pk mz="355.030659" i="1377513.9" sn="10.03" a="729.04" fwhm="0.000681" res="521454.9" algo="FTMS"/>
<pk mz="355.067073" i="3996914.3" sn="33.79" a="2792.79" fwhm="0.000764" res="464743.2" algo="FTMS"/>
<pk mz="355.103424" i="3873530.3" sn="32.67" a="2552.95" fwhm="0.000720" res="493393.6" algo="FTMS"/>
<pk mz="355.139842" i="4348674.5" sn="36.98" a="3144.30" fwhm="0.000788" res="450864.8" algo="FTMS"/>
<pk mz="355.152969" i="1319685.5" sn="9.51" a="777.92" fwhm="0.000735" res="483109.9" algo="FTMS"/>
<pk mz="355.158475" i="1721350.8" sn="13.15" a="1100.90" fwhm="0.000801" res="443311.2" algo="FTMS"/>
<pk mz="355.176207" i="3731210.8" sn="31.38" a="2769.27" fwhm="0.000786" res="451805.7" algo="FTMS"/>
<pk mz="355.194906" i="1506318.9" sn="11.20" a="901.90" fwhm="0.000739" res="480561.1" algo="FTMS"/>
<pk mz="355.212596" i="2249746.8" sn="17.94" a="1521.03" fwhm="0.000775" res="458180.9" algo="FTMS"/>
<pk mz="356.171444" i="1706986.0" sn="13.02" a="1007.58" fwhm="0.000720" res="494893.1" algo="FTMS"/>
<pk mz="356.990251" i="1973409.4" sn="15.43" a="1212.22" fwhm="0.000764" res="466961.4" algo="FTMS"/>
<pk mz="357.025257" i="1110441.1" sn="7.60" a="526.02" fwhm="0.000654" res="545669.9" algo="FTMS"/>
<pk mz="357.046387" i="1988525.9" sn="15.57" a="1317.43" fwhm="0.000773" res="462067.2" algo="FTMS"/>
<pk mz="357.082768" i="2728118.0" sn="22.28" a="1751.00" fwhm="0.000751" res="475663.8" algo="FTMS"/>
<pk mz="357.119120" i="3966142.3" sn="33.50" a="2973.82" fwhm="0.000796" res="448717.4" algo="FTMS"/>
<pk mz="357.130378" i="2575040.8" sn="20.89" a="1701.97" fwhm="0.000754" res="473402.1" algo="FTMS"/>
<pk mz="357.155522" i="4947654.5" sn="42.41" a="3421.96" fwhm="0.000746" res="478790.8" algo="FTMS"/>
<pk mz="357.191897" i="4296910.5" sn="36.50" a="3137.52" fwhm="0.000786" res="454577.1" algo="FTMS"/>
<pk mz="357.228259" i="2217686.5" sn="17.65" a="1503.73" fwhm="0.000803" res="445083.7" algo="FTMS"/>
<pk mz="357.995842" i="1355393.8" sn="9.73" a="671.47" fwhm="0.000686" res="521506.5" algo="FTMS"/>
<pk mz="358.198360" i="3009455.0" sn="24.60" a="2122.62" fwhm="0.000799" res="448321.4" algo="FTMS"/>
<pk mz="359.041682" i="1078058.6" sn="7.24" a="626.26" fwhm="0.000942" res="381108.5" algo="FTMS"/>
<pk mz="359.062021" i="1332335.1" sn="9.53" a="585.85" fwhm="0.000633" res="567639.9" algo="FTMS"/>
<pk mz="359.077217" i="1482610.5" sn="10.88" a="843.04" fwhm="0.000712" res="504013.1" algo="FTMS"/>
<pk mz="359.080473" i="2070643.3" sn="16.16" a="1190.11" fwhm="0.000745" res="482281.0" algo="FTMS"/>
<pk mz="359.088504" i="1254005.0" sn="8.82" a="725.23" fwhm="0.000701" res="512133.5" algo="FTMS"/>
<pk mz="359.098391" i="2660471.3" sn="21.46" a="1754.54" fwhm="0.000765" res="469666.5" algo="FTMS"/>
<pk mz="359.113641" i="1126266.6" sn="7.67" a="742.74" fwhm="0.000913" res="393137.9" algo="FTMS"/>
<pk mz="359.134766" i="4598911.5" sn="38.88" a="3278.20" fwhm="0.000767" res="468195.0" algo="FTMS"/>
<pk mz="359.171119" i="5396615.5" sn="46.05" a="3953.75" fwhm="0.000770" res="466300.8" algo="FTMS"/>
<pk mz="359.207528" i="3259535.5" sn="26.85" a="2480.64" fwhm="0.000819" res="438634.2" algo="FTMS"/>
<pk mz="359.243840" i="1208215.5" sn="8.41" a="801.81" fwhm="0.000814" res="441140.3" algo="FTMS"/>
<pk mz="360.092780" i="1649747.9" sn="12.38" a="1147.44" fwhm="0.000887" res="405783.3" algo="FTMS"/>
<pk mz="360.130010" i="1067740.1" sn="7.15" a="478.00" fwhm="0.000675" res="533137.6" algo="FTMS"/>
<pk mz="360.141064" i="1242462.6" sn="8.72" a="597.11" fwhm="0.000696" res="517270.5" algo="FTMS"/>
<pk mz="360.166408" i="1199076.3" sn="8.33" a="685.23" fwhm="0.000792" res="454946.3" algo="FTMS"/>
<pk mz="361.020120" i="1303841.3" sn="9.27" a="792.71" fwhm="0.000877" res="411588.7" algo="FTMS"/>
<pk mz="361.031423" i="1954339.6" sn="15.11" a="1235.28" fwhm="0.000729" res="495459.7" algo="FTMS"/>
<pk mz="361.056555" i="2098473.3" sn="16.41" a="1514.78" fwhm="0.000819" res="440667.9" algo="FTMS"/>
<pk mz="361.059779" i="2155306.0" sn="16.92" a="1538.84" fwhm="0.000799" res="452033.3" algo="FTMS"/>
<pk mz="361.067822" i="1175595.8" sn="8.11" a="565.82" fwhm="0.000659" res="547491.1" algo="FTMS"/>
<pk mz="361.092910" i="2314801.3" sn="18.35" a="1571.65" fwhm="0.000748" res="482844.5" algo="FTMS"/>
<pk mz="361.105717" i="1188148.1" sn="8.23" a="945.36" fwhm="0.001127" res="320310.6" algo="FTMS"/>
<pk mz="361.114079" i="1390134.0" sn="10.04" a="778.68" fwhm="0.000757" res="477197.9" algo="FTMS"/>
<pk mz="361.129317" i="1934905.4" sn="14.94" a="1368.98" fwhm="0.000799" res="452030.7" algo="FTMS"/>
<pk mz="361.150423" i="3332158.0" sn="27.49" a="2471.94" fwhm="0.000816" res="442679.4" algo="FTMS"/>
<pk mz="361.186807" i="1833286.0" sn="14.02" a="1139.56" fwhm="0.000728" res="496125.0" algo="FTMS"/>
<pk mz="362.051701" i="2033925.0" sn="15.83" a="1188.88" fwhm="0.000739" res="489894.7" algo="FTMS"/>
<pk mz="362.088192" i="2307341.0" sn="18.28" a="1523.82" fwhm="0.000762" res="475438.5" algo="FTMS"/>
<pk mz="362.109166" i="1543057.6" sn="11.41" a="1080.34" fwhm="0.000999" res="362382.3" algo="FTMS"/>
<pk mz="362.145681" i="3015961.8" sn="24.65" a="2102.51" fwhm="0.000770" res="470572.4" algo="FTMS"/>
<pk mz="363.035725" i="2192349.8" sn="17.25" a="1524.60" fwhm="0.000841" res="431571.7" algo="FTMS"/>
<pk mz="363.072134" i="2775013.8" sn="22.48" a="1961.91" fwhm="0.000809" res="448828.6" algo="FTMS"/>
<pk mz="363.075429" i="2928102.5" sn="23.86" a="2249.55" fwhm="0.000833" res="435988.6" algo="FTMS"/>
<pk mz="363.083394" i="2119912.3" sn="16.60" a="1302.52" fwhm="0.000754" res="481796.2" algo="FTMS"/>
<pk mz="363.085189" i="1525992.8" sn="11.26" a="950.23" fwhm="0.000803" res="452388.1" algo="FTMS"/>
<pk mz="363.108533" i="3173357.8" sn="26.06" a="2499.02" fwhm="0.000862" res="421101.6" algo="FTMS"/>
<pk mz="363.121563" i="2483440.8" sn="19.86" a="1898.17" fwhm="0.000890" res="408119.6" algo="FTMS"/>
<pk mz="363.129388" i="1070962.5" sn="7.17" a="774.14" fwhm="0.000987" res="368048.7" algo="FTMS"/>
<pk mz="363.144896" i="1744373.9" sn="13.22" a="1182.68" fwhm="0.000817" res="444354.7" algo="FTMS"/>
<pk mz="363.158016" i="1861624.8" sn="14.27" a="1409.99" fwhm="0.000837" res="434045.6" algo="FTMS"/>
<pk mz="363.184477" i="1091966.5" sn="7.36" a="687.75" fwhm="0.000932" res="389693.9" algo="FTMS"/>
<pk mz="363.194340" i="1689088.8" sn="12.72" a="1044.86" fwhm="0.000790" res="459523.6" algo="FTMS"/>
<pk mz="364.067404" i="2145472.8" sn="16.82" a="1221.13" fwhm="0.000706" res="515540.0" algo="FTMS"/>
<pk mz="364.087715" i="3259077.0" sn="26.83" a="2600.93" fwhm="0.000847" res="429751.4" algo="FTMS"/>
<pk mz="364.103808" i="1346760.6" sn="9.65" a="735.91" fwhm="0.000665" res="547693.3" algo="FTMS"/>
<pk mz="364.124924" i="1204685.3" sn="8.37" a="814.89" fwhm="0.000852" res="427401.2" algo="FTMS"/>
<pk mz="364.161302" i="1425237.3" sn="10.35" a="1073.30" fwhm="0.000921" res="395498.5" algo="FTMS"/>
<pk mz="364.275339" i="1145966.4" sn="7.84" a="977.09" fwhm="0.001146" res="317993.7" algo="FTMS"/>
<pk mz="365.014978" i="1588624.6" sn="11.82" a="1146.75" fwhm="0.000864" res="422667.5" algo="FTMS"/>
<pk mz="365.051480" i="2955160.5" sn="24.10" a="2202.37" fwhm="0.000790" res="461960.0" algo="FTMS"/>
<pk mz="365.062633" i="1320347.0" sn="9.41" a="784.58" fwhm="0.000749" res="487219.3" algo="FTMS"/>
<pk mz="365.091045" i="126971296.0" z="-1" sn="1138.71" a="108152.55" fwhm="0.000839" res="435404.6" algo="FTMS" component_name="L" deconvoluted_molecular_mass="365.091349" deconvoluted_isotopic_mass="365.091347"/>
<pk mz="365.099067" i="1792931.0" sn="13.65" a="1436.40" fwhm="0.000933" res="391435.9" algo="FTMS"/>
<pk mz="365.100916" i="2599331.5" sn="20.90" a="1959.14" fwhm="0.000843" res="432892.1" algo="FTMS"/>
<pk mz="365.118758" i="1305511.4" sn="9.27" a="862.76" fwhm="0.000876" res="416820.8" algo="FTMS"/>
<pk mz="365.124193" i="3351976.5" sn="27.67" a="2514.67" fwhm="0.000834" res="437588.5" algo="FTMS"/>
<pk mz="365.137286" i="4553131.5" sn="38.46" a="3638.21" fwhm="0.000866" res="421467.3" algo="FTMS"/>
<pk mz="365.160578" i="1879472.5" sn="14.43" a="1181.54" fwhm="0.000740" res="493218.2" algo="FTMS"/>
<pk mz="365.173656" i="2105267.3" sn="16.46" a="1530.89" fwhm="0.000839" res="435298.5" algo="FTMS"/>
<pk mz="365.197003" i="1067832.5" sn="7.14" a="586.74" fwhm="0.000720" res="507190.7" algo="FTMS"/>
<pk mz="365.200467" i="1345977.3" sn="9.64" a="849.75" fwhm="0.000808" res="451790.5" algo="FTMS"/>
<pk mz="365.210005" i="3890107.3" sn="32.50" a="2991.98" fwhm="0.000860" res="424530.2" algo="FTMS"/>
<pk mz="365.246415" i="2602947.3" sn="20.93" a="1890.69" fwhm="0.000829" res="440321.2" algo="FTMS"/>
<pk mz="366.046749" i="1196658.5" sn="8.21" a="756.05" fwhm="0.000889" res="411636.3" algo="FTMS"/>
<pk mz="366.082996" i="1835130.5" sn="13.90" a="1064.26" fwhm="0.000774" res="472768.1" algo="FTMS"/>
<pk mz="366.094417" i="12818045.0" z="-1" sn="111.68" a="10949.64" fwhm="0.000863" res="424066.7" algo="FTMS" component_name="L" deconvoluted_molecular_mass="365.091349" deconvoluted_isotopic_mass="366.094720"/>
<pk mz="366.140623" i="1104263.1" sn="7.39" a="429.30" fwhm="0.000644" res="568648.8" algo="FTMS"/>
<pk mz="367.030713" i="2022729.6" sn="15.57" a="1248.70" fwhm="0.000728" res="503977.7" algo="FTMS"/>
<pk mz="367.067086" i="4220241.5" sn="35.13" a="3133.10" fwhm="0.000809" res="453452.4" algo="FTMS"/>
<pk mz="367.070313" i="3645778.3" sn="30.02" a="2811.63" fwhm="0.000853" res="430299.6" algo="FTMS"/>
<pk mz="367.078322" i="1283156.1" sn="8.98" a="666.76" fwhm="0.000687" res="534355.9" algo="FTMS"/>
<pk mz="367.095328" i="2846039.8" sn="22.90" a="1958.43" fwhm="0.000778" res="471572.2" algo="FTMS"/>
<pk mz="367.097682" i="1289176.3" z="-1" sn="9.04" a="803.06" fwhm="0.000872" res="420960.5" algo="FTMS" component_name="L" deconvoluted_molecular_mass="365.091349" deconvoluted_isotopic_mass="367.097987"/>
<pk mz="367.103451" i="4966233.5" sn="41.77" a="3982.28" fwhm="0.000838" res="437848.9" algo="FTMS"/>
<pk mz="367.116482" i="1692508.4" sn="12.63" a="1224.05" fwhm="0.000837" res="438416.9" algo="FTMS"/>
<pk mz="367.134243" i="1442144.3" sn="10.40" a="731.03" fwhm="0.000660" res="556184.6" algo="FTMS"/>
<pk mz="367.139845" i="4157281.5" sn="34.57" a="3091.15" fwhm="0.000834" res="440131.6" algo="FTMS"/>
<pk mz="367.152901" i="3467108.3" sn="28.43" a="2580.77" fwhm="0.000808" res="454143.5" algo="FTMS"/>
<pk mz="367.176244" i="1743721.5" sn="13.08" a="1093.61" fwhm="0.000788" res="466009.0" algo="FTMS"/>
<pk mz="367.189277" i="1087212.3" sn="7.24" a="605.08" fwhm="0.000858" res="427860.7" algo="FTMS"/>
<pk mz="367.207112" i="1564528.1" sn="11.49" a="898.79" fwhm="0.000786" res="466991.9" algo="FTMS"/>
<pk mz="367.216120" i="1643378.1" sn="12.19" a="1120.41" fwhm="0.000903" res="406784.0" algo="FTMS"/>
<pk mz="367.225720" i="2406260.3" sn="18.98" a="1651.74" fwhm="0.000799" res="459418.3" algo="FTMS"/>
<pk mz="367.243409" i="1122424.1" sn="7.55" a="571.03" fwhm="0.000716" res="512961.7" algo="FTMS"/>
<pk mz="368.062212" i="1559850.8" sn="11.44" a="1171.34" fwhm="0.000969" res="379854.2" algo="FTMS"/>
<pk mz="368.098664" i="1968434.8" sn="15.08" a="1368.20" fwhm="0.000841" res="437524.6" algo="FTMS"/>
<pk mz="368.106802" i="1237940.5" sn="8.58" a="844.62" fwhm="0.000879" res="418684.7" algo="FTMS"/>
<pk mz="368.111664" i="1170741.6" sn="7.98" a="717.87" fwhm="0.000864" res="426268.5" algo="FTMS"/>
<pk mz="368.954681" i="2064877.4" sn="15.94" a="1606.26" fwhm="0.000867" res="425576.9" algo="FTMS"/>
<pk mz="369.025196" i="1137532.8" sn="7.68" a="581.47" fwhm="0.000746" res="494411.5" algo="FTMS"/>
<pk mz="369.041532" i="7545088.0" sn="64.73" a="6496.88" fwhm="0.000875" res="421737.4" algo="FTMS"/>
<pk mz="369.046308" i="2919681.3" sn="23.55" a="1996.61" fwhm="0.000794" res="465037.2" algo="FTMS"/>
<pk mz="369.057558" i="1124355.8" sn="7.56" a="692.36" fwhm="0.000871" res="423804.4" algo="FTMS"/>
<pk mz="369.082707" i="5513481.0" sn="46.64" a="4507.26" fwhm="0.000853" res="432625.3" algo="FTMS"/>
<pk mz="369.085952" i="1227529.9" sn="8.48" a="778.54" fwhm="0.000784" res="470933.1" algo="FTMS"/>
<pk mz="369.119116" i="5438737.0" sn="45.98" a="4580.20" fwhm="0.000872" res="423356.2" algo="FTMS"/>
<pk mz="369.132186" i="1196308.0" sn="8.21" a="505.23" fwhm="0.000680" res="542942.0" algo="FTMS"/>
<pk mz="369.150053" i="1127703.9" sn="7.59" a="473.85" fwhm="0.000599" res="616554.1" algo="FTMS"/>
<pk mz="369.155503" i="4679449.0" sn="39.22" a="3912.73" fwhm="0.000878" res="420607.0" algo="FTMS"/>
<pk mz="369.191919" i="3558689.0" sn="29.24" a="2702.28" fwhm="0.000843" res="438106.4" algo="FTMS"/>
<pk mz="369.228138" i="1308968.9" sn="9.21" a="726.95" fwhm="0.000754" res="489949.1" algo="FTMS"/>
<pk mz="370.077967" i="1150817.8" sn="7.80" a="813.41" fwhm="0.000969" res="381758.7" algo="FTMS"/>
<pk mz="370.086100" i="1212515.6" sn="8.35" a="773.64" fwhm="0.000799" res="463250.1" algo="FTMS"/>
<pk mz="370.114359" i="1080809.8" sn="7.18" a="474.03" fwhm="0.000692" res="535071.0" algo="FTMS"/>
<pk mz="370.122475" i="1129067.5" sn="7.60" a="939.35" fwhm="0.001024" res="361532.8" algo="FTMS"/>
<pk mz="370.127429" i="2115564.5" sn="16.39" a="1416.29" fwhm="0.000801" res="462037.0" algo="FTMS"/>
<pk mz="371.004572" i="1062699.3" sn="7.01" a="551.55" fwhm="0.000811" res="457343.5" algo="FTMS"/>
<pk mz="371.005879" i="3444395.5" sn="28.22" a="2755.26" fwhm="0.000870" res="426345.2" algo="FTMS"/>
<pk mz="371.025598" i="1068207.9" sn="7.06" a="492.35" fwhm="0.000660" res="562321.2" algo="FTMS"/>
<pk mz="371.038562" i="2308786.8" sn="18.11" a="1749.94" fwhm="0.000880" res="421811.4" algo="FTMS"/>
<pk mz="371.040851" i="1292723.1" sn="9.06" a="782.17" fwhm="0.000788" res="470910.7" algo="FTMS"/>
<pk mz="371.062002" i="2951351.8" sn="23.83" a="2228.64" fwhm="0.000833" res="445562.3" algo="FTMS"/>
<pk mz="371.080576" i="1721787.8" sn="12.88" a="1526.14" fwhm="0.000996" res="372744.7" algo="FTMS"/>
<pk mz="371.087084" i="1154365.1" sn="7.83" a="667.36" fwhm="0.000864" res="429441.6" algo="FTMS"/>
<pk mz="371.098400" i="3952831.8" sn="32.74" a="2893.21" fwhm="0.000796" res="466302.4" algo="FTMS"/>
<pk mz="371.109560" i="1187266.1" sn="8.12" a="532.73" fwhm="0.000758" res="489606.3" algo="FTMS"/>
<pk mz="371.134737" i="4171463.5" sn="34.69" a="3363.06" fwhm="0.000849" res="437082.0" algo="FTMS"/>
<pk mz="371.145995" i="7939786.0" sn="68.24" a="6737.84" fwhm="0.000854" res="434641.5" algo="FTMS"/>
<pk mz="371.171163" i="5470927.5" sn="46.26" a="4322.43" fwhm="0.000830" res="446973.2" algo="FTMS"/>
<pk mz="371.207520" i="4380375.5" sn="36.55" a="3327.56" fwhm="0.000811" res="457932.7" algo="FTMS"/>
<pk mz="371.244007" i="1330143.3" sn="9.39" a="815.18" fwhm="0.000781" res="475060.8" algo="FTMS"/>
<pk mz="372.065458" i="1064337.6" sn="7.02" a="577.23" fwhm="0.000758" res="490553.9" algo="FTMS"/>
<pk mz="372.072434" i="1096339.1" sn="7.31" a="562.39" fwhm="0.000706" res="527040.8" algo="FTMS"/>
<pk mz="372.101725" i="1338265.5" sn="9.46" a="748.36" fwhm="0.000798" res="466129.4" algo="FTMS"/>
<pk mz="372.149404" i="1634211.9" sn="12.10" a="1058.78" fwhm="0.000798" res="466314.8" algo="FTMS"/>
<pk mz="372.174533" i="1111209.4" sn="7.44" a="568.70" fwhm="0.000733" res="507790.6" algo="FTMS"/>
<pk mz="372.213996" i="2414258.0" sn="19.04" a="1845.96" fwhm="0.000880" res="423099.7" algo="FTMS"/>
<pk mz="372.303913" i="2899909.5" sn="23.37" a="2385.02" fwhm="0.000884" res="420977.9" algo="FTMS"/>
<pk mz="372.905274" i="2172487.8" sn="16.89" a="1498.49" fwhm="0.000819" res="455186.9" algo="FTMS"/>
<pk mz="373.002893" i="1132893.0" sn="7.63" a="738.92" fwhm="0.000966" res="386001.3" algo="FTMS"/>
<pk mz="373.041163" i="1299429.4" sn="9.12" a="890.97" fwhm="0.001008" res="370046.1" algo="FTMS"/>
<pk mz="373.057372" i="3177064.8" sn="25.83" a="2829.33" fwhm="0.001009" res="369567.5" algo="FTMS"/>
<pk mz="373.067686" i="1283563.1" sn="8.97" a="822.97" fwhm="0.000832" res="448156.5" algo="FTMS"/>
<pk mz="373.077601" i="2552941.3" sn="20.28" a="1868.19" fwhm="0.000814" res="458161.7" algo="FTMS"/>
<pk mz="373.092859" i="1733488.5" sn="12.98" a="1203.46" fwhm="0.000840" res="444246.1" algo="FTMS"/>
<pk mz="373.101982" i="2624370.5" sn="20.91" a="2147.34" fwhm="0.000930" res="401144.6" algo="FTMS"/>
<pk mz="373.114007" i="2825845.3" sn="22.71" a="2069.80" fwhm="0.000831" res="448935.0" algo="FTMS"/>
<pk mz="373.129307" i="1138296.5" sn="7.68" a="590.78" fwhm="0.000784" res="476169.7" algo="FTMS"/>
<pk mz="373.150435" i="4665469.0" sn="39.08" a="3679.45" fwhm="0.000839" res="444829.0" algo="FTMS"/>
<pk mz="373.172793" i="1220993.9" sn="8.42" a="599.11" fwhm="0.000693" res="538751.0" algo="FTMS"/>
<pk mz="373.186809" i="5019781.0" sn="42.24" a="3989.16" fwhm="0.000845" res="441789.4" algo="FTMS"/>
<pk mz="373.223144" i="2732684.8" sn="21.88" a="1966.29" fwhm="0.000814" res="458260.1" algo="FTMS"/>
<pk mz="373.307189" i="1359135.0" sn="9.65" a="966.56" fwhm="0.000945" res="395145.5" algo="FTMS"/>
<pk mz="374.008335" i="3058999.0" sn="24.54" a="2323.23" fwhm="0.000857" res="436200.6" algo="FTMS"/>
<pk mz="374.039283" i="1414717.8" sn="10.04" a="796.28" fwhm="0.000760" res="491851.8" algo="FTMS"/>
<pk mz="374.051697" i="1222208.4" sn="8.34" a="654.07" fwhm="0.000784" res="477176.3" algo="FTMS"/>
<pk mz="374.108532" i="2029132.8" sn="15.46" a="1542.12" fwhm="0.001074" res="348188.6" algo="FTMS"/>
<pk mz="374.145643" i="1093972.8" sn="7.21" a="550.81" fwhm="0.000703" res="532098.8" algo="FTMS"/>
<pk mz="374.156919" i="1121111.3" sn="7.45" a="521.37" fwhm="0.000636" res="588531.2" algo="FTMS"/>
<pk mz="374.244929" i="1460842.3" sn="10.45" a="938.25" fwhm="0.000825" res="453555.1" algo="FTMS"/>
<pk mz="374.902265" i="1096952.8" sn="7.24" a="634.18" fwhm="0.000742" res="504971.2" algo="FTMS"/>
<pk mz="375.035821" i="1797653.6" sn="13.42" a="1280.52" fwhm="0.000841" res="445850.2" algo="FTMS"/>
<pk mz="375.056862" i="1142810.3" sn="7.64" a="644.44" fwhm="0.000766" res="489563.0" algo="FTMS"/>
<pk mz="375.072204" i="2305309.5" sn="17.89" a="1656.64" fwhm="0.000852" res="440006.7" algo="FTMS"/>
<pk mz="375.075336" i="2116894.3" sn="16.23" a="1501.26" fwhm="0.000882" res="425445.1" algo="FTMS"/>
<pk mz="375.083397" i="2230560.0" sn="17.23" a="1716.46" fwhm="0.000872" res="430121.5" algo="FTMS"/>
<pk mz="375.093188" i="1173794.0" sn="7.92" a="558.43" fwhm="0.000697" res="538256.2" algo="FTMS"/>
<pk mz="375.099957" i="2584099.5" sn="20.35" a="1805.36" fwhm="0.000790" res="474602.4" algo="FTMS"/>
<pk mz="375.108530" i="2342437.5" sn="18.22" a="1531.85" fwhm="0.000761" res="493103.4" algo="FTMS"/>
<pk mz="375.121746" i="1296808.3" sn="9.00" a="941.97" fwhm="0.000973" res="385497.6" algo="FTMS"/>
<pk mz="375.129671" i="2479658.0" sn="19.43" a="1691.24" fwhm="0.000792" res="473927.7" algo="FTMS"/>
<pk mz="375.144884" i="1657133.3" sn="12.18" a="1187.26" fwhm="0.000870" res="431441.5" algo="FTMS"/>
<pk mz="375.157985" i="2947120.0" sn="23.55" a="2505.87" fwhm="0.000912" res="411317.0" algo="FTMS"/>
<pk mz="375.163642" i="1175857.4" sn="7.93" a="757.38" fwhm="0.000868" res="432142.2" algo="FTMS"/>
<pk mz="375.166092" i="3400241.8" sn="27.55" a="2636.61" fwhm="0.000860" res="436055.8" algo="FTMS"/>
<pk mz="375.202435" i="2254393.8" sn="17.44" a="1574.11" fwhm="0.000845" res="444163.9" algo="FTMS"/>
<pk mz="375.238844" i="1202241.6" sn="8.17" a="854.69" fwhm="0.000875" res="429057.0" algo="FTMS"/>
<pk mz="376.006344" i="3103975.8" sn="24.93" a="2576.98" fwhm="0.000853" res="440793.5" algo="FTMS"/>
<pk mz="376.051321" i="1553649.5" sn="11.26" a="1125.60" fwhm="0.000897" res="419201.2" algo="FTMS"/>
<pk mz="376.067292" i="1759221.0" sn="13.08" a="1081.18" fwhm="0.000790" res="476119.0" algo="FTMS"/>
<pk mz="376.078493" i="1303799.4" sn="9.06" a="887.32" fwhm="0.000892" res="421385.6" algo="FTMS"/>
<pk mz="376.103859" i="1271292.9" sn="8.77" a="765.41" fwhm="0.000837" res="449347.7" algo="FTMS"/>
<pk mz="376.124988" i="1367041.5" sn="9.62" a="1043.42" fwhm="0.000928" res="405094.1" algo="FTMS"/>
<pk mz="376.140136" i="1081604.8" sn="7.10" a="583.56" fwhm="0.000800" res="469970.9" algo="FTMS"/>
<pk mz="376.161269" i="3030793.3" sn="24.29" a="2503.01" fwhm="0.000930" res="404635.4" algo="FTMS"/>
<pk mz="377.015075" i="1286338.1" sn="8.90" a="802.78" fwhm="0.000779" res="484138.6" algo="FTMS"/>
<pk mz="377.051418" i="4144586.0" sn="34.11" a="3327.79" fwhm="0.000886" res="425763.9" algo="FTMS"/>
<pk mz="377.062679" i="1871308.5" sn="14.06" a="1344.81" fwhm="0.000876" res="430478.5" algo="FTMS"/>
<pk mz="377.085629" i="3597265.5" sn="29.28" a="2774.21" fwhm="0.000850" res="443470.6" algo="FTMS"/>
<pk mz="377.087830" i="4202962.0" sn="34.62" a="3649.80" fwhm="0.000919" res="410285.7" algo="FTMS"/>
<pk mz="377.091092" i="2052562.6" sn="15.66" a="1429.86" fwhm="0.000809" res="466270.4" algo="FTMS"/>
<pk mz="377.099052" i="1762516.4" sn="13.10" a="1190.20" fwhm="0.000827" res="456016.1" algo="FTMS"/>
<pk mz="377.100901" i="1374676.8" sn="9.68" a="788.42" fwhm="0.000786" res="479972.6" algo="FTMS"/>
<pk mz="377.124211" i="3188185.8" sn="25.67" a="2382.98" fwhm="0.000841" res="448247.4" algo="FTMS"/>
<pk mz="377.137179" i="2795996.5" sn="22.21" a="2239.85" fwhm="0.000882" res="427423.4" algo="FTMS"/>
<pk mz="377.160618" i="1687521.6" sn="12.44" a="1578.44" fwhm="0.001051" res="358761.2" algo="FTMS"/>
<pk mz="377.173656" i="2402788.5" sn="18.75" a="1733.76" fwhm="0.000798" res="472936.2" algo="FTMS"/>
<pk mz="377.181717" i="1107430.3" sn="7.33" a="618.90" fwhm="0.000834" res="452255.5" algo="FTMS"/>
<pk mz="377.209978" i="2231276.3" sn="17.24" a="1571.66" fwhm="0.000810" res="465847.8" algo="FTMS"/>
<pk mz="378.046664" i="2257569.5" sn="17.47" a="1739.54" fwhm="0.000898" res="421072.5" algo="FTMS"/>
<pk mz="378.083045" i="2387113.3" sn="18.61" a="1749.44" fwhm="0.000811" res="466343.3" algo="FTMS"/>
<pk mz="378.103356" i="5926061.5" sn="49.81" a="5458.27" fwhm="0.000944" res="400382.7" algo="FTMS"/>
<pk mz="378.119522" i="1263281.3" sn="8.70" a="679.63" fwhm="0.000743" res="508999.8" algo="FTMS"/>
<pk mz="378.140589" i="3009717.8" sn="24.10" a="2346.28" fwhm="0.000894" res="422946.5" algo="FTMS"/>
<pk mz="378.176927" i="1137597.6" sn="7.59" a="734.64" fwhm="0.000895" res="422705.1" algo="FTMS"/>
<pk mz="379.030707" i="2603382.5" sn="20.51" a="2040.69" fwhm="0.000872" res="434520.6" algo="FTMS"/>
<pk mz="379.046094" i="1102457.8" sn="7.28" a="553.80" fwhm="0.000825" res="459275.4" algo="FTMS"/>
<pk mz="379.067110" i="5217662.5" sn="43.56" a="4419.42" fwhm="0.000894" res="424122.8" algo="FTMS"/>
<pk mz="379.070306" i="7120255.0" sn="60.34" a="6149.82" fwhm="0.000903" res="419769.6" algo="FTMS"/>
<pk mz="379.078315" i="1565568.8" sn="11.36" a="956.68" fwhm="0.000787" res="481610.4" algo="FTMS"/>
<pk mz="379.080118" i="1499777.1" sn="10.78" a="1000.74" fwhm="0.000896" res="423128.3" algo="FTMS"/>
<pk mz="379.103459" i="5063046.0" sn="42.20" a="4013.06" fwhm="0.000858" res="441654.8" algo="FTMS"/>
<pk mz="379.106734" i="2870150.8" sn="22.86" a="2438.13" fwhm="0.000926" res="409193.2" algo="FTMS"/>
<pk mz="379.114721" i="1772424.6" sn="13.19" a="1460.15" fwhm="0.000953" res="397941.7" algo="FTMS"/>
<pk mz="379.116466" i="2145929.0" sn="16.48" a="1754.78" fwhm="0.000951" res="398807.5" algo="FTMS"/>
<pk mz="379.139826" i="3878798.0" sn="31.76" a="2946.86" fwhm="0.000845" res="448886.9" algo="FTMS"/>
<pk mz="379.152905" i="3781008.8" sn="30.90" a="3122.64" fwhm="0.000921" res="411823.3" algo="FTMS"/>
<pk mz="379.176272" i="2193558.0" sn="16.90" a="2017.59" fwhm="0.001051" res="360801.4" algo="FTMS"/>
<pk mz="379.189249" i="2574744.8" sn="20.26" a="2085.56" fwhm="0.000924" res="410180.3" algo="FTMS"/>
<pk mz="379.225704" i="5597600.5" sn="46.91" a="4817.87" fwhm="0.000886" res="427823.5" algo="FTMS"/>
<pk mz="380.062307" i="2061397.8" sn="15.73" a="1472.33" fwhm="0.000812" res="467961.2" algo="FTMS"/>
<pk mz="380.070446" i="1191767.5" sn="8.06" a="635.72" fwhm="0.000777" res="489110.8" algo="FTMS"/>
<pk mz="380.073706" i="1164120.1" sn="7.82" a="615.75" fwhm="0.000778" res="488642.9" algo="FTMS"/>
<pk mz="380.098712" i="2111581.5" sn="16.17" a="1637.47" fwhm="0.000890" res="427024.2" algo="FTMS"/>
<pk mz="380.119847" i="1141090.1" sn="7.62" a="771.99" fwhm="0.001182" res="321498.8" algo="FTMS"/>
<pk mz="380.143228" i="1177319.3" sn="7.94" a="710.12" fwhm="0.000926" res="410478.7" algo="FTMS"/>
<pk mz="380.156244" i="1119594.0" sn="7.43" a="720.72" fwhm="0.000845" res="449725.9" algo="FTMS"/>
<pk mz="381.046378" i="4047146.8" sn="33.24" a="3238.38" fwhm="0.000875" res="435507.6" algo="FTMS"/>
<pk mz="381.057568" i="1255213.1" sn="8.62" a="727.63" fwhm="0.000840" res="453578.7" algo="FTMS"/>
<pk mz="381.082727" i="6813490.5" sn="57.63" a="6094.69" fwhm="0.000914" res="416951.1" algo="FTMS"/>
<pk mz="381.085971" i="6158131.5" sn="51.85" a="5295.21" fwhm="0.000877" res="434712.2" algo="FTMS"/>
<pk mz="381.093960" i="1472309.0" sn="10.54" a="890.70" fwhm="0.000812" res="469440.1" algo="FTMS"/>
<pk mz="381.102011" i="1159734.8" sn="7.78" a="757.05" fwhm="0.000809" res="471028.2" algo="FTMS"/>
<pk mz="381.113628" i="1127865.3" sn="7.50" a="665.63" fwhm="0.000897" res="424864.1" algo="FTMS"/>
<pk mz="381.119105" i="6367034.5" sn="53.69" a="5720.90" fwhm="0.000927" res="410946.7" algo="FTMS"/>
<pk mz="381.132219" i="3369789.3" sn="27.27" a="2837.20" fwhm="0.000912" res="417782.2" algo="FTMS"/>
<pk mz="381.155462" i="3269954.3" sn="26.39" a="2587.84" fwhm="0.000890" res="428491.9" algo="FTMS"/>
<pk mz="381.168562" i="2525509.3" sn="19.82" a="2073.30" fwhm="0.000906" res="420875.8" algo="FTMS"/>
<pk mz="381.191911" i="1983306.3" sn="15.04" a="1287.64" fwhm="0.000846" res="450624.3" algo="FTMS"/>
<pk mz="381.204915" i="1598029.1" sn="11.64" a="1405.24" fwhm="0.001011" res="376930.7" algo="FTMS"/>
<pk mz="381.222687" i="1744208.9" sn="12.93" a="1184.17" fwhm="0.000864" res="441181.9" algo="FTMS"/>
<pk mz="381.231621" i="2008914.9" sn="15.27" a="1459.11" fwhm="0.000882" res="432451.1" algo="FTMS"/>
<pk mz="381.241330" i="3523413.0" sn="28.62" a="2969.10" fwhm="0.000894" res="426354.1" algo="FTMS"/>
<pk mz="382.041598" i="1530626.3" sn="10.94" a="1365.86" fwhm="0.001091" res="350263.0" algo="FTMS"/>
<pk mz="382.077936" i="2185226.3" sn="16.65" a="1721.82" fwhm="0.000873" res="437854.2" algo="FTMS"/>
<pk mz="382.091062" i="1167501.0" sn="7.77" a="1068.74" fwhm="0.001569" res="243524.0" algo="FTMS"/>
<pk mz="382.114424" i="1448466.0" sn="10.22" a="919.44" fwhm="0.000861" res="443594.7" algo="FTMS"/>
<pk mz="382.122460" i="1443603.8" sn="10.18" a="883.58" fwhm="0.000809" res="472354.9" algo="FTMS"/>
<pk mz="382.127337" i="1335060.9" sn="9.23" a="722.92" fwhm="0.000770" res="495978.6" algo="FTMS"/>
<pk mz="383.025642" i="1543639.5" sn="11.05" a="960.86" fwhm="0.000802" res="477747.2" algo="FTMS"/>
<pk mz="383.040760" i="1191642.8" sn="7.98" a="713.78" fwhm="0.000815" res="469803.4" algo="FTMS"/>
<pk mz="383.057252" i="1722846.4" sn="12.61" a="1071.35" fwhm="0.000806" res="475248.5" algo="FTMS"/>
<pk mz="383.062005" i="5885151.5" sn="48.94" a="5143.86" fwhm="0.000930" res="411860.2" algo="FTMS"/>
<pk mz="383.098398" i="7557351.5" sn="63.54" a="6900.00" fwhm="0.000924" res="414447.1" algo="FTMS"/>
<pk mz="383.101639" i="6757608.0" sn="56.56" a="6022.07" fwhm="0.000929" res="412495.9" algo="FTMS"/>
<pk mz="383.109654" i="1272297.8" sn="8.68" a="594.95" fwhm="0.000691" res="554635.0" algo="FTMS"/>
<pk mz="383.111621" i="1142186.1" sn="7.55" a="764.25" fwhm="0.001115" res="343506.0" algo="FTMS"/>
<pk mz="383.129249" i="1081582.0" sn="7.02" a="493.10" fwhm="0.000683" res="560841.8" algo="FTMS"/>
<pk mz="383.134796" i="6064367.0" sn="50.51" a="5195.57" fwhm="0.000898" res="426867.5" algo="FTMS"/>
<pk mz="383.147847" i="2035442.0" sn="15.34" a="1608.80" fwhm="0.000930" res="412017.9" algo="FTMS"/>
<pk mz="383.171161" i="4789495.0" sn="39.38" a="3890.83" fwhm="0.000898" res="426599.3" algo="FTMS"/>
<pk mz="383.174527" i="2995959.8" sn="23.73" a="2737.02" fwhm="0.000984" res="389390.4" algo="FTMS"/>
<pk mz="383.207539" i="5395711.0" sn="44.67" a="4946.73" fwhm="0.000959" res="399552.2" algo="FTMS"/>
<pk mz="383.244102" i="1217030.9" sn="8.20" a="869.31" fwhm="0.000980" res="391144.1" algo="FTMS"/>
<pk mz="384.057357" i="1406903.3" sn="9.85" a="717.32" fwhm="0.000751" res="511237.2" algo="FTMS"/>
<pk mz="384.065257" i="1270840.9" sn="8.67" a="956.73" fwhm="0.000923" res="416024.8" algo="FTMS"/>
<pk mz="384.093617" i="1848255.0" sn="13.71" a="1110.57" fwhm="0.000769" res="499579.2" algo="FTMS"/>
<pk mz="384.101716" i="1543360.9" sn="11.04" a="1026.74" fwhm="0.000821" res="467819.5" algo="FTMS"/>
<pk mz="384.105015" i="1262145.5" sn="8.59" a="934.66" fwhm="0.000924" res="415764.3" algo="FTMS"/>
<pk mz="384.106724" i="1238465.9" sn="8.38" a="784.67" fwhm="0.000824" res="466383.1" algo="FTMS"/>
<pk mz="384.129959" i="1467079.0" sn="10.38" a="978.80" fwhm="0.000814" res="471746.6" algo="FTMS"/>
<pk mz="384.166574" i="1092174.9" sn="7.11" a="590.41" fwhm="0.000908" res="423285.6" algo="FTMS"/>
<pk mz="384.211006" i="1113432.5" sn="7.29" a="685.42" fwhm="0.000862" res="445621.2" algo="FTMS"/>
<pk mz="385.020064" i="1397384.1" sn="9.77" a="986.56" fwhm="0.000914" res="421400.4" algo="FTMS"/>
<pk mz="385.041250" i="2737804.8" sn="21.47" a="2254.14" fwhm="0.000938" res="410423.7" algo="FTMS"/>
<pk mz="385.056552" i="1265808.0" sn="8.62" a="790.47" fwhm="0.000867" res="443875.7" algo="FTMS"/>
<pk mz="385.077664" i="6577812.5" sn="54.99" a="5842.32" fwhm="0.000928" res="415088.2" algo="FTMS"/>
<pk mz="385.092732" i="1210519.9" sn="8.14" a="937.03" fwhm="0.001024" res="376229.1" algo="FTMS"/>
<pk mz="385.114045" i="5585564.5" sn="46.33" a="4864.23" fwhm="0.000912" res="422292.2" algo="FTMS"/>
<pk mz="385.125235" i="1652126.9" sn="11.99" a="1083.41" fwhm="0.000848" res="454396.7" algo="FTMS"/>
<pk mz="385.150421" i="5844644.5" sn="48.59" a="5210.17" fwhm="0.000933" res="412859.6" algo="FTMS"/>
<pk mz="385.163396" i="1171111.3" sn="7.79" a="469.30" fwhm="0.000742" res="518859.8" algo="FTMS"/>
<pk mz="385.186805" i="6465196.5" sn="54.00" a="5856.16" fwhm="0.000942" res="408743.3" algo="FTMS"/>
<pk mz="385.223201" i="4473012.0" sn="36.61" a="4140.60" fwhm="0.001001" res="384663.4" algo="FTMS"/>
<pk mz="385.259525" i="1319356.1" sn="9.09" a="852.31" fwhm="0.000950" res="405325.0" algo="FTMS"/>
<pk mz="386.051822" i="1334376.3" sn="9.22" a="950.42" fwhm="0.000833" res="463709.9" algo="FTMS"/>
<pk mz="386.072939" i="1110636.8" sn="7.26" a="635.63" fwhm="0.000847" res="455774.4" algo="FTMS"/>
<pk mz="386.088121" i="1110128.1" sn="7.26" a="737.75" fwhm="0.000906" res="425968.4" algo="FTMS"/>
<pk mz="386.109266" i="1286772.8" sn="8.80" a="965.71" fwhm="0.001120" res="344632.6" algo="FTMS"/>
<pk mz="386.117311" i="1256566.4" sn="8.54" a="960.04" fwhm="0.000967" res="399270.0" algo="FTMS"/>
<pk mz="386.145726" i="1229692.6" sn="8.30" a="781.24" fwhm="0.000860" res="448908.8" algo="FTMS"/>
<pk mz="386.190115" i="1374342.3" sn="9.57" a="933.07" fwhm="0.000925" res="417482.7" algo="FTMS"/>
<pk mz="386.328574" i="1124772.4" sn="7.39" a="875.05" fwhm="0.001094" res="353283.0" algo="FTMS"/>
<pk mz="386.801070" i="1132171.1" sn="7.45" a="853.66" fwhm="0.001127" res="343182.2" algo="FTMS"/>
<pk mz="386.920861" i="1716517.1" sn="12.55" a="1048.49" fwhm="0.000765" res="505798.3" algo="FTMS"/>
<pk mz="386.931789" i="2139687.5" sn="16.24" a="1718.23" fwhm="0.000950" res="407428.9" algo="FTMS"/>
<pk mz="387.035963" i="1954878.1" sn="14.63" a="1498.58" fwhm="0.000887" res="436489.7" algo="FTMS"/>
<pk mz="387.047027" i="1208640.6" sn="8.12" a="765.28" fwhm="0.000817" res="473781.7" algo="FTMS"/>
<pk mz="387.052153" i="1437505.8" sn="10.12" a="919.19" fwhm="0.000806" res="480031.1" algo="FTMS"/>
<pk mz="387.056947" i="2186818.8" sn="16.66" a="1656.83" fwhm="0.000878" res="440592.3" algo="FTMS"/>
<pk mz="387.072216" i="1572678.0" sn="11.30" a="1252.59" fwhm="0.000913" res="423739.3" algo="FTMS"/>
<pk mz="387.083496" i="1775560.5" sn="13.07" a="2371.61" fwhm="0.001644" res="235427.3" algo="FTMS"/>
<pk mz="387.093280" i="3717706.8" sn="30.02" a="3258.92" fwhm="0.000957" res="404329.9" algo="FTMS"/>
<pk mz="387.104393" i="1173709.1" sn="7.81" a="804.30" fwhm="0.000924" res="419096.6" algo="FTMS"/>
<pk mz="387.108606" i="1648462.0" sn="11.96" a="1400.72" fwhm="0.001083" res="357288.6" algo="FTMS"/>
<pk mz="387.121668" i="1222352.9" sn="8.24" a="893.05" fwhm="0.000943" res="410345.6" algo="FTMS"/>
<pk mz="387.129685" i="4329554.5" sn="35.36" a="4000.39" fwhm="0.000963" res="402025.4" algo="FTMS"/>
<pk mz="387.156090" i="1584216.3" sn="11.40" a="1030.66" fwhm="0.000854" res="453414.9" algo="FTMS"/>
<pk mz="387.166049" i="6314074.5" sn="52.68" a="5538.60" fwhm="0.000927" res="417460.8" algo="FTMS"/>
<pk mz="387.188527" i="1273439.4" sn="8.68" a="693.52" fwhm="0.000738" res="524395.7" algo="FTMS"/>
<pk mz="387.202449" i="5727330.5" sn="47.56" a="5037.81" fwhm="0.000929" res="416977.2" algo="FTMS"/>
<pk mz="387.238817" i="2525290.3" sn="19.61" a="1956.89" fwhm="0.000934" res="414570.6" algo="FTMS"/>
<pk mz="387.928502" i="1344256.5" sn="9.30" a="780.05" fwhm="0.000768" res="504821.9" algo="FTMS"/>
<pk mz="388.030937" i="1256214.8" sn="8.53" a="656.86" fwhm="0.000764" res="507883.7" algo="FTMS"/>
<pk mz="388.067392" i="1582366.8" sn="11.38" a="1116.59" fwhm="0.000864" res="449388.9" algo="FTMS"/>
<pk mz="388.103770" i="1689638.6" sn="12.31" a="1302.09" fwhm="0.000963" res="402819.7" algo="FTMS"/>
<pk mz="388.124955" i="1200427.3" sn="8.04" a="639.14" fwhm="0.000789" res="491985.4" algo="FTMS"/>
<pk mz="388.161235" i="1180595.1" sn="7.87" a="807.77" fwhm="0.000945" res="410735.8" algo="FTMS"/>
<pk mz="388.169345" i="1270452.9" sn="8.66" a="1173.04" fwhm="0.001118" res="347229.6" algo="FTMS"/>
<pk mz="388.172603" i="1132085.6" sn="7.45" a="676.19" fwhm="0.000821" res="472908.3" algo="FTMS"/>
<pk mz="388.197579" i="1169979.1" sn="7.78" a="644.89" fwhm="0.000843" res="460507.8" algo="FTMS"/>
<pk mz="388.205738" i="1137084.9" sn="7.49" a="741.33" fwhm="0.000860" res="451382.9" algo="FTMS"/>
<pk mz="388.917822" i="1648344.1" sn="11.95" a="1150.02" fwhm="0.000898" res="432905.4" algo="FTMS"/>
<pk mz="388.928682" i="1127386.5" sn="7.41" a="499.34" fwhm="0.000801" res="485553.8" algo="FTMS"/>
<pk mz="389.015133" i="1164013.4" sn="7.72" a="563.98" fwhm="0.000715" res="544060.2" algo="FTMS"/>
<pk mz="389.051518" i="2501621.3" sn="19.40" a="1962.61" fwhm="0.000905" res="429800.5" algo="FTMS"/>
<pk mz="389.062713" i="1417719.8" sn="9.94" a="936.18" fwhm="0.000837" res="464967.5" algo="FTMS"/>
<pk mz="389.072568" i="1681913.9" sn="12.24" a="1381.45" fwhm="0.000959" res="405613.2" algo="FTMS"/>
<pk mz="389.087808" i="3813373.3" sn="30.85" a="3278.10" fwhm="0.000923" res="421516.5" algo="FTMS"/>
<pk mz="389.091149" i="1157757.9" sn="7.67" a="835.38" fwhm="0.001064" res="365517.1" algo="FTMS"/>
<pk mz="389.098980" i="1967871.6" sn="14.74" a="1524.29" fwhm="0.000893" res="435644.3" algo="FTMS"/>
<pk mz="389.108907" i="1538817.8" sn="11.00" a="1097.05" fwhm="0.000910" res="427812.1" algo="FTMS"/>
<pk mz="389.124174" i="2682885.0" sn="20.98" a="1889.64" fwhm="0.000804" res="484051.1" algo="FTMS"/>
<pk mz="389.137236" i="1799944.0" sn="13.27" a="1625.30" fwhm="0.000967" res="402525.2" algo="FTMS"/>
<pk mz="389.145302" i="2670089.8" sn="20.87" a="2276.85" fwhm="0.000949" res="409924.6" algo="FTMS"/>
<pk mz="389.160612" i="1140749.1" sn="7.52" a="663.88" fwhm="0.000828" res="469790.2" algo="FTMS"/>
<pk mz="389.173697" i="1148175.9" sn="7.59" a="575.03" fwhm="0.000780" res="498882.5" algo="FTMS"/>
<pk mz="389.179218" i="9634321.0" sn="81.66" a="9230.08" fwhm="0.000968" res="402059.5" algo="FTMS"/>
<pk mz="389.181704" i="4321809.5" sn="35.29" a="4243.63" fwhm="0.001021" res="381086.5" algo="FTMS"/>
<pk mz="389.218100" i="2642457.5" sn="20.63" a="2328.26" fwhm="0.000990" res="393017.2" algo="FTMS"/>
<pk mz="389.929141" i="2049204.9" sn="15.45" a="1636.12" fwhm="0.000932" res="418363.9" algo="FTMS"/>
<pk mz="390.046655" i="1995470.5" sn="14.98" a="1508.03" fwhm="0.000896" res="435553.5" algo="FTMS"/>
<pk mz="390.057999" i="8336081.0" sn="70.32" a="7702.68" fwhm="0.000951" res="410249.7" algo="FTMS"/>
<pk mz="390.064530" i="1723346.5" sn="12.60" a="1298.37" fwhm="0.000922" res="423157.2" algo="FTMS"/>
<pk mz="390.066865" i="1823954.9" sn="13.48" a="1387.46" fwhm="0.000970" res="402183.1" algo="FTMS"/>
<pk mz="390.083105" i="2145750.5" sn="16.29" a="1850.93" fwhm="0.000982" res="397340.5" algo="FTMS"/>
<pk mz="390.087196" i="1691351.4" sn="12.33" a="1101.12" fwhm="0.000839" res="464967.2" algo="FTMS"/>
<pk mz="390.119537" i="1328094.5" sn="9.15" a="863.81" fwhm="0.000837" res="466278.7" algo="FTMS"/>
<pk mz="390.123580" i="2314463.3" sn="17.76" a="1917.43" fwhm="0.000930" res="419590.7" algo="FTMS"/>
<pk mz="390.140541" i="2873059.0" sn="22.64" a="2614.19" fwhm="0.001006" res="387709.0" algo="FTMS"/>
<pk mz="390.177001" i="1997035.0" sn="14.99" a="1842.60" fwhm="0.001027" res="380082.5" algo="FTMS"/>
<pk mz="390.182595" i="2392812.3" sn="18.45" a="1728.31" fwhm="0.000855" res="456506.8" algo="FTMS"/>
<pk mz="391.030708" i="2493349.8" sn="19.12" a="1941.36" fwhm="0.000903" res="432852.4" algo="FTMS"/>
<pk mz="391.041971" i="1908392.3" sn="14.07" a="1591.25" fwhm="0.001004" res="389493.4" algo="FTMS"/>
<pk mz="391.061547" i="1162028.5" sn="7.62" a="755.78" fwhm="0.000918" res="425929.0" algo="FTMS"/>
<pk mz="391.067074" i="4166573.8" sn="33.57" a="3475.89" fwhm="0.000879" res="444680.9" algo="FTMS"/>
<pk mz="391.070276" i="1625518.4" sn="11.63" a="1156.35" fwhm="0.000877" res="445968.7" algo="FTMS"/>
<pk mz="391.078305" i="2328496.3" sn="17.70" a="1631.63" fwhm="0.000847" res="461842.1" algo="FTMS"/>
<pk mz="391.103477" i="5066677.5" sn="41.35" a="4309.52" fwhm="0.000909" res="430241.1" algo="FTMS"/>
<pk mz="391.114745" i="2298808.0" sn="17.44" a="2475.36" fwhm="0.001247" res="313639.0" algo="FTMS"/>
<pk mz="391.116478" i="1863864.5" sn="13.68" a="1644.72" fwhm="0.001163" res="336333.1" algo="FTMS"/>
<pk mz="391.124527" i="1108538.3" sn="7.16" a="826.34" fwhm="0.000917" res="426343.9" algo="FTMS"/>
<pk mz="391.139823" i="3561405.5" sn="28.35" a="3387.60" fwhm="0.001005" res="389304.3" algo="FTMS"/>
<pk mz="391.152857" i="3676608.5" sn="29.34" a="3238.42" fwhm="0.000947" res="412913.9" algo="FTMS"/>
<pk mz="391.161089" i="2058690.3" sn="15.37" a="1524.24" fwhm="0.000905" res="432350.0" algo="FTMS"/>
<pk mz="391.176248" i="1519045.6" sn="10.71" a="1066.17" fwhm="0.000895" res="436925.2" algo="FTMS"/>
<pk mz="391.189261" i="2464712.5" sn="18.87" a="2185.26" fwhm="0.001004" res="389795.6" algo="FTMS"/>
<pk mz="391.924534" i="1261161.5" sn="8.48" a="739.09" fwhm="0.000831" res="471859.0" algo="FTMS"/>
<pk mz="391.926143" i="1420393.9" sn="9.85" a="1157.99" fwhm="0.001003" res="390695.9" algo="FTMS"/>
<pk mz="392.062318" i="3323527.8" sn="26.29" a="2789.24" fwhm="0.000943" res="415855.6" algo="FTMS"/>
<pk mz="392.073534" i="1097610.1" sn="7.06" a="556.70" fwhm="0.000796" res="492708.5" algo="FTMS"/>
<pk mz="392.098677" i="2409615.8" sn="18.40" a="1890.66" fwhm="0.000933" res="420171.1" algo="FTMS"/>
<pk mz="392.119004" i="20894868.0" sn="178.05" a="20959.07" fwhm="0.000993" res="394975.8" algo="FTMS"/>
<pk mz="392.143241" i="1131673.5" sn="7.36" a="659.62" fwhm="0.000970" res="404124.5" algo="FTMS"/>
<pk mz="392.156226" i="2301084.3" sn="17.46" a="1793.58" fwhm="0.000951" res="412486.0" algo="FTMS"/>
<pk mz="392.182788" i="1193378.1" sn="7.89" a="567.78" fwhm="0.000702" res="558663.3" algo="FTMS"/>
<pk mz="392.192545" i="1249188.3" sn="8.37" a="870.65" fwhm="0.000915" res="428823.9" algo="FTMS"/>
<pk mz="393.046352" i="3891039.8" sn="31.19" a="3560.38" fwhm="0.000951" res="413431.9" algo="FTMS"/>
<pk mz="393.055527" i="1091425.8" sn="7.01" a="597.16" fwhm="0.000765" res="513892.7" algo="FTMS"/>
<pk mz="393.057608" i="1547618.3" sn="10.95" a="1185.41" fwhm="0.000943" res="416740.4" algo="FTMS"/>
<pk mz="393.082711" i="5890407.5" sn="48.46" a="5545.61" fwhm="0.000993" res="395979.5" algo="FTMS"/>
<pk mz="393.085958" i="2454376.5" sn="18.78" a="2015.93" fwhm="0.000951" res="413289.6" algo="FTMS"/>
<pk mz="393.093945" i="2453866.3" sn="18.78" a="1805.64" fwhm="0.000862" res="455771.2" algo="FTMS"/>
<pk mz="393.119128" i="5901679.5" sn="48.56" a="5162.78" fwhm="0.000928" res="423831.3" algo="FTMS"/>
<pk mz="393.122363" i="3067248.5" sn="24.07" a="2744.12" fwhm="0.000949" res="414058.7" algo="FTMS"/>
<pk mz="393.130304" i="1284722.1" sn="8.68" a="911.66" fwhm="0.000932" res="421775.5" algo="FTMS"/>
<pk mz="393.132126" i="3065202.5" sn="24.06" a="2874.76" fwhm="0.001016" res="386808.2" algo="FTMS"/>
<pk mz="393.155481" i="2981751.8" sn="23.34" a="2823.97" fwhm="0.000943" res="417131.1" algo="FTMS"/>
<pk mz="393.168545" i="3778426.5" sn="30.22" a="3113.36" fwhm="0.000899" res="437535.5" algo="FTMS"/>
<pk mz="393.204843" i="2198402.5" sn="16.57" a="1639.43" fwhm="0.000906" res="433837.7" algo="FTMS"/>
<pk mz="393.241226" i="1134858.5" sn="7.38" a="743.72" fwhm="0.000926" res="424449.4" algo="FTMS"/>
<pk mz="393.277722" i="11498899.0" sn="96.90" a="11263.66" fwhm="0.000985" res="399079.7" algo="FTMS"/>
<pk mz="394.041492" i="1280314.6" sn="8.64" a="644.67" fwhm="0.000729" res="540364.3" algo="FTMS"/>
<pk mz="394.049805" i="1227324.4" sn="8.18" a="925.86" fwhm="0.001045" res="376916.6" algo="FTMS"/>
<pk mz="394.077987" i="2671170.8" sn="20.65" a="2178.71" fwhm="0.000932" res="423030.2" algo="FTMS"/>
<pk mz="394.086062" i="1454916.4" sn="10.15" a="1068.08" fwhm="0.000896" res="439796.5" algo="FTMS"/>
<pk mz="394.089193" i="1229125.1" sn="8.20" a="782.24" fwhm="0.000934" res="422110.4" algo="FTMS"/>
<pk mz="394.114328" i="1682762.6" sn="12.11" a="1339.51" fwhm="0.000931" res="423419.8" algo="FTMS"/>
<pk mz="394.122523" i="1340492.5" sn="9.16" a="707.83" fwhm="0.000852" res="462404.2" algo="FTMS"/>
<pk mz="394.131146" i="1132878.4" sn="7.37" a="704.43" fwhm="0.000993" res="396936.0" algo="FTMS"/>
<pk mz="394.135430" i="1582159.3" sn="11.25" a="1359.06" fwhm="0.001033" res="381399.0" algo="FTMS"/>
<pk mz="394.171935" i="1151831.4" sn="7.53" a="587.42" fwhm="0.000749" res="526152.3" algo="FTMS"/>
<pk mz="394.281067" i="2437743.3" sn="18.63" a="2049.38" fwhm="0.000950" res="414888.8" algo="FTMS"/>
<pk mz="395.025678" i="2053139.5" sn="15.31" a="1817.20" fwhm="0.000988" res="399873.6" algo="FTMS"/>
<pk mz="395.061964" i="5340955.5" sn="43.71" a="4912.26" fwhm="0.000973" res="406229.3" algo="FTMS"/>
<pk mz="395.073189" i="1950494.0" sn="14.43" a="1493.51" fwhm="0.000948" res="416623.3" algo="FTMS"/>
<pk mz="395.098372" i="7056163.5" sn="58.52" a="6909.38" fwhm="0.000974" res="405661.8" algo="FTMS"/>
<pk mz="395.109639" i="1611814.0" sn="11.50" a="1271.06" fwhm="0.001021" res="387057.5" algo="FTMS"/>
<pk mz="395.134753" i="5444395.5" sn="44.60" a="4927.14" fwhm="0.000955" res="413921.1" algo="FTMS"/>
<pk mz="395.147797" i="3021102.5" sn="23.67" a="2638.16" fwhm="0.000953" res="414530.7" algo="FTMS"/>
<pk mz="395.171158" i="2675507.8" sn="20.69" a="2111.12" fwhm="0.000902" res="437942.3" algo="FTMS"/>
<pk mz="395.184143" i="2313270.5" sn="17.56" a="1899.22" fwhm="0.000984" res="401465.0" algo="FTMS"/>
<pk mz="395.207504" i="1446715.6" sn="10.07" a="1296.25" fwhm="0.001122" res="352196.3" algo="FTMS"/>
<pk mz="395.220618" i="1647678.5" sn="11.81" a="1418.43" fwhm="0.000957" res="413164.6" algo="FTMS"/>
<pk mz="395.274722" i="3367242.5" sn="26.66" a="2789.24" fwhm="0.000916" res="431739.2" algo="FTMS"/>
<pk mz="396.057330" i="1559543.5" sn="11.05" a="1072.22" fwhm="0.000870" res="455398.3" algo="FTMS"/>
<pk mz="396.065424" i="1474297.3" sn="10.31" a="1132.74" fwhm="0.000889" res="445435.3" algo="FTMS"/>
<pk mz="396.093580" i="1870847.5" sn="13.74" a="1173.28" fwhm="0.000803" res="493463.4" algo="FTMS"/>
<pk mz="396.101811" i="1454081.3" sn="10.14" a="874.50" fwhm="0.000820" res="483121.7" algo="FTMS"/>
<pk mz="396.106567" i="1121794.4" sn="7.27" a="635.92" fwhm="0.000851" res="465276.2" algo="FTMS"/>
<pk mz="396.129936" i="1474567.5" sn="10.31" a="1055.15" fwhm="0.000840" res="471786.0" algo="FTMS"/>
<pk mz="396.138193" i="1628937.4" sn="11.65" a="1296.51" fwhm="0.001208" res="327814.5" algo="FTMS"/>
<pk mz="397.041183" i="3193553.3" sn="25.16" a="2944.40" fwhm="0.000977" res="406497.7" algo="FTMS"/>
<pk mz="397.077687" i="6648025.5" sn="54.99" a="6344.28" fwhm="0.001003" res="396031.9" algo="FTMS"/>
<pk mz="397.080926" i="11813082.0" sn="99.60" a="11592.65" fwhm="0.000979" res="405546.2" algo="FTMS"/>
<pk mz="397.088934" i="1424348.0" sn="9.88" a="965.31" fwhm="0.000894" res="444138.2" algo="FTMS"/>
<pk mz="397.114011" i="7043297.5" sn="58.41" a="7047.58" fwhm="0.001015" res="391096.6" algo="FTMS"/>
<pk mz="397.117238" i="3570914.3" sn="28.42" a="3201.73" fwhm="0.000983" res="403881.9" algo="FTMS"/>
<pk mz="397.127034" i="1192164.4" sn="7.87" a="1101.75" fwhm="0.001264" res="314225.8" algo="FTMS"/>
<pk mz="397.144835" i="1268456.4" sn="8.53" a="965.10" fwhm="0.000994" res="399619.3" algo="FTMS"/>
<pk mz="397.150435" i="4413673.5" sn="35.70" a="4074.21" fwhm="0.000961" res="413387.1" algo="FTMS"/>
<pk mz="397.163503" i="2182380.5" sn="16.42" a="1672.42" fwhm="0.000904" res="439192.3" algo="FTMS"/>
<pk mz="397.186787" i="3023089.8" sn="23.68" a="2561.36" fwhm="0.000960" res="413608.8" algo="FTMS"/>
<pk mz="397.223166" i="1592057.8" sn="11.33" a="1035.47" fwhm="0.000840" res="472888.4" algo="FTMS"/>
<pk mz="397.226647" i="2543354.5" sn="19.54" a="2064.19" fwhm="0.000928" res="428108.1" algo="FTMS"/>
<pk mz="398.072949" i="1504182.5" sn="10.56" a="1289.88" fwhm="0.000971" res="410080.3" algo="FTMS"/>
<pk mz="398.081035" i="1313208.3" sn="8.92" a="882.85" fwhm="0.000864" res="460788.4" algo="FTMS"/>
<pk mz="398.084165" i="1939897.0" sn="14.33" a="2024.35" fwhm="0.001237" res="321764.1" algo="FTMS"/>
<pk mz="398.109308" i="1782206.6" sn="12.97" a="1223.14" fwhm="0.000877" res="454067.6" algo="FTMS"/>
<pk mz="398.117501" i="1693888.4" sn="12.20" a="1320.05" fwhm="0.000977" res="407669.2" algo="FTMS"/>
<pk mz="398.122300" i="1797825.5" sn="13.10" a="1619.66" fwhm="0.001055" res="377363.4" algo="FTMS"/>
<pk mz="398.145703" i="1098694.6" sn="7.06" a="625.38" fwhm="0.000783" res="508188.7" algo="FTMS"/>
<pk mz="398.153845" i="1183944.5" sn="7.80" a="646.93" fwhm="0.000820" res="485500.9" algo="FTMS"/>
<pk mz="399.020458" i="1352841.5" sn="9.26" a="1062.38" fwhm="0.000999" res="399554.8" algo="FTMS"/>
<pk mz="399.056926" i="4242065.5" sn="34.21" a="3784.62" fwhm="0.000965" res="413526.0" algo="FTMS"/>
<pk mz="399.093289" i="6540953.5" sn="54.07" a="6573.78" fwhm="0.001021" res="390916.5" algo="FTMS"/>
<pk mz="399.108490" i="1286429.1" sn="8.68" a="985.03" fwhm="0.001045" res="381888.7" algo="FTMS"/>
<pk mz="399.129663" i="4582050.0" sn="37.15" a="4348.48" fwhm="0.000994" res="401500.5" algo="FTMS"/>
<pk mz="399.166072" i="4537002.0" sn="36.76" a="4135.91" fwhm="0.000983" res="405888.1" algo="FTMS"/>
<pk mz="399.202484" i="4895410.0" sn="39.85" a="4660.99" fwhm="0.001019" res="391636.5" algo="FTMS"/>
<pk mz="399.238810" i="2040762.1" sn="15.20" a="1773.01" fwhm="0.000999" res="399579.4" algo="FTMS"/>
<pk mz="400.085291" i="2863991.3" sn="22.05" a="2454.47" fwhm="0.000991" res="403639.2" algo="FTMS"/>
<pk mz="400.096704" i="1259641.8" sn="8.35" a="634.67" fwhm="0.000692" res="577835.5" algo="FTMS"/>
<pk mz="400.138043" i="1180419.1" sn="7.67" a="785.88" fwhm="0.000993" res="402898.8" algo="FTMS"/>
<pk mz="400.169490" i="1124362.1" sn="7.20" a="785.10" fwhm="0.001026" res="389990.2" algo="FTMS"/>
<pk mz="400.205702" i="1252498.3" sn="8.29" a="959.50" fwhm="0.001041" res="384604.2" algo="FTMS"/>
<pk mz="401.015219" i="1134919.5" sn="7.28" a="728.40" fwhm="0.000875" res="458061.9" algo="FTMS"/>
<pk mz="401.036132" i="1322956.3" sn="8.89" a="1017.06" fwhm="0.001088" res="368502.2" algo="FTMS"/>
<pk mz="401.067723" i="4939859.5" sn="39.77" a="4637.07" fwhm="0.000988" res="405736.2" algo="FTMS"/>
<pk mz="401.072544" i="3177044.5" sn="24.72" a="2866.65" fwhm="0.000984" res="407501.6" algo="FTMS"/>
<pk mz="401.087824" i="1154903.9" sn="7.46" a="740.59" fwhm="0.000898" res="446737.3" algo="FTMS"/>
<pk mz="401.108914" i="3819100.5" sn="30.20" a="3410.55" fwhm="0.000965" res="415699.0" algo="FTMS"/>
<pk mz="401.124074" i="1323360.0" sn="8.89" a="900.22" fwhm="0.000912" res="439977.7" algo="FTMS"/>
<pk mz="401.145317" i="3923556.8" sn="31.09" a="3487.67" fwhm="0.000969" res="413781.2" algo="FTMS"/>
<pk mz="401.160476" i="1123944.1" sn="7.19" a="697.62" fwhm="0.001001" res="400628.0" algo="FTMS"/>
<pk mz="401.173624" i="1117035.1" sn="7.13" a="759.57" fwhm="0.000910" res="440935.8" algo="FTMS"/>
<pk mz="401.181713" i="5381229.0" sn="43.54" a="5192.34" fwhm="0.001004" res="399605.3" algo="FTMS"/>
<pk mz="401.203978" i="1313649.9" sn="8.81" a="904.35" fwhm="0.000949" res="422824.3" algo="FTMS"/>
<pk mz="401.218044" i="3681397.0" sn="29.02" a="3507.28" fwhm="0.001034" res="388088.6" algo="FTMS"/>
<pk mz="401.254407" i="1572733.3" sn="11.02" a="1156.21" fwhm="0.000963" res="416795.5" algo="FTMS"/>
<pk mz="401.265760" i="1556863.8" sn="10.89" a="994.63" fwhm="0.000869" res="461707.1" algo="FTMS"/>
<pk mz="402.046724" i="2149935.3" sn="15.95" a="1875.72" fwhm="0.001048" res="383787.3" algo="FTMS"/>
<pk mz="402.083072" i="1406775.5" sn="9.60" a="1058.57" fwhm="0.000988" res="406933.2" algo="FTMS"/>
<pk mz="402.104215" i="1247420.3" sn="8.24" a="1050.29" fwhm="0.001111" res="361804.4" algo="FTMS"/>
<pk mz="402.112222" i="1129214.0" sn="7.23" a="1174.50" fwhm="0.001418" res="283595.9" algo="FTMS"/>
<pk mz="402.148587" i="1367878.3" sn="9.27" a="979.88" fwhm="0.000985" res="408096.0" algo="FTMS"/>
<pk mz="402.176953" i="1663052.6" sn="11.79" a="1187.66" fwhm="0.000908" res="443106.8" algo="FTMS"/>
<pk mz="403.028537" i="1232140.6" sn="8.11" a="725.34" fwhm="0.000847" res="475974.6" algo="FTMS"/>
<pk mz="403.030766" i="2245133.0" sn="16.76" a="1786.86" fwhm="0.000930" res="433522.3" algo="FTMS"/>
<pk mz="403.041940" i="1233167.6" sn="8.12" a="766.07" fwhm="0.000942" res="427862.5" algo="FTMS"/>
<pk mz="403.051769" i="1801233.9" sn="12.97" a="1544.07" fwhm="0.001083" res="372305.1" algo="FTMS"/>
<pk mz="403.064888" i="1809684.8" sn="13.04" a="1224.89" fwhm="0.000896" res="449688.1" algo="FTMS"/>
<pk mz="403.067093" i="2841109.3" sn="21.85" a="2661.37" fwhm="0.001046" res="385277.8" algo="FTMS"/>
<pk mz="403.078385" i="1569047.9" sn="10.99" a="1274.78" fwhm="0.000994" res="405514.7" algo="FTMS"/>
<pk mz="403.088150" i="1771546.0" sn="12.72" a="1267.03" fwhm="0.000895" res="450574.5" algo="FTMS"/>
<pk mz="403.103459" i="2605085.5" sn="19.83" a="2078.71" fwhm="0.000913" res="441552.5" algo="FTMS"/>
<pk mz="403.124481" i="2200866.3" sn="16.38" a="1965.04" fwhm="0.001084" res="371822.2" algo="FTMS"/>
<pk mz="403.139792" i="1603621.8" sn="11.28" a="1157.24" fwhm="0.000921" res="437857.1" algo="FTMS"/>
<pk mz="403.152928" i="1403688.6" sn="9.58" a="1115.37" fwhm="0.000972" res="414943.8" algo="FTMS"/>
<pk mz="403.160946" i="3362858.5" sn="26.30" a="3166.75" fwhm="0.001009" res="399448.9" algo="FTMS"/>
<pk mz="403.183446" i="1548591.5" sn="10.81" a="1403.37" fwhm="0.001077" res="374427.7" algo="FTMS"/>
<pk mz="403.189309" i="4174385.0" sn="33.23" a="3830.24" fwhm="0.001005" res="401212.8" algo="FTMS"/>
<pk mz="403.194842" i="40250932.0" sn="341.23" a="42362.10" fwhm="0.001043" res="386513.6" algo="FTMS"/>
<pk mz="403.197298" i="3707442.8" sn="29.24" a="3200.39" fwhm="0.000911" res="442812.1" algo="FTMS"/>
<pk mz="403.860615" i="1165256.8" sn="7.54" a="772.53" fwhm="0.000939" res="430081.2" algo="FTMS"/>
<pk mz="404.062414" i="1991926.4" sn="14.60" a="1760.66" fwhm="0.001008" res="400658.4" algo="FTMS"/>
<pk mz="404.073696" i="3580665.0" sn="28.16" a="3441.77" fwhm="0.001068" res="378476.3" algo="FTMS"/>
<pk mz="404.098715" i="1396734.6" sn="9.51" a="1060.67" fwhm="0.000983" res="411007.8" algo="FTMS"/>
<pk mz="404.102794" i="4843263.5" sn="38.94" a="4755.88" fwhm="0.001050" res="385039.2" algo="FTMS"/>
<pk mz="404.119846" i="1468931.4" sn="10.13" a="1201.75" fwhm="0.001025" res="394248.4" algo="FTMS"/>
<pk mz="404.156219" i="1903115.6" sn="13.84" a="1489.09" fwhm="0.000940" res="429866.8" algo="FTMS"/>
<pk mz="404.192661" i="2315028.0" sn="17.35" a="1904.51" fwhm="0.000979" res="412799.3" algo="FTMS"/>
<pk mz="404.198227" i="9842453.0" sn="81.62" a="9881.09" fwhm="0.001023" res="395046.0" algo="FTMS"/>
<pk mz="404.931353" i="2701755.5" sn="20.65" a="2123.25" fwhm="0.000928" res="436238.6" algo="FTMS"/>
<pk mz="405.009833" i="1325005.4" sn="8.90" a="1006.87" fwhm="0.000993" res="407902.3" algo="FTMS"/>
<pk mz="405.046329" i="3240917.8" sn="25.26" a="3193.81" fwhm="0.001077" res="376249.9" algo="FTMS"/>
<pk mz="405.057642" i="1682136.3" sn="11.95" a="1367.69" fwhm="0.001068" res="379410.3" algo="FTMS"/>
<pk mz="405.082714" i="4878302.0" sn="39.24" a="4695.88" fwhm="0.001020" res="397205.3" algo="FTMS"/>
<pk mz="405.086112" i="1141726.8" sn="7.33" a="692.03" fwhm="0.000893" res="453663.7" algo="FTMS"/>
<pk mz="405.093951" i="2346208.5" sn="17.62" a="2350.54" fwhm="0.001138" res="355871.5" algo="FTMS"/>
<pk mz="405.119104" i="4400102.0" sn="35.15" a="4120.72" fwhm="0.000995" res="407129.8" algo="FTMS"/>
<pk mz="405.130335" i="1392616.8" sn="9.48" a="1209.96" fwhm="0.001099" res="368541.5" algo="FTMS"/>
<pk mz="405.132090" i="1637097.1" sn="11.56" a="1275.52" fwhm="0.000940" res="430823.6" algo="FTMS"/>
<pk mz="405.155446" i="2493678.5" sn="18.88" a="2365.93" fwhm="0.001112" res="364465.8" algo="FTMS"/>
<pk mz="405.168505" i="3243505.5" sn="25.28" a="3091.05" fwhm="0.001060" res="382274.7" algo="FTMS"/>
<pk mz="405.176570" i="1708275.3" sn="12.17" a="1242.97" fwhm="0.000933" res="434262.3" algo="FTMS"/>
<pk mz="405.186225" i="1349493.5" sn="9.11" a="1638.74" fwhm="0.001550" res="261474.6" algo="FTMS"/>
<pk mz="405.190811" i="1720822.5" sn="12.28" a="1526.34" fwhm="0.001103" res="367384.3" algo="FTMS"/>
<pk mz="405.204886" i="1306873.8" sn="8.74" a="872.63" fwhm="0.000881" res="460183.3" algo="FTMS"/>
<pk mz="406.041520" i="1346744.3" sn="9.08" a="1033.21" fwhm="0.001067" res="380666.4" algo="FTMS"/>
<pk mz="406.053055" i="1117114.9" sn="7.12" a="1103.13" fwhm="0.001252" res="324282.9" algo="FTMS"/>
<pk mz="406.077958" i="3013312.5" sn="23.31" a="2806.55" fwhm="0.001017" res="399132.8" algo="FTMS"/>
<pk mz="406.089005" i="1166531.0" sn="7.54" a="743.01" fwhm="0.000908" res="447078.5" algo="FTMS"/>
<pk mz="406.114314" i="1907656.8" sn="13.87" a="1717.89" fwhm="0.001050" res="386757.0" algo="FTMS"/>
<pk mz="406.134661" i="4180685.5" sn="33.28" a="4040.39" fwhm="0.001176" res="345277.9" algo="FTMS"/>
<pk mz="406.171942" i="2002901.9" sn="14.68" a="1708.00" fwhm="0.000996" res="407813.3" algo="FTMS"/>
<pk mz="406.928507" i="1262466.8" sn="8.36" a="975.56" fwhm="0.000997" res="408154.7" algo="FTMS"/>
<pk mz="407.025651" i="2386841.0" sn="17.96" a="2076.13" fwhm="0.000951" res="427934.7" algo="FTMS"/>
<pk mz="407.061991" i="5747105.0" sn="46.65" a="5554.82" fwhm="0.001030" res="395380.0" algo="FTMS"/>
<pk mz="407.073274" i="2988963.8" sn="23.10" a="2812.44" fwhm="0.001057" res="384969.3" algo="FTMS"/>
<pk mz="407.098384" i="6055337.5" sn="49.28" a="5963.23" fwhm="0.001037" res="392544.1" algo="FTMS"/>
<pk mz="407.101646" i="2437546.3" sn="18.39" a="2104.32" fwhm="0.001028" res="395992.2" algo="FTMS"/>
<pk mz="407.109669" i="2151852.0" sn="15.95" a="1810.04" fwhm="0.000991" res="410838.7" algo="FTMS"/>
<pk mz="407.134809" i="5727666.0" sn="46.48" a="5896.28" fwhm="0.001069" res="380969.6" algo="FTMS"/>
<pk mz="407.147867" i="2834356.8" sn="21.78" a="2553.72" fwhm="0.001027" res="396385.2" algo="FTMS"/>
<pk mz="407.171132" i="2108346.3" sn="15.58" a="1559.17" fwhm="0.000891" res="456916.4" algo="FTMS"/>
<pk mz="407.184190" i="3346877.3" sn="26.16" a="2923.18" fwhm="0.000988" res="412101.1" algo="FTMS"/>
<pk mz="407.220580" i="1364933.5" sn="9.24" a="833.63" fwhm="0.000876" res="464941.7" algo="FTMS"/>
<pk mz="408.057278" i="2492549.3" sn="18.86" a="2075.12" fwhm="0.000968" res="421434.2" algo="FTMS"/>
<pk mz="408.065330" i="1689479.0" sn="12.01" a="1401.88" fwhm="0.001016" res="401749.1" algo="FTMS"/>
<pk mz="408.068582" i="8862344.0" sn="73.24" a="9161.75" fwhm="0.001060" res="384821.2" algo="FTMS"/>
<pk mz="408.077546" i="1593481.8" sn="11.19" a="1272.11" fwhm="0.001049" res="389124.2" algo="FTMS"/>
<pk mz="408.093655" i="2835597.5" sn="21.79" a="2380.73" fwhm="0.000965" res="422714.6" algo="FTMS"/>
<pk mz="408.101709" i="1564815.4" sn="10.94" a="1525.09" fwhm="0.001164" res="350727.5" algo="FTMS"/>
<pk mz="408.104731" i="1468304.0" sn="10.12" a="1282.04" fwhm="0.001056" res="386418.2" algo="FTMS"/>
<pk mz="408.130048" i="1814677.9" sn="13.07" a="1365.67" fwhm="0.000917" res="445109.2" algo="FTMS"/>
<pk mz="408.151118" i="1447578.6" sn="9.94" a="1100.59" fwhm="0.001032" res="395522.3" algo="FTMS"/>
<pk mz="408.177633" i="1238688.8" sn="8.16" a="715.25" fwhm="0.000820" res="497912.5" algo="FTMS"/>
<pk mz="408.187529" i="1556387.0" sn="10.87" a="1438.56" fwhm="0.001121" res="364002.2" algo="FTMS"/>
<pk mz="408.881740" i="1186626.4" sn="7.62" a="812.72" fwhm="0.000893" res="457632.0" algo="FTMS"/>
<pk mz="409.041277" i="3872615.0" sn="30.28" a="4027.13" fwhm="0.001063" res="384824.5" algo="FTMS"/>
<pk mz="409.052328" i="1336681.6" sn="8.88" a="1012.91" fwhm="0.000976" res="419194.4" algo="FTMS"/>
<pk mz="409.071993" i="1326702.1" sn="8.80" a="870.18" fwhm="0.000850" res="481378.5" algo="FTMS"/>
<pk mz="409.077652" i="7553903.5" sn="61.33" a="7947.95" fwhm="0.001075" res="380416.1" algo="FTMS"/>
<pk mz="409.080868" i="1335920.3" sn="8.88" a="923.09" fwhm="0.001019" res="401419.2" algo="FTMS"/>
<pk mz="409.088876" i="2438002.0" sn="18.17" a="1820.35" fwhm="0.000912" res="448729.3" algo="FTMS"/>
<pk mz="409.114013" i="8467320.0" sn="69.03" a="8828.94" fwhm="0.001063" res="384777.5" algo="FTMS"/>
<pk mz="409.125409" i="1612410.5" sn="11.21" a="1488.74" fwhm="0.001257" res="325551.0" algo="FTMS"/>
<pk mz="409.127157" i="2598266.8" sn="19.53" a="2228.62" fwhm="0.000976" res="419241.2" algo="FTMS"/>
<pk mz="409.144924" i="1359487.0" sn="9.08" a="835.55" fwhm="0.000870" res="470028.9" algo="FTMS"/>
<pk mz="409.150426" i="5383040.0" sn="43.02" a="5007.08" fwhm="0.000988" res="414170.2" algo="FTMS"/>
<pk mz="409.163454" i="3450243.3" sn="26.71" a="3337.12" fwhm="0.001058" res="386805.2" algo="FTMS"/>
<pk mz="409.181266" i="1354631.3" sn="9.04" a="805.51" fwhm="0.000816" res="501613.6" algo="FTMS"/>
<pk mz="409.186764" i="2637704.5" sn="19.86" a="2293.39" fwhm="0.000997" res="410567.1" algo="FTMS"/>
<pk mz="409.199886" i="2980747.5" sn="22.75" a="2654.54" fwhm="0.001020" res="401145.2" algo="FTMS"/>
<pk mz="409.223107" i="1561488.9" sn="10.78" a="1003.14" fwhm="0.000836" res="489735.2" algo="FTMS"/>
<pk mz="410.072899" i="2555476.8" sn="19.16" a="2730.00" fwhm="0.001202" res="341025.7" algo="FTMS"/>
<pk mz="410.075376" i="3447893.3" sn="26.69" a="3211.85" fwhm="0.001012" res="405077.0" algo="FTMS"/>
<pk mz="410.080819" i="1531094.5" sn="10.52" a="1355.69" fwhm="0.001195" res="343258.7" algo="FTMS"/>
<pk mz="410.109205" i="1914973.0" sn="13.76" a="1413.66" fwhm="0.000850" res="482340.7" algo="FTMS"/>
<pk mz="410.117358" i="1859166.9" sn="13.29" a="1581.00" fwhm="0.001069" res="383514.3" algo="FTMS"/>
<pk mz="410.122379" i="1167456.1" sn="7.45" a="768.37" fwhm="0.000893" res="459407.9" algo="FTMS"/>
<pk mz="410.153800" i="1603943.4" sn="11.14" a="1401.57" fwhm="0.001133" res="361899.3" algo="FTMS"/>
<pk mz="410.221593" i="40809592.0" sn="341.85" a="44593.99" fwhm="0.001086" res="377774.5" algo="FTMS"/>
<pk mz="410.703358" i="1151846.3" sn="7.32" a="1063.59" fwhm="0.001216" res="337723.1" algo="FTMS"/>
<pk mz="411.056913" i="5322040.0" sn="42.50" a="5221.99" fwhm="0.001036" res="396946.4" algo="FTMS"/>
<pk mz="411.093312" i="9293120.0" sn="76.00" a="10216.67" fwhm="0.001114" res="369119.4" algo="FTMS"/>
<pk mz="411.096538" i="39392576.0" sn="329.90" a="44948.71" fwhm="0.001087" res="378090.3" algo="FTMS"/>
<pk mz="411.104571" i="1386050.9" sn="9.30" a="1080.56" fwhm="0.001029" res="399402.9" algo="FTMS"/>
<pk mz="411.114433" i="2395973.3" sn="17.82" a="2164.96" fwhm="0.001044" res="393715.2" algo="FTMS"/>
<pk mz="411.129671" i="8002888.5" sn="65.11" a="8566.46" fwhm="0.001091" res="376954.7" algo="FTMS"/>
<pk mz="411.142791" i="1519691.8" sn="10.42" a="1072.04" fwhm="0.000908" res="452824.1" algo="FTMS"/>
<pk mz="411.160508" i="1150031.9" sn="7.31" a="729.37" fwhm="0.000948" res="433515.5" algo="FTMS"/>
<pk mz="411.166068" i="4950353.0" sn="39.36" a="4876.59" fwhm="0.001041" res="394859.2" algo="FTMS"/>
<pk mz="411.179020" i="2043220.1" sn="14.84" a="1634.82" fwhm="0.000983" res="418383.7" algo="FTMS"/>
<pk mz="411.202445" i="3538777.5" sn="27.46" a="3613.44" fwhm="0.001100" res="373671.8" algo="FTMS"/>
<pk mz="411.224945" i="8922463.0" sn="72.87" a="9878.55" fwhm="0.001111" res="370255.9" algo="FTMS"/>
<pk mz="411.238856" i="2144098.0" sn="15.69" a="1867.19" fwhm="0.001025" res="401161.0" algo="FTMS"/>
<pk mz="412.052240" i="1119518.3" sn="7.05" a="800.96" fwhm="0.001013" res="406694.7" algo="FTMS"/>
<pk mz="412.060309" i="1347616.1" sn="8.97" a="939.03" fwhm="0.001044" res="394785.4" algo="FTMS"/>
<pk mz="412.088591" i="1544998.8" sn="10.64" a="1152.51" fwhm="0.001138" res="362083.5" algo="FTMS"/>
<pk mz="412.096711" i="1708584.6" sn="12.02" a="1264.28" fwhm="0.000938" res="439513.5" algo="FTMS"/>
<pk mz="412.099910" i="5218857.5" sn="41.63" a="5210.25" fwhm="0.001072" res="384252.0" algo="FTMS"/>
<pk mz="412.125000" i="1593903.1" sn="11.05" a="1208.07" fwhm="0.000959" res="429898.0" algo="FTMS"/>
<pk mz="412.133102" i="1350449.0" sn="8.99" a="804.96" fwhm="0.000859" res="480015.4" algo="FTMS"/>
<pk mz="412.137975" i="1387058.1" sn="9.30" a="939.54" fwhm="0.000858" res="480538.2" algo="FTMS"/>
<pk mz="412.218661" i="11587141.0" sn="95.34" a="12279.71" fwhm="0.001077" res="382752.0" algo="FTMS"/>
<pk mz="412.228226" i="1130311.0" sn="7.14" a="775.72" fwhm="0.000959" res="430012.1" algo="FTMS"/>
<pk mz="412.991044" i="1763576.1" sn="12.48" a="1271.81" fwhm="0.000934" res="442292.1" algo="FTMS"/>
<pk mz="413.015118" i="1214717.6" sn="7.85" a="947.43" fwhm="0.001086" res="380219.5" algo="FTMS"/>
<pk mz="413.036164" i="2215682.5" sn="16.29" a="1907.11" fwhm="0.001001" res="412741.7" algo="FTMS"/>
<pk mz="413.051436" i="1380870.1" sn="9.25" a="880.57" fwhm="0.000957" res="431458.0" algo="FTMS"/>
<pk mz="413.062642" i="1642504.8" sn="11.46" a="1527.61" fwhm="0.001159" res="356410.6" algo="FTMS"/>
<pk mz="413.072585" i="6168331.0" sn="49.63" a="6743.95" fwhm="0.001095" res="377125.4" algo="FTMS"/>
<pk mz="413.100715" i="1207569.5" sn="7.79" a="707.33" fwhm="0.000854" res="483833.8" algo="FTMS"/>
<pk mz="413.108923" i="7820051.5" sn="63.57" a="8360.45" fwhm="0.001090" res="378933.5" algo="FTMS"/>
<pk mz="413.124260" i="1191959.0" sn="7.66" a="902.77" fwhm="0.001073" res="385137.0" algo="FTMS"/>
<pk mz="413.145312" i="7025436.0" sn="56.86" a="7493.23" fwhm="0.001101" res="375334.1" algo="FTMS"/>
<pk mz="413.181759" i="4980516.5" sn="39.61" a="5191.35" fwhm="0.001119" res="369241.1" algo="FTMS"/>
<pk mz="413.204227" i="1163049.6" sn="7.41" a="801.38" fwhm="0.000937" res="441103.4" algo="FTMS"/>
<pk mz="413.218138" i="4411181.0" sn="34.81" a="4349.70" fwhm="0.001081" res="382347.0" algo="FTMS"/>
<pk mz="413.221989" i="2922797.8" sn="22.26" a="2543.18" fwhm="0.001037" res="398337.5" algo="FTMS"/>
<pk mz="413.254520" i="2383157.3" sn="17.70" a="1936.37" fwhm="0.000974" res="424409.1" algo="FTMS"/>
<pk mz="414.046608" i="1213165.5" sn="7.83" a="968.71" fwhm="0.001179" res="351165.5" algo="FTMS"/>
<pk mz="414.057989" i="1225456.1" sn="7.94" a="639.11" fwhm="0.000844" res="490382.2" algo="FTMS"/>
<pk mz="414.076080" i="1145460.4" sn="7.26" a="758.79" fwhm="0.001004" res="412383.5" algo="FTMS"/>
<pk mz="414.089597" i="1213687.5" sn="7.84" a="1034.82" fwhm="0.001168" res="354401.1" algo="FTMS"/>
<pk mz="414.100952" i="2574330.3" sn="19.31" a="2287.40" fwhm="0.001018" res="406688.2" algo="FTMS"/>
<pk mz="414.104259" i="1182971.0" sn="7.58" a="823.47" fwhm="0.000965" res="429093.7" algo="FTMS"/>
<pk mz="414.112219" i="1379836.8" sn="9.24" a="913.83" fwhm="0.000887" res="466710.8" algo="FTMS"/>
<pk mz="414.148706" i="1352709.3" sn="9.01" a="1060.63" fwhm="0.001083" res="382572.3" algo="FTMS"/>
<pk mz="414.185122" i="1389325.8" sn="9.32" a="1035.75" fwhm="0.000940" res="440520.9" algo="FTMS"/>
<pk mz="414.221346" i="1213334.3" sn="7.83" a="1142.55" fwhm="0.001182" res="350302.4" algo="FTMS"/>
<pk mz="414.988885" i="1456841.1" sn="9.89" a="1242.24" fwhm="0.001031" res="402567.0" algo="FTMS"/>
<pk mz="415.030653" i="1678802.9" sn="11.76" a="1163.40" fwhm="0.000918" res="451931.9" algo="FTMS"/>
<pk mz="415.051772" i="2794711.8" sn="21.17" a="2330.30" fwhm="0.000974" res="426138.4" algo="FTMS"/>
<pk mz="415.066967" i="1162971.4" sn="7.41" a="645.32" fwhm="0.000884" res="469288.9" algo="FTMS"/>
<pk mz="415.078414" i="1708254.0" sn="12.01" a="1352.44" fwhm="0.001010" res="410846.6" algo="FTMS"/>
<pk mz="415.083362" i="2779871.3" sn="21.05" a="2702.93" fwhm="0.001091" res="380312.4" algo="FTMS"/>
<pk mz="415.088213" i="4731104.5" sn="37.51" a="4795.38" fwhm="0.001102" res="376608.2" algo="FTMS"/>
<pk mz="415.103437" i="1651171.9" sn="11.53" a="1556.82" fwhm="0.001130" res="367267.2" algo="FTMS"/>
<pk mz="415.124560" i="4435689.0" sn="35.01" a="4802.22" fwhm="0.001150" res="360992.2" algo="FTMS"/>
<pk mz="415.152958" i="1267183.4" sn="8.29" a="748.92" fwhm="0.000862" res="481723.5" algo="FTMS"/>
<pk mz="415.160975" i="4754673.5" sn="37.70" a="4964.04" fwhm="0.001111" res="373829.4" algo="FTMS"/>
<pk mz="415.189151" i="2270455.8" sn="16.75" a="2131.50" fwhm="0.001099" res="377856.5" algo="FTMS"/>
<pk mz="415.194862" i="4372729.0" sn="34.48" a="4364.97" fwhm="0.001078" res="385075.1" algo="FTMS"/>
<pk mz="415.197361" i="5384442.0" sn="43.02" a="5741.61" fwhm="0.001108" res="374708.7" algo="FTMS"/>
<pk mz="415.219847" i="2360063.0" sn="17.50" a="2466.51" fwhm="0.001133" res="366409.8" algo="FTMS"/>
<pk mz="415.233711" i="2876162.3" sn="21.86" a="2609.64" fwhm="0.001035" res="401167.8" algo="FTMS"/>
<pk mz="415.270074" i="2247434.8" sn="16.55" a="2105.49" fwhm="0.001096" res="378792.5" algo="FTMS"/>
<pk mz="416.062195" i="1767619.9" sn="12.51" a="1414.21" fwhm="0.001062" res="391786.9" algo="FTMS"/>
<pk mz="416.073658" i="7004614.5" sn="56.68" a="7654.00" fwhm="0.001124" res="370066.0" algo="FTMS"/>
<pk mz="416.091660" i="1191114.8" sn="7.64" a="875.88" fwhm="0.001052" res="395488.3" algo="FTMS"/>
<pk mz="416.098758" i="1358412.4" sn="9.05" a="1191.85" fwhm="0.001152" res="361239.3" algo="FTMS"/>
<pk mz="416.156190" i="1337817.8" sn="8.88" a="1119.23" fwhm="0.001093" res="380684.2" algo="FTMS"/>
<pk mz="416.164199" i="1239259.6" sn="8.05" a="787.64" fwhm="0.000961" res="433200.2" algo="FTMS"/>
<pk mz="416.192580" i="2233314.3" sn="16.43" a="2011.64" fwhm="0.001046" res="397829.4" algo="FTMS"/>
<pk mz="416.236931" i="1226732.6" sn="7.94" a="1075.89" fwhm="0.001189" res="350091.0" algo="FTMS"/>
<pk mz="416.956956" i="2068629.1" sn="15.04" a="1919.65" fwhm="0.001074" res="388369.3" algo="FTMS"/>
<pk mz="417.046399" i="2559658.3" sn="19.18" a="2322.42" fwhm="0.001065" res="391428.7" algo="FTMS"/>
<pk mz="417.057595" i="1793452.8" sn="12.72" a="1613.10" fwhm="0.001087" res="383653.9" algo="FTMS"/>
<pk mz="417.067423" i="2601135.0" sn="19.53" a="2504.54" fwhm="0.001118" res="373137.7" algo="FTMS"/>
<pk mz="417.082755" i="2922162.8" sn="22.24" a="2981.66" fwhm="0.001117" res="373512.8" algo="FTMS"/>
<pk mz="417.086032" i="1535411.4" sn="10.54" a="1263.09" fwhm="0.001043" res="399920.5" algo="FTMS"/>
<pk mz="417.094024" i="1780661.3" sn="12.61" a="1480.19" fwhm="0.001013" res="411684.1" algo="FTMS"/>
<pk mz="417.095820" i="1316533.8" sn="8.70" a="1062.36" fwhm="0.001118" res="373047.9" algo="FTMS"/>
<pk mz="417.103888" i="2469559.5" sn="18.42" a="2943.79" fwhm="0.001289" res="323525.4" algo="FTMS"/>
<pk mz="417.119135" i="2581179.3" sn="19.37" a="2582.18" fwhm="0.001081" res="385829.7" algo="FTMS"/>
<pk mz="417.132164" i="1228222.3" sn="7.95" a="904.88" fwhm="0.001028" res="405739.6" algo="FTMS"/>
<pk mz="417.140220" i="2745536.0" sn="20.75" a="2719.93" fwhm="0.001103" res="378233.0" algo="FTMS"/>
<pk mz="417.155532" i="1634243.6" sn="11.38" a="1156.92" fwhm="0.000998" res="417837.8" algo="FTMS"/>
<pk mz="417.176598" i="4292296.5" sn="33.80" a="4545.45" fwhm="0.001094" res="381322.3" algo="FTMS"/>
<pk mz="417.199326" i="2205134.0" sn="16.19" a="2977.74" fwhm="0.001636" res="254991.5" algo="FTMS"/>
<pk mz="417.210476" i="203315920.0" z="-1" sn="1712.65" a="223339.14" fwhm="0.001104" res="377749.0" algo="FTMS" component_name="G" deconvoluted_molecular_mass="417.210888" deconvoluted_isotopic_mass="417.210882"/>
<pk mz="418.041661" i="1776275.5" sn="12.57" a="1365.60" fwhm="0.001002" res="417018.0" algo="FTMS"/>
<pk mz="418.077916" i="2554780.0" sn="19.14" a="2699.92" fwhm="0.001171" res="357006.2" algo="FTMS"/>
<pk mz="418.089262" i="1685918.6" sn="11.81" a="1414.15" fwhm="0.001077" res="388251.9" algo="FTMS"/>
<pk mz="418.114378" i="1562276.5" sn="10.77" a="1140.09" fwhm="0.000925" res="452005.2" algo="FTMS"/>
<pk mz="418.171929" i="2387378.0" sn="17.73" a="2146.44" fwhm="0.001095" res="381949.9" algo="FTMS"/>
<pk mz="418.213843" i="44759996.0" z="-1" sn="375.16" a="51937.70" fwhm="0.001119" res="373705.7" algo="FTMS" component_name="G" deconvoluted_molecular_mass="417.210888" deconvoluted_isotopic_mass="418.214252"/>
<pk mz="418.947067" i="1221736.1" sn="7.80" a="888.36" fwhm="0.000991" res="422599.4" algo="FTMS"/>
<pk mz="419.025555" i="2190970.5" sn="15.87" a="1906.70" fwhm="0.001031" res="406417.9" algo="FTMS"/>
<pk mz="419.062878" i="8930435.0" sn="72.02" a="9573.80" fwhm="0.001060" res="395434.7" algo="FTMS"/>
<pk mz="419.073291" i="2220677.8" sn="16.12" a="1875.52" fwhm="0.001001" res="418802.7" algo="FTMS"/>
<pk mz="419.098403" i="4725899.5" sn="36.99" a="4794.48" fwhm="0.001047" res="400194.9" algo="FTMS"/>
<pk mz="419.109643" i="2242190.3" sn="16.30" a="2051.61" fwhm="0.001079" res="388505.8" algo="FTMS"/>
<pk mz="419.111465" i="1495438.8" sn="10.08" a="1074.09" fwhm="0.000969" res="432470.1" algo="FTMS"/>
<pk mz="419.134753" i="3457684.3" sn="26.42" a="3126.22" fwhm="0.001038" res="403638.3" algo="FTMS"/>
<pk mz="419.137917" i="1334421.0" sn="8.74" a="1281.11" fwhm="0.001252" res="334772.6" algo="FTMS"/>
<pk mz="419.147831" i="2198167.3" sn="15.93" a="1878.14" fwhm="0.001012" res="413983.0" algo="FTMS"/>
<pk mz="419.155924" i="1595801.3" sn="10.91" a="1260.69" fwhm="0.001025" res="408736.2" algo="FTMS"/>
<pk mz="419.171236" i="1212060.8" sn="7.72" a="857.17" fwhm="0.000898" res="466817.2" algo="FTMS"/>
<pk mz="419.184281" i="2436767.8" sn="17.92" a="2403.60" fwhm="0.001086" res="386112.7" algo="FTMS"/>
<pk mz="419.192209" i="1715873.8" sn="11.91" a="1475.60" fwhm="0.001026" res="408381.5" algo="FTMS"/>
<pk mz="419.206315" i="7591077.0" sn="60.86" a="8752.66" fwhm="0.001157" res="362384.0" algo="FTMS"/>
<pk mz="419.214685" i="1785767.0" sn="12.50" a="1660.52" fwhm="0.001146" res="365804.2" algo="FTMS"/>
<pk mz="419.217248" i="5562535.5" z="-1" sn="43.96" a="6287.70" fwhm="0.001171" res="358132.9" algo="FTMS" component_name="G" deconvoluted_molecular_mass="417.210888" deconvoluted_isotopic_mass="419.217659"/>
<pk mz="419.220762" i="1347496.5" sn="8.84" a="1146.30" fwhm="0.001100" res="380987.7" algo="FTMS"/>
<pk mz="419.228589" i="1391530.3" sn="9.21" a="1505.69" fwhm="0.001472" res="284764.0" algo="FTMS"/>
<pk mz="420.057211" i="2395501.3" sn="17.57" a="2365.46" fwhm="0.001147" res="366110.0" algo="FTMS"/>
<pk mz="420.066102" i="1544303.4" sn="10.48" a="1272.51" fwhm="0.001259" res="333632.4" algo="FTMS"/>
<pk mz="420.068486" i="2318192.0" sn="16.93" a="2195.03" fwhm="0.001031" res="407622.2" algo="FTMS"/>
<pk mz="420.093505" i="2618741.8" sn="19.43" a="2439.94" fwhm="0.001075" res="390813.5" algo="FTMS"/>
<pk mz="420.101755" i="1440887.8" sn="9.62" a="932.27" fwhm="0.000892" res="470832.3" algo="FTMS"/>
<pk mz="420.138208" i="1204096.4" sn="7.65" a="1074.12" fwhm="0.001235" res="340272.0" algo="FTMS"/>
<pk mz="420.151178" i="2141059.3" sn="15.45" a="2249.71" fwhm="0.001210" res="347372.8" algo="FTMS"/>
<pk mz="420.187510" i="1712780.0" sn="11.89" a="1371.62" fwhm="0.001067" res="393979.2" algo="FTMS"/>
<pk mz="420.209623" i="2302865.3" sn="16.80" a="1972.24" fwhm="0.001056" res="398068.5" algo="FTMS"/>
<pk mz="421.038979" i="1709140.6" sn="11.85" a="1271.76" fwhm="0.001007" res="418098.1" algo="FTMS"/>
<pk mz="421.041229" i="3886677.0" sn="29.99" a="4354.05" fwhm="0.001162" res="362353.9" algo="FTMS"/>
<pk mz="421.052496" i="1594199.8" sn="10.90" a="1352.24" fwhm="0.001053" res="399833.4" algo="FTMS"/>
<pk mz="421.077655" i="5937757.5" sn="47.08" a="6116.29" fwhm="0.001087" res="387285.8" algo="FTMS"/>
<pk mz="421.080919" i="3486302.5" sn="26.66" a="3671.79" fwhm="0.001149" res="366374.5" algo="FTMS"/>
<pk mz="421.088889" i="2689120.5" sn="20.02" a="2609.07" fwhm="0.001108" res="380145.9" algo="FTMS"/>
<pk mz="421.114054" i="5996134.5" sn="47.57" a="6369.68" fwhm="0.001102" res="382296.0" algo="FTMS"/>
<pk mz="421.117280" i="1396839.1" sn="9.25" a="1124.45" fwhm="0.001082" res="389351.7" algo="FTMS"/>
<pk mz="421.125172" i="1426024.9" sn="9.49" a="1079.32" fwhm="0.001041" res="404456.3" algo="FTMS"/>
<pk mz="421.127127" i="1300841.4" sn="8.45" a="989.97" fwhm="0.001066" res="394907.2" algo="FTMS"/>
<pk mz="421.150440" i="3962479.0" sn="30.63" a="3906.33" fwhm="0.001053" res="399829.4" algo="FTMS"/>
<pk mz="421.155255" i="2167408.0" sn="15.67" a="1791.85" fwhm="0.000941" res="447569.9" algo="FTMS"/>
<pk mz="421.163456" i="3529330.0" sn="27.02" a="3401.86" fwhm="0.001077" res="390946.2" algo="FTMS"/>
<pk mz="421.186780" i="1634679.5" sn="11.23" a="1654.55" fwhm="0.001176" res="358128.0" algo="FTMS"/>
<pk mz="421.199902" i="2691194.5" sn="20.03" a="2370.22" fwhm="0.001022" res="412175.8" algo="FTMS"/>
<pk mz="421.226561" i="11146881.0" sn="90.48" a="12503.03" fwhm="0.001125" res="374274.7" algo="FTMS"/>
<pk mz="421.481854" i="1209533.1" sn="7.69" a="1027.18" fwhm="0.001222" res="344954.1" algo="FTMS"/>
<pk mz="422.072888" i="2960200.5" sn="22.27" a="2881.39" fwhm="0.001074" res="393121.0" algo="FTMS"/>
<pk mz="422.084252" i="28843852.0" sn="237.91" a="33814.16" fwhm="0.001146" res="368244.6" algo="FTMS"/>
<pk mz="422.093123" i="1439053.4" sn="9.60" a="1079.46" fwhm="0.001178" res="358375.1" algo="FTMS"/>
<pk mz="422.109264" i="1657681.1" sn="11.42" a="1405.01" fwhm="0.001014" res="416309.6" algo="FTMS"/>
<pk mz="422.117323" i="1571411.0" sn="10.70" a="1273.74" fwhm="0.001083" res="389686.4" algo="FTMS"/>
<pk mz="422.145746" i="1302873.8" sn="8.47" a="901.35" fwhm="0.000967" res="436767.8" algo="FTMS"/>
<pk mz="422.166883" i="1370206.8" sn="9.03" a="1157.96" fwhm="0.001255" res="336293.7" algo="FTMS"/>
<pk mz="422.193378" i="1144549.0" sn="7.15" a="895.72" fwhm="0.001119" res="377221.5" algo="FTMS"/>
<pk mz="422.203177" i="1473895.4" sn="9.89" a="1144.65" fwhm="0.000989" res="426946.9" algo="FTMS"/>
<pk mz="422.229865" i="2573165.8" sn="19.05" a="2640.84" fwhm="0.001170" res="360770.5" algo="FTMS"/>
<pk mz="422.897485" i="2208267.5" sn="16.01" a="1871.94" fwhm="0.001058" res="399720.4" algo="FTMS"/>
<pk mz="423.020554" i="1583400.5" sn="10.80" a="1163.01" fwhm="0.000986" res="429013.8" algo="FTMS"/>
<pk mz="423.056919" i="5433393.0" sn="42.88" a="5710.17" fwhm="0.001097" res="385774.6" algo="FTMS"/>
<pk mz="423.068199" i="1772339.8" sn="12.38" a="1890.65" fwhm="0.001221" res="346559.4" algo="FTMS"/>
<pk mz="423.073913" i="8193077.0" sn="65.87" a="9239.30" fwhm="0.001173" res="360738.0" algo="FTMS"/>
<pk mz="423.087628" i="3596344.3" sn="27.57" a="3774.96" fwhm="0.001125" res="376046.4" algo="FTMS"/>
<pk mz="423.093291" i="7275577.5" sn="58.22" a="8036.82" fwhm="0.001141" res="370659.2" algo="FTMS"/>
<pk mz="423.104562" i="1770556.4" sn="12.36" a="1506.00" fwhm="0.001077" res="392986.2" algo="FTMS"/>
<pk mz="423.129690" i="6741058.5" sn="53.77" a="7411.52" fwhm="0.001097" res="385849.6" algo="FTMS"/>
<pk mz="423.142700" i="1756229.4" sn="12.24" a="1392.54" fwhm="0.001005" res="420880.0" algo="FTMS"/>
<pk mz="423.166067" i="4049995.0" sn="31.35" a="4066.63" fwhm="0.001071" res="395291.4" algo="FTMS"/>
<pk mz="423.179044" i="3460174.0" sn="26.44" a="3638.61" fwhm="0.001105" res="382897.1" algo="FTMS"/>
<pk mz="423.202490" i="1879379.5" sn="13.27" a="1946.43" fwhm="0.001232" res="343421.5" algo="FTMS"/>
<pk mz="423.215539" i="1684310.6" sn="11.64" a="1471.22" fwhm="0.001048" res="403916.6" algo="FTMS"/>
<pk mz="423.238845" i="6504540.0" sn="51.80" a="6778.75" fwhm="0.001105" res="382859.9" algo="FTMS"/>
<pk mz="424.052159" i="1354780.6" sn="8.90" a="845.30" fwhm="0.000898" res="472422.6" algo="FTMS"/>
<pk mz="424.073526" i="2137889.8" sn="15.42" a="1968.06" fwhm="0.001027" res="413101.2" algo="FTMS"/>
<pk mz="424.088566" i="3768613.3" sn="29.00" a="3940.31" fwhm="0.001140" res="371931.3" algo="FTMS"/>
<pk mz="424.096644" i="1905959.1" sn="13.49" a="1493.73" fwhm="0.000993" res="427033.7" algo="FTMS"/>
<pk mz="424.099941" i="1323303.9" sn="8.63" a="1011.68" fwhm="0.001032" res="411115.0" algo="FTMS"/>
<pk mz="424.108865" i="2353450.0" sn="17.22" a="2342.04" fwhm="0.001110" res="382118.9" algo="FTMS"/>
<pk mz="424.124844" i="2109741.8" sn="15.18" a="1827.09" fwhm="0.001036" res="409261.8" algo="FTMS"/>
<pk mz="424.133107" i="1600815.8" sn="10.95" a="1191.89" fwhm="0.000931" res="455342.8" algo="FTMS"/>
<pk mz="424.242102" i="1744969.6" sn="12.15" a="1670.79" fwhm="0.001133" res="374437.4" algo="FTMS"/>
<pk mz="424.894513" i="2627556.0" sn="19.50" a="2389.89" fwhm="0.001072" res="396485.3" algo="FTMS"/>
<pk mz="425.036250" i="3365381.8" sn="25.64" a="3694.34" fwhm="0.001145" res="371153.5" algo="FTMS"/>
<pk mz="425.071000" i="3250702.0" sn="24.69" a="3474.49" fwhm="0.001360" res="312587.1" algo="FTMS"/>
<pk mz="425.072533" i="6437390.5" sn="51.24" a="7187.04" fwhm="0.001152" res="368993.8" algo="FTMS"/>
<pk mz="425.083906" i="1440273.0" sn="9.61" a="1000.59" fwhm="0.000962" res="442053.3" algo="FTMS"/>
<pk mz="425.108962" i="8100375.0" sn="65.09" a="9198.74" fwhm="0.001138" res="373625.3" algo="FTMS"/>
<pk mz="425.112208" i="3139607.8" sn="23.76" a="2885.10" fwhm="0.001057" res="402102.2" algo="FTMS"/>
<pk mz="425.145369" i="6230559.5" sn="49.51" a="7278.20" fwhm="0.001199" res="354605.1" algo="FTMS"/>
<pk mz="425.158365" i="1975842.6" sn="14.07" a="1508.11" fwhm="0.001022" res="415908.3" algo="FTMS"/>
<pk mz="425.176280" i="1245990.9" sn="7.99" a="894.02" fwhm="0.000965" res="440394.8" algo="FTMS"/>
<pk mz="425.181733" i="3240488.3" sn="24.60" a="3461.43" fwhm="0.001129" res="376740.7" algo="FTMS"/>
<pk mz="425.194733" i="1461035.3" sn="9.78" a="1485.14" fwhm="0.001352" res="314397.8" algo="FTMS"/>
<pk mz="425.218244" i="2427440.8" sn="17.83" a="2433.39" fwhm="0.001152" res="368995.4" algo="FTMS"/>
<pk mz="425.254490" i="1408825.4" sn="9.34" a="1223.62" fwhm="0.001139" res="373328.8" algo="FTMS"/>
<pk mz="426.067872" i="1675002.4" sn="11.56" a="1551.22" fwhm="0.001153" res="369379.1" algo="FTMS"/>
<pk mz="426.070422" i="1962746.9" sn="13.96" a="1934.15" fwhm="0.001106" res="385205.1" algo="FTMS"/>
<pk mz="426.075890" i="1191420.3" sn="7.53" a="916.27" fwhm="0.000992" res="429525.5" algo="FTMS"/>
<pk mz="426.103167" i="1550338.8" sn="10.52" a="1356.37" fwhm="0.001283" res="332238.7" algo="FTMS"/>
<pk mz="426.112299" i="1755908.9" sn="12.23" a="1356.28" fwhm="0.000959" res="444293.3" algo="FTMS"/>
<pk mz="426.117079" i="1157254.0" sn="7.25" a="970.48" fwhm="0.001147" res="371513.8" algo="FTMS"/>
<pk mz="426.140654" i="1785099.6" sn="12.48" a="1518.43" fwhm="0.001135" res="375534.2" algo="FTMS"/>
<pk mz="426.148801" i="1410061.5" sn="9.35" a="1023.88" fwhm="0.000994" res="428654.0" algo="FTMS"/>
<pk mz="426.153870" i="1385230.8" sn="9.15" a="1228.78" fwhm="0.001120" res="380353.3" algo="FTMS"/>
<pk mz="427.030810" i="1513438.9" sn="10.21" a="1355.51" fwhm="0.001158" res="368891.4" algo="FTMS"/>
<pk mz="427.051868" i="4328420.0" sn="33.66" a="4316.34" fwhm="0.001061" res="402442.3" algo="FTMS"/>
<pk mz="427.088208" i="6809580.5" sn="54.33" a="7335.59" fwhm="0.001126" res="379232.5" algo="FTMS"/>
<pk mz="427.091326" i="1142637.3" sn="7.12" a="1295.33" fwhm="0.001676" res="254893.8" algo="FTMS"/>
<pk mz="427.099374" i="1222895.1" sn="7.79" a="977.44" fwhm="0.001110" res="384613.5" algo="FTMS"/>
<pk mz="427.124601" i="6367221.0" sn="50.65" a="7161.89" fwhm="0.001143" res="373789.9" algo="FTMS"/>
<pk mz="427.161047" i="4723710.0" sn="36.96" a="5189.93" fwhm="0.001170" res="365172.7" algo="FTMS"/>
<pk mz="427.197425" i="4824070.5" sn="37.79" a="5188.84" fwhm="0.001138" res="375256.5" algo="FTMS"/>
<pk mz="427.233728" i="4129807.0" sn="32.01" a="4204.24" fwhm="0.001123" res="380515.1" algo="FTMS"/>
<pk mz="427.270067" i="1783831.8" sn="12.46" a="1501.67" fwhm="0.001061" res="402699.0" algo="FTMS"/>
<pk mz="428.073757" i="1186774.6" sn="7.49" a="1184.70" fwhm="0.001281" res="334175.5" algo="FTMS"/>
<pk mz="428.083552" i="1244121.0" sn="7.97" a="826.88" fwhm="0.000979" res="437145.9" algo="FTMS"/>
<pk mz="428.091585" i="1670618.9" sn="11.52" a="1702.75" fwhm="0.001182" res="362211.0" algo="FTMS"/>
<pk mz="428.119767" i="1248225.6" sn="8.00" a="881.42" fwhm="0.001010" res="424017.7" algo="FTMS"/>
<pk mz="428.127974" i="1728483.5" sn="12.00" a="1999.36" fwhm="0.001350" res="317044.4" algo="FTMS"/>
<pk mz="428.132894" i="1458404.8" sn="9.75" a="1653.17" fwhm="0.001322" res="323938.2" algo="FTMS"/>
<pk mz="428.200583" i="1159540.8" sn="7.26" a="1020.79" fwhm="0.001244" res="344269.0" algo="FTMS"/>
<pk mz="428.358482" i="1279002.4" sn="8.26" a="1203.66" fwhm="0.001289" res="332233.0" algo="FTMS"/>
<pk mz="429.009864" i="1473461.1" sn="9.87" a="1234.83" fwhm="0.001097" res="391148.7" algo="FTMS"/>
<pk mz="429.031118" i="1864890.3" sn="13.14" a="1678.68" fwhm="0.001056" res="406431.3" algo="FTMS"/>
<pk mz="429.046485" i="2142654.0" sn="15.45" a="2415.53" fwhm="0.001297" res="330697.0" algo="FTMS"/>
<pk mz="429.067518" i="4656579.0" sn="36.39" a="5499.16" fwhm="0.001228" res="349386.5" algo="FTMS"/>
<pk mz="429.082769" i="1735366.5" sn="12.06" a="1537.78" fwhm="0.001109" res="386901.0" algo="FTMS"/>
<pk mz="429.093960" i="1340617.1" sn="8.77" a="949.51" fwhm="0.001044" res="410946.6" algo="FTMS"/>
<pk mz="429.103880" i="5369291.5" sn="42.33" a="6043.23" fwhm="0.001179" res="364090.5" algo="FTMS"/>
<pk mz="429.107112" i="2063308.3" sn="14.79" a="2547.83" fwhm="0.001415" res="303240.0" algo="FTMS"/>
<pk mz="429.119048" i="1606863.1" sn="10.99" a="1458.69" fwhm="0.001222" res="351161.0" algo="FTMS"/>
<pk mz="429.132248" i="1253842.3" sn="7.94" a="945.82" fwhm="0.001024" res="419123.0" algo="FTMS"/>
<pk mz="429.140232" i="4279764.0" sn="32.83" a="4410.06" fwhm="0.001135" res="378168.6" algo="FTMS"/>
<pk mz="429.155531" i="1254615.8" sn="7.95" a="1210.66" fwhm="0.001187" res="361570.3" algo="FTMS"/>
<pk mz="429.168504" i="1315290.9" sn="8.45" a="939.97" fwhm="0.000934" res="459471.4" algo="FTMS"/>
<pk mz="429.176624" i="4751837.0" sn="36.71" a="5274.44" fwhm="0.001157" res="371084.0" algo="FTMS"/>
<pk mz="429.210492" i="1698788.9" sn="11.60" a="1676.54" fwhm="0.001247" res="344244.2" algo="FTMS"/>
<pk mz="429.212993" i="5492197.5" sn="42.80" a="6255.96" fwhm="0.001180" res="363813.1" algo="FTMS"/>
<pk mz="429.235564" i="1499626.9" sn="9.96" a="1018.24" fwhm="0.000921" res="465819.8" algo="FTMS"/>
<pk mz="429.249358" i="3183086.3" sn="23.81" a="3219.73" fwhm="0.001109" res="386923.0" algo="FTMS"/>
<pk mz="430.041540" i="1314474.6" sn="8.44" a="921.39" fwhm="0.000954" res="450701.3" algo="FTMS"/>
<pk mz="430.077997" i="1477555.3" sn="9.78" a="1058.98" fwhm="0.000948" res="453631.3" algo="FTMS"/>
<pk mz="430.089424" i="1415862.0" sn="9.27" a="1048.42" fwhm="0.000962" res="447118.1" algo="FTMS"/>
<pk mz="430.143569" i="1163714.9" sn="7.20" a="819.66" fwhm="0.001008" res="426820.0" algo="FTMS"/>
<pk mz="430.171952" i="1281737.6" sn="8.17" a="758.15" fwhm="0.000904" res="475823.1" algo="FTMS"/>
<pk mz="430.179954" i="1491147.5" sn="9.89" a="1445.37" fwhm="0.001206" res="356682.4" algo="FTMS"/>
<pk mz="430.208381" i="1375442.3" sn="8.94" a="992.90" fwhm="0.001022" res="421152.0" algo="FTMS"/>
<pk mz="430.216399" i="1800148.3" sn="12.43" a="1430.16" fwhm="0.001043" res="412544.6" algo="FTMS"/>
<pk mz="430.972612" i="4705160.0" sn="36.32" a="5123.92" fwhm="0.001160" res="371420.9" algo="FTMS"/>
<pk mz="431.001582" i="2381199.0" sn="17.21" a="2782.06" fwhm="0.001338" res="322190.5" algo="FTMS"/>
<pk mz="431.025532" i="2050452.9" sn="14.49" a="1690.50" fwhm="0.001003" res="429947.9" algo="FTMS"/>
<pk mz="431.046699" i="1792921.9" sn="12.37" a="1395.74" fwhm="0.000999" res="431275.6" algo="FTMS"/>
<pk mz="431.062014" i="3128221.5" sn="23.35" a="3220.25" fwhm="0.001125" res="383093.5" algo="FTMS"/>
<pk mz="431.073271" i="2092192.3" sn="14.83" a="2074.28" fwhm="0.001196" res="360412.9" algo="FTMS"/>
<pk mz="431.083136" i="3076514.5" sn="22.93" a="3348.03" fwhm="0.001194" res="360923.8" algo="FTMS"/>
<pk mz="431.098413" i="3032998.3" sn="22.57" a="3058.85" fwhm="0.001107" res="389305.6" algo="FTMS"/>
<pk mz="431.101662" i="2803623.0" sn="20.68" a="2485.14" fwhm="0.001056" res="408107.0" algo="FTMS"/>
<pk mz="431.109576" i="1158312.9" sn="7.15" a="803.34" fwhm="0.000989" res="435759.2" algo="FTMS"/>
<pk mz="431.119540" i="3189163.3" sn="23.85" a="3366.54" fwhm="0.001146" res="376059.6" algo="FTMS"/>
<pk mz="431.130685" i="1257389.9" sn="7.97" a="983.99" fwhm="0.001094" res="394263.2" algo="FTMS"/>
<pk mz="431.134765" i="2061230.9" sn="14.58" a="1696.82" fwhm="0.000986" res="437213.1" algo="FTMS"/>
<pk mz="431.147810" i="1419698.0" sn="9.30" a="977.15" fwhm="0.000948" res="454598.5" algo="FTMS"/>
<pk mz="431.155940" i="2845620.0" sn="21.03" a="2921.19" fwhm="0.001200" res="359194.1" algo="FTMS"/>
<pk mz="431.171262" i="1698487.5" sn="11.59" a="1628.33" fwhm="0.001202" res="358689.6" algo="FTMS"/>
<pk mz="431.192279" i="3734972.5" sn="28.34" a="4050.46" fwhm="0.001174" res="367250.1" algo="FTMS"/>
<pk mz="431.214780" i="1569473.9" sn="10.53" a="1406.71" fwhm="0.001103" res="390818.6" algo="FTMS"/>
<pk mz="431.226198" i="15988677.0" sn="129.11" a="18532.08" fwhm="0.001172" res="368063.7" algo="FTMS"/>
<pk mz="431.228706" i="3501509.3" sn="26.42" a="3903.11" fwhm="0.001213" res="355419.3" algo="FTMS"/>
<pk mz="431.265062" i="1939149.9" sn="13.57" a="1781.83" fwhm="0.001164" res="370455.2" algo="FTMS"/>
<pk mz="432.057350" i="2409098.5" sn="17.44" a="2566.51" fwhm="0.001257" res="343844.1" algo="FTMS"/>
<pk mz="432.068552" i="2691213.3" sn="19.76" a="2663.75" fwhm="0.001097" res="393753.6" algo="FTMS"/>
<pk mz="432.093560" i="2251923.3" sn="16.14" a="1854.11" fwhm="0.001005" res="430071.4" algo="FTMS"/>
<pk mz="432.104971" i="1812885.9" sn="12.53" a="1665.45" fwhm="0.001113" res="388196.3" algo="FTMS"/>
<pk mz="432.111436" i="1400471.4" sn="9.14" a="1169.96" fwhm="0.001106" res="390778.7" algo="FTMS"/>
<pk mz="432.130251" i="1426075.9" sn="9.35" a="1198.12" fwhm="0.001089" res="396935.3" algo="FTMS"/>
<pk mz="432.141305" i="1205150.5" sn="7.53" a="861.02" fwhm="0.001175" res="367829.0" algo="FTMS"/>
<pk mz="432.151149" i="1811104.9" sn="12.52" a="1357.04" fwhm="0.001012" res="427207.3" algo="FTMS"/>
<pk mz="432.187544" i="2580137.5" sn="18.84" a="2243.01" fwhm="0.001043" res="414405.9" algo="FTMS"/>
<pk mz="432.223801" i="1179826.3" sn="7.33" a="730.57" fwhm="0.000922" res="468640.3" algo="FTMS"/>
<pk mz="432.229502" i="4251827.5" sn="32.59" a="4334.23" fwhm="0.001103" res="391884.1" algo="FTMS"/>
<pk mz="432.969599" i="2039907.9" sn="14.40" a="2594.48" fwhm="0.001541" res="280925.7" algo="FTMS"/>
<pk mz="432.999483" i="1554027.0" sn="10.40" a="1294.43" fwhm="0.001060" res="408404.3" algo="FTMS"/>
<pk mz="433.004866" i="1595756.3" sn="10.75" a="1640.13" fwhm="0.001311" res="330249.5" algo="FTMS"/>
<pk mz="433.041243" i="3503989.0" sn="26.44" a="3639.91" fwhm="0.001137" res="380825.6" algo="FTMS"/>
<pk mz="433.052516" i="1385591.6" sn="9.02" a="888.13" fwhm="0.000896" res="483296.9" algo="FTMS"/>
<pk mz="433.062223" i="1738362.0" sn="11.92" a="1607.19" fwhm="0.001199" res="361234.5" algo="FTMS"/>
<pk mz="433.078558" i="9697662.0" sn="77.37" a="10955.52" fwhm="0.001093" res="396283.6" algo="FTMS"/>
<pk mz="433.088871" i="2937216.3" sn="21.78" a="3132.95" fwhm="0.001163" res="372498.1" algo="FTMS"/>
<pk mz="433.098889" i="1659266.6" sn="11.27" a="1521.16" fwhm="0.001195" res="362327.5" algo="FTMS"/>
<pk mz="433.114026" i="4628870.5" sn="35.69" a="5152.45" fwhm="0.001190" res="364072.1" algo="FTMS"/>
<pk mz="433.125251" i="2137481.0" sn="15.20" a="2239.56" fwhm="0.001251" res="346191.6" algo="FTMS"/>
<pk mz="433.135167" i="1501067.4" sn="9.97" a="1401.97" fwhm="0.001193" res="362970.1" algo="FTMS"/>
<pk mz="433.137368" i="1295755.9" sn="8.28" a="962.21" fwhm="0.001039" res="416832.1" algo="FTMS"/>
<pk mz="433.144794" i="1209997.6" sn="7.57" a="947.20" fwhm="0.001075" res="403067.4" algo="FTMS"/>
<pk mz="433.150410" i="3531663.0" sn="26.67" a="3838.14" fwhm="0.001168" res="370973.1" algo="FTMS"/>
<pk mz="433.163465" i="2821010.0" sn="20.82" a="2867.02" fwhm="0.001138" res="380682.6" algo="FTMS"/>
<pk mz="433.171514" i="2176916.0" sn="15.52" a="2108.96" fwhm="0.001141" res="379765.2" algo="FTMS"/>
<pk mz="433.181319" i="1156502.4" sn="7.13" a="801.78" fwhm="0.001067" res="405883.9" algo="FTMS"/>
<pk mz="433.186805" i="1576599.6" sn="10.59" a="1305.03" fwhm="0.001105" res="391852.1" algo="FTMS"/>
<pk mz="433.199880" i="2718106.8" sn="19.97" a="2708.61" fwhm="0.001149" res="376971.6" algo="FTMS"/>
<pk mz="433.205486" i="1819292.0" sn="12.58" a="1558.41" fwhm="0.001088" res="398161.2" algo="FTMS"/>
<pk mz="433.208058" i="2058652.6" sn="14.55" a="2041.35" fwhm="0.001124" res="385462.7" algo="FTMS"/>
<pk mz="434.036439" i="1878370.1" sn="13.07" a="1839.43" fwhm="0.001127" res="385156.8" algo="FTMS"/>
<pk mz="434.044713" i="1146340.0" sn="7.05" a="1040.17" fwhm="0.001281" res="338799.7" algo="FTMS"/>
<pk mz="434.072902" i="3976810.8" sn="30.32" a="4332.52" fwhm="0.001213" res="357950.2" algo="FTMS"/>
<pk mz="434.081967" i="1384556.9" sn="9.01" a="1028.91" fwhm="0.000933" res="465344.5" algo="FTMS"/>
<pk mz="434.084223" i="4243053.5" sn="32.51" a="4635.29" fwhm="0.001155" res="375938.3" algo="FTMS"/>
<pk mz="434.109360" i="2645619.5" sn="19.38" a="2707.42" fwhm="0.001153" res="376655.8" algo="FTMS"/>
<pk mz="434.120803" i="1504886.3" sn="10.00" a="1554.62" fwhm="0.001353" res="320905.7" algo="FTMS"/>
<pk mz="434.130492" i="1174392.5" sn="7.28" a="768.44" fwhm="0.000865" res="501804.8" algo="FTMS"/>
<pk mz="434.145810" i="1273468.1" sn="8.09" a="1049.70" fwhm="0.001045" res="415625.2" algo="FTMS"/>
<pk mz="434.166684" i="3850881.0" sn="29.29" a="4470.94" fwhm="0.001240" res="350021.4" algo="FTMS"/>
<pk mz="434.203206" i="2507401.8" sn="18.24" a="2425.01" fwhm="0.001108" res="391790.6" algo="FTMS"/>
<pk mz="435.020503" i="2394956.5" sn="17.31" a="2406.46" fwhm="0.001163" res="374112.0" algo="FTMS"/>
<pk mz="435.054616" i="1700692.8" sn="11.60" a="1549.74" fwhm="0.001129" res="385296.2" algo="FTMS"/>
<pk mz="435.056942" i="4839253.5" sn="37.41" a="5229.32" fwhm="0.001170" res="371764.7" algo="FTMS"/>
<pk mz="435.068172" i="2576216.0" sn="18.80" a="2371.02" fwhm="0.001091" res="398637.3" algo="FTMS"/>
<pk mz="435.093308" i="7809886.0" sn="61.84" a="9246.73" fwhm="0.001202" res="361966.7" algo="FTMS"/>
<pk mz="435.096613" i="3000670.8" sn="22.29" a="3014.59" fwhm="0.001134" res="383589.7" algo="FTMS"/>
<pk mz="435.104524" i="3162976.8" sn="23.63" a="3216.28" fwhm="0.001134" res="383557.0" algo="FTMS"/>
<pk mz="435.129659" i="6957926.5" sn="54.84" a="8198.34" fwhm="0.001220" res="356539.8" algo="FTMS"/>
<pk mz="435.140991" i="1494633.4" sn="9.91" a="1234.25" fwhm="0.001080" res="402959.5" algo="FTMS"/>
<pk mz="435.142694" i="2234217.8" sn="15.99" a="2101.01" fwhm="0.001127" res="386233.3" algo="FTMS"/>
<pk mz="435.166108" i="3978095.3" sn="30.33" a="4019.55" fwhm="0.001113" res="391021.9" algo="FTMS"/>
<pk mz="435.179172" i="3864434.5" sn="29.40" a="4285.33" fwhm="0.001213" res="358735.1" algo="FTMS"/>
<pk mz="435.202465" i="1508984.0" sn="10.03" a="1133.01" fwhm="0.001078" res="403883.5" algo="FTMS"/>
<pk mz="435.215542" i="3204475.0" sn="23.97" a="3497.85" fwhm="0.001173" res="370998.9" algo="FTMS"/>
<pk mz="436.052112" i="2689602.5" sn="19.73" a="2556.58" fwhm="0.001138" res="383270.8" algo="FTMS"/>
<pk mz="436.060234" i="1303876.4" sn="8.34" a="935.00" fwhm="0.001026" res="424969.9" algo="FTMS"/>
<pk mz="436.088540" i="3750987.3" sn="28.46" a="3725.01" fwhm="0.001107" res="393947.3" algo="FTMS"/>
<pk mz="436.096567" i="1441869.1" sn="9.47" a="1220.58" fwhm="0.001134" res="384502.9" algo="FTMS"/>
<pk mz="436.099886" i="7083086.0" sn="55.87" a="8321.53" fwhm="0.001215" res="359013.4" algo="FTMS"/>
<pk mz="436.124936" i="2000979.9" sn="14.07" a="1739.91" fwhm="0.001102" res="395791.4" algo="FTMS"/>
<pk mz="436.133065" i="1941077.8" sn="13.58" a="2246.65" fwhm="0.001376" res="316862.7" algo="FTMS"/>
<pk mz="436.146134" i="1819224.9" sn="12.58" a="1729.16" fwhm="0.001160" res="375871.3" algo="FTMS"/>
<pk mz="436.161255" i="1163100.5" sn="7.18" a="763.98" fwhm="0.000959" res="454886.1" algo="FTMS"/>
<pk mz="436.182427" i="1858657.5" sn="12.90" a="1587.64" fwhm="0.001010" res="431739.2" algo="FTMS"/>
<pk mz="436.218895" i="1256298.3" sn="7.95" a="912.77" fwhm="0.001038" res="420437.8" algo="FTMS"/>
<pk mz="437.036188" i="4347181.0" sn="33.36" a="5069.83" fwhm="0.001228" res="355826.9" algo="FTMS"/>
<pk mz="437.072601" i="6785333.5" sn="53.41" a="8026.92" fwhm="0.001198" res="364788.7" algo="FTMS"/>
<pk mz="437.083798" i="3014968.3" sn="22.41" a="3131.30" fwhm="0.001190" res="367380.7" algo="FTMS"/>
<pk mz="437.089618" i="4900154.0" sn="37.91" a="5591.76" fwhm="0.001194" res="366104.5" algo="FTMS"/>
<pk mz="437.103184" i="1216829.0" sn="7.62" a="1313.81" fwhm="0.001433" res="304948.1" algo="FTMS"/>
<pk mz="437.108979" i="9385278.0" sn="74.80" a="10735.27" fwhm="0.001182" res="369718.9" algo="FTMS"/>
<pk mz="437.120173" i="2133313.0" sn="15.16" a="2165.59" fwhm="0.001171" res="373231.2" algo="FTMS"/>
<pk mz="437.145344" i="7318855.0" sn="57.80" a="8225.84" fwhm="0.001176" res="371609.1" algo="FTMS"/>
<pk mz="437.158384" i="2867530.3" sn="21.20" a="3201.83" fwhm="0.001249" res="349874.3" algo="FTMS"/>
<pk mz="437.176284" i="1318350.4" sn="8.46" a="1355.41" fwhm="0.001323" res="330372.8" algo="FTMS"/>
<pk mz="437.181733" i="3001679.8" sn="22.30" a="3149.81" fwhm="0.001173" res="372827.8" algo="FTMS"/>
<pk mz="437.194772" i="3985234.8" sn="30.39" a="4771.24" fwhm="0.001287" res="339802.3" algo="FTMS"/>
<pk mz="437.218203" i="1284056.4" sn="8.17" a="1377.35" fwhm="0.001554" res="281404.8" algo="FTMS"/>
<pk mz="437.231179" i="1797467.5" sn="12.40" a="1529.88" fwhm="0.001098" res="398335.8" algo="FTMS"/>
<pk mz="437.240520" i="1925469.8" sn="13.45" a="1869.03" fwhm="0.001163" res="375823.3" algo="FTMS"/>
<pk mz="437.254522" i="1420385.1" sn="9.29" a="1023.16" fwhm="0.000993" res="440270.5" algo="FTMS"/>
<pk mz="438.067840" i="2931234.8" sn="21.72" a="3422.67" fwhm="0.001304" res="336041.9" algo="FTMS"/>
<pk mz="438.075904" i="2316580.8" sn="16.66" a="2663.35" fwhm="0.001294" res="338416.1" algo="FTMS"/>
<pk mz="438.079192" i="1976613.6" sn="13.87" a="2004.20" fwhm="0.001383" res="316687.3" algo="FTMS"/>
<pk mz="438.089140" i="1798184.0" sn="12.40" a="1796.42" fwhm="0.001198" res="365758.1" algo="FTMS"/>
<pk mz="438.104163" i="2726443.5" sn="20.03" a="2913.69" fwhm="0.001209" res="362311.9" algo="FTMS"/>
<pk mz="438.112184" i="2238509.5" sn="16.02" a="1948.52" fwhm="0.001065" res="411518.3" algo="FTMS"/>
<pk mz="438.115776" i="1221422.3" sn="7.66" a="1088.35" fwhm="0.001126" res="389089.3" algo="FTMS"/>
<pk mz="438.124469" i="4985392.5" sn="38.61" a="5505.19" fwhm="0.001157" res="378743.0" algo="FTMS"/>
<pk mz="438.140578" i="2168884.3" sn="15.45" a="2260.96" fwhm="0.001164" res="376564.7" algo="FTMS"/>
<pk mz="438.148792" i="1755446.1" sn="12.05" a="1831.22" fwhm="0.001308" res="334958.9" algo="FTMS"/>
<pk mz="438.153688" i="1453623.4" sn="9.57" a="1069.62" fwhm="0.001013" res="432504.3" algo="FTMS"/>
<pk mz="439.030860" i="1216008.3" sn="7.61" a="1168.59" fwhm="0.001331" res="329877.4" algo="FTMS"/>
<pk mz="439.042156" i="1206539.0" sn="7.53" a="1134.98" fwhm="0.001264" res="347453.4" algo="FTMS"/>
<pk mz="439.051826" i="5958413.5" sn="46.61" a="7072.02" fwhm="0.001227" res="357879.3" algo="FTMS"/>
<pk mz="439.063037" i="1751568.0" sn="12.01" a="1502.05" fwhm="0.001083" res="405513.7" algo="FTMS"/>
<pk mz="439.088196" i="7675670.0" sn="60.73" a="9757.23" fwhm="0.001245" res="352619.8" algo="FTMS"/>
<pk mz="439.091477" i="1832214.8" sn="12.68" a="1691.40" fwhm="0.001107" res="396627.6" algo="FTMS"/>
<pk mz="439.099362" i="1662744.6" sn="11.28" a="1380.72" fwhm="0.001090" res="402681.3" algo="FTMS"/>
<pk mz="439.124613" i="9846559.0" sn="78.59" a="12047.72" fwhm="0.001225" res="358449.0" algo="FTMS"/>
<pk mz="439.127851" i="5292831.5" sn="41.14" a="5665.65" fwhm="0.001146" res="383299.2" algo="FTMS"/>
<pk mz="439.136136" i="1184545.4" sn="7.35" a="1013.88" fwhm="0.001091" res="402655.3" algo="FTMS"/>
<pk mz="439.160979" i="5794599.5" sn="45.26" a="6375.75" fwhm="0.001188" res="369781.5" algo="FTMS"/>
<pk mz="439.174000" i="1652778.4" sn="11.20" a="1566.52" fwhm="0.001164" res="377158.2" algo="FTMS"/>
<pk mz="439.197368" i="3090224.0" sn="23.02" a="3252.28" fwhm="0.001189" res="369415.4" algo="FTMS"/>
<pk mz="439.210437" i="1748531.1" sn="11.99" a="1567.12" fwhm="0.001162" res="378075.2" algo="FTMS"/>
<pk mz="439.233725" i="2214200.8" sn="15.82" a="2384.68" fwhm="0.001264" res="347432.7" algo="FTMS"/>
<pk mz="439.270318" i="1442881.4" sn="9.48" a="1401.37" fwhm="0.001216" res="361286.4" algo="FTMS"/>
<pk mz="440.055248" i="1263484.3" sn="7.89" a="1355.80" fwhm="0.001451" res="303322.9" algo="FTMS"/>
<pk mz="440.083450" i="2783747.0" sn="20.23" a="3456.19" fwhm="0.001352" res="325399.6" algo="FTMS"/>
<pk mz="440.091570" i="2364933.0" sn="16.83" a="2280.36" fwhm="0.001144" res="384831.5" algo="FTMS"/>
<pk mz="440.094814" i="5289989.5" sn="40.56" a="6703.53" fwhm="0.001294" res="340111.0" algo="FTMS"/>
<pk mz="440.119893" i="1955595.8" sn="13.51" a="2097.44" fwhm="0.001251" res="351848.7" algo="FTMS"/>
<pk mz="440.127907" i="2106893.5" sn="14.74" a="1882.07" fwhm="0.001096" res="401608.7" algo="FTMS"/>
<pk mz="440.131200" i="1496078.4" sn="9.78" a="1516.78" fwhm="0.001161" res="379215.6" algo="FTMS"/>
<pk mz="440.156359" i="1160724.4" sn="7.06" a="929.94" fwhm="0.001166" res="377445.4" algo="FTMS"/>
<pk mz="440.164247" i="1361174.3" sn="8.68" a="1085.84" fwhm="0.001087" res="404895.1" algo="FTMS"/>
<pk mz="440.169245" i="1569559.5" sn="10.38" a="1955.71" fwhm="0.001405" res="313193.6" algo="FTMS"/>
<pk mz="441.031169" i="2794212.8" sn="20.31" a="3074.59" fwhm="0.001230" res="358610.1" algo="FTMS"/>
<pk mz="441.044743" i="1472231.9" sn="9.58" a="1478.67" fwhm="0.001368" res="322497.3" algo="FTMS"/>
<pk mz="441.057814" i="1175531.0" sn="7.18" a="1361.10" fwhm="0.001578" res="279589.4" algo="FTMS"/>
<pk mz="441.067495" i="6238445.5" sn="48.26" a="7491.85" fwhm="0.001237" res="356453.4" algo="FTMS"/>
<pk mz="441.078826" i="1265904.0" sn="7.91" a="827.00" fwhm="0.001078" res="408983.0" algo="FTMS"/>
<pk mz="441.082738" i="1425648.9" sn="9.21" a="1113.40" fwhm="0.001067" res="413419.9" algo="FTMS"/>
<pk mz="441.103849" i="8720630.0" sn="68.40" a="10663.48" fwhm="0.001244" res="354566.7" algo="FTMS"/>
<pk mz="441.140258" i="5931262.5" sn="45.76" a="6922.87" fwhm="0.001218" res="362183.1" algo="FTMS"/>
<pk mz="441.176597" i="4322567.5" sn="32.71" a="4478.70" fwhm="0.001136" res="388378.3" algo="FTMS"/>
<pk mz="441.203169" i="1780749.6" sn="12.09" a="1653.24" fwhm="0.001128" res="391100.4" algo="FTMS"/>
<pk mz="441.213020" i="3870992.0" sn="29.05" a="4108.49" fwhm="0.001160" res="380492.5" algo="FTMS"/>
<pk mz="441.249425" i="3709208.5" sn="27.73" a="3885.44" fwhm="0.001140" res="386944.7" algo="FTMS"/>
<pk mz="441.252781" i="1259545.4" sn="7.86" a="1090.92" fwhm="0.001134" res="389041.5" algo="FTMS"/>
<pk mz="441.285868" i="1944097.3" sn="13.41" a="1845.89" fwhm="0.001154" res="382259.7" algo="FTMS"/>
<pk mz="442.041884" i="1163477.1" sn="7.08" a="1097.07" fwhm="0.001344" res="328800.8" algo="FTMS"/>
<pk mz="442.062773" i="1512922.1" sn="9.91" a="1370.97" fwhm="0.001186" res="372725.9" algo="FTMS"/>
<pk mz="442.070748" i="1429724.0" sn="9.24" a="1111.17" fwhm="0.001045" res="423045.5" algo="FTMS"/>
<pk mz="442.077884" i="1154781.8" sn="7.01" a="834.15" fwhm="0.001068" res="414033.6" algo="FTMS"/>
<pk mz="442.089162" i="1242848.4" sn="7.72" a="1126.91" fwhm="0.001241" res="356171.4" algo="FTMS"/>
<pk mz="442.099119" i="1604834.8" sn="10.66" a="1412.34" fwhm="0.001064" res="415374.2" algo="FTMS"/>
<pk mz="442.107208" i="1968100.6" sn="13.61" a="2017.89" fwhm="0.001165" res="379557.2" algo="FTMS"/>
<pk mz="442.135552" i="1429995.4" sn="9.24" a="1057.08" fwhm="0.001084" res="407721.0" algo="FTMS"/>
<pk mz="442.143462" i="1684461.3" sn="11.30" a="1398.22" fwhm="0.001067" res="414422.9" algo="FTMS"/>
<pk mz="442.148652" i="1175406.5" sn="7.17" a="1033.52" fwhm="0.001204" res="367295.4" algo="FTMS"/>
<pk mz="442.179918" i="1569526.0" sn="10.37" a="1537.06" fwhm="0.001211" res="365262.2" algo="FTMS"/>
<pk mz="442.206906" i="1174524.4" sn="7.17" a="924.01" fwhm="0.001093" res="404439.0" algo="FTMS"/>
<pk mz="442.216449" i="1176574.6" sn="7.18" a="825.49" fwhm="0.001081" res="408908.8" algo="FTMS"/>
<pk mz="443.025630" i="2067903.1" sn="14.41" a="2306.85" fwhm="0.001329" res="333316.6" algo="FTMS"/>
<pk mz="443.046732" i="3376324.0" sn="25.03" a="3933.94" fwhm="0.001270" res="348912.0" algo="FTMS"/>
<pk mz="443.062104" i="2363079.8" sn="16.81" a="2649.64" fwhm="0.001259" res="352012.5" algo="FTMS"/>
<pk mz="443.073413" i="1651146.5" sn="11.03" a="1490.16" fwhm="0.001220" res="363123.3" algo="FTMS"/>
<pk mz="443.083112" i="5930700.5" sn="45.76" a="7608.18" fwhm="0.001302" res="340294.3" algo="FTMS"/>
<pk mz="443.098328" i="1744592.4" sn="11.79" a="1410.52" fwhm="0.001066" res="415564.0" algo="FTMS"/>
<pk mz="443.111417" i="1158355.5" sn="7.03" a="835.23" fwhm="0.001120" res="395809.1" algo="FTMS"/>
<pk mz="443.119535" i="4922069.5" sn="37.57" a="5653.33" fwhm="0.001228" res="360863.9" algo="FTMS"/>
<pk mz="443.122717" i="4849366.0" sn="36.98" a="5454.90" fwhm="0.001188" res="373057.3" algo="FTMS"/>
<pk mz="443.134750" i="1794777.0" sn="12.20" a="1898.56" fwhm="0.001297" res="341577.1" algo="FTMS"/>
<pk mz="443.155940" i="4003550.0" sn="30.12" a="4471.04" fwhm="0.001219" res="363428.4" algo="FTMS"/>
<pk mz="443.192257" i="8112870.5" sn="63.46" a="9902.32" fwhm="0.001238" res="357894.3" algo="FTMS"/>
<pk mz="443.207580" i="1303274.4" sn="8.21" a="1390.17" fwhm="0.001478" res="299837.4" algo="FTMS"/>
<pk mz="443.226212" i="1282286.8" sn="8.04" a="1123.81" fwhm="0.001125" res="393863.1" algo="FTMS"/>
<pk mz="443.228716" i="5264111.5" sn="40.35" a="6323.82" fwhm="0.001241" res="357264.4" algo="FTMS"/>
<pk mz="443.265030" i="2766584.0" sn="20.08" a="2944.12" fwhm="0.001220" res="363321.3" algo="FTMS"/>
<pk mz="444.057278" i="1916084.3" sn="13.18" a="1768.32" fwhm="0.001193" res="372326.1" algo="FTMS"/>
<pk mz="444.068255" i="1293238.9" sn="8.13" a="1228.83" fwhm="0.001241" res="357932.6" algo="FTMS"/>
<pk mz="444.093521" i="1750204.9" sn="11.83" a="1700.40" fwhm="0.001136" res="390850.0" algo="FTMS"/>
<pk mz="444.104885" i="1397183.5" sn="8.97" a="1287.51" fwhm="0.001185" res="374676.7" algo="FTMS"/>
<pk mz="444.122903" i="1298883.8" sn="8.17" a="1150.33" fwhm="0.001079" res="411691.5" algo="FTMS"/>
<pk mz="444.151241" i="1181130.5" sn="7.22" a="1327.95" fwhm="0.001379" res="322177.0" algo="FTMS"/>
<pk mz="444.187328" i="1670611.1" sn="11.19" a="1401.79" fwhm="0.001119" res="397106.6" algo="FTMS"/>
<pk mz="444.195635" i="2230741.0" sn="15.73" a="2390.31" fwhm="0.001264" res="351528.7" algo="FTMS"/>
<pk mz="445.017310" i="1220760.1" sn="7.54" a="915.79" fwhm="0.001132" res="393029.0" algo="FTMS"/>
<pk mz="445.041264" i="2357917.8" sn="16.76" a="2218.99" fwhm="0.001108" res="401621.6" algo="FTMS"/>
<pk mz="445.052433" i="1834912.5" sn="12.52" a="1636.77" fwhm="0.001154" res="385676.7" algo="FTMS"/>
<pk mz="445.062372" i="3071650.8" sn="22.55" a="3548.17" fwhm="0.001243" res="358198.5" algo="FTMS"/>
<pk mz="445.077583" i="2409638.5" sn="17.18" a="2355.43" fwhm="0.001143" res="389340.9" algo="FTMS"/>
<pk mz="445.088849" i="2096297.1" sn="14.64" a="2157.65" fwhm="0.001259" res="353547.9" algo="FTMS"/>
<pk mz="445.098693" i="3224235.5" sn="23.79" a="3449.54" fwhm="0.001208" res="368308.1" algo="FTMS"/>
<pk mz="445.114088" i="2208431.0" sn="15.55" a="2405.59" fwhm="0.001309" res="339958.8" algo="FTMS"/>
<pk mz="445.135209" i="2696372.3" sn="19.51" a="2995.30" fwhm="0.001256" res="354373.9" algo="FTMS"/>
<pk mz="445.150413" i="1489847.8" sn="9.72" a="1194.26" fwhm="0.001098" res="405399.9" algo="FTMS"/>
<pk mz="445.163412" i="1666234.9" sn="11.15" a="1678.32" fwhm="0.001247" res="356980.7" algo="FTMS"/>
<pk mz="445.171551" i="3163324.8" sn="23.30" a="3953.81" fwhm="0.001309" res="340071.3" algo="FTMS"/>
<pk mz="445.186832" i="3837120.5" sn="28.76" a="4273.49" fwhm="0.001198" res="371702.2" algo="FTMS"/>
<pk mz="445.199748" i="1512899.5" sn="9.91" a="1545.34" fwhm="0.001338" res="332689.1" algo="FTMS"/>
<pk mz="445.207942" i="4164805.5" sn="31.42" a="4732.22" fwhm="0.001244" res="357810.7" algo="FTMS"/>
<pk mz="445.230431" i="2198218.8" sn="15.47" a="2272.37" fwhm="0.001194" res="372929.5" algo="FTMS"/>
<pk mz="445.241886" i="3793101.5" sn="28.41" a="4057.42" fwhm="0.001184" res="375943.6" algo="FTMS"/>
<pk mz="445.244281" i="3406030.0" sn="25.27" a="3788.91" fwhm="0.001215" res="366412.0" algo="FTMS"/>
<pk mz="445.280808" i="1478102.6" sn="9.62" a="1246.58" fwhm="0.001163" res="382981.2" algo="FTMS"/>
<pk mz="446.036365" i="1702537.9" sn="11.44" a="1420.44" fwhm="0.001081" res="412566.1" algo="FTMS"/>
<pk mz="446.072870" i="2784658.5" sn="20.22" a="3071.64" fwhm="0.001241" res="359370.3" algo="FTMS"/>
<pk mz="446.084267" i="2897813.3" sn="21.14" a="3216.19" fwhm="0.001215" res="367184.7" algo="FTMS"/>
<pk mz="446.109230" i="1839771.3" sn="12.56" a="1939.88" fwhm="0.001239" res="359944.2" algo="FTMS"/>
<pk mz="446.120592" i="2193309.8" sn="15.42" a="2331.42" fwhm="0.001252" res="356324.8" algo="FTMS"/>
<pk mz="446.127227" i="1159327.4" sn="7.04" a="1165.33" fwhm="0.001276" res="349632.3" algo="FTMS"/>
<pk mz="446.138388" i="1227554.1" sn="7.59" a="1186.65" fwhm="0.001346" res="331412.7" algo="FTMS"/>
<pk mz="446.145609" i="1391779.9" sn="8.92" a="1389.73" fwhm="0.001330" res="335444.0" algo="FTMS"/>
<pk mz="446.166770" i="1970600.9" sn="13.62" a="1665.73" fwhm="0.001131" res="394482.8" algo="FTMS"/>
<pk mz="446.193692" i="1158575.1" sn="7.03" a="970.81" fwhm="0.001153" res="387021.1" algo="FTMS"/>
<pk mz="446.203150" i="2383793.5" sn="16.97" a="2408.66" fwhm="0.001178" res="378711.8" algo="FTMS"/>
<pk mz="446.211259" i="1177011.4" sn="7.18" a="901.04" fwhm="0.001158" res="385226.7" algo="FTMS"/>
<pk mz="447.015097" i="1214193.9" sn="7.48" a="1197.91" fwhm="0.001428" res="313125.8" algo="FTMS"/>
<pk mz="447.020673" i="1914483.1" sn="13.16" a="1625.72" fwhm="0.001073" res="416549.0" algo="FTMS"/>
<pk mz="447.056969" i="4136571.8" sn="31.19" a="4910.28" fwhm="0.001280" res="349165.4" algo="FTMS"/>
<pk mz="447.068227" i="2358398.5" sn="16.76" a="2408.89" fwhm="0.001170" res="382271.1" algo="FTMS"/>
<pk mz="447.078126" i="2138240.8" sn="14.98" a="2403.95" fwhm="0.001316" res="339773.8" algo="FTMS"/>
<pk mz="447.091082" i="1666179.9" sn="11.15" a="1527.26" fwhm="0.001177" res="380015.0" algo="FTMS"/>
<pk mz="447.093256" i="4249220.5" sn="32.10" a="4677.02" fwhm="0.001205" res="371122.3" algo="FTMS"/>
<pk mz="447.104547" i="2448007.0" sn="17.49" a="2434.32" fwhm="0.001142" res="391382.2" algo="FTMS"/>
<pk mz="447.129689" i="4035213.0" sn="30.37" a="4813.25" fwhm="0.001287" res="347455.3" algo="FTMS"/>
<pk mz="447.142778" i="1483920.1" sn="9.67" a="1273.24" fwhm="0.001162" res="384866.6" algo="FTMS"/>
<pk mz="447.165984" i="1834133.5" sn="12.51" a="1630.02" fwhm="0.001155" res="387212.1" algo="FTMS"/>
<pk mz="447.179137" i="1846424.8" sn="12.61" a="1527.22" fwhm="0.001058" res="422519.7" algo="FTMS"/>
<pk mz="447.187377" i="1815194.6" sn="12.35" a="1870.67" fwhm="0.001201" res="372462.2" algo="FTMS"/>
<pk mz="447.215583" i="2609825.3" sn="18.80" a="2965.91" fwhm="0.001324" res="337682.6" algo="FTMS"/>
<pk mz="447.223518" i="2661027.3" sn="19.22" a="2945.11" fwhm="0.001244" res="359401.8" algo="FTMS"/>
<pk mz="448.052180" i="2311527.3" sn="16.38" a="2245.82" fwhm="0.001242" res="360848.8" algo="FTMS"/>
<pk mz="448.088530" i="2311024.0" sn="16.38" a="2310.05" fwhm="0.001158" res="386800.2" algo="FTMS"/>
<pk mz="448.099885" i="18892658.0" sn="150.92" a="24935.37" fwhm="0.001307" res="342800.5" algo="FTMS"/>
<pk mz="448.124904" i="2038648.5" sn="14.17" a="2215.58" fwhm="0.001286" res="348593.6" algo="FTMS"/>
<pk mz="448.161272" i="1588865.1" sn="10.52" a="1269.21" fwhm="0.001084" res="413254.4" algo="FTMS"/>
<pk mz="448.182473" i="1952646.1" sn="13.47" a="1835.11" fwhm="0.001116" res="401437.1" algo="FTMS"/>
<pk mz="448.218837" i="1659022.8" sn="11.09" a="1629.87" fwhm="0.001387" res="323244.4" algo="FTMS"/>
<pk mz="449.036113" i="3275856.0" sn="24.20" a="3708.03" fwhm="0.001233" res="364124.0" algo="FTMS"/>
<pk mz="449.047107" i="1415378.5" sn="9.11" a="1569.88" fwhm="0.001417" res="316842.7" algo="FTMS"/>
<pk mz="449.072531" i="4793432.5" sn="36.52" a="5588.62" fwhm="0.001261" res="356261.9" algo="FTMS"/>
<pk mz="449.083749" i="3160667.3" sn="23.27" a="3670.89" fwhm="0.001280" res="350926.4" algo="FTMS"/>
<pk mz="449.103299" i="2719839.8" sn="19.69" a="2728.44" fwhm="0.001184" res="379313.7" algo="FTMS"/>
<pk mz="449.108939" i="6754401.0" sn="52.43" a="7838.12" fwhm="0.001218" res="368700.1" algo="FTMS"/>
<pk mz="449.112213" i="5574754.0" sn="42.86" a="6766.08" fwhm="0.001303" res="344677.8" algo="FTMS"/>
<pk mz="449.120236" i="1941091.9" sn="13.37" a="1980.20" fwhm="0.001204" res="372894.1" algo="FTMS"/>
<pk mz="449.145387" i="4665450.0" sn="35.48" a="5439.09" fwhm="0.001247" res="360128.0" algo="FTMS"/>
<pk mz="449.158313" i="2026604.8" sn="14.07" a="1865.67" fwhm="0.001170" res="383906.1" algo="FTMS"/>
<pk mz="449.176047" i="1195889.0" sn="7.33" a="709.16" fwhm="0.000888" res="505938.3" algo="FTMS"/>
<pk mz="449.181870" i="2609266.5" sn="18.79" a="2631.73" fwhm="0.001193" res="376528.1" algo="FTMS"/>
<pk mz="449.194707" i="3323509.5" sn="24.59" a="3487.48" fwhm="0.001203" res="373274.1" algo="FTMS"/>
<pk mz="449.231206" i="1316606.0" sn="8.31" a="1688.20" fwhm="0.001690" res="265879.1" algo="FTMS"/>
<pk mz="450.031444" i="1245755.0" sn="7.73" a="895.60" fwhm="0.001057" res="425822.5" algo="FTMS"/>
<pk mz="450.067829" i="2449219.5" sn="17.49" a="2506.04" fwhm="0.001197" res="375953.3" algo="FTMS"/>
<pk mz="450.075904" i="2216261.5" sn="15.60" a="2367.28" fwhm="0.001237" res="363952.1" algo="FTMS"/>
<pk mz="450.079140" i="7056710.0" sn="54.88" a="8948.22" fwhm="0.001319" res="341306.9" algo="FTMS"/>
<pk mz="450.104161" i="3869004.0" sn="29.01" a="4579.56" fwhm="0.001258" res="357829.0" algo="FTMS"/>
<pk mz="450.112279" i="1492558.0" sn="9.73" a="1195.07" fwhm="0.001014" res="443794.9" algo="FTMS"/>
<pk mz="450.115460" i="2893646.8" sn="21.10" a="3344.58" fwhm="0.001312" res="343186.0" algo="FTMS"/>
<pk mz="450.140660" i="1529940.6" sn="10.03" a="1123.25" fwhm="0.001041" res="432529.5" algo="FTMS"/>
<pk mz="450.198078" i="1733218.3" sn="11.68" a="1819.32" fwhm="0.001373" res="327898.0" algo="FTMS"/>
<pk mz="451.051835" i="4185643.5" sn="31.58" a="4756.33" fwhm="0.001217" res="370623.6" algo="FTMS"/>
<pk mz="451.063052" i="1910830.1" sn="13.12" a="1858.14" fwhm="0.001199" res="376232.1" algo="FTMS"/>
<pk mz="451.082511" i="1265202.8" sn="7.88" a="908.65" fwhm="0.001050" res="429469.0" algo="FTMS"/>
<pk mz="451.088156" i="6560308.0" sn="50.85" a="7785.20" fwhm="0.001211" res="372469.2" algo="FTMS"/>
<pk mz="451.099481" i="2053686.8" sn="14.28" a="2122.91" fwhm="0.001180" res="382414.2" algo="FTMS"/>
<pk mz="451.124625" i="7107132.5" sn="55.28" a="9086.63" fwhm="0.001308" res="344769.6" algo="FTMS"/>
<pk mz="451.161002" i="4726341.0" sn="35.97" a="5793.94" fwhm="0.001277" res="353326.9" algo="FTMS"/>
<pk mz="451.174048" i="2176072.3" sn="15.28" a="2266.78" fwhm="0.001261" res="357775.8" algo="FTMS"/>
<pk mz="451.197347" i="1862733.8" sn="12.73" a="1740.32" fwhm="0.001122" res="401973.3" algo="FTMS"/>
<pk mz="451.210426" i="2685009.0" sn="19.40" a="2539.90" fwhm="0.001080" res="417794.5" algo="FTMS"/>
<pk mz="452.047055" i="1553429.8" sn="10.12" a="1128.52" fwhm="0.001074" res="420926.1" algo="FTMS"/>
<pk mz="452.083388" i="2373406.3" sn="16.71" a="2512.03" fwhm="0.001200" res="376583.1" algo="FTMS"/>
<pk mz="452.091558" i="1559072.3" sn="10.17" a="1297.72" fwhm="0.001079" res="419115.8" algo="FTMS"/>
<pk mz="452.094804" i="2014497.0" sn="13.83" a="2393.40" fwhm="0.001369" res="330193.2" algo="FTMS"/>
<pk mz="452.119914" i="1623078.9" sn="10.68" a="1618.01" fwhm="0.001163" res="388725.5" algo="FTMS"/>
<pk mz="452.127947" i="1570344.8" sn="10.26" a="1240.66" fwhm="0.001068" res="423412.1" algo="FTMS"/>
<pk mz="453.031157" i="2175997.0" sn="15.13" a="2110.66" fwhm="0.001159" res="390755.5" algo="FTMS"/>
<pk mz="453.067471" i="5388293.5" sn="40.94" a="7064.20" fwhm="0.001327" res="341517.3" algo="FTMS"/>
<pk mz="453.078659" i="1778184.3" sn="11.93" a="1462.18" fwhm="0.001108" res="408782.2" algo="FTMS"/>
<pk mz="453.103834" i="7327758.0" sn="56.53" a="9283.96" fwhm="0.001315" res="344646.7" algo="FTMS"/>
<pk mz="453.107082" i="2189839.0" sn="15.24" a="2302.51" fwhm="0.001210" res="374390.9" algo="FTMS"/>
<pk mz="453.115185" i="1585680.9" sn="10.38" a="1255.75" fwhm="0.001037" res="437054.2" algo="FTMS"/>
<pk mz="453.140238" i="5892118.5" sn="44.99" a="7225.48" fwhm="0.001287" res="352028.8" algo="FTMS"/>
<pk mz="453.153304" i="1442073.8" sn="9.23" a="1572.67" fwhm="0.001448" res="312954.5" algo="FTMS"/>
<pk mz="453.176703" i="3181087.3" sn="23.20" a="3489.90" fwhm="0.001205" res="375980.8" algo="FTMS"/>
<pk mz="453.189658" i="2300706.3" sn="16.13" a="2810.67" fwhm="0.001424" res="318244.1" algo="FTMS"/>
<pk mz="453.213138" i="2086439.8" sn="14.41" a="1958.40" fwhm="0.001148" res="394891.4" algo="FTMS"/>
<pk mz="453.226131" i="1553194.9" sn="10.12" a="1286.07" fwhm="0.001208" res="375206.1" algo="FTMS"/>
<pk mz="453.249438" i="1257264.4" sn="7.74" a="1163.04" fwhm="0.001244" res="364416.6" algo="FTMS"/>
<pk mz="454.099102" i="2053367.6" sn="14.14" a="2167.28" fwhm="0.001210" res="375363.3" algo="FTMS"/>
<pk mz="454.107148" i="2223865.5" sn="15.51" a="2466.61" fwhm="0.001342" res="338263.2" algo="FTMS"/>
<pk mz="454.110488" i="14646522.0" sn="115.34" a="20035.91" fwhm="0.001347" res="337244.2" algo="FTMS"/>
<pk mz="454.135662" i="1457152.1" sn="9.35" a="1431.95" fwhm="0.001392" res="326296.8" algo="FTMS"/>
<pk mz="454.148486" i="1385731.1" sn="8.77" a="1402.44" fwhm="0.001252" res="362613.1" algo="FTMS"/>
<pk mz="454.184856" i="1338379.8" sn="8.39" a="1309.86" fwhm="0.001219" res="372467.0" algo="FTMS"/>
<pk mz="455.025628" i="1411024.6" sn="8.97" a="1286.44" fwhm="0.001258" res="361719.2" algo="FTMS"/>
<pk mz="455.046802" i="3580373.5" sn="26.41" a="4094.46" fwhm="0.001315" res="346053.3" algo="FTMS"/>
<pk mz="455.083109" i="6145502.0" sn="47.02" a="7608.72" fwhm="0.001305" res="348807.7" algo="FTMS"/>
<pk mz="455.113819" i="2146789.3" sn="14.89" a="2364.48" fwhm="0.001266" res="359497.9" algo="FTMS"/>
<pk mz="455.119481" i="6843878.5" sn="52.63" a="9145.47" fwhm="0.001340" res="339604.7" algo="FTMS"/>
<pk mz="455.155833" i="4407791.0" sn="33.06" a="5534.89" fwhm="0.001348" res="337750.8" algo="FTMS"/>
<pk mz="455.192303" i="3315703.5" sn="24.28" a="3602.38" fwhm="0.001246" res="365442.6" algo="FTMS"/>
<pk mz="455.228670" i="3036672.0" sn="22.04" a="3627.84" fwhm="0.001327" res="342928.2" algo="FTMS"/>
<pk mz="455.251254" i="1198597.4" sn="7.27" a="1250.68" fwhm="0.001339" res="339901.9" algo="FTMS"/>
<pk mz="455.265092" i="2567176.5" sn="18.26" a="2761.15" fwhm="0.001276" res="356792.8" algo="FTMS"/>
<pk mz="456.057254" i="1214401.6" sn="7.39" a="944.69" fwhm="0.001137" res="401164.7" algo="FTMS"/>
<pk mz="456.078295" i="1267654.6" sn="7.82" a="1088.15" fwhm="0.001169" res="390034.0" algo="FTMS"/>
<pk mz="456.086340" i="1204936.5" sn="7.32" a="1308.34" fwhm="0.001349" res="338081.0" algo="FTMS"/>
<pk mz="456.114847" i="1884879.1" sn="12.78" a="1763.18" fwhm="0.001181" res="386149.4" algo="FTMS"/>
<pk mz="456.122751" i="1656017.0" sn="10.94" a="1454.53" fwhm="0.001101" res="414166.4" algo="FTMS"/>
<pk mz="456.150931" i="1286359.5" sn="7.97" a="1556.36" fwhm="0.001540" res="296260.4" algo="FTMS"/>
<pk mz="456.159189" i="1417945.5" sn="9.03" a="1407.95" fwhm="0.001122" res="406718.0" algo="FTMS"/>
<pk mz="457.025920" i="1310115.6" sn="8.16" a="1057.83" fwhm="0.001188" res="384851.3" algo="FTMS"/>
<pk mz="457.041142" i="2107815.3" sn="14.57" a="2020.75" fwhm="0.001187" res="385092.8" algo="FTMS"/>
<pk mz="457.052574" i="1344425.9" sn="8.43" a="1192.33" fwhm="0.001250" res="365735.2" algo="FTMS"/>
<pk mz="457.062358" i="4328364.0" sn="32.42" a="5358.70" fwhm="0.001322" res="345701.4" algo="FTMS"/>
<pk mz="457.077591" i="1276335.6" sn="7.89" a="1083.59" fwhm="0.001109" res="412105.2" algo="FTMS"/>
<pk mz="457.088844" i="1227442.3" sn="7.49" a="1038.00" fwhm="0.001167" res="391693.1" algo="FTMS"/>
<pk mz="457.098783" i="4932532.5" sn="37.27" a="6632.95" fwhm="0.001358" res="336521.2" algo="FTMS"/>
<pk mz="457.114250" i="1389240.3" sn="8.80" a="1239.52" fwhm="0.001166" res="392195.9" algo="FTMS"/>
<pk mz="457.135182" i="4743101.0" sn="35.75" a="5706.59" fwhm="0.001292" res="353945.9" algo="FTMS"/>
<pk mz="457.171509" i="3404741.5" sn="24.99" a="3632.64" fwhm="0.001219" res="375065.2" algo="FTMS"/>
<pk mz="457.207935" i="3919822.0" sn="29.13" a="4921.65" fwhm="0.001341" res="341028.7" algo="FTMS"/>
<pk mz="457.244293" i="3546070.5" sn="26.13" a="4654.00" fwhm="0.001381" res="331190.8" algo="FTMS"/>
<pk mz="457.280705" i="2051039.0" sn="14.11" a="2209.11" fwhm="0.001264" res="361906.4" algo="FTMS"/>
<pk mz="458.036421" i="1611406.9" sn="10.58" a="1577.03" fwhm="0.001215" res="376848.1" algo="FTMS"/>
<pk mz="458.084007" i="1300633.9" sn="8.08" a="1043.17" fwhm="0.001195" res="383375.8" algo="FTMS"/>
<pk mz="458.102221" i="1345694.1" sn="8.44" a="1278.58" fwhm="0.001236" res="370648.8" algo="FTMS"/>
<pk mz="458.109140" i="1390239.8" sn="8.80" a="1591.31" fwhm="0.001418" res="322960.8" algo="FTMS"/>
<pk mz="458.203095" i="1722549.6" sn="11.47" a="1719.21" fwhm="0.001348" res="339968.5" algo="FTMS"/>
<pk mz="458.211360" i="1415863.5" sn="9.01" a="1277.07" fwhm="0.001319" res="347300.4" algo="FTMS"/>
<pk mz="458.239375" i="1193662.0" sn="7.22" a="909.72" fwhm="0.001148" res="399022.8" algo="FTMS"/>
<pk mz="459.020544" i="1662835.4" sn="10.99" a="1639.63" fwhm="0.001201" res="382052.3" algo="FTMS"/>
<pk mz="459.041597" i="1915256.3" sn="13.02" a="2043.08" fwhm="0.001289" res="356165.1" algo="FTMS"/>
<pk mz="459.056864" i="1996155.8" sn="13.67" a="1811.48" fwhm="0.001102" res="416409.0" algo="FTMS"/>
<pk mz="459.068286" i="1558398.5" sn="10.15" a="1579.15" fwhm="0.001347" res="340842.7" algo="FTMS"/>
<pk mz="459.078029" i="2886016.8" sn="20.82" a="2982.59" fwhm="0.001193" res="384750.4" algo="FTMS"/>
<pk mz="459.093286" i="2197380.3" sn="15.29" a="2218.95" fwhm="0.001275" res="359943.1" algo="FTMS"/>
<pk mz="459.104541" i="1788550.9" sn="12.00" a="1609.66" fwhm="0.001230" res="373210.6" algo="FTMS"/>
<pk mz="459.114447" i="2662281.3" sn="19.02" a="3042.74" fwhm="0.001368" res="335499.5" algo="FTMS"/>
<pk mz="459.129707" i="2040716.8" sn="14.03" a="1995.25" fwhm="0.001193" res="384869.5" algo="FTMS"/>
<pk mz="459.150782" i="1845137.6" sn="12.45" a="1903.21" fwhm="0.001208" res="380229.3" algo="FTMS"/>
<pk mz="459.166106" i="3511189.3" sn="25.84" a="4298.40" fwhm="0.001349" res="340401.2" algo="FTMS"/>
<pk mz="459.187109" i="3087770.0" sn="22.44" a="3611.50" fwhm="0.001300" res="353198.1" algo="FTMS"/>
<pk mz="459.209804" i="1420703.3" sn="9.04" a="1157.33" fwhm="0.001085" res="423380.8" algo="FTMS"/>
<pk mz="459.215552" i="1239968.6" sn="7.59" a="1069.08" fwhm="0.001254" res="366184.7" algo="FTMS"/>
<pk mz="459.223561" i="5234082.5" sn="39.69" a="6428.61" fwhm="0.001330" res="345229.1" algo="FTMS"/>
<pk mz="459.245889" i="1350567.6" sn="8.48" a="1475.47" fwhm="0.001435" res="319958.9" algo="FTMS"/>
<pk mz="459.259972" i="2700715.0" sn="19.33" a="3002.82" fwhm="0.001225" res="374880.3" algo="FTMS"/>
<pk mz="460.052135" i="1256546.4" sn="7.72" a="979.34" fwhm="0.001047" res="439517.6" algo="FTMS"/>
<pk mz="460.088430" i="1980522.8" sn="13.54" a="1967.79" fwhm="0.001196" res="384766.8" algo="FTMS"/>
<pk mz="460.099944" i="1307757.4" sn="8.13" a="1005.37" fwhm="0.001158" res="397483.8" algo="FTMS"/>
<pk mz="460.124927" i="1257331.3" sn="7.73" a="1077.23" fwhm="0.001172" res="392447.1" algo="FTMS"/>
<pk mz="460.169283" i="1190269.5" sn="7.19" a="1070.77" fwhm="0.001199" res="383660.7" algo="FTMS"/>
<pk mz="460.190694" i="1190530.4" sn="7.19" a="816.30" fwhm="0.001084" res="424443.6" algo="FTMS"/>
<pk mz="460.209213" i="1836166.8" sn="12.38" a="1973.82" fwhm="0.001272" res="361860.9" algo="FTMS"/>
<pk mz="460.218843" i="1492105.0" sn="9.62" a="1619.15" fwhm="0.001297" res="354729.3" algo="FTMS"/>
<pk mz="460.226964" i="1570954.8" sn="10.25" a="1442.45" fwhm="0.001213" res="379365.2" algo="FTMS"/>
<pk mz="461.036188" i="3096901.8" sn="22.51" a="3859.85" fwhm="0.001363" res="338258.0" algo="FTMS"/>
<pk mz="461.047441" i="1503048.4" sn="9.70" a="1736.14" fwhm="0.001486" res="310361.3" algo="FTMS"/>
<pk mz="461.057230" i="1516362.6" sn="9.81" a="1690.92" fwhm="0.001348" res="342040.3" algo="FTMS"/>
<pk mz="461.066904" i="12383053.0" sn="97.14" a="17076.96" fwhm="0.001366" res="337467.9" algo="FTMS"/>
<pk mz="461.072543" i="3441998.3" sn="25.28" a="4026.94" fwhm="0.001305" res="353285.9" algo="FTMS"/>
<pk mz="461.083737" i="2331472.8" sn="16.36" a="2995.94" fwhm="0.001421" res="324393.4" algo="FTMS"/>
<pk mz="461.093808" i="1664339.1" sn="11.00" a="2198.42" fwhm="0.001481" res="311291.7" algo="FTMS"/>
<pk mz="461.108906" i="3650390.5" sn="26.96" a="4196.63" fwhm="0.001218" res="378640.0" algo="FTMS"/>
<pk mz="461.120156" i="1552217.1" sn="10.10" a="1206.14" fwhm="0.001058" res="435734.4" algo="FTMS"/>
<pk mz="461.130006" i="1977435.4" sn="13.51" a="2363.44" fwhm="0.001418" res="325283.9" algo="FTMS"/>
<pk mz="461.132416" i="1503836.0" sn="9.71" a="1382.32" fwhm="0.001150" res="401001.0" algo="FTMS"/>
<pk mz="461.145233" i="2735967.0" sn="19.61" a="2748.83" fwhm="0.001205" res="382846.5" algo="FTMS"/>
<pk mz="461.158290" i="1308002.0" sn="8.13" a="992.81" fwhm="0.001041" res="443127.4" algo="FTMS"/>
<pk mz="461.166423" i="1224291.9" sn="7.46" a="801.43" fwhm="0.001008" res="457390.6" algo="FTMS"/>
<pk mz="461.181806" i="1515623.4" sn="9.80" a="1531.01" fwhm="0.001344" res="343136.4" algo="FTMS"/>
<pk mz="461.194844" i="2275178.5" sn="15.91" a="2525.76" fwhm="0.001327" res="347607.1" algo="FTMS"/>
<pk mz="461.202824" i="2539372.3" sn="18.03" a="2647.00" fwhm="0.001182" res="390227.8" algo="FTMS"/>
<pk mz="461.239276" i="2242932.8" sn="15.65" a="2399.74" fwhm="0.001274" res="362068.8" algo="FTMS"/>
<pk mz="462.031545" i="1181739.3" sn="7.12" a="1237.55" fwhm="0.001456" res="317352.7" algo="FTMS"/>
<pk mz="462.067784" i="2184243.5" sn="15.17" a="2684.66" fwhm="0.001315" res="351253.9" algo="FTMS"/>
<pk mz="462.070202" i="1647156.1" sn="10.86" a="1599.32" fwhm="0.001250" res="369510.7" algo="FTMS"/>
<pk mz="462.079115" i="2434614.3" sn="17.19" a="2953.34" fwhm="0.001435" res="322008.2" algo="FTMS"/>
<pk mz="462.104151" i="2407484.0" sn="16.97" a="2754.16" fwhm="0.001308" res="353360.2" algo="FTMS"/>
<pk mz="462.115373" i="1712446.5" sn="11.38" a="1641.56" fwhm="0.001222" res="378074.0" algo="FTMS"/>
<pk mz="462.124415" i="1417280.6" sn="9.01" a="1201.44" fwhm="0.001033" res="447185.2" algo="FTMS"/>
<pk mz="462.148742" i="1241670.3" sn="7.60" a="1191.44" fwhm="0.001435" res="322102.0" algo="FTMS"/>
<pk mz="462.161765" i="1761353.1" sn="11.78" a="1676.37" fwhm="0.001199" res="385411.4" algo="FTMS"/>
<pk mz="462.169867" i="1195851.0" sn="7.23" a="1044.33" fwhm="0.001243" res="371827.2" algo="FTMS"/>
<pk mz="462.198062" i="2245713.5" sn="15.67" a="2535.33" fwhm="0.001300" res="355629.9" algo="FTMS"/>
<pk mz="463.015375" i="1517325.4" sn="9.81" a="1631.14" fwhm="0.001312" res="352905.6" algo="FTMS"/>
<pk mz="463.051818" i="3835157.8" sn="28.44" a="4613.48" fwhm="0.001341" res="345257.9" algo="FTMS"/>
<pk mz="463.088237" i="4759838.0" sn="35.87" a="5725.07" fwhm="0.001319" res="350974.9" algo="FTMS"/>
<pk mz="463.099507" i="2876192.8" sn="20.73" a="3632.80" fwhm="0.001367" res="338768.3" algo="FTMS"/>
<pk mz="463.124626" i="5135654.5" sn="38.89" a="6644.70" fwhm="0.001377" res="336445.7" algo="FTMS"/>
<pk mz="463.127839" i="13319463.0" sn="104.66" a="18151.30" fwhm="0.001367" res="338810.8" algo="FTMS"/>
<pk mz="463.135579" i="1623081.0" sn="10.66" a="2064.10" fwhm="0.001774" res="261071.9" algo="FTMS"/>
<pk mz="463.160955" i="3314990.8" sn="24.26" a="4098.56" fwhm="0.001374" res="336967.4" algo="FTMS"/>
<pk mz="463.174090" i="1818929.8" sn="12.24" a="1736.65" fwhm="0.001159" res="399630.0" algo="FTMS"/>
<pk mz="463.197359" i="1568311.1" sn="10.22" a="1594.24" fwhm="0.001209" res="383106.0" algo="FTMS"/>
<pk mz="463.210377" i="2852154.0" sn="20.54" a="3137.89" fwhm="0.001282" res="361337.1" algo="FTMS"/>
<pk mz="463.218739" i="1222972.0" sn="7.45" a="1335.32" fwhm="0.001470" res="315175.5" algo="FTMS"/>
<pk mz="463.247020" i="1668930.5" sn="11.03" a="1446.72" fwhm="0.001140" res="406365.5" algo="FTMS"/>
<pk mz="464.047101" i="1754361.8" sn="11.61" a="1853.61" fwhm="0.001302" res="356305.0" algo="FTMS"/>
<pk mz="464.083434" i="3048450.3" sn="21.92" a="3600.38" fwhm="0.001341" res="346148.3" algo="FTMS"/>
<pk mz="464.091564" i="1259268.0" sn="7.67" a="891.68" fwhm="0.001079" res="430215.5" algo="FTMS"/>
<pk mz="464.094785" i="7650820.5" sn="58.58" a="10239.35" fwhm="0.001394" res="332851.2" algo="FTMS"/>
<pk mz="464.119935" i="2320394.5" sn="16.12" a="2352.72" fwhm="0.001258" res="369003.6" algo="FTMS"/>
<pk mz="464.131145" i="3769357.0" sn="27.66" a="5221.10" fwhm="0.001459" res="318075.2" algo="FTMS"/>
<pk mz="464.156082" i="1300114.8" sn="7.99" a="1481.91" fwhm="0.001542" res="300943.5" algo="FTMS"/>
<pk mz="464.177316" i="1585687.6" sn="10.27" a="1472.98" fwhm="0.001196" res="388221.0" algo="FTMS"/>
<pk mz="464.213791" i="2000927.9" sn="13.58" a="2310.77" fwhm="0.001339" res="346721.8" algo="FTMS"/>
<pk mz="465.031065" i="3221210.5" sn="23.30" a="4104.87" fwhm="0.001380" res="336979.9" algo="FTMS"/>
<pk mz="465.067465" i="5438179.0" sn="40.95" a="6810.01" fwhm="0.001340" res="347046.2" algo="FTMS"/>
<pk mz="465.078711" i="2615013.5" sn="18.47" a="2804.60" fwhm="0.001265" res="367523.6" algo="FTMS"/>
<pk mz="465.098107" i="1300201.9" sn="7.99" a="1274.67" fwhm="0.001367" res="340321.3" algo="FTMS"/>
<pk mz="465.103732" i="5900011.0" sn="44.63" a="6448.82" fwhm="0.001150" res="404579.2" algo="FTMS"/>
<pk mz="465.105166" i="2093803.5" sn="14.31" a="1363.87" fwhm="0.000831" res="559825.7" algo="FTMS"/>
<pk mz="465.107050" i="1233131.9" sn="7.46" a="1023.45" fwhm="0.001135" res="409950.1" algo="FTMS"/>
<pk mz="465.114954" i="1968877.8" sn="13.32" a="1881.15" fwhm="0.001217" res="382068.1" algo="FTMS"/>
<pk mz="465.140283" i="6348531.5" sn="48.21" a="9304.59" fwhm="0.001496" res="310901.2" algo="FTMS"/>
<pk mz="465.151519" i="1257206.0" sn="7.65" a="1221.72" fwhm="0.001233" res="377110.9" algo="FTMS"/>
<pk mz="465.168563" i="14030586.0" sn="109.40" a="19399.72" fwhm="0.001356" res="343024.9" algo="FTMS"/>
<pk mz="465.176676" i="3058939.8" sn="22.00" a="3760.01" fwhm="0.001370" res="339506.6" algo="FTMS"/>
<pk mz="465.189707" i="2865918.8" sn="20.47" a="3822.48" fwhm="0.001426" res="326275.8" algo="FTMS"/>
<pk mz="465.207677" i="1246722.9" sn="7.57" a="1473.08" fwhm="0.001843" res="252396.6" algo="FTMS"/>
<pk mz="465.213117" i="1376516.1" sn="8.60" a="1323.46" fwhm="0.001238" res="375793.8" algo="FTMS"/>
<pk mz="465.226085" i="2274567.0" sn="15.75" a="2516.05" fwhm="0.001309" res="355541.4" algo="FTMS"/>
<pk mz="465.304421" i="33842968.0" sn="267.21" a="48485.41" fwhm="0.001397" res="333098.6" algo="FTMS"/>
<pk mz="466.062789" i="2364357.5" sn="16.47" a="2725.01" fwhm="0.001334" res="349398.2" algo="FTMS"/>
<pk mz="466.070811" i="1501383.3" sn="9.59" a="1377.01" fwhm="0.001186" res="392836.2" algo="FTMS"/>
<pk mz="466.074037" i="1324232.0" sn="8.18" a="1089.79" fwhm="0.001190" res="391531.5" algo="FTMS"/>
<pk mz="466.099122" i="3805133.8" sn="27.94" a="4668.87" fwhm="0.001303" res="357652.0" algo="FTMS"/>
<pk mz="466.107134" i="2268623.5" sn="15.71" a="2526.45" fwhm="0.001307" res="356645.7" algo="FTMS"/>
<pk mz="466.110369" i="2677712.3" sn="18.96" a="3117.03" fwhm="0.001306" res="357017.3" algo="FTMS"/>
<pk mz="466.135516" i="1745878.0" sn="11.54" a="1573.15" fwhm="0.001157" res="402714.5" algo="FTMS"/>
<pk mz="466.143572" i="1451479.9" sn="9.20" a="1604.31" fwhm="0.001538" res="302987.9" algo="FTMS"/>
<pk mz="466.171967" i="4341726.5" sn="32.22" a="5794.10" fwhm="0.001427" res="326792.6" algo="FTMS"/>
<pk mz="466.193028" i="1428451.0" sn="9.01" a="1698.78" fwhm="0.001545" res="301703.5" algo="FTMS"/>
<pk mz="466.307763" i="10153981.0" sn="78.52" a="14248.92" fwhm="0.001391" res="335270.2" algo="FTMS"/>
<pk mz="467.046764" i="4873380.5" sn="36.45" a="6567.52" fwhm="0.001410" res="331286.6" algo="FTMS"/>
<pk mz="467.083142" i="7112877.0" sn="54.29" a="9780.02" fwhm="0.001418" res="329375.8" algo="FTMS"/>
<pk mz="467.094402" i="2368687.5" sn="16.50" a="3522.72" fwhm="0.001709" res="273374.0" algo="FTMS"/>
<pk mz="467.119510" i="7852213.0" sn="60.18" a="10846.65" fwhm="0.001416" res="329967.6" algo="FTMS"/>
<pk mz="467.122669" i="1234101.9" sn="7.46" a="988.72" fwhm="0.001120" res="416987.4" algo="FTMS"/>
<pk mz="467.130733" i="1528503.8" sn="9.81" a="1386.19" fwhm="0.001167" res="400323.1" algo="FTMS"/>
<pk mz="467.155907" i="5615805.5" sn="42.37" a="7274.48" fwhm="0.001351" res="345728.5" algo="FTMS"/>
<pk mz="467.165598" i="4793535.5" sn="35.82" a="6460.46" fwhm="0.001406" res="332353.3" algo="FTMS"/>
<pk mz="467.168927" i="1376576.4" sn="8.60" a="2186.20" fwhm="0.002103" res="222129.8" algo="FTMS"/>
<pk mz="467.186711" i="1311940.4" sn="8.08" a="1471.26" fwhm="0.001746" res="267644.8" algo="FTMS"/>
<pk mz="467.192322" i="1935045.6" sn="13.05" a="1940.40" fwhm="0.001203" res="388317.3" algo="FTMS"/>
<pk mz="467.205306" i="2379976.5" sn="16.59" a="2337.08" fwhm="0.001241" res="376431.5" algo="FTMS"/>
<pk mz="467.228684" i="1964493.9" sn="13.28" a="2237.94" fwhm="0.001448" res="322665.4" algo="FTMS"/>
<pk mz="467.242034" i="1344208.9" sn="8.34" a="1187.29" fwhm="0.001367" res="341838.8" algo="FTMS"/>
<pk mz="467.264918" i="1259734.1" sn="7.67" a="1170.51" fwhm="0.001192" res="392030.8" algo="FTMS"/>
<pk mz="467.300087" i="1980638.1" sn="13.41" a="2431.19" fwhm="0.001520" res="307449.6" algo="FTMS"/>
<pk mz="467.311126" i="1517280.5" sn="9.72" a="1895.46" fwhm="0.001556" res="300399.4" algo="FTMS"/>
<pk mz="468.078338" i="1998733.9" sn="13.55" a="2132.58" fwhm="0.001298" res="360675.8" algo="FTMS"/>
<pk mz="468.089717" i="20498832.0" sn="160.92" a="29522.53" fwhm="0.001429" res="327658.7" algo="FTMS"/>
<pk mz="468.114784" i="1757078.1" sn="11.63" a="1679.72" fwhm="0.001183" res="395605.5" algo="FTMS"/>
<pk mz="468.122901" i="2109848.0" sn="14.44" a="2426.70" fwhm="0.001416" res="330679.4" algo="FTMS"/>
<pk mz="468.126125" i="2200984.8" sn="15.16" a="2486.53" fwhm="0.001272" res="368036.7" algo="FTMS"/>
<pk mz="468.151241" i="1545630.4" sn="9.94" a="1267.64" fwhm="0.001060" res="441823.6" algo="FTMS"/>
<pk mz="468.164365" i="1220257.3" sn="7.35" a="822.61" fwhm="0.001051" res="445623.8" algo="FTMS"/>
<pk mz="468.168857" i="1241506.3" sn="7.52" a="967.94" fwhm="0.001173" res="399005.1" algo="FTMS"/>
<pk mz="468.978325" i="2011480.5" sn="13.65" a="2551.06" fwhm="0.001499" res="312759.7" algo="FTMS"/>
<pk mz="469.026081" i="1967715.3" sn="13.30" a="2243.41" fwhm="0.001416" res="331207.0" algo="FTMS"/>
<pk mz="469.041181" i="1938022.8" sn="13.07" a="2241.51" fwhm="0.001425" res="329097.7" algo="FTMS"/>
<pk mz="469.062393" i="5756523.5" sn="43.48" a="8273.25" fwhm="0.001467" res="319787.3" algo="FTMS"/>
<pk mz="469.093126" i="2863218.5" sn="20.44" a="3054.42" fwhm="0.001260" res="372265.1" algo="FTMS"/>
<pk mz="469.098753" i="7635571.5" sn="58.45" a="9962.84" fwhm="0.001379" res="340150.6" algo="FTMS"/>
<pk mz="469.110041" i="1950838.1" sn="13.17" a="2600.82" fwhm="0.001544" res="303849.1" algo="FTMS"/>
<pk mz="469.135158" i="6804092.0" sn="51.83" a="9217.13" fwhm="0.001422" res="329900.8" algo="FTMS"/>
<pk mz="469.171578" i="5627524.0" sn="42.46" a="7432.52" fwhm="0.001398" res="335696.4" algo="FTMS"/>
<pk mz="469.202542" i="1556618.9" sn="10.03" a="1904.81" fwhm="0.001510" res="310831.8" algo="FTMS"/>
<pk mz="469.207992" i="2756748.3" sn="19.59" a="3347.81" fwhm="0.001326" res="353764.4" algo="FTMS"/>
<pk mz="469.221148" i="1228943.1" sn="7.42" a="1111.45" fwhm="0.001160" res="404350.3" algo="FTMS"/>
<pk mz="469.244282" i="3611284.3" sn="26.40" a="4639.84" fwhm="0.001357" res="345919.1" algo="FTMS"/>
<pk mz="469.280709" i="2065564.5" sn="14.08" a="2129.93" fwhm="0.001280" res="366539.2" algo="FTMS"/>
<pk mz="470.036555" i="1182789.9" sn="7.05" a="1187.53" fwhm="0.001430" res="328795.4" algo="FTMS"/>
<pk mz="470.065876" i="1299020.5" sn="7.98" a="1144.61" fwhm="0.001324" res="355061.8" algo="FTMS"/>
<pk mz="470.072801" i="1233486.0" sn="7.45" a="1267.75" fwhm="0.001356" res="346556.5" algo="FTMS"/>
<pk mz="470.083933" i="1255248.5" sn="7.63" a="1151.24" fwhm="0.001293" res="363591.7" algo="FTMS"/>
<pk mz="470.094019" i="2053970.8" sn="13.99" a="2366.89" fwhm="0.001304" res="360623.2" algo="FTMS"/>
<pk mz="470.102217" i="2118996.5" sn="14.51" a="2549.35" fwhm="0.001311" res="358640.2" algo="FTMS"/>
<pk mz="470.123272" i="7002969.5" sn="53.41" a="10008.53" fwhm="0.001433" res="327955.1" algo="FTMS"/>
<pk mz="470.130316" i="1260890.9" sn="7.67" a="1086.30" fwhm="0.001159" res="405486.9" algo="FTMS"/>
<pk mz="470.138569" i="1792348.8" sn="11.90" a="1869.35" fwhm="0.001344" res="349822.9" algo="FTMS"/>
<pk mz="470.166819" i="1272419.1" sn="7.76" a="1277.78" fwhm="0.001414" res="332559.8" algo="FTMS"/>
<pk mz="470.174652" i="1551460.8" sn="9.99" a="1541.42" fwhm="0.001249" res="376385.1" algo="FTMS"/>
<pk mz="470.211100" i="1224813.0" sn="7.38" a="1208.81" fwhm="0.001259" res="373623.6" algo="FTMS"/>
<pk mz="471.020607" i="1838881.8" sn="12.27" a="2067.41" fwhm="0.001352" res="348465.5" algo="FTMS"/>
<pk mz="471.041704" i="2956838.5" sn="21.18" a="3850.60" fwhm="0.001433" res="328705.3" algo="FTMS"/>
<pk mz="471.056891" i="2071593.8" sn="14.13" a="2533.11" fwhm="0.001385" res="340197.2" algo="FTMS"/>
<pk mz="471.068125" i="1673772.3" sn="10.96" a="2072.84" fwhm="0.001531" res="307740.4" algo="FTMS"/>
<pk mz="471.078019" i="5173294.5" sn="38.83" a="7189.18" fwhm="0.001430" res="329327.9" algo="FTMS"/>
<pk mz="471.093176" i="1331249.9" sn="8.23" a="1214.44" fwhm="0.001176" res="400714.7" algo="FTMS"/>
<pk mz="471.114425" i="5747766.5" sn="43.41" a="7554.43" fwhm="0.001391" res="338752.1" algo="FTMS"/>
<pk mz="471.129598" i="1382970.0" sn="8.64" a="1068.18" fwhm="0.001190" res="396001.5" algo="FTMS"/>
<pk mz="471.150775" i="3494974.8" sn="25.47" a="4278.53" fwhm="0.001348" res="349609.9" algo="FTMS"/>
<pk mz="471.187198" i="3383366.8" sn="24.58" a="4233.24" fwhm="0.001409" res="334423.9" algo="FTMS"/>
<pk mz="471.223597" i="3787855.0" sn="27.80" a="4657.45" fwhm="0.001329" res="354612.4" algo="FTMS"/>
<pk mz="471.259947" i="3448407.0" sn="25.09" a="4491.36" fwhm="0.001383" res="340659.3" algo="FTMS"/>
<pk mz="471.296278" i="2123871.0" sn="14.54" a="2525.87" fwhm="0.001394" res="338107.5" algo="FTMS"/>
<pk mz="472.052325" i="1335815.1" sn="8.26" a="1242.27" fwhm="0.001193" res="395795.7" algo="FTMS"/>
<pk mz="472.088480" i="1460751.1" sn="9.26" a="1180.35" fwhm="0.001129" res="418223.0" algo="FTMS"/>
<pk mz="472.099929" i="1199633.6" sn="7.18" a="1172.53" fwhm="0.001319" res="357934.7" algo="FTMS"/>
<pk mz="472.117983" i="1443093.8" sn="9.12" a="1304.71" fwhm="0.001156" res="408233.6" algo="FTMS"/>
<pk mz="472.120035" i="3127574.3" sn="22.54" a="3696.77" fwhm="0.001314" res="359195.1" algo="FTMS"/>
<pk mz="472.154168" i="1416221.8" sn="8.91" a="1254.94" fwhm="0.001192" res="396005.0" algo="FTMS"/>
<pk mz="472.182500" i="1372196.0" sn="8.55" a="1315.47" fwhm="0.001250" res="377728.6" algo="FTMS"/>
<pk mz="473.036115" i="2613728.8" sn="18.44" a="3188.01" fwhm="0.001394" res="339382.9" algo="FTMS"/>
<pk mz="473.047469" i="1211875.4" sn="7.28" a="1188.51" fwhm="0.001461" res="323881.3" algo="FTMS"/>
<pk mz="473.057371" i="3101669.5" sn="22.33" a="3932.34" fwhm="0.001363" res="347187.1" algo="FTMS"/>
<pk mz="473.072556" i="2785769.0" sn="19.81" a="3336.23" fwhm="0.001383" res="341995.6" algo="FTMS"/>
<pk mz="473.083692" i="1947371.4" sn="13.13" a="2359.36" fwhm="0.001407" res="336335.5" algo="FTMS"/>
<pk mz="473.093718" i="4356589.5" sn="32.32" a="6750.28" fwhm="0.001529" res="309457.5" algo="FTMS"/>
<pk mz="473.108997" i="2319857.0" sn="16.10" a="2457.09" fwhm="0.001287" res="367632.7" algo="FTMS"/>
<pk mz="473.120047" i="1681139.4" sn="11.01" a="2018.95" fwhm="0.001441" res="328272.8" algo="FTMS"/>
<pk mz="473.130124" i="2822133.5" sn="20.10" a="3267.13" fwhm="0.001335" res="354362.0" algo="FTMS"/>
<pk mz="473.145400" i="2321913.0" sn="16.12" a="2607.18" fwhm="0.001333" res="354935.7" algo="FTMS"/>
<pk mz="473.166581" i="2629629.8" sn="18.57" a="3239.14" fwhm="0.001414" res="334593.2" algo="FTMS"/>
<pk mz="473.202855" i="4244997.5" sn="31.44" a="5583.84" fwhm="0.001428" res="331368.2" algo="FTMS"/>
<pk mz="473.225393" i="1832970.6" sn="12.22" a="2498.72" fwhm="0.001670" res="283441.8" algo="FTMS"/>
<pk mz="473.239214" i="3579405.8" sn="26.13" a="4470.27" fwhm="0.001395" res="339278.7" algo="FTMS"/>
<pk mz="473.275557" i="2382869.8" sn="16.60" a="3054.77" fwhm="0.001479" res="319980.5" algo="FTMS"/>
<pk mz="473.282608" i="12101143.0" sn="94.01" a="17646.23" fwhm="0.001458" res="324603.1" algo="FTMS"/>
<pk mz="473.312031" i="1850909.8" sn="12.37" a="2083.95" fwhm="0.001357" res="348855.4" algo="FTMS"/>
<pk mz="474.031495" i="1404092.1" sn="8.81" a="1718.31" fwhm="0.001526" res="310691.9" algo="FTMS"/>
<pk mz="474.067739" i="2100932.0" sn="14.36" a="2686.26" fwhm="0.001522" res="311391.4" algo="FTMS"/>
<pk mz="474.078980" i="1268678.5" sn="7.73" a="1362.07" fwhm="0.001484" res="319473.1" algo="FTMS"/>
<pk mz="474.104193" i="1659340.1" sn="10.84" a="1501.14" fwhm="0.001233" res="384522.6" algo="FTMS"/>
<pk mz="474.115502" i="1761998.6" sn="11.66" a="1743.41" fwhm="0.001295" res="366204.7" algo="FTMS"/>
<pk mz="474.198035" i="1721568.8" sn="11.33" a="1720.69" fwhm="0.001243" res="381488.5" algo="FTMS"/>
<pk mz="474.206128" i="1499106.5" sn="9.56" a="1382.17" fwhm="0.001284" res="369189.0" algo="FTMS"/>
<pk mz="474.224748" i="2054886.6" sn="13.99" a="2065.75" fwhm="0.001328" res="357069.4" algo="FTMS"/>
<pk mz="474.234559" i="1375208.8" sn="8.57" a="1434.34" fwhm="0.001435" res="330368.9" algo="FTMS"/>
<pk mz="474.286081" i="3677940.0" sn="26.92" a="4452.71" fwhm="0.001376" res="344564.4" algo="FTMS"/>
<pk mz="475.015516" i="1280403.9" sn="7.82" a="1228.24" fwhm="0.001327" res="357985.9" algo="FTMS"/>
<pk mz="475.051862" i="2860443.8" sn="20.40" a="3539.58" fwhm="0.001376" res="345201.4" algo="FTMS"/>
<pk mz="475.063108" i="2469790.3" sn="17.29" a="3028.98" fwhm="0.001412" res="336499.7" algo="FTMS"/>
<pk mz="475.073041" i="2132896.5" sn="14.61" a="2894.41" fwhm="0.001515" res="313607.5" algo="FTMS"/>
<pk mz="475.082404" i="2449826.5" sn="17.13" a="3059.21" fwhm="0.001454" res="326795.2" algo="FTMS"/>
<pk mz="475.088174" i="4081571.8" sn="30.13" a="4822.73" fwhm="0.001311" res="362455.2" algo="FTMS"/>
<pk mz="475.099496" i="2758054.3" sn="19.59" a="3396.39" fwhm="0.001429" res="332423.5" algo="FTMS"/>
<pk mz="475.109421" i="1867944.4" sn="12.50" a="2125.98" fwhm="0.001420" res="334573.6" algo="FTMS"/>
<pk mz="475.111789" i="1381544.9" sn="8.62" a="1745.49" fwhm="0.001494" res="318036.0" algo="FTMS"/>
<pk mz="475.124565" i="3917739.8" sn="28.83" a="5289.41" fwhm="0.001471" res="323056.6" algo="FTMS"/>
<pk mz="475.135842" i="1398702.1" sn="8.76" a="1577.33" fwhm="0.001556" res="305311.4" algo="FTMS"/>
<pk mz="475.145796" i="1295280.4" sn="7.94" a="1118.96" fwhm="0.001278" res="371913.6" algo="FTMS"/>
<pk mz="475.160932" i="5174195.5" sn="38.83" a="7649.60" fwhm="0.001545" res="307551.6" algo="FTMS"/>
<pk mz="475.174098" i="1456566.5" sn="9.22" a="1598.82" fwhm="0.001351" res="351633.7" algo="FTMS"/>
<pk mz="475.182315" i="1309880.3" sn="8.05" a="1171.14" fwhm="0.001360" res="349315.4" algo="FTMS"/>
<pk mz="475.197384" i="1501115.6" sn="9.58" a="1205.96" fwhm="0.001109" res="428613.5" algo="FTMS"/>
<pk mz="475.210362" i="1444542.4" sn="9.13" a="1273.14" fwhm="0.001306" res="363992.0" algo="FTMS"/>
<pk mz="475.218542" i="4798400.0" sn="35.84" a="6521.38" fwhm="0.001438" res="330547.2" algo="FTMS"/>
<pk mz="475.246804" i="1401798.4" sn="8.78" a="1332.76" fwhm="0.001280" res="371159.2" algo="FTMS"/>
<pk mz="475.254920" i="2004168.1" sn="13.58" a="2284.40" fwhm="0.001470" res="323360.1" algo="FTMS"/>
<pk mz="476.046936" i="1687668.8" sn="11.06" a="1615.70" fwhm="0.001305" res="364668.5" algo="FTMS"/>
<pk mz="476.058823" i="1423479.4" sn="8.96" a="1859.23" fwhm="0.001585" res="300327.4" algo="FTMS"/>
<pk mz="476.083567" i="2121852.8" sn="14.52" a="2226.70" fwhm="0.001313" res="362726.1" algo="FTMS"/>
<pk mz="476.094609" i="1984639.1" sn="13.43" a="2021.00" fwhm="0.001261" res="377471.4" algo="FTMS"/>
<pk mz="476.119907" i="1724036.6" sn="11.35" a="1759.01" fwhm="0.001235" res="385432.4" algo="FTMS"/>
<pk mz="476.131015" i="1665159.0" sn="10.88" a="1537.44" fwhm="0.001189" res="400332.6" algo="FTMS"/>
<pk mz="476.177289" i="1582225.1" sn="10.22" a="1930.02" fwhm="0.001447" res="329037.4" algo="FTMS"/>
<pk mz="476.213800" i="1628313.0" sn="10.59" a="1993.59" fwhm="0.001434" res="332153.3" algo="FTMS"/>
<pk mz="476.250214" i="1286816.9" sn="7.87" a="1122.83" fwhm="0.001162" res="409689.6" algo="FTMS"/>
<pk mz="477.031156" i="2255690.3" sn="15.44" a="2468.42" fwhm="0.001307" res="365051.4" algo="FTMS"/>
<pk mz="477.067469" i="4656466.0" sn="34.39" a="6419.91" fwhm="0.001460" res="326815.0" algo="FTMS"/>
<pk mz="477.078679" i="2848084.5" sn="20.11" a="3177.22" fwhm="0.001300" res="366926.0" algo="FTMS"/>
<pk mz="477.103826" i="4912474.0" sn="36.41" a="6417.62" fwhm="0.001405" res="339502.4" algo="FTMS"/>
<pk mz="477.114885" i="2431836.3" sn="16.83" a="3004.57" fwhm="0.001457" res="327508.5" algo="FTMS"/>
<pk mz="477.140317" i="3915105.8" sn="28.54" a="5345.87" fwhm="0.001472" res="324204.0" algo="FTMS"/>
<pk mz="477.143465" i="1573986.5" sn="10.06" a="1805.16" fwhm="0.001356" res="351749.0" algo="FTMS"/>
<pk mz="477.153511" i="1450340.8" sn="9.08" a="1804.62" fwhm="0.001499" res="318271.5" algo="FTMS"/>
<pk mz="477.172592" i="2837864.8" sn="20.03" a="3272.05" fwhm="0.001310" res="364261.0" algo="FTMS"/>
<pk mz="477.176679" i="2412905.8" sn="16.68" a="3123.77" fwhm="0.001456" res="327836.2" algo="FTMS"/>
<pk mz="477.189778" i="1830764.5" sn="12.09" a="2131.92" fwhm="0.001398" res="341296.0" algo="FTMS"/>
<pk mz="477.213048" i="1907057.5" sn="12.69" a="2319.82" fwhm="0.001534" res="311145.7" algo="FTMS"/>
<pk mz="477.226106" i="1907060.4" sn="12.69" a="1791.26" fwhm="0.001179" res="404624.3" algo="FTMS"/>
<pk mz="478.062639" i="2217512.8" sn="15.14" a="2729.45" fwhm="0.001422" res="336274.5" algo="FTMS"/>
<pk mz="478.074051" i="2005547.1" sn="13.46" a="2534.88" fwhm="0.001426" res="335226.6" algo="FTMS"/>
<pk mz="478.099095" i="2115632.5" sn="14.33" a="2678.18" fwhm="0.001471" res="325002.2" algo="FTMS"/>
<pk mz="478.107014" i="1579058.3" sn="10.10" a="2001.42" fwhm="0.001671" res="286082.2" algo="FTMS"/>
<pk mz="478.110472" i="9953843.0" sn="76.19" a="14365.65" fwhm="0.001465" res="326251.7" algo="FTMS"/>
<pk mz="478.135594" i="1766456.4" sn="11.58" a="2503.45" fwhm="0.001539" res="310673.1" algo="FTMS"/>
<pk mz="478.192982" i="2101316.8" sn="14.22" a="2202.46" fwhm="0.001296" res="369092.5" algo="FTMS"/>
<pk mz="478.229466" i="1292364.5" sn="7.83" a="1381.58" fwhm="0.001400" res="341600.4" algo="FTMS"/>
<pk mz="479.046775" i="4365051.5" sn="32.08" a="6121.88" fwhm="0.001495" res="320359.0" algo="FTMS"/>
<pk mz="479.057984" i="1242110.1" sn="7.44" a="1266.90" fwhm="0.001398" res="342777.1" algo="FTMS"/>
<pk mz="479.077470" i="37794564.0" sn="295.91" a="55547.09" fwhm="0.001468" res="326296.5" algo="FTMS"/>
<pk mz="479.083121" i="5423875.5" sn="40.44" a="7178.69" fwhm="0.001424" res="336378.7" algo="FTMS"/>
<pk mz="479.094377" i="2541830.0" sn="17.69" a="2862.68" fwhm="0.001326" res="361275.3" algo="FTMS"/>
<pk mz="479.113887" i="1669130.0" sn="10.81" a="1863.39" fwhm="0.001374" res="348664.3" algo="FTMS"/>
<pk mz="479.119532" i="7258891.5" sn="54.92" a="10152.83" fwhm="0.001472" res="325594.4" algo="FTMS"/>
<pk mz="479.155897" i="4626195.0" sn="34.14" a="6048.21" fwhm="0.001443" res="331994.8" algo="FTMS"/>
<pk mz="479.169051" i="1461013.9" sn="9.16" a="1450.36" fwhm="0.001271" res="376913.9" algo="FTMS"/>
<pk mz="479.192224" i="2157850.8" sn="14.66" a="2063.67" fwhm="0.001176" res="407414.2" algo="FTMS"/>
<pk mz="479.205429" i="2067741.6" sn="13.95" a="2269.43" fwhm="0.001298" res="369210.9" algo="FTMS"/>
<pk mz="479.228726" i="1296674.6" sn="7.87" a="1259.14" fwhm="0.001347" res="355749.6" algo="FTMS"/>
<pk mz="479.241747" i="1563173.4" sn="9.97" a="1579.93" fwhm="0.001370" res="349824.9" algo="FTMS"/>
<pk mz="480.041999" i="1267151.9" sn="7.63" a="1098.47" fwhm="0.001324" res="362535.0" algo="FTMS"/>
<pk mz="480.078446" i="2414551.5" sn="16.69" a="2729.48" fwhm="0.001364" res="351906.0" algo="FTMS"/>
<pk mz="480.080803" i="4714456.0" sn="34.84" a="6544.23" fwhm="0.001465" res="327764.8" algo="FTMS"/>
<pk mz="480.086535" i="1845721.3" sn="12.20" a="2234.58" fwhm="0.001452" res="330537.8" algo="FTMS"/>
<pk mz="480.089739" i="1889754.0" sn="12.55" a="2017.93" fwhm="0.001282" res="374512.7" algo="FTMS"/>
<pk mz="480.114840" i="3385311.3" sn="24.35" a="4007.97" fwhm="0.001338" res="358789.6" algo="FTMS"/>
<pk mz="480.122890" i="1807585.0" sn="11.90" a="2272.88" fwhm="0.001555" res="308696.9" algo="FTMS"/>
<pk mz="480.126099" i="4254689.5" sn="31.21" a="5790.94" fwhm="0.001461" res="328567.1" algo="FTMS"/>
<pk mz="480.151130" i="2001895.0" sn="13.43" a="2590.94" fwhm="0.001531" res="313666.1" algo="FTMS"/>
<pk mz="480.159324" i="1336296.8" sn="8.18" a="1195.26" fwhm="0.001308" res="367224.0" algo="FTMS"/>
<pk mz="481.004764" i="1334171.9" sn="8.16" a="1035.42" fwhm="0.001244" res="386549.7" algo="FTMS"/>
<pk mz="481.026082" i="2551968.3" sn="17.77" a="3325.50" fwhm="0.001583" res="303821.8" algo="FTMS"/>
<pk mz="481.062422" i="5791912.0" sn="43.34" a="8108.78" fwhm="0.001478" res="325456.0" algo="FTMS"/>
<pk mz="481.073640" i="1373098.4" sn="8.47" a="1356.99" fwhm="0.001362" res="353109.5" algo="FTMS"/>
<pk mz="481.081725" i="1922220.1" sn="12.80" a="2124.09" fwhm="0.001367" res="351930.1" algo="FTMS"/>
<pk mz="481.084225" i="3484844.5" sn="25.13" a="4092.25" fwhm="0.001342" res="358377.6" algo="FTMS"/>
<pk mz="481.098772" i="6230191.5" sn="46.80" a="8599.06" fwhm="0.001446" res="332599.5" algo="FTMS"/>
<pk mz="481.110043" i="1684146.1" sn="10.92" a="1456.78" fwhm="0.001145" res="420291.0" algo="FTMS"/>
<pk mz="481.135144" i="6728887.5" sn="50.73" a="9442.68" fwhm="0.001481" res="324900.3" algo="FTMS"/>
<pk mz="481.138393" i="2736312.0" sn="19.23" a="3345.98" fwhm="0.001427" res="337212.4" algo="FTMS"/>
<pk mz="481.163474" i="59741372.0" z="-1" sn="469.10" a="91890.85" fwhm="0.001487" res="323679.1" algo="FTMS" component_name="S" deconvoluted_molecular_mass="481.164044" deconvoluted_isotopic_mass="481.164030"/>
<pk mz="481.171509" i="3307711.0" sn="23.73" a="3935.75" fwhm="0.001345" res="357847.3" algo="FTMS"/>
<pk mz="481.184739" i="1751745.9" sn="11.46" a="1750.92" fwhm="0.001353" res="355601.2" algo="FTMS"/>
<pk mz="481.208015" i="2386118.8" sn="16.46" a="2739.52" fwhm="0.001360" res="353831.5" algo="FTMS"/>
<pk mz="481.221058" i="2068681.5" sn="13.96" a="2027.03" fwhm="0.001261" res="381680.5" algo="FTMS"/>
<pk mz="481.244340" i="1391054.4" sn="8.61" a="1610.95" fwhm="0.001664" res="289213.2" algo="FTMS"/>
<pk mz="481.280560" i="1806806.0" sn="11.89" a="1861.31" fwhm="0.001431" res="336418.5" algo="FTMS"/>
<pk mz="482.057529" i="1306745.5" sn="7.94" a="1764.00" fwhm="0.001752" res="275213.1" algo="FTMS"/>
<pk mz="482.065808" i="1522811.3" sn="9.65" a="1619.97" fwhm="0.001372" res="351413.7" algo="FTMS"/>
<pk mz="482.087547" i="1283199.8" sn="7.76" a="1261.39" fwhm="0.001445" res="333707.1" algo="FTMS"/>
<pk mz="482.094068" i="2433921.0" sn="16.84" a="3015.79" fwhm="0.001425" res="338348.7" algo="FTMS"/>
<pk mz="482.105376" i="19383684.0" sn="150.60" a="28943.30" fwhm="0.001490" res="323510.2" algo="FTMS"/>
<pk mz="482.130468" i="1764744.8" sn="11.56" a="2049.38" fwhm="0.001453" res="331705.1" algo="FTMS"/>
<pk mz="482.141816" i="1292171.1" sn="7.83" a="1316.50" fwhm="0.001503" res="320832.4" algo="FTMS"/>
<pk mz="482.166865" i="15906192.0" z="-1" sn="123.16" a="23925.27" fwhm="0.001468" res="328361.7" algo="FTMS" component_name="S" deconvoluted_molecular_mass="481.164044" deconvoluted_isotopic_mass="482.167423"/>
<pk mz="482.179870" i="1335955.1" sn="8.17" a="1263.63" fwhm="0.001339" res="360224.7" algo="FTMS"/>
<pk mz="483.041663" i="2880071.3" sn="20.36" a="3238.63" fwhm="0.001284" res="376145.5" algo="FTMS"/>
<pk mz="483.078073" i="6010447.0" sn="45.06" a="8465.38" fwhm="0.001481" res="326290.8" algo="FTMS"/>
<pk mz="483.089223" i="1635665.1" sn="10.54" a="2434.57" fwhm="0.001794" res="269290.8" algo="FTMS"/>
<pk mz="483.108663" i="2664533.3" sn="18.66" a="3143.33" fwhm="0.001386" res="348498.0" algo="FTMS"/>
<pk mz="483.114397" i="6388310.5" sn="48.04" a="9420.48" fwhm="0.001533" res="315239.0" algo="FTMS"/>
<pk mz="483.150756" i="4691550.0" sn="34.65" a="6869.45" fwhm="0.001517" res="318483.6" algo="FTMS"/>
<pk mz="483.160540" i="17188448.0" sn="133.28" a="25930.87" fwhm="0.001500" res="322011.4" algo="FTMS"/>
<pk mz="483.170311" i="1783394.0" z="-1" sn="11.70" a="2158.02" fwhm="0.001481" res="326312.0" algo="FTMS" component_name="S" deconvoluted_molecular_mass="481.164044" deconvoluted_isotopic_mass="483.170871"/>
<pk mz="483.187230" i="3233893.5" sn="23.15" a="4301.21" fwhm="0.001455" res="332117.6" algo="FTMS"/>
<pk mz="483.223677" i="2608237.0" sn="18.21" a="3105.48" fwhm="0.001388" res="348127.5" algo="FTMS"/>
<pk mz="483.260068" i="2272372.8" sn="15.56" a="2456.71" fwhm="0.001313" res="368101.5" algo="FTMS"/>
<pk mz="483.296346" i="1565052.3" sn="9.98" a="1627.04" fwhm="0.001299" res="372075.3" algo="FTMS"/>
<pk mz="484.051930" i="1543193.0" sn="9.80" a="1606.29" fwhm="0.001398" res="346286.9" algo="FTMS"/>
<pk mz="484.073309" i="1441309.4" sn="9.00" a="1439.39" fwhm="0.001387" res="349117.5" algo="FTMS"/>
<pk mz="484.081520" i="1532703.1" sn="9.72" a="1480.67" fwhm="0.001229" res="393980.0" algo="FTMS"/>
<pk mz="484.109772" i="2359077.0" sn="16.24" a="2367.99" fwhm="0.001253" res="386272.7" algo="FTMS"/>
<pk mz="484.117962" i="1228454.6" sn="7.32" a="1344.46" fwhm="0.001579" res="306562.4" algo="FTMS"/>
<pk mz="484.146092" i="1475116.5" sn="9.27" a="1372.98" fwhm="0.001282" res="377726.9" algo="FTMS"/>
<pk mz="484.163843" i="4636464.0" sn="34.22" a="6080.88" fwhm="0.001433" res="337766.6" algo="FTMS"/>
<pk mz="485.036161" i="2450916.0" sn="16.97" a="3162.26" fwhm="0.001506" res="322039.6" algo="FTMS"/>
<pk mz="485.047391" i="1334502.3" sn="8.16" a="1414.64" fwhm="0.001435" res="337935.8" algo="FTMS"/>
<pk mz="485.057390" i="3929064.3" sn="28.63" a="5821.16" fwhm="0.001553" res="312297.9" algo="FTMS"/>
<pk mz="485.072474" i="1446379.4" sn="9.04" a="1229.56" fwhm="0.001154" res="420391.8" algo="FTMS"/>
<pk mz="485.093717" i="5153776.0" sn="38.30" a="7332.66" fwhm="0.001479" res="327889.3" algo="FTMS"/>
<pk mz="485.108872" i="1345266.9" sn="8.24" a="1026.51" fwhm="0.001134" res="427655.5" algo="FTMS"/>
<pk mz="485.130051" i="4935671.5" sn="36.58" a="7515.45" fwhm="0.001555" res="311997.3" algo="FTMS"/>
<pk mz="485.145371" i="1240314.4" sn="7.41" a="1690.30" fwhm="0.001759" res="275796.6" algo="FTMS"/>
<pk mz="485.166318" i="3841022.8" sn="27.94" a="5589.96" fwhm="0.001532" res="316588.3" algo="FTMS"/>
<pk mz="485.202921" i="1962502.3" sn="13.11" a="2153.06" fwhm="0.001366" res="355116.4" algo="FTMS"/>
<pk mz="485.239292" i="3792909.8" sn="27.56" a="5093.50" fwhm="0.001470" res="330024.8" algo="FTMS"/>
<pk mz="485.275622" i="3299349.0" sn="23.66" a="4406.90" fwhm="0.001399" res="346834.3" algo="FTMS"/>
<pk mz="485.312020" i="1191196.6" sn="7.02" a="1034.66" fwhm="0.001194" res="406502.3" algo="FTMS"/>
<pk mz="486.067874" i="1393335.1" sn="8.62" a="1297.44" fwhm="0.001314" res="369914.2" algo="FTMS"/>
<pk mz="486.079029" i="1228473.4" sn="7.32" a="1371.22" fwhm="0.001542" res="315265.6" algo="FTMS"/>
<pk mz="486.097130" i="1259709.1" sn="7.56" a="1224.25" fwhm="0.001368" res="355218.1" algo="FTMS"/>
<pk mz="486.099323" i="1892029.5" sn="12.55" a="1971.46" fwhm="0.001297" res="374897.4" algo="FTMS"/>
<pk mz="486.115441" i="1374912.9" sn="8.47" a="1416.39" fwhm="0.001304" res="372743.6" algo="FTMS"/>
<pk mz="486.133353" i="1905092.5" sn="12.66" a="2304.85" fwhm="0.001492" res="325848.8" algo="FTMS"/>
<pk mz="486.242768" i="1330394.8" sn="8.12" a="1116.08" fwhm="0.001278" res="380584.7" algo="FTMS"/>
<pk mz="487.015630" i="1356151.8" sn="8.32" a="1329.70" fwhm="0.001200" res="405838.8" algo="FTMS"/>
<pk mz="487.036904" i="1541756.0" sn="9.79" a="1847.45" fwhm="0.001440" res="338260.7" algo="FTMS"/>
<pk mz="487.051801" i="3245951.0" sn="23.24" a="4545.68" fwhm="0.001548" res="314583.7" algo="FTMS"/>
<pk mz="487.063040" i="1319553.3" sn="8.03" a="1064.11" fwhm="0.001287" res="378525.2" algo="FTMS"/>
<pk mz="487.073100" i="3244931.3" sn="23.23" a="4976.88" fwhm="0.001591" res="306095.4" algo="FTMS"/>
<pk mz="487.088191" i="1778822.4" sn="11.66" a="2014.63" fwhm="0.001421" res="342808.5" algo="FTMS"/>
<pk mz="487.099479" i="1922440.6" sn="12.79" a="2534.56" fwhm="0.001509" res="322858.7" algo="FTMS"/>
<pk mz="487.109335" i="3803530.8" sn="27.64" a="6032.11" fwhm="0.001677" res="290405.6" algo="FTMS"/>
<pk mz="487.124671" i="1814413.8" sn="11.94" a="1833.38" fwhm="0.001275" res="382057.8" algo="FTMS"/>
<pk mz="487.135875" i="1357072.0" sn="8.33" a="1696.36" fwhm="0.001760" res="276728.6" algo="FTMS"/>
<pk mz="487.145777" i="2489746.0" sn="17.27" a="3719.80" fwhm="0.001687" res="288734.2" algo="FTMS"/>
<pk mz="487.182045" i="2181529.3" sn="14.84" a="2736.25" fwhm="0.001436" res="339166.9" algo="FTMS"/>
<pk mz="487.218526" i="2736032.8" sn="19.21" a="3034.45" fwhm="0.001314" res="370853.5" algo="FTMS"/>
<pk mz="487.241096" i="1331877.4" sn="8.13" a="1040.98" fwhm="0.001196" res="407340.9" algo="FTMS"/>
<pk mz="487.254921" i="3172776.0" sn="22.66" a="3995.51" fwhm="0.001421" res="342822.7" algo="FTMS"/>
<pk mz="487.291379" i="2293167.5" sn="15.72" a="3255.50" fwhm="0.001547" res="314975.0" algo="FTMS"/>
<pk mz="488.047229" i="1678407.8" sn="10.87" a="2076.22" fwhm="0.001612" res="302683.7" algo="FTMS"/>
<pk mz="488.083514" i="1958479.0" sn="13.08" a="1932.64" fwhm="0.001347" res="362336.5" algo="FTMS"/>
<pk mz="488.119818" i="1397334.3" sn="8.65" a="1309.36" fwhm="0.001356" res="359902.5" algo="FTMS"/>
<pk mz="488.131035" i="1721944.5" sn="11.21" a="1833.89" fwhm="0.001296" res="376569.6" algo="FTMS"/>
<pk mz="488.213791" i="1793641.1" sn="11.77" a="1903.57" fwhm="0.001378" res="354356.3" algo="FTMS"/>
<pk mz="488.240312" i="1574766.4" sn="10.05" a="1736.23" fwhm="0.001399" res="349021.1" algo="FTMS"/>
<pk mz="489.031079" i="2312460.5" sn="15.87" a="2578.39" fwhm="0.001296" res="377300.2" algo="FTMS"/>
<pk mz="489.052080" i="2333456.5" sn="16.03" a="3647.29" fwhm="0.001756" res="278531.4" algo="FTMS"/>
<pk mz="489.067394" i="3366675.8" sn="24.19" a="4720.56" fwhm="0.001541" res="317317.6" algo="FTMS"/>
<pk mz="489.078807" i="2069269.9" sn="13.95" a="2834.03" fwhm="0.001540" res="317670.7" algo="FTMS"/>
<pk mz="489.088561" i="2354456.0" sn="16.20" a="3204.76" fwhm="0.001558" res="313884.3" algo="FTMS"/>
<pk mz="489.103797" i="2818331.0" sn="19.86" a="3363.00" fwhm="0.001405" res="348190.7" algo="FTMS"/>
<pk mz="489.115091" i="2539293.3" sn="17.66" a="3210.81" fwhm="0.001409" res="347131.4" algo="FTMS"/>
<pk mz="489.125060" i="1458463.1" sn="9.13" a="1651.90" fwhm="0.001358" res="360137.6" algo="FTMS"/>
<pk mz="489.140279" i="3831586.3" sn="27.86" a="5640.12" fwhm="0.001557" res="314121.2" algo="FTMS"/>
<pk mz="489.161552" i="1256998.4" sn="7.54" a="1108.75" fwhm="0.001233" res="396853.0" algo="FTMS"/>
<pk mz="489.176658" i="1743913.4" sn="11.38" a="2050.85" fwhm="0.001441" res="339480.9" algo="FTMS"/>
<pk mz="489.189825" i="1268012.0" sn="7.62" a="867.94" fwhm="0.000961" res="508931.2" algo="FTMS"/>
<pk mz="489.197828" i="1924909.6" sn="12.81" a="2113.26" fwhm="0.001319" res="370957.3" algo="FTMS"/>
<pk mz="489.226252" i="1808435.3" sn="11.89" a="2120.98" fwhm="0.001476" res="331488.4" algo="FTMS"/>
<pk mz="489.234146" i="2406196.8" sn="16.61" a="2860.67" fwhm="0.001417" res="345221.9" algo="FTMS"/>
<pk mz="489.270484" i="1453372.1" sn="9.09" a="1203.54" fwhm="0.001263" res="387249.9" algo="FTMS"/>
<pk mz="489.277595" i="1556541.5" sn="9.90" a="1644.65" fwhm="0.001491" res="328052.5" algo="FTMS"/>
<pk mz="490.062811" i="1999321.0" sn="13.26" a="2218.23" fwhm="0.001328" res="368950.0" algo="FTMS"/>
<pk mz="490.071813" i="2429914.8" sn="16.63" a="2848.16" fwhm="0.001302" res="376327.7" algo="FTMS"/>
<pk mz="490.094321" i="2518495.3" sn="17.32" a="3475.63" fwhm="0.001552" res="315760.2" algo="FTMS"/>
<pk mz="490.099156" i="1734112.3" sn="11.19" a="1850.07" fwhm="0.001339" res="365986.8" algo="FTMS"/>
<pk mz="490.110453" i="1715938.4" sn="11.05" a="2332.43" fwhm="0.001657" res="295728.7" algo="FTMS"/>
<pk mz="490.130674" i="6188006.5" sn="46.00" a="8350.99" fwhm="0.001438" res="340898.0" algo="FTMS"/>
<pk mz="490.135667" i="1255911.4" sn="7.45" a="1146.47" fwhm="0.001206" res="406329.8" algo="FTMS"/>
<pk mz="490.143762" i="1314025.0" sn="7.91" a="1402.30" fwhm="0.001367" res="358432.6" algo="FTMS"/>
<pk mz="490.146679" i="1313513.6" sn="7.90" a="1321.68" fwhm="0.001362" res="359973.6" algo="FTMS"/>
<pk mz="490.167369" i="1223405.6" sn="7.20" a="1224.55" fwhm="0.001371" res="357626.3" algo="FTMS"/>
<pk mz="490.193074" i="1543922.8" sn="9.71" a="1634.37" fwhm="0.001320" res="371252.1" algo="FTMS"/>
<pk mz="490.229501" i="2421242.0" sn="16.56" a="2869.50" fwhm="0.001474" res="332676.0" algo="FTMS"/>
<pk mz="491.046777" i="4112538.5" sn="29.78" a="5974.24" fwhm="0.001534" res="320210.6" algo="FTMS"/>
<pk mz="491.057929" i="1441692.8" sn="8.91" a="1665.44" fwhm="0.001714" res="286521.4" algo="FTMS"/>
<pk mz="491.067939" i="1430686.6" sn="8.82" a="1857.52" fwhm="0.001528" res="321458.4" algo="FTMS"/>
<pk mz="491.083186" i="4377761.5" sn="31.85" a="5826.40" fwhm="0.001453" res="337888.7" algo="FTMS"/>
<pk mz="491.086502" i="1228450.3" sn="7.24" a="1112.50" fwhm="0.001363" res="360210.6" algo="FTMS"/>
<pk mz="491.094400" i="2940579.8" sn="20.62" a="3774.70" fwhm="0.001443" res="340243.9" algo="FTMS"/>
<pk mz="491.119496" i="4233384.5" sn="30.72" a="5612.76" fwhm="0.001458" res="336959.1" algo="FTMS"/>
<pk mz="491.130678" i="2054571.0" sn="13.70" a="2857.38" fwhm="0.001670" res="294151.4" algo="FTMS"/>
<pk mz="491.133825" i="1517483.5" sn="9.50" a="1679.73" fwhm="0.001448" res="339118.3" algo="FTMS"/>
<pk mz="491.155942" i="4005039.8" sn="28.94" a="5541.91" fwhm="0.001541" res="318796.6" algo="FTMS"/>
<pk mz="491.169142" i="1708466.5" sn="10.99" a="1936.96" fwhm="0.001425" res="344569.7" algo="FTMS"/>
<pk mz="491.192295" i="2170039.0" sn="14.60" a="3021.15" fwhm="0.001612" res="304656.5" algo="FTMS"/>
<pk mz="491.205368" i="2087609.5" sn="13.95" a="2594.05" fwhm="0.001453" res="337958.0" algo="FTMS"/>
<pk mz="491.241679" i="1616576.6" sn="10.27" a="1560.58" fwhm="0.001225" res="401099.6" algo="FTMS"/>
<pk mz="491.249885" i="1650370.3" sn="10.54" a="2139.03" fwhm="0.001602" res="306697.9" algo="FTMS"/>
<pk mz="492.041861" i="1416540.5" sn="8.71" a="1296.32" fwhm="0.001271" res="387171.6" algo="FTMS"/>
<pk mz="492.078484" i="2320739.5" sn="15.77" a="3251.14" fwhm="0.001665" res="295537.7" algo="FTMS"/>
<pk mz="492.089684" i="3511653.8" sn="25.08" a="4861.94" fwhm="0.001501" res="327901.5" algo="FTMS"/>
<pk mz="492.114667" i="1738858.6" sn="11.23" a="1913.88" fwhm="0.001517" res="324500.3" algo="FTMS"/>
<pk mz="492.122722" i="1507948.1" sn="9.42" a="1766.60" fwhm="0.001547" res="318139.0" algo="FTMS"/>
<pk mz="492.126149" i="2097516.8" sn="14.03" a="2579.81" fwhm="0.001442" res="341236.8" algo="FTMS"/>
<pk mz="492.151151" i="1626737.6" sn="10.35" a="1867.77" fwhm="0.001534" res="320809.6" algo="FTMS"/>
<pk mz="492.208666" i="1699708.8" sn="10.92" a="1766.55" fwhm="0.001291" res="381409.2" algo="FTMS"/>
<pk mz="493.025932" i="2246170.5" sn="15.19" a="2796.30" fwhm="0.001523" res="323688.1" algo="FTMS"/>
<pk mz="493.062388" i="4790817.5" sn="35.08" a="6699.39" fwhm="0.001505" res="327704.0" algo="FTMS"/>
<pk mz="493.073581" i="2066979.8" sn="13.79" a="2624.82" fwhm="0.001533" res="321535.7" algo="FTMS"/>
<pk mz="493.093063" i="76160552.0" z="-1" sn="592.86" a="121359.29" fwhm="0.001565" res="315009.6" algo="FTMS" component_name="Q" deconvoluted_molecular_mass="493.093685" deconvoluted_isotopic_mass="493.093649"/>
<pk mz="493.098722" i="5300776.5" sn="39.06" a="7642.95" fwhm="0.001554" res="317251.1" algo="FTMS"/>
<pk mz="493.135124" i="5485103.5" sn="40.50" a="7799.05" fwhm="0.001519" res="324575.8" algo="FTMS"/>
<pk mz="493.184748" i="1626169.0" sn="10.34" a="1607.37" fwhm="0.001228" res="401773.8" algo="FTMS"/>
<pk mz="493.207959" i="1776445.5" sn="11.52" a="1865.96" fwhm="0.001470" res="335609.9" algo="FTMS"/>
<pk mz="493.221065" i="3022912.0" sn="21.26" a="3767.27" fwhm="0.001405" res="351158.1" algo="FTMS"/>
<pk mz="493.257552" i="1784647.0" sn="11.58" a="2085.73" fwhm="0.001572" res="313853.0" algo="FTMS"/>
<pk mz="494.057551" i="1545952.0" sn="9.72" a="1446.64" fwhm="0.001346" res="366924.3" algo="FTMS"/>
<pk mz="494.065801" i="1255649.5" sn="7.45" a="1149.12" fwhm="0.001329" res="371858.7" algo="FTMS"/>
<pk mz="494.094228" i="2423015.0" sn="16.57" a="3216.86" fwhm="0.001517" res="325625.2" algo="FTMS"/>
<pk mz="494.096423" i="10319591.0" z="-1" sn="78.29" a="15270.02" fwhm="0.001526" res="323853.2" algo="FTMS" component_name="Q" deconvoluted_molecular_mass="493.093685" deconvoluted_isotopic_mass="494.097012"/>
<pk mz="494.102070" i="1727720.5" sn="11.14" a="1930.47" fwhm="0.001442" res="342574.2" algo="FTMS"/>
<pk mz="494.105346" i="2624745.0" sn="18.15" a="3374.47" fwhm="0.001449" res="341040.8" algo="FTMS"/>
<pk mz="494.130461" i="1880557.9" sn="12.33" a="2293.55" fwhm="0.001563" res="316206.1" algo="FTMS"/>
<pk mz="494.138499" i="1538799.4" sn="9.66" a="1380.14" fwhm="0.001262" res="391569.8" algo="FTMS"/>
<pk mz="494.224417" i="1316607.8" sn="7.92" a="1308.34" fwhm="0.001345" res="367506.8" algo="FTMS"/>
<pk mz="494.261078" i="1292294.6" sn="7.73" a="1308.58" fwhm="0.001474" res="335332.1" algo="FTMS"/>
<pk mz="495.041644" i="4130714.5" sn="29.92" a="6064.55" fwhm="0.001569" res="315553.0" algo="FTMS"/>
<pk mz="495.072394" i="3050912.3" sn="21.48" a="4256.73" fwhm="0.001523" res="325087.9" algo="FTMS"/>
<pk mz="495.078060" i="4457377.5" sn="32.47" a="6371.75" fwhm="0.001523" res="325054.3" algo="FTMS"/>
<pk mz="495.089263" i="2247075.5" sn="15.19" a="3254.41" fwhm="0.001679" res="294827.6" algo="FTMS"/>
<pk mz="495.097377" i="3167141.0" z="-1" sn="22.38" a="4221.25" fwhm="0.001523" res="325179.6" algo="FTMS" component_name="Q" deconvoluted_molecular_mass="493.093685" deconvoluted_isotopic_mass="495.097969"/>
<pk mz="495.114404" i="6624168.0" sn="49.40" a="10087.49" fwhm="0.001596" res="310135.1" algo="FTMS"/>
<pk mz="495.125710" i="1658794.3" sn="10.60" a="1785.79" fwhm="0.001383" res="358119.4" algo="FTMS"/>
<pk mz="495.142758" i="2536365.5" sn="17.45" a="3172.35" fwhm="0.001452" res="341044.7" algo="FTMS"/>
<pk mz="495.150844" i="3990447.0" sn="28.82" a="5492.66" fwhm="0.001492" res="331841.8" algo="FTMS"/>
<pk mz="495.154086" i="4631471.5" sn="33.83" a="6695.73" fwhm="0.001518" res="326130.8" algo="FTMS"/>
<pk mz="495.183172" i="3413429.0" sn="24.31" a="4641.84" fwhm="0.001571" res="315104.0" algo="FTMS"/>
<pk mz="495.187278" i="2895797.8" sn="20.26" a="4037.74" fwhm="0.001586" res="312144.4" algo="FTMS"/>
<pk mz="495.200419" i="1760440.4" sn="11.39" a="2194.81" fwhm="0.001504" res="329302.9" algo="FTMS"/>
<pk mz="495.223857" i="1550780.8" sn="9.75" a="1543.38" fwhm="0.001248" res="396930.6" algo="FTMS"/>
<pk mz="495.236625" i="1478335.1" sn="9.19" a="1473.06" fwhm="0.001421" res="348396.9" algo="FTMS"/>
<pk mz="495.260075" i="1297347.6" sn="7.77" a="1097.37" fwhm="0.001260" res="392958.6" algo="FTMS"/>
<pk mz="496.036775" i="1282645.1" sn="7.65" a="1494.73" fwhm="0.001523" res="325644.1" algo="FTMS"/>
<pk mz="496.073233" i="2044508.0" sn="13.61" a="3332.64" fwhm="0.001924" res="257888.3" algo="FTMS"/>
<pk mz="496.081301" i="1371997.5" sn="8.35" a="1484.85" fwhm="0.001331" res="372844.5" algo="FTMS"/>
<pk mz="496.109712" i="1592930.8" z="-1" sn="10.08" a="1770.95" fwhm="0.001443" res="343903.5" algo="FTMS" component_name="Q" deconvoluted_molecular_mass="493.093685" deconvoluted_isotopic_mass="496.110306"/>
<pk mz="496.117898" i="1948772.4" sn="12.86" a="2248.27" fwhm="0.001461" res="339664.8" algo="FTMS"/>
<pk mz="496.121023" i="8738917.0" sn="65.93" a="13413.50" fwhm="0.001547" res="320596.1" algo="FTMS"/>
<pk mz="496.145992" i="1891433.5" sn="12.41" a="1890.20" fwhm="0.001364" res="363710.8" algo="FTMS"/>
<pk mz="496.154255" i="1517163.1" sn="9.49" a="1879.51" fwhm="0.001627" res="304983.8" algo="FTMS"/>
<pk mz="496.157372" i="1455211.6" sn="9.00" a="1684.75" fwhm="0.001450" res="342229.8" algo="FTMS"/>
<pk mz="496.185068" i="1482096.9" sn="9.21" a="1888.00" fwhm="0.001966" res="252403.5" algo="FTMS"/>
<pk mz="496.195573" i="1207922.8" sn="7.07" a="1217.92" fwhm="0.001490" res="332947.7" algo="FTMS"/>
<pk mz="497.036138" i="1392910.8" sn="8.52" a="1404.63" fwhm="0.001414" res="351394.6" algo="FTMS"/>
<pk mz="497.057371" i="4534546.5" sn="33.07" a="6495.02" fwhm="0.001516" res="327930.9" algo="FTMS"/>
<pk mz="497.087978" i="52764952.0" z="-1" sn="410.01" a="85096.80" fwhm="0.001589" res="312755.8" algo="FTMS" component_name="U" deconvoluted_molecular_mass="497.088564" deconvoluted_isotopic_mass="497.088574"/>
<pk mz="497.092412" i="4940057.0" sn="36.24" a="5624.25" fwhm="0.001214" res="409406.4" algo="FTMS"/>
<pk mz="497.094015" i="4348185.5" sn="31.61" a="4847.50" fwhm="0.001196" res="415459.3" algo="FTMS"/>
<pk mz="497.130023" i="5816608.0" sn="43.09" a="8611.34" fwhm="0.001553" res="320080.5" algo="FTMS"/>
<pk mz="497.141276" i="1687074.3" sn="10.81" a="2180.37" fwhm="0.002081" res="238929.0" algo="FTMS"/>
<pk mz="497.158427" i="5395749.5" sn="39.80" a="8229.58" fwhm="0.001554" res="319863.1" algo="FTMS"/>
<pk mz="497.166223" i="2952486.8" sn="20.70" a="3042.09" fwhm="0.001133" res="438965.7" algo="FTMS"/>
<pk mz="497.167793" i="2169127.0" sn="14.58" a="1972.32" fwhm="0.001093" res="455019.1" algo="FTMS"/>
<pk mz="497.202849" i="2651437.5" sn="18.35" a="3655.50" fwhm="0.001555" res="319808.7" algo="FTMS"/>
<pk mz="497.239413" i="1949492.4" sn="12.86" a="2376.82" fwhm="0.001388" res="358363.2" algo="FTMS"/>
<pk mz="497.275655" i="2524475.0" sn="17.36" a="3222.64" fwhm="0.001525" res="326076.3" algo="FTMS"/>
<pk mz="497.311896" i="1220929.6" sn="7.17" a="1280.64" fwhm="0.001581" res="314650.9" algo="FTMS"/>
<pk mz="498.031338" i="1392325.8" sn="8.51" a="1499.36" fwhm="0.001420" res="350642.8" algo="FTMS"/>
<pk mz="498.067787" i="1362636.4" sn="8.28" a="1184.64" fwhm="0.001313" res="379331.4" algo="FTMS"/>
<pk mz="498.091238" i="5802448.5" z="-1" sn="42.98" a="7915.08" fwhm="0.001395" res="357158.4" algo="FTMS" component_name="U" deconvoluted_molecular_mass="497.088564" deconvoluted_isotopic_mass="498.091837"/>
<pk mz="498.097145" i="1590225.8" sn="10.06" a="1634.50" fwhm="0.001259" res="395598.2" algo="FTMS"/>
<pk mz="498.118159" i="1298133.6" sn="7.77" a="1492.25" fwhm="0.001551" res="321242.7" algo="FTMS"/>
<pk mz="498.125454" i="1673686.9" sn="10.71" a="1700.38" fwhm="0.001400" res="355783.4" algo="FTMS"/>
<pk mz="498.133403" i="1795288.4" sn="11.66" a="2163.80" fwhm="0.001486" res="335164.0" algo="FTMS"/>
<pk mz="498.161848" i="2135005.5" sn="14.31" a="2794.53" fwhm="0.001541" res="323184.8" algo="FTMS"/>
<pk mz="498.174723" i="1319391.9" sn="7.94" a="1920.92" fwhm="0.001718" res="290009.4" algo="FTMS"/>
<pk mz="498.930252" i="2589289.3" sn="17.86" a="3451.89" fwhm="0.001530" res="326150.6" algo="FTMS"/>
<pk mz="499.015357" i="1615992.6" sn="10.26" a="2140.06" fwhm="0.001682" res="296638.6" algo="FTMS"/>
<pk mz="499.036670" i="2502268.5" sn="17.18" a="3582.78" fwhm="0.001611" res="309802.1" algo="FTMS"/>
<pk mz="499.051904" i="1397631.3" sn="8.55" a="1338.15" fwhm="0.001334" res="373979.4" algo="FTMS"/>
<pk mz="499.063114" i="1657217.3" sn="10.58" a="2053.49" fwhm="0.001505" res="331527.5" algo="FTMS"/>
<pk mz="499.072903" i="4369027.0" sn="31.77" a="6870.47" fwhm="0.001646" res="303134.4" algo="FTMS"/>
<pk mz="499.089709" i="2815110.0" sn="19.63" a="4390.77" fwhm="0.001969" res="253507.6" algo="FTMS"/>
<pk mz="499.092240" i="2361478.5" sn="16.08" a="3164.77" fwhm="0.001569" res="318127.1" algo="FTMS"/>
<pk mz="499.094582" i="1420167.0" z="-1" sn="8.73" a="1336.95" fwhm="0.001303" res="383079.8" algo="FTMS" component_name="U" deconvoluted_molecular_mass="497.088564" deconvoluted_isotopic_mass="499.095184"/>
<pk mz="499.109309" i="5446281.5" sn="40.19" a="7979.98" fwhm="0.001575" res="316796.4" algo="FTMS"/>
<pk mz="499.145680" i="4292240.0" sn="31.17" a="5636.37" fwhm="0.001445" res="345497.3" algo="FTMS"/>
<pk mz="499.155349" i="1766546.0" sn="11.43" a="1935.70" fwhm="0.001413" res="353302.9" algo="FTMS"/>
<pk mz="499.182128" i="5141143.0" sn="37.81" a="7746.39" fwhm="0.001572" res="317537.8" algo="FTMS"/>
<pk mz="499.218526" i="2895005.3" sn="20.25" a="4031.72" fwhm="0.001553" res="321486.0" algo="FTMS"/>
<pk mz="499.254886" i="3579556.0" sn="25.60" a="5095.72" fwhm="0.001588" res="314339.5" algo="FTMS"/>
<pk mz="499.291330" i="2708650.5" sn="18.80" a="3520.12" fwhm="0.001532" res="325807.6" algo="FTMS"/>
<pk mz="500.047167" i="1266482.1" sn="7.52" a="1262.84" fwhm="0.001370" res="364889.2" algo="FTMS"/>
<pk mz="500.076153" i="1332791.4" sn="8.04" a="1366.75" fwhm="0.001433" res="348882.4" algo="FTMS"/>
<pk mz="500.112935" i="1340477.9" sn="8.10" a="1481.83" fwhm="0.001452" res="344438.8" algo="FTMS"/>
<pk mz="500.115992" i="5330750.5" sn="39.29" a="7867.16" fwhm="0.001541" res="324450.5" algo="FTMS"/>
<pk mz="500.177683" i="1240393.5" sn="7.32" a="1796.84" fwhm="0.002170" res="230530.6" algo="FTMS"/>
<pk mz="500.185358" i="1985866.9" sn="13.14" a="2651.09" fwhm="0.001698" res="294595.5" algo="FTMS"/>
<pk mz="500.258522" i="1242199.9" sn="7.33" a="1063.68" fwhm="0.001338" res="373879.9" algo="FTMS"/>
<pk mz="501.031080" i="2511841.0" sn="17.25" a="3436.98" fwhm="0.001512" res="331479.1" algo="FTMS"/>
<pk mz="501.052181" i="2377188.8" sn="16.20" a="2686.04" fwhm="0.001398" res="358441.1" algo="FTMS"/>
<pk mz="501.059469" i="3293670.0" sn="23.36" a="5000.85" fwhm="0.001650" res="303697.0" algo="FTMS"/>
<pk mz="501.067562" i="2483175.5" sn="17.03" a="3210.00" fwhm="0.001533" res="326783.1" algo="FTMS"/>
<pk mz="501.078622" i="2068969.4" sn="13.79" a="2662.39" fwhm="0.001523" res="328994.0" algo="FTMS"/>
<pk mz="501.088622" i="4061163.3" sn="29.36" a="6500.88" fwhm="0.001723" res="290886.9" algo="FTMS"/>
<pk mz="501.103849" i="2536429.8" sn="17.45" a="3239.21" fwhm="0.001497" res="334644.6" algo="FTMS"/>
<pk mz="501.114858" i="1359343.8" sn="8.25" a="1465.72" fwhm="0.001398" res="358546.2" algo="FTMS"/>
<pk mz="501.119105" i="1374960.5" sn="8.37" a="1529.25" fwhm="0.001539" res="325643.6" algo="FTMS"/>
<pk mz="501.125000" i="3373041.5" sn="23.98" a="4907.91" fwhm="0.001618" res="309650.4" algo="FTMS"/>
<pk mz="501.140254" i="1631732.3" sn="10.38" a="1549.36" fwhm="0.001283" res="390449.5" algo="FTMS"/>
<pk mz="501.161424" i="2910200.0" sn="20.37" a="4449.13" fwhm="0.001665" res="300937.1" algo="FTMS"/>
<pk mz="501.176677" i="1787898.8" sn="11.60" a="2104.19" fwhm="0.001465" res="342048.9" algo="FTMS"/>
<pk mz="501.197774" i="2091006.4" sn="13.97" a="2751.75" fwhm="0.001595" res="314142.1" algo="FTMS"/>
<pk mz="501.234201" i="3724293.0" sn="26.73" a="5422.40" fwhm="0.001580" res="317202.9" algo="FTMS"/>
<pk mz="501.270551" i="3585035.3" sn="25.64" a="5269.61" fwhm="0.001593" res="314645.7" algo="FTMS"/>
<pk mz="501.306839" i="1632273.6" sn="10.38" a="1689.79" fwhm="0.001411" res="355324.2" algo="FTMS"/>
<pk mz="502.062780" i="2487446.3" sn="17.06" a="3812.41" fwhm="0.001698" res="295663.1" algo="FTMS"/>
<pk mz="502.099109" i="1398172.5" sn="8.55" a="1406.60" fwhm="0.001406" res="357210.7" algo="FTMS"/>
<pk mz="502.229463" i="1844915.3" sn="12.04" a="2388.67" fwhm="0.001630" res="308141.3" algo="FTMS"/>
<pk mz="503.046802" i="2899264.8" sn="20.28" a="3873.60" fwhm="0.001485" res="338704.5" algo="FTMS"/>
<pk mz="503.057857" i="1249858.8" sn="7.39" a="1486.83" fwhm="0.001571" res="320253.5" algo="FTMS"/>
<pk mz="503.067850" i="2141508.5" sn="14.36" a="2841.63" fwhm="0.001517" res="331668.2" algo="FTMS"/>
<pk mz="503.083118" i="3270983.3" sn="23.18" a="4164.52" fwhm="0.001406" res="357719.5" algo="FTMS"/>
<pk mz="503.094412" i="2335561.0" sn="15.87" a="2939.36" fwhm="0.001481" res="339707.0" algo="FTMS"/>
<pk mz="503.104209" i="2431306.8" sn="16.62" a="4025.69" fwhm="0.001862" res="270258.5" algo="FTMS"/>
<pk mz="503.119451" i="2620237.5" sn="18.10" a="3176.67" fwhm="0.001376" res="365635.5" algo="FTMS"/>
<pk mz="503.130619" i="1665615.4" sn="10.64" a="2165.12" fwhm="0.001503" res="334712.0" algo="FTMS"/>
<pk mz="503.140635" i="2034513.0" sn="13.52" a="2460.78" fwhm="0.001533" res="328148.6" algo="FTMS"/>
<pk mz="503.155806" i="2407763.8" sn="16.44" a="3287.18" fwhm="0.001598" res="314872.5" algo="FTMS"/>
<pk mz="503.177215" i="1396055.4" sn="8.53" a="1273.07" fwhm="0.001355" res="371267.4" algo="FTMS"/>
<pk mz="503.192061" i="1550681.9" sn="9.74" a="1721.21" fwhm="0.001378" res="365284.5" algo="FTMS"/>
<pk mz="503.213455" i="1936733.5" sn="12.76" a="2528.42" fwhm="0.001573" res="319813.0" algo="FTMS"/>
<pk mz="503.249687" i="2252643.8" sn="15.23" a="2542.35" fwhm="0.001405" res="358307.5" algo="FTMS"/>
<pk mz="503.286144" i="1653098.0" sn="10.54" a="1566.52" fwhm="0.001337" res="376446.4" algo="FTMS"/>
<pk mz="504.042000" i="1862891.4" sn="12.18" a="2661.90" fwhm="0.001635" res="308290.3" algo="FTMS"/>
<pk mz="504.078409" i="2818545.5" sn="19.65" a="3798.66" fwhm="0.001543" res="326620.5" algo="FTMS"/>
<pk mz="504.087563" i="1647859.1" sn="10.50" a="2021.22" fwhm="0.001508" res="334240.2" algo="FTMS"/>
<pk mz="504.109935" i="10984951.0" sn="83.47" a="17624.13" fwhm="0.001620" res="311150.6" algo="FTMS"/>
<pk mz="504.114725" i="2229751.8" sn="15.05" a="2935.53" fwhm="0.001499" res="336269.5" algo="FTMS"/>
<pk mz="504.125860" i="1755129.6" sn="11.34" a="1987.91" fwhm="0.001423" res="354279.8" algo="FTMS"/>
<pk mz="504.146289" i="16836094.0" sn="129.20" a="27959.16" fwhm="0.001633" res="308646.7" algo="FTMS"/>
<pk mz="504.208638" i="1716743.8" sn="10.99" a="1623.67" fwhm="0.001283" res="392912.7" algo="FTMS"/>
<pk mz="504.244944" i="1702925.9" sn="10.88" a="2207.65" fwhm="0.001508" res="334462.0" algo="FTMS"/>
<pk mz="504.307943" i="6856216.5" sn="50.99" a="10712.71" fwhm="0.001608" res="313627.7" algo="FTMS"/>
<pk mz="505.025985" i="2278545.8" sn="15.36" a="3253.12" fwhm="0.001660" res="304277.9" algo="FTMS"/>
<pk mz="505.062347" i="3823255.8" sn="27.39" a="5473.55" fwhm="0.001538" res="328431.4" algo="FTMS"/>
<pk mz="505.073586" i="2541209.8" sn="17.41" a="3329.92" fwhm="0.001566" res="322432.2" algo="FTMS"/>
<pk mz="505.098761" i="4280990.0" sn="30.95" a="6467.35" fwhm="0.001655" res="305134.5" algo="FTMS"/>
<pk mz="505.109970" i="2457759.8" sn="16.76" a="3573.16" fwhm="0.001691" res="298626.0" algo="FTMS"/>
<pk mz="505.113219" i="1699744.4" sn="10.86" a="2117.37" fwhm="0.001532" res="329656.1" algo="FTMS"/>
<pk mz="505.135161" i="6478500.0" sn="48.05" a="9872.13" fwhm="0.001604" res="314876.3" algo="FTMS"/>
<pk mz="505.149657" i="3673254.5" sn="26.22" a="6204.62" fwhm="0.001775" res="284634.3" algo="FTMS"/>
<pk mz="505.171570" i="2651818.3" sn="18.27" a="3433.27" fwhm="0.001538" res="328427.8" algo="FTMS"/>
<pk mz="505.192292" i="1273261.6" sn="7.54" a="1390.17" fwhm="0.001472" res="343115.8" algo="FTMS"/>
<pk mz="505.207632" i="1272240.3" sn="7.53" a="1387.37" fwhm="0.001519" res="332584.4" algo="FTMS"/>
<pk mz="505.221124" i="2071218.5" sn="13.75" a="2621.82" fwhm="0.001505" res="335699.7" algo="FTMS"/>
<pk mz="505.257292" i="1948088.6" sn="12.79" a="2983.83" fwhm="0.001904" res="265358.8" algo="FTMS"/>
<pk mz="505.311234" i="2186945.5" sn="14.65" a="2757.93" fwhm="0.001530" res="330275.7" algo="FTMS"/>
<pk mz="506.057638" i="2444094.0" sn="16.65" a="3181.89" fwhm="0.001554" res="325681.3" algo="FTMS"/>
<pk mz="506.065837" i="1445183.3" sn="8.87" a="1638.31" fwhm="0.001540" res="328508.7" algo="FTMS"/>
<pk mz="506.094086" i="2142020.0" sn="14.30" a="2501.72" fwhm="0.001385" res="365409.5" algo="FTMS"/>
<pk mz="506.100026" i="1905988.9" sn="12.46" a="3010.15" fwhm="0.002268" res="223158.4" algo="FTMS"/>
<pk mz="506.105216" i="2166085.8" sn="14.49" a="3143.86" fwhm="0.001668" res="303362.4" algo="FTMS"/>
<pk mz="506.138708" i="1374795.4" sn="8.33" a="1375.02" fwhm="0.001582" res="319835.1" algo="FTMS"/>
<pk mz="506.150473" i="1264717.3" sn="7.47" a="1163.67" fwhm="0.001269" res="398798.4" algo="FTMS"/>
<pk mz="506.167199" i="1247568.0" sn="7.34" a="1228.58" fwhm="0.001382" res="366311.8" algo="FTMS"/>
<pk mz="506.188010" i="1429843.5" sn="8.76" a="1483.85" fwhm="0.001334" res="379382.2" algo="FTMS"/>
<pk mz="506.224440" i="1380185.5" sn="8.37" a="1212.14" fwhm="0.001156" res="437980.6" algo="FTMS"/>
<pk mz="506.260739" i="1420895.5" sn="8.69" a="1737.96" fwhm="0.001680" res="301365.8" algo="FTMS"/>
<pk mz="507.041784" i="3176415.8" sn="22.35" a="4877.49" fwhm="0.001679" res="302020.9" algo="FTMS"/>
<pk mz="507.078097" i="4382694.0" sn="31.74" a="6731.50" fwhm="0.001627" res="311592.6" algo="FTMS"/>
<pk mz="507.089302" i="1802983.6" sn="11.66" a="2641.91" fwhm="0.001750" res="289687.0" algo="FTMS"/>
<pk mz="507.108715" i="12271595.0" sn="93.14" a="20410.51" fwhm="0.001678" res="302236.4" algo="FTMS"/>
<pk mz="507.114420" i="4299755.5" sn="31.09" a="6389.81" fwhm="0.001631" res="310897.8" algo="FTMS"/>
<pk mz="507.125716" i="1702381.5" sn="10.88" a="2218.59" fwhm="0.001521" res="333362.0" algo="FTMS"/>
<pk mz="507.150826" i="4611057.5" sn="33.52" a="7031.38" fwhm="0.001616" res="313746.0" algo="FTMS"/>
<pk mz="507.187152" i="2330103.5" sn="15.76" a="2707.57" fwhm="0.001419" res="357381.3" algo="FTMS"/>
<pk mz="507.200172" i="1398265.8" sn="8.51" a="1833.47" fwhm="0.001717" res="295479.1" algo="FTMS"/>
<pk mz="507.236633" i="2044415.6" sn="13.54" a="3163.68" fwhm="0.001732" res="292870.6" algo="FTMS"/>
<pk mz="507.273144" i="1299973.6" sn="7.74" a="1374.29" fwhm="0.001439" res="352609.0" algo="FTMS"/>
<pk mz="508.073201" i="1342087.1" sn="8.07" a="1231.70" fwhm="0.001386" res="366702.9" algo="FTMS"/>
<pk mz="508.080939" i="1250952.4" sn="7.36" a="1126.93" fwhm="0.001272" res="399494.4" algo="FTMS"/>
<pk mz="508.109645" i="2227853.0" sn="14.96" a="3562.48" fwhm="0.001861" res="273003.3" algo="FTMS"/>
<pk mz="508.112054" i="1994893.4" sn="13.15" a="2528.59" fwhm="0.001680" res="302390.2" algo="FTMS"/>
<pk mz="508.121069" i="2622094.8" sn="18.03" a="3881.13" fwhm="0.001659" res="306265.0" algo="FTMS"/>
<pk mz="508.146072" i="1338258.9" sn="8.04" a="1505.13" fwhm="0.001539" res="330228.3" algo="FTMS"/>
<pk mz="509.057313" i="4787492.5" sn="34.89" a="7705.35" fwhm="0.001715" res="296857.0" algo="FTMS"/>
<pk mz="509.068445" i="1702950.3" sn="10.88" a="2899.07" fwhm="0.002119" res="240250.2" algo="FTMS"/>
<pk mz="509.088076" i="3068201.3" sn="21.50" a="4393.54" fwhm="0.001616" res="315040.3" algo="FTMS"/>
<pk mz="509.093649" i="4547882.0" sn="33.02" a="7063.37" fwhm="0.001605" res="317137.5" algo="FTMS"/>
<pk mz="509.104968" i="1726764.0" sn="11.06" a="1993.87" fwhm="0.001481" res="343745.8" algo="FTMS"/>
<pk mz="509.130097" i="6103344.0" sn="45.13" a="10075.35" fwhm="0.001729" res="294471.9" algo="FTMS"/>
<pk mz="509.141339" i="1383217.8" sn="8.39" a="1790.95" fwhm="0.001676" res="303804.9" algo="FTMS"/>
<pk mz="509.166581" i="3234613.8" sn="22.80" a="5034.25" fwhm="0.001679" res="303283.4" algo="FTMS"/>
<pk mz="509.202825" i="1436219.5" sn="8.80" a="1572.21" fwhm="0.001397" res="364445.3" algo="FTMS"/>
<pk mz="509.215989" i="1689917.6" sn="10.78" a="1972.81" fwhm="0.001425" res="357417.5" algo="FTMS"/>
<pk mz="509.239223" i="1373249.3" sn="8.31" a="1313.92" fwhm="0.001457" res="349500.3" algo="FTMS"/>
<pk mz="509.252281" i="1351491.4" sn="8.14" a="1162.81" fwhm="0.001213" res="419774.3" algo="FTMS"/>
<pk mz="510.052461" i="1435329.1" sn="8.79" a="1593.19" fwhm="0.001610" res="316896.3" algo="FTMS"/>
<pk mz="510.068102" i="1433795.6" sn="8.78" a="1810.74" fwhm="0.001728" res="295099.2" algo="FTMS"/>
<pk mz="510.088904" i="1925062.9" sn="12.61" a="2121.16" fwhm="0.001420" res="359252.8" algo="FTMS"/>
<pk mz="510.097330" i="1510344.1" sn="9.38" a="1636.96" fwhm="0.001435" res="355564.6" algo="FTMS"/>
<pk mz="510.100298" i="3218376.8" sn="22.67" a="4818.95" fwhm="0.001622" res="314407.0" algo="FTMS"/>
<pk mz="510.125313" i="1828812.5" sn="11.86" a="1979.89" fwhm="0.001345" res="379193.5" algo="FTMS"/>
<pk mz="510.133320" i="1508813.8" sn="9.37" a="2020.22" fwhm="0.001718" res="296929.0" algo="FTMS"/>
<pk mz="510.136715" i="2889166.3" sn="20.11" a="4039.87" fwhm="0.001617" res="315502.7" algo="FTMS"/>
<pk mz="510.278874" i="1418980.5" sn="8.67" a="1855.28" fwhm="0.001697" res="300747.8" algo="FTMS"/>
<pk mz="511.036614" i="1705561.8" sn="10.90" a="2062.54" fwhm="0.001469" res="347779.5" algo="FTMS"/>
<pk mz="511.072977" i="3930719.3" sn="28.21" a="5794.16" fwhm="0.001624" res="314774.3" algo="FTMS"/>
<pk mz="511.084247" i="1224033.1" sn="7.15" a="1035.88" fwhm="0.001352" res="378015.1" algo="FTMS"/>
<pk mz="511.103612" i="89827944.0" z="-1" sn="696.79" a="156800.11" fwhm="0.001676" res="304974.6" algo="FTMS" component_name="P" deconvoluted_molecular_mass="511.104244" deconvoluted_isotopic_mass="511.104246"/>
<pk mz="511.120588" i="1509990.6" sn="9.37" a="2441.67" fwhm="0.002060" res="248114.9" algo="FTMS"/>
<pk mz="511.137714" i="3068009.3" sn="21.50" a="4536.00" fwhm="0.001588" res="321922.8" algo="FTMS"/>
<pk mz="511.145674" i="3695210.5" sn="26.38" a="5636.78" fwhm="0.001666" res="306848.3" algo="FTMS"/>
<pk mz="511.148865" i="1602923.0" sn="10.10" a="2026.92" fwhm="0.001638" res="312124.6" algo="FTMS"/>
<pk mz="511.181959" i="2472048.0" sn="16.86" a="3674.80" fwhm="0.001682" res="303904.3" algo="FTMS"/>
<pk mz="511.218554" i="1568373.8" sn="9.83" a="1603.88" fwhm="0.001371" res="372745.1" algo="FTMS"/>
<pk mz="511.231547" i="1262071.8" sn="7.44" a="1789.77" fwhm="0.001963" res="260481.2" algo="FTMS"/>
<pk mz="511.254977" i="1717115.3" sn="10.99" a="2472.32" fwhm="0.001734" res="294818.6" algo="FTMS"/>
<pk mz="511.291265" i="1598080.9" sn="10.06" a="1801.56" fwhm="0.001484" res="344564.4" algo="FTMS"/>
<pk mz="512.046932" i="1218035.9" sn="7.10" a="1165.54" fwhm="0.001456" res="351676.8" algo="FTMS"/>
<pk mz="512.083332" i="1368569.5" sn="8.27" a="1524.86" fwhm="0.001457" res="351438.2" algo="FTMS"/>
<pk mz="512.106924" i="11563773.0" z="-1" sn="87.63" a="18580.13" fwhm="0.001584" res="323288.4" algo="FTMS" component_name="P" deconvoluted_molecular_mass="511.104244" deconvoluted_isotopic_mass="512.107560"/>
<pk mz="512.115532" i="1590654.4" sn="10.00" a="2805.99" fwhm="0.002146" res="238582.8" algo="FTMS"/>
<pk mz="512.140991" i="2228482.3" sn="14.96" a="2960.84" fwhm="0.001540" res="332497.5" algo="FTMS"/>
<pk mz="512.149080" i="1528067.4" sn="9.51" a="1680.05" fwhm="0.001546" res="331174.7" algo="FTMS"/>
<pk mz="513.031070" i="1366407.6" sn="8.25" a="1481.48" fwhm="0.001480" res="346703.8" algo="FTMS"/>
<pk mz="513.052288" i="2519434.8" sn="17.23" a="3412.40" fwhm="0.001589" res="322882.7" algo="FTMS"/>
<pk mz="513.088591" i="3608464.3" sn="25.70" a="5692.30" fwhm="0.001718" res="298624.8" algo="FTMS"/>
<pk mz="513.105325" i="2789266.8" sn="19.33" a="4776.77" fwhm="0.002304" res="222729.4" algo="FTMS"/>
<pk mz="513.107971" i="2993555.0" sn="20.92" a="4260.84" fwhm="0.001596" res="321444.6" algo="FTMS"/>
<pk mz="513.110340" i="2907539.5" z="-1" sn="20.25" a="4019.59" fwhm="0.001564" res="328047.3" algo="FTMS" component_name="P" deconvoluted_molecular_mass="511.104244" deconvoluted_isotopic_mass="513.110979"/>
<pk mz="513.124952" i="4132757.8" sn="29.78" a="6388.58" fwhm="0.001669" res="307507.5" algo="FTMS"/>
<pk mz="513.134474" i="1533335.0" sn="9.55" a="1741.77" fwhm="0.001422" res="360944.5" algo="FTMS"/>
<pk mz="513.149155" i="1318041.3" sn="7.88" a="1848.47" fwhm="0.001773" res="289358.7" algo="FTMS"/>
<pk mz="513.161373" i="3336091.0" sn="23.58" a="4866.04" fwhm="0.001656" res="309958.3" algo="FTMS"/>
<pk mz="513.197741" i="2061728.5" sn="13.67" a="2321.15" fwhm="0.001483" res="346098.8" algo="FTMS"/>
<pk mz="513.234161" i="2107301.8" sn="14.02" a="2248.81" fwhm="0.001336" res="384225.5" algo="FTMS"/>
<pk mz="513.270590" i="2826667.3" sn="19.62" a="3842.47" fwhm="0.001556" res="329812.3" algo="FTMS"/>
<pk mz="513.306851" i="1734576.6" sn="11.12" a="1744.55" fwhm="0.001310" res="391962.9" algo="FTMS"/>
<pk mz="514.131572" i="7099434.0" sn="52.87" a="11719.91" fwhm="0.001723" res="298467.1" algo="FTMS"/>
<pk mz="514.195352" i="1794611.3" sn="11.58" a="2298.24" fwhm="0.001563" res="329049.5" algo="FTMS"/>
<pk mz="514.201195" i="1291316.1" sn="7.67" a="1334.71" fwhm="0.001409" res="365059.4" algo="FTMS"/>
<pk mz="515.031645" i="1215404.4" sn="7.08" a="1313.08" fwhm="0.001644" res="313195.4" algo="FTMS"/>
<pk mz="515.046828" i="1983150.5" sn="13.05" a="2227.25" fwhm="0.001419" res="362971.7" algo="FTMS"/>
<pk mz="515.067954" i="2928305.5" sn="20.41" a="4121.31" fwhm="0.001562" res="329685.5" algo="FTMS"/>
<pk mz="515.075101" i="2213042.5" sn="14.84" a="3274.70" fwhm="0.001668" res="308872.2" algo="FTMS"/>
<pk mz="515.083223" i="2042547.8" sn="13.51" a="2613.37" fwhm="0.001538" res="334994.7" algo="FTMS"/>
<pk mz="515.094311" i="1653429.4" sn="10.48" a="1829.91" fwhm="0.001577" res="326728.8" algo="FTMS"/>
<pk mz="515.104242" i="3994806.8" sn="28.71" a="6566.17" fwhm="0.001727" res="298202.7" algo="FTMS"/>
<pk mz="515.119635" i="1901241.0" sn="12.41" a="2798.47" fwhm="0.001627" res="316615.2" algo="FTMS"/>
<pk mz="515.140705" i="2373308.0" sn="16.09" a="3022.41" fwhm="0.001399" res="368241.1" algo="FTMS"/>
<pk mz="515.155817" i="1782462.1" sn="11.49" a="2221.93" fwhm="0.001542" res="334140.8" algo="FTMS"/>
<pk mz="515.177057" i="2711745.3" sn="18.72" a="4252.13" fwhm="0.001807" res="285175.8" algo="FTMS"/>
<pk mz="515.213346" i="1720518.4" sn="11.01" a="2087.56" fwhm="0.001506" res="342200.0" algo="FTMS"/>
<pk mz="515.231887" i="1302217.0" sn="7.75" a="1132.55" fwhm="0.001229" res="419179.7" algo="FTMS"/>
<pk mz="515.249761" i="3390155.5" sn="24.00" a="5117.01" fwhm="0.001717" res="300072.4" algo="FTMS"/>
<pk mz="515.286137" i="2420432.8" sn="16.45" a="3039.09" fwhm="0.001506" res="342151.7" algo="FTMS"/>
<pk mz="515.322667" i="1468630.0" sn="9.05" a="1646.39" fwhm="0.001508" res="341707.4" algo="FTMS"/>
<pk mz="516.041870" i="1305404.1" sn="7.78" a="1305.42" fwhm="0.001330" res="387906.1" algo="FTMS"/>
<pk mz="516.078401" i="2142017.3" sn="14.29" a="2736.61" fwhm="0.001560" res="330846.6" algo="FTMS"/>
<pk mz="516.089890" i="1527106.9" sn="9.50" a="2287.44" fwhm="0.001891" res="272887.0" algo="FTMS"/>
<pk mz="516.114660" i="1258822.4" sn="7.41" a="1234.80" fwhm="0.001351" res="382015.1" algo="FTMS"/>
<pk mz="516.125987" i="1577288.0" sn="9.89" a="2034.70" fwhm="0.001799" res="286838.1" algo="FTMS"/>
<pk mz="516.245181" i="1335384.8" sn="8.01" a="1412.13" fwhm="0.001531" res="337098.2" algo="FTMS"/>
<pk mz="517.025927" i="2100677.8" sn="13.96" a="2680.36" fwhm="0.001590" res="325154.4" algo="FTMS"/>
<pk mz="517.047207" i="1627080.6" sn="10.28" a="1643.62" fwhm="0.001463" res="353366.4" algo="FTMS"/>
<pk mz="517.062421" i="2766794.8" sn="19.15" a="3971.55" fwhm="0.001629" res="317419.8" algo="FTMS"/>
<pk mz="517.073709" i="1736652.3" sn="11.13" a="2360.22" fwhm="0.001716" res="301373.3" algo="FTMS"/>
<pk mz="517.083465" i="2569165.5" sn="17.61" a="4208.77" fwhm="0.002152" res="240284.4" algo="FTMS"/>
<pk mz="517.098862" i="3118543.8" sn="21.89" a="4670.92" fwhm="0.001634" res="316479.9" algo="FTMS"/>
<pk mz="517.110115" i="1673169.3" sn="10.64" a="2178.85" fwhm="0.001739" res="297347.0" algo="FTMS"/>
<pk mz="517.119661" i="2162642.5" sn="14.45" a="3102.93" fwhm="0.001605" res="322185.5" algo="FTMS"/>
<pk mz="517.135076" i="2308052.8" sn="15.58" a="3026.86" fwhm="0.001589" res="325508.2" algo="FTMS"/>
<pk mz="517.171722" i="2382809.8" sn="16.16" a="3407.80" fwhm="0.001645" res="314423.9" algo="FTMS"/>
<pk mz="517.184751" i="1344475.6" sn="8.08" a="1661.22" fwhm="0.001578" res="327738.2" algo="FTMS"/>
<pk mz="517.229087" i="2375649.8" sn="16.10" a="3058.55" fwhm="0.001600" res="323293.9" algo="FTMS"/>
<pk mz="517.265440" i="2148326.8" sn="14.33" a="2777.57" fwhm="0.001566" res="330358.4" algo="FTMS"/>
<pk mz="517.301711" i="1488875.8" sn="9.20" a="1765.74" fwhm="0.001572" res="328967.8" algo="FTMS"/>
<pk mz="518.057526" i="1877587.0" sn="12.23" a="2230.83" fwhm="0.001622" res="319426.9" algo="FTMS"/>
<pk mz="518.093907" i="1821272.0" sn="11.79" a="2612.12" fwhm="0.001881" res="275367.5" algo="FTMS"/>
<pk mz="518.105279" i="1964633.5" sn="12.90" a="2650.54" fwhm="0.001627" res="318533.3" algo="FTMS"/>
<pk mz="518.114354" i="1384538.8" sn="8.39" a="1068.60" fwhm="0.001159" res="446941.3" algo="FTMS"/>
<pk mz="518.125573" i="11437660.0" sn="86.64" a="20422.70" fwhm="0.001721" res="300976.3" algo="FTMS"/>
<pk mz="518.130487" i="1556060.9" sn="9.72" a="1740.92" fwhm="0.001516" res="341768.9" algo="FTMS"/>
<pk mz="518.141514" i="1209438.4" sn="7.03" a="1196.27" fwhm="0.001501" res="345152.8" algo="FTMS"/>
<pk mz="518.224418" i="1482601.6" sn="9.15" a="1639.67" fwhm="0.001660" res="312099.1" algo="FTMS"/>
<pk mz="518.260878" i="1597550.5" sn="10.05" a="1838.12" fwhm="0.001544" res="335684.0" algo="FTMS"/>
<pk mz="519.041646" i="2641623.3" sn="18.17" a="4084.25" fwhm="0.001690" res="307161.0" algo="FTMS"/>
<pk mz="519.052885" i="1422040.8" sn="8.68" a="1992.73" fwhm="0.001789" res="290180.2" algo="FTMS"/>
<pk mz="519.062167" i="1848026.0" sn="12.00" a="2951.10" fwhm="0.001953" res="265824.3" algo="FTMS"/>
<pk mz="519.069948" i="8021723.0" sn="60.05" a="14330.95" fwhm="0.001736" res="299019.5" algo="FTMS"/>
<pk mz="519.078084" i="3345116.0" sn="23.65" a="5252.57" fwhm="0.001703" res="304867.6" algo="FTMS"/>
<pk mz="519.089301" i="2047197.6" sn="13.55" a="2630.30" fwhm="0.001629" res="318676.6" algo="FTMS"/>
<pk mz="519.108708" i="1693408.3" sn="10.79" a="2753.83" fwhm="0.002079" res="249653.1" algo="FTMS"/>
<pk mz="519.114386" i="3540705.0" sn="25.17" a="5151.58" fwhm="0.001653" res="313984.4" algo="FTMS"/>
<pk mz="519.125763" i="2503906.5" sn="17.10" a="3777.85" fwhm="0.001713" res="303071.3" algo="FTMS"/>
<pk mz="519.128851" i="1744098.9" sn="11.19" a="2057.48" fwhm="0.001500" res="345997.1" algo="FTMS"/>
<pk mz="519.150783" i="2653413.8" sn="18.26" a="3431.04" fwhm="0.001567" res="331315.6" algo="FTMS"/>
<pk mz="519.187225" i="1993450.6" sn="13.13" a="2367.32" fwhm="0.001464" res="354566.6" algo="FTMS"/>
<pk mz="519.200341" i="1338092.4" sn="8.03" a="1563.44" fwhm="0.001503" res="345428.6" algo="FTMS"/>
<pk mz="519.236737" i="2053873.3" sn="13.60" a="2719.39" fwhm="0.001586" res="327366.1" algo="FTMS"/>
<pk mz="519.244615" i="1399794.3" sn="8.51" a="1913.44" fwhm="0.002185" res="237660.9" algo="FTMS"/>
<pk mz="519.273029" i="1258230.0" sn="7.40" a="1427.80" fwhm="0.001463" res="354837.7" algo="FTMS"/>
<pk mz="520.073413" i="2833759.3" sn="19.65" a="4187.26" fwhm="0.001678" res="310004.1" algo="FTMS"/>
<pk mz="520.079421" i="1228896.1" sn="7.17" a="1489.12" fwhm="0.001607" res="323701.8" algo="FTMS"/>
<pk mz="520.109760" i="1722980.0" sn="11.01" a="2299.50" fwhm="0.001662" res="313006.8" algo="FTMS"/>
<pk mz="520.115684" i="3610468.8" sn="25.68" a="5685.67" fwhm="0.001665" res="312385.1" algo="FTMS"/>
<pk mz="520.120980" i="2168677.5" sn="14.47" a="3019.28" fwhm="0.001606" res="323855.9" algo="FTMS"/>
<pk mz="520.146161" i="1412968.8" sn="8.60" a="1734.34" fwhm="0.001559" res="333709.5" algo="FTMS"/>
<pk mz="520.157376" i="1271914.3" sn="7.50" a="1495.69" fwhm="0.001671" res="311236.4" algo="FTMS"/>
<pk mz="520.203817" i="1276016.3" sn="7.53" a="1417.00" fwhm="0.001693" res="307351.8" algo="FTMS"/>
<pk mz="521.020763" i="1453529.9" sn="8.91" a="1642.45" fwhm="0.001465" res="355604.0" algo="FTMS"/>
<pk mz="521.057372" i="3690462.5" sn="26.31" a="6015.63" fwhm="0.001778" res="293099.2" algo="FTMS"/>
<pk mz="521.068364" i="1707744.0" sn="10.89" a="2320.65" fwhm="0.001761" res="295949.4" algo="FTMS"/>
<pk mz="521.093695" i="4473827.0" sn="32.40" a="7618.91" fwhm="0.001775" res="293550.7" algo="FTMS"/>
<pk mz="521.104972" i="2381796.8" sn="16.13" a="3617.91" fwhm="0.001773" res="293856.8" algo="FTMS"/>
<pk mz="521.124324" i="1355239.1" sn="8.15" a="1737.98" fwhm="0.001791" res="290963.7" algo="FTMS"/>
<pk mz="521.130013" i="4084711.8" sn="29.37" a="6144.63" fwhm="0.001634" res="319000.3" algo="FTMS"/>
<pk mz="521.166562" i="2565612.5" sn="17.56" a="3182.34" fwhm="0.001508" res="345656.4" algo="FTMS"/>
<pk mz="521.202827" i="1918449.1" sn="12.53" a="2654.41" fwhm="0.001750" res="297897.6" algo="FTMS"/>
<pk mz="521.215802" i="1891826.9" sn="12.32" a="2532.69" fwhm="0.001621" res="321449.8" algo="FTMS"/>
<pk mz="522.052527" i="1766492.9" sn="11.35" a="2138.44" fwhm="0.001488" res="350744.1" algo="FTMS"/>
<pk mz="522.089000" i="2046561.5" sn="13.52" a="2801.94" fwhm="0.001677" res="311285.4" algo="FTMS"/>
<pk mz="522.098351" i="1461090.6" sn="8.97" a="1852.29" fwhm="0.001870" res="279251.0" algo="FTMS"/>
<pk mz="522.112635" i="1587300.5" sn="9.95" a="1768.71" fwhm="0.001497" res="348824.3" algo="FTMS"/>
<pk mz="522.125356" i="1479782.1" sn="9.12" a="1592.98" fwhm="0.001534" res="340346.2" algo="FTMS"/>
<pk mz="522.136437" i="1295975.5" sn="7.69" a="1292.94" fwhm="0.001425" res="366424.1" algo="FTMS"/>
<pk mz="522.156905" i="2472042.0" sn="16.83" a="3844.42" fwhm="0.001736" res="300735.3" algo="FTMS"/>
<pk mz="522.161638" i="1354730.6" sn="8.14" a="2331.29" fwhm="0.002275" res="229523.0" algo="FTMS"/>
<pk mz="522.965566" i="1580238.8" sn="9.90" a="1854.31" fwhm="0.001495" res="349793.7" algo="FTMS"/>
<pk mz="523.036520" i="2768087.5" sn="19.13" a="3862.86" fwhm="0.001622" res="322473.2" algo="FTMS"/>
<pk mz="523.072975" i="3453148.0" sn="24.46" a="4911.30" fwhm="0.001632" res="320489.7" algo="FTMS"/>
<pk mz="523.084104" i="1959901.4" sn="12.85" a="3137.65" fwhm="0.001892" res="276427.1" algo="FTMS"/>
<pk mz="523.103681" i="2922207.8" sn="20.33" a="5064.58" fwhm="0.001830" res="285906.5" algo="FTMS"/>
<pk mz="523.109322" i="4113632.5" sn="29.59" a="6206.96" fwhm="0.001661" res="314896.6" algo="FTMS"/>
<pk mz="523.120495" i="1396449.9" sn="8.47" a="1692.01" fwhm="0.001559" res="335654.4" algo="FTMS"/>
<pk mz="523.145802" i="4411621.0" sn="31.91" a="7445.73" fwhm="0.001783" res="293335.3" algo="FTMS"/>
<pk mz="523.182123" i="3284713.5" sn="23.15" a="5442.75" fwhm="0.001826" res="286454.4" algo="FTMS"/>
<pk mz="523.218579" i="2161390.0" sn="14.41" a="3233.21" fwhm="0.001825" res="286722.7" algo="FTMS"/>
<pk mz="524.068248" i="1719381.8" sn="10.98" a="2078.83" fwhm="0.001624" res="322751.5" algo="FTMS"/>
<pk mz="524.104811" i="1437018.3" sn="8.78" a="1626.22" fwhm="0.001519" res="345117.0" algo="FTMS"/>
<pk mz="524.112784" i="1438555.1" sn="8.79" a="1667.25" fwhm="0.001631" res="321426.6" algo="FTMS"/>
<pk mz="524.115935" i="5781851.5" sn="42.56" a="9432.39" fwhm="0.001729" res="303195.4" algo="FTMS"/>
<pk mz="524.140959" i="1385054.6" sn="8.38" a="1366.29" fwhm="0.001479" res="354500.1" algo="FTMS"/>
<pk mz="525.015950" i="1216839.6" sn="7.07" a="1992.09" fwhm="0.002692" res="194998.0" algo="FTMS"/>
<pk mz="525.052174" i="2785740.0" sn="19.27" a="4609.41" fwhm="0.001907" res="275286.0" algo="FTMS"/>
<pk mz="525.119252" i="182333904.0" z="-1" sn="1415.26" a="318644.69" fwhm="0.001758" res="298631.2" algo="FTMS" component_name="I" deconvoluted_molecular_mass="525.119868" deconvoluted_isotopic_mass="525.119924"/>
<pk mz="525.189703" i="1331420.3" sn="7.96" a="1347.22" fwhm="0.001556" res="337526.5" algo="FTMS"/>
<pk mz="525.197495" i="1992157.3" sn="13.10" a="2815.18" fwhm="0.001715" res="306171.1" algo="FTMS"/>
<pk mz="525.234237" i="1608929.6" sn="10.12" a="2084.17" fwhm="0.001692" res="310445.8" algo="FTMS"/>
<pk mz="525.270561" i="1642981.9" sn="10.38" a="1798.61" fwhm="0.001552" res="338378.9" algo="FTMS"/>
<pk mz="526.083736" i="1255749.6" sn="7.37" a="1197.54" fwhm="0.001373" res="383027.9" algo="FTMS"/>
<pk mz="526.122644" i="24711754.0" z="-1" sn="189.74" a="45309.41" fwhm="0.001764" res="298269.8" algo="FTMS" component_name="I" deconvoluted_molecular_mass="525.119868" deconvoluted_isotopic_mass="526.123319"/>
<pk mz="526.131428" i="1794379.3" sn="11.56" a="2611.12" fwhm="0.001692" res="311021.7" algo="FTMS"/>
<pk mz="527.031469" i="1545907.5" sn="9.63" a="1625.94" fwhm="0.001555" res="338886.9" algo="FTMS"/>
<pk mz="527.046809" i="1499573.3" sn="9.27" a="1900.42" fwhm="0.001566" res="336464.7" algo="FTMS"/>
<pk mz="527.067906" i="2890935.8" sn="20.08" a="4073.31" fwhm="0.001645" res="320447.4" algo="FTMS"/>
<pk mz="527.098529" i="1375419.1" sn="8.30" a="2071.18" fwhm="0.001930" res="273084.5" algo="FTMS"/>
<pk mz="527.104363" i="3090107.8" sn="21.63" a="3915.41" fwhm="0.001544" res="341320.3" algo="FTMS"/>
<pk mz="527.111067" i="1399228.6" sn="8.49" a="1868.43" fwhm="0.001707" res="308798.0" algo="FTMS"/>
<pk mz="527.119267" i="1270589.5" sn="7.48" a="1635.48" fwhm="0.001879" res="280499.7" algo="FTMS"/>
<pk mz="527.123564" i="5572286.0" z="-1" sn="40.93" a="9423.77" fwhm="0.001750" res="301223.7" algo="FTMS" component_name="I" deconvoluted_molecular_mass="525.119868" deconvoluted_isotopic_mass="527.124241"/>
<pk mz="527.140549" i="2902208.0" sn="20.17" a="4223.27" fwhm="0.001664" res="316785.4" algo="FTMS"/>
<pk mz="527.164915" i="2051266.8" sn="13.55" a="2677.06" fwhm="0.001677" res="314386.1" algo="FTMS"/>
<pk mz="527.177040" i="1914564.1" sn="12.49" a="2708.98" fwhm="0.001699" res="310303.9" algo="FTMS"/>
<pk mz="527.213504" i="1795272.4" sn="11.56" a="2735.15" fwhm="0.001848" res="285232.2" algo="FTMS"/>
<pk mz="527.249716" i="2390732.5" sn="16.19" a="3587.49" fwhm="0.001705" res="309200.9" algo="FTMS"/>
<pk mz="527.286189" i="1908944.6" sn="12.45" a="2970.57" fwhm="0.001817" res="290161.0" algo="FTMS"/>
<pk mz="528.078294" i="1471786.6" sn="9.05" a="1640.26" fwhm="0.001444" res="365580.5" algo="FTMS"/>
<pk mz="528.147226" i="2040626.4" sn="13.47" a="3233.81" fwhm="0.001825" res="289471.2" algo="FTMS"/>
<pk mz="528.180367" i="1336374.1" sn="8.00" a="1414.21" fwhm="0.001550" res="340861.4" algo="FTMS"/>
<pk mz="528.211250" i="2756921.8" sn="19.04" a="4456.09" fwhm="0.001808" res="292161.2" algo="FTMS"/>
<pk mz="529.025941" i="1573268.8" sn="9.84" a="1876.47" fwhm="0.001632" res="324206.1" algo="FTMS"/>
<pk mz="529.046934" i="1362071.0" sn="8.19" a="1539.41" fwhm="0.001521" res="347840.8" algo="FTMS"/>
<pk mz="529.062371" i="1583000.8" sn="9.91" a="1689.39" fwhm="0.001511" res="350174.7" algo="FTMS"/>
<pk mz="529.073436" i="1330074.0" sn="7.95" a="1892.55" fwhm="0.001871" res="282834.6" algo="FTMS"/>
<pk mz="529.083440" i="2474907.0" sn="16.85" a="3675.35" fwhm="0.001668" res="317203.0" algo="FTMS"/>
<pk mz="529.098552" i="1471900.8" sn="9.05" a="1687.70" fwhm="0.001566" res="337950.1" algo="FTMS"/>
<pk mz="529.114217" i="11717535.0" sn="88.71" a="20670.21" fwhm="0.001798" res="294360.0" algo="FTMS"/>
<pk mz="529.119934" i="2395551.3" sn="16.23" a="3424.76" fwhm="0.001669" res="317097.6" algo="FTMS"/>
<pk mz="529.135200" i="1623456.9" sn="10.23" a="2369.93" fwhm="0.001811" res="292123.5" algo="FTMS"/>
<pk mz="529.152677" i="1238946.8" sn="7.24" a="1752.52" fwhm="0.002023" res="261614.6" algo="FTMS"/>
<pk mz="529.156085" i="2230179.3" sn="14.94" a="2851.73" fwhm="0.001540" res="343597.5" algo="FTMS"/>
<pk mz="529.161843" i="1274019.8" sn="7.51" a="1871.18" fwhm="0.001779" res="297390.6" algo="FTMS"/>
<pk mz="529.192679" i="1458087.3" sn="8.94" a="1592.91" fwhm="0.001465" res="361310.7" algo="FTMS"/>
<pk mz="529.228938" i="2693547.3" sn="18.55" a="3544.52" fwhm="0.001633" res="324073.2" algo="FTMS"/>
<pk mz="529.248007" i="1317549.4" sn="7.85" a="1603.22" fwhm="0.001608" res="329080.5" algo="FTMS"/>
<pk mz="529.265459" i="2868655.3" sn="19.91" a="4099.10" fwhm="0.001644" res="321933.6" algo="FTMS"/>
<pk mz="529.301837" i="2343347.3" sn="15.82" a="3418.40" fwhm="0.001779" res="297496.7" algo="FTMS"/>
<pk mz="530.057758" i="1508102.3" sn="9.33" a="1851.09" fwhm="0.001682" res="315174.3" algo="FTMS"/>
<pk mz="530.093864" i="1734410.3" sn="11.09" a="2273.57" fwhm="0.001719" res="308337.9" algo="FTMS"/>
<pk mz="530.105089" i="1298699.5" sn="7.70" a="1343.54" fwhm="0.001592" res="332891.2" algo="FTMS"/>
<pk mz="530.117509" i="1422860.8" sn="8.67" a="1654.87" fwhm="0.001596" res="332150.2" algo="FTMS"/>
<pk mz="530.260856" i="1665052.4" sn="10.55" a="2733.88" fwhm="0.001973" res="268696.4" algo="FTMS"/>
<pk mz="531.041746" i="2004080.8" sn="13.18" a="3148.90" fwhm="0.001845" res="287795.0" algo="FTMS"/>
<pk mz="531.062856" i="1508211.0" sn="9.33" a="2343.33" fwhm="0.002014" res="263744.0" algo="FTMS"/>
<pk mz="531.077977" i="2039412.6" sn="13.46" a="2965.70" fwhm="0.001805" res="294247.7" algo="FTMS"/>
<pk mz="531.099121" i="1968246.9" sn="12.91" a="2767.86" fwhm="0.001664" res="319237.8" algo="FTMS"/>
<pk mz="531.114460" i="2921080.5" sn="20.31" a="4559.07" fwhm="0.001761" res="301550.8" algo="FTMS"/>
<pk mz="531.150875" i="1754748.5" sn="11.25" a="2434.02" fwhm="0.001731" res="306924.4" algo="FTMS"/>
<pk mz="531.208353" i="1494658.6" sn="9.22" a="2216.94" fwhm="0.002032" res="261412.1" algo="FTMS"/>
<pk mz="531.223424" i="1348100.3" sn="8.08" a="1937.87" fwhm="0.002079" res="255488.2" algo="FTMS"/>
<pk mz="531.244567" i="1987206.5" sn="13.05" a="2920.93" fwhm="0.001843" res="288263.3" algo="FTMS"/>
<pk mz="531.281031" i="1903242.4" sn="12.40" a="2990.86" fwhm="0.001923" res="276262.1" algo="FTMS"/>
<pk mz="532.073301" i="1784542.6" sn="11.48" a="2378.19" fwhm="0.001618" res="328812.7" algo="FTMS"/>
<pk mz="532.109611" i="1319650.4" sn="7.86" a="2094.94" fwhm="0.001970" res="270172.9" algo="FTMS"/>
<pk mz="532.120941" i="1768163.6" sn="11.35" a="2561.49" fwhm="0.001737" res="306336.0" algo="FTMS"/>
<pk mz="532.145946" i="1264870.3" sn="7.44" a="1647.56" fwhm="0.001809" res="294214.0" algo="FTMS"/>
<pk mz="532.240163" i="1242864.1" sn="7.26" a="1572.73" fwhm="0.001608" res="331057.5" algo="FTMS"/>
<pk mz="533.057355" i="2930501.8" sn="20.39" a="5025.79" fwhm="0.001850" res="288128.9" algo="FTMS"/>
<pk mz="533.085646" i="11072841.0" sn="83.69" a="20293.00" fwhm="0.001874" res="284464.2" algo="FTMS"/>
<pk mz="533.093636" i="3055433.5" sn="21.36" a="4888.55" fwhm="0.001836" res="290292.6" algo="FTMS"/>
<pk mz="533.105022" i="1763146.6" sn="11.31" a="2250.55" fwhm="0.001671" res="319019.4" algo="FTMS"/>
<pk mz="533.130076" i="3526989.3" sn="25.02" a="5697.84" fwhm="0.001812" res="294255.2" algo="FTMS"/>
<pk mz="533.141347" i="1408334.4" sn="8.55" a="1886.83" fwhm="0.001651" res="322972.6" algo="FTMS"/>
<pk mz="533.166623" i="2057041.0" sn="13.59" a="2740.46" fwhm="0.001708" res="312226.1" algo="FTMS"/>
<pk mz="533.187467" i="1300819.3" sn="7.71" a="1630.14" fwhm="0.001815" res="293833.6" algo="FTMS"/>
<pk mz="533.202748" i="1235796.8" sn="7.21" a="2018.90" fwhm="0.002219" res="240316.6" algo="FTMS"/>
<pk mz="533.215539" i="1274454.1" sn="7.51" a="1363.64" fwhm="0.001448" res="368290.9" algo="FTMS"/>
<pk mz="534.088944" i="3197360.0" sn="22.46" a="4720.63" fwhm="0.001770" res="301759.1" algo="FTMS"/>
<pk mz="534.125187" i="1277875.8" sn="7.54" a="1157.21" fwhm="0.001385" res="385517.6" algo="FTMS"/>
<pk mz="534.136425" i="2309557.0" sn="15.56" a="3291.66" fwhm="0.001798" res="297018.9" algo="FTMS"/>
<pk mz="534.255639" i="1362369.1" sn="8.19" a="1127.83" fwhm="0.001516" res="352426.6" algo="FTMS"/>
<pk mz="534.291910" i="1396164.8" sn="8.46" a="1612.07" fwhm="0.001704" res="313608.0" algo="FTMS"/>
<pk mz="535.036253" i="1915408.3" sn="12.49" a="3504.33" fwhm="0.002035" res="262898.4" algo="FTMS"/>
<pk mz="535.061274" i="1428754.8" sn="8.71" a="2247.52" fwhm="0.002210" res="242092.2" algo="FTMS"/>
<pk mz="535.072869" i="2693652.0" sn="18.54" a="3885.09" fwhm="0.001669" res="320617.0" algo="FTMS"/>
<pk mz="535.084443" i="1772565.1" sn="11.38" a="2490.00" fwhm="0.001760" res="304061.0" algo="FTMS"/>
<pk mz="535.103683" i="1331223.1" sn="7.95" a="1475.90" fwhm="0.001508" res="354851.8" algo="FTMS"/>
<pk mz="535.109374" i="2892311.8" sn="20.09" a="4717.17" fwhm="0.001813" res="295132.8" algo="FTMS"/>
<pk mz="535.120630" i="1888792.8" sn="12.28" a="3038.30" fwhm="0.001855" res="288400.5" algo="FTMS"/>
<pk mz="535.145759" i="2677787.3" sn="18.42" a="4063.90" fwhm="0.001717" res="311644.6" algo="FTMS"/>
<pk mz="535.182143" i="2643487.0" sn="18.15" a="3841.67" fwhm="0.001697" res="315423.2" algo="FTMS"/>
<pk mz="535.218564" i="1289506.6" sn="7.63" a="1511.75" fwhm="0.001710" res="313020.6" algo="FTMS"/>
<pk mz="535.231648" i="1868836.0" sn="12.13" a="2243.71" fwhm="0.001568" res="341416.6" algo="FTMS"/>
<pk mz="535.268151" i="1422375.6" sn="8.65" a="1675.72" fwhm="0.001575" res="339876.0" algo="FTMS"/>
<pk mz="536.068130" i="1370999.6" sn="8.25" a="2130.91" fwhm="0.001772" res="302483.5" algo="FTMS"/>
<pk mz="536.104730" i="1559419.3" sn="9.71" a="1682.69" fwhm="0.001604" res="334163.6" algo="FTMS"/>
<pk mz="536.136160" i="2816638.3" sn="19.48" a="4144.18" fwhm="0.001692" res="316845.0" algo="FTMS"/>
<pk mz="536.172428" i="5216898.0" sn="38.12" a="8900.59" fwhm="0.001834" res="292335.9" algo="FTMS"/>
<pk mz="536.981264" i="3178705.8" sn="22.29" a="6072.51" fwhm="0.002077" res="258488.7" algo="FTMS"/>
<pk mz="537.052192" i="4088536.8" sn="29.35" a="7148.99" fwhm="0.001926" res="278801.0" algo="FTMS"/>
<pk mz="537.088611" i="3249884.3" sn="22.84" a="4711.90" fwhm="0.001647" res="326179.9" algo="FTMS"/>
<pk mz="537.124964" i="3688159.8" sn="26.24" a="6044.20" fwhm="0.001815" res="295924.2" algo="FTMS"/>
<pk mz="537.136186" i="1596128.9" sn="10.00" a="2444.27" fwhm="0.001857" res="289277.5" algo="FTMS"/>
<pk mz="537.161351" i="2963683.3" sn="20.62" a="4433.83" fwhm="0.001737" res="309208.0" algo="FTMS"/>
<pk mz="537.197659" i="1656294.9" sn="10.46" a="2199.52" fwhm="0.001741" res="308551.8" algo="FTMS"/>
<pk mz="537.211005" i="1219560.3" sn="7.07" a="1512.94" fwhm="0.001692" res="317477.2" algo="FTMS"/>
<pk mz="537.234196" i="1241066.5" sn="7.24" a="1315.33" fwhm="0.001476" res="363942.6" algo="FTMS"/>
<pk mz="537.247296" i="1286123.8" sn="7.59" a="1967.30" fwhm="0.001998" res="268847.2" algo="FTMS"/>
<pk mz="538.120284" i="1357120.5" sn="8.14" a="1292.60" fwhm="0.001445" res="372508.6" algo="FTMS"/>
<pk mz="538.131620" i="1655617.6" sn="10.46" a="2737.75" fwhm="0.002098" res="256518.4" algo="FTMS"/>
<pk mz="538.192934" i="1288519.6" sn="7.61" a="1365.09" fwhm="0.001681" res="320176.1" algo="FTMS"/>
<pk mz="538.978178" i="1493906.9" sn="9.20" a="1755.31" fwhm="0.001538" res="350520.3" algo="FTMS"/>
<pk mz="539.046913" i="1324441.5" sn="7.88" a="1862.09" fwhm="0.001801" res="299224.3" algo="FTMS"/>
<pk mz="539.067862" i="3404699.5" sn="24.04" a="5765.97" fwhm="0.001850" res="291320.7" algo="FTMS"/>
<pk mz="539.098572" i="2312606.5" sn="15.56" a="3440.82" fwhm="0.001735" res="310782.4" algo="FTMS"/>
<pk mz="539.104266" i="2756511.0" sn="19.01" a="4243.33" fwhm="0.001703" res="316508.6" algo="FTMS"/>
<pk mz="539.135001" i="7432098.0" sn="55.32" a="12935.30" fwhm="0.001823" res="295776.4" algo="FTMS"/>
<pk mz="539.140601" i="3551138.5" sn="25.18" a="6697.56" fwhm="0.001909" res="282474.3" algo="FTMS"/>
<pk mz="539.177099" i="1951141.9" sn="12.75" a="2734.80" fwhm="0.001813" res="297433.7" algo="FTMS"/>
<pk mz="539.213460" i="1905577.4" sn="12.40" a="3445.99" fwhm="0.001866" res="288993.5" algo="FTMS"/>
<pk mz="539.249657" i="2157996.8" sn="14.36" a="3573.77" fwhm="0.002025" res="266304.3" algo="FTMS"/>
<pk mz="539.263056" i="1261998.1" sn="7.40" a="1642.57" fwhm="0.001705" res="316337.1" algo="FTMS"/>
<pk mz="539.286228" i="1639088.3" sn="10.33" a="2246.43" fwhm="0.001807" res="298394.9" algo="FTMS"/>
<pk mz="540.099656" i="1521149.3" sn="9.41" a="2026.59" fwhm="0.001677" res="322128.7" algo="FTMS"/>
<pk mz="540.107443" i="1564670.0" sn="9.75" a="2431.98" fwhm="0.001965" res="274853.1" algo="FTMS"/>
<pk mz="540.136017" i="1285120.6" sn="7.58" a="1733.76" fwhm="0.002191" res="246504.2" algo="FTMS"/>
<pk mz="541.026181" i="1766996.0" sn="11.32" a="2435.71" fwhm="0.001725" res="313577.4" algo="FTMS"/>
<pk mz="541.047048" i="1988693.9" sn="13.04" a="3010.81" fwhm="0.001837" res="294487.0" algo="FTMS"/>
<pk mz="541.051941" i="1273942.4" sn="7.49" a="1400.29" fwhm="0.001577" res="343187.4" algo="FTMS"/>
<pk mz="541.062418" i="1548887.4" sn="9.63" a="2175.33" fwhm="0.001737" res="311572.5" algo="FTMS"/>
<pk mz="541.083526" i="2956377.3" sn="20.56" a="4190.00" fwhm="0.001682" res="321755.5" algo="FTMS"/>
<pk mz="541.114240" i="1787484.1" sn="11.48" a="2451.54" fwhm="0.001665" res="325021.9" algo="FTMS"/>
<pk mz="541.119995" i="2632284.8" sn="18.04" a="3936.74" fwhm="0.001724" res="313911.8" algo="FTMS"/>
<pk mz="541.156330" i="2315360.0" sn="15.58" a="3698.09" fwhm="0.001798" res="301052.1" algo="FTMS"/>
<pk mz="541.184634" i="3303522.8" sn="23.25" a="5775.59" fwhm="0.001881" res="287725.5" algo="FTMS"/>
<pk mz="541.192654" i="1833059.5" sn="11.83" a="2678.12" fwhm="0.001847" res="293009.4" algo="FTMS"/>
<pk mz="541.228960" i="1582182.9" sn="9.88" a="2026.28" fwhm="0.001607" res="336760.8" algo="FTMS"/>
<pk mz="541.265472" i="2515562.3" sn="17.13" a="4296.69" fwhm="0.002013" res="268838.2" algo="FTMS"/>
<pk mz="541.301837" i="1597549.6" sn="10.00" a="2292.23" fwhm="0.001835" res="294946.7" algo="FTMS"/>
<pk mz="542.057572" i="1724595.4" sn="10.99" a="2722.73" fwhm="0.001963" res="276171.5" algo="FTMS"/>
<pk mz="542.188182" i="1323199.4" sn="7.87" a="1313.10" fwhm="0.001423" res="380898.6" algo="FTMS"/>
<pk mz="542.205705" i="2561217.0" sn="17.49" a="3643.09" fwhm="0.001789" res="303020.4" algo="FTMS"/>
<pk mz="542.305115" i="1241290.1" sn="7.24" a="1817.48" fwhm="0.001836" res="295327.7" algo="FTMS"/>
<pk mz="543.041670" i="1418765.5" sn="8.61" a="1714.31" fwhm="0.001903" res="285286.7" algo="FTMS"/>
<pk mz="543.062701" i="2333455.5" sn="15.72" a="3428.21" fwhm="0.001716" res="316467.4" algo="FTMS"/>
<pk mz="543.078268" i="1642256.8" sn="10.35" a="2408.69" fwhm="0.001690" res="321428.2" algo="FTMS"/>
<pk mz="543.099065" i="2649362.8" sn="18.17" a="4493.15" fwhm="0.001854" res="292897.6" algo="FTMS"/>
<pk mz="543.114371" i="1439508.0" sn="8.78" a="1699.26" fwhm="0.001565" res="347027.0" algo="FTMS"/>
<pk mz="543.129885" i="24828182.0" sn="190.41" a="47859.15" fwhm="0.001901" res="285650.4" algo="FTMS"/>
<pk mz="543.135516" i="2478870.0" sn="16.85" a="3880.84" fwhm="0.001806" res="300667.8" algo="FTMS"/>
<pk mz="543.150258" i="1539863.4" sn="9.55" a="2434.20" fwhm="0.001986" res="273496.1" algo="FTMS"/>
<pk mz="543.172040" i="1565721.3" sn="9.76" a="2330.30" fwhm="0.001745" res="311188.3" algo="FTMS"/>
<pk mz="543.244854" i="1748767.9" sn="11.18" a="2332.86" fwhm="0.001638" res="331726.6" algo="FTMS"/>
<pk mz="543.281042" i="2521891.3" sn="17.18" a="4503.50" fwhm="0.001940" res="279970.9" algo="FTMS"/>
<pk mz="543.317523" i="1906470.5" sn="12.40" a="2711.63" fwhm="0.001791" res="303440.0" algo="FTMS"/>
<pk mz="544.133234" i="3437936.3" sn="24.29" a="5410.28" fwhm="0.001727" res="315104.3" algo="FTMS"/>
<pk mz="545.057292" i="2234307.0" sn="14.95" a="3090.34" fwhm="0.001690" res="322580.6" algo="FTMS"/>
<pk mz="545.068665" i="1246148.0" sn="7.27" a="1571.39" fwhm="0.001756" res="310434.5" algo="FTMS"/>
<pk mz="545.078606" i="1583556.9" sn="9.89" a="2462.40" fwhm="0.001857" res="293490.5" algo="FTMS"/>
<pk mz="545.093784" i="1604038.3" sn="10.05" a="1946.72" fwhm="0.001702" res="320173.9" algo="FTMS"/>
<pk mz="545.104934" i="1323463.3" sn="7.87" a="1514.29" fwhm="0.001636" res="333156.8" algo="FTMS"/>
<pk mz="545.151167" i="1359819.4" sn="8.16" a="1575.13" fwhm="0.001474" res="369839.5" algo="FTMS"/>
<pk mz="545.187410" i="1350606.6" sn="8.08" a="1633.91" fwhm="0.001744" res="312584.7" algo="FTMS"/>
<pk mz="545.202683" i="1307088.0" sn="7.75" a="1552.50" fwhm="0.001676" res="325269.9" algo="FTMS"/>
<pk mz="545.260382" i="1543125.1" sn="9.58" a="1928.79" fwhm="0.001602" res="340406.0" algo="FTMS"/>
<pk mz="546.052229" i="1238811.4" sn="7.21" a="1359.94" fwhm="0.001619" res="337256.6" algo="FTMS"/>
<pk mz="546.088995" i="1314334.6" sn="7.80" a="1562.38" fwhm="0.001663" res="328401.7" algo="FTMS"/>
<pk mz="546.136520" i="1550370.8" sn="9.63" a="2289.56" fwhm="0.001962" res="278394.6" algo="FTMS"/>
<pk mz="547.036413" i="1640818.0" sn="10.34" a="2364.15" fwhm="0.001841" res="297075.5" algo="FTMS"/>
<pk mz="547.072865" i="2592885.3" sn="17.73" a="4554.89" fwhm="0.001933" res="283060.3" algo="FTMS"/>
<pk mz="547.101238" i="4347511.5" sn="31.36" a="7519.25" fwhm="0.001845" res="296581.0" algo="FTMS"/>
<pk mz="547.109279" i="2709112.3" sn="18.63" a="4680.80" fwhm="0.001903" res="287486.6" algo="FTMS"/>
<pk mz="547.120796" i="1472121.4" sn="9.03" a="2332.36" fwhm="0.001959" res="279256.9" algo="FTMS"/>
<pk mz="547.145625" i="2029179.5" sn="13.35" a="2952.23" fwhm="0.001817" res="301157.7" algo="FTMS"/>
<pk mz="547.156331" i="1403772.5" sn="8.50" a="2181.45" fwhm="0.002116" res="258561.0" algo="FTMS"/>
<pk mz="547.181847" i="1337726.8" sn="7.98" a="1539.79" fwhm="0.001714" res="319175.9" algo="FTMS"/>
<pk mz="547.218472" i="2034817.9" sn="13.40" a="3735.86" fwhm="0.002049" res="267059.4" algo="FTMS"/>
<pk mz="547.268004" i="1230726.3" sn="7.15" a="1260.14" fwhm="0.001545" res="354206.7" algo="FTMS"/>
<pk mz="548.067916" i="1320140.0" sn="7.85" a="1589.15" fwhm="0.001636" res="335021.5" algo="FTMS"/>
<pk mz="548.104636" i="2010319.3" sn="13.20" a="2820.18" fwhm="0.001707" res="321078.8" algo="FTMS"/>
<pk mz="548.115982" i="1493968.3" sn="9.19" a="2007.97" fwhm="0.001801" res="304395.7" algo="FTMS"/>
<pk mz="548.189711" i="1269718.6" sn="7.45" a="1418.21" fwhm="0.001662" res="329800.2" algo="FTMS"/>
<pk mz="549.052282" i="1622305.4" sn="10.19" a="1751.30" fwhm="0.001496" res="367034.2" algo="FTMS"/>
<pk mz="549.088518" i="1793828.5" sn="11.52" a="2350.71" fwhm="0.001609" res="341191.9" algo="FTMS"/>
<pk mz="549.099698" i="1257509.4" sn="7.36" a="1855.02" fwhm="0.002331" res="235606.1" algo="FTMS"/>
<pk mz="549.124914" i="2759463.5" sn="19.02" a="3996.51" fwhm="0.001720" res="319195.3" algo="FTMS"/>
<pk mz="549.136349" i="1800232.6" sn="11.57" a="3874.29" fwhm="0.002420" res="226877.7" algo="FTMS"/>
<pk mz="549.161321" i="2605354.8" sn="17.83" a="3934.92" fwhm="0.001724" res="318533.7" algo="FTMS"/>
<pk mz="549.197475" i="1716781.9" sn="10.92" a="2679.37" fwhm="0.001944" res="282515.0" algo="FTMS"/>
<pk mz="550.086224" i="4878202.5" sn="35.48" a="8696.70" fwhm="0.001868" res="294466.2" algo="FTMS"/>
<pk mz="550.151873" i="2415488.0" sn="16.35" a="4001.18" fwhm="0.001816" res="303029.9" algo="FTMS"/>
<pk mz="550.996778" i="1426120.3" sn="8.67" a="2480.99" fwhm="0.002354" res="234095.3" algo="FTMS"/>
<pk mz="551.067879" i="2785742.3" sn="19.22" a="4218.02" fwhm="0.001732" res="318181.6" algo="FTMS"/>
<pk mz="551.096388" i="1948880.8" sn="12.73" a="3613.06" fwhm="0.002149" res="256451.6" algo="FTMS"/>
<pk mz="551.104107" i="3255249.5" sn="22.87" a="5927.65" fwhm="0.001946" res="283268.9" algo="FTMS"/>
<pk mz="551.115587" i="1222098.4" sn="7.08" a="1856.89" fwhm="0.001982" res="278034.1" algo="FTMS"/>
<pk mz="551.134947" i="1442772.1" sn="8.80" a="1839.13" fwhm="0.001850" res="297954.3" algo="FTMS"/>
<pk mz="551.140747" i="2856916.5" sn="19.78" a="4356.59" fwhm="0.001795" res="307003.5" algo="FTMS"/>
<pk mz="551.177099" i="1920471.6" sn="12.51" a="3981.35" fwhm="0.002352" res="234348.8" algo="FTMS"/>
<pk mz="551.227042" i="1360347.9" sn="8.16" a="2160.55" fwhm="0.002123" res="259675.6" algo="FTMS"/>
<pk mz="551.249628" i="1366237.9" sn="8.20" a="1537.88" fwhm="0.001653" res="333495.7" algo="FTMS"/>
<pk mz="552.099563" i="1244198.1" sn="7.25" a="1618.92" fwhm="0.002191" res="252010.5" algo="FTMS"/>
<pk mz="552.147229" i="1264170.3" sn="7.41" a="1627.57" fwhm="0.001661" res="332454.6" algo="FTMS"/>
<pk mz="552.221311" i="1237296.5" sn="7.20" a="1466.51" fwhm="0.001661" res="332376.8" algo="FTMS"/>
<pk mz="553.026511" i="1214068.8" sn="7.02" a="1725.93" fwhm="0.002005" res="275886.4" algo="FTMS"/>
<pk mz="553.047119" i="2177142.5" sn="14.51" a="3154.58" fwhm="0.001749" res="316279.5" algo="FTMS"/>
<pk mz="553.072168" i="1297016.6" sn="7.67" a="1589.56" fwhm="0.001543" res="358549.8" algo="FTMS"/>
<pk mz="553.083662" i="3049593.5" sn="21.29" a="4620.72" fwhm="0.001729" res="319975.4" algo="FTMS"/>
<pk mz="553.114329" i="2131580.3" sn="14.15" a="3109.85" fwhm="0.001800" res="307355.8" algo="FTMS"/>
<pk mz="553.119958" i="2637436.8" sn="18.08" a="4216.88" fwhm="0.001865" res="296529.7" algo="FTMS"/>
<pk mz="553.130999" i="1333629.6" sn="7.95" a="1852.80" fwhm="0.001928" res="286849.7" algo="FTMS"/>
<pk mz="553.156281" i="2530943.8" sn="17.26" a="3866.31" fwhm="0.001731" res="319542.5" algo="FTMS"/>
<pk mz="553.192662" i="2090626.8" sn="13.83" a="2979.24" fwhm="0.001727" res="320348.2" algo="FTMS"/>
<pk mz="554.123391" i="1519313.4" sn="9.39" a="2042.15" fwhm="0.001784" res="310565.3" algo="FTMS"/>
<pk mz="554.151462" i="1291219.8" sn="7.62" a="1726.63" fwhm="0.001932" res="286840.4" algo="FTMS"/>
<pk mz="555.041012" i="1252766.6" sn="7.32" a="2080.67" fwhm="0.002577" res="215377.3" algo="FTMS"/>
<pk mz="555.062692" i="2403104.5" sn="16.26" a="3646.52" fwhm="0.001823" res="304428.5" algo="FTMS"/>
<pk mz="555.067684" i="1607968.9" sn="10.08" a="2505.63" fwhm="0.001923" res="288613.5" algo="FTMS"/>
<pk mz="555.099200" i="2457379.5" sn="16.68" a="3471.60" fwhm="0.001657" res="334960.0" algo="FTMS"/>
<pk mz="555.135521" i="2389286.5" sn="16.15" a="3691.00" fwhm="0.001811" res="306546.3" algo="FTMS"/>
<pk mz="555.171701" i="2119465.5" sn="14.06" a="2817.57" fwhm="0.001652" res="336069.8" algo="FTMS"/>
<pk mz="555.208238" i="1517356.8" sn="9.38" a="1610.96" fwhm="0.001676" res="331263.0" algo="FTMS"/>
<pk mz="555.244763" i="1291311.8" sn="7.62" a="1899.88" fwhm="0.002103" res="264011.9" algo="FTMS"/>
<pk mz="555.281151" i="1563442.9" sn="9.74" a="2047.46" fwhm="0.001745" res="318280.1" algo="FTMS"/>
<pk mz="555.317524" i="1436981.9" sn="8.75" a="1658.17" fwhm="0.001550" res="358191.6" algo="FTMS"/>
<pk mz="556.084424" i="1347190.3" sn="8.06" a="2180.59" fwhm="0.002148" res="258927.4" algo="FTMS"/>
<pk mz="556.102341" i="1241975.9" sn="7.24" a="1291.90" fwhm="0.001515" res="366970.1" algo="FTMS"/>
<pk mz="556.142100" i="1530747.1" sn="9.48" a="1868.66" fwhm="0.001680" res="331068.4" algo="FTMS"/>
<pk mz="556.221183" i="2419073.8" sn="16.38" a="4413.39" fwhm="0.002134" res="260641.8" algo="FTMS"/>
<pk mz="556.239122" i="5202307.5" sn="38.01" a="9417.31" fwhm="0.001940" res="286720.0" algo="FTMS"/>
<pk mz="557.057027" i="2112712.0" sn="14.00" a="4016.22" fwhm="0.002356" res="236399.7" algo="FTMS"/>
<pk mz="557.078225" i="2134473.8" sn="14.17" a="3331.56" fwhm="0.001911" res="291556.4" algo="FTMS"/>
<pk mz="557.094008" i="1317579.0" sn="7.82" a="1482.89" fwhm="0.001626" res="342661.6" algo="FTMS"/>
<pk mz="557.114773" i="1425868.8" sn="8.67" a="1569.55" fwhm="0.001527" res="364915.0" algo="FTMS"/>
<pk mz="557.130367" i="1363918.1" sn="8.18" a="2083.00" fwhm="0.002305" res="241717.2" algo="FTMS"/>
<pk mz="557.145490" i="41835984.0" sn="322.70" a="85574.62" fwhm="0.002026" res="274993.6" algo="FTMS"/>
<pk mz="557.223664" i="1418453.9" sn="8.61" a="1836.15" fwhm="0.001858" res="299975.6" algo="FTMS"/>
<pk mz="557.260203" i="1249497.0" sn="7.30" a="1832.05" fwhm="0.002112" res="263821.1" algo="FTMS"/>
<pk mz="557.296850" i="1714652.0" sn="10.91" a="2354.61" fwhm="0.001782" res="312727.7" algo="FTMS"/>
<pk mz="557.333265" i="1519071.1" sn="9.39" a="1524.79" fwhm="0.001601" res="348076.9" algo="FTMS"/>
<pk mz="558.148832" i="6388259.5" sn="47.23" a="13237.94" fwhm="0.002026" res="275466.7" algo="FTMS"/>
<pk mz="558.291717" i="1250095.5" sn="7.30" a="1796.84" fwhm="0.002319" res="240720.4" algo="FTMS"/>
<pk mz="559.036527" i="1291117.9" sn="7.62" a="1431.89" fwhm="0.001668" res="335241.7" algo="FTMS"/>
<pk mz="559.058124" i="1311599.8" sn="7.78" a="2507.01" fwhm="0.002330" res="239894.1" algo="FTMS"/>
<pk mz="559.072865" i="2169969.0" sn="14.45" a="3282.24" fwhm="0.001850" res="302234.0" algo="FTMS"/>
<pk mz="559.093759" i="1271410.8" sn="7.46" a="1448.81" fwhm="0.001576" res="354680.6" algo="FTMS"/>
<pk mz="559.109238" i="2199156.0" sn="14.67" a="3819.78" fwhm="0.001989" res="281038.0" algo="FTMS"/>
<pk mz="559.130449" i="1635445.9" sn="10.29" a="1980.56" fwhm="0.001707" res="327603.5" algo="FTMS"/>
<pk mz="559.142709" i="1363318.9" sn="8.18" a="2056.81" fwhm="0.002035" res="274728.4" algo="FTMS"/>
<pk mz="559.239438" i="1601407.0" sn="10.03" a="2652.39" fwhm="0.002032" res="275223.7" algo="FTMS"/>
<pk mz="559.276022" i="1756546.0" sn="11.23" a="2844.67" fwhm="0.002015" res="277598.3" algo="FTMS"/>
<pk mz="559.312691" i="1315717.1" sn="7.81" a="1988.52" fwhm="0.002178" res="256843.6" algo="FTMS"/>
<pk mz="560.068057" i="1315780.6" sn="7.81" a="1929.97" fwhm="0.001852" res="302406.6" algo="FTMS"/>
<pk mz="560.216281" i="4419281.0" sn="31.93" a="8877.06" fwhm="0.002103" res="266451.9" algo="FTMS"/>
<pk mz="560.271446" i="1438421.6" sn="8.76" a="2221.31" fwhm="0.002150" res="260642.7" algo="FTMS"/>
<pk mz="561.052160" i="2719511.3" sn="18.72" a="4449.12" fwhm="0.001951" res="287525.6" algo="FTMS"/>
<pk mz="561.088549" i="1863962.4" sn="12.07" a="2712.06" fwhm="0.001781" res="315112.5" algo="FTMS"/>
<pk mz="561.125072" i="1951517.5" sn="12.75" a="2863.92" fwhm="0.001862" res="301414.2" algo="FTMS"/>
<pk mz="561.136388" i="1397918.4" sn="8.45" a="2344.49" fwhm="0.002409" res="232979.1" algo="FTMS"/>
<pk mz="561.161327" i="1460512.5" sn="8.93" a="1545.67" fwhm="0.001441" res="389297.2" algo="FTMS"/>
<pk mz="561.198037" i="1357603.6" sn="8.13" a="1702.24" fwhm="0.001913" res="293363.1" algo="FTMS"/>
<pk mz="562.083970" i="1681518.4" sn="10.65" a="2722.38" fwhm="0.002068" res="271810.7" algo="FTMS"/>
<pk mz="562.119937" i="1219697.4" sn="7.06" a="1443.28" fwhm="0.001724" res="326008.3" algo="FTMS"/>
<pk mz="562.250663" i="1233788.4" sn="7.17" a="1178.59" fwhm="0.001537" res="365847.0" algo="FTMS"/>
<pk mz="563.067964" i="2581953.5" sn="17.65" a="4219.63" fwhm="0.001884" res="298837.4" algo="FTMS"/>
<pk mz="563.079242" i="1749442.5" sn="11.18" a="2666.84" fwhm="0.001887" res="298448.1" algo="FTMS"/>
<pk mz="563.104153" i="1909700.6" sn="12.42" a="3715.79" fwhm="0.002125" res="265016.5" algo="FTMS"/>
<pk mz="563.115541" i="1552325.6" sn="9.64" a="1883.66" fwhm="0.001651" res="341105.8" algo="FTMS"/>
<pk mz="563.140677" i="2349511.8" sn="15.84" a="3466.36" fwhm="0.001833" res="307299.5" algo="FTMS"/>
<pk mz="563.151751" i="1378248.8" sn="8.29" a="1805.68" fwhm="0.001901" res="296314.4" algo="FTMS"/>
<pk mz="563.177053" i="2119626.8" sn="14.05" a="3228.89" fwhm="0.001825" res="308536.1" algo="FTMS"/>
<pk mz="563.180294" i="1342027.1" sn="8.01" a="2258.95" fwhm="0.002331" res="241604.1" algo="FTMS"/>
<pk mz="563.213551" i="1306062.0" sn="7.73" a="1523.01" fwhm="0.001677" res="335825.4" algo="FTMS"/>
<pk mz="563.263248" i="1439186.1" sn="8.77" a="2019.49" fwhm="0.001997" res="282054.9" algo="FTMS"/>
<pk mz="564.015184" i="1480466.0" sn="9.09" a="2344.28" fwhm="0.002088" res="270127.5" algo="FTMS"/>
<pk mz="564.101807" i="5483545.5" sn="40.19" a="11878.49" fwhm="0.002180" res="258819.3" algo="FTMS"/>
<pk mz="565.047164" i="2281066.3" sn="15.31" a="3330.52" fwhm="0.001816" res="311074.6" algo="FTMS"/>
<pk mz="565.083562" i="2887789.3" sn="20.02" a="4611.43" fwhm="0.001927" res="293224.6" algo="FTMS"/>
<pk mz="565.111838" i="4402287.5" sn="31.79" a="8943.25" fwhm="0.002160" res="261660.8" algo="FTMS"/>
<pk mz="565.120023" i="2467952.3" sn="16.76" a="4042.72" fwhm="0.001875" res="301343.5" algo="FTMS"/>
<pk mz="565.156292" i="2566259.5" sn="17.52" a="4468.15" fwhm="0.002014" res="280632.6" algo="FTMS"/>
<pk mz="565.192779" i="1497974.6" sn="9.22" a="2294.97" fwhm="0.001862" res="303559.1" algo="FTMS"/>
<pk mz="565.439347" i="2744459.8" sn="18.91" a="4597.02" fwhm="0.001924" res="293825.4" algo="FTMS"/>
<pk mz="566.115248" i="1929413.9" sn="12.57" a="2931.22" fwhm="0.001943" res="291334.5" algo="FTMS"/>
<pk mz="566.162951" i="1757385.9" sn="11.24" a="2789.48" fwhm="0.001836" res="308334.1" algo="FTMS"/>
<pk mz="566.251034" i="1702097.5" sn="10.81" a="2198.49" fwhm="0.001736" res="326245.2" algo="FTMS"/>
<pk mz="567.062935" i="2197271.8" sn="14.65" a="3764.43" fwhm="0.002008" res="282362.1" algo="FTMS"/>
<pk mz="567.099171" i="2580250.8" sn="17.63" a="4013.22" fwhm="0.001800" res="315127.1" algo="FTMS"/>
<pk mz="567.129571" i="1828125.5" sn="11.79" a="2633.17" fwhm="0.001847" res="307080.1" algo="FTMS"/>
<pk mz="567.135497" i="2987294.0" sn="20.79" a="4886.70" fwhm="0.001894" res="299362.7" algo="FTMS"/>
<pk mz="567.171884" i="2174753.3" sn="14.48" a="3112.47" fwhm="0.001788" res="317270.8" algo="FTMS"/>
<pk mz="567.208493" i="1250596.4" sn="7.30" a="1818.86" fwhm="0.001906" res="297658.5" algo="FTMS"/>
<pk mz="567.245035" i="1588007.5" sn="9.92" a="2338.21" fwhm="0.001723" res="329171.0" algo="FTMS"/>
<pk mz="568.096919" i="8763762.0" sn="65.68" a="18696.24" fwhm="0.002155" res="263564.8" algo="FTMS"/>
<pk mz="568.141158" i="1339125.5" sn="7.98" a="3158.99" fwhm="0.003051" res="186206.1" algo="FTMS"/>
<pk mz="569.057183" i="1294789.9" sn="7.64" a="1600.31" fwhm="0.001812" res="314061.9" algo="FTMS"/>
<pk mz="569.078329" i="2315719.8" sn="15.57" a="3619.55" fwhm="0.001838" res="309559.7" algo="FTMS"/>
<pk mz="569.100249" i="1361097.6" sn="8.15" a="2021.03" fwhm="0.002104" res="270496.4" algo="FTMS"/>
<pk mz="569.114734" i="2802635.0" sn="19.36" a="5058.95" fwhm="0.002010" res="283150.9" algo="FTMS"/>
<pk mz="569.151158" i="2690510.0" sn="18.49" a="4170.51" fwhm="0.001894" res="300451.3" algo="FTMS"/>
<pk mz="569.187748" i="1834449.4" sn="11.83" a="2748.88" fwhm="0.001864" res="305358.4" algo="FTMS"/>
<pk mz="569.223991" i="1472980.5" sn="9.02" a="1937.81" fwhm="0.001861" res="305937.1" algo="FTMS"/>
<pk mz="569.260807" i="1298391.8" sn="7.67" a="2070.81" fwhm="0.001837" res="309908.3" algo="FTMS"/>
<pk mz="569.296400" i="1372890.9" sn="8.25" a="2641.94" fwhm="0.002427" res="234560.6" algo="FTMS"/>
<pk mz="569.332943" i="1619166.1" sn="10.16" a="2587.60" fwhm="0.002216" res="256950.8" algo="FTMS"/>
<pk mz="570.100058" i="1217570.0" sn="7.04" a="1398.41" fwhm="0.001608" res="354554.2" algo="FTMS"/>
<pk mz="570.232048" i="1352237.8" sn="8.09" a="2169.02" fwhm="0.002181" res="261511.2" algo="FTMS"/>
<pk mz="571.036550" i="1634933.6" sn="10.33" a="2422.38" fwhm="0.002015" res="283373.0" algo="FTMS"/>
<pk mz="571.072947" i="1377912.9" sn="8.32" a="2101.31" fwhm="0.002102" res="271731.8" algo="FTMS"/>
<pk mz="571.094084" i="2150010.8" sn="14.35" a="3658.18" fwhm="0.001963" res="290883.2" algo="FTMS"/>
<pk mz="571.111215" i="2517628.3" sn="17.22" a="4782.25" fwhm="0.002754" res="207340.6" algo="FTMS"/>
<pk mz="571.124817" i="2539645.5" sn="17.39" a="4321.12" fwhm="0.001960" res="291340.7" algo="FTMS"/>
<pk mz="571.130423" i="1639038.0" sn="10.36" a="2235.07" fwhm="0.001702" res="335583.1" algo="FTMS"/>
<pk mz="571.161199" i="1394816.8" sn="8.45" a="1868.54" fwhm="0.001887" res="302751.5" algo="FTMS"/>
<pk mz="571.166830" i="1873537.3" sn="12.19" a="3038.94" fwhm="0.002011" res="283958.8" algo="FTMS"/>
<pk mz="571.239636" i="1230215.8" sn="7.17" a="1733.22" fwhm="0.001996" res="286246.6" algo="FTMS"/>
<pk mz="571.276267" i="1590411.1" sn="9.98" a="2830.15" fwhm="0.002265" res="252208.5" algo="FTMS"/>
<pk mz="571.312360" i="1667726.4" sn="10.58" a="2275.74" fwhm="0.001791" res="319064.6" algo="FTMS"/>
<pk mz="571.348619" i="1375889.6" sn="8.30" a="2386.92" fwhm="0.002297" res="248733.3" algo="FTMS"/>
<pk mz="572.067996" i="1920210.5" sn="12.55" a="3675.50" fwhm="0.002161" res="264734.0" algo="FTMS"/>
<pk mz="572.079293" i="1340115.5" sn="8.03" a="1743.70" fwhm="0.001911" res="299385.8" algo="FTMS"/>
<pk mz="572.104715" i="1374421.9" sn="8.29" a="2357.86" fwhm="0.002161" res="264766.2" algo="FTMS"/>
<pk mz="572.481519" i="1858296.0" sn="12.07" a="2730.31" fwhm="0.001895" res="302180.5" algo="FTMS"/>
<pk mz="573.052169" i="2403116.0" sn="16.32" a="3829.07" fwhm="0.001909" res="300137.4" algo="FTMS"/>
<pk mz="573.073270" i="1527598.0" sn="9.49" a="2299.67" fwhm="0.001973" res="290519.8" algo="FTMS"/>
<pk mz="573.088603" i="2118447.5" sn="14.10" a="3563.42" fwhm="0.002007" res="285559.2" algo="FTMS"/>
<pk mz="573.099610" i="1216816.4" sn="7.06" a="1492.00" fwhm="0.001625" res="352704.9" algo="FTMS"/>
<pk mz="573.107809" i="1226033.1" sn="7.13" a="1184.53" fwhm="0.001437" res="398695.4" algo="FTMS"/>
<pk mz="573.125050" i="1529394.8" sn="9.50" a="2736.81" fwhm="0.002109" res="271781.9" algo="FTMS"/>
<pk mz="573.145842" i="1233460.6" sn="7.19" a="1690.04" fwhm="0.001906" res="300652.6" algo="FTMS"/>
<pk mz="573.158505" i="2638133.8" sn="18.16" a="5855.88" fwhm="0.002369" res="241929.9" algo="FTMS"/>
<pk mz="573.218877" i="1873723.4" sn="12.19" a="2745.65" fwhm="0.001940" res="295475.1" algo="FTMS"/>
<pk mz="573.255644" i="1331518.6" sn="7.96" a="2607.36" fwhm="0.002605" res="220068.9" algo="FTMS"/>
<pk mz="573.291736" i="1616706.0" sn="10.18" a="2302.71" fwhm="0.001817" res="315547.5" algo="FTMS"/>
<pk mz="573.328066" i="1667909.4" sn="10.58" a="2479.07" fwhm="0.001966" res="291692.7" algo="FTMS"/>
<pk mz="574.083787" i="1713035.0" sn="10.93" a="2716.02" fwhm="0.001971" res="291222.6" algo="FTMS"/>
<pk mz="574.131760" i="1677199.4" sn="10.65" a="3558.88" fwhm="0.002572" res="223193.4" algo="FTMS"/>
<pk mz="574.231934" i="11242393.0" sn="85.32" a="23923.17" fwhm="0.002159" res="266001.0" algo="FTMS"/>
<pk mz="574.286426" i="1321373.8" sn="7.88" a="2215.92" fwhm="0.002432" res="236117.0" algo="FTMS"/>
<pk mz="575.031599" i="1453539.1" sn="8.91" a="2222.39" fwhm="0.002036" res="282496.1" algo="FTMS"/>
<pk mz="575.067804" i="2796518.5" sn="19.39" a="4729.66" fwhm="0.001981" res="290313.4" algo="FTMS"/>
<pk mz="575.104254" i="2317290.0" sn="15.65" a="3538.17" fwhm="0.001784" res="322283.8" algo="FTMS"/>
<pk mz="575.115498" i="1567723.0" sn="9.80" a="2463.83" fwhm="0.002047" res="280936.9" algo="FTMS"/>
<pk mz="575.140671" i="2152941.3" sn="14.37" a="3871.78" fwhm="0.002141" res="268571.1" algo="FTMS"/>
<pk mz="575.156235" i="1816046.9" sn="11.74" a="2552.98" fwhm="0.001843" res="312038.1" algo="FTMS"/>
<pk mz="575.177097" i="1847536.8" sn="11.98" a="3058.67" fwhm="0.002106" res="273100.3" algo="FTMS"/>
<pk mz="575.213316" i="1285620.1" sn="7.60" a="2328.82" fwhm="0.002199" res="261548.4" algo="FTMS"/>
<pk mz="575.235335" i="2512886.3" sn="17.18" a="4995.01" fwhm="0.002261" res="254423.9" algo="FTMS"/>
<pk mz="575.249828" i="4655095.5" sn="33.90" a="9170.93" fwhm="0.002112" res="272375.9" algo="FTMS"/>
<pk mz="575.471416" i="2746892.5" sn="19.00" a="4487.69" fwhm="0.001918" res="299994.1" algo="FTMS"/>
<pk mz="576.099578" i="1306183.6" sn="7.76" a="1436.45" fwhm="0.001616" res="356585.9" algo="FTMS"/>
<pk mz="576.135913" i="1249355.0" sn="7.31" a="1807.48" fwhm="0.002021" res="285121.9" algo="FTMS"/>
<pk mz="576.147435" i="1400396.1" sn="8.49" a="2087.48" fwhm="0.002061" res="279576.2" algo="FTMS"/>
<pk mz="576.192564" i="4607056.5" sn="33.52" a="9524.43" fwhm="0.002192" res="262916.5" algo="FTMS"/>
<pk mz="576.208823" i="1236561.9" sn="7.21" a="1644.50" fwhm="0.002095" res="275016.6" algo="FTMS"/>
<pk mz="576.253047" i="1596502.1" sn="10.02" a="2156.81" fwhm="0.001799" res="320399.0" algo="FTMS"/>
<pk mz="576.266227" i="1277527.4" sn="7.53" a="1850.52" fwhm="0.001839" res="313285.8" algo="FTMS"/>
<pk mz="577.046942" i="2528929.5" sn="17.30" a="5085.45" fwhm="0.002108" res="273681.6" algo="FTMS"/>
<pk mz="577.083485" i="2930853.0" sn="20.44" a="5187.27" fwhm="0.002024" res="285133.1" algo="FTMS"/>
<pk mz="577.094882" i="1382566.3" sn="8.35" a="2490.80" fwhm="0.002262" res="255129.9" algo="FTMS"/>
<pk mz="577.119730" i="2572456.5" sn="17.64" a="4586.68" fwhm="0.002052" res="281239.1" algo="FTMS"/>
<pk mz="577.131119" i="1511081.6" sn="9.36" a="1894.83" fwhm="0.001897" res="304286.3" algo="FTMS"/>
<pk mz="577.156284" i="2548396.0" sn="17.45" a="4542.28" fwhm="0.002101" res="274681.5" algo="FTMS"/>
<pk mz="577.192685" i="2410671.5" sn="16.38" a="4302.97" fwhm="0.002075" res="278181.3" algo="FTMS"/>
<pk mz="577.196156" i="1243567.9" sn="7.27" a="1526.13" fwhm="0.001764" res="327300.7" algo="FTMS"/>
<pk mz="577.229129" i="1266355.0" sn="7.45" a="1569.44" fwhm="0.001875" res="307885.1" algo="FTMS"/>
<pk mz="578.078821" i="1647364.6" sn="10.42" a="2453.28" fwhm="0.002015" res="286895.7" algo="FTMS"/>
<pk mz="578.115709" i="1249544.3" sn="7.31" a="2777.76" fwhm="0.003385" res="170808.5" algo="FTMS"/>
<pk mz="579.062852" i="2217828.0" sn="14.87" a="3829.00" fwhm="0.002052" res="282134.0" algo="FTMS"/>
<pk mz="579.099212" i="2821479.5" sn="19.58" a="4864.35" fwhm="0.001965" res="294734.5" algo="FTMS"/>
<pk mz="579.127438" i="3338602.3" sn="23.62" a="6562.90" fwhm="0.002143" res="270220.3" algo="FTMS"/>
<pk mz="579.135549" i="2618219.0" sn="18.00" a="4144.75" fwhm="0.001867" res="310249.5" algo="FTMS"/>
<pk mz="579.171864" i="2543470.8" sn="17.41" a="5157.94" fwhm="0.002186" res="264925.3" algo="FTMS"/>
<pk mz="579.208457" i="1559154.3" sn="9.73" a="2682.92" fwhm="0.002057" res="281587.2" algo="FTMS"/>
<pk mz="580.130819" i="1581516.5" sn="9.90" a="2479.74" fwhm="0.002046" res="283578.7" algo="FTMS"/>
<pk mz="581.041801" i="1562662.4" sn="9.76" a="2183.72" fwhm="0.002028" res="286529.0" algo="FTMS"/>
<pk mz="581.078430" i="2621994.0" sn="18.02" a="4564.96" fwhm="0.001949" res="298119.7" algo="FTMS"/>
<pk mz="581.114829" i="2702893.5" sn="18.66" a="4063.99" fwhm="0.001914" res="303553.7" algo="FTMS"/>
<pk mz="581.151358" i="2402865.3" sn="16.31" a="4302.41" fwhm="0.002114" res="274956.2" algo="FTMS"/>
<pk mz="581.187598" i="1944116.9" sn="12.73" a="3535.56" fwhm="0.002176" res="267055.4" algo="FTMS"/>
<pk mz="581.296710" i="1302847.6" sn="7.73" a="1845.90" fwhm="0.002046" res="284089.0" algo="FTMS"/>
<pk mz="582.025686" i="1916040.3" sn="12.51" a="2909.33" fwhm="0.001904" res="305627.1" algo="FTMS"/>
<pk mz="582.112556" i="18560656.0" sn="142.44" a="41044.76" fwhm="0.002197" res="264926.8" algo="FTMS"/>
<pk mz="582.121117" i="1230737.8" sn="7.16" a="1413.32" fwhm="0.001747" res="333121.3" algo="FTMS"/>
<pk mz="582.932307" i="1247459.1" sn="7.29" a="1447.12" fwhm="0.001710" res="340967.1" algo="FTMS"/>
<pk mz="583.057740" i="1749231.8" sn="11.21" a="2788.07" fwhm="0.001930" res="302164.9" algo="FTMS"/>
<pk mz="583.094017" i="1799411.4" sn="11.60" a="2797.44" fwhm="0.001931" res="301976.6" algo="FTMS"/>
<pk mz="583.115783" i="3276533.5" sn="23.13" a="7633.65" fwhm="0.002405" res="242477.1" algo="FTMS"/>
<pk mz="583.130254" i="2336503.0" sn="15.79" a="4144.61" fwhm="0.002042" res="285593.5" algo="FTMS"/>
<pk mz="583.166682" i="1706746.8" sn="10.88" a="2317.48" fwhm="0.001920" res="303787.3" algo="FTMS"/>
<pk mz="583.239361" i="1297922.0" sn="7.69" a="1920.29" fwhm="0.001804" res="323363.1" algo="FTMS"/>
<pk mz="583.275997" i="2188549.8" sn="14.64" a="3440.59" fwhm="0.001953" res="298586.6" algo="FTMS"/>
<pk mz="583.312451" i="1616649.4" sn="10.18" a="2345.94" fwhm="0.001813" res="321685.1" algo="FTMS"/>
<pk mz="585.052454" i="1433786.1" sn="8.75" a="2254.36" fwhm="0.001946" res="300618.5" algo="FTMS"/>
<pk mz="585.073176" i="1611196.3" sn="10.13" a="2471.09" fwhm="0.002065" res="283312.0" algo="FTMS"/>
<pk mz="585.088377" i="1246909.8" sn="7.29" a="1716.36" fwhm="0.001966" res="297555.7" algo="FTMS"/>
<pk mz="585.109623" i="1451455.9" sn="8.88" a="1755.92" fwhm="0.001675" res="349319.0" algo="FTMS"/>
<pk mz="585.127139" i="3124161.8" sn="21.94" a="6754.57" fwhm="0.002505" res="233571.3" algo="FTMS"/>
<pk mz="585.140673" i="1213635.1" sn="7.03" a="2174.43" fwhm="0.003071" res="190562.4" algo="FTMS"/>
<pk mz="585.291931" i="1988050.6" sn="13.07" a="3033.73" fwhm="0.001947" res="300545.9" algo="FTMS"/>
<pk mz="586.047578" i="1592608.1" sn="9.99" a="3534.19" fwhm="0.002740" res="213879.4" algo="FTMS"/>
<pk mz="586.107244" i="1371942.3" sn="8.26" a="2517.81" fwhm="0.002407" res="243545.4" algo="FTMS"/>
<pk mz="586.126795" i="1210920.3" sn="7.01" a="1624.49" fwhm="0.001974" res="296922.1" algo="FTMS"/>
<pk mz="587.307488" i="1305506.4" sn="7.74" a="1977.22" fwhm="0.002131" res="275588.9" algo="FTMS"/>
<pk mz="588.063405" i="1234417.0" sn="7.19" a="1338.94" fwhm="0.001710" res="343929.6" algo="FTMS"/>
<pk mz="588.247663" i="7950596.0" sn="59.61" a="17162.38" fwhm="0.002228" res="264070.7" algo="FTMS"/>
<pk mz="589.047071" i="1657175.9" sn="10.49" a="2627.66" fwhm="0.001966" res="299594.1" algo="FTMS"/>
<pk mz="589.083752" i="1925979.6" sn="12.59" a="3069.36" fwhm="0.002005" res="293838.2" algo="FTMS"/>
<pk mz="589.156376" i="1478243.3" sn="9.09" a="2555.87" fwhm="0.002416" res="243849.8" algo="FTMS"/>
<pk mz="589.171744" i="2993509.0" sn="20.92" a="5205.78" fwhm="0.002033" res="289805.3" algo="FTMS"/>
<pk mz="589.251371" i="1914733.3" sn="12.50" a="3695.99" fwhm="0.002456" res="239875.2" algo="FTMS"/>
<pk mz="589.286874" i="1288817.0" sn="7.61" a="1955.46" fwhm="0.002130" res="276693.2" algo="FTMS"/>
<pk mz="590.078878" i="1968068.4" sn="12.91" a="3731.03" fwhm="0.002282" res="258532.7" algo="FTMS"/>
<pk mz="590.282257" i="1310681.9" sn="7.82" a="1561.52" fwhm="0.001926" res="306462.8" algo="FTMS"/>
<pk mz="591.062526" i="2329644.5" sn="15.81" a="5436.72" fwhm="0.002428" res="243396.1" algo="FTMS"/>
<pk mz="591.099316" i="1809456.4" sn="11.73" a="3245.59" fwhm="0.002129" res="277701.5" algo="FTMS"/>
<pk mz="591.110576" i="1222833.5" sn="7.13" a="2337.84" fwhm="0.002717" res="217554.1" algo="FTMS"/>
<pk mz="591.135486" i="1684532.1" sn="10.75" a="2413.12" fwhm="0.001899" res="311231.1" algo="FTMS"/>
<pk mz="591.172034" i="1592120.0" sn="10.03" a="3034.00" fwhm="0.002291" res="258092.0" algo="FTMS"/>
<pk mz="591.208210" i="1322043.9" sn="7.91" a="1566.89" fwhm="0.001663" res="355606.1" algo="FTMS"/>
<pk mz="592.173052" i="1289122.5" sn="7.65" a="2213.66" fwhm="0.002198" res="269431.0" algo="FTMS"/>
<pk mz="593.041997" i="1642495.4" sn="10.42" a="2879.85" fwhm="0.002271" res="261169.2" algo="FTMS"/>
<pk mz="593.078495" i="2272003.3" sn="15.36" a="3832.38" fwhm="0.001968" res="301295.0" algo="FTMS"/>
<pk mz="593.114594" i="2292487.3" sn="15.52" a="3815.55" fwhm="0.001976" res="300140.9" algo="FTMS"/>
<pk mz="593.125574" i="1508360.4" sn="9.37" a="2155.39" fwhm="0.001982" res="299320.4" algo="FTMS"/>
<pk mz="593.150956" i="2261259.0" sn="15.27" a="4215.63" fwhm="0.002333" res="254285.0" algo="FTMS"/>
<pk mz="593.187636" i="1686287.0" sn="10.76" a="2482.00" fwhm="0.001808" res="328101.0" algo="FTMS"/>
<pk mz="594.109818" i="1211122.0" sn="7.03" a="2288.57" fwhm="0.002556" res="232476.7" algo="FTMS"/>
<pk mz="595.057514" i="2173400.3" sn="14.58" a="3888.59" fwhm="0.002272" res="261865.0" algo="FTMS"/>
<pk mz="595.094112" i="2487772.3" sn="17.05" a="4550.33" fwhm="0.002191" res="271614.3" algo="FTMS"/>
<pk mz="595.130500" i="2090464.1" sn="13.93" a="3700.41" fwhm="0.002096" res="283885.2" algo="FTMS"/>
<pk mz="595.166642" i="1938404.0" sn="12.74" a="3328.04" fwhm="0.002133" res="279046.9" algo="FTMS"/>
<pk mz="595.203200" i="1368296.0" sn="8.27" a="1828.46" fwhm="0.002016" res="295275.2" algo="FTMS"/>
<pk mz="595.276155" i="1248239.9" sn="7.32" a="1597.07" fwhm="0.001868" res="318598.1" algo="FTMS"/>
<pk mz="596.041199" i="1595970.8" sn="10.05" a="2438.76" fwhm="0.001953" res="305139.3" algo="FTMS"/>
<pk mz="596.128188" i="11551820.0" sn="88.14" a="26869.87" fwhm="0.002328" res="256031.8" algo="FTMS"/>
<pk mz="596.947992" i="1632421.3" sn="10.34" a="2186.94" fwhm="0.001778" res="335790.2" algo="FTMS"/>
<pk mz="597.073232" i="1513138.9" sn="9.40" a="1772.61" fwhm="0.001564" res="381868.0" algo="FTMS"/>
<pk mz="597.109758" i="1633462.9" sn="10.34" a="2456.55" fwhm="0.001852" res="322351.2" algo="FTMS"/>
<pk mz="597.131402" i="1851065.3" sn="12.05" a="4134.73" fwhm="0.002661" res="224368.6" algo="FTMS"/>
<pk mz="597.145862" i="1926330.9" sn="12.64" a="3497.22" fwhm="0.002371" res="251865.4" algo="FTMS"/>
<pk mz="597.182708" i="1667774.9" sn="10.61" a="2682.45" fwhm="0.002012" res="296794.1" algo="FTMS"/>
<pk mz="597.291541" i="1296842.8" sn="7.70" a="1789.25" fwhm="0.001987" res="300579.9" algo="FTMS"/>
<pk mz="599.089098" i="1425807.3" sn="8.71" a="2136.27" fwhm="0.001931" res="310319.4" algo="FTMS"/>
<pk mz="599.124949" i="1635731.1" sn="10.36" a="2574.56" fwhm="0.002101" res="285188.6" algo="FTMS"/>
<pk mz="599.161579" i="1863575.1" sn="12.15" a="3138.98" fwhm="0.002104" res="284784.5" algo="FTMS"/>
<pk mz="600.123087" i="11568641.0" sn="88.27" a="27939.94" fwhm="0.002416" res="248394.7" algo="FTMS"/>
<pk mz="601.047127" i="1323110.5" sn="7.91" a="1667.78" fwhm="0.001979" res="303691.0" algo="FTMS"/>
<pk mz="601.083333" i="1516650.5" sn="9.42" a="2025.36" fwhm="0.002018" res="297912.9" algo="FTMS"/>
<pk mz="601.104528" i="1421932.8" sn="8.68" a="1883.62" fwhm="0.001916" res="313702.7" algo="FTMS"/>
<pk mz="601.126568" i="1941615.3" sn="12.76" a="3570.38" fwhm="0.002221" res="270679.1" algo="FTMS"/>
<pk mz="601.131292" i="1240175.8" sn="7.26" a="1641.96" fwhm="0.001841" res="326584.5" algo="FTMS"/>
<pk mz="601.141079" i="1306736.9" sn="7.78" a="1519.89" fwhm="0.001764" res="340746.1" algo="FTMS"/>
<pk mz="602.263230" i="2544364.8" sn="17.48" a="4405.20" fwhm="0.002020" res="298201.9" algo="FTMS"/>
<pk mz="603.062777" i="1471301.3" sn="9.07" a="2330.33" fwhm="0.002080" res="289907.1" algo="FTMS"/>
<pk mz="603.099165" i="1446985.3" sn="8.88" a="2391.80" fwhm="0.002092" res="288327.9" algo="FTMS"/>
<pk mz="603.135551" i="1681229.3" sn="10.71" a="2701.11" fwhm="0.002135" res="282441.0" algo="FTMS"/>
<pk mz="603.156380" i="1238607.6" sn="7.24" a="1973.64" fwhm="0.002188" res="275715.0" algo="FTMS"/>
<pk mz="603.266356" i="1246811.8" sn="7.31" a="1695.57" fwhm="0.001972" res="305953.5" algo="FTMS"/>
<pk mz="604.094315" i="1854391.5" sn="12.07" a="3564.51" fwhm="0.002366" res="255271.2" algo="FTMS"/>
<pk mz="604.130740" i="1322939.6" sn="7.90" a="1729.23" fwhm="0.001890" res="319695.7" algo="FTMS"/>
<pk mz="605.078374" i="1335588.8" sn="8.00" a="1763.43" fwhm="0.001985" res="304900.1" algo="FTMS"/>
<pk mz="605.114479" i="1487656.9" sn="9.19" a="2490.41" fwhm="0.002216" res="273076.6" algo="FTMS"/>
<pk mz="605.187561" i="1269809.0" sn="7.49" a="1574.55" fwhm="0.001792" res="337634.5" algo="FTMS"/>
<pk mz="605.351941" i="1607235.3" sn="10.13" a="2378.70" fwhm="0.001928" res="313944.9" algo="FTMS"/>
<pk mz="606.088682" i="1224341.1" sn="7.13" a="2050.11" fwhm="0.002489" res="243500.4" algo="FTMS"/>
<pk mz="607.057782" i="1468673.1" sn="9.04" a="2593.89" fwhm="0.002382" res="254905.1" algo="FTMS"/>
<pk mz="607.094042" i="1221125.1" sn="7.10" a="1920.92" fwhm="0.002060" res="294740.0" algo="FTMS"/>
<pk mz="608.170051" i="1215613.0" sn="7.06" a="1924.59" fwhm="0.002565" res="237080.7" algo="FTMS"/>
<pk mz="608.218710" i="1775490.5" sn="11.45" a="2811.35" fwhm="0.002157" res="281983.5" algo="FTMS"/>
<pk mz="609.073183" i="1844193.8" sn="11.99" a="2935.18" fwhm="0.002107" res="289077.4" algo="FTMS"/>
<pk mz="609.109474" i="1734629.8" sn="11.13" a="2657.28" fwhm="0.001958" res="311037.0" algo="FTMS"/>
<pk mz="611.125492" i="1504966.9" sn="9.31" a="2855.76" fwhm="0.002445" res="249940.9" algo="FTMS"/>
<pk mz="611.198369" i="1288911.0" sn="7.62" a="1400.75" fwhm="0.001786" res="342299.4" algo="FTMS"/>
<pk mz="613.026632" i="1298843.0" sn="7.69" a="2817.19" fwhm="0.003094" res="198133.5" algo="FTMS"/>
<pk mz="613.104171" i="1440419.6" sn="8.80" a="3070.07" fwhm="0.002623" res="233783.9" algo="FTMS"/>
<pk mz="613.322693" i="1626556.0" sn="10.26" a="2971.45" fwhm="0.002309" res="265667.6" algo="FTMS"/>
<pk mz="614.138689" i="11871255.0" sn="90.46" a="27715.43" fwhm="0.002362" res="259987.5" algo="FTMS"/>
<pk mz="615.083712" i="1250432.4" sn="7.31" a="1987.48" fwhm="0.002317" res="265443.2" algo="FTMS"/>
<pk mz="615.141765" i="1863302.8" sn="12.11" a="4263.14" fwhm="0.002634" res="233497.8" algo="FTMS"/>
<pk mz="615.156616" i="1304456.4" sn="7.73" a="1810.56" fwhm="0.002038" res="301907.7" algo="FTMS"/>
<pk mz="615.302068" i="1343896.6" sn="8.04" a="2783.91" fwhm="0.002959" res="207909.8" algo="FTMS"/>
<pk mz="617.078557" i="1778782.3" sn="11.45" a="3710.23" fwhm="0.002724" res="226566.6" algo="FTMS"/>
<pk mz="617.115074" i="1575778.3" sn="9.86" a="3015.34" fwhm="0.002570" res="240114.9" algo="FTMS"/>
<pk mz="619.093942" i="1404477.8" sn="8.51" a="1943.43" fwhm="0.001975" res="313401.4" algo="FTMS"/>
<pk mz="619.130269" i="1308993.8" sn="7.77" a="2063.06" fwhm="0.002195" res="282057.1" algo="FTMS"/>
<pk mz="619.141509" i="1230147.0" sn="7.15" a="1455.45" fwhm="0.001897" res="326452.9" algo="FTMS"/>
<pk mz="619.367562" i="1435228.0" sn="8.75" a="2342.18" fwhm="0.002425" res="255395.1" algo="FTMS"/>
<pk mz="620.273960" i="1686720.3" sn="10.72" a="3125.78" fwhm="0.002472" res="250892.2" algo="FTMS"/>
<pk mz="621.109913" i="1434396.5" sn="8.75" a="2203.82" fwhm="0.002185" res="284231.9" algo="FTMS"/>
<pk mz="621.146319" i="1408544.5" sn="8.54" a="2117.35" fwhm="0.002100" res="295729.0" algo="FTMS"/>
<pk mz="622.104919" i="2300810.0" sn="15.53" a="4298.74" fwhm="0.002367" res="262819.6" algo="FTMS"/>
<pk mz="623.125527" i="1533945.9" sn="9.52" a="1928.27" fwhm="0.001966" res="316876.1" algo="FTMS"/>
<pk mz="623.161708" i="1335037.9" sn="7.97" a="1700.31" fwhm="0.002155" res="289109.7" algo="FTMS"/>
<pk mz="625.068346" i="1263054.1" sn="7.40" a="2394.15" fwhm="0.002563" res="243900.3" algo="FTMS"/>
<pk mz="625.141046" i="1222614.0" sn="7.08" a="1876.98" fwhm="0.002152" res="290464.8" algo="FTMS"/>
<pk mz="628.154491" i="8368668.0" sn="63.02" a="19691.12" fwhm="0.002450" res="256410.6" algo="FTMS"/>
<pk mz="629.157495" i="1465991.6" sn="8.99" a="2305.56" fwhm="0.002190" res="287246.8" algo="FTMS"/>
<pk mz="631.202523" i="1223521.4" sn="7.09" a="1734.44" fwhm="0.002098" res="300830.7" algo="FTMS"/>
<pk mz="635.089213" i="1271545.4" sn="7.41" a="2373.32" fwhm="0.002844" res="223346.9" algo="FTMS"/>
<pk mz="635.320285" i="1238801.5" sn="7.16" a="2509.80" fwhm="0.002890" res="219798.0" algo="FTMS"/>
<pk mz="636.120463" i="2236260.5" sn="14.92" a="4292.83" fwhm="0.002293" res="277375.5" algo="FTMS"/>
<pk mz="637.067659" i="1262918.8" sn="7.34" a="3424.09" fwhm="0.003976" res="160223.7" algo="FTMS"/>
<pk mz="637.104492" i="1288394.5" sn="7.54" a="2146.53" fwhm="0.002588" res="246188.9" algo="FTMS"/>
<pk mz="637.140975" i="1303758.4" sn="7.66" a="2285.51" fwhm="0.002378" res="267888.6" algo="FTMS"/>
<pk mz="638.184401" i="1242426.0" sn="7.18" a="2552.25" fwhm="0.002758" res="231365.4" algo="FTMS"/>
<pk mz="638.208867" i="1375548.5" sn="8.22" a="3243.12" fwhm="0.003013" res="211808.5" algo="FTMS"/>
<pk mz="641.099583" i="1247845.4" sn="7.22" a="2263.50" fwhm="0.002385" res="268844.5" algo="FTMS"/>
<pk mz="643.115285" i="1411635.4" sn="8.50" a="1977.99" fwhm="0.002296" res="280158.4" algo="FTMS"/>
<pk mz="644.146117" i="1371292.5" sn="8.18" a="2185.39" fwhm="0.002442" res="263728.2" algo="FTMS"/>
<pk mz="645.130150" i="1420800.8" sn="8.57" a="3162.82" fwhm="0.003064" res="210518.5" algo="FTMS"/>
<pk mz="646.165006" i="1700202.1" sn="10.74" a="3130.42" fwhm="0.002417" res="267371.5" algo="FTMS"/>
<pk mz="647.161749" i="1390543.6" sn="8.33" a="2745.72" fwhm="0.002682" res="241326.2" algo="FTMS"/>
<pk mz="650.136589" i="1373182.5" sn="8.19" a="2441.30" fwhm="0.002491" res="261008.4" algo="FTMS"/>
<pk mz="651.339578" i="1398649.3" sn="8.39" a="2145.69" fwhm="0.002154" res="302389.8" algo="FTMS"/>
<pk mz="653.891032" i="1251454.4" sn="7.24" a="2393.03" fwhm="0.002908" res="224854.8" algo="FTMS"/>
<pk mz="659.145987" i="1446045.4" sn="8.69" a="2096.57" fwhm="0.002279" res="289202.2" algo="FTMS"/>
<pk mz="660.180731" i="1973001.5" sn="12.76" a="4658.26" fwhm="0.002840" res="232488.7" algo="FTMS"/>
<pk mz="664.086828" i="1268646.0" sn="7.31" a="2358.31" fwhm="0.002697" res="246240.0" algo="FTMS"/>
<pk mz="665.355220" i="2815789.8" sn="19.26" a="7008.05" fwhm="0.002823" res="235696.7" algo="FTMS"/>
<pk mz="666.258648" i="1688719.1" sn="10.56" a="3950.74" fwhm="0.003024" res="220359.5" algo="FTMS"/>
<pk mz="669.203303" i="1245391.9" sn="7.13" a="1891.86" fwhm="0.002172" res="308081.0" algo="FTMS"/>
<pk mz="673.105151" i="1561475.1" sn="9.57" a="3615.18" fwhm="0.002896" res="232440.7" algo="FTMS"/>
<pk mz="680.273752" i="2706374.5" sn="18.40" a="6506.63" fwhm="0.002786" res="244158.9" algo="FTMS"/>
<pk mz="685.147641" i="1343774.3" sn="7.81" a="2457.06" fwhm="0.002990" res="229172.4" algo="FTMS"/>
<pk mz="686.420676" i="1334975.8" sn="7.74" a="2576.51" fwhm="0.002667" res="257350.6" algo="FTMS"/>
<pk mz="693.202834" i="1334592.5" sn="7.73" a="2075.35" fwhm="0.002689" res="257781.3" algo="FTMS"/>
<pk mz="698.080718" i="1316844.6" sn="7.59" a="2819.44" fwhm="0.003347" res="208547.2" algo="FTMS"/>
<pk mz="701.190943" i="1370802.1" sn="8.00" a="1952.82" fwhm="0.002551" res="274902.9" algo="FTMS"/>
<pk mz="708.249793" i="1401067.0" sn="8.22" a="2225.98" fwhm="0.002339" res="302749.9" algo="FTMS"/>
<pk mz="713.434838" i="1299763.3" sn="7.35" a="3470.45" fwhm="0.003572" res="199730.7" algo="FTMS"/>
<pk mz="733.164794" i="1285670.8" sn="7.22" a="3292.17" fwhm="0.003567" res="205539.1" algo="FTMS"/>
<pk mz="753.961520" i="1405298.8" sn="7.97" a="3596.54" fwhm="0.003632" res="207585.6" algo="FTMS"/>
<pk mz="795.126880" i="1336864.5" sn="7.25" a="2733.47" fwhm="0.003423" res="232294.6" algo="FTMS"/>
<pk mz="795.845026" i="1435807.8" sn="7.97" a="4539.52" fwhm="0.004295" res="185312.9" algo="FTMS"/>
<pk mz="823.914074" i="1767997.1" sn="10.12" a="7521.69" fwhm="0.005098" res="161613.4" algo="FTMS"/>
<pk mz="875.480060" i="1497564.5" sn="7.91" a="5484.34" fwhm="0.004896" res="178805.7" algo="FTMS"/>
<pk mz="913.272210" i="1488066.5" sn="7.48" a="7235.96" fwhm="0.006481" res="140917.8" algo="FTMS"/>
<pk mz="939.270855" i="1736577.3" sn="9.07" a="6645.04" fwhm="0.005792" res="162178.6" algo="FTMS"/>
<pk mz="946.640016" i="1714576.8" sn="8.90" a="6233.44" fwhm="0.005091" res="185927.8" algo="FTMS"/>
<pk mz="965.667738" i="1812755.5" sn="9.52" a="8399.30" fwhm="0.006101" res="158278.1" algo="FTMS"/>
<pk mz="972.991597" i="2048687.0" sn="11.08" a="10248.28" fwhm="0.006431" res="151285.6" algo="FTMS"/>
<pk mz="973.827882" i="1997036.1" sn="10.74" a="11017.91" fwhm="0.006723" res="144845.1" algo="FTMS"/>
<pk mz="977.653404" i="1779871.3" sn="9.30" a="11094.99" fwhm="0.007559" res="129332.4" algo="FTMS"/>
<pk mz="978.169177" i="1521324.1" sn="7.58" a="8504.98" fwhm="0.007607" res="128581.2" algo="FTMS"/>
<pk mz="979.110080" i="2163901.5" sn="11.85" a="14048.46" fwhm="0.008012" res="122200.4" algo="FTMS"/>
<pk mz="979.388393" i="2177985.3" sn="11.94" a="9857.28" fwhm="0.005915" res="165566.0" algo="FTMS"/>
<pk mz="983.254891" i="1454524.0" sn="7.13" a="6555.76" fwhm="0.007543" res="130358.6" algo="FTMS"/>
<pk mz="984.109795" i="2277294.8" sn="12.60" a="10751.63" fwhm="0.006113" res="160980.5" algo="FTMS"/>
<pk mz="984.636023" i="3506085.0" sn="20.77" a="19454.71" fwhm="0.006399" res="153864.6" algo="FTMS"/>
<pk mz="985.110865" i="1517467.0" sn="7.55" a="5292.37" fwhm="0.004629" res="212818.8" algo="FTMS"/>
<pk mz="986.397624" i="2363772.0" sn="13.18" a="11873.98" fwhm="0.006360" res="155089.1" algo="FTMS"/>
<pk mz="989.405302" i="1495843.1" sn="7.41" a="4692.09" fwhm="0.004677" res="211527.9" algo="FTMS"/>
<pk mz="989.554751" i="1781790.4" sn="9.31" a="10153.53" fwhm="0.007393" res="133847.6" algo="FTMS"/>
<pk mz="992.051217" i="1693902.3" sn="8.72" a="6603.12" fwhm="0.005107" res="194252.3" algo="FTMS"/>
<pk mz="994.860746" i="2776188.8" sn="15.92" a="16585.90" fwhm="0.006952" res="143106.0" algo="FTMS"/>
</ms_peaks>
<deconvolution_results><deconvolution_component component_name="A" deconvoluted_molecular_mass="262.055847" standard_deviation="0.0016" absolute_abundance="1569190016.0" relative_abundance="100.00" deconvoluted_ion="[M - H]-"><deconvolution_peak m_over_z="262.055868" abs_charge_state="1" deconvolute_mass="262.055868" peak_fit="262.055847"/>
<deconvolution_peak m_over_z="263.059337" abs_charge_state="1" deconvolute_mass="263.059337" peak_fit="263.059189"/>
<deconvolution_peak m_over_z="264.060262" abs_charge_state="1" deconvolute_mass="264.060262" peak_fit="264.062532"/>
<deconvolution_peak m_over_z="265.063616" abs_charge_state="1" deconvolute_mass="265.063616" peak_fit="265.065875"/>
</deconvolution_component>
<deconvolution_component component_name="B" deconvoluted_molecular_mass="351.075307" standard_deviation="0.0016" absolute_abundance="368124256.0" relative_abundance="23.46" deconvoluted_ion="[M - H]-"><deconvolution_peak m_over_z="351.075348" abs_charge_state="1" deconvolute_mass="351.075348" peak_fit="351.075307"/>
<deconvolution_peak m_over_z="352.078766" abs_charge_state="1" deconvolute_mass="352.078766" peak_fit="352.078649"/>
<deconvolution_peak m_over_z="353.079641" abs_charge_state="1" deconvolute_mass="353.079641" peak_fit="353.081991"/>
<deconvolution_peak m_over_z="354.083030" abs_charge_state="1" deconvolute_mass="354.083030" peak_fit="354.085333"/>
</deconvolution_component>
<deconvolution_component component_name="C" deconvoluted_molecular_mass="319.049107" standard_deviation="0.0017" absolute_abundance="334857408.0" relative_abundance="21.34" deconvoluted_ion="[M - H]-"><deconvolution_peak m_over_z="319.049156" abs_charge_state="1" deconvolute_mass="319.049156" peak_fit="319.049107"/>
<deconvolution_peak m_over_z="320.052532" abs_charge_state="1" deconvolute_mass="320.052532" peak_fit="320.052450"/>
<deconvolution_peak m_over_z="321.053430" abs_charge_state="1" deconvolute_mass="321.053430" peak_fit="321.055792"/>
<deconvolution_peak m_over_z="322.056805" abs_charge_state="1" deconvolute_mass="322.056805" peak_fit="322.059134"/>
</deconvolution_component>
<deconvolution_component component_name="D" deconvoluted_molecular_mass="294.082144" standard_deviation="0.0014" absolute_abundance="251065648.0" relative_abundance="16.00" deconvoluted_ion="[M - H]-"><deconvolution_peak m_over_z="294.082174" abs_charge_state="1" deconvolute_mass="294.082174" peak_fit="294.082144"/>
<deconvolution_peak m_over_z="295.085576" abs_charge_state="1" deconvolute_mass="295.085576" peak_fit="295.085487"/>
<deconvolution_peak m_over_z="296.086466" abs_charge_state="1" deconvolute_mass="296.086466" peak_fit="296.088829"/>
</deconvolution_component>
<deconvolution_component component_name="E" deconvoluted_molecular_mass="325.184281" standard_deviation="0.0000" absolute_abundance="232229360.0" relative_abundance="14.80" deconvoluted_ion="[M - H]-"><deconvolution_peak m_over_z="325.184276" abs_charge_state="1" deconvolute_mass="325.184276" peak_fit="325.184281"/>
<deconvolution_peak m_over_z="326.187649" abs_charge_state="1" deconvolute_mass="326.187649" peak_fit="326.187623"/>
<deconvolution_peak m_over_z="327.191015" abs_charge_state="1" deconvolute_mass="327.191015" peak_fit="327.190966"/>
</deconvolution_component>
<deconvolution_component component_name="F" deconvoluted_molecular_mass="311.168598" standard_deviation="0.0000" absolute_abundance="229113536.0" relative_abundance="14.60" deconvoluted_ion="[M - H]-"><deconvolution_peak m_over_z="311.168592" abs_charge_state="1" deconvolute_mass="311.168592" peak_fit="311.168598"/>
<deconvolution_peak m_over_z="312.171976" abs_charge_state="1" deconvolute_mass="312.171976" peak_fit="312.171941"/>
<deconvolution_peak m_over_z="313.175341" abs_charge_state="1" deconvolute_mass="313.175341" peak_fit="313.175283"/>
</deconvolution_component>
<deconvolution_component component_name="G" deconvoluted_molecular_mass="417.210482" standard_deviation="0.0000" absolute_abundance="203315920.0" relative_abundance="12.96" deconvoluted_ion="[M - H]-"><deconvolution_peak m_over_z="417.210476" abs_charge_state="1" deconvolute_mass="417.210476" peak_fit="417.210482"/>
<deconvolution_peak m_over_z="418.213843" abs_charge_state="1" deconvolute_mass="418.213843" peak_fit="418.213824"/>
<deconvolution_peak m_over_z="419.217248" abs_charge_state="1" deconvolute_mass="419.217248" peak_fit="419.217166"/>
</deconvolution_component>
<deconvolution_component component_name="H" deconvoluted_molecular_mass="230.029741" standard_deviation="0.0014" absolute_abundance="198956032.0" relative_abundance="12.68" deconvoluted_ion="[M - H]-"><deconvolution_peak m_over_z="230.029769" abs_charge_state="1" deconvolute_mass="230.029769" peak_fit="230.029741"/>
<deconvolution_peak m_over_z="231.033139" abs_charge_state="1" deconvolute_mass="231.033139" peak_fit="231.033084"/>
<deconvolution_peak m_over_z="232.034030" abs_charge_state="1" deconvolute_mass="232.034030" peak_fit="232.036427"/>
</deconvolution_component>
<deconvolution_component component_name="I" deconvoluted_molecular_mass="525.119196" standard_deviation="0.0013" absolute_abundance="182333904.0" relative_abundance="11.62" deconvoluted_ion="[M - H]-"><deconvolution_peak m_over_z="525.119252" abs_charge_state="1" deconvolute_mass="525.119252" peak_fit="525.119196"/>
<deconvolution_peak m_over_z="526.122644" abs_charge_state="1" deconvolute_mass="526.122644" peak_fit="526.122537"/>
<deconvolution_peak m_over_z="527.123564" abs_charge_state="1" deconvolute_mass="527.123564" peak_fit="527.125878"/>
</deconvolution_component>
<deconvolution_component component_name="J" deconvoluted_molecular_mass="248.039807" standard_deviation="0.0014" absolute_abundance="170191456.0" relative_abundance="10.85" deconvoluted_ion="[M - H]-"><deconvolution_peak m_over_z="248.039775" abs_charge_state="1" deconvolute_mass="248.039775" peak_fit="248.039807"/>
<deconvolution_peak m_over_z="249.043711" abs_charge_state="1" deconvolute_mass="249.043711" peak_fit="249.043150"/>
<deconvolution_peak m_over_z="250.044585" abs_charge_state="1" deconvolute_mass="250.044585" peak_fit="250.046493"/>
<deconvolution_peak m_over_z="251.047986" abs_charge_state="1" deconvolute_mass="251.047986" peak_fit="251.049835"/>
</deconvolution_component>
<deconvolution_component component_name="K" deconvoluted_molecular_mass="185.036551" standard_deviation="0.0014" absolute_abundance="147873056.0" relative_abundance="9.42" deconvoluted_ion="[M - H]-"><deconvolution_peak m_over_z="185.036582" abs_charge_state="1" deconvolute_mass="185.036582" peak_fit="185.036551"/>
<deconvolution_peak m_over_z="186.039937" abs_charge_state="1" deconvolute_mass="186.039937" peak_fit="186.039894"/>
<deconvolution_peak m_over_z="187.040811" abs_charge_state="1" deconvolute_mass="187.040811" peak_fit="187.043237"/>
</deconvolution_component>
<deconvolution_component component_name="L" deconvoluted_molecular_mass="365.091048" standard_deviation="0.0000" absolute_abundance="126971296.0" relative_abundance="8.09" deconvoluted_ion="[M - H]-"><deconvolution_peak m_over_z="365.091045" abs_charge_state="1" deconvolute_mass="365.091045" peak_fit="365.091048"/>
<deconvolution_peak m_over_z="366.094417" abs_charge_state="1" deconvolute_mass="366.094417" peak_fit="366.094390"/>
<deconvolution_peak m_over_z="367.097682" abs_charge_state="1" deconvolute_mass="367.097682" peak_fit="367.097732"/>
</deconvolution_component>
<deconvolution_component component_name="M" deconvoluted_molecular_mass="333.064754" standard_deviation="0.0016" absolute_abundance="118575352.0" relative_abundance="7.56" deconvoluted_ion="[M - H]-"><deconvolution_peak m_over_z="333.064819" abs_charge_state="1" deconvolute_mass="333.064819" peak_fit="333.064754"/>
<deconvolution_peak m_over_z="334.068197" abs_charge_state="1" deconvolute_mass="334.068197" peak_fit="334.068096"/>
<deconvolution_peak m_over_z="335.069109" abs_charge_state="1" deconvolute_mass="335.069109" peak_fit="335.071438"/>
<deconvolution_peak m_over_z="336.072490" abs_charge_state="1" deconvolute_mass="336.072490" peak_fit="336.074781"/>
</deconvolution_component>
<deconvolution_component component_name="N" deconvoluted_molecular_mass="339.199932" standard_deviation="0.0000" absolute_abundance="103454368.0" relative_abundance="6.59" deconvoluted_ion="[M - H]-"><deconvolution_peak m_over_z="339.199926" abs_charge_state="1" deconvolute_mass="339.199926" peak_fit="339.199932"/>
<deconvolution_peak m_over_z="340.203302" abs_charge_state="1" deconvolute_mass="340.203302" peak_fit="340.203274"/>
<deconvolution_peak m_over_z="341.206646" abs_charge_state="1" deconvolute_mass="341.206646" peak_fit="341.206617"/>
</deconvolution_component>
<deconvolution_component component_name="O" deconvoluted_molecular_mass="274.056004" standard_deviation="0.0000" absolute_abundance="92254664.0" relative_abundance="5.88" deconvoluted_ion="[M - H]-"><deconvolution_peak m_over_z="274.056003" abs_charge_state="1" deconvolute_mass="274.056003" peak_fit="274.056004"/>
<deconvolution_peak m_over_z="275.059358" abs_charge_state="1" deconvolute_mass="275.059358" peak_fit="275.059346"/>
</deconvolution_component>
<deconvolution_component component_name="P" deconvoluted_molecular_mass="511.103610" standard_deviation="0.0000" absolute_abundance="89827944.0" relative_abundance="5.72" deconvoluted_ion="[M - H]-"><deconvolution_peak m_over_z="511.103612" abs_charge_state="1" deconvolute_mass="511.103612" peak_fit="511.103610"/>
<deconvolution_peak m_over_z="512.106924" abs_charge_state="1" deconvolute_mass="512.106924" peak_fit="512.106951"/>
<deconvolution_peak m_over_z="513.110340" abs_charge_state="1" deconvolute_mass="513.110340" peak_fit="513.110292"/>
</deconvolution_component>
<deconvolution_component component_name="Q" deconvoluted_molecular_mass="493.093099" standard_deviation="0.0035" absolute_abundance="76160552.0" relative_abundance="4.85" deconvoluted_ion="[M - H]-"><deconvolution_peak m_over_z="493.093063" abs_charge_state="1" deconvolute_mass="493.093063" peak_fit="493.093099"/>
<deconvolution_peak m_over_z="494.096423" abs_charge_state="1" deconvolute_mass="494.096423" peak_fit="494.096440"/>
<deconvolution_peak m_over_z="495.097377" abs_charge_state="1" deconvolute_mass="495.097377" peak_fit="495.099781"/>
<deconvolution_peak m_over_z="496.109712" abs_charge_state="1" deconvolute_mass="496.109712" peak_fit="496.103123"/>
</deconvolution_component>
<deconvolution_component component_name="R" deconvoluted_molecular_mass="280.066564" standard_deviation="0.0000" absolute_abundance="70939192.0" relative_abundance="4.52" deconvoluted_ion="[M - H]-"><deconvolution_peak m_over_z="280.066563" abs_charge_state="1" deconvolute_mass="280.066563" peak_fit="280.066564"/>
<deconvolution_peak m_over_z="281.069914" abs_charge_state="1" deconvolute_mass="281.069914" peak_fit="281.069906"/>
</deconvolution_component>
<deconvolution_component component_name="S" deconvoluted_molecular_mass="481.163488" standard_deviation="0.0001" absolute_abundance="59741372.0" relative_abundance="3.81" deconvoluted_ion="[M - H]-"><deconvolution_peak m_over_z="481.163474" abs_charge_state="1" deconvolute_mass="481.163474" peak_fit="481.163488"/>
<deconvolution_peak m_over_z="482.166865" abs_charge_state="1" deconvolute_mass="482.166865" peak_fit="482.166829"/>
<deconvolution_peak m_over_z="483.170311" abs_charge_state="1" deconvolute_mass="483.170311" peak_fit="483.170171"/>
</deconvolution_component>
<deconvolution_component component_name="T" deconvoluted_molecular_mass="233.057713" standard_deviation="0.0000" absolute_abundance="59525448.0" relative_abundance="3.79" deconvoluted_ion="[M - H]-"><deconvolution_peak m_over_z="233.057711" abs_charge_state="1" deconvolute_mass="233.057711" peak_fit="233.057713"/>
<deconvolution_peak m_over_z="234.061080" abs_charge_state="1" deconvolute_mass="234.061080" peak_fit="234.061056"/>
</deconvolution_component>
<deconvolution_component component_name="U" deconvoluted_molecular_mass="497.087968" standard_deviation="0.0001" absolute_abundance="52764952.0" relative_abundance="3.36" deconvoluted_ion="[M - H]-"><deconvolution_peak m_over_z="497.087978" abs_charge_state="1" deconvolute_mass="497.087978" peak_fit="497.087968"/>
<deconvolution_peak m_over_z="498.091238" abs_charge_state="1" deconvolute_mass="498.091238" peak_fit="498.091309"/>
<deconvolution_peak m_over_z="499.094582" abs_charge_state="1" deconvolute_mass="499.094582" peak_fit="499.094651"/>
</deconvolution_component>
<deconvolution_component component_name="V" deconvoluted_molecular_mass="297.152966" standard_deviation="0.0000" absolute_abundance="51811960.0" relative_abundance="3.30" deconvoluted_ion="[M - H]-"><deconvolution_peak m_over_z="297.152958" abs_charge_state="1" deconvolute_mass="297.152958" peak_fit="297.152966"/>
<deconvolution_peak m_over_z="298.156353" abs_charge_state="1" deconvolute_mass="298.156353" peak_fit="298.156308"/>
</deconvolution_component>
</deconvolution_results>
<annotation_list/>
<GMF_results>
</GMF_results>
</ms_spectrum></DataAnalysis>
</analysis>
<checksums/>
</root>
