# Supplementary material for: Drought re-routes soil microbial carbon metabolism towards emission of volatile metabolites in an artificial tropical rainforest
Source: Nat Microbiol. 2023 Jul 31;8(8):1480–94. doi: 10.1038/s41564-023-01432-9 (PMC10390333; doi:10.1038/s41564-023-01432-9)
Supplement: Supplementary file 3 — Folder containing all raw XML data for FTICR. [file 41564_2023_1432_MOESM3_ESM.zip › FTICR-XML-Honeker/P11-09-e.xml]

<?xml version="1.0" encoding="utf-8"?>
<root>
<fileinfo appname="Bruker Compass DataAnalysis" appversion="5.0.203" app_platform="64-bit" date="2021-02-03T14:59:13" type="DataAnalysis Results" typeversion="1.1" subtype="MS Spectrum" />
<generalinfo organisation="" user="" hostname="WE35157" os="Windows 8" architecture="64-bit"/>
<analysis name="C:\Users\toyo995\OneDrive - PNNL\Desktop\Data Malak Feb\Tfaily_50971_P11-09-e_29Jan21_Alder_Inf_144SA_IATp1_1_01_58609.d\analysis.baf">
<info><DateTime>2021-01-29T14:24:11-08:00</DateTime><method>FY21_Q1_144SA_p1_neg_58609</method><sample></sample><comment></comment><operator></operator><instrument>solariX</instrument><instrument_serial_number>000000.00000</instrument_serial_number><manufacturer>Bruker</manufacturer></info>
<DataAnalysis version="DataAnalysis 5.0.203" DataAnalysisResults="">
<DataAnalysis_processing_parameters><find_compounds_chromatogram detect_version="2" detect_areamode="1" detect_areathresholdabs="0.00000000" detect_areathresholdrel="10.00000000" detect_intensitymode="1" detect_intensitythresholdabs="0.00000000" detect_intensitythresholdrel="10.00000000" detect_sensitivity="0.20000000" add_uv_or_ms_spectra="0" spectrum_load_mode="2" background_subtraction_mode="0" MS_peaksensmode2="1" MS_pc12="0.40000000" MS_pc22="4.00000000" MS_peaksens12="99.00000000" MS_peaksens22="99.00000000" MS_areamode2="2" MS_areathresholdabs2="1000.00000000" MS_areathresholdrel2="10.00000000" MS_intensitymode2="0" MS_intensitythresholdabs2="1000.00000000" MS_intensitythresholdrel2="10.00000000" MS_basesmoothmode2="1" MS_basesmoothpts2="8" MS_basesmoothmin2="12.00000000" MS_basesmoothforce2="0.10000000" MS_startendslope2="10.00000000" MS_valleyfilterused2="1" MS_valleyfilter2="10.00000000" MS_noisecorr2="0" UV_peaksensmode2="1" UV_pc12="0.40000000" UV_pc22="4.00000000" UV_peaksens12="99.90000000" UV_peaksens22="100.00000000" UV_areamode2="0" UV_areathresholdabs2="5.00000000" UV_areathresholdrel2="1.00000000" UV_intensitymode2="1" UV_intensitythresholdabs2="1.00000000" UV_intensitythresholdrel2="0.01000000" UV_basesmoothmode2="1" UV_basesmoothpts2="8" UV_basesmoothmin2="12.00000000" UV_basesmoothforce2="1.00000000" UV_startendslope2="10.00000000" UV_valleyfilterused2="1" UV_valleyfilter2="10.00000000" UV_noisecorr2="0" detect_delcmpdsinrng="1" />
<find_compounds_mobilogram detect_areamode="1" detect_areathresholdabs="1000.00000000" detect_areathresholdrel="5.00000000" detect_intensitymode="0" detect_intensitythresholdabs="100.00000000" detect_intensitythresholdrel="5.00000000" detect_sensitivity="99.00000000" detect_resolution="250.00000000" spectrum_load_mode="2" detect_delcmpdsinrng="1" />
<auto_ms_n use_retention_time_window="1" retention_time_window="0.75000000" rt_unit="min" minimum_intensity_positive="10000.00000000" minimum_intensity_negative="1000.00000000" apply_max_number_compounds="1" max_number_compounds="300" spectrum_load_mode="2" background_type="0" create_auto_ms_n_traces="0" create_detailed_traces="0" merge_positive_negative_compounds="0" detect_delcmpdsinrng="1" detect_keep_cmpds_detectedneutralloss="0" add_uv_spectra="0" advanced_precursor_determination="0" determine_alternate_precursor="0" />
<dissect_params dissect_addsmoothing="0" dissect_allow_wider_peaks="0" dissect_resolving_power="1.00000000" dissect_set_expected_width="0" dissect_expected_width="3" dissect_deletepeaksinrange="1" dissect_fullrange="1" dissect_cutoff="0.05000000" dissect_sensitivity="10.00000000" dissect_maxoverlap="5" dissect_smoothwidth="1" spectrum_load_mode="0" add_uv_spectra="1" />
<find_all_compounds min_time_points="10" min_correlation="0.70000000" background_type="0" load_spec_type="3" additional_smoothing="0" proteomics="0" chrom_sn_threshold="5.00000000" chrom_smoothingwidth="1" detect_delcmpdsinrng="1" add_MSMS_spectra="1" adducts_positive_mode="" adducts_negative_mode="" />
<ms_peak_finder ms_peak_finder_type="FTMS" ms_manually_use_peak_finder="1" ms_peak_finder_filter_exclusion_masses="0" ><ms_peak_finder_apex minimum_intensity="100.00000000" peak_width="0.00200000" peak_width_msms="0.00200000" relative_threshold_base_peak="0.05000000" signal_to_noise="1.00000000" />
<ms_peak_finder_centroid peak_width="0.00200000" peak_width_msms="0.00200000" signal_to_noise="1.00000000" relative_threshold_base_peak="0.05000000" minimum_intensity="100.00000000" centroid_percentage="80.00000000" />
<ms_peak_finder_snap minimum_intensity="0.00000000" relative_threshold_base_peak="0.01000000" signal_to_noise="2.00000000" maximum_charge="20" quality_factor_threshold="0.90000000" number_of_patterns="500000" building_block_1="C 4.9384 N 1.3577 O 1.4773 S 0.0417 H 7.7583" building_block_2="" use_snap_2="1" add_detailed_results="0" />
<ms_peak_finder_snap minimum_intensity="100.00000000" peak_width="1.00000000" use_datapoints="1" sum_width="1" relative_threshold_base_peak="0.05000000" signal_to_noise="1.00000000" baseline_type="1" baseline_flatness="1.00000000" same_sumwidth_as_acquisition="0" use_resolution="0" res="10000" instrument_sum_width="5" use_sum_of_intensities="0" />
<ms_peak_finder_ftms signal_to_noise="7.00000000" relative_threshold_base_peak="0.01000000" minimum_intensity="100.00000000" centroid_percentage="80.00000000" use_centroid="0" />
<ms_peak_finder_line_spectra apply_line_spectra_threshold="0" line_spectra_threshold="10.00000000" />
</ms_peak_finder>
<deconvolution clear_prev_results="1" create_neutral_spectrum="0" incl_shifted_spectra="0" ret_residuals="0" incl_comp_details="0" show_comp_details="0" substance_class="1" extend_evelope="0" extend_before="1.00000000" extend_after="1.00000000" auto_apply="1" ><deconvolution_detailed_full perf_deconv="1" rel_isotop_deconv="0" resolve_isotop="1" exclude_reporter_ions="0" reporter_ions="0" abund_cutoff="2.50000000" envelope_cutoff="75.00000000" high_mass="4000.00000000" low_mass="250.00000000" mw_agreement="0.00000000" maximum_charge="4" max_charge_isotop="0" min_charge="4" min_peaks="3" precursor_deconv="0" max_components="10" adduct_ion_name_neg="-H" adduct_ion_mass_neg="-1.00782504" adduct_ion_name_pos="+H" adduct_ion_mass_pos="1.00727600" apply_min_max_mass_boundaries="0" />
<deconvolution_detailed_max_res perf_deconv="1" rel_isotop_deconv="0" resolve_isotop="1" exclude_reporter_ions="0" reporter_ions="0" abund_cutoff="2.00000000" envelope_cutoff="75.00000000" high_mass="4000.00000000" low_mass="250.00000000" mw_agreement="5.00000000" maximum_charge="3" max_charge_isotop="0" min_charge="3" min_peaks="3" precursor_deconv="0" max_components="10" adduct_ion_name_neg="-H" adduct_ion_mass_neg="-1.00782504" adduct_ion_name_pos="+H" adduct_ion_mass_pos="1.00727600" apply_min_max_mass_boundaries="0" />
<deconvolution_detailed_ms_n perf_deconv="1" rel_isotop_deconv="0" resolve_isotop="1" exclude_reporter_ions="0" reporter_ions="0" abund_cutoff="1.00000000" envelope_cutoff="75.00000000" high_mass="3000.00000000" low_mass="100.00000000" mw_agreement="5.00000000" maximum_charge="3" max_charge_isotop="0" min_charge="3" min_peaks="3" precursor_deconv="0" max_components="10" adduct_ion_name_neg="-H" adduct_ion_mass_neg="-1.00782504" adduct_ion_name_pos="+H" adduct_ion_mass_pos="1.00727600" apply_min_max_mass_boundaries="0" />
<deconvolution_detailed_protein perf_deconv="1" rel_isotop_deconv="1" resolve_isotop="1" exclude_reporter_ions="0" reporter_ions="0" abund_cutoff="2.50000000" envelope_cutoff="75.00000000" high_mass="100000.00000000" low_mass="1000.00000000" mw_agreement="0.00000000" maximum_charge="75" max_charge_isotop="0" min_charge="75" min_peaks="3" precursor_deconv="0" max_components="20" adduct_ion_name_neg="-H" adduct_ion_mass_neg="-1.00782504" adduct_ion_name_pos="+H" adduct_ion_mass_pos="1.00727600" apply_min_max_mass_boundaries="1" />
<max_entropy_deconvolution adduct_ion_name_pos="+H" adduct_ion_mass_pos="1.00727600" adduct_ion_name_neg="-H" adduct_ion_mass_neg="-1.00782504" low_mass="1000.00000000" high_mass="100000.00000000" spacint_out="0.00000000" resolving_power="1000.00000000" peak_width="0.00200000" width="0" maxentx="0" res="0" />
</deconvolution><mascot_export globalchargelimit_apply="1" globalchargelimit="1+, 2+ and 3+" prefer_fullscan_deconvolution_results="1" deconvolution_export_type="1" msmssignals="100" threshold="100.00000000" mssignals_deconv="2" mssignals_non_deconv="0" normalize_msms="0" single_charged="0" />
<process_parameters_chrom baseline_flatness="0.80000000"	baseline_addchild="1"	baseline_disableoriginal="1" baseline_usesamecolor="1" smoothing_algorithm="1" smoothing_width="0.20000000" smoothing_cycles="1" smoothing_addchild="1" smoothing_disableoriginal="1"	smoothing_usesamecolor="1" />
<process_parameters_mobil baseline_flatness="0.80000000"	baseline_addchild="1"	baseline_disableoriginal="1" baseline_usesamecolor="1" smoothing_algorithm="1" smoothing_width="0.10000000" smoothing_cycles="1" smoothing_addchild="1" smoothing_disableoriginal="1"	smoothing_usesamecolor="1" />
<process_parameters_ms baseline_flatness="0.80000000"	baseline_addchild="1"	baseline_disableoriginal="1" baseline_usesamecolor="1" smoothing_algorithm="1" smoothing_width="0.20000000" smoothing_cycles="1" smoothing_addchild="1" smoothing_disableoriginal="1"	smoothing_usesamecolor="1" />
<display_params mass_precision="-1" time_precision="2" structure_size="30" chrom_peak_label="Index" />
<calibration_params calibration_range="0.00500000" calibration_listname="neg_pip_McKeeFA_DSmith_verified" calibration_listgroupname="ESI" calibration_fit_mode="0" calibration_intensitythreshold="1000000.00000000" />
<calibration_lockmass_params calibration_range="0.50000000" calibration_listname="" calibration_listgroupname="" calibration_intensitythreshold="0.00000000" calibration_lockmassmode="0" />
<mobility_calibration_params calibration_range="0.10000000" calibration_listname="&lt;not set&gt;" calibration_listgroupname="ESI" calibration_intensitythreshold="0.00000000" />
<library_search_params del_prev_res="1" ><library_search_basic_params accept_score="50" allowmasses_above="0" allowmasses_below="0" desired_score="900" increasedepth="0" maxnr_spectra="10" cross_match="0" sort_by="1" include_precursor_spectra="1" exclude_precursor_signals="0" skip_low_frgamnet_spectra="1" min_effective_score="500" minmatch_score="250" min_score="400" />
<library_search_advanced_params add_int_range="5.00000000" extended="1" locnorm="0" root="0" hwfstp="50" hwscdp="7" intrangefac="1.89999998" locnormeqfac="1.00000000" locnormfac="2.00000000" locnormwin="25" masdisint="20" minsrcint="100" minspepresrc="15" threshfstp="40" maskadducts="0" maskprecursor="0" />
<library_search_libraries_params add_unid="0" parallel="0" libraries="" librariey_unidentified="" />
<library_search_match_params chrgdeconv="0" collenerg="0" fragampl="1" instrtp="2" ionmeth="3" isolwidth="0" msmsstg="2" ms_vs_msms="4" pkwidth="0" polarity="4" psd="0" lastprecion="0" precions="0" prodion="0" rgtgaspress="0" rgtion="0" refl="0" collgas="0" collgaspress="0" trapdrv="1" />
<library_search_add_params add_confirm_mode="0" />
<library_search_rt_params accepted_deviation="1.00000000" apply_rt_match="0" match_columnname="1" max_deviation="5.00000000" />
</library_search_params><masslist_layout layout_columntypes="2 12 3 6 " layout_columnwidth="66 20 63 57 " />
<cmpdlist_layout layout_columntypes="14 20 31 1 40 26 " layout_columnwidth="20 53 134 65 46 50 " />
<molecular_formula_layout layout_columntypes="24 1 2 40 3 5 6 18 7 9 8 " layout_columnwidth="-1 -1 -1 -1 -1 -1 -1 -1 -1 -1 -1 " />
<general_unknown_layout layout_columntypes="6 0 5 3 4 2 12 14 10 11 " layout_columnwidth="-1 -1 -1 -1 -1 -1 -1 -1 -1 -1 " />
<target_screening_layout layout_columntypes="15 14 6 5 43 11 1 2 17 7 8 9 10 4 3 39 40 41 42 16 18 19 25 20 21 22 23 24 31 26 27 28 29 30 37 32 33 34 35 36 " layout_columnwidth="-1 -1 -1 -1 -1 -1 -1 -1 -1 -1 -1 -1 -1 -1 -1 -1 -1 -1 -1 -1 -1 -1 -1 -1 -1 -1 -1 -1 -1 -1 -1 -1 -1 -1 -1 -1 -1 -1 -1 -1 " />
<exclusion_masses></exclusion_masses>
<xml_export_parameters export_detailed_information="0" export_peptide_database_query_information="1" export_full_peptide_database_query_information="1" protein_analysis_export_mgf="1" protein_analysis_export_xml="1" />
<smf1D_params max_nr_formulae="50" z="1" rdb_min="0.00000000" rdb_max="80.00000000" tolerance_ppm="5.00000000" tolerance_abs="1.00000000" tolerance_ppm_MSn="5.00000000" tolerance_abs_MSn="2.00000000" use_rel_tolerance="0" use_rel_tolerance_MSn="0" lower_bound_formula="" upper_bound_formula="" electron_configuration="2" electron_configuration_MSn="0" sigma_limit="0.02000000" sigma_limit_MSn="0.05000000" HC_Ratio_min="0.00000000" HC_Ratio_max="3.00000000" filtering="1" patternsearch="0" filter_by_elementratio="1" estimate_carbon_count="1" relative_threshold_base_peak="1.00000000" delete_previous_results="1" filter_criteriy="0" adducts_positive_mode="M+H  M+NH4  M+Na  M+K " adducts_negative_mode="M-H  M+Na-H2  M+K-H2  M+Cl " collect_adducts="0" />
<smf3D_params tolerance_neutralloss="5.00000000" intensitythresholdabs2="0.00000000" intensity_threshold_abs_msms="0.00000000" auto_filter="0" nr_explained_peaks="5" highlight_unexplained_peaks="0" />
<uv_parameters rt_offset="0.00000000" />
<target_screening delta_rt="1.50000000" threshold_sigma="0.05000000" detection_tolerance="0.00500000" identification_tolerance="10.00000000" detection_tolerance_ppm="5.00000000" identification_tolerance_ppm="5.00000000" use_tolerance_ppm="0" compound_database="C:\BDALSystemData\BuildingBlocks\TargetScreeningDataBase.csv" use_sampleinfo_xml="0" rt_range_start="0.00000000" rt_range_end="0.00000000" additional_smoothing="0" create_chromatogram_time_slices="1" rt_window_halfwidth="45.00000000" enable_BPC="1" evaluate_qualifier_ions="1" qualifier_ion_intensity_threshold="0.00000000" group_id=": " lc_method_id=":" ms_method_id=":" matrix_id=":" useDB="0" sortanalytes="4" />
<automatic_calibration use_calibration_segment="0" automatic_calibration="0.00000000/0.00000000" automatic_calibration_use_spectrum_type="0" automatic_calibration_retain_data="0" automatic_calibration_perform_lockmass="0" />
<target_screening_scoring threshold1_qualityfactor="0.02000000" threshold2_qualityfactor="0.05000000" threshold1_massaccuracy="3.00000000" threshold2_massaccuracy="10.00000000" threshold1_retentiontime="20.00000000" threshold2_retentiontime="40.00000000" use_tolerance_ppm="0" />
</DataAnalysis_processing_parameters>
<ms_spectrum info="-MS" msmsinfo="All MS" polarity="-" scanmode="fullscan" seq_nr_start="1"  rt="4.85033333" rt_unit="min">
<ms_peaks><pk mz="148.031740" i="10106191.0" sn="111.59" a="1502.59" fwhm="0.000148" res="997197.8" algo="FTMS"/>
<pk mz="148.032943" i="26212480.0" sn="293.44" a="3517.24" fwhm="0.000132" res="1119652.5" algo="FTMS"/>
<pk mz="148.033210" i="74489616.0" sn="838.52" a="12910.22" fwhm="0.000162" res="911304.2" algo="FTMS"/>
<pk mz="148.034520" i="1093569.1" sn="9.83" a="118.95" fwhm="0.000138" res="1069618.7" algo="FTMS"/>
<pk mz="149.024094" i="1766306.8" sn="17.43" a="217.99" fwhm="0.000177" res="844166.5" algo="FTMS"/>
<pk mz="149.024365" i="2255907.3" sn="22.96" a="257.38" fwhm="0.000127" res="1169972.2" algo="FTMS"/>
<pk mz="149.036284" i="2226851.5" sn="22.63" a="323.08" fwhm="0.000157" res="948708.8" algo="FTMS"/>
<pk mz="149.036560" i="3886911.3" sn="41.37" a="543.01" fwhm="0.000142" res="1046797.6" algo="FTMS"/>
<pk mz="150.037451" i="1624276.4" sn="15.83" a="132.28" fwhm="0.000107" res="1405827.2" algo="FTMS"/>
<pk mz="155.071330" i="1132473.6" sn="10.28" a="138.26" fwhm="0.000179" res="865452.6" algo="FTMS"/>
<pk mz="155.584326" i="1390970.6" sn="13.19" a="178.51" fwhm="0.000148" res="1052875.6" algo="FTMS"/>
<pk mz="156.038291" i="1668449.6" sn="16.33" a="180.69" fwhm="0.000127" res="1228387.5" algo="FTMS"/>
<pk mz="157.041654" i="1422323.5" sn="13.55" a="195.14" fwhm="0.000159" res="986374.2" algo="FTMS"/>
<pk mz="159.020616" i="2784140.8" sn="28.93" a="361.81" fwhm="0.000142" res="1116131.9" algo="FTMS"/>
<pk mz="159.020903" i="5197380.5" sn="56.17" a="838.57" fwhm="0.000164" res="970889.4" algo="FTMS"/>
<pk mz="159.145562" i="926938.6" sn="7.96" a="128.80" fwhm="0.000197" res="806595.4" algo="FTMS"/>
<pk mz="159.542878" i="1659867.3" sn="16.23" a="230.59" fwhm="0.000163" res="981554.5" algo="FTMS"/>
<pk mz="159.544400" i="997543.2" sn="8.75" a="89.66" fwhm="0.000138" res="1159039.4" algo="FTMS"/>
<pk mz="160.841696" i="3343634.8" sn="35.24" a="483.20" fwhm="0.000150" res="1075360.5" algo="FTMS"/>
<pk mz="160.841994" i="6164307.0" sn="67.09" a="976.30" fwhm="0.000157" res="1024124.8" algo="FTMS"/>
<pk mz="160.875094" i="855459.1" sn="7.15" a="109.29" fwhm="0.000178" res="902691.2" algo="FTMS"/>
<pk mz="161.045489" i="1768320.8" sn="17.46" a="229.97" fwhm="0.000148" res="1086588.1" algo="FTMS"/>
<pk mz="161.081863" i="954899.0" sn="8.27" a="84.01" fwhm="0.000142" res="1133892.2" algo="FTMS"/>
<pk mz="162.048542" i="2784427.0" sn="28.93" a="340.59" fwhm="0.000125" res="1295555.4" algo="FTMS"/>
<pk mz="162.048833" i="10505387.0" sn="116.11" a="1721.79" fwhm="0.000158" res="1024294.7" algo="FTMS"/>
<pk mz="162.645673" i="843455.1" sn="7.02" a="91.35" fwhm="0.000161" res="1012994.3" algo="FTMS"/>
<pk mz="162.838737" i="2934396.0" sn="30.62" a="458.48" fwhm="0.000165" res="986037.0" algo="FTMS"/>
<pk mz="162.839053" i="6615532.0" sn="72.19" a="1093.50" fwhm="0.000165" res="989635.3" algo="FTMS"/>
<pk mz="163.040019" i="1000484.8" sn="8.79" a="87.97" fwhm="0.000122" res="1333419.4" algo="FTMS"/>
<pk mz="164.218595" i="941245.9" sn="8.12" a="105.10" fwhm="0.000158" res="1036784.7" algo="FTMS"/>
<pk mz="164.287454" i="870832.3" sn="7.33" a="98.29" fwhm="0.000160" res="1026113.1" algo="FTMS"/>
<pk mz="164.411315" i="846093.4" sn="7.05" a="110.08" fwhm="0.000184" res="891786.9" algo="FTMS"/>
<pk mz="164.748158" i="941390.6" sn="8.12" a="114.90" fwhm="0.000175" res="939026.7" algo="FTMS"/>
<pk mz="164.835788" i="889380.9" sn="7.54" a="74.01" fwhm="0.000122" res="1347891.5" algo="FTMS"/>
<pk mz="164.836103" i="2040765.0" sn="20.54" a="306.70" fwhm="0.000168" res="979647.6" algo="FTMS"/>
<pk mz="164.922320" i="869119.4" sn="7.31" a="111.22" fwhm="0.000176" res="939659.5" algo="FTMS"/>
<pk mz="165.019272" i="913025.9" sn="7.80" a="111.27" fwhm="0.000170" res="969809.1" algo="FTMS"/>
<pk mz="165.072915" i="842961.1" sn="7.01" a="92.79" fwhm="0.000171" res="965801.7" algo="FTMS"/>
<pk mz="165.329502" i="858597.5" sn="7.19" a="106.60" fwhm="0.000182" res="908974.1" algo="FTMS"/>
<pk mz="165.801616" i="842280.9" sn="7.00" a="167.37" fwhm="0.000296" res="560957.9" algo="FTMS"/>
<pk mz="166.112602" i="950419.4" sn="8.23" a="118.70" fwhm="0.000176" res="941660.7" algo="FTMS"/>
<pk mz="166.365706" i="853069.0" sn="7.13" a="113.18" fwhm="0.000193" res="860638.8" algo="FTMS"/>
<pk mz="167.037542" i="870417.9" sn="7.32" a="88.52" fwhm="0.000145" res="1154505.2" algo="FTMS"/>
<pk mz="167.220671" i="862613.8" sn="7.23" a="148.85" fwhm="0.000242" res="691308.2" algo="FTMS"/>
<pk mz="167.452856" i="847682.9" sn="7.07" a="103.83" fwhm="0.000199" res="841951.1" algo="FTMS"/>
<pk mz="167.479686" i="898579.3" sn="7.64" a="131.09" fwhm="0.000197" res="849486.5" algo="FTMS"/>
<pk mz="167.677345" i="911494.5" sn="7.79" a="109.61" fwhm="0.000167" res="1005283.1" algo="FTMS"/>
<pk mz="167.946545" i="910263.8" sn="7.77" a="113.08" fwhm="0.000182" res="924155.3" algo="FTMS"/>
<pk mz="168.054155" i="899678.3" sn="7.65" a="125.92" fwhm="0.000189" res="888617.3" algo="FTMS"/>
<pk mz="168.541722" i="858747.5" sn="7.19" a="118.37" fwhm="0.000189" res="892563.1" algo="FTMS"/>
<pk mz="168.610258" i="910389.6" sn="7.77" a="151.76" fwhm="0.000225" res="749820.5" algo="FTMS"/>
<pk mz="168.835855" i="895505.3" sn="7.60" a="101.63" fwhm="0.000163" res="1034135.1" algo="FTMS"/>
<pk mz="168.836215" i="1581849.3" sn="15.35" a="258.33" fwhm="0.000193" res="876766.8" algo="FTMS"/>
<pk mz="168.846431" i="860959.6" sn="7.21" a="235.59" fwhm="0.000381" res="443309.0" algo="FTMS"/>
<pk mz="168.955595" i="959077.6" sn="8.32" a="135.67" fwhm="0.000206" res="818568.7" algo="FTMS"/>
<pk mz="169.109988" i="882371.6" sn="7.46" a="101.57" fwhm="0.000183" res="921960.9" algo="FTMS"/>
<pk mz="169.221707" i="864194.2" sn="7.25" a="123.28" fwhm="0.000227" res="745822.5" algo="FTMS"/>
<pk mz="169.299221" i="853795.4" sn="7.13" a="116.14" fwhm="0.000194" res="873512.6" algo="FTMS"/>
<pk mz="169.310108" i="864519.9" sn="7.25" a="103.30" fwhm="0.000174" res="974480.1" algo="FTMS"/>
<pk mz="169.484557" i="857687.8" sn="7.18" a="101.10" fwhm="0.000189" res="899120.9" algo="FTMS"/>
<pk mz="169.755924" i="880376.9" sn="7.43" a="144.13" fwhm="0.000283" res="599500.5" algo="FTMS"/>
<pk mz="169.790739" i="848522.7" sn="7.07" a="129.64" fwhm="0.000217" res="781409.2" algo="FTMS"/>
<pk mz="170.053615" i="2844968.8" sn="29.61" a="466.46" fwhm="0.000170" res="1002100.8" algo="FTMS"/>
<pk mz="170.053956" i="5714121.0" sn="62.01" a="947.94" fwhm="0.000169" res="1008046.8" algo="FTMS"/>
<pk mz="170.066121" i="871825.5" sn="7.34" a="132.45" fwhm="0.000202" res="840855.0" algo="FTMS"/>
<pk mz="170.326107" i="899200.8" sn="7.65" a="117.65" fwhm="0.000178" res="955148.7" algo="FTMS"/>
<pk mz="170.833254" i="1417354.0" sn="13.50" a="210.27" fwhm="0.000206" res="828814.1" algo="FTMS"/>
<pk mz="170.903958" i="861070.9" sn="7.21" a="140.36" fwhm="0.000216" res="792820.4" algo="FTMS"/>
<pk mz="171.065885" i="848054.8" sn="7.07" a="140.29" fwhm="0.000286" res="597501.0" algo="FTMS"/>
<pk mz="171.708958" i="945798.8" sn="8.17" a="141.71" fwhm="0.000219" res="782506.2" algo="FTMS"/>
<pk mz="171.714180" i="873819.2" sn="7.36" a="137.59" fwhm="0.000201" res="856195.3" algo="FTMS"/>
<pk mz="171.913599" i="845908.9" sn="7.04" a="163.89" fwhm="0.000260" res="660466.8" algo="FTMS"/>
<pk mz="172.033185" i="1202172.0" sn="11.06" a="139.52" fwhm="0.000154" res="1117947.3" algo="FTMS"/>
<pk mz="172.061454" i="989662.7" sn="8.67" a="116.06" fwhm="0.000174" res="991217.0" algo="FTMS"/>
<pk mz="172.180681" i="914802.0" sn="7.82" a="139.00" fwhm="0.000200" res="859688.4" algo="FTMS"/>
<pk mz="172.294199" i="860789.1" sn="7.21" a="124.40" fwhm="0.000202" res="854227.9" algo="FTMS"/>
<pk mz="172.331738" i="896460.9" sn="7.61" a="156.33" fwhm="0.000251" res="686520.0" algo="FTMS"/>
<pk mz="172.384775" i="847878.2" sn="7.06" a="118.46" fwhm="0.000221" res="781779.7" algo="FTMS"/>
<pk mz="172.419958" i="847381.8" sn="7.06" a="139.73" fwhm="0.000230" res="749973.2" algo="FTMS"/>
<pk mz="172.830158" i="933253.1" sn="8.03" a="114.54" fwhm="0.000199" res="866572.8" algo="FTMS"/>
<pk mz="172.857693" i="877696.2" sn="7.40" a="168.06" fwhm="0.000274" res="631350.1" algo="FTMS"/>
<pk mz="173.036226" i="3336932.3" sn="35.17" a="645.41" fwhm="0.000249" res="695306.8" algo="FTMS"/>
<pk mz="173.036563" i="14450628.0" sn="160.65" a="2850.67" fwhm="0.000192" res="903091.9" algo="FTMS"/>
<pk mz="173.045509" i="1131845.4" sn="10.27" a="205.25" fwhm="0.000214" res="809420.3" algo="FTMS"/>
<pk mz="174.039892" i="1030802.4" sn="9.13" a="133.96" fwhm="0.000180" res="967663.1" algo="FTMS"/>
<pk mz="174.048854" i="1617683.8" sn="15.75" a="230.04" fwhm="0.000169" res="1031439.2" algo="FTMS"/>
<pk mz="174.630333" i="889375.4" sn="7.52" a="151.94" fwhm="0.000232" res="753068.9" algo="FTMS"/>
<pk mz="175.052210" i="2019529.1" sn="20.25" a="348.67" fwhm="0.000182" res="961770.6" algo="FTMS"/>
<pk mz="175.060802" i="2536858.5" sn="26.08" a="346.09" fwhm="0.000152" res="1155258.9" algo="FTMS"/>
<pk mz="175.061143" i="11569883.0" sn="127.88" a="2342.45" fwhm="0.000195" res="897303.6" algo="FTMS"/>
<pk mz="175.064328" i="847315.1" sn="7.04" a="108.21" fwhm="0.000211" res="830974.9" algo="FTMS"/>
<pk mz="175.097180" i="1240512.4" sn="11.47" a="168.30" fwhm="0.000160" res="1094919.4" algo="FTMS"/>
<pk mz="175.097544" i="4652704.5" sn="49.93" a="801.20" fwhm="0.000178" res="983845.1" algo="FTMS"/>
<pk mz="175.258765" i="901946.9" sn="7.66" a="135.31" fwhm="0.000217" res="808087.8" algo="FTMS"/>
<pk mz="175.794814" i="853559.5" sn="7.11" a="98.31" fwhm="0.000174" res="1012836.8" algo="FTMS"/>
<pk mz="176.064156" i="4222024.5" sn="44.92" a="650.60" fwhm="0.000165" res="1068576.7" algo="FTMS"/>
<pk mz="176.064502" i="13503753.0" sn="149.16" a="2759.90" fwhm="0.000192" res="917806.4" algo="FTMS"/>
<pk mz="176.825700" i="883573.8" sn="7.42" a="105.27" fwhm="0.000172" res="1027945.9" algo="FTMS"/>
<pk mz="176.826017" i="1090405.9" sn="9.74" a="163.71" fwhm="0.000197" res="895867.5" algo="FTMS"/>
<pk mz="177.367200" i="911308.6" sn="7.73" a="155.98" fwhm="0.000241" res="736522.5" algo="FTMS"/>
<pk mz="177.378458" i="874611.0" sn="7.32" a="129.99" fwhm="0.000206" res="862779.6" algo="FTMS"/>
<pk mz="177.614301" i="870103.3" sn="7.27" a="115.08" fwhm="0.000192" res="927222.8" algo="FTMS"/>
<pk mz="177.663836" i="912274.4" sn="7.74" a="145.54" fwhm="0.000211" res="841669.6" algo="FTMS"/>
<pk mz="178.043778" i="5484202.0" sn="58.88" a="1110.44" fwhm="0.000205" res="866805.5" algo="FTMS"/>
<pk mz="178.631416" i="914615.9" sn="7.74" a="142.92" fwhm="0.000226" res="791823.8" algo="FTMS"/>
<pk mz="179.034981" i="1477230.1" sn="14.03" a="287.80" fwhm="0.000208" res="858930.9" algo="FTMS"/>
<pk mz="179.180010" i="875323.7" sn="7.30" a="135.44" fwhm="0.000280" res="638863.7" algo="FTMS"/>
<pk mz="179.206166" i="883306.6" sn="7.39" a="114.32" fwhm="0.000182" res="987321.8" algo="FTMS"/>
<pk mz="179.440676" i="875744.6" sn="7.30" a="117.83" fwhm="0.000210" res="853906.3" algo="FTMS"/>
<pk mz="179.584231" i="885599.2" sn="7.38" a="117.54" fwhm="0.000190" res="946814.1" algo="FTMS"/>
<pk mz="179.870569" i="898085.6" sn="7.52" a="138.04" fwhm="0.000263" res="684820.3" algo="FTMS"/>
<pk mz="180.110957" i="888360.8" sn="7.41" a="150.59" fwhm="0.000239" res="755126.4" algo="FTMS"/>
<pk mz="180.892228" i="882980.0" sn="7.35" a="125.14" fwhm="0.000212" res="853651.0" algo="FTMS"/>
<pk mz="181.013841" i="1427656.5" sn="13.42" a="195.04" fwhm="0.000161" res="1122980.3" algo="FTMS"/>
<pk mz="181.014221" i="3636872.8" sn="38.06" a="703.40" fwhm="0.000207" res="874429.3" algo="FTMS"/>
<pk mz="181.050585" i="1662467.6" sn="16.04" a="321.71" fwhm="0.000224" res="807177.8" algo="FTMS"/>
<pk mz="181.054375" i="855916.8" sn="7.05" a="129.39" fwhm="0.000232" res="780825.9" algo="FTMS"/>
<pk mz="181.305935" i="907297.7" sn="7.62" a="206.53" fwhm="0.000315" res="576072.5" algo="FTMS"/>
<pk mz="181.335164" i="905886.7" sn="7.60" a="201.38" fwhm="0.000375" res="483673.6" algo="FTMS"/>
<pk mz="181.543826" i="931979.6" sn="7.87" a="231.42" fwhm="0.000391" res="464761.1" algo="FTMS"/>
<pk mz="181.980405" i="860566.4" sn="7.07" a="152.34" fwhm="0.000298" res="610304.5" algo="FTMS"/>
<pk mz="182.009504" i="1277247.9" sn="11.70" a="213.82" fwhm="0.000210" res="866812.9" algo="FTMS"/>
<pk mz="182.210543" i="859913.3" sn="7.06" a="165.26" fwhm="0.000247" res="737651.3" algo="FTMS"/>
<pk mz="182.244493" i="863292.4" sn="7.10" a="149.84" fwhm="0.000287" res="635666.2" algo="FTMS"/>
<pk mz="182.545580" i="1232960.0" sn="11.21" a="185.78" fwhm="0.000186" res="980272.0" algo="FTMS"/>
<pk mz="183.029003" i="859156.0" sn="7.05" a="128.78" fwhm="0.000198" res="925065.9" algo="FTMS"/>
<pk mz="183.029891" i="993364.3" sn="8.54" a="109.63" fwhm="0.000181" res="1013155.7" algo="FTMS"/>
<pk mz="183.374037" i="964699.9" sn="8.19" a="156.20" fwhm="0.000216" res="849867.6" algo="FTMS"/>
<pk mz="184.033199" i="1160375.4" sn="10.36" a="160.01" fwhm="0.000173" res="1065045.7" algo="FTMS"/>
<pk mz="184.225525" i="875197.8" sn="7.20" a="169.06" fwhm="0.000265" res="694541.2" algo="FTMS"/>
<pk mz="185.036175" i="14477614.0" sn="157.79" a="2843.18" fwhm="0.000194" res="953136.8" algo="FTMS"/>
<pk mz="185.036570" i="87330864.0" z="-1" sn="964.39" a="19787.13" fwhm="0.000219" res="844565.3" algo="FTMS" component_name="Y" deconvoluted_molecular_mass="185.036728" deconvoluted_isotopic_mass="185.036750"/>
<pk mz="185.038625" i="1178766.9" sn="10.56" a="162.15" fwhm="0.000177" res="1048363.6" algo="FTMS"/>
<pk mz="185.045620" i="989385.5" sn="8.46" a="200.56" fwhm="0.000282" res="655329.5" algo="FTMS"/>
<pk mz="185.081893" i="1126239.4" sn="9.97" a="192.84" fwhm="0.000219" res="843339.8" algo="FTMS"/>
<pk mz="185.095251" i="865644.6" sn="7.09" a="135.33" fwhm="0.000286" res="647469.9" algo="FTMS"/>
<pk mz="185.613323" i="1038189.9" sn="8.96" a="188.64" fwhm="0.000231" res="803389.3" algo="FTMS"/>
<pk mz="185.613816" i="954078.1" sn="8.04" a="164.23" fwhm="0.000238" res="779427.9" algo="FTMS"/>
<pk mz="185.775393" i="926525.9" sn="7.73" a="145.12" fwhm="0.000221" res="840346.8" algo="FTMS"/>
<pk mz="186.039933" i="5414071.5" z="-1" sn="57.23" a="1196.98" fwhm="0.000221" res="842005.6" algo="FTMS" component_name="Y" deconvoluted_molecular_mass="185.036728" deconvoluted_isotopic_mass="186.040114"/>
<pk mz="186.048499" i="1120442.9" sn="9.87" a="129.24" fwhm="0.000150" res="1237511.1" algo="FTMS"/>
<pk mz="186.048877" i="6487611.0" sn="69.07" a="1344.38" fwhm="0.000214" res="871071.1" algo="FTMS"/>
<pk mz="186.077140" i="1164598.4" sn="10.36" a="181.35" fwhm="0.000207" res="900031.1" algo="FTMS"/>
<pk mz="186.427698" i="968444.3" sn="8.19" a="186.51" fwhm="0.000291" res="641595.5" algo="FTMS"/>
<pk mz="186.748648" i="909248.1" sn="7.54" a="163.03" fwhm="0.000249" res="748944.8" algo="FTMS"/>
<pk mz="187.014289" i="1521318.6" sn="14.29" a="274.82" fwhm="0.000208" res="898947.9" algo="FTMS"/>
<pk mz="187.024779" i="1719979.0" sn="16.48" a="313.35" fwhm="0.000218" res="856871.2" algo="FTMS"/>
<pk mz="187.040830" i="902929.7" z="-1" sn="7.47" a="155.67" fwhm="0.000226" res="827136.4" algo="FTMS" component_name="Y" deconvoluted_molecular_mass="185.036728" deconvoluted_isotopic_mass="187.041014"/>
<pk mz="187.052231" i="2296790.5" sn="22.84" a="435.02" fwhm="0.000212" res="881349.7" algo="FTMS"/>
<pk mz="187.061168" i="1399882.3" sn="12.95" a="296.81" fwhm="0.000243" res="768380.3" algo="FTMS"/>
<pk mz="187.948974" i="870404.9" sn="7.08" a="135.11" fwhm="0.000245" res="766315.2" algo="FTMS"/>
<pk mz="188.035264" i="1064378.4" sn="9.21" a="142.47" fwhm="0.000182" res="1035829.4" algo="FTMS"/>
<pk mz="188.056429" i="1480835.6" sn="13.78" a="287.32" fwhm="0.000222" res="845202.3" algo="FTMS"/>
<pk mz="188.854620" i="875236.4" sn="7.12" a="122.70" fwhm="0.000226" res="836774.9" algo="FTMS"/>
<pk mz="189.031508" i="1624756.0" sn="15.36" a="320.35" fwhm="0.000223" res="849045.5" algo="FTMS"/>
<pk mz="189.067886" i="1159972.5" sn="10.25" a="160.95" fwhm="0.000199" res="951218.4" algo="FTMS"/>
<pk mz="189.076815" i="8963272.0" sn="95.99" a="1972.86" fwhm="0.000225" res="841729.8" algo="FTMS"/>
<pk mz="189.180050" i="922023.3" sn="7.64" a="134.20" fwhm="0.000224" res="844676.6" algo="FTMS"/>
<pk mz="190.043781" i="1781956.8" sn="17.01" a="368.09" fwhm="0.000226" res="840081.3" algo="FTMS"/>
<pk mz="190.056817" i="943770.8" sn="7.84" a="143.22" fwhm="0.000227" res="838969.9" algo="FTMS"/>
<pk mz="190.080168" i="4549781.5" sn="47.31" a="1011.01" fwhm="0.000229" res="828902.5" algo="FTMS"/>
<pk mz="190.543203" i="868575.7" sn="7.01" a="142.20" fwhm="0.000224" res="850332.3" algo="FTMS"/>
<pk mz="191.003415" i="885883.4" sn="7.20" a="138.95" fwhm="0.000253" res="754291.6" algo="FTMS"/>
<pk mz="191.047149" i="9283168.0" sn="99.11" a="2085.27" fwhm="0.000224" res="852127.2" algo="FTMS"/>
<pk mz="191.928184" i="1086541.9" sn="9.36" a="238.72" fwhm="0.000267" res="719458.5" algo="FTMS"/>
<pk mz="191.997520" i="2728496.0" sn="27.26" a="596.46" fwhm="0.000231" res="829799.5" algo="FTMS"/>
<pk mz="192.009177" i="1008445.9" sn="8.50" a="262.03" fwhm="0.000343" res="560053.4" algo="FTMS"/>
<pk mz="192.077655" i="882887.8" sn="7.14" a="195.59" fwhm="0.000289" res="665316.0" algo="FTMS"/>
<pk mz="192.771014" i="873938.6" sn="7.03" a="155.51" fwhm="0.000258" res="747593.3" algo="FTMS"/>
<pk mz="192.949524" i="990716.8" sn="8.31" a="196.99" fwhm="0.000273" res="707275.0" algo="FTMS"/>
<pk mz="193.014190" i="943757.6" sn="7.79" a="106.31" fwhm="0.000186" res="1036068.8" algo="FTMS"/>
<pk mz="193.798620" i="920991.8" sn="7.51" a="194.20" fwhm="0.000290" res="668670.2" algo="FTMS"/>
<pk mz="193.815533" i="1703240.5" sn="16.00" a="301.84" fwhm="0.000207" res="935253.6" algo="FTMS"/>
<pk mz="194.289751" i="884399.4" sn="7.11" a="119.75" fwhm="0.000220" res="884394.5" algo="FTMS"/>
<pk mz="194.534354" i="879399.8" sn="7.05" a="176.40" fwhm="0.000284" res="685811.9" algo="FTMS"/>
<pk mz="195.029877" i="3212102.0" sn="32.38" a="679.65" fwhm="0.000233" res="837764.5" algo="FTMS"/>
<pk mz="195.066240" i="1160409.3" sn="10.10" a="204.54" fwhm="0.000237" res="822070.4" algo="FTMS"/>
<pk mz="195.244285" i="929816.3" sn="7.60" a="181.54" fwhm="0.000268" res="728366.8" algo="FTMS"/>
<pk mz="195.810870" i="31766504.0" sn="342.44" a="7633.25" fwhm="0.000237" res="825015.8" algo="FTMS"/>
<pk mz="195.812593" i="2454889.8" sn="24.06" a="487.49" fwhm="0.000222" res="880203.6" algo="FTMS"/>
<pk mz="196.033216" i="1382273.1" sn="12.46" a="225.85" fwhm="0.000201" res="973826.6" algo="FTMS"/>
<pk mz="196.502040" i="952592.8" sn="7.81" a="166.14" fwhm="0.000236" res="832916.1" algo="FTMS"/>
<pk mz="196.811328" i="923434.6" sn="7.49" a="111.09" fwhm="0.000187" res="1051692.0" algo="FTMS"/>
<pk mz="197.045515" i="2065995.9" sn="19.84" a="401.12" fwhm="0.000211" res="933493.9" algo="FTMS"/>
<pk mz="197.081922" i="1141344.0" sn="9.84" a="211.62" fwhm="0.000225" res="874530.6" algo="FTMS"/>
<pk mz="197.430229" i="991009.3" sn="8.22" a="262.42" fwhm="0.000380" res="518964.2" algo="FTMS"/>
<pk mz="197.807461" i="5807924.0" sn="60.30" a="984.38" fwhm="0.000177" res="1118490.4" algo="FTMS"/>
<pk mz="197.807900" i="39443508.0" sn="424.04" a="10568.48" fwhm="0.000247" res="799374.4" algo="FTMS"/>
<pk mz="197.809639" i="1015861.3" sn="8.48" a="163.83" fwhm="0.000231" res="857349.9" algo="FTMS"/>
<pk mz="198.004387" i="1772578.5" sn="16.66" a="364.11" fwhm="0.000237" res="834836.0" algo="FTMS"/>
<pk mz="198.040737" i="1253783.0" sn="11.05" a="202.78" fwhm="0.000199" res="995310.5" algo="FTMS"/>
<pk mz="198.048867" i="1462779.5" sn="13.31" a="284.74" fwhm="0.000233" res="848765.4" algo="FTMS"/>
<pk mz="198.808372" i="1291913.3" sn="11.41" a="226.20" fwhm="0.000231" res="858907.9" algo="FTMS"/>
<pk mz="199.024696" i="1029540.5" sn="8.59" a="183.77" fwhm="0.000249" res="800368.8" algo="FTMS"/>
<pk mz="199.051805" i="11450612.0" sn="120.81" a="2148.05" fwhm="0.000190" res="1045742.5" algo="FTMS"/>
<pk mz="199.052228" i="60396276.0" z="-1" sn="647.90" a="15483.60" fwhm="0.000247" res="805130.7" algo="FTMS" component_name="e" deconvoluted_molecular_mass="199.052434" deconvoluted_isotopic_mass="199.052434"/>
<pk mz="199.054565" i="928645.6" sn="7.50" a="183.87" fwhm="0.000274" res="727125.3" algo="FTMS"/>
<pk mz="199.061167" i="1772601.4" sn="16.59" a="332.53" fwhm="0.000217" res="916328.6" algo="FTMS"/>
<pk mz="199.097572" i="1287310.1" sn="11.36" a="222.16" fwhm="0.000220" res="904745.6" algo="FTMS"/>
<pk mz="199.342542" i="935514.4" sn="7.57" a="227.18" fwhm="0.000342" res="583333.7" algo="FTMS"/>
<pk mz="199.804512" i="3368612.3" sn="33.77" a="579.63" fwhm="0.000181" res="1105819.1" algo="FTMS"/>
<pk mz="199.804964" i="19323044.0" sn="205.58" a="4940.79" fwhm="0.000247" res="810065.4" algo="FTMS"/>
<pk mz="200.055572" i="3555381.3" z="-1" sn="35.78" a="865.92" fwhm="0.000258" res="775001.8" algo="FTMS" component_name="e" deconvoluted_molecular_mass="199.052434" deconvoluted_isotopic_mass="200.055779"/>
<pk mz="200.064068" i="2498874.3" sn="24.40" a="415.00" fwhm="0.000201" res="995848.2" algo="FTMS"/>
<pk mz="200.064520" i="15161658.0" sn="160.77" a="4005.34" fwhm="0.000251" res="798171.9" algo="FTMS"/>
<pk mz="200.154154" i="954878.4" sn="7.78" a="217.39" fwhm="0.000306" res="655041.8" algo="FTMS"/>
<pk mz="201.031066" i="2862957.5" sn="28.20" a="487.66" fwhm="0.000191" res="1054013.9" algo="FTMS"/>
<pk mz="201.031499" i="14519150.0" sn="153.19" a="3762.68" fwhm="0.000253" res="793867.9" algo="FTMS"/>
<pk mz="201.040422" i="1238547.0" sn="10.78" a="219.89" fwhm="0.000228" res="883485.4" algo="FTMS"/>
<pk mz="201.067837" i="1386243.1" sn="12.36" a="288.85" fwhm="0.000241" res="832898.7" algo="FTMS"/>
<pk mz="201.076829" i="1452296.4" sn="13.07" a="275.94" fwhm="0.000236" res="853273.9" algo="FTMS"/>
<pk mz="201.113224" i="986461.8" sn="8.08" a="173.05" fwhm="0.000234" res="859462.8" algo="FTMS"/>
<pk mz="201.801996" i="3869491.3" sn="38.99" a="972.05" fwhm="0.000255" res="792705.8" algo="FTMS"/>
<pk mz="202.034829" i="1046429.1" sn="8.71" a="177.52" fwhm="0.000220" res="917658.4" algo="FTMS"/>
<pk mz="202.043787" i="1494466.4" sn="13.52" a="370.13" fwhm="0.000283" res="713019.9" algo="FTMS"/>
<pk mz="202.050910" i="1130182.6" sn="9.61" a="160.97" fwhm="0.000220" res="918441.6" algo="FTMS"/>
<pk mz="202.072062" i="4641363.0" sn="47.26" a="1127.14" fwhm="0.000248" res="814704.7" algo="FTMS"/>
<pk mz="202.412011" i="956829.0" sn="7.75" a="202.82" fwhm="0.000311" res="651754.5" algo="FTMS"/>
<pk mz="203.046709" i="5139735.5" sn="52.37" a="891.20" fwhm="0.000179" res="1131609.2" algo="FTMS"/>
<pk mz="203.047146" i="30484504.0" sn="322.97" a="8405.04" fwhm="0.000262" res="774529.2" algo="FTMS"/>
<pk mz="203.056092" i="1210493.1" sn="10.42" a="212.64" fwhm="0.000236" res="860197.8" algo="FTMS"/>
<pk mz="203.092507" i="1513715.0" sn="13.66" a="290.58" fwhm="0.000226" res="899149.3" algo="FTMS"/>
<pk mz="203.128863" i="2841864.8" sn="27.84" a="614.83" fwhm="0.000288" res="704112.1" algo="FTMS"/>
<pk mz="204.050486" i="2315890.5" sn="22.22" a="478.22" fwhm="0.000241" res="845394.5" algo="FTMS"/>
<pk mz="204.059178" i="2027639.9" sn="19.14" a="218.04" fwhm="0.000125" res="1629536.6" algo="FTMS"/>
<pk mz="204.059458" i="9400440.0" sn="97.85" a="2242.45" fwhm="0.000240" res="850616.6" algo="FTMS"/>
<pk mz="204.066565" i="1365244.3" sn="12.07" a="279.70" fwhm="0.000220" res="926365.7" algo="FTMS"/>
<pk mz="204.235419" i="906834.2" sn="7.17" a="167.24" fwhm="0.000263" res="776465.7" algo="FTMS"/>
<pk mz="204.480709" i="894022.5" sn="7.03" a="180.43" fwhm="0.000289" res="706466.1" algo="FTMS"/>
<pk mz="205.035356" i="1065638.8" sn="8.86" a="152.08" fwhm="0.000205" res="1001353.7" algo="FTMS"/>
<pk mz="205.062808" i="4641495.5" sn="47.04" a="1172.01" fwhm="0.000258" res="795478.3" algo="FTMS"/>
<pk mz="205.110875" i="1434612.6" sn="12.80" a="365.53" fwhm="0.000286" res="717958.3" algo="FTMS"/>
<pk mz="205.113383" i="963958.1" sn="7.74" a="154.15" fwhm="0.000223" res="919853.5" algo="FTMS"/>
<pk mz="205.407290" i="901640.9" sn="7.08" a="178.22" fwhm="0.000283" res="725036.2" algo="FTMS"/>
<pk mz="205.991822" i="5201677.5" sn="52.78" a="1323.05" fwhm="0.000302" res="681463.0" algo="FTMS"/>
<pk mz="206.075039" i="1149568.1" sn="9.71" a="235.06" fwhm="0.000259" res="794755.4" algo="FTMS"/>
<pk mz="206.207684" i="1007121.2" sn="8.19" a="216.66" fwhm="0.000280" res="736295.7" algo="FTMS"/>
<pk mz="207.012084" i="1792125.9" sn="16.53" a="381.56" fwhm="0.000247" res="837467.9" algo="FTMS"/>
<pk mz="207.029894" i="1166504.8" sn="9.88" a="244.68" fwhm="0.000259" res="800308.1" algo="FTMS"/>
<pk mz="207.033248" i="1630058.9" sn="14.81" a="378.04" fwhm="0.000287" res="720990.0" algo="FTMS"/>
<pk mz="207.066273" i="1007775.1" sn="8.19" a="202.53" fwhm="0.000281" res="736551.1" algo="FTMS"/>
<pk mz="207.967985" i="1837193.3" sn="16.93" a="347.23" fwhm="0.000221" res="942470.8" algo="FTMS"/>
<pk mz="207.988867" i="1566870.1" sn="14.07" a="271.08" fwhm="0.000212" res="980045.3" algo="FTMS"/>
<pk mz="208.542666" i="929579.2" sn="7.32" a="193.43" fwhm="0.000302" res="690859.4" algo="FTMS"/>
<pk mz="209.009152" i="1899658.9" sn="17.58" a="461.40" fwhm="0.000295" res="707987.9" algo="FTMS"/>
<pk mz="209.045527" i="1692449.3" sn="15.39" a="341.87" fwhm="0.000235" res="888087.9" algo="FTMS"/>
<pk mz="209.354401" i="928639.8" sn="7.30" a="168.08" fwhm="0.000266" res="788366.5" algo="FTMS"/>
<pk mz="210.065900" i="1037367.0" sn="8.45" a="261.61" fwhm="0.000326" res="643791.3" algo="FTMS"/>
<pk mz="210.453844" i="941446.5" sn="7.40" a="208.15" fwhm="0.000326" res="646283.8" algo="FTMS"/>
<pk mz="211.024656" i="2427926.8" sn="23.05" a="919.54" fwhm="0.000435" res="485135.4" algo="FTMS"/>
<pk mz="211.061197" i="1171293.4" sn="9.82" a="240.74" fwhm="0.000317" res="664924.2" algo="FTMS"/>
<pk mz="211.197457" i="975185.4" sn="7.75" a="262.89" fwhm="0.000426" res="495516.0" algo="FTMS"/>
<pk mz="212.020048" i="2291852.8" sn="21.61" a="561.12" fwhm="0.000262" res="808490.5" algo="FTMS"/>
<pk mz="212.097655" i="967676.6" sn="7.66" a="223.05" fwhm="0.000298" res="710661.2" algo="FTMS"/>
<pk mz="213.015309" i="4113905.3" sn="40.60" a="1009.17" fwhm="0.000264" res="806991.7" algo="FTMS"/>
<pk mz="213.040435" i="963872.7" sn="7.58" a="175.51" fwhm="0.000279" res="764309.3" algo="FTMS"/>
<pk mz="213.067879" i="1117841.6" sn="9.20" a="192.83" fwhm="0.000248" res="859199.4" algo="FTMS"/>
<pk mz="213.076825" i="961431.1" sn="7.56" a="180.28" fwhm="0.000309" res="689812.8" algo="FTMS"/>
<pk mz="214.080184" i="5763454.5" sn="57.89" a="1773.26" fwhm="0.000288" res="742979.8" algo="FTMS"/>
<pk mz="214.223751" i="945350.2" sn="7.38" a="267.45" fwhm="0.000409" res="523662.1" algo="FTMS"/>
<pk mz="215.046636" i="2142028.5" sn="19.92" a="370.07" fwhm="0.000196" res="1095652.0" algo="FTMS"/>
<pk mz="215.047163" i="10217165.0" sn="104.57" a="2813.82" fwhm="0.000291" res="738721.9" algo="FTMS"/>
<pk mz="215.056051" i="1436370.1" sn="12.52" a="254.83" fwhm="0.000228" res="943743.3" algo="FTMS"/>
<pk mz="215.092474" i="1794024.3" sn="16.27" a="445.54" fwhm="0.000338" res="636515.2" algo="FTMS"/>
<pk mz="216.050485" i="1303789.8" sn="11.07" a="278.54" fwhm="0.000287" res="754007.8" algo="FTMS"/>
<pk mz="216.059443" i="5866803.0" sn="58.68" a="1666.06" fwhm="0.000322" res="671787.5" algo="FTMS"/>
<pk mz="216.087703" i="3525572.3" sn="34.25" a="1196.19" fwhm="0.000373" res="578607.0" algo="FTMS"/>
<pk mz="216.173623" i="1024344.2" sn="8.16" a="244.44" fwhm="0.000329" res="657555.5" algo="FTMS"/>
<pk mz="217.025862" i="1239033.6" sn="10.39" a="169.12" fwhm="0.000192" res="1127547.1" algo="FTMS"/>
<pk mz="217.026411" i="7278458.0" sn="73.40" a="2143.49" fwhm="0.000306" res="710308.5" algo="FTMS"/>
<pk mz="217.035396" i="1023679.4" sn="8.14" a="173.33" fwhm="0.000253" res="857347.5" algo="FTMS"/>
<pk mz="217.062275" i="2198031.5" sn="20.40" a="423.06" fwhm="0.000219" res="990453.7" algo="FTMS"/>
<pk mz="217.062789" i="12399504.0" sn="126.83" a="3946.31" fwhm="0.000312" res="696619.2" algo="FTMS"/>
<pk mz="217.071680" i="2175125.3" sn="20.16" a="574.08" fwhm="0.000308" res="704496.4" algo="FTMS"/>
<pk mz="217.108163" i="1212971.1" sn="10.12" a="227.09" fwhm="0.000231" res="939227.4" algo="FTMS"/>
<pk mz="218.020419" i="2237900.3" sn="20.81" a="406.84" fwhm="0.000209" res="1042199.9" algo="FTMS"/>
<pk mz="218.020942" i="11702733.0" sn="119.55" a="3933.32" fwhm="0.000322" res="678114.4" algo="FTMS"/>
<pk mz="218.038717" i="1639255.1" sn="14.49" a="394.88" fwhm="0.000284" res="766531.6" algo="FTMS"/>
<pk mz="218.066150" i="1185575.5" sn="9.78" a="270.75" fwhm="0.000299" res="728615.8" algo="FTMS"/>
<pk mz="218.075113" i="4330477.0" sn="42.43" a="1297.43" fwhm="0.000309" res="706817.3" algo="FTMS"/>
<pk mz="218.103418" i="2281853.8" sn="21.16" a="628.16" fwhm="0.000294" res="740971.7" algo="FTMS"/>
<pk mz="218.591339" i="1049983.1" sn="8.37" a="214.55" fwhm="0.000279" res="783100.8" algo="FTMS"/>
<pk mz="219.041559" i="24017448.0" sn="246.81" a="5607.28" fwhm="0.000235" res="933820.9" algo="FTMS"/>
<pk mz="219.042038" i="167868976.0" z="-1" sn="1740.29" a="51479.88" fwhm="0.000296" res="738979.7" algo="FTMS" component_name="K" deconvoluted_molecular_mass="219.042266" deconvoluted_isotopic_mass="219.042283"/>
<pk mz="219.044909" i="2276522.8" sn="21.10" a="622.09" fwhm="0.000311" res="703621.4" algo="FTMS"/>
<pk mz="219.050476" i="1210670.1" sn="10.03" a="174.99" fwhm="0.000211" res="1038714.7" algo="FTMS"/>
<pk mz="219.050986" i="4253230.5" sn="41.62" a="1186.16" fwhm="0.000284" res="771532.9" algo="FTMS"/>
<pk mz="219.078424" i="1365438.5" sn="11.64" a="406.51" fwhm="0.000353" res="621317.7" algo="FTMS"/>
<pk mz="220.044879" i="1454196.3" sn="12.56" a="218.46" fwhm="0.000192" res="1147722.4" algo="FTMS"/>
<pk mz="220.045422" i="7195508.5" z="-1" sn="72.16" a="2301.27" fwhm="0.000315" res="697982.1" algo="FTMS" component_name="K" deconvoluted_molecular_mass="219.042266" deconvoluted_isotopic_mass="220.045669"/>
<pk mz="220.054389" i="1025337.8" sn="8.10" a="155.61" fwhm="0.000229" res="960137.0" algo="FTMS"/>
<pk mz="220.090772" i="4470671.0" sn="43.87" a="1298.54" fwhm="0.000303" res="725703.1" algo="FTMS"/>
<pk mz="220.138127" i="951114.6" sn="7.33" a="242.22" fwhm="0.000396" res="555776.0" algo="FTMS"/>
<pk mz="220.422336" i="976495.4" sn="7.59" a="241.16" fwhm="0.000329" res="670264.0" algo="FTMS"/>
<pk mz="221.045546" i="1647223.0" sn="14.48" a="442.44" fwhm="0.000343" res="643814.4" algo="FTMS"/>
<pk mz="221.046287" i="1358327.4" z="-1" sn="11.50" a="277.90" fwhm="0.000283" res="781497.1" algo="FTMS" component_name="K" deconvoluted_molecular_mass="219.042266" deconvoluted_isotopic_mass="221.046536"/>
<pk mz="221.057730" i="1090749.9" sn="8.73" a="187.91" fwhm="0.000255" res="866784.3" algo="FTMS"/>
<pk mz="221.819941" i="943249.3" sn="7.20" a="204.39" fwhm="0.000338" res="656802.1" algo="FTMS"/>
<pk mz="223.024805" i="2358807.3" sn="21.82" a="633.59" fwhm="0.000291" res="765324.0" algo="FTMS"/>
<pk mz="223.061136" i="2572459.5" sn="24.03" a="799.43" fwhm="0.000347" res="643399.7" algo="FTMS"/>
<pk mz="225.004045" i="3417426.8" sn="32.58" a="1096.03" fwhm="0.000324" res="693991.8" algo="FTMS"/>
<pk mz="225.040475" i="2441574.3" sn="22.55" a="727.78" fwhm="0.000323" res="695685.7" algo="FTMS"/>
<pk mz="225.076851" i="1076025.9" sn="8.51" a="215.18" fwhm="0.000275" res="819429.2" algo="FTMS"/>
<pk mz="226.108452" i="1589085.1" sn="13.78" a="485.57" fwhm="0.000330" res="684678.2" algo="FTMS"/>
<pk mz="227.056125" i="1104009.0" sn="8.74" a="299.32" fwhm="0.000330" res="688712.7" algo="FTMS"/>
<pk mz="227.083540" i="1122839.0" sn="8.94" a="306.12" fwhm="0.000358" res="633501.4" algo="FTMS"/>
<pk mz="227.092487" i="1369563.6" sn="11.46" a="339.10" fwhm="0.000324" res="701088.7" algo="FTMS"/>
<pk mz="227.103699" i="1581153.4" sn="13.62" a="379.56" fwhm="0.000292" res="778299.9" algo="FTMS"/>
<pk mz="227.140081" i="1320692.0" sn="10.96" a="325.15" fwhm="0.000291" res="780880.1" algo="FTMS"/>
<pk mz="228.124122" i="1187429.9" sn="9.59" a="242.62" fwhm="0.000272" res="837733.3" algo="FTMS"/>
<pk mz="228.316046" i="937445.6" sn="7.04" a="207.64" fwhm="0.000342" res="666842.6" algo="FTMS"/>
<pk mz="229.026414" i="3247843.3" sn="30.65" a="1183.91" fwhm="0.000358" res="639423.7" algo="FTMS"/>
<pk mz="229.062792" i="1369300.9" sn="11.45" a="662.61" fwhm="0.000567" res="403906.1" algo="FTMS"/>
<pk mz="229.071706" i="1800185.3" sn="15.85" a="699.67" fwhm="0.000463" res="494228.3" algo="FTMS"/>
<pk mz="229.082985" i="1201854.8" sn="9.73" a="246.26" fwhm="0.000324" res="706194.8" algo="FTMS"/>
<pk mz="229.108148" i="2428171.0" sn="22.27" a="729.84" fwhm="0.000335" res="683066.0" algo="FTMS"/>
<pk mz="229.155692" i="1433954.1" sn="12.11" a="375.96" fwhm="0.000330" res="693405.7" algo="FTMS"/>
<pk mz="229.723824" i="941395.7" sn="7.04" a="239.59" fwhm="0.000373" res="615820.3" algo="FTMS"/>
<pk mz="230.029226" i="20341060.0" sn="204.52" a="4966.52" fwhm="0.000245" res="939400.3" algo="FTMS"/>
<pk mz="230.029756" i="153661760.0" z="-1" sn="1561.70" a="53462.08" fwhm="0.000334" res="688757.3" algo="FTMS" component_name="L" deconvoluted_molecular_mass="230.029999" deconvoluted_isotopic_mass="230.030025"/>
<pk mz="230.032952" i="1914182.6" sn="16.94" a="594.85" fwhm="0.000343" res="671022.3" algo="FTMS"/>
<pk mz="230.038699" i="1793161.4" sn="15.71" a="520.30" fwhm="0.000350" res="656958.0" algo="FTMS"/>
<pk mz="230.075061" i="1627290.5" sn="14.02" a="495.96" fwhm="0.000366" res="628810.4" algo="FTMS"/>
<pk mz="230.103373" i="2133224.0" sn="19.17" a="599.74" fwhm="0.000332" res="692961.4" algo="FTMS"/>
<pk mz="230.285381" i="977341.6" sn="7.40" a="225.29" fwhm="0.000346" res="665974.1" algo="FTMS"/>
<pk mz="231.033127" i="7429912.5" z="-1" sn="73.08" a="2522.06" fwhm="0.000339" res="680920.3" algo="FTMS" component_name="L" deconvoluted_molecular_mass="230.029999" deconvoluted_isotopic_mass="231.033398"/>
<pk mz="231.050923" i="1032288.5" sn="7.96" a="207.33" fwhm="0.000279" res="828138.3" algo="FTMS"/>
<pk mz="231.078485" i="967277.1" sn="7.29" a="166.32" fwhm="0.000324" res="713861.1" algo="FTMS"/>
<pk mz="231.087412" i="2904113.3" sn="27.01" a="817.04" fwhm="0.000311" res="743824.5" algo="FTMS"/>
<pk mz="231.123748" i="1198977.8" sn="9.65" a="324.20" fwhm="0.000366" res="631313.3" algo="FTMS"/>
<pk mz="232.034058" i="1858203.1" z="-1" sn="16.36" a="583.85" fwhm="0.000414" res="560716.0" algo="FTMS" component_name="L" deconvoluted_molecular_mass="230.029999" deconvoluted_isotopic_mass="232.034331"/>
<pk mz="232.045426" i="1805664.1" sn="15.83" a="534.21" fwhm="0.000343" res="676875.2" algo="FTMS"/>
<pk mz="232.054373" i="1417508.0" sn="11.87" a="358.31" fwhm="0.000307" res="756536.3" algo="FTMS"/>
<pk mz="232.090751" i="12261620.0" sn="122.26" a="4546.83" fwhm="0.000357" res="649286.8" algo="FTMS"/>
<pk mz="233.009176" i="1249346.8" sn="10.12" a="323.40" fwhm="0.000397" res="586611.9" algo="FTMS"/>
<pk mz="233.050965" i="1405332.5" sn="11.70" a="303.05" fwhm="0.000285" res="817288.6" algo="FTMS"/>
<pk mz="233.057662" i="116504216.0" z="-1" sn="1179.28" a="42407.05" fwhm="0.000350" res="666566.1" algo="FTMS" component_name="Q" deconvoluted_molecular_mass="233.057909" deconvoluted_isotopic_mass="233.057937"/>
<pk mz="233.060875" i="1503256.8" sn="12.70" a="449.34" fwhm="0.000391" res="596104.0" algo="FTMS"/>
<pk mz="233.066717" i="944283.2" sn="7.03" a="226.85" fwhm="0.000325" res="716521.1" algo="FTMS"/>
<pk mz="233.094161" i="1665318.9" sn="14.34" a="447.34" fwhm="0.000329" res="709079.3" algo="FTMS"/>
<pk mz="233.103091" i="1047274.7" sn="8.07" a="234.63" fwhm="0.000298" res="781866.9" algo="FTMS"/>
<pk mz="233.154700" i="1591872.6" sn="13.60" a="453.74" fwhm="0.000367" res="635373.1" algo="FTMS"/>
<pk mz="234.015897" i="1989415.8" sn="17.63" a="622.17" fwhm="0.000353" res="663329.5" algo="FTMS"/>
<pk mz="234.048910" i="4663093.5" sn="44.75" a="1565.85" fwhm="0.000338" res="692361.0" algo="FTMS"/>
<pk mz="234.061064" i="6484794.5" z="-1" sn="63.23" a="2565.36" fwhm="0.000394" res="594255.6" algo="FTMS" component_name="Q" deconvoluted_molecular_mass="233.057909" deconvoluted_isotopic_mass="234.061341"/>
<pk mz="234.070043" i="1711805.9" sn="14.81" a="409.61" fwhm="0.000293" res="799847.4" algo="FTMS"/>
<pk mz="235.024812" i="1210173.4" sn="9.72" a="320.90" fwhm="0.000323" res="728508.2" algo="FTMS"/>
<pk mz="235.036971" i="3498946.3" sn="32.93" a="1223.59" fwhm="0.000363" res="647372.1" algo="FTMS"/>
<pk mz="235.061234" i="1267723.8" sn="10.30" a="466.34" fwhm="0.000459" res="512296.6" algo="FTMS"/>
<pk mz="235.061964" i="1585676.0" z="-1" sn="13.53" a="459.81" fwhm="0.000354" res="663792.1" algo="FTMS" component_name="Q" deconvoluted_molecular_mass="233.057909" deconvoluted_isotopic_mass="235.062244"/>
<pk mz="235.073346" i="5977040.5" sn="58.07" a="2323.14" fwhm="0.000395" res="595052.1" algo="FTMS"/>
<pk mz="236.056449" i="1648203.8" sn="14.10" a="441.38" fwhm="0.000314" res="752339.7" algo="FTMS"/>
<pk mz="236.920755" i="1086349.0" sn="8.42" a="174.75" fwhm="0.000246" res="963205.2" algo="FTMS"/>
<pk mz="236.921390" i="6349965.0" sn="61.63" a="2140.15" fwhm="0.000342" res="692777.4" algo="FTMS"/>
<pk mz="237.040445" i="2544568.5" sn="23.16" a="762.29" fwhm="0.000340" res="696538.7" algo="FTMS"/>
<pk mz="237.076835" i="1391365.8" sn="11.50" a="351.33" fwhm="0.000339" res="699122.7" algo="FTMS"/>
<pk mz="237.929208" i="3669237.8" sn="34.53" a="1386.59" fwhm="0.000372" res="638760.4" algo="FTMS"/>
<pk mz="238.918424" i="2049097.1" sn="18.15" a="613.20" fwhm="0.000355" res="672968.2" algo="FTMS"/>
<pk mz="239.019727" i="2856811.3" sn="26.31" a="990.63" fwhm="0.000363" res="659135.5" algo="FTMS"/>
<pk mz="239.056105" i="2405495.3" sn="21.75" a="902.48" fwhm="0.000407" res="587316.1" algo="FTMS"/>
<pk mz="239.092479" i="1068867.5" sn="8.24" a="258.20" fwhm="0.000375" res="637030.7" algo="FTMS"/>
<pk mz="239.128884" i="3426703.5" sn="31.95" a="1157.14" fwhm="0.000345" res="692837.9" algo="FTMS"/>
<pk mz="239.760388" i="1421919.1" sn="11.76" a="347.11" fwhm="0.000297" res="808394.0" algo="FTMS"/>
<pk mz="239.926283" i="1227092.8" sn="9.80" a="324.38" fwhm="0.000371" res="645912.3" algo="FTMS"/>
<pk mz="239.929638" i="1778581.9" sn="15.35" a="556.12" fwhm="0.000386" res="620826.5" algo="FTMS"/>
<pk mz="239.997197" i="2771115.5" sn="25.35" a="874.86" fwhm="0.000349" res="688462.9" algo="FTMS"/>
<pk mz="240.014956" i="1132529.3" sn="8.85" a="293.14" fwhm="0.000401" res="598312.2" algo="FTMS"/>
<pk mz="240.087681" i="1200968.6" sn="9.53" a="288.51" fwhm="0.000326" res="735569.0" algo="FTMS"/>
<pk mz="241.035296" i="1575473.5" sn="13.30" a="584.15" fwhm="0.000462" res="522002.9" algo="FTMS"/>
<pk mz="241.046602" i="32553460.0" sn="325.27" a="12628.96" fwhm="0.000373" res="646856.8" algo="FTMS"/>
<pk mz="241.071720" i="2811388.8" sn="25.75" a="1172.30" fwhm="0.000447" res="539815.0" algo="FTMS"/>
<pk mz="241.082982" i="1526016.1" sn="12.81" a="415.86" fwhm="0.000338" res="713229.0" algo="FTMS"/>
<pk mz="241.108175" i="1391751.9" sn="11.45" a="421.16" fwhm="0.000379" res="636996.7" algo="FTMS"/>
<pk mz="241.119406" i="1787275.3" sn="15.44" a="502.80" fwhm="0.000314" res="766923.5" algo="FTMS"/>
<pk mz="241.136462" i="1079696.5" sn="8.31" a="223.88" fwhm="0.000292" res="826620.6" algo="FTMS"/>
<pk mz="241.144520" i="1494163.0" sn="12.48" a="356.02" fwhm="0.000316" res="763346.3" algo="FTMS"/>
<pk mz="241.180948" i="968990.1" sn="7.20" a="219.69" fwhm="0.000343" res="702418.1" algo="FTMS"/>
<pk mz="241.757440" i="1663051.8" sn="14.18" a="426.81" fwhm="0.000319" res="758459.1" algo="FTMS"/>
<pk mz="241.758319" i="1211084.0" sn="9.63" a="288.14" fwhm="0.000299" res="807797.2" algo="FTMS"/>
<pk mz="242.049953" i="2975906.3" sn="27.40" a="1094.27" fwhm="0.000398" res="607950.9" algo="FTMS"/>
<pk mz="242.075131" i="1978921.6" sn="17.36" a="683.05" fwhm="0.000396" res="610992.0" algo="FTMS"/>
<pk mz="242.139695" i="1077180.5" sn="8.28" a="275.97" fwhm="0.000379" res="638215.6" algo="FTMS"/>
<pk mz="243.033234" i="2949436.8" sn="27.03" a="974.60" fwhm="0.000372" res="652461.1" algo="FTMS"/>
<pk mz="243.042102" i="2311231.3" sn="20.63" a="739.67" fwhm="0.000363" res="670446.7" algo="FTMS"/>
<pk mz="243.051002" i="1883969.6" sn="16.34" a="746.53" fwhm="0.000461" res="527259.8" algo="FTMS"/>
<pk mz="243.062295" i="1090692.9" sn="8.38" a="210.67" fwhm="0.000287" res="847446.1" algo="FTMS"/>
<pk mz="243.078480" i="1172425.4" sn="9.20" a="250.04" fwhm="0.000331" res="733788.3" algo="FTMS"/>
<pk mz="243.087398" i="2647372.0" sn="24.00" a="759.25" fwhm="0.000323" res="753644.4" algo="FTMS"/>
<pk mz="243.098647" i="1610959.0" sn="13.60" a="388.90" fwhm="0.000320" res="760139.0" algo="FTMS"/>
<pk mz="243.123785" i="3186006.0" sn="29.40" a="1029.75" fwhm="0.000363" res="669510.7" algo="FTMS"/>
<pk mz="243.171469" i="1291235.4" sn="10.40" a="333.31" fwhm="0.000344" res="705914.9" algo="FTMS"/>
<pk mz="243.755350" i="1232004.4" sn="9.80" a="259.06" fwhm="0.000299" res="815908.1" algo="FTMS"/>
<pk mz="244.045392" i="46675284.0" sn="465.71" a="19076.98" fwhm="0.000392" res="622439.8" algo="FTMS"/>
<pk mz="244.054405" i="2114389.3" sn="18.65" a="737.26" fwhm="0.000404" res="604711.6" algo="FTMS"/>
<pk mz="244.082660" i="2348636.8" sn="21.00" a="871.39" fwhm="0.000394" res="619139.2" algo="FTMS"/>
<pk mz="244.090707" i="1598174.9" sn="13.47" a="450.94" fwhm="0.000340" res="718662.7" algo="FTMS"/>
<pk mz="244.664770" i="1038710.8" sn="7.86" a="346.85" fwhm="0.000486" res="502933.9" algo="FTMS"/>
<pk mz="244.911331" i="962422.8" sn="7.09" a="359.01" fwhm="0.000560" res="437556.5" algo="FTMS"/>
<pk mz="245.048816" i="3366490.0" sn="31.21" a="1298.80" fwhm="0.000416" res="588542.5" algo="FTMS"/>
<pk mz="245.057685" i="11056732.0" sn="108.36" a="4647.31" fwhm="0.000416" res="588406.1" algo="FTMS"/>
<pk mz="245.066706" i="2191198.8" sn="19.42" a="699.60" fwhm="0.000342" res="715944.1" algo="FTMS"/>
<pk mz="245.103058" i="4299880.0" sn="40.57" a="1577.17" fwhm="0.000387" res="633940.6" algo="FTMS"/>
<pk mz="245.114284" i="3039594.8" sn="27.93" a="1048.42" fwhm="0.000394" res="622548.5" algo="FTMS"/>
<pk mz="245.139449" i="1509361.3" sn="12.58" a="437.42" fwhm="0.000440" res="556722.8" algo="FTMS"/>
<pk mz="246.024706" i="8452431.0" sn="81.91" a="3347.31" fwhm="0.000383" res="642887.1" algo="FTMS"/>
<pk mz="246.033615" i="967056.9" sn="7.11" a="282.24" fwhm="0.000393" res="625286.7" algo="FTMS"/>
<pk mz="246.061068" i="4349271.5" sn="40.91" a="1616.78" fwhm="0.000393" res="625320.1" algo="FTMS"/>
<pk mz="246.070060" i="1404761.9" sn="11.48" a="358.83" fwhm="0.000339" res="726258.3" algo="FTMS"/>
<pk mz="246.106427" i="1133666.8" sn="8.77" a="237.21" fwhm="0.000310" res="793144.2" algo="FTMS"/>
<pk mz="247.024829" i="1610942.3" sn="13.54" a="477.42" fwhm="0.000377" res="655070.5" algo="FTMS"/>
<pk mz="247.037013" i="9116737.0" sn="88.55" a="3616.37" fwhm="0.000385" res="641668.9" algo="FTMS"/>
<pk mz="247.045944" i="1034819.1" sn="7.78" a="214.29" fwhm="0.000339" res="729462.8" algo="FTMS"/>
<pk mz="247.073337" i="11102282.0" sn="108.39" a="4597.86" fwhm="0.000405" res="609953.1" algo="FTMS"/>
<pk mz="247.082335" i="1878603.6" sn="16.22" a="669.22" fwhm="0.000400" res="617586.9" algo="FTMS"/>
<pk mz="247.118683" i="1774548.1" sn="15.18" a="499.11" fwhm="0.000335" res="737314.9" algo="FTMS"/>
<pk mz="248.032753" i="5861924.5" sn="56.02" a="2649.22" fwhm="0.000449" res="552381.9" algo="FTMS"/>
<pk mz="248.036592" i="7370533.0" sn="71.10" a="2316.41" fwhm="0.000328" res="755550.2" algo="FTMS"/>
<pk mz="248.040233" i="705947968.0" z="-1" sn="7052.48" a="278393.59" fwhm="0.000395" res="627249.3" algo="FTMS" component_name="B" deconvoluted_molecular_mass="248.040547" deconvoluted_isotopic_mass="248.040542"/>
<pk mz="248.085674" i="9128240.0" sn="88.66" a="3783.00" fwhm="0.000409" res="606709.5" algo="FTMS"/>
<pk mz="248.725985" i="1018172.2" sn="7.61" a="278.06" fwhm="0.000421" res="591306.8" algo="FTMS"/>
<pk mz="249.004110" i="1836791.8" sn="15.79" a="589.89" fwhm="0.000354" res="702772.6" algo="FTMS"/>
<pk mz="249.040494" i="1609087.5" sn="13.52" a="417.27" fwhm="0.000326" res="764429.0" algo="FTMS"/>
<pk mz="249.043722" i="25176576.0" z="-1" sn="249.04" a="10383.47" fwhm="0.000401" res="621789.9" algo="FTMS" component_name="B" deconvoluted_molecular_mass="248.040547" deconvoluted_isotopic_mass="249.044033"/>
<pk mz="249.044501" i="1853568.4" sn="15.96" a="608.79" fwhm="0.000393" res="634281.6" algo="FTMS"/>
<pk mz="249.052617" i="9436162.0" sn="91.74" a="3928.41" fwhm="0.000406" res="613625.9" algo="FTMS"/>
<pk mz="249.089117" i="1480969.8" sn="12.24" a="473.15" fwhm="0.000460" res="541500.1" algo="FTMS"/>
<pk mz="250.043783" i="13619919.0" sn="133.02" a="5805.15" fwhm="0.000416" res="601013.9" algo="FTMS"/>
<pk mz="250.044562" i="6225103.5" sn="59.41" a="2531.90" fwhm="0.000415" res="602267.6" algo="FTMS"/>
<pk mz="250.047169" i="13874896.0" z="-1" sn="135.56" a="5939.90" fwhm="0.000416" res="601306.2" algo="FTMS" component_name="B" deconvoluted_molecular_mass="248.040547" deconvoluted_isotopic_mass="250.047482"/>
<pk mz="250.056031" i="1064913.8" sn="8.04" a="262.26" fwhm="0.000321" res="778280.4" algo="FTMS"/>
<pk mz="251.019698" i="3001999.8" sn="27.32" a="1058.52" fwhm="0.000396" res="634419.3" algo="FTMS"/>
<pk mz="251.047195" i="1686805.1" sn="14.23" a="515.74" fwhm="0.000392" res="639670.8" algo="FTMS"/>
<pk mz="251.050562" i="1295125.8" z="-1" sn="10.33" a="316.01" fwhm="0.000308" res="814211.4" algo="FTMS" component_name="B" deconvoluted_molecular_mass="248.040547" deconvoluted_isotopic_mass="251.050877"/>
<pk mz="251.056106" i="1715222.9" sn="14.52" a="541.75" fwhm="0.000345" res="727802.2" algo="FTMS"/>
<pk mz="251.068320" i="1408665.3" sn="11.46" a="371.62" fwhm="0.000321" res="781933.5" algo="FTMS"/>
<pk mz="251.092516" i="1125149.9" sn="8.64" a="238.63" fwhm="0.000314" res="799581.1" algo="FTMS"/>
<pk mz="252.051289" i="1463377.5" z="-1" sn="12.01" a="480.16" fwhm="0.000410" res="614360.7" algo="FTMS" component_name="B" deconvoluted_molecular_mass="248.040547" deconvoluted_isotopic_mass="252.051607"/>
<pk mz="252.998992" i="1905146.8" sn="16.40" a="678.93" fwhm="0.000400" res="632235.0" algo="FTMS"/>
<pk mz="253.035370" i="3966465.3" sn="36.92" a="1597.42" fwhm="0.000409" res="618016.4" algo="FTMS"/>
<pk mz="253.071761" i="3075847.5" sn="28.06" a="1142.99" fwhm="0.000413" res="612542.6" algo="FTMS"/>
<pk mz="253.108170" i="1265933.8" sn="10.04" a="450.91" fwhm="0.000431" res="587233.8" algo="FTMS"/>
<pk mz="253.144501" i="4037908.0" sn="37.63" a="1450.14" fwhm="0.000389" res="650786.8" algo="FTMS"/>
<pk mz="254.038664" i="981419.4" sn="7.18" a="294.42" fwhm="0.000418" res="608200.3" algo="FTMS"/>
<pk mz="254.066967" i="983408.1" sn="7.20" a="259.30" fwhm="0.000402" res="632442.4" algo="FTMS"/>
<pk mz="254.646554" i="1117518.5" sn="8.53" a="343.13" fwhm="0.000476" res="535397.8" algo="FTMS"/>
<pk mz="254.928355" i="2584379.3" sn="23.07" a="912.74" fwhm="0.000399" res="638360.0" algo="FTMS"/>
<pk mz="255.014596" i="1171785.0" sn="9.06" a="324.37" fwhm="0.000383" res="666590.0" algo="FTMS"/>
<pk mz="255.029136" i="1006859.3" sn="7.43" a="338.22" fwhm="0.000486" res="524760.2" algo="FTMS"/>
<pk mz="255.051028" i="9236047.0" sn="89.01" a="4063.01" fwhm="0.000426" res="599233.7" algo="FTMS"/>
<pk mz="255.054148" i="1036623.2" sn="7.72" a="257.94" fwhm="0.000438" res="582003.3" algo="FTMS"/>
<pk mz="255.062216" i="175730256.0" z="-1" sn="1739.57" a="71668.94" fwhm="0.000408" res="625495.1" algo="FTMS" component_name="J" deconvoluted_molecular_mass="255.062516" deconvoluted_isotopic_mass="255.062541"/>
<pk mz="255.087369" i="1784276.4" sn="15.13" a="654.53" fwhm="0.000442" res="577137.0" algo="FTMS"/>
<pk mz="255.123815" i="1698010.1" sn="14.28" a="503.70" fwhm="0.000357" res="715156.1" algo="FTMS"/>
<pk mz="256.045477" i="4596455.0" sn="43.01" a="1799.81" fwhm="0.000409" res="626232.7" algo="FTMS"/>
<pk mz="256.046241" i="1112679.1" sn="8.48" a="358.45" fwhm="0.000442" res="579588.6" algo="FTMS"/>
<pk mz="256.054345" i="1695848.4" sn="14.26" a="653.89" fwhm="0.000478" res="536184.8" algo="FTMS"/>
<pk mz="256.059300" i="1329001.1" sn="10.62" a="427.88" fwhm="0.000402" res="636477.3" algo="FTMS"/>
<pk mz="256.065613" i="14709482.0" z="-1" sn="143.27" a="6645.00" fwhm="0.000435" res="588072.2" algo="FTMS" component_name="J" deconvoluted_molecular_mass="255.062516" deconvoluted_isotopic_mass="256.065940"/>
<pk mz="256.082604" i="1320940.6" sn="10.54" a="405.22" fwhm="0.000417" res="613658.6" algo="FTMS"/>
<pk mz="256.925366" i="2509159.5" sn="22.32" a="990.52" fwhm="0.000464" res="554192.9" algo="FTMS"/>
<pk mz="256.928787" i="1377256.0" sn="11.05" a="374.58" fwhm="0.000349" res="735646.4" algo="FTMS"/>
<pk mz="257.030276" i="1011958.5" sn="7.44" a="366.68" fwhm="0.000503" res="510515.0" algo="FTMS"/>
<pk mz="257.041497" i="5520248.0" sn="51.95" a="2430.40" fwhm="0.000450" res="570985.5" algo="FTMS"/>
<pk mz="257.048929" i="6936441.0" sn="65.93" a="2793.82" fwhm="0.000407" res="630845.0" algo="FTMS"/>
<pk mz="257.057728" i="1491450.4" sn="12.18" a="424.59" fwhm="0.000358" res="717871.3" algo="FTMS"/>
<pk mz="257.066682" i="2498811.8" z="-1" sn="22.12" a="869.36" fwhm="0.000474" res="542287.6" algo="FTMS" component_name="J" deconvoluted_molecular_mass="255.062516" deconvoluted_isotopic_mass="257.067011"/>
<pk mz="257.077921" i="1566461.3" sn="12.92" a="480.65" fwhm="0.000375" res="685893.3" algo="FTMS"/>
<pk mz="257.103052" i="3745664.8" sn="34.43" a="1547.20" fwhm="0.000434" res="592152.3" algo="FTMS"/>
<pk mz="257.114290" i="996866.4" sn="7.30" a="218.71" fwhm="0.000320" res="804215.3" algo="FTMS"/>
<pk mz="257.139458" i="3132550.0" sn="28.38" a="1192.78" fwhm="0.000415" res="619279.8" algo="FTMS"/>
<pk mz="257.175819" i="1067723.1" sn="7.99" a="298.57" fwhm="0.000380" res="677581.5" algo="FTMS"/>
<pk mz="257.212193" i="1179792.3" sn="9.10" a="355.45" fwhm="0.000398" res="647064.6" algo="FTMS"/>
<pk mz="258.044838" i="1440450.9" sn="11.67" a="656.41" fwhm="0.000577" res="447441.2" algo="FTMS"/>
<pk mz="258.061108" i="4440581.0" sn="41.29" a="1859.30" fwhm="0.000442" res="583585.3" algo="FTMS"/>
<pk mz="258.098263" i="4806666.0" sn="44.90" a="2026.86" fwhm="0.000433" res="596628.7" algo="FTMS"/>
<pk mz="258.145894" i="1027408.5" sn="7.60" a="288.51" fwhm="0.000380" res="679061.1" algo="FTMS"/>
<pk mz="259.045941" i="2221446.5" sn="19.38" a="746.86" fwhm="0.000395" res="655619.3" algo="FTMS"/>
<pk mz="259.064616" i="1165640.9" sn="8.96" a="336.72" fwhm="0.000393" res="658448.2" algo="FTMS"/>
<pk mz="259.073391" i="2867594.0" sn="25.76" a="999.27" fwhm="0.000372" res="696792.8" algo="FTMS"/>
<pk mz="259.082328" i="3588747.3" sn="32.88" a="1351.11" fwhm="0.000406" res="637967.6" algo="FTMS"/>
<pk mz="259.093621" i="1218316.6" sn="9.48" a="356.16" fwhm="0.000428" res="605202.6" algo="FTMS"/>
<pk mz="259.100921" i="1582861.5" sn="13.08" a="506.83" fwhm="0.000386" res="671049.5" algo="FTMS"/>
<pk mz="259.118723" i="5475472.0" sn="51.51" a="2163.13" fwhm="0.000411" res="630469.1" algo="FTMS"/>
<pk mz="259.129939" i="9538705.0" sn="91.62" a="4246.54" fwhm="0.000439" res="590810.0" algo="FTMS"/>
<pk mz="259.155124" i="2131604.5" sn="18.49" a="687.79" fwhm="0.000390" res="663954.4" algo="FTMS"/>
<pk mz="260.040331" i="14716163.0" sn="142.73" a="6953.58" fwhm="0.000451" res="576014.8" algo="FTMS"/>
<pk mz="260.049296" i="2165635.8" sn="18.83" a="789.81" fwhm="0.000438" res="593396.9" algo="FTMS"/>
<pk mz="260.085685" i="3148040.3" sn="28.53" a="1223.86" fwhm="0.000425" res="611683.4" algo="FTMS"/>
<pk mz="260.133244" i="1276430.0" sn="10.05" a="430.72" fwhm="0.000430" res="605217.3" algo="FTMS"/>
<pk mz="260.383755" i="997580.3" sn="7.30" a="344.12" fwhm="0.000504" res="516417.1" algo="FTMS"/>
<pk mz="261.004068" i="1035701.4" sn="7.64" a="329.71" fwhm="0.000424" res="615745.4" algo="FTMS"/>
<pk mz="261.040463" i="1411577.6" sn="11.34" a="444.05" fwhm="0.000387" res="673692.0" algo="FTMS"/>
<pk mz="261.052638" i="32450940.0" sn="316.45" a="14979.88" fwhm="0.000442" res="590878.2" algo="FTMS"/>
<pk mz="261.061577" i="1490172.0" sn="12.11" a="408.84" fwhm="0.000374" res="698677.0" algo="FTMS"/>
<pk mz="261.088992" i="1333631.3" sn="10.57" a="441.73" fwhm="0.000453" res="576449.4" algo="FTMS"/>
<pk mz="261.097924" i="2701952.3" sn="24.02" a="981.46" fwhm="0.000409" res="638695.1" algo="FTMS"/>
<pk mz="261.124439" i="1368195.4" sn="10.91" a="428.71" fwhm="0.000408" res="639851.4" algo="FTMS"/>
<pk mz="261.134370" i="3087492.5" sn="27.81" a="1146.63" fwhm="0.000419" res="622667.3" algo="FTMS"/>
<pk mz="262.047555" i="29151724.0" sn="284.02" a="13837.95" fwhm="0.000471" res="556904.8" algo="FTMS"/>
<pk mz="262.051657" i="23904748.0" sn="232.44" a="12763.34" fwhm="0.000536" res="489045.0" algo="FTMS"/>
<pk mz="262.055799" i="2226123264.0" z="-1" sn="21880.14" a="951416.38" fwhm="0.000435" res="602346.7" algo="FTMS" component_name="A" deconvoluted_molecular_mass="262.056129" deconvoluted_isotopic_mass="262.056141"/>
<pk mz="262.059900" i="23589356.0" sn="229.34" a="10524.25" fwhm="0.000439" res="596290.6" algo="FTMS"/>
<pk mz="262.101292" i="1271921.4" sn="9.96" a="288.87" fwhm="0.000329" res="796160.5" algo="FTMS"/>
<pk mz="262.137710" i="1234293.4" sn="9.59" a="349.64" fwhm="0.000383" res="684610.1" algo="FTMS"/>
<pk mz="262.600904" i="1057127.8" sn="7.85" a="343.34" fwhm="0.000429" res="612351.6" algo="FTMS"/>
<pk mz="263.019715" i="3012692.3" sn="27.07" a="1187.17" fwhm="0.000442" res="595303.6" algo="FTMS"/>
<pk mz="263.044025" i="20666966.0" sn="200.61" a="9523.37" fwhm="0.000453" res="580755.3" algo="FTMS"/>
<pk mz="263.059307" i="113365592.0" z="-1" sn="1111.84" a="51701.24" fwhm="0.000442" res="595422.3" algo="FTMS" component_name="A" deconvoluted_molecular_mass="262.056129" deconvoluted_isotopic_mass="263.059650"/>
<pk mz="263.068318" i="2029913.4" sn="17.41" a="774.33" fwhm="0.000441" res="597143.0" algo="FTMS"/>
<pk mz="263.793205" i="1005412.3" sn="7.34" a="389.05" fwhm="0.000572" res="460927.6" algo="FTMS"/>
<pk mz="264.015000" i="1002362.6" sn="7.31" a="378.72" fwhm="0.000550" res="480389.8" algo="FTMS"/>
<pk mz="264.035265" i="3766460.8" sn="34.48" a="1580.68" fwhm="0.000449" res="588618.2" algo="FTMS"/>
<pk mz="264.047351" i="1461949.9" sn="11.83" a="565.17" fwhm="0.000447" res="590337.0" algo="FTMS"/>
<pk mz="264.060259" i="19532480.0" z="-1" sn="189.46" a="9265.47" fwhm="0.000457" res="577700.2" algo="FTMS" component_name="A" deconvoluted_molecular_mass="262.056129" deconvoluted_isotopic_mass="264.060606"/>
<pk mz="264.062708" i="2767039.5" sn="24.66" a="1057.67" fwhm="0.000425" res="620777.2" algo="FTMS"/>
<pk mz="264.087729" i="1116385.9" sn="8.43" a="433.92" fwhm="0.000580" res="455392.0" algo="FTMS"/>
<pk mz="264.160483" i="1546185.3" sn="12.66" a="521.93" fwhm="0.000426" res="619450.0" algo="FTMS"/>
<pk mz="264.999015" i="2076187.4" sn="17.79" a="774.41" fwhm="0.000420" res="630393.2" algo="FTMS"/>
<pk mz="265.035362" i="2820638.8" sn="25.07" a="1116.85" fwhm="0.000430" res="616603.4" algo="FTMS"/>
<pk mz="265.041029" i="5139743.5" sn="47.77" a="2274.42" fwhm="0.000460" res="576421.9" algo="FTMS"/>
<pk mz="265.057839" i="10733345.0" sn="102.51" a="5399.28" fwhm="0.000485" res="546650.6" algo="FTMS"/>
<pk mz="265.063628" i="1137569.5" z="-1" sn="8.60" a="309.72" fwhm="0.000394" res="672493.5" algo="FTMS" component_name="A" deconvoluted_molecular_mass="262.056129" deconvoluted_isotopic_mass="265.063977"/>
<pk mz="265.071747" i="1861666.4" sn="15.69" a="860.55" fwhm="0.000516" res="513868.8" algo="FTMS"/>
<pk mz="265.083977" i="988259.5" sn="7.14" a="264.72" fwhm="0.000383" res="691573.6" algo="FTMS"/>
<pk mz="265.084810" i="1099299.6" sn="8.23" a="308.74" fwhm="0.000381" res="695756.0" algo="FTMS"/>
<pk mz="265.147870" i="6225705.5" sn="58.40" a="3039.93" fwhm="0.000496" res="534751.9" algo="FTMS"/>
<pk mz="266.042129" i="1844989.4" sn="15.52" a="659.12" fwhm="0.000435" res="611521.6" algo="FTMS"/>
<pk mz="266.061162" i="1190399.1" sn="9.12" a="347.25" fwhm="0.000352" res="756032.5" algo="FTMS"/>
<pk mz="266.067012" i="1073023.8" sn="7.97" a="234.37" fwhm="0.000373" res="713217.5" algo="FTMS"/>
<pk mz="266.075070" i="4553344.5" sn="42.03" a="2242.05" fwhm="0.000499" res="533253.4" algo="FTMS"/>
<pk mz="266.089478" i="5869442.0" sn="54.91" a="2542.50" fwhm="0.000439" res="605557.2" algo="FTMS"/>
<pk mz="267.014601" i="3617493.0" sn="32.87" a="1726.70" fwhm="0.000508" res="525568.0" algo="FTMS"/>
<pk mz="267.051004" i="3059416.3" sn="27.41" a="1423.39" fwhm="0.000506" res="527664.8" algo="FTMS"/>
<pk mz="267.073483" i="3844058.3" sn="35.09" a="1608.38" fwhm="0.000449" res="594466.7" algo="FTMS"/>
<pk mz="267.087393" i="2704091.5" sn="23.93" a="1182.97" fwhm="0.000463" res="576904.8" algo="FTMS"/>
<pk mz="267.090785" i="1048795.8" sn="7.73" a="373.72" fwhm="0.000474" res="563397.3" algo="FTMS"/>
<pk mz="267.100364" i="998044.6" sn="7.23" a="265.43" fwhm="0.000408" res="654685.5" algo="FTMS"/>
<pk mz="267.160175" i="1714529.9" sn="14.24" a="625.83" fwhm="0.000432" res="618176.5" algo="FTMS"/>
<pk mz="268.054337" i="1359023.1" sn="10.76" a="415.35" fwhm="0.000381" res="702819.4" algo="FTMS"/>
<pk mz="268.095704" i="2922546.8" sn="26.07" a="1316.94" fwhm="0.000467" res="574591.9" algo="FTMS"/>
<pk mz="268.982910" i="1598588.8" sn="13.05" a="514.03" fwhm="0.000410" res="655647.4" algo="FTMS"/>
<pk mz="269.030270" i="2209536.8" sn="19.00" a="907.27" fwhm="0.000465" res="579010.8" algo="FTMS"/>
<pk mz="269.034393" i="1005057.0" sn="7.27" a="263.24" fwhm="0.000390" res="689425.4" algo="FTMS"/>
<pk mz="269.048879" i="1235394.3" sn="9.51" a="486.25" fwhm="0.000499" res="538850.9" algo="FTMS"/>
<pk mz="269.066638" i="4247171.5" sn="38.85" a="2118.72" fwhm="0.000524" res="513774.9" algo="FTMS"/>
<pk mz="269.103063" i="2457478.8" sn="21.42" a="1006.76" fwhm="0.000482" res="558053.3" algo="FTMS"/>
<pk mz="269.131274" i="1034952.9" sn="7.56" a="312.74" fwhm="0.000430" res="625427.1" algo="FTMS"/>
<pk mz="269.139425" i="3127177.5" sn="27.94" a="1325.36" fwhm="0.000461" res="583319.4" algo="FTMS"/>
<pk mz="269.175739" i="1408908.6" sn="11.20" a="440.08" fwhm="0.000413" res="651405.7" algo="FTMS"/>
<pk mz="270.022338" i="2531025.0" sn="22.13" a="949.19" fwhm="0.000417" res="647732.3" algo="FTMS"/>
<pk mz="270.061036" i="1530452.0" sn="12.38" a="547.11" fwhm="0.000430" res="627553.2" algo="FTMS"/>
<pk mz="270.061769" i="1134420.0" sn="8.53" a="515.10" fwhm="0.000624" res="432642.6" algo="FTMS"/>
<pk mz="270.092789" i="1376982.5" sn="10.89" a="485.88" fwhm="0.000417" res="648153.3" algo="FTMS"/>
<pk mz="270.555240" i="1050043.0" sn="7.70" a="309.39" fwhm="0.000450" res="600966.0" algo="FTMS"/>
<pk mz="271.045931" i="2953505.3" sn="26.25" a="1249.13" fwhm="0.000473" res="572849.4" algo="FTMS"/>
<pk mz="271.057168" i="1117602.1" sn="8.36" a="287.11" fwhm="0.000392" res="691427.0" algo="FTMS"/>
<pk mz="271.064589" i="10084643.0" sn="95.72" a="4995.66" fwhm="0.000493" res="549604.6" algo="FTMS"/>
<pk mz="271.073335" i="2047779.4" sn="17.42" a="763.67" fwhm="0.000442" res="613474.6" algo="FTMS"/>
<pk mz="271.082304" i="3620900.0" sn="32.75" a="1621.72" fwhm="0.000483" res="561336.7" algo="FTMS"/>
<pk mz="271.093617" i="1246885.0" sn="9.62" a="379.91" fwhm="0.000402" res="674655.9" algo="FTMS"/>
<pk mz="271.118747" i="5136167.0" sn="47.51" a="2389.02" fwhm="0.000484" res="560015.4" algo="FTMS"/>
<pk mz="271.155024" i="1947049.8" sn="16.44" a="735.79" fwhm="0.000440" res="615713.3" algo="FTMS"/>
<pk mz="271.191465" i="1582892.5" sn="12.89" a="562.13" fwhm="0.000459" res="590608.4" algo="FTMS"/>
<pk mz="272.040315" i="3058541.5" sn="27.27" a="1383.19" fwhm="0.000496" res="548269.1" algo="FTMS"/>
<pk mz="272.041178" i="1142893.5" sn="8.61" a="401.84" fwhm="0.000501" res="542847.5" algo="FTMS"/>
<pk mz="272.049276" i="1333870.1" sn="10.47" a="412.12" fwhm="0.000406" res="670164.3" algo="FTMS"/>
<pk mz="272.067952" i="1304047.5" sn="10.18" a="506.85" fwhm="0.000466" res="584106.9" algo="FTMS"/>
<pk mz="272.077528" i="1611504.3" sn="13.17" a="651.48" fwhm="0.000491" res="553830.6" algo="FTMS"/>
<pk mz="272.085687" i="1392752.9" sn="11.04" a="496.11" fwhm="0.000477" res="570992.8" algo="FTMS"/>
<pk mz="272.113979" i="2797171.0" sn="24.72" a="1181.78" fwhm="0.000465" res="584914.6" algo="FTMS"/>
<pk mz="272.122050" i="1287539.6" sn="10.02" a="413.84" fwhm="0.000437" res="622765.2" algo="FTMS"/>
<pk mz="272.898083" i="15687086.0" sn="150.30" a="7810.13" fwhm="0.000483" res="565131.4" algo="FTMS"/>
<pk mz="273.025129" i="1559351.4" sn="12.66" a="581.65" fwhm="0.000454" res="601917.6" algo="FTMS"/>
<pk mz="273.040556" i="1555896.5" sn="12.63" a="555.80" fwhm="0.000435" res="627693.6" algo="FTMS"/>
<pk mz="273.052616" i="1523513.4" sn="12.31" a="637.51" fwhm="0.000480" res="568452.2" algo="FTMS"/>
<pk mz="273.061633" i="3200442.0" sn="28.65" a="1486.82" fwhm="0.000486" res="562212.2" algo="FTMS"/>
<pk mz="273.097978" i="5383100.5" sn="49.92" a="2538.64" fwhm="0.000485" res="562631.3" algo="FTMS"/>
<pk mz="273.109179" i="2825661.5" sn="25.00" a="1192.17" fwhm="0.000467" res="584932.8" algo="FTMS"/>
<pk mz="273.134327" i="6074303.5" sn="56.65" a="3057.43" fwhm="0.000507" res="538438.5" algo="FTMS"/>
<pk mz="273.145578" i="1413056.3" sn="11.24" a="568.64" fwhm="0.000488" res="559284.3" algo="FTMS"/>
<pk mz="273.170742" i="1335618.1" sn="10.44" a="473.88" fwhm="0.000461" res="592113.9" algo="FTMS"/>
<pk mz="273.772819" i="992878.6" sn="7.11" a="322.93" fwhm="0.000455" res="601192.4" algo="FTMS"/>
<pk mz="273.905887" i="2861304.5" sn="25.23" a="1440.80" fwhm="0.000532" res="515174.7" algo="FTMS"/>
<pk mz="274.035685" i="1458946.0" sn="11.63" a="509.95" fwhm="0.000443" res="618014.0" algo="FTMS"/>
<pk mz="274.056016" i="18132484.0" sn="173.32" a="9338.35" fwhm="0.000497" res="551727.4" algo="FTMS"/>
<pk mz="274.064957" i="1734788.1" sn="14.31" a="719.40" fwhm="0.000483" res="567781.0" algo="FTMS"/>
<pk mz="274.093180" i="2689798.3" sn="23.57" a="1196.62" fwhm="0.000494" res="555211.3" algo="FTMS"/>
<pk mz="274.101305" i="1563910.8" sn="12.65" a="601.56" fwhm="0.000426" res="642713.6" algo="FTMS"/>
<pk mz="274.129665" i="1137416.9" sn="8.51" a="354.84" fwhm="0.000457" res="599653.1" algo="FTMS"/>
<pk mz="274.137690" i="1153289.4" sn="8.67" a="328.51" fwhm="0.000386" res="709936.8" algo="FTMS"/>
<pk mz="274.895098" i="9504321.0" sn="89.65" a="4784.39" fwhm="0.000502" res="547135.9" algo="FTMS"/>
<pk mz="275.019727" i="1662537.9" sn="13.60" a="627.42" fwhm="0.000413" res="665459.2" algo="FTMS"/>
<pk mz="275.056079" i="1359820.5" sn="10.67" a="537.50" fwhm="0.000562" res="489374.8" algo="FTMS"/>
<pk mz="275.059412" i="1611852.8" sn="13.11" a="640.31" fwhm="0.000464" res="592493.8" algo="FTMS"/>
<pk mz="275.068248" i="7388749.5" sn="69.13" a="4048.62" fwhm="0.000547" res="502996.5" algo="FTMS"/>
<pk mz="275.077213" i="2847566.0" sn="25.10" a="1300.80" fwhm="0.000512" res="537304.2" algo="FTMS"/>
<pk mz="275.088536" i="998606.8" sn="7.17" a="341.68" fwhm="0.000466" res="590276.3" algo="FTMS"/>
<pk mz="275.096626" i="1228751.4" sn="9.40" a="407.13" fwhm="0.000439" res="626480.6" algo="FTMS"/>
<pk mz="275.105654" i="1013264.1" sn="7.31" a="397.46" fwhm="0.000574" res="478995.5" algo="FTMS"/>
<pk mz="275.113619" i="4471120.5" sn="40.84" a="2200.15" fwhm="0.000519" res="530220.0" algo="FTMS"/>
<pk mz="275.149926" i="2760019.3" sn="24.25" a="1252.71" fwhm="0.000496" res="554551.4" algo="FTMS"/>
<pk mz="275.902918" i="2089354.0" sn="17.74" a="762.50" fwhm="0.000438" res="630349.6" algo="FTMS"/>
<pk mz="276.015021" i="1219218.1" sn="9.30" a="446.64" fwhm="0.000485" res="569555.1" algo="FTMS"/>
<pk mz="276.071615" i="121337496.0" z="-1" sn="1174.12" a="61249.29" fwhm="0.000489" res="564855.4" algo="FTMS" component_name="P" deconvoluted_molecular_mass="276.071968" deconvoluted_isotopic_mass="276.071991"/>
<pk mz="276.076183" i="1230230.5" sn="9.41" a="350.33" fwhm="0.000411" res="671601.5" algo="FTMS"/>
<pk mz="276.087960" i="1234455.4" sn="9.45" a="602.60" fwhm="0.000584" res="472393.1" algo="FTMS"/>
<pk mz="276.116977" i="2540185.5" sn="22.11" a="1089.24" fwhm="0.000495" res="557314.2" algo="FTMS"/>
<pk mz="276.892112" i="1061713.8" sn="7.78" a="314.72" fwhm="0.000415" res="667106.1" algo="FTMS"/>
<pk mz="276.998979" i="1765977.5" sn="14.61" a="771.76" fwhm="0.000517" res="535862.4" algo="FTMS"/>
<pk mz="277.000689" i="1316697.6" sn="10.25" a="425.79" fwhm="0.000465" res="595948.9" algo="FTMS"/>
<pk mz="277.023277" i="5595355.5" sn="51.74" a="2748.39" fwhm="0.000489" res="566252.5" algo="FTMS"/>
<pk mz="277.035336" i="2761180.3" sn="24.26" a="1249.56" fwhm="0.000514" res="539248.2" algo="FTMS"/>
<pk mz="277.047461" i="2153821.0" sn="18.37" a="1087.20" fwhm="0.000589" res="470248.7" algo="FTMS"/>
<pk mz="277.059640" i="208287456.0" z="-1" sn="2017.30" a="102018.14" fwhm="0.000488" res="567884.1" algo="FTMS" component_name="H" deconvoluted_molecular_mass="277.060023" deconvoluted_isotopic_mass="277.060019"/>
<pk mz="277.071731" i="1662686.8" sn="13.60" a="657.67" fwhm="0.000465" res="596360.3" algo="FTMS"/>
<pk mz="277.074951" i="8576735.0" z="-1" sn="80.65" a="4604.51" fwhm="0.000531" res="521393.8" algo="FTMS" component_name="P" deconvoluted_molecular_mass="276.071968" deconvoluted_isotopic_mass="277.075330"/>
<pk mz="277.083953" i="9972448.0" sn="94.19" a="5147.17" fwhm="0.000507" res="546035.5" algo="FTMS"/>
<pk mz="277.155755" i="1522916.9" sn="12.25" a="553.79" fwhm="0.000444" res="624644.4" algo="FTMS"/>
<pk mz="278.030641" i="1259556.8" sn="9.65" a="406.65" fwhm="0.000402" res="692034.4" algo="FTMS"/>
<pk mz="278.050860" i="30379814.0" sn="290.69" a="16307.48" fwhm="0.000520" res="534947.9" algo="FTMS"/>
<pk mz="278.063034" i="15709991.0" z="-1" sn="149.11" a="8305.12" fwhm="0.000515" res="540172.9" algo="FTMS" component_name="H" deconvoluted_molecular_mass="277.060023" deconvoluted_isotopic_mass="278.063415"/>
<pk mz="278.067054" i="1102759.4" sn="8.13" a="376.27" fwhm="0.000455" res="611369.3" algo="FTMS"/>
<pk mz="278.075815" i="1218344.0" z="-1" sn="9.25" a="418.39" fwhm="0.000457" res="608772.2" algo="FTMS" component_name="P" deconvoluted_molecular_mass="276.071968" deconvoluted_isotopic_mass="278.076197"/>
<pk mz="278.087283" i="1479208.9" sn="11.77" a="559.92" fwhm="0.000454" res="613034.2" algo="FTMS"/>
<pk mz="278.236898" i="996851.9" sn="7.11" a="279.18" fwhm="0.000470" res="591928.6" algo="FTMS"/>
<pk mz="279.014650" i="3477101.3" sn="31.05" a="1722.73" fwhm="0.000506" res="551437.5" algo="FTMS"/>
<pk mz="279.020327" i="2038765.6" sn="17.17" a="867.45" fwhm="0.000525" res="531051.9" algo="FTMS"/>
<pk mz="279.038937" i="5801839.0" sn="53.48" a="2925.42" fwhm="0.000518" res="538371.2" algo="FTMS"/>
<pk mz="279.051037" i="3924336.0" sn="35.36" a="1859.07" fwhm="0.000500" res="558365.6" algo="FTMS"/>
<pk mz="279.056694" i="48703344.0" sn="467.53" a="26102.26" fwhm="0.000512" res="544724.4" algo="FTMS"/>
<pk mz="279.064001" i="1292016.9" sn="9.96" a="545.88" fwhm="0.000583" res="478902.2" algo="FTMS"/>
<pk mz="279.066406" i="1268337.0" z="-1" sn="9.73" a="456.15" fwhm="0.000467" res="597500.8" algo="FTMS" component_name="H" deconvoluted_molecular_mass="277.060023" deconvoluted_isotopic_mass="279.066790"/>
<pk mz="279.073511" i="2715249.5" sn="23.70" a="1235.05" fwhm="0.000501" res="557444.6" algo="FTMS"/>
<pk mz="279.087385" i="1815410.6" sn="15.01" a="658.33" fwhm="0.000433" res="644572.7" algo="FTMS"/>
<pk mz="279.098623" i="2302323.5" sn="19.71" a="1063.20" fwhm="0.000526" res="530124.8" algo="FTMS"/>
<pk mz="279.099601" i="2709619.5" sn="23.64" a="1264.52" fwhm="0.000531" res="525660.0" algo="FTMS"/>
<pk mz="279.100450" i="2277491.5" sn="19.47" a="900.18" fwhm="0.000467" res="597596.6" algo="FTMS"/>
<pk mz="279.123708" i="1155765.3" sn="8.65" a="442.98" fwhm="0.000521" res="535390.7" algo="FTMS"/>
<pk mz="279.148068" i="998263.1" sn="7.13" a="344.75" fwhm="0.000508" res="549434.9" algo="FTMS"/>
<pk mz="279.163563" i="4296056.0" sn="38.95" a="2050.12" fwhm="0.000506" res="551847.1" algo="FTMS"/>
<pk mz="280.009883" i="1042871.6" sn="7.56" a="377.67" fwhm="0.000517" res="541713.0" algo="FTMS"/>
<pk mz="280.022052" i="2755512.5" sn="24.08" a="1294.26" fwhm="0.000511" res="548270.3" algo="FTMS"/>
<pk mz="280.046304" i="1481018.3" sn="11.78" a="669.11" fwhm="0.000579" res="483950.1" algo="FTMS"/>
<pk mz="280.060018" i="4343227.5" sn="39.41" a="2386.94" fwhm="0.000530" res="528306.8" algo="FTMS"/>
<pk mz="280.066566" i="17027004.0" sn="161.82" a="9407.94" fwhm="0.000527" res="531372.8" algo="FTMS"/>
<pk mz="280.068752" i="12084156.0" sn="114.11" a="6342.84" fwhm="0.000525" res="533005.8" algo="FTMS"/>
<pk mz="281.030227" i="3791621.3" sn="34.08" a="1945.84" fwhm="0.000531" res="529579.2" algo="FTMS"/>
<pk mz="281.035908" i="1989125.8" sn="16.69" a="775.60" fwhm="0.000456" res="616410.4" algo="FTMS"/>
<pk mz="281.052840" i="2183943.0" sn="18.57" a="1045.77" fwhm="0.000533" res="527670.0" algo="FTMS"/>
<pk mz="281.066631" i="6351880.0" sn="58.79" a="3372.30" fwhm="0.000540" res="520384.1" algo="FTMS"/>
<pk mz="281.079757" i="1083785.1" sn="7.95" a="364.02" fwhm="0.000482" res="583724.2" algo="FTMS"/>
<pk mz="281.097523" i="1189258.5" sn="8.97" a="495.05" fwhm="0.000545" res="516194.7" algo="FTMS"/>
<pk mz="281.103034" i="1810826.9" sn="14.97" a="705.62" fwhm="0.000471" res="597338.1" algo="FTMS"/>
<pk mz="281.116144" i="1136908.0" sn="8.46" a="360.59" fwhm="0.000428" res="657062.2" algo="FTMS"/>
<pk mz="281.139411" i="1179917.8" sn="8.88" a="385.99" fwhm="0.000457" res="614519.0" algo="FTMS"/>
<pk mz="281.142815" i="2993678.0" sn="26.38" a="1394.87" fwhm="0.000523" res="537990.4" algo="FTMS"/>
<pk mz="282.019200" i="1165906.5" sn="8.74" a="377.46" fwhm="0.000440" res="640275.7" algo="FTMS"/>
<pk mz="282.033671" i="1430611.6" sn="11.30" a="471.61" fwhm="0.000437" res="644824.3" algo="FTMS"/>
<pk mz="282.061939" i="1877461.9" sn="15.61" a="833.75" fwhm="0.000530" res="532458.7" algo="FTMS"/>
<pk mz="282.070009" i="11625559.0" sn="109.69" a="6458.50" fwhm="0.000536" res="525887.8" algo="FTMS"/>
<pk mz="282.084386" i="2509655.8" sn="21.60" a="1047.51" fwhm="0.000477" res="591441.9" algo="FTMS"/>
<pk mz="283.009525" i="2607778.0" sn="22.54" a="1330.48" fwhm="0.000539" res="524658.5" algo="FTMS"/>
<pk mz="283.045915" i="3950757.0" sn="35.44" a="1933.63" fwhm="0.000512" res="553354.5" algo="FTMS"/>
<pk mz="283.068401" i="3582118.8" sn="31.90" a="1756.31" fwhm="0.000520" res="544256.5" algo="FTMS"/>
<pk mz="283.073387" i="1906599.3" sn="15.81" a="903.42" fwhm="0.000550" res="514724.0" algo="FTMS"/>
<pk mz="283.082303" i="5461672.0" sn="49.95" a="2874.29" fwhm="0.000544" res="519957.1" algo="FTMS"/>
<pk mz="283.095393" i="1042985.1" sn="7.52" a="340.66" fwhm="0.000553" res="511494.9" algo="FTMS"/>
<pk mz="283.100946" i="1027241.5" sn="7.37" a="401.61" fwhm="0.000553" res="511907.2" algo="FTMS"/>
<pk mz="283.118701" i="2666411.0" sn="23.11" a="1175.76" fwhm="0.000507" res="557955.2" algo="FTMS"/>
<pk mz="283.137289" i="2155948.5" sn="18.21" a="950.85" fwhm="0.000502" res="564346.8" algo="FTMS"/>
<pk mz="283.155076" i="1915565.9" sn="15.90" a="858.02" fwhm="0.000514" res="550380.7" algo="FTMS"/>
<pk mz="283.191477" i="1405104.9" sn="10.99" a="534.89" fwhm="0.000494" res="573401.2" algo="FTMS"/>
<pk mz="284.037963" i="1173879.4" sn="8.77" a="423.29" fwhm="0.000463" res="613134.6" algo="FTMS"/>
<pk mz="284.041234" i="1343479.6" sn="10.40" a="555.68" fwhm="0.000473" res="600024.5" algo="FTMS"/>
<pk mz="284.049232" i="1268600.3" sn="9.68" a="518.47" fwhm="0.000495" res="573693.8" algo="FTMS"/>
<pk mz="284.085707" i="1133435.4" sn="8.38" a="404.18" fwhm="0.000474" res="599644.7" algo="FTMS"/>
<pk mz="284.161544" i="1018337.8" sn="7.28" a="415.83" fwhm="0.000640" res="443964.5" algo="FTMS"/>
<pk mz="285.025214" i="2319948.3" sn="19.78" a="1058.85" fwhm="0.000529" res="539042.0" algo="FTMS"/>
<pk mz="285.061588" i="15802703.0" sn="149.26" a="8718.65" fwhm="0.000541" res="526431.0" algo="FTMS"/>
<pk mz="285.080183" i="7789393.0" sn="72.31" a="4393.72" fwhm="0.000555" res="513504.7" algo="FTMS"/>
<pk mz="285.097940" i="5213010.5" sn="47.56" a="2926.79" fwhm="0.000558" res="510837.0" algo="FTMS"/>
<pk mz="285.109162" i="1221459.5" sn="9.23" a="682.71" fwhm="0.000724" res="393589.6" algo="FTMS"/>
<pk mz="285.126142" i="2761301.0" sn="24.02" a="1364.59" fwhm="0.000528" res="540283.6" algo="FTMS"/>
<pk mz="285.134302" i="4430678.0" sn="40.05" a="2173.57" fwhm="0.000522" res="545973.6" algo="FTMS"/>
<pk mz="285.145503" i="996310.8" sn="7.07" a="293.62" fwhm="0.000432" res="660696.7" algo="FTMS"/>
<pk mz="285.170671" i="2083929.0" sn="17.51" a="818.25" fwhm="0.000481" res="593464.0" algo="FTMS"/>
<pk mz="285.207137" i="4484444.0" sn="40.57" a="2175.09" fwhm="0.000521" res="547130.9" algo="FTMS"/>
<pk mz="285.946771" i="1332126.4" sn="10.29" a="613.56" fwhm="0.000581" res="491799.3" algo="FTMS"/>
<pk mz="286.056027" i="4089256.3" sn="36.77" a="2090.18" fwhm="0.000550" res="520210.5" algo="FTMS"/>
<pk mz="286.056912" i="1592616.4" sn="12.79" a="608.79" fwhm="0.000475" res="602550.7" algo="FTMS"/>
<pk mz="286.062476" i="1313576.9" sn="10.11" a="549.80" fwhm="0.000526" res="544344.3" algo="FTMS"/>
<pk mz="286.064926" i="2791081.0" sn="24.30" a="1345.33" fwhm="0.000536" res="533575.0" algo="FTMS"/>
<pk mz="286.093245" i="1049387.8" sn="7.58" a="317.38" fwhm="0.000441" res="648631.9" algo="FTMS"/>
<pk mz="286.129595" i="1125615.0" sn="8.31" a="384.48" fwhm="0.000583" res="490700.7" algo="FTMS"/>
<pk mz="287.019674" i="1012738.1" sn="7.18" a="241.11" fwhm="0.000353" res="811960.3" algo="FTMS"/>
<pk mz="287.031913" i="5767171.0" sn="52.58" a="2983.69" fwhm="0.000522" res="550069.9" algo="FTMS"/>
<pk mz="287.040833" i="2564612.0" sn="22.00" a="1257.63" fwhm="0.000548" res="523340.6" algo="FTMS"/>
<pk mz="287.068293" i="2267910.8" sn="19.17" a="1251.37" fwhm="0.000606" res="473660.5" algo="FTMS"/>
<pk mz="287.077213" i="3228679.5" sn="28.34" a="1574.04" fwhm="0.000551" res="521129.7" algo="FTMS"/>
<pk mz="287.113593" i="7040523.0" sn="64.73" a="3724.05" fwhm="0.000536" res="535842.7" algo="FTMS"/>
<pk mz="287.124889" i="2352140.0" sn="19.97" a="1013.87" fwhm="0.000501" res="573134.8" algo="FTMS"/>
<pk mz="287.150019" i="6308366.5" sn="57.74" a="3353.72" fwhm="0.000531" res="540603.3" algo="FTMS"/>
<pk mz="287.186386" i="1693842.0" sn="13.68" a="747.32" fwhm="0.000497" res="577571.1" algo="FTMS"/>
<pk mz="287.222850" i="1870741.5" sn="15.37" a="803.42" fwhm="0.000511" res="562565.0" algo="FTMS"/>
<pk mz="287.904748" i="1149335.9" sn="8.48" a="521.39" fwhm="0.000636" res="452358.6" algo="FTMS"/>
<pk mz="287.943822" i="1370843.8" sn="10.60" a="508.77" fwhm="0.000483" res="595767.4" algo="FTMS"/>
<pk mz="287.988446" i="1060832.1" sn="7.64" a="408.54" fwhm="0.000498" res="578713.1" algo="FTMS"/>
<pk mz="288.035245" i="1777892.8" sn="14.49" a="777.76" fwhm="0.000532" res="541736.7" algo="FTMS"/>
<pk mz="288.071663" i="26845800.0" sn="253.83" a="15002.04" fwhm="0.000546" res="527441.3" algo="FTMS"/>
<pk mz="288.080627" i="1788009.3" sn="14.58" a="682.52" fwhm="0.000464" res="620485.3" algo="FTMS"/>
<pk mz="288.116960" i="1967980.9" sn="16.30" a="803.00" fwhm="0.000501" res="574709.0" algo="FTMS"/>
<pk mz="288.153334" i="1176048.5" sn="8.74" a="410.91" fwhm="0.000461" res="625252.2" algo="FTMS"/>
<pk mz="288.156481" i="1299312.9" sn="9.92" a="413.52" fwhm="0.000453" res="636142.5" algo="FTMS"/>
<pk mz="288.910760" i="1456701.6" sn="11.42" a="558.22" fwhm="0.000480" res="601732.2" algo="FTMS"/>
<pk mz="288.987190" i="1452741.6" sn="11.38" a="665.51" fwhm="0.000544" res="530946.8" algo="FTMS"/>
<pk mz="289.035409" i="1684938.6" sn="13.60" a="614.75" fwhm="0.000438" res="659401.1" algo="FTMS"/>
<pk mz="289.056362" i="1239884.8" sn="9.35" a="402.18" fwhm="0.000453" res="638394.7" algo="FTMS"/>
<pk mz="289.071809" i="1321806.4" sn="10.13" a="554.95" fwhm="0.000543" res="532696.8" algo="FTMS"/>
<pk mz="289.075033" i="2741198.8" sn="23.68" a="1319.31" fwhm="0.000558" res="518098.4" algo="FTMS"/>
<pk mz="289.083920" i="6367951.5" sn="58.31" a="3523.54" fwhm="0.000528" res="547332.4" algo="FTMS"/>
<pk mz="289.092868" i="3267280.5" sn="28.70" a="1611.81" fwhm="0.000548" res="527166.5" algo="FTMS"/>
<pk mz="289.104169" i="1285201.8" sn="9.78" a="448.05" fwhm="0.000475" res="608124.8" algo="FTMS"/>
<pk mz="289.111568" i="3371218.5" sn="29.70" a="1815.81" fwhm="0.000589" res="490887.6" algo="FTMS"/>
<pk mz="289.121178" i="7601363.5" sn="70.09" a="4353.25" fwhm="0.000564" res="512456.5" algo="FTMS"/>
<pk mz="289.129255" i="4837588.5" sn="43.70" a="2464.86" fwhm="0.000532" res="543418.4" algo="FTMS"/>
<pk mz="289.165650" i="2319064.3" sn="19.65" a="1130.68" fwhm="0.000571" res="506696.1" algo="FTMS"/>
<pk mz="290.050926" i="7051575.0" sn="64.84" a="4001.85" fwhm="0.000576" res="503963.2" algo="FTMS"/>
<pk mz="290.059816" i="1720631.9" sn="13.94" a="842.88" fwhm="0.000592" res="489612.7" algo="FTMS"/>
<pk mz="290.087288" i="4379963.0" sn="39.33" a="2437.51" fwhm="0.000539" res="538236.2" algo="FTMS"/>
<pk mz="290.096172" i="1078715.9" sn="7.81" a="276.61" fwhm="0.000407" res="713383.2" algo="FTMS"/>
<pk mz="290.124481" i="1592063.0" sn="12.71" a="1007.28" fwhm="0.000741" res="391424.2" algo="FTMS"/>
<pk mz="290.132672" i="1244223.9" sn="9.39" a="420.36" fwhm="0.000483" res="600277.9" algo="FTMS"/>
<pk mz="290.879379" i="3312787.3" sn="29.14" a="1810.58" fwhm="0.000572" res="508409.9" algo="FTMS"/>
<pk mz="291.014614" i="2470050.5" sn="21.09" a="1220.70" fwhm="0.000515" res="565541.7" algo="FTMS"/>
<pk mz="291.016377" i="1084962.9" sn="7.87" a="433.10" fwhm="0.000591" res="492496.7" algo="FTMS"/>
<pk mz="291.038883" i="26659750.0" sn="252.05" a="15859.37" fwhm="0.000579" res="503020.1" algo="FTMS"/>
<pk mz="291.043689" i="1140325.9" sn="8.40" a="714.01" fwhm="0.000756" res="384819.2" algo="FTMS"/>
<pk mz="291.051008" i="2453670.8" sn="20.93" a="1459.66" fwhm="0.000646" res="450609.0" algo="FTMS"/>
<pk mz="291.063278" i="1980584.1" sn="16.42" a="892.37" fwhm="0.000621" res="468845.8" algo="FTMS"/>
<pk mz="291.072114" i="1391145.3" sn="10.79" a="504.63" fwhm="0.000470" res="619339.3" algo="FTMS"/>
<pk mz="291.087448" i="1180715.0" sn="8.78" a="377.47" fwhm="0.000444" res="656301.6" algo="FTMS"/>
<pk mz="291.099632" i="9193388.0" sn="85.28" a="5275.23" fwhm="0.000557" res="522349.2" algo="FTMS"/>
<pk mz="291.118286" i="2479790.5" sn="21.18" a="1040.94" fwhm="0.000492" res="591179.6" algo="FTMS"/>
<pk mz="291.123776" i="1095983.1" sn="7.97" a="451.66" fwhm="0.000545" res="534017.5" algo="FTMS"/>
<pk mz="291.136856" i="1551408.6" sn="12.32" a="739.36" fwhm="0.000540" res="539281.3" algo="FTMS"/>
<pk mz="291.209590" i="3654841.0" sn="32.40" a="2018.46" fwhm="0.000599" res="486062.8" algo="FTMS"/>
<pk mz="291.331797" i="1031175.1" sn="7.35" a="552.63" fwhm="0.000661" res="440973.2" algo="FTMS"/>
<pk mz="291.894206" i="1333768.9" sn="10.18" a="569.32" fwhm="0.000580" res="502943.9" algo="FTMS"/>
<pk mz="292.042290" i="3088154.5" sn="26.83" a="1722.87" fwhm="0.000612" res="477446.4" algo="FTMS"/>
<pk mz="292.046212" i="1188315.0" sn="8.80" a="596.66" fwhm="0.000651" res="448557.5" algo="FTMS"/>
<pk mz="292.066540" i="20532254.0" sn="192.37" a="11910.36" fwhm="0.000571" res="511670.9" algo="FTMS"/>
<pk mz="292.082698" i="1674911.4" sn="13.42" a="785.76" fwhm="0.000544" res="536819.8" algo="FTMS"/>
<pk mz="292.103732" i="11771938.0" sn="109.24" a="7003.46" fwhm="0.000593" res="492178.1" algo="FTMS"/>
<pk mz="292.111862" i="2076194.9" sn="17.22" a="936.18" fwhm="0.000551" res="530147.7" algo="FTMS"/>
<pk mz="292.212900" i="1283502.9" sn="9.70" a="521.27" fwhm="0.000513" res="569296.9" algo="FTMS"/>
<pk mz="292.876449" i="2488447.8" sn="21.14" a="1185.87" fwhm="0.000540" res="542451.9" algo="FTMS"/>
<pk mz="292.993746" i="1030286.1" sn="7.30" a="393.14" fwhm="0.000547" res="536119.2" algo="FTMS"/>
<pk mz="293.030279" i="4602514.5" sn="41.20" a="2445.48" fwhm="0.000543" res="539717.5" algo="FTMS"/>
<pk mz="293.035928" i="8863891.0" sn="81.64" a="5180.36" fwhm="0.000599" res="488929.9" algo="FTMS"/>
<pk mz="293.054622" i="3158165.8" sn="27.49" a="1588.08" fwhm="0.000555" res="528015.2" algo="FTMS"/>
<pk mz="293.066633" i="3563415.3" sn="31.34" a="2025.02" fwhm="0.000608" res="481940.9" algo="FTMS"/>
<pk mz="293.069938" i="2054935.6" sn="17.02" a="1057.52" fwhm="0.000599" res="489370.7" algo="FTMS"/>
<pk mz="293.078826" i="4224152.5" sn="37.61" a="2279.02" fwhm="0.000563" res="520309.0" algo="FTMS"/>
<pk mz="293.079608" i="2001304.8" sn="16.51" a="1084.36" fwhm="0.000711" res="412058.6" algo="FTMS"/>
<pk mz="293.103023" i="1649691.8" sn="13.18" a="776.32" fwhm="0.000541" res="541352.5" algo="FTMS"/>
<pk mz="293.107146" i="1532188.3" sn="12.06" a="757.98" fwhm="0.000573" res="511715.2" algo="FTMS"/>
<pk mz="293.114262" i="2777757.0" sn="23.88" a="1309.52" fwhm="0.000531" res="551493.9" algo="FTMS"/>
<pk mz="293.116079" i="3023005.3" sn="26.21" a="1533.54" fwhm="0.000573" res="511304.9" algo="FTMS"/>
<pk mz="293.142940" i="1029024.7" sn="7.29" a="461.80" fwhm="0.000635" res="461778.8" algo="FTMS"/>
<pk mz="293.175793" i="11588773.0" sn="107.50" a="6862.39" fwhm="0.000580" res="505505.4" algo="FTMS"/>
<pk mz="293.179165" i="4959397.0" sn="44.59" a="2826.23" fwhm="0.000575" res="510078.3" algo="FTMS"/>
<pk mz="293.188968" i="1305894.4" sn="9.91" a="462.95" fwhm="0.000450" res="651556.9" algo="FTMS"/>
<pk mz="293.206733" i="1336104.6" sn="10.20" a="427.58" fwhm="0.000432" res="679196.3" algo="FTMS"/>
<pk mz="294.025576" i="1233424.5" sn="9.22" a="490.04" fwhm="0.000494" res="594856.1" algo="FTMS"/>
<pk mz="294.039457" i="1013458.3" sn="7.14" a="500.77" fwhm="0.000702" res="418563.1" algo="FTMS"/>
<pk mz="294.061961" i="1535509.1" sn="12.09" a="746.67" fwhm="0.000592" res="496695.2" algo="FTMS"/>
<pk mz="294.071857" i="1695254.4" sn="13.61" a="719.93" fwhm="0.000519" res="566353.7" algo="FTMS"/>
<pk mz="294.076965" i="3378455.0" sn="29.58" a="1453.57" fwhm="0.000482" res="610434.7" algo="FTMS"/>
<pk mz="294.082132" i="342621472.0" z="-1" sn="3249.03" a="186701.66" fwhm="0.000547" res="537514.5" algo="FTMS" component_name="D" deconvoluted_molecular_mass="294.082600" deconvoluted_isotopic_mass="294.082556"/>
<pk mz="294.179138" i="1932836.3" sn="15.86" a="836.27" fwhm="0.000525" res="559984.5" algo="FTMS"/>
<pk mz="294.182558" i="1080612.8" sn="7.77" a="342.24" fwhm="0.000451" res="652410.2" algo="FTMS"/>
<pk mz="295.009493" i="2571665.5" sn="21.92" a="1158.00" fwhm="0.000542" res="544376.0" algo="FTMS"/>
<pk mz="295.045905" i="4110230.3" sn="36.52" a="2236.16" fwhm="0.000574" res="513742.0" algo="FTMS"/>
<pk mz="295.050062" i="4263831.0" sn="37.98" a="2536.91" fwhm="0.000601" res="490741.6" algo="FTMS"/>
<pk mz="295.059429" i="1015320.1" sn="7.15" a="448.77" fwhm="0.000689" res="428426.0" algo="FTMS"/>
<pk mz="295.068327" i="1539737.4" sn="12.13" a="621.69" fwhm="0.000533" res="553541.2" algo="FTMS"/>
<pk mz="295.082292" i="3587995.3" sn="31.57" a="1790.90" fwhm="0.000544" res="542694.2" algo="FTMS"/>
<pk mz="295.085568" i="15992220.0" z="-1" sn="149.29" a="9699.96" fwhm="0.000582" res="506923.9" algo="FTMS" component_name="D" deconvoluted_molecular_mass="294.082600" deconvoluted_isotopic_mass="295.085994"/>
<pk mz="295.095413" i="2297757.0" sn="19.32" a="1042.42" fwhm="0.000508" res="581238.9" algo="FTMS"/>
<pk mz="295.113070" i="1094943.3" sn="7.91" a="465.89" fwhm="0.000569" res="518214.4" algo="FTMS"/>
<pk mz="295.118639" i="1753504.0" sn="14.16" a="890.81" fwhm="0.000620" res="475893.5" algo="FTMS"/>
<pk mz="295.131713" i="1694625.8" sn="13.60" a="719.16" fwhm="0.000502" res="587340.8" algo="FTMS"/>
<pk mz="295.137382" i="1551650.6" sn="12.24" a="683.36" fwhm="0.000537" res="549443.5" algo="FTMS"/>
<pk mz="295.268582" i="1051444.3" sn="7.50" a="362.90" fwhm="0.000501" res="589352.9" algo="FTMS"/>
<pk mz="296.041203" i="1404445.6" sn="10.85" a="466.82" fwhm="0.000437" res="676705.1" algo="FTMS"/>
<pk mz="296.049271" i="1269022.8" sn="9.56" a="677.69" fwhm="0.000669" res="442215.4" algo="FTMS"/>
<pk mz="296.077575" i="1080610.6" sn="7.77" a="320.03" fwhm="0.000469" res="631025.5" algo="FTMS"/>
<pk mz="296.086443" i="3183651.8" z="-1" sn="27.73" a="1684.15" fwhm="0.000568" res="521300.9" algo="FTMS" component_name="D" deconvoluted_molecular_mass="294.082600" deconvoluted_isotopic_mass="296.086872"/>
<pk mz="296.100005" i="1132837.8" sn="8.27" a="373.14" fwhm="0.000480" res="616827.3" algo="FTMS"/>
<pk mz="296.135191" i="1063082.6" sn="7.61" a="384.56" fwhm="0.000544" res="544651.4" algo="FTMS"/>
<pk mz="297.025263" i="3461287.8" sn="30.17" a="2007.35" fwhm="0.000568" res="522560.4" algo="FTMS"/>
<pk mz="297.047090" i="1248043.0" sn="9.30" a="578.92" fwhm="0.000613" res="484926.7" algo="FTMS"/>
<pk mz="297.061635" i="5247661.0" sn="47.02" a="2732.43" fwhm="0.000548" res="542192.0" algo="FTMS"/>
<pk mz="297.064998" i="1976621.5" sn="16.17" a="1186.33" fwhm="0.000699" res="424871.0" algo="FTMS"/>
<pk mz="297.066290" i="1099245.8" sn="7.90" a="487.45" fwhm="0.000728" res="408306.8" algo="FTMS"/>
<pk mz="297.073749" i="4495023.0" sn="39.92" a="2560.98" fwhm="0.000592" res="501468.4" algo="FTMS"/>
<pk mz="297.097990" i="3791538.3" z="-1" sn="33.29" a="1922.72" fwhm="0.000535" res="555168.6" algo="FTMS" component_name="D" deconvoluted_molecular_mass="294.082600" deconvoluted_isotopic_mass="297.098422"/>
<pk mz="297.110920" i="1035188.1" sn="7.29" a="315.06" fwhm="0.000472" res="629484.1" algo="FTMS"/>
<pk mz="297.134362" i="2065847.4" sn="17.01" a="790.78" fwhm="0.000446" res="666885.9" algo="FTMS"/>
<pk mz="297.152908" i="90447544.0" z="-1" sn="850.55" a="53208.89" fwhm="0.000568" res="522784.1" algo="FTMS" component_name="X" deconvoluted_molecular_mass="297.153357" deconvoluted_isotopic_mass="297.153340"/>
<pk mz="298.032633" i="14874426.0" sn="137.81" a="9129.20" fwhm="0.000602" res="494988.7" algo="FTMS"/>
<pk mz="298.056723" i="1269501.5" sn="9.50" a="790.80" fwhm="0.000812" res="366869.5" algo="FTMS"/>
<pk mz="298.064903" i="1537598.6" sn="12.03" a="675.49" fwhm="0.000537" res="555001.8" algo="FTMS"/>
<pk mz="298.156382" i="12188492.0" z="-1" sn="112.48" a="7269.96" fwhm="0.000590" res="505341.2" algo="FTMS" component_name="X" deconvoluted_molecular_mass="297.153357" deconvoluted_isotopic_mass="298.156817"/>
<pk mz="299.019631" i="1089037.4" sn="7.80" a="579.26" fwhm="0.000669" res="446669.6" algo="FTMS"/>
<pk mz="299.036058" i="1210319.9" sn="8.94" a="471.70" fwhm="0.000566" res="527963.6" algo="FTMS"/>
<pk mz="299.040874" i="3345360.5" sn="29.08" a="1746.10" fwhm="0.000560" res="533768.7" algo="FTMS"/>
<pk mz="299.077268" i="7099350.0" sn="64.48" a="4340.75" fwhm="0.000613" res="487748.3" algo="FTMS"/>
<pk mz="299.095823" i="3223769.0" sn="27.93" a="1601.63" fwhm="0.000558" res="536246.4" algo="FTMS"/>
<pk mz="299.113671" i="5460955.5" sn="49.03" a="2847.26" fwhm="0.000551" res="542769.2" algo="FTMS"/>
<pk mz="299.124855" i="2285277.5" sn="19.08" a="1246.90" fwhm="0.000585" res="511387.9" algo="FTMS"/>
<pk mz="299.148794" i="3350753.0" sn="29.13" a="2116.53" fwhm="0.000667" res="448519.6" algo="FTMS"/>
<pk mz="299.150078" i="3848161.3" sn="33.82" a="1983.15" fwhm="0.000563" res="531377.9" algo="FTMS"/>
<pk mz="299.159727" i="1183586.8" z="-1" sn="8.69" a="372.01" fwhm="0.000446" res="671090.2" algo="FTMS" component_name="X" deconvoluted_molecular_mass="297.153357" deconvoluted_isotopic_mass="299.160165"/>
<pk mz="299.186408" i="1931494.8" sn="15.74" a="855.39" fwhm="0.000558" res="536217.9" algo="FTMS"/>
<pk mz="299.222787" i="1717228.3" sn="13.72" a="750.10" fwhm="0.000516" res="579335.3" algo="FTMS"/>
<pk mz="300.029725" i="5322857.0" sn="47.73" a="3037.63" fwhm="0.000597" res="502583.0" algo="FTMS"/>
<pk mz="300.072591" i="1051759.5" sn="7.45" a="450.00" fwhm="0.000554" res="541411.7" algo="FTMS"/>
<pk mz="300.078208" i="5229680.5" sn="46.85" a="2838.09" fwhm="0.000578" res="519465.6" algo="FTMS"/>
<pk mz="300.080642" i="1459568.8" sn="11.29" a="773.72" fwhm="0.000686" res="437354.5" algo="FTMS"/>
<pk mz="300.120135" i="1304822.9" sn="9.83" a="647.15" fwhm="0.000620" res="484198.1" algo="FTMS"/>
<pk mz="300.153409" i="1079036.1" sn="7.70" a="571.77" fwhm="0.000705" res="425498.0" algo="FTMS"/>
<pk mz="301.020182" i="1060677.4" sn="7.53" a="524.59" fwhm="0.000784" res="383787.3" algo="FTMS"/>
<pk mz="301.033173" i="1010951.5" sn="7.06" a="301.02" fwhm="0.000464" res="648713.0" algo="FTMS"/>
<pk mz="301.035348" i="1429767.9" sn="11.01" a="654.02" fwhm="0.000662" res="454844.9" algo="FTMS"/>
<pk mz="301.038598" i="9863432.0" sn="90.55" a="6119.09" fwhm="0.000625" res="481718.3" algo="FTMS"/>
<pk mz="301.047596" i="2801673.8" sn="23.95" a="1319.77" fwhm="0.000541" res="556482.3" algo="FTMS"/>
<pk mz="301.056521" i="3144203.3" sn="27.18" a="1681.47" fwhm="0.000568" res="529771.4" algo="FTMS"/>
<pk mz="301.071753" i="1104781.8" sn="7.94" a="455.77" fwhm="0.000705" res="426901.9" algo="FTMS"/>
<pk mz="301.092905" i="5261073.0" sn="47.14" a="2916.78" fwhm="0.000579" res="519960.6" algo="FTMS"/>
<pk mz="301.104032" i="1940498.9" sn="15.83" a="880.43" fwhm="0.000558" res="539463.7" algo="FTMS"/>
<pk mz="301.129291" i="7175447.0" sn="65.20" a="4265.66" fwhm="0.000598" res="503586.3" algo="FTMS"/>
<pk mz="301.140453" i="1755672.8" sn="14.08" a="944.06" fwhm="0.000689" res="436876.2" algo="FTMS"/>
<pk mz="301.165688" i="4116764.8" sn="36.35" a="2426.98" fwhm="0.000567" res="531563.9" algo="FTMS"/>
<pk mz="301.202076" i="4011298.8" sn="35.36" a="2101.08" fwhm="0.000554" res="544044.5" algo="FTMS"/>
<pk mz="302.030650" i="1512873.5" sn="11.72" a="501.41" fwhm="0.000494" res="611031.9" algo="FTMS"/>
<pk mz="302.041880" i="1157803.4" sn="8.39" a="452.58" fwhm="0.000485" res="622332.8" algo="FTMS"/>
<pk mz="302.054304" i="1817005.4" sn="14.57" a="744.35" fwhm="0.000502" res="601649.4" algo="FTMS"/>
<pk mz="302.059753" i="1030318.3" sn="7.19" a="338.19" fwhm="0.000487" res="620030.0" algo="FTMS"/>
<pk mz="302.066157" i="13322671.0" sn="122.38" a="8921.17" fwhm="0.000621" res="486803.1" algo="FTMS"/>
<pk mz="302.096096" i="1503668.3" sn="11.63" a="654.07" fwhm="0.000554" res="545327.3" algo="FTMS"/>
<pk mz="302.132523" i="1079610.3" sn="7.66" a="440.77" fwhm="0.000580" res="520471.2" algo="FTMS"/>
<pk mz="302.135774" i="3420858.8" sn="29.60" a="1896.19" fwhm="0.000598" res="505537.2" algo="FTMS"/>
<pk mz="303.002838" i="1268299.4" sn="9.42" a="591.28" fwhm="0.000590" res="513296.5" algo="FTMS"/>
<pk mz="303.014682" i="1993421.4" sn="16.22" a="1157.39" fwhm="0.000652" res="464541.6" algo="FTMS"/>
<pk mz="303.050123" i="3146579.5" sn="27.02" a="2085.50" fwhm="0.000735" res="412539.4" algo="FTMS"/>
<pk mz="303.069536" i="1311830.6" sn="9.83" a="526.11" fwhm="0.000525" res="577689.4" algo="FTMS"/>
<pk mz="303.072203" i="1806679.1" sn="14.47" a="965.27" fwhm="0.000612" res="494984.8" algo="FTMS"/>
<pk mz="303.087371" i="1249369.6" sn="9.25" a="412.92" fwhm="0.000465" res="652373.3" algo="FTMS"/>
<pk mz="303.090812" i="1188698.3" sn="8.68" a="542.18" fwhm="0.000584" res="519038.3" algo="FTMS"/>
<pk mz="303.099629" i="7710299.5" sn="69.79" a="5006.61" fwhm="0.000623" res="486734.8" algo="FTMS"/>
<pk mz="303.108573" i="5337693.5" sn="47.56" a="3015.78" fwhm="0.000581" res="521857.8" algo="FTMS"/>
<pk mz="303.119798" i="1961183.1" sn="15.92" a="1130.54" fwhm="0.000636" res="476707.8" algo="FTMS"/>
<pk mz="303.136853" i="1032034.1" sn="7.21" a="393.65" fwhm="0.000590" res="513786.0" algo="FTMS"/>
<pk mz="303.144959" i="4545635.5" sn="40.13" a="2458.22" fwhm="0.000577" res="525391.3" algo="FTMS"/>
<pk mz="303.181292" i="1896809.5" sn="15.31" a="814.40" fwhm="0.000514" res="590213.1" algo="FTMS"/>
<pk mz="303.217759" i="2364015.8" sn="19.69" a="1315.18" fwhm="0.000619" res="490181.7" algo="FTMS"/>
<pk mz="304.063185" i="4366080.5" sn="38.45" a="2706.37" fwhm="0.000614" res="495403.1" algo="FTMS"/>
<pk mz="304.066575" i="6717697.0" sn="60.49" a="4350.57" fwhm="0.000643" res="472841.0" algo="FTMS"/>
<pk mz="304.075487" i="1328642.5" sn="9.99" a="622.32" fwhm="0.000604" res="503348.6" algo="FTMS"/>
<pk mz="304.103665" i="1188999.4" sn="8.68" a="497.24" fwhm="0.000661" res="460151.7" algo="FTMS"/>
<pk mz="304.111830" i="1408008.9" sn="10.73" a="615.40" fwhm="0.000574" res="530096.0" algo="FTMS"/>
<pk mz="304.148399" i="1112335.1" sn="7.96" a="492.30" fwhm="0.000579" res="525733.4" algo="FTMS"/>
<pk mz="304.879866" i="1097230.9" sn="7.82" a="462.09" fwhm="0.000513" res="594873.2" algo="FTMS"/>
<pk mz="304.993783" i="1286563.0" sn="9.59" a="641.02" fwhm="0.000699" res="436476.7" algo="FTMS"/>
<pk mz="305.030220" i="2826153.5" sn="24.02" a="1450.39" fwhm="0.000589" res="517802.6" algo="FTMS"/>
<pk mz="305.042574" i="2994603.5" sn="25.60" a="1615.49" fwhm="0.000583" res="523107.8" algo="FTMS"/>
<pk mz="305.047310" i="1186476.5" sn="8.65" a="459.54" fwhm="0.000556" res="548561.4" algo="FTMS"/>
<pk mz="305.054616" i="13068206.0" sn="119.99" a="8042.04" fwhm="0.000615" res="496319.6" algo="FTMS"/>
<pk mz="305.066631" i="2836655.8" sn="24.12" a="1551.82" fwhm="0.000610" res="499792.1" algo="FTMS"/>
<pk mz="305.070011" i="9386928.0" sn="85.50" a="6101.61" fwhm="0.000633" res="481684.7" algo="FTMS"/>
<pk mz="305.078731" i="1138098.0" sn="8.20" a="507.97" fwhm="0.000620" res="491714.3" algo="FTMS"/>
<pk mz="305.079715" i="1274034.1" sn="9.47" a="529.25" fwhm="0.000571" res="534058.8" algo="FTMS"/>
<pk mz="305.087888" i="1228723.6" sn="9.05" a="513.82" fwhm="0.000667" res="457380.8" algo="FTMS"/>
<pk mz="305.116102" i="1872312.6" sn="15.08" a="1198.30" fwhm="0.000748" res="407989.9" algo="FTMS"/>
<pk mz="305.124250" i="2105786.0" sn="17.27" a="997.63" fwhm="0.000562" res="543407.0" algo="FTMS"/>
<pk mz="305.152418" i="1107263.0" sn="7.91" a="508.07" fwhm="0.000701" res="435437.5" algo="FTMS"/>
<pk mz="305.160692" i="1193664.5" sn="8.72" a="548.71" fwhm="0.000613" res="497784.8" algo="FTMS"/>
<pk mz="305.188867" i="2491845.5" sn="20.88" a="1553.54" fwhm="0.000677" res="450762.3" algo="FTMS"/>
<pk mz="305.951018" i="1072845.8" sn="7.59" a="387.17" fwhm="0.000522" res="585852.8" algo="FTMS"/>
<pk mz="305.999036" i="2137942.5" sn="17.57" a="1137.43" fwhm="0.000590" res="518354.3" algo="FTMS"/>
<pk mz="306.025544" i="1236315.3" sn="9.12" a="442.12" fwhm="0.000462" res="662271.8" algo="FTMS"/>
<pk mz="306.045882" i="1889118.9" sn="15.24" a="937.43" fwhm="0.000580" res="527973.5" algo="FTMS"/>
<pk mz="306.057916" i="1126497.1" sn="8.09" a="437.50" fwhm="0.000523" res="585115.4" algo="FTMS"/>
<pk mz="306.061927" i="1581409.8" sn="12.35" a="678.26" fwhm="0.000546" res="560162.7" algo="FTMS"/>
<pk mz="306.073422" i="1341923.9" sn="10.11" a="486.14" fwhm="0.000502" res="610126.3" algo="FTMS"/>
<pk mz="306.082191" i="2141157.5" sn="17.60" a="1326.59" fwhm="0.000731" res="418641.6" algo="FTMS"/>
<pk mz="306.876954" i="1565558.4" sn="12.20" a="779.73" fwhm="0.000603" res="508749.0" algo="FTMS"/>
<pk mz="307.009533" i="3030286.8" sn="25.93" a="1622.69" fwhm="0.000609" res="503919.3" algo="FTMS"/>
<pk mz="307.033867" i="1943315.3" sn="15.74" a="950.97" fwhm="0.000574" res="534615.2" algo="FTMS"/>
<pk mz="307.040317" i="1308372.5" sn="9.79" a="694.26" fwhm="0.000747" res="410810.1" algo="FTMS"/>
<pk mz="307.045878" i="3673877.5" sn="31.96" a="2162.00" fwhm="0.000627" res="489818.7" algo="FTMS"/>
<pk mz="307.051548" i="3743510.5" sn="32.61" a="2224.27" fwhm="0.000646" res="475532.3" algo="FTMS"/>
<pk mz="307.058829" i="1011351.9" sn="7.01" a="418.24" fwhm="0.000596" res="515114.6" algo="FTMS"/>
<pk mz="307.070255" i="8926490.0" sn="81.18" a="5593.48" fwhm="0.000624" res="492227.9" algo="FTMS"/>
<pk mz="307.082286" i="2897436.3" sn="24.68" a="1427.51" fwhm="0.000555" res="553060.1" algo="FTMS"/>
<pk mz="307.094510" i="1804446.5" sn="14.44" a="993.75" fwhm="0.000674" res="455331.4" algo="FTMS"/>
<pk mz="307.095377" i="3075614.8" sn="26.35" a="1709.13" fwhm="0.000622" res="493548.3" algo="FTMS"/>
<pk mz="307.118743" i="1559587.0" sn="12.15" a="804.82" fwhm="0.000618" res="497265.9" algo="FTMS"/>
<pk mz="307.131713" i="2039589.4" sn="16.64" a="949.96" fwhm="0.000570" res="538900.8" algo="FTMS"/>
<pk mz="307.168171" i="1249196.1" sn="9.18" a="447.80" fwhm="0.000485" res="633741.1" algo="FTMS"/>
<pk mz="307.186005" i="1146671.4" sn="8.22" a="440.50" fwhm="0.000506" res="607112.4" algo="FTMS"/>
<pk mz="307.194910" i="1540785.0" sn="11.89" a="776.36" fwhm="0.000608" res="505059.1" algo="FTMS"/>
<pk mz="308.041241" i="1544783.0" sn="11.93" a="961.68" fwhm="0.000769" res="400660.4" algo="FTMS"/>
<pk mz="308.061432" i="1318482.9" sn="9.82" a="580.65" fwhm="0.000667" res="462151.3" algo="FTMS"/>
<pk mz="308.077601" i="1676885.9" sn="13.16" a="874.48" fwhm="0.000635" res="484974.8" algo="FTMS"/>
<pk mz="308.097837" i="4271577.5" sn="37.31" a="2820.87" fwhm="0.000671" res="459178.7" algo="FTMS"/>
<pk mz="308.874773" i="3637869.3" sn="31.41" a="2227.34" fwhm="0.000653" res="472808.2" algo="FTMS"/>
<pk mz="309.025151" i="5002890.0" sn="44.12" a="3007.91" fwhm="0.000628" res="491797.3" algo="FTMS"/>
<pk mz="309.061528" i="5513361.0" sn="48.87" a="3407.20" fwhm="0.000645" res="479155.7" algo="FTMS"/>
<pk mz="309.064838" i="1097169.6" sn="7.76" a="531.23" fwhm="0.000675" res="457905.9" algo="FTMS"/>
<pk mz="309.067243" i="2762130.3" sn="23.26" a="1524.64" fwhm="0.000593" res="521570.8" algo="FTMS"/>
<pk mz="309.072816" i="1073043.3" sn="7.53" a="524.84" fwhm="0.000651" res="475047.5" algo="FTMS"/>
<pk mz="309.074655" i="1538323.6" sn="11.86" a="707.93" fwhm="0.000598" res="516429.2" algo="FTMS"/>
<pk mz="309.097989" i="4306072.0" sn="37.63" a="2587.23" fwhm="0.000642" res="481782.0" algo="FTMS"/>
<pk mz="309.101297" i="1821336.6" sn="14.50" a="976.64" fwhm="0.000630" res="490534.2" algo="FTMS"/>
<pk mz="309.109269" i="1542554.3" sn="11.90" a="919.34" fwhm="0.000748" res="413513.6" algo="FTMS"/>
<pk mz="309.110988" i="3717530.5" sn="32.15" a="2265.30" fwhm="0.000667" res="463695.4" algo="FTMS"/>
<pk mz="309.134387" i="2365855.0" sn="19.57" a="1195.33" fwhm="0.000594" res="520241.4" algo="FTMS"/>
<pk mz="309.147351" i="1319073.5" sn="9.82" a="750.03" fwhm="0.000740" res="417504.1" algo="FTMS"/>
<pk mz="309.152979" i="2496162.5" sn="20.78" a="1502.94" fwhm="0.000670" res="461427.3" algo="FTMS"/>
<pk mz="309.174150" i="3468966.8" sn="29.84" a="1924.61" fwhm="0.000612" res="504890.9" algo="FTMS"/>
<pk mz="310.028525" i="1091788.5" sn="7.71" a="463.01" fwhm="0.000584" res="530438.5" algo="FTMS"/>
<pk mz="310.056829" i="1748306.0" sn="13.82" a="914.25" fwhm="0.000633" res="489587.7" algo="FTMS"/>
<pk mz="310.065008" i="1402579.6" sn="10.60" a="650.50" fwhm="0.000582" res="533028.0" algo="FTMS"/>
<pk mz="310.069918" i="2970196.5" sn="25.19" a="1811.83" fwhm="0.000652" res="475506.3" algo="FTMS"/>
<pk mz="310.093143" i="1316825.1" sn="9.80" a="537.08" fwhm="0.000572" res="542034.0" algo="FTMS"/>
<pk mz="310.871786" i="2997490.5" sn="25.44" a="1793.63" fwhm="0.000623" res="499245.4" algo="FTMS"/>
<pk mz="311.004410" i="1458189.0" sn="11.11" a="796.80" fwhm="0.000662" res="469802.3" algo="FTMS"/>
<pk mz="311.040819" i="4540436.0" sn="39.81" a="2819.03" fwhm="0.000648" res="479963.2" algo="FTMS"/>
<pk mz="311.044999" i="2010005.0" sn="16.25" a="1173.78" fwhm="0.000685" res="454077.3" algo="FTMS"/>
<pk mz="311.077214" i="7312411.5" sn="65.61" a="4871.93" fwhm="0.000670" res="463981.5" algo="FTMS"/>
<pk mz="311.080638" i="1159196.1" sn="8.33" a="539.02" fwhm="0.000577" res="539541.2" algo="FTMS"/>
<pk mz="311.090281" i="1392158.0" sn="10.50" a="644.64" fwhm="0.000628" res="495473.9" algo="FTMS"/>
<pk mz="311.108095" i="1139873.6" sn="8.15" a="712.38" fwhm="0.000809" res="384677.4" algo="FTMS"/>
<pk mz="311.113637" i="3866658.8" sn="33.54" a="2458.75" fwhm="0.000677" res="459273.6" algo="FTMS"/>
<pk mz="311.126704" i="1291301.3" sn="9.56" a="506.49" fwhm="0.000556" res="559414.4" algo="FTMS"/>
<pk mz="311.132270" i="9868326.0" sn="89.41" a="6460.32" fwhm="0.000643" res="483851.2" algo="FTMS"/>
<pk mz="311.150069" i="2639914.0" sn="22.12" a="1345.28" fwhm="0.000605" res="514719.8" algo="FTMS"/>
<pk mz="311.162780" i="2836268.5" sn="23.94" a="1418.63" fwhm="0.000563" res="552472.1" algo="FTMS"/>
<pk mz="311.168543" i="291473440.0" z="-1" sn="2710.89" a="176430.67" fwhm="0.000618" res="503737.6" algo="FTMS" component_name="F" deconvoluted_molecular_mass="311.169023" deconvoluted_isotopic_mass="311.169014"/>
<pk mz="311.180727" i="1078704.1" sn="7.58" a="394.76" fwhm="0.000518" res="600484.2" algo="FTMS"/>
<pk mz="311.186470" i="1526577.3" sn="11.75" a="575.84" fwhm="0.000501" res="621043.6" algo="FTMS"/>
<pk mz="311.222811" i="3275832.5" sn="28.04" a="1778.83" fwhm="0.000584" res="532910.5" algo="FTMS"/>
<pk mz="312.035997" i="1038428.1" sn="7.21" a="321.29" fwhm="0.000480" res="649656.1" algo="FTMS"/>
<pk mz="312.044179" i="1299293.8" sn="9.63" a="580.07" fwhm="0.000637" res="489976.7" algo="FTMS"/>
<pk mz="312.048285" i="96798944.0" z="-1" sn="898.65" a="63267.09" fwhm="0.000630" res="495044.1" algo="FTMS" component_name="V" deconvoluted_molecular_mass="312.048727" deconvoluted_isotopic_mass="312.048759"/>
<pk mz="312.067003" i="1098850.4" sn="7.77" a="494.73" fwhm="0.000616" res="506894.2" algo="FTMS"/>
<pk mz="312.072379" i="1734755.5" sn="13.69" a="938.10" fwhm="0.000770" res="405279.5" algo="FTMS"/>
<pk mz="312.080677" i="1170917.1" sn="8.44" a="415.75" fwhm="0.000529" res="590387.1" algo="FTMS"/>
<pk mz="312.135588" i="1869296.3" sn="14.94" a="1033.21" fwhm="0.000612" res="510110.9" algo="FTMS"/>
<pk mz="312.168001" i="1213430.9" sn="8.83" a="469.69" fwhm="0.000527" res="591860.6" algo="FTMS"/>
<pk mz="312.171960" i="32164088.0" z="-1" sn="296.96" a="21568.89" fwhm="0.000651" res="479503.4" algo="FTMS" component_name="F" deconvoluted_molecular_mass="311.169023" deconvoluted_isotopic_mass="312.172434"/>
<pk mz="312.868919" i="1103622.0" sn="7.76" a="437.50" fwhm="0.000521" res="601090.1" algo="FTMS"/>
<pk mz="312.972766" i="2493339.3" sn="20.61" a="1450.08" fwhm="0.000668" res="468244.6" algo="FTMS"/>
<pk mz="313.020128" i="1425701.1" sn="10.74" a="792.39" fwhm="0.000661" res="473599.8" algo="FTMS"/>
<pk mz="313.035345" i="1297576.3" sn="9.55" a="699.94" fwhm="0.000663" res="471918.4" algo="FTMS"/>
<pk mz="313.051640" i="6336939.5" z="-1" sn="56.14" a="4570.01" fwhm="0.000699" res="447660.3" algo="FTMS" component_name="V" deconvoluted_molecular_mass="312.048727" deconvoluted_isotopic_mass="313.052117"/>
<pk mz="313.056464" i="6520236.5" sn="57.84" a="4207.31" fwhm="0.000669" res="467919.0" algo="FTMS"/>
<pk mz="313.067825" i="1109166.9" sn="7.81" a="444.46" fwhm="0.000572" res="546989.8" algo="FTMS"/>
<pk mz="313.092892" i="5519284.0" sn="48.58" a="3535.83" fwhm="0.000653" res="479353.8" algo="FTMS"/>
<pk mz="313.111546" i="2211000.0" sn="18.00" a="1049.78" fwhm="0.000549" res="570468.2" algo="FTMS"/>
<pk mz="313.129283" i="5394363.5" sn="47.43" a="3675.72" fwhm="0.000717" res="436624.3" algo="FTMS"/>
<pk mz="313.140442" i="1627325.9" sn="12.60" a="685.50" fwhm="0.000559" res="559948.7" algo="FTMS"/>
<pk mz="313.147914" i="5176767.5" sn="45.42" a="3070.20" fwhm="0.000631" res="496187.2" algo="FTMS"/>
<pk mz="313.157570" i="1123009.5" sn="7.94" a="384.80" fwhm="0.000480" res="652097.6" algo="FTMS"/>
<pk mz="313.164472" i="7803331.0" sn="69.70" a="4931.45" fwhm="0.000651" res="480867.7" algo="FTMS"/>
<pk mz="313.165726" i="3616195.0" sn="30.99" a="2259.08" fwhm="0.000668" res="468730.7" algo="FTMS"/>
<pk mz="313.172959" i="1212612.6" sn="8.76" a="628.28" fwhm="0.000719" res="435482.1" algo="FTMS"/>
<pk mz="313.175366" i="2227141.0" z="-1" sn="18.15" a="1420.89" fwhm="0.000700" res="447393.9" algo="FTMS" component_name="F" deconvoluted_molecular_mass="311.169023" deconvoluted_isotopic_mass="313.175843"/>
<pk mz="313.202045" i="2052554.6" sn="16.53" a="1087.76" fwhm="0.000659" res="475326.2" algo="FTMS"/>
<pk mz="313.238468" i="2454738.3" sn="20.25" a="1287.85" fwhm="0.000611" res="512722.7" algo="FTMS"/>
<pk mz="314.045381" i="24973946.0" sn="228.46" a="17336.45" fwhm="0.000671" res="467761.5" algo="FTMS"/>
<pk mz="314.052561" i="1404027.5" z="-1" sn="10.53" a="639.68" fwhm="0.000595" res="527460.5" algo="FTMS" component_name="V" deconvoluted_molecular_mass="312.048727" deconvoluted_isotopic_mass="314.053040"/>
<pk mz="314.059857" i="1514749.0" sn="11.56" a="923.10" fwhm="0.000769" res="408436.5" algo="FTMS"/>
<pk mz="314.088067" i="1358850.9" sn="10.12" a="711.48" fwhm="0.000654" res="480196.6" algo="FTMS"/>
<pk mz="314.096276" i="1150724.6" sn="8.19" a="379.61" fwhm="0.000495" res="635105.5" algo="FTMS"/>
<pk mz="314.099372" i="1344005.3" sn="9.98" a="677.67" fwhm="0.000676" res="464527.7" algo="FTMS"/>
<pk mz="314.132692" i="1282956.3" sn="9.41" a="820.62" fwhm="0.000725" res="433563.0" algo="FTMS"/>
<pk mz="314.135879" i="1385997.0" sn="10.37" a="656.92" fwhm="0.000592" res="531002.4" algo="FTMS"/>
<pk mz="314.167896" i="1730451.6" sn="13.55" a="834.44" fwhm="0.000596" res="527027.1" algo="FTMS"/>
<pk mz="314.172212" i="1100052.6" sn="7.72" a="356.18" fwhm="0.000532" res="590475.7" algo="FTMS"/>
<pk mz="315.035813" i="1556298.9" sn="11.94" a="863.31" fwhm="0.000658" res="478521.9" algo="FTMS"/>
<pk mz="315.048777" i="2100301.8" sn="16.97" a="1217.91" fwhm="0.000679" res="463912.5" algo="FTMS"/>
<pk mz="315.050201" i="2469966.0" sn="20.39" a="1548.78" fwhm="0.000726" res="433755.0" algo="FTMS"/>
<pk mz="315.054242" i="2448462.8" sn="20.19" a="1606.50" fwhm="0.000762" res="413315.4" algo="FTMS"/>
<pk mz="315.072108" i="3707730.8" sn="31.83" a="2246.17" fwhm="0.000658" res="478946.1" algo="FTMS"/>
<pk mz="315.087424" i="1211733.9" sn="8.75" a="636.14" fwhm="0.000718" res="439074.6" algo="FTMS"/>
<pk mz="315.108517" i="5633882.5" sn="49.64" a="3556.72" fwhm="0.000651" res="484078.9" algo="FTMS"/>
<pk mz="315.119823" i="1793884.8" sn="14.14" a="870.33" fwhm="0.000598" res="526886.9" algo="FTMS"/>
<pk mz="315.144923" i="6338914.0" sn="56.16" a="4190.79" fwhm="0.000681" res="462637.9" algo="FTMS"/>
<pk mz="315.156177" i="1813604.5" sn="14.32" a="1112.47" fwhm="0.000656" res="480223.6" algo="FTMS"/>
<pk mz="315.181332" i="4041066.0" sn="34.91" a="2477.17" fwhm="0.000645" res="488602.3" algo="FTMS"/>
<pk mz="315.217712" i="4621169.5" sn="40.28" a="3076.84" fwhm="0.000700" res="450611.2" algo="FTMS"/>
<pk mz="316.046281" i="1239843.4" sn="9.01" a="506.19" fwhm="0.000549" res="576087.2" algo="FTMS"/>
<pk mz="316.067370" i="1037095.9" sn="7.14" a="510.61" fwhm="0.000841" res="375975.7" algo="FTMS"/>
<pk mz="316.111878" i="1194161.5" sn="8.59" a="510.37" fwhm="0.000570" res="554466.4" algo="FTMS"/>
<pk mz="316.151350" i="4947002.0" sn="43.29" a="3178.30" fwhm="0.000683" res="463133.3" algo="FTMS"/>
<pk mz="316.187818" i="1089345.9" sn="7.62" a="456.03" fwhm="0.000595" res="531465.4" algo="FTMS"/>
<pk mz="317.030241" i="2466297.3" sn="20.35" a="1463.90" fwhm="0.000684" res="463468.5" algo="FTMS"/>
<pk mz="317.033581" i="1312633.9" sn="9.68" a="687.67" fwhm="0.000674" res="470599.3" algo="FTMS"/>
<pk mz="317.041599" i="1411451.6" sn="10.60" a="673.19" fwhm="0.000612" res="517632.4" algo="FTMS"/>
<pk mz="317.051435" i="2216445.8" sn="18.04" a="1289.62" fwhm="0.000647" res="490146.1" algo="FTMS"/>
<pk mz="317.066657" i="2372097.3" sn="19.48" a="1538.04" fwhm="0.000708" res="448061.1" algo="FTMS"/>
<pk mz="317.069909" i="1853185.9" sn="14.68" a="1059.73" fwhm="0.000656" res="483267.0" algo="FTMS"/>
<pk mz="317.078790" i="1510147.9" sn="11.51" a="822.74" fwhm="0.000671" res="472790.5" algo="FTMS"/>
<pk mz="317.079854" i="1033476.1" sn="7.10" a="446.70" fwhm="0.000627" res="505843.7" algo="FTMS"/>
<pk mz="317.087860" i="3137797.8" sn="26.56" a="2044.13" fwhm="0.000668" res="474885.0" algo="FTMS"/>
<pk mz="317.099064" i="2619656.3" sn="21.77" a="1545.89" fwhm="0.000647" res="489859.6" algo="FTMS"/>
<pk mz="317.103079" i="1173769.1" sn="8.40" a="479.89" fwhm="0.000570" res="556800.2" algo="FTMS"/>
<pk mz="317.124198" i="5626126.0" sn="49.56" a="3805.23" fwhm="0.000697" res="455010.7" algo="FTMS"/>
<pk mz="317.135498" i="1392144.3" sn="10.42" a="559.17" fwhm="0.000541" res="586350.9" algo="FTMS"/>
<pk mz="317.139519" i="1063441.1" sn="7.38" a="505.81" fwhm="0.000610" res="519506.9" algo="FTMS"/>
<pk mz="317.160568" i="4285717.5" sn="37.17" a="2792.47" fwhm="0.000679" res="467392.5" algo="FTMS"/>
<pk mz="317.196779" i="1823773.6" sn="14.41" a="1383.65" fwhm="0.000845" res="375217.5" algo="FTMS"/>
<pk mz="317.233533" i="1029285.8" sn="7.06" a="398.24" fwhm="0.000484" res="654916.3" algo="FTMS"/>
<pk mz="318.025448" i="1166676.5" sn="8.33" a="477.63" fwhm="0.000591" res="538434.4" algo="FTMS"/>
<pk mz="318.034501" i="1102422.5" sn="7.74" a="558.36" fwhm="0.000692" res="459736.1" algo="FTMS"/>
<pk mz="318.045753" i="2502617.0" sn="20.68" a="1760.96" fwhm="0.000799" res="397988.7" algo="FTMS"/>
<pk mz="318.052349" i="1302106.5" sn="9.58" a="573.44" fwhm="0.000622" res="511359.8" algo="FTMS"/>
<pk mz="318.061108" i="5122524.5" sn="44.91" a="3493.53" fwhm="0.000688" res="462047.3" algo="FTMS"/>
<pk mz="318.082219" i="4019681.0" sn="34.71" a="3012.54" fwhm="0.000723" res="439713.5" algo="FTMS"/>
<pk mz="318.091068" i="1206755.0" sn="8.70" a="511.28" fwhm="0.000572" res="556580.6" algo="FTMS"/>
<pk mz="318.098339" i="1029796.7" sn="7.06" a="549.97" fwhm="0.000805" res="394919.7" algo="FTMS"/>
<pk mz="318.119383" i="1842793.4" sn="14.58" a="952.18" fwhm="0.000668" res="476106.7" algo="FTMS"/>
<pk mz="318.164011" i="1111667.3" sn="7.82" a="470.60" fwhm="0.000609" res="522727.9" algo="FTMS"/>
<pk mz="319.009565" i="2105776.3" sn="16.89" a="1159.46" fwhm="0.000652" res="489473.5" algo="FTMS"/>
<pk mz="319.049184" i="101568184.0" z="-1" sn="930.08" a="69106.12" fwhm="0.000659" res="483866.0" algo="FTMS" component_name="U" deconvoluted_molecular_mass="319.049678" deconvoluted_isotopic_mass="319.049678"/>
<pk mz="319.055706" i="40414908.0" sn="368.62" a="28198.31" fwhm="0.000681" res="468599.3" algo="FTMS"/>
<pk mz="319.058117" i="8130235.0" sn="72.20" a="5716.94" fwhm="0.000680" res="469166.6" algo="FTMS"/>
<pk mz="319.085630" i="309890752.0" z="-1" sn="2842.74" a="200676.38" fwhm="0.000650" res="490588.2" algo="FTMS" component_name="E" deconvoluted_molecular_mass="319.086130" deconvoluted_isotopic_mass="319.086124"/>
<pk mz="319.095371" i="1721411.6" sn="13.36" a="1056.30" fwhm="0.000783" res="407437.4" algo="FTMS"/>
<pk mz="319.103443" i="1652677.4" sn="12.73" a="887.13" fwhm="0.000628" res="508055.6" algo="FTMS"/>
<pk mz="319.131832" i="1267915.8" sn="9.20" a="524.70" fwhm="0.000541" res="589587.8" algo="FTMS"/>
<pk mz="319.139838" i="2121933.5" sn="17.04" a="1187.22" fwhm="0.000656" res="486487.5" algo="FTMS"/>
<pk mz="319.168145" i="2056148.0" sn="16.44" a="1110.84" fwhm="0.000617" res="517483.2" algo="FTMS"/>
<pk mz="319.176280" i="1262165.8" sn="9.15" a="486.67" fwhm="0.000536" res="595768.6" algo="FTMS"/>
<pk mz="319.204579" i="1223836.1" sn="8.79" a="763.62" fwhm="0.000843" res="378497.9" algo="FTMS"/>
<pk mz="319.240943" i="5306084.5" sn="46.27" a="3680.66" fwhm="0.000667" res="478902.4" algo="FTMS"/>
<pk mz="320.014590" i="10975124.0" sn="98.32" a="7826.74" fwhm="0.000705" res="454221.8" algo="FTMS"/>
<pk mz="320.041157" i="1884825.8" sn="14.86" a="1022.08" fwhm="0.000669" res="478418.7" algo="FTMS"/>
<pk mz="320.052480" i="7062428.5" z="-1" sn="62.40" a="5044.08" fwhm="0.000710" res="450920.1" algo="FTMS" component_name="U" deconvoluted_molecular_mass="319.049678" deconvoluted_isotopic_mass="320.052977"/>
<pk mz="320.058996" i="2902429.8" sn="24.20" a="1991.32" fwhm="0.000726" res="440870.5" algo="FTMS"/>
<pk mz="320.061381" i="3145118.3" sn="26.43" a="2245.81" fwhm="0.000773" res="414297.8" algo="FTMS"/>
<pk mz="320.077568" i="1771170.0" sn="13.82" a="1030.18" fwhm="0.000720" res="444541.6" algo="FTMS"/>
<pk mz="320.085169" i="1224483.8" sn="8.80" a="871.23" fwhm="0.001022" res="313098.0" algo="FTMS"/>
<pk mz="320.089037" i="26525604.0" z="-1" sn="241.09" a="19258.78" fwhm="0.000700" res="457251.2" algo="FTMS" component_name="E" deconvoluted_molecular_mass="319.086130" deconvoluted_isotopic_mass="320.089534"/>
<pk mz="320.098695" i="1210918.8" sn="8.67" a="562.00" fwhm="0.000725" res="441378.0" algo="FTMS"/>
<pk mz="320.135095" i="2013103.1" sn="16.04" a="1373.33" fwhm="0.000793" res="403470.1" algo="FTMS"/>
<pk mz="320.244060" i="1118408.0" sn="7.82" a="451.93" fwhm="0.000614" res="521435.1" algo="FTMS"/>
<pk mz="321.025198" i="4603003.0" sn="39.82" a="3139.82" fwhm="0.000683" res="469925.0" algo="FTMS"/>
<pk mz="321.031867" i="12149885.0" sn="109.11" a="8892.47" fwhm="0.000713" res="450137.7" algo="FTMS"/>
<pk mz="321.053283" i="1884161.6" sn="14.85" a="1375.32" fwhm="0.000863" res="372083.6" algo="FTMS"/>
<pk mz="321.055999" i="2189186.3" z="-1" sn="17.65" a="1356.15" fwhm="0.000718" res="447110.5" algo="FTMS" component_name="U" deconvoluted_molecular_mass="319.049678" deconvoluted_isotopic_mass="321.056498"/>
<pk mz="321.061527" i="4397187.5" sn="37.93" a="3075.40" fwhm="0.000701" res="457860.3" algo="FTMS"/>
<pk mz="321.064746" i="1618052.3" sn="12.41" a="882.70" fwhm="0.000643" res="499333.7" algo="FTMS"/>
<pk mz="321.072811" i="1192582.1" sn="8.50" a="467.43" fwhm="0.000557" res="576078.2" algo="FTMS"/>
<pk mz="321.074542" i="1521030.5" sn="11.52" a="771.53" fwhm="0.000600" res="535466.4" algo="FTMS"/>
<pk mz="321.081538" i="8112264.0" sn="72.04" a="5539.48" fwhm="0.000693" res="463140.4" algo="FTMS"/>
<pk mz="321.090024" i="2655626.3" sn="21.94" a="1641.32" fwhm="0.000639" res="502775.0" algo="FTMS"/>
<pk mz="321.092431" i="2230410.8" z="-1" sn="18.03" a="1313.53" fwhm="0.000670" res="479556.2" algo="FTMS" component_name="E" deconvoluted_molecular_mass="319.086130" deconvoluted_isotopic_mass="321.092931"/>
<pk mz="321.097922" i="2088076.0" sn="16.73" a="1315.20" fwhm="0.000742" res="432729.1" algo="FTMS"/>
<pk mz="321.101213" i="1121036.8" sn="7.85" a="663.21" fwhm="0.000809" res="396905.1" algo="FTMS"/>
<pk mz="321.110971" i="2849423.0" sn="23.72" a="2452.96" fwhm="0.000906" res="354343.1" algo="FTMS"/>
<pk mz="321.124506" i="1058450.1" sn="7.27" a="378.55" fwhm="0.000559" res="574748.0" algo="FTMS"/>
<pk mz="321.134343" i="1545492.4" sn="11.74" a="968.68" fwhm="0.000713" res="450365.2" algo="FTMS"/>
<pk mz="321.147412" i="3420567.5" sn="28.96" a="2312.94" fwhm="0.000750" res="428357.4" algo="FTMS"/>
<pk mz="321.183821" i="4755104.0" sn="41.21" a="3198.73" fwhm="0.000704" res="455920.1" algo="FTMS"/>
<pk mz="321.210526" i="1984166.0" sn="15.77" a="1165.06" fwhm="0.000716" res="448620.7" algo="FTMS"/>
<pk mz="321.237844" i="1726764.3" sn="13.41" a="1210.01" fwhm="0.000805" res="399008.4" algo="FTMS"/>
<pk mz="322.011699" i="3946336.0" sn="33.78" a="2538.68" fwhm="0.000669" res="481149.9" algo="FTMS"/>
<pk mz="322.020326" i="1288930.0" sn="9.39" a="707.75" fwhm="0.000669" res="481235.0" algo="FTMS"/>
<pk mz="322.056858" i="1963882.5" sn="15.58" a="920.01" fwhm="0.000585" res="550475.3" algo="FTMS"/>
<pk mz="322.077201" i="1415791.3" sn="10.55" a="755.19" fwhm="0.000780" res="412657.9" algo="FTMS"/>
<pk mz="322.093241" i="1564275.0" sn="11.91" a="693.10" fwhm="0.000559" res="576117.5" algo="FTMS"/>
<pk mz="322.106341" i="1241910.0" sn="8.95" a="673.46" fwhm="0.000779" res="413617.1" algo="FTMS"/>
<pk mz="322.114302" i="1081719.9" sn="7.48" a="613.15" fwhm="0.000821" res="392529.4" algo="FTMS"/>
<pk mz="322.150796" i="1087232.4" sn="7.53" a="406.91" fwhm="0.000580" res="555420.9" algo="FTMS"/>
<pk mz="322.187287" i="1054217.0" sn="7.23" a="468.17" fwhm="0.000562" res="572823.3" algo="FTMS"/>
<pk mz="323.004451" i="2260552.8" sn="18.30" a="1486.49" fwhm="0.000754" res="428204.0" algo="FTMS"/>
<pk mz="323.037734" i="1360976.6" sn="10.05" a="602.81" fwhm="0.000629" res="513805.0" algo="FTMS"/>
<pk mz="323.040855" i="5337169.5" sn="46.55" a="3809.30" fwhm="0.000720" res="448830.8" algo="FTMS"/>
<pk mz="323.071761" i="1097560.8" sn="7.63" a="295.58" fwhm="0.000522" res="618620.4" algo="FTMS"/>
<pk mz="323.077272" i="5508186.0" sn="48.12" a="3797.53" fwhm="0.000700" res="461861.0" algo="FTMS"/>
<pk mz="323.080900" i="1064282.9" sn="7.32" a="531.02" fwhm="0.000652" res="495825.4" algo="FTMS"/>
<pk mz="323.088473" i="1567324.6" sn="11.94" a="798.32" fwhm="0.000613" res="526821.6" algo="FTMS"/>
<pk mz="323.090234" i="2541149.0" sn="20.88" a="1303.03" fwhm="0.000567" res="569790.3" algo="FTMS"/>
<pk mz="323.108212" i="1168993.3" sn="8.28" a="615.76" fwhm="0.000673" res="479928.9" algo="FTMS"/>
<pk mz="323.113651" i="3057762.5" sn="25.62" a="1911.42" fwhm="0.000701" res="461164.2" algo="FTMS"/>
<pk mz="323.117010" i="1369187.4" sn="10.12" a="512.46" fwhm="0.000546" res="592127.5" algo="FTMS"/>
<pk mz="323.126674" i="3507813.8" sn="29.76" a="2443.89" fwhm="0.000720" res="448486.4" algo="FTMS"/>
<pk mz="323.150001" i="1433963.1" sn="10.72" a="726.83" fwhm="0.000676" res="477887.3" algo="FTMS"/>
<pk mz="323.163097" i="2931310.3" sn="24.46" a="1778.68" fwhm="0.000672" res="481004.0" algo="FTMS"/>
<pk mz="323.168615" i="1906287.6" sn="15.05" a="968.51" fwhm="0.000607" res="532034.4" algo="FTMS"/>
<pk mz="323.180860" i="1795954.5" sn="14.04" a="1192.34" fwhm="0.000758" res="426268.2" algo="FTMS"/>
<pk mz="323.189726" i="1251316.6" sn="9.04" a="876.04" fwhm="0.000909" res="355520.7" algo="FTMS"/>
<pk mz="323.199499" i="2147575.0" sn="17.27" a="1621.97" fwhm="0.000848" res="380993.7" algo="FTMS"/>
<pk mz="323.235740" i="2085503.5" sn="16.70" a="1402.99" fwhm="0.000774" res="417864.9" algo="FTMS"/>
<pk mz="324.035955" i="1539901.5" sn="11.69" a="1002.88" fwhm="0.000690" res="469357.4" algo="FTMS"/>
<pk mz="324.044266" i="1218431.5" sn="8.73" a="844.75" fwhm="0.000845" res="383352.7" algo="FTMS"/>
<pk mz="324.072460" i="1638598.3" sn="12.59" a="878.04" fwhm="0.000722" res="448612.1" algo="FTMS"/>
<pk mz="324.080440" i="1309128.1" sn="9.57" a="629.95" fwhm="0.000648" res="500504.7" algo="FTMS"/>
<pk mz="324.085563" i="4548937.5" sn="39.31" a="2923.72" fwhm="0.000677" res="478475.2" algo="FTMS"/>
<pk mz="325.020011" i="2621481.5" sn="21.46" a="1903.56" fwhm="0.000810" res="401364.8" algo="FTMS"/>
<pk mz="325.056449" i="5371442.5" sn="46.52" a="3763.30" fwhm="0.000730" res="444983.8" algo="FTMS"/>
<pk mz="325.087343" i="1338809.8" sn="9.77" a="717.37" fwhm="0.000673" res="483172.2" algo="FTMS"/>
<pk mz="325.092924" i="6140987.0" sn="53.54" a="4060.66" fwhm="0.000684" res="474949.1" algo="FTMS"/>
<pk mz="325.096264" i="2822716.0" sn="23.29" a="1784.91" fwhm="0.000715" res="454908.1" algo="FTMS"/>
<pk mz="325.105937" i="1448510.3" sn="10.77" a="756.34" fwhm="0.000816" res="398518.2" algo="FTMS"/>
<pk mz="325.123772" i="1464130.5" sn="10.91" a="853.18" fwhm="0.000731" res="444910.1" algo="FTMS"/>
<pk mz="325.129329" i="4263492.0" sn="36.43" a="2717.10" fwhm="0.000689" res="472049.5" algo="FTMS"/>
<pk mz="325.142424" i="1201223.0" sn="8.51" a="492.31" fwhm="0.000575" res="565656.4" algo="FTMS"/>
<pk mz="325.147876" i="15125576.0" sn="135.43" a="11311.17" fwhm="0.000737" res="441160.5" algo="FTMS"/>
<pk mz="325.165473" i="1431628.6" sn="10.61" a="668.60" fwhm="0.000626" res="519100.4" algo="FTMS"/>
<pk mz="325.184289" i="226202704.0" z="-1" sn="2059.41" a="147973.72" fwhm="0.000667" res="487472.5" algo="FTMS" component_name="G" deconvoluted_molecular_mass="325.184804" deconvoluted_isotopic_mass="325.184801"/>
<pk mz="325.190595" i="2221650.8" sn="17.81" a="1391.12" fwhm="0.000715" res="454925.7" algo="FTMS"/>
<pk mz="326.051758" i="1675555.5" sn="12.83" a="1086.97" fwhm="0.000731" res="446017.1" algo="FTMS"/>
<pk mz="326.059838" i="1286437.5" sn="9.29" a="546.07" fwhm="0.000615" res="530475.6" algo="FTMS"/>
<pk mz="326.063929" i="2107942.5" sn="16.78" a="1638.45" fwhm="0.000893" res="365197.8" algo="FTMS"/>
<pk mz="326.082588" i="1449771.0" sn="10.78" a="645.58" fwhm="0.000618" res="527527.1" algo="FTMS"/>
<pk mz="326.088142" i="1605676.4" sn="12.20" a="832.01" fwhm="0.000668" res="487866.7" algo="FTMS"/>
<pk mz="326.124497" i="1161397.3" sn="8.15" a="590.43" fwhm="0.000686" res="475687.9" algo="FTMS"/>
<pk mz="326.135851" i="1326392.0" sn="9.65" a="636.69" fwhm="0.000615" res="530257.7" algo="FTMS"/>
<pk mz="326.151281" i="2645051.8" sn="21.67" a="1721.35" fwhm="0.000671" res="486380.2" algo="FTMS"/>
<pk mz="326.183725" i="1206467.8" sn="8.56" a="592.24" fwhm="0.000688" res="474107.6" algo="FTMS"/>
<pk mz="326.187658" i="29705540.0" z="-1" sn="268.33" a="22329.65" fwhm="0.000719" res="453882.5" algo="FTMS" component_name="G" deconvoluted_molecular_mass="325.184804" deconvoluted_isotopic_mass="326.188173"/>
<pk mz="327.014736" i="1236111.3" sn="8.83" a="462.12" fwhm="0.000583" res="560614.3" algo="FTMS"/>
<pk mz="327.035814" i="3368980.5" sn="28.27" a="2366.69" fwhm="0.000722" res="453068.0" algo="FTMS"/>
<pk mz="327.072128" i="7339549.5" sn="64.46" a="5229.13" fwhm="0.000728" res="449549.4" algo="FTMS"/>
<pk mz="327.076190" i="1693086.3" sn="12.99" a="1231.50" fwhm="0.000866" res="377501.1" algo="FTMS"/>
<pk mz="327.083448" i="1170592.1" sn="8.23" a="533.30" fwhm="0.000612" res="534504.5" algo="FTMS"/>
<pk mz="327.108566" i="5002278.5" sn="43.15" a="3477.36" fwhm="0.000705" res="464221.1" algo="FTMS"/>
<pk mz="327.121702" i="1277737.5" sn="9.21" a="659.15" fwhm="0.000744" res="439767.5" algo="FTMS"/>
<pk mz="327.127047" i="1757994.9" sn="13.58" a="892.39" fwhm="0.000633" res="516894.2" algo="FTMS"/>
<pk mz="327.144909" i="5239855.0" sn="45.32" a="3703.17" fwhm="0.000728" res="449325.0" algo="FTMS"/>
<pk mz="327.156235" i="1070258.0" sn="7.31" a="533.52" fwhm="0.000677" res="483142.7" algo="FTMS"/>
<pk mz="327.163533" i="11963956.0" sn="106.61" a="9021.87" fwhm="0.000751" res="435491.5" algo="FTMS"/>
<pk mz="327.180037" i="6448184.0" sn="56.33" a="4982.28" fwhm="0.000756" res="432912.1" algo="FTMS"/>
<pk mz="327.181264" i="3210296.3" sn="26.82" a="2113.97" fwhm="0.000734" res="445615.6" algo="FTMS"/>
<pk mz="327.188532" i="1112378.0" sn="7.70" a="508.93" fwhm="0.000636" res="514583.6" algo="FTMS"/>
<pk mz="327.190976" i="2698810.5" z="-1" sn="22.16" a="1906.60" fwhm="0.000786" res="416264.5" algo="FTMS" component_name="G" deconvoluted_molecular_mass="325.184804" deconvoluted_isotopic_mass="327.191494"/>
<pk mz="327.217620" i="5282369.0" sn="45.71" a="3684.57" fwhm="0.000739" res="442531.9" algo="FTMS"/>
<pk mz="328.039103" i="1804300.3" sn="14.00" a="1032.93" fwhm="0.000686" res="478014.7" algo="FTMS"/>
<pk mz="328.060914" i="1074193.6" sn="7.35" a="474.94" fwhm="0.000641" res="511897.9" algo="FTMS"/>
<pk mz="328.067481" i="1636883.4" sn="12.48" a="948.82" fwhm="0.000682" res="481029.0" algo="FTMS"/>
<pk mz="328.075600" i="2280469.3" sn="18.34" a="1193.30" fwhm="0.000608" res="539665.5" algo="FTMS"/>
<pk mz="328.080518" i="1880854.5" sn="14.70" a="928.22" fwhm="0.000588" res="558109.2" algo="FTMS"/>
<pk mz="328.111996" i="1040926.4" sn="7.04" a="574.64" fwhm="0.000805" res="407383.1" algo="FTMS"/>
<pk mz="328.151419" i="2587944.3" sn="21.15" a="1802.91" fwhm="0.000779" res="421234.8" algo="FTMS"/>
<pk mz="328.166966" i="2660652.0" sn="21.81" a="1587.28" fwhm="0.000736" res="446128.3" algo="FTMS"/>
<pk mz="328.183377" i="1448368.1" sn="10.76" a="839.31" fwhm="0.000722" res="454501.2" algo="FTMS"/>
<pk mz="328.221032" i="1553465.5" sn="11.72" a="832.30" fwhm="0.000634" res="517740.3" algo="FTMS"/>
<pk mz="328.267431" i="1080517.0" sn="7.41" a="436.49" fwhm="0.000675" res="486122.1" algo="FTMS"/>
<pk mz="329.015064" i="1103743.6" sn="7.62" a="501.57" fwhm="0.000596" res="552086.6" algo="FTMS"/>
<pk mz="329.030232" i="1132547.4" sn="7.88" a="511.65" fwhm="0.000585" res="562127.5" algo="FTMS"/>
<pk mz="329.051464" i="4040712.8" sn="34.39" a="2529.43" fwhm="0.000670" res="491392.1" algo="FTMS"/>
<pk mz="329.078209" i="1038799.4" sn="7.02" a="784.99" fwhm="0.000934" res="352453.6" algo="FTMS"/>
<pk mz="329.087802" i="7144466.0" sn="62.68" a="5161.49" fwhm="0.000711" res="462895.0" algo="FTMS"/>
<pk mz="329.099150" i="1383700.6" sn="10.17" a="619.46" fwhm="0.000648" res="507737.0" algo="FTMS"/>
<pk mz="329.103090" i="1361301.6" sn="9.96" a="642.15" fwhm="0.000648" res="507522.4" algo="FTMS"/>
<pk mz="329.107110" i="1299094.6" sn="9.40" a="835.80" fwhm="0.000766" res="429466.5" algo="FTMS"/>
<pk mz="329.115029" i="1039512.6" sn="7.03" a="502.31" fwhm="0.000628" res="523968.4" algo="FTMS"/>
<pk mz="329.124113" i="7611419.0" sn="66.93" a="5701.42" fwhm="0.000743" res="443125.6" algo="FTMS"/>
<pk mz="329.135270" i="1314205.8" sn="9.53" a="718.59" fwhm="0.000708" res="465028.3" algo="FTMS"/>
<pk mz="329.152560" i="16418850.0" sn="147.21" a="12139.69" fwhm="0.000724" res="454736.3" algo="FTMS"/>
<pk mz="329.160549" i="7143460.0" sn="62.67" a="5340.45" fwhm="0.000740" res="445017.3" algo="FTMS"/>
<pk mz="329.171544" i="1147430.8" sn="8.01" a="490.71" fwhm="0.000581" res="566872.2" algo="FTMS"/>
<pk mz="329.197041" i="3592749.3" sn="30.30" a="2345.93" fwhm="0.000722" res="455677.4" algo="FTMS"/>
<pk mz="329.233347" i="16332854.0" sn="146.43" a="12783.50" fwhm="0.000757" res="434961.9" algo="FTMS"/>
<pk mz="330.025575" i="1210365.8" sn="8.58" a="552.32" fwhm="0.000703" res="469386.8" algo="FTMS"/>
<pk mz="330.054747" i="1124357.1" sn="7.80" a="647.48" fwhm="0.000840" res="393026.7" algo="FTMS"/>
<pk mz="330.058809" i="2929926.3" sn="24.26" a="1920.82" fwhm="0.000691" res="477336.6" algo="FTMS"/>
<pk mz="330.061024" i="2053894.6" sn="16.27" a="1350.75" fwhm="0.000720" res="458363.4" algo="FTMS"/>
<pk mz="330.091045" i="1489422.3" sn="11.13" a="892.33" fwhm="0.000738" res="447353.6" algo="FTMS"/>
<pk mz="330.127651" i="1713047.5" sn="13.17" a="1031.02" fwhm="0.000758" res="435753.9" algo="FTMS"/>
<pk mz="330.130714" i="2719256.3" sn="22.34" a="1841.80" fwhm="0.000737" res="447901.0" algo="FTMS"/>
<pk mz="330.155792" i="2291998.8" sn="18.44" a="1625.38" fwhm="0.000816" res="404359.7" algo="FTMS"/>
<pk mz="330.167030" i="4369185.5" sn="37.38" a="3242.93" fwhm="0.000756" res="436787.0" algo="FTMS"/>
<pk mz="330.203412" i="1561386.8" sn="11.78" a="844.17" fwhm="0.000661" res="499482.8" algo="FTMS"/>
<pk mz="330.236787" i="2744371.0" sn="22.57" a="2044.62" fwhm="0.000858" res="384974.9" algo="FTMS"/>
<pk mz="330.610936" i="1121554.0" sn="7.77" a="516.45" fwhm="0.000620" res="533182.1" algo="FTMS"/>
<pk mz="331.009546" i="1366007.3" sn="9.93" a="931.10" fwhm="0.000914" res="362303.1" algo="FTMS"/>
<pk mz="331.045976" i="1986304.6" sn="15.54" a="1118.25" fwhm="0.000718" res="461151.8" algo="FTMS"/>
<pk mz="331.049224" i="3242497.5" sn="26.90" a="2035.32" fwhm="0.000735" res="450572.7" algo="FTMS"/>
<pk mz="331.057117" i="1607171.4" sn="12.11" a="771.84" fwhm="0.000570" res="580435.7" algo="FTMS"/>
<pk mz="331.067122" i="2841350.0" sn="23.27" a="1888.46" fwhm="0.000730" res="453356.4" algo="FTMS"/>
<pk mz="331.082376" i="1839369.9" sn="14.21" a="1132.46" fwhm="0.000800" res="413699.3" algo="FTMS"/>
<pk mz="331.094487" i="2491661.0" sn="20.11" a="1705.92" fwhm="0.000767" res="431519.9" algo="FTMS"/>
<pk mz="331.103447" i="4201487.0" sn="35.58" a="3138.83" fwhm="0.000809" res="409068.1" algo="FTMS"/>
<pk mz="331.114706" i="2179858.0" sn="17.29" a="1219.99" fwhm="0.000669" res="494923.8" algo="FTMS"/>
<pk mz="331.139864" i="6658584.5" sn="57.81" a="4709.38" fwhm="0.000725" res="456914.7" algo="FTMS"/>
<pk mz="331.149536" i="5279771.0" sn="45.34" a="3711.92" fwhm="0.000723" res="457775.8" algo="FTMS"/>
<pk mz="331.170413" i="1089824.3" sn="7.43" a="407.84" fwhm="0.000591" res="560500.7" algo="FTMS"/>
<pk mz="331.176268" i="4227106.0" sn="35.81" a="3085.25" fwhm="0.000767" res="431522.0" algo="FTMS"/>
<pk mz="331.204555" i="1205289.0" sn="8.47" a="733.89" fwhm="0.000771" res="429672.5" algo="FTMS"/>
<pk mz="331.212515" i="1929259.0" sn="15.02" a="962.02" fwhm="0.000624" res="530994.7" algo="FTMS"/>
<pk mz="331.248883" i="2251828.3" sn="17.94" a="1343.13" fwhm="0.000689" res="481116.5" algo="FTMS"/>
<pk mz="331.979160" i="1079663.1" sn="7.33" a="597.42" fwhm="0.000842" res="394314.1" algo="FTMS"/>
<pk mz="332.041142" i="1725439.0" sn="13.18" a="1123.63" fwhm="0.000744" res="446009.8" algo="FTMS"/>
<pk mz="332.055741" i="1200258.8" sn="8.42" a="705.35" fwhm="0.000714" res="465039.0" algo="FTMS"/>
<pk mz="332.061440" i="3062276.3" sn="25.27" a="2458.98" fwhm="0.000864" res="384408.1" algo="FTMS"/>
<pk mz="332.077542" i="1570952.4" sn="11.78" a="1071.15" fwhm="0.000969" res="342596.8" algo="FTMS"/>
<pk mz="332.098744" i="1447693.9" sn="10.66" a="806.66" fwhm="0.000793" res="418848.9" algo="FTMS"/>
<pk mz="332.104387" i="1566863.3" sn="11.74" a="901.17" fwhm="0.000749" res="443503.4" algo="FTMS"/>
<pk mz="332.125228" i="1078740.6" sn="7.33" a="645.21" fwhm="0.000879" res="378014.2" algo="FTMS"/>
<pk mz="332.135174" i="1302551.3" sn="9.35" a="666.25" fwhm="0.000665" res="499392.7" algo="FTMS"/>
<pk mz="332.146267" i="2571290.0" sn="20.83" a="1806.82" fwhm="0.000808" res="410845.0" algo="FTMS"/>
<pk mz="332.152894" i="1079899.8" sn="7.34" a="670.26" fwhm="0.000939" res="353812.9" algo="FTMS"/>
<pk mz="332.173959" i="2657313.3" sn="21.61" a="1914.98" fwhm="0.000717" res="463195.6" algo="FTMS"/>
<pk mz="332.258995" i="1078455.0" sn="7.32" a="659.75" fwhm="0.000895" res="371246.1" algo="FTMS"/>
<pk mz="333.064786" i="105094152.0" z="-1" sn="948.38" a="77381.26" fwhm="0.000721" res="461874.4" algo="FTMS" component_name="T" deconvoluted_molecular_mass="333.065301" deconvoluted_isotopic_mass="333.065322"/>
<pk mz="333.071385" i="2813960.5" sn="23.02" a="1658.50" fwhm="0.000669" res="498192.4" algo="FTMS"/>
<pk mz="333.073730" i="6433289.0" sn="55.77" a="5673.48" fwhm="0.000879" res="379020.5" algo="FTMS"/>
<pk mz="333.082576" i="1414795.5" sn="10.36" a="814.01" fwhm="0.000743" res="448495.5" algo="FTMS"/>
<pk mz="333.097964" i="2364943.5" sn="18.96" a="1472.72" fwhm="0.000724" res="460036.3" algo="FTMS"/>
<pk mz="333.111031" i="5231635.0" sn="44.90" a="4015.91" fwhm="0.000746" res="446714.0" algo="FTMS"/>
<pk mz="333.119148" i="2374933.0" sn="19.05" a="1502.87" fwhm="0.000728" res="457886.6" algo="FTMS"/>
<pk mz="333.147504" i="1389468.3" sn="10.13" a="766.84" fwhm="0.000824" res="404480.0" algo="FTMS"/>
<pk mz="333.155564" i="2136350.3" sn="16.89" a="1201.74" fwhm="0.000626" res="532180.6" algo="FTMS"/>
<pk mz="333.183828" i="1352741.6" sn="9.80" a="642.54" fwhm="0.000735" res="453363.4" algo="FTMS"/>
<pk mz="333.220142" i="1786927.0" sn="13.73" a="1000.09" fwhm="0.000689" res="483944.7" algo="FTMS"/>
<pk mz="333.432821" i="1083238.3" sn="7.36" a="505.42" fwhm="0.000689" res="483773.2" algo="FTMS"/>
<pk mz="334.020526" i="1415423.0" sn="10.37" a="742.66" fwhm="0.000780" res="428388.8" algo="FTMS"/>
<pk mz="334.056759" i="2665736.5" sn="21.68" a="1840.57" fwhm="0.000770" res="434091.3" algo="FTMS"/>
<pk mz="334.068226" i="7600395.5" z="-1" sn="66.32" a="6272.84" fwhm="0.000798" res="418761.2" algo="FTMS" component_name="T" deconvoluted_molecular_mass="333.065301" deconvoluted_isotopic_mass="334.068765"/>
<pk mz="334.077265" i="2468365.8" sn="19.89" a="1761.32" fwhm="0.000975" res="342584.6" algo="FTMS"/>
<pk mz="334.093152" i="1445393.9" sn="10.64" a="966.92" fwhm="0.000794" res="420571.0" algo="FTMS"/>
<pk mz="334.114453" i="2197271.5" sn="17.44" a="1326.67" fwhm="0.000717" res="465841.2" algo="FTMS"/>
<pk mz="334.122515" i="1123097.5" sn="7.72" a="621.64" fwhm="0.000724" res="461185.3" algo="FTMS"/>
<pk mz="334.988322" i="1553211.9" sn="11.61" a="1207.88" fwhm="0.000965" res="347107.8" algo="FTMS"/>
<pk mz="335.004505" i="1630208.1" sn="12.31" a="1080.84" fwhm="0.000852" res="393013.0" algo="FTMS"/>
<pk mz="335.020681" i="1259268.4" sn="8.95" a="724.95" fwhm="0.000764" res="438490.2" algo="FTMS"/>
<pk mz="335.029664" i="1369350.8" sn="9.95" a="603.43" fwhm="0.000560" res="598269.0" algo="FTMS"/>
<pk mz="335.040833" i="4386825.5" sn="37.25" a="3183.35" fwhm="0.000747" res="448497.1" algo="FTMS"/>
<pk mz="335.044192" i="1761034.5" sn="13.49" a="1048.58" fwhm="0.000692" res="484228.7" algo="FTMS"/>
<pk mz="335.047541" i="1234571.4" sn="8.73" a="593.12" fwhm="0.000663" res="505448.3" algo="FTMS"/>
<pk mz="335.052112" i="1432844.6" sn="10.52" a="765.38" fwhm="0.000664" res="504249.7" algo="FTMS"/>
<pk mz="335.053926" i="1318925.1" sn="9.49" a="706.64" fwhm="0.000685" res="488921.2" algo="FTMS"/>
<pk mz="335.069165" i="1368593.1" z="-1" sn="9.94" a="614.87" fwhm="0.000594" res="563909.8" algo="FTMS" component_name="T" deconvoluted_molecular_mass="333.065301" deconvoluted_isotopic_mass="335.069706"/>
<pk mz="335.077218" i="4236819.0" sn="35.89" a="3123.69" fwhm="0.000769" res="435489.1" algo="FTMS"/>
<pk mz="335.080559" i="5539348.0" sn="47.67" a="4003.56" fwhm="0.000761" res="440326.4" algo="FTMS"/>
<pk mz="335.088537" i="1493526.1" sn="11.07" a="931.15" fwhm="0.000798" res="419983.4" algo="FTMS"/>
<pk mz="335.090319" i="1892374.6" sn="14.68" a="1466.78" fwhm="0.000888" res="377231.2" algo="FTMS"/>
<pk mz="335.108077" i="1422235.3" sn="10.43" a="732.47" fwhm="0.000757" res="442766.5" algo="FTMS"/>
<pk mz="335.113605" i="3217948.8" sn="26.67" a="2294.46" fwhm="0.000772" res="433813.3" algo="FTMS"/>
<pk mz="335.126679" i="3974688.3" sn="33.52" a="3258.67" fwhm="0.000914" res="366551.0" algo="FTMS"/>
<pk mz="335.150038" i="1908262.3" sn="14.82" a="1212.14" fwhm="0.000720" res="465180.6" algo="FTMS"/>
<pk mz="335.163146" i="2478633.8" sn="19.98" a="1477.67" fwhm="0.000684" res="489691.6" algo="FTMS"/>
<pk mz="335.199453" i="6364723.5" sn="55.14" a="4780.98" fwhm="0.000770" res="435083.6" algo="FTMS"/>
<pk mz="335.486153" i="1059646.6" sn="7.14" a="596.43" fwhm="0.000867" res="386769.6" algo="FTMS"/>
<pk mz="336.036152" i="1693967.6" sn="12.88" a="955.13" fwhm="0.000707" res="475355.2" algo="FTMS"/>
<pk mz="336.044205" i="1179793.8" sn="8.23" a="448.83" fwhm="0.000707" res="475156.7" algo="FTMS"/>
<pk mz="336.072451" i="2472729.3" sn="19.93" a="1574.25" fwhm="0.000718" res="468158.4" algo="FTMS"/>
<pk mz="336.092739" i="1467166.5" sn="10.83" a="1090.26" fwhm="0.001200" res="280090.4" algo="FTMS"/>
<pk mz="336.108891" i="1585314.8" sn="11.90" a="915.36" fwhm="0.000775" res="433594.2" algo="FTMS"/>
<pk mz="336.120160" i="1074725.8" sn="7.28" a="486.12" fwhm="0.000690" res="486790.0" algo="FTMS"/>
<pk mz="336.129966" i="1400232.4" sn="10.22" a="1094.17" fwhm="0.001001" res="335733.7" algo="FTMS"/>
<pk mz="336.158277" i="1419055.9" sn="10.39" a="836.37" fwhm="0.000733" res="458489.1" algo="FTMS"/>
<pk mz="336.169582" i="2047026.8" sn="16.08" a="1218.39" fwhm="0.000708" res="474665.4" algo="FTMS"/>
<pk mz="336.202837" i="1285563.6" sn="9.19" a="682.97" fwhm="0.000696" res="483113.3" algo="FTMS"/>
<pk mz="336.928458" i="1174523.9" sn="8.18" a="623.64" fwhm="0.000675" res="499440.3" algo="FTMS"/>
<pk mz="336.986424" i="1450251.3" sn="10.67" a="701.40" fwhm="0.000638" res="528332.3" algo="FTMS"/>
<pk mz="337.020078" i="4146196.0" sn="35.07" a="3406.88" fwhm="0.000823" res="409709.1" algo="FTMS"/>
<pk mz="337.056495" i="6537246.0" sn="56.70" a="5252.52" fwhm="0.000825" res="408765.0" algo="FTMS"/>
<pk mz="337.059823" i="2157086.8" sn="17.07" a="1283.81" fwhm="0.000697" res="483385.0" algo="FTMS"/>
<pk mz="337.067874" i="1760800.9" sn="13.48" a="1116.61" fwhm="0.000767" res="439441.0" algo="FTMS"/>
<pk mz="337.069602" i="1499809.3" sn="11.12" a="1198.74" fwhm="0.000958" res="351801.1" algo="FTMS"/>
<pk mz="337.092885" i="4702247.5" sn="39.77" a="3668.84" fwhm="0.000817" res="412347.9" algo="FTMS"/>
<pk mz="337.106015" i="2947883.0" sn="24.02" a="1953.72" fwhm="0.000756" res="445859.5" algo="FTMS"/>
<pk mz="337.129308" i="3061297.3" sn="25.04" a="2178.42" fwhm="0.000761" res="443028.9" algo="FTMS"/>
<pk mz="337.142376" i="4446772.5" sn="37.47" a="3566.44" fwhm="0.000829" res="406720.8" algo="FTMS"/>
<pk mz="337.165667" i="2006586.9" sn="15.58" a="1424.21" fwhm="0.000811" res="415745.4" algo="FTMS"/>
<pk mz="337.178746" i="2296126.3" sn="18.18" a="1670.94" fwhm="0.000806" res="418265.6" algo="FTMS"/>
<pk mz="337.196473" i="1690435.0" sn="12.74" a="887.19" fwhm="0.000655" res="515043.9" algo="FTMS"/>
<pk mz="337.205413" i="2987077.5" sn="24.38" a="2091.44" fwhm="0.000783" res="430780.2" algo="FTMS"/>
<pk mz="337.215109" i="2921032.0" sn="23.78" a="1882.93" fwhm="0.000722" res="467180.8" algo="FTMS"/>
<pk mz="337.251533" i="1411793.6" sn="10.24" a="758.10" fwhm="0.000797" res="423143.8" algo="FTMS"/>
<pk mz="337.936283" i="2856712.3" sn="23.20" a="1896.99" fwhm="0.000759" res="445026.2" algo="FTMS"/>
<pk mz="338.023395" i="1063071.5" sn="7.11" a="475.06" fwhm="0.000660" res="511873.6" algo="FTMS"/>
<pk mz="338.051723" i="1746983.0" sn="13.25" a="1006.33" fwhm="0.000698" res="484245.6" algo="FTMS"/>
<pk mz="338.059769" i="1161129.1" sn="7.99" a="510.91" fwhm="0.000658" res="514142.6" algo="FTMS"/>
<pk mz="338.088070" i="1740400.8" sn="13.19" a="1403.38" fwhm="0.000979" res="345282.3" algo="FTMS"/>
<pk mz="338.109301" i="1082742.4" sn="7.29" a="702.33" fwhm="0.000891" res="379458.1" algo="FTMS"/>
<pk mz="338.124740" i="1337786.5" sn="9.57" a="749.31" fwhm="0.000805" res="419931.9" algo="FTMS"/>
<pk mz="339.035766" i="5632046.5" sn="48.10" a="4072.57" fwhm="0.000747" res="453907.1" algo="FTMS"/>
<pk mz="339.072175" i="7235128.5" sn="62.49" a="5569.11" fwhm="0.000759" res="446484.9" algo="FTMS"/>
<pk mz="339.083493" i="1604923.5" sn="11.97" a="1212.65" fwhm="0.000828" res="409567.4" algo="FTMS"/>
<pk mz="339.103019" i="1347648.8" sn="9.66" a="544.48" fwhm="0.000594" res="570498.2" algo="FTMS"/>
<pk mz="339.108577" i="5477442.5" sn="46.72" a="4346.91" fwhm="0.000825" res="410873.2" algo="FTMS"/>
<pk mz="339.121577" i="2913605.8" sn="23.71" a="2407.95" fwhm="0.000847" res="400477.2" algo="FTMS"/>
<pk mz="339.139440" i="1702986.6" sn="12.85" a="988.09" fwhm="0.000735" res="461642.0" algo="FTMS"/>
<pk mz="339.144928" i="3503180.0" sn="29.00" a="2596.05" fwhm="0.000809" res="419085.5" algo="FTMS"/>
<pk mz="339.157954" i="2398287.5" sn="19.09" a="1606.29" fwhm="0.000742" res="457040.6" algo="FTMS"/>
<pk mz="339.163563" i="6895185.0" sn="59.44" a="5429.75" fwhm="0.000796" res="426198.9" algo="FTMS"/>
<pk mz="339.181256" i="1442901.9" sn="10.52" a="775.36" fwhm="0.000648" res="523728.2" algo="FTMS"/>
<pk mz="339.194381" i="2576473.3" sn="20.69" a="1610.75" fwhm="0.000680" res="498580.4" algo="FTMS"/>
<pk mz="339.199890" i="78701144.0" z="-1" sn="703.72" a="62825.57" fwhm="0.000763" res="444445.7" algo="FTMS" component_name="Z" deconvoluted_molecular_mass="339.200455" deconvoluted_isotopic_mass="339.200444"/>
<pk mz="339.912017" i="3791642.8" sn="31.59" a="2480.23" fwhm="0.000712" res="477539.9" algo="FTMS"/>
<pk mz="340.039088" i="1416381.1" sn="10.28" a="858.27" fwhm="0.000759" res="448079.1" algo="FTMS"/>
<pk mz="340.067458" i="2127428.8" sn="16.66" a="1351.38" fwhm="0.000739" res="460064.7" algo="FTMS"/>
<pk mz="340.075285" i="1150150.9" sn="7.89" a="639.53" fwhm="0.000742" res="458269.1" algo="FTMS"/>
<pk mz="340.080519" i="1508680.3" sn="11.10" a="852.70" fwhm="0.000727" res="467756.8" algo="FTMS"/>
<pk mz="340.103903" i="1347022.6" sn="9.65" a="647.48" fwhm="0.000751" res="452845.2" algo="FTMS"/>
<pk mz="340.111865" i="1160656.8" sn="7.98" a="448.02" fwhm="0.000612" res="555986.9" algo="FTMS"/>
<pk mz="340.166887" i="1156319.6" sn="7.94" a="561.86" fwhm="0.000647" res="525433.6" algo="FTMS"/>
<pk mz="340.203294" i="13699945.0" z="-1" sn="120.49" a="11070.16" fwhm="0.000791" res="429940.6" algo="FTMS" component_name="Z" deconvoluted_molecular_mass="339.200455" deconvoluted_isotopic_mass="340.203852"/>
<pk mz="340.885184" i="1648674.1" sn="12.36" a="849.70" fwhm="0.000648" res="525954.9" algo="FTMS"/>
<pk mz="341.015117" i="1474885.4" sn="10.80" a="711.77" fwhm="0.000655" res="520408.1" algo="FTMS"/>
<pk mz="341.030366" i="1491529.5" sn="10.95" a="775.21" fwhm="0.000716" res="476631.9" algo="FTMS"/>
<pk mz="341.038124" i="1113931.6" sn="7.56" a="536.55" fwhm="0.000655" res="520648.1" algo="FTMS"/>
<pk mz="341.041516" i="1520204.5" sn="11.20" a="827.64" fwhm="0.000689" res="495108.8" algo="FTMS"/>
<pk mz="341.051415" i="5962319.0" sn="51.06" a="4926.61" fwhm="0.000828" res="411903.9" algo="FTMS"/>
<pk mz="341.062757" i="1192786.4" sn="8.27" a="453.41" fwhm="0.000598" res="570785.6" algo="FTMS"/>
<pk mz="341.087797" i="7506009.0" sn="64.91" a="5735.13" fwhm="0.000766" res="445341.6" algo="FTMS"/>
<pk mz="341.091112" i="1596250.0" sn="11.89" a="836.46" fwhm="0.000682" res="499939.4" algo="FTMS"/>
<pk mz="341.118722" i="1070561.5" sn="7.17" a="524.57" fwhm="0.000634" res="538139.3" algo="FTMS"/>
<pk mz="341.124175" i="5859427.0" sn="50.14" a="4427.58" fwhm="0.000784" res="434850.1" algo="FTMS"/>
<pk mz="341.137239" i="1124326.5" sn="7.65" a="402.28" fwhm="0.000632" res="539449.3" algo="FTMS"/>
<pk mz="341.142830" i="4113000.0" sn="34.47" a="2945.14" fwhm="0.000745" res="457793.2" algo="FTMS"/>
<pk mz="341.160593" i="4854381.0" sn="41.12" a="3706.30" fwhm="0.000803" res="425030.2" algo="FTMS"/>
<pk mz="341.179170" i="9024626.0" sn="78.54" a="7307.97" fwhm="0.000832" res="409874.3" algo="FTMS"/>
<pk mz="341.195756" i="2473334.5" sn="19.76" a="1566.25" fwhm="0.000839" res="406558.7" algo="FTMS"/>
<pk mz="341.196925" i="3345526.8" sn="27.58" a="2731.03" fwhm="0.000894" res="381674.3" algo="FTMS"/>
<pk mz="341.206666" i="1683193.4" z="-1" sn="12.67" a="1036.96" fwhm="0.000804" res="424161.8" algo="FTMS" component_name="Z" deconvoluted_molecular_mass="339.200455" deconvoluted_isotopic_mass="341.207227"/>
<pk mz="341.233361" i="1572480.6" sn="11.67" a="984.52" fwhm="0.000784" res="435485.0" algo="FTMS"/>
<pk mz="341.909035" i="2661176.5" sn="21.44" a="1771.01" fwhm="0.000711" res="481024.2" algo="FTMS"/>
<pk mz="341.982102" i="3285836.5" sn="27.04" a="2577.52" fwhm="0.000830" res="412110.0" algo="FTMS"/>
<pk mz="342.054886" i="1426400.4" sn="10.36" a="1039.82" fwhm="0.000930" res="367985.8" algo="FTMS"/>
<pk mz="342.082989" i="1487720.0" sn="10.91" a="759.43" fwhm="0.000678" res="504297.5" algo="FTMS"/>
<pk mz="342.091205" i="1581418.3" sn="11.75" a="879.55" fwhm="0.000711" res="480898.1" algo="FTMS"/>
<pk mz="342.096123" i="6091627.5" sn="52.22" a="4986.84" fwhm="0.000839" res="407660.6" algo="FTMS"/>
<pk mz="342.119541" i="1261554.0" sn="8.88" a="838.42" fwhm="0.000791" res="432752.2" algo="FTMS"/>
<pk mz="342.127608" i="1173108.1" sn="8.09" a="732.73" fwhm="0.000791" res="432301.5" algo="FTMS"/>
<pk mz="342.130720" i="1598325.0" sn="11.90" a="879.95" fwhm="0.000647" res="528701.0" algo="FTMS"/>
<pk mz="342.163906" i="1062270.1" sn="7.09" a="488.01" fwhm="0.000669" res="511258.7" algo="FTMS"/>
<pk mz="342.167098" i="4863359.0" sn="41.20" a="3834.80" fwhm="0.000782" res="437437.4" algo="FTMS"/>
<pk mz="342.182589" i="1925763.3" sn="14.84" a="987.22" fwhm="0.000670" res="510739.8" algo="FTMS"/>
<pk mz="342.974348" i="1168475.6" sn="8.04" a="826.93" fwhm="0.000989" res="346896.6" algo="FTMS"/>
<pk mz="343.009577" i="1638245.4" sn="12.26" a="918.70" fwhm="0.000703" res="487739.7" algo="FTMS"/>
<pk mz="343.030722" i="2489963.3" sn="19.90" a="1719.64" fwhm="0.000790" res="433949.8" algo="FTMS"/>
<pk mz="343.046028" i="1791599.4" sn="13.63" a="1138.24" fwhm="0.000722" res="475249.5" algo="FTMS"/>
<pk mz="343.057105" i="1233266.4" sn="8.63" a="707.19" fwhm="0.000900" res="381178.9" algo="FTMS"/>
<pk mz="343.067110" i="4990581.0" sn="42.34" a="3937.68" fwhm="0.000798" res="429849.4" algo="FTMS"/>
<pk mz="343.071210" i="2077814.3" sn="16.20" a="1349.95" fwhm="0.000767" res="447014.6" algo="FTMS"/>
<pk mz="343.082416" i="1071353.3" sn="7.17" a="498.06" fwhm="0.000685" res="500725.5" algo="FTMS"/>
<pk mz="343.103459" i="6080639.0" sn="52.12" a="4837.98" fwhm="0.000840" res="408575.6" algo="FTMS"/>
<pk mz="343.114724" i="1938306.1" sn="14.95" a="1080.15" fwhm="0.000689" res="497998.7" algo="FTMS"/>
<pk mz="343.139837" i="7221897.0" sn="62.36" a="5505.65" fwhm="0.000785" res="436881.4" algo="FTMS"/>
<pk mz="343.151131" i="1767308.1" sn="13.42" a="1157.44" fwhm="0.000824" res="416662.5" algo="FTMS"/>
<pk mz="343.158402" i="1232910.1" sn="8.62" a="682.68" fwhm="0.000801" res="428322.1" algo="FTMS"/>
<pk mz="343.168117" i="23824016.0" sn="211.32" a="20012.96" fwhm="0.000806" res="425538.5" algo="FTMS"/>
<pk mz="343.176207" i="5485715.0" sn="46.78" a="4572.76" fwhm="0.000861" res="398512.5" algo="FTMS"/>
<pk mz="343.212576" i="4877469.0" sn="41.32" a="3789.56" fwhm="0.000828" res="414645.3" algo="FTMS"/>
<pk mz="343.248980" i="3175079.0" sn="26.05" a="2617.98" fwhm="0.000835" res="411294.1" algo="FTMS"/>
<pk mz="343.906947" i="1635419.6" sn="12.08" a="1007.15" fwhm="0.000753" res="456633.7" algo="FTMS"/>
<pk mz="343.980138" i="2882927.8" sn="23.13" a="1900.35" fwhm="0.000710" res="484168.8" algo="FTMS"/>
<pk mz="344.004674" i="1081718.5" sn="7.17" a="395.16" fwhm="0.000559" res="615413.0" algo="FTMS"/>
<pk mz="344.070514" i="1443208.6" sn="10.38" a="820.70" fwhm="0.000717" res="480021.0" algo="FTMS"/>
<pk mz="344.074503" i="76990344.0" z="-1" sn="679.78" a="62910.49" fwhm="0.000785" res="438307.3" algo="FTMS" component_name="b" deconvoluted_molecular_mass="344.075006" deconvoluted_isotopic_mass="344.075073"/>
<pk mz="344.106800" i="1659026.6" sn="12.29" a="915.17" fwhm="0.000702" res="489862.5" algo="FTMS"/>
<pk mz="344.135047" i="1949082.4" sn="14.86" a="1156.08" fwhm="0.000748" res="459868.8" algo="FTMS"/>
<pk mz="344.143216" i="1198620.6" sn="8.21" a="572.39" fwhm="0.000680" res="505889.6" algo="FTMS"/>
<pk mz="344.146375" i="2100893.5" sn="16.20" a="1598.22" fwhm="0.000869" res="396139.9" algo="FTMS"/>
<pk mz="344.171510" i="4053412.5" sn="33.50" a="3048.08" fwhm="0.000798" res="431238.3" algo="FTMS"/>
<pk mz="344.179552" i="1313446.6" sn="9.23" a="638.13" fwhm="0.000702" res="489963.2" algo="FTMS"/>
<pk mz="344.182730" i="7016359.5" sn="59.76" a="5466.98" fwhm="0.000794" res="433735.6" algo="FTMS"/>
<pk mz="344.215931" i="1466544.6" sn="10.58" a="743.42" fwhm="0.000673" res="511326.3" algo="FTMS"/>
<pk mz="345.025200" i="2936975.8" sn="23.61" a="1996.70" fwhm="0.000772" res="446865.5" algo="FTMS"/>
<pk mz="345.046365" i="2324117.8" sn="18.18" a="1727.31" fwhm="0.000823" res="419160.8" algo="FTMS"/>
<pk mz="345.061692" i="2118297.8" sn="16.35" a="1210.32" fwhm="0.000713" res="483863.5" algo="FTMS"/>
<pk mz="345.064870" i="2443162.8" sn="19.23" a="1665.62" fwhm="0.000775" res="445043.7" algo="FTMS"/>
<pk mz="345.072823" i="1795101.0" sn="13.49" a="1299.33" fwhm="0.001054" res="327493.9" algo="FTMS"/>
<pk mz="345.077912" i="6014110.5" z="-1" sn="50.87" a="5011.79" fwhm="0.000835" res="413175.9" algo="FTMS" component_name="b" deconvoluted_molecular_mass="344.075006" deconvoluted_isotopic_mass="345.078484"/>
<pk mz="345.082710" i="3378079.8" sn="27.52" a="2819.27" fwhm="0.000903" res="382133.6" algo="FTMS"/>
<pk mz="345.098018" i="1691555.9" sn="12.57" a="977.05" fwhm="0.000728" res="474302.7" algo="FTMS"/>
<pk mz="345.109497" i="1241639.0" sn="8.59" a="949.88" fwhm="0.001129" res="305732.5" algo="FTMS"/>
<pk mz="345.119084" i="5280937.5" sn="44.38" a="4012.48" fwhm="0.000805" res="428477.8" algo="FTMS"/>
<pk mz="345.130330" i="3199660.8" sn="25.94" a="2268.69" fwhm="0.000777" res="444411.5" algo="FTMS"/>
<pk mz="345.134310" i="1134509.9" sn="7.64" a="599.95" fwhm="0.000742" res="465401.1" algo="FTMS"/>
<pk mz="345.147325" i="1274033.5" sn="8.87" a="848.94" fwhm="0.000776" res="444846.1" algo="FTMS"/>
<pk mz="345.155462" i="7069876.0" sn="60.23" a="5898.80" fwhm="0.000845" res="408400.2" algo="FTMS"/>
<pk mz="345.165157" i="6388406.5" sn="54.19" a="5307.96" fwhm="0.000864" res="399335.7" algo="FTMS"/>
<pk mz="345.183738" i="1251771.6" sn="8.68" a="735.89" fwhm="0.000727" res="474687.0" algo="FTMS"/>
<pk mz="345.191843" i="3201725.8" sn="25.95" a="2207.76" fwhm="0.000729" res="473837.2" algo="FTMS"/>
<pk mz="345.228232" i="4184263.8" sn="34.66" a="3044.94" fwhm="0.000758" res="455440.1" algo="FTMS"/>
<pk mz="345.903949" i="1675394.9" sn="12.43" a="919.26" fwhm="0.000689" res="502312.6" algo="FTMS"/>
<pk mz="346.020554" i="1342499.1" sn="9.48" a="806.87" fwhm="0.000740" res="467498.0" algo="FTMS"/>
<pk mz="346.056873" i="1746989.3" sn="13.06" a="1326.51" fwhm="0.000949" res="364586.3" algo="FTMS"/>
<pk mz="346.071589" i="21131698.0" sn="184.83" a="17107.76" fwhm="0.000805" res="429846.3" algo="FTMS"/>
<pk mz="346.077278" i="1549746.9" z="-1" sn="11.31" a="1321.66" fwhm="0.001170" res="295764.1" algo="FTMS" component_name="b" deconvoluted_molecular_mass="344.075006" deconvoluted_isotopic_mass="346.077853"/>
<pk mz="346.083712" i="1110196.6" sn="7.42" a="435.25" fwhm="0.000585" res="591098.1" algo="FTMS"/>
<pk mz="346.114396" i="1599421.1" sn="11.75" a="883.69" fwhm="0.000715" res="484402.0" algo="FTMS"/>
<pk mz="346.122599" i="1147071.5" sn="7.75" a="511.27" fwhm="0.000637" res="543655.4" algo="FTMS"/>
<pk mz="346.150804" i="1445575.3" sn="10.39" a="746.75" fwhm="0.000697" res="496342.1" algo="FTMS"/>
<pk mz="346.161998" i="5700042.5" sn="48.09" a="4274.10" fwhm="0.000797" res="434277.2" algo="FTMS"/>
<pk mz="346.168458" i="1372236.1" sn="9.74" a="744.16" fwhm="0.000770" res="449573.7" algo="FTMS"/>
<pk mz="346.195475" i="1115475.6" sn="7.47" a="628.12" fwhm="0.000840" res="412367.5" algo="FTMS"/>
<pk mz="347.004372" i="1748404.3" sn="13.07" a="1058.10" fwhm="0.000791" res="438760.3" algo="FTMS"/>
<pk mz="347.040897" i="3853502.5" sn="31.73" a="2860.07" fwhm="0.000816" res="425440.1" algo="FTMS"/>
<pk mz="347.062025" i="1958340.3" sn="14.93" a="1135.98" fwhm="0.000689" res="503704.3" algo="FTMS"/>
<pk mz="347.074943" i="3479751.8" sn="28.41" a="2894.03" fwhm="0.000839" res="413806.2" algo="FTMS"/>
<pk mz="347.077247" i="3454664.5" sn="28.19" a="2427.09" fwhm="0.000772" res="449578.1" algo="FTMS"/>
<pk mz="347.080484" i="12841673.0" sn="111.37" a="11024.33" fwhm="0.000845" res="410898.3" algo="FTMS"/>
<pk mz="347.087015" i="2525899.3" sn="19.96" a="1713.65" fwhm="0.000761" res="456298.3" algo="FTMS"/>
<pk mz="347.090307" i="3413708.3" sn="27.83" a="3316.76" fwhm="0.001015" res="342099.4" algo="FTMS"/>
<pk mz="347.098333" i="2318798.3" sn="18.13" a="1522.78" fwhm="0.000753" res="460891.5" algo="FTMS"/>
<pk mz="347.113688" i="2652882.8" sn="21.09" a="1744.85" fwhm="0.000764" res="454220.7" algo="FTMS"/>
<pk mz="347.126652" i="1982422.3" sn="15.15" a="1571.82" fwhm="0.000919" res="377660.4" algo="FTMS"/>
<pk mz="347.134707" i="2749144.5" sn="21.94" a="1932.22" fwhm="0.000795" res="436444.7" algo="FTMS"/>
<pk mz="347.150090" i="1589724.8" sn="11.67" a="885.89" fwhm="0.000674" res="515033.5" algo="FTMS"/>
<pk mz="347.163054" i="1855456.4" sn="14.02" a="1187.22" fwhm="0.000785" res="442102.9" algo="FTMS"/>
<pk mz="347.171116" i="2675682.5" sn="21.29" a="1993.84" fwhm="0.000835" res="415610.6" algo="FTMS"/>
<pk mz="347.199390" i="4721898.5" sn="39.42" a="3524.62" fwhm="0.000791" res="438939.6" algo="FTMS"/>
<pk mz="347.207391" i="1076844.8" sn="7.12" a="443.55" fwhm="0.000648" res="535551.2" algo="FTMS"/>
<pk mz="348.036005" i="2240211.5" sn="17.43" a="1687.64" fwhm="0.000890" res="391036.1" algo="FTMS"/>
<pk mz="348.044128" i="1328213.9" sn="9.35" a="679.32" fwhm="0.000771" res="451295.2" algo="FTMS"/>
<pk mz="348.072514" i="1966813.8" sn="15.01" a="1356.29" fwhm="0.000839" res="414928.6" algo="FTMS"/>
<pk mz="348.083893" i="1730144.9" sn="12.91" a="1018.17" fwhm="0.000825" res="422163.0" algo="FTMS"/>
<pk mz="348.093603" i="1734755.6" sn="12.95" a="1239.20" fwhm="0.001045" res="333006.7" algo="FTMS"/>
<pk mz="348.108972" i="1711847.9" sn="12.75" a="1113.51" fwhm="0.000794" res="438576.2" algo="FTMS"/>
<pk mz="348.129997" i="2076909.8" sn="15.98" a="1259.74" fwhm="0.000700" res="497201.3" algo="FTMS"/>
<pk mz="348.166559" i="1465208.0" sn="10.56" a="1168.19" fwhm="0.001064" res="327306.0" algo="FTMS"/>
<pk mz="349.020107" i="4170470.5" sn="34.53" a="3191.61" fwhm="0.000808" res="432206.1" algo="FTMS"/>
<pk mz="349.056511" i="5904112.5" sn="49.89" a="5097.16" fwhm="0.000867" res="402604.5" algo="FTMS"/>
<pk mz="349.059779" i="8618226.0" sn="73.94" a="7315.56" fwhm="0.000844" res="413694.8" algo="FTMS"/>
<pk mz="349.067790" i="1898995.8" sn="14.40" a="1190.54" fwhm="0.000746" res="468156.6" algo="FTMS"/>
<pk mz="349.069604" i="1266932.3" sn="8.80" a="734.16" fwhm="0.000692" res="504172.0" algo="FTMS"/>
<pk mz="349.087270" i="1472505.3" sn="10.62" a="952.99" fwhm="0.000808" res="431911.3" algo="FTMS"/>
<pk mz="349.092898" i="4232955.0" sn="35.08" a="3107.10" fwhm="0.000800" res="436422.1" algo="FTMS"/>
<pk mz="349.105932" i="52866304.0" sn="466.01" a="46062.43" fwhm="0.000841" res="415082.4" algo="FTMS"/>
<pk mz="349.114014" i="1149312.8" sn="7.76" a="754.39" fwhm="0.000921" res="379220.3" algo="FTMS"/>
<pk mz="349.129413" i="2311429.0" sn="18.06" a="1494.59" fwhm="0.000743" res="469633.9" algo="FTMS"/>
<pk mz="349.142374" i="4229384.5" sn="35.05" a="3328.27" fwhm="0.000818" res="426810.2" algo="FTMS"/>
<pk mz="349.165719" i="1805071.3" sn="13.57" a="971.60" fwhm="0.000680" res="513211.4" algo="FTMS"/>
<pk mz="349.178683" i="4416787.0" sn="36.71" a="3487.87" fwhm="0.000858" res="407090.7" algo="FTMS"/>
<pk mz="349.196456" i="1564183.8" sn="11.43" a="1059.12" fwhm="0.000824" res="423550.9" algo="FTMS"/>
<pk mz="349.201982" i="1143065.4" sn="7.70" a="567.48" fwhm="0.000685" res="509659.6" algo="FTMS"/>
<pk mz="349.215086" i="4169501.0" sn="34.52" a="3535.37" fwhm="0.000894" res="390529.9" algo="FTMS"/>
<pk mz="349.985244" i="1248884.8" sn="8.64" a="763.59" fwhm="0.000736" res="475484.4" algo="FTMS"/>
<pk mz="350.015243" i="1135357.3" sn="7.63" a="705.01" fwhm="0.000807" res="433575.9" algo="FTMS"/>
<pk mz="350.051724" i="2174727.5" sn="16.84" a="1642.21" fwhm="0.000836" res="418906.6" algo="FTMS"/>
<pk mz="350.062986" i="1169162.6" sn="7.93" a="540.85" fwhm="0.000760" res="460627.5" algo="FTMS"/>
<pk mz="350.072049" i="3619853.3" sn="29.65" a="3001.61" fwhm="0.000847" res="413533.2" algo="FTMS"/>
<pk mz="350.088034" i="2504977.8" sn="19.77" a="2159.02" fwhm="0.000951" res="368026.0" algo="FTMS"/>
<pk mz="350.096165" i="1243667.9" sn="8.59" a="587.93" fwhm="0.000707" res="495159.2" algo="FTMS"/>
<pk mz="350.109235" i="8573464.0" sn="73.54" a="7797.25" fwhm="0.000907" res="385930.6" algo="FTMS"/>
<pk mz="350.124428" i="1933595.9" sn="14.71" a="1477.16" fwhm="0.000910" res="384606.8" algo="FTMS"/>
<pk mz="350.135813" i="1718815.0" sn="12.80" a="1231.05" fwhm="0.000854" res="410042.5" algo="FTMS"/>
<pk mz="350.182115" i="1125676.0" sn="7.55" a="651.77" fwhm="0.000827" res="423237.4" algo="FTMS"/>
<pk mz="350.944203" i="1846274.1" sn="13.75" a="1038.51" fwhm="0.000726" res="483342.7" algo="FTMS"/>
<pk mz="351.035767" i="5837084.0" sn="48.66" a="5012.37" fwhm="0.000874" res="401768.2" algo="FTMS"/>
<pk mz="351.075366" i="137932576.0" z="-1" sn="1204.15" a="114725.18" fwhm="0.000794" res="442375.8" algo="FTMS" component_name="M" deconvoluted_molecular_mass="351.075966" deconvoluted_isotopic_mass="351.075958"/>
<pk mz="351.083307" i="1879209.3" sn="14.04" a="1773.27" fwhm="0.001262" res="278272.6" algo="FTMS"/>
<pk mz="351.085104" i="2052137.8" sn="15.55" a="1760.28" fwhm="0.001009" res="347785.0" algo="FTMS"/>
<pk mz="351.102997" i="14528303.0" sn="124.69" a="12658.63" fwhm="0.000874" res="401801.8" algo="FTMS"/>
<pk mz="351.108554" i="4870448.5" sn="40.20" a="4231.69" fwhm="0.000910" res="385741.4" algo="FTMS"/>
<pk mz="351.109887" i="1311280.8" sn="9.07" a="680.77" fwhm="0.000677" res="518404.0" algo="FTMS"/>
<pk mz="351.111895" i="1453489.3" sn="10.32" a="936.84" fwhm="0.000830" res="422817.4" algo="FTMS"/>
<pk mz="351.121625" i="4428596.0" sn="36.34" a="3481.19" fwhm="0.000813" res="431794.7" algo="FTMS"/>
<pk mz="351.139404" i="1922105.0" sn="14.41" a="1460.35" fwhm="0.000863" res="406742.1" algo="FTMS"/>
<pk mz="351.144950" i="2756410.5" sn="21.71" a="2123.38" fwhm="0.000882" res="398098.9" algo="FTMS"/>
<pk mz="351.158011" i="3646782.3" sn="29.50" a="2836.92" fwhm="0.000862" res="407533.5" algo="FTMS"/>
<pk mz="351.175662" i="1243587.3" sn="8.48" a="841.68" fwhm="0.000915" res="383975.3" algo="FTMS"/>
<pk mz="351.181366" i="1795140.9" sn="13.30" a="1107.81" fwhm="0.000782" res="449103.4" algo="FTMS"/>
<pk mz="351.184667" i="1369157.8" sn="9.58" a="789.05" fwhm="0.000734" res="478745.3" algo="FTMS"/>
<pk mz="351.194423" i="8361800.5" sn="70.74" a="6688.66" fwhm="0.000819" res="428921.8" algo="FTMS"/>
<pk mz="351.212176" i="1799501.5" sn="13.34" a="1242.08" fwhm="0.000768" res="457549.4" algo="FTMS"/>
<pk mz="351.221076" i="6333264.0" sn="53.00" a="5059.40" fwhm="0.000839" res="418642.5" algo="FTMS"/>
<pk mz="351.230845" i="2335314.8" sn="18.03" a="1748.67" fwhm="0.000860" res="408610.2" algo="FTMS"/>
<pk mz="351.952064" i="1953821.9" sn="14.69" a="1321.38" fwhm="0.000822" res="428265.2" algo="FTMS"/>
<pk mz="352.019704" i="1317808.9" sn="9.13" a="1053.72" fwhm="0.001120" res="314313.5" algo="FTMS"/>
<pk mz="352.031077" i="1505332.1" sn="10.77" a="831.50" fwhm="0.000716" res="491436.6" algo="FTMS"/>
<pk mz="352.039054" i="1627190.4" sn="11.83" a="996.63" fwhm="0.000774" res="454882.8" algo="FTMS"/>
<pk mz="352.040792" i="2497079.0" sn="19.44" a="1936.97" fwhm="0.000901" res="390555.6" algo="FTMS"/>
<pk mz="352.067361" i="2920766.5" sn="23.15" a="2498.40" fwhm="0.000979" res="359459.7" algo="FTMS"/>
<pk mz="352.078792" i="9343042.0" z="-1" sn="79.33" a="8202.28" fwhm="0.000882" res="399369.2" algo="FTMS" component_name="M" deconvoluted_molecular_mass="351.075966" deconvoluted_isotopic_mass="352.079387"/>
<pk mz="352.103809" i="2390344.8" sn="18.51" a="1876.70" fwhm="0.000897" res="392631.1" algo="FTMS"/>
<pk mz="352.106441" i="2078537.4" sn="15.78" a="1529.04" fwhm="0.000852" res="413193.8" algo="FTMS"/>
<pk mz="352.124900" i="1186382.6" sn="7.98" a="492.01" fwhm="0.000616" res="571379.2" algo="FTMS"/>
<pk mz="352.197762" i="1697379.1" sn="12.45" a="930.44" fwhm="0.000708" res="497503.0" algo="FTMS"/>
<pk mz="353.014990" i="3089737.8" sn="24.62" a="2280.46" fwhm="0.000839" res="420624.1" algo="FTMS"/>
<pk mz="353.051418" i="8482132.0" sn="71.79" a="7480.90" fwhm="0.000882" res="400203.9" algo="FTMS"/>
<pk mz="353.062655" i="1428951.3" sn="10.10" a="950.58" fwhm="0.000808" res="437115.4" algo="FTMS"/>
<pk mz="353.079620" i="1868636.1" sn="13.94" a="1255.85" fwhm="0.000811" res="435346.1" algo="FTMS"/>
<pk mz="353.082326" i="1472092.9" z="-1" sn="10.47" a="982.31" fwhm="0.000828" res="426681.7" algo="FTMS" component_name="M" deconvoluted_molecular_mass="351.075966" deconvoluted_isotopic_mass="353.082924"/>
<pk mz="353.087755" i="7961950.5" sn="67.24" a="7250.19" fwhm="0.000897" res="393798.2" algo="FTMS"/>
<pk mz="353.098944" i="1761633.5" sn="13.01" a="1191.13" fwhm="0.000833" res="423852.1" algo="FTMS"/>
<pk mz="353.100865" i="1939682.1" sn="14.56" a="1484.46" fwhm="0.000964" res="366237.2" algo="FTMS"/>
<pk mz="353.118672" i="1590887.1" sn="11.51" a="1096.17" fwhm="0.000828" res="426613.4" algo="FTMS"/>
<pk mz="353.124206" i="5604712.5" sn="46.62" a="4638.70" fwhm="0.000854" res="413401.7" algo="FTMS"/>
<pk mz="353.137285" i="2932588.5" sn="23.25" a="2191.52" fwhm="0.000782" res="451560.6" algo="FTMS"/>
<pk mz="353.160552" i="2876787.0" sn="22.76" a="2123.99" fwhm="0.000811" res="435366.0" algo="FTMS"/>
<pk mz="353.173586" i="1801078.6" sn="13.35" a="1487.59" fwhm="0.000977" res="361399.9" algo="FTMS"/>
<pk mz="353.191393" i="2468731.8" sn="19.19" a="1941.19" fwhm="0.000862" res="409508.0" algo="FTMS"/>
<pk mz="353.197033" i="1308029.3" sn="9.04" a="877.27" fwhm="0.000864" res="408849.5" algo="FTMS"/>
<pk mz="353.200325" i="3126654.3" sn="24.95" a="2153.20" fwhm="0.000756" res="467262.2" algo="FTMS"/>
<pk mz="353.210021" i="8721793.0" sn="73.89" a="7756.77" fwhm="0.000915" res="385827.0" algo="FTMS"/>
<pk mz="354.046766" i="1342061.8" sn="9.33" a="774.96" fwhm="0.000756" res="468425.9" algo="FTMS"/>
<pk mz="354.054760" i="1597168.0" sn="11.56" a="1043.46" fwhm="0.000911" res="388497.1" algo="FTMS"/>
<pk mz="354.083116" i="1923704.0" sn="14.42" a="1147.94" fwhm="0.000906" res="391019.6" algo="FTMS"/>
<pk mz="354.091219" i="1721722.3" sn="12.65" a="1251.74" fwhm="0.000871" res="406446.0" algo="FTMS"/>
<pk mz="354.096173" i="1268987.6" sn="8.69" a="840.20" fwhm="0.000916" res="386398.7" algo="FTMS"/>
<pk mz="354.119430" i="1492482.3" sn="10.65" a="989.07" fwhm="0.000998" res="354711.2" algo="FTMS"/>
<pk mz="354.213420" i="1819804.9" sn="13.51" a="1053.81" fwhm="0.000746" res="474590.2" algo="FTMS"/>
<pk mz="354.894622" i="8279902.0" sn="70.02" a="7386.41" fwhm="0.000890" res="398548.0" algo="FTMS"/>
<pk mz="355.009536" i="1195902.5" sn="8.05" a="525.60" fwhm="0.000641" res="554135.1" algo="FTMS"/>
<pk mz="355.030769" i="3496324.5" sn="28.18" a="2698.67" fwhm="0.000862" res="411654.7" algo="FTMS"/>
<pk mz="355.067076" i="8224655.0" sn="69.54" a="7393.31" fwhm="0.000887" res="400221.0" algo="FTMS"/>
<pk mz="355.103458" i="7112601.0" sn="59.81" a="6009.91" fwhm="0.000865" res="410435.7" algo="FTMS"/>
<pk mz="355.134075" i="1098913.9" sn="7.20" a="730.17" fwhm="0.000917" res="387444.8" algo="FTMS"/>
<pk mz="355.139823" i="5661091.5" sn="47.11" a="4668.30" fwhm="0.000877" res="404939.1" algo="FTMS"/>
<pk mz="355.152943" i="1684391.3" sn="12.33" a="1249.35" fwhm="0.000797" res="445563.3" algo="FTMS"/>
<pk mz="355.158422" i="4340137.0" sn="35.56" a="3683.47" fwhm="0.000909" res="390793.6" algo="FTMS"/>
<pk mz="355.176148" i="3675565.8" sn="29.74" a="3451.95" fwhm="0.000948" res="374787.5" algo="FTMS"/>
<pk mz="355.194755" i="1157555.1" sn="7.72" a="728.82" fwhm="0.000854" res="415728.5" algo="FTMS"/>
<pk mz="355.204624" i="1629109.9" sn="11.84" a="1070.10" fwhm="0.000787" res="451116.2" algo="FTMS"/>
<pk mz="355.207088" i="2807734.5" sn="22.15" a="2249.75" fwhm="0.000871" res="407867.2" algo="FTMS"/>
<pk mz="355.212622" i="2089144.1" sn="15.87" a="1430.10" fwhm="0.000781" res="454820.8" algo="FTMS"/>
<pk mz="356.033934" i="1307809.4" sn="9.03" a="666.94" fwhm="0.000782" res="455111.6" algo="FTMS"/>
<pk mz="356.059078" i="1413160.5" sn="9.95" a="938.89" fwhm="0.000899" res="395883.0" algo="FTMS"/>
<pk mz="356.062368" i="2326441.5" sn="17.94" a="1651.61" fwhm="0.000842" res="423092.0" algo="FTMS"/>
<pk mz="356.070366" i="1307563.8" sn="9.03" a="858.69" fwhm="0.000913" res="390155.3" algo="FTMS"/>
<pk mz="356.077555" i="1117357.8" sn="7.36" a="787.13" fwhm="0.000964" res="369232.2" algo="FTMS"/>
<pk mz="356.098726" i="1889459.8" sn="14.12" a="1224.75" fwhm="0.000760" res="468324.5" algo="FTMS"/>
<pk mz="356.106794" i="1287286.1" sn="8.85" a="927.93" fwhm="0.001059" res="336410.1" algo="FTMS"/>
<pk mz="356.146247" i="1889473.3" sn="14.12" a="1308.44" fwhm="0.000869" res="409602.5" algo="FTMS"/>
<pk mz="356.182665" i="2369739.8" sn="18.32" a="1799.36" fwhm="0.000853" res="417422.7" algo="FTMS"/>
<pk mz="356.891629" i="4349333.5" sn="35.63" a="3734.29" fwhm="0.000922" res="387187.4" algo="FTMS"/>
<pk mz="356.990083" i="1657777.3" sn="12.09" a="1269.92" fwhm="0.000916" res="389539.3" algo="FTMS"/>
<pk mz="357.025204" i="1712827.3" sn="12.57" a="968.22" fwhm="0.000726" res="491699.9" algo="FTMS"/>
<pk mz="357.046336" i="4314049.5" sn="35.32" a="3845.29" fwhm="0.000976" res="365934.2" algo="FTMS"/>
<pk mz="357.061614" i="1964485.6" sn="14.77" a="1414.60" fwhm="0.000875" res="407915.4" algo="FTMS"/>
<pk mz="357.082733" i="6061515.5" sn="50.61" a="5503.18" fwhm="0.000921" res="387731.9" algo="FTMS"/>
<pk mz="357.093996" i="1744590.9" sn="12.85" a="963.74" fwhm="0.000727" res="491462.0" algo="FTMS"/>
<pk mz="357.095989" i="1088847.5" sn="7.11" a="751.75" fwhm="0.000990" res="360699.6" algo="FTMS"/>
<pk mz="357.119113" i="6171094.0" sn="51.57" a="5214.88" fwhm="0.000875" res="408258.2" algo="FTMS"/>
<pk mz="357.130373" i="8718809.0" sn="73.85" a="7660.99" fwhm="0.000855" res="417843.4" algo="FTMS"/>
<pk mz="357.155522" i="6639072.5" sn="55.66" a="5912.78" fwhm="0.000894" res="399569.2" algo="FTMS"/>
<pk mz="357.166713" i="2126307.5" sn="16.19" a="1329.47" fwhm="0.000806" res="443022.8" algo="FTMS"/>
<pk mz="357.191865" i="4954090.5" sn="40.92" a="4115.46" fwhm="0.000868" res="411472.7" algo="FTMS"/>
<pk mz="357.220324" i="1920242.9" sn="14.38" a="1380.24" fwhm="0.000863" res="414123.6" algo="FTMS"/>
<pk mz="357.228237" i="3319285.0" sn="26.62" a="2413.18" fwhm="0.000801" res="445929.8" algo="FTMS"/>
<pk mz="357.922518" i="1177274.9" sn="7.88" a="604.69" fwhm="0.000721" res="496633.8" algo="FTMS"/>
<pk mz="358.020490" i="1234390.8" sn="8.38" a="607.69" fwhm="0.000694" res="515758.8" algo="FTMS"/>
<pk mz="358.049787" i="1181855.1" sn="7.82" a="977.17" fwhm="0.001074" res="333347.7" algo="FTMS"/>
<pk mz="358.056995" i="1468129.1" sn="10.29" a="911.96" fwhm="0.000787" res="454912.2" algo="FTMS"/>
<pk mz="358.085950" i="1746537.4" sn="12.69" a="1382.28" fwhm="0.001010" res="354516.4" algo="FTMS"/>
<pk mz="358.114538" i="1147377.5" sn="7.52" a="619.38" fwhm="0.000903" res="396660.1" algo="FTMS"/>
<pk mz="358.122457" i="1319155.8" sn="9.00" a="1108.67" fwhm="0.001129" res="317089.6" algo="FTMS"/>
<pk mz="358.125510" i="1484276.6" sn="10.43" a="946.55" fwhm="0.000822" res="435412.5" algo="FTMS"/>
<pk mz="358.133726" i="1778679.0" sn="12.97" a="1133.31" fwhm="0.000803" res="446060.1" algo="FTMS"/>
<pk mz="358.158788" i="1259262.1" sn="8.49" a="686.61" fwhm="0.000725" res="494018.2" algo="FTMS"/>
<pk mz="358.162045" i="1371391.1" sn="9.45" a="864.10" fwhm="0.000808" res="443477.7" algo="FTMS"/>
<pk mz="358.170104" i="1223681.4" sn="8.18" a="614.33" fwhm="0.000688" res="520635.8" algo="FTMS"/>
<pk mz="358.198317" i="10859273.0" sn="91.35" a="10080.26" fwhm="0.000905" res="395867.7" algo="FTMS"/>
<pk mz="359.004415" i="1821167.4" sn="13.33" a="1163.65" fwhm="0.000796" res="451146.5" algo="FTMS"/>
<pk mz="359.040918" i="3039737.8" sn="23.85" a="2377.83" fwhm="0.000823" res="436266.2" algo="FTMS"/>
<pk mz="359.052065" i="1693180.9" sn="12.23" a="1306.39" fwhm="0.000896" res="400899.5" algo="FTMS"/>
<pk mz="359.062019" i="4331007.5" sn="35.00" a="3723.13" fwhm="0.000895" res="401045.5" algo="FTMS"/>
<pk mz="359.077147" i="2903044.0" sn="22.67" a="2289.98" fwhm="0.000865" res="414989.1" algo="FTMS"/>
<pk mz="359.080546" i="1708549.0" sn="12.36" a="1335.58" fwhm="0.000980" res="366413.5" algo="FTMS"/>
<pk mz="359.098330" i="4482570.0" sn="36.31" a="3746.76" fwhm="0.000908" res="395620.1" algo="FTMS"/>
<pk mz="359.109697" i="1447309.4" sn="10.11" a="1226.47" fwhm="0.001000" res="359268.3" algo="FTMS"/>
<pk mz="359.113652" i="1633550.5" sn="11.71" a="1066.40" fwhm="0.000804" res="446422.3" algo="FTMS"/>
<pk mz="359.134725" i="5518356.5" sn="45.25" a="4776.82" fwhm="0.000902" res="398156.5" algo="FTMS"/>
<pk mz="359.146021" i="2856471.8" sn="22.27" a="2350.69" fwhm="0.000901" res="398467.9" algo="FTMS"/>
<pk mz="359.150015" i="1532184.9" sn="10.84" a="1269.12" fwhm="0.000994" res="361330.9" algo="FTMS"/>
<pk mz="359.157156" i="1825178.9" sn="13.37" a="1243.81" fwhm="0.000925" res="388385.8" algo="FTMS"/>
<pk mz="359.163080" i="1769756.6" sn="12.89" a="1031.75" fwhm="0.000762" res="471382.0" algo="FTMS"/>
<pk mz="359.171170" i="6240287.0" sn="51.48" a="5495.91" fwhm="0.000913" res="393235.5" algo="FTMS"/>
<pk mz="359.201726" i="2977831.5" sn="23.32" a="2250.36" fwhm="0.000843" res="426133.9" algo="FTMS"/>
<pk mz="359.207547" i="3799593.3" sn="30.41" a="3052.27" fwhm="0.000862" res="416676.6" algo="FTMS"/>
<pk mz="359.217249" i="1229100.0" sn="8.22" a="708.97" fwhm="0.000740" res="485535.1" algo="FTMS"/>
<pk mz="359.243876" i="3514419.8" sn="27.95" a="2975.63" fwhm="0.000915" res="392764.6" algo="FTMS"/>
<pk mz="360.032967" i="1476117.0" sn="10.35" a="862.56" fwhm="0.000759" res="474185.0" algo="FTMS"/>
<pk mz="360.036100" i="1753621.9" sn="12.75" a="1082.81" fwhm="0.000780" res="461403.2" algo="FTMS"/>
<pk mz="360.072552" i="2033184.3" sn="15.16" a="1640.30" fwhm="0.000933" res="385984.2" algo="FTMS"/>
<pk mz="360.092772" i="2017062.0" sn="15.02" a="1558.25" fwhm="0.000876" res="411114.8" algo="FTMS"/>
<pk mz="360.101807" i="1370536.6" sn="9.44" a="915.34" fwhm="0.000837" res="430432.9" algo="FTMS"/>
<pk mz="360.108806" i="1410474.6" sn="9.79" a="937.14" fwhm="0.000846" res="425555.9" algo="FTMS"/>
<pk mz="360.130092" i="2099504.8" sn="15.73" a="1494.25" fwhm="0.000780" res="461815.4" algo="FTMS"/>
<pk mz="360.138131" i="1555251.0" sn="11.04" a="1000.94" fwhm="0.000776" res="464105.9" algo="FTMS"/>
<pk mz="360.141198" i="3853107.8" sn="30.87" a="3192.22" fwhm="0.000886" res="406653.0" algo="FTMS"/>
<pk mz="360.166588" i="1089851.1" sn="7.02" a="713.17" fwhm="0.001013" res="355559.6" algo="FTMS"/>
<pk mz="360.174408" i="1215165.4" sn="8.10" a="674.99" fwhm="0.000802" res="449230.0" algo="FTMS"/>
<pk mz="360.177710" i="3014462.3" sn="23.63" a="2583.33" fwhm="0.000908" res="396609.2" algo="FTMS"/>
<pk mz="361.020108" i="4229167.0" sn="34.12" a="3658.22" fwhm="0.000925" res="390096.5" algo="FTMS"/>
<pk mz="361.031323" i="3561522.3" sn="28.35" a="2878.77" fwhm="0.000901" res="400686.8" algo="FTMS"/>
<pk mz="361.041282" i="1583925.1" sn="11.28" a="961.29" fwhm="0.000761" res="474459.7" algo="FTMS"/>
<pk mz="361.056497" i="4963897.5" sn="40.46" a="4610.74" fwhm="0.000948" res="381043.3" algo="FTMS"/>
<pk mz="361.059844" i="1593402.4" sn="11.36" a="969.31" fwhm="0.000806" res="447720.3" algo="FTMS"/>
<pk mz="361.067795" i="1964092.6" sn="14.56" a="1145.98" fwhm="0.000716" res="504477.7" algo="FTMS"/>
<pk mz="361.069538" i="1360573.1" sn="9.35" a="867.38" fwhm="0.000834" res="433154.9" algo="FTMS"/>
<pk mz="361.077711" i="2087743.5" sn="15.63" a="1333.07" fwhm="0.000801" res="451031.0" algo="FTMS"/>
<pk mz="361.090692" i="1612483.3" sn="11.53" a="1488.90" fwhm="0.001115" res="323705.1" algo="FTMS"/>
<pk mz="361.092953" i="3357763.8" sn="26.59" a="3210.87" fwhm="0.000946" res="381708.3" algo="FTMS"/>
<pk mz="361.095939" i="1210436.8" sn="8.06" a="739.65" fwhm="0.000822" res="439437.4" algo="FTMS"/>
<pk mz="361.104267" i="1471687.1" sn="10.31" a="1138.49" fwhm="0.000964" res="374650.3" algo="FTMS"/>
<pk mz="361.105942" i="1695047.5" sn="12.24" a="1365.69" fwhm="0.000963" res="375058.1" algo="FTMS"/>
<pk mz="361.113966" i="2645577.8" sn="20.45" a="1933.48" fwhm="0.000841" res="429350.4" algo="FTMS"/>
<pk mz="361.129284" i="2515022.3" sn="19.32" a="1961.07" fwhm="0.000886" res="407718.7" algo="FTMS"/>
<pk mz="361.133300" i="1205583.4" sn="8.02" a="823.10" fwhm="0.001056" res="341919.5" algo="FTMS"/>
<pk mz="361.142323" i="2253138.0" sn="17.06" a="1696.03" fwhm="0.000862" res="419041.5" algo="FTMS"/>
<pk mz="361.150400" i="4000852.3" sn="32.14" a="3361.70" fwhm="0.000911" res="396514.9" algo="FTMS"/>
<pk mz="361.165647" i="2211416.5" sn="16.70" a="1499.24" fwhm="0.000815" res="443043.2" algo="FTMS"/>
<pk mz="361.178680" i="1754460.4" sn="12.75" a="1092.11" fwhm="0.000798" res="452873.0" algo="FTMS"/>
<pk mz="361.186805" i="2734174.8" sn="21.21" a="2254.38" fwhm="0.000902" res="400622.2" algo="FTMS"/>
<pk mz="361.215086" i="3097702.8" sn="24.35" a="2763.29" fwhm="0.000932" res="387444.8" algo="FTMS"/>
<pk mz="361.223257" i="1501289.1" sn="10.57" a="930.80" fwhm="0.000774" res="466773.4" algo="FTMS"/>
<pk mz="362.051754" i="2686038.0" sn="20.79" a="2173.12" fwhm="0.000904" res="400566.6" algo="FTMS"/>
<pk mz="362.059993" i="1149528.4" sn="7.53" a="730.82" fwhm="0.000832" res="435257.6" algo="FTMS"/>
<pk mz="362.069577" i="1193819.1" sn="7.91" a="705.30" fwhm="0.000878" res="412241.3" algo="FTMS"/>
<pk mz="362.088068" i="2843488.5" sn="22.15" a="2006.59" fwhm="0.000800" res="452749.4" algo="FTMS"/>
<pk mz="362.109032" i="1514342.4" sn="10.68" a="1193.56" fwhm="0.001145" res="316165.5" algo="FTMS"/>
<pk mz="362.124189" i="1099882.8" sn="7.10" a="863.28" fwhm="0.001168" res="309954.6" algo="FTMS"/>
<pk mz="362.145659" i="3265905.0" sn="25.80" a="2675.42" fwhm="0.000870" res="416196.4" algo="FTMS"/>
<pk mz="362.182078" i="1454459.4" sn="10.16" a="963.59" fwhm="0.000855" res="423780.8" algo="FTMS"/>
<pk mz="362.969666" i="1622620.8" sn="11.61" a="1139.55" fwhm="0.000813" res="446221.3" algo="FTMS"/>
<pk mz="363.035777" i="6247535.5" sn="51.53" a="5806.65" fwhm="0.000963" res="376975.7" algo="FTMS"/>
<pk mz="363.047001" i="1527154.9" sn="10.79" a="854.46" fwhm="0.000728" res="498585.5" algo="FTMS"/>
<pk mz="363.072100" i="5665914.0" sn="46.51" a="5133.55" fwhm="0.000914" res="397336.8" algo="FTMS"/>
<pk mz="363.075438" i="2429563.0" sn="18.58" a="1534.88" fwhm="0.000752" res="482651.8" algo="FTMS"/>
<pk mz="363.083392" i="2570109.3" sn="19.79" a="1978.09" fwhm="0.000865" res="419655.3" algo="FTMS"/>
<pk mz="363.085136" i="2772093.8" sn="21.53" a="2285.29" fwhm="0.000933" res="389366.0" algo="FTMS"/>
<pk mz="363.108571" i="4703876.5" sn="38.21" a="3937.44" fwhm="0.000893" res="406756.5" algo="FTMS"/>
<pk mz="363.121544" i="3120904.3" sn="24.54" a="3432.67" fwhm="0.001531" res="237199.9" algo="FTMS"/>
<pk mz="363.129651" i="1247370.5" sn="8.37" a="641.72" fwhm="0.000677" res="536252.7" algo="FTMS"/>
<pk mz="363.140833" i="1821837.6" sn="13.33" a="1382.39" fwhm="0.000904" res="401782.8" algo="FTMS"/>
<pk mz="363.144824" i="3085198.8" sn="24.24" a="2801.00" fwhm="0.000982" res="369719.0" algo="FTMS"/>
<pk mz="363.157924" i="3359378.5" sn="26.60" a="3124.79" fwhm="0.000991" res="366377.7" algo="FTMS"/>
<pk mz="363.181276" i="1693337.3" sn="12.22" a="1337.78" fwhm="0.000972" res="373621.8" algo="FTMS"/>
<pk mz="363.194417" i="5605533.0" sn="45.99" a="5100.57" fwhm="0.000932" res="389842.9" algo="FTMS"/>
<pk mz="363.212134" i="1449378.1" sn="10.11" a="848.28" fwhm="0.000769" res="472299.0" algo="FTMS"/>
<pk mz="363.230786" i="3188135.5" sn="25.12" a="2794.57" fwhm="0.000993" res="365717.9" algo="FTMS"/>
<pk mz="364.031125" i="1609356.6" sn="11.49" a="932.67" fwhm="0.000754" res="482736.0" algo="FTMS"/>
<pk mz="364.039130" i="1222286.9" sn="8.15" a="765.52" fwhm="0.000945" res="385255.9" algo="FTMS"/>
<pk mz="364.067432" i="3579799.0" sn="28.50" a="3350.06" fwhm="0.000971" res="375039.2" algo="FTMS"/>
<pk mz="364.075496" i="1541785.3" sn="10.91" a="1040.08" fwhm="0.000819" res="444281.1" algo="FTMS"/>
<pk mz="364.087714" i="4407197.0" sn="35.64" a="3811.59" fwhm="0.000916" res="397450.1" algo="FTMS"/>
<pk mz="364.103766" i="2565793.3" sn="19.75" a="2056.74" fwhm="0.000913" res="398775.6" algo="FTMS"/>
<pk mz="364.124945" i="2257063.5" sn="17.08" a="1710.32" fwhm="0.000858" res="424453.7" algo="FTMS"/>
<pk mz="364.140117" i="1244075.8" sn="8.34" a="596.36" fwhm="0.000670" res="543107.8" algo="FTMS"/>
<pk mz="364.161290" i="1804209.9" sn="13.17" a="1338.03" fwhm="0.000980" res="371482.1" algo="FTMS"/>
<pk mz="365.015080" i="3116198.3" sn="24.50" a="2537.17" fwhm="0.000921" res="396319.5" algo="FTMS"/>
<pk mz="365.051475" i="7114416.5" sn="59.01" a="6722.52" fwhm="0.000938" res="389094.1" algo="FTMS"/>
<pk mz="365.062695" i="1453620.0" sn="10.15" a="1273.97" fwhm="0.001062" res="343640.2" algo="FTMS"/>
<pk mz="365.083082" i="1602745.8" sn="11.43" a="988.16" fwhm="0.000767" res="475983.1" algo="FTMS"/>
<pk mz="365.091017" i="189152960.0" z="-1" sn="1630.39" a="163536.44" fwhm="0.000856" res="426509.0" algo="FTMS" component_name="I" deconvoluted_molecular_mass="365.091628" deconvoluted_isotopic_mass="365.091654"/>
<pk mz="365.099074" i="3243710.5" sn="25.60" a="3212.60" fwhm="0.001078" res="338761.9" algo="FTMS"/>
<pk mz="365.100844" i="3744447.0" sn="29.92" a="3573.41" fwhm="0.001029" res="354658.8" algo="FTMS"/>
<pk mz="365.124226" i="4354245.5" sn="35.18" a="3789.16" fwhm="0.000918" res="397801.5" algo="FTMS"/>
<pk mz="365.127533" i="7959238.5" sn="66.30" a="7067.03" fwhm="0.000916" res="398540.1" algo="FTMS"/>
<pk mz="365.137249" i="5441225.5" sn="44.57" a="4683.23" fwhm="0.000898" res="406404.3" algo="FTMS"/>
<pk mz="365.152527" i="7197389.5" sn="59.73" a="6814.38" fwhm="0.000980" res="372455.6" algo="FTMS"/>
<pk mz="365.155114" i="1129934.4" sn="7.35" a="572.22" fwhm="0.000752" res="485461.3" algo="FTMS"/>
<pk mz="365.160624" i="2675408.0" sn="20.69" a="2070.95" fwhm="0.000887" res="411868.7" algo="FTMS"/>
<pk mz="365.173696" i="3612883.8" sn="28.79" a="3207.43" fwhm="0.000907" res="402607.7" algo="FTMS"/>
<pk mz="365.191370" i="1651416.8" sn="11.85" a="1102.46" fwhm="0.000799" res="456845.2" algo="FTMS"/>
<pk mz="365.196872" i="1239130.4" sn="8.29" a="724.16" fwhm="0.000906" res="403147.1" algo="FTMS"/>
<pk mz="365.200389" i="1775323.4" sn="12.92" a="1223.97" fwhm="0.000785" res="465068.6" algo="FTMS"/>
<pk mz="365.210041" i="11329246.0" sn="95.39" a="10747.87" fwhm="0.000954" res="382812.5" algo="FTMS"/>
<pk mz="365.246362" i="2638568.5" sn="20.37" a="1995.44" fwhm="0.000869" res="420448.9" algo="FTMS"/>
<pk mz="366.046692" i="2630349.8" sn="20.03" a="2181.06" fwhm="0.000946" res="387003.9" algo="FTMS"/>
<pk mz="366.054749" i="2334160.0" sn="17.50" a="1757.99" fwhm="0.000832" res="440146.7" algo="FTMS"/>
<pk mz="366.083090" i="3011032.3" sn="23.27" a="2564.38" fwhm="0.000932" res="392734.9" algo="FTMS"/>
<pk mz="366.094376" i="12623835.0" z="-1" sn="105.12" a="12280.33" fwhm="0.000965" res="379522.2" algo="FTMS" component_name="I" deconvoluted_molecular_mass="365.091628" deconvoluted_isotopic_mass="366.095016"/>
<pk mz="366.119445" i="1723362.6" sn="12.30" a="1239.50" fwhm="0.000838" res="436774.8" algo="FTMS"/>
<pk mz="366.130836" i="2009061.9" sn="14.74" a="1812.86" fwhm="0.001051" res="348523.8" algo="FTMS"/>
<pk mz="366.140457" i="1452008.6" sn="9.99" a="1013.74" fwhm="0.000844" res="433826.9" algo="FTMS"/>
<pk mz="366.143746" i="1273577.6" sn="8.47" a="868.08" fwhm="0.000889" res="411694.3" algo="FTMS"/>
<pk mz="366.155973" i="2056685.1" sn="15.14" a="1540.67" fwhm="0.000871" res="420162.5" algo="FTMS"/>
<pk mz="366.213396" i="1834749.5" sn="13.25" a="1257.57" fwhm="0.000834" res="438927.7" algo="FTMS"/>
<pk mz="367.030677" i="4955367.5" sn="39.82" a="4413.68" fwhm="0.000920" res="399135.9" algo="FTMS"/>
<pk mz="367.067077" i="9160946.0" sn="75.63" a="8589.13" fwhm="0.000939" res="390730.4" algo="FTMS"/>
<pk mz="367.070374" i="2009586.9" sn="14.74" a="1476.37" fwhm="0.000894" res="410454.8" algo="FTMS"/>
<pk mz="367.078295" i="1882613.3" sn="13.66" a="1367.12" fwhm="0.000857" res="428292.2" algo="FTMS"/>
<pk mz="367.095205" i="3128570.0" sn="24.27" a="2567.57" fwhm="0.000889" res="412708.0" algo="FTMS"/>
<pk mz="367.097784" i="2156282.8" z="-1" sn="15.99" a="1816.42" fwhm="0.001061" res="345853.0" algo="FTMS" component_name="I" deconvoluted_molecular_mass="365.091628" deconvoluted_isotopic_mass="367.098427"/>
<pk mz="367.103435" i="7353596.5" sn="60.24" a="7415.32" fwhm="0.001026" res="357869.6" algo="FTMS"/>
<pk mz="367.106729" i="2370301.3" sn="17.81" a="1648.46" fwhm="0.000798" res="459830.4" algo="FTMS"/>
<pk mz="367.114759" i="1500671.6" sn="10.40" a="1021.49" fwhm="0.000856" res="429031.1" algo="FTMS"/>
<pk mz="367.116497" i="2802432.3" sn="21.49" a="2657.05" fwhm="0.001008" res="364226.0" algo="FTMS"/>
<pk mz="367.134345" i="1821957.3" sn="13.14" a="1506.29" fwhm="0.000921" res="398503.0" algo="FTMS"/>
<pk mz="367.139809" i="4507911.0" sn="36.01" a="4325.96" fwhm="0.001030" res="356618.7" algo="FTMS"/>
<pk mz="367.149568" i="1781257.6" sn="12.79" a="1150.22" fwhm="0.000781" res="469875.5" algo="FTMS"/>
<pk mz="367.152862" i="3816714.5" sn="30.13" a="2778.95" fwhm="0.000808" res="454657.9" algo="FTMS"/>
<pk mz="367.170657" i="1116815.6" sn="7.14" a="668.51" fwhm="0.000958" res="383068.2" algo="FTMS"/>
<pk mz="367.176285" i="2230033.3" sn="16.61" a="1748.31" fwhm="0.000940" res="390455.2" algo="FTMS"/>
<pk mz="367.189299" i="3145493.0" sn="24.41" a="2229.68" fwhm="0.000778" res="471708.3" algo="FTMS"/>
<pk mz="367.207064" i="3919130.0" sn="31.00" a="3113.73" fwhm="0.000866" res="423904.2" algo="FTMS"/>
<pk mz="367.212594" i="1679899.6" sn="11.93" a="1059.64" fwhm="0.000776" res="473023.6" algo="FTMS"/>
<pk mz="367.225667" i="4516127.5" sn="36.08" a="3928.45" fwhm="0.000919" res="399708.1" algo="FTMS"/>
<pk mz="367.243383" i="1510180.5" sn="10.49" a="1109.10" fwhm="0.000900" res="407933.0" algo="FTMS"/>
<pk mz="368.062282" i="2995215.0" sn="23.13" a="2397.30" fwhm="0.000868" res="424267.1" algo="FTMS"/>
<pk mz="368.070284" i="1547025.3" sn="10.80" a="1040.55" fwhm="0.000808" res="455547.5" algo="FTMS"/>
<pk mz="368.075403" i="1295890.6" sn="8.66" a="961.77" fwhm="0.000949" res="387904.3" algo="FTMS"/>
<pk mz="368.082530" i="4010004.8" sn="31.77" a="3731.02" fwhm="0.000973" res="378375.5" algo="FTMS"/>
<pk mz="368.098657" i="2423577.3" z="-1" sn="18.26" a="1749.15" fwhm="0.000833" res="441994.8" algo="FTMS" component_name="I" deconvoluted_molecular_mass="365.091628" deconvoluted_isotopic_mass="368.099304"/>
<pk mz="368.106869" i="1498011.6" sn="10.38" a="1034.88" fwhm="0.000928" res="396803.8" algo="FTMS"/>
<pk mz="368.111676" i="1207517.0" sn="7.91" a="948.12" fwhm="0.001134" res="324679.4" algo="FTMS"/>
<pk mz="368.119835" i="1184159.4" sn="7.71" a="856.80" fwhm="0.000909" res="405006.7" algo="FTMS"/>
<pk mz="368.146333" i="1108007.0" sn="7.06" a="754.60" fwhm="0.000888" res="414665.6" algo="FTMS"/>
<pk mz="368.910237" i="6078209.5" sn="49.38" a="5569.80" fwhm="0.000960" res="384185.8" algo="FTMS"/>
<pk mz="368.954613" i="1716174.3" sn="12.23" a="1597.87" fwhm="0.001156" res="319092.6" algo="FTMS"/>
<pk mz="369.025188" i="1314338.5" sn="8.81" a="664.11" fwhm="0.000703" res="524754.6" algo="FTMS"/>
<pk mz="369.041522" i="4346151.0" sn="34.63" a="3730.46" fwhm="0.000902" res="409032.0" algo="FTMS"/>
<pk mz="369.046304" i="7431976.5" sn="60.90" a="7293.19" fwhm="0.000998" res="369899.6" algo="FTMS"/>
<pk mz="369.082725" i="8921907.0" sn="73.59" a="8705.76" fwhm="0.000960" res="384331.8" algo="FTMS"/>
<pk mz="369.093936" i="1312182.1" sn="8.79" a="795.68" fwhm="0.000933" res="395616.6" algo="FTMS"/>
<pk mz="369.119107" i="7540541.5" sn="61.83" a="7104.16" fwhm="0.000957" res="385559.7" algo="FTMS"/>
<pk mz="369.123234" i="1433534.5" sn="9.83" a="1068.39" fwhm="0.000954" res="387106.7" algo="FTMS"/>
<pk mz="369.132244" i="1670209.1" sn="11.84" a="1145.10" fwhm="0.000838" res="440716.3" algo="FTMS"/>
<pk mz="369.147375" i="1134789.5" sn="7.28" a="660.25" fwhm="0.000785" res="470264.6" algo="FTMS"/>
<pk mz="369.150029" i="1387334.3" sn="9.43" a="794.24" fwhm="0.000799" res="461797.2" algo="FTMS"/>
<pk mz="369.155515" i="4324680.0" sn="34.45" a="3974.69" fwhm="0.000964" res="382936.1" algo="FTMS"/>
<pk mz="369.168564" i="2027083.5" sn="14.88" a="1659.43" fwhm="0.000896" res="411931.2" algo="FTMS"/>
<pk mz="369.174236" i="2592077.3" sn="19.69" a="2117.61" fwhm="0.000866" res="426395.3" algo="FTMS"/>
<pk mz="369.183887" i="1311951.9" sn="8.79" a="948.30" fwhm="0.000905" res="408097.7" algo="FTMS"/>
<pk mz="369.186559" i="1127504.6" sn="7.22" a="487.47" fwhm="0.000689" res="536064.5" algo="FTMS"/>
<pk mz="369.191891" i="4601170.0" sn="36.80" a="4246.74" fwhm="0.000976" res="378296.4" algo="FTMS"/>
<pk mz="369.204920" i="1184341.9" sn="7.71" a="876.60" fwhm="0.000987" res="373881.5" algo="FTMS"/>
<pk mz="369.222645" i="1162843.0" sn="7.52" a="712.19" fwhm="0.000790" res="467127.9" algo="FTMS"/>
<pk mz="369.228215" i="2018652.6" sn="14.81" a="1759.06" fwhm="0.001086" res="340142.8" algo="FTMS"/>
<pk mz="370.020584" i="1179455.3" sn="7.66" a="701.44" fwhm="0.000769" res="481364.1" algo="FTMS"/>
<pk mz="370.041678" i="1221189.3" sn="8.02" a="699.57" fwhm="0.000767" res="482209.9" algo="FTMS"/>
<pk mz="370.049770" i="1902663.5" sn="13.82" a="1490.84" fwhm="0.000955" res="387421.9" algo="FTMS"/>
<pk mz="370.056918" i="1425097.6" sn="9.75" a="1003.12" fwhm="0.000887" res="417061.8" algo="FTMS"/>
<pk mz="370.077958" i="2132815.5" sn="15.78" a="1686.26" fwhm="0.000877" res="421910.7" algo="FTMS"/>
<pk mz="370.086038" i="2156114.0" sn="15.98" a="1675.05" fwhm="0.000927" res="399273.8" algo="FTMS"/>
<pk mz="370.091175" i="1132243.4" sn="7.26" a="659.06" fwhm="0.000774" res="478371.4" algo="FTMS"/>
<pk mz="370.114417" i="1637850.0" sn="11.57" a="1206.72" fwhm="0.000940" res="393554.9" algo="FTMS"/>
<pk mz="370.122530" i="1868124.4" sn="13.53" a="1280.04" fwhm="0.000863" res="428779.0" algo="FTMS"/>
<pk mz="370.125564" i="1268317.3" sn="8.42" a="935.11" fwhm="0.001028" res="359951.9" algo="FTMS"/>
<pk mz="370.127377" i="2543965.8" sn="19.28" a="2257.23" fwhm="0.001013" res="365513.1" algo="FTMS"/>
<pk mz="370.158849" i="1456998.8" sn="10.03" a="972.27" fwhm="0.000848" res="436328.3" algo="FTMS"/>
<pk mz="370.161992" i="1837415.6" sn="13.26" a="1528.69" fwhm="0.000997" res="371188.0" algo="FTMS"/>
<pk mz="370.907279" i="4645692.5" sn="37.18" a="4274.95" fwhm="0.000984" res="376933.5" algo="FTMS"/>
<pk mz="370.997328" i="2086742.4" sn="15.39" a="1521.04" fwhm="0.000886" res="418579.7" algo="FTMS"/>
<pk mz="371.004485" i="2447960.5" sn="18.46" a="1893.75" fwhm="0.000887" res="418158.5" algo="FTMS"/>
<pk mz="371.005810" i="3044696.8" sn="23.54" a="2468.00" fwhm="0.000921" res="402895.4" algo="FTMS"/>
<pk mz="371.025593" i="2209374.5" sn="16.43" a="1710.86" fwhm="0.000932" res="397913.9" algo="FTMS"/>
<pk mz="371.038591" i="1548386.3" sn="10.80" a="1115.72" fwhm="0.000922" res="402324.8" algo="FTMS"/>
<pk mz="371.040928" i="2512226.8" sn="19.01" a="1831.59" fwhm="0.000851" res="435938.3" algo="FTMS"/>
<pk mz="371.061949" i="7275881.0" sn="59.57" a="7388.37" fwhm="0.001033" res="359326.4" algo="FTMS"/>
<pk mz="371.077169" i="1898605.3" sn="13.78" a="1123.34" fwhm="0.000801" res="463542.6" algo="FTMS"/>
<pk mz="371.098405" i="7084403.5" sn="57.94" a="6859.41" fwhm="0.000964" res="384981.9" algo="FTMS"/>
<pk mz="371.109645" i="4791670.5" sn="38.42" a="4403.19" fwhm="0.000959" res="387160.4" algo="FTMS"/>
<pk mz="371.113516" i="1127927.6" sn="7.22" a="668.32" fwhm="0.000854" res="434744.2" algo="FTMS"/>
<pk mz="371.134755" i="5207933.5" sn="41.96" a="5004.65" fwhm="0.000994" res="373247.2" algo="FTMS"/>
<pk mz="371.145989" i="24671616.0" sn="207.70" a="24404.08" fwhm="0.000968" res="383407.6" algo="FTMS"/>
<pk mz="371.171110" i="6694280.0" sn="54.62" a="6755.18" fwhm="0.000976" res="380223.6" algo="FTMS"/>
<pk mz="371.182298" i="2721163.3" sn="20.79" a="2176.36" fwhm="0.000925" res="401278.0" algo="FTMS"/>
<pk mz="371.189648" i="1211277.4" sn="7.93" a="609.57" fwhm="0.000787" res="471874.9" algo="FTMS"/>
<pk mz="371.199475" i="1638416.1" sn="11.57" a="1423.58" fwhm="0.001110" res="334266.2" algo="FTMS"/>
<pk mz="371.207544" i="4963218.5" sn="39.88" a="4297.78" fwhm="0.000923" res="402279.5" algo="FTMS"/>
<pk mz="371.243825" i="1113116.9" sn="7.09" a="648.30" fwhm="0.000850" res="436773.0" algo="FTMS"/>
<pk mz="372.036146" i="1895295.0" sn="13.75" a="1356.31" fwhm="0.000875" res="425303.3" algo="FTMS"/>
<pk mz="372.065395" i="1813383.4" sn="13.06" a="1405.64" fwhm="0.000920" res="404255.4" algo="FTMS"/>
<pk mz="372.072441" i="1248009.4" sn="8.24" a="837.61" fwhm="0.000874" res="425664.7" algo="FTMS"/>
<pk mz="372.093687" i="1833871.5" sn="13.23" a="1279.42" fwhm="0.000836" res="445198.8" algo="FTMS"/>
<pk mz="372.101805" i="1764753.8" sn="12.64" a="1554.58" fwhm="0.001097" res="339067.1" algo="FTMS"/>
<pk mz="372.130050" i="1126553.9" sn="7.21" a="613.36" fwhm="0.000787" res="472990.2" algo="FTMS"/>
<pk mz="372.138138" i="1115420.1" sn="7.11" a="651.63" fwhm="0.000832" res="447374.3" algo="FTMS"/>
<pk mz="372.141229" i="1515805.0" sn="10.52" a="1259.54" fwhm="0.001004" res="370719.0" algo="FTMS"/>
<pk mz="372.149321" i="4286623.5" sn="34.11" a="3776.63" fwhm="0.000914" res="407328.9" algo="FTMS"/>
<pk mz="372.174477" i="1654182.5" sn="11.70" a="1035.88" fwhm="0.000837" res="444566.8" algo="FTMS"/>
<pk mz="372.177432" i="1580199.4" sn="11.07" a="1102.92" fwhm="0.000895" res="415916.9" algo="FTMS"/>
<pk mz="372.202702" i="1147822.6" sn="7.39" a="553.31" fwhm="0.000776" res="479500.3" algo="FTMS"/>
<pk mz="372.213932" i="7285426.0" sn="59.65" a="7082.62" fwhm="0.000986" res="377360.0" algo="FTMS"/>
<pk mz="372.303813" i="10940107.0" sn="90.77" a="11000.96" fwhm="0.001012" res="368042.5" algo="FTMS"/>
<pk mz="372.905171" i="4221303.0" sn="33.56" a="3929.73" fwhm="0.000971" res="384026.9" algo="FTMS"/>
<pk mz="373.002769" i="1293458.9" sn="8.63" a="999.27" fwhm="0.001047" res="356380.4" algo="FTMS"/>
<pk mz="373.020071" i="3033495.8" sn="23.44" a="2744.22" fwhm="0.000907" res="411385.5" algo="FTMS"/>
<pk mz="373.031538" i="1114651.0" sn="7.10" a="643.44" fwhm="0.000809" res="461080.2" algo="FTMS"/>
<pk mz="373.041310" i="3295133.8" sn="25.67" a="2443.84" fwhm="0.000851" res="438315.8" algo="FTMS"/>
<pk mz="373.056438" i="2788258.0" sn="21.35" a="2218.70" fwhm="0.000938" res="397830.1" algo="FTMS"/>
<pk mz="373.067314" i="1266341.3" sn="8.39" a="1442.88" fwhm="0.001434" res="260188.5" algo="FTMS"/>
<pk mz="373.077657" i="5647272.0" sn="45.70" a="5338.97" fwhm="0.000970" res="384582.0" algo="FTMS"/>
<pk mz="373.092962" i="2132652.5" sn="15.77" a="1544.46" fwhm="0.000851" res="438399.7" algo="FTMS"/>
<pk mz="373.113973" i="5098418.5" sn="41.02" a="4897.53" fwhm="0.000942" res="396153.4" algo="FTMS"/>
<pk mz="373.125328" i="2478005.8" sn="18.71" a="2275.40" fwhm="0.001020" res="365987.9" algo="FTMS"/>
<pk mz="373.129361" i="1404342.9" sn="9.57" a="918.61" fwhm="0.000924" res="403742.5" algo="FTMS"/>
<pk mz="373.150362" i="6094269.0" sn="49.50" a="6287.59" fwhm="0.001061" res="351858.2" algo="FTMS"/>
<pk mz="373.161830" i="1339072.1" sn="9.01" a="980.25" fwhm="0.000896" res="416435.5" algo="FTMS"/>
<pk mz="373.172826" i="3798979.3" sn="29.96" a="3376.07" fwhm="0.000958" res="389399.8" algo="FTMS"/>
<pk mz="373.186753" i="6227911.5" sn="50.64" a="6349.01" fwhm="0.001039" res="359050.9" algo="FTMS"/>
<pk mz="373.215083" i="4121039.3" sn="32.70" a="4368.41" fwhm="0.001101" res="338949.0" algo="FTMS"/>
<pk mz="373.217278" i="1679312.0" sn="11.91" a="1165.14" fwhm="0.000830" res="449596.2" algo="FTMS"/>
<pk mz="373.223129" i="3806673.5" sn="30.03" a="3191.85" fwhm="0.000913" res="408761.2" algo="FTMS"/>
<pk mz="373.259624" i="1258972.0" sn="8.33" a="716.93" fwhm="0.000786" res="474863.0" algo="FTMS"/>
<pk mz="373.307174" i="2273513.5" sn="16.97" a="1809.86" fwhm="0.000963" res="387831.3" algo="FTMS"/>
<pk mz="373.913207" i="1368214.3" sn="9.13" a="915.45" fwhm="0.000876" res="426678.2" algo="FTMS"/>
<pk mz="374.023152" i="1157557.5" sn="7.36" a="753.03" fwhm="0.000919" res="406968.2" algo="FTMS"/>
<pk mz="374.039108" i="1306682.1" sn="8.61" a="869.59" fwhm="0.000905" res="413183.8" algo="FTMS"/>
<pk mz="374.051682" i="2246333.8" sn="16.50" a="2284.61" fwhm="0.001217" res="307441.4" algo="FTMS"/>
<pk mz="374.081021" i="1338566.0" sn="8.88" a="1002.22" fwhm="0.000895" res="418081.5" algo="FTMS"/>
<pk mz="374.088337" i="1338312.1" sn="8.88" a="947.60" fwhm="0.000863" res="433400.7" algo="FTMS"/>
<pk mz="374.108456" i="4160717.8" sn="32.58" a="4235.72" fwhm="0.001084" res="345118.1" algo="FTMS"/>
<pk mz="374.117316" i="1578192.4" sn="10.89" a="1243.89" fwhm="0.000931" res="401918.7" algo="FTMS"/>
<pk mz="374.145677" i="1526744.4" sn="10.46" a="1073.12" fwhm="0.000882" res="424331.5" algo="FTMS"/>
<pk mz="374.153770" i="1640922.8" sn="11.42" a="1367.90" fwhm="0.001021" res="366341.0" algo="FTMS"/>
<pk mz="374.156834" i="4876507.5" sn="38.59" a="4810.31" fwhm="0.001053" res="355417.1" algo="FTMS"/>
<pk mz="374.182143" i="1139170.8" sn="7.21" a="655.54" fwhm="0.000872" res="429316.9" algo="FTMS"/>
<pk mz="374.244955" i="1690356.8" sn="11.83" a="1271.97" fwhm="0.000822" res="455191.8" algo="FTMS"/>
<pk mz="374.300903" i="3828484.5" sn="29.79" a="3208.25" fwhm="0.000926" res="404018.7" algo="FTMS"/>
<pk mz="374.902279" i="2951087.8" sn="22.42" a="2400.50" fwhm="0.000925" res="405135.2" algo="FTMS"/>
<pk mz="374.999338" i="1639115.3" sn="11.40" a="1139.77" fwhm="0.001016" res="368942.9" algo="FTMS"/>
<pk mz="375.035782" i="5128149.5" sn="40.70" a="5234.35" fwhm="0.001069" res="350708.1" algo="FTMS"/>
<pk mz="375.047039" i="3341784.8" sn="25.70" a="3000.52" fwhm="0.000965" res="388674.0" algo="FTMS"/>
<pk mz="375.056883" i="3385307.8" sn="26.06" a="2947.89" fwhm="0.000940" res="398912.4" algo="FTMS"/>
<pk mz="375.072124" i="4681184.0" sn="36.94" a="4330.14" fwhm="0.000991" res="378515.7" algo="FTMS"/>
<pk mz="375.075491" i="1508065.0" sn="10.30" a="1125.38" fwhm="0.000924" res="405773.5" algo="FTMS"/>
<pk mz="375.083267" i="2083043.1" sn="15.13" a="1823.91" fwhm="0.001035" res="362502.6" algo="FTMS"/>
<pk mz="375.085276" i="1986019.8" sn="14.31" a="1599.56" fwhm="0.000971" res="386294.8" algo="FTMS"/>
<pk mz="375.093198" i="2598374.0" sn="19.46" a="2291.77" fwhm="0.001023" res="366639.0" algo="FTMS"/>
<pk mz="375.108490" i="2778858.3" sn="20.97" a="2898.64" fwhm="0.001161" res="323187.1" algo="FTMS"/>
<pk mz="375.111662" i="1184235.3" sn="7.58" a="821.60" fwhm="0.000931" res="402962.7" algo="FTMS"/>
<pk mz="375.121474" i="2000366.0" sn="14.44" a="1790.93" fwhm="0.001028" res="364824.5" algo="FTMS"/>
<pk mz="375.129677" i="3045360.3" sn="23.21" a="2975.81" fwhm="0.001013" res="370425.1" algo="FTMS"/>
<pk mz="375.144868" i="2027764.6" sn="14.67" a="1706.92" fwhm="0.000967" res="387856.3" algo="FTMS"/>
<pk mz="375.157940" i="2511864.5" sn="18.73" a="2305.11" fwhm="0.001062" res="353351.3" algo="FTMS"/>
<pk mz="375.166013" i="4905466.5" sn="38.83" a="4597.09" fwhm="0.000982" res="382224.2" algo="FTMS"/>
<pk mz="375.194453" i="3265026.8" sn="25.05" a="2967.28" fwhm="0.000979" res="383145.5" algo="FTMS"/>
<pk mz="375.202448" i="2646533.0" sn="19.86" a="2224.79" fwhm="0.000990" res="379006.6" algo="FTMS"/>
<pk mz="375.230923" i="1484301.1" sn="10.10" a="961.96" fwhm="0.000820" res="457377.9" algo="FTMS"/>
<pk mz="375.239011" i="1814287.4" sn="12.87" a="1489.38" fwhm="0.000958" res="391862.5" algo="FTMS"/>
<pk mz="375.888794" i="1217736.0" sn="7.86" a="676.13" fwhm="0.000850" res="442206.1" algo="FTMS"/>
<pk mz="376.030838" i="2137840.3" sn="15.59" a="1859.87" fwhm="0.001061" res="354248.2" algo="FTMS"/>
<pk mz="376.067410" i="3228410.8" sn="24.74" a="2872.10" fwhm="0.000964" res="390307.4" algo="FTMS"/>
<pk mz="376.078431" i="1292669.9" sn="8.49" a="1092.05" fwhm="0.001123" res="334822.2" algo="FTMS"/>
<pk mz="376.103734" i="1671941.0" sn="11.68" a="1352.77" fwhm="0.001198" res="314054.1" algo="FTMS"/>
<pk mz="376.107809" i="3086598.3" sn="23.55" a="2961.60" fwhm="0.001031" res="364780.8" algo="FTMS"/>
<pk mz="376.115018" i="1171080.3" sn="7.47" a="614.85" fwhm="0.000848" res="443609.5" algo="FTMS"/>
<pk mz="376.124816" i="1673483.0" sn="11.69" a="1517.44" fwhm="0.000947" res="397239.0" algo="FTMS"/>
<pk mz="376.140303" i="1298447.4" sn="8.54" a="947.62" fwhm="0.000993" res="378917.2" algo="FTMS"/>
<pk mz="376.151411" i="1873426.5" sn="13.37" a="1501.66" fwhm="0.000996" res="377751.2" algo="FTMS"/>
<pk mz="376.161267" i="2555157.3" sn="19.09" a="2207.89" fwhm="0.000963" res="390569.4" algo="FTMS"/>
<pk mz="376.197745" i="1174047.8" sn="7.49" a="701.49" fwhm="0.000768" res="489806.6" algo="FTMS"/>
<pk mz="377.015037" i="2916871.5" sn="22.13" a="2230.50" fwhm="0.000851" res="443276.1" algo="FTMS"/>
<pk mz="377.051376" i="7927825.5" sn="64.20" a="8303.16" fwhm="0.001061" res="355228.5" algo="FTMS"/>
<pk mz="377.062608" i="1992468.9" sn="14.36" a="1879.07" fwhm="0.001084" res="347869.9" algo="FTMS"/>
<pk mz="377.072546" i="1629463.8" sn="11.32" a="1340.07" fwhm="0.000981" res="384297.2" algo="FTMS"/>
<pk mz="377.085630" i="3805211.5" sn="29.58" a="3425.35" fwhm="0.000995" res="378938.3" algo="FTMS"/>
<pk mz="377.087806" i="6648860.0" sn="53.46" a="6350.78" fwhm="0.000996" res="378650.2" algo="FTMS"/>
<pk mz="377.091088" i="2107677.0" sn="15.33" a="1898.64" fwhm="0.001067" res="353292.0" algo="FTMS"/>
<pk mz="377.099215" i="2051615.3" sn="14.86" a="1787.14" fwhm="0.001031" res="365906.2" algo="FTMS"/>
<pk mz="377.100823" i="2021663.8" sn="14.61" a="1987.40" fwhm="0.001089" res="346143.1" algo="FTMS"/>
<pk mz="377.108761" i="1681826.0" sn="11.76" a="1410.39" fwhm="0.001142" res="330262.7" algo="FTMS"/>
<pk mz="377.124151" i="4381222.5" sn="34.42" a="3900.61" fwhm="0.000975" res="386610.1" algo="FTMS"/>
<pk mz="377.137229" i="4535338.0" sn="35.71" a="4035.45" fwhm="0.000941" res="400633.8" algo="FTMS"/>
<pk mz="377.145148" i="1472428.3" sn="10.00" a="1287.16" fwhm="0.001080" res="349120.0" algo="FTMS"/>
<pk mz="377.160629" i="4295216.5" sn="33.70" a="3775.38" fwhm="0.000939" res="401544.0" algo="FTMS"/>
<pk mz="377.173647" i="3771444.3" sn="29.30" a="3481.69" fwhm="0.000996" res="378742.6" algo="FTMS"/>
<pk mz="377.181795" i="1282102.6" sn="8.40" a="800.49" fwhm="0.000933" res="404349.7" algo="FTMS"/>
<pk mz="377.210008" i="18861118.0" sn="155.99" a="19620.73" fwhm="0.000990" res="381097.6" algo="FTMS"/>
<pk mz="377.885810" i="1191421.9" sn="7.64" a="809.82" fwhm="0.000863" res="437643.5" algo="FTMS"/>
<pk mz="378.046640" i="3076395.5" sn="23.46" a="2809.20" fwhm="0.001004" res="376458.9" algo="FTMS"/>
<pk mz="378.054727" i="1248301.8" sn="8.11" a="968.10" fwhm="0.001124" res="336470.0" algo="FTMS"/>
<pk mz="378.079077" i="1330996.6" sn="8.81" a="801.50" fwhm="0.000882" res="428552.8" algo="FTMS"/>
<pk mz="378.083035" i="3479861.8" sn="26.85" a="3155.63" fwhm="0.000956" res="395668.0" algo="FTMS"/>
<pk mz="378.091121" i="1246776.0" sn="8.10" a="670.33" fwhm="0.000795" res="475555.6" algo="FTMS"/>
<pk mz="378.094139" i="1181496.9" sn="7.55" a="800.11" fwhm="0.001099" res="343929.4" algo="FTMS"/>
<pk mz="378.103348" i="7089467.5" sn="57.16" a="7394.32" fwhm="0.001053" res="358935.1" algo="FTMS"/>
<pk mz="378.119413" i="2097472.0" sn="15.24" a="1492.91" fwhm="0.000897" res="421407.2" algo="FTMS"/>
<pk mz="378.140598" i="2930502.0" sn="22.24" a="2832.84" fwhm="0.001077" res="351179.1" algo="FTMS"/>
<pk mz="378.167197" i="1919053.5" sn="13.75" a="1720.41" fwhm="0.001029" res="367457.6" algo="FTMS"/>
<pk mz="378.176857" i="1478992.3" sn="10.05" a="921.62" fwhm="0.000805" res="469770.4" algo="FTMS"/>
<pk mz="378.213411" i="3946842.5" sn="30.77" a="3655.90" fwhm="0.000997" res="379481.6" algo="FTMS"/>
<pk mz="378.216448" i="1656667.4" sn="11.54" a="1277.19" fwhm="0.000863" res="438048.7" algo="FTMS"/>
<pk mz="379.030628" i="6494785.5" sn="52.16" a="6555.33" fwhm="0.001014" res="373861.4" algo="FTMS"/>
<pk mz="379.067068" i="8695372.0" sn="70.64" a="9089.91" fwhm="0.001047" res="361981.8" algo="FTMS"/>
<pk mz="379.070311" i="10238541.0" sn="83.59" a="10468.56" fwhm="0.001034" res="366522.7" algo="FTMS"/>
<pk mz="379.078293" i="2536270.8" sn="18.93" a="2198.56" fwhm="0.001009" res="375664.8" algo="FTMS"/>
<pk mz="379.080185" i="2312783.3" sn="17.05" a="1980.36" fwhm="0.001018" res="372417.7" algo="FTMS"/>
<pk mz="379.103446" i="7173718.0" sn="57.86" a="6778.21" fwhm="0.000981" res="386606.2" algo="FTMS"/>
<pk mz="379.106694" i="4559959.0" sn="35.92" a="4872.74" fwhm="0.001142" res="332002.1" algo="FTMS"/>
<pk mz="379.114585" i="1662169.0" sn="11.59" a="1469.24" fwhm="0.001164" res="325780.6" algo="FTMS"/>
<pk mz="379.116483" i="3303769.5" sn="25.37" a="3292.08" fwhm="0.001097" res="345662.4" algo="FTMS"/>
<pk mz="379.134279" i="1665118.6" sn="11.61" a="1125.97" fwhm="0.000871" res="435381.4" algo="FTMS"/>
<pk mz="379.139827" i="4607584.0" sn="36.32" a="4538.51" fwhm="0.001041" res="364382.2" algo="FTMS"/>
<pk mz="379.152920" i="6155876.0" sn="49.32" a="6056.45" fwhm="0.001020" res="371544.8" algo="FTMS"/>
<pk mz="379.170923" i="1181032.9" sn="7.55" a="772.89" fwhm="0.001105" res="343172.5" algo="FTMS"/>
<pk mz="379.176288" i="2423402.5" sn="17.98" a="2309.23" fwhm="0.001087" res="348978.3" algo="FTMS"/>
<pk mz="379.189285" i="4732014.0" sn="37.36" a="4509.60" fwhm="0.001002" res="378539.6" algo="FTMS"/>
<pk mz="379.207111" i="5754483.0" sn="45.95" a="5759.08" fwhm="0.001021" res="371243.9" algo="FTMS"/>
<pk mz="379.212705" i="1216884.8" sn="7.85" a="608.36" fwhm="0.000720" res="526356.9" algo="FTMS"/>
<pk mz="379.225661" i="64704120.0" z="-1" sn="540.89" a="64749.52" fwhm="0.000969" res="391546.4" algo="FTMS" component_name="d" deconvoluted_molecular_mass="379.226337" deconvoluted_isotopic_mass="379.226346"/>
<pk mz="379.883648" i="1553457.8" sn="10.67" a="951.86" fwhm="0.000821" res="462861.4" algo="FTMS"/>
<pk mz="380.025865" i="1513689.8" sn="10.34" a="1187.88" fwhm="0.001069" res="355629.1" algo="FTMS"/>
<pk mz="380.034120" i="1234652.1" sn="7.99" a="935.20" fwhm="0.001095" res="347177.4" algo="FTMS"/>
<pk mz="380.062274" i="3193700.0" sn="24.44" a="2863.19" fwhm="0.000988" res="384599.0" algo="FTMS"/>
<pk mz="380.070422" i="1755750.4" sn="12.37" a="1215.03" fwhm="0.000908" res="418462.5" algo="FTMS"/>
<pk mz="380.073723" i="1581671.3" sn="10.91" a="1255.05" fwhm="0.001011" res="376049.9" algo="FTMS"/>
<pk mz="380.098664" i="3215726.3" sn="24.63" a="2857.39" fwhm="0.000945" res="402179.7" algo="FTMS"/>
<pk mz="380.106859" i="1193072.6" sn="7.65" a="874.61" fwhm="0.001056" res="360110.4" algo="FTMS"/>
<pk mz="380.110028" i="1234033.5" sn="7.99" a="810.06" fwhm="0.000938" res="405257.7" algo="FTMS"/>
<pk mz="380.119939" i="1138548.3" sn="7.19" a="638.77" fwhm="0.000806" res="471448.3" algo="FTMS"/>
<pk mz="380.135156" i="1477240.5" sn="10.03" a="794.23" fwhm="0.000773" res="491697.6" algo="FTMS"/>
<pk mz="380.143263" i="1171578.9" sn="7.46" a="668.06" fwhm="0.000750" res="506666.2" algo="FTMS"/>
<pk mz="380.146433" i="1583483.8" sn="10.92" a="1196.60" fwhm="0.001007" res="377526.9" algo="FTMS"/>
<pk mz="380.156295" i="1774462.5" sn="12.53" a="1178.75" fwhm="0.000826" res="459960.7" algo="FTMS"/>
<pk mz="380.159346" i="1137919.4" sn="7.18" a="846.30" fwhm="0.001112" res="341888.5" algo="FTMS"/>
<pk mz="380.192577" i="1492616.8" sn="10.16" a="1264.18" fwhm="0.001061" res="358313.7" algo="FTMS"/>
<pk mz="380.229062" i="11610003.0" z="-1" sn="95.11" a="12382.61" fwhm="0.001064" res="357424.6" algo="FTMS" component_name="d" deconvoluted_molecular_mass="379.226337" deconvoluted_isotopic_mass="380.229750"/>
<pk mz="380.934980" i="1127769.4" sn="7.10" a="577.00" fwhm="0.000814" res="467842.6" algo="FTMS"/>
<pk mz="381.009933" i="2091886.5" sn="15.19" a="1892.25" fwhm="0.001003" res="380055.8" algo="FTMS"/>
<pk mz="381.046355" i="9565305.0" sn="77.94" a="9692.73" fwhm="0.001034" res="368496.0" algo="FTMS"/>
<pk mz="381.057372" i="1464187.8" sn="9.92" a="1120.08" fwhm="0.000949" res="401720.9" algo="FTMS"/>
<pk mz="381.082730" i="10397827.0" sn="84.93" a="10713.44" fwhm="0.001050" res="363085.0" algo="FTMS"/>
<pk mz="381.085973" i="11188356.0" sn="91.56" a="11375.13" fwhm="0.001012" res="376562.1" algo="FTMS"/>
<pk mz="381.093992" i="1848710.0" sn="13.15" a="1460.82" fwhm="0.000983" res="387535.4" algo="FTMS"/>
<pk mz="381.095799" i="2427782.5" sn="18.01" a="2270.09" fwhm="0.001005" res="379196.8" algo="FTMS"/>
<pk mz="381.113668" i="1827211.5" sn="12.97" a="1271.03" fwhm="0.000884" res="430917.3" algo="FTMS"/>
<pk mz="381.119142" i="7945357.0" sn="64.34" a="7988.06" fwhm="0.001040" res="366379.6" algo="FTMS"/>
<pk mz="381.122529" i="1478286.1" sn="10.04" a="957.31" fwhm="0.000842" res="452534.4" algo="FTMS"/>
<pk mz="381.132196" i="4768401.0" sn="37.66" a="4529.64" fwhm="0.000980" res="388871.6" algo="FTMS"/>
<pk mz="381.147184" i="1848981.0" sn="13.15" a="1623.33" fwhm="0.001115" res="341900.0" algo="FTMS"/>
<pk mz="381.149959" i="2309269.8" sn="17.01" a="1869.87" fwhm="0.000937" res="406591.3" algo="FTMS"/>
<pk mz="381.155486" i="4967063.5" sn="39.33" a="4690.09" fwhm="0.001009" res="377619.9" algo="FTMS"/>
<pk mz="381.168512" i="4469915.0" sn="35.16" a="4255.95" fwhm="0.000999" res="381600.9" algo="FTMS"/>
<pk mz="381.186340" i="1400992.0" sn="9.39" a="759.43" fwhm="0.000734" res="519223.1" algo="FTMS"/>
<pk mz="381.191884" i="2541217.5" sn="18.96" a="2055.85" fwhm="0.000959" res="397601.0" algo="FTMS"/>
<pk mz="381.204945" i="4452005.0" sn="35.00" a="4262.56" fwhm="0.001049" res="363437.2" algo="FTMS"/>
<pk mz="381.222736" i="17684650.0" sn="146.11" a="18857.48" fwhm="0.001041" res="366221.4" algo="FTMS"/>
<pk mz="381.231496" i="1663916.6" z="-1" sn="11.60" a="1253.29" fwhm="0.000906" res="420988.4" algo="FTMS" component_name="d" deconvoluted_molecular_mass="379.226337" deconvoluted_isotopic_mass="381.232187"/>
<pk mz="381.241303" i="9741487.0" sn="79.42" a="10274.91" fwhm="0.001044" res="365049.1" algo="FTMS"/>
<pk mz="381.880667" i="1508450.6" sn="10.14" a="1135.84" fwhm="0.000903" res="422853.2" algo="FTMS"/>
<pk mz="382.041623" i="1833103.8" sn="12.83" a="1411.51" fwhm="0.000986" res="387538.1" algo="FTMS"/>
<pk mz="382.049675" i="2347154.0" sn="17.08" a="2353.47" fwhm="0.001169" res="326831.7" algo="FTMS"/>
<pk mz="382.077994" i="3866522.0" sn="29.65" a="3741.82" fwhm="0.001033" res="369945.1" algo="FTMS"/>
<pk mz="382.086075" i="2454172.3" sn="17.97" a="2060.29" fwhm="0.000957" res="399290.8" algo="FTMS"/>
<pk mz="382.089301" i="1367197.0" sn="8.97" a="1283.01" fwhm="0.001170" res="326639.4" algo="FTMS"/>
<pk mz="382.100504" i="1969568.3" sn="13.96" a="1929.01" fwhm="0.001103" res="346368.6" algo="FTMS"/>
<pk mz="382.114379" i="2558884.0" sn="18.83" a="1893.23" fwhm="0.000839" res="455709.1" algo="FTMS"/>
<pk mz="382.122614" i="1402534.4" sn="9.26" a="931.27" fwhm="0.000841" res="454573.6" algo="FTMS"/>
<pk mz="382.127407" i="1906599.8" sn="13.44" a="1569.18" fwhm="0.000999" res="382390.8" algo="FTMS"/>
<pk mz="382.138571" i="1224234.9" sn="7.79" a="739.71" fwhm="0.000865" res="441737.9" algo="FTMS"/>
<pk mz="382.150844" i="1704622.4" sn="11.76" a="1166.25" fwhm="0.000887" res="430989.3" algo="FTMS"/>
<pk mz="382.208505" i="1258302.5" sn="8.07" a="1050.01" fwhm="0.001082" res="353166.2" algo="FTMS"/>
<pk mz="382.226056" i="3591107.3" sn="27.37" a="3219.12" fwhm="0.000956" res="400019.2" algo="FTMS"/>
<pk mz="382.244680" i="2207176.5" sn="15.92" a="1974.56" fwhm="0.001061" res="360234.5" algo="FTMS"/>
<pk mz="383.004457" i="1297821.0" sn="8.40" a="756.32" fwhm="0.000808" res="474291.8" algo="FTMS"/>
<pk mz="383.025664" i="3438242.8" sn="26.11" a="3624.51" fwhm="0.001115" res="343511.2" algo="FTMS"/>
<pk mz="383.057225" i="3883691.8" sn="29.79" a="3525.22" fwhm="0.000962" res="398295.1" algo="FTMS"/>
<pk mz="383.061977" i="11389613.0" sn="91.91" a="12056.84" fwhm="0.001046" res="366127.8" algo="FTMS"/>
<pk mz="383.073178" i="1425072.1" sn="9.45" a="903.41" fwhm="0.000849" res="451469.2" algo="FTMS"/>
<pk mz="383.092975" i="1194805.6" sn="7.54" a="710.06" fwhm="0.000877" res="436766.5" algo="FTMS"/>
<pk mz="383.098395" i="10684087.0" sn="86.07" a="11467.94" fwhm="0.001063" res="360239.3" algo="FTMS"/>
<pk mz="383.101666" i="2698424.0" sn="19.99" a="2451.17" fwhm="0.001041" res="367995.4" algo="FTMS"/>
<pk mz="383.109701" i="1581242.4" sn="10.74" a="1111.85" fwhm="0.000877" res="436686.3" algo="FTMS"/>
<pk mz="383.111371" i="1752250.8" sn="12.16" a="1451.65" fwhm="0.001004" res="381765.8" algo="FTMS"/>
<pk mz="383.126702" i="3007167.0" sn="22.54" a="2754.13" fwhm="0.000990" res="386912.3" algo="FTMS"/>
<pk mz="383.129354" i="1621183.8" sn="11.07" a="1316.81" fwhm="0.000977" res="392218.0" algo="FTMS"/>
<pk mz="383.134785" i="7466689.5" sn="59.44" a="8030.75" fwhm="0.001081" res="354442.6" algo="FTMS"/>
<pk mz="383.147798" i="2108101.0" sn="15.10" a="1920.35" fwhm="0.001006" res="380695.2" algo="FTMS"/>
<pk mz="383.163167" i="2435785.3" sn="17.81" a="2045.13" fwhm="0.001006" res="380932.7" algo="FTMS"/>
<pk mz="383.165769" i="1500874.0" sn="10.08" a="1030.15" fwhm="0.000888" res="431466.3" algo="FTMS"/>
<pk mz="383.171118" i="5765835.5" sn="45.37" a="5544.69" fwhm="0.001001" res="382648.7" algo="FTMS"/>
<pk mz="383.174531" i="1340108.4" sn="8.74" a="852.13" fwhm="0.000863" res="444251.0" algo="FTMS"/>
<pk mz="383.184231" i="1902543.1" sn="13.40" a="1534.37" fwhm="0.000951" res="402945.3" algo="FTMS"/>
<pk mz="383.202103" i="1420244.1" sn="9.41" a="893.01" fwhm="0.000833" res="460183.7" algo="FTMS"/>
<pk mz="383.207524" i="5864149.5" sn="46.18" a="6119.99" fwhm="0.001023" res="374590.0" algo="FTMS"/>
<pk mz="383.220708" i="1693145.4" sn="11.67" a="1368.71" fwhm="0.000987" res="388330.7" algo="FTMS"/>
<pk mz="383.238352" i="3790558.3" sn="29.02" a="3928.35" fwhm="0.001152" res="332672.6" algo="FTMS"/>
<pk mz="383.243831" i="1661407.8" sn="11.40" a="1157.45" fwhm="0.000943" res="406612.7" algo="FTMS"/>
<pk mz="383.712418" i="1168802.4" sn="7.33" a="1087.92" fwhm="0.001269" res="302413.2" algo="FTMS"/>
<pk mz="384.047501" i="1135167.8" sn="7.05" a="657.36" fwhm="0.000835" res="459712.7" algo="FTMS"/>
<pk mz="384.057284" i="2418114.5" sn="17.66" a="1941.74" fwhm="0.000945" res="406561.8" algo="FTMS"/>
<pk mz="384.065383" i="2916292.8" sn="21.79" a="2724.42" fwhm="0.001043" res="368259.8" algo="FTMS"/>
<pk mz="384.093543" i="2401228.5" sn="17.52" a="2299.74" fwhm="0.001061" res="361881.0" algo="FTMS"/>
<pk mz="384.101708" i="2581966.8" sn="19.02" a="1967.11" fwhm="0.000852" res="450579.2" algo="FTMS"/>
<pk mz="384.106759" i="1463888.3" sn="9.77" a="1104.79" fwhm="0.000981" res="391726.5" algo="FTMS"/>
<pk mz="384.129931" i="1825750.6" sn="12.76" a="1460.14" fwhm="0.000976" res="393503.0" algo="FTMS"/>
<pk mz="384.138108" i="1642201.0" sn="11.24" a="1264.33" fwhm="0.000954" res="402762.6" algo="FTMS"/>
<pk mz="384.166456" i="1514720.9" sn="10.19" a="1027.49" fwhm="0.000898" res="427684.3" algo="FTMS"/>
<pk mz="384.174496" i="1261539.1" sn="8.09" a="1038.39" fwhm="0.001117" res="343841.2" algo="FTMS"/>
<pk mz="384.177673" i="1475556.0" sn="9.86" a="1076.08" fwhm="0.000913" res="420906.7" algo="FTMS"/>
<pk mz="384.211002" i="1194669.3" sn="7.54" a="864.49" fwhm="0.001141" res="336820.8" algo="FTMS"/>
<pk mz="385.020141" i="2866382.0" sn="21.37" a="2594.69" fwhm="0.000999" res="385346.8" algo="FTMS"/>
<pk mz="385.041253" i="6317268.0" sn="49.93" a="6841.16" fwhm="0.001052" res="365949.8" algo="FTMS"/>
<pk mz="385.056468" i="2119128.0" sn="15.19" a="1607.52" fwhm="0.000953" res="403907.1" algo="FTMS"/>
<pk mz="385.077646" i="11609310.0" sn="93.72" a="12416.91" fwhm="0.001035" res="371879.4" algo="FTMS"/>
<pk mz="385.088904" i="1489121.1" sn="9.97" a="986.96" fwhm="0.000900" res="427938.1" algo="FTMS"/>
<pk mz="385.093090" i="1699298.3" sn="11.71" a="1412.56" fwhm="0.001024" res="376106.0" algo="FTMS"/>
<pk mz="385.105761" i="1435877.8" sn="9.53" a="1185.55" fwhm="0.001078" res="357228.2" algo="FTMS"/>
<pk mz="385.114039" i="8724712.0" sn="69.85" a="9244.22" fwhm="0.001068" res="360639.9" algo="FTMS"/>
<pk mz="385.125249" i="11269355.0" sn="90.91" a="13259.65" fwhm="0.001111" res="346585.8" algo="FTMS"/>
<pk mz="385.142378" i="1627887.9" sn="11.12" a="1181.92" fwhm="0.000958" res="401969.9" algo="FTMS"/>
<pk mz="385.150424" i="6717682.0" sn="53.24" a="6711.75" fwhm="0.001024" res="376071.2" algo="FTMS"/>
<pk mz="385.160218" i="1378548.9" sn="9.06" a="925.82" fwhm="0.000906" res="424951.5" algo="FTMS"/>
<pk mz="385.163535" i="1843957.8" sn="12.91" a="1218.61" fwhm="0.000848" res="454293.7" algo="FTMS"/>
<pk mz="385.172847" i="1786616.4" sn="12.44" a="1471.24" fwhm="0.001039" res="370670.4" algo="FTMS"/>
<pk mz="385.178743" i="2571002.0" sn="18.93" a="2277.38" fwhm="0.000918" res="419466.5" algo="FTMS"/>
<pk mz="385.186807" i="7155964.0" sn="56.87" a="7459.61" fwhm="0.001086" res="354547.8" algo="FTMS"/>
<pk mz="385.223207" i="3902214.3" sn="29.94" a="3933.32" fwhm="0.001093" res="352501.7" algo="FTMS"/>
<pk mz="386.015380" i="1184801.8" sn="7.45" a="1043.80" fwhm="0.001188" res="324810.0" algo="FTMS"/>
<pk mz="386.044521" i="1191529.8" sn="7.51" a="944.43" fwhm="0.001094" res="352895.0" algo="FTMS"/>
<pk mz="386.051786" i="1493739.8" sn="10.01" a="1131.58" fwhm="0.001005" res="384155.1" algo="FTMS"/>
<pk mz="386.069692" i="1542128.8" sn="10.41" a="1209.62" fwhm="0.001164" res="331634.8" algo="FTMS"/>
<pk mz="386.072952" i="1286129.6" sn="8.29" a="606.80" fwhm="0.000788" res="489889.7" algo="FTMS"/>
<pk mz="386.081015" i="2463219.8" sn="18.03" a="2148.72" fwhm="0.000976" res="395536.7" algo="FTMS"/>
<pk mz="386.109326" i="1781755.6" sn="12.39" a="1430.07" fwhm="0.000985" res="391974.0" algo="FTMS"/>
<pk mz="386.117377" i="1695997.9" sn="11.68" a="1270.60" fwhm="0.000940" res="410762.5" algo="FTMS"/>
<pk mz="386.120649" i="1311486.8" sn="8.50" a="710.85" fwhm="0.000763" res="506369.7" algo="FTMS"/>
<pk mz="386.122454" i="1204735.3" sn="7.62" a="811.34" fwhm="0.000909" res="424579.2" algo="FTMS"/>
<pk mz="386.128614" i="2225665.0" sn="16.07" a="2035.19" fwhm="0.001078" res="358133.2" algo="FTMS"/>
<pk mz="386.145720" i="1355525.8" sn="8.87" a="868.70" fwhm="0.000833" res="463627.8" algo="FTMS"/>
<pk mz="386.154009" i="1220616.0" sn="7.75" a="769.13" fwhm="0.001115" res="346198.3" algo="FTMS"/>
<pk mz="386.156945" i="1786120.9" sn="12.43" a="1201.09" fwhm="0.000983" res="392737.6" algo="FTMS"/>
<pk mz="386.190176" i="2044690.0" sn="14.57" a="1698.03" fwhm="0.001000" res="386359.2" algo="FTMS"/>
<pk mz="386.193321" i="1329554.9" sn="8.65" a="868.68" fwhm="0.000995" res="388193.3" algo="FTMS"/>
<pk mz="386.920803" i="10095324.0" sn="81.19" a="10963.80" fwhm="0.001079" res="358462.0" algo="FTMS"/>
<pk mz="386.931781" i="1425630.6" sn="9.44" a="876.97" fwhm="0.000863" res="448178.4" algo="FTMS"/>
<pk mz="386.999278" i="1294577.3" sn="8.36" a="753.76" fwhm="0.000782" res="494939.3" algo="FTMS"/>
<pk mz="387.020594" i="1637879.1" sn="11.20" a="1266.34" fwhm="0.000960" res="402996.5" algo="FTMS"/>
<pk mz="387.035705" i="3857147.3" sn="29.56" a="3857.99" fwhm="0.001061" res="364730.4" algo="FTMS"/>
<pk mz="387.046989" i="2501118.5" sn="18.34" a="2439.39" fwhm="0.001111" res="348499.4" algo="FTMS"/>
<pk mz="387.056899" i="5796609.0" sn="45.61" a="5977.66" fwhm="0.001065" res="363378.3" algo="FTMS"/>
<pk mz="387.072210" i="2443781.3" sn="17.87" a="2070.04" fwhm="0.001013" res="381975.4" algo="FTMS"/>
<pk mz="387.083256" i="1276168.4" sn="8.21" a="726.58" fwhm="0.000767" res="504971.4" algo="FTMS"/>
<pk mz="387.093342" i="5661451.0" sn="44.50" a="6115.51" fwhm="0.001068" res="362379.8" algo="FTMS"/>
<pk mz="387.104559" i="1180174.3" sn="7.41" a="816.97" fwhm="0.001023" res="378473.7" algo="FTMS"/>
<pk mz="387.108544" i="2564879.3" sn="18.87" a="2380.36" fwhm="0.000967" res="400332.2" algo="FTMS"/>
<pk mz="387.121499" i="1315602.9" sn="8.53" a="1005.63" fwhm="0.001163" res="332871.2" algo="FTMS"/>
<pk mz="387.129710" i="5820181.0" sn="45.81" a="5863.61" fwhm="0.001043" res="371145.8" algo="FTMS"/>
<pk mz="387.141076" i="1720344.4" sn="11.88" a="1408.37" fwhm="0.000969" res="399561.5" algo="FTMS"/>
<pk mz="387.144949" i="1413529.4" sn="9.34" a="1072.28" fwhm="0.001069" res="362021.1" algo="FTMS"/>
<pk mz="387.156283" i="1131036.5" sn="7.01" a="563.17" fwhm="0.000721" res="536976.9" algo="FTMS"/>
<pk mz="387.158002" i="1872925.0" sn="13.14" a="1651.86" fwhm="0.001029" res="376255.9" algo="FTMS"/>
<pk mz="387.166064" i="6764319.0" sn="53.62" a="7178.20" fwhm="0.001093" res="354218.4" algo="FTMS"/>
<pk mz="387.188491" i="3812133.5" sn="29.19" a="4194.86" fwhm="0.001206" res="321004.5" algo="FTMS"/>
<pk mz="387.194427" i="1817895.0" sn="12.69" a="1381.16" fwhm="0.001001" res="386820.5" algo="FTMS"/>
<pk mz="387.202473" i="6854441.0" sn="54.37" a="7163.59" fwhm="0.001079" res="358803.5" algo="FTMS"/>
<pk mz="387.230739" i="3001649.0" sn="22.49" a="2915.10" fwhm="0.001059" res="365647.5" algo="FTMS"/>
<pk mz="387.238873" i="2596915.3" sn="19.14" a="2511.49" fwhm="0.001080" res="358701.0" algo="FTMS"/>
<pk mz="387.924058" i="1279599.6" sn="8.23" a="827.93" fwhm="0.000998" res="388785.8" algo="FTMS"/>
<pk mz="387.928614" i="6981617.0" sn="55.42" a="7354.76" fwhm="0.001068" res="363207.9" algo="FTMS"/>
<pk mz="388.030987" i="2086669.0" sn="14.91" a="1555.10" fwhm="0.000946" res="410214.8" algo="FTMS"/>
<pk mz="388.042411" i="1268752.1" sn="8.14" a="1046.12" fwhm="0.001025" res="378554.8" algo="FTMS"/>
<pk mz="388.067425" i="2480663.0" sn="18.17" a="2116.63" fwhm="0.000961" res="403957.8" algo="FTMS"/>
<pk mz="388.088560" i="1258268.8" sn="8.06" a="981.88" fwhm="0.001054" res="368139.5" algo="FTMS"/>
<pk mz="388.103740" i="1469217.0" sn="9.80" a="1408.43" fwhm="0.001338" res="290084.0" algo="FTMS"/>
<pk mz="388.124891" i="1311014.8" sn="8.49" a="1043.16" fwhm="0.000933" res="415990.4" algo="FTMS"/>
<pk mz="388.132965" i="1195817.0" sn="7.54" a="711.52" fwhm="0.000815" res="476468.4" algo="FTMS"/>
<pk mz="388.136119" i="1980201.9" sn="14.03" a="1729.15" fwhm="0.001052" res="368816.6" algo="FTMS"/>
<pk mz="388.140091" i="1130666.9" sn="7.00" a="718.86" fwhm="0.000875" res="443505.0" algo="FTMS"/>
<pk mz="388.161400" i="1726256.8" sn="11.93" a="1789.89" fwhm="0.001279" res="303426.0" algo="FTMS"/>
<pk mz="388.169464" i="1763379.0" sn="12.24" a="1399.70" fwhm="0.000963" res="403159.1" algo="FTMS"/>
<pk mz="388.172538" i="3226419.8" sn="24.34" a="3279.14" fwhm="0.001126" res="344606.5" algo="FTMS"/>
<pk mz="388.205694" i="1210684.9" sn="7.66" a="706.93" fwhm="0.000826" res="470146.0" algo="FTMS"/>
<pk mz="388.917849" i="6092032.0" sn="48.05" a="6113.29" fwhm="0.001031" res="377068.6" algo="FTMS"/>
<pk mz="389.014997" i="2761498.5" sn="20.49" a="2574.92" fwhm="0.001003" res="387705.2" algo="FTMS"/>
<pk mz="389.036081" i="1669152.3" sn="11.45" a="1376.57" fwhm="0.001096" res="355017.0" algo="FTMS"/>
<pk mz="389.051443" i="5518628.5" sn="43.31" a="5363.84" fwhm="0.001034" res="376267.2" algo="FTMS"/>
<pk mz="389.062631" i="2086951.5" sn="14.91" a="1822.72" fwhm="0.001011" res="384673.8" algo="FTMS"/>
<pk mz="389.072652" i="3356970.3" sn="25.42" a="3319.21" fwhm="0.001018" res="382089.8" algo="FTMS"/>
<pk mz="389.087765" i="4435758.5" sn="34.35" a="4509.60" fwhm="0.001059" res="367281.7" algo="FTMS"/>
<pk mz="389.091009" i="1279663.3" sn="8.23" a="970.96" fwhm="0.000986" res="394640.3" algo="FTMS"/>
<pk mz="389.098989" i="1696817.5" sn="11.68" a="1484.41" fwhm="0.001087" res="357805.8" algo="FTMS"/>
<pk mz="389.102388" i="2326834.5" sn="16.90" a="1717.10" fwhm="0.000867" res="448640.9" algo="FTMS"/>
<pk mz="389.108917" i="2897204.3" sn="21.62" a="3237.13" fwhm="0.001227" res="317056.1" algo="FTMS"/>
<pk mz="389.120324" i="1283127.4" sn="8.26" a="879.18" fwhm="0.000936" res="415798.0" algo="FTMS"/>
<pk mz="389.124204" i="2854712.5" sn="21.26" a="2354.89" fwhm="0.000920" res="423114.0" algo="FTMS"/>
<pk mz="389.137167" i="2333500.0" sn="16.95" a="2264.64" fwhm="0.001315" res="295841.8" algo="FTMS"/>
<pk mz="389.145359" i="3875646.3" sn="29.71" a="4120.86" fwhm="0.001126" res="345646.0" algo="FTMS"/>
<pk mz="389.156626" i="2523457.3" sn="18.52" a="2225.54" fwhm="0.000957" res="406850.7" algo="FTMS"/>
<pk mz="389.167772" i="1823044.3" sn="12.73" a="1576.76" fwhm="0.001093" res="356136.0" algo="FTMS"/>
<pk mz="389.173649" i="2330438.0" sn="16.93" a="2026.29" fwhm="0.001046" res="372216.3" algo="FTMS"/>
<pk mz="389.179220" i="4902727.5" sn="38.21" a="5426.05" fwhm="0.001193" res="326131.9" algo="FTMS"/>
<pk mz="389.181664" i="5300040.0" sn="41.50" a="5246.69" fwhm="0.001057" res="368116.8" algo="FTMS"/>
<pk mz="389.209998" i="4432720.0" sn="34.32" a="4720.55" fwhm="0.001136" res="342468.5" algo="FTMS"/>
<pk mz="389.218091" i="3122002.0" sn="23.48" a="2769.72" fwhm="0.000990" res="393243.8" algo="FTMS"/>
<pk mz="389.254411" i="1611612.0" sn="10.98" a="1034.10" fwhm="0.000867" res="449101.9" algo="FTMS"/>
<pk mz="389.925721" i="3972115.0" sn="30.51" a="4657.77" fwhm="0.001273" res="306240.1" algo="FTMS"/>
<pk mz="389.929009" i="1527827.9" sn="10.28" a="1290.50" fwhm="0.001064" res="366356.6" algo="FTMS"/>
<pk mz="390.046710" i="2824756.0" sn="21.01" a="2563.48" fwhm="0.001052" res="370629.3" algo="FTMS"/>
<pk mz="390.057962" i="3439671.0" sn="26.10" a="3269.14" fwhm="0.001039" res="375590.0" algo="FTMS"/>
<pk mz="390.064504" i="5632569.0" sn="44.25" a="6089.14" fwhm="0.001110" res="351507.6" algo="FTMS"/>
<pk mz="390.066795" i="1509433.5" sn="10.13" a="1101.49" fwhm="0.000921" res="423542.6" algo="FTMS"/>
<pk mz="390.087099" i="30227006.0" sn="247.77" a="33183.15" fwhm="0.001061" res="367734.4" algo="FTMS"/>
<pk mz="390.123532" i="13894217.0" sn="112.62" a="15927.95" fwhm="0.001136" res="343358.2" algo="FTMS"/>
<pk mz="390.140645" i="2349389.5" sn="17.08" a="2105.22" fwhm="0.001006" res="387644.3" algo="FTMS"/>
<pk mz="390.155648" i="1176913.6" sn="7.38" a="794.40" fwhm="0.001048" res="372376.6" algo="FTMS"/>
<pk mz="390.177114" i="2069463.5" sn="14.76" a="2379.07" fwhm="0.001348" res="289426.5" algo="FTMS"/>
<pk mz="390.871265" i="1969172.0" sn="13.73" a="1842.34" fwhm="0.001150" res="339962.6" algo="FTMS"/>
<pk mz="391.030655" i="6089535.0" sn="47.34" a="6402.90" fwhm="0.001067" res="366410.8" algo="FTMS"/>
<pk mz="391.041979" i="1381186.3" sn="8.94" a="1191.91" fwhm="0.001208" res="323603.7" algo="FTMS"/>
<pk mz="391.051935" i="1401413.0" sn="9.10" a="1105.02" fwhm="0.001000" res="391057.5" algo="FTMS"/>
<pk mz="391.067045" i="6456137.0" sn="50.33" a="6869.43" fwhm="0.001104" res="354238.2" algo="FTMS"/>
<pk mz="391.070236" i="1347530.0" sn="8.66" a="1094.65" fwhm="0.001097" res="356467.9" algo="FTMS"/>
<pk mz="391.078271" i="3023692.0" sn="22.34" a="2854.84" fwhm="0.001065" res="367356.9" algo="FTMS"/>
<pk mz="391.088102" i="1335374.8" sn="8.56" a="1255.63" fwhm="0.001206" res="324225.2" algo="FTMS"/>
<pk mz="391.090417" i="3744079.5" sn="28.21" a="3780.33" fwhm="0.001085" res="360471.4" algo="FTMS"/>
<pk mz="391.098550" i="1455697.6" sn="9.55" a="754.47" fwhm="0.000702" res="557386.7" algo="FTMS"/>
<pk mz="391.103443" i="6245203.0" sn="48.61" a="6750.62" fwhm="0.001129" res="346434.5" algo="FTMS"/>
<pk mz="391.114744" i="3034966.0" sn="22.43" a="3182.17" fwhm="0.001120" res="349291.7" algo="FTMS"/>
<pk mz="391.116558" i="3051350.5" sn="22.56" a="3036.39" fwhm="0.001053" res="371586.4" algo="FTMS"/>
<pk mz="391.124742" i="1635928.8" sn="11.02" a="1303.02" fwhm="0.000927" res="421963.9" algo="FTMS"/>
<pk mz="391.126819" i="2159961.3" sn="15.29" a="2069.21" fwhm="0.001120" res="349310.6" algo="FTMS"/>
<pk mz="391.139793" i="3851612.8" sn="29.09" a="3713.78" fwhm="0.001017" res="384692.3" algo="FTMS"/>
<pk mz="391.151120" i="1354591.9" sn="8.72" a="948.64" fwhm="0.000946" res="413527.2" algo="FTMS"/>
<pk mz="391.152892" i="5308256.5" sn="40.97" a="5343.15" fwhm="0.001068" res="366144.8" algo="FTMS"/>
<pk mz="391.161036" i="1880674.5" sn="13.01" a="1640.46" fwhm="0.001074" res="364315.4" algo="FTMS"/>
<pk mz="391.176300" i="1978470.8" sn="13.81" a="1674.44" fwhm="0.001013" res="386207.2" algo="FTMS"/>
<pk mz="391.189258" i="3867498.3" sn="29.22" a="4020.92" fwhm="0.001132" res="345654.7" algo="FTMS"/>
<pk mz="391.197346" i="1366252.4" sn="8.82" a="956.29" fwhm="0.000991" res="394623.9" algo="FTMS"/>
<pk mz="391.225758" i="1817972.1" sn="12.50" a="1514.74" fwhm="0.001018" res="384225.8" algo="FTMS"/>
<pk mz="391.926297" i="1194545.5" sn="7.41" a="625.53" fwhm="0.000820" res="477862.2" algo="FTMS"/>
<pk mz="392.025952" i="1859916.4" sn="12.84" a="1546.23" fwhm="0.001007" res="389137.0" algo="FTMS"/>
<pk mz="392.062332" i="3905110.3" sn="29.52" a="4380.05" fwhm="0.001176" res="333326.7" algo="FTMS"/>
<pk mz="392.070510" i="1610072.4" sn="10.80" a="1292.43" fwhm="0.001093" res="358577.2" algo="FTMS"/>
<pk mz="392.098710" i="2715232.0" sn="19.82" a="2721.74" fwhm="0.001092" res="358999.0" algo="FTMS"/>
<pk mz="392.102750" i="1577953.1" sn="10.54" a="1314.88" fwhm="0.001101" res="356127.5" algo="FTMS"/>
<pk mz="392.106799" i="1476706.3" sn="9.71" a="1360.79" fwhm="0.001123" res="349202.7" algo="FTMS"/>
<pk mz="392.118981" i="27438182.0" sn="221.48" a="30075.80" fwhm="0.001080" res="362979.6" algo="FTMS"/>
<pk mz="392.146375" i="1227884.9" sn="7.68" a="741.28" fwhm="0.000929" res="422050.9" algo="FTMS"/>
<pk mz="392.156196" i="2720367.5" sn="19.86" a="2815.64" fwhm="0.001138" res="344576.0" algo="FTMS"/>
<pk mz="392.182729" i="3564662.8" sn="26.75" a="3522.55" fwhm="0.001053" res="372354.6" algo="FTMS"/>
<pk mz="392.192637" i="1740921.4" sn="11.87" a="1214.92" fwhm="0.000896" res="437708.6" algo="FTMS"/>
<pk mz="392.868338" i="2257199.3" sn="16.08" a="1970.92" fwhm="0.001039" res="378214.1" algo="FTMS"/>
<pk mz="393.009871" i="2414421.3" sn="17.36" a="2190.31" fwhm="0.001080" res="363873.1" algo="FTMS"/>
<pk mz="393.046345" i="8393055.0" sn="66.13" a="9652.02" fwhm="0.001179" res="333457.0" algo="FTMS"/>
<pk mz="393.057588" i="2059362.0" sn="14.47" a="1990.21" fwhm="0.001173" res="335174.2" algo="FTMS"/>
<pk mz="393.082660" i="9228649.0" sn="72.95" a="10110.13" fwhm="0.001117" res="351837.2" algo="FTMS"/>
<pk mz="393.085913" i="5374313.5" sn="41.51" a="5851.19" fwhm="0.001146" res="343114.6" algo="FTMS"/>
<pk mz="393.094005" i="2194283.8" sn="15.57" a="1770.03" fwhm="0.000960" res="409665.2" algo="FTMS"/>
<pk mz="393.095792" i="1708140.3" sn="11.60" a="1482.63" fwhm="0.001132" res="347161.4" algo="FTMS"/>
<pk mz="393.119068" i="6163826.5" sn="47.95" a="6543.35" fwhm="0.001113" res="353357.2" algo="FTMS"/>
<pk mz="393.122299" i="4535155.5" sn="34.66" a="4722.88" fwhm="0.001104" res="356219.6" algo="FTMS"/>
<pk mz="393.130516" i="1934709.6" sn="13.45" a="1737.81" fwhm="0.000975" res="403233.8" algo="FTMS"/>
<pk mz="393.132124" i="5100918.0" sn="39.27" a="5209.50" fwhm="0.001087" res="361789.9" algo="FTMS"/>
<pk mz="393.150030" i="1281466.9" sn="8.12" a="1427.43" fwhm="0.001539" res="255421.5" algo="FTMS"/>
<pk mz="393.155514" i="4437884.5" sn="33.87" a="4744.55" fwhm="0.001075" res="365716.2" algo="FTMS"/>
<pk mz="393.168507" i="5985664.0" sn="46.49" a="6340.90" fwhm="0.001102" res="356661.6" algo="FTMS"/>
<pk mz="393.185728" i="1150980.5" sn="7.06" a="846.67" fwhm="0.001161" res="338626.9" algo="FTMS"/>
<pk mz="393.191925" i="1780102.1" sn="12.19" a="1421.11" fwhm="0.001184" res="332118.5" algo="FTMS"/>
<pk mz="393.204907" i="8438154.0" sn="66.50" a="9506.25" fwhm="0.001158" res="339670.6" algo="FTMS"/>
<pk mz="393.241321" i="2717587.3" sn="19.83" a="2613.47" fwhm="0.001080" res="364024.7" algo="FTMS"/>
<pk mz="393.277709" i="5393821.0" sn="41.66" a="6171.60" fwhm="0.001189" res="330716.6" algo="FTMS"/>
<pk mz="394.041557" i="2595433.5" sn="18.84" a="2582.82" fwhm="0.001156" res="340755.4" algo="FTMS"/>
<pk mz="394.049728" i="2059371.8" sn="14.46" a="1975.80" fwhm="0.001174" res="335652.1" algo="FTMS"/>
<pk mz="394.077954" i="3768947.3" sn="28.41" a="3967.82" fwhm="0.001119" res="352102.5" algo="FTMS"/>
<pk mz="394.086021" i="2115957.5" sn="14.92" a="1882.51" fwhm="0.001055" res="373604.0" algo="FTMS"/>
<pk mz="394.098272" i="1533944.8" sn="10.18" a="1455.33" fwhm="0.001191" res="331030.4" algo="FTMS"/>
<pk mz="394.114266" i="2711421.0" sn="19.78" a="2627.08" fwhm="0.001088" res="362287.8" algo="FTMS"/>
<pk mz="394.122324" i="1710463.1" sn="11.62" a="1366.56" fwhm="0.000958" res="411552.5" algo="FTMS"/>
<pk mz="394.125451" i="1710720.0" sn="11.62" a="1449.61" fwhm="0.001046" res="376872.5" algo="FTMS"/>
<pk mz="394.135484" i="2211970.8" sn="15.71" a="2175.31" fwhm="0.001074" res="367002.0" algo="FTMS"/>
<pk mz="394.150686" i="1172358.8" sn="7.23" a="786.63" fwhm="0.000898" res="438843.1" algo="FTMS"/>
<pk mz="394.158938" i="1377672.9" sn="8.90" a="1022.08" fwhm="0.000963" res="409174.2" algo="FTMS"/>
<pk mz="394.161988" i="1655689.8" sn="11.17" a="1075.77" fwhm="0.000892" res="441921.1" algo="FTMS"/>
<pk mz="394.171896" i="1737100.4" sn="11.83" a="1234.34" fwhm="0.000924" res="426544.7" algo="FTMS"/>
<pk mz="394.174980" i="1345293.3" sn="8.64" a="1408.54" fwhm="0.001413" res="278908.2" algo="FTMS"/>
<pk mz="394.208305" i="1856790.1" sn="12.81" a="1787.66" fwhm="0.001233" res="319811.9" algo="FTMS"/>
<pk mz="394.281255" i="1194665.6" sn="7.41" a="709.30" fwhm="0.000837" res="470891.0" algo="FTMS"/>
<pk mz="394.929438" i="1170646.3" sn="7.21" a="1110.42" fwhm="0.001234" res="320096.4" algo="FTMS"/>
<pk mz="395.004731" i="1445994.3" sn="9.46" a="1051.03" fwhm="0.001021" res="386720.7" algo="FTMS"/>
<pk mz="395.025561" i="4612976.0" sn="35.29" a="4895.36" fwhm="0.001121" res="352234.6" algo="FTMS"/>
<pk mz="395.061969" i="10520441.0" sn="83.48" a="12140.83" fwhm="0.001130" res="349548.8" algo="FTMS"/>
<pk mz="395.065371" i="1944186.4" sn="13.52" a="1575.11" fwhm="0.001036" res="381249.3" algo="FTMS"/>
<pk mz="395.073212" i="1993596.5" sn="13.92" a="1591.73" fwhm="0.000952" res="415064.0" algo="FTMS"/>
<pk mz="395.098373" i="10870659.0" sn="86.33" a="12468.19" fwhm="0.001138" res="347165.4" algo="FTMS"/>
<pk mz="395.101497" i="1692548.0" sn="11.47" a="1339.82" fwhm="0.000962" res="410764.9" algo="FTMS"/>
<pk mz="395.109613" i="1407622.1" sn="9.14" a="1115.05" fwhm="0.001182" res="334200.3" algo="FTMS"/>
<pk mz="395.111634" i="2007942.6" sn="14.04" a="1930.87" fwhm="0.001125" res="351344.3" algo="FTMS"/>
<pk mz="395.120485" i="1303689.0" sn="8.30" a="1247.45" fwhm="0.001192" res="331450.1" algo="FTMS"/>
<pk mz="395.128909" i="1432331.3" sn="9.35" a="1232.78" fwhm="0.001208" res="327040.1" algo="FTMS"/>
<pk mz="395.134763" i="6154125.0" sn="47.86" a="6973.10" fwhm="0.001134" res="348440.9" algo="FTMS"/>
<pk mz="395.147800" i="5034384.5" sn="38.73" a="5839.68" fwhm="0.001216" res="325074.2" algo="FTMS"/>
<pk mz="395.163021" i="1538196.4" sn="10.21" a="1587.78" fwhm="0.001413" res="279677.1" algo="FTMS"/>
<pk mz="395.165476" i="2130325.0" sn="15.04" a="2031.88" fwhm="0.001085" res="364165.7" algo="FTMS"/>
<pk mz="395.171154" i="4146582.5" sn="31.49" a="4140.98" fwhm="0.001092" res="361998.4" algo="FTMS"/>
<pk mz="395.184196" i="4044186.0" sn="30.65" a="4265.54" fwhm="0.001140" res="346549.0" algo="FTMS"/>
<pk mz="395.201918" i="2647966.8" sn="19.26" a="2233.59" fwhm="0.000958" res="412656.9" algo="FTMS"/>
<pk mz="395.207668" i="1794976.3" sn="12.30" a="1836.60" fwhm="0.001234" res="320280.1" algo="FTMS"/>
<pk mz="395.220547" i="11681700.0" sn="92.95" a="13150.44" fwhm="0.001111" res="355886.5" algo="FTMS"/>
<pk mz="395.274683" i="1819570.0" sn="12.50" a="1490.73" fwhm="0.000995" res="397179.3" algo="FTMS"/>
<pk mz="395.922906" i="1703005.8" sn="11.55" a="1405.04" fwhm="0.001024" res="386557.9" algo="FTMS"/>
<pk mz="396.057206" i="3248257.3" sn="24.16" a="3267.59" fwhm="0.001110" res="356744.0" algo="FTMS"/>
<pk mz="396.065462" i="2691715.5" sn="19.62" a="3001.46" fwhm="0.001105" res="358272.3" algo="FTMS"/>
<pk mz="396.093646" i="3503755.0" sn="26.24" a="3351.77" fwhm="0.001050" res="377061.3" algo="FTMS"/>
<pk mz="396.101761" i="2272141.0" sn="16.19" a="2112.98" fwhm="0.001108" res="357534.1" algo="FTMS"/>
<pk mz="396.106691" i="1299086.4" sn="8.26" a="1073.34" fwhm="0.001302" res="304150.8" algo="FTMS"/>
<pk mz="396.129993" i="2567316.5" sn="18.60" a="2253.79" fwhm="0.001008" res="392892.4" algo="FTMS"/>
<pk mz="396.152473" i="1644634.5" sn="11.08" a="1190.53" fwhm="0.000979" res="404824.8" algo="FTMS"/>
<pk mz="396.223851" i="2368941.3" sn="16.98" a="2218.09" fwhm="0.001105" res="358559.5" algo="FTMS"/>
<pk mz="397.020217" i="1431679.1" sn="9.34" a="1139.10" fwhm="0.000946" res="419858.2" algo="FTMS"/>
<pk mz="397.041293" i="8167812.5" sn="64.28" a="9284.78" fwhm="0.001145" res="346652.2" algo="FTMS"/>
<pk mz="397.077680" i="12296590.0" sn="97.96" a="14323.24" fwhm="0.001150" res="345232.2" algo="FTMS"/>
<pk mz="397.080908" i="11413903.0" sn="90.76" a="12570.54" fwhm="0.001112" res="357061.1" algo="FTMS"/>
<pk mz="397.088835" i="1735569.1" sn="11.82" a="1285.88" fwhm="0.000936" res="424397.1" algo="FTMS"/>
<pk mz="397.114003" i="8882584.0" sn="70.11" a="9765.99" fwhm="0.001121" res="354233.4" algo="FTMS"/>
<pk mz="397.117205" i="5303192.5" sn="40.92" a="5870.67" fwhm="0.001138" res="348869.0" algo="FTMS"/>
<pk mz="397.127113" i="2104987.3" sn="14.83" a="1963.29" fwhm="0.001105" res="359334.0" algo="FTMS"/>
<pk mz="397.142301" i="1810847.3" sn="12.43" a="1507.22" fwhm="0.001058" res="375391.8" algo="FTMS"/>
<pk mz="397.145030" i="1966240.0" sn="13.70" a="1716.43" fwhm="0.001032" res="384824.6" algo="FTMS"/>
<pk mz="397.150433" i="6284705.5" sn="48.92" a="6820.34" fwhm="0.001132" res="350738.0" algo="FTMS"/>
<pk mz="397.163535" i="2445476.8" sn="17.61" a="2427.94" fwhm="0.001092" res="363625.6" algo="FTMS"/>
<pk mz="397.181190" i="1589673.5" sn="10.62" a="1509.86" fwhm="0.001073" res="370010.7" algo="FTMS"/>
<pk mz="397.186776" i="4723627.0" sn="36.19" a="5118.92" fwhm="0.001127" res="352398.2" algo="FTMS"/>
<pk mz="397.199679" i="1415726.3" sn="9.21" a="1347.19" fwhm="0.001202" res="330314.7" algo="FTMS"/>
<pk mz="397.217543" i="4170163.0" sn="31.67" a="4200.95" fwhm="0.001069" res="371692.0" algo="FTMS"/>
<pk mz="397.223199" i="3396532.5" sn="25.36" a="3419.49" fwhm="0.001101" res="360626.3" algo="FTMS"/>
<pk mz="397.226507" i="1695157.4" sn="11.49" a="1131.20" fwhm="0.000884" res="449196.7" algo="FTMS"/>
<pk mz="397.236274" i="2232760.0" sn="15.87" a="2259.15" fwhm="0.001213" res="327513.7" algo="FTMS"/>
<pk mz="397.259594" i="1379006.0" sn="8.91" a="963.38" fwhm="0.000908" res="437508.3" algo="FTMS"/>
<pk mz="397.919790" i="1557099.0" sn="10.36" a="1003.58" fwhm="0.000923" res="430953.5" algo="FTMS"/>
<pk mz="398.044449" i="1577227.6" sn="10.52" a="1258.48" fwhm="0.001131" res="351862.0" algo="FTMS"/>
<pk mz="398.051586" i="1488781.5" sn="9.80" a="897.69" fwhm="0.000838" res="474927.5" algo="FTMS"/>
<pk mz="398.072807" i="2603155.0" sn="18.89" a="2496.66" fwhm="0.001052" res="378280.9" algo="FTMS"/>
<pk mz="398.081017" i="2856597.3" sn="20.96" a="2890.68" fwhm="0.001137" res="349961.7" algo="FTMS"/>
<pk mz="398.084117" i="1640342.0" sn="11.04" a="1336.93" fwhm="0.001009" res="394684.4" algo="FTMS"/>
<pk mz="398.093160" i="1303192.4" sn="8.29" a="993.89" fwhm="0.001033" res="385384.6" algo="FTMS"/>
<pk mz="398.109295" i="2508956.5" sn="18.12" a="2317.14" fwhm="0.001044" res="381357.8" algo="FTMS"/>
<pk mz="398.117448" i="1637022.8" sn="11.01" a="1315.96" fwhm="0.000971" res="410146.2" algo="FTMS"/>
<pk mz="398.122411" i="2689184.0" sn="19.59" a="2468.96" fwhm="0.001038" res="383479.3" algo="FTMS"/>
<pk mz="398.145644" i="1504934.1" sn="9.93" a="1531.90" fwhm="0.001241" res="320849.8" algo="FTMS"/>
<pk mz="398.153731" i="1340072.3" sn="8.59" a="1156.80" fwhm="0.001105" res="360473.9" algo="FTMS"/>
<pk mz="398.181701" i="1219247.5" sn="7.60" a="946.77" fwhm="0.001100" res="361883.3" algo="FTMS"/>
<pk mz="398.999299" i="1225092.5" sn="7.65" a="802.14" fwhm="0.000907" res="439959.2" algo="FTMS"/>
<pk mz="399.020372" i="2380426.0" sn="17.07" a="2354.00" fwhm="0.001158" res="344612.9" algo="FTMS"/>
<pk mz="399.035672" i="2592398.0" sn="18.80" a="2354.91" fwhm="0.001052" res="379203.7" algo="FTMS"/>
<pk mz="399.056911" i="9226131.0" sn="72.91" a="10579.35" fwhm="0.001151" res="346655.9" algo="FTMS"/>
<pk mz="399.072155" i="1715095.4" sn="11.64" a="1619.48" fwhm="0.001193" res="334453.2" algo="FTMS"/>
<pk mz="399.085290" i="1183898.9" sn="7.31" a="562.23" fwhm="0.000771" res="517370.8" algo="FTMS"/>
<pk mz="399.093305" i="9238429.0" sn="73.01" a="11210.42" fwhm="0.001211" res="329628.7" algo="FTMS"/>
<pk mz="399.121644" i="2468260.3" sn="17.79" a="2611.26" fwhm="0.001231" res="324178.7" algo="FTMS"/>
<pk mz="399.129631" i="7904166.5" sn="62.13" a="9129.59" fwhm="0.001171" res="340950.6" algo="FTMS"/>
<pk mz="399.140899" i="4149673.3" sn="31.50" a="4335.25" fwhm="0.001092" res="365628.6" algo="FTMS"/>
<pk mz="399.158184" i="2537389.8" sn="18.35" a="2374.15" fwhm="0.001055" res="378416.8" algo="FTMS"/>
<pk mz="399.166098" i="6108080.0" sn="47.48" a="6911.13" fwhm="0.001186" res="336446.5" algo="FTMS"/>
<pk mz="399.188593" i="2625461.8" sn="19.07" a="2135.93" fwhm="0.000931" res="428609.4" algo="FTMS"/>
<pk mz="399.194394" i="1353655.1" sn="8.70" a="866.89" fwhm="0.000948" res="421220.6" algo="FTMS"/>
<pk mz="399.202485" i="6561721.5" sn="51.18" a="7081.67" fwhm="0.001112" res="359014.1" algo="FTMS"/>
<pk mz="399.238853" i="3233218.8" sn="24.03" a="3299.31" fwhm="0.001164" res="342926.3" algo="FTMS"/>
<pk mz="400.030969" i="1583503.8" sn="10.47" a="1209.63" fwhm="0.001088" res="367548.5" algo="FTMS"/>
<pk mz="400.052443" i="1177621.3" sn="7.19" a="1020.67" fwhm="0.001219" res="328106.9" algo="FTMS"/>
<pk mz="400.060281" i="1977239.3" sn="13.66" a="1935.97" fwhm="0.001246" res="321075.4" algo="FTMS"/>
<pk mz="400.085278" i="1881501.8" sn="12.88" a="1632.52" fwhm="0.001062" res="376795.1" algo="FTMS"/>
<pk mz="400.088415" i="2247070.5" sn="15.84" a="2401.47" fwhm="0.001180" res="338931.1" algo="FTMS"/>
<pk mz="400.096693" i="2157216.8" sn="15.11" a="1593.86" fwhm="0.000877" res="456049.2" algo="FTMS"/>
<pk mz="400.124995" i="1840296.0" sn="12.55" a="1260.86" fwhm="0.000908" res="440440.9" algo="FTMS"/>
<pk mz="400.132846" i="1958570.0" sn="13.51" a="1809.93" fwhm="0.001077" res="371358.4" algo="FTMS"/>
<pk mz="400.136193" i="1195434.9" sn="7.34" a="916.08" fwhm="0.001044" res="383310.2" algo="FTMS"/>
<pk mz="400.138041" i="1171755.4" sn="7.14" a="1097.66" fwhm="0.001347" res="297039.3" algo="FTMS"/>
<pk mz="400.144110" i="1163180.9" sn="7.08" a="728.37" fwhm="0.000973" res="411186.2" algo="FTMS"/>
<pk mz="400.161248" i="1399473.4" sn="8.99" a="860.87" fwhm="0.000895" res="447075.5" algo="FTMS"/>
<pk mz="400.169434" i="1610931.5" sn="10.70" a="1432.49" fwhm="0.001119" res="357570.3" algo="FTMS"/>
<pk mz="400.172733" i="1346740.3" sn="8.56" a="1202.45" fwhm="0.001155" res="346381.3" algo="FTMS"/>
<pk mz="401.014968" i="2966413.0" sn="21.65" a="2829.44" fwhm="0.001095" res="366381.1" algo="FTMS"/>
<pk mz="401.036229" i="3386258.5" sn="25.05" a="3597.73" fwhm="0.001124" res="356677.4" algo="FTMS"/>
<pk mz="401.051295" i="2847126.3" sn="20.69" a="2724.01" fwhm="0.001037" res="386571.3" algo="FTMS"/>
<pk mz="401.062751" i="1765273.3" sn="11.94" a="1449.68" fwhm="0.000977" res="410522.4" algo="FTMS"/>
<pk mz="401.067689" i="6262170.5" sn="48.29" a="7014.48" fwhm="0.001147" res="349625.1" algo="FTMS"/>
<pk mz="401.072512" i="7263643.5" sn="56.39" a="8402.17" fwhm="0.001190" res="336975.5" algo="FTMS"/>
<pk mz="401.087806" i="2068895.6" sn="14.40" a="2120.21" fwhm="0.001216" res="329786.2" algo="FTMS"/>
<pk mz="401.098913" i="1190178.5" sn="7.29" a="1016.75" fwhm="0.001212" res="331003.9" algo="FTMS"/>
<pk mz="401.100979" i="1196451.0" sn="7.34" a="664.33" fwhm="0.000850" res="471787.8" algo="FTMS"/>
<pk mz="401.108930" i="5518757.0" sn="42.28" a="5802.42" fwhm="0.001078" res="372010.4" algo="FTMS"/>
<pk mz="401.120063" i="1652520.0" sn="11.03" a="1539.30" fwhm="0.001206" res="332478.6" algo="FTMS"/>
<pk mz="401.124311" i="1559337.0" sn="10.28" a="1684.39" fwhm="0.001359" res="295142.2" algo="FTMS"/>
<pk mz="401.137229" i="1881516.4" sn="12.88" a="1479.55" fwhm="0.001019" res="393560.7" algo="FTMS"/>
<pk mz="401.145363" i="5507502.5" sn="42.19" a="6001.72" fwhm="0.001164" res="344724.3" algo="FTMS"/>
<pk mz="401.156442" i="2021809.3" sn="14.01" a="2095.81" fwhm="0.001153" res="347951.6" algo="FTMS"/>
<pk mz="401.167843" i="1278004.1" sn="8.00" a="1063.89" fwhm="0.001020" res="393336.7" algo="FTMS"/>
<pk mz="401.173620" i="2129333.8" sn="14.88" a="2043.36" fwhm="0.001145" res="350267.6" algo="FTMS"/>
<pk mz="401.181724" i="6500791.5" sn="50.22" a="7638.99" fwhm="0.001238" res="323954.7" algo="FTMS"/>
<pk mz="401.204207" i="4399549.5" sn="33.24" a="4895.10" fwhm="0.001130" res="355138.6" algo="FTMS"/>
<pk mz="401.209980" i="3382719.0" sn="25.02" a="3702.10" fwhm="0.001211" res="331287.1" algo="FTMS"/>
<pk mz="401.218008" i="4558273.0" sn="34.52" a="5008.50" fwhm="0.001161" res="345575.1" algo="FTMS"/>
<pk mz="401.254657" i="1775050.4" sn="12.02" a="2050.32" fwhm="0.001423" res="282067.5" algo="FTMS"/>
<pk mz="402.046623" i="3203732.8" sn="23.57" a="3331.97" fwhm="0.001141" res="352236.4" algo="FTMS"/>
<pk mz="402.058048" i="1439895.6" sn="9.31" a="1167.29" fwhm="0.001088" res="369705.8" algo="FTMS"/>
<pk mz="402.067776" i="1343642.1" sn="8.53" a="1113.12" fwhm="0.000992" res="405155.9" algo="FTMS"/>
<pk mz="402.076047" i="1782172.3" sn="12.08" a="1434.99" fwhm="0.000976" res="411911.6" algo="FTMS"/>
<pk mz="402.083050" i="2077854.0" sn="14.47" a="1782.58" fwhm="0.001018" res="394794.6" algo="FTMS"/>
<pk mz="402.112433" i="1573285.5" sn="10.39" a="1373.99" fwhm="0.001147" res="350434.9" algo="FTMS"/>
<pk mz="402.119396" i="1708967.3" sn="11.48" a="1620.27" fwhm="0.001125" res="357594.6" algo="FTMS"/>
<pk mz="402.151756" i="1716143.5" sn="11.54" a="1955.28" fwhm="0.001503" res="267524.7" algo="FTMS"/>
<pk mz="402.176852" i="1992885.9" sn="13.78" a="1518.20" fwhm="0.000927" res="433798.6" algo="FTMS"/>
<pk mz="402.185082" i="1473464.0" sn="9.58" a="1338.39" fwhm="0.001172" res="343167.9" algo="FTMS"/>
<pk mz="402.188263" i="1853368.9" sn="12.65" a="1611.18" fwhm="0.001020" res="394344.5" algo="FTMS"/>
<pk mz="402.221464" i="1229505.3" sn="7.61" a="915.41" fwhm="0.000979" res="410850.7" algo="FTMS"/>
<pk mz="402.257879" i="1245898.5" sn="7.74" a="879.66" fwhm="0.001044" res="385417.8" algo="FTMS"/>
<pk mz="403.028617" i="1692046.1" sn="11.35" a="1302.66" fwhm="0.000956" res="421654.8" algo="FTMS"/>
<pk mz="403.030678" i="5225358.5" sn="39.91" a="5905.33" fwhm="0.001186" res="339728.7" algo="FTMS"/>
<pk mz="403.041849" i="2092689.5" sn="14.58" a="2023.75" fwhm="0.001107" res="363938.2" algo="FTMS"/>
<pk mz="403.051865" i="3853204.0" sn="28.82" a="3872.43" fwhm="0.001035" res="389525.3" algo="FTMS"/>
<pk mz="403.064878" i="2296727.3" sn="16.23" a="1967.00" fwhm="0.001012" res="398347.9" algo="FTMS"/>
<pk mz="403.067129" i="4255640.0" sn="32.07" a="4785.14" fwhm="0.001182" res="340932.1" algo="FTMS"/>
<pk mz="403.078390" i="1595930.6" sn="10.57" a="1489.82" fwhm="0.001214" res="332041.4" algo="FTMS"/>
<pk mz="403.081692" i="2457499.5" sn="17.53" a="2588.29" fwhm="0.001165" res="345922.1" algo="FTMS"/>
<pk mz="403.088167" i="3848093.3" sn="28.77" a="4522.42" fwhm="0.001288" res="312835.8" algo="FTMS"/>
<pk mz="403.099380" i="1256096.0" sn="7.82" a="864.05" fwhm="0.000993" res="406048.6" algo="FTMS"/>
<pk mz="403.103455" i="3476897.0" sn="25.77" a="3461.05" fwhm="0.001089" res="370006.0" algo="FTMS"/>
<pk mz="403.113181" i="1558947.5" sn="10.27" a="1293.81" fwhm="0.001033" res="390327.9" algo="FTMS"/>
<pk mz="403.116607" i="2135204.3" sn="14.93" a="2135.21" fwhm="0.001182" res="341108.9" algo="FTMS"/>
<pk mz="403.124627" i="3289510.5" sn="24.26" a="3684.01" fwhm="0.001225" res="329173.0" algo="FTMS"/>
<pk mz="403.135797" i="1516201.3" sn="9.92" a="1303.63" fwhm="0.001098" res="367143.5" algo="FTMS"/>
<pk mz="403.152928" i="2784685.5" sn="20.18" a="2622.59" fwhm="0.001119" res="360334.3" algo="FTMS"/>
<pk mz="403.160960" i="4613039.5" sn="34.96" a="4915.52" fwhm="0.001116" res="361153.9" algo="FTMS"/>
<pk mz="403.172229" i="3680178.5" sn="27.42" a="4034.93" fwhm="0.001216" res="331511.1" algo="FTMS"/>
<pk mz="403.183392" i="3947445.3" sn="29.58" a="4079.80" fwhm="0.001114" res="361862.5" algo="FTMS"/>
<pk mz="403.189263" i="5679030.5" sn="43.58" a="5946.63" fwhm="0.001119" res="360179.6" algo="FTMS"/>
<pk mz="403.194833" i="21133240.0" sn="168.51" a="25335.73" fwhm="0.001164" res="346475.2" algo="FTMS"/>
<pk mz="403.197319" i="4715961.0" sn="35.79" a="5566.75" fwhm="0.001283" res="314350.8" algo="FTMS"/>
<pk mz="403.225646" i="3743168.0" sn="27.93" a="4005.80" fwhm="0.001182" res="341104.2" algo="FTMS"/>
<pk mz="403.233756" i="2118594.0" sn="14.79" a="1972.70" fwhm="0.001072" res="376044.3" algo="FTMS"/>
<pk mz="404.026048" i="2123913.5" sn="14.83" a="2054.24" fwhm="0.001175" res="343737.2" algo="FTMS"/>
<pk mz="404.034093" i="1307019.6" sn="8.23" a="862.23" fwhm="0.000875" res="461807.3" algo="FTMS"/>
<pk mz="404.062337" i="3097234.8" sn="22.70" a="3329.85" fwhm="0.001152" res="350666.7" algo="FTMS"/>
<pk mz="404.073663" i="3611797.5" sn="26.86" a="3735.44" fwhm="0.001140" res="354448.5" algo="FTMS"/>
<pk mz="404.102763" i="95971488.0" z="-1" sn="773.50" a="107221.05" fwhm="0.001077" res="375319.8" algo="FTMS" component_name="W" deconvoluted_molecular_mass="404.103493" deconvoluted_isotopic_mass="404.103536"/>
<pk mz="404.119751" i="1508513.1" sn="9.86" a="1269.30" fwhm="0.000982" res="411691.3" algo="FTMS"/>
<pk mz="404.135166" i="1492005.0" sn="9.73" a="1518.10" fwhm="0.001381" res="292720.0" algo="FTMS"/>
<pk mz="404.139135" i="3189670.0" sn="23.45" a="3800.05" fwhm="0.001308" res="308998.5" algo="FTMS"/>
<pk mz="404.156242" i="3402922.3" sn="25.17" a="3144.31" fwhm="0.001031" res="391964.8" algo="FTMS"/>
<pk mz="404.192777" i="2470067.5" sn="17.63" a="2376.82" fwhm="0.001086" res="372314.7" algo="FTMS"/>
<pk mz="404.198246" i="4844213.0" sn="36.82" a="5270.25" fwhm="0.001153" res="350560.1" algo="FTMS"/>
<pk mz="404.228903" i="1747900.5" sn="11.79" a="1725.76" fwhm="0.001154" res="350295.2" algo="FTMS"/>
<pk mz="404.886912" i="1471841.3" sn="9.56" a="1291.24" fwhm="0.001142" res="354606.5" algo="FTMS"/>
<pk mz="404.931364" i="6438252.5" sn="49.71" a="7102.69" fwhm="0.001137" res="356096.7" algo="FTMS"/>
<pk mz="405.009930" i="3349376.0" sn="24.74" a="3678.91" fwhm="0.001258" res="322046.4" algo="FTMS"/>
<pk mz="405.031163" i="1198469.3" sn="7.35" a="856.69" fwhm="0.000891" res="454556.4" algo="FTMS"/>
<pk mz="405.046303" i="6901129.0" sn="53.45" a="7472.33" fwhm="0.001106" res="366179.7" algo="FTMS"/>
<pk mz="405.057523" i="1721227.9" sn="11.58" a="1501.69" fwhm="0.001101" res="368059.6" algo="FTMS"/>
<pk mz="405.067536" i="2676622.3" sn="19.30" a="2992.79" fwhm="0.001253" res="323378.6" algo="FTMS"/>
<pk mz="405.082731" i="7343506.0" sn="57.03" a="7883.84" fwhm="0.001112" res="364314.8" algo="FTMS"/>
<pk mz="405.085964" i="1223827.0" sn="7.56" a="772.22" fwhm="0.000904" res="448043.4" algo="FTMS"/>
<pk mz="405.094002" i="3129749.0" sn="22.96" a="3003.51" fwhm="0.001083" res="374212.1" algo="FTMS"/>
<pk mz="405.106124" i="10977688.0" z="-1" sn="86.41" a="12542.83" fwhm="0.001168" res="346822.2" algo="FTMS" component_name="W" deconvoluted_molecular_mass="404.103493" deconvoluted_isotopic_mass="405.106901"/>
<pk mz="405.119058" i="4876699.0" sn="37.09" a="5596.11" fwhm="0.001230" res="329244.7" algo="FTMS"/>
<pk mz="405.132171" i="2706334.5" sn="19.54" a="2942.77" fwhm="0.001182" res="342790.0" algo="FTMS"/>
<pk mz="405.140014" i="1580960.5" sn="10.44" a="1660.88" fwhm="0.001456" res="278314.5" algo="FTMS"/>
<pk mz="405.155352" i="1876900.3" sn="12.84" a="1484.07" fwhm="0.001008" res="401946.3" algo="FTMS"/>
<pk mz="405.166697" i="1637287.1" sn="10.90" a="1267.91" fwhm="0.000969" res="418335.8" algo="FTMS"/>
<pk mz="405.168588" i="5359015.5" sn="40.98" a="5980.78" fwhm="0.001176" res="344452.6" algo="FTMS"/>
<pk mz="405.176584" i="2268073.5" sn="16.00" a="2184.77" fwhm="0.001132" res="358031.1" algo="FTMS"/>
<pk mz="405.186348" i="1580460.0" sn="10.44" a="1329.97" fwhm="0.001056" res="383769.7" algo="FTMS"/>
<pk mz="405.205035" i="3043760.8" sn="22.27" a="3006.33" fwhm="0.001090" res="371703.3" algo="FTMS"/>
<pk mz="405.213124" i="1702834.8" sn="11.43" a="1544.23" fwhm="0.001110" res="365130.7" algo="FTMS"/>
<pk mz="405.241306" i="1217977.8" sn="7.51" a="915.07" fwhm="0.001054" res="384511.0" algo="FTMS"/>
<pk mz="406.041465" i="3234432.8" sn="23.81" a="3362.93" fwhm="0.001108" res="366326.1" algo="FTMS"/>
<pk mz="406.049656" i="1168258.6" sn="7.10" a="704.39" fwhm="0.000852" res="476549.3" algo="FTMS"/>
<pk mz="406.053051" i="1344131.5" sn="8.53" a="884.73" fwhm="0.000894" res="454294.8" algo="FTMS"/>
<pk mz="406.077983" i="3729033.8" sn="27.81" a="3786.98" fwhm="0.001121" res="362382.7" algo="FTMS"/>
<pk mz="406.082077" i="3478154.8" sn="25.78" a="4088.32" fwhm="0.001309" res="310250.2" algo="FTMS"/>
<pk mz="406.085955" i="1525131.6" sn="9.99" a="1143.86" fwhm="0.001019" res="398597.4" algo="FTMS"/>
<pk mz="406.107029" i="2030736.9" z="-1" sn="14.08" a="2381.73" fwhm="0.001340" res="303120.4" algo="FTMS" component_name="W" deconvoluted_molecular_mass="404.103493" deconvoluted_isotopic_mass="406.107808"/>
<pk mz="406.114438" i="2818194.8" sn="20.44" a="2845.34" fwhm="0.001097" res="370085.2" algo="FTMS"/>
<pk mz="406.122637" i="1327764.8" sn="8.39" a="949.23" fwhm="0.000935" res="434356.1" algo="FTMS"/>
<pk mz="406.134610" i="14383768.0" sn="113.94" a="16321.83" fwhm="0.001137" res="357085.5" algo="FTMS"/>
<pk mz="406.150634" i="1305499.6" sn="8.21" a="879.40" fwhm="0.000896" res="453462.6" algo="FTMS"/>
<pk mz="406.161965" i="1193886.5" sn="7.31" a="876.53" fwhm="0.000965" res="420687.6" algo="FTMS"/>
<pk mz="406.171912" i="2590881.0" sn="18.60" a="2468.94" fwhm="0.001071" res="379360.9" algo="FTMS"/>
<pk mz="406.179989" i="1197986.9" sn="7.34" a="1042.88" fwhm="0.001360" res="298744.5" algo="FTMS"/>
<pk mz="406.198334" i="2918567.5" sn="21.25" a="2694.91" fwhm="0.001090" res="372789.6" algo="FTMS"/>
<pk mz="406.208126" i="1531817.9" sn="10.04" a="1124.76" fwhm="0.000937" res="433467.2" algo="FTMS"/>
<pk mz="406.884006" i="2084689.0" sn="14.51" a="1973.96" fwhm="0.001191" res="341660.6" algo="FTMS"/>
<pk mz="406.928504" i="4953948.0" sn="37.71" a="5337.27" fwhm="0.001170" res="347697.7" algo="FTMS"/>
<pk mz="407.025653" i="5992308.0" sn="46.10" a="7160.22" fwhm="0.001182" res="344287.7" algo="FTMS"/>
<pk mz="407.036917" i="1232502.6" sn="7.62" a="921.40" fwhm="0.001023" res="397743.1" algo="FTMS"/>
<pk mz="407.062002" i="10752893.0" sn="84.59" a="12709.18" fwhm="0.001176" res="346055.4" algo="FTMS"/>
<pk mz="407.073258" i="4460927.5" sn="33.72" a="4862.45" fwhm="0.001097" res="371019.5" algo="FTMS"/>
<pk mz="407.098375" i="7794566.0" sn="60.67" a="9233.01" fwhm="0.001205" res="337787.2" algo="FTMS"/>
<pk mz="407.101605" i="1949830.6" sn="13.42" a="1718.38" fwhm="0.001092" res="372880.1" algo="FTMS"/>
<pk mz="407.109675" i="2231688.5" sn="15.70" a="2451.18" fwhm="0.001296" res="314089.3" algo="FTMS"/>
<pk mz="407.111411" i="2651785.0" sn="19.10" a="3041.75" fwhm="0.001262" res="322512.1" algo="FTMS"/>
<pk mz="407.134729" i="6035342.5" sn="46.45" a="6797.66" fwhm="0.001172" res="347238.8" algo="FTMS"/>
<pk mz="407.137983" i="2903951.5" sn="21.13" a="3100.58" fwhm="0.001177" res="345950.5" algo="FTMS"/>
<pk mz="407.146351" i="1377937.6" sn="8.80" a="957.40" fwhm="0.000994" res="409480.8" algo="FTMS"/>
<pk mz="407.147803" i="6005650.0" sn="46.21" a="6353.48" fwhm="0.001145" res="355548.4" algo="FTMS"/>
<pk mz="407.165643" i="1376278.4" sn="8.78" a="1212.53" fwhm="0.001144" res="356063.5" algo="FTMS"/>
<pk mz="407.171179" i="3005847.8" sn="21.96" a="3324.07" fwhm="0.001234" res="329998.9" algo="FTMS"/>
<pk mz="407.184171" i="5443995.0" sn="41.67" a="6435.57" fwhm="0.001246" res="326750.4" algo="FTMS"/>
<pk mz="407.207566" i="1320608.6" sn="8.33" a="1088.18" fwhm="0.001191" res="341956.1" algo="FTMS"/>
<pk mz="407.220522" i="4486052.0" sn="33.92" a="4613.45" fwhm="0.001098" res="370815.9" algo="FTMS"/>
<pk mz="407.257104" i="1232940.9" sn="7.63" a="1102.99" fwhm="0.001208" res="337111.6" algo="FTMS"/>
<pk mz="408.020971" i="1930600.4" sn="13.26" a="1791.94" fwhm="0.001113" res="366508.6" algo="FTMS"/>
<pk mz="408.029009" i="1476970.4" sn="9.60" a="1589.99" fwhm="0.001300" res="313925.1" algo="FTMS"/>
<pk mz="408.057307" i="4201073.5" sn="31.62" a="4598.63" fwhm="0.001137" res="358772.0" algo="FTMS"/>
<pk mz="408.065467" i="2556019.3" sn="18.32" a="2288.98" fwhm="0.001048" res="389208.1" algo="FTMS"/>
<pk mz="408.068657" i="1785460.0" sn="12.09" a="1589.77" fwhm="0.001071" res="380960.2" algo="FTMS"/>
<pk mz="408.093753" i="4485242.0" sn="33.92" a="4885.76" fwhm="0.001156" res="352977.0" algo="FTMS"/>
<pk mz="408.101803" i="1934460.1" sn="13.29" a="2069.65" fwhm="0.001182" res="345246.2" algo="FTMS"/>
<pk mz="408.104860" i="1378172.9" sn="8.80" a="956.72" fwhm="0.000905" res="450964.4" algo="FTMS"/>
<pk mz="408.130022" i="2640259.0" sn="19.00" a="3226.25" fwhm="0.001445" res="282451.5" algo="FTMS"/>
<pk mz="408.138211" i="1277829.1" sn="7.99" a="919.65" fwhm="0.000983" res="415157.4" algo="FTMS"/>
<pk mz="408.141381" i="1653893.9" sn="11.03" a="1378.97" fwhm="0.001122" res="363859.6" algo="FTMS"/>
<pk mz="408.151224" i="2140040.3" sn="14.96" a="2216.33" fwhm="0.001240" res="329065.0" algo="FTMS"/>
<pk mz="408.170555" i="1303437.0" sn="8.19" a="982.44" fwhm="0.001100" res="370902.9" algo="FTMS"/>
<pk mz="408.177690" i="1986958.8" sn="13.72" a="2088.48" fwhm="0.001175" res="347404.8" algo="FTMS"/>
<pk mz="408.187557" i="1599889.1" sn="10.59" a="1554.93" fwhm="0.001199" res="340560.7" algo="FTMS"/>
<pk mz="408.190684" i="1737105.9" sn="11.70" a="1750.88" fwhm="0.001226" res="332828.3" algo="FTMS"/>
<pk mz="408.224149" i="1336730.1" sn="8.46" a="976.67" fwhm="0.001001" res="407731.3" algo="FTMS"/>
<pk mz="408.881955" i="1856826.8" sn="12.55" a="1692.38" fwhm="0.001195" res="342284.4" algo="FTMS"/>
<pk mz="409.004593" i="1703256.6" sn="11.32" a="1462.37" fwhm="0.001053" res="388331.4" algo="FTMS"/>
<pk mz="409.041248" i="9952610.0" sn="77.38" a="12244.79" fwhm="0.001225" res="334024.9" algo="FTMS"/>
<pk mz="409.077664" i="12270954.0" sn="95.95" a="14562.57" fwhm="0.001194" res="342643.4" algo="FTMS"/>
<pk mz="409.080918" i="3850603.3" sn="28.51" a="4022.45" fwhm="0.001136" res="360157.8" algo="FTMS"/>
<pk mz="409.089001" i="1743213.1" sn="11.64" a="1561.83" fwhm="0.001149" res="355912.4" algo="FTMS"/>
<pk mz="409.113973" i="9485683.0" sn="73.65" a="11749.71" fwhm="0.001253" res="326500.6" algo="FTMS"/>
<pk mz="409.127120" i="4334966.5" sn="32.39" a="5011.94" fwhm="0.001223" res="334458.8" algo="FTMS"/>
<pk mz="409.136727" i="1229816.8" sn="7.53" a="1153.91" fwhm="0.001279" res="319834.5" algo="FTMS"/>
<pk mz="409.144963" i="1833850.8" sn="12.36" a="2067.93" fwhm="0.001254" res="326342.1" algo="FTMS"/>
<pk mz="409.150472" i="6483324.0" sn="49.60" a="7422.57" fwhm="0.001163" res="351803.5" algo="FTMS"/>
<pk mz="409.163489" i="6556031.5" sn="50.18" a="7412.09" fwhm="0.001165" res="351236.4" algo="FTMS"/>
<pk mz="409.181308" i="2529667.8" sn="17.94" a="2291.72" fwhm="0.001014" res="403339.7" algo="FTMS"/>
<pk mz="409.186912" i="2733445.0" sn="19.57" a="2352.89" fwhm="0.000999" res="409442.4" algo="FTMS"/>
<pk mz="409.199839" i="4707208.0" sn="35.38" a="5618.34" fwhm="0.001245" res="328638.6" algo="FTMS"/>
<pk mz="409.217550" i="1615244.4" sn="10.61" a="1515.60" fwhm="0.001174" res="348579.2" algo="FTMS"/>
<pk mz="409.223226" i="1695373.9" sn="11.25" a="1473.80" fwhm="0.001044" res="392076.8" algo="FTMS"/>
<pk mz="409.236206" i="7524753.0" sn="57.94" a="8783.24" fwhm="0.001195" res="342512.7" algo="FTMS"/>
<pk mz="410.036448" i="2093907.1" sn="14.44" a="2133.12" fwhm="0.001226" res="334482.9" algo="FTMS"/>
<pk mz="410.044369" i="2303573.0" sn="16.12" a="2215.11" fwhm="0.001138" res="360411.8" algo="FTMS"/>
<pk mz="410.072881" i="3857500.0" sn="28.57" a="4504.27" fwhm="0.001238" res="331273.5" algo="FTMS"/>
<pk mz="410.075343" i="5792348.5" sn="44.06" a="6875.75" fwhm="0.001165" res="351961.0" algo="FTMS"/>
<pk mz="410.081008" i="3038302.0" sn="22.01" a="3233.91" fwhm="0.001213" res="338191.4" algo="FTMS"/>
<pk mz="410.083789" i="1166942.6" sn="7.02" a="938.97" fwhm="0.001263" res="324791.8" algo="FTMS"/>
<pk mz="410.093160" i="3977825.0" sn="29.53" a="4434.30" fwhm="0.001218" res="336804.1" algo="FTMS"/>
<pk mz="410.109135" i="3523684.8" sn="25.89" a="4063.76" fwhm="0.001209" res="339307.1" algo="FTMS"/>
<pk mz="410.117401" i="2135654.8" sn="14.78" a="2078.31" fwhm="0.001129" res="363175.5" algo="FTMS"/>
<pk mz="410.130671" i="1430890.0" sn="9.13" a="1373.24" fwhm="0.001268" res="323428.8" algo="FTMS"/>
<pk mz="410.145438" i="2070381.6" sn="14.26" a="2548.05" fwhm="0.001456" res="281783.4" algo="FTMS"/>
<pk mz="410.153870" i="1676399.6" sn="11.10" a="1208.32" fwhm="0.000923" res="444566.3" algo="FTMS"/>
<pk mz="410.201484" i="2079355.1" sn="14.33" a="1647.46" fwhm="0.000953" res="430601.0" algo="FTMS"/>
<pk mz="410.221515" i="372731520.0" z="-1" sn="2982.81" a="393713.97" fwhm="0.001079" res="380148.1" algo="FTMS" component_name="C" deconvoluted_molecular_mass="410.222316" deconvoluted_isotopic_mass="410.222311"/>
<pk mz="410.239596" i="1560964.4" sn="10.18" a="1469.04" fwhm="0.001094" res="374840.0" algo="FTMS"/>
<pk mz="410.878843" i="1941278.8" sn="13.22" a="1669.86" fwhm="0.001071" res="383684.7" algo="FTMS"/>
<pk mz="411.020510" i="3163712.8" sn="23.01" a="3924.47" fwhm="0.001361" res="302064.4" algo="FTMS"/>
<pk mz="411.035776" i="1725252.5" sn="11.49" a="1432.26" fwhm="0.001012" res="406161.5" algo="FTMS"/>
<pk mz="411.047077" i="1207879.3" sn="7.35" a="709.30" fwhm="0.000880" res="467115.0" algo="FTMS"/>
<pk mz="411.056846" i="10868554.0" sn="84.72" a="13466.17" fwhm="0.001217" res="337634.3" algo="FTMS"/>
<pk mz="411.068320" i="1435212.4" sn="9.17" a="1505.87" fwhm="0.001632" res="251850.3" algo="FTMS"/>
<pk mz="411.096496" i="133263184.0" z="-1" sn="1064.95" a="153725.11" fwhm="0.001101" res="373540.9" algo="FTMS" component_name="O" deconvoluted_molecular_mass="411.097260" deconvoluted_isotopic_mass="411.097294"/>
<pk mz="411.104598" i="1731157.1" sn="11.54" a="1468.21" fwhm="0.001095" res="375450.3" algo="FTMS"/>
<pk mz="411.106504" i="1454165.5" sn="9.32" a="1227.76" fwhm="0.001099" res="374132.8" algo="FTMS"/>
<pk mz="411.114393" i="1934423.5" sn="13.16" a="1766.07" fwhm="0.001118" res="367737.4" algo="FTMS"/>
<pk mz="411.123894" i="1359705.8" sn="8.56" a="969.86" fwhm="0.000961" res="428025.0" algo="FTMS"/>
<pk mz="411.127083" i="1330522.5" sn="8.33" a="1202.93" fwhm="0.001253" res="328239.5" algo="FTMS"/>
<pk mz="411.129636" i="8304475.0" sn="64.18" a="10386.32" fwhm="0.001270" res="323753.4" algo="FTMS"/>
<pk mz="411.142729" i="2929502.3" sn="21.13" a="2581.33" fwhm="0.001006" res="408759.7" algo="FTMS"/>
<pk mz="411.157953" i="1647970.0" sn="10.87" a="1237.74" fwhm="0.000970" res="423743.6" algo="FTMS"/>
<pk mz="411.160511" i="1684066.5" sn="11.16" a="1399.90" fwhm="0.001036" res="396952.0" algo="FTMS"/>
<pk mz="411.166092" i="4911972.0" sn="37.01" a="5626.27" fwhm="0.001098" res="374582.1" algo="FTMS"/>
<pk mz="411.179193" i="3232103.0" sn="23.56" a="3597.70" fwhm="0.001205" res="341236.3" algo="FTMS"/>
<pk mz="411.197072" i="1497707.4" sn="9.67" a="1073.70" fwhm="0.000951" res="432378.9" algo="FTMS"/>
<pk mz="411.202483" i="3642732.8" sn="26.85" a="3716.02" fwhm="0.001091" res="377076.5" algo="FTMS"/>
<pk mz="411.215296" i="2612847.8" sn="18.60" a="2667.42" fwhm="0.001206" res="341039.3" algo="FTMS"/>
<pk mz="411.218536" i="1799280.5" sn="12.08" a="1790.16" fwhm="0.001282" res="320652.0" algo="FTMS"/>
<pk mz="411.224914" i="45739892.0" z="-1" sn="363.99" a="56248.80" fwhm="0.001177" res="349405.4" algo="FTMS" component_name="C" deconvoluted_molecular_mass="410.222316" deconvoluted_isotopic_mass="411.225713"/>
<pk mz="411.233298" i="2305140.0" sn="16.13" a="2796.63" fwhm="0.001349" res="304848.5" algo="FTMS"/>
<pk mz="411.238778" i="1889397.4" sn="12.80" a="2262.96" fwhm="0.001418" res="290088.9" algo="FTMS"/>
<pk mz="412.052180" i="2384184.8" sn="16.76" a="2336.20" fwhm="0.001148" res="358945.2" algo="FTMS"/>
<pk mz="412.060259" i="2377786.8" sn="16.71" a="2376.44" fwhm="0.001137" res="362283.4" algo="FTMS"/>
<pk mz="412.088620" i="2839105.5" sn="20.41" a="2743.86" fwhm="0.001105" res="372817.4" algo="FTMS"/>
<pk mz="412.096774" i="2152515.5" sn="14.91" a="1858.01" fwhm="0.000969" res="425255.2" algo="FTMS"/>
<pk mz="412.099925" i="11116612.0" z="-1" sn="86.70" a="13530.63" fwhm="0.001196" res="344461.6" algo="FTMS" component_name="O" deconvoluted_molecular_mass="411.097260" deconvoluted_isotopic_mass="412.100727"/>
<pk mz="412.124974" i="2339402.3" sn="16.41" a="2352.72" fwhm="0.001171" res="351902.8" algo="FTMS"/>
<pk mz="412.137945" i="2270029.3" sn="15.85" a="2152.25" fwhm="0.001084" res="380274.8" algo="FTMS"/>
<pk mz="412.161316" i="1452882.9" sn="9.31" a="1091.67" fwhm="0.001041" res="395941.6" algo="FTMS"/>
<pk mz="412.169462" i="1445716.9" sn="9.25" a="1171.63" fwhm="0.001119" res="368332.9" algo="FTMS"/>
<pk mz="412.218588" i="73773152.0" z="-1" sn="588.50" a="88824.26" fwhm="0.001146" res="359786.4" algo="FTMS" component_name="c" deconvoluted_molecular_mass="412.219280" deconvoluted_isotopic_mass="412.219390"/>
<pk mz="412.228246" i="4471395.0" z="-1" sn="33.48" a="5477.80" fwhm="0.001256" res="328232.6" algo="FTMS" component_name="C" deconvoluted_molecular_mass="410.222316" deconvoluted_isotopic_mass="412.229049"/>
<pk mz="412.966401" i="1301267.4" sn="8.09" a="965.59" fwhm="0.001045" res="395084.2" algo="FTMS"/>
<pk mz="413.015025" i="2620703.0" sn="18.66" a="2441.96" fwhm="0.001053" res="392093.9" algo="FTMS"/>
<pk mz="413.036170" i="5433636.0" sn="41.19" a="6874.65" fwhm="0.001323" res="312199.9" algo="FTMS"/>
<pk mz="413.051405" i="1991719.6" sn="13.62" a="1675.76" fwhm="0.001064" res="388293.7" algo="FTMS"/>
<pk mz="413.062731" i="1218602.4" sn="7.43" a="713.74" fwhm="0.000799" res="516947.5" algo="FTMS"/>
<pk mz="413.072522" i="11034925.0" sn="86.05" a="13687.60" fwhm="0.001238" res="333676.7" algo="FTMS"/>
<pk mz="413.087651" i="1184432.4" sn="7.15" a="1057.90" fwhm="0.001313" res="314729.3" algo="FTMS"/>
<pk mz="413.100932" i="2709299.5" z="-1" sn="19.37" a="2880.68" fwhm="0.001217" res="339553.0" algo="FTMS" component_name="O" deconvoluted_molecular_mass="411.097260" deconvoluted_isotopic_mass="413.101738"/>
<pk mz="413.108944" i="8525109.0" sn="65.94" a="10265.85" fwhm="0.001242" res="332541.0" algo="FTMS"/>
<pk mz="413.137275" i="1932604.1" sn="13.15" a="2128.89" fwhm="0.001300" res="317819.8" algo="FTMS"/>
<pk mz="413.145331" i="6501694.0" sn="49.74" a="7561.87" fwhm="0.001217" res="339616.3" algo="FTMS"/>
<pk mz="413.173892" i="1659588.9" sn="10.96" a="1587.76" fwhm="0.001280" res="322898.4" algo="FTMS"/>
<pk mz="413.176096" i="1399365.4" sn="8.88" a="987.50" fwhm="0.000968" res="426700.6" algo="FTMS"/>
<pk mz="413.181731" i="5739846.5" sn="43.64" a="6524.08" fwhm="0.001186" res="348451.3" algo="FTMS"/>
<pk mz="413.204150" i="3005260.0" sn="21.74" a="3252.78" fwhm="0.001221" res="338306.5" algo="FTMS"/>
<pk mz="413.218095" i="5448015.5" sn="41.30" a="6204.08" fwhm="0.001155" res="357719.8" algo="FTMS"/>
<pk mz="413.221995" i="12900688.0" z="-1" sn="100.99" a="16120.20" fwhm="0.001242" res="332767.2" algo="FTMS" component_name="c" deconvoluted_molecular_mass="412.219280" deconvoluted_isotopic_mass="413.222802"/>
<pk mz="413.231140" i="1353298.5" z="-1" sn="8.51" a="1047.33" fwhm="0.001089" res="379379.4" algo="FTMS" component_name="C" deconvoluted_molecular_mass="410.222316" deconvoluted_isotopic_mass="413.231946"/>
<pk mz="413.254456" i="2024024.1" sn="13.88" a="1724.66" fwhm="0.001100" res="375519.9" algo="FTMS"/>
<pk mz="414.039412" i="1352466.9" sn="8.50" a="1279.53" fwhm="0.001232" res="336045.6" algo="FTMS"/>
<pk mz="414.046624" i="2336788.5" sn="16.38" a="2314.93" fwhm="0.001118" res="370273.0" algo="FTMS"/>
<pk mz="414.067851" i="1400089.6" sn="8.88" a="1100.55" fwhm="0.000968" res="427589.3" algo="FTMS"/>
<pk mz="414.075920" i="2499099.5" sn="17.68" a="3098.43" fwhm="0.001269" res="326422.3" algo="FTMS"/>
<pk mz="414.089401" i="3118110.8" sn="22.64" a="3365.09" fwhm="0.001214" res="341085.5" algo="FTMS"/>
<pk mz="414.094239" i="1304607.9" sn="8.11" a="1131.93" fwhm="0.001106" res="374339.0" algo="FTMS"/>
<pk mz="414.098410" i="3683360.8" sn="27.17" a="4179.75" fwhm="0.001228" res="337309.2" algo="FTMS"/>
<pk mz="414.100930" i="2342433.5" sn="16.43" a="2472.96" fwhm="0.001242" res="333480.6" algo="FTMS"/>
<pk mz="414.104253" i="2505762.3" sn="17.73" a="2401.53" fwhm="0.001096" res="377819.5" algo="FTMS"/>
<pk mz="414.112377" i="2123044.3" sn="14.67" a="1973.17" fwhm="0.001117" res="370874.6" algo="FTMS"/>
<pk mz="414.117061" i="1234981.3" sn="7.56" a="1336.90" fwhm="0.001443" res="286898.6" algo="FTMS"/>
<pk mz="414.140508" i="1914154.9" sn="13.00" a="1580.95" fwhm="0.001053" res="393390.6" algo="FTMS"/>
<pk mz="414.148785" i="1714732.8" sn="11.40" a="1639.77" fwhm="0.001147" res="361026.9" algo="FTMS"/>
<pk mz="414.151844" i="1487917.5" sn="9.58" a="1225.27" fwhm="0.001036" res="399599.5" algo="FTMS"/>
<pk mz="414.185038" i="2017589.4" sn="13.82" a="1638.15" fwhm="0.001043" res="397076.7" algo="FTMS"/>
<pk mz="414.188364" i="1672630.1" sn="11.06" a="1858.84" fwhm="0.001416" res="292410.9" algo="FTMS"/>
<pk mz="414.221441" i="1479230.0" z="-1" sn="9.51" a="1120.08" fwhm="0.001014" res="408546.8" algo="FTMS" component_name="c" deconvoluted_molecular_mass="412.219280" deconvoluted_isotopic_mass="414.222251"/>
<pk mz="415.030641" i="3830013.8" sn="28.34" a="4224.49" fwhm="0.001225" res="338794.6" algo="FTMS"/>
<pk mz="415.042030" i="1620992.5" sn="10.65" a="1758.43" fwhm="0.001385" res="299643.9" algo="FTMS"/>
<pk mz="415.051829" i="6677250.5" sn="51.14" a="8682.94" fwhm="0.001285" res="322965.9" algo="FTMS"/>
<pk mz="415.066992" i="2391046.3" sn="16.81" a="2814.61" fwhm="0.001384" res="299999.1" algo="FTMS"/>
<pk mz="415.078382" i="1534985.0" sn="9.96" a="1340.56" fwhm="0.001094" res="379509.0" algo="FTMS"/>
<pk mz="415.083386" i="9763594.0" sn="75.86" a="12274.53" fwhm="0.001269" res="327124.6" algo="FTMS"/>
<pk mz="415.088188" i="7709451.5" sn="59.41" a="9251.09" fwhm="0.001246" res="333144.3" algo="FTMS"/>
<pk mz="415.090441" i="1969163.9" sn="13.44" a="1990.81" fwhm="0.001199" res="346086.7" algo="FTMS"/>
<pk mz="415.103503" i="1421327.0" sn="9.05" a="1276.39" fwhm="0.001171" res="354433.2" algo="FTMS"/>
<pk mz="415.116634" i="1867538.1" sn="12.62" a="1417.61" fwhm="0.000916" res="453262.3" algo="FTMS"/>
<pk mz="415.124479" i="5721876.0" sn="43.49" a="7327.16" fwhm="0.001317" res="315133.2" algo="FTMS"/>
<pk mz="415.152929" i="2986266.8" sn="21.58" a="3356.96" fwhm="0.001283" res="323684.4" algo="FTMS"/>
<pk mz="415.160980" i="5540636.5" sn="42.04" a="6749.55" fwhm="0.001275" res="325578.5" algo="FTMS"/>
<pk mz="415.183485" i="2042913.9" sn="14.03" a="1804.59" fwhm="0.001077" res="385560.7" algo="FTMS"/>
<pk mz="415.189285" i="2316835.3" sn="16.22" a="2546.57" fwhm="0.001235" res="336270.4" algo="FTMS"/>
<pk mz="415.194917" i="1771044.6" sn="11.85" a="1977.98" fwhm="0.001246" res="333111.2" algo="FTMS"/>
<pk mz="415.197415" i="6758181.0" sn="51.79" a="7941.49" fwhm="0.001213" res="342239.0" algo="FTMS"/>
<pk mz="415.219808" i="6862634.5" sn="52.63" a="7872.72" fwhm="0.001170" res="354776.5" algo="FTMS"/>
<pk mz="415.225636" i="1740331.9" z="-1" sn="11.60" a="1653.32" fwhm="0.001190" res="349031.6" algo="FTMS" component_name="c" deconvoluted_molecular_mass="412.219280" deconvoluted_isotopic_mass="415.226450"/>
<pk mz="415.233691" i="4427053.5" sn="33.12" a="5122.46" fwhm="0.001220" res="340464.2" algo="FTMS"/>
<pk mz="415.270130" i="1281270.4" sn="7.93" a="1259.71" fwhm="0.001430" res="290394.1" algo="FTMS"/>
<pk mz="416.025920" i="2032872.6" sn="13.94" a="1818.13" fwhm="0.001044" res="398467.1" algo="FTMS"/>
<pk mz="416.055207" i="1572591.6" sn="10.26" a="1160.42" fwhm="0.000980" res="424705.9" algo="FTMS"/>
<pk mz="416.062250" i="2722801.3" sn="19.47" a="3259.66" fwhm="0.001351" res="308039.8" algo="FTMS"/>
<pk mz="416.073663" i="2765300.0" sn="19.81" a="2814.66" fwhm="0.001188" res="350251.8" algo="FTMS"/>
<pk mz="416.083566" i="1195510.3" sn="7.24" a="691.73" fwhm="0.000901" res="461816.2" algo="FTMS"/>
<pk mz="416.086892" i="1186295.0" sn="7.16" a="950.13" fwhm="0.001081" res="384925.5" algo="FTMS"/>
<pk mz="416.091672" i="2001400.1" sn="13.69" a="2090.32" fwhm="0.001218" res="341481.6" algo="FTMS"/>
<pk mz="416.098785" i="1701369.9" sn="11.29" a="1590.38" fwhm="0.001130" res="368268.1" algo="FTMS"/>
<pk mz="416.119863" i="1810430.8" sn="12.16" a="1594.29" fwhm="0.001056" res="394092.8" algo="FTMS"/>
<pk mz="416.127938" i="1774080.8" sn="11.87" a="1664.98" fwhm="0.001113" res="373849.4" algo="FTMS"/>
<pk mz="416.134971" i="1270658.4" sn="7.84" a="935.48" fwhm="0.001097" res="379258.8" algo="FTMS"/>
<pk mz="416.156135" i="1298183.4" sn="8.06" a="1147.02" fwhm="0.001388" res="299909.8" algo="FTMS"/>
<pk mz="416.167355" i="1635082.0" sn="10.76" a="1380.03" fwhm="0.001110" res="375015.4" algo="FTMS"/>
<pk mz="416.192772" i="1857808.0" sn="12.54" a="2259.81" fwhm="0.001538" res="270602.8" algo="FTMS"/>
<pk mz="416.200853" i="1792273.9" sn="12.02" a="1426.55" fwhm="0.000983" res="423513.5" algo="FTMS"/>
<pk mz="417.010010" i="2530512.3" sn="17.93" a="3055.57" fwhm="0.001420" res="293689.4" algo="FTMS"/>
<pk mz="417.031092" i="2064341.1" sn="14.19" a="2015.59" fwhm="0.001094" res="381032.9" algo="FTMS"/>
<pk mz="417.046330" i="4862168.5" sn="36.60" a="5776.04" fwhm="0.001271" res="328251.5" algo="FTMS"/>
<pk mz="417.057485" i="1893851.3" sn="12.83" a="2156.14" fwhm="0.001348" res="309312.1" algo="FTMS"/>
<pk mz="417.067484" i="4794077.5" sn="36.06" a="6325.34" fwhm="0.001376" res="303032.2" algo="FTMS"/>
<pk mz="417.080414" i="2923744.8" sn="21.08" a="3697.71" fwhm="0.001388" res="300517.4" algo="FTMS"/>
<pk mz="417.082772" i="3964641.3" sn="29.41" a="4366.09" fwhm="0.001181" res="353159.8" algo="FTMS"/>
<pk mz="417.093866" i="1607651.9" sn="10.54" a="1371.82" fwhm="0.001090" res="382552.9" algo="FTMS"/>
<pk mz="417.103957" i="3477734.3" sn="25.51" a="4252.76" fwhm="0.001404" res="297104.9" algo="FTMS"/>
<pk mz="417.114984" i="1581160.8" sn="10.32" a="1612.00" fwhm="0.001281" res="325715.6" algo="FTMS"/>
<pk mz="417.119145" i="2863337.8" sn="20.59" a="3124.50" fwhm="0.001228" res="339638.9" algo="FTMS"/>
<pk mz="417.132167" i="2417644.8" sn="17.02" a="2396.36" fwhm="0.001139" res="366323.4" algo="FTMS"/>
<pk mz="417.140205" i="4004590.8" sn="29.73" a="5357.19" fwhm="0.001384" res="301303.5" algo="FTMS"/>
<pk mz="417.151291" i="2056305.3" sn="14.13" a="2079.46" fwhm="0.001414" res="295015.4" algo="FTMS"/>
<pk mz="417.155587" i="1828082.4" sn="12.30" a="1431.00" fwhm="0.001017" res="410011.0" algo="FTMS"/>
<pk mz="417.162765" i="2600180.0" sn="18.49" a="3204.71" fwhm="0.001435" res="290796.0" algo="FTMS"/>
<pk mz="417.168635" i="2740469.3" sn="19.61" a="2994.08" fwhm="0.001224" res="340793.7" algo="FTMS"/>
<pk mz="417.176515" i="4910327.0" sn="36.99" a="5865.30" fwhm="0.001223" res="341182.5" algo="FTMS"/>
<pk mz="417.210483" i="113276160.0" z="-1" sn="904.87" a="134597.20" fwhm="0.001140" res="366091.9" algo="FTMS" component_name="S" deconvoluted_molecular_mass="417.211299" deconvoluted_isotopic_mass="417.211304"/>
<pk mz="417.212879" i="4337408.0" sn="32.40" a="5551.36" fwhm="0.001355" res="307798.5" algo="FTMS"/>
<pk mz="418.041624" i="2844610.0" sn="20.44" a="2941.51" fwhm="0.001215" res="344156.7" algo="FTMS"/>
<pk mz="418.077930" i="3078090.5" sn="22.31" a="3116.58" fwhm="0.001118" res="374041.6" algo="FTMS"/>
<pk mz="418.089143" i="1490253.0" sn="9.59" a="1597.60" fwhm="0.001399" res="298777.2" algo="FTMS"/>
<pk mz="418.114333" i="2132691.0" sn="14.74" a="2041.73" fwhm="0.001153" res="362733.6" algo="FTMS"/>
<pk mz="418.118524" i="2874836.0" sn="20.68" a="2901.61" fwhm="0.001161" res="360010.9" algo="FTMS"/>
<pk mz="418.135521" i="1585367.9" sn="10.36" a="1379.86" fwhm="0.001072" res="390086.3" algo="FTMS"/>
<pk mz="418.143484" i="1169881.8" sn="7.03" a="909.77" fwhm="0.001107" res="377794.3" algo="FTMS"/>
<pk mz="418.150836" i="1318619.5" sn="8.22" a="893.72" fwhm="0.000928" res="450817.2" algo="FTMS"/>
<pk mz="418.154947" i="1409244.4" sn="8.95" a="1088.13" fwhm="0.001054" res="396675.3" algo="FTMS"/>
<pk mz="418.171848" i="3448800.5" sn="25.28" a="3771.27" fwhm="0.001177" res="355235.8" algo="FTMS"/>
<pk mz="418.179961" i="1446370.3" sn="9.24" a="1145.69" fwhm="0.001034" res="404570.9" algo="FTMS"/>
<pk mz="418.213778" i="20567530.0" z="-1" sn="162.38" a="27121.05" fwhm="0.001301" res="321466.2" algo="FTMS" component_name="S" deconvoluted_molecular_mass="417.211299" deconvoluted_isotopic_mass="418.214603"/>
<pk mz="418.947056" i="5463701.5" sn="41.01" a="6335.63" fwhm="0.001192" res="351483.0" algo="FTMS"/>
<pk mz="419.025582" i="5193384.0" sn="38.87" a="6429.73" fwhm="0.001277" res="328183.9" algo="FTMS"/>
<pk mz="419.037013" i="1589930.5" sn="10.29" a="1685.42" fwhm="0.001221" res="343063.9" algo="FTMS"/>
<pk mz="419.046689" i="1637548.8" sn="10.67" a="1603.45" fwhm="0.001153" res="363449.6" algo="FTMS"/>
<pk mz="419.061750" i="4616880.5" sn="34.30" a="4188.50" fwhm="0.001172" res="357591.5" algo="FTMS"/>
<pk mz="419.062981" i="8449713.0" sn="64.70" a="8832.97" fwhm="0.001087" res="385695.1" algo="FTMS"/>
<pk mz="419.073358" i="2313907.0" sn="16.03" a="3074.74" fwhm="0.001518" res="276073.6" algo="FTMS"/>
<pk mz="419.083166" i="2820021.3" sn="20.05" a="3316.24" fwhm="0.001295" res="323556.1" algo="FTMS"/>
<pk mz="419.098414" i="6051513.0" sn="45.68" a="6922.31" fwhm="0.001190" res="352217.9" algo="FTMS"/>
<pk mz="419.101670" i="1261241.6" sn="7.68" a="808.26" fwhm="0.000986" res="425131.9" algo="FTMS"/>
<pk mz="419.109618" i="1993659.5" sn="13.49" a="1895.70" fwhm="0.001126" res="372302.1" algo="FTMS"/>
<pk mz="419.111584" i="2255548.0" sn="15.57" a="2163.30" fwhm="0.001120" res="374231.4" algo="FTMS"/>
<pk mz="419.119601" i="1727165.8" sn="11.38" a="1781.54" fwhm="0.001241" res="337854.4" algo="FTMS"/>
<pk mz="419.134753" i="3038401.3" sn="21.78" a="3683.17" fwhm="0.001349" res="310596.3" algo="FTMS"/>
<pk mz="419.147879" i="3562180.3" sn="25.93" a="4005.48" fwhm="0.001243" res="337209.8" algo="FTMS"/>
<pk mz="419.156009" i="1464518.3" sn="9.30" a="1258.97" fwhm="0.001046" res="400661.5" algo="FTMS"/>
<pk mz="419.171201" i="1639625.8" sn="10.68" a="1316.11" fwhm="0.001041" res="402619.3" algo="FTMS"/>
<pk mz="419.184290" i="4160716.8" sn="30.68" a="4766.52" fwhm="0.001246" res="336344.5" algo="FTMS"/>
<pk mz="419.192350" i="2680014.8" sn="18.94" a="2821.94" fwhm="0.001223" res="342752.4" algo="FTMS"/>
<pk mz="419.202018" i="1432017.0" sn="9.04" a="1059.69" fwhm="0.000944" res="443963.3" algo="FTMS"/>
<pk mz="419.206274" i="3396306.0" sn="24.62" a="4066.18" fwhm="0.001262" res="332044.7" algo="FTMS"/>
<pk mz="419.217278" i="2135508.5" z="-1" sn="14.62" a="1865.91" fwhm="0.001057" res="396701.9" algo="FTMS" component_name="S" deconvoluted_molecular_mass="417.211299" deconvoluted_isotopic_mass="419.218107"/>
<pk mz="419.220613" i="5027541.5" sn="37.55" a="6017.73" fwhm="0.001248" res="335845.9" algo="FTMS"/>
<pk mz="419.228766" i="1419479.3" sn="8.94" a="1217.99" fwhm="0.001131" res="370681.4" algo="FTMS"/>
<pk mz="419.955017" i="1619584.4" sn="10.52" a="1473.48" fwhm="0.001145" res="366653.6" algo="FTMS"/>
<pk mz="420.020813" i="1819791.8" sn="12.11" a="1498.80" fwhm="0.001063" res="394995.5" algo="FTMS"/>
<pk mz="420.028901" i="1291665.6" sn="7.92" a="939.94" fwhm="0.001046" res="401638.5" algo="FTMS"/>
<pk mz="420.057278" i="3459480.3" sn="25.12" a="4288.01" fwhm="0.001232" res="341035.4" algo="FTMS"/>
<pk mz="420.065141" i="1247386.0" sn="7.57" a="819.32" fwhm="0.000903" res="465103.5" algo="FTMS"/>
<pk mz="420.068455" i="1880218.8" sn="12.59" a="1789.64" fwhm="0.001146" res="366689.7" algo="FTMS"/>
<pk mz="420.093596" i="2784672.8" sn="19.76" a="3032.13" fwhm="0.001248" res="336639.5" algo="FTMS"/>
<pk mz="420.101749" i="1785762.5" sn="11.84" a="1339.53" fwhm="0.000952" res="441465.3" algo="FTMS"/>
<pk mz="420.104835" i="1359267.3" sn="8.46" a="1314.13" fwhm="0.001306" res="321565.6" algo="FTMS"/>
<pk mz="420.114884" i="1218213.6" sn="7.34" a="935.97" fwhm="0.001288" res="326155.3" algo="FTMS"/>
<pk mz="420.130110" i="1934505.1" sn="13.02" a="1729.67" fwhm="0.001096" res="383188.2" algo="FTMS"/>
<pk mz="420.134283" i="1208106.1" sn="7.26" a="883.37" fwhm="0.001160" res="362281.0" algo="FTMS"/>
<pk mz="420.151232" i="2370990.0" sn="16.48" a="1881.44" fwhm="0.001025" res="409819.3" algo="FTMS"/>
<pk mz="420.187475" i="2425782.5" sn="16.92" a="2250.06" fwhm="0.001083" res="387849.3" algo="FTMS"/>
<pk mz="420.223804" i="1308862.9" sn="8.06" a="1039.12" fwhm="0.001164" res="360925.1" algo="FTMS"/>
<pk mz="420.944075" i="3125862.3" sn="22.47" a="3476.91" fwhm="0.001233" res="341331.7" algo="FTMS"/>
<pk mz="421.004719" i="1910132.4" sn="12.83" a="1752.83" fwhm="0.001121" res="375394.4" algo="FTMS"/>
<pk mz="421.038933" i="2588284.3" sn="18.20" a="3083.68" fwhm="0.001414" res="297762.8" algo="FTMS"/>
<pk mz="421.041222" i="8387709.0" sn="64.20" a="10394.14" fwhm="0.001266" res="332521.2" algo="FTMS"/>
<pk mz="421.052231" i="2150271.5" sn="14.73" a="2419.81" fwhm="0.001291" res="326079.5" algo="FTMS"/>
<pk mz="421.069849" i="1239939.5" sn="7.51" a="814.57" fwhm="0.000908" res="463597.9" algo="FTMS"/>
<pk mz="421.077662" i="9122949.0" sn="70.03" a="11440.22" fwhm="0.001291" res="326264.1" algo="FTMS"/>
<pk mz="421.080931" i="2707590.0" sn="19.15" a="2685.13" fwhm="0.001113" res="378298.1" algo="FTMS"/>
<pk mz="421.088875" i="2237575.8" sn="15.42" a="2673.31" fwhm="0.001381" res="304954.5" algo="FTMS"/>
<pk mz="421.114015" i="6695053.5" sn="50.78" a="9272.97" fwhm="0.001402" res="300437.9" algo="FTMS"/>
<pk mz="421.117176" i="1305486.5" sn="8.03" a="1258.29" fwhm="0.001217" res="346057.0" algo="FTMS"/>
<pk mz="421.127220" i="2329232.8" sn="16.15" a="2527.43" fwhm="0.001504" res="279925.9" algo="FTMS"/>
<pk mz="421.144823" i="1251476.9" sn="7.60" a="847.91" fwhm="0.000953" res="442027.0" algo="FTMS"/>
<pk mz="421.150319" i="3010710.3" sn="21.55" a="3650.90" fwhm="0.001317" res="319873.0" algo="FTMS"/>
<pk mz="421.155328" i="3077783.3" sn="22.09" a="3677.42" fwhm="0.001232" res="341953.1" algo="FTMS"/>
<pk mz="421.163456" i="5950617.0" sn="44.87" a="7036.03" fwhm="0.001223" res="344288.0" algo="FTMS"/>
<pk mz="421.186929" i="1381790.6" sn="8.64" a="1067.51" fwhm="0.001074" res="392304.8" algo="FTMS"/>
<pk mz="421.199813" i="4584609.5" sn="34.04" a="5427.62" fwhm="0.001276" res="330210.0" algo="FTMS"/>
<pk mz="421.217720" i="2001829.8" sn="13.55" a="1873.77" fwhm="0.001101" res="382548.5" algo="FTMS"/>
<pk mz="421.226515" i="9100456.0" sn="69.85" a="11961.17" fwhm="0.001326" res="317590.9" algo="FTMS"/>
<pk mz="421.236246" i="2533802.0" sn="17.77" a="2692.48" fwhm="0.001223" res="344516.8" algo="FTMS"/>
<pk mz="422.036483" i="1945699.6" sn="13.11" a="2000.44" fwhm="0.001234" res="341895.6" algo="FTMS"/>
<pk mz="422.072977" i="3809132.0" sn="27.89" a="4613.51" fwhm="0.001305" res="323429.3" algo="FTMS"/>
<pk mz="422.081128" i="2211438.0" sn="15.21" a="2650.59" fwhm="0.001407" res="299917.7" algo="FTMS"/>
<pk mz="422.084236" i="11694447.0" sn="90.43" a="15810.02" fwhm="0.001305" res="323510.8" algo="FTMS"/>
<pk mz="422.093225" i="1654128.8" sn="10.79" a="1132.86" fwhm="0.000908" res="464723.6" algo="FTMS"/>
<pk mz="422.109230" i="2409332.5" sn="16.78" a="2298.02" fwhm="0.001176" res="358972.1" algo="FTMS"/>
<pk mz="422.117395" i="2028662.4" sn="13.76" a="2117.78" fwhm="0.001248" res="338218.8" algo="FTMS"/>
<pk mz="422.145660" i="1971836.9" sn="13.31" a="2055.44" fwhm="0.001248" res="338341.3" algo="FTMS"/>
<pk mz="422.158719" i="1402623.9" sn="8.80" a="1453.67" fwhm="0.001299" res="324922.9" algo="FTMS"/>
<pk mz="422.166854" i="2549633.8" sn="17.90" a="2638.82" fwhm="0.001230" res="343109.5" algo="FTMS"/>
<pk mz="422.203087" i="1724810.1" sn="11.35" a="1567.94" fwhm="0.001199" res="352220.9" algo="FTMS"/>
<pk mz="422.229932" i="1970576.4" sn="13.30" a="2010.80" fwhm="0.001262" res="334596.5" algo="FTMS"/>
<pk mz="422.897542" i="10053163.0" sn="77.41" a="13617.14" fwhm="0.001363" res="310171.1" algo="FTMS"/>
<pk mz="423.020561" i="3853895.3" sn="28.24" a="4822.82" fwhm="0.001318" res="321005.0" algo="FTMS"/>
<pk mz="423.056801" i="9244240.0" sn="70.99" a="12979.37" fwhm="0.001412" res="299636.7" algo="FTMS"/>
<pk mz="423.068107" i="2550866.3" sn="17.90" a="2746.22" fwhm="0.001212" res="349076.8" algo="FTMS"/>
<pk mz="423.087477" i="1700182.8" sn="11.16" a="1404.56" fwhm="0.001052" res="402335.6" algo="FTMS"/>
<pk mz="423.093326" i="9351768.0" sn="71.84" a="12281.94" fwhm="0.001336" res="316569.8" algo="FTMS"/>
<pk mz="423.104530" i="2131674.8" sn="14.58" a="2876.99" fwhm="0.001620" res="261121.4" algo="FTMS"/>
<pk mz="423.129725" i="7271008.5" sn="55.34" a="9019.71" fwhm="0.001290" res="327894.9" algo="FTMS"/>
<pk mz="423.142800" i="3442275.5" sn="24.97" a="4093.50" fwhm="0.001334" res="317195.7" algo="FTMS"/>
<pk mz="423.152192" i="1299301.8" sn="7.98" a="1122.15" fwhm="0.001100" res="384730.7" algo="FTMS"/>
<pk mz="423.160481" i="2129767.8" sn="14.56" a="2317.32" fwhm="0.001258" res="336285.3" algo="FTMS"/>
<pk mz="423.166173" i="3230313.0" sn="23.29" a="4117.45" fwhm="0.001335" res="316880.8" algo="FTMS"/>
<pk mz="423.179113" i="5204076.0" sn="38.95" a="6458.41" fwhm="0.001322" res="320098.4" algo="FTMS"/>
<pk mz="423.202579" i="2232945.5" sn="15.38" a="2073.92" fwhm="0.001107" res="382342.0" algo="FTMS"/>
<pk mz="423.215519" i="4018804.5" sn="29.55" a="4815.02" fwhm="0.001295" res="326862.5" algo="FTMS"/>
<pk mz="423.238892" i="2554489.8" sn="17.93" a="2443.79" fwhm="0.001111" res="381117.9" algo="FTMS"/>
<pk mz="423.252030" i="1768316.9" sn="11.70" a="1628.68" fwhm="0.001163" res="363970.0" algo="FTMS"/>
<pk mz="424.052175" i="2835253.8" sn="20.16" a="3228.63" fwhm="0.001304" res="325187.4" algo="FTMS"/>
<pk mz="424.060241" i="2206263.5" sn="15.17" a="2349.16" fwhm="0.001214" res="349299.0" algo="FTMS"/>
<pk mz="424.088633" i="3621694.0" sn="26.40" a="4684.83" fwhm="0.001373" res="308881.8" algo="FTMS"/>
<pk mz="424.091187" i="1610814.6" sn="10.45" a="1256.85" fwhm="0.000970" res="437165.9" algo="FTMS"/>
<pk mz="424.096743" i="2540352.0" sn="17.82" a="2688.57" fwhm="0.001180" res="359256.3" algo="FTMS"/>
<pk mz="424.099919" i="1621312.8" sn="10.53" a="1702.47" fwhm="0.001383" res="306591.0" algo="FTMS"/>
<pk mz="424.109041" i="1215298.8" sn="7.31" a="809.06" fwhm="0.001012" res="419181.8" algo="FTMS"/>
<pk mz="424.124862" i="2740550.5" sn="19.41" a="3558.19" fwhm="0.001373" res="308927.9" algo="FTMS"/>
<pk mz="424.133281" i="1491528.4" sn="9.50" a="1494.60" fwhm="0.001459" res="290615.1" algo="FTMS"/>
<pk mz="424.137942" i="1488201.5" sn="9.47" a="1194.39" fwhm="0.001069" res="396939.4" algo="FTMS"/>
<pk mz="424.145217" i="1431115.1" sn="9.02" a="1247.56" fwhm="0.001137" res="373075.9" algo="FTMS"/>
<pk mz="424.894554" i="9113592.0" sn="69.95" a="11927.78" fwhm="0.001283" res="331204.3" algo="FTMS"/>
<pk mz="425.072626" i="12510241.0" sn="96.89" a="16910.44" fwhm="0.001309" res="324618.1" algo="FTMS"/>
<pk mz="425.075958" i="77823008.0" z="-1" sn="614.91" a="98436.66" fwhm="0.001220" res="348442.0" algo="FTMS" component_name="a" deconvoluted_molecular_mass="425.076762" deconvoluted_isotopic_mass="425.076809"/>
<pk mz="425.083732" i="1549603.6" sn="9.96" a="1358.53" fwhm="0.001118" res="380171.7" algo="FTMS"/>
<pk mz="425.109008" i="9925673.0" sn="76.39" a="13257.00" fwhm="0.001348" res="315252.7" algo="FTMS"/>
<pk mz="425.112274" i="5867562.0" sn="44.21" a="7559.10" fwhm="0.001342" res="316683.3" algo="FTMS"/>
<pk mz="425.120314" i="1626924.1" sn="10.57" a="1437.57" fwhm="0.001150" res="369787.4" algo="FTMS"/>
<pk mz="425.122048" i="1393964.5" sn="8.72" a="1210.39" fwhm="0.001067" res="398606.3" algo="FTMS"/>
<pk mz="425.139991" i="1695536.6" sn="11.12" a="1868.76" fwhm="0.001398" res="304016.5" algo="FTMS"/>
<pk mz="425.145449" i="7116850.0" sn="54.11" a="9130.51" fwhm="0.001312" res="324073.6" algo="FTMS"/>
<pk mz="425.158443" i="2855477.0" sn="20.32" a="3155.67" fwhm="0.001267" res="335534.0" algo="FTMS"/>
<pk mz="425.176253" i="2093625.0" sn="14.27" a="2105.53" fwhm="0.001118" res="380407.5" algo="FTMS"/>
<pk mz="425.181849" i="4551738.5" sn="33.77" a="5274.34" fwhm="0.001184" res="359205.3" algo="FTMS"/>
<pk mz="425.194903" i="2808381.3" sn="19.94" a="3377.54" fwhm="0.001230" res="345633.5" algo="FTMS"/>
<pk mz="425.212765" i="1243457.4" sn="7.53" a="894.54" fwhm="0.001000" res="425372.5" algo="FTMS"/>
<pk mz="425.218219" i="3229762.8" sn="23.28" a="3711.21" fwhm="0.001282" res="331799.8" algo="FTMS"/>
<pk mz="425.231153" i="2811973.8" sn="19.97" a="3180.96" fwhm="0.001300" res="327091.0" algo="FTMS"/>
<pk mz="425.254412" i="1745227.0" sn="11.51" a="1654.73" fwhm="0.001156" res="367879.8" algo="FTMS"/>
<pk mz="425.257707" i="1436747.8" sn="9.06" a="944.04" fwhm="0.000967" res="439700.6" algo="FTMS"/>
<pk mz="426.039358" i="1841663.9" sn="12.27" a="1519.81" fwhm="0.001049" res="406202.6" algo="FTMS"/>
<pk mz="426.067853" i="2947846.5" sn="21.05" a="3466.84" fwhm="0.001282" res="332366.1" algo="FTMS"/>
<pk mz="426.075933" i="2232584.3" sn="15.37" a="2696.42" fwhm="0.001362" res="312782.1" algo="FTMS"/>
<pk mz="426.079301" i="9617673.0" z="-1" sn="73.95" a="12450.20" fwhm="0.001296" res="328859.6" algo="FTMS" component_name="a" deconvoluted_molecular_mass="425.076762" deconvoluted_isotopic_mass="426.080156"/>
<pk mz="426.104328" i="2345999.0" sn="16.27" a="2486.90" fwhm="0.001227" res="347139.7" algo="FTMS"/>
<pk mz="426.112228" i="1846800.8" sn="12.31" a="1996.28" fwhm="0.001419" res="300245.3" algo="FTMS"/>
<pk mz="426.115727" i="1610641.5" sn="10.44" a="2596.81" fwhm="0.002395" res="177924.2" algo="FTMS"/>
<pk mz="426.140545" i="1691799.3" sn="11.09" a="1837.86" fwhm="0.001412" res="301886.6" algo="FTMS"/>
<pk mz="426.148807" i="1859097.1" sn="12.41" a="1755.15" fwhm="0.001167" res="365242.2" algo="FTMS"/>
<pk mz="426.153550" i="1242138.3" sn="7.52" a="1158.24" fwhm="0.001314" res="324323.0" algo="FTMS"/>
<pk mz="426.185074" i="1239073.5" sn="7.49" a="819.83" fwhm="0.000891" res="478292.0" algo="FTMS"/>
<pk mz="426.891584" i="3179716.3" sn="22.88" a="4124.85" fwhm="0.001440" res="296410.3" algo="FTMS"/>
<pk mz="426.997737" i="1234908.6" sn="7.46" a="1056.72" fwhm="0.001107" res="385682.7" algo="FTMS"/>
<pk mz="427.015503" i="1768672.8" sn="11.69" a="1718.71" fwhm="0.001180" res="361818.6" algo="FTMS"/>
<pk mz="427.030778" i="3011556.3" sn="21.55" a="3160.24" fwhm="0.001212" res="352428.7" algo="FTMS"/>
<pk mz="427.041932" i="1420518.9" sn="8.93" a="967.80" fwhm="0.000951" res="449053.4" algo="FTMS"/>
<pk mz="427.051911" i="9567721.0" sn="73.55" a="13139.53" fwhm="0.001344" res="317802.9" algo="FTMS"/>
<pk mz="427.066962" i="2192108.5" sn="15.05" a="2395.36" fwhm="0.001263" res="338204.2" algo="FTMS"/>
<pk mz="427.071931" i="2247149.8" sn="15.49" a="2743.44" fwhm="0.001427" res="299214.9" algo="FTMS"/>
<pk mz="427.080318" i="1837551.6" z="-1" sn="12.24" a="1849.17" fwhm="0.001176" res="363293.8" algo="FTMS" component_name="a" deconvoluted_molecular_mass="425.076762" deconvoluted_isotopic_mass="427.081177"/>
<pk mz="427.088265" i="11060722.0" sn="85.39" a="15056.16" fwhm="0.001361" res="313743.8" algo="FTMS"/>
<pk mz="427.091496" i="1528818.3" sn="9.79" a="1116.27" fwhm="0.000912" res="468223.2" algo="FTMS"/>
<pk mz="427.103361" i="1178869.0" sn="7.02" a="883.55" fwhm="0.001173" res="364216.5" algo="FTMS"/>
<pk mz="427.116845" i="1319160.1" sn="8.13" a="1297.99" fwhm="0.001209" res="353287.4" algo="FTMS"/>
<pk mz="427.124599" i="8447482.0" sn="64.66" a="11144.00" fwhm="0.001360" res="314022.4" algo="FTMS"/>
<pk mz="427.153169" i="1402496.5" sn="8.79" a="1331.76" fwhm="0.001418" res="301131.5" algo="FTMS"/>
<pk mz="427.161048" i="5892610.5" sn="44.40" a="7289.22" fwhm="0.001302" res="328007.2" algo="FTMS"/>
<pk mz="427.173984" i="1452293.3" sn="9.18" a="1365.02" fwhm="0.001172" res="364520.5" algo="FTMS"/>
<pk mz="427.183630" i="1545223.5" sn="9.92" a="1188.90" fwhm="0.001007" res="424016.8" algo="FTMS"/>
<pk mz="427.189278" i="1666824.8" sn="10.89" a="1211.42" fwhm="0.001022" res="418160.9" algo="FTMS"/>
<pk mz="427.197417" i="5508618.5" sn="41.36" a="7392.09" fwhm="0.001391" res="307154.7" algo="FTMS"/>
<pk mz="427.220083" i="1991951.9" sn="13.46" a="2015.11" fwhm="0.001438" res="297123.6" algo="FTMS"/>
<pk mz="427.233678" i="5028371.0" sn="37.55" a="6015.84" fwhm="0.001253" res="340950.5" algo="FTMS"/>
<pk mz="427.255625" i="1184408.0" sn="7.06" a="992.31" fwhm="0.001192" res="358324.4" algo="FTMS"/>
<pk mz="427.270155" i="1786395.4" sn="11.83" a="1602.80" fwhm="0.001117" res="382497.9" algo="FTMS"/>
<pk mz="428.026031" i="1989065.4" sn="13.44" a="2041.40" fwhm="0.001240" res="345159.8" algo="FTMS"/>
<pk mz="428.055313" i="1746128.1" sn="11.51" a="2043.67" fwhm="0.001540" res="277935.8" algo="FTMS"/>
<pk mz="428.062305" i="2248913.8" sn="15.50" a="2388.37" fwhm="0.001254" res="341386.1" algo="FTMS"/>
<pk mz="428.073569" i="1331412.4" sn="8.22" a="1746.21" fwhm="0.001471" res="291041.0" algo="FTMS"/>
<pk mz="428.083605" i="2496726.8" sn="17.47" a="2568.77" fwhm="0.001179" res="363219.2" algo="FTMS"/>
<pk mz="428.091533" i="2843352.5" sn="20.21" a="3200.45" fwhm="0.001224" res="349844.8" algo="FTMS"/>
<pk mz="428.098829" i="1275610.1" sn="7.78" a="953.64" fwhm="0.001109" res="385974.0" algo="FTMS"/>
<pk mz="428.119923" i="2239199.0" sn="15.42" a="2424.39" fwhm="0.001257" res="340688.0" algo="FTMS"/>
<pk mz="428.127962" i="2416096.8" sn="16.83" a="2553.71" fwhm="0.001262" res="339355.0" algo="FTMS"/>
<pk mz="428.133072" i="1733858.1" sn="11.41" a="1620.15" fwhm="0.001168" res="366633.7" algo="FTMS"/>
<pk mz="428.135010" i="1234658.5" sn="7.46" a="1012.36" fwhm="0.001100" res="389063.4" algo="FTMS"/>
<pk mz="428.156272" i="1622759.4" sn="10.53" a="1689.17" fwhm="0.001354" res="316228.7" algo="FTMS"/>
<pk mz="428.164485" i="1572073.3" sn="10.13" a="1271.70" fwhm="0.001027" res="417063.3" algo="FTMS"/>
<pk mz="428.169360" i="1252842.4" sn="7.60" a="1063.11" fwhm="0.001232" res="347587.3" algo="FTMS"/>
<pk mz="428.192632" i="1250799.8" sn="7.58" a="1116.06" fwhm="0.001331" res="321614.0" algo="FTMS"/>
<pk mz="429.009915" i="2903980.0" sn="20.69" a="3264.10" fwhm="0.001278" res="335749.6" algo="FTMS"/>
<pk mz="429.031067" i="3581360.8" sn="26.07" a="4778.08" fwhm="0.001334" res="321495.2" algo="FTMS"/>
<pk mz="429.046392" i="3596212.3" sn="26.18" a="3747.29" fwhm="0.001164" res="368575.9" algo="FTMS"/>
<pk mz="429.057805" i="1934263.0" sn="13.00" a="1892.85" fwhm="0.001210" res="354719.7" algo="FTMS"/>
<pk mz="429.067540" i="8641465.0" sn="66.20" a="11930.63" fwhm="0.001366" res="314175.5" algo="FTMS"/>
<pk mz="429.082752" i="2262972.8" sn="15.61" a="2140.91" fwhm="0.001247" res="344171.8" algo="FTMS"/>
<pk mz="429.094073" i="1238975.3" sn="7.49" a="1148.45" fwhm="0.001340" res="320249.4" algo="FTMS"/>
<pk mz="429.095715" i="1303743.6" sn="8.00" a="977.03" fwhm="0.000966" res="444409.4" algo="FTMS"/>
<pk mz="429.103882" i="7482305.5" sn="57.01" a="10080.05" fwhm="0.001352" res="317290.7" algo="FTMS"/>
<pk mz="429.109217" i="2092482.8" sn="14.26" a="2198.35" fwhm="0.001174" res="365581.2" algo="FTMS"/>
<pk mz="429.118898" i="2323909.0" sn="16.09" a="2488.51" fwhm="0.001281" res="334955.3" algo="FTMS"/>
<pk mz="429.124854" i="1693126.4" sn="11.09" a="1545.59" fwhm="0.001153" res="372106.4" algo="FTMS"/>
<pk mz="429.132190" i="2784200.0" sn="19.54" a="3103.61" fwhm="0.001279" res="335540.3" algo="FTMS"/>
<pk mz="429.140264" i="5326794.0" sn="39.51" a="7615.94" fwhm="0.001450" res="295933.6" algo="FTMS"/>
<pk mz="429.162409" i="1222863.0" sn="7.29" a="1071.53" fwhm="0.001372" res="312851.0" algo="FTMS"/>
<pk mz="429.168613" i="3334608.5" sn="23.87" a="4003.20" fwhm="0.001334" res="321672.5" algo="FTMS"/>
<pk mz="429.176648" i="5894098.5" sn="43.96" a="7411.33" fwhm="0.001294" res="331626.6" algo="FTMS"/>
<pk mz="429.199015" i="2501591.5" sn="17.33" a="3258.02" fwhm="0.001544" res="277904.5" algo="FTMS"/>
<pk mz="429.213011" i="6933466.5" sn="52.12" a="9507.80" fwhm="0.001396" res="307400.7" algo="FTMS"/>
<pk mz="429.235555" i="4908000.0" sn="36.22" a="6119.71" fwhm="0.001285" res="334154.1" algo="FTMS"/>
<pk mz="429.249442" i="4660195.0" sn="34.27" a="5580.30" fwhm="0.001257" res="341426.9" algo="FTMS"/>
<pk mz="429.285911" i="1252843.5" sn="7.52" a="1233.12" fwhm="0.001388" res="309303.1" algo="FTMS"/>
<pk mz="430.041559" i="3034265.5" sn="21.51" a="3384.56" fwhm="0.001216" res="353788.7" algo="FTMS"/>
<pk mz="430.070959" i="2224032.3" sn="15.15" a="2630.83" fwhm="0.001374" res="313117.1" algo="FTMS"/>
<pk mz="430.078180" i="2043297.9" sn="13.73" a="2120.47" fwhm="0.001278" res="336486.7" algo="FTMS"/>
<pk mz="430.089157" i="1503908.4" sn="9.49" a="1321.26" fwhm="0.001077" res="399493.7" algo="FTMS"/>
<pk mz="430.093438" i="1229989.4" sn="7.34" a="820.02" fwhm="0.000972" res="442400.3" algo="FTMS"/>
<pk mz="430.107403" i="1870504.6" sn="12.37" a="1620.27" fwhm="0.001283" res="335275.1" algo="FTMS"/>
<pk mz="430.114068" i="1238826.1" sn="7.41" a="1365.76" fwhm="0.001486" res="289424.3" algo="FTMS"/>
<pk mz="430.135585" i="1492143.1" sn="9.40" a="1154.36" fwhm="0.001025" res="419841.8" algo="FTMS"/>
<pk mz="430.143559" i="1870257.0" sn="12.37" a="2018.19" fwhm="0.001330" res="323393.5" algo="FTMS"/>
<pk mz="430.146779" i="1373617.8" sn="8.47" a="1555.58" fwhm="0.001506" res="285698.8" algo="FTMS"/>
<pk mz="430.171971" i="1956535.5" sn="13.04" a="2238.66" fwhm="0.001328" res="323998.7" algo="FTMS"/>
<pk mz="430.180139" i="1723321.4" sn="11.21" a="1693.82" fwhm="0.001181" res="364264.6" algo="FTMS"/>
<pk mz="430.183121" i="1470906.0" sn="9.23" a="1393.15" fwhm="0.001202" res="357916.1" algo="FTMS"/>
<pk mz="430.194313" i="1535676.6" sn="9.74" a="1469.89" fwhm="0.001199" res="358808.6" algo="FTMS"/>
<pk mz="430.216448" i="2072257.8" sn="13.95" a="1997.25" fwhm="0.001179" res="364789.8" algo="FTMS"/>
<pk mz="430.238872" i="1627334.9" sn="10.46" a="1422.32" fwhm="0.001104" res="389548.3" algo="FTMS"/>
<pk mz="430.972795" i="2016368.0" sn="13.51" a="2031.04" fwhm="0.001155" res="372985.7" algo="FTMS"/>
<pk mz="431.025607" i="4945276.0" sn="36.51" a="5936.46" fwhm="0.001273" res="338641.2" algo="FTMS"/>
<pk mz="431.036928" i="1749886.8" sn="11.42" a="1791.14" fwhm="0.001316" res="327431.3" algo="FTMS"/>
<pk mz="431.046665" i="3750785.0" sn="27.13" a="5494.30" fwhm="0.001572" res="274125.9" algo="FTMS"/>
<pk mz="431.061965" i="4500356.5" sn="33.02" a="5501.66" fwhm="0.001346" res="320303.7" algo="FTMS"/>
<pk mz="431.073258" i="2049671.1" sn="13.77" a="2377.63" fwhm="0.001423" res="302996.1" algo="FTMS"/>
<pk mz="431.083147" i="5765513.5" sn="42.95" a="7962.92" fwhm="0.001444" res="298551.7" algo="FTMS"/>
<pk mz="431.098327" i="3351949.0" sn="24.00" a="4600.60" fwhm="0.001528" res="282060.9" algo="FTMS"/>
<pk mz="431.101678" i="1929101.8" sn="12.83" a="1700.02" fwhm="0.001028" res="419511.7" algo="FTMS"/>
<pk mz="431.119575" i="4656018.0" sn="34.24" a="5987.24" fwhm="0.001331" res="323837.8" algo="FTMS"/>
<pk mz="431.124949" i="1749907.1" sn="11.42" a="1505.19" fwhm="0.001099" res="392157.5" algo="FTMS"/>
<pk mz="431.131042" i="2255252.5" sn="15.39" a="2822.10" fwhm="0.001647" res="261728.3" algo="FTMS"/>
<pk mz="431.134802" i="2088853.4" sn="14.08" a="2123.30" fwhm="0.001249" res="345221.5" algo="FTMS"/>
<pk mz="431.147905" i="3048344.3" sn="21.62" a="3580.81" fwhm="0.001249" res="345305.9" algo="FTMS"/>
<pk mz="431.155771" i="3848090.3" sn="27.89" a="5114.31" fwhm="0.001468" res="293645.0" algo="FTMS"/>
<pk mz="431.171121" i="1524893.8" sn="9.65" a="1120.72" fwhm="0.001018" res="423724.2" algo="FTMS"/>
<pk mz="431.178438" i="4141471.5" sn="30.20" a="5047.69" fwhm="0.001274" res="338326.4" algo="FTMS"/>
<pk mz="431.184290" i="2600352.8" sn="18.10" a="2442.48" fwhm="0.001063" res="405731.2" algo="FTMS"/>
<pk mz="431.192306" i="5590434.5" sn="41.57" a="7454.50" fwhm="0.001351" res="319265.3" algo="FTMS"/>
<pk mz="431.214810" i="3432359.8" sn="24.63" a="3746.70" fwhm="0.001234" res="349389.1" algo="FTMS"/>
<pk mz="431.220711" i="2288553.3" sn="15.65" a="2425.45" fwhm="0.001255" res="343506.8" algo="FTMS"/>
<pk mz="431.226154" i="7512490.5" sn="56.66" a="9910.19" fwhm="0.001348" res="320002.7" algo="FTMS"/>
<pk mz="431.228685" i="4401579.0" sn="32.24" a="5305.45" fwhm="0.001313" res="328406.2" algo="FTMS"/>
<pk mz="431.265197" i="2075571.4" sn="13.98" a="2102.30" fwhm="0.001197" res="360158.4" algo="FTMS"/>
<pk mz="432.020888" i="1680481.6" sn="10.87" a="1564.18" fwhm="0.001209" res="357351.9" algo="FTMS"/>
<pk mz="432.029031" i="1453155.5" sn="9.09" a="1403.98" fwhm="0.001132" res="381550.6" algo="FTMS"/>
<pk mz="432.057344" i="4228714.0" sn="30.88" a="5025.37" fwhm="0.001298" res="332930.4" algo="FTMS"/>
<pk mz="432.068542" i="2721388.8" sn="19.05" a="3359.81" fwhm="0.001232" res="350813.1" algo="FTMS"/>
<pk mz="432.074477" i="1187182.0" sn="7.00" a="658.64" fwhm="0.000878" res="491885.2" algo="FTMS"/>
<pk mz="432.086327" i="1362288.8" sn="8.38" a="1231.96" fwhm="0.001435" res="301207.7" algo="FTMS"/>
<pk mz="432.093742" i="2460274.5" sn="17.00" a="2332.97" fwhm="0.001131" res="382161.9" algo="FTMS"/>
<pk mz="432.101631" i="1472372.3" sn="9.24" a="1772.87" fwhm="0.001495" res="289122.9" algo="FTMS"/>
<pk mz="432.105003" i="1669749.1" sn="10.79" a="2031.37" fwhm="0.001409" res="306658.4" algo="FTMS"/>
<pk mz="432.130069" i="1331834.9" sn="8.14" a="1041.94" fwhm="0.001111" res="389098.3" algo="FTMS"/>
<pk mz="432.134103" i="3727995.8" sn="26.95" a="4123.77" fwhm="0.001225" res="352739.0" algo="FTMS"/>
<pk mz="432.151247" i="2261375.8" sn="15.43" a="2593.26" fwhm="0.001301" res="332283.6" algo="FTMS"/>
<pk mz="432.159322" i="1410945.6" sn="8.76" a="1275.48" fwhm="0.001202" res="359458.6" algo="FTMS"/>
<pk mz="432.187533" i="2775176.0" sn="19.47" a="2818.42" fwhm="0.001130" res="382595.7" algo="FTMS"/>
<pk mz="432.195676" i="1352074.0" sn="8.30" a="1093.06" fwhm="0.001043" res="414477.1" algo="FTMS"/>
<pk mz="432.223628" i="1345424.4" sn="8.24" a="1329.41" fwhm="0.001480" res="291982.4" algo="FTMS"/>
<pk mz="432.229528" i="2197393.8" sn="14.93" a="2457.08" fwhm="0.001316" res="328351.8" algo="FTMS"/>
<pk mz="432.232050" i="1271058.4" sn="7.66" a="1354.51" fwhm="0.001375" res="314342.0" algo="FTMS"/>
<pk mz="433.004889" i="1784900.9" sn="11.69" a="1594.16" fwhm="0.001166" res="371417.2" algo="FTMS"/>
<pk mz="433.041328" i="6514509.0" sn="48.83" a="8911.37" fwhm="0.001364" res="317547.4" algo="FTMS"/>
<pk mz="433.052484" i="3625295.8" sn="26.14" a="4270.81" fwhm="0.001220" res="354943.6" algo="FTMS"/>
<pk mz="433.062555" i="2986834.3" sn="21.13" a="3541.89" fwhm="0.001305" res="331921.1" algo="FTMS"/>
<pk mz="433.078566" i="28361558.0" sn="220.36" a="35112.11" fwhm="0.001232" res="351593.5" algo="FTMS"/>
<pk mz="433.088878" i="2197336.3" sn="14.93" a="2505.43" fwhm="0.001281" res="337999.2" algo="FTMS"/>
<pk mz="433.090664" i="1941592.6" sn="12.92" a="2165.28" fwhm="0.001476" res="293407.6" algo="FTMS"/>
<pk mz="433.098917" i="2706778.5" sn="18.93" a="3098.71" fwhm="0.001243" res="348557.6" algo="FTMS"/>
<pk mz="433.114036" i="4944734.0" sn="36.50" a="6118.50" fwhm="0.001295" res="334575.6" algo="FTMS"/>
<pk mz="433.125134" i="1676384.6" sn="10.84" a="1752.94" fwhm="0.001313" res="329873.4" algo="FTMS"/>
<pk mz="433.127005" i="1932641.0" sn="12.85" a="1806.34" fwhm="0.001126" res="384674.9" algo="FTMS"/>
<pk mz="433.134989" i="1427042.9" sn="8.88" a="1416.22" fwhm="0.001335" res="324407.3" algo="FTMS"/>
<pk mz="433.137599" i="2506595.5" sn="17.36" a="3089.59" fwhm="0.001462" res="296348.5" algo="FTMS"/>
<pk mz="433.144808" i="1457253.1" sn="9.12" a="1027.86" fwhm="0.000972" res="445688.2" algo="FTMS"/>
<pk mz="433.150559" i="2337638.5" sn="16.03" a="2671.52" fwhm="0.001277" res="339239.4" algo="FTMS"/>
<pk mz="433.163554" i="3959145.5" sn="28.76" a="5102.83" fwhm="0.001402" res="308865.5" algo="FTMS"/>
<pk mz="433.171553" i="2559851.3" sn="17.78" a="3241.62" fwhm="0.001413" res="306563.7" algo="FTMS"/>
<pk mz="433.180757" i="1340397.5" sn="8.20" a="1646.43" fwhm="0.001602" res="270426.9" algo="FTMS"/>
<pk mz="433.186976" i="1204846.9" sn="7.14" a="906.77" fwhm="0.001046" res="413997.2" algo="FTMS"/>
<pk mz="433.194026" i="1804912.5" sn="11.85" a="1753.26" fwhm="0.001253" res="345703.1" algo="FTMS"/>
<pk mz="433.199937" i="5770098.0" sn="42.98" a="6767.94" fwhm="0.001245" res="348011.0" algo="FTMS"/>
<pk mz="433.205572" i="1400563.3" sn="8.67" a="1396.00" fwhm="0.001360" res="318473.4" algo="FTMS"/>
<pk mz="433.208053" i="3283315.8" sn="23.46" a="4028.57" fwhm="0.001359" res="318810.6" algo="FTMS"/>
<pk mz="433.236400" i="2636666.3" sn="18.38" a="2542.14" fwhm="0.001136" res="381251.9" algo="FTMS"/>
<pk mz="433.244692" i="1495292.3" sn="9.42" a="1647.19" fwhm="0.001561" res="277488.4" algo="FTMS"/>
<pk mz="434.036498" i="2991411.3" sn="21.16" a="3821.92" fwhm="0.001469" res="295460.3" algo="FTMS"/>
<pk mz="434.044414" i="1884213.1" sn="12.47" a="2185.20" fwhm="0.001390" res="312154.6" algo="FTMS"/>
<pk mz="434.072803" i="4032059.8" sn="29.33" a="5258.48" fwhm="0.001388" res="312625.8" algo="FTMS"/>
<pk mz="434.082222" i="2270269.8" sn="15.50" a="2458.53" fwhm="0.001221" res="355546.2" algo="FTMS"/>
<pk mz="434.084406" i="2398270.5" sn="16.51" a="2598.90" fwhm="0.001210" res="358839.5" algo="FTMS"/>
<pk mz="434.109446" i="2378820.3" sn="16.35" a="2575.47" fwhm="0.001314" res="330353.7" algo="FTMS"/>
<pk mz="434.120522" i="1344582.8" sn="8.23" a="1614.90" fwhm="0.001262" res="343897.4" algo="FTMS"/>
<pk mz="434.130660" i="1460553.1" sn="9.14" a="1031.58" fwhm="0.000973" res="446145.1" algo="FTMS"/>
<pk mz="434.145913" i="1276492.6" sn="7.70" a="892.82" fwhm="0.001147" res="378479.7" algo="FTMS"/>
<pk mz="434.166770" i="5010513.5" sn="37.02" a="6039.86" fwhm="0.001264" res="343361.3" algo="FTMS"/>
<pk mz="434.203152" i="2852953.8" sn="20.08" a="3385.34" fwhm="0.001341" res="323863.5" algo="FTMS"/>
<pk mz="434.239793" i="1193058.4" sn="7.04" a="924.83" fwhm="0.001130" res="384416.6" algo="FTMS"/>
<pk mz="435.020506" i="5284119.0" sn="39.16" a="6789.33" fwhm="0.001397" res="311489.1" algo="FTMS"/>
<pk mz="435.054621" i="6348063.0" sn="47.52" a="8259.71" fwhm="0.001356" res="320732.4" algo="FTMS"/>
<pk mz="435.056955" i="10593568.0" sn="80.85" a="13987.35" fwhm="0.001332" res="326674.5" algo="FTMS"/>
<pk mz="435.068256" i="3457826.3" sn="24.82" a="4494.88" fwhm="0.001317" res="330472.9" algo="FTMS"/>
<pk mz="435.077941" i="1469860.5" sn="9.21" a="1691.55" fwhm="0.001880" res="231476.2" algo="FTMS"/>
<pk mz="435.093366" i="8967464.0" sn="68.08" a="11963.74" fwhm="0.001368" res="318139.8" algo="FTMS"/>
<pk mz="435.096436" i="2736424.8" sn="19.16" a="3077.46" fwhm="0.001284" res="338962.9" algo="FTMS"/>
<pk mz="435.104524" i="2701610.8" sn="18.89" a="3026.73" fwhm="0.001255" res="346736.4" algo="FTMS"/>
<pk mz="435.106358" i="1974059.1" sn="13.17" a="2148.74" fwhm="0.001287" res="338115.9" algo="FTMS"/>
<pk mz="435.129733" i="6019376.5" sn="44.93" a="8280.56" fwhm="0.001441" res="301869.4" algo="FTMS"/>
<pk mz="435.142771" i="3369779.5" sn="24.13" a="3764.00" fwhm="0.001214" res="358419.2" algo="FTMS"/>
<pk mz="435.160489" i="1314359.6" sn="7.99" a="1327.13" fwhm="0.001384" res="314527.8" algo="FTMS"/>
<pk mz="435.166067" i="2991929.0" sn="21.16" a="3345.42" fwhm="0.001242" res="350436.9" algo="FTMS"/>
<pk mz="435.179195" i="6621500.0" sn="49.66" a="8651.77" fwhm="0.001320" res="329743.9" algo="FTMS"/>
<pk mz="435.197184" i="1707328.1" sn="11.08" a="1774.41" fwhm="0.001187" res="366687.2" algo="FTMS"/>
<pk mz="435.202526" i="1463873.4" sn="9.17" a="1481.94" fwhm="0.001244" res="349968.6" algo="FTMS"/>
<pk mz="435.215599" i="7056708.5" sn="53.08" a="9806.96" fwhm="0.001429" res="304496.4" algo="FTMS"/>
<pk mz="435.251963" i="1701580.9" sn="11.03" a="2216.07" fwhm="0.001635" res="266139.5" algo="FTMS"/>
<pk mz="436.052238" i="3392006.5" sn="24.30" a="4120.88" fwhm="0.001345" res="324155.2" algo="FTMS"/>
<pk mz="436.060305" i="2355208.5" sn="16.16" a="2392.78" fwhm="0.001200" res="363245.3" algo="FTMS"/>
<pk mz="436.088486" i="4658703.0" sn="34.25" a="5998.10" fwhm="0.001320" res="330478.3" algo="FTMS"/>
<pk mz="436.096376" i="1434384.9" sn="8.93" a="1225.50" fwhm="0.001219" res="357684.6" algo="FTMS"/>
<pk mz="436.099897" i="4785169.5" sn="35.24" a="7182.23" fwhm="0.001536" res="283911.1" algo="FTMS"/>
<pk mz="436.108606" i="1318675.6" sn="8.03" a="1204.66" fwhm="0.001186" res="367853.2" algo="FTMS"/>
<pk mz="436.124940" i="3415063.5" sn="24.49" a="4297.23" fwhm="0.001339" res="325708.9" algo="FTMS"/>
<pk mz="436.146260" i="1263900.4" sn="7.60" a="1570.54" fwhm="0.001668" res="261510.3" algo="FTMS"/>
<pk mz="436.161281" i="1405472.0" sn="8.71" a="1327.78" fwhm="0.001290" res="337996.2" algo="FTMS"/>
<pk mz="436.182515" i="3568164.8" sn="25.69" a="4186.41" fwhm="0.001330" res="328078.1" algo="FTMS"/>
<pk mz="436.218817" i="2088493.4" sn="14.07" a="2403.00" fwhm="0.001288" res="338667.5" algo="FTMS"/>
<pk mz="436.913480" i="1733838.9" sn="11.28" a="2470.94" fwhm="0.001732" res="252305.6" algo="FTMS"/>
<pk mz="437.014978" i="1213286.5" sn="7.20" a="1394.99" fwhm="0.001523" res="286878.3" algo="FTMS"/>
<pk mz="437.036196" i="9549547.0" sn="72.65" a="12766.18" fwhm="0.001344" res="325290.2" algo="FTMS"/>
<pk mz="437.047605" i="1534190.1" sn="9.72" a="1570.92" fwhm="0.001263" res="346063.4" algo="FTMS"/>
<pk mz="437.072600" i="11462388.0" sn="87.67" a="16085.54" fwhm="0.001380" res="316817.9" algo="FTMS"/>
<pk mz="437.083886" i="3337462.5" sn="23.87" a="4065.03" fwhm="0.001334" res="327670.2" algo="FTMS"/>
<pk mz="437.089907" i="1506552.0" sn="9.50" a="1629.24" fwhm="0.001355" res="322525.6" algo="FTMS"/>
<pk mz="437.109018" i="9471740.0" sn="72.04" a="12850.53" fwhm="0.001375" res="317916.2" algo="FTMS"/>
<pk mz="437.120198" i="1830911.1" sn="12.05" a="1951.99" fwhm="0.001285" res="340081.3" algo="FTMS"/>
<pk mz="437.122185" i="2100223.5" sn="14.16" a="2143.64" fwhm="0.001226" res="356579.1" algo="FTMS"/>
<pk mz="437.139607" i="1645379.6" sn="10.59" a="2427.97" fwhm="0.001824" res="239597.2" algo="FTMS"/>
<pk mz="437.145396" i="5231365.0" sn="38.74" a="6563.49" fwhm="0.001302" res="335739.4" algo="FTMS"/>
<pk mz="437.158335" i="4129032.0" sn="30.09" a="5534.40" fwhm="0.001421" res="307584.0" algo="FTMS"/>
<pk mz="437.167829" i="1265930.1" sn="7.61" a="1014.93" fwhm="0.001234" res="354337.1" algo="FTMS"/>
<pk mz="437.176070" i="1736972.1" sn="11.31" a="1958.28" fwhm="0.001505" res="290392.2" algo="FTMS"/>
<pk mz="437.181821" i="2839821.5" sn="19.97" a="3125.92" fwhm="0.001219" res="358600.1" algo="FTMS"/>
<pk mz="437.194808" i="6055696.5" sn="45.22" a="7670.96" fwhm="0.001316" res="332244.4" algo="FTMS"/>
<pk mz="437.212682" i="2172436.5" sn="14.73" a="2399.35" fwhm="0.001360" res="321573.1" algo="FTMS"/>
<pk mz="437.218474" i="1277461.9" sn="7.70" a="1034.34" fwhm="0.001087" res="402077.2" algo="FTMS"/>
<pk mz="437.231213" i="3781401.0" sn="27.36" a="5045.65" fwhm="0.001358" res="321870.1" algo="FTMS"/>
<pk mz="437.240684" i="1335451.1" sn="8.16" a="1472.14" fwhm="0.001377" res="317501.1" algo="FTMS"/>
<pk mz="437.254802" i="1526302.4" sn="9.65" a="1467.86" fwhm="0.001504" res="290765.5" algo="FTMS"/>
<pk mz="438.031399" i="1969363.6" sn="13.13" a="2469.23" fwhm="0.001468" res="298413.2" algo="FTMS"/>
<pk mz="438.039471" i="2207957.5" sn="15.00" a="3002.02" fwhm="0.001574" res="278339.9" algo="FTMS"/>
<pk mz="438.067962" i="3936732.3" sn="28.58" a="4538.75" fwhm="0.001239" res="353592.5" algo="FTMS"/>
<pk mz="438.075947" i="2790366.0" sn="19.58" a="3390.40" fwhm="0.001439" res="304455.3" algo="FTMS"/>
<pk mz="438.079059" i="1647070.8" sn="10.60" a="1668.16" fwhm="0.001312" res="333962.4" algo="FTMS"/>
<pk mz="438.104199" i="3673060.5" sn="26.51" a="4352.10" fwhm="0.001282" res="341687.1" algo="FTMS"/>
<pk mz="438.112211" i="2312678.5" sn="15.83" a="2953.17" fwhm="0.001508" res="290508.3" algo="FTMS"/>
<pk mz="438.115306" i="1405031.3" sn="8.70" a="1552.62" fwhm="0.001448" res="302663.8" algo="FTMS"/>
<pk mz="438.124415" i="2770409.3" sn="19.42" a="2912.98" fwhm="0.001172" res="373692.2" algo="FTMS"/>
<pk mz="438.140451" i="2448109.0" sn="16.89" a="2782.15" fwhm="0.001390" res="315303.6" algo="FTMS"/>
<pk mz="438.148732" i="1793519.0" sn="11.75" a="1584.70" fwhm="0.001104" res="396952.6" algo="FTMS"/>
<pk mz="438.153889" i="1929456.3" sn="12.82" a="2388.53" fwhm="0.001409" res="310990.8" algo="FTMS"/>
<pk mz="438.160748" i="1427953.9" sn="8.88" a="1195.76" fwhm="0.001122" res="390690.7" algo="FTMS"/>
<pk mz="438.198011" i="1190394.5" sn="7.01" a="1285.86" fwhm="0.001567" res="279656.1" algo="FTMS"/>
<pk mz="438.910402" i="1260449.1" sn="7.56" a="1678.24" fwhm="0.001855" res="236631.0" algo="FTMS"/>
<pk mz="439.015491" i="2791097.8" sn="19.58" a="3306.21" fwhm="0.001362" res="322237.1" algo="FTMS"/>
<pk mz="439.030641" i="1558205.4" sn="9.90" a="1217.92" fwhm="0.001075" res="408537.6" algo="FTMS"/>
<pk mz="439.042079" i="1242048.0" sn="7.42" a="788.38" fwhm="0.000931" res="471802.7" algo="FTMS"/>
<pk mz="439.051839" i="10946754.0" sn="83.61" a="15999.89" fwhm="0.001466" res="299522.3" algo="FTMS"/>
<pk mz="439.054545" i="1328834.9" sn="8.10" a="1213.77" fwhm="0.001256" res="349493.9" algo="FTMS"/>
<pk mz="439.062895" i="1919684.9" sn="12.74" a="2758.34" fwhm="0.001739" res="252473.5" algo="FTMS"/>
<pk mz="439.067209" i="1201093.9" sn="7.10" a="1263.99" fwhm="0.001448" res="303251.0" algo="FTMS"/>
<pk mz="439.088220" i="11655371.0" sn="89.18" a="16963.45" fwhm="0.001438" res="305307.0" algo="FTMS"/>
<pk mz="439.091505" i="2235083.5" sn="15.22" a="2684.72" fwhm="0.001425" res="308057.6" algo="FTMS"/>
<pk mz="439.099338" i="1956301.5" sn="13.03" a="2136.07" fwhm="0.001260" res="348447.7" algo="FTMS"/>
<pk mz="439.124608" i="9403603.0" sn="71.50" a="12916.06" fwhm="0.001420" res="309327.5" algo="FTMS"/>
<pk mz="439.127882" i="4562132.0" sn="33.49" a="5827.60" fwhm="0.001333" res="329397.1" algo="FTMS"/>
<pk mz="439.138032" i="1946070.5" sn="12.95" a="2470.19" fwhm="0.001499" res="292913.8" algo="FTMS"/>
<pk mz="439.153071" i="1209306.0" sn="7.16" a="892.06" fwhm="0.001048" res="419051.9" algo="FTMS"/>
<pk mz="439.155425" i="1718490.6" sn="11.16" a="1629.78" fwhm="0.001224" res="358793.9" algo="FTMS"/>
<pk mz="439.161003" i="5243100.0" sn="38.83" a="6702.99" fwhm="0.001343" res="326893.7" algo="FTMS"/>
<pk mz="439.173986" i="2917855.0" sn="20.58" a="4093.48" fwhm="0.001585" res="277036.0" algo="FTMS"/>
<pk mz="439.191947" i="2098659.0" sn="14.14" a="2294.08" fwhm="0.001342" res="327284.1" algo="FTMS"/>
<pk mz="439.197380" i="3541220.5" sn="25.47" a="4252.05" fwhm="0.001296" res="338808.1" algo="FTMS"/>
<pk mz="439.210391" i="3075303.5" sn="21.81" a="3225.86" fwhm="0.001190" res="369113.8" algo="FTMS"/>
<pk mz="439.228184" i="1595627.6" sn="10.19" a="1276.35" fwhm="0.001029" res="426928.8" algo="FTMS"/>
<pk mz="439.233728" i="1775852.9" sn="11.61" a="1657.12" fwhm="0.001241" res="353905.6" algo="FTMS"/>
<pk mz="439.246730" i="2538224.0" sn="17.60" a="2728.16" fwhm="0.001214" res="361753.7" algo="FTMS"/>
<pk mz="439.270200" i="1542901.5" sn="9.78" a="1284.31" fwhm="0.001103" res="398421.2" algo="FTMS"/>
<pk mz="440.025916" i="1207462.9" sn="7.15" a="990.33" fwhm="0.001266" res="347690.1" algo="FTMS"/>
<pk mz="440.047008" i="2227116.0" sn="15.15" a="2496.32" fwhm="0.001266" res="347565.4" algo="FTMS"/>
<pk mz="440.055218" i="1963949.8" sn="12.95" a="2283.69" fwhm="0.001421" res="309631.8" algo="FTMS"/>
<pk mz="440.062186" i="1331887.5" sn="8.04" a="1142.07" fwhm="0.001101" res="399665.0" algo="FTMS"/>
<pk mz="440.083502" i="2844596.5" sn="19.79" a="3388.23" fwhm="0.001323" res="332568.4" algo="FTMS"/>
<pk mz="440.091602" i="2556342.3" sn="17.55" a="2734.35" fwhm="0.001226" res="359108.6" algo="FTMS"/>
<pk mz="440.119990" i="2501821.0" sn="17.13" a="3105.19" fwhm="0.001474" res="298605.8" algo="FTMS"/>
<pk mz="440.128045" i="1837502.9" sn="11.96" a="2066.77" fwhm="0.001370" res="321205.3" algo="FTMS"/>
<pk mz="440.133059" i="1800896.1" sn="11.68" a="1810.96" fwhm="0.001347" res="326728.4" algo="FTMS"/>
<pk mz="440.156415" i="1390021.6" sn="8.49" a="1241.27" fwhm="0.001213" res="362983.3" algo="FTMS"/>
<pk mz="440.169189" i="1289416.6" sn="7.71" a="1393.97" fwhm="0.001453" res="303007.2" algo="FTMS"/>
<pk mz="441.010032" i="2570382.8" sn="17.66" a="2746.51" fwhm="0.001282" res="344010.9" algo="FTMS"/>
<pk mz="441.031121" i="5242515.5" sn="38.42" a="6891.88" fwhm="0.001394" res="316481.3" algo="FTMS"/>
<pk mz="441.046268" i="2217111.3" sn="14.91" a="2902.77" fwhm="0.001788" res="246629.4" algo="FTMS"/>
<pk mz="441.057584" i="1213977.9" sn="7.12" a="1438.12" fwhm="0.001474" res="299231.1" algo="FTMS"/>
<pk mz="441.067435" i="11981468.0" sn="90.77" a="16832.42" fwhm="0.001427" res="309044.2" algo="FTMS"/>
<pk mz="441.096017" i="1499811.0" sn="9.34" a="1426.90" fwhm="0.001216" res="362697.7" algo="FTMS"/>
<pk mz="441.103873" i="11405989.0" sn="86.30" a="16306.42" fwhm="0.001434" res="307559.6" algo="FTMS"/>
<pk mz="441.107308" i="2156197.8" sn="14.44" a="2040.43" fwhm="0.001127" res="391541.7" algo="FTMS"/>
<pk mz="441.115030" i="1736871.5" sn="11.18" a="1814.05" fwhm="0.001304" res="338218.3" algo="FTMS"/>
<pk mz="441.132452" i="1361067.5" sn="8.26" a="1368.75" fwhm="0.001232" res="358018.7" algo="FTMS"/>
<pk mz="441.140249" i="6777517.5" sn="50.34" a="9645.36" fwhm="0.001453" res="303695.8" algo="FTMS"/>
<pk mz="441.144330" i="4154542.5" sn="29.96" a="5682.83" fwhm="0.001424" res="309886.8" algo="FTMS"/>
<pk mz="441.168491" i="2325428.0" sn="15.75" a="2874.86" fwhm="0.001494" res="295206.5" algo="FTMS"/>
<pk mz="441.170993" i="1572532.6" sn="9.90" a="1856.46" fwhm="0.001618" res="272679.5" algo="FTMS"/>
<pk mz="441.176667" i="5393078.0" sn="39.59" a="6890.57" fwhm="0.001320" res="334184.3" algo="FTMS"/>
<pk mz="441.189853" i="1548217.1" sn="9.72" a="1495.73" fwhm="0.001256" res="351181.7" algo="FTMS"/>
<pk mz="441.213105" i="4992702.5" sn="36.48" a="6543.98" fwhm="0.001366" res="323073.7" algo="FTMS"/>
<pk mz="441.235393" i="2368451.8" sn="16.09" a="2976.28" fwhm="0.001421" res="310431.1" algo="FTMS"/>
<pk mz="441.249438" i="3604167.3" sn="25.69" a="4811.69" fwhm="0.001355" res="325703.9" algo="FTMS"/>
<pk mz="441.252646" i="1304264.0" sn="7.82" a="1194.83" fwhm="0.001186" res="372189.3" algo="FTMS"/>
<pk mz="441.285840" i="1235023.8" sn="7.28" a="1170.25" fwhm="0.001380" res="319860.4" algo="FTMS"/>
<pk mz="442.041327" i="2130818.5" sn="14.24" a="2387.60" fwhm="0.001361" res="324856.5" algo="FTMS"/>
<pk mz="442.062480" i="1990279.5" sn="13.15" a="2213.42" fwhm="0.001348" res="327820.2" algo="FTMS"/>
<pk mz="442.070918" i="2341769.5" sn="15.88" a="2438.76" fwhm="0.001278" res="345925.4" algo="FTMS"/>
<pk mz="442.077883" i="2179211.3" sn="14.62" a="2511.06" fwhm="0.001378" res="320808.8" algo="FTMS"/>
<pk mz="442.099141" i="2171024.3" sn="14.55" a="2858.21" fwhm="0.001590" res="277987.1" algo="FTMS"/>
<pk mz="442.107303" i="2140562.3" sn="14.32" a="2355.84" fwhm="0.001324" res="333895.1" algo="FTMS"/>
<pk mz="442.135490" i="1802648.9" sn="11.69" a="1453.12" fwhm="0.001050" res="421258.5" algo="FTMS"/>
<pk mz="442.143690" i="1842842.8" sn="12.00" a="2267.81" fwhm="0.001574" res="280901.9" algo="FTMS"/>
<pk mz="442.148651" i="1501851.9" sn="9.35" a="1225.86" fwhm="0.001064" res="415577.2" algo="FTMS"/>
<pk mz="442.171794" i="1426593.4" sn="8.77" a="1435.13" fwhm="0.001246" res="354837.8" algo="FTMS"/>
<pk mz="442.216356" i="1496492.0" sn="9.31" a="1118.47" fwhm="0.001016" res="435235.7" algo="FTMS"/>
<pk mz="442.905357" i="1280847.6" sn="7.64" a="885.61" fwhm="0.001017" res="435671.6" algo="FTMS"/>
<pk mz="443.025679" i="4328556.0" sn="31.31" a="6024.82" fwhm="0.001417" res="312645.4" algo="FTMS"/>
<pk mz="443.036991" i="1407726.9" sn="8.62" a="1737.99" fwhm="0.001948" res="227453.8" algo="FTMS"/>
<pk mz="443.046775" i="6884465.0" sn="51.17" a="9988.68" fwhm="0.001488" res="297830.4" algo="FTMS"/>
<pk mz="443.062021" i="3826292.8" sn="27.41" a="4522.83" fwhm="0.001249" res="354802.6" algo="FTMS"/>
<pk mz="443.072937" i="1509111.5" sn="9.41" a="1728.87" fwhm="0.001460" res="303565.7" algo="FTMS"/>
<pk mz="443.083163" i="9149562.0" sn="68.77" a="13524.59" fwhm="0.001500" res="295374.2" algo="FTMS"/>
<pk mz="443.098398" i="1973885.5" sn="13.02" a="2251.50" fwhm="0.001383" res="320463.1" algo="FTMS"/>
<pk mz="443.119560" i="6615170.5" sn="49.08" a="10046.31" fwhm="0.001561" res="283944.8" algo="FTMS"/>
<pk mz="443.122784" i="9645187.0" sn="72.62" a="13465.32" fwhm="0.001410" res="314380.3" algo="FTMS"/>
<pk mz="443.134917" i="2057094.1" sn="13.67" a="2281.62" fwhm="0.001336" res="331681.8" algo="FTMS"/>
<pk mz="443.155889" i="5871755.0" sn="43.30" a="8254.92" fwhm="0.001470" res="301444.3" algo="FTMS"/>
<pk mz="443.178244" i="2089872.5" sn="13.92" a="2621.68" fwhm="0.001516" res="292386.2" algo="FTMS"/>
<pk mz="443.184393" i="1577106.0" sn="9.94" a="1596.12" fwhm="0.001295" res="342323.0" algo="FTMS"/>
<pk mz="443.192223" i="10554516.0" sn="79.68" a="14929.48" fwhm="0.001433" res="309175.6" algo="FTMS"/>
<pk mz="443.214711" i="3504793.3" sn="24.91" a="4475.87" fwhm="0.001392" res="318416.0" algo="FTMS"/>
<pk mz="443.228655" i="5764252.5" sn="42.47" a="7396.68" fwhm="0.001371" res="323288.8" algo="FTMS"/>
<pk mz="443.251066" i="4361890.0" sn="31.57" a="5461.74" fwhm="0.001371" res="323393.5" algo="FTMS"/>
<pk mz="443.265144" i="3126949.3" sn="21.98" a="3417.07" fwhm="0.001258" res="352356.0" algo="FTMS"/>
<pk mz="443.301446" i="1393581.9" sn="8.51" a="1616.59" fwhm="0.001526" res="290487.6" algo="FTMS"/>
<pk mz="444.020939" i="2139481.5" sn="14.30" a="1862.32" fwhm="0.001106" res="401481.7" algo="FTMS"/>
<pk mz="444.049992" i="1719008.5" sn="11.04" a="2380.45" fwhm="0.001730" res="256681.0" algo="FTMS"/>
<pk mz="444.057123" i="2453602.3" sn="16.74" a="3716.63" fwhm="0.001723" res="257703.9" algo="FTMS"/>
<pk mz="444.068264" i="1376612.8" sn="8.38" a="1488.29" fwhm="0.001489" res="298231.5" algo="FTMS"/>
<pk mz="444.078464" i="1365351.3" sn="8.29" a="1093.97" fwhm="0.001061" res="418552.2" algo="FTMS"/>
<pk mz="444.086572" i="2314089.3" sn="15.66" a="2786.32" fwhm="0.001386" res="320354.7" algo="FTMS"/>
<pk mz="444.093513" i="1701226.9" sn="10.90" a="1738.71" fwhm="0.001279" res="347261.9" algo="FTMS"/>
<pk mz="444.104883" i="1571181.6" sn="9.89" a="1515.77" fwhm="0.001290" res="344184.8" algo="FTMS"/>
<pk mz="444.114948" i="1742704.0" sn="11.22" a="1814.80" fwhm="0.001301" res="341394.2" algo="FTMS"/>
<pk mz="444.123122" i="1703793.9" sn="10.92" a="1942.70" fwhm="0.001410" res="315026.8" algo="FTMS"/>
<pk mz="444.125718" i="1331826.5" sn="8.03" a="1057.17" fwhm="0.001380" res="321937.8" algo="FTMS"/>
<pk mz="444.151296" i="1510776.6" sn="9.42" a="1770.90" fwhm="0.001399" res="317461.8" algo="FTMS"/>
<pk mz="444.159014" i="1658234.5" sn="10.56" a="1876.69" fwhm="0.001406" res="315844.1" algo="FTMS"/>
<pk mz="444.162252" i="1456251.3" sn="9.00" a="1548.74" fwhm="0.001281" res="346774.9" algo="FTMS"/>
<pk mz="444.187433" i="1224321.3" sn="7.19" a="947.72" fwhm="0.001120" res="396537.2" algo="FTMS"/>
<pk mz="444.195712" i="2758275.3" sn="19.11" a="3432.72" fwhm="0.001459" res="304551.4" algo="FTMS"/>
<pk mz="444.198663" i="1566596.0" sn="9.85" a="1531.59" fwhm="0.001192" res="372752.8" algo="FTMS"/>
<pk mz="444.209861" i="1600646.6" sn="10.12" a="1976.22" fwhm="0.001486" res="298846.0" algo="FTMS"/>
<pk mz="444.231876" i="1783948.0" sn="11.54" a="1637.77" fwhm="0.001191" res="372849.0" algo="FTMS"/>
<pk mz="444.268369" i="1236116.6" sn="7.29" a="1088.32" fwhm="0.001136" res="391089.1" algo="FTMS"/>
<pk mz="444.988217" i="1517633.1" sn="9.47" a="1152.65" fwhm="0.001016" res="437925.6" algo="FTMS"/>
<pk mz="445.005031" i="1824069.3" sn="11.85" a="2781.02" fwhm="0.001632" res="272681.8" algo="FTMS"/>
<pk mz="445.026065" i="1817418.3" sn="11.80" a="2705.18" fwhm="0.001847" res="240942.2" algo="FTMS"/>
<pk mz="445.041351" i="5510734.0" sn="40.49" a="7386.26" fwhm="0.001391" res="319893.3" algo="FTMS"/>
<pk mz="445.052641" i="1741648.6" sn="11.21" a="2496.73" fwhm="0.001736" res="256326.2" algo="FTMS"/>
<pk mz="445.062364" i="7116371.0" sn="52.97" a="9952.88" fwhm="0.001450" res="306948.7" algo="FTMS"/>
<pk mz="445.077679" i="4707926.5" sn="34.26" a="5968.12" fwhm="0.001313" res="338897.4" algo="FTMS"/>
<pk mz="445.089108" i="2265689.5" sn="15.28" a="2763.61" fwhm="0.001349" res="329901.1" algo="FTMS"/>
<pk mz="445.098752" i="5395035.5" sn="39.59" a="7547.49" fwhm="0.001466" res="303691.2" algo="FTMS"/>
<pk mz="445.114078" i="3057759.5" sn="21.44" a="4538.60" fwhm="0.001630" res="273025.8" algo="FTMS"/>
<pk mz="445.127107" i="3510370.5" sn="24.95" a="4723.42" fwhm="0.001424" res="312633.6" algo="FTMS"/>
<pk mz="445.135163" i="3255908.5" sn="22.98" a="4372.67" fwhm="0.001418" res="313861.0" algo="FTMS"/>
<pk mz="445.150477" i="1697128.1" sn="10.87" a="1682.08" fwhm="0.001191" res="373846.9" algo="FTMS"/>
<pk mz="445.157693" i="1463401.9" sn="9.05" a="1121.08" fwhm="0.001029" res="432749.8" algo="FTMS"/>
<pk mz="445.163609" i="2864747.3" sn="19.94" a="3740.97" fwhm="0.001433" res="310674.4" algo="FTMS"/>
<pk mz="445.171565" i="4362861.0" sn="31.58" a="6241.73" fwhm="0.001493" res="298137.4" algo="FTMS"/>
<pk mz="445.186890" i="1893232.9" sn="12.39" a="2207.46" fwhm="0.001367" res="325551.0" algo="FTMS"/>
<pk mz="445.194009" i="4693618.5" sn="34.14" a="6199.56" fwhm="0.001394" res="319325.6" algo="FTMS"/>
<pk mz="445.199841" i="2273140.0" sn="15.34" a="2638.50" fwhm="0.001404" res="317168.1" algo="FTMS"/>
<pk mz="445.207822" i="5822070.0" sn="42.91" a="7847.38" fwhm="0.001433" res="310582.3" algo="FTMS"/>
<pk mz="445.230412" i="5499515.5" sn="40.41" a="7779.55" fwhm="0.001497" res="297444.5" algo="FTMS"/>
<pk mz="445.233348" i="1233788.1" sn="7.27" a="1151.02" fwhm="0.001290" res="345209.0" algo="FTMS"/>
<pk mz="445.241686" i="1455230.1" sn="8.99" a="1447.02" fwhm="0.001286" res="346338.5" algo="FTMS"/>
<pk mz="445.244284" i="4055166.8" sn="29.18" a="5584.30" fwhm="0.001489" res="298928.0" algo="FTMS"/>
<pk mz="445.280640" i="2310279.5" sn="15.63" a="2677.09" fwhm="0.001381" res="322508.0" algo="FTMS"/>
<pk mz="446.036574" i="2935101.5" sn="20.48" a="3849.71" fwhm="0.001379" res="323361.5" algo="FTMS"/>
<pk mz="446.044377" i="1212991.5" sn="7.10" a="1000.37" fwhm="0.001266" res="352311.9" algo="FTMS"/>
<pk mz="446.065694" i="1357380.6" sn="8.22" a="1567.94" fwhm="0.001558" res="286318.8" algo="FTMS"/>
<pk mz="446.072867" i="3816774.3" sn="27.33" a="4647.95" fwhm="0.001325" res="336680.6" algo="FTMS"/>
<pk mz="446.084108" i="1642697.0" sn="10.44" a="2470.87" fwhm="0.001765" res="252766.9" algo="FTMS"/>
<pk mz="446.102068" i="1215181.4" sn="7.12" a="1123.15" fwhm="0.001256" res="355284.7" algo="FTMS"/>
<pk mz="446.109255" i="2175311.3" sn="14.58" a="2439.77" fwhm="0.001373" res="325022.5" algo="FTMS"/>
<pk mz="446.120620" i="1416529.9" sn="8.68" a="1332.27" fwhm="0.001264" res="353006.0" algo="FTMS"/>
<pk mz="446.127455" i="1579859.5" sn="9.95" a="1672.15" fwhm="0.001293" res="345061.9" algo="FTMS"/>
<pk mz="446.130305" i="1377876.3" sn="8.38" a="1260.89" fwhm="0.001287" res="346653.0" algo="FTMS"/>
<pk mz="446.138184" i="1221974.1" sn="7.17" a="1411.63" fwhm="0.001611" res="276888.6" algo="FTMS"/>
<pk mz="446.149576" i="1287000.9" sn="7.68" a="1063.05" fwhm="0.001174" res="379976.5" algo="FTMS"/>
<pk mz="446.166877" i="2271069.0" sn="15.32" a="2322.67" fwhm="0.001265" res="352743.3" algo="FTMS"/>
<pk mz="446.174821" i="1377247.0" sn="8.38" a="1933.11" fwhm="0.001806" res="247016.5" algo="FTMS"/>
<pk mz="446.193514" i="4489571.5" sn="32.56" a="6325.91" fwhm="0.001454" res="306817.6" algo="FTMS"/>
<pk mz="446.203007" i="1977189.8" sn="13.04" a="2105.59" fwhm="0.001268" res="352001.7" algo="FTMS"/>
<pk mz="446.211259" i="1662567.8" sn="10.59" a="1815.15" fwhm="0.001361" res="327844.7" algo="FTMS"/>
<pk mz="446.233759" i="1424365.3" sn="8.74" a="1259.24" fwhm="0.001430" res="311991.1" algo="FTMS"/>
<pk mz="446.239501" i="1203054.6" sn="7.02" a="909.31" fwhm="0.001088" res="410201.1" algo="FTMS"/>
<pk mz="447.020507" i="5232171.5" sn="38.33" a="7192.12" fwhm="0.001471" res="303879.8" algo="FTMS"/>
<pk mz="447.031792" i="1430318.4" sn="8.79" a="1552.36" fwhm="0.001479" res="302326.6" algo="FTMS"/>
<pk mz="447.041776" i="2390064.8" sn="16.24" a="2465.29" fwhm="0.001227" res="364479.6" algo="FTMS"/>
<pk mz="447.057014" i="7407668.5" sn="55.23" a="10790.81" fwhm="0.001499" res="298215.7" algo="FTMS"/>
<pk mz="447.068148" i="2742839.3" sn="18.99" a="4142.89" fwhm="0.001590" res="281130.1" algo="FTMS"/>
<pk mz="447.078147" i="3788345.8" sn="27.11" a="5342.43" fwhm="0.001516" res="294879.4" algo="FTMS"/>
<pk mz="447.091199" i="2504508.8" sn="17.13" a="3545.40" fwhm="0.001729" res="258545.9" algo="FTMS"/>
<pk mz="447.093179" i="5001277.5" sn="36.53" a="5917.68" fwhm="0.001268" res="352546.0" algo="FTMS"/>
<pk mz="447.094637" i="1363005.8" sn="8.27" a="603.15" fwhm="0.000646" res="691750.8" algo="FTMS"/>
<pk mz="447.104451" i="2220864.0" sn="14.93" a="3055.92" fwhm="0.001509" res="296330.8" algo="FTMS"/>
<pk mz="447.109587" i="1380161.3" sn="8.40" a="1257.77" fwhm="0.001236" res="361608.5" algo="FTMS"/>
<pk mz="447.114466" i="2364482.5" sn="16.05" a="2613.57" fwhm="0.001279" res="349638.6" algo="FTMS"/>
<pk mz="447.116691" i="2510915.0" sn="17.18" a="2619.60" fwhm="0.001276" res="350373.8" algo="FTMS"/>
<pk mz="447.129651" i="3884614.3" sn="27.86" a="5239.81" fwhm="0.001431" res="312568.3" algo="FTMS"/>
<pk mz="447.142715" i="3460169.3" sn="24.56" a="4962.27" fwhm="0.001610" res="277814.4" algo="FTMS"/>
<pk mz="447.151131" i="1366603.4" sn="8.29" a="1449.43" fwhm="0.001472" res="303706.5" algo="FTMS"/>
<pk mz="447.160526" i="1301325.8" sn="7.79" a="1332.84" fwhm="0.001356" res="329873.7" algo="FTMS"/>
<pk mz="447.166047" i="1475663.0" sn="9.14" a="1745.27" fwhm="0.001491" res="299934.6" algo="FTMS"/>
<pk mz="447.173272" i="1370192.8" sn="8.32" a="1170.46" fwhm="0.001221" res="366264.2" algo="FTMS"/>
<pk mz="447.179135" i="3852370.3" sn="27.61" a="5141.08" fwhm="0.001419" res="315111.9" algo="FTMS"/>
<pk mz="447.187156" i="3051092.3" sn="21.38" a="3878.50" fwhm="0.001460" res="306279.6" algo="FTMS"/>
<pk mz="447.209776" i="1993049.6" sn="13.16" a="2169.31" fwhm="0.001380" res="324137.5" algo="FTMS"/>
<pk mz="447.215529" i="4057691.0" sn="29.20" a="5095.17" fwhm="0.001352" res="330747.4" algo="FTMS"/>
<pk mz="447.223531" i="2567773.0" sn="17.63" a="3219.83" fwhm="0.001422" res="314599.8" algo="FTMS"/>
<pk mz="447.259951" i="1498981.9" sn="9.32" a="1494.16" fwhm="0.001299" res="344419.5" algo="FTMS"/>
<pk mz="447.296158" i="1234030.6" sn="7.26" a="961.98" fwhm="0.001218" res="367273.7" algo="FTMS"/>
<pk mz="448.052199" i="4774183.0" sn="34.77" a="5917.02" fwhm="0.001336" res="335252.7" algo="FTMS"/>
<pk mz="448.060154" i="1700904.8" sn="10.89" a="1862.85" fwhm="0.001347" res="332716.6" algo="FTMS"/>
<pk mz="448.063409" i="1977129.5" sn="13.03" a="1736.16" fwhm="0.001070" res="418884.0" algo="FTMS"/>
<pk mz="448.088643" i="3351343.8" sn="23.71" a="4043.09" fwhm="0.001297" res="345361.8" algo="FTMS"/>
<pk mz="448.096590" i="1393201.6" sn="8.50" a="1402.10" fwhm="0.001259" res="355911.4" algo="FTMS"/>
<pk mz="448.099928" i="8360242.5" sn="62.63" a="12658.18" fwhm="0.001513" res="296219.5" algo="FTMS"/>
<pk mz="448.125023" i="2156344.5" sn="14.43" a="2498.55" fwhm="0.001360" res="329599.1" algo="FTMS"/>
<pk mz="448.136174" i="1468731.3" sn="9.09" a="1624.63" fwhm="0.001405" res="318949.3" algo="FTMS"/>
<pk mz="448.145806" i="2157373.8" sn="14.44" a="2080.12" fwhm="0.001186" res="377709.5" algo="FTMS"/>
<pk mz="448.161311" i="1554113.4" sn="9.75" a="1730.23" fwhm="0.001540" res="291107.0" algo="FTMS"/>
<pk mz="448.182351" i="3694918.5" sn="26.38" a="4736.29" fwhm="0.001399" res="320291.0" algo="FTMS"/>
<pk mz="448.219041" i="2203983.5" sn="14.80" a="2481.66" fwhm="0.001269" res="353232.7" algo="FTMS"/>
<pk mz="449.036234" i="7475735.5" sn="55.75" a="10875.70" fwhm="0.001523" res="294842.4" algo="FTMS"/>
<pk mz="449.072534" i="8424993.0" sn="63.13" a="11885.39" fwhm="0.001448" res="310112.3" algo="FTMS"/>
<pk mz="449.083748" i="3021347.3" sn="21.15" a="4128.97" fwhm="0.001517" res="296036.8" algo="FTMS"/>
<pk mz="449.093702" i="1493541.8" sn="9.28" a="1645.84" fwhm="0.001350" res="332619.0" algo="FTMS"/>
<pk mz="449.103339" i="1521960.1" sn="9.50" a="1448.53" fwhm="0.001246" res="360567.6" algo="FTMS"/>
<pk mz="449.107002" i="1808425.0" sn="11.72" a="1875.61" fwhm="0.001288" res="348608.5" algo="FTMS"/>
<pk mz="449.108951" i="8285737.5" sn="62.04" a="11728.43" fwhm="0.001441" res="311674.5" algo="FTMS"/>
<pk mz="449.112197" i="3507754.3" sn="24.92" a="4869.60" fwhm="0.001536" res="292469.7" algo="FTMS"/>
<pk mz="449.121952" i="1830188.8" sn="11.89" a="2114.75" fwhm="0.001387" res="323838.8" algo="FTMS"/>
<pk mz="449.145448" i="4399154.5" sn="31.85" a="5794.70" fwhm="0.001425" res="315173.6" algo="FTMS"/>
<pk mz="449.158431" i="3858485.8" sn="27.65" a="5372.37" fwhm="0.001465" res="306584.8" algo="FTMS"/>
<pk mz="449.176229" i="1582906.0" sn="9.97" a="1998.05" fwhm="0.001893" res="237342.2" algo="FTMS"/>
<pk mz="449.181840" i="2262075.5" sn="15.25" a="2241.17" fwhm="0.001234" res="363895.8" algo="FTMS"/>
<pk mz="449.194858" i="5845566.5" sn="43.09" a="9312.89" fwhm="0.001680" res="267454.4" algo="FTMS"/>
<pk mz="449.204470" i="1502657.0" sn="9.35" a="1884.66" fwhm="0.001929" res="232894.1" algo="FTMS"/>
<pk mz="449.212525" i="1487427.0" sn="9.23" a="1573.22" fwhm="0.001254" res="358130.2" algo="FTMS"/>
<pk mz="449.231056" i="3643975.5" sn="25.98" a="4965.66" fwhm="0.001503" res="298829.4" algo="FTMS"/>
<pk mz="450.031472" i="2055948.8" sn="13.64" a="2630.68" fwhm="0.001428" res="315242.7" algo="FTMS"/>
<pk mz="450.039328" i="1642510.6" sn="10.43" a="1675.92" fwhm="0.001224" res="367752.7" algo="FTMS"/>
<pk mz="450.067856" i="4015381.8" sn="28.87" a="5359.03" fwhm="0.001415" res="318023.7" algo="FTMS"/>
<pk mz="450.075988" i="2276631.8" sn="15.36" a="2619.49" fwhm="0.001319" res="341343.8" algo="FTMS"/>
<pk mz="450.079148" i="5020440.5" sn="36.67" a="7060.84" fwhm="0.001473" res="305455.5" algo="FTMS"/>
<pk mz="450.104204" i="3309342.8" sn="23.38" a="4695.77" fwhm="0.001575" res="285856.0" algo="FTMS"/>
<pk mz="450.112224" i="2000928.6" sn="13.22" a="2390.72" fwhm="0.001500" res="300028.6" algo="FTMS"/>
<pk mz="450.115321" i="2284833.5" sn="15.42" a="3354.66" fwhm="0.001665" res="270265.7" algo="FTMS"/>
<pk mz="450.140449" i="1864231.6" sn="12.15" a="2067.48" fwhm="0.001410" res="319156.7" algo="FTMS"/>
<pk mz="450.161749" i="1788204.9" sn="11.56" a="1958.75" fwhm="0.001284" res="350724.3" algo="FTMS"/>
<pk mz="450.198076" i="2660150.0" sn="18.34" a="3390.56" fwhm="0.001435" res="313743.2" algo="FTMS"/>
<pk mz="451.015646" i="2575360.5" sn="17.68" a="2614.21" fwhm="0.001424" res="316635.8" algo="FTMS"/>
<pk mz="451.030652" i="1324804.3" sn="7.96" a="1381.32" fwhm="0.001529" res="294964.5" algo="FTMS"/>
<pk mz="451.051799" i="9815050.0" sn="73.92" a="14135.06" fwhm="0.001456" res="309708.2" algo="FTMS"/>
<pk mz="451.063030" i="2210828.3" sn="14.84" a="3433.54" fwhm="0.001663" res="271233.9" algo="FTMS"/>
<pk mz="451.088138" i="9559059.0" sn="71.93" a="13272.38" fwhm="0.001388" res="324985.6" algo="FTMS"/>
<pk mz="451.099454" i="2671125.5" sn="18.42" a="3309.69" fwhm="0.001375" res="328124.4" algo="FTMS"/>
<pk mz="451.124710" i="6554651.5" sn="48.59" a="9639.47" fwhm="0.001516" res="297665.7" algo="FTMS"/>
<pk mz="451.137813" i="2075422.9" sn="13.79" a="2973.65" fwhm="0.001853" res="243434.8" algo="FTMS"/>
<pk mz="451.155558" i="1365283.4" sn="8.28" a="1130.81" fwhm="0.001054" res="427913.8" algo="FTMS"/>
<pk mz="451.161005" i="3382820.8" sn="23.95" a="4501.45" fwhm="0.001480" res="304834.9" algo="FTMS"/>
<pk mz="451.174046" i="4397096.0" sn="31.83" a="5685.76" fwhm="0.001393" res="323841.7" algo="FTMS"/>
<pk mz="451.191983" i="1827628.4" sn="11.87" a="2993.54" fwhm="0.002260" res="199601.5" algo="FTMS"/>
<pk mz="451.197643" i="2005805.9" sn="13.25" a="2176.42" fwhm="0.001266" res="356399.6" algo="FTMS"/>
<pk mz="451.210488" i="5812273.0" sn="42.82" a="8154.87" fwhm="0.001441" res="313181.2" algo="FTMS"/>
<pk mz="451.228123" i="1516085.4" sn="9.45" a="1468.27" fwhm="0.001296" res="348274.9" algo="FTMS"/>
<pk mz="451.247004" i="1888058.1" sn="12.34" a="2335.99" fwhm="0.001544" res="292305.3" algo="FTMS"/>
<pk mz="452.026102" i="1219836.6" sn="7.05" a="959.85" fwhm="0.001212" res="372919.6" algo="FTMS"/>
<pk mz="452.047185" i="2469889.8" sn="16.64" a="3378.15" fwhm="0.001608" res="281094.7" algo="FTMS"/>
<pk mz="452.055135" i="2395907.8" sn="16.07" a="2798.64" fwhm="0.001381" res="327408.9" algo="FTMS"/>
<pk mz="452.083488" i="3859723.0" sn="27.29" a="4796.10" fwhm="0.001334" res="338810.9" algo="FTMS"/>
<pk mz="452.091572" i="2246669.0" sn="14.93" a="2729.45" fwhm="0.001439" res="314143.7" algo="FTMS"/>
<pk mz="452.094622" i="1856013.8" sn="11.93" a="2328.17" fwhm="0.001562" res="289456.5" algo="FTMS"/>
<pk mz="452.119671" i="2737940.0" sn="18.69" a="3566.33" fwhm="0.001621" res="278999.9" algo="FTMS"/>
<pk mz="452.127729" i="1825558.0" sn="11.70" a="1964.44" fwhm="0.001323" res="341628.8" algo="FTMS"/>
<pk mz="452.139848" i="1267737.0" sn="7.42" a="1034.72" fwhm="0.001098" res="411937.2" algo="FTMS"/>
<pk mz="452.156362" i="1409053.1" sn="8.50" a="1504.40" fwhm="0.001497" res="302037.3" algo="FTMS"/>
<pk mz="452.169110" i="1740576.4" sn="11.04" a="1592.14" fwhm="0.001078" res="419294.0" algo="FTMS"/>
<pk mz="452.177502" i="1707298.5" sn="10.79" a="1975.03" fwhm="0.001403" res="322219.0" algo="FTMS"/>
<pk mz="452.213744" i="1600811.5" sn="9.97" a="1529.48" fwhm="0.001220" res="370585.9" algo="FTMS"/>
<pk mz="453.010062" i="1479667.6" sn="9.04" a="1574.67" fwhm="0.001344" res="337065.3" algo="FTMS"/>
<pk mz="453.031004" i="5760505.0" sn="41.87" a="8229.27" fwhm="0.001532" res="295804.7" algo="FTMS"/>
<pk mz="453.046294" i="1971196.8" sn="12.81" a="2029.33" fwhm="0.001277" res="354788.8" algo="FTMS"/>
<pk mz="453.067475" i="9419266.0" sn="69.93" a="15041.67" fwhm="0.001564" res="289681.0" algo="FTMS"/>
<pk mz="453.078751" i="1880068.9" sn="12.11" a="1980.74" fwhm="0.001236" res="366671.7" algo="FTMS"/>
<pk mz="453.087101" i="1274887.0" sn="7.47" a="867.82" fwhm="0.000949" res="477422.4" algo="FTMS"/>
<pk mz="453.103832" i="8275467.0" sn="61.15" a="13125.87" fwhm="0.001634" res="277246.4" algo="FTMS"/>
<pk mz="453.107004" i="2040588.0" sn="13.34" a="2381.73" fwhm="0.001428" res="317312.5" algo="FTMS"/>
<pk mz="453.115136" i="2021646.1" sn="13.20" a="3135.39" fwhm="0.001918" res="236223.1" algo="FTMS"/>
<pk mz="453.140244" i="5772820.5" sn="41.96" a="8194.69" fwhm="0.001480" res="306242.4" algo="FTMS"/>
<pk mz="453.153423" i="2232599.8" sn="14.82" a="2669.39" fwhm="0.001391" res="325871.3" algo="FTMS"/>
<pk mz="453.170955" i="1701404.1" sn="10.74" a="2108.77" fwhm="0.001508" res="300586.4" algo="FTMS"/>
<pk mz="453.176667" i="3785757.5" sn="26.73" a="4991.65" fwhm="0.001443" res="314084.0" algo="FTMS"/>
<pk mz="453.189735" i="3352097.0" sn="23.40" a="4796.49" fwhm="0.001552" res="291928.6" algo="FTMS"/>
<pk mz="453.207458" i="1622821.4" sn="10.14" a="1405.18" fwhm="0.001183" res="382969.3" algo="FTMS"/>
<pk mz="453.213175" i="1984294.8" sn="12.91" a="2712.17" fwhm="0.001520" res="298174.1" algo="FTMS"/>
<pk mz="453.226136" i="3651114.0" sn="25.69" a="4734.08" fwhm="0.001426" res="317856.8" algo="FTMS"/>
<pk mz="453.249463" i="1852720.0" sn="11.90" a="2064.89" fwhm="0.001436" res="315665.1" algo="FTMS"/>
<pk mz="454.034212" i="1612534.6" sn="10.06" a="1905.98" fwhm="0.001421" res="319483.1" algo="FTMS"/>
<pk mz="454.041502" i="1595640.4" sn="9.93" a="1407.66" fwhm="0.001222" res="371507.4" algo="FTMS"/>
<pk mz="454.062715" i="2306813.8" sn="15.38" a="2499.88" fwhm="0.001342" res="338229.8" algo="FTMS"/>
<pk mz="454.070779" i="2840831.8" sn="19.48" a="3599.34" fwhm="0.001351" res="336068.2" algo="FTMS"/>
<pk mz="454.099149" i="2589447.0" sn="17.55" a="3682.93" fwhm="0.001612" res="281689.9" algo="FTMS"/>
<pk mz="454.107244" i="2775817.0" sn="18.98" a="3644.26" fwhm="0.001510" res="300659.9" algo="FTMS"/>
<pk mz="454.110488" i="8212234.0" sn="60.67" a="12792.66" fwhm="0.001553" res="292349.2" algo="FTMS"/>
<pk mz="454.135446" i="1993744.3" sn="12.98" a="2291.41" fwhm="0.001300" res="349208.5" algo="FTMS"/>
<pk mz="454.143791" i="1795602.4" sn="11.46" a="1696.61" fwhm="0.001388" res="327142.1" algo="FTMS"/>
<pk mz="454.148417" i="1855507.5" sn="11.92" a="2407.86" fwhm="0.001611" res="281943.3" algo="FTMS"/>
<pk mz="454.923757" i="6325209.0" sn="46.20" a="9003.35" fwhm="0.001470" res="309508.3" algo="FTMS"/>
<pk mz="455.025789" i="2128883.0" sn="14.02" a="2428.46" fwhm="0.001632" res="278792.5" algo="FTMS"/>
<pk mz="455.036863" i="1283317.9" sn="7.53" a="1043.80" fwhm="0.001171" res="388742.9" algo="FTMS"/>
<pk mz="455.046786" i="7274488.5" sn="53.47" a="10487.49" fwhm="0.001497" res="303946.8" algo="FTMS"/>
<pk mz="455.060742" i="2009852.0" sn="13.10" a="2884.37" fwhm="0.002022" res="225025.7" algo="FTMS"/>
<pk mz="455.083045" i="8891394.0" sn="65.87" a="14137.44" fwhm="0.001606" res="283381.1" algo="FTMS"/>
<pk mz="455.119397" i="6805515.0" sn="49.88" a="10502.43" fwhm="0.001562" res="291420.6" algo="FTMS"/>
<pk mz="455.155884" i="5107732.5" sn="36.86" a="7000.38" fwhm="0.001350" res="337232.0" algo="FTMS"/>
<pk mz="455.192308" i="3874845.8" sn="27.40" a="4996.51" fwhm="0.001402" res="324641.2" algo="FTMS"/>
<pk mz="455.205567" i="1262369.1" sn="7.37" a="1390.44" fwhm="0.001506" res="302221.5" algo="FTMS"/>
<pk mz="455.223091" i="1407013.6" sn="8.48" a="1285.38" fwhm="0.001251" res="364012.5" algo="FTMS"/>
<pk mz="455.228494" i="3185191.0" sn="22.12" a="4720.32" fwhm="0.001621" res="280894.0" algo="FTMS"/>
<pk mz="455.251156" i="2618924.8" sn="17.77" a="3040.24" fwhm="0.001359" res="335068.8" algo="FTMS"/>
<pk mz="455.264953" i="2684976.3" sn="18.28" a="3482.97" fwhm="0.001428" res="318710.4" algo="FTMS"/>
<pk mz="456.049969" i="1447673.9" sn="8.79" a="1514.76" fwhm="0.001369" res="333132.3" algo="FTMS"/>
<pk mz="456.057196" i="1790715.8" sn="11.42" a="1955.36" fwhm="0.001397" res="326458.9" algo="FTMS"/>
<pk mz="456.078534" i="2541313.3" sn="17.18" a="3917.00" fwhm="0.001693" res="269360.2" algo="FTMS"/>
<pk mz="456.086554" i="2300675.3" sn="15.33" a="3064.00" fwhm="0.001584" res="287979.2" algo="FTMS"/>
<pk mz="456.093919" i="1327877.3" sn="7.87" a="1127.81" fwhm="0.001118" res="407870.7" algo="FTMS"/>
<pk mz="456.114743" i="2089738.6" sn="13.71" a="2412.02" fwhm="0.001308" res="348646.3" algo="FTMS"/>
<pk mz="456.123019" i="1841676.8" sn="11.81" a="1844.98" fwhm="0.001291" res="353176.7" algo="FTMS"/>
<pk mz="456.134135" i="1701391.6" sn="10.74" a="1668.04" fwhm="0.001239" res="368040.0" algo="FTMS"/>
<pk mz="456.151080" i="1549844.0" sn="9.57" a="1653.93" fwhm="0.001298" res="351354.9" algo="FTMS"/>
<pk mz="456.159510" i="1226262.1" sn="7.09" a="1564.86" fwhm="0.001765" res="258429.3" algo="FTMS"/>
<pk mz="456.232012" i="1231912.9" sn="7.14" a="1071.61" fwhm="0.001235" res="369395.5" algo="FTMS"/>
<pk mz="456.920845" i="4671963.0" sn="33.51" a="7421.05" fwhm="0.001697" res="269208.0" algo="FTMS"/>
<pk mz="457.005031" i="1784304.9" sn="11.37" a="2072.28" fwhm="0.001361" res="335894.6" algo="FTMS"/>
<pk mz="457.025971" i="2206966.3" sn="14.61" a="2473.41" fwhm="0.001351" res="338229.2" algo="FTMS"/>
<pk mz="457.041056" i="2748666.3" sn="18.77" a="4034.47" fwhm="0.001649" res="277172.5" algo="FTMS"/>
<pk mz="457.052582" i="1489917.1" sn="9.11" a="1412.15" fwhm="0.001320" res="346168.2" algo="FTMS"/>
<pk mz="457.062337" i="7749119.5" sn="57.11" a="12673.49" fwhm="0.001652" res="276713.3" algo="FTMS"/>
<pk mz="457.077642" i="2395651.8" sn="16.06" a="3083.00" fwhm="0.001569" res="291397.7" algo="FTMS"/>
<pk mz="457.088486" i="1382662.5" sn="8.29" a="1341.16" fwhm="0.001295" res="353053.6" algo="FTMS"/>
<pk mz="457.098789" i="7970313.0" sn="58.81" a="12433.18" fwhm="0.001557" res="293529.8" algo="FTMS"/>
<pk mz="457.110059" i="1533708.1" sn="9.45" a="1670.65" fwhm="0.001359" res="336451.7" algo="FTMS"/>
<pk mz="457.114122" i="1275917.1" sn="7.47" a="1406.12" fwhm="0.001416" res="322862.0" algo="FTMS"/>
<pk mz="457.127278" i="1239568.6" sn="7.19" a="1110.23" fwhm="0.001183" res="386262.0" algo="FTMS"/>
<pk mz="457.135138" i="5530130.5" sn="40.09" a="8505.49" fwhm="0.001599" res="285903.9" algo="FTMS"/>
<pk mz="457.163651" i="1679642.0" sn="10.57" a="1652.12" fwhm="0.001261" res="362676.6" algo="FTMS"/>
<pk mz="457.171500" i="3672604.0" sn="25.85" a="5277.96" fwhm="0.001607" res="284470.7" algo="FTMS"/>
<pk mz="457.193975" i="2389026.0" sn="16.01" a="2585.68" fwhm="0.001329" res="343936.8" algo="FTMS"/>
<pk mz="457.207875" i="5555749.5" sn="40.29" a="7410.39" fwhm="0.001432" res="319253.2" algo="FTMS"/>
<pk mz="457.230362" i="1325099.4" sn="7.85" a="1058.43" fwhm="0.001151" res="397403.4" algo="FTMS"/>
<pk mz="457.244220" i="4020783.0" sn="28.52" a="5774.73" fwhm="0.001554" res="294216.1" algo="FTMS"/>
<pk mz="457.266778" i="3452980.8" sn="24.17" a="4568.26" fwhm="0.001463" res="312549.0" algo="FTMS"/>
<pk mz="457.280816" i="2266168.5" sn="15.06" a="3000.88" fwhm="0.001441" res="317333.6" algo="FTMS"/>
<pk mz="457.804039" i="1219776.9" sn="7.04" a="992.89" fwhm="0.001254" res="365168.3" algo="FTMS"/>
<pk mz="458.036550" i="2374397.8" sn="15.89" a="2596.40" fwhm="0.001287" res="355785.1" algo="FTMS"/>
<pk mz="458.047966" i="1261312.6" sn="7.36" a="1181.93" fwhm="0.001313" res="348728.5" algo="FTMS"/>
<pk mz="458.065910" i="1472773.4" sn="8.98" a="1639.37" fwhm="0.001459" res="313919.7" algo="FTMS"/>
<pk mz="458.072922" i="2148615.3" sn="14.16" a="2261.28" fwhm="0.001294" res="353898.1" algo="FTMS"/>
<pk mz="458.084297" i="1299978.1" sn="7.65" a="954.67" fwhm="0.001060" res="432273.4" algo="FTMS"/>
<pk mz="458.093739" i="1438860.6" sn="8.72" a="2021.98" fwhm="0.002016" res="227233.1" algo="FTMS"/>
<pk mz="458.102146" i="1809166.9" sn="11.56" a="2100.33" fwhm="0.001482" res="309050.6" algo="FTMS"/>
<pk mz="458.130607" i="1370646.3" sn="8.20" a="1186.44" fwhm="0.001142" res="401122.6" algo="FTMS"/>
<pk mz="458.138559" i="1540888.4" sn="9.50" a="1322.49" fwhm="0.001148" res="398929.6" algo="FTMS"/>
<pk mz="458.174987" i="1380129.9" sn="8.27" a="1226.20" fwhm="0.001200" res="381939.7" algo="FTMS"/>
<pk mz="458.202744" i="1274081.1" sn="7.46" a="2035.50" fwhm="0.002362" res="194005.3" algo="FTMS"/>
<pk mz="458.211165" i="1430507.4" sn="8.65" a="1883.99" fwhm="0.001777" res="257858.3" algo="FTMS"/>
<pk mz="458.225684" i="1571631.3" sn="9.74" a="2000.28" fwhm="0.001678" res="273051.3" algo="FTMS"/>
<pk mz="458.247768" i="1320245.0" sn="7.81" a="1335.38" fwhm="0.001359" res="337085.8" algo="FTMS"/>
<pk mz="458.917599" i="1858277.0" sn="11.93" a="2032.20" fwhm="0.001415" res="324373.3" algo="FTMS"/>
<pk mz="459.020525" i="2648576.3" sn="17.99" a="4015.50" fwhm="0.002021" res="227087.2" algo="FTMS"/>
<pk mz="459.032001" i="1285891.1" sn="7.54" a="1000.19" fwhm="0.001240" res="370159.9" algo="FTMS"/>
<pk mz="459.041720" i="3448325.8" sn="24.13" a="5335.40" fwhm="0.001618" res="283776.0" algo="FTMS"/>
<pk mz="459.056976" i="5477386.0" sn="39.69" a="7624.10" fwhm="0.001471" res="312105.5" algo="FTMS"/>
<pk mz="459.068234" i="1799692.8" sn="11.48" a="2367.30" fwhm="0.001733" res="264967.7" algo="FTMS"/>
<pk mz="459.078107" i="5450767.5" sn="39.48" a="8342.07" fwhm="0.001534" res="299319.5" algo="FTMS"/>
<pk mz="459.093291" i="3264019.3" sn="22.71" a="3926.57" fwhm="0.001336" res="343693.4" algo="FTMS"/>
<pk mz="459.114471" i="4473881.0" sn="31.99" a="6062.98" fwhm="0.001424" res="322441.5" algo="FTMS"/>
<pk mz="459.129682" i="1690397.0" sn="10.65" a="2089.05" fwhm="0.001637" res="280469.8" algo="FTMS"/>
<pk mz="459.142849" i="1647136.5" sn="10.31" a="2032.91" fwhm="0.001620" res="283422.0" algo="FTMS"/>
<pk mz="459.150849" i="3612706.5" sn="25.39" a="5212.01" fwhm="0.001588" res="289127.2" algo="FTMS"/>
<pk mz="459.165781" i="2065190.5" sn="13.52" a="2696.08" fwhm="0.001520" res="302030.1" algo="FTMS"/>
<pk mz="459.173260" i="1233704.5" sn="7.14" a="1141.43" fwhm="0.001452" res="316143.9" algo="FTMS"/>
<pk mz="459.179054" i="1721898.0" sn="10.89" a="1837.76" fwhm="0.001317" res="348600.3" algo="FTMS"/>
<pk mz="459.187203" i="2811180.3" sn="19.24" a="4040.05" fwhm="0.001676" res="274017.7" algo="FTMS"/>
<pk mz="459.209704" i="4645938.0" sn="33.31" a="6328.81" fwhm="0.001458" res="314899.5" algo="FTMS"/>
<pk mz="459.215672" i="1321523.8" sn="7.82" a="1350.08" fwhm="0.001464" res="313627.0" algo="FTMS"/>
<pk mz="459.223513" i="4295222.0" sn="30.62" a="6543.36" fwhm="0.001651" res="278166.4" algo="FTMS"/>
<pk mz="459.246023" i="4624443.5" sn="33.14" a="6315.92" fwhm="0.001512" res="303661.0" algo="FTMS"/>
<pk mz="459.260028" i="2839615.5" sn="19.46" a="4302.74" fwhm="0.001668" res="275391.7" algo="FTMS"/>
<pk mz="459.273099" i="1276226.9" sn="7.47" a="1169.28" fwhm="0.001320" res="348020.7" algo="FTMS"/>
<pk mz="459.296364" i="2608201.0" sn="17.68" a="3939.00" fwhm="0.001647" res="278924.9" algo="FTMS"/>
<pk mz="460.015595" i="1293319.8" sn="7.60" a="1235.71" fwhm="0.001276" res="360421.6" algo="FTMS"/>
<pk mz="460.052216" i="3356433.5" sn="23.42" a="4897.63" fwhm="0.001603" res="286959.4" algo="FTMS"/>
<pk mz="460.063490" i="1542420.5" sn="9.51" a="1461.39" fwhm="0.001395" res="329694.1" algo="FTMS"/>
<pk mz="460.080878" i="1367321.1" sn="8.17" a="1291.98" fwhm="0.001604" res="286875.0" algo="FTMS"/>
<pk mz="460.088597" i="2233755.3" sn="14.81" a="3380.36" fwhm="0.001835" res="250784.5" algo="FTMS"/>
<pk mz="460.099885" i="1532958.3" sn="9.44" a="1804.71" fwhm="0.001450" res="317350.5" algo="FTMS"/>
<pk mz="460.182354" i="1882164.1" sn="12.11" a="2337.89" fwhm="0.001514" res="303861.3" algo="FTMS"/>
<pk mz="460.205151" i="1220026.3" sn="7.04" a="1419.29" fwhm="0.001859" res="247536.7" algo="FTMS"/>
<pk mz="460.209230" i="7412027.5" sn="54.52" a="11424.31" fwhm="0.001593" res="288852.3" algo="FTMS"/>
<pk mz="460.213193" i="1439292.4" sn="8.72" a="1345.11" fwhm="0.001307" res="352227.5" algo="FTMS"/>
<pk mz="460.218927" i="1868605.9" sn="12.01" a="2212.31" fwhm="0.001491" res="308663.3" algo="FTMS"/>
<pk mz="460.227083" i="1647680.1" sn="10.32" a="1969.37" fwhm="0.001392" res="330698.9" algo="FTMS"/>
<pk mz="461.036206" i="5996056.5" sn="43.66" a="9201.63" fwhm="0.001613" res="285736.8" algo="FTMS"/>
<pk mz="461.047467" i="1811995.4" sn="11.57" a="1640.03" fwhm="0.001125" res="409786.4" algo="FTMS"/>
<pk mz="461.057404" i="3131422.0" sn="21.69" a="4267.54" fwhm="0.001529" res="301591.7" algo="FTMS"/>
<pk mz="461.066913" i="3030560.8" sn="20.92" a="3877.83" fwhm="0.001449" res="318198.0" algo="FTMS"/>
<pk mz="461.072532" i="5832226.0" sn="42.40" a="8718.74" fwhm="0.001518" res="303805.8" algo="FTMS"/>
<pk mz="461.083732" i="2211877.3" sn="14.64" a="3207.41" fwhm="0.001703" res="270691.1" algo="FTMS"/>
<pk mz="461.093739" i="3489319.8" sn="24.44" a="4635.91" fwhm="0.001471" res="313402.2" algo="FTMS"/>
<pk mz="461.096002" i="2844712.5" sn="19.49" a="3121.07" fwhm="0.001286" res="358476.6" algo="FTMS"/>
<pk mz="461.108919" i="3887660.0" sn="27.49" a="5439.46" fwhm="0.001474" res="312865.4" algo="FTMS"/>
<pk mz="461.122021" i="1556527.5" sn="9.62" a="1851.43" fwhm="0.001502" res="306972.1" algo="FTMS"/>
<pk mz="461.132290" i="3218482.3" sn="22.36" a="4439.18" fwhm="0.001540" res="299355.7" algo="FTMS"/>
<pk mz="461.145148" i="2619957.8" sn="17.77" a="3399.11" fwhm="0.001502" res="306976.4" algo="FTMS"/>
<pk mz="461.158369" i="4667961.0" sn="33.47" a="7045.71" fwhm="0.001548" res="297809.9" algo="FTMS"/>
<pk mz="461.166360" i="2047291.4" sn="13.38" a="2526.75" fwhm="0.001550" res="297463.4" algo="FTMS"/>
<pk mz="461.181481" i="1419327.4" sn="8.56" a="1317.31" fwhm="0.001350" res="341501.7" algo="FTMS"/>
<pk mz="461.189057" i="2520641.5" sn="17.01" a="3385.72" fwhm="0.001595" res="289210.1" algo="FTMS"/>
<pk mz="461.194806" i="3622467.0" sn="25.46" a="5257.34" fwhm="0.001587" res="290680.2" algo="FTMS"/>
<pk mz="461.202887" i="2869317.3" sn="19.68" a="3950.66" fwhm="0.001491" res="309405.0" algo="FTMS"/>
<pk mz="461.212519" i="2828615.8" sn="19.37" a="4023.42" fwhm="0.001635" res="282131.9" algo="FTMS"/>
<pk mz="461.231141" i="2278476.8" sn="15.15" a="2463.09" fwhm="0.001270" res="363142.7" algo="FTMS"/>
<pk mz="461.239078" i="2389582.8" sn="16.00" a="2897.38" fwhm="0.001415" res="325882.7" algo="FTMS"/>
<pk mz="462.013229" i="1222047.5" sn="7.05" a="1278.90" fwhm="0.001455" res="317637.5" algo="FTMS"/>
<pk mz="462.031460" i="2411044.5" sn="16.17" a="3306.55" fwhm="0.001692" res="273084.4" algo="FTMS"/>
<pk mz="462.067951" i="3398958.3" sn="23.74" a="4314.86" fwhm="0.001451" res="318489.6" algo="FTMS"/>
<pk mz="462.075741" i="1529136.5" sn="9.40" a="1698.37" fwhm="0.001479" res="312410.9" algo="FTMS"/>
<pk mz="462.097171" i="1253558.3" sn="7.29" a="1540.36" fwhm="0.001801" res="256563.9" algo="FTMS"/>
<pk mz="462.104204" i="2737976.3" sn="18.67" a="3545.66" fwhm="0.001490" res="310051.0" algo="FTMS"/>
<pk mz="462.112384" i="1493050.4" sn="9.13" a="1457.34" fwhm="0.001285" res="359645.2" algo="FTMS"/>
<pk mz="462.115560" i="1793595.1" sn="11.43" a="2387.03" fwhm="0.001560" res="296312.7" algo="FTMS"/>
<pk mz="462.140698" i="1670978.0" sn="10.49" a="2035.14" fwhm="0.001575" res="293330.7" algo="FTMS"/>
<pk mz="462.161841" i="2307399.8" sn="15.37" a="3163.02" fwhm="0.001712" res="270023.0" algo="FTMS"/>
<pk mz="462.169710" i="2269001.8" sn="15.08" a="2686.02" fwhm="0.001470" res="314306.8" algo="FTMS"/>
<pk mz="462.197955" i="3251025.5" sn="22.61" a="4592.69" fwhm="0.001497" res="308654.7" algo="FTMS"/>
<pk mz="462.234534" i="2039899.4" sn="13.32" a="2261.70" fwhm="0.001348" res="343021.5" algo="FTMS"/>
<pk mz="462.242538" i="1218269.5" sn="7.02" a="1473.10" fwhm="0.001674" res="276148.1" algo="FTMS"/>
<pk mz="463.015370" i="4154415.5" sn="29.53" a="6069.52" fwhm="0.001564" res="296043.3" algo="FTMS"/>
<pk mz="463.051821" i="7947321.5" sn="58.62" a="12618.17" fwhm="0.001630" res="284160.5" algo="FTMS"/>
<pk mz="463.063186" i="2768444.5" sn="18.90" a="3721.04" fwhm="0.001510" res="306657.2" algo="FTMS"/>
<pk mz="463.072663" i="1969983.0" sn="12.78" a="2994.25" fwhm="0.002130" res="217398.7" algo="FTMS"/>
<pk mz="463.088210" i="7764035.5" sn="57.21" a="11455.27" fwhm="0.001527" res="303295.6" algo="FTMS"/>
<pk mz="463.099228" i="2585158.3" sn="17.50" a="3723.26" fwhm="0.001622" res="285473.2" algo="FTMS"/>
<pk mz="463.109139" i="1347273.0" sn="8.01" a="1914.83" fwhm="0.002477" res="186975.8" algo="FTMS"/>
<pk mz="463.124771" i="4800589.5" sn="34.49" a="7990.64" fwhm="0.001694" res="273321.4" algo="FTMS"/>
<pk mz="463.127884" i="8357966.0" sn="61.77" a="13073.71" fwhm="0.001605" res="288515.3" algo="FTMS"/>
<pk mz="463.137703" i="2302544.8" sn="15.33" a="2719.43" fwhm="0.001386" res="334214.8" algo="FTMS"/>
<pk mz="463.155443" i="1969749.6" sn="12.78" a="2620.28" fwhm="0.001573" res="294450.3" algo="FTMS"/>
<pk mz="463.161038" i="2912855.3" sn="20.01" a="3715.47" fwhm="0.001477" res="313645.5" algo="FTMS"/>
<pk mz="463.174113" i="4384858.5" sn="31.30" a="6063.13" fwhm="0.001397" res="331445.5" algo="FTMS"/>
<pk mz="463.197521" i="1341281.1" sn="7.96" a="1161.45" fwhm="0.001244" res="372303.1" algo="FTMS"/>
<pk mz="463.210436" i="5335140.5" sn="38.59" a="8001.19" fwhm="0.001558" res="297381.2" algo="FTMS"/>
<pk mz="463.219966" i="1436135.3" sn="8.69" a="1894.79" fwhm="0.001778" res="260598.0" algo="FTMS"/>
<pk mz="463.246935" i="2405742.5" sn="16.12" a="3763.87" fwhm="0.001748" res="264955.8" algo="FTMS"/>
<pk mz="464.008120" i="1796926.8" sn="11.29" a="2499.99" fwhm="0.001781" res="260475.5" algo="FTMS"/>
<pk mz="464.047229" i="3349321.5" sn="23.03" a="4924.57" fwhm="0.001506" res="308062.0" algo="FTMS"/>
<pk mz="464.055352" i="1955147.8" sn="12.49" a="2584.18" fwhm="0.001634" res="283947.2" algo="FTMS"/>
<pk mz="464.058365" i="1255756.5" sn="7.20" a="1323.03" fwhm="0.001633" res="284191.1" algo="FTMS"/>
<pk mz="464.083390" i="4301139.5" sn="30.23" a="5587.43" fwhm="0.001392" res="333293.3" algo="FTMS"/>
<pk mz="464.091532" i="2172501.8" sn="14.13" a="2930.85" fwhm="0.001687" res="275021.6" algo="FTMS"/>
<pk mz="464.094805" i="7479638.5" sn="54.26" a="11601.17" fwhm="0.001611" res="288141.2" algo="FTMS"/>
<pk mz="464.119996" i="2594141.5" sn="17.32" a="3247.11" fwhm="0.001460" res="317941.9" algo="FTMS"/>
<pk mz="464.128044" i="1478495.6" sn="8.88" a="1516.23" fwhm="0.001355" res="342636.8" algo="FTMS"/>
<pk mz="464.131178" i="2342240.5" sn="15.41" a="2728.37" fwhm="0.001383" res="335649.8" algo="FTMS"/>
<pk mz="464.156449" i="1731943.5" sn="10.80" a="1912.30" fwhm="0.001440" res="322432.3" algo="FTMS"/>
<pk mz="464.177219" i="2093933.3" sn="13.54" a="2960.82" fwhm="0.001683" res="275773.5" algo="FTMS"/>
<pk mz="464.213758" i="2739319.3" sn="18.42" a="4388.11" fwhm="0.001716" res="270485.5" algo="FTMS"/>
<pk mz="465.031137" i="7500376.5" sn="54.41" a="11166.32" fwhm="0.001506" res="308784.2" algo="FTMS"/>
<pk mz="465.042088" i="1472859.4" sn="8.84" a="1799.75" fwhm="0.001616" res="287758.6" algo="FTMS"/>
<pk mz="465.067447" i="9841250.0" sn="72.11" a="15662.78" fwhm="0.001595" res="291628.7" algo="FTMS"/>
<pk mz="465.078769" i="2983013.5" sn="20.26" a="4338.01" fwhm="0.001629" res="285449.4" algo="FTMS"/>
<pk mz="465.098264" i="1415786.9" sn="8.41" a="1433.04" fwhm="0.001353" res="343742.0" algo="FTMS"/>
<pk mz="465.103483" i="6529644.5" sn="47.07" a="7316.27" fwhm="0.001185" res="392413.0" algo="FTMS"/>
<pk mz="465.105072" i="7477868.5" sn="54.24" a="7917.29" fwhm="0.001122" res="414677.9" algo="FTMS"/>
<pk mz="465.106786" i="1589869.3" sn="9.72" a="1421.93" fwhm="0.001177" res="395083.5" algo="FTMS"/>
<pk mz="465.115285" i="2282095.5" sn="14.96" a="2871.65" fwhm="0.001728" res="269112.0" algo="FTMS"/>
<pk mz="465.132320" i="1278580.3" sn="7.37" a="1124.62" fwhm="0.001225" res="379705.1" algo="FTMS"/>
<pk mz="465.140207" i="5547638.5" sn="39.65" a="8437.90" fwhm="0.001637" res="284069.3" algo="FTMS"/>
<pk mz="465.153272" i="2375290.0" sn="15.66" a="3364.34" fwhm="0.001735" res="268091.4" algo="FTMS"/>
<pk mz="465.168576" i="18567806.0" sn="138.09" a="30621.67" fwhm="0.001617" res="287724.6" algo="FTMS"/>
<pk mz="465.176639" i="2826368.5" sn="19.07" a="3462.23" fwhm="0.001379" res="337316.2" algo="FTMS"/>
<pk mz="465.189685" i="5371524.0" sn="38.32" a="8590.37" fwhm="0.001601" res="290650.1" algo="FTMS"/>
<pk mz="465.199021" i="1802886.6" sn="11.33" a="1977.67" fwhm="0.001367" res="340361.4" algo="FTMS"/>
<pk mz="465.207471" i="1806985.0" sn="11.37" a="1752.37" fwhm="0.001265" res="367768.9" algo="FTMS"/>
<pk mz="465.213378" i="1623946.6" sn="9.98" a="1530.70" fwhm="0.001206" res="385867.8" algo="FTMS"/>
<pk mz="465.225936" i="4915854.0" sn="34.87" a="7129.22" fwhm="0.001529" res="304196.1" algo="FTMS"/>
<pk mz="465.262370" i="1560728.1" sn="9.50" a="1649.56" fwhm="0.001431" res="325075.6" algo="FTMS"/>
<pk mz="466.034679" i="1621614.3" sn="9.96" a="1841.65" fwhm="0.001406" res="331407.8" algo="FTMS"/>
<pk mz="466.062659" i="2990966.0" sn="20.32" a="4680.57" fwhm="0.001704" res="273525.0" algo="FTMS"/>
<pk mz="466.070713" i="2412408.3" sn="15.94" a="3237.06" fwhm="0.001537" res="303308.6" algo="FTMS"/>
<pk mz="466.099059" i="3770752.3" sn="26.21" a="5117.09" fwhm="0.001465" res="318098.3" algo="FTMS"/>
<pk mz="466.107176" i="1495938.5" sn="9.01" a="1280.02" fwhm="0.001134" res="410952.8" algo="FTMS"/>
<pk mz="466.110481" i="1684099.4" sn="10.43" a="2139.46" fwhm="0.001581" res="294739.9" algo="FTMS"/>
<pk mz="466.135631" i="2590602.3" sn="17.29" a="3197.01" fwhm="0.001442" res="323361.0" algo="FTMS"/>
<pk mz="466.143523" i="1540492.5" sn="9.35" a="1847.70" fwhm="0.001600" res="291328.6" algo="FTMS"/>
<pk mz="466.148329" i="1424269.9" sn="8.47" a="1642.71" fwhm="0.002109" res="221068.5" algo="FTMS"/>
<pk mz="466.157029" i="1422224.3" sn="8.45" a="1506.68" fwhm="0.001372" res="339687.4" algo="FTMS"/>
<pk mz="466.171946" i="5991316.5" sn="43.00" a="8976.47" fwhm="0.001506" res="309641.3" algo="FTMS"/>
<pk mz="466.185012" i="1539608.1" sn="9.34" a="2069.56" fwhm="0.001787" res="260803.4" algo="FTMS"/>
<pk mz="466.193176" i="1890202.4" sn="11.99" a="1936.76" fwhm="0.001283" res="363443.8" algo="FTMS"/>
<pk mz="467.010485" i="1286142.1" sn="7.42" a="1020.74" fwhm="0.001326" res="352212.4" algo="FTMS"/>
<pk mz="467.025610" i="1496066.4" sn="9.01" a="1779.59" fwhm="0.001536" res="303954.8" algo="FTMS"/>
<pk mz="467.036995" i="1374085.6" sn="8.09" a="1666.65" fwhm="0.001649" res="283209.0" algo="FTMS"/>
<pk mz="467.046744" i="8929416.0" sn="65.21" a="13698.05" fwhm="0.001603" res="291389.2" algo="FTMS"/>
<pk mz="467.057920" i="1323275.4" sn="7.70" a="1878.41" fwhm="0.001888" res="247372.2" algo="FTMS"/>
<pk mz="467.062546" i="1465228.8" sn="8.78" a="1790.64" fwhm="0.001477" res="316137.3" algo="FTMS"/>
<pk mz="467.083154" i="10550418.0" sn="77.47" a="16134.10" fwhm="0.001532" res="304823.3" algo="FTMS"/>
<pk mz="467.094381" i="2310293.8" sn="15.17" a="3219.71" fwhm="0.001515" res="308249.2" algo="FTMS"/>
<pk mz="467.119530" i="7845020.5" sn="57.01" a="11949.13" fwhm="0.001559" res="299635.0" algo="FTMS"/>
<pk mz="467.122683" i="2911901.5" sn="19.72" a="3878.80" fwhm="0.001522" res="306814.9" algo="FTMS"/>
<pk mz="467.130852" i="1403039.9" sn="8.31" a="1845.07" fwhm="0.002057" res="227129.5" algo="FTMS"/>
<pk mz="467.155954" i="4328103.0" sn="30.42" a="7127.25" fwhm="0.001625" res="287411.9" algo="FTMS"/>
<pk mz="467.165574" i="5305513.5" sn="37.81" a="7972.50" fwhm="0.001596" res="292725.3" algo="FTMS"/>
<pk mz="467.168820" i="2838954.5" sn="19.16" a="4131.64" fwhm="0.001673" res="279230.6" algo="FTMS"/>
<pk mz="467.186412" i="1597871.4" sn="9.78" a="1805.44" fwhm="0.001342" res="348230.9" algo="FTMS"/>
<pk mz="467.192533" i="1475761.1" sn="8.86" a="1108.33" fwhm="0.001066" res="438344.5" algo="FTMS"/>
<pk mz="467.205341" i="4166324.8" sn="29.20" a="5911.68" fwhm="0.001549" res="301574.1" algo="FTMS"/>
<pk mz="467.222909" i="1657785.5" sn="10.23" a="2045.61" fwhm="0.001570" res="297652.6" algo="FTMS"/>
<pk mz="467.229099" i="1501883.3" sn="9.05" a="1835.65" fwhm="0.001475" res="316722.6" algo="FTMS"/>
<pk mz="467.241716" i="2422974.8" sn="16.02" a="2723.20" fwhm="0.001348" res="346719.2" algo="FTMS"/>
<pk mz="467.265225" i="1523141.4" sn="9.22" a="1743.87" fwhm="0.001504" res="310662.3" algo="FTMS"/>
<pk mz="468.041824" i="1270943.1" sn="7.31" a="1236.07" fwhm="0.001380" res="339112.2" algo="FTMS"/>
<pk mz="468.050273" i="1761185.6" sn="11.01" a="1773.17" fwhm="0.001445" res="323839.0" algo="FTMS"/>
<pk mz="468.057273" i="1730211.5" sn="10.78" a="2062.99" fwhm="0.001560" res="300001.6" algo="FTMS"/>
<pk mz="468.078410" i="3091881.5" sn="21.07" a="4231.02" fwhm="0.001563" res="299491.0" algo="FTMS"/>
<pk mz="468.086376" i="2844075.8" sn="19.20" a="4236.98" fwhm="0.001732" res="270198.1" algo="FTMS"/>
<pk mz="468.089729" i="7674284.5" sn="55.72" a="12085.32" fwhm="0.001631" res="286989.7" algo="FTMS"/>
<pk mz="468.114754" i="2608563.8" sn="17.42" a="3284.27" fwhm="0.001454" res="322051.9" algo="FTMS"/>
<pk mz="468.122840" i="1954229.9" sn="12.47" a="2420.90" fwhm="0.001561" res="299794.1" algo="FTMS"/>
<pk mz="468.126045" i="4226999.0" sn="29.66" a="6432.92" fwhm="0.001623" res="288453.2" algo="FTMS"/>
<pk mz="468.150970" i="2273213.8" sn="14.88" a="2956.51" fwhm="0.001566" res="299015.1" algo="FTMS"/>
<pk mz="468.164170" i="2224065.5" sn="14.51" a="2571.60" fwhm="0.001382" res="338815.1" algo="FTMS"/>
<pk mz="468.168857" i="1537474.9" sn="9.32" a="1476.34" fwhm="0.001307" res="358065.8" algo="FTMS"/>
<pk mz="468.978438" i="1471143.0" sn="8.82" a="1637.34" fwhm="0.001452" res="322931.9" algo="FTMS"/>
<pk mz="469.005097" i="1936558.5" sn="12.34" a="2513.07" fwhm="0.001590" res="294988.3" algo="FTMS"/>
<pk mz="469.026075" i="3082932.5" sn="21.00" a="4601.41" fwhm="0.001625" res="288585.6" algo="FTMS"/>
<pk mz="469.041257" i="2884280.8" sn="19.50" a="3999.36" fwhm="0.001559" res="300764.3" algo="FTMS"/>
<pk mz="469.052300" i="1235899.9" sn="7.04" a="1230.16" fwhm="0.001492" res="314452.2" algo="FTMS"/>
<pk mz="469.062458" i="9795263.0" sn="71.76" a="15786.29" fwhm="0.001618" res="289830.4" algo="FTMS"/>
<pk mz="469.077726" i="2055363.0" sn="13.24" a="2064.04" fwhm="0.001259" res="372450.9" algo="FTMS"/>
<pk mz="469.098851" i="8241865.0" sn="60.01" a="13025.11" fwhm="0.001597" res="293756.8" algo="FTMS"/>
<pk mz="469.135151" i="5773011.5" sn="41.34" a="8481.93" fwhm="0.001523" res="308089.0" algo="FTMS"/>
<pk mz="469.166266" i="1531484.0" sn="9.27" a="2597.65" fwhm="0.002230" res="210364.7" algo="FTMS"/>
<pk mz="469.171565" i="3299037.5" sn="22.64" a="5655.95" fwhm="0.001854" res="253027.3" algo="FTMS"/>
<pk mz="469.184796" i="1679585.3" sn="10.39" a="1727.44" fwhm="0.001246" res="376654.2" algo="FTMS"/>
<pk mz="469.202501" i="1531366.3" sn="9.27" a="1711.60" fwhm="0.001403" res="334517.9" algo="FTMS"/>
<pk mz="469.208095" i="3077351.8" sn="20.96" a="3888.14" fwhm="0.001450" res="323610.3" algo="FTMS"/>
<pk mz="469.221129" i="2084331.6" sn="13.45" a="2577.39" fwhm="0.001519" res="308920.9" algo="FTMS"/>
<pk mz="469.244365" i="3441906.3" sn="23.72" a="5590.99" fwhm="0.001634" res="287119.7" algo="FTMS"/>
<pk mz="469.280567" i="2016252.4" sn="12.94" a="2943.23" fwhm="0.001874" res="250359.6" algo="FTMS"/>
<pk mz="470.036574" i="1693650.5" sn="10.50" a="1824.73" fwhm="0.001399" res="335928.6" algo="FTMS"/>
<pk mz="470.057864" i="1794008.5" sn="11.26" a="3120.49" fwhm="0.002280" res="206201.7" algo="FTMS"/>
<pk mz="470.065723" i="2061018.8" sn="13.28" a="2791.67" fwhm="0.001583" res="296906.5" algo="FTMS"/>
<pk mz="470.072811" i="2269660.8" sn="14.85" a="2622.25" fwhm="0.001422" res="330566.6" algo="FTMS"/>
<pk mz="470.094170" i="2613730.8" sn="17.45" a="3512.83" fwhm="0.001506" res="312153.3" algo="FTMS"/>
<pk mz="470.102244" i="2545637.3" sn="16.94" a="3378.30" fwhm="0.001544" res="304453.7" algo="FTMS"/>
<pk mz="470.130464" i="2297837.3" sn="15.07" a="2924.32" fwhm="0.001417" res="331751.9" algo="FTMS"/>
<pk mz="470.138497" i="1576175.4" sn="9.61" a="2237.03" fwhm="0.001768" res="265890.6" algo="FTMS"/>
<pk mz="470.143696" i="1306992.9" sn="7.57" a="1878.92" fwhm="0.001945" res="241719.0" algo="FTMS"/>
<pk mz="470.180084" i="1278203.3" sn="7.36" a="1250.15" fwhm="0.001370" res="343193.3" algo="FTMS"/>
<pk mz="471.020601" i="2904298.3" sn="19.65" a="4063.08" fwhm="0.001518" res="310352.7" algo="FTMS"/>
<pk mz="471.041629" i="4847344.5" sn="34.34" a="7884.05" fwhm="0.001703" res="276589.0" algo="FTMS"/>
<pk mz="471.056932" i="3009268.8" sn="20.44" a="4220.19" fwhm="0.001633" res="288492.8" algo="FTMS"/>
<pk mz="471.068034" i="1777911.9" sn="11.13" a="2056.09" fwhm="0.001426" res="330300.9" algo="FTMS"/>
<pk mz="471.077999" i="8396027.0" sn="61.17" a="13776.89" fwhm="0.001660" res="283836.6" algo="FTMS"/>
<pk mz="471.088873" i="1387069.8" sn="8.18" a="2609.16" fwhm="0.002558" res="184169.9" algo="FTMS"/>
<pk mz="471.093081" i="1979391.0" sn="12.66" a="2362.61" fwhm="0.001488" res="316646.0" algo="FTMS"/>
<pk mz="471.114454" i="6390021.0" sn="46.00" a="11174.87" fwhm="0.001796" res="262249.1" algo="FTMS"/>
<pk mz="471.129918" i="1424905.5" sn="8.46" a="1398.64" fwhm="0.001598" res="294851.1" algo="FTMS"/>
<pk mz="471.150870" i="4423439.5" sn="31.14" a="6882.35" fwhm="0.001638" res="287674.8" algo="FTMS"/>
<pk mz="471.187291" i="3894041.8" sn="27.13" a="5575.60" fwhm="0.001562" res="301736.4" algo="FTMS"/>
<pk mz="471.209500" i="1373728.1" sn="8.08" a="1212.55" fwhm="0.001257" res="374835.4" algo="FTMS"/>
<pk mz="471.223618" i="5334308.0" sn="38.02" a="8288.93" fwhm="0.001637" res="287803.1" algo="FTMS"/>
<pk mz="471.259978" i="3698478.5" sn="25.65" a="6007.48" fwhm="0.001725" res="273261.1" algo="FTMS"/>
<pk mz="471.282299" i="2247477.0" sn="14.68" a="3025.07" fwhm="0.001545" res="304990.9" algo="FTMS"/>
<pk mz="471.296517" i="3019577.0" sn="20.52" a="4040.15" fwhm="0.001482" res="318072.6" algo="FTMS"/>
<pk mz="472.052143" i="2466832.8" sn="16.34" a="3235.90" fwhm="0.001522" res="310177.3" algo="FTMS"/>
<pk mz="472.073306" i="1509142.9" sn="9.10" a="2039.73" fwhm="0.002118" res="222843.9" algo="FTMS"/>
<pk mz="472.081396" i="2000153.3" sn="12.81" a="3341.42" fwhm="0.001968" res="239841.0" algo="FTMS"/>
<pk mz="472.088605" i="1429531.3" sn="8.50" a="1714.81" fwhm="0.001726" res="273513.8" algo="FTMS"/>
<pk mz="472.117872" i="2222627.8" sn="14.49" a="2902.06" fwhm="0.001572" res="300325.2" algo="FTMS"/>
<pk mz="472.120210" i="2235428.3" sn="14.59" a="2641.32" fwhm="0.001384" res="341104.3" algo="FTMS"/>
<pk mz="472.145959" i="1369899.8" sn="8.05" a="1495.87" fwhm="0.001461" res="323056.0" algo="FTMS"/>
<pk mz="472.182503" i="1615414.1" sn="9.90" a="1569.44" fwhm="0.001245" res="379307.1" algo="FTMS"/>
<pk mz="472.218899" i="1360704.6" sn="7.98" a="1315.39" fwhm="0.001331" res="354870.5" algo="FTMS"/>
<pk mz="472.226979" i="1457730.9" sn="8.71" a="1764.97" fwhm="0.001560" res="302724.4" algo="FTMS"/>
<pk mz="472.241302" i="2850887.0" sn="19.24" a="3765.28" fwhm="0.001551" res="304564.3" algo="FTMS"/>
<pk mz="473.036233" i="4721451.0" sn="33.38" a="6410.57" fwhm="0.001478" res="320031.3" algo="FTMS"/>
<pk mz="473.047270" i="1799726.1" sn="11.29" a="2344.35" fwhm="0.001660" res="285011.0" algo="FTMS"/>
<pk mz="473.057281" i="5723953.0" sn="40.96" a="9643.63" fwhm="0.001749" res="270455.6" algo="FTMS"/>
<pk mz="473.072435" i="3632437.3" sn="25.15" a="5050.13" fwhm="0.001594" res="296701.0" algo="FTMS"/>
<pk mz="473.083707" i="1548600.6" sn="9.40" a="1944.14" fwhm="0.001588" res="297869.3" algo="FTMS"/>
<pk mz="473.093596" i="4938555.5" sn="35.03" a="8560.81" fwhm="0.001746" res="270994.6" algo="FTMS"/>
<pk mz="473.108725" i="2521407.8" sn="16.75" a="4177.78" fwhm="0.001951" res="242521.3" algo="FTMS"/>
<pk mz="473.130025" i="4066118.0" sn="28.43" a="6681.26" fwhm="0.001790" res="264356.6" algo="FTMS"/>
<pk mz="473.144970" i="1396554.3" sn="8.25" a="1546.94" fwhm="0.001425" res="331990.3" algo="FTMS"/>
<pk mz="473.158511" i="1963598.0" sn="12.53" a="2433.19" fwhm="0.001487" res="318222.7" algo="FTMS"/>
<pk mz="473.166451" i="2701392.3" sn="18.11" a="4467.89" fwhm="0.001917" res="246870.4" algo="FTMS"/>
<pk mz="473.188906" i="1260886.8" sn="7.22" a="1455.83" fwhm="0.001750" res="270454.7" algo="FTMS"/>
<pk mz="473.194801" i="1390936.5" sn="8.20" a="1301.13" fwhm="0.001250" res="378415.5" algo="FTMS"/>
<pk mz="473.202911" i="3579738.8" sn="24.75" a="5515.28" fwhm="0.001733" res="273035.8" algo="FTMS"/>
<pk mz="473.225338" i="5013345.5" sn="35.59" a="7631.82" fwhm="0.001596" res="296471.4" algo="FTMS"/>
<pk mz="473.239247" i="3856741.3" sn="26.85" a="5432.48" fwhm="0.001562" res="302937.3" algo="FTMS"/>
<pk mz="473.261355" i="1697131.6" sn="10.52" a="2516.18" fwhm="0.001886" res="250949.5" algo="FTMS"/>
<pk mz="473.282530" i="15090546.0" sn="111.78" a="25987.41" fwhm="0.001693" res="279605.1" algo="FTMS"/>
<pk mz="473.312037" i="4946810.0" sn="35.09" a="7158.86" fwhm="0.001567" res="302015.7" algo="FTMS"/>
<pk mz="474.031327" i="2209865.3" sn="14.39" a="2994.81" fwhm="0.001554" res="305092.7" algo="FTMS"/>
<pk mz="474.039429" i="1302603.5" sn="7.53" a="1135.32" fwhm="0.001217" res="389568.5" algo="FTMS"/>
<pk mz="474.067559" i="2542419.5" sn="16.91" a="3630.91" fwhm="0.001636" res="289780.3" algo="FTMS"/>
<pk mz="474.079181" i="1711959.0" sn="10.63" a="2128.90" fwhm="0.001403" res="337955.6" algo="FTMS"/>
<pk mz="474.097326" i="1483100.1" sn="8.90" a="2024.85" fwhm="0.001947" res="243558.7" algo="FTMS"/>
<pk mz="474.104343" i="1776990.1" sn="11.12" a="2430.25" fwhm="0.001644" res="288422.3" algo="FTMS"/>
<pk mz="474.133208" i="1551974.5" sn="9.42" a="1744.07" fwhm="0.001490" res="318244.6" algo="FTMS"/>
<pk mz="474.173106" i="1464178.0" sn="8.75" a="1863.70" fwhm="0.001635" res="290102.4" algo="FTMS"/>
<pk mz="474.198170" i="1948281.3" sn="12.41" a="2218.30" fwhm="0.001435" res="330506.0" algo="FTMS"/>
<pk mz="474.220465" i="1745791.6" sn="10.88" a="1925.72" fwhm="0.001426" res="332630.7" algo="FTMS"/>
<pk mz="474.224854" i="7158913.0" sn="51.81" a="11731.30" fwhm="0.001658" res="286106.9" algo="FTMS"/>
<pk mz="474.228515" i="1305986.0" sn="7.56" a="1265.53" fwhm="0.001368" res="346596.3" algo="FTMS"/>
<pk mz="474.234532" i="1840771.6" sn="11.60" a="2093.58" fwhm="0.001336" res="355014.0" algo="FTMS"/>
<pk mz="474.286091" i="4115090.5" sn="28.80" a="6602.50" fwhm="0.001726" res="274815.6" algo="FTMS"/>
<pk mz="474.315390" i="1900443.0" sn="12.05" a="2126.13" fwhm="0.001435" res="330533.1" algo="FTMS"/>
<pk mz="475.015507" i="2967653.0" sn="20.12" a="4805.06" fwhm="0.001855" res="256104.7" algo="FTMS"/>
<pk mz="475.051862" i="6160751.5" sn="44.26" a="9513.37" fwhm="0.001640" res="289688.4" algo="FTMS"/>
<pk mz="475.063167" i="2287474.8" sn="14.98" a="3119.63" fwhm="0.001472" res="322635.9" algo="FTMS"/>
<pk mz="475.073057" i="3594613.8" sn="24.86" a="6228.36" fwhm="0.001785" res="266112.7" algo="FTMS"/>
<pk mz="475.082939" i="1675640.5" sn="10.35" a="2302.91" fwhm="0.001682" res="282432.3" algo="FTMS"/>
<pk mz="475.088155" i="4945274.0" sn="35.07" a="7529.93" fwhm="0.001612" res="294643.4" algo="FTMS"/>
<pk mz="475.099541" i="1798013.4" sn="11.28" a="2550.79" fwhm="0.001723" res="275790.3" algo="FTMS"/>
<pk mz="475.111602" i="6828417.0" sn="49.31" a="11545.50" fwhm="0.001744" res="272423.9" algo="FTMS"/>
<pk mz="475.124671" i="3471748.8" sn="23.93" a="4954.22" fwhm="0.001589" res="299005.5" algo="FTMS"/>
<pk mz="475.145773" i="1799562.8" sn="11.29" a="2015.21" fwhm="0.001423" res="333858.1" algo="FTMS"/>
<pk mz="475.148038" i="2520971.5" sn="16.74" a="3210.69" fwhm="0.001461" res="325327.6" algo="FTMS"/>
<pk mz="475.160977" i="4459407.0" sn="31.40" a="6897.52" fwhm="0.001634" res="290802.8" algo="FTMS"/>
<pk mz="475.174180" i="2135955.0" sn="13.83" a="2808.91" fwhm="0.001493" res="318217.2" algo="FTMS"/>
<pk mz="475.182301" i="2047893.3" sn="13.17" a="2260.24" fwhm="0.001367" res="347495.0" algo="FTMS"/>
<pk mz="475.197540" i="1331097.6" sn="7.75" a="978.74" fwhm="0.001061" res="447787.8" algo="FTMS"/>
<pk mz="475.204545" i="2963355.8" sn="20.09" a="4493.56" fwhm="0.001686" res="281806.2" algo="FTMS"/>
<pk mz="475.210681" i="2151837.5" sn="13.95" a="2361.11" fwhm="0.001364" res="348473.0" algo="FTMS"/>
<pk mz="475.218718" i="3169695.8" sn="21.65" a="4749.75" fwhm="0.001591" res="298732.0" algo="FTMS"/>
<pk mz="475.228251" i="2229666.5" sn="14.54" a="2784.13" fwhm="0.001481" res="320907.0" algo="FTMS"/>
<pk mz="475.246994" i="1496744.0" sn="9.00" a="1760.92" fwhm="0.001612" res="294779.2" algo="FTMS"/>
<pk mz="475.254892" i="2410922.3" sn="15.91" a="2761.74" fwhm="0.001303" res="364748.0" algo="FTMS"/>
<pk mz="476.047235" i="2553999.5" sn="16.99" a="3356.90" fwhm="0.001597" res="298161.0" algo="FTMS"/>
<pk mz="476.055128" i="1439121.9" sn="8.56" a="1557.68" fwhm="0.001381" res="344798.2" algo="FTMS"/>
<pk mz="476.083645" i="2325914.0" sn="15.27" a="3087.39" fwhm="0.001592" res="298996.5" algo="FTMS"/>
<pk mz="476.094713" i="1692317.3" sn="10.48" a="2163.94" fwhm="0.001617" res="294471.3" algo="FTMS"/>
<pk mz="476.115024" i="1393571.3" sn="8.22" a="1446.53" fwhm="0.001528" res="311567.0" algo="FTMS"/>
<pk mz="476.119572" i="2142372.5" sn="13.88" a="2858.54" fwhm="0.001504" res="316522.6" algo="FTMS"/>
<pk mz="476.131034" i="1473703.9" sn="8.82" a="1707.74" fwhm="0.001382" res="344515.8" algo="FTMS"/>
<pk mz="476.149244" i="1260973.1" sn="7.21" a="1502.03" fwhm="0.001786" res="266536.8" algo="FTMS"/>
<pk mz="476.155815" i="1402799.0" sn="8.29" a="1753.49" fwhm="0.001528" res="311578.4" algo="FTMS"/>
<pk mz="476.177380" i="2220725.3" sn="14.47" a="2565.05" fwhm="0.001471" res="323758.8" algo="FTMS"/>
<pk mz="476.213709" i="3072191.8" sn="20.91" a="4085.87" fwhm="0.001491" res="319310.9" algo="FTMS"/>
<pk mz="476.250019" i="1956298.3" sn="12.29" a="2732.78" fwhm="0.001619" res="294219.7" algo="FTMS"/>
<pk mz="477.031119" i="4879277.0" sn="34.06" a="8566.37" fwhm="0.001884" res="253188.8" algo="FTMS"/>
<pk mz="477.052317" i="1566131.0" sn="9.38" a="1676.34" fwhm="0.001407" res="339010.3" algo="FTMS"/>
<pk mz="477.067400" i="6351799.5" sn="45.03" a="10971.65" fwhm="0.001853" res="257444.7" algo="FTMS"/>
<pk mz="477.078833" i="2491834.8" sn="16.28" a="3776.74" fwhm="0.001758" res="271414.4" algo="FTMS"/>
<pk mz="477.088390" i="1779645.5" sn="10.97" a="2855.34" fwhm="0.002367" res="201535.4" algo="FTMS"/>
<pk mz="477.103814" i="6040514.0" sn="42.72" a="9531.03" fwhm="0.001573" res="303339.4" algo="FTMS"/>
<pk mz="477.115019" i="2098373.3" sn="13.35" a="3239.82" fwhm="0.001917" res="248919.4" algo="FTMS"/>
<pk mz="477.140318" i="4049868.5" sn="27.88" a="5728.10" fwhm="0.001480" res="322491.2" algo="FTMS"/>
<pk mz="477.143368" i="1572557.4" sn="9.43" a="1653.51" fwhm="0.001345" res="354790.5" algo="FTMS"/>
<pk mz="477.153484" i="2111184.3" sn="13.44" a="3076.39" fwhm="0.001595" res="299121.5" algo="FTMS"/>
<pk mz="477.172602" i="3792342.0" sn="25.97" a="6072.51" fwhm="0.001690" res="282286.9" algo="FTMS"/>
<pk mz="477.176744" i="2290391.3" sn="14.78" a="3186.93" fwhm="0.001624" res="293869.0" algo="FTMS"/>
<pk mz="477.189724" i="3228635.0" sn="21.77" a="5296.31" fwhm="0.001680" res="284053.5" algo="FTMS"/>
<pk mz="477.213141" i="1509345.6" sn="8.96" a="1550.98" fwhm="0.001415" res="337171.7" algo="FTMS"/>
<pk mz="477.226127" i="3486181.5" sn="23.68" a="5150.76" fwhm="0.001532" res="311590.7" algo="FTMS"/>
<pk mz="477.262581" i="1779184.1" sn="10.97" a="1998.97" fwhm="0.001406" res="339543.5" algo="FTMS"/>
<pk mz="478.062905" i="3270360.8" sn="22.07" a="5760.61" fwhm="0.001829" res="261404.7" algo="FTMS"/>
<pk mz="478.070943" i="2206171.0" sn="14.15" a="3023.38" fwhm="0.001685" res="283697.9" algo="FTMS"/>
<pk mz="478.074106" i="1377499.9" sn="7.97" a="1772.01" fwhm="0.001709" res="279672.4" algo="FTMS"/>
<pk mz="478.099480" i="2510051.3" sn="16.41" a="3029.83" fwhm="0.001686" res="283608.7" algo="FTMS"/>
<pk mz="478.107250" i="2222565.5" sn="14.27" a="3336.43" fwhm="0.001757" res="272042.7" algo="FTMS"/>
<pk mz="478.110502" i="7208166.5" sn="51.41" a="12421.57" fwhm="0.001790" res="267170.9" algo="FTMS"/>
<pk mz="478.135548" i="2249965.8" sn="14.47" a="2767.13" fwhm="0.001428" res="334799.2" algo="FTMS"/>
<pk mz="478.143368" i="1597168.1" sn="9.61" a="1665.56" fwhm="0.001403" res="340785.4" algo="FTMS"/>
<pk mz="478.171689" i="1290232.3" sn="7.32" a="1348.44" fwhm="0.001552" res="308190.0" algo="FTMS"/>
<pk mz="478.175415" i="1544441.4" sn="9.22" a="2443.70" fwhm="0.001955" res="244646.3" algo="FTMS"/>
<pk mz="478.193084" i="2204414.5" sn="14.13" a="2505.45" fwhm="0.001320" res="362189.6" algo="FTMS"/>
<pk mz="478.229524" i="1897993.1" sn="11.85" a="2603.18" fwhm="0.001739" res="274999.8" algo="FTMS"/>
<pk mz="479.010326" i="1846764.4" sn="11.47" a="2131.37" fwhm="0.001367" res="350515.0" algo="FTMS"/>
<pk mz="479.046796" i="9374199.0" sn="67.55" a="15787.08" fwhm="0.001678" res="285550.8" algo="FTMS"/>
<pk mz="479.057989" i="2111226.3" sn="13.44" a="3042.84" fwhm="0.001752" res="273495.6" algo="FTMS"/>
<pk mz="479.077527" i="5295616.0" sn="37.16" a="8224.91" fwhm="0.001690" res="283394.7" algo="FTMS"/>
<pk mz="479.083186" i="8453634.0" sn="60.69" a="14006.88" fwhm="0.001712" res="279822.4" algo="FTMS"/>
<pk mz="479.094297" i="2403588.8" sn="15.61" a="3611.84" fwhm="0.001765" res="271482.5" algo="FTMS"/>
<pk mz="479.113679" i="1653514.5" sn="10.03" a="1537.91" fwhm="0.001254" res="382183.5" algo="FTMS"/>
<pk mz="479.119503" i="7543308.0" sn="53.91" a="12495.93" fwhm="0.001694" res="282755.4" algo="FTMS"/>
<pk mz="479.122759" i="1259277.1" sn="7.09" a="1277.43" fwhm="0.001331" res="359922.0" algo="FTMS"/>
<pk mz="479.130589" i="1915919.5" sn="11.98" a="2689.64" fwhm="0.001849" res="259188.2" algo="FTMS"/>
<pk mz="479.147850" i="2856468.5" sn="18.99" a="3732.75" fwhm="0.001430" res="335044.1" algo="FTMS"/>
<pk mz="479.155912" i="3606038.8" sn="24.57" a="5783.08" fwhm="0.001722" res="278321.9" algo="FTMS"/>
<pk mz="479.168967" i="2713114.5" sn="17.92" a="4163.61" fwhm="0.001649" res="290607.9" algo="FTMS"/>
<pk mz="479.186514" i="1391519.8" sn="8.07" a="1818.12" fwhm="0.001748" res="274197.5" algo="FTMS"/>
<pk mz="479.192427" i="2468897.5" sn="16.10" a="3520.79" fwhm="0.001655" res="289525.2" algo="FTMS"/>
<pk mz="479.205382" i="5195301.0" sn="36.41" a="8925.91" fwhm="0.001772" res="270395.8" algo="FTMS"/>
<pk mz="479.214822" i="1716008.0" sn="10.49" a="2152.00" fwhm="0.001697" res="282394.1" algo="FTMS"/>
<pk mz="479.241725" i="3786287.8" sn="25.92" a="5716.54" fwhm="0.001591" res="301143.2" algo="FTMS"/>
<pk mz="480.041975" i="2185753.0" sn="13.99" a="2775.00" fwhm="0.001621" res="296159.2" algo="FTMS"/>
<pk mz="480.049810" i="2015643.4" sn="12.72" a="3396.29" fwhm="0.002111" res="227416.5" algo="FTMS"/>
<pk mz="480.078450" i="3083299.8" sn="20.68" a="5444.71" fwhm="0.001955" res="245594.5" algo="FTMS"/>
<pk mz="480.086606" i="2125094.0" sn="13.54" a="2742.59" fwhm="0.001543" res="311042.0" algo="FTMS"/>
<pk mz="480.089694" i="3356455.0" sn="22.71" a="5045.15" fwhm="0.001711" res="280547.3" algo="FTMS"/>
<pk mz="480.114767" i="2686510.3" sn="17.72" a="4071.13" fwhm="0.001794" res="267604.0" algo="FTMS"/>
<pk mz="480.122756" i="1860400.6" sn="11.57" a="2532.82" fwhm="0.001701" res="282200.3" algo="FTMS"/>
<pk mz="480.126056" i="2105649.5" sn="13.39" a="2529.05" fwhm="0.001497" res="320814.4" algo="FTMS"/>
<pk mz="480.150965" i="2429752.8" sn="15.81" a="3209.08" fwhm="0.001640" res="292736.0" algo="FTMS"/>
<pk mz="480.189952" i="1250884.3" sn="7.02" a="1368.23" fwhm="0.001539" res="312078.3" algo="FTMS"/>
<pk mz="480.208876" i="2152265.8" sn="13.74" a="2575.80" fwhm="0.001429" res="336057.1" algo="FTMS"/>
<pk mz="480.244969" i="1415508.3" sn="8.25" a="1960.89" fwhm="0.001893" res="253687.3" algo="FTMS"/>
<pk mz="481.026031" i="4124216.3" sn="28.43" a="6120.29" fwhm="0.001627" res="295613.1" algo="FTMS"/>
<pk mz="481.041505" i="1719356.8" sn="10.51" a="2142.91" fwhm="0.001529" res="314568.1" algo="FTMS"/>
<pk mz="481.062392" i="9311299.0" sn="67.08" a="15299.74" fwhm="0.001703" res="282535.3" algo="FTMS"/>
<pk mz="481.073690" i="1419846.1" sn="8.28" a="1689.01" fwhm="0.001567" res="306928.0" algo="FTMS"/>
<pk mz="481.084151" i="2827337.3" sn="18.77" a="4478.96" fwhm="0.001797" res="267713.7" algo="FTMS"/>
<pk mz="481.098705" i="8378445.5" sn="60.13" a="14962.93" fwhm="0.001834" res="262365.8" algo="FTMS"/>
<pk mz="481.110033" i="1800784.6" sn="11.12" a="2412.49" fwhm="0.001722" res="279462.4" algo="FTMS"/>
<pk mz="481.135271" i="6596696.0" sn="46.85" a="11492.67" fwhm="0.001787" res="269222.1" algo="FTMS"/>
<pk mz="481.138257" i="2743385.0" sn="18.14" a="3996.96" fwhm="0.001697" res="283570.6" algo="FTMS"/>
<pk mz="481.163400" i="113374304.0" z="-1" sn="842.38" a="181590.50" fwhm="0.001536" res="313207.4" algo="FTMS" component_name="R" deconvoluted_molecular_mass="481.164503" deconvoluted_isotopic_mass="481.164479"/>
<pk mz="481.171491" i="3079778.8" sn="20.65" a="5294.56" fwhm="0.001920" res="250618.8" algo="FTMS"/>
<pk mz="481.184677" i="3223142.5" sn="21.72" a="5484.43" fwhm="0.001705" res="282178.2" algo="FTMS"/>
<pk mz="481.202405" i="1612651.6" sn="9.72" a="2174.11" fwhm="0.001669" res="288331.8" algo="FTMS"/>
<pk mz="481.208063" i="2524781.3" sn="16.51" a="3150.28" fwhm="0.001397" res="344412.5" algo="FTMS"/>
<pk mz="481.220982" i="3445873.0" sn="23.38" a="5104.82" fwhm="0.001634" res="294486.1" algo="FTMS"/>
<pk mz="481.239066" i="1269110.4" sn="7.16" a="1610.57" fwhm="0.001686" res="285496.5" algo="FTMS"/>
<pk mz="481.244360" i="2146424.0" sn="13.69" a="2785.31" fwhm="0.001523" res="316013.4" algo="FTMS"/>
<pk mz="481.257337" i="1971835.8" sn="12.39" a="2798.46" fwhm="0.001740" res="276542.6" algo="FTMS"/>
<pk mz="481.280786" i="1397890.5" sn="8.12" a="1253.57" fwhm="0.001264" res="380888.3" algo="FTMS"/>
<pk mz="482.036238" i="1421407.1" sn="8.29" a="1644.59" fwhm="0.001594" res="302382.6" algo="FTMS"/>
<pk mz="482.057717" i="2431589.3" sn="15.82" a="3654.46" fwhm="0.001734" res="277955.7" algo="FTMS"/>
<pk mz="482.065651" i="2414183.8" sn="15.69" a="3738.33" fwhm="0.001898" res="253941.2" algo="FTMS"/>
<pk mz="482.073202" i="1305961.9" sn="7.43" a="1349.51" fwhm="0.001356" res="355420.7" algo="FTMS"/>
<pk mz="482.094262" i="2633584.0" sn="17.32" a="3861.34" fwhm="0.001695" res="284413.5" algo="FTMS"/>
<pk mz="482.105334" i="18617716.0" sn="136.41" a="31952.82" fwhm="0.001714" res="281348.7" algo="FTMS"/>
<pk mz="482.130248" i="1915258.5" sn="11.97" a="2601.62" fwhm="0.001761" res="273811.0" algo="FTMS"/>
<pk mz="482.139114" i="2049405.3" sn="12.97" a="2876.20" fwhm="0.001694" res="284619.4" algo="FTMS"/>
<pk mz="482.142108" i="1447934.0" sn="8.49" a="1759.95" fwhm="0.001703" res="283116.5" algo="FTMS"/>
<pk mz="482.166856" i="22672774.0" z="-1" sn="166.62" a="39740.27" fwhm="0.001700" res="283637.1" algo="FTMS" component_name="R" deconvoluted_molecular_mass="481.164503" deconvoluted_isotopic_mass="482.167940"/>
<pk mz="482.175263" i="1352327.8" sn="7.78" a="1358.71" fwhm="0.001418" res="340086.2" algo="FTMS"/>
<pk mz="482.180067" i="1878921.1" sn="11.70" a="2536.29" fwhm="0.001656" res="291109.7" algo="FTMS"/>
<pk mz="482.187997" i="1472395.5" sn="8.67" a="1874.71" fwhm="0.001674" res="287986.3" algo="FTMS"/>
<pk mz="482.216198" i="1375891.8" sn="7.95" a="1404.13" fwhm="0.001382" res="348884.3" algo="FTMS"/>
<pk mz="482.224189" i="1797142.0" sn="11.09" a="2857.29" fwhm="0.001952" res="247032.2" algo="FTMS"/>
<pk mz="483.020755" i="2000510.6" sn="12.60" a="2430.65" fwhm="0.001764" res="273825.0" algo="FTMS"/>
<pk mz="483.041790" i="6094469.0" sn="43.10" a="10431.21" fwhm="0.001810" res="266842.3" algo="FTMS"/>
<pk mz="483.057150" i="2106505.3" sn="13.39" a="2620.57" fwhm="0.001583" res="305063.9" algo="FTMS"/>
<pk mz="483.068301" i="1605516.5" sn="9.66" a="2093.87" fwhm="0.001607" res="300559.0" algo="FTMS"/>
<pk mz="483.078025" i="9582223.0" sn="69.09" a="16493.35" fwhm="0.001735" res="278394.1" algo="FTMS"/>
<pk mz="483.089613" i="1352082.8" sn="7.77" a="1469.71" fwhm="0.001739" res="277778.5" algo="FTMS"/>
<pk mz="483.093347" i="1273875.9" sn="7.19" a="1656.00" fwhm="0.001776" res="271953.4" algo="FTMS"/>
<pk mz="483.108572" i="2550168.3" sn="16.70" a="4175.58" fwhm="0.001861" res="259656.9" algo="FTMS"/>
<pk mz="483.114339" i="6700698.0" sn="47.62" a="11376.02" fwhm="0.001776" res="272097.0" algo="FTMS"/>
<pk mz="483.125506" i="1322141.3" sn="7.55" a="1089.89" fwhm="0.001227" res="393880.4" algo="FTMS"/>
<pk mz="483.150658" i="3932324.5" sn="27.00" a="6063.78" fwhm="0.001624" res="297583.2" algo="FTMS"/>
<pk mz="483.160499" i="27498152.0" sn="202.57" a="47224.06" fwhm="0.001688" res="286255.8" algo="FTMS"/>
<pk mz="483.170339" i="2394282.3" z="-1" sn="15.54" a="3929.90" fwhm="0.001979" res="244111.6" algo="FTMS" component_name="R" deconvoluted_molecular_mass="481.164503" deconvoluted_isotopic_mass="483.171426"/>
<pk mz="483.187252" i="2897583.3" sn="19.29" a="4132.83" fwhm="0.001659" res="291314.6" algo="FTMS"/>
<pk mz="483.200148" i="1960883.1" sn="12.31" a="2257.90" fwhm="0.001509" res="320157.3" algo="FTMS"/>
<pk mz="483.223563" i="3210426.0" sn="21.62" a="4869.84" fwhm="0.001673" res="288851.3" algo="FTMS"/>
<pk mz="483.236648" i="1562045.8" sn="9.34" a="2580.09" fwhm="0.002003" res="241275.4" algo="FTMS"/>
<pk mz="483.259864" i="3439300.5" sn="23.32" a="5030.06" fwhm="0.001612" res="299828.2" algo="FTMS"/>
<pk mz="483.296354" i="1741519.1" sn="10.67" a="2667.68" fwhm="0.001971" res="245196.1" algo="FTMS"/>
<pk mz="484.045141" i="1623209.9" sn="9.79" a="2064.70" fwhm="0.001634" res="296237.8" algo="FTMS"/>
<pk mz="484.052567" i="1949356.0" sn="12.22" a="2894.73" fwhm="0.001697" res="285263.8" algo="FTMS"/>
<pk mz="484.061544" i="2113966.8" sn="13.45" a="2888.51" fwhm="0.001595" res="303462.4" algo="FTMS"/>
<pk mz="484.073661" i="1487538.1" sn="8.78" a="1527.36" fwhm="0.001601" res="302443.1" algo="FTMS"/>
<pk mz="484.081222" i="2706868.5" sn="17.86" a="3813.96" fwhm="0.001598" res="302923.4" algo="FTMS"/>
<pk mz="484.109735" i="2439612.8" sn="15.87" a="3315.71" fwhm="0.001560" res="310295.6" algo="FTMS"/>
<pk mz="484.117681" i="1581503.0" sn="9.48" a="1968.39" fwhm="0.001649" res="293539.6" algo="FTMS"/>
<pk mz="484.120695" i="1306687.9" sn="7.43" a="1659.35" fwhm="0.002172" res="222888.6" algo="FTMS"/>
<pk mz="484.154191" i="1564105.8" sn="9.35" a="1931.39" fwhm="0.001761" res="274919.1" algo="FTMS"/>
<pk mz="484.159360" i="1655499.3" sn="10.03" a="1566.44" fwhm="0.001401" res="345471.9" algo="FTMS"/>
<pk mz="484.163875" i="6410188.5" sn="45.45" a="10571.06" fwhm="0.001748" res="276988.7" algo="FTMS"/>
<pk mz="484.195744" i="1598677.9" sn="9.61" a="2678.24" fwhm="0.002012" res="240647.9" algo="FTMS"/>
<pk mz="484.999807" i="1539008.6" sn="9.16" a="2253.98" fwhm="0.001864" res="260153.8" algo="FTMS"/>
<pk mz="485.036156" i="4200139.0" sn="28.99" a="6385.01" fwhm="0.001707" res="284195.0" algo="FTMS"/>
<pk mz="485.047381" i="1919438.5" sn="11.99" a="2663.75" fwhm="0.001739" res="278851.3" algo="FTMS"/>
<pk mz="485.057345" i="6904017.5" sn="49.13" a="11935.64" fwhm="0.001774" res="273453.7" algo="FTMS"/>
<pk mz="485.072905" i="2324438.0" sn="15.01" a="3710.43" fwhm="0.001844" res="263098.3" algo="FTMS"/>
<pk mz="485.084110" i="1401561.1" sn="8.14" a="1364.31" fwhm="0.001199" res="404726.2" algo="FTMS"/>
<pk mz="485.093596" i="7563484.0" sn="54.04" a="12854.00" fwhm="0.001777" res="272982.2" algo="FTMS"/>
<pk mz="485.130098" i="5463270.5" sn="38.40" a="9643.24" fwhm="0.001899" res="255424.2" algo="FTMS"/>
<pk mz="485.166242" i="3018481.3" sn="20.18" a="4768.71" fwhm="0.001760" res="275698.7" algo="FTMS"/>
<pk mz="485.202819" i="4015355.8" sn="27.61" a="6319.48" fwhm="0.001736" res="279482.1" algo="FTMS"/>
<pk mz="485.225408" i="1868034.4" sn="11.61" a="2582.97" fwhm="0.001731" res="280317.3" algo="FTMS"/>
<pk mz="485.239232" i="4504838.5" sn="31.26" a="6858.47" fwhm="0.001621" res="299419.2" algo="FTMS"/>
<pk mz="485.275779" i="2969873.0" sn="19.82" a="4102.25" fwhm="0.001548" res="313494.5" algo="FTMS"/>
<pk mz="486.031301" i="2025453.5" sn="12.78" a="2695.84" fwhm="0.001569" res="309722.4" algo="FTMS"/>
<pk mz="486.039407" i="1257455.9" sn="7.06" a="1082.95" fwhm="0.001138" res="427120.9" algo="FTMS"/>
<pk mz="486.052604" i="1319155.8" sn="7.52" a="1656.70" fwhm="0.001868" res="260241.3" algo="FTMS"/>
<pk mz="486.060718" i="1807350.1" sn="11.16" a="1930.95" fwhm="0.001354" res="358985.4" algo="FTMS"/>
<pk mz="486.067755" i="2295288.3" sn="14.79" a="3058.87" fwhm="0.001643" res="295916.8" algo="FTMS"/>
<pk mz="486.099347" i="3726849.3" sn="25.46" a="5512.25" fwhm="0.001610" res="301848.6" algo="FTMS"/>
<pk mz="486.104183" i="1439234.8" sn="8.41" a="1509.31" fwhm="0.001528" res="318108.0" algo="FTMS"/>
[truncated: 172,918 more chars]
