# Supplementary material for: Drought re-routes soil microbial carbon metabolism towards emission of volatile metabolites in an artificial tropical rainforest
Source: Nat Microbiol. 2023 Jul 31;8(8):1480–94. doi: 10.1038/s41564-023-01432-9 (PMC10390333; doi:10.1038/s41564-023-01432-9)
Supplement: Supplementary file 3 — Folder containing all raw XML data for FTICR. [file 41564_2023_1432_MOESM3_ESM.zip › FTICR-XML-Honeker/P26-11-h.xml]

<?xml version="1.0" encoding="utf-8"?>
<root>
<fileinfo appname="Bruker Compass DataAnalysis" appversion="5.0.203" app_platform="64-bit" date="2021-02-04T12:47:15" type="DataAnalysis Results" typeversion="1.1" subtype="MS Spectrum" />
<generalinfo organisation="" user="" hostname="WE35157" os="Windows 8" architecture="64-bit"/>
<analysis name="C:\Users\toyo995\OneDrive - PNNL\Desktop\Data Malak Feb\Tfaily_50971_P26-11-h_02Feb21_Alder_Inf_144SA_IATp05_1_01_58843.d\analysis.baf">
<info><DateTime>2021-02-02T17:12:31-08:00</DateTime><method>FY21_Q1_144SA_p05_neg_58843</method><sample></sample><comment></comment><operator></operator><instrument>solariX</instrument><instrument_serial_number>000000.00000</instrument_serial_number><manufacturer>Bruker</manufacturer></info>
<DataAnalysis version="DataAnalysis 5.0.203" DataAnalysisResults="">
<DataAnalysis_processing_parameters><find_compounds_chromatogram detect_version="2" detect_areamode="1" detect_areathresholdabs="0.00000000" detect_areathresholdrel="10.00000000" detect_intensitymode="1" detect_intensitythresholdabs="0.00000000" detect_intensitythresholdrel="10.00000000" detect_sensitivity="0.20000000" add_uv_or_ms_spectra="0" spectrum_load_mode="2" background_subtraction_mode="0" MS_peaksensmode2="1" MS_pc12="0.40000000" MS_pc22="4.00000000" MS_peaksens12="99.00000000" MS_peaksens22="99.00000000" MS_areamode2="2" MS_areathresholdabs2="1000.00000000" MS_areathresholdrel2="10.00000000" MS_intensitymode2="0" MS_intensitythresholdabs2="1000.00000000" MS_intensitythresholdrel2="10.00000000" MS_basesmoothmode2="1" MS_basesmoothpts2="8" MS_basesmoothmin2="12.00000000" MS_basesmoothforce2="0.10000000" MS_startendslope2="10.00000000" MS_valleyfilterused2="1" MS_valleyfilter2="10.00000000" MS_noisecorr2="0" UV_peaksensmode2="1" UV_pc12="0.40000000" UV_pc22="4.00000000" UV_peaksens12="99.90000000" UV_peaksens22="100.00000000" UV_areamode2="0" UV_areathresholdabs2="5.00000000" UV_areathresholdrel2="1.00000000" UV_intensitymode2="1" UV_intensitythresholdabs2="1.00000000" UV_intensitythresholdrel2="0.01000000" UV_basesmoothmode2="1" UV_basesmoothpts2="8" UV_basesmoothmin2="12.00000000" UV_basesmoothforce2="1.00000000" UV_startendslope2="10.00000000" UV_valleyfilterused2="1" UV_valleyfilter2="10.00000000" UV_noisecorr2="0" detect_delcmpdsinrng="1" />
<find_compounds_mobilogram detect_areamode="1" detect_areathresholdabs="1000.00000000" detect_areathresholdrel="5.00000000" detect_intensitymode="0" detect_intensitythresholdabs="100.00000000" detect_intensitythresholdrel="5.00000000" detect_sensitivity="99.00000000" detect_resolution="250.00000000" spectrum_load_mode="2" detect_delcmpdsinrng="1" />
<auto_ms_n use_retention_time_window="1" retention_time_window="0.75000000" rt_unit="min" minimum_intensity_positive="10000.00000000" minimum_intensity_negative="1000.00000000" apply_max_number_compounds="1" max_number_compounds="300" spectrum_load_mode="2" background_type="0" create_auto_ms_n_traces="0" create_detailed_traces="0" merge_positive_negative_compounds="0" detect_delcmpdsinrng="1" detect_keep_cmpds_detectedneutralloss="0" add_uv_spectra="0" advanced_precursor_determination="0" determine_alternate_precursor="0" />
<dissect_params dissect_addsmoothing="0" dissect_allow_wider_peaks="0" dissect_resolving_power="1.00000000" dissect_set_expected_width="0" dissect_expected_width="3" dissect_deletepeaksinrange="1" dissect_fullrange="1" dissect_cutoff="0.05000000" dissect_sensitivity="10.00000000" dissect_maxoverlap="5" dissect_smoothwidth="1" spectrum_load_mode="0" add_uv_spectra="1" />
<find_all_compounds min_time_points="10" min_correlation="0.70000000" background_type="0" load_spec_type="3" additional_smoothing="0" proteomics="0" chrom_sn_threshold="5.00000000" chrom_smoothingwidth="1" detect_delcmpdsinrng="1" add_MSMS_spectra="1" adducts_positive_mode="" adducts_negative_mode="" />
<ms_peak_finder ms_peak_finder_type="FTMS" ms_manually_use_peak_finder="1" ms_peak_finder_filter_exclusion_masses="0" ><ms_peak_finder_apex minimum_intensity="100.00000000" peak_width="0.00200000" peak_width_msms="0.00200000" relative_threshold_base_peak="0.05000000" signal_to_noise="1.00000000" />
<ms_peak_finder_centroid peak_width="0.00200000" peak_width_msms="0.00200000" signal_to_noise="1.00000000" relative_threshold_base_peak="0.05000000" minimum_intensity="100.00000000" centroid_percentage="80.00000000" />
<ms_peak_finder_snap minimum_intensity="0.00000000" relative_threshold_base_peak="0.01000000" signal_to_noise="2.00000000" maximum_charge="20" quality_factor_threshold="0.90000000" number_of_patterns="500000" building_block_1="C 4.9384 N 1.3577 O 1.4773 S 0.0417 H 7.7583" building_block_2="" use_snap_2="1" add_detailed_results="0" />
<ms_peak_finder_snap minimum_intensity="100.00000000" peak_width="1.00000000" use_datapoints="1" sum_width="1" relative_threshold_base_peak="0.05000000" signal_to_noise="1.00000000" baseline_type="1" baseline_flatness="1.00000000" same_sumwidth_as_acquisition="0" use_resolution="0" res="10000" instrument_sum_width="5" use_sum_of_intensities="0" />
<ms_peak_finder_ftms signal_to_noise="7.00000000" relative_threshold_base_peak="0.01000000" minimum_intensity="100.00000000" centroid_percentage="80.00000000" use_centroid="0" />
<ms_peak_finder_line_spectra apply_line_spectra_threshold="0" line_spectra_threshold="10.00000000" />
</ms_peak_finder>
<deconvolution clear_prev_results="1" create_neutral_spectrum="0" incl_shifted_spectra="0" ret_residuals="0" incl_comp_details="0" show_comp_details="0" substance_class="1" extend_evelope="0" extend_before="1.00000000" extend_after="1.00000000" auto_apply="1" ><deconvolution_detailed_full perf_deconv="1" rel_isotop_deconv="0" resolve_isotop="1" exclude_reporter_ions="0" reporter_ions="0" abund_cutoff="2.50000000" envelope_cutoff="75.00000000" high_mass="4000.00000000" low_mass="250.00000000" mw_agreement="0.00000000" maximum_charge="4" max_charge_isotop="0" min_charge="4" min_peaks="3" precursor_deconv="0" max_components="10" adduct_ion_name_neg="-H" adduct_ion_mass_neg="-1.00782504" adduct_ion_name_pos="+H" adduct_ion_mass_pos="1.00727600" apply_min_max_mass_boundaries="0" />
<deconvolution_detailed_max_res perf_deconv="1" rel_isotop_deconv="0" resolve_isotop="1" exclude_reporter_ions="0" reporter_ions="0" abund_cutoff="2.00000000" envelope_cutoff="75.00000000" high_mass="4000.00000000" low_mass="250.00000000" mw_agreement="5.00000000" maximum_charge="3" max_charge_isotop="0" min_charge="3" min_peaks="3" precursor_deconv="0" max_components="10" adduct_ion_name_neg="-H" adduct_ion_mass_neg="-1.00782504" adduct_ion_name_pos="+H" adduct_ion_mass_pos="1.00727600" apply_min_max_mass_boundaries="0" />
<deconvolution_detailed_ms_n perf_deconv="1" rel_isotop_deconv="0" resolve_isotop="1" exclude_reporter_ions="0" reporter_ions="0" abund_cutoff="1.00000000" envelope_cutoff="75.00000000" high_mass="3000.00000000" low_mass="100.00000000" mw_agreement="5.00000000" maximum_charge="3" max_charge_isotop="0" min_charge="3" min_peaks="3" precursor_deconv="0" max_components="10" adduct_ion_name_neg="-H" adduct_ion_mass_neg="-1.00782504" adduct_ion_name_pos="+H" adduct_ion_mass_pos="1.00727600" apply_min_max_mass_boundaries="0" />
<deconvolution_detailed_protein perf_deconv="1" rel_isotop_deconv="1" resolve_isotop="1" exclude_reporter_ions="0" reporter_ions="0" abund_cutoff="2.50000000" envelope_cutoff="75.00000000" high_mass="100000.00000000" low_mass="1000.00000000" mw_agreement="0.00000000" maximum_charge="75" max_charge_isotop="0" min_charge="75" min_peaks="3" precursor_deconv="0" max_components="20" adduct_ion_name_neg="-H" adduct_ion_mass_neg="-1.00782504" adduct_ion_name_pos="+H" adduct_ion_mass_pos="1.00727600" apply_min_max_mass_boundaries="1" />
<max_entropy_deconvolution adduct_ion_name_pos="+H" adduct_ion_mass_pos="1.00727600" adduct_ion_name_neg="-H" adduct_ion_mass_neg="-1.00782504" low_mass="1000.00000000" high_mass="100000.00000000" spacint_out="0.00000000" resolving_power="1000.00000000" peak_width="0.00200000" width="0" maxentx="0" res="0" />
</deconvolution><mascot_export globalchargelimit_apply="1" globalchargelimit="1+, 2+ and 3+" prefer_fullscan_deconvolution_results="1" deconvolution_export_type="1" msmssignals="100" threshold="100.00000000" mssignals_deconv="2" mssignals_non_deconv="0" normalize_msms="0" single_charged="0" />
<process_parameters_chrom baseline_flatness="0.80000000"	baseline_addchild="1"	baseline_disableoriginal="1" baseline_usesamecolor="1" smoothing_algorithm="1" smoothing_width="0.20000000" smoothing_cycles="1" smoothing_addchild="1" smoothing_disableoriginal="1"	smoothing_usesamecolor="1" />
<process_parameters_mobil baseline_flatness="0.80000000"	baseline_addchild="1"	baseline_disableoriginal="1" baseline_usesamecolor="1" smoothing_algorithm="1" smoothing_width="0.10000000" smoothing_cycles="1" smoothing_addchild="1" smoothing_disableoriginal="1"	smoothing_usesamecolor="1" />
<process_parameters_ms baseline_flatness="0.80000000"	baseline_addchild="1"	baseline_disableoriginal="1" baseline_usesamecolor="1" smoothing_algorithm="1" smoothing_width="0.20000000" smoothing_cycles="1" smoothing_addchild="1" smoothing_disableoriginal="1"	smoothing_usesamecolor="1" />
<display_params mass_precision="-1" time_precision="2" structure_size="30" chrom_peak_label="Index" />
<calibration_params calibration_range="0.00500000" calibration_listname="neg_pip_McKeeFA_DSmith_verified" calibration_listgroupname="ESI" calibration_fit_mode="0" calibration_intensitythreshold="1000000.00000000" />
<calibration_lockmass_params calibration_range="0.50000000" calibration_listname="" calibration_listgroupname="" calibration_intensitythreshold="0.00000000" calibration_lockmassmode="0" />
<mobility_calibration_params calibration_range="0.10000000" calibration_listname="&lt;not set&gt;" calibration_listgroupname="ESI" calibration_intensitythreshold="0.00000000" />
<library_search_params del_prev_res="1" ><library_search_basic_params accept_score="50" allowmasses_above="0" allowmasses_below="0" desired_score="900" increasedepth="0" maxnr_spectra="10" cross_match="0" sort_by="1" include_precursor_spectra="1" exclude_precursor_signals="0" skip_low_frgamnet_spectra="1" min_effective_score="500" minmatch_score="250" min_score="400" />
<library_search_advanced_params add_int_range="5.00000000" extended="1" locnorm="0" root="0" hwfstp="50" hwscdp="7" intrangefac="1.89999998" locnormeqfac="1.00000000" locnormfac="2.00000000" locnormwin="25" masdisint="20" minsrcint="100" minspepresrc="15" threshfstp="40" maskadducts="0" maskprecursor="0" />
<library_search_libraries_params add_unid="0" parallel="0" libraries="" librariey_unidentified="" />
<library_search_match_params chrgdeconv="0" collenerg="0" fragampl="1" instrtp="2" ionmeth="3" isolwidth="0" msmsstg="2" ms_vs_msms="4" pkwidth="0" polarity="4" psd="0" lastprecion="0" precions="0" prodion="0" rgtgaspress="0" rgtion="0" refl="0" collgas="0" collgaspress="0" trapdrv="1" />
<library_search_add_params add_confirm_mode="0" />
<library_search_rt_params accepted_deviation="1.00000000" apply_rt_match="0" match_columnname="1" max_deviation="5.00000000" />
</library_search_params><masslist_layout layout_columntypes="2 12 3 6 " layout_columnwidth="62 18 53 53 " />
<cmpdlist_layout layout_columntypes="14 20 31 1 40 26 " layout_columnwidth="20 53 134 65 46 50 " />
<molecular_formula_layout layout_columntypes="24 1 2 40 3 5 6 18 7 9 8 " layout_columnwidth="-1 -1 -1 -1 -1 -1 -1 -1 -1 -1 -1 " />
<general_unknown_layout layout_columntypes="6 0 5 3 4 2 12 14 10 11 " layout_columnwidth="-1 -1 -1 -1 -1 -1 -1 -1 -1 -1 " />
<target_screening_layout layout_columntypes="15 14 6 5 43 11 1 2 17 7 8 9 10 4 3 39 40 41 42 16 18 19 25 20 21 22 23 24 31 26 27 28 29 30 37 32 33 34 35 36 " layout_columnwidth="-1 -1 -1 -1 -1 -1 -1 -1 -1 -1 -1 -1 -1 -1 -1 -1 -1 -1 -1 -1 -1 -1 -1 -1 -1 -1 -1 -1 -1 -1 -1 -1 -1 -1 -1 -1 -1 -1 -1 -1 " />
<exclusion_masses></exclusion_masses>
<xml_export_parameters export_detailed_information="0" export_peptide_database_query_information="1" export_full_peptide_database_query_information="1" protein_analysis_export_mgf="1" protein_analysis_export_xml="1" />
<smf1D_params max_nr_formulae="50" z="1" rdb_min="0.00000000" rdb_max="80.00000000" tolerance_ppm="5.00000000" tolerance_abs="1.00000000" tolerance_ppm_MSn="5.00000000" tolerance_abs_MSn="2.00000000" use_rel_tolerance="0" use_rel_tolerance_MSn="0" lower_bound_formula="" upper_bound_formula="" electron_configuration="2" electron_configuration_MSn="0" sigma_limit="0.02000000" sigma_limit_MSn="0.05000000" HC_Ratio_min="0.00000000" HC_Ratio_max="3.00000000" filtering="1" patternsearch="0" filter_by_elementratio="1" estimate_carbon_count="1" relative_threshold_base_peak="1.00000000" delete_previous_results="1" filter_criteriy="0" adducts_positive_mode="M+H  M+NH4  M+Na  M+K " adducts_negative_mode="M-H  M+Na-H2  M+K-H2  M+Cl " collect_adducts="0" />
<smf3D_params tolerance_neutralloss="5.00000000" intensitythresholdabs2="0.00000000" intensity_threshold_abs_msms="0.00000000" auto_filter="0" nr_explained_peaks="5" highlight_unexplained_peaks="0" />
<uv_parameters rt_offset="0.00000000" />
<target_screening delta_rt="1.50000000" threshold_sigma="0.05000000" detection_tolerance="0.00500000" identification_tolerance="10.00000000" detection_tolerance_ppm="5.00000000" identification_tolerance_ppm="5.00000000" use_tolerance_ppm="0" compound_database="C:\BDALSystemData\BuildingBlocks\TargetScreeningDataBase.csv" use_sampleinfo_xml="0" rt_range_start="0.00000000" rt_range_end="0.00000000" additional_smoothing="0" create_chromatogram_time_slices="1" rt_window_halfwidth="45.00000000" enable_BPC="1" evaluate_qualifier_ions="1" qualifier_ion_intensity_threshold="0.00000000" group_id=": " lc_method_id=":" ms_method_id=":" matrix_id=":" useDB="0" sortanalytes="4" />
<automatic_calibration use_calibration_segment="0" automatic_calibration="0.00000000/0.00000000" automatic_calibration_use_spectrum_type="0" automatic_calibration_retain_data="0" automatic_calibration_perform_lockmass="0" />
<target_screening_scoring threshold1_qualityfactor="0.02000000" threshold2_qualityfactor="0.05000000" threshold1_massaccuracy="3.00000000" threshold2_massaccuracy="10.00000000" threshold1_retentiontime="20.00000000" threshold2_retentiontime="40.00000000" use_tolerance_ppm="0" />
</DataAnalysis_processing_parameters>
<ms_spectrum info="-MS" msmsinfo="All MS" polarity="-" scanmode="fullscan" seq_nr_start="1"  rt="4.72695000" rt_unit="min">
<ms_peaks><pk mz="149.024382" i="948214.7" sn="8.22" a="89.54" fwhm="0.000136" res="1095179.8" algo="FTMS"/>
<pk mz="149.036300" i="5148520.0" sn="55.77" a="660.07" fwhm="0.000131" res="1140681.5" algo="FTMS"/>
<pk mz="149.036568" i="11925486.0" sn="132.50" a="1905.07" fwhm="0.000151" res="985945.9" algo="FTMS"/>
<pk mz="150.039922" i="861962.3" sn="7.24" a="53.79" fwhm="0.000101" res="1481708.8" algo="FTMS"/>
<pk mz="155.584328" i="860453.9" sn="7.23" a="72.54" fwhm="0.000132" res="1177660.0" algo="FTMS"/>
<pk mz="157.041668" i="1008580.9" sn="8.91" a="144.27" fwhm="0.000180" res="873675.3" algo="FTMS"/>
<pk mz="158.044724" i="1295687.6" sn="12.16" a="197.55" fwhm="0.000187" res="845530.5" algo="FTMS"/>
<pk mz="158.045024" i="2557271.5" sn="26.44" a="358.66" fwhm="0.000150" res="1053519.1" algo="FTMS"/>
<pk mz="159.019241" i="991321.6" sn="8.71" a="103.81" fwhm="0.000154" res="1030220.7" algo="FTMS"/>
<pk mz="159.020636" i="3505309.5" sn="37.17" a="515.69" fwhm="0.000153" res="1039576.8" algo="FTMS"/>
<pk mz="159.020920" i="8561501.0" sn="94.42" a="1382.07" fwhm="0.000163" res="977298.3" algo="FTMS"/>
<pk mz="159.433077" i="878411.7" sn="7.43" a="89.52" fwhm="0.000158" res="1008515.8" algo="FTMS"/>
<pk mz="159.524548" i="3802688.5" sn="40.54" a="602.92" fwhm="0.000170" res="937239.4" algo="FTMS"/>
<pk mz="159.526078" i="2455172.5" sn="25.29" a="352.82" fwhm="0.000163" res="981468.0" algo="FTMS"/>
<pk mz="159.527595" i="1044626.3" sn="9.32" a="121.06" fwhm="0.000157" res="1013209.7" algo="FTMS"/>
<pk mz="160.060652" i="2854058.8" sn="29.80" a="438.26" fwhm="0.000166" res="965798.6" algo="FTMS"/>
<pk mz="160.630391" i="944856.3" sn="8.19" a="88.51" fwhm="0.000137" res="1170266.8" algo="FTMS"/>
<pk mz="161.036547" i="877863.7" sn="7.43" a="66.18" fwhm="0.000118" res="1362436.2" algo="FTMS"/>
<pk mz="161.081870" i="999133.4" sn="8.80" a="110.71" fwhm="0.000148" res="1089443.7" algo="FTMS"/>
<pk mz="161.429148" i="906500.6" sn="7.75" a="78.61" fwhm="0.000142" res="1134948.9" algo="FTMS"/>
<pk mz="162.522821" i="849552.9" sn="7.11" a="112.51" fwhm="0.000178" res="913168.8" algo="FTMS"/>
<pk mz="162.959979" i="892274.3" sn="7.59" a="107.26" fwhm="0.000186" res="877157.0" algo="FTMS"/>
<pk mz="163.040009" i="1767913.4" sn="17.51" a="257.34" fwhm="0.000168" res="971842.9" algo="FTMS"/>
<pk mz="163.052184" i="981229.0" sn="8.60" a="115.86" fwhm="0.000154" res="1060553.4" algo="FTMS"/>
<pk mz="164.243742" i="1016781.1" sn="9.00" a="157.86" fwhm="0.000210" res="781610.6" algo="FTMS"/>
<pk mz="164.674458" i="875235.6" sn="7.40" a="84.22" fwhm="0.000162" res="1016552.7" algo="FTMS"/>
<pk mz="165.558605" i="846572.3" sn="7.08" a="125.87" fwhm="0.000221" res="750553.0" algo="FTMS"/>
<pk mz="165.732847" i="890728.8" sn="7.58" a="114.73" fwhm="0.000202" res="822036.0" algo="FTMS"/>
<pk mz="165.925452" i="842667.4" sn="7.03" a="108.74" fwhm="0.000202" res="819818.6" algo="FTMS"/>
<pk mz="166.090113" i="869970.7" sn="7.34" a="140.55" fwhm="0.000200" res="828411.4" algo="FTMS"/>
<pk mz="166.121140" i="852224.6" sn="7.14" a="145.29" fwhm="0.000243" res="684510.5" algo="FTMS"/>
<pk mz="166.734972" i="949415.2" sn="8.24" a="125.00" fwhm="0.000194" res="858157.7" algo="FTMS"/>
<pk mz="167.034933" i="887501.3" sn="7.54" a="98.58" fwhm="0.000148" res="1126496.9" algo="FTMS"/>
<pk mz="167.048263" i="899453.4" sn="7.68" a="139.80" fwhm="0.000209" res="800697.3" algo="FTMS"/>
<pk mz="167.127478" i="846226.2" sn="7.07" a="114.84" fwhm="0.000191" res="874963.8" algo="FTMS"/>
<pk mz="167.351703" i="874880.8" sn="7.40" a="82.95" fwhm="0.000143" res="1166789.3" algo="FTMS"/>
<pk mz="167.424138" i="860239.9" sn="7.23" a="131.93" fwhm="0.000215" res="777144.1" algo="FTMS"/>
<pk mz="167.591205" i="842764.5" sn="7.03" a="113.54" fwhm="0.000227" res="739126.5" algo="FTMS"/>
<pk mz="167.766898" i="862927.7" sn="7.26" a="98.34" fwhm="0.000206" res="814426.5" algo="FTMS"/>
<pk mz="168.619962" i="882242.0" sn="7.48" a="109.99" fwhm="0.000178" res="947786.6" algo="FTMS"/>
<pk mz="168.780563" i="942619.4" sn="8.16" a="146.99" fwhm="0.000198" res="851258.6" algo="FTMS"/>
<pk mz="168.919560" i="893932.6" sn="7.61" a="104.81" fwhm="0.000180" res="937198.9" algo="FTMS"/>
<pk mz="169.035835" i="844585.1" sn="7.05" a="99.42" fwhm="0.000176" res="961773.3" algo="FTMS"/>
<pk mz="169.069108" i="1046378.4" sn="9.34" a="148.62" fwhm="0.000209" res="807588.0" algo="FTMS"/>
<pk mz="169.075875" i="895886.6" sn="7.63" a="143.01" fwhm="0.000207" res="814934.3" algo="FTMS"/>
<pk mz="169.411460" i="887445.1" sn="7.54" a="142.35" fwhm="0.000210" res="804829.4" algo="FTMS"/>
<pk mz="170.044532" i="915245.7" sn="7.85" a="95.14" fwhm="0.000147" res="1160570.2" algo="FTMS"/>
<pk mz="170.292075" i="870192.4" sn="7.34" a="121.97" fwhm="0.000206" res="827520.6" algo="FTMS"/>
<pk mz="171.444047" i="894063.9" sn="7.61" a="134.90" fwhm="0.000192" res="894607.0" algo="FTMS"/>
<pk mz="171.679960" i="868248.1" sn="7.32" a="124.19" fwhm="0.000197" res="869502.3" algo="FTMS"/>
<pk mz="171.793917" i="892290.3" sn="7.59" a="120.53" fwhm="0.000191" res="901656.7" algo="FTMS"/>
<pk mz="172.060656" i="3896887.3" sn="41.61" a="728.13" fwhm="0.000188" res="916044.5" algo="FTMS"/>
<pk mz="172.132995" i="911890.3" sn="7.81" a="155.55" fwhm="0.000236" res="730519.1" algo="FTMS"/>
<pk mz="172.274720" i="861072.3" sn="7.24" a="153.36" fwhm="0.000251" res="687494.9" algo="FTMS"/>
<pk mz="172.648403" i="890907.4" sn="7.58" a="163.63" fwhm="0.000247" res="699640.8" algo="FTMS"/>
<pk mz="172.847531" i="844057.5" sn="7.04" a="94.08" fwhm="0.000159" res="1087076.9" algo="FTMS"/>
<pk mz="173.036284" i="3002143.3" sn="31.48" a="407.88" fwhm="0.000157" res="1104613.5" algo="FTMS"/>
<pk mz="173.036572" i="15143295.0" sn="168.93" a="2933.95" fwhm="0.000188" res="920374.2" algo="FTMS"/>
<pk mz="173.770855" i="887395.3" sn="7.53" a="130.80" fwhm="0.000202" res="862186.3" algo="FTMS"/>
<pk mz="174.039923" i="1091424.1" sn="9.84" a="143.63" fwhm="0.000161" res="1079695.6" algo="FTMS"/>
<pk mz="174.076317" i="1090885.3" sn="9.84" a="124.99" fwhm="0.000138" res="1257776.0" algo="FTMS"/>
<pk mz="174.082572" i="863142.1" sn="7.26" a="153.53" fwhm="0.000238" res="731079.0" algo="FTMS"/>
<pk mz="174.214713" i="927453.0" sn="7.97" a="154.38" fwhm="0.000241" res="721669.0" algo="FTMS"/>
<pk mz="174.611810" i="883860.1" sn="7.48" a="126.39" fwhm="0.000206" res="847720.0" algo="FTMS"/>
<pk mz="175.021615" i="921821.1" sn="7.91" a="151.65" fwhm="0.000261" res="670963.3" algo="FTMS"/>
<pk mz="175.052227" i="1287418.1" sn="12.04" a="190.10" fwhm="0.000163" res="1070736.9" algo="FTMS"/>
<pk mz="175.061160" i="3913755.5" sn="41.72" a="642.50" fwhm="0.000178" res="980959.4" algo="FTMS"/>
<pk mz="175.095720" i="851025.3" sn="7.11" a="78.90" fwhm="0.000170" res="1028375.2" algo="FTMS"/>
<pk mz="175.097234" i="1318033.6" sn="12.38" a="163.06" fwhm="0.000152" res="1149206.2" algo="FTMS"/>
<pk mz="175.097552" i="6299041.5" sn="68.67" a="1176.31" fwhm="0.000186" res="943313.6" algo="FTMS"/>
<pk mz="175.100770" i="870578.2" sn="7.33" a="145.42" fwhm="0.000242" res="724468.5" algo="FTMS"/>
<pk mz="175.386866" i="921954.6" sn="7.91" a="120.50" fwhm="0.000181" res="970782.7" algo="FTMS"/>
<pk mz="175.537636" i="5566125.0" sn="60.39" a="1127.84" fwhm="0.000211" res="832071.1" algo="FTMS"/>
<pk mz="175.539499" i="4120813.3" sn="44.06" a="810.88" fwhm="0.000207" res="849909.6" algo="FTMS"/>
<pk mz="175.541350" i="1891805.6" sn="18.87" a="312.45" fwhm="0.000194" res="906156.2" algo="FTMS"/>
<pk mz="176.055562" i="2383628.0" sn="24.34" a="425.60" fwhm="0.000191" res="922299.3" algo="FTMS"/>
<pk mz="176.064220" i="2445037.5" sn="25.03" a="384.92" fwhm="0.000210" res="837050.4" algo="FTMS"/>
<pk mz="176.064518" i="6008141.5" sn="65.16" a="1192.58" fwhm="0.000198" res="891026.2" algo="FTMS"/>
<pk mz="176.196465" i="868135.0" sn="7.27" a="130.05" fwhm="0.000238" res="740565.3" algo="FTMS"/>
<pk mz="176.659514" i="848471.4" sn="7.05" a="131.76" fwhm="0.000236" res="747883.0" algo="FTMS"/>
<pk mz="176.854125" i="862355.9" sn="7.21" a="141.69" fwhm="0.000233" res="759644.8" algo="FTMS"/>
<pk mz="177.031158" i="1615889.5" sn="15.69" a="223.75" fwhm="0.000160" res="1109738.4" algo="FTMS"/>
<pk mz="177.031488" i="4423057.5" sn="47.31" a="761.79" fwhm="0.000182" res="974251.5" algo="FTMS"/>
<pk mz="177.067560" i="2504729.3" sn="25.70" a="383.45" fwhm="0.000198" res="894901.5" algo="FTMS"/>
<pk mz="177.067865" i="6045465.5" sn="65.58" a="1223.61" fwhm="0.000199" res="888166.7" algo="FTMS"/>
<pk mz="177.145731" i="943978.3" sn="8.12" a="171.66" fwhm="0.000264" res="671996.3" algo="FTMS"/>
<pk mz="177.524748" i="854590.6" sn="7.12" a="101.33" fwhm="0.000182" res="973113.8" algo="FTMS"/>
<pk mz="177.607575" i="1149649.5" sn="10.44" a="148.86" fwhm="0.000169" res="1051359.1" algo="FTMS"/>
<pk mz="178.070916" i="4406078.5" sn="46.95" a="698.16" fwhm="0.000167" res="1066180.2" algo="FTMS"/>
<pk mz="178.071221" i="29673982.0" sn="330.51" a="6021.35" fwhm="0.000198" res="898477.4" algo="FTMS"/>
<pk mz="178.097216" i="864320.6" sn="7.20" a="193.01" fwhm="0.000277" res="642716.6" algo="FTMS"/>
<pk mz="178.150453" i="855377.5" sn="7.10" a="97.19" fwhm="0.000175" res="1015691.2" algo="FTMS"/>
<pk mz="178.169676" i="872334.2" sn="7.29" a="141.79" fwhm="0.000221" res="805939.6" algo="FTMS"/>
<pk mz="178.231246" i="987189.2" sn="8.58" a="120.55" fwhm="0.000178" res="1003374.8" algo="FTMS"/>
<pk mz="178.343937" i="896432.9" sn="7.56" a="171.50" fwhm="0.000288" res="618942.7" algo="FTMS"/>
<pk mz="178.636854" i="874490.3" sn="7.31" a="127.65" fwhm="0.000207" res="861958.1" algo="FTMS"/>
<pk mz="178.642152" i="851843.6" sn="7.06" a="121.30" fwhm="0.000187" res="953053.3" algo="FTMS"/>
<pk mz="178.913433" i="881129.4" sn="7.39" a="140.71" fwhm="0.000257" res="696799.7" algo="FTMS"/>
<pk mz="179.074611" i="1974043.8" sn="19.65" a="336.34" fwhm="0.000199" res="898837.8" algo="FTMS"/>
<pk mz="179.078255" i="847900.7" sn="7.01" a="120.77" fwhm="0.000206" res="868128.1" algo="FTMS"/>
<pk mz="180.246601" i="1011721.5" sn="8.82" a="172.23" fwhm="0.000260" res="693407.4" algo="FTMS"/>
<pk mz="180.349306" i="902351.6" sn="7.59" a="159.37" fwhm="0.000271" res="664562.4" algo="FTMS"/>
<pk mz="181.014220" i="2882151.8" sn="29.73" a="500.90" fwhm="0.000185" res="979656.8" algo="FTMS"/>
<pk mz="181.050613" i="1106851.0" sn="9.88" a="135.22" fwhm="0.000162" res="1114562.0" algo="FTMS"/>
<pk mz="181.326076" i="954761.0" sn="8.18" a="168.47" fwhm="0.000246" res="735934.3" algo="FTMS"/>
<pk mz="182.009466" i="1973029.4" sn="19.49" a="332.16" fwhm="0.000193" res="942860.2" algo="FTMS"/>
<pk mz="182.545507" i="1721401.3" sn="16.68" a="288.84" fwhm="0.000202" res="904470.2" algo="FTMS"/>
<pk mz="182.547533" i="1382730.0" sn="12.91" a="264.73" fwhm="0.000230" res="792701.9" algo="FTMS"/>
<pk mz="182.711191" i="920938.1" sn="7.76" a="181.02" fwhm="0.000285" res="641259.6" algo="FTMS"/>
<pk mz="182.810962" i="856684.6" sn="7.05" a="126.19" fwhm="0.000252" res="725435.6" algo="FTMS"/>
<pk mz="183.104347" i="862171.1" sn="7.11" a="160.29" fwhm="0.000258" res="710037.3" algo="FTMS"/>
<pk mz="183.512082" i="857756.6" sn="7.03" a="130.41" fwhm="0.000206" res="892702.9" algo="FTMS"/>
<pk mz="183.608224" i="877023.4" sn="7.24" a="143.71" fwhm="0.000209" res="877629.7" algo="FTMS"/>
<pk mz="183.815578" i="869715.1" sn="7.16" a="148.97" fwhm="0.000248" res="742438.1" algo="FTMS"/>
<pk mz="184.024289" i="1185944.0" sn="10.67" a="198.81" fwhm="0.000202" res="912665.8" algo="FTMS"/>
<pk mz="184.060688" i="1198661.5" sn="10.81" a="218.01" fwhm="0.000216" res="850684.2" algo="FTMS"/>
<pk mz="184.198304" i="973128.9" sn="8.31" a="218.09" fwhm="0.000308" res="598121.0" algo="FTMS"/>
<pk mz="184.460048" i="957035.6" sn="8.13" a="144.99" fwhm="0.000224" res="824744.8" algo="FTMS"/>
<pk mz="184.464619" i="856909.3" sn="7.02" a="126.20" fwhm="0.000213" res="868047.0" algo="FTMS"/>
<pk mz="184.990513" i="900735.6" sn="7.50" a="174.86" fwhm="0.000290" res="638841.0" algo="FTMS"/>
<pk mz="185.032093" i="1663687.8" sn="15.97" a="295.34" fwhm="0.000200" res="925923.5" algo="FTMS"/>
<pk mz="185.036580" i="4282857.5" sn="45.05" a="827.96" fwhm="0.000202" res="917569.9" algo="FTMS"/>
<pk mz="185.045519" i="920925.0" sn="7.73" a="145.06" fwhm="0.000223" res="831459.7" algo="FTMS"/>
<pk mz="185.064043" i="1289076.3" sn="11.81" a="192.51" fwhm="0.000187" res="991864.7" algo="FTMS"/>
<pk mz="185.427390" i="866995.6" sn="7.10" a="139.93" fwhm="0.000261" res="710725.5" algo="FTMS"/>
<pk mz="186.035658" i="3729145.0" sn="38.75" a="794.83" fwhm="0.000227" res="818019.3" algo="FTMS"/>
<pk mz="186.039643" i="31498298.0" sn="345.85" a="5412.75" fwhm="0.000199" res="935357.7" algo="FTMS"/>
<pk mz="186.039920" i="146405440.0" z="-1" sn="1616.60" a="33423.50" fwhm="0.000221" res="843203.5" algo="FTMS" component_name="P" deconvoluted_molecular_mass="186.039999" deconvoluted_isotopic_mass="186.040024"/>
<pk mz="186.048871" i="1581406.4" sn="15.00" a="270.90" fwhm="0.000203" res="914567.7" algo="FTMS"/>
<pk mz="186.524991" i="858675.2" sn="7.00" a="182.22" fwhm="0.000293" res="637301.2" algo="FTMS"/>
<pk mz="187.043277" i="8364382.0" z="-1" sn="90.00" a="1907.88" fwhm="0.000221" res="847455.1" algo="FTMS" component_name="P" deconvoluted_molecular_mass="186.039999" deconvoluted_isotopic_mass="187.043382"/>
<pk mz="187.052233" i="919073.8" sn="7.67" a="193.27" fwhm="0.000269" res="696066.1" algo="FTMS"/>
<pk mz="187.061144" i="1438853.6" sn="13.42" a="287.17" fwhm="0.000226" res="825937.3" algo="FTMS"/>
<pk mz="187.079664" i="908533.6" sn="7.55" a="180.39" fwhm="0.000312" res="600233.6" algo="FTMS"/>
<pk mz="187.097557" i="1703061.3" sn="16.34" a="308.84" fwhm="0.000199" res="938339.0" algo="FTMS"/>
<pk mz="187.681888" i="920418.0" sn="7.65" a="128.95" fwhm="0.000204" res="919822.0" algo="FTMS"/>
<pk mz="187.780537" i="957693.3" sn="8.06" a="176.60" fwhm="0.000277" res="677842.7" algo="FTMS"/>
<pk mz="187.839429" i="919079.2" sn="7.63" a="152.17" fwhm="0.000228" res="823176.0" algo="FTMS"/>
<pk mz="187.957644" i="871371.3" sn="7.11" a="171.33" fwhm="0.000249" res="756322.6" algo="FTMS"/>
<pk mz="188.044164" i="1677201.6" z="-1" sn="15.99" a="311.21" fwhm="0.000207" res="906268.2" algo="FTMS" component_name="P" deconvoluted_molecular_mass="186.039999" deconvoluted_isotopic_mass="188.044270"/>
<pk mz="188.055600" i="2608022.8" sn="26.24" a="566.16" fwhm="0.000230" res="819028.4" algo="FTMS"/>
<pk mz="188.705739" i="884154.8" sn="7.25" a="115.97" fwhm="0.000200" res="942673.3" algo="FTMS"/>
<pk mz="188.802717" i="1017470.9" sn="8.71" a="204.19" fwhm="0.000283" res="666296.5" algo="FTMS"/>
<pk mz="189.031496" i="899327.6" sn="7.41" a="123.26" fwhm="0.000186" res="1015115.2" algo="FTMS"/>
<pk mz="189.076815" i="1473124.5" sn="13.73" a="262.43" fwhm="0.000217" res="873126.5" algo="FTMS"/>
<pk mz="189.192606" i="976185.9" sn="8.26" a="183.92" fwhm="0.000259" res="730917.0" algo="FTMS"/>
<pk mz="189.504696" i="907706.9" sn="7.47" a="154.78" fwhm="0.000264" res="718172.8" algo="FTMS"/>
<pk mz="189.536455" i="1098697.8" sn="9.57" a="194.19" fwhm="0.000215" res="880016.4" algo="FTMS"/>
<pk mz="189.567976" i="891208.4" sn="7.29" a="151.76" fwhm="0.000231" res="820467.7" algo="FTMS"/>
<pk mz="190.071237" i="1375253.9" sn="12.60" a="327.47" fwhm="0.000284" res="668139.1" algo="FTMS"/>
<pk mz="190.080174" i="1961242.1" sn="19.03" a="360.26" fwhm="0.000217" res="874338.5" algo="FTMS"/>
<pk mz="191.003395" i="920455.6" sn="7.60" a="154.11" fwhm="0.000238" res="802129.4" algo="FTMS"/>
<pk mz="191.047155" i="6106125.0" sn="64.51" a="1381.19" fwhm="0.000229" res="835417.7" algo="FTMS"/>
<pk mz="191.165928" i="931727.3" sn="7.73" a="314.07" fwhm="0.000443" res="431902.8" algo="FTMS"/>
<pk mz="191.210174" i="921917.1" sn="7.62" a="142.97" fwhm="0.000230" res="831551.1" algo="FTMS"/>
<pk mz="191.650018" i="917310.9" sn="7.54" a="177.89" fwhm="0.000287" res="668671.9" algo="FTMS"/>
<pk mz="192.086873" i="1939409.9" sn="18.70" a="401.26" fwhm="0.000224" res="857881.2" algo="FTMS"/>
<pk mz="192.428497" i="935022.9" sn="7.72" a="201.40" fwhm="0.000317" res="606481.3" algo="FTMS"/>
<pk mz="192.638829" i="952362.2" sn="7.91" a="207.21" fwhm="0.000317" res="608498.8" algo="FTMS"/>
<pk mz="192.819710" i="879278.9" sn="7.11" a="249.36" fwhm="0.000351" res="549909.5" algo="FTMS"/>
<pk mz="192.962334" i="869616.3" sn="7.01" a="157.87" fwhm="0.000262" res="737824.0" algo="FTMS"/>
<pk mz="193.090245" i="1507090.4" sn="13.97" a="269.07" fwhm="0.000216" res="892283.0" algo="FTMS"/>
<pk mz="193.135222" i="889113.7" sn="7.22" a="145.73" fwhm="0.000235" res="822185.4" algo="FTMS"/>
<pk mz="193.488448" i="901061.4" sn="7.35" a="146.81" fwhm="0.000278" res="695688.1" algo="FTMS"/>
<pk mz="193.672723" i="902577.8" sn="7.33" a="171.07" fwhm="0.000274" res="707340.6" algo="FTMS"/>
<pk mz="194.226120" i="907045.9" sn="7.38" a="165.06" fwhm="0.000277" res="700827.0" algo="FTMS"/>
<pk mz="194.247759" i="1006497.4" sn="8.46" a="187.93" fwhm="0.000244" res="794484.3" algo="FTMS"/>
<pk mz="194.314577" i="901412.9" sn="7.32" a="129.31" fwhm="0.000237" res="821595.4" algo="FTMS"/>
<pk mz="194.925707" i="934412.3" sn="7.67" a="164.01" fwhm="0.000243" res="803620.7" algo="FTMS"/>
<pk mz="195.029874" i="1733204.5" sn="16.37" a="335.77" fwhm="0.000219" res="891172.2" algo="FTMS"/>
<pk mz="195.066247" i="1612808.1" sn="15.06" a="348.68" fwhm="0.000250" res="779349.0" algo="FTMS"/>
<pk mz="195.810865" i="1435389.9" sn="13.07" a="236.40" fwhm="0.000205" res="955907.8" algo="FTMS"/>
<pk mz="196.025074" i="1063795.6" sn="9.04" a="174.18" fwhm="0.000208" res="943484.8" algo="FTMS"/>
<pk mz="196.359468" i="887996.4" sn="7.13" a="150.72" fwhm="0.000239" res="821016.0" algo="FTMS"/>
<pk mz="196.447927" i="922765.5" sn="7.51" a="187.68" fwhm="0.000301" res="653367.2" algo="FTMS"/>
<pk mz="196.506929" i="887086.3" sn="7.12" a="203.87" fwhm="0.000325" res="604980.4" algo="FTMS"/>
<pk mz="196.675652" i="1017372.3" sn="8.53" a="256.85" fwhm="0.000319" res="616308.7" algo="FTMS"/>
<pk mz="197.045509" i="1183595.1" sn="10.33" a="214.50" fwhm="0.000224" res="881439.7" algo="FTMS"/>
<pk mz="197.807922" i="1250521.8" sn="11.05" a="173.13" fwhm="0.000195" res="1015899.2" algo="FTMS"/>
<pk mz="198.039933" i="1377885.9" sn="12.43" a="214.05" fwhm="0.000202" res="981238.7" algo="FTMS"/>
<pk mz="198.320539" i="886782.3" sn="7.07" a="161.50" fwhm="0.000283" res="701273.9" algo="FTMS"/>
<pk mz="199.052216" i="1634339.6" sn="15.14" a="300.04" fwhm="0.000220" res="903253.7" algo="FTMS"/>
<pk mz="199.061161" i="1093032.8" sn="9.30" a="188.04" fwhm="0.000211" res="942341.6" algo="FTMS"/>
<pk mz="199.097552" i="1758013.9" sn="16.48" a="412.47" fwhm="0.000262" res="758778.5" algo="FTMS"/>
<pk mz="199.427260" i="1107197.3" sn="9.45" a="253.37" fwhm="0.000272" res="732762.9" algo="FTMS"/>
<pk mz="199.568149" i="895599.3" sn="7.16" a="148.44" fwhm="0.000256" res="779124.0" algo="FTMS"/>
<pk mz="199.788025" i="918671.6" sn="7.41" a="156.68" fwhm="0.000253" res="790160.4" algo="FTMS"/>
<pk mz="200.055202" i="4810348.0" sn="49.42" a="1032.77" fwhm="0.000252" res="792829.7" algo="FTMS"/>
<pk mz="200.055566" i="40680492.0" sn="436.67" a="10274.81" fwhm="0.000249" res="804862.0" algo="FTMS"/>
<pk mz="200.064133" i="1272817.4" sn="11.23" a="233.54" fwhm="0.000242" res="828416.4" algo="FTMS"/>
<pk mz="200.064527" i="6551601.5" sn="68.22" a="1543.89" fwhm="0.000243" res="823231.5" algo="FTMS"/>
<pk mz="201.031486" i="932156.1" sn="7.51" a="180.18" fwhm="0.000268" res="749814.3" algo="FTMS"/>
<pk mz="201.040431" i="903985.4" sn="7.21" a="130.46" fwhm="0.000193" res="1041709.5" algo="FTMS"/>
<pk mz="201.058924" i="2466684.3" sn="24.01" a="507.11" fwhm="0.000235" res="855180.7" algo="FTMS"/>
<pk mz="201.076818" i="1505863.0" sn="13.68" a="321.09" fwhm="0.000237" res="849814.4" algo="FTMS"/>
<pk mz="201.095317" i="1611922.0" sn="14.82" a="281.96" fwhm="0.000217" res="925320.5" algo="FTMS"/>
<pk mz="201.206956" i="885940.3" sn="7.02" a="143.81" fwhm="0.000244" res="823971.8" algo="FTMS"/>
<pk mz="202.034511" i="2886466.3" sn="28.52" a="636.26" fwhm="0.000280" res="721501.2" algo="FTMS"/>
<pk mz="202.034850" i="22886594.0" sn="243.51" a="5798.08" fwhm="0.000250" res="807953.9" algo="FTMS"/>
<pk mz="202.043785" i="1031655.9" sn="8.58" a="179.90" fwhm="0.000240" res="841335.3" algo="FTMS"/>
<pk mz="202.071220" i="1854552.4" sn="17.42" a="405.26" fwhm="0.000240" res="841321.0" algo="FTMS"/>
<pk mz="203.038193" i="1024190.7" sn="8.45" a="145.75" fwhm="0.000207" res="980176.9" algo="FTMS"/>
<pk mz="203.047159" i="4404772.0" sn="44.64" a="991.14" fwhm="0.000236" res="860923.8" algo="FTMS"/>
<pk mz="203.056078" i="1055561.5" sn="8.79" a="146.45" fwhm="0.000198" res="1026589.3" algo="FTMS"/>
<pk mz="203.074553" i="1242324.6" sn="10.79" a="290.18" fwhm="0.000328" res="618692.6" algo="FTMS"/>
<pk mz="203.242646" i="939002.4" sn="7.54" a="279.67" fwhm="0.000356" res="571706.7" algo="FTMS"/>
<pk mz="203.567809" i="963551.6" sn="7.80" a="188.03" fwhm="0.000264" res="770945.2" algo="FTMS"/>
<pk mz="204.050178" i="21267846.0" sn="225.11" a="4717.56" fwhm="0.000268" res="761017.6" algo="FTMS"/>
<pk mz="204.050481" i="173847936.0" z="-1" sn="1858.16" a="44777.69" fwhm="0.000251" res="812325.8" algo="FTMS" component_name="O" deconvoluted_molecular_mass="204.050617" deconvoluted_isotopic_mass="204.050607"/>
<pk mz="204.053006" i="2399110.8" sn="23.16" a="578.00" fwhm="0.000266" res="767198.9" algo="FTMS"/>
<pk mz="205.041752" i="891651.3" sn="7.02" a="121.77" fwhm="0.000249" res="824886.4" algo="FTMS"/>
<pk mz="205.053855" i="9609195.0" z="-1" sn="100.33" a="2457.07" fwhm="0.000254" res="806518.9" algo="FTMS" component_name="O" deconvoluted_molecular_mass="204.050617" deconvoluted_isotopic_mass="205.053983"/>
<pk mz="205.062786" i="1811184.3" sn="16.86" a="387.74" fwhm="0.000255" res="803196.7" algo="FTMS"/>
<pk mz="205.159759" i="1739755.8" sn="16.03" a="368.85" fwhm="0.000243" res="844940.6" algo="FTMS"/>
<pk mz="205.529436" i="958926.8" sn="7.71" a="177.63" fwhm="0.000268" res="767574.5" algo="FTMS"/>
<pk mz="206.054773" i="1975698.1" z="-1" sn="18.54" a="396.16" fwhm="0.000228" res="903226.1" algo="FTMS" component_name="O" deconvoluted_molecular_mass="204.050617" deconvoluted_isotopic_mass="206.054902"/>
<pk mz="206.066148" i="2885593.0" sn="28.23" a="638.65" fwhm="0.000252" res="818837.9" algo="FTMS"/>
<pk mz="206.084412" i="936404.4" sn="7.46" a="200.76" fwhm="0.000313" res="658609.6" algo="FTMS"/>
<pk mz="206.537411" i="898635.8" sn="7.06" a="205.18" fwhm="0.000361" res="572188.1" algo="FTMS"/>
<pk mz="207.066230" i="1070786.6" z="-1" sn="8.89" a="265.21" fwhm="0.000343" res="604335.2" algo="FTMS" component_name="O" deconvoluted_molecular_mass="204.050617" deconvoluted_isotopic_mass="207.066360"/>
<pk mz="207.688914" i="910548.1" sn="7.14" a="223.27" fwhm="0.000345" res="601577.9" algo="FTMS"/>
<pk mz="208.613994" i="945969.7" sn="7.51" a="197.71" fwhm="0.000346" res="603558.5" algo="FTMS"/>
<pk mz="209.009138" i="1801334.9" sn="16.58" a="360.01" fwhm="0.000242" res="863968.9" algo="FTMS"/>
<pk mz="209.045524" i="977549.4" sn="7.84" a="153.70" fwhm="0.000209" res="1000665.0" algo="FTMS"/>
<pk mz="211.024395" i="1158745.4" sn="9.71" a="168.54" fwhm="0.000196" res="1077114.4" algo="FTMS"/>
<pk mz="211.024777" i="3151321.5" sn="30.75" a="900.50" fwhm="0.000302" res="699376.1" algo="FTMS"/>
<pk mz="211.061206" i="1054928.1" sn="8.61" a="310.12" fwhm="0.000395" res="533871.1" algo="FTMS"/>
<pk mz="211.212481" i="931341.9" sn="7.31" a="207.02" fwhm="0.000310" res="680980.2" algo="FTMS"/>
<pk mz="211.972135" i="939204.1" sn="7.38" a="228.16" fwhm="0.000337" res="629379.7" algo="FTMS"/>
<pk mz="212.020044" i="5874625.5" sn="59.49" a="1474.64" fwhm="0.000257" res="826190.8" algo="FTMS"/>
<pk mz="212.055535" i="950279.7" sn="7.50" a="269.46" fwhm="0.000373" res="568924.2" algo="FTMS"/>
<pk mz="212.092889" i="904366.8" sn="7.02" a="178.28" fwhm="0.000301" res="704201.5" algo="FTMS"/>
<pk mz="212.643646" i="912914.9" sn="7.10" a="229.26" fwhm="0.000339" res="627107.8" algo="FTMS"/>
<pk mz="213.015301" i="12697384.0" sn="130.90" a="3592.96" fwhm="0.000276" res="772680.6" algo="FTMS"/>
<pk mz="213.058596" i="1038786.6" sn="8.39" a="219.62" fwhm="0.000297" res="717204.9" algo="FTMS"/>
<pk mz="213.058941" i="6765123.0" sn="68.56" a="1759.36" fwhm="0.000270" res="787675.6" algo="FTMS"/>
<pk mz="213.076779" i="1122253.8" sn="9.27" a="281.18" fwhm="0.000312" res="683300.3" algo="FTMS"/>
<pk mz="214.018642" i="1172176.4" sn="9.78" a="175.56" fwhm="0.000212" res="1007321.2" algo="FTMS"/>
<pk mz="214.080153" i="1460470.1" sn="12.81" a="400.70" fwhm="0.000332" res="644379.8" algo="FTMS"/>
<pk mz="214.611680" i="957339.1" sn="7.52" a="199.78" fwhm="0.000304" res="705357.6" algo="FTMS"/>
<pk mz="215.056086" i="2039690.0" sn="18.89" a="459.05" fwhm="0.000265" res="813065.7" algo="FTMS"/>
<pk mz="215.092452" i="1765856.1" sn="16.02" a="389.01" fwhm="0.000254" res="847070.7" algo="FTMS"/>
<pk mz="215.154637" i="927430.0" sn="7.21" a="190.15" fwhm="0.000356" res="604360.7" algo="FTMS"/>
<pk mz="215.429713" i="1010381.2" sn="8.04" a="178.45" fwhm="0.000298" res="722405.3" algo="FTMS"/>
<pk mz="216.050104" i="4764005.0" sn="47.29" a="1135.37" fwhm="0.000258" res="837479.0" algo="FTMS"/>
<pk mz="216.050494" i="19270246.0" sn="198.99" a="5456.23" fwhm="0.000284" res="759526.8" algo="FTMS"/>
<pk mz="216.059447" i="2360426.5" sn="22.15" a="587.99" fwhm="0.000281" res="770054.0" algo="FTMS"/>
<pk mz="216.103074" i="1014484.9" sn="8.08" a="311.92" fwhm="0.000443" res="487584.7" algo="FTMS"/>
<pk mz="216.244556" i="940730.3" sn="7.30" a="194.46" fwhm="0.000301" res="717555.5" algo="FTMS"/>
<pk mz="217.053902" i="1580416.5" sn="13.99" a="406.71" fwhm="0.000302" res="717903.4" algo="FTMS"/>
<pk mz="217.062803" i="1535237.9" sn="13.52" a="313.35" fwhm="0.000258" res="842874.7" algo="FTMS"/>
<pk mz="217.071712" i="1576779.1" sn="13.95" a="397.81" fwhm="0.000320" res="678876.6" algo="FTMS"/>
<pk mz="217.717747" i="926892.5" sn="7.15" a="166.71" fwhm="0.000281" res="775082.6" algo="FTMS"/>
<pk mz="218.020560" i="1101696.3" sn="8.98" a="159.17" fwhm="0.000186" res="1174165.5" algo="FTMS"/>
<pk mz="218.020958" i="3982464.5" sn="39.10" a="1095.36" fwhm="0.000300" res="727714.7" algo="FTMS"/>
<pk mz="218.029765" i="1910725.8" sn="17.44" a="534.30" fwhm="0.000317" res="687414.8" algo="FTMS"/>
<pk mz="218.065702" i="7009563.0" sn="70.41" a="1494.32" fwhm="0.000232" res="938237.2" algo="FTMS"/>
<pk mz="218.066138" i="31749916.0" sn="327.87" a="9991.82" fwhm="0.000307" res="711290.4" algo="FTMS"/>
<pk mz="218.075111" i="2319264.5" sn="21.60" a="548.27" fwhm="0.000273" res="798222.1" algo="FTMS"/>
<pk mz="218.102547" i="1779184.9" sn="15.98" a="427.27" fwhm="0.000286" res="763036.2" algo="FTMS"/>
<pk mz="218.103427" i="1202545.4" sn="9.98" a="282.40" fwhm="0.000341" res="640467.4" algo="FTMS"/>
<pk mz="218.802786" i="933453.7" sn="7.18" a="219.28" fwhm="0.000353" res="620046.4" algo="FTMS"/>
<pk mz="219.042086" i="4239706.0" sn="41.58" a="1115.01" fwhm="0.000277" res="789384.3" algo="FTMS"/>
<pk mz="219.069525" i="2561386.0" sn="24.11" a="665.15" fwhm="0.000281" res="778854.9" algo="FTMS"/>
<pk mz="219.078386" i="924975.2" sn="7.09" a="118.08" fwhm="0.000224" res="979468.8" algo="FTMS"/>
<pk mz="220.045035" i="41327520.0" sn="427.52" a="8892.00" fwhm="0.000217" res="1015874.1" algo="FTMS"/>
<pk mz="220.045386" i="196803488.0" z="-1" sn="2045.46" a="57019.46" fwhm="0.000288" res="764480.8" algo="FTMS" component_name="M" deconvoluted_molecular_mass="220.045541" deconvoluted_isotopic_mass="220.045534"/>
<pk mz="220.659613" i="975778.7" sn="7.60" a="234.42" fwhm="0.000322" res="686184.0" algo="FTMS"/>
<pk mz="221.048321" i="1776224.5" sn="15.85" a="298.29" fwhm="0.000205" res="1076945.1" algo="FTMS"/>
<pk mz="221.048752" i="7546849.0" z="-1" sn="75.60" a="2363.72" fwhm="0.000326" res="678430.4" algo="FTMS" component_name="M" deconvoluted_molecular_mass="220.045541" deconvoluted_isotopic_mass="221.048902"/>
<pk mz="221.057783" i="1001317.9" sn="7.83" a="210.97" fwhm="0.000302" res="733015.0" algo="FTMS"/>
<pk mz="222.048903" i="1027413.3" sn="8.09" a="179.38" fwhm="0.000257" res="862450.2" algo="FTMS"/>
<pk mz="222.049698" i="1979541.8" z="-1" sn="17.95" a="429.86" fwhm="0.000261" res="849901.4" algo="FTMS" component_name="M" deconvoluted_molecular_mass="220.045541" deconvoluted_isotopic_mass="222.049849"/>
<pk mz="222.241594" i="1038368.9" sn="8.21" a="304.52" fwhm="0.000411" res="541315.7" algo="FTMS"/>
<pk mz="223.024833" i="1326770.8" sn="11.19" a="390.36" fwhm="0.000341" res="653494.0" algo="FTMS"/>
<pk mz="223.060829" i="1110150.6" z="-1" sn="8.94" a="179.52" fwhm="0.000214" res="1040735.8" algo="FTMS" component_name="M" deconvoluted_molecular_mass="220.045541" deconvoluted_isotopic_mass="223.060981"/>
<pk mz="223.061188" i="1878086.8" sn="16.90" a="423.84" fwhm="0.000270" res="826652.4" algo="FTMS"/>
<pk mz="224.014484" i="949581.8" sn="7.24" a="218.29" fwhm="0.000374" res="598456.7" algo="FTMS"/>
<pk mz="224.064526" i="3196648.8" sn="30.39" a="886.45" fwhm="0.000311" res="720551.9" algo="FTMS"/>
<pk mz="225.003620" i="1470557.4" sn="12.60" a="267.42" fwhm="0.000223" res="1007813.4" algo="FTMS"/>
<pk mz="225.004055" i="2959069.5" sn="27.93" a="828.70" fwhm="0.000317" res="709299.9" algo="FTMS"/>
<pk mz="225.040439" i="1309936.8" sn="10.95" a="289.11" fwhm="0.000280" res="803040.7" algo="FTMS"/>
<pk mz="225.117762" i="963993.6" sn="7.38" a="195.14" fwhm="0.000281" res="800497.7" algo="FTMS"/>
<pk mz="226.035708" i="1159031.5" sn="9.39" a="205.80" fwhm="0.000254" res="890882.4" algo="FTMS"/>
<pk mz="226.108473" i="974492.9" sn="7.48" a="207.25" fwhm="0.000299" res="757071.1" algo="FTMS"/>
<pk mz="226.196009" i="931017.8" sn="7.04" a="230.62" fwhm="0.000423" res="534377.4" algo="FTMS"/>
<pk mz="226.286295" i="959448.1" sn="7.33" a="238.54" fwhm="0.000379" res="597038.0" algo="FTMS"/>
<pk mz="227.074571" i="1874951.4" sn="16.67" a="477.98" fwhm="0.000299" res="759245.2" algo="FTMS"/>
<pk mz="227.092541" i="1051088.4" sn="8.22" a="221.24" fwhm="0.000286" res="793345.8" algo="FTMS"/>
<pk mz="227.128869" i="1063138.5" sn="8.35" a="231.00" fwhm="0.000291" res="779825.0" algo="FTMS"/>
<pk mz="227.140024" i="1075560.1" sn="8.48" a="237.35" fwhm="0.000307" res="739118.6" algo="FTMS"/>
<pk mz="228.262033" i="990224.7" sn="7.60" a="205.58" fwhm="0.000315" res="725530.4" algo="FTMS"/>
<pk mz="228.543860" i="1044952.7" sn="8.15" a="240.02" fwhm="0.000305" res="749411.9" algo="FTMS"/>
<pk mz="228.810226" i="946616.1" sn="7.15" a="206.34" fwhm="0.000319" res="717013.0" algo="FTMS"/>
<pk mz="228.971301" i="955844.7" sn="7.24" a="251.81" fwhm="0.000437" res="523363.8" algo="FTMS"/>
<pk mz="229.025962" i="1240254.5" sn="10.15" a="207.31" fwhm="0.000222" res="1032257.0" algo="FTMS"/>
<pk mz="229.026409" i="4858687.0" sn="47.23" a="1496.00" fwhm="0.000324" res="706692.2" algo="FTMS"/>
<pk mz="229.053835" i="2195659.8" sn="19.94" a="581.74" fwhm="0.000313" res="731562.3" algo="FTMS"/>
<pk mz="229.071740" i="1793492.3" sn="15.82" a="426.59" fwhm="0.000291" res="786258.7" algo="FTMS"/>
<pk mz="229.108161" i="1714661.4" sn="15.01" a="464.99" fwhm="0.000320" res="716360.1" algo="FTMS"/>
<pk mz="229.144541" i="995318.6" sn="7.64" a="145.88" fwhm="0.000232" res="986069.6" algo="FTMS"/>
<pk mz="229.653586" i="1010660.6" sn="7.77" a="288.26" fwhm="0.000461" res="498353.6" algo="FTMS"/>
<pk mz="230.029366" i="41644048.0" sn="422.47" a="11231.37" fwhm="0.000274" res="838773.0" algo="FTMS"/>
<pk mz="230.029749" i="246403088.0" z="-1" sn="2512.24" a="76320.08" fwhm="0.000316" res="727757.9" algo="FTMS" component_name="K" deconvoluted_molecular_mass="230.029887" deconvoluted_isotopic_mass="230.029911"/>
<pk mz="230.032924" i="2695059.3" sn="24.96" a="743.20" fwhm="0.000307" res="749372.3" algo="FTMS"/>
<pk mz="230.066147" i="2150306.5" sn="19.40" a="546.94" fwhm="0.000302" res="763068.3" algo="FTMS"/>
<pk mz="231.032694" i="2463444.8" sn="22.59" a="522.36" fwhm="0.000252" res="917431.1" algo="FTMS"/>
<pk mz="231.033130" i="11477973.0" z="-1" sn="114.59" a="3715.49" fwhm="0.000326" res="708298.3" algo="FTMS" component_name="K" deconvoluted_molecular_mass="230.029887" deconvoluted_isotopic_mass="231.033294"/>
<pk mz="231.069056" i="2013540.9" sn="18.00" a="474.38" fwhm="0.000283" res="816287.2" algo="FTMS"/>
<pk mz="231.069507" i="11000293.0" sn="109.71" a="3591.36" fwhm="0.000331" res="697844.7" algo="FTMS"/>
<pk mz="231.087378" i="2903533.0" sn="27.08" a="897.46" fwhm="0.000339" res="682589.1" algo="FTMS"/>
<pk mz="232.034007" i="2809862.3" z="-1" sn="26.12" a="955.79" fwhm="0.000374" res="620948.0" algo="FTMS" component_name="K" deconvoluted_molecular_mass="230.029887" deconvoluted_isotopic_mass="232.034172"/>
<pk mz="232.045436" i="2273163.3" sn="20.64" a="558.39" fwhm="0.000295" res="786892.4" algo="FTMS"/>
<pk mz="232.081792" i="2369306.5" sn="21.62" a="599.85" fwhm="0.000296" res="784796.3" algo="FTMS"/>
<pk mz="232.090346" i="1036574.2" sn="8.02" a="141.22" fwhm="0.000190" res="1221800.2" algo="FTMS"/>
<pk mz="232.090746" i="4496286.5" sn="43.33" a="1328.51" fwhm="0.000316" res="734163.6" algo="FTMS"/>
<pk mz="233.008553" i="946107.5" sn="7.07" a="228.56" fwhm="0.000346" res="672800.9" algo="FTMS"/>
<pk mz="233.009152" i="1102939.8" sn="8.67" a="205.15" fwhm="0.000263" res="885003.3" algo="FTMS"/>
<pk mz="233.057702" i="2143279.5" sn="19.25" a="565.82" fwhm="0.000302" res="771790.7" algo="FTMS"/>
<pk mz="233.085171" i="1229498.6" sn="9.96" a="267.08" fwhm="0.000305" res="763140.8" algo="FTMS"/>
<pk mz="233.094087" i="945310.3" sn="7.06" a="308.65" fwhm="0.000353" res="660105.1" algo="FTMS"/>
<pk mz="233.154723" i="2251478.8" sn="20.36" a="605.50" fwhm="0.000307" res="760667.6" algo="FTMS"/>
<pk mz="234.015924" i="1195756.6" sn="9.61" a="232.93" fwhm="0.000273" res="858714.4" algo="FTMS"/>
<pk mz="234.048901" i="3101369.5" sn="29.00" a="850.78" fwhm="0.000314" res="745031.4" algo="FTMS"/>
<pk mz="234.060614" i="12653246.0" sn="126.20" a="3036.91" fwhm="0.000247" res="947294.6" algo="FTMS"/>
<pk mz="234.061045" i="78038720.0" z="-1" sn="791.59" a="26877.80" fwhm="0.000341" res="685908.3" algo="FTMS" component_name="V" deconvoluted_molecular_mass="234.061188" deconvoluted_isotopic_mass="234.061214"/>
<pk mz="234.070046" i="1689025.8" sn="14.63" a="478.13" fwhm="0.000323" res="724757.5" algo="FTMS"/>
<pk mz="235.024800" i="1164780.9" sn="9.29" a="274.47" fwhm="0.000288" res="816982.3" algo="FTMS"/>
<pk mz="235.064439" i="5110331.5" z="-1" sn="49.44" a="1589.19" fwhm="0.000329" res="714831.3" algo="FTMS" component_name="V" deconvoluted_molecular_mass="234.061188" deconvoluted_isotopic_mass="235.064609"/>
<pk mz="236.040349" i="4055966.3" sn="38.59" a="1305.69" fwhm="0.000343" res="687415.5" algo="FTMS"/>
<pk mz="236.065348" i="1035431.1" z="-1" sn="7.95" a="232.91" fwhm="0.000293" res="805743.3" algo="FTMS" component_name="V" deconvoluted_molecular_mass="234.061188" deconvoluted_isotopic_mass="236.065520"/>
<pk mz="236.076747" i="2976427.0" sn="27.64" a="802.17" fwhm="0.000299" res="788416.8" algo="FTMS"/>
<pk mz="237.040442" i="1476473.4" sn="12.42" a="404.16" fwhm="0.000336" res="705186.3" algo="FTMS"/>
<pk mz="237.080114" i="1071942.9" sn="8.31" a="292.20" fwhm="0.000407" res="582255.3" algo="FTMS"/>
<pk mz="238.035720" i="1043395.1" sn="8.02" a="193.26" fwhm="0.000299" res="797175.9" algo="FTMS"/>
<pk mz="239.019714" i="2596346.0" sn="23.77" a="788.89" fwhm="0.000347" res="688670.9" algo="FTMS"/>
<pk mz="239.056101" i="2009605.1" sn="17.82" a="663.44" fwhm="0.000372" res="643106.4" algo="FTMS"/>
<pk mz="239.128864" i="3765147.5" sn="35.63" a="1444.16" fwhm="0.000402" res="594675.5" algo="FTMS"/>
<pk mz="239.305465" i="945873.4" sn="7.00" a="193.03" fwhm="0.000304" res="787707.9" algo="FTMS"/>
<pk mz="240.014938" i="2526629.5" sn="22.99" a="741.21" fwhm="0.000348" res="690462.5" algo="FTMS"/>
<pk mz="240.059413" i="1172530.4" sn="9.29" a="341.42" fwhm="0.000402" res="597885.7" algo="FTMS"/>
<pk mz="241.035307" i="1241801.4" sn="9.99" a="332.48" fwhm="0.000325" res="741417.2" algo="FTMS"/>
<pk mz="241.046147" i="1465804.4" sn="12.26" a="285.32" fwhm="0.000243" res="992062.0" algo="FTMS"/>
<pk mz="241.046598" i="7035852.5" sn="68.60" a="2430.98" fwhm="0.000352" res="684903.5" algo="FTMS"/>
<pk mz="241.071731" i="2253907.5" sn="20.23" a="768.11" fwhm="0.000388" res="620928.1" algo="FTMS"/>
<pk mz="241.082992" i="2092758.6" sn="18.60" a="710.84" fwhm="0.000390" res="618489.9" algo="FTMS"/>
<pk mz="241.108130" i="1074909.6" sn="8.30" a="208.32" fwhm="0.000296" res="815478.6" algo="FTMS"/>
<pk mz="241.136496" i="1315237.5" sn="10.74" a="354.16" fwhm="0.000335" res="720205.3" algo="FTMS"/>
<pk mz="241.144515" i="1475303.8" sn="12.35" a="387.93" fwhm="0.000345" res="699711.4" algo="FTMS"/>
<pk mz="241.180892" i="1100145.9" sn="8.56" a="233.02" fwhm="0.000289" res="833436.4" algo="FTMS"/>
<pk mz="241.843104" i="953606.0" sn="7.08" a="262.99" fwhm="0.000403" res="599947.2" algo="FTMS"/>
<pk mz="242.354359" i="1012653.0" sn="7.67" a="265.92" fwhm="0.000368" res="658469.5" algo="FTMS"/>
<pk mz="243.042052" i="1721436.9" sn="14.79" a="451.89" fwhm="0.000325" res="747308.3" algo="FTMS"/>
<pk mz="243.051004" i="1911263.1" sn="16.71" a="605.32" fwhm="0.000357" res="680387.0" algo="FTMS"/>
<pk mz="243.069472" i="1579363.8" sn="13.36" a="444.11" fwhm="0.000337" res="720943.1" algo="FTMS"/>
<pk mz="243.087419" i="2587496.3" sn="23.53" a="877.75" fwhm="0.000384" res="632464.9" algo="FTMS"/>
<pk mz="243.123803" i="2110193.5" sn="18.71" a="626.44" fwhm="0.000349" res="697319.3" algo="FTMS"/>
<pk mz="244.044923" i="4110034.3" sn="38.88" a="1018.00" fwhm="0.000275" res="888042.0" algo="FTMS"/>
<pk mz="244.045409" i="31963858.0" sn="319.74" a="11897.33" fwhm="0.000373" res="653667.9" algo="FTMS"/>
<pk mz="244.081847" i="2831067.0" sn="25.98" a="973.24" fwhm="0.000380" res="642184.7" algo="FTMS"/>
<pk mz="245.048764" i="3740346.8" sn="35.15" a="1356.63" fwhm="0.000385" res="637120.5" algo="FTMS"/>
<pk mz="245.066670" i="1824958.9" sn="15.83" a="546.54" fwhm="0.000361" res="678005.4" algo="FTMS"/>
<pk mz="245.085179" i="4486595.0" sn="42.67" a="1705.22" fwhm="0.000405" res="605783.5" algo="FTMS"/>
<pk mz="245.103041" i="3648967.0" sn="34.22" a="1222.63" fwhm="0.000368" res="666030.7" algo="FTMS"/>
<pk mz="245.139388" i="1323343.1" sn="10.77" a="414.02" fwhm="0.000393" res="623268.8" algo="FTMS"/>
<pk mz="246.024704" i="2331665.0" sn="20.87" a="748.70" fwhm="0.000358" res="688054.2" algo="FTMS"/>
<pk mz="246.061054" i="2611608.8" sn="23.69" a="805.96" fwhm="0.000355" res="693924.1" algo="FTMS"/>
<pk mz="246.097478" i="1093920.4" sn="8.43" a="215.00" fwhm="0.000295" res="834968.9" algo="FTMS"/>
<pk mz="246.106554" i="1028834.3" sn="7.78" a="286.12" fwhm="0.000368" res="668348.5" algo="FTMS"/>
<pk mz="247.036484" i="4718435.0" sn="44.86" a="1219.05" fwhm="0.000299" res="826097.6" algo="FTMS"/>
<pk mz="247.036991" i="27323746.0" sn="272.07" a="10730.31" fwhm="0.000386" res="639307.0" algo="FTMS"/>
<pk mz="247.064450" i="3189352.5" sn="29.49" a="1101.53" fwhm="0.000383" res="645891.5" algo="FTMS"/>
<pk mz="247.073354" i="1232426.3" sn="9.82" a="380.20" fwhm="0.000399" res="618591.1" algo="FTMS"/>
<pk mz="247.082325" i="1996780.0" sn="17.50" a="569.09" fwhm="0.000348" res="710724.8" algo="FTMS"/>
<pk mz="247.110526" i="1044721.7" sn="7.93" a="279.70" fwhm="0.000370" res="668447.2" algo="FTMS"/>
<pk mz="247.118627" i="1392499.3" sn="11.43" a="335.40" fwhm="0.000333" res="741955.7" algo="FTMS"/>
<pk mz="248.032786" i="23868966.0" sn="237.34" a="9981.23" fwhm="0.000408" res="607568.9" algo="FTMS"/>
<pk mz="248.036413" i="37979688.0" sn="379.17" a="15850.58" fwhm="0.000409" res="606993.4" algo="FTMS"/>
<pk mz="248.040183" i="1784014336.0" z="-1" sn="17928.74" a="689532.94" fwhm="0.000383" res="646842.9" algo="FTMS" component_name="B" deconvoluted_molecular_mass="248.040359" deconvoluted_isotopic_mass="248.040373"/>
<pk mz="248.043893" i="17915432.0" sn="177.50" a="6899.49" fwhm="0.000383" res="648406.3" algo="FTMS"/>
<pk mz="248.047596" i="1670696.8" sn="14.22" a="470.96" fwhm="0.000339" res="731718.5" algo="FTMS"/>
<pk mz="248.076199" i="1807662.1" sn="15.60" a="414.07" fwhm="0.000297" res="836085.4" algo="FTMS"/>
<pk mz="248.076719" i="10424878.0" sn="102.21" a="3944.87" fwhm="0.000385" res="644387.2" algo="FTMS"/>
<pk mz="248.079995" i="2991918.8" sn="27.50" a="1031.49" fwhm="0.000369" res="671704.3" algo="FTMS"/>
<pk mz="248.085681" i="3315504.0" sn="30.76" a="1125.47" fwhm="0.000372" res="666520.9" algo="FTMS"/>
<pk mz="248.687809" i="974432.1" sn="7.22" a="251.27" fwhm="0.000387" res="643053.5" algo="FTMS"/>
<pk mz="249.004055" i="1846233.5" sn="15.99" a="510.52" fwhm="0.000339" res="733445.2" algo="FTMS"/>
<pk mz="249.043191" i="8669920.0" sn="84.57" a="2591.05" fwhm="0.000341" res="729458.3" algo="FTMS"/>
<pk mz="249.043706" i="71522016.0" z="-1" sn="716.30" a="28255.90" fwhm="0.000387" res="642705.1" algo="FTMS" component_name="B" deconvoluted_molecular_mass="248.040359" deconvoluted_isotopic_mass="249.043898"/>
<pk mz="249.044547" i="3452128.8" sn="32.13" a="1385.09" fwhm="0.000452" res="550397.9" algo="FTMS"/>
<pk mz="250.043833" i="5717134.5" sn="54.71" a="2479.48" fwhm="0.000478" res="522921.5" algo="FTMS"/>
<pk mz="250.044571" i="16488335.0" z="-1" sn="162.62" a="6454.86" fwhm="0.000390" res="640960.7" algo="FTMS" component_name="B" deconvoluted_molecular_mass="248.040359" deconvoluted_isotopic_mass="250.044764"/>
<pk mz="250.047154" i="5097615.0" sn="48.50" a="1991.08" fwhm="0.000405" res="617995.3" algo="FTMS"/>
<pk mz="250.055996" i="4509584.5" sn="42.61" a="1631.74" fwhm="0.000383" res="653320.2" algo="FTMS"/>
<pk mz="251.019704" i="1455150.4" sn="12.01" a="445.24" fwhm="0.000360" res="697138.8" algo="FTMS"/>
<pk mz="251.040965" i="969297.8" sn="7.15" a="306.90" fwhm="0.000524" res="478998.8" algo="FTMS"/>
<pk mz="251.048022" i="1057970.9" z="-1" sn="8.03" a="239.23" fwhm="0.000302" res="830034.9" algo="FTMS" component_name="B" deconvoluted_molecular_mass="248.040359" deconvoluted_isotopic_mass="251.048217"/>
<pk mz="251.056099" i="1322036.3" sn="10.68" a="457.91" fwhm="0.000465" res="539644.2" algo="FTMS"/>
<pk mz="251.095734" i="1277626.5" sn="10.23" a="270.10" fwhm="0.000299" res="839927.6" algo="FTMS"/>
<pk mz="252.071634" i="1593936.4" sn="13.40" a="510.28" fwhm="0.000366" res="688123.3" algo="FTMS"/>
<pk mz="252.115236" i="976470.8" sn="7.22" a="298.12" fwhm="0.000403" res="625255.5" algo="FTMS"/>
<pk mz="253.035371" i="1783131.6" sn="15.30" a="667.08" fwhm="0.000428" res="591136.8" algo="FTMS"/>
<pk mz="253.071742" i="2139744.8" sn="18.87" a="738.52" fwhm="0.000398" res="636044.3" algo="FTMS"/>
<pk mz="253.144491" i="3697258.8" sn="34.47" a="1396.63" fwhm="0.000411" res="616028.9" algo="FTMS"/>
<pk mz="254.030636" i="1481442.8" sn="12.23" a="431.62" fwhm="0.000358" res="710135.1" algo="FTMS"/>
<pk mz="254.147843" i="977394.1" sn="7.20" a="245.12" fwhm="0.000368" res="690450.9" algo="FTMS"/>
<pk mz="255.051011" i="8599141.0" sn="83.29" a="3506.21" fwhm="0.000418" res="610416.7" algo="FTMS"/>
<pk mz="255.061690" i="3262053.8" sn="30.01" a="921.02" fwhm="0.000324" res="788438.7" algo="FTMS"/>
<pk mz="255.062244" i="24459878.0" sn="241.65" a="10299.55" fwhm="0.000418" res="610599.2" algo="FTMS"/>
<pk mz="255.087372" i="2111209.0" sn="18.52" a="910.57" fwhm="0.000486" res="524656.2" algo="FTMS"/>
<pk mz="255.123836" i="1286253.5" sn="10.28" a="388.68" fwhm="0.000369" res="691609.1" algo="FTMS"/>
<pk mz="255.160151" i="1166193.9" sn="9.08" a="368.40" fwhm="0.000400" res="638581.0" algo="FTMS"/>
<pk mz="255.196550" i="977206.4" sn="7.19" a="221.63" fwhm="0.000344" res="742661.9" algo="FTMS"/>
<pk mz="256.045455" i="1857627.0" sn="15.98" a="623.45" fwhm="0.000400" res="639405.5" algo="FTMS"/>
<pk mz="256.046281" i="1947995.1" sn="16.89" a="657.19" fwhm="0.000404" res="633379.4" algo="FTMS"/>
<pk mz="256.054365" i="1863516.0" sn="16.04" a="568.22" fwhm="0.000383" res="668140.3" algo="FTMS"/>
<pk mz="256.065612" i="2854621.3" sn="25.94" a="1011.35" fwhm="0.000399" res="641043.0" algo="FTMS"/>
<pk mz="257.048246" i="3706699.0" sn="34.32" a="1162.34" fwhm="0.000387" res="663781.7" algo="FTMS"/>
<pk mz="257.048800" i="38521676.0" sn="380.72" a="16183.21" fwhm="0.000414" res="620870.8" algo="FTMS"/>
<pk mz="257.066697" i="2095948.9" sn="18.30" a="715.10" fwhm="0.000384" res="669843.7" algo="FTMS"/>
<pk mz="257.103066" i="3257936.8" sn="29.86" a="1208.76" fwhm="0.000399" res="644453.9" algo="FTMS"/>
<pk mz="257.139462" i="2249556.8" sn="19.83" a="694.39" fwhm="0.000356" res="721674.2" algo="FTMS"/>
<pk mz="257.212180" i="2085340.5" sn="18.19" a="700.56" fwhm="0.000401" res="640908.6" algo="FTMS"/>
<pk mz="258.052105" i="3427251.8" sn="31.54" a="1320.27" fwhm="0.000420" res="614439.6" algo="FTMS"/>
<pk mz="258.061083" i="1472564.6" sn="12.09" a="437.30" fwhm="0.000375" res="688394.3" algo="FTMS"/>
<pk mz="258.098255" i="1736504.4" sn="14.72" a="563.75" fwhm="0.000389" res="663707.4" algo="FTMS"/>
<pk mz="259.045913" i="1292052.8" sn="10.30" a="386.90" fwhm="0.000392" res="661027.6" algo="FTMS"/>
<pk mz="259.064430" i="2662422.5" sn="23.93" a="945.53" fwhm="0.000419" res="617783.8" algo="FTMS"/>
<pk mz="259.082264" i="4621336.0" sn="43.42" a="2014.04" fwhm="0.000454" res="571051.5" algo="FTMS"/>
<pk mz="259.100885" i="1322010.0" sn="10.60" a="405.37" fwhm="0.000372" res="697050.7" algo="FTMS"/>
<pk mz="259.118714" i="4739611.5" sn="44.60" a="1843.31" fwhm="0.000415" res="623987.0" algo="FTMS"/>
<pk mz="259.129948" i="1492508.8" sn="12.29" a="409.06" fwhm="0.000343" res="755103.7" algo="FTMS"/>
<pk mz="259.155072" i="1638303.1" sn="13.74" a="501.34" fwhm="0.000400" res="648464.0" algo="FTMS"/>
<pk mz="259.191491" i="1549474.5" sn="12.86" a="474.06" fwhm="0.000366" res="708564.7" algo="FTMS"/>
<pk mz="260.040333" i="3066223.8" sn="27.95" a="1149.93" fwhm="0.000418" res="621507.0" algo="FTMS"/>
<pk mz="260.049191" i="1002224.6" sn="7.41" a="247.70" fwhm="0.000419" res="620946.7" algo="FTMS"/>
<pk mz="260.104962" i="1045301.5" sn="7.84" a="237.87" fwhm="0.000361" res="719935.6" algo="FTMS"/>
<pk mz="261.052091" i="3520710.5" sn="32.35" a="962.88" fwhm="0.000311" res="838968.9" algo="FTMS"/>
<pk mz="261.052635" i="32908486.0" sn="323.70" a="14030.94" fwhm="0.000429" res="608807.2" algo="FTMS"/>
<pk mz="261.061572" i="1230215.3" sn="9.65" a="427.61" fwhm="0.000445" res="586847.4" algo="FTMS"/>
<pk mz="261.080062" i="1662920.8" sn="13.94" a="506.11" fwhm="0.000371" res="704014.6" algo="FTMS"/>
<pk mz="261.097952" i="2207178.3" sn="19.33" a="688.17" fwhm="0.000370" res="705692.1" algo="FTMS"/>
<pk mz="261.134363" i="1647181.3" sn="13.78" a="524.53" fwhm="0.000381" res="685283.0" algo="FTMS"/>
<pk mz="262.047581" i="21392662.0" sn="209.54" a="10011.90" fwhm="0.000458" res="572571.7" algo="FTMS"/>
<pk mz="262.051623" i="35003672.0" sn="344.48" a="16302.43" fwhm="0.000456" res="574302.2" algo="FTMS"/>
<pk mz="262.055819" i="2046553344.0" z="-1" sn="20286.98" a="874353.06" fwhm="0.000430" res="609544.0" algo="FTMS" component_name="A" deconvoluted_molecular_mass="262.056016" deconvoluted_isotopic_mass="262.056033"/>
<pk mz="262.059961" i="19105048.0" sn="186.86" a="8220.80" fwhm="0.000425" res="615893.4" algo="FTMS"/>
<pk mz="262.092429" i="1424793.9" sn="11.57" a="420.43" fwhm="0.000378" res="694184.7" algo="FTMS"/>
<pk mz="262.974717" i="1159772.4" sn="8.95" a="451.84" fwhm="0.000554" res="474414.0" algo="FTMS"/>
<pk mz="263.019714" i="2357343.8" sn="20.82" a="853.04" fwhm="0.000419" res="627579.2" algo="FTMS"/>
<pk mz="263.044025" i="9085281.0" sn="87.52" a="3909.10" fwhm="0.000439" res="599791.5" algo="FTMS"/>
<pk mz="263.059316" i="120769888.0" z="-1" sn="1194.76" a="53591.69" fwhm="0.000434" res="605771.8" algo="FTMS" component_name="A" deconvoluted_molecular_mass="262.056016" deconvoluted_isotopic_mass="263.059531"/>
<pk mz="263.060112" i="4773218.5" sn="44.77" a="1847.29" fwhm="0.000390" res="673776.0" algo="FTMS"/>
<pk mz="264.059687" i="2353321.5" sn="20.78" a="560.37" fwhm="0.000320" res="824058.4" algo="FTMS"/>
<pk mz="264.060255" i="22537642.0" z="-1" sn="220.89" a="9855.39" fwhm="0.000438" res="603061.6" algo="FTMS" component_name="A" deconvoluted_molecular_mass="262.056016" deconvoluted_isotopic_mass="264.060471"/>
<pk mz="264.062704" i="3367081.5" sn="30.83" a="1185.41" fwhm="0.000381" res="693743.6" algo="FTMS"/>
<pk mz="264.071640" i="1827754.3" sn="15.57" a="633.81" fwhm="0.000404" res="653281.2" algo="FTMS"/>
<pk mz="264.144405" i="5159343.0" sn="48.60" a="2288.62" fwhm="0.000455" res="580164.3" algo="FTMS"/>
<pk mz="264.999019" i="1291752.3" sn="10.22" a="438.11" fwhm="0.000419" res="632313.2" algo="FTMS"/>
<pk mz="265.035368" i="2069354.6" sn="17.90" a="774.60" fwhm="0.000432" res="613012.1" algo="FTMS"/>
<pk mz="265.041054" i="2507499.0" sn="22.22" a="870.02" fwhm="0.000402" res="659041.6" algo="FTMS"/>
<pk mz="265.057828" i="2286572.0" sn="20.04" a="870.99" fwhm="0.000429" res="617327.5" algo="FTMS"/>
<pk mz="265.063557" i="1392812.4" z="-1" sn="11.21" a="555.42" fwhm="0.000513" res="516204.5" algo="FTMS" component_name="A" deconvoluted_molecular_mass="262.056016" deconvoluted_isotopic_mass="265.063776"/>
<pk mz="265.071699" i="1601389.0" sn="13.27" a="578.78" fwhm="0.000417" res="635688.4" algo="FTMS"/>
<pk mz="265.147858" i="4296434.0" sn="39.90" a="1845.57" fwhm="0.000467" res="567850.9" algo="FTMS"/>
<pk mz="266.030633" i="1009385.6" sn="7.43" a="305.19" fwhm="0.000400" res="665079.7" algo="FTMS"/>
<pk mz="266.042142" i="1649066.3" sn="13.74" a="591.18" fwhm="0.000421" res="631532.3" algo="FTMS"/>
<pk mz="266.050879" i="1990314.8" sn="17.12" a="694.61" fwhm="0.000418" res="635842.1" algo="FTMS"/>
<pk mz="266.075074" i="3584812.3" sn="32.87" a="1516.73" fwhm="0.000465" res="571606.6" algo="FTMS"/>
<pk mz="266.087314" i="3928621.0" sn="36.26" a="1510.93" fwhm="0.000411" res="647352.8" algo="FTMS"/>
<pk mz="266.089480" i="4573229.0" sn="42.63" a="1889.23" fwhm="0.000440" res="604671.1" algo="FTMS"/>
<pk mz="266.156590" i="1025905.3" sn="7.59" a="264.52" fwhm="0.000392" res="679396.3" algo="FTMS"/>
<pk mz="266.848447" i="1244890.9" sn="9.75" a="395.50" fwhm="0.000416" res="641975.4" algo="FTMS"/>
<pk mz="267.014589" i="2888804.8" sn="25.99" a="1165.99" fwhm="0.000445" res="599924.6" algo="FTMS"/>
<pk mz="267.051009" i="2568550.8" sn="22.83" a="1121.66" fwhm="0.000485" res="550597.2" algo="FTMS"/>
<pk mz="267.073474" i="3378280.3" sn="30.82" a="1291.96" fwhm="0.000422" res="632479.9" algo="FTMS"/>
<pk mz="267.087412" i="1485417.0" sn="12.13" a="446.97" fwhm="0.000402" res="664419.4" algo="FTMS"/>
<pk mz="268.054390" i="3209888.3" sn="29.16" a="1422.73" fwhm="0.000470" res="570469.8" algo="FTMS"/>
<pk mz="268.095647" i="1022562.6" sn="7.56" a="339.41" fwhm="0.000446" res="601544.7" algo="FTMS"/>
<pk mz="268.993926" i="1702612.0" sn="14.22" a="634.83" fwhm="0.000455" res="591590.0" algo="FTMS"/>
<pk mz="269.030279" i="2151382.0" sn="18.63" a="827.76" fwhm="0.000447" res="601714.3" algo="FTMS"/>
<pk mz="269.066663" i="3779288.0" sn="34.65" a="1655.45" fwhm="0.000458" res="587542.0" algo="FTMS"/>
<pk mz="269.103063" i="1911513.9" sn="16.27" a="782.04" fwhm="0.000449" res="599827.5" algo="FTMS"/>
<pk mz="269.131186" i="3155675.5" sn="28.52" a="1364.74" fwhm="0.000474" res="567537.1" algo="FTMS"/>
<pk mz="269.139394" i="2667996.0" sn="23.72" a="1114.58" fwhm="0.000470" res="573215.1" algo="FTMS"/>
<pk mz="269.175795" i="1194845.9" sn="9.22" a="312.05" fwhm="0.000374" res="719708.3" algo="FTMS"/>
<pk mz="269.212210" i="2343647.8" sn="20.53" a="1023.96" fwhm="0.000488" res="551899.0" algo="FTMS"/>
<pk mz="270.022292" i="5631755.0" sn="52.88" a="2490.94" fwhm="0.000467" res="578160.4" algo="FTMS"/>
<pk mz="270.062015" i="1018188.9" sn="7.48" a="359.29" fwhm="0.000500" res="540397.3" algo="FTMS"/>
<pk mz="270.945136" i="997754.6" sn="7.28" a="363.77" fwhm="0.000514" res="527598.0" algo="FTMS"/>
<pk mz="271.032199" i="974847.1" sn="7.06" a="266.14" fwhm="0.000445" res="608910.4" algo="FTMS"/>
<pk mz="271.045894" i="2180927.8" sn="18.92" a="847.00" fwhm="0.000458" res="591505.5" algo="FTMS"/>
<pk mz="271.064496" i="4799809.0" sn="44.69" a="2285.51" fwhm="0.000497" res="545929.5" algo="FTMS"/>
<pk mz="271.082340" i="2634817.8" sn="23.39" a="978.23" fwhm="0.000433" res="625678.3" algo="FTMS"/>
<pk mz="271.118726" i="4603203.5" sn="42.76" a="1894.33" fwhm="0.000442" res="613434.1" algo="FTMS"/>
<pk mz="271.155054" i="1777605.4" sn="14.96" a="606.62" fwhm="0.000409" res="662969.9" algo="FTMS"/>
<pk mz="271.191404" i="1345223.3" sn="10.70" a="407.06" fwhm="0.000408" res="665184.5" algo="FTMS"/>
<pk mz="272.113990" i="1335158.0" sn="10.60" a="479.05" fwhm="0.000443" res="614117.7" algo="FTMS"/>
<pk mz="273.025183" i="1207203.9" sn="9.34" a="403.14" fwhm="0.000428" res="637173.9" algo="FTMS"/>
<pk mz="273.040459" i="1210916.6" sn="9.38" a="325.72" fwhm="0.000394" res="692970.6" algo="FTMS"/>
<pk mz="273.043686" i="11415461.0" sn="109.80" a="5443.66" fwhm="0.000487" res="560632.9" algo="FTMS"/>
<pk mz="273.061626" i="2113701.8" sn="18.26" a="771.22" fwhm="0.000438" res="623786.7" algo="FTMS"/>
<pk mz="273.080054" i="2128678.8" sn="18.41" a="863.77" fwhm="0.000479" res="570311.1" algo="FTMS"/>
<pk mz="273.097964" i="5531047.5" sn="51.89" a="2596.83" fwhm="0.000479" res="569753.8" algo="FTMS"/>
<pk mz="273.134325" i="7043497.5" sn="66.77" a="3271.73" fwhm="0.000479" res="570703.0" algo="FTMS"/>
<pk mz="273.170757" i="1366827.1" sn="10.91" a="475.91" fwhm="0.000440" res="620853.3" algo="FTMS"/>
<pk mz="273.207116" i="1315117.0" sn="10.36" a="381.21" fwhm="0.000405" res="674764.3" algo="FTMS"/>
<pk mz="274.051532" i="3653847.5" sn="33.29" a="1628.12" fwhm="0.000479" res="571563.7" algo="FTMS"/>
<pk mz="274.056011" i="9561048.0" sn="91.19" a="4487.03" fwhm="0.000476" res="576333.0" algo="FTMS"/>
<pk mz="274.093192" i="2177753.5" sn="18.82" a="840.27" fwhm="0.000469" res="584867.5" algo="FTMS"/>
<pk mz="275.019691" i="1683464.4" sn="13.97" a="576.36" fwhm="0.000451" res="609238.6" algo="FTMS"/>
<pk mz="275.050101" i="2671114.0" sn="23.65" a="1114.27" fwhm="0.000478" res="575275.8" algo="FTMS"/>
<pk mz="275.058756" i="25399306.0" sn="246.44" a="5584.78" fwhm="0.000332" res="829036.3" algo="FTMS"/>
<pk mz="275.059305" i="304607232.0" sn="2983.34" a="146458.33" fwhm="0.000474" res="579728.7" algo="FTMS"/>
<pk mz="275.068250" i="3124234.8" sn="28.10" a="1240.12" fwhm="0.000431" res="637662.1" algo="FTMS"/>
<pk mz="275.077231" i="2585867.3" sn="22.82" a="1165.20" fwhm="0.000484" res="568102.4" algo="FTMS"/>
<pk mz="275.113630" i="3691021.3" sn="33.65" a="1553.84" fwhm="0.000456" res="602787.7" algo="FTMS"/>
<pk mz="275.150003" i="1817231.0" sn="15.28" a="735.31" fwhm="0.000485" res="567027.3" algo="FTMS"/>
<pk mz="276.062712" i="14873662.0" sn="143.27" a="7188.35" fwhm="0.000484" res="570480.1" algo="FTMS"/>
<pk mz="276.071017" i="3989566.5" sn="36.58" a="1050.37" fwhm="0.000311" res="887570.9" algo="FTMS"/>
<pk mz="276.071626" i="41160768.0" sn="400.94" a="20272.18" fwhm="0.000491" res="561850.3" algo="FTMS"/>
<pk mz="276.116855" i="1057472.8" sn="7.84" a="357.03" fwhm="0.000455" res="607404.8" algo="FTMS"/>
<pk mz="276.999015" i="1504623.3" sn="12.22" a="503.49" fwhm="0.000442" res="627336.9" algo="FTMS"/>
<pk mz="277.059034" i="6432882.5" sn="60.53" a="2062.13" fwhm="0.000358" res="773537.6" algo="FTMS"/>
<pk mz="277.059663" i="70955120.0" z="-1" sn="693.00" a="35238.15" fwhm="0.000488" res="568123.1" algo="FTMS" component_name="Z" deconvoluted_molecular_mass="277.059821" deconvoluted_isotopic_mass="277.059902"/>
<pk mz="277.063582" i="3112562.8" sn="27.98" a="1398.77" fwhm="0.000471" res="588450.5" algo="FTMS"/>
<pk mz="277.071734" i="1287283.1" sn="10.09" a="412.19" fwhm="0.000462" res="599823.1" algo="FTMS"/>
<pk mz="277.074949" i="10952819.0" sn="104.83" a="5335.87" fwhm="0.000497" res="557940.5" algo="FTMS"/>
<pk mz="277.092923" i="1013044.3" sn="7.40" a="311.86" fwhm="0.000467" res="593766.9" algo="FTMS"/>
<pk mz="278.030475" i="1100903.3" sn="8.23" a="418.95" fwhm="0.000511" res="543685.3" algo="FTMS"/>
<pk mz="278.050890" i="4763304.5" sn="43.98" a="2146.92" fwhm="0.000464" res="599274.6" algo="FTMS"/>
<pk mz="278.056658" i="982376.7" sn="7.07" a="338.36" fwhm="0.000582" res="477992.4" algo="FTMS"/>
<pk mz="278.062296" i="1007145.0" sn="7.31" a="214.76" fwhm="0.000319" res="871917.5" algo="FTMS"/>
<pk mz="278.063019" i="6841001.0" z="-1" sn="64.27" a="3175.20" fwhm="0.000480" res="579836.5" algo="FTMS" component_name="Z" deconvoluted_molecular_mass="277.059821" deconvoluted_isotopic_mass="278.063260"/>
<pk mz="278.123726" i="1080620.4" sn="8.03" a="361.65" fwhm="0.000427" res="651303.2" algo="FTMS"/>
<pk mz="279.014635" i="5130974.5" sn="47.57" a="2565.65" fwhm="0.000505" res="552377.1" algo="FTMS"/>
<pk mz="279.038929" i="2316512.0" sn="20.10" a="1011.58" fwhm="0.000471" res="592435.3" algo="FTMS"/>
<pk mz="279.051020" i="2228704.8" sn="19.24" a="922.00" fwhm="0.000497" res="561000.4" algo="FTMS"/>
<pk mz="279.056103" i="2022113.1" sn="17.22" a="416.78" fwhm="0.000245" res="1139439.7" algo="FTMS"/>
<pk mz="279.056708" i="21737698.0" sn="209.71" a="10843.34" fwhm="0.000493" res="566105.1" algo="FTMS"/>
<pk mz="279.063227" i="2108129.5" z="-1" sn="18.06" a="844.58" fwhm="0.000468" res="596066.9" algo="FTMS" component_name="Z" deconvoluted_molecular_mass="277.059821" deconvoluted_isotopic_mass="279.063470"/>
<pk mz="279.063933" i="1311073.5" sn="10.28" a="514.17" fwhm="0.000522" res="534602.4" algo="FTMS"/>
<pk mz="279.087393" i="1447650.9" sn="11.61" a="527.11" fwhm="0.000487" res="573074.9" algo="FTMS"/>
<pk mz="279.090655" i="1303907.1" sn="10.21" a="485.81" fwhm="0.000501" res="557605.2" algo="FTMS"/>
<pk mz="279.098666" i="1019171.6" sn="7.43" a="310.75" fwhm="0.000471" res="592659.7" algo="FTMS"/>
<pk mz="279.100452" i="1034467.7" sn="7.58" a="278.66" fwhm="0.000413" res="676118.6" algo="FTMS"/>
<pk mz="279.163569" i="2193383.3" sn="18.89" a="943.79" fwhm="0.000487" res="573019.1" algo="FTMS"/>
<pk mz="279.173211" i="1205031.9" sn="9.24" a="542.30" fwhm="0.000555" res="502795.2" algo="FTMS"/>
<pk mz="279.204015" i="1024521.7" sn="7.48" a="508.20" fwhm="0.000683" res="408842.6" algo="FTMS"/>
<pk mz="280.009986" i="1022553.4" sn="7.46" a="313.58" fwhm="0.000462" res="606378.3" algo="FTMS"/>
<pk mz="280.017851" i="1154585.9" sn="8.75" a="395.40" fwhm="0.000425" res="658346.8" algo="FTMS"/>
<pk mz="280.022104" i="2640410.0" sn="23.26" a="1137.46" fwhm="0.000507" res="552336.0" algo="FTMS"/>
<pk mz="280.046292" i="1280283.5" sn="9.98" a="466.95" fwhm="0.000523" res="535811.0" algo="FTMS"/>
<pk mz="280.066557" i="72741152.0" z="-1" sn="707.67" a="36616.14" fwhm="0.000493" res="568421.9" algo="FTMS" component_name="X" deconvoluted_molecular_mass="280.066801" deconvoluted_isotopic_mass="280.066802"/>
<pk mz="280.102918" i="2338079.0" sn="20.31" a="882.04" fwhm="0.000437" res="640993.8" algo="FTMS"/>
<pk mz="281.030251" i="3161432.5" sn="28.34" a="1397.01" fwhm="0.000491" res="572541.5" algo="FTMS"/>
<pk mz="281.052756" i="1229914.0" sn="9.49" a="488.32" fwhm="0.000502" res="559589.9" algo="FTMS"/>
<pk mz="281.066626" i="5923163.0" sn="55.31" a="2956.19" fwhm="0.000525" res="535316.9" algo="FTMS"/>
<pk mz="281.069885" i="6530907.0" z="-1" sn="61.24" a="3278.29" fwhm="0.000518" res="542893.9" algo="FTMS" component_name="X" deconvoluted_molecular_mass="280.066801" deconvoluted_isotopic_mass="281.070132"/>
<pk mz="281.103042" i="1598301.3" sn="13.08" a="619.92" fwhm="0.000467" res="602315.5" algo="FTMS"/>
<pk mz="281.105022" i="981085.3" sn="7.06" a="379.99" fwhm="0.000522" res="538492.1" algo="FTMS"/>
<pk mz="281.142853" i="1150687.8" sn="8.71" a="337.82" fwhm="0.000406" res="692469.7" algo="FTMS"/>
<pk mz="281.431842" i="1024210.4" sn="7.48" a="494.04" fwhm="0.000797" res="353097.1" algo="FTMS"/>
<pk mz="281.880812" i="1138640.0" sn="8.59" a="576.75" fwhm="0.000703" res="401199.3" algo="FTMS"/>
<pk mz="282.025460" i="1148313.6" sn="8.69" a="270.70" fwhm="0.000406" res="694573.1" algo="FTMS"/>
<pk mz="282.033629" i="1115162.3" sn="8.36" a="365.08" fwhm="0.000501" res="562683.8" algo="FTMS"/>
<pk mz="282.070022" i="5249436.5" sn="48.73" a="2570.17" fwhm="0.000507" res="556120.2" algo="FTMS"/>
<pk mz="282.084319" i="1605533.6" sn="13.10" a="601.30" fwhm="0.000450" res="626342.3" algo="FTMS"/>
<pk mz="283.009578" i="1640669.9" sn="13.44" a="606.24" fwhm="0.000459" res="617173.0" algo="FTMS"/>
<pk mz="283.045916" i="2800096.5" sn="24.71" a="1476.38" fwhm="0.000557" res="508569.7" algo="FTMS"/>
<pk mz="283.068396" i="1123170.0" sn="8.41" a="320.49" fwhm="0.000433" res="653701.6" algo="FTMS"/>
<pk mz="283.082328" i="4335075.0" sn="39.64" a="1982.09" fwhm="0.000489" res="578690.2" algo="FTMS"/>
<pk mz="283.118739" i="2022629.6" sn="17.15" a="837.76" fwhm="0.000479" res="590510.7" algo="FTMS"/>
<pk mz="283.155111" i="1103080.3" sn="8.21" a="341.37" fwhm="0.000426" res="665011.0" algo="FTMS"/>
<pk mz="283.191524" i="1931498.9" sn="16.27" a="762.05" fwhm="0.000480" res="589585.1" algo="FTMS"/>
<pk mz="284.041169" i="1412137.8" sn="11.22" a="420.31" fwhm="0.000421" res="674588.1" algo="FTMS"/>
<pk mz="284.049232" i="1042858.4" sn="7.63" a="453.87" fwhm="0.000652" res="435927.9" algo="FTMS"/>
<pk mz="285.025148" i="1073271.0" sn="7.92" a="336.43" fwhm="0.000456" res="625686.1" algo="FTMS"/>
<pk mz="285.061597" i="7345786.0" sn="68.91" a="3687.11" fwhm="0.000515" res="553041.0" algo="FTMS"/>
<pk mz="285.080164" i="1573115.4" sn="12.78" a="710.13" fwhm="0.000559" res="510217.9" algo="FTMS"/>
<pk mz="285.097956" i="4805245.0" sn="44.21" a="2469.82" fwhm="0.000535" res="532715.6" algo="FTMS"/>
<pk mz="285.126106" i="10894975.0" sn="103.42" a="5572.50" fwhm="0.000515" res="553333.1" algo="FTMS"/>
<pk mz="285.134308" i="4120191.8" sn="37.55" a="2001.07" fwhm="0.000519" res="549148.0" algo="FTMS"/>
<pk mz="285.170692" i="1743618.8" sn="14.44" a="680.15" fwhm="0.000473" res="602798.4" algo="FTMS"/>
<pk mz="285.207125" i="3022213.8" sn="26.87" a="1445.22" fwhm="0.000517" res="551179.5" algo="FTMS"/>
<pk mz="286.064975" i="1402830.0" sn="11.12" a="539.77" fwhm="0.000477" res="599563.4" algo="FTMS"/>
<pk mz="286.129459" i="2636243.5" sn="23.12" a="1212.62" fwhm="0.000518" res="552434.6" algo="FTMS"/>
<pk mz="287.019750" i="1364515.3" sn="10.69" a="463.30" fwhm="0.000465" res="616844.3" algo="FTMS"/>
<pk mz="287.031945" i="1144484.4" sn="8.56" a="452.63" fwhm="0.000501" res="572451.9" algo="FTMS"/>
<pk mz="287.040783" i="1887781.3" sn="15.74" a="713.73" fwhm="0.000486" res="591092.1" algo="FTMS"/>
<pk mz="287.059366" i="11676455.0" sn="110.34" a="6093.46" fwhm="0.000525" res="547040.7" algo="FTMS"/>
<pk mz="287.068224" i="986343.8" sn="7.03" a="377.81" fwhm="0.000548" res="523865.9" algo="FTMS"/>
<pk mz="287.077202" i="3182888.5" sn="28.26" a="1697.48" fwhm="0.000552" res="519806.6" algo="FTMS"/>
<pk mz="287.113601" i="7124780.0" sn="66.36" a="3578.04" fwhm="0.000512" res="561302.4" algo="FTMS"/>
<pk mz="287.124889" i="1027757.1" sn="7.43" a="334.85" fwhm="0.000447" res="642066.6" algo="FTMS"/>
<pk mz="287.149995" i="4993839.5" sn="45.76" a="2637.06" fwhm="0.000554" res="518411.0" algo="FTMS"/>
<pk mz="287.186351" i="1242418.8" sn="9.51" a="418.45" fwhm="0.000476" res="603348.8" algo="FTMS"/>
<pk mz="287.222771" i="2160182.3" sn="18.38" a="843.79" fwhm="0.000440" res="653406.9" algo="FTMS"/>
<pk mz="288.035336" i="1301252.1" sn="10.07" a="423.48" fwhm="0.000459" res="627952.5" algo="FTMS"/>
<pk mz="288.062647" i="1328902.9" sn="10.34" a="515.66" fwhm="0.000529" res="544395.1" algo="FTMS"/>
<pk mz="288.071660" i="4191111.8" sn="38.00" a="2084.43" fwhm="0.000530" res="543326.9" algo="FTMS"/>
<pk mz="288.080626" i="1245832.6" sn="9.54" a="476.27" fwhm="0.000529" res="544697.0" algo="FTMS"/>
<pk mz="288.116914" i="1853452.3" sn="15.41" a="807.21" fwhm="0.000531" res="542338.9" algo="FTMS"/>
<pk mz="289.035406" i="1657066.1" sn="13.51" a="649.11" fwhm="0.000470" res="614315.9" algo="FTMS"/>
<pk mz="289.038621" i="2582506.5" sn="22.45" a="1161.45" fwhm="0.000517" res="558923.5" algo="FTMS"/>
<pk mz="289.056444" i="1007724.3" sn="7.24" a="358.04" fwhm="0.000499" res="578967.8" algo="FTMS"/>
<pk mz="289.064811" i="1445485.3" sn="11.47" a="751.53" fwhm="0.000591" res="489415.2" algo="FTMS"/>
<pk mz="289.074988" i="134296560.0" z="-1" sn="1295.40" a="72113.40" fwhm="0.000527" res="548960.1" algo="FTMS" component_name="Q" deconvoluted_molecular_mass="289.075222" deconvoluted_isotopic_mass="289.075250"/>
<pk mz="289.079965" i="1027310.8" sn="7.42" a="403.49" fwhm="0.000504" res="574009.8" algo="FTMS"/>
<pk mz="289.083894" i="3401967.3" sn="30.37" a="1687.47" fwhm="0.000540" res="535248.0" algo="FTMS"/>
<pk mz="289.092848" i="3826672.3" sn="34.48" a="1761.20" fwhm="0.000495" res="583994.1" algo="FTMS"/>
<pk mz="289.111394" i="3977202.3" sn="35.93" a="1965.90" fwhm="0.000525" res="550756.7" algo="FTMS"/>
<pk mz="289.121187" i="5140467.0" sn="47.18" a="2603.49" fwhm="0.000535" res="540156.3" algo="FTMS"/>
<pk mz="289.129260" i="4426228.0" sn="40.27" a="2216.57" fwhm="0.000534" res="541018.5" algo="FTMS"/>
<pk mz="289.165583" i="1782263.9" sn="14.72" a="898.41" fwhm="0.000608" res="475955.0" algo="FTMS"/>
<pk mz="290.050891" i="2022872.8" sn="17.05" a="1006.29" fwhm="0.000565" res="513065.3" algo="FTMS"/>
<pk mz="290.078373" i="9674844.0" z="-1" sn="91.00" a="5168.99" fwhm="0.000544" res="532778.5" algo="FTMS" component_name="Q" deconvoluted_molecular_mass="289.075222" deconvoluted_isotopic_mass="290.078636"/>
<pk mz="290.087344" i="1141980.9" sn="8.53" a="344.37" fwhm="0.000409" res="708476.9" algo="FTMS"/>
<pk mz="290.088084" i="1299805.0" sn="10.06" a="446.16" fwhm="0.000474" res="612135.4" algo="FTMS"/>
<pk mz="290.114762" i="996383.9" sn="7.12" a="368.72" fwhm="0.000516" res="562340.4" algo="FTMS"/>
<pk mz="290.123746" i="1016481.0" sn="7.32" a="371.49" fwhm="0.000503" res="576337.2" algo="FTMS"/>
<pk mz="291.014611" i="1923528.5" sn="16.08" a="776.56" fwhm="0.000500" res="582361.6" algo="FTMS"/>
<pk mz="291.038890" i="4054219.5" sn="36.68" a="2154.44" fwhm="0.000567" res="513579.5" algo="FTMS"/>
<pk mz="291.053609" i="3791053.3" sn="34.13" a="1000.79" fwhm="0.000353" res="825082.6" algo="FTMS"/>
<pk mz="291.054255" i="38532300.0" sn="369.89" a="21618.88" fwhm="0.000542" res="537098.9" algo="FTMS"/>
<pk mz="291.079184" i="1793744.3" z="-1" sn="14.83" a="693.97" fwhm="0.000469" res="620315.4" algo="FTMS" component_name="Q" deconvoluted_molecular_mass="289.075222" deconvoluted_isotopic_mass="291.079450"/>
<pk mz="291.090678" i="3851985.8" sn="34.72" a="1978.70" fwhm="0.000523" res="556301.0" algo="FTMS"/>
<pk mz="291.108402" i="1085075.8" sn="7.98" a="518.09" fwhm="0.000679" res="428771.0" algo="FTMS"/>
<pk mz="291.118180" i="1629908.9" sn="13.25" a="699.90" fwhm="0.000516" res="564187.2" algo="FTMS"/>
<pk mz="291.209569" i="1577568.0" sn="12.74" a="638.72" fwhm="0.000480" res="606465.0" algo="FTMS"/>
<pk mz="291.936351" i="1029049.5" sn="7.39" a="341.38" fwhm="0.000482" res="605356.9" algo="FTMS"/>
<pk mz="292.046377" i="1048263.4" sn="7.58" a="449.41" fwhm="0.000565" res="516936.7" algo="FTMS"/>
<pk mz="292.057659" i="2584392.8" sn="22.33" a="1130.92" fwhm="0.000487" res="599463.9" algo="FTMS"/>
<pk mz="292.066545" i="3462730.0" sn="30.76" a="1766.39" fwhm="0.000553" res="528352.2" algo="FTMS"/>
<pk mz="292.082624" i="1331788.0" sn="10.30" a="432.60" fwhm="0.000479" res="609826.0" algo="FTMS"/>
<pk mz="292.093981" i="2016077.4" sn="16.87" a="856.20" fwhm="0.000516" res="566164.5" algo="FTMS"/>
<pk mz="292.102981" i="1695054.5" sn="13.79" a="686.48" fwhm="0.000510" res="572540.7" algo="FTMS"/>
<pk mz="292.103745" i="3065678.5" sn="26.95" a="1534.77" fwhm="0.000533" res="547550.7" algo="FTMS"/>
<pk mz="292.901154" i="1023477.9" sn="7.34" a="475.35" fwhm="0.000636" res="460510.9" algo="FTMS"/>
<pk mz="293.030298" i="2772935.0" sn="24.14" a="1440.28" fwhm="0.000545" res="537383.1" algo="FTMS"/>
<pk mz="293.069241" i="4178380.3" sn="37.63" a="1095.03" fwhm="0.000337" res="870160.0" algo="FTMS"/>
<pk mz="293.069887" i="33662412.0" sn="320.77" a="18563.66" fwhm="0.000543" res="539316.0" algo="FTMS"/>
<pk mz="293.078815" i="4699085.5" sn="42.63" a="2462.07" fwhm="0.000552" res="530852.7" algo="FTMS"/>
<pk mz="293.079682" i="1487693.6" sn="11.79" a="650.85" fwhm="0.000551" res="532135.7" algo="FTMS"/>
<pk mz="293.116087" i="1320274.5" sn="10.19" a="654.82" fwhm="0.000590" res="497166.6" algo="FTMS"/>
<pk mz="293.175112" i="2436058.3" sn="20.90" a="724.76" fwhm="0.000401" res="731573.5" algo="FTMS"/>
<pk mz="293.175797" i="24835546.0" sn="236.00" a="13837.48" fwhm="0.000549" res="534269.3" algo="FTMS"/>
<pk mz="293.179148" i="3804122.8" sn="34.04" a="1823.61" fwhm="0.000520" res="563741.6" algo="FTMS"/>
<pk mz="293.188893" i="1799900.1" sn="14.79" a="748.85" fwhm="0.000484" res="605191.3" algo="FTMS"/>
<pk mz="294.071654" i="2962005.0" sn="25.95" a="1453.74" fwhm="0.000541" res="543289.1" algo="FTMS"/>
<pk mz="294.073283" i="2816597.3" sn="24.55" a="1345.22" fwhm="0.000533" res="551825.5" algo="FTMS"/>
<pk mz="294.077016" i="2138453.8" sn="18.04" a="1046.21" fwhm="0.000665" res="442549.9" algo="FTMS"/>
<pk mz="294.082148" i="294844000.0" z="-1" sn="2828.90" a="158118.42" fwhm="0.000539" res="545501.9" algo="FTMS" component_name="H" deconvoluted_molecular_mass="294.082394" deconvoluted_isotopic_mass="294.082419"/>
<pk mz="294.118544" i="2493275.8" sn="21.45" a="1260.56" fwhm="0.000571" res="515241.9" algo="FTMS"/>
<pk mz="294.179205" i="4331620.0" sn="39.10" a="2091.93" fwhm="0.000520" res="565523.9" algo="FTMS"/>
<pk mz="295.045918" i="2971616.3" sn="26.04" a="1406.96" fwhm="0.000540" res="546855.0" algo="FTMS"/>
<pk mz="295.082316" i="2558693.8" sn="22.08" a="1165.65" fwhm="0.000508" res="580523.3" algo="FTMS"/>
<pk mz="295.084860" i="1946342.0" sn="16.20" a="531.28" fwhm="0.000389" res="758873.0" algo="FTMS"/>
<pk mz="295.085562" i="19379942.0" z="-1" sn="183.61" a="10785.91" fwhm="0.000557" res="529718.4" algo="FTMS" component_name="H" deconvoluted_molecular_mass="294.082394" deconvoluted_isotopic_mass="295.085835"/>
<pk mz="295.095350" i="2200295.5" sn="18.63" a="1115.61" fwhm="0.000558" res="528960.6" algo="FTMS"/>
<pk mz="295.118733" i="1253483.0" sn="9.54" a="465.01" fwhm="0.000503" res="586646.4" algo="FTMS"/>
<pk mz="295.227923" i="1235579.0" sn="9.37" a="595.35" fwhm="0.000563" res="524770.7" algo="FTMS"/>
<pk mz="296.041140" i="1297908.8" sn="9.97" a="477.13" fwhm="0.000464" res="637414.5" algo="FTMS"/>
<pk mz="296.049363" i="1004278.0" sn="7.15" a="308.59" fwhm="0.000490" res="603756.1" algo="FTMS"/>
<pk mz="296.086488" i="4011899.8" z="-1" sn="36.03" a="2072.01" fwhm="0.000550" res="538761.3" algo="FTMS" component_name="H" deconvoluted_molecular_mass="294.082394" deconvoluted_isotopic_mass="296.086763"/>
<pk mz="297.025221" i="3048973.5" sn="26.61" a="1622.54" fwhm="0.000543" res="547333.1" algo="FTMS"/>
<pk mz="297.061594" i="3443731.3" sn="30.37" a="1698.72" fwhm="0.000552" res="537995.0" algo="FTMS"/>
<pk mz="297.076784" i="1748757.6" sn="14.20" a="672.59" fwhm="0.000504" res="589682.1" algo="FTMS"/>
<pk mz="297.152278" i="6772769.5" sn="62.13" a="1657.65" fwhm="0.000242" res="1230099.2" algo="FTMS"/>
<pk mz="297.152935" i="64296992.0" z="-1" sn="610.93" a="36684.89" fwhm="0.000555" res="535033.5" algo="FTMS" component_name="a" deconvoluted_molecular_mass="297.153225" deconvoluted_isotopic_mass="297.153212"/>
<pk mz="297.170757" i="1117988.5" sn="8.18" a="527.10" fwhm="0.000670" res="443659.6" algo="FTMS"/>
<pk mz="297.207144" i="1374506.3" sn="10.63" a="454.20" fwhm="0.000448" res="663948.6" algo="FTMS"/>
<pk mz="297.243512" i="1557552.1" sn="12.38" a="641.32" fwhm="0.000517" res="575396.7" algo="FTMS"/>
<pk mz="298.031868" i="1439151.6" sn="11.25" a="543.39" fwhm="0.000435" res="684710.0" algo="FTMS"/>
<pk mz="298.032640" i="12335280.0" sn="115.20" a="7145.44" fwhm="0.000582" res="512259.2" algo="FTMS"/>
<pk mz="298.056865" i="1258163.8" sn="9.52" a="427.51" fwhm="0.000527" res="565238.7" algo="FTMS"/>
<pk mz="298.082760" i="1007288.0" sn="7.13" a="488.85" fwhm="0.000744" res="400530.1" algo="FTMS"/>
<pk mz="298.156365" i="9886916.0" z="-1" sn="91.84" a="5388.45" fwhm="0.000556" res="536309.9" algo="FTMS" component_name="a" deconvoluted_molecular_mass="297.153225" deconvoluted_isotopic_mass="298.156644"/>
<pk mz="299.036011" i="1246935.3" sn="9.41" a="479.75" fwhm="0.000555" res="538536.3" algo="FTMS"/>
<pk mz="299.040849" i="2562392.0" sn="21.96" a="1211.99" fwhm="0.000555" res="538816.9" algo="FTMS"/>
<pk mz="299.077253" i="5047134.0" sn="45.67" a="2834.61" fwhm="0.000591" res="506177.6" algo="FTMS"/>
<pk mz="299.113624" i="4967268.5" sn="44.90" a="2641.81" fwhm="0.000562" res="532364.1" algo="FTMS"/>
<pk mz="299.148785" i="3289962.5" sn="28.90" a="1778.73" fwhm="0.000579" res="516254.6" algo="FTMS"/>
<pk mz="299.150008" i="3790186.5" sn="33.67" a="1914.05" fwhm="0.000560" res="533894.2" algo="FTMS"/>
<pk mz="299.159717" i="1274604.3" z="-1" sn="9.68" a="548.56" fwhm="0.000564" res="530583.3" algo="FTMS" component_name="a" deconvoluted_molecular_mass="297.153225" deconvoluted_isotopic_mass="299.159998"/>
<pk mz="299.186412" i="1500784.9" sn="11.83" a="568.02" fwhm="0.000468" res="639004.9" algo="FTMS"/>
<pk mz="299.222869" i="1816695.0" sn="14.85" a="762.03" fwhm="0.000519" res="576258.5" algo="FTMS"/>
<pk mz="300.029738" i="3480578.8" sn="30.72" a="1789.80" fwhm="0.000569" res="527739.1" algo="FTMS"/>
<pk mz="300.035301" i="2348035.8" sn="19.91" a="1212.10" fwhm="0.000581" res="516270.9" algo="FTMS"/>
<pk mz="300.062776" i="1404168.5" sn="10.91" a="652.74" fwhm="0.000551" res="544583.8" algo="FTMS"/>
<pk mz="301.037897" i="10484406.0" sn="97.54" a="2977.67" fwhm="0.000276" res="1090738.6" algo="FTMS"/>
<pk mz="301.038573" i="103692984.0" z="-1" sn="986.77" a="59842.90" fwhm="0.000563" res="534552.5" algo="FTMS" component_name="T" deconvoluted_molecular_mass="301.038825" deconvoluted_isotopic_mass="301.038857"/>
<pk mz="301.044006" i="1113655.3" sn="8.14" a="370.65" fwhm="0.000506" res="594581.1" algo="FTMS"/>
<pk mz="301.056542" i="2123193.5" sn="17.77" a="875.70" fwhm="0.000496" res="607439.8" algo="FTMS"/>
<pk mz="301.074976" i="2458557.0" sn="20.97" a="1093.42" fwhm="0.000508" res="592226.0" algo="FTMS"/>
<pk mz="301.092923" i="4631232.0" sn="41.70" a="2447.05" fwhm="0.000570" res="528589.2" algo="FTMS"/>
<pk mz="301.121041" i="1083077.3" sn="7.84" a="392.21" fwhm="0.000508" res="592539.0" algo="FTMS"/>
<pk mz="301.129270" i="7022278.5" sn="64.51" a="3852.35" fwhm="0.000564" res="534087.3" algo="FTMS"/>
<pk mz="301.165676" i="3812045.3" sn="33.88" a="1891.34" fwhm="0.000535" res="562545.0" algo="FTMS"/>
<pk mz="301.202069" i="2687188.0" sn="23.15" a="1276.19" fwhm="0.000530" res="568567.7" algo="FTMS"/>
<pk mz="301.238353" i="1031770.5" sn="7.36" a="373.27" fwhm="0.000500" res="602877.4" algo="FTMS"/>
<pk mz="302.041306" i="1124718.1" sn="8.18" a="224.05" fwhm="0.000290" res="1040265.5" algo="FTMS"/>
<pk mz="302.041985" i="7745390.5" z="-1" sn="70.92" a="4193.46" fwhm="0.000557" res="542547.5" algo="FTMS" component_name="T" deconvoluted_molecular_mass="301.038825" deconvoluted_isotopic_mass="302.042272"/>
<pk mz="302.066146" i="5935987.0" sn="53.78" a="3245.45" fwhm="0.000566" res="533330.4" algo="FTMS"/>
<pk mz="302.078360" i="4448629.0" sn="39.68" a="2402.01" fwhm="0.000582" res="518795.9" algo="FTMS"/>
<pk mz="302.135680" i="1241855.8" sn="9.29" a="508.30" fwhm="0.000509" res="593888.5" algo="FTMS"/>
<pk mz="303.014561" i="1915685.5" sn="15.68" a="833.50" fwhm="0.000522" res="580368.1" algo="FTMS"/>
<pk mz="303.042879" i="1749547.0" z="-1" sn="14.10" a="706.72" fwhm="0.000518" res="584814.7" algo="FTMS" component_name="T" deconvoluted_molecular_mass="301.038825" deconvoluted_isotopic_mass="303.043167"/>
<pk mz="303.050142" i="2002220.4" sn="16.50" a="899.27" fwhm="0.000531" res="571200.4" algo="FTMS"/>
<pk mz="303.050951" i="1295916.5" sn="9.81" a="521.35" fwhm="0.000523" res="579644.2" algo="FTMS"/>
<pk mz="303.054265" i="2562349.3" sn="21.81" a="1254.42" fwhm="0.000557" res="544556.3" algo="FTMS"/>
<pk mz="303.069458" i="1001392.1" sn="7.01" a="304.47" fwhm="0.000468" res="647975.5" algo="FTMS"/>
<pk mz="303.072141" i="1670704.5" sn="13.36" a="637.30" fwhm="0.000477" res="634922.0" algo="FTMS"/>
<pk mz="303.090634" i="3078708.0" sn="26.70" a="1659.58" fwhm="0.000587" res="516050.2" algo="FTMS"/>
<pk mz="303.099577" i="1527221.8" sn="12.00" a="633.27" fwhm="0.000515" res="588619.7" algo="FTMS"/>
<pk mz="303.108565" i="4915767.5" sn="44.11" a="2631.15" fwhm="0.000574" res="528071.8" algo="FTMS"/>
<pk mz="303.144944" i="4059198.5" sn="35.99" a="2113.01" fwhm="0.000549" res="552374.4" algo="FTMS"/>
<pk mz="303.181318" i="1665477.5" sn="13.31" a="793.31" fwhm="0.000569" res="532864.7" algo="FTMS"/>
<pk mz="303.217700" i="2312780.5" sn="19.44" a="1065.26" fwhm="0.000554" res="546846.4" algo="FTMS"/>
<pk mz="304.046242" i="1450093.1" sn="11.26" a="613.72" fwhm="0.000582" res="522402.6" algo="FTMS"/>
<pk mz="304.057665" i="1061999.4" sn="7.59" a="351.62" fwhm="0.000552" res="550479.2" algo="FTMS"/>
<pk mz="304.063204" i="2364400.5" sn="19.93" a="1045.10" fwhm="0.000524" res="580338.8" algo="FTMS"/>
<pk mz="304.094058" i="1206902.5" sn="8.96" a="389.38" fwhm="0.000480" res="634148.5" algo="FTMS"/>
<pk mz="305.030279" i="2903216.3" sn="25.03" a="1513.85" fwhm="0.000599" res="509221.8" algo="FTMS"/>
<pk mz="305.066643" i="1337783.5" sn="10.20" a="576.58" fwhm="0.000535" res="569713.7" algo="FTMS"/>
<pk mz="305.069889" i="24212920.0" sn="226.97" a="14651.40" fwhm="0.000597" res="511075.5" algo="FTMS"/>
<pk mz="305.079675" i="1355578.1" sn="10.37" a="599.72" fwhm="0.000550" res="555147.6" algo="FTMS"/>
<pk mz="305.087836" i="1338683.8" sn="10.21" a="464.98" fwhm="0.000497" res="613812.0" algo="FTMS"/>
<pk mz="305.106352" i="1186239.5" sn="8.76" a="476.07" fwhm="0.000530" res="575927.2" algo="FTMS"/>
<pk mz="305.124212" i="1606595.0" sn="12.75" a="578.14" fwhm="0.000455" res="670065.4" algo="FTMS"/>
<pk mz="305.188866" i="3342288.0" sn="29.19" a="1700.37" fwhm="0.000563" res="542244.0" algo="FTMS"/>
<pk mz="305.998988" i="1621108.6" sn="12.88" a="749.25" fwhm="0.000561" res="545734.9" algo="FTMS"/>
<pk mz="306.025562" i="1294074.1" sn="9.78" a="505.00" fwhm="0.000493" res="621250.7" algo="FTMS"/>
<pk mz="306.045840" i="1356414.3" sn="10.37" a="453.67" fwhm="0.000477" res="641000.6" algo="FTMS"/>
<pk mz="306.073300" i="2629252.0" sn="22.43" a="1254.12" fwhm="0.000556" res="550121.2" algo="FTMS"/>
<pk mz="306.082980" i="1137413.9" sn="8.30" a="463.52" fwhm="0.000593" res="516573.2" algo="FTMS"/>
<pk mz="306.119477" i="1321357.4" sn="10.04" a="641.74" fwhm="0.000572" res="534846.6" algo="FTMS"/>
<pk mz="306.192290" i="1160988.4" sn="8.52" a="469.30" fwhm="0.000588" res="520425.7" algo="FTMS"/>
<pk mz="306.879753" i="1501994.9" sn="11.75" a="660.94" fwhm="0.000546" res="561834.7" algo="FTMS"/>
<pk mz="307.009476" i="2588230.0" sn="22.04" a="1331.27" fwhm="0.000562" res="546025.7" algo="FTMS"/>
<pk mz="307.045862" i="3086669.8" sn="26.77" a="1605.91" fwhm="0.000566" res="542756.9" algo="FTMS"/>
<pk mz="307.049155" i="4155214.5" sn="36.89" a="2331.67" fwhm="0.000606" res="506958.2" algo="FTMS"/>
<pk mz="307.070235" i="1925458.8" sn="15.76" a="876.06" fwhm="0.000534" res="574678.9" algo="FTMS"/>
<pk mz="307.082350" i="1703253.4" sn="13.66" a="892.18" fwhm="0.000604" res="508420.1" algo="FTMS"/>
<pk mz="307.084806" i="1010517.9" sn="7.09" a="173.77" fwhm="0.000266" res="1152379.2" algo="FTMS"/>
<pk mz="307.085514" i="8722262.0" sn="80.17" a="5035.85" fwhm="0.000592" res="518933.8" algo="FTMS"/>
<pk mz="307.095367" i="2356824.0" sn="19.85" a="1199.15" fwhm="0.000588" res="522636.9" algo="FTMS"/>
<pk mz="307.118749" i="1255261.0" sn="9.41" a="541.97" fwhm="0.000546" res="562536.4" algo="FTMS"/>
<pk mz="307.121917" i="8477534.0" sn="77.85" a="5074.99" fwhm="0.000608" res="504935.9" algo="FTMS"/>
<pk mz="307.131748" i="1076959.8" sn="7.67" a="527.93" fwhm="0.000652" res="471188.7" algo="FTMS"/>
<pk mz="307.185956" i="1460331.1" sn="11.28" a="613.03" fwhm="0.000545" res="563207.6" algo="FTMS"/>
<pk mz="307.204488" i="1236591.0" sn="9.17" a="494.01" fwhm="0.000546" res="562687.1" algo="FTMS"/>
<pk mz="308.041133" i="1285152.4" sn="9.63" a="512.26" fwhm="0.000575" res="535499.1" algo="FTMS"/>
<pk mz="308.077572" i="1120168.3" sn="8.07" a="404.00" fwhm="0.000470" res="655755.9" algo="FTMS"/>
<pk mz="308.088904" i="1347498.6" sn="10.21" a="603.78" fwhm="0.000600" res="513310.3" algo="FTMS"/>
<pk mz="308.097819" i="2829356.5" sn="24.16" a="1556.89" fwhm="0.000594" res="518360.3" algo="FTMS"/>
<pk mz="309.025134" i="3375348.8" sn="29.29" a="1770.58" fwhm="0.000578" res="534537.8" algo="FTMS"/>
<pk mz="309.061539" i="3837692.8" sn="33.65" a="2016.57" fwhm="0.000580" res="533004.2" algo="FTMS"/>
<pk mz="309.064787" i="6288637.5" sn="56.71" a="3556.82" fwhm="0.000593" res="521395.2" algo="FTMS"/>
<pk mz="309.097963" i="2056708.8" sn="16.89" a="923.03" fwhm="0.000548" res="563889.8" algo="FTMS"/>
<pk mz="309.101224" i="1423109.4" sn="10.92" a="655.53" fwhm="0.000572" res="540482.4" algo="FTMS"/>
<pk mz="309.110999" i="2533639.5" sn="21.37" a="1416.12" fwhm="0.000639" res="483705.8" algo="FTMS"/>
<pk mz="309.134343" i="1316236.6" sn="9.92" a="643.71" fwhm="0.000652" res="473791.5" algo="FTMS"/>
<pk mz="309.147437" i="1057039.5" sn="7.48" a="434.24" fwhm="0.000553" res="559172.6" algo="FTMS"/>
<pk mz="309.152946" i="1156368.8" sn="8.41" a="443.38" fwhm="0.000520" res="594805.9" algo="FTMS"/>
<pk mz="309.170813" i="1589012.6" sn="12.48" a="817.88" fwhm="0.000621" res="498187.3" algo="FTMS"/>
<pk mz="309.174163" i="2667029.3" sn="22.63" a="1386.45" fwhm="0.000599" res="516341.8" algo="FTMS"/>
<pk mz="309.207193" i="1176348.5" sn="8.60" a="440.55" fwhm="0.000502" res="615579.9" algo="FTMS"/>
<pk mz="309.955910" i="1065153.3" sn="7.55" a="320.14" fwhm="0.000471" res="657549.1" algo="FTMS"/>
<pk mz="310.056949" i="1283543.6" sn="9.61" a="674.47" fwhm="0.000614" res="504905.1" algo="FTMS"/>
<pk mz="311.004475" i="1556395.6" sn="12.17" a="692.18" fwhm="0.000554" res="560986.3" algo="FTMS"/>
<pk mz="311.040073" i="1183923.6" sn="8.67" a="428.89" fwhm="0.000479" res="649138.0" algo="FTMS"/>
<pk mz="311.040830" i="2621619.8" sn="22.20" a="1197.17" fwhm="0.000528" res="588619.3" algo="FTMS"/>
<pk mz="311.044961" i="1180084.8" sn="8.63" a="413.09" fwhm="0.000492" res="631636.4" algo="FTMS"/>
<pk mz="311.077231" i="4219580.0" sn="37.23" a="2496.02" fwhm="0.000629" res="494897.9" algo="FTMS"/>
<pk mz="311.113648" i="3549892.3" sn="30.93" a="1863.64" fwhm="0.000603" res="515619.5" algo="FTMS"/>
<pk mz="311.132201" i="1641928.4" sn="12.98" a="736.53" fwhm="0.000555" res="560466.7" algo="FTMS"/>
<pk mz="311.150021" i="2555852.5" sn="21.58" a="1209.67" fwhm="0.000548" res="568147.4" algo="FTMS"/>
<pk mz="311.167862" i="23372496.0" sn="217.47" a="6737.22" fwhm="0.000265" res="1175167.7" algo="FTMS"/>
<pk mz="311.168565" i="258441936.0" z="-1" sn="2429.60" a="155072.11" fwhm="0.000600" res="518394.1" algo="FTMS" component_name="J" deconvoluted_molecular_mass="311.168878" deconvoluted_isotopic_mass="311.168870"/>
<pk mz="311.222784" i="3178205.0" sn="27.43" a="1583.41" fwhm="0.000564" res="552174.1" algo="FTMS"/>
<pk mz="312.047565" i="3697560.8" sn="32.32" a="1152.96" fwhm="0.000378" res="826071.1" algo="FTMS"/>
<pk mz="312.048306" i="35144600.0" sn="328.25" a="21785.29" fwhm="0.000614" res="507963.2" algo="FTMS"/>
<pk mz="312.171208" i="3625909.0" sn="31.65" a="1221.33" fwhm="0.000392" res="795505.8" algo="FTMS"/>
<pk mz="312.171970" i="34984884.0" z="-1" sn="326.75" a="21816.75" fwhm="0.000617" res="506257.4" algo="FTMS" component_name="J" deconvoluted_molecular_mass="311.168878" deconvoluted_isotopic_mass="312.172277"/>
<pk mz="313.020130" i="1178617.1" sn="8.55" a="455.00" fwhm="0.000611" res="512075.4" algo="FTMS"/>
<pk mz="313.051675" i="2856320.5" sn="24.23" a="1549.58" fwhm="0.000589" res="531863.8" algo="FTMS"/>
<pk mz="313.056495" i="4071041.5" sn="35.58" a="2167.12" fwhm="0.000580" res="540039.2" algo="FTMS"/>
<pk mz="313.092819" i="4687498.0" sn="41.34" a="2648.69" fwhm="0.000607" res="515611.3" algo="FTMS"/>
<pk mz="313.129262" i="6968466.5" sn="62.65" a="4030.19" fwhm="0.000597" res="524196.2" algo="FTMS"/>
<pk mz="313.157546" i="1423641.1" sn="10.84" a="743.12" fwhm="0.000617" res="507253.2" algo="FTMS"/>
<pk mz="313.164461" i="8210587.0" sn="74.25" a="4903.04" fwhm="0.000608" res="515440.0" algo="FTMS"/>
<pk mz="313.165693" i="3786395.0" sn="32.92" a="1974.81" fwhm="0.000573" res="546653.8" algo="FTMS"/>
<pk mz="313.175302" i="2851229.3" z="-1" sn="24.18" a="1536.78" fwhm="0.000617" res="507271.9" algo="FTMS" component_name="J" deconvoluted_molecular_mass="311.168878" deconvoluted_isotopic_mass="313.175610"/>
<pk mz="313.202067" i="1446435.5" sn="11.05" a="706.06" fwhm="0.000597" res="524474.7" algo="FTMS"/>
<pk mz="313.238453" i="4865196.0" sn="43.00" a="2737.49" fwhm="0.000604" res="518607.7" algo="FTMS"/>
<pk mz="314.030625" i="1015525.8" sn="7.03" a="404.72" fwhm="0.000534" res="587612.0" algo="FTMS"/>
<pk mz="314.045380" i="11396457.0" sn="104.02" a="7121.86" fwhm="0.000637" res="493134.3" algo="FTMS"/>
<pk mz="314.088176" i="1053171.4" sn="7.38" a="665.43" fwhm="0.000698" res="450069.4" algo="FTMS"/>
<pk mz="314.132665" i="1100925.9" sn="7.82" a="358.38" fwhm="0.000460" res="682373.8" algo="FTMS"/>
<pk mz="314.136787" i="1176446.8" sn="8.53" a="470.56" fwhm="0.000534" res="587758.2" algo="FTMS"/>
<pk mz="314.167774" i="1785990.1" sn="14.22" a="947.85" fwhm="0.000613" res="512424.3" algo="FTMS"/>
<pk mz="315.014660" i="1347279.3" sn="10.12" a="632.73" fwhm="0.000601" res="524287.5" algo="FTMS"/>
<pk mz="315.035773" i="1526612.4" sn="11.80" a="657.99" fwhm="0.000553" res="569212.3" algo="FTMS"/>
<pk mz="315.051010" i="1042391.9" sn="7.28" a="458.97" fwhm="0.000556" res="566450.6" algo="FTMS"/>
<pk mz="315.054268" i="9967193.0" sn="90.66" a="6147.19" fwhm="0.000634" res="496934.4" algo="FTMS"/>
<pk mz="315.072160" i="2724445.0" sn="22.99" a="1358.08" fwhm="0.000575" res="547654.7" algo="FTMS"/>
<pk mz="315.108529" i="5512805.5" sn="49.04" a="3288.03" fwhm="0.000638" res="494065.6" algo="FTMS"/>
<pk mz="315.144906" i="5695598.5" sn="50.75" a="3487.75" fwhm="0.000646" res="487857.0" algo="FTMS"/>
<pk mz="315.181344" i="3084407.0" sn="26.35" a="1704.41" fwhm="0.000621" res="507540.0" algo="FTMS"/>
<pk mz="315.217718" i="2141823.8" sn="17.55" a="979.26" fwhm="0.000550" res="573191.2" algo="FTMS"/>
<pk mz="316.057587" i="1642313.9" sn="12.88" a="768.99" fwhm="0.000605" res="522537.1" algo="FTMS"/>
<pk mz="316.151451" i="1922912.6" sn="15.50" a="1023.34" fwhm="0.000613" res="515632.3" algo="FTMS"/>
<pk mz="317.030279" i="1650998.5" sn="12.96" a="771.19" fwhm="0.000576" res="550755.5" algo="FTMS"/>
<pk mz="317.051413" i="1304635.6" sn="9.72" a="449.72" fwhm="0.000478" res="663150.1" algo="FTMS"/>
<pk mz="317.066638" i="1291839.4" sn="9.60" a="607.39" fwhm="0.000588" res="539617.3" algo="FTMS"/>
<pk mz="317.069877" i="1745984.1" sn="13.84" a="755.94" fwhm="0.000574" res="552456.2" algo="FTMS"/>
<pk mz="317.087791" i="2990148.5" sn="25.47" a="1590.36" fwhm="0.000603" res="525854.6" algo="FTMS"/>
<pk mz="317.106292" i="1206217.1" sn="8.80" a="523.75" fwhm="0.000576" res="550777.6" algo="FTMS"/>
<pk mz="317.124176" i="5216845.5" sn="46.27" a="3164.51" fwhm="0.000626" res="506741.2" algo="FTMS"/>
<pk mz="317.160542" i="3630166.3" sn="31.45" a="2028.97" fwhm="0.000613" res="517173.3" algo="FTMS"/>
<pk mz="317.196924" i="1348447.3" sn="10.13" a="506.21" fwhm="0.000505" res="627844.4" algo="FTMS"/>
<pk mz="317.233353" i="1877224.3" sn="15.07" a="1076.85" fwhm="0.000688" res="461340.3" algo="FTMS"/>
<pk mz="318.025465" i="1519403.1" sn="11.73" a="713.72" fwhm="0.000559" res="568819.0" algo="FTMS"/>
<pk mz="318.045790" i="27498800.0" sn="254.46" a="18334.36" fwhm="0.000657" res="484252.5" algo="FTMS"/>
<pk mz="318.061964" i="1756212.1" sn="13.94" a="904.26" fwhm="0.000685" res="464277.9" algo="FTMS"/>
<pk mz="318.073397" i="1156791.0" sn="8.34" a="401.68" fwhm="0.000494" res="643547.4" algo="FTMS"/>
<pk mz="318.119460" i="1476162.4" sn="11.32" a="685.02" fwhm="0.000610" res="521566.2" algo="FTMS"/>
<pk mz="319.009554" i="1778463.5" sn="14.04" a="774.56" fwhm="0.000554" res="575868.9" algo="FTMS"/>
<pk mz="319.036742" i="12354086.0" sn="112.13" a="8317.17" fwhm="0.000669" res="476964.4" algo="FTMS"/>
<pk mz="319.042809" i="11347496.0" sn="102.79" a="7978.03" fwhm="0.000708" res="450388.0" algo="FTMS"/>
<pk mz="319.049045" i="1238108672.0" z="-1" sn="11480.80" a="795238.88" fwhm="0.000640" res="498291.5" algo="FTMS" component_name="D" deconvoluted_molecular_mass="319.049339" deconvoluted_isotopic_mass="319.049366"/>
<pk mz="319.055181" i="9562667.0" sn="86.24" a="5965.49" fwhm="0.000636" res="501462.5" algo="FTMS"/>
<pk mz="319.061332" i="1210284.5" sn="8.77" a="459.76" fwhm="0.000532" res="600190.0" algo="FTMS"/>
<pk mz="319.082311" i="1203249.8" sn="8.70" a="552.53" fwhm="0.000628" res="508103.5" algo="FTMS"/>
<pk mz="319.085553" i="6161970.5" sn="54.70" a="3867.32" fwhm="0.000658" res="484670.3" algo="FTMS"/>
<pk mz="319.093596" i="1191732.5" sn="8.60" a="502.50" fwhm="0.000612" res="521378.4" algo="FTMS"/>
<pk mz="319.103459" i="1581111.0" sn="12.21" a="714.11" fwhm="0.000554" res="575807.3" algo="FTMS"/>
<pk mz="319.121897" i="1821243.6" sn="14.44" a="940.66" fwhm="0.000652" res="489214.5" algo="FTMS"/>
<pk mz="319.139860" i="2201920.0" sn="17.97" a="1134.00" fwhm="0.000608" res="524835.2" algo="FTMS"/>
<pk mz="319.204516" i="2830160.3" sn="23.79" a="1549.53" fwhm="0.000627" res="509442.0" algo="FTMS"/>
<pk mz="319.240957" i="2478937.3" sn="20.54" a="1406.00" fwhm="0.000614" res="520289.5" algo="FTMS"/>
<pk mz="320.014581" i="5494555.5" sn="48.50" a="3283.58" fwhm="0.000632" res="506327.3" algo="FTMS"/>
<pk mz="320.052498" i="77409064.0" z="-1" sn="715.50" a="52984.52" fwhm="0.000650" res="492528.4" algo="FTMS" component_name="D" deconvoluted_molecular_mass="319.049339" deconvoluted_isotopic_mass="320.052821"/>
<pk mz="320.088820" i="1081774.1" sn="7.58" a="543.95" fwhm="0.000668" res="478955.8" algo="FTMS"/>
<pk mz="320.098703" i="1175088.6" sn="8.44" a="481.35" fwhm="0.000558" res="573804.4" algo="FTMS"/>
<pk mz="320.135114" i="1665081.9" sn="12.99" a="908.28" fwhm="0.000666" res="480586.9" algo="FTMS"/>
<pk mz="320.410146" i="1032319.3" sn="7.12" a="366.63" fwhm="0.000605" res="529282.0" algo="FTMS"/>
<pk mz="321.009138" i="2014999.0" sn="16.23" a="1024.35" fwhm="0.000612" res="524241.8" algo="FTMS"/>
<pk mz="321.025204" i="3225627.0" sn="27.46" a="1787.38" fwhm="0.000590" res="543969.2" algo="FTMS"/>
<pk mz="321.053425" i="16628770.0" z="-1" sn="151.77" a="11099.06" fwhm="0.000664" res="483262.3" algo="FTMS" component_name="D" deconvoluted_molecular_mass="319.049339" deconvoluted_isotopic_mass="321.053750"/>
<pk mz="321.055898" i="2561314.8" sn="21.30" a="1505.35" fwhm="0.000618" res="519334.6" algo="FTMS"/>
<pk mz="321.061590" i="2465060.3" sn="20.40" a="1420.29" fwhm="0.000637" res="504368.1" algo="FTMS"/>
<pk mz="321.064798" i="7625765.0" sn="68.27" a="4855.94" fwhm="0.000657" res="488365.2" algo="FTMS"/>
<pk mz="321.072834" i="1095591.1" sn="7.70" a="381.91" fwhm="0.000527" res="609056.3" algo="FTMS"/>
<pk mz="321.097972" i="1599789.5" sn="12.38" a="696.88" fwhm="0.000529" res="607152.9" algo="FTMS"/>
<pk mz="321.101181" i="3470894.3" sn="29.73" a="2021.74" fwhm="0.000644" res="498859.8" algo="FTMS"/>
<pk mz="321.111046" i="1842992.9" sn="14.63" a="863.40" fwhm="0.000618" res="519703.5" algo="FTMS"/>
<pk mz="321.137610" i="21965880.0" sn="201.27" a="14888.89" fwhm="0.000668" res="481101.2" algo="FTMS"/>
<pk mz="321.147426" i="1156794.1" sn="8.27" a="508.34" fwhm="0.000555" res="578480.6" algo="FTMS"/>
<pk mz="321.183859" i="2522435.3" sn="20.93" a="1253.48" fwhm="0.000594" res="540344.0" algo="FTMS"/>
<pk mz="321.210508" i="1742666.1" sn="13.70" a="964.88" fwhm="0.000674" res="476223.1" algo="FTMS"/>
<pk mz="321.392107" i="1045496.4" sn="7.24" a="600.54" fwhm="0.000816" res="393923.2" algo="FTMS"/>
<pk mz="322.011676" i="1563158.5" sn="12.04" a="695.36" fwhm="0.000583" res="552169.2" algo="FTMS"/>
<pk mz="322.020508" i="1368216.8" sn="10.23" a="592.25" fwhm="0.000588" res="547537.0" algo="FTMS"/>
<pk mz="322.056803" i="2963234.0" z="-1" sn="25.02" a="1836.51" fwhm="0.000693" res="464580.6" algo="FTMS" component_name="D" deconvoluted_molecular_mass="319.049339" deconvoluted_isotopic_mass="322.057130"/>
<pk mz="322.068178" i="1509157.0" sn="11.53" a="756.58" fwhm="0.000657" res="489905.7" algo="FTMS"/>
<pk mz="322.106272" i="1251502.8" sn="9.14" a="757.01" fwhm="0.000733" res="439433.5" algo="FTMS"/>
<pk mz="322.140954" i="2833719.5" sn="23.82" a="1568.36" fwhm="0.000628" res="513075.4" algo="FTMS"/>
<pk mz="323.004519" i="1280277.4" sn="9.41" a="580.76" fwhm="0.000613" res="527222.2" algo="FTMS"/>
<pk mz="323.007163" i="1426966.1" sn="10.77" a="632.14" fwhm="0.000580" res="556673.5" algo="FTMS"/>
<pk mz="323.040838" i="3486238.8" sn="29.87" a="2085.00" fwhm="0.000628" res="514583.4" algo="FTMS"/>
<pk mz="323.077249" i="3182632.3" sn="27.05" a="1872.09" fwhm="0.000659" res="490494.0" algo="FTMS"/>
<pk mz="323.080514" i="6240809.0" sn="55.42" a="3947.07" fwhm="0.000644" res="501376.2" algo="FTMS"/>
<pk mz="323.090310" i="1812011.5" sn="14.34" a="892.34" fwhm="0.000638" res="506626.7" algo="FTMS"/>
<pk mz="323.113667" i="1942065.5" sn="15.55" a="1177.56" fwhm="0.000710" res="455002.5" algo="FTMS"/>
<pk mz="323.116941" i="1183026.4" sn="8.51" a="498.86" fwhm="0.000579" res="557689.4" algo="FTMS"/>
<pk mz="323.126693" i="1412148.9" sn="10.63" a="624.41" fwhm="0.000609" res="530162.7" algo="FTMS"/>
<pk mz="323.150030" i="1111482.9" sn="7.84" a="423.26" fwhm="0.000538" res="600182.3" algo="FTMS"/>
<pk mz="323.168666" i="1929279.8" sn="15.43" a="928.98" fwhm="0.000604" res="535105.4" algo="FTMS"/>
<pk mz="323.199448" i="1357639.6" sn="10.13" a="601.34" fwhm="0.000597" res="540953.7" algo="FTMS"/>
<pk mz="324.036135" i="1043488.1" sn="7.21" a="340.78" fwhm="0.000484" res="669983.2" algo="FTMS"/>
<pk mz="324.072412" i="1732137.5" sn="13.60" a="877.46" fwhm="0.000635" res="510645.4" algo="FTMS"/>
<pk mz="325.020108" i="1628959.9" sn="12.54" a="777.53" fwhm="0.000618" res="526243.8" algo="FTMS"/>
<pk mz="325.051652" i="2133544.3" sn="17.19" a="1280.20" fwhm="0.000681" res="477327.3" algo="FTMS"/>
<pk mz="325.056456" i="3225641.5" sn="27.24" a="1888.30" fwhm="0.000648" res="501450.7" algo="FTMS"/>
<pk mz="325.092922" i="3449907.0" sn="29.30" a="1923.33" fwhm="0.000616" res="528082.0" algo="FTMS"/>
<pk mz="325.106000" i="1070518.3" sn="7.40" a="443.33" fwhm="0.000620" res="524684.8" algo="FTMS"/>
<pk mz="325.123727" i="1426107.0" sn="10.68" a="780.08" fwhm="0.000735" res="442103.3" algo="FTMS"/>
<pk mz="325.129331" i="2953788.5" sn="24.74" a="1734.44" fwhm="0.000655" res="496004.2" algo="FTMS"/>
<pk mz="325.147899" i="2603073.3" sn="21.51" a="1347.54" fwhm="0.000597" res="544912.9" algo="FTMS"/>
<pk mz="325.165560" i="1368133.9" sn="10.14" a="506.63" fwhm="0.000498" res="652503.5" algo="FTMS"/>
<pk mz="325.171480" i="1749447.4" sn="13.65" a="1148.06" fwhm="0.000756" res="429841.2" algo="FTMS"/>
<pk mz="325.178048" i="1196233.1" sn="8.56" a="567.78" fwhm="0.000796" res="408259.4" algo="FTMS"/>
<pk mz="325.184275" i="233148496.0" z="-1" sn="2143.60" a="155888.48" fwhm="0.000660" res="492763.6" algo="FTMS" component_name="L" deconvoluted_molecular_mass="325.184614" deconvoluted_isotopic_mass="325.184609"/>
<pk mz="326.183677" i="1922128.1" sn="15.24" a="1096.26" fwhm="0.000659" res="495319.0" algo="FTMS"/>
<pk mz="326.187651" i="36958544.0" z="-1" sn="337.74" a="25385.45" fwhm="0.000679" res="480195.2" algo="FTMS" component_name="L" deconvoluted_molecular_mass="325.184614" deconvoluted_isotopic_mass="326.187987"/>
<pk mz="327.007749" i="1048040.6" sn="7.19" a="554.62" fwhm="0.000828" res="394988.1" algo="FTMS"/>
<pk mz="327.035786" i="2634800.0" sn="21.80" a="1473.46" fwhm="0.000630" res="518960.1" algo="FTMS"/>
<pk mz="327.072157" i="4162105.5" sn="35.85" a="2536.26" fwhm="0.000666" res="491274.3" algo="FTMS"/>
<pk mz="327.108555" i="3981891.3" sn="34.20" a="2442.14" fwhm="0.000654" res="500255.5" algo="FTMS"/>
<pk mz="327.144946" i="4677708.5" sn="40.60" a="2923.90" fwhm="0.000656" res="498501.5" algo="FTMS"/>
<pk mz="327.163554" i="3907665.5" sn="33.51" a="2253.86" fwhm="0.000633" res="517056.6" algo="FTMS"/>
<pk mz="327.180075" i="8525398.0" sn="76.02" a="5646.16" fwhm="0.000685" res="477707.2" algo="FTMS"/>
<pk mz="327.181283" i="2819414.3" sn="23.50" a="1762.68" fwhm="0.000721" res="453564.2" algo="FTMS"/>
<pk mz="327.188525" i="1615064.1" sn="12.41" a="963.56" fwhm="0.000741" res="441466.3" algo="FTMS"/>
<pk mz="327.190990" i="3446360.8" z="-1" sn="29.27" a="2126.79" fwhm="0.000685" res="477340.4" algo="FTMS" component_name="L" deconvoluted_molecular_mass="325.184614" deconvoluted_isotopic_mass="327.191328"/>
<pk mz="327.217648" i="3587679.8" sn="30.57" a="2229.28" fwhm="0.000679" res="482185.6" algo="FTMS"/>
<pk mz="328.046241" i="1143226.4" sn="8.06" a="548.76" fwhm="0.000634" res="517034.7" algo="FTMS"/>
<pk mz="328.057580" i="2076477.4" sn="16.65" a="1085.14" fwhm="0.000655" res="501087.2" algo="FTMS"/>
<pk mz="328.075507" i="1593154.1" sn="12.21" a="658.52" fwhm="0.000583" res="562328.2" algo="FTMS"/>
<pk mz="328.103718" i="1252297.6" sn="9.07" a="728.99" fwhm="0.000708" res="463703.4" algo="FTMS"/>
<pk mz="328.151348" i="1091030.1" sn="7.58" a="558.09" fwhm="0.000716" res="458608.2" algo="FTMS"/>
<pk mz="328.183432" i="1928286.6" sn="15.29" a="1082.29" fwhm="0.000684" res="479911.7" algo="FTMS"/>
<pk mz="329.030241" i="1257534.6" sn="9.11" a="471.37" fwhm="0.000577" res="570352.0" algo="FTMS"/>
<pk mz="329.051412" i="3028036.3" sn="25.41" a="2126.39" fwhm="0.000707" res="465415.9" algo="FTMS"/>
<pk mz="329.066693" i="1035080.3" sn="7.07" a="410.05" fwhm="0.000574" res="572937.3" algo="FTMS"/>
<pk mz="329.087818" i="4841038.0" sn="42.10" a="3265.02" fwhm="0.000706" res="466421.8" algo="FTMS"/>
<pk mz="329.097348" i="1127888.5" sn="7.92" a="409.65" fwhm="0.000543" res="605968.9" algo="FTMS"/>
<pk mz="329.124148" i="6674519.5" sn="58.98" a="4289.62" fwhm="0.000660" res="498326.7" algo="FTMS"/>
<pk mz="329.135400" i="1171034.5" sn="8.32" a="467.26" fwhm="0.000555" res="592582.4" algo="FTMS"/>
<pk mz="329.152533" i="28185696.0" sn="256.98" a="19701.70" fwhm="0.000694" res="474487.7" algo="FTMS"/>
<pk mz="329.160569" i="7766113.0" sn="69.02" a="5041.36" fwhm="0.000675" res="487418.2" algo="FTMS"/>
<pk mz="329.197006" i="3109482.8" sn="26.16" a="1804.39" fwhm="0.000649" res="507278.8" algo="FTMS"/>
<pk mz="329.233337" i="10889332.0" sn="97.77" a="7434.90" fwhm="0.000701" res="469883.7" algo="FTMS"/>
<pk mz="330.058908" i="1485135.5" sn="11.21" a="696.54" fwhm="0.000647" res="509790.2" algo="FTMS"/>
<pk mz="330.073200" i="1100627.4" sn="7.67" a="477.34" fwhm="0.000568" res="581348.0" algo="FTMS"/>
<pk mz="330.127404" i="1181153.8" sn="8.41" a="650.07" fwhm="0.000750" res="439988.4" algo="FTMS"/>
<pk mz="330.155815" i="5387113.0" sn="47.12" a="3789.51" fwhm="0.000711" res="464128.0" algo="FTMS"/>
<pk mz="330.163899" i="1337451.4" sn="9.85" a="747.01" fwhm="0.000618" res="534582.6" algo="FTMS"/>
<pk mz="330.167033" i="1811564.3" sn="14.21" a="826.84" fwhm="0.000599" res="550875.7" algo="FTMS"/>
<pk mz="330.236737" i="2255742.8" sn="18.30" a="1394.48" fwhm="0.000723" res="456998.8" algo="FTMS"/>
<pk mz="331.009505" i="1269324.1" sn="9.15" a="488.16" fwhm="0.000551" res="600755.6" algo="FTMS"/>
<pk mz="331.045954" i="2177109.8" sn="17.44" a="1074.08" fwhm="0.000597" res="554481.3" algo="FTMS"/>
<pk mz="331.049168" i="1091158.8" sn="7.52" a="510.50" fwhm="0.000662" res="500030.7" algo="FTMS"/>
<pk mz="331.057062" i="1455704.9" sn="10.85" a="789.58" fwhm="0.000643" res="514682.5" algo="FTMS"/>
<pk mz="331.067115" i="1946459.5" sn="15.33" a="1075.09" fwhm="0.000643" res="514481.6" algo="FTMS"/>
<pk mz="331.082352" i="1870687.5" sn="14.64" a="1034.71" fwhm="0.000670" res="493900.9" algo="FTMS"/>
<pk mz="331.103412" i="4226661.0" sn="36.15" a="2862.63" fwhm="0.000707" res="468279.9" algo="FTMS"/>
<pk mz="331.114859" i="1242280.3" sn="8.90" a="734.77" fwhm="0.000798" res="414997.5" algo="FTMS"/>
<pk mz="331.118757" i="1192297.3" sn="8.44" a="611.89" fwhm="0.000684" res="483812.6" algo="FTMS"/>
<pk mz="331.139847" i="5237871.0" sn="45.39" a="3353.33" fwhm="0.000673" res="492382.9" algo="FTMS"/>
<pk mz="331.149539" i="8662641.0" sn="76.67" a="6009.71" fwhm="0.000692" res="478196.0" algo="FTMS"/>
<pk mz="331.176246" i="4365432.5" sn="37.42" a="2702.72" fwhm="0.000662" res="499944.9" algo="FTMS"/>
<pk mz="331.204437" i="2335872.0" sn="18.89" a="1297.89" fwhm="0.000660" res="501893.2" algo="FTMS"/>
<pk mz="331.212565" i="1936002.1" sn="15.23" a="1049.38" fwhm="0.000635" res="521996.5" algo="FTMS"/>
<pk mz="331.248982" i="2431115.8" sn="19.76" a="1361.32" fwhm="0.000636" res="520928.3" algo="FTMS"/>
<pk mz="332.041170" i="1326174.8" sn="9.66" a="595.08" fwhm="0.000634" res="523558.7" algo="FTMS"/>
<pk mz="332.052529" i="1075169.8" sn="7.37" a="549.57" fwhm="0.000695" res="477679.2" algo="FTMS"/>
<pk mz="332.061436" i="12590948.0" sn="112.54" a="9329.94" fwhm="0.000730" res="454648.7" algo="FTMS"/>
<pk mz="332.089008" i="1286635.5" sn="9.30" a="801.45" fwhm="0.000692" res="480102.0" algo="FTMS"/>
<pk mz="332.143279" i="1163769.9" sn="8.18" a="470.64" fwhm="0.000594" res="559170.9" algo="FTMS"/>
<pk mz="332.152801" i="1462396.5" sn="10.91" a="658.92" fwhm="0.000582" res="571199.4" algo="FTMS"/>
<pk mz="332.173930" i="2634882.0" sn="21.61" a="1685.69" fwhm="0.000723" res="459478.9" algo="FTMS"/>
<pk mz="332.179644" i="1221891.6" sn="8.71" a="568.77" fwhm="0.000610" res="544746.4" algo="FTMS"/>
<pk mz="333.025148" i="2657636.8" sn="21.82" a="1626.70" fwhm="0.000691" res="482036.8" algo="FTMS"/>
<pk mz="333.051302" i="4239468.0" sn="36.27" a="2696.11" fwhm="0.000691" res="481952.4" algo="FTMS"/>
<pk mz="333.058004" i="4333677.5" sn="37.13" a="3142.42" fwhm="0.000754" res="441549.2" algo="FTMS"/>
<pk mz="333.064728" i="557193344.0" z="-1" sn="5086.27" a="391726.59" fwhm="0.000699" res="476477.3" algo="FTMS" component_name="E" deconvoluted_molecular_mass="333.065053" deconvoluted_isotopic_mass="333.065079"/>
<pk mz="333.078130" i="1059571.0" sn="7.23" a="457.77" fwhm="0.000616" res="540458.5" algo="FTMS"/>
<pk mz="333.082721" i="1309556.3" sn="9.51" a="596.88" fwhm="0.000634" res="525741.7" algo="FTMS"/>
<pk mz="333.098005" i="1468792.3" sn="10.96" a="627.85" fwhm="0.000576" res="578646.3" algo="FTMS"/>
<pk mz="333.101250" i="3169401.3" sn="26.49" a="2073.67" fwhm="0.000733" res="454437.1" algo="FTMS"/>
<pk mz="333.111071" i="4869243.5" sn="42.02" a="3395.15" fwhm="0.000706" res="471940.4" algo="FTMS"/>
<pk mz="333.119094" i="2139006.0" sn="17.08" a="1341.25" fwhm="0.000717" res="464367.9" algo="FTMS"/>
<pk mz="333.134335" i="1132034.0" sn="7.89" a="524.40" fwhm="0.000618" res="538867.4" algo="FTMS"/>
<pk mz="333.155503" i="2242951.5" sn="18.03" a="1352.40" fwhm="0.000686" res="485876.7" algo="FTMS"/>
<pk mz="333.191743" i="1297297.3" sn="9.40" a="570.13" fwhm="0.000577" res="577550.6" algo="FTMS"/>
<pk mz="333.220186" i="4517017.0" sn="38.80" a="2981.24" fwhm="0.000689" res="483371.8" algo="FTMS"/>
<pk mz="334.020410" i="1412718.0" sn="10.45" a="702.92" fwhm="0.000613" res="544999.5" algo="FTMS"/>
<pk mz="334.056830" i="3603831.8" sn="30.46" a="2414.01" fwhm="0.000723" res="461842.9" algo="FTMS"/>
<pk mz="334.068197" i="36612476.0" z="-1" sn="331.92" a="26529.99" fwhm="0.000716" res="466874.0" algo="FTMS" component_name="E" deconvoluted_molecular_mass="333.065053" deconvoluted_isotopic_mass="334.068550"/>
<pk mz="334.077167" i="1037565.2" sn="7.02" a="519.03" fwhm="0.000629" res="531291.7" algo="FTMS"/>
<pk mz="334.093189" i="1081985.4" sn="7.43" a="534.15" fwhm="0.000687" res="486068.8" algo="FTMS"/>
<pk mz="334.114401" i="1950087.1" sn="15.36" a="1229.68" fwhm="0.000749" res="445971.5" algo="FTMS"/>
<pk mz="334.150594" i="1120400.8" sn="7.78" a="494.05" fwhm="0.000628" res="532108.7" algo="FTMS"/>
<pk mz="335.004488" i="1597556.1" sn="12.13" a="832.39" fwhm="0.000634" res="528227.8" algo="FTMS"/>
<pk mz="335.040817" i="3088509.8" sn="25.75" a="2031.66" fwhm="0.000723" res="463365.4" algo="FTMS"/>
<pk mz="335.044094" i="1567998.6" sn="11.86" a="967.92" fwhm="0.000760" res="440574.2" algo="FTMS"/>
<pk mz="335.052048" i="2017920.8" sn="15.97" a="1140.87" fwhm="0.000649" res="516121.3" algo="FTMS"/>
<pk mz="335.069109" i="6964869.5" z="-1" sn="61.15" a="4871.41" fwhm="0.000725" res="462288.0" algo="FTMS" component_name="E" deconvoluted_molecular_mass="333.065053" deconvoluted_isotopic_mass="335.069464"/>
<pk mz="335.071514" i="1700486.0" sn="13.07" a="900.55" fwhm="0.000649" res="516573.4" algo="FTMS"/>
<pk mz="335.077269" i="2585479.5" sn="21.16" a="1636.67" fwhm="0.000690" res="485942.5" algo="FTMS"/>
<pk mz="335.080466" i="6854280.5" sn="60.14" a="4878.74" fwhm="0.000712" res="470653.3" algo="FTMS"/>
<pk mz="335.088427" i="1148938.5" sn="8.04" a="473.29" fwhm="0.000580" res="578132.5" algo="FTMS"/>
<pk mz="335.090247" i="1771147.0" sn="13.72" a="1102.19" fwhm="0.000700" res="478764.2" algo="FTMS"/>
<pk mz="335.108080" i="1641103.8" sn="12.53" a="799.24" fwhm="0.000640" res="523925.2" algo="FTMS"/>
<pk mz="335.113664" i="1949841.3" sn="15.35" a="1084.50" fwhm="0.000658" res="508983.4" algo="FTMS"/>
<pk mz="335.116957" i="1996946.1" sn="15.78" a="1314.13" fwhm="0.000752" res="445636.1" algo="FTMS"/>
<pk mz="335.126744" i="2737812.8" sn="22.55" a="1479.23" fwhm="0.000643" res="520839.7" algo="FTMS"/>
<pk mz="335.149933" i="1101082.9" sn="7.60" a="470.33" fwhm="0.000651" res="514648.5" algo="FTMS"/>
<pk mz="335.153304" i="2934939.8" sn="24.35" a="1871.79" fwhm="0.000684" res="490117.1" algo="FTMS"/>
<pk mz="335.163005" i="1057310.4" sn="7.20" a="467.69" fwhm="0.000653" res="513111.4" algo="FTMS"/>
<pk mz="335.171135" i="1399456.5" sn="10.32" a="751.65" fwhm="0.000652" res="513971.7" algo="FTMS"/>
<pk mz="335.199495" i="2506408.0" sn="20.43" a="1406.63" fwhm="0.000657" res="510450.6" algo="FTMS"/>
<pk mz="335.217208" i="1924780.8" sn="15.12" a="1236.13" fwhm="0.000725" res="462154.4" algo="FTMS"/>
<pk mz="336.036086" i="1388422.6" sn="10.22" a="580.16" fwhm="0.000574" res="585743.3" algo="FTMS"/>
<pk mz="336.056421" i="1852300.0" sn="14.46" a="1308.20" fwhm="0.000817" res="411280.4" algo="FTMS"/>
<pk mz="336.072458" i="1920144.3" z="-1" sn="15.08" a="1156.67" fwhm="0.000716" res="469251.2" algo="FTMS" component_name="E" deconvoluted_molecular_mass="333.065053" deconvoluted_isotopic_mass="336.072815"/>
<pk mz="336.083808" i="2174099.3" sn="17.40" a="1290.62" fwhm="0.000674" res="498363.1" algo="FTMS"/>
<pk mz="336.129843" i="1213215.5" sn="8.62" a="569.06" fwhm="0.000690" res="487298.1" algo="FTMS"/>
<pk mz="336.986515" i="1125763.1" sn="7.82" a="577.95" fwhm="0.000649" res="519392.9" algo="FTMS"/>
<pk mz="337.015277" i="1166730.8" sn="8.19" a="492.45" fwhm="0.000624" res="539975.3" algo="FTMS"/>
<pk mz="337.056528" i="4878485.5" sn="42.09" a="3184.43" fwhm="0.000693" res="486511.8" algo="FTMS"/>
<pk mz="337.059740" i="76446872.0" z="-1" sn="695.71" a="55966.38" fwhm="0.000720" res="468123.9" algo="FTMS" component_name="W" deconvoluted_molecular_mass="337.060060" deconvoluted_isotopic_mass="337.060100"/>
<pk mz="337.092890" i="2943647.3" sn="24.42" a="1866.62" fwhm="0.000711" res="474220.1" algo="FTMS"/>
<pk mz="337.096168" i="3601056.3" sn="30.18" a="2285.66" fwhm="0.000664" res="507825.8" algo="FTMS"/>
<pk mz="337.105958" i="2299042.8" sn="18.39" a="1418.67" fwhm="0.000731" res="460929.1" algo="FTMS"/>
<pk mz="337.129281" i="2665897.0" sn="21.71" a="1643.06" fwhm="0.000708" res="476059.3" algo="FTMS"/>
<pk mz="337.142350" i="2014124.4" sn="15.81" a="1122.75" fwhm="0.000633" res="532424.9" algo="FTMS"/>
<pk mz="337.178728" i="1265078.1" sn="9.02" a="528.93" fwhm="0.000589" res="572424.7" algo="FTMS"/>
<pk mz="337.205432" i="1555389.1" sn="11.65" a="1037.19" fwhm="0.000832" res="405125.5" algo="FTMS"/>
<pk mz="337.215142" i="1234111.8" sn="8.74" a="553.49" fwhm="0.000596" res="566094.6" algo="FTMS"/>
<pk mz="338.051761" i="1692445.4" sn="12.89" a="1207.12" fwhm="0.000826" res="409197.5" algo="FTMS"/>
<pk mz="338.059867" i="1235103.5" sn="8.75" a="663.14" fwhm="0.000654" res="517117.2" algo="FTMS"/>
<pk mz="338.063100" i="6551968.5" z="-1" sn="56.92" a="4962.25" fwhm="0.000781" res="433135.8" algo="FTMS" component_name="W" deconvoluted_molecular_mass="337.060060" deconvoluted_isotopic_mass="338.063461"/>
<pk mz="338.088138" i="1216679.0" sn="8.58" a="677.61" fwhm="0.000804" res="420462.4" algo="FTMS"/>
<pk mz="338.096329" i="1054889.3" sn="7.11" a="753.36" fwhm="0.000952" res="355010.0" algo="FTMS"/>
<pk mz="338.887305" i="1404026.3" sn="10.27" a="723.68" fwhm="0.000667" res="508232.5" algo="FTMS"/>
<pk mz="339.014587" i="1259931.9" sn="8.97" a="642.25" fwhm="0.000694" res="488365.9" algo="FTMS"/>
<pk mz="339.035763" i="3326113.5" sn="27.69" a="2149.84" fwhm="0.000711" res="476518.5" algo="FTMS"/>
<pk mz="339.064067" i="1479208.9" z="-1" sn="10.96" a="942.27" fwhm="0.000786" res="431587.4" algo="FTMS" component_name="W" deconvoluted_molecular_mass="337.060060" deconvoluted_isotopic_mass="339.064430"/>
<pk mz="339.072178" i="4401835.0" sn="37.43" a="2930.32" fwhm="0.000725" res="467850.3" algo="FTMS"/>
<pk mz="339.083334" i="1101998.0" sn="7.54" a="357.68" fwhm="0.000529" res="640770.3" algo="FTMS"/>
<pk mz="339.108532" i="3665588.5" sn="30.76" a="2384.43" fwhm="0.000694" res="488488.6" algo="FTMS"/>
<pk mz="339.121633" i="1361208.1" sn="9.89" a="707.65" fwhm="0.000800" res="423820.4" algo="FTMS"/>
<pk mz="339.144960" i="3083454.3" sn="25.49" a="1967.63" fwhm="0.000723" res="469183.7" algo="FTMS"/>
<pk mz="339.158005" i="1352129.6" sn="9.80" a="628.56" fwhm="0.000657" res="516281.3" algo="FTMS"/>
<pk mz="339.163547" i="2336195.3" sn="18.72" a="1461.12" fwhm="0.000730" res="464345.8" algo="FTMS"/>
<pk mz="339.181244" i="1178951.8" sn="8.23" a="579.16" fwhm="0.000614" res="552585.0" algo="FTMS"/>
<pk mz="339.199917" i="87695056.0" z="-1" sn="792.06" a="65258.41" fwhm="0.000726" res="467465.3" algo="FTMS" component_name="U" deconvoluted_molecular_mass="339.200286" deconvoluted_isotopic_mass="339.200281"/>
<pk mz="340.067452" i="1440177.1" sn="10.60" a="797.82" fwhm="0.000705" res="482541.8" algo="FTMS"/>
<pk mz="340.202429" i="1817556.5" sn="14.02" a="435.29" fwhm="0.000320" res="1063189.7" algo="FTMS"/>
<pk mz="340.203295" i="17131476.0" z="-1" sn="152.76" a="12383.44" fwhm="0.000730" res="465830.5" algo="FTMS" component_name="U" deconvoluted_molecular_mass="339.200286" deconvoluted_isotopic_mass="340.203661"/>
<pk mz="340.885230" i="3019911.5" sn="24.91" a="2051.07" fwhm="0.000747" res="456563.0" algo="FTMS"/>
<pk mz="341.031151" i="2586285.8" sn="20.98" a="1666.26" fwhm="0.000774" res="440324.3" algo="FTMS"/>
<pk mz="341.051484" i="3514035.0" sn="29.39" a="2340.33" fwhm="0.000728" res="468157.6" algo="FTMS"/>
<pk mz="341.087803" i="5078204.5" sn="43.56" a="3512.74" fwhm="0.000719" res="474542.1" algo="FTMS"/>
<pk mz="341.124203" i="4321990.0" sn="36.71" a="2839.88" fwhm="0.000701" res="486823.1" algo="FTMS"/>
<pk mz="341.142844" i="1197643.0" sn="8.40" a="533.73" fwhm="0.000678" res="503046.1" algo="FTMS"/>
<pk mz="341.160595" i="4198095.5" sn="35.58" a="3197.59" fwhm="0.000779" res="438147.3" algo="FTMS"/>
<pk mz="341.179181" i="5126356.5" sn="43.99" a="3525.29" fwhm="0.000725" res="470708.3" algo="FTMS"/>
<pk mz="341.195757" i="3374296.8" sn="28.12" a="2245.79" fwhm="0.000741" res="460636.4" algo="FTMS"/>
<pk mz="341.196940" i="2527961.3" sn="20.45" a="1402.35" fwhm="0.000643" res="530822.0" algo="FTMS"/>
<pk mz="341.206525" i="1336539.6" z="-1" sn="9.66" a="715.44" fwhm="0.000739" res="461411.1" algo="FTMS" component_name="U" deconvoluted_molecular_mass="339.200286" deconvoluted_isotopic_mass="341.206894"/>
<pk mz="341.233242" i="1064546.6" sn="7.19" a="518.89" fwhm="0.000733" res="465438.3" algo="FTMS"/>
<pk mz="341.982151" i="10961318.0" sn="96.86" a="8233.56" fwhm="0.000757" res="451874.4" algo="FTMS"/>
<pk mz="342.083046" i="1238464.3" sn="8.77" a="619.05" fwhm="0.000666" res="513603.1" algo="FTMS"/>
<pk mz="342.091144" i="1529794.4" sn="11.41" a="930.30" fwhm="0.000725" res="471767.6" algo="FTMS"/>
<pk mz="342.163875" i="1376725.4" sn="10.02" a="732.27" fwhm="0.000724" res="472621.4" algo="FTMS"/>
<pk mz="342.167090" i="2005718.1" sn="15.72" a="1496.58" fwhm="0.000797" res="429278.0" algo="FTMS"/>
<pk mz="342.182630" i="1093594.3" sn="7.45" a="689.44" fwhm="0.000783" res="437141.0" algo="FTMS"/>
<pk mz="342.883177" i="1781648.1" sn="13.69" a="1031.47" fwhm="0.000746" res="459903.3" algo="FTMS"/>
<pk mz="343.009609" i="1391536.8" sn="10.15" a="821.44" fwhm="0.000765" res="448114.2" algo="FTMS"/>
<pk mz="343.030678" i="1346998.3" sn="9.75" a="643.17" fwhm="0.000654" res="524845.3" algo="FTMS"/>
<pk mz="343.045878" i="1932474.1" sn="15.05" a="1144.36" fwhm="0.000731" res="469285.0" algo="FTMS"/>
<pk mz="343.067109" i="4013759.8" sn="33.91" a="2819.18" fwhm="0.000756" res="454086.8" algo="FTMS"/>
<pk mz="343.103445" i="5790409.0" sn="50.00" a="4118.71" fwhm="0.000746" res="459713.3" algo="FTMS"/>
<pk mz="343.139827" i="6532818.5" sn="56.73" a="4542.75" fwhm="0.000736" res="466495.3" algo="FTMS"/>
<pk mz="343.168136" i="9140954.0" sn="80.36" a="6891.46" fwhm="0.000768" res="446920.1" algo="FTMS"/>
<pk mz="343.176203" i="5629660.0" sn="48.55" a="4115.80" fwhm="0.000773" res="444015.0" algo="FTMS"/>
<pk mz="343.212588" i="3059429.3" sn="25.26" a="1931.59" fwhm="0.000702" res="488817.2" algo="FTMS"/>
<pk mz="343.249027" i="2675182.8" sn="21.78" a="1731.13" fwhm="0.000732" res="468742.3" algo="FTMS"/>
<pk mz="343.980122" i="10797995.0" sn="94.63" a="7889.97" fwhm="0.000739" res="465682.5" algo="FTMS"/>
<pk mz="344.052545" i="1981885.9" sn="15.38" a="1226.44" fwhm="0.000752" res="457351.8" algo="FTMS"/>
<pk mz="344.074534" i="18637764.0" sn="165.11" a="14667.97" fwhm="0.000772" res="445765.2" algo="FTMS"/>
<pk mz="344.077582" i="1155140.3" sn="7.95" a="585.82" fwhm="0.000750" res="458628.1" algo="FTMS"/>
<pk mz="344.106840" i="1498571.9" sn="11.03" a="803.16" fwhm="0.000662" res="520112.2" algo="FTMS"/>
<pk mz="344.135186" i="1636563.1" sn="12.27" a="932.96" fwhm="0.000738" res="466284.2" algo="FTMS"/>
<pk mz="344.143254" i="1076053.3" sn="7.23" a="408.07" fwhm="0.000586" res="587322.2" algo="FTMS"/>
<pk mz="344.171487" i="2237404.5" sn="17.67" a="1199.24" fwhm="0.000644" res="534261.6" algo="FTMS"/>
<pk mz="344.182715" i="2185695.3" sn="17.21" a="1163.74" fwhm="0.000642" res="536008.0" algo="FTMS"/>
<pk mz="344.759005" i="1625459.1" sn="12.17" a="997.38" fwhm="0.000722" res="477416.4" algo="FTMS"/>
<pk mz="344.983483" i="1157164.5" sn="7.96" a="534.55" fwhm="0.000682" res="505472.4" algo="FTMS"/>
<pk mz="345.025200" i="1765431.1" sn="13.43" a="1356.65" fwhm="0.000861" res="400820.3" algo="FTMS"/>
<pk mz="345.036454" i="1059514.0" sn="7.08" a="643.87" fwhm="0.000817" res="422418.2" algo="FTMS"/>
<pk mz="345.046305" i="1730492.5" sn="13.12" a="1156.07" fwhm="0.000764" res="451575.5" algo="FTMS"/>
<pk mz="345.061567" i="2223552.5" sn="17.55" a="1348.19" fwhm="0.000726" res="475456.4" algo="FTMS"/>
<pk mz="345.064947" i="1582273.3" sn="11.78" a="838.25" fwhm="0.000682" res="505805.0" algo="FTMS"/>
<pk mz="345.072781" i="1580227.3" sn="11.76" a="1210.66" fwhm="0.000874" res="395024.2" algo="FTMS"/>
<pk mz="345.077970" i="1824964.6" sn="13.96" a="1447.65" fwhm="0.000853" res="404696.6" algo="FTMS"/>
<pk mz="345.082723" i="3558085.8" sn="29.55" a="2688.64" fwhm="0.000805" res="428437.7" algo="FTMS"/>
<pk mz="345.119085" i="4875983.0" sn="41.39" a="3518.84" fwhm="0.000771" res="447771.0" algo="FTMS"/>
<pk mz="345.130302" i="1531473.9" sn="11.33" a="1058.16" fwhm="0.000836" res="412644.8" algo="FTMS"/>
<pk mz="345.134291" i="1399379.0" sn="10.14" a="783.98" fwhm="0.000745" res="463058.4" algo="FTMS"/>
<pk mz="345.147455" i="1160790.3" sn="7.99" a="610.10" fwhm="0.000645" res="535356.7" algo="FTMS"/>
<pk mz="345.155478" i="6562008.5" sn="56.55" a="4959.23" fwhm="0.000785" res="439778.5" algo="FTMS"/>
<pk mz="345.165198" i="3467994.8" sn="28.74" a="2489.94" fwhm="0.000789" res="437323.7" algo="FTMS"/>
<pk mz="345.183848" i="1348319.6" sn="9.68" a="758.26" fwhm="0.000690" res="500109.7" algo="FTMS"/>
<pk mz="345.191864" i="2893025.5" sn="23.57" a="1877.60" fwhm="0.000739" res="467154.0" algo="FTMS"/>
<pk mz="345.228214" i="3092203.0" sn="25.36" a="2148.87" fwhm="0.000777" res="444505.4" algo="FTMS"/>
<pk mz="346.020317" i="1099316.3" sn="7.44" a="777.81" fwhm="0.000876" res="394925.2" algo="FTMS"/>
<pk mz="346.056785" i="1873853.5" sn="14.40" a="1065.40" fwhm="0.000700" res="494555.0" algo="FTMS"/>
<pk mz="346.068173" i="31364544.0" sn="279.52" a="25044.54" fwhm="0.000777" res="445115.4" algo="FTMS"/>
<pk mz="346.071574" i="6643137.0" sn="57.28" a="4966.51" fwhm="0.000772" res="448412.5" algo="FTMS"/>
<pk mz="346.077059" i="1362242.6" sn="9.80" a="782.33" fwhm="0.000898" res="385302.6" algo="FTMS"/>
<pk mz="346.158930" i="1590743.4" sn="11.86" a="854.94" fwhm="0.000693" res="499368.3" algo="FTMS"/>
<pk mz="346.161963" i="2442200.0" sn="19.51" a="1562.89" fwhm="0.000753" res="459554.4" algo="FTMS"/>
<pk mz="346.756944" i="1662830.3" sn="12.50" a="1065.10" fwhm="0.000803" res="431565.7" algo="FTMS"/>
<pk mz="347.004444" i="1173164.5" sn="8.10" a="497.74" fwhm="0.000573" res="605144.9" algo="FTMS"/>
<pk mz="347.040834" i="3104437.8" sn="25.46" a="2006.83" fwhm="0.000732" res="473934.7" algo="FTMS"/>
<pk mz="347.052077" i="1259448.5" sn="8.88" a="581.13" fwhm="0.000651" res="533440.8" algo="FTMS"/>
<pk mz="347.071543" i="3043517.5" sn="24.92" a="1888.24" fwhm="0.000714" res="486242.3" algo="FTMS"/>
<pk mz="347.077252" i="2479806.8" sn="19.85" a="1570.42" fwhm="0.000728" res="476823.8" algo="FTMS"/>
<pk mz="347.080493" i="21640896.0" sn="192.10" a="16898.84" fwhm="0.000779" res="445376.4" algo="FTMS"/>
<pk mz="347.088480" i="1720257.6" sn="13.02" a="933.95" fwhm="0.000668" res="519765.0" algo="FTMS"/>
<pk mz="347.090349" i="2382274.0" sn="18.97" a="1817.97" fwhm="0.000855" res="406096.1" algo="FTMS"/>
<pk mz="347.098371" i="2061252.1" sn="16.08" a="1377.39" fwhm="0.000771" res="450480.9" algo="FTMS"/>
<pk mz="347.113738" i="1913032.0" sn="14.75" a="1112.00" fwhm="0.000727" res="477649.7" algo="FTMS"/>
<pk mz="347.126635" i="1791691.3" sn="13.66" a="1170.66" fwhm="0.000736" res="471804.3" algo="FTMS"/>
<pk mz="347.134736" i="3147469.3" sn="25.85" a="2023.74" fwhm="0.000709" res="489543.9" algo="FTMS"/>
<pk mz="347.171103" i="2938326.5" sn="23.97" a="2291.83" fwhm="0.000830" res="418228.7" algo="FTMS"/>
<pk mz="347.199374" i="2627293.5" sn="21.17" a="1771.38" fwhm="0.000754" res="460399.4" algo="FTMS"/>
<pk mz="347.207557" i="1086047.5" sn="7.32" a="411.76" fwhm="0.000625" res="555504.2" algo="FTMS"/>
<pk mz="347.244746" i="1103720.9" sn="7.48" a="615.98" fwhm="0.000795" res="436567.0" algo="FTMS"/>
<pk mz="348.036136" i="2134958.8" sn="16.75" a="1320.06" fwhm="0.000743" res="468455.1" algo="FTMS"/>
<pk mz="348.072488" i="2322615.8" sn="18.43" a="1385.69" fwhm="0.000689" res="505205.9" algo="FTMS"/>
<pk mz="348.083805" i="5735354.5" sn="49.11" a="4362.92" fwhm="0.000770" res="452311.3" algo="FTMS"/>
<pk mz="348.093700" i="1652413.0" sn="12.41" a="1077.91" fwhm="0.000756" res="460413.4" algo="FTMS"/>
<pk mz="348.129967" i="2185670.0" sn="17.20" a="1403.98" fwhm="0.000746" res="466454.7" algo="FTMS"/>
<pk mz="349.020178" i="2505378.8" sn="20.07" a="1502.47" fwhm="0.000682" res="511847.2" algo="FTMS"/>
<pk mz="349.055163" i="3339435.5" sn="27.57" a="2433.41" fwhm="0.000800" res="436493.7" algo="FTMS"/>
<pk mz="349.056507" i="4118187.8" sn="34.57" a="2891.90" fwhm="0.000763" res="457261.5" algo="FTMS"/>
<pk mz="349.059801" i="4091052.8" sn="34.33" a="2969.68" fwhm="0.000776" res="449921.6" algo="FTMS"/>
<pk mz="349.067753" i="1628462.6" sn="12.19" a="1441.50" fwhm="0.000910" res="383533.5" algo="FTMS"/>
<pk mz="349.087255" i="1348403.4" sn="9.67" a="936.69" fwhm="0.000875" res="398975.9" algo="FTMS"/>
<pk mz="349.092898" i="3664052.8" sn="30.49" a="2403.06" fwhm="0.000728" res="479387.3" algo="FTMS"/>
<pk mz="349.096118" i="2033333.6" sn="15.83" a="1152.88" fwhm="0.000692" res="504311.6" algo="FTMS"/>
<pk mz="349.105945" i="28448952.0" sn="253.30" a="23006.07" fwhm="0.000793" res="440391.9" algo="FTMS"/>
<pk mz="349.129302" i="2756285.8" sn="22.33" a="1771.18" fwhm="0.000748" res="466636.6" algo="FTMS"/>
<pk mz="349.142389" i="3370177.0" sn="27.85" a="2364.30" fwhm="0.000769" res="454030.5" algo="FTMS"/>
<pk mz="349.178861" i="1519306.0" sn="11.21" a="1243.97" fwhm="0.001018" res="343073.0" algo="FTMS"/>
<pk mz="349.202069" i="1246543.8" sn="8.76" a="933.61" fwhm="0.001019" res="342842.1" algo="FTMS"/>
<pk mz="349.215119" i="6635731.0" sn="57.20" a="5180.83" fwhm="0.000788" res="443344.0" algo="FTMS"/>
<pk mz="350.015313" i="1161623.8" sn="7.99" a="561.45" fwhm="0.000618" res="566077.9" algo="FTMS"/>
<pk mz="350.051741" i="2182048.8" sn="17.16" a="1531.64" fwhm="0.000806" res="434504.7" algo="FTMS"/>
<pk mz="350.059876" i="1200802.8" sn="8.34" a="488.27" fwhm="0.000588" res="595087.7" algo="FTMS"/>
<pk mz="350.072024" i="28105126.0" sn="250.21" a="22913.04" fwhm="0.000796" res="439782.4" algo="FTMS"/>
<pk mz="350.088112" i="1723049.6" sn="13.04" a="1123.35" fwhm="0.000759" res="461319.4" algo="FTMS"/>
<pk mz="350.096197" i="1185451.6" sn="8.20" a="718.06" fwhm="0.000789" res="443926.6" algo="FTMS"/>
<pk mz="350.099475" i="1293868.4" sn="9.18" a="602.05" fwhm="0.000756" res="463113.4" algo="FTMS"/>
<pk mz="350.109318" i="5116335.0" sn="43.54" a="3966.01" fwhm="0.000818" res="428046.0" algo="FTMS"/>
<pk mz="350.145672" i="1450935.8" sn="10.59" a="725.58" fwhm="0.000672" res="520738.2" algo="FTMS"/>
<pk mz="351.035756" i="4338321.0" sn="36.25" a="3496.17" fwhm="0.000856" res="410214.8" algo="FTMS"/>
<pk mz="351.052226" i="1363604.9" sn="9.73" a="754.78" fwhm="0.000726" res="483303.7" algo="FTMS"/>
<pk mz="351.060359" i="10867351.0" sn="94.48" a="8803.30" fwhm="0.000811" res="433131.6" algo="FTMS"/>
<pk mz="351.075230" i="1292380800.0" z="-1" sn="11523.14" a="1010094.06" fwhm="0.000785" res="447144.2" algo="FTMS" component_name="C" deconvoluted_molecular_mass="351.075598" deconvoluted_isotopic_mass="351.075621"/>
<pk mz="351.082678" i="9096860.0" sn="78.69" a="8433.32" fwhm="0.000873" res="402033.2" algo="FTMS"/>
<pk mz="351.102989" i="8280737.5" sn="71.41" a="6449.08" fwhm="0.000798" res="439794.1" algo="FTMS"/>
<pk mz="351.108525" i="4452002.5" sn="37.27" a="3227.13" fwhm="0.000777" res="451964.4" algo="FTMS"/>
<pk mz="351.111748" i="1443747.4" sn="10.44" a="701.89" fwhm="0.000675" res="520147.6" algo="FTMS"/>
<pk mz="351.121581" i="3797669.8" sn="31.43" a="2679.71" fwhm="0.000764" res="459778.6" algo="FTMS"/>
<pk mz="351.139356" i="1292714.1" sn="9.09" a="619.02" fwhm="0.000711" res="493607.0" algo="FTMS"/>
<pk mz="351.144960" i="3056811.5" sn="24.83" a="2043.40" fwhm="0.000772" res="454767.6" algo="FTMS"/>
<pk mz="351.157954" i="2359982.5" sn="18.61" a="1683.11" fwhm="0.000801" res="438320.6" algo="FTMS"/>
<pk mz="351.194402" i="2105015.5" sn="16.34" a="1394.45" fwhm="0.000782" res="448874.4" algo="FTMS"/>
<pk mz="351.212135" i="2761915.8" sn="22.20" a="2212.92" fwhm="0.000871" res="403102.5" algo="FTMS"/>
<pk mz="351.221056" i="3975870.0" sn="33.02" a="3259.77" fwhm="0.000835" res="420727.5" algo="FTMS"/>
<pk mz="351.230799" i="1808064.3" sn="13.69" a="1136.87" fwhm="0.000775" res="453441.3" algo="FTMS"/>
<pk mz="352.040741" i="1457540.3" sn="10.56" a="923.39" fwhm="0.000754" res="466989.1" algo="FTMS"/>
<pk mz="352.078746" i="91630480.0" z="-1" sn="814.73" a="74120.86" fwhm="0.000799" res="440814.2" algo="FTMS" component_name="C" deconvoluted_molecular_mass="351.075598" deconvoluted_isotopic_mass="352.079139"/>
<pk mz="352.106397" i="1154452.1" sn="7.86" a="494.40" fwhm="0.000619" res="569006.5" algo="FTMS"/>
<pk mz="353.014992" i="1866094.4" sn="14.20" a="1051.18" fwhm="0.000739" res="477791.5" algo="FTMS"/>
<pk mz="353.051417" i="5059191.0" sn="42.68" a="3788.97" fwhm="0.000812" res="434998.4" algo="FTMS"/>
<pk mz="353.079635" i="18281598.0" z="-1" sn="160.60" a="15084.26" fwhm="0.000808" res="436760.4" algo="FTMS" component_name="C" deconvoluted_molecular_mass="351.075598" deconvoluted_isotopic_mass="353.080031"/>
<pk mz="353.082122" i="3626110.5" sn="29.90" a="2856.47" fwhm="0.000852" res="414540.6" algo="FTMS"/>
<pk mz="353.087777" i="5954688.0" sn="50.67" a="4740.58" fwhm="0.000813" res="434147.2" algo="FTMS"/>
<pk mz="353.090985" i="1204992.6" sn="8.31" a="605.05" fwhm="0.000739" res="477962.2" algo="FTMS"/>
<pk mz="353.100773" i="1068675.0" sn="7.09" a="640.72" fwhm="0.000761" res="464043.2" algo="FTMS"/>
<pk mz="353.124199" i="4645000.5" sn="38.99" a="3422.32" fwhm="0.000790" res="446722.2" algo="FTMS"/>
<pk mz="353.137246" i="2320523.8" sn="18.26" a="1406.94" fwhm="0.000699" res="505211.9" algo="FTMS"/>
<pk mz="353.160587" i="2866321.3" sn="23.12" a="2157.28" fwhm="0.000805" res="438958.8" algo="FTMS"/>
<pk mz="353.173538" i="1113620.4" sn="7.49" a="564.91" fwhm="0.000759" res="465514.7" algo="FTMS"/>
<pk mz="353.179257" i="1214613.8" sn="8.39" a="933.27" fwhm="0.001015" res="348076.3" algo="FTMS"/>
<pk mz="353.200328" i="2003610.8" sn="15.43" a="1370.40" fwhm="0.000787" res="448512.5" algo="FTMS"/>
<pk mz="353.210031" i="1864093.1" sn="14.18" a="1297.72" fwhm="0.000839" res="420855.9" algo="FTMS"/>
<pk mz="353.215652" i="1178526.4" sn="8.07" a="550.26" fwhm="0.000666" res="530173.6" algo="FTMS"/>
<pk mz="354.083016" i="2999149.0" z="-1" sn="24.31" a="2040.42" fwhm="0.000743" res="476451.6" algo="FTMS" component_name="C" deconvoluted_molecular_mass="351.075598" deconvoluted_isotopic_mass="354.083414"/>
<pk mz="354.091228" i="1463151.0" sn="10.61" a="1002.26" fwhm="0.000818" res="432727.4" algo="FTMS"/>
<pk mz="355.009574" i="1493576.3" sn="10.88" a="1017.45" fwhm="0.000814" res="436188.3" algo="FTMS"/>
<pk mz="355.030740" i="2469965.3" sn="19.58" a="1682.38" fwhm="0.000764" res="464848.8" algo="FTMS"/>
<pk mz="355.067077" i="5628502.0" sn="47.75" a="4299.72" fwhm="0.000807" res="440202.9" algo="FTMS"/>
<pk mz="355.103437" i="6339166.5" sn="54.09" a="4971.75" fwhm="0.000819" res="433451.5" algo="FTMS"/>
<pk mz="355.139831" i="4850791.0" sn="40.82" a="3650.18" fwhm="0.000815" res="435823.8" algo="FTMS"/>
<pk mz="355.152979" i="1187178.1" sn="8.14" a="600.35" fwhm="0.000703" res="505046.7" algo="FTMS"/>
<pk mz="355.158524" i="1162475.4" sn="7.92" a="652.61" fwhm="0.000795" res="446700.2" algo="FTMS"/>
<pk mz="355.176209" i="3406447.5" sn="27.94" a="2448.76" fwhm="0.000755" res="470220.1" algo="FTMS"/>
<pk mz="355.194766" i="1498995.9" sn="10.92" a="906.16" fwhm="0.000720" res="493633.6" algo="FTMS"/>
<pk mz="355.212630" i="1423608.1" sn="10.25" a="900.33" fwhm="0.000902" res="393773.3" algo="FTMS"/>
<pk mz="356.041233" i="1123642.6" sn="7.58" a="573.16" fwhm="0.000665" res="535542.0" algo="FTMS"/>
<pk mz="356.062360" i="1363263.5" sn="9.71" a="854.46" fwhm="0.000781" res="455853.1" algo="FTMS"/>
<pk mz="356.070397" i="1131585.4" sn="7.65" a="480.08" fwhm="0.000636" res="559653.4" algo="FTMS"/>
<pk mz="356.077608" i="1159875.1" sn="7.90" a="617.04" fwhm="0.000820" res="434257.6" algo="FTMS"/>
<pk mz="356.098780" i="1303496.0" sn="9.18" a="781.36" fwhm="0.000844" res="422127.4" algo="FTMS"/>
<pk mz="356.106721" i="1309129.9" sn="9.23" a="824.87" fwhm="0.000803" res="443664.0" algo="FTMS"/>
<pk mz="356.143135" i="1100626.4" sn="7.37" a="418.31" fwhm="0.000591" res="602963.2" algo="FTMS"/>
<pk mz="356.179739" i="1067483.0" sn="7.07" a="618.84" fwhm="0.000862" res="413321.2" algo="FTMS"/>
<pk mz="356.182649" i="1291611.6" sn="9.07" a="649.91" fwhm="0.000678" res="525584.5" algo="FTMS"/>
<pk mz="357.025251" i="1325856.0" sn="9.38" a="694.37" fwhm="0.000654" res="546049.5" algo="FTMS"/>
<pk mz="357.046287" i="2933797.0" sn="23.72" a="2116.60" fwhm="0.000833" res="428647.3" algo="FTMS"/>
<pk mz="357.072813" i="1220779.0" sn="8.44" a="825.80" fwhm="0.000860" res="415190.4" algo="FTMS"/>
<pk mz="357.074491" i="1101611.4" sn="7.38" a="761.00" fwhm="0.001158" res="308327.3" algo="FTMS"/>
<pk mz="357.082749" i="4941357.5" sn="41.62" a="3766.08" fwhm="0.000812" res="439580.0" algo="FTMS"/>
<pk mz="357.119083" i="5555254.0" sn="47.09" a="4355.71" fwhm="0.000835" res="427737.8" algo="FTMS"/>
<pk mz="357.130367" i="4082232.5" sn="33.96" a="3022.53" fwhm="0.000787" res="453604.9" algo="FTMS"/>
<pk mz="357.155498" i="6234174.0" sn="53.15" a="4915.52" fwhm="0.000808" res="441899.6" algo="FTMS"/>
<pk mz="357.191886" i="4318790.5" sn="36.07" a="3372.25" fwhm="0.000840" res="425417.2" algo="FTMS"/>
<pk mz="357.228280" i="1804623.1" sn="13.65" a="1002.81" fwhm="0.000671" res="532448.0" algo="FTMS"/>
<pk mz="358.056908" i="1336590.8" sn="9.39" a="654.28" fwhm="0.000657" res="545294.0" algo="FTMS"/>
<pk mz="358.068083" i="1330577.3" sn="9.34" a="870.74" fwhm="0.000854" res="419377.1" algo="FTMS"/>
<pk mz="358.086018" i="1531029.4" sn="11.11" a="1216.67" fwhm="0.000906" res="395260.4" algo="FTMS"/>
<pk mz="358.114324" i="1347484.0" sn="9.49" a="944.05" fwhm="0.000848" res="422107.4" algo="FTMS"/>
<pk mz="358.125573" i="1083806.5" sn="7.16" a="533.41" fwhm="0.000729" res="491003.8" algo="FTMS"/>
<pk mz="358.158849" i="1222438.3" sn="8.38" a="632.47" fwhm="0.000677" res="528657.6" algo="FTMS"/>
<pk mz="358.195344" i="1112110.6" sn="7.41" a="493.71" fwhm="0.000670" res="534655.4" algo="FTMS"/>
<pk mz="358.198355" i="2562351.3" sn="20.23" a="1732.90" fwhm="0.000736" res="486789.0" algo="FTMS"/>
<pk mz="359.004460" i="1310696.5" sn="9.16" a="723.58" fwhm="0.000754" res="476366.0" algo="FTMS"/>
<pk mz="359.040953" i="1858288.8" sn="14.00" a="1365.81" fwhm="0.000932" res="385312.6" algo="FTMS"/>
<pk mz="359.062063" i="2313973.8" sn="18.03" a="1703.24" fwhm="0.000874" res="410935.9" algo="FTMS"/>
<pk mz="359.077253" i="2187769.0" sn="16.92" a="1347.38" fwhm="0.000761" res="472092.4" algo="FTMS"/>
<pk mz="359.080470" i="1220345.9" sn="8.36" a="716.07" fwhm="0.000837" res="428832.1" algo="FTMS"/>
<pk mz="359.088417" i="1128443.6" sn="7.55" a="437.76" fwhm="0.000602" res="596296.6" algo="FTMS"/>
<pk mz="359.098356" i="3690494.0" sn="30.21" a="2781.30" fwhm="0.000812" res="442216.0" algo="FTMS"/>
<pk mz="359.113622" i="1148929.5" sn="7.73" a="585.85" fwhm="0.000716" res="501522.9" algo="FTMS"/>
<pk mz="359.134735" i="5375494.5" sn="45.11" a="4177.96" fwhm="0.000826" res="434877.5" algo="FTMS"/>
<pk mz="359.157098" i="1156875.4" sn="7.80" a="658.42" fwhm="0.000994" res="361422.4" algo="FTMS"/>
<pk mz="359.171144" i="4859406.5" sn="40.55" a="3525.84" fwhm="0.000763" res="470503.4" algo="FTMS"/>
<pk mz="359.207541" i="2377239.0" sn="18.59" a="1663.93" fwhm="0.000802" res="447813.2" algo="FTMS"/>
<pk mz="359.243926" i="1772063.3" sn="13.24" a="1068.06" fwhm="0.000728" res="493396.8" algo="FTMS"/>
<pk mz="360.036053" i="1134675.9" sn="7.60" a="613.42" fwhm="0.000771" res="466991.1" algo="FTMS"/>
<pk mz="360.044152" i="1106773.8" sn="7.36" a="622.36" fwhm="0.000740" res="486242.7" algo="FTMS"/>
<pk mz="360.047600" i="1437142.5" sn="10.28" a="975.24" fwhm="0.000901" res="399671.3" algo="FTMS"/>
<pk mz="360.072472" i="1720028.1" sn="12.78" a="1125.55" fwhm="0.000781" res="461076.0" algo="FTMS"/>
<pk mz="360.083820" i="14469855.0" sn="125.54" a="12174.36" fwhm="0.000848" res="424820.2" algo="FTMS"/>
<pk mz="360.108898" i="1248740.4" sn="8.61" a="768.41" fwhm="0.000802" res="448862.2" algo="FTMS"/>
<pk mz="360.129937" i="1289449.3" sn="8.97" a="842.05" fwhm="0.000882" res="408194.0" algo="FTMS"/>
<pk mz="360.138138" i="1432555.0" sn="10.24" a="885.84" fwhm="0.000838" res="429694.4" algo="FTMS"/>
<pk mz="360.141287" i="1459179.8" sn="10.47" a="1139.69" fwhm="0.000997" res="361367.8" algo="FTMS"/>
<pk mz="360.174612" i="1262451.4" sn="8.73" a="828.23" fwhm="0.001053" res="342179.6" algo="FTMS"/>
<pk mz="360.280992" i="1141771.5" sn="7.66" a="740.33" fwhm="0.000932" res="386639.3" algo="FTMS"/>
<pk mz="361.020167" i="2942386.8" sn="23.59" a="2062.51" fwhm="0.000802" res="450114.7" algo="FTMS"/>
<pk mz="361.031351" i="2214325.3" sn="17.15" a="1297.84" fwhm="0.000699" res="516447.8" algo="FTMS"/>
<pk mz="361.056516" i="2812347.0" sn="22.44" a="2116.81" fwhm="0.000857" res="421406.3" algo="FTMS"/>
<pk mz="361.067808" i="1934781.6" sn="14.68" a="1179.63" fwhm="0.000776" res="465245.3" algo="FTMS"/>
<pk mz="361.077619" i="1269439.9" sn="8.79" a="705.69" fwhm="0.000701" res="515040.6" algo="FTMS"/>
<pk mz="361.087247" i="2040514.0" sn="15.61" a="1426.21" fwhm="0.000882" res="409593.8" algo="FTMS"/>
<pk mz="361.092917" i="3420611.3" sn="27.82" a="2421.86" fwhm="0.000796" res="453653.4" algo="FTMS"/>
<pk mz="361.096112" i="1138372.0" sn="7.63" a="576.05" fwhm="0.000704" res="513017.5" algo="FTMS"/>
<pk mz="361.104158" i="1330885.8" sn="9.34" a="705.21" fwhm="0.000681" res="530000.1" algo="FTMS"/>
<pk mz="361.105808" i="1519430.3" sn="11.00" a="1156.79" fwhm="0.000920" res="392635.4" algo="FTMS"/>
<pk mz="361.114079" i="2783176.0" sn="22.18" a="2208.49" fwhm="0.000877" res="411881.0" algo="FTMS"/>
<pk mz="361.129352" i="1668811.5" sn="12.32" a="1049.30" fwhm="0.000770" res="468785.2" algo="FTMS"/>
<pk mz="361.142430" i="1697486.5" sn="12.58" a="1061.05" fwhm="0.000746" res="484332.5" algo="FTMS"/>
<pk mz="361.150381" i="3640784.3" sn="29.76" a="2796.06" fwhm="0.000831" res="434753.0" algo="FTMS"/>
<pk mz="361.186876" i="1956056.5" sn="14.86" a="1526.13" fwhm="0.000847" res="426182.7" algo="FTMS"/>
<pk mz="362.051738" i="2930843.0" sn="23.48" a="2111.26" fwhm="0.000783" res="462442.8" algo="FTMS"/>
<pk mz="362.063134" i="5205149.5" sn="43.60" a="4203.69" fwhm="0.000847" res="427350.6" algo="FTMS"/>
<pk mz="362.088106" i="3013795.3" sn="24.22" a="1986.50" fwhm="0.000776" res="466671.8" algo="FTMS"/>
<pk mz="362.099497" i="2040741.8" sn="15.61" a="1281.06" fwhm="0.000813" res="445235.7" algo="FTMS"/>
<pk mz="362.109111" i="1347367.9" sn="9.48" a="866.77" fwhm="0.000835" res="433753.5" algo="FTMS"/>
<pk mz="362.145685" i="2515632.0" sn="19.81" a="1753.33" fwhm="0.000805" res="450062.7" algo="FTMS"/>
<pk mz="363.035790" i="3965815.0" sn="32.64" a="3101.61" fwhm="0.000821" res="442361.0" algo="FTMS"/>
<pk mz="363.047071" i="1407353.5" sn="10.01" a="677.79" fwhm="0.000641" res="566367.2" algo="FTMS"/>
<pk mz="363.072126" i="4028799.0" sn="33.19" a="3032.72" fwhm="0.000817" res="444435.6" algo="FTMS"/>
<pk mz="363.075409" i="1427839.9" sn="10.19" a="805.94" fwhm="0.000767" res="473104.6" algo="FTMS"/>
<pk mz="363.083322" i="1815169.6" sn="13.61" a="1363.83" fwhm="0.000844" res="430081.7" algo="FTMS"/>
<pk mz="363.085167" i="1670018.0" sn="12.33" a="993.79" fwhm="0.000729" res="497854.0" algo="FTMS"/>
<pk mz="363.108550" i="3582855.3" sn="29.25" a="2958.28" fwhm="0.000862" res="421020.1" algo="FTMS"/>
<pk mz="363.119833" i="1889417.8" sn="14.27" a="1076.84" fwhm="0.000713" res="509539.3" algo="FTMS"/>
<pk mz="363.121558" i="2224778.0" sn="17.24" a="1519.04" fwhm="0.000814" res="446104.9" algo="FTMS"/>
<pk mz="363.144936" i="2287503.3" sn="17.79" a="1400.56" fwhm="0.000765" res="474528.2" algo="FTMS"/>
<pk mz="363.158004" i="1953426.3" sn="14.84" a="1410.06" fwhm="0.000834" res="435679.3" algo="FTMS"/>
<pk mz="363.181337" i="1522199.4" sn="11.02" a="1241.83" fwhm="0.000951" res="381861.7" algo="FTMS"/>
<pk mz="363.194442" i="2252186.3" sn="17.48" a="1452.31" fwhm="0.000773" res="470039.9" algo="FTMS"/>
<pk mz="363.230768" i="1420706.4" sn="10.13" a="1176.21" fwhm="0.001131" res="321150.3" algo="FTMS"/>
<pk mz="364.031078" i="1627220.1" sn="11.95" a="951.59" fwhm="0.000714" res="509882.5" algo="FTMS"/>
<pk mz="364.067359" i="2884700.0" sn="23.07" a="2361.97" fwhm="0.000879" res="414243.0" algo="FTMS"/>
<pk mz="364.078748" i="13901407.0" sn="120.51" a="11902.25" fwhm="0.000860" res="423337.3" algo="FTMS"/>
<pk mz="364.087702" i="12635745.0" sn="109.31" a="11297.97" fwhm="0.000881" res="413412.0" algo="FTMS"/>
<pk mz="364.103813" i="1811812.1" sn="13.58" a="1172.39" fwhm="0.000812" res="448599.8" algo="FTMS"/>
<pk mz="364.111812" i="1219685.9" sn="8.35" a="672.72" fwhm="0.000766" res="475531.2" algo="FTMS"/>
<pk mz="364.124947" i="1559912.9" sn="11.35" a="1170.83" fwhm="0.000957" res="380299.8" algo="FTMS"/>
<pk mz="364.161377" i="1254768.9" sn="8.66" a="598.39" fwhm="0.000681" res="534702.8" algo="FTMS"/>
<pk mz="365.015060" i="1837357.3" sn="13.81" a="1102.74" fwhm="0.000701" res="520638.0" algo="FTMS"/>
<pk mz="365.051408" i="4980533.5" sn="41.61" a="3872.47" fwhm="0.000836" res="436429.8" algo="FTMS"/>
<pk mz="365.062678" i="1501751.8" sn="10.84" a="871.92" fwhm="0.000736" res="495835.7" algo="FTMS"/>
<pk mz="365.074817" i="3940666.5" sn="32.41" a="3041.00" fwhm="0.000835" res="437470.9" algo="FTMS"/>
<pk mz="365.082848" i="3518780.3" sn="28.68" a="2795.49" fwhm="0.001053" res="346575.9" algo="FTMS"/>
<pk mz="365.090958" i="553006912.0" z="-1" sn="4888.59" a="465644.44" fwhm="0.000839" res="434957.5" algo="FTMS" component_name="F" deconvoluted_molecular_mass="365.091388" deconvoluted_isotopic_mass="365.091381"/>
<pk mz="365.118515" i="1133764.0" sn="7.58" a="685.71" fwhm="0.000824" res="443037.7" algo="FTMS"/>
<pk mz="365.124147" i="4992837.5" sn="41.72" a="4298.93" fwhm="0.000906" res="402795.0" algo="FTMS"/>
<pk mz="365.127574" i="1368902.0" sn="9.66" a="817.06" fwhm="0.000838" res="435587.6" algo="FTMS"/>
<pk mz="365.137264" i="3912520.3" sn="32.16" a="3106.39" fwhm="0.000852" res="428599.1" algo="FTMS"/>
<pk mz="365.155127" i="1207244.1" sn="8.23" a="714.99" fwhm="0.000768" res="475436.1" algo="FTMS"/>
<pk mz="365.160517" i="2509901.3" sn="19.75" a="1850.97" fwhm="0.000851" res="429305.1" algo="FTMS"/>
<pk mz="365.173621" i="1727312.1" sn="12.83" a="1031.73" fwhm="0.000713" res="512085.9" algo="FTMS"/>
<pk mz="365.210048" i="4202328.0" sn="34.72" a="3315.61" fwhm="0.000870" res="419625.1" algo="FTMS"/>
<pk mz="365.246421" i="1302368.1" sn="9.07" a="663.85" fwhm="0.000757" res="482364.9" algo="FTMS"/>
<pk mz="366.046650" i="1873935.5" sn="14.01" a="1202.20" fwhm="0.000807" res="453359.2" algo="FTMS"/>
<pk mz="366.054844" i="1594385.4" sn="11.56" a="960.14" fwhm="0.000724" res="505583.3" algo="FTMS"/>
<pk mz="366.083056" i="2044951.5" sn="15.51" a="1242.50" fwhm="0.000762" res="480643.2" algo="FTMS"/>
<pk mz="366.094394" i="43350040.0" z="-1" sn="377.70" a="38234.30" fwhm="0.000875" res="418460.4" algo="FTMS" component_name="F" deconvoluted_molecular_mass="365.091388" deconvoluted_isotopic_mass="366.094820"/>
<pk mz="366.213474" i="1146420.0" sn="7.63" a="537.24" fwhm="0.000698" res="524804.4" algo="FTMS"/>
<pk mz="367.030673" i="3448550.0" sn="27.81" a="2689.62" fwhm="0.000859" res="427356.0" algo="FTMS"/>
<pk mz="367.067078" i="6445294.0" sn="54.09" a="5232.96" fwhm="0.000857" res="428502.3" algo="FTMS"/>
<pk mz="367.070262" i="2687214.8" sn="21.14" a="1951.56" fwhm="0.000825" res="445105.0" algo="FTMS"/>
<pk mz="367.078368" i="1701360.4" sn="12.49" a="1283.71" fwhm="0.000883" res="415702.3" algo="FTMS"/>
<pk mz="367.095307" i="8495348.0" sn="72.07" a="7030.99" fwhm="0.000853" res="430598.7" algo="FTMS"/>
<pk mz="367.097709" i="2586612.8" z="-1" sn="20.26" a="2382.34" fwhm="0.000948" res="387328.0" algo="FTMS" component_name="F" deconvoluted_molecular_mass="365.091388" deconvoluted_isotopic_mass="367.098137"/>
<pk mz="367.103432" i="7704822.0" sn="65.14" a="6223.46" fwhm="0.000840" res="437201.2" algo="FTMS"/>
<pk mz="367.106754" i="1883894.6" sn="14.09" a="1357.35" fwhm="0.000858" res="427712.3" algo="FTMS"/>
<pk mz="367.116461" i="2096888.8" sn="15.96" a="1693.76" fwhm="0.000888" res="413258.6" algo="FTMS"/>
<pk mz="367.139803" i="4805886.0" sn="39.72" a="3860.53" fwhm="0.000845" res="434645.7" algo="FTMS"/>
<pk mz="367.152836" i="2017024.6" sn="15.26" a="1264.50" fwhm="0.000725" res="506381.6" algo="FTMS"/>
<pk mz="367.176185" i="2392837.8" sn="18.56" a="1741.11" fwhm="0.000807" res="455202.0" algo="FTMS"/>
<pk mz="367.189328" i="1291656.5" sn="8.90" a="724.34" fwhm="0.000803" res="457013.4" algo="FTMS"/>
<pk mz="367.207090" i="1796364.4" sn="13.33" a="1187.27" fwhm="0.000805" res="456174.4" algo="FTMS"/>
<pk mz="367.225712" i="2426128.5" sn="18.85" a="1569.31" fwhm="0.000765" res="479949.1" algo="FTMS"/>
<pk mz="368.062316" i="2025413.6" sn="15.33" a="1489.02" fwhm="0.000879" res="418594.0" algo="FTMS"/>
<pk mz="368.070455" i="1928135.4" sn="14.48" a="1289.46" fwhm="0.000835" res="440936.9" algo="FTMS"/>
<pk mz="368.098660" i="2200781.5" sn="16.87" a="1843.54" fwhm="0.000905" res="406650.9" algo="FTMS"/>
<pk mz="368.106786" i="1931727.3" sn="14.51" a="1228.25" fwhm="0.000760" res="484108.3" algo="FTMS"/>
<pk mz="368.135038" i="1364181.4" sn="9.53" a="809.02" fwhm="0.000759" res="485103.3" algo="FTMS"/>
<pk mz="368.954665" i="1111430.0" sn="7.32" a="573.68" fwhm="0.000686" res="537834.3" algo="FTMS"/>
<pk mz="369.025183" i="1537941.1" sn="11.06" a="923.73" fwhm="0.000783" res="471092.9" algo="FTMS"/>
<pk mz="369.041503" i="17255064.0" sn="148.88" a="15135.04" fwhm="0.000877" res="420737.7" algo="FTMS"/>
<pk mz="369.046297" i="5121689.5" sn="42.48" a="4331.23" fwhm="0.000880" res="419229.1" algo="FTMS"/>
<pk mz="369.072934" i="1154335.4" sn="7.69" a="641.37" fwhm="0.000806" res="457769.7" algo="FTMS"/>
<pk mz="369.082737" i="8187553.5" sn="69.37" a="7154.84" fwhm="0.000894" res="412988.3" algo="FTMS"/>
<pk mz="369.085988" i="1928354.1" sn="14.48" a="1181.45" fwhm="0.000791" res="466746.8" algo="FTMS"/>
<pk mz="369.094067" i="1450147.9" sn="10.29" a="963.79" fwhm="0.000845" res="436659.5" algo="FTMS"/>
<pk mz="369.119102" i="7205545.5" sn="60.75" a="6214.46" fwhm="0.000877" res="420836.5" algo="FTMS"/>
<pk mz="369.155515" i="5122737.0" sn="42.49" a="4191.67" fwhm="0.000860" res="429470.3" algo="FTMS"/>
<pk mz="369.168525" i="1078963.9" sn="7.03" a="447.37" fwhm="0.000685" res="538746.4" algo="FTMS"/>
<pk mz="369.174099" i="1215157.1" sn="8.23" a="820.65" fwhm="0.000899" res="410569.4" algo="FTMS"/>
<pk mz="369.191900" i="3613369.0" sn="29.25" a="2999.10" fwhm="0.000886" res="416660.7" algo="FTMS"/>
<pk mz="369.207127" i="1077692.1" sn="7.02" a="537.69" fwhm="0.000734" res="502689.6" algo="FTMS"/>
<pk mz="369.228145" i="1100992.8" sn="7.22" a="543.19" fwhm="0.000801" res="460801.8" algo="FTMS"/>
<pk mz="370.044907" i="1483887.6" sn="10.58" a="858.64" fwhm="0.000759" res="487622.4" algo="FTMS"/>
<pk mz="370.049686" i="1093360.6" sn="7.16" a="700.28" fwhm="0.000816" res="453456.8" algo="FTMS"/>
<pk mz="370.078109" i="1218038.8" sn="8.25" a="909.74" fwhm="0.001011" res="366052.4" algo="FTMS"/>
<pk mz="370.086137" i="1541496.4" sn="11.08" a="798.28" fwhm="0.000678" res="546093.0" algo="FTMS"/>
<pk mz="370.091201" i="1118585.5" sn="7.38" a="533.73" fwhm="0.000738" res="501689.8" algo="FTMS"/>
<pk mz="370.114414" i="1400702.4" sn="9.85" a="783.41" fwhm="0.000763" res="485060.3" algo="FTMS"/>
<pk mz="370.122497" i="1827200.1" sn="13.59" a="1297.00" fwhm="0.000924" res="400460.0" algo="FTMS"/>
<pk mz="370.127416" i="1897601.3" sn="14.21" a="1252.12" fwhm="0.000808" res="458182.9" algo="FTMS"/>
<pk mz="370.150644" i="1217030.3" sn="8.24" a="1056.74" fwhm="0.001142" res="324145.7" algo="FTMS"/>
<pk mz="370.158893" i="1261448.0" sn="8.63" a="801.87" fwhm="0.000862" res="429362.2" algo="FTMS"/>
<pk mz="371.004476" i="1094588.1" sn="7.16" a="527.73" fwhm="0.000758" res="489628.2" algo="FTMS"/>
<pk mz="371.005770" i="1202620.4" sn="8.11" a="742.41" fwhm="0.000825" res="449864.8" algo="FTMS"/>
<pk mz="371.025718" i="1621568.6" sn="11.79" a="1128.28" fwhm="0.000880" res="421832.7" algo="FTMS"/>
<pk mz="371.038566" i="5509187.5" sn="45.88" a="4779.18" fwhm="0.000917" res="404580.0" algo="FTMS"/>
<pk mz="371.040719" i="1265219.8" sn="8.66" a="595.05" fwhm="0.000657" res="564855.0" algo="FTMS"/>
<pk mz="371.061988" i="5147720.5" sn="42.71" a="4308.70" fwhm="0.000897" res="413611.2" algo="FTMS"/>
<pk mz="371.077258" i="1892427.6" sn="14.16" a="1230.07" fwhm="0.000819" res="453095.2" algo="FTMS"/>
<pk mz="371.098380" i="7689296.0" sn="64.99" a="6546.03" fwhm="0.000890" res="417065.8" algo="FTMS"/>
<pk mz="371.109708" i="1251410.5" sn="8.54" a="733.86" fwhm="0.000787" res="471837.4" algo="FTMS"/>
<pk mz="371.129920" i="3638358.8" sn="29.47" a="2945.67" fwhm="0.000865" res="429254.1" algo="FTMS"/>
<pk mz="371.134742" i="6541400.0" sn="54.93" a="5526.09" fwhm="0.000883" res="420205.9" algo="FTMS"/>
<pk mz="371.145974" i="11373658.0" sn="97.30" a="9942.38" fwhm="0.000887" res="418578.8" algo="FTMS"/>
<pk mz="371.171146" i="6061151.5" sn="50.72" a="5623.97" fwhm="0.000897" res="413593.8" algo="FTMS"/>
<pk mz="371.207539" i="4303975.0" sn="35.31" a="3795.31" fwhm="0.000933" res="397961.3" algo="FTMS"/>
<pk mz="371.243869" i="1781359.0" sn="13.19" a="1055.92" fwhm="0.000732" res="507440.9" algo="FTMS"/>
<pk mz="372.035985" i="1374230.8" sn="9.61" a="798.69" fwhm="0.000763" res="487520.3" algo="FTMS"/>
<pk mz="372.047446" i="3883289.3" sn="31.62" a="3125.55" fwhm="0.000878" res="423824.6" algo="FTMS"/>
<pk mz="372.072450" i="1173918.5" sn="7.86" a="608.57" fwhm="0.000782" res="475783.6" algo="FTMS"/>
<pk mz="372.093751" i="1173923.0" sn="7.86" a="630.06" fwhm="0.000822" res="452564.1" algo="FTMS"/>
<pk mz="372.101680" i="1746212.6" sn="12.88" a="1186.66" fwhm="0.000805" res="462180.6" algo="FTMS"/>
<pk mz="372.130048" i="1117994.6" sn="7.37" a="714.49" fwhm="0.000857" res="434298.2" algo="FTMS"/>
<pk mz="372.149323" i="2346286.8" sn="18.14" a="1839.41" fwhm="0.000857" res="434446.5" algo="FTMS"/>
<pk mz="372.174548" i="1715508.0" sn="12.61" a="1256.20" fwhm="0.000902" res="412655.4" algo="FTMS"/>
<pk mz="372.213957" i="2091324.4" sn="15.90" a="1606.07" fwhm="0.000876" res="424670.6" algo="FTMS"/>
<pk mz="372.303880" i="3344207.3" sn="26.89" a="2554.34" fwhm="0.000865" res="430441.9" algo="FTMS"/>
<pk mz="373.020092" i="1528550.4" sn="10.97" a="1055.45" fwhm="0.000895" res="416809.3" algo="FTMS"/>
<pk mz="373.031260" i="1510376.6" sn="10.81" a="1192.29" fwhm="0.000897" res="415896.3" algo="FTMS"/>
<pk mz="373.041322" i="1867498.8" sn="13.94" a="1375.83" fwhm="0.000861" res="433243.3" algo="FTMS"/>
<pk mz="373.057326" i="3842030.3" sn="31.25" a="3354.84" fwhm="0.001111" res="335641.4" algo="FTMS"/>
<pk mz="373.067710" i="1391856.4" sn="9.77" a="961.99" fwhm="0.000832" res="448240.7" algo="FTMS"/>
<pk mz="373.076233" i="1089138.1" sn="7.11" a="536.19" fwhm="0.000774" res="481913.3" algo="FTMS"/>
<pk mz="373.077615" i="4837362.5" sn="39.98" a="4107.54" fwhm="0.000912" res="408877.8" algo="FTMS"/>
<pk mz="373.087220" i="2037492.4" sn="15.43" a="1654.17" fwhm="0.000969" res="385139.6" algo="FTMS"/>
<pk mz="373.092941" i="3024373.8" sn="24.08" a="2293.40" fwhm="0.000855" res="436158.8" algo="FTMS"/>
<pk mz="373.101933" i="1144695.5" sn="7.60" a="558.90" fwhm="0.000763" res="488963.7" algo="FTMS"/>
<pk mz="373.114044" i="4505082.0" sn="37.07" a="3707.06" fwhm="0.000855" res="436474.0" algo="FTMS"/>
<pk mz="373.125084" i="1154876.4" sn="7.69" a="641.94" fwhm="0.000937" res="398337.6" algo="FTMS"/>
<pk mz="373.126823" i="1255932.8" sn="8.58" a="790.12" fwhm="0.000754" res="495075.0" algo="FTMS"/>
<pk mz="373.129323" i="1244669.3" sn="8.48" a="722.98" fwhm="0.000747" res="499795.4" algo="FTMS"/>
<pk mz="373.150379" i="6443521.5" sn="54.06" a="5431.19" fwhm="0.000880" res="424074.0" algo="FTMS"/>
<pk mz="373.172853" i="1972486.5" sn="14.86" a="1548.71" fwhm="0.000917" res="407054.6" algo="FTMS"/>
<pk mz="373.186757" i="5745161.5" sn="47.94" a="4828.04" fwhm="0.000879" res="424408.4" algo="FTMS"/>
<pk mz="373.223184" i="2370065.0" sn="18.34" a="1748.59" fwhm="0.000833" res="448026.7" algo="FTMS"/>
<pk mz="374.008354" i="2353845.8" sn="18.04" a="1892.95" fwhm="0.000905" res="413413.5" algo="FTMS"/>
<pk mz="374.039041" i="2213052.3" sn="16.82" a="1545.45" fwhm="0.000820" res="456238.1" algo="FTMS"/>
<pk mz="374.051760" i="2046142.8" sn="15.37" a="1376.01" fwhm="0.000820" res="456027.7" algo="FTMS"/>
<pk mz="374.063020" i="1594049.1" sn="11.44" a="1112.80" fwhm="0.000865" res="432376.9" algo="FTMS"/>
<pk mz="374.081055" i="1127621.0" sn="7.38" a="628.24" fwhm="0.000825" res="453626.7" algo="FTMS"/>
<pk mz="374.088021" i="1334982.4" sn="9.18" a="1291.47" fwhm="0.001346" res="277982.5" algo="FTMS"/>
<pk mz="374.099436" i="1752136.8" sn="12.81" a="1517.43" fwhm="0.001078" res="347103.3" algo="FTMS"/>
<pk mz="374.108442" i="2069194.6" sn="15.57" a="1578.25" fwhm="0.000901" res="415145.8" algo="FTMS"/>
<pk mz="374.145536" i="1503186.5" sn="10.65" a="1055.21" fwhm="0.000908" res="412136.1" algo="FTMS"/>
<pk mz="374.156776" i="1829076.8" sn="13.48" a="1523.57" fwhm="0.000964" res="388045.9" algo="FTMS"/>
<pk mz="374.300911" i="1177459.0" sn="7.82" a="838.06" fwhm="0.000876" res="427368.1" algo="FTMS"/>
<pk mz="375.035825" i="3242892.3" sn="25.77" a="2378.13" fwhm="0.000820" res="457259.4" algo="FTMS"/>
<pk mz="375.047062" i="2247054.8" sn="17.11" a="1551.88" fwhm="0.000788" res="476022.1" algo="FTMS"/>
<pk mz="375.072077" i="3895188.0" sn="31.43" a="3412.25" fwhm="0.000945" res="396869.9" algo="FTMS"/>
<pk mz="375.083347" i="2048662.3" sn="15.39" a="1591.22" fwhm="0.000929" res="403843.6" algo="FTMS"/>
<pk mz="375.093264" i="2459544.3" sn="18.96" a="1747.97" fwhm="0.000836" res="448662.9" algo="FTMS"/>
<pk mz="375.108505" i="3119515.5" sn="24.69" a="2807.88" fwhm="0.001020" res="367743.0" algo="FTMS"/>
<pk mz="375.111758" i="1116572.1" sn="7.28" a="524.34" fwhm="0.000753" res="498362.7" algo="FTMS"/>
<pk mz="375.121616" i="1660574.3" sn="12.01" a="1171.16" fwhm="0.000918" res="408618.0" algo="FTMS"/>
<pk mz="375.129713" i="3136416.0" sn="24.84" a="2968.72" fwhm="0.000920" res="407833.4" algo="FTMS"/>
<pk mz="375.144925" i="2053283.0" sn="15.43" a="1405.01" fwhm="0.000860" res="436279.0" algo="FTMS"/>
<pk mz="375.157884" i="2335653.8" sn="17.88" a="1945.23" fwhm="0.000898" res="417662.0" algo="FTMS"/>
<pk mz="375.163506" i="1588390.9" sn="11.39" a="1043.84" fwhm="0.000809" res="463458.6" algo="FTMS"/>
<pk mz="375.166028" i="3924903.5" sn="31.69" a="3363.91" fwhm="0.000929" res="403967.3" algo="FTMS"/>
<pk mz="375.202447" i="2363823.0" sn="18.12" a="1602.19" fwhm="0.000817" res="459379.4" algo="FTMS"/>
<pk mz="376.006396" i="1807446.1" sn="13.29" a="1083.88" fwhm="0.000717" res="524273.8" algo="FTMS"/>
<pk mz="376.030993" i="1956443.3" sn="14.58" a="1302.80" fwhm="0.000822" res="457696.3" algo="FTMS"/>
<pk mz="376.067377" i="2757218.8" sn="21.54" a="2314.75" fwhm="0.000947" res="397157.4" algo="FTMS"/>
<pk mz="376.078725" i="7507045.0" sn="62.82" a="6808.46" fwhm="0.000944" res="398290.5" algo="FTMS"/>
<pk mz="376.103810" i="1728362.3" sn="12.60" a="1346.83" fwhm="0.000951" res="395512.2" algo="FTMS"/>
<pk mz="376.114969" i="1181932.6" sn="7.85" a="1166.64" fwhm="0.001346" res="279392.4" algo="FTMS"/>
<pk mz="376.124903" i="1863534.6" sn="13.77" a="1596.47" fwhm="0.000960" res="391789.4" algo="FTMS"/>
<pk mz="376.161369" i="2563702.3" sn="19.86" a="1904.63" fwhm="0.000853" res="440946.4" algo="FTMS"/>
<pk mz="377.007863" i="1355045.4" sn="9.35" a="788.88" fwhm="0.000802" res="470154.8" algo="FTMS"/>
<pk mz="377.014980" i="2908966.8" sn="22.86" a="2303.77" fwhm="0.000903" res="417340.3" algo="FTMS"/>
<pk mz="377.026393" i="1424425.3" sn="9.96" a="791.28" fwhm="0.000754" res="500022.3" algo="FTMS"/>
<pk mz="377.051420" i="5233966.5" sn="43.07" a="4411.57" fwhm="0.000896" res="420724.0" algo="FTMS"/>
<pk mz="377.054688" i="1434671.1" sn="10.05" a="856.64" fwhm="0.000772" res="488488.3" algo="FTMS"/>
<pk mz="377.062568" i="2124592.8" sn="16.04" a="1456.05" fwhm="0.000843" res="447443.6" algo="FTMS"/>
<pk mz="377.082090" i="1299252.8" sn="8.87" a="839.26" fwhm="0.000859" res="439027.7" algo="FTMS"/>
<pk mz="377.085612" i="2485301.5" sn="19.18" a="1920.05" fwhm="0.000904" res="417150.4" algo="FTMS"/>
<pk mz="377.087775" i="5990710.0" sn="49.64" a="5195.23" fwhm="0.000907" res="415746.2" algo="FTMS"/>
<pk mz="377.091177" i="1221302.6" sn="8.19" a="842.41" fwhm="0.000893" res="422280.6" algo="FTMS"/>
<pk mz="377.099128" i="2278200.3" sn="17.38" a="1942.77" fwhm="0.000924" res="408005.0" algo="FTMS"/>
<pk mz="377.100856" i="1474360.6" sn="10.39" a="1041.16" fwhm="0.000985" res="382807.5" algo="FTMS"/>
<pk mz="377.108976" i="1356602.3" sn="9.37" a="855.78" fwhm="0.000842" res="448085.0" algo="FTMS"/>
<pk mz="377.124187" i="4115773.5" sn="33.35" a="3656.53" fwhm="0.000942" res="400381.5" algo="FTMS"/>
<pk mz="377.137260" i="2391872.0" sn="18.36" a="1772.68" fwhm="0.000865" res="436244.3" algo="FTMS"/>
<pk mz="377.145313" i="1408321.8" sn="9.82" a="809.32" fwhm="0.000754" res="499982.3" algo="FTMS"/>
<pk mz="377.160589" i="3963717.0" sn="32.03" a="3327.47" fwhm="0.000892" res="422786.1" algo="FTMS"/>
<pk mz="377.173711" i="2905415.8" sn="22.83" a="2644.58" fwhm="0.000986" res="382490.3" algo="FTMS"/>
<pk mz="377.181739" i="1510473.3" sn="10.70" a="1081.91" fwhm="0.000914" res="412569.0" algo="FTMS"/>
<pk mz="377.210001" i="2925903.0" sn="23.01" a="2452.74" fwhm="0.000865" res="436030.5" algo="FTMS"/>
<pk mz="378.046677" i="3100667.5" sn="24.52" a="2667.40" fwhm="0.000910" res="415325.2" algo="FTMS"/>
<pk mz="378.057998" i="3469309.8" sn="27.73" a="2988.16" fwhm="0.000948" res="398801.3" algo="FTMS"/>
<pk mz="378.083024" i="2912771.0" sn="22.89" a="2534.10" fwhm="0.000965" res="391950.7" algo="FTMS"/>
<pk mz="378.091029" i="1499652.6" sn="10.61" a="1161.53" fwhm="0.001009" res="374746.5" algo="FTMS"/>
<pk mz="378.094374" i="11749893.0" sn="99.70" a="11309.68" fwhm="0.000959" res="394422.0" algo="FTMS"/>
<pk mz="378.103361" i="5857799.0" sn="48.49" a="5754.86" fwhm="0.001005" res="376086.5" algo="FTMS"/>
<pk mz="378.119418" i="2190346.5" sn="16.61" a="1678.51" fwhm="0.000860" res="439824.4" algo="FTMS"/>
<pk mz="378.127642" i="1410060.1" sn="9.83" a="882.96" fwhm="0.000882" res="428740.6" algo="FTMS"/>
<pk mz="378.130768" i="3059724.8" sn="24.17" a="2442.61" fwhm="0.000876" res="431498.4" algo="FTMS"/>
<pk mz="378.140494" i="3395086.8" sn="27.08" a="3224.64" fwhm="0.000961" res="393605.3" algo="FTMS"/>
<pk mz="378.166970" i="1191700.3" sn="7.93" a="781.68" fwhm="0.000850" res="444934.0" algo="FTMS"/>
<pk mz="378.176858" i="1427222.3" sn="9.98" a="998.18" fwhm="0.000926" res="408377.1" algo="FTMS"/>
<pk mz="379.030679" i="4381893.5" sn="35.66" a="3715.77" fwhm="0.000906" res="418375.3" algo="FTMS"/>
<pk mz="379.067076" i="7909069.0" sn="66.31" a="7195.28" fwhm="0.000934" res="405904.0" algo="FTMS"/>
<pk mz="379.078344" i="2730191.3" sn="21.30" a="2040.42" fwhm="0.000859" res="441368.9" algo="FTMS"/>
<pk mz="379.080256" i="1399503.6" sn="9.74" a="908.86" fwhm="0.000811" res="467323.8" algo="FTMS"/>
<pk mz="379.097737" i="1395795.1" sn="9.70" a="1005.33" fwhm="0.000997" res="380344.0" algo="FTMS"/>
<pk mz="379.103447" i="8811220.0" sn="74.15" a="8174.12" fwhm="0.000941" res="402716.6" algo="FTMS"/>
<pk mz="379.106721" i="3683029.0" sn="29.58" a="2921.68" fwhm="0.000866" res="437701.4" algo="FTMS"/>
<pk mz="379.114651" i="1984982.6" sn="14.82" a="1451.21" fwhm="0.000885" res="428530.7" algo="FTMS"/>
<pk mz="379.116524" i="2881239.0" sn="22.61" a="2272.09" fwhm="0.000887" res="427550.5" algo="FTMS"/>
<pk mz="379.139832" i="5726940.0" sn="47.35" a="4981.53" fwhm="0.000912" res="415785.7" algo="FTMS"/>
<pk mz="379.152932" i="3571422.5" sn="28.61" a="2969.47" fwhm="0.000904" res="419360.4" algo="FTMS"/>
<pk mz="379.176250" i="2587875.3" sn="20.06" a="1985.65" fwhm="0.000900" res="421390.0" algo="FTMS"/>
<pk mz="379.189366" i="2212582.0" sn="16.80" a="1764.22" fwhm="0.000908" res="417513.8" algo="FTMS"/>
<pk mz="379.207126" i="1088105.5" sn="7.03" a="585.85" fwhm="0.000775" res="489092.6" algo="FTMS"/>
<pk mz="379.225662" i="7438061.5" sn="62.22" a="6870.43" fwhm="0.000960" res="394950.2" algo="FTMS"/>
<pk mz="380.025821" i="1312016.9" sn="8.97" a="1047.43" fwhm="0.001032" res="368159.9" algo="FTMS"/>
<pk mz="380.033969" i="1176210.5" sn="7.79" a="672.36" fwhm="0.000754" res="503783.9" algo="FTMS"/>
<pk mz="380.062349" i="2895256.3" sn="22.73" a="2492.57" fwhm="0.000934" res="406773.3" algo="FTMS"/>
<pk mz="380.070447" i="2163610.0" sn="16.38" a="1637.51" fwhm="0.000879" res="432628.4" algo="FTMS"/>
<pk mz="380.073677" i="8444827.0" sn="70.97" a="7791.50" fwhm="0.000954" res="398580.4" algo="FTMS"/>
<pk mz="380.098616" i="2789791.8" sn="21.82" a="2360.03" fwhm="0.000964" res="394394.6" algo="FTMS"/>
<pk mz="380.106785" i="1691809.4" sn="12.28" a="1261.78" fwhm="0.000868" res="437714.7" algo="FTMS"/>
<pk mz="380.110078" i="3982242.0" sn="32.18" a="3473.10" fwhm="0.000921" res="412621.7" algo="FTMS"/>
<pk mz="380.135202" i="1862567.1" sn="13.76" a="1719.52" fwhm="0.001060" res="358515.7" algo="FTMS"/>
<pk mz="380.143117" i="1640616.8" sn="11.83" a="1148.24" fwhm="0.000853" res="445406.3" algo="FTMS"/>
<pk mz="380.146379" i="1662377.5" sn="12.02" a="1216.57" fwhm="0.000941" res="403919.9" algo="FTMS"/>
<pk mz="380.156400" i="1687211.5" sn="12.24" a="1275.93" fwhm="0.000952" res="399518.9" algo="FTMS"/>
<pk mz="380.229018" i="1768122.3" sn="12.94" a="1095.43" fwhm="0.000797" res="477099.5" algo="FTMS"/>
<pk mz="381.010010" i="1526361.4" sn="10.84" a="1117.63" fwhm="0.000981" res="388392.8" algo="FTMS"/>
<pk mz="381.046359" i="6472800.5" sn="53.83" a="5793.25" fwhm="0.000928" res="410527.5" algo="FTMS"/>
<pk mz="381.057500" i="1717603.0" sn="12.50" a="1148.70" fwhm="0.000860" res="442946.1" algo="FTMS"/>
<pk mz="381.076908" i="1491558.9" sn="10.53" a="944.32" fwhm="0.000847" res="449697.3" algo="FTMS"/>
<pk mz="381.082735" i="11240552.0" sn="95.26" a="10826.82" fwhm="0.000968" res="393558.3" algo="FTMS"/>
<pk mz="381.085962" i="3989608.8" sn="32.24" a="3225.17" fwhm="0.000870" res="438042.7" algo="FTMS"/>
<pk mz="381.094004" i="1961066.4" sn="14.61" a="1348.04" fwhm="0.000844" res="451561.5" algo="FTMS"/>
<pk mz="381.113557" i="1706862.4" sn="12.40" a="1107.19" fwhm="0.000802" res="475265.4" algo="FTMS"/>
<pk mz="381.119113" i="9350256.0" sn="78.83" a="8750.93" fwhm="0.000953" res="399761.4" algo="FTMS"/>
<pk mz="381.130411" i="1252977.8" sn="8.46" a="643.22" fwhm="0.000743" res="512986.0" algo="FTMS"/>
<pk mz="381.132165" i="2918514.3" sn="22.93" a="2565.27" fwhm="0.000969" res="393163.1" algo="FTMS"/>
<pk mz="381.150026" i="1271669.8" sn="8.62" a="791.41" fwhm="0.000894" res="426473.5" algo="FTMS"/>
<pk mz="381.155476" i="5121143.0" sn="42.08" a="4414.20" fwhm="0.000918" res="415289.2" algo="FTMS"/>
<pk mz="381.168576" i="2467193.5" sn="19.01" a="2255.66" fwhm="0.001038" res="367293.7" algo="FTMS"/>
<pk mz="381.191883" i="2365566.3" sn="18.13" a="1692.03" fwhm="0.000878" res="434229.3" algo="FTMS"/>
<pk mz="381.204932" i="1792897.0" sn="13.15" a="1182.66" fwhm="0.000811" res="469926.6" algo="FTMS"/>
<pk mz="381.222668" i="2219652.5" sn="16.86" a="1766.95" fwhm="0.000887" res="429917.8" algo="FTMS"/>
<pk mz="381.231660" i="1326598.4" sn="9.10" a="1020.30" fwhm="0.000941" res="405049.8" algo="FTMS"/>
<pk mz="381.241317" i="3068040.3" sn="24.23" a="2406.25" fwhm="0.000868" res="439293.2" algo="FTMS"/>
<pk mz="382.041601" i="1659178.8" sn="11.88" a="1000.49" fwhm="0.000791" res="482722.1" algo="FTMS"/>
<pk mz="382.049762" i="1776684.4" sn="12.89" a="1312.00" fwhm="0.000898" res="425427.4" algo="FTMS"/>
<pk mz="382.077983" i="2770738.0" sn="21.45" a="2371.16" fwhm="0.000955" res="399908.9" algo="FTMS"/>
<pk mz="382.086064" i="2444595.8" sn="18.64" a="1957.08" fwhm="0.000904" res="422768.3" algo="FTMS"/>
<pk mz="382.089210" i="1471796.4" sn="10.26" a="966.02" fwhm="0.000877" res="435682.6" algo="FTMS"/>
<pk mz="382.114396" i="2411065.5" sn="18.35" a="1994.84" fwhm="0.000956" res="399639.6" algo="FTMS"/>
<pk mz="382.122476" i="1932603.1" sn="14.23" a="1686.65" fwhm="0.000984" res="388292.8" algo="FTMS"/>
<pk mz="382.150678" i="1264320.8" sn="8.48" a="877.80" fwhm="0.000887" res="430916.0" algo="FTMS"/>
<pk mz="382.158915" i="1128002.5" sn="7.30" a="464.23" fwhm="0.000714" res="535291.3" algo="FTMS"/>
<pk mz="383.025579" i="3272689.8" sn="25.77" a="2955.26" fwhm="0.001013" res="377993.7" algo="FTMS"/>
<pk mz="383.057172" i="6461944.0" sn="53.24" a="6159.88" fwhm="0.000957" res="400401.8" algo="FTMS"/>
<pk mz="383.061974" i="8887801.0" sn="74.13" a="8717.92" fwhm="0.000978" res="391574.5" algo="FTMS"/>
<pk mz="383.098381" i="12406272.0" sn="104.43" a="11836.94" fwhm="0.000948" res="404209.8" algo="FTMS"/>
<pk mz="383.101622" i="16453121.0" sn="139.28" a="16250.76" fwhm="0.000974" res="393382.3" algo="FTMS"/>
<pk mz="383.109642" i="1592834.8" sn="11.30" a="1042.48" fwhm="0.000821" res="466835.0" algo="FTMS"/>
<pk mz="383.134760" i="9028104.0" sn="75.33" a="8303.67" fwhm="0.000945" res="405274.0" algo="FTMS"/>
<pk mz="383.147810" i="1366026.4" sn="9.35" a="945.52" fwhm="0.000880" res="435244.2" algo="FTMS"/>
<pk mz="383.171165" i="5520911.0" sn="45.13" a="5113.85" fwhm="0.000966" res="396454.2" algo="FTMS"/>
<pk mz="383.174627" i="1655311.9" sn="11.84" a="1181.59" fwhm="0.000864" res="443583.0" algo="FTMS"/>
<pk mz="383.207518" i="4235798.5" sn="34.06" a="3725.95" fwhm="0.000923" res="415136.5" algo="FTMS"/>
<pk mz="384.036224" i="1424189.5" sn="9.85" a="1228.61" fwhm="0.001146" res="335185.6" algo="FTMS"/>
<pk mz="384.057196" i="2119617.8" sn="15.84" a="1682.20" fwhm="0.000945" res="406330.3" algo="FTMS"/>
<pk mz="384.065443" i="2006467.4" sn="14.87" a="1449.81" fwhm="0.000851" res="451128.6" algo="FTMS"/>
<pk mz="384.072490" i="1180996.8" sn="7.76" a="786.31" fwhm="0.000882" res="435471.2" algo="FTMS"/>
<pk mz="384.093612" i="2008009.0" sn="14.88" a="1425.60" fwhm="0.000846" res="454183.9" algo="FTMS"/>
<pk mz="384.101660" i="2575050.8" sn="19.76" a="2132.55" fwhm="0.000964" res="398362.0" algo="FTMS"/>
<pk mz="384.104981" i="2566091.3" sn="19.68" a="2190.78" fwhm="0.001001" res="383659.9" algo="FTMS"/>
<pk mz="384.130016" i="1547984.4" sn="10.92" a="1024.59" fwhm="0.000874" res="439676.0" algo="FTMS"/>
<pk mz="384.138214" i="1778898.0" sn="12.91" a="1429.03" fwhm="0.000938" res="409435.5" algo="FTMS"/>
<pk mz="384.174605" i="1139673.4" sn="7.40" a="536.92" fwhm="0.000718" res="535262.5" algo="FTMS"/>
<pk mz="384.210920" i="1115872.6" sn="7.20" a="699.51" fwhm="0.000881" res="436116.4" algo="FTMS"/>
<pk mz="385.020033" i="2032003.3" sn="15.08" a="1546.94" fwhm="0.000893" res="431240.9" algo="FTMS"/>
<pk mz="385.041232" i="4198279.5" sn="33.74" a="3760.19" fwhm="0.000905" res="425496.6" algo="FTMS"/>
<pk mz="385.054237" i="2416522.3" sn="18.39" a="1934.34" fwhm="0.000931" res="413421.1" algo="FTMS"/>
<pk mz="385.056487" i="2014346.6" sn="14.93" a="1702.49" fwhm="0.000970" res="397146.7" algo="FTMS"/>
<pk mz="385.067766" i="1348364.9" sn="9.20" a="1052.79" fwhm="0.001064" res="361795.7" algo="FTMS"/>
<pk mz="385.077651" i="10059663.0" sn="84.21" a="9582.28" fwhm="0.000968" res="397785.0" algo="FTMS"/>
<pk mz="385.088888" i="1113873.1" sn="7.18" a="592.92" fwhm="0.000802" res="480244.3" algo="FTMS"/>
<pk mz="385.092902" i="1310353.9" sn="8.87" a="868.55" fwhm="0.000892" res="431803.8" algo="FTMS"/>
<pk mz="385.114041" i="10254230.0" sn="85.89" a="9870.23" fwhm="0.000944" res="407904.1" algo="FTMS"/>
<pk mz="385.125143" i="2290584.5" sn="17.31" a="1923.67" fwhm="0.000922" res="417522.0" algo="FTMS"/>
<pk mz="385.150415" i="7139229.5" sn="59.06" a="6500.88" fwhm="0.000957" res="402302.8" algo="FTMS"/>
<pk mz="385.186802" i="6930340.5" sn="57.27" a="6555.31" fwhm="0.000947" res="406684.7" algo="FTMS"/>
<pk mz="385.223180" i="3747244.0" sn="29.85" a="2903.21" fwhm="0.000868" res="443775.0" algo="FTMS"/>
<pk mz="386.015288" i="1270346.9" sn="8.52" a="745.60" fwhm="0.000829" res="465360.3" algo="FTMS"/>
<pk mz="386.051757" i="1587282.1" sn="11.25" a="1096.09" fwhm="0.000880" res="438748.5" algo="FTMS"/>
<pk mz="386.063122" i="1131860.4" sn="7.33" a="540.04" fwhm="0.000726" res="531831.0" algo="FTMS"/>
<pk mz="386.072786" i="1516374.4" sn="10.64" a="1167.69" fwhm="0.000962" res="401337.2" algo="FTMS"/>
<pk mz="386.080959" i="2160216.0" sn="16.19" a="1629.98" fwhm="0.000851" res="453690.7" algo="FTMS"/>
<pk mz="386.109251" i="1308253.6" sn="8.85" a="808.90" fwhm="0.000821" res="470159.1" algo="FTMS"/>
<pk mz="386.117415" i="2297951.3" sn="17.37" a="1799.12" fwhm="0.000905" res="426599.1" algo="FTMS"/>
<pk mz="386.145676" i="1157732.9" sn="7.55" a="669.36" fwhm="0.000790" res="488877.4" algo="FTMS"/>
<pk mz="386.190146" i="1127917.8" sn="7.30" a="903.95" fwhm="0.001228" res="314555.7" algo="FTMS"/>
<pk mz="386.920861" i="1588991.9" sn="11.27" a="1187.06" fwhm="0.000929" res="416704.6" algo="FTMS"/>
<pk mz="386.931703" i="1467138.1" sn="10.22" a="1072.23" fwhm="0.000943" res="410203.5" algo="FTMS"/>
<pk mz="386.999308" i="1475855.6" sn="10.29" a="1041.32" fwhm="0.000935" res="413959.7" algo="FTMS"/>
<pk mz="387.035856" i="2472215.0" sn="18.87" a="2444.15" fwhm="0.001027" res="376880.0" algo="FTMS"/>
<pk mz="387.047044" i="1403161.1" sn="9.66" a="797.00" fwhm="0.000835" res="463717.5" algo="FTMS"/>
<pk mz="387.052085" i="3284762.3" sn="25.87" a="2786.11" fwhm="0.000953" res="406326.0" algo="FTMS"/>
<pk mz="387.056910" i="4174107.0" sn="33.53" a="3531.51" fwhm="0.000910" res="425377.4" algo="FTMS"/>
<pk mz="387.072114" i="2850078.3" sn="22.12" a="2231.59" fwhm="0.000892" res="433748.7" algo="FTMS"/>
<pk mz="387.083404" i="1512992.4" sn="10.61" a="1086.23" fwhm="0.000933" res="415021.4" algo="FTMS"/>
<pk mz="387.093264" i="6020386.5" sn="49.43" a="5829.38" fwhm="0.001000" res="387133.3" algo="FTMS"/>
<pk mz="387.108544" i="2348837.5" sn="17.81" a="1970.29" fwhm="0.000941" res="411501.6" algo="FTMS"/>
<pk mz="387.111775" i="1302694.0" sn="8.80" a="884.27" fwhm="0.001086" res="356451.6" algo="FTMS"/>
<pk mz="387.129700" i="5793065.5" sn="47.47" a="5472.03" fwhm="0.000975" res="396918.3" algo="FTMS"/>
<pk mz="387.144961" i="1449260.6" sn="10.06" a="1103.50" fwhm="0.000960" res="403225.9" algo="FTMS"/>
<pk mz="387.156082" i="1530414.9" sn="10.76" a="1276.86" fwhm="0.001056" res="366608.2" algo="FTMS"/>
<pk mz="387.166069" i="7211313.0" sn="59.68" a="6484.78" fwhm="0.000936" res="413678.7" algo="FTMS"/>
<pk mz="387.188670" i="1530165.4" sn="10.76" a="1056.12" fwhm="0.000908" res="426519.8" algo="FTMS"/>
<pk mz="387.202462" i="5897528.0" sn="48.37" a="5512.02" fwhm="0.000980" res="395251.9" algo="FTMS"/>
<pk mz="387.224945" i="1173308.6" sn="7.69" a="592.89" fwhm="0.000698" res="554592.4" algo="FTMS"/>
<pk mz="387.238841" i="2584383.5" sn="19.84" a="1970.25" fwhm="0.000879" res="440700.7" algo="FTMS"/>
<pk mz="387.275355" i="1129926.8" sn="7.31" a="705.04" fwhm="0.000919" res="421328.7" algo="FTMS"/>
<pk mz="388.031060" i="1605853.4" sn="11.41" a="1095.75" fwhm="0.000896" res="433018.6" algo="FTMS"/>
<pk mz="388.042322" i="1351135.6" sn="9.22" a="775.09" fwhm="0.000819" res="473996.5" algo="FTMS"/>
<pk mz="388.067499" i="2163428.8" sn="16.21" a="1774.42" fwhm="0.000935" res="415225.8" algo="FTMS"/>
<pk mz="388.078707" i="1451238.9" sn="10.08" a="842.58" fwhm="0.000823" res="471708.4" algo="FTMS"/>
<pk mz="388.096774" i="1348330.5" sn="9.19" a="1014.28" fwhm="0.000975" res="397901.5" algo="FTMS"/>
<pk mz="388.103727" i="1164395.9" sn="7.61" a="717.62" fwhm="0.000918" res="422634.0" algo="FTMS"/>
<pk mz="388.124814" i="1175280.1" sn="7.70" a="755.34" fwhm="0.000829" res="467927.8" algo="FTMS"/>
<pk mz="388.161480" i="1353719.4" sn="9.24" a="827.96" fwhm="0.000929" res="417697.5" algo="FTMS"/>
<pk mz="388.169468" i="1533433.0" sn="10.78" a="1256.69" fwhm="0.000980" res="396110.8" algo="FTMS"/>
<pk mz="388.172480" i="1378297.6" sn="9.45" a="876.36" fwhm="0.000851" res="456284.7" algo="FTMS"/>
<pk mz="388.205731" i="1186816.3" sn="7.80" a="671.13" fwhm="0.000796" res="487808.8" algo="FTMS"/>
<pk mz="388.917630" i="1179789.9" sn="7.74" a="720.71" fwhm="0.000853" res="456062.7" algo="FTMS"/>
<pk mz="389.014971" i="1997729.3" sn="14.78" a="1646.89" fwhm="0.001005" res="387074.0" algo="FTMS"/>
<pk mz="389.049158" i="1355176.1" sn="9.25" a="836.68" fwhm="0.000848" res="458722.5" algo="FTMS"/>
<pk mz="389.051386" i="4226728.5" sn="33.98" a="3863.00" fwhm="0.000983" res="395972.4" algo="FTMS"/>
<pk mz="389.054611" i="2206121.3" sn="16.58" a="2071.34" fwhm="0.001075" res="361865.3" algo="FTMS"/>
<pk mz="389.062695" i="2501802.8" sn="19.12" a="2010.93" fwhm="0.000893" res="435495.5" algo="FTMS"/>
<pk mz="389.072529" i="3006636.8" sn="23.47" a="2553.79" fwhm="0.000931" res="418033.2" algo="FTMS"/>
<pk mz="389.087796" i="7103151.5" sn="58.75" a="6820.59" fwhm="0.000988" res="393775.8" algo="FTMS"/>
<pk mz="389.099114" i="1528498.0" sn="10.74" a="1257.89" fwhm="0.000942" res="413109.2" algo="FTMS"/>
<pk mz="389.108936" i="2708148.0" sn="20.90" a="2180.23" fwhm="0.000878" res="443234.2" algo="FTMS"/>
<pk mz="389.124252" i="2978999.0" sn="23.23" a="2328.32" fwhm="0.000886" res="438994.4" algo="FTMS"/>
<pk mz="389.137314" i="1224889.6" sn="8.13" a="633.83" fwhm="0.000742" res="524645.4" algo="FTMS"/>
<pk mz="389.145374" i="3846331.3" sn="30.70" a="3787.17" fwhm="0.001022" res="380937.1" algo="FTMS"/>
<pk mz="389.160594" i="1655742.3" sn="11.84" a="1064.51" fwhm="0.000820" res="474467.9" algo="FTMS"/>
<pk mz="389.179196" i="9640642.0" sn="80.60" a="9593.02" fwhm="0.000994" res="391395.6" algo="FTMS"/>
<pk mz="389.181734" i="4123842.5" sn="33.09" a="3705.55" fwhm="0.000956" res="406979.7" algo="FTMS"/>
<pk mz="389.218109" i="2796233.8" sn="21.66" a="2382.25" fwhm="0.000916" res="424931.2" algo="FTMS"/>
<pk mz="390.046615" i="2198382.3" sn="16.51" a="1687.03" fwhm="0.000885" res="440582.9" algo="FTMS"/>
<pk mz="390.058005" i="52398960.0" z="-1" sn="448.81" a="52366.52" fwhm="0.000986" res="395788.2" algo="FTMS" component_name="f" deconvoluted_molecular_mass="390.058239" deconvoluted_isotopic_mass="390.058490"/>
<pk mz="390.083039" i="2735989.5" sn="21.14" a="2173.76" fwhm="0.000930" res="419308.1" algo="FTMS"/>
<pk mz="390.091111" i="1561207.0" sn="11.02" a="937.49" fwhm="0.000825" res="473017.8" algo="FTMS"/>
<pk mz="390.094411" i="2713975.8" sn="20.95" a="2430.55" fwhm="0.000945" res="412889.5" algo="FTMS"/>
<pk mz="390.119532" i="1531772.6" sn="10.77" a="1386.64" fwhm="0.001073" res="363725.0" algo="FTMS"/>
<pk mz="390.140556" i="2350720.8" sn="17.82" a="1962.66" fwhm="0.001002" res="389545.3" algo="FTMS"/>
<pk mz="390.177025" i="1662600.1" sn="11.89" a="1167.90" fwhm="0.000918" res="425199.3" algo="FTMS"/>
<pk mz="390.182594" i="2093961.1" sn="15.61" a="1549.50" fwhm="0.000855" res="456148.3" algo="FTMS"/>
<pk mz="390.994433" i="1163562.1" sn="7.52" a="816.82" fwhm="0.001031" res="379416.3" algo="FTMS"/>
<pk mz="391.030694" i="4379185.5" sn="34.94" a="4206.08" fwhm="0.000980" res="398876.2" algo="FTMS"/>
<pk mz="391.041976" i="1590835.5" sn="11.16" a="1119.87" fwhm="0.000867" res="451284.2" algo="FTMS"/>
<pk mz="391.061372" i="5318711.5" z="-1" sn="42.95" a="5088.06" fwhm="0.001011" res="386937.1" algo="FTMS" component_name="f" deconvoluted_molecular_mass="390.058239" deconvoluted_isotopic_mass="391.061860"/>
<pk mz="391.067019" i="6017080.5" sn="48.91" a="5622.16" fwhm="0.000987" res="396037.0" algo="FTMS"/>
<pk mz="391.070298" i="1249977.1" sn="8.26" a="996.38" fwhm="0.000992" res="394184.7" algo="FTMS"/>
<pk mz="391.078248" i="3135034.8" sn="24.33" a="2583.07" fwhm="0.000931" res="420090.1" algo="FTMS"/>
<pk mz="391.088222" i="1137468.8" sn="7.30" a="671.01" fwhm="0.000766" res="510357.0" algo="FTMS"/>
<pk mz="391.097647" i="2005566.6" sn="14.70" a="1901.05" fwhm="0.001110" res="352373.5" algo="FTMS"/>
<pk mz="391.103467" i="6070335.5" sn="49.36" a="5466.52" fwhm="0.000949" res="412178.2" algo="FTMS"/>
<pk mz="391.114773" i="2245954.0" sn="16.75" a="2124.07" fwhm="0.001098" res="356138.9" algo="FTMS"/>
<pk mz="391.116494" i="2152258.3" sn="15.95" a="1954.80" fwhm="0.001059" res="369444.7" algo="FTMS"/>
<pk mz="391.124599" i="1328835.9" sn="8.93" a="1141.71" fwhm="0.001114" res="351169.3" algo="FTMS"/>
<pk mz="391.126848" i="1893188.4" sn="13.74" a="1515.54" fwhm="0.000998" res="391975.3" algo="FTMS"/>
<pk mz="391.139805" i="4825159.0" sn="38.74" a="4821.46" fwhm="0.001063" res="367809.7" algo="FTMS"/>
<pk mz="391.152912" i="3418697.5" sn="26.75" a="3015.48" fwhm="0.000974" res="401577.3" algo="FTMS"/>
<pk mz="391.160917" i="1971531.1" sn="14.41" a="1664.45" fwhm="0.000992" res="394471.9" algo="FTMS"/>
<pk mz="391.176190" i="1451342.1" sn="9.97" a="1246.17" fwhm="0.000942" res="415276.5" algo="FTMS"/>
<pk mz="391.189227" i="2153040.8" sn="15.96" a="2048.62" fwhm="0.001038" res="376934.0" algo="FTMS"/>
<pk mz="391.197375" i="1602642.4" sn="11.26" a="1107.59" fwhm="0.000899" res="435099.0" algo="FTMS"/>
<pk mz="392.025965" i="1832694.4" sn="13.22" a="1616.71" fwhm="0.001049" res="373717.4" algo="FTMS"/>
<pk mz="392.062285" i="5519613.5" z="-1" sn="44.66" a="5165.88" fwhm="0.000996" res="393752.6" algo="FTMS" component_name="f" deconvoluted_molecular_mass="390.058239" deconvoluted_isotopic_mass="392.062775"/>
<pk mz="392.073631" i="4788480.0" sn="38.43" a="4161.48" fwhm="0.000946" res="414406.4" algo="FTMS"/>
<pk mz="392.081392" i="1126401.3" sn="7.20" a="1012.88" fwhm="0.001188" res="329952.4" algo="FTMS"/>
<pk mz="392.098688" i="3209988.8" sn="24.97" a="2707.87" fwhm="0.000932" res="420871.3" algo="FTMS"/>
<pk mz="392.106875" i="1290246.4" sn="8.60" a="982.37" fwhm="0.000967" res="405667.3" algo="FTMS"/>
<pk mz="392.109969" i="4238599.0" sn="33.74" a="4146.66" fwhm="0.001011" res="387890.8" algo="FTMS"/>
<pk mz="392.118978" i="17562888.0" sn="147.35" a="18295.95" fwhm="0.001037" res="378055.1" algo="FTMS"/>
<pk mz="392.135255" i="1463052.0" sn="10.07" a="1171.98" fwhm="0.001205" res="325392.2" algo="FTMS"/>
<pk mz="392.146439" i="2774286.3" sn="21.25" a="2399.90" fwhm="0.000985" res="398177.9" algo="FTMS"/>
<pk mz="392.156159" i="2366736.0" sn="17.78" a="2099.35" fwhm="0.000990" res="396172.9" algo="FTMS"/>
<pk mz="392.192528" i="1435927.3" sn="9.84" a="982.35" fwhm="0.000953" res="411412.9" algo="FTMS"/>
<pk mz="393.009935" i="1941944.9" sn="14.15" a="1665.99" fwhm="0.001043" res="376909.9" algo="FTMS"/>
<pk mz="393.046335" i="6087104.0" sn="49.50" a="6102.52" fwhm="0.000995" res="395048.2" algo="FTMS"/>
<pk mz="393.055381" i="1257409.9" sn="8.32" a="691.34" fwhm="0.000792" res="496466.8" algo="FTMS"/>
<pk mz="393.057598" i="2386882.3" sn="17.95" a="1888.55" fwhm="0.000902" res="435772.1" algo="FTMS"/>
<pk mz="393.065535" i="1228611.9" z="-1" sn="8.07" a="849.26" fwhm="0.000999" res="393433.5" algo="FTMS" component_name="f" deconvoluted_molecular_mass="390.058239" deconvoluted_isotopic_mass="393.066028"/>
<pk mz="393.082681" i="8497607.0" sn="70.05" a="8600.62" fwhm="0.001008" res="390033.9" algo="FTMS"/>
<pk mz="393.093911" i="2410441.5" sn="18.15" a="1899.49" fwhm="0.000906" res="433924.2" algo="FTMS"/>
<pk mz="393.113199" i="1126989.3" sn="7.20" a="808.85" fwhm="0.000923" res="425783.6" algo="FTMS"/>
<pk mz="393.119070" i="8295886.5" sn="68.33" a="7819.57" fwhm="0.000968" res="406315.4" algo="FTMS"/>
<pk mz="393.122410" i="2787279.0" sn="21.36" a="2434.43" fwhm="0.000955" res="411444.1" algo="FTMS"/>
<pk mz="393.132206" i="3256273.0" sn="25.36" a="2929.14" fwhm="0.000997" res="394413.4" algo="FTMS"/>
<pk mz="393.149728" i="1163988.5" sn="7.52" a="597.90" fwhm="0.000832" res="472715.9" algo="FTMS"/>
<pk mz="393.155468" i="5018069.5" sn="40.38" a="4881.45" fwhm="0.000992" res="396229.8" algo="FTMS"/>
<pk mz="393.168528" i="3605464.3" sn="28.34" a="3235.45" fwhm="0.000963" res="408090.8" algo="FTMS"/>
<pk mz="393.191824" i="1903068.9" sn="13.82" a="1796.54" fwhm="0.001118" res="351693.2" algo="FTMS"/>
<pk mz="393.204947" i="1984991.4" sn="14.52" a="1455.89" fwhm="0.000874" res="449974.0" algo="FTMS"/>
<pk mz="393.277715" i="7093742.0" sn="58.08" a="7385.70" fwhm="0.001055" res="372850.3" algo="FTMS"/>
<pk mz="394.041664" i="2611844.5" sn="19.86" a="2387.37" fwhm="0.001044" res="377361.6" algo="FTMS"/>
<pk mz="394.077975" i="3568779.8" sn="28.02" a="3090.41" fwhm="0.000963" res="409149.3" algo="FTMS"/>
<pk mz="394.086020" i="2120845.3" sn="15.68" a="1583.07" fwhm="0.000917" res="429897.0" algo="FTMS"/>
<pk mz="394.089304" i="6677134.0" sn="54.53" a="6442.26" fwhm="0.000989" res="398307.3" algo="FTMS"/>
<pk mz="394.114347" i="2514067.0" sn="19.03" a="2191.33" fwhm="0.000979" res="402499.8" algo="FTMS"/>
<pk mz="394.122440" i="1682836.5" sn="11.94" a="1495.07" fwhm="0.000983" res="400979.0" algo="FTMS"/>
<pk mz="394.125695" i="2707605.3" sn="20.68" a="2612.42" fwhm="0.001034" res="381297.9" algo="FTMS"/>
<pk mz="394.135585" i="1569943.1" sn="10.98" a="1052.50" fwhm="0.000902" res="436971.3" algo="FTMS"/>
<pk mz="394.171744" i="1271454.3" sn="8.43" a="758.72" fwhm="0.000845" res="466277.1" algo="FTMS"/>
<pk mz="394.281181" i="1159219.9" sn="7.48" a="915.86" fwhm="0.001122" res="351309.3" algo="FTMS"/>
<pk mz="394.659113" i="1133182.5" sn="7.25" a="839.22" fwhm="0.001202" res="328386.0" algo="FTMS"/>
<pk mz="395.025638" i="4018502.8" sn="31.86" a="3526.62" fwhm="0.000955" res="413727.1" algo="FTMS"/>
<pk mz="395.061971" i="8873806.0" sn="73.26" a="9115.22" fwhm="0.001007" res="392127.5" algo="FTMS"/>
<pk mz="395.073216" i="1670224.1" sn="11.83" a="1181.78" fwhm="0.000903" res="437739.9" algo="FTMS"/>
<pk mz="395.081563" i="1213905.8" sn="7.94" a="1063.89" fwhm="0.001196" res="330262.9" algo="FTMS"/>
<pk mz="395.098367" i="11827029.0" sn="98.44" a="12042.54" fwhm="0.001012" res="390464.2" algo="FTMS"/>
<pk mz="395.109666" i="2078295.3" sn="15.31" a="1558.52" fwhm="0.000923" res="428275.1" algo="FTMS"/>
<pk mz="395.111554" i="1139031.6" sn="7.30" a="691.04" fwhm="0.000875" res="451793.9" algo="FTMS"/>
<pk mz="395.129117" i="1557595.1" sn="10.87" a="1038.82" fwhm="0.000845" res="467615.8" algo="FTMS"/>
<pk mz="395.134725" i="8734556.0" sn="72.07" a="8854.39" fwhm="0.001014" res="389558.6" algo="FTMS"/>
<pk mz="395.147795" i="2521438.8" sn="19.09" a="2020.21" fwhm="0.000939" res="420795.2" algo="FTMS"/>
<pk mz="395.165712" i="1378146.4" sn="9.34" a="1290.51" fwhm="0.001171" res="337546.3" algo="FTMS"/>
<pk mz="395.171101" i="4034403.5" sn="31.99" a="3535.16" fwhm="0.000958" res="412543.1" algo="FTMS"/>
<pk mz="395.184158" i="2384230.0" sn="17.92" a="2182.04" fwhm="0.001011" res="390853.0" algo="FTMS"/>
<pk mz="395.207610" i="1433450.6" sn="9.81" a="1063.96" fwhm="0.000936" res="422149.8" algo="FTMS"/>
<pk mz="395.220555" i="2191725.3" sn="16.28" a="1904.74" fwhm="0.000977" res="404512.7" algo="FTMS"/>
<pk mz="395.274751" i="2599287.8" sn="19.76" a="2040.08" fwhm="0.000898" res="440264.2" algo="FTMS"/>
<pk mz="396.057294" i="2225682.0" sn="16.57" a="1864.52" fwhm="0.000922" res="429444.6" algo="FTMS"/>
<pk mz="396.065266" i="2042387.6" sn="15.01" a="1843.52" fwhm="0.001004" res="394508.4" algo="FTMS"/>
<pk mz="396.093626" i="2584601.3" sn="19.63" a="2197.07" fwhm="0.000993" res="398934.7" algo="FTMS"/>
<pk mz="396.101719" i="2364954.8" sn="17.76" a="1915.12" fwhm="0.000948" res="418039.9" algo="FTMS"/>
<pk mz="396.104989" i="1509147.5" sn="10.46" a="1244.17" fwhm="0.000970" res="408329.6" algo="FTMS"/>
<pk mz="396.130065" i="2248480.5" sn="16.76" a="1814.20" fwhm="0.000975" res="406197.4" algo="FTMS"/>
<pk mz="396.138070" i="1724706.0" sn="12.30" a="1198.71" fwhm="0.000868" res="456463.0" algo="FTMS"/>
<pk mz="396.152411" i="1413668.9" sn="9.64" a="1411.60" fwhm="0.001208" res="327829.6" algo="FTMS"/>
<pk mz="397.041261" i="5054676.0" sn="40.69" a="4921.33" fwhm="0.001020" res="389414.2" algo="FTMS"/>
<pk mz="397.077663" i="11071707.0" sn="92.00" a="11579.36" fwhm="0.001030" res="385606.2" algo="FTMS"/>
<pk mz="397.088964" i="1218333.3" sn="7.98" a="1172.82" fwhm="0.001358" res="292325.1" algo="FTMS"/>
<pk mz="397.114016" i="12462306.0" sn="103.85" a="12705.90" fwhm="0.001034" res="383904.5" algo="FTMS"/>
<pk mz="397.117269" i="11774179.0" sn="97.99" a="12120.79" fwhm="0.001039" res="382384.6" algo="FTMS"/>
<pk mz="397.150413" i="6889705.5" sn="56.34" a="6786.24" fwhm="0.001004" res="395500.9" algo="FTMS"/>
<pk mz="397.163466" i="1105900.0" sn="7.02" a="605.20" fwhm="0.000854" res="465201.8" algo="FTMS"/>
<pk mz="397.186770" i="4189424.5" sn="33.31" a="3929.23" fwhm="0.001005" res="395311.0" algo="FTMS"/>
<pk mz="397.223150" i="2184951.8" sn="16.22" a="1748.03" fwhm="0.000992" res="400514.2" algo="FTMS"/>
<pk mz="397.226646" i="1501688.5" sn="10.39" a="1310.93" fwhm="0.001182" res="336047.6" algo="FTMS"/>
<pk mz="398.036781" i="1109912.0" sn="7.05" a="897.29" fwhm="0.001149" res="346457.6" algo="FTMS"/>
<pk mz="398.044723" i="1369497.5" sn="9.26" a="937.02" fwhm="0.000876" res="454460.3" algo="FTMS"/>
<pk mz="398.072914" i="2103199.0" sn="15.52" a="1623.94" fwhm="0.000955" res="416935.9" algo="FTMS"/>
<pk mz="398.081010" i="2784160.8" sn="21.33" a="2444.37" fwhm="0.001013" res="392986.1" algo="FTMS"/>
<pk mz="398.084245" i="5902753.5" sn="47.92" a="5806.18" fwhm="0.001029" res="386892.3" algo="FTMS"/>
<pk mz="398.109341" i="2016934.3" sn="14.78" a="1734.96" fwhm="0.000992" res="401119.9" algo="FTMS"/>
<pk mz="398.117400" i="2215079.8" sn="16.47" a="2063.25" fwhm="0.001099" res="362343.6" algo="FTMS"/>
<pk mz="398.120686" i="2450088.5" sn="18.48" a="2171.34" fwhm="0.001038" res="383464.5" algo="FTMS"/>
<pk mz="398.122425" i="1875624.9" sn="13.58" a="1467.12" fwhm="0.000978" res="406974.7" algo="FTMS"/>
<pk mz="398.145559" i="1679533.4" sn="11.91" a="1290.20" fwhm="0.001001" res="397804.3" algo="FTMS"/>
<pk mz="398.153687" i="1117615.0" sn="7.12" a="649.75" fwhm="0.000796" res="500225.8" algo="FTMS"/>
<pk mz="399.020516" i="1346393.6" sn="9.07" a="1067.94" fwhm="0.001053" res="379088.1" algo="FTMS"/>
<pk mz="399.035769" i="1712988.6" sn="12.19" a="1191.46" fwhm="0.000899" res="443910.2" algo="FTMS"/>
<pk mz="399.047138" i="1133662.9" sn="7.25" a="777.01" fwhm="0.000972" res="410725.7" algo="FTMS"/>
<pk mz="399.056886" i="6924897.0" sn="56.63" a="6871.79" fwhm="0.001034" res="385818.8" algo="FTMS"/>
<pk mz="399.083476" i="1132006.0" sn="7.24" a="1485.62" fwhm="0.001870" res="213413.2" algo="FTMS"/>
<pk mz="399.093287" i="11276904.0" sn="93.74" a="12128.17" fwhm="0.001061" res="376191.6" algo="FTMS"/>
<pk mz="399.108607" i="1122923.0" sn="7.16" a="868.89" fwhm="0.001192" res="334734.3" algo="FTMS"/>
<pk mz="399.129657" i="8751727.0" sn="72.21" a="8953.82" fwhm="0.001033" res="386384.4" algo="FTMS"/>
<pk mz="399.166045" i="5628534.5" sn="45.58" a="5834.82" fwhm="0.001056" res="378144.3" algo="FTMS"/>
<pk mz="399.188486" i="1214586.8" sn="7.94" a="816.17" fwhm="0.000871" res="458419.3" algo="FTMS"/>
<pk mz="399.195112" i="1118716.0" sn="7.12" a="880.03" fwhm="0.001341" res="297743.7" algo="FTMS"/>
<pk mz="399.202466" i="4307069.5" sn="34.31" a="4003.78" fwhm="0.001008" res="395976.2" algo="FTMS"/>
<pk mz="399.238857" i="2354052.8" sn="17.66" a="2216.68" fwhm="0.001042" res="383202.3" algo="FTMS"/>
<pk mz="399.275213" i="1375883.8" sn="9.19" a="794.61" fwhm="0.000772" res="517310.1" algo="FTMS"/>
<pk mz="400.031004" i="1370144.6" sn="9.14" a="811.85" fwhm="0.000864" res="462799.9" algo="FTMS"/>
<pk mz="400.052096" i="1225508.8" sn="7.93" a="674.52" fwhm="0.000819" res="488232.1" algo="FTMS"/>
<pk mz="400.060147" i="1567014.4" sn="10.80" a="1516.46" fwhm="0.001104" res="362436.3" algo="FTMS"/>
<pk mz="400.067385" i="1650983.8" sn="11.50" a="1077.17" fwhm="0.000908" res="440670.6" algo="FTMS"/>
<pk mz="400.088355" i="1818667.9" sn="12.92" a="1449.46" fwhm="0.001018" res="393174.6" algo="FTMS"/>
<pk mz="400.096675" i="2030381.6" sn="14.70" a="1747.97" fwhm="0.001007" res="397149.7" algo="FTMS"/>
<pk mz="400.125111" i="1326899.1" sn="8.78" a="932.08" fwhm="0.000924" res="432907.3" algo="FTMS"/>
<pk mz="400.132975" i="1692724.8" sn="11.86" a="1178.49" fwhm="0.000853" res="469225.6" algo="FTMS"/>
<pk mz="401.015022" i="2549730.5" sn="19.06" a="2275.07" fwhm="0.001027" res="390412.7" algo="FTMS"/>
<pk mz="401.036075" i="2266086.5" sn="16.68" a="1871.04" fwhm="0.000968" res="414438.1" algo="FTMS"/>
<pk mz="401.051447" i="2541545.5" sn="18.99" a="2113.74" fwhm="0.000938" res="427682.7" algo="FTMS"/>
<pk mz="401.062576" i="1753323.9" sn="12.36" a="1718.15" fwhm="0.001154" res="347662.8" algo="FTMS"/>
<pk mz="401.067721" i="16800748.0" sn="138.95" a="18407.91" fwhm="0.001073" res="373639.2" algo="FTMS"/>
<pk mz="401.072540" i="6479854.0" sn="52.13" a="6608.40" fwhm="0.001069" res="375129.8" algo="FTMS"/>
<pk mz="401.087847" i="1652976.8" sn="11.52" a="1071.45" fwhm="0.000912" res="439568.3" algo="FTMS"/>
<pk mz="401.108911" i="6652917.0" sn="53.58" a="7406.42" fwhm="0.001101" res="364211.8" algo="FTMS"/>
<pk mz="401.124167" i="1816055.9" sn="12.89" a="1682.54" fwhm="0.001130" res="355060.8" algo="FTMS"/>
<pk mz="401.145331" i="5784572.0" sn="46.28" a="6229.18" fwhm="0.001100" res="364612.0" algo="FTMS"/>
<pk mz="401.181693" i="6339587.5" sn="50.95" a="6612.78" fwhm="0.001075" res="373299.9" algo="FTMS"/>
<pk mz="401.204064" i="1530887.6" sn="10.49" a="1152.34" fwhm="0.000905" res="443079.8" algo="FTMS"/>
<pk mz="401.218097" i="4257802.5" sn="33.43" a="4060.00" fwhm="0.001011" res="397013.9" algo="FTMS"/>
<pk mz="401.254388" i="1957649.6" sn="14.08" a="1773.07" fwhm="0.001112" res="360881.6" algo="FTMS"/>
<pk mz="402.046737" i="1976237.8" sn="14.24" a="1751.21" fwhm="0.001047" res="383948.1" algo="FTMS"/>
<pk mz="402.058084" i="1205680.0" sn="7.76" a="951.68" fwhm="0.001058" res="380055.9" algo="FTMS"/>
<pk mz="402.071001" i="1305010.5" sn="8.59" a="780.83" fwhm="0.000829" res="484831.1" algo="FTMS"/>
<pk mz="402.082982" i="1385652.9" sn="9.27" a="876.87" fwhm="0.000876" res="459068.3" algo="FTMS"/>
<pk mz="402.094307" i="1438647.1" sn="9.71" a="1046.72" fwhm="0.000972" res="413600.6" algo="FTMS"/>
<pk mz="402.112434" i="1523642.6" sn="10.43" a="1214.50" fwhm="0.001078" res="373116.8" algo="FTMS"/>
<pk mz="402.119568" i="1371580.1" sn="9.15" a="1028.57" fwhm="0.000989" res="406438.2" algo="FTMS"/>
<pk mz="402.140685" i="1330880.3" sn="8.81" a="1008.97" fwhm="0.001010" res="398273.0" algo="FTMS"/>
<pk mz="402.177010" i="1546695.4" sn="10.62" a="1273.57" fwhm="0.001157" res="347609.8" algo="FTMS"/>
<pk mz="402.185006" i="1497545.0" sn="10.21" a="999.85" fwhm="0.000918" res="437892.4" algo="FTMS"/>
<pk mz="403.030737" i="3498863.8" sn="27.04" a="3755.83" fwhm="0.001147" res="351517.7" algo="FTMS"/>
<pk mz="403.041945" i="1494130.0" sn="10.18" a="1100.33" fwhm="0.000896" res="450064.0" algo="FTMS"/>
<pk mz="403.051854" i="2282100.0" sn="16.81" a="2125.16" fwhm="0.001070" res="376726.1" algo="FTMS"/>
<pk mz="403.064772" i="4943222.5" sn="39.20" a="5243.57" fwhm="0.001102" res="365876.5" algo="FTMS"/>
<pk mz="403.067120" i="3680631.0" sn="28.57" a="3636.87" fwhm="0.001088" res="370581.2" algo="FTMS"/>
<pk mz="403.070397" i="1608055.6" sn="11.14" a="1283.15" fwhm="0.000969" res="416119.5" algo="FTMS"/>
<pk mz="403.078363" i="1866617.1" sn="13.31" a="1632.06" fwhm="0.001024" res="393759.4" algo="FTMS"/>
<pk mz="403.088203" i="3540859.0" sn="27.40" a="3413.27" fwhm="0.001074" res="375168.6" algo="FTMS"/>
<pk mz="403.103465" i="3714430.0" sn="28.86" a="3476.14" fwhm="0.001010" res="399057.1" algo="FTMS"/>
<pk mz="403.114743" i="1235968.4" sn="8.01" a="949.73" fwhm="0.001013" res="398126.7" algo="FTMS"/>
<pk mz="403.116630" i="1516928.8" sn="10.37" a="1046.79" fwhm="0.000927" res="435080.3" algo="FTMS"/>
<pk mz="403.124591" i="2789762.3" sn="21.08" a="2433.71" fwhm="0.001000" res="403227.4" algo="FTMS"/>
<pk mz="403.139756" i="1960581.3" sn="14.10" a="1857.06" fwhm="0.001107" res="364127.3" algo="FTMS"/>
<pk mz="403.160964" i="4080521.5" sn="31.94" a="4190.77" fwhm="0.001079" res="373809.2" algo="FTMS"/>
<pk mz="403.172124" i="1855371.6" sn="13.22" a="1513.87" fwhm="0.000941" res="428470.1" algo="FTMS"/>
<pk mz="403.176100" i="1357452.4" sn="9.03" a="1164.62" fwhm="0.001131" res="356587.8" algo="FTMS"/>
<pk mz="403.183412" i="1915533.9" sn="13.72" a="1466.76" fwhm="0.000961" res="419542.8" algo="FTMS"/>
<pk mz="403.189265" i="3423119.0" sn="26.41" a="3250.64" fwhm="0.001032" res="390626.0" algo="FTMS"/>
<pk mz="403.194825" i="45299088.0" sn="378.69" a="49595.43" fwhm="0.001057" res="381554.2" algo="FTMS"/>
<pk mz="403.197319" i="3965328.5" sn="30.97" a="3995.46" fwhm="0.001095" res="368061.9" algo="FTMS"/>
<pk mz="403.233787" i="2454935.8" sn="18.26" a="2420.06" fwhm="0.001076" res="374590.3" algo="FTMS"/>
<pk mz="404.025974" i="1464884.1" sn="9.93" a="1022.94" fwhm="0.000945" res="427682.9" algo="FTMS"/>
<pk mz="404.062317" i="2710075.3" sn="20.41" a="2276.79" fwhm="0.000964" res="419237.2" algo="FTMS"/>
<pk mz="404.073682" i="25155134.0" sn="209.23" a="27830.08" fwhm="0.001090" res="370557.8" algo="FTMS"/>
<pk mz="404.098673" i="2561090.5" sn="19.15" a="2094.61" fwhm="0.000956" res="422850.5" algo="FTMS"/>
<pk mz="404.110002" i="1404996.8" sn="9.43" a="968.21" fwhm="0.000904" res="447137.8" algo="FTMS"/>
<pk mz="404.119881" i="1565766.8" sn="10.78" a="1276.69" fwhm="0.000991" res="407612.6" algo="FTMS"/>
<pk mz="404.127794" i="1167048.3" sn="7.43" a="887.86" fwhm="0.001375" res="293952.9" algo="FTMS"/>
<pk mz="404.135105" i="1315401.8" sn="8.67" a="1090.24" fwhm="0.001025" res="394357.7" algo="FTMS"/>
<pk mz="404.156188" i="1795917.9" sn="12.72" a="1407.63" fwhm="0.000978" res="413131.4" algo="FTMS"/>
<pk mz="404.192614" i="2277461.0" sn="16.77" a="2082.53" fwhm="0.001076" res="375542.8" algo="FTMS"/>
<pk mz="404.198208" i="11073110.0" sn="90.76" a="11677.22" fwhm="0.001058" res="381912.2" algo="FTMS"/>
<pk mz="404.200685" i="1229142.6" sn="7.95" a="999.37" fwhm="0.001007" res="401530.8" algo="FTMS"/>
<pk mz="405.009885" i="1811190.5" sn="12.84" a="1353.84" fwhm="0.000951" res="425876.7" algo="FTMS"/>
<pk mz="405.046291" i="5109501.5" sn="40.59" a="5172.68" fwhm="0.001062" res="381577.8" algo="FTMS"/>
<pk mz="405.057591" i="2022656.0" sn="14.62" a="1526.79" fwhm="0.000915" res="442707.0" algo="FTMS"/>
<pk mz="405.067377" i="1286657.9" sn="8.43" a="933.08" fwhm="0.001004" res="403527.7" algo="FTMS"/>
<pk mz="405.077022" i="4080899.8" sn="31.94" a="4008.33" fwhm="0.001068" res="379179.9" algo="FTMS"/>
<pk mz="405.082710" i="7538437.0" sn="61.02" a="7780.20" fwhm="0.001066" res="379981.9" algo="FTMS"/>
<pk mz="405.085970" i="1211525.6" sn="7.80" a="890.72" fwhm="0.001114" res="363718.2" algo="FTMS"/>
<pk mz="405.093960" i="3296007.3" sn="25.33" a="3071.50" fwhm="0.001054" res="384346.3" algo="FTMS"/>
<pk mz="405.103888" i="1243529.1" sn="8.07" a="862.32" fwhm="0.000973" res="416182.2" algo="FTMS"/>
<pk mz="405.106113" i="2235145.5" sn="16.41" a="2010.35" fwhm="0.001090" res="371685.8" algo="FTMS"/>
<pk mz="405.113490" i="1145227.0" sn="7.24" a="979.96" fwhm="0.001205" res="336139.4" algo="FTMS"/>
<pk mz="405.119068" i="6457100.0" sn="51.93" a="6839.11" fwhm="0.001067" res="379689.3" algo="FTMS"/>
<pk mz="405.130380" i="1854478.4" sn="13.21" a="1931.14" fwhm="0.001259" res="321850.1" algo="FTMS"/>
<pk mz="405.132170" i="1871118.8" sn="13.35" a="1424.02" fwhm="0.000966" res="419248.4" algo="FTMS"/>
<pk mz="405.140169" i="1596432.3" sn="11.04" a="1165.79" fwhm="0.000935" res="433394.4" algo="FTMS"/>
<pk mz="405.155507" i="2827539.3" sn="21.39" a="2664.07" fwhm="0.001063" res="380995.5" algo="FTMS"/>
<pk mz="405.168480" i="2618646.0" sn="19.64" a="2215.98" fwhm="0.000976" res="415178.8" algo="FTMS"/>
<pk mz="405.176557" i="2019351.5" sn="14.59" a="1648.67" fwhm="0.000976" res="415156.5" algo="FTMS"/>
<pk mz="405.186417" i="1263897.4" sn="8.24" a="797.81" fwhm="0.000891" res="454869.5" algo="FTMS"/>
<pk mz="405.190706" i="1648666.3" sn="11.48" a="1555.28" fwhm="0.001320" res="307057.0" algo="FTMS"/>
<pk mz="405.201458" i="1319452.4" sn="8.71" a="986.84" fwhm="0.001065" res="380318.8" algo="FTMS"/>
<pk mz="405.204950" i="1512477.1" sn="10.33" a="1331.75" fwhm="0.001080" res="375165.4" algo="FTMS"/>
<pk mz="406.041536" i="2897858.5" sn="21.98" a="2430.76" fwhm="0.000965" res="420946.0" algo="FTMS"/>
<pk mz="406.049783" i="1221316.3" sn="7.88" a="908.78" fwhm="0.000959" res="423373.2" algo="FTMS"/>
<pk mz="406.052883" i="1350084.9" sn="8.96" a="871.05" fwhm="0.000879" res="461829.2" algo="FTMS"/>
<pk mz="406.077914" i="6694858.0" sn="53.93" a="6882.67" fwhm="0.001081" res="375730.8" algo="FTMS"/>
<pk mz="406.086123" i="2296267.5" sn="16.92" a="1972.98" fwhm="0.001034" res="392870.4" algo="FTMS"/>
<pk mz="406.089225" i="3111884.0" sn="23.78" a="2987.15" fwhm="0.001062" res="382389.5" algo="FTMS"/>
<pk mz="406.114267" i="2444241.0" sn="18.17" a="2313.38" fwhm="0.001125" res="360991.0" algo="FTMS"/>
<pk mz="406.122540" i="1406930.6" sn="9.44" a="968.86" fwhm="0.000935" res="434172.4" algo="FTMS"/>
<pk mz="406.125761" i="1119059.3" sn="7.02" a="818.60" fwhm="0.001017" res="399483.3" algo="FTMS"/>
<pk mz="406.134619" i="5382101.0" sn="42.88" a="5542.15" fwhm="0.001093" res="371674.5" algo="FTMS"/>
<pk mz="406.150774" i="1382872.3" sn="9.24" a="975.26" fwhm="0.000982" res="413391.3" algo="FTMS"/>
<pk mz="406.158970" i="1334745.9" sn="8.83" a="1268.09" fwhm="0.001217" res="333754.3" algo="FTMS"/>
<pk mz="406.162066" i="1123674.5" sn="7.06" a="757.45" fwhm="0.000963" res="421797.0" algo="FTMS"/>
<pk mz="406.171909" i="1272412.4" sn="8.31" a="1090.89" fwhm="0.001281" res="317145.5" algo="FTMS"/>
<pk mz="407.025569" i="4058245.5" sn="31.74" a="4196.62" fwhm="0.001029" res="395591.9" algo="FTMS"/>
<pk mz="407.062003" i="8122509.0" sn="65.93" a="8440.57" fwhm="0.001041" res="390961.1" algo="FTMS"/>
<pk mz="407.065210" i="1937293.4" sn="13.90" a="1517.74" fwhm="0.000954" res="426716.3" algo="FTMS"/>
<pk mz="407.073251" i="4079759.0" sn="31.92" a="4034.85" fwhm="0.001063" res="382793.4" algo="FTMS"/>
<pk mz="407.092791" i="1650834.9" sn="11.49" a="1559.87" fwhm="0.001084" res="375420.8" algo="FTMS"/>
<pk mz="407.098318" i="10209428.0" sn="83.49" a="11150.16" fwhm="0.001089" res="373938.9" algo="FTMS"/>
<pk mz="407.101570" i="1481876.6" sn="10.07" a="1203.91" fwhm="0.001007" res="404415.6" algo="FTMS"/>
<pk mz="407.109573" i="2357398.3" sn="17.44" a="2113.14" fwhm="0.001018" res="399880.0" algo="FTMS"/>
<pk mz="407.111454" i="1424022.6" sn="9.58" a="1169.79" fwhm="0.001021" res="398819.5" algo="FTMS"/>
<pk mz="407.134772" i="8083611.0" sn="65.61" a="8470.96" fwhm="0.001072" res="379713.0" algo="FTMS"/>
<pk mz="407.138139" i="1643163.9" sn="11.43" a="1276.48" fwhm="0.000985" res="413323.8" algo="FTMS"/>
<pk mz="407.147804" i="4259998.0" sn="33.44" a="4294.72" fwhm="0.001064" res="382657.6" algo="FTMS"/>
<pk mz="407.171119" i="3205794.5" sn="24.57" a="3056.28" fwhm="0.001047" res="388910.3" algo="FTMS"/>
<pk mz="407.184216" i="3353253.0" sn="25.81" a="2907.63" fwhm="0.000975" res="417813.7" algo="FTMS"/>
<pk mz="408.028942" i="1352908.6" sn="8.98" a="1145.38" fwhm="0.001177" res="346731.8" algo="FTMS"/>
<pk mz="408.068575" i="54573396.0" z="-1" sn="456.70" a="59772.32" fwhm="0.001081" res="377364.1" algo="FTMS" component_name="c" deconvoluted_molecular_mass="408.069120" deconvoluted_isotopic_mass="408.069107"/>
<pk mz="408.076789" i="1130902.1" sn="7.12" a="1393.57" fwhm="0.001650" res="247379.7" algo="FTMS"/>
<pk mz="408.093636" i="4373849.5" sn="34.40" a="4400.02" fwhm="0.001078" res="378566.8" algo="FTMS"/>
<pk mz="408.101698" i="2719067.0" sn="20.48" a="2423.05" fwhm="0.001019" res="400642.8" algo="FTMS"/>
<pk mz="408.105017" i="4008283.8" sn="31.32" a="4165.95" fwhm="0.001060" res="384966.8" algo="FTMS"/>
<pk mz="408.129911" i="2192736.8" sn="16.05" a="2061.28" fwhm="0.001109" res="367874.6" algo="FTMS"/>
<pk mz="408.138092" i="2075746.4" sn="15.06" a="1835.21" fwhm="0.001060" res="384907.3" algo="FTMS"/>
<pk mz="408.151059" i="1656420.9" sn="11.54" a="1432.88" fwhm="0.001131" res="360923.2" algo="FTMS"/>
<pk mz="408.177655" i="1141610.3" sn="7.21" a="770.06" fwhm="0.000945" res="431941.0" algo="FTMS"/>
<pk mz="408.686026" i="1141711.3" sn="7.21" a="1188.99" fwhm="0.001470" res="277959.1" algo="FTMS"/>
<pk mz="409.004696" i="1451022.6" sn="9.67" a="1145.59" fwhm="0.001080" res="378813.1" algo="FTMS"/>
<pk mz="409.011726" i="1399568.1" sn="9.24" a="1095.62" fwhm="0.000989" res="413503.3" algo="FTMS"/>
<pk mz="409.033887" i="1613844.5" sn="11.02" a="1224.88" fwhm="0.000973" res="420434.7" algo="FTMS"/>
<pk mz="409.041285" i="7383574.0" sn="58.89" a="7897.21" fwhm="0.001102" res="371090.6" algo="FTMS"/>
<pk mz="409.052537" i="1703448.1" sn="11.77" a="1407.22" fwhm="0.001028" res="397883.8" algo="FTMS"/>
<pk mz="409.071954" i="5991964.0" z="-1" sn="47.34" a="6442.59" fwhm="0.001110" res="368646.2" algo="FTMS" component_name="c" deconvoluted_molecular_mass="408.069120" deconvoluted_isotopic_mass="409.072489"/>
<pk mz="409.077615" i="12122653.0" sn="98.20" a="13815.17" fwhm="0.001113" res="367512.0" algo="FTMS"/>
<pk mz="409.088875" i="2992671.5" sn="22.46" a="2699.20" fwhm="0.001026" res="398568.4" algo="FTMS"/>
<pk mz="409.108323" i="3529763.3" sn="26.92" a="3408.34" fwhm="0.001082" res="378220.8" algo="FTMS"/>
<pk mz="409.114009" i="13646372.0" sn="110.84" a="15196.24" fwhm="0.001093" res="374436.7" algo="FTMS"/>
<pk mz="409.125312" i="1616422.6" sn="11.04" a="1251.25" fwhm="0.000988" res="413997.7" algo="FTMS"/>
<pk mz="409.127042" i="2492967.0" sn="18.31" a="2318.19" fwhm="0.001090" res="375259.9" algo="FTMS"/>
<pk mz="409.144872" i="1399594.6" sn="9.24" a="1053.66" fwhm="0.001203" res="340050.6" algo="FTMS"/>
<pk mz="409.150410" i="8985132.0" sn="72.17" a="9404.13" fwhm="0.001090" res="375302.9" algo="FTMS"/>
<pk mz="409.163463" i="3316270.3" sn="25.14" a="3124.60" fwhm="0.000994" res="411767.5" algo="FTMS"/>
<pk mz="409.186842" i="2823731.0" sn="21.06" a="2736.49" fwhm="0.001064" res="384621.4" algo="FTMS"/>
<pk mz="409.199859" i="2492469.5" sn="18.31" a="2225.36" fwhm="0.001026" res="398873.8" algo="FTMS"/>
<pk mz="409.223212" i="1902138.1" sn="13.41" a="1452.40" fwhm="0.000968" res="422740.3" algo="FTMS"/>
<pk mz="409.236126" i="1199932.8" sn="7.59" a="716.29" fwhm="0.000803" res="509723.9" algo="FTMS"/>
<pk mz="410.018849" i="1147224.8" sn="7.15" a="838.49" fwhm="0.001101" res="372406.4" algo="FTMS"/>
<pk mz="410.036553" i="1486812.3" sn="9.97" a="1339.69" fwhm="0.001117" res="367156.0" algo="FTMS"/>
<pk mz="410.044546" i="1995229.9" sn="14.18" a="2026.49" fwhm="0.001212" res="338300.1" algo="FTMS"/>
<pk mz="410.072832" i="5440227.5" sn="42.76" a="6220.78" fwhm="0.001171" res="350185.1" algo="FTMS"/>
<pk mz="410.075436" i="3122404.0" z="-1" sn="23.53" a="2833.67" fwhm="0.000985" res="416406.3" algo="FTMS" component_name="c" deconvoluted_molecular_mass="408.069120" deconvoluted_isotopic_mass="410.075974"/>
<pk mz="410.080966" i="2625253.0" sn="19.41" a="2330.41" fwhm="0.001060" res="387028.2" algo="FTMS"/>
<pk mz="410.084150" i="2037989.8" sn="14.54" a="1742.73" fwhm="0.000981" res="417920.4" algo="FTMS"/>
<pk mz="410.109288" i="3217130.8" sn="24.32" a="3338.24" fwhm="0.001089" res="376764.7" algo="FTMS"/>
<pk mz="410.117310" i="3023084.3" sn="22.71" a="2983.94" fwhm="0.001072" res="382724.4" algo="FTMS"/>
<pk mz="410.120626" i="1703917.0" sn="11.77" a="1357.71" fwhm="0.001012" res="405190.4" algo="FTMS"/>
<pk mz="410.145614" i="1250034.0" sn="8.00" a="832.69" fwhm="0.000858" res="478054.5" algo="FTMS"/>
<pk mz="410.153734" i="2065139.6" sn="14.76" a="1634.76" fwhm="0.000926" res="443048.7" algo="FTMS"/>
<pk mz="411.020500" i="2081696.8" sn="14.90" a="1682.37" fwhm="0.000967" res="425073.3" algo="FTMS"/>
<pk mz="411.035689" i="1900451.8" sn="13.40" a="1331.78" fwhm="0.000868" res="473641.0" algo="FTMS"/>
<pk mz="411.056875" i="9563048.0" sn="76.96" a="10743.67" fwhm="0.001130" res="363918.4" algo="FTMS"/>
<pk mz="411.068178" i="1511594.3" sn="10.17" a="1063.83" fwhm="0.000920" res="446637.1" algo="FTMS"/>
<pk mz="411.072113" i="1318059.1" sn="8.56" a="905.59" fwhm="0.000997" res="412296.5" algo="FTMS"/>
<pk mz="411.093286" i="14805935.0" sn="120.46" a="17224.44" fwhm="0.001149" res="357798.3" algo="FTMS"/>
<pk mz="411.096546" i="1376175.9" sn="9.05" a="998.02" fwhm="0.000997" res="412330.3" algo="FTMS"/>
<pk mz="411.104616" i="1885617.6" sn="13.27" a="1664.70" fwhm="0.001089" res="377554.5" algo="FTMS"/>
<pk mz="411.114417" i="1638579.5" sn="11.22" a="1235.08" fwhm="0.000994" res="413626.7" algo="FTMS"/>
<pk mz="411.129672" i="11645879.0" sn="94.24" a="12814.36" fwhm="0.001101" res="373470.6" algo="FTMS"/>
<pk mz="411.142701" i="1596857.1" sn="10.88" a="1006.76" fwhm="0.000849" res="484493.6" algo="FTMS"/>
<pk mz="411.160609" i="1385276.8" sn="9.12" a="1300.27" fwhm="0.001204" res="341360.0" algo="FTMS"/>
<pk mz="411.166039" i="5969854.0" sn="47.15" a="6170.67" fwhm="0.001064" res="386550.1" algo="FTMS"/>
<pk mz="411.179041" i="2099136.5" sn="15.04" a="1701.49" fwhm="0.001001" res="410840.6" algo="FTMS"/>
<pk mz="411.202398" i="3156421.0" sn="23.82" a="2892.57" fwhm="0.001026" res="400819.6" algo="FTMS"/>
<pk mz="411.238798" i="2029004.4" sn="14.46" a="1594.16" fwhm="0.000944" res="435446.5" algo="FTMS"/>
<pk mz="412.052124" i="1422959.3" sn="9.43" a="1289.29" fwhm="0.001215" res="339161.1" algo="FTMS"/>
<pk mz="412.060361" i="1860976.9" sn="13.07" a="1418.08" fwhm="0.000953" res="432416.1" algo="FTMS"/>
<pk mz="412.088610" i="3198070.5" sn="24.16" a="3034.28" fwhm="0.001019" res="404443.6" algo="FTMS"/>
<pk mz="412.096625" i="3010680.3" sn="22.60" a="3064.63" fwhm="0.001136" res="362901.4" algo="FTMS"/>
<pk mz="412.099897" i="23121016.0" sn="189.43" a="25921.80" fwhm="0.001114" res="369981.0" algo="FTMS"/>
<pk mz="412.124872" i="1722237.9" sn="11.92" a="1390.31" fwhm="0.000994" res="414420.9" algo="FTMS"/>
<pk mz="412.132994" i="2117247.5" sn="15.19" a="1779.65" fwhm="0.000985" res="418510.4" algo="FTMS"/>
<pk mz="412.137969" i="1431424.5" sn="9.50" a="1049.22" fwhm="0.001023" res="402927.8" algo="FTMS"/>
<pk mz="412.169398" i="1275270.8" sn="8.21" a="974.43" fwhm="0.001024" res="402579.6" algo="FTMS"/>
<pk mz="412.990956" i="2554155.8" sn="18.82" a="2146.31" fwhm="0.001008" res="409794.3" algo="FTMS"/>
<pk mz="413.015061" i="1395760.6" sn="9.21" a="1166.55" fwhm="0.000935" res="441783.5" algo="FTMS"/>
<pk mz="413.036182" i="3829044.8" sn="29.39" a="3964.84" fwhm="0.001105" res="373908.9" algo="FTMS"/>
<pk mz="413.051386" i="2015031.9" sn="14.34" a="1924.79" fwhm="0.001153" res="358212.8" algo="FTMS"/>
<pk mz="413.062714" i="1716282.1" sn="11.87" a="1403.35" fwhm="0.001008" res="409833.7" algo="FTMS"/>
<pk mz="413.072552" i="10865980.0" sn="87.77" a="11906.61" fwhm="0.001111" res="371758.0" algo="FTMS"/>
<pk mz="413.087790" i="1513535.3" sn="10.18" a="965.98" fwhm="0.000856" res="482711.0" algo="FTMS"/>
<pk mz="413.103286" i="2225986.3" sn="16.09" a="1715.62" fwhm="0.000940" res="439427.6" algo="FTMS"/>
<pk mz="413.108923" i="11869507.0" sn="96.09" a="13034.74" fwhm="0.001115" res="370382.8" algo="FTMS"/>
<pk mz="413.145322" i="7870795.0" sn="62.92" a="9080.09" fwhm="0.001158" res="356758.3" algo="FTMS"/>
<pk mz="413.181715" i="6312274.0" sn="49.99" a="6408.39" fwhm="0.001077" res="383469.0" algo="FTMS"/>
<pk mz="413.218109" i="4329817.5" sn="33.55" a="4159.42" fwhm="0.001050" res="393586.4" algo="FTMS"/>
<pk mz="413.254588" i="1939552.8" sn="13.72" a="1707.50" fwhm="0.001064" res="388366.3" algo="FTMS"/>
<pk mz="414.046530" i="1571328.3" sn="10.66" a="1118.77" fwhm="0.000936" res="442163.2" algo="FTMS"/>
<pk mz="414.058010" i="1150210.6" sn="7.17" a="768.12" fwhm="0.000955" res="433454.2" algo="FTMS"/>
<pk mz="414.067935" i="1527300.6" sn="10.30" a="1355.94" fwhm="0.001121" res="369252.9" algo="FTMS"/>
<pk mz="414.075990" i="2311686.3" sn="16.80" a="2129.33" fwhm="0.001096" res="377904.7" algo="FTMS"/>
<pk mz="414.082988" i="1266695.6" sn="8.13" a="860.03" fwhm="0.000980" res="422603.1" algo="FTMS"/>
<pk mz="414.089502" i="1377032.9" sn="9.05" a="883.31" fwhm="0.000861" res="480890.5" algo="FTMS"/>
<pk mz="414.100729" i="1694347.3" sn="11.68" a="1811.31" fwhm="0.001305" res="317356.3" algo="FTMS"/>
<pk mz="414.104171" i="2729996.0" sn="20.27" a="2490.79" fwhm="0.001031" res="401783.9" algo="FTMS"/>
<pk mz="414.112175" i="2309645.5" sn="16.79" a="2090.59" fwhm="0.001066" res="388562.0" algo="FTMS"/>
<pk mz="414.140523" i="1754643.3" sn="12.18" a="1258.14" fwhm="0.000891" res="464637.0" algo="FTMS"/>
<pk mz="414.148668" i="1716500.9" sn="11.87" a="1448.40" fwhm="0.001016" res="407679.3" algo="FTMS"/>
<pk mz="414.185042" i="1221276.3" sn="7.76" a="1065.82" fwhm="0.001212" res="341845.8" algo="FTMS"/>
<pk mz="414.221498" i="1198883.6" sn="7.57" a="652.76" fwhm="0.000831" res="498647.8" algo="FTMS"/>
<pk mz="414.988967" i="2661310.5" sn="19.70" a="2869.51" fwhm="0.001240" res="334722.7" algo="FTMS"/>
<pk mz="415.030712" i="3192519.0" sn="24.11" a="3453.19" fwhm="0.001191" res="348468.8" algo="FTMS"/>
<pk mz="415.041912" i="1504201.4" sn="10.10" a="1256.22" fwhm="0.000991" res="418905.7" algo="FTMS"/>
<pk mz="415.051829" i="4571851.5" sn="35.55" a="5303.54" fwhm="0.001122" res="369770.9" algo="FTMS"/>
<pk mz="415.067092" i="2790094.5" sn="20.77" a="2632.16" fwhm="0.001044" res="397520.9" algo="FTMS"/>
<pk mz="415.078491" i="1884880.8" sn="13.26" a="2007.33" fwhm="0.001281" res="323918.9" algo="FTMS"/>
<pk mz="415.083378" i="9651922.0" sn="77.69" a="10415.88" fwhm="0.001107" res="374906.8" algo="FTMS"/>
<pk mz="415.088225" i="8166098.5" sn="65.37" a="9004.05" fwhm="0.001135" res="365768.1" algo="FTMS"/>
<pk mz="415.103449" i="2338773.8" sn="17.03" a="2257.96" fwhm="0.001134" res="365960.0" algo="FTMS"/>
<pk mz="415.124528" i="6663898.0" sn="52.91" a="7516.38" fwhm="0.001167" res="355570.0" algo="FTMS"/>
<pk mz="415.139617" i="1154269.1" sn="7.20" a="848.37" fwhm="0.001126" res="368724.2" algo="FTMS"/>
<pk mz="415.160949" i="5313249.5" sn="41.70" a="5462.59" fwhm="0.001096" res="378908.6" algo="FTMS"/>
<pk mz="415.189108" i="1648615.1" sn="11.30" a="1339.50" fwhm="0.001050" res="395325.2" algo="FTMS"/>
<pk mz="415.194900" i="4475624.5" sn="34.75" a="4404.20" fwhm="0.001077" res="385335.0" algo="FTMS"/>
<pk mz="415.197386" i="5682921.0" sn="44.77" a="6062.87" fwhm="0.001108" res="374696.4" algo="FTMS"/>
<pk mz="415.219825" i="3508973.3" sn="26.73" a="3553.67" fwhm="0.001097" res="378554.9" algo="FTMS"/>
<pk mz="415.233754" i="3124464.3" sn="23.54" a="3030.54" fwhm="0.001080" res="384404.0" algo="FTMS"/>
<pk mz="415.269973" i="1570039.5" sn="10.65" a="1251.19" fwhm="0.001094" res="379710.6" algo="FTMS"/>
<pk mz="416.025915" i="1548432.8" sn="10.47" a="1288.49" fwhm="0.001031" res="403555.4" algo="FTMS"/>
<pk mz="416.062320" i="2711960.0" sn="20.12" a="2669.81" fwhm="0.001100" res="378279.8" algo="FTMS"/>
<pk mz="416.073282" i="1447834.4" sn="9.63" a="1308.89" fwhm="0.001139" res="365184.8" algo="FTMS"/>
<pk mz="416.091544" i="1712286.0" sn="11.83" a="1608.88" fwhm="0.001107" res="375926.9" algo="FTMS"/>
<pk mz="416.098738" i="1343647.5" sn="8.77" a="1176.77" fwhm="0.001128" res="368795.6" algo="FTMS"/>
<pk mz="416.119832" i="1461155.8" sn="9.74" a="1062.21" fwhm="0.000944" res="440731.4" algo="FTMS"/>
<pk mz="416.156095" i="1596587.1" sn="10.87" a="1247.07" fwhm="0.000972" res="428315.0" algo="FTMS"/>
<pk mz="416.164391" i="1389228.9" sn="9.15" a="1474.77" fwhm="0.001290" res="322576.9" algo="FTMS"/>
<pk mz="416.167541" i="1146285.5" sn="7.13" a="797.92" fwhm="0.001019" res="408215.5" algo="FTMS"/>
<pk mz="416.192580" i="1551794.6" sn="10.50" a="1167.43" fwhm="0.001011" res="411680.2" algo="FTMS"/>
<pk mz="416.198301" i="1277619.8" sn="8.22" a="940.69" fwhm="0.001060" res="392781.7" algo="FTMS"/>
<pk mz="416.200702" i="1241012.3" sn="7.92" a="781.41" fwhm="0.000932" res="446353.5" algo="FTMS"/>
<pk mz="416.223187" i="1214520.8" sn="7.70" a="1003.34" fwhm="0.001436" res="289911.4" algo="FTMS"/>
<pk mz="417.010027" i="1605464.9" sn="10.94" a="1121.13" fwhm="0.000908" res="459149.0" algo="FTMS"/>
<pk mz="417.030991" i="1388125.1" sn="9.14" a="974.10" fwhm="0.000968" res="430676.2" algo="FTMS"/>
<pk mz="417.046282" i="3418720.3" sn="25.98" a="3222.21" fwhm="0.001045" res="399182.1" algo="FTMS"/>
<pk mz="417.057611" i="1903202.5" sn="13.41" a="1391.05" fwhm="0.000915" res="455820.5" algo="FTMS"/>
<pk mz="417.067488" i="3201636.5" sn="24.18" a="3492.22" fwhm="0.001125" res="370574.5" algo="FTMS"/>
<pk mz="417.077017" i="8474726.0" sn="67.92" a="9084.77" fwhm="0.001105" res="377561.6" algo="FTMS"/>
<pk mz="417.080366" i="2795111.3" sn="20.81" a="2736.20" fwhm="0.001045" res="399169.4" algo="FTMS"/>
<pk mz="417.082718" i="3955815.8" sn="30.44" a="4073.35" fwhm="0.001077" res="387427.9" algo="FTMS"/>
<pk mz="417.086018" i="2030952.4" sn="14.47" a="2040.00" fwhm="0.001142" res="365383.1" algo="FTMS"/>
<pk mz="417.093884" i="2375786.0" sn="17.33" a="2511.94" fwhm="0.001166" res="357707.5" algo="FTMS"/>
<pk mz="417.103845" i="4094572.0" sn="31.59" a="4312.69" fwhm="0.001117" res="373494.4" algo="FTMS"/>
<pk mz="417.114984" i="1138158.3" sn="7.06" a="806.93" fwhm="0.000998" res="418073.8" algo="FTMS"/>
<pk mz="417.119141" i="3669615.0" sn="28.06" a="3684.78" fwhm="0.001103" res="378123.5" algo="FTMS"/>
<pk mz="417.132239" i="1536881.8" sn="10.37" a="982.21" fwhm="0.000981" res="425397.9" algo="FTMS"/>
<pk mz="417.140244" i="3663475.5" sn="28.01" a="3894.46" fwhm="0.001109" res="376274.7" algo="FTMS"/>
<pk mz="417.155530" i="1724022.5" sn="11.92" a="1595.18" fwhm="0.001145" res="364460.3" algo="FTMS"/>
<pk mz="417.162693" i="1131256.0" sn="7.00" a="762.43" fwhm="0.001067" res="390790.5" algo="FTMS"/>
<pk mz="417.168455" i="1228665.1" sn="7.81" a="733.71" fwhm="0.000926" res="450268.2" algo="FTMS"/>
<pk mz="417.176605" i="4680827.0" sn="36.45" a="4861.33" fwhm="0.001107" res="376772.7" algo="FTMS"/>
<pk mz="417.189471" i="1657213.4" sn="11.37" a="1701.61" fwhm="0.001154" res="361521.0" algo="FTMS"/>
<pk mz="417.199143" i="2560127.5" sn="18.86" a="2959.06" fwhm="0.001383" res="301712.5" algo="FTMS"/>
<pk mz="417.205104" i="1485696.6" sn="9.95" a="1227.56" fwhm="0.000980" res="425894.3" algo="FTMS"/>
<pk mz="417.210450" i="267411584.0" z="-1" sn="2215.97" a="292770.66" fwhm="0.001100" res="379272.2" algo="FTMS" component_name="I" deconvoluted_molecular_mass="417.211014" deconvoluted_isotopic_mass="417.211007"/>
<pk mz="417.249450" i="1851017.6" sn="12.98" a="1534.24" fwhm="0.001008" res="413803.9" algo="FTMS"/>
<pk mz="418.041519" i="3254059.5" sn="24.61" a="3400.04" fwhm="0.001136" res="368065.4" algo="FTMS"/>
<pk mz="418.078024" i="3191090.8" sn="24.09" a="2929.22" fwhm="0.001028" res="406767.1" algo="FTMS"/>
<pk mz="418.086207" i="1384756.5" sn="9.11" a="1162.76" fwhm="0.001057" res="395476.5" algo="FTMS"/>
<pk mz="418.089355" i="2515765.3" sn="18.49" a="2556.08" fwhm="0.001183" res="353455.1" algo="FTMS"/>
<pk mz="418.114241" i="1848634.3" sn="12.95" a="1457.06" fwhm="0.001052" res="397503.5" algo="FTMS"/>
<pk mz="418.135406" i="1587774.6" sn="10.79" a="1321.74" fwhm="0.001155" res="362093.0" algo="FTMS"/>
<pk mz="418.143463" i="1307712.3" sn="8.47" a="1352.76" fwhm="0.001192" res="350697.9" algo="FTMS"/>
<pk mz="418.213823" i="53354832.0" z="-1" sn="440.23" a="63171.18" fwhm="0.001144" res="365483.6" algo="FTMS" component_name="I" deconvoluted_molecular_mass="417.211014" deconvoluted_isotopic_mass="418.214383"/>
<pk mz="419.025601" i="3784693.0" sn="28.60" a="4125.58" fwhm="0.001130" res="370890.5" algo="FTMS"/>
<pk mz="419.046856" i="1182969.4" sn="7.32" a="1044.32" fwhm="0.001484" res="282373.8" algo="FTMS"/>
<pk mz="419.062040" i="5160444.5" sn="39.85" a="5669.98" fwhm="0.001161" res="361092.1" algo="FTMS"/>
<pk mz="419.065269" i="1178877.3" sn="7.29" a="974.26" fwhm="0.001219" res="343656.0" algo="FTMS"/>
<pk mz="419.073224" i="3594238.8" sn="27.04" a="3683.83" fwhm="0.001113" res="376595.9" algo="FTMS"/>
<pk mz="419.083123" i="2103040.8" sn="14.85" a="2035.45" fwhm="0.001131" res="370456.2" algo="FTMS"/>
<pk mz="419.092817" i="1186306.9" sn="7.35" a="737.32" fwhm="0.000899" res="466099.8" algo="FTMS"/>
<pk mz="419.098414" i="7036420.0" sn="55.18" a="7609.32" fwhm="0.001127" res="371746.1" algo="FTMS"/>
<pk mz="419.109702" i="2242054.3" sn="15.98" a="2111.00" fwhm="0.001123" res="373329.5" algo="FTMS"/>
<pk mz="419.111547" i="1143814.6" sn="7.00" a="650.02" fwhm="0.000859" res="487840.5" algo="FTMS"/>
<pk mz="419.119411" i="1650440.3" sn="11.15" a="1302.48" fwhm="0.001017" res="412180.0" algo="FTMS"/>
<pk mz="419.134817" i="3821067.5" sn="28.89" a="3954.16" fwhm="0.001115" res="375862.1" algo="FTMS"/>
<pk mz="419.147770" i="2405134.0" sn="17.32" a="2560.31" fwhm="0.001215" res="344970.2" algo="FTMS"/>
<pk mz="419.155959" i="1653263.8" sn="11.17" a="1220.50" fwhm="0.001005" res="417109.1" algo="FTMS"/>
<pk mz="419.171257" i="1686035.0" sn="11.44" a="1360.96" fwhm="0.001140" res="367620.3" algo="FTMS"/>
<pk mz="419.184294" i="1988117.6" sn="13.91" a="2055.69" fwhm="0.001185" res="353871.6" algo="FTMS"/>
<pk mz="419.192250" i="1458455.3" sn="9.58" a="1216.73" fwhm="0.001031" res="406698.8" algo="FTMS"/>
<pk mz="419.206324" i="7550490.0" sn="59.39" a="8836.24" fwhm="0.001171" res="358035.5" algo="FTMS"/>
<pk mz="419.214775" i="1899035.9" sn="13.18" a="1569.64" fwhm="0.000973" res="430642.0" algo="FTMS"/>
<pk mz="419.217230" i="6513180.5" z="-1" sn="50.91" a="7180.28" fwhm="0.001152" res="363888.3" algo="FTMS" component_name="I" deconvoluted_molecular_mass="417.211014" deconvoluted_isotopic_mass="419.217793"/>
<pk mz="420.020974" i="1288257.9" sn="8.18" a="1082.77" fwhm="0.001399" res="300137.9" algo="FTMS"/>
<pk mz="420.057219" i="3154121.3" sn="23.44" a="2825.53" fwhm="0.000990" res="424329.1" algo="FTMS"/>
<pk mz="420.066187" i="1793227.1" sn="12.31" a="1428.80" fwhm="0.000962" res="436600.6" algo="FTMS"/>
<pk mz="420.068528" i="2948299.5" sn="21.76" a="2844.32" fwhm="0.001099" res="382113.3" algo="FTMS"/>
<pk mz="420.093634" i="3235024.8" sn="24.10" a="3313.99" fwhm="0.001154" res="364076.1" algo="FTMS"/>
<pk mz="420.101789" i="1625810.5" sn="10.94" a="1434.56" fwhm="0.001082" res="388349.1" algo="FTMS"/>
<pk mz="420.104889" i="2063571.1" sn="14.52" a="2140.06" fwhm="0.001238" res="339237.8" algo="FTMS"/>
<pk mz="420.130060" i="2161112.3" sn="15.32" a="1923.35" fwhm="0.001084" res="387571.6" algo="FTMS"/>
<pk mz="420.141343" i="1157722.6" sn="7.12" a="1045.60" fwhm="0.001498" res="280492.8" algo="FTMS"/>
<pk mz="420.151191" i="1706716.6" sn="11.60" a="1331.69" fwhm="0.001027" res="408919.0" algo="FTMS"/>
<pk mz="420.187435" i="1692644.1" sn="11.49" a="1395.90" fwhm="0.001017" res="413255.8" algo="FTMS"/>
<pk mz="420.209824" i="1885416.8" sn="13.07" a="1806.15" fwhm="0.001148" res="366024.8" algo="FTMS"/>
<pk mz="421.041239" i="5881748.5" sn="45.74" a="6995.59" fwhm="0.001234" res="341300.0" algo="FTMS"/>
<pk mz="421.052334" i="1670039.0" sn="11.30" a="1482.11" fwhm="0.001150" res="366122.2" algo="FTMS"/>
<pk mz="421.072042" i="1265051.0" sn="7.99" a="1039.27" fwhm="0.001083" res="388726.6" algo="FTMS"/>
<pk mz="421.077659" i="9333660.0" sn="73.96" a="10650.64" fwhm="0.001171" res="359478.6" algo="FTMS"/>
<pk mz="421.080895" i="6243229.0" sn="48.70" a="6662.18" fwhm="0.001125" res="374132.5" algo="FTMS"/>
<pk mz="421.088877" i="3028894.5" sn="22.41" a="2833.14" fwhm="0.001049" res="401417.7" algo="FTMS"/>
<pk mz="421.108333" i="1234978.5" sn="7.75" a="1084.49" fwhm="0.001194" res="352775.6" algo="FTMS"/>
<pk mz="421.114019" i="8817572.0" sn="69.74" a="10179.31" fwhm="0.001141" res="368952.6" algo="FTMS"/>
<pk mz="421.125346" i="1785766.0" sn="12.25" a="1678.95" fwhm="0.001135" res="370889.8" algo="FTMS"/>
<pk mz="421.127114" i="1985958.4" sn="13.89" a="2218.68" fwhm="0.001191" res="353598.8" algo="FTMS"/>
<pk mz="421.150418" i="5062571.5" sn="39.04" a="5345.37" fwhm="0.001133" res="371554.2" algo="FTMS"/>
<pk mz="421.155331" i="1633452.3" sn="11.00" a="1248.28" fwhm="0.000981" res="429373.1" algo="FTMS"/>
<pk mz="421.163473" i="3010478.0" sn="22.26" a="3212.45" fwhm="0.001148" res="366827.8" algo="FTMS"/>
<pk mz="421.186838" i="2106802.8" sn="14.87" a="1631.26" fwhm="0.000968" res="434907.9" algo="FTMS"/>
<pk mz="421.199883" i="2292661.5" sn="16.39" a="1958.93" fwhm="0.001029" res="409487.3" algo="FTMS"/>
<pk mz="421.226525" i="13398971.0" sn="107.20" a="15832.18" fwhm="0.001185" res="355575.1" algo="FTMS"/>
<pk mz="422.036652" i="1619043.3" sn="10.88" a="1253.43" fwhm="0.000950" res="444385.1" algo="FTMS"/>
<pk mz="422.044581" i="1749860.9" sn="11.95" a="1331.28" fwhm="0.000978" res="431677.3" algo="FTMS"/>
<pk mz="422.072979" i="4508779.0" sn="34.51" a="5010.13" fwhm="0.001196" res="352864.7" algo="FTMS"/>
<pk mz="422.084208" i="177071216.0" z="-1" sn="1445.46" a="198694.03" fwhm="0.001129" res="373966.9" algo="FTMS" component_name="N" deconvoluted_molecular_mass="422.084699" deconvoluted_isotopic_mass="422.084778"/>
<pk mz="422.117370" i="2219636.0" sn="15.80" a="1909.64" fwhm="0.001041" res="405394.4" algo="FTMS"/>
<pk mz="422.120566" i="1863796.8" sn="12.89" a="1577.34" fwhm="0.001033" res="408783.9" algo="FTMS"/>
<pk mz="422.145592" i="1836153.9" sn="12.66" a="1634.21" fwhm="0.001142" res="369506.5" algo="FTMS"/>
<pk mz="422.153856" i="1681531.6" sn="11.40" a="1406.59" fwhm="0.001004" res="420413.2" algo="FTMS"/>
<pk mz="422.166790" i="1571710.4" sn="10.50" a="1083.27" fwhm="0.000938" res="450076.1" algo="FTMS"/>
<pk mz="422.229947" i="2818699.5" sn="20.69" a="2862.03" fwhm="0.001155" res="365448.1" algo="FTMS"/>
<pk mz="422.897538" i="1634070.6" sn="11.01" a="1457.26" fwhm="0.001200" res="352339.9" algo="FTMS"/>
<pk mz="423.020547" i="2619184.5" sn="19.06" a="2801.37" fwhm="0.001166" res="362929.1" algo="FTMS"/>
<pk mz="423.049705" i="1753910.5" sn="11.99" a="1418.32" fwhm="0.000970" res="436030.4" algo="FTMS"/>
<pk mz="423.056918" i="8181048.0" sn="64.54" a="9918.09" fwhm="0.001214" res="348515.2" algo="FTMS"/>
<pk mz="423.068156" i="2870586.3" sn="21.12" a="3131.82" fwhm="0.001178" res="359137.5" algo="FTMS"/>
<pk mz="423.073893" i="6686011.5" sn="52.31" a="7491.62" fwhm="0.001170" res="361506.1" algo="FTMS"/>
<pk mz="423.087585" i="18044222.0" z="-1" sn="145.18" a="21067.86" fwhm="0.001167" res="362501.5" algo="FTMS" component_name="N" deconvoluted_molecular_mass="422.084699" deconvoluted_isotopic_mass="423.088158"/>
<pk mz="423.093304" i="11693376.0" sn="93.25" a="13556.03" fwhm="0.001156" res="366073.8" algo="FTMS"/>
<pk mz="423.104547" i="2645314.0" sn="19.27" a="2684.43" fwhm="0.001097" res="385857.7" algo="FTMS"/>
<pk mz="423.124047" i="2806598.0" sn="20.59" a="2843.73" fwhm="0.001144" res="369756.5" algo="FTMS"/>
<pk mz="423.129673" i="10573127.0" sn="84.09" a="12363.48" fwhm="0.001184" res="357360.3" algo="FTMS"/>
<pk mz="423.140926" i="1167433.5" sn="7.19" a="727.45" fwhm="0.000872" res="485029.4" algo="FTMS"/>
<pk mz="423.142766" i="1515082.0" sn="10.03" a="1411.80" fwhm="0.001093" res="387055.9" algo="FTMS"/>
<pk mz="423.160503" i="1905997.6" sn="13.23" a="1737.06" fwhm="0.001080" res="391686.9" algo="FTMS"/>
<pk mz="423.166043" i="4864335.0" sn="37.42" a="5502.97" fwhm="0.001210" res="349693.9" algo="FTMS"/>
<pk mz="423.179089" i="2819409.5" sn="20.70" a="3005.00" fwhm="0.001204" res="351551.0" algo="FTMS"/>
<pk mz="423.202486" i="1417302.4" sn="9.23" a="1161.09" fwhm="0.001139" res="371631.8" algo="FTMS"/>
<pk mz="423.205958" i="1323095.1" sn="8.46" a="896.76" fwhm="0.000989" res="428022.1" algo="FTMS"/>
<pk mz="423.215308" i="1365849.1" sn="8.81" a="1093.75" fwhm="0.001017" res="416320.2" algo="FTMS"/>
<pk mz="423.238867" i="3849566.0" sn="29.12" a="3775.32" fwhm="0.001105" res="382851.3" algo="FTMS"/>
<pk mz="423.251879" i="1221984.8" sn="7.64" a="801.81" fwhm="0.001001" res="422728.9" algo="FTMS"/>
<pk mz="424.052133" i="2088456.5" sn="14.72" a="1925.36" fwhm="0.001063" res="398903.7" algo="FTMS"/>
<pk mz="424.060205" i="2439178.3" sn="17.59" a="2476.15" fwhm="0.001167" res="363341.2" algo="FTMS"/>
<pk mz="424.073555" i="1506829.0" sn="9.96" a="1156.56" fwhm="0.000882" res="480539.2" algo="FTMS"/>
<pk mz="424.088552" i="7181840.0" z="-1" sn="56.36" a="8113.57" fwhm="0.001142" res="371367.1" algo="FTMS" component_name="N" deconvoluted_molecular_mass="422.084699" deconvoluted_isotopic_mass="424.089128"/>
<pk mz="424.091026" i="1344784.8" sn="8.64" a="1055.85" fwhm="0.001090" res="389173.1" algo="FTMS"/>
<pk mz="424.096690" i="2757138.0" sn="20.19" a="2287.89" fwhm="0.000969" res="437731.6" algo="FTMS"/>
<pk mz="424.099904" i="3659282.5" sn="27.56" a="3851.77" fwhm="0.001142" res="371310.7" algo="FTMS"/>
<pk mz="424.124946" i="2953751.8" sn="21.79" a="3063.11" fwhm="0.001136" res="373338.9" algo="FTMS"/>
<pk mz="424.132966" i="2152473.5" sn="15.24" a="2440.58" fwhm="0.001290" res="328722.5" algo="FTMS"/>
<pk mz="424.136169" i="1420058.3" sn="9.25" a="1062.03" fwhm="0.001006" res="421786.5" algo="FTMS"/>
<pk mz="424.169425" i="1234593.1" sn="7.74" a="1100.08" fwhm="0.001441" res="294281.5" algo="FTMS"/>
<pk mz="424.894605" i="1814201.9" sn="12.48" a="1570.42" fwhm="0.001040" res="408558.4" algo="FTMS"/>
<pk mz="425.015093" i="1161427.3" sn="7.14" a="790.06" fwhm="0.001063" res="399842.2" algo="FTMS"/>
<pk mz="425.036212" i="4678360.0" sn="35.89" a="5157.02" fwhm="0.001178" res="360822.6" algo="FTMS"/>
<pk mz="425.051624" i="1589467.0" sn="10.64" a="1253.28" fwhm="0.001087" res="390891.7" algo="FTMS"/>
<pk mz="425.072588" i="10907359.0" sn="86.82" a="13189.36" fwhm="0.001189" res="357511.2" algo="FTMS"/>
<pk mz="425.083825" i="1629665.9" sn="10.97" a="1581.28" fwhm="0.001328" res="320136.6" algo="FTMS"/>
<pk mz="425.108970" i="13967079.0" sn="111.84" a="16904.86" fwhm="0.001183" res="359234.2" algo="FTMS"/>
<pk mz="425.112174" i="1444199.8" sn="9.45" a="1410.93" fwhm="0.001299" res="327184.2" algo="FTMS"/>
<pk mz="425.145394" i="9105135.0" sn="72.09" a="10240.15" fwhm="0.001169" res="363616.9" algo="FTMS"/>
<pk mz="425.158425" i="1771761.6" sn="12.13" a="1548.89" fwhm="0.001031" res="412210.8" algo="FTMS"/>
<pk mz="425.181773" i="4667126.5" sn="35.80" a="5080.69" fwhm="0.001151" res="369326.2" algo="FTMS"/>
<pk mz="425.194828" i="1730297.3" sn="11.79" a="1465.26" fwhm="0.001114" res="381730.6" algo="FTMS"/>
<pk mz="425.218187" i="2388222.3" sn="17.17" a="2300.05" fwhm="0.001145" res="371448.6" algo="FTMS"/>
<pk mz="426.039454" i="1164716.1" sn="7.16" a="698.94" fwhm="0.000987" res="431626.5" algo="FTMS"/>
<pk mz="426.046474" i="1161901.6" sn="7.14" a="862.82" fwhm="0.001063" res="400906.8" algo="FTMS"/>
<pk mz="426.067865" i="2590130.3" sn="18.82" a="2987.72" fwhm="0.001283" res="332169.6" algo="FTMS"/>
<pk mz="426.070312" i="1322674.6" sn="8.45" a="1196.17" fwhm="0.001154" res="369062.0" algo="FTMS"/>
<pk mz="426.075816" i="2422195.8" sn="17.44" a="2408.24" fwhm="0.001112" res="383102.3" algo="FTMS"/>
<pk mz="426.104257" i="2314169.8" sn="16.56" a="1898.99" fwhm="0.000966" res="440896.0" algo="FTMS"/>
<pk mz="426.112401" i="2631099.5" sn="19.15" a="3030.12" fwhm="0.001230" res="346397.9" algo="FTMS"/>
<pk mz="426.115488" i="2676156.3" sn="19.52" a="2588.46" fwhm="0.001107" res="384917.0" algo="FTMS"/>
<pk mz="426.140614" i="1464001.6" sn="9.61" a="1252.98" fwhm="0.001113" res="382931.6" algo="FTMS"/>
<pk mz="426.148576" i="1447107.3" sn="9.47" a="1100.96" fwhm="0.001011" res="421565.0" algo="FTMS"/>
<pk mz="427.015546" i="1426299.8" sn="9.30" a="1484.77" fwhm="0.001402" res="304596.0" algo="FTMS"/>
<pk mz="427.030545" i="1647743.0" sn="11.11" a="1360.12" fwhm="0.001057" res="404167.2" algo="FTMS"/>
<pk mz="427.051865" i="7369859.5" sn="57.90" a="8648.38" fwhm="0.001212" res="352370.3" algo="FTMS"/>
<pk mz="427.088225" i="12445835.0" sn="99.40" a="15561.82" fwhm="0.001232" res="346788.5" algo="FTMS"/>
<pk mz="427.118883" i="4390034.0" sn="33.53" a="4992.68" fwhm="0.001162" res="367465.2" algo="FTMS"/>
<pk mz="427.124590" i="10858643.0" sn="86.42" a="12785.99" fwhm="0.001191" res="358532.3" algo="FTMS"/>
<pk mz="427.161025" i="6059163.0" sn="47.18" a="6659.71" fwhm="0.001155" res="369748.7" algo="FTMS"/>
<pk mz="427.197376" i="4864162.5" sn="37.41" a="5543.00" fwhm="0.001206" res="354365.7" algo="FTMS"/>
<pk mz="427.233693" i="2739882.5" sn="20.04" a="2627.71" fwhm="0.001118" res="382031.2" algo="FTMS"/>
<pk mz="427.306574" i="1476281.9" sn="9.71" a="999.10" fwhm="0.001031" res="414300.6" algo="FTMS"/>
<pk mz="428.025848" i="1787220.0" sn="12.25" a="1816.27" fwhm="0.001155" res="370539.9" algo="FTMS"/>
<pk mz="428.055108" i="1427546.3" sn="9.31" a="1172.20" fwhm="0.001026" res="417294.7" algo="FTMS"/>
<pk mz="428.083568" i="2362208.3" sn="16.95" a="2005.53" fwhm="0.001064" res="402207.3" algo="FTMS"/>
<pk mz="428.091551" i="2581858.0" sn="18.75" a="2661.25" fwhm="0.001121" res="381935.5" algo="FTMS"/>
<pk mz="428.098845" i="1251171.6" sn="7.87" a="1023.43" fwhm="0.001170" res="365973.9" algo="FTMS"/>
<pk mz="428.119837" i="1685608.1" sn="11.42" a="1331.14" fwhm="0.000991" res="431811.6" algo="FTMS"/>
<pk mz="428.127936" i="2286953.8" sn="16.34" a="1889.79" fwhm="0.000980" res="436959.8" algo="FTMS"/>
<pk mz="428.156188" i="1414255.9" sn="9.20" a="1443.94" fwhm="0.001421" res="301310.8" algo="FTMS"/>
<pk mz="428.164328" i="2142833.8" sn="15.16" a="2245.98" fwhm="0.001236" res="346395.9" algo="FTMS"/>
<pk mz="428.200574" i="1282425.5" sn="8.12" a="1056.41" fwhm="0.001132" res="378340.2" algo="FTMS"/>
<pk mz="429.009983" i="2330663.8" sn="16.69" a="2168.53" fwhm="0.001092" res="392910.5" algo="FTMS"/>
<pk mz="429.031060" i="2797100.3" sn="20.50" a="3105.46" fwhm="0.001219" res="351873.1" algo="FTMS"/>
<pk mz="429.046372" i="2414127.5" sn="17.37" a="2882.41" fwhm="0.001350" res="317861.2" algo="FTMS"/>
<pk mz="429.057629" i="1751346.0" sn="11.95" a="1670.88" fwhm="0.001114" res="385192.3" algo="FTMS"/>
<pk mz="429.067505" i="7574068.0" sn="59.56" a="8896.02" fwhm="0.001179" res="363799.4" algo="FTMS"/>
<pk mz="429.082780" i="2034743.4" sn="14.27" a="1712.91" fwhm="0.001049" res="408884.8" algo="FTMS"/>
<pk mz="429.103883" i="9427516.0" sn="74.72" a="11131.94" fwhm="0.001205" res="356212.5" algo="FTMS"/>
<pk mz="429.119045" i="2242623.3" sn="15.97" a="2288.93" fwhm="0.001196" res="358732.4" algo="FTMS"/>
<pk mz="429.140208" i="7032388.0" sn="54.31" a="8373.68" fwhm="0.001227" res="349732.9" algo="FTMS"/>
<pk mz="429.176653" i="6110795.5" sn="46.89" a="7038.69" fwhm="0.001219" res="351968.4" algo="FTMS"/>
<pk mz="429.199317" i="1566288.5" sn="10.29" a="1730.28" fwhm="0.001407" res="305026.9" algo="FTMS"/>
<pk mz="429.210613" i="1515347.0" sn="9.87" a="1305.45" fwhm="0.001122" res="382664.0" algo="FTMS"/>
<pk mz="429.213043" i="5347923.5" sn="40.75" a="6076.39" fwhm="0.001204" res="356519.9" algo="FTMS"/>
<pk mz="429.235541" i="2828888.5" sn="20.46" a="3281.65" fwhm="0.001298" res="330661.4" algo="FTMS"/>
<pk mz="429.249443" i="3090011.5" sn="22.56" a="3096.34" fwhm="0.001142" res="375922.2" algo="FTMS"/>
<pk mz="429.285846" i="1239651.3" sn="7.65" a="650.21" fwhm="0.000885" res="485258.9" algo="FTMS"/>
<pk mz="430.041582" i="1804551.0" sn="12.20" a="1896.48" fwhm="0.001143" res="376103.6" algo="FTMS"/>
<pk mz="430.053060" i="1619849.5" sn="10.72" a="2048.85" fwhm="0.001586" res="271231.0" algo="FTMS"/>
<pk mz="430.077959" i="1997070.9" sn="13.75" a="1689.60" fwhm="0.001047" res="410704.0" algo="FTMS"/>
<pk mz="430.089362" i="1828369.4" sn="12.39" a="1720.31" fwhm="0.001138" res="377896.4" algo="FTMS"/>
<pk mz="430.099232" i="1625107.5" sn="10.76" a="1493.49" fwhm="0.001100" res="391057.6" algo="FTMS"/>
<pk mz="430.107308" i="1907477.3" sn="13.03" a="1594.84" fwhm="0.001025" res="419455.6" algo="FTMS"/>
<pk mz="430.143581" i="1674781.1" sn="11.16" a="1536.64" fwhm="0.001134" res="379347.0" algo="FTMS"/>
<pk mz="430.150782" i="1241630.6" sn="7.67" a="1463.16" fwhm="0.001564" res="274974.1" algo="FTMS"/>
<pk mz="430.171874" i="1893155.3" sn="12.92" a="1685.49" fwhm="0.001068" res="402946.5" algo="FTMS"/>
<pk mz="430.180094" i="1400101.0" sn="8.94" a="1150.10" fwhm="0.001089" res="394919.9" algo="FTMS"/>
<pk mz="430.216382" i="1445164.9" sn="9.31" a="1449.35" fwhm="0.001285" res="334752.1" algo="FTMS"/>
<pk mz="430.972657" i="1784017.6" sn="12.04" a="1525.21" fwhm="0.001142" res="377249.8" algo="FTMS"/>
<pk mz="431.001619" i="2356696.0" sn="16.65" a="2317.28" fwhm="0.001135" res="379843.5" algo="FTMS"/>
<pk mz="431.025591" i="2952157.3" sn="21.44" a="3256.81" fwhm="0.001244" res="346439.0" algo="FTMS"/>
<pk mz="431.036866" i="1392095.6" sn="8.88" a="1090.24" fwhm="0.000962" res="447910.7" algo="FTMS"/>
<pk mz="431.046688" i="2456033.8" sn="17.45" a="2927.97" fwhm="0.001200" res="359185.0" algo="FTMS"/>
<pk mz="431.062002" i="4147173.3" sn="31.07" a="5031.22" fwhm="0.001258" res="342751.5" algo="FTMS"/>
<pk mz="431.073288" i="2671079.8" sn="19.18" a="2646.42" fwhm="0.001156" res="372762.0" algo="FTMS"/>
<pk mz="431.083182" i="5364714.0" sn="40.88" a="6488.47" fwhm="0.001237" res="348581.1" algo="FTMS"/>
<pk mz="431.092707" i="2266347.8" sn="15.92" a="2486.96" fwhm="0.001266" res="340615.5" algo="FTMS"/>
<pk mz="431.098458" i="4225005.0" sn="31.70" a="4326.01" fwhm="0.001097" res="393044.0" algo="FTMS"/>
<pk mz="431.101615" i="3321837.8" sn="24.42" a="3507.76" fwhm="0.001156" res="372826.4" algo="FTMS"/>
<pk mz="431.109647" i="1578479.6" sn="10.38" a="1523.85" fwhm="0.001158" res="372268.8" algo="FTMS"/>
<pk mz="431.119503" i="5316593.5" sn="40.49" a="6664.80" fwhm="0.001278" res="337215.4" algo="FTMS"/>
<pk mz="431.134788" i="2883573.0" sn="20.89" a="2810.05" fwhm="0.001117" res="385866.7" algo="FTMS"/>
<pk mz="431.147820" i="1442295.9" sn="9.28" a="1151.70" fwhm="0.001095" res="393572.1" algo="FTMS"/>
<pk mz="431.155885" i="4198393.5" sn="31.48" a="5342.32" fwhm="0.001339" res="322049.0" algo="FTMS"/>
<pk mz="431.171176" i="1379325.0" sn="8.78" a="999.70" fwhm="0.000899" res="479540.2" algo="FTMS"/>
<pk mz="431.178255" i="1619710.5" sn="10.71" a="1430.43" fwhm="0.001129" res="381867.2" algo="FTMS"/>
<pk mz="431.192278" i="4461569.5" sn="33.60" a="5042.00" fwhm="0.001189" res="362602.1" algo="FTMS"/>
<pk mz="431.214817" i="1499142.5" sn="9.74" a="1094.33" fwhm="0.000932" res="462451.7" algo="FTMS"/>
<pk mz="431.226190" i="18476042.0" sn="146.48" a="23084.88" fwhm="0.001233" res="349625.3" algo="FTMS"/>
<pk mz="431.228688" i="3664905.5" sn="27.19" a="4189.35" fwhm="0.001222" res="352784.7" algo="FTMS"/>
<pk mz="431.265156" i="1883153.5" sn="12.83" a="1904.33" fwhm="0.001187" res="363281.4" algo="FTMS"/>
<pk mz="432.020841" i="1160631.3" sn="7.01" a="692.74" fwhm="0.000980" res="440694.6" algo="FTMS"/>
<pk mz="432.057288" i="2902207.3" sn="21.04" a="3456.48" fwhm="0.001230" res="351400.5" algo="FTMS"/>
<pk mz="432.065481" i="1425345.0" sn="9.14" a="1034.06" fwhm="0.001035" res="417539.7" algo="FTMS"/>
<pk mz="432.068422" i="2001345.6" sn="13.78" a="1814.60" fwhm="0.001136" res="380296.7" algo="FTMS"/>
<pk mz="432.093745" i="2885319.3" sn="20.90" a="2560.91" fwhm="0.001034" res="418053.6" algo="FTMS"/>
<pk mz="432.101624" i="1265097.0" sn="7.85" a="802.30" fwhm="0.000902" res="478884.3" algo="FTMS"/>
<pk mz="432.104963" i="1857993.8" sn="12.63" a="1888.07" fwhm="0.001200" res="360160.2" algo="FTMS"/>
<pk mz="432.122827" i="1446861.6" sn="9.32" a="1036.25" fwhm="0.001029" res="419859.8" algo="FTMS"/>
<pk mz="432.130101" i="1361359.3" sn="8.63" a="1271.29" fwhm="0.001123" res="384661.1" algo="FTMS"/>
<pk mz="432.151274" i="1566163.9" sn="10.28" a="1225.31" fwhm="0.000960" res="450320.2" algo="FTMS"/>
<pk mz="432.187573" i="3060956.0" sn="22.32" a="3256.18" fwhm="0.001189" res="363565.2" algo="FTMS"/>
<pk mz="432.223967" i="1287651.9" sn="8.04" a="993.00" fwhm="0.001147" res="376750.9" algo="FTMS"/>
<pk mz="432.229506" i="4891877.0" sn="37.07" a="5600.81" fwhm="0.001188" res="363777.6" algo="FTMS"/>
<pk mz="432.999523" i="3237263.0" sn="23.74" a="3833.93" fwhm="0.001263" res="342769.1" algo="FTMS"/>
<pk mz="433.004885" i="1487760.1" sn="9.65" a="1114.41" fwhm="0.001038" res="417006.4" algo="FTMS"/>
<pk mz="433.041238" i="5348760.0" sn="40.75" a="6468.39" fwhm="0.001255" res="344944.5" algo="FTMS"/>
<pk mz="433.052454" i="2978714.8" sn="21.66" a="3046.73" fwhm="0.001177" res="367791.4" algo="FTMS"/>
<pk mz="433.060540" i="1205404.5" sn="7.37" a="1033.95" fwhm="0.001197" res="361862.4" algo="FTMS"/>
<pk mz="433.062387" i="2143132.8" sn="14.92" a="2372.17" fwhm="0.001219" res="355188.4" algo="FTMS"/>
<pk mz="433.071944" i="5624223.0" sn="42.96" a="6772.18" fwhm="0.001232" res="351544.1" algo="FTMS"/>
<pk mz="433.077625" i="7116192.0" sn="54.98" a="8335.37" fwhm="0.001213" res="357033.9" algo="FTMS"/>
<pk mz="433.088933" i="3641762.8" sn="27.00" a="3819.52" fwhm="0.001149" res="376871.2" algo="FTMS"/>
<pk mz="433.090666" i="1166499.1" sn="7.06" a="956.93" fwhm="0.001096" res="395050.3" algo="FTMS"/>
<pk mz="433.098711" i="2156196.8" sn="15.03" a="2347.86" fwhm="0.001196" res="362240.1" algo="FTMS"/>
<pk mz="433.108324" i="1638823.0" sn="10.86" a="1461.73" fwhm="0.001194" res="362642.0" algo="FTMS"/>
<pk mz="433.114050" i="6998440.5" sn="54.03" a="8454.03" fwhm="0.001244" res="348210.8" algo="FTMS"/>
<pk mz="433.125268" i="1589930.8" sn="10.47" a="1462.17" fwhm="0.001145" res="378365.1" algo="FTMS"/>
<pk mz="433.127313" i="1530283.3" sn="9.99" a="1300.95" fwhm="0.001160" res="373491.7" algo="FTMS"/>
<pk mz="433.135188" i="2116525.0" sn="14.71" a="2597.98" fwhm="0.001476" res="293551.4" algo="FTMS"/>
<pk mz="433.137370" i="1498029.4" sn="9.73" a="988.89" fwhm="0.000908" res="476999.4" algo="FTMS"/>
<pk mz="433.150404" i="3951024.3" sn="29.49" a="4203.17" fwhm="0.001166" res="371451.2" algo="FTMS"/>
<pk mz="433.163513" i="2556851.3" sn="18.26" a="2915.18" fwhm="0.001251" res="346372.2" algo="FTMS"/>
<pk mz="433.171667" i="2333109.0" sn="16.45" a="2414.20" fwhm="0.001185" res="365480.6" algo="FTMS"/>
<pk mz="433.186718" i="1377720.4" sn="8.76" a="1028.93" fwhm="0.001019" res="425313.3" algo="FTMS"/>
<pk mz="433.199907" i="2784187.3" sn="20.09" a="3437.03" fwhm="0.001341" res="323084.4" algo="FTMS"/>
<pk mz="433.205550" i="2404284.5" sn="17.03" a="2226.47" fwhm="0.001074" res="403261.3" algo="FTMS"/>
<pk mz="433.207919" i="1960893.0" sn="13.46" a="1893.49" fwhm="0.001207" res="358838.2" algo="FTMS"/>
<pk mz="433.244368" i="1412805.1" sn="9.04" a="1213.98" fwhm="0.001093" res="396264.3" algo="FTMS"/>
<pk mz="434.036541" i="2431093.0" sn="17.24" a="2650.67" fwhm="0.001203" res="360662.4" algo="FTMS"/>
<pk mz="434.072862" i="4314749.0" sn="32.41" a="4813.36" fwhm="0.001206" res="359780.6" algo="FTMS"/>
<pk mz="434.081976" i="2282111.0" sn="16.04" a="2017.48" fwhm="0.001047" res="414481.7" algo="FTMS"/>
<pk mz="434.084081" i="2608255.5" sn="18.67" a="2709.77" fwhm="0.001148" res="378012.4" algo="FTMS"/>
<pk mz="434.109291" i="3351685.3" sn="24.66" a="3346.86" fwhm="0.001131" res="383772.9" algo="FTMS"/>
<pk mz="434.117554" i="1321863.0" sn="8.31" a="944.24" fwhm="0.000927" res="468295.3" algo="FTMS"/>
<pk mz="434.120737" i="1215367.8" sn="7.45" a="872.80" fwhm="0.001058" res="410453.1" algo="FTMS"/>
<pk mz="434.140716" i="1815692.1" sn="12.29" a="1705.03" fwhm="0.001145" res="379312.2" algo="FTMS"/>
<pk mz="434.145734" i="1691789.3" sn="11.29" a="1479.47" fwhm="0.001102" res="394006.0" algo="FTMS"/>
<pk mz="434.166786" i="2504338.0" sn="17.83" a="2450.25" fwhm="0.001106" res="392570.8" algo="FTMS"/>
<pk mz="434.203232" i="1921946.1" sn="13.14" a="1944.73" fwhm="0.001156" res="375493.4" algo="FTMS"/>
<pk mz="435.020506" i="3538256.8" sn="26.16" a="3784.63" fwhm="0.001209" res="359873.1" algo="FTMS"/>
<pk mz="435.031928" i="1546067.4" sn="10.11" a="1554.31" fwhm="0.001169" res="372127.5" algo="FTMS"/>
<pk mz="435.056915" i="8871769.0" sn="69.12" a="11381.10" fwhm="0.001252" res="347532.1" algo="FTMS"/>
<pk mz="435.068184" i="4525915.5" sn="34.11" a="4943.90" fwhm="0.001175" res="370379.8" algo="FTMS"/>
<pk mz="435.087617" i="6441824.0" sn="49.55" a="7421.32" fwhm="0.001207" res="360457.7" algo="FTMS"/>
<pk mz="435.093315" i="10985313.0" sn="86.14" a="13558.98" fwhm="0.001240" res="350877.5" algo="FTMS"/>
<pk mz="435.096617" i="2552673.8" sn="18.22" a="2555.99" fwhm="0.001099" res="395971.4" algo="FTMS"/>
<pk mz="435.104621" i="2923363.5" sn="21.21" a="3406.56" fwhm="0.001243" res="349965.0" algo="FTMS"/>
<pk mz="435.114213" i="1301477.8" sn="8.14" a="1511.69" fwhm="0.001504" res="289301.7" algo="FTMS"/>
<pk mz="435.129678" i="9617257.0" sn="75.12" a="11804.64" fwhm="0.001261" res="345028.6" algo="FTMS"/>
<pk mz="435.141006" i="1479531.8" sn="9.58" a="1200.63" fwhm="0.001087" res="400301.2" algo="FTMS"/>
<pk mz="435.142801" i="2120556.3" sn="14.74" a="1962.14" fwhm="0.001121" res="388203.8" algo="FTMS"/>
<pk mz="435.166078" i="5227377.5" sn="39.76" a="6041.54" fwhm="0.001204" res="361558.1" algo="FTMS"/>
<pk mz="435.170168" i="1426290.3" sn="9.15" a="944.20" fwhm="0.000870" res="500074.3" algo="FTMS"/>
<pk mz="435.179095" i="3308404.3" sn="24.31" a="3405.37" fwhm="0.001139" res="382121.5" algo="FTMS"/>
<pk mz="435.202594" i="1494905.6" sn="9.70" a="1091.52" fwhm="0.001016" res="428553.7" algo="FTMS"/>
<pk mz="435.215485" i="2490236.5" sn="17.72" a="2645.62" fwhm="0.001183" res="367828.8" algo="FTMS"/>
<pk mz="436.052145" i="3743288.8" sn="27.81" a="3945.52" fwhm="0.001162" res="375402.5" algo="FTMS"/>
<pk mz="436.088577" i="5077057.0" sn="38.55" a="5905.26" fwhm="0.001194" res="365158.5" algo="FTMS"/>
<pk mz="436.099863" i="51679300.0" z="-1" sn="413.92" a="66297.43" fwhm="0.001237" res="352523.2" algo="FTMS" component_name="g" deconvoluted_molecular_mass="436.100479" deconvoluted_isotopic_mass="436.100473"/>
<pk mz="436.125008" i="3889737.3" sn="28.99" a="4546.87" fwhm="0.001264" res="345092.0" algo="FTMS"/>
<pk mz="436.133078" i="2453579.0" sn="17.42" a="2247.57" fwhm="0.001048" res="416311.2" algo="FTMS"/>
<pk mz="436.146115" i="1271117.9" sn="7.90" a="712.53" fwhm="0.000941" res="463252.0" algo="FTMS"/>
<pk mz="436.161282" i="1622609.4" sn="10.73" a="1419.98" fwhm="0.001092" res="399374.5" algo="FTMS"/>
<pk mz="436.169675" i="1511763.3" sn="9.83" a="1894.43" fwhm="0.001615" res="270009.1" algo="FTMS"/>
<pk mz="436.182491" i="1664342.1" sn="11.06" a="2100.91" fwhm="0.001564" res="278917.1" algo="FTMS"/>
<pk mz="437.036162" i="7372055.5" sn="57.03" a="8803.55" fwhm="0.001224" res="356998.0" algo="FTMS"/>
<pk mz="437.072582" i="11573536.0" sn="90.88" a="14251.33" fwhm="0.001239" res="352624.9" algo="FTMS"/>
<pk mz="437.083843" i="4161826.3" sn="31.18" a="4634.05" fwhm="0.001202" res="363635.5" algo="FTMS"/>
<pk mz="437.089642" i="3883811.8" sn="28.94" a="4446.36" fwhm="0.001228" res="355961.2" algo="FTMS"/>
<pk mz="437.091830" i="1711140.1" sn="11.44" a="1863.55" fwhm="0.001346" res="324805.1" algo="FTMS"/>
<pk mz="437.103243" i="8067366.5" z="-1" sn="62.64" a="9743.18" fwhm="0.001249" res="349902.9" algo="FTMS" component_name="g" deconvoluted_molecular_mass="436.100479" deconvoluted_isotopic_mass="437.103856"/>
<pk mz="437.108958" i="15178024.0" sn="119.91" a="19429.32" fwhm="0.001262" res="346226.4" algo="FTMS"/>
<pk mz="437.120212" i="2652970.5" sn="19.02" a="3291.45" fwhm="0.001348" res="324243.3" algo="FTMS"/>
<pk mz="437.145346" i="10336560.0" sn="80.91" a="12807.40" fwhm="0.001251" res="349526.4" algo="FTMS"/>
<pk mz="437.158360" i="2996531.3" sn="21.79" a="3010.19" fwhm="0.001137" res="384531.6" algo="FTMS"/>
<pk mz="437.175867" i="1252791.3" sn="7.75" a="1375.89" fwhm="0.001428" res="306085.4" algo="FTMS"/>
<pk mz="437.181753" i="3539768.5" sn="26.17" a="3873.64" fwhm="0.001185" res="369015.7" algo="FTMS"/>
<pk mz="437.194860" i="2980667.5" sn="21.66" a="3126.61" fwhm="0.001137" res="384421.4" algo="FTMS"/>
<pk mz="437.218337" i="1192000.9" sn="7.26" a="917.88" fwhm="0.001087" res="402220.0" algo="FTMS"/>
<pk mz="437.231119" i="1776195.8" sn="11.96" a="1790.14" fwhm="0.001191" res="367070.6" algo="FTMS"/>
<pk mz="437.254453" i="1563209.1" sn="10.25" a="1539.76" fwhm="0.001228" res="356035.8" algo="FTMS"/>
<pk mz="438.031475" i="1554682.4" sn="10.18" a="1527.82" fwhm="0.001261" res="347303.4" algo="FTMS"/>
<pk mz="438.039468" i="1529596.3" sn="9.97" a="1194.28" fwhm="0.001036" res="422641.5" algo="FTMS"/>
<pk mz="438.046519" i="1242365.9" sn="7.66" a="927.25" fwhm="0.001058" res="414226.2" algo="FTMS"/>
<pk mz="438.067845" i="3883010.8" sn="28.93" a="4332.11" fwhm="0.001210" res="362036.8" algo="FTMS"/>
<pk mz="438.075925" i="3097092.5" sn="22.60" a="2957.39" fwhm="0.001105" res="396289.4" algo="FTMS"/>
<pk mz="438.079194" i="2640901.3" sn="18.93" a="3089.11" fwhm="0.001351" res="324333.2" algo="FTMS"/>
<pk mz="438.104128" i="5236235.0" sn="39.83" a="6298.82" fwhm="0.001233" res="355355.0" algo="FTMS"/>
<pk mz="438.112282" i="3470349.0" sn="25.61" a="3762.28" fwhm="0.001191" res="367843.3" algo="FTMS"/>
<pk mz="438.115433" i="2504717.8" sn="17.83" a="2715.72" fwhm="0.001197" res="366115.3" algo="FTMS"/>
<pk mz="438.124420" i="2022927.8" sn="13.95" a="1820.54" fwhm="0.001045" res="419346.3" algo="FTMS"/>
<pk mz="438.140552" i="2695187.5" sn="19.36" a="2855.71" fwhm="0.001202" res="364583.5" algo="FTMS"/>
<pk mz="438.148603" i="2412053.3" sn="17.08" a="2580.30" fwhm="0.001226" res="357406.0" algo="FTMS"/>
<pk mz="438.185212" i="1503261.6" sn="9.76" a="1348.59" fwhm="0.001165" res="376262.6" algo="FTMS"/>
<pk mz="438.198067" i="1384992.5" sn="8.81" a="1335.93" fwhm="0.001260" res="347676.4" algo="FTMS"/>
<pk mz="439.015391" i="1817564.4" sn="12.29" a="1598.49" fwhm="0.001118" res="392508.3" algo="FTMS"/>
<pk mz="439.051843" i="9505509.0" sn="74.22" a="11758.68" fwhm="0.001261" res="348291.6" algo="FTMS"/>
<pk mz="439.063257" i="1976295.4" sn="13.57" a="2261.34" fwhm="0.001370" res="320440.8" algo="FTMS"/>
<pk mz="439.088211" i="13771501.0" sn="108.58" a="18345.46" fwhm="0.001328" res="330578.0" algo="FTMS"/>
<pk mz="439.099490" i="2649839.8" sn="19.00" a="2664.71" fwhm="0.001200" res="365983.3" algo="FTMS"/>
<pk mz="439.118874" i="2003700.1" sn="13.79" a="1953.91" fwhm="0.001197" res="366864.5" algo="FTMS"/>
<pk mz="439.124594" i="14609142.0" sn="115.32" a="18400.01" fwhm="0.001251" res="351033.6" algo="FTMS"/>
<pk mz="439.127827" i="2928886.3" sn="21.24" a="3250.25" fwhm="0.001233" res="356147.9" algo="FTMS"/>
<pk mz="439.135956" i="1173496.1" sn="7.10" a="995.10" fwhm="0.001161" res="378400.7" algo="FTMS"/>
<pk mz="439.161025" i="7490302.0" sn="57.98" a="8974.54" fwhm="0.001236" res="355417.8" algo="FTMS"/>
<pk mz="439.174029" i="1854720.9" sn="12.59" a="2177.25" fwhm="0.001374" res="319698.8" algo="FTMS"/>
<pk mz="439.189367" i="1206788.4" sn="7.37" a="806.74" fwhm="0.000950" res="462249.6" algo="FTMS"/>
<pk mz="439.197374" i="3072262.3" sn="22.40" a="3588.42" fwhm="0.001219" res="360302.4" algo="FTMS"/>
<pk mz="439.210350" i="1576457.3" sn="10.35" a="1156.97" fwhm="0.001000" res="439393.9" algo="FTMS"/>
<pk mz="439.233669" i="1881358.6" sn="12.81" a="1781.64" fwhm="0.001160" res="378631.9" algo="FTMS"/>
<pk mz="439.306376" i="1201951.5" sn="7.33" a="964.89" fwhm="0.001146" res="383365.9" algo="FTMS"/>
<pk mz="440.025904" i="1433798.0" sn="9.20" a="960.79" fwhm="0.000953" res="461725.6" algo="FTMS"/>
<pk mz="440.047003" i="1849290.9" sn="12.55" a="1932.36" fwhm="0.001288" res="341767.8" algo="FTMS"/>
<pk mz="440.050168" i="1350859.6" sn="8.53" a="1160.56" fwhm="0.001176" res="374343.1" algo="FTMS"/>
<pk mz="440.055171" i="1460172.9" sn="9.27" a="1181.36" fwhm="0.001115" res="394805.5" algo="FTMS"/>
<pk mz="440.083432" i="3603411.3" sn="26.26" a="4135.77" fwhm="0.001275" res="345272.4" algo="FTMS"/>
<pk mz="440.091542" i="3183061.3" sn="22.93" a="3280.63" fwhm="0.001157" res="380380.6" algo="FTMS"/>
<pk mz="440.094802" i="20771798.0" sn="162.41" a="26273.39" fwhm="0.001272" res="346109.5" algo="FTMS"/>
<pk mz="440.119832" i="3121627.8" sn="22.44" a="3314.38" fwhm="0.001192" res="369161.7" algo="FTMS"/>
<pk mz="440.128000" i="2660829.8" sn="18.79" a="2720.19" fwhm="0.001170" res="376091.5" algo="FTMS"/>
<pk mz="440.131172" i="3736542.5" sn="27.32" a="4349.27" fwhm="0.001221" res="360567.6" algo="FTMS"/>
<pk mz="440.156163" i="1741028.3" sn="11.49" a="1423.85" fwhm="0.001096" res="401428.2" algo="FTMS"/>
<pk mz="440.164245" i="1603302.1" sn="10.40" a="1597.25" fwhm="0.001296" res="339693.8" algo="FTMS"/>
<pk mz="441.009951" i="1942187.3" sn="13.09" a="2101.97" fwhm="0.001264" res="348841.8" algo="FTMS"/>
<pk mz="441.031118" i="3778224.3" sn="27.65" a="4443.81" fwhm="0.001266" res="348379.8" algo="FTMS"/>
<pk mz="441.046288" i="1886131.8" sn="12.64" a="1962.41" fwhm="0.001248" res="353280.7" algo="FTMS"/>
<pk mz="441.057659" i="1328566.5" sn="8.22" a="1166.59" fwhm="0.001088" res="405505.6" algo="FTMS"/>
<pk mz="441.067487" i="10788025.0" sn="83.24" a="14619.44" fwhm="0.001310" res="336713.0" algo="FTMS"/>
<pk mz="441.078768" i="1793467.4" sn="11.91" a="1702.16" fwhm="0.001219" res="361851.2" algo="FTMS"/>
<pk mz="441.098165" i="5031104.0" sn="37.58" a="5572.08" fwhm="0.001186" res="371879.1" algo="FTMS"/>
<pk mz="441.103875" i="14337217.0" sn="111.38" a="18621.71" fwhm="0.001284" res="343626.4" algo="FTMS"/>
<pk mz="441.115177" i="2115012.0" sn="14.46" a="2536.23" fwhm="0.001398" res="315440.9" algo="FTMS"/>
<pk mz="441.134579" i="12469448.0" sn="96.57" a="15859.68" fwhm="0.001267" res="348247.3" algo="FTMS"/>
<pk mz="441.140248" i="10267850.0" sn="79.11" a="13044.32" fwhm="0.001280" res="344721.7" algo="FTMS"/>
<pk mz="441.176607" i="5162194.5" sn="38.62" a="6186.44" fwhm="0.001226" res="359719.1" algo="FTMS"/>
<pk mz="441.189602" i="1196821.4" sn="7.18" a="1391.52" fwhm="0.001919" res="229916.1" algo="FTMS"/>
<pk mz="441.202969" i="1506520.5" sn="9.63" a="1328.73" fwhm="0.001200" res="367636.8" algo="FTMS"/>
<pk mz="441.213008" i="4436187.0" sn="32.86" a="5404.75" fwhm="0.001309" res="336962.9" algo="FTMS"/>
<pk mz="441.235300" i="1225952.0" sn="7.41" a="1083.02" fwhm="0.001188" res="371364.9" algo="FTMS"/>
<pk mz="441.249435" i="3332835.3" sn="24.11" a="3919.80" fwhm="0.001266" res="348499.8" algo="FTMS"/>
<pk mz="441.285757" i="1820651.9" sn="12.12" a="1917.35" fwhm="0.001330" res="331788.2" algo="FTMS"/>
<pk mz="442.034303" i="1245595.8" sn="7.56" a="988.19" fwhm="0.001150" res="384349.6" algo="FTMS"/>
<pk mz="442.041480" i="1774749.4" sn="11.76" a="1940.04" fwhm="0.001383" res="319654.3" algo="FTMS"/>
<pk mz="442.062784" i="1636770.5" sn="10.66" a="1385.13" fwhm="0.001089" res="405848.6" algo="FTMS"/>
<pk mz="442.070767" i="2593188.3" sn="18.25" a="2539.34" fwhm="0.001162" res="380483.6" algo="FTMS"/>
<pk mz="442.078014" i="1844646.0" sn="12.31" a="1467.49" fwhm="0.001031" res="428598.3" algo="FTMS"/>
<pk mz="442.099156" i="2899883.0" sn="20.68" a="3510.35" fwhm="0.001283" res="344647.9" algo="FTMS"/>
<pk mz="442.107203" i="2835373.0" sn="20.17" a="2867.74" fwhm="0.001127" res="392170.6" algo="FTMS"/>
<pk mz="442.135549" i="2141619.5" sn="14.67" a="2185.31" fwhm="0.001230" res="359383.0" algo="FTMS"/>
<pk mz="442.137793" i="1740724.1" sn="11.49" a="1576.63" fwhm="0.001147" res="385487.4" algo="FTMS"/>
<pk mz="442.143673" i="2065845.5" sn="14.07" a="1975.32" fwhm="0.001190" res="371553.2" algo="FTMS"/>
<pk mz="442.179924" i="1503934.1" sn="9.61" a="1426.41" fwhm="0.001263" res="350176.5" algo="FTMS"/>
<pk mz="443.025577" i="3033222.3" sn="21.74" a="3283.16" fwhm="0.001261" res="351256.9" algo="FTMS"/>
<pk mz="443.036868" i="1482376.9" sn="9.44" a="1281.41" fwhm="0.001194" res="370899.5" algo="FTMS"/>
<pk mz="443.046692" i="4430987.0" sn="32.82" a="6222.66" fwhm="0.001409" res="314388.8" algo="FTMS"/>
<pk mz="443.061972" i="2833039.0" sn="20.15" a="3278.57" fwhm="0.001319" res="335804.8" algo="FTMS"/>
<pk mz="443.073329" i="1825425.6" sn="12.16" a="1595.39" fwhm="0.001070" res="414182.6" algo="FTMS"/>
<pk mz="443.083158" i="9301652.0" sn="71.45" a="11329.22" fwhm="0.001264" res="350631.1" algo="FTMS"/>
<pk mz="443.098400" i="2289815.5" sn="15.84" a="2388.10" fwhm="0.001202" res="368613.7" algo="FTMS"/>
<pk mz="443.109548" i="1648538.1" sn="10.75" a="1578.49" fwhm="0.001175" res="377137.8" algo="FTMS"/>
<pk mz="443.119523" i="8535709.0" sn="65.37" a="11398.06" fwhm="0.001302" res="340409.1" algo="FTMS"/>
<pk mz="443.134843" i="1323936.3" sn="8.18" a="915.93" fwhm="0.000963" res="460075.4" algo="FTMS"/>
<pk mz="443.155863" i="6003365.0" sn="45.29" a="7147.21" fwhm="0.001261" res="351359.3" algo="FTMS"/>
<pk mz="443.192270" i="8173230.0" sn="62.50" a="10497.67" fwhm="0.001295" res="342243.0" algo="FTMS"/>
<pk mz="443.214657" i="1241011.1" sn="7.52" a="981.20" fwhm="0.001225" res="361737.2" algo="FTMS"/>
<pk mz="443.228687" i="4785846.5" sn="35.63" a="5789.40" fwhm="0.001287" res="344462.8" algo="FTMS"/>
<pk mz="443.251150" i="1851579.9" sn="12.36" a="1780.90" fwhm="0.001211" res="365899.9" algo="FTMS"/>
<pk mz="443.265092" i="2579135.3" sn="18.13" a="2576.30" fwhm="0.001156" res="383485.5" algo="FTMS"/>
<pk mz="443.301284" i="1509575.8" sn="9.65" a="1275.32" fwhm="0.001079" res="410770.5" algo="FTMS"/>
<pk mz="444.020586" i="1218419.4" sn="7.34" a="901.68" fwhm="0.001112" res="399475.0" algo="FTMS"/>
<pk mz="444.057055" i="2490748.3" sn="17.43" a="2504.24" fwhm="0.001174" res="378153.9" algo="FTMS"/>
<pk mz="444.068477" i="1844094.9" sn="12.30" a="1758.88" fwhm="0.001171" res="379115.8" algo="FTMS"/>
<pk mz="444.086384" i="2283907.3" sn="15.79" a="2436.22" fwhm="0.001238" res="358578.4" algo="FTMS"/>
<pk mz="444.093515" i="1988996.9" sn="13.45" a="2088.26" fwhm="0.001214" res="365869.0" algo="FTMS"/>
<pk mz="444.104966" i="1587591.6" sn="10.27" a="1480.32" fwhm="0.001182" res="375595.7" algo="FTMS"/>
<pk mz="444.114748" i="1968010.0" sn="13.29" a="1855.22" fwhm="0.001165" res="381367.7" algo="FTMS"/>
<pk mz="444.122973" i="2084747.9" sn="14.21" a="2334.70" fwhm="0.001359" res="326871.6" algo="FTMS"/>
<pk mz="444.126207" i="2570124.8" sn="18.06" a="2696.54" fwhm="0.001180" res="376440.2" algo="FTMS"/>
<pk mz="444.151191" i="1350802.6" sn="8.39" a="1225.87" fwhm="0.001231" res="360881.8" algo="FTMS"/>
<pk mz="444.159261" i="1391252.6" sn="8.71" a="1150.26" fwhm="0.001084" res="409684.0" algo="FTMS"/>
<pk mz="444.174376" i="1295512.3" sn="7.95" a="1312.19" fwhm="0.001430" res="310535.1" algo="FTMS"/>
<pk mz="444.187822" i="1378843.5" sn="8.61" a="1686.78" fwhm="0.001522" res="291782.1" algo="FTMS"/>
<pk mz="444.195545" i="1598109.4" sn="10.35" a="1679.85" fwhm="0.001328" res="334534.2" algo="FTMS"/>
<pk mz="444.232086" i="1342886.1" sn="8.33" a="1217.93" fwhm="0.001163" res="382091.3" algo="FTMS"/>
<pk mz="445.004989" i="1498719.9" sn="9.56" a="1232.57" fwhm="0.001324" res="336024.1" algo="FTMS"/>
<pk mz="445.017337" i="2276963.0" sn="15.73" a="2472.80" fwhm="0.001290" res="344843.5" algo="FTMS"/>
<pk mz="445.026072" i="1316965.0" sn="8.12" a="1294.07" fwhm="0.001392" res="319689.3" algo="FTMS"/>
<pk mz="445.041165" i="4094056.8" sn="30.14" a="4941.34" fwhm="0.001295" res="343684.5" algo="FTMS"/>
<pk mz="445.052420" i="1614955.4" sn="10.48" a="1635.06" fwhm="0.001253" res="355318.6" algo="FTMS"/>
<pk mz="445.062406" i="4918382.0" sn="36.68" a="5982.91" fwhm="0.001289" res="345147.2" algo="FTMS"/>
<pk mz="445.077640" i="3983985.5" sn="29.27" a="4984.74" fwhm="0.001354" res="328629.7" algo="FTMS"/>
<pk mz="445.088940" i="2325108.3" sn="16.12" a="2396.04" fwhm="0.001237" res="359865.0" algo="FTMS"/>
<pk mz="445.098794" i="6277238.5" sn="47.46" a="9063.68" fwhm="0.001432" res="310762.0" algo="FTMS"/>
<pk mz="445.114050" i="3333242.3" sn="24.11" a="3738.37" fwhm="0.001225" res="363369.1" algo="FTMS"/>
<pk mz="445.125397" i="1339517.0" sn="8.30" a="1022.74" fwhm="0.000995" res="447495.1" algo="FTMS"/>
<pk mz="445.127173" i="1275773.4" sn="7.79" a="899.18" fwhm="0.001015" res="438684.5" algo="FTMS"/>
<pk mz="445.135206" i="4199551.5" sn="30.98" a="5104.82" fwhm="0.001256" res="354312.9" algo="FTMS"/>
<pk mz="445.150603" i="2560643.0" sn="17.98" a="2937.98" fwhm="0.001298" res="342835.2" algo="FTMS"/>
<pk mz="445.163542" i="1629318.3" sn="10.60" a="1801.08" fwhm="0.001307" res="340607.0" algo="FTMS"/>
<pk mz="445.171519" i="4284552.0" sn="31.65" a="4849.66" fwhm="0.001240" res="359105.2" algo="FTMS"/>
<pk mz="445.186771" i="3948683.8" sn="28.99" a="4432.41" fwhm="0.001230" res="361991.2" algo="FTMS"/>
<pk mz="445.194069" i="1542797.5" sn="9.91" a="1268.63" fwhm="0.001008" res="441522.1" algo="FTMS"/>
<pk mz="445.207870" i="4165777.0" sn="30.71" a="4856.86" fwhm="0.001232" res="361447.5" algo="FTMS"/>
<pk mz="445.230319" i="2248342.3" sn="15.51" a="2237.85" fwhm="0.001129" res="394454.5" algo="FTMS"/>
<pk mz="445.241772" i="3591321.0" sn="26.16" a="4293.87" fwhm="0.001278" res="348349.0" algo="FTMS"/>
<pk mz="445.244264" i="2640537.8" sn="18.62" a="2708.18" fwhm="0.001143" res="389456.0" algo="FTMS"/>
<pk mz="445.280704" i="1886114.5" sn="12.63" a="1910.22" fwhm="0.001262" res="352904.8" algo="FTMS"/>
<pk mz="446.036574" i="2526553.8" sn="17.71" a="2931.83" fwhm="0.001313" res="339817.6" algo="FTMS"/>
<pk mz="446.072872" i="3070306.5" sn="22.02" a="3483.21" fwhm="0.001260" res="354077.9" algo="FTMS"/>
<pk mz="446.080743" i="1344868.5" sn="8.34" a="908.53" fwhm="0.001142" res="390644.6" algo="FTMS"/>
<pk mz="446.084211" i="1581669.4" sn="10.22" a="1340.51" fwhm="0.001112" res="401211.8" algo="FTMS"/>
<pk mz="446.102122" i="1505385.6" sn="9.61" a="1538.63" fwhm="0.001334" res="334288.5" algo="FTMS"/>
<pk mz="446.109267" i="1556587.5" sn="10.02" a="1603.60" fwhm="0.001278" res="348984.6" algo="FTMS"/>
<pk mz="446.130417" i="1432432.6" sn="9.03" a="1337.23" fwhm="0.001140" res="391256.4" algo="FTMS"/>
<pk mz="446.138512" i="1643122.6" sn="10.71" a="1445.52" fwhm="0.001267" res="352008.2" algo="FTMS"/>
<pk mz="446.145475" i="1185396.3" sn="7.08" a="942.68" fwhm="0.001122" res="397689.6" algo="FTMS"/>
<pk mz="446.166865" i="1731705.5" sn="11.41" a="1431.98" fwhm="0.001109" res="402410.8" algo="FTMS"/>
<pk mz="446.203149" i="1975938.3" sn="13.34" a="1956.94" fwhm="0.001276" res="349570.4" algo="FTMS"/>
<pk mz="446.211458" i="1307012.4" sn="8.04" a="1301.51" fwhm="0.001416" res="315096.1" algo="FTMS"/>
<pk mz="446.245059" i="1196428.5" sn="7.16" a="836.12" fwhm="0.001093" res="408399.0" algo="FTMS"/>
<pk mz="447.015186" i="2803784.8" sn="19.91" a="3246.34" fwhm="0.001274" res="350844.5" algo="FTMS"/>
<pk mz="447.020615" i="3121738.0" sn="22.43" a="3491.93" fwhm="0.001246" res="358819.0" algo="FTMS"/>
<pk mz="447.031692" i="1239628.8" sn="7.50" a="887.03" fwhm="0.000991" res="451293.3" algo="FTMS"/>
<pk mz="447.041758" i="1489103.3" sn="9.48" a="1807.07" fwhm="0.001735" res="257701.1" algo="FTMS"/>
<pk mz="447.056960" i="6111827.0" sn="46.14" a="8122.00" fwhm="0.001324" res="337754.7" algo="FTMS"/>
<pk mz="447.068135" i="3246165.8" sn="23.42" a="3759.54" fwhm="0.001260" res="354805.7" algo="FTMS"/>
<pk mz="447.078117" i="2626136.3" sn="18.50" a="3370.28" fwhm="0.001310" res="341171.9" algo="FTMS"/>
<pk mz="447.087612" i="3844698.5" sn="28.16" a="4648.15" fwhm="0.001274" res="350927.1" algo="FTMS"/>
<pk mz="447.093303" i="6423132.0" sn="48.61" a="8313.73" fwhm="0.001317" res="339351.7" algo="FTMS"/>
<pk mz="447.104569" i="2894430.8" sn="20.63" a="3275.92" fwhm="0.001287" res="347477.5" algo="FTMS"/>
<pk mz="447.109714" i="1268831.9" sn="7.73" a="1226.68" fwhm="0.001190" res="375735.7" algo="FTMS"/>
<pk mz="447.114407" i="1800289.0" sn="11.95" a="1619.26" fwhm="0.001094" res="408865.9" algo="FTMS"/>
<pk mz="447.129708" i="4913765.0" sn="36.64" a="6336.38" fwhm="0.001332" res="335567.3" algo="FTMS"/>
<pk mz="447.150792" i="1578090.0" sn="10.19" a="1337.44" fwhm="0.001115" res="401010.2" algo="FTMS"/>
<pk mz="447.166026" i="2308717.8" sn="15.98" a="2760.48" fwhm="0.001326" res="337129.0" algo="FTMS"/>
<pk mz="447.179057" i="2082416.9" sn="14.19" a="2114.72" fwhm="0.001212" res="369066.0" algo="FTMS"/>
<pk mz="447.187106" i="1979250.9" sn="13.37" a="1969.79" fwhm="0.001230" res="363495.9" algo="FTMS"/>
<pk mz="447.202476" i="1268342.6" sn="7.73" a="1147.87" fwhm="0.001203" res="371827.8" algo="FTMS"/>
<pk mz="447.215557" i="1911417.9" sn="12.83" a="1767.27" fwhm="0.001161" res="385358.1" algo="FTMS"/>
<pk mz="447.223560" i="2378363.8" sn="16.53" a="2620.95" fwhm="0.001271" res="351915.5" algo="FTMS"/>
<pk mz="448.052142" i="3603272.0" sn="26.25" a="3794.80" fwhm="0.001188" res="377029.2" algo="FTMS"/>
<pk mz="448.060353" i="1285706.0" sn="7.87" a="1303.02" fwhm="0.001274" res="351795.3" algo="FTMS"/>
<pk mz="448.081236" i="1228879.1" sn="7.42" a="1327.24" fwhm="0.001431" res="313188.5" algo="FTMS"/>
<pk mz="448.088565" i="3797841.0" sn="27.79" a="4273.43" fwhm="0.001209" res="370730.4" algo="FTMS"/>
<pk mz="448.096598" i="2350419.0" sn="16.31" a="2745.60" fwhm="0.001293" res="346631.8" algo="FTMS"/>
<pk mz="448.099774" i="2888531.8" sn="20.58" a="3111.45" fwhm="0.001191" res="376333.6" algo="FTMS"/>
<pk mz="448.124977" i="2183514.0" sn="14.99" a="2144.12" fwhm="0.001166" res="384263.2" algo="FTMS"/>
<pk mz="448.132910" i="1417051.9" sn="8.91" a="1524.26" fwhm="0.001368" res="327690.1" algo="FTMS"/>
<pk mz="448.146126" i="1283679.3" sn="7.85" a="1170.24" fwhm="0.001225" res="365716.8" algo="FTMS"/>
<pk mz="448.182476" i="2276712.3" sn="15.73" a="2943.67" fwhm="0.001336" res="335360.0" algo="FTMS"/>
<pk mz="448.218798" i="1630065.3" sn="10.60" a="1421.29" fwhm="0.001201" res="373262.8" algo="FTMS"/>
<pk mz="448.999792" i="1661491.3" sn="10.85" a="1789.69" fwhm="0.001262" res="355708.2" algo="FTMS"/>
<pk mz="449.036208" i="6435900.5" sn="48.71" a="8179.33" fwhm="0.001324" res="339225.5" algo="FTMS"/>
<pk mz="449.047430" i="2453567.0" sn="17.13" a="2554.23" fwhm="0.001169" res="384180.0" algo="FTMS"/>
<pk mz="449.072569" i="8102981.5" sn="61.93" a="10676.57" fwhm="0.001350" res="332710.1" algo="FTMS"/>
<pk mz="449.083811" i="3696200.3" sn="26.98" a="4196.90" fwhm="0.001275" res="352168.7" algo="FTMS"/>
<pk mz="449.093515" i="1277258.6" sn="7.80" a="1376.02" fwhm="0.001659" res="270751.7" algo="FTMS"/>
<pk mz="449.103259" i="26647630.0" sn="208.99" a="36785.41" fwhm="0.001329" res="337923.6" algo="FTMS"/>
<pk mz="449.108924" i="12428366.0" sn="96.23" a="16291.07" fwhm="0.001331" res="337328.5" algo="FTMS"/>
<pk mz="449.112204" i="5020751.0" sn="37.49" a="5917.23" fwhm="0.001243" res="361358.2" algo="FTMS"/>
<pk mz="449.120300" i="2009681.3" sn="13.61" a="2057.64" fwhm="0.001246" res="360432.4" algo="FTMS"/>
<pk mz="449.145374" i="6485079.5" sn="49.10" a="8416.96" fwhm="0.001312" res="342391.5" algo="FTMS"/>
<pk mz="449.158449" i="1960026.8" sn="13.21" a="1935.94" fwhm="0.001167" res="384931.4" algo="FTMS"/>
<pk mz="449.181744" i="2042208.6" sn="13.86" a="2094.29" fwhm="0.001262" res="355814.4" algo="FTMS"/>
<pk mz="449.194871" i="2419811.8" sn="16.86" a="2666.84" fwhm="0.001200" res="374478.1" algo="FTMS"/>
<pk mz="449.231102" i="1736812.9" sn="11.44" a="1779.40" fwhm="0.001289" res="348432.9" algo="FTMS"/>
<pk mz="450.031245" i="1291573.4" sn="7.91" a="1295.52" fwhm="0.001192" res="377677.4" algo="FTMS"/>
<pk mz="450.039524" i="1509687.4" sn="9.64" a="1483.97" fwhm="0.001233" res="364935.8" algo="FTMS"/>
<pk mz="450.067784" i="3919166.5" sn="28.75" a="5009.85" fwhm="0.001343" res="335204.5" algo="FTMS"/>
<pk mz="450.076000" i="1613632.6" sn="10.46" a="1447.83" fwhm="0.001068" res="421254.9" algo="FTMS"/>
<pk mz="450.079041" i="2350401.3" sn="16.31" a="2475.02" fwhm="0.001256" res="358345.7" algo="FTMS"/>
<pk mz="450.104193" i="4325703.5" sn="31.97" a="5061.99" fwhm="0.001274" res="353214.6" algo="FTMS"/>
<pk mz="450.106540" i="3391304.3" sn="24.56" a="3696.99" fwhm="0.001218" res="369469.8" algo="FTMS"/>
<pk mz="450.112193" i="2522441.8" sn="17.67" a="2585.01" fwhm="0.001213" res="371196.7" algo="FTMS"/>
<pk mz="450.115482" i="2362186.5" sn="16.40" a="2468.17" fwhm="0.001191" res="377906.0" algo="FTMS"/>
<pk mz="450.140490" i="2203984.8" sn="15.15" a="2174.77" fwhm="0.001195" res="376785.1" algo="FTMS"/>
<pk mz="450.148534" i="1973330.9" sn="13.32" a="2005.33" fwhm="0.001270" res="354324.2" algo="FTMS"/>
<pk mz="450.161740" i="1533014.1" sn="9.82" a="1502.23" fwhm="0.001194" res="376938.4" algo="FTMS"/>
<pk mz="450.198216" i="1483871.4" sn="9.43" a="1629.29" fwhm="0.001381" res="326109.6" algo="FTMS"/>
<pk mz="451.015388" i="2313773.8" sn="16.01" a="2550.94" fwhm="0.001330" res="339106.0" algo="FTMS"/>
<pk mz="451.051825" i="7273015.0" sn="55.34" a="9980.01" fwhm="0.001355" res="332833.9" algo="FTMS"/>
<pk mz="451.062996" i="2462777.8" sn="17.20" a="2755.78" fwhm="0.001289" res="349849.4" algo="FTMS"/>
<pk mz="451.082518" i="11638335.0" sn="89.96" a="16076.96" fwhm="0.001360" res="331557.6" algo="FTMS"/>
<pk mz="451.088230" i="10165824.0" sn="78.28" a="13542.27" fwhm="0.001346" res="335119.6" algo="FTMS"/>
<pk mz="451.099526" i="2722371.3" sn="19.25" a="3129.70" fwhm="0.001282" res="351887.8" algo="FTMS"/>
<pk mz="451.107638" i="1647173.1" sn="10.73" a="1293.24" fwhm="0.001082" res="416835.5" algo="FTMS"/>
<pk mz="451.118846" i="2043976.0" sn="13.87" a="1954.14" fwhm="0.001165" res="387176.3" algo="FTMS"/>
<pk mz="451.124623" i="10546761.0" sn="81.30" a="13699.44" fwhm="0.001318" res="342212.5" algo="FTMS"/>
<pk mz="451.136066" i="1421900.4" sn="8.94" a="1279.98" fwhm="0.001159" res="389363.3" algo="FTMS"/>
<pk mz="451.161031" i="5749331.0" sn="43.26" a="7607.99" fwhm="0.001368" res="329788.4" algo="FTMS"/>
<pk mz="451.174168" i="2744918.0" sn="19.43" a="3341.20" fwhm="0.001368" res="329735.0" algo="FTMS"/>
<pk mz="451.197387" i="2509404.0" sn="17.57" a="2595.63" fwhm="0.001237" res="364738.2" algo="FTMS"/>
<pk mz="451.210422" i="2727007.3" sn="19.29" a="2943.16" fwhm="0.001277" res="353470.7" algo="FTMS"/>
<pk mz="452.047140" i="2256692.5" sn="15.36" a="2378.17" fwhm="0.001299" res="348097.0" algo="FTMS"/>
<pk mz="452.055204" i="1465910.5" sn="9.17" a="1246.93" fwhm="0.001080" res="418650.9" algo="FTMS"/>
<pk mz="452.083413" i="4401982.0" sn="32.15" a="5185.81" fwhm="0.001265" res="357272.9" algo="FTMS"/>
<pk mz="452.085837" i="1755966.4" sn="11.44" a="1628.94" fwhm="0.001105" res="409020.4" algo="FTMS"/>
<pk mz="452.091499" i="2629439.8" sn="18.27" a="3169.04" fwhm="0.001351" res="334663.6" algo="FTMS"/>
<pk mz="452.094846" i="1866048.8" sn="12.30" a="2114.05" fwhm="0.001243" res="363635.2" algo="FTMS"/>
<pk mz="452.119867" i="2480455.3" sn="17.11" a="2933.43" fwhm="0.001368" res="330571.0" algo="FTMS"/>
<pk mz="452.127955" i="2196297.3" sn="14.88" a="2037.62" fwhm="0.001183" res="382054.3" algo="FTMS"/>
<pk mz="452.131081" i="1464138.0" sn="9.15" a="1126.98" fwhm="0.001055" res="428730.8" algo="FTMS"/>
<pk mz="452.156274" i="1735248.5" sn="11.27" a="1940.07" fwhm="0.001461" res="309516.4" algo="FTMS"/>
<pk mz="452.164312" i="1374546.5" sn="8.45" a="1082.30" fwhm="0.001193" res="379062.0" algo="FTMS"/>
<pk mz="453.010041" i="1444907.8" sn="9.00" a="1242.91" fwhm="0.001358" res="333593.7" algo="FTMS"/>
<pk mz="453.031088" i="3937329.3" sn="28.51" a="4909.11" fwhm="0.001341" res="337942.9" algo="FTMS"/>
<pk mz="453.067467" i="8734779.0" sn="66.06" a="12338.02" fwhm="0.001392" res="325557.2" algo="FTMS"/>
<pk mz="453.078740" i="2192957.5" sn="14.85" a="2170.07" fwhm="0.001213" res="373468.5" algo="FTMS"/>
<pk mz="453.098247" i="1850434.6" sn="12.17" a="1901.72" fwhm="0.001249" res="362889.7" algo="FTMS"/>
<pk mz="453.103865" i="11376708.0" sn="86.73" a="14944.10" fwhm="0.001340" res="338131.0" algo="FTMS"/>
<pk mz="453.107101" i="1970756.9" sn="13.12" a="1949.17" fwhm="0.001239" res="365612.2" algo="FTMS"/>
<pk mz="453.115159" i="1990214.9" sn="13.27" a="2050.43" fwhm="0.001221" res="370970.4" algo="FTMS"/>
<pk mz="453.140274" i="8093773.5" sn="61.04" a="10760.31" fwhm="0.001326" res="341613.2" algo="FTMS"/>
<pk mz="453.176699" i="3962966.8" sn="28.71" a="4513.53" fwhm="0.001222" res="370742.0" algo="FTMS"/>
<pk mz="453.189734" i="1794138.3" sn="11.73" a="1837.89" fwhm="0.001301" res="348264.2" algo="FTMS"/>
<pk mz="453.213101" i="1949792.3" sn="12.95" a="1763.44" fwhm="0.001107" res="409254.6" algo="FTMS"/>
<pk mz="453.226093" i="1421155.6" sn="8.81" a="1268.54" fwhm="0.001295" res="349988.1" algo="FTMS"/>
<pk mz="453.249492" i="1541225.6" sn="9.75" a="1318.13" fwhm="0.001126" res="402402.8" algo="FTMS"/>
<pk mz="454.026228" i="1205555.1" sn="7.12" a="1194.16" fwhm="0.001403" res="323524.3" algo="FTMS"/>
<pk mz="454.034488" i="1201717.3" sn="7.09" a="735.35" fwhm="0.001080" res="420224.2" algo="FTMS"/>
<pk mz="454.062728" i="2644284.5" sn="18.39" a="2657.97" fwhm="0.001161" res="390993.9" algo="FTMS"/>
<pk mz="454.070844" i="2531646.8" sn="17.50" a="2505.51" fwhm="0.001136" res="399745.3" algo="FTMS"/>
<pk mz="454.099171" i="3299654.0" sn="23.51" a="3846.85" fwhm="0.001275" res="356063.3" algo="FTMS"/>
<pk mz="454.110462" i="42729800.0" sn="332.12" a="59668.77" fwhm="0.001339" res="339061.4" algo="FTMS"/>
<pk mz="454.135521" i="2236751.5" sn="15.20" a="2649.38" fwhm="0.001303" res="348516.2" algo="FTMS"/>
<pk mz="454.143589" i="1933649.6" sn="12.82" a="1966.52" fwhm="0.001193" res="380694.0" algo="FTMS"/>
<pk mz="454.148554" i="1471058.9" sn="9.20" a="1354.33" fwhm="0.001217" res="373248.0" algo="FTMS"/>
<pk mz="454.171558" i="1198168.9" sn="7.07" a="1073.42" fwhm="0.001284" res="353804.2" algo="FTMS"/>
<pk mz="454.923682" i="1739549.5" sn="11.30" a="1996.55" fwhm="0.001363" res="333839.6" algo="FTMS"/>
<pk mz="455.025562" i="2014264.3" sn="13.45" a="1778.49" fwhm="0.001117" res="407348.9" algo="FTMS"/>
<pk mz="455.046790" i="6389310.0" sn="47.69" a="9237.51" fwhm="0.001417" res="321134.2" algo="FTMS"/>
<pk mz="455.062018" i="1732929.9" sn="11.25" a="1572.05" fwhm="0.001183" res="384790.0" algo="FTMS"/>
<pk mz="455.073267" i="1305668.8" sn="7.91" a="1320.25" fwhm="0.001325" res="343483.9" algo="FTMS"/>
<pk mz="455.083099" i="10058311.0" sn="76.41" a="14170.85" fwhm="0.001395" res="326141.6" algo="FTMS"/>
<pk mz="455.094340" i="1537866.4" sn="9.72" a="1281.17" fwhm="0.001084" res="419871.7" algo="FTMS"/>
<pk mz="455.113754" i="5702223.5" sn="42.32" a="7260.03" fwhm="0.001339" res="339904.8" algo="FTMS"/>
<pk mz="455.119455" i="10517073.0" sn="80.00" a="14138.49" fwhm="0.001357" res="335336.9" algo="FTMS"/>
<pk mz="455.155906" i="6103642.5" sn="45.46" a="7935.65" fwhm="0.001343" res="338940.6" algo="FTMS"/>
<pk mz="455.192380" i="3545700.3" sn="25.44" a="4487.98" fwhm="0.001363" res="333989.3" algo="FTMS"/>
<pk mz="455.228695" i="3291757.8" sn="23.45" a="3783.87" fwhm="0.001245" res="365523.6" algo="FTMS"/>
<pk mz="455.264999" i="2799735.3" sn="19.60" a="3331.84" fwhm="0.001382" res="329464.2" algo="FTMS"/>
<pk mz="456.020896" i="1261630.8" sn="7.56" a="984.68" fwhm="0.001156" res="394353.1" algo="FTMS"/>
<pk mz="456.049994" i="1732678.5" sn="11.25" a="1741.81" fwhm="0.001246" res="366027.2" algo="FTMS"/>
<pk mz="456.057285" i="1916488.5" sn="12.68" a="2001.78" fwhm="0.001280" res="356186.4" algo="FTMS"/>
<pk mz="456.078396" i="2109262.0" sn="14.19" a="2188.14" fwhm="0.001217" res="374891.6" algo="FTMS"/>
<pk mz="456.086572" i="1868112.3" sn="12.31" a="2110.53" fwhm="0.001254" res="363720.0" algo="FTMS"/>
<pk mz="456.114824" i="3195735.8" sn="22.70" a="3908.94" fwhm="0.001347" res="338659.5" algo="FTMS"/>
<pk mz="456.122839" i="2855257.8" sn="20.03" a="3486.96" fwhm="0.001365" res="334051.8" algo="FTMS"/>
<pk mz="456.151220" i="1582177.4" sn="10.07" a="1313.67" fwhm="0.001085" res="420349.9" algo="FTMS"/>
<pk mz="456.159465" i="1269859.5" sn="7.62" a="1074.84" fwhm="0.001164" res="392012.3" algo="FTMS"/>
<pk mz="457.041156" i="2800718.3" sn="19.60" a="3256.47" fwhm="0.001340" res="341143.7" algo="FTMS"/>
<pk mz="457.052514" i="1273425.4" sn="7.65" a="1087.82" fwhm="0.001134" res="402870.5" algo="FTMS"/>
<pk mz="457.062368" i="6784084.0" sn="50.78" a="8655.22" fwhm="0.001322" res="345747.4" algo="FTMS"/>
<pk mz="457.077619" i="2585688.0" sn="17.92" a="2652.35" fwhm="0.001222" res="373995.6" algo="FTMS"/>
<pk mz="457.088832" i="1322075.0" sn="8.03" a="1234.63" fwhm="0.001370" res="333543.5" algo="FTMS"/>
<pk mz="457.098796" i="9102430.0" sn="68.92" a="12431.97" fwhm="0.001397" res="327185.0" algo="FTMS"/>
<pk mz="457.113977" i="1628769.8" sn="10.43" a="1611.08" fwhm="0.001309" res="349206.0" algo="FTMS"/>
<pk mz="457.135187" i="6994023.5" sn="52.42" a="9338.52" fwhm="0.001377" res="332079.4" algo="FTMS"/>
<pk mz="457.150279" i="1470571.5" sn="9.19" a="1849.04" fwhm="0.001642" res="278392.9" algo="FTMS"/>
<pk mz="457.171563" i="5119089.0" sn="37.75" a="6743.80" fwhm="0.001412" res="323773.1" algo="FTMS"/>
<pk mz="457.207933" i="4795515.0" sn="35.22" a="6044.98" fwhm="0.001352" res="338233.9" algo="FTMS"/>
<pk mz="457.244296" i="3691652.8" sn="26.58" a="4672.54" fwhm="0.001375" res="332623.5" algo="FTMS"/>
<pk mz="457.280621" i="2410126.5" sn="16.55" a="2853.14" fwhm="0.001348" res="339200.3" algo="FTMS"/>
<pk mz="457.510895" i="1224396.1" sn="7.27" a="1104.27" fwhm="0.001276" res="358414.8" algo="FTMS"/>
<pk mz="458.036497" i="2073945.6" sn="13.91" a="2343.84" fwhm="0.001294" res="353907.5" algo="FTMS"/>
<pk mz="458.060981" i="2344288.3" sn="16.03" a="2657.43" fwhm="0.001313" res="348849.3" algo="FTMS"/>
<pk mz="458.065740" i="2033505.5" sn="13.60" a="2105.87" fwhm="0.001278" res="358415.0" algo="FTMS"/>
<pk mz="458.072938" i="2292067.5" sn="15.62" a="2665.00" fwhm="0.001274" res="359606.7" algo="FTMS"/>
<pk mz="458.084131" i="1522790.5" sn="9.60" a="1756.25" fwhm="0.001444" res="317210.4" algo="FTMS"/>
<pk mz="458.102009" i="1285227.3" sn="7.74" a="1055.19" fwhm="0.001124" res="407627.7" algo="FTMS"/>
<pk mz="458.104357" i="1713515.9" sn="11.09" a="1754.84" fwhm="0.001253" res="365630.1" algo="FTMS"/>
<pk mz="458.130414" i="1398387.0" sn="8.63" a="1175.41" fwhm="0.001117" res="410024.4" algo="FTMS"/>
<pk mz="458.138689" i="1634933.3" sn="10.48" a="1620.14" fwhm="0.001246" res="367835.0" algo="FTMS"/>
<pk mz="458.140565" i="1317237.8" sn="7.99" a="1020.99" fwhm="0.001008" res="454510.9" algo="FTMS"/>
<pk mz="458.174885" i="1211007.0" sn="7.16" a="1049.52" fwhm="0.001255" res="364970.1" algo="FTMS"/>
<pk mz="458.203357" i="1346438.8" sn="8.22" a="1220.99" fwhm="0.001354" res="338324.3" algo="FTMS"/>
<pk mz="458.211289" i="1397128.8" sn="8.62" a="1389.67" fwhm="0.001150" res="398272.3" algo="FTMS"/>
<pk mz="458.225695" i="1198732.8" sn="7.06" a="963.71" fwhm="0.001203" res="380847.6" algo="FTMS"/>
<pk mz="459.020574" i="2853988.3" sn="20.02" a="3312.99" fwhm="0.001304" res="352125.7" algo="FTMS"/>
<pk mz="459.041614" i="2926698.0" sn="20.59" a="4148.70" fwhm="0.001479" res="310399.6" algo="FTMS"/>
<pk mz="459.056890" i="3819118.3" sn="27.57" a="4547.04" fwhm="0.001320" res="347716.1" algo="FTMS"/>
<pk mz="459.068154" i="3034737.3" sn="21.43" a="3973.85" fwhm="0.001355" res="338755.8" algo="FTMS"/>
<pk mz="459.078058" i="4934260.0" sn="36.30" a="6677.04" fwhm="0.001381" res="332538.5" algo="FTMS"/>
<pk mz="459.093373" i="3297400.3" sn="23.49" a="4229.10" fwhm="0.001386" res="331288.3" algo="FTMS"/>
<pk mz="459.104491" i="1299835.1" sn="7.85" a="1403.44" fwhm="0.001358" res="338194.9" algo="FTMS"/>
<pk mz="459.114389" i="5149310.0" sn="37.98" a="7046.20" fwhm="0.001413" res="324874.6" algo="FTMS"/>
<pk mz="459.129621" i="2848898.0" sn="19.98" a="3465.04" fwhm="0.001359" res="337799.9" algo="FTMS"/>
<pk mz="459.150786" i="3593863.8" sn="25.81" a="4164.43" fwhm="0.001277" res="359459.2" algo="FTMS"/>
<pk mz="459.165993" i="2721420.0" sn="18.98" a="3168.29" fwhm="0.001337" res="343375.5" algo="FTMS"/>
<pk mz="459.187211" i="3973777.8" sn="28.78" a="5045.69" fwhm="0.001366" res="336180.8" algo="FTMS"/>
<pk mz="459.223642" i="3287195.8" sn="23.41" a="4292.14" fwhm="0.001381" res="332589.5" algo="FTMS"/>
<pk mz="459.245930" i="1915809.8" sn="12.67" a="2470.76" fwhm="0.001467" res="313008.7" algo="FTMS"/>
<pk mz="459.260112" i="2429093.8" sn="16.69" a="2940.14" fwhm="0.001445" res="317797.1" algo="FTMS"/>
<pk mz="459.296253" i="1365167.5" sn="8.36" a="1284.68" fwhm="0.001170" res="392489.0" algo="FTMS"/>
<pk mz="460.052218" i="2187646.5" sn="14.80" a="2370.36" fwhm="0.001245" res="369381.0" algo="FTMS"/>
<pk mz="460.060389" i="1343360.8" sn="8.19" a="1587.39" fwhm="0.001520" res="302597.3" algo="FTMS"/>
<pk mz="460.063358" i="2233729.5" sn="15.16" a="2715.92" fwhm="0.001328" res="346361.2" algo="FTMS"/>
<pk mz="460.088571" i="2305928.5" sn="15.72" a="2662.85" fwhm="0.001371" res="335466.4" algo="FTMS"/>
<pk mz="460.099847" i="1713547.6" sn="11.09" a="2269.18" fwhm="0.001391" res="330853.4" algo="FTMS"/>
<pk mz="460.124689" i="1514386.5" sn="9.53" a="1643.72" fwhm="0.001413" res="325704.8" algo="FTMS"/>
<pk mz="460.146202" i="1223576.4" sn="7.25" a="836.06" fwhm="0.001058" res="435011.8" algo="FTMS"/>
<pk mz="460.182579" i="1489826.4" sn="9.34" a="1890.73" fwhm="0.001487" res="309382.4" algo="FTMS"/>
<pk mz="460.218892" i="1312428.4" sn="7.95" a="1132.83" fwhm="0.001223" res="376162.5" algo="FTMS"/>
<pk mz="461.036185" i="4568206.0" sn="33.43" a="5751.90" fwhm="0.001358" res="339548.4" algo="FTMS"/>
<pk mz="461.047415" i="1976977.3" sn="13.15" a="2076.55" fwhm="0.001247" res="369649.5" algo="FTMS"/>
<pk mz="461.057496" i="2516628.0" sn="17.37" a="3135.53" fwhm="0.001349" res="341784.7" algo="FTMS"/>
<pk mz="461.066910" i="17279126.0" sn="132.91" a="24515.96" fwhm="0.001392" res="331124.6" algo="FTMS"/>
<pk mz="461.072592" i="4781208.5" sn="35.10" a="5820.02" fwhm="0.001319" res="349541.0" algo="FTMS"/>
<pk mz="461.083818" i="3685531.5" sn="26.52" a="4601.45" fwhm="0.001342" res="343707.2" algo="FTMS"/>
<pk mz="461.093738" i="2749086.3" sn="19.19" a="3895.68" fwhm="0.001506" res="306108.8" algo="FTMS"/>
<pk mz="461.108927" i="4944034.5" sn="36.37" a="6245.58" fwhm="0.001358" res="339510.8" algo="FTMS"/>
<pk mz="461.120201" i="1784997.5" sn="11.65" a="1850.69" fwhm="0.001230" res="374896.7" algo="FTMS"/>
<pk mz="461.130097" i="2326696.3" sn="15.88" a="2836.08" fwhm="0.001400" res="329366.6" algo="FTMS"/>
<pk mz="461.145346" i="4405420.5" sn="32.15" a="5324.74" fwhm="0.001319" res="349730.3" algo="FTMS"/>
<pk mz="461.148512" i="1295021.4" sn="7.81" a="1047.34" fwhm="0.001137" res="405726.5" algo="FTMS"/>
<pk mz="461.158511" i="1616048.1" sn="10.32" a="1304.77" fwhm="0.001084" res="425255.6" algo="FTMS"/>
<pk mz="461.166553" i="1756594.4" sn="11.42" a="1917.02" fwhm="0.001343" res="343404.4" algo="FTMS"/>
<pk mz="461.181664" i="2196662.5" sn="14.87" a="2134.57" fwhm="0.001188" res="388100.2" algo="FTMS"/>
<pk mz="461.194792" i="1648058.3" sn="10.57" a="1517.46" fwhm="0.001224" res="376926.9" algo="FTMS"/>
<pk mz="461.202791" i="2543292.5" sn="17.58" a="3066.37" fwhm="0.001362" res="338632.0" algo="FTMS"/>
<pk mz="461.212538" i="1440447.1" sn="8.95" a="1927.46" fwhm="0.001739" res="265143.4" algo="FTMS"/>
<pk mz="461.231372" i="1234116.4" sn="7.33" a="1083.13" fwhm="0.001336" res="345208.4" algo="FTMS"/>
<pk mz="461.239330" i="2037958.6" sn="13.62" a="2411.68" fwhm="0.001321" res="349082.7" algo="FTMS"/>
<pk mz="462.031504" i="2139043.3" sn="14.41" a="2333.62" fwhm="0.001333" res="346717.2" algo="FTMS"/>
<pk mz="462.039241" i="1192613.5" sn="7.01" a="1000.73" fwhm="0.001244" res="371310.3" algo="FTMS"/>
<pk mz="462.067854" i="3932077.5" sn="28.45" a="5009.90" fwhm="0.001388" res="332887.0" algo="FTMS"/>
<pk mz="462.070355" i="1984430.3" sn="13.20" a="2012.14" fwhm="0.001208" res="382543.2" algo="FTMS"/>
<pk mz="462.076059" i="1309103.9" sn="7.92" a="985.55" fwhm="0.001035" res="446302.6" algo="FTMS"/>
<pk mz="462.079030" i="2113968.8" sn="14.22" a="2261.18" fwhm="0.001322" res="349574.1" algo="FTMS"/>
<pk mz="462.104210" i="3122615.8" sn="22.11" a="4037.72" fwhm="0.001397" res="330741.2" algo="FTMS"/>
<pk mz="462.112254" i="1256121.9" sn="7.50" a="919.04" fwhm="0.001084" res="426475.5" algo="FTMS"/>
<pk mz="462.115376" i="2193850.8" sn="14.84" a="2633.68" fwhm="0.001352" res="341912.9" algo="FTMS"/>
<pk mz="462.124493" i="1198781.4" sn="7.05" a="778.06" fwhm="0.000951" res="486176.2" algo="FTMS"/>
<pk mz="462.135602" i="2083264.5" sn="13.98" a="2300.80" fwhm="0.001326" res="348395.4" algo="FTMS"/>
<pk mz="462.140743" i="1722049.9" sn="11.15" a="1861.08" fwhm="0.001336" res="345863.7" algo="FTMS"/>
<pk mz="462.148756" i="1240004.1" sn="7.38" a="871.49" fwhm="0.001177" res="392608.6" algo="FTMS"/>
<pk mz="462.161672" i="1554887.8" sn="9.84" a="1301.47" fwhm="0.001151" res="401367.9" algo="FTMS"/>
<pk mz="462.198046" i="2528210.0" sn="17.46" a="2668.30" fwhm="0.001221" res="378398.3" algo="FTMS"/>
<pk mz="462.234524" i="1405148.1" sn="8.67" a="1344.66" fwhm="0.001220" res="378778.9" algo="FTMS"/>
<pk mz="463.015398" i="2036919.6" sn="13.61" a="2260.08" fwhm="0.001300" res="356171.0" algo="FTMS"/>
<pk mz="463.051855" i="6494914.0" sn="48.50" a="8376.62" fwhm="0.001366" res="338886.8" algo="FTMS"/>
<pk mz="463.063078" i="3197637.0" sn="22.70" a="4270.04" fwhm="0.001466" res="315937.2" algo="FTMS"/>
<pk mz="463.082550" i="2265802.5" sn="15.40" a="2236.94" fwhm="0.001160" res="399334.2" algo="FTMS"/>
<pk mz="463.088222" i="8041164.0" sn="60.61" a="11310.21" fwhm="0.001379" res="335900.8" algo="FTMS"/>
<pk mz="463.091530" i="1500621.0" sn="9.41" a="1483.46" fwhm="0.001251" res="370260.5" algo="FTMS"/>
<pk mz="463.099437" i="3183823.3" sn="22.59" a="4331.65" fwhm="0.001332" res="347645.1" algo="FTMS"/>
<pk mz="463.118958" i="3344596.8" sn="23.85" a="4079.64" fwhm="0.001312" res="353009.3" algo="FTMS"/>
<pk mz="463.124647" i="7729878.5" sn="58.17" a="10231.79" fwhm="0.001365" res="339242.1" algo="FTMS"/>
<pk mz="463.127821" i="14502615.0" sn="111.18" a="19895.41" fwhm="0.001387" res="333839.3" algo="FTMS"/>
<pk mz="463.135963" i="2112729.5" sn="14.21" a="2498.30" fwhm="0.001276" res="362997.5" algo="FTMS"/>
<pk mz="463.160896" i="4469472.5" sn="32.65" a="5852.73" fwhm="0.001403" res="330182.7" algo="FTMS"/>
<pk mz="463.174051" i="2388196.3" sn="16.36" a="3298.04" fwhm="0.001449" res="319702.1" algo="FTMS"/>
<pk mz="463.197368" i="2016490.9" sn="13.45" a="1925.68" fwhm="0.001258" res="368107.9" algo="FTMS"/>
<pk mz="463.210427" i="2206958.5" sn="14.94" a="2474.20" fwhm="0.001282" res="361279.4" algo="FTMS"/>
<pk mz="463.246942" i="1322744.9" sn="7.92" a="1316.13" fwhm="0.001453" res="318910.8" algo="FTMS"/>
<pk mz="464.047048" i="2308571.5" sn="15.53" a="2372.84" fwhm="0.001212" res="382745.8" algo="FTMS"/>
<pk mz="464.055199" i="1981405.8" sn="13.01" a="2416.60" fwhm="0.001465" res="316759.7" algo="FTMS"/>
<pk mz="464.083457" i="4721638.0" sn="34.18" a="6177.95" fwhm="0.001407" res="329844.0" algo="FTMS"/>
<pk mz="464.091540" i="2582504.3" sn="17.65" a="2755.37" fwhm="0.001208" res="384334.7" algo="FTMS"/>
<pk mz="464.094710" i="2638313.0" sn="18.08" a="3118.42" fwhm="0.001318" res="352209.4" algo="FTMS"/>
<pk mz="464.119797" i="3549680.3" sn="25.12" a="4535.17" fwhm="0.001424" res="325918.2" algo="FTMS"/>
<pk mz="464.127906" i="1678322.5" sn="10.66" a="1526.63" fwhm="0.001143" res="405979.7" algo="FTMS"/>
<pk mz="464.131074" i="3046387.3" sn="21.23" a="4095.64" fwhm="0.001452" res="319613.5" algo="FTMS"/>
<pk mz="464.156363" i="1394426.5" sn="8.47" a="1762.65" fwhm="0.001487" res="312238.1" algo="FTMS"/>
<pk mz="464.177503" i="1541632.6" sn="9.61" a="1671.27" fwhm="0.001283" res="361921.6" algo="FTMS"/>
<pk mz="464.213745" i="1794314.9" sn="11.56" a="2099.48" fwhm="0.001443" res="321669.5" algo="FTMS"/>
<pk mz="465.031072" i="5231860.0" sn="38.12" a="7107.81" fwhm="0.001398" res="332584.6" algo="FTMS"/>
<pk mz="465.067433" i="8590590.0" sn="64.07" a="12247.89" fwhm="0.001428" res="325680.9" algo="FTMS"/>
<pk mz="465.078649" i="3520769.5" sn="24.90" a="4055.57" fwhm="0.001313" res="354282.4" algo="FTMS"/>
<pk mz="465.098151" i="16907528.0" sn="128.32" a="24597.26" fwhm="0.001439" res="323213.0" algo="FTMS"/>
<pk mz="465.103833" i="10562825.0" sn="79.30" a="14697.29" fwhm="0.001411" res="329647.2" algo="FTMS"/>
<pk mz="465.115104" i="2959116.0" sn="20.56" a="4130.96" fwhm="0.001513" res="307491.8" algo="FTMS"/>
<pk mz="465.134496" i="1714705.5" sn="10.94" a="1876.86" fwhm="0.001301" res="357557.4" algo="FTMS"/>
<pk mz="465.140271" i="8985875.0" sn="67.12" a="12395.16" fwhm="0.001400" res="332259.9" algo="FTMS"/>
<pk mz="465.153242" i="1407510.9" sn="8.57" a="1436.51" fwhm="0.001299" res="357978.0" algo="FTMS"/>
<pk mz="465.168559" i="12492059.0" sn="94.21" a="17940.27" fwhm="0.001432" res="324815.8" algo="FTMS"/>
<pk mz="465.176635" i="4647197.5" sn="33.60" a="6155.05" fwhm="0.001391" res="334530.6" algo="FTMS"/>
<pk mz="465.189716" i="2305313.3" sn="15.51" a="2281.02" fwhm="0.001202" res="386927.9" algo="FTMS"/>
<pk mz="465.213142" i="1539112.0" sn="9.59" a="1710.79" fwhm="0.001362" res="341580.6" algo="FTMS"/>
<pk mz="465.226083" i="2475307.8" sn="16.82" a="3031.29" fwhm="0.001426" res="326268.7" algo="FTMS"/>
<pk mz="466.026463" i="1315345.5" sn="7.86" a="1715.01" fwhm="0.001638" res="284532.4" algo="FTMS"/>
<pk mz="466.041665" i="1477909.9" sn="9.11" a="1500.20" fwhm="0.001340" res="347783.0" algo="FTMS"/>
<pk mz="466.062706" i="3787804.0" sn="26.96" a="4857.78" fwhm="0.001398" res="333457.9" algo="FTMS"/>
<pk mz="466.070928" i="2493470.3" sn="16.96" a="2759.38" fwhm="0.001296" res="359508.5" algo="FTMS"/>
<pk mz="466.074062" i="1265951.3" sn="7.47" a="1101.17" fwhm="0.001209" res="385522.8" algo="FTMS"/>
<pk mz="466.099087" i="4295206.5" sn="30.88" a="5755.21" fwhm="0.001448" res="321809.3" algo="FTMS"/>
<pk mz="466.101469" i="2108455.0" sn="13.98" a="2205.54" fwhm="0.001290" res="361203.4" algo="FTMS"/>
<pk mz="466.107194" i="2352680.8" sn="15.87" a="2536.90" fwhm="0.001267" res="367764.6" algo="FTMS"/>
<pk mz="466.110320" i="2170409.8" sn="14.46" a="2240.64" fwhm="0.001280" res="364085.2" algo="FTMS"/>
<pk mz="466.135664" i="2796593.0" sn="19.30" a="3058.32" fwhm="0.001251" res="372666.9" algo="FTMS"/>
<pk mz="466.143686" i="2395187.3" sn="16.20" a="3297.42" fwhm="0.001537" res="303312.9" algo="FTMS"/>
<pk mz="466.171903" i="4275771.5" sn="30.73" a="5409.57" fwhm="0.001349" res="345571.9" algo="FTMS"/>
<pk mz="466.185165" i="1230143.3" sn="7.20" a="1455.61" fwhm="0.001497" res="311474.5" algo="FTMS"/>
<pk mz="466.192958" i="1254721.5" sn="7.39" a="1207.76" fwhm="0.001316" res="354138.6" algo="FTMS"/>
<pk mz="467.010456" i="1351725.6" sn="8.13" a="1193.42" fwhm="0.001153" res="404965.2" algo="FTMS"/>
<pk mz="467.025750" i="1560114.0" sn="9.74" a="1420.78" fwhm="0.001181" res="395588.2" algo="FTMS"/>
<pk mz="467.046794" i="7205688.0" sn="53.36" a="10572.24" fwhm="0.001477" res="316297.0" algo="FTMS"/>
<pk mz="467.083137" i="12099395.0" sn="91.17" a="18084.22" fwhm="0.001498" res="311746.0" algo="FTMS"/>
<pk mz="467.094332" i="3179334.0" sn="22.25" a="4390.76" fwhm="0.001539" res="303555.1" algo="FTMS"/>
<pk mz="467.102375" i="1428552.3" sn="8.73" a="1155.72" fwhm="0.001179" res="396291.3" algo="FTMS"/>
<pk mz="467.113765" i="4213579.5" sn="30.25" a="5696.59" fwhm="0.001464" res="319122.2" algo="FTMS"/>
<pk mz="467.119502" i="11503437.0" sn="86.57" a="16900.70" fwhm="0.001467" res="318514.7" algo="FTMS"/>
<pk mz="467.122663" i="1541710.1" sn="9.60" a="1633.03" fwhm="0.001383" res="337879.8" algo="FTMS"/>
<pk mz="467.130827" i="1965904.5" sn="12.88" a="2337.92" fwhm="0.001489" res="313772.4" algo="FTMS"/>
<pk mz="467.149991" i="1235798.0" sn="7.24" a="1101.27" fwhm="0.001203" res="388289.3" algo="FTMS"/>
<pk mz="467.155857" i="7585624.0" sn="56.30" a="11195.79" fwhm="0.001459" res="320245.8" algo="FTMS"/>
<pk mz="467.165593" i="4255578.5" sn="30.57" a="5243.04" fwhm="0.001329" res="351578.8" algo="FTMS"/>
<pk mz="467.168815" i="1710171.5" sn="10.90" a="1885.59" fwhm="0.001401" res="333365.1" algo="FTMS"/>
<pk mz="467.192309" i="3353954.3" sn="23.60" a="4237.84" fwhm="0.001334" res="350315.7" algo="FTMS"/>
<pk mz="467.205332" i="2270566.0" sn="15.23" a="2441.81" fwhm="0.001267" res="368774.9" algo="FTMS"/>
<pk mz="467.228703" i="2083692.9" sn="13.79" a="2024.90" fwhm="0.001173" res="398195.2" algo="FTMS"/>
<pk mz="467.241771" i="1369712.6" sn="8.27" a="1159.18" fwhm="0.001210" res="386273.7" algo="FTMS"/>
<pk mz="467.265235" i="1392759.5" sn="8.45" a="1268.13" fwhm="0.001195" res="391089.1" algo="FTMS"/>
<pk mz="468.042115" i="1952857.3" sn="12.78" a="2115.98" fwhm="0.001347" res="347451.7" algo="FTMS"/>
<pk mz="468.050080" i="1833307.5" sn="11.85" a="2105.93" fwhm="0.001446" res="323595.5" algo="FTMS"/>
<pk mz="468.057366" i="1608029.6" sn="10.11" a="1796.45" fwhm="0.001454" res="321991.3" algo="FTMS"/>
<pk mz="468.078436" i="3687011.8" sn="26.18" a="5023.75" fwhm="0.001426" res="328337.2" algo="FTMS"/>
<pk mz="468.086501" i="2594918.0" sn="17.74" a="3053.60" fwhm="0.001350" res="346666.4" algo="FTMS"/>
<pk mz="468.089697" i="2198631.0" sn="14.68" a="2809.87" fwhm="0.001451" res="322573.1" algo="FTMS"/>
<pk mz="468.114798" i="3104878.3" sn="21.68" a="3831.29" fwhm="0.001324" res="353504.7" algo="FTMS"/>
<pk mz="468.122965" i="3644528.8" sn="25.85" a="4514.10" fwhm="0.001355" res="345420.1" algo="FTMS"/>
<pk mz="468.126131" i="12077170.0" sn="91.00" a="17829.30" fwhm="0.001446" res="323736.1" algo="FTMS"/>
<pk mz="468.151184" i="2083961.0" sn="13.79" a="2282.22" fwhm="0.001385" res="337895.1" algo="FTMS"/>
<pk mz="468.159212" i="1889915.4" sn="12.29" a="2216.63" fwhm="0.001385" res="338126.5" algo="FTMS"/>
<pk mz="469.026094" i="2558840.5" sn="17.46" a="3481.95" fwhm="0.001517" res="309269.8" algo="FTMS"/>
<pk mz="469.041292" i="2542461.0" sn="17.33" a="2964.67" fwhm="0.001328" res="353309.6" algo="FTMS"/>
<pk mz="469.062395" i="9206147.0" sn="68.81" a="12824.47" fwhm="0.001432" res="327612.9" algo="FTMS"/>
<pk mz="469.073685" i="1644934.4" sn="10.40" a="1313.84" fwhm="0.001204" res="389463.5" algo="FTMS"/>
<pk mz="469.093080" i="27271564.0" sn="208.39" a="40425.88" fwhm="0.001434" res="327128.4" algo="FTMS"/>
<pk mz="469.098764" i="11184526.0" sn="84.10" a="16620.51" fwhm="0.001450" res="323414.8" algo="FTMS"/>
<pk mz="469.110032" i="1945745.0" sn="12.72" a="2198.87" fwhm="0.001360" res="344932.3" algo="FTMS"/>
<pk mz="469.129478" i="3464598.8" sn="24.45" a="4489.15" fwhm="0.001417" res="331099.7" algo="FTMS"/>
<pk mz="469.135155" i="10670488.0" sn="80.13" a="15136.75" fwhm="0.001444" res="324941.6" algo="FTMS"/>
<pk mz="469.171590" i="5517731.0" sn="40.32" a="7647.08" fwhm="0.001432" res="327536.6" algo="FTMS"/>
<pk mz="469.202640" i="1304364.1" sn="7.76" a="1683.06" fwhm="0.002130" res="220327.5" algo="FTMS"/>
<pk mz="469.208013" i="3316141.8" sn="23.31" a="3733.98" fwhm="0.001258" res="373112.5" algo="FTMS"/>
<pk mz="469.244348" i="3891640.3" sn="27.75" a="4836.42" fwhm="0.001354" res="346547.4" algo="FTMS"/>
<pk mz="469.280552" i="1852099.0" sn="12.00" a="2054.68" fwhm="0.001342" res="349601.8" algo="FTMS"/>
<pk mz="470.036497" i="1742240.9" sn="11.15" a="1770.99" fwhm="0.001306" res="359832.9" algo="FTMS"/>
<pk mz="470.057709" i="1944743.1" sn="12.71" a="2431.76" fwhm="0.001448" res="324705.0" algo="FTMS"/>
<pk mz="470.065623" i="2196137.5" sn="14.65" a="2392.20" fwhm="0.001331" res="353048.5" algo="FTMS"/>
<pk mz="470.073063" i="1669547.6" sn="10.58" a="1716.46" fwhm="0.001299" res="361913.5" algo="FTMS"/>
<pk mz="470.094148" i="3153585.8" sn="22.05" a="3895.56" fwhm="0.001423" res="330423.6" algo="FTMS"/>
<pk mz="470.096383" i="3310258.5" sn="23.26" a="3809.52" fwhm="0.001312" res="358276.7" algo="FTMS"/>
<pk mz="470.102131" i="2749620.3" sn="18.93" a="2936.59" fwhm="0.001282" res="366792.3" algo="FTMS"/>
<pk mz="470.109087" i="1384118.3" sn="8.38" a="1479.58" fwhm="0.001345" res="349468.6" algo="FTMS"/>
<pk mz="470.130530" i="2470588.5" sn="16.77" a="2732.33" fwhm="0.001292" res="363952.6" algo="FTMS"/>
<pk mz="470.138532" i="2589374.8" sn="17.69" a="3620.08" fwhm="0.001531" res="307013.9" algo="FTMS"/>
<pk mz="470.143381" i="1256128.4" sn="7.39" a="1325.89" fwhm="0.001434" res="327848.0" algo="FTMS"/>
<pk mz="470.166644" i="1428679.1" sn="8.72" a="1639.96" fwhm="0.001383" res="340058.6" algo="FTMS"/>
<pk mz="470.174898" i="1475529.6" sn="9.08" a="1978.40" fwhm="0.001729" res="271990.8" algo="FTMS"/>
<pk mz="470.203173" i="1257681.9" sn="7.40" a="973.53" fwhm="0.001130" res="416153.5" algo="FTMS"/>
<pk mz="471.020532" i="2378178.8" sn="16.06" a="3282.70" fwhm="0.001535" res="306942.3" algo="FTMS"/>
<pk mz="471.031921" i="1457862.1" sn="8.95" a="1678.71" fwhm="0.001403" res="335678.2" algo="FTMS"/>
<pk mz="471.041703" i="3946441.0" sn="28.17" a="5478.67" fwhm="0.001428" res="329963.8" algo="FTMS"/>
<pk mz="471.056936" i="3138509.5" sn="21.93" a="4166.70" fwhm="0.001495" res="315161.0" algo="FTMS"/>
<pk mz="471.068034" i="1795280.9" sn="11.55" a="2275.81" fwhm="0.001465" res="321532.1" algo="FTMS"/>
<pk mz="471.077997" i="9130964.0" sn="68.23" a="13687.83" fwhm="0.001521" res="309647.1" algo="FTMS"/>
<pk mz="471.093036" i="1885144.3" sn="12.25" a="1816.57" fwhm="0.001246" res="378150.7" algo="FTMS"/>
<pk mz="471.114364" i="9991135.0" sn="74.87" a="14521.59" fwhm="0.001482" res="317814.2" algo="FTMS"/>
<pk mz="471.126637" i="6976482.0" sn="51.58" a="9411.89" fwhm="0.001420" res="331690.1" algo="FTMS"/>
<pk mz="471.129712" i="1910755.0" sn="12.44" a="2306.70" fwhm="0.001332" res="353720.6" algo="FTMS"/>
<pk mz="471.150841" i="6152169.5" sn="45.21" a="8724.97" fwhm="0.001452" res="324482.3" algo="FTMS"/>
<pk mz="471.187204" i="4624372.0" sn="33.41" a="5864.47" fwhm="0.001384" res="340334.4" algo="FTMS"/>
<pk mz="471.223624" i="3868670.8" sn="27.57" a="5418.72" fwhm="0.001399" res="336783.4" algo="FTMS"/>
<pk mz="471.259866" i="4094985.5" sn="29.32" a="5096.69" fwhm="0.001370" res="344096.4" algo="FTMS"/>
<pk mz="471.296435" i="2112532.3" sn="14.00" a="2484.05" fwhm="0.001442" res="326764.1" algo="FTMS"/>
<pk mz="472.052175" i="2059508.0" sn="13.59" a="2277.75" fwhm="0.001305" res="361667.6" algo="FTMS"/>
<pk mz="472.060276" i="1335030.4" sn="7.99" a="1350.66" fwhm="0.001377" res="342923.1" algo="FTMS"/>
<pk mz="472.063662" i="1316087.4" sn="7.85" a="1614.93" fwhm="0.001626" res="290391.7" algo="FTMS"/>
<pk mz="472.073447" i="1601786.3" sn="10.06" a="1497.66" fwhm="0.001189" res="397080.5" algo="FTMS"/>
<pk mz="472.076575" i="4954363.0" sn="35.96" a="7121.10" fwhm="0.001507" res="313277.4" algo="FTMS"/>
<pk mz="472.081435" i="1774844.8" sn="11.39" a="1673.58" fwhm="0.001248" res="378324.4" algo="FTMS"/>
<pk mz="472.088557" i="1726718.8" sn="11.02" a="1892.72" fwhm="0.001411" res="334525.5" algo="FTMS"/>
<pk mz="472.099690" i="1425410.1" sn="8.69" a="1636.30" fwhm="0.001477" res="319661.9" algo="FTMS"/>
<pk mz="472.109776" i="1317125.1" sn="7.86" a="983.01" fwhm="0.001032" res="457570.2" algo="FTMS"/>
<pk mz="472.117963" i="2130695.5" sn="14.14" a="2870.08" fwhm="0.001637" res="288345.4" algo="FTMS"/>
<pk mz="472.120044" i="4854024.0" sn="35.18" a="6287.90" fwhm="0.001368" res="345000.4" algo="FTMS"/>
<pk mz="472.129950" i="1392523.1" sn="8.44" a="1767.74" fwhm="0.001699" res="277960.6" algo="FTMS"/>
<pk mz="472.146155" i="1538063.9" sn="9.56" a="1458.66" fwhm="0.001274" res="370611.7" algo="FTMS"/>
<pk mz="472.154178" i="1643026.3" sn="10.37" a="1726.62" fwhm="0.001354" res="348659.5" algo="FTMS"/>
<pk mz="472.182414" i="1379866.6" sn="8.34" a="1396.23" fwhm="0.001340" res="352282.9" algo="FTMS"/>
<pk mz="472.219027" i="1680165.5" sn="10.66" a="1486.69" fwhm="0.001160" res="407124.8" algo="FTMS"/>
<pk mz="472.241449" i="1656364.1" sn="10.48" a="1467.03" fwhm="0.001350" res="349869.8" algo="FTMS"/>
<pk mz="473.036199" i="4045336.3" sn="28.93" a="5328.93" fwhm="0.001429" res="330999.1" algo="FTMS"/>
<pk mz="473.047359" i="1815067.5" sn="11.70" a="2066.10" fwhm="0.001472" res="321320.8" algo="FTMS"/>
<pk mz="473.057283" i="5057054.5" sn="36.75" a="7328.22" fwhm="0.001479" res="319890.9" algo="FTMS"/>
<pk mz="473.072555" i="3733027.0" sn="26.52" a="5224.42" fwhm="0.001497" res="315943.4" algo="FTMS"/>
<pk mz="473.083747" i="2096678.3" sn="13.88" a="2409.99" fwhm="0.001371" res="345009.1" algo="FTMS"/>
<pk mz="473.093616" i="6171177.0" sn="45.36" a="8642.45" fwhm="0.001448" res="326665.2" algo="FTMS"/>
<pk mz="473.108960" i="3382829.8" sn="23.81" a="4357.50" fwhm="0.001419" res="333487.7" algo="FTMS"/>
<pk mz="473.112116" i="1332526.8" sn="7.97" a="1059.42" fwhm="0.001179" res="401249.0" algo="FTMS"/>
<pk mz="473.120185" i="1581873.1" sn="9.90" a="1916.80" fwhm="0.001494" res="316763.5" algo="FTMS"/>
<pk mz="473.130020" i="4868660.0" sn="35.29" a="6329.25" fwhm="0.001399" res="338263.0" algo="FTMS"/>
<pk mz="473.145218" i="2671160.5" sn="18.32" a="3079.30" fwhm="0.001335" res="354412.6" algo="FTMS"/>
<pk mz="473.160720" i="1463101.1" sn="8.98" a="1524.00" fwhm="0.001557" res="303900.1" algo="FTMS"/>
<pk mz="473.166409" i="3259454.8" sn="22.86" a="4123.96" fwhm="0.001398" res="338473.4" algo="FTMS"/>
<pk mz="473.202850" i="3799625.8" sn="27.03" a="5319.38" fwhm="0.001457" res="324874.9" algo="FTMS"/>
<pk mz="473.218381" i="1245518.4" sn="7.30" a="1385.95" fwhm="0.001579" res="299658.9" algo="FTMS"/>
<pk mz="473.225309" i="1507920.4" sn="9.33" a="1456.20" fwhm="0.001286" res="368030.4" algo="FTMS"/>
<pk mz="473.239210" i="3603540.5" sn="25.52" a="4877.21" fwhm="0.001421" res="332943.5" algo="FTMS"/>
<pk mz="473.275466" i="2657375.3" sn="18.21" a="3079.57" fwhm="0.001341" res="353021.8" algo="FTMS"/>
<pk mz="473.282597" i="14227041.0" sn="107.60" a="21104.93" fwhm="0.001478" res="320241.8" algo="FTMS"/>
<pk mz="473.312049" i="1765738.1" sn="11.32" a="1701.99" fwhm="0.001294" res="365735.3" algo="FTMS"/>
<pk mz="474.031424" i="2149696.5" sn="14.28" a="2967.33" fwhm="0.001522" res="311452.6" algo="FTMS"/>
<pk mz="474.067768" i="3174731.3" sn="22.20" a="4305.00" fwhm="0.001468" res="322884.0" algo="FTMS"/>
<pk mz="474.073601" i="1539149.1" sn="9.57" a="1580.42" fwhm="0.001323" res="358224.0" algo="FTMS"/>
<pk mz="474.078961" i="2152782.8" sn="14.31" a="2442.80" fwhm="0.001358" res="349144.1" algo="FTMS"/>
<pk mz="474.104260" i="1668950.3" sn="10.57" a="1623.36" fwhm="0.001326" res="357459.6" algo="FTMS"/>
<pk mz="474.115531" i="2244953.5" sn="15.02" a="2625.11" fwhm="0.001329" res="356709.5" algo="FTMS"/>
<pk mz="474.140664" i="1283425.1" sn="7.59" a="1007.12" fwhm="0.001030" res="460359.1" algo="FTMS"/>
<pk mz="474.198157" i="1713522.3" sn="10.91" a="1943.22" fwhm="0.001415" res="335125.1" algo="FTMS"/>
<pk mz="474.234471" i="1847421.0" sn="11.95" a="2047.14" fwhm="0.001426" res="332482.7" algo="FTMS"/>
<pk mz="474.286046" i="4871052.5" sn="35.31" a="6417.91" fwhm="0.001364" res="347781.7" algo="FTMS"/>
<pk mz="475.015474" i="2192486.3" sn="14.61" a="2683.06" fwhm="0.001454" res="326702.6" algo="FTMS"/>
<pk mz="475.036334" i="1317484.6" sn="7.85" a="1297.22" fwhm="0.001376" res="345260.9" algo="FTMS"/>
<pk mz="475.051812" i="4998257.0" sn="36.29" a="7478.61" fwhm="0.001558" res="304899.2" algo="FTMS"/>
<pk mz="475.063087" i="2485876.5" sn="16.88" a="3026.99" fwhm="0.001392" res="341230.5" algo="FTMS"/>
<pk mz="475.073000" i="3253367.5" sn="22.81" a="4603.02" fwhm="0.001516" res="313434.8" algo="FTMS"/>
<pk mz="475.082588" i="4224122.5" sn="30.31" a="5848.47" fwhm="0.001439" res="330045.7" algo="FTMS"/>
<pk mz="475.088184" i="5339260.0" sn="38.92" a="7991.10" fwhm="0.001490" res="318816.7" algo="FTMS"/>
<pk mz="475.099384" i="2710655.5" sn="18.62" a="3572.26" fwhm="0.001459" res="325678.4" algo="FTMS"/>
<pk mz="475.109379" i="3126914.5" sn="21.83" a="4088.10" fwhm="0.001472" res="322708.3" algo="FTMS"/>
<pk mz="475.124593" i="4321415.0" sn="31.06" a="5613.83" fwhm="0.001395" res="340584.5" algo="FTMS"/>
<pk mz="475.135719" i="1412234.3" sn="8.58" a="1709.12" fwhm="0.001528" res="310926.1" algo="FTMS"/>
<pk mz="475.139910" i="1436299.5" sn="8.77" a="1354.87" fwhm="0.001195" res="397445.0" algo="FTMS"/>
<pk mz="475.145797" i="1717645.3" sn="10.94" a="1837.81" fwhm="0.001349" res="352284.5" algo="FTMS"/>
<pk mz="475.161005" i="5512338.0" sn="40.26" a="7623.44" fwhm="0.001466" res="324036.8" algo="FTMS"/>
<pk mz="475.174180" i="1582741.8" sn="9.90" a="1710.58" fwhm="0.001365" res="348207.4" algo="FTMS"/>
<pk mz="475.182154" i="1995928.1" sn="13.09" a="2146.47" fwhm="0.001311" res="362503.5" algo="FTMS"/>
<pk mz="475.197227" i="1477020.6" sn="9.08" a="1855.95" fwhm="0.001574" res="301921.5" algo="FTMS"/>
<pk mz="475.210565" i="1383328.6" sn="8.36" a="1301.22" fwhm="0.001305" res="364121.8" algo="FTMS"/>
<pk mz="475.218500" i="2695331.0" sn="18.50" a="4178.10" fwhm="0.001673" res="283979.1" algo="FTMS"/>
<pk mz="475.228052" i="1528997.9" sn="9.49" a="1815.33" fwhm="0.001481" res="320866.2" algo="FTMS"/>
<pk mz="475.246682" i="1344171.5" sn="8.06" a="1262.03" fwhm="0.001204" res="394654.4" algo="FTMS"/>
<pk mz="475.254948" i="1598381.9" sn="10.02" a="1407.05" fwhm="0.001201" res="395567.7" algo="FTMS"/>
<pk mz="475.262229" i="1285040.1" sn="7.60" a="1406.55" fwhm="0.001398" res="339945.0" algo="FTMS"/>
<pk mz="476.047069" i="3334555.0" sn="23.43" a="4005.25" fwhm="0.001367" res="348355.7" algo="FTMS"/>
<pk mz="476.055248" i="1377437.5" sn="8.31" a="1684.96" fwhm="0.001664" res="286082.3" algo="FTMS"/>
<pk mz="476.058276" i="1304990.4" sn="7.75" a="1195.60" fwhm="0.001236" res="385058.1" algo="FTMS"/>
<pk mz="476.083456" i="3193254.0" sn="22.34" a="4710.15" fwhm="0.001584" res="300589.2" algo="FTMS"/>
<pk mz="476.091366" i="1326760.4" sn="7.92" a="1182.39" fwhm="0.001308" res="364061.0" algo="FTMS"/>
<pk mz="476.094845" i="1573801.4" sn="9.83" a="1628.72" fwhm="0.001361" res="349883.5" algo="FTMS"/>
<pk mz="476.114944" i="3555759.3" sn="25.14" a="4289.98" fwhm="0.001355" res="351264.7" algo="FTMS"/>
<pk mz="476.119814" i="2484144.8" sn="16.86" a="3161.61" fwhm="0.001486" res="320457.9" algo="FTMS"/>
<pk mz="476.127839" i="1723315.3" sn="10.99" a="1663.30" fwhm="0.001257" res="378666.5" algo="FTMS"/>
<pk mz="476.151362" i="1214650.3" sn="7.06" a="916.19" fwhm="0.001066" res="446603.1" algo="FTMS"/>
<pk mz="476.177411" i="1523650.1" sn="9.44" a="1465.76" fwhm="0.001315" res="362064.2" algo="FTMS"/>
<pk mz="476.213708" i="1971661.0" sn="12.73" a="1881.28" fwhm="0.001254" res="379720.5" algo="FTMS"/>
<pk mz="477.014345" i="1422269.0" sn="8.54" a="1518.70" fwhm="0.001483" res="321697.5" algo="FTMS"/>
<pk mz="477.031056" i="4096706.0" sn="28.93" a="5511.17" fwhm="0.001457" res="327382.0" algo="FTMS"/>
<pk mz="477.042558" i="1289413.5" sn="7.53" a="1151.90" fwhm="0.001264" res="377319.8" algo="FTMS"/>
<pk mz="477.061638" i="1373259.3" sn="8.17" a="1722.95" fwhm="0.001706" res="279680.9" algo="FTMS"/>
<pk mz="477.067445" i="6325965.0" sn="45.92" a="8561.15" fwhm="0.001434" res="332598.2" algo="FTMS"/>
<pk mz="477.078675" i="3169488.3" sn="21.86" a="3984.37" fwhm="0.001399" res="340935.3" algo="FTMS"/>
<pk mz="477.088735" i="1278419.4" sn="7.44" a="1625.90" fwhm="0.001545" res="308774.4" algo="FTMS"/>
<pk mz="477.103858" i="6800088.0" sn="49.53" a="9311.27" fwhm="0.001425" res="334812.8" algo="FTMS"/>
<pk mz="477.115001" i="2505435.3" sn="16.80" a="3226.79" fwhm="0.001467" res="325201.1" algo="FTMS"/>
<pk mz="477.140255" i="5846755.0" sn="42.27" a="8151.63" fwhm="0.001431" res="333414.4" algo="FTMS"/>
<pk mz="477.143588" i="1369315.8" sn="8.14" a="1269.26" fwhm="0.001258" res="379277.8" algo="FTMS"/>
<pk mz="477.172659" i="2833644.5" sn="19.30" a="3315.55" fwhm="0.001347" res="354249.5" algo="FTMS"/>
<pk mz="477.176656" i="3517677.8" sn="24.51" a="4539.38" fwhm="0.001432" res="333291.9" algo="FTMS"/>
<pk mz="477.189660" i="1790193.6" sn="11.35" a="1827.17" fwhm="0.001231" res="387490.1" algo="FTMS"/>
<pk mz="477.212958" i="1331704.6" sn="7.85" a="1659.47" fwhm="0.001601" res="298059.0" algo="FTMS"/>
<pk mz="477.226085" i="1792764.5" sn="11.36" a="1835.08" fwhm="0.001298" res="367538.3" algo="FTMS"/>
<pk mz="478.062760" i="3295735.8" sn="22.82" a="4143.48" fwhm="0.001429" res="334444.3" algo="FTMS"/>
<pk mz="478.070815" i="1435130.1" sn="8.64" a="1498.73" fwhm="0.001388" res="344426.4" algo="FTMS"/>
<pk mz="478.074038" i="3878907.3" sn="27.26" a="5222.35" fwhm="0.001451" res="329491.5" algo="FTMS"/>
<pk mz="478.099100" i="3410946.8" sn="23.70" a="4056.84" fwhm="0.001346" res="355160.5" algo="FTMS"/>
<pk mz="478.107204" i="1930245.1" sn="12.41" a="2787.53" fwhm="0.001673" res="285786.8" algo="FTMS"/>
<pk mz="478.110511" i="2056710.1" sn="13.37" a="2399.92" fwhm="0.001390" res="344051.9" algo="FTMS"/>
<pk mz="478.135469" i="2399245.5" sn="15.99" a="2873.59" fwhm="0.001380" res="346547.8" algo="FTMS"/>
<pk mz="478.143633" i="1352464.0" sn="8.01" a="1484.91" fwhm="0.001438" res="332545.9" algo="FTMS"/>
<pk mz="478.146728" i="1512209.0" sn="9.22" a="1524.08" fwhm="0.001331" res="359317.8" algo="FTMS"/>
<pk mz="478.171924" i="1263384.5" sn="7.33" a="1387.46" fwhm="0.001519" res="314698.9" algo="FTMS"/>
<pk mz="479.010402" i="1898516.5" sn="12.17" a="2491.57" fwhm="0.001865" res="256812.6" algo="FTMS"/>
<pk mz="479.046776" i="6284575.5" sn="45.60" a="8744.41" fwhm="0.001476" res="324593.5" algo="FTMS"/>
<pk mz="479.058165" i="1956130.9" sn="12.61" a="2282.17" fwhm="0.001411" res="339448.4" algo="FTMS"/>
<pk mz="479.077459" i="53624104.0" z="-1" sn="406.44" a="83005.71" fwhm="0.001501" res="319162.1" algo="FTMS" component_name="d" deconvoluted_molecular_mass="479.078194" deconvoluted_isotopic_mass="479.078199"/>
<pk mz="479.083164" i="8602922.0" sn="63.27" a="12698.86" fwhm="0.001508" res="317740.5" algo="FTMS"/>
<pk mz="479.094351" i="3409197.8" sn="23.68" a="4806.34" fwhm="0.001489" res="321845.1" algo="FTMS"/>
<pk mz="479.113827" i="13819188.0" sn="103.03" a="20749.96" fwhm="0.001517" res="315779.0" algo="FTMS"/>
<pk mz="479.119545" i="9938229.0" sn="73.45" a="14779.32" fwhm="0.001518" res="315540.2" algo="FTMS"/>
<pk mz="479.155821" i="6184256.5" sn="44.83" a="9395.68" fwhm="0.001587" res="301958.9" algo="FTMS"/>
<pk mz="479.168902" i="1596740.1" sn="9.87" a="1632.83" fwhm="0.001329" res="360475.6" algo="FTMS"/>
<pk mz="479.192263" i="2946891.3" sn="20.16" a="3845.98" fwhm="0.001464" res="327260.0" algo="FTMS"/>
<pk mz="479.205411" i="2149711.3" sn="14.08" a="2492.87" fwhm="0.001370" res="349676.2" algo="FTMS"/>
<pk mz="479.241681" i="1505882.0" sn="9.17" a="1768.92" fwhm="0.001419" res="337739.6" algo="FTMS"/>
<pk mz="480.041972" i="2141002.8" sn="14.01" a="3078.82" fwhm="0.001677" res="286318.8" algo="FTMS"/>
<pk mz="480.050300" i="1258061.3" sn="7.28" a="1658.54" fwhm="0.001648" res="291257.4" algo="FTMS"/>
<pk mz="480.078416" i="3771477.8" sn="26.44" a="5312.17" fwhm="0.001518" res="316208.4" algo="FTMS"/>
<pk mz="480.080727" i="6908502.5" z="-1" sn="50.35" a="10301.80" fwhm="0.001529" res="313980.8" algo="FTMS" component_name="d" deconvoluted_molecular_mass="479.078194" deconvoluted_isotopic_mass="480.081470"/>
<pk mz="480.086366" i="2022488.0" sn="13.11" a="2199.93" fwhm="0.001340" res="358300.4" algo="FTMS"/>
<pk mz="480.089453" i="1556569.0" sn="9.56" a="1706.01" fwhm="0.001345" res="356939.1" algo="FTMS"/>
<pk mz="480.114723" i="3156576.5" sn="21.75" a="4414.16" fwhm="0.001559" res="307884.8" algo="FTMS"/>
<pk mz="480.117108" i="3069537.3" sn="21.09" a="3860.84" fwhm="0.001398" res="343334.2" algo="FTMS"/>
<pk mz="480.122822" i="2629219.0" sn="17.73" a="3470.50" fwhm="0.001428" res="336206.3" algo="FTMS"/>
<pk mz="480.126256" i="1672548.0" sn="10.44" a="2450.95" fwhm="0.001965" res="244316.2" algo="FTMS"/>
<pk mz="480.151187" i="2307691.5" sn="15.28" a="2941.55" fwhm="0.001488" res="322776.3" algo="FTMS"/>
<pk mz="480.159400" i="1477230.0" sn="8.95" a="1501.61" fwhm="0.001273" res="377042.5" algo="FTMS"/>
<pk mz="480.187778" i="1322486.5" sn="7.77" a="1580.74" fwhm="0.001692" res="283799.4" algo="FTMS"/>
<pk mz="481.026111" i="2825586.5" sn="19.23" a="3640.87" fwhm="0.001438" res="334582.7" algo="FTMS"/>
<pk mz="481.041474" i="1534967.3" sn="9.39" a="2246.73" fwhm="0.001922" res="250321.6" algo="FTMS"/>
<pk mz="481.062388" i="8640382.0" sn="63.55" a="12532.76" fwhm="0.001501" res="320564.3" algo="FTMS"/>
<pk mz="481.073550" i="2646401.0" sn="17.86" a="3771.83" fwhm="0.001615" res="297909.7" algo="FTMS"/>
<pk mz="481.081740" i="2709379.3" sn="18.34" a="3452.46" fwhm="0.001469" res="327542.8" algo="FTMS"/>
<pk mz="481.084207" i="2849668.0" z="-1" sn="19.41" a="3541.06" fwhm="0.001407" res="341885.2" algo="FTMS" component_name="d" deconvoluted_molecular_mass="479.078194" deconvoluted_isotopic_mass="481.084953"/>
<pk mz="481.093005" i="1860486.8" sn="11.87" a="2021.36" fwhm="0.001329" res="361903.4" algo="FTMS"/>
<pk mz="481.098760" i="10205064.0" sn="75.48" a="15609.68" fwhm="0.001555" res="309369.7" algo="FTMS"/>
<pk mz="481.109895" i="2323851.8" sn="15.40" a="2870.27" fwhm="0.001413" res="340408.4" algo="FTMS"/>
<pk mz="481.118187" i="1255822.3" sn="7.26" a="904.11" fwhm="0.001101" res="437132.9" algo="FTMS"/>
<pk mz="481.129451" i="7189393.5" sn="52.49" a="10738.47" fwhm="0.001548" res="310831.6" algo="FTMS"/>
<pk mz="481.135114" i="10362771.0" sn="76.68" a="15518.26" fwhm="0.001543" res="311905.4" algo="FTMS"/>
<pk mz="481.138371" i="2755988.5" sn="18.70" a="3695.16" fwhm="0.001465" res="328311.7" algo="FTMS"/>
<pk mz="481.146332" i="1457046.8" sn="8.80" a="1975.00" fwhm="0.001819" res="264555.3" algo="FTMS"/>
<pk mz="481.163459" i="49102748.0" sn="371.97" a="77481.27" fwhm="0.001524" res="315810.5" algo="FTMS"/>
<pk mz="481.171564" i="5123998.5" sn="36.75" a="7278.05" fwhm="0.001483" res="324506.5" algo="FTMS"/>
<pk mz="481.184498" i="1901218.3" sn="12.18" a="2462.13" fwhm="0.001485" res="324110.8" algo="FTMS"/>
<pk mz="481.207914" i="2509225.3" sn="16.82" a="2744.72" fwhm="0.001361" res="353493.5" algo="FTMS"/>
<pk mz="481.220872" i="2214573.3" sn="14.57" a="2707.79" fwhm="0.001537" res="313147.0" algo="FTMS"/>
<pk mz="481.244436" i="1638580.3" sn="10.18" a="1902.41" fwhm="0.001352" res="355982.5" algo="FTMS"/>
<pk mz="481.257247" i="1394616.1" sn="8.32" a="1262.98" fwhm="0.001381" res="348555.5" algo="FTMS"/>
<pk mz="482.036175" i="1247266.3" sn="7.20" a="1228.78" fwhm="0.001535" res="314021.0" algo="FTMS"/>
<pk mz="482.057693" i="2351272.8" sn="15.61" a="2565.18" fwhm="0.001312" res="367361.0" algo="FTMS"/>
<pk mz="482.065935" i="2014891.3" sn="13.05" a="2509.31" fwhm="0.001556" res="309801.8" algo="FTMS"/>
<pk mz="482.094022" i="3439795.8" sn="23.91" a="4632.79" fwhm="0.001507" res="319926.8" algo="FTMS"/>
<pk mz="482.102091" i="2569910.0" sn="17.28" a="2953.58" fwhm="0.001363" res="353733.8" algo="FTMS"/>
<pk mz="482.105306" i="2727607.0" sn="18.48" a="3929.93" fwhm="0.001602" res="300994.9" algo="FTMS"/>
<pk mz="482.130261" i="2321598.5" sn="15.38" a="2855.20" fwhm="0.001396" res="345483.1" algo="FTMS"/>
<pk mz="482.138549" i="2667201.0" sn="18.02" a="3147.15" fwhm="0.001390" res="346896.7" algo="FTMS"/>
<pk mz="482.166836" i="13471946.0" sn="100.38" a="20820.98" fwhm="0.001527" res="315859.2" algo="FTMS"/>
<pk mz="482.174887" i="1593036.0" sn="9.83" a="1641.50" fwhm="0.001415" res="340859.6" algo="FTMS"/>
<pk mz="482.179683" i="1457101.4" sn="8.79" a="1544.47" fwhm="0.001495" res="322552.8" algo="FTMS"/>
<pk mz="483.020697" i="1824714.0" sn="11.59" a="2247.08" fwhm="0.001492" res="323828.0" algo="FTMS"/>
<pk mz="483.041692" i="5079504.5" sn="36.40" a="7704.89" fwhm="0.001571" res="307457.9" algo="FTMS"/>
<pk mz="483.056888" i="1638100.9" sn="10.17" a="1652.39" fwhm="0.001286" res="375484.8" algo="FTMS"/>
<pk mz="483.068011" i="1311960.3" sn="7.69" a="1165.76" fwhm="0.001322" res="365372.0" algo="FTMS"/>
<pk mz="483.078027" i="9751003.0" sn="72.01" a="15450.11" fwhm="0.001590" res="303731.1" algo="FTMS"/>
<pk mz="483.089473" i="1454046.6" sn="8.77" a="1478.84" fwhm="0.001379" res="350257.8" algo="FTMS"/>
<pk mz="483.108697" i="29950436.0" sn="225.98" a="46707.57" fwhm="0.001539" res="313941.7" algo="FTMS"/>
<pk mz="483.114359" i="10166758.0" sn="75.18" a="15956.06" fwhm="0.001585" res="304821.2" algo="FTMS"/>
<pk mz="483.125626" i="2074857.5" sn="13.50" a="3233.18" fwhm="0.001831" res="263880.2" algo="FTMS"/>
<pk mz="483.150746" i="6859249.0" sn="49.97" a="10898.62" fwhm="0.001627" res="297037.8" algo="FTMS"/>
<pk mz="483.160509" i="14664180.0" sn="109.46" a="22696.56" fwhm="0.001557" res="310293.6" algo="FTMS"/>
<pk mz="483.170231" i="1508086.9" sn="9.18" a="1431.15" fwhm="0.001273" res="379570.3" algo="FTMS"/>
<pk mz="483.187188" i="3400700.0" sn="23.61" a="4451.95" fwhm="0.001446" res="334093.7" algo="FTMS"/>
<pk mz="483.223621" i="2988551.0" sn="20.47" a="3912.72" fwhm="0.001486" res="325183.3" algo="FTMS"/>
<pk mz="483.259977" i="2408466.0" sn="16.04" a="2815.76" fwhm="0.001377" res="350901.3" algo="FTMS"/>
<pk mz="483.296214" i="1417244.8" sn="8.49" a="1446.26" fwhm="0.001378" res="350660.2" algo="FTMS"/>
<pk mz="484.015651" i="1388788.6" sn="8.27" a="1676.22" fwhm="0.001530" res="316376.3" algo="FTMS"/>
<pk mz="484.045351" i="1228285.5" sn="7.05" a="1458.92" fwhm="0.001682" res="287816.4" algo="FTMS"/>
<pk mz="484.052149" i="1841407.5" sn="11.72" a="2081.67" fwhm="0.001418" res="341250.6" algo="FTMS"/>
<pk mz="484.073206" i="2449158.0" sn="16.35" a="3358.98" fwhm="0.001595" res="303443.9" algo="FTMS"/>
<pk mz="484.081292" i="2422536.3" sn="16.15" a="2854.88" fwhm="0.001396" res="346881.6" algo="FTMS"/>
<pk mz="484.109773" i="2365200.8" sn="15.71" a="2665.51" fwhm="0.001365" res="354670.2" algo="FTMS"/>
<pk mz="484.111978" i="4469521.5" sn="31.75" a="6325.97" fwhm="0.001493" res="324228.3" algo="FTMS"/>
<pk mz="484.117855" i="2210067.3" sn="14.53" a="2558.89" fwhm="0.001421" res="340705.5" algo="FTMS"/>
<pk mz="484.120728" i="1551636.1" sn="9.51" a="1665.09" fwhm="0.001415" res="342026.4" algo="FTMS"/>
<pk mz="484.154311" i="1709598.1" sn="10.71" a="1705.81" fwhm="0.001307" res="370364.5" algo="FTMS"/>
<pk mz="484.163885" i="2902817.0" sn="19.81" a="4057.98" fwhm="0.001612" res="300338.6" algo="FTMS"/>
<pk mz="484.195251" i="1492266.5" sn="9.06" a="1555.80" fwhm="0.001455" res="332873.9" algo="FTMS"/>
<pk mz="485.036197" i="3149350.5" sn="21.69" a="4760.09" fwhm="0.001611" res="301079.2" algo="FTMS"/>
<pk mz="485.047466" i="1253673.8" sn="7.24" a="1045.16" fwhm="0.001245" res="389703.0" algo="FTMS"/>
<pk mz="485.057314" i="6255660.5" sn="45.36" a="9514.56" fwhm="0.001584" res="306278.1" algo="FTMS"/>
<pk mz="485.072671" i="2496049.3" sn="16.71" a="2738.03" fwhm="0.001356" res="357592.2" algo="FTMS"/>
<pk mz="485.083695" i="1568820.6" sn="9.64" a="1892.27" fwhm="0.001649" res="294167.2" algo="FTMS"/>
<pk mz="485.093663" i="8008759.5" sn="58.73" a="12077.21" fwhm="0.001568" res="309408.0" algo="FTMS"/>
<pk mz="485.108844" i="1654076.1" sn="10.29" a="1838.23" fwhm="0.001439" res="337215.7" algo="FTMS"/>
<pk mz="485.130029" i="7568450.5" sn="55.37" a="11023.40" fwhm="0.001510" res="321244.6" algo="FTMS"/>
<pk mz="485.166365" i="4163661.3" sn="29.42" a="5512.25" fwhm="0.001463" res="331571.4" algo="FTMS"/>
<pk mz="485.202798" i="3735128.3" sn="26.15" a="5350.84" fwhm="0.001542" res="314720.1" algo="FTMS"/>
<pk mz="485.239221" i="3957347.3" sn="27.85" a="6019.61" fwhm="0.001614" res="300680.6" algo="FTMS"/>
<pk mz="485.275676" i="2945134.0" sn="20.13" a="4444.65" fwhm="0.001583" res="306564.4" algo="FTMS"/>
<pk mz="485.311976" i="1280376.9" sn="7.44" a="1414.86" fwhm="0.001485" res="326738.3" algo="FTMS"/>
<pk mz="486.031350" i="2057552.0" sn="13.36" a="2524.89" fwhm="0.001499" res="324307.3" algo="FTMS"/>
<pk mz="486.060642" i="1477720.8" sn="8.94" a="1497.98" fwhm="0.001576" res="308402.2" algo="FTMS"/>
<pk mz="486.067800" i="2444634.8" sn="16.31" a="2628.08" fwhm="0.001284" res="378654.3" algo="FTMS"/>
<pk mz="486.089212" i="1825121.3" sn="11.59" a="1748.20" fwhm="0.001305" res="372373.1" algo="FTMS"/>
<pk mz="486.097115" i="1894755.6" sn="12.12" a="2658.44" fwhm="0.001599" res="304087.4" algo="FTMS"/>
<pk mz="486.099309" i="2183524.3" sn="14.32" a="2507.38" fwhm="0.001346" res="361019.8" algo="FTMS"/>
<pk mz="486.104094" i="1525605.8" sn="9.31" a="1713.25" fwhm="0.001469" res="330874.5" algo="FTMS"/>
<pk mz="486.115449" i="2235753.0" sn="14.72" a="2938.20" fwhm="0.001522" res="319440.5" algo="FTMS"/>
<pk mz="486.133399" i="1599342.5" sn="9.87" a="2245.41" fwhm="0.001694" res="287037.4" algo="FTMS"/>
<pk mz="486.136738" i="1540975.5" sn="9.42" a="1477.97" fwhm="0.001252" res="388196.2" algo="FTMS"/>
<pk mz="486.169767" i="1436281.4" sn="8.63" a="1291.14" fwhm="0.001233" res="394422.4" algo="FTMS"/>
<pk mz="486.197929" i="1388417.8" sn="8.26" a="1435.53" fwhm="0.001450" res="335208.2" algo="FTMS"/>
<pk mz="486.242519" i="1316239.1" sn="7.71" a="1142.13" fwhm="0.001430" res="340147.7" algo="FTMS"/>
<pk mz="486.257138" i="1362323.4" sn="8.06" a="1408.48" fwhm="0.001375" res="353552.6" algo="FTMS"/>
<pk mz="487.015486" i="2368117.5" sn="15.73" a="3257.03" fwhm="0.001602" res="304093.4" algo="FTMS"/>
<pk mz="487.036589" i="2224251.8" sn="14.63" a="3065.98" fwhm="0.001665" res="292548.6" algo="FTMS"/>
<pk mz="487.051870" i="4469376.5" sn="31.74" a="6687.82" fwhm="0.001589" res="306437.4" algo="FTMS"/>
<pk mz="487.063040" i="1973123.8" sn="12.72" a="2277.69" fwhm="0.001490" res="326808.0" algo="FTMS"/>
<pk mz="487.073042" i="5146246.5" sn="36.90" a="8267.21" fwhm="0.001604" res="303686.7" algo="FTMS"/>
<pk mz="487.088206" i="3153547.3" sn="21.71" a="4375.11" fwhm="0.001532" res="317891.2" algo="FTMS"/>
<pk mz="487.099391" i="2213518.5" sn="14.55" a="2716.19" fwhm="0.001476" res="329919.3" algo="FTMS"/>
<pk mz="487.109422" i="6378129.5" sn="46.29" a="9726.39" fwhm="0.001601" res="304246.1" algo="FTMS"/>
<pk mz="487.124715" i="3036310.0" sn="20.82" a="4159.59" fwhm="0.001578" res="308669.5" algo="FTMS"/>
<pk mz="487.145749" i="4333212.5" sn="30.71" a="5979.26" fwhm="0.001525" res="319488.1" algo="FTMS"/>
<pk mz="487.160872" i="1649056.9" sn="10.25" a="2112.62" fwhm="0.001457" res="334267.1" algo="FTMS"/>
<pk mz="487.182024" i="2824871.3" sn="19.21" a="4006.33" fwhm="0.001564" res="311570.3" algo="FTMS"/>
<pk mz="487.218449" i="3825330.0" sn="26.83" a="5449.91" fwhm="0.001558" res="312779.9" algo="FTMS"/>
<pk mz="487.240894" i="1372088.8" sn="8.14" a="1271.93" fwhm="0.001313" res="371148.8" algo="FTMS"/>
<pk mz="487.254960" i="3355837.0" sn="23.26" a="4448.05" fwhm="0.001505" res="323760.5" algo="FTMS"/>
<pk mz="487.291358" i="2092231.8" sn="13.62" a="2810.81" fwhm="0.001482" res="328769.0" algo="FTMS"/>
<pk mz="488.047093" i="2947496.5" sn="20.14" a="4671.16" fwhm="0.001759" res="277425.2" algo="FTMS"/>
<pk mz="488.068123" i="1338542.8" sn="7.88" a="1687.75" fwhm="0.001660" res="294076.2" algo="FTMS"/>
<pk mz="488.083486" i="2724787.3" sn="18.44" a="3462.32" fwhm="0.001448" res="337045.6" algo="FTMS"/>
<pk mz="488.094831" i="2012598.6" sn="13.02" a="2408.75" fwhm="0.001450" res="336513.2" algo="FTMS"/>
<pk mz="488.119752" i="1588670.0" sn="9.78" a="2197.40" fwhm="0.001634" res="298654.1" algo="FTMS"/>
<pk mz="488.131270" i="1550529.5" sn="9.49" a="1755.42" fwhm="0.001454" res="335631.3" algo="FTMS"/>
<pk mz="488.149046" i="1345734.8" sn="7.93" a="1463.09" fwhm="0.001489" res="327823.3" algo="FTMS"/>
<pk mz="488.177567" i="1536463.3" sn="9.39" a="1644.80" fwhm="0.001329" res="367421.8" algo="FTMS"/>
<pk mz="488.213738" i="2177498.0" sn="14.27" a="2795.68" fwhm="0.001539" res="317242.3" algo="FTMS"/>
<pk mz="488.221783" i="1583580.4" sn="9.74" a="1419.96" fwhm="0.001308" res="373160.3" algo="FTMS"/>
<pk mz="488.258096" i="1293287.1" sn="7.53" a="1135.72" fwhm="0.001306" res="373880.2" algo="FTMS"/>
<pk mz="489.031059" i="4045004.3" sn="28.51" a="5919.62" fwhm="0.001589" res="307742.1" algo="FTMS"/>
<pk mz="489.042341" i="1692367.6" sn="10.57" a="1597.37" fwhm="0.001278" res="382592.0" algo="FTMS"/>
<pk mz="489.052219" i="2164434.5" sn="14.17" a="2821.68" fwhm="0.001495" res="327021.1" algo="FTMS"/>
<pk mz="489.067478" i="4833495.0" sn="34.52" a="6940.96" fwhm="0.001532" res="319176.3" algo="FTMS"/>
<pk mz="489.078642" i="2871514.3" sn="19.56" a="4077.21" fwhm="0.001548" res="316015.5" algo="FTMS"/>
<pk mz="489.088590" i="3300573.3" sn="22.83" a="4856.95" fwhm="0.001583" res="309051.2" algo="FTMS"/>
<pk mz="489.103785" i="4387041.5" sn="31.11" a="6603.65" fwhm="0.001603" res="305090.4" algo="FTMS"/>
<pk mz="489.115094" i="2263781.0" sn="14.93" a="3270.22" fwhm="0.001705" res="286832.0" algo="FTMS"/>
<pk mz="489.124912" i="3646184.0" sn="25.46" a="5293.52" fwhm="0.001532" res="319212.9" algo="FTMS"/>
<pk mz="489.140288" i="5264620.5" sn="37.80" a="7664.35" fwhm="0.001529" res="319931.8" algo="FTMS"/>
<pk mz="489.161360" i="1916146.8" sn="12.28" a="2339.26" fwhm="0.001533" res="319125.7" algo="FTMS"/>
<pk mz="489.176611" i="2700535.3" sn="18.26" a="3636.26" fwhm="0.001514" res="323208.8" algo="FTMS"/>
<pk mz="489.197740" i="2116861.5" sn="13.81" a="2644.86" fwhm="0.001528" res="320061.6" algo="FTMS"/>
<pk mz="489.213110" i="1372930.1" sn="8.14" a="1483.45" fwhm="0.001457" res="335882.3" algo="FTMS"/>
<pk mz="489.226328" i="1327110.0" sn="7.79" a="1249.65" fwhm="0.001366" res="358243.8" algo="FTMS"/>
<pk mz="489.234167" i="2959112.3" sn="20.23" a="3509.77" fwhm="0.001374" res="356009.7" algo="FTMS"/>
<pk mz="489.270520" i="1718035.1" sn="10.77" a="1712.63" fwhm="0.001355" res="361210.4" algo="FTMS"/>
<pk mz="489.277519" i="1949973.1" sn="12.36" a="2272.18" fwhm="0.001416" res="345467.9" algo="FTMS"/>
<pk mz="490.026505" i="1262066.4" sn="7.19" a="1239.04" fwhm="0.001285" res="381329.6" algo="FTMS"/>
<pk mz="490.062730" i="3286013.0" sn="22.40" a="4631.81" fwhm="0.001540" res="318170.2" algo="FTMS"/>
<pk mz="490.074111" i="1573632.4" sn="9.53" a="1712.64" fwhm="0.001370" res="357828.5" algo="FTMS"/>
<pk mz="490.094407" i="2860550.3" sn="19.20" a="3709.82" fwhm="0.001473" res="332650.7" algo="FTMS"/>
<pk mz="490.099193" i="3026951.8" sn="20.45" a="3802.30" fwhm="0.001440" res="340300.8" algo="FTMS"/>
<pk mz="490.107310" i="1343754.1" sn="7.80" a="1292.58" fwhm="0.001290" res="379998.2" algo="FTMS"/>
<pk mz="490.110314" i="2008587.0" sn="12.80" a="2432.16" fwhm="0.001389" res="352958.5" algo="FTMS"/>
<pk mz="490.130631" i="12335633.0" sn="90.41" a="19506.18" fwhm="0.001576" res="311048.0" algo="FTMS"/>
<pk mz="490.135355" i="1431570.4" sn="8.46" a="1343.18" fwhm="0.001291" res="379717.8" algo="FTMS"/>
<pk mz="490.143544" i="1866772.9" sn="11.73" a="1915.50" fwhm="0.001336" res="366817.2" algo="FTMS"/>
<pk mz="490.193080" i="2095651.5" sn="13.45" a="2730.11" fwhm="0.001556" res="314940.5" algo="FTMS"/>
<pk mz="490.229543" i="1691694.1" sn="10.42" a="1619.86" fwhm="0.001159" res="422976.7" algo="FTMS"/>
<pk mz="490.265798" i="1351736.9" sn="7.86" a="1203.92" fwhm="0.001281" res="382750.3" algo="FTMS"/>
<pk mz="490.281000" i="1282365.4" sn="7.34" a="1672.16" fwhm="0.001704" res="287693.5" algo="FTMS"/>
<pk mz="491.010247" i="1547795.8" sn="9.33" a="1973.73" fwhm="0.001461" res="336111.8" algo="FTMS"/>
<pk mz="491.046778" i="5711646.5" sn="40.63" a="8336.75" fwhm="0.001497" res="328026.1" algo="FTMS"/>
<pk mz="491.057998" i="2993953.8" sn="20.20" a="4204.26" fwhm="0.001621" res="302863.8" algo="FTMS"/>
<pk mz="491.067776" i="1375012.6" sn="8.03" a="1663.29" fwhm="0.001742" res="281842.4" algo="FTMS"/>
<pk mz="491.075347" i="1390118.9" sn="8.15" a="1894.16" fwhm="0.001712" res="286875.5" algo="FTMS"/>
<pk mz="491.077582" i="1575463.5" sn="9.54" a="1819.94" fwhm="0.001489" res="329787.2" algo="FTMS"/>
<pk mz="491.083145" i="6588201.0" sn="47.22" a="10240.46" fwhm="0.001592" res="308375.9" algo="FTMS"/>
<pk mz="491.094367" i="3850540.5" sn="26.64" a="6284.36" fwhm="0.001697" res="289353.7" algo="FTMS"/>
<pk mz="491.104471" i="1295663.4" sn="7.44" a="1747.63" fwhm="0.001704" res="288196.2" algo="FTMS"/>
<pk mz="491.119527" i="6314804.0" sn="45.16" a="9355.91" fwhm="0.001552" res="316491.6" algo="FTMS"/>
<pk mz="491.130702" i="2009399.1" sn="12.80" a="2532.72" fwhm="0.001487" res="330252.8" algo="FTMS"/>
<pk mz="491.134000" i="1899832.1" sn="11.98" a="2044.14" fwhm="0.001362" res="360532.7" algo="FTMS"/>
<pk mz="491.155939" i="5383998.5" sn="38.16" a="7514.45" fwhm="0.001503" res="326785.7" algo="FTMS"/>
<pk mz="491.192257" i="2624841.3" sn="17.43" a="3757.92" fwhm="0.001614" res="304366.6" algo="FTMS"/>
<pk mz="491.205336" i="1997133.0" sn="12.71" a="2355.01" fwhm="0.001351" res="363608.1" algo="FTMS"/>
<pk mz="491.213604" i="1250895.5" sn="7.10" a="1237.11" fwhm="0.001436" res="341967.7" algo="FTMS"/>
<pk mz="491.241856" i="1853783.8" sn="11.63" a="1930.63" fwhm="0.001354" res="362827.3" algo="FTMS"/>
<pk mz="491.249477" i="1293146.0" sn="7.42" a="1645.02" fwhm="0.001668" res="294441.6" algo="FTMS"/>
<pk mz="492.042077" i="1903682.0" sn="12.01" a="2618.67" fwhm="0.001539" res="319764.1" algo="FTMS"/>
<pk mz="492.050026" i="1951300.3" sn="12.36" a="2246.31" fwhm="0.001421" res="346171.1" algo="FTMS"/>
<pk mz="492.078438" i="3522124.5" sn="24.17" a="4876.22" fwhm="0.001541" res="319252.3" algo="FTMS"/>
<pk mz="492.086537" i="1945167.0" sn="12.32" a="2336.44" fwhm="0.001479" res="332734.3" algo="FTMS"/>
<pk mz="492.089677" i="7208016.0" sn="51.87" a="11054.75" fwhm="0.001595" res="308568.5" algo="FTMS"/>
<pk mz="492.114878" i="2894935.3" sn="19.46" a="3716.79" fwhm="0.001444" res="340733.0" algo="FTMS"/>
<pk mz="492.122809" i="1725273.6" sn="10.66" a="2361.25" fwhm="0.001770" res="278034.7" algo="FTMS"/>
<pk mz="492.126009" i="1660506.5" sn="10.18" a="2347.91" fwhm="0.001822" res="270054.4" algo="FTMS"/>
<pk mz="492.151190" i="1908833.9" sn="12.04" a="2825.11" fwhm="0.001746" res="281910.1" algo="FTMS"/>
<pk mz="492.208728" i="2036338.6" sn="13.00" a="2358.40" fwhm="0.001411" res="348878.5" algo="FTMS"/>
<pk mz="493.025980" i="3469664.8" sn="23.77" a="5041.06" fwhm="0.001567" res="314656.2" algo="FTMS"/>
<pk mz="493.062364" i="7609707.5" sn="54.89" a="11245.10" fwhm="0.001530" res="322349.7" algo="FTMS"/>
<pk mz="493.093024" i="130985336.0" z="-1" sn="982.14" a="203872.08" fwhm="0.001556" res="316998.5" algo="FTMS" component_name="R" deconvoluted_molecular_mass="493.093749" deconvoluted_isotopic_mass="493.093809"/>
<pk mz="493.098743" i="8115574.0" sn="58.69" a="12536.20" fwhm="0.001621" res="304184.0" algo="FTMS"/>
<pk mz="493.135122" i="8465792.0" sn="61.32" a="13144.03" fwhm="0.001601" res="308072.4" algo="FTMS"/>
<pk mz="493.165988" i="1329289.4" sn="7.69" a="1648.11" fwhm="0.001788" res="275834.8" algo="FTMS"/>
<pk mz="493.171552" i="4377995.0" sn="30.60" a="6360.84" fwhm="0.001595" res="309268.7" algo="FTMS"/>
<pk mz="493.184658" i="1888142.9" sn="11.89" a="2300.90" fwhm="0.001484" res="332316.2" algo="FTMS"/>
<pk mz="493.208014" i="1686165.6" sn="10.37" a="2322.53" fwhm="0.001616" res="305259.5" algo="FTMS"/>
<pk mz="493.220934" i="2225561.3" sn="14.42" a="2572.66" fwhm="0.001378" res="357949.2" algo="FTMS"/>
<pk mz="494.057574" i="3070603.8" sn="20.77" a="4800.70" fwhm="0.001669" res="296006.1" algo="FTMS"/>
<pk mz="494.065746" i="1665934.1" sn="10.21" a="1835.01" fwhm="0.001411" res="350251.4" algo="FTMS"/>
<pk mz="494.094296" i="3748502.3" sn="25.87" a="5454.29" fwhm="0.001717" res="287728.5" algo="FTMS"/>
<pk mz="494.096451" i="15568535.0" z="-1" sn="114.70" a="24557.68" fwhm="0.001581" res="312450.3" algo="FTMS" component_name="R" deconvoluted_molecular_mass="493.093749" deconvoluted_isotopic_mass="494.097239"/>
<pk mz="494.102226" i="2674328.5" sn="17.79" a="3876.56" fwhm="0.001656" res="298394.3" algo="FTMS"/>
<pk mz="494.105334" i="2360473.5" sn="15.43" a="3375.29" fwhm="0.001559" res="316852.6" algo="FTMS"/>
<pk mz="494.130491" i="2907808.8" sn="19.55" a="4498.86" fwhm="0.001759" res="280912.7" algo="FTMS"/>
<pk mz="494.138506" i="2121379.0" sn="13.64" a="2571.32" fwhm="0.001455" res="339649.4" algo="FTMS"/>
<pk mz="494.166948" i="1296555.3" sn="7.44" a="1326.38" fwhm="0.001411" res="350138.5" algo="FTMS"/>
<pk mz="494.174880" i="1666221.5" sn="10.22" a="1642.84" fwhm="0.001270" res="389168.5" algo="FTMS"/>
<pk mz="495.041664" i="6001575.0" sn="42.80" a="9275.07" fwhm="0.001602" res="309013.2" algo="FTMS"/>
<pk mz="495.053030" i="1360298.5" sn="7.92" a="1277.04" fwhm="0.001300" res="380855.6" algo="FTMS"/>
<pk mz="495.072416" i="1678256.0" sn="10.30" a="1725.37" fwhm="0.001371" res="361176.9" algo="FTMS"/>
<pk mz="495.078079" i="8292273.5" sn="60.01" a="12630.82" fwhm="0.001546" res="320177.9" algo="FTMS"/>
<pk mz="495.089271" i="2302388.8" sn="15.00" a="3596.36" fwhm="0.001773" res="279289.8" algo="FTMS"/>
<pk mz="495.097389" i="4443063.0" z="-1" sn="31.08" a="6549.16" fwhm="0.001578" res="313737.9" algo="FTMS" component_name="R" deconvoluted_molecular_mass="493.093749" deconvoluted_isotopic_mass="495.098180"/>
<pk mz="495.108748" i="3691450.5" sn="25.44" a="5030.54" fwhm="0.001532" res="323092.7" algo="FTMS"/>
<pk mz="495.114429" i="9371580.0" sn="68.13" a="15017.88" fwhm="0.001634" res="302994.2" algo="FTMS"/>
<pk mz="495.125689" i="2395583.3" sn="15.70" a="3536.50" fwhm="0.001629" res="303969.1" algo="FTMS"/>
<pk mz="495.142809" i="2709956.3" sn="18.06" a="3770.20" fwhm="0.001632" res="303407.4" algo="FTMS"/>
<pk mz="495.150848" i="7761862.5" sn="56.03" a="12131.87" fwhm="0.001603" res="308961.7" algo="FTMS"/>
<pk mz="495.154080" i="5987271.5" sn="42.69" a="9239.36" fwhm="0.001559" res="317556.1" algo="FTMS"/>
<pk mz="495.183224" i="3008975.8" sn="20.31" a="4371.50" fwhm="0.001663" res="297787.6" algo="FTMS"/>
<pk mz="495.187210" i="3827153.0" sn="26.46" a="5874.89" fwhm="0.001668" res="296855.9" algo="FTMS"/>
<pk mz="495.200385" i="1407188.8" sn="8.27" a="1492.07" fwhm="0.001420" res="348753.1" algo="FTMS"/>
<pk mz="495.223643" i="1876955.4" sn="11.80" a="2055.40" fwhm="0.001460" res="339198.1" algo="FTMS"/>
<pk mz="495.259852" i="1626085.8" sn="9.91" a="1785.46" fwhm="0.001455" res="340390.2" algo="FTMS"/>
<pk mz="495.296153" i="1267952.3" sn="7.22" a="922.74" fwhm="0.001258" res="393751.5" algo="FTMS"/>
<pk mz="496.044906" i="1877958.4" sn="11.80" a="2402.27" fwhm="0.001552" res="319554.0" algo="FTMS"/>
<pk mz="496.073328" i="3288270.5" sn="22.40" a="4687.30" fwhm="0.001619" res="306398.7" algo="FTMS"/>
<pk mz="496.081415" i="2318032.8" sn="15.11" a="3737.69" fwhm="0.001899" res="261257.5" algo="FTMS"/>
<pk mz="496.084638" i="3302097.8" sn="22.51" a="5052.36" fwhm="0.001688" res="293947.0" algo="FTMS"/>
<pk mz="496.109767" i="2874072.8" sn="19.29" a="3856.53" fwhm="0.001525" res="325361.7" algo="FTMS"/>
<pk mz="496.117750" i="3230427.3" sn="21.97" a="4645.47" fwhm="0.001573" res="315451.3" algo="FTMS"/>
<pk mz="496.121091" i="2627804.0" sn="17.44" a="3826.81" fwhm="0.001678" res="295603.8" algo="FTMS"/>
<pk mz="496.146217" i="2528995.3" sn="16.70" a="3104.95" fwhm="0.001531" res="324053.6" algo="FTMS"/>
<pk mz="496.154185" i="1651685.5" sn="10.10" a="1998.48" fwhm="0.001513" res="327879.8" algo="FTMS"/>
<pk mz="496.157357" i="1373158.4" sn="8.01" a="1676.46" fwhm="0.001990" res="249387.7" algo="FTMS"/>
<pk mz="496.190632" i="1313519.9" sn="7.56" a="1226.78" fwhm="0.001399" res="354606.0" algo="FTMS"/>
<pk mz="497.020917" i="2110171.8" sn="13.55" a="2832.23" fwhm="0.001642" res="302654.3" algo="FTMS"/>
<pk mz="497.036210" i="2283488.3" sn="14.85" a="3158.72" fwhm="0.001680" res="295818.3" algo="FTMS"/>
<pk mz="497.057260" i="7666150.0" sn="55.30" a="12376.41" fwhm="0.001674" res="296839.4" algo="FTMS"/>
<pk mz="497.087961" i="50344432.0" sn="376.06" a="82117.11" fwhm="0.001614" res="307998.8" algo="FTMS"/>
<pk mz="497.092233" i="2605552.0" sn="17.27" a="2069.38" fwhm="0.000865" res="574418.8" algo="FTMS"/>
<pk mz="497.093856" i="7385584.5" sn="53.19" a="9552.21" fwhm="0.001355" res="366905.3" algo="FTMS"/>
<pk mz="497.104937" i="2399731.8" sn="15.72" a="3303.63" fwhm="0.001663" res="299006.1" algo="FTMS"/>
<pk mz="497.124340" i="16851450.0" sn="124.34" a="28547.88" fwhm="0.001633" res="304414.4" algo="FTMS"/>
<pk mz="497.130080" i="9130491.0" sn="66.31" a="14412.68" fwhm="0.001611" res="308566.2" algo="FTMS"/>
<pk mz="497.158404" i="5433859.0" sn="38.53" a="8839.02" fwhm="0.001660" res="299434.3" algo="FTMS"/>
<pk mz="497.166107" i="4045317.0" sn="28.09" a="4422.76" fwhm="0.001181" res="421045.9" algo="FTMS"/>
<pk mz="497.167727" i="4303365.5" sn="30.03" a="4679.21" fwhm="0.001194" res="416498.0" algo="FTMS"/>
<pk mz="497.202902" i="3120655.3" sn="21.14" a="4350.45" fwhm="0.001471" res="338066.3" algo="FTMS"/>
<pk mz="497.239154" i="2945049.5" sn="19.82" a="4261.96" fwhm="0.001671" res="297656.9" algo="FTMS"/>
<pk mz="497.275571" i="2390052.0" sn="15.65" a="3067.41" fwhm="0.001494" res="332823.7" algo="FTMS"/>
<pk mz="497.312235" i="1417518.3" sn="8.34" a="1460.96" fwhm="0.001325" res="375192.9" algo="FTMS"/>
<pk mz="498.031464" i="2164473.0" sn="13.95" a="3196.52" fwhm="0.001767" res="281860.1" algo="FTMS"/>
<pk mz="498.060722" i="1686785.3" sn="10.36" a="2059.62" fwhm="0.001559" res="319532.0" algo="FTMS"/>
<pk mz="498.067685" i="1425155.3" sn="8.40" a="1581.41" fwhm="0.001483" res="335822.4" algo="FTMS"/>
<pk mz="498.079184" i="1421318.5" sn="8.37" a="1538.61" fwhm="0.001408" res="353785.0" algo="FTMS"/>
<pk mz="498.089185" i="3071753.3" sn="20.77" a="3913.27" fwhm="0.001485" res="335512.4" algo="FTMS"/>
<pk mz="498.091260" i="5126922.0" sn="36.22" a="6587.23" fwhm="0.001374" res="362638.6" algo="FTMS"/>
<pk mz="498.097134" i="1703179.5" sn="10.49" a="1731.78" fwhm="0.001305" res="381646.1" algo="FTMS"/>
<pk mz="498.115398" i="1334800.6" sn="7.72" a="1209.87" fwhm="0.001273" res="391164.9" algo="FTMS"/>
<pk mz="498.125574" i="2785043.5" sn="18.62" a="4077.00" fwhm="0.001667" res="298783.3" algo="FTMS"/>
<pk mz="498.127806" i="5624596.0" sn="39.96" a="8263.70" fwhm="0.001511" res="329685.4" algo="FTMS"/>
<pk mz="498.133455" i="2014997.8" sn="12.83" a="2683.64" fwhm="0.001550" res="321348.5" algo="FTMS"/>
<pk mz="498.136491" i="1307414.5" sn="7.51" a="1731.59" fwhm="0.001768" res="281809.8" algo="FTMS"/>
<pk mz="498.161751" i="3285789.8" sn="22.38" a="5082.61" fwhm="0.001745" res="285422.3" algo="FTMS"/>
<pk mz="498.169526" i="1380639.9" sn="8.06" a="1063.67" fwhm="0.000990" res="503084.9" algo="FTMS"/>
<pk mz="498.171182" i="1434400.3" sn="8.47" a="1288.41" fwhm="0.001236" res="403021.1" algo="FTMS"/>
<pk mz="498.930058" i="2435060.8" sn="15.98" a="3213.34" fwhm="0.001569" res="317923.9" algo="FTMS"/>
<pk mz="499.015395" i="2515468.5" sn="16.59" a="3379.13" fwhm="0.001527" res="326706.1" algo="FTMS"/>
<pk mz="499.036677" i="3468818.5" sn="23.75" a="5590.00" fwhm="0.001701" res="293428.7" algo="FTMS"/>
<pk mz="499.051839" i="3293206.8" sn="22.43" a="5276.28" fwhm="0.001720" res="290173.0" algo="FTMS"/>
<pk mz="499.062946" i="1604121.9" sn="9.74" a="1816.58" fwhm="0.001433" res="348315.8" algo="FTMS"/>
<pk mz="499.072985" i="7971868.5" sn="57.60" a="12916.30" fwhm="0.001655" res="301573.0" algo="FTMS"/>
<pk mz="499.088284" i="2305313.0" sn="15.01" a="3528.26" fwhm="0.002016" res="247537.5" algo="FTMS"/>
<pk mz="499.092293" i="2388002.0" sn="15.63" a="2983.85" fwhm="0.001474" res="338609.7" algo="FTMS"/>
<pk mz="499.109337" i="8862759.0" sn="64.29" a="14246.34" fwhm="0.001636" res="305030.9" algo="FTMS"/>
<pk mz="499.124721" i="2101291.0" sn="13.48" a="2919.86" fwhm="0.001707" res="292446.7" algo="FTMS"/>
<pk mz="499.139969" i="1679407.3" sn="10.30" a="1849.61" fwhm="0.001525" res="327372.6" algo="FTMS"/>
<pk mz="499.145699" i="6892593.0" sn="49.49" a="10923.65" fwhm="0.001627" res="306750.5" algo="FTMS"/>
<pk mz="499.155544" i="1388851.6" sn="8.12" a="1504.97" fwhm="0.001499" res="333034.6" algo="FTMS"/>
<pk mz="499.182064" i="4780091.0" sn="33.61" a="7313.08" fwhm="0.001637" res="304964.2" algo="FTMS"/>
<pk mz="499.218555" i="3155013.3" sn="21.39" a="4392.46" fwhm="0.001575" res="317033.1" algo="FTMS"/>
<pk mz="499.254986" i="4515919.5" sn="31.62" a="6938.93" fwhm="0.001647" res="303101.7" algo="FTMS"/>
<pk mz="499.291317" i="2602585.5" sn="17.24" a="3706.17" fwhm="0.001590" res="313950.9" algo="FTMS"/>
<pk mz="499.327336" i="1429859.5" sn="8.43" a="1483.53" fwhm="0.001365" res="365853.3" algo="FTMS"/>
<pk mz="500.046976" i="2519339.0" sn="16.62" a="3236.26" fwhm="0.001543" res="324011.1" algo="FTMS"/>
<pk mz="500.058276" i="1642286.1" sn="10.02" a="2758.98" fwhm="0.002090" res="239291.2" algo="FTMS"/>
<pk mz="500.076112" i="1742643.0" sn="10.78" a="1887.21" fwhm="0.001460" res="342510.6" algo="FTMS"/>
<pk mz="500.083293" i="2080565.0" sn="13.32" a="2864.88" fwhm="0.001503" res="332748.1" algo="FTMS"/>
<pk mz="500.094829" i="1709368.3" sn="10.53" a="2128.39" fwhm="0.001514" res="330222.4" algo="FTMS"/>
<pk mz="500.104729" i="1664315.0" sn="10.19" a="1929.35" fwhm="0.001405" res="355990.4" algo="FTMS"/>
<pk mz="500.112771" i="2020157.1" sn="12.86" a="2910.92" fwhm="0.001680" res="297609.3" algo="FTMS"/>
<pk mz="500.140986" i="1399365.0" sn="8.20" a="1765.08" fwhm="0.001711" res="292392.6" algo="FTMS"/>
<pk mz="500.149020" i="1699399.3" sn="10.45" a="2047.08" fwhm="0.001498" res="333829.6" algo="FTMS"/>
<pk mz="500.185383" i="1353809.3" sn="7.86" a="1334.10" fwhm="0.001437" res="348158.4" algo="FTMS"/>
<pk mz="500.213726" i="1599321.0" sn="9.70" a="1920.99" fwhm="0.001461" res="342277.8" algo="FTMS"/>
<pk mz="500.250144" i="1351523.1" sn="7.84" a="1191.55" fwhm="0.001234" res="405539.2" algo="FTMS"/>
<pk mz="501.031136" i="4018745.8" sn="27.88" a="6508.08" fwhm="0.001719" res="291401.7" algo="FTMS"/>
<pk mz="501.042372" i="1445180.9" sn="8.54" a="1782.51" fwhm="0.001591" res="314846.9" algo="FTMS"/>
<pk mz="501.052230" i="3992127.5" sn="27.68" a="6556.13" fwhm="0.001735" res="288797.2" algo="FTMS"/>
<pk mz="501.059456" i="1968705.6" sn="12.48" a="2330.98" fwhm="0.001429" res="350587.9" algo="FTMS"/>
<pk mz="501.067504" i="3969603.8" sn="27.51" a="5705.32" fwhm="0.001590" res="315230.1" algo="FTMS"/>
<pk mz="501.078684" i="2350150.8" sn="15.34" a="3157.05" fwhm="0.001562" res="320766.1" algo="FTMS"/>
<pk mz="501.088653" i="6109769.5" sn="43.60" a="10393.13" fwhm="0.001730" res="289580.9" algo="FTMS"/>
<pk mz="501.103868" i="3467853.8" sn="23.74" a="5595.98" fwhm="0.001769" res="283238.7" algo="FTMS"/>
<pk mz="501.115136" i="1817168.8" sn="11.34" a="2081.68" fwhm="0.001392" res="359953.5" algo="FTMS"/>
<pk mz="501.119353" i="6476370.0" sn="46.35" a="10257.08" fwhm="0.001621" res="309142.3" algo="FTMS"/>
<pk mz="501.125030" i="4979283.5" sn="35.10" a="8303.10" fwhm="0.001712" res="292773.5" algo="FTMS"/>
<pk mz="501.140265" i="2998359.8" sn="20.21" a="3906.60" fwhm="0.001541" res="325171.4" algo="FTMS"/>
<pk mz="501.161472" i="3368541.5" sn="23.00" a="4730.00" fwhm="0.001488" res="336689.2" algo="FTMS"/>
<pk mz="501.176588" i="1478753.6" sn="8.79" a="1441.75" fwhm="0.001350" res="371283.1" algo="FTMS"/>
<pk mz="501.197677" i="2680935.5" sn="17.83" a="3252.98" fwhm="0.001475" res="339747.6" algo="FTMS"/>
<pk mz="501.234089" i="3905137.3" sn="27.03" a="5617.89" fwhm="0.001616" res="310094.0" algo="FTMS"/>
<pk mz="501.270521" i="3167867.3" sn="21.49" a="4802.33" fwhm="0.001662" res="301528.9" algo="FTMS"/>
<pk mz="501.306749" i="1694085.3" sn="10.41" a="2140.21" fwhm="0.001607" res="311938.1" algo="FTMS"/>
<pk mz="502.026334" i="1716809.1" sn="10.58" a="2160.47" fwhm="0.001566" res="320647.7" algo="FTMS"/>
<pk mz="502.062745" i="2612563.0" sn="17.31" a="3425.75" fwhm="0.001541" res="325795.3" algo="FTMS"/>
<pk mz="502.073933" i="1605206.0" sn="9.74" a="1942.88" fwhm="0.001541" res="325847.1" algo="FTMS"/>
<pk mz="502.091876" i="1769306.9" sn="10.97" a="1985.23" fwhm="0.001535" res="327169.4" algo="FTMS"/>
<pk mz="502.099175" i="2362205.0" sn="15.43" a="2829.13" fwhm="0.001468" res="342060.8" algo="FTMS"/>
<pk mz="502.110250" i="2749279.8" sn="18.34" a="3883.01" fwhm="0.001589" res="315898.9" algo="FTMS"/>
<pk mz="502.128432" i="1829476.8" sn="11.43" a="2250.50" fwhm="0.001588" res="316171.3" algo="FTMS"/>
<pk mz="502.229457" i="1523328.1" sn="9.13" a="2068.64" fwhm="0.001756" res="286068.1" algo="FTMS"/>
<pk mz="502.265894" i="1379210.0" sn="8.04" a="1513.35" fwhm="0.001508" res="333160.3" algo="FTMS"/>
<pk mz="502.274104" i="1259916.3" sn="7.15" a="1149.27" fwhm="0.001310" res="383459.5" algo="FTMS"/>
<pk mz="503.010462" i="2091090.8" sn="13.39" a="2413.57" fwhm="0.001387" res="362788.4" algo="FTMS"/>
<pk mz="503.046722" i="5184604.5" sn="36.64" a="7959.25" fwhm="0.001655" res="304002.2" algo="FTMS"/>
<pk mz="503.057897" i="2871903.5" sn="19.26" a="4492.67" fwhm="0.001748" res="287780.5" algo="FTMS"/>
<pk mz="503.067813" i="2519650.3" sn="16.61" a="3752.02" fwhm="0.001720" res="292533.3" algo="FTMS"/>
<pk mz="503.083086" i="5731430.5" sn="40.75" a="8796.80" fwhm="0.001609" res="312625.0" algo="FTMS"/>
<pk mz="503.094259" i="2325097.3" sn="15.15" a="3697.67" fwhm="0.001881" res="267433.2" algo="FTMS"/>
<pk mz="503.104113" i="3307115.8" sn="22.53" a="4749.81" fwhm="0.001575" res="319388.4" algo="FTMS"/>
<pk mz="503.119414" i="3892336.0" sn="26.93" a="5768.87" fwhm="0.001564" res="321664.6" algo="FTMS"/>
<pk mz="503.130808" i="2033523.0" sn="12.96" a="3541.22" fwhm="0.001918" res="262330.2" algo="FTMS"/>
<pk mz="503.140672" i="2970741.8" sn="20.00" a="5406.21" fwhm="0.002001" res="251417.7" algo="FTMS"/>
<pk mz="503.155813" i="3397241.8" sn="23.21" a="4732.48" fwhm="0.001558" res="322930.9" algo="FTMS"/>
<pk mz="503.177105" i="1838207.5" sn="11.49" a="1805.51" fwhm="0.001375" res="365990.1" algo="FTMS"/>
<pk mz="503.192403" i="1822339.6" sn="11.37" a="2258.23" fwhm="0.001524" res="330084.4" algo="FTMS"/>
<pk mz="503.205654" i="1340807.1" sn="7.75" a="1132.19" fwhm="0.001292" res="389392.9" algo="FTMS"/>
<pk mz="503.213378" i="2582153.3" sn="17.08" a="3354.61" fwhm="0.001548" res="325123.6" algo="FTMS"/>
<pk mz="503.249752" i="2184339.0" sn="14.09" a="2950.12" fwhm="0.001614" res="311868.9" algo="FTMS"/>
<pk mz="503.286045" i="1348508.6" sn="7.81" a="1608.08" fwhm="0.001737" res="289808.3" algo="FTMS"/>
<pk mz="504.042090" i="2482534.3" sn="16.33" a="3627.04" fwhm="0.001678" res="300294.3" algo="FTMS"/>
<pk mz="504.049910" i="1398376.3" sn="8.18" a="1857.92" fwhm="0.001668" res="302106.2" algo="FTMS"/>
<pk mz="504.078400" i="3574127.8" sn="24.53" a="5247.94" fwhm="0.001563" res="322555.3" algo="FTMS"/>
<pk mz="504.086518" i="1895794.0" sn="11.92" a="2449.87" fwhm="0.001552" res="324836.1" algo="FTMS"/>
<pk mz="504.089780" i="1884274.9" sn="11.83" a="2599.03" fwhm="0.001617" res="311727.4" algo="FTMS"/>
<pk mz="504.109955" i="13887864.0" sn="102.05" a="22646.52" fwhm="0.001661" res="303516.9" algo="FTMS"/>
<pk mz="504.114740" i="2738041.5" sn="18.25" a="4286.00" fwhm="0.001743" res="289226.0" algo="FTMS"/>
<pk mz="504.122418" i="1670011.5" sn="10.22" a="2263.41" fwhm="0.001702" res="296217.0" algo="FTMS"/>
<pk mz="504.125842" i="1543292.5" sn="9.27" a="1769.18" fwhm="0.001488" res="338736.3" algo="FTMS"/>
<pk mz="504.146296" i="30726530.0" sn="228.60" a="52685.28" fwhm="0.001670" res="301888.8" algo="FTMS"/>
<pk mz="504.150890" i="1591939.1" sn="9.64" a="2250.07" fwhm="0.001714" res="294116.4" algo="FTMS"/>
<pk mz="504.208635" i="1608082.4" sn="9.70" a="1601.47" fwhm="0.001389" res="362922.9" algo="FTMS"/>
<pk mz="504.245343" i="1780636.1" sn="10.99" a="2053.09" fwhm="0.001444" res="349093.0" algo="FTMS"/>
<pk mz="505.026003" i="3987050.0" sn="27.48" a="5515.53" fwhm="0.001554" res="325011.9" algo="FTMS"/>
<pk mz="505.037434" i="1521261.1" sn="9.05" a="2029.37" fwhm="0.001647" res="306693.8" algo="FTMS"/>
<pk mz="505.062420" i="6482547.5" sn="46.13" a="10708.54" fwhm="0.001728" res="292293.7" algo="FTMS"/>
<pk mz="505.073734" i="2686582.5" sn="17.76" a="4351.37" fwhm="0.001653" res="305594.5" algo="FTMS"/>
<pk mz="505.083428" i="1615225.1" sn="9.75" a="2617.18" fwhm="0.001924" res="262514.1" algo="FTMS"/>
<pk mz="505.090775" i="1619067.0" sn="9.78" a="2010.33" fwhm="0.001459" res="346078.9" algo="FTMS"/>
<pk mz="505.098849" i="6148733.0" sn="43.63" a="9725.73" fwhm="0.001653" res="305513.5" algo="FTMS"/>
<pk mz="505.110082" i="3563136.0" sn="24.31" a="6125.17" fwhm="0.001791" res="282102.9" algo="FTMS"/>
<pk mz="505.113176" i="2064512.9" sn="13.11" a="2809.08" fwhm="0.001594" res="316928.3" algo="FTMS"/>
<pk mz="505.120103" i="1501058.8" sn="8.90" a="2421.42" fwhm="0.002182" res="231457.7" algo="FTMS"/>
<pk mz="505.135183" i="7479942.5" sn="53.58" a="12306.36" fwhm="0.001649" res="306356.2" algo="FTMS"/>
<pk mz="505.149610" i="4895370.5" sn="34.27" a="7846.78" fwhm="0.001687" res="299470.5" algo="FTMS"/>
<pk mz="505.171559" i="4109968.3" sn="28.40" a="5916.64" fwhm="0.001596" res="316495.2" algo="FTMS"/>
<pk mz="505.208035" i="1734809.8" sn="10.65" a="1752.76" fwhm="0.001327" res="380631.6" algo="FTMS"/>
<pk mz="505.220924" i="1924253.1" sn="12.06" a="2536.92" fwhm="0.001636" res="308731.7" algo="FTMS"/>
<pk mz="505.228896" i="1253023.3" sn="7.05" a="988.78" fwhm="0.001339" res="377450.6" algo="FTMS"/>
<pk mz="505.257452" i="1319334.8" sn="7.54" a="1427.31" fwhm="0.001449" res="348755.4" algo="FTMS"/>
<pk mz="505.265230" i="1572520.8" sn="9.43" a="1995.37" fwhm="0.001707" res="295912.8" algo="FTMS"/>
<pk mz="506.029640" i="1306608.0" sn="7.45" a="2231.34" fwhm="0.002658" res="190379.5" algo="FTMS"/>
<pk mz="506.057653" i="3116407.3" sn="20.97" a="4436.00" fwhm="0.001566" res="323135.1" algo="FTMS"/>
<pk mz="506.065808" i="1949817.4" sn="12.25" a="2813.07" fwhm="0.001657" res="305471.3" algo="FTMS"/>
<pk mz="506.094082" i="3417984.8" sn="23.22" a="4866.23" fwhm="0.001577" res="320912.1" algo="FTMS"/>
<pk mz="506.096246" i="2425217.3" sn="15.80" a="2775.29" fwhm="0.001376" res="367750.2" algo="FTMS"/>
<pk mz="506.102120" i="1563522.8" sn="9.37" a="1766.41" fwhm="0.001389" res="364330.5" algo="FTMS"/>
<pk mz="506.105212" i="2815875.5" sn="18.72" a="3766.03" fwhm="0.001443" res="350695.0" algo="FTMS"/>
<pk mz="506.114321" i="1423749.9" sn="8.32" a="1365.32" fwhm="0.001281" res="394949.0" algo="FTMS"/>
<pk mz="506.125757" i="1568904.9" sn="9.41" a="1666.42" fwhm="0.001448" res="349464.8" algo="FTMS"/>
<pk mz="506.130433" i="2262922.0" sn="14.59" a="3247.33" fwhm="0.001603" res="315733.1" algo="FTMS"/>
<pk mz="506.138777" i="2037132.3" sn="12.90" a="2425.97" fwhm="0.001551" res="326242.9" algo="FTMS"/>
<pk mz="506.150415" i="1690255.3" sn="10.31" a="1996.47" fwhm="0.001507" res="335817.9" algo="FTMS"/>
<pk mz="506.166678" i="1316243.5" sn="7.52" a="1238.45" fwhm="0.001413" res="358272.5" algo="FTMS"/>
<pk mz="506.224361" i="1440930.5" sn="8.45" a="1623.15" fwhm="0.001506" res="336057.4" algo="FTMS"/>
<pk mz="507.041661" i="5256309.0" sn="36.96" a="8646.83" fwhm="0.001715" res="295627.3" algo="FTMS"/>
<pk mz="507.078082" i="6275198.0" sn="44.57" a="10188.42" fwhm="0.001679" res="301983.9" algo="FTMS"/>
<pk mz="507.089340" i="3055745.0" sn="20.51" a="4313.41" fwhm="0.001595" res="317876.2" algo="FTMS"/>
<pk mz="507.108760" i="20364422.0" sn="149.85" a="34334.21" fwhm="0.001674" res="302981.8" algo="FTMS"/>
<pk mz="507.114458" i="7236743.5" sn="51.76" a="11603.42" fwhm="0.001639" res="309348.8" algo="FTMS"/>
<pk mz="507.125673" i="2513546.3" sn="16.46" a="4095.70" fwhm="0.001790" res="283334.4" algo="FTMS"/>
<pk mz="507.150749" i="5663888.5" sn="40.00" a="9201.03" fwhm="0.001690" res="300055.6" algo="FTMS"/>
<pk mz="507.187208" i="3141786.0" sn="21.16" a="4587.05" fwhm="0.001619" res="313207.9" algo="FTMS"/>
<pk mz="507.200034" i="1528989.4" sn="9.11" a="1402.85" fwhm="0.001305" res="388602.6" algo="FTMS"/>
<pk mz="507.223639" i="2029219.4" sn="12.84" a="2673.98" fwhm="0.001555" res="326128.0" algo="FTMS"/>
<pk mz="507.236625" i="2246822.8" sn="14.47" a="2897.65" fwhm="0.001513" res="335311.3" algo="FTMS"/>
<pk mz="508.037213" i="1536114.0" sn="9.16" a="1747.39" fwhm="0.001470" res="345580.3" algo="FTMS"/>
<pk mz="508.073263" i="2763131.3" sn="18.33" a="3416.64" fwhm="0.001491" res="340677.8" algo="FTMS"/>
<pk mz="508.081375" i="2308989.3" sn="14.93" a="3174.05" fwhm="0.001642" res="309446.4" algo="FTMS"/>
<pk mz="508.084623" i="1290366.0" sn="7.32" a="1458.00" fwhm="0.001473" res="345022.1" algo="FTMS"/>
<pk mz="508.111977" i="4300165.0" sn="29.81" a="6787.85" fwhm="0.001724" res="294755.1" algo="FTMS"/>
<pk mz="508.117824" i="1763206.4" sn="10.85" a="2212.63" fwhm="0.001571" res="323519.3" algo="FTMS"/>
<pk mz="508.121003" i="1529735.3" sn="9.11" a="1840.55" fwhm="0.001500" res="338835.3" algo="FTMS"/>
<pk mz="508.145897" i="2318733.5" sn="15.01" a="2901.41" fwhm="0.001473" res="344947.3" algo="FTMS"/>
<pk mz="508.154270" i="1958543.6" sn="12.31" a="2847.43" fwhm="0.001757" res="289153.7" algo="FTMS"/>
<pk mz="508.157513" i="1472272.5" sn="8.68" a="2374.69" fwhm="0.002208" res="230177.0" algo="FTMS"/>
<pk mz="508.166363" i="1357970.6" sn="7.83" a="1338.14" fwhm="0.001297" res="391765.5" algo="FTMS"/>
<pk mz="509.020843" i="2002536.9" sn="12.64" a="2646.64" fwhm="0.001597" res="318772.2" algo="FTMS"/>
<pk mz="509.036241" i="1309548.8" sn="7.46" a="1880.14" fwhm="0.001901" res="267713.4" algo="FTMS"/>
<pk mz="509.057300" i="6475378.0" sn="46.06" a="11118.68" fwhm="0.001793" res="283866.4" algo="FTMS"/>
<pk mz="509.068674" i="1387892.8" sn="8.05" a="1475.80" fwhm="0.001397" res="364392.9" algo="FTMS"/>
<pk mz="509.087857" i="2002297.6" sn="12.64" a="3006.12" fwhm="0.001817" res="280126.5" algo="FTMS"/>
<pk mz="509.093648" i="7589499.0" sn="54.39" a="12660.07" fwhm="0.001740" res="292550.0" algo="FTMS"/>
<pk mz="509.104920" i="2510461.8" sn="16.44" a="3902.84" fwhm="0.001756" res="289898.5" algo="FTMS"/>
<pk mz="509.113156" i="1536895.9" sn="9.16" a="1735.33" fwhm="0.001513" res="336450.3" algo="FTMS"/>
<pk mz="509.130014" i="7257732.0" sn="51.91" a="12630.56" fwhm="0.001763" res="288750.2" algo="FTMS"/>
<pk mz="509.141184" i="1287814.9" sn="7.30" a="1588.90" fwhm="0.001699" res="299718.2" algo="FTMS"/>
<pk mz="509.166411" i="5072525.0" sn="35.58" a="8566.80" fwhm="0.001779" res="286172.5" algo="FTMS"/>
<pk mz="509.179055" i="1394192.3" sn="8.09" a="2148.63" fwhm="0.001970" res="258430.9" algo="FTMS"/>
<pk mz="509.202807" i="2525334.3" sn="16.55" a="3596.85" fwhm="0.001544" res="329706.8" algo="FTMS"/>
<pk mz="509.239121" i="1627807.1" sn="9.84" a="1710.31" fwhm="0.001438" res="354117.0" algo="FTMS"/>
<pk mz="509.275524" i="1348520.3" sn="7.75" a="1686.07" fwhm="0.001728" res="294713.8" algo="FTMS"/>
<pk mz="510.031301" i="1565026.9" sn="9.37" a="1968.04" fwhm="0.001523" res="334812.1" algo="FTMS"/>
<pk mz="510.052517" i="1270120.0" sn="7.17" a="886.03" fwhm="0.001184" res="430650.9" algo="FTMS"/>
<pk mz="510.060520" i="1716330.0" sn="10.50" a="2395.31" fwhm="0.001764" res="289208.8" algo="FTMS"/>
<pk mz="510.088978" i="2463601.0" sn="16.08" a="4000.19" fwhm="0.001776" res="287209.2" algo="FTMS"/>
<pk mz="510.097018" i="2506099.0" sn="16.40" a="3764.30" fwhm="0.001782" res="286273.9" algo="FTMS"/>
<pk mz="510.100250" i="5550964.0" sn="39.15" a="9258.94" fwhm="0.001757" res="290374.7" algo="FTMS"/>
<pk mz="510.125226" i="2926458.0" sn="19.54" a="4307.49" fwhm="0.001646" res="309981.5" algo="FTMS"/>
<pk mz="510.133506" i="2078587.9" sn="13.21" a="2757.72" fwhm="0.001606" res="317594.7" algo="FTMS"/>
<pk mz="510.136831" i="1281660.8" sn="7.25" a="1482.72" fwhm="0.001564" res="326119.0" algo="FTMS"/>
<pk mz="510.161735" i="1788802.9" sn="11.04" a="2351.03" fwhm="0.001572" res="324629.6" algo="FTMS"/>
<pk mz="511.015506" i="1355602.6" sn="7.80" a="1267.04" fwhm="0.001528" res="334356.1" algo="FTMS"/>
<pk mz="511.036625" i="3129943.8" sn="21.06" a="4528.14" fwhm="0.001638" res="312042.1" algo="FTMS"/>
<pk mz="511.051529" i="2190171.3" sn="14.04" a="3406.56" fwhm="0.001780" res="287164.7" algo="FTMS"/>
<pk mz="511.072822" i="7139424.5" sn="51.02" a="12110.30" fwhm="0.001761" res="290235.0" algo="FTMS"/>
<pk mz="511.103561" i="125288552.0" z="-1" sn="933.90" a="218567.69" fwhm="0.001680" res="304201.4" algo="FTMS" component_name="S" deconvoluted_molecular_mass="511.104371" deconvoluted_isotopic_mass="511.104405"/>
<pk mz="511.109486" i="6029417.5" sn="42.73" a="8220.84" fwhm="0.001449" res="352780.4" algo="FTMS"/>
<pk mz="511.137601" i="2733168.0" sn="18.10" a="4855.32" fwhm="0.002332" res="219207.0" algo="FTMS"/>
<pk mz="511.139945" i="4053104.8" sn="27.96" a="6230.49" fwhm="0.001704" res="299910.3" algo="FTMS"/>
<pk mz="511.145710" i="5707890.0" sn="40.33" a="9088.64" fwhm="0.001687" res="303066.5" algo="FTMS"/>
<pk mz="511.181968" i="3409018.8" sn="23.15" a="5120.50" fwhm="0.001539" res="332218.7" algo="FTMS"/>
<pk mz="511.218551" i="2068611.6" sn="13.13" a="2695.30" fwhm="0.001587" res="322029.8" algo="FTMS"/>
<pk mz="511.254757" i="1889932.4" sn="11.80" a="2259.32" fwhm="0.001547" res="330577.3" algo="FTMS"/>
<pk mz="512.068149" i="2009423.0" sn="12.69" a="2481.05" fwhm="0.001512" res="338721.2" algo="FTMS"/>
<pk mz="512.076319" i="1471824.9" sn="8.67" a="2020.26" fwhm="0.001853" res="276350.7" algo="FTMS"/>
<pk mz="512.083319" i="1458514.6" sn="8.57" a="1691.52" fwhm="0.001677" res="305327.2" algo="FTMS"/>
<pk mz="512.106903" i="15618392.0" z="-1" sn="114.38" a="25579.96" fwhm="0.001677" res="305291.9" algo="FTMS" component_name="S" deconvoluted_molecular_mass="511.104371" deconvoluted_isotopic_mass="512.107750"/>
<pk mz="512.112786" i="1598553.6" sn="9.62" a="1701.94" fwhm="0.001438" res="356047.0" algo="FTMS"/>
<pk mz="512.140913" i="2550112.3" sn="16.73" a="3635.52" fwhm="0.001624" res="315346.7" algo="FTMS"/>
<pk mz="512.143392" i="2299232.8" sn="14.85" a="3588.88" fwhm="0.001839" res="278466.1" algo="FTMS"/>
<pk mz="512.148919" i="1908578.1" sn="11.93" a="2347.56" fwhm="0.001469" res="348647.8" algo="FTMS"/>
<pk mz="513.031002" i="2849842.0" sn="18.97" a="4133.21" fwhm="0.001634" res="313968.3" algo="FTMS"/>
<pk mz="513.052281" i="5042743.0" sn="35.35" a="8707.82" fwhm="0.001751" res="292974.6" algo="FTMS"/>
<pk mz="513.067506" i="1980474.5" sn="12.47" a="2506.79" fwhm="0.001587" res="323299.8" algo="FTMS"/>
<pk mz="513.078793" i="1855549.1" sn="11.54" a="2768.71" fwhm="0.001703" res="301295.5" algo="FTMS"/>
<pk mz="513.088577" i="6214207.5" sn="44.11" a="9722.76" fwhm="0.001670" res="307255.4" algo="FTMS"/>
<pk mz="513.105660" i="2312003.3" sn="14.95" a="3683.79" fwhm="0.002309" res="222247.5" algo="FTMS"/>
<pk mz="513.107974" i="4388420.0" sn="30.46" a="6947.41" fwhm="0.001744" res="294288.9" algo="FTMS"/>
<pk mz="513.110336" i="3461700.5" z="-1" sn="23.54" a="5937.40" fwhm="0.001900" res="270117.7" algo="FTMS" component_name="S" deconvoluted_molecular_mass="511.104371" deconvoluted_isotopic_mass="513.111187"/>
<pk mz="513.114862" i="1320773.5" sn="7.54" a="1680.80" fwhm="0.001716" res="299095.3" algo="FTMS"/>
<pk mz="513.119358" i="1259590.6" sn="7.08" a="1287.31" fwhm="0.001730" res="296523.5" algo="FTMS"/>
<pk mz="513.124953" i="6276680.0" sn="44.57" a="10142.29" fwhm="0.001708" res="300432.4" algo="FTMS"/>
<pk mz="513.140369" i="1333067.5" sn="7.63" a="1401.09" fwhm="0.001562" res="328455.9" algo="FTMS"/>
<pk mz="513.161360" i="4146768.3" sn="28.66" a="6369.20" fwhm="0.001688" res="304038.7" algo="FTMS"/>
<pk mz="513.197708" i="3312216.8" sn="22.42" a="4704.56" fwhm="0.001646" res="311748.4" algo="FTMS"/>
<pk mz="513.234144" i="3013217.3" sn="20.19" a="5142.87" fwhm="0.001817" res="282409.8" algo="FTMS"/>
<pk mz="513.270647" i="2806377.8" sn="18.64" a="4066.15" fwhm="0.001786" res="287335.5" algo="FTMS"/>
<pk mz="513.306935" i="2166386.3" sn="13.86" a="3379.88" fwhm="0.001729" res="296947.7" algo="FTMS"/>
<pk mz="514.026346" i="1737496.5" sn="10.65" a="2227.76" fwhm="0.001678" res="306409.3" algo="FTMS"/>
<pk mz="514.062729" i="2357025.0" sn="15.28" a="3377.65" fwhm="0.001665" res="308774.1" algo="FTMS"/>
<pk mz="514.073882" i="1508899.5" sn="8.94" a="1591.37" fwhm="0.001430" res="359404.3" algo="FTMS"/>
<pk mz="514.083959" i="1652005.8" sn="10.01" a="2116.31" fwhm="0.001538" res="334212.9" algo="FTMS"/>
<pk mz="514.091897" i="1683239.6" sn="10.25" a="2054.25" fwhm="0.001580" res="325387.7" algo="FTMS"/>
<pk mz="514.110004" i="1474347.8" z="-1" sn="8.68" a="1648.90" fwhm="0.001465" res="350834.9" algo="FTMS" component_name="S" deconvoluted_molecular_mass="511.104371" deconvoluted_isotopic_mass="514.110858"/>
<pk mz="514.120233" i="1848622.1" sn="11.48" a="2221.91" fwhm="0.001476" res="348288.2" algo="FTMS"/>
<pk mz="514.128294" i="1745199.9" sn="10.71" a="2120.31" fwhm="0.001631" res="315301.2" algo="FTMS"/>
<pk mz="515.010549" i="1372536.5" sn="7.92" a="2335.39" fwhm="0.002172" res="237148.2" algo="FTMS"/>
<pk mz="515.031453" i="1901565.3" sn="11.88" a="2889.90" fwhm="0.001781" res="289153.4" algo="FTMS"/>
<pk mz="515.046788" i="4157440.5" sn="28.73" a="6134.93" fwhm="0.001584" res="325092.1" algo="FTMS"/>
<pk mz="515.057964" i="1801731.1" sn="11.13" a="2538.05" fwhm="0.001627" res="316575.9" algo="FTMS"/>
<pk mz="515.067883" i="5384197.5" sn="37.90" a="8663.37" fwhm="0.001718" res="299883.5" algo="FTMS"/>
<pk mz="515.083120" i="2995208.8" sn="20.05" a="4622.96" fwhm="0.001802" res="285790.9" algo="FTMS"/>
<pk mz="515.094497" i="2159627.5" sn="13.80" a="3107.37" fwhm="0.001659" res="310519.6" algo="FTMS"/>
<pk mz="515.104257" i="5952525.5" sn="42.15" a="11145.20" fwhm="0.001888" res="272781.0" algo="FTMS"/>
<pk mz="515.119497" i="3074577.0" sn="20.64" a="4690.81" fwhm="0.001748" res="294634.4" algo="FTMS"/>
<pk mz="515.134932" i="9450516.0" sn="68.29" a="18242.27" fwhm="0.001893" res="272125.0" algo="FTMS"/>
<pk mz="515.140602" i="4449302.0" sn="30.91" a="6922.58" fwhm="0.001683" res="306109.8" algo="FTMS"/>
<pk mz="515.155824" i="1830425.3" sn="11.34" a="2144.01" fwhm="0.001555" res="331271.7" algo="FTMS"/>
<pk mz="515.176884" i="2925086.0" sn="19.52" a="4534.66" fwhm="0.001802" res="285958.0" algo="FTMS"/>
<pk mz="515.205287" i="1456932.3" sn="8.55" a="2335.68" fwhm="0.002112" res="243920.0" algo="FTMS"/>
<pk mz="515.213343" i="2909734.0" sn="19.41" a="4403.60" fwhm="0.001765" res="291896.8" algo="FTMS"/>
<pk mz="515.249820" i="3351086.3" sn="22.71" a="4950.34" fwhm="0.001666" res="309208.9" algo="FTMS"/>
<pk mz="515.286215" i="2827318.5" sn="18.79" a="4735.46" fwhm="0.001750" res="294504.1" algo="FTMS"/>
<pk mz="515.322584" i="1672510.6" sn="10.16" a="1887.31" fwhm="0.001563" res="329601.6" algo="FTMS"/>
<pk mz="516.042159" i="2031326.8" sn="12.84" a="2880.72" fwhm="0.001717" res="300510.8" algo="FTMS"/>
<pk mz="516.071563" i="1465317.1" sn="8.61" a="2063.47" fwhm="0.002005" res="257422.3" algo="FTMS"/>
<pk mz="516.078456" i="2532582.8" sn="16.59" a="3418.18" fwhm="0.001623" res="318003.6" algo="FTMS"/>
<pk mz="516.089641" i="1845481.1" sn="11.45" a="2501.60" fwhm="0.001555" res="331890.5" algo="FTMS"/>
<pk mz="516.099651" i="1336299.4" sn="7.65" a="1471.02" fwhm="0.001428" res="361370.1" algo="FTMS"/>
<pk mz="516.107732" i="1336813.1" sn="7.65" a="1277.05" fwhm="0.001344" res="384101.9" algo="FTMS"/>
<pk mz="516.114636" i="1841646.6" sn="11.43" a="2405.41" fwhm="0.001703" res="303036.4" algo="FTMS"/>
<pk mz="516.126130" i="1578481.1" sn="9.46" a="1755.54" fwhm="0.001485" res="347569.3" algo="FTMS"/>
<pk mz="516.136209" i="1354483.4" sn="7.79" a="2011.47" fwhm="0.001765" res="292430.5" algo="FTMS"/>
<pk mz="516.163275" i="2107641.5" sn="13.41" a="2501.20" fwhm="0.001478" res="349182.5" algo="FTMS"/>
<pk mz="516.244815" i="2025995.4" sn="12.80" a="3115.75" fwhm="0.001949" res="264926.3" algo="FTMS"/>
<pk mz="517.025770" i="3231157.8" sn="21.81" a="5563.32" fwhm="0.001872" res="276169.0" algo="FTMS"/>
<pk mz="517.047003" i="1982394.4" sn="12.48" a="2860.36" fwhm="0.001746" res="296128.0" algo="FTMS"/>
<pk mz="517.062393" i="4259261.5" sn="29.49" a="6699.99" fwhm="0.001668" res="309970.9" algo="FTMS"/>
<pk mz="517.073594" i="2566080.0" sn="16.84" a="3829.68" fwhm="0.001626" res="318022.8" algo="FTMS"/>
<pk mz="517.083544" i="4177346.3" sn="28.88" a="7693.64" fwhm="0.001813" res="285182.4" algo="FTMS"/>
<pk mz="517.098785" i="3543493.5" sn="24.14" a="5385.78" fwhm="0.001610" res="321079.9" algo="FTMS"/>
<pk mz="517.109973" i="2686408.0" sn="17.74" a="4082.50" fwhm="0.001772" res="291804.0" algo="FTMS"/>
<pk mz="517.119918" i="2747850.0" sn="18.20" a="4386.03" fwhm="0.001819" res="284320.0" algo="FTMS"/>
<pk mz="517.135062" i="3555277.3" sn="24.23" a="5724.97" fwhm="0.001789" res="289086.2" algo="FTMS"/>
<pk mz="517.156199" i="1732561.9" sn="10.61" a="1948.94" fwhm="0.001550" res="333674.1" algo="FTMS"/>
<pk mz="517.171471" i="1872853.3" sn="11.66" a="2407.53" fwhm="0.001563" res="330986.6" algo="FTMS"/>
<pk mz="517.192530" i="1983449.8" sn="12.48" a="2643.34" fwhm="0.001624" res="318509.8" algo="FTMS"/>
<pk mz="517.208377" i="1616605.1" sn="9.74" a="2468.99" fwhm="0.002101" res="246116.1" algo="FTMS"/>
<pk mz="517.221377" i="1420000.0" sn="8.27" a="2122.03" fwhm="0.002001" res="258534.2" algo="FTMS"/>
<pk mz="517.229017" i="2374113.5" sn="15.40" a="3611.21" fwhm="0.001808" res="286109.3" algo="FTMS"/>
<pk mz="517.265369" i="2422249.5" sn="15.76" a="3961.37" fwhm="0.001846" res="280173.8" algo="FTMS"/>
<pk mz="518.057538" i="2976914.5" sn="19.91" a="4947.91" fwhm="0.001827" res="283538.0" algo="FTMS"/>
<pk mz="518.065246" i="1668756.3" sn="10.13" a="2830.78" fwhm="0.002181" res="237522.9" algo="FTMS"/>
<pk mz="518.093983" i="2506394.3" sn="16.39" a="4247.14" fwhm="0.001995" res="259671.6" algo="FTMS"/>
<pk mz="518.102195" i="1311132.0" sn="7.46" a="1705.33" fwhm="0.001867" res="277470.6" algo="FTMS"/>
<pk mz="518.105365" i="2270364.8" sn="14.63" a="3631.04" fwhm="0.001813" res="285837.0" algo="FTMS"/>
<pk mz="518.114573" i="1611934.6" sn="9.71" a="1821.84" fwhm="0.001481" res="349725.3" algo="FTMS"/>
<pk mz="518.125534" i="15038113.0" sn="110.03" a="28761.27" fwhm="0.001802" res="287558.0" algo="FTMS"/>
<pk mz="518.130545" i="1886114.0" sn="11.76" a="2723.10" fwhm="0.001786" res="290074.3" algo="FTMS"/>
<pk mz="518.138439" i="1654691.8" sn="10.03" a="2147.38" fwhm="0.001611" res="321619.9" algo="FTMS"/>
<pk mz="518.141470" i="1479076.4" sn="8.71" a="2021.22" fwhm="0.001704" res="304130.5" algo="FTMS"/>
<pk mz="518.224399" i="1396917.9" sn="8.10" a="1330.36" fwhm="0.001625" res="318956.8" algo="FTMS"/>
<pk mz="518.260702" i="1474237.5" sn="8.68" a="1391.84" fwhm="0.001356" res="382263.8" algo="FTMS"/>
<pk mz="519.041549" i="4952928.5" sn="34.67" a="7676.50" fwhm="0.001659" res="312862.2" algo="FTMS"/>
<pk mz="519.053012" i="1560419.1" sn="9.32" a="1655.31" fwhm="0.001477" res="351457.5" algo="FTMS"/>
<pk mz="519.062018" i="1399268.9" sn="8.12" a="2460.93" fwhm="0.002401" res="216156.4" algo="FTMS"/>
<pk mz="519.070008" i="3031910.5" sn="20.32" a="4958.02" fwhm="0.001849" res="280777.3" algo="FTMS"/>
<pk mz="519.077971" i="4801384.5" sn="33.54" a="7406.15" fwhm="0.001673" res="310336.8" algo="FTMS"/>
<pk mz="519.089230" i="2685290.5" sn="17.73" a="4692.55" fwhm="0.001844" res="281549.3" algo="FTMS"/>
<pk mz="519.099131" i="1363564.6" sn="7.85" a="1642.22" fwhm="0.001577" res="329088.5" algo="FTMS"/>
<pk mz="519.114376" i="5143408.0" sn="36.09" a="8090.60" fwhm="0.001678" res="309421.9" algo="FTMS"/>
<pk mz="519.125687" i="2609522.3" sn="17.16" a="3751.57" fwhm="0.001687" res="307697.0" algo="FTMS"/>
<pk mz="519.128899" i="2825074.8" sn="18.77" a="4396.59" fwhm="0.001680" res="308946.8" algo="FTMS"/>
<pk mz="519.150694" i="4257655.5" sn="29.48" a="6762.34" fwhm="0.001695" res="306338.9" algo="FTMS"/>
<pk mz="519.187100" i="3041662.8" sn="20.39" a="4610.06" fwhm="0.001796" res="289012.1" algo="FTMS"/>
<pk mz="519.200047" i="1354369.5" sn="7.78" a="1933.80" fwhm="0.001999" res="259728.4" algo="FTMS"/>
<pk mz="519.236930" i="1261705.1" sn="7.09" a="1107.51" fwhm="0.001382" res="375682.8" algo="FTMS"/>
<pk mz="519.244798" i="1486218.8" sn="8.77" a="1603.61" fwhm="0.001619" res="320718.7" algo="FTMS"/>
<pk mz="520.008935" i="1303079.1" sn="7.39" a="1467.80" fwhm="0.001785" res="291391.2" algo="FTMS"/>
<pk mz="520.036933" i="2041900.8" sn="12.90" a="2676.19" fwhm="0.001678" res="309975.7" algo="FTMS"/>
<pk mz="520.073241" i="3145780.3" sn="21.14" a="4964.80" fwhm="0.001794" res="289882.1" algo="FTMS"/>
<pk mz="520.081342" i="1280821.8" sn="7.22" a="1141.45" fwhm="0.001310" res="396928.2" algo="FTMS"/>
<pk mz="520.112057" i="4236348.0" sn="29.28" a="7346.85" fwhm="0.002045" res="254314.8" algo="FTMS"/>
<pk mz="520.117634" i="1508413.1" sn="8.92" a="1828.01" fwhm="0.001586" res="327883.4" algo="FTMS"/>
<pk mz="520.121013" i="3289149.8" sn="22.21" a="4909.07" fwhm="0.001639" res="317296.6" algo="FTMS"/>
<pk mz="520.130020" i="1784383.6" sn="10.98" a="1961.54" fwhm="0.001419" res="366468.3" algo="FTMS"/>
<pk mz="520.146114" i="1422914.9" sn="8.28" a="1482.74" fwhm="0.001490" res="349069.1" algo="FTMS"/>
<pk mz="520.203997" i="1274702.6" sn="7.17" a="1118.31" fwhm="0.001327" res="392092.0" algo="FTMS"/>
<pk mz="520.240138" i="1512021.9" sn="8.94" a="1674.84" fwhm="0.001388" res="374882.2" algo="FTMS"/>
<pk mz="521.020852" i="1744370.1" sn="10.68" a="2752.45" fwhm="0.001832" res="284340.0" algo="FTMS"/>
<pk mz="521.057256" i="5745913.5" sn="40.54" a="9601.16" fwhm="0.001759" res="296184.5" algo="FTMS"/>
<pk mz="521.068492" i="2363131.5" sn="15.30" a="3095.56" fwhm="0.001536" res="339215.3" algo="FTMS"/>
<pk mz="521.093607" i="5651712.5" sn="39.84" a="10116.29" fwhm="0.001836" res="283766.4" algo="FTMS"/>
<pk mz="521.105014" i="2563842.8" sn="16.79" a="3862.22" fwhm="0.001770" res="294393.5" algo="FTMS"/>
<pk mz="521.118867" i="4406533.5" sn="30.54" a="7090.45" fwhm="0.001743" res="298978.3" algo="FTMS"/>
<pk mz="521.124160" i="1589766.6" sn="9.52" a="2260.46" fwhm="0.001732" res="300802.8" algo="FTMS"/>
<pk mz="521.130101" i="6080776.0" sn="43.04" a="10233.78" fwhm="0.001773" res="293872.9" algo="FTMS"/>
<pk mz="521.141501" i="1572618.0" sn="9.40" a="1559.97" fwhm="0.001395" res="373504.7" algo="FTMS"/>
<pk mz="521.166444" i="4531471.0" sn="31.48" a="7309.55" fwhm="0.001756" res="296761.8" algo="FTMS"/>
<pk mz="521.202853" i="2464534.3" sn="16.05" a="3611.45" fwhm="0.001712" res="304526.2" algo="FTMS"/>
<pk mz="521.216004" i="2070296.8" sn="13.11" a="2993.97" fwhm="0.001803" res="289151.2" algo="FTMS"/>
<pk mz="521.239237" i="1390877.4" sn="8.04" a="1491.91" fwhm="0.001444" res="361016.0" algo="FTMS"/>
<pk mz="521.252366" i="1355551.9" sn="7.78" a="1213.21" fwhm="0.001402" res="371907.7" algo="FTMS"/>
<pk mz="522.052323" i="2015164.5" sn="12.70" a="2545.13" fwhm="0.001516" res="344432.4" algo="FTMS"/>
<pk mz="522.060573" i="1469886.0" sn="8.63" a="1795.22" fwhm="0.001797" res="290510.1" algo="FTMS"/>
<pk mz="522.091289" i="5079492.0" sn="35.57" a="8705.46" fwhm="0.001842" res="283411.9" algo="FTMS"/>
<pk mz="522.097020" i="1760197.1" sn="10.79" a="2392.60" fwhm="0.001769" res="295138.2" algo="FTMS"/>
<pk mz="522.100228" i="1420741.8" sn="8.26" a="1600.94" fwhm="0.001561" res="334419.0" algo="FTMS"/>
<pk mz="522.125275" i="2302922.5" sn="14.84" a="3272.07" fwhm="0.001630" res="320395.3" algo="FTMS"/>
<pk mz="522.133333" i="1956300.1" sn="12.26" a="2428.16" fwhm="0.001524" res="342496.0" algo="FTMS"/>
<pk mz="522.136544" i="1423308.8" sn="8.28" a="1663.76" fwhm="0.001603" res="325689.1" algo="FTMS"/>
<pk mz="522.156863" i="3936720.8" sn="27.04" a="6782.87" fwhm="0.001897" res="275292.7" algo="FTMS"/>
<pk mz="522.161695" i="1660369.6" sn="10.05" a="2310.23" fwhm="0.001853" res="281807.6" algo="FTMS"/>
<pk mz="523.036647" i="3481209.3" sn="23.64" a="5240.05" fwhm="0.001690" res="309398.1" algo="FTMS"/>
<pk mz="523.072959" i="6993536.0" sn="49.85" a="12550.30" fwhm="0.001857" res="281619.3" algo="FTMS"/>
<pk mz="523.084483" i="2110850.3" sn="13.41" a="3377.82" fwhm="0.001956" res="267443.0" algo="FTMS"/>
<pk mz="523.103450" i="1860229.8" sn="11.54" a="2729.11" fwhm="0.001692" res="309135.1" algo="FTMS"/>
<pk mz="523.109318" i="5650055.0" sn="39.82" a="8926.99" fwhm="0.001694" res="308862.7" algo="FTMS"/>
<pk mz="523.116120" i="1822344.3" sn="11.26" a="1999.99" fwhm="0.001441" res="363039.6" algo="FTMS"/>
<pk mz="523.120515" i="1949833.1" sn="12.21" a="2417.27" fwhm="0.001577" res="331687.6" algo="FTMS"/>
<pk mz="523.145718" i="5555854.0" sn="39.12" a="9101.93" fwhm="0.001734" res="301627.5" algo="FTMS"/>
<pk mz="523.182015" i="3378836.8" sn="22.87" a="5033.55" fwhm="0.001629" res="321127.4" algo="FTMS"/>
<pk mz="523.218396" i="2223259.5" sn="14.25" a="3649.01" fwhm="0.001910" res="273868.5" algo="FTMS"/>
<pk mz="523.231514" i="1419422.0" sn="8.25" a="1464.33" fwhm="0.001467" res="356751.0" algo="FTMS"/>
<pk mz="524.046743" i="1427510.5" sn="8.31" a="2035.78" fwhm="0.001911" res="274244.5" algo="FTMS"/>
<pk mz="524.068022" i="2257722.5" sn="14.50" a="3396.36" fwhm="0.001816" res="288660.8" algo="FTMS"/>
<pk mz="524.076327" i="1582651.9" sn="9.47" a="1802.27" fwhm="0.001573" res="333104.9" algo="FTMS"/>
<pk mz="524.104583" i="2317633.3" sn="14.95" a="2985.85" fwhm="0.001536" res="341274.5" algo="FTMS"/>
<pk mz="524.115937" i="12462915.0" sn="90.66" a="23308.60" fwhm="0.001864" res="281247.8" algo="FTMS"/>
<pk mz="524.140915" i="1398599.9" sn="8.09" a="1737.28" fwhm="0.001692" res="309703.1" algo="FTMS"/>
<pk mz="524.149200" i="1454153.4" sn="8.51" a="1776.52" fwhm="0.001620" res="323486.0" algo="FTMS"/>
<pk mz="525.031208" i="1880042.6" sn="11.68" a="2398.89" fwhm="0.001692" res="310318.3" algo="FTMS"/>
<pk mz="525.042240" i="1347820.8" sn="7.71" a="1622.38" fwhm="0.001492" res="352022.8" algo="FTMS"/>
<pk mz="525.052246" i="4120558.5" sn="28.40" a="6217.85" fwhm="0.001668" res="314725.5" algo="FTMS"/>
<pk mz="525.088594" i="5995509.0" sn="42.40" a="10624.25" fwhm="0.001859" res="282525.9" algo="FTMS"/>
<pk mz="525.119183" i="325897216.0" z="-1" sn="2429.73" a="562153.06" fwhm="0.001759" res="298590.4" algo="FTMS" component_name="G" deconvoluted_molecular_mass="525.120040" deconvoluted_isotopic_mass="525.120075"/>
<pk mz="525.161298" i="4705282.0" sn="32.77" a="7915.43" fwhm="0.001811" res="289961.2" algo="FTMS"/>
<pk mz="525.197797" i="2006536.8" sn="12.63" a="2213.23" fwhm="0.001486" res="353338.6" algo="FTMS"/>
<pk mz="525.234263" i="1667087.4" sn="10.09" a="2354.88" fwhm="0.001676" res="313407.1" algo="FTMS"/>
<pk mz="525.270345" i="1699349.9" sn="10.34" a="2199.56" fwhm="0.001618" res="324686.3" algo="FTMS"/>
<pk mz="525.307078" i="1567772.5" sn="9.35" a="2583.76" fwhm="0.002144" res="244977.4" algo="FTMS"/>
<pk mz="526.083800" i="1735078.9" sn="10.60" a="2717.42" fwhm="0.002033" res="258758.7" algo="FTMS"/>
<pk mz="526.092259" i="1561768.4" sn="9.31" a="1991.68" fwhm="0.001570" res="335093.7" algo="FTMS"/>
<pk mz="526.122661" i="35744940.0" z="-1" sn="264.41" a="67636.90" fwhm="0.001824" res="288475.6" algo="FTMS" component_name="G" deconvoluted_molecular_mass="525.120040" deconvoluted_isotopic_mass="526.123557"/>
<pk mz="526.156600" i="1372339.6" sn="7.89" a="2186.85" fwhm="0.002606" res="201877.4" algo="FTMS"/>
<pk mz="526.164676" i="1565109.1" sn="9.33" a="2271.32" fwhm="0.001927" res="273068.1" algo="FTMS"/>
<pk mz="527.010329" i="1545800.5" sn="9.19" a="1606.78" fwhm="0.001553" res="339256.7" algo="FTMS"/>
<pk mz="527.031390" i="1440076.1" sn="8.40" a="1395.34" fwhm="0.001565" res="336657.9" algo="FTMS"/>
<pk mz="527.046669" i="2510158.8" sn="16.38" a="3947.59" fwhm="0.001679" res="313989.3" algo="FTMS"/>
<pk mz="527.057791" i="1491536.8" sn="8.78" a="1757.91" fwhm="0.001574" res="334950.2" algo="FTMS"/>
<pk mz="527.067877" i="4197714.5" sn="28.98" a="7107.93" fwhm="0.001887" res="279323.5" algo="FTMS"/>
<pk mz="527.083193" i="1263957.1" sn="7.08" a="1245.09" fwhm="0.001412" res="373326.4" algo="FTMS"/>
<pk mz="527.094244" i="1289559.0" sn="7.28" a="1433.84" fwhm="0.001505" res="350247.6" algo="FTMS"/>
<pk mz="527.104145" i="4365656.5" sn="30.23" a="7218.69" fwhm="0.001776" res="296819.4" algo="FTMS"/>
<pk mz="527.119585" i="1424219.4" sn="8.28" a="1811.08" fwhm="0.001751" res="300985.0" algo="FTMS"/>
<pk mz="527.123475" i="7535964.0" z="-1" sn="53.89" a="13646.44" fwhm="0.001825" res="288800.5" algo="FTMS" component_name="G" deconvoluted_molecular_mass="525.120040" deconvoluted_isotopic_mass="527.124374"/>
<pk mz="527.140592" i="4364639.0" sn="30.22" a="6692.13" fwhm="0.001709" res="308428.4" algo="FTMS"/>
<pk mz="527.164972" i="3160419.3" sn="21.24" a="5048.81" fwhm="0.001709" res="308451.7" algo="FTMS"/>
<pk mz="527.176899" i="2904933.3" sn="19.33" a="4612.45" fwhm="0.001775" res="297036.2" algo="FTMS"/>
<pk mz="527.249786" i="2391409.8" sn="15.50" a="3770.49" fwhm="0.001780" res="296266.2" algo="FTMS"/>
<pk mz="527.286270" i="1834360.0" sn="11.34" a="2223.78" fwhm="0.001678" res="314307.0" algo="FTMS"/>
<pk mz="528.078373" i="1787134.5" sn="10.99" a="2488.39" fwhm="0.001860" res="283966.2" algo="FTMS"/>
<pk mz="528.099579" i="1269506.0" sn="7.12" a="1313.99" fwhm="0.001406" res="375654.7" algo="FTMS"/>
<pk mz="528.107355" i="1338627.4" sn="7.64" a="1296.16" fwhm="0.001435" res="368092.2" algo="FTMS"/>
<pk mz="528.114780" i="1315076.6" sn="7.46" a="1632.47" fwhm="0.001940" res="272205.1" algo="FTMS"/>
<pk mz="529.026085" i="1819292.0" sn="11.23" a="2375.25" fwhm="0.001640" res="322662.0" algo="FTMS"/>
<pk mz="529.047160" i="1854623.4" sn="11.49" a="2144.71" fwhm="0.001470" res="359934.9" algo="FTMS"/>
<pk mz="529.062298" i="2499746.0" sn="16.30" a="3708.80" fwhm="0.001805" res="293144.2" algo="FTMS"/>
<pk mz="529.073502" i="2028195.8" sn="12.78" a="2995.87" fwhm="0.001858" res="284780.0" algo="FTMS"/>
<pk mz="529.083493" i="3921573.5" sn="26.91" a="6624.36" fwhm="0.001846" res="286624.0" algo="FTMS"/>
<pk mz="529.098755" i="2321063.8" sn="14.97" a="3620.12" fwhm="0.001841" res="287330.9" algo="FTMS"/>
<pk mz="529.109735" i="1689257.6" sn="10.26" a="2102.89" fwhm="0.001640" res="322703.7" algo="FTMS"/>
<pk mz="529.114149" i="9217706.0" sn="66.44" a="16915.03" fwhm="0.001878" res="281777.2" algo="FTMS"/>
<pk mz="529.119898" i="3510955.3" sn="23.85" a="5386.28" fwhm="0.001728" res="306129.0" algo="FTMS"/>
<pk mz="529.134959" i="1705645.8" sn="10.38" a="2237.87" fwhm="0.001737" res="304551.8" algo="FTMS"/>
<pk mz="529.138314" i="1729710.4" sn="10.56" a="2435.80" fwhm="0.001736" res="304755.8" algo="FTMS"/>
<pk mz="529.150594" i="4069040.3" sn="28.01" a="8544.95" fwhm="0.002494" res="212199.9" algo="FTMS"/>
<pk mz="529.156217" i="2504881.3" sn="16.34" a="4040.75" fwhm="0.001900" res="278488.6" algo="FTMS"/>
<pk mz="529.192735" i="2188471.3" sn="13.98" a="3137.36" fwhm="0.001551" res="341182.3" algo="FTMS"/>
<pk mz="529.229084" i="1962173.3" sn="12.29" a="2377.25" fwhm="0.001599" res="330974.8" algo="FTMS"/>
<pk mz="529.265437" i="2156739.0" sn="13.74" a="3208.04" fwhm="0.001765" res="299912.7" algo="FTMS"/>
<pk mz="529.301845" i="1565385.1" sn="9.33" a="1506.04" fwhm="0.001546" res="342393.7" algo="FTMS"/>
<pk mz="530.057739" i="1886275.1" sn="11.72" a="3156.62" fwhm="0.001950" res="271885.2" algo="FTMS"/>
<pk mz="530.068810" i="1388868.9" sn="8.01" a="1787.41" fwhm="0.001735" res="305443.7" algo="FTMS"/>
<pk mz="530.094207" i="2045769.0" sn="12.91" a="2919.40" fwhm="0.001693" res="313125.9" algo="FTMS"/>
<pk mz="530.105449" i="1402442.8" sn="8.11" a="1446.55" fwhm="0.001475" res="359333.8" algo="FTMS"/>
<pk mz="530.141963" i="1308496.6" sn="7.41" a="1307.37" fwhm="0.001533" res="345882.1" algo="FTMS"/>
<pk mz="530.154006" i="2027090.5" sn="12.78" a="3400.79" fwhm="0.002128" res="249186.0" algo="FTMS"/>
<pk mz="530.246622" i="1501793.3" sn="8.85" a="2181.31" fwhm="0.002011" res="263699.2" algo="FTMS"/>
<pk mz="530.260923" i="1253731.6" sn="7.00" a="1494.00" fwhm="0.001784" res="297313.6" algo="FTMS"/>
<pk mz="531.041712" i="3554270.5" sn="24.17" a="5767.63" fwhm="0.001739" res="305361.9" algo="FTMS"/>
<pk mz="531.052983" i="1635040.4" sn="9.85" a="2992.80" fwhm="0.002228" res="238324.2" algo="FTMS"/>
<pk mz="531.062783" i="2360289.8" sn="15.26" a="3837.86" fwhm="0.001881" res="282342.1" algo="FTMS"/>
<pk mz="531.078085" i="3423204.3" sn="23.19" a="5107.06" fwhm="0.001672" res="317654.2" algo="FTMS"/>
<pk mz="531.089245" i="1391590.0" sn="8.03" a="1559.06" fwhm="0.001749" res="303649.3" algo="FTMS"/>
<pk mz="531.099116" i="2724327.5" sn="17.98" a="3694.88" fwhm="0.001721" res="308671.4" algo="FTMS"/>
<pk mz="531.114435" i="2274794.0" sn="14.62" a="3432.27" fwhm="0.001758" res="302165.1" algo="FTMS"/>
<pk mz="531.125586" i="1673963.6" sn="10.14" a="2488.83" fwhm="0.001778" res="298753.4" algo="FTMS"/>
<pk mz="531.135530" i="1889773.3" sn="11.75" a="3052.63" fwhm="0.001798" res="295408.9" algo="FTMS"/>
<pk mz="531.150847" i="2839023.5" sn="18.83" a="4202.77" fwhm="0.001724" res="308181.3" algo="FTMS"/>
<pk mz="531.171606" i="1617394.8" sn="9.72" a="1880.36" fwhm="0.001698" res="312875.6" algo="FTMS"/>
<pk mz="531.187021" i="1491701.3" sn="8.78" a="1822.13" fwhm="0.001582" res="335752.8" algo="FTMS"/>
<pk mz="531.208082" i="1531896.5" sn="9.08" a="1586.28" fwhm="0.001488" res="357064.8" algo="FTMS"/>
<pk mz="531.244692" i="2213886.3" sn="14.17" a="3067.17" fwhm="0.001741" res="305084.9" algo="FTMS"/>
<pk mz="531.281122" i="1745923.8" sn="10.68" a="1977.40" fwhm="0.001512" res="351279.7" algo="FTMS"/>
<pk mz="532.036889" i="1642615.8" sn="9.90" a="2260.82" fwhm="0.001777" res="299345.0" algo="FTMS"/>
<pk mz="532.075585" i="4696189.5" sn="32.69" a="9230.69" fwhm="0.002511" res="211873.6" algo="FTMS"/>
<pk mz="532.084398" i="1432959.0" sn="8.34" a="2290.99" fwhm="0.002013" res="264338.3" algo="FTMS"/>
<pk mz="532.109665" i="2149762.8" sn="13.69" a="3633.46" fwhm="0.001998" res="266323.3" algo="FTMS"/>
<pk mz="532.120786" i="1776772.5" sn="10.90" a="3037.63" fwhm="0.002030" res="262093.3" algo="FTMS"/>
<pk mz="532.239849" i="1504406.5" sn="8.87" a="1622.62" fwhm="0.001489" res="357562.9" algo="FTMS"/>
<pk mz="533.020743" i="2064139.4" sn="13.05" a="2910.56" fwhm="0.001784" res="298801.7" algo="FTMS"/>
<pk mz="533.057221" i="4476688.5" sn="31.05" a="8907.34" fwhm="0.002129" res="250431.4" algo="FTMS"/>
<pk mz="533.068661" i="1603602.4" sn="9.61" a="2177.78" fwhm="0.001674" res="318450.6" algo="FTMS"/>
<pk mz="533.085693" i="4435221.0" sn="30.74" a="8064.81" fwhm="0.001871" res="284890.6" algo="FTMS"/>
<pk mz="533.093730" i="3771158.0" sn="25.79" a="6747.00" fwhm="0.002003" res="266187.1" algo="FTMS"/>
<pk mz="533.104871" i="2856215.8" sn="18.96" a="4725.51" fwhm="0.001851" res="288057.9" algo="FTMS"/>
<pk mz="533.114646" i="1514777.3" sn="8.95" a="1869.99" fwhm="0.001695" res="314576.7" algo="FTMS"/>
<pk mz="533.130110" i="3238171.5" sn="21.81" a="4914.29" fwhm="0.001674" res="318383.5" algo="FTMS"/>
<pk mz="533.141657" i="1531933.3" sn="9.08" a="2385.82" fwhm="0.002090" res="255071.3" algo="FTMS"/>
<pk mz="533.166492" i="2568481.0" sn="16.81" a="3990.08" fwhm="0.001727" res="308636.2" algo="FTMS"/>
<pk mz="533.202718" i="1806118.3" sn="11.12" a="2742.93" fwhm="0.001820" res="292949.1" algo="FTMS"/>
<pk mz="534.052615" i="2362786.0" sn="15.28" a="3216.52" fwhm="0.001619" res="329828.0" algo="FTMS"/>
<pk mz="534.088977" i="2235815.3" sn="14.33" a="3419.80" fwhm="0.001887" res="283050.2" algo="FTMS"/>
<pk mz="534.097327" i="1604008.4" sn="9.61" a="2924.81" fwhm="0.002354" res="226927.9" algo="FTMS"/>
<pk mz="534.100321" i="1857448.9" sn="11.50" a="2401.34" fwhm="0.001636" res="326440.6" algo="FTMS"/>
<pk mz="534.125200" i="2184620.5" sn="13.95" a="3773.54" fwhm="0.002060" res="259280.4" algo="FTMS"/>
<pk mz="534.133196" i="1554349.5" sn="9.24" a="1842.70" fwhm="0.001530" res="349004.8" algo="FTMS"/>
<pk mz="534.136752" i="1956270.0" sn="12.24" a="3031.31" fwhm="0.001712" res="311984.2" algo="FTMS"/>
<pk mz="534.161553" i="1378481.6" sn="7.93" a="1442.03" fwhm="0.001434" res="372488.8" algo="FTMS"/>
<pk mz="534.219475" i="1394361.9" sn="8.05" a="1343.01" fwhm="0.001516" res="352430.8" algo="FTMS"/>
<pk mz="535.036509" i="3327533.8" sn="22.47" a="5643.36" fwhm="0.001829" res="292500.2" algo="FTMS"/>
<pk mz="535.047768" i="1381679.3" sn="7.95" a="2089.22" fwhm="0.001897" res="282115.2" algo="FTMS"/>
<pk mz="535.072826" i="5406259.0" sn="37.99" a="10476.08" fwhm="0.001865" res="286832.1" algo="FTMS"/>
<pk mz="535.084220" i="2322484.3" sn="14.97" a="3150.59" fwhm="0.001664" res="321576.5" algo="FTMS"/>
<pk mz="535.109284" i="5246520.0" sn="36.80" a="9830.39" fwhm="0.001929" res="277390.8" algo="FTMS"/>
<pk mz="535.120485" i="2391097.5" sn="15.49" a="3608.98" fwhm="0.001812" res="295344.0" algo="FTMS"/>
<pk mz="535.145707" i="4103741.0" sn="28.27" a="6370.17" fwhm="0.001730" res="309291.9" algo="FTMS"/>
<pk mz="535.156920" i="1396542.5" sn="8.06" a="1929.38" fwhm="0.001708" res="313286.7" algo="FTMS"/>
<pk mz="535.182146" i="3738178.0" sn="25.54" a="6218.08" fwhm="0.001855" res="288573.0" algo="FTMS"/>
<pk mz="535.218416" i="1573447.1" sn="9.38" a="1883.27" fwhm="0.001634" res="327495.9" algo="FTMS"/>
<pk mz="535.231689" i="1418824.9" sn="8.23" a="1821.27" fwhm="0.001784" res="300036.1" algo="FTMS"/>
<pk mz="536.039857" i="1331128.3" sn="7.56" a="1368.70" fwhm="0.001428" res="375282.3" algo="FTMS"/>
<pk mz="536.068361" i="2160316.3" sn="13.74" a="2751.94" fwhm="0.001636" res="327707.6" algo="FTMS"/>
<pk mz="536.076292" i="1702589.3" sn="10.33" a="1945.04" fwhm="0.001475" res="363548.3" algo="FTMS"/>
<pk mz="536.107060" i="4748993.5" sn="33.04" a="8522.27" fwhm="0.002155" res="248776.1" algo="FTMS"/>
<pk mz="536.112822" i="1876674.1" sn="11.63" a="2281.75" fwhm="0.001532" res="349988.3" algo="FTMS"/>
<pk mz="536.136132" i="3618501.3" sn="24.61" a="5845.73" fwhm="0.001833" res="292463.6" algo="FTMS"/>
<pk mz="536.141052" i="2439366.0" sn="15.82" a="3652.43" fwhm="0.001792" res="299237.0" algo="FTMS"/>
<pk mz="536.172470" i="8749770.0" sn="62.85" a="16050.55" fwhm="0.001902" res="281880.6" algo="FTMS"/>
<pk mz="537.052268" i="4695872.0" sn="32.64" a="7909.85" fwhm="0.001859" res="288877.5" algo="FTMS"/>
<pk mz="537.066913" i="1284162.1" sn="7.21" a="1720.03" fwhm="0.001923" res="279223.6" algo="FTMS"/>
<pk mz="537.088600" i="4457285.0" sn="30.86" a="8327.24" fwhm="0.002019" res="266082.1" algo="FTMS"/>
<pk mz="537.099687" i="2108742.5" sn="13.36" a="3675.93" fwhm="0.002005" res="267869.3" algo="FTMS"/>
<pk mz="537.124939" i="5056330.0" sn="35.32" a="8537.74" fwhm="0.001852" res="290030.1" algo="FTMS"/>
<pk mz="537.136352" i="1627467.3" sn="9.77" a="2313.58" fwhm="0.001857" res="289259.8" algo="FTMS"/>
<pk mz="537.161388" i="4232014.5" sn="29.18" a="7972.14" fwhm="0.001978" res="271606.3" algo="FTMS"/>
<pk mz="537.175877" i="1819472.5" sn="11.20" a="2321.16" fwhm="0.001636" res="328307.4" algo="FTMS"/>
<pk mz="537.197653" i="2883411.3" sn="19.13" a="4814.04" fwhm="0.001885" res="284929.6" algo="FTMS"/>
<pk mz="537.234128" i="1429848.1" sn="8.30" a="1584.35" fwhm="0.001721" res="312120.9" algo="FTMS"/>
<pk mz="538.055290" i="1420482.9" sn="8.23" a="1805.12" fwhm="0.001816" res="296326.0" algo="FTMS"/>
<pk mz="538.083829" i="1741254.6" sn="10.62" a="2041.75" fwhm="0.001555" res="346013.0" algo="FTMS"/>
<pk mz="538.122515" i="3388363.5" sn="22.89" a="5552.87" fwhm="0.001889" res="284886.5" algo="FTMS"/>
<pk mz="538.128304" i="1322188.3" sn="7.50" a="1852.41" fwhm="0.001847" res="291391.5" algo="FTMS"/>
<pk mz="538.131310" i="2229708.8" sn="14.26" a="3324.14" fwhm="0.001773" res="303589.5" algo="FTMS"/>
<pk mz="538.164839" i="1557457.0" sn="9.25" a="2620.00" fwhm="0.002170" res="247962.7" algo="FTMS"/>
<pk mz="539.010752" i="1343804.0" sn="7.66" a="1566.69" fwhm="0.001847" res="291791.0" algo="FTMS"/>
<pk mz="539.031341" i="1813054.5" sn="11.15" a="2298.06" fwhm="0.001618" res="333195.5" algo="FTMS"/>
<pk mz="539.046714" i="2006080.4" sn="12.59" a="2949.68" fwhm="0.001837" res="293377.5" algo="FTMS"/>
<pk mz="539.067853" i="4505667.0" sn="31.22" a="7590.08" fwhm="0.001850" res="291353.8" algo="FTMS"/>
<pk mz="539.104237" i="5912647.5" sn="41.70" a="10643.58" fwhm="0.001900" res="283698.0" algo="FTMS"/>
<pk mz="539.115339" i="2178377.0" sn="13.88" a="3828.92" fwhm="0.002072" res="260128.0" algo="FTMS"/>
<pk mz="539.134942" i="12753995.0" sn="92.69" a="24480.48" fwhm="0.001912" res="282043.0" algo="FTMS"/>
<pk mz="539.140638" i="4960332.0" sn="34.61" a="10225.49" fwhm="0.002032" res="265352.8" algo="FTMS"/>
<pk mz="539.177113" i="3852368.8" sn="26.35" a="6760.19" fwhm="0.001904" res="283196.7" algo="FTMS"/>
<pk mz="539.213639" i="1840213.3" sn="11.36" a="2151.27" fwhm="0.001511" res="356831.3" algo="FTMS"/>
<pk mz="539.249570" i="1322073.6" sn="7.49" a="1688.04" fwhm="0.001775" res="303853.1" algo="FTMS"/>
<pk mz="540.041904" i="1283770.8" sn="7.21" a="1262.53" fwhm="0.001462" res="369266.8" algo="FTMS"/>
<pk mz="540.062729" i="1573309.3" sn="9.37" a="2258.71" fwhm="0.001950" res="277014.7" algo="FTMS"/>
<pk mz="540.071093" i="1439166.3" sn="8.37" a="1672.92" fwhm="0.001592" res="339177.6" algo="FTMS"/>
<pk mz="540.101976" i="7455938.0" sn="53.20" a="13681.01" fwhm="0.001987" res="271781.0" algo="FTMS"/>
<pk mz="540.107872" i="1556674.6" sn="9.24" a="2335.49" fwhm="0.002028" res="266335.0" algo="FTMS"/>
<pk mz="540.138340" i="3536070.3" sn="23.99" a="6129.19" fwhm="0.002069" res="261065.4" algo="FTMS"/>
<pk mz="540.144167" i="1650375.1" sn="9.94" a="2152.23" fwhm="0.001650" res="327428.0" algo="FTMS"/>
<pk mz="541.026202" i="2072368.0" sn="13.08" a="3099.66" fwhm="0.001830" res="295690.8" algo="FTMS"/>
<pk mz="541.047132" i="2234162.5" sn="14.29" a="3323.23" fwhm="0.001794" res="301651.9" algo="FTMS"/>
<pk mz="541.062327" i="1916724.3" sn="11.92" a="2746.77" fwhm="0.001741" res="310784.5" algo="FTMS"/>
<pk mz="541.083550" i="5026102.5" sn="35.10" a="8755.15" fwhm="0.001871" res="289159.1" algo="FTMS"/>
<pk mz="541.098959" i="1375288.6" sn="7.89" a="1835.69" fwhm="0.001689" res="320447.2" algo="FTMS"/>
<pk mz="541.119858" i="4465979.0" sn="30.92" a="7399.77" fwhm="0.001783" res="303474.3" algo="FTMS"/>
<pk mz="541.156297" i="4045119.3" sn="27.78" a="7471.24" fwhm="0.001976" res="273849.2" algo="FTMS"/>
<pk mz="541.184504" i="2010946.6" sn="12.63" a="2981.88" fwhm="0.001731" res="312678.0" algo="FTMS"/>
<pk mz="541.192666" i="2223939.5" sn="14.21" a="3483.34" fwhm="0.001845" res="293350.6" algo="FTMS"/>
<pk mz="541.229192" i="2057287.8" sn="12.97" a="3105.80" fwhm="0.002027" res="267046.1" algo="FTMS"/>
<pk mz="541.265546" i="2327372.0" sn="14.98" a="3745.99" fwhm="0.001881" res="287747.7" algo="FTMS"/>
<pk mz="542.057657" i="1557927.1" sn="9.25" a="2194.88" fwhm="0.001912" res="283461.1" algo="FTMS"/>
<pk mz="542.115425" i="1450925.8" sn="8.45" a="2441.05" fwhm="0.002023" res="267919.6" algo="FTMS"/>
<pk mz="542.123234" i="1953198.6" sn="12.19" a="2807.31" fwhm="0.001765" res="307184.6" algo="FTMS"/>
<pk mz="542.126516" i="1428911.0" sn="8.29" a="1743.19" fwhm="0.001786" res="303497.1" algo="FTMS"/>
<pk mz="542.187984" i="1279669.9" sn="7.18" a="1565.95" fwhm="0.001703" res="318341.0" algo="FTMS"/>
<pk mz="542.205662" i="2472888.0" sn="16.07" a="3706.79" fwhm="0.001973" res="274757.1" algo="FTMS"/>
<pk mz="543.041684" i="2462229.3" sn="15.99" a="3650.30" fwhm="0.001758" res="308930.2" algo="FTMS"/>
<pk mz="543.062890" i="3016215.5" sn="20.12" a="5481.47" fwhm="0.001888" res="287568.9" algo="FTMS"/>
<pk mz="543.078088" i="1916953.1" sn="11.92" a="2457.45" fwhm="0.001588" res="342052.1" algo="FTMS"/>
<pk mz="543.099081" i="3181083.5" sn="21.34" a="4787.54" fwhm="0.001667" res="325746.2" algo="FTMS"/>
<pk mz="543.114248" i="1840157.1" sn="11.35" a="3680.55" fwhm="0.002389" res="227343.7" algo="FTMS"/>
<pk mz="543.129812" i="24217118.0" sn="178.11" a="48316.73" fwhm="0.001941" res="279795.7" algo="FTMS"/>
<pk mz="543.135441" i="3289631.5" sn="22.15" a="4894.94" fwhm="0.001695" res="320526.0" algo="FTMS"/>
<pk mz="543.150893" i="1678113.1" sn="10.14" a="1996.63" fwhm="0.001788" res="303721.9" algo="FTMS"/>
<pk mz="543.166135" i="1867810.9" sn="11.56" a="2651.51" fwhm="0.001804" res="301134.0" algo="FTMS"/>
<pk mz="543.171828" i="2306083.5" sn="14.82" a="3595.74" fwhm="0.001865" res="291183.9" algo="FTMS"/>
<pk mz="543.208112" i="1735207.5" sn="10.57" a="2056.43" fwhm="0.001625" res="334345.6" algo="FTMS"/>
<pk mz="543.244748" i="2350123.5" sn="15.15" a="3889.15" fwhm="0.001899" res="286091.3" algo="FTMS"/>
<pk mz="543.281248" i="1903663.5" sn="11.82" a="2854.63" fwhm="0.001907" res="284921.2" algo="FTMS"/>
<pk mz="543.317344" i="1848883.4" sn="11.42" a="3073.47" fwhm="0.002169" res="250526.5" algo="FTMS"/>
<pk mz="544.073161" i="1812612.8" sn="11.15" a="2179.85" fwhm="0.001538" res="353727.5" algo="FTMS"/>
<pk mz="544.133171" i="2989195.3" sn="19.91" a="4783.29" fwhm="0.001843" res="295314.2" algo="FTMS"/>
<pk mz="544.169517" i="2296463.0" sn="14.75" a="5095.69" fwhm="0.002809" res="193755.7" algo="FTMS"/>
<pk mz="545.020902" i="1969896.0" sn="12.32" a="3768.97" fwhm="0.002271" res="240039.4" algo="FTMS"/>
<pk mz="545.057270" i="3579627.8" sn="24.31" a="5933.78" fwhm="0.001873" res="291050.0" algo="FTMS"/>
<pk mz="545.068369" i="1571820.9" sn="9.35" a="2116.84" fwhm="0.001668" res="326710.9" algo="FTMS"/>
<pk mz="545.078365" i="2043629.9" sn="12.87" a="2808.98" fwhm="0.001705" res="319736.4" algo="FTMS"/>
<pk mz="545.093746" i="3385583.5" sn="22.87" a="6421.12" fwhm="0.002108" res="258624.8" algo="FTMS"/>
<pk mz="545.104803" i="2193136.5" sn="13.98" a="3315.25" fwhm="0.001871" res="291272.3" algo="FTMS"/>
<pk mz="545.114649" i="2021617.6" sn="12.70" a="2624.21" fwhm="0.001619" res="336792.4" algo="FTMS"/>
<pk mz="545.130261" i="1664243.3" sn="10.04" a="1824.11" fwhm="0.001419" res="384068.2" algo="FTMS"/>
<pk mz="545.134114" i="1331315.6" sn="7.56" a="2835.38" fwhm="0.002879" res="189365.6" algo="FTMS"/>
<pk mz="545.151070" i="1689845.4" sn="10.23" a="2259.51" fwhm="0.001729" res="315311.7" algo="FTMS"/>
<pk mz="545.166394" i="1866486.9" sn="11.55" a="2855.17" fwhm="0.001855" res="293929.4" algo="FTMS"/>
<pk mz="545.223993" i="1662716.8" sn="10.03" a="2115.37" fwhm="0.001693" res="322005.6" algo="FTMS"/>
<pk mz="545.260412" i="2159360.5" sn="13.73" a="3280.53" fwhm="0.001863" res="292627.0" algo="FTMS"/>
<pk mz="545.296795" i="1631492.3" sn="9.79" a="2332.11" fwhm="0.001680" res="324591.8" algo="FTMS"/>
<pk mz="546.052381" i="1455952.4" sn="8.49" a="2170.22" fwhm="0.002091" res="261118.6" algo="FTMS"/>
[truncated: 88,127 more chars]
