# Supplementary material for: Drought re-routes soil microbial carbon metabolism towards emission of volatile metabolites in an artificial tropical rainforest
Source: Nat Microbiol. 2023 Jul 31;8(8):1480–94. doi: 10.1038/s41564-023-01432-9 (PMC10390333; doi:10.1038/s41564-023-01432-9)
Supplement: Supplementary file 3 — Folder containing all raw XML data for FTICR. [file 41564_2023_1432_MOESM3_ESM.zip › FTICR-XML-Honeker/P24-09-b.xml]

<?xml version="1.0" encoding="utf-8"?>
<root>
<fileinfo appname="Bruker Compass DataAnalysis" appversion="5.0.203" app_platform="64-bit" date="2021-02-04T10:50:57" type="DataAnalysis Results" typeversion="1.1" subtype="MS Spectrum" />
<generalinfo organisation="" user="" hostname="WE35157" os="Windows 8" architecture="64-bit"/>
<analysis name="C:\Users\toyo995\OneDrive - PNNL\Desktop\Data Malak Feb\Tfaily_50971_P24-09-b_02Feb21_Alder_Inf_144SA_IATp05_1_01_58830.d\analysis.baf">
<info><DateTime>2021-02-02T13:29:47-08:00</DateTime><method>FY21_Q1_144SA_p05_neg_58830</method><sample></sample><comment></comment><operator></operator><instrument>solariX</instrument><instrument_serial_number>000000.00000</instrument_serial_number><manufacturer>Bruker</manufacturer></info>
<DataAnalysis version="DataAnalysis 5.0.203" DataAnalysisResults="">
<DataAnalysis_processing_parameters><find_compounds_chromatogram detect_version="2" detect_areamode="1" detect_areathresholdabs="0.00000000" detect_areathresholdrel="10.00000000" detect_intensitymode="1" detect_intensitythresholdabs="0.00000000" detect_intensitythresholdrel="10.00000000" detect_sensitivity="0.20000000" add_uv_or_ms_spectra="0" spectrum_load_mode="2" background_subtraction_mode="0" MS_peaksensmode2="1" MS_pc12="0.40000000" MS_pc22="4.00000000" MS_peaksens12="99.00000000" MS_peaksens22="99.00000000" MS_areamode2="2" MS_areathresholdabs2="1000.00000000" MS_areathresholdrel2="10.00000000" MS_intensitymode2="0" MS_intensitythresholdabs2="1000.00000000" MS_intensitythresholdrel2="10.00000000" MS_basesmoothmode2="1" MS_basesmoothpts2="8" MS_basesmoothmin2="12.00000000" MS_basesmoothforce2="0.10000000" MS_startendslope2="10.00000000" MS_valleyfilterused2="1" MS_valleyfilter2="10.00000000" MS_noisecorr2="0" UV_peaksensmode2="1" UV_pc12="0.40000000" UV_pc22="4.00000000" UV_peaksens12="99.90000000" UV_peaksens22="100.00000000" UV_areamode2="0" UV_areathresholdabs2="5.00000000" UV_areathresholdrel2="1.00000000" UV_intensitymode2="1" UV_intensitythresholdabs2="1.00000000" UV_intensitythresholdrel2="0.01000000" UV_basesmoothmode2="1" UV_basesmoothpts2="8" UV_basesmoothmin2="12.00000000" UV_basesmoothforce2="1.00000000" UV_startendslope2="10.00000000" UV_valleyfilterused2="1" UV_valleyfilter2="10.00000000" UV_noisecorr2="0" detect_delcmpdsinrng="1" />
<find_compounds_mobilogram detect_areamode="1" detect_areathresholdabs="1000.00000000" detect_areathresholdrel="5.00000000" detect_intensitymode="0" detect_intensitythresholdabs="100.00000000" detect_intensitythresholdrel="5.00000000" detect_sensitivity="99.00000000" detect_resolution="250.00000000" spectrum_load_mode="2" detect_delcmpdsinrng="1" />
<auto_ms_n use_retention_time_window="1" retention_time_window="0.75000000" rt_unit="min" minimum_intensity_positive="10000.00000000" minimum_intensity_negative="1000.00000000" apply_max_number_compounds="1" max_number_compounds="300" spectrum_load_mode="2" background_type="0" create_auto_ms_n_traces="0" create_detailed_traces="0" merge_positive_negative_compounds="0" detect_delcmpdsinrng="1" detect_keep_cmpds_detectedneutralloss="0" add_uv_spectra="0" advanced_precursor_determination="0" determine_alternate_precursor="0" />
<dissect_params dissect_addsmoothing="0" dissect_allow_wider_peaks="0" dissect_resolving_power="1.00000000" dissect_set_expected_width="0" dissect_expected_width="3" dissect_deletepeaksinrange="1" dissect_fullrange="1" dissect_cutoff="0.05000000" dissect_sensitivity="10.00000000" dissect_maxoverlap="5" dissect_smoothwidth="1" spectrum_load_mode="0" add_uv_spectra="1" />
<find_all_compounds min_time_points="10" min_correlation="0.70000000" background_type="0" load_spec_type="3" additional_smoothing="0" proteomics="0" chrom_sn_threshold="5.00000000" chrom_smoothingwidth="1" detect_delcmpdsinrng="1" add_MSMS_spectra="1" adducts_positive_mode="" adducts_negative_mode="" />
<ms_peak_finder ms_peak_finder_type="FTMS" ms_manually_use_peak_finder="1" ms_peak_finder_filter_exclusion_masses="0" ><ms_peak_finder_apex minimum_intensity="100.00000000" peak_width="0.00200000" peak_width_msms="0.00200000" relative_threshold_base_peak="0.05000000" signal_to_noise="1.00000000" />
<ms_peak_finder_centroid peak_width="0.00200000" peak_width_msms="0.00200000" signal_to_noise="1.00000000" relative_threshold_base_peak="0.05000000" minimum_intensity="100.00000000" centroid_percentage="80.00000000" />
<ms_peak_finder_snap minimum_intensity="0.00000000" relative_threshold_base_peak="0.01000000" signal_to_noise="2.00000000" maximum_charge="20" quality_factor_threshold="0.90000000" number_of_patterns="500000" building_block_1="C 4.9384 N 1.3577 O 1.4773 S 0.0417 H 7.7583" building_block_2="" use_snap_2="1" add_detailed_results="0" />
<ms_peak_finder_snap minimum_intensity="100.00000000" peak_width="1.00000000" use_datapoints="1" sum_width="1" relative_threshold_base_peak="0.05000000" signal_to_noise="1.00000000" baseline_type="1" baseline_flatness="1.00000000" same_sumwidth_as_acquisition="0" use_resolution="0" res="10000" instrument_sum_width="5" use_sum_of_intensities="0" />
<ms_peak_finder_ftms signal_to_noise="7.00000000" relative_threshold_base_peak="0.01000000" minimum_intensity="100.00000000" centroid_percentage="80.00000000" use_centroid="0" />
<ms_peak_finder_line_spectra apply_line_spectra_threshold="0" line_spectra_threshold="10.00000000" />
</ms_peak_finder>
<deconvolution clear_prev_results="1" create_neutral_spectrum="0" incl_shifted_spectra="0" ret_residuals="0" incl_comp_details="0" show_comp_details="0" substance_class="1" extend_evelope="0" extend_before="1.00000000" extend_after="1.00000000" auto_apply="1" ><deconvolution_detailed_full perf_deconv="1" rel_isotop_deconv="0" resolve_isotop="1" exclude_reporter_ions="0" reporter_ions="0" abund_cutoff="2.50000000" envelope_cutoff="75.00000000" high_mass="4000.00000000" low_mass="250.00000000" mw_agreement="0.00000000" maximum_charge="4" max_charge_isotop="0" min_charge="4" min_peaks="3" precursor_deconv="0" max_components="10" adduct_ion_name_neg="-H" adduct_ion_mass_neg="-1.00782504" adduct_ion_name_pos="+H" adduct_ion_mass_pos="1.00727600" apply_min_max_mass_boundaries="0" />
<deconvolution_detailed_max_res perf_deconv="1" rel_isotop_deconv="0" resolve_isotop="1" exclude_reporter_ions="0" reporter_ions="0" abund_cutoff="2.00000000" envelope_cutoff="75.00000000" high_mass="4000.00000000" low_mass="250.00000000" mw_agreement="5.00000000" maximum_charge="3" max_charge_isotop="0" min_charge="3" min_peaks="3" precursor_deconv="0" max_components="10" adduct_ion_name_neg="-H" adduct_ion_mass_neg="-1.00782504" adduct_ion_name_pos="+H" adduct_ion_mass_pos="1.00727600" apply_min_max_mass_boundaries="0" />
<deconvolution_detailed_ms_n perf_deconv="1" rel_isotop_deconv="0" resolve_isotop="1" exclude_reporter_ions="0" reporter_ions="0" abund_cutoff="1.00000000" envelope_cutoff="75.00000000" high_mass="3000.00000000" low_mass="100.00000000" mw_agreement="5.00000000" maximum_charge="3" max_charge_isotop="0" min_charge="3" min_peaks="3" precursor_deconv="0" max_components="10" adduct_ion_name_neg="-H" adduct_ion_mass_neg="-1.00782504" adduct_ion_name_pos="+H" adduct_ion_mass_pos="1.00727600" apply_min_max_mass_boundaries="0" />
<deconvolution_detailed_protein perf_deconv="1" rel_isotop_deconv="1" resolve_isotop="1" exclude_reporter_ions="0" reporter_ions="0" abund_cutoff="2.50000000" envelope_cutoff="75.00000000" high_mass="100000.00000000" low_mass="1000.00000000" mw_agreement="0.00000000" maximum_charge="75" max_charge_isotop="0" min_charge="75" min_peaks="3" precursor_deconv="0" max_components="20" adduct_ion_name_neg="-H" adduct_ion_mass_neg="-1.00782504" adduct_ion_name_pos="+H" adduct_ion_mass_pos="1.00727600" apply_min_max_mass_boundaries="1" />
<max_entropy_deconvolution adduct_ion_name_pos="+H" adduct_ion_mass_pos="1.00727600" adduct_ion_name_neg="-H" adduct_ion_mass_neg="-1.00782504" low_mass="1000.00000000" high_mass="100000.00000000" spacint_out="0.00000000" resolving_power="1000.00000000" peak_width="0.00200000" width="0" maxentx="0" res="0" />
</deconvolution><mascot_export globalchargelimit_apply="1" globalchargelimit="1+, 2+ and 3+" prefer_fullscan_deconvolution_results="1" deconvolution_export_type="1" msmssignals="100" threshold="100.00000000" mssignals_deconv="2" mssignals_non_deconv="0" normalize_msms="0" single_charged="0" />
<process_parameters_chrom baseline_flatness="0.80000000"	baseline_addchild="1"	baseline_disableoriginal="1" baseline_usesamecolor="1" smoothing_algorithm="1" smoothing_width="0.20000000" smoothing_cycles="1" smoothing_addchild="1" smoothing_disableoriginal="1"	smoothing_usesamecolor="1" />
<process_parameters_mobil baseline_flatness="0.80000000"	baseline_addchild="1"	baseline_disableoriginal="1" baseline_usesamecolor="1" smoothing_algorithm="1" smoothing_width="0.10000000" smoothing_cycles="1" smoothing_addchild="1" smoothing_disableoriginal="1"	smoothing_usesamecolor="1" />
<process_parameters_ms baseline_flatness="0.80000000"	baseline_addchild="1"	baseline_disableoriginal="1" baseline_usesamecolor="1" smoothing_algorithm="1" smoothing_width="0.20000000" smoothing_cycles="1" smoothing_addchild="1" smoothing_disableoriginal="1"	smoothing_usesamecolor="1" />
<display_params mass_precision="-1" time_precision="2" structure_size="30" chrom_peak_label="Index" />
<calibration_params calibration_range="0.00500000" calibration_listname="neg_pip_McKeeFA_DSmith_verified" calibration_listgroupname="ESI" calibration_fit_mode="0" calibration_intensitythreshold="1000000.00000000" />
<calibration_lockmass_params calibration_range="0.50000000" calibration_listname="" calibration_listgroupname="" calibration_intensitythreshold="0.00000000" calibration_lockmassmode="0" />
<mobility_calibration_params calibration_range="0.10000000" calibration_listname="&lt;not set&gt;" calibration_listgroupname="ESI" calibration_intensitythreshold="0.00000000" />
<library_search_params del_prev_res="1" ><library_search_basic_params accept_score="50" allowmasses_above="0" allowmasses_below="0" desired_score="900" increasedepth="0" maxnr_spectra="10" cross_match="0" sort_by="1" include_precursor_spectra="1" exclude_precursor_signals="0" skip_low_frgamnet_spectra="1" min_effective_score="500" minmatch_score="250" min_score="400" />
<library_search_advanced_params add_int_range="5.00000000" extended="1" locnorm="0" root="0" hwfstp="50" hwscdp="7" intrangefac="1.89999998" locnormeqfac="1.00000000" locnormfac="2.00000000" locnormwin="25" masdisint="20" minsrcint="100" minspepresrc="15" threshfstp="40" maskadducts="0" maskprecursor="0" />
<library_search_libraries_params add_unid="0" parallel="0" libraries="" librariey_unidentified="" />
<library_search_match_params chrgdeconv="0" collenerg="0" fragampl="1" instrtp="2" ionmeth="3" isolwidth="0" msmsstg="2" ms_vs_msms="4" pkwidth="0" polarity="4" psd="0" lastprecion="0" precions="0" prodion="0" rgtgaspress="0" rgtion="0" refl="0" collgas="0" collgaspress="0" trapdrv="1" />
<library_search_add_params add_confirm_mode="0" />
<library_search_rt_params accepted_deviation="1.00000000" apply_rt_match="0" match_columnname="1" max_deviation="5.00000000" />
</library_search_params><masslist_layout layout_columntypes="2 12 3 6 " layout_columnwidth="66 24 63 57 " />
<cmpdlist_layout layout_columntypes="14 20 31 1 40 26 " layout_columnwidth="20 53 134 65 46 50 " />
<molecular_formula_layout layout_columntypes="24 1 2 40 3 5 6 18 7 9 8 " layout_columnwidth="-1 -1 -1 -1 -1 -1 -1 -1 -1 -1 -1 " />
<general_unknown_layout layout_columntypes="6 0 5 3 4 2 12 14 10 11 " layout_columnwidth="-1 -1 -1 -1 -1 -1 -1 -1 -1 -1 " />
<target_screening_layout layout_columntypes="15 14 6 5 43 11 1 2 17 7 8 9 10 4 3 39 40 41 42 16 18 19 25 20 21 22 23 24 31 26 27 28 29 30 37 32 33 34 35 36 " layout_columnwidth="-1 -1 -1 -1 -1 -1 -1 -1 -1 -1 -1 -1 -1 -1 -1 -1 -1 -1 -1 -1 -1 -1 -1 -1 -1 -1 -1 -1 -1 -1 -1 -1 -1 -1 -1 -1 -1 -1 -1 -1 " />
<exclusion_masses></exclusion_masses>
<xml_export_parameters export_detailed_information="0" export_peptide_database_query_information="1" export_full_peptide_database_query_information="1" protein_analysis_export_mgf="1" protein_analysis_export_xml="1" />
<smf1D_params max_nr_formulae="50" z="1" rdb_min="0.00000000" rdb_max="80.00000000" tolerance_ppm="5.00000000" tolerance_abs="1.00000000" tolerance_ppm_MSn="5.00000000" tolerance_abs_MSn="2.00000000" use_rel_tolerance="0" use_rel_tolerance_MSn="0" lower_bound_formula="" upper_bound_formula="" electron_configuration="2" electron_configuration_MSn="0" sigma_limit="0.02000000" sigma_limit_MSn="0.05000000" HC_Ratio_min="0.00000000" HC_Ratio_max="3.00000000" filtering="1" patternsearch="0" filter_by_elementratio="1" estimate_carbon_count="1" relative_threshold_base_peak="1.00000000" delete_previous_results="1" filter_criteriy="0" adducts_positive_mode="M+H  M+NH4  M+Na  M+K " adducts_negative_mode="M-H  M+Na-H2  M+K-H2  M+Cl " collect_adducts="0" />
<smf3D_params tolerance_neutralloss="5.00000000" intensitythresholdabs2="0.00000000" intensity_threshold_abs_msms="0.00000000" auto_filter="0" nr_explained_peaks="5" highlight_unexplained_peaks="0" />
<uv_parameters rt_offset="0.00000000" />
<target_screening delta_rt="1.50000000" threshold_sigma="0.05000000" detection_tolerance="0.00500000" identification_tolerance="10.00000000" detection_tolerance_ppm="5.00000000" identification_tolerance_ppm="5.00000000" use_tolerance_ppm="0" compound_database="C:\BDALSystemData\BuildingBlocks\TargetScreeningDataBase.csv" use_sampleinfo_xml="0" rt_range_start="0.00000000" rt_range_end="0.00000000" additional_smoothing="0" create_chromatogram_time_slices="1" rt_window_halfwidth="45.00000000" enable_BPC="1" evaluate_qualifier_ions="1" qualifier_ion_intensity_threshold="0.00000000" group_id=": " lc_method_id=":" ms_method_id=":" matrix_id=":" useDB="0" sortanalytes="4" />
<automatic_calibration use_calibration_segment="0" automatic_calibration="0.00000000/0.00000000" automatic_calibration_use_spectrum_type="0" automatic_calibration_retain_data="0" automatic_calibration_perform_lockmass="0" />
<target_screening_scoring threshold1_qualityfactor="0.02000000" threshold2_qualityfactor="0.05000000" threshold1_massaccuracy="3.00000000" threshold2_massaccuracy="10.00000000" threshold1_retentiontime="20.00000000" threshold2_retentiontime="40.00000000" use_tolerance_ppm="0" />
</DataAnalysis_processing_parameters>
<ms_spectrum info="-MS" msmsinfo="All MS" polarity="-" scanmode="fullscan" seq_nr_start="1"  rt="4.73033333" rt_unit="min">
<ms_peaks><pk mz="147.819036" i="1302137.0" sn="12.18" a="126.24" fwhm="0.000122" res="1213673.4" algo="FTMS"/>
<pk mz="149.024145" i="1681312.4" sn="16.46" a="147.85" fwhm="0.000107" res="1397331.1" algo="FTMS"/>
<pk mz="149.024394" i="3413475.5" sn="35.99" a="513.23" fwhm="0.000148" res="1005859.3" algo="FTMS"/>
<pk mz="150.027746" i="1084662.3" sn="9.73" a="92.97" fwhm="0.000117" res="1276881.3" algo="FTMS"/>
<pk mz="156.464186" i="863176.1" sn="7.23" a="90.71" fwhm="0.000155" res="1012358.9" algo="FTMS"/>
<pk mz="158.082249" i="954507.3" sn="8.26" a="91.54" fwhm="0.000134" res="1181479.4" algo="FTMS"/>
<pk mz="158.113635" i="861434.4" sn="7.21" a="117.00" fwhm="0.000196" res="806091.6" algo="FTMS"/>
<pk mz="159.029907" i="880308.3" sn="7.43" a="110.48" fwhm="0.000174" res="913424.7" algo="FTMS"/>
<pk mz="159.333941" i="884690.1" sn="7.48" a="113.00" fwhm="0.000174" res="913795.5" algo="FTMS"/>
<pk mz="160.070899" i="869026.8" sn="7.30" a="103.23" fwhm="0.000177" res="902351.4" algo="FTMS"/>
<pk mz="160.841998" i="1016267.1" sn="8.96" a="147.40" fwhm="0.000196" res="821590.2" algo="FTMS"/>
<pk mz="161.081908" i="1649287.4" sn="16.10" a="189.82" fwhm="0.000132" res="1219707.5" algo="FTMS"/>
<pk mz="161.104033" i="865154.3" sn="7.26" a="101.27" fwhm="0.000172" res="937143.5" algo="FTMS"/>
<pk mz="161.902036" i="854099.8" sn="7.13" a="95.11" fwhm="0.000167" res="970306.3" algo="FTMS"/>
<pk mz="162.291165" i="945711.5" sn="8.17" a="106.72" fwhm="0.000168" res="967555.4" algo="FTMS"/>
<pk mz="162.716561" i="867808.9" sn="7.29" a="114.80" fwhm="0.000188" res="864098.0" algo="FTMS"/>
<pk mz="162.839080" i="992900.4" sn="8.70" a="110.12" fwhm="0.000158" res="1027426.5" algo="FTMS"/>
<pk mz="162.855427" i="884611.8" sn="7.48" a="124.85" fwhm="0.000181" res="897650.0" algo="FTMS"/>
<pk mz="162.960818" i="930776.1" sn="8.00" a="94.08" fwhm="0.000153" res="1063802.0" algo="FTMS"/>
<pk mz="163.040041" i="1181357.3" sn="10.82" a="147.40" fwhm="0.000155" res="1050454.7" algo="FTMS"/>
<pk mz="163.329359" i="878931.6" sn="7.41" a="132.30" fwhm="0.000266" res="613470.2" algo="FTMS"/>
<pk mz="163.343478" i="927819.1" sn="7.96" a="161.38" fwhm="0.000230" res="709582.9" algo="FTMS"/>
<pk mz="164.071680" i="1538102.1" sn="14.85" a="188.06" fwhm="0.000147" res="1118350.5" algo="FTMS"/>
<pk mz="164.301904" i="853576.5" sn="7.13" a="104.66" fwhm="0.000197" res="833820.2" algo="FTMS"/>
<pk mz="164.383667" i="846390.6" sn="7.05" a="94.30" fwhm="0.000158" res="1037942.5" algo="FTMS"/>
<pk mz="164.426628" i="876823.7" sn="7.39" a="112.65" fwhm="0.000196" res="841029.2" algo="FTMS"/>
<pk mz="164.980932" i="911347.1" sn="7.78" a="103.34" fwhm="0.000163" res="1010421.1" algo="FTMS"/>
<pk mz="165.019307" i="1768074.5" sn="17.44" a="188.66" fwhm="0.000126" res="1310108.7" algo="FTMS"/>
<pk mz="165.162429" i="880962.3" sn="7.44" a="129.30" fwhm="0.000205" res="806318.8" algo="FTMS"/>
<pk mz="165.754583" i="859941.9" sn="7.20" a="134.35" fwhm="0.000211" res="784026.9" algo="FTMS"/>
<pk mz="165.836802" i="854738.3" sn="7.14" a="190.38" fwhm="0.000365" res="454810.8" algo="FTMS"/>
<pk mz="165.843510" i="842771.3" sn="7.01" a="117.49" fwhm="0.000202" res="822512.4" algo="FTMS"/>
<pk mz="166.611128" i="853352.0" sn="7.13" a="119.82" fwhm="0.000211" res="787779.9" algo="FTMS"/>
<pk mz="166.745664" i="857084.6" sn="7.17" a="93.77" fwhm="0.000174" res="959845.2" algo="FTMS"/>
<pk mz="167.034981" i="1571578.5" sn="15.23" a="233.83" fwhm="0.000159" res="1048275.4" algo="FTMS"/>
<pk mz="167.139466" i="924611.5" sn="7.93" a="178.70" fwhm="0.000266" res="627610.2" algo="FTMS"/>
<pk mz="168.029943" i="6075090.5" sn="66.02" a="988.67" fwhm="0.000207" res="812554.8" algo="FTMS"/>
<pk mz="168.030210" i="16052466.0" z="-1" sn="178.56" a="3009.27" fwhm="0.000181" res="926332.7" algo="FTMS" component_name="m" deconvoluted_molecular_mass="168.030234" deconvoluted_isotopic_mass="168.030234"/>
<pk mz="168.298268" i="962741.0" sn="8.36" a="172.41" fwhm="0.000253" res="664229.7" algo="FTMS"/>
<pk mz="168.430112" i="947926.7" sn="8.19" a="194.97" fwhm="0.000260" res="647464.0" algo="FTMS"/>
<pk mz="168.463887" i="880477.7" sn="7.43" a="127.15" fwhm="0.000200" res="843829.4" algo="FTMS"/>
<pk mz="168.686848" i="867404.7" sn="7.28" a="134.28" fwhm="0.000223" res="757316.6" algo="FTMS"/>
<pk mz="168.919099" i="875440.8" sn="7.37" a="124.04" fwhm="0.000216" res="781082.6" algo="FTMS"/>
<pk mz="168.971081" i="895234.8" sn="7.60" a="92.18" fwhm="0.000165" res="1024794.9" algo="FTMS"/>
<pk mz="169.033566" i="973209.1" z="-1" sn="8.48" a="108.43" fwhm="0.000155" res="1087745.3" algo="FTMS" component_name="m" deconvoluted_molecular_mass="168.030234" deconvoluted_isotopic_mass="169.033591"/>
<pk mz="169.081234" i="856802.9" sn="7.16" a="141.34" fwhm="0.000228" res="742970.3" algo="FTMS"/>
<pk mz="169.407026" i="874424.7" sn="7.36" a="90.48" fwhm="0.000158" res="1069460.9" algo="FTMS"/>
<pk mz="170.113638" i="856008.6" sn="7.15" a="126.70" fwhm="0.000202" res="843800.2" algo="FTMS"/>
<pk mz="170.223425" i="894222.9" sn="7.58" a="117.78" fwhm="0.000202" res="843914.7" algo="FTMS"/>
<pk mz="171.024374" i="949308.0" sn="8.21" a="152.16" fwhm="0.000226" res="757549.6" algo="FTMS"/>
<pk mz="171.180370" i="852747.7" sn="7.12" a="85.66" fwhm="0.000170" res="1005903.0" algo="FTMS"/>
<pk mz="171.361491" i="875781.9" sn="7.38" a="145.67" fwhm="0.000235" res="728626.9" algo="FTMS"/>
<pk mz="171.758924" i="954379.3" sn="8.26" a="137.28" fwhm="0.000207" res="831569.2" algo="FTMS"/>
<pk mz="171.920765" i="940617.8" sn="8.11" a="148.93" fwhm="0.000203" res="845205.1" algo="FTMS"/>
<pk mz="171.946107" i="1029528.1" sn="9.11" a="157.55" fwhm="0.000210" res="818880.8" algo="FTMS"/>
<pk mz="172.040385" i="953052.8" sn="8.25" a="141.65" fwhm="0.000206" res="835948.2" algo="FTMS"/>
<pk mz="172.097893" i="3059322.3" sn="32.00" a="470.67" fwhm="0.000168" res="1021880.5" algo="FTMS"/>
<pk mz="172.142734" i="977966.5" sn="8.53" a="141.25" fwhm="0.000191" res="900392.7" algo="FTMS"/>
<pk mz="172.419336" i="931041.8" sn="8.00" a="145.24" fwhm="0.000213" res="809376.8" algo="FTMS"/>
<pk mz="172.809264" i="959586.8" sn="8.32" a="131.72" fwhm="0.000178" res="972073.7" algo="FTMS"/>
<pk mz="173.081896" i="2105873.5" sn="21.25" a="325.68" fwhm="0.000179" res="968665.2" algo="FTMS"/>
<pk mz="173.654480" i="855727.1" sn="7.15" a="135.60" fwhm="0.000208" res="833077.9" algo="FTMS"/>
<pk mz="174.128197" i="847614.3" sn="7.05" a="124.48" fwhm="0.000206" res="846699.3" algo="FTMS"/>
<pk mz="174.211085" i="854037.9" sn="7.11" a="141.42" fwhm="0.000211" res="825174.7" algo="FTMS"/>
<pk mz="174.265410" i="997281.6" sn="8.73" a="136.86" fwhm="0.000199" res="877187.6" algo="FTMS"/>
<pk mz="174.582440" i="875003.8" sn="7.35" a="161.45" fwhm="0.000243" res="718937.5" algo="FTMS"/>
<pk mz="175.060880" i="3260178.0" sn="34.20" a="468.81" fwhm="0.000185" res="944997.9" algo="FTMS"/>
<pk mz="175.061171" i="14512210.0" z="-1" sn="160.90" a="3078.60" fwhm="0.000204" res="858641.2" algo="FTMS" component_name="t" deconvoluted_molecular_mass="175.061201" deconvoluted_isotopic_mass="175.061200"/>
<pk mz="175.097265" i="3200855.8" sn="33.54" a="455.04" fwhm="0.000181" res="970045.1" algo="FTMS"/>
<pk mz="175.097563" i="15181528.0" z="-1" sn="168.43" a="3202.64" fwhm="0.000200" res="877615.3" algo="FTMS" component_name="p" deconvoluted_molecular_mass="175.097592" deconvoluted_isotopic_mass="175.097591"/>
<pk mz="175.226970" i="867269.0" sn="7.26" a="114.53" fwhm="0.000203" res="862769.2" algo="FTMS"/>
<pk mz="175.300306" i="845465.2" sn="7.02" a="148.30" fwhm="0.000232" res="754039.7" algo="FTMS"/>
<pk mz="176.064539" i="1098399.9" z="-1" sn="9.83" a="157.16" fwhm="0.000176" res="998700.4" algo="FTMS" component_name="t" deconvoluted_molecular_mass="175.061201" deconvoluted_isotopic_mass="176.064568"/>
<pk mz="176.100913" i="1408518.6" z="-1" sn="13.31" a="197.02" fwhm="0.000175" res="1004043.7" algo="FTMS" component_name="p" deconvoluted_molecular_mass="175.097592" deconvoluted_isotopic_mass="176.100942"/>
<pk mz="176.391783" i="903974.1" sn="7.65" a="113.15" fwhm="0.000186" res="946620.9" algo="FTMS"/>
<pk mz="177.607631" i="1726748.3" sn="16.88" a="253.38" fwhm="0.000190" res="933890.5" algo="FTMS"/>
<pk mz="177.877267" i="972177.4" sn="8.38" a="170.17" fwhm="0.000236" res="753012.4" algo="FTMS"/>
<pk mz="178.141475" i="862399.1" sn="7.15" a="174.11" fwhm="0.000285" res="624456.7" algo="FTMS"/>
<pk mz="178.427892" i="887215.9" sn="7.43" a="187.29" fwhm="0.000316" res="565399.3" algo="FTMS"/>
<pk mz="178.728959" i="898398.1" sn="7.55" a="173.41" fwhm="0.000240" res="744816.8" algo="FTMS"/>
<pk mz="178.843221" i="862806.9" sn="7.15" a="184.36" fwhm="0.000373" res="479026.4" algo="FTMS"/>
<pk mz="179.034967" i="1878643.9" sn="18.52" a="340.99" fwhm="0.000208" res="860604.1" algo="FTMS"/>
<pk mz="179.071361" i="886461.2" sn="7.42" a="96.98" fwhm="0.000164" res="1093705.0" algo="FTMS"/>
<pk mz="179.451804" i="929353.1" sn="7.90" a="228.75" fwhm="0.000346" res="518654.6" algo="FTMS"/>
<pk mz="181.014232" i="6113981.0" sn="65.65" a="1113.66" fwhm="0.000187" res="970322.6" algo="FTMS"/>
<pk mz="181.050610" i="3026376.0" sn="31.24" a="565.93" fwhm="0.000202" res="894887.5" algo="FTMS"/>
<pk mz="181.758259" i="860019.1" sn="7.06" a="122.59" fwhm="0.000203" res="896026.0" algo="FTMS"/>
<pk mz="182.009214" i="1441395.4" sn="13.52" a="202.88" fwhm="0.000164" res="1111740.3" algo="FTMS"/>
<pk mz="182.009471" i="3482931.5" sn="36.20" a="626.52" fwhm="0.000191" res="953276.2" algo="FTMS"/>
<pk mz="182.150677" i="885705.1" sn="7.35" a="137.48" fwhm="0.000236" res="772816.7" algo="FTMS"/>
<pk mz="182.234653" i="935092.5" sn="7.90" a="156.65" fwhm="0.000222" res="820536.9" algo="FTMS"/>
<pk mz="182.421426" i="900361.9" sn="7.51" a="115.39" fwhm="0.000186" res="979454.0" algo="FTMS"/>
<pk mz="182.945892" i="875298.2" sn="7.23" a="200.31" fwhm="0.000351" res="521236.1" algo="FTMS"/>
<pk mz="183.029876" i="1116134.9" sn="9.90" a="159.13" fwhm="0.000180" res="1016446.8" algo="FTMS"/>
<pk mz="183.066273" i="1117107.4" sn="9.92" a="167.15" fwhm="0.000205" res="895169.0" algo="FTMS"/>
<pk mz="183.464113" i="870813.7" sn="7.15" a="144.86" fwhm="0.000225" res="815368.8" algo="FTMS"/>
<pk mz="183.777174" i="916420.7" sn="7.66" a="149.57" fwhm="0.000228" res="805597.3" algo="FTMS"/>
<pk mz="185.009162" i="889763.8" sn="7.36" a="134.02" fwhm="0.000196" res="944288.6" algo="FTMS"/>
<pk mz="185.045530" i="1214625.6" sn="10.95" a="167.80" fwhm="0.000188" res="985266.8" algo="FTMS"/>
<pk mz="185.081923" i="1573455.6" sn="14.92" a="267.27" fwhm="0.000209" res="886943.6" algo="FTMS"/>
<pk mz="185.118337" i="885933.5" sn="7.31" a="113.06" fwhm="0.000195" res="951417.7" algo="FTMS"/>
<pk mz="186.077158" i="1890421.0" sn="18.36" a="357.05" fwhm="0.000211" res="881452.3" algo="FTMS"/>
<pk mz="186.571360" i="874092.9" sn="7.15" a="129.20" fwhm="0.000228" res="816946.3" algo="FTMS"/>
<pk mz="186.994062" i="872059.3" sn="7.13" a="142.71" fwhm="0.000250" res="747882.5" algo="FTMS"/>
<pk mz="187.014332" i="2154611.8" sn="21.27" a="405.86" fwhm="0.000204" res="918965.3" algo="FTMS"/>
<pk mz="187.061197" i="1561543.3" sn="14.73" a="244.00" fwhm="0.000180" res="1036370.1" algo="FTMS"/>
<pk mz="187.097566" i="5159254.5" sn="54.40" a="1088.38" fwhm="0.000213" res="878091.4" algo="FTMS"/>
<pk mz="187.484799" i="926745.5" sn="7.70" a="260.69" fwhm="0.000372" res="504285.8" algo="FTMS"/>
<pk mz="188.035288" i="1761861.6" sn="16.87" a="274.98" fwhm="0.000189" res="993531.0" algo="FTMS"/>
<pk mz="188.056426" i="1352878.8" sn="12.38" a="199.83" fwhm="0.000182" res="1031256.1" algo="FTMS"/>
<pk mz="188.186442" i="910855.3" sn="7.52" a="154.74" fwhm="0.000249" res="756406.9" algo="FTMS"/>
<pk mz="188.550593" i="947527.0" sn="7.92" a="142.39" fwhm="0.000221" res="853942.9" algo="FTMS"/>
<pk mz="188.635888" i="897132.8" sn="7.37" a="136.16" fwhm="0.000242" res="781051.1" algo="FTMS"/>
<pk mz="189.011388" i="1034484.1" sn="8.87" a="200.09" fwhm="0.000263" res="718680.0" algo="FTMS"/>
<pk mz="189.076814" i="1879185.5" sn="18.15" a="346.68" fwhm="0.000207" res="914215.8" algo="FTMS"/>
<pk mz="189.344104" i="871394.3" sn="7.08" a="149.62" fwhm="0.000254" res="746836.8" algo="FTMS"/>
<pk mz="189.777544" i="951280.4" sn="7.93" a="150.35" fwhm="0.000242" res="783736.1" algo="FTMS"/>
<pk mz="191.034965" i="1147230.8" sn="10.06" a="164.58" fwhm="0.000182" res="1046926.6" algo="FTMS"/>
<pk mz="191.308553" i="880290.2" sn="7.14" a="142.23" fwhm="0.000226" res="846241.5" algo="FTMS"/>
<pk mz="192.053763" i="921389.3" sn="7.56" a="123.69" fwhm="0.000192" res="1002443.8" algo="FTMS"/>
<pk mz="192.687710" i="927463.9" sn="7.62" a="199.13" fwhm="0.000333" res="577826.6" algo="FTMS"/>
<pk mz="192.706866" i="910001.5" sn="7.43" a="122.56" fwhm="0.000207" res="931877.9" algo="FTMS"/>
<pk mz="193.050621" i="1237694.4" sn="11.00" a="173.25" fwhm="0.000192" res="1007484.8" algo="FTMS"/>
<pk mz="193.443997" i="1078870.0" sn="9.27" a="213.50" fwhm="0.000259" res="746145.8" algo="FTMS"/>
<pk mz="193.469086" i="928498.8" sn="7.63" a="116.46" fwhm="0.000197" res="980317.9" algo="FTMS"/>
<pk mz="193.637756" i="975801.0" sn="8.11" a="203.06" fwhm="0.000270" res="715896.5" algo="FTMS"/>
<pk mz="193.723946" i="889717.1" sn="7.18" a="130.46" fwhm="0.000226" res="855920.8" algo="FTMS"/>
<pk mz="193.806489" i="922783.6" sn="7.53" a="167.43" fwhm="0.000258" res="752183.3" algo="FTMS"/>
<pk mz="194.082258" i="1510253.8" sn="13.91" a="298.59" fwhm="0.000238" res="813789.5" algo="FTMS"/>
<pk mz="194.243823" i="886593.5" sn="7.14" a="293.13" fwhm="0.000453" res="428738.0" algo="FTMS"/>
<pk mz="194.409543" i="903879.7" sn="7.33" a="156.46" fwhm="0.000254" res="765052.3" algo="FTMS"/>
<pk mz="194.581544" i="888753.5" sn="7.16" a="152.47" fwhm="0.000263" res="739095.9" algo="FTMS"/>
<pk mz="195.029883" i="3573021.3" sn="36.31" a="788.54" fwhm="0.000235" res="829981.6" algo="FTMS"/>
<pk mz="195.066276" i="4473520.5" sn="46.09" a="1007.69" fwhm="0.000232" res="841649.7" algo="FTMS"/>
<pk mz="195.214894" i="886623.0" sn="7.13" a="173.35" fwhm="0.000278" res="703262.0" algo="FTMS"/>
<pk mz="195.414896" i="880217.3" sn="7.06" a="152.27" fwhm="0.000257" res="761478.1" algo="FTMS"/>
<pk mz="195.458703" i="921232.6" sn="7.51" a="139.85" fwhm="0.000256" res="762090.5" algo="FTMS"/>
<pk mz="195.475220" i="885009.4" sn="7.11" a="198.28" fwhm="0.000343" res="569500.7" algo="FTMS"/>
<pk mz="195.810873" i="2578620.8" sn="25.51" a="526.09" fwhm="0.000228" res="858375.4" algo="FTMS"/>
<pk mz="196.025124" i="1912431.9" sn="18.20" a="425.72" fwhm="0.000242" res="808370.3" algo="FTMS"/>
<pk mz="196.028038" i="1105105.5" sn="9.46" a="199.01" fwhm="0.000243" res="805052.9" algo="FTMS"/>
<pk mz="196.442719" i="902065.7" sn="7.27" a="124.33" fwhm="0.000200" res="983174.7" algo="FTMS"/>
<pk mz="196.839279" i="920809.6" sn="7.47" a="133.90" fwhm="0.000213" res="924106.3" algo="FTMS"/>
<pk mz="196.919841" i="932341.8" sn="7.59" a="179.50" fwhm="0.000255" res="771163.1" algo="FTMS"/>
<pk mz="197.016619" i="908218.8" sn="7.33" a="183.97" fwhm="0.000295" res="667972.1" algo="FTMS"/>
<pk mz="197.045546" i="4262618.5" sn="43.61" a="956.67" fwhm="0.000238" res="827091.9" algo="FTMS"/>
<pk mz="197.081919" i="1338286.5" sn="11.98" a="257.63" fwhm="0.000226" res="872745.6" algo="FTMS"/>
<pk mz="197.807919" i="3862271.5" sn="39.28" a="830.15" fwhm="0.000226" res="876139.9" algo="FTMS"/>
<pk mz="197.991811" i="1522661.8" sn="13.97" a="294.59" fwhm="0.000232" res="854038.9" algo="FTMS"/>
<pk mz="198.004406" i="2097580.8" sn="20.19" a="415.48" fwhm="0.000226" res="876567.5" algo="FTMS"/>
<pk mz="198.040792" i="3200769.0" sn="32.12" a="681.44" fwhm="0.000232" res="853545.7" algo="FTMS"/>
<pk mz="198.232745" i="883948.2" sn="7.03" a="135.47" fwhm="0.000216" res="919411.2" algo="FTMS"/>
<pk mz="198.988415" i="1046453.1" sn="8.78" a="132.53" fwhm="0.000186" res="1069897.9" algo="FTMS"/>
<pk mz="199.007045" i="1331199.6" sn="11.84" a="249.31" fwhm="0.000212" res="938525.0" algo="FTMS"/>
<pk mz="199.061211" i="2586110.3" sn="25.36" a="537.14" fwhm="0.000232" res="858833.3" algo="FTMS"/>
<pk mz="199.097579" i="3530322.8" sn="35.53" a="775.50" fwhm="0.000239" res="833857.2" algo="FTMS"/>
<pk mz="199.133975" i="934087.4" sn="7.56" a="144.91" fwhm="0.000202" res="984180.7" algo="FTMS"/>
<pk mz="199.445276" i="931928.1" sn="7.54" a="193.93" fwhm="0.000285" res="698919.8" algo="FTMS"/>
<pk mz="199.804978" i="1597285.3" sn="14.71" a="274.12" fwhm="0.000212" res="943206.6" algo="FTMS"/>
<pk mz="200.056411" i="1005909.2" sn="8.33" a="135.14" fwhm="0.000200" res="1000202.2" algo="FTMS"/>
<pk mz="200.092807" i="1074154.0" sn="9.07" a="180.20" fwhm="0.000237" res="843853.3" algo="FTMS"/>
<pk mz="200.348062" i="943148.7" sn="7.65" a="243.93" fwhm="0.000354" res="565274.4" algo="FTMS"/>
<pk mz="200.535316" i="890568.6" sn="7.06" a="157.24" fwhm="0.000278" res="720659.9" algo="FTMS"/>
<pk mz="201.040488" i="1571180.8" sn="14.36" a="320.13" fwhm="0.000240" res="838374.8" algo="FTMS"/>
<pk mz="201.076841" i="3137473.8" sn="31.16" a="685.66" fwhm="0.000227" res="887305.6" algo="FTMS"/>
<pk mz="201.113217" i="3120599.0" sn="30.98" a="675.53" fwhm="0.000233" res="864849.5" algo="FTMS"/>
<pk mz="201.541787" i="893088.3" sn="7.08" a="166.35" fwhm="0.000271" res="744036.0" algo="FTMS"/>
<pk mz="202.050964" i="2391738.0" sn="23.15" a="494.14" fwhm="0.000236" res="854918.3" algo="FTMS"/>
<pk mz="202.072078" i="4311686.5" sn="43.75" a="960.38" fwhm="0.000235" res="858934.9" algo="FTMS"/>
<pk mz="202.223309" i="891423.1" sn="7.06" a="150.75" fwhm="0.000230" res="878449.2" algo="FTMS"/>
<pk mz="203.054318" i="989800.8" sn="8.07" a="185.80" fwhm="0.000252" res="805316.1" algo="FTMS"/>
<pk mz="203.056097" i="2064521.8" sn="19.55" a="397.52" fwhm="0.000213" res="952000.3" algo="FTMS"/>
<pk mz="203.092479" i="1871199.3" sn="17.49" a="403.78" fwhm="0.000243" res="834397.3" algo="FTMS"/>
<pk mz="204.066593" i="1524577.8" sn="13.78" a="255.88" fwhm="0.000205" res="995213.6" algo="FTMS"/>
<pk mz="204.439234" i="944544.1" sn="7.58" a="136.99" fwhm="0.000229" res="894200.3" algo="FTMS"/>
<pk mz="205.014277" i="926648.3" sn="7.39" a="130.47" fwhm="0.000218" res="940528.0" algo="FTMS"/>
<pk mz="205.050602" i="1103662.0" sn="9.28" a="199.71" fwhm="0.000229" res="896520.0" algo="FTMS"/>
<pk mz="205.185969" i="1062895.3" sn="8.80" a="242.63" fwhm="0.000325" res="631468.7" algo="FTMS"/>
<pk mz="205.513290" i="951891.8" sn="7.62" a="214.50" fwhm="0.000289" res="711647.0" algo="FTMS"/>
<pk mz="206.045905" i="968196.3" sn="7.79" a="159.04" fwhm="0.000223" res="925821.9" algo="FTMS"/>
<pk mz="206.082250" i="2101658.3" sn="19.85" a="422.41" fwhm="0.000234" res="880196.6" algo="FTMS"/>
<pk mz="206.235032" i="934486.4" sn="7.43" a="182.10" fwhm="0.000276" res="747322.0" algo="FTMS"/>
<pk mz="206.308402" i="960450.6" sn="7.70" a="262.40" fwhm="0.000384" res="537106.4" algo="FTMS"/>
<pk mz="207.029869" i="1311222.4" sn="11.43" a="305.07" fwhm="0.000276" res="750238.6" algo="FTMS"/>
<pk mz="207.066296" i="1138444.4" sn="9.59" a="195.52" fwhm="0.000238" res="868429.6" algo="FTMS"/>
<pk mz="207.139051" i="945176.4" sn="7.54" a="117.85" fwhm="0.000182" res="1135928.8" algo="FTMS"/>
<pk mz="207.364741" i="913089.1" sn="7.19" a="261.72" fwhm="0.000395" res="524563.2" algo="FTMS"/>
<pk mz="207.981027" i="913798.4" sn="7.17" a="229.09" fwhm="0.000377" res="551428.2" algo="FTMS"/>
<pk mz="208.025107" i="908785.1" sn="7.11" a="174.53" fwhm="0.000276" res="753681.4" algo="FTMS"/>
<pk mz="208.187681" i="954963.8" sn="7.60" a="189.38" fwhm="0.000258" res="805382.9" algo="FTMS"/>
<pk mz="209.008845" i="1375750.0" sn="12.05" a="229.19" fwhm="0.000207" res="1009048.6" algo="FTMS"/>
<pk mz="209.009160" i="3209158.3" sn="31.47" a="671.49" fwhm="0.000227" res="921049.4" algo="FTMS"/>
<pk mz="209.045557" i="1995996.4" sn="18.62" a="379.10" fwhm="0.000231" res="904123.0" algo="FTMS"/>
<pk mz="210.040799" i="1646904.6" sn="14.85" a="294.91" fwhm="0.000224" res="937040.9" algo="FTMS"/>
<pk mz="210.494042" i="911563.7" sn="7.09" a="195.25" fwhm="0.000306" res="688707.9" algo="FTMS"/>
<pk mz="211.024482" i="2463117.5" sn="23.45" a="352.70" fwhm="0.000182" res="1162479.4" algo="FTMS"/>
<pk mz="211.024792" i="10828174.0" sn="111.64" a="2852.51" fwhm="0.000265" res="796959.9" algo="FTMS"/>
<pk mz="211.061172" i="1924515.8" sn="17.77" a="393.57" fwhm="0.000224" res="943096.4" algo="FTMS"/>
<pk mz="211.097574" i="1199993.8" sn="10.13" a="225.79" fwhm="0.000246" res="857749.3" algo="FTMS"/>
<pk mz="212.020054" i="16421352.0" sn="170.61" a="4886.54" fwhm="0.000283" res="749071.2" algo="FTMS"/>
<pk mz="212.581120" i="1005483.5" sn="8.07" a="248.24" fwhm="0.000336" res="632091.6" algo="FTMS"/>
<pk mz="213.004055" i="1310202.6" sn="11.23" a="242.42" fwhm="0.000255" res="834032.8" algo="FTMS"/>
<pk mz="213.014998" i="24439362.0" sn="253.97" a="4462.16" fwhm="0.000220" res="970048.8" algo="FTMS"/>
<pk mz="213.015301" i="85326400.0" z="-1" sn="892.99" a="23779.94" fwhm="0.000267" res="797276.7" algo="FTMS" component_name="J" deconvoluted_molecular_mass="213.015326" deconvoluted_isotopic_mass="213.015357"/>
<pk mz="213.040431" i="1170960.5" sn="9.77" a="220.77" fwhm="0.000252" res="845509.1" algo="FTMS"/>
<pk mz="213.076852" i="1886310.5" sn="17.28" a="415.49" fwhm="0.000252" res="845254.1" algo="FTMS"/>
<pk mz="213.113214" i="2191612.5" sn="20.48" a="442.04" fwhm="0.000237" res="900546.2" algo="FTMS"/>
<pk mz="214.018665" i="5579420.5" z="-1" sn="56.03" a="1381.85" fwhm="0.000267" res="802871.7" algo="FTMS" component_name="J" deconvoluted_molecular_mass="213.015326" deconvoluted_isotopic_mass="214.018723"/>
<pk mz="215.019475" i="1216306.9" z="-1" sn="10.23" a="218.03" fwhm="0.000220" res="979536.2" algo="FTMS" component_name="J" deconvoluted_molecular_mass="213.015326" deconvoluted_isotopic_mass="215.019534"/>
<pk mz="215.055774" i="961928.6" sn="7.56" a="103.99" fwhm="0.000158" res="1360432.9" algo="FTMS"/>
<pk mz="215.056092" i="3084552.8" sn="29.84" a="707.05" fwhm="0.000253" res="850453.9" algo="FTMS"/>
<pk mz="215.092482" i="4473630.5" sn="44.42" a="1128.54" fwhm="0.000266" res="808917.5" algo="FTMS"/>
<pk mz="215.128882" i="3417012.0" sn="33.33" a="839.67" fwhm="0.000265" res="811418.5" algo="FTMS"/>
<pk mz="216.087410" i="2852204.8" sn="27.27" a="537.76" fwhm="0.000214" res="1007479.0" algo="FTMS"/>
<pk mz="216.087743" i="5734765.0" sn="57.38" a="1398.48" fwhm="0.000258" res="836199.7" algo="FTMS"/>
<pk mz="216.390776" i="969247.9" sn="7.59" a="199.67" fwhm="0.000292" res="742011.9" algo="FTMS"/>
<pk mz="217.071736" i="2294448.0" sn="21.43" a="523.06" fwhm="0.000307" res="706049.3" algo="FTMS"/>
<pk mz="217.108156" i="2305349.5" sn="21.55" a="604.57" fwhm="0.000283" res="767723.9" algo="FTMS"/>
<pk mz="217.629855" i="959606.1" sn="7.49" a="186.70" fwhm="0.000282" res="772865.8" algo="FTMS"/>
<pk mz="218.103399" i="6597897.5" sn="66.07" a="1877.84" fwhm="0.000283" res="769603.0" algo="FTMS"/>
<pk mz="219.106654" i="956043.4" sn="7.41" a="162.51" fwhm="0.000273" res="803040.0" algo="FTMS"/>
<pk mz="220.336304" i="933798.1" sn="7.17" a="193.66" fwhm="0.000292" res="755404.3" algo="FTMS"/>
<pk mz="221.154669" i="1027472.3" sn="8.10" a="154.97" fwhm="0.000247" res="896711.2" algo="FTMS"/>
<pk mz="223.024788" i="2269136.8" sn="20.93" a="577.19" fwhm="0.000281" res="793852.9" algo="FTMS"/>
<pk mz="223.061189" i="3484388.5" sn="33.50" a="858.37" fwhm="0.000267" res="835801.6" algo="FTMS"/>
<pk mz="223.651815" i="1112288.6" sn="8.96" a="337.16" fwhm="0.000379" res="590385.7" algo="FTMS"/>
<pk mz="224.020071" i="1361956.0" sn="11.48" a="259.09" fwhm="0.000253" res="884563.4" algo="FTMS"/>
<pk mz="224.056434" i="990135.2" sn="7.66" a="162.51" fwhm="0.000230" res="972874.7" algo="FTMS"/>
<pk mz="225.003758" i="1715686.4" sn="15.12" a="333.62" fwhm="0.000244" res="920539.3" algo="FTMS"/>
<pk mz="225.004090" i="2778086.5" sn="26.06" a="631.18" fwhm="0.000255" res="881829.4" algo="FTMS"/>
<pk mz="225.040104" i="2324217.0" sn="21.38" a="531.95" fwhm="0.000275" res="819241.4" algo="FTMS"/>
<pk mz="225.040472" i="6064377.5" sn="59.89" a="1698.48" fwhm="0.000284" res="791356.9" algo="FTMS"/>
<pk mz="225.051729" i="1298879.1" sn="10.83" a="252.16" fwhm="0.000254" res="887751.6" algo="FTMS"/>
<pk mz="225.076846" i="1428300.1" sn="12.16" a="366.05" fwhm="0.000310" res="727143.7" algo="FTMS"/>
<pk mz="225.088063" i="943057.9" sn="7.17" a="196.76" fwhm="0.000270" res="834210.3" algo="FTMS"/>
<pk mz="225.149609" i="1253681.6" sn="10.36" a="265.98" fwhm="0.000256" res="878838.3" algo="FTMS"/>
<pk mz="225.620795" i="961251.3" sn="7.35" a="219.22" fwhm="0.000321" res="703653.0" algo="FTMS"/>
<pk mz="226.035726" i="3841269.8" sn="37.00" a="1100.95" fwhm="0.000329" res="687740.1" algo="FTMS"/>
<pk mz="226.108446" i="2231834.5" sn="20.43" a="687.88" fwhm="0.000336" res="672546.7" algo="FTMS"/>
<pk mz="227.019763" i="1030048.5" sn="8.01" a="199.36" fwhm="0.000269" res="844028.6" algo="FTMS"/>
<pk mz="227.056124" i="1674674.4" sn="14.61" a="420.08" fwhm="0.000298" res="760998.6" algo="FTMS"/>
<pk mz="227.067334" i="1127735.9" sn="9.01" a="222.34" fwhm="0.000285" res="797809.5" algo="FTMS"/>
<pk mz="227.092507" i="1815684.3" sn="16.06" a="380.96" fwhm="0.000255" res="890351.7" algo="FTMS"/>
<pk mz="227.103373" i="972041.6" sn="7.42" a="124.79" fwhm="0.000201" res="1131282.5" algo="FTMS"/>
<pk mz="227.103723" i="1561993.8" sn="13.46" a="320.10" fwhm="0.000249" res="912634.8" algo="FTMS"/>
<pk mz="227.128900" i="2533014.3" sn="23.40" a="632.86" fwhm="0.000282" res="805307.5" algo="FTMS"/>
<pk mz="227.135587" i="933913.4" sn="7.02" a="235.31" fwhm="0.000346" res="656867.1" algo="FTMS"/>
<pk mz="227.140101" i="1756827.6" sn="15.45" a="379.87" fwhm="0.000274" res="829640.4" algo="FTMS"/>
<pk mz="228.051360" i="1365397.3" sn="11.44" a="366.80" fwhm="0.000317" res="719801.2" algo="FTMS"/>
<pk mz="228.087767" i="1314406.6" sn="10.92" a="264.13" fwhm="0.000273" res="835336.3" algo="FTMS"/>
<pk mz="228.124147" i="1218616.0" sn="9.94" a="243.78" fwhm="0.000286" res="797164.2" algo="FTMS"/>
<pk mz="228.984665" i="948045.5" sn="7.16" a="207.15" fwhm="0.000319" res="717957.7" algo="FTMS"/>
<pk mz="229.017635" i="2001308.8" sn="17.95" a="455.44" fwhm="0.000270" res="848718.0" algo="FTMS"/>
<pk mz="229.071748" i="3084982.0" sn="29.05" a="843.68" fwhm="0.000292" res="785199.8" algo="FTMS"/>
<pk mz="229.108149" i="3100870.8" sn="29.21" a="813.20" fwhm="0.000284" res="806386.9" algo="FTMS"/>
<pk mz="229.144549" i="1877847.6" sn="16.68" a="426.07" fwhm="0.000259" res="886002.8" algo="FTMS"/>
<pk mz="229.155733" i="1584732.9" sn="13.68" a="457.97" fwhm="0.000319" res="719378.7" algo="FTMS"/>
<pk mz="230.103035" i="1316236.3" sn="10.88" a="289.05" fwhm="0.000276" res="832299.2" algo="FTMS"/>
<pk mz="230.103404" i="2672524.5" sn="24.72" a="628.95" fwhm="0.000266" res="865690.2" algo="FTMS"/>
<pk mz="231.087404" i="3945789.8" sn="37.70" a="1183.69" fwhm="0.000316" res="731245.8" algo="FTMS"/>
<pk mz="231.123787" i="1528525.6" sn="13.04" a="434.05" fwhm="0.000348" res="663408.3" algo="FTMS"/>
<pk mz="233.009101" i="1070238.4" sn="8.33" a="266.25" fwhm="0.000318" res="733103.7" algo="FTMS"/>
<pk mz="233.045546" i="1304557.0" sn="10.72" a="331.43" fwhm="0.000318" res="731794.4" algo="FTMS"/>
<pk mz="233.103074" i="1549827.9" sn="13.21" a="399.74" fwhm="0.000319" res="731661.3" algo="FTMS"/>
<pk mz="233.154274" i="1036632.3" sn="7.99" a="171.06" fwhm="0.000259" res="900832.0" algo="FTMS"/>
<pk mz="233.154699" i="2878360.5" sn="26.72" a="851.35" fwhm="0.000319" res="731326.0" algo="FTMS"/>
<pk mz="235.024816" i="2369250.5" sn="21.54" a="638.94" fwhm="0.000294" res="798942.2" algo="FTMS"/>
<pk mz="235.061070" i="1088767.9" sn="8.52" a="405.74" fwhm="0.000485" res="484870.2" algo="FTMS"/>
<pk mz="235.156931" i="954338.8" sn="7.15" a="352.39" fwhm="0.000548" res="428915.8" algo="FTMS"/>
<pk mz="235.946576" i="984941.3" sn="7.43" a="298.15" fwhm="0.000402" res="587491.6" algo="FTMS"/>
<pk mz="236.020121" i="1082279.0" sn="8.42" a="376.64" fwhm="0.000455" res="518349.1" algo="FTMS"/>
<pk mz="236.028125" i="969961.9" sn="7.28" a="282.06" fwhm="0.000425" res="555519.8" algo="FTMS"/>
<pk mz="236.056441" i="1337683.8" sn="11.01" a="259.17" fwhm="0.000286" res="826279.4" algo="FTMS"/>
<pk mz="236.105433" i="1618276.9" sn="13.85" a="445.85" fwhm="0.000336" res="702858.0" algo="FTMS"/>
<pk mz="237.040479" i="1820836.1" sn="15.90" a="401.04" fwhm="0.000279" res="848962.4" algo="FTMS"/>
<pk mz="237.076844" i="1070064.3" sn="8.29" a="241.44" fwhm="0.000366" res="647086.1" algo="FTMS"/>
<pk mz="238.035690" i="2003689.0" sn="17.75" a="546.92" fwhm="0.000324" res="735210.5" algo="FTMS"/>
<pk mz="238.072063" i="994516.6" sn="7.52" a="328.68" fwhm="0.000454" res="524388.5" algo="FTMS"/>
<pk mz="238.956017" i="1023048.1" sn="7.81" a="206.98" fwhm="0.000330" res="723476.4" algo="FTMS"/>
<pk mz="239.019756" i="2848155.5" sn="26.31" a="864.64" fwhm="0.000323" res="738914.2" algo="FTMS"/>
<pk mz="239.056115" i="5221286.5" sn="50.37" a="1644.74" fwhm="0.000320" res="746252.7" algo="FTMS"/>
<pk mz="239.092490" i="1724209.6" sn="14.92" a="418.01" fwhm="0.000289" res="827633.3" algo="FTMS"/>
<pk mz="239.128870" i="4989628.5" sn="48.02" a="1661.04" fwhm="0.000347" res="689692.3" algo="FTMS"/>
<pk mz="239.162904" i="949414.9" sn="7.04" a="259.90" fwhm="0.000406" res="588749.5" algo="FTMS"/>
<pk mz="240.014964" i="7199939.0" sn="70.20" a="2363.99" fwhm="0.000332" res="722324.8" algo="FTMS"/>
<pk mz="240.051333" i="1970381.6" sn="17.35" a="553.59" fwhm="0.000348" res="688991.0" algo="FTMS"/>
<pk mz="240.059521" i="1113296.0" sn="8.69" a="220.86" fwhm="0.000289" res="831089.7" algo="FTMS"/>
<pk mz="241.035357" i="1258851.5" sn="10.16" a="239.86" fwhm="0.000274" res="879652.0" algo="FTMS"/>
<pk mz="241.046181" i="20424166.0" sn="203.84" a="4925.11" fwhm="0.000270" res="894063.1" algo="FTMS"/>
<pk mz="241.046597" i="121421288.0" z="-1" sn="1224.49" a="43653.13" fwhm="0.000348" res="692508.6" algo="FTMS" component_name="G" deconvoluted_molecular_mass="241.046640" deconvoluted_isotopic_mass="241.046680"/>
<pk mz="241.050072" i="1233575.6" sn="9.91" a="354.18" fwhm="0.000355" res="679485.2" algo="FTMS"/>
<pk mz="241.071730" i="4424941.5" sn="42.16" a="1489.59" fwhm="0.000361" res="668391.0" algo="FTMS"/>
<pk mz="241.083016" i="2458352.8" sn="22.28" a="729.87" fwhm="0.000338" res="714209.5" algo="FTMS"/>
<pk mz="241.108150" i="3175159.5" sn="29.53" a="1033.73" fwhm="0.000357" res="675190.1" algo="FTMS"/>
<pk mz="241.119380" i="2028538.6" sn="17.94" a="578.58" fwhm="0.000333" res="723808.9" algo="FTMS"/>
<pk mz="241.136483" i="1764479.4" sn="15.27" a="492.44" fwhm="0.000326" res="739050.1" algo="FTMS"/>
<pk mz="241.144527" i="2462465.5" sn="22.32" a="659.27" fwhm="0.000306" res="788098.2" algo="FTMS"/>
<pk mz="241.994170" i="1212901.4" sn="9.69" a="316.93" fwhm="0.000357" res="678206.7" algo="FTMS"/>
<pk mz="242.049951" i="9379572.0" z="-1" sn="92.22" a="3312.26" fwhm="0.000364" res="665697.6" algo="FTMS" component_name="G" deconvoluted_molecular_mass="241.046640" deconvoluted_isotopic_mass="242.050035"/>
<pk mz="242.067006" i="2421624.5" sn="21.91" a="712.90" fwhm="0.000329" res="735424.6" algo="FTMS"/>
<pk mz="242.103382" i="1278338.0" sn="10.35" a="289.43" fwhm="0.000310" res="780471.8" algo="FTMS"/>
<pk mz="242.139721" i="1583243.5" sn="13.44" a="453.69" fwhm="0.000365" res="664001.6" algo="FTMS"/>
<pk mz="243.033259" i="11404271.0" sn="112.31" a="4081.31" fwhm="0.000364" res="667265.0" algo="FTMS"/>
<pk mz="243.051050" i="2470131.5" z="-1" sn="22.32" a="704.96" fwhm="0.000322" res="755930.2" algo="FTMS" component_name="G" deconvoluted_molecular_mass="241.046640" deconvoluted_isotopic_mass="243.051135"/>
<pk mz="243.087416" i="3962876.5" sn="37.36" a="1221.08" fwhm="0.000330" res="736916.0" algo="FTMS"/>
<pk mz="243.098631" i="1266943.3" sn="10.20" a="314.64" fwhm="0.000335" res="726139.8" algo="FTMS"/>
<pk mz="243.123813" i="4199173.5" sn="39.74" a="1401.00" fwhm="0.000347" res="700121.3" algo="FTMS"/>
<pk mz="243.160199" i="1373966.5" sn="11.28" a="338.33" fwhm="0.000297" res="818365.7" algo="FTMS"/>
<pk mz="243.171405" i="2091409.3" sn="18.51" a="643.72" fwhm="0.000351" res="692572.0" algo="FTMS"/>
<pk mz="243.494362" i="984352.4" sn="7.36" a="393.41" fwhm="0.000663" res="367512.4" algo="FTMS"/>
<pk mz="244.036641" i="1137762.3" sn="8.90" a="222.59" fwhm="0.000279" res="875056.4" algo="FTMS"/>
<pk mz="244.082672" i="1437421.1" sn="11.92" a="369.87" fwhm="0.000334" res="730163.2" algo="FTMS"/>
<pk mz="245.048923" i="4262603.0" sn="40.37" a="1405.61" fwhm="0.000351" res="698251.6" algo="FTMS"/>
<pk mz="245.066677" i="2360014.8" sn="21.21" a="702.39" fwhm="0.000335" res="730858.2" algo="FTMS"/>
<pk mz="245.103066" i="6791639.0" sn="65.85" a="2472.27" fwhm="0.000375" res="654072.9" algo="FTMS"/>
<pk mz="245.114298" i="2964441.5" sn="27.30" a="952.93" fwhm="0.000359" res="683140.5" algo="FTMS"/>
<pk mz="245.139440" i="2657503.0" sn="24.20" a="851.55" fwhm="0.000358" res="684330.8" algo="FTMS"/>
<pk mz="245.175892" i="978983.1" sn="7.30" a="183.03" fwhm="0.000307" res="797977.8" algo="FTMS"/>
<pk mz="246.098213" i="1109486.8" sn="8.58" a="233.54" fwhm="0.000347" res="709310.5" algo="FTMS"/>
<pk mz="246.106359" i="1021552.5" sn="7.70" a="245.46" fwhm="0.000371" res="663423.1" algo="FTMS"/>
<pk mz="246.453646" i="954297.1" sn="7.02" a="279.76" fwhm="0.000501" res="491537.1" algo="FTMS"/>
<pk mz="246.810332" i="1002978.3" sn="7.51" a="298.74" fwhm="0.000462" res="534405.4" algo="FTMS"/>
<pk mz="247.024808" i="1381869.5" sn="11.31" a="420.19" fwhm="0.000355" res="696481.7" algo="FTMS"/>
<pk mz="247.045955" i="1348913.8" sn="10.98" a="549.53" fwhm="0.000508" res="486239.3" algo="FTMS"/>
<pk mz="247.082320" i="2153593.0" sn="19.06" a="598.75" fwhm="0.000318" res="775999.9" algo="FTMS"/>
<pk mz="247.110624" i="1033726.6" sn="7.82" a="226.05" fwhm="0.000287" res="861112.4" algo="FTMS"/>
<pk mz="247.118718" i="3301760.3" sn="30.59" a="1081.02" fwhm="0.000345" res="715878.4" algo="FTMS"/>
<pk mz="247.987078" i="1874089.3" sn="16.25" a="558.88" fwhm="0.000340" res="729686.6" algo="FTMS"/>
<pk mz="248.040349" i="2980915.5" sn="27.36" a="961.24" fwhm="0.000366" res="678101.7" algo="FTMS"/>
<pk mz="249.004053" i="2198373.0" sn="19.51" a="737.39" fwhm="0.000389" res="639336.8" algo="FTMS"/>
<pk mz="249.040460" i="2413291.5" sn="21.66" a="806.23" fwhm="0.000391" res="636383.4" algo="FTMS"/>
<pk mz="249.775414" i="997868.0" sn="7.43" a="269.46" fwhm="0.000377" res="663016.0" algo="FTMS"/>
<pk mz="250.072057" i="962910.4" sn="7.08" a="185.58" fwhm="0.000307" res="813351.4" algo="FTMS"/>
<pk mz="250.144847" i="1504426.6" sn="12.49" a="411.29" fwhm="0.000330" res="757648.6" algo="FTMS"/>
<pk mz="251.019720" i="1923769.4" sn="16.69" a="543.55" fwhm="0.000350" res="716412.6" algo="FTMS"/>
<pk mz="251.056099" i="1605055.3" sn="13.50" a="386.06" fwhm="0.000308" res="815957.3" algo="FTMS"/>
<pk mz="251.078556" i="1919298.8" sn="16.64" a="591.68" fwhm="0.000366" res="686470.3" algo="FTMS"/>
<pk mz="251.981207" i="1112078.0" sn="8.57" a="350.95" fwhm="0.000448" res="561976.2" algo="FTMS"/>
<pk mz="252.051356" i="1143384.5" sn="8.88" a="276.11" fwhm="0.000316" res="796573.9" algo="FTMS"/>
<pk mz="252.998956" i="1852514.1" sn="15.97" a="574.33" fwhm="0.000381" res="664151.8" algo="FTMS"/>
<pk mz="253.035368" i="3039335.3" sn="27.85" a="954.53" fwhm="0.000358" res="707529.1" algo="FTMS"/>
<pk mz="253.071748" i="6367596.5" sn="61.14" a="2285.54" fwhm="0.000371" res="682599.1" algo="FTMS"/>
<pk mz="253.108194" i="1333745.5" sn="10.78" a="356.61" fwhm="0.000331" res="763778.0" algo="FTMS"/>
<pk mz="253.144527" i="5913462.5" sn="56.40" a="2218.78" fwhm="0.000386" res="655694.4" algo="FTMS"/>
<pk mz="253.769378" i="1023148.3" sn="7.65" a="393.64" fwhm="0.000532" res="477222.7" algo="FTMS"/>
<pk mz="254.030631" i="3400687.0" sn="31.35" a="1183.72" fwhm="0.000383" res="663931.1" algo="FTMS"/>
<pk mz="254.067012" i="1064691.9" sn="8.06" a="228.72" fwhm="0.000305" res="832923.3" algo="FTMS"/>
<pk mz="254.080057" i="1808885.6" sn="15.48" a="587.92" fwhm="0.000386" res="658880.2" algo="FTMS"/>
<pk mz="255.051020" i="26300530.0" z="-1" sn="259.61" a="10549.05" fwhm="0.000406" res="628609.0" algo="FTMS" component_name="Z" deconvoluted_molecular_mass="255.051149" deconvoluted_isotopic_mass="255.051118"/>
<pk mz="255.054351" i="4641650.5" sn="43.72" a="1822.81" fwhm="0.000420" res="607611.4" algo="FTMS"/>
<pk mz="255.062224" i="341239936.0" z="-1" sn="3398.97" a="135419.73" fwhm="0.000393" res="648428.8" algo="FTMS" component_name="B" deconvoluted_molecular_mass="255.062327" deconvoluted_isotopic_mass="255.062322"/>
<pk mz="255.087400" i="2622582.5" sn="23.59" a="830.55" fwhm="0.000363" res="703361.4" algo="FTMS"/>
<pk mz="255.123816" i="2316411.0" sn="20.54" a="769.80" fwhm="0.000377" res="676457.5" algo="FTMS"/>
<pk mz="255.160177" i="1414527.4" sn="11.55" a="371.60" fwhm="0.000336" res="759178.3" algo="FTMS"/>
<pk mz="256.046274" i="8378089.5" sn="80.96" a="3298.41" fwhm="0.000400" res="639685.7" algo="FTMS"/>
<pk mz="256.054367" i="3547114.5" z="-1" sn="32.80" a="1454.08" fwhm="0.000414" res="618463.8" algo="FTMS" component_name="Z" deconvoluted_molecular_mass="255.051149" deconvoluted_isotopic_mass="256.054466"/>
<pk mz="256.059291" i="2184683.3" sn="19.22" a="709.84" fwhm="0.000368" res="696267.0" algo="FTMS"/>
<pk mz="256.065614" i="38922476.0" z="-1" sn="385.43" a="16067.77" fwhm="0.000400" res="639370.8" algo="FTMS" component_name="B" deconvoluted_molecular_mass="255.062327" deconvoluted_isotopic_mass="256.065713"/>
<pk mz="256.068554" i="1103852.3" sn="8.45" a="288.48" fwhm="0.000371" res="690247.8" algo="FTMS"/>
<pk mz="256.069483" i="998636.4" sn="7.40" a="334.59" fwhm="0.000511" res="500673.3" algo="FTMS"/>
<pk mz="256.082606" i="1050733.9" sn="7.92" a="270.39" fwhm="0.000357" res="718146.4" algo="FTMS"/>
<pk mz="256.376151" i="1020367.7" sn="7.62" a="248.22" fwhm="0.000380" res="674711.5" algo="FTMS"/>
<pk mz="256.928735" i="2361165.8" sn="20.90" a="745.99" fwhm="0.000365" res="703191.7" algo="FTMS"/>
<pk mz="257.041071" i="2738010.0" sn="24.65" a="479.16" fwhm="0.000200" res="1287103.3" algo="FTMS"/>
<pk mz="257.041521" i="13476186.0" z="-1" sn="131.30" a="5319.06" fwhm="0.000394" res="651908.8" algo="FTMS" component_name="z" deconvoluted_molecular_mass="257.041625" deconvoluted_isotopic_mass="257.041621"/>
<pk mz="257.048468" i="2944346.8" sn="26.70" a="559.38" fwhm="0.000206" res="1248850.3" algo="FTMS"/>
<pk mz="257.048928" i="16828762.0" z="-1" sn="164.59" a="6897.08" fwhm="0.000401" res="641301.5" algo="FTMS" component_name="l" deconvoluted_molecular_mass="257.049030" deconvoluted_isotopic_mass="257.049028"/>
<pk mz="257.066477" i="3595100.8" sn="33.16" a="1237.20" fwhm="0.000447" res="575601.6" algo="FTMS"/>
<pk mz="257.068989" i="1604829.1" z="-1" sn="13.39" a="492.19" fwhm="0.000396" res="649830.2" algo="FTMS" component_name="B" deconvoluted_molecular_mass="255.062327" deconvoluted_isotopic_mass="257.069089"/>
<pk mz="257.077913" i="1613662.1" sn="13.48" a="423.94" fwhm="0.000337" res="761942.0" algo="FTMS"/>
<pk mz="257.102598" i="1537632.8" sn="12.73" a="327.67" fwhm="0.000270" res="952429.6" algo="FTMS"/>
<pk mz="257.103075" i="5146465.0" sn="48.57" a="1795.80" fwhm="0.000374" res="687637.4" algo="FTMS"/>
<pk mz="257.139469" i="4013412.8" sn="37.31" a="1363.75" fwhm="0.000366" res="702204.1" algo="FTMS"/>
<pk mz="257.175817" i="2228072.8" sn="19.58" a="754.21" fwhm="0.000390" res="659462.9" algo="FTMS"/>
<pk mz="257.212197" i="1319404.6" sn="10.56" a="475.16" fwhm="0.000409" res="628928.9" algo="FTMS"/>
<pk mz="257.353961" i="1090428.0" sn="8.28" a="394.42" fwhm="0.000473" res="544397.6" algo="FTMS"/>
<pk mz="257.678184" i="986974.4" sn="7.26" a="389.52" fwhm="0.000662" res="389060.9" algo="FTMS"/>
<pk mz="258.044913" i="1467588.5" z="-1" sn="12.03" a="440.26" fwhm="0.000365" res="707149.8" algo="FTMS" component_name="z" deconvoluted_molecular_mass="257.041625" deconvoluted_isotopic_mass="258.045014"/>
<pk mz="258.052285" i="2470853.3" z="-1" sn="21.99" a="750.59" fwhm="0.000359" res="718282.7" algo="FTMS" component_name="l" deconvoluted_molecular_mass="257.049030" deconvoluted_isotopic_mass="258.052386"/>
<pk mz="258.061940" i="1077190.3" z="-1" sn="8.15" a="317.46" fwhm="0.000372" res="692784.3" algo="FTMS" component_name="Z" deconvoluted_molecular_mass="255.051149" deconvoluted_isotopic_mass="258.062041"/>
<pk mz="258.098309" i="3634890.0" sn="33.55" a="1329.02" fwhm="0.000401" res="644098.3" algo="FTMS"/>
<pk mz="258.145965" i="1018638.9" sn="7.57" a="276.77" fwhm="0.000408" res="633332.7" algo="FTMS"/>
<pk mz="258.324648" i="994273.0" sn="7.33" a="267.50" fwhm="0.000425" res="607919.1" algo="FTMS"/>
<pk mz="258.925828" i="1327260.5" sn="10.63" a="351.96" fwhm="0.000376" res="688707.0" algo="FTMS"/>
<pk mz="259.044678" i="1029032.0" sn="7.67" a="228.58" fwhm="0.000305" res="849129.0" algo="FTMS"/>
<pk mz="259.045921" i="1914024.1" sn="16.46" a="637.44" fwhm="0.000396" res="653366.5" algo="FTMS"/>
<pk mz="259.064598" i="1331754.0" sn="10.68" a="326.01" fwhm="0.000327" res="793242.5" algo="FTMS"/>
<pk mz="259.082300" i="4887595.5" sn="45.99" a="2074.67" fwhm="0.000415" res="624263.0" algo="FTMS"/>
<pk mz="259.118719" i="8535599.0" sn="82.23" a="3412.17" fwhm="0.000405" res="639129.5" algo="FTMS"/>
<pk mz="259.129927" i="11866672.0" sn="115.31" a="4951.92" fwhm="0.000420" res="617536.4" algo="FTMS"/>
<pk mz="259.155084" i="2532402.8" sn="22.60" a="897.78" fwhm="0.000415" res="624356.5" algo="FTMS"/>
<pk mz="259.191525" i="1698486.1" sn="14.32" a="521.57" fwhm="0.000357" res="726021.9" algo="FTMS"/>
<pk mz="259.206039" i="992311.5" sn="7.31" a="376.92" fwhm="0.000532" res="487370.5" algo="FTMS"/>
<pk mz="260.077569" i="990536.4" sn="7.29" a="229.73" fwhm="0.000351" res="740605.4" algo="FTMS"/>
<pk mz="260.113951" i="1055115.8" sn="7.93" a="219.94" fwhm="0.000295" res="880307.2" algo="FTMS"/>
<pk mz="260.122050" i="1299980.5" sn="10.36" a="377.23" fwhm="0.000391" res="665252.9" algo="FTMS"/>
<pk mz="260.133328" i="1310477.5" sn="10.47" a="393.67" fwhm="0.000360" res="722148.7" algo="FTMS"/>
<pk mz="261.040468" i="1563100.9" sn="12.93" a="415.51" fwhm="0.000345" res="757318.3" algo="FTMS"/>
<pk mz="261.061640" i="1056094.8" sn="7.91" a="218.41" fwhm="0.000299" res="871706.1" algo="FTMS"/>
<pk mz="261.097957" i="3787489.8" sn="34.94" a="1509.35" fwhm="0.000413" res="631991.6" algo="FTMS"/>
<pk mz="261.124420" i="1166692.0" sn="9.00" a="410.05" fwhm="0.000460" res="567606.3" algo="FTMS"/>
<pk mz="261.134379" i="3568613.0" sn="32.77" a="1267.45" fwhm="0.000382" res="684063.1" algo="FTMS"/>
<pk mz="262.055984" i="2740784.8" sn="24.58" a="1006.75" fwhm="0.000395" res="662713.7" algo="FTMS"/>
<pk mz="262.449719" i="1061647.9" sn="7.96" a="326.50" fwhm="0.000454" res="578285.6" algo="FTMS"/>
<pk mz="263.019719" i="2607995.8" sn="23.26" a="882.55" fwhm="0.000387" res="680334.9" algo="FTMS"/>
<pk mz="263.035639" i="1660924.9" sn="13.89" a="483.31" fwhm="0.000372" res="707716.8" algo="FTMS"/>
<pk mz="263.044021" i="94800768.0" z="-1" sn="935.47" a="41082.63" fwhm="0.000420" res="625850.9" algo="FTMS" component_name="H" deconvoluted_molecular_mass="263.044128" deconvoluted_isotopic_mass="263.044128"/>
<pk mz="263.056120" i="1245310.5" sn="9.78" a="346.28" fwhm="0.000365" res="720940.4" algo="FTMS"/>
<pk mz="263.113764" i="1124482.9" sn="8.58" a="367.64" fwhm="0.000460" res="571590.8" algo="FTMS"/>
<pk mz="264.014962" i="1436612.9" sn="11.67" a="495.19" fwhm="0.000424" res="623085.0" algo="FTMS"/>
<pk mz="264.047361" i="8366535.0" z="-1" sn="80.24" a="3774.02" fwhm="0.000447" res="590255.5" algo="FTMS" component_name="H" deconvoluted_molecular_mass="263.044128" deconvoluted_isotopic_mass="264.047469"/>
<pk mz="264.051332" i="1013575.5" sn="7.49" a="220.96" fwhm="0.000329" res="803272.6" algo="FTMS"/>
<pk mz="264.087729" i="1267018.1" sn="9.99" a="325.13" fwhm="0.000366" res="722208.3" algo="FTMS"/>
<pk mz="264.160517" i="2831311.3" sn="25.47" a="1015.19" fwhm="0.000403" res="655228.5" algo="FTMS"/>
<pk mz="265.035362" i="2416395.8" sn="21.28" a="797.37" fwhm="0.000386" res="686134.2" algo="FTMS"/>
<pk mz="265.041058" i="27859980.0" z="-1" sn="272.07" a="12043.54" fwhm="0.000433" res="612022.5" algo="FTMS" component_name="Y" deconvoluted_molecular_mass="265.041470" deconvoluted_isotopic_mass="265.041167"/>
<pk mz="265.057848" i="13880333.0" z="-1" sn="134.28" a="5860.68" fwhm="0.000422" res="628717.3" algo="FTMS" component_name="x" deconvoluted_molecular_mass="265.057959" deconvoluted_isotopic_mass="265.057957"/>
<pk mz="265.071781" i="2625550.3" sn="23.35" a="995.22" fwhm="0.000429" res="617823.5" algo="FTMS"/>
<pk mz="265.084865" i="1031183.2" sn="7.63" a="239.10" fwhm="0.000360" res="736405.6" algo="FTMS"/>
<pk mz="265.094243" i="994959.9" sn="7.27" a="290.52" fwhm="0.000473" res="560714.6" algo="FTMS"/>
<pk mz="265.121219" i="1290385.6" sn="10.19" a="394.08" fwhm="0.000403" res="657157.6" algo="FTMS"/>
<pk mz="265.147894" i="5956115.5" sn="56.17" a="2442.33" fwhm="0.000428" res="619637.2" algo="FTMS"/>
<pk mz="266.030625" i="1596749.5" sn="13.20" a="550.21" fwhm="0.000401" res="663784.1" algo="FTMS"/>
<pk mz="266.044425" i="3060814.5" z="-1" sn="27.63" a="1119.75" fwhm="0.000412" res="646319.7" algo="FTMS" component_name="Y" deconvoluted_molecular_mass="265.041470" deconvoluted_isotopic_mass="266.044535"/>
<pk mz="266.061211" i="1791951.5" z="-1" sn="15.13" a="560.43" fwhm="0.000393" res="677303.8" algo="FTMS" component_name="x" deconvoluted_molecular_mass="265.057959" deconvoluted_isotopic_mass="266.061321"/>
<pk mz="266.089476" i="15300689.0" z="-1" sn="148.28" a="6541.87" fwhm="0.000435" res="611059.0" algo="FTMS" component_name="o" deconvoluted_molecular_mass="266.089590" deconvoluted_isotopic_mass="266.089587"/>
<pk mz="267.014625" i="2437259.5" sn="21.49" a="844.16" fwhm="0.000404" res="660548.6" algo="FTMS"/>
<pk mz="267.051026" i="3120525.8" z="-1" sn="28.22" a="1086.26" fwhm="0.000394" res="678014.7" algo="FTMS" component_name="Y" deconvoluted_molecular_mass="265.041470" deconvoluted_isotopic_mass="267.051137"/>
<pk mz="267.073470" i="13094031.0" z="-1" sn="126.53" a="5741.74" fwhm="0.000435" res="613982.2" algo="FTMS" component_name="AD" deconvoluted_molecular_mass="267.073585" deconvoluted_isotopic_mass="267.073581"/>
<pk mz="267.087388" i="2241424.0" sn="19.56" a="737.25" fwhm="0.000384" res="695244.3" algo="FTMS"/>
<pk mz="267.092847" i="2041104.3" z="-1" sn="17.58" a="754.77" fwhm="0.000433" res="616621.4" algo="FTMS" component_name="o" deconvoluted_molecular_mass="266.089590" deconvoluted_isotopic_mass="267.092958"/>
<pk mz="267.123769" i="1757330.3" sn="14.79" a="557.61" fwhm="0.000368" res="725121.3" algo="FTMS"/>
<pk mz="267.160213" i="1804180.4" sn="15.25" a="578.71" fwhm="0.000377" res="707851.2" algo="FTMS"/>
<pk mz="268.046271" i="2091977.6" sn="18.08" a="729.85" fwhm="0.000384" res="697798.1" algo="FTMS"/>
<pk mz="268.076853" i="1224907.5" z="-1" sn="9.54" a="308.70" fwhm="0.000350" res="766153.8" algo="FTMS" component_name="AD" deconvoluted_molecular_mass="267.073585" deconvoluted_isotopic_mass="268.076966"/>
<pk mz="268.095687" i="2743756.5" sn="24.51" a="1084.03" fwhm="0.000436" res="615529.3" algo="FTMS"/>
<pk mz="268.551223" i="967655.2" sn="7.00" a="395.17" fwhm="0.000547" res="491373.5" algo="FTMS"/>
<pk mz="268.993916" i="1192960.6" sn="9.19" a="334.04" fwhm="0.000405" res="664735.7" algo="FTMS"/>
<pk mz="269.030285" i="5084931.0" sn="47.40" a="2137.23" fwhm="0.000433" res="621217.6" algo="FTMS"/>
<pk mz="269.041501" i="1124035.4" sn="8.51" a="273.60" fwhm="0.000454" res="593157.1" algo="FTMS"/>
<pk mz="269.048966" i="1032963.8" sn="7.62" a="230.18" fwhm="0.000342" res="787499.6" algo="FTMS"/>
<pk mz="269.066667" i="5226757.0" sn="48.79" a="2274.37" fwhm="0.000444" res="606561.7" algo="FTMS"/>
<pk mz="269.103059" i="3493383.0" sn="31.77" a="1355.29" fwhm="0.000426" res="631385.1" algo="FTMS"/>
<pk mz="269.131212" i="2272008.5" sn="19.78" a="856.52" fwhm="0.000425" res="633519.1" algo="FTMS"/>
<pk mz="269.139443" i="5255433.0" sn="49.07" a="2150.52" fwhm="0.000428" res="629468.0" algo="FTMS"/>
<pk mz="269.175791" i="1832459.0" sn="15.46" a="582.50" fwhm="0.000392" res="687221.6" algo="FTMS"/>
<pk mz="269.212208" i="1009805.1" sn="7.39" a="254.29" fwhm="0.000343" res="784305.0" algo="FTMS"/>
<pk mz="269.216592" i="973453.4" sn="7.03" a="416.25" fwhm="0.000576" res="467387.9" algo="FTMS"/>
<pk mz="269.995030" i="984825.1" sn="7.14" a="260.22" fwhm="0.000438" res="616602.8" algo="FTMS"/>
<pk mz="270.025606" i="1066426.8" sn="7.94" a="391.57" fwhm="0.000483" res="558671.7" algo="FTMS"/>
<pk mz="270.061943" i="1330876.8" sn="10.54" a="497.51" fwhm="0.000452" res="597798.2" algo="FTMS"/>
<pk mz="270.069996" i="1028733.2" sn="7.57" a="319.29" fwhm="0.000440" res="613677.8" algo="FTMS"/>
<pk mz="270.092767" i="1262910.5" sn="9.87" a="418.15" fwhm="0.000424" res="637378.7" algo="FTMS"/>
<pk mz="271.045933" i="3470706.8" sn="31.55" a="1420.19" fwhm="0.000439" res="617567.3" algo="FTMS"/>
<pk mz="271.057166" i="1901555.4" sn="16.14" a="674.10" fwhm="0.000423" res="640548.4" algo="FTMS"/>
<pk mz="271.064576" i="14180724.0" z="-1" sn="136.69" a="6284.64" fwhm="0.000449" res="603316.0" algo="FTMS" component_name="v" deconvoluted_molecular_mass="271.064691" deconvoluted_isotopic_mass="271.064692"/>
<pk mz="271.082309" i="4329844.5" sn="39.98" a="1787.81" fwhm="0.000428" res="632874.8" algo="FTMS"/>
<pk mz="271.093599" i="1791733.3" sn="15.06" a="549.23" fwhm="0.000396" res="685404.6" algo="FTMS"/>
<pk mz="271.118720" i="6753142.5" sn="63.77" a="2913.17" fwhm="0.000441" res="615425.1" algo="FTMS"/>
<pk mz="271.155081" i="5071224.5" sn="47.26" a="2122.11" fwhm="0.000448" res="605249.8" algo="FTMS"/>
<pk mz="271.191459" i="2916218.5" sn="26.10" a="1111.07" fwhm="0.000416" res="652638.1" algo="FTMS"/>
<pk mz="272.041203" i="1397160.4" sn="11.19" a="474.50" fwhm="0.000429" res="634294.2" algo="FTMS"/>
<pk mz="272.067909" i="1446057.8" z="-1" sn="11.67" a="421.21" fwhm="0.000394" res="691049.4" algo="FTMS" component_name="v" deconvoluted_molecular_mass="271.064691" deconvoluted_isotopic_mass="272.068026"/>
<pk mz="272.077558" i="1750570.3" sn="14.66" a="660.54" fwhm="0.000449" res="606517.3" algo="FTMS"/>
<pk mz="272.085762" i="1136170.8" sn="8.63" a="435.34" fwhm="0.000545" res="499130.4" algo="FTMS"/>
<pk mz="272.113956" i="1918124.3" sn="16.30" a="635.68" fwhm="0.000399" res="681963.8" algo="FTMS"/>
<pk mz="272.122096" i="1225260.8" sn="9.50" a="315.78" fwhm="0.000347" res="783251.7" algo="FTMS"/>
<pk mz="273.025194" i="1588188.9" sn="13.06" a="599.03" fwhm="0.000448" res="609998.6" algo="FTMS"/>
<pk mz="273.040473" i="1381341.8" sn="11.03" a="425.41" fwhm="0.000413" res="660690.0" algo="FTMS"/>
<pk mz="273.043765" i="1004765.9" sn="7.34" a="267.00" fwhm="0.000389" res="702592.4" algo="FTMS"/>
<pk mz="273.061568" i="3287006.8" sn="29.74" a="1387.45" fwhm="0.000452" res="604755.0" algo="FTMS"/>
<pk mz="273.072839" i="1131103.5" sn="8.58" a="399.72" fwhm="0.000469" res="581771.9" algo="FTMS"/>
<pk mz="273.080183" i="993119.9" sn="7.22" a="245.30" fwhm="0.000368" res="741958.7" algo="FTMS"/>
<pk mz="273.097982" i="7381985.0" sn="69.94" a="3356.16" fwhm="0.000463" res="589977.7" algo="FTMS"/>
<pk mz="273.109203" i="2100449.5" sn="18.09" a="806.23" fwhm="0.000429" res="635993.0" algo="FTMS"/>
<pk mz="273.134339" i="11721187.0" sn="112.54" a="5346.98" fwhm="0.000457" res="598294.8" algo="FTMS"/>
<pk mz="273.170744" i="3127524.8" sn="28.18" a="1242.06" fwhm="0.000441" res="618886.3" algo="FTMS"/>
<pk mz="273.207131" i="1914342.6" sn="16.20" a="664.13" fwhm="0.000410" res="666642.9" algo="FTMS"/>
<pk mz="274.035664" i="1048146.8" sn="7.73" a="294.38" fwhm="0.000437" res="626911.4" algo="FTMS"/>
<pk mz="274.093208" i="9257494.0" sn="88.00" a="4220.62" fwhm="0.000457" res="599273.1" algo="FTMS"/>
<pk mz="274.137754" i="1840408.3" sn="15.48" a="668.27" fwhm="0.000426" res="643355.9" algo="FTMS"/>
<pk mz="275.019733" i="1917255.6" sn="16.23" a="668.68" fwhm="0.000415" res="662007.1" algo="FTMS"/>
<pk mz="275.040751" i="1579848.8" sn="12.93" a="601.38" fwhm="0.000485" res="566747.6" algo="FTMS"/>
<pk mz="275.056120" i="1201353.6" sn="9.23" a="360.21" fwhm="0.000395" res="696091.3" algo="FTMS"/>
<pk mz="275.077227" i="3061066.8" sn="27.41" a="1314.22" fwhm="0.000459" res="599036.0" algo="FTMS"/>
<pk mz="275.096535" i="1426379.8" sn="11.43" a="589.12" fwhm="0.000504" res="545336.2" algo="FTMS"/>
<pk mz="275.105591" i="989644.3" sn="7.16" a="272.11" fwhm="0.000391" res="702854.9" algo="FTMS"/>
<pk mz="275.113634" i="4634188.5" sn="42.79" a="1940.34" fwhm="0.000458" res="600873.0" algo="FTMS"/>
<pk mz="275.150007" i="3594830.8" sn="32.63" a="1642.25" fwhm="0.000473" res="581278.8" algo="FTMS"/>
<pk mz="275.186442" i="1027536.6" sn="7.53" a="224.59" fwhm="0.000367" res="749769.7" algo="FTMS"/>
<pk mz="276.072498" i="986752.9" sn="7.13" a="345.61" fwhm="0.000472" res="584999.7" algo="FTMS"/>
<pk mz="276.998952" i="1433780.5" sn="11.50" a="441.82" fwhm="0.000416" res="665256.2" algo="FTMS"/>
<pk mz="277.023274" i="18222774.0" z="-1" sn="175.65" a="8662.76" fwhm="0.000475" res="582768.5" algo="FTMS" component_name="j" deconvoluted_molecular_mass="277.023397" deconvoluted_isotopic_mass="277.023398"/>
<pk mz="277.035389" i="2613174.5" sn="23.03" a="978.47" fwhm="0.000427" res="648170.5" algo="FTMS"/>
<pk mz="277.050365" i="4979383.5" sn="46.17" a="2382.74" fwhm="0.000500" res="554349.2" algo="FTMS"/>
<pk mz="277.054894" i="7626935.5" sn="72.05" a="3717.32" fwhm="0.000505" res="548597.3" algo="FTMS"/>
<pk mz="277.056491" i="1096247.8" sn="8.20" a="255.80" fwhm="0.000337" res="822015.8" algo="FTMS"/>
<pk mz="277.059622" i="507637440.0" z="-1" sn="4960.88" a="243802.47" fwhm="0.000477" res="581272.5" algo="FTMS" component_name="A" deconvoluted_molecular_mass="277.059750" deconvoluted_isotopic_mass="277.059745"/>
<pk mz="277.064237" i="3691704.3" sn="33.58" a="1544.94" fwhm="0.000456" res="608146.3" algo="FTMS"/>
<pk mz="277.083026" i="2011961.3" sn="17.15" a="875.05" fwhm="0.000491" res="564106.9" algo="FTMS"/>
<pk mz="277.084834" i="1297081.4" sn="10.16" a="434.85" fwhm="0.000441" res="627726.7" algo="FTMS"/>
<pk mz="277.119262" i="1041979.3" sn="7.67" a="449.87" fwhm="0.000566" res="489827.3" algo="FTMS"/>
<pk mz="277.144497" i="996092.8" sn="7.22" a="324.95" fwhm="0.000439" res="630704.3" algo="FTMS"/>
<pk mz="277.155766" i="1359933.4" sn="10.78" a="418.30" fwhm="0.000421" res="658649.9" algo="FTMS"/>
<pk mz="278.026611" i="1921519.4" z="-1" sn="16.20" a="702.68" fwhm="0.000448" res="619986.8" algo="FTMS" component_name="j" deconvoluted_molecular_mass="277.023397" deconvoluted_isotopic_mass="278.026735"/>
<pk mz="278.030596" i="1275503.6" sn="9.91" a="367.79" fwhm="0.000411" res="676535.8" algo="FTMS"/>
<pk mz="278.056704" i="2910961.0" sn="25.83" a="1229.67" fwhm="0.000455" res="611425.7" algo="FTMS"/>
<pk mz="278.063025" i="46108400.0" z="-1" sn="446.43" a="22015.90" fwhm="0.000483" res="576039.7" algo="FTMS" component_name="A" deconvoluted_molecular_mass="277.059750" deconvoluted_isotopic_mass="278.063150"/>
<pk mz="278.181229" i="1060600.4" sn="7.82" a="434.14" fwhm="0.000561" res="495987.3" algo="FTMS"/>
<pk mz="278.794269" i="989340.7" sn="7.12" a="357.32" fwhm="0.000522" res="534362.5" algo="FTMS"/>
<pk mz="279.014628" i="7459626.0" sn="70.12" a="3532.25" fwhm="0.000487" res="572778.2" algo="FTMS"/>
<pk mz="279.020325" i="6676266.5" sn="62.49" a="3022.96" fwhm="0.000473" res="590123.6" algo="FTMS"/>
<pk mz="279.038921" i="22017836.0" z="-1" sn="211.87" a="10971.70" fwhm="0.000490" res="569758.8" algo="FTMS" component_name="c" deconvoluted_molecular_mass="279.039048" deconvoluted_isotopic_mass="279.039046"/>
<pk mz="279.047296" i="1231019.9" sn="9.48" a="338.32" fwhm="0.000387" res="720635.1" algo="FTMS"/>
<pk mz="279.056691" i="152956720.0" z="-1" sn="1486.76" a="75540.58" fwhm="0.000489" res="571165.4" algo="FTMS" component_name="F" deconvoluted_molecular_mass="279.056819" deconvoluted_isotopic_mass="279.056816"/>
<pk mz="279.061424" i="1326252.8" sn="10.40" a="465.43" fwhm="0.000466" res="598495.0" algo="FTMS"/>
<pk mz="279.063860" i="4550445.0" sn="41.80" a="2326.54" fwhm="0.000528" res="528824.6" algo="FTMS"/>
<pk mz="279.066359" i="1732781.1" z="-1" sn="14.36" a="681.93" fwhm="0.000463" res="602157.4" algo="FTMS" component_name="A" deconvoluted_molecular_mass="277.059750" deconvoluted_isotopic_mass="279.066484"/>
<pk mz="279.073436" i="2382125.5" sn="20.68" a="998.71" fwhm="0.000473" res="589684.1" algo="FTMS"/>
<pk mz="279.087371" i="1461166.4" sn="11.72" a="566.94" fwhm="0.000497" res="561960.6" algo="FTMS"/>
<pk mz="279.098613" i="1744687.0" sn="14.48" a="602.44" fwhm="0.000439" res="635900.7" algo="FTMS"/>
<pk mz="279.100481" i="2970159.3" sn="26.41" a="1319.91" fwhm="0.000478" res="584017.1" algo="FTMS"/>
<pk mz="279.136899" i="1115953.4" sn="8.36" a="364.10" fwhm="0.000430" res="649605.6" algo="FTMS"/>
<pk mz="279.148066" i="1008434.1" sn="7.31" a="292.63" fwhm="0.000425" res="656568.2" algo="FTMS"/>
<pk mz="279.160147" i="1469618.8" sn="11.80" a="595.04" fwhm="0.000486" res="574140.2" algo="FTMS"/>
<pk mz="279.163552" i="7134003.0" sn="66.95" a="3272.96" fwhm="0.000478" res="584098.5" algo="FTMS"/>
<pk mz="280.042283" i="1669993.5" z="-1" sn="13.75" a="578.34" fwhm="0.000411" res="680736.8" algo="FTMS" component_name="c" deconvoluted_molecular_mass="279.039048" deconvoluted_isotopic_mass="280.042410"/>
<pk mz="280.046290" i="2152809.8" sn="18.45" a="931.40" fwhm="0.000503" res="557191.1" algo="FTMS"/>
<pk mz="280.060061" i="12541803.0" z="-1" sn="119.60" a="6195.83" fwhm="0.000484" res="578216.5" algo="FTMS" component_name="F" deconvoluted_molecular_mass="279.056819" deconvoluted_isotopic_mass="280.060188"/>
<pk mz="280.068742" i="10243947.0" sn="97.23" a="4895.19" fwhm="0.000485" res="577589.2" algo="FTMS"/>
<pk mz="280.082667" i="1260396.0" sn="9.76" a="440.10" fwhm="0.000452" res="620031.7" algo="FTMS"/>
<pk mz="280.575378" i="980683.6" sn="7.04" a="358.12" fwhm="0.000542" res="517297.8" algo="FTMS"/>
<pk mz="281.030280" i="3721641.5" sn="33.72" a="1623.34" fwhm="0.000455" res="618013.1" algo="FTMS"/>
<pk mz="281.035964" i="6177194.0" sn="57.63" a="2830.67" fwhm="0.000482" res="582634.2" algo="FTMS"/>
<pk mz="281.052761" i="7016363.0" sn="65.80" a="3246.49" fwhm="0.000475" res="592140.8" algo="FTMS"/>
<pk mz="281.060933" i="1286059.5" sn="10.01" a="461.95" fwhm="0.000453" res="621081.2" algo="FTMS"/>
<pk mz="281.066650" i="19189676.0" z="-1" sn="184.33" a="9529.41" fwhm="0.000488" res="576345.9" algo="FTMS" component_name="h" deconvoluted_molecular_mass="281.066782" deconvoluted_isotopic_mass="281.066778"/>
<pk mz="281.072037" i="1050284.3" sn="7.71" a="280.31" fwhm="0.000445" res="631599.9" algo="FTMS"/>
<pk mz="281.079772" i="1284780.8" sn="10.00" a="517.57" fwhm="0.000476" res="590376.2" algo="FTMS"/>
<pk mz="281.100654" i="1929390.1" sn="16.27" a="760.94" fwhm="0.000478" res="588639.7" algo="FTMS"/>
<pk mz="281.103072" i="1702318.3" sn="14.06" a="606.03" fwhm="0.000433" res="648793.8" algo="FTMS"/>
<pk mz="281.116104" i="1416751.1" sn="11.28" a="429.19" fwhm="0.000408" res="689335.1" algo="FTMS"/>
<pk mz="281.119244" i="1038895.4" sn="7.60" a="504.28" fwhm="0.000810" res="346910.6" algo="FTMS"/>
<pk mz="281.139436" i="1784496.8" sn="14.86" a="659.01" fwhm="0.000420" res="668818.3" algo="FTMS"/>
<pk mz="281.142847" i="1280817.0" sn="9.96" a="422.47" fwhm="0.000447" res="629220.9" algo="FTMS"/>
<pk mz="281.555287" i="984076.8" sn="7.07" a="309.79" fwhm="0.000483" res="582479.6" algo="FTMS"/>
<pk mz="282.025555" i="2127085.3" sn="18.20" a="913.13" fwhm="0.000507" res="556123.3" algo="FTMS"/>
<pk mz="282.039382" i="985006.2" sn="7.08" a="285.47" fwhm="0.000471" res="599280.5" algo="FTMS"/>
<pk mz="282.061929" i="1892079.8" sn="15.91" a="693.91" fwhm="0.000436" res="646692.7" algo="FTMS"/>
<pk mz="282.070019" i="2937584.3" z="-1" sn="26.09" a="1250.87" fwhm="0.000484" res="583359.8" algo="FTMS" component_name="h" deconvoluted_molecular_mass="281.066782" deconvoluted_isotopic_mass="282.070148"/>
<pk mz="282.084372" i="5506545.5" sn="50.88" a="2565.52" fwhm="0.000491" res="574992.5" algo="FTMS"/>
<pk mz="283.009528" i="1706291.9" sn="14.04" a="664.04" fwhm="0.000450" res="629099.4" algo="FTMS"/>
<pk mz="283.045931" i="6433846.5" sn="59.87" a="3119.35" fwhm="0.000513" res="552065.9" algo="FTMS"/>
<pk mz="283.064570" i="1293752.0" sn="10.04" a="480.35" fwhm="0.000489" res="578667.4" algo="FTMS"/>
<pk mz="283.068410" i="4530232.0" sn="41.42" a="1953.97" fwhm="0.000470" res="602766.0" algo="FTMS"/>
<pk mz="283.082297" i="8463417.0" sn="79.55" a="4128.28" fwhm="0.000495" res="571826.0" algo="FTMS"/>
<pk mz="283.095363" i="1191994.3" sn="9.05" a="408.57" fwhm="0.000444" res="637899.5" algo="FTMS"/>
<pk mz="283.118677" i="3533372.0" sn="31.75" a="1747.33" fwhm="0.000503" res="563260.4" algo="FTMS"/>
<pk mz="283.129964" i="1143740.8" sn="8.59" a="378.50" fwhm="0.000510" res="555593.9" algo="FTMS"/>
<pk mz="283.131832" i="1063805.0" sn="7.81" a="359.09" fwhm="0.000508" res="557107.5" algo="FTMS"/>
<pk mz="283.155116" i="2351934.8" sn="20.30" a="938.19" fwhm="0.000443" res="638672.0" algo="FTMS"/>
<pk mz="283.191478" i="2915393.5" sn="25.76" a="1314.47" fwhm="0.000488" res="579749.5" algo="FTMS"/>
<pk mz="283.227850" i="1232580.1" sn="9.45" a="475.21" fwhm="0.000488" res="580047.6" algo="FTMS"/>
<pk mz="284.041185" i="2424962.3" sn="21.01" a="1173.76" fwhm="0.000543" res="522814.8" algo="FTMS"/>
<pk mz="284.085711" i="1322245.9" sn="10.32" a="432.27" fwhm="0.000410" res="693191.0" algo="FTMS"/>
<pk mz="285.025207" i="1231569.8" sn="9.44" a="433.33" fwhm="0.000441" res="646367.2" algo="FTMS"/>
<pk mz="285.061584" i="32977108.0" z="-1" sn="317.20" a="16623.56" fwhm="0.000509" res="560561.2" algo="FTMS" component_name="U" deconvoluted_molecular_mass="285.061716" deconvoluted_isotopic_mass="285.061717"/>
<pk mz="285.080201" i="10739926.0" sn="101.62" a="5714.80" fwhm="0.000523" res="544822.6" algo="FTMS"/>
<pk mz="285.097955" i="7607512.0" sn="71.25" a="3749.82" fwhm="0.000512" res="557344.4" algo="FTMS"/>
<pk mz="285.109166" i="1320920.8" sn="10.30" a="405.09" fwhm="0.000431" res="662132.8" algo="FTMS"/>
<pk mz="285.126120" i="6235354.0" sn="57.95" a="2960.22" fwhm="0.000488" res="584465.4" algo="FTMS"/>
<pk mz="285.134329" i="6408923.0" sn="59.63" a="3083.50" fwhm="0.000504" res="565956.7" algo="FTMS"/>
<pk mz="285.145572" i="1789787.9" sn="14.85" a="714.98" fwhm="0.000495" res="576319.7" algo="FTMS"/>
<pk mz="285.170700" i="4104926.0" sn="37.29" a="1832.40" fwhm="0.000476" res="599154.5" algo="FTMS"/>
<pk mz="285.207115" i="6380257.0" sn="59.35" a="3391.37" fwhm="0.000513" res="556374.4" algo="FTMS"/>
<pk mz="286.056858" i="2969898.3" sn="26.29" a="1298.31" fwhm="0.000491" res="583004.2" algo="FTMS"/>
<pk mz="286.064916" i="4941099.0" z="-1" sn="45.40" a="2408.79" fwhm="0.000516" res="554897.3" algo="FTMS" component_name="U" deconvoluted_molecular_mass="285.061716" deconvoluted_isotopic_mass="286.065050"/>
<pk mz="286.083558" i="1762348.6" sn="14.58" a="677.18" fwhm="0.000465" res="614874.1" algo="FTMS"/>
<pk mz="286.093188" i="1163373.5" sn="8.77" a="569.54" fwhm="0.000669" res="427357.5" algo="FTMS"/>
<pk mz="286.101345" i="1385390.3" sn="10.93" a="618.71" fwhm="0.000555" res="515113.3" algo="FTMS"/>
<pk mz="286.104483" i="1051310.5" sn="7.69" a="336.00" fwhm="0.000439" res="652107.9" algo="FTMS"/>
<pk mz="286.129451" i="1289136.8" sn="9.99" a="461.22" fwhm="0.000468" res="611156.8" algo="FTMS"/>
<pk mz="286.137717" i="1136177.5" sn="8.51" a="454.10" fwhm="0.000504" res="568087.0" algo="FTMS"/>
<pk mz="286.210496" i="1382712.0" sn="10.90" a="584.52" fwhm="0.000551" res="519149.2" algo="FTMS"/>
<pk mz="286.495936" i="1040465.8" sn="7.58" a="478.25" fwhm="0.000602" res="475845.9" algo="FTMS"/>
<pk mz="287.015687" i="993601.9" sn="7.09" a="501.23" fwhm="0.000623" res="461005.0" algo="FTMS"/>
<pk mz="287.040827" i="2661508.3" sn="23.18" a="1125.36" fwhm="0.000482" res="595710.3" algo="FTMS"/>
<pk mz="287.055246" i="1278917.6" sn="9.84" a="620.48" fwhm="0.000674" res="426051.9" algo="FTMS"/>
<pk mz="287.077215" i="4052359.8" sn="36.59" a="1863.97" fwhm="0.000502" res="572136.1" algo="FTMS"/>
<pk mz="287.088467" i="1319688.8" sn="10.24" a="525.09" fwhm="0.000543" res="528373.5" algo="FTMS"/>
<pk mz="287.113599" i="9294219.0" sn="87.15" a="4638.33" fwhm="0.000511" res="562047.1" algo="FTMS"/>
<pk mz="287.124906" i="2341004.3" sn="20.09" a="1013.60" fwhm="0.000482" res="596274.4" algo="FTMS"/>
<pk mz="287.150017" i="8133006.5" sn="75.95" a="4075.69" fwhm="0.000513" res="559341.4" algo="FTMS"/>
<pk mz="287.186395" i="3423122.0" sn="30.52" a="1641.54" fwhm="0.000503" res="570434.9" algo="FTMS"/>
<pk mz="287.222796" i="2265749.5" sn="19.36" a="958.36" fwhm="0.000485" res="592349.8" algo="FTMS"/>
<pk mz="288.108872" i="1197548.3" sn="9.06" a="360.15" fwhm="0.000426" res="676059.5" algo="FTMS"/>
<pk mz="288.145416" i="1032944.0" sn="7.47" a="419.16" fwhm="0.000531" res="542463.4" algo="FTMS"/>
<pk mz="288.153320" i="1194224.8" sn="9.02" a="433.46" fwhm="0.000479" res="601655.3" algo="FTMS"/>
<pk mz="288.652209" i="1006276.0" sn="7.21" a="609.00" fwhm="0.000800" res="360822.0" algo="FTMS"/>
<pk mz="289.035387" i="1947724.5" sn="16.29" a="790.42" fwhm="0.000483" res="597915.7" algo="FTMS"/>
<pk mz="289.056488" i="1811022.8" sn="14.97" a="668.10" fwhm="0.000440" res="656302.7" algo="FTMS"/>
<pk mz="289.071566" i="991696.4" sn="7.07" a="355.78" fwhm="0.000529" res="546842.0" algo="FTMS"/>
<pk mz="289.083009" i="1369553.6" sn="10.71" a="483.13" fwhm="0.000442" res="654651.5" algo="FTMS"/>
<pk mz="289.084787" i="1214801.8" sn="9.22" a="440.88" fwhm="0.000450" res="642805.8" algo="FTMS"/>
<pk mz="289.092857" i="4277330.5" sn="38.76" a="2181.36" fwhm="0.000528" res="547951.3" algo="FTMS"/>
<pk mz="289.111526" i="2271060.8" sn="19.41" a="933.43" fwhm="0.000478" res="605348.7" algo="FTMS"/>
<pk mz="289.121183" i="9073238.0" sn="85.02" a="4517.21" fwhm="0.000521" res="554407.7" algo="FTMS"/>
<pk mz="289.129250" i="6682198.5" sn="61.95" a="3257.17" fwhm="0.000502" res="575680.1" algo="FTMS"/>
<pk mz="289.165655" i="3631706.5" sn="32.53" a="1704.15" fwhm="0.000509" res="567643.0" algo="FTMS"/>
<pk mz="289.202043" i="1032670.4" sn="7.47" a="268.85" fwhm="0.000430" res="672749.5" algo="FTMS"/>
<pk mz="289.827806" i="1082787.4" sn="7.95" a="593.77" fwhm="0.000803" res="361016.7" algo="FTMS"/>
<pk mz="290.030606" i="1343162.3" sn="10.46" a="550.63" fwhm="0.000580" res="500031.4" algo="FTMS"/>
<pk mz="290.066967" i="1159486.4" sn="8.69" a="358.08" fwhm="0.000420" res="690455.8" algo="FTMS"/>
<pk mz="290.088154" i="1141184.9" sn="8.51" a="381.51" fwhm="0.000450" res="644059.5" algo="FTMS"/>
<pk mz="290.124498" i="2083781.0" sn="17.60" a="1003.56" fwhm="0.000505" res="574763.8" algo="FTMS"/>
<pk mz="291.014600" i="2551085.5" sn="22.11" a="1082.19" fwhm="0.000493" res="590571.5" algo="FTMS"/>
<pk mz="291.038909" i="64942896.0" z="-1" sn="623.87" a="35147.63" fwhm="0.000531" res="547704.6" algo="FTMS" component_name="N" deconvoluted_molecular_mass="291.039053" deconvoluted_isotopic_mass="291.039049"/>
<pk mz="291.050983" i="2358066.0" sn="20.25" a="1092.08" fwhm="0.000538" res="540823.6" algo="FTMS"/>
<pk mz="291.087365" i="1166902.3" sn="8.76" a="348.88" fwhm="0.000413" res="704383.2" algo="FTMS"/>
<pk mz="291.100534" i="1674807.9" sn="13.66" a="622.45" fwhm="0.000476" res="611888.8" algo="FTMS"/>
<pk mz="291.108496" i="1782456.9" sn="14.69" a="838.52" fwhm="0.000549" res="530302.1" algo="FTMS"/>
<pk mz="291.118232" i="3038522.0" sn="26.81" a="1438.65" fwhm="0.000523" res="556106.8" algo="FTMS"/>
<pk mz="291.136856" i="1454268.3" sn="11.53" a="632.07" fwhm="0.000515" res="565750.4" algo="FTMS"/>
<pk mz="291.144877" i="1513405.3" sn="12.10" a="573.43" fwhm="0.000504" res="577756.9" algo="FTMS"/>
<pk mz="291.173184" i="1065792.8" sn="7.78" a="331.94" fwhm="0.000458" res="635545.4" algo="FTMS"/>
<pk mz="291.209631" i="2601285.3" sn="22.59" a="1206.38" fwhm="0.000489" res="595110.7" algo="FTMS"/>
<pk mz="292.009884" i="1047976.8" sn="7.57" a="307.51" fwhm="0.000407" res="717967.2" algo="FTMS"/>
<pk mz="292.042289" i="6654893.0" z="-1" sn="61.36" a="3498.05" fwhm="0.000542" res="538852.6" algo="FTMS" component_name="N" deconvoluted_molecular_mass="291.039053" deconvoluted_isotopic_mass="292.042431"/>
<pk mz="292.046272" i="1833389.4" sn="15.10" a="768.05" fwhm="0.000512" res="570580.7" algo="FTMS"/>
<pk mz="292.082621" i="1511858.0" sn="12.02" a="530.98" fwhm="0.000453" res="644180.3" algo="FTMS"/>
<pk mz="292.103759" i="18463668.0" z="-1" sn="174.65" a="9962.91" fwhm="0.000539" res="542333.6" algo="FTMS" component_name="i" deconvoluted_molecular_mass="292.103903" deconvoluted_isotopic_mass="292.103901"/>
<pk mz="293.018185" i="1849388.3" sn="15.26" a="815.35" fwhm="0.000505" res="580538.9" algo="FTMS"/>
<pk mz="293.030295" i="2836013.8" sn="24.72" a="1236.98" fwhm="0.000472" res="620927.9" algo="FTMS"/>
<pk mz="293.035970" i="19797038.0" z="-1" sn="187.44" a="10407.46" fwhm="0.000530" res="552509.9" algo="FTMS" component_name="g" deconvoluted_molecular_mass="293.036115" deconvoluted_isotopic_mass="293.036113"/>
<pk mz="293.054593" i="6965297.0" sn="64.34" a="3452.58" fwhm="0.000519" res="565131.0" algo="FTMS"/>
<pk mz="293.066681" i="3129394.8" sn="27.54" a="1352.92" fwhm="0.000470" res="623425.7" algo="FTMS"/>
<pk mz="293.079684" i="2441524.5" sn="20.94" a="1111.07" fwhm="0.000527" res="555896.7" algo="FTMS"/>
<pk mz="293.103066" i="1481655.6" sn="11.73" a="506.18" fwhm="0.000457" res="641412.3" algo="FTMS"/>
<pk mz="293.107122" i="2144824.3" z="-1" sn="18.09" a="1123.50" fwhm="0.000555" res="527728.4" algo="FTMS" component_name="i" deconvoluted_molecular_mass="292.103903" deconvoluted_isotopic_mass="293.107266"/>
<pk mz="293.114284" i="2370361.0" sn="20.25" a="1145.13" fwhm="0.000521" res="562401.4" algo="FTMS"/>
<pk mz="293.116106" i="3631673.3" sn="32.35" a="1621.24" fwhm="0.000481" res="608997.8" algo="FTMS"/>
<pk mz="293.152474" i="1433534.3" sn="11.27" a="469.00" fwhm="0.000451" res="650335.9" algo="FTMS"/>
<pk mz="293.175808" i="40014912.0" z="-1" sn="381.40" a="21883.39" fwhm="0.000542" res="541301.2" algo="FTMS" component_name="R" deconvoluted_molecular_mass="293.175956" deconvoluted_isotopic_mass="293.175951"/>
<pk mz="293.179173" i="7283778.0" sn="67.39" a="3901.59" fwhm="0.000530" res="552990.5" algo="FTMS"/>
<pk mz="293.188975" i="1465923.1" sn="11.58" a="574.13" fwhm="0.000517" res="567345.5" algo="FTMS"/>
<pk mz="294.025496" i="1697718.1" sn="13.80" a="620.75" fwhm="0.000459" res="639948.3" algo="FTMS"/>
<pk mz="294.039330" i="2502328.0" z="-1" sn="21.52" a="1133.03" fwhm="0.000529" res="555996.2" algo="FTMS" component_name="g" deconvoluted_molecular_mass="293.036115" deconvoluted_isotopic_mass="294.039474"/>
<pk mz="294.061912" i="2027707.1" sn="16.97" a="879.70" fwhm="0.000490" res="600501.6" algo="FTMS"/>
<pk mz="294.179180" i="7192779.5" z="-1" sn="66.52" a="3865.63" fwhm="0.000536" res="548665.3" algo="FTMS" component_name="R" deconvoluted_molecular_mass="293.175956" deconvoluted_isotopic_mass="294.179324"/>
<pk mz="294.182569" i="1067852.1" sn="7.76" a="414.61" fwhm="0.000544" res="541174.6" algo="FTMS"/>
<pk mz="294.861012" i="1082285.3" sn="7.89" a="348.68" fwhm="0.000476" res="619827.8" algo="FTMS"/>
<pk mz="295.009473" i="1636162.9" sn="13.21" a="606.26" fwhm="0.000460" res="640956.2" algo="FTMS"/>
<pk mz="295.045923" i="4353864.0" sn="39.28" a="2265.87" fwhm="0.000537" res="549104.2" algo="FTMS"/>
<pk mz="295.051627" i="1904969.0" sn="15.79" a="831.85" fwhm="0.000485" res="607776.0" algo="FTMS"/>
<pk mz="295.068424" i="1396043.5" sn="10.90" a="634.40" fwhm="0.000598" res="493551.9" algo="FTMS"/>
<pk mz="295.076756" i="1102476.8" sn="8.09" a="454.99" fwhm="0.000592" res="498709.9" algo="FTMS"/>
<pk mz="295.082322" i="3319885.5" sn="29.36" a="1655.31" fwhm="0.000557" res="530128.9" algo="FTMS"/>
<pk mz="295.095425" i="2372175.5" sn="20.27" a="937.12" fwhm="0.000460" res="641318.7" algo="FTMS"/>
<pk mz="295.113164" i="1441234.0" sn="11.34" a="511.42" fwhm="0.000464" res="636075.8" algo="FTMS"/>
<pk mz="295.118675" i="2360658.8" sn="20.16" a="1023.20" fwhm="0.000481" res="613227.9" algo="FTMS"/>
<pk mz="295.131806" i="2050900.8" sn="17.19" a="903.94" fwhm="0.000528" res="559214.0" algo="FTMS"/>
<pk mz="295.155116" i="1856344.3" sn="15.32" a="809.33" fwhm="0.000515" res="572933.8" algo="FTMS"/>
<pk mz="295.576616" i="1036630.7" sn="7.46" a="429.73" fwhm="0.000614" res="481662.1" algo="FTMS"/>
<pk mz="296.041156" i="1689948.8" sn="13.72" a="949.99" fwhm="0.000635" res="466225.0" algo="FTMS"/>
<pk mz="296.077587" i="1316706.4" sn="10.14" a="491.88" fwhm="0.000480" res="616822.7" algo="FTMS"/>
<pk mz="296.100023" i="2204389.8" sn="18.66" a="1106.48" fwhm="0.000540" res="548603.6" algo="FTMS"/>
<pk mz="297.025222" i="2473333.5" sn="21.12" a="1033.17" fwhm="0.000489" res="607897.6" algo="FTMS"/>
<pk mz="297.061603" i="5311611.5" sn="48.20" a="2645.01" fwhm="0.000513" res="578529.3" algo="FTMS"/>
<pk mz="297.066252" i="1445756.0" sn="11.32" a="664.44" fwhm="0.000566" res="525196.7" algo="FTMS"/>
<pk mz="297.076847" i="1187453.8" sn="8.85" a="356.56" fwhm="0.000410" res="724475.1" algo="FTMS"/>
<pk mz="297.098008" i="3740801.0" sn="33.21" a="1670.16" fwhm="0.000504" res="589870.4" algo="FTMS"/>
<pk mz="297.111038" i="1678723.1" sn="13.54" a="659.31" fwhm="0.000501" res="593583.5" algo="FTMS"/>
<pk mz="297.134358" i="3283078.8" sn="28.85" a="1562.24" fwhm="0.000517" res="574518.5" algo="FTMS"/>
<pk mz="297.147464" i="1329416.9" sn="10.21" a="517.34" fwhm="0.000484" res="613527.6" algo="FTMS"/>
<pk mz="297.152962" i="42006152.0" z="-1" sn="398.30" a="23173.10" fwhm="0.000548" res="542011.3" algo="FTMS" component_name="P" deconvoluted_molecular_mass="297.153151" deconvoluted_isotopic_mass="297.153111"/>
<pk mz="297.170729" i="2442892.5" sn="20.83" a="1120.87" fwhm="0.000509" res="584051.2" algo="FTMS"/>
<pk mz="297.207171" i="1499410.4" sn="11.83" a="672.95" fwhm="0.000555" res="535405.1" algo="FTMS"/>
<pk mz="298.056828" i="2276379.5" sn="19.24" a="1024.90" fwhm="0.000523" res="570432.7" algo="FTMS"/>
<pk mz="298.093278" i="1103777.6" sn="8.05" a="406.68" fwhm="0.000547" res="544573.7" algo="FTMS"/>
<pk mz="298.156340" i="7265068.0" z="-1" sn="66.84" a="4010.32" fwhm="0.000550" res="541710.4" algo="FTMS" component_name="P" deconvoluted_molecular_mass="297.153151" deconvoluted_isotopic_mass="298.156489"/>
<pk mz="298.174089" i="1009454.9" sn="7.15" a="342.66" fwhm="0.000515" res="579254.9" algo="FTMS"/>
<pk mz="299.040852" i="6409151.5" sn="58.67" a="3292.78" fwhm="0.000538" res="555999.1" algo="FTMS"/>
<pk mz="299.077235" i="14686150.0" z="-1" sn="137.64" a="8335.99" fwhm="0.000563" res="531401.7" algo="FTMS" component_name="r" deconvoluted_molecular_mass="299.077387" deconvoluted_isotopic_mass="299.077387"/>
<pk mz="299.095826" i="3942345.0" sn="35.13" a="1878.00" fwhm="0.000521" res="573554.2" algo="FTMS"/>
<pk mz="299.113631" i="6545356.0" sn="59.97" a="3410.32" fwhm="0.000542" res="551678.6" algo="FTMS"/>
<pk mz="299.124792" i="1789389.8" sn="14.59" a="750.71" fwhm="0.000512" res="584620.2" algo="FTMS"/>
<pk mz="299.148781" i="2062801.9" sn="17.20" a="1019.51" fwhm="0.000567" res="527672.2" algo="FTMS"/>
<pk mz="299.150005" i="6520786.0" sn="59.73" a="3600.88" fwhm="0.000566" res="528680.9" algo="FTMS"/>
<pk mz="299.161244" i="1101268.0" z="-1" sn="8.03" a="473.70" fwhm="0.000491" res="609164.3" algo="FTMS" component_name="P" deconvoluted_molecular_mass="297.153151" deconvoluted_isotopic_mass="299.161395"/>
<pk mz="299.186392" i="5809112.5" sn="52.94" a="3082.38" fwhm="0.000545" res="549418.4" algo="FTMS"/>
<pk mz="299.222767" i="2763742.5" sn="23.89" a="1241.76" fwhm="0.000517" res="578706.1" algo="FTMS"/>
<pk mz="300.036085" i="1106154.8" sn="8.07" a="362.52" fwhm="0.000478" res="627568.8" algo="FTMS"/>
<pk mz="300.072524" i="1382897.1" sn="10.71" a="637.54" fwhm="0.000564" res="531631.2" algo="FTMS"/>
<pk mz="300.080584" i="2354802.5" z="-1" sn="19.98" a="1253.59" fwhm="0.000552" res="543899.4" algo="FTMS" component_name="r" deconvoluted_molecular_mass="299.077387" deconvoluted_isotopic_mass="300.080736"/>
<pk mz="300.120180" i="1029241.5" sn="7.34" a="365.28" fwhm="0.000503" res="596137.5" algo="FTMS"/>
<pk mz="300.189783" i="1483525.6" sn="11.67" a="582.51" fwhm="0.000524" res="573208.0" algo="FTMS"/>
<pk mz="301.034521" i="1857819.8" sn="15.24" a="861.46" fwhm="0.000534" res="563344.4" algo="FTMS"/>
<pk mz="301.035374" i="1126427.9" sn="8.26" a="447.73" fwhm="0.000544" res="553474.2" algo="FTMS"/>
<pk mz="301.056516" i="2422303.8" sn="20.63" a="1192.46" fwhm="0.000558" res="539587.9" algo="FTMS"/>
<pk mz="301.071684" i="1455522.5" sn="11.40" a="573.82" fwhm="0.000515" res="584231.6" algo="FTMS"/>
<pk mz="301.092911" i="5498150.5" sn="49.97" a="2730.87" fwhm="0.000531" res="567160.4" algo="FTMS"/>
<pk mz="301.104118" i="1209256.3" sn="9.05" a="504.15" fwhm="0.000555" res="542484.9" algo="FTMS"/>
<pk mz="301.129276" i="10105133.0" sn="93.93" a="5565.58" fwhm="0.000567" res="530714.6" algo="FTMS"/>
<pk mz="301.140502" i="1959214.9" sn="16.21" a="850.07" fwhm="0.000505" res="596668.7" algo="FTMS"/>
<pk mz="301.165662" i="6289715.5" sn="57.53" a="3274.92" fwhm="0.000548" res="549272.0" algo="FTMS"/>
<pk mz="301.202060" i="9984314.0" sn="92.78" a="6139.35" fwhm="0.000575" res="523494.9" algo="FTMS"/>
<pk mz="301.597698" i="1070465.9" sn="7.73" a="408.19" fwhm="0.000572" res="527080.3" algo="FTMS"/>
<pk mz="301.726543" i="1059673.4" sn="7.58" a="513.21" fwhm="0.000654" res="461702.2" algo="FTMS"/>
<pk mz="302.030678" i="1089361.4" sn="7.86" a="359.43" fwhm="0.000472" res="639620.4" algo="FTMS"/>
<pk mz="302.066148" i="32762328.0" z="-1" sn="308.35" a="18566.24" fwhm="0.000567" res="533068.8" algo="FTMS" component_name="V" deconvoluted_molecular_mass="302.066152" deconvoluted_isotopic_mass="302.066303"/>
<pk mz="302.132613" i="1959140.3" sn="16.11" a="797.05" fwhm="0.000482" res="627030.2" algo="FTMS"/>
<pk mz="302.135702" i="2193892.8" sn="18.34" a="1090.95" fwhm="0.000549" res="550079.6" algo="FTMS"/>
<pk mz="302.169046" i="1274603.0" sn="9.62" a="466.04" fwhm="0.000462" res="654430.7" algo="FTMS"/>
<pk mz="302.205432" i="1995249.8" sn="16.46" a="975.68" fwhm="0.000544" res="555908.2" algo="FTMS"/>
<pk mz="303.050157" i="9302672.0" sn="85.78" a="5162.06" fwhm="0.000561" res="540012.1" algo="FTMS"/>
<pk mz="303.050932" i="1998096.6" sn="16.48" a="916.38" fwhm="0.000594" res="510082.0" algo="FTMS"/>
<pk mz="303.062237" i="1854866.8" sn="15.12" a="764.69" fwhm="0.000500" res="606472.8" algo="FTMS"/>
<pk mz="303.069511" i="3648148.0" z="-1" sn="32.14" a="1773.94" fwhm="0.000529" res="572609.4" algo="FTMS" component_name="V" deconvoluted_molecular_mass="302.066152" deconvoluted_isotopic_mass="303.069667"/>
<pk mz="303.072101" i="2263956.5" sn="19.00" a="1078.55" fwhm="0.000542" res="558761.9" algo="FTMS"/>
<pk mz="303.098568" i="1053593.6" sn="7.52" a="426.96" fwhm="0.000519" res="583490.9" algo="FTMS"/>
<pk mz="303.100434" i="1365018.0" sn="10.48" a="547.48" fwhm="0.000562" res="539270.5" algo="FTMS"/>
<pk mz="303.108555" i="6504091.5" sn="59.23" a="3499.52" fwhm="0.000553" res="548345.3" algo="FTMS"/>
<pk mz="303.119793" i="1763997.6" sn="14.26" a="831.40" fwhm="0.000564" res="537162.7" algo="FTMS"/>
<pk mz="303.136779" i="1536288.9" sn="12.10" a="635.58" fwhm="0.000527" res="575310.5" algo="FTMS"/>
<pk mz="303.144935" i="7010978.5" sn="64.04" a="3822.76" fwhm="0.000560" res="540896.4" algo="FTMS"/>
<pk mz="303.181295" i="2666921.3" sn="22.83" a="1313.77" fwhm="0.000549" res="552432.0" algo="FTMS"/>
<pk mz="303.217704" i="6796976.5" sn="62.01" a="3936.37" fwhm="0.000569" res="533209.0" algo="FTMS"/>
<pk mz="304.046269" i="2307407.8" sn="19.42" a="1039.74" fwhm="0.000516" res="589407.7" algo="FTMS"/>
<pk mz="304.053553" i="1146193.3" sn="8.40" a="454.62" fwhm="0.000513" res="592227.9" algo="FTMS"/>
<pk mz="304.063200" i="11121491.0" sn="103.04" a="6246.70" fwhm="0.000565" res="537850.7" algo="FTMS"/>
<pk mz="304.067411" i="1054420.0" z="-1" sn="7.53" a="307.78" fwhm="0.000446" res="681555.4" algo="FTMS" component_name="V" deconvoluted_molecular_mass="302.066152" deconvoluted_isotopic_mass="304.067569"/>
<pk mz="304.103776" i="1848667.0" sn="15.06" a="871.03" fwhm="0.000553" res="550107.1" algo="FTMS"/>
<pk mz="304.184639" i="1022058.8" sn="7.22" a="518.04" fwhm="0.000667" res="455785.1" algo="FTMS"/>
<pk mz="304.221067" i="1101809.9" sn="7.98" a="303.08" fwhm="0.000497" res="611799.5" algo="FTMS"/>
<pk mz="304.881698" i="1064436.0" sn="7.62" a="365.14" fwhm="0.000462" res="660387.9" algo="FTMS"/>
<pk mz="305.030263" i="3158033.5" sn="27.48" a="1527.33" fwhm="0.000532" res="573454.8" algo="FTMS"/>
<pk mz="305.041571" i="1143571.8" sn="8.37" a="474.69" fwhm="0.000537" res="567603.9" algo="FTMS"/>
<pk mz="305.047277" i="2737684.8" sn="23.50" a="1199.39" fwhm="0.000501" res="609224.4" algo="FTMS"/>
<pk mz="305.054606" i="7549974.5" sn="69.15" a="4101.88" fwhm="0.000556" res="548961.7" algo="FTMS"/>
<pk mz="305.066615" i="2951960.8" sn="25.53" a="1683.61" fwhm="0.000617" res="494625.2" algo="FTMS"/>
<pk mz="305.079730" i="1411611.3" sn="10.91" a="529.36" fwhm="0.000492" res="619612.0" algo="FTMS"/>
<pk mz="305.087678" i="1360540.9" sn="10.43" a="557.54" fwhm="0.000521" res="585113.7" algo="FTMS"/>
<pk mz="305.103013" i="1069343.9" sn="7.67" a="365.07" fwhm="0.000476" res="641201.6" algo="FTMS"/>
<pk mz="305.116114" i="2373154.5" sn="20.04" a="1005.95" fwhm="0.000493" res="618640.4" algo="FTMS"/>
<pk mz="305.124219" i="2025764.1" sn="16.74" a="931.59" fwhm="0.000514" res="593397.3" algo="FTMS"/>
<pk mz="305.152484" i="1038121.8" sn="7.37" a="255.45" fwhm="0.000421" res="724080.7" algo="FTMS"/>
<pk mz="305.160609" i="1494827.4" sn="11.70" a="793.65" fwhm="0.000619" res="493271.3" algo="FTMS"/>
<pk mz="305.188885" i="3573297.0" sn="31.42" a="1871.47" fwhm="0.000563" res="542086.8" algo="FTMS"/>
<pk mz="306.025527" i="1588441.6" sn="12.59" a="799.82" fwhm="0.000648" res="472242.3" algo="FTMS"/>
<pk mz="306.057975" i="1428192.3" sn="11.07" a="579.23" fwhm="0.000528" res="579326.7" algo="FTMS"/>
<pk mz="306.061860" i="1360225.0" sn="10.43" a="617.02" fwhm="0.000542" res="564240.3" algo="FTMS"/>
<pk mz="306.083030" i="1820389.4" sn="14.79" a="756.15" fwhm="0.000514" res="595105.2" algo="FTMS"/>
<pk mz="306.119457" i="1461996.8" sn="11.39" a="536.37" fwhm="0.000461" res="664326.0" algo="FTMS"/>
<pk mz="306.879828" i="1492360.9" sn="11.68" a="706.74" fwhm="0.000578" res="530696.0" algo="FTMS"/>
<pk mz="306.993529" i="3765152.5" sn="33.24" a="1963.91" fwhm="0.000570" res="538630.1" algo="FTMS"/>
<pk mz="307.009567" i="2257571.8" sn="18.94" a="1047.15" fwhm="0.000575" res="533570.5" algo="FTMS"/>
<pk mz="307.033900" i="2315688.8" sn="19.49" a="1231.93" fwhm="0.000604" res="508347.0" algo="FTMS"/>
<pk mz="307.045926" i="3524011.3" sn="30.95" a="1750.48" fwhm="0.000544" res="564635.6" algo="FTMS"/>
<pk mz="307.051614" i="2710444.5" sn="23.23" a="1354.53" fwhm="0.000571" res="537431.9" algo="FTMS"/>
<pk mz="307.057106" i="1097389.6" sn="7.93" a="386.87" fwhm="0.000530" res="579016.8" algo="FTMS"/>
<pk mz="307.059039" i="1064494.1" sn="7.62" a="400.88" fwhm="0.000559" res="549252.2" algo="FTMS"/>
<pk mz="307.070261" i="6388144.5" sn="58.12" a="3566.60" fwhm="0.000580" res="529470.3" algo="FTMS"/>
<pk mz="307.082315" i="2774963.0" sn="23.85" a="1310.50" fwhm="0.000538" res="570583.5" algo="FTMS"/>
<pk mz="307.095365" i="3678133.5" sn="32.41" a="1970.83" fwhm="0.000557" res="551327.4" algo="FTMS"/>
<pk mz="307.113201" i="1027385.3" sn="7.27" a="389.72" fwhm="0.000555" res="553126.4" algo="FTMS"/>
<pk mz="307.118758" i="1321402.5" sn="10.05" a="775.69" fwhm="0.000679" res="452032.9" algo="FTMS"/>
<pk mz="307.131741" i="2567357.3" sn="21.88" a="1217.21" fwhm="0.000548" res="560704.5" algo="FTMS"/>
<pk mz="307.158436" i="1235522.8" sn="9.19" a="521.28" fwhm="0.000556" res="552206.9" algo="FTMS"/>
<pk mz="307.168156" i="1432004.8" sn="11.04" a="572.80" fwhm="0.000524" res="586103.7" algo="FTMS"/>
<pk mz="307.185925" i="1462600.5" sn="11.33" a="634.73" fwhm="0.000554" res="554178.4" algo="FTMS"/>
<pk mz="307.191536" i="1232969.6" sn="9.16" a="478.55" fwhm="0.000508" res="605105.7" algo="FTMS"/>
<pk mz="307.194848" i="1771722.3" sn="14.24" a="762.39" fwhm="0.000529" res="580658.7" algo="FTMS"/>
<pk mz="307.204483" i="1282380.4" sn="9.63" a="569.51" fwhm="0.000617" res="497667.1" algo="FTMS"/>
<pk mz="307.701338" i="1030580.3" sn="7.25" a="778.89" fwhm="0.001142" res="269389.8" algo="FTMS"/>
<pk mz="308.041176" i="1468028.0" sn="11.38" a="599.23" fwhm="0.000503" res="612984.6" algo="FTMS"/>
<pk mz="308.077629" i="1260675.8" sn="9.42" a="451.08" fwhm="0.000510" res="603957.4" algo="FTMS"/>
<pk mz="308.098757" i="1589256.3" sn="12.52" a="698.87" fwhm="0.000545" res="565009.3" algo="FTMS"/>
<pk mz="308.113988" i="1213323.4" sn="8.97" a="640.75" fwhm="0.000662" res="465241.6" algo="FTMS"/>
<pk mz="308.991414" i="3430215.0" sn="29.88" a="1874.56" fwhm="0.000570" res="541666.5" algo="FTMS"/>
<pk mz="309.025196" i="3097422.3" sn="26.74" a="1567.95" fwhm="0.000557" res="555142.8" algo="FTMS"/>
<pk mz="309.061563" i="5493590.0" sn="49.34" a="3071.40" fwhm="0.000578" res="534325.2" algo="FTMS"/>
<pk mz="309.067282" i="1941591.3" sn="15.84" a="921.07" fwhm="0.000540" res="572293.9" algo="FTMS"/>
<pk mz="309.074604" i="1583960.9" sn="12.47" a="799.28" fwhm="0.000636" res="486055.3" algo="FTMS"/>
<pk mz="309.092468" i="1173596.6" sn="8.60" a="383.72" fwhm="0.000484" res="638757.3" algo="FTMS"/>
<pk mz="309.097968" i="2567005.8" sn="21.74" a="1199.42" fwhm="0.000541" res="571641.4" algo="FTMS"/>
<pk mz="309.109153" i="1472352.3" sn="11.42" a="546.09" fwhm="0.000500" res="618450.3" algo="FTMS"/>
<pk mz="309.111016" i="4974432.5" sn="44.45" a="2939.72" fwhm="0.000615" res="502455.9" algo="FTMS"/>
<pk mz="309.134365" i="1519717.8" sn="11.86" a="559.92" fwhm="0.000454" res="680822.8" algo="FTMS"/>
<pk mz="309.137696" i="1103206.5" sn="7.93" a="506.19" fwhm="0.000633" res="488049.9" algo="FTMS"/>
<pk mz="309.147425" i="2340968.5" sn="19.61" a="1124.15" fwhm="0.000548" res="564500.1" algo="FTMS"/>
<pk mz="309.152972" i="1821289.8" sn="14.71" a="848.56" fwhm="0.000559" res="552914.1" algo="FTMS"/>
<pk mz="309.170784" i="2476909.5" sn="20.89" a="1227.71" fwhm="0.000564" res="548325.6" algo="FTMS"/>
<pk mz="309.174130" i="3835246.3" sn="33.70" a="2043.16" fwhm="0.000576" res="536324.2" algo="FTMS"/>
<pk mz="309.183745" i="1515888.4" sn="11.83" a="716.90" fwhm="0.000577" res="535504.2" algo="FTMS"/>
<pk mz="309.207173" i="1519733.5" sn="11.86" a="610.42" fwhm="0.000539" res="573835.5" algo="FTMS"/>
<pk mz="310.056832" i="2989102.5" sn="25.72" a="1475.50" fwhm="0.000543" res="571244.9" algo="FTMS"/>
<pk mz="310.069908" i="4298801.5" sn="38.07" a="2304.69" fwhm="0.000557" res="556375.7" algo="FTMS"/>
<pk mz="310.093143" i="1374646.5" sn="10.49" a="672.56" fwhm="0.000665" res="466371.7" algo="FTMS"/>
<pk mz="311.040822" i="4651272.0" sn="41.40" a="2718.76" fwhm="0.000612" res="508252.9" algo="FTMS"/>
<pk mz="311.071613" i="1104142.9" sn="7.94" a="524.75" fwhm="0.000646" res="481240.2" algo="FTMS"/>
<pk mz="311.077236" i="10213648.0" sn="93.86" a="5928.74" fwhm="0.000592" res="525210.0" algo="FTMS"/>
<pk mz="311.090257" i="1542803.1" sn="12.08" a="902.46" fwhm="0.000670" res="464658.9" algo="FTMS"/>
<pk mz="311.113636" i="7108888.5" sn="64.58" a="4189.23" fwhm="0.000604" res="515145.3" algo="FTMS"/>
<pk mz="311.126668" i="2287899.3" sn="19.10" a="965.01" fwhm="0.000502" res="620283.7" algo="FTMS"/>
<pk mz="311.132246" i="1162908.4" sn="8.49" a="582.19" fwhm="0.000634" res="491065.4" algo="FTMS"/>
<pk mz="311.150015" i="3979552.5" sn="35.06" a="2145.06" fwhm="0.000585" res="531996.8" algo="FTMS"/>
<pk mz="311.156967" i="1282338.0" sn="9.62" a="534.96" fwhm="0.000531" res="586450.6" algo="FTMS"/>
<pk mz="311.162739" i="2333859.3" sn="19.54" a="1419.26" fwhm="0.000723" res="430453.6" algo="FTMS"/>
<pk mz="311.168600" i="190710048.0" z="-1" sn="1796.29" a="116088.09" fwhm="0.000597" res="521426.9" algo="FTMS" component_name="D" deconvoluted_molecular_mass="311.168774" deconvoluted_isotopic_mass="311.168768"/>
<pk mz="311.174419" i="1268005.9" sn="9.48" a="547.96" fwhm="0.000541" res="574864.2" algo="FTMS"/>
<pk mz="311.186392" i="2702120.5" sn="23.01" a="1260.66" fwhm="0.000541" res="575526.7" algo="FTMS"/>
<pk mz="311.222800" i="3539248.8" sn="30.91" a="1859.09" fwhm="0.000580" res="536926.5" algo="FTMS"/>
<pk mz="311.404463" i="1174617.4" sn="8.60" a="520.00" fwhm="0.000622" res="500918.1" algo="FTMS"/>
<pk mz="312.036118" i="1267815.5" sn="9.48" a="536.48" fwhm="0.000578" res="539894.8" algo="FTMS"/>
<pk mz="312.066971" i="1381102.5" sn="10.55" a="586.97" fwhm="0.000540" res="577788.4" algo="FTMS"/>
<pk mz="312.072481" i="2537711.8" sn="21.46" a="1287.55" fwhm="0.000568" res="549471.1" algo="FTMS"/>
<pk mz="312.080596" i="1331697.6" sn="10.08" a="469.72" fwhm="0.000497" res="627634.3" algo="FTMS"/>
<pk mz="312.108872" i="1074552.0" sn="7.66" a="481.58" fwhm="0.000610" res="511991.9" algo="FTMS"/>
<pk mz="312.116967" i="1028089.8" sn="7.22" a="367.51" fwhm="0.000569" res="548650.3" algo="FTMS"/>
<pk mz="312.168005" i="1431557.4" sn="11.02" a="526.66" fwhm="0.000506" res="617077.1" algo="FTMS"/>
<pk mz="312.171977" i="32825862.0" z="-1" sn="307.13" a="20151.87" fwhm="0.000607" res="514143.6" algo="FTMS" component_name="D" deconvoluted_molecular_mass="311.168774" deconvoluted_isotopic_mass="312.172146"/>
<pk mz="312.226298" i="1176210.6" sn="8.62" a="606.60" fwhm="0.000774" res="403209.6" algo="FTMS"/>
<pk mz="313.020818" i="1907143.9" sn="15.42" a="1184.46" fwhm="0.000835" res="374663.1" algo="FTMS"/>
<pk mz="313.056479" i="12088016.0" sn="110.87" a="7322.89" fwhm="0.000618" res="506574.9" algo="FTMS"/>
<pk mz="313.092864" i="7216856.5" sn="65.20" a="4326.44" fwhm="0.000621" res="504516.1" algo="FTMS"/>
<pk mz="313.111552" i="2126300.8" sn="17.47" a="1125.49" fwhm="0.000588" res="532693.0" algo="FTMS"/>
<pk mz="313.129265" i="8261345.0" sn="74.99" a="4993.72" fwhm="0.000608" res="515343.2" algo="FTMS"/>
<pk mz="313.140451" i="1552355.4" sn="12.09" a="720.54" fwhm="0.000573" res="546570.9" algo="FTMS"/>
<pk mz="313.157603" i="1816039.3" sn="14.56" a="711.17" fwhm="0.000495" res="633086.5" algo="FTMS"/>
<pk mz="313.164452" i="7795433.0" sn="70.62" a="4533.39" fwhm="0.000598" res="524027.1" algo="FTMS"/>
<pk mz="313.165668" i="6274793.0" sn="56.36" a="3702.95" fwhm="0.000604" res="518750.6" algo="FTMS"/>
<pk mz="313.172836" i="1289962.8" sn="9.63" a="472.65" fwhm="0.000493" res="635214.8" algo="FTMS"/>
<pk mz="313.175341" i="2550763.5" z="-1" sn="21.45" a="1405.90" fwhm="0.000612" res="511656.3" algo="FTMS" component_name="D" deconvoluted_molecular_mass="311.168774" deconvoluted_isotopic_mass="313.175512"/>
<pk mz="313.202043" i="4578033.5" sn="40.46" a="2668.30" fwhm="0.000618" res="507167.2" algo="FTMS"/>
<pk mz="313.238447" i="5420282.0" sn="48.35" a="3012.05" fwhm="0.000593" res="528551.5" algo="FTMS"/>
<pk mz="314.030618" i="1105585.1" sn="7.90" a="382.64" fwhm="0.000539" res="582383.9" algo="FTMS"/>
<pk mz="314.059867" i="1574328.0" sn="12.29" a="789.65" fwhm="0.000579" res="542647.7" algo="FTMS"/>
<pk mz="314.088171" i="1858494.5" sn="14.96" a="887.85" fwhm="0.000578" res="543034.4" algo="FTMS"/>
<pk mz="314.096241" i="1026752.4" sn="7.16" a="289.49" fwhm="0.000460" res="682295.7" algo="FTMS"/>
<pk mz="314.132580" i="1119432.9" sn="8.03" a="383.00" fwhm="0.000500" res="628764.7" algo="FTMS"/>
<pk mz="314.167841" i="1255889.1" sn="9.31" a="481.97" fwhm="0.000529" res="593686.0" algo="FTMS"/>
<pk mz="314.168994" i="1075153.4" sn="7.61" a="370.01" fwhm="0.000515" res="610443.0" algo="FTMS"/>
<pk mz="314.205352" i="1303769.9" sn="9.76" a="573.21" fwhm="0.000561" res="560053.3" algo="FTMS"/>
<pk mz="314.241782" i="1027426.3" sn="7.17" a="393.74" fwhm="0.000668" res="470747.3" algo="FTMS"/>
<pk mz="315.035733" i="1748124.4" sn="13.92" a="829.01" fwhm="0.000581" res="542021.2" algo="FTMS"/>
<pk mz="315.050191" i="1650335.8" sn="13.00" a="923.91" fwhm="0.000621" res="507284.7" algo="FTMS"/>
<pk mz="315.072162" i="4105381.0" sn="36.02" a="2361.92" fwhm="0.000608" res="517883.0" algo="FTMS"/>
<pk mz="315.083352" i="1156903.5" sn="8.38" a="472.18" fwhm="0.000585" res="538189.4" algo="FTMS"/>
<pk mz="315.108509" i="7282861.5" sn="65.81" a="4445.12" fwhm="0.000632" res="498852.3" algo="FTMS"/>
<pk mz="315.119844" i="1178160.1" sn="8.58" a="677.83" fwhm="0.000752" res="419146.0" algo="FTMS"/>
<pk mz="315.136586" i="1125428.1" sn="8.08" a="623.90" fwhm="0.000680" res="463648.1" algo="FTMS"/>
<pk mz="315.144924" i="8843446.0" sn="80.44" a="5275.92" fwhm="0.000602" res="523600.0" algo="FTMS"/>
<pk mz="315.156158" i="1626808.8" sn="12.78" a="710.07" fwhm="0.000552" res="570489.6" algo="FTMS"/>
<pk mz="315.181322" i="7617726.5" sn="68.95" a="4418.20" fwhm="0.000604" res="521852.7" algo="FTMS"/>
<pk mz="315.217718" i="6301895.0" sn="56.61" a="3631.55" fwhm="0.000595" res="529533.1" algo="FTMS"/>
<pk mz="315.254167" i="1289935.9" sn="9.62" a="607.74" fwhm="0.000586" res="537838.0" algo="FTMS"/>
<pk mz="316.046329" i="1165195.8" sn="8.45" a="447.27" fwhm="0.000576" res="548775.2" algo="FTMS"/>
<pk mz="316.067457" i="1352976.8" sn="10.21" a="605.58" fwhm="0.000585" res="540456.2" algo="FTMS"/>
<pk mz="316.103688" i="1063833.4" sn="7.50" a="377.51" fwhm="0.000550" res="575209.6" algo="FTMS"/>
<pk mz="316.148289" i="1777316.0" sn="14.19" a="838.26" fwhm="0.000564" res="560810.7" algo="FTMS"/>
<pk mz="316.151412" i="3015588.8" sn="25.80" a="1662.91" fwhm="0.000592" res="533699.9" algo="FTMS"/>
<pk mz="316.184637" i="1019692.7" sn="7.09" a="466.96" fwhm="0.000629" res="503071.8" algo="FTMS"/>
<pk mz="316.221009" i="1468341.4" sn="11.29" a="648.44" fwhm="0.000572" res="552805.0" algo="FTMS"/>
<pk mz="317.030296" i="1554807.4" sn="12.10" a="651.43" fwhm="0.000536" res="591244.2" algo="FTMS"/>
<pk mz="317.051356" i="1077116.5" sn="7.63" a="389.67" fwhm="0.000518" res="611638.7" algo="FTMS"/>
<pk mz="317.066687" i="1352448.1" sn="10.21" a="641.13" fwhm="0.000601" res="527570.3" algo="FTMS"/>
<pk mz="317.087829" i="2767749.3" sn="23.48" a="1562.83" fwhm="0.000623" res="508676.6" algo="FTMS"/>
<pk mz="317.099045" i="1341320.0" sn="10.10" a="566.15" fwhm="0.000533" res="595446.2" algo="FTMS"/>
<pk mz="317.116154" i="1137420.1" sn="8.19" a="594.15" fwhm="0.000700" res="453278.5" algo="FTMS"/>
<pk mz="317.124181" i="5864078.0" sn="52.50" a="3310.06" fwhm="0.000589" res="538459.2" algo="FTMS"/>
<pk mz="317.160560" i="5835415.0" sn="52.24" a="3460.53" fwhm="0.000629" res="504349.9" algo="FTMS"/>
<pk mz="317.196960" i="3208351.5" sn="27.61" a="1931.85" fwhm="0.000632" res="501856.9" algo="FTMS"/>
<pk mz="317.233353" i="2370728.3" sn="19.75" a="1176.07" fwhm="0.000582" res="545106.8" algo="FTMS"/>
<pk mz="318.025423" i="1034728.3" sn="7.23" a="297.60" fwhm="0.000502" res="633532.3" algo="FTMS"/>
<pk mz="318.057844" i="1521008.1" sn="11.78" a="828.91" fwhm="0.000687" res="463091.5" algo="FTMS"/>
<pk mz="318.061077" i="9543537.0" sn="87.00" a="5797.82" fwhm="0.000607" res="524035.0" algo="FTMS"/>
<pk mz="318.109553" i="1126012.8" sn="8.08" a="607.55" fwhm="0.000797" res="399127.8" algo="FTMS"/>
<pk mz="318.119441" i="1532031.1" sn="11.89" a="661.40" fwhm="0.000536" res="593300.9" algo="FTMS"/>
<pk mz="318.127597" i="1283585.1" sn="9.56" a="587.87" fwhm="0.000548" res="580318.2" algo="FTMS"/>
<pk mz="318.163833" i="1086473.9" sn="7.71" a="453.93" fwhm="0.000544" res="585279.2" algo="FTMS"/>
<pk mz="318.200315" i="1036434.8" sn="7.20" a="430.17" fwhm="0.000575" res="553687.7" algo="FTMS"/>
<pk mz="319.045950" i="3071585.5" sn="26.16" a="1784.49" fwhm="0.000638" res="499895.3" algo="FTMS"/>
<pk mz="319.082335" i="1591658.5" sn="12.37" a="742.04" fwhm="0.000595" res="536263.9" algo="FTMS"/>
<pk mz="319.093650" i="1114733.4" sn="7.92" a="367.00" fwhm="0.000517" res="616791.1" algo="FTMS"/>
<pk mz="319.095422" i="1809005.8" sn="14.39" a="1095.85" fwhm="0.000664" res="480537.0" algo="FTMS"/>
<pk mz="319.103435" i="1458287.8" sn="11.12" a="626.22" fwhm="0.000585" res="545050.7" algo="FTMS"/>
<pk mz="319.131821" i="2003574.8" sn="16.21" a="983.05" fwhm="0.000600" res="531844.9" algo="FTMS"/>
<pk mz="319.139872" i="2596216.8" sn="21.73" a="1361.77" fwhm="0.000591" res="539682.7" algo="FTMS"/>
<pk mz="319.168161" i="2290303.8" sn="18.88" a="1405.18" fwhm="0.000661" res="483161.7" algo="FTMS"/>
<pk mz="319.176223" i="1309825.6" sn="9.74" a="522.84" fwhm="0.000524" res="608919.9" algo="FTMS"/>
<pk mz="319.204538" i="2104712.5" sn="17.15" a="1049.94" fwhm="0.000561" res="568874.3" algo="FTMS"/>
<pk mz="319.240930" i="3780241.5" sn="32.76" a="1968.05" fwhm="0.000566" res="564406.8" algo="FTMS"/>
<pk mz="320.041192" i="2191447.0" sn="17.95" a="1107.73" fwhm="0.000574" res="557590.9" algo="FTMS"/>
<pk mz="320.058102" i="2909531.3" sn="24.64" a="1594.99" fwhm="0.000596" res="536987.6" algo="FTMS"/>
<pk mz="320.077481" i="1133664.0" sn="8.10" a="581.26" fwhm="0.000659" res="485850.3" algo="FTMS"/>
<pk mz="320.098675" i="2657381.3" sn="22.29" a="1632.31" fwhm="0.000662" res="483371.5" algo="FTMS"/>
<pk mz="320.135116" i="3059566.3" sn="26.04" a="1656.50" fwhm="0.000608" res="526363.6" algo="FTMS"/>
<pk mz="320.972785" i="4196926.5" sn="36.64" a="2573.50" fwhm="0.000650" res="494179.6" algo="FTMS"/>
<pk mz="321.009149" i="11041352.0" sn="100.41" a="6933.33" fwhm="0.000638" res="503273.9" algo="FTMS"/>
<pk mz="321.025181" i="2739787.5" sn="23.06" a="1600.05" fwhm="0.000635" res="505832.6" algo="FTMS"/>
<pk mz="321.061578" i="3400276.8" sn="29.21" a="1896.74" fwhm="0.000607" res="528706.2" algo="FTMS"/>
<pk mz="321.072814" i="3558487.5" sn="30.69" a="2072.90" fwhm="0.000644" res="498607.6" algo="FTMS"/>
<pk mz="321.074625" i="1443671.9" sn="10.98" a="689.15" fwhm="0.000580" res="553618.4" algo="FTMS"/>
<pk mz="321.097949" i="1815901.8" sn="14.45" a="892.56" fwhm="0.000599" res="536233.5" algo="FTMS"/>
<pk mz="321.111034" i="4041313.0" sn="35.19" a="2440.25" fwhm="0.000640" res="501740.6" algo="FTMS"/>
<pk mz="321.119024" i="1024483.0" sn="7.08" a="386.69" fwhm="0.000576" res="557571.5" algo="FTMS"/>
<pk mz="321.134418" i="1094758.9" sn="7.73" a="328.80" fwhm="0.000428" res="749690.8" algo="FTMS"/>
<pk mz="321.137704" i="1052391.6" sn="7.34" a="486.65" fwhm="0.000616" res="521517.3" algo="FTMS"/>
<pk mz="321.147402" i="2837098.0" sn="23.97" a="1446.95" fwhm="0.000577" res="556148.8" algo="FTMS"/>
<pk mz="321.183819" i="5068915.0" sn="44.76" a="2892.02" fwhm="0.000599" res="536168.3" algo="FTMS"/>
<pk mz="321.201521" i="1303543.6" sn="9.68" a="536.18" fwhm="0.000568" res="565348.2" algo="FTMS"/>
<pk mz="321.210532" i="2315897.8" sn="19.11" a="1298.11" fwhm="0.000630" res="510001.9" algo="FTMS"/>
<pk mz="321.237939" i="1376896.8" sn="10.36" a="664.18" fwhm="0.000595" res="540277.9" algo="FTMS"/>
<pk mz="322.012476" i="1504578.9" sn="11.55" a="623.18" fwhm="0.000565" res="570004.9" algo="FTMS"/>
<pk mz="322.020419" i="1589060.8" sn="12.34" a="768.98" fwhm="0.000600" res="536928.8" algo="FTMS"/>
<pk mz="322.056842" i="1491534.0" sn="11.43" a="676.23" fwhm="0.000557" res="577708.5" algo="FTMS"/>
<pk mz="322.093307" i="1144919.1" sn="8.20" a="461.40" fwhm="0.000575" res="560313.8" algo="FTMS"/>
<pk mz="322.106304" i="1179098.4" sn="8.52" a="518.42" fwhm="0.000607" res="530660.0" algo="FTMS"/>
<pk mz="322.114378" i="1317596.4" sn="9.81" a="572.33" fwhm="0.000564" res="571600.0" algo="FTMS"/>
<pk mz="322.187268" i="1331310.8" sn="9.93" a="643.36" fwhm="0.000653" res="493317.5" algo="FTMS"/>
<pk mz="322.970743" i="3657780.3" sn="31.61" a="2051.32" fwhm="0.000614" res="525624.2" algo="FTMS"/>
<pk mz="322.988437" i="1032504.8" sn="7.15" a="393.58" fwhm="0.000617" res="523107.7" algo="FTMS"/>
<pk mz="323.007108" i="12024894.0" sn="109.57" a="7629.24" fwhm="0.000647" res="499064.6" algo="FTMS"/>
<pk mz="323.040858" i="4038214.0" sn="35.15" a="2309.75" fwhm="0.000612" res="527958.6" algo="FTMS"/>
<pk mz="323.077263" i="4877903.5" sn="42.98" a="2896.24" fwhm="0.000623" res="518545.0" algo="FTMS"/>
<pk mz="323.088495" i="1161170.1" sn="8.35" a="469.95" fwhm="0.000603" res="535670.8" algo="FTMS"/>
<pk mz="323.090275" i="2775634.5" sn="23.39" a="1486.83" fwhm="0.000630" res="512735.5" algo="FTMS"/>
<pk mz="323.108065" i="1420631.1" sn="10.76" a="637.88" fwhm="0.000568" res="568663.5" algo="FTMS"/>
<pk mz="323.113620" i="2431320.5" sn="20.18" a="1324.28" fwhm="0.000643" res="502155.5" algo="FTMS"/>
<pk mz="323.126725" i="3130459.8" sn="26.70" a="1791.65" fwhm="0.000639" res="505282.9" algo="FTMS"/>
<pk mz="323.150014" i="1626721.6" sn="12.68" a="789.76" fwhm="0.000599" res="539358.5" algo="FTMS"/>
<pk mz="323.163113" i="2961509.0" sn="25.12" a="1647.04" fwhm="0.000621" res="520754.4" algo="FTMS"/>
<pk mz="323.168602" i="1712486.4" sn="13.48" a="742.13" fwhm="0.000570" res="566936.1" algo="FTMS"/>
<pk mz="323.180858" i="1798505.5" sn="14.29" a="900.10" fwhm="0.000604" res="534681.4" algo="FTMS"/>
<pk mz="323.186378" i="1722986.9" sn="13.58" a="874.78" fwhm="0.000598" res="540649.1" algo="FTMS"/>
<pk mz="323.199492" i="2266222.3" sn="18.64" a="1259.31" fwhm="0.000646" res="500329.8" algo="FTMS"/>
<pk mz="324.010437" i="1617980.0" sn="12.60" a="1204.84" fwhm="0.000888" res="364910.2" algo="FTMS"/>
<pk mz="324.036092" i="2066754.5" sn="16.78" a="1151.21" fwhm="0.000612" res="529625.0" algo="FTMS"/>
<pk mz="324.072447" i="2368587.8" sn="19.59" a="1212.54" fwhm="0.000578" res="560213.5" algo="FTMS"/>
<pk mz="324.085566" i="3308879.0" sn="28.36" a="1778.56" fwhm="0.000589" res="550258.0" algo="FTMS"/>
<pk mz="325.020070" i="1646909.5" sn="12.79" a="771.95" fwhm="0.000598" res="543355.7" algo="FTMS"/>
<pk mz="325.056482" i="4159046.8" sn="36.04" a="2336.02" fwhm="0.000606" res="536528.1" algo="FTMS"/>
<pk mz="325.092874" i="4622416.0" sn="40.33" a="2866.91" fwhm="0.000652" res="498858.4" algo="FTMS"/>
<pk mz="325.104083" i="1124434.9" sn="7.95" a="595.19" fwhm="0.000665" res="489176.6" algo="FTMS"/>
<pk mz="325.105931" i="1911123.4" sn="15.23" a="1039.98" fwhm="0.000645" res="503760.4" algo="FTMS"/>
<pk mz="325.123812" i="1629528.0" sn="12.63" a="770.30" fwhm="0.000583" res="557458.0" algo="FTMS"/>
<pk mz="325.129292" i="3201369.5" sn="27.18" a="2092.64" fwhm="0.000715" res="454445.2" algo="FTMS"/>
<pk mz="325.142337" i="1890140.8" sn="15.04" a="1063.66" fwhm="0.000654" res="497152.5" algo="FTMS"/>
<pk mz="325.147905" i="3031134.3" sn="25.60" a="1853.07" fwhm="0.000675" res="481741.6" algo="FTMS"/>
<pk mz="325.165667" i="2186082.8" sn="17.78" a="1121.36" fwhm="0.000597" res="544275.5" algo="FTMS"/>
<pk mz="325.171546" i="1560420.1" sn="11.99" a="769.35" fwhm="0.000627" res="518696.4" algo="FTMS"/>
<pk mz="325.184281" i="174263904.0" z="-1" sn="1610.86" a="112990.96" fwhm="0.000659" res="493624.6" algo="FTMS" component_name="E" deconvoluted_molecular_mass="325.184473" deconvoluted_isotopic_mass="325.184469"/>
<pk mz="325.202025" i="3799148.0" sn="32.71" a="2172.16" fwhm="0.000606" res="536466.9" algo="FTMS"/>
<pk mz="326.051757" i="2079045.8" sn="16.78" a="1208.28" fwhm="0.000677" res="481946.0" algo="FTMS"/>
<pk mz="326.082596" i="1528653.8" sn="11.69" a="764.91" fwhm="0.000618" res="527328.6" algo="FTMS"/>
<pk mz="326.088116" i="1158735.1" sn="8.26" a="380.08" fwhm="0.000515" res="632607.6" algo="FTMS"/>
<pk mz="326.096224" i="1208401.3" sn="8.72" a="486.83" fwhm="0.000543" res="600393.4" algo="FTMS"/>
<pk mz="326.183594" i="1402855.6" sn="10.52" a="759.66" fwhm="0.000679" res="480491.2" algo="FTMS"/>
<pk mz="326.187643" i="32759656.0" z="-1" sn="300.82" a="22080.90" fwhm="0.000668" res="488113.8" algo="FTMS" component_name="E" deconvoluted_molecular_mass="325.184473" deconvoluted_isotopic_mass="326.187833"/>
<pk mz="327.035728" i="2681667.0" sn="22.36" a="1758.91" fwhm="0.000664" res="492517.7" algo="FTMS"/>
<pk mz="327.051035" i="1077958.9" sn="7.51" a="392.51" fwhm="0.000597" res="548067.3" algo="FTMS"/>
<pk mz="327.072158" i="6400076.5" sn="56.79" a="4068.03" fwhm="0.000660" res="495220.2" algo="FTMS"/>
<pk mz="327.083325" i="1032015.3" sn="7.09" a="354.92" fwhm="0.000505" res="647678.3" algo="FTMS"/>
<pk mz="327.102968" i="1189460.3" sn="8.55" a="459.88" fwhm="0.000575" res="568946.6" algo="FTMS"/>
<pk mz="327.108538" i="5250133.5" sn="46.14" a="3279.55" fwhm="0.000662" res="494443.2" algo="FTMS"/>
<pk mz="327.144926" i="7504991.0" sn="67.01" a="4893.41" fwhm="0.000663" res="493279.9" algo="FTMS"/>
<pk mz="327.156215" i="1096802.0" sn="7.69" a="369.32" fwhm="0.000492" res="664755.3" algo="FTMS"/>
<pk mz="327.163483" i="2771300.0" sn="23.19" a="1852.54" fwhm="0.000682" res="479578.9" algo="FTMS"/>
<pk mz="327.180054" i="8279144.0" sn="74.18" a="5442.56" fwhm="0.000678" res="482384.2" algo="FTMS"/>
<pk mz="327.181293" i="5332072.5" sn="46.90" a="3555.01" fwhm="0.000699" res="467758.2" algo="FTMS"/>
<pk mz="327.188491" i="1155562.4" sn="8.23" a="475.51" fwhm="0.000629" res="520219.4" algo="FTMS"/>
<pk mz="327.191002" i="2960747.0" z="-1" sn="24.94" a="2026.05" fwhm="0.000705" res="464137.4" algo="FTMS" component_name="E" deconvoluted_molecular_mass="325.184473" deconvoluted_isotopic_mass="327.191193"/>
<pk mz="327.217681" i="10185842.0" sn="91.83" a="6747.13" fwhm="0.000672" res="486875.6" algo="FTMS"/>
<pk mz="328.067418" i="1508941.3" sn="11.50" a="699.33" fwhm="0.000594" res="551944.1" algo="FTMS"/>
<pk mz="328.075521" i="1157327.4" sn="8.25" a="543.22" fwhm="0.000634" res="517533.3" algo="FTMS"/>
<pk mz="328.080477" i="2516048.8" sn="20.83" a="1473.49" fwhm="0.000648" res="506470.8" algo="FTMS"/>
<pk mz="328.103849" i="1129558.8" sn="7.99" a="504.57" fwhm="0.000581" res="564631.8" algo="FTMS"/>
<pk mz="328.111875" i="1100504.8" sn="7.72" a="525.87" fwhm="0.000665" res="493052.2" algo="FTMS"/>
<pk mz="328.115033" i="1151193.6" sn="8.19" a="562.10" fwhm="0.000670" res="489397.5" algo="FTMS"/>
<pk mz="328.151399" i="2632547.0" sn="21.90" a="1430.77" fwhm="0.000630" res="520521.8" algo="FTMS"/>
<pk mz="328.183415" i="1830507.3" sn="14.48" a="1054.30" fwhm="0.000644" res="509761.8" algo="FTMS"/>
<pk mz="328.221037" i="1894773.0" sn="15.07" a="1099.58" fwhm="0.000704" res="466476.7" algo="FTMS"/>
<pk mz="329.030279" i="1461318.6" sn="11.06" a="723.15" fwhm="0.000643" res="512057.3" algo="FTMS"/>
<pk mz="329.051450" i="5137996.0" sn="45.10" a="3088.67" fwhm="0.000647" res="508883.3" algo="FTMS"/>
<pk mz="329.087807" i="8920661.0" sn="80.12" a="5750.71" fwhm="0.000671" res="490731.9" algo="FTMS"/>
<pk mz="329.124171" i="8118879.0" sn="72.69" a="5113.62" fwhm="0.000656" res="501911.7" algo="FTMS"/>
<pk mz="329.135462" i="1712737.9" sn="13.39" a="861.99" fwhm="0.000652" res="504462.4" algo="FTMS"/>
<pk mz="329.152528" i="39805544.0" z="-1" sn="366.05" a="27063.54" fwhm="0.000672" res="490168.4" algo="FTMS" component_name="S" deconvoluted_molecular_mass="329.152717" deconvoluted_isotopic_mass="329.152722"/>
<pk mz="329.160577" i="10482280.0" sn="94.57" a="6827.09" fwhm="0.000664" res="495875.0" algo="FTMS"/>
<pk mz="329.196975" i="5053042.0" sn="44.31" a="3222.98" fwhm="0.000666" res="494575.0" algo="FTMS"/>
<pk mz="329.233354" i="32559740.0" z="-1" sn="298.96" a="21785.51" fwhm="0.000670" res="491668.0" algo="FTMS" component_name="W" deconvoluted_molecular_mass="329.233551" deconvoluted_isotopic_mass="329.233548"/>
<pk mz="330.061072" i="2313042.0" sn="18.94" a="1452.90" fwhm="0.000662" res="498805.5" algo="FTMS"/>
<pk mz="330.091132" i="1261401.8" sn="9.21" a="607.05" fwhm="0.000635" res="520012.9" algo="FTMS"/>
<pk mz="330.119388" i="1674337.1" sn="13.03" a="967.87" fwhm="0.000688" res="479596.2" algo="FTMS"/>
<pk mz="330.127529" i="1175267.3" sn="8.41" a="529.46" fwhm="0.000585" res="563964.8" algo="FTMS"/>
<pk mz="330.130711" i="1690212.1" sn="13.17" a="977.10" fwhm="0.000718" res="459615.5" algo="FTMS"/>
<pk mz="330.155844" i="7553898.5" z="-1" sn="67.46" a="5317.38" fwhm="0.000684" res="482778.2" algo="FTMS" component_name="S" deconvoluted_molecular_mass="329.152717" deconvoluted_isotopic_mass="330.156039"/>
<pk mz="330.163914" i="1629804.8" sn="12.62" a="878.35" fwhm="0.000618" res="534478.6" algo="FTMS"/>
<pk mz="330.167035" i="3132781.5" sn="26.53" a="1923.79" fwhm="0.000633" res="521604.9" algo="FTMS"/>
<pk mz="330.203356" i="1237111.0" sn="8.98" a="517.95" fwhm="0.000567" res="582099.4" algo="FTMS"/>
<pk mz="330.236719" i="6370175.5" z="-1" sn="56.50" a="4194.69" fwhm="0.000681" res="484898.1" algo="FTMS" component_name="W" deconvoluted_molecular_mass="329.233551" deconvoluted_isotopic_mass="330.236914"/>
<pk mz="330.735762" i="1042305.3" sn="7.13" a="601.56" fwhm="0.000802" res="412562.9" algo="FTMS"/>
<pk mz="331.030678" i="1206605.9" sn="8.64" a="685.91" fwhm="0.000724" res="457319.5" algo="FTMS"/>
<pk mz="331.045968" i="2142546.0" sn="17.25" a="1242.98" fwhm="0.000682" res="485435.4" algo="FTMS"/>
<pk mz="331.057144" i="1051860.8" sn="7.22" a="432.57" fwhm="0.000578" res="572885.8" algo="FTMS"/>
<pk mz="331.067063" i="2225239.5" sn="18.01" a="1317.75" fwhm="0.000654" res="506215.5" algo="FTMS"/>
<pk mz="331.082328" i="1486939.4" sn="11.22" a="617.37" fwhm="0.000581" res="570064.5" algo="FTMS"/>
<pk mz="331.103439" i="3766880.8" sn="32.18" a="2283.61" fwhm="0.000653" res="507028.0" algo="FTMS"/>
<pk mz="331.114693" i="1851491.8" sn="14.57" a="857.49" fwhm="0.000594" res="557389.2" algo="FTMS"/>
<pk mz="331.131889" i="1578088.3" sn="12.05" a="882.77" fwhm="0.000668" res="495386.1" algo="FTMS"/>
<pk mz="331.139845" i="8154218.5" sn="72.53" a="5776.38" fwhm="0.000688" res="481160.7" algo="FTMS"/>
<pk mz="331.149552" i="13255789.0" z="-1" sn="119.45" a="8884.24" fwhm="0.000679" res="487547.4" algo="FTMS" component_name="AB" deconvoluted_molecular_mass="331.149755" deconvoluted_isotopic_mass="331.149749"/>
<pk mz="331.176248" i="6847604.0" sn="60.52" a="4604.18" fwhm="0.000666" res="497379.0" algo="FTMS"/>
<pk mz="331.204467" i="1324667.1" sn="9.72" a="627.51" fwhm="0.000594" res="557238.0" algo="FTMS"/>
<pk mz="331.212621" i="3222141.3" sn="27.17" a="2099.75" fwhm="0.000709" res="467184.6" algo="FTMS"/>
<pk mz="331.248986" i="4417158.5" sn="38.16" a="2793.42" fwhm="0.000673" res="492223.2" algo="FTMS"/>
<pk mz="331.347558" i="1064480.4" sn="7.33" a="683.98" fwhm="0.000923" res="359021.6" algo="FTMS"/>
<pk mz="332.041198" i="1670228.8" sn="12.90" a="790.27" fwhm="0.000589" res="563960.6" algo="FTMS"/>
<pk mz="332.058082" i="1108185.1" sn="7.73" a="444.90" fwhm="0.000631" res="526639.9" algo="FTMS"/>
<pk mz="332.077567" i="1987422.1" sn="15.82" a="1282.11" fwhm="0.000895" res="371067.6" algo="FTMS"/>
<pk mz="332.098657" i="1486179.6" sn="11.21" a="770.79" fwhm="0.000662" res="501311.9" algo="FTMS"/>
<pk mz="332.135133" i="1689709.1" sn="13.08" a="857.72" fwhm="0.000608" res="545828.2" algo="FTMS"/>
<pk mz="332.143190" i="1431407.3" sn="10.70" a="768.05" fwhm="0.000627" res="529554.3" algo="FTMS"/>
<pk mz="332.146349" i="1607536.1" sn="12.32" a="745.70" fwhm="0.000569" res="584029.6" algo="FTMS"/>
<pk mz="332.152936" i="2221425.8" z="-1" sn="17.97" a="1195.36" fwhm="0.000629" res="528437.2" algo="FTMS" component_name="AB" deconvoluted_molecular_mass="331.149755" deconvoluted_isotopic_mass="332.153134"/>
<pk mz="332.179557" i="1426296.8" sn="10.66" a="699.14" fwhm="0.000644" res="515501.8" algo="FTMS"/>
<pk mz="333.025169" i="1935700.6" sn="15.34" a="1218.98" fwhm="0.000743" res="448293.9" algo="FTMS"/>
<pk mz="333.061614" i="2815582.3" sn="23.43" a="1676.64" fwhm="0.000712" res="467824.1" algo="FTMS"/>
<pk mz="333.072836" i="1382241.0" sn="10.25" a="532.42" fwhm="0.000553" res="602834.8" algo="FTMS"/>
<pk mz="333.098055" i="1252455.6" sn="9.06" a="540.93" fwhm="0.000626" res="531741.0" algo="FTMS"/>
<pk mz="333.111047" i="7057003.0" sn="62.44" a="4494.13" fwhm="0.000665" res="500602.4" algo="FTMS"/>
<pk mz="333.119114" i="2111341.0" sn="16.95" a="1231.00" fwhm="0.000661" res="504298.3" algo="FTMS"/>
<pk mz="333.134254" i="1344241.0" sn="9.90" a="768.36" fwhm="0.000761" res="437502.2" algo="FTMS"/>
<pk mz="333.147405" i="2107508.5" sn="16.92" a="1100.75" fwhm="0.000604" res="551426.6" algo="FTMS"/>
<pk mz="333.155512" i="3409526.5" sn="28.89" a="2229.74" fwhm="0.000682" res="488768.5" algo="FTMS"/>
<pk mz="333.183758" i="1274493.9" sn="9.26" a="624.86" fwhm="0.000740" res="450316.4" algo="FTMS"/>
<pk mz="333.191912" i="1384064.0" sn="10.27" a="693.79" fwhm="0.000603" res="552943.0" algo="FTMS"/>
<pk mz="333.220183" i="2457223.5" sn="20.13" a="1273.00" fwhm="0.000601" res="554430.7" algo="FTMS"/>
<pk mz="334.020473" i="1131991.5" sn="7.94" a="446.55" fwhm="0.000632" res="528475.9" algo="FTMS"/>
<pk mz="334.056830" i="7206753.0" sn="63.81" a="4808.40" fwhm="0.000696" res="479707.0" algo="FTMS"/>
<pk mz="334.077976" i="1737830.4" sn="13.52" a="1089.11" fwhm="0.000743" res="449486.7" algo="FTMS"/>
<pk mz="334.093191" i="1147754.4" sn="8.09" a="514.65" fwhm="0.000657" res="508897.5" algo="FTMS"/>
<pk mz="334.114398" i="2825584.0" sn="23.52" a="1757.63" fwhm="0.000685" res="488046.3" algo="FTMS"/>
<pk mz="334.150751" i="1503353.4" sn="11.36" a="755.31" fwhm="0.000616" res="542707.0" algo="FTMS"/>
<pk mz="334.988411" i="10901587.0" sn="97.79" a="7651.59" fwhm="0.000700" res="478526.4" algo="FTMS"/>
<pk mz="335.004542" i="1134423.1" sn="7.96" a="601.24" fwhm="0.000726" res="461400.4" algo="FTMS"/>
<pk mz="335.040810" i="3627104.5" sn="30.89" a="2375.45" fwhm="0.000691" res="485183.2" algo="FTMS"/>
<pk mz="335.052082" i="4759139.5" sn="41.30" a="3010.88" fwhm="0.000667" res="502673.5" algo="FTMS"/>
<pk mz="335.060128" i="1313637.5" sn="9.61" a="583.47" fwhm="0.000628" res="533563.3" algo="FTMS"/>
<pk mz="335.077229" i="3365482.0" sn="28.48" a="1960.15" fwhm="0.000643" res="520886.2" algo="FTMS"/>
<pk mz="335.088447" i="1819756.9" sn="14.27" a="1030.64" fwhm="0.000634" res="528651.3" algo="FTMS"/>
<pk mz="335.090282" i="2113133.3" sn="16.97" a="1209.05" fwhm="0.000655" res="511934.3" algo="FTMS"/>
<pk mz="335.108045" i="2353010.0" sn="19.17" a="1364.86" fwhm="0.000644" res="520650.0" algo="FTMS"/>
<pk mz="335.113601" i="1994355.4" sn="15.87" a="948.53" fwhm="0.000599" res="559175.1" algo="FTMS"/>
<pk mz="335.126644" i="4854391.0" sn="42.18" a="3082.27" fwhm="0.000680" res="492956.8" algo="FTMS"/>
<pk mz="335.150088" i="1072252.9" sn="7.39" a="432.50" fwhm="0.000581" res="576903.2" algo="FTMS"/>
<pk mz="335.163066" i="3330688.3" sn="28.16" a="2020.91" fwhm="0.000673" res="497996.5" algo="FTMS"/>
<pk mz="335.199485" i="2960521.8" sn="24.76" a="1843.98" fwhm="0.000701" res="477867.1" algo="FTMS"/>
<pk mz="335.991739" i="1040215.2" sn="7.10" a="528.99" fwhm="0.000667" res="504019.5" algo="FTMS"/>
<pk mz="336.036076" i="1945698.6" sn="15.42" a="1199.39" fwhm="0.000717" res="468946.3" algo="FTMS"/>
<pk mz="336.072486" i="1462892.1" sn="10.98" a="737.29" fwhm="0.000642" res="523547.9" algo="FTMS"/>
<pk mz="336.093580" i="1543793.5" sn="11.73" a="837.99" fwhm="0.000669" res="502558.9" algo="FTMS"/>
<pk mz="336.108885" i="1102581.5" sn="7.67" a="493.36" fwhm="0.000629" res="534449.5" algo="FTMS"/>
<pk mz="336.130040" i="1546363.0" sn="11.75" a="782.31" fwhm="0.000635" res="529382.7" algo="FTMS"/>
<pk mz="336.158253" i="1505794.3" sn="11.38" a="891.95" fwhm="0.000751" res="447479.2" algo="FTMS"/>
<pk mz="336.169492" i="1136773.3" sn="7.98" a="462.12" fwhm="0.000561" res="599676.3" algo="FTMS"/>
<pk mz="336.986358" i="10122841.0" sn="90.63" a="7174.37" fwhm="0.000711" res="473667.5" algo="FTMS"/>
<pk mz="337.020167" i="2118497.3" sn="17.01" a="1276.53" fwhm="0.000713" res="472702.6" algo="FTMS"/>
<pk mz="337.056483" i="5187178.5" sn="45.23" a="3404.93" fwhm="0.000689" res="488888.7" algo="FTMS"/>
<pk mz="337.069690" i="1038190.1" sn="7.07" a="384.15" fwhm="0.000590" res="571498.8" algo="FTMS"/>
<pk mz="337.092878" i="3615860.0" sn="30.57" a="2225.70" fwhm="0.000682" res="494145.1" algo="FTMS"/>
<pk mz="337.104260" i="1044215.1" sn="7.08" a="644.64" fwhm="0.000695" res="485068.8" algo="FTMS"/>
<pk mz="337.105901" i="3714167.5" sn="31.47" a="2331.48" fwhm="0.000685" res="492314.7" algo="FTMS"/>
<pk mz="337.123790" i="1416572.1" sn="10.48" a="600.86" fwhm="0.000588" res="573467.6" algo="FTMS"/>
<pk mz="337.129255" i="2819709.5" sn="23.30" a="1702.65" fwhm="0.000686" res="491305.4" algo="FTMS"/>
<pk mz="337.142369" i="4068993.0" sn="34.71" a="2545.52" fwhm="0.000668" res="504741.2" algo="FTMS"/>
<pk mz="337.160119" i="1404677.5" sn="10.37" a="853.64" fwhm="0.000740" res="455703.8" algo="FTMS"/>
<pk mz="337.165692" i="1606790.9" sn="12.22" a="928.95" fwhm="0.000722" res="467000.3" algo="FTMS"/>
<pk mz="337.178730" i="3154570.3" sn="26.35" a="1802.99" fwhm="0.000648" res="520309.3" algo="FTMS"/>
<pk mz="337.184238" i="1248395.8" sn="8.95" a="577.59" fwhm="0.000609" res="554114.3" algo="FTMS"/>
<pk mz="337.205401" i="2344081.3" sn="18.95" a="1290.99" fwhm="0.000650" res="518618.1" algo="FTMS"/>
<pk mz="337.215107" i="1702035.6" sn="13.09" a="832.54" fwhm="0.000637" res="529276.7" algo="FTMS"/>
<pk mz="337.989630" i="1470555.5" sn="10.97" a="651.89" fwhm="0.000626" res="539609.5" algo="FTMS"/>
<pk mz="338.051770" i="2957163.5" sn="24.55" a="2011.99" fwhm="0.000732" res="461793.9" algo="FTMS"/>
<pk mz="338.088198" i="1404276.9" sn="10.37" a="780.58" fwhm="0.000674" res="501521.1" algo="FTMS"/>
<pk mz="339.035749" i="5311592.5" sn="46.05" a="3488.41" fwhm="0.000702" res="482907.3" algo="FTMS"/>
<pk mz="339.072168" i="4582514.0" sn="39.39" a="3083.23" fwhm="0.000721" res="470470.3" algo="FTMS"/>
<pk mz="339.083374" i="1420148.8" sn="10.51" a="705.72" fwhm="0.000628" res="539516.3" algo="FTMS"/>
<pk mz="339.085204" i="1224949.1" sn="8.73" a="686.36" fwhm="0.000697" res="486214.4" algo="FTMS"/>
<pk mz="339.102984" i="1167737.8" sn="8.20" a="508.05" fwhm="0.000604" res="561100.2" algo="FTMS"/>
<pk mz="339.108544" i="4514939.0" sn="38.77" a="2956.51" fwhm="0.000698" res="485678.2" algo="FTMS"/>
<pk mz="339.121559" i="2821246.5" sn="23.31" a="1841.77" fwhm="0.000731" res="464007.6" algo="FTMS"/>
<pk mz="339.139491" i="1553027.1" sn="11.72" a="924.07" fwhm="0.000726" res="466988.2" algo="FTMS"/>
<pk mz="339.144914" i="3110020.5" sn="25.94" a="2101.14" fwhm="0.000698" res="485837.1" algo="FTMS"/>
<pk mz="339.157965" i="2589575.8" sn="21.19" a="1638.15" fwhm="0.000704" res="481715.8" algo="FTMS"/>
<pk mz="339.163546" i="2338697.3" sn="18.90" a="1320.05" fwhm="0.000660" res="514216.2" algo="FTMS"/>
<pk mz="339.175718" i="1345036.4" sn="9.82" a="675.78" fwhm="0.000670" res="505926.8" algo="FTMS"/>
<pk mz="339.181289" i="2038157.8" sn="16.15" a="1114.21" fwhm="0.000653" res="519700.0" algo="FTMS"/>
<pk mz="339.192766" i="1259920.8" sn="9.05" a="649.36" fwhm="0.000691" res="490661.7" algo="FTMS"/>
<pk mz="339.194350" i="3721873.3" sn="31.53" a="2494.15" fwhm="0.000719" res="471702.9" algo="FTMS"/>
<pk mz="339.199922" i="81370256.0" z="-1" sn="740.69" a="60699.38" fwhm="0.000724" res="468311.9" algo="FTMS" component_name="K" deconvoluted_molecular_mass="339.200135" deconvoluted_isotopic_mass="339.200131"/>
<pk mz="340.039104" i="1118825.4" sn="7.76" a="665.60" fwhm="0.000763" res="445805.9" algo="FTMS"/>
<pk mz="340.067385" i="2009200.6" sn="15.89" a="1114.29" fwhm="0.000648" res="525185.6" algo="FTMS"/>
<pk mz="340.080537" i="1637748.0" sn="12.49" a="1090.72" fwhm="0.000706" res="481893.1" algo="FTMS"/>
<pk mz="340.103707" i="1356409.9" sn="9.92" a="735.04" fwhm="0.000719" res="473324.8" algo="FTMS"/>
<pk mz="340.184641" i="1112590.5" sn="7.70" a="476.60" fwhm="0.000628" res="541894.0" algo="FTMS"/>
<pk mz="340.203289" i="16594323.0" z="-1" sn="149.09" a="11952.50" fwhm="0.000729" res="466792.7" algo="FTMS" component_name="K" deconvoluted_molecular_mass="339.200135" deconvoluted_isotopic_mass="340.203500"/>
<pk mz="340.885286" i="1641281.0" sn="12.52" a="844.19" fwhm="0.000623" res="547360.2" algo="FTMS"/>
<pk mz="341.051413" i="8519275.0" sn="75.34" a="5852.55" fwhm="0.000710" res="480587.0" algo="FTMS"/>
<pk mz="341.087791" i="6312564.5" sn="55.19" a="4329.95" fwhm="0.000715" res="477309.9" algo="FTMS"/>
<pk mz="341.124205" i="5454462.0" sn="47.35" a="3890.06" fwhm="0.000714" res="477990.2" algo="FTMS"/>
<pk mz="341.137255" i="1325697.1" sn="9.64" a="651.39" fwhm="0.000632" res="539937.5" algo="FTMS"/>
<pk mz="341.160561" i="6761095.0" sn="59.28" a="4876.04" fwhm="0.000739" res="461495.1" algo="FTMS"/>
<pk mz="341.179193" i="4140171.8" sn="35.35" a="2963.06" fwhm="0.000730" res="467533.0" algo="FTMS"/>
<pk mz="341.182979" i="1040268.8" sn="7.04" a="516.30" fwhm="0.000722" res="472873.7" algo="FTMS"/>
<pk mz="341.195727" i="4059280.0" sn="34.61" a="2675.72" fwhm="0.000722" res="472488.4" algo="FTMS"/>
<pk mz="341.196953" i="6471312.5" sn="56.64" a="4623.07" fwhm="0.000745" res="457857.7" algo="FTMS"/>
<pk mz="341.206599" i="1782162.8" z="-1" sn="13.81" a="975.05" fwhm="0.000641" res="532638.4" algo="FTMS" component_name="K" deconvoluted_molecular_mass="339.200135" deconvoluted_isotopic_mass="341.206812"/>
<pk mz="341.233331" i="2589849.5" sn="21.19" a="1538.89" fwhm="0.000689" res="494963.1" algo="FTMS"/>
<pk mz="342.083135" i="1473904.8" sn="10.99" a="922.15" fwhm="0.000725" res="471912.3" algo="FTMS"/>
<pk mz="342.096114" i="3373940.0" sn="28.35" a="2177.03" fwhm="0.000705" res="485261.0" algo="FTMS"/>
<pk mz="342.127489" i="1405307.9" sn="10.37" a="785.16" fwhm="0.000699" res="489136.8" algo="FTMS"/>
<pk mz="342.130694" i="1444476.8" sn="10.72" a="657.52" fwhm="0.000632" res="541724.3" algo="FTMS"/>
<pk mz="342.163957" i="1279237.1" sn="9.22" a="662.01" fwhm="0.000755" res="453434.0" algo="FTMS"/>
<pk mz="342.167048" i="3906438.0" sn="33.21" a="2526.19" fwhm="0.000679" res="503818.5" algo="FTMS"/>
<pk mz="342.199191" i="1099790.0" sn="7.58" a="486.32" fwhm="0.000639" res="535732.6" algo="FTMS"/>
<pk mz="343.030595" i="1563743.3" sn="11.81" a="774.00" fwhm="0.000631" res="543657.4" algo="FTMS"/>
<pk mz="343.045901" i="1042787.1" sn="7.05" a="408.98" fwhm="0.000602" res="569533.3" algo="FTMS"/>
<pk mz="343.067049" i="5558376.5" sn="48.29" a="3927.21" fwhm="0.000728" res="471405.5" algo="FTMS"/>
<pk mz="343.103464" i="5742705.5" sn="49.98" a="4011.91" fwhm="0.000734" res="467338.2" algo="FTMS"/>
<pk mz="343.114691" i="4173428.5" sn="35.65" a="2647.66" fwhm="0.000681" res="503537.8" algo="FTMS"/>
<pk mz="343.139853" i="8870011.0" sn="78.54" a="6551.71" fwhm="0.000753" res="455582.1" algo="FTMS"/>
<pk mz="343.151095" i="2221693.5" sn="17.82" a="1341.20" fwhm="0.000705" res="486397.7" algo="FTMS"/>
<pk mz="343.168159" i="13340802.0" z="-1" sn="119.37" a="10161.40" fwhm="0.000755" res="454662.0" algo="FTMS" component_name="AA" deconvoluted_molecular_mass="343.168381" deconvoluted_isotopic_mass="343.168375"/>
<pk mz="343.176216" i="9756804.0" sn="86.64" a="7068.92" fwhm="0.000739" res="464489.4" algo="FTMS"/>
<pk mz="343.212611" i="8486029.0" sn="75.03" a="6325.38" fwhm="0.000740" res="463863.4" algo="FTMS"/>
<pk mz="343.248977" i="8966294.0" sn="78.77" a="6618.31" fwhm="0.000747" res="459587.8" algo="FTMS"/>
<pk mz="344.070444" i="1307747.4" sn="9.39" a="755.06" fwhm="0.000701" res="490702.5" algo="FTMS"/>
<pk mz="344.077574" i="1157221.1" sn="8.03" a="743.71" fwhm="0.000789" res="435887.4" algo="FTMS"/>
<pk mz="344.093150" i="1394793.0" sn="10.18" a="751.03" fwhm="0.000745" res="462143.3" algo="FTMS"/>
<pk mz="344.098710" i="1325802.4" sn="9.56" a="847.45" fwhm="0.000841" res="409341.2" algo="FTMS"/>
<pk mz="344.135098" i="1811827.5" sn="13.96" a="1003.94" fwhm="0.000654" res="525849.4" algo="FTMS"/>
<pk mz="344.143117" i="1995637.5" sn="15.63" a="1048.96" fwhm="0.000641" res="537191.9" algo="FTMS"/>
<pk mz="344.146333" i="1597558.3" sn="12.02" a="994.85" fwhm="0.000761" res="452355.8" algo="FTMS"/>
<pk mz="344.171533" i="3420028.5" z="-1" sn="28.53" a="2132.94" fwhm="0.000691" res="498239.0" algo="FTMS" component_name="AA" deconvoluted_molecular_mass="343.168381" deconvoluted_isotopic_mass="344.171750"/>
<pk mz="344.179571" i="2106750.5" sn="16.63" a="1256.19" fwhm="0.000690" res="499050.0" algo="FTMS"/>
<pk mz="344.182720" i="4775295.5" sn="40.81" a="3396.86" fwhm="0.000749" res="459350.6" algo="FTMS"/>
<pk mz="344.215951" i="1603463.6" sn="12.07" a="942.52" fwhm="0.000741" res="464664.6" algo="FTMS"/>
<pk mz="344.252384" i="1704592.6" sn="12.99" a="808.42" fwhm="0.000622" res="553749.3" algo="FTMS"/>
<pk mz="345.025168" i="1736272.4" sn="13.27" a="1041.68" fwhm="0.000728" res="473689.7" algo="FTMS"/>
<pk mz="345.046364" i="1583957.6" sn="11.89" a="863.37" fwhm="0.000697" res="495142.5" algo="FTMS"/>
<pk mz="345.061608" i="2125913.3" sn="16.80" a="1284.04" fwhm="0.000705" res="489228.5" algo="FTMS"/>
<pk mz="345.072910" i="1268060.1" sn="9.03" a="596.18" fwhm="0.000653" res="528053.7" algo="FTMS"/>
<pk mz="345.082738" i="3387486.5" sn="28.23" a="2395.25" fwhm="0.000742" res="464975.8" algo="FTMS"/>
<pk mz="345.093956" i="1824097.4" sn="14.07" a="915.37" fwhm="0.000634" res="544314.9" algo="FTMS"/>
<pk mz="345.111059" i="1527653.6" sn="11.38" a="840.03" fwhm="0.000707" res="488041.7" algo="FTMS"/>
<pk mz="345.119093" i="6174311.5" sn="53.48" a="4616.14" fwhm="0.000763" res="452252.6" algo="FTMS"/>
<pk mz="345.130344" i="4236906.5" sn="35.93" a="2825.52" fwhm="0.000722" res="477698.2" algo="FTMS"/>
<pk mz="345.147479" i="2358638.5" sn="18.91" a="1544.27" fwhm="0.000740" res="466650.4" algo="FTMS"/>
<pk mz="345.155480" i="9584241.0" sn="84.37" a="6969.00" fwhm="0.000743" res="464539.9" algo="FTMS"/>
<pk mz="345.165199" i="4026483.0" sn="34.02" a="2725.49" fwhm="0.000727" res="474985.2" algo="FTMS"/>
<pk mz="345.183816" i="1889655.5" sn="14.66" a="1060.67" fwhm="0.000691" res="499370.2" algo="FTMS"/>
<pk mz="345.191852" i="5673593.5" sn="48.94" a="4194.96" fwhm="0.000756" res="456603.2" algo="FTMS"/>
<pk mz="345.228257" i="6872706.5" sn="59.80" a="5035.50" fwhm="0.000750" res="460444.7" algo="FTMS"/>
<pk mz="346.056842" i="2157902.3" sn="17.09" a="1400.72" fwhm="0.000718" res="482015.0" algo="FTMS"/>
<pk mz="346.114296" i="1834076.4" sn="14.16" a="1091.22" fwhm="0.000686" res="504333.5" algo="FTMS"/>
<pk mz="346.122447" i="1484638.4" sn="10.99" a="775.20" fwhm="0.000681" res="508449.5" algo="FTMS"/>
<pk mz="346.150746" i="2555237.3" sn="20.69" a="1817.20" fwhm="0.000817" res="423668.9" algo="FTMS"/>
<pk mz="346.158846" i="1690215.4" sn="12.85" a="939.32" fwhm="0.000665" res="520193.7" algo="FTMS"/>
<pk mz="346.161996" i="3638632.0" sn="30.50" a="2447.21" fwhm="0.000733" res="472334.8" algo="FTMS"/>
<pk mz="346.756995" i="1267065.4" sn="9.02" a="659.58" fwhm="0.000691" res="501732.2" algo="FTMS"/>
<pk mz="347.040870" i="3455038.5" sn="28.84" a="2274.35" fwhm="0.000723" res="479930.3" algo="FTMS"/>
<pk mz="347.061976" i="1113667.5" sn="7.63" a="574.43" fwhm="0.000668" res="519892.3" algo="FTMS"/>
<pk mz="347.063328" i="1614659.9" sn="12.17" a="812.65" fwhm="0.000664" res="522705.3" algo="FTMS"/>
<pk mz="347.077215" i="2318151.3" sn="18.54" a="1520.73" fwhm="0.000760" res="456528.7" algo="FTMS"/>
<pk mz="347.088441" i="1987914.0" sn="15.55" a="1151.60" fwhm="0.000673" res="515923.0" algo="FTMS"/>
<pk mz="347.090294" i="3192906.5" sn="26.46" a="1983.85" fwhm="0.000688" res="504209.4" algo="FTMS"/>
<pk mz="347.098416" i="1729868.4" sn="13.21" a="963.19" fwhm="0.000690" res="503047.9" algo="FTMS"/>
<pk mz="347.113662" i="1180496.1" sn="8.23" a="433.88" fwhm="0.000581" res="597502.9" algo="FTMS"/>
<pk mz="347.126733" i="2551891.3" sn="20.66" a="1639.11" fwhm="0.000722" res="480530.6" algo="FTMS"/>
<pk mz="347.134769" i="4282453.0" sn="36.33" a="2911.33" fwhm="0.000708" res="490238.6" algo="FTMS"/>
<pk mz="347.163043" i="2846300.0" sn="23.32" a="2080.23" fwhm="0.000793" res="437508.9" algo="FTMS"/>
<pk mz="347.171133" i="4243550.0" sn="35.98" a="2957.70" fwhm="0.000728" res="477046.7" algo="FTMS"/>
<pk mz="347.199480" i="4020325.0" sn="33.96" a="2851.68" fwhm="0.000757" res="458867.9" algo="FTMS"/>
<pk mz="347.207572" i="1765478.9" sn="13.53" a="913.80" fwhm="0.000645" res="537917.6" algo="FTMS"/>
<pk mz="347.243896" i="1124079.6" sn="7.72" a="674.64" fwhm="0.000865" res="401641.3" algo="FTMS"/>
<pk mz="348.036129" i="1572399.0" sn="11.78" a="963.39" fwhm="0.000716" res="486043.5" algo="FTMS"/>
<pk mz="348.044217" i="1211057.0" sn="8.51" a="543.42" fwhm="0.000711" res="489748.3" algo="FTMS"/>
<pk mz="348.072486" i="2688823.8" sn="21.90" a="1619.36" fwhm="0.000694" res="501541.4" algo="FTMS"/>
<pk mz="348.093611" i="2643005.0" sn="21.48" a="1990.15" fwhm="0.000840" res="414439.7" algo="FTMS"/>
<pk mz="348.130009" i="3320133.5" sn="27.62" a="2170.20" fwhm="0.000713" res="488070.1" algo="FTMS"/>
<pk mz="348.166419" i="2228302.5" sn="17.72" a="1284.98" fwhm="0.000689" res="504996.1" algo="FTMS"/>
<pk mz="348.202851" i="1267159.1" sn="9.02" a="871.68" fwhm="0.000930" res="374212.5" algo="FTMS"/>
<pk mz="349.020091" i="2723866.8" sn="22.21" a="1565.58" fwhm="0.000667" res="523583.2" algo="FTMS"/>
<pk mz="349.055160" i="2645539.3" sn="21.50" a="1689.99" fwhm="0.000695" res="502345.6" algo="FTMS"/>
<pk mz="349.056512" i="3548195.5" sn="29.68" a="2443.45" fwhm="0.000748" res="466499.1" algo="FTMS"/>
<pk mz="349.067731" i="2136870.3" sn="16.89" a="1542.58" fwhm="0.000839" res="416219.7" algo="FTMS"/>
<pk mz="349.092916" i="3002924.3" sn="24.74" a="1843.12" fwhm="0.000683" res="510915.1" algo="FTMS"/>
<pk mz="349.105952" i="43140656.0" z="-1" sn="388.34" a="35121.58" fwhm="0.000769" res="454057.8" algo="FTMS" component_name="O" deconvoluted_molecular_mass="349.105946" deconvoluted_isotopic_mass="349.106177"/>
<pk mz="349.129314" i="1881908.9" sn="14.58" a="1180.02" fwhm="0.000759" res="459871.7" algo="FTMS"/>
<pk mz="349.142351" i="6014520.0" sn="52.02" a="4748.91" fwhm="0.000777" res="449529.0" algo="FTMS"/>
<pk mz="349.150357" i="1322809.9" sn="9.52" a="604.40" fwhm="0.000637" res="548444.3" algo="FTMS"/>
<pk mz="349.178714" i="4381248.5" sn="37.23" a="3120.36" fwhm="0.000761" res="458791.0" algo="FTMS"/>
<pk mz="349.215098" i="6356553.5" sn="55.12" a="4845.43" fwhm="0.000788" res="443170.4" algo="FTMS"/>
<pk mz="350.051764" i="2260239.8" sn="18.01" a="1327.90" fwhm="0.000688" res="508749.3" algo="FTMS"/>
<pk mz="350.059751" i="1053329.8" sn="7.08" a="753.87" fwhm="0.000942" res="371749.7" algo="FTMS"/>
<pk mz="350.088119" i="1439640.4" sn="10.58" a="830.05" fwhm="0.000783" res="447126.4" algo="FTMS"/>
<pk mz="350.109312" i="7736093.5" z="-1" sn="67.61" a="5778.74" fwhm="0.000760" res="460806.6" algo="FTMS" component_name="O" deconvoluted_molecular_mass="349.105946" deconvoluted_isotopic_mass="350.109538"/>
<pk mz="350.124485" i="1117345.0" sn="7.66" a="482.83" fwhm="0.000686" res="510478.6" algo="FTMS"/>
<pk mz="350.135697" i="1050147.6" sn="7.05" a="497.26" fwhm="0.000691" res="506878.7" algo="FTMS"/>
<pk mz="350.145765" i="1976102.0" sn="15.44" a="1206.86" fwhm="0.000743" res="471041.1" algo="FTMS"/>
<pk mz="350.182239" i="1066670.6" sn="7.20" a="558.45" fwhm="0.000747" res="468526.4" algo="FTMS"/>
<pk mz="350.218442" i="1593911.3" sn="11.97" a="917.40" fwhm="0.000708" res="494958.0" algo="FTMS"/>
<pk mz="351.015163" i="1185778.6" sn="8.20" a="491.15" fwhm="0.000684" res="513072.3" algo="FTMS"/>
<pk mz="351.035766" i="4853239.5" sn="41.15" a="3696.63" fwhm="0.000798" res="439776.0" algo="FTMS"/>
<pk mz="351.047022" i="1385594.1" sn="10.00" a="861.36" fwhm="0.000814" res="431226.2" algo="FTMS"/>
<pk mz="351.072153" i="4225024.0" sn="35.51" a="2820.94" fwhm="0.000712" res="493389.6" algo="FTMS"/>
<pk mz="351.083326" i="1415170.6" sn="10.27" a="790.66" fwhm="0.000696" res="504250.7" algo="FTMS"/>
<pk mz="351.085147" i="2258435.0" sn="17.84" a="1398.39" fwhm="0.000737" res="476518.8" algo="FTMS"/>
<pk mz="351.102998" i="12640263.0" sn="111.10" a="9885.35" fwhm="0.000767" res="457531.7" algo="FTMS"/>
<pk mz="351.108532" i="3068936.5" z="-1" sn="25.12" a="2143.79" fwhm="0.000764" res="459426.2" algo="FTMS" component_name="O" deconvoluted_molecular_mass="349.105946" deconvoluted_isotopic_mass="351.108760"/>
<pk mz="351.121580" i="5678091.5" sn="48.56" a="4226.46" fwhm="0.000765" res="458848.6" algo="FTMS"/>
<pk mz="351.139382" i="1833231.8" sn="14.02" a="1015.51" fwhm="0.000679" res="517255.5" algo="FTMS"/>
<pk mz="351.144913" i="1821201.0" sn="13.91" a="1056.41" fwhm="0.000736" res="476847.9" algo="FTMS"/>
<pk mz="351.158017" i="3983892.0" sn="33.34" a="2693.20" fwhm="0.000739" res="474940.0" algo="FTMS"/>
<pk mz="351.181305" i="1059097.6" sn="7.07" a="401.73" fwhm="0.000581" res="604848.0" algo="FTMS"/>
<pk mz="351.194416" i="5608476.5" sn="47.93" a="3908.66" fwhm="0.000726" res="483570.3" algo="FTMS"/>
<pk mz="351.212178" i="1914400.8" sn="14.75" a="1383.00" fwhm="0.000816" res="430335.5" algo="FTMS"/>
<pk mz="351.217646" i="1195298.1" sn="8.29" a="608.26" fwhm="0.000736" res="477036.6" algo="FTMS"/>
<pk mz="351.221075" i="4264483.0" sn="35.86" a="3256.73" fwhm="0.000805" res="436463.9" algo="FTMS"/>
<pk mz="351.230766" i="2012197.1" sn="15.63" a="1165.94" fwhm="0.000653" res="537806.1" algo="FTMS"/>
<pk mz="352.067384" i="2330856.3" sn="18.49" a="1346.29" fwhm="0.000709" res="496428.3" algo="FTMS"/>
<pk mz="352.070820" i="1075177.0" sn="7.21" a="528.78" fwhm="0.000781" res="450967.5" algo="FTMS"/>
<pk mz="352.103744" i="1279472.6" sn="9.04" a="645.60" fwhm="0.000685" res="514115.4" algo="FTMS"/>
<pk mz="352.106333" i="1934833.3" sn="14.93" a="1117.97" fwhm="0.000690" res="510058.7" algo="FTMS"/>
<pk mz="353.014824" i="1207619.5" sn="8.40" a="594.77" fwhm="0.000688" res="513151.9" algo="FTMS"/>
<pk mz="353.051405" i="6524364.0" sn="56.16" a="5117.42" fwhm="0.000801" res="440917.5" algo="FTMS"/>
<pk mz="353.087810" i="6239700.5" sn="53.60" a="4510.37" fwhm="0.000760" res="464346.1" algo="FTMS"/>
<pk mz="353.099055" i="1348822.9" sn="9.67" a="1100.89" fwhm="0.000988" res="357456.1" algo="FTMS"/>
<pk mz="353.100784" i="1515991.4" sn="11.17" a="768.81" fwhm="0.000649" res="544403.4" algo="FTMS"/>
<pk mz="353.118589" i="1474523.4" sn="10.79" a="884.00" fwhm="0.000756" res="467281.0" algo="FTMS"/>
<pk mz="353.124207" i="3403740.8" sn="28.12" a="2463.68" fwhm="0.000780" res="452532.0" algo="FTMS"/>
<pk mz="353.136380" i="1147871.5" sn="7.86" a="390.58" fwhm="0.000447" res="790289.7" algo="FTMS"/>
<pk mz="353.137270" i="4187103.8" sn="35.16" a="2954.79" fwhm="0.000734" res="480943.8" algo="FTMS"/>
<pk mz="353.154992" i="1459171.8" sn="10.66" a="758.39" fwhm="0.000688" res="513282.0" algo="FTMS"/>
<pk mz="353.160574" i="2934245.0" sn="23.91" a="1981.92" fwhm="0.000756" res="467343.2" algo="FTMS"/>
<pk mz="353.173648" i="2200808.0" sn="17.32" a="1438.42" fwhm="0.000786" res="449562.4" algo="FTMS"/>
<pk mz="353.191439" i="1808364.3" sn="13.79" a="1145.50" fwhm="0.000768" res="459964.7" algo="FTMS"/>
<pk mz="353.196985" i="1782509.5" sn="13.56" a="956.08" fwhm="0.000643" res="549524.1" algo="FTMS"/>
<pk mz="353.200250" i="1912558.3" sn="14.73" a="1240.34" fwhm="0.000775" res="456005.8" algo="FTMS"/>
<pk mz="353.210006" i="5311984.5" sn="45.26" a="4289.82" fwhm="0.000811" res="435434.0" algo="FTMS"/>
<pk mz="353.233336" i="1263605.9" sn="8.90" a="574.56" fwhm="0.000650" res="543787.0" algo="FTMS"/>
<pk mz="354.046650" i="1532080.4" sn="11.31" a="1031.78" fwhm="0.000800" res="442502.1" algo="FTMS"/>
<pk mz="354.083049" i="1411256.6" sn="10.22" a="859.30" fwhm="0.000723" res="489638.0" algo="FTMS"/>
<pk mz="354.119377" i="1072321.0" sn="7.18" a="443.82" fwhm="0.000652" res="543098.9" algo="FTMS"/>
<pk mz="355.030691" i="1892752.4" sn="14.55" a="1149.81" fwhm="0.000736" res="482523.4" algo="FTMS"/>
<pk mz="355.067059" i="6567832.5" sn="56.54" a="5040.73" fwhm="0.000770" res="461012.0" algo="FTMS"/>
<pk mz="355.078288" i="1391259.3" sn="10.04" a="752.66" fwhm="0.000727" res="488330.0" algo="FTMS"/>
<pk mz="355.103429" i="5086113.0" sn="43.23" a="3943.56" fwhm="0.000797" res="445415.6" algo="FTMS"/>
<pk mz="355.114720" i="1104803.5" sn="7.47" a="468.79" fwhm="0.000632" res="562024.6" algo="FTMS"/>
<pk mz="355.134317" i="1488039.9" sn="10.91" a="815.78" fwhm="0.000751" res="473013.5" algo="FTMS"/>
<pk mz="355.139827" i="4990889.0" sn="42.38" a="3705.29" fwhm="0.000765" res="464317.2" algo="FTMS"/>
<pk mz="355.152950" i="2479020.0" sn="19.81" a="1773.23" fwhm="0.000796" res="445940.2" algo="FTMS"/>
<pk mz="355.158434" i="2204077.3" sn="17.34" a="1365.69" fwhm="0.000734" res="483908.0" algo="FTMS"/>
<pk mz="355.170746" i="1105072.1" sn="7.47" a="462.13" fwhm="0.000618" res="575147.0" algo="FTMS"/>
<pk mz="355.176202" i="5693361.5" sn="48.69" a="4122.81" fwhm="0.000765" res="464096.8" algo="FTMS"/>
<pk mz="355.194808" i="1658037.6" sn="12.44" a="956.66" fwhm="0.000737" res="482125.5" algo="FTMS"/>
<pk mz="355.207056" i="2007224.4" sn="15.57" a="1244.11" fwhm="0.000715" res="496735.3" algo="FTMS"/>
<pk mz="355.212595" i="3874745.8" sn="32.35" a="2738.66" fwhm="0.000774" res="458654.3" algo="FTMS"/>
<pk mz="355.249036" i="1135553.9" sn="7.74" a="517.23" fwhm="0.000641" res="554024.6" algo="FTMS"/>
<pk mz="356.062360" i="1281657.4" sn="9.06" a="503.20" fwhm="0.000588" res="605207.6" algo="FTMS"/>
<pk mz="356.098708" i="1394305.6" sn="10.07" a="667.47" fwhm="0.000654" res="544079.7" algo="FTMS"/>
<pk mz="356.109869" i="2052228.1" sn="15.98" a="1149.88" fwhm="0.000674" res="528072.2" algo="FTMS"/>
<pk mz="356.111794" i="1661316.5" sn="12.47" a="925.64" fwhm="0.000696" res="511731.4" algo="FTMS"/>
<pk mz="356.135075" i="1560713.8" sn="11.56" a="1054.70" fwhm="0.000792" res="449784.7" algo="FTMS"/>
<pk mz="356.146322" i="1549196.3" sn="11.46" a="901.41" fwhm="0.000772" res="461214.5" algo="FTMS"/>
<pk mz="356.179699" i="1214867.8" sn="8.46" a="662.07" fwhm="0.000695" res="512404.2" algo="FTMS"/>
<pk mz="356.182669" i="2326932.5" sn="18.44" a="1458.51" fwhm="0.000758" res="470150.5" algo="FTMS"/>
<pk mz="356.215985" i="1301660.0" sn="9.23" a="686.65" fwhm="0.000719" res="495627.2" algo="FTMS"/>
<pk mz="357.046325" i="3380566.0" sn="27.91" a="2487.64" fwhm="0.000784" res="455209.3" algo="FTMS"/>
<pk mz="357.061530" i="1148505.4" sn="7.86" a="491.03" fwhm="0.000711" res="502436.1" algo="FTMS"/>
<pk mz="357.082729" i="4426078.0" sn="37.30" a="3232.30" fwhm="0.000768" res="464814.4" algo="FTMS"/>
<pk mz="357.093937" i="2263904.5" sn="17.88" a="1315.95" fwhm="0.000678" res="526593.2" algo="FTMS"/>
<pk mz="357.119102" i="4986214.0" sn="42.33" a="3602.87" fwhm="0.000775" res="460890.6" algo="FTMS"/>
<pk mz="357.130342" i="35380584.0" z="-1" sn="315.35" a="28187.61" fwhm="0.000800" res="446142.3" algo="FTMS" component_name="T" deconvoluted_molecular_mass="357.130214" deconvoluted_isotopic_mass="357.130580"/>
<pk mz="357.141512" i="1080555.1" sn="7.25" a="583.09" fwhm="0.000761" res="469547.2" algo="FTMS"/>
<pk mz="357.155504" i="8838510.0" sn="76.93" a="6858.88" fwhm="0.000783" res="456383.6" algo="FTMS"/>
<pk mz="357.166752" i="1907056.8" sn="14.67" a="1383.67" fwhm="0.000841" res="424764.4" algo="FTMS"/>
<pk mz="357.174194" i="1247858.5" sn="8.75" a="738.38" fwhm="0.000737" res="484316.1" algo="FTMS"/>
<pk mz="357.183885" i="1164404.6" sn="8.00" a="593.40" fwhm="0.000795" res="449533.8" algo="FTMS"/>
<pk mz="357.191874" i="6508918.5" sn="56.01" a="5124.01" fwhm="0.000803" res="445088.8" algo="FTMS"/>
<pk mz="357.228263" i="5478782.5" sn="46.75" a="4092.36" fwhm="0.000798" res="447657.7" algo="FTMS"/>
<pk mz="357.264655" i="1678470.6" sn="12.62" a="1131.19" fwhm="0.000800" res="446593.9" algo="FTMS"/>
<pk mz="358.114350" i="1641283.4" sn="12.18" a="1054.99" fwhm="0.000812" res="441130.3" algo="FTMS"/>
<pk mz="358.122505" i="1242181.3" sn="8.62" a="693.51" fwhm="0.000719" res="497842.0" algo="FTMS"/>
<pk mz="358.125600" i="1541957.9" sn="11.29" a="851.41" fwhm="0.000690" res="519021.5" algo="FTMS"/>
<pk mz="358.133671" i="6143559.5" z="-1" sn="52.27" a="4632.41" fwhm="0.000799" res="448356.0" algo="FTMS" component_name="T" deconvoluted_molecular_mass="357.130214" deconvoluted_isotopic_mass="358.133910"/>
<pk mz="358.150802" i="1212235.5" sn="8.35" a="556.16" fwhm="0.000651" res="550380.6" algo="FTMS"/>
<pk mz="358.158911" i="1347149.3" sn="9.56" a="644.73" fwhm="0.000628" res="570015.2" algo="FTMS"/>
<pk mz="358.161992" i="1537358.0" sn="11.25" a="946.41" fwhm="0.000793" res="451461.2" algo="FTMS"/>
<pk mz="358.198358" i="7703126.0" sn="66.15" a="5877.11" fwhm="0.000797" res="449692.6" algo="FTMS"/>
<pk mz="358.231649" i="1356125.4" sn="9.64" a="890.97" fwhm="0.000790" res="453626.5" algo="FTMS"/>
<pk mz="359.004362" i="1393927.9" sn="9.97" a="972.84" fwhm="0.000897" res="400294.0" algo="FTMS"/>
<pk mz="359.040868" i="2040847.9" sn="15.73" a="1254.98" fwhm="0.000753" res="476566.0" algo="FTMS"/>
<pk mz="359.062019" i="3018004.5" sn="24.43" a="2068.03" fwhm="0.000764" res="469946.0" algo="FTMS"/>
<pk mz="359.077214" i="2430744.0" sn="19.20" a="1629.32" fwhm="0.000796" res="450924.7" algo="FTMS"/>
<pk mz="359.098365" i="4104476.5" sn="34.11" a="3465.58" fwhm="0.000872" res="411708.0" algo="FTMS"/>
<pk mz="359.109697" i="1837855.0" sn="13.92" a="1067.00" fwhm="0.000737" res="487427.7" algo="FTMS"/>
<pk mz="359.113623" i="1097503.9" sn="7.33" a="648.55" fwhm="0.000760" res="472490.7" algo="FTMS"/>
<pk mz="359.126696" i="1150242.8" sn="7.80" a="628.38" fwhm="0.000798" res="450145.1" algo="FTMS"/>
<pk mz="359.134754" i="6745892.5" z="-1" sn="57.63" a="5364.40" fwhm="0.000830" res="432598.8" algo="FTMS" component_name="T" deconvoluted_molecular_mass="357.130214" deconvoluted_isotopic_mass="359.134996"/>
<pk mz="359.146010" i="2385703.0" sn="18.80" a="1702.21" fwhm="0.000815" res="440401.3" algo="FTMS"/>
<pk mz="359.163061" i="1780266.8" sn="13.41" a="1132.37" fwhm="0.000767" res="468379.4" algo="FTMS"/>
<pk mz="359.171128" i="8343340.5" sn="71.85" a="6759.69" fwhm="0.000814" res="441500.5" algo="FTMS"/>
<pk mz="359.201772" i="1556275.3" sn="11.42" a="1042.65" fwhm="0.000850" res="422705.5" algo="FTMS"/>
<pk mz="359.207535" i="4980532.5" sn="41.91" a="3752.49" fwhm="0.000775" res="463199.8" algo="FTMS"/>
<pk mz="359.243924" i="3239228.5" sn="26.40" a="2149.62" fwhm="0.000743" res="483808.3" algo="FTMS"/>
<pk mz="360.036052" i="1125354.0" sn="7.58" a="455.96" fwhm="0.000568" res="633738.0" algo="FTMS"/>
<pk mz="360.072476" i="1902834.0" sn="14.50" a="1192.75" fwhm="0.000718" res="501237.7" algo="FTMS"/>
<pk mz="360.129997" i="1476350.5" sn="10.70" a="847.20" fwhm="0.000775" res="464479.2" algo="FTMS"/>
<pk mz="360.138068" i="1162624.3" z="-1" sn="7.91" a="828.50" fwhm="0.000903" res="398848.5" algo="FTMS" component_name="T" deconvoluted_molecular_mass="357.130214" deconvoluted_isotopic_mass="360.138311"/>
<pk mz="360.141283" i="2125057.0" sn="16.48" a="1255.87" fwhm="0.000736" res="489518.8" algo="FTMS"/>
<pk mz="360.166398" i="2215942.5" sn="17.29" a="1452.49" fwhm="0.000763" res="472003.4" algo="FTMS"/>
<pk mz="360.174513" i="1473800.3" sn="10.68" a="876.45" fwhm="0.000753" res="478362.8" algo="FTMS"/>
<pk mz="360.177575" i="2020616.9" sn="15.55" a="1434.15" fwhm="0.000810" res="444518.8" algo="FTMS"/>
<pk mz="360.210835" i="1283472.1" sn="8.98" a="852.22" fwhm="0.000835" res="431420.7" algo="FTMS"/>
<pk mz="360.247235" i="1232664.1" sn="8.53" a="847.22" fwhm="0.000897" res="401712.3" algo="FTMS"/>
<pk mz="361.020100" i="1857984.3" sn="14.10" a="1181.16" fwhm="0.000724" res="498864.3" algo="FTMS"/>
<pk mz="361.031403" i="2600130.8" sn="20.71" a="1814.07" fwhm="0.000789" res="457618.4" algo="FTMS"/>
<pk mz="361.056536" i="3659976.3" sn="30.15" a="2533.28" fwhm="0.000766" res="471083.1" algo="FTMS"/>
<pk mz="361.067688" i="1379274.5" sn="9.84" a="862.11" fwhm="0.000746" res="483929.9" algo="FTMS"/>
<pk mz="361.092840" i="3732176.0" sn="30.79" a="2853.36" fwhm="0.000837" res="431640.2" algo="FTMS"/>
<pk mz="361.105953" i="1721042.9" sn="12.88" a="1060.43" fwhm="0.000771" res="468475.0" algo="FTMS"/>
<pk mz="361.113986" i="2243284.5" sn="17.53" a="1363.63" fwhm="0.000712" res="507254.5" algo="FTMS"/>
<pk mz="361.129395" i="1290711.9" sn="9.05" a="610.96" fwhm="0.000699" res="516649.6" algo="FTMS"/>
<pk mz="361.142383" i="2437850.8" sn="19.26" a="1666.04" fwhm="0.000791" res="456551.0" algo="FTMS"/>
<pk mz="361.148031" i="1175900.0" sn="8.03" a="669.20" fwhm="0.000771" res="468152.3" algo="FTMS"/>
<pk mz="361.150410" i="4808924.5" sn="40.38" a="3572.10" fwhm="0.000797" res="452891.3" algo="FTMS"/>
<pk mz="361.178715" i="3756770.5" sn="31.01" a="2949.29" fwhm="0.000856" res="421856.1" algo="FTMS"/>
<pk mz="361.186808" i="3609316.3" sn="29.69" a="2547.74" fwhm="0.000768" res="470202.4" algo="FTMS"/>
<pk mz="361.223176" i="2534636.3" sn="20.12" a="1683.21" fwhm="0.000776" res="465539.2" algo="FTMS"/>
<pk mz="362.051729" i="4626847.0" sn="38.75" a="3657.58" fwhm="0.000838" res="432212.2" algo="FTMS"/>
<pk mz="362.088137" i="5560743.0" sn="47.07" a="4307.12" fwhm="0.000816" res="443499.0" algo="FTMS"/>
<pk mz="362.109221" i="1741739.6" sn="13.06" a="1099.70" fwhm="0.000726" res="498485.9" algo="FTMS"/>
<pk mz="362.145663" i="3434931.5" sn="28.14" a="2515.08" fwhm="0.000794" res="455828.2" algo="FTMS"/>
<pk mz="362.182057" i="2516411.3" sn="19.96" a="1827.26" fwhm="0.000801" res="452248.8" algo="FTMS"/>
<pk mz="363.035801" i="3540594.5" sn="29.08" a="2456.28" fwhm="0.000775" res="468438.4" algo="FTMS"/>
<pk mz="363.047119" i="1407861.0" sn="10.09" a="792.99" fwhm="0.000736" res="493161.4" algo="FTMS"/>
<pk mz="363.072142" i="4726394.5" sn="39.64" a="3719.13" fwhm="0.000832" res="436384.1" algo="FTMS"/>
<pk mz="363.083318" i="1895036.6" sn="14.43" a="1302.20" fwhm="0.000829" res="437724.8" algo="FTMS"/>
<pk mz="363.085162" i="2183549.0" sn="16.99" a="1667.54" fwhm="0.000877" res="413816.8" algo="FTMS"/>
<pk mz="363.108507" i="2866306.0" sn="23.07" a="2137.22" fwhm="0.000833" res="435824.0" algo="FTMS"/>
<pk mz="363.119752" i="3826820.5" sn="31.63" a="2944.05" fwhm="0.000836" res="434107.7" algo="FTMS"/>
<pk mz="363.121604" i="3726980.8" sn="30.74" a="3048.92" fwhm="0.000869" res="417664.7" algo="FTMS"/>
<pk mz="363.129643" i="1092870.6" sn="7.28" a="519.76" fwhm="0.000711" res="510668.7" algo="FTMS"/>
<pk mz="363.140880" i="1149833.0" sn="7.79" a="614.98" fwhm="0.000768" res="472845.9" algo="FTMS"/>
<pk mz="363.144923" i="1590665.9" sn="11.71" a="943.10" fwhm="0.000738" res="491801.5" algo="FTMS"/>
<pk mz="363.157982" i="4177036.8" sn="34.75" a="3186.07" fwhm="0.000785" res="462726.4" algo="FTMS"/>
<pk mz="363.194372" i="6292116.5" sn="53.58" a="5187.22" fwhm="0.000860" res="422415.9" algo="FTMS"/>
<pk mz="363.230732" i="1725852.3" sn="12.92" a="1392.25" fwhm="0.000881" res="412119.4" algo="FTMS"/>
<pk mz="364.031056" i="1364294.9" sn="9.70" a="697.22" fwhm="0.000729" res="499216.5" algo="FTMS"/>
<pk mz="364.067381" i="6116174.5" sn="52.01" a="4922.14" fwhm="0.000838" res="434622.8" algo="FTMS"/>
<pk mz="364.088572" i="1301459.1" sn="9.14" a="853.68" fwhm="0.000840" res="433267.8" algo="FTMS"/>
<pk mz="364.103815" i="2259286.3" sn="17.67" a="1586.85" fwhm="0.000806" res="451683.6" algo="FTMS"/>
<pk mz="364.124851" i="2453082.8" sn="19.39" a="1714.26" fwhm="0.000819" res="444599.7" algo="FTMS"/>
<pk mz="364.161389" i="1930594.5" sn="14.74" a="1366.33" fwhm="0.000844" res="431478.0" algo="FTMS"/>
<pk mz="364.197638" i="1506922.3" sn="10.97" a="859.17" fwhm="0.000702" res="519017.4" algo="FTMS"/>
<pk mz="365.014988" i="1394967.5" sn="9.97" a="767.61" fwhm="0.000788" res="463327.1" algo="FTMS"/>
<pk mz="365.026203" i="1071769.9" sn="7.09" a="689.83" fwhm="0.000820" res="445384.3" algo="FTMS"/>
<pk mz="365.051402" i="5402655.0" sn="45.66" a="4444.82" fwhm="0.000845" res="431976.5" algo="FTMS"/>
<pk mz="365.062664" i="2088481.5" sn="16.14" a="1524.98" fwhm="0.000832" res="438690.4" algo="FTMS"/>
<pk mz="365.064433" i="1161249.9" sn="7.89" a="605.91" fwhm="0.000815" res="448179.9" algo="FTMS"/>
<pk mz="365.070724" i="1074595.3" sn="7.12" a="658.56" fwhm="0.000974" res="374640.5" algo="FTMS"/>
<pk mz="365.082233" i="1204645.6" sn="8.27" a="683.31" fwhm="0.000824" res="442914.1" algo="FTMS"/>
<pk mz="365.087820" i="4876327.0" sn="40.97" a="3778.10" fwhm="0.000793" res="460211.8" algo="FTMS"/>
<pk mz="365.099064" i="1514025.3" sn="11.03" a="963.33" fwhm="0.000829" res="440509.8" algo="FTMS"/>
<pk mz="365.100874" i="4299817.5" sn="35.84" a="3290.33" fwhm="0.000842" res="433484.3" algo="FTMS"/>
<pk mz="365.118560" i="1297837.4" sn="9.10" a="875.29" fwhm="0.000996" res="366677.6" algo="FTMS"/>
<pk mz="365.124236" i="2492462.5" sn="19.74" a="1759.49" fwhm="0.000790" res="462200.0" algo="FTMS"/>
<pk mz="365.137262" i="6756401.5" sn="57.71" a="5785.33" fwhm="0.000852" res="428528.4" algo="FTMS"/>
<pk mz="365.155007" i="1186869.0" sn="8.12" a="598.40" fwhm="0.000702" res="520215.8" algo="FTMS"/>
<pk mz="365.160572" i="2429494.3" sn="19.18" a="1642.16" fwhm="0.000772" res="473076.1" algo="FTMS"/>
<pk mz="365.173620" i="4462137.0" sn="37.28" a="3686.44" fwhm="0.000872" res="418805.8" algo="FTMS"/>
<pk mz="365.191363" i="1783612.8" sn="13.43" a="1074.51" fwhm="0.000774" res="471963.1" algo="FTMS"/>
<pk mz="365.196989" i="1401405.9" sn="10.03" a="803.74" fwhm="0.000763" res="478322.2" algo="FTMS"/>
<pk mz="365.200362" i="1617726.6" sn="11.95" a="926.25" fwhm="0.000744" res="490579.1" algo="FTMS"/>
<pk mz="365.210017" i="11568193.0" sn="100.56" a="9682.39" fwhm="0.000840" res="434875.1" algo="FTMS"/>
<pk mz="365.236763" i="1095110.4" sn="7.30" a="699.48" fwhm="0.000904" res="403836.8" algo="FTMS"/>
<pk mz="365.246402" i="2368584.3" sn="18.64" a="1647.96" fwhm="0.000795" res="459511.3" algo="FTMS"/>
<pk mz="366.046661" i="2179313.0" sn="16.80" a="1545.34" fwhm="0.000792" res="462018.0" algo="FTMS"/>
<pk mz="366.054831" i="1149810.6" sn="7.71" a="589.97" fwhm="0.000742" res="493590.8" algo="FTMS"/>
<pk mz="366.083030" i="1828600.5" sn="13.70" a="1404.54" fwhm="0.000863" res="424023.4" algo="FTMS"/>
<pk mz="366.091142" i="1091578.3" sn="7.20" a="385.65" fwhm="0.000684" res="534966.7" algo="FTMS"/>
<pk mz="366.140650" i="1597700.6" sn="11.67" a="1116.04" fwhm="0.000822" res="445512.3" algo="FTMS"/>
<pk mz="366.180157" i="1215372.9" sn="8.29" a="723.25" fwhm="0.000856" res="427631.6" algo="FTMS"/>
<pk mz="366.213387" i="2648340.0" sn="20.94" a="1691.21" fwhm="0.000753" res="486593.9" algo="FTMS"/>
<pk mz="367.030689" i="2853311.0" sn="22.74" a="1909.67" fwhm="0.000801" res="458464.2" algo="FTMS"/>
<pk mz="367.045274" i="1109058.1" sn="7.35" a="602.34" fwhm="0.000749" res="489913.5" algo="FTMS"/>
<pk mz="367.067055" i="6578630.5" sn="55.62" a="5358.05" fwhm="0.000854" res="429915.7" algo="FTMS"/>
<pk mz="367.097901" i="1876173.1" sn="14.12" a="1151.32" fwhm="0.000771" res="476149.9" algo="FTMS"/>
<pk mz="367.103436" i="6579662.5" sn="55.63" a="5208.64" fwhm="0.000819" res="448313.7" algo="FTMS"/>
<pk mz="367.114701" i="1248848.6" sn="8.59" a="765.84" fwhm="0.000786" res="467239.5" algo="FTMS"/>
<pk mz="367.116503" i="2544081.0" sn="20.02" a="1629.44" fwhm="0.000758" res="484303.6" algo="FTMS"/>
<pk mz="367.134299" i="2547156.8" sn="20.04" a="1910.69" fwhm="0.000849" res="432255.4" algo="FTMS"/>
<pk mz="367.139851" i="3667413.8" sn="29.93" a="2869.82" fwhm="0.000846" res="433770.7" algo="FTMS"/>
<pk mz="367.152904" i="4369880.5" sn="36.13" a="3558.78" fwhm="0.000856" res="428723.9" algo="FTMS"/>
<pk mz="367.170647" i="1596892.3" sn="11.66" a="907.48" fwhm="0.000709" res="517659.1" algo="FTMS"/>
<pk mz="367.176226" i="3090909.5" sn="24.84" a="2189.32" fwhm="0.000805" res="456392.4" algo="FTMS"/>
<pk mz="367.189242" i="3079648.3" sn="24.74" a="2430.57" fwhm="0.000848" res="432952.7" algo="FTMS"/>
<pk mz="367.207053" i="4120548.0" sn="33.93" a="3004.77" fwhm="0.000792" res="463663.3" algo="FTMS"/>
<pk mz="367.212528" i="1688293.0" sn="12.46" a="1188.99" fwhm="0.000866" res="424072.9" algo="FTMS"/>
<pk mz="367.215811" i="1181925.8" sn="7.99" a="679.51" fwhm="0.000835" res="439927.3" algo="FTMS"/>
<pk mz="367.225654" i="5396968.0" sn="45.19" a="4424.23" fwhm="0.000845" res="434816.2" algo="FTMS"/>
<pk mz="367.243403" i="1191019.5" sn="8.08" a="755.78" fwhm="0.000822" res="446695.8" algo="FTMS"/>
<pk mz="368.062335" i="1699734.0" sn="12.56" a="910.26" fwhm="0.000735" res="500586.5" algo="FTMS"/>
<pk mz="368.070366" i="1464215.6" sn="10.48" a="896.71" fwhm="0.000882" res="417169.5" algo="FTMS"/>
<pk mz="368.098721" i="1889181.5" sn="14.23" a="1146.96" fwhm="0.000744" res="494878.1" algo="FTMS"/>
<pk mz="368.106745" i="1224351.3" sn="8.37" a="637.58" fwhm="0.000727" res="506358.0" algo="FTMS"/>
<pk mz="368.156127" i="1138601.5" sn="7.61" a="562.90" fwhm="0.000719" res="511946.2" algo="FTMS"/>
<pk mz="368.228947" i="1372088.6" sn="9.67" a="889.44" fwhm="0.000820" res="449039.8" algo="FTMS"/>
<pk mz="369.046333" i="4971362.0" sn="41.43" a="3924.93" fwhm="0.000827" res="446030.5" algo="FTMS"/>
<pk mz="369.082693" i="7198569.5" sn="61.09" a="5907.62" fwhm="0.000856" res="431230.0" algo="FTMS"/>
<pk mz="369.113469" i="1094767.8" sn="7.22" a="506.94" fwhm="0.000682" res="541388.9" algo="FTMS"/>
<pk mz="369.119108" i="5129073.0" sn="42.82" a="3927.71" fwhm="0.000819" res="450790.3" algo="FTMS"/>
<pk mz="369.132112" i="1521011.6" sn="10.98" a="785.35" fwhm="0.000716" res="515592.5" algo="FTMS"/>
<pk mz="369.150003" i="1852023.3" sn="13.90" a="1196.31" fwhm="0.000824" res="447802.8" algo="FTMS"/>
<pk mz="369.155468" i="5777272.5" sn="48.54" a="4859.08" fwhm="0.000886" res="416807.7" algo="FTMS"/>
<pk mz="369.168600" i="2637179.3" sn="20.83" a="1716.00" fwhm="0.000765" res="482761.8" algo="FTMS"/>
<pk mz="369.174191" i="1474172.3" sn="10.57" a="1259.90" fwhm="0.001002" res="368355.0" algo="FTMS"/>
<pk mz="369.191879" i="5726080.0" sn="48.09" a="4875.65" fwhm="0.000875" res="421855.6" algo="FTMS"/>
<pk mz="369.205083" i="1239810.6" sn="8.50" a="824.50" fwhm="0.000980" res="376554.9" algo="FTMS"/>
<pk mz="369.222669" i="1732230.3" sn="12.85" a="1002.63" fwhm="0.000829" res="445146.8" algo="FTMS"/>
<pk mz="369.228268" i="3363719.5" sn="27.24" a="2587.29" fwhm="0.000840" res="439373.7" algo="FTMS"/>
<pk mz="370.049799" i="1116720.8" sn="7.41" a="650.52" fwhm="0.000805" res="459813.9" algo="FTMS"/>
<pk mz="370.077914" i="1595702.5" sn="11.64" a="867.02" fwhm="0.000758" res="488017.7" algo="FTMS"/>
<pk mz="370.086019" i="1467960.1" sn="10.51" a="871.16" fwhm="0.000762" res="485466.6" algo="FTMS"/>
<pk mz="370.089194" i="1339576.9" sn="9.38" a="1007.12" fwhm="0.000914" res="404896.4" algo="FTMS"/>
<pk mz="370.125592" i="9416768.0" sn="80.66" a="7814.91" fwhm="0.000854" res="433429.8" algo="FTMS"/>
<pk mz="370.127396" i="3171904.8" sn="25.55" a="2303.41" fwhm="0.000807" res="458619.7" algo="FTMS"/>
<pk mz="370.158880" i="1439047.1" sn="10.26" a="730.37" fwhm="0.000684" res="540976.6" algo="FTMS"/>
<pk mz="370.161908" i="1538631.8" sn="11.14" a="966.38" fwhm="0.000811" res="456401.5" algo="FTMS"/>
<pk mz="370.195207" i="1148494.6" sn="7.69" a="684.18" fwhm="0.000826" res="447952.1" algo="FTMS"/>
<pk mz="370.876868" i="1073626.5" sn="7.03" a="520.00" fwhm="0.000765" res="484682.3" algo="FTMS"/>
<pk mz="371.005772" i="1498100.9" sn="10.78" a="908.20" fwhm="0.000755" res="491196.8" algo="FTMS"/>
<pk mz="371.025567" i="1394168.9" sn="9.86" a="835.65" fwhm="0.000759" res="489102.7" algo="FTMS"/>
<pk mz="371.040841" i="1540860.0" sn="11.16" a="931.49" fwhm="0.000806" res="460613.9" algo="FTMS"/>
<pk mz="371.061958" i="5958912.5" sn="50.14" a="5164.14" fwhm="0.000860" res="431658.3" algo="FTMS"/>
<pk mz="371.077236" i="7026947.5" sn="59.57" a="5546.21" fwhm="0.000837" res="443093.0" algo="FTMS"/>
<pk mz="371.098376" i="4813064.0" sn="40.03" a="3983.61" fwhm="0.000864" res="429445.0" algo="FTMS"/>
<pk mz="371.109608" i="14010634.0" z="-1" sn="121.20" a="12500.26" fwhm="0.000875" res="424073.0" algo="FTMS" component_name="w" deconvoluted_molecular_mass="371.109880" deconvoluted_isotopic_mass="371.109870"/>
<pk mz="371.134746" i="6259983.0" sn="52.80" a="5437.95" fwhm="0.000888" res="418014.5" algo="FTMS"/>
<pk mz="371.145977" i="94157072.0" z="-1" sn="828.46" a="82676.43" fwhm="0.000869" res="427100.9" algo="FTMS" component_name="I" deconvoluted_molecular_mass="371.146060" deconvoluted_isotopic_mass="371.146239"/>
<pk mz="371.171148" i="8938775.0" sn="76.44" a="8029.97" fwhm="0.000904" res="410592.4" algo="FTMS"/>
<pk mz="371.182343" i="1148057.0" sn="7.69" a="569.27" fwhm="0.000772" res="480831.1" algo="FTMS"/>
<pk mz="371.189550" i="1235610.4" sn="8.46" a="918.37" fwhm="0.000951" res="390343.7" algo="FTMS"/>
<pk mz="371.207526" i="7734558.0" sn="65.81" a="6595.91" fwhm="0.000857" res="433032.6" algo="FTMS"/>
<pk mz="371.243910" i="2818341.5" sn="22.43" a="2004.01" fwhm="0.000830" res="447406.7" algo="FTMS"/>
<pk mz="372.072368" i="1246670.6" sn="8.56" a="882.56" fwhm="0.000938" res="396863.5" algo="FTMS"/>
<pk mz="372.080677" i="1566160.3" sn="11.38" a="941.26" fwhm="0.000812" res="458039.2" algo="FTMS"/>
<pk mz="372.093552" i="1326290.9" sn="9.26" a="877.98" fwhm="0.000827" res="449772.4" algo="FTMS"/>
<pk mz="372.104812" i="1125589.3" sn="7.49" a="635.93" fwhm="0.000795" res="468246.3" algo="FTMS"/>
<pk mz="372.113021" i="2361815.0" z="-1" sn="18.40" a="1755.03" fwhm="0.000850" res="437848.3" algo="FTMS" component_name="w" deconvoluted_molecular_mass="371.109880" deconvoluted_isotopic_mass="372.113284"/>
<pk mz="372.130036" i="1122650.4" sn="7.46" a="564.99" fwhm="0.000782" res="476096.5" algo="FTMS"/>
<pk mz="372.138083" i="1278172.0" sn="8.84" a="759.25" fwhm="0.000819" res="454200.2" algo="FTMS"/>
<pk mz="372.141263" i="1567196.6" sn="11.39" a="1012.44" fwhm="0.000827" res="449950.1" algo="FTMS"/>
<pk mz="372.149354" i="13863390.0" z="-1" sn="119.90" a="11972.29" fwhm="0.000875" res="425482.8" algo="FTMS" component_name="I" deconvoluted_molecular_mass="371.146060" deconvoluted_isotopic_mass="372.149618"/>
<pk mz="372.174490" i="2134499.5" sn="16.39" a="1375.68" fwhm="0.000796" res="467453.8" algo="FTMS"/>
<pk mz="372.177617" i="2039268.0" sn="15.55" a="1568.51" fwhm="0.000835" res="445919.2" algo="FTMS"/>
<pk mz="372.210845" i="1378282.9" sn="9.72" a="908.00" fwhm="0.000893" res="416965.7" algo="FTMS"/>
<pk mz="372.214004" i="6058475.5" sn="51.02" a="5266.27" fwhm="0.000879" res="423621.2" algo="FTMS"/>
<pk mz="372.303869" i="4801021.5" sn="39.92" a="3728.85" fwhm="0.000841" res="442828.0" algo="FTMS"/>
<pk mz="373.002842" i="1142795.8" sn="7.64" a="609.06" fwhm="0.000863" res="432138.0" algo="FTMS"/>
<pk mz="373.020150" i="1568143.3" sn="11.39" a="1212.92" fwhm="0.000967" res="385564.3" algo="FTMS"/>
<pk mz="373.041186" i="1619859.5" sn="11.85" a="1042.04" fwhm="0.000790" res="472075.0" algo="FTMS"/>
<pk mz="373.056579" i="1723542.6" sn="12.76" a="1164.14" fwhm="0.000787" res="474099.1" algo="FTMS"/>
<pk mz="373.077656" i="4936347.0" sn="41.12" a="3867.26" fwhm="0.000842" res="443062.5" algo="FTMS"/>
<pk mz="373.092922" i="1993374.0" sn="15.15" a="1461.92" fwhm="0.000856" res="435927.0" algo="FTMS"/>
<pk mz="373.101995" i="1638047.9" sn="12.01" a="901.56" fwhm="0.000730" res="510933.1" algo="FTMS"/>
<pk mz="373.114019" i="3462818.3" sn="28.11" a="2605.59" fwhm="0.000828" res="450353.4" algo="FTMS"/>
<pk mz="373.125236" i="5727908.5" sn="48.10" a="4688.26" fwhm="0.000879" res="424552.4" algo="FTMS"/>
<pk mz="373.150397" i="7911081.5" z="-1" sn="67.37" a="7065.24" fwhm="0.000883" res="422639.1" algo="FTMS" component_name="I" deconvoluted_molecular_mass="371.146060" deconvoluted_isotopic_mass="373.150662"/>
<pk mz="373.152704" i="1079978.1" sn="7.08" a="485.13" fwhm="0.000633" res="589708.7" algo="FTMS"/>
<pk mz="373.172844" i="2456238.3" sn="19.23" a="1864.96" fwhm="0.000842" res="443418.0" algo="FTMS"/>
<pk mz="373.178684" i="1584559.4" sn="11.54" a="1102.24" fwhm="0.000862" res="433085.4" algo="FTMS"/>
<pk mz="373.186794" i="8732337.0" sn="74.61" a="7571.97" fwhm="0.000888" res="420168.1" algo="FTMS"/>
<pk mz="373.223175" i="5541560.5" sn="46.46" a="4579.03" fwhm="0.000875" res="426697.9" algo="FTMS"/>
<pk mz="373.259577" i="1536703.8" sn="11.11" a="964.49" fwhm="0.000855" res="436541.7" algo="FTMS"/>
<pk mz="373.307238" i="1701833.5" sn="12.46" a="1440.68" fwhm="0.001041" res="358568.5" algo="FTMS"/>
<pk mz="374.088166" i="1300839.4" sn="8.95" a="705.66" fwhm="0.000762" res="491167.8" algo="FTMS"/>
<pk mz="374.109233" i="1816171.6" sn="13.45" a="1220.47" fwhm="0.000834" res="448685.0" algo="FTMS"/>
<pk mz="374.145615" i="2402163.0" sn="18.58" a="1894.76" fwhm="0.000941" res="397396.6" algo="FTMS"/>
<pk mz="374.153608" i="1509748.6" z="-1" sn="10.77" a="918.63" fwhm="0.000756" res="494745.9" algo="FTMS" component_name="I" deconvoluted_molecular_mass="371.146060" deconvoluted_isotopic_mass="374.153875"/>
<pk mz="374.156911" i="3145077.3" sn="25.07" a="2339.90" fwhm="0.000817" res="458146.8" algo="FTMS"/>
<pk mz="374.181959" i="1324538.4" sn="9.16" a="811.90" fwhm="0.000872" res="429270.2" algo="FTMS"/>
<pk mz="374.190069" i="1710460.0" sn="12.53" a="1157.71" fwhm="0.000850" res="440286.5" algo="FTMS"/>
<pk mz="374.226561" i="1354627.4" sn="9.42" a="862.48" fwhm="0.000850" res="440411.6" algo="FTMS"/>
<pk mz="374.300947" i="1454738.4" sn="10.29" a="797.48" fwhm="0.000695" res="538928.4" algo="FTMS"/>
<pk mz="375.035744" i="3311142.5" sn="26.52" a="2824.42" fwhm="0.000924" res="405946.7" algo="FTMS"/>
<pk mz="375.046937" i="1997352.8" sn="15.04" a="1394.86" fwhm="0.000822" res="456276.0" algo="FTMS"/>
<pk mz="375.056868" i="1265450.6" sn="8.64" a="814.89" fwhm="0.000842" res="445680.6" algo="FTMS"/>
<pk mz="375.072135" i="3342893.8" sn="26.80" a="2737.05" fwhm="0.000883" res="424889.2" algo="FTMS"/>
<pk mz="375.085251" i="1495600.4" sn="10.65" a="1022.13" fwhm="0.000823" res="455568.7" algo="FTMS"/>
<pk mz="375.086717" i="1492272.8" sn="10.62" a="1111.07" fwhm="0.000883" res="424673.1" algo="FTMS"/>
<pk mz="375.093249" i="1737778.0" sn="12.77" a="1062.64" fwhm="0.000803" res="466994.8" algo="FTMS"/>
<pk mz="375.099868" i="1462067.4" sn="10.36" a="783.69" fwhm="0.000739" res="507836.8" algo="FTMS"/>
<pk mz="375.108556" i="2019893.1" sn="15.23" a="1351.57" fwhm="0.000774" res="484649.3" algo="FTMS"/>
<pk mz="375.121706" i="2206007.8" sn="16.86" a="1703.50" fwhm="0.000898" res="417902.5" algo="FTMS"/>
<pk mz="375.129683" i="2834489.3" sn="22.35" a="2079.95" fwhm="0.000798" res="470160.1" algo="FTMS"/>
<pk mz="375.140878" i="1608251.6" sn="11.63" a="977.71" fwhm="0.000753" res="498400.9" algo="FTMS"/>
<pk mz="375.144897" i="1339324.4" sn="9.28" a="893.45" fwhm="0.000918" res="408653.9" algo="FTMS"/>
<pk mz="375.157956" i="3987007.0" sn="32.43" a="3598.43" fwhm="0.000949" res="395303.8" algo="FTMS"/>
<pk mz="375.163559" i="1854272.1" sn="13.78" a="1212.40" fwhm="0.000784" res="478603.8" algo="FTMS"/>
<pk mz="375.166040" i="5432384.5" sn="45.07" a="4554.05" fwhm="0.000876" res="428159.1" algo="FTMS"/>
<pk mz="375.194412" i="3761734.3" sn="30.46" a="2913.73" fwhm="0.000854" res="439172.3" algo="FTMS"/>
<pk mz="375.202453" i="3964488.0" sn="32.23" a="3308.60" fwhm="0.000875" res="428669.8" algo="FTMS"/>
<pk mz="375.238781" i="2165839.3" sn="16.51" a="1482.70" fwhm="0.000795" res="471778.4" algo="FTMS"/>
<pk mz="376.067420" i="3360501.8" sn="26.95" a="2817.46" fwhm="0.000925" res="406621.7" algo="FTMS"/>
<pk mz="376.124840" i="2042625.1" sn="15.43" a="1659.30" fwhm="0.000954" res="394067.7" algo="FTMS"/>
<pk mz="376.133348" i="1138050.9" sn="7.52" a="624.06" fwhm="0.000828" res="454315.5" algo="FTMS"/>
<pk mz="376.161338" i="3751176.5" sn="30.37" a="2952.29" fwhm="0.000855" res="439783.3" algo="FTMS"/>
<pk mz="376.197623" i="1357583.8" sn="9.44" a="693.26" fwhm="0.000738" res="509976.6" algo="FTMS"/>
<pk mz="376.205820" i="1197457.4" sn="8.04" a="879.59" fwhm="0.000911" res="412827.9" algo="FTMS"/>
<pk mz="377.015012" i="1532851.4" sn="10.97" a="993.09" fwhm="0.000808" res="466467.5" algo="FTMS"/>
<pk mz="377.051392" i="5188026.5" sn="42.93" a="4643.23" fwhm="0.000916" res="411592.5" algo="FTMS"/>
<pk mz="377.062642" i="2089916.9" sn="15.84" a="1497.59" fwhm="0.000862" res="437375.2" algo="FTMS"/>
<pk mz="377.064407" i="1222845.3" sn="8.26" a="699.54" fwhm="0.000811" res="464969.9" algo="FTMS"/>
<pk mz="377.085638" i="3464129.5" sn="27.86" a="2806.66" fwhm="0.000864" res="436379.2" algo="FTMS"/>
<pk mz="377.087747" i="3777473.8" sn="30.60" a="2926.27" fwhm="0.000820" res="459876.3" algo="FTMS"/>
<pk mz="377.099071" i="3154372.0" sn="25.15" a="2488.58" fwhm="0.000846" res="445643.5" algo="FTMS"/>
<pk mz="377.100896" i="2336708.5" sn="18.00" a="1659.86" fwhm="0.000801" res="470710.2" algo="FTMS"/>
<pk mz="377.124190" i="2351561.3" sn="18.13" a="1731.75" fwhm="0.000867" res="434997.9" algo="FTMS"/>
<pk mz="377.135409" i="1537995.4" sn="11.02" a="940.33" fwhm="0.000785" res="480162.1" algo="FTMS"/>
<pk mz="377.137275" i="4276683.5" sn="34.96" a="3741.95" fwhm="0.000892" res="423033.1" algo="FTMS"/>
<pk mz="377.145296" i="1489357.4" sn="10.59" a="935.58" fwhm="0.000775" res="486368.3" algo="FTMS"/>
<pk mz="377.155069" i="1869519.3" sn="13.91" a="1678.21" fwhm="0.001068" res="353098.8" algo="FTMS"/>
<pk mz="377.160606" i="1449168.4" sn="10.24" a="795.66" fwhm="0.000720" res="523732.4" algo="FTMS"/>
<pk mz="377.173644" i="4993491.0" sn="41.23" a="4272.18" fwhm="0.000887" res="425377.0" algo="FTMS"/>
<pk mz="377.181754" i="1413844.6" sn="9.93" a="857.38" fwhm="0.000839" res="449421.5" algo="FTMS"/>
<pk mz="377.210027" i="8269274.5" sn="69.86" a="7137.21" fwhm="0.000888" res="424960.5" algo="FTMS"/>
<pk mz="377.218139" i="1099739.9" sn="7.18" a="569.65" fwhm="0.000754" res="500216.0" algo="FTMS"/>
<pk mz="377.738985" i="1086019.9" sn="7.06" a="853.56" fwhm="0.001481" res="255087.7" algo="FTMS"/>
<pk mz="378.046656" i="3153025.3" sn="25.13" a="2497.46" fwhm="0.000891" res="424404.8" algo="FTMS"/>
<pk mz="378.054769" i="1191682.8" sn="7.99" a="759.45" fwhm="0.000839" res="450759.1" algo="FTMS"/>
<pk mz="378.083062" i="4306568.5" sn="35.22" a="3606.57" fwhm="0.000892" res="424015.2" algo="FTMS"/>
<pk mz="378.091111" i="1091466.0" sn="7.11" a="550.16" fwhm="0.000693" res="545358.1" algo="FTMS"/>
<pk mz="378.119655" i="1166735.6" sn="7.77" a="896.85" fwhm="0.000984" res="384426.3" algo="FTMS"/>
<pk mz="378.140577" i="4268180.0" sn="34.88" a="3705.48" fwhm="0.000920" res="410836.6" algo="FTMS"/>
<pk mz="378.166999" i="1274777.1" sn="8.71" a="930.99" fwhm="0.000974" res="388387.2" algo="FTMS"/>
<pk mz="378.176959" i="2731163.0" sn="21.45" a="1989.56" fwhm="0.000868" res="435924.9" algo="FTMS"/>
<pk mz="378.213431" i="1828002.4" sn="13.55" a="1173.60" fwhm="0.000791" res="478345.6" algo="FTMS"/>
<pk mz="379.030676" i="3341125.0" sn="26.78" a="2598.56" fwhm="0.000859" res="441220.9" algo="FTMS"/>
<pk mz="379.041958" i="1585735.1" sn="11.43" a="1034.75" fwhm="0.000829" res="457307.2" algo="FTMS"/>
<pk mz="379.067059" i="6367052.0" sn="53.23" a="5415.10" fwhm="0.000899" res="421856.8" algo="FTMS"/>
<pk mz="379.078312" i="1844046.4" sn="13.69" a="1221.88" fwhm="0.000767" res="494127.0" algo="FTMS"/>
<pk mz="379.080144" i="2104398.8" sn="15.96" a="1519.99" fwhm="0.000834" res="454409.2" algo="FTMS"/>
<pk mz="379.082731" i="1139279.3" sn="7.53" a="519.14" fwhm="0.000707" res="536218.2" algo="FTMS"/>
<pk mz="379.103483" i="4290387.5" sn="35.08" a="3299.89" fwhm="0.000832" res="455646.8" algo="FTMS"/>
<pk mz="379.114773" i="1979989.6" sn="14.88" a="1505.46" fwhm="0.000892" res="425202.7" algo="FTMS"/>
<pk mz="379.116526" i="3719510.0" sn="30.08" a="3046.88" fwhm="0.000877" res="432378.8" algo="FTMS"/>
<pk mz="379.134359" i="1473369.5" sn="10.45" a="777.98" fwhm="0.000737" res="514773.5" algo="FTMS"/>
<pk mz="379.139851" i="2278234.5" sn="17.48" a="1759.49" fwhm="0.000873" res="434499.1" algo="FTMS"/>
<pk mz="379.152900" i="6254429.0" sn="52.25" a="5449.37" fwhm="0.000897" res="422740.2" algo="FTMS"/>
<pk mz="379.170821" i="1893472.8" sn="14.12" a="1514.94" fwhm="0.000887" res="427494.1" algo="FTMS"/>
<pk mz="379.176127" i="1357665.8" sn="9.44" a="728.15" fwhm="0.000779" res="486717.1" algo="FTMS"/>
<pk mz="379.189299" i="6216548.5" sn="51.92" a="5219.18" fwhm="0.000868" res="437057.0" algo="FTMS"/>
<pk mz="379.207073" i="2444648.0" sn="18.94" a="1868.45" fwhm="0.000864" res="438725.2" algo="FTMS"/>
<pk mz="379.225672" i="20795244.0" z="-1" sn="179.37" a="18834.99" fwhm="0.000910" res="416689.8" algo="FTMS" component_name="d" deconvoluted_molecular_mass="379.225916" deconvoluted_isotopic_mass="379.225948"/>
<pk mz="380.025967" i="1230858.4" sn="8.33" a="663.41" fwhm="0.000715" res="531662.5" algo="FTMS"/>
<pk mz="380.062334" i="2659345.5" sn="20.81" a="2240.32" fwhm="0.000936" res="406177.8" algo="FTMS"/>
<pk mz="380.070391" i="1112339.1" sn="7.29" a="444.33" fwhm="0.000682" res="557574.2" algo="FTMS"/>
<pk mz="380.098652" i="2392344.8" sn="18.48" a="2017.68" fwhm="0.000945" res="402038.8" algo="FTMS"/>
<pk mz="380.111952" i="1153563.4" sn="7.65" a="648.07" fwhm="0.000842" res="451417.0" algo="FTMS"/>
<pk mz="380.119772" i="1369628.9" sn="9.54" a="785.06" fwhm="0.000787" res="483082.3" algo="FTMS"/>
<pk mz="380.146391" i="1602082.1" sn="11.57" a="1155.49" fwhm="0.000862" res="440991.5" algo="FTMS"/>
<pk mz="380.156249" i="2009380.1" sn="15.13" a="1620.50" fwhm="0.000895" res="424625.3" algo="FTMS"/>
<pk mz="380.192651" i="1299499.4" sn="8.93" a="957.46" fwhm="0.000892" res="426445.6" algo="FTMS"/>
<pk mz="380.229054" i="4325426.5" z="-1" sn="35.38" a="3336.92" fwhm="0.000854" res="445233.2" algo="FTMS" component_name="d" deconvoluted_molecular_mass="379.225916" deconvoluted_isotopic_mass="380.229331"/>
<pk mz="381.046321" i="5123284.5" sn="42.35" a="4269.86" fwhm="0.000886" res="430285.1" algo="FTMS"/>
<pk mz="381.057543" i="1300694.5" sn="8.93" a="869.38" fwhm="0.000870" res="437995.2" algo="FTMS"/>
<pk mz="381.082715" i="7861467.5" sn="66.29" a="6753.08" fwhm="0.000889" res="428787.9" algo="FTMS"/>
<pk mz="381.093904" i="1423581.6" sn="10.01" a="913.51" fwhm="0.000851" res="447880.2" algo="FTMS"/>
<pk mz="381.095747" i="1514974.0" sn="10.81" a="811.40" fwhm="0.000714" res="534108.7" algo="FTMS"/>
<pk mz="381.113643" i="1224417.5" sn="8.27" a="766.09" fwhm="0.000847" res="450068.7" algo="FTMS"/>
<pk mz="381.119127" i="4546786.5" sn="37.31" a="3661.66" fwhm="0.000866" res="440076.0" algo="FTMS"/>
<pk mz="381.130354" i="1213668.9" sn="8.17" a="661.23" fwhm="0.000748" res="509336.6" algo="FTMS"/>
<pk mz="381.132140" i="4787429.0" sn="39.42" a="4051.12" fwhm="0.000911" res="418302.4" algo="FTMS"/>
<pk mz="381.149890" i="1979880.8" sn="14.87" a="1522.13" fwhm="0.000914" res="416898.9" algo="FTMS"/>
<pk mz="381.155476" i="4503786.0" sn="36.94" a="4060.18" fwhm="0.000955" res="399218.0" algo="FTMS"/>
<pk mz="381.168548" i="5242092.5" sn="43.39" a="4638.67" fwhm="0.000909" res="419418.7" algo="FTMS"/>
<pk mz="381.186326" i="1967087.9" sn="14.76" a="1861.24" fwhm="0.001042" res="365813.0" algo="FTMS"/>
<pk mz="381.191860" i="2865393.0" sn="22.61" a="2205.88" fwhm="0.000889" res="428727.3" algo="FTMS"/>
<pk mz="381.204946" i="3682035.5" sn="29.75" a="3126.80" fwhm="0.000889" res="428922.2" algo="FTMS"/>
<pk mz="381.222721" i="7035127.0" sn="59.07" a="6201.51" fwhm="0.000925" res="412312.4" algo="FTMS"/>
<pk mz="381.228254" i="1299192.3" sn="8.92" a="807.30" fwhm="0.000785" res="485773.3" algo="FTMS"/>
<pk mz="381.231710" i="1588728.9" z="-1" sn="11.45" a="1107.59" fwhm="0.000869" res="438921.8" algo="FTMS" component_name="d" deconvoluted_molecular_mass="379.225916" deconvoluted_isotopic_mass="381.231990"/>
<pk mz="381.241330" i="4649211.0" sn="38.21" a="4187.23" fwhm="0.000916" res="416092.9" algo="FTMS"/>
<pk mz="382.041538" i="1891480.8" sn="13.96" a="1223.23" fwhm="0.000827" res="462048.3" algo="FTMS"/>
<pk mz="382.077923" i="2664864.0" sn="20.66" a="2075.53" fwhm="0.000884" res="432151.1" algo="FTMS"/>
<pk mz="382.086025" i="1721505.5" sn="12.49" a="1266.52" fwhm="0.000920" res="415221.2" algo="FTMS"/>
<pk mz="382.090994" i="1207714.5" sn="8.04" a="770.08" fwhm="0.000842" res="453912.3" algo="FTMS"/>
<pk mz="382.100419" i="2538404.5" sn="19.56" a="1806.18" fwhm="0.000841" res="454393.1" algo="FTMS"/>
<pk mz="382.114418" i="1977767.1" sn="14.71" a="1521.21" fwhm="0.000939" res="407006.7" algo="FTMS"/>
<pk mz="382.127416" i="1642153.8" sn="11.80" a="1063.15" fwhm="0.000846" res="451529.3" algo="FTMS"/>
<pk mz="382.171935" i="1088946.5" sn="7.01" a="665.33" fwhm="0.000841" res="454155.9" algo="FTMS"/>
<pk mz="382.226066" i="1159357.1" sn="7.62" a="565.71" fwhm="0.000685" res="557957.4" algo="FTMS"/>
<pk mz="383.025577" i="1886554.8" sn="13.92" a="1249.55" fwhm="0.000830" res="461252.5" algo="FTMS"/>
<pk mz="383.061975" i="8493666.0" sn="71.13" a="8038.52" fwhm="0.000957" res="400410.0" algo="FTMS"/>
<pk mz="383.073204" i="1280612.1" sn="8.67" a="753.43" fwhm="0.000812" res="472007.1" algo="FTMS"/>
<pk mz="383.098366" i="8956521.0" sn="75.13" a="8165.06" fwhm="0.000929" res="412156.5" algo="FTMS"/>
<pk mz="383.109688" i="1223787.3" sn="8.18" a="628.38" fwhm="0.000746" res="513873.1" algo="FTMS"/>
<pk mz="383.129138" i="1753199.1" sn="12.76" a="1153.80" fwhm="0.000839" res="456493.0" algo="FTMS"/>
<pk mz="383.134756" i="5414512.0" sn="44.46" a="4744.62" fwhm="0.000928" res="412647.3" algo="FTMS"/>
<pk mz="383.147851" i="2628722.8" sn="20.34" a="2144.93" fwhm="0.000931" res="411659.2" algo="FTMS"/>
<pk mz="383.171151" i="6080119.5" sn="50.23" a="5535.43" fwhm="0.000948" res="404054.6" algo="FTMS"/>
<pk mz="383.174506" i="4015224.0" sn="32.35" a="3509.50" fwhm="0.000942" res="406934.7" algo="FTMS"/>
<pk mz="383.184159" i="1898105.9" sn="14.02" a="1393.78" fwhm="0.000866" res="442271.2" algo="FTMS"/>
<pk mz="383.201972" i="1461885.4" sn="10.24" a="945.20" fwhm="0.000848" res="451653.0" algo="FTMS"/>
<pk mz="383.207542" i="8411775.0" sn="70.42" a="8058.19" fwhm="0.000917" res="417922.0" algo="FTMS"/>
<pk mz="383.220673" i="1356929.1" sn="9.33" a="835.82" fwhm="0.000810" res="473026.4" algo="FTMS"/>
<pk mz="383.238342" i="1868676.6" sn="13.76" a="1773.97" fwhm="0.001045" res="366794.3" algo="FTMS"/>
<pk mz="383.243859" i="2301829.8" sn="17.51" a="1874.38" fwhm="0.000953" res="401945.8" algo="FTMS"/>
<pk mz="384.057217" i="1808677.6" sn="13.24" a="1321.66" fwhm="0.000926" res="414622.8" algo="FTMS"/>
<pk mz="384.065224" i="1216807.3" sn="8.12" a="635.72" fwhm="0.000758" res="506454.2" algo="FTMS"/>
<pk mz="384.093624" i="1586476.9" sn="11.32" a="1154.40" fwhm="0.000919" res="417835.6" algo="FTMS"/>
<pk mz="384.101754" i="1773614.4" sn="12.94" a="1196.37" fwhm="0.000886" res="433708.2" algo="FTMS"/>
<pk mz="384.104903" i="3093807.0" sn="24.37" a="2474.21" fwhm="0.000875" res="438900.8" algo="FTMS"/>
<pk mz="384.106732" i="1382191.4" sn="9.55" a="899.72" fwhm="0.000826" res="465288.9" algo="FTMS"/>
<pk mz="384.143088" i="1411126.5" sn="9.80" a="842.55" fwhm="0.000805" res="477012.1" algo="FTMS"/>
<pk mz="384.174474" i="1611836.8" sn="11.54" a="1111.26" fwhm="0.000867" res="443020.8" algo="FTMS"/>
<pk mz="384.177808" i="1169469.4" sn="7.71" a="769.15" fwhm="0.000853" res="450265.6" algo="FTMS"/>
<pk mz="384.210807" i="1671747.9" sn="12.06" a="1184.78" fwhm="0.000884" res="434486.6" algo="FTMS"/>
<pk mz="385.020056" i="1433314.9" sn="9.99" a="822.91" fwhm="0.000751" res="512729.8" algo="FTMS"/>
<pk mz="385.041199" i="3542503.0" sn="28.25" a="3209.67" fwhm="0.000991" res="388530.0" algo="FTMS"/>
<pk mz="385.056446" i="1547498.0" sn="10.98" a="1096.87" fwhm="0.000901" res="427300.0" algo="FTMS"/>
<pk mz="385.077619" i="7987182.0" sn="66.74" a="7460.26" fwhm="0.000931" res="413563.6" algo="FTMS"/>
<pk mz="385.092810" i="1242865.1" sn="8.34" a="856.17" fwhm="0.000951" res="404954.6" algo="FTMS"/>
<pk mz="385.114017" i="5889013.5" sn="48.57" a="5343.68" fwhm="0.000914" res="421139.4" algo="FTMS"/>
<pk mz="385.125243" i="29221880.0" z="-1" sn="250.60" a="28718.80" fwhm="0.000947" res="406874.1" algo="FTMS" component_name="X" deconvoluted_molecular_mass="385.125171" deconvoluted_isotopic_mass="385.125530"/>
<pk mz="385.144895" i="1119995.4" sn="7.28" a="681.39" fwhm="0.000769" res="500969.0" algo="FTMS"/>
<pk mz="385.150417" i="7058428.5" sn="58.69" a="6149.81" fwhm="0.000910" res="423175.3" algo="FTMS"/>
<pk mz="385.163568" i="1807103.0" sn="13.23" a="1352.94" fwhm="0.000936" res="411609.5" algo="FTMS"/>
<pk mz="385.172859" i="1089536.9" sn="7.01" a="971.26" fwhm="0.001104" res="348757.3" algo="FTMS"/>
<pk mz="385.186799" i="10488836.0" sn="88.40" a="9388.72" fwhm="0.000925" res="416597.1" algo="FTMS"/>
<pk mz="385.198352" i="1101189.9" sn="7.11" a="749.45" fwhm="0.001040" res="370263.8" algo="FTMS"/>
<pk mz="385.223209" i="5113866.5" sn="41.86" a="4591.54" fwhm="0.000924" res="416877.0" algo="FTMS"/>
<pk mz="385.259583" i="1605393.9" sn="11.48" a="1187.11" fwhm="0.000870" res="442864.1" algo="FTMS"/>
<pk mz="386.051689" i="1349549.3" sn="9.26" a="774.22" fwhm="0.000788" res="489962.2" algo="FTMS"/>
<pk mz="386.072942" i="1262769.5" sn="8.51" a="613.53" fwhm="0.000719" res="536866.3" algo="FTMS"/>
<pk mz="386.081044" i="1759411.0" sn="12.81" a="1178.39" fwhm="0.000819" res="471560.0" algo="FTMS"/>
<pk mz="386.109323" i="1269688.6" sn="8.57" a="883.90" fwhm="0.000884" res="437010.4" algo="FTMS"/>
<pk mz="386.128590" i="4698300.5" z="-1" sn="38.26" a="4585.60" fwhm="0.001013" res="381160.7" algo="FTMS" component_name="X" deconvoluted_molecular_mass="385.125171" deconvoluted_isotopic_mass="386.128878"/>
<pk mz="386.153754" i="1490113.3" sn="10.48" a="1000.19" fwhm="0.000943" res="409527.9" algo="FTMS"/>
<pk mz="386.156956" i="1597378.0" sn="11.41" a="1003.70" fwhm="0.000854" res="451919.7" algo="FTMS"/>
<pk mz="386.181995" i="1297094.9" sn="8.81" a="813.51" fwhm="0.000907" res="425783.3" algo="FTMS"/>
<pk mz="386.190164" i="2028488.5" sn="15.14" a="1458.32" fwhm="0.000852" res="453256.9" algo="FTMS"/>
<pk mz="386.226521" i="1142223.5" sn="7.47" a="701.14" fwhm="0.000814" res="474349.2" algo="FTMS"/>
<pk mz="387.035735" i="2012014.3" sn="15.00" a="1391.70" fwhm="0.000839" res="461130.8" algo="FTMS"/>
<pk mz="387.046862" i="1187440.4" sn="7.86" a="895.90" fwhm="0.001085" res="356699.7" algo="FTMS"/>
<pk mz="387.056918" i="3554162.5" sn="28.35" a="2968.91" fwhm="0.000913" res="424169.0" algo="FTMS"/>
<pk mz="387.072161" i="1754741.4" sn="12.77" a="1149.66" fwhm="0.000828" res="467448.8" algo="FTMS"/>
<pk mz="387.083382" i="1629815.5" sn="11.69" a="1172.56" fwhm="0.000901" res="429457.7" algo="FTMS"/>
<pk mz="387.093278" i="4825465.5" sn="39.36" a="4174.53" fwhm="0.000920" res="420632.9" algo="FTMS"/>
<pk mz="387.104558" i="2426235.8" sn="18.58" a="1855.69" fwhm="0.000906" res="427159.6" algo="FTMS"/>
<pk mz="387.108548" i="1579388.5" sn="11.25" a="1134.81" fwhm="0.000867" res="446649.9" algo="FTMS"/>
<pk mz="387.129650" i="5194112.5" z="-1" sn="42.55" a="4518.90" fwhm="0.000915" res="423027.3" algo="FTMS" component_name="X" deconvoluted_molecular_mass="385.125171" deconvoluted_isotopic_mass="387.129940"/>
<pk mz="387.140888" i="3398018.8" sn="27.00" a="3018.59" fwhm="0.000974" res="397486.9" algo="FTMS"/>
<pk mz="387.156123" i="1301381.9" sn="8.84" a="1011.94" fwhm="0.000935" res="413950.2" algo="FTMS"/>
<pk mz="387.158087" i="1223302.3" sn="8.17" a="832.35" fwhm="0.000923" res="419406.2" algo="FTMS"/>
<pk mz="387.166050" i="9489800.0" sn="79.74" a="9159.70" fwhm="0.000968" res="400100.1" algo="FTMS"/>
<pk mz="387.188507" i="2369932.3" sn="18.10" a="1734.37" fwhm="0.000877" res="441461.5" algo="FTMS"/>
<pk mz="387.194314" i="1535373.3" sn="10.87" a="1222.08" fwhm="0.000970" res="399179.5" algo="FTMS"/>
<pk mz="387.202448" i="9741711.0" sn="81.92" a="9360.27" fwhm="0.000962" res="402369.0" algo="FTMS"/>
<pk mz="387.238855" i="4441494.0" sn="36.03" a="3969.15" fwhm="0.000962" res="402655.5" algo="FTMS"/>
<pk mz="387.275039" i="1528221.1" sn="10.81" a="921.42" fwhm="0.000806" res="480536.7" algo="FTMS"/>
<pk mz="387.935032" i="1166622.4" sn="7.68" a="978.40" fwhm="0.001101" res="352295.3" algo="FTMS"/>
<pk mz="388.030992" i="1347889.3" sn="9.25" a="1059.74" fwhm="0.000937" res="413944.9" algo="FTMS"/>
<pk mz="388.067373" i="1939768.4" sn="14.37" a="1373.11" fwhm="0.000898" res="432170.9" algo="FTMS"/>
<pk mz="388.124825" i="1629507.6" sn="11.68" a="1051.88" fwhm="0.000818" res="474691.8" algo="FTMS"/>
<pk mz="388.132897" i="1093445.3" z="-1" sn="7.04" a="713.73" fwhm="0.000899" res="431709.0" algo="FTMS" component_name="X" deconvoluted_molecular_mass="385.125171" deconvoluted_isotopic_mass="388.133189"/>
<pk mz="388.136171" i="1368389.9" sn="9.42" a="882.16" fwhm="0.000834" res="465131.6" algo="FTMS"/>
<pk mz="388.161322" i="1997130.8" sn="14.87" a="1448.28" fwhm="0.000903" res="429979.3" algo="FTMS"/>
<pk mz="388.169548" i="2153548.5" sn="16.22" a="1552.71" fwhm="0.000865" res="448815.9" algo="FTMS"/>
<pk mz="388.172534" i="2809421.0" sn="21.90" a="2150.44" fwhm="0.000880" res="441081.1" algo="FTMS"/>
<pk mz="388.197754" i="1472849.9" sn="10.33" a="859.46" fwhm="0.000852" res="455734.8" algo="FTMS"/>
<pk mz="388.205742" i="1976915.5" sn="14.69" a="1655.14" fwhm="0.000930" res="417544.8" algo="FTMS"/>
<pk mz="389.014939" i="1445874.0" sn="10.09" a="888.86" fwhm="0.000814" res="477974.5" algo="FTMS"/>
<pk mz="389.051451" i="2570489.3" sn="19.83" a="2085.26" fwhm="0.000914" res="425503.3" algo="FTMS"/>
<pk mz="389.062660" i="1506555.4" sn="10.62" a="978.80" fwhm="0.000856" res="454332.1" algo="FTMS"/>
<pk mz="389.066046" i="1685500.0" sn="12.17" a="1037.25" fwhm="0.000797" res="488411.6" algo="FTMS"/>
<pk mz="389.072565" i="1827837.3" sn="13.40" a="1332.51" fwhm="0.000869" res="447529.8" algo="FTMS"/>
<pk mz="389.087795" i="16957184.0" z="-1" sn="144.40" a="16608.58" fwhm="0.000981" res="396660.2" algo="FTMS" component_name="k" deconvoluted_molecular_mass="389.088090" deconvoluted_isotopic_mass="389.088089"/>
<pk mz="389.100878" i="1461378.9" sn="10.23" a="1037.33" fwhm="0.000941" res="413447.9" algo="FTMS"/>
<pk mz="389.102387" i="5194499.0" sn="42.55" a="4619.82" fwhm="0.000943" res="412587.2" algo="FTMS"/>
<pk mz="389.108878" i="2974468.5" sn="23.33" a="2455.68" fwhm="0.000919" res="423426.1" algo="FTMS"/>
<pk mz="389.120139" i="1335558.6" sn="9.14" a="765.43" fwhm="0.000871" res="446867.6" algo="FTMS"/>
<pk mz="389.124196" i="2476807.5" sn="19.02" a="2209.33" fwhm="0.000974" res="399705.6" algo="FTMS"/>
<pk mz="389.137221" i="2286346.0" sn="17.37" a="1850.38" fwhm="0.000916" res="425053.1" algo="FTMS"/>
<pk mz="389.145329" i="4364555.5" sn="35.36" a="4045.05" fwhm="0.000962" res="404368.4" algo="FTMS"/>
<pk mz="389.156580" i="5860109.5" sn="48.31" a="5385.53" fwhm="0.000964" res="403487.6" algo="FTMS"/>
<pk mz="389.160551" i="1483022.5" sn="10.41" a="1071.17" fwhm="0.000949" res="409962.7" algo="FTMS"/>
<pk mz="389.173623" i="2712849.0" sn="21.06" a="2330.56" fwhm="0.000949" res="410172.0" algo="FTMS"/>
<pk mz="389.179210" i="9465618.0" sn="79.53" a="8771.85" fwhm="0.000939" res="414551.3" algo="FTMS"/>
<pk mz="389.181715" i="5551890.5" sn="45.64" a="5451.59" fwhm="0.000962" res="404387.8" algo="FTMS"/>
<pk mz="389.209961" i="1356312.1" sn="9.32" a="815.04" fwhm="0.000789" res="493308.7" algo="FTMS"/>
<pk mz="389.218113" i="4153113.8" sn="33.53" a="3846.90" fwhm="0.000975" res="399300.5" algo="FTMS"/>
<pk mz="389.254466" i="1674016.9" sn="12.07" a="1259.15" fwhm="0.000939" res="414559.2" algo="FTMS"/>
<pk mz="390.046593" i="2463164.0" sn="18.90" a="2128.84" fwhm="0.000939" res="415167.3" algo="FTMS"/>
<pk mz="390.083005" i="2179011.3" sn="16.44" a="1599.73" fwhm="0.000887" res="439664.4" algo="FTMS"/>
<pk mz="390.091141" i="3563972.8" z="-1" sn="28.43" a="2997.63" fwhm="0.000946" res="412523.5" algo="FTMS" component_name="k" deconvoluted_molecular_mass="389.088090" deconvoluted_isotopic_mass="390.091437"/>
<pk mz="390.104267" i="1200583.4" sn="7.97" a="672.96" fwhm="0.000789" res="494405.6" algo="FTMS"/>
<pk mz="390.140569" i="3401166.5" sn="27.02" a="2935.98" fwhm="0.000941" res="414447.5" algo="FTMS"/>
<pk mz="390.176976" i="2481621.5" sn="19.06" a="2016.43" fwhm="0.000979" res="398506.8" algo="FTMS"/>
<pk mz="390.182532" i="2261974.8" sn="17.16" a="1634.91" fwhm="0.000880" res="443293.5" algo="FTMS"/>
<pk mz="390.185001" i="1257431.1" sn="8.46" a="840.31" fwhm="0.001061" res="367581.2" algo="FTMS"/>
<pk mz="390.213355" i="1731292.8" sn="12.56" a="1269.71" fwhm="0.000955" res="408613.0" algo="FTMS"/>
<pk mz="391.030634" i="2948732.8" sn="22.87" a="2396.37" fwhm="0.000897" res="436021.5" algo="FTMS"/>
<pk mz="391.041914" i="2674815.0" sn="20.53" a="2151.99" fwhm="0.000940" res="415900.0" algo="FTMS"/>
<pk mz="391.067057" i="5590148.0" sn="45.52" a="5105.63" fwhm="0.000963" res="405921.4" algo="FTMS"/>
<pk mz="391.078331" i="2796678.3" sn="21.57" a="2188.53" fwhm="0.000870" res="449613.9" algo="FTMS"/>
<pk mz="391.103468" i="4099723.0" sn="32.74" a="3515.30" fwhm="0.000945" res="413682.7" algo="FTMS"/>
<pk mz="391.114685" i="7329933.5" sn="60.44" a="7323.59" fwhm="0.001007" res="388283.8" algo="FTMS"/>
<pk mz="391.116489" i="2416781.8" sn="18.31" a="1833.09" fwhm="0.000878" res="445518.7" algo="FTMS"/>
<pk mz="391.124575" i="1517711.3" sn="10.61" a="1165.30" fwhm="0.000988" res="395791.1" algo="FTMS"/>
<pk mz="391.134002" i="1181329.1" sn="7.72" a="808.23" fwhm="0.000996" res="392508.7" algo="FTMS"/>
<pk mz="391.139763" i="1980562.3" sn="14.57" a="1537.11" fwhm="0.000942" res="415413.7" algo="FTMS"/>
<pk mz="391.151010" i="1126932.4" sn="7.26" a="751.22" fwhm="0.000945" res="413932.7" algo="FTMS"/>
<pk mz="391.152856" i="5211285.0" sn="42.27" a="4781.41" fwhm="0.000979" res="399661.7" algo="FTMS"/>
<pk mz="391.160969" i="2244246.3" sn="16.83" a="1585.63" fwhm="0.000836" res="468131.7" algo="FTMS"/>
<pk mz="391.170723" i="1112472.3" sn="7.13" a="827.38" fwhm="0.001090" res="358945.2" algo="FTMS"/>
<pk mz="391.176199" i="1367961.4" sn="9.32" a="903.82" fwhm="0.000863" res="453300.8" algo="FTMS"/>
<pk mz="391.189282" i="5168284.0" sn="41.90" a="4537.99" fwhm="0.000925" res="422826.1" algo="FTMS"/>
<pk mz="391.197399" i="2225309.5" sn="16.67" a="1628.22" fwhm="0.000890" res="439600.6" algo="FTMS"/>
<pk mz="391.225672" i="1577123.0" sn="11.11" a="1013.46" fwhm="0.000848" res="461514.1" algo="FTMS"/>
<pk mz="392.026029" i="1120063.9" sn="7.19" a="549.29" fwhm="0.000787" res="498426.1" algo="FTMS"/>
<pk mz="392.062291" i="5823815.0" sn="47.52" a="5278.99" fwhm="0.000926" res="423467.3" algo="FTMS"/>
<pk mz="392.098666" i="2342734.3" sn="17.68" a="1818.85" fwhm="0.000876" res="447788.3" algo="FTMS"/>
<pk mz="392.118089" i="1358418.0" sn="9.24" a="1129.09" fwhm="0.001107" res="354176.9" algo="FTMS"/>
<pk mz="392.119874" i="1763410.4" sn="12.71" a="1290.24" fwhm="0.000881" res="445267.8" algo="FTMS"/>
<pk mz="392.146364" i="1970263.5" sn="14.48" a="1354.65" fwhm="0.000851" res="460976.7" algo="FTMS"/>
<pk mz="392.156251" i="4439897.5" sn="35.66" a="4134.44" fwhm="0.000985" res="398196.2" algo="FTMS"/>
<pk mz="392.182712" i="2295134.8" sn="17.27" a="1697.57" fwhm="0.000878" res="446835.7" algo="FTMS"/>
<pk mz="392.192668" i="1793376.6" sn="12.97" a="1427.77" fwhm="0.001003" res="391127.2" algo="FTMS"/>
<pk mz="393.046310" i="5095944.0" sn="41.28" a="4681.16" fwhm="0.000950" res="413798.2" algo="FTMS"/>
<pk mz="393.057577" i="2074634.3" sn="15.38" a="1522.90" fwhm="0.000885" res="444312.2" algo="FTMS"/>
<pk mz="393.065756" i="1399051.9" sn="9.58" a="1021.05" fwhm="0.001020" res="385467.4" algo="FTMS"/>
<pk mz="393.082730" i="6493711.0" sn="53.26" a="5891.16" fwhm="0.000955" res="411599.9" algo="FTMS"/>
<pk mz="393.093965" i="2415121.5" sn="18.30" a="1940.15" fwhm="0.000884" res="444807.4" algo="FTMS"/>
<pk mz="393.095794" i="1377553.8" sn="9.40" a="999.63" fwhm="0.000977" res="402437.2" algo="FTMS"/>
<pk mz="393.119112" i="3832854.3" sn="30.45" a="3335.53" fwhm="0.000961" res="409225.8" algo="FTMS"/>
<pk mz="393.122501" i="1656855.0" sn="11.80" a="1187.08" fwhm="0.000896" res="438821.4" algo="FTMS"/>
<pk mz="393.130285" i="2922520.5" sn="22.65" a="2544.01" fwhm="0.000961" res="408974.4" algo="FTMS"/>
<pk mz="393.132155" i="4977177.0" sn="40.26" a="4563.53" fwhm="0.000963" res="408103.5" algo="FTMS"/>
<pk mz="393.149942" i="1858588.4" sn="13.52" a="1413.53" fwhm="0.000941" res="417644.5" algo="FTMS"/>
<pk mz="393.155527" i="3159581.5" sn="24.68" a="2855.29" fwhm="0.000996" res="394705.3" algo="FTMS"/>
<pk mz="393.168542" i="7086624.0" sn="58.35" a="6392.93" fwhm="0.000950" res="413700.0" algo="FTMS"/>
<pk mz="393.186334" i="2112035.5" sn="15.70" a="1536.96" fwhm="0.000912" res="431237.8" algo="FTMS"/>
<pk mz="393.191745" i="1462564.6" sn="10.13" a="1040.99" fwhm="0.001040" res="378030.5" algo="FTMS"/>
<pk mz="393.204937" i="8118823.0" sn="67.20" a="7659.99" fwhm="0.000955" res="411542.3" algo="FTMS"/>
<pk mz="393.241362" i="1340974.4" sn="9.09" a="863.08" fwhm="0.000929" res="423358.7" algo="FTMS"/>
<pk mz="393.277711" i="13111861.0" z="-1" sn="110.00" a="12817.13" fwhm="0.000988" res="398058.7" algo="FTMS" component_name="AC" deconvoluted_molecular_mass="393.278024" deconvoluted_isotopic_mass="393.278013"/>
<pk mz="394.041648" i="1799371.5" sn="13.02" a="1280.13" fwhm="0.000911" res="432625.9" algo="FTMS"/>
<pk mz="394.077979" i="2326226.5" sn="17.53" a="1887.16" fwhm="0.000942" res="418143.0" algo="FTMS"/>
<pk mz="394.114389" i="1533913.8" sn="10.74" a="1173.61" fwhm="0.000972" res="405525.3" algo="FTMS"/>
<pk mz="394.127394" i="1768412.4" sn="12.75" a="1447.90" fwhm="0.001017" res="387510.7" algo="FTMS"/>
<pk mz="394.135529" i="1495005.9" sn="10.41" a="982.29" fwhm="0.000837" res="471054.2" algo="FTMS"/>
<pk mz="394.161846" i="1136611.1" sn="7.33" a="661.33" fwhm="0.000790" res="498902.6" algo="FTMS"/>
<pk mz="394.171876" i="2156773.0" sn="16.08" a="1620.11" fwhm="0.000913" res="431575.5" algo="FTMS"/>
<pk mz="394.174863" i="1248741.6" sn="8.29" a="853.44" fwhm="0.000975" res="404391.5" algo="FTMS"/>
<pk mz="394.208288" i="1936876.3" sn="14.19" a="1443.99" fwhm="0.000921" res="427853.7" algo="FTMS"/>
<pk mz="394.281116" i="2829050.5" z="-1" sn="21.84" a="2326.73" fwhm="0.000965" res="408531.7" algo="FTMS" component_name="AC" deconvoluted_molecular_mass="393.278024" deconvoluted_isotopic_mass="394.281419"/>
<pk mz="395.025628" i="2498957.0" sn="19.01" a="2264.62" fwhm="0.001027" res="384734.5" algo="FTMS"/>
<pk mz="395.061982" i="8070036.0" sn="66.78" a="8125.65" fwhm="0.001029" res="384016.4" algo="FTMS"/>
<pk mz="395.073245" i="1171862.3" sn="7.63" a="644.14" fwhm="0.000777" res="508498.0" algo="FTMS"/>
<pk mz="395.098353" i="5319579.0" sn="43.19" a="4963.09" fwhm="0.000986" res="400516.5" algo="FTMS"/>
<pk mz="395.109670" i="1511837.4" sn="10.55" a="978.51" fwhm="0.000833" res="474383.7" algo="FTMS"/>
<pk mz="395.111419" i="1753757.8" sn="12.62" a="1518.29" fwhm="0.000970" res="407530.1" algo="FTMS"/>
<pk mz="395.129197" i="1607585.3" z="-12" sn="11.37" a="1092.15" fwhm="0.000875" res="451702.1" algo="FTMS" component_name="u" deconvoluted_molecular_mass="4751.560058" deconvoluted_isotopic_mass="4752.640092"/>
<pk mz="395.132039" i="1173921.9" sn="7.65" a="772.52" fwhm="0.000883" res="447399.7" algo="FTMS"/>
<pk mz="395.134731" i="3949474.5" sn="31.45" a="3425.57" fwhm="0.000943" res="419121.4" algo="FTMS"/>
<pk mz="395.147816" i="4410277.0" sn="35.40" a="4063.47" fwhm="0.000965" res="409297.5" algo="FTMS"/>
<pk mz="395.165509" i="2344360.5" sn="17.69" a="2073.99" fwhm="0.001038" res="380547.2" algo="FTMS"/>
<pk mz="395.171127" i="2811305.5" sn="21.69" a="2171.33" fwhm="0.000879" res="449499.4" algo="FTMS"/>
<pk mz="395.184175" i="4986796.0" sn="40.34" a="4715.89" fwhm="0.000995" res="397257.6" algo="FTMS"/>
<pk mz="395.201965" i="2282415.5" sn="17.15" a="1674.83" fwhm="0.000879" res="449558.7" algo="FTMS"/>
<pk mz="395.207524" i="2303408.8" z="-12" sn="17.33" a="1806.17" fwhm="0.000936" res="422294.8" algo="FTMS" component_name="u" deconvoluted_molecular_mass="4751.560058" deconvoluted_isotopic_mass="4753.580026"/>
<pk mz="395.220574" i="5344179.5" sn="43.40" a="5110.14" fwhm="0.000997" res="396576.1" algo="FTMS"/>
<pk mz="395.274828" i="3064254.0" sn="23.86" a="2627.62" fwhm="0.000971" res="406990.6" algo="FTMS"/>
<pk mz="396.057298" i="2302552.0" sn="17.33" a="1611.55" fwhm="0.000845" res="468645.2" algo="FTMS"/>
<pk mz="396.065357" i="1195353.6" sn="7.83" a="575.03" fwhm="0.000775" res="511284.8" algo="FTMS"/>
<pk mz="396.093660" i="1913183.1" sn="13.99" a="1423.16" fwhm="0.000884" res="447913.7" algo="FTMS"/>
<pk mz="396.106726" i="1111905.8" sn="7.12" a="591.21" fwhm="0.000843" res="470082.4" algo="FTMS"/>
<pk mz="396.152458" i="7415915.0" sn="61.17" a="7199.89" fwhm="0.001001" res="395860.9" algo="FTMS"/>
<pk mz="397.041191" i="4111642.0" sn="32.83" a="3886.68" fwhm="0.001001" res="396533.6" algo="FTMS"/>
<pk mz="397.056501" i="1302173.1" sn="8.75" a="996.99" fwhm="0.001014" res="391472.2" algo="FTMS"/>
<pk mz="397.077671" i="7576865.5" sn="62.54" a="6934.73" fwhm="0.000955" res="415885.0" algo="FTMS"/>
<pk mz="397.088753" i="1228323.5" sn="8.11" a="656.28" fwhm="0.000868" res="457388.1" algo="FTMS"/>
<pk mz="397.113997" i="6936872.5" sn="57.06" a="6486.26" fwhm="0.000983" res="403953.6" algo="FTMS"/>
<pk mz="397.125207" i="1438506.8" sn="9.92" a="954.11" fwhm="0.000895" res="443759.8" algo="FTMS"/>
<pk mz="397.127093" i="2049323.1" sn="15.15" a="1631.69" fwhm="0.000920" res="431493.3" algo="FTMS"/>
<pk mz="397.136454" i="2587949.0" sn="19.77" a="2199.11" fwhm="0.000956" res="415301.8" algo="FTMS"/>
<pk mz="397.144907" i="1427246.6" sn="9.82" a="1074.07" fwhm="0.000989" res="401527.0" algo="FTMS"/>
<pk mz="397.150408" i="4631343.5" sn="37.29" a="4606.65" fwhm="0.001063" res="373498.2" algo="FTMS"/>
<pk mz="397.155837" i="1424944.8" sn="9.80" a="1134.63" fwhm="0.000933" res="425706.4" algo="FTMS"/>
<pk mz="397.163467" i="2904370.3" sn="22.48" a="2424.84" fwhm="0.000977" res="406421.7" algo="FTMS"/>
<pk mz="397.181374" i="1127221.8" sn="7.25" a="776.54" fwhm="0.001017" res="390532.3" algo="FTMS"/>
<pk mz="397.186762" i="5429559.0" sn="44.13" a="5053.79" fwhm="0.000983" res="403916.1" algo="FTMS"/>
<pk mz="397.199869" i="1502265.4" sn="10.46" a="1087.47" fwhm="0.000905" res="439067.3" algo="FTMS"/>
<pk mz="397.217591" i="1658428.9" sn="11.80" a="1153.98" fwhm="0.000899" res="441819.8" algo="FTMS"/>
<pk mz="397.223180" i="3742014.0" sn="29.67" a="3064.06" fwhm="0.000907" res="437816.6" algo="FTMS"/>
<pk mz="397.226476" i="1183806.8" sn="7.73" a="632.93" fwhm="0.000778" res="510345.3" algo="FTMS"/>
<pk mz="398.072824" i="1818854.0" sn="13.18" a="1359.25" fwhm="0.000905" res="440078.7" algo="FTMS"/>
<pk mz="398.080981" i="1381607.6" sn="9.43" a="942.57" fwhm="0.000946" res="420774.6" algo="FTMS"/>
<pk mz="398.109262" i="1753837.3" sn="12.62" a="1293.50" fwhm="0.000956" res="416268.1" algo="FTMS"/>
<pk mz="398.117525" i="1199598.9" sn="7.87" a="658.95" fwhm="0.000835" res="476655.8" algo="FTMS"/>
<pk mz="398.122404" i="2636271.8" sn="20.18" a="2138.56" fwhm="0.000881" res="451750.1" algo="FTMS"/>
<pk mz="398.139719" i="1169523.3" sn="7.61" a="864.23" fwhm="0.000982" res="405436.5" algo="FTMS"/>
<pk mz="398.153745" i="1129718.0" sn="7.27" a="664.31" fwhm="0.000789" res="504673.8" algo="FTMS"/>
<pk mz="398.193453" i="1111165.9" sn="7.11" a="684.65" fwhm="0.000924" res="431042.2" algo="FTMS"/>
<pk mz="399.056889" i="4437673.0" sn="35.63" a="4028.78" fwhm="0.000981" res="406896.4" algo="FTMS"/>
<pk mz="399.093304" i="8416944.0" sn="69.74" a="7910.14" fwhm="0.000979" res="407830.5" algo="FTMS"/>
<pk mz="399.104554" i="1383090.4" sn="9.44" a="899.10" fwhm="0.000882" res="452537.9" algo="FTMS"/>
<pk mz="399.117493" i="1119157.0" sn="7.17" a="662.13" fwhm="0.000814" res="490274.4" algo="FTMS"/>
<pk mz="399.129624" i="4839095.5" sn="39.07" a="4553.39" fwhm="0.001005" res="397080.3" algo="FTMS"/>
<pk mz="399.140940" i="3633849.8" sn="28.73" a="3165.58" fwhm="0.000963" res="414600.2" algo="FTMS"/>
<pk mz="399.160480" i="1431741.5" sn="9.85" a="1010.47" fwhm="0.000944" res="422775.8" algo="FTMS"/>
<pk mz="399.166074" i="6683326.5" sn="54.88" a="6445.44" fwhm="0.000995" res="400973.5" algo="FTMS"/>
<pk mz="399.188530" i="1834435.1" sn="13.31" a="1401.46" fwhm="0.000954" res="418275.0" algo="FTMS"/>
<pk mz="399.202442" i="7380678.0" sn="60.86" a="7202.58" fwhm="0.001008" res="396026.2" algo="FTMS"/>
<pk mz="399.238790" i="3670221.0" sn="29.05" a="3191.51" fwhm="0.000965" res="413562.4" algo="FTMS"/>
<pk mz="399.275161" i="1297620.3" sn="8.70" a="844.67" fwhm="0.000833" res="479350.7" algo="FTMS"/>
<pk mz="400.088556" i="1572981.9" sn="10.97" a="1009.42" fwhm="0.000871" res="459385.4" algo="FTMS"/>
<pk mz="400.096644" i="1563511.5" sn="10.89" a="1066.25" fwhm="0.000880" res="454445.5" algo="FTMS"/>
<pk mz="400.124913" i="1334909.1" sn="8.95" a="730.70" fwhm="0.000792" res="505373.1" algo="FTMS"/>
<pk mz="400.133189" i="1125502.8" sn="7.17" a="711.28" fwhm="0.000868" res="460982.7" algo="FTMS"/>
<pk mz="400.161383" i="1623940.4" sn="11.40" a="1429.75" fwhm="0.001092" res="366604.7" algo="FTMS"/>
<pk mz="400.169351" i="1360518.0" sn="9.16" a="928.34" fwhm="0.000880" res="454857.6" algo="FTMS"/>
<pk mz="400.172574" i="1421958.6" sn="9.69" a="866.75" fwhm="0.000784" res="510621.5" algo="FTMS"/>
<pk mz="400.197417" i="1248651.6" sn="8.21" a="1000.14" fwhm="0.001039" res="385163.7" algo="FTMS"/>
<pk mz="400.205764" i="1640589.3" sn="11.54" a="1157.52" fwhm="0.000919" res="435353.6" algo="FTMS"/>
<pk mz="401.015146" i="1182126.5" sn="7.65" a="784.50" fwhm="0.000973" res="412105.1" algo="FTMS"/>
<pk mz="401.036193" i="1454130.6" sn="9.96" a="1175.90" fwhm="0.000978" res="410189.3" algo="FTMS"/>
<pk mz="401.051346" i="1407797.8" sn="9.56" a="868.11" fwhm="0.000828" res="484376.0" algo="FTMS"/>
<pk mz="401.072567" i="3367994.0" sn="26.23" a="3133.14" fwhm="0.001010" res="397158.7" algo="FTMS"/>
<pk mz="401.083916" i="1249980.1" sn="8.22" a="972.89" fwhm="0.001089" res="368317.3" algo="FTMS"/>
<pk mz="401.087807" i="1822013.0" sn="13.09" a="1478.34" fwhm="0.000953" res="421018.1" algo="FTMS"/>
<pk mz="401.108926" i="3739713.3" sn="29.39" a="3751.31" fwhm="0.001060" res="378240.0" algo="FTMS"/>
<pk mz="401.120104" i="2149443.5" sn="15.87" a="1658.97" fwhm="0.000899" res="446057.2" algo="FTMS"/>
<pk mz="401.145321" i="5333064.5" sn="42.93" a="5178.15" fwhm="0.001029" res="389976.1" algo="FTMS"/>
<pk mz="401.156562" i="2252106.8" sn="16.74" a="1916.81" fwhm="0.000984" res="407532.5" algo="FTMS"/>
<pk mz="401.173553" i="1152462.1" sn="7.39" a="927.57" fwhm="0.001129" res="355464.7" algo="FTMS"/>
<pk mz="401.181716" i="8431696.0" sn="69.27" a="8541.67" fwhm="0.001014" res="395682.6" algo="FTMS"/>
<pk mz="401.204191" i="2815572.3" sn="21.53" a="2400.18" fwhm="0.000995" res="403163.4" algo="FTMS"/>
<pk mz="401.218102" i="6425687.0" sn="52.22" a="6319.60" fwhm="0.001012" res="396377.3" algo="FTMS"/>
<pk mz="401.231191" i="1189977.6" sn="7.71" a="812.03" fwhm="0.000986" res="406932.2" algo="FTMS"/>
<pk mz="401.254519" i="2142302.3" sn="15.81" a="1609.93" fwhm="0.000885" res="453642.9" algo="FTMS"/>
<pk mz="402.046713" i="1452028.6" sn="9.94" a="1200.53" fwhm="0.000995" res="404267.4" algo="FTMS"/>
<pk mz="402.083056" i="1138691.9" sn="7.27" a="597.05" fwhm="0.000777" res="517747.0" algo="FTMS"/>
<pk mz="402.140658" i="1601551.4" sn="11.21" a="1103.84" fwhm="0.000875" res="459363.1" algo="FTMS"/>
<pk mz="402.151724" i="1241873.6" sn="8.15" a="762.45" fwhm="0.000871" res="461967.1" algo="FTMS"/>
<pk mz="402.176863" i="2010134.6" sn="14.68" a="1985.99" fwhm="0.001102" res="364818.1" algo="FTMS"/>
<pk mz="402.184997" i="1524760.3" sn="10.56" a="1082.00" fwhm="0.000967" res="415906.1" algo="FTMS"/>
<pk mz="402.221423" i="1491231.5" sn="10.27" a="1026.88" fwhm="0.000900" res="446882.3" algo="FTMS"/>
<pk mz="403.030763" i="1842625.9" sn="13.26" a="1453.04" fwhm="0.000932" res="432390.4" algo="FTMS"/>
<pk mz="403.051841" i="1389766.1" sn="9.41" a="901.46" fwhm="0.000863" res="466962.5" algo="FTMS"/>
<pk mz="403.067074" i="2688969.3" sn="20.45" a="2107.94" fwhm="0.000908" res="443916.4" algo="FTMS"/>
<pk mz="403.078413" i="1419979.4" sn="9.66" a="943.75" fwhm="0.000880" res="457892.6" algo="FTMS"/>
<pk mz="403.081720" i="3617740.0" sn="28.35" a="3416.21" fwhm="0.000999" res="403565.8" algo="FTMS"/>
<pk mz="403.088170" i="2343885.5" sn="17.52" a="1884.45" fwhm="0.000961" res="419518.8" algo="FTMS"/>
<pk mz="403.103482" i="1840080.5" sn="13.24" a="1457.48" fwhm="0.000990" res="407338.2" algo="FTMS"/>
<pk mz="403.124658" i="2498516.8" sn="18.83" a="2159.52" fwhm="0.001007" res="400220.9" algo="FTMS"/>
<pk mz="403.135821" i="3420119.0" sn="26.67" a="3114.68" fwhm="0.000979" res="411700.9" algo="FTMS"/>
<pk mz="403.139769" i="1406679.8" sn="9.55" a="1072.57" fwhm="0.001071" res="376589.1" algo="FTMS"/>
<pk mz="403.152874" i="2095578.4" sn="15.41" a="1840.86" fwhm="0.000992" res="406227.3" algo="FTMS"/>
<pk mz="403.160995" i="4587996.0" sn="36.59" a="4325.86" fwhm="0.000986" res="408691.8" algo="FTMS"/>
<pk mz="403.172208" i="9705950.0" sn="80.10" a="9600.73" fwhm="0.001021" res="394925.0" algo="FTMS"/>
<pk mz="403.183521" i="2207712.5" sn="16.36" a="1862.20" fwhm="0.000975" res="413527.8" algo="FTMS"/>
<pk mz="403.189316" i="4840929.5" sn="38.74" a="4345.39" fwhm="0.000962" res="418911.5" algo="FTMS"/>
<pk mz="403.194836" i="41062884.0" z="-1" sn="346.65" a="43551.49" fwhm="0.001038" res="388400.7" algo="FTMS" component_name="Q" deconvoluted_molecular_mass="403.195165" deconvoluted_isotopic_mass="403.195156"/>
<pk mz="403.197320" i="5872099.5" sn="47.51" a="5776.79" fwhm="0.001022" res="394646.1" algo="FTMS"/>
<pk mz="403.225732" i="1808873.0" sn="12.97" a="1543.08" fwhm="0.000984" res="409590.7" algo="FTMS"/>
<pk mz="403.233764" i="3155434.5" sn="24.42" a="2827.32" fwhm="0.000981" res="411087.1" algo="FTMS"/>
<pk mz="404.062282" i="2620049.5" sn="19.86" a="2732.78" fwhm="0.001172" res="344665.4" algo="FTMS"/>
<pk mz="404.098707" i="1800088.8" sn="12.89" a="1581.78" fwhm="0.001022" res="395356.2" algo="FTMS"/>
<pk mz="404.119752" i="1220509.0" sn="7.97" a="673.72" fwhm="0.000876" res="461383.9" algo="FTMS"/>
<pk mz="404.156288" i="3451556.3" sn="26.93" a="3144.22" fwhm="0.000980" res="412375.3" algo="FTMS"/>
<pk mz="404.175458" i="1576616.3" sn="10.99" a="1102.84" fwhm="0.000958" res="422109.7" algo="FTMS"/>
<pk mz="404.192644" i="3164843.8" sn="24.49" a="2631.96" fwhm="0.000945" res="427922.1" algo="FTMS"/>
<pk mz="404.198229" i="10056365.0" z="-1" sn="83.08" a="10205.14" fwhm="0.001034" res="390759.9" algo="FTMS" component_name="Q" deconvoluted_molecular_mass="403.195165" deconvoluted_isotopic_mass="404.198551"/>
<pk mz="404.200672" i="1168301.3" sn="7.52" a="602.82" fwhm="0.000807" res="500948.7" algo="FTMS"/>
<pk mz="404.237202" i="1192244.6" sn="7.73" a="902.42" fwhm="0.001035" res="390546.2" algo="FTMS"/>
<pk mz="405.046350" i="3502936.0" sn="27.37" a="3444.98" fwhm="0.001086" res="373030.6" algo="FTMS"/>
<pk mz="405.057542" i="1529946.4" sn="10.60" a="1199.54" fwhm="0.001027" res="394271.2" algo="FTMS"/>
<pk mz="405.067401" i="1415388.4" sn="9.62" a="1149.99" fwhm="0.001074" res="377078.3" algo="FTMS"/>
<pk mz="405.082717" i="6714207.5" sn="54.67" a="6417.21" fwhm="0.000992" res="408483.3" algo="FTMS"/>
<pk mz="405.093951" i="3623265.8" sn="28.39" a="3023.71" fwhm="0.000928" res="436683.5" algo="FTMS"/>
<pk mz="405.095679" i="1532898.1" sn="10.62" a="1386.42" fwhm="0.001146" res="353423.9" algo="FTMS"/>
<pk mz="405.119096" i="3840870.8" sn="30.24" a="3407.25" fwhm="0.000969" res="418166.5" algo="FTMS"/>
<pk mz="405.130322" i="2167657.0" sn="16.02" a="1643.57" fwhm="0.000898" res="451212.9" algo="FTMS"/>
<pk mz="405.132159" i="2386793.5" sn="17.88" a="2056.32" fwhm="0.001004" res="403641.9" algo="FTMS"/>
<pk mz="405.140126" i="2281579.0" sn="16.98" a="2177.84" fwhm="0.001115" res="363327.4" algo="FTMS"/>
<pk mz="405.151493" i="1233773.4" sn="8.08" a="674.47" fwhm="0.000783" res="517109.5" algo="FTMS"/>
<pk mz="405.155495" i="1664366.3" sn="11.74" a="1351.48" fwhm="0.000923" res="438885.3" algo="FTMS"/>
<pk mz="405.168566" i="4718449.0" sn="37.70" a="4147.92" fwhm="0.000947" res="428021.0" algo="FTMS"/>
<pk mz="405.176617" i="3044210.5" sn="23.47" a="2661.60" fwhm="0.000958" res="422935.7" algo="FTMS"/>
<pk mz="405.186381" i="1623412.5" sn="11.39" a="1371.90" fwhm="0.001102" res="367755.2" algo="FTMS"/>
<pk mz="405.190707" i="1533557.4" sn="10.63" a="1311.00" fwhm="0.001286" res="315189.5" algo="FTMS"/>
<pk mz="405.201480" i="1201527.5" z="-1" sn="7.80" a="870.82" fwhm="0.001066" res="380220.0" algo="FTMS" component_name="Q" deconvoluted_molecular_mass="403.195165" deconvoluted_isotopic_mass="405.201804"/>
<pk mz="405.204883" i="3424632.3" sn="26.70" a="3306.43" fwhm="0.001076" res="376442.3" algo="FTMS"/>
<pk mz="405.213007" i="1990777.9" sn="14.51" a="1721.44" fwhm="0.001063" res="381186.3" algo="FTMS"/>
<pk mz="406.041661" i="2061601.9" sn="15.11" a="1796.14" fwhm="0.001022" res="397457.0" algo="FTMS"/>
<pk mz="406.077941" i="6478889.0" sn="52.66" a="6551.17" fwhm="0.001069" res="380023.9" algo="FTMS"/>
<pk mz="406.114269" i="1402160.6" sn="9.51" a="1137.77" fwhm="0.001006" res="403634.7" algo="FTMS"/>
<pk mz="406.135524" i="2811957.0" sn="21.49" a="2751.96" fwhm="0.001084" res="374788.5" algo="FTMS"/>
<pk mz="406.161948" i="3065402.3" sn="23.65" a="2691.21" fwhm="0.000995" res="408312.7" algo="FTMS"/>
<pk mz="406.171925" i="2480188.3" sn="18.67" a="2311.45" fwhm="0.001073" res="378389.2" algo="FTMS"/>
<pk mz="406.198399" i="2352193.8" sn="17.58" a="1998.20" fwhm="0.000990" res="410198.2" algo="FTMS"/>
<pk mz="406.208352" i="1530179.8" sn="10.60" a="1248.71" fwhm="0.001001" res="405873.0" algo="FTMS"/>
<pk mz="407.025565" i="3037930.0" sn="23.41" a="2807.06" fwhm="0.001024" res="397295.9" algo="FTMS"/>
<pk mz="407.062001" i="6716657.5" sn="54.68" a="6855.44" fwhm="0.001055" res="385783.4" algo="FTMS"/>
<pk mz="407.073252" i="5184755.5" sn="41.66" a="5006.09" fwhm="0.001038" res="392066.6" algo="FTMS"/>
<pk mz="407.081358" i="1358581.4" sn="9.14" a="1323.09" fwhm="0.001245" res="326927.7" algo="FTMS"/>
<pk mz="407.098376" i="5143801.0" sn="41.31" a="4951.08" fwhm="0.001014" res="401504.1" algo="FTMS"/>
<pk mz="407.109562" i="2689787.0" sn="20.45" a="2318.72" fwhm="0.000947" res="429731.7" algo="FTMS"/>
<pk mz="407.111418" i="1869563.5" sn="13.48" a="1661.46" fwhm="0.001047" res="388828.0" algo="FTMS"/>
<pk mz="407.129113" i="1170687.0" sn="7.54" a="846.18" fwhm="0.000954" res="426757.3" algo="FTMS"/>
<pk mz="407.134734" i="3646208.3" sn="28.58" a="3795.83" fwhm="0.001106" res="368138.6" algo="FTMS"/>
<pk mz="407.145985" i="1495042.5" sn="10.30" a="1599.21" fwhm="0.001295" res="314388.1" algo="FTMS"/>
<pk mz="407.147803" i="5454083.0" sn="43.95" a="5114.81" fwhm="0.001007" res="404254.6" algo="FTMS"/>
<pk mz="407.165589" i="2315014.5" sn="17.27" a="2092.52" fwhm="0.001055" res="385855.5" algo="FTMS"/>
<pk mz="407.171065" i="2124551.5" sn="15.65" a="1621.95" fwhm="0.000950" res="428743.8" algo="FTMS"/>
<pk mz="407.184209" i="6662410.5" sn="54.22" a="6803.34" fwhm="0.001057" res="385344.2" algo="FTMS"/>
<pk mz="407.201808" i="1380877.9" sn="9.32" a="924.73" fwhm="0.000920" res="442688.2" algo="FTMS"/>
<pk mz="407.207422" i="1580047.0" sn="11.02" a="1555.76" fwhm="0.001146" res="355215.2" algo="FTMS"/>
<pk mz="407.220535" i="3710737.8" sn="29.13" a="3437.79" fwhm="0.001021" res="398975.8" algo="FTMS"/>
<pk mz="408.057212" i="2774972.5" sn="21.17" a="2583.37" fwhm="0.001018" res="400869.4" algo="FTMS"/>
<pk mz="408.065129" i="1150910.3" sn="7.37" a="864.33" fwhm="0.001051" res="388116.7" algo="FTMS"/>
<pk mz="408.093695" i="3727300.0" sn="29.27" a="3540.07" fwhm="0.001047" res="389941.3" algo="FTMS"/>
<pk mz="408.130069" i="1476299.5" sn="10.13" a="1159.82" fwhm="0.000975" res="418689.5" algo="FTMS"/>
<pk mz="408.151145" i="2015695.8" sn="14.72" a="1573.86" fwhm="0.000931" res="438426.2" algo="FTMS"/>
<pk mz="408.177599" i="1563093.3" sn="10.87" a="1029.98" fwhm="0.000875" res="466710.6" algo="FTMS"/>
<pk mz="408.187530" i="1918423.3" sn="13.89" a="1713.13" fwhm="0.001097" res="372037.0" algo="FTMS"/>
<pk mz="409.041238" i="4417158.5" sn="34.82" a="3960.17" fwhm="0.000978" res="418255.4" algo="FTMS"/>
<pk mz="409.077617" i="7568013.5" sn="61.37" a="7742.37" fwhm="0.001049" res="390064.3" algo="FTMS"/>
<pk mz="409.088939" i="1533328.1" sn="10.52" a="1097.72" fwhm="0.000901" res="454094.8" algo="FTMS"/>
<pk mz="409.108452" i="1188500.1" sn="7.62" a="798.89" fwhm="0.000966" res="423426.3" algo="FTMS"/>
<pk mz="409.114018" i="5963413.0" sn="47.85" a="6023.19" fwhm="0.001051" res="389077.3" algo="FTMS"/>
<pk mz="409.125288" i="1851287.5" sn="13.20" a="1453.97" fwhm="0.000959" res="426494.7" algo="FTMS"/>
<pk mz="409.127091" i="4267160.0" sn="33.56" a="4228.17" fwhm="0.001078" res="379445.0" algo="FTMS"/>
<pk mz="409.144919" i="2216347.5" sn="16.28" a="2001.12" fwhm="0.001046" res="391079.1" algo="FTMS"/>
<pk mz="409.150385" i="3412124.8" sn="26.35" a="3093.42" fwhm="0.001012" res="404319.5" algo="FTMS"/>
<pk mz="409.163454" i="6322847.5" sn="50.88" a="6487.11" fwhm="0.001072" res="381706.6" algo="FTMS"/>
<pk mz="409.181239" i="2163363.0" sn="15.83" a="1658.92" fwhm="0.000921" res="444266.6" algo="FTMS"/>
<pk mz="409.186790" i="2764452.3" sn="20.90" a="2199.88" fwhm="0.000916" res="446810.9" algo="FTMS"/>
<pk mz="409.199860" i="5620391.0" sn="44.96" a="5436.06" fwhm="0.001019" res="401398.1" algo="FTMS"/>
<pk mz="409.217719" i="1697962.5" sn="11.91" a="1662.27" fwhm="0.001177" res="347767.1" algo="FTMS"/>
<pk mz="409.223196" i="3152043.8" sn="24.16" a="3029.82" fwhm="0.001076" res="380150.3" algo="FTMS"/>
<pk mz="409.236254" i="2582702.3" sn="19.36" a="2951.85" fwhm="0.001242" res="329551.7" algo="FTMS"/>
<pk mz="410.044560" i="1125972.6" sn="7.09" a="569.85" fwhm="0.000796" res="514855.2" algo="FTMS"/>
<pk mz="410.072834" i="3248986.5" sn="24.98" a="3304.83" fwhm="0.001058" res="387478.5" algo="FTMS"/>
<pk mz="410.080984" i="1812572.1" sn="12.87" a="1342.40" fwhm="0.000968" res="423490.3" algo="FTMS"/>
<pk mz="410.109307" i="2460514.0" sn="18.33" a="2463.53" fwhm="0.001081" res="379373.9" algo="FTMS"/>
<pk mz="410.117344" i="1142115.6" sn="7.23" a="641.77" fwhm="0.000921" res="445253.9" algo="FTMS"/>
<pk mz="410.122373" i="2200932.8" sn="16.15" a="1920.58" fwhm="0.001009" res="406500.5" algo="FTMS"/>
<pk mz="410.130508" i="1127782.4" sn="7.10" a="814.62" fwhm="0.000964" res="425277.3" algo="FTMS"/>
<pk mz="410.166707" i="1618541.9" sn="11.24" a="1472.01" fwhm="0.001115" res="367778.0" algo="FTMS"/>
<pk mz="410.203125" i="1146229.4" sn="7.26" a="578.92" fwhm="0.000779" res="526758.2" algo="FTMS"/>
<pk mz="410.221574" i="78354296.0" z="-1" sn="657.77" a="88027.84" fwhm="0.001077" res="381051.7" algo="FTMS" component_name="L" deconvoluted_molecular_mass="410.221911" deconvoluted_isotopic_mass="410.221908"/>
<pk mz="411.020502" i="1640734.1" sn="11.43" a="1159.97" fwhm="0.000878" res="468147.3" algo="FTMS"/>
<pk mz="411.056898" i="6176805.5" sn="49.64" a="5976.41" fwhm="0.001005" res="408914.2" algo="FTMS"/>
<pk mz="411.093283" i="7737389.0" sn="62.79" a="7916.39" fwhm="0.001052" res="390790.5" algo="FTMS"/>
<pk mz="411.104506" i="1343791.5" sn="8.92" a="911.38" fwhm="0.000936" res="439234.3" algo="FTMS"/>
<pk mz="411.114297" i="1243185.6" sn="8.08" a="780.10" fwhm="0.000906" res="453687.8" algo="FTMS"/>
<pk mz="411.124057" i="1768755.6" sn="12.50" a="1561.78" fwhm="0.001077" res="381694.3" algo="FTMS"/>
<pk mz="411.126940" i="1756212.1" sn="12.40" a="1394.64" fwhm="0.000959" res="428677.4" algo="FTMS"/>
<pk mz="411.129658" i="5326900.5" sn="42.48" a="5417.62" fwhm="0.001053" res="390533.4" algo="FTMS"/>
<pk mz="411.142716" i="2400823.5" sn="17.83" a="2217.19" fwhm="0.001056" res="389447.8" algo="FTMS"/>
<pk mz="411.160498" i="1982011.1" sn="14.30" a="1661.36" fwhm="0.001032" res="398463.0" algo="FTMS"/>
<pk mz="411.166057" i="4619324.5" sn="36.52" a="4643.70" fwhm="0.001048" res="392224.4" algo="FTMS"/>
<pk mz="411.179100" i="4175935.0" sn="32.79" a="3990.08" fwhm="0.001035" res="397139.0" algo="FTMS"/>
<pk mz="411.196759" i="1521474.6" sn="10.42" a="1164.52" fwhm="0.000957" res="429766.0" algo="FTMS"/>
<pk mz="411.202432" i="4617284.0" sn="36.50" a="4442.19" fwhm="0.001032" res="398609.9" algo="FTMS"/>
<pk mz="411.215453" i="3077702.5" sn="23.53" a="2924.49" fwhm="0.001058" res="388500.3" algo="FTMS"/>
<pk mz="411.224939" i="16093256.0" z="-1" sn="133.19" a="17502.33" fwhm="0.001086" res="378708.8" algo="FTMS" component_name="L" deconvoluted_molecular_mass="410.221911" deconvoluted_isotopic_mass="411.225274"/>
<pk mz="411.238831" i="3102283.3" sn="23.74" a="2605.97" fwhm="0.000978" res="420630.2" algo="FTMS"/>
<pk mz="412.031017" i="1147375.6" sn="7.27" a="1160.01" fwhm="0.001293" res="318565.6" algo="FTMS"/>
<pk mz="412.052118" i="1252852.0" sn="8.16" a="723.38" fwhm="0.000853" res="483128.0" algo="FTMS"/>
<pk mz="412.060215" i="1617653.6" sn="11.23" a="1747.53" fwhm="0.001280" res="321865.4" algo="FTMS"/>
<pk mz="412.088509" i="1723643.5" sn="12.12" a="1333.86" fwhm="0.000934" res="441034.0" algo="FTMS"/>
<pk mz="412.125035" i="1217539.1" sn="7.86" a="705.63" fwhm="0.000818" res="503773.9" algo="FTMS"/>
<pk mz="412.137903" i="1850629.8" sn="13.19" a="1397.47" fwhm="0.000910" res="452968.9" algo="FTMS"/>
<pk mz="412.147284" i="3154695.8" sn="24.18" a="3036.78" fwhm="0.001056" res="390191.2" algo="FTMS"/>
<pk mz="412.197747" i="1187858.3" sn="7.61" a="762.92" fwhm="0.000949" res="434327.1" algo="FTMS"/>
<pk mz="412.218630" i="23841046.0" z="-1" sn="198.47" a="26860.23" fwhm="0.001093" res="377299.7" algo="FTMS" component_name="b" deconvoluted_molecular_mass="412.218814" deconvoluted_isotopic_mass="412.218968"/>
<pk mz="412.228252" i="2045720.5" z="-1" sn="14.84" a="1853.80" fwhm="0.001061" res="388368.5" algo="FTMS" component_name="L" deconvoluted_molecular_mass="410.221911" deconvoluted_isotopic_mass="412.228590"/>
<pk mz="412.966564" i="1222322.1" sn="7.90" a="934.81" fwhm="0.001048" res="394226.3" algo="FTMS"/>
<pk mz="413.015027" i="1556156.3" sn="10.71" a="1091.92" fwhm="0.000976" res="423203.5" algo="FTMS"/>
<pk mz="413.036206" i="2662336.8" sn="20.03" a="2577.66" fwhm="0.001103" res="374561.4" algo="FTMS"/>
<pk mz="413.051327" i="1462723.9" sn="9.92" a="990.00" fwhm="0.000929" res="444504.4" algo="FTMS"/>
<pk mz="413.072522" i="7356872.5" sn="59.58" a="7852.61" fwhm="0.001100" res="375498.5" algo="FTMS"/>
<pk mz="413.108912" i="5866960.0" sn="47.03" a="6069.66" fwhm="0.001085" res="380587.6" algo="FTMS"/>
<pk mz="413.145296" i="4963799.5" sn="39.42" a="4873.00" fwhm="0.001049" res="393740.9" algo="FTMS"/>
<pk mz="413.158349" i="1524698.1" sn="10.44" a="1138.69" fwhm="0.000935" res="442022.5" algo="FTMS"/>
<pk mz="413.176135" i="1129949.9" sn="7.12" a="787.54" fwhm="0.000992" res="416431.9" algo="FTMS"/>
<pk mz="413.181723" i="5972447.0" sn="47.92" a="6251.53" fwhm="0.001070" res="386058.3" algo="FTMS"/>
<pk mz="413.194824" i="1373153.8" sn="9.17" a="1066.28" fwhm="0.001030" res="401128.1" algo="FTMS"/>
<pk mz="413.204188" i="1992163.8" sn="14.38" a="1625.52" fwhm="0.001015" res="406952.3" algo="FTMS"/>
<pk mz="413.218091" i="6238694.5" sn="50.16" a="6165.79" fwhm="0.001028" res="401914.6" algo="FTMS"/>
<pk mz="413.222002" i="4755943.5" z="-1" sn="37.67" a="4589.87" fwhm="0.001017" res="406507.3" algo="FTMS" component_name="b" deconvoluted_molecular_mass="412.218814" deconvoluted_isotopic_mass="413.222341"/>
<pk mz="413.254486" i="3945966.3" sn="30.84" a="3793.21" fwhm="0.001023" res="403879.4" algo="FTMS"/>
<pk mz="413.290800" i="1170165.8" sn="7.46" a="843.67" fwhm="0.000989" res="418039.8" algo="FTMS"/>
<pk mz="414.067852" i="1833368.1" sn="13.04" a="1828.31" fwhm="0.001162" res="356443.2" algo="FTMS"/>
<pk mz="414.075993" i="1614489.9" sn="11.20" a="1314.03" fwhm="0.001058" res="391254.6" algo="FTMS"/>
<pk mz="414.104120" i="1266079.8" sn="8.26" a="862.41" fwhm="0.000931" res="444880.6" algo="FTMS"/>
<pk mz="414.112445" i="1349281.5" sn="8.96" a="1162.08" fwhm="0.001077" res="384397.8" algo="FTMS"/>
<pk mz="414.140546" i="1174183.4" sn="7.49" a="622.76" fwhm="0.000805" res="514395.6" algo="FTMS"/>
<pk mz="414.148617" i="1134761.0" sn="7.16" a="709.75" fwhm="0.001006" res="411769.0" algo="FTMS"/>
<pk mz="414.151738" i="1258665.8" sn="8.20" a="669.82" fwhm="0.000842" res="491761.3" algo="FTMS"/>
<pk mz="414.176946" i="1254319.0" sn="8.16" a="943.85" fwhm="0.000967" res="428380.7" algo="FTMS"/>
<pk mz="414.184979" i="1481904.6" sn="10.08" a="1150.81" fwhm="0.000997" res="415587.3" algo="FTMS"/>
<pk mz="414.188120" i="1509809.4" sn="10.32" a="1029.11" fwhm="0.000902" res="459073.4" algo="FTMS"/>
<pk mz="414.221538" i="1253816.4" z="-1" sn="8.16" a="880.40" fwhm="0.000901" res="459509.5" algo="FTMS" component_name="b" deconvoluted_molecular_mass="412.218814" deconvoluted_isotopic_mass="414.221880"/>
<pk mz="415.030660" i="1965922.0" sn="14.16" a="1716.91" fwhm="0.001065" res="389622.9" algo="FTMS"/>
<pk mz="415.051805" i="2564454.5" sn="19.20" a="2043.69" fwhm="0.000933" res="444896.8" algo="FTMS"/>
<pk mz="415.067097" i="1397097.6" sn="9.37" a="928.40" fwhm="0.000870" res="477023.6" algo="FTMS"/>
<pk mz="415.078455" i="1178988.0" sn="7.53" a="800.03" fwhm="0.000938" res="442333.7" algo="FTMS"/>
<pk mz="415.088238" i="3815790.0" sn="29.74" a="4122.08" fwhm="0.001125" res="369030.8" algo="FTMS"/>
<pk mz="415.099437" i="1136368.5" sn="7.17" a="853.22" fwhm="0.001086" res="382374.6" algo="FTMS"/>
<pk mz="415.124525" i="4158325.8" sn="32.63" a="4209.58" fwhm="0.001053" res="394221.1" algo="FTMS"/>
<pk mz="415.152902" i="1434235.6" sn="9.68" a="1076.35" fwhm="0.000946" res="439046.1" algo="FTMS"/>
<pk mz="415.160969" i="5090173.5" sn="40.48" a="5429.00" fwhm="0.001049" res="395852.8" algo="FTMS"/>
<pk mz="415.189199" i="2686339.3" sn="20.23" a="2642.10" fwhm="0.001071" res="387716.9" algo="FTMS"/>
<pk mz="415.194860" i="3694980.5" sn="28.73" a="3433.66" fwhm="0.001017" res="408103.8" algo="FTMS"/>
<pk mz="415.197371" i="8330117.0" sn="67.78" a="8973.37" fwhm="0.001075" res="386267.6" algo="FTMS"/>
<pk mz="415.219811" i="3812233.8" sn="29.71" a="3414.80" fwhm="0.001000" res="415233.6" algo="FTMS"/>
<pk mz="415.233720" i="5575564.5" sn="44.57" a="5328.35" fwhm="0.001020" res="407184.1" algo="FTMS"/>
<pk mz="415.270098" i="2902420.3" sn="22.05" a="2880.69" fwhm="0.001076" res="385762.4" algo="FTMS"/>
<pk mz="416.025818" i="1310259.4" sn="8.63" a="1079.41" fwhm="0.001119" res="371630.7" algo="FTMS"/>
<pk mz="416.062338" i="1772859.1" sn="12.53" a="1508.82" fwhm="0.001083" res="384095.6" algo="FTMS"/>
<pk mz="416.156163" i="1537102.9" sn="10.54" a="939.61" fwhm="0.000798" res="521485.5" algo="FTMS"/>
<pk mz="416.164522" i="1233104.6" sn="7.98" a="1184.00" fwhm="0.001141" res="364757.9" algo="FTMS"/>
<pk mz="416.167359" i="1362257.3" sn="9.07" a="1049.11" fwhm="0.000979" res="424900.7" algo="FTMS"/>
<pk mz="416.192640" i="2328662.5" sn="17.21" a="2000.37" fwhm="0.001039" res="400671.8" algo="FTMS"/>
<pk mz="416.198147" i="1391703.8" sn="9.32" a="1072.05" fwhm="0.001036" res="401895.5" algo="FTMS"/>
<pk mz="416.200618" i="1930072.3" sn="13.85" a="1643.76" fwhm="0.001080" res="385389.2" algo="FTMS"/>
<pk mz="417.046365" i="2399499.0" sn="17.81" a="1912.49" fwhm="0.000971" res="429417.6" algo="FTMS"/>
<pk mz="417.067449" i="2145039.5" sn="15.66" a="1688.53" fwhm="0.000974" res="428297.4" algo="FTMS"/>
<pk mz="417.082698" i="2468114.8" sn="18.39" a="2078.11" fwhm="0.000998" res="417709.9" algo="FTMS"/>
<pk mz="417.093828" i="1367061.0" sn="9.11" a="1144.35" fwhm="0.001075" res="387911.2" algo="FTMS"/>
<pk mz="417.095794" i="1250069.5" sn="8.12" a="948.99" fwhm="0.000995" res="419143.7" algo="FTMS"/>
<pk mz="417.103867" i="3207959.3" sn="24.62" a="3406.51" fwhm="0.001142" res="365385.9" algo="FTMS"/>
<pk mz="417.115050" i="3729689.5" sn="29.01" a="3451.57" fwhm="0.001009" res="413582.4" algo="FTMS"/>
<pk mz="417.119049" i="2232090.5" sn="16.40" a="2094.43" fwhm="0.001096" res="380525.0" algo="FTMS"/>
<pk mz="417.132296" i="1516573.3" sn="10.37" a="1297.12" fwhm="0.001065" res="391628.2" algo="FTMS"/>
<pk mz="417.140226" i="3540254.8" sn="27.42" a="3717.69" fwhm="0.001103" res="378170.3" algo="FTMS"/>
<pk mz="417.151458" i="5388577.0" sn="42.99" a="5434.93" fwhm="0.001073" res="388717.8" algo="FTMS"/>
<pk mz="417.155664" i="1178402.1" sn="7.52" a="926.41" fwhm="0.001108" res="376606.4" algo="FTMS"/>
<pk mz="417.162753" i="1303587.6" sn="8.57" a="919.29" fwhm="0.000938" res="444951.5" algo="FTMS"/>
<pk mz="417.168538" i="1547044.9" sn="10.62" a="1262.13" fwhm="0.001035" res="403181.7" algo="FTMS"/>
<pk mz="417.176626" i="5907750.5" sn="47.37" a="6395.83" fwhm="0.001093" res="381545.5" algo="FTMS"/>
<pk mz="417.187823" i="4193577.0" sn="32.92" a="4329.99" fwhm="0.001036" res="402641.9" algo="FTMS"/>
<pk mz="417.199088" i="2864427.3" sn="21.72" a="2974.49" fwhm="0.001397" res="298730.4" algo="FTMS"/>
<pk mz="417.210468" i="194633008.0" z="-1" sn="1637.46" a="214014.77" fwhm="0.001105" res="377588.5" algo="FTMS" component_name="C" deconvoluted_molecular_mass="417.210821" deconvoluted_isotopic_mass="417.210815"/>
<pk mz="418.041541" i="1877982.0" sn="13.41" a="1492.94" fwhm="0.000929" res="449873.4" algo="FTMS"/>
<pk mz="418.077925" i="1468133.8" sn="9.96" a="1008.93" fwhm="0.000921" res="453781.7" algo="FTMS"/>
<pk mz="418.114491" i="1179373.5" sn="7.53" a="717.21" fwhm="0.000879" res="475935.6" algo="FTMS"/>
<pk mz="418.135385" i="1616882.0" sn="11.21" a="1143.45" fwhm="0.000927" res="451200.8" algo="FTMS"/>
<pk mz="418.154834" i="1410038.1" sn="9.47" a="1065.10" fwhm="0.000985" res="424494.4" algo="FTMS"/>
<pk mz="418.171871" i="3646969.8" sn="28.32" a="3519.33" fwhm="0.001091" res="383256.6" algo="FTMS"/>
<pk mz="418.179915" i="1161211.5" sn="7.37" a="744.27" fwhm="0.000946" res="441968.3" algo="FTMS"/>
<pk mz="418.213834" i="44015108.0" z="-1" sn="368.44" a="49496.51" fwhm="0.001120" res="373540.1" algo="FTMS" component_name="C" deconvoluted_molecular_mass="417.210821" deconvoluted_isotopic_mass="418.214184"/>
<pk mz="419.025635" i="2139311.5" sn="15.47" a="1950.26" fwhm="0.001026" res="408499.5" algo="FTMS"/>
<pk mz="419.061987" i="4646583.5" sn="36.40" a="4862.68" fwhm="0.001112" res="376886.6" algo="FTMS"/>
<pk mz="419.073310" i="1539129.8" sn="10.46" a="1705.74" fwhm="0.001397" res="299909.4" algo="FTMS"/>
<pk mz="419.083189" i="1441467.9" sn="9.64" a="1322.44" fwhm="0.001166" res="359556.2" algo="FTMS"/>
<pk mz="419.098381" i="6441663.0" sn="51.38" a="6762.17" fwhm="0.001106" res="379092.7" algo="FTMS"/>
<pk mz="419.109556" i="2259137.5" sn="16.47" a="2093.17" fwhm="0.001112" res="376861.4" algo="FTMS"/>
<pk mz="419.111431" i="1275585.9" sn="8.26" a="961.96" fwhm="0.001075" res="389967.8" algo="FTMS"/>
<pk mz="419.119597" i="1599427.6" sn="10.96" a="1313.85" fwhm="0.001072" res="391127.2" algo="FTMS"/>
<pk mz="419.134820" i="2163398.8" sn="15.67" a="2001.35" fwhm="0.001058" res="396294.3" algo="FTMS"/>
<pk mz="419.147831" i="3013833.5" sn="22.77" a="3074.78" fwhm="0.001106" res="379014.1" algo="FTMS"/>
<pk mz="419.155905" i="1922251.4" sn="13.66" a="1518.57" fwhm="0.000951" res="440732.9" algo="FTMS"/>
<pk mz="419.171120" i="1627086.6" sn="11.19" a="1557.52" fwhm="0.001133" res="369872.6" algo="FTMS"/>
<pk mz="419.184200" i="3705553.3" sn="28.54" a="3656.14" fwhm="0.001051" res="398771.3" algo="FTMS"/>
<pk mz="419.189859" i="1168594.6" sn="7.36" a="864.35" fwhm="0.001018" res="411630.0" algo="FTMS"/>
<pk mz="419.192283" i="2575059.0" sn="19.11" a="2341.17" fwhm="0.001027" res="408328.1" algo="FTMS"/>
<pk mz="419.206299" i="7702230.0" sn="61.91" a="8650.57" fwhm="0.001135" res="369496.9" algo="FTMS"/>
<pk mz="419.214723" i="1552343.9" sn="10.57" a="1277.28" fwhm="0.001015" res="412920.8" algo="FTMS"/>
<pk mz="419.217231" i="5129944.5" z="-1" sn="40.43" a="5768.46" fwhm="0.001164" res="360175.9" algo="FTMS" component_name="C" deconvoluted_molecular_mass="417.210821" deconvoluted_isotopic_mass="419.217582"/>
<pk mz="419.220635" i="3306713.3" sn="25.21" a="3258.85" fwhm="0.001075" res="389795.8" algo="FTMS"/>
<pk mz="419.228659" i="1808346.9" sn="12.70" a="1482.82" fwhm="0.001039" res="403510.7" algo="FTMS"/>
<pk mz="420.057184" i="2536844.0" sn="18.78" a="2372.22" fwhm="0.001061" res="395955.4" algo="FTMS"/>
<pk mz="420.093609" i="2438035.8" sn="17.96" a="2063.40" fwhm="0.001023" res="410502.2" algo="FTMS"/>
<pk mz="420.101770" i="1463189.6" sn="9.82" a="981.02" fwhm="0.001022" res="411062.1" algo="FTMS"/>
<pk mz="420.151087" i="2105248.3" sn="15.18" a="1868.62" fwhm="0.001061" res="396110.7" algo="FTMS"/>
<pk mz="420.187518" i="2112936.0" sn="15.25" a="1849.55" fwhm="0.001015" res="414098.3" algo="FTMS"/>
<pk mz="420.209714" i="1980588.8" sn="14.14" a="2227.27" fwhm="0.001188" res="353726.8" algo="FTMS"/>
<pk mz="421.041194" i="3190367.3" sn="24.24" a="3109.53" fwhm="0.001088" res="386909.3" algo="FTMS"/>
<pk mz="421.052529" i="1265761.6" sn="8.17" a="997.30" fwhm="0.001081" res="389451.2" algo="FTMS"/>
<pk mz="421.077643" i="6769767.0" sn="54.12" a="7359.18" fwhm="0.001110" res="379183.1" algo="FTMS"/>
<pk mz="421.088885" i="2409577.5" sn="17.72" a="2122.75" fwhm="0.001041" res="404382.5" algo="FTMS"/>
<pk mz="421.113986" i="4519023.0" sn="35.33" a="4898.73" fwhm="0.001146" res="367436.9" algo="FTMS"/>
<pk mz="421.125202" i="1788529.3" sn="12.54" a="1598.13" fwhm="0.001123" res="374847.3" algo="FTMS"/>
<pk mz="421.127050" i="2551921.5" sn="18.91" a="2494.03" fwhm="0.001083" res="388948.3" algo="FTMS"/>
<pk mz="421.150426" i="2829430.8" sn="21.23" a="3085.85" fwhm="0.001150" res="366103.5" algo="FTMS"/>
<pk mz="421.155312" i="3223159.8" sn="24.51" a="3193.41" fwhm="0.001087" res="387431.2" algo="FTMS"/>
<pk mz="421.163488" i="5939321.5" sn="47.19" a="6598.78" fwhm="0.001151" res="366066.2" algo="FTMS"/>
<pk mz="421.181211" i="1681533.3" sn="11.64" a="1612.52" fwhm="0.001183" res="355971.7" algo="FTMS"/>
<pk mz="421.186784" i="1198974.5" sn="7.61" a="1149.94" fwhm="0.001330" res="316596.3" algo="FTMS"/>
<pk mz="421.199883" i="4588673.5" sn="35.91" a="4682.79" fwhm="0.001100" res="382814.5" algo="FTMS"/>
<pk mz="421.226538" i="8824967.0" sn="71.28" a="9717.97" fwhm="0.001127" res="373704.4" algo="FTMS"/>
<pk mz="421.236289" i="1865353.1" sn="13.18" a="1536.11" fwhm="0.000975" res="432011.4" algo="FTMS"/>
<pk mz="422.036539" i="1329461.5" sn="8.70" a="914.67" fwhm="0.000952" res="443491.9" algo="FTMS"/>
<pk mz="422.072847" i="3722045.5" sn="28.68" a="3929.60" fwhm="0.001117" res="377903.6" algo="FTMS"/>
<pk mz="422.080881" i="1503551.1" sn="10.16" a="1292.37" fwhm="0.001121" res="376616.2" algo="FTMS"/>
<pk mz="422.109315" i="1617989.3" sn="11.11" a="1424.25" fwhm="0.001048" res="402613.8" algo="FTMS"/>
<pk mz="422.158609" i="1512271.9" sn="10.23" a="1179.96" fwhm="0.001083" res="389960.6" algo="FTMS"/>
<pk mz="422.166816" i="3023185.8" sn="22.84" a="2987.44" fwhm="0.001116" res="378356.9" algo="FTMS"/>
<pk mz="422.193245" i="1281879.4" sn="8.30" a="902.08" fwhm="0.001046" res="403750.7" algo="FTMS"/>
<pk mz="422.203070" i="2172249.5" sn="15.74" a="1844.65" fwhm="0.001082" res="390361.7" algo="FTMS"/>
<pk mz="422.229804" i="2263135.3" sn="16.50" a="2308.70" fwhm="0.001183" res="356918.6" algo="FTMS"/>
<pk mz="423.020463" i="1278218.4" sn="8.27" a="1050.38" fwhm="0.001014" res="417086.6" algo="FTMS"/>
<pk mz="423.056906" i="5555730.0" sn="43.98" a="6331.69" fwhm="0.001184" res="357378.0" algo="FTMS"/>
<pk mz="423.068137" i="1951764.6" sn="13.90" a="1691.27" fwhm="0.000996" res="424676.5" algo="FTMS"/>
<pk mz="423.073961" i="5193238.0" sn="40.95" a="5497.50" fwhm="0.001112" res="380439.1" algo="FTMS"/>
<pk mz="423.093291" i="6303258.0" sn="50.22" a="7466.19" fwhm="0.001203" res="351645.3" algo="FTMS"/>
<pk mz="423.104510" i="2717212.5" sn="20.29" a="2437.20" fwhm="0.000976" res="433346.8" algo="FTMS"/>
<pk mz="423.129671" i="3682338.0" sn="28.34" a="3736.92" fwhm="0.001094" res="386879.4" algo="FTMS"/>
<pk mz="423.140980" i="2080804.5" sn="14.97" a="1802.14" fwhm="0.001059" res="399686.9" algo="FTMS"/>
<pk mz="423.142722" i="3251236.8" sn="24.74" a="3122.75" fwhm="0.001099" res="385095.9" algo="FTMS"/>
<pk mz="423.152263" i="1335078.9" sn="8.75" a="1093.80" fwhm="0.001273" res="332477.1" algo="FTMS"/>
<pk mz="423.160571" i="1707048.6" sn="11.85" a="1778.89" fwhm="0.001472" res="287523.1" algo="FTMS"/>
<pk mz="423.165992" i="3013674.0" sn="22.76" a="2830.84" fwhm="0.001065" res="397311.4" algo="FTMS"/>
<pk mz="423.179120" i="5831212.5" sn="46.28" a="6305.54" fwhm="0.001117" res="378970.2" algo="FTMS"/>
<pk mz="423.196900" i="1318960.6" sn="8.61" a="780.89" fwhm="0.000847" res="499765.8" algo="FTMS"/>
<pk mz="423.202413" i="1857329.8" sn="13.11" a="1439.57" fwhm="0.000997" res="424472.1" algo="FTMS"/>
<pk mz="423.205848" i="2123826.5" sn="15.33" a="2128.27" fwhm="0.001080" res="391872.2" algo="FTMS"/>
<pk mz="423.215543" i="3376180.5" sn="25.79" a="3337.44" fwhm="0.001129" res="374963.0" algo="FTMS"/>
<pk mz="423.238836" i="8694330.0" sn="70.18" a="10007.48" fwhm="0.001150" res="367875.5" algo="FTMS"/>
<pk mz="424.052262" i="1483242.4" sn="9.98" a="1100.33" fwhm="0.000999" res="424379.6" algo="FTMS"/>
<pk mz="424.073553" i="1435119.0" sn="9.58" a="1253.22" fwhm="0.001084" res="391113.1" algo="FTMS"/>
<pk mz="424.088526" i="2398450.3" sn="17.62" a="2190.88" fwhm="0.001063" res="398831.8" algo="FTMS"/>
<pk mz="424.096709" i="1128692.0" sn="7.02" a="541.75" fwhm="0.000931" res="455638.5" algo="FTMS"/>
<pk mz="424.099803" i="1374580.6" sn="9.08" a="1173.30" fwhm="0.001249" res="339442.9" algo="FTMS"/>
<pk mz="424.124929" i="1804026.1" sn="12.66" a="1664.97" fwhm="0.001062" res="399356.0" algo="FTMS"/>
<pk mz="424.138035" i="1425661.0" sn="9.50" a="1022.16" fwhm="0.000951" res="446057.0" algo="FTMS"/>
<pk mz="424.182558" i="1616134.8" sn="11.09" a="1506.29" fwhm="0.001187" res="357320.6" algo="FTMS"/>
<pk mz="424.219016" i="1287694.6" sn="8.35" a="965.75" fwhm="0.001051" res="403505.8" algo="FTMS"/>
<pk mz="424.242222" i="1957651.6" sn="13.94" a="1558.97" fwhm="0.001009" res="420398.8" algo="FTMS"/>
<pk mz="425.036140" i="2742720.8" sn="20.49" a="2671.56" fwhm="0.001162" res="365745.4" algo="FTMS"/>
<pk mz="425.064503" i="6836167.0" sn="54.67" a="7693.45" fwhm="0.001146" res="370992.9" algo="FTMS"/>
<pk mz="425.071031" i="2464200.5" sn="18.17" a="2222.68" fwhm="0.001190" res="357153.8" algo="FTMS"/>
<pk mz="425.072550" i="7414729.0" sn="59.50" a="8471.28" fwhm="0.001137" res="373929.0" algo="FTMS"/>
<pk mz="425.083795" i="1760715.3" sn="12.30" a="1664.27" fwhm="0.001152" res="369048.1" algo="FTMS"/>
<pk mz="425.108975" i="5657552.5" sn="44.83" a="6256.86" fwhm="0.001130" res="376058.2" algo="FTMS"/>
<pk mz="425.145295" i="4733912.5" sn="37.12" a="5054.05" fwhm="0.001150" res="369561.2" algo="FTMS"/>
<pk mz="425.158302" i="2581467.5" sn="19.15" a="2369.62" fwhm="0.001024" res="415368.1" algo="FTMS"/>
<pk mz="425.176219" i="1744351.4" sn="12.16" a="1451.01" fwhm="0.001058" res="401918.3" algo="FTMS"/>
<pk mz="425.181706" i="3661792.5" sn="28.17" a="3615.95" fwhm="0.001067" res="398567.0" algo="FTMS"/>
<pk mz="425.194751" i="2352099.5" sn="17.23" a="2075.34" fwhm="0.001054" res="403480.1" algo="FTMS"/>
<pk mz="425.212732" i="1559527.4" sn="10.62" a="1607.73" fwhm="0.001133" res="375146.1" algo="FTMS"/>
<pk mz="425.218091" i="3952104.5" sn="30.59" a="4240.30" fwhm="0.001193" res="356461.9" algo="FTMS"/>
<pk mz="425.231202" i="1996779.5" sn="14.27" a="1715.67" fwhm="0.001029" res="413403.5" algo="FTMS"/>
<pk mz="425.254406" i="1549296.5" sn="10.53" a="1152.80" fwhm="0.000967" res="439635.5" algo="FTMS"/>
<pk mz="426.067843" i="3172514.5" sn="24.08" a="3094.74" fwhm="0.001121" res="380024.3" algo="FTMS"/>
<pk mz="426.076024" i="1386148.4" sn="9.17" a="1324.94" fwhm="0.001051" res="405574.5" algo="FTMS"/>
<pk mz="426.104179" i="1897642.6" sn="13.44" a="1537.40" fwhm="0.000956" res="445656.0" algo="FTMS"/>
<pk mz="426.153503" i="1799605.4" sn="12.62" a="1581.61" fwhm="0.001084" res="393059.8" algo="FTMS"/>
<pk mz="427.030606" i="1628022.1" sn="11.19" a="1559.70" fwhm="0.001196" res="357115.4" algo="FTMS"/>
<pk mz="427.051858" i="4014458.8" sn="31.11" a="4607.91" fwhm="0.001236" res="345525.3" algo="FTMS"/>
<pk mz="427.061580" i="2521981.0" sn="18.65" a="2577.52" fwhm="0.001131" res="377588.4" algo="FTMS"/>
<pk mz="427.088192" i="6715779.0" sn="53.66" a="7594.94" fwhm="0.001168" res="365543.5" algo="FTMS"/>
<pk mz="427.099392" i="1214341.3" sn="7.73" a="876.07" fwhm="0.001022" res="418064.8" algo="FTMS"/>
<pk mz="427.124574" i="4635019.0" sn="36.29" a="5198.88" fwhm="0.001164" res="367096.9" algo="FTMS"/>
<pk mz="427.135805" i="1339021.4" sn="8.77" a="1139.79" fwhm="0.001027" res="415716.1" algo="FTMS"/>
<pk mz="427.160968" i="4209043.0" sn="32.73" a="4487.27" fwhm="0.001134" res="376539.5" algo="FTMS"/>
<pk mz="427.174072" i="1884053.8" sn="13.32" a="1916.94" fwhm="0.001195" res="357577.1" algo="FTMS"/>
<pk mz="427.197349" i="7115163.0" sn="56.99" a="8239.96" fwhm="0.001196" res="357110.0" algo="FTMS"/>
<pk mz="427.233758" i="5330339.0" sn="42.09" a="5540.60" fwhm="0.001088" res="392810.1" algo="FTMS"/>
<pk mz="427.270217" i="1724075.0" sn="11.99" a="1452.69" fwhm="0.000993" res="430088.1" algo="FTMS"/>
<pk mz="428.083389" i="1205598.4" sn="7.66" a="674.37" fwhm="0.000923" res="463767.5" algo="FTMS"/>
<pk mz="428.091496" i="1654880.3" sn="11.41" a="1539.28" fwhm="0.001190" res="359880.5" algo="FTMS"/>
<pk mz="428.119818" i="1452390.5" sn="9.72" a="1395.50" fwhm="0.001254" res="341330.3" algo="FTMS"/>
<pk mz="428.132756" i="1426025.4" sn="9.50" a="1042.19" fwhm="0.000963" res="444551.8" algo="FTMS"/>
<pk mz="428.156174" i="1173870.5" sn="7.39" a="665.63" fwhm="0.000910" res="470375.3" algo="FTMS"/>
<pk mz="428.167436" i="1692273.0" sn="11.72" a="1409.60" fwhm="0.001093" res="391782.8" algo="FTMS"/>
<pk mz="428.200793" i="1814136.4" sn="12.74" a="1431.07" fwhm="0.000975" res="439047.3" algo="FTMS"/>
<pk mz="429.031085" i="1702192.4" sn="11.80" a="1493.16" fwhm="0.001078" res="397979.4" algo="FTMS"/>
<pk mz="429.046222" i="1524275.8" sn="10.32" a="1429.62" fwhm="0.001101" res="389673.0" algo="FTMS"/>
<pk mz="429.057765" i="1238326.3" sn="7.93" a="807.58" fwhm="0.000913" res="469974.8" algo="FTMS"/>
<pk mz="429.067490" i="4200248.5" sn="32.65" a="4379.92" fwhm="0.001120" res="383124.5" algo="FTMS"/>
<pk mz="429.082748" i="1510459.8" sn="10.20" a="1208.35" fwhm="0.001020" res="420472.5" algo="FTMS"/>
<pk mz="429.103859" i="4357952.5" sn="33.97" a="4725.17" fwhm="0.001160" res="369876.0" algo="FTMS"/>
<pk mz="429.119141" i="1478211.9" sn="9.93" a="1169.70" fwhm="0.001069" res="401467.1" algo="FTMS"/>
<pk mz="429.132186" i="1214534.8" sn="7.66" a="1015.87" fwhm="0.001099" res="390420.7" algo="FTMS"/>
<pk mz="429.140200" i="4495176.5" sn="34.78" a="5060.05" fwhm="0.001210" res="354783.1" algo="FTMS"/>
<pk mz="429.176609" i="6002512.5" sn="47.24" a="6956.81" fwhm="0.001176" res="365053.9" algo="FTMS"/>
<pk mz="429.199154" i="1552469.6" sn="10.45" a="1119.35" fwhm="0.001014" res="423197.8" algo="FTMS"/>
<pk mz="429.204922" i="1401431.0" sn="9.20" a="1156.01" fwhm="0.001112" res="385986.9" algo="FTMS"/>
<pk mz="429.210481" i="1719384.1" sn="11.83" a="1444.91" fwhm="0.001049" res="409345.6" algo="FTMS"/>
<pk mz="429.213016" i="7833432.5" sn="62.38" a="8605.14" fwhm="0.001139" res="376939.4" algo="FTMS"/>
<pk mz="429.235491" i="3311453.8" sn="24.99" a="3561.91" fwhm="0.001170" res="366972.8" algo="FTMS"/>
<pk mz="429.249378" i="4568929.0" sn="35.39" a="5241.55" fwhm="0.001220" res="351913.3" algo="FTMS"/>
<pk mz="429.285797" i="2063720.9" sn="14.68" a="1887.68" fwhm="0.001092" res="393048.7" algo="FTMS"/>
<pk mz="430.041564" i="1549073.0" sn="10.42" a="1174.29" fwhm="0.001037" res="414674.8" algo="FTMS"/>
<pk mz="430.125884" i="1144867.9" sn="7.08" a="876.49" fwhm="0.001208" res="356001.4" algo="FTMS"/>
<pk mz="430.146856" i="1405992.5" sn="9.24" a="1205.26" fwhm="0.001140" res="377185.4" algo="FTMS"/>
<pk mz="430.148618" i="1377832.9" sn="9.00" a="1035.60" fwhm="0.001042" res="412946.0" algo="FTMS"/>
<pk mz="430.171805" i="1578542.1" sn="10.66" a="1382.15" fwhm="0.001100" res="391159.0" algo="FTMS"/>
<pk mz="430.179917" i="1395759.9" sn="9.15" a="983.85" fwhm="0.001006" res="427608.2" algo="FTMS"/>
<pk mz="430.208200" i="1354294.3" sn="8.81" a="933.01" fwhm="0.001035" res="415737.1" algo="FTMS"/>
<pk mz="430.216409" i="2163768.0" sn="15.50" a="1981.63" fwhm="0.001104" res="389830.0" algo="FTMS"/>
<pk mz="430.972585" i="1286880.9" sn="8.25" a="1050.45" fwhm="0.001073" res="401544.4" algo="FTMS"/>
<pk mz="431.025535" i="2087148.8" sn="14.87" a="1909.05" fwhm="0.001107" res="389285.6" algo="FTMS"/>
<pk mz="431.046728" i="1980657.5" z="-11" sn="13.99" a="1818.16" fwhm="0.001073" res="401723.8" algo="FTMS" component_name="u" deconvoluted_molecular_mass="4751.560058" deconvoluted_isotopic_mass="4751.596394"/>
<pk mz="431.061956" i="2832629.0" sn="21.03" a="2910.29" fwhm="0.001182" res="364631.1" algo="FTMS"/>
<pk mz="431.073332" i="1392119.5" sn="9.12" a="1309.69" fwhm="0.001177" res="366122.0" algo="FTMS"/>
<pk mz="431.083171" i="2505465.8" sn="18.33" a="2634.46" fwhm="0.001168" res="368964.9" algo="FTMS"/>
<pk mz="431.098387" i="3561213.0" sn="27.05" a="3728.75" fwhm="0.001161" res="371363.1" algo="FTMS"/>
<pk mz="431.119480" i="1741313.8" sn="12.01" a="1528.57" fwhm="0.001066" res="404603.5" algo="FTMS"/>
<pk mz="431.130747" i="6407428.5" z="-11" sn="50.59" a="7153.27" fwhm="0.001159" res="371886.2" algo="FTMS" component_name="u" deconvoluted_molecular_mass="4751.560058" deconvoluted_isotopic_mass="4752.520595"/>
<pk mz="431.155881" i="4074762.0" sn="31.30" a="4652.40" fwhm="0.001203" res="358444.1" algo="FTMS"/>
<pk mz="431.178341" i="2314511.0" sn="16.75" a="2294.69" fwhm="0.001143" res="377301.0" algo="FTMS"/>
<pk mz="431.184128" i="1884944.3" sn="13.19" a="1662.85" fwhm="0.001059" res="407106.6" algo="FTMS"/>
<pk mz="431.192251" i="6490386.0" sn="51.27" a="7857.36" fwhm="0.001210" res="356293.4" algo="FTMS"/>
<pk mz="431.214733" i="1647639.1" sn="11.23" a="1497.98" fwhm="0.001090" res="395583.0" algo="FTMS"/>
<pk mz="431.226155" i="14477594.0" z="-11" sn="117.31" a="17217.05" fwhm="0.001172" res="367802.1" algo="FTMS" component_name="u" deconvoluted_molecular_mass="4751.560058" deconvoluted_isotopic_mass="4753.570093"/>
<pk mz="431.228660" i="5882138.0" sn="46.24" a="6611.50" fwhm="0.001204" res="358041.3" algo="FTMS"/>
<pk mz="431.265051" i="3139362.5" sn="23.57" a="3189.06" fwhm="0.001125" res="383284.6" algo="FTMS"/>
<pk mz="432.057274" i="2510804.0" sn="18.37" a="2238.18" fwhm="0.001051" res="411215.6" algo="FTMS"/>
<pk mz="432.093634" i="2848220.3" sn="21.16" a="2853.45" fwhm="0.001078" res="400858.8" algo="FTMS"/>
<pk mz="432.126043" i="1183331.5" sn="7.39" a="924.19" fwhm="0.001195" res="361470.0" algo="FTMS"/>
<pk mz="432.151117" i="2548201.3" sn="18.68" a="2284.96" fwhm="0.001084" res="398809.0" algo="FTMS"/>
<pk mz="432.187466" i="3651569.3" sn="27.80" a="3827.64" fwhm="0.001142" res="378320.8" algo="FTMS"/>
<pk mz="432.195665" i="1504755.1" sn="10.05" a="1012.59" fwhm="0.000983" res="439665.7" algo="FTMS"/>
<pk mz="432.223946" i="2368505.5" sn="17.19" a="2059.33" fwhm="0.001064" res="406372.3" algo="FTMS"/>
<pk mz="432.229500" i="3990010.8" sn="30.60" a="4179.10" fwhm="0.001115" res="387500.7" algo="FTMS"/>
<pk mz="432.231949" i="1536507.4" sn="10.31" a="1355.90" fwhm="0.001117" res="386796.1" algo="FTMS"/>
<pk mz="433.041188" i="3206321.5" sn="24.12" a="3744.55" fwhm="0.001225" res="353607.8" algo="FTMS"/>
<pk mz="433.052549" i="2139316.3" sn="15.29" a="2089.63" fwhm="0.001132" res="382626.8" algo="FTMS"/>
<pk mz="433.062347" i="1403318.4" sn="9.21" a="1544.51" fwhm="0.001336" res="324089.7" algo="FTMS"/>
<pk mz="433.077614" i="5030586.0" sn="39.20" a="5585.23" fwhm="0.001187" res="364700.3" algo="FTMS"/>
<pk mz="433.088932" i="1870268.4" sn="13.07" a="1628.37" fwhm="0.001087" res="398570.7" algo="FTMS"/>
<pk mz="433.090580" i="1269436.8" sn="8.10" a="914.11" fwhm="0.000982" res="440980.7" algo="FTMS"/>
<pk mz="433.098776" i="1554110.5" sn="10.46" a="1454.39" fwhm="0.001102" res="393070.9" algo="FTMS"/>
<pk mz="433.113968" i="3987138.0" sn="30.57" a="4314.89" fwhm="0.001180" res="367068.1" algo="FTMS"/>
<pk mz="433.125401" i="1564356.6" sn="10.54" a="1239.34" fwhm="0.001006" res="430742.8" algo="FTMS"/>
<pk mz="433.127062" i="1645765.0" sn="11.21" a="1209.02" fwhm="0.000969" res="447052.3" algo="FTMS"/>
<pk mz="433.135103" i="1830342.8" sn="12.74" a="2039.60" fwhm="0.001254" res="345441.4" algo="FTMS"/>
<pk mz="433.150348" i="1691594.1" sn="11.59" a="1792.57" fwhm="0.001210" res="357921.5" algo="FTMS"/>
<pk mz="433.163473" i="3454669.3" sn="26.17" a="3628.19" fwhm="0.001187" res="364888.0" algo="FTMS"/>
<pk mz="433.171542" i="2581199.0" sn="18.95" a="2692.38" fwhm="0.001164" res="372183.5" algo="FTMS"/>
<pk mz="433.186696" i="1433554.4" sn="9.46" a="1093.94" fwhm="0.001030" res="420476.1" algo="FTMS"/>
<pk mz="433.199872" i="5639893.5" sn="44.24" a="6337.51" fwhm="0.001194" res="362865.5" algo="FTMS"/>
<pk mz="433.205415" i="3221718.5" sn="24.24" a="3315.45" fwhm="0.001154" res="375447.8" algo="FTMS"/>
<pk mz="433.207890" i="3709655.3" sn="28.28" a="4390.16" fwhm="0.001224" res="354018.3" algo="FTMS"/>
<pk mz="433.236208" i="2082013.6" sn="14.82" a="2280.60" fwhm="0.001220" res="355041.3" algo="FTMS"/>
<pk mz="433.244439" i="2318559.5" sn="16.78" a="2201.89" fwhm="0.001117" res="387841.9" algo="FTMS"/>
<pk mz="433.280785" i="1239783.6" sn="7.86" a="956.44" fwhm="0.001128" res="384213.5" algo="FTMS"/>
<pk mz="434.036474" i="2026898.5" sn="14.36" a="1784.85" fwhm="0.001161" res="373765.7" algo="FTMS"/>
<pk mz="434.072880" i="4934555.0" sn="38.40" a="5505.05" fwhm="0.001157" res="375148.4" algo="FTMS"/>
<pk mz="434.109265" i="2394019.0" sn="17.40" a="2261.88" fwhm="0.001094" res="396849.8" algo="FTMS"/>
<pk mz="434.117350" i="1394084.9" sn="9.13" a="1089.02" fwhm="0.001106" res="392342.9" algo="FTMS"/>
<pk mz="434.130471" i="1342631.9" sn="8.71" a="1224.66" fwhm="0.001104" res="393066.7" algo="FTMS"/>
<pk mz="434.166857" i="3425712.0" sn="25.93" a="3578.68" fwhm="0.001137" res="381891.5" algo="FTMS"/>
<pk mz="434.203155" i="3402680.3" sn="25.74" a="3369.45" fwhm="0.001101" res="394271.3" algo="FTMS"/>
<pk mz="434.211197" i="1145018.1" sn="7.07" a="851.80" fwhm="0.001058" res="410435.3" algo="FTMS"/>
<pk mz="434.239562" i="1521600.5" sn="10.18" a="1296.32" fwhm="0.001097" res="395879.0" algo="FTMS"/>
<pk mz="435.020576" i="1636209.9" sn="11.13" a="1432.13" fwhm="0.001084" res="401331.7" algo="FTMS"/>
<pk mz="435.056917" i="5371002.0" sn="42.01" a="5929.45" fwhm="0.001190" res="365700.7" algo="FTMS"/>
<pk mz="435.068166" i="2817148.8" sn="20.89" a="3025.67" fwhm="0.001195" res="364140.2" algo="FTMS"/>
<pk mz="435.076296" i="1601406.5" sn="10.84" a="1306.41" fwhm="0.001087" res="400262.1" algo="FTMS"/>
<pk mz="435.093248" i="7523458.5" sn="59.81" a="8575.05" fwhm="0.001192" res="364868.1" algo="FTMS"/>
<pk mz="435.104591" i="2221701.0" sn="15.97" a="2187.82" fwhm="0.001167" res="372938.4" algo="FTMS"/>
<pk mz="435.106282" i="1155461.4" sn="7.16" a="932.08" fwhm="0.001051" res="413953.8" algo="FTMS"/>
<pk mz="435.129729" i="5420170.5" sn="42.42" a="5798.66" fwhm="0.001154" res="377019.2" algo="FTMS"/>
<pk mz="435.140998" i="1315725.3" sn="8.48" a="1174.20" fwhm="0.001271" res="342255.6" algo="FTMS"/>
<pk mz="435.142707" i="3209357.8" sn="24.14" a="3289.69" fwhm="0.001127" res="386058.4" algo="FTMS"/>
<pk mz="435.160525" i="1649297.8" sn="11.24" a="1784.56" fwhm="0.001474" res="295133.7" algo="FTMS"/>
<pk mz="435.166085" i="2940051.0" sn="21.91" a="2638.61" fwhm="0.001016" res="428208.9" algo="FTMS"/>
<pk mz="435.179124" i="6798486.0" sn="53.81" a="7699.75" fwhm="0.001172" res="371239.8" algo="FTMS"/>
<pk mz="435.187167" i="1345687.8" sn="8.73" a="1141.55" fwhm="0.001178" res="369372.8" algo="FTMS"/>
<pk mz="435.196877" i="1813914.0" sn="12.60" a="1631.79" fwhm="0.001140" res="381612.1" algo="FTMS"/>
<pk mz="435.202443" i="1492123.3" sn="9.94" a="1122.60" fwhm="0.001000" res="435283.7" algo="FTMS"/>
<pk mz="435.215511" i="6319262.0" sn="49.85" a="6999.77" fwhm="0.001158" res="375892.2" algo="FTMS"/>
<pk mz="435.223534" i="1288096.0" sn="8.25" a="1302.11" fwhm="0.001355" res="321143.7" algo="FTMS"/>
<pk mz="436.052133" i="3215709.0" sn="24.19" a="3424.90" fwhm="0.001164" res="374546.2" algo="FTMS"/>
<pk mz="436.088525" i="5052773.5" sn="39.38" a="5637.49" fwhm="0.001186" res="367562.5" algo="FTMS"/>
<pk mz="436.096727" i="1610343.1" sn="10.92" a="1285.52" fwhm="0.001020" res="427643.2" algo="FTMS"/>
<pk mz="436.124932" i="2556781.5" sn="18.74" a="2509.60" fwhm="0.001117" res="390411.4" algo="FTMS"/>
<pk mz="436.146087" i="1719410.4" sn="11.82" a="1852.62" fwhm="0.001228" res="355206.2" algo="FTMS"/>
<pk mz="436.161268" i="1215349.9" sn="7.65" a="1111.58" fwhm="0.001191" res="366181.1" algo="FTMS"/>
<pk mz="436.182442" i="3197306.8" sn="24.04" a="3256.64" fwhm="0.001128" res="386682.3" algo="FTMS"/>
<pk mz="436.218915" i="2194819.0" sn="15.75" a="1955.36" fwhm="0.001086" res="401730.2" algo="FTMS"/>
<pk mz="437.036179" i="3670078.0" sn="27.94" a="3996.39" fwhm="0.001186" res="368449.4" algo="FTMS"/>
<pk mz="437.072565" i="7473734.5" sn="59.39" a="8874.99" fwhm="0.001204" res="362991.7" algo="FTMS"/>
<pk mz="437.083778" i="4147785.0" sn="31.89" a="4292.39" fwhm="0.001134" res="385539.9" algo="FTMS"/>
<pk mz="437.089555" i="4955722.5" sn="38.57" a="5428.25" fwhm="0.001155" res="378338.8" algo="FTMS"/>
<pk mz="437.091883" i="1223754.9" sn="7.72" a="957.52" fwhm="0.001013" res="431634.5" algo="FTMS"/>
<pk mz="437.108918" i="6156879.0" sn="48.50" a="7206.23" fwhm="0.001217" res="359072.0" algo="FTMS"/>
<pk mz="437.120147" i="2982481.5" sn="22.26" a="2873.08" fwhm="0.001108" res="394535.8" algo="FTMS"/>
<pk mz="437.121928" i="2025041.8" sn="14.34" a="2217.18" fwhm="0.001274" res="343046.0" algo="FTMS"/>
<pk mz="437.131320" i="1232467.9" sn="7.79" a="961.61" fwhm="0.001175" res="371907.4" algo="FTMS"/>
<pk mz="437.139706" i="1268821.9" sn="8.09" a="1085.48" fwhm="0.001115" res="392187.9" algo="FTMS"/>
<pk mz="437.145378" i="4554327.0" sn="35.25" a="5134.89" fwhm="0.001223" res="357569.9" algo="FTMS"/>
<pk mz="437.156597" i="4020313.8" sn="30.84" a="4671.34" fwhm="0.001264" res="345892.6" algo="FTMS"/>
<pk mz="437.158380" i="4442714.0" sn="34.33" a="4672.53" fwhm="0.001159" res="377102.2" algo="FTMS"/>
<pk mz="437.176107" i="2114910.3" sn="15.08" a="2449.20" fwhm="0.001304" res="335206.1" algo="FTMS"/>
<pk mz="437.181779" i="2865247.5" sn="21.29" a="2883.47" fwhm="0.001130" res="386964.4" algo="FTMS"/>
<pk mz="437.194760" i="6530658.5" sn="51.59" a="7608.12" fwhm="0.001229" res="355603.6" algo="FTMS"/>
<pk mz="437.218138" i="1331815.9" sn="8.61" a="909.28" fwhm="0.000842" res="519489.5" algo="FTMS"/>
<pk mz="437.231125" i="3816554.8" sn="29.15" a="4485.43" fwhm="0.001311" res="333558.5" algo="FTMS"/>
<pk mz="437.240630" i="1635693.0" sn="11.12" a="1807.04" fwhm="0.001322" res="330769.1" algo="FTMS"/>
<pk mz="437.254481" i="2557552.3" sn="18.74" a="2210.62" fwhm="0.001099" res="397968.3" algo="FTMS"/>
<pk mz="438.031219" i="1246370.8" sn="7.90" a="1320.81" fwhm="0.001468" res="298375.7" algo="FTMS"/>
<pk mz="438.067812" i="2362155.3" sn="17.13" a="2103.51" fwhm="0.001080" res="405564.0" algo="FTMS"/>
<pk mz="438.075912" i="1894445.0" sn="13.26" a="1733.70" fwhm="0.001132" res="387053.0" algo="FTMS"/>
<pk mz="438.079120" i="1315885.8" sn="8.48" a="1072.96" fwhm="0.001176" res="372479.5" algo="FTMS"/>
<pk mz="438.088944" i="1487664.0" sn="9.90" a="1264.63" fwhm="0.001164" res="376240.8" algo="FTMS"/>
<pk mz="438.104174" i="2960691.5" sn="22.08" a="3037.22" fwhm="0.001131" res="387517.3" algo="FTMS"/>
<pk mz="438.112247" i="1168181.4" sn="7.26" a="916.50" fwhm="0.001093" res="400768.6" algo="FTMS"/>
<pk mz="438.140608" i="1485628.0" sn="9.88" a="1092.91" fwhm="0.001021" res="428974.1" algo="FTMS"/>
<pk mz="438.151335" i="1202750.4" sn="7.54" a="1158.22" fwhm="0.001277" res="343227.9" algo="FTMS"/>
<pk mz="438.153566" i="1941310.9" sn="13.65" a="1790.10" fwhm="0.001089" res="402301.6" algo="FTMS"/>
<pk mz="438.161730" i="1139264.8" sn="7.02" a="873.26" fwhm="0.001078" res="406474.7" algo="FTMS"/>
<pk mz="438.177110" i="1173316.4" sn="7.30" a="1209.47" fwhm="0.001351" res="324434.2" algo="FTMS"/>
<pk mz="438.190013" i="1213511.4" sn="7.63" a="1109.12" fwhm="0.001207" res="362906.7" algo="FTMS"/>
<pk mz="438.198079" i="1573961.1" sn="10.61" a="1522.66" fwhm="0.001181" res="371138.9" algo="FTMS"/>
<pk mz="439.051812" i="5203982.0" sn="40.62" a="5763.31" fwhm="0.001172" res="374512.3" algo="FTMS"/>
<pk mz="439.063166" i="1191440.9" sn="7.45" a="909.02" fwhm="0.001121" res="391502.3" algo="FTMS"/>
<pk mz="439.068868" i="1169426.1" sn="7.26" a="990.43" fwhm="0.001146" res="383272.3" algo="FTMS"/>
<pk mz="439.088180" i="7778326.5" sn="61.91" a="10311.25" fwhm="0.001267" res="346611.8" algo="FTMS"/>
<pk mz="439.099488" i="2512921.3" sn="18.37" a="2970.78" fwhm="0.001311" res="335045.6" algo="FTMS"/>
<pk mz="439.124585" i="6707231.0" sn="53.05" a="8341.50" fwhm="0.001243" res="353312.1" algo="FTMS"/>
<pk mz="439.137603" i="1636386.1" sn="11.12" a="1427.48" fwhm="0.001095" res="401101.7" algo="FTMS"/>
<pk mz="439.155472" i="1485606.1" sn="9.88" a="1471.02" fwhm="0.001229" res="357289.1" algo="FTMS"/>
<pk mz="439.161037" i="4256807.5" sn="32.79" a="4675.91" fwhm="0.001192" res="368305.2" algo="FTMS"/>
<pk mz="439.174069" i="3845674.5" sn="29.39" a="4211.44" fwhm="0.001196" res="367220.1" algo="FTMS"/>
<pk mz="439.188992" i="1817902.0" sn="12.63" a="2041.82" fwhm="0.001387" res="316745.1" algo="FTMS"/>
<pk mz="439.191873" i="1759278.6" sn="12.14" a="1486.24" fwhm="0.001051" res="417892.6" algo="FTMS"/>
<pk mz="439.197323" i="4149296.0" sn="31.90" a="4555.25" fwhm="0.001219" res="360210.5" algo="FTMS"/>
<pk mz="439.210412" i="3180083.0" sn="23.89" a="3812.95" fwhm="0.001282" res="342695.7" algo="FTMS"/>
<pk mz="439.233742" i="3787832.3" sn="28.91" a="3957.29" fwhm="0.001127" res="389686.4" algo="FTMS"/>
<pk mz="439.246788" i="1705275.4" sn="11.69" a="1631.28" fwhm="0.001163" res="377537.8" algo="FTMS"/>
<pk mz="439.270149" i="1777984.8" sn="12.30" a="1608.02" fwhm="0.001167" res="376430.8" algo="FTMS"/>
<pk mz="440.046915" i="1217780.8" sn="7.66" a="962.08" fwhm="0.001083" res="406344.7" algo="FTMS"/>
<pk mz="440.083551" i="1827837.3" sn="12.58" a="1891.97" fwhm="0.001239" res="355145.5" algo="FTMS"/>
<pk mz="440.091441" i="1287423.1" sn="8.16" a="915.21" fwhm="0.000961" res="458041.3" algo="FTMS"/>
<pk mz="440.094747" i="1582591.9" sn="10.57" a="1418.35" fwhm="0.001149" res="382922.7" algo="FTMS"/>
<pk mz="440.119851" i="1739013.8" sn="11.85" a="1363.87" fwhm="0.000998" res="440951.8" algo="FTMS"/>
<pk mz="440.127830" i="1590279.5" sn="10.63" a="1483.18" fwhm="0.001241" res="354701.5" algo="FTMS"/>
<pk mz="440.156125" i="1326350.1" sn="8.47" a="1063.73" fwhm="0.001076" res="408913.1" algo="FTMS"/>
<pk mz="440.169227" i="1674257.3" sn="11.32" a="1589.48" fwhm="0.001217" res="361584.1" algo="FTMS"/>
<pk mz="441.009783" i="1321172.8" sn="8.43" a="1209.51" fwhm="0.001152" res="382680.9" algo="FTMS"/>
<pk mz="441.031000" i="1512665.8" sn="10.00" a="1368.98" fwhm="0.001059" res="416400.3" algo="FTMS"/>
<pk mz="441.046386" i="1520861.4" sn="10.06" a="1480.59" fwhm="0.001216" res="362782.1" algo="FTMS"/>
<pk mz="441.067451" i="5970402.0" sn="46.49" a="7296.73" fwhm="0.001242" res="355140.8" algo="FTMS"/>
<pk mz="441.103843" i="6564330.5" sn="51.35" a="7772.57" fwhm="0.001224" res="360410.5" algo="FTMS"/>
<pk mz="441.115107" i="1310189.4" sn="8.34" a="1008.42" fwhm="0.001025" res="430400.3" algo="FTMS"/>
<pk mz="441.140235" i="4097523.3" sn="31.15" a="4466.26" fwhm="0.001167" res="378150.3" algo="FTMS"/>
<pk mz="441.153158" i="1313014.3" sn="8.36" a="1194.17" fwhm="0.001227" res="359657.6" algo="FTMS"/>
<pk mz="441.171076" i="1204218.4" sn="7.47" a="1027.70" fwhm="0.001124" res="392404.3" algo="FTMS"/>
<pk mz="441.176586" i="4915707.5" sn="37.85" a="5844.83" fwhm="0.001217" res="362605.9" algo="FTMS"/>
<pk mz="441.189714" i="1790974.8" sn="12.28" a="1564.30" fwhm="0.001223" res="360615.8" algo="FTMS"/>
<pk mz="441.198629" i="1408256.8" sn="9.14" a="1325.67" fwhm="0.001478" res="298416.2" algo="FTMS"/>
<pk mz="441.203077" i="2040833.9" sn="14.32" a="2366.43" fwhm="0.001396" res="315988.4" algo="FTMS"/>
<pk mz="441.213000" i="6008324.0" sn="46.80" a="6804.19" fwhm="0.001196" res="368815.7" algo="FTMS"/>
<pk mz="441.235323" i="1423369.4" sn="9.27" a="1329.69" fwhm="0.001163" res="379441.1" algo="FTMS"/>
<pk mz="441.249419" i="4307468.5" sn="32.87" a="4612.49" fwhm="0.001172" res="376574.1" algo="FTMS"/>
<pk mz="441.285764" i="2300949.3" sn="16.45" a="2464.19" fwhm="0.001212" res="364062.7" algo="FTMS"/>
<pk mz="442.062731" i="1447626.8" sn="9.46" a="1075.05" fwhm="0.000999" res="442686.2" algo="FTMS"/>
<pk mz="442.070784" i="1333452.6" sn="8.53" a="1284.89" fwhm="0.001164" res="379825.7" algo="FTMS"/>
<pk mz="442.099092" i="1335251.3" sn="8.54" a="1061.67" fwhm="0.001050" res="420926.6" algo="FTMS"/>
<pk mz="442.148648" i="1406942.9" sn="9.13" a="1220.65" fwhm="0.001116" res="396195.7" algo="FTMS"/>
<pk mz="442.171862" i="1684196.4" sn="11.40" a="1617.39" fwhm="0.001231" res="359209.7" algo="FTMS"/>
<pk mz="442.184902" i="1148647.4" sn="7.02" a="1063.64" fwhm="0.001297" res="340898.4" algo="FTMS"/>
<pk mz="442.216329" i="1530606.8" sn="10.14" a="1614.76" fwhm="0.001414" res="312851.1" algo="FTMS"/>
<pk mz="443.025466" i="1188268.6" sn="7.34" a="1135.76" fwhm="0.001296" res="341797.4" algo="FTMS"/>
<pk mz="443.046714" i="2847665.5" sn="20.92" a="2697.64" fwhm="0.001135" res="390259.1" algo="FTMS"/>
<pk mz="443.061864" i="1930421.1" sn="13.41" a="1869.68" fwhm="0.001237" res="358089.4" algo="FTMS"/>
<pk mz="443.073278" i="1183927.9" sn="7.30" a="1089.04" fwhm="0.001297" res="341525.6" algo="FTMS"/>
<pk mz="443.083093" i="5451706.0" sn="42.24" a="6164.97" fwhm="0.001201" res="368876.9" algo="FTMS"/>
<pk mz="443.098250" i="1339069.8" sn="8.57" a="1064.09" fwhm="0.001124" res="394146.1" algo="FTMS"/>
<pk mz="443.119501" i="3914690.8" sn="29.65" a="4483.02" fwhm="0.001221" res="362770.2" algo="FTMS"/>
<pk mz="443.130631" i="1543621.4" sn="10.25" a="1450.81" fwhm="0.001161" res="381555.4" algo="FTMS"/>
<pk mz="443.155888" i="3828683.3" sn="28.95" a="4318.72" fwhm="0.001230" res="360249.0" algo="FTMS"/>
<pk mz="443.178409" i="1606864.6" sn="10.76" a="1801.79" fwhm="0.001291" res="343386.8" algo="FTMS"/>
<pk mz="443.192236" i="11932628.0" sn="95.28" a="14923.51" fwhm="0.001263" res="350830.5" algo="FTMS"/>
<pk mz="443.214776" i="1575897.1" sn="10.51" a="1232.78" fwhm="0.001049" res="422336.0" algo="FTMS"/>
<pk mz="443.228638" i="7926748.5" sn="62.49" a="9116.33" fwhm="0.001209" res="366502.2" algo="FTMS"/>
<pk mz="443.251134" i="2035681.6" sn="14.27" a="1986.56" fwhm="0.001165" res="380339.0" algo="FTMS"/>
<pk mz="443.265044" i="3945445.0" sn="29.91" a="4309.97" fwhm="0.001194" res="371304.2" algo="FTMS"/>
<pk mz="443.301493" i="2427885.5" sn="17.48" a="2616.02" fwhm="0.001229" res="360658.9" algo="FTMS"/>
<pk mz="444.057308" i="1547935.8" sn="10.28" a="1425.56" fwhm="0.001151" res="385871.6" algo="FTMS"/>
<pk mz="444.086515" i="1543846.6" sn="10.25" a="1452.40" fwhm="0.001243" res="357320.3" algo="FTMS"/>
<pk mz="444.093444" i="1195688.3" sn="7.40" a="949.01" fwhm="0.001112" res="399532.1" algo="FTMS"/>
<pk mz="444.114803" i="1398445.3" sn="9.06" a="1612.41" fwhm="0.001389" res="319780.4" algo="FTMS"/>
<pk mz="444.151148" i="1632181.9" sn="10.97" a="1544.37" fwhm="0.001133" res="392059.7" algo="FTMS"/>
<pk mz="444.162369" i="1333432.5" sn="8.52" a="803.66" fwhm="0.000858" res="517760.1" algo="FTMS"/>
<pk mz="444.187620" i="1562302.5" sn="10.40" a="1340.19" fwhm="0.001116" res="398038.0" algo="FTMS"/>
<pk mz="444.195596" i="2761920.3" sn="20.22" a="2693.86" fwhm="0.001160" res="383085.4" algo="FTMS"/>
<pk mz="444.223782" i="1811399.0" sn="12.44" a="1745.63" fwhm="0.001177" res="377386.3" algo="FTMS"/>
<pk mz="444.232024" i="1764553.0" sn="12.05" a="1691.99" fwhm="0.001153" res="385280.3" algo="FTMS"/>
<pk mz="444.268465" i="1353169.6" sn="8.69" a="1019.39" fwhm="0.001089" res="408136.9" algo="FTMS"/>
<pk mz="445.041215" i="2053000.5" sn="14.41" a="2115.96" fwhm="0.001141" res="390013.6" algo="FTMS"/>
<pk mz="445.062336" i="2451341.5" sn="17.67" a="2631.86" fwhm="0.001185" res="375669.1" algo="FTMS"/>
<pk mz="445.077582" i="2702225.0" sn="19.73" a="3234.19" fwhm="0.001356" res="328122.0" algo="FTMS"/>
<pk mz="445.088968" i="1439635.8" sn="9.39" a="1160.80" fwhm="0.001086" res="409995.1" algo="FTMS"/>
<pk mz="445.098794" i="2458006.0" sn="17.73" a="2222.27" fwhm="0.001046" res="425439.2" algo="FTMS"/>
<pk mz="445.114013" i="4234649.5" sn="32.27" a="4811.35" fwhm="0.001248" res="356755.7" algo="FTMS"/>
<pk mz="445.135180" i="2375070.8" sn="17.05" a="2676.09" fwhm="0.001233" res="361112.0" algo="FTMS"/>
<pk mz="445.163398" i="1718181.5" sn="11.67" a="1563.18" fwhm="0.001183" res="376228.7" algo="FTMS"/>
<pk mz="445.171558" i="3976615.3" sn="30.16" a="4918.35" fwhm="0.001342" res="331706.4" algo="FTMS"/>
<pk mz="445.186844" i="2256811.0" sn="16.08" a="2615.57" fwhm="0.001258" res="353889.9" algo="FTMS"/>
<pk mz="445.193965" i="2355628.8" sn="16.89" a="2262.53" fwhm="0.001170" res="380613.6" algo="FTMS"/>
<pk mz="445.199873" i="1722798.1" sn="11.71" a="1342.63" fwhm="0.001032" res="431491.7" algo="FTMS"/>
<pk mz="445.207891" i="6039984.0" sn="47.05" a="7904.45" fwhm="0.001300" res="342389.8" algo="FTMS"/>
<pk mz="445.230428" i="2716597.3" sn="19.84" a="2614.64" fwhm="0.001103" res="403499.0" algo="FTMS"/>
<pk mz="445.241814" i="2412472.0" sn="17.35" a="2399.47" fwhm="0.001136" res="392041.3" algo="FTMS"/>
<pk mz="445.244314" i="4880824.5" sn="37.56" a="5712.53" fwhm="0.001220" res="364809.0" algo="FTMS"/>
<pk mz="445.280646" i="3196353.3" sn="23.77" a="3670.51" fwhm="0.001266" res="351633.8" algo="FTMS"/>
<pk mz="446.036500" i="1222516.9" sn="7.61" a="813.56" fwhm="0.000962" res="463676.2" algo="FTMS"/>
<pk mz="446.072878" i="2279037.5" sn="16.26" a="2564.79" fwhm="0.001283" res="347587.7" algo="FTMS"/>
<pk mz="446.109210" i="1715846.3" sn="11.65" a="1512.58" fwhm="0.001119" res="398565.8" algo="FTMS"/>
<pk mz="446.141613" i="1171341.9" sn="7.19" a="1041.59" fwhm="0.001501" res="297139.2" algo="FTMS"/>
<pk mz="446.166744" i="1836692.0" sn="12.64" a="1967.84" fwhm="0.001281" res="348389.4" algo="FTMS"/>
<pk mz="446.203153" i="2356380.5" sn="16.89" a="2409.81" fwhm="0.001151" res="387585.9" algo="FTMS"/>
<pk mz="446.239570" i="1835685.3" sn="12.63" a="1908.15" fwhm="0.001252" res="356303.3" algo="FTMS"/>
<pk mz="446.247446" i="1204391.1" sn="7.46" a="1069.25" fwhm="0.001246" res="358263.4" algo="FTMS"/>
<pk mz="447.020451" i="1240543.6" sn="7.76" a="1732.06" fwhm="0.001980" res="225730.6" algo="FTMS"/>
<pk mz="447.056864" i="3090792.3" sn="22.90" a="3869.87" fwhm="0.001308" res="341854.2" algo="FTMS"/>
<pk mz="447.077998" i="1634669.4" sn="10.98" a="2089.39" fwhm="0.001476" res="302928.6" algo="FTMS"/>
<pk mz="447.093287" i="4249457.0" sn="32.39" a="5046.79" fwhm="0.001266" res="353040.6" algo="FTMS"/>
<pk mz="447.104608" i="1363315.8" sn="8.76" a="1178.20" fwhm="0.001038" res="430905.4" algo="FTMS"/>
<pk mz="447.114394" i="1286262.1" sn="8.13" a="1292.61" fwhm="0.001524" res="293352.6" algo="FTMS"/>
<pk mz="447.129623" i="2344825.8" sn="16.80" a="2432.21" fwhm="0.001202" res="372132.0" algo="FTMS"/>
<pk mz="447.142845" i="2112893.0" sn="14.90" a="2346.96" fwhm="0.001244" res="359329.6" algo="FTMS"/>
<pk mz="447.150779" i="1777022.8" sn="12.15" a="2149.56" fwhm="0.001521" res="293987.0" algo="FTMS"/>
<pk mz="447.166026" i="1471618.5" sn="9.65" a="1100.99" fwhm="0.001052" res="425264.2" algo="FTMS"/>
<pk mz="447.179101" i="3112837.5" sn="23.08" a="3358.37" fwhm="0.001197" res="373462.5" algo="FTMS"/>
<pk mz="447.187145" i="3225991.5" sn="24.01" a="3770.16" fwhm="0.001245" res="359121.6" algo="FTMS"/>
<pk mz="447.215436" i="3432334.3" sn="25.70" a="3831.26" fwhm="0.001241" res="360386.2" algo="FTMS"/>
<pk mz="447.223636" i="3612048.3" sn="27.17" a="4896.13" fwhm="0.001413" res="316419.8" algo="FTMS"/>
<pk mz="447.260033" i="1490073.0" sn="9.80" a="1268.89" fwhm="0.001083" res="413083.6" algo="FTMS"/>
<pk mz="447.296240" i="1231777.6" sn="7.69" a="924.73" fwhm="0.001165" res="383902.4" algo="FTMS"/>
<pk mz="448.052110" i="1940054.8" sn="13.48" a="1932.89" fwhm="0.001191" res="376040.5" algo="FTMS"/>
<pk mz="448.088515" i="2692703.5" sn="19.64" a="2789.06" fwhm="0.001235" res="362930.0" algo="FTMS"/>
<pk mz="448.124972" i="1315432.3" sn="8.37" a="1090.07" fwhm="0.001166" res="384454.6" algo="FTMS"/>
<pk mz="448.146067" i="1223277.4" sn="7.61" a="1050.68" fwhm="0.001160" res="386247.7" algo="FTMS"/>
<pk mz="448.182464" i="3134582.0" sn="23.26" a="3637.47" fwhm="0.001274" res="351733.8" algo="FTMS"/>
<pk mz="448.218893" i="2481790.8" sn="17.92" a="2622.15" fwhm="0.001187" res="377459.4" algo="FTMS"/>
<pk mz="449.036150" i="3014979.5" sn="22.28" a="3230.00" fwhm="0.001209" res="371433.3" algo="FTMS"/>
<pk mz="449.072545" i="5277004.5" sn="40.79" a="6255.27" fwhm="0.001261" res="355992.5" algo="FTMS"/>
<pk mz="449.083763" i="1837903.0" sn="12.64" a="1791.73" fwhm="0.001130" res="397347.4" algo="FTMS"/>
<pk mz="449.108915" i="11708757.0" sn="93.44" a="15860.81" fwhm="0.001336" res="336207.1" algo="FTMS"/>
<pk mz="449.120230" i="1417815.9" sn="9.21" a="1553.33" fwhm="0.001386" res="324042.2" algo="FTMS"/>
<pk mz="449.145344" i="2814814.0" sn="20.64" a="3116.68" fwhm="0.001250" res="359284.9" algo="FTMS"/>
<pk mz="449.158392" i="3156321.0" sn="23.44" a="3549.40" fwhm="0.001209" res="371445.1" algo="FTMS"/>
<pk mz="449.181690" i="1631590.6" sn="10.95" a="1290.61" fwhm="0.001052" res="426996.8" algo="FTMS"/>
<pk mz="449.194741" i="5280106.0" sn="40.82" a="6495.62" fwhm="0.001285" res="349494.9" algo="FTMS"/>
<pk mz="449.202961" i="1503467.8" sn="9.91" a="1770.40" fwhm="0.001793" res="250502.2" algo="FTMS"/>
<pk mz="449.218037" i="1245551.4" sn="7.80" a="1074.99" fwhm="0.001261" res="356322.8" algo="FTMS"/>
<pk mz="449.231174" i="3128178.5" sn="23.20" a="3163.27" fwhm="0.001154" res="389395.6" algo="FTMS"/>
<pk mz="450.067834" i="2787388.8" sn="20.41" a="2937.04" fwhm="0.001166" res="386089.5" algo="FTMS"/>
<pk mz="450.104205" i="6054469.5" sn="47.16" a="7388.11" fwhm="0.001265" res="355761.1" algo="FTMS"/>
<pk mz="450.112260" i="2600007.5" sn="18.88" a="2507.68" fwhm="0.001140" res="394836.9" algo="FTMS"/>
<pk mz="450.161686" i="1917523.5" sn="13.29" a="1888.94" fwhm="0.001195" res="376578.5" algo="FTMS"/>
<pk mz="450.198046" i="2912348.3" sn="21.44" a="3163.80" fwhm="0.001196" res="376444.7" algo="FTMS"/>
<pk mz="450.234414" i="1551717.1" sn="10.30" a="1736.22" fwhm="0.001390" res="323843.2" algo="FTMS"/>
<pk mz="451.051752" i="4301611.5" sn="32.81" a="5535.94" fwhm="0.001282" res="351805.7" algo="FTMS"/>
<pk mz="451.063231" i="1325614.4" sn="8.45" a="1102.76" fwhm="0.001193" res="378166.8" algo="FTMS"/>
<pk mz="451.088147" i="6193972.5" sn="48.30" a="7173.47" fwhm="0.001224" res="368406.7" algo="FTMS"/>
<pk mz="451.099424" i="1937719.3" sn="13.46" a="1885.80" fwhm="0.001195" res="377445.5" algo="FTMS"/>
<pk mz="451.124603" i="4961085.5" sn="38.20" a="5680.24" fwhm="0.001250" res="361027.0" algo="FTMS"/>
<pk mz="451.135919" i="1409088.1" sn="9.13" a="1342.04" fwhm="0.001233" res="365905.0" algo="FTMS"/>
<pk mz="451.160965" i="2640198.3" sn="19.21" a="2760.36" fwhm="0.001265" res="356623.5" algo="FTMS"/>
<pk mz="451.174033" i="3692361.3" sn="27.82" a="4169.26" fwhm="0.001223" res="369015.9" algo="FTMS"/>
<pk mz="451.191813" i="1954125.6" sn="13.59" a="2156.00" fwhm="0.001344" res="335709.0" algo="FTMS"/>
<pk mz="451.197286" i="1594959.0" sn="10.65" a="1475.16" fwhm="0.001157" res="389814.5" algo="FTMS"/>
<pk mz="451.210406" i="4687698.0" sn="35.97" a="5903.20" fwhm="0.001281" res="352285.0" algo="FTMS"/>
<pk mz="451.228053" i="1492310.5" sn="9.81" a="1571.99" fwhm="0.001363" res="331028.8" algo="FTMS"/>
<pk mz="451.246645" i="1857371.0" sn="12.80" a="2240.04" fwhm="0.001451" res="310955.7" algo="FTMS"/>
<pk mz="452.083418" i="2645543.0" sn="19.09" a="2796.56" fwhm="0.001225" res="369046.2" algo="FTMS"/>
<pk mz="452.091539" i="1454633.0" sn="9.42" a="1205.58" fwhm="0.001082" res="417705.5" algo="FTMS"/>
<pk mz="452.119883" i="1712687.9" sn="11.52" a="1403.25" fwhm="0.001096" res="412646.6" algo="FTMS"/>
<pk mz="452.127908" i="1196593.9" sn="7.33" a="1005.57" fwhm="0.001279" res="353401.9" algo="FTMS"/>
<pk mz="452.169277" i="1571388.0" sn="10.37" a="1731.23" fwhm="0.001286" res="351721.9" algo="FTMS"/>
<pk mz="452.177353" i="1369918.0" sn="8.74" a="1207.81" fwhm="0.001188" res="380662.6" algo="FTMS"/>
<pk mz="452.213640" i="1558854.9" sn="10.27" a="1460.58" fwhm="0.001225" res="369221.3" algo="FTMS"/>
<pk mz="453.031088" i="1991951.0" sn="13.79" a="2008.54" fwhm="0.001260" res="359580.1" algo="FTMS"/>
<pk mz="453.067457" i="4630808.0" sn="35.21" a="5809.07" fwhm="0.001335" res="339432.5" algo="FTMS"/>
<pk mz="453.078704" i="2557210.5" sn="18.38" a="2844.17" fwhm="0.001291" res="350904.0" algo="FTMS"/>
<pk mz="453.103852" i="5100833.0" sn="39.03" a="7086.23" fwhm="0.001356" res="334061.7" algo="FTMS"/>
<pk mz="453.115076" i="2465059.5" sn="17.63" a="2383.79" fwhm="0.001169" res="387546.2" algo="FTMS"/>
<pk mz="453.140268" i="3378985.8" sn="25.05" a="4078.84" fwhm="0.001313" res="345217.5" algo="FTMS"/>
<pk mz="453.153308" i="1285420.9" sn="8.05" a="1143.89" fwhm="0.001154" res="392715.8" algo="FTMS"/>
<pk mz="453.176662" i="2588978.8" sn="18.63" a="2852.29" fwhm="0.001247" res="363421.2" algo="FTMS"/>
<pk mz="453.189716" i="3122997.8" sn="22.97" a="3784.19" fwhm="0.001309" res="346202.6" algo="FTMS"/>
<pk mz="453.207403" i="1477946.1" sn="9.61" a="1714.62" fwhm="0.001493" res="303563.8" algo="FTMS"/>
<pk mz="453.212914" i="2658107.5" sn="19.19" a="2730.00" fwhm="0.001223" res="370701.3" algo="FTMS"/>
<pk mz="453.226063" i="2853694.8" sn="20.78" a="3413.11" fwhm="0.001332" res="340386.4" algo="FTMS"/>
<pk mz="453.249426" i="2531652.5" sn="18.17" a="2745.34" fwhm="0.001248" res="363143.7" algo="FTMS"/>
<pk mz="454.099218" i="1222677.5" sn="7.54" a="1102.79" fwhm="0.001174" res="386807.8" algo="FTMS"/>
<pk mz="454.110352" i="2210840.3" sn="15.56" a="2497.70" fwhm="0.001251" res="362975.7" algo="FTMS"/>
<pk mz="454.135357" i="1230366.4" sn="7.60" a="1103.46" fwhm="0.001222" res="371543.4" algo="FTMS"/>
<pk mz="454.148565" i="1532449.6" sn="10.05" a="1281.44" fwhm="0.001045" res="434612.6" algo="FTMS"/>
<pk mz="454.185232" i="1202858.6" sn="7.38" a="1198.84" fwhm="0.001346" res="337516.7" algo="FTMS"/>
<pk mz="455.046738" i="3069183.5" sn="22.53" a="3252.66" fwhm="0.001214" res="374976.9" algo="FTMS"/>
<pk mz="455.083126" i="5522184.5" sn="42.45" a="6819.50" fwhm="0.001300" res="350001.5" algo="FTMS"/>
<pk mz="455.094369" i="1255179.1" sn="7.80" a="919.16" fwhm="0.001082" res="420742.8" algo="FTMS"/>
<pk mz="455.119508" i="4989713.5" sn="38.12" a="6103.77" fwhm="0.001323" res="343931.6" algo="FTMS"/>
<pk mz="455.130751" i="1218836.1" sn="7.50" a="834.11" fwhm="0.001047" res="434696.1" algo="FTMS"/>
<pk mz="455.155862" i="3435290.3" sn="25.50" a="4231.00" fwhm="0.001341" res="339322.3" algo="FTMS"/>
<pk mz="455.192260" i="3717923.3" sn="27.80" a="4113.21" fwhm="0.001236" res="368398.0" algo="FTMS"/>
<pk mz="455.205334" i="1814822.6" sn="12.34" a="1844.45" fwhm="0.001255" res="362576.1" algo="FTMS"/>
<pk mz="455.223032" i="1342507.0" sn="8.51" a="1115.84" fwhm="0.001329" res="342499.5" algo="FTMS"/>
<pk mz="455.228685" i="4174636.5" sn="31.50" a="5494.26" fwhm="0.001320" res="344886.4" algo="FTMS"/>
<pk mz="455.251154" i="1568562.0" sn="10.34" a="1526.27" fwhm="0.001192" res="381965.8" algo="FTMS"/>
<pk mz="455.265040" i="4309813.5" sn="32.60" a="5183.44" fwhm="0.001322" res="344423.6" algo="FTMS"/>
<pk mz="456.078176" i="1640447.0" sn="10.93" a="2633.67" fwhm="0.002061" res="221274.9" algo="FTMS"/>
<pk mz="456.127977" i="1350155.4" sn="8.57" a="1527.02" fwhm="0.001536" res="296974.6" algo="FTMS"/>
<pk mz="456.164297" i="1368084.5" sn="8.71" a="1082.95" fwhm="0.001115" res="409259.0" algo="FTMS"/>
<pk mz="456.231880" i="1461029.3" sn="9.47" a="1350.51" fwhm="0.001219" res="374284.3" algo="FTMS"/>
<pk mz="456.234975" i="1205670.0" sn="7.39" a="1276.84" fwhm="0.001803" res="252973.8" algo="FTMS"/>
<pk mz="457.025914" i="1545451.0" sn="10.15" a="1583.02" fwhm="0.001393" res="328106.1" algo="FTMS"/>
<pk mz="457.041211" i="1611246.9" sn="10.69" a="1538.71" fwhm="0.001218" res="375106.4" algo="FTMS"/>
<pk mz="457.062387" i="3023604.0" sn="22.15" a="3446.51" fwhm="0.001234" res="370406.9" algo="FTMS"/>
<pk mz="457.077747" i="1831160.0" sn="12.47" a="2190.38" fwhm="0.001346" res="339613.9" algo="FTMS"/>
<pk mz="457.088903" i="1172858.8" sn="7.13" a="1083.06" fwhm="0.001472" res="310567.2" algo="FTMS"/>
<pk mz="457.098704" i="4302077.0" sn="32.53" a="5574.44" fwhm="0.001355" res="337443.8" algo="FTMS"/>
<pk mz="457.109977" i="1461760.0" sn="9.47" a="1341.25" fwhm="0.001196" res="382099.8" algo="FTMS"/>
<pk mz="457.113956" i="1548289.0" sn="10.17" a="1507.44" fwhm="0.001357" res="336765.3" algo="FTMS"/>
<pk mz="457.135173" i="3108614.3" sn="22.84" a="3670.18" fwhm="0.001237" res="369580.6" algo="FTMS"/>
<pk mz="457.146281" i="1375497.1" sn="8.77" a="1456.58" fwhm="0.001358" res="336685.8" algo="FTMS"/>
<pk mz="457.171439" i="3192591.3" sn="23.53" a="3721.90" fwhm="0.001325" res="345152.8" algo="FTMS"/>
<pk mz="457.199392" i="1237270.4" sn="7.65" a="1160.49" fwhm="0.001325" res="345143.1" algo="FTMS"/>
<pk mz="457.207895" i="5557528.5" sn="42.73" a="6963.43" fwhm="0.001290" res="354391.9" algo="FTMS"/>
<pk mz="457.244298" i="5440801.5" sn="41.78" a="6892.56" fwhm="0.001337" res="341926.6" algo="FTMS"/>
<pk mz="457.266814" i="1949991.1" sn="13.44" a="1956.77" fwhm="0.001234" res="370654.2" algo="FTMS"/>
<pk mz="457.280796" i="3072298.5" sn="22.55" a="3536.05" fwhm="0.001259" res="363112.8" algo="FTMS"/>
<pk mz="458.130347" i="1244543.1" sn="7.71" a="1389.71" fwhm="0.001510" res="303299.4" algo="FTMS"/>
<pk mz="458.141633" i="1371650.0" sn="8.74" a="1417.40" fwhm="0.001369" res="334713.6" algo="FTMS"/>
<pk mz="458.166860" i="1825544.4" sn="12.42" a="2096.23" fwhm="0.001400" res="327266.5" algo="FTMS"/>
<pk mz="458.178138" i="1328139.1" sn="8.39" a="1256.31" fwhm="0.001189" res="385327.9" algo="FTMS"/>
<pk mz="458.203224" i="1541137.5" sn="10.11" a="1542.85" fwhm="0.001276" res="359132.8" algo="FTMS"/>
<pk mz="458.211295" i="1510675.5" sn="9.87" a="1275.00" fwhm="0.001145" res="400316.0" algo="FTMS"/>
<pk mz="458.225570" i="1373207.0" sn="8.75" a="1232.98" fwhm="0.001273" res="360093.3" algo="FTMS"/>
<pk mz="458.247607" i="1831196.6" sn="12.47" a="1980.20" fwhm="0.001417" res="323456.6" algo="FTMS"/>
<pk mz="459.020535" i="1742558.8" sn="11.75" a="1819.23" fwhm="0.001364" res="336639.4" algo="FTMS"/>
<pk mz="459.041652" i="1446628.1" sn="9.35" a="1452.26" fwhm="0.001295" res="354435.7" algo="FTMS"/>
<pk mz="459.056877" i="2277096.0" sn="16.09" a="2452.59" fwhm="0.001265" res="362964.6" algo="FTMS"/>
<pk mz="459.068120" i="1189866.8" sn="7.26" a="925.11" fwhm="0.001172" res="391583.1" algo="FTMS"/>
<pk mz="459.078015" i="2883821.3" sn="21.01" a="3215.73" fwhm="0.001253" res="366284.8" algo="FTMS"/>
<pk mz="459.093171" i="1646833.0" sn="10.97" a="1602.65" fwhm="0.001272" res="361034.4" algo="FTMS"/>
<pk mz="459.114454" i="2665206.5" sn="19.24" a="3248.91" fwhm="0.001387" res="331040.8" algo="FTMS"/>
<pk mz="459.129733" i="1500666.3" sn="9.78" a="1560.41" fwhm="0.001273" res="360678.6" algo="FTMS"/>
<pk mz="459.150752" i="2393343.5" sn="17.03" a="2862.07" fwhm="0.001391" res="330032.3" algo="FTMS"/>
<pk mz="459.161972" i="1265154.4" sn="7.87" a="964.92" fwhm="0.001049" res="437726.5" algo="FTMS"/>
<pk mz="459.165972" i="2468611.3" sn="17.64" a="2710.07" fwhm="0.001314" res="349539.3" algo="FTMS"/>
<pk mz="459.179072" i="1671942.6" sn="11.17" a="1713.06" fwhm="0.001232" res="372797.3" algo="FTMS"/>
<pk mz="459.187142" i="3724552.8" sn="27.84" a="5138.73" fwhm="0.001466" res="313185.0" algo="FTMS"/>
<pk mz="459.209708" i="1950990.4" sn="13.44" a="1784.27" fwhm="0.001104" res="415866.9" algo="FTMS"/>
<pk mz="459.215450" i="1814031.8" sn="12.33" a="1851.63" fwhm="0.001256" res="365536.9" algo="FTMS"/>
<pk mz="459.223567" i="6387474.0" sn="49.46" a="8341.79" fwhm="0.001369" res="335449.0" algo="FTMS"/>
<pk mz="459.245973" i="2427159.5" sn="17.31" a="2502.04" fwhm="0.001285" res="357475.1" algo="FTMS"/>
<pk mz="459.260014" i="3790619.0" sn="28.38" a="4574.33" fwhm="0.001306" res="351622.7" algo="FTMS"/>
<pk mz="459.272995" i="1329950.4" sn="8.40" a="1146.33" fwhm="0.001195" res="384322.9" algo="FTMS"/>
<pk mz="459.296332" i="3096356.3" sn="22.74" a="3666.75" fwhm="0.001298" res="353765.7" algo="FTMS"/>
<pk mz="460.052227" i="1173474.9" sn="7.13" a="1050.44" fwhm="0.001192" res="385801.4" algo="FTMS"/>
<pk mz="460.088637" i="1241580.1" sn="7.68" a="1123.11" fwhm="0.001295" res="355275.2" algo="FTMS"/>
<pk mz="460.157400" i="1390333.5" sn="8.89" a="1705.03" fwhm="0.001521" res="302480.6" algo="FTMS"/>
<pk mz="460.182460" i="2032643.9" sn="14.10" a="2487.19" fwhm="0.001333" res="345242.1" algo="FTMS"/>
<pk mz="460.218824" i="2610189.0" sn="18.79" a="3280.81" fwhm="0.001410" res="326319.2" algo="FTMS"/>
<pk mz="460.226883" i="1536015.0" sn="10.07" a="1300.86" fwhm="0.001119" res="411176.7" algo="FTMS"/>
<pk mz="460.255239" i="1218070.3" sn="7.49" a="1091.84" fwhm="0.001304" res="352846.3" algo="FTMS"/>
<pk mz="460.263303" i="1360664.3" sn="8.65" a="1259.38" fwhm="0.001449" res="317632.7" algo="FTMS"/>
<pk mz="461.036129" i="2251484.0" sn="15.88" a="2510.17" fwhm="0.001330" res="346769.2" algo="FTMS"/>
<pk mz="461.047331" i="1257566.9" sn="7.81" a="1398.81" fwhm="0.001596" res="288901.7" algo="FTMS"/>
<pk mz="461.057550" i="1511649.5" sn="9.87" a="1681.60" fwhm="0.001383" res="333382.9" algo="FTMS"/>
<pk mz="461.072550" i="3321061.3" sn="24.56" a="4441.33" fwhm="0.001406" res="328006.4" algo="FTMS"/>
<pk mz="461.083947" i="1187560.3" sn="7.24" a="1115.82" fwhm="0.001195" res="385730.4" algo="FTMS"/>
<pk mz="461.108958" i="3736814.5" sn="27.94" a="4274.80" fwhm="0.001270" res="363180.0" algo="FTMS"/>
<pk mz="461.130282" i="1414388.0" sn="9.08" a="1708.73" fwhm="0.001622" res="284365.2" algo="FTMS"/>
<pk mz="461.145371" i="1987319.8" sn="13.73" a="2113.37" fwhm="0.001277" res="361091.6" algo="FTMS"/>
<pk mz="461.158292" i="1387643.1" sn="8.86" a="1787.13" fwhm="0.001742" res="264659.8" algo="FTMS"/>
<pk mz="461.166474" i="1812477.1" sn="12.31" a="2164.94" fwhm="0.001364" res="338155.6" algo="FTMS"/>
<pk mz="461.181662" i="1624577.0" sn="10.79" a="1800.52" fwhm="0.001337" res="345030.5" algo="FTMS"/>
<pk mz="461.194727" i="2406660.3" sn="17.14" a="2474.72" fwhm="0.001199" res="384733.2" algo="FTMS"/>
<pk mz="461.202864" i="3345670.5" sn="24.76" a="3828.53" fwhm="0.001292" res="357019.4" algo="FTMS"/>
<pk mz="461.231185" i="2483981.5" sn="17.76" a="2463.63" fwhm="0.001142" res="404030.1" algo="FTMS"/>
<pk mz="461.239120" i="3312911.5" sn="24.49" a="4046.18" fwhm="0.001326" res="347761.1" algo="FTMS"/>
<pk mz="461.275533" i="1539352.9" sn="10.09" a="1576.53" fwhm="0.001294" res="356569.8" algo="FTMS"/>
<pk mz="462.067848" i="1433314.4" sn="9.23" a="1209.28" fwhm="0.001195" res="386654.7" algo="FTMS"/>
<pk mz="462.104156" i="2558955.8" sn="18.37" a="2798.26" fwhm="0.001268" res="364387.9" algo="FTMS"/>
<pk mz="462.161715" i="2077178.3" sn="14.46" a="2421.74" fwhm="0.001436" res="321764.0" algo="FTMS"/>
<pk mz="462.198173" i="2840067.5" sn="20.65" a="3347.78" fwhm="0.001320" res="350107.1" algo="FTMS"/>
<pk mz="462.234587" i="2126860.8" sn="14.86" a="2226.69" fwhm="0.001226" res="376959.0" algo="FTMS"/>
<pk mz="463.051838" i="3345629.5" sn="24.76" a="4463.98" fwhm="0.001410" res="328472.3" algo="FTMS"/>
<pk mz="463.088224" i="4055782.8" sn="30.52" a="4666.90" fwhm="0.001260" res="367435.0" algo="FTMS"/>
<pk mz="463.099528" i="2094569.6" sn="14.60" a="2732.74" fwhm="0.001527" res="303364.2" algo="FTMS"/>
<pk mz="463.124569" i="4189936.0" sn="31.61" a="5601.11" fwhm="0.001396" res="331635.3" algo="FTMS"/>
<pk mz="463.160897" i="2761465.3" sn="20.01" a="3084.97" fwhm="0.001319" res="351139.8" algo="FTMS"/>
<pk mz="463.173970" i="3862268.5" sn="28.95" a="4678.54" fwhm="0.001294" res="358037.3" algo="FTMS"/>
<pk mz="463.210423" i="4529926.0" sn="34.37" a="5627.79" fwhm="0.001351" res="342780.7" algo="FTMS"/>
<pk mz="463.246843" i="2458383.3" sn="17.55" a="2814.70" fwhm="0.001300" res="356386.1" algo="FTMS"/>
<pk mz="464.047144" i="1657052.0" sn="10.96" a="1459.37" fwhm="0.001190" res="390108.8" algo="FTMS"/>
<pk mz="464.083426" i="3124709.3" sn="22.78" a="3881.51" fwhm="0.001402" res="331120.8" algo="FTMS"/>
<pk mz="464.091491" i="1193447.4" sn="7.22" a="1274.45" fwhm="0.001643" res="282463.4" algo="FTMS"/>
<pk mz="464.119996" i="1836782.6" sn="12.41" a="1944.14" fwhm="0.001331" res="348647.8" algo="FTMS"/>
<pk mz="464.128056" i="1504496.8" sn="9.73" a="1210.06" fwhm="0.001175" res="394894.1" algo="FTMS"/>
<pk mz="464.177272" i="2114557.3" sn="14.64" a="2067.64" fwhm="0.001228" res="378008.1" algo="FTMS"/>
<pk mz="464.213641" i="3168774.8" sn="23.14" a="4500.14" fwhm="0.001493" res="310858.4" algo="FTMS"/>
<pk mz="464.250099" i="1383696.0" sn="8.76" a="1488.21" fwhm="0.001461" res="317784.8" algo="FTMS"/>
<pk mz="465.031027" i="2373848.3" sn="16.73" a="2748.59" fwhm="0.001370" res="339519.6" algo="FTMS"/>
<pk mz="465.067523" i="4624609.5" sn="34.86" a="5616.47" fwhm="0.001310" res="354962.1" algo="FTMS"/>
<pk mz="465.078565" i="1417700.5" sn="9.03" a="1317.76" fwhm="0.001184" res="392805.1" algo="FTMS"/>
<pk mz="465.103809" i="6264043.0" sn="48.07" a="8145.41" fwhm="0.001377" res="337865.4" algo="FTMS"/>
<pk mz="465.115017" i="2295022.0" sn="16.10" a="2715.16" fwhm="0.001369" res="339868.8" algo="FTMS"/>
<pk mz="465.126446" i="1242864.8" sn="7.62" a="1389.70" fwhm="0.001599" res="290970.4" algo="FTMS"/>
<pk mz="465.140256" i="4804852.5" sn="36.32" a="5863.99" fwhm="0.001321" res="352236.4" algo="FTMS"/>
<pk mz="465.153269" i="2260215.8" sn="15.82" a="2311.97" fwhm="0.001210" res="384408.4" algo="FTMS"/>
<pk mz="465.168568" i="15685884.0" z="-1" sn="123.98" a="21376.07" fwhm="0.001382" res="336680.4" algo="FTMS" component_name="n" deconvoluted_molecular_mass="465.168553" deconvoluted_isotopic_mass="465.169017"/>
<pk mz="465.176708" i="2342653.8" sn="16.48" a="2649.96" fwhm="0.001331" res="349618.7" algo="FTMS"/>
<pk mz="465.189659" i="4045057.0" sn="30.19" a="5098.47" fwhm="0.001366" res="340438.8" algo="FTMS"/>
<pk mz="465.207543" i="1970437.6" sn="13.48" a="2683.57" fwhm="0.001599" res="290970.6" algo="FTMS"/>
<pk mz="465.213008" i="2029831.0" sn="13.96" a="2200.08" fwhm="0.001317" res="353364.6" algo="FTMS"/>
<pk mz="465.226043" i="3988746.5" sn="29.74" a="5113.72" fwhm="0.001435" res="324230.5" algo="FTMS"/>
<pk mz="465.249432" i="1242896.4" sn="7.62" a="1110.75" fwhm="0.001161" res="400607.5" algo="FTMS"/>
<pk mz="465.262404" i="1732627.8" sn="11.56" a="1738.23" fwhm="0.001257" res="370266.1" algo="FTMS"/>
<pk mz="466.062737" i="1896417.4" sn="12.88" a="2051.74" fwhm="0.001270" res="366872.2" algo="FTMS"/>
<pk mz="466.099157" i="3335146.8" sn="24.47" a="4006.53" fwhm="0.001368" res="340790.0" algo="FTMS"/>
<pk mz="466.135328" i="2020852.1" sn="13.88" a="2150.32" fwhm="0.001298" res="359047.6" algo="FTMS"/>
<pk mz="466.148397" i="1464567.5" sn="9.40" a="1262.81" fwhm="0.001180" res="395094.2" algo="FTMS"/>
<pk mz="466.156878" i="1411321.6" sn="8.97" a="1697.21" fwhm="0.001701" res="274037.1" algo="FTMS"/>
<pk mz="466.171940" i="5451261.5" z="-1" sn="41.52" a="6874.11" fwhm="0.001350" res="345340.8" algo="FTMS" component_name="n" deconvoluted_molecular_mass="465.168553" deconvoluted_isotopic_mass="466.172391"/>
<pk mz="466.185036" i="1331456.9" sn="8.33" a="1123.65" fwhm="0.001212" res="384569.0" algo="FTMS"/>
<pk mz="466.193076" i="1945602.9" sn="13.28" a="2054.92" fwhm="0.001407" res="331434.3" algo="FTMS"/>
<pk mz="466.201955" i="1200517.3" sn="7.28" a="1173.05" fwhm="0.001546" res="301489.5" algo="FTMS"/>
<pk mz="466.229386" i="1444876.3" sn="9.24" a="1561.78" fwhm="0.001471" res="316954.0" algo="FTMS"/>
<pk mz="467.046718" i="3520222.8" sn="25.96" a="4428.93" fwhm="0.001403" res="332859.2" algo="FTMS"/>
<pk mz="467.083108" i="6092520.0" sn="46.69" a="8276.53" fwhm="0.001399" res="333821.1" algo="FTMS"/>
<pk mz="467.094382" i="3713771.0" sn="27.52" a="4400.78" fwhm="0.001281" res="364576.3" algo="FTMS"/>
<pk mz="467.119478" i="5757681.5" sn="43.99" a="8112.42" fwhm="0.001464" res="319052.5" algo="FTMS"/>
<pk mz="467.130621" i="1759476.3" sn="11.78" a="1683.44" fwhm="0.001192" res="391941.2" algo="FTMS"/>
<pk mz="467.155876" i="3357434.8" sn="24.65" a="4184.05" fwhm="0.001302" res="358851.2" algo="FTMS"/>
<pk mz="467.165549" i="5054205.0" sn="38.32" a="6691.78" fwhm="0.001392" res="335680.1" algo="FTMS"/>
<pk mz="467.168952" i="1708286.1" z="-1" sn="11.36" a="1597.55" fwhm="0.001232" res="379135.2" algo="FTMS" component_name="n" deconvoluted_molecular_mass="465.168553" deconvoluted_isotopic_mass="467.169406"/>
<pk mz="467.186724" i="2286850.8" sn="16.03" a="2637.22" fwhm="0.001348" res="346534.6" algo="FTMS"/>
<pk mz="467.192301" i="2330884.3" sn="16.38" a="2279.40" fwhm="0.001179" res="396221.5" algo="FTMS"/>
<pk mz="467.205283" i="3861255.5" sn="28.71" a="4747.94" fwhm="0.001337" res="349357.8" algo="FTMS"/>
<pk mz="467.223052" i="1556236.0" sn="10.14" a="1749.15" fwhm="0.001450" res="322258.1" algo="FTMS"/>
<pk mz="467.228687" i="2265869.5" sn="15.86" a="2430.84" fwhm="0.001235" res="378475.7" algo="FTMS"/>
<pk mz="467.241749" i="1527056.9" sn="9.90" a="1266.97" fwhm="0.001092" res="427719.2" algo="FTMS"/>
<pk mz="467.265227" i="2146583.0" sn="14.90" a="2270.91" fwhm="0.001346" res="347166.8" algo="FTMS"/>
<pk mz="468.078355" i="1980392.4" sn="13.55" a="2186.21" fwhm="0.001316" res="355778.3" algo="FTMS"/>
<pk mz="468.086355" i="1212266.5" sn="7.37" a="1336.10" fwhm="0.001564" res="299316.3" algo="FTMS"/>
<pk mz="468.089681" i="2098411.3" sn="14.51" a="3268.56" fwhm="0.001785" res="262217.3" algo="FTMS"/>
<pk mz="468.114943" i="1547249.9" sn="10.06" a="1986.06" fwhm="0.001525" res="307045.2" algo="FTMS"/>
<pk mz="468.151168" i="1417723.1" sn="9.02" a="1926.48" fwhm="0.001679" res="278880.8" algo="FTMS"/>
<pk mz="468.164314" i="2360318.5" sn="16.62" a="2670.89" fwhm="0.001325" res="353259.6" algo="FTMS"/>
<pk mz="468.168942" i="1562111.8" sn="10.18" a="1390.21" fwhm="0.001154" res="405826.3" algo="FTMS"/>
<pk mz="468.208838" i="1350666.0" sn="8.48" a="1452.86" fwhm="0.001525" res="306982.2" algo="FTMS"/>
<pk mz="469.025975" i="1808860.6" sn="12.17" a="2000.83" fwhm="0.001412" res="332245.0" algo="FTMS"/>
<pk mz="469.062441" i="4967654.0" sn="37.62" a="6753.29" fwhm="0.001406" res="333646.9" algo="FTMS"/>
<pk mz="469.098746" i="5817583.5" sn="44.47" a="7720.12" fwhm="0.001399" res="335345.4" algo="FTMS"/>
<pk mz="469.121217" i="2262773.3" sn="15.83" a="2336.00" fwhm="0.001296" res="362064.2" algo="FTMS"/>
<pk mz="469.135137" i="4133112.8" sn="30.90" a="5214.98" fwhm="0.001401" res="334897.6" algo="FTMS"/>
<pk mz="469.171509" i="3152642.3" sn="23.00" a="3828.97" fwhm="0.001340" res="350237.8" algo="FTMS"/>
<pk mz="469.184412" i="1516293.5" sn="9.81" a="1521.39" fwhm="0.001428" res="328636.3" algo="FTMS"/>
<pk mz="469.202607" i="1259274.1" sn="7.74" a="1268.82" fwhm="0.001299" res="361208.9" algo="FTMS"/>
<pk mz="469.207956" i="4107531.5" sn="30.69" a="5178.67" fwhm="0.001394" res="336575.7" algo="FTMS"/>
<pk mz="469.220932" i="2335503.0" sn="16.41" a="2834.08" fwhm="0.001386" res="338665.4" algo="FTMS"/>
<pk mz="469.244325" i="5182741.0" sn="39.35" a="6883.14" fwhm="0.001390" res="337597.9" algo="FTMS"/>
<pk mz="469.257113" i="1383960.3" sn="8.75" a="1210.15" fwhm="0.001220" res="384734.9" algo="FTMS"/>
<pk mz="469.280695" i="3715358.3" sn="27.53" a="4482.47" fwhm="0.001344" res="349214.9" algo="FTMS"/>
<pk mz="470.057911" i="1222246.8" sn="7.44" a="1527.53" fwhm="0.001768" res="265852.8" algo="FTMS"/>
<pk mz="470.065832" i="1197800.8" sn="7.25" a="1278.70" fwhm="0.001376" res="341623.7" algo="FTMS"/>
<pk mz="470.094060" i="2019312.0" sn="13.86" a="2692.91" fwhm="0.001484" res="316672.5" algo="FTMS"/>
<pk mz="470.130534" i="1194233.4" sn="7.22" a="1044.43" fwhm="0.001130" res="415988.5" algo="FTMS"/>
<pk mz="470.143561" i="1223932.8" sn="7.46" a="1181.07" fwhm="0.001197" res="392666.3" algo="FTMS"/>
<pk mz="470.166589" i="1255938.8" sn="7.71" a="1243.34" fwhm="0.001542" res="304865.2" algo="FTMS"/>
<pk mz="470.179795" i="1431046.1" sn="9.12" a="1315.61" fwhm="0.001326" res="354621.4" algo="FTMS"/>
<pk mz="470.247750" i="1644823.6" sn="10.85" a="1690.45" fwhm="0.001379" res="340937.4" algo="FTMS"/>
<pk mz="471.020462" i="1315294.8" sn="8.19" a="1044.01" fwhm="0.001059" res="444942.7" algo="FTMS"/>
<pk mz="471.041648" i="2309348.3" sn="16.20" a="2499.79" fwhm="0.001298" res="362997.6" algo="FTMS"/>
<pk mz="471.056837" i="1784040.1" sn="11.97" a="1651.48" fwhm="0.001224" res="385002.3" algo="FTMS"/>
<pk mz="471.078038" i="4665069.5" sn="35.18" a="6562.52" fwhm="0.001455" res="323688.0" algo="FTMS"/>
<pk mz="471.093133" i="1500913.5" sn="9.69" a="2170.30" fwhm="0.001490" res="316262.5" algo="FTMS"/>
<pk mz="471.114353" i="4106999.0" sn="30.68" a="4954.32" fwhm="0.001311" res="359222.1" algo="FTMS"/>
<pk mz="471.125649" i="1455609.9" sn="9.32" a="1234.81" fwhm="0.001250" res="376997.1" algo="FTMS"/>
<pk mz="471.150846" i="3407616.3" sn="25.05" a="3878.36" fwhm="0.001267" res="371990.0" algo="FTMS"/>
<pk mz="471.162105" i="1381123.3" sn="8.72" a="1293.14" fwhm="0.001251" res="376533.4" algo="FTMS"/>
<pk mz="471.187186" i="3711753.8" sn="27.50" a="4524.51" fwhm="0.001342" res="351029.7" algo="FTMS"/>
<pk mz="471.209629" i="1593359.5" sn="10.43" a="1550.01" fwhm="0.001304" res="361323.7" algo="FTMS"/>
<pk mz="471.223566" i="6039315.0" sn="46.25" a="8060.39" fwhm="0.001391" res="338729.6" algo="FTMS"/>
<pk mz="471.259927" i="6161180.5" sn="47.23" a="8221.22" fwhm="0.001392" res="338427.8" algo="FTMS"/>
<pk mz="471.282562" i="1219362.3" sn="7.42" a="1299.46" fwhm="0.001345" res="350269.3" algo="FTMS"/>
<pk mz="471.296304" i="3087653.8" sn="22.47" a="3460.42" fwhm="0.001281" res="368019.8" algo="FTMS"/>
<pk mz="472.052072" i="1191912.4" sn="7.19" a="1044.92" fwhm="0.001174" res="402141.7" algo="FTMS"/>
<pk mz="472.073323" i="1419501.9" sn="9.03" a="1574.24" fwhm="0.001351" res="349416.8" algo="FTMS"/>
<pk mz="472.109582" i="1216375.3" sn="7.39" a="1486.35" fwhm="0.001481" res="318770.9" algo="FTMS"/>
<pk mz="472.157237" i="1486339.5" sn="9.57" a="1414.79" fwhm="0.001210" res="390302.3" algo="FTMS"/>
<pk mz="472.182370" i="1497097.9" sn="9.65" a="1287.48" fwhm="0.001195" res="395000.2" algo="FTMS"/>
<pk mz="472.218907" i="1395475.4" sn="8.83" a="1558.17" fwhm="0.001408" res="335364.4" algo="FTMS"/>
<pk mz="472.226952" i="1598997.4" sn="10.47" a="1479.88" fwhm="0.001299" res="363477.5" algo="FTMS"/>
<pk mz="472.241343" i="1870873.1" sn="12.66" a="2044.31" fwhm="0.001309" res="360876.3" algo="FTMS"/>
<pk mz="472.299796" i="1597480.1" sn="10.46" a="1613.08" fwhm="0.001329" res="355440.6" algo="FTMS"/>
<pk mz="473.036267" i="1744869.5" sn="11.65" a="1976.86" fwhm="0.001437" res="329225.7" algo="FTMS"/>
<pk mz="473.057319" i="2264811.0" sn="15.84" a="2817.76" fwhm="0.001335" res="354396.2" algo="FTMS"/>
<pk mz="473.072555" i="2637550.8" sn="18.84" a="2765.46" fwhm="0.001252" res="377831.9" algo="FTMS"/>
<pk mz="473.093590" i="3704052.3" sn="27.43" a="4958.76" fwhm="0.001474" res="321032.6" algo="FTMS"/>
<pk mz="473.108927" i="2290936.3" sn="16.05" a="2285.10" fwhm="0.001223" res="386740.0" algo="FTMS"/>
<pk mz="473.129968" i="2059517.6" sn="14.18" a="2527.17" fwhm="0.001435" res="329704.4" algo="FTMS"/>
<pk mz="473.145256" i="1588993.5" sn="10.39" a="1784.04" fwhm="0.001265" res="374150.5" algo="FTMS"/>
<pk mz="473.158451" i="1463301.0" sn="9.38" a="1415.29" fwhm="0.001337" res="353797.5" algo="FTMS"/>
<pk mz="473.166505" i="2730247.0" sn="19.59" a="2988.62" fwhm="0.001268" res="373152.7" algo="FTMS"/>
<pk mz="473.177650" i="1331721.9" sn="8.32" a="1255.61" fwhm="0.001365" res="346620.1" algo="FTMS"/>
<pk mz="473.188865" i="1483020.8" sn="9.54" a="1992.74" fwhm="0.001669" res="283581.5" algo="FTMS"/>
<pk mz="473.202929" i="4242704.5" sn="31.77" a="5359.56" fwhm="0.001375" res="344083.4" algo="FTMS"/>
<pk mz="473.225309" i="3204374.0" sn="23.41" a="4298.03" fwhm="0.001478" res="320263.0" algo="FTMS"/>
<pk mz="473.239187" i="5502233.5" sn="41.92" a="7673.30" fwhm="0.001420" res="333268.5" algo="FTMS"/>
<pk mz="473.275497" i="3537699.0" sn="26.09" a="4690.89" fwhm="0.001432" res="330555.5" algo="FTMS"/>
<pk mz="473.282610" i="14565669.0" z="-1" sn="114.94" a="20102.92" fwhm="0.001410" res="335651.7" algo="FTMS" component_name="s" deconvoluted_molecular_mass="473.283215" deconvoluted_isotopic_mass="473.283077"/>
<pk mz="473.311943" i="5692716.5" sn="43.45" a="7742.64" fwhm="0.001434" res="329966.0" algo="FTMS"/>
<pk mz="474.067705" i="1866734.4" sn="12.63" a="1865.23" fwhm="0.001218" res="389214.8" algo="FTMS"/>
<pk mz="474.161719" i="1445126.5" sn="9.23" a="1598.85" fwhm="0.001339" res="354129.0" algo="FTMS"/>
<pk mz="474.172948" i="1953289.4" sn="13.32" a="2343.38" fwhm="0.001322" res="358709.7" algo="FTMS"/>
<pk mz="474.198062" i="1827343.9" sn="12.31" a="2087.68" fwhm="0.001348" res="351783.7" algo="FTMS"/>
<pk mz="474.206134" i="1444881.9" sn="9.23" a="1661.21" fwhm="0.001505" res="315078.6" algo="FTMS"/>
<pk mz="474.234607" i="2184729.3" sn="15.19" a="2480.63" fwhm="0.001365" res="347353.9" algo="FTMS"/>
<pk mz="474.242532" i="1597211.3" sn="10.45" a="1844.72" fwhm="0.001505" res="315115.7" algo="FTMS"/>
<pk mz="474.285965" i="3682342.3" z="-1" sn="27.25" a="4738.14" fwhm="0.001444" res="328411.0" algo="FTMS" component_name="s" deconvoluted_molecular_mass="473.283215" deconvoluted_isotopic_mass="474.286435"/>
<pk mz="474.315143" i="1803821.9" sn="12.12" a="1929.42" fwhm="0.001282" res="369961.2" algo="FTMS"/>
<pk mz="475.051842" i="3138282.5" sn="22.87" a="3966.20" fwhm="0.001413" res="336086.6" algo="FTMS"/>
<pk mz="475.073047" i="1607408.0" sn="10.54" a="1570.31" fwhm="0.001205" res="394187.9" algo="FTMS"/>
<pk mz="475.088268" i="3786483.8" sn="28.09" a="4972.54" fwhm="0.001443" res="329329.6" algo="FTMS"/>
<pk mz="475.099419" i="1508342.8" sn="9.74" a="1636.85" fwhm="0.001431" res="332068.9" algo="FTMS"/>
<pk mz="475.109201" i="1590521.3" sn="10.40" a="1670.41" fwhm="0.001352" res="351288.6" algo="FTMS"/>
<pk mz="475.124587" i="3997437.3" sn="29.79" a="5502.34" fwhm="0.001448" res="328137.4" algo="FTMS"/>
<pk mz="475.145547" i="1401346.5" sn="8.87" a="1161.21" fwhm="0.001172" res="405380.2" algo="FTMS"/>
<pk mz="475.160971" i="4471558.5" sn="33.61" a="6355.57" fwhm="0.001510" res="314671.9" algo="FTMS"/>
<pk mz="475.174173" i="1802505.9" sn="12.11" a="1877.17" fwhm="0.001313" res="361962.0" algo="FTMS"/>
<pk mz="475.182007" i="1955083.9" sn="13.34" a="2140.08" fwhm="0.001422" res="334231.5" algo="FTMS"/>
<pk mz="475.204578" i="1763345.6" sn="11.79" a="1732.11" fwhm="0.001331" res="357120.1" algo="FTMS"/>
<pk mz="475.210473" i="2807571.3" sn="20.20" a="3460.94" fwhm="0.001391" res="341661.2" algo="FTMS"/>
<pk mz="475.218477" i="4759317.0" sn="35.93" a="6744.26" fwhm="0.001514" res="313834.3" algo="FTMS"/>
<pk mz="475.246861" i="1732636.4" sn="11.54" a="2038.25" fwhm="0.001402" res="338985.0" algo="FTMS"/>
<pk mz="475.254863" i="2988318.5" sn="21.66" a="3663.34" fwhm="0.001430" res="332306.5" algo="FTMS"/>
<pk mz="475.291190" i="1398567.8" z="-1" sn="8.85" a="1293.51" fwhm="0.001255" res="378713.6" algo="FTMS" component_name="s" deconvoluted_molecular_mass="473.283215" deconvoluted_isotopic_mass="475.291662"/>
<pk mz="476.046990" i="1691880.9" sn="11.21" a="2052.72" fwhm="0.001564" res="304437.9" algo="FTMS"/>
<pk mz="476.083471" i="1938418.1" sn="13.20" a="1956.47" fwhm="0.001216" res="391363.6" algo="FTMS"/>
<pk mz="476.119902" i="1356795.5" sn="8.51" a="1397.67" fwhm="0.001395" res="341415.3" algo="FTMS"/>
<pk mz="476.164528" i="1390598.9" sn="8.79" a="1767.41" fwhm="0.001706" res="279064.8" algo="FTMS"/>
<pk mz="476.177420" i="1955850.1" sn="13.34" a="2110.10" fwhm="0.001359" res="350306.6" algo="FTMS"/>
<pk mz="476.213708" i="2801683.5" sn="20.15" a="3237.25" fwhm="0.001328" res="358478.4" algo="FTMS"/>
<pk mz="476.250070" i="1424924.6" sn="8.99" a="1643.73" fwhm="0.001405" res="338990.9" algo="FTMS"/>
<pk mz="477.014596" i="1257183.4" sn="7.65" a="1038.37" fwhm="0.001225" res="389356.0" algo="FTMS"/>
<pk mz="477.031082" i="2444515.5" sn="17.13" a="2910.59" fwhm="0.001362" res="350219.7" algo="FTMS"/>
<pk mz="477.067482" i="3576044.8" sn="26.18" a="4688.69" fwhm="0.001419" res="336107.8" algo="FTMS"/>
<pk mz="477.078585" i="1340399.6" sn="8.31" a="1197.54" fwhm="0.001285" res="371366.4" algo="FTMS"/>
<pk mz="477.083065" i="1196528.8" sn="7.16" a="1311.70" fwhm="0.001490" res="320114.3" algo="FTMS"/>
<pk mz="477.103846" i="4807926.0" sn="36.02" a="6291.31" fwhm="0.001421" res="335763.0" algo="FTMS"/>
<pk mz="477.115093" i="1777401.0" sn="11.80" a="1975.32" fwhm="0.001282" res="372189.8" algo="FTMS"/>
<pk mz="477.140251" i="4231423.5" sn="31.41" a="5409.32" fwhm="0.001429" res="333915.4" algo="FTMS"/>
<pk mz="477.153617" i="1447938.8" sn="9.17" a="1737.54" fwhm="0.001629" res="292870.5" algo="FTMS"/>
<pk mz="477.172596" i="14877960.0" z="-1" sn="116.49" a="21915.19" fwhm="0.001458" res="327386.4" algo="FTMS" component_name="q" deconvoluted_molecular_mass="477.172900" deconvoluted_isotopic_mass="477.173073"/>
<pk mz="477.176789" i="1980680.6" sn="13.43" a="2273.47" fwhm="0.001362" res="350413.8" algo="FTMS"/>
<pk mz="477.189662" i="3539212.0" sn="25.88" a="4358.05" fwhm="0.001336" res="357156.5" algo="FTMS"/>
<pk mz="477.197778" i="1285646.0" sn="7.87" a="1544.92" fwhm="0.001531" res="311695.3" algo="FTMS"/>
<pk mz="477.226067" i="3565845.3" sn="26.10" a="4464.18" fwhm="0.001386" res="344227.1" algo="FTMS"/>
<pk mz="477.234197" i="1628439.3" sn="10.61" a="1699.33" fwhm="0.001245" res="383337.3" algo="FTMS"/>
<pk mz="477.262513" i="2086174.4" sn="14.27" a="2524.33" fwhm="0.001391" res="343088.6" algo="FTMS"/>
<pk mz="478.062735" i="1342697.5" sn="8.33" a="1097.08" fwhm="0.001170" res="408528.7" algo="FTMS"/>
<pk mz="478.099179" i="1641970.8" sn="10.72" a="1857.58" fwhm="0.001390" res="343905.8" algo="FTMS"/>
<pk mz="478.107177" i="1283316.8" sn="7.85" a="1127.04" fwhm="0.001224" res="390637.0" algo="FTMS"/>
<pk mz="478.135193" i="1401595.9" sn="8.80" a="1631.28" fwhm="0.001643" res="291090.6" algo="FTMS"/>
<pk mz="478.156555" i="1266689.3" sn="7.72" a="1366.37" fwhm="0.001332" res="358878.9" algo="FTMS"/>
<pk mz="478.175846" i="2305030.0" z="-1" sn="16.02" a="2776.43" fwhm="0.001357" res="352324.5" algo="FTMS" component_name="q" deconvoluted_molecular_mass="477.172900" deconvoluted_isotopic_mass="478.176325"/>
<pk mz="478.193005" i="2756106.5" sn="19.62" a="3615.31" fwhm="0.001428" res="334854.2" algo="FTMS"/>
<pk mz="478.229343" i="2620947.8" sn="18.54" a="3161.59" fwhm="0.001425" res="335669.6" algo="FTMS"/>
<pk mz="479.011566" i="1188057.4" sn="7.09" a="975.12" fwhm="0.001413" res="339067.3" algo="FTMS"/>
<pk mz="479.046769" i="3533026.3" sn="25.83" a="4811.66" fwhm="0.001462" res="327626.4" algo="FTMS"/>
<pk mz="479.083079" i="5275371.5" sn="39.75" a="7316.57" fwhm="0.001474" res="324975.8" algo="FTMS"/>
<pk mz="479.094398" i="1846510.3" sn="12.35" a="2326.22" fwhm="0.001433" res="334233.4" algo="FTMS"/>
<pk mz="479.119497" i="10516213.0" sn="81.63" a="14986.76" fwhm="0.001457" res="328865.3" algo="FTMS"/>
<pk mz="479.130786" i="1554679.5" sn="10.02" a="1704.46" fwhm="0.001340" res="357656.8" algo="FTMS"/>
<pk mz="479.147848" i="1896699.8" sn="12.75" a="2039.13" fwhm="0.001402" res="341829.4" algo="FTMS"/>
<pk mz="479.155890" i="3383549.8" sn="24.63" a="4702.50" fwhm="0.001465" res="326978.5" algo="FTMS"/>
<pk mz="479.168964" i="2056449.1" sn="14.03" a="2463.23" fwhm="0.001324" res="361904.1" algo="FTMS"/>
<pk mz="479.176960" i="1286147.1" z="-1" sn="7.87" a="1218.76" fwhm="0.001321" res="362823.7" algo="FTMS" component_name="q" deconvoluted_molecular_mass="477.172900" deconvoluted_isotopic_mass="479.177441"/>
<pk mz="479.192352" i="1615879.0" sn="10.51" a="2056.42" fwhm="0.001429" res="335266.4" algo="FTMS"/>
<pk mz="479.205328" i="4910858.5" sn="36.84" a="6662.15" fwhm="0.001441" res="332575.1" algo="FTMS"/>
<pk mz="479.223176" i="1349390.8" sn="8.38" a="1529.34" fwhm="0.001557" res="307841.7" algo="FTMS"/>
<pk mz="479.241736" i="3526419.5" sn="25.78" a="4559.68" fwhm="0.001411" res="339614.7" algo="FTMS"/>
<pk mz="480.042063" i="1285596.9" sn="7.87" a="987.68" fwhm="0.001132" res="423907.5" algo="FTMS"/>
<pk mz="480.078338" i="2281446.0" sn="15.83" a="3138.32" fwhm="0.001524" res="315080.3" algo="FTMS"/>
<pk mz="480.114765" i="3410927.0" sn="24.85" a="4154.99" fwhm="0.001353" res="354772.0" algo="FTMS"/>
<pk mz="480.122821" i="2259441.0" sn="15.65" a="2865.21" fwhm="0.001505" res="319122.3" algo="FTMS"/>
<pk mz="480.151129" i="1728504.3" sn="11.41" a="1675.80" fwhm="0.001271" res="377773.8" algo="FTMS"/>
<pk mz="480.164129" i="1253883.5" sn="7.61" a="1131.07" fwhm="0.001341" res="358050.2" algo="FTMS"/>
<pk mz="480.208715" i="2022918.6" sn="13.76" a="2169.68" fwhm="0.001310" res="366504.6" algo="FTMS"/>
<pk mz="480.244729" i="1268623.8" sn="7.73" a="1675.44" fwhm="0.001757" res="273399.9" algo="FTMS"/>
<pk mz="481.025917" i="1306835.3" sn="8.04" a="1154.04" fwhm="0.001280" res="375898.6" algo="FTMS"/>
<pk mz="481.062389" i="4358364.5" sn="32.42" a="5877.75" fwhm="0.001489" res="323075.2" algo="FTMS"/>
<pk mz="481.073599" i="1257439.3" sn="7.64" a="1430.22" fwhm="0.001948" res="246924.5" algo="FTMS"/>
<pk mz="481.098756" i="4798693.5" sn="35.94" a="6467.93" fwhm="0.001441" res="333819.3" algo="FTMS"/>
<pk mz="481.110068" i="1777640.3" sn="11.80" a="1954.76" fwhm="0.001350" res="356328.0" algo="FTMS"/>
<pk mz="481.119966" i="1587178.8" sn="10.28" a="2226.46" fwhm="0.002024" res="237653.1" algo="FTMS"/>
<pk mz="481.135160" i="4790510.5" sn="35.87" a="6974.13" fwhm="0.001521" res="316356.2" algo="FTMS"/>
<pk mz="481.146324" i="1657073.4" sn="10.83" a="2131.86" fwhm="0.001575" res="305498.2" algo="FTMS"/>
<pk mz="481.163452" i="72227064.0" z="-1" sn="574.76" a="108445.34" fwhm="0.001480" res="325045.7" algo="FTMS" component_name="M" deconvoluted_molecular_mass="481.163944" deconvoluted_isotopic_mass="481.163938"/>
<pk mz="481.171535" i="2445559.8" sn="17.13" a="3187.14" fwhm="0.001487" res="323590.5" algo="FTMS"/>
<pk mz="481.184722" i="2085626.9" sn="14.26" a="2344.99" fwhm="0.001401" res="343416.0" algo="FTMS"/>
<pk mz="481.202475" i="1925631.4" sn="12.98" a="2907.62" fwhm="0.001627" res="295689.7" algo="FTMS"/>
<pk mz="481.207999" i="2735872.8" sn="19.45" a="3356.79" fwhm="0.001482" res="324650.0" algo="FTMS"/>
<pk mz="481.221057" i="3120900.0" sn="22.53" a="3946.10" fwhm="0.001429" res="336827.7" algo="FTMS"/>
<pk mz="481.244322" i="2161417.8" sn="14.86" a="2417.48" fwhm="0.001330" res="361856.2" algo="FTMS"/>
<pk mz="481.257223" i="2044429.0" sn="13.93" a="2381.17" fwhm="0.001473" res="326682.9" algo="FTMS"/>
<pk mz="481.280704" i="1733394.9" sn="11.44" a="1660.33" fwhm="0.001240" res="388254.3" algo="FTMS"/>
<pk mz="482.057624" i="1794260.3" sn="11.93" a="2421.31" fwhm="0.001581" res="304841.5" algo="FTMS"/>
<pk mz="482.093936" i="2136029.3" sn="14.66" a="2909.99" fwhm="0.001535" res="313971.8" algo="FTMS"/>
<pk mz="482.102131" i="1218783.4" sn="7.33" a="1197.16" fwhm="0.001414" res="340994.2" algo="FTMS"/>
<pk mz="482.130488" i="1659878.4" sn="10.85" a="1423.38" fwhm="0.001181" res="408178.7" algo="FTMS"/>
<pk mz="482.166833" i="18885104.0" z="-1" sn="148.50" a="28046.13" fwhm="0.001474" res="327180.0" algo="FTMS" component_name="M" deconvoluted_molecular_mass="481.163944" deconvoluted_isotopic_mass="482.167321"/>
<pk mz="482.179810" i="2226162.5" sn="15.38" a="2787.59" fwhm="0.001513" res="318711.5" algo="FTMS"/>
<pk mz="483.041808" i="2418376.0" sn="16.91" a="3155.05" fwhm="0.001495" res="323012.8" algo="FTMS"/>
<pk mz="483.056894" i="1606091.6" sn="10.42" a="1606.31" fwhm="0.001401" res="344892.7" algo="FTMS"/>
<pk mz="483.078012" i="4375249.0" sn="32.55" a="5843.60" fwhm="0.001449" res="333363.3" algo="FTMS"/>
<pk mz="483.089226" i="1314515.6" sn="8.09" a="1786.58" fwhm="0.001971" res="245097.5" algo="FTMS"/>
<pk mz="483.100502" i="3867350.5" sn="28.49" a="4992.85" fwhm="0.001441" res="335149.4" algo="FTMS"/>
<pk mz="483.114412" i="4786906.0" sn="35.84" a="6335.33" fwhm="0.001430" res="337808.0" algo="FTMS"/>
<pk mz="483.125617" i="3776220.8" sn="27.76" a="5433.58" fwhm="0.001515" res="318816.5" algo="FTMS"/>
<pk mz="483.136849" i="10072799.0" sn="78.08" a="15237.97" fwhm="0.001500" res="322014.2" algo="FTMS"/>
<pk mz="483.150840" i="3158754.8" sn="22.83" a="4079.74" fwhm="0.001419" res="340532.7" algo="FTMS"/>
<pk mz="483.160528" i="20462310.0" z="-1" sn="161.10" a="32213.58" fwhm="0.001522" res="317541.2" algo="FTMS" component_name="e" deconvoluted_molecular_mass="483.161045" deconvoluted_isotopic_mass="483.161019"/>
<pk mz="483.170039" i="1924839.6" z="-1" sn="12.97" a="1984.97" fwhm="0.001279" res="377783.5" algo="FTMS" component_name="M" deconvoluted_molecular_mass="481.163944" deconvoluted_isotopic_mass="483.170530"/>
<pk mz="483.187226" i="2589419.8" sn="18.28" a="3205.38" fwhm="0.001438" res="336096.2" algo="FTMS"/>
<pk mz="483.200213" i="1711599.1" sn="11.27" a="1910.37" fwhm="0.001450" res="333177.6" algo="FTMS"/>
<pk mz="483.223675" i="3442420.8" sn="25.10" a="4341.86" fwhm="0.001408" res="343268.8" algo="FTMS"/>
<pk mz="483.259869" i="4252414.0" sn="31.57" a="5658.37" fwhm="0.001473" res="328145.5" algo="FTMS"/>
<pk mz="483.296410" i="2313478.8" sn="16.08" a="2519.66" fwhm="0.001331" res="363096.1" algo="FTMS"/>
<pk mz="484.109473" i="1427918.5" sn="9.00" a="1573.51" fwhm="0.001596" res="303348.3" algo="FTMS"/>
<pk mz="484.140339" i="1582550.1" sn="10.23" a="1765.49" fwhm="0.001451" res="333696.3" algo="FTMS"/>
<pk mz="484.146077" i="1584343.6" sn="10.25" a="1578.89" fwhm="0.001372" res="352765.2" algo="FTMS"/>
<pk mz="484.159339" i="1352666.9" sn="8.40" a="1618.51" fwhm="0.001610" res="300700.2" algo="FTMS"/>
<pk mz="484.163839" i="5157852.0" z="-1" sn="38.80" a="6989.86" fwhm="0.001446" res="334810.4" algo="FTMS" component_name="e" deconvoluted_molecular_mass="483.161045" deconvoluted_isotopic_mass="484.164332"/>
<pk mz="484.182547" i="1695712.5" sn="11.14" a="2662.55" fwhm="0.001912" res="253273.4" algo="FTMS"/>
<pk mz="485.036083" i="1669296.9" sn="10.92" a="1815.21" fwhm="0.001429" res="339517.5" algo="FTMS"/>
<pk mz="485.057298" i="3035830.0" sn="21.84" a="3896.71" fwhm="0.001475" res="328792.8" algo="FTMS"/>
<pk mz="485.072604" i="1536697.8" sn="9.86" a="1557.72" fwhm="0.001315" res="368844.7" algo="FTMS"/>
<pk mz="485.093674" i="4185279.0" sn="31.03" a="5707.10" fwhm="0.001473" res="329312.5" algo="FTMS"/>
<pk mz="485.104666" i="1364673.6" sn="8.49" a="1590.60" fwhm="0.001694" res="286347.8" algo="FTMS"/>
<pk mz="485.123475" i="1600966.1" sn="10.38" a="2197.79" fwhm="0.001515" res="320201.1" algo="FTMS"/>
<pk mz="485.130034" i="3187399.8" sn="23.06" a="4110.63" fwhm="0.001462" res="331766.5" algo="FTMS"/>
<pk mz="485.141168" i="1179082.5" sn="7.01" a="1010.97" fwhm="0.001261" res="384669.4" algo="FTMS"/>
<pk mz="485.166322" i="2396368.5" z="-1" sn="16.73" a="2923.07" fwhm="0.001453" res="333913.1" algo="FTMS" component_name="e" deconvoluted_molecular_mass="483.161045" deconvoluted_isotopic_mass="485.166817"/>
<pk mz="485.202887" i="3360473.5" sn="24.44" a="4562.51" fwhm="0.001559" res="311232.0" algo="FTMS"/>
<pk mz="485.239251" i="5311714.5" sn="40.03" a="7646.19" fwhm="0.001482" res="327382.6" algo="FTMS"/>
<pk mz="485.275580" i="4399339.0" sn="32.74" a="5644.64" fwhm="0.001431" res="339032.0" algo="FTMS"/>
<pk mz="485.312109" i="1713908.0" sn="11.28" a="2013.56" fwhm="0.001404" res="345778.0" algo="FTMS"/>
<pk mz="486.067804" i="1521835.0" sn="9.74" a="1926.36" fwhm="0.001619" res="300142.9" algo="FTMS"/>
<pk mz="486.173127" i="1185348.5" z="-1" sn="7.05" a="1441.37" fwhm="0.002110" res="230451.3" algo="FTMS" component_name="e" deconvoluted_molecular_mass="483.161045" deconvoluted_isotopic_mass="486.173624"/>
<pk mz="486.234334" i="1243859.3" sn="7.52" a="834.15" fwhm="0.001196" res="406460.2" algo="FTMS"/>
<pk mz="486.242630" i="1200085.3" sn="7.17" a="1246.65" fwhm="0.001413" res="344178.8" algo="FTMS"/>
<pk mz="486.256903" i="1328344.6" sn="8.20" a="1213.02" fwhm="0.001413" res="344239.9" algo="FTMS"/>
<pk mz="487.015320" i="1302927.0" sn="7.99" a="1274.56" fwhm="0.001305" res="373300.8" algo="FTMS"/>
<pk mz="487.036593" i="1522068.0" sn="9.74" a="1559.86" fwhm="0.001352" res="360271.1" algo="FTMS"/>
<pk mz="487.051802" i="1830551.6" sn="12.21" a="2056.99" fwhm="0.001423" res="342379.3" algo="FTMS"/>
<pk mz="487.073094" i="2401948.8" sn="16.77" a="3640.14" fwhm="0.001647" res="295749.5" algo="FTMS"/>
<pk mz="487.088243" i="1637792.4" sn="10.67" a="1768.59" fwhm="0.001463" res="333008.5" algo="FTMS"/>
<pk mz="487.109284" i="1984677.5" sn="13.44" a="2574.47" fwhm="0.001440" res="338186.8" algo="FTMS"/>
<pk mz="487.124638" i="1738665.1" sn="11.47" a="1947.98" fwhm="0.001397" res="348591.9" algo="FTMS"/>
<pk mz="487.145727" i="1987758.1" sn="13.46" a="2400.62" fwhm="0.001388" res="351089.7" algo="FTMS"/>
<pk mz="487.156680" i="1333168.8" sn="8.23" a="1390.71" fwhm="0.001507" res="323307.5" algo="FTMS"/>
<pk mz="487.182135" i="2938550.8" sn="21.06" a="3654.23" fwhm="0.001379" res="353373.8" algo="FTMS"/>
<pk mz="487.218441" i="4387519.5" sn="32.64" a="5997.04" fwhm="0.001476" res="330009.7" algo="FTMS"/>
<pk mz="487.240950" i="2386629.0" sn="16.65" a="3035.99" fwhm="0.001524" res="319712.0" algo="FTMS"/>
<pk mz="487.254862" i="4584136.5" sn="34.21" a="6359.89" fwhm="0.001503" res="324214.7" algo="FTMS"/>
<pk mz="487.291210" i="3313361.0" sn="24.06" a="4013.61" fwhm="0.001375" res="354431.7" algo="FTMS"/>
<pk mz="487.327592" i="1340121.6" sn="8.29" a="1444.78" fwhm="0.001477" res="329872.4" algo="FTMS"/>
<pk mz="488.149275" i="1200925.3" sn="7.18" a="1156.12" fwhm="0.001568" res="311317.1" algo="FTMS"/>
<pk mz="488.177395" i="1393315.9" sn="8.71" a="1275.12" fwhm="0.001315" res="371116.2" algo="FTMS"/>
<pk mz="488.213830" i="2032044.5" sn="13.82" a="2367.06" fwhm="0.001375" res="355072.3" algo="FTMS"/>
<pk mz="488.221841" i="1570990.5" sn="10.13" a="1614.37" fwhm="0.001420" res="343723.3" algo="FTMS"/>
<pk mz="488.250240" i="1760181.1" sn="11.64" a="1833.34" fwhm="0.001287" res="379377.5" algo="FTMS"/>
<pk mz="488.258193" i="1508279.0" sn="9.63" a="1599.96" fwhm="0.001271" res="384016.7" algo="FTMS"/>
<pk mz="489.031068" i="1554541.5" sn="10.00" a="1626.21" fwhm="0.001353" res="361349.6" algo="FTMS"/>
<pk mz="489.052166" i="1396594.4" sn="8.74" a="1404.01" fwhm="0.001396" res="350389.6" algo="FTMS"/>
<pk mz="489.067482" i="2928758.0" sn="20.98" a="3551.02" fwhm="0.001378" res="354846.8" algo="FTMS"/>
<pk mz="489.078710" i="1555320.6" sn="10.01" a="1848.93" fwhm="0.001369" res="357308.8" algo="FTMS"/>
<pk mz="489.088767" i="1947259.0" sn="13.14" a="2185.28" fwhm="0.001292" res="378425.9" algo="FTMS"/>
<pk mz="489.103867" i="2999422.5" sn="21.55" a="3612.34" fwhm="0.001357" res="360490.7" algo="FTMS"/>
<pk mz="489.124865" i="1611395.5" sn="10.45" a="1552.17" fwhm="0.001168" res="418724.7" algo="FTMS"/>
<pk mz="489.140240" i="3431047.0" sn="24.99" a="4822.16" fwhm="0.001505" res="325066.5" algo="FTMS"/>
<pk mz="489.161266" i="1273740.0" sn="7.76" a="1177.19" fwhm="0.001160" res="421717.9" algo="FTMS"/>
<pk mz="489.189686" i="1245586.8" sn="7.53" a="1120.93" fwhm="0.001203" res="406709.1" algo="FTMS"/>
<pk mz="489.197676" i="2823316.5" sn="20.14" a="4044.42" fwhm="0.001588" res="308052.3" algo="FTMS"/>
<pk mz="489.226108" i="2528923.3" sn="17.79" a="3168.86" fwhm="0.001375" res="355690.8" algo="FTMS"/>
<pk mz="489.234173" i="3138205.3" sn="22.65" a="4399.52" fwhm="0.001580" res="309555.6" algo="FTMS"/>
<pk mz="489.262382" i="1353635.9" sn="8.39" a="1027.36" fwhm="0.001207" res="405287.9" algo="FTMS"/>
<pk mz="489.270568" i="2504869.8" sn="17.59" a="3073.27" fwhm="0.001477" res="331185.0" algo="FTMS"/>
<pk mz="489.277679" i="1412007.4" sn="8.86" a="1760.73" fwhm="0.001544" res="316906.6" algo="FTMS"/>
<pk mz="489.307055" i="1584558.3" sn="10.24" a="1817.00" fwhm="0.001355" res="360994.9" algo="FTMS"/>
<pk mz="490.062766" i="1624926.9" sn="10.47" a="2208.05" fwhm="0.001578" res="310544.3" algo="FTMS"/>
<pk mz="490.099124" i="1559911.3" sn="9.95" a="1561.53" fwhm="0.001390" res="352681.1" algo="FTMS"/>
<pk mz="490.167747" i="1240695.3" sn="7.43" a="1858.01" fwhm="0.002139" res="229192.6" algo="FTMS"/>
<pk mz="490.192989" i="2101117.0" sn="14.24" a="2873.02" fwhm="0.001563" res="313651.0" algo="FTMS"/>
<pk mz="490.229338" i="2791301.5" sn="19.71" a="3962.40" fwhm="0.001559" res="314504.7" algo="FTMS"/>
<pk mz="490.292246" i="2884500.3" sn="20.45" a="3977.26" fwhm="0.001545" res="317375.0" algo="FTMS"/>
<pk mz="491.030384" i="1204542.9" sn="7.14" a="1494.14" fwhm="0.001946" res="252364.1" algo="FTMS"/>
<pk mz="491.046773" i="3043394.5" sn="21.71" a="4531.56" fwhm="0.001561" res="314612.6" algo="FTMS"/>
<pk mz="491.083138" i="3827275.0" sn="27.92" a="5340.59" fwhm="0.001490" res="329540.2" algo="FTMS"/>
<pk mz="491.094328" i="1699661.6" sn="11.06" a="2057.06" fwhm="0.001434" res="342459.4" algo="FTMS"/>
<pk mz="491.119504" i="3463763.3" sn="25.04" a="4270.36" fwhm="0.001382" res="355318.7" algo="FTMS"/>
<pk mz="491.130435" i="1286229.9" sn="7.78" a="1253.08" fwhm="0.001395" res="352014.2" algo="FTMS"/>
<pk mz="491.155909" i="2336347.8" sn="16.10" a="2791.32" fwhm="0.001452" res="338233.0" algo="FTMS"/>
<pk mz="491.168857" i="1597278.8" sn="10.25" a="2000.08" fwhm="0.001458" res="336798.2" algo="FTMS"/>
<pk mz="491.205293" i="3260519.0" sn="23.43" a="4761.19" fwhm="0.001500" res="327392.4" algo="FTMS"/>
<pk mz="491.213489" i="1301609.0" sn="7.91" a="1160.19" fwhm="0.001254" res="391821.7" algo="FTMS"/>
<pk mz="491.241742" i="3755631.5" sn="27.35" a="5356.38" fwhm="0.001570" res="312936.0" algo="FTMS"/>
<pk mz="491.249655" i="1324145.3" sn="8.08" a="1395.91" fwhm="0.001338" res="367057.7" algo="FTMS"/>
<pk mz="491.278099" i="1311607.9" sn="7.99" a="1009.06" fwhm="0.001164" res="422203.4" algo="FTMS"/>
<pk mz="492.042184" i="1211430.6" sn="7.19" a="1082.31" fwhm="0.001306" res="376888.7" algo="FTMS"/>
<pk mz="492.078303" i="1833774.8" sn="12.12" a="2367.68" fwhm="0.001518" res="324232.3" algo="FTMS"/>
<pk mz="492.114864" i="1515575.1" sn="9.60" a="1505.62" fwhm="0.001378" res="357014.1" algo="FTMS"/>
<pk mz="492.172249" i="1401668.1" sn="8.70" a="1410.18" fwhm="0.001511" res="325677.4" algo="FTMS"/>
<pk mz="492.183340" i="2361670.8" sn="16.30" a="2830.23" fwhm="0.001455" res="338202.4" algo="FTMS"/>
<pk mz="492.208713" i="2265420.5" sn="15.54" a="2847.83" fwhm="0.001487" res="330949.1" algo="FTMS"/>
<pk mz="492.245113" i="2423124.8" sn="16.79" a="3352.48" fwhm="0.001621" res="303734.3" algo="FTMS"/>
<pk mz="492.685410" i="1287736.5" sn="7.79" a="1163.80" fwhm="0.001651" res="298398.7" algo="FTMS"/>
<pk mz="493.026051" i="1379845.3" sn="8.52" a="1424.87" fwhm="0.001402" res="351551.6" algo="FTMS"/>
<pk mz="493.062355" i="4327437.5" sn="31.88" a="5955.04" fwhm="0.001518" res="324845.3" algo="FTMS"/>
<pk mz="493.073490" i="1333264.0" sn="8.15" a="1272.59" fwhm="0.001361" res="362345.1" algo="FTMS"/>
<pk mz="493.098759" i="4380693.5" sn="32.30" a="6060.99" fwhm="0.001480" res="333105.0" algo="FTMS"/>
<pk mz="493.109885" i="1887256.1" sn="12.54" a="2041.47" fwhm="0.001313" res="375520.2" algo="FTMS"/>
<pk mz="493.135115" i="7117854.0" sn="53.98" a="10875.13" fwhm="0.001536" res="321124.3" algo="FTMS"/>
<pk mz="493.167672" i="1229605.1" sn="7.33" a="1470.57" fwhm="0.001708" res="288796.3" algo="FTMS"/>
<pk mz="493.171447" i="2740774.0" sn="19.30" a="3463.72" fwhm="0.001501" res="328504.0" algo="FTMS"/>
<pk mz="493.184513" i="2826281.0" sn="19.98" a="3980.12" fwhm="0.001588" res="310550.1" algo="FTMS"/>
<pk mz="493.202396" i="1598508.9" sn="10.25" a="2033.27" fwhm="0.001543" res="319631.3" algo="FTMS"/>
<pk mz="493.207894" i="1588014.1" sn="10.17" a="2141.92" fwhm="0.001645" res="299793.4" algo="FTMS"/>
<pk mz="493.221096" i="3839025.0" sn="28.01" a="6265.14" fwhm="0.001619" res="304652.4" algo="FTMS"/>
<pk mz="493.238760" i="1193525.1" sn="7.05" a="1396.58" fwhm="0.001706" res="289187.5" algo="FTMS"/>
<pk mz="493.257290" i="3111993.3" sn="22.25" a="4204.88" fwhm="0.001528" res="322723.9" algo="FTMS"/>
<pk mz="494.057634" i="1444075.9" sn="9.03" a="1521.15" fwhm="0.001344" res="367648.2" algo="FTMS"/>
<pk mz="494.065647" i="1203949.8" sn="7.13" a="1160.64" fwhm="0.001564" res="315990.1" algo="FTMS"/>
<pk mz="494.094074" i="2078708.0" sn="14.06" a="3694.02" fwhm="0.001868" res="264476.6" algo="FTMS"/>
<pk mz="494.102167" i="1246197.9" sn="7.46" a="1326.94" fwhm="0.001468" res="336539.2" algo="FTMS"/>
<pk mz="494.130331" i="1984764.0" sn="13.31" a="2078.69" fwhm="0.001370" res="360652.7" algo="FTMS"/>
<pk mz="494.179679" i="1337863.0" sn="8.19" a="1714.76" fwhm="0.001855" res="266452.7" algo="FTMS"/>
<pk mz="494.188116" i="1654792.9" sn="10.70" a="2264.79" fwhm="0.001706" res="289705.4" algo="FTMS"/>
<pk mz="494.224421" i="2034960.9" sn="13.71" a="2520.44" fwhm="0.001532" res="322625.3" algo="FTMS"/>
<pk mz="495.041648" i="2720197.0" sn="19.14" a="3796.44" fwhm="0.001607" res="308015.4" algo="FTMS"/>
<pk mz="495.078090" i="4216269.0" sn="30.99" a="6323.72" fwhm="0.001580" res="313303.9" algo="FTMS"/>
<pk mz="495.089208" i="1634767.5" sn="10.54" a="1766.40" fwhm="0.001485" res="333478.9" algo="FTMS"/>
<pk mz="495.114414" i="5240277.0" sn="39.10" a="7416.46" fwhm="0.001518" res="326093.7" algo="FTMS"/>
<pk mz="495.125667" i="1377239.5" sn="8.50" a="1278.12" fwhm="0.001293" res="382960.0" algo="FTMS"/>
<pk mz="495.142742" i="3315163.3" sn="23.85" a="4342.09" fwhm="0.001491" res="332054.6" algo="FTMS"/>
<pk mz="495.150856" i="3834333.0" sn="27.97" a="5208.58" fwhm="0.001531" res="323319.5" algo="FTMS"/>
<pk mz="495.161981" i="1522655.4" sn="9.65" a="1721.19" fwhm="0.001633" res="303170.0" algo="FTMS"/>
<pk mz="495.183167" i="25961956.0" z="-1" sn="203.28" a="41549.20" fwhm="0.001592" res="310973.8" algo="FTMS" component_name="a" deconvoluted_molecular_mass="495.183678" deconvoluted_isotopic_mass="495.183686"/>
<pk mz="495.187182" i="2833381.0" sn="20.03" a="4055.94" fwhm="0.001623" res="305045.4" algo="FTMS"/>
<pk mz="495.200174" i="3049447.8" sn="21.75" a="4065.36" fwhm="0.001484" res="333644.2" algo="FTMS"/>
<pk mz="495.218163" i="1428459.8" sn="8.90" a="1590.69" fwhm="0.001454" res="340473.5" algo="FTMS"/>
<pk mz="495.223716" i="1890796.9" sn="12.57" a="2122.80" fwhm="0.001351" res="366616.4" algo="FTMS"/>
<pk mz="495.226807" i="1470957.6" sn="9.24" a="1878.27" fwhm="0.001517" res="326551.9" algo="FTMS"/>
<pk mz="495.236695" i="3250671.8" sn="23.34" a="4375.72" fwhm="0.001524" res="325049.3" algo="FTMS"/>
<pk mz="495.259918" i="2115572.8" sn="14.35" a="2910.96" fwhm="0.001596" res="310284.4" algo="FTMS"/>
<pk mz="496.052151" i="1212449.0" sn="7.19" a="1591.56" fwhm="0.001962" res="252875.5" algo="FTMS"/>
<pk mz="496.073399" i="1370021.6" sn="8.44" a="1256.87" fwhm="0.001319" res="376154.0" algo="FTMS"/>
<pk mz="496.109751" i="1843373.4" sn="12.19" a="1942.39" fwhm="0.001385" res="358301.2" algo="FTMS"/>
<pk mz="496.146043" i="2534581.3" sn="17.67" a="3248.11" fwhm="0.001494" res="332043.0" algo="FTMS"/>
<pk mz="496.186458" i="5253822.0" z="-1" sn="39.21" a="7205.69" fwhm="0.001474" res="336558.1" algo="FTMS" component_name="a" deconvoluted_molecular_mass="495.183678" deconvoluted_isotopic_mass="496.186980"/>
<pk mz="496.195567" i="1582272.0" sn="10.12" a="2328.33" fwhm="0.002094" res="236951.9" algo="FTMS"/>
<pk mz="496.240049" i="1241801.5" sn="7.42" a="1053.63" fwhm="0.001245" res="398468.1" algo="FTMS"/>
<pk mz="497.036250" i="1596276.1" sn="10.23" a="2222.39" fwhm="0.001682" res="295555.1" algo="FTMS"/>
<pk mz="497.057262" i="3612536.5" sn="26.20" a="4914.40" fwhm="0.001487" res="334308.5" algo="FTMS"/>
<pk mz="497.092349" i="2959232.0" sn="21.03" a="3115.31" fwhm="0.001178" res="421925.6" algo="FTMS"/>
<pk mz="497.093907" i="3342208.5" sn="24.06" a="3429.61" fwhm="0.001158" res="429273.5" algo="FTMS"/>
<pk mz="497.104820" i="3105154.8" sn="22.18" a="4198.85" fwhm="0.001519" res="327248.8" algo="FTMS"/>
<pk mz="497.116105" i="13754245.0" z="-1" sn="106.55" a="22031.44" fwhm="0.001588" res="312953.3" algo="FTMS" component_name="y" deconvoluted_molecular_mass="497.116619" deconvoluted_isotopic_mass="497.116629"/>
<pk mz="497.129976" i="3656584.0" sn="26.55" a="5132.90" fwhm="0.001557" res="319282.1" algo="FTMS"/>
<pk mz="497.141288" i="6734730.5" sn="50.94" a="10930.18" fwhm="0.001648" res="301644.7" algo="FTMS"/>
<pk mz="497.152481" i="11777933.0" sn="90.90" a="18046.07" fwhm="0.001552" res="320356.4" algo="FTMS"/>
<pk mz="497.158363" i="6989710.0" sn="52.96" a="10779.48" fwhm="0.001591" res="312460.1" algo="FTMS"/>
<pk mz="497.166285" i="2380175.8" sn="16.44" a="2673.19" fwhm="0.001296" res="383614.1" algo="FTMS"/>
<pk mz="497.202794" i="2854295.5" sn="20.20" a="4191.89" fwhm="0.001576" res="315439.3" algo="FTMS"/>
<pk mz="497.215948" i="1247898.4" sn="7.47" a="1080.86" fwhm="0.001346" res="369478.9" algo="FTMS"/>
<pk mz="497.239214" i="3504031.3" sn="25.34" a="4467.48" fwhm="0.001439" res="345634.4" algo="FTMS"/>
<pk mz="497.252170" i="1488034.0" sn="9.37" a="1661.42" fwhm="0.001416" res="351187.5" algo="FTMS"/>
<pk mz="497.275672" i="3029415.0" sn="21.58" a="3703.43" fwhm="0.001414" res="351602.2" algo="FTMS"/>
<pk mz="497.311942" i="1631662.8" sn="10.51" a="1691.55" fwhm="0.001310" res="379748.9" algo="FTMS"/>
<pk mz="498.067662" i="1454926.0" sn="9.11" a="1818.46" fwhm="0.001590" res="313210.2" algo="FTMS"/>
<pk mz="498.089131" i="1484626.5" sn="9.34" a="2153.56" fwhm="0.001699" res="293121.0" algo="FTMS"/>
<pk mz="498.119391" i="2943577.0" z="-1" sn="20.90" a="3820.30" fwhm="0.001482" res="336199.0" algo="FTMS" component_name="y" deconvoluted_molecular_mass="497.116619" deconvoluted_isotopic_mass="498.119917"/>
<pk mz="498.144642" i="1266782.1" sn="7.62" a="1424.60" fwhm="0.001433" res="347577.5" algo="FTMS"/>
<pk mz="498.155926" i="3002464.5" sn="21.37" a="3955.96" fwhm="0.001481" res="336293.7" algo="FTMS"/>
<pk mz="498.161702" i="2784865.8" sn="19.65" a="3498.52" fwhm="0.001450" res="343452.6" algo="FTMS"/>
<pk mz="498.174757" i="1517668.5" sn="9.61" a="1619.84" fwhm="0.001392" res="357927.3" algo="FTMS"/>
<pk mz="498.198226" i="1296489.4" sn="7.85" a="1366.61" fwhm="0.001538" res="324017.6" algo="FTMS"/>
<pk mz="498.930391" i="1275137.6" sn="7.68" a="1438.49" fwhm="0.001568" res="318197.1" algo="FTMS"/>
<pk mz="499.036526" i="1302551.5" sn="7.90" a="1411.68" fwhm="0.001580" res="315908.2" algo="FTMS"/>
<pk mz="499.072942" i="3631391.0" sn="26.35" a="5290.45" fwhm="0.001588" res="314255.1" algo="FTMS"/>
<pk mz="499.084282" i="1279265.4" sn="7.72" a="1585.76" fwhm="0.001705" res="292659.1" algo="FTMS"/>
<pk mz="499.089605" i="2297890.5" sn="15.79" a="3592.56" fwhm="0.002073" res="240707.0" algo="FTMS"/>
<pk mz="499.109360" i="4128038.5" sn="30.29" a="5833.73" fwhm="0.001568" res="318280.1" algo="FTMS"/>
<pk mz="499.120474" i="2209576.8" sn="15.09" a="2882.25" fwhm="0.001547" res="322657.6" algo="FTMS"/>
<pk mz="499.131726" i="2411307.0" sn="16.68" a="3329.50" fwhm="0.001637" res="304891.2" algo="FTMS"/>
<pk mz="499.139075" i="1661740.6" sn="10.75" a="1908.97" fwhm="0.001455" res="343024.6" algo="FTMS"/>
<pk mz="499.145691" i="3191598.0" sn="22.87" a="4547.72" fwhm="0.001579" res="316138.2" algo="FTMS"/>
<pk mz="499.155596" i="2583600.0" sn="18.05" a="5680.68" fwhm="0.002586" res="193041.7" algo="FTMS"/>
<pk mz="499.182085" i="2265909.5" sn="15.53" a="2446.72" fwhm="0.001306" res="382341.1" algo="FTMS"/>
<pk mz="499.218489" i="3958077.0" sn="28.94" a="5489.84" fwhm="0.001558" res="320521.5" algo="FTMS"/>
<pk mz="499.254897" i="4686148.5" sn="34.71" a="6680.39" fwhm="0.001539" res="324392.5" algo="FTMS"/>
<pk mz="499.291215" i="3761484.0" sn="27.38" a="5414.49" fwhm="0.001553" res="321479.2" algo="FTMS"/>
<pk mz="499.327763" i="1651539.4" sn="10.66" a="1593.10" fwhm="0.001259" res="396456.9" algo="FTMS"/>
<pk mz="500.047003" i="1304550.1" sn="7.91" a="1767.24" fwhm="0.001716" res="291353.5" algo="FTMS"/>
<pk mz="500.104476" i="1314545.8" sn="7.99" a="1658.18" fwhm="0.001791" res="279165.2" algo="FTMS"/>
<pk mz="500.141125" i="1199609.1" sn="7.08" a="1494.97" fwhm="0.001845" res="271053.3" algo="FTMS"/>
<pk mz="500.213650" i="1830919.9" sn="12.08" a="2468.71" fwhm="0.001591" res="314330.1" algo="FTMS"/>
<pk mz="501.031104" i="1493675.9" sn="9.41" a="1376.56" fwhm="0.001264" res="396269.6" algo="FTMS"/>
<pk mz="501.052216" i="1888944.0" sn="12.54" a="2315.60" fwhm="0.001515" res="330654.9" algo="FTMS"/>
<pk mz="501.067433" i="2178739.0" sn="14.84" a="3060.24" fwhm="0.001633" res="306883.5" algo="FTMS"/>
<pk mz="501.088611" i="3133623.3" sn="22.40" a="4469.54" fwhm="0.001608" res="311581.1" algo="FTMS"/>
<pk mz="501.103819" i="1686202.3" sn="10.94" a="1742.30" fwhm="0.001365" res="367163.4" algo="FTMS"/>
<pk mz="501.115016" i="1604284.5" sn="10.29" a="2493.77" fwhm="0.001888" res="265388.8" algo="FTMS"/>
<pk mz="501.125031" i="2570942.5" sn="17.95" a="3723.59" fwhm="0.001598" res="313560.5" algo="FTMS"/>
<pk mz="501.136084" i="1199296.8" sn="7.08" a="1321.32" fwhm="0.001880" res="266504.1" algo="FTMS"/>
<pk mz="501.140209" i="1582529.5" sn="10.11" a="1872.24" fwhm="0.001517" res="330258.1" algo="FTMS"/>
<pk mz="501.161297" i="1984197.8" sn="13.30" a="2531.74" fwhm="0.001475" res="339862.4" algo="FTMS"/>
<pk mz="501.172459" i="1300679.9" sn="7.88" a="1529.97" fwhm="0.001535" res="326397.0" algo="FTMS"/>
<pk mz="501.197697" i="2686157.0" sn="18.86" a="3595.44" fwhm="0.001622" res="308958.8" algo="FTMS"/>
<pk mz="501.234064" i="4582100.0" sn="33.88" a="6211.90" fwhm="0.001478" res="339142.5" algo="FTMS"/>
<pk mz="501.270489" i="4702939.5" sn="34.84" a="6917.69" fwhm="0.001601" res="313165.4" algo="FTMS"/>
<pk mz="501.306867" i="2610914.5" sn="18.26" a="3433.01" fwhm="0.001563" res="320684.6" algo="FTMS"/>
<pk mz="502.062637" i="1775479.3" sn="11.64" a="2604.52" fwhm="0.001895" res="264909.9" algo="FTMS"/>
<pk mz="502.099109" i="1346942.4" sn="8.25" a="1176.46" fwhm="0.001293" res="388366.0" algo="FTMS"/>
<pk mz="502.192988" i="1701264.6" sn="11.05" a="1844.68" fwhm="0.001389" res="361479.8" algo="FTMS"/>
<pk mz="502.215348" i="1244565.0" sn="7.44" a="1007.28" fwhm="0.001332" res="377102.3" algo="FTMS"/>
<pk mz="502.229371" i="2383255.8" sn="16.46" a="3247.65" fwhm="0.001566" res="320801.9" algo="FTMS"/>
<pk mz="502.265769" i="1853342.8" sn="12.26" a="2162.68" fwhm="0.001409" res="356584.8" algo="FTMS"/>
<pk mz="503.046760" i="2093621.5" sn="14.16" a="2661.18" fwhm="0.001508" res="333600.4" algo="FTMS"/>
<pk mz="503.067814" i="2067001.5" sn="13.95" a="3023.37" fwhm="0.001732" res="290472.3" algo="FTMS"/>
<pk mz="503.082995" i="4572220.5" sn="33.80" a="6718.99" fwhm="0.001613" res="311823.3" algo="FTMS"/>
<pk mz="503.104209" i="1830464.4" sn="12.08" a="2199.31" fwhm="0.001519" res="331214.8" algo="FTMS"/>
<pk mz="503.119455" i="3327043.3" sn="23.93" a="4383.86" fwhm="0.001501" res="335295.3" algo="FTMS"/>
<pk mz="503.140659" i="1269575.4" sn="7.63" a="1238.42" fwhm="0.001483" res="339326.9" algo="FTMS"/>
<pk mz="503.156038" i="1360714.4" sn="8.35" a="1625.18" fwhm="0.001534" res="327923.8" algo="FTMS"/>
<pk mz="503.176865" i="1712206.4" sn="11.14" a="2086.78" fwhm="0.001460" res="344729.1" algo="FTMS"/>
<pk mz="503.205263" i="2070611.8" sn="13.98" a="2617.74" fwhm="0.001545" res="325739.6" algo="FTMS"/>
<pk mz="503.213496" i="3057237.3" sn="21.80" a="4506.58" fwhm="0.001604" res="313642.5" algo="FTMS"/>
<pk mz="503.241748" i="2207834.8" sn="15.07" a="3113.18" fwhm="0.001575" res="319466.3" algo="FTMS"/>
<pk mz="503.249795" i="3348572.3" sn="24.10" a="4720.10" fwhm="0.001576" res="319364.5" algo="FTMS"/>
<pk mz="503.286026" i="2792547.3" sn="19.70" a="3772.73" fwhm="0.001537" res="327512.4" algo="FTMS"/>
<pk mz="504.041877" i="1412594.0" sn="8.76" a="1493.79" fwhm="0.001468" res="343348.7" algo="FTMS"/>
<pk mz="504.078374" i="1691896.8" sn="10.98" a="1856.93" fwhm="0.001510" res="333788.8" algo="FTMS"/>
<pk mz="504.114772" i="1376767.6" sn="8.48" a="1373.05" fwhm="0.001282" res="393083.9" algo="FTMS"/>
<pk mz="504.172217" i="1543434.4" sn="9.80" a="2229.36" fwhm="0.001866" res="270198.5" algo="FTMS"/>
<pk mz="504.194707" i="1259534.5" sn="7.55" a="1278.90" fwhm="0.001435" res="351296.1" algo="FTMS"/>
<pk mz="504.208603" i="2721041.3" sn="19.04" a="3605.98" fwhm="0.001520" res="331817.6" algo="FTMS"/>
<pk mz="504.245061" i="2377496.0" sn="16.34" a="3047.87" fwhm="0.001497" res="336931.5" algo="FTMS"/>
<pk mz="504.307891" i="20217124.0" z="-1" sn="157.04" a="32605.99" fwhm="0.001630" res="309450.8" algo="FTMS" component_name="f" deconvoluted_molecular_mass="504.308435" deconvoluted_isotopic_mass="504.308433"/>
<pk mz="505.025821" i="1728424.4" sn="11.21" a="2035.23" fwhm="0.001451" res="348068.2" algo="FTMS"/>
<pk mz="505.062431" i="2799535.0" sn="19.66" a="3649.57" fwhm="0.001476" res="342169.1" algo="FTMS"/>
<pk mz="505.098826" i="3595701.8" sn="25.94" a="5272.17" fwhm="0.001554" res="325067.7" algo="FTMS"/>
<pk mz="505.110280" i="1403319.9" sn="8.65" a="1863.06" fwhm="0.001732" res="291594.7" algo="FTMS"/>
<pk mz="505.133742" i="2574780.3" sn="17.89" a="2313.52" fwhm="0.001000" res="505033.9" algo="FTMS"/>
<pk mz="505.135389" i="5440956.5" sn="40.50" a="6689.00" fwhm="0.001314" res="384338.0" algo="FTMS"/>
<pk mz="505.166802" i="1199042.1" sn="7.04" a="1323.75" fwhm="0.001672" res="302112.4" algo="FTMS"/>
<pk mz="505.171576" i="1900995.0" sn="12.58" a="2246.84" fwhm="0.001503" res="336153.1" algo="FTMS"/>
<pk mz="505.184651" i="1846725.5" sn="12.15" a="1887.30" fwhm="0.001345" res="375690.5" algo="FTMS"/>
<pk mz="505.192827" i="1570502.9" sn="9.97" a="2221.38" fwhm="0.001790" res="282195.6" algo="FTMS"/>
<pk mz="505.220999" i="3232204.0" sn="23.08" a="4437.57" fwhm="0.001527" res="330836.8" algo="FTMS"/>
<pk mz="505.228958" i="1960141.5" sn="13.04" a="3184.09" fwhm="0.001846" res="273628.8" algo="FTMS"/>
<pk mz="505.257388" i="2513362.8" sn="17.41" a="3876.61" fwhm="0.001860" res="271671.5" algo="FTMS"/>
<pk mz="505.265352" i="1575892.1" sn="10.01" a="1967.09" fwhm="0.001614" res="313000.6" algo="FTMS"/>
<pk mz="505.311243" i="5657052.5" z="-1" sn="42.20" a="8541.34" fwhm="0.001624" res="311204.4" algo="FTMS" component_name="f" deconvoluted_molecular_mass="504.308435" deconvoluted_isotopic_mass="505.311787"/>
<pk mz="505.393223" i="5664235.5" sn="42.26" a="8340.69" fwhm="0.001587" res="318556.6" algo="FTMS"/>
<pk mz="506.057720" i="1427043.4" sn="8.84" a="1765.33" fwhm="0.001697" res="298123.7" algo="FTMS"/>
<pk mz="506.094002" i="1475689.9" sn="9.22" a="2412.46" fwhm="0.001844" res="274398.7" algo="FTMS"/>
<pk mz="506.102140" i="1278571.3" sn="7.66" a="1059.90" fwhm="0.001268" res="399254.7" algo="FTMS"/>
<pk mz="506.130407" i="1963120.4" sn="13.06" a="2373.83" fwhm="0.001534" res="329896.7" algo="FTMS"/>
<pk mz="506.138710" i="1404529.9" sn="8.66" a="1436.03" fwhm="0.001322" res="382925.7" algo="FTMS"/>
<pk mz="506.187844" i="1763450.6" sn="11.49" a="1701.55" fwhm="0.001278" res="395991.1" algo="FTMS"/>
<pk mz="506.198965" i="1437052.6" sn="8.91" a="1782.67" fwhm="0.001664" res="304260.6" algo="FTMS"/>
<pk mz="506.224194" i="2089089.0" sn="14.06" a="2313.46" fwhm="0.001380" res="366911.7" algo="FTMS"/>
<pk mz="506.260643" i="1548679.5" sn="9.79" a="2019.99" fwhm="0.001716" res="295004.1" algo="FTMS"/>
<pk mz="506.396729" i="1398431.8" sn="8.61" a="1371.49" fwhm="0.001355" res="373852.0" algo="FTMS"/>
<pk mz="507.041664" i="2096913.4" sn="14.12" a="2545.84" fwhm="0.001445" res="350773.7" algo="FTMS"/>
<pk mz="507.078085" i="3506967.8" sn="25.24" a="5077.83" fwhm="0.001511" res="335559.2" algo="FTMS"/>
<pk mz="507.089086" i="1270809.6" sn="7.60" a="1576.77" fwhm="0.001728" res="293463.0" algo="FTMS"/>
<pk mz="507.114418" i="4642590.0" sn="34.20" a="6735.33" fwhm="0.001567" res="323648.2" algo="FTMS"/>
<pk mz="507.125489" i="1460512.0" sn="9.10" a="1665.57" fwhm="0.001627" res="311771.5" algo="FTMS"/>
<pk mz="507.150718" i="3681060.3" sn="26.61" a="5645.71" fwhm="0.001684" res="301158.3" algo="FTMS"/>
<pk mz="507.187306" i="1535786.8" sn="9.69" a="1557.45" fwhm="0.001294" res="392050.7" algo="FTMS"/>
<pk mz="507.200300" i="2423597.0" sn="16.69" a="3196.34" fwhm="0.001543" res="328640.7" algo="FTMS"/>
<pk mz="507.223528" i="1430065.0" sn="8.86" a="1511.66" fwhm="0.001412" res="359243.3" algo="FTMS"/>
<pk mz="507.236625" i="3756339.3" sn="27.21" a="6140.81" fwhm="0.001742" res="291184.1" algo="FTMS"/>
<pk mz="507.272930" i="2414393.8" sn="16.62" a="3663.22" fwhm="0.001775" res="285754.9" algo="FTMS"/>
<pk mz="508.073454" i="1319363.3" sn="7.98" a="1526.83" fwhm="0.001594" res="318643.0" algo="FTMS"/>
<pk mz="508.109613" i="1738697.4" sn="11.29" a="1906.32" fwhm="0.001451" res="350191.8" algo="FTMS"/>
<pk mz="508.203402" i="1555929.3" sn="9.85" a="2268.26" fwhm="0.001841" res="276039.9" algo="FTMS"/>
<pk mz="508.239799" i="1817823.5" sn="11.92" a="2779.64" fwhm="0.001838" res="276509.9" algo="FTMS"/>
<pk mz="509.020842" i="1340514.4" sn="8.15" a="1140.85" fwhm="0.001234" res="412350.9" algo="FTMS"/>
<pk mz="509.057290" i="3011688.5" sn="21.33" a="4389.81" fwhm="0.001624" res="313490.3" algo="FTMS"/>
<pk mz="509.093667" i="3698798.5" sn="26.75" a="5785.81" fwhm="0.001730" res="294270.2" algo="FTMS"/>
<pk mz="509.130033" i="6325364.5" sn="47.47" a="9826.66" fwhm="0.001616" res="315052.1" algo="FTMS"/>
<pk mz="509.141364" i="1928310.3" sn="12.79" a="2392.62" fwhm="0.001452" res="350636.9" algo="FTMS"/>
<pk mz="509.166506" i="2589818.5" sn="18.00" a="3145.75" fwhm="0.001389" res="366573.8" algo="FTMS"/>
<pk mz="509.179624" i="1361532.6" sn="8.31" a="1917.94" fwhm="0.001774" res="286957.6" algo="FTMS"/>
<pk mz="509.198959" i="1939071.8" sn="12.87" a="2787.24" fwhm="0.001933" res="263392.2" algo="FTMS"/>
<pk mz="509.202821" i="1608832.4" sn="10.27" a="1660.09" fwhm="0.001384" res="367989.7" algo="FTMS"/>
<pk mz="509.215979" i="2740354.5" sn="19.19" a="3953.98" fwhm="0.001638" res="310845.8" algo="FTMS"/>
<pk mz="509.239343" i="1540230.4" sn="9.72" a="1749.14" fwhm="0.001514" res="336261.5" algo="FTMS"/>
<pk mz="509.252247" i="2600584.5" sn="18.09" a="3192.18" fwhm="0.001504" res="338486.7" algo="FTMS"/>
<pk mz="509.275619" i="1800588.4" sn="11.78" a="2642.41" fwhm="0.001819" res="280020.4" algo="FTMS"/>
<pk mz="510.089114" i="1799440.8" sn="11.77" a="2391.06" fwhm="0.001609" res="317035.3" algo="FTMS"/>
<pk mz="510.125242" i="1867030.5" sn="12.30" a="2207.13" fwhm="0.001477" res="345414.1" algo="FTMS"/>
<pk mz="510.133610" i="1517335.9" sn="9.54" a="1919.17" fwhm="0.001691" res="301736.4" algo="FTMS"/>
<pk mz="510.174728" i="1375774.5" sn="8.43" a="1611.86" fwhm="0.001779" res="286736.4" algo="FTMS"/>
<pk mz="510.211034" i="1782308.3" sn="11.63" a="2313.31" fwhm="0.001719" res="296891.8" algo="FTMS"/>
<pk mz="511.036659" i="1682342.9" sn="10.84" a="2198.65" fwhm="0.001493" res="342260.5" algo="FTMS"/>
<pk mz="511.072958" i="3336620.5" sn="23.89" a="4606.60" fwhm="0.001523" res="335494.9" algo="FTMS"/>
<pk mz="511.107988" i="3372466.0" sn="24.17" a="3909.06" fwhm="0.001273" res="401361.1" algo="FTMS"/>
<pk mz="511.109707" i="2771378.3" sn="19.43" a="2904.19" fwhm="0.001184" res="431781.2" algo="FTMS"/>
<pk mz="511.120532" i="4147636.0" sn="30.29" a="6441.02" fwhm="0.001669" res="306218.4" algo="FTMS"/>
<pk mz="511.131776" i="11823542.0" sn="90.83" a="19539.72" fwhm="0.001687" res="303019.7" algo="FTMS"/>
<pk mz="511.137722" i="4128182.5" sn="30.13" a="6534.34" fwhm="0.001709" res="299032.3" algo="FTMS"/>
<pk mz="511.145709" i="2729911.8" sn="19.11" a="3582.36" fwhm="0.001547" res="330401.4" algo="FTMS"/>
<pk mz="511.177851" i="2024892.9" sn="13.54" a="3865.38" fwhm="0.002126" res="240397.0" algo="FTMS"/>
<pk mz="511.182209" i="1593021.5" sn="10.14" a="2077.84" fwhm="0.001534" res="333220.1" algo="FTMS"/>
<pk mz="511.218557" i="2051011.3" sn="13.75" a="2783.01" fwhm="0.001714" res="298192.3" algo="FTMS"/>
<pk mz="511.231516" i="1845189.3" sn="12.13" a="2522.47" fwhm="0.001671" res="305917.1" algo="FTMS"/>
<pk mz="511.254926" i="2762184.8" sn="19.36" a="3467.56" fwhm="0.001510" res="338560.6" algo="FTMS"/>
<pk mz="511.291205" i="1991118.5" sn="13.28" a="2546.16" fwhm="0.001540" res="332073.3" algo="FTMS"/>
<pk mz="511.327621" i="1227220.1" sn="7.25" a="1054.26" fwhm="0.001512" res="338141.2" algo="FTMS"/>
<pk mz="512.104681" i="1315402.9" sn="7.95" a="1402.81" fwhm="0.001521" res="336676.1" algo="FTMS"/>
<pk mz="512.107960" i="1585227.4" sn="10.08" a="1607.60" fwhm="0.001374" res="372662.1" algo="FTMS"/>
<pk mz="512.123804" i="1200717.8" sn="7.04" a="899.12" fwhm="0.001275" res="401566.9" algo="FTMS"/>
<pk mz="512.135177" i="2698831.5" sn="18.86" a="3213.73" fwhm="0.001406" res="364259.5" algo="FTMS"/>
<pk mz="512.140974" i="2747984.3" sn="19.25" a="4143.80" fwhm="0.001681" res="304612.6" algo="FTMS"/>
<pk mz="512.190385" i="1254999.8" sn="7.47" a="1158.89" fwhm="0.001377" res="372073.1" algo="FTMS"/>
<pk mz="513.052034" i="2318551.5" sn="15.86" a="3278.51" fwhm="0.001639" res="313016.0" algo="FTMS"/>
<pk mz="513.067387" i="1208025.8" sn="7.10" a="898.58" fwhm="0.001292" res="397241.0" algo="FTMS"/>
<pk mz="513.088633" i="2630364.8" sn="18.32" a="3198.57" fwhm="0.001470" res="349069.4" algo="FTMS"/>
<pk mz="513.105276" i="2288607.3" sn="15.62" a="4559.73" fwhm="0.002079" res="246751.9" algo="FTMS"/>
<pk mz="513.111124" i="1285600.1" sn="7.71" a="1361.12" fwhm="0.001619" res="316965.5" algo="FTMS"/>
<pk mz="513.118111" i="1300193.1" sn="7.83" a="1373.95" fwhm="0.001541" res="333025.2" algo="FTMS"/>
<pk mz="513.124963" i="3036386.3" sn="21.52" a="4511.20" fwhm="0.001726" res="297266.0" algo="FTMS"/>
<pk mz="513.136123" i="2547939.8" sn="17.67" a="4378.32" fwhm="0.002240" res="229089.6" algo="FTMS"/>
<pk mz="513.149209" i="5022437.5" sn="37.18" a="8256.84" fwhm="0.001752" res="292927.3" algo="FTMS"/>
<pk mz="513.161486" i="1907943.5" sn="12.62" a="2218.19" fwhm="0.001478" res="347153.3" algo="FTMS"/>
<pk mz="513.172122" i="1205993.0" sn="7.08" a="1629.40" fwhm="0.001775" res="289063.3" algo="FTMS"/>
<pk mz="513.197757" i="2032364.8" sn="13.60" a="2528.50" fwhm="0.001586" res="323574.3" algo="FTMS"/>
<pk mz="513.234262" i="4298482.0" sn="31.47" a="6984.86" fwhm="0.001721" res="298208.4" algo="FTMS"/>
<pk mz="513.270641" i="4332279.5" sn="31.74" a="6846.74" fwhm="0.001694" res="302924.4" algo="FTMS"/>
<pk mz="513.306964" i="2456828.5" sn="16.95" a="2874.93" fwhm="0.001458" res="352062.2" algo="FTMS"/>
<pk mz="514.098997" i="1268845.6" sn="7.58" a="1265.96" fwhm="0.001415" res="363331.5" algo="FTMS"/>
<pk mz="514.152677" i="1249141.1" sn="7.42" a="1500.93" fwhm="0.001943" res="264650.3" algo="FTMS"/>
<pk mz="514.229274" i="1269631.9" sn="7.58" a="1635.48" fwhm="0.001685" res="305241.3" algo="FTMS"/>
<pk mz="514.310451" i="1248651.3" sn="7.42" a="1272.17" fwhm="0.001631" res="315353.8" algo="FTMS"/>
<pk mz="515.046729" i="1410800.6" sn="8.70" a="1289.61" fwhm="0.001407" res="366060.4" algo="FTMS"/>
<pk mz="515.067833" i="2344435.5" sn="16.06" a="3260.56" fwhm="0.001616" res="318813.2" algo="FTMS"/>
<pk mz="515.083121" i="1983989.5" sn="13.22" a="2699.15" fwhm="0.001632" res="315586.0" algo="FTMS"/>
<pk mz="515.094368" i="1283447.0" sn="7.69" a="1770.83" fwhm="0.002207" res="233345.4" algo="FTMS"/>
<pk mz="515.104233" i="2441720.5" sn="16.83" a="3136.44" fwhm="0.001523" res="338177.5" algo="FTMS"/>
<pk mz="515.119525" i="1646074.5" sn="10.55" a="2240.64" fwhm="0.001671" res="308226.5" algo="FTMS"/>
<pk mz="515.140791" i="1765629.4" sn="11.50" a="2345.51" fwhm="0.001699" res="303176.8" algo="FTMS"/>
<pk mz="515.146458" i="2029054.1" sn="13.57" a="2843.04" fwhm="0.001662" res="310030.0" algo="FTMS"/>
<pk mz="515.176985" i="1801218.3" sn="11.78" a="2132.96" fwhm="0.001605" res="320983.8" algo="FTMS"/>
<pk mz="515.188107" i="1422595.8" sn="8.79" a="1925.15" fwhm="0.001797" res="286750.8" algo="FTMS"/>
<pk mz="515.213457" i="2519559.3" sn="17.44" a="3406.99" fwhm="0.001506" res="342181.9" algo="FTMS"/>
<pk mz="515.224589" i="1403912.6" sn="8.64" a="1711.30" fwhm="0.001787" res="288241.3" algo="FTMS"/>
<pk mz="515.241992" i="1358347.0" sn="8.28" a="1825.98" fwhm="0.001663" res="309860.6" algo="FTMS"/>
<pk mz="515.249771" i="4777996.0" sn="35.25" a="7369.30" fwhm="0.001667" res="309150.2" algo="FTMS"/>
<pk mz="515.252981" i="1622028.5" sn="10.36" a="1673.89" fwhm="0.001410" res="365425.3" algo="FTMS"/>
<pk mz="515.286154" i="3447825.0" sn="24.76" a="5081.72" fwhm="0.001642" res="313909.5" algo="FTMS"/>
<pk mz="515.322553" i="1828885.8" sn="11.99" a="2037.17" fwhm="0.001425" res="361652.3" algo="FTMS"/>
<pk mz="516.078390" i="1254009.6" sn="7.46" a="1313.15" fwhm="0.001458" res="353976.6" algo="FTMS"/>
<pk mz="516.125961" i="1290623.9" sn="7.75" a="1324.49" fwhm="0.001536" res="336114.2" algo="FTMS"/>
<pk mz="516.183633" i="1225863.4" sn="7.24" a="1499.25" fwhm="0.001604" res="321864.2" algo="FTMS"/>
<pk mz="516.208707" i="1288586.6" sn="7.73" a="1351.00" fwhm="0.001374" res="375655.3" algo="FTMS"/>
<pk mz="516.244980" i="1808015.3" sn="11.83" a="2092.07" fwhm="0.001540" res="335157.3" algo="FTMS"/>
<pk mz="516.281337" i="1435284.0" sn="8.89" a="1906.55" fwhm="0.001664" res="310316.4" algo="FTMS"/>
<pk mz="516.289371" i="1276309.0" sn="7.63" a="1882.55" fwhm="0.002170" res="237871.9" algo="FTMS"/>
<pk mz="517.047177" i="1312501.1" sn="7.92" a="1763.11" fwhm="0.001903" res="271676.6" algo="FTMS"/>
<pk mz="517.062249" i="2719479.0" sn="19.02" a="4098.06" fwhm="0.001731" res="298649.1" algo="FTMS"/>
<pk mz="517.083370" i="2023673.6" sn="13.53" a="2886.56" fwhm="0.001734" res="298123.2" algo="FTMS"/>
<pk mz="517.098827" i="2430203.5" sn="16.73" a="3399.26" fwhm="0.001606" res="321903.1" algo="FTMS"/>
<pk mz="517.109983" i="1622013.0" sn="10.36" a="2719.04" fwhm="0.002056" res="251459.9" algo="FTMS"/>
<pk mz="517.119675" i="1518334.1" sn="9.54" a="2236.07" fwhm="0.001894" res="273047.2" algo="FTMS"/>
<pk mz="517.135081" i="1849088.0" sn="12.15" a="2991.64" fwhm="0.001905" res="271490.2" algo="FTMS"/>
<pk mz="517.156313" i="1601794.8" sn="10.20" a="2149.09" fwhm="0.001671" res="309522.9" algo="FTMS"/>
<pk mz="517.192707" i="2108679.3" sn="14.20" a="3066.23" fwhm="0.001719" res="300824.0" algo="FTMS"/>
<pk mz="517.220938" i="2488074.8" sn="17.19" a="4080.38" fwhm="0.001823" res="283770.0" algo="FTMS"/>
<pk mz="517.229067" i="2865931.8" sn="20.17" a="3745.88" fwhm="0.001542" res="335492.9" algo="FTMS"/>
<pk mz="517.257474" i="1805583.3" sn="11.81" a="2200.51" fwhm="0.001514" res="341669.8" algo="FTMS"/>
<pk mz="517.265476" i="3614992.3" sn="26.08" a="5133.99" fwhm="0.001616" res="320090.8" algo="FTMS"/>
<pk mz="517.301673" i="1672980.6" sn="10.76" a="1854.95" fwhm="0.001442" res="358823.1" algo="FTMS"/>
<pk mz="517.314808" i="1558806.3" sn="9.86" a="1985.90" fwhm="0.001712" res="302244.4" algo="FTMS"/>
<pk mz="518.057558" i="1246320.4" sn="7.40" a="1430.22" fwhm="0.001506" res="344066.8" algo="FTMS"/>
<pk mz="518.094014" i="1380980.6" sn="8.46" a="1936.65" fwhm="0.001852" res="279795.0" algo="FTMS"/>
<pk mz="518.130455" i="1805689.0" sn="11.81" a="2413.10" fwhm="0.001718" res="301599.3" algo="FTMS"/>
<pk mz="518.188020" i="1587839.9" sn="10.09" a="2750.51" fwhm="0.002021" res="256416.2" algo="FTMS"/>
<pk mz="518.224431" i="2219396.3" sn="15.07" a="3220.86" fwhm="0.001658" res="312630.2" algo="FTMS"/>
<pk mz="518.260636" i="2135944.5" sn="14.41" a="3147.37" fwhm="0.001688" res="307002.8" algo="FTMS"/>
<pk mz="518.296798" i="1402764.8" sn="8.63" a="2055.08" fwhm="0.001794" res="288877.3" algo="FTMS"/>
<pk mz="519.041787" i="1968611.1" sn="13.09" a="2932.74" fwhm="0.001758" res="295287.7" algo="FTMS"/>
<pk mz="519.077971" i="3086311.3" sn="21.91" a="4685.90" fwhm="0.001688" res="307478.0" algo="FTMS"/>
<pk mz="519.114307" i="2871787.3" sn="20.22" a="4470.43" fwhm="0.001724" res="301040.2" algo="FTMS"/>
<pk mz="519.149651" i="4397551.5" sn="32.25" a="5436.57" fwhm="0.001354" res="383285.1" algo="FTMS"/>
<pk mz="519.151458" i="2355695.5" sn="16.15" a="2519.29" fwhm="0.001211" res="428731.1" algo="FTMS"/>
<pk mz="519.187702" i="1202163.6" sn="7.05" a="2191.94" fwhm="0.002124" res="244451.5" algo="FTMS"/>
<pk mz="519.200095" i="1676021.1" sn="10.78" a="2350.21" fwhm="0.001775" res="292481.4" algo="FTMS"/>
<pk mz="519.236550" i="2964985.3" sn="20.95" a="4479.55" fwhm="0.001730" res="300181.6" algo="FTMS"/>
<pk mz="519.244605" i="1783290.1" sn="11.63" a="2209.43" fwhm="0.001532" res="338902.2" algo="FTMS"/>
<pk mz="519.273208" i="1660669.4" sn="10.66" a="2191.49" fwhm="0.001676" res="309865.9" algo="FTMS"/>
<pk mz="519.281080" i="1263870.3" sn="7.53" a="1402.49" fwhm="0.001612" res="322198.8" algo="FTMS"/>
<pk mz="519.317819" i="1314050.4" sn="7.91" a="2031.85" fwhm="0.001936" res="268176.7" algo="FTMS"/>
<pk mz="520.073278" i="1712213.9" sn="11.04" a="2387.19" fwhm="0.001823" res="285291.3" algo="FTMS"/>
<pk mz="520.109616" i="1401433.9" sn="8.60" a="1541.49" fwhm="0.001501" res="346514.6" algo="FTMS"/>
<pk mz="520.117741" i="1234778.8" sn="7.29" a="1358.83" fwhm="0.001574" res="330375.1" algo="FTMS"/>
<pk mz="520.152966" i="1229406.6" sn="7.24" a="1263.83" fwhm="0.001341" res="387844.1" algo="FTMS"/>
<pk mz="520.203606" i="2376292.0" sn="16.27" a="3575.84" fwhm="0.001793" res="290114.8" algo="FTMS"/>
<pk mz="520.239893" i="2095208.0" sn="14.06" a="3184.86" fwhm="0.001813" res="286999.0" algo="FTMS"/>
<pk mz="520.276257" i="1349995.9" sn="8.19" a="1405.14" fwhm="0.001453" res="357979.3" algo="FTMS"/>
<pk mz="521.057297" i="2962622.5" sn="20.88" a="4118.49" fwhm="0.001624" res="320898.0" algo="FTMS"/>
<pk mz="521.068542" i="1246655.6" sn="7.38" a="1910.53" fwhm="0.001993" res="261449.9" algo="FTMS"/>
<pk mz="521.093719" i="3403458.3" sn="24.35" a="5533.64" fwhm="0.001759" res="296259.9" algo="FTMS"/>
<pk mz="521.104975" i="1584835.4" sn="10.04" a="1845.23" fwhm="0.001689" res="308608.0" algo="FTMS"/>
<pk mz="521.130048" i="4223686.0" sn="30.81" a="6944.50" fwhm="0.001787" res="291603.3" algo="FTMS"/>
<pk mz="521.141363" i="1232839.3" sn="7.27" a="1489.24" fwhm="0.001544" res="337495.5" algo="FTMS"/>
<pk mz="521.147175" i="1595847.8" sn="10.13" a="1894.53" fwhm="0.001554" res="335395.1" algo="FTMS"/>
<pk mz="521.166448" i="1497545.8" sn="9.35" a="1632.83" fwhm="0.001507" res="345905.8" algo="FTMS"/>
<pk mz="521.179638" i="1446347.1" sn="8.95" a="2266.81" fwhm="0.001891" res="275628.3" algo="FTMS"/>
<pk mz="521.215880" i="3046607.0" sn="21.54" a="4646.08" fwhm="0.001750" res="297920.4" algo="FTMS"/>
<pk mz="521.252231" i="2650834.5" sn="18.43" a="4568.83" fwhm="0.001838" res="283657.6" algo="FTMS"/>
<pk mz="521.288786" i="1614294.4" sn="10.27" a="2418.14" fwhm="0.002011" res="259213.0" algo="FTMS"/>
<pk mz="522.088746" i="1202215.0" sn="7.03" a="1351.20" fwhm="0.001472" res="354693.6" algo="FTMS"/>
<pk mz="522.125284" i="1249322.5" sn="7.40" a="1258.01" fwhm="0.001454" res="359079.5" algo="FTMS"/>
<pk mz="522.158976" i="1412653.9" sn="8.68" a="1843.56" fwhm="0.001817" res="287448.7" algo="FTMS"/>
<pk mz="522.255302" i="1350711.4" sn="8.20" a="1818.31" fwhm="0.001742" res="299797.9" algo="FTMS"/>
<pk mz="523.036568" i="1229186.5" sn="7.24" a="1496.72" fwhm="0.001639" res="319029.2" algo="FTMS"/>
<pk mz="523.072872" i="3700614.0" sn="26.69" a="5696.85" fwhm="0.001689" res="309620.8" algo="FTMS"/>
<pk mz="523.084014" i="1269895.0" sn="7.56" a="1358.44" fwhm="0.001562" res="334947.0" algo="FTMS"/>
<pk mz="523.109253" i="3517321.3" sn="25.25" a="5611.70" fwhm="0.001721" res="303968.4" algo="FTMS"/>
<pk mz="523.120536" i="1705354.4" sn="10.99" a="1859.29" fwhm="0.001507" res="347101.6" algo="FTMS"/>
<pk mz="523.145678" i="5035917.0" sn="37.19" a="8419.35" fwhm="0.001746" res="299604.6" algo="FTMS"/>
<pk mz="523.156855" i="3128205.8" sn="22.18" a="5133.38" fwhm="0.001815" res="288282.5" algo="FTMS"/>
<pk mz="523.182062" i="1969552.1" sn="13.07" a="2773.04" fwhm="0.001669" res="313377.8" algo="FTMS"/>
<pk mz="523.195181" i="1266193.4" sn="7.53" a="1862.51" fwhm="0.002039" res="256535.1" algo="FTMS"/>
<pk mz="523.218411" i="1231251.6" sn="7.26" a="1250.46" fwhm="0.001396" res="374748.7" algo="FTMS"/>
<pk mz="523.231631" i="2112404.8" sn="14.19" a="3056.44" fwhm="0.001636" res="319812.9" algo="FTMS"/>
<pk mz="523.249266" i="1450390.5" sn="8.98" a="1818.16" fwhm="0.001574" res="332522.6" algo="FTMS"/>
<pk mz="523.254867" i="1310359.0" sn="7.88" a="1224.92" fwhm="0.001413" res="370193.2" algo="FTMS"/>
<pk mz="523.267984" i="1939352.3" sn="12.83" a="2795.53" fwhm="0.001779" res="294120.3" algo="FTMS"/>
<pk mz="523.291383" i="1595546.4" sn="10.12" a="2073.85" fwhm="0.001633" res="320517.8" algo="FTMS"/>
<pk mz="523.304648" i="1236123.6" sn="7.29" a="1526.58" fwhm="0.001781" res="293828.6" algo="FTMS"/>
<pk mz="524.104751" i="1442532.8" sn="8.92" a="1403.46" fwhm="0.001440" res="364007.2" algo="FTMS"/>
<pk mz="524.226926" i="1205999.6" sn="7.06" a="1320.31" fwhm="0.001558" res="336372.7" algo="FTMS"/>
<pk mz="524.276583" i="1210612.0" sn="7.09" a="1119.62" fwhm="0.001367" res="383393.7" algo="FTMS"/>
<pk mz="525.052182" i="2177591.5" sn="14.70" a="3368.60" fwhm="0.001871" res="280556.1" algo="FTMS"/>
<pk mz="525.088608" i="2748474.8" sn="19.19" a="4018.50" fwhm="0.001650" res="318313.1" algo="FTMS"/>
<pk mz="525.099643" i="2006587.6" sn="13.36" a="3003.36" fwhm="0.001743" res="301185.6" algo="FTMS"/>
<pk mz="525.124954" i="2841661.8" sn="19.93" a="4836.76" fwhm="0.001766" res="297416.5" algo="FTMS"/>
<pk mz="525.136189" i="1707582.8" sn="11.00" a="1731.07" fwhm="0.001468" res="357668.4" algo="FTMS"/>
<pk mz="525.161405" i="2349633.0" sn="16.06" a="3359.65" fwhm="0.001606" res="327083.8" algo="FTMS"/>
<pk mz="525.172612" i="1200961.9" sn="7.02" a="1222.24" fwhm="0.001676" res="313435.9" algo="FTMS"/>
<pk mz="525.189647" i="2149443.3" sn="14.48" a="3281.03" fwhm="0.001880" res="279366.3" algo="FTMS"/>
<pk mz="525.197738" i="1372228.0" sn="8.36" a="1655.82" fwhm="0.001411" res="372299.1" algo="FTMS"/>
<pk mz="525.210223" i="1222341.0" sn="7.18" a="1635.10" fwhm="0.002251" res="233354.8" algo="FTMS"/>
<pk mz="525.234090" i="1886791.0" sn="12.41" a="2422.37" fwhm="0.001561" res="336507.7" algo="FTMS"/>
<pk mz="525.247185" i="1451080.1" sn="8.98" a="2145.10" fwhm="0.001967" res="267024.0" algo="FTMS"/>
<pk mz="525.270412" i="2721354.0" sn="18.98" a="4245.45" fwhm="0.001834" res="286333.9" algo="FTMS"/>
<pk mz="525.306810" i="1684045.3" sn="10.82" a="2124.29" fwhm="0.001630" res="322227.4" algo="FTMS"/>
<pk mz="526.192930" i="1437334.3" sn="8.88" a="2099.91" fwhm="0.001986" res="264999.7" algo="FTMS"/>
<pk mz="527.067737" i="2300123.3" sn="15.66" a="3423.41" fwhm="0.001749" res="301286.4" algo="FTMS"/>
<pk mz="527.083320" i="1618140.4" sn="10.30" a="2558.66" fwhm="0.001983" res="265857.5" algo="FTMS"/>
<pk mz="527.104134" i="2731230.0" sn="19.06" a="3691.07" fwhm="0.001581" res="333356.5" algo="FTMS"/>
<pk mz="527.111022" i="1355742.5" sn="8.23" a="1704.86" fwhm="0.001697" res="310632.6" algo="FTMS"/>
<pk mz="527.115397" i="1829342.9" sn="11.96" a="2492.42" fwhm="0.001713" res="307692.6" algo="FTMS"/>
<pk mz="527.119689" i="1207007.3" sn="7.06" a="1603.51" fwhm="0.001864" res="282803.0" algo="FTMS"/>
<pk mz="527.140434" i="1588960.8" sn="10.07" a="2183.39" fwhm="0.001721" res="306231.2" algo="FTMS"/>
<pk mz="527.151852" i="3934433.8" sn="28.52" a="6113.58" fwhm="0.001690" res="312006.2" algo="FTMS"/>
<pk mz="527.164885" i="11688163.0" sn="89.54" a="21771.31" fwhm="0.001864" res="282843.3" algo="FTMS"/>
<pk mz="527.177212" i="1760739.6" sn="11.42" a="2187.88" fwhm="0.001768" res="298131.4" algo="FTMS"/>
<pk mz="527.213389" i="2042086.4" sn="13.63" a="2763.27" fwhm="0.001551" res="339920.2" algo="FTMS"/>
<pk mz="527.249768" i="3295465.3" sn="23.50" a="5538.71" fwhm="0.001816" res="290335.9" algo="FTMS"/>
<pk mz="527.286192" i="2998508.0" sn="21.16" a="4515.40" fwhm="0.001780" res="296287.6" algo="FTMS"/>
<pk mz="527.322581" i="1238254.8" sn="7.31" a="1953.55" fwhm="0.002274" res="231857.1" algo="FTMS"/>
<pk mz="528.168294" i="2366765.8" sn="16.19" a="3413.31" fwhm="0.001713" res="308342.0" algo="FTMS"/>
<pk mz="529.062239" i="1697389.3" sn="10.92" a="2372.51" fwhm="0.001773" res="298349.6" algo="FTMS"/>
<pk mz="529.083505" i="1837934.8" sn="12.03" a="2450.17" fwhm="0.001661" res="318552.5" algo="FTMS"/>
<pk mz="529.098604" i="1544303.8" sn="9.72" a="2252.68" fwhm="0.001840" res="287616.7" algo="FTMS"/>
<pk mz="529.119786" i="1597297.3" sn="10.13" a="1964.52" fwhm="0.001641" res="322417.2" algo="FTMS"/>
<pk mz="529.161951" i="3807604.3" sn="27.53" a="6032.68" fwhm="0.001714" res="308809.3" algo="FTMS"/>
<pk mz="529.192471" i="1610614.3" sn="10.24" a="1930.60" fwhm="0.001593" res="332284.8" algo="FTMS"/>
<pk mz="529.203787" i="1351031.0" sn="8.19" a="1770.11" fwhm="0.001713" res="308857.7" algo="FTMS"/>
<pk mz="529.228982" i="2436472.8" sn="16.74" a="3424.20" fwhm="0.001626" res="325379.4" algo="FTMS"/>
<pk mz="529.265383" i="3275131.3" sn="23.34" a="5497.08" fwhm="0.001708" res="309958.8" algo="FTMS"/>
<pk mz="529.301761" i="2485117.8" sn="17.12" a="4150.51" fwhm="0.001893" res="279550.5" algo="FTMS"/>
<pk mz="529.338295" i="1372288.3" sn="8.36" a="1618.32" fwhm="0.001585" res="334057.8" algo="FTMS"/>
<pk mz="530.094364" i="1233971.0" sn="7.27" a="1762.01" fwhm="0.002194" res="241613.5" algo="FTMS"/>
<pk mz="530.224467" i="1545915.5" sn="9.73" a="1987.80" fwhm="0.001570" res="337801.3" algo="FTMS"/>
<pk mz="530.260663" i="1321149.9" sn="7.96" a="1374.54" fwhm="0.001618" res="327814.2" algo="FTMS"/>
<pk mz="530.296771" i="1419200.3" sn="8.73" a="1950.22" fwhm="0.001797" res="295092.6" algo="FTMS"/>
<pk mz="531.041774" i="1465583.8" sn="9.10" a="1868.92" fwhm="0.001677" res="316630.0" algo="FTMS"/>
<pk mz="531.078048" i="1530866.0" sn="9.61" a="1902.35" fwhm="0.001645" res="322902.9" algo="FTMS"/>
<pk mz="531.099218" i="1694451.3" sn="10.90" a="2504.72" fwhm="0.001839" res="288722.1" algo="FTMS"/>
<pk mz="531.114458" i="1928180.3" sn="12.74" a="2343.30" fwhm="0.001548" res="343008.3" algo="FTMS"/>
<pk mz="531.135370" i="1734645.5" sn="11.21" a="2703.09" fwhm="0.001744" res="304556.8" algo="FTMS"/>
<pk mz="531.159812" i="2693623.0" sn="18.76" a="4387.35" fwhm="0.001815" res="292705.2" algo="FTMS"/>
<pk mz="531.208428" i="1376250.0" sn="8.39" a="1351.17" fwhm="0.001434" res="370376.6" algo="FTMS"/>
<pk mz="531.226816" i="2108411.3" sn="14.15" a="2752.69" fwhm="0.001679" res="316381.0" algo="FTMS"/>
<pk mz="531.236775" i="1390331.8" sn="8.50" a="1687.61" fwhm="0.001735" res="306159.0" algo="FTMS"/>
<pk mz="531.244783" i="2929148.3" sn="20.61" a="4757.52" fwhm="0.001742" res="304887.4" algo="FTMS"/>
<pk mz="531.273151" i="1505022.1" sn="9.41" a="1629.51" fwhm="0.001548" res="343284.7" algo="FTMS"/>
<pk mz="531.281154" i="2319358.5" sn="15.81" a="2951.69" fwhm="0.001542" res="344469.4" algo="FTMS"/>
<pk mz="531.317532" i="1755136.8" sn="11.37" a="2085.94" fwhm="0.001546" res="343593.0" algo="FTMS"/>
<pk mz="532.109631" i="1386800.5" sn="8.47" a="1795.32" fwhm="0.001715" res="310214.0" algo="FTMS"/>
<pk mz="532.203528" i="1210934.0" sn="7.09" a="1017.46" fwhm="0.001258" res="423005.6" algo="FTMS"/>
<pk mz="532.239922" i="1851960.1" sn="12.14" a="2287.74" fwhm="0.001517" res="350797.8" algo="FTMS"/>
<pk mz="532.276106" i="1208122.3" sn="7.07" a="1503.86" fwhm="0.001662" res="320205.9" algo="FTMS"/>
<pk mz="533.057346" i="2535015.0" sn="17.51" a="4117.98" fwhm="0.001792" res="297400.0" algo="FTMS"/>
<pk mz="533.078516" i="1301096.1" sn="7.80" a="1446.95" fwhm="0.001563" res="341064.6" algo="FTMS"/>
<pk mz="533.093754" i="2638441.0" sn="18.32" a="3862.36" fwhm="0.001667" res="319841.8" algo="FTMS"/>
<pk mz="533.104984" i="1294441.6" sn="7.75" a="1319.54" fwhm="0.001649" res="323266.5" algo="FTMS"/>
<pk mz="533.130041" i="1935979.0" sn="12.80" a="2646.84" fwhm="0.001646" res="323976.4" algo="FTMS"/>
<pk mz="533.141332" i="1253227.8" sn="7.42" a="1983.93" fwhm="0.002147" res="248375.1" algo="FTMS"/>
<pk mz="533.166329" i="1240173.1" sn="7.32" a="1159.30" fwhm="0.001518" res="351302.6" algo="FTMS"/>
<pk mz="533.215842" i="1820783.9" sn="11.89" a="2368.02" fwhm="0.001658" res="321610.9" algo="FTMS"/>
<pk mz="533.223828" i="1219184.3" sn="7.16" a="1051.83" fwhm="0.001440" res="370293.0" algo="FTMS"/>
<pk mz="533.252272" i="2452081.8" sn="16.86" a="3393.59" fwhm="0.001617" res="329848.3" algo="FTMS"/>
<pk mz="533.260332" i="1511538.3" sn="9.46" a="1618.84" fwhm="0.001443" res="369482.8" algo="FTMS"/>
<pk mz="533.296665" i="1329780.4" sn="8.03" a="1261.21" fwhm="0.001375" res="387736.4" algo="FTMS"/>
<pk mz="534.088874" i="1725087.1" sn="11.14" a="2638.70" fwhm="0.001818" res="293701.0" algo="FTMS"/>
<pk mz="534.097176" i="1215135.6" sn="7.12" a="1004.49" fwhm="0.001507" res="354423.9" algo="FTMS"/>
<pk mz="534.125149" i="1212321.1" sn="7.10" a="1957.67" fwhm="0.002237" res="238763.4" algo="FTMS"/>
<pk mz="534.194185" i="2068644.8" sn="13.84" a="2888.44" fwhm="0.001736" res="307663.4" algo="FTMS"/>
<pk mz="534.219228" i="1613478.0" sn="10.26" a="1689.40" fwhm="0.001463" res="365067.6" algo="FTMS"/>
<pk mz="534.255689" i="2357928.0" sn="16.12" a="3817.88" fwhm="0.001758" res="303898.0" algo="FTMS"/>
<pk mz="535.036600" i="1323472.1" sn="7.98" a="1720.20" fwhm="0.001948" res="274626.3" algo="FTMS"/>
<pk mz="535.072936" i="2813138.0" sn="19.70" a="4074.18" fwhm="0.001805" res="296419.8" algo="FTMS"/>
<pk mz="535.109376" i="3349715.8" sn="23.92" a="5459.14" fwhm="0.001797" res="297725.3" algo="FTMS"/>
<pk mz="535.145829" i="1905877.5" sn="12.56" a="2660.90" fwhm="0.001728" res="309692.9" algo="FTMS"/>
<pk mz="535.218060" i="1375961.1" sn="8.39" a="2011.52" fwhm="0.001983" res="269858.1" algo="FTMS"/>
<pk mz="535.231825" i="2409689.8" sn="16.52" a="4313.72" fwhm="0.002006" res="266865.3" algo="FTMS"/>
<pk mz="535.267881" i="2207707.5" sn="14.93" a="3810.00" fwhm="0.002348" res="227953.8" algo="FTMS"/>
<pk mz="535.304160" i="1325789.4" sn="7.97" a="1739.28" fwhm="0.001715" res="312052.6" algo="FTMS"/>
<pk mz="536.068284" i="1614594.5" sn="10.24" a="2068.79" fwhm="0.001761" res="304451.8" algo="FTMS"/>
<pk mz="536.104646" i="1326340.3" sn="7.98" a="1371.68" fwhm="0.001484" res="361233.0" algo="FTMS"/>
<pk mz="536.198429" i="1271304.6" sn="7.55" a="1548.81" fwhm="0.001633" res="328386.1" algo="FTMS"/>
<pk mz="536.271147" i="1345036.1" sn="8.12" a="1816.51" fwhm="0.001894" res="283111.4" algo="FTMS"/>
<pk mz="536.334204" i="1481999.0" sn="9.20" a="2149.84" fwhm="0.001936" res="276987.6" algo="FTMS"/>
<pk mz="537.052133" i="2360112.0" sn="16.09" a="3572.09" fwhm="0.001755" res="306017.6" algo="FTMS"/>
<pk mz="537.088677" i="2105137.8" sn="14.09" a="3409.64" fwhm="0.001778" res="302102.0" algo="FTMS"/>
<pk mz="537.124931" i="3289395.3" sn="23.39" a="5225.76" fwhm="0.001769" res="303609.8" algo="FTMS"/>
<pk mz="537.136088" i="2910515.8" sn="20.41" a="5960.56" fwhm="0.002265" res="237175.1" algo="FTMS"/>
<pk mz="537.161261" i="2611509.0" sn="18.07" a="3992.39" fwhm="0.001841" res="291728.0" algo="FTMS"/>
<pk mz="537.193753" i="1408822.4" sn="8.62" a="1439.33" fwhm="0.001417" res="379219.6" algo="FTMS"/>
<pk mz="537.210380" i="1282615.1" sn="7.63" a="1810.02" fwhm="0.001985" res="270700.9" algo="FTMS"/>
<pk mz="537.233941" i="1565240.1" sn="9.85" a="2153.58" fwhm="0.001854" res="289746.6" algo="FTMS"/>
<pk mz="537.247178" i="2616120.8" sn="18.10" a="4068.46" fwhm="0.001797" res="298947.5" algo="FTMS"/>
<pk mz="537.270734" i="1331257.8" sn="8.02" a="1449.27" fwhm="0.001508" res="356239.6" algo="FTMS"/>
<pk mz="537.283548" i="1349434.4" sn="8.16" a="2153.51" fwhm="0.001918" res="280084.2" algo="FTMS"/>
<pk mz="539.067714" i="2239878.0" sn="15.15" a="3327.81" fwhm="0.001787" res="301667.1" algo="FTMS"/>
<pk mz="539.082923" i="1221254.8" sn="7.15" a="1371.73" fwhm="0.001503" res="358697.0" algo="FTMS"/>
<pk mz="539.104213" i="2883975.5" sn="20.20" a="4354.35" fwhm="0.001779" res="303083.5" algo="FTMS"/>
<pk mz="539.115410" i="2069896.0" sn="13.81" a="3011.93" fwhm="0.001880" res="286829.3" algo="FTMS"/>
<pk mz="539.140617" i="3112841.0" sn="22.00" a="4917.74" fwhm="0.001742" res="309420.9" algo="FTMS"/>
<pk mz="539.176964" i="1927050.5" sn="12.69" a="2527.58" fwhm="0.001750" res="308034.2" algo="FTMS"/>
<pk mz="539.213381" i="2132364.0" sn="14.30" a="3915.84" fwhm="0.002106" res="256006.0" algo="FTMS"/>
<pk mz="539.226218" i="1406860.5" sn="8.61" a="2262.79" fwhm="0.001893" res="284876.0" algo="FTMS"/>
<pk mz="539.243280" i="2525069.3" sn="17.39" a="3284.96" fwhm="0.001583" res="340561.0" algo="FTMS"/>
<pk mz="539.249890" i="2018189.4" sn="13.41" a="2803.69" fwhm="0.001785" res="302065.2" algo="FTMS"/>
<pk mz="539.286124" i="1981838.9" sn="13.12" a="2528.12" fwhm="0.001610" res="334964.0" algo="FTMS"/>
<pk mz="539.322494" i="1386384.4" sn="8.45" a="1598.58" fwhm="0.001676" res="321860.6" algo="FTMS"/>
<pk mz="541.062354" i="1459154.8" sn="9.02" a="1753.58" fwhm="0.001708" res="316859.9" algo="FTMS"/>
<pk mz="541.083518" i="1693651.5" sn="10.86" a="1908.87" fwhm="0.001461" res="370329.0" algo="FTMS"/>
<pk mz="541.119880" i="2215892.8" sn="14.96" a="3238.37" fwhm="0.001795" res="301375.9" algo="FTMS"/>
<pk mz="541.131252" i="3402709.3" sn="24.27" a="5741.11" fwhm="0.001794" res="301694.7" algo="FTMS"/>
<pk mz="541.156101" i="1617878.1" sn="10.26" a="2283.03" fwhm="0.001704" res="317533.3" algo="FTMS"/>
<pk mz="541.167351" i="1655510.6" sn="10.56" a="3072.93" fwhm="0.002262" res="239254.7" algo="FTMS"/>
<pk mz="541.184561" i="3565527.3" sn="25.55" a="6044.19" fwhm="0.001870" res="289347.7" algo="FTMS"/>
<pk mz="541.229053" i="1808344.9" sn="11.76" a="2236.64" fwhm="0.001555" res="348005.5" algo="FTMS"/>
<pk mz="541.265388" i="2727386.3" sn="18.97" a="4364.45" fwhm="0.001845" res="293314.7" algo="FTMS"/>
<pk mz="541.301689" i="2365403.5" sn="16.13" a="3800.48" fwhm="0.001809" res="299234.0" algo="FTMS"/>
<pk mz="541.338116" i="1321948.8" sn="7.94" a="1547.96" fwhm="0.001639" res="330350.7" algo="FTMS"/>
<pk mz="542.187836" i="1209594.8" sn="7.06" a="1043.16" fwhm="0.001425" res="380411.0" algo="FTMS"/>
<pk mz="543.062767" i="1581592.4" sn="9.98" a="2611.48" fwhm="0.001916" res="283394.2" algo="FTMS"/>
<pk mz="543.099092" i="2089753.6" sn="13.97" a="3817.36" fwhm="0.002194" res="247571.8" algo="FTMS"/>
<pk mz="543.114326" i="1266202.1" sn="7.50" a="1143.43" fwhm="0.001454" res="373506.3" algo="FTMS"/>
<pk mz="543.135560" i="2455066.8" sn="16.84" a="3911.35" fwhm="0.001801" res="301537.1" algo="FTMS"/>
<pk mz="543.183485" i="1572380.4" sn="9.91" a="2797.37" fwhm="0.002594" res="209415.4" algo="FTMS"/>
<pk mz="543.207969" i="1490461.3" sn="9.26" a="2437.99" fwhm="0.002180" res="249217.1" algo="FTMS"/>
<pk mz="543.244769" i="1735710.4" sn="11.19" a="2078.53" fwhm="0.001524" res="356395.1" algo="FTMS"/>
<pk mz="543.281239" i="3165215.5" sn="22.41" a="4712.36" fwhm="0.001673" res="324816.1" algo="FTMS"/>
<pk mz="543.317439" i="2135584.8" sn="14.33" a="2884.52" fwhm="0.001663" res="326648.9" algo="FTMS"/>
<pk mz="544.239891" i="1347646.5" sn="8.14" a="1660.73" fwhm="0.001746" res="311772.0" algo="FTMS"/>
<pk mz="544.276523" i="1316415.6" sn="7.90" a="1412.97" fwhm="0.001531" res="355468.5" algo="FTMS"/>
<pk mz="545.057381" i="1265495.9" sn="7.50" a="1711.98" fwhm="0.001760" res="309699.9" algo="FTMS"/>
<pk mz="545.078480" i="1266008.5" sn="7.50" a="1563.92" fwhm="0.001707" res="319232.7" algo="FTMS"/>
<pk mz="545.093673" i="1687129.0" sn="10.81" a="1998.83" fwhm="0.001529" res="356551.4" algo="FTMS"/>
<pk mz="545.187499" i="1319899.9" sn="7.92" a="2086.88" fwhm="0.002367" res="230299.0" algo="FTMS"/>
<pk mz="545.224199" i="1503836.9" sn="9.37" a="2394.78" fwhm="0.002117" res="257603.3" algo="FTMS"/>
<pk mz="545.260353" i="3005022.0" sn="21.15" a="4509.56" fwhm="0.001853" res="294238.5" algo="FTMS"/>
<pk mz="545.296812" i="2060895.1" sn="13.74" a="2388.77" fwhm="0.001608" res="339135.8" algo="FTMS"/>
<pk mz="545.333386" i="1346400.3" sn="8.13" a="1759.00" fwhm="0.001733" res="314742.9" algo="FTMS"/>
<pk mz="546.088837" i="1352822.8" sn="8.18" a="1650.36" fwhm="0.001668" res="327341.3" algo="FTMS"/>
<pk mz="546.219325" i="1310842.5" sn="7.85" a="1288.36" fwhm="0.001409" res="387648.1" algo="FTMS"/>
<pk mz="546.255792" i="1350267.6" sn="8.16" a="1687.41" fwhm="0.001662" res="328602.7" algo="FTMS"/>
<pk mz="546.291830" i="1457020.6" sn="9.00" a="1824.17" fwhm="0.001752" res="311765.3" algo="FTMS"/>
<pk mz="547.072894" i="1729683.1" sn="11.14" a="2068.50" fwhm="0.001566" res="349291.2" algo="FTMS"/>
<pk mz="547.109433" i="1784468.3" sn="11.57" a="2183.14" fwhm="0.001601" res="341710.2" algo="FTMS"/>
<pk mz="547.120647" i="1203604.5" sn="7.01" a="1215.99" fwhm="0.001632" res="335197.7" algo="FTMS"/>
<pk mz="547.145575" i="1250197.3" sn="7.38" a="1919.68" fwhm="0.002040" res="268240.1" algo="FTMS"/>
<pk mz="547.203290" i="1312406.9" sn="7.87" a="1666.11" fwhm="0.001759" res="311140.2" algo="FTMS"/>
<pk mz="547.231646" i="1703319.6" sn="10.93" a="2416.77" fwhm="0.001825" res="299783.1" algo="FTMS"/>
<pk mz="547.267939" i="2245272.8" sn="15.19" a="3644.00" fwhm="0.001959" res="279400.6" algo="FTMS"/>
<pk mz="547.275871" i="1670296.9" sn="10.67" a="2005.78" fwhm="0.001603" res="341431.6" algo="FTMS"/>
<pk mz="548.068127" i="1272495.0" sn="7.55" a="1795.16" fwhm="0.001935" res="283166.3" algo="FTMS"/>
<pk mz="548.198419" i="1223090.6" sn="7.16" a="1530.76" fwhm="0.001917" res="286008.8" algo="FTMS"/>
<pk mz="548.209764" i="2192563.0" sn="14.77" a="2907.66" fwhm="0.001617" res="339125.4" algo="FTMS"/>
<pk mz="548.234799" i="1926323.6" sn="12.68" a="2544.63" fwhm="0.001676" res="327171.9" algo="FTMS"/>
<pk mz="548.271310" i="1413812.6" sn="8.66" a="1792.37" fwhm="0.001635" res="335390.2" algo="FTMS"/>
<pk mz="549.052112" i="1861577.9" sn="12.18" a="2810.69" fwhm="0.001966" res="279214.7" algo="FTMS"/>
<pk mz="549.088497" i="2655946.8" sn="18.41" a="4153.64" fwhm="0.001816" res="302343.4" algo="FTMS"/>
<pk mz="549.124943" i="2261195.8" sn="15.31" a="3687.47" fwhm="0.001804" res="304393.3" algo="FTMS"/>
<pk mz="549.247179" i="2335951.3" sn="15.90" a="3875.21" fwhm="0.001958" res="280553.8" algo="FTMS"/>
<pk mz="549.283586" i="1761488.1" sn="11.39" a="2701.20" fwhm="0.001848" res="297291.6" algo="FTMS"/>
<pk mz="549.320066" i="1336785.1" sn="8.06" a="1901.04" fwhm="0.002308" res="238019.3" algo="FTMS"/>
<pk mz="550.997197" i="1246717.5" sn="7.35" a="1597.82" fwhm="0.002233" res="246707.6" algo="FTMS"/>
<pk mz="551.067919" i="2360063.3" sn="16.09" a="3385.08" fwhm="0.001765" res="312190.4" algo="FTMS"/>
<pk mz="551.104179" i="2319104.3" sn="15.77" a="3539.99" fwhm="0.001815" res="303594.7" algo="FTMS"/>
<pk mz="551.115058" i="1212160.5" sn="7.08" a="1806.03" fwhm="0.002089" res="263806.0" algo="FTMS"/>
<pk mz="551.140518" i="1755393.3" sn="11.34" a="2313.97" fwhm="0.001657" res="332663.3" algo="FTMS"/>
<pk mz="551.151868" i="1522689.5" sn="9.51" a="2973.82" fwhm="0.002705" res="203724.0" algo="FTMS"/>
<pk mz="551.176803" i="1361922.1" sn="8.25" a="1425.75" fwhm="0.001556" res="354124.6" algo="FTMS"/>
<pk mz="551.226261" i="1413379.4" sn="8.66" a="2138.04" fwhm="0.002246" res="245414.2" algo="FTMS"/>
<pk mz="551.262895" i="1585924.4" sn="10.01" a="2191.60" fwhm="0.001702" res="323801.7" algo="FTMS"/>
<pk mz="551.299019" i="1377797.4" sn="8.38" a="2524.82" fwhm="0.002302" res="239480.3" algo="FTMS"/>
<pk mz="553.046988" i="1600818.6" sn="10.12" a="2217.96" fwhm="0.001761" res="313967.8" algo="FTMS"/>
<pk mz="553.083488" i="2571059.8" sn="17.74" a="4028.17" fwhm="0.001885" res="293458.1" algo="FTMS"/>
<pk mz="553.119845" i="1626932.6" sn="10.33" a="2348.21" fwhm="0.001818" res="304286.2" algo="FTMS"/>
<pk mz="553.130844" i="1341748.9" sn="8.09" a="1712.09" fwhm="0.001774" res="311759.5" algo="FTMS"/>
<pk mz="553.156342" i="2780469.5" sn="19.38" a="4746.87" fwhm="0.001915" res="288783.5" algo="FTMS"/>
<pk mz="553.167143" i="1231925.8" sn="7.23" a="1173.39" fwhm="0.001477" res="374523.3" algo="FTMS"/>
<pk mz="553.192770" i="1754422.5" sn="11.33" a="2336.58" fwhm="0.001747" res="316720.2" algo="FTMS"/>
<pk mz="553.222469" i="1309495.3" sn="7.84" a="1190.18" fwhm="0.001394" res="396785.3" algo="FTMS"/>
<pk mz="553.258773" i="4891960.0" sn="35.95" a="8440.59" fwhm="0.001794" res="308382.6" algo="FTMS"/>
<pk mz="553.265163" i="1463096.4" sn="9.04" a="1885.27" fwhm="0.001731" res="319694.5" algo="FTMS"/>
<pk mz="553.278401" i="1337144.8" sn="8.05" a="1710.84" fwhm="0.001973" res="280478.8" algo="FTMS"/>
<pk mz="554.115161" i="1289294.4" sn="7.68" a="1599.48" fwhm="0.001774" res="312354.7" algo="FTMS"/>
<pk mz="554.262163" i="1528402.3" sn="9.55" a="2556.55" fwhm="0.001993" res="278168.4" algo="FTMS"/>
<pk mz="555.062830" i="1219687.3" sn="7.13" a="1066.54" fwhm="0.001460" res="380169.9" algo="FTMS"/>
<pk mz="555.099222" i="2382184.3" sn="16.25" a="3112.85" fwhm="0.001848" res="300327.4" algo="FTMS"/>
<pk mz="555.110332" i="1241960.5" sn="7.31" a="1306.66" fwhm="0.001693" res="327889.3" algo="FTMS"/>
<pk mz="555.135541" i="2192233.3" sn="14.76" a="3780.38" fwhm="0.001965" res="282442.6" algo="FTMS"/>
<pk mz="555.146770" i="2008425.4" sn="13.32" a="3209.60" fwhm="0.001845" res="300965.6" algo="FTMS"/>
<pk mz="555.171751" i="2153322.0" sn="14.46" a="3492.79" fwhm="0.001864" res="297817.4" algo="FTMS"/>
<pk mz="555.183312" i="1453930.4" sn="8.97" a="2287.68" fwhm="0.001881" res="295221.7" algo="FTMS"/>
<pk mz="555.208135" i="1689963.0" sn="10.82" a="2591.16" fwhm="0.001832" res="303036.3" algo="FTMS"/>
<pk mz="555.244721" i="1727340.0" sn="11.12" a="2443.95" fwhm="0.001809" res="306948.8" algo="FTMS"/>
<pk mz="555.281022" i="1972589.0" sn="13.04" a="2535.83" fwhm="0.001625" res="341788.8" algo="FTMS"/>
<pk mz="555.317287" i="2127214.0" sn="14.25" a="2840.76" fwhm="0.001746" res="317984.7" algo="FTMS"/>
<pk mz="557.057058" i="1424540.6" sn="8.74" a="1809.20" fwhm="0.001764" res="315832.6" algo="FTMS"/>
<pk mz="557.078467" i="1566621.1" sn="9.85" a="1787.16" fwhm="0.001602" res="347833.9" algo="FTMS"/>
<pk mz="557.114758" i="1885598.1" sn="12.36" a="2363.13" fwhm="0.001589" res="350630.6" algo="FTMS"/>
<pk mz="557.162470" i="1508511.5" sn="9.40" a="2209.20" fwhm="0.001880" res="296310.2" algo="FTMS"/>
<pk mz="557.187373" i="1218976.1" sn="7.13" a="1432.73" fwhm="0.001712" res="325529.0" algo="FTMS"/>
<pk mz="557.223926" i="1492897.1" sn="9.28" a="1942.95" fwhm="0.001599" res="348403.7" algo="FTMS"/>
<pk mz="557.260171" i="2593698.3" sn="17.91" a="4004.57" fwhm="0.001786" res="312070.5" algo="FTMS"/>
<pk mz="557.296772" i="2814883.3" sn="19.65" a="4879.49" fwhm="0.001966" res="283516.1" algo="FTMS"/>
<pk mz="557.333055" i="1950628.1" sn="12.87" a="2719.52" fwhm="0.001705" res="326917.0" algo="FTMS"/>
<pk mz="558.088977" i="1751481.1" sn="11.30" a="2466.46" fwhm="0.001864" res="299343.7" algo="FTMS"/>
<pk mz="558.255574" i="1226173.9" sn="7.18" a="1324.41" fwhm="0.001582" res="352984.9" algo="FTMS"/>
<pk mz="559.073003" i="1435093.3" sn="8.82" a="1728.71" fwhm="0.001624" res="344182.9" algo="FTMS"/>
<pk mz="559.093992" i="1458645.9" sn="9.01" a="1872.31" fwhm="0.001632" res="342541.2" algo="FTMS"/>
<pk mz="559.239556" i="1371354.0" sn="8.32" a="1943.73" fwhm="0.001825" res="306492.8" algo="FTMS"/>
<pk mz="559.255015" i="1215450.5" sn="7.10" a="1564.05" fwhm="0.001935" res="288946.2" algo="FTMS"/>
<pk mz="559.276014" i="2047451.1" sn="13.63" a="3901.75" fwhm="0.002172" res="257437.6" algo="FTMS"/>
<pk mz="559.312255" i="2026460.1" sn="13.46" a="2761.55" fwhm="0.001680" res="332892.9" algo="FTMS"/>
<pk mz="560.067817" i="1374706.5" sn="8.35" a="1678.65" fwhm="0.001743" res="321336.8" algo="FTMS"/>
<pk mz="560.104277" i="1519091.6" sn="9.48" a="2448.14" fwhm="0.002235" res="250554.1" algo="FTMS"/>
<pk mz="560.234645" i="1932279.6" sn="12.72" a="2952.84" fwhm="0.002068" res="270903.4" algo="FTMS"/>
<pk mz="560.271154" i="1398264.6" sn="8.53" a="1496.54" fwhm="0.001507" res="371862.8" algo="FTMS"/>
<pk mz="561.052124" i="1452560.6" sn="8.96" a="3190.27" fwhm="0.002676" res="209662.1" algo="FTMS"/>
<pk mz="561.088502" i="2325009.8" sn="15.80" a="3700.99" fwhm="0.001970" res="284767.8" algo="FTMS"/>
<pk mz="561.124878" i="2463251.0" sn="16.89" a="4505.48" fwhm="0.002114" res="265438.6" algo="FTMS"/>
<pk mz="561.161174" i="1265428.1" sn="7.49" a="1482.44" fwhm="0.001660" res="337968.8" algo="FTMS"/>
<pk mz="561.233902" i="2017302.4" sn="13.39" a="3368.95" fwhm="0.002014" res="278723.2" algo="FTMS"/>
<pk mz="561.255179" i="1514519.0" sn="9.44" a="1912.68" fwhm="0.001680" res="334088.9" algo="FTMS"/>
<pk mz="561.283873" i="1744663.9" sn="11.25" a="3023.60" fwhm="0.002179" res="257536.6" algo="FTMS"/>
<pk mz="561.291739" i="1791512.1" sn="11.62" a="2802.05" fwhm="0.002042" res="274935.1" algo="FTMS"/>
<pk mz="561.320018" i="1249049.1" sn="7.36" a="1652.48" fwhm="0.002219" res="252926.0" algo="FTMS"/>
<pk mz="561.455920" i="1622557.4" sn="10.29" a="2108.32" fwhm="0.001749" res="321063.6" algo="FTMS"/>
<pk mz="562.083689" i="1218097.5" sn="7.12" a="1413.30" fwhm="0.001727" res="325483.9" algo="FTMS"/>
<pk mz="562.213984" i="1261365.9" sn="7.46" a="1511.81" fwhm="0.001701" res="330524.0" algo="FTMS"/>
<pk mz="562.250549" i="2222647.0" sn="15.00" a="3426.00" fwhm="0.001948" res="288623.4" algo="FTMS"/>
<pk mz="563.067634" i="1334098.4" sn="8.03" a="1830.88" fwhm="0.001767" res="318703.4" algo="FTMS"/>
<pk mz="563.104185" i="2756691.5" sn="19.19" a="4230.05" fwhm="0.001847" res="304818.7" algo="FTMS"/>
<pk mz="563.140730" i="2847828.8" sn="19.90" a="4687.01" fwhm="0.001900" res="296387.5" algo="FTMS"/>
<pk mz="563.226355" i="1624919.8" sn="10.31" a="2956.23" fwhm="0.002296" res="245286.9" algo="FTMS"/>
<pk mz="563.262967" i="2049625.0" sn="13.64" a="3636.06" fwhm="0.002100" res="268247.9" algo="FTMS"/>
<pk mz="564.071134" i="1329525.4" sn="7.99" a="2053.46" fwhm="0.002007" res="281097.5" algo="FTMS"/>
<pk mz="564.229564" i="1360251.1" sn="8.23" a="1869.97" fwhm="0.001824" res="309280.1" algo="FTMS"/>
<pk mz="564.266001" i="1205628.4" sn="7.02" a="1534.40" fwhm="0.001832" res="307970.7" algo="FTMS"/>
<pk mz="565.047137" i="1498009.1" sn="9.31" a="2375.63" fwhm="0.001914" res="295216.9" algo="FTMS"/>
<pk mz="565.083445" i="2211994.5" sn="14.92" a="3997.47" fwhm="0.002167" res="260792.6" algo="FTMS"/>
<pk mz="565.119864" i="2071707.9" sn="13.81" a="3051.04" fwhm="0.001811" res="312041.8" algo="FTMS"/>
<pk mz="565.131458" i="1269916.4" sn="7.52" a="1412.00" fwhm="0.001961" res="288186.4" algo="FTMS"/>
<pk mz="565.156279" i="2061469.3" sn="13.73" a="2998.96" fwhm="0.001796" res="314607.7" algo="FTMS"/>
<pk mz="565.242127" i="2057888.5" sn="13.71" a="4051.76" fwhm="0.002154" res="262429.2" algo="FTMS"/>
<pk mz="565.265694" i="1413793.5" sn="8.65" a="2265.30" fwhm="0.001986" res="284562.0" algo="FTMS"/>
<pk mz="565.278533" i="1779873.9" sn="11.53" a="2835.51" fwhm="0.001944" res="290776.4" algo="FTMS"/>
<pk mz="565.439367" i="3408552.0" sn="24.30" a="6020.47" fwhm="0.001960" res="288485.6" algo="FTMS"/>
<pk mz="566.220230" i="1952966.6" sn="12.88" a="2998.09" fwhm="0.001994" res="283986.1" algo="FTMS"/>
<pk mz="567.062827" i="1448681.0" sn="8.93" a="2373.75" fwhm="0.002075" res="273249.1" algo="FTMS"/>
<pk mz="567.099132" i="2293482.5" sn="15.55" a="3456.63" fwhm="0.001783" res="318147.9" algo="FTMS"/>
<pk mz="567.135563" i="2887404.0" sn="20.21" a="4866.84" fwhm="0.001920" res="295402.4" algo="FTMS"/>
<pk mz="567.220897" i="1226991.5" sn="7.19" a="1979.05" fwhm="0.002624" res="216177.3" algo="FTMS"/>
<pk mz="567.238098" i="3602160.3" sn="25.82" a="6615.46" fwhm="0.001889" res="300321.4" algo="FTMS"/>
<pk mz="567.244595" i="1903856.6" sn="12.50" a="3361.83" fwhm="0.002091" res="271242.3" algo="FTMS"/>
<pk mz="567.274528" i="4082417.8" sn="29.59" a="7261.41" fwhm="0.001855" res="305798.3" algo="FTMS"/>
<pk mz="567.280703" i="1348594.1" sn="8.14" a="2200.68" fwhm="0.002142" res="264880.1" algo="FTMS"/>
<pk mz="567.294190" i="1310194.6" sn="7.84" a="1826.89" fwhm="0.001917" res="295964.3" algo="FTMS"/>
<pk mz="567.317311" i="1371379.6" sn="8.32" a="2093.93" fwhm="0.001985" res="285809.5" algo="FTMS"/>
<pk mz="568.278109" i="1606429.3" sn="10.16" a="2037.24" fwhm="0.001660" res="342235.2" algo="FTMS"/>
<pk mz="569.078581" i="1410369.8" sn="8.62" a="1672.30" fwhm="0.001693" res="336086.3" algo="FTMS"/>
<pk mz="569.114821" i="2114371.5" sn="14.15" a="3019.56" fwhm="0.001913" res="297568.1" algo="FTMS"/>
<pk mz="569.151096" i="1569605.1" sn="9.87" a="2120.20" fwhm="0.001763" res="322904.7" algo="FTMS"/>
<pk mz="569.162621" i="1223749.6" sn="7.16" a="1822.07" fwhm="0.002173" res="261973.5" algo="FTMS"/>
<pk mz="569.187810" i="1401158.8" sn="8.55" a="2028.64" fwhm="0.001903" res="299064.8" algo="FTMS"/>
<pk mz="569.260461" i="1462090.3" sn="9.03" a="1970.34" fwhm="0.001704" res="333990.2" algo="FTMS"/>
<pk mz="569.296676" i="2449228.0" sn="16.78" a="4527.79" fwhm="0.002117" res="268954.8" algo="FTMS"/>
<pk mz="569.333058" i="1418573.6" sn="8.69" a="2268.40" fwhm="0.001907" res="298525.6" algo="FTMS"/>
<pk mz="570.088704" i="1252210.0" sn="7.38" a="2148.60" fwhm="0.002161" res="263748.6" algo="FTMS"/>
<pk mz="571.036752" i="1302177.8" sn="7.80" a="2156.24" fwhm="0.002436" res="234424.2" algo="FTMS"/>
<pk mz="571.072761" i="1257379.6" sn="7.45" a="1581.79" fwhm="0.001816" res="314460.7" algo="FTMS"/>
<pk mz="571.093806" i="1899428.6" sn="12.51" a="3027.67" fwhm="0.001835" res="311213.5" algo="FTMS"/>
<pk mz="571.110946" i="1494309.6" sn="9.32" a="3878.98" fwhm="0.003505" res="162921.7" algo="FTMS"/>
<pk mz="571.130621" i="1320358.6" sn="7.95" a="1341.56" fwhm="0.001395" res="409266.5" algo="FTMS"/>
<pk mz="571.178179" i="1738665.1" sn="11.24" a="2683.13" fwhm="0.001952" res="292546.9" algo="FTMS"/>
<pk mz="571.239724" i="1756844.3" sn="11.39" a="3071.30" fwhm="0.002237" res="255309.0" algo="FTMS"/>
<pk mz="571.275959" i="3162030.3" sn="22.45" a="5334.20" fwhm="0.001995" res="286293.0" algo="FTMS"/>
<pk mz="571.312445" i="2955184.0" sn="20.82" a="5993.83" fwhm="0.002154" res="265267.0" algo="FTMS"/>
<pk mz="572.104652" i="1275354.6" sn="7.59" a="1258.40" fwhm="0.001524" res="375419.3" algo="FTMS"/>
<pk mz="572.270818" i="1266403.8" sn="7.52" a="1542.47" fwhm="0.001889" res="302992.6" algo="FTMS"/>
<pk mz="573.052350" i="1257487.9" sn="7.45" a="1867.50" fwhm="0.002000" res="286547.0" algo="FTMS"/>
<pk mz="573.073177" i="1288977.1" sn="7.70" a="1526.92" fwhm="0.001814" res="315965.7" algo="FTMS"/>
<pk mz="573.088689" i="1203218.0" sn="7.02" a="1285.58" fwhm="0.001507" res="380381.2" algo="FTMS"/>
<pk mz="573.124783" i="1771540.1" sn="11.50" a="2581.85" fwhm="0.001935" res="296193.3" algo="FTMS"/>
<pk mz="573.145847" i="1373717.4" sn="8.37" a="2154.33" fwhm="0.002182" res="262723.6" algo="FTMS"/>
<pk mz="573.161365" i="1609238.3" sn="10.22" a="3114.57" fwhm="0.002484" res="230703.4" algo="FTMS"/>
<pk mz="573.218858" i="1438489.6" sn="8.88" a="2228.69" fwhm="0.001977" res="289985.3" algo="FTMS"/>
<pk mz="573.255343" i="1916443.8" sn="12.64" a="2841.05" fwhm="0.001858" res="308565.2" algo="FTMS"/>
<pk mz="573.291464" i="2127901.8" sn="14.31" a="3514.43" fwhm="0.002028" res="282735.1" algo="FTMS"/>
<pk mz="573.327963" i="2137120.0" sn="14.38" a="2919.56" fwhm="0.001850" res="309872.8" algo="FTMS"/>
<pk mz="574.083773" i="1653325.1" sn="10.57" a="2748.92" fwhm="0.002129" res="269656.9" algo="FTMS"/>
<pk mz="574.229113" i="1293910.0" sn="7.74" a="2134.93" fwhm="0.002022" res="284009.0" algo="FTMS"/>
<pk mz="574.250482" i="1671255.4" sn="10.71" a="2820.44" fwhm="0.002193" res="261874.0" algo="FTMS"/>
<pk mz="574.286713" i="1415513.6" sn="8.70" a="1859.18" fwhm="0.001820" res="315598.5" algo="FTMS"/>
<pk mz="574.323198" i="1338971.9" sn="8.09" a="2016.46" fwhm="0.002193" res="261882.5" algo="FTMS"/>
<pk mz="575.067591" i="2172042.8" sn="14.65" a="3381.25" fwhm="0.001891" res="304096.3" algo="FTMS"/>
<pk mz="575.088890" i="1503372.1" sn="9.39" a="2029.64" fwhm="0.001825" res="315036.4" algo="FTMS"/>
<pk mz="575.103908" i="1803917.1" sn="11.75" a="2506.38" fwhm="0.001714" res="335462.2" algo="FTMS"/>
<pk mz="575.140565" i="3355791.5" sn="23.98" a="6549.16" fwhm="0.002156" res="266767.2" algo="FTMS"/>
<pk mz="575.234014" i="1497493.5" sn="9.34" a="2694.30" fwhm="0.002256" res="254944.2" algo="FTMS"/>
<pk mz="575.249775" i="6869142.5" sn="51.65" a="15021.50" fwhm="0.002114" res="272097.3" algo="FTMS"/>
<pk mz="575.262606" i="1361559.3" sn="8.27" a="1531.17" fwhm="0.001689" res="340499.7" algo="FTMS"/>
<pk mz="575.270940" i="1488535.9" sn="9.27" a="2534.52" fwhm="0.002665" res="215825.2" algo="FTMS"/>
<pk mz="575.299305" i="1363097.6" sn="8.28" a="1614.06" fwhm="0.001652" res="348306.0" algo="FTMS"/>
<pk mz="575.306896" i="1604762.1" sn="10.19" a="2792.32" fwhm="0.002327" res="247227.5" algo="FTMS"/>
<pk mz="575.435186" i="1535650.5" sn="9.64" a="2149.84" fwhm="0.001802" res="319326.9" algo="FTMS"/>
<pk mz="575.471440" i="10150053.0" sn="77.49" a="20547.71" fwhm="0.002056" res="279883.5" algo="FTMS"/>
<pk mz="576.099234" i="1776334.6" sn="11.54" a="2800.91" fwhm="0.002049" res="281187.5" algo="FTMS"/>
<pk mz="576.135527" i="1320657.0" sn="7.95" a="2378.01" fwhm="0.002439" res="236265.6" algo="FTMS"/>
<pk mz="576.253035" i="2084057.0" sn="13.96" a="3382.09" fwhm="0.001995" res="288840.3" algo="FTMS"/>
<pk mz="576.265927" i="1451737.9" sn="8.98" a="1721.12" fwhm="0.001625" res="354699.6" algo="FTMS"/>
<pk mz="576.302555" i="1354972.4" sn="8.22" a="2016.84" fwhm="0.001930" res="298601.1" algo="FTMS"/>
<pk mz="576.474706" i="3515624.3" sn="25.23" a="6726.49" fwhm="0.002115" res="272592.3" algo="FTMS"/>
<pk mz="577.047410" i="1448207.9" sn="8.95" a="2151.06" fwhm="0.001921" res="300320.5" algo="FTMS"/>
<pk mz="577.083371" i="2293010.5" sn="15.61" a="4376.37" fwhm="0.002217" res="260330.1" algo="FTMS"/>
<pk mz="577.119858" i="1913109.0" sn="12.61" a="2773.39" fwhm="0.001877" res="307470.7" algo="FTMS"/>
<pk mz="577.131089" i="1255445.8" sn="7.43" a="1417.77" fwhm="0.001799" res="320891.8" algo="FTMS"/>
<pk mz="577.156183" i="3290391.5" sn="23.46" a="5539.41" fwhm="0.001920" res="300621.7" algo="FTMS"/>
<pk mz="577.241960" i="1778461.6" sn="11.55" a="2510.27" fwhm="0.001806" res="319570.4" algo="FTMS"/>
<pk mz="577.278645" i="1795872.3" sn="11.69" a="3016.34" fwhm="0.001986" res="290683.2" algo="FTMS"/>
<pk mz="577.315163" i="1305122.9" sn="7.82" a="1546.42" fwhm="0.001978" res="291859.5" algo="FTMS"/>
<pk mz="578.159569" i="1255264.0" sn="7.43" a="1359.01" fwhm="0.001559" res="370927.5" algo="FTMS"/>
<pk mz="578.245329" i="1429606.4" sn="8.80" a="2224.98" fwhm="0.002047" res="282515.8" algo="FTMS"/>
<pk mz="578.273622" i="1312872.4" sn="7.89" a="2597.09" fwhm="0.002558" res="226103.2" algo="FTMS"/>
<pk mz="579.062915" i="1392035.8" sn="8.51" a="1926.07" fwhm="0.001935" res="299320.9" algo="FTMS"/>
<pk mz="579.099187" i="2321830.5" sn="15.83" a="3414.26" fwhm="0.001878" res="308379.6" algo="FTMS"/>
<pk mz="579.135385" i="2715561.3" sn="18.93" a="4992.69" fwhm="0.002044" res="283375.0" algo="FTMS"/>
<pk mz="579.171603" i="1687980.1" sn="10.84" a="2442.43" fwhm="0.001866" res="310325.4" algo="FTMS"/>
<pk mz="579.244755" i="1435569.8" sn="8.85" a="2186.95" fwhm="0.002104" res="275343.8" algo="FTMS"/>
<pk mz="579.257674" i="1246642.8" sn="7.36" a="1460.09" fwhm="0.001884" res="307502.7" algo="FTMS"/>
<pk mz="579.294593" i="1228213.5" sn="7.22" a="1754.51" fwhm="0.002076" res="278991.9" algo="FTMS"/>
<pk mz="581.078396" i="1858115.6" sn="12.18" a="2934.66" fwhm="0.001951" res="297848.6" algo="FTMS"/>
<pk mz="581.114710" i="1586246.6" sn="10.04" a="1960.84" fwhm="0.001615" res="359744.4" algo="FTMS"/>
<pk mz="581.151318" i="1556041.6" sn="9.80" a="2246.83" fwhm="0.001849" res="314227.6" algo="FTMS"/>
<pk mz="581.253650" i="2360914.0" sn="16.14" a="4655.82" fwhm="0.002261" res="257086.2" algo="FTMS"/>
<pk mz="581.260260" i="1325906.6" sn="7.99" a="2210.52" fwhm="0.002358" res="246495.2" algo="FTMS"/>
<pk mz="581.290218" i="1940565.1" sn="12.83" a="2880.96" fwhm="0.001877" res="309746.7" algo="FTMS"/>
<pk mz="581.296839" i="1617493.6" sn="10.28" a="2342.16" fwhm="0.001899" res="306082.3" algo="FTMS"/>
<pk mz="581.333221" i="1503832.6" sn="9.39" a="2071.30" fwhm="0.001901" res="305857.7" algo="FTMS"/>
<pk mz="582.232222" i="1261476.4" sn="7.48" a="2016.10" fwhm="0.002256" res="258060.0" algo="FTMS"/>
<pk mz="583.057672" i="1280235.9" sn="7.63" a="1874.11" fwhm="0.002226" res="261908.7" algo="FTMS"/>
<pk mz="583.094137" i="1692399.0" sn="10.87" a="2421.82" fwhm="0.001933" res="301650.9" algo="FTMS"/>
<pk mz="583.240086" i="1329915.9" sn="8.02" a="1966.92" fwhm="0.002158" res="270301.3" algo="FTMS"/>
<pk mz="583.275896" i="1629695.1" sn="10.38" a="2514.69" fwhm="0.002052" res="284262.5" algo="FTMS"/>
<pk mz="583.312310" i="1435394.3" sn="8.85" a="1665.54" fwhm="0.001753" res="332781.1" algo="FTMS"/>
<pk mz="583.348807" i="1425157.5" sn="8.77" a="1796.78" fwhm="0.001774" res="328761.3" algo="FTMS"/>
<pk mz="585.073518" i="1374114.1" sn="8.36" a="2083.26" fwhm="0.002178" res="268642.4" algo="FTMS"/>
<pk mz="585.127191" i="2984359.3" sn="21.05" a="5920.86" fwhm="0.002208" res="264956.3" algo="FTMS"/>
<pk mz="585.146019" i="1224360.9" sn="7.18" a="2268.13" fwhm="0.002338" res="250249.3" algo="FTMS"/>
<pk mz="585.161592" i="1275306.4" sn="7.58" a="1756.41" fwhm="0.002050" res="285401.4" algo="FTMS"/>
<pk mz="585.255153" i="1896883.1" sn="12.48" a="3388.74" fwhm="0.002073" res="282286.5" algo="FTMS"/>
<pk mz="585.291606" i="1296054.5" sn="7.75" a="1747.58" fwhm="0.001889" res="309899.3" algo="FTMS"/>
<pk mz="585.328080" i="1678010.0" sn="10.76" a="2845.57" fwhm="0.002147" res="272678.4" algo="FTMS"/>
<pk mz="587.123719" i="1249382.5" sn="7.38" a="1308.34" fwhm="0.001499" res="391573.8" algo="FTMS"/>
<pk mz="587.140547" i="1297768.1" sn="7.76" a="1837.22" fwhm="0.001864" res="315023.6" algo="FTMS"/>
<pk mz="587.271164" i="1439349.0" sn="8.88" a="1733.51" fwhm="0.001733" res="338920.9" algo="FTMS"/>
<pk mz="587.307159" i="1514616.6" sn="9.47" a="2377.65" fwhm="0.002415" res="243228.3" algo="FTMS"/>
<pk mz="587.343544" i="1227132.3" sn="7.20" a="1798.28" fwhm="0.002032" res="289048.3" algo="FTMS"/>
<pk mz="589.083474" i="1619244.0" sn="10.29" a="2319.46" fwhm="0.001905" res="309299.5" algo="FTMS"/>
<pk mz="589.156003" i="1221683.6" sn="7.16" a="1586.48" fwhm="0.001803" res="326700.2" algo="FTMS"/>
<pk mz="589.249995" i="1289021.3" sn="7.69" a="1615.70" fwhm="0.001835" res="321103.4" algo="FTMS"/>
<pk mz="589.314725" i="1236036.0" sn="7.27" a="2259.78" fwhm="0.002407" res="244815.6" algo="FTMS"/>
<pk mz="589.323163" i="1537860.9" sn="9.65" a="2573.53" fwhm="0.002141" res="275238.5" algo="FTMS"/>
<pk mz="590.318262" i="1280429.3" sn="7.65" a="1931.50" fwhm="0.002091" res="282298.3" algo="FTMS"/>
<pk mz="590.446027" i="1335738.9" sn="8.09" a="2357.28" fwhm="0.002339" res="252470.9" algo="FTMS"/>
<pk mz="591.063020" i="1252093.0" sn="7.43" a="1905.29" fwhm="0.002030" res="291148.7" algo="FTMS"/>
<pk mz="591.099183" i="1787648.9" sn="11.66" a="3465.30" fwhm="0.002377" res="248639.4" algo="FTMS"/>
<pk mz="591.135548" i="1644036.8" sn="10.53" a="2192.43" fwhm="0.001783" res="331587.4" algo="FTMS"/>
<pk mz="591.172028" i="1266184.8" sn="7.54" a="2037.01" fwhm="0.002453" res="240953.5" algo="FTMS"/>
<pk mz="591.208284" i="1331468.6" sn="8.06" a="2074.97" fwhm="0.002050" res="288346.6" algo="FTMS"/>
<pk mz="591.294037" i="1289494.0" sn="7.72" a="1617.06" fwhm="0.001908" res="309966.4" algo="FTMS"/>
<pk mz="591.429988" i="2156068.8" sn="14.58" a="4324.07" fwhm="0.002352" res="251505.2" algo="FTMS"/>
<pk mz="592.131112" i="1218417.5" sn="7.16" a="2086.78" fwhm="0.002371" res="249698.3" algo="FTMS"/>
<pk mz="593.078467" i="2183387.0" sn="14.79" a="3947.94" fwhm="0.002160" res="274513.5" algo="FTMS"/>
<pk mz="593.114909" i="1332447.0" sn="8.06" a="1571.68" fwhm="0.001686" res="351787.0" algo="FTMS"/>
<pk mz="593.151246" i="3619555.0" sn="26.15" a="7043.20" fwhm="0.002150" res="275918.8" algo="FTMS"/>
<pk mz="593.273457" i="1569008.9" sn="9.93" a="2471.98" fwhm="0.002108" res="281502.6" algo="FTMS"/>
<pk mz="594.110074" i="1306960.0" sn="7.86" a="2208.66" fwhm="0.002238" res="265408.2" algo="FTMS"/>
<pk mz="595.093908" i="2435521.8" sn="16.78" a="4457.00" fwhm="0.002106" res="282513.9" algo="FTMS"/>
<pk mz="595.130458" i="1228998.0" sn="7.24" a="1458.01" fwhm="0.001957" res="304157.8" algo="FTMS"/>
<pk mz="595.166684" i="1204682.3" sn="7.05" a="1365.84" fwhm="0.001912" res="311326.5" algo="FTMS"/>
[truncated: 39,839 more chars]
