# Supplementary material for: Drought re-routes soil microbial carbon metabolism towards emission of volatile metabolites in an artificial tropical rainforest
Source: Nat Microbiol. 2023 Jul 31;8(8):1480–94. doi: 10.1038/s41564-023-01432-9 (PMC10390333; doi:10.1038/s41564-023-01432-9)
Supplement: Supplementary file 3 — Folder containing all raw XML data for FTICR. [file 41564_2023_1432_MOESM3_ESM.zip › FTICR-XML-Honeker/P11-09-b.xml]

<?xml version="1.0" encoding="utf-8"?>
<root>
<fileinfo appname="Bruker Compass DataAnalysis" appversion="5.0.203" app_platform="64-bit" date="2021-02-03T14:58:46" type="DataAnalysis Results" typeversion="1.1" subtype="MS Spectrum" />
<generalinfo organisation="" user="" hostname="WE35157" os="Windows 8" architecture="64-bit"/>
<analysis name="C:\Users\toyo995\OneDrive - PNNL\Desktop\Data Malak Feb\Tfaily_50971_P11-09-b_02Feb21_Alder_Inf_144SA_IATp05_1_01_58815.d\analysis.baf">
<info><DateTime>2021-02-02T09:12:47-08:00</DateTime><method>FY21_Q1_144SA_p05_neg_58815</method><sample></sample><comment></comment><operator></operator><instrument>solariX</instrument><instrument_serial_number>000000.00000</instrument_serial_number><manufacturer>Bruker</manufacturer></info>
<DataAnalysis version="DataAnalysis 5.0.203" DataAnalysisResults="">
<DataAnalysis_processing_parameters><find_compounds_chromatogram detect_version="2" detect_areamode="1" detect_areathresholdabs="0.00000000" detect_areathresholdrel="10.00000000" detect_intensitymode="1" detect_intensitythresholdabs="0.00000000" detect_intensitythresholdrel="10.00000000" detect_sensitivity="0.20000000" add_uv_or_ms_spectra="0" spectrum_load_mode="2" background_subtraction_mode="0" MS_peaksensmode2="1" MS_pc12="0.40000000" MS_pc22="4.00000000" MS_peaksens12="99.00000000" MS_peaksens22="99.00000000" MS_areamode2="2" MS_areathresholdabs2="1000.00000000" MS_areathresholdrel2="10.00000000" MS_intensitymode2="0" MS_intensitythresholdabs2="1000.00000000" MS_intensitythresholdrel2="10.00000000" MS_basesmoothmode2="1" MS_basesmoothpts2="8" MS_basesmoothmin2="12.00000000" MS_basesmoothforce2="0.10000000" MS_startendslope2="10.00000000" MS_valleyfilterused2="1" MS_valleyfilter2="10.00000000" MS_noisecorr2="0" UV_peaksensmode2="1" UV_pc12="0.40000000" UV_pc22="4.00000000" UV_peaksens12="99.90000000" UV_peaksens22="100.00000000" UV_areamode2="0" UV_areathresholdabs2="5.00000000" UV_areathresholdrel2="1.00000000" UV_intensitymode2="1" UV_intensitythresholdabs2="1.00000000" UV_intensitythresholdrel2="0.01000000" UV_basesmoothmode2="1" UV_basesmoothpts2="8" UV_basesmoothmin2="12.00000000" UV_basesmoothforce2="1.00000000" UV_startendslope2="10.00000000" UV_valleyfilterused2="1" UV_valleyfilter2="10.00000000" UV_noisecorr2="0" detect_delcmpdsinrng="1" />
<find_compounds_mobilogram detect_areamode="1" detect_areathresholdabs="1000.00000000" detect_areathresholdrel="5.00000000" detect_intensitymode="0" detect_intensitythresholdabs="100.00000000" detect_intensitythresholdrel="5.00000000" detect_sensitivity="99.00000000" detect_resolution="250.00000000" spectrum_load_mode="2" detect_delcmpdsinrng="1" />
<auto_ms_n use_retention_time_window="1" retention_time_window="0.75000000" rt_unit="min" minimum_intensity_positive="10000.00000000" minimum_intensity_negative="1000.00000000" apply_max_number_compounds="1" max_number_compounds="300" spectrum_load_mode="2" background_type="0" create_auto_ms_n_traces="0" create_detailed_traces="0" merge_positive_negative_compounds="0" detect_delcmpdsinrng="1" detect_keep_cmpds_detectedneutralloss="0" add_uv_spectra="0" advanced_precursor_determination="0" determine_alternate_precursor="0" />
<dissect_params dissect_addsmoothing="0" dissect_allow_wider_peaks="0" dissect_resolving_power="1.00000000" dissect_set_expected_width="0" dissect_expected_width="3" dissect_deletepeaksinrange="1" dissect_fullrange="1" dissect_cutoff="0.05000000" dissect_sensitivity="10.00000000" dissect_maxoverlap="5" dissect_smoothwidth="1" spectrum_load_mode="0" add_uv_spectra="1" />
<find_all_compounds min_time_points="10" min_correlation="0.70000000" background_type="0" load_spec_type="3" additional_smoothing="0" proteomics="0" chrom_sn_threshold="5.00000000" chrom_smoothingwidth="1" detect_delcmpdsinrng="1" add_MSMS_spectra="1" adducts_positive_mode="" adducts_negative_mode="" />
<ms_peak_finder ms_peak_finder_type="FTMS" ms_manually_use_peak_finder="1" ms_peak_finder_filter_exclusion_masses="0" ><ms_peak_finder_apex minimum_intensity="100.00000000" peak_width="0.00200000" peak_width_msms="0.00200000" relative_threshold_base_peak="0.05000000" signal_to_noise="1.00000000" />
<ms_peak_finder_centroid peak_width="0.00200000" peak_width_msms="0.00200000" signal_to_noise="1.00000000" relative_threshold_base_peak="0.05000000" minimum_intensity="100.00000000" centroid_percentage="80.00000000" />
<ms_peak_finder_snap minimum_intensity="0.00000000" relative_threshold_base_peak="0.01000000" signal_to_noise="2.00000000" maximum_charge="20" quality_factor_threshold="0.90000000" number_of_patterns="500000" building_block_1="C 4.9384 N 1.3577 O 1.4773 S 0.0417 H 7.7583" building_block_2="" use_snap_2="1" add_detailed_results="0" />
<ms_peak_finder_snap minimum_intensity="100.00000000" peak_width="1.00000000" use_datapoints="1" sum_width="1" relative_threshold_base_peak="0.05000000" signal_to_noise="1.00000000" baseline_type="1" baseline_flatness="1.00000000" same_sumwidth_as_acquisition="0" use_resolution="0" res="10000" instrument_sum_width="5" use_sum_of_intensities="0" />
<ms_peak_finder_ftms signal_to_noise="7.00000000" relative_threshold_base_peak="0.01000000" minimum_intensity="100.00000000" centroid_percentage="80.00000000" use_centroid="0" />
<ms_peak_finder_line_spectra apply_line_spectra_threshold="0" line_spectra_threshold="10.00000000" />
</ms_peak_finder>
<deconvolution clear_prev_results="1" create_neutral_spectrum="0" incl_shifted_spectra="0" ret_residuals="0" incl_comp_details="0" show_comp_details="0" substance_class="1" extend_evelope="0" extend_before="1.00000000" extend_after="1.00000000" auto_apply="1" ><deconvolution_detailed_full perf_deconv="1" rel_isotop_deconv="0" resolve_isotop="1" exclude_reporter_ions="0" reporter_ions="0" abund_cutoff="2.50000000" envelope_cutoff="75.00000000" high_mass="4000.00000000" low_mass="250.00000000" mw_agreement="0.00000000" maximum_charge="4" max_charge_isotop="0" min_charge="4" min_peaks="3" precursor_deconv="0" max_components="10" adduct_ion_name_neg="-H" adduct_ion_mass_neg="-1.00782504" adduct_ion_name_pos="+H" adduct_ion_mass_pos="1.00727600" apply_min_max_mass_boundaries="0" />
<deconvolution_detailed_max_res perf_deconv="1" rel_isotop_deconv="0" resolve_isotop="1" exclude_reporter_ions="0" reporter_ions="0" abund_cutoff="2.00000000" envelope_cutoff="75.00000000" high_mass="4000.00000000" low_mass="250.00000000" mw_agreement="5.00000000" maximum_charge="3" max_charge_isotop="0" min_charge="3" min_peaks="3" precursor_deconv="0" max_components="10" adduct_ion_name_neg="-H" adduct_ion_mass_neg="-1.00782504" adduct_ion_name_pos="+H" adduct_ion_mass_pos="1.00727600" apply_min_max_mass_boundaries="0" />
<deconvolution_detailed_ms_n perf_deconv="1" rel_isotop_deconv="0" resolve_isotop="1" exclude_reporter_ions="0" reporter_ions="0" abund_cutoff="1.00000000" envelope_cutoff="75.00000000" high_mass="3000.00000000" low_mass="100.00000000" mw_agreement="5.00000000" maximum_charge="3" max_charge_isotop="0" min_charge="3" min_peaks="3" precursor_deconv="0" max_components="10" adduct_ion_name_neg="-H" adduct_ion_mass_neg="-1.00782504" adduct_ion_name_pos="+H" adduct_ion_mass_pos="1.00727600" apply_min_max_mass_boundaries="0" />
<deconvolution_detailed_protein perf_deconv="1" rel_isotop_deconv="1" resolve_isotop="1" exclude_reporter_ions="0" reporter_ions="0" abund_cutoff="2.50000000" envelope_cutoff="75.00000000" high_mass="100000.00000000" low_mass="1000.00000000" mw_agreement="0.00000000" maximum_charge="75" max_charge_isotop="0" min_charge="75" min_peaks="3" precursor_deconv="0" max_components="20" adduct_ion_name_neg="-H" adduct_ion_mass_neg="-1.00782504" adduct_ion_name_pos="+H" adduct_ion_mass_pos="1.00727600" apply_min_max_mass_boundaries="1" />
<max_entropy_deconvolution adduct_ion_name_pos="+H" adduct_ion_mass_pos="1.00727600" adduct_ion_name_neg="-H" adduct_ion_mass_neg="-1.00782504" low_mass="1000.00000000" high_mass="100000.00000000" spacint_out="0.00000000" resolving_power="1000.00000000" peak_width="0.00200000" width="0" maxentx="0" res="0" />
</deconvolution><mascot_export globalchargelimit_apply="1" globalchargelimit="1+, 2+ and 3+" prefer_fullscan_deconvolution_results="1" deconvolution_export_type="1" msmssignals="100" threshold="100.00000000" mssignals_deconv="2" mssignals_non_deconv="0" normalize_msms="0" single_charged="0" />
<process_parameters_chrom baseline_flatness="0.80000000"	baseline_addchild="1"	baseline_disableoriginal="1" baseline_usesamecolor="1" smoothing_algorithm="1" smoothing_width="0.20000000" smoothing_cycles="1" smoothing_addchild="1" smoothing_disableoriginal="1"	smoothing_usesamecolor="1" />
<process_parameters_mobil baseline_flatness="0.80000000"	baseline_addchild="1"	baseline_disableoriginal="1" baseline_usesamecolor="1" smoothing_algorithm="1" smoothing_width="0.10000000" smoothing_cycles="1" smoothing_addchild="1" smoothing_disableoriginal="1"	smoothing_usesamecolor="1" />
<process_parameters_ms baseline_flatness="0.80000000"	baseline_addchild="1"	baseline_disableoriginal="1" baseline_usesamecolor="1" smoothing_algorithm="1" smoothing_width="0.20000000" smoothing_cycles="1" smoothing_addchild="1" smoothing_disableoriginal="1"	smoothing_usesamecolor="1" />
<display_params mass_precision="-1" time_precision="2" structure_size="30" chrom_peak_label="Index" />
<calibration_params calibration_range="0.00500000" calibration_listname="neg_pip_McKeeFA_DSmith_verified" calibration_listgroupname="ESI" calibration_fit_mode="0" calibration_intensitythreshold="1000000.00000000" />
<calibration_lockmass_params calibration_range="0.50000000" calibration_listname="" calibration_listgroupname="" calibration_intensitythreshold="0.00000000" calibration_lockmassmode="0" />
<mobility_calibration_params calibration_range="0.10000000" calibration_listname="&lt;not set&gt;" calibration_listgroupname="ESI" calibration_intensitythreshold="0.00000000" />
<library_search_params del_prev_res="1" ><library_search_basic_params accept_score="50" allowmasses_above="0" allowmasses_below="0" desired_score="900" increasedepth="0" maxnr_spectra="10" cross_match="0" sort_by="1" include_precursor_spectra="1" exclude_precursor_signals="0" skip_low_frgamnet_spectra="1" min_effective_score="500" minmatch_score="250" min_score="400" />
<library_search_advanced_params add_int_range="5.00000000" extended="1" locnorm="0" root="0" hwfstp="50" hwscdp="7" intrangefac="1.89999998" locnormeqfac="1.00000000" locnormfac="2.00000000" locnormwin="25" masdisint="20" minsrcint="100" minspepresrc="15" threshfstp="40" maskadducts="0" maskprecursor="0" />
<library_search_libraries_params add_unid="0" parallel="0" libraries="" librariey_unidentified="" />
<library_search_match_params chrgdeconv="0" collenerg="0" fragampl="1" instrtp="2" ionmeth="3" isolwidth="0" msmsstg="2" ms_vs_msms="4" pkwidth="0" polarity="4" psd="0" lastprecion="0" precions="0" prodion="0" rgtgaspress="0" rgtion="0" refl="0" collgas="0" collgaspress="0" trapdrv="1" />
<library_search_add_params add_confirm_mode="0" />
<library_search_rt_params accepted_deviation="1.00000000" apply_rt_match="0" match_columnname="1" max_deviation="5.00000000" />
</library_search_params><masslist_layout layout_columntypes="2 12 3 6 " layout_columnwidth="66 20 57 57 " />
<cmpdlist_layout layout_columntypes="14 20 31 1 40 26 " layout_columnwidth="20 53 134 65 46 50 " />
<molecular_formula_layout layout_columntypes="24 1 2 40 3 5 6 18 7 9 8 " layout_columnwidth="-1 -1 -1 -1 -1 -1 -1 -1 -1 -1 -1 " />
<general_unknown_layout layout_columntypes="6 0 5 3 4 2 12 14 10 11 " layout_columnwidth="-1 -1 -1 -1 -1 -1 -1 -1 -1 -1 " />
<target_screening_layout layout_columntypes="15 14 6 5 43 11 1 2 17 7 8 9 10 4 3 39 40 41 42 16 18 19 25 20 21 22 23 24 31 26 27 28 29 30 37 32 33 34 35 36 " layout_columnwidth="-1 -1 -1 -1 -1 -1 -1 -1 -1 -1 -1 -1 -1 -1 -1 -1 -1 -1 -1 -1 -1 -1 -1 -1 -1 -1 -1 -1 -1 -1 -1 -1 -1 -1 -1 -1 -1 -1 -1 -1 " />
<exclusion_masses></exclusion_masses>
<xml_export_parameters export_detailed_information="0" export_peptide_database_query_information="1" export_full_peptide_database_query_information="1" protein_analysis_export_mgf="1" protein_analysis_export_xml="1" />
<smf1D_params max_nr_formulae="50" z="1" rdb_min="0.00000000" rdb_max="80.00000000" tolerance_ppm="5.00000000" tolerance_abs="1.00000000" tolerance_ppm_MSn="5.00000000" tolerance_abs_MSn="2.00000000" use_rel_tolerance="0" use_rel_tolerance_MSn="0" lower_bound_formula="" upper_bound_formula="" electron_configuration="2" electron_configuration_MSn="0" sigma_limit="0.02000000" sigma_limit_MSn="0.05000000" HC_Ratio_min="0.00000000" HC_Ratio_max="3.00000000" filtering="1" patternsearch="0" filter_by_elementratio="1" estimate_carbon_count="1" relative_threshold_base_peak="1.00000000" delete_previous_results="1" filter_criteriy="0" adducts_positive_mode="M+H  M+NH4  M+Na  M+K " adducts_negative_mode="M-H  M+Na-H2  M+K-H2  M+Cl " collect_adducts="0" />
<smf3D_params tolerance_neutralloss="5.00000000" intensitythresholdabs2="0.00000000" intensity_threshold_abs_msms="0.00000000" auto_filter="0" nr_explained_peaks="5" highlight_unexplained_peaks="0" />
<uv_parameters rt_offset="0.00000000" />
<target_screening delta_rt="1.50000000" threshold_sigma="0.05000000" detection_tolerance="0.00500000" identification_tolerance="10.00000000" detection_tolerance_ppm="5.00000000" identification_tolerance_ppm="5.00000000" use_tolerance_ppm="0" compound_database="C:\BDALSystemData\BuildingBlocks\TargetScreeningDataBase.csv" use_sampleinfo_xml="0" rt_range_start="0.00000000" rt_range_end="0.00000000" additional_smoothing="0" create_chromatogram_time_slices="1" rt_window_halfwidth="45.00000000" enable_BPC="1" evaluate_qualifier_ions="1" qualifier_ion_intensity_threshold="0.00000000" group_id=": " lc_method_id=":" ms_method_id=":" matrix_id=":" useDB="0" sortanalytes="4" />
<automatic_calibration use_calibration_segment="0" automatic_calibration="0.00000000/0.00000000" automatic_calibration_use_spectrum_type="0" automatic_calibration_retain_data="0" automatic_calibration_perform_lockmass="0" />
<target_screening_scoring threshold1_qualityfactor="0.02000000" threshold2_qualityfactor="0.05000000" threshold1_massaccuracy="3.00000000" threshold2_massaccuracy="10.00000000" threshold1_retentiontime="20.00000000" threshold2_retentiontime="40.00000000" use_tolerance_ppm="0" />
</DataAnalysis_processing_parameters>
<ms_spectrum info="-MS" msmsinfo="All MS" polarity="-" scanmode="fullscan" seq_nr_start="1"  rt="4.72973333" rt_unit="min">
<ms_peaks><pk mz="149.024115" i="1082870.6" sn="9.73" a="92.86" fwhm="0.000119" res="1254832.9" algo="FTMS"/>
<pk mz="149.024368" i="2436523.0" sn="25.03" a="297.86" fwhm="0.000138" res="1083500.0" algo="FTMS"/>
<pk mz="155.584285" i="1201221.5" sn="11.07" a="144.16" fwhm="0.000147" res="1055072.7" algo="FTMS"/>
<pk mz="155.585764" i="938678.4" sn="8.10" a="98.20" fwhm="0.000153" res="1017656.4" algo="FTMS"/>
<pk mz="155.799674" i="853265.2" sn="7.14" a="99.54" fwhm="0.000163" res="953611.0" algo="FTMS"/>
<pk mz="160.076175" i="847322.3" sn="7.07" a="80.30" fwhm="0.000173" res="925345.0" algo="FTMS"/>
<pk mz="161.081873" i="1924516.9" sn="19.25" a="267.56" fwhm="0.000156" res="1033346.1" algo="FTMS"/>
<pk mz="161.124796" i="883604.8" sn="7.48" a="127.53" fwhm="0.000197" res="819274.6" algo="FTMS"/>
<pk mz="161.287869" i="841398.7" sn="7.01" a="99.86" fwhm="0.000181" res="891855.3" algo="FTMS"/>
<pk mz="162.021383" i="867238.4" sn="7.30" a="95.31" fwhm="0.000162" res="1001962.9" algo="FTMS"/>
<pk mz="162.592148" i="1149108.4" sn="10.49" a="192.45" fwhm="0.000217" res="748178.5" algo="FTMS"/>
<pk mz="163.040014" i="3158575.3" sn="33.19" a="471.78" fwhm="0.000160" res="1021328.7" algo="FTMS"/>
<pk mz="164.071654" i="1092446.8" sn="9.85" a="119.12" fwhm="0.000151" res="1088716.3" algo="FTMS"/>
<pk mz="164.202316" i="1001847.4" sn="8.82" a="132.18" fwhm="0.000173" res="946737.4" algo="FTMS"/>
<pk mz="165.019295" i="1215738.3" sn="11.24" a="141.31" fwhm="0.000148" res="1117628.8" algo="FTMS"/>
<pk mz="165.559822" i="848623.1" sn="7.09" a="129.90" fwhm="0.000217" res="762184.9" algo="FTMS"/>
<pk mz="165.562370" i="937259.1" sn="8.09" a="146.77" fwhm="0.000220" res="753826.4" algo="FTMS"/>
<pk mz="165.731013" i="859805.5" sn="7.22" a="100.39" fwhm="0.000162" res="1021394.4" algo="FTMS"/>
<pk mz="165.874801" i="862066.5" sn="7.24" a="92.87" fwhm="0.000202" res="821340.6" algo="FTMS"/>
<pk mz="166.147721" i="841311.3" sn="7.01" a="95.63" fwhm="0.000167" res="995655.5" algo="FTMS"/>
<pk mz="166.207033" i="861427.1" sn="7.24" a="139.85" fwhm="0.000205" res="809044.1" algo="FTMS"/>
<pk mz="166.320605" i="841394.9" sn="7.01" a="96.22" fwhm="0.000167" res="996026.1" algo="FTMS"/>
<pk mz="166.804143" i="860200.3" sn="7.22" a="108.11" fwhm="0.000172" res="972316.7" algo="FTMS"/>
<pk mz="166.981800" i="915325.6" sn="7.84" a="119.23" fwhm="0.000174" res="961706.4" algo="FTMS"/>
<pk mz="167.034958" i="924734.1" sn="7.95" a="115.09" fwhm="0.000167" res="1000120.3" algo="FTMS"/>
<pk mz="167.392721" i="958694.3" sn="8.33" a="118.87" fwhm="0.000160" res="1044136.9" algo="FTMS"/>
<pk mz="167.571623" i="950265.1" sn="8.24" a="128.99" fwhm="0.000186" res="902432.7" algo="FTMS"/>
<pk mz="167.817885" i="898277.7" sn="7.65" a="118.55" fwhm="0.000185" res="909272.7" algo="FTMS"/>
<pk mz="167.882222" i="976391.1" sn="8.53" a="164.88" fwhm="0.000226" res="741254.6" algo="FTMS"/>
<pk mz="167.885994" i="935319.2" sn="8.07" a="133.85" fwhm="0.000229" res="733620.1" algo="FTMS"/>
<pk mz="168.030199" i="6324482.5" sn="68.97" a="1179.52" fwhm="0.000176" res="955754.1" algo="FTMS"/>
<pk mz="168.180097" i="855450.3" sn="7.17" a="104.15" fwhm="0.000173" res="972371.9" algo="FTMS"/>
<pk mz="168.228749" i="877531.6" sn="7.42" a="139.42" fwhm="0.000216" res="777850.9" algo="FTMS"/>
<pk mz="168.590119" i="849510.4" sn="7.10" a="123.76" fwhm="0.000212" res="795599.5" algo="FTMS"/>
<pk mz="168.942874" i="858383.0" sn="7.20" a="98.13" fwhm="0.000162" res="1041416.0" algo="FTMS"/>
<pk mz="169.227186" i="882082.8" sn="7.47" a="126.79" fwhm="0.000194" res="872759.8" algo="FTMS"/>
<pk mz="169.599985" i="945972.2" sn="8.19" a="133.40" fwhm="0.000191" res="887376.3" algo="FTMS"/>
<pk mz="169.620871" i="863021.3" sn="7.25" a="128.47" fwhm="0.000219" res="773083.3" algo="FTMS"/>
<pk mz="170.185548" i="876688.7" sn="7.41" a="133.34" fwhm="0.000212" res="804080.4" algo="FTMS"/>
<pk mz="172.097868" i="948356.4" sn="8.21" a="101.21" fwhm="0.000139" res="1240875.8" algo="FTMS"/>
<pk mz="172.831914" i="910562.8" sn="7.79" a="114.53" fwhm="0.000182" res="949676.3" algo="FTMS"/>
<pk mz="173.045503" i="1088659.8" sn="9.80" a="161.17" fwhm="0.000186" res="930783.5" algo="FTMS"/>
<pk mz="173.081877" i="1502720.1" sn="14.48" a="204.64" fwhm="0.000169" res="1025230.3" algo="FTMS"/>
<pk mz="173.934873" i="971087.2" sn="8.47" a="166.98" fwhm="0.000225" res="774171.7" algo="FTMS"/>
<pk mz="174.231670" i="862469.8" sn="7.23" a="161.39" fwhm="0.000250" res="697193.9" algo="FTMS"/>
<pk mz="174.802683" i="874633.9" sn="7.36" a="125.22" fwhm="0.000203" res="859135.7" algo="FTMS"/>
<pk mz="175.060823" i="1819740.4" sn="18.02" a="227.73" fwhm="0.000147" res="1193415.2" algo="FTMS"/>
<pk mz="175.061160" i="7626332.5" sn="83.52" a="1417.97" fwhm="0.000180" res="970024.2" algo="FTMS"/>
<pk mz="175.097225" i="2609122.5" sn="26.93" a="337.21" fwhm="0.000143" res="1227528.1" algo="FTMS"/>
<pk mz="175.097547" i="14229219.0" z="-1" sn="158.00" a="2613.16" fwhm="0.000183" res="957477.7" algo="FTMS" component_name="AA" deconvoluted_molecular_mass="175.097656" deconvoluted_isotopic_mass="175.097657"/>
<pk mz="175.951696" i="930908.1" sn="7.97" a="150.70" fwhm="0.000257" res="684373.7" algo="FTMS"/>
<pk mz="176.100877" i="1094888.9" z="-1" sn="9.81" a="169.70" fwhm="0.000197" res="893982.4" algo="FTMS" component_name="AA" deconvoluted_molecular_mass="175.097656" deconvoluted_isotopic_mass="176.100988"/>
<pk mz="176.328228" i="872325.9" sn="7.31" a="93.38" fwhm="0.000179" res="985721.2" algo="FTMS"/>
<pk mz="176.666877" i="877547.4" sn="7.37" a="103.45" fwhm="0.000190" res="932029.0" algo="FTMS"/>
<pk mz="177.052924" i="882030.2" sn="7.42" a="132.63" fwhm="0.000221" res="800096.2" algo="FTMS"/>
<pk mz="177.666003" i="876113.6" sn="7.35" a="113.70" fwhm="0.000193" res="920463.9" algo="FTMS"/>
<pk mz="177.747692" i="938738.8" sn="8.03" a="260.57" fwhm="0.000396" res="448659.0" algo="FTMS"/>
<pk mz="177.920175" i="868054.1" sn="7.23" a="104.38" fwhm="0.000173" res="1030126.7" algo="FTMS"/>
<pk mz="178.022046" i="912718.8" sn="7.73" a="178.67" fwhm="0.000251" res="709303.4" algo="FTMS"/>
<pk mz="178.025091" i="890247.5" sn="7.48" a="124.67" fwhm="0.000210" res="846074.1" algo="FTMS"/>
<pk mz="178.028387" i="948960.3" sn="8.14" a="139.65" fwhm="0.000217" res="820644.8" algo="FTMS"/>
<pk mz="178.636540" i="950441.3" sn="8.15" a="162.36" fwhm="0.000228" res="783107.5" algo="FTMS"/>
<pk mz="179.161198" i="937364.4" sn="8.01" a="133.13" fwhm="0.000189" res="948228.9" algo="FTMS"/>
<pk mz="179.246993" i="913043.8" sn="7.73" a="145.31" fwhm="0.000219" res="820334.8" algo="FTMS"/>
<pk mz="180.151625" i="923196.8" sn="7.82" a="178.74" fwhm="0.000276" res="652855.2" algo="FTMS"/>
<pk mz="180.175841" i="890467.9" sn="7.45" a="99.36" fwhm="0.000177" res="1016902.2" algo="FTMS"/>
<pk mz="180.297375" i="864368.0" sn="7.16" a="138.83" fwhm="0.000241" res="747207.4" algo="FTMS"/>
<pk mz="180.608308" i="878405.8" sn="7.31" a="116.76" fwhm="0.000197" res="915030.3" algo="FTMS"/>
<pk mz="180.694857" i="894632.3" sn="7.50" a="160.45" fwhm="0.000230" res="787139.6" algo="FTMS"/>
<pk mz="180.904683" i="872121.2" sn="7.24" a="150.76" fwhm="0.000258" res="702143.4" algo="FTMS"/>
<pk mz="181.013873" i="1518243.4" sn="14.46" a="244.52" fwhm="0.000197" res="918169.7" algo="FTMS"/>
<pk mz="181.014214" i="3739075.5" sn="39.25" a="750.65" fwhm="0.000208" res="868264.3" algo="FTMS"/>
<pk mz="181.050599" i="3044815.0" sn="31.50" a="589.79" fwhm="0.000203" res="892133.2" algo="FTMS"/>
<pk mz="181.681511" i="921274.1" sn="7.76" a="117.20" fwhm="0.000200" res="908478.0" algo="FTMS"/>
<pk mz="182.009456" i="1635399.3" sn="15.70" a="278.97" fwhm="0.000190" res="958045.6" algo="FTMS"/>
<pk mz="182.830827" i="875234.5" sn="7.25" a="120.21" fwhm="0.000209" res="875800.6" algo="FTMS"/>
<pk mz="183.029838" i="866169.3" sn="7.14" a="102.01" fwhm="0.000163" res="1122520.4" algo="FTMS"/>
<pk mz="183.348102" i="858412.2" sn="7.06" a="115.42" fwhm="0.000196" res="936769.9" algo="FTMS"/>
<pk mz="183.902152" i="1017329.2" sn="8.79" a="161.88" fwhm="0.000231" res="796742.1" algo="FTMS"/>
<pk mz="184.833489" i="911983.6" sn="7.62" a="147.56" fwhm="0.000226" res="816617.7" algo="FTMS"/>
<pk mz="184.977224" i="860416.5" sn="7.05" a="165.93" fwhm="0.000312" res="592138.9" algo="FTMS"/>
<pk mz="185.081901" i="1199570.1" sn="10.80" a="191.12" fwhm="0.000192" res="963176.7" algo="FTMS"/>
<pk mz="185.259379" i="859497.2" sn="7.03" a="199.80" fwhm="0.000338" res="548112.0" algo="FTMS"/>
<pk mz="186.149478" i="1032326.6" sn="8.91" a="233.52" fwhm="0.000296" res="628772.7" algo="FTMS"/>
<pk mz="186.299730" i="891629.8" sn="7.36" a="154.40" fwhm="0.000245" res="760082.2" algo="FTMS"/>
<pk mz="186.675335" i="918389.4" sn="7.65" a="159.94" fwhm="0.000243" res="769504.1" algo="FTMS"/>
<pk mz="187.014313" i="1164343.6" sn="10.37" a="171.46" fwhm="0.000181" res="1034923.8" algo="FTMS"/>
<pk mz="187.024858" i="916324.2" sn="7.63" a="179.73" fwhm="0.000264" res="709538.6" algo="FTMS"/>
<pk mz="187.061153" i="1334444.0" sn="12.24" a="217.99" fwhm="0.000200" res="937199.5" algo="FTMS"/>
<pk mz="187.069413" i="921311.6" sn="7.68" a="141.81" fwhm="0.000208" res="901293.6" algo="FTMS"/>
<pk mz="187.097557" i="3879739.8" sn="40.35" a="839.22" fwhm="0.000218" res="857297.7" algo="FTMS"/>
<pk mz="188.035270" i="912380.1" sn="7.55" a="114.08" fwhm="0.000178" res="1056571.9" algo="FTMS"/>
<pk mz="188.056406" i="1592613.6" sn="15.03" a="326.62" fwhm="0.000241" res="778889.2" algo="FTMS"/>
<pk mz="188.817786" i="880914.9" sn="7.20" a="127.12" fwhm="0.000223" res="845505.8" algo="FTMS"/>
<pk mz="188.861747" i="947879.4" sn="7.94" a="192.91" fwhm="0.000281" res="671846.8" algo="FTMS"/>
<pk mz="189.048842" i="963470.8" sn="8.11" a="191.95" fwhm="0.000270" res="698972.8" algo="FTMS"/>
<pk mz="189.076815" i="1321691.9" sn="12.05" a="227.94" fwhm="0.000208" res="907870.4" algo="FTMS"/>
<pk mz="189.113206" i="1027213.0" sn="8.81" a="147.37" fwhm="0.000213" res="889429.2" algo="FTMS"/>
<pk mz="191.034945" i="1039984.3" sn="8.90" a="138.40" fwhm="0.000197" res="967454.2" algo="FTMS"/>
<pk mz="191.129965" i="875767.8" sn="7.10" a="199.21" fwhm="0.000310" res="617146.1" algo="FTMS"/>
<pk mz="191.986761" i="885633.8" sn="7.18" a="143.54" fwhm="0.000223" res="860316.0" algo="FTMS"/>
<pk mz="192.443972" i="981453.6" sn="8.22" a="173.01" fwhm="0.000247" res="780364.9" algo="FTMS"/>
<pk mz="192.618897" i="901880.5" sn="7.35" a="131.23" fwhm="0.000207" res="932051.0" algo="FTMS"/>
<pk mz="193.050612" i="899578.7" sn="7.33" a="132.54" fwhm="0.000186" res="1037626.7" algo="FTMS"/>
<pk mz="194.417469" i="957158.3" sn="7.91" a="216.36" fwhm="0.000304" res="638624.0" algo="FTMS"/>
<pk mz="195.029868" i="2726629.5" sn="27.15" a="530.93" fwhm="0.000218" res="892731.2" algo="FTMS"/>
<pk mz="195.066245" i="4327289.5" sn="44.55" a="1133.95" fwhm="0.000260" res="751303.2" algo="FTMS"/>
<pk mz="195.415526" i="946266.7" sn="7.79" a="145.02" fwhm="0.000216" res="905357.9" algo="FTMS"/>
<pk mz="195.810845" i="1049303.0" sn="8.91" a="159.74" fwhm="0.000205" res="952855.9" algo="FTMS"/>
<pk mz="196.025086" i="1092335.0" sn="9.34" a="202.28" fwhm="0.000219" res="893841.9" algo="FTMS"/>
<pk mz="196.028001" i="918704.7" sn="7.46" a="182.76" fwhm="0.000273" res="717868.0" algo="FTMS"/>
<pk mz="197.009128" i="1023516.8" sn="8.58" a="148.87" fwhm="0.000220" res="895090.2" algo="FTMS"/>
<pk mz="197.045511" i="3116369.5" sn="31.24" a="761.71" fwhm="0.000239" res="824614.2" algo="FTMS"/>
<pk mz="197.081927" i="938022.4" sn="7.66" a="106.40" fwhm="0.000217" res="907043.9" algo="FTMS"/>
<pk mz="197.304504" i="895190.1" sn="7.19" a="130.47" fwhm="0.000222" res="887979.3" algo="FTMS"/>
<pk mz="197.384360" i="907780.0" sn="7.33" a="210.16" fwhm="0.000320" res="616677.6" algo="FTMS"/>
<pk mz="197.807922" i="1071528.5" sn="9.10" a="149.43" fwhm="0.000186" res="1060968.8" algo="FTMS"/>
<pk mz="198.004414" i="1672570.5" sn="15.61" a="315.21" fwhm="0.000220" res="900361.2" algo="FTMS"/>
<pk mz="198.040741" i="1652111.6" sn="15.38" a="303.38" fwhm="0.000217" res="912059.4" algo="FTMS"/>
<pk mz="199.007032" i="2320901.5" sn="22.52" a="575.60" fwhm="0.000285" res="697615.0" algo="FTMS"/>
<pk mz="199.024766" i="965632.0" sn="7.91" a="161.77" fwhm="0.000247" res="804701.3" algo="FTMS"/>
<pk mz="199.061169" i="1696037.5" sn="15.79" a="319.83" fwhm="0.000229" res="868519.1" algo="FTMS"/>
<pk mz="199.097559" i="3444987.0" sn="34.64" a="775.78" fwhm="0.000241" res="825615.8" algo="FTMS"/>
<pk mz="199.805031" i="942670.8" sn="7.66" a="181.88" fwhm="0.000261" res="766718.4" algo="FTMS"/>
<pk mz="200.701378" i="902632.1" sn="7.19" a="196.01" fwhm="0.000317" res="633652.1" algo="FTMS"/>
<pk mz="201.040432" i="1239300.8" sn="10.80" a="197.14" fwhm="0.000208" res="965821.5" algo="FTMS"/>
<pk mz="201.076821" i="1686938.8" sn="15.61" a="363.10" fwhm="0.000251" res="800640.8" algo="FTMS"/>
<pk mz="201.113196" i="3063984.8" sn="30.39" a="688.59" fwhm="0.000244" res="822658.9" algo="FTMS"/>
<pk mz="201.559733" i="934399.8" sn="7.53" a="176.11" fwhm="0.000257" res="785306.5" algo="FTMS"/>
<pk mz="202.050948" i="1968939.3" sn="18.63" a="405.72" fwhm="0.000239" res="847149.3" algo="FTMS"/>
<pk mz="202.072075" i="3107448.3" sn="30.85" a="654.55" fwhm="0.000224" res="900744.0" algo="FTMS"/>
<pk mz="202.158949" i="937181.4" sn="7.55" a="220.14" fwhm="0.000327" res="617972.7" algo="FTMS"/>
<pk mz="203.056067" i="1566164.5" sn="14.24" a="327.97" fwhm="0.000256" res="794662.7" algo="FTMS"/>
<pk mz="203.092499" i="1190955.0" sn="10.23" a="194.11" fwhm="0.000219" res="925538.8" algo="FTMS"/>
<pk mz="203.344033" i="898150.3" sn="7.10" a="219.51" fwhm="0.000364" res="558951.2" algo="FTMS"/>
<pk mz="203.722502" i="898720.6" sn="7.10" a="197.03" fwhm="0.000308" res="660680.4" algo="FTMS"/>
<pk mz="203.808423" i="1082117.9" sn="9.06" a="231.79" fwhm="0.000312" res="652473.4" algo="FTMS"/>
<pk mz="204.380173" i="955273.3" sn="7.70" a="177.17" fwhm="0.000266" res="767673.5" algo="FTMS"/>
<pk mz="204.396945" i="987651.8" sn="8.05" a="225.47" fwhm="0.000304" res="671893.8" algo="FTMS"/>
<pk mz="204.866635" i="913368.7" sn="7.25" a="155.32" fwhm="0.000236" res="866478.6" algo="FTMS"/>
<pk mz="204.915375" i="911415.1" sn="7.23" a="168.13" fwhm="0.000284" res="721494.7" algo="FTMS"/>
<pk mz="205.014295" i="907988.9" sn="7.19" a="143.69" fwhm="0.000239" res="856968.6" algo="FTMS"/>
<pk mz="205.050573" i="983211.6" sn="7.99" a="205.30" fwhm="0.000286" res="716149.1" algo="FTMS"/>
<pk mz="205.063841" i="894435.9" sn="7.04" a="186.91" fwhm="0.000372" res="551619.1" algo="FTMS"/>
<pk mz="205.159767" i="2382384.0" sn="22.85" a="549.41" fwhm="0.000256" res="800119.1" algo="FTMS"/>
<pk mz="205.482768" i="914522.3" sn="7.22" a="185.86" fwhm="0.000281" res="732320.4" algo="FTMS"/>
<pk mz="205.586647" i="897611.4" sn="7.04" a="207.98" fwhm="0.000314" res="655541.3" algo="FTMS"/>
<pk mz="205.776641" i="972898.6" sn="7.84" a="208.84" fwhm="0.000280" res="734123.4" algo="FTMS"/>
<pk mz="206.045913" i="1043483.6" sn="8.59" a="188.59" fwhm="0.000250" res="824743.0" algo="FTMS"/>
<pk mz="206.082232" i="935250.5" sn="7.44" a="145.60" fwhm="0.000207" res="997051.8" algo="FTMS"/>
<pk mz="207.012090" i="2361852.0" sn="22.62" a="493.06" fwhm="0.000244" res="847148.3" algo="FTMS"/>
<pk mz="207.029875" i="1355623.1" sn="11.91" a="269.36" fwhm="0.000256" res="807946.7" algo="FTMS"/>
<pk mz="207.125375" i="951747.4" sn="7.61" a="149.69" fwhm="0.000273" res="758118.3" algo="FTMS"/>
<pk mz="207.139016" i="1001420.0" sn="8.14" a="171.77" fwhm="0.000231" res="897232.0" algo="FTMS"/>
<pk mz="207.562126" i="903111.1" sn="7.06" a="180.67" fwhm="0.000298" res="697132.0" algo="FTMS"/>
<pk mz="208.071860" i="907657.3" sn="7.10" a="200.73" fwhm="0.000302" res="688320.7" algo="FTMS"/>
<pk mz="208.747352" i="1008580.6" sn="8.17" a="193.59" fwhm="0.000263" res="793280.3" algo="FTMS"/>
<pk mz="209.009138" i="2239914.3" sn="21.21" a="529.12" fwhm="0.000260" res="802993.1" algo="FTMS"/>
<pk mz="209.045523" i="1894849.4" sn="17.56" a="416.10" fwhm="0.000265" res="790147.7" algo="FTMS"/>
<pk mz="209.081916" i="1061816.4" sn="8.73" a="221.58" fwhm="0.000296" res="707283.3" algo="FTMS"/>
<pk mz="211.024370" i="1007205.8" sn="8.10" a="144.77" fwhm="0.000201" res="1052242.0" algo="FTMS"/>
<pk mz="211.024784" i="4133734.0" sn="41.08" a="1023.29" fwhm="0.000265" res="795873.4" algo="FTMS"/>
<pk mz="211.061144" i="1789053.0" sn="16.35" a="448.66" fwhm="0.000293" res="719986.6" algo="FTMS"/>
<pk mz="212.019677" i="1585594.4" sn="14.19" a="345.81" fwhm="0.000287" res="737875.8" algo="FTMS"/>
<pk mz="212.020054" i="6279642.5" sn="63.70" a="1604.04" fwhm="0.000264" res="803143.0" algo="FTMS"/>
<pk mz="212.056373" i="943793.5" sn="7.42" a="170.25" fwhm="0.000239" res="888454.3" algo="FTMS"/>
<pk mz="213.014841" i="4820557.0" sn="48.08" a="979.06" fwhm="0.000213" res="1000485.8" algo="FTMS"/>
<pk mz="213.015298" i="22328142.0" z="-1" sn="231.88" a="6480.38" fwhm="0.000282" res="755799.3" algo="FTMS" component_name="c" deconvoluted_molecular_mass="213.015457" deconvoluted_isotopic_mass="213.015461"/>
<pk mz="213.040437" i="1371869.0" sn="11.88" a="307.03" fwhm="0.000277" res="769538.0" algo="FTMS"/>
<pk mz="213.076847" i="1376371.9" sn="11.92" a="294.85" fwhm="0.000254" res="840084.8" algo="FTMS"/>
<pk mz="213.113184" i="1689290.6" sn="15.21" a="474.61" fwhm="0.000323" res="659318.5" algo="FTMS"/>
<pk mz="214.018604" i="2480962.0" z="-1" sn="23.51" a="609.27" fwhm="0.000283" res="755379.6" algo="FTMS" component_name="c" deconvoluted_molecular_mass="213.015457" deconvoluted_isotopic_mass="214.018769"/>
<pk mz="215.056086" i="1910856.6" sn="17.52" a="440.62" fwhm="0.000259" res="830625.1" algo="FTMS"/>
<pk mz="215.092473" i="2662623.3" sn="25.41" a="662.19" fwhm="0.000275" res="782197.7" algo="FTMS"/>
<pk mz="215.128880" i="1902133.9" sn="17.43" a="402.19" fwhm="0.000255" res="844851.6" algo="FTMS"/>
<pk mz="216.087714" i="3424839.0" sn="33.25" a="917.80" fwhm="0.000288" res="749550.8" algo="FTMS"/>
<pk mz="217.071712" i="1803810.6" sn="16.31" a="401.37" fwhm="0.000260" res="835464.3" algo="FTMS"/>
<pk mz="217.108151" i="1909944.9" sn="17.42" a="454.25" fwhm="0.000257" res="845304.0" algo="FTMS"/>
<pk mz="217.167344" i="919037.1" sn="7.06" a="196.51" fwhm="0.000310" res="699592.1" algo="FTMS"/>
<pk mz="218.103396" i="2487061.5" sn="23.33" a="558.94" fwhm="0.000245" res="889445.0" algo="FTMS"/>
<pk mz="218.585598" i="932696.0" sn="7.16" a="158.06" fwhm="0.000275" res="795903.6" algo="FTMS"/>
<pk mz="219.422605" i="924972.4" sn="7.08" a="197.09" fwhm="0.000313" res="701360.0" algo="FTMS"/>
<pk mz="220.637044" i="948696.6" sn="7.32" a="206.17" fwhm="0.000317" res="695720.4" algo="FTMS"/>
<pk mz="221.009166" i="1011729.5" sn="7.93" a="157.11" fwhm="0.000239" res="925978.5" algo="FTMS"/>
<pk mz="221.154643" i="1047846.0" sn="8.30" a="244.00" fwhm="0.000303" res="730164.8" algo="FTMS"/>
<pk mz="221.333099" i="949085.4" sn="7.28" a="253.62" fwhm="0.000412" res="536617.7" algo="FTMS"/>
<pk mz="221.767908" i="944360.0" sn="7.23" a="222.28" fwhm="0.000335" res="662334.8" algo="FTMS"/>
<pk mz="223.024788" i="1767249.9" sn="15.73" a="365.27" fwhm="0.000244" res="913587.7" algo="FTMS"/>
<pk mz="223.061153" i="2702950.3" sn="25.41" a="818.22" fwhm="0.000323" res="691356.8" algo="FTMS"/>
<pk mz="223.131533" i="1008557.8" sn="7.88" a="202.61" fwhm="0.000294" res="759109.7" algo="FTMS"/>
<pk mz="223.848075" i="976156.6" sn="7.51" a="264.47" fwhm="0.000386" res="579894.4" algo="FTMS"/>
<pk mz="224.020023" i="1010683.4" sn="7.86" a="180.94" fwhm="0.000263" res="851322.5" algo="FTMS"/>
<pk mz="224.858791" i="975173.2" sn="7.49" a="236.84" fwhm="0.000326" res="689785.7" algo="FTMS"/>
<pk mz="225.004060" i="3106451.5" sn="29.43" a="910.56" fwhm="0.000315" res="714769.4" algo="FTMS"/>
<pk mz="225.040465" i="2152615.3" sn="19.61" a="509.84" fwhm="0.000274" res="820261.7" algo="FTMS"/>
<pk mz="225.051712" i="969549.3" sn="7.43" a="215.59" fwhm="0.000326" res="689338.8" algo="FTMS"/>
<pk mz="226.035710" i="2081849.1" sn="18.88" a="547.43" fwhm="0.000301" res="751749.9" algo="FTMS"/>
<pk mz="226.108408" i="1143327.3" sn="9.21" a="250.98" fwhm="0.000308" res="735297.1" algo="FTMS"/>
<pk mz="226.306294" i="949446.9" sn="7.22" a="311.50" fwhm="0.000436" res="518491.4" algo="FTMS"/>
<pk mz="226.353791" i="942111.8" sn="7.14" a="315.94" fwhm="0.000464" res="487358.0" algo="FTMS"/>
<pk mz="227.056100" i="1752267.0" sn="15.40" a="430.36" fwhm="0.000294" res="773195.1" algo="FTMS"/>
<pk mz="227.092451" i="1420189.6" sn="12.00" a="421.73" fwhm="0.000350" res="648124.3" algo="FTMS"/>
<pk mz="227.103721" i="974947.4" sn="7.44" a="189.12" fwhm="0.000286" res="794158.2" algo="FTMS"/>
<pk mz="227.128871" i="1697264.3" sn="14.83" a="386.28" fwhm="0.000281" res="808402.8" algo="FTMS"/>
<pk mz="227.140072" i="1375286.0" sn="11.54" a="352.47" fwhm="0.000309" res="734103.5" algo="FTMS"/>
<pk mz="228.124087" i="1192422.3" sn="9.66" a="228.33" fwhm="0.000260" res="877173.2" algo="FTMS"/>
<pk mz="228.203487" i="986669.8" sn="7.55" a="316.08" fwhm="0.000468" res="487898.7" algo="FTMS"/>
<pk mz="228.272142" i="967215.8" sn="7.35" a="247.18" fwhm="0.000384" res="593847.6" algo="FTMS"/>
<pk mz="229.017599" i="3451932.8" sn="32.79" a="1039.62" fwhm="0.000333" res="687969.1" algo="FTMS"/>
<pk mz="229.071719" i="2461879.0" sn="22.65" a="740.89" fwhm="0.000343" res="668218.0" algo="FTMS"/>
<pk mz="229.108113" i="3135304.5" sn="29.55" a="931.16" fwhm="0.000315" res="726686.7" algo="FTMS"/>
<pk mz="229.144518" i="1833434.0" sn="16.22" a="498.64" fwhm="0.000312" res="733857.3" algo="FTMS"/>
<pk mz="229.155773" i="1040799.4" sn="8.10" a="226.07" fwhm="0.000292" res="785393.3" algo="FTMS"/>
<pk mz="230.103364" i="1883553.0" sn="16.66" a="527.44" fwhm="0.000311" res="739632.2" algo="FTMS"/>
<pk mz="231.087398" i="2942308.5" sn="27.45" a="845.89" fwhm="0.000320" res="722456.9" algo="FTMS"/>
<pk mz="231.123737" i="1786868.8" sn="15.67" a="478.66" fwhm="0.000325" res="711009.1" algo="FTMS"/>
<pk mz="231.135051" i="1217977.9" sn="9.86" a="297.62" fwhm="0.000323" res="715576.5" algo="FTMS"/>
<pk mz="233.009119" i="1196134.1" sn="9.60" a="320.21" fwhm="0.000349" res="668003.5" algo="FTMS"/>
<pk mz="233.045605" i="1073845.4" sn="8.36" a="212.83" fwhm="0.000280" res="832825.2" algo="FTMS"/>
<pk mz="233.154700" i="4825442.5" sn="46.49" a="1515.51" fwhm="0.000330" res="706707.3" algo="FTMS"/>
<pk mz="235.024803" i="1534282.1" sn="13.03" a="348.64" fwhm="0.000272" res="862666.5" algo="FTMS"/>
<pk mz="235.061197" i="1285143.9" sn="10.50" a="256.06" fwhm="0.000305" res="769902.4" algo="FTMS"/>
<pk mz="236.020004" i="956733.1" sn="7.13" a="167.09" fwhm="0.000301" res="784284.4" algo="FTMS"/>
<pk mz="236.105357" i="1690972.1" sn="14.57" a="468.14" fwhm="0.000321" res="736059.6" algo="FTMS"/>
<pk mz="237.040468" i="1973288.4" sn="17.43" a="693.27" fwhm="0.000395" res="600478.2" algo="FTMS"/>
<pk mz="237.076890" i="1191349.1" sn="9.51" a="269.34" fwhm="0.000308" res="769936.8" algo="FTMS"/>
<pk mz="238.035644" i="1219898.5" sn="9.79" a="359.53" fwhm="0.000379" res="628344.0" algo="FTMS"/>
<pk mz="239.019751" i="1842745.4" sn="16.10" a="482.10" fwhm="0.000320" res="748017.2" algo="FTMS"/>
<pk mz="239.056107" i="3393221.0" sn="31.80" a="1180.86" fwhm="0.000362" res="660532.1" algo="FTMS"/>
<pk mz="239.092526" i="1031056.4" sn="7.87" a="196.91" fwhm="0.000264" res="907350.3" algo="FTMS"/>
<pk mz="239.128886" i="4653020.0" sn="44.56" a="1548.05" fwhm="0.000345" res="692888.8" algo="FTMS"/>
<pk mz="239.550289" i="987871.2" sn="7.41" a="255.40" fwhm="0.000382" res="626428.1" algo="FTMS"/>
<pk mz="239.679066" i="1020966.8" sn="7.74" a="329.93" fwhm="0.000462" res="519253.1" algo="FTMS"/>
<pk mz="240.014932" i="2428909.0" sn="21.95" a="736.20" fwhm="0.000337" res="712062.0" algo="FTMS"/>
<pk mz="241.017597" i="2686099.8" sn="24.55" a="902.26" fwhm="0.000378" res="636842.7" algo="FTMS"/>
<pk mz="241.046076" i="5072156.0" sn="48.63" a="1205.33" fwhm="0.000256" res="940505.4" algo="FTMS"/>
<pk mz="241.046597" i="31488284.0" z="-1" sn="315.28" a="11870.05" fwhm="0.000373" res="646521.9" algo="FTMS" component_name="S" deconvoluted_molecular_mass="241.046808" deconvoluted_isotopic_mass="241.046806"/>
<pk mz="241.071728" i="3043619.3" sn="28.16" a="1171.17" fwhm="0.000413" res="584131.9" algo="FTMS"/>
<pk mz="241.108124" i="2019885.8" sn="17.82" a="588.05" fwhm="0.000336" res="717148.8" algo="FTMS"/>
<pk mz="241.119375" i="1531952.9" sn="12.90" a="381.76" fwhm="0.000300" res="804139.3" algo="FTMS"/>
<pk mz="241.136461" i="5242166.0" sn="50.35" a="1786.19" fwhm="0.000360" res="669998.2" algo="FTMS"/>
<pk mz="241.144539" i="2301240.0" sn="20.66" a="624.19" fwhm="0.000321" res="751396.5" algo="FTMS"/>
<pk mz="241.293653" i="1037666.4" sn="7.91" a="366.35" fwhm="0.000453" res="532640.2" algo="FTMS"/>
<pk mz="241.428855" i="950472.5" sn="7.03" a="249.44" fwhm="0.000366" res="659615.6" algo="FTMS"/>
<pk mz="242.049959" i="2810420.3" z="-1" sn="25.80" a="961.00" fwhm="0.000377" res="642004.7" algo="FTMS" component_name="S" deconvoluted_molecular_mass="241.046808" deconvoluted_isotopic_mass="242.050170"/>
<pk mz="242.066956" i="1206776.9" sn="9.61" a="294.24" fwhm="0.000336" res="720533.9" algo="FTMS"/>
<pk mz="242.139777" i="1074444.6" sn="8.28" a="236.00" fwhm="0.000303" res="798519.6" algo="FTMS"/>
<pk mz="243.032711" i="4003129.0" sn="37.70" a="1021.57" fwhm="0.000272" res="893703.9" algo="FTMS"/>
<pk mz="243.033233" i="26723130.0" z="-1" sn="266.23" a="10299.17" fwhm="0.000384" res="632932.8" algo="FTMS" component_name="Y" deconvoluted_molecular_mass="243.033451" deconvoluted_isotopic_mass="243.033446"/>
<pk mz="243.050983" i="1936893.8" sn="16.92" a="767.14" fwhm="0.000492" res="493536.7" algo="FTMS"/>
<pk mz="243.087394" i="3224391.3" sn="29.87" a="998.15" fwhm="0.000341" res="713739.9" algo="FTMS"/>
<pk mz="243.098644" i="984202.1" sn="7.34" a="232.15" fwhm="0.000329" res="738644.7" algo="FTMS"/>
<pk mz="243.123797" i="4730448.5" sn="45.02" a="1677.51" fwhm="0.000362" res="672397.2" algo="FTMS"/>
<pk mz="243.133499" i="1961939.1" sn="17.17" a="661.50" fwhm="0.000369" res="658370.0" algo="FTMS"/>
<pk mz="243.160236" i="1095226.0" sn="8.45" a="306.63" fwhm="0.000405" res="600628.2" algo="FTMS"/>
<pk mz="243.171369" i="1046620.8" sn="7.96" a="203.83" fwhm="0.000311" res="782365.0" algo="FTMS"/>
<pk mz="243.196527" i="1018979.3" sn="7.69" a="247.20" fwhm="0.000355" res="684495.3" algo="FTMS"/>
<pk mz="244.036623" i="3089206.0" z="-1" sn="28.51" a="981.97" fwhm="0.000344" res="710350.5" algo="FTMS" component_name="Y" deconvoluted_molecular_mass="243.033451" deconvoluted_isotopic_mass="244.036838"/>
<pk mz="244.082675" i="1515009.4" sn="12.67" a="452.04" fwhm="0.000374" res="652458.3" algo="FTMS"/>
<pk mz="245.029072" i="1166115.1" sn="9.16" a="274.55" fwhm="0.000318" res="770070.7" algo="FTMS"/>
<pk mz="245.048346" i="1050151.6" sn="8.00" a="177.21" fwhm="0.000252" res="972082.1" algo="FTMS"/>
<pk mz="245.048912" i="6022952.0" sn="58.01" a="2216.07" fwhm="0.000383" res="639023.2" algo="FTMS"/>
<pk mz="245.066672" i="2296876.0" sn="20.54" a="781.02" fwhm="0.000386" res="635599.6" algo="FTMS"/>
<pk mz="245.103056" i="4983604.5" sn="47.56" a="1740.46" fwhm="0.000369" res="664957.7" algo="FTMS"/>
<pk mz="245.114274" i="2620599.0" sn="23.79" a="928.81" fwhm="0.000390" res="629088.6" algo="FTMS"/>
<pk mz="245.139400" i="2821820.8" sn="25.82" a="1097.30" fwhm="0.000417" res="588194.8" algo="FTMS"/>
<pk mz="245.264359" i="1105561.5" sn="8.55" a="322.27" fwhm="0.000416" res="589685.4" algo="FTMS"/>
<pk mz="247.024852" i="1702490.9" sn="14.50" a="520.34" fwhm="0.000356" res="693817.3" algo="FTMS"/>
<pk mz="247.061226" i="1095266.5" sn="8.41" a="241.64" fwhm="0.000332" res="744640.9" algo="FTMS"/>
<pk mz="247.082274" i="1908838.9" sn="16.57" a="592.00" fwhm="0.000375" res="659124.7" algo="FTMS"/>
<pk mz="247.110615" i="1292908.8" sn="10.39" a="388.39" fwhm="0.000402" res="614902.0" algo="FTMS"/>
<pk mz="247.118679" i="2921198.5" sn="26.71" a="1060.79" fwhm="0.000408" res="606314.2" algo="FTMS"/>
<pk mz="247.987031" i="1406366.0" sn="11.53" a="382.06" fwhm="0.000348" res="711709.3" algo="FTMS"/>
<pk mz="248.079967" i="1316144.3" sn="10.63" a="296.14" fwhm="0.000299" res="829433.3" algo="FTMS"/>
<pk mz="248.113950" i="1121911.0" sn="8.68" a="255.13" fwhm="0.000331" res="748485.3" algo="FTMS"/>
<pk mz="248.142196" i="974524.5" sn="7.20" a="277.99" fwhm="0.000356" res="697163.0" algo="FTMS"/>
<pk mz="249.004059" i="1664096.9" sn="14.11" a="503.32" fwhm="0.000362" res="687815.6" algo="FTMS"/>
<pk mz="249.040430" i="2358887.8" sn="21.07" a="790.60" fwhm="0.000367" res="678156.5" algo="FTMS"/>
<pk mz="249.076774" i="1184878.4" sn="9.31" a="325.45" fwhm="0.000380" res="655199.1" algo="FTMS"/>
<pk mz="250.072064" i="1339617.5" sn="10.82" a="473.21" fwhm="0.000409" res="611838.5" algo="FTMS"/>
<pk mz="251.019720" i="1952962.5" sn="16.94" a="524.49" fwhm="0.000326" res="769728.2" algo="FTMS"/>
<pk mz="251.056114" i="2114760.5" sn="18.55" a="694.27" fwhm="0.000393" res="638287.6" algo="FTMS"/>
<pk mz="251.092465" i="1405006.5" sn="11.47" a="426.91" fwhm="0.000386" res="649725.6" algo="FTMS"/>
<pk mz="251.128872" i="976404.5" sn="7.19" a="243.98" fwhm="0.000342" res="734491.1" algo="FTMS"/>
<pk mz="252.051338" i="1019751.8" sn="7.62" a="232.12" fwhm="0.000343" res="735241.5" algo="FTMS"/>
<pk mz="252.828343" i="978333.5" sn="7.20" a="286.94" fwhm="0.000427" res="591702.7" algo="FTMS"/>
<pk mz="252.999015" i="2326006.8" sn="20.66" a="777.81" fwhm="0.000388" res="652899.3" algo="FTMS"/>
<pk mz="253.035333" i="2309884.0" sn="20.50" a="907.92" fwhm="0.000414" res="611090.8" algo="FTMS"/>
<pk mz="253.071735" i="4156417.3" sn="38.94" a="1544.33" fwhm="0.000405" res="625553.7" algo="FTMS"/>
<pk mz="253.144501" i="5408012.0" sn="51.23" a="2052.02" fwhm="0.000393" res="643631.9" algo="FTMS"/>
<pk mz="254.030610" i="1587081.0" sn="13.23" a="461.30" fwhm="0.000388" res="654940.3" algo="FTMS"/>
<pk mz="254.066972" i="1550350.0" sn="12.86" a="369.00" fwhm="0.000308" res="825603.2" algo="FTMS"/>
<pk mz="255.033262" i="1138190.5" sn="8.76" a="263.03" fwhm="0.000344" res="740796.4" algo="FTMS"/>
<pk mz="255.050411" i="1571600.8" sn="13.07" a="324.81" fwhm="0.000256" res="995680.1" algo="FTMS"/>
<pk mz="255.051027" i="11848721.0" z="-1" sn="115.29" a="4955.26" fwhm="0.000422" res="604624.3" algo="FTMS" component_name="BO" deconvoluted_molecular_mass="255.051261" deconvoluted_isotopic_mass="255.051261"/>
<pk mz="255.061720" i="23868434.0" sn="234.84" a="7754.75" fwhm="0.000385" res="663268.2" algo="FTMS"/>
<pk mz="255.062209" i="224341008.0" z="-1" sn="2228.76" a="91606.20" fwhm="0.000410" res="622433.8" algo="FTMS" component_name="D" deconvoluted_molecular_mass="255.062448" deconvoluted_isotopic_mass="255.062443"/>
<pk mz="255.087374" i="1855957.5" sn="15.90" a="800.08" fwhm="0.000508" res="502609.4" algo="FTMS"/>
<pk mz="255.123795" i="2600474.3" sn="23.31" a="891.98" fwhm="0.000373" res="683069.6" algo="FTMS"/>
<pk mz="255.160159" i="1624606.8" sn="13.60" a="560.02" fwhm="0.000429" res="594469.2" algo="FTMS"/>
<pk mz="255.232939" i="1397544.1" sn="11.34" a="337.12" fwhm="0.000352" res="724536.7" algo="FTMS"/>
<pk mz="255.368806" i="976697.3" sn="7.16" a="328.19" fwhm="0.000479" res="532797.4" algo="FTMS"/>
<pk mz="256.046283" i="3138701.3" sn="28.66" a="1062.05" fwhm="0.000382" res="669841.4" algo="FTMS"/>
<pk mz="256.054366" i="1931662.1" z="-1" sn="16.65" a="631.88" fwhm="0.000391" res="655030.5" algo="FTMS" component_name="BO" deconvoluted_molecular_mass="255.051261" deconvoluted_isotopic_mass="256.054602"/>
<pk mz="256.065011" i="2244239.5" sn="19.76" a="579.67" fwhm="0.000302" res="847568.7" algo="FTMS"/>
<pk mz="256.065606" i="20571280.0" z="-1" sn="202.05" a="8725.50" fwhm="0.000420" res="609800.4" algo="FTMS" component_name="D" deconvoluted_molecular_mass="255.062448" deconvoluted_isotopic_mass="256.065842"/>
<pk mz="256.082629" i="1254673.5" sn="9.92" a="387.47" fwhm="0.000394" res="649980.6" algo="FTMS"/>
<pk mz="257.041497" i="11408642.0" z="-1" sn="110.48" a="4882.67" fwhm="0.000423" res="607056.7" algo="FTMS" component_name="BX" deconvoluted_molecular_mass="257.041740" deconvoluted_isotopic_mass="257.041735"/>
<pk mz="257.048326" i="5746434.5" sn="54.38" a="1778.70" fwhm="0.000355" res="724838.9" algo="FTMS"/>
<pk mz="257.048919" i="55684356.0" z="-1" sn="549.12" a="23877.31" fwhm="0.000418" res="614811.7" algo="FTMS" component_name="L" deconvoluted_molecular_mass="257.049156" deconvoluted_isotopic_mass="257.049157"/>
<pk mz="257.066682" i="2439428.8" sn="21.62" a="746.03" fwhm="0.000432" res="594870.7" algo="FTMS"/>
<pk mz="257.069018" i="1153285.0" z="-1" sn="8.88" a="325.79" fwhm="0.000376" res="684430.6" algo="FTMS" component_name="D" deconvoluted_molecular_mass="255.062448" deconvoluted_isotopic_mass="257.069256"/>
<pk mz="257.077901" i="1394054.0" sn="11.26" a="455.57" fwhm="0.000420" res="612266.6" algo="FTMS"/>
<pk mz="257.103057" i="4385801.0" sn="40.90" a="1629.84" fwhm="0.000404" res="636070.7" algo="FTMS"/>
<pk mz="257.139465" i="3644429.0" sn="33.56" a="1296.63" fwhm="0.000387" res="664494.5" algo="FTMS"/>
<pk mz="257.175814" i="2946577.0" sn="26.64" a="1070.56" fwhm="0.000401" res="641359.1" algo="FTMS"/>
<pk mz="257.212232" i="1410581.3" sn="11.43" a="419.53" fwhm="0.000383" res="670983.8" algo="FTMS"/>
<pk mz="258.044894" i="1024368.4" z="-1" sn="7.60" a="285.08" fwhm="0.000382" res="675464.5" algo="FTMS" component_name="BX" deconvoluted_molecular_mass="257.041740" deconvoluted_isotopic_mass="258.045134"/>
<pk mz="258.052247" i="6347633.0" z="-1" sn="60.34" a="2573.94" fwhm="0.000426" res="605199.9" algo="FTMS" component_name="L" deconvoluted_molecular_mass="257.049156" deconvoluted_isotopic_mass="258.052487"/>
<pk mz="258.098296" i="3925622.0" sn="36.34" a="1447.11" fwhm="0.000393" res="657561.8" algo="FTMS"/>
<pk mz="258.106412" i="1094647.0" sn="8.29" a="358.32" fwhm="0.000471" res="548201.0" algo="FTMS"/>
<pk mz="258.925894" i="1102091.8" sn="8.37" a="464.67" fwhm="0.000522" res="495616.0" algo="FTMS"/>
<pk mz="259.044703" i="2698199.8" sn="24.18" a="978.94" fwhm="0.000412" res="628163.1" algo="FTMS"/>
<pk mz="259.045949" i="2256215.8" sn="19.80" a="768.84" fwhm="0.000398" res="650175.7" algo="FTMS"/>
<pk mz="259.064607" i="2085721.8" sn="18.11" a="789.99" fwhm="0.000439" res="590633.0" algo="FTMS"/>
<pk mz="259.082294" i="3884507.5" sn="35.93" a="1395.76" fwhm="0.000389" res="665720.1" algo="FTMS"/>
<pk mz="259.100966" i="1518557.4" sn="12.49" a="508.98" fwhm="0.000415" res="623589.6" algo="FTMS"/>
<pk mz="259.118177" i="1004255.1" sn="7.40" a="150.12" fwhm="0.000221" res="1172469.4" algo="FTMS"/>
<pk mz="259.118707" i="6892511.0" sn="65.73" a="2750.86" fwhm="0.000420" res="617260.8" algo="FTMS"/>
<pk mz="259.129338" i="988512.2" sn="7.24" a="143.45" fwhm="0.000274" res="944271.5" algo="FTMS"/>
<pk mz="259.129925" i="8962016.0" sn="86.24" a="3854.98" fwhm="0.000442" res="586442.2" algo="FTMS"/>
<pk mz="259.155078" i="2528482.8" sn="22.50" a="860.02" fwhm="0.000394" res="657679.8" algo="FTMS"/>
<pk mz="259.191531" i="2270054.5" sn="19.94" a="831.30" fwhm="0.000423" res="613053.2" algo="FTMS"/>
<pk mz="260.133270" i="1252161.1" sn="9.85" a="394.49" fwhm="0.000406" res="641092.9" algo="FTMS"/>
<pk mz="261.004036" i="1033104.4" sn="7.65" a="258.13" fwhm="0.000356" res="733896.3" algo="FTMS"/>
<pk mz="261.040450" i="1464211.8" sn="11.90" a="482.28" fwhm="0.000410" res="636775.3" algo="FTMS"/>
<pk mz="261.061594" i="1334741.5" sn="10.63" a="560.64" fwhm="0.000549" res="475395.4" algo="FTMS"/>
<pk mz="261.097919" i="2454168.8" sn="21.67" a="884.84" fwhm="0.000395" res="660999.0" algo="FTMS"/>
<pk mz="261.134357" i="3719068.0" sn="34.15" a="1519.62" fwhm="0.000437" res="597906.8" algo="FTMS"/>
<pk mz="261.137539" i="1282972.3" sn="10.12" a="392.09" fwhm="0.000395" res="660955.5" algo="FTMS"/>
<pk mz="262.072105" i="1044780.2" sn="7.77" a="261.58" fwhm="0.000373" res="703548.8" algo="FTMS"/>
<pk mz="263.019752" i="2877496.8" sn="25.85" a="1046.63" fwhm="0.000420" res="626262.2" algo="FTMS"/>
<pk mz="263.044029" i="5963067.0" sn="56.29" a="2493.87" fwhm="0.000428" res="613948.1" algo="FTMS"/>
<pk mz="263.056087" i="1668923.8" sn="13.92" a="519.36" fwhm="0.000391" res="672144.6" algo="FTMS"/>
<pk mz="264.014954" i="981253.0" sn="7.14" a="216.19" fwhm="0.000305" res="865044.3" algo="FTMS"/>
<pk mz="264.051446" i="1179527.8" sn="9.09" a="335.89" fwhm="0.000385" res="685669.2" algo="FTMS"/>
<pk mz="264.160540" i="1224847.8" sn="9.54" a="312.06" fwhm="0.000364" res="724987.7" algo="FTMS"/>
<pk mz="264.999041" i="1555148.4" sn="12.75" a="525.82" fwhm="0.000404" res="656188.5" algo="FTMS"/>
<pk mz="265.035366" i="2692303.0" sn="23.92" a="1106.17" fwhm="0.000464" res="571646.9" algo="FTMS"/>
<pk mz="265.041033" i="1987151.4" sn="16.99" a="794.70" fwhm="0.000465" res="569934.6" algo="FTMS"/>
<pk mz="265.057178" i="1221200.5" sn="9.46" a="251.31" fwhm="0.000288" res="919864.8" algo="FTMS"/>
<pk mz="265.057840" i="12608465.0" z="-1" sn="121.36" a="5725.67" fwhm="0.000453" res="584818.0" algo="FTMS" component_name="AY" deconvoluted_molecular_mass="265.058093" deconvoluted_isotopic_mass="265.058094"/>
<pk mz="265.071743" i="2025681.5" sn="17.37" a="869.72" fwhm="0.000426" res="622234.1" algo="FTMS"/>
<pk mz="265.108136" i="1188052.0" sn="9.14" a="382.31" fwhm="0.000440" res="602088.1" algo="FTMS"/>
<pk mz="265.144549" i="1314774.6" sn="10.38" a="542.16" fwhm="0.000557" res="475889.4" algo="FTMS"/>
<pk mz="265.147286" i="975958.8" sn="7.05" a="213.50" fwhm="0.000319" res="830323.1" algo="FTMS"/>
<pk mz="265.147879" i="6498775.0" sn="61.32" a="2697.47" fwhm="0.000437" res="606748.3" algo="FTMS"/>
<pk mz="266.024828" i="991379.0" sn="7.21" a="330.25" fwhm="0.000511" res="520927.5" algo="FTMS"/>
<pk mz="266.061170" i="1263893.5" z="-1" sn="9.88" a="382.94" fwhm="0.000402" res="661586.6" algo="FTMS" component_name="AY" deconvoluted_molecular_mass="265.058093" deconvoluted_isotopic_mass="266.061425"/>
<pk mz="266.089460" i="4024599.3" sn="37.01" a="1785.19" fwhm="0.000463" res="574619.8" algo="FTMS"/>
<pk mz="267.014591" i="3111508.0" sn="28.04" a="1209.61" fwhm="0.000433" res="616213.4" algo="FTMS"/>
<pk mz="267.051007" i="2986326.5" sn="26.81" a="1229.06" fwhm="0.000452" res="591300.8" algo="FTMS"/>
<pk mz="267.073462" i="2403287.8" sn="21.08" a="948.54" fwhm="0.000461" res="578804.9" algo="FTMS"/>
<pk mz="267.087424" i="2320984.8" sn="20.27" a="1001.90" fwhm="0.000496" res="538109.1" algo="FTMS"/>
<pk mz="267.123772" i="1858523.1" sn="15.73" a="615.51" fwhm="0.000401" res="666839.6" algo="FTMS"/>
<pk mz="267.160161" i="2017757.4" sn="17.29" a="734.69" fwhm="0.000426" res="627491.3" algo="FTMS"/>
<pk mz="267.782557" i="982916.7" sn="7.12" a="366.94" fwhm="0.000547" res="489825.0" algo="FTMS"/>
<pk mz="268.082577" i="991383.3" sn="7.20" a="238.59" fwhm="0.000363" res="738771.8" algo="FTMS"/>
<pk mz="268.095715" i="1616152.1" sn="13.34" a="647.30" fwhm="0.000472" res="568490.3" algo="FTMS"/>
<pk mz="268.982974" i="1143502.0" sn="8.66" a="370.88" fwhm="0.000414" res="648978.5" algo="FTMS"/>
<pk mz="268.993883" i="987918.6" sn="7.14" a="372.76" fwhm="0.000571" res="470966.9" algo="FTMS"/>
<pk mz="269.030264" i="2936784.8" sn="26.21" a="1240.11" fwhm="0.000472" res="570015.1" algo="FTMS"/>
<pk mz="269.048946" i="2723794.0" sn="24.12" a="1162.09" fwhm="0.000483" res="557314.7" algo="FTMS"/>
<pk mz="269.066629" i="3908307.0" sn="35.71" a="1588.54" fwhm="0.000444" res="605576.5" algo="FTMS"/>
<pk mz="269.077996" i="1254227.6" sn="9.74" a="473.90" fwhm="0.000474" res="567943.0" algo="FTMS"/>
<pk mz="269.103085" i="3489749.3" sn="31.62" a="1305.32" fwhm="0.000418" res="643073.4" algo="FTMS"/>
<pk mz="269.131216" i="3703766.8" sn="33.71" a="1493.78" fwhm="0.000437" res="616169.9" algo="FTMS"/>
<pk mz="269.139439" i="4544215.5" sn="41.93" a="2076.34" fwhm="0.000474" res="567309.3" algo="FTMS"/>
<pk mz="269.175834" i="1786201.5" sn="14.95" a="573.86" fwhm="0.000395" res="682014.1" algo="FTMS"/>
<pk mz="269.212233" i="1951835.6" sn="16.57" a="742.71" fwhm="0.000435" res="618627.4" algo="FTMS"/>
<pk mz="270.061849" i="1254925.5" sn="9.75" a="439.96" fwhm="0.000448" res="603025.1" algo="FTMS"/>
<pk mz="270.142681" i="1169170.3" sn="8.91" a="381.61" fwhm="0.000431" res="627247.6" algo="FTMS"/>
<pk mz="271.045908" i="3869510.3" sn="35.33" a="1740.25" fwhm="0.000479" res="565372.8" algo="FTMS"/>
<pk mz="271.063914" i="4959559.0" sn="46.00" a="1489.62" fwhm="0.000349" res="777300.4" algo="FTMS"/>
<pk mz="271.064575" i="48193864.0" z="-1" sn="469.01" a="23327.60" fwhm="0.000473" res="573115.4" algo="FTMS" component_name="O" deconvoluted_molecular_mass="271.064838" deconvoluted_isotopic_mass="271.064840"/>
<pk mz="271.082322" i="4399432.5" sn="40.52" a="1986.65" fwhm="0.000479" res="566028.7" algo="FTMS"/>
<pk mz="271.118730" i="5996874.5" sn="56.15" a="2788.94" fwhm="0.000484" res="560632.0" algo="FTMS"/>
<pk mz="271.154457" i="1680972.4" sn="13.92" a="382.02" fwhm="0.000298" res="910441.7" algo="FTMS"/>
<pk mz="271.155063" i="11199820.0" z="-1" sn="107.05" a="5247.75" fwhm="0.000480" res="565368.6" algo="FTMS" component_name="CC" deconvoluted_molecular_mass="271.155332" deconvoluted_isotopic_mass="271.155329"/>
<pk mz="271.191470" i="3740238.5" sn="34.07" a="1598.14" fwhm="0.000460" res="589488.4" algo="FTMS"/>
<pk mz="271.227848" i="1360400.6" sn="10.78" a="519.31" fwhm="0.000494" res="549077.5" algo="FTMS"/>
<pk mz="272.067221" i="1135744.1" sn="8.58" a="272.29" fwhm="0.000316" res="861647.2" algo="FTMS"/>
<pk mz="272.067904" i="6811008.0" z="-1" sn="64.11" a="3101.75" fwhm="0.000472" res="576572.1" algo="FTMS" component_name="O" deconvoluted_molecular_mass="271.064838" deconvoluted_isotopic_mass="272.068172"/>
<pk mz="272.077527" i="1126592.6" sn="8.49" a="352.27" fwhm="0.000519" res="524290.7" algo="FTMS"/>
<pk mz="272.113951" i="3029890.8" sn="27.12" a="1258.37" fwhm="0.000462" res="589602.7" algo="FTMS"/>
<pk mz="272.122065" i="1016195.2" sn="7.41" a="313.18" fwhm="0.000421" res="647100.4" algo="FTMS"/>
<pk mz="272.158424" i="2361989.3" z="-1" sn="20.58" a="983.50" fwhm="0.000467" res="583041.5" algo="FTMS" component_name="CC" deconvoluted_molecular_mass="271.155332" deconvoluted_isotopic_mass="272.158691"/>
<pk mz="273.025172" i="1605046.0" sn="13.18" a="534.69" fwhm="0.000418" res="653217.7" algo="FTMS"/>
<pk mz="273.040433" i="1405494.9" sn="11.22" a="397.21" fwhm="0.000391" res="698006.9" algo="FTMS"/>
<pk mz="273.060334" i="2124344.0" sn="18.26" a="859.95" fwhm="0.000478" res="571514.6" algo="FTMS"/>
<pk mz="273.061593" i="3569592.0" sn="32.40" a="1565.83" fwhm="0.000465" res="587214.0" algo="FTMS"/>
<pk mz="273.097976" i="6352314.0" sn="59.62" a="3001.12" fwhm="0.000485" res="562652.6" algo="FTMS"/>
<pk mz="273.109165" i="1980474.6" sn="16.85" a="806.41" fwhm="0.000466" res="585523.9" algo="FTMS"/>
<pk mz="273.133685" i="1400508.0" sn="11.17" a="308.23" fwhm="0.000301" res="907240.1" algo="FTMS"/>
<pk mz="273.134318" i="10577340.0" sn="100.96" a="5120.58" fwhm="0.000490" res="557925.6" algo="FTMS"/>
<pk mz="273.170730" i="5716414.0" sn="53.17" a="2584.85" fwhm="0.000472" res="579300.6" algo="FTMS"/>
<pk mz="273.207157" i="1509952.1" sn="12.19" a="556.11" fwhm="0.000526" res="519653.8" algo="FTMS"/>
<pk mz="274.035687" i="1483502.8" sn="11.93" a="557.95" fwhm="0.000451" res="607604.4" algo="FTMS"/>
<pk mz="274.093196" i="7365618.0" sn="69.23" a="3388.82" fwhm="0.000476" res="576015.9" algo="FTMS"/>
<pk mz="274.129611" i="998836.1" sn="7.21" a="316.38" fwhm="0.000460" res="596435.5" algo="FTMS"/>
<pk mz="274.137716" i="1556084.5" sn="12.64" a="576.75" fwhm="0.000454" res="603503.3" algo="FTMS"/>
<pk mz="274.174155" i="1140662.6" sn="8.59" a="385.77" fwhm="0.000493" res="556279.0" algo="FTMS"/>
<pk mz="275.019691" i="1903142.6" sn="16.02" a="737.45" fwhm="0.000474" res="580328.9" algo="FTMS"/>
<pk mz="275.040807" i="1090471.8" sn="8.10" a="311.56" fwhm="0.000413" res="665334.6" algo="FTMS"/>
<pk mz="275.056098" i="1577384.6" sn="12.85" a="618.18" fwhm="0.000465" res="591556.1" algo="FTMS"/>
<pk mz="275.077237" i="2301482.0" sn="19.90" a="927.90" fwhm="0.000470" res="584687.4" algo="FTMS"/>
<pk mz="275.092510" i="1022890.8" sn="7.45" a="285.30" fwhm="0.000420" res="654315.4" algo="FTMS"/>
<pk mz="275.095852" i="1057195.0" sn="7.78" a="333.37" fwhm="0.000403" res="682608.1" algo="FTMS"/>
<pk mz="275.105552" i="1306283.5" sn="10.21" a="376.76" fwhm="0.000407" res="676661.1" algo="FTMS"/>
<pk mz="275.113033" i="983339.9" sn="7.06" a="227.65" fwhm="0.000317" res="867226.8" algo="FTMS"/>
<pk mz="275.113657" i="4611628.0" sn="42.40" a="2019.89" fwhm="0.000479" res="573958.2" algo="FTMS"/>
<pk mz="275.149999" i="3072814.0" sn="27.41" a="1313.59" fwhm="0.000460" res="598746.1" algo="FTMS"/>
<pk mz="275.186361" i="981552.1" sn="7.04" a="229.10" fwhm="0.000378" res="727598.0" algo="FTMS"/>
<pk mz="275.306722" i="1029175.0" sn="7.51" a="492.93" fwhm="0.000634" res="434200.3" algo="FTMS"/>
<pk mz="276.014916" i="1229279.9" sn="9.46" a="388.06" fwhm="0.000415" res="664386.9" algo="FTMS"/>
<pk mz="276.051308" i="1208418.0" sn="9.25" a="430.42" fwhm="0.000452" res="610931.5" algo="FTMS"/>
<pk mz="276.998998" i="1216665.9" sn="9.33" a="428.85" fwhm="0.000455" res="608832.9" algo="FTMS"/>
<pk mz="277.023256" i="5313691.5" sn="49.24" a="2592.32" fwhm="0.000509" res="543781.3" algo="FTMS"/>
<pk mz="277.058995" i="6168221.5" sn="57.57" a="1848.51" fwhm="0.000361" res="766586.5" algo="FTMS"/>
<pk mz="277.059662" i="69399200.0" z="-1" sn="673.52" a="35088.08" fwhm="0.000493" res="561632.2" algo="FTMS" component_name="J" deconvoluted_molecular_mass="277.059901" deconvoluted_isotopic_mass="277.059940"/>
<pk mz="277.071714" i="2179230.3" sn="18.71" a="840.08" fwhm="0.000459" res="603345.4" algo="FTMS"/>
<pk mz="277.108119" i="1294880.5" sn="10.09" a="432.59" fwhm="0.000451" res="614122.3" algo="FTMS"/>
<pk mz="277.144606" i="981090.6" sn="7.04" a="289.12" fwhm="0.000423" res="655226.2" algo="FTMS"/>
<pk mz="277.155763" i="1231011.3" sn="9.47" a="476.12" fwhm="0.000493" res="561641.3" algo="FTMS"/>
<pk mz="277.180874" i="1113124.9" sn="8.32" a="397.58" fwhm="0.000506" res="547691.8" algo="FTMS"/>
<pk mz="278.030620" i="1512152.6" sn="12.15" a="543.41" fwhm="0.000466" res="596099.1" algo="FTMS"/>
<pk mz="278.063026" i="6948058.5" z="-1" sn="64.87" a="3251.72" fwhm="0.000483" res="575921.4" algo="FTMS" component_name="J" deconvoluted_molecular_mass="277.059901" deconvoluted_isotopic_mass="278.063306"/>
<pk mz="278.066979" i="999386.8" sn="7.18" a="265.45" fwhm="0.000388" res="716802.6" algo="FTMS"/>
<pk mz="278.088064" i="1041372.1" sn="7.59" a="282.23" fwhm="0.000380" res="732330.4" algo="FTMS"/>
<pk mz="279.014646" i="5273878.5" sn="48.63" a="2501.27" fwhm="0.000499" res="558945.3" algo="FTMS"/>
<pk mz="279.020355" i="1742615.0" sn="14.39" a="751.38" fwhm="0.000497" res="561814.2" algo="FTMS"/>
<pk mz="279.038896" i="2185752.3" sn="18.69" a="1014.38" fwhm="0.000523" res="533358.4" algo="FTMS"/>
<pk mz="279.051047" i="2968857.0" sn="26.28" a="1238.16" fwhm="0.000475" res="587027.9" algo="FTMS"/>
<pk mz="279.056695" i="22473498.0" z="-1" sn="215.43" a="11527.72" fwhm="0.000507" res="550443.1" algo="FTMS" component_name="b" deconvoluted_molecular_mass="279.056977" deconvoluted_isotopic_mass="279.056976"/>
<pk mz="279.063984" i="1347481.8" z="-1" sn="10.56" a="388.86" fwhm="0.000398" res="701750.8" algo="FTMS" component_name="J" deconvoluted_molecular_mass="277.059901" deconvoluted_isotopic_mass="279.064266"/>
<pk mz="279.073518" i="2666522.5" sn="23.35" a="1279.16" fwhm="0.000510" res="547271.6" algo="FTMS"/>
<pk mz="279.087398" i="2028827.3" sn="17.16" a="825.33" fwhm="0.000478" res="583945.3" algo="FTMS"/>
<pk mz="279.098637" i="2273564.0" sn="19.54" a="982.70" fwhm="0.000497" res="562102.1" algo="FTMS"/>
<pk mz="279.100422" i="2238748.0" sn="19.20" a="945.13" fwhm="0.000499" res="559517.9" algo="FTMS"/>
<pk mz="279.123754" i="1274269.6" sn="9.85" a="387.50" fwhm="0.000399" res="699738.9" algo="FTMS"/>
<pk mz="279.163544" i="6100256.0" sn="56.65" a="2964.12" fwhm="0.000499" res="559298.1" algo="FTMS"/>
<pk mz="280.046249" i="1604314.4" sn="13.05" a="751.74" fwhm="0.000520" res="538853.4" algo="FTMS"/>
<pk mz="280.060040" i="1876571.4" z="-1" sn="15.69" a="702.05" fwhm="0.000445" res="629942.4" algo="FTMS" component_name="b" deconvoluted_molecular_mass="279.056977" deconvoluted_isotopic_mass="280.060323"/>
<pk mz="280.068750" i="15081308.0" z="-1" sn="143.74" a="7761.30" fwhm="0.000513" res="546205.6" algo="FTMS" component_name="s" deconvoluted_molecular_mass="280.068506" deconvoluted_isotopic_mass="280.069033"/>
<pk mz="280.082628" i="1396188.9" sn="11.03" a="583.96" fwhm="0.000488" res="574396.0" algo="FTMS"/>
<pk mz="280.166875" i="1140834.5" sn="8.55" a="424.99" fwhm="0.000477" res="587014.1" algo="FTMS"/>
<pk mz="281.030259" i="4417950.0" sn="40.33" a="1965.12" fwhm="0.000478" res="587595.2" algo="FTMS"/>
<pk mz="281.035908" i="1361054.6" sn="10.69" a="445.42" fwhm="0.000422" res="666227.6" algo="FTMS"/>
<pk mz="281.052754" i="3703967.8" sn="33.41" a="1696.44" fwhm="0.000498" res="564578.3" algo="FTMS"/>
<pk mz="281.066621" i="11066273.0" sn="104.80" a="5729.44" fwhm="0.000523" res="537314.7" algo="FTMS"/>
<pk mz="281.072030" i="1728929.3" z="-1" sn="14.25" a="597.36" fwhm="0.000435" res="645536.9" algo="FTMS" component_name="s" deconvoluted_molecular_mass="280.068506" deconvoluted_isotopic_mass="281.072316"/>
<pk mz="281.079762" i="1007585.8" sn="7.26" a="279.33" fwhm="0.000468" res="600469.3" algo="FTMS"/>
<pk mz="281.100602" i="1017379.3" sn="7.35" a="292.87" fwhm="0.000419" res="670548.6" algo="FTMS"/>
<pk mz="281.103043" i="2383523.5" sn="20.60" a="1002.28" fwhm="0.000480" res="585120.2" algo="FTMS"/>
<pk mz="281.116239" i="1265828.4" sn="9.76" a="548.44" fwhm="0.000695" res="404411.3" algo="FTMS"/>
<pk mz="281.139430" i="1719462.0" sn="14.16" a="732.20" fwhm="0.000494" res="568676.5" algo="FTMS"/>
<pk mz="281.142862" i="2277798.3" sn="19.58" a="882.27" fwhm="0.000435" res="646562.8" algo="FTMS"/>
<pk mz="281.175845" i="1808680.6" sn="15.03" a="680.44" fwhm="0.000464" res="606302.4" algo="FTMS"/>
<pk mz="282.010693" i="996133.3" sn="7.15" a="315.83" fwhm="0.000505" res="558874.0" algo="FTMS"/>
<pk mz="282.025513" i="1229030.4" sn="9.41" a="601.87" fwhm="0.000586" res="481126.7" algo="FTMS"/>
<pk mz="282.061908" i="1442921.1" sn="11.48" a="617.83" fwhm="0.000516" res="546944.6" algo="FTMS"/>
<pk mz="282.069960" i="1770601.8" z="-1" sn="14.66" a="685.77" fwhm="0.000464" res="607396.1" algo="FTMS" component_name="s" deconvoluted_molecular_mass="280.068506" deconvoluted_isotopic_mass="282.070248"/>
<pk mz="282.084352" i="1198826.8" sn="9.11" a="408.28" fwhm="0.000465" res="606347.6" algo="FTMS"/>
<pk mz="283.009532" i="1972017.6" sn="16.53" a="807.21" fwhm="0.000475" res="595286.9" algo="FTMS"/>
<pk mz="283.045903" i="4536884.5" sn="41.29" a="2136.92" fwhm="0.000497" res="569385.2" algo="FTMS"/>
<pk mz="283.064609" i="1574838.0" sn="12.70" a="650.11" fwhm="0.000497" res="569997.6" algo="FTMS"/>
<pk mz="283.068435" i="2550838.3" sn="22.12" a="1132.13" fwhm="0.000509" res="556619.9" algo="FTMS"/>
<pk mz="283.082296" i="6726199.5" sn="62.42" a="3412.82" fwhm="0.000503" res="563168.1" algo="FTMS"/>
<pk mz="283.118709" i="3240762.3" sn="28.78" a="1466.20" fwhm="0.000491" res="577033.6" algo="FTMS"/>
<pk mz="283.137306" i="2442299.8" sn="21.07" a="1060.82" fwhm="0.000500" res="566176.4" algo="FTMS"/>
<pk mz="283.155082" i="2425917.3" sn="20.92" a="1116.21" fwhm="0.000502" res="563990.3" algo="FTMS"/>
<pk mz="283.191490" i="3718720.0" sn="33.39" a="1796.97" fwhm="0.000515" res="549845.7" algo="FTMS"/>
<pk mz="283.264235" i="1167429.9" sn="8.77" a="328.08" fwhm="0.000415" res="683223.3" algo="FTMS"/>
<pk mz="284.041156" i="2291333.3" sn="19.62" a="1054.79" fwhm="0.000529" res="536917.4" algo="FTMS"/>
<pk mz="284.077547" i="1301000.4" sn="10.06" a="533.44" fwhm="0.000501" res="566561.3" algo="FTMS"/>
<pk mz="285.061580" i="19492062.0" z="-1" sn="185.65" a="10482.98" fwhm="0.000534" res="533525.0" algo="FTMS" component_name="f" deconvoluted_molecular_mass="285.062349" deconvoluted_isotopic_mass="285.061873"/>
<pk mz="285.079524" i="2797790.8" sn="24.50" a="842.52" fwhm="0.000388" res="734718.0" algo="FTMS"/>
<pk mz="285.080191" i="29705438.0" z="-1" sn="284.23" a="15866.96" fwhm="0.000524" res="544066.7" algo="FTMS" component_name="V" deconvoluted_molecular_mass="285.080492" deconvoluted_isotopic_mass="285.080485"/>
<pk mz="285.097936" i="6570208.5" sn="60.92" a="3419.53" fwhm="0.000533" res="534647.9" algo="FTMS"/>
<pk mz="285.109187" i="1781345.5" sn="14.69" a="885.45" fwhm="0.000554" res="514220.7" algo="FTMS"/>
<pk mz="285.126103" i="10968291.0" z="-1" sn="103.37" a="5654.37" fwhm="0.000521" res="547760.7" algo="FTMS" component_name="CJ" deconvoluted_molecular_mass="285.126403" deconvoluted_isotopic_mass="285.126397"/>
<pk mz="285.134312" i="6290147.5" sn="58.21" a="3215.49" fwhm="0.000536" res="532192.3" algo="FTMS"/>
<pk mz="285.145543" i="1333860.6" sn="10.37" a="527.66" fwhm="0.000496" res="575393.9" algo="FTMS"/>
<pk mz="285.170724" i="5150439.0" sn="47.21" a="2382.99" fwhm="0.000495" res="575917.5" algo="FTMS"/>
<pk mz="285.207119" i="9860330.0" sn="92.67" a="5131.37" fwhm="0.000532" res="536487.5" algo="FTMS"/>
<pk mz="286.035717" i="1105078.4" sn="8.16" a="412.56" fwhm="0.000576" res="496737.6" algo="FTMS"/>
<pk mz="286.056920" i="1804344.4" sn="14.91" a="875.47" fwhm="0.000561" res="509549.3" algo="FTMS"/>
<pk mz="286.064931" i="2908473.3" z="-1" sn="25.57" a="1429.16" fwhm="0.000558" res="512707.7" algo="FTMS" component_name="f" deconvoluted_molecular_mass="285.062349" deconvoluted_isotopic_mass="286.065226"/>
<pk mz="286.083592" i="4280123.0" z="-1" sn="38.81" a="2088.86" fwhm="0.000517" res="553743.8" algo="FTMS" component_name="V" deconvoluted_molecular_mass="285.080492" deconvoluted_isotopic_mass="286.083888"/>
<pk mz="286.129481" i="2293311.3" z="-1" sn="19.63" a="1058.03" fwhm="0.000548" res="521901.2" algo="FTMS" component_name="CJ" deconvoluted_molecular_mass="285.126403" deconvoluted_isotopic_mass="286.129777"/>
<pk mz="286.137722" i="1146048.0" sn="8.56" a="398.63" fwhm="0.000522" res="547703.4" algo="FTMS"/>
<pk mz="286.210481" i="1902663.0" sn="15.86" a="751.01" fwhm="0.000466" res="614150.8" algo="FTMS"/>
<pk mz="287.019707" i="1572630.1" sn="12.60" a="638.72" fwhm="0.000494" res="581239.3" algo="FTMS"/>
<pk mz="287.040843" i="3468952.3" sn="30.79" a="1735.33" fwhm="0.000528" res="543883.1" algo="FTMS"/>
<pk mz="287.056102" i="1670297.8" sn="13.54" a="607.66" fwhm="0.000463" res="620554.8" algo="FTMS"/>
<pk mz="287.059468" i="1072410.1" sn="7.80" a="325.15" fwhm="0.000442" res="649529.0" algo="FTMS"/>
<pk mz="287.075920" i="1479323.8" z="-1" sn="11.70" a="559.34" fwhm="0.000482" res="595238.6" algo="FTMS" component_name="f" deconvoluted_molecular_mass="285.062349" deconvoluted_isotopic_mass="287.076218"/>
<pk mz="287.077182" i="3594652.0" sn="32.00" a="1859.77" fwhm="0.000560" res="512870.4" algo="FTMS"/>
<pk mz="287.113595" i="8105375.5" sn="75.28" a="4218.89" fwhm="0.000534" res="537231.0" algo="FTMS"/>
<pk mz="287.124885" i="1911968.8" sn="15.85" a="734.73" fwhm="0.000471" res="609834.3" algo="FTMS"/>
<pk mz="287.150001" i="8573347.0" sn="79.77" a="4536.17" fwhm="0.000529" res="542526.6" algo="FTMS"/>
<pk mz="287.186427" i="3647911.0" sn="32.51" a="1626.84" fwhm="0.000477" res="601613.5" algo="FTMS"/>
<pk mz="287.222789" i="4604842.5" sn="41.69" a="2257.21" fwhm="0.000527" res="544630.9" algo="FTMS"/>
<pk mz="288.051426" i="1158273.0" sn="8.62" a="360.32" fwhm="0.000458" res="628507.7" algo="FTMS"/>
<pk mz="288.116995" i="1395336.1" sn="10.90" a="475.12" fwhm="0.000448" res="642635.8" algo="FTMS"/>
<pk mz="288.145351" i="1261707.1" sn="9.61" a="638.13" fwhm="0.000695" res="414665.8" algo="FTMS"/>
<pk mz="288.153319" i="1236876.0" sn="9.38" a="406.68" fwhm="0.000471" res="611840.1" algo="FTMS"/>
<pk mz="288.189736" i="994063.9" sn="7.05" a="397.07" fwhm="0.000542" res="532053.4" algo="FTMS"/>
<pk mz="288.226095" i="1195027.9" sn="8.97" a="341.18" fwhm="0.000424" res="680381.3" algo="FTMS"/>
<pk mz="288.999045" i="1051241.6" sn="7.59" a="392.24" fwhm="0.000533" res="541722.4" algo="FTMS"/>
<pk mz="289.035341" i="2238829.8" sn="18.99" a="924.63" fwhm="0.000456" res="634312.0" algo="FTMS"/>
<pk mz="289.038734" i="1195374.1" sn="8.98" a="428.38" fwhm="0.000508" res="568735.8" algo="FTMS"/>
<pk mz="289.046555" i="1507695.0" sn="11.97" a="756.15" fwhm="0.000727" res="397448.2" algo="FTMS"/>
<pk mz="289.056420" i="1931888.1" sn="16.04" a="847.51" fwhm="0.000520" res="556067.4" algo="FTMS"/>
<pk mz="289.071750" i="1487473.9" sn="11.78" a="560.13" fwhm="0.000504" res="573133.4" algo="FTMS"/>
<pk mz="289.075183" i="1179634.3" sn="8.83" a="440.82" fwhm="0.000508" res="568695.6" algo="FTMS"/>
<pk mz="289.092877" i="3821684.3" sn="34.17" a="1832.06" fwhm="0.000524" res="551518.8" algo="FTMS"/>
<pk mz="289.104194" i="1160309.6" sn="8.64" a="447.09" fwhm="0.000503" res="574316.2" algo="FTMS"/>
<pk mz="289.111486" i="2912886.5" sn="25.46" a="1308.29" fwhm="0.000508" res="569511.8" algo="FTMS"/>
<pk mz="289.121174" i="8319607.5" sn="77.33" a="4473.17" fwhm="0.000538" res="537385.5" algo="FTMS"/>
<pk mz="289.129246" i="6398584.5" sn="58.90" a="3363.30" fwhm="0.000544" res="531725.1" algo="FTMS"/>
<pk mz="289.165606" i="2788988.8" sn="24.27" a="1216.05" fwhm="0.000494" res="584988.5" algo="FTMS"/>
<pk mz="290.030578" i="1758434.8" sn="14.38" a="734.20" fwhm="0.000523" res="555048.2" algo="FTMS"/>
<pk mz="290.067011" i="1273191.3" sn="9.72" a="440.27" fwhm="0.000453" res="639905.9" algo="FTMS"/>
<pk mz="290.114811" i="1088493.0" sn="7.95" a="389.09" fwhm="0.000495" res="585756.5" algo="FTMS"/>
<pk mz="290.124424" i="1652078.3" sn="13.36" a="818.99" fwhm="0.000671" res="432059.8" algo="FTMS"/>
<pk mz="291.014617" i="2684765.8" sn="23.26" a="1344.03" fwhm="0.000555" res="524027.7" algo="FTMS"/>
<pk mz="291.038892" i="29980512.0" z="-1" sn="285.15" a="16776.37" fwhm="0.000543" res="536343.7" algo="FTMS" component_name="U" deconvoluted_molecular_mass="291.039204" deconvoluted_isotopic_mass="291.039198"/>
<pk mz="291.050987" i="2615138.3" sn="22.60" a="1299.33" fwhm="0.000560" res="519544.5" algo="FTMS"/>
<pk mz="291.062231" i="1184355.8" sn="8.87" a="395.77" fwhm="0.000465" res="626366.7" algo="FTMS"/>
<pk mz="291.087414" i="2101863.0" sn="17.67" a="911.92" fwhm="0.000518" res="561999.3" algo="FTMS"/>
<pk mz="291.100446" i="1683560.6" sn="13.66" a="673.92" fwhm="0.000493" res="590311.1" algo="FTMS"/>
<pk mz="291.108633" i="1001193.8" sn="7.11" a="400.10" fwhm="0.000537" res="542516.8" algo="FTMS"/>
<pk mz="291.118282" i="2450283.0" sn="21.01" a="1038.83" fwhm="0.000484" res="601295.2" algo="FTMS"/>
<pk mz="291.123866" i="1285739.8" sn="9.84" a="512.42" fwhm="0.000540" res="539072.6" algo="FTMS"/>
<pk mz="291.136839" i="1269229.4" sn="9.68" a="530.80" fwhm="0.000553" res="526256.7" algo="FTMS"/>
<pk mz="291.209608" i="2017398.8" sn="16.86" a="779.33" fwhm="0.000450" res="647658.1" algo="FTMS"/>
<pk mz="292.010008" i="1013025.0" sn="7.18" a="318.33" fwhm="0.000508" res="575150.7" algo="FTMS"/>
<pk mz="292.042296" i="3206373.3" z="-1" sn="28.09" a="1535.16" fwhm="0.000516" res="565696.9" algo="FTMS" component_name="U" deconvoluted_molecular_mass="291.039204" deconvoluted_isotopic_mass="292.042604"/>
<pk mz="292.046287" i="1301605.9" sn="9.93" a="540.35" fwhm="0.000559" res="522075.2" algo="FTMS"/>
<pk mz="292.082736" i="1454058.9" sn="11.38" a="647.48" fwhm="0.000564" res="518146.6" algo="FTMS"/>
<pk mz="292.103746" i="11315182.0" z="-1" sn="105.40" a="6238.46" fwhm="0.000549" res="531654.1" algo="FTMS" component_name="CA" deconvoluted_molecular_mass="292.103367" deconvoluted_isotopic_mass="292.104054"/>
<pk mz="292.454376" i="1003677.9" sn="7.09" a="377.46" fwhm="0.000557" res="524941.5" algo="FTMS"/>
<pk mz="292.993878" i="1343977.6" sn="10.33" a="450.89" fwhm="0.000441" res="664443.6" algo="FTMS"/>
<pk mz="293.030307" i="3991150.8" sn="35.57" a="1919.99" fwhm="0.000504" res="581182.4" algo="FTMS"/>
<pk mz="293.035949" i="10398832.0" sn="96.66" a="5610.75" fwhm="0.000545" res="537440.6" algo="FTMS"/>
<pk mz="293.054605" i="1583474.3" sn="12.62" a="635.36" fwhm="0.000461" res="635521.8" algo="FTMS"/>
<pk mz="293.066666" i="3809396.0" sn="33.84" a="1986.53" fwhm="0.000563" res="520919.9" algo="FTMS"/>
<pk mz="293.079699" i="1692277.9" sn="13.65" a="826.61" fwhm="0.000584" res="501825.9" algo="FTMS"/>
<pk mz="293.103042" i="2310265.3" z="-1" sn="19.54" a="1109.47" fwhm="0.000519" res="564358.6" algo="FTMS" component_name="CA" deconvoluted_molecular_mass="292.103367" deconvoluted_isotopic_mass="293.103352"/>
<pk mz="293.114242" i="1714810.8" sn="13.87" a="719.44" fwhm="0.000531" res="551808.6" algo="FTMS"/>
<pk mz="293.116117" i="3624571.0" sn="32.08" a="1756.21" fwhm="0.000526" res="556916.1" algo="FTMS"/>
<pk mz="293.175121" i="3699843.5" sn="32.79" a="1001.51" fwhm="0.000368" res="797457.7" algo="FTMS"/>
<pk mz="293.175793" i="40409220.0" z="-1" sn="382.77" a="22707.59" fwhm="0.000547" res="536140.3" algo="FTMS" component_name="R" deconvoluted_molecular_mass="293.176114" deconvoluted_isotopic_mass="293.176104"/>
<pk mz="293.179176" i="6651524.0" sn="60.93" a="3619.81" fwhm="0.000561" res="522327.4" algo="FTMS"/>
<pk mz="293.188912" i="1714565.5" sn="13.87" a="776.52" fwhm="0.000521" res="562968.5" algo="FTMS"/>
<pk mz="293.206610" i="1141384.0" sn="8.40" a="371.86" fwhm="0.000473" res="620382.2" algo="FTMS"/>
<pk mz="294.025517" i="1617280.0" sn="12.94" a="641.66" fwhm="0.000490" res="600270.9" algo="FTMS"/>
<pk mz="294.033671" i="1067137.3" sn="7.69" a="383.07" fwhm="0.000501" res="586416.3" algo="FTMS"/>
<pk mz="294.039390" i="1227394.1" sn="9.22" a="425.25" fwhm="0.000468" res="628161.5" algo="FTMS"/>
<pk mz="294.061920" i="2288645.5" sn="19.34" a="1012.15" fwhm="0.000513" res="573010.8" algo="FTMS"/>
<pk mz="294.098282" i="1228170.9" sn="9.23" a="387.84" fwhm="0.000451" res="651976.2" algo="FTMS"/>
<pk mz="294.179197" i="7100695.0" z="-1" sn="65.21" a="3808.68" fwhm="0.000553" res="531786.4" algo="FTMS" component_name="R" deconvoluted_molecular_mass="293.176114" deconvoluted_isotopic_mass="294.179510"/>
<pk mz="295.009546" i="2641302.0" sn="22.70" a="1192.35" fwhm="0.000495" res="595517.3" algo="FTMS"/>
<pk mz="295.045933" i="5267867.5" sn="47.74" a="2837.73" fwhm="0.000544" res="542408.6" algo="FTMS"/>
<pk mz="295.068312" i="1394719.3" sn="10.81" a="476.39" fwhm="0.000456" res="647461.7" algo="FTMS"/>
<pk mz="295.082297" i="5031841.5" sn="45.49" a="2752.87" fwhm="0.000566" res="521255.7" algo="FTMS"/>
<pk mz="295.093654" i="1187235.1" sn="8.84" a="505.45" fwhm="0.000621" res="475121.5" algo="FTMS"/>
<pk mz="295.095386" i="2269603.5" sn="19.15" a="971.68" fwhm="0.000501" res="589579.7" algo="FTMS"/>
<pk mz="295.113067" i="1125926.3" z="-1" sn="8.25" a="446.06" fwhm="0.000538" res="548426.9" algo="FTMS" component_name="CA" deconvoluted_molecular_mass="292.103367" deconvoluted_isotopic_mass="295.113382"/>
<pk mz="295.118709" i="2950567.0" sn="25.65" a="1406.45" fwhm="0.000538" res="548890.0" algo="FTMS"/>
<pk mz="295.131796" i="2283945.3" sn="19.29" a="1053.51" fwhm="0.000535" res="551733.2" algo="FTMS"/>
<pk mz="295.137330" i="3204266.0" sn="28.07" a="1785.78" fwhm="0.000619" res="477158.0" algo="FTMS"/>
<pk mz="295.155037" i="1701804.8" sn="13.74" a="648.17" fwhm="0.000485" res="608502.6" algo="FTMS"/>
<pk mz="295.168195" i="1672622.9" sn="13.46" a="673.07" fwhm="0.000517" res="570537.4" algo="FTMS"/>
<pk mz="295.182509" i="1127793.1" z="-1" sn="8.27" a="499.98" fwhm="0.000620" res="475883.1" algo="FTMS" component_name="R" deconvoluted_molecular_mass="293.176114" deconvoluted_isotopic_mass="295.182824"/>
<pk mz="295.191439" i="1319346.5" sn="10.09" a="484.85" fwhm="0.000483" res="610583.7" algo="FTMS"/>
<pk mz="296.041141" i="1657018.1" sn="13.31" a="724.83" fwhm="0.000537" res="550929.1" algo="FTMS"/>
<pk mz="296.077482" i="1401536.0" sn="10.88" a="560.71" fwhm="0.000500" res="592687.5" algo="FTMS"/>
<pk mz="296.100017" i="1625795.6" sn="13.01" a="707.72" fwhm="0.000546" res="542557.0" algo="FTMS"/>
<pk mz="297.025213" i="3790045.0" sn="33.43" a="1932.67" fwhm="0.000538" res="552145.0" algo="FTMS"/>
<pk mz="297.061601" i="6102243.0" sn="55.33" a="3440.66" fwhm="0.000583" res="509487.3" algo="FTMS"/>
<pk mz="297.066258" i="1391587.9" sn="10.71" a="527.47" fwhm="0.000508" res="584463.9" algo="FTMS"/>
<pk mz="297.080168" i="1043814.2" sn="7.42" a="524.09" fwhm="0.000717" res="414278.4" algo="FTMS"/>
<pk mz="297.097974" i="5136105.0" sn="46.18" a="2649.24" fwhm="0.000548" res="541918.6" algo="FTMS"/>
<pk mz="297.111044" i="1150059.4" sn="8.42" a="414.50" fwhm="0.000466" res="637811.3" algo="FTMS"/>
<pk mz="297.134388" i="2855919.3" sn="24.58" a="1327.21" fwhm="0.000529" res="561715.0" algo="FTMS"/>
<pk mz="297.142193" i="1292272.6" sn="9.77" a="574.03" fwhm="0.000547" res="543560.1" algo="FTMS"/>
<pk mz="297.152909" i="175143664.0" z="-1" sn="1656.50" a="98833.05" fwhm="0.000552" res="538089.0" algo="FTMS" component_name="E" deconvoluted_molecular_mass="297.153242" deconvoluted_isotopic_mass="297.153229"/>
<pk mz="297.158201" i="1450611.4" sn="11.27" a="607.63" fwhm="0.000503" res="591217.8" algo="FTMS"/>
<pk mz="297.170747" i="2164213.5" sn="18.03" a="944.06" fwhm="0.000515" res="576539.4" algo="FTMS"/>
<pk mz="297.207131" i="1795579.6" sn="14.54" a="760.62" fwhm="0.000531" res="559771.8" algo="FTMS"/>
<pk mz="298.056752" i="1523469.9" sn="11.96" a="805.23" fwhm="0.000731" res="407870.5" algo="FTMS"/>
<pk mz="298.093271" i="1347220.4" sn="10.29" a="622.93" fwhm="0.000532" res="560626.3" algo="FTMS"/>
<pk mz="298.129597" i="1114778.6" sn="8.09" a="351.06" fwhm="0.000488" res="610484.2" algo="FTMS"/>
<pk mz="298.140790" i="1025116.6" sn="7.24" a="427.21" fwhm="0.000620" res="481221.6" algo="FTMS"/>
<pk mz="298.152356" i="1213854.6" sn="9.03" a="386.49" fwhm="0.000481" res="620361.5" algo="FTMS"/>
<pk mz="298.156357" i="22922144.0" z="-1" sn="214.65" a="13511.27" fwhm="0.000577" res="517033.6" algo="FTMS" component_name="E" deconvoluted_molecular_mass="297.153242" deconvoluted_isotopic_mass="298.156679"/>
<pk mz="299.019613" i="1024952.9" sn="7.23" a="313.49" fwhm="0.000431" res="693435.2" algo="FTMS"/>
<pk mz="299.040875" i="4582973.0" sn="40.94" a="2385.27" fwhm="0.000551" res="542722.9" algo="FTMS"/>
<pk mz="299.077260" i="8112195.5" sn="74.37" a="4184.62" fwhm="0.000534" res="560547.1" algo="FTMS"/>
<pk mz="299.095837" i="7916614.5" sn="72.51" a="4429.23" fwhm="0.000584" res="511925.1" algo="FTMS"/>
<pk mz="299.113659" i="5696586.0" sn="51.48" a="3052.68" fwhm="0.000558" res="535705.0" algo="FTMS"/>
<pk mz="299.124823" i="1597899.9" sn="12.66" a="731.57" fwhm="0.000534" res="560643.8" algo="FTMS"/>
<pk mz="299.148815" i="5423184.5" sn="48.89" a="2898.78" fwhm="0.000567" res="527346.2" algo="FTMS"/>
<pk mz="299.150028" i="4725840.5" sn="42.29" a="2621.84" fwhm="0.000574" res="521035.9" algo="FTMS"/>
<pk mz="299.159719" i="1576658.3" z="-1" sn="12.46" a="667.88" fwhm="0.000522" res="573104.7" algo="FTMS" component_name="E" deconvoluted_molecular_mass="297.153242" deconvoluted_isotopic_mass="299.160043"/>
<pk mz="299.186406" i="10076247.0" sn="92.97" a="5594.24" fwhm="0.000569" res="526115.4" algo="FTMS"/>
<pk mz="299.222807" i="2477661.8" sn="20.99" a="1279.54" fwhm="0.000550" res="544361.3" algo="FTMS"/>
<pk mz="300.072500" i="1189242.1" sn="8.79" a="476.33" fwhm="0.000577" res="520253.5" algo="FTMS"/>
<pk mz="300.080640" i="1641979.6" sn="13.08" a="741.64" fwhm="0.000546" res="549168.7" algo="FTMS"/>
<pk mz="300.099194" i="1174015.0" sn="8.64" a="406.16" fwhm="0.000491" res="611411.6" algo="FTMS"/>
<pk mz="300.117047" i="1228674.4" sn="9.16" a="561.07" fwhm="0.000574" res="522970.4" algo="FTMS"/>
<pk mz="300.152165" i="1644041.0" sn="13.10" a="694.98" fwhm="0.000532" res="563918.4" algo="FTMS"/>
<pk mz="300.189750" i="1740304.0" sn="14.01" a="693.76" fwhm="0.000507" res="592309.7" algo="FTMS"/>
<pk mz="301.034404" i="1295408.0" sn="9.79" a="583.08" fwhm="0.000558" res="539048.4" algo="FTMS"/>
<pk mz="301.056519" i="3117492.3" sn="27.05" a="1626.08" fwhm="0.000579" res="519714.4" algo="FTMS"/>
<pk mz="301.071735" i="1335863.1" sn="10.18" a="444.68" fwhm="0.000479" res="628017.7" algo="FTMS"/>
<pk mz="301.075152" i="1380855.9" sn="10.60" a="726.03" fwhm="0.000721" res="417441.7" algo="FTMS"/>
<pk mz="301.092914" i="4956091.0" sn="44.47" a="2739.54" fwhm="0.000577" res="521724.2" algo="FTMS"/>
<pk mz="301.104065" i="1372861.4" sn="10.53" a="620.33" fwhm="0.000549" res="548293.9" algo="FTMS"/>
<pk mz="301.129287" i="8053186.0" sn="73.80" a="4407.73" fwhm="0.000565" res="532537.7" algo="FTMS"/>
<pk mz="301.140422" i="1392196.4" sn="10.71" a="562.60" fwhm="0.000531" res="567547.5" algo="FTMS"/>
<pk mz="301.165684" i="6146505.0" sn="55.74" a="3311.83" fwhm="0.000565" res="533147.6" algo="FTMS"/>
<pk mz="301.201364" i="1373648.1" sn="10.53" a="338.53" fwhm="0.000317" res="951077.0" algo="FTMS"/>
<pk mz="301.202074" i="11056592.0" z="-1" sn="102.25" a="6132.28" fwhm="0.000567" res="531215.2" algo="FTMS" component_name="CH" deconvoluted_molecular_mass="301.202397" deconvoluted_isotopic_mass="301.202402"/>
<pk mz="302.066160" i="6859897.0" sn="62.08" a="4252.31" fwhm="0.000621" res="486424.4" algo="FTMS"/>
<pk mz="302.096167" i="1161598.8" sn="8.47" a="491.08" fwhm="0.000553" res="546584.5" algo="FTMS"/>
<pk mz="302.103244" i="1146816.1" sn="8.33" a="591.49" fwhm="0.000665" res="454525.0" algo="FTMS"/>
<pk mz="302.132534" i="1548165.9" sn="12.10" a="724.41" fwhm="0.000579" res="522011.6" algo="FTMS"/>
<pk mz="302.135737" i="2459270.5" sn="20.68" a="1325.41" fwhm="0.000588" res="513831.1" algo="FTMS"/>
<pk mz="302.205380" i="1760660.3" z="-1" sn="14.10" a="687.84" fwhm="0.000485" res="623420.6" algo="FTMS" component_name="CH" deconvoluted_molecular_mass="301.202397" deconvoluted_isotopic_mass="302.205710"/>
<pk mz="303.002936" i="1200820.0" sn="8.83" a="376.80" fwhm="0.000478" res="634046.6" algo="FTMS"/>
<pk mz="303.014562" i="1570358.4" sn="12.31" a="721.05" fwhm="0.000615" res="492811.8" algo="FTMS"/>
<pk mz="303.050143" i="1673149.5" sn="13.28" a="762.77" fwhm="0.000566" res="535729.9" algo="FTMS"/>
<pk mz="303.050985" i="2210365.8" sn="18.33" a="1095.59" fwhm="0.000579" res="523552.8" algo="FTMS"/>
<pk mz="303.072143" i="2629698.0" sn="22.28" a="1311.43" fwhm="0.000532" res="569443.9" algo="FTMS"/>
<pk mz="303.087435" i="1437765.1" sn="11.06" a="670.27" fwhm="0.000606" res="500310.4" algo="FTMS"/>
<pk mz="303.108572" i="4876105.5" sn="43.41" a="2542.74" fwhm="0.000563" res="538400.3" algo="FTMS"/>
<pk mz="303.119744" i="1140427.6" sn="8.27" a="450.88" fwhm="0.000504" res="601672.0" algo="FTMS"/>
<pk mz="303.123766" i="1224140.5" sn="9.05" a="506.77" fwhm="0.000605" res="501255.9" algo="FTMS"/>
<pk mz="303.136910" i="1898575.1" sn="15.40" a="758.89" fwhm="0.000495" res="612948.1" algo="FTMS"/>
<pk mz="303.144958" i="5285712.5" sn="47.27" a="3070.07" fwhm="0.000585" res="518059.3" algo="FTMS"/>
<pk mz="303.173316" i="1121366.5" sn="8.09" a="522.58" fwhm="0.000624" res="485735.3" algo="FTMS"/>
<pk mz="303.181345" i="2894424.3" sn="24.77" a="1414.03" fwhm="0.000551" res="550074.3" algo="FTMS"/>
<pk mz="303.217701" i="9667424.0" sn="88.49" a="5508.37" fwhm="0.000582" res="520617.9" algo="FTMS"/>
<pk mz="304.046284" i="3078921.8" sn="26.50" a="1720.11" fwhm="0.000613" res="495945.2" algo="FTMS"/>
<pk mz="304.063233" i="2647565.3" sn="22.44" a="1353.71" fwhm="0.000577" res="527254.7" algo="FTMS"/>
<pk mz="304.082590" i="1342097.3" sn="10.16" a="610.22" fwhm="0.000544" res="558609.7" algo="FTMS"/>
<pk mz="304.103771" i="1343765.8" sn="10.18" a="567.04" fwhm="0.000538" res="565631.2" algo="FTMS"/>
<pk mz="304.148332" i="1198111.0" sn="8.81" a="398.71" fwhm="0.000477" res="638096.5" algo="FTMS"/>
<pk mz="304.221076" i="1726254.1" sn="13.78" a="840.43" fwhm="0.000602" res="505489.0" algo="FTMS"/>
<pk mz="305.030250" i="4411608.5" sn="39.04" a="2412.37" fwhm="0.000583" res="523451.7" algo="FTMS"/>
<pk mz="305.041480" i="1264346.8" sn="9.43" a="395.70" fwhm="0.000502" res="607448.5" algo="FTMS"/>
<pk mz="305.054592" i="6849757.5" sn="61.98" a="4050.87" fwhm="0.000606" res="503175.1" algo="FTMS"/>
<pk mz="305.066624" i="3512288.0" sn="30.58" a="1967.02" fwhm="0.000610" res="499792.2" algo="FTMS"/>
<pk mz="305.069958" i="2049760.8" sn="16.82" a="1098.70" fwhm="0.000565" res="540412.6" algo="FTMS"/>
<pk mz="305.077910" i="1116770.5" sn="8.04" a="584.83" fwhm="0.000704" res="433634.5" algo="FTMS"/>
<pk mz="305.079737" i="1074274.9" sn="7.64" a="348.11" fwhm="0.000503" res="606626.8" algo="FTMS"/>
<pk mz="305.087860" i="1456356.6" sn="11.23" a="591.40" fwhm="0.000507" res="601524.0" algo="FTMS"/>
<pk mz="305.103027" i="2023399.9" sn="16.57" a="973.95" fwhm="0.000558" res="546597.1" algo="FTMS"/>
<pk mz="305.116077" i="1852138.6" sn="14.96" a="882.25" fwhm="0.000588" res="519023.9" algo="FTMS"/>
<pk mz="305.124191" i="2322412.3" sn="19.38" a="1128.00" fwhm="0.000557" res="547589.1" algo="FTMS"/>
<pk mz="305.139444" i="1224943.6" sn="9.06" a="426.49" fwhm="0.000483" res="631713.6" algo="FTMS"/>
<pk mz="305.152433" i="1360370.4" sn="10.33" a="562.41" fwhm="0.000544" res="560584.8" algo="FTMS"/>
<pk mz="305.160564" i="1224820.1" sn="9.06" a="503.49" fwhm="0.000571" res="534287.7" algo="FTMS"/>
<pk mz="305.188864" i="3811066.0" sn="33.39" a="1949.80" fwhm="0.000558" res="546959.5" algo="FTMS"/>
<pk mz="306.025523" i="1568686.0" sn="12.29" a="619.53" fwhm="0.000508" res="602002.7" algo="FTMS"/>
<pk mz="306.061978" i="1264694.0" sn="9.43" a="507.54" fwhm="0.000576" res="531793.7" algo="FTMS"/>
<pk mz="306.098256" i="1526845.9" sn="11.90" a="731.40" fwhm="0.000605" res="506350.8" algo="FTMS"/>
<pk mz="306.879773" i="2141545.3" sn="17.68" a="1116.45" fwhm="0.000615" res="499041.8" algo="FTMS"/>
<pk mz="307.009475" i="2594949.8" sn="21.94" a="1370.48" fwhm="0.000616" res="498510.9" algo="FTMS"/>
<pk mz="307.033826" i="2176907.3" sn="18.01" a="1170.49" fwhm="0.000592" res="518518.3" algo="FTMS"/>
<pk mz="307.045902" i="4711566.0" sn="41.86" a="2871.71" fwhm="0.000624" res="492315.6" algo="FTMS"/>
<pk mz="307.051562" i="2304911.3" sn="19.21" a="1226.56" fwhm="0.000607" res="505608.5" algo="FTMS"/>
<pk mz="307.070250" i="4588179.5" sn="40.70" a="2558.79" fwhm="0.000583" res="526824.3" algo="FTMS"/>
<pk mz="307.082285" i="3964566.0" sn="34.83" a="2253.43" fwhm="0.000614" res="500354.1" algo="FTMS"/>
<pk mz="307.095360" i="2329241.0" sn="19.44" a="1084.87" fwhm="0.000542" res="567094.6" algo="FTMS"/>
<pk mz="307.118659" i="2375070.0" sn="19.87" a="1210.06" fwhm="0.000581" res="528771.5" algo="FTMS"/>
<pk mz="307.131788" i="2593953.0" sn="21.93" a="1313.67" fwhm="0.000574" res="534924.3" algo="FTMS"/>
<pk mz="307.158452" i="1056550.9" sn="7.42" a="300.84" fwhm="0.000460" res="667118.6" algo="FTMS"/>
<pk mz="307.168163" i="1444521.0" sn="11.04" a="569.11" fwhm="0.000508" res="604112.0" algo="FTMS"/>
<pk mz="307.185989" i="1723309.0" sn="13.65" a="794.54" fwhm="0.000552" res="556125.5" algo="FTMS"/>
<pk mz="307.191552" i="1024174.3" sn="7.11" a="303.98" fwhm="0.000437" res="703706.0" algo="FTMS"/>
<pk mz="307.194855" i="2719151.0" sn="22.95" a="1438.74" fwhm="0.000594" res="517485.6" algo="FTMS"/>
<pk mz="307.204450" i="1280049.1" sn="9.51" a="546.74" fwhm="0.000558" res="550255.1" algo="FTMS"/>
<pk mz="308.041162" i="1795692.8" sn="14.32" a="906.90" fwhm="0.000567" res="543224.5" algo="FTMS"/>
<pk mz="308.077561" i="1746293.0" sn="13.86" a="733.95" fwhm="0.000528" res="583012.0" algo="FTMS"/>
<pk mz="308.113886" i="1135485.1" sn="8.15" a="380.92" fwhm="0.000492" res="626498.2" algo="FTMS"/>
<pk mz="308.877793" i="1028267.3" sn="7.15" a="345.73" fwhm="0.000503" res="614591.1" algo="FTMS"/>
<pk mz="309.025128" i="4384845.0" sn="38.51" a="2312.95" fwhm="0.000570" res="542359.3" algo="FTMS"/>
<pk mz="309.061571" i="7033941.5" sn="63.27" a="4322.67" fwhm="0.000629" res="491315.3" algo="FTMS"/>
<pk mz="309.072765" i="1165144.1" sn="8.43" a="546.40" fwhm="0.000603" res="512595.4" algo="FTMS"/>
<pk mz="309.074656" i="1587032.6" sn="12.37" a="878.88" fwhm="0.000672" res="460143.8" algo="FTMS"/>
<pk mz="309.092399" i="1034844.7" sn="7.21" a="321.03" fwhm="0.000464" res="666547.5" algo="FTMS"/>
<pk mz="309.097965" i="5388894.0" sn="47.90" a="3049.11" fwhm="0.000604" res="511397.4" algo="FTMS"/>
<pk mz="309.101231" i="1102174.8" sn="7.84" a="321.50" fwhm="0.000479" res="645443.1" algo="FTMS"/>
<pk mz="309.111010" i="3357793.0" sn="28.92" a="1732.75" fwhm="0.000570" res="542612.2" algo="FTMS"/>
<pk mz="309.128935" i="1125733.1" sn="8.06" a="447.00" fwhm="0.000571" res="540947.1" algo="FTMS"/>
<pk mz="309.134360" i="3186790.3" sn="27.32" a="1623.46" fwhm="0.000586" res="527101.1" algo="FTMS"/>
<pk mz="309.145477" i="1209321.0" sn="8.84" a="661.00" fwhm="0.000671" res="460823.2" algo="FTMS"/>
<pk mz="309.147375" i="2388329.3" sn="19.86" a="1251.98" fwhm="0.000601" res="514165.6" algo="FTMS"/>
<pk mz="309.152940" i="4724330.5" sn="41.69" a="2643.61" fwhm="0.000602" res="513430.6" algo="FTMS"/>
<pk mz="309.170803" i="2721390.8" sn="22.97" a="1411.57" fwhm="0.000578" res="534858.4" algo="FTMS"/>
<pk mz="309.174161" i="3489903.5" sn="30.15" a="1849.10" fwhm="0.000584" res="529564.2" algo="FTMS"/>
<pk mz="309.183737" i="1269105.8" sn="9.40" a="535.45" fwhm="0.000548" res="563723.6" algo="FTMS"/>
<pk mz="309.207144" i="2613367.3" sn="21.96" a="1440.07" fwhm="0.000599" res="516608.9" algo="FTMS"/>
<pk mz="309.474513" i="1066933.1" sn="7.51" a="432.72" fwhm="0.000572" res="540727.5" algo="FTMS"/>
<pk mz="310.056850" i="2471996.8" sn="20.64" a="1254.71" fwhm="0.000568" res="545853.9" algo="FTMS"/>
<pk mz="310.069935" i="3123520.0" sn="26.72" a="1577.72" fwhm="0.000563" res="550826.2" algo="FTMS"/>
<pk mz="310.093127" i="2053701.4" sn="16.73" a="911.42" fwhm="0.000565" res="548961.0" algo="FTMS"/>
<pk mz="310.156414" i="1034452.3" sn="7.20" a="363.07" fwhm="0.000480" res="646190.5" algo="FTMS"/>
<pk mz="311.004376" i="1264156.6" sn="9.35" a="566.56" fwhm="0.000566" res="549811.6" algo="FTMS"/>
<pk mz="311.040854" i="4844581.5" z="-11" sn="42.80" a="2711.22" fwhm="0.000604" res="514649.1" algo="FTMS" component_name="w" deconvoluted_molecular_mass="3431.531394" deconvoluted_isotopic_mass="3431.531502"/>
<pk mz="311.077235" i="9195054.0" sn="83.46" a="5613.21" fwhm="0.000625" res="497418.0" algo="FTMS"/>
<pk mz="311.108123" i="1607733.4" sn="12.56" a="715.75" fwhm="0.000550" res="565448.3" algo="FTMS"/>
<pk mz="311.113624" i="6894134.5" sn="61.96" a="4413.38" fwhm="0.000648" res="479835.1" algo="FTMS"/>
<pk mz="311.126681" i="1838393.9" sn="14.71" a="919.84" fwhm="0.000614" res="506875.8" algo="FTMS"/>
<pk mz="311.131463" i="1502779.0" sn="11.58" a="522.53" fwhm="0.000412" res="755361.4" algo="FTMS"/>
<pk mz="311.132254" i="14695995.0" z="-11" sn="134.86" a="9084.54" fwhm="0.000622" res="500210.7" algo="FTMS" component_name="w" deconvoluted_molecular_mass="3431.531394" deconvoluted_isotopic_mass="3432.536898"/>
<pk mz="311.150025" i="4515903.5" sn="39.73" a="2481.55" fwhm="0.000593" res="524748.8" algo="FTMS"/>
<pk mz="311.167837" i="34244164.0" sn="317.52" a="13244.21" fwhm="0.000336" res="925284.8" algo="FTMS"/>
<pk mz="311.168533" i="435029568.0" z="-1" sn="4062.56" a="258908.98" fwhm="0.000605" res="514063.0" algo="FTMS" component_name="A" deconvoluted_molecular_mass="311.168894" deconvoluted_isotopic_mass="311.168883"/>
<pk mz="311.186407" i="2016072.1" sn="16.37" a="872.31" fwhm="0.000518" res="601142.2" algo="FTMS"/>
<pk mz="311.222782" i="6008401.0" z="-11" sn="53.68" a="3426.88" fwhm="0.000602" res="516752.0" algo="FTMS" component_name="w" deconvoluted_molecular_mass="3431.531394" deconvoluted_isotopic_mass="3433.532710"/>
<pk mz="311.584875" i="1030055.5" sn="7.16" a="433.08" fwhm="0.000663" res="470138.6" algo="FTMS"/>
<pk mz="312.036187" i="1221012.3" sn="8.94" a="548.30" fwhm="0.000599" res="521210.6" algo="FTMS"/>
<pk mz="312.066919" i="1289499.8" sn="9.58" a="618.66" fwhm="0.000625" res="499420.7" algo="FTMS"/>
<pk mz="312.072479" i="1883421.0" sn="15.13" a="823.25" fwhm="0.000513" res="607895.2" algo="FTMS"/>
<pk mz="312.080545" i="1931551.0" sn="15.58" a="878.25" fwhm="0.000547" res="570807.4" algo="FTMS"/>
<pk mz="312.116977" i="1389991.9" sn="10.52" a="634.41" fwhm="0.000550" res="567181.7" algo="FTMS"/>
<pk mz="312.171197" i="5400373.0" sn="48.00" a="1622.04" fwhm="0.000372" res="839553.3" algo="FTMS"/>
<pk mz="312.171958" i="58328884.0" z="-1" sn="542.57" a="37110.73" fwhm="0.000624" res="500109.2" algo="FTMS" component_name="A" deconvoluted_molecular_mass="311.168894" deconvoluted_isotopic_mass="312.172311"/>
<pk mz="312.972776" i="1602296.4" sn="12.42" a="877.61" fwhm="0.000663" res="472190.1" algo="FTMS"/>
<pk mz="313.020157" i="1272836.0" sn="9.36" a="500.73" fwhm="0.000500" res="626602.6" algo="FTMS"/>
<pk mz="313.035451" i="1251719.8" sn="9.16" a="588.31" fwhm="0.000633" res="494650.4" algo="FTMS"/>
<pk mz="313.056473" i="8573965.0" sn="77.10" a="5257.77" fwhm="0.000631" res="495898.5" algo="FTMS"/>
<pk mz="313.092866" i="6848534.0" sn="61.09" a="3961.41" fwhm="0.000602" res="519715.2" algo="FTMS"/>
<pk mz="313.104156" i="1630744.6" sn="12.68" a="719.97" fwhm="0.000575" res="544782.7" algo="FTMS"/>
<pk mz="313.111553" i="5136922.5" sn="45.21" a="3137.46" fwhm="0.000638" res="490406.3" algo="FTMS"/>
<pk mz="313.129264" i="8047647.0" sn="72.22" a="5079.56" fwhm="0.000640" res="489245.1" algo="FTMS"/>
<pk mz="313.147903" i="7327779.5" sn="65.54" a="4372.02" fwhm="0.000615" res="509551.7" algo="FTMS"/>
<pk mz="313.157595" i="1739813.8" sn="13.69" a="766.98" fwhm="0.000548" res="571377.1" algo="FTMS"/>
<pk mz="313.164466" i="13211687.0" z="-1" sn="120.13" a="8420.86" fwhm="0.000644" res="486011.3" algo="FTMS" component_name="AQ" deconvoluted_molecular_mass="313.164821" deconvoluted_isotopic_mass="313.164821"/>
<pk mz="313.165696" i="5949991.5" sn="52.75" a="3623.01" fwhm="0.000633" res="495121.3" algo="FTMS"/>
<pk mz="313.172849" i="1737513.5" sn="13.67" a="869.52" fwhm="0.000620" res="505209.8" algo="FTMS"/>
<pk mz="313.175326" i="4221994.0" z="-1" sn="36.72" a="2442.83" fwhm="0.000626" res="500200.8" algo="FTMS" component_name="A" deconvoluted_molecular_mass="311.168894" deconvoluted_isotopic_mass="313.175682"/>
<pk mz="313.202060" i="4971568.5" sn="43.68" a="2819.15" fwhm="0.000609" res="514003.7" algo="FTMS"/>
<pk mz="313.238459" i="6191673.5" sn="55.00" a="3871.91" fwhm="0.000651" res="481423.0" algo="FTMS"/>
<pk mz="314.030728" i="1069949.6" sn="7.47" a="590.33" fwhm="0.000685" res="458612.6" algo="FTMS"/>
<pk mz="314.059896" i="1210756.9" sn="8.78" a="486.93" fwhm="0.000529" res="593714.3" algo="FTMS"/>
<pk mz="314.088135" i="1358475.9" sn="10.15" a="556.28" fwhm="0.000569" res="552286.3" algo="FTMS"/>
<pk mz="314.096304" i="1161870.0" sn="8.33" a="420.78" fwhm="0.000527" res="596097.0" algo="FTMS"/>
<pk mz="314.099115" i="1186062.6" sn="8.55" a="696.44" fwhm="0.000862" res="364283.7" algo="FTMS"/>
<pk mz="314.132659" i="1150615.0" sn="8.22" a="416.12" fwhm="0.000544" res="577333.8" algo="FTMS"/>
<pk mz="314.151193" i="1080219.6" sn="7.57" a="366.24" fwhm="0.000504" res="622768.2" algo="FTMS"/>
<pk mz="314.167809" i="2378527.8" z="-1" sn="19.61" a="1278.18" fwhm="0.000619" res="507271.8" algo="FTMS" component_name="AQ" deconvoluted_molecular_mass="313.164821" deconvoluted_isotopic_mass="314.168166"/>
<pk mz="314.169015" i="1036960.1" sn="7.17" a="408.00" fwhm="0.000562" res="559444.2" algo="FTMS"/>
<pk mz="314.172110" i="1084064.9" sn="7.60" a="524.19" fwhm="0.000729" res="431081.6" algo="FTMS"/>
<pk mz="314.241737" i="1244466.3" sn="9.09" a="638.89" fwhm="0.000613" res="512442.1" algo="FTMS"/>
<pk mz="315.014626" i="1119988.0" sn="7.94" a="352.81" fwhm="0.000483" res="651977.2" algo="FTMS"/>
<pk mz="315.035751" i="2430457.3" sn="20.09" a="1385.65" fwhm="0.000641" res="491786.7" algo="FTMS"/>
<pk mz="315.050199" i="1775868.9" sn="14.02" a="770.03" fwhm="0.000520" res="605738.0" algo="FTMS"/>
<pk mz="315.051026" i="1634045.1" sn="12.71" a="783.70" fwhm="0.000570" res="552521.1" algo="FTMS"/>
<pk mz="315.072122" i="6333954.5" sn="56.31" a="3913.75" fwhm="0.000645" res="488573.8" algo="FTMS"/>
<pk mz="315.108520" i="6891019.5" sn="61.48" a="4344.83" fwhm="0.000654" res="481571.7" algo="FTMS"/>
<pk mz="315.119815" i="1377422.5" sn="10.32" a="661.45" fwhm="0.000618" res="510311.9" algo="FTMS"/>
<pk mz="315.136744" i="1622290.8" sn="12.60" a="764.68" fwhm="0.000611" res="515794.3" algo="FTMS"/>
<pk mz="315.144922" i="7968277.0" sn="71.47" a="5100.10" fwhm="0.000654" res="481626.4" algo="FTMS"/>
<pk mz="315.156172" i="1047575.6" sn="7.26" a="407.89" fwhm="0.000552" res="571208.9" algo="FTMS"/>
<pk mz="315.181316" i="7235102.0" sn="64.67" a="4454.81" fwhm="0.000636" res="495858.0" algo="FTMS"/>
<pk mz="315.217702" i="8999463.0" sn="81.04" a="5692.02" fwhm="0.000640" res="492473.9" algo="FTMS"/>
<pk mz="315.254069" i="1632688.4" sn="12.69" a="812.73" fwhm="0.000631" res="499821.7" algo="FTMS"/>
<pk mz="316.009872" i="1235440.1" sn="9.00" a="597.68" fwhm="0.000607" res="520498.5" algo="FTMS"/>
<pk mz="316.046295" i="1121273.5" sn="7.95" a="514.03" fwhm="0.000611" res="516964.6" algo="FTMS"/>
<pk mz="316.075462" i="1045504.9" sn="7.24" a="339.62" fwhm="0.000520" res="607994.7" algo="FTMS"/>
<pk mz="316.082694" i="1152770.8" sn="8.24" a="442.77" fwhm="0.000547" res="577803.8" algo="FTMS"/>
<pk mz="316.140252" i="1371281.4" sn="10.26" a="565.07" fwhm="0.000559" res="565629.3" algo="FTMS"/>
<pk mz="316.148171" i="1291155.5" sn="9.52" a="589.16" fwhm="0.000611" res="517624.0" algo="FTMS"/>
<pk mz="316.151354" i="3088660.3" sn="26.20" a="1609.04" fwhm="0.000575" res="550109.1" algo="FTMS"/>
<pk mz="316.184637" i="1489692.8" sn="11.36" a="682.30" fwhm="0.000576" res="548671.2" algo="FTMS"/>
<pk mz="316.221091" i="1693734.1" sn="13.26" a="793.86" fwhm="0.000571" res="554034.9" algo="FTMS"/>
<pk mz="317.030246" i="2289397.8" sn="18.78" a="1310.53" fwhm="0.000650" res="487855.9" algo="FTMS"/>
<pk mz="317.041478" i="1097720.6" sn="7.72" a="462.36" fwhm="0.000575" res="550993.9" algo="FTMS"/>
<pk mz="317.047351" i="1023482.2" sn="7.04" a="373.33" fwhm="0.000582" res="545175.7" algo="FTMS"/>
<pk mz="317.051419" i="2260987.3" sn="18.52" a="1366.53" fwhm="0.000674" res="470431.6" algo="FTMS"/>
<pk mz="317.066637" i="2292991.3" sn="18.81" a="1178.04" fwhm="0.000601" res="527197.2" algo="FTMS"/>
<pk mz="317.070109" i="1283072.0" sn="9.44" a="595.58" fwhm="0.000665" res="476589.0" algo="FTMS"/>
<pk mz="317.077721" i="1102594.0" sn="7.77" a="496.23" fwhm="0.000644" res="492199.5" algo="FTMS"/>
<pk mz="317.087852" i="3193604.8" sn="27.17" a="2049.46" fwhm="0.000696" res="455432.5" algo="FTMS"/>
<pk mz="317.099073" i="1868039.5" sn="14.87" a="1062.19" fwhm="0.000688" res="460905.4" algo="FTMS"/>
<pk mz="317.103048" i="1556232.5" sn="11.98" a="654.38" fwhm="0.000559" res="566922.5" algo="FTMS"/>
<pk mz="317.116009" i="1209099.9" sn="8.76" a="518.42" fwhm="0.000555" res="571797.5" algo="FTMS"/>
<pk mz="317.124174" i="5471758.0" sn="48.31" a="3468.00" fwhm="0.000667" res="475635.7" algo="FTMS"/>
<pk mz="317.135436" i="1114896.9" sn="7.88" a="385.98" fwhm="0.000525" res="604110.8" algo="FTMS"/>
<pk mz="317.139530" i="1255698.0" sn="9.19" a="518.00" fwhm="0.000547" res="579728.8" algo="FTMS"/>
<pk mz="317.152412" i="1333781.3" sn="9.91" a="474.93" fwhm="0.000527" res="601525.2" algo="FTMS"/>
<pk mz="317.160538" i="5306391.5" sn="46.77" a="3310.54" fwhm="0.000660" res="480810.1" algo="FTMS"/>
<pk mz="317.196928" i="6329377.0" sn="56.26" a="3962.44" fwhm="0.000643" res="493301.6" algo="FTMS"/>
<pk mz="317.233375" i="2674730.3" sn="22.36" a="1486.43" fwhm="0.000627" res="506027.9" algo="FTMS"/>
<pk mz="317.396262" i="1041236.3" sn="7.20" a="450.11" fwhm="0.000581" res="546357.7" algo="FTMS"/>
<pk mz="318.025575" i="1755127.8" sn="13.82" a="813.19" fwhm="0.000574" res="554064.7" algo="FTMS"/>
<pk mz="318.061090" i="2309633.0" sn="18.97" a="1359.39" fwhm="0.000680" res="467721.1" algo="FTMS"/>
<pk mz="318.061987" i="2183425.3" sn="17.80" a="1213.59" fwhm="0.000671" res="474222.2" algo="FTMS"/>
<pk mz="318.098261" i="1306506.6" sn="9.66" a="556.25" fwhm="0.000599" res="531289.2" algo="FTMS"/>
<pk mz="318.109470" i="1380749.6" sn="10.35" a="796.16" fwhm="0.000700" res="454131.0" algo="FTMS"/>
<pk mz="318.119464" i="1478672.3" sn="11.26" a="670.76" fwhm="0.000584" res="544351.6" algo="FTMS"/>
<pk mz="318.200317" i="1246757.3" sn="9.10" a="519.02" fwhm="0.000600" res="529920.9" algo="FTMS"/>
<pk mz="318.807987" i="1074244.4" sn="7.45" a="605.43" fwhm="0.000753" res="423181.7" algo="FTMS"/>
<pk mz="319.009603" i="1797369.4" sn="14.11" a="1098.02" fwhm="0.000752" res="424132.6" algo="FTMS"/>
<pk mz="319.045934" i="3648515.0" sn="31.16" a="2169.40" fwhm="0.000643" res="496382.0" algo="FTMS"/>
<pk mz="319.057183" i="1257733.9" sn="9.14" a="604.73" fwhm="0.000597" res="534214.6" algo="FTMS"/>
<pk mz="319.066985" i="1573128.4" sn="12.04" a="696.58" fwhm="0.000556" res="573982.9" algo="FTMS"/>
<pk mz="319.082315" i="3048972.5" sn="25.64" a="1637.82" fwhm="0.000641" res="498161.5" algo="FTMS"/>
<pk mz="319.085690" i="6824461.5" sn="60.41" a="4396.51" fwhm="0.000669" res="476907.3" algo="FTMS"/>
<pk mz="319.093567" i="1221135.4" sn="8.80" a="458.60" fwhm="0.000582" res="547904.6" algo="FTMS"/>
<pk mz="319.095385" i="1818127.9" sn="14.30" a="976.47" fwhm="0.000637" res="500731.3" algo="FTMS"/>
<pk mz="319.103517" i="1388050.0" sn="10.34" a="679.80" fwhm="0.000717" res="445291.1" algo="FTMS"/>
<pk mz="319.118692" i="1543062.0" sn="11.76" a="804.16" fwhm="0.000640" res="498652.1" algo="FTMS"/>
<pk mz="319.131776" i="2194457.5" sn="17.76" a="1166.27" fwhm="0.000628" res="507768.8" algo="FTMS"/>
<pk mz="319.139908" i="2534171.5" sn="20.89" a="1295.00" fwhm="0.000603" res="529026.8" algo="FTMS"/>
<pk mz="319.155106" i="1163039.6" sn="8.26" a="411.97" fwhm="0.000515" res="619309.6" algo="FTMS"/>
<pk mz="319.168097" i="2020899.0" sn="16.17" a="1130.76" fwhm="0.000662" res="482132.7" algo="FTMS"/>
<pk mz="319.204498" i="1254316.6" sn="9.11" a="741.04" fwhm="0.000743" res="429389.3" algo="FTMS"/>
<pk mz="319.240938" i="4400182.0" sn="38.08" a="2588.88" fwhm="0.000631" res="505855.0" algo="FTMS"/>
<pk mz="320.041174" i="2155018.0" sn="17.40" a="1290.15" fwhm="0.000676" res="473572.3" algo="FTMS"/>
<pk mz="320.077612" i="1714707.6" sn="13.34" a="1100.52" fwhm="0.000750" res="426582.9" algo="FTMS"/>
<pk mz="320.098694" i="1467673.1" sn="11.07" a="687.25" fwhm="0.000592" res="541024.2" algo="FTMS"/>
<pk mz="320.135066" i="2326050.8" sn="18.97" a="1354.82" fwhm="0.000669" res="478839.3" algo="FTMS"/>
<pk mz="320.171493" i="1351468.5" sn="10.00" a="707.88" fwhm="0.000660" res="484883.2" algo="FTMS"/>
<pk mz="321.009157" i="1384715.9" sn="10.30" a="580.46" fwhm="0.000545" res="588734.5" algo="FTMS"/>
<pk mz="321.025203" i="3899920.3" sn="33.47" a="2382.38" fwhm="0.000646" res="497010.0" algo="FTMS"/>
<pk mz="321.061532" i="5135898.0" sn="44.85" a="3266.11" fwhm="0.000658" res="488015.6" algo="FTMS"/>
<pk mz="321.072792" i="1078172.9" sn="7.48" a="610.22" fwhm="0.000738" res="435322.5" algo="FTMS"/>
<pk mz="321.074570" i="1268125.4" sn="9.23" a="491.70" fwhm="0.000554" res="579663.0" algo="FTMS"/>
<pk mz="321.097978" i="3742755.5" sn="32.02" a="2176.30" fwhm="0.000634" res="506829.2" algo="FTMS"/>
<pk mz="321.111003" i="2629415.0" sn="21.77" a="1510.56" fwhm="0.000692" res="463703.0" algo="FTMS"/>
<pk mz="321.134349" i="2204205.3" sn="17.85" a="1117.51" fwhm="0.000591" res="543375.6" algo="FTMS"/>
<pk mz="321.147382" i="9887793.0" sn="88.62" a="6671.30" fwhm="0.000668" res="480770.3" algo="FTMS"/>
<pk mz="321.183819" i="6816826.5" sn="60.33" a="4323.45" fwhm="0.000658" res="488282.6" algo="FTMS"/>
<pk mz="321.210554" i="1611585.8" sn="12.39" a="697.95" fwhm="0.000549" res="584742.9" algo="FTMS"/>
<pk mz="321.237912" i="1278537.1" sn="9.32" a="466.01" fwhm="0.000510" res="629434.2" algo="FTMS"/>
<pk mz="322.020426" i="1352475.5" sn="10.00" a="595.22" fwhm="0.000517" res="622895.2" algo="FTMS"/>
<pk mz="322.056813" i="2402853.3" sn="19.68" a="1475.98" fwhm="0.000702" res="458535.6" algo="FTMS"/>
<pk mz="322.064921" i="1069863.4" sn="7.40" a="438.44" fwhm="0.000571" res="563789.2" algo="FTMS"/>
<pk mz="322.093274" i="1889071.1" sn="14.94" a="919.62" fwhm="0.000596" res="540647.8" algo="FTMS"/>
<pk mz="322.106248" i="1206322.6" sn="8.66" a="515.58" fwhm="0.000600" res="536862.6" algo="FTMS"/>
<pk mz="322.150713" i="1594430.6" sn="12.23" a="644.44" fwhm="0.000554" res="581213.7" algo="FTMS"/>
<pk mz="322.187271" i="1253448.4" sn="9.09" a="499.23" fwhm="0.000517" res="623380.6" algo="FTMS"/>
<pk mz="322.970694" i="1140380.5" sn="8.05" a="402.99" fwhm="0.000544" res="594151.4" algo="FTMS"/>
<pk mz="323.004446" i="1673765.6" sn="12.96" a="943.58" fwhm="0.000655" res="493502.1" algo="FTMS"/>
<pk mz="323.037651" i="1316910.6" sn="9.67" a="853.17" fwhm="0.000741" res="435681.5" algo="FTMS"/>
<pk mz="323.040826" i="6242863.5" sn="55.04" a="4104.85" fwhm="0.000688" res="469328.6" algo="FTMS"/>
<pk mz="323.052118" i="1223986.5" sn="8.82" a="464.61" fwhm="0.000532" res="607149.8" algo="FTMS"/>
<pk mz="323.077284" i="6375993.5" sn="56.27" a="3820.35" fwhm="0.000629" res="513402.7" algo="FTMS"/>
<pk mz="323.088409" i="1063356.4" sn="7.34" a="444.51" fwhm="0.000577" res="560161.7" algo="FTMS"/>
<pk mz="323.090250" i="2631997.0" sn="21.78" a="1454.85" fwhm="0.000647" res="499248.4" algo="FTMS"/>
<pk mz="323.108005" i="1130817.8" sn="7.96" a="497.59" fwhm="0.000610" res="529557.3" algo="FTMS"/>
<pk mz="323.113657" i="4633667.5" sn="40.22" a="2829.40" fwhm="0.000660" res="489905.3" algo="FTMS"/>
<pk mz="323.126703" i="3758150.8" sn="32.16" a="2302.56" fwhm="0.000666" res="485472.7" algo="FTMS"/>
<pk mz="323.144469" i="2781259.8" sn="23.16" a="1724.93" fwhm="0.000691" res="467659.9" algo="FTMS"/>
<pk mz="323.149941" i="1993037.1" sn="15.90" a="1108.21" fwhm="0.000678" res="476688.6" algo="FTMS"/>
<pk mz="323.163087" i="5979728.5" sn="52.62" a="3895.33" fwhm="0.000674" res="479742.3" algo="FTMS"/>
<pk mz="323.168665" i="3195474.3" sn="26.97" a="2001.50" fwhm="0.000662" res="488124.4" algo="FTMS"/>
<pk mz="323.180815" i="2471253.5" sn="20.30" a="1574.82" fwhm="0.000694" res="465683.0" algo="FTMS"/>
<pk mz="323.186381" i="1433559.0" sn="10.75" a="848.02" fwhm="0.000770" res="419937.4" algo="FTMS"/>
<pk mz="323.189661" i="1056599.9" sn="7.27" a="389.76" fwhm="0.000562" res="575265.5" algo="FTMS"/>
<pk mz="323.199453" i="2992474.5" sn="25.10" a="2038.21" fwhm="0.000700" res="462014.4" algo="FTMS"/>
<pk mz="324.036075" i="1714750.5" sn="13.33" a="907.63" fwhm="0.000588" res="551233.6" algo="FTMS"/>
<pk mz="324.072421" i="2442568.5" sn="20.04" a="1558.14" fwhm="0.000736" res="440309.3" algo="FTMS"/>
<pk mz="324.080590" i="1027530.6" sn="7.00" a="412.04" fwhm="0.000574" res="564393.7" algo="FTMS"/>
<pk mz="324.085573" i="3543884.0" sn="30.18" a="2259.52" fwhm="0.000669" res="484772.9" algo="FTMS"/>
<pk mz="324.108941" i="1300562.4" sn="9.52" a="568.41" fwhm="0.000583" res="556368.4" algo="FTMS"/>
<pk mz="324.166322" i="1658850.1" sn="12.82" a="933.97" fwhm="0.000670" res="484141.6" algo="FTMS"/>
<pk mz="325.020069" i="3582540.0" sn="30.31" a="2170.71" fwhm="0.000672" res="483773.7" algo="FTMS"/>
<pk mz="325.046900" i="1067283.4" sn="7.31" a="737.25" fwhm="0.000981" res="331282.0" algo="FTMS"/>
<pk mz="325.056484" i="6066262.0" sn="53.01" a="3967.13" fwhm="0.000676" res="480774.2" algo="FTMS"/>
<pk mz="325.067644" i="1137625.1" sn="7.96" a="630.37" fwhm="0.000682" res="476776.5" algo="FTMS"/>
<pk mz="325.092916" i="8696928.0" sn="77.06" a="5552.07" fwhm="0.000661" res="491731.4" algo="FTMS"/>
<pk mz="325.105888" i="1626979.5" sn="12.43" a="866.65" fwhm="0.000614" res="529282.4" algo="FTMS"/>
<pk mz="325.129310" i="4884074.0" sn="42.20" a="3078.30" fwhm="0.000666" res="487824.1" algo="FTMS"/>
<pk mz="325.142388" i="1634157.6" sn="12.49" a="761.96" fwhm="0.000604" res="538177.2" algo="FTMS"/>
<pk mz="325.147897" i="29705328.0" z="-1" sn="269.10" a="20478.29" fwhm="0.000685" res="474918.7" algo="FTMS" component_name="W" deconvoluted_molecular_mass="325.148281" deconvoluted_isotopic_mass="325.148280"/>
<pk mz="325.160114" i="1799026.5" sn="14.00" a="1047.12" fwhm="0.000670" res="485107.6" algo="FTMS"/>
<pk mz="325.165617" i="2207860.0" sn="17.74" a="1123.73" fwhm="0.000580" res="560395.7" algo="FTMS"/>
<pk mz="325.171461" i="2806133.5" sn="23.21" a="1867.44" fwhm="0.000733" res="443810.9" algo="FTMS"/>
<pk mz="325.177929" i="2280567.3" sn="18.40" a="1065.03" fwhm="0.000516" res="630577.4" algo="FTMS"/>
<pk mz="325.178794" i="1531255.6" sn="11.55" a="642.69" fwhm="0.000554" res="586969.3" algo="FTMS"/>
<pk mz="325.184253" i="342824064.0" z="-1" sn="3131.46" a="224756.58" fwhm="0.000667" res="487714.0" algo="FTMS" component_name="B" deconvoluted_molecular_mass="325.184644" deconvoluted_isotopic_mass="325.184636"/>
<pk mz="325.196481" i="1037692.4" sn="7.04" a="419.17" fwhm="0.000603" res="539405.1" algo="FTMS"/>
<pk mz="325.202079" i="3052158.0" sn="25.46" a="1767.67" fwhm="0.000646" res="503558.0" algo="FTMS"/>
<pk mz="325.238394" i="1386632.0" sn="10.23" a="789.23" fwhm="0.000755" res="431048.9" algo="FTMS"/>
<pk mz="326.051750" i="2199144.0" sn="17.66" a="1288.21" fwhm="0.000676" res="482425.9" algo="FTMS"/>
<pk mz="326.082601" i="1600112.5" sn="12.18" a="825.15" fwhm="0.000652" res="500434.0" algo="FTMS"/>
<pk mz="326.088092" i="1468658.1" sn="10.98" a="696.57" fwhm="0.000621" res="525128.4" algo="FTMS"/>
<pk mz="326.096228" i="1469044.3" sn="10.98" a="1000.11" fwhm="0.000829" res="393416.9" algo="FTMS"/>
<pk mz="326.124533" i="1325820.1" sn="9.67" a="655.50" fwhm="0.000651" res="501133.1" algo="FTMS"/>
<pk mz="326.151242" i="5338499.5" z="-1" sn="46.35" a="3637.77" fwhm="0.000701" res="465529.6" algo="FTMS" component_name="W" deconvoluted_molecular_mass="325.148281" deconvoluted_isotopic_mass="326.151628"/>
<pk mz="326.187646" i="51180940.0" z="-1" sn="465.42" a="35755.08" fwhm="0.000685" res="476463.0" algo="FTMS" component_name="B" deconvoluted_molecular_mass="325.184644" deconvoluted_isotopic_mass="326.188031"/>
<pk mz="327.014710" i="1235058.4" sn="8.84" a="599.93" fwhm="0.000664" res="492385.6" algo="FTMS"/>
<pk mz="327.035781" i="4020344.3" sn="34.30" a="2477.52" fwhm="0.000672" res="486807.2" algo="FTMS"/>
<pk mz="327.072130" i="8334978.5" sn="73.74" a="5696.00" fwhm="0.000703" res="465267.6" algo="FTMS"/>
<pk mz="327.087464" i="1152262.5" sn="8.08" a="638.19" fwhm="0.000715" res="457673.8" algo="FTMS"/>
<pk mz="327.108555" i="7812748.5" sn="68.97" a="5236.42" fwhm="0.000684" res="478140.2" algo="FTMS"/>
<pk mz="327.127117" i="3458705.5" sn="29.17" a="2174.55" fwhm="0.000703" res="465345.6" algo="FTMS"/>
<pk mz="327.143853" i="1378198.1" sn="10.15" a="675.24" fwhm="0.000662" res="493888.2" algo="FTMS"/>
<pk mz="327.144936" i="6187670.5" sn="54.11" a="4105.73" fwhm="0.000689" res="474843.1" algo="FTMS"/>
<pk mz="327.163527" i="19555996.0" z="-1" sn="176.32" a="13851.98" fwhm="0.000708" res="462289.8" algo="FTMS" component_name="e" deconvoluted_molecular_mass="327.163931" deconvoluted_isotopic_mass="327.163915"/>
<pk mz="327.180059" i="10801824.0" sn="96.29" a="7558.47" fwhm="0.000700" res="467212.1" algo="FTMS"/>
<pk mz="327.181261" i="4573856.5" sn="39.36" a="3339.41" fwhm="0.000763" res="428685.5" algo="FTMS"/>
<pk mz="327.188497" i="1683362.5" sn="12.94" a="937.89" fwhm="0.000665" res="492313.3" algo="FTMS"/>
<pk mz="327.191011" i="4296355.0" z="-1" sn="36.83" a="2541.60" fwhm="0.000646" res="506437.4" algo="FTMS" component_name="B" deconvoluted_molecular_mass="325.184644" deconvoluted_isotopic_mass="327.191399"/>
<pk mz="327.217657" i="14919339.0" z="-1" sn="133.93" a="10361.94" fwhm="0.000697" res="469191.4" algo="FTMS" component_name="t" deconvoluted_molecular_mass="327.218058" deconvoluted_isotopic_mass="327.218045"/>
<pk mz="328.046359" i="1304720.8" sn="9.48" a="702.13" fwhm="0.000671" res="488750.9" algo="FTMS"/>
<pk mz="328.067462" i="1524630.6" sn="11.49" a="951.78" fwhm="0.000752" res="436409.5" algo="FTMS"/>
<pk mz="328.075563" i="1365400.9" sn="10.03" a="574.61" fwhm="0.000608" res="539852.7" algo="FTMS"/>
<pk mz="328.080554" i="1705114.3" sn="13.14" a="1081.29" fwhm="0.000671" res="488925.4" algo="FTMS"/>
<pk mz="328.103774" i="1188256.8" sn="8.41" a="527.32" fwhm="0.000608" res="539970.4" algo="FTMS"/>
<pk mz="328.111875" i="1607843.0" sn="12.25" a="987.03" fwhm="0.000731" res="448665.5" algo="FTMS"/>
<pk mz="328.148120" i="1654573.1" sn="12.67" a="931.07" fwhm="0.000705" res="465398.7" algo="FTMS"/>
<pk mz="328.151429" i="1467310.0" sn="10.96" a="695.24" fwhm="0.000594" res="552015.2" algo="FTMS"/>
<pk mz="328.166967" i="3844530.3" z="-1" sn="32.69" a="2435.26" fwhm="0.000677" res="485092.0" algo="FTMS" component_name="e" deconvoluted_molecular_mass="327.163931" deconvoluted_isotopic_mass="328.167358"/>
<pk mz="328.183434" i="2139831.0" sn="17.11" a="1352.77" fwhm="0.000714" res="459635.2" algo="FTMS"/>
<pk mz="328.184621" i="1148471.3" sn="8.05" a="550.50" fwhm="0.000657" res="499522.6" algo="FTMS"/>
<pk mz="328.221072" i="3145153.5" z="-1" sn="26.30" a="2000.03" fwhm="0.000694" res="472990.8" algo="FTMS" component_name="t" deconvoluted_molecular_mass="327.218058" deconvoluted_isotopic_mass="328.221463"/>
<pk mz="329.030183" i="1965730.9" sn="15.52" a="1045.13" fwhm="0.000628" res="524023.7" algo="FTMS"/>
<pk mz="329.041510" i="1660070.0" sn="12.72" a="1190.60" fwhm="0.000843" res="390224.9" algo="FTMS"/>
<pk mz="329.051431" i="5668009.0" sn="49.36" a="3869.40" fwhm="0.000723" res="455159.1" algo="FTMS"/>
<pk mz="329.066617" i="1327021.0" sn="9.68" a="594.25" fwhm="0.000587" res="560671.7" algo="FTMS"/>
<pk mz="329.077784" i="1036080.1" sn="7.02" a="389.02" fwhm="0.000554" res="593644.8" algo="FTMS"/>
<pk mz="329.087812" i="8899763.0" sn="78.90" a="6384.32" fwhm="0.000729" res="451283.0" algo="FTMS"/>
<pk mz="329.099128" i="1315254.1" sn="9.57" a="741.26" fwhm="0.000671" res="490311.1" algo="FTMS"/>
<pk mz="329.124122" i="9192637.0" sn="81.58" a="6502.57" fwhm="0.000723" res="455163.6" algo="FTMS"/>
<pk mz="329.152538" i="48986308.0" z="-1" sn="445.35" a="34798.70" fwhm="0.000699" res="470864.3" algo="FTMS" component_name="M" deconvoluted_molecular_mass="329.152919" deconvoluted_isotopic_mass="329.152931"/>
<pk mz="329.160571" i="9436359.0" sn="83.81" a="6557.54" fwhm="0.000707" res="465459.7" algo="FTMS"/>
<pk mz="329.197016" i="7858385.5" sn="69.38" a="5340.14" fwhm="0.000690" res="477269.2" algo="FTMS"/>
<pk mz="329.233330" i="94640344.0" z="-1" sn="862.69" a="67285.55" fwhm="0.000693" res="474992.3" algo="FTMS" component_name="H" deconvoluted_molecular_mass="329.233734" deconvoluted_isotopic_mass="329.233723"/>
<pk mz="330.025509" i="1336888.9" sn="9.76" a="703.79" fwhm="0.000642" res="514039.0" algo="FTMS"/>
<pk mz="330.061020" i="2730946.8" sn="22.51" a="1965.49" fwhm="0.000793" res="416245.6" algo="FTMS"/>
<pk mz="330.073057" i="1038662.1" sn="7.04" a="463.79" fwhm="0.000644" res="512381.4" algo="FTMS"/>
<pk mz="330.127566" i="1761493.4" sn="13.65" a="1213.36" fwhm="0.000813" res="406258.9" algo="FTMS"/>
<pk mz="330.130623" i="1615830.3" sn="12.31" a="789.42" fwhm="0.000644" res="512751.7" algo="FTMS"/>
<pk mz="330.155808" i="9317853.0" z="-1" sn="82.72" a="6856.39" fwhm="0.000738" res="447489.4" algo="FTMS" component_name="M" deconvoluted_molecular_mass="329.152919" deconvoluted_isotopic_mass="330.156203"/>
<pk mz="330.163851" i="1666655.5" sn="12.78" a="1013.61" fwhm="0.000760" res="434613.1" algo="FTMS"/>
<pk mz="330.167003" i="2978784.5" sn="24.77" a="1829.92" fwhm="0.000668" res="494314.6" algo="FTMS"/>
<pk mz="330.200245" i="1308649.8" sn="9.51" a="687.87" fwhm="0.000724" res="456123.4" algo="FTMS"/>
<pk mz="330.203364" i="1243754.6" sn="8.91" a="683.62" fwhm="0.000657" res="502679.8" algo="FTMS"/>
<pk mz="330.236740" i="16144884.0" z="-1" sn="145.13" a="11626.39" fwhm="0.000710" res="465092.4" algo="FTMS" component_name="H" deconvoluted_molecular_mass="329.233734" deconvoluted_isotopic_mass="330.237135"/>
<pk mz="331.009513" i="2000076.3" sn="15.70" a="1381.97" fwhm="0.000755" res="438143.0" algo="FTMS"/>
<pk mz="331.045922" i="3125462.5" sn="25.91" a="1917.95" fwhm="0.000674" res="490900.1" algo="FTMS"/>
<pk mz="331.057159" i="1931993.6" sn="15.08" a="1193.25" fwhm="0.000753" res="439555.5" algo="FTMS"/>
<pk mz="331.067052" i="3204316.5" sn="26.62" a="2098.33" fwhm="0.000732" res="452436.0" algo="FTMS"/>
<pk mz="331.082378" i="2470368.8" sn="19.97" a="1589.63" fwhm="0.000670" res="494325.5" algo="FTMS"/>
<pk mz="331.095304" i="1216356.3" sn="8.59" a="649.52" fwhm="0.000696" res="475889.0" algo="FTMS"/>
<pk mz="331.103413" i="4837094.5" sn="41.44" a="3051.80" fwhm="0.000672" res="492412.0" algo="FTMS"/>
<pk mz="331.114644" i="2441961.8" sn="19.71" a="1520.97" fwhm="0.000674" res="491169.3" algo="FTMS"/>
<pk mz="331.118718" i="1407978.9" sn="10.33" a="723.23" fwhm="0.000640" res="517732.2" algo="FTMS"/>
<pk mz="331.131623" i="1329006.5" sn="9.61" a="847.19" fwhm="0.000809" res="409552.1" algo="FTMS"/>
<pk mz="331.139854" i="7436017.0" sn="65.01" a="5169.93" fwhm="0.000717" res="461651.3" algo="FTMS"/>
<pk mz="331.149514" i="14650099.0" z="-1" sn="130.45" a="10584.89" fwhm="0.000713" res="464196.5" algo="FTMS" component_name="x" deconvoluted_molecular_mass="331.149813" deconvoluted_isotopic_mass="331.149911"/>
<pk mz="331.176226" i="6232827.0" sn="54.10" a="4210.07" fwhm="0.000711" res="465910.3" algo="FTMS"/>
<pk mz="331.204487" i="1670658.9" sn="12.71" a="934.81" fwhm="0.000652" res="508049.7" algo="FTMS"/>
<pk mz="331.212563" i="5626117.0" sn="48.59" a="3817.30" fwhm="0.000712" res="464893.1" algo="FTMS"/>
<pk mz="331.240104" i="1711116.9" z="-1" sn="13.08" a="992.74" fwhm="0.000714" res="463804.9" algo="FTMS" component_name="H" deconvoluted_molecular_mass="329.233734" deconvoluted_isotopic_mass="331.240501"/>
<pk mz="331.248945" i="4095759.3" sn="34.71" a="2883.89" fwhm="0.000742" res="446162.7" algo="FTMS"/>
<pk mz="332.041163" i="2272237.5" sn="18.17" a="1248.73" fwhm="0.000650" res="510817.4" algo="FTMS"/>
<pk mz="332.077569" i="2162935.8" sn="17.18" a="1375.70" fwhm="0.000738" res="450020.1" algo="FTMS"/>
<pk mz="332.098774" i="1431037.6" sn="10.54" a="760.93" fwhm="0.000704" res="471886.2" algo="FTMS"/>
<pk mz="332.113953" i="1238529.9" sn="8.79" a="586.99" fwhm="0.000719" res="462088.8" algo="FTMS"/>
<pk mz="332.135113" i="1863687.8" sn="14.46" a="949.24" fwhm="0.000609" res="545265.2" algo="FTMS"/>
<pk mz="332.143210" i="1220362.0" sn="8.63" a="484.54" fwhm="0.000551" res="602703.3" algo="FTMS"/>
<pk mz="332.146301" i="1308042.9" sn="9.42" a="637.32" fwhm="0.000634" res="523706.5" algo="FTMS"/>
<pk mz="332.152886" i="2837772.8" z="-1" sn="23.30" a="1701.88" fwhm="0.000688" res="482772.8" algo="FTMS" component_name="x" deconvoluted_molecular_mass="331.149813" deconvoluted_isotopic_mass="332.153286"/>
<pk mz="332.173986" i="2278418.8" sn="18.22" a="1389.56" fwhm="0.000695" res="478263.4" algo="FTMS"/>
<pk mz="332.179551" i="1250964.3" sn="8.90" a="599.36" fwhm="0.000609" res="545373.1" algo="FTMS"/>
<pk mz="332.215899" i="1155102.4" sn="8.03" a="517.25" fwhm="0.000608" res="546854.3" algo="FTMS"/>
<pk mz="333.025165" i="3087105.5" sn="25.56" a="2067.03" fwhm="0.000710" res="468759.9" algo="FTMS"/>
<pk mz="333.036390" i="1289220.6" sn="9.25" a="627.55" fwhm="0.000774" res="430380.5" algo="FTMS"/>
<pk mz="333.061586" i="4218123.5" sn="35.82" a="2689.09" fwhm="0.000677" res="491746.3" algo="FTMS"/>
<pk mz="333.072746" i="1506318.9" sn="11.22" a="731.70" fwhm="0.000639" res="521059.1" algo="FTMS"/>
<pk mz="333.082635" i="1775633.6" sn="13.66" a="1062.83" fwhm="0.000667" res="499249.8" algo="FTMS"/>
<pk mz="333.097944" i="2749718.0" sn="22.50" a="1609.72" fwhm="0.000638" res="522289.7" algo="FTMS"/>
<pk mz="333.109246" i="1393177.1" sn="10.19" a="837.69" fwhm="0.000732" res="455015.6" algo="FTMS"/>
<pk mz="333.111009" i="5207321.5" sn="44.79" a="3596.82" fwhm="0.000721" res="461698.5" algo="FTMS"/>
<pk mz="333.119116" i="2495259.8" sn="20.19" a="1611.03" fwhm="0.000713" res="467364.2" algo="FTMS"/>
<pk mz="333.130297" i="1141279.0" sn="7.91" a="505.89" fwhm="0.000616" res="540418.1" algo="FTMS"/>
<pk mz="333.134329" i="1389728.1" sn="10.16" a="697.42" fwhm="0.000676" res="492782.9" algo="FTMS"/>
<pk mz="333.147412" i="2091811.8" sn="16.53" a="1643.75" fwhm="0.000901" res="369771.4" algo="FTMS"/>
<pk mz="333.155542" i="3233574.0" z="-1" sn="26.89" a="2364.74" fwhm="0.000748" res="445482.2" algo="FTMS" component_name="x" deconvoluted_molecular_mass="331.149813" deconvoluted_isotopic_mass="333.155944"/>
<pk mz="333.183786" i="1580334.0" sn="11.89" a="773.66" fwhm="0.000643" res="518377.9" algo="FTMS"/>
<pk mz="333.191921" i="1755952.3" sn="13.48" a="998.16" fwhm="0.000682" res="488682.0" algo="FTMS"/>
<pk mz="333.220180" i="2893624.3" sn="23.80" a="1689.45" fwhm="0.000676" res="492744.8" algo="FTMS"/>
<pk mz="334.020430" i="1838872.8" sn="14.23" a="1357.41" fwhm="0.000847" res="394519.3" algo="FTMS"/>
<pk mz="334.056871" i="4804131.0" sn="41.13" a="3343.49" fwhm="0.000730" res="457697.9" algo="FTMS"/>
<pk mz="334.093193" i="1944877.1" sn="15.19" a="1187.89" fwhm="0.000697" res="479475.6" algo="FTMS"/>
<pk mz="334.114377" i="2573619.0" sn="20.90" a="1627.22" fwhm="0.000707" res="472774.6" algo="FTMS"/>
<pk mz="334.150733" i="1661757.3" sn="12.63" a="892.11" fwhm="0.000656" res="509103.8" algo="FTMS"/>
<pk mz="334.988404" i="3983144.3" sn="33.68" a="2649.35" fwhm="0.000708" res="472957.6" algo="FTMS"/>
<pk mz="335.004481" i="1841708.8" sn="14.26" a="983.19" fwhm="0.000652" res="513803.8" algo="FTMS"/>
<pk mz="335.040861" i="5112119.0" sn="43.92" a="3487.11" fwhm="0.000726" res="461269.7" algo="FTMS"/>
<pk mz="335.052084" i="2978106.3" sn="24.56" a="1894.70" fwhm="0.000714" res="469042.8" algo="FTMS"/>
<pk mz="335.077205" i="5741889.0" sn="49.63" a="4126.60" fwhm="0.000759" res="441443.6" algo="FTMS"/>
<pk mz="335.088473" i="2337348.3" sn="18.75" a="1339.63" fwhm="0.000681" res="491848.1" algo="FTMS"/>
<pk mz="335.090238" i="1824068.9" sn="14.10" a="1119.97" fwhm="0.000722" res="464028.1" algo="FTMS"/>
<pk mz="335.107995" i="1779529.9" sn="13.69" a="1025.88" fwhm="0.000712" res="470511.9" algo="FTMS"/>
<pk mz="335.113609" i="4616523.5" sn="39.42" a="3136.83" fwhm="0.000721" res="465086.3" algo="FTMS"/>
<pk mz="335.126713" i="4309839.0" sn="36.64" a="2778.48" fwhm="0.000695" res="481879.5" algo="FTMS"/>
<pk mz="335.150066" i="2466389.5" sn="19.92" a="1498.40" fwhm="0.000699" res="479233.8" algo="FTMS"/>
<pk mz="335.163072" i="4121945.3" sn="34.94" a="2663.27" fwhm="0.000702" res="477545.8" algo="FTMS"/>
<pk mz="335.199457" i="3908963.5" sn="33.01" a="2627.26" fwhm="0.000722" res="464177.7" algo="FTMS"/>
<pk mz="335.217215" i="1121384.4" sn="7.72" a="733.77" fwhm="0.000826" res="405957.9" algo="FTMS"/>
<pk mz="336.036149" i="2205262.0" sn="17.55" a="1215.62" fwhm="0.000654" res="513484.0" algo="FTMS"/>
<pk mz="336.044122" i="1263056.1" sn="9.00" a="594.58" fwhm="0.000632" res="531324.2" algo="FTMS"/>
<pk mz="336.072487" i="3082328.0" sn="25.51" a="2039.67" fwhm="0.000720" res="466712.7" algo="FTMS"/>
<pk mz="336.093700" i="1103134.0" sn="7.55" a="728.21" fwhm="0.001032" res="325567.3" algo="FTMS"/>
<pk mz="336.108825" i="1988962.3" sn="15.59" a="1016.56" fwhm="0.000660" res="509329.9" algo="FTMS"/>
<pk mz="336.130010" i="1726312.3" sn="13.21" a="1067.92" fwhm="0.000711" res="472653.1" algo="FTMS"/>
<pk mz="336.158325" i="1315440.1" sn="9.48" a="649.89" fwhm="0.000679" res="495338.0" algo="FTMS"/>
<pk mz="336.986391" i="4324184.0" sn="36.77" a="2896.45" fwhm="0.000722" res="466792.7" algo="FTMS"/>
<pk mz="337.020110" i="4769121.0" sn="40.80" a="3382.54" fwhm="0.000732" res="460706.5" algo="FTMS"/>
<pk mz="337.056500" i="8197483.5" sn="71.90" a="5857.95" fwhm="0.000737" res="457428.4" algo="FTMS"/>
<pk mz="337.067806" i="1959790.5" sn="15.32" a="1203.50" fwhm="0.000671" res="502150.6" algo="FTMS"/>
<pk mz="337.069658" i="1256047.1" sn="8.94" a="634.68" fwhm="0.000644" res="523797.6" algo="FTMS"/>
<pk mz="337.092904" i="7859573.5" sn="68.26" a="5460.91" fwhm="0.000718" res="469743.2" algo="FTMS"/>
<pk mz="337.104160" i="1282424.8" sn="9.10" a="558.47" fwhm="0.000603" res="558716.5" algo="FTMS"/>
<pk mz="337.105942" i="2797945.3" sn="22.73" a="1679.35" fwhm="0.000680" res="495841.1" algo="FTMS"/>
<pk mz="337.129273" i="4269439.5" sn="35.97" a="3088.88" fwhm="0.000775" res="434775.1" algo="FTMS"/>
<pk mz="337.142328" i="4428675.5" sn="37.40" a="2995.91" fwhm="0.000712" res="473229.4" algo="FTMS"/>
<pk mz="337.160199" i="1141896.4" sn="7.84" a="476.30" fwhm="0.000663" res="508183.3" algo="FTMS"/>
<pk mz="337.165710" i="1817737.9" sn="13.91" a="877.38" fwhm="0.000624" res="540396.4" algo="FTMS"/>
<pk mz="337.178727" i="4368269.5" sn="36.86" a="3072.95" fwhm="0.000750" res="449618.9" algo="FTMS"/>
<pk mz="337.184277" i="1712271.1" sn="12.97" a="839.84" fwhm="0.000623" res="540829.3" algo="FTMS"/>
<pk mz="337.196539" i="1244050.5" sn="8.75" a="477.21" fwhm="0.000571" res="590426.4" algo="FTMS"/>
<pk mz="337.201939" i="1256468.0" sn="8.87" a="591.42" fwhm="0.000661" res="510389.2" algo="FTMS"/>
<pk mz="337.205386" i="2992021.0" sn="24.48" a="2014.40" fwhm="0.000753" res="447774.6" algo="FTMS"/>
<pk mz="337.215074" i="1887895.8" sn="14.55" a="1227.30" fwhm="0.000754" res="447187.3" algo="FTMS"/>
<pk mz="338.051755" i="2620033.3" sn="21.13" a="1487.14" fwhm="0.000690" res="489900.9" algo="FTMS"/>
<pk mz="338.059746" i="1638275.5" sn="12.30" a="830.25" fwhm="0.000642" res="526582.2" algo="FTMS"/>
<pk mz="338.088117" i="2603659.3" sn="20.98" a="1643.56" fwhm="0.000749" res="451109.2" algo="FTMS"/>
<pk mz="338.096264" i="1704589.6" sn="12.89" a="1092.36" fwhm="0.000821" res="412027.4" algo="FTMS"/>
<pk mz="338.887352" i="1271914.0" sn="9.00" a="677.81" fwhm="0.000634" res="534390.2" algo="FTMS"/>
<pk mz="339.035757" i="5967763.0" sn="51.24" a="4285.83" fwhm="0.000753" res="450045.3" algo="FTMS"/>
<pk mz="339.054410" i="2203032.5" sn="17.38" a="1463.11" fwhm="0.000714" res="475130.8" algo="FTMS"/>
<pk mz="339.072156" i="9278365.0" sn="81.02" a="6694.23" fwhm="0.000741" res="457769.6" algo="FTMS"/>
<pk mz="339.108557" i="6928295.5" sn="59.88" a="5021.79" fwhm="0.000748" res="453598.8" algo="FTMS"/>
<pk mz="339.119809" i="1079594.6" sn="7.27" a="591.20" fwhm="0.000818" res="414474.7" algo="FTMS"/>
<pk mz="339.121610" i="2470315.0" sn="19.78" a="1672.51" fwhm="0.000688" res="492988.9" algo="FTMS"/>
<pk mz="339.127291" i="1472556.6" sn="10.81" a="1011.75" fwhm="0.000837" res="405376.4" algo="FTMS"/>
<pk mz="339.139454" i="1345968.0" sn="9.67" a="642.42" fwhm="0.000652" res="520234.3" algo="FTMS"/>
<pk mz="339.144908" i="4593073.5" sn="38.87" a="3114.80" fwhm="0.000735" res="461298.2" algo="FTMS"/>
<pk mz="339.158023" i="2421429.3" sn="19.34" a="1658.16" fwhm="0.000781" res="434166.2" algo="FTMS"/>
<pk mz="339.163543" i="16169911.0" z="-1" sn="143.00" a="12490.10" fwhm="0.000758" res="447311.7" algo="FTMS" component_name="o" deconvoluted_molecular_mass="339.163962" deconvoluted_isotopic_mass="339.163960"/>
<pk mz="339.175794" i="1507514.1" sn="11.12" a="883.27" fwhm="0.000702" res="483121.3" algo="FTMS"/>
<pk mz="339.181254" i="2353083.8" sn="18.72" a="1182.88" fwhm="0.000605" res="560623.2" algo="FTMS"/>
<pk mz="339.185999" i="1081661.0" sn="7.29" a="633.69" fwhm="0.000762" res="445112.5" algo="FTMS"/>
<pk mz="339.199896" i="151118784.0" z="-1" sn="1356.81" a="109693.91" fwhm="0.000725" res="467691.6" algo="FTMS" component_name="F" deconvoluted_molecular_mass="339.200323" deconvoluted_isotopic_mass="339.200313"/>
<pk mz="339.217689" i="1920709.8" sn="14.84" a="1117.10" fwhm="0.000711" res="477240.5" algo="FTMS"/>
<pk mz="340.031057" i="1058599.4" sn="7.08" a="413.10" fwhm="0.000604" res="562610.9" algo="FTMS"/>
<pk mz="340.067387" i="2707377.5" sn="21.91" a="1929.87" fwhm="0.000760" res="447715.6" algo="FTMS"/>
<pk mz="340.075485" i="1700019.6" sn="12.85" a="959.41" fwhm="0.000707" res="480832.0" algo="FTMS"/>
<pk mz="340.080546" i="1861301.1" sn="14.30" a="1310.13" fwhm="0.000791" res="429803.6" algo="FTMS"/>
<pk mz="340.103810" i="1916347.5" sn="14.79" a="1109.33" fwhm="0.000718" res="473785.9" algo="FTMS"/>
<pk mz="340.151472" i="1237832.8" sn="8.69" a="649.25" fwhm="0.000660" res="515026.2" algo="FTMS"/>
<pk mz="340.166896" i="3162317.0" z="-1" sn="26.00" a="2168.41" fwhm="0.000745" res="456666.0" algo="FTMS" component_name="o" deconvoluted_molecular_mass="339.163962" deconvoluted_isotopic_mass="340.167316"/>
<pk mz="340.203301" i="25056472.0" z="-1" sn="222.93" a="18836.75" fwhm="0.000744" res="457102.9" algo="FTMS" component_name="F" deconvoluted_molecular_mass="339.200323" deconvoluted_isotopic_mass="340.203721"/>
<pk mz="340.885247" i="3143059.5" sn="25.83" a="1977.09" fwhm="0.000726" res="469650.9" algo="FTMS"/>
<pk mz="341.015092" i="1678263.4" sn="12.65" a="961.20" fwhm="0.000748" res="456030.9" algo="FTMS"/>
<pk mz="341.051458" i="6852033.5" sn="59.19" a="5118.09" fwhm="0.000754" res="452541.3" algo="FTMS"/>
<pk mz="341.087815" i="9001419.0" sn="78.52" a="6576.13" fwhm="0.000746" res="457095.8" algo="FTMS"/>
<pk mz="341.118581" i="1154387.9" sn="7.94" a="452.65" fwhm="0.000652" res="523054.1" algo="FTMS"/>
<pk mz="341.124191" i="7106005.5" sn="61.47" a="5170.91" fwhm="0.000754" res="452566.8" algo="FTMS"/>
<pk mz="341.142803" i="5701082.5" sn="48.83" a="4151.85" fwhm="0.000755" res="451856.3" algo="FTMS"/>
<pk mz="341.160589" i="5111775.5" sn="43.53" a="3849.37" fwhm="0.000793" res="430103.5" algo="FTMS"/>
<pk mz="341.179203" i="14779877.0" z="-1" sn="130.49" a="11125.63" fwhm="0.000758" res="450268.4" algo="FTMS" component_name="v" deconvoluted_molecular_mass="341.179626" deconvoluted_isotopic_mass="341.179625"/>
<pk mz="341.191436" i="1700328.0" sn="12.85" a="960.11" fwhm="0.000652" res="523287.4" algo="FTMS"/>
<pk mz="341.195758" i="5119977.0" sn="43.61" a="3706.18" fwhm="0.000777" res="439382.7" algo="FTMS"/>
<pk mz="341.196965" i="5241321.5" sn="44.70" a="3689.08" fwhm="0.000753" res="452981.1" algo="FTMS"/>
<pk mz="341.206619" i="2512620.3" z="-1" sn="20.15" a="1559.80" fwhm="0.000707" res="482794.4" algo="FTMS" component_name="F" deconvoluted_molecular_mass="339.200323" deconvoluted_isotopic_mass="341.207041"/>
<pk mz="341.233348" i="2139123.5" sn="16.80" a="1353.97" fwhm="0.000724" res="471477.2" algo="FTMS"/>
<pk mz="342.025434" i="1304525.3" sn="9.29" a="494.98" fwhm="0.000629" res="543831.5" algo="FTMS"/>
<pk mz="342.046629" i="1402323.1" sn="10.17" a="813.06" fwhm="0.000672" res="509232.8" algo="FTMS"/>
<pk mz="342.054783" i="1452501.4" sn="10.62" a="756.60" fwhm="0.000656" res="521456.6" algo="FTMS"/>
<pk mz="342.061854" i="1190999.3" sn="8.27" a="555.84" fwhm="0.000630" res="542626.3" algo="FTMS"/>
<pk mz="342.083004" i="2064605.1" sn="16.12" a="1516.25" fwhm="0.000907" res="377203.3" algo="FTMS"/>
<pk mz="342.091220" i="1579487.4" sn="11.76" a="837.96" fwhm="0.000673" res="508257.1" algo="FTMS"/>
<pk mz="342.096105" i="2992352.8" sn="24.47" a="2235.83" fwhm="0.000794" res="430884.7" algo="FTMS"/>
<pk mz="342.119525" i="1186791.1" sn="8.23" a="638.50" fwhm="0.000753" res="454244.6" algo="FTMS"/>
<pk mz="342.127494" i="1074537.3" sn="7.22" a="452.60" fwhm="0.000666" res="513355.2" algo="FTMS"/>
<pk mz="342.130608" i="1267690.1" sn="8.95" a="589.16" fwhm="0.000643" res="532365.2" algo="FTMS"/>
<pk mz="342.164017" i="1184499.3" sn="8.21" a="457.88" fwhm="0.000593" res="577062.4" algo="FTMS"/>
<pk mz="342.167080" i="4183284.0" sn="35.18" a="2767.30" fwhm="0.000721" res="474837.7" algo="FTMS"/>
<pk mz="342.182591" i="3288824.5" z="-1" sn="27.13" a="2151.86" fwhm="0.000727" res="470934.3" algo="FTMS" component_name="v" deconvoluted_molecular_mass="341.179626" deconvoluted_isotopic_mass="342.183015"/>
<pk mz="342.199210" i="1278845.0" sn="9.06" a="604.36" fwhm="0.000648" res="528426.0" algo="FTMS"/>
<pk mz="342.200287" i="1222397.3" sn="8.55" a="649.37" fwhm="0.000714" res="479401.7" algo="FTMS"/>
<pk mz="342.883225" i="1340088.1" sn="9.60" a="574.51" fwhm="0.000564" res="607706.4" algo="FTMS"/>
<pk mz="343.009537" i="1557466.6" sn="11.56" a="903.44" fwhm="0.000690" res="496862.4" algo="FTMS"/>
<pk mz="343.030722" i="2143200.3" sn="16.83" a="1424.25" fwhm="0.000734" res="467163.4" algo="FTMS"/>
<pk mz="343.045932" i="1806308.5" sn="13.80" a="953.14" fwhm="0.000661" res="518718.2" algo="FTMS"/>
<pk mz="343.057166" i="1464807.6" sn="10.73" a="884.31" fwhm="0.000740" res="463445.5" algo="FTMS"/>
<pk mz="343.067080" i="6848490.5" sn="59.15" a="5054.13" fwhm="0.000745" res="460310.5" algo="FTMS"/>
<pk mz="343.082427" i="1595118.5" sn="11.90" a="939.65" fwhm="0.000714" res="480516.2" algo="FTMS"/>
<pk mz="343.103467" i="8373236.0" sn="72.86" a="6275.89" fwhm="0.000766" res="448196.9" algo="FTMS"/>
<pk mz="343.114614" i="1292791.3" sn="9.18" a="702.05" fwhm="0.000759" res="451818.6" algo="FTMS"/>
<pk mz="343.118566" i="1187192.4" sn="8.23" a="587.51" fwhm="0.000712" res="481656.5" algo="FTMS"/>
<pk mz="343.139833" i="8302590.0" sn="72.23" a="6401.85" fwhm="0.000779" res="440691.5" algo="FTMS"/>
<pk mz="343.151104" i="1753857.3" sn="13.33" a="940.64" fwhm="0.000670" res="512548.1" algo="FTMS"/>
<pk mz="343.158392" i="1917187.3" sn="14.79" a="1169.21" fwhm="0.000727" res="471762.2" algo="FTMS"/>
<pk mz="343.168145" i="22870022.0" z="-1" sn="203.26" a="17448.40" fwhm="0.000768" res="447060.8" algo="FTMS" component_name="a" deconvoluted_molecular_mass="343.168573" deconvoluted_isotopic_mass="343.168572"/>
<pk mz="343.176242" i="7553032.0" sn="65.49" a="5472.83" fwhm="0.000738" res="465058.5" algo="FTMS"/>
<pk mz="343.185763" i="1112714.6" z="-1" sn="7.56" a="486.93" fwhm="0.000716" res="479540.3" algo="FTMS" component_name="v" deconvoluted_molecular_mass="341.179626" deconvoluted_isotopic_mass="343.186190"/>
<pk mz="343.212591" i="9981970.0" sn="87.33" a="7649.29" fwhm="0.000780" res="440232.6" algo="FTMS"/>
<pk mz="343.249004" i="6259740.0" sn="53.85" a="4710.85" fwhm="0.000773" res="444268.7" algo="FTMS"/>
<pk mz="344.041156" i="1481971.3" sn="10.76" a="722.19" fwhm="0.000649" res="530086.1" algo="FTMS"/>
<pk mz="344.052485" i="1135990.3" sn="7.68" a="600.58" fwhm="0.000690" res="498796.4" algo="FTMS"/>
<pk mz="344.070387" i="1115003.1" sn="7.49" a="495.34" fwhm="0.000656" res="524136.3" algo="FTMS"/>
<pk mz="344.077545" i="1404285.1" sn="10.06" a="947.31" fwhm="0.000748" res="459726.3" algo="FTMS"/>
<pk mz="344.106766" i="1489285.0" sn="10.82" a="938.77" fwhm="0.000835" res="412022.4" algo="FTMS"/>
<pk mz="344.135096" i="1706764.6" sn="12.75" a="843.88" fwhm="0.000653" res="526652.8" algo="FTMS"/>
<pk mz="344.143130" i="1367054.9" sn="9.73" a="618.69" fwhm="0.000625" res="550703.2" algo="FTMS"/>
<pk mz="344.146271" i="1485327.8" sn="10.78" a="770.72" fwhm="0.000684" res="502905.1" algo="FTMS"/>
<pk mz="344.171492" i="5829910.5" z="-1" sn="49.42" a="4358.16" fwhm="0.000785" res="438495.3" algo="FTMS" component_name="a" deconvoluted_molecular_mass="343.168573" deconvoluted_isotopic_mass="344.171922"/>
<pk mz="344.179714" i="1307160.8" sn="9.20" a="550.51" fwhm="0.000637" res="540290.8" algo="FTMS"/>
<pk mz="344.182725" i="4199193.5" sn="34.92" a="2815.09" fwhm="0.000740" res="464911.8" algo="FTMS"/>
<pk mz="344.215987" i="1960482.6" sn="15.01" a="1094.14" fwhm="0.000704" res="489092.1" algo="FTMS"/>
<pk mz="344.252346" i="1874220.4" sn="14.24" a="1303.10" fwhm="0.000799" res="431073.2" algo="FTMS"/>
<pk mz="344.758878" i="1320117.4" sn="9.31" a="828.92" fwhm="0.000810" res="425874.8" algo="FTMS"/>
<pk mz="345.025207" i="3242493.0" sn="26.41" a="2556.57" fwhm="0.000797" res="432845.2" algo="FTMS"/>
<pk mz="345.036435" i="1294592.1" sn="9.09" a="583.59" fwhm="0.000621" res="555900.8" algo="FTMS"/>
<pk mz="345.046332" i="2688258.8" sn="21.48" a="1854.10" fwhm="0.000788" res="437618.9" algo="FTMS"/>
<pk mz="345.061615" i="3494919.0" sn="28.65" a="2264.63" fwhm="0.000712" res="484919.2" algo="FTMS"/>
<pk mz="345.072820" i="1191433.9" sn="8.17" a="618.94" fwhm="0.000697" res="495060.8" algo="FTMS"/>
<pk mz="345.082703" i="4865036.5" sn="40.84" a="3441.64" fwhm="0.000745" res="463432.7" algo="FTMS"/>
<pk mz="345.098002" i="2646800.8" sn="21.11" a="1805.26" fwhm="0.000768" res="449528.3" algo="FTMS"/>
<pk mz="345.111021" i="1468436.3" sn="10.63" a="1068.25" fwhm="0.000889" res="388044.1" algo="FTMS"/>
<pk mz="345.119098" i="6698518.5" sn="57.14" a="5325.26" fwhm="0.000800" res="431529.8" algo="FTMS"/>
<pk mz="345.130342" i="3288601.5" sn="26.82" a="2141.85" fwhm="0.000722" res="477755.6" algo="FTMS"/>
<pk mz="345.134332" i="1754138.5" sn="13.17" a="1150.81" fwhm="0.000763" res="452456.5" algo="FTMS"/>
<pk mz="345.147390" i="2228766.0" sn="17.39" a="1689.07" fwhm="0.000858" res="402301.4" algo="FTMS"/>
<pk mz="345.155498" i="8375840.0" sn="72.06" a="6616.59" fwhm="0.000793" res="435214.5" algo="FTMS"/>
<pk mz="345.165183" i="8104483.0" sn="69.65" a="6426.92" fwhm="0.000785" res="439754.1" algo="FTMS"/>
<pk mz="345.183834" i="1929767.8" sn="14.73" a="1031.16" fwhm="0.000688" res="501626.9" algo="FTMS"/>
<pk mz="345.191856" i="5059114.0" sn="42.56" a="3552.53" fwhm="0.000749" res="460614.4" algo="FTMS"/>
<pk mz="345.228255" i="14223924.0" z="-1" sn="124.07" a="11102.58" fwhm="0.000774" res="445976.8" algo="FTMS" component_name="AB" deconvoluted_molecular_mass="345.228693" deconvoluted_isotopic_mass="345.228687"/>
<pk mz="345.264586" i="1157565.5" sn="7.87" a="627.09" fwhm="0.000688" res="501808.6" algo="FTMS"/>
<pk mz="346.020425" i="1482760.1" sn="10.76" a="794.34" fwhm="0.000701" res="493882.5" algo="FTMS"/>
<pk mz="346.056834" i="3386641.8" sn="27.69" a="2376.84" fwhm="0.000783" res="442178.1" algo="FTMS"/>
<pk mz="346.093241" i="1622043.5" sn="12.00" a="871.03" fwhm="0.000656" res="527939.3" algo="FTMS"/>
<pk mz="346.114344" i="1770785.3" sn="13.32" a="1011.42" fwhm="0.000720" res="480959.4" algo="FTMS"/>
<pk mz="346.150802" i="1866794.9" sn="14.17" a="1073.19" fwhm="0.000725" res="477154.8" algo="FTMS"/>
<pk mz="346.158983" i="1822253.1" sn="13.78" a="1418.81" fwhm="0.000907" res="381536.9" algo="FTMS"/>
<pk mz="346.162001" i="3198254.0" sn="26.01" a="2275.03" fwhm="0.000784" res="441769.7" algo="FTMS"/>
<pk mz="346.168511" i="1261615.6" sn="8.79" a="549.27" fwhm="0.000594" res="582705.3" algo="FTMS"/>
<pk mz="346.231629" i="2994496.5" z="-1" sn="24.20" a="2115.30" fwhm="0.000777" res="445327.8" algo="FTMS" component_name="AB" deconvoluted_molecular_mass="345.228693" deconvoluted_isotopic_mass="346.232064"/>
<pk mz="346.756910" i="1625036.4" sn="12.02" a="1193.79" fwhm="0.000898" res="386032.0" algo="FTMS"/>
<pk mz="347.004475" i="1781262.0" sn="13.41" a="1074.54" fwhm="0.000714" res="486058.7" algo="FTMS"/>
<pk mz="347.025761" i="1109139.6" sn="7.43" a="511.25" fwhm="0.000702" res="494541.4" algo="FTMS"/>
<pk mz="347.040923" i="4432919.5" sn="36.99" a="3414.10" fwhm="0.000776" res="447468.3" algo="FTMS"/>
<pk mz="347.052075" i="1920282.6" sn="14.65" a="1359.19" fwhm="0.000860" res="403773.7" algo="FTMS"/>
<pk mz="347.056263" i="1070363.8" sn="7.09" a="557.45" fwhm="0.000818" res="424339.8" algo="FTMS"/>
<pk mz="347.061996" i="2214941.3" sn="17.27" a="1267.17" fwhm="0.000692" res="501772.1" algo="FTMS"/>
<pk mz="347.063216" i="1446685.6" sn="10.43" a="1007.42" fwhm="0.000875" res="396515.9" algo="FTMS"/>
<pk mz="347.077254" i="5020705.5" sn="42.22" a="3843.46" fwhm="0.000787" res="441121.0" algo="FTMS"/>
<pk mz="347.088470" i="2149668.3" sn="16.69" a="1248.46" fwhm="0.000664" res="523043.4" algo="FTMS"/>
<pk mz="347.090315" i="3176484.8" sn="25.82" a="2325.87" fwhm="0.000804" res="431937.0" algo="FTMS"/>
<pk mz="347.098393" i="2156583.0" sn="16.75" a="1310.30" fwhm="0.000703" res="493988.8" algo="FTMS"/>
<pk mz="347.113648" i="3932715.0" sn="32.54" a="2724.16" fwhm="0.000755" res="459934.8" algo="FTMS"/>
<pk mz="347.116921" i="1861675.9" sn="14.12" a="1442.53" fwhm="0.000878" res="395427.9" algo="FTMS"/>
<pk mz="347.126660" i="2340910.5" sn="18.39" a="1553.13" fwhm="0.000739" res="469695.3" algo="FTMS"/>
<pk mz="347.134716" i="3288112.5" sn="26.81" a="2455.00" fwhm="0.000815" res="425929.1" algo="FTMS"/>
<pk mz="347.150001" i="1995572.6" sn="15.32" a="1390.18" fwhm="0.000802" res="433039.1" algo="FTMS"/>
<pk mz="347.163042" i="2079032.1" sn="16.06" a="1437.15" fwhm="0.000788" res="440752.3" algo="FTMS"/>
<pk mz="347.171146" i="3341370.3" sn="27.28" a="2348.47" fwhm="0.000765" res="454023.5" algo="FTMS"/>
<pk mz="347.199454" i="5335105.5" sn="45.01" a="3935.22" fwhm="0.000770" res="450755.8" algo="FTMS"/>
<pk mz="347.207552" i="1919811.9" sn="14.64" a="1265.33" fwhm="0.000745" res="466357.6" algo="FTMS"/>
<pk mz="347.243802" i="1996877.5" sn="15.33" a="1216.51" fwhm="0.000715" res="485356.0" algo="FTMS"/>
<pk mz="348.036108" i="3241758.5" sn="26.40" a="2231.09" fwhm="0.000762" res="456656.7" algo="FTMS"/>
<pk mz="348.044178" i="1101856.6" sn="7.37" a="490.30" fwhm="0.000669" res="520475.5" algo="FTMS"/>
<pk mz="348.072466" i="3216168.0" sn="26.17" a="2453.15" fwhm="0.000843" res="412828.7" algo="FTMS"/>
<pk mz="348.093512" i="1486637.5" sn="10.79" a="651.64" fwhm="0.000608" res="572992.5" algo="FTMS"/>
<pk mz="348.108862" i="2020913.6" sn="15.54" a="1349.89" fwhm="0.000808" res="430641.2" algo="FTMS"/>
<pk mz="348.130003" i="2477623.3" sn="19.60" a="1561.81" fwhm="0.000731" res="476532.3" algo="FTMS"/>
<pk mz="348.166371" i="2153536.8" sn="16.72" a="1523.77" fwhm="0.000782" res="445502.3" algo="FTMS"/>
<pk mz="348.202817" i="1489226.3" sn="10.81" a="788.76" fwhm="0.000696" res="500590.7" algo="FTMS"/>
<pk mz="349.020144" i="4064800.3" sn="33.71" a="3042.96" fwhm="0.000751" res="464817.7" algo="FTMS"/>
<pk mz="349.055157" i="6639145.5" sn="56.61" a="5059.87" fwhm="0.000800" res="436552.4" algo="FTMS"/>
<pk mz="349.056495" i="7239209.5" sn="61.94" a="5493.72" fwhm="0.000787" res="443543.5" algo="FTMS"/>
<pk mz="349.067737" i="3072044.8" sn="24.88" a="2101.89" fwhm="0.000762" res="457820.6" algo="FTMS"/>
<pk mz="349.092897" i="6806067.0" sn="58.09" a="5210.73" fwhm="0.000787" res="443845.1" algo="FTMS"/>
<pk mz="349.105940" i="48500280.0" z="-1" sn="428.89" a="39170.30" fwhm="0.000795" res="438895.0" algo="FTMS" component_name="N" deconvoluted_molecular_mass="349.106384" deconvoluted_isotopic_mass="349.106382"/>
<pk mz="349.113963" i="1131256.6" sn="7.62" a="586.70" fwhm="0.000860" res="405742.1" algo="FTMS"/>
<pk mz="349.129319" i="3949628.8" sn="32.69" a="2926.02" fwhm="0.000770" res="453598.4" algo="FTMS"/>
<pk mz="349.142376" i="4753472.0" sn="39.84" a="3686.81" fwhm="0.000774" res="451078.0" algo="FTMS"/>
<pk mz="349.150319" i="1147970.1" sn="7.77" a="575.02" fwhm="0.000734" res="475364.8" algo="FTMS"/>
<pk mz="349.165650" i="1943110.1" sn="14.84" a="1091.30" fwhm="0.000700" res="499123.6" algo="FTMS"/>
<pk mz="349.178726" i="11990602.0" z="-1" sn="104.20" a="9939.85" fwhm="0.000814" res="428816.0" algo="FTMS" component_name="BK" deconvoluted_molecular_mass="349.179173" deconvoluted_isotopic_mass="349.179169"/>
<pk mz="349.196571" i="1702734.3" sn="12.71" a="1292.93" fwhm="0.000851" res="410536.6" algo="FTMS"/>
<pk mz="349.202090" i="1554767.6" sn="11.39" a="801.19" fwhm="0.000644" res="541884.6" algo="FTMS"/>
<pk mz="349.215116" i="7285331.0" sn="62.35" a="6179.18" fwhm="0.000836" res="417866.3" algo="FTMS"/>
<pk mz="350.015331" i="1141667.0" sn="7.71" a="573.04" fwhm="0.000704" res="497440.6" algo="FTMS"/>
<pk mz="350.051718" i="2958124.3" sn="23.87" a="1880.42" fwhm="0.000719" res="486663.7" algo="FTMS"/>
<pk mz="350.054660" i="1276461.1" sn="8.91" a="885.19" fwhm="0.000878" res="398744.6" algo="FTMS"/>
<pk mz="350.059873" i="1433902.5" sn="10.31" a="816.20" fwhm="0.000742" res="471751.3" algo="FTMS"/>
<pk mz="350.088121" i="3297077.8" sn="26.88" a="2597.34" fwhm="0.000844" res="414608.2" algo="FTMS"/>
<pk mz="350.099576" i="1146936.8" sn="7.76" a="513.87" fwhm="0.000710" res="493149.3" algo="FTMS"/>
<pk mz="350.109295" i="7830331.5" z="-1" sn="67.20" a="6152.30" fwhm="0.000800" res="437424.5" algo="FTMS" component_name="N" deconvoluted_molecular_mass="349.106384" deconvoluted_isotopic_mass="350.109740"/>
<pk mz="350.124523" i="2108735.3" sn="16.31" a="1318.08" fwhm="0.000764" res="458009.9" algo="FTMS"/>
<pk mz="350.135788" i="1348674.1" sn="9.56" a="756.55" fwhm="0.000779" res="449245.3" algo="FTMS"/>
<pk mz="350.145683" i="1517892.8" sn="11.06" a="981.11" fwhm="0.000768" res="455806.4" algo="FTMS"/>
<pk mz="350.182092" i="2607694.0" z="-1" sn="20.75" a="2192.29" fwhm="0.000915" res="382816.4" algo="FTMS" component_name="BK" deconvoluted_molecular_mass="349.179173" deconvoluted_isotopic_mass="350.182537"/>
<pk mz="350.218450" i="1630039.5" sn="12.06" a="892.38" fwhm="0.000708" res="494382.4" algo="FTMS"/>
<pk mz="350.999470" i="1240608.9" sn="8.49" a="617.29" fwhm="0.000727" res="482575.9" algo="FTMS"/>
<pk mz="351.035760" i="7063594.5" sn="59.68" a="5537.23" fwhm="0.000791" res="443595.4" algo="FTMS"/>
<pk mz="351.047072" i="1672493.1" sn="12.29" a="968.24" fwhm="0.000729" res="481751.5" algo="FTMS"/>
<pk mz="351.052149" i="2203694.5" sn="16.96" a="1652.17" fwhm="0.000806" res="435711.6" algo="FTMS"/>
<pk mz="351.072162" i="9052212.0" sn="77.16" a="7426.18" fwhm="0.000821" res="427523.6" algo="FTMS"/>
<pk mz="351.083397" i="2385718.5" sn="18.56" a="1743.64" fwhm="0.000816" res="430423.0" algo="FTMS"/>
<pk mz="351.103002" i="13008956.0" z="-1" sn="111.94" a="10573.77" fwhm="0.000815" res="430638.4" algo="FTMS" component_name="AU" deconvoluted_molecular_mass="351.103444" deconvoluted_isotopic_mass="351.103449"/>
<pk mz="351.108550" i="7681085.0" sn="65.11" a="5914.93" fwhm="0.000790" res="444412.4" algo="FTMS"/>
<pk mz="351.119724" i="1102143.9" sn="7.28" a="565.23" fwhm="0.000683" res="513851.7" algo="FTMS"/>
<pk mz="351.121610" i="4519488.5" sn="37.31" a="3414.42" fwhm="0.000792" res="443541.5" algo="FTMS"/>
<pk mz="351.139451" i="1245764.9" sn="8.54" a="496.55" fwhm="0.000666" res="527296.1" algo="FTMS"/>
<pk mz="351.144950" i="4485190.5" sn="37.01" a="3552.76" fwhm="0.000795" res="441878.7" algo="FTMS"/>
<pk mz="351.157990" i="4140105.8" sn="33.98" a="3206.67" fwhm="0.000839" res="418553.7" algo="FTMS"/>
<pk mz="351.175794" i="4236878.5" sn="34.83" a="3115.06" fwhm="0.000783" res="448269.9" algo="FTMS"/>
<pk mz="351.194386" i="12054611.0" z="-1" sn="103.55" a="9741.06" fwhm="0.000805" res="436175.2" algo="FTMS" component_name="BJ" deconvoluted_molecular_mass="351.194825" deconvoluted_isotopic_mass="351.194833"/>
<pk mz="351.212182" i="1980759.6" sn="15.00" a="1475.79" fwhm="0.000801" res="438456.3" algo="FTMS"/>
<pk mz="351.217644" i="1974105.0" sn="14.94" a="1410.83" fwhm="0.000812" res="432622.6" algo="FTMS"/>
<pk mz="351.221069" i="12363866.0" z="-1" sn="106.27" a="9827.65" fwhm="0.000801" res="438272.0" algo="FTMS" component_name="BA" deconvoluted_molecular_mass="351.221528" deconvoluted_isotopic_mass="351.221517"/>
<pk mz="351.230731" i="2078812.4" sn="15.86" a="1179.18" fwhm="0.000709" res="495134.7" algo="FTMS"/>
<pk mz="352.030996" i="1352745.3" sn="9.48" a="856.13" fwhm="0.000878" res="400883.3" algo="FTMS"/>
<pk mz="352.067462" i="3918642.5" sn="32.03" a="2919.51" fwhm="0.000774" res="454602.3" algo="FTMS"/>
<pk mz="352.075550" i="1642804.6" sn="12.03" a="1031.09" fwhm="0.000786" res="447684.9" algo="FTMS"/>
<pk mz="352.103770" i="2380347.8" sn="18.51" a="1654.68" fwhm="0.000824" res="427324.3" algo="FTMS"/>
<pk mz="352.106308" i="2313532.5" z="-1" sn="17.92" a="1666.34" fwhm="0.000809" res="435374.8" algo="FTMS" component_name="AU" deconvoluted_molecular_mass="351.103444" deconvoluted_isotopic_mass="352.106758"/>
<pk mz="352.111859" i="1304381.9" sn="9.05" a="552.21" fwhm="0.000636" res="553782.5" algo="FTMS"/>
<pk mz="352.140227" i="1294917.1" sn="8.97" a="639.30" fwhm="0.000735" res="478932.3" algo="FTMS"/>
<pk mz="352.197674" i="2134611.8" z="-1" sn="16.35" a="1480.78" fwhm="0.000805" res="437724.1" algo="FTMS" component_name="BJ" deconvoluted_molecular_mass="351.194825" deconvoluted_isotopic_mass="352.198124"/>
<pk mz="352.224455" i="1849178.6" z="-1" sn="13.84" a="1243.75" fwhm="0.000804" res="438115.5" algo="FTMS" component_name="BA" deconvoluted_molecular_mass="351.221528" deconvoluted_isotopic_mass="352.224906"/>
<pk mz="353.014995" i="2105891.5" sn="16.09" a="1725.83" fwhm="0.000884" res="399185.7" algo="FTMS"/>
<pk mz="353.051416" i="9054765.0" sn="77.18" a="7320.96" fwhm="0.000817" res="432098.8" algo="FTMS"/>
<pk mz="353.062765" i="1248047.6" sn="8.55" a="665.47" fwhm="0.000663" res="532920.9" algo="FTMS"/>
<pk mz="353.087778" i="10617398.0" sn="90.91" a="8922.21" fwhm="0.000833" res="423829.0" algo="FTMS"/>
<pk mz="353.099156" i="1459768.9" sn="10.41" a="743.04" fwhm="0.000670" res="527294.4" algo="FTMS"/>
<pk mz="353.100900" i="1227321.4" sn="8.37" a="616.84" fwhm="0.000671" res="526050.8" algo="FTMS"/>
<pk mz="353.118650" i="1414717.9" sn="10.02" a="691.09" fwhm="0.000674" res="524031.7" algo="FTMS"/>
<pk mz="353.124167" i="7813695.0" sn="66.27" a="6501.27" fwhm="0.000825" res="427876.3" algo="FTMS"/>
<pk mz="353.137307" i="3230274.5" sn="25.98" a="2450.51" fwhm="0.000816" res="432793.0" algo="FTMS"/>
<pk mz="353.142836" i="1175876.0" sn="7.92" a="604.35" fwhm="0.000693" res="509597.4" algo="FTMS"/>
<pk mz="353.155118" i="1241671.1" sn="8.50" a="600.42" fwhm="0.000650" res="543623.1" algo="FTMS"/>
<pk mz="353.160594" i="4591688.5" sn="37.94" a="3335.70" fwhm="0.000784" res="450450.3" algo="FTMS"/>
<pk mz="353.173518" i="2186571.8" sn="16.80" a="1502.46" fwhm="0.000802" res="440555.0" algo="FTMS"/>
<pk mz="353.179233" i="2540621.3" sn="19.92" a="1648.85" fwhm="0.000756" res="466882.0" algo="FTMS"/>
<pk mz="353.191461" i="3798096.3" sn="30.97" a="2824.19" fwhm="0.000791" res="446421.8" algo="FTMS"/>
<pk mz="353.196985" i="2307665.8" sn="17.87" a="1681.03" fwhm="0.000764" res="462457.5" algo="FTMS"/>
<pk mz="353.200362" i="2045266.5" sn="15.56" a="1303.90" fwhm="0.000756" res="466964.5" algo="FTMS"/>
<pk mz="353.210015" i="10390101.0" sn="88.91" a="8458.18" fwhm="0.000824" res="428490.7" algo="FTMS"/>
<pk mz="353.215577" i="2388310.5" sn="18.58" a="1700.90" fwhm="0.000786" res="449514.9" algo="FTMS"/>
<pk mz="353.227834" i="1100377.5" z="-1" sn="7.25" a="664.89" fwhm="0.000822" res="429737.0" algo="FTMS" component_name="BA" deconvoluted_molecular_mass="351.221528" deconvoluted_isotopic_mass="353.228287"/>
<pk mz="353.233349" i="1696346.9" sn="12.49" a="953.75" fwhm="0.000721" res="489603.4" algo="FTMS"/>
<pk mz="354.046702" i="2762280.3" sn="21.86" a="2241.01" fwhm="0.000875" res="404696.1" algo="FTMS"/>
<pk mz="354.054795" i="1183786.3" sn="7.99" a="510.88" fwhm="0.000655" res="540469.5" algo="FTMS"/>
<pk mz="354.083063" i="3338545.5" sn="26.93" a="2445.31" fwhm="0.000795" res="445261.2" algo="FTMS"/>
<pk mz="354.091194" i="2045747.5" sn="15.56" a="1339.76" fwhm="0.000777" res="455523.6" algo="FTMS"/>
<pk mz="354.119397" i="1509434.5" sn="10.85" a="729.14" fwhm="0.000672" res="527019.7" algo="FTMS"/>
<pk mz="354.127560" i="1381820.6" sn="9.73" a="830.62" fwhm="0.000782" res="452756.7" algo="FTMS"/>
<pk mz="354.213312" i="1858642.3" sn="13.92" a="1123.20" fwhm="0.000765" res="463146.2" algo="FTMS"/>
<pk mz="355.009694" i="1471514.0" sn="10.51" a="867.40" fwhm="0.000764" res="464771.1" algo="FTMS"/>
<pk mz="355.030687" i="4658719.5" sn="38.53" a="3462.14" fwhm="0.000779" res="455884.1" algo="FTMS"/>
<pk mz="355.045968" i="1338403.1" sn="9.34" a="867.83" fwhm="0.000806" res="440526.2" algo="FTMS"/>
<pk mz="355.049387" i="1095716.0" sn="7.21" a="433.13" fwhm="0.000571" res="621550.5" algo="FTMS"/>
<pk mz="355.067053" i="10630184.0" sn="91.02" a="8907.99" fwhm="0.000837" res="424035.1" algo="FTMS"/>
<pk mz="355.082297" i="1168044.1" sn="7.85" a="754.90" fwhm="0.000871" res="407690.5" algo="FTMS"/>
<pk mz="355.103433" i="10351665.0" sn="88.57" a="8455.35" fwhm="0.000826" res="429701.9" algo="FTMS"/>
<pk mz="355.134226" i="1105465.1" sn="7.30" a="592.91" fwhm="0.000752" res="472169.6" algo="FTMS"/>
<pk mz="355.139830" i="6805562.5" sn="57.40" a="5451.75" fwhm="0.000818" res="434401.1" algo="FTMS"/>
<pk mz="355.151026" i="1289021.4" sn="8.91" a="795.19" fwhm="0.000786" res="451878.1" algo="FTMS"/>
<pk mz="355.152880" i="1756733.9" sn="13.02" a="1084.34" fwhm="0.000753" res="471865.0" algo="FTMS"/>
<pk mz="355.158435" i="7724095.0" sn="65.47" a="6282.01" fwhm="0.000818" res="433917.1" algo="FTMS"/>
<pk mz="355.176201" i="5486147.5" sn="45.80" a="4697.84" fwhm="0.000885" res="401531.0" algo="FTMS"/>
<pk mz="355.194810" i="2126408.3" sn="16.27" a="1359.21" fwhm="0.000733" res="484334.4" algo="FTMS"/>
<pk mz="355.207071" i="3202635.3" sn="25.73" a="2238.42" fwhm="0.000769" res="462134.4" algo="FTMS"/>
<pk mz="355.212577" i="3972684.8" sn="32.50" a="3085.72" fwhm="0.000845" res="420154.8" algo="FTMS"/>
<pk mz="355.249022" i="1073493.9" sn="7.01" a="560.69" fwhm="0.000759" res="467942.7" algo="FTMS"/>
<pk mz="356.041115" i="1442587.3" sn="10.26" a="743.89" fwhm="0.000690" res="516203.9" algo="FTMS"/>
<pk mz="356.052434" i="1115678.1" sn="7.38" a="564.45" fwhm="0.000810" res="439537.8" algo="FTMS"/>
<pk mz="356.062310" i="1524000.6" sn="10.97" a="854.21" fwhm="0.000753" res="472607.3" algo="FTMS"/>
<pk mz="356.070432" i="1652514.6" sn="12.10" a="1022.83" fwhm="0.000809" res="440354.1" algo="FTMS"/>
<pk mz="356.098713" i="1961769.6" sn="14.82" a="1541.57" fwhm="0.000948" res="375641.8" algo="FTMS"/>
<pk mz="356.106732" i="1972011.6" sn="14.91" a="1389.46" fwhm="0.000791" res="450477.4" algo="FTMS"/>
<pk mz="356.111795" i="1576492.9" sn="11.43" a="1113.32" fwhm="0.000930" res="383085.9" algo="FTMS"/>
<pk mz="356.143213" i="1574452.8" sn="11.42" a="933.29" fwhm="0.000706" res="504809.5" algo="FTMS"/>
<pk mz="356.146376" i="1486389.5" sn="10.64" a="763.15" fwhm="0.000669" res="532726.6" algo="FTMS"/>
<pk mz="356.161735" i="1185081.4" sn="7.99" a="496.09" fwhm="0.000613" res="581035.7" algo="FTMS"/>
<pk mz="356.179583" i="1146045.8" sn="7.65" a="533.46" fwhm="0.000668" res="533333.5" algo="FTMS"/>
<pk mz="356.182698" i="2201406.5" sn="16.93" a="1476.80" fwhm="0.000810" res="439739.7" algo="FTMS"/>
<pk mz="357.025235" i="1532943.4" sn="11.05" a="850.36" fwhm="0.000741" res="481605.8" algo="FTMS"/>
<pk mz="357.036443" i="1200402.1" sn="8.13" a="831.57" fwhm="0.000862" res="414002.8" algo="FTMS"/>
<pk mz="357.046310" i="5254676.5" sn="43.76" a="4144.69" fwhm="0.000816" res="437676.9" algo="FTMS"/>
<pk mz="357.061660" i="1870872.4" sn="14.02" a="1146.97" fwhm="0.000736" res="485120.8" algo="FTMS"/>
<pk mz="357.065196" i="1287065.3" sn="8.89" a="799.39" fwhm="0.000945" res="377935.4" algo="FTMS"/>
<pk mz="357.082729" i="8317469.5" sn="70.69" a="6896.64" fwhm="0.000855" res="417829.1" algo="FTMS"/>
<pk mz="357.094021" i="1570336.4" sn="11.38" a="1067.27" fwhm="0.000867" res="411653.2" algo="FTMS"/>
<pk mz="357.119121" i="6924838.5" sn="58.44" a="5778.43" fwhm="0.000831" res="429675.8" algo="FTMS"/>
<pk mz="357.130333" i="5142569.5" sn="42.78" a="3962.34" fwhm="0.000820" res="435684.3" algo="FTMS"/>
<pk mz="357.134363" i="1290794.3" sn="8.92" a="737.29" fwhm="0.000728" res="490375.9" algo="FTMS"/>
<pk mz="357.155496" i="7598639.5" sn="64.37" a="6186.55" fwhm="0.000820" res="435732.7" algo="FTMS"/>
<pk mz="357.166665" i="1896498.3" sn="14.24" a="1164.66" fwhm="0.000751" res="475425.9" algo="FTMS"/>
<pk mz="357.174035" i="2550068.0" sn="19.99" a="1945.28" fwhm="0.000863" res="413905.6" algo="FTMS"/>
<pk mz="357.191889" i="6539832.5" sn="55.06" a="5013.50" fwhm="0.000811" res="440423.8" algo="FTMS"/>
<pk mz="357.228242" i="6342209.5" sn="53.32" a="4924.88" fwhm="0.000820" res="435853.1" algo="FTMS"/>
<pk mz="358.020332" i="1298948.6" sn="8.88" a="812.93" fwhm="0.000835" res="428735.0" algo="FTMS"/>
<pk mz="358.049770" i="1230603.9" sn="8.29" a="642.61" fwhm="0.000721" res="496739.9" algo="FTMS"/>
<pk mz="358.056924" i="1722381.6" sn="12.56" a="1040.39" fwhm="0.000727" res="492185.4" algo="FTMS"/>
<pk mz="358.077973" i="1267218.9" sn="8.61" a="646.98" fwhm="0.000735" res="487456.1" algo="FTMS"/>
<pk mz="358.086109" i="1557012.9" sn="11.12" a="916.26" fwhm="0.000787" res="454771.2" algo="FTMS"/>
<pk mz="358.125594" i="1423390.5" sn="9.96" a="709.77" fwhm="0.000698" res="512766.9" algo="FTMS"/>
<pk mz="358.150723" i="1234468.8" sn="8.32" a="744.55" fwhm="0.000804" res="445296.2" algo="FTMS"/>
<pk mz="358.158900" i="1732134.8" sn="12.64" a="1364.46" fwhm="0.000897" res="399237.9" algo="FTMS"/>
<pk mz="358.198344" i="6764336.5" sn="56.35" a="5615.59" fwhm="0.000833" res="430262.1" algo="FTMS"/>
<pk mz="358.231412" i="1515320.5" sn="10.76" a="994.61" fwhm="0.000865" res="414165.8" algo="FTMS"/>
<pk mz="359.004473" i="1568758.0" sn="11.22" a="922.38" fwhm="0.000725" res="494945.1" algo="FTMS"/>
<pk mz="359.025639" i="1115259.1" sn="7.28" a="548.57" fwhm="0.000718" res="499838.4" algo="FTMS"/>
<pk mz="359.040805" i="2987518.8" sn="23.55" a="2171.45" fwhm="0.000822" res="436662.7" algo="FTMS"/>
<pk mz="359.052119" i="1971457.6" sn="14.72" a="1355.67" fwhm="0.000783" res="458543.1" algo="FTMS"/>
<pk mz="359.061963" i="4838404.0" sn="39.62" a="3811.15" fwhm="0.000840" res="427651.4" algo="FTMS"/>
<pk mz="359.077287" i="2923015.8" sn="22.99" a="2051.99" fwhm="0.000773" res="464289.4" algo="FTMS"/>
<pk mz="359.088452" i="1572874.5" sn="11.26" a="1171.49" fwhm="0.000909" res="395188.2" algo="FTMS"/>
<pk mz="359.098311" i="5121549.0" sn="42.08" a="4141.46" fwhm="0.000865" res="415199.0" algo="FTMS"/>
<pk mz="359.109484" i="1343759.6" sn="9.27" a="663.22" fwhm="0.000700" res="513170.6" algo="FTMS"/>
<pk mz="359.113669" i="2744336.8" sn="21.43" a="1973.74" fwhm="0.000807" res="445041.7" algo="FTMS"/>
<pk mz="359.134741" i="5636118.0" sn="46.55" a="4603.03" fwhm="0.000854" res="420396.1" algo="FTMS"/>
<pk mz="359.145933" i="1712152.5" sn="12.47" a="1095.83" fwhm="0.000781" res="459852.6" algo="FTMS"/>
<pk mz="359.149974" i="1367065.5" sn="9.47" a="899.48" fwhm="0.000828" res="433795.9" algo="FTMS"/>
<pk mz="359.157208" i="1729563.3" sn="12.62" a="1039.34" fwhm="0.000761" res="471698.7" algo="FTMS"/>
<pk mz="359.162924" i="1520924.8" sn="10.81" a="1173.38" fwhm="0.000836" res="429811.6" algo="FTMS"/>
<pk mz="359.171129" i="6986782.5" sn="58.28" a="5981.23" fwhm="0.000854" res="420456.2" algo="FTMS"/>
<pk mz="359.207541" i="5528615.5" sn="45.62" a="4590.94" fwhm="0.000867" res="414522.2" algo="FTMS"/>
<pk mz="359.243937" i="7681072.5" sn="64.31" a="6161.16" fwhm="0.000831" res="432338.4" algo="FTMS"/>
<pk mz="360.036164" i="1861617.6" sn="13.77" a="1329.96" fwhm="0.000859" res="418913.5" algo="FTMS"/>
<pk mz="360.072490" i="2865402.5" sn="22.48" a="2053.41" fwhm="0.000800" res="450355.4" algo="FTMS"/>
<pk mz="360.093654" i="1122943.5" sn="7.35" a="653.36" fwhm="0.000936" res="384832.9" algo="FTMS"/>
<pk mz="360.108925" i="1165315.3" sn="7.72" a="539.30" fwhm="0.000673" res="534994.9" algo="FTMS"/>
<pk mz="360.130017" i="1601800.4" sn="11.51" a="879.81" fwhm="0.000724" res="497627.9" algo="FTMS"/>
<pk mz="360.141223" i="2622475.3" sn="20.37" a="2052.43" fwhm="0.000905" res="398025.1" algo="FTMS"/>
<pk mz="360.166435" i="2091793.3" sn="15.76" a="1333.46" fwhm="0.000748" res="481669.4" algo="FTMS"/>
<pk mz="360.174526" i="1512339.3" sn="10.73" a="1150.82" fwhm="0.000894" res="403068.5" algo="FTMS"/>
<pk mz="360.177536" i="1941524.0" sn="14.46" a="1330.42" fwhm="0.000796" res="452346.4" algo="FTMS"/>
<pk mz="360.210946" i="1306012.1" sn="8.94" a="724.75" fwhm="0.000821" res="438741.8" algo="FTMS"/>
<pk mz="360.239180" i="5302563.0" sn="43.65" a="4391.61" fwhm="0.000867" res="415653.5" algo="FTMS"/>
<pk mz="360.247264" i="1615396.9" sn="11.63" a="1132.44" fwhm="0.000860" res="419023.2" algo="FTMS"/>
<pk mz="361.020153" i="3964384.3" sn="32.03" a="2905.57" fwhm="0.000797" res="452903.8" algo="FTMS"/>
<pk mz="361.031360" i="2785763.0" sn="21.79" a="1948.07" fwhm="0.000785" res="459747.3" algo="FTMS"/>
<pk mz="361.041359" i="1169253.5" sn="7.75" a="736.42" fwhm="0.000918" res="393396.0" algo="FTMS"/>
<pk mz="361.056537" i="5071337.0" sn="41.64" a="3895.67" fwhm="0.000821" res="439818.1" algo="FTMS"/>
<pk mz="361.067821" i="2374892.0" sn="18.22" a="1707.09" fwhm="0.000808" res="447073.5" algo="FTMS"/>
<pk mz="361.077562" i="2275822.3" sn="17.36" a="1575.85" fwhm="0.000824" res="438438.6" algo="FTMS"/>
<pk mz="361.092877" i="4486642.0" sn="36.56" a="3668.69" fwhm="0.000870" res="415183.8" algo="FTMS"/>
<pk mz="361.104036" i="1469044.6" sn="10.35" a="958.02" fwhm="0.000860" res="419991.4" algo="FTMS"/>
<pk mz="361.106012" i="1604853.1" sn="11.53" a="991.01" fwhm="0.000813" res="444380.3" algo="FTMS"/>
<pk mz="361.114029" i="2612215.0" sn="20.28" a="1887.54" fwhm="0.000840" res="429731.7" algo="FTMS"/>
<pk mz="361.129344" i="2777594.8" sn="21.72" a="2147.94" fwhm="0.000837" res="431533.9" algo="FTMS"/>
<pk mz="361.142281" i="2563838.0" sn="19.86" a="1922.34" fwhm="0.000844" res="427646.9" algo="FTMS"/>
<pk mz="361.150408" i="3875327.8" sn="31.25" a="2800.48" fwhm="0.000782" res="461574.3" algo="FTMS"/>
<pk mz="361.165678" i="1723395.6" sn="12.56" a="1176.03" fwhm="0.000852" res="423916.3" algo="FTMS"/>
<pk mz="361.178746" i="3061254.8" sn="24.18" a="2069.32" fwhm="0.000774" res="466522.3" algo="FTMS"/>
<pk mz="361.186802" i="3076104.8" sn="24.31" a="2286.99" fwhm="0.000760" res="474989.5" algo="FTMS"/>
<pk mz="361.215146" i="1428751.5" sn="10.00" a="755.62" fwhm="0.000691" res="522728.2" algo="FTMS"/>
<pk mz="361.223143" i="2634769.5" sn="20.48" a="1740.54" fwhm="0.000760" res="475273.0" algo="FTMS"/>
<pk mz="361.242448" i="1325846.1" sn="9.11" a="927.17" fwhm="0.000862" res="419279.2" algo="FTMS"/>
<pk mz="361.259583" i="1576986.3" sn="11.29" a="1005.45" fwhm="0.000770" res="469122.0" algo="FTMS"/>
<pk mz="362.015491" i="1428432.8" sn="10.00" a="853.67" fwhm="0.000789" res="459040.0" algo="FTMS"/>
<pk mz="362.051713" i="4130521.5" sn="33.47" a="3146.35" fwhm="0.000820" res="441422.7" algo="FTMS"/>
<pk mz="362.059992" i="1166299.5" sn="7.72" a="681.85" fwhm="0.000805" res="449940.1" algo="FTMS"/>
<pk mz="362.088121" i="5074658.0" sn="41.67" a="3983.51" fwhm="0.000851" res="425329.7" algo="FTMS"/>
<pk mz="362.109184" i="1734631.3" sn="12.66" a="1166.42" fwhm="0.000828" res="437219.8" algo="FTMS"/>
<pk mz="362.124565" i="1438699.0" sn="10.09" a="843.43" fwhm="0.000736" res="491786.7" algo="FTMS"/>
<pk mz="362.145653" i="3459824.0" sn="27.64" a="2608.32" fwhm="0.000815" res="444454.5" algo="FTMS"/>
<pk mz="362.182115" i="1973752.9" sn="14.73" a="1523.89" fwhm="0.000892" res="406074.9" algo="FTMS"/>
<pk mz="362.999411" i="1252285.3" sn="8.47" a="721.09" fwhm="0.000780" res="465395.5" algo="FTMS"/>
<pk mz="363.035744" i="6232006.0" sn="51.72" a="5220.79" fwhm="0.000859" res="422439.9" algo="FTMS"/>
<pk mz="363.046925" i="2338504.8" sn="17.90" a="1836.17" fwhm="0.000920" res="394666.3" algo="FTMS"/>
<pk mz="363.072143" i="6891471.0" sn="57.44" a="5733.32" fwhm="0.000867" res="418814.5" algo="FTMS"/>
<pk mz="363.083444" i="2537937.5" sn="19.63" a="1808.96" fwhm="0.000835" res="434651.0" algo="FTMS"/>
<pk mz="363.085168" i="2492369.8" sn="19.24" a="1647.44" fwhm="0.000768" res="472530.8" algo="FTMS"/>
<pk mz="363.108546" i="5250007.5" sn="43.19" a="4291.16" fwhm="0.000846" res="429275.0" algo="FTMS"/>
<pk mz="363.119732" i="2173146.3" sn="16.46" a="1487.27" fwhm="0.000801" res="453332.4" algo="FTMS"/>
<pk mz="363.121613" i="3615194.5" sn="28.99" a="2856.30" fwhm="0.000842" res="431355.4" algo="FTMS"/>
<pk mz="363.129691" i="1163996.5" sn="7.70" a="800.23" fwhm="0.000997" res="364277.3" algo="FTMS"/>
<pk mz="363.140842" i="1486047.3" sn="10.50" a="944.56" fwhm="0.000844" res="430422.0" algo="FTMS"/>
<pk mz="363.144917" i="3509216.3" sn="28.07" a="2816.53" fwhm="0.000871" res="416862.5" algo="FTMS"/>
<pk mz="363.157939" i="3351011.3" sn="26.69" a="2425.11" fwhm="0.000812" res="447394.1" algo="FTMS"/>
<pk mz="363.181259" i="1866472.9" sn="13.80" a="1293.74" fwhm="0.000846" res="429270.2" algo="FTMS"/>
<pk mz="363.194371" i="8870892.0" sn="74.63" a="7415.71" fwhm="0.000841" res="432064.1" algo="FTMS"/>
<pk mz="363.230735" i="3320308.8" sn="26.43" a="2589.95" fwhm="0.000871" res="417161.9" algo="FTMS"/>
<pk mz="364.030987" i="1986740.3" sn="14.84" a="1362.00" fwhm="0.000783" res="464691.5" algo="FTMS"/>
<pk mz="364.067409" i="6568125.0" sn="54.63" a="5409.30" fwhm="0.000855" res="425723.6" algo="FTMS"/>
<pk mz="364.103778" i="3073733.8" sn="24.28" a="2129.61" fwhm="0.000772" res="471497.5" algo="FTMS"/>
<pk mz="364.111833" i="1349831.6" sn="9.31" a="738.56" fwhm="0.000732" res="497111.7" algo="FTMS"/>
<pk mz="364.124974" i="2119114.8" sn="15.99" a="1595.76" fwhm="0.000896" res="406278.7" algo="FTMS"/>
<pk mz="364.140230" i="1543886.4" sn="11.00" a="857.17" fwhm="0.000738" res="493631.8" algo="FTMS"/>
<pk mz="364.161291" i="1998291.4" sn="14.94" a="1542.84" fwhm="0.000913" res="398990.9" algo="FTMS"/>
<pk mz="364.197701" i="1410524.1" sn="9.84" a="864.23" fwhm="0.000804" res="453200.1" algo="FTMS"/>
<pk mz="365.015047" i="3057055.0" sn="24.14" a="2251.13" fwhm="0.000833" res="438149.9" algo="FTMS"/>
<pk mz="365.051417" i="9232808.0" sn="77.77" a="8046.59" fwhm="0.000892" res="409152.4" algo="FTMS"/>
<pk mz="365.062715" i="2234282.3" sn="16.99" a="1469.92" fwhm="0.000746" res="489172.6" algo="FTMS"/>
<pk mz="365.070732" i="1226668.1" sn="8.24" a="922.11" fwhm="0.000972" res="375618.3" algo="FTMS"/>
<pk mz="365.087818" i="8809904.0" sn="74.10" a="7764.80" fwhm="0.000892" res="409245.1" algo="FTMS"/>
<pk mz="365.099112" i="2306995.0" sn="17.62" a="1780.69" fwhm="0.000904" res="403799.9" algo="FTMS"/>
<pk mz="365.100869" i="3863987.3" sn="31.15" a="3012.55" fwhm="0.000857" res="425947.1" algo="FTMS"/>
<pk mz="365.118579" i="1151671.6" sn="7.59" a="855.78" fwhm="0.001055" res="346200.9" algo="FTMS"/>
<pk mz="365.124193" i="6589881.0" sn="54.82" a="5810.02" fwhm="0.000923" res="395705.8" algo="FTMS"/>
<pk mz="365.137312" i="4557244.0" sn="37.17" a="3369.12" fwhm="0.000797" res="458315.4" algo="FTMS"/>
<pk mz="365.155221" i="1387712.3" sn="9.64" a="1049.14" fwhm="0.000917" res="398192.0" algo="FTMS"/>
<pk mz="365.160578" i="3233217.5" sn="25.67" a="2693.56" fwhm="0.000904" res="403863.7" algo="FTMS"/>
<pk mz="365.173654" i="6013380.5" sn="49.81" a="4858.70" fwhm="0.000835" res="437168.5" algo="FTMS"/>
<pk mz="365.191425" i="2214857.0" sn="16.82" a="1627.89" fwhm="0.000834" res="437899.7" algo="FTMS"/>
<pk mz="365.196852" i="2182346.3" sn="16.54" a="1584.97" fwhm="0.000844" res="432916.6" algo="FTMS"/>
<pk mz="365.200270" i="2770635.0" sn="21.65" a="2041.87" fwhm="0.000878" res="415862.6" algo="FTMS"/>
<pk mz="365.210026" i="30907854.0" z="-1" sn="266.02" a="26986.92" fwhm="0.000868" res="420796.9" algo="FTMS" component_name="T" deconvoluted_molecular_mass="365.210469" deconvoluted_isotopic_mass="365.210510"/>
<pk mz="365.233410" i="1188434.9" sn="7.91" a="715.82" fwhm="0.000856" res="426853.7" algo="FTMS"/>
<pk mz="365.236667" i="1874899.6" sn="13.87" a="1563.54" fwhm="0.000964" res="378757.8" algo="FTMS"/>
<pk mz="365.246436" i="1837526.0" sn="13.38" a="1043.41" fwhm="0.000704" res="518460.5" algo="FTMS"/>
<pk mz="366.046691" i="3003028.0" sn="23.37" a="2318.82" fwhm="0.000874" res="418960.9" algo="FTMS"/>
<pk mz="366.054954" i="1330966.0" sn="9.03" a="863.84" fwhm="0.000890" res="411149.7" algo="FTMS"/>
<pk mz="366.083034" i="3545244.8" sn="28.03" a="2723.51" fwhm="0.000862" res="424574.3" algo="FTMS"/>
<pk mz="366.091224" i="1552542.6" sn="10.93" a="839.10" fwhm="0.000731" res="500557.5" algo="FTMS"/>
<pk mz="366.119404" i="2336677.3" sn="17.66" a="1690.10" fwhm="0.000864" res="423731.7" algo="FTMS"/>
<pk mz="366.130803" i="1189800.0" sn="7.82" a="734.76" fwhm="0.000837" res="437433.1" algo="FTMS"/>
<pk mz="366.140543" i="1321898.3" sn="8.95" a="816.78" fwhm="0.000814" res="449872.2" algo="FTMS"/>
<pk mz="366.213403" i="4948667.5" z="-1" sn="40.06" a="4320.09" fwhm="0.000861" res="425262.9" algo="FTMS" component_name="T" deconvoluted_molecular_mass="365.210469" deconvoluted_isotopic_mass="366.213890"/>
<pk mz="367.030677" i="5607293.0" sn="45.71" a="4776.48" fwhm="0.000901" res="407555.5" algo="FTMS"/>
<pk mz="367.067082" i="11378566.0" z="-1" sn="95.22" a="9889.71" fwhm="0.000876" res="419214.9" algo="FTMS" component_name="BY" deconvoluted_molecular_mass="367.067577" deconvoluted_isotopic_mass="367.067572"/>
<pk mz="367.078306" i="1599368.3" sn="11.33" a="1073.30" fwhm="0.000816" res="449946.7" algo="FTMS"/>
<pk mz="367.098016" i="1824140.9" sn="13.26" a="1414.39" fwhm="0.000897" res="409069.6" algo="FTMS"/>
<pk mz="367.103434" i="12136334.0" z="-1" sn="101.72" a="10479.09" fwhm="0.000875" res="419312.4" algo="FTMS" component_name="BG" deconvoluted_molecular_mass="367.103923" deconvoluted_isotopic_mass="367.103924"/>
<pk mz="367.116532" i="2570129.3" sn="19.66" a="1831.94" fwhm="0.000826" res="444408.0" algo="FTMS"/>
<pk mz="367.134393" i="1749653.5" sn="12.62" a="1318.38" fwhm="0.001007" res="364482.6" algo="FTMS"/>
<pk mz="367.139846" i="6935447.0" sn="57.11" a="5908.61" fwhm="0.000886" res="414504.6" algo="FTMS"/>
<pk mz="367.152895" i="4352922.0" sn="34.95" a="3650.45" fwhm="0.000898" res="408640.3" algo="FTMS"/>
<pk mz="367.168455" i="1151645.5" sn="7.49" a="652.43" fwhm="0.000903" res="406424.0" algo="FTMS"/>
<pk mz="367.170666" i="1862814.1" sn="13.59" a="1276.89" fwhm="0.000882" res="416518.3" algo="FTMS"/>
<pk mz="367.176215" i="2779551.5" sn="21.46" a="2123.48" fwhm="0.000870" res="422257.8" algo="FTMS"/>
<pk mz="367.189274" i="7515042.5" sn="62.08" a="6616.42" fwhm="0.000877" res="418767.9" algo="FTMS"/>
<pk mz="367.207069" i="9967527.0" sn="83.11" a="8865.92" fwhm="0.000900" res="407977.6" algo="FTMS"/>
<pk mz="367.212689" i="1833640.0" sn="13.34" a="1205.17" fwhm="0.000810" res="453223.5" algo="FTMS"/>
<pk mz="367.215986" i="2396840.8" z="-1" sn="18.17" a="1899.44" fwhm="0.000873" res="420557.5" algo="FTMS" component_name="T" deconvoluted_molecular_mass="365.210469" deconvoluted_isotopic_mass="367.216476"/>
<pk mz="367.225684" i="4360107.0" sn="35.01" a="3556.43" fwhm="0.000865" res="424754.3" algo="FTMS"/>
<pk mz="368.041131" i="1259627.5" sn="8.42" a="906.88" fwhm="0.000862" res="427048.6" algo="FTMS"/>
<pk mz="368.062306" i="3679856.5" sn="29.18" a="2888.61" fwhm="0.000826" res="445536.0" algo="FTMS"/>
<pk mz="368.070467" i="1668466.4" z="-1" sn="11.92" a="952.29" fwhm="0.000713" res="516363.1" algo="FTMS" component_name="BY" deconvoluted_molecular_mass="367.067577" deconvoluted_isotopic_mass="368.070959"/>
<pk mz="368.098704" i="3214457.0" sn="25.18" a="2469.73" fwhm="0.000864" res="426243.9" algo="FTMS"/>
<pk mz="368.106769" i="1974651.0" z="-1" sn="14.55" a="1266.32" fwhm="0.000763" res="482166.3" algo="FTMS" component_name="BG" deconvoluted_molecular_mass="367.103923" deconvoluted_isotopic_mass="368.107261"/>
<pk mz="368.111842" i="1421180.1" sn="9.80" a="863.86" fwhm="0.000823" res="447009.9" algo="FTMS"/>
<pk mz="368.135146" i="2077313.6" sn="15.43" a="1608.06" fwhm="0.000885" res="415842.0" algo="FTMS"/>
<pk mz="368.143262" i="1583491.6" sn="11.19" a="923.64" fwhm="0.000785" res="469040.5" algo="FTMS"/>
<pk mz="368.192568" i="1493903.1" sn="10.42" a="1144.23" fwhm="0.000890" res="413874.0" algo="FTMS"/>
<pk mz="368.210445" i="1851795.4" sn="13.49" a="1219.27" fwhm="0.000821" res="448510.4" algo="FTMS"/>
<pk mz="369.009853" i="1408079.5" sn="9.69" a="904.93" fwhm="0.000786" res="469257.1" algo="FTMS"/>
<pk mz="369.025111" i="1417811.1" sn="9.77" a="882.02" fwhm="0.000798" res="462181.0" algo="FTMS"/>
<pk mz="369.046322" i="9306456.0" sn="77.44" a="8107.87" fwhm="0.000884" res="417482.5" algo="FTMS"/>
<pk mz="369.057485" i="1570394.8" sn="11.08" a="1169.20" fwhm="0.000882" res="418639.7" algo="FTMS"/>
<pk mz="369.072819" i="1334878.4" sn="9.06" a="775.76" fwhm="0.000800" res="461534.6" algo="FTMS"/>
<pk mz="369.082721" i="13615457.0" z="-1" sn="114.40" a="12293.63" fwhm="0.000904" res="408153.3" algo="FTMS" component_name="AK" deconvoluted_molecular_mass="369.083220" deconvoluted_isotopic_mass="369.083215"/>
<pk mz="369.094046" i="1880931.3" sn="13.74" a="1418.17" fwhm="0.000953" res="387113.1" algo="FTMS"/>
<pk mz="369.119124" i="9722217.0" sn="81.01" a="8704.14" fwhm="0.000903" res="408781.5" algo="FTMS"/>
<pk mz="369.132219" i="1121004.3" sn="7.22" a="526.03" fwhm="0.000816" res="452528.7" algo="FTMS"/>
<pk mz="369.155509" i="6535538.0" sn="53.67" a="5824.00" fwhm="0.000931" res="396626.1" algo="FTMS"/>
<pk mz="369.174142" i="5017974.0" sn="40.65" a="4523.76" fwhm="0.000891" res="414165.5" algo="FTMS"/>
<pk mz="369.186294" i="2625913.0" sn="20.13" a="1968.20" fwhm="0.000851" res="433860.3" algo="FTMS"/>
<pk mz="369.191900" i="5854586.5" sn="47.83" a="5072.39" fwhm="0.000897" res="411753.7" algo="FTMS"/>
<pk mz="369.204991" i="1355645.4" sn="9.24" a="646.08" fwhm="0.000687" res="537308.2" algo="FTMS"/>
<pk mz="369.222857" i="1998721.6" sn="14.75" a="1457.42" fwhm="0.000853" res="432606.6" algo="FTMS"/>
<pk mz="369.228319" i="2506114.8" sn="19.11" a="1844.58" fwhm="0.000864" res="427319.0" algo="FTMS"/>
<pk mz="370.020469" i="1485628.9" sn="10.35" a="754.62" fwhm="0.000695" res="532259.1" algo="FTMS"/>
<pk mz="370.041680" i="1192001.8" sn="7.83" a="843.21" fwhm="0.000962" res="384710.6" algo="FTMS"/>
<pk mz="370.056872" i="1578053.4" sn="11.14" a="837.22" fwhm="0.000724" res="511163.5" algo="FTMS"/>
<pk mz="370.077994" i="2862666.3" sn="22.16" a="2221.17" fwhm="0.000900" res="411394.1" algo="FTMS"/>
<pk mz="370.086093" i="2438220.3" z="-1" sn="18.52" a="1781.48" fwhm="0.000840" res="440534.7" algo="FTMS" component_name="AK" deconvoluted_molecular_mass="369.083220" deconvoluted_isotopic_mass="370.086591"/>
<pk mz="370.091098" i="1245261.4" sn="8.29" a="704.02" fwhm="0.000803" res="460927.4" algo="FTMS"/>
<pk mz="370.114386" i="1934162.9" sn="14.20" a="1408.42" fwhm="0.000851" res="434903.8" algo="FTMS"/>
<pk mz="370.122493" i="1901652.8" sn="13.92" a="1249.73" fwhm="0.000777" res="476113.4" algo="FTMS"/>
<pk mz="370.125639" i="2398549.5" sn="18.18" a="1870.22" fwhm="0.000906" res="408444.3" algo="FTMS"/>
<pk mz="370.127439" i="2644566.0" sn="20.29" a="2045.33" fwhm="0.000892" res="415100.1" algo="FTMS"/>
<pk mz="370.150799" i="1486939.4" sn="10.36" a="969.01" fwhm="0.000840" res="440899.5" algo="FTMS"/>
<pk mz="370.158801" i="1408093.3" sn="9.68" a="813.60" fwhm="0.000842" res="439438.6" algo="FTMS"/>
<pk mz="370.162018" i="1256542.0" sn="8.38" a="786.01" fwhm="0.000937" res="395204.8" algo="FTMS"/>
<pk mz="370.195210" i="1206885.8" sn="7.96" a="629.76" fwhm="0.000782" res="473246.4" algo="FTMS"/>
<pk mz="371.004657" i="1697827.4" sn="12.17" a="1373.94" fwhm="0.000956" res="388132.2" algo="FTMS"/>
<pk mz="371.025662" i="2764072.3" sn="21.31" a="2217.10" fwhm="0.000898" res="413340.7" algo="FTMS"/>
<pk mz="371.040815" i="2284075.8" sn="17.20" a="1658.98" fwhm="0.000884" res="419847.6" algo="FTMS"/>
<pk mz="371.052090" i="1662510.5" sn="11.87" a="842.24" fwhm="0.000711" res="522021.3" algo="FTMS"/>
<pk mz="371.061968" i="10023729.0" sn="83.59" a="8872.28" fwhm="0.000896" res="414361.9" algo="FTMS"/>
<pk mz="371.077184" i="1548340.4" sn="10.89" a="923.52" fwhm="0.000792" res="468272.0" algo="FTMS"/>
<pk mz="371.098411" i="10730297.0" sn="89.65" a="9364.42" fwhm="0.000889" res="417654.4" algo="FTMS"/>
<pk mz="371.109597" i="8045372.0" sn="66.62" a="7116.05" fwhm="0.000896" res="414122.0" algo="FTMS"/>
<pk mz="371.113704" i="1467196.9" sn="10.19" a="936.14" fwhm="0.001027" res="361473.7" algo="FTMS"/>
<pk mz="371.134764" i="7566146.0" sn="62.51" a="6656.83" fwhm="0.000896" res="414416.9" algo="FTMS"/>
<pk mz="371.145980" i="17773380.0" z="-1" sn="150.07" a="16275.39" fwhm="0.000914" res="406073.6" algo="FTMS" component_name="k" deconvoluted_molecular_mass="371.146485" deconvoluted_isotopic_mass="371.146481"/>
<pk mz="371.153419" i="1182534.1" sn="7.75" a="565.84" fwhm="0.000671" res="552828.5" algo="FTMS"/>
<pk mz="371.163216" i="1160136.5" sn="7.56" a="651.59" fwhm="0.000781" res="475477.9" algo="FTMS"/>
<pk mz="371.171150" i="8391498.0" sn="69.59" a="7467.28" fwhm="0.000898" res="413395.3" algo="FTMS"/>
<pk mz="371.182405" i="1725517.0" sn="12.41" a="1241.26" fwhm="0.000898" res="413216.6" algo="FTMS"/>
<pk mz="371.189791" i="2459214.8" sn="18.70" a="2180.43" fwhm="0.000986" res="376278.2" algo="FTMS"/>
<pk mz="371.207504" i="7315283.0" sn="60.36" a="6264.62" fwhm="0.000887" res="418400.4" algo="FTMS"/>
<pk mz="371.243964" i="2740571.3" sn="21.11" a="1970.21" fwhm="0.000787" res="471617.4" algo="FTMS"/>
<pk mz="372.036134" i="1982228.5" sn="14.61" a="1309.98" fwhm="0.000831" res="447546.8" algo="FTMS"/>
<pk mz="372.057263" i="1439769.5" sn="9.95" a="910.59" fwhm="0.000829" res="448862.1" algo="FTMS"/>
<pk mz="372.065354" i="1105179.4" sn="7.08" a="434.30" fwhm="0.000621" res="598884.6" algo="FTMS"/>
<pk mz="372.072486" i="1114397.0" sn="7.16" a="848.42" fwhm="0.001169" res="318234.0" algo="FTMS"/>
<pk mz="372.083784" i="1235231.6" sn="8.20" a="875.48" fwhm="0.000931" res="399606.9" algo="FTMS"/>
<pk mz="372.093642" i="1582882.0" sn="11.18" a="1093.66" fwhm="0.000849" res="438311.8" algo="FTMS"/>
<pk mz="372.101769" i="1591587.9" sn="11.25" a="1198.14" fwhm="0.000947" res="392737.1" algo="FTMS"/>
<pk mz="372.112862" i="1294118.5" sn="8.70" a="1079.33" fwhm="0.001116" res="333557.3" algo="FTMS"/>
<pk mz="372.129956" i="1339178.5" sn="9.09" a="927.12" fwhm="0.000926" res="401687.2" algo="FTMS"/>
<pk mz="372.138035" i="1456684.4" sn="10.10" a="867.11" fwhm="0.000805" res="462561.2" algo="FTMS"/>
<pk mz="372.141369" i="1670957.1" sn="11.94" a="1061.75" fwhm="0.000782" res="475651.6" algo="FTMS"/>
<pk mz="372.149358" i="2785327.0" z="-1" sn="21.49" a="2388.36" fwhm="0.000930" res="399978.2" algo="FTMS" component_name="k" deconvoluted_molecular_mass="371.146485" deconvoluted_isotopic_mass="372.149861"/>
<pk mz="372.166325" i="1289779.0" sn="8.67" a="756.85" fwhm="0.000818" res="454944.3" algo="FTMS"/>
<pk mz="372.174474" i="1905460.9" sn="13.95" a="1467.04" fwhm="0.000911" res="408752.4" algo="FTMS"/>
<pk mz="372.177628" i="2043957.6" sn="15.13" a="1436.30" fwhm="0.000822" res="452670.6" algo="FTMS"/>
<pk mz="372.214021" i="4711486.0" sn="38.02" a="4030.06" fwhm="0.000921" res="403987.0" algo="FTMS"/>
<pk mz="372.303849" i="3556947.0" sn="28.11" a="3043.05" fwhm="0.000875" res="425641.3" algo="FTMS"/>
<pk mz="373.020065" i="2604794.3" sn="19.94" a="1902.29" fwhm="0.000814" res="458403.3" algo="FTMS"/>
<pk mz="373.031371" i="1203196.9" sn="7.92" a="596.96" fwhm="0.000713" res="523546.0" algo="FTMS"/>
<pk mz="373.041278" i="3962623.3" sn="31.59" a="3511.46" fwhm="0.000954" res="391233.4" algo="FTMS"/>
<pk mz="373.056484" i="3315458.8" sn="26.04" a="2640.70" fwhm="0.000865" res="431425.0" algo="FTMS"/>
<pk mz="373.067741" i="1715717.4" sn="12.32" a="1383.99" fwhm="0.000927" res="402411.2" algo="FTMS"/>
<pk mz="373.069525" i="1374085.8" sn="9.39" a="988.94" fwhm="0.000953" res="391471.3" algo="FTMS"/>
<pk mz="373.077642" i="7117063.5" sn="58.65" a="6498.53" fwhm="0.000924" res="403568.0" algo="FTMS"/>
<pk mz="373.092845" i="3248907.3" sn="25.47" a="2740.17" fwhm="0.000942" res="396039.9" algo="FTMS"/>
<pk mz="373.101902" i="1486349.3" sn="10.35" a="949.09" fwhm="0.000831" res="449070.4" algo="FTMS"/>
<pk mz="373.105912" i="1112846.3" sn="7.15" a="587.93" fwhm="0.000761" res="490001.4" algo="FTMS"/>
<pk mz="373.114038" i="5595408.0" sn="45.60" a="5216.49" fwhm="0.000952" res="391996.3" algo="FTMS"/>
<pk mz="373.125284" i="2327570.8" sn="17.57" a="1723.58" fwhm="0.000870" res="428681.9" algo="FTMS"/>
<pk mz="373.129284" i="2497811.8" sn="19.03" a="1704.97" fwhm="0.000807" res="462449.3" algo="FTMS"/>
<pk mz="373.142290" i="2120726.8" sn="15.79" a="1540.24" fwhm="0.000868" res="430081.9" algo="FTMS"/>
<pk mz="373.150397" i="7636248.5" sn="63.10" a="7042.58" fwhm="0.000923" res="404291.9" algo="FTMS"/>
<pk mz="373.161624" i="1382427.3" sn="9.46" a="660.05" fwhm="0.000652" res="571962.4" algo="FTMS"/>
<pk mz="373.172854" i="3087133.8" sn="24.08" a="2387.81" fwhm="0.000879" res="424332.0" algo="FTMS"/>
<pk mz="373.186763" i="8864033.0" sn="73.64" a="8136.30" fwhm="0.000943" res="395663.4" algo="FTMS"/>
<pk mz="373.223125" i="5433641.5" sn="44.21" a="4629.49" fwhm="0.000901" res="414395.7" algo="FTMS"/>
<pk mz="373.259541" i="2818354.0" sn="21.78" a="2486.51" fwhm="0.000980" res="380804.7" algo="FTMS"/>
<pk mz="374.015355" i="1243874.3" sn="8.16" a="646.08" fwhm="0.000750" res="498976.8" algo="FTMS"/>
<pk mz="374.051773" i="2825706.8" sn="21.56" a="2057.05" fwhm="0.000820" res="456161.5" algo="FTMS"/>
<pk mz="374.088166" i="2191603.3" sn="16.19" a="1811.44" fwhm="0.000964" res="388068.8" algo="FTMS"/>
<pk mz="374.109183" i="1496312.1" sn="10.30" a="833.21" fwhm="0.000742" res="504471.2" algo="FTMS"/>
<pk mz="374.145695" i="2241536.5" sn="16.61" a="1672.59" fwhm="0.000860" res="435246.2" algo="FTMS"/>
<pk mz="374.153772" i="1546498.5" sn="10.73" a="942.34" fwhm="0.000805" res="464887.5" algo="FTMS"/>
<pk mz="374.156833" i="3444227.3" sn="26.80" a="2881.64" fwhm="0.000926" res="403902.1" algo="FTMS"/>
<pk mz="374.190192" i="1695755.0" sn="11.99" a="956.26" fwhm="0.000710" res="526840.1" algo="FTMS"/>
<pk mz="374.221521" i="3488786.3" sn="27.18" a="2945.24" fwhm="0.000935" res="400354.4" algo="FTMS"/>
<pk mz="374.226529" i="1173779.4" sn="7.57" a="538.75" fwhm="0.000703" res="532424.2" algo="FTMS"/>
<pk mz="374.244905" i="1221143.8" sn="7.97" a="555.79" fwhm="0.000714" res="524297.5" algo="FTMS"/>
<pk mz="374.999342" i="1250503.4" sn="8.22" a="672.12" fwhm="0.000803" res="466911.1" algo="FTMS"/>
<pk mz="375.035775" i="5387984.0" sn="43.26" a="4765.14" fwhm="0.000914" res="410384.6" algo="FTMS"/>
<pk mz="375.047022" i="3449554.5" sn="26.84" a="2820.19" fwhm="0.000911" res="411518.6" algo="FTMS"/>
<pk mz="375.056874" i="3623636.8" sn="28.32" a="3109.28" fwhm="0.000934" res="401546.2" algo="FTMS"/>
<pk mz="375.072129" i="5390040.5" sn="43.28" a="4688.07" fwhm="0.000914" res="410339.5" algo="FTMS"/>
<pk mz="375.083363" i="2716379.0" sn="20.63" a="2128.33" fwhm="0.000856" res="438301.8" algo="FTMS"/>
<pk mz="375.085086" i="1639387.4" sn="11.51" a="997.99" fwhm="0.000749" res="500898.6" algo="FTMS"/>
<pk mz="375.093303" i="3211485.3" sn="24.82" a="2596.05" fwhm="0.000901" res="416189.2" algo="FTMS"/>
<pk mz="375.099937" i="1353694.8" sn="9.09" a="716.46" fwhm="0.000717" res="523383.6" algo="FTMS"/>
<pk mz="375.108488" i="4604129.0" sn="36.62" a="4124.28" fwhm="0.000950" res="394756.2" algo="FTMS"/>
<pk mz="375.119622" i="1211619.4" sn="7.89" a="720.92" fwhm="0.000857" res="437959.9" algo="FTMS"/>
<pk mz="375.121630" i="1826275.9" sn="13.09" a="1430.70" fwhm="0.000901" res="416372.6" algo="FTMS"/>
<pk mz="375.129629" i="3228901.8" sn="24.97" a="2909.12" fwhm="0.000959" res="391077.3" algo="FTMS"/>
<pk mz="375.144866" i="2544873.3" sn="19.18" a="2170.77" fwhm="0.000970" res="386556.2" algo="FTMS"/>
<pk mz="375.157968" i="3056620.3" sn="23.51" a="2911.38" fwhm="0.001062" res="353203.6" algo="FTMS"/>
<pk mz="375.163512" i="1823981.6" sn="13.07" a="1215.87" fwhm="0.000867" res="432507.4" algo="FTMS"/>
<pk mz="375.166028" i="5269230.0" sn="42.25" a="4828.59" fwhm="0.000943" res="397851.9" algo="FTMS"/>
<pk mz="375.181338" i="1437937.8" sn="9.80" a="886.41" fwhm="0.000813" res="461656.4" algo="FTMS"/>
<pk mz="375.194402" i="3322100.8" sn="25.76" a="2752.01" fwhm="0.000932" res="402481.0" algo="FTMS"/>
<pk mz="375.202445" i="3646198.8" sn="28.51" a="2993.93" fwhm="0.000876" res="428438.0" algo="FTMS"/>
<pk mz="375.238861" i="2954495.3" sn="22.65" a="2501.90" fwhm="0.000903" res="415669.0" algo="FTMS"/>
<pk mz="376.031022" i="3609527.5" sn="28.19" a="2829.29" fwhm="0.000871" res="431852.5" algo="FTMS"/>
<pk mz="376.039206" i="1205561.4" sn="7.83" a="692.33" fwhm="0.000815" res="461675.3" algo="FTMS"/>
<pk mz="376.067376" i="3849664.0" sn="30.23" a="3485.41" fwhm="0.000953" res="394594.6" algo="FTMS"/>
<pk mz="376.078652" i="1155778.5" sn="7.41" a="692.91" fwhm="0.000866" res="434172.7" algo="FTMS"/>
<pk mz="376.103832" i="2326472.5" sn="17.33" a="1629.33" fwhm="0.000817" res="460618.6" algo="FTMS"/>
<pk mz="376.124840" i="2248141.3" sn="16.66" a="1640.29" fwhm="0.000851" res="442151.7" algo="FTMS"/>
<pk mz="376.140152" i="1472720.9" sn="10.10" a="906.24" fwhm="0.000790" res="476218.2" algo="FTMS"/>
<pk mz="376.151382" i="1603539.4" sn="11.20" a="1196.55" fwhm="0.000900" res="418032.2" algo="FTMS"/>
<pk mz="376.161340" i="3582421.8" sn="27.96" a="3193.76" fwhm="0.000891" res="422056.7" algo="FTMS"/>
<pk mz="376.197714" i="1361118.3" sn="9.15" a="764.53" fwhm="0.000722" res="520928.5" algo="FTMS"/>
<pk mz="376.218596" i="1663971.1" sn="11.72" a="1177.12" fwhm="0.000889" res="423005.5" algo="FTMS"/>
<pk mz="376.233976" i="1271014.6" sn="8.39" a="730.62" fwhm="0.000742" res="506735.9" algo="FTMS"/>
<pk mz="377.015083" i="4033180.3" sn="31.78" a="3641.81" fwhm="0.000952" res="396047.0" algo="FTMS"/>
<pk mz="377.026358" i="1421471.0" sn="9.66" a="1077.97" fwhm="0.000997" res="378212.0" algo="FTMS"/>
<pk mz="377.051372" i="9126053.0" sn="74.91" a="8340.34" fwhm="0.000930" res="405321.2" algo="FTMS"/>
<pk mz="377.062616" i="3581607.3" sn="27.96" a="3173.96" fwhm="0.000940" res="401008.7" algo="FTMS"/>
<pk mz="377.064483" i="1413287.9" sn="9.59" a="873.84" fwhm="0.000813" res="463599.5" algo="FTMS"/>
<pk mz="377.072540" i="1288105.8" sn="8.53" a="689.60" fwhm="0.000718" res="525254.3" algo="FTMS"/>
<pk mz="377.085639" i="2846380.8" sn="21.73" a="2415.40" fwhm="0.000943" res="399824.2" algo="FTMS"/>
<pk mz="377.087810" i="7774381.0" sn="63.46" a="7335.55" fwhm="0.000932" res="404652.8" algo="FTMS"/>
<pk mz="377.099097" i="2753200.0" sn="20.94" a="2132.40" fwhm="0.000872" res="432403.4" algo="FTMS"/>
<pk mz="377.100903" i="2590640.3" sn="19.56" a="2358.66" fwhm="0.001016" res="371033.3" algo="FTMS"/>
<pk mz="377.108790" i="1178034.1" sn="7.60" a="641.07" fwhm="0.000805" res="468646.1" algo="FTMS"/>
<pk mz="377.124215" i="6025397.5" sn="48.65" a="5192.00" fwhm="0.000901" res="418492.5" algo="FTMS"/>
<pk mz="377.135463" i="1459896.4" sn="9.99" a="1034.75" fwhm="0.000928" res="406488.1" algo="FTMS"/>
<pk mz="377.137241" i="4293816.5" sn="33.99" a="3634.85" fwhm="0.000920" res="410095.6" algo="FTMS"/>
<pk mz="377.145280" i="1709754.6" sn="12.10" a="1002.83" fwhm="0.000787" res="479503.0" algo="FTMS"/>
<pk mz="377.160547" i="3397822.3" sn="26.40" a="2753.40" fwhm="0.000893" res="422194.0" algo="FTMS"/>
<pk mz="377.173661" i="3748033.3" sn="29.36" a="3054.15" fwhm="0.000901" res="418711.6" algo="FTMS"/>
<pk mz="377.191367" i="1339589.4" sn="8.97" a="1282.58" fwhm="0.001330" res="283594.0" algo="FTMS"/>
<pk mz="377.197059" i="1130694.6" sn="7.20" a="531.78" fwhm="0.000733" res="514273.6" algo="FTMS"/>
<pk mz="377.210020" i="18251978.0" z="-1" sn="152.20" a="17688.78" fwhm="0.000952" res="396342.4" algo="FTMS" component_name="h" deconvoluted_molecular_mass="377.210323" deconvoluted_isotopic_mass="377.210537"/>
<pk mz="378.046633" i="4693900.0" sn="37.37" a="4129.24" fwhm="0.000942" res="401234.6" algo="FTMS"/>
<pk mz="378.054615" i="1200014.1" sn="7.78" a="1030.84" fwhm="0.001028" res="367679.8" algo="FTMS"/>
<pk mz="378.083049" i="5384596.5" sn="43.22" a="4957.59" fwhm="0.000937" res="403340.1" algo="FTMS"/>
<pk mz="378.091102" i="1714838.5" sn="12.14" a="1147.97" fwhm="0.000808" res="467700.4" algo="FTMS"/>
<pk mz="378.094172" i="1387415.3" sn="9.37" a="967.13" fwhm="0.000937" res="403654.9" algo="FTMS"/>
<pk mz="378.104329" i="1339289.6" sn="8.96" a="851.00" fwhm="0.000823" res="459313.5" algo="FTMS"/>
<pk mz="378.119468" i="2134429.3" sn="15.70" a="1438.11" fwhm="0.000823" res="459697.0" algo="FTMS"/>
<pk mz="378.127542" i="1295007.0" sn="8.59" a="710.43" fwhm="0.000757" res="499455.8" algo="FTMS"/>
<pk mz="378.140628" i="3353506.0" sn="26.02" a="2920.87" fwhm="0.000915" res="413300.9" algo="FTMS"/>
<pk mz="378.155977" i="1305125.6" sn="8.67" a="812.49" fwhm="0.001096" res="344932.0" algo="FTMS"/>
<pk mz="378.176939" i="2593706.5" sn="19.59" a="2000.85" fwhm="0.000904" res="418214.1" algo="FTMS"/>
<pk mz="378.213384" i="3702195.0" z="-1" sn="28.97" a="2954.36" fwhm="0.000884" res="427651.8" algo="FTMS" component_name="h" deconvoluted_molecular_mass="377.210323" deconvoluted_isotopic_mass="378.213903"/>
<pk mz="378.994275" i="1298024.6" sn="8.61" a="825.88" fwhm="0.000846" res="447830.1" algo="FTMS"/>
<pk mz="379.030646" i="6799985.0" sn="55.21" a="6475.12" fwhm="0.000953" res="397701.6" algo="FTMS"/>
<pk mz="379.041960" i="1694579.8" sn="11.97" a="1226.11" fwhm="0.000871" res="435032.0" algo="FTMS"/>
<pk mz="379.067064" i="11956858.0" z="-1" sn="98.88" a="11545.90" fwhm="0.000953" res="397595.8" algo="FTMS" component_name="BL" deconvoluted_molecular_mass="379.067583" deconvoluted_isotopic_mass="379.067587"/>
<pk mz="379.078319" i="3184252.3" sn="24.59" a="2479.38" fwhm="0.000848" res="447133.7" algo="FTMS"/>
<pk mz="379.080205" i="2458236.5" sn="18.44" a="1846.43" fwhm="0.000898" res="421907.0" algo="FTMS"/>
<pk mz="379.086431" i="1251710.1" sn="8.22" a="827.43" fwhm="0.000957" res="396154.4" algo="FTMS"/>
<pk mz="379.103452" i="9847426.0" sn="81.02" a="9059.76" fwhm="0.000933" res="406146.0" algo="FTMS"/>
<pk mz="379.114672" i="1750916.6" sn="12.45" a="1387.86" fwhm="0.000932" res="406612.1" algo="FTMS"/>
<pk mz="379.116540" i="3444869.0" sn="26.79" a="2838.74" fwhm="0.000910" res="416586.1" algo="FTMS"/>
<pk mz="379.134199" i="1359625.1" sn="9.13" a="1078.46" fwhm="0.001035" res="366395.4" algo="FTMS"/>
<pk mz="379.139821" i="7632522.5" sn="62.26" a="7067.20" fwhm="0.000959" res="395334.5" algo="FTMS"/>
<pk mz="379.152898" i="5445261.5" sn="43.74" a="4926.15" fwhm="0.000938" res="404369.2" algo="FTMS"/>
<pk mz="379.170833" i="1365137.8" sn="9.18" a="814.62" fwhm="0.000852" res="445035.3" algo="FTMS"/>
<pk mz="379.176225" i="3258515.0" sn="25.22" a="2645.56" fwhm="0.000891" res="425612.3" algo="FTMS"/>
<pk mz="379.189309" i="6070934.0" sn="49.03" a="5591.48" fwhm="0.000951" res="398539.2" algo="FTMS"/>
<pk mz="379.207102" i="5157530.0" sn="41.30" a="4673.98" fwhm="0.000917" res="413612.8" algo="FTMS"/>
<pk mz="379.212629" i="1235227.5" z="-1" sn="8.08" a="767.30" fwhm="0.000873" res="434595.7" algo="FTMS" component_name="h" deconvoluted_molecular_mass="377.210323" deconvoluted_isotopic_mass="379.213151"/>
<pk mz="379.225659" i="100027040.0" z="-1" sn="844.77" a="94064.44" fwhm="0.000924" res="410283.7" algo="FTMS" component_name="G" deconvoluted_molecular_mass="379.226176" deconvoluted_isotopic_mass="379.226182"/>
<pk mz="380.025956" i="1406040.8" sn="9.52" a="893.36" fwhm="0.000803" res="473336.1" algo="FTMS"/>
<pk mz="380.062349" i="4704097.0" sn="37.46" a="3808.13" fwhm="0.000835" res="454895.1" algo="FTMS"/>
<pk mz="380.070387" i="2488163.0" z="-1" sn="18.69" a="1793.33" fwhm="0.000838" res="453767.3" algo="FTMS" component_name="BL" deconvoluted_molecular_mass="379.067583" deconvoluted_isotopic_mass="380.070912"/>
<pk mz="380.098704" i="3989353.5" sn="31.40" a="3415.76" fwhm="0.000911" res="417034.8" algo="FTMS"/>
<pk mz="380.106760" i="2106475.5" sn="15.46" a="1692.89" fwhm="0.000930" res="408752.2" algo="FTMS"/>
<pk mz="380.119716" i="1389934.5" sn="9.39" a="969.35" fwhm="0.000896" res="424333.6" algo="FTMS"/>
<pk mz="380.135096" i="2211954.0" sn="16.35" a="2023.11" fwhm="0.000989" res="384502.5" algo="FTMS"/>
<pk mz="380.146308" i="1855860.8" sn="13.33" a="1565.32" fwhm="0.000986" res="385365.0" algo="FTMS"/>
<pk mz="380.156272" i="1634679.0" sn="11.46" a="1282.13" fwhm="0.000926" res="410739.4" algo="FTMS"/>
<pk mz="380.192616" i="1724799.5" sn="12.22" a="1098.33" fwhm="0.000809" res="470116.3" algo="FTMS"/>
<pk mz="380.210482" i="1483651.6" sn="10.18" a="1192.84" fwhm="0.001005" res="378201.1" algo="FTMS"/>
<pk mz="380.229049" i="17253256.0" z="-1" sn="143.74" a="16702.71" fwhm="0.000949" res="400469.3" algo="FTMS" component_name="G" deconvoluted_molecular_mass="379.226176" deconvoluted_isotopic_mass="380.229574"/>
<pk mz="381.009897" i="1707325.9" sn="12.07" a="1236.09" fwhm="0.000863" res="441428.5" algo="FTMS"/>
<pk mz="381.025119" i="1268161.4" sn="8.35" a="873.96" fwhm="0.001121" res="339875.1" algo="FTMS"/>
<pk mz="381.046340" i="12235846.0" z="-1" sn="101.24" a="12282.43" fwhm="0.000974" res="391209.0" algo="FTMS" component_name="BE" deconvoluted_molecular_mass="381.046881" deconvoluted_isotopic_mass="381.046867"/>
<pk mz="381.057563" i="1710409.0" sn="12.10" a="1153.29" fwhm="0.000856" res="445391.4" algo="FTMS"/>
<pk mz="381.082708" i="14355535.0" z="-1" sn="119.19" a="13784.01" fwhm="0.000961" res="396564.3" algo="FTMS" component_name="z" deconvoluted_molecular_mass="381.083238" deconvoluted_isotopic_mass="381.083236"/>
<pk mz="381.094036" i="2816593.5" sn="21.47" a="2358.23" fwhm="0.000918" res="415016.6" algo="FTMS"/>
<pk mz="381.095681" i="1278033.9" sn="8.44" a="705.08" fwhm="0.000784" res="486168.7" algo="FTMS"/>
<pk mz="381.113584" i="1157462.0" sn="7.42" a="692.66" fwhm="0.000797" res="478302.0" algo="FTMS"/>
<pk mz="381.119118" i="11670615.0" z="-1" sn="96.45" a="11152.50" fwhm="0.000965" res="394974.2" algo="FTMS" component_name="BT" deconvoluted_molecular_mass="381.119643" deconvoluted_isotopic_mass="381.119646"/>
<pk mz="381.130424" i="1300953.9" sn="8.63" a="817.57" fwhm="0.000848" res="449207.0" algo="FTMS"/>
<pk mz="381.132205" i="4118618.3" sn="32.50" a="3730.09" fwhm="0.000971" res="392321.0" algo="FTMS"/>
<pk mz="381.149977" i="1728094.5" sn="12.25" a="1158.12" fwhm="0.000863" res="441555.1" algo="FTMS"/>
<pk mz="381.155478" i="6494304.0" sn="52.62" a="5862.56" fwhm="0.000959" res="397598.7" algo="FTMS"/>
<pk mz="381.168572" i="3887202.8" sn="30.54" a="3197.42" fwhm="0.000904" res="421623.9" algo="FTMS"/>
<pk mz="381.186345" i="1934438.9" sn="14.00" a="1419.57" fwhm="0.000879" res="433509.9" algo="FTMS"/>
<pk mz="381.191932" i="3472488.3" sn="27.02" a="2846.89" fwhm="0.000921" res="413938.6" algo="FTMS"/>
<pk mz="381.204973" i="6314091.5" sn="51.09" a="6210.65" fwhm="0.000971" res="392428.1" algo="FTMS"/>
<pk mz="381.222734" i="28736624.0" z="-1" sn="240.99" a="28050.88" fwhm="0.000952" res="400322.6" algo="FTMS" component_name="X" deconvoluted_molecular_mass="381.223265" deconvoluted_isotopic_mass="381.223262"/>
<pk mz="381.228148" i="1688176.6" sn="11.91" a="1639.91" fwhm="0.000991" res="384593.1" algo="FTMS"/>
<pk mz="381.231681" i="2327153.5" z="-1" sn="17.32" a="2007.15" fwhm="0.001147" res="332308.2" algo="FTMS" component_name="G" deconvoluted_molecular_mass="379.226176" deconvoluted_isotopic_mass="381.232209"/>
<pk mz="381.241320" i="6672500.0" sn="53.42" a="6044.73" fwhm="0.000903" res="422224.4" algo="FTMS"/>
<pk mz="382.041606" i="2794798.3" sn="21.00" a="2398.24" fwhm="0.000939" res="406760.3" algo="FTMS"/>
<pk mz="382.049776" i="2025264.3" z="-1" sn="14.57" a="1462.01" fwhm="0.000834" res="458188.8" algo="FTMS" component_name="BE" deconvoluted_molecular_mass="381.046881" deconvoluted_isotopic_mass="382.050306"/>
<pk mz="382.077989" i="4371767.0" sn="34.18" a="3753.07" fwhm="0.000936" res="408274.8" algo="FTMS"/>
<pk mz="382.086067" i="2449464.8" z="-1" sn="18.12" a="1951.22" fwhm="0.001016" res="376118.3" algo="FTMS" component_name="z" deconvoluted_molecular_mass="381.083238" deconvoluted_isotopic_mass="382.086597"/>
<pk mz="382.100405" i="2349884.0" sn="17.28" a="1742.02" fwhm="0.000834" res="458222.1" algo="FTMS"/>
<pk mz="382.114356" i="2865471.3" sn="21.59" a="2176.29" fwhm="0.000854" res="447440.0" algo="FTMS"/>
<pk mz="382.122436" i="2176321.3" z="-1" sn="15.83" a="1598.45" fwhm="0.000856" res="446558.9" algo="FTMS" component_name="BT" deconvoluted_molecular_mass="381.119643" deconvoluted_isotopic_mass="382.122967"/>
<pk mz="382.127409" i="1316418.4" sn="8.65" a="756.95" fwhm="0.000834" res="458030.9" algo="FTMS"/>
<pk mz="382.150679" i="1457095.8" sn="9.82" a="1151.15" fwhm="0.000986" res="387554.5" algo="FTMS"/>
<pk mz="382.208253" i="1583445.3" sn="10.88" a="971.87" fwhm="0.000802" res="476550.2" algo="FTMS"/>
<pk mz="382.226093" i="5597529.5" z="-1" sn="44.43" a="5149.09" fwhm="0.000963" res="396925.2" algo="FTMS" component_name="X" deconvoluted_molecular_mass="381.223265" deconvoluted_isotopic_mass="382.226623"/>
<pk mz="382.244864" i="1136349.8" sn="7.14" a="737.20" fwhm="0.000982" res="389368.9" algo="FTMS"/>
<pk mz="383.025576" i="4880916.0" sn="38.44" a="4669.95" fwhm="0.000957" res="400124.3" algo="FTMS"/>
<pk mz="383.040841" i="2071575.6" sn="14.96" a="1441.97" fwhm="0.000826" res="463586.2" algo="FTMS"/>
<pk mz="383.052097" i="1269274.3" sn="8.25" a="693.13" fwhm="0.000781" res="490462.2" algo="FTMS"/>
<pk mz="383.061983" i="15293981.0" z="-1" sn="125.47" a="15109.29" fwhm="0.000976" res="392296.4" algo="FTMS" component_name="r" deconvoluted_molecular_mass="383.062527" deconvoluted_isotopic_mass="383.062517"/>
<pk mz="383.073304" i="1407775.1" sn="9.41" a="754.57" fwhm="0.000712" res="537765.7" algo="FTMS"/>
<pk mz="383.077098" i="1354528.1" sn="8.96" a="852.24" fwhm="0.000856" res="447552.1" algo="FTMS"/>
<pk mz="383.098388" i="15959589.0" z="-1" sn="131.03" a="15240.05" fwhm="0.000957" res="400236.6" algo="FTMS" component_name="p" deconvoluted_molecular_mass="383.098917" deconvoluted_isotopic_mass="383.098922"/>
<pk mz="383.109558" i="1914919.6" sn="13.65" a="1281.52" fwhm="0.000801" res="478333.3" algo="FTMS"/>
<pk mz="383.126776" i="1442091.8" sn="9.69" a="1100.80" fwhm="0.000946" res="405198.8" algo="FTMS"/>
<pk mz="383.134773" i="10073646.0" sn="81.84" a="9786.45" fwhm="0.000977" res="392004.6" algo="FTMS"/>
<pk mz="383.147824" i="2410032.5" sn="17.79" a="1859.83" fwhm="0.000926" res="413787.0" algo="FTMS"/>
<pk mz="383.165627" i="1471540.8" sn="9.94" a="997.39" fwhm="0.000884" res="433510.9" algo="FTMS"/>
<pk mz="383.171141" i="6560310.0" sn="52.47" a="6320.41" fwhm="0.000992" res="386370.8" algo="FTMS"/>
<pk mz="383.174509" i="3960374.8" sn="30.74" a="3435.75" fwhm="0.000943" res="406249.4" algo="FTMS"/>
<pk mz="383.184145" i="1961529.1" sn="14.04" a="1623.32" fwhm="0.000955" res="401151.5" algo="FTMS"/>
<pk mz="383.189725" i="1196602.4" sn="7.64" a="516.79" fwhm="0.000787" res="486907.4" algo="FTMS"/>
<pk mz="383.201976" i="2092093.3" sn="15.13" a="1520.57" fwhm="0.000893" res="429281.5" algo="FTMS"/>
<pk mz="383.207538" i="8664639.0" sn="70.06" a="8162.04" fwhm="0.000955" res="401171.4" algo="FTMS"/>
<pk mz="383.220589" i="1797953.6" sn="12.67" a="1362.16" fwhm="0.000943" res="406574.8" algo="FTMS"/>
<pk mz="383.238287" i="2299461.8" sn="16.86" a="2366.63" fwhm="0.001079" res="355260.7" algo="FTMS"/>
<pk mz="383.243897" i="1892167.0" sn="13.46" a="1248.27" fwhm="0.000804" res="476485.7" algo="FTMS"/>
<pk mz="384.036107" i="1379840.4" sn="9.17" a="693.38" fwhm="0.000809" res="474609.5" algo="FTMS"/>
<pk mz="384.057251" i="3001605.3" sn="22.73" a="2497.00" fwhm="0.000908" res="422868.6" algo="FTMS"/>
<pk mz="384.065404" i="2203399.3" z="-1" sn="16.06" a="1692.11" fwhm="0.000886" res="433715.7" algo="FTMS" component_name="r" deconvoluted_molecular_mass="383.062527" deconvoluted_isotopic_mass="384.065940"/>
<pk mz="384.093610" i="3215629.8" sn="24.52" a="2711.58" fwhm="0.000920" res="417465.6" algo="FTMS"/>
<pk mz="384.101696" i="2838287.8" z="-1" sn="21.36" a="2350.69" fwhm="0.000952" res="403271.0" algo="FTMS" component_name="p" deconvoluted_molecular_mass="383.098917" deconvoluted_isotopic_mass="384.102233"/>
<pk mz="384.104868" i="4072208.5" sn="31.68" a="3616.09" fwhm="0.000966" res="397444.0" algo="FTMS"/>
<pk mz="384.106724" i="1146384.9" sn="7.22" a="629.93" fwhm="0.000776" res="495025.3" algo="FTMS"/>
<pk mz="384.130069" i="2769174.3" sn="20.78" a="2239.57" fwhm="0.000929" res="413345.4" algo="FTMS"/>
<pk mz="384.138138" i="2396952.3" sn="17.67" a="2102.55" fwhm="0.000928" res="413926.0" algo="FTMS"/>
<pk mz="384.143219" i="1617177.4" sn="11.16" a="1259.45" fwhm="0.000957" res="401312.8" algo="FTMS"/>
<pk mz="384.174492" i="1425696.8" sn="9.56" a="1122.23" fwhm="0.000963" res="398899.8" algo="FTMS"/>
<pk mz="384.177527" i="1470497.4" sn="9.93" a="1196.58" fwhm="0.000987" res="389138.0" algo="FTMS"/>
<pk mz="384.210904" i="1750313.3" sn="12.27" a="1158.94" fwhm="0.000815" res="471435.0" algo="FTMS"/>
<pk mz="385.020090" i="3312102.8" sn="25.32" a="3508.44" fwhm="0.001144" res="336441.5" algo="FTMS"/>
<pk mz="385.031269" i="1275113.5" sn="8.30" a="699.23" fwhm="0.000717" res="536673.6" algo="FTMS"/>
<pk mz="385.041230" i="8013804.0" sn="64.62" a="7939.52" fwhm="0.001005" res="383289.4" algo="FTMS"/>
<pk mz="385.056552" i="2246895.5" sn="16.42" a="1767.90" fwhm="0.000988" res="389879.1" algo="FTMS"/>
<pk mz="385.067900" i="1442162.1" sn="9.69" a="1291.59" fwhm="0.001263" res="304895.9" algo="FTMS"/>
<pk mz="385.077650" i="13815796.0" z="-1" sn="113.11" a="14053.76" fwhm="0.001002" res="384409.1" algo="FTMS" component_name="AF" deconvoluted_molecular_mass="385.078202" deconvoluted_isotopic_mass="385.078189"/>
<pk mz="385.088806" i="1135223.0" sn="7.13" a="624.61" fwhm="0.000842" res="457259.9" algo="FTMS"/>
<pk mz="385.092946" i="2036472.0" sn="14.66" a="1669.51" fwhm="0.000966" res="398800.9" algo="FTMS"/>
<pk mz="385.114013" i="12124157.0" z="-1" sn="98.97" a="12092.09" fwhm="0.001003" res="384130.3" algo="FTMS" component_name="BH" deconvoluted_molecular_mass="385.114609" deconvoluted_isotopic_mass="385.114552"/>
<pk mz="385.125255" i="19562496.0" z="-1" sn="161.14" a="19732.90" fwhm="0.000978" res="393606.3" algo="FTMS" component_name="d" deconvoluted_molecular_mass="385.125800" deconvoluted_isotopic_mass="385.125794"/>
<pk mz="385.129315" i="1844480.5" sn="13.05" a="1399.06" fwhm="0.000905" res="425497.9" algo="FTMS"/>
<pk mz="385.150435" i="8800261.0" sn="71.19" a="8274.80" fwhm="0.000962" res="400530.9" algo="FTMS"/>
<pk mz="385.168961" i="1431305.8" sn="9.60" a="944.05" fwhm="0.000930" res="414217.0" algo="FTMS"/>
<pk mz="385.178740" i="1246732.1" sn="8.06" a="662.48" fwhm="0.000789" res="488059.3" algo="FTMS"/>
<pk mz="385.181435" i="1343628.8" sn="8.87" a="992.33" fwhm="0.001063" res="362285.2" algo="FTMS"/>
<pk mz="385.186793" i="9836558.0" sn="79.85" a="9537.23" fwhm="0.000997" res="386492.8" algo="FTMS"/>
<pk mz="385.205403" i="1226258.4" sn="7.89" a="676.53" fwhm="0.000772" res="498700.9" algo="FTMS"/>
<pk mz="385.223171" i="6545430.5" sn="52.35" a="6229.56" fwhm="0.000972" res="396485.4" algo="FTMS"/>
<pk mz="385.259543" i="2566175.0" sn="19.09" a="2376.96" fwhm="0.001054" res="365574.6" algo="FTMS"/>
<pk mz="386.015422" i="1448912.6" sn="9.75" a="954.18" fwhm="0.000925" res="417256.9" algo="FTMS"/>
<pk mz="386.044533" i="1177559.4" sn="7.48" a="645.99" fwhm="0.000734" res="526264.0" algo="FTMS"/>
<pk mz="386.051822" i="2481369.3" sn="18.38" a="2133.03" fwhm="0.000973" res="396798.2" algo="FTMS"/>
<pk mz="386.063102" i="1204187.8" sn="7.70" a="939.87" fwhm="0.001045" res="369300.4" algo="FTMS"/>
<pk mz="386.072940" i="1664222.1" sn="11.55" a="1337.96" fwhm="0.000945" res="408346.0" algo="FTMS"/>
<pk mz="386.081089" i="2149856.0" z="-1" sn="15.60" a="1788.92" fwhm="0.000976" res="395585.7" algo="FTMS" component_name="AF" deconvoluted_molecular_mass="385.078202" deconvoluted_isotopic_mass="386.081631"/>
<pk mz="386.109276" i="2191334.5" sn="15.95" a="1704.74" fwhm="0.000939" res="411067.9" algo="FTMS"/>
<pk mz="386.117253" i="2307816.5" z="-1" sn="16.92" a="1851.50" fwhm="0.000968" res="398713.1" algo="FTMS" component_name="BH" deconvoluted_molecular_mass="385.114609" deconvoluted_isotopic_mass="386.117795"/>
<pk mz="386.120544" i="1189353.3" sn="7.58" a="675.85" fwhm="0.000894" res="432063.5" algo="FTMS"/>
<pk mz="386.128633" i="3809003.3" z="-1" sn="29.47" a="3457.24" fwhm="0.000985" res="391997.2" algo="FTMS" component_name="d" deconvoluted_molecular_mass="385.125800" deconvoluted_isotopic_mass="386.129175"/>
<pk mz="386.145770" i="1485679.3" sn="10.05" a="1190.11" fwhm="0.001033" res="373642.0" algo="FTMS"/>
<pk mz="386.153783" i="1707249.1" sn="11.91" a="1235.93" fwhm="0.000938" res="411751.5" algo="FTMS"/>
<pk mz="386.156874" i="1652465.9" sn="11.45" a="1126.76" fwhm="0.000935" res="413059.7" algo="FTMS"/>
<pk mz="386.182044" i="1159671.8" sn="7.33" a="665.64" fwhm="0.000867" res="445487.6" algo="FTMS"/>
<pk mz="386.190134" i="2062841.6" sn="14.88" a="1530.84" fwhm="0.000904" res="427153.1" algo="FTMS"/>
<pk mz="386.999276" i="2188984.3" sn="15.93" a="1785.00" fwhm="0.000972" res="398064.3" algo="FTMS"/>
<pk mz="387.020505" i="1319229.1" sn="8.66" a="947.29" fwhm="0.000965" res="400926.2" algo="FTMS"/>
<pk mz="387.035801" i="3733952.8" sn="28.84" a="3386.81" fwhm="0.000973" res="397807.6" algo="FTMS"/>
<pk mz="387.047097" i="2421699.5" sn="17.87" a="1770.96" fwhm="0.000883" res="438336.7" algo="FTMS"/>
<pk mz="387.056932" i="7599558.0" sn="61.15" a="7347.99" fwhm="0.000995" res="388903.7" algo="FTMS"/>
<pk mz="387.072229" i="3126217.3" sn="23.76" a="2743.77" fwhm="0.000930" res="416166.4" algo="FTMS"/>
<pk mz="387.083367" i="1639884.0" sn="11.34" a="1130.71" fwhm="0.000838" res="461788.1" algo="FTMS"/>
<pk mz="387.085211" i="1462732.4" sn="9.86" a="970.48" fwhm="0.000863" res="448411.2" algo="FTMS"/>
<pk mz="387.093243" i="8411598.0" sn="67.94" a="8127.16" fwhm="0.000983" res="393932.9" algo="FTMS"/>
<pk mz="387.104689" i="1810897.0" sn="12.77" a="1613.41" fwhm="0.001003" res="386115.9" algo="FTMS"/>
<pk mz="387.108593" i="2438610.0" sn="18.02" a="2132.02" fwhm="0.000964" res="401588.4" algo="FTMS"/>
<pk mz="387.121570" i="1301205.0" z="-1" sn="8.51" a="700.44" fwhm="0.000772" res="501341.4" algo="FTMS" component_name="BH" deconvoluted_molecular_mass="385.114609" deconvoluted_isotopic_mass="387.122115"/>
<pk mz="387.129663" i="6592983.0" sn="52.74" a="6279.87" fwhm="0.000971" res="398505.7" algo="FTMS"/>
<pk mz="387.140897" i="1966553.5" sn="14.07" a="1581.43" fwhm="0.000931" res="415834.3" algo="FTMS"/>
<pk mz="387.144991" i="1512922.5" sn="10.28" a="1217.05" fwhm="0.000970" res="398977.8" algo="FTMS"/>
<pk mz="387.156166" i="1802717.1" sn="12.70" a="1327.39" fwhm="0.000883" res="438569.9" algo="FTMS"/>
<pk mz="387.158034" i="1203293.6" sn="7.69" a="959.33" fwhm="0.001073" res="360738.4" algo="FTMS"/>
<pk mz="387.166052" i="8601055.0" sn="69.52" a="8345.93" fwhm="0.000991" res="390702.9" algo="FTMS"/>
<pk mz="387.188534" i="2632164.8" sn="19.63" a="2276.74" fwhm="0.000979" res="395677.2" algo="FTMS"/>
<pk mz="387.194406" i="2063334.1" sn="14.88" a="1528.25" fwhm="0.000862" res="449374.2" algo="FTMS"/>
<pk mz="387.202453" i="9485800.0" sn="76.92" a="9519.65" fwhm="0.001010" res="383237.1" algo="FTMS"/>
<pk mz="387.238846" i="4687344.5" sn="36.81" a="4098.67" fwhm="0.000919" res="421393.4" algo="FTMS"/>
<pk mz="387.275237" i="1687801.3" sn="11.74" a="1224.47" fwhm="0.000910" res="425385.6" algo="FTMS"/>
<pk mz="388.030919" i="2677419.8" sn="20.01" a="2466.02" fwhm="0.000996" res="389766.3" algo="FTMS"/>
<pk mz="388.039310" i="1302701.6" sn="8.52" a="844.51" fwhm="0.000873" res="444717.3" algo="FTMS"/>
<pk mz="388.067358" i="3225268.3" sn="24.59" a="3309.79" fwhm="0.001055" res="367896.2" algo="FTMS"/>
<pk mz="388.075476" i="1469622.3" sn="9.92" a="1290.60" fwhm="0.001025" res="378577.8" algo="FTMS"/>
<pk mz="388.078760" i="1449399.0" sn="9.75" a="1167.71" fwhm="0.000936" res="414662.0" algo="FTMS"/>
<pk mz="388.088582" i="1207225.4" sn="7.72" a="596.59" fwhm="0.000761" res="509831.8" algo="FTMS"/>
<pk mz="388.096641" i="1464251.3" sn="9.87" a="1141.69" fwhm="0.000900" res="431399.3" algo="FTMS"/>
<pk mz="388.103790" i="1885116.9" sn="13.39" a="1473.45" fwhm="0.000958" res="405202.7" algo="FTMS"/>
<pk mz="388.124899" i="1686977.9" sn="11.73" a="1238.98" fwhm="0.000882" res="440169.2" algo="FTMS"/>
<pk mz="388.136042" i="1307332.5" sn="8.56" a="741.90" fwhm="0.000850" res="456683.7" algo="FTMS"/>
<pk mz="388.140083" i="1421381.5" sn="9.51" a="1207.82" fwhm="0.001110" res="349722.6" algo="FTMS"/>
<pk mz="388.161369" i="2016970.5" sn="14.49" a="1785.65" fwhm="0.001092" res="355549.1" algo="FTMS"/>
<pk mz="388.169393" i="1822412.4" sn="12.86" a="1335.67" fwhm="0.000829" res="468006.2" algo="FTMS"/>
<pk mz="388.172601" i="2215117.3" sn="16.15" a="1637.01" fwhm="0.000893" res="434723.4" algo="FTMS"/>
<pk mz="388.197615" i="1675731.1" sn="11.64" a="1350.51" fwhm="0.000973" res="398846.4" algo="FTMS"/>
<pk mz="388.205812" i="2047701.0" sn="14.75" a="1364.07" fwhm="0.000840" res="461924.1" algo="FTMS"/>
<pk mz="389.014989" i="3548564.8" sn="27.29" a="3304.41" fwhm="0.001038" res="374803.1" algo="FTMS"/>
<pk mz="389.026378" i="1401111.4" sn="9.34" a="1089.12" fwhm="0.001022" res="380468.3" algo="FTMS"/>
<pk mz="389.036142" i="2279833.8" sn="16.69" a="1816.35" fwhm="0.000914" res="425748.0" algo="FTMS"/>
<pk mz="389.051412" i="5889949.5" sn="46.86" a="5810.63" fwhm="0.001006" res="386689.4" algo="FTMS"/>
<pk mz="389.062674" i="3211168.0" sn="24.47" a="2699.92" fwhm="0.000926" res="420255.8" algo="FTMS"/>
<pk mz="389.072517" i="4437410.5" sn="34.72" a="4300.47" fwhm="0.001056" res="368476.6" algo="FTMS"/>
<pk mz="389.087790" i="6097830.0" sn="48.60" a="5746.79" fwhm="0.000976" res="398453.5" algo="FTMS"/>
<pk mz="389.099011" i="2440872.8" sn="18.03" a="2273.38" fwhm="0.001018" res="382248.7" algo="FTMS"/>
<pk mz="389.102404" i="1365673.5" sn="9.04" a="1065.57" fwhm="0.001065" res="365194.9" algo="FTMS"/>
<pk mz="389.108950" i="3804587.0" sn="29.43" a="3672.50" fwhm="0.001000" res="389090.1" algo="FTMS"/>
<pk mz="389.120313" i="1146029.8" sn="7.21" a="893.09" fwhm="0.001094" res="355843.7" algo="FTMS"/>
<pk mz="389.124209" i="3903918.5" sn="30.26" a="3530.89" fwhm="0.000980" res="397102.1" algo="FTMS"/>
<pk mz="389.137316" i="2078897.8" sn="15.01" a="1697.52" fwhm="0.000983" res="395864.7" algo="FTMS"/>
<pk mz="389.145323" i="4313011.5" sn="33.68" a="3907.25" fwhm="0.000936" res="415905.5" algo="FTMS"/>
<pk mz="389.156614" i="1225398.4" sn="7.87" a="745.40" fwhm="0.000785" res="495561.6" algo="FTMS"/>
<pk mz="389.160720" i="1334455.3" sn="8.78" a="865.73" fwhm="0.000833" res="467029.6" algo="FTMS"/>
<pk mz="389.167762" i="1864377.0" sn="13.21" a="1454.60" fwhm="0.000862" res="451670.7" algo="FTMS"/>
<pk mz="389.173711" i="2257338.3" sn="16.50" a="2020.35" fwhm="0.001033" res="376596.5" algo="FTMS"/>
<pk mz="389.179222" i="9477052.0" sn="76.84" a="9193.92" fwhm="0.000982" res="396333.1" algo="FTMS"/>
<pk mz="389.181703" i="5172156.5" sn="40.86" a="4793.25" fwhm="0.000974" res="399668.1" algo="FTMS"/>
<pk mz="389.210093" i="1774275.0" sn="12.46" a="1262.45" fwhm="0.000888" res="438321.4" algo="FTMS"/>
<pk mz="389.218132" i="3829189.0" sn="29.63" a="3666.26" fwhm="0.000988" res="394056.9" algo="FTMS"/>
<pk mz="389.254549" i="2214605.5" sn="16.14" a="2125.99" fwhm="0.001058" res="367771.5" algo="FTMS"/>
<pk mz="390.046668" i="4070537.8" sn="31.65" a="3809.44" fwhm="0.001012" res="385439.2" algo="FTMS"/>
<pk mz="390.054823" i="1160843.8" sn="7.33" a="673.24" fwhm="0.000895" res="435863.7" algo="FTMS"/>
<pk mz="390.058021" i="1295244.5" sn="8.45" a="909.43" fwhm="0.000916" res="425752.9" algo="FTMS"/>
<pk mz="390.083031" i="3213458.5" sn="24.49" a="2719.95" fwhm="0.000950" res="410452.2" algo="FTMS"/>
<pk mz="390.091217" i="1369492.5" sn="9.07" a="786.04" fwhm="0.000754" res="517299.2" algo="FTMS"/>
<pk mz="390.094252" i="1341077.3" sn="8.84" a="932.92" fwhm="0.000888" res="439231.0" algo="FTMS"/>
<pk mz="390.104055" i="1343895.5" sn="8.86" a="818.29" fwhm="0.000830" res="470100.1" algo="FTMS"/>
<pk mz="390.119462" i="2547355.3" sn="18.92" a="1914.62" fwhm="0.000908" res="429455.0" algo="FTMS"/>
<pk mz="390.140595" i="2959008.3" sn="22.36" a="2438.35" fwhm="0.000915" res="426368.8" algo="FTMS"/>
<pk mz="390.155792" i="1773731.9" sn="12.45" a="1439.83" fwhm="0.000984" res="396687.7" algo="FTMS"/>
<pk mz="390.176962" i="2512553.0" sn="18.63" a="2166.61" fwhm="0.000975" res="400130.7" algo="FTMS"/>
<pk mz="390.182586" i="2527914.3" sn="18.76" a="2311.79" fwhm="0.000984" res="396527.3" algo="FTMS"/>
<pk mz="390.185052" i="1599914.8" sn="11.00" a="1322.01" fwhm="0.001046" res="373043.2" algo="FTMS"/>
<pk mz="390.213310" i="1154225.5" sn="7.27" a="745.96" fwhm="0.000975" res="400221.8" algo="FTMS"/>
<pk mz="391.030670" i="5911924.5" sn="46.42" a="5532.11" fwhm="0.000979" res="399589.3" algo="FTMS"/>
<pk mz="391.041915" i="2374007.3" sn="17.24" a="1835.40" fwhm="0.000911" res="429410.2" algo="FTMS"/>
<pk mz="391.051966" i="1520121.6" sn="10.20" a="1285.13" fwhm="0.001074" res="363954.9" algo="FTMS"/>
<pk mz="391.067038" i="8306045.0" sn="66.16" a="8354.34" fwhm="0.001027" res="380702.5" algo="FTMS"/>
<pk mz="391.078239" i="3657600.0" sn="27.82" a="3217.75" fwhm="0.000968" res="404163.2" algo="FTMS"/>
<pk mz="391.080159" i="1608064.4" sn="10.92" a="1252.99" fwhm="0.000992" res="394236.5" algo="FTMS"/>
<pk mz="391.088154" i="1398658.3" sn="9.19" a="805.91" fwhm="0.000754" res="518736.1" algo="FTMS"/>
<pk mz="391.103430" i="7484806.0" sn="59.39" a="7261.23" fwhm="0.001013" res="385983.9" algo="FTMS"/>
<pk mz="391.114653" i="2958216.5" sn="22.06" a="2425.00" fwhm="0.000897" res="436054.1" algo="FTMS"/>
<pk mz="391.116589" i="1832329.1" sn="12.77" a="1835.77" fwhm="0.001082" res="361344.0" algo="FTMS"/>
<pk mz="391.124585" i="1533579.0" sn="10.31" a="1317.88" fwhm="0.001067" res="366501.9" algo="FTMS"/>
<pk mz="391.139845" i="5293454.5" sn="41.32" a="5097.20" fwhm="0.001012" res="386358.3" algo="FTMS"/>
<pk mz="391.151180" i="1194769.4" sn="7.51" a="782.04" fwhm="0.000951" res="411178.1" algo="FTMS"/>
<pk mz="391.152901" i="4548497.5" sn="35.17" a="4301.14" fwhm="0.001006" res="388797.1" algo="FTMS"/>
<pk mz="391.161036" i="2381203.8" sn="17.30" a="2285.10" fwhm="0.001083" res="361165.0" algo="FTMS"/>
<pk mz="391.176233" i="1761175.4" sn="12.18" a="1301.74" fwhm="0.000946" res="413394.7" algo="FTMS"/>
<pk mz="391.189291" i="5094810.5" sn="39.68" a="4797.94" fwhm="0.000989" res="395714.6" algo="FTMS"/>
<pk mz="391.197448" i="1847708.4" sn="12.90" a="1461.29" fwhm="0.001043" res="375183.4" algo="FTMS"/>
<pk mz="391.225738" i="2162595.3" sn="15.49" a="2206.49" fwhm="0.001161" res="337005.8" algo="FTMS"/>
<pk mz="392.025866" i="2631266.8" sn="19.36" a="2331.73" fwhm="0.001007" res="389468.9" algo="FTMS"/>
<pk mz="392.062268" i="7584363.5" sn="60.21" a="7568.13" fwhm="0.001030" res="380522.6" algo="FTMS"/>
<pk mz="392.070367" i="1706093.5" sn="11.73" a="1113.68" fwhm="0.000886" res="442441.2" algo="FTMS"/>
<pk mz="392.098726" i="4422772.5" sn="34.13" a="4012.37" fwhm="0.000981" res="399773.1" algo="FTMS"/>
<pk mz="392.106850" i="1849206.3" sn="12.91" a="1753.55" fwhm="0.001189" res="329673.6" algo="FTMS"/>
<pk mz="392.109813" i="1373687.0" sn="8.99" a="1134.32" fwhm="0.001100" res="356622.9" algo="FTMS"/>
<pk mz="392.119886" i="1672825.4" sn="11.45" a="1387.25" fwhm="0.000978" res="401091.5" algo="FTMS"/>
<pk mz="392.135103" i="2269309.0" sn="16.37" a="1779.13" fwhm="0.000911" res="430358.4" algo="FTMS"/>
<pk mz="392.143226" i="1161343.0" sn="7.23" a="566.13" fwhm="0.000724" res="542004.8" algo="FTMS"/>
<pk mz="392.146240" i="1299583.8" sn="8.37" a="795.38" fwhm="0.000844" res="464385.0" algo="FTMS"/>
<pk mz="392.156203" i="3438722.0" sn="26.02" a="3105.45" fwhm="0.001018" res="385152.8" algo="FTMS"/>
<pk mz="392.182671" i="2428808.5" sn="17.69" a="2098.52" fwhm="0.001027" res="381726.9" algo="FTMS"/>
<pk mz="392.192610" i="1933450.9" sn="13.60" a="1756.92" fwhm="0.001045" res="375262.7" algo="FTMS"/>
<pk mz="393.009876" i="2426191.5" sn="17.66" a="2176.52" fwhm="0.000986" res="398483.3" algo="FTMS"/>
<pk mz="393.046333" i="10385240.0" sn="83.31" a="10975.59" fwhm="0.001062" res="370228.1" algo="FTMS"/>
<pk mz="393.055334" i="1417562.4" z="-9" sn="9.35" a="1114.75" fwhm="0.000990" res="396931.9" algo="FTMS" component_name="AR" deconvoluted_molecular_mass="3545.566289" deconvoluted_isotopic_mass="3545.565658"/>
<pk mz="393.057614" i="3005787.0" sn="22.44" a="2661.53" fwhm="0.000991" res="396694.7" algo="FTMS"/>
<pk mz="393.065587" i="1151324.9" sn="7.15" a="699.15" fwhm="0.000844" res="465508.1" algo="FTMS"/>
<pk mz="393.082701" i="10606433.0" sn="85.13" a="11073.17" fwhm="0.001035" res="379902.4" algo="FTMS"/>
<pk mz="393.093914" i="2906467.8" sn="21.63" a="2550.01" fwhm="0.000997" res="394472.4" algo="FTMS"/>
<pk mz="393.095781" i="1487716.1" sn="9.92" a="1030.81" fwhm="0.000865" res="454513.5" algo="FTMS"/>
<pk mz="393.119113" i="8333162.0" sn="66.38" a="8844.89" fwhm="0.001064" res="369587.2" algo="FTMS"/>
<pk mz="393.130269" i="1885036.5" sn="13.20" a="1555.91" fwhm="0.001017" res="386612.7" algo="FTMS"/>
<pk mz="393.132177" i="4344685.0" sn="33.49" a="4241.70" fwhm="0.001036" res="379560.2" algo="FTMS"/>
<pk mz="393.155495" i="5531506.5" sn="43.28" a="5331.13" fwhm="0.001000" res="393219.0" algo="FTMS"/>
<pk mz="393.168501" i="5432181.5" z="-9" sn="42.46" a="5940.71" fwhm="0.001121" res="350723.0" algo="FTMS" component_name="AR" deconvoluted_molecular_mass="3545.566289" deconvoluted_isotopic_mass="3546.584171"/>
<pk mz="393.186292" i="1777530.0" sn="12.31" a="1321.98" fwhm="0.000910" res="432188.0" algo="FTMS"/>
<pk mz="393.191878" i="1612923.3" sn="10.96" a="965.33" fwhm="0.000813" res="483434.2" algo="FTMS"/>
<pk mz="393.204943" i="9061246.0" sn="72.39" a="9462.01" fwhm="0.001047" res="375713.7" algo="FTMS"/>
<pk mz="393.241339" i="2543751.3" sn="18.63" a="2549.93" fwhm="0.001083" res="363152.3" algo="FTMS"/>
<pk mz="393.277707" i="13111184.0" z="-9" sn="105.79" a="13759.02" fwhm="0.001029" res="382041.9" algo="FTMS" component_name="AR" deconvoluted_molecular_mass="3545.566289" deconvoluted_isotopic_mass="3547.567022"/>
<pk mz="394.041604" i="3510856.5" sn="26.61" a="3472.53" fwhm="0.001077" res="366020.8" algo="FTMS"/>
<pk mz="394.049617" i="1855562.6" sn="12.96" a="1478.40" fwhm="0.000973" res="404952.6" algo="FTMS"/>
<pk mz="394.077947" i="4790353.5" sn="37.16" a="4807.24" fwhm="0.001051" res="374794.0" algo="FTMS"/>
<pk mz="394.086123" i="1581139.4" sn="10.69" a="1260.73" fwhm="0.001009" res="390757.6" algo="FTMS"/>
<pk mz="394.114307" i="3652186.3" sn="27.77" a="3446.81" fwhm="0.001040" res="378857.6" algo="FTMS"/>
<pk mz="394.122430" i="1577308.1" sn="10.66" a="1163.71" fwhm="0.000915" res="430758.4" algo="FTMS"/>
<pk mz="394.125720" i="1436637.0" sn="9.50" a="1127.11" fwhm="0.001014" res="388604.7" algo="FTMS"/>
<pk mz="394.135386" i="1482207.4" sn="9.88" a="1466.04" fwhm="0.001402" res="281096.9" algo="FTMS"/>
<pk mz="394.150656" i="2112867.0" sn="15.08" a="1707.52" fwhm="0.000989" res="398562.7" algo="FTMS"/>
<pk mz="394.158875" i="1168613.0" sn="7.29" a="1228.01" fwhm="0.001220" res="323020.4" algo="FTMS"/>
<pk mz="394.162159" i="1274981.9" sn="8.17" a="788.61" fwhm="0.000904" res="436150.7" algo="FTMS"/>
<pk mz="394.171787" i="1326696.1" sn="8.59" a="844.43" fwhm="0.000895" res="440374.2" algo="FTMS"/>
<pk mz="394.208325" i="1914481.0" sn="13.44" a="1436.71" fwhm="0.000904" res="436275.2" algo="FTMS"/>
<pk mz="394.281082" i="2827906.8" sn="20.97" a="2436.69" fwhm="0.000987" res="399508.8" algo="FTMS"/>
<pk mz="394.978978" i="1157420.1" sn="7.20" a="835.96" fwhm="0.000995" res="396968.7" algo="FTMS"/>
<pk mz="395.025574" i="5203255.5" sn="40.56" a="5006.76" fwhm="0.001019" res="387584.0" algo="FTMS"/>
<pk mz="395.061967" i="13623616.0" z="-1" sn="110.01" a="14417.96" fwhm="0.001043" res="378850.2" algo="FTMS" component_name="AJ" deconvoluted_molecular_mass="395.062430" deconvoluted_isotopic_mass="395.062534"/>
<pk mz="395.073141" i="2016579.0" sn="14.28" a="1631.11" fwhm="0.000968" res="408068.9" algo="FTMS"/>
<pk mz="395.098358" i="13318473.0" z="-1" sn="107.50" a="13818.82" fwhm="0.001042" res="379093.7" algo="FTMS" component_name="AP" deconvoluted_molecular_mass="395.098928" deconvoluted_isotopic_mass="395.098925"/>
<pk mz="395.109672" i="1905995.9" sn="13.37" a="1482.98" fwhm="0.000964" res="409683.6" algo="FTMS"/>
<pk mz="395.111316" i="1811020.3" sn="12.59" a="1579.38" fwhm="0.001061" res="372397.2" algo="FTMS"/>
<pk mz="395.129251" i="1762896.6" sn="12.19" a="1633.52" fwhm="0.001034" res="382076.2" algo="FTMS"/>
<pk mz="395.134740" i="9077074.0" sn="72.52" a="9006.65" fwhm="0.001012" res="390537.4" algo="FTMS"/>
<pk mz="395.147786" i="4490069.0" sn="34.68" a="4405.44" fwhm="0.001061" res="372281.6" algo="FTMS"/>
<pk mz="395.165608" i="1312345.5" sn="8.47" a="976.58" fwhm="0.001030" res="383479.2" algo="FTMS"/>
<pk mz="395.171148" i="5348699.0" sn="41.76" a="5349.38" fwhm="0.001032" res="382886.4" algo="FTMS"/>
<pk mz="395.184133" i="3463006.0" sn="26.21" a="3375.93" fwhm="0.001043" res="379015.6" algo="FTMS"/>
<pk mz="395.201944" i="2644834.3" sn="19.46" a="2381.72" fwhm="0.001035" res="381977.4" algo="FTMS"/>
<pk mz="395.207482" i="2524003.8" sn="18.47" a="2016.50" fwhm="0.000884" res="447087.7" algo="FTMS"/>
<pk mz="395.220554" i="16572775.0" z="-1" sn="134.34" a="17602.83" fwhm="0.001048" res="377056.0" algo="FTMS" component_name="n" deconvoluted_molecular_mass="395.221091" deconvoluted_isotopic_mass="395.221122"/>
<pk mz="395.243827" i="1211500.6" sn="7.64" a="733.04" fwhm="0.000837" res="472033.6" algo="FTMS"/>
<pk mz="395.247270" i="2026861.4" sn="14.37" a="1580.47" fwhm="0.000954" res="414517.2" algo="FTMS"/>
<pk mz="395.274767" i="4116852.0" sn="31.60" a="3893.75" fwhm="0.000989" res="399647.7" algo="FTMS"/>
<pk mz="396.029091" i="1294508.3" sn="8.32" a="1113.43" fwhm="0.001213" res="326528.1" algo="FTMS"/>
<pk mz="396.057246" i="3457587.0" sn="26.16" a="2726.51" fwhm="0.000886" res="447140.6" algo="FTMS"/>
<pk mz="396.065344" i="2661429.0" z="-1" sn="19.60" a="2284.54" fwhm="0.000992" res="399121.5" algo="FTMS" component_name="AJ" deconvoluted_molecular_mass="395.062430" deconvoluted_isotopic_mass="396.065914"/>
<pk mz="396.093682" i="3295804.0" sn="24.83" a="2956.57" fwhm="0.000987" res="401503.2" algo="FTMS"/>
<pk mz="396.101721" i="2222910.0" z="-1" sn="15.98" a="1985.80" fwhm="0.001060" res="373673.8" algo="FTMS" component_name="AP" deconvoluted_molecular_mass="395.098928" deconvoluted_isotopic_mass="396.102291"/>
<pk mz="396.129940" i="2497092.8" sn="18.24" a="2229.31" fwhm="0.001028" res="385212.1" algo="FTMS"/>
<pk mz="396.138161" i="1564742.9" sn="10.55" a="1221.52" fwhm="0.000923" res="429258.6" algo="FTMS"/>
<pk mz="396.142985" i="1459784.1" sn="9.69" a="1002.68" fwhm="0.000944" res="419861.8" algo="FTMS"/>
<pk mz="396.152455" i="2040906.4" sn="14.48" a="1811.77" fwhm="0.001002" res="395478.8" algo="FTMS"/>
<pk mz="396.223971" i="2997852.0" z="-1" sn="22.37" a="2943.25" fwhm="0.001058" res="374605.1" algo="FTMS" component_name="n" deconvoluted_molecular_mass="395.221091" deconvoluted_isotopic_mass="396.224542"/>
<pk mz="396.278132" i="1259113.1" sn="8.03" a="732.65" fwhm="0.000850" res="466038.8" algo="FTMS"/>
<pk mz="397.020188" i="1531935.3" sn="10.28" a="1180.49" fwhm="0.000987" res="402079.0" algo="FTMS"/>
<pk mz="397.041264" i="9939748.0" sn="79.63" a="10136.37" fwhm="0.001041" res="381229.7" algo="FTMS"/>
<pk mz="397.056613" i="1460008.3" sn="9.69" a="943.68" fwhm="0.000926" res="428987.8" algo="FTMS"/>
<pk mz="397.077642" i="13990701.0" z="-1" sn="113.04" a="14806.93" fwhm="0.001050" res="378217.9" algo="FTMS" component_name="AD" deconvoluted_molecular_mass="397.078222" deconvoluted_isotopic_mass="397.078215"/>
<pk mz="397.088860" i="2209072.3" sn="15.87" a="2101.51" fwhm="0.001116" res="355951.7" algo="FTMS"/>
<pk mz="397.092928" i="1334321.1" sn="8.65" a="1062.09" fwhm="0.001031" res="385108.0" algo="FTMS"/>
<pk mz="397.114014" i="12583734.0" z="-1" sn="101.43" a="13005.35" fwhm="0.001049" res="378607.9" algo="FTMS" component_name="AZ" deconvoluted_molecular_mass="397.114662" deconvoluted_isotopic_mass="397.114588"/>
<pk mz="397.125335" i="1245497.1" sn="7.92" a="956.91" fwhm="0.001017" res="390511.7" algo="FTMS"/>
<pk mz="397.127074" i="1447481.5" sn="9.58" a="1604.31" fwhm="0.001300" res="305375.0" algo="FTMS"/>
<pk mz="397.144886" i="1702205.9" sn="11.68" a="1344.69" fwhm="0.000991" res="400729.3" algo="FTMS"/>
<pk mz="397.150410" i="7502655.5" sn="59.53" a="7770.51" fwhm="0.001059" res="375176.1" algo="FTMS"/>
<pk mz="397.163527" i="2173506.5" sn="15.57" a="1852.71" fwhm="0.001025" res="387574.4" algo="FTMS"/>
<pk mz="397.181295" i="1946438.9" sn="13.70" a="1558.27" fwhm="0.000952" res="417328.8" algo="FTMS"/>
<pk mz="397.186772" i="5083976.0" sn="39.58" a="4866.83" fwhm="0.001015" res="391162.0" algo="FTMS"/>
<pk mz="397.199839" i="2110027.5" sn="15.05" a="1648.94" fwhm="0.000923" res="430149.4" algo="FTMS"/>
<pk mz="397.217577" i="4996944.0" sn="38.86" a="4878.09" fwhm="0.001039" res="382154.0" algo="FTMS"/>
<pk mz="397.223176" i="3904337.3" sn="29.85" a="3846.42" fwhm="0.001094" res="362987.0" algo="FTMS"/>
<pk mz="397.226535" i="1241170.0" z="-1" sn="7.88" a="864.53" fwhm="0.001101" res="360862.0" algo="FTMS" component_name="n" deconvoluted_molecular_mass="395.221091" deconvoluted_isotopic_mass="397.227108"/>
<pk mz="397.236239" i="2447700.5" sn="17.83" a="1881.91" fwhm="0.000914" res="434440.0" algo="FTMS"/>
<pk mz="397.259611" i="1311066.1" sn="8.46" a="928.98" fwhm="0.000940" res="422696.1" algo="FTMS"/>
<pk mz="398.044661" i="1670171.9" sn="11.42" a="1330.81" fwhm="0.000948" res="419723.1" algo="FTMS"/>
<pk mz="398.051574" i="1423389.6" sn="9.38" a="1156.04" fwhm="0.001020" res="390323.7" algo="FTMS"/>
<pk mz="398.072954" i="2911778.8" z="-1" sn="21.66" a="2783.21" fwhm="0.001066" res="373434.6" algo="FTMS" component_name="AJ" deconvoluted_molecular_mass="395.062430" deconvoluted_isotopic_mass="398.073530"/>
<pk mz="398.081032" i="2203428.8" z="-1" sn="15.82" a="2725.62" fwhm="0.001376" res="289214.8" algo="FTMS" component_name="AD" deconvoluted_molecular_mass="397.078222" deconvoluted_isotopic_mass="398.081608"/>
<pk mz="398.109266" i="2859051.8" sn="21.22" a="2645.10" fwhm="0.001055" res="377268.5" algo="FTMS"/>
<pk mz="398.117413" i="2336301.8" z="-1" sn="16.91" a="1829.47" fwhm="0.000935" res="425630.5" algo="FTMS" component_name="AZ" deconvoluted_molecular_mass="397.114662" deconvoluted_isotopic_mass="398.117989"/>
<pk mz="398.122420" i="2365487.0" sn="17.15" a="1957.83" fwhm="0.000954" res="417457.2" algo="FTMS"/>
<pk mz="398.145575" i="1460020.9" sn="9.69" a="1321.17" fwhm="0.001112" res="358028.0" algo="FTMS"/>
<pk mz="398.153700" i="2218806.8" sn="15.94" a="2004.93" fwhm="0.001070" res="372065.1" algo="FTMS"/>
<pk mz="398.190327" i="1196223.9" sn="7.51" a="825.39" fwhm="0.001003" res="397158.1" algo="FTMS"/>
<pk mz="398.220967" i="1567047.5" sn="10.57" a="1087.40" fwhm="0.000922" res="432085.6" algo="FTMS"/>
<pk mz="398.999383" i="1178888.6" sn="7.36" a="670.13" fwhm="0.000840" res="475095.5" algo="FTMS"/>
<pk mz="399.020444" i="2185742.0" sn="15.67" a="2090.40" fwhm="0.001071" res="372740.3" algo="FTMS"/>
<pk mz="399.035699" i="2591249.8" sn="19.01" a="2724.86" fwhm="0.001193" res="334396.9" algo="FTMS"/>
<pk mz="399.046985" i="1272340.5" sn="8.14" a="716.79" fwhm="0.000825" res="483774.7" algo="FTMS"/>
<pk mz="399.056890" i="10763543.0" sn="86.42" a="11877.52" fwhm="0.001080" res="369653.5" algo="FTMS"/>
<pk mz="399.068216" i="1199897.8" sn="7.54" a="777.03" fwhm="0.000904" res="441261.8" algo="FTMS"/>
<pk mz="399.072097" i="1570330.8" z="-1" sn="10.59" a="1178.67" fwhm="0.000953" res="418912.4" algo="FTMS" component_name="AJ" deconvoluted_molecular_mass="395.062430" deconvoluted_isotopic_mass="399.072676"/>
<pk mz="399.093290" i="12315936.0" z="-1" sn="99.22" a="13290.36" fwhm="0.001076" res="370948.3" algo="FTMS" component_name="BB" deconvoluted_molecular_mass="399.093870" deconvoluted_isotopic_mass="399.093869"/>
<pk mz="399.108512" i="1429539.8" sn="9.43" a="973.08" fwhm="0.000866" res="460883.8" algo="FTMS"/>
<pk mz="399.121518" i="1300391.0" z="-1" sn="8.37" a="953.69" fwhm="0.001025" res="389386.5" algo="FTMS" component_name="AZ" deconvoluted_molecular_mass="397.114662" deconvoluted_isotopic_mass="399.122097"/>
<pk mz="399.129661" i="9421097.0" sn="75.34" a="9820.28" fwhm="0.001076" res="370874.5" algo="FTMS"/>
<pk mz="399.140830" i="2817323.8" sn="20.88" a="2554.88" fwhm="0.001024" res="389935.9" algo="FTMS"/>
<pk mz="399.166105" i="6055218.0" sn="47.58" a="6137.46" fwhm="0.001059" res="377003.6" algo="FTMS"/>
<pk mz="399.188500" i="1857847.8" sn="12.96" a="1563.16" fwhm="0.000988" res="403894.4" algo="FTMS"/>
<pk mz="399.194384" i="1893433.3" sn="13.26" a="1550.49" fwhm="0.000978" res="408347.2" algo="FTMS"/>
<pk mz="399.202460" i="6798651.0" sn="53.71" a="6922.04" fwhm="0.001049" res="380718.9" algo="FTMS"/>
<pk mz="399.238807" i="3608388.3" sn="27.40" a="3887.19" fwhm="0.001131" res="352873.6" algo="FTMS"/>
<pk mz="399.275230" i="2235725.3" sn="15.91" a="1901.57" fwhm="0.000962" res="415092.3" algo="FTMS"/>
<pk mz="400.030933" i="1890314.0" sn="13.09" a="1327.22" fwhm="0.000896" res="446345.2" algo="FTMS"/>
<pk mz="400.052127" i="1491983.4" sn="9.84" a="1114.28" fwhm="0.000969" res="412978.0" algo="FTMS"/>
<pk mz="400.060190" i="1812753.4" sn="12.46" a="1445.29" fwhm="0.000955" res="419058.4" algo="FTMS"/>
<pk mz="400.067445" i="1984019.1" sn="13.86" a="1744.09" fwhm="0.000997" res="401127.7" algo="FTMS"/>
<pk mz="400.088551" i="1899800.5" sn="13.17" a="1467.98" fwhm="0.000945" res="423293.7" algo="FTMS"/>
<pk mz="400.096638" i="2165786.5" z="-1" sn="15.34" a="1812.50" fwhm="0.000991" res="403529.0" algo="FTMS" component_name="BB" deconvoluted_molecular_mass="399.093870" deconvoluted_isotopic_mass="400.097220"/>
<pk mz="400.103685" i="1315612.3" sn="8.40" a="756.28" fwhm="0.000839" res="476900.1" algo="FTMS"/>
<pk mz="400.124963" i="1604897.6" sn="10.76" a="1167.79" fwhm="0.000907" res="441050.4" algo="FTMS"/>
<pk mz="400.133084" i="2044707.6" sn="14.35" a="2042.49" fwhm="0.001184" res="337869.0" algo="FTMS"/>
<pk mz="400.140211" i="1146661.4" sn="7.02" a="720.23" fwhm="0.000871" res="459239.8" algo="FTMS"/>
<pk mz="400.161296" i="1323946.6" sn="8.47" a="947.67" fwhm="0.001031" res="388056.2" algo="FTMS"/>
<pk mz="400.169420" i="1651244.8" sn="11.14" a="1243.19" fwhm="0.000948" res="421910.9" algo="FTMS"/>
<pk mz="400.172494" i="1364269.5" sn="8.80" a="855.95" fwhm="0.000854" res="468618.4" algo="FTMS"/>
<pk mz="400.205799" i="1613621.8" sn="10.83" a="1154.87" fwhm="0.000915" res="437443.8" algo="FTMS"/>
<pk mz="400.242215" i="1164863.0" sn="7.17" a="701.27" fwhm="0.000837" res="478335.2" algo="FTMS"/>
<pk mz="401.015013" i="3378433.3" sn="25.24" a="3291.35" fwhm="0.001063" res="377251.9" algo="FTMS"/>
<pk mz="401.026436" i="1240068.0" sn="7.78" a="767.28" fwhm="0.000936" res="428366.0" algo="FTMS"/>
<pk mz="401.036265" i="4025094.5" sn="30.52" a="3860.93" fwhm="0.001011" res="396849.0" algo="FTMS"/>
<pk mz="401.051466" i="2613514.3" sn="18.99" a="2510.40" fwhm="0.001122" res="357456.7" algo="FTMS"/>
<pk mz="401.062714" i="1743373.1" sn="11.89" a="1246.80" fwhm="0.000923" res="434742.0" algo="FTMS"/>
<pk mz="401.072552" i="8677136.0" sn="68.49" a="9922.00" fwhm="0.001126" res="356085.7" algo="FTMS"/>
<pk mz="401.087819" i="2595603.5" sn="18.85" a="2617.53" fwhm="0.001097" res="365483.4" algo="FTMS"/>
<pk mz="401.099217" i="1511190.4" sn="10.00" a="1285.87" fwhm="0.001009" res="397596.1" algo="FTMS"/>
<pk mz="401.108919" i="7752473.0" sn="60.94" a="8207.71" fwhm="0.001084" res="369924.5" algo="FTMS"/>
<pk mz="401.120287" i="1257371.6" sn="7.92" a="1092.25" fwhm="0.001240" res="323503.4" algo="FTMS"/>
<pk mz="401.124136" i="2287388.8" sn="16.33" a="2128.83" fwhm="0.001105" res="363164.6" algo="FTMS"/>
<pk mz="401.137251" i="1702687.9" sn="11.56" a="1309.00" fwhm="0.000973" res="412127.5" algo="FTMS"/>
<pk mz="401.145318" i="6122274.0" sn="47.63" a="6191.16" fwhm="0.001046" res="383665.3" algo="FTMS"/>
<pk mz="401.156518" i="1874212.8" sn="12.96" a="1638.56" fwhm="0.001087" res="368991.1" algo="FTMS"/>
<pk mz="401.160591" i="1350693.9" sn="8.69" a="1017.43" fwhm="0.001017" res="394388.0" algo="FTMS"/>
<pk mz="401.168017" i="1262247.8" sn="7.96" a="946.00" fwhm="0.000974" res="411809.1" algo="FTMS"/>
<pk mz="401.173613" i="2336553.0" sn="16.73" a="1843.03" fwhm="0.000962" res="417122.8" algo="FTMS"/>
<pk mz="401.181683" i="7332651.0" sn="57.51" a="7641.89" fwhm="0.001062" res="377742.2" algo="FTMS"/>
<pk mz="401.204161" i="2688816.8" sn="19.61" a="2149.95" fwhm="0.000915" res="438361.9" algo="FTMS"/>
<pk mz="401.209976" i="3126578.3" sn="23.18" a="2915.26" fwhm="0.001025" res="391592.4" algo="FTMS"/>
<pk mz="401.218076" i="6480692.5" sn="50.56" a="6950.31" fwhm="0.001067" res="376180.1" algo="FTMS"/>
<pk mz="401.254415" i="3244861.5" sn="24.15" a="3002.84" fwhm="0.001048" res="382821.9" algo="FTMS"/>
<pk mz="401.290718" i="1250374.6" sn="7.87" a="985.40" fwhm="0.000956" res="419671.6" algo="FTMS"/>
<pk mz="402.046633" i="2982405.8" sn="22.00" a="2700.42" fwhm="0.000995" res="403987.8" algo="FTMS"/>
<pk mz="402.057870" i="1618184.8" sn="10.87" a="1312.41" fwhm="0.001055" res="381126.9" algo="FTMS"/>
<pk mz="402.075872" i="1321229.3" sn="8.44" a="841.59" fwhm="0.000864" res="465248.5" algo="FTMS"/>
<pk mz="402.082988" i="2379791.0" sn="17.08" a="2124.82" fwhm="0.001014" res="396519.0" algo="FTMS"/>
<pk mz="402.112402" i="1268758.5" sn="8.02" a="791.54" fwhm="0.000860" res="467535.5" algo="FTMS"/>
<pk mz="402.119348" i="1680408.3" sn="11.38" a="1345.12" fwhm="0.001011" res="397739.1" algo="FTMS"/>
<pk mz="402.140665" i="1668637.8" sn="11.28" a="1199.05" fwhm="0.000882" res="456139.9" algo="FTMS"/>
<pk mz="402.148580" i="1228191.8" sn="7.68" a="913.82" fwhm="0.001047" res="384057.6" algo="FTMS"/>
<pk mz="402.176988" i="2670631.0" sn="19.46" a="2504.86" fwhm="0.001072" res="375157.5" algo="FTMS"/>
<pk mz="402.185044" i="1722921.0" sn="11.72" a="1347.68" fwhm="0.000968" res="415294.5" algo="FTMS"/>
<pk mz="402.213330" i="1582640.1" sn="10.58" a="1097.84" fwhm="0.000891" res="451168.3" algo="FTMS"/>
<pk mz="402.221556" i="1304882.3" sn="8.31" a="850.64" fwhm="0.000798" res="504154.6" algo="FTMS"/>
<pk mz="403.030698" i="5039360.5" sn="38.79" a="4788.55" fwhm="0.000998" res="403763.3" algo="FTMS"/>
<pk mz="403.041924" i="2166019.3" sn="15.34" a="2172.37" fwhm="0.001143" res="352499.1" algo="FTMS"/>
<pk mz="403.051849" i="4058373.8" sn="30.78" a="4074.10" fwhm="0.001065" res="378285.8" algo="FTMS"/>
<pk mz="403.067061" i="5606665.5" sn="43.42" a="5474.32" fwhm="0.001014" res="397417.7" algo="FTMS"/>
<pk mz="403.078299" i="2772236.5" sn="20.29" a="2580.01" fwhm="0.001045" res="385836.2" algo="FTMS"/>
<pk mz="403.081611" i="2290445.3" sn="16.35" a="2329.71" fwhm="0.001169" res="344720.2" algo="FTMS"/>
<pk mz="403.088172" i="4425999.0" sn="33.78" a="4590.79" fwhm="0.001092" res="369160.2" algo="FTMS"/>
<pk mz="403.103448" i="4419859.0" sn="33.73" a="4591.85" fwhm="0.000998" res="403787.5" algo="FTMS"/>
<pk mz="403.114645" i="1209237.8" sn="7.53" a="976.27" fwhm="0.001164" res="346429.4" algo="FTMS"/>
<pk mz="403.116506" i="1892630.3" sn="13.11" a="1364.50" fwhm="0.000885" res="455701.5" algo="FTMS"/>
<pk mz="403.124668" i="3560728.3" sn="26.72" a="3628.43" fwhm="0.001050" res="383894.2" algo="FTMS"/>
<pk mz="403.135878" i="2004507.1" sn="14.02" a="1622.85" fwhm="0.000991" res="406766.3" algo="FTMS"/>
<pk mz="403.139924" i="2295580.3" sn="16.39" a="1884.80" fwhm="0.000982" res="410712.8" algo="FTMS"/>
<pk mz="403.152884" i="2035999.5" sn="14.28" a="1699.80" fwhm="0.001015" res="397253.1" algo="FTMS"/>
<pk mz="403.160986" i="4603169.5" sn="35.23" a="4676.11" fwhm="0.001035" res="389499.5" algo="FTMS"/>
<pk mz="403.172234" i="1688868.5" sn="11.44" a="1167.20" fwhm="0.000904" res="445941.4" algo="FTMS"/>
<pk mz="403.176478" i="1410341.5" sn="9.17" a="1156.04" fwhm="0.001012" res="398397.9" algo="FTMS"/>
<pk mz="403.183412" i="2674471.3" sn="19.49" a="2350.42" fwhm="0.001007" res="400381.3" algo="FTMS"/>
<pk mz="403.189290" i="5954857.0" sn="46.26" a="5660.77" fwhm="0.001007" res="400392.0" algo="FTMS"/>
<pk mz="403.194817" i="42189100.0" z="-1" sn="342.02" a="46795.21" fwhm="0.001074" res="375300.1" algo="FTMS" component_name="P" deconvoluted_molecular_mass="403.195425" deconvoluted_isotopic_mass="403.195408"/>
<pk mz="403.197298" i="5257515.0" sn="40.57" a="5575.67" fwhm="0.001101" res="366098.0" algo="FTMS"/>
<pk mz="403.225797" i="2197298.3" sn="15.59" a="1755.50" fwhm="0.000922" res="437532.4" algo="FTMS"/>
<pk mz="403.233688" i="3644724.3" sn="27.41" a="3687.59" fwhm="0.001082" res="372548.3" algo="FTMS"/>
<pk mz="404.025939" i="2099455.3" sn="14.79" a="1822.15" fwhm="0.001022" res="395303.0" algo="FTMS"/>
<pk mz="404.062370" i="3987464.8" sn="30.20" a="4135.60" fwhm="0.001069" res="378058.1" algo="FTMS"/>
<pk mz="404.098701" i="2740754.0" sn="20.03" a="2438.35" fwhm="0.001020" res="396347.2" algo="FTMS"/>
<pk mz="404.110076" i="1233941.0" sn="7.73" a="675.78" fwhm="0.000755" res="535068.8" algo="FTMS"/>
<pk mz="404.119858" i="1697559.5" sn="11.51" a="1374.90" fwhm="0.001054" res="383359.5" algo="FTMS"/>
<pk mz="404.135156" i="1844763.4" sn="12.71" a="1547.07" fwhm="0.000996" res="405764.9" algo="FTMS"/>
<pk mz="404.156298" i="3106848.8" sn="23.01" a="3345.06" fwhm="0.001112" res="363340.1" algo="FTMS"/>
<pk mz="404.164404" i="1553699.0" sn="10.34" a="1309.20" fwhm="0.000987" res="409618.5" algo="FTMS"/>
<pk mz="404.192650" i="3111466.3" sn="23.05" a="2865.88" fwhm="0.001026" res="393835.3" algo="FTMS"/>
<pk mz="404.198234" i="9353772.0" z="-1" sn="74.00" a="10126.88" fwhm="0.001064" res="379899.6" algo="FTMS" component_name="P" deconvoluted_molecular_mass="403.195425" deconvoluted_isotopic_mass="404.198828"/>
<pk mz="404.200597" i="1431980.3" sn="9.34" a="1231.75" fwhm="0.001179" res="342944.6" algo="FTMS"/>
<pk mz="405.009904" i="2640637.3" sn="19.21" a="2433.43" fwhm="0.001023" res="395781.3" algo="FTMS"/>
<pk mz="405.046293" i="7906054.5" sn="62.19" a="8495.80" fwhm="0.001087" res="372487.9" algo="FTMS"/>
<pk mz="405.057610" i="2544905.5" sn="18.43" a="2152.20" fwhm="0.000959" res="422529.0" algo="FTMS"/>
<pk mz="405.067480" i="2404620.0" sn="17.28" a="2243.83" fwhm="0.001053" res="384510.5" algo="FTMS"/>
<pk mz="405.082721" i="8550160.0" sn="67.44" a="9269.19" fwhm="0.001095" res="369778.3" algo="FTMS"/>
<pk mz="405.093965" i="4057875.0" sn="30.78" a="4179.42" fwhm="0.001093" res="370672.9" algo="FTMS"/>
<pk mz="405.095860" i="1405715.4" sn="9.13" a="1089.14" fwhm="0.001031" res="392944.5" algo="FTMS"/>
<pk mz="405.103845" i="1990933.5" sn="13.90" a="1940.66" fwhm="0.001148" res="352774.0" algo="FTMS"/>
<pk mz="405.119107" i="6290201.5" sn="49.00" a="6314.68" fwhm="0.001038" res="390313.6" algo="FTMS"/>
<pk mz="405.130500" i="1668892.4" sn="11.28" a="1234.52" fwhm="0.000905" res="447798.6" algo="FTMS"/>
<pk mz="405.132115" i="2607900.8" sn="18.94" a="2352.44" fwhm="0.001041" res="389108.5" algo="FTMS"/>
<pk mz="405.140064" i="1771294.9" sn="12.11" a="1722.14" fwhm="0.001224" res="330950.3" algo="FTMS"/>
<pk mz="405.155540" i="3595555.0" sn="27.00" a="3573.08" fwhm="0.001065" res="380474.5" algo="FTMS"/>
<pk mz="405.168561" i="3757350.3" sn="28.32" a="3606.12" fwhm="0.001040" res="389621.4" algo="FTMS"/>
<pk mz="405.176679" i="2646824.3" sn="19.26" a="2434.62" fwhm="0.001014" res="399651.1" algo="FTMS"/>
<pk mz="405.186420" i="2181419.0" sn="15.46" a="1793.96" fwhm="0.000943" res="429745.8" algo="FTMS"/>
<pk mz="405.190597" i="1887020.0" sn="13.06" a="2021.76" fwhm="0.001304" res="310673.5" algo="FTMS"/>
<pk mz="405.201604" i="2113326.8" z="-1" sn="14.90" a="1763.17" fwhm="0.001034" res="391973.9" algo="FTMS" component_name="P" deconvoluted_molecular_mass="403.195425" deconvoluted_isotopic_mass="405.202201"/>
<pk mz="405.204995" i="3107631.8" sn="23.02" a="2692.45" fwhm="0.000964" res="420441.2" algo="FTMS"/>
<pk mz="405.213095" i="1681713.8" sn="11.38" a="1551.85" fwhm="0.001081" res="374795.6" algo="FTMS"/>
<pk mz="405.249402" i="1284155.3" sn="8.13" a="825.52" fwhm="0.000958" res="423158.0" algo="FTMS"/>
<pk mz="406.041600" i="4226057.0" sn="32.15" a="4135.93" fwhm="0.001049" res="387199.4" algo="FTMS"/>
<pk mz="406.049739" i="1265931.3" sn="7.98" a="993.53" fwhm="0.001125" res="361022.9" algo="FTMS"/>
<pk mz="406.077967" i="5743634.5" sn="44.53" a="5966.78" fwhm="0.001076" res="377232.7" algo="FTMS"/>
<pk mz="406.086066" i="1425940.8" sn="9.29" a="1247.32" fwhm="0.001099" res="369401.3" algo="FTMS"/>
<pk mz="406.089214" i="1284885.5" sn="8.14" a="840.83" fwhm="0.000886" res="458119.1" algo="FTMS"/>
<pk mz="406.114376" i="2992156.0" sn="22.07" a="2573.84" fwhm="0.000985" res="412385.1" algo="FTMS"/>
<pk mz="406.122502" i="1653790.1" sn="11.15" a="1855.17" fwhm="0.001231" res="329872.3" algo="FTMS"/>
<pk mz="406.135485" i="2020129.5" sn="14.14" a="1566.82" fwhm="0.000966" res="420549.2" algo="FTMS"/>
<pk mz="406.150751" i="1670181.5" sn="11.28" a="1363.47" fwhm="0.000983" res="413287.8" algo="FTMS"/>
<pk mz="406.162023" i="1679144.5" sn="11.36" a="1096.14" fwhm="0.000849" res="478389.8" algo="FTMS"/>
<pk mz="406.171832" i="2478379.0" sn="17.88" a="2561.37" fwhm="0.001165" res="348769.8" algo="FTMS"/>
<pk mz="406.198211" i="1382449.9" sn="8.93" a="883.53" fwhm="0.000970" res="418846.4" algo="FTMS"/>
<pk mz="406.208351" i="1461940.6" sn="9.58" a="1442.85" fwhm="0.001300" res="312449.9" algo="FTMS"/>
<pk mz="407.025608" i="6131978.5" sn="47.70" a="6546.46" fwhm="0.001111" res="366235.8" algo="FTMS"/>
<pk mz="407.036890" i="1571341.3" sn="10.47" a="1280.40" fwhm="0.001039" res="391592.4" algo="FTMS"/>
<pk mz="407.061989" i="11896084.0" z="-1" sn="94.75" a="13302.40" fwhm="0.001115" res="365229.4" algo="FTMS" component_name="BN" deconvoluted_molecular_mass="407.062598" deconvoluted_isotopic_mass="407.062592"/>
<pk mz="407.073250" i="4455703.0" sn="34.02" a="4615.77" fwhm="0.001068" res="381008.2" algo="FTMS"/>
<pk mz="407.081404" i="1515800.9" sn="10.02" a="1159.95" fwhm="0.000992" res="410459.3" algo="FTMS"/>
<pk mz="407.098337" i="9956637.0" sn="78.92" a="10769.24" fwhm="0.001098" res="370850.4" algo="FTMS"/>
<pk mz="407.109611" i="3645216.3" sn="27.40" a="3416.69" fwhm="0.001030" res="395149.2" algo="FTMS"/>
<pk mz="407.111253" i="2006560.8" sn="14.03" a="1717.38" fwhm="0.001076" res="378196.5" algo="FTMS"/>
<pk mz="407.134776" i="8553767.0" sn="67.47" a="9479.65" fwhm="0.001130" res="360449.4" algo="FTMS"/>
<pk mz="407.146324" i="1393449.9" sn="9.02" a="1123.94" fwhm="0.001181" res="344757.0" algo="FTMS"/>
<pk mz="407.147848" i="4371754.5" sn="33.33" a="4341.41" fwhm="0.001049" res="388297.4" algo="FTMS"/>
<pk mz="407.165575" i="1854255.0" sn="12.78" a="1636.96" fwhm="0.001066" res="382023.4" algo="FTMS"/>
<pk mz="407.171161" i="3918640.5" sn="29.63" a="3904.74" fwhm="0.001095" res="371732.6" algo="FTMS"/>
<pk mz="407.184198" i="5734708.0" sn="44.46" a="6033.13" fwhm="0.001120" res="363605.5" algo="FTMS"/>
<pk mz="407.201826" i="1403448.5" sn="9.10" a="1197.75" fwhm="0.001063" res="383111.0" algo="FTMS"/>
<pk mz="407.207483" i="1332026.0" sn="8.52" a="1000.05" fwhm="0.000941" res="432533.6" algo="FTMS"/>
<pk mz="407.220536" i="4439869.5" sn="33.89" a="4497.20" fwhm="0.001104" res="368936.4" algo="FTMS"/>
<pk mz="407.257007" i="1296583.0" sn="8.23" a="1262.44" fwhm="0.001312" res="310326.2" algo="FTMS"/>
<pk mz="408.020942" i="1427984.0" sn="9.30" a="930.12" fwhm="0.000852" res="479142.2" algo="FTMS"/>
<pk mz="408.028818" i="1377938.1" sn="8.89" a="1392.34" fwhm="0.001390" res="293616.9" algo="FTMS"/>
<pk mz="408.057219" i="4623897.5" sn="35.39" a="5162.29" fwhm="0.001141" res="357728.7" algo="FTMS"/>
<pk mz="408.065373" i="2044443.8" z="-1" sn="14.33" a="1490.51" fwhm="0.000983" res="415307.3" algo="FTMS" component_name="BN" deconvoluted_molecular_mass="407.062598" deconvoluted_isotopic_mass="408.065978"/>
<pk mz="408.076588" i="1216542.6" sn="7.58" a="896.74" fwhm="0.000963" res="423875.4" algo="FTMS"/>
<pk mz="408.093636" i="5559843.0" sn="43.03" a="6216.23" fwhm="0.001153" res="353981.5" algo="FTMS"/>
<pk mz="408.101733" i="2262565.3" sn="16.11" a="1979.28" fwhm="0.001083" res="376852.0" algo="FTMS"/>
<pk mz="408.130020" i="4016172.8" sn="30.43" a="3701.33" fwhm="0.001009" res="404650.0" algo="FTMS"/>
<pk mz="408.138043" i="1271086.9" sn="8.02" a="838.34" fwhm="0.000904" res="451686.7" algo="FTMS"/>
<pk mz="408.141320" i="1599535.8" sn="10.70" a="1228.41" fwhm="0.000977" res="417826.8" algo="FTMS"/>
<pk mz="408.143130" i="1147056.3" sn="7.01" a="891.10" fwhm="0.001098" res="371706.4" algo="FTMS"/>
<pk mz="408.151019" i="2192946.3" sn="15.55" a="2291.94" fwhm="0.001261" res="323654.7" algo="FTMS"/>
<pk mz="408.166456" i="1455670.4" sn="9.53" a="1395.29" fwhm="0.001233" res="331076.0" algo="FTMS"/>
<pk mz="408.177596" i="1448249.4" sn="9.47" a="1560.96" fwhm="0.001141" res="357828.4" algo="FTMS"/>
<pk mz="408.187468" i="1664059.9" sn="11.23" a="1213.51" fwhm="0.000922" res="442774.5" algo="FTMS"/>
<pk mz="409.020015" i="1195544.3" sn="7.32" a="1011.29" fwhm="0.001187" res="344701.9" algo="FTMS"/>
<pk mz="409.041253" i="11065118.0" z="-1" sn="87.02" a="12416.34" fwhm="0.001120" res="365172.5" algo="FTMS" component_name="CG" deconvoluted_molecular_mass="409.041845" deconvoluted_isotopic_mass="409.041862"/>
<pk mz="409.052487" i="2292000.8" sn="16.18" a="2349.73" fwhm="0.001141" res="358552.2" algo="FTMS"/>
<pk mz="409.077644" i="13344552.0" z="-1" sn="105.42" a="14446.88" fwhm="0.001091" res="374918.5" algo="FTMS" component_name="AO" deconvoluted_molecular_mass="409.078241" deconvoluted_isotopic_mass="409.078253"/>
<pk mz="409.088876" i="3243306.5" sn="23.86" a="3917.43" fwhm="0.001343" res="304651.5" algo="FTMS"/>
<pk mz="409.097144" i="1182252.6" sn="7.22" a="747.67" fwhm="0.000941" res="434611.1" algo="FTMS"/>
<pk mz="409.114025" i="11839281.0" z="-1" sn="93.27" a="12949.61" fwhm="0.001110" res="368569.1" algo="FTMS" component_name="BP" deconvoluted_molecular_mass="409.114630" deconvoluted_isotopic_mass="409.114634"/>
<pk mz="409.125453" i="1902644.3" sn="13.03" a="1608.55" fwhm="0.001074" res="380967.9" algo="FTMS"/>
<pk mz="409.127108" i="3768116.8" sn="28.10" a="3530.65" fwhm="0.001040" res="393425.7" algo="FTMS"/>
<pk mz="409.144846" i="1365817.4" sn="8.70" a="1064.22" fwhm="0.000941" res="434641.8" algo="FTMS"/>
<pk mz="409.150429" i="8689467.0" sn="67.83" a="9505.40" fwhm="0.001120" res="365327.4" algo="FTMS"/>
<pk mz="409.163506" i="4575038.5" sn="34.61" a="5016.42" fwhm="0.001152" res="355117.3" algo="FTMS"/>
<pk mz="409.181302" i="2317635.0" sn="16.38" a="2008.89" fwhm="0.001002" res="408280.5" algo="FTMS"/>
<pk mz="409.186815" i="3829060.5" sn="28.59" a="3708.28" fwhm="0.001056" res="387611.2" algo="FTMS"/>
<pk mz="409.199907" i="5347144.0" sn="40.85" a="5937.94" fwhm="0.001136" res="360194.8" algo="FTMS"/>
<pk mz="409.223157" i="3973966.3" sn="29.76" a="3730.62" fwhm="0.001014" res="403710.5" algo="FTMS"/>
<pk mz="409.236206" i="6130513.5" sn="47.17" a="6412.61" fwhm="0.001089" res="375864.3" algo="FTMS"/>
<pk mz="409.259685" i="1220951.9" sn="7.53" a="847.48" fwhm="0.001008" res="406109.5" algo="FTMS"/>
<pk mz="409.311340" i="1212389.5" sn="7.46" a="1051.44" fwhm="0.001125" res="363848.8" algo="FTMS"/>
<pk mz="410.036539" i="2474022.8" sn="17.64" a="2244.51" fwhm="0.001055" res="388650.4" algo="FTMS"/>
<pk mz="410.044466" i="1699624.8" z="-1" sn="11.39" a="1591.33" fwhm="0.001295" res="316613.7" algo="FTMS" component_name="CG" deconvoluted_molecular_mass="409.041845" deconvoluted_isotopic_mass="410.045078"/>
<pk mz="410.072867" i="4721712.5" sn="35.79" a="5103.99" fwhm="0.001133" res="361878.7" algo="FTMS"/>
<pk mz="410.080914" i="2630706.5" z="-1" sn="18.91" a="2999.97" fwhm="0.001301" res="315198.5" algo="FTMS" component_name="AO" deconvoluted_molecular_mass="409.078241" deconvoluted_isotopic_mass="410.081526"/>
<pk mz="410.109244" i="3876410.0" sn="28.97" a="4148.31" fwhm="0.001137" res="360793.5" algo="FTMS"/>
<pk mz="410.117344" i="2399548.3" z="-1" sn="17.04" a="2611.24" fwhm="0.001247" res="328933.6" algo="FTMS" component_name="BP" deconvoluted_molecular_mass="409.114630" deconvoluted_isotopic_mass="410.117956"/>
<pk mz="410.120567" i="1175869.0" sn="7.16" a="740.87" fwhm="0.000877" res="467673.5" algo="FTMS"/>
<pk mz="410.122377" i="1593405.5" sn="10.53" a="1831.68" fwhm="0.001463" res="280352.7" algo="FTMS"/>
<pk mz="410.145709" i="2550851.8" sn="18.26" a="2198.75" fwhm="0.000995" res="412078.5" algo="FTMS"/>
<pk mz="410.153660" i="1591365.9" sn="10.52" a="1146.74" fwhm="0.000905" res="453212.7" algo="FTMS"/>
<pk mz="410.166842" i="1443145.4" sn="9.32" a="1213.45" fwhm="0.001116" res="367502.5" algo="FTMS"/>
<pk mz="410.221588" i="64497752.0" z="-1" sn="518.46" a="73664.61" fwhm="0.001094" res="375088.3" algo="FTMS" component_name="K" deconvoluted_molecular_mass="410.222204" deconvoluted_isotopic_mass="410.222200"/>
<pk mz="410.239806" i="1547868.9" sn="10.17" a="1706.59" fwhm="0.001425" res="287789.3" algo="FTMS"/>
<pk mz="411.020513" i="4377902.0" sn="33.02" a="4442.84" fwhm="0.001112" res="369545.9" algo="FTMS"/>
<pk mz="411.035760" i="1599537.9" sn="10.58" a="1465.92" fwhm="0.001078" res="381280.9" algo="FTMS"/>
<pk mz="411.056878" i="13427000.0" z="-1" sn="106.08" a="15540.97" fwhm="0.001159" res="354564.0" algo="FTMS" component_name="AM" deconvoluted_molecular_mass="411.057505" deconvoluted_isotopic_mass="411.057493"/>
<pk mz="411.068064" i="1530170.5" sn="10.02" a="1064.58" fwhm="0.000889" res="462602.0" algo="FTMS"/>
<pk mz="411.093270" i="14377281.0" z="-1" sn="113.76" a="16313.30" fwhm="0.001133" res="362741.4" algo="FTMS" component_name="y" deconvoluted_molecular_mass="411.093894" deconvoluted_isotopic_mass="411.093885"/>
<pk mz="411.104521" i="1807428.3" sn="12.26" a="1511.26" fwhm="0.001027" res="400291.4" algo="FTMS"/>
<pk mz="411.129650" i="11559243.0" z="-1" sn="91.00" a="13382.98" fwhm="0.001129" res="364216.5" algo="FTMS" component_name="BV" deconvoluted_molecular_mass="411.130265" deconvoluted_isotopic_mass="411.130265"/>
<pk mz="411.142558" i="2086990.5" sn="14.52" a="1887.79" fwhm="0.001105" res="371937.5" algo="FTMS"/>
<pk mz="411.160486" i="1317203.4" sn="8.30" a="992.97" fwhm="0.000974" res="421930.3" algo="FTMS"/>
<pk mz="411.166014" i="5647701.0" sn="43.27" a="6058.06" fwhm="0.001127" res="364924.4" algo="FTMS"/>
<pk mz="411.179165" i="2414424.3" sn="17.16" a="2232.41" fwhm="0.001074" res="382748.4" algo="FTMS"/>
<pk mz="411.196942" i="1867869.1" sn="12.75" a="1730.19" fwhm="0.001114" res="369137.0" algo="FTMS"/>
<pk mz="411.202423" i="4491614.5" sn="33.93" a="4841.30" fwhm="0.001097" res="374686.1" algo="FTMS"/>
<pk mz="411.215550" i="4092258.0" sn="30.71" a="4705.57" fwhm="0.001196" res="343726.0" algo="FTMS"/>
<pk mz="411.224939" i="12085605.0" z="-1" sn="95.25" a="13308.95" fwhm="0.001110" res="370420.8" algo="FTMS" component_name="K" deconvoluted_molecular_mass="410.222204" deconvoluted_isotopic_mass="411.225555"/>
<pk mz="411.233404" i="1726822.9" sn="11.61" a="1333.43" fwhm="0.000993" res="414021.4" algo="FTMS"/>
<pk mz="411.238845" i="3356008.3" sn="24.76" a="3331.70" fwhm="0.001097" res="374924.0" algo="FTMS"/>
<pk mz="411.275208" i="1216626.1" sn="7.49" a="956.39" fwhm="0.001012" res="406554.4" algo="FTMS"/>
<pk mz="412.031098" i="1252413.5" sn="7.78" a="788.82" fwhm="0.000796" res="517710.9" algo="FTMS"/>
<pk mz="412.052237" i="2398019.3" sn="17.03" a="2777.58" fwhm="0.001362" res="302476.3" algo="FTMS"/>
<pk mz="412.060279" i="3297349.3" z="-1" sn="24.29" a="3467.14" fwhm="0.001103" res="373530.2" algo="FTMS" component_name="AM" deconvoluted_molecular_mass="411.057505" deconvoluted_isotopic_mass="412.060897"/>
<pk mz="412.088582" i="3217997.0" sn="23.65" a="3237.80" fwhm="0.001095" res="376312.2" algo="FTMS"/>
<pk mz="412.096670" i="2607183.0" z="-1" sn="18.72" a="2593.73" fwhm="0.001153" res="357489.7" algo="FTMS" component_name="y" deconvoluted_molecular_mass="411.093894" deconvoluted_isotopic_mass="412.097288"/>
<pk mz="412.124897" i="2074198.8" sn="14.41" a="1958.84" fwhm="0.001136" res="362870.0" algo="FTMS"/>
<pk mz="412.132991" i="2132057.0" z="-1" sn="14.88" a="2264.81" fwhm="0.001154" res="357026.0" algo="FTMS" component_name="BV" deconvoluted_molecular_mass="411.130265" deconvoluted_isotopic_mass="412.133609"/>
<pk mz="412.137896" i="1549146.3" sn="10.17" a="1106.43" fwhm="0.000935" res="440817.8" algo="FTMS"/>
<pk mz="412.161428" i="1593952.6" sn="10.53" a="1152.97" fwhm="0.001020" res="403939.0" algo="FTMS"/>
<pk mz="412.218670" i="17844848.0" z="-1" sn="141.75" a="20317.24" fwhm="0.001113" res="370461.6" algo="FTMS" component_name="j" deconvoluted_molecular_mass="412.219037" deconvoluted_isotopic_mass="412.219288"/>
<pk mz="412.228388" i="1598322.6" z="-1" sn="10.57" a="1217.96" fwhm="0.000989" res="416726.7" algo="FTMS" component_name="K" deconvoluted_molecular_mass="410.222204" deconvoluted_isotopic_mass="412.229007"/>
<pk mz="412.966315" i="1501754.1" sn="9.79" a="1419.28" fwhm="0.001130" res="365384.9" algo="FTMS"/>
<pk mz="413.015057" i="2022215.3" sn="13.99" a="1819.78" fwhm="0.001088" res="379449.0" algo="FTMS"/>
<pk mz="413.036164" i="6943565.0" sn="53.73" a="7643.70" fwhm="0.001126" res="366797.7" algo="FTMS"/>
<pk mz="413.051551" i="2416977.3" sn="17.18" a="2361.44" fwhm="0.001126" res="366796.2" algo="FTMS"/>
<pk mz="413.062687" i="2037076.1" sn="14.11" a="1774.64" fwhm="0.001062" res="388790.2" algo="FTMS"/>
<pk mz="413.072578" i="13351767.0" z="-1" sn="105.47" a="15478.70" fwhm="0.001118" res="369348.8" algo="FTMS" component_name="AN" deconvoluted_molecular_mass="413.073207" deconvoluted_isotopic_mass="413.073198"/>
<pk mz="413.083997" i="1311450.0" sn="8.25" a="1262.65" fwhm="0.001185" res="348641.5" algo="FTMS"/>
<pk mz="413.087921" i="1862491.0" sn="12.70" a="1854.62" fwhm="0.001140" res="362451.0" algo="FTMS"/>
<pk mz="413.108944" i="11762529.0" z="-1" sn="92.64" a="13345.43" fwhm="0.001124" res="367565.9" algo="FTMS" component_name="BR" deconvoluted_molecular_mass="413.109629" deconvoluted_isotopic_mass="413.109565"/>
<pk mz="413.124240" i="1676388.9" sn="11.20" a="1226.74" fwhm="0.001052" res="392638.7" algo="FTMS"/>
<pk mz="413.137230" i="1300072.4" sn="8.16" a="872.89" fwhm="0.000959" res="430714.3" algo="FTMS"/>
<pk mz="413.145297" i="7582570.5" sn="58.89" a="8747.59" fwhm="0.001178" res="350798.3" algo="FTMS"/>
<pk mz="413.181753" i="7211892.5" sn="55.89" a="7892.41" fwhm="0.001119" res="369323.7" algo="FTMS"/>
<pk mz="413.204179" i="1935482.5" sn="13.29" a="1986.84" fwhm="0.001136" res="363605.5" algo="FTMS"/>
<pk mz="413.212569" i="1375868.8" sn="8.77" a="960.14" fwhm="0.000928" res="445053.4" algo="FTMS"/>
<pk mz="413.218097" i="6013822.5" sn="46.22" a="6640.12" fwhm="0.001155" res="357734.5" algo="FTMS"/>
<pk mz="413.222016" i="4109183.3" z="-1" sn="30.84" a="4551.10" fwhm="0.001206" res="342603.6" algo="FTMS" component_name="j" deconvoluted_molecular_mass="412.219037" deconvoluted_isotopic_mass="413.222637"/>
<pk mz="413.254450" i="3943304.3" sn="29.50" a="4024.73" fwhm="0.001115" res="370578.6" algo="FTMS"/>
<pk mz="413.290819" i="1201810.0" sn="7.37" a="967.03" fwhm="0.001028" res="402216.4" algo="FTMS"/>
<pk mz="414.039433" i="1198173.4" sn="7.33" a="979.93" fwhm="0.001021" res="405360.1" algo="FTMS"/>
<pk mz="414.046604" i="2679903.3" sn="19.30" a="2349.15" fwhm="0.001001" res="413494.0" algo="FTMS"/>
<pk mz="414.067748" i="2239077.0" sn="15.74" a="2286.75" fwhm="0.001182" res="350388.0" algo="FTMS"/>
<pk mz="414.075984" i="2082919.3" z="-1" sn="14.48" a="1737.83" fwhm="0.000963" res="429799.7" algo="FTMS" component_name="AN" deconvoluted_molecular_mass="413.073207" deconvoluted_isotopic_mass="414.076608"/>
<pk mz="414.082997" i="1463785.3" sn="9.48" a="1336.40" fwhm="0.001398" res="296113.5" algo="FTMS"/>
<pk mz="414.104136" i="2505327.0" sn="17.89" a="2253.70" fwhm="0.001070" res="386963.5" algo="FTMS"/>
<pk mz="414.112260" i="2216049.3" z="-1" sn="15.55" a="2699.82" fwhm="0.001256" res="329753.5" algo="FTMS" component_name="BR" deconvoluted_molecular_mass="413.109629" deconvoluted_isotopic_mass="414.112884"/>
<pk mz="414.119437" i="1269619.1" sn="7.91" a="977.01" fwhm="0.001050" res="394311.8" algo="FTMS"/>
<pk mz="414.140453" i="1682552.9" sn="11.25" a="1316.58" fwhm="0.000991" res="417742.2" algo="FTMS"/>
<pk mz="414.151816" i="1254267.9" sn="7.79" a="688.01" fwhm="0.000874" res="473634.4" algo="FTMS"/>
<pk mz="414.185050" i="1759109.0" sn="11.86" a="1630.92" fwhm="0.001104" res="375331.0" algo="FTMS"/>
<pk mz="414.221460" i="1522062.9" z="-1" sn="9.95" a="1466.63" fwhm="0.001218" res="339993.1" algo="FTMS" component_name="j" deconvoluted_molecular_mass="412.219037" deconvoluted_isotopic_mass="414.222085"/>
<pk mz="414.257832" i="1211544.8" sn="7.44" a="774.39" fwhm="0.000939" res="441196.4" algo="FTMS"/>
<pk mz="415.030707" i="4084075.8" sn="30.63" a="4204.90" fwhm="0.001141" res="363852.1" algo="FTMS"/>
<pk mz="415.042047" i="1787502.8" sn="12.09" a="1393.52" fwhm="0.000963" res="431045.1" algo="FTMS"/>
<pk mz="415.051815" i="8271217.5" sn="64.44" a="9409.11" fwhm="0.001152" res="360243.9" algo="FTMS"/>
<pk mz="415.067076" i="3554677.5" sn="26.36" a="3842.88" fwhm="0.001201" res="345604.6" algo="FTMS"/>
<pk mz="415.078399" i="1755768.8" sn="11.83" a="1429.09" fwhm="0.000967" res="429464.7" algo="FTMS"/>
<pk mz="415.088218" i="9235835.0" sn="72.23" a="10398.33" fwhm="0.001161" res="357468.9" algo="FTMS"/>
<pk mz="415.103428" i="2660735.5" sn="19.14" a="2938.53" fwhm="0.001215" res="341768.6" algo="FTMS"/>
<pk mz="415.116452" i="1244547.1" z="-1" sn="7.71" a="840.90" fwhm="0.000883" res="470314.2" algo="FTMS" component_name="BR" deconvoluted_molecular_mass="413.109629" deconvoluted_isotopic_mass="415.117079"/>
<pk mz="415.124573" i="7462277.5" sn="57.91" a="8862.79" fwhm="0.001169" res="355244.1" algo="FTMS"/>
<pk mz="415.139625" i="1813897.5" sn="12.30" a="1849.45" fwhm="0.001168" res="355461.7" algo="FTMS"/>
<pk mz="415.152997" i="1236365.1" sn="7.64" a="725.06" fwhm="0.000886" res="468376.6" algo="FTMS"/>
<pk mz="415.160972" i="6362511.5" sn="49.03" a="7573.79" fwhm="0.001194" res="347604.0" algo="FTMS"/>
<pk mz="415.183817" i="1181077.5" sn="7.19" a="809.72" fwhm="0.000983" res="422436.5" algo="FTMS"/>
<pk mz="415.189207" i="4168599.0" sn="31.32" a="5033.70" fwhm="0.001201" res="345768.3" algo="FTMS"/>
<pk mz="415.194838" i="3951512.5" sn="29.56" a="3869.46" fwhm="0.001078" res="385057.4" algo="FTMS"/>
<pk mz="415.197369" i="7690649.0" sn="59.76" a="8860.62" fwhm="0.001128" res="368071.2" algo="FTMS"/>
<pk mz="415.219789" i="4324767.5" sn="32.58" a="4540.31" fwhm="0.001086" res="382488.1" algo="FTMS"/>
<pk mz="415.233696" i="7973283.0" sn="62.04" a="8856.46" fwhm="0.001152" res="360591.0" algo="FTMS"/>
<pk mz="415.270093" i="3176877.3" sn="23.31" a="3093.68" fwhm="0.001103" res="376488.9" algo="FTMS"/>
<pk mz="416.025976" i="1753980.3" sn="11.82" a="1738.20" fwhm="0.001283" res="324151.7" algo="FTMS"/>
<pk mz="416.055393" i="1361924.4" sn="8.65" a="1266.40" fwhm="0.001243" res="334784.8" algo="FTMS"/>
<pk mz="416.062341" i="3058310.3" sn="22.35" a="3406.39" fwhm="0.001257" res="330870.5" algo="FTMS"/>
<pk mz="416.091583" i="1469326.3" sn="9.52" a="1011.66" fwhm="0.001105" res="376549.3" algo="FTMS"/>
<pk mz="416.098754" i="2183824.3" sn="15.29" a="1770.16" fwhm="0.001052" res="395709.8" algo="FTMS"/>
<pk mz="416.120012" i="1663894.1" sn="11.09" a="1715.02" fwhm="0.001270" res="327737.7" algo="FTMS"/>
<pk mz="416.127954" i="1476760.3" sn="9.58" a="1321.44" fwhm="0.001121" res="371262.2" algo="FTMS"/>
<pk mz="416.156156" i="1480864.0" sn="9.61" a="1028.92" fwhm="0.000898" res="463652.9" algo="FTMS"/>
<pk mz="416.164331" i="1683106.3" sn="11.25" a="1561.88" fwhm="0.001133" res="367259.2" algo="FTMS"/>
<pk mz="416.167368" i="1524131.1" sn="9.96" a="1323.95" fwhm="0.001134" res="366887.4" algo="FTMS"/>
<pk mz="416.192650" i="3248298.0" sn="23.88" a="3504.37" fwhm="0.001131" res="368032.8" algo="FTMS"/>
<pk mz="416.198367" i="1250731.6" sn="7.75" a="685.47" fwhm="0.000854" res="487432.8" algo="FTMS"/>
<pk mz="416.200756" i="1580460.3" sn="10.42" a="1470.16" fwhm="0.001096" res="379800.8" algo="FTMS"/>
<pk mz="416.223141" i="1286066.4" sn="8.04" a="813.19" fwhm="0.000895" res="465121.3" algo="FTMS"/>
<pk mz="417.009922" i="2467466.8" sn="17.58" a="2490.41" fwhm="0.001195" res="348869.1" algo="FTMS"/>
<pk mz="417.031027" i="2339472.8" sn="16.54" a="2235.62" fwhm="0.001167" res="357309.3" algo="FTMS"/>
<pk mz="417.046328" i="5386133.0" sn="41.14" a="5953.17" fwhm="0.001159" res="359980.7" algo="FTMS"/>
<pk mz="417.057560" i="2183576.0" sn="15.28" a="1853.89" fwhm="0.001024" res="407085.8" algo="FTMS"/>
<pk mz="417.067390" i="5752730.5" sn="44.10" a="6131.10" fwhm="0.001117" res="373396.6" algo="FTMS"/>
<pk mz="417.082652" i="4643743.0" sn="35.15" a="5304.40" fwhm="0.001221" res="341655.0" algo="FTMS"/>
<pk mz="417.094000" i="2063010.0" sn="14.31" a="1754.78" fwhm="0.001042" res="400472.6" algo="FTMS"/>
<pk mz="417.095739" i="1496738.5" sn="9.74" a="1139.56" fwhm="0.001023" res="407793.5" algo="FTMS"/>
<pk mz="417.103822" i="4864933.0" sn="36.94" a="5678.72" fwhm="0.001174" res="355376.5" algo="FTMS"/>
<pk mz="417.115176" i="1407143.9" sn="9.01" a="1023.47" fwhm="0.000932" res="447758.5" algo="FTMS"/>
<pk mz="417.119174" i="3692457.0" sn="27.47" a="3947.30" fwhm="0.001137" res="366906.5" algo="FTMS"/>
<pk mz="417.130250" i="1344172.0" sn="8.51" a="1186.16" fwhm="0.001169" res="356843.2" algo="FTMS"/>
<pk mz="417.132093" i="1546412.5" sn="10.14" a="1170.79" fwhm="0.001013" res="411642.0" algo="FTMS"/>
<pk mz="417.140220" i="4585391.0" sn="34.68" a="4990.88" fwhm="0.001125" res="370928.9" algo="FTMS"/>
<pk mz="417.151463" i="2663345.8" sn="19.16" a="2321.36" fwhm="0.000989" res="421649.5" algo="FTMS"/>
<pk mz="417.155508" i="2436531.0" sn="17.33" a="2173.81" fwhm="0.001053" res="396142.1" algo="FTMS"/>
<pk mz="417.162835" i="1589429.0" sn="10.49" a="1184.02" fwhm="0.000994" res="419560.2" algo="FTMS"/>
<pk mz="417.168624" i="1676726.6" sn="11.19" a="1418.15" fwhm="0.001041" res="400656.6" algo="FTMS"/>
<pk mz="417.176602" i="5234617.0" sn="39.92" a="5910.75" fwhm="0.001131" res="368817.0" algo="FTMS"/>
<pk mz="417.187824" i="1811387.9" sn="12.28" a="1559.60" fwhm="0.001005" res="415076.8" algo="FTMS"/>
<pk mz="417.189607" i="1498300.4" sn="9.75" a="1289.49" fwhm="0.001146" res="364187.7" algo="FTMS"/>
<pk mz="417.199176" i="2981823.0" sn="21.73" a="4282.48" fwhm="0.001501" res="278031.4" algo="FTMS"/>
<pk mz="417.210458" i="235892672.0" z="-1" sn="1902.40" a="261149.83" fwhm="0.001105" res="377646.4" algo="FTMS" component_name="C" deconvoluted_molecular_mass="417.211113" deconvoluted_isotopic_mass="417.211092"/>
<pk mz="417.249426" i="3845069.0" sn="28.70" a="5089.22" fwhm="0.001292" res="322972.9" algo="FTMS"/>
<pk mz="417.285793" i="1289174.9" sn="8.06" a="1079.56" fwhm="0.001210" res="344831.9" algo="FTMS"/>
<pk mz="418.041610" i="3271847.8" sn="24.07" a="3554.39" fwhm="0.001121" res="372929.0" algo="FTMS"/>
<pk mz="418.077973" i="2672305.8" sn="19.23" a="2610.15" fwhm="0.001123" res="372428.9" algo="FTMS"/>
<pk mz="418.114318" i="2618043.8" sn="18.79" a="2457.23" fwhm="0.001101" res="379654.9" algo="FTMS"/>
<pk mz="418.135596" i="1840321.8" sn="12.51" a="1550.44" fwhm="0.001065" res="392767.4" algo="FTMS"/>
<pk mz="418.171854" i="3259083.8" sn="23.97" a="3770.01" fwhm="0.001229" res="340225.0" algo="FTMS"/>
<pk mz="418.213811" i="44855512.0" z="-1" sn="359.84" a="53610.84" fwhm="0.001147" res="364720.7" algo="FTMS" component_name="C" deconvoluted_molecular_mass="417.211113" deconvoluted_isotopic_mass="418.214448"/>
<pk mz="419.025548" i="5553592.5" sn="42.02" a="6331.56" fwhm="0.001204" res="348121.7" algo="FTMS"/>
<pk mz="419.046779" i="2224574.3" sn="15.44" a="1838.42" fwhm="0.001059" res="395790.2" algo="FTMS"/>
<pk mz="419.062037" i="6953410.5" sn="53.19" a="7830.48" fwhm="0.001170" res="358253.3" algo="FTMS"/>
<pk mz="419.073304" i="3440069.8" sn="25.14" a="3348.07" fwhm="0.001079" res="388478.1" algo="FTMS"/>
<pk mz="419.083119" i="2614728.5" sn="18.55" a="2744.69" fwhm="0.001182" res="354590.7" algo="FTMS"/>
<pk mz="419.098380" i="7782860.5" sn="59.82" a="9044.43" fwhm="0.001201" res="348947.7" algo="FTMS"/>
<pk mz="419.109707" i="3045839.8" sn="21.99" a="2903.96" fwhm="0.001058" res="396113.2" algo="FTMS"/>
<pk mz="419.111374" i="1658320.3" sn="10.92" a="1485.22" fwhm="0.001095" res="382749.7" algo="FTMS"/>
<pk mz="419.119486" i="1495506.5" sn="9.62" a="1418.64" fwhm="0.001141" res="367484.3" algo="FTMS"/>
<pk mz="419.134805" i="5152214.5" sn="38.81" a="5555.45" fwhm="0.001124" res="372870.0" algo="FTMS"/>
<pk mz="419.147885" i="2380762.3" sn="16.68" a="2067.49" fwhm="0.001044" res="401486.5" algo="FTMS"/>
<pk mz="419.155999" i="1742044.6" sn="11.58" a="1793.67" fwhm="0.001506" res="278380.6" algo="FTMS"/>
<pk mz="419.171263" i="2319328.8" sn="16.19" a="2100.02" fwhm="0.001052" res="398565.3" algo="FTMS"/>
<pk mz="419.184203" i="3587556.5" sn="26.32" a="3798.42" fwhm="0.001104" res="379767.1" algo="FTMS"/>
<pk mz="419.192298" i="2680806.8" sn="19.08" a="2652.50" fwhm="0.001122" res="373507.8" algo="FTMS"/>
<pk mz="419.206326" i="7235050.5" sn="55.44" a="8537.03" fwhm="0.001185" res="353672.4" algo="FTMS"/>
<pk mz="419.217205" i="5451245.5" z="-1" sn="41.20" a="6035.25" fwhm="0.001147" res="365644.6" algo="FTMS" component_name="C" deconvoluted_molecular_mass="417.211113" deconvoluted_isotopic_mass="419.217845"/>
<pk mz="419.220578" i="3405806.5" sn="24.87" a="3526.84" fwhm="0.001166" res="359425.0" algo="FTMS"/>
<pk mz="419.228695" i="1788144.8" sn="11.95" a="1484.30" fwhm="0.001002" res="418384.0" algo="FTMS"/>
<pk mz="420.020947" i="1383885.3" sn="8.72" a="1118.87" fwhm="0.001112" res="377843.0" algo="FTMS"/>
<pk mz="420.057206" i="3833559.3" sn="28.28" a="3718.11" fwhm="0.001057" res="397379.4" algo="FTMS"/>
<pk mz="420.065261" i="1503705.6" sn="9.68" a="1213.91" fwhm="0.001100" res="381857.4" algo="FTMS"/>
<pk mz="420.093627" i="3314913.5" sn="24.14" a="3435.73" fwhm="0.001098" res="382685.5" algo="FTMS"/>
<pk mz="420.101795" i="1641699.8" sn="10.78" a="1522.59" fwhm="0.001188" res="353723.4" algo="FTMS"/>
<pk mz="420.130099" i="2415851.5" sn="16.96" a="2324.01" fwhm="0.001097" res="382974.5" algo="FTMS"/>
<pk mz="420.151092" i="2070001.5" sn="14.20" a="1941.01" fwhm="0.001159" res="362590.3" algo="FTMS"/>
<pk mz="420.166346" i="1215093.8" sn="7.37" a="848.90" fwhm="0.001109" res="378876.0" algo="FTMS"/>
<pk mz="420.187586" i="2407675.8" sn="16.90" a="2225.58" fwhm="0.000994" res="422721.4" algo="FTMS"/>
<pk mz="420.209656" i="2134273.8" sn="14.71" a="2424.53" fwhm="0.001321" res="317999.2" algo="FTMS"/>
<pk mz="420.223935" i="1506565.8" z="-1" sn="9.70" a="1075.52" fwhm="0.000988" res="425488.6" algo="FTMS" component_name="C" deconvoluted_molecular_mass="417.211113" deconvoluted_isotopic_mass="420.224578"/>
<pk mz="421.004905" i="1373151.8" sn="8.63" a="1211.61" fwhm="0.001134" res="371196.3" algo="FTMS"/>
<pk mz="421.041227" i="9155562.0" sn="70.77" a="10842.33" fwhm="0.001200" res="350742.3" algo="FTMS"/>
<pk mz="421.052441" i="2268653.0" sn="15.78" a="2197.50" fwhm="0.001142" res="368575.9" algo="FTMS"/>
<pk mz="421.077642" i="9894900.0" sn="76.68" a="12341.50" fwhm="0.001236" res="340785.4" algo="FTMS"/>
<pk mz="421.088833" i="3836919.3" sn="28.31" a="3782.87" fwhm="0.001098" res="383509.6" algo="FTMS"/>
<pk mz="421.090576" i="2003191.8" sn="13.66" a="2005.39" fwhm="0.001206" res="349097.7" algo="FTMS"/>
<pk mz="421.114016" i="7983102.0" sn="61.41" a="8872.30" fwhm="0.001137" res="370266.6" algo="FTMS"/>
<pk mz="421.125354" i="1452289.4" sn="9.27" a="1154.44" fwhm="0.001045" res="403042.6" algo="FTMS"/>
<pk mz="421.127038" i="2210050.0" sn="15.32" a="2134.31" fwhm="0.001096" res="384352.9" algo="FTMS"/>
<pk mz="421.150438" i="4580360.5" sn="34.24" a="4508.35" fwhm="0.001100" res="383015.5" algo="FTMS"/>
<pk mz="421.155204" i="3738121.8" sn="27.52" a="4564.45" fwhm="0.001296" res="325062.2" algo="FTMS"/>
<pk mz="421.163410" i="4808716.0" sn="36.06" a="5366.38" fwhm="0.001178" res="357383.0" algo="FTMS"/>
<pk mz="421.186848" i="2599954.5" sn="18.43" a="2579.96" fwhm="0.001145" res="367731.8" algo="FTMS"/>
<pk mz="421.199855" i="3864598.3" sn="28.53" a="4015.05" fwhm="0.001113" res="378557.1" algo="FTMS"/>
<pk mz="421.217706" i="1177883.3" sn="7.07" a="703.46" fwhm="0.000857" res="491546.2" algo="FTMS"/>
<pk mz="421.226533" i="14150686.0" z="-1" sn="110.66" a="17100.63" fwhm="0.001200" res="351162.0" algo="FTMS" component_name="AC" deconvoluted_molecular_mass="421.227186" deconvoluted_isotopic_mass="421.227179"/>
<pk mz="421.236033" i="1441056.4" sn="9.18" a="1285.42" fwhm="0.001222" res="344741.6" algo="FTMS"/>
<pk mz="422.036585" i="3339008.5" sn="24.33" a="3474.96" fwhm="0.001123" res="375962.4" algo="FTMS"/>
<pk mz="422.044761" i="1430786.8" sn="9.09" a="1244.96" fwhm="0.001013" res="416511.9" algo="FTMS"/>
<pk mz="422.072897" i="4455690.5" sn="33.24" a="4991.43" fwhm="0.001172" res="359996.9" algo="FTMS"/>
<pk mz="422.080983" i="1950989.0" sn="13.25" a="1755.93" fwhm="0.001057" res="399361.2" algo="FTMS"/>
<pk mz="422.109343" i="3601685.0" sn="26.43" a="3532.20" fwhm="0.001095" res="385476.3" algo="FTMS"/>
<pk mz="422.117418" i="2033431.3" sn="13.90" a="1822.45" fwhm="0.001042" res="405233.2" algo="FTMS"/>
<pk mz="422.145715" i="2236191.3" sn="15.52" a="2072.94" fwhm="0.001051" res="401748.5" algo="FTMS"/>
<pk mz="422.166872" i="2521893.0" sn="17.80" a="2747.31" fwhm="0.001235" res="341783.1" algo="FTMS"/>
<pk mz="422.203119" i="1936687.3" sn="13.13" a="1937.00" fwhm="0.001257" res="335864.9" algo="FTMS"/>
<pk mz="422.229851" i="3405110.8" z="-1" sn="24.86" a="3465.11" fwhm="0.001141" res="369917.5" algo="FTMS" component_name="AC" deconvoluted_molecular_mass="421.227186" deconvoluted_isotopic_mass="422.230500"/>
<pk mz="423.020448" i="3975700.8" sn="29.41" a="4228.77" fwhm="0.001200" res="352636.5" algo="FTMS"/>
<pk mz="423.056887" i="10927647.0" z="-1" sn="84.92" a="13415.81" fwhm="0.001207" res="350434.8" algo="FTMS" component_name="CK" deconvoluted_molecular_mass="423.057534" deconvoluted_isotopic_mass="423.057538"/>
<pk mz="423.068118" i="2514466.3" sn="17.74" a="2815.86" fwhm="0.001212" res="349045.1" algo="FTMS"/>
<pk mz="423.073925" i="18708004.0" z="-1" sn="147.04" a="24311.01" fwhm="0.001223" res="346010.3" algo="FTMS" component_name="g" deconvoluted_molecular_mass="423.074569" deconvoluted_isotopic_mass="423.074577"/>
<pk mz="423.093291" i="11474473.0" z="-1" sn="89.28" a="13835.38" fwhm="0.001208" res="350277.1" algo="FTMS" component_name="BW" deconvoluted_molecular_mass="423.093945" deconvoluted_isotopic_mass="423.093943"/>
<pk mz="423.104560" i="3025964.5" sn="21.83" a="3278.59" fwhm="0.001153" res="367059.0" algo="FTMS"/>
<pk mz="423.106284" i="1358764.9" sn="8.51" a="1196.83" fwhm="0.001201" res="352336.0" algo="FTMS"/>
<pk mz="423.129702" i="8861235.0" sn="68.42" a="10431.04" fwhm="0.001184" res="357290.3" algo="FTMS"/>
<pk mz="423.142759" i="2318903.0" sn="16.18" a="2444.83" fwhm="0.001180" res="358614.2" algo="FTMS"/>
<pk mz="423.152201" i="1658681.8" sn="10.91" a="1587.94" fwhm="0.001204" res="351485.9" algo="FTMS"/>
<pk mz="423.160442" i="1441724.1" sn="9.18" a="1492.70" fwhm="0.001392" res="303886.4" algo="FTMS"/>
<pk mz="423.166060" i="4218941.5" sn="31.35" a="4676.73" fwhm="0.001186" res="356838.4" algo="FTMS"/>
<pk mz="423.179141" i="4290113.5" sn="31.92" a="4714.85" fwhm="0.001157" res="365879.7" algo="FTMS"/>
<pk mz="423.202517" i="2360392.0" sn="16.51" a="2322.68" fwhm="0.001144" res="369857.4" algo="FTMS"/>
<pk mz="423.215444" i="4241483.5" sn="31.53" a="4923.52" fwhm="0.001211" res="349549.3" algo="FTMS"/>
<pk mz="423.233351" i="1576784.6" z="-1" sn="10.25" a="1283.33" fwhm="0.001014" res="417386.0" algo="FTMS" component_name="AC" deconvoluted_molecular_mass="421.227186" deconvoluted_isotopic_mass="423.234003"/>
<pk mz="423.238864" i="11134546.0" z="-1" sn="86.57" a="13327.73" fwhm="0.001192" res="354927.1" algo="FTMS" component_name="CE" deconvoluted_molecular_mass="423.239501" deconvoluted_isotopic_mass="423.239516"/>
<pk mz="423.251967" i="1954389.9" sn="13.27" a="1438.76" fwhm="0.001003" res="422192.0" algo="FTMS"/>
<pk mz="424.031171" i="1263537.3" sn="7.75" a="1068.51" fwhm="0.001390" res="305143.3" algo="FTMS"/>
<pk mz="424.052097" i="3397431.3" sn="24.79" a="3525.85" fwhm="0.001138" res="372632.2" algo="FTMS"/>
<pk mz="424.060203" i="2196793.5" z="-1" sn="15.20" a="1985.44" fwhm="0.001070" res="396276.0" algo="FTMS" component_name="CK" deconvoluted_molecular_mass="423.057534" deconvoluted_isotopic_mass="424.060858"/>
<pk mz="424.073542" i="4423485.0" sn="32.98" a="5599.17" fwhm="0.001334" res="317870.3" algo="FTMS"/>
<pk mz="424.077174" i="1727038.3" z="-1" sn="11.45" a="1511.44" fwhm="0.001097" res="386601.4" algo="FTMS" component_name="g" deconvoluted_molecular_mass="423.074569" deconvoluted_isotopic_mass="424.077829"/>
<pk mz="424.088558" i="4162881.5" sn="30.90" a="4589.74" fwhm="0.001182" res="358689.6" algo="FTMS"/>
<pk mz="424.096646" i="2103107.8" z="-1" sn="14.46" a="1972.99" fwhm="0.001118" res="379397.4" algo="FTMS" component_name="BW" deconvoluted_molecular_mass="423.093945" deconvoluted_isotopic_mass="424.097301"/>
<pk mz="424.125001" i="2367307.8" sn="16.56" a="2317.59" fwhm="0.001108" res="382905.1" algo="FTMS"/>
<pk mz="424.132925" i="2038862.0" sn="13.94" a="2118.50" fwhm="0.001208" res="351213.3" algo="FTMS"/>
<pk mz="424.138097" i="1215567.4" sn="7.37" a="1528.44" fwhm="0.001796" res="236205.3" algo="FTMS"/>
<pk mz="424.161281" i="1650774.0" sn="10.84" a="1641.92" fwhm="0.001200" res="353408.4" algo="FTMS"/>
<pk mz="424.182557" i="1377371.9" sn="8.66" a="935.76" fwhm="0.000972" res="436296.0" algo="FTMS"/>
<pk mz="424.242130" i="2688364.8" z="-1" sn="19.13" a="2501.65" fwhm="0.001100" res="385529.2" algo="FTMS" component_name="CE" deconvoluted_molecular_mass="423.239501" deconvoluted_isotopic_mass="424.242785"/>
<pk mz="425.015071" i="1447495.0" sn="9.22" a="1597.50" fwhm="0.001297" res="327713.7" algo="FTMS"/>
<pk mz="425.026452" i="1215818.1" sn="7.37" a="704.13" fwhm="0.000857" res="495677.8" algo="FTMS"/>
<pk mz="425.036219" i="8111181.0" sn="62.42" a="9305.03" fwhm="0.001190" res="357322.2" algo="FTMS"/>
<pk mz="425.071016" i="8448087.0" sn="65.11" a="10357.93" fwhm="0.001486" res="286057.5" algo="FTMS"/>
<pk mz="425.072578" i="13027415.0" z="-1" sn="101.68" a="16621.95" fwhm="0.001315" res="323246.4" algo="FTMS" component_name="AT" deconvoluted_molecular_mass="425.073354" deconvoluted_isotopic_mass="425.073236"/>
<pk mz="425.083876" i="1731162.4" sn="11.48" a="1397.10" fwhm="0.001081" res="393334.1" algo="FTMS"/>
<pk mz="425.108961" i="11696225.0" z="-1" sn="91.05" a="14693.03" fwhm="0.001226" res="346656.9" algo="FTMS" component_name="BS" deconvoluted_molecular_mass="425.109610" deconvoluted_isotopic_mass="425.109619"/>
<pk mz="425.120253" i="1572452.8" sn="10.22" a="1230.15" fwhm="0.001052" res="403979.9" algo="FTMS"/>
<pk mz="425.145326" i="7692396.0" sn="59.08" a="9768.97" fwhm="0.001246" res="341208.2" algo="FTMS"/>
<pk mz="425.158404" i="2273135.5" sn="15.81" a="2362.78" fwhm="0.001162" res="365984.4" algo="FTMS"/>
<pk mz="425.176175" i="1719412.5" sn="11.39" a="1401.51" fwhm="0.001065" res="399204.5" algo="FTMS"/>
<pk mz="425.181782" i="4234870.0" sn="31.47" a="4937.74" fwhm="0.001202" res="353712.0" algo="FTMS"/>
<pk mz="425.194875" i="2160761.8" sn="14.91" a="1914.75" fwhm="0.001047" res="406123.7" algo="FTMS"/>
<pk mz="425.212551" i="1307006.8" sn="8.10" a="820.75" fwhm="0.000922" res="461325.2" algo="FTMS"/>
<pk mz="425.218166" i="3554432.3" sn="26.04" a="3861.53" fwhm="0.001183" res="359474.8" algo="FTMS"/>
<pk mz="425.231114" i="2261124.0" sn="15.71" a="2253.43" fwhm="0.001211" res="350997.0" algo="FTMS"/>
<pk mz="425.254499" i="2567818.5" sn="18.16" a="2326.72" fwhm="0.001094" res="388854.5" algo="FTMS"/>
<pk mz="425.257816" i="1315723.6" sn="8.17" a="921.30" fwhm="0.000971" res="437758.8" algo="FTMS"/>
<pk mz="425.291038" i="1213333.0" sn="7.35" a="1070.30" fwhm="0.001194" res="356154.1" algo="FTMS"/>
<pk mz="426.039583" i="1521000.8" sn="9.80" a="1268.49" fwhm="0.001032" res="413015.1" algo="FTMS"/>
<pk mz="426.046717" i="1577834.8" sn="10.26" a="1152.33" fwhm="0.001104" res="385837.3" algo="FTMS"/>
<pk mz="426.067823" i="3090800.8" sn="22.34" a="3297.33" fwhm="0.001189" res="358210.1" algo="FTMS"/>
<pk mz="426.070517" i="1968497.5" sn="13.38" a="1633.56" fwhm="0.001040" res="409725.9" algo="FTMS"/>
<pk mz="426.075857" i="2467699.0" z="-1" sn="17.36" a="2668.47" fwhm="0.001202" res="354415.5" algo="FTMS" component_name="AT" deconvoluted_molecular_mass="425.073354" deconvoluted_isotopic_mass="426.076517"/>
<pk mz="426.104190" i="2971515.0" sn="21.38" a="3460.33" fwhm="0.001208" res="352620.7" algo="FTMS"/>
<pk mz="426.112246" i="2191741.3" z="-1" sn="15.16" a="2198.80" fwhm="0.001149" res="370904.8" algo="FTMS" component_name="BS" deconvoluted_molecular_mass="425.109610" deconvoluted_isotopic_mass="426.112906"/>
<pk mz="426.140577" i="1833861.4" sn="12.30" a="1723.60" fwhm="0.001141" res="373347.5" algo="FTMS"/>
<pk mz="426.148663" i="1565575.6" sn="10.16" a="1187.51" fwhm="0.001026" res="415366.3" algo="FTMS"/>
<pk mz="426.153676" i="1689481.1" sn="11.15" a="1633.91" fwhm="0.001167" res="365208.6" algo="FTMS"/>
<pk mz="427.015538" i="1483645.5" sn="9.50" a="1210.28" fwhm="0.000974" res="438538.4" algo="FTMS"/>
<pk mz="427.030699" i="2831489.8" sn="20.26" a="2944.02" fwhm="0.001142" res="373993.4" algo="FTMS"/>
<pk mz="427.042037" i="1310341.0" sn="8.12" a="928.81" fwhm="0.000946" res="451433.7" algo="FTMS"/>
<pk mz="427.051890" i="10988168.0" z="-1" sn="85.39" a="13136.67" fwhm="0.001203" res="354856.6" algo="FTMS" component_name="CI" deconvoluted_molecular_mass="427.052546" deconvoluted_isotopic_mass="427.052554"/>
<pk mz="427.066813" i="1307276.0" sn="8.09" a="944.01" fwhm="0.000950" res="449565.7" algo="FTMS"/>
<pk mz="427.068096" i="1181836.4" sn="7.09" a="558.86" fwhm="0.000709" res="602143.7" algo="FTMS"/>
<pk mz="427.088213" i="12274322.0" z="-1" sn="95.66" a="14869.27" fwhm="0.001230" res="347085.5" algo="FTMS" component_name="BC" deconvoluted_molecular_mass="427.088893" deconvoluted_isotopic_mass="427.088877"/>
<pk mz="427.099387" i="1899925.3" sn="12.83" a="1715.91" fwhm="0.001136" res="375818.2" algo="FTMS"/>
<pk mz="427.103453" i="1211286.4" sn="7.33" a="911.09" fwhm="0.000986" res="433383.9" algo="FTMS"/>
<pk mz="427.124616" i="9083548.0" sn="70.18" a="10747.04" fwhm="0.001206" res="354214.7" algo="FTMS"/>
<pk mz="427.135923" i="1300383.6" sn="8.04" a="1163.78" fwhm="0.001160" res="368253.1" algo="FTMS"/>
<pk mz="427.160996" i="6273703.0" sn="47.75" a="7277.50" fwhm="0.001183" res="360949.5" algo="FTMS"/>
<pk mz="427.197382" i="7088817.0" sn="54.26" a="8604.62" fwhm="0.001225" res="348827.9" algo="FTMS"/>
<pk mz="427.210347" i="1172404.8" sn="7.02" a="915.69" fwhm="0.001083" res="394398.9" algo="FTMS"/>
<pk mz="427.228308" i="1271481.9" sn="7.81" a="800.62" fwhm="0.000976" res="437762.8" algo="FTMS"/>
<pk mz="427.233748" i="5333691.5" sn="40.24" a="6103.69" fwhm="0.001183" res="361262.1" algo="FTMS"/>
<pk mz="427.270062" i="1823429.8" sn="12.22" a="1484.97" fwhm="0.001010" res="423009.7" algo="FTMS"/>
<pk mz="427.306369" i="1459664.0" sn="9.31" a="1382.63" fwhm="0.001238" res="345044.4" algo="FTMS"/>
<pk mz="428.026071" i="1711772.5" sn="11.32" a="1749.21" fwhm="0.001189" res="359962.7" algo="FTMS"/>
<pk mz="428.047214" i="1256866.5" sn="7.69" a="981.85" fwhm="0.001120" res="382101.3" algo="FTMS"/>
<pk mz="428.055186" i="2416548.8" z="-1" sn="16.95" a="2143.88" fwhm="0.001076" res="397802.6" algo="FTMS" component_name="CI" deconvoluted_molecular_mass="427.052546" deconvoluted_isotopic_mass="428.055853"/>
<pk mz="428.062217" i="2148262.8" sn="14.81" a="2104.05" fwhm="0.001155" res="370533.5" algo="FTMS"/>
<pk mz="428.073643" i="1499562.1" sn="9.63" a="1270.10" fwhm="0.001087" res="393881.7" algo="FTMS"/>
<pk mz="428.083486" i="2572204.8" z="-1" sn="18.19" a="2700.69" fwhm="0.001234" res="346923.6" algo="FTMS" component_name="AT" deconvoluted_molecular_mass="425.073354" deconvoluted_isotopic_mass="428.084153"/>
<pk mz="428.091565" i="2645423.3" z="-1" sn="18.78" a="2904.83" fwhm="0.001217" res="351785.8" algo="FTMS" component_name="BC" deconvoluted_molecular_mass="427.088893" deconvoluted_isotopic_mass="428.092232"/>
<pk mz="428.097443" i="1344432.9" sn="8.39" a="1057.93" fwhm="0.001025" res="417711.1" algo="FTMS"/>
<pk mz="428.119863" i="1800375.3" sn="12.03" a="1524.36" fwhm="0.001123" res="381113.9" algo="FTMS"/>
<pk mz="428.128083" i="1591737.5" sn="10.36" a="1297.77" fwhm="0.001066" res="401587.2" algo="FTMS"/>
<pk mz="428.133026" i="1809339.0" sn="12.10" a="1642.50" fwhm="0.001111" res="385262.4" algo="FTMS"/>
<pk mz="428.156324" i="1667009.6" sn="10.96" a="1435.23" fwhm="0.001051" res="407479.0" algo="FTMS"/>
<pk mz="428.164252" i="1661891.9" sn="10.92" a="1853.23" fwhm="0.001265" res="338389.3" algo="FTMS"/>
<pk mz="428.167545" i="1795652.8" sn="11.99" a="2183.83" fwhm="0.001523" res="281186.2" algo="FTMS"/>
<pk mz="428.192558" i="1219531.9" sn="7.39" a="870.65" fwhm="0.001029" res="415969.6" algo="FTMS"/>
<pk mz="428.200711" i="1668046.3" sn="10.97" a="1622.23" fwhm="0.001158" res="369898.5" algo="FTMS"/>
<pk mz="428.237143" i="1330648.5" sn="8.28" a="1006.87" fwhm="0.001083" res="395354.9" algo="FTMS"/>
<pk mz="429.009959" i="1817780.5" sn="12.17" a="1702.30" fwhm="0.001086" res="394976.7" algo="FTMS"/>
<pk mz="429.031065" i="3958970.5" sn="29.26" a="4911.76" fwhm="0.001301" res="329890.3" algo="FTMS"/>
<pk mz="429.046440" i="3543743.0" sn="25.95" a="3928.07" fwhm="0.001186" res="361655.6" algo="FTMS"/>
<pk mz="429.057686" i="2308802.3" sn="16.09" a="1972.26" fwhm="0.001017" res="421870.9" algo="FTMS"/>
<pk mz="429.067498" i="10106053.0" sn="78.34" a="13115.71" fwhm="0.001229" res="349158.6" algo="FTMS"/>
<pk mz="429.082696" i="2312905.3" sn="16.12" a="2017.86" fwhm="0.001034" res="415045.2" algo="FTMS"/>
<pk mz="429.094119" i="1365964.5" z="-1" sn="8.56" a="1039.59" fwhm="0.001021" res="420414.5" algo="FTMS" component_name="BC" deconvoluted_molecular_mass="427.088893" deconvoluted_isotopic_mass="429.094789"/>
<pk mz="429.095901" i="1625549.0" sn="10.63" a="1352.73" fwhm="0.001168" res="367404.4" algo="FTMS"/>
<pk mz="429.103854" i="8677583.0" sn="66.94" a="10969.91" fwhm="0.001284" res="334183.0" algo="FTMS"/>
<pk mz="429.119031" i="2211539.5" sn="15.31" a="2334.79" fwhm="0.001270" res="337953.3" algo="FTMS"/>
<pk mz="429.132168" i="1668311.4" sn="10.85" a="1493.58" fwhm="0.001120" res="383169.0" algo="FTMS"/>
<pk mz="429.140220" i="6378713.5" sn="48.02" a="7234.57" fwhm="0.001132" res="379243.0" algo="FTMS"/>
<pk mz="429.155567" i="2023646.0" sn="13.65" a="2059.33" fwhm="0.001247" res="344192.1" algo="FTMS"/>
<pk mz="429.176647" i="7889124.0" sn="59.94" a="9853.73" fwhm="0.001248" res="343820.0" algo="FTMS"/>
<pk mz="429.199183" i="2156778.5" sn="14.70" a="1841.36" fwhm="0.001080" res="397346.2" algo="FTMS"/>
<pk mz="429.204994" i="1278956.1" sn="7.77" a="956.52" fwhm="0.001065" res="403086.9" algo="FTMS"/>
<pk mz="429.213038" i="7042286.5" sn="53.26" a="8495.99" fwhm="0.001223" res="350985.6" algo="FTMS"/>
<pk mz="429.235466" i="4258549.0" sn="31.29" a="5131.85" fwhm="0.001274" res="336821.1" algo="FTMS"/>
<pk mz="429.249346" i="6456568.5" sn="48.63" a="7440.56" fwhm="0.001197" res="358675.3" algo="FTMS"/>
<pk mz="429.285797" i="1611267.1" sn="10.39" a="1406.05" fwhm="0.001125" res="381657.1" algo="FTMS"/>
<pk mz="430.005491" i="1264848.4" sn="7.66" a="1112.06" fwhm="0.001194" res="359995.5" algo="FTMS"/>
<pk mz="430.041711" i="2609114.8" sn="18.27" a="2903.34" fwhm="0.001251" res="343706.1" algo="FTMS"/>
<pk mz="430.070929" i="1775843.0" sn="11.69" a="1595.85" fwhm="0.001109" res="387908.3" algo="FTMS"/>
<pk mz="430.078017" i="2656229.0" sn="18.64" a="2439.50" fwhm="0.001046" res="411055.0" algo="FTMS"/>
<pk mz="430.089302" i="1412840.3" sn="8.83" a="1315.10" fwhm="0.001167" res="368514.5" algo="FTMS"/>
<pk mz="430.099110" i="1498603.0" z="-1" sn="9.50" a="1396.23" fwhm="0.001045" res="411599.6" algo="FTMS" component_name="BC" deconvoluted_molecular_mass="427.088893" deconvoluted_isotopic_mass="430.099784"/>
<pk mz="430.107242" i="1329389.4" sn="8.17" a="904.51" fwhm="0.000896" res="479965.0" algo="FTMS"/>
<pk mz="430.114334" i="1656559.4" sn="10.75" a="1394.30" fwhm="0.001105" res="389362.7" algo="FTMS"/>
<pk mz="430.135764" i="1626101.5" sn="10.51" a="1476.83" fwhm="0.001149" res="374474.0" algo="FTMS"/>
<pk mz="430.143612" i="1523959.8" sn="9.70" a="1024.20" fwhm="0.001056" res="407217.1" algo="FTMS"/>
<pk mz="430.150683" i="1451001.8" sn="9.13" a="1453.15" fwhm="0.001305" res="329631.8" algo="FTMS"/>
<pk mz="430.171869" i="1654271.8" sn="10.73" a="1326.84" fwhm="0.001019" res="422339.6" algo="FTMS"/>
<pk mz="430.180015" i="1409538.1" sn="8.80" a="1311.86" fwhm="0.001224" res="351536.9" algo="FTMS"/>
<pk mz="430.208090" i="1756170.1" sn="11.54" a="1646.32" fwhm="0.001197" res="359376.3" algo="FTMS"/>
<pk mz="430.216359" i="1928460.5" sn="12.90" a="1740.00" fwhm="0.001129" res="381191.2" algo="FTMS"/>
<pk mz="430.252663" i="1470998.9" sn="9.29" a="1436.89" fwhm="0.001265" res="340222.2" algo="FTMS"/>
<pk mz="430.972683" i="1652196.4" sn="10.71" a="1551.64" fwhm="0.001209" res="356427.2" algo="FTMS"/>
<pk mz="431.010302" i="1368815.1" sn="8.48" a="1146.99" fwhm="0.001164" res="370400.9" algo="FTMS"/>
<pk mz="431.025637" i="5172979.5" sn="38.50" a="6000.28" fwhm="0.001229" res="350682.8" algo="FTMS"/>
<pk mz="431.036928" i="1353718.8" sn="8.36" a="1154.38" fwhm="0.001183" res="364329.0" algo="FTMS"/>
<pk mz="431.046716" i="5025529.5" sn="37.34" a="5679.86" fwhm="0.001177" res="366257.5" algo="FTMS"/>
<pk mz="431.061949" i="5951230.0" sn="44.64" a="7273.57" fwhm="0.001284" res="335707.3" algo="FTMS"/>
<pk mz="431.073312" i="2321153.0" sn="15.99" a="2497.65" fwhm="0.001167" res="369412.2" algo="FTMS"/>
<pk mz="431.083154" i="6466308.0" sn="48.71" a="8188.31" fwhm="0.001247" res="345756.1" algo="FTMS"/>
<pk mz="431.098348" i="4942600.5" sn="36.68" a="5845.25" fwhm="0.001239" res="347908.4" algo="FTMS"/>
<pk mz="431.119533" i="5224206.5" sn="38.90" a="7058.90" fwhm="0.001354" res="318313.7" algo="FTMS"/>
<pk mz="431.130740" i="3351313.5" sn="24.12" a="3491.61" fwhm="0.001140" res="378071.1" algo="FTMS"/>
<pk mz="431.134824" i="2752274.8" sn="19.40" a="3359.46" fwhm="0.001311" res="328881.3" algo="FTMS"/>
<pk mz="431.147845" i="2160406.5" sn="14.72" a="2007.90" fwhm="0.001137" res="379123.2" algo="FTMS"/>
<pk mz="431.155937" i="4368152.5" sn="32.15" a="5146.96" fwhm="0.001244" res="346697.6" algo="FTMS"/>
<pk mz="431.171132" i="2208029.0" sn="15.10" a="1932.94" fwhm="0.001052" res="409849.8" algo="FTMS"/>
<pk mz="431.178335" i="3003679.3" sn="21.38" a="3070.35" fwhm="0.001189" res="362749.7" algo="FTMS"/>
<pk mz="431.184232" i="2500896.8" sn="17.41" a="2375.17" fwhm="0.001107" res="389448.4" algo="FTMS"/>
<pk mz="431.192260" i="5660451.0" sn="42.35" a="7003.07" fwhm="0.001282" res="336228.9" algo="FTMS"/>
<pk mz="431.214754" i="2548521.5" sn="17.79" a="2454.13" fwhm="0.001126" res="382793.0" algo="FTMS"/>
<pk mz="431.220648" i="1522731.3" sn="9.69" a="1166.61" fwhm="0.001075" res="401094.4" algo="FTMS"/>
<pk mz="431.226187" i="14874413.0" z="-1" sn="115.06" a="18790.37" fwhm="0.001268" res="340041.4" algo="FTMS" component_name="u" deconvoluted_molecular_mass="431.227179" deconvoluted_isotopic_mass="431.226864"/>
<pk mz="431.228686" i="5315373.5" sn="39.62" a="6924.45" fwhm="0.001348" res="319856.2" algo="FTMS"/>
<pk mz="431.265070" i="3490104.0" sn="25.22" a="3661.09" fwhm="0.001157" res="372615.9" algo="FTMS"/>
<pk mz="432.020904" i="2097936.0" sn="14.23" a="2140.08" fwhm="0.001194" res="361957.6" algo="FTMS"/>
<pk mz="432.029002" i="1365266.3" sn="8.45" a="1413.40" fwhm="0.001292" res="334300.9" algo="FTMS"/>
<pk mz="432.057246" i="4044826.3" sn="29.59" a="4634.19" fwhm="0.001169" res="369590.7" algo="FTMS"/>
<pk mz="432.065298" i="1214620.8" sn="7.26" a="1469.46" fwhm="0.001662" res="259984.9" algo="FTMS"/>
<pk mz="432.093662" i="3165732.8" sn="22.66" a="3587.99" fwhm="0.001277" res="338447.7" algo="FTMS"/>
<pk mz="432.101588" i="1292583.0" sn="7.87" a="1084.83" fwhm="0.001205" res="358563.7" algo="FTMS"/>
<pk mz="432.122964" i="1240109.3" sn="7.46" a="898.36" fwhm="0.001052" res="410886.5" algo="FTMS"/>
<pk mz="432.130111" i="2010671.3" sn="13.54" a="2250.38" fwhm="0.001328" res="325510.9" algo="FTMS"/>
<pk mz="432.151224" i="2176821.3" sn="14.85" a="2368.91" fwhm="0.001251" res="345367.0" algo="FTMS"/>
<pk mz="432.187496" i="2811967.8" sn="19.86" a="2871.99" fwhm="0.001199" res="360557.0" algo="FTMS"/>
<pk mz="432.195665" i="1182530.0" sn="7.00" a="1134.58" fwhm="0.001222" res="353546.2" algo="FTMS"/>
<pk mz="432.223850" i="1732170.0" sn="11.34" a="1521.87" fwhm="0.001143" res="378281.8" algo="FTMS"/>
<pk mz="432.229479" i="4458571.5" z="-1" sn="32.86" a="5448.95" fwhm="0.001290" res="334966.9" algo="FTMS" component_name="u" deconvoluted_molecular_mass="431.227179" deconvoluted_isotopic_mass="432.230159"/>
<pk mz="432.232098" i="1274956.4" sn="7.73" a="924.76" fwhm="0.000988" res="437670.3" algo="FTMS"/>
<pk mz="433.004919" i="2074921.5" sn="14.05" a="1929.32" fwhm="0.001092" res="396444.8" algo="FTMS"/>
<pk mz="433.041264" i="8324404.0" sn="63.37" a="10514.75" fwhm="0.001277" res="339023.1" algo="FTMS"/>
<pk mz="433.052552" i="3960119.3" sn="28.92" a="4309.84" fwhm="0.001193" res="362990.4" algo="FTMS"/>
<pk mz="433.062507" i="3514682.0" sn="25.41" a="5124.70" fwhm="0.001526" res="283740.6" algo="FTMS"/>
<pk mz="433.077679" i="7882046.5" sn="59.87" a="9590.35" fwhm="0.001262" res="343042.1" algo="FTMS"/>
<pk mz="433.088881" i="2978625.5" sn="21.18" a="3068.22" fwhm="0.001124" res="385322.9" algo="FTMS"/>
<pk mz="433.090834" i="1611202.1" sn="10.39" a="1918.06" fwhm="0.001525" res="283955.6" algo="FTMS"/>
<pk mz="433.098773" i="2898244.5" sn="20.54" a="3463.63" fwhm="0.001301" res="332815.1" algo="FTMS"/>
<pk mz="433.114055" i="6857033.0" sn="51.78" a="7982.60" fwhm="0.001195" res="362540.4" algo="FTMS"/>
<pk mz="433.125285" i="1516620.0" sn="9.64" a="1179.09" fwhm="0.000981" res="441585.3" algo="FTMS"/>
<pk mz="433.127018" i="2395980.5" sn="16.58" a="2631.47" fwhm="0.001224" res="353734.8" algo="FTMS"/>
<pk mz="433.135142" i="1708878.9" sn="11.16" a="1812.10" fwhm="0.001288" res="336338.3" algo="FTMS"/>
<pk mz="433.150482" i="4078931.3" sn="29.86" a="4611.03" fwhm="0.001223" res="354136.2" algo="FTMS"/>
<pk mz="433.163545" i="3234135.0" sn="23.19" a="3662.43" fwhm="0.001239" res="349734.8" algo="FTMS"/>
<pk mz="433.171567" i="2287961.3" sn="15.73" a="2444.84" fwhm="0.001236" res="350328.0" algo="FTMS"/>
<pk mz="433.181427" i="1193436.1" sn="7.09" a="1092.11" fwhm="0.001576" res="274859.3" algo="FTMS"/>
<pk mz="433.186891" i="1849437.6" sn="12.27" a="2015.61" fwhm="0.001279" res="338813.8" algo="FTMS"/>
<pk mz="433.199863" i="5151073.5" sn="38.32" a="6059.96" fwhm="0.001229" res="352586.7" algo="FTMS"/>
<pk mz="433.205499" i="2733923.0" sn="19.25" a="2677.68" fwhm="0.001092" res="396682.1" algo="FTMS"/>
<pk mz="433.207964" i="3738979.8" sn="27.18" a="4247.10" fwhm="0.001146" res="378108.5" algo="FTMS"/>
<pk mz="433.236241" i="2067307.8" z="-1" sn="13.98" a="1888.98" fwhm="0.001130" res="383547.7" algo="FTMS" component_name="u" deconvoluted_molecular_mass="431.227179" deconvoluted_isotopic_mass="433.236925"/>
<pk mz="433.244353" i="2710894.0" sn="19.06" a="2795.69" fwhm="0.001178" res="367750.2" algo="FTMS"/>
<pk mz="433.280592" i="1240440.5" sn="7.46" a="1188.21" fwhm="0.001347" res="321570.3" algo="FTMS"/>
<pk mz="434.036484" i="3798609.0" sn="27.65" a="4443.95" fwhm="0.001228" res="353469.7" algo="FTMS"/>
<pk mz="434.044486" i="1790291.3" sn="11.80" a="1746.28" fwhm="0.001155" res="375852.7" algo="FTMS"/>
<pk mz="434.047727" i="1491284.3" sn="9.44" a="1091.67" fwhm="0.001061" res="409126.0" algo="FTMS"/>
<pk mz="434.072879" i="5497435.5" sn="41.05" a="6940.75" fwhm="0.001260" res="344567.5" algo="FTMS"/>
<pk mz="434.080959" i="1744221.8" sn="11.43" a="1504.96" fwhm="0.001082" res="401236.0" algo="FTMS"/>
<pk mz="434.084149" i="1395550.6" sn="8.68" a="1155.11" fwhm="0.001085" res="400056.2" algo="FTMS"/>
<pk mz="434.109316" i="3923557.8" sn="28.63" a="4219.09" fwhm="0.001179" res="368087.4" algo="FTMS"/>
<pk mz="434.117632" i="1696104.3" sn="11.05" a="1484.72" fwhm="0.001160" res="374273.4" algo="FTMS"/>
<pk mz="434.130587" i="1236844.0" sn="7.43" a="967.81" fwhm="0.001186" res="365988.6" algo="FTMS"/>
<pk mz="434.145637" i="2039920.3" sn="13.77" a="1746.25" fwhm="0.001080" res="401838.3" algo="FTMS"/>
<pk mz="434.166845" i="3392630.3" sn="24.44" a="3810.19" fwhm="0.001261" res="344286.6" algo="FTMS"/>
<pk mz="434.203122" i="3495552.8" sn="25.25" a="3803.64" fwhm="0.001242" res="349503.3" algo="FTMS"/>
<pk mz="435.020556" i="5383019.0" sn="40.15" a="6118.75" fwhm="0.001180" res="368583.3" algo="FTMS"/>
<pk mz="435.056924" i="11946869.0" z="-1" sn="91.95" a="15307.73" fwhm="0.001281" res="339681.9" algo="FTMS" component_name="BM" deconvoluted_molecular_mass="435.057626" deconvoluted_isotopic_mass="435.057613"/>
<pk mz="435.068202" i="3359096.8" sn="24.18" a="3884.81" fwhm="0.001294" res="336245.2" algo="FTMS"/>
<pk mz="435.076378" i="1352059.0" sn="8.34" a="1230.56" fwhm="0.001136" res="382947.8" algo="FTMS"/>
<pk mz="435.093317" i="10820480.0" sn="83.06" a="13239.72" fwhm="0.001236" res="352019.9" algo="FTMS"/>
<pk mz="435.104574" i="3426179.0" sn="24.70" a="3901.36" fwhm="0.001256" res="346381.7" algo="FTMS"/>
<pk mz="435.106410" i="1708419.6" sn="11.15" a="1650.67" fwhm="0.001175" res="370459.5" algo="FTMS"/>
<pk mz="435.129706" i="7904138.5" sn="60.04" a="9801.03" fwhm="0.001272" res="342122.6" algo="FTMS"/>
<pk mz="435.140840" i="1848973.5" sn="12.26" a="1932.69" fwhm="0.001330" res="327261.1" algo="FTMS"/>
<pk mz="435.142765" i="2792334.0" sn="19.70" a="3552.00" fwhm="0.001339" res="325093.6" algo="FTMS"/>
<pk mz="435.166115" i="5282708.5" sn="39.36" a="6371.41" fwhm="0.001263" res="344639.4" algo="FTMS"/>
<pk mz="435.179144" i="5259160.5" sn="39.17" a="6345.87" fwhm="0.001256" res="346379.4" algo="FTMS"/>
<pk mz="435.197033" i="2084253.6" sn="14.11" a="1991.06" fwhm="0.001080" res="402969.2" algo="FTMS"/>
<pk mz="435.202521" i="1850527.1" sn="12.27" a="1535.66" fwhm="0.001116" res="390085.4" algo="FTMS"/>
<pk mz="435.215574" i="6149027.0" sn="46.19" a="7304.45" fwhm="0.001251" res="347824.5" algo="FTMS"/>
<pk mz="435.252075" i="1414061.4" sn="8.82" a="1141.49" fwhm="0.001110" res="391972.6" algo="FTMS"/>
<pk mz="436.052162" i="4186258.8" sn="30.70" a="4869.32" fwhm="0.001223" res="356447.5" algo="FTMS"/>
<pk mz="436.060349" i="2156693.0" z="-1" sn="14.68" a="2426.58" fwhm="0.001256" res="347130.6" algo="FTMS" component_name="BM" deconvoluted_molecular_mass="435.057626" deconvoluted_isotopic_mass="436.061041"/>
<pk mz="436.088540" i="6236317.0" sn="46.88" a="7714.31" fwhm="0.001261" res="345730.2" algo="FTMS"/>
<pk mz="436.096600" i="1839263.5" sn="12.18" a="1561.77" fwhm="0.001037" res="420414.0" algo="FTMS"/>
<pk mz="436.099829" i="1534368.5" sn="9.77" a="1318.54" fwhm="0.001125" res="387760.0" algo="FTMS"/>
<pk mz="436.125003" i="3926183.8" sn="28.65" a="4541.59" fwhm="0.001249" res="349228.6" algo="FTMS"/>
<pk mz="436.133083" i="1907370.0" sn="12.72" a="1954.95" fwhm="0.001215" res="358906.7" algo="FTMS"/>
<pk mz="436.146159" i="1472173.8" sn="9.28" a="1691.95" fwhm="0.001397" res="312224.9" algo="FTMS"/>
<pk mz="436.161318" i="1866674.1" sn="12.39" a="1864.38" fwhm="0.001249" res="349344.4" algo="FTMS"/>
<pk mz="436.182401" i="3200696.3" sn="22.92" a="3660.89" fwhm="0.001257" res="347089.0" algo="FTMS"/>
<pk mz="436.218810" i="1371842.6" sn="8.49" a="842.64" fwhm="0.000900" res="484672.4" algo="FTMS"/>
<pk mz="437.015011" i="1328807.0" sn="8.15" a="975.22" fwhm="0.001046" res="417699.6" algo="FTMS"/>
<pk mz="437.036160" i="9907629.0" sn="75.85" a="12680.57" fwhm="0.001273" res="343410.5" algo="FTMS"/>
<pk mz="437.047352" i="1875120.3" sn="12.46" a="2269.06" fwhm="0.001369" res="319167.3" algo="FTMS"/>
<pk mz="437.072608" i="13860279.0" z="-1" sn="107.04" a="17748.29" fwhm="0.001277" res="342227.8" algo="FTMS" component_name="AE" deconvoluted_molecular_mass="437.073246" deconvoluted_isotopic_mass="437.073303"/>
<pk mz="437.083849" i="4280762.5" sn="31.44" a="4677.86" fwhm="0.001160" res="376690.2" algo="FTMS"/>
<pk mz="437.089609" i="9506236.0" sn="72.68" a="12472.85" fwhm="0.001306" res="334727.1" algo="FTMS"/>
<pk mz="437.108981" i="12910018.0" z="-1" sn="99.54" a="16616.72" fwhm="0.001290" res="338732.4" algo="FTMS" component_name="AW" deconvoluted_molecular_mass="437.109666" deconvoluted_isotopic_mass="437.109676"/>
<pk mz="437.120267" i="3299781.3" sn="23.70" a="3640.15" fwhm="0.001208" res="361931.6" algo="FTMS"/>
<pk mz="437.145357" i="7827916.5" sn="59.44" a="9941.69" fwhm="0.001299" res="336527.9" algo="FTMS"/>
<pk mz="437.156634" i="1641423.6" sn="10.61" a="1468.62" fwhm="0.001150" res="380065.6" algo="FTMS"/>
<pk mz="437.158397" i="4008400.0" sn="29.29" a="4728.82" fwhm="0.001274" res="343004.0" algo="FTMS"/>
<pk mz="437.176163" i="2077653.1" sn="14.06" a="2528.43" fwhm="0.001374" res="318096.1" algo="FTMS"/>
<pk mz="437.181710" i="3608022.8" sn="26.13" a="4091.14" fwhm="0.001234" res="354413.4" algo="FTMS"/>
<pk mz="437.194815" i="5088730.5" sn="37.82" a="6259.55" fwhm="0.001280" res="341610.7" algo="FTMS"/>
<pk mz="437.212621" i="1860831.6" sn="12.35" a="1754.55" fwhm="0.001168" res="374224.0" algo="FTMS"/>
<pk mz="437.218138" i="2318305.3" sn="15.96" a="2024.64" fwhm="0.001158" res="377521.6" algo="FTMS"/>
<pk mz="437.231217" i="3839461.0" sn="27.96" a="4332.48" fwhm="0.001221" res="358020.7" algo="FTMS"/>
<pk mz="437.254540" i="3432939.8" sn="24.75" a="3920.42" fwhm="0.001275" res="342869.5" algo="FTMS"/>
<pk mz="438.031400" i="1405386.5" sn="8.75" a="1052.69" fwhm="0.001072" res="408761.9" algo="FTMS"/>
<pk mz="438.039345" i="2058956.9" sn="13.91" a="2218.93" fwhm="0.001243" res="352396.3" algo="FTMS"/>
<pk mz="438.046719" i="1746127.0" sn="11.44" a="1561.47" fwhm="0.001196" res="366355.1" algo="FTMS"/>
<pk mz="438.067807" i="4976341.0" sn="36.93" a="5730.93" fwhm="0.001219" res="359291.2" algo="FTMS"/>
<pk mz="438.075963" i="2532567.3" z="-1" sn="17.65" a="2337.89" fwhm="0.001095" res="400005.0" algo="FTMS" component_name="AE" deconvoluted_molecular_mass="437.073246" deconvoluted_isotopic_mass="438.076662"/>
<pk mz="438.089238" i="2510043.3" sn="17.47" a="2475.60" fwhm="0.001133" res="386809.5" algo="FTMS"/>
<pk mz="438.104195" i="4967135.5" sn="36.86" a="6233.15" fwhm="0.001280" res="342341.3" algo="FTMS"/>
<pk mz="438.112245" i="2075105.8" z="-1" sn="14.04" a="2146.72" fwhm="0.001244" res="352254.9" algo="FTMS" component_name="AW" deconvoluted_molecular_mass="437.109666" deconvoluted_isotopic_mass="438.112944"/>
<pk mz="438.115546" i="1285602.6" sn="7.80" a="1365.48" fwhm="0.001411" res="310542.8" algo="FTMS"/>
<pk mz="438.134885" i="1197544.3" sn="7.11" a="1003.95" fwhm="0.001239" res="353713.0" algo="FTMS"/>
<pk mz="438.140537" i="3145961.8" sn="22.49" a="3842.18" fwhm="0.001332" res="329012.5" algo="FTMS"/>
<pk mz="438.148661" i="2091244.3" sn="14.16" a="1842.07" fwhm="0.001089" res="402183.0" algo="FTMS"/>
<pk mz="438.153671" i="1986797.6" sn="13.34" a="1913.34" fwhm="0.001190" res="368089.9" algo="FTMS"/>
<pk mz="438.161862" i="1373424.0" sn="8.50" a="1191.71" fwhm="0.001059" res="413693.7" algo="FTMS"/>
<pk mz="438.185169" i="1488886.6" sn="9.41" a="1308.25" fwhm="0.001184" res="370242.0" algo="FTMS"/>
<pk mz="438.189975" i="1547768.0" sn="9.87" a="1397.51" fwhm="0.001261" res="347369.6" algo="FTMS"/>
<pk mz="438.198245" i="1358074.4" sn="8.38" a="1236.41" fwhm="0.001181" res="370899.9" algo="FTMS"/>
<pk mz="439.015475" i="2748900.8" sn="19.35" a="2801.79" fwhm="0.001187" res="369945.0" algo="FTMS"/>
<pk mz="439.030794" i="1951209.3" sn="13.06" a="1916.54" fwhm="0.001118" res="392565.4" algo="FTMS"/>
<pk mz="439.051851" i="13639663.0" z="-1" sn="105.30" a="18062.38" fwhm="0.001305" res="336358.7" algo="FTMS" component_name="AI" deconvoluted_molecular_mass="439.052536" deconvoluted_isotopic_mass="439.052553"/>
<pk mz="439.055247" i="1220208.3" sn="7.29" a="1298.64" fwhm="0.001449" res="303042.0" algo="FTMS"/>
<pk mz="439.063163" i="1326066.5" sn="8.12" a="1553.85" fwhm="0.001431" res="306724.5" algo="FTMS"/>
<pk mz="439.078539" i="1411319.0" z="-1" sn="8.79" a="970.39" fwhm="0.001035" res="424079.1" algo="FTMS" component_name="AE" deconvoluted_molecular_mass="437.073246" deconvoluted_isotopic_mass="439.079241"/>
<pk mz="439.088204" i="13666298.0" z="-1" sn="105.51" a="18632.76" fwhm="0.001385" res="317037.8" algo="FTMS" component_name="AH" deconvoluted_molecular_mass="439.088901" deconvoluted_isotopic_mass="439.088906"/>
<pk mz="439.099446" i="2927101.0" sn="20.76" a="3047.76" fwhm="0.001212" res="362342.1" algo="FTMS"/>
<pk mz="439.124619" i="10731524.0" sn="82.35" a="13754.19" fwhm="0.001307" res="336091.7" algo="FTMS"/>
<pk mz="439.137740" i="1414280.0" sn="8.82" a="1577.16" fwhm="0.001475" res="297674.1" algo="FTMS"/>
<pk mz="439.155514" i="1391629.0" sn="8.64" a="1332.25" fwhm="0.001206" res="364053.0" algo="FTMS"/>
<pk mz="439.161046" i="6699022.5" sn="50.52" a="7945.40" fwhm="0.001257" res="349260.5" algo="FTMS"/>
<pk mz="439.174015" i="2691602.3" sn="18.90" a="2961.40" fwhm="0.001231" res="356790.5" algo="FTMS"/>
<pk mz="439.189292" i="1290006.8" sn="7.84" a="1060.22" fwhm="0.001135" res="387051.0" algo="FTMS"/>
<pk mz="439.197365" i="4420633.0" sn="32.54" a="5091.71" fwhm="0.001260" res="348630.3" algo="FTMS"/>
<pk mz="439.210383" i="2730012.8" sn="19.20" a="2830.95" fwhm="0.001188" res="369658.2" algo="FTMS"/>
<pk mz="439.233704" i="3337251.5" sn="23.99" a="3953.13" fwhm="0.001207" res="363812.4" algo="FTMS"/>
<pk mz="439.246776" i="1836583.3" sn="12.15" a="2029.31" fwhm="0.001368" res="321160.4" algo="FTMS"/>
<pk mz="439.270153" i="1537837.9" sn="9.79" a="1638.07" fwhm="0.001280" res="343247.2" algo="FTMS"/>
<pk mz="439.273533" i="1714222.9" sn="11.18" a="1956.22" fwhm="0.001385" res="317104.5" algo="FTMS"/>
<pk mz="440.025986" i="1288070.8" sn="7.82" a="1440.72" fwhm="0.001423" res="309311.4" algo="FTMS"/>
<pk mz="440.046994" i="2415372.8" sn="16.72" a="2342.89" fwhm="0.001148" res="383277.0" algo="FTMS"/>
<pk mz="440.055082" i="2568975.0" z="-1" sn="17.71" a="3046.84" fwhm="0.001347" res="326645.0" algo="FTMS" component_name="AI" deconvoluted_molecular_mass="439.052536" deconvoluted_isotopic_mass="440.055787"/>
<pk mz="440.083426" i="4017431.3" sn="29.00" a="4834.91" fwhm="0.001269" res="346916.2" algo="FTMS"/>
<pk mz="440.091509" i="2144537.5" z="-1" sn="14.40" a="2162.97" fwhm="0.001181" res="372765.6" algo="FTMS" component_name="AH" deconvoluted_molecular_mass="439.088901" deconvoluted_isotopic_mass="440.092214"/>
<pk mz="440.119892" i="3202337.8" sn="22.65" a="3741.26" fwhm="0.001304" res="337624.5" algo="FTMS"/>
<pk mz="440.127971" i="3016996.0" sn="21.20" a="3381.38" fwhm="0.001252" res="351503.3" algo="FTMS"/>
<pk mz="440.132939" i="1411621.4" sn="8.69" a="1327.85" fwhm="0.001203" res="365756.2" algo="FTMS"/>
<pk mz="440.156209" i="1629740.1" sn="10.39" a="1254.14" fwhm="0.001069" res="411673.6" algo="FTMS"/>
<pk mz="440.169236" i="1218351.8" sn="7.18" a="928.06" fwhm="0.001037" res="424303.1" algo="FTMS"/>
<pk mz="440.273539" i="1226701.8" sn="7.25" a="1276.36" fwhm="0.001564" res="281594.5" algo="FTMS"/>
<pk mz="441.009814" i="2093088.8" sn="14.00" a="2012.37" fwhm="0.001155" res="381789.1" algo="FTMS"/>
<pk mz="441.031131" i="5411367.0" sn="39.87" a="6840.88" fwhm="0.001254" res="351589.2" algo="FTMS"/>
<pk mz="441.046382" i="2479915.3" sn="17.02" a="3074.42" fwhm="0.001458" res="302472.7" algo="FTMS"/>
<pk mz="441.057518" i="1595950.5" sn="10.12" a="1548.55" fwhm="0.001264" res="348902.0" algo="FTMS"/>
<pk mz="441.067456" i="13746737.0" z="-1" sn="104.86" a="18418.86" fwhm="0.001312" res="336143.9" algo="FTMS" component_name="AG" deconvoluted_molecular_mass="441.068185" deconvoluted_isotopic_mass="441.068164"/>
<pk mz="441.082646" i="1791285.6" sn="11.65" a="1645.27" fwhm="0.001193" res="369825.0" algo="FTMS"/>
<pk mz="441.103853" i="12247612.0" z="-1" sn="93.17" a="15793.12" fwhm="0.001295" res="340530.7" algo="FTMS" component_name="BD" deconvoluted_molecular_mass="441.104557" deconvoluted_isotopic_mass="441.104562"/>
<pk mz="441.115364" i="1631295.0" sn="10.40" a="1356.87" fwhm="0.001109" res="397798.3" algo="FTMS"/>
<pk mz="441.119098" i="1400640.1" sn="8.60" a="1329.14" fwhm="0.001234" res="357349.0" algo="FTMS"/>
<pk mz="441.140227" i="8080966.0" sn="60.68" a="10093.53" fwhm="0.001285" res="343230.5" algo="FTMS"/>
<pk mz="441.176595" i="6647376.5" sn="49.51" a="8099.78" fwhm="0.001291" res="341864.0" algo="FTMS"/>
<pk mz="441.203055" i="1694296.3" sn="10.89" a="1561.52" fwhm="0.001154" res="382270.1" algo="FTMS"/>
<pk mz="441.213010" i="6155867.0" sn="45.67" a="7784.50" fwhm="0.001311" res="336636.5" algo="FTMS"/>
<pk mz="441.235474" i="1654369.5" sn="10.58" a="1371.22" fwhm="0.001114" res="396202.4" algo="FTMS"/>
<pk mz="441.249422" i="5367397.5" sn="39.53" a="6968.40" fwhm="0.001324" res="333323.5" algo="FTMS"/>
<pk mz="441.285775" i="2903152.0" sn="20.31" a="3480.83" fwhm="0.001354" res="326022.5" algo="FTMS"/>
<pk mz="442.041622" i="2440008.5" sn="16.70" a="2945.15" fwhm="0.001347" res="328239.0" algo="FTMS"/>
<pk mz="442.052869" i="1355083.8" sn="8.24" a="997.14" fwhm="0.001110" res="398306.5" algo="FTMS"/>
<pk mz="442.062609" i="2070094.5" sn="13.82" a="2382.28" fwhm="0.001350" res="327377.7" algo="FTMS"/>
<pk mz="442.070941" i="2312016.8" z="-1" sn="15.70" a="2312.52" fwhm="0.001159" res="381528.2" algo="FTMS" component_name="AG" deconvoluted_molecular_mass="441.068185" deconvoluted_isotopic_mass="442.071652"/>
<pk mz="442.077955" i="1920850.9" sn="12.65" a="1753.16" fwhm="0.001149" res="384899.3" algo="FTMS"/>
<pk mz="442.099148" i="2637657.0" sn="18.24" a="2610.61" fwhm="0.001157" res="382115.4" algo="FTMS"/>
<pk mz="442.107165" i="2473819.3" z="-1" sn="16.97" a="2637.61" fwhm="0.001234" res="358247.4" algo="FTMS" component_name="BD" deconvoluted_molecular_mass="441.104557" deconvoluted_isotopic_mass="442.107877"/>
<pk mz="442.135545" i="1817699.4" sn="11.85" a="1817.92" fwhm="0.001246" res="354927.3" algo="FTMS"/>
<pk mz="442.143615" i="1962597.6" sn="12.98" a="1794.52" fwhm="0.001196" res="369698.8" algo="FTMS"/>
<pk mz="442.148501" i="1377895.1" sn="8.42" a="1096.41" fwhm="0.001004" res="440284.2" algo="FTMS"/>
<pk mz="442.171882" i="2912621.8" sn="20.39" a="4064.80" fwhm="0.001537" res="287737.4" algo="FTMS"/>
<pk mz="442.216483" i="1731706.6" sn="11.18" a="1679.42" fwhm="0.001280" res="345455.8" algo="FTMS"/>
<pk mz="442.252827" i="1475205.0" sn="9.18" a="1454.25" fwhm="0.001182" res="374161.3" algo="FTMS"/>
<pk mz="443.025624" i="3995746.3" sn="28.83" a="4865.08" fwhm="0.001295" res="342045.8" algo="FTMS"/>
<pk mz="443.036851" i="1526117.5" sn="9.57" a="1208.33" fwhm="0.001030" res="430000.3" algo="FTMS"/>
<pk mz="443.046747" i="7796840.5" sn="58.46" a="11383.86" fwhm="0.001389" res="318934.8" algo="FTMS"/>
<pk mz="443.061988" i="4566124.5" sn="33.28" a="5707.72" fwhm="0.001315" res="336984.9" algo="FTMS"/>
<pk mz="443.073289" i="2087535.9" sn="13.95" a="2034.75" fwhm="0.001096" res="404381.4" algo="FTMS"/>
<pk mz="443.083121" i="9931891.0" sn="75.11" a="13044.24" fwhm="0.001333" res="332481.1" algo="FTMS"/>
<pk mz="443.098464" i="2657399.0" sn="18.39" a="2708.74" fwhm="0.001206" res="367298.0" algo="FTMS"/>
<pk mz="443.111533" i="1704570.8" sn="10.97" a="1542.12" fwhm="0.001155" res="383689.2" algo="FTMS"/>
<pk mz="443.119544" i="7935101.0" sn="59.54" a="10237.50" fwhm="0.001308" res="338879.9" algo="FTMS"/>
<pk mz="443.134854" i="2708097.5" sn="18.79" a="3340.83" fwhm="0.001361" res="325678.8" algo="FTMS"/>
<pk mz="443.147738" i="1353861.1" sn="8.23" a="1173.97" fwhm="0.001188" res="373131.6" algo="FTMS"/>
<pk mz="443.155833" i="5729415.5" sn="42.35" a="7614.49" fwhm="0.001402" res="316129.8" algo="FTMS"/>
<pk mz="443.171067" i="1239691.9" sn="7.34" a="1141.43" fwhm="0.001256" res="352904.9" algo="FTMS"/>
<pk mz="443.178340" i="1792398.0" sn="11.65" a="2009.71" fwhm="0.001398" res="316966.6" algo="FTMS"/>
<pk mz="443.192224" i="12778642.0" z="-1" sn="97.31" a="16798.53" fwhm="0.001302" res="340270.8" algo="FTMS" component_name="AX" deconvoluted_molecular_mass="443.192958" deconvoluted_isotopic_mass="443.192940"/>
<pk mz="443.214632" i="2209944.3" sn="14.91" a="2248.03" fwhm="0.001213" res="365415.3" algo="FTMS"/>
<pk mz="443.228662" i="7539868.5" sn="56.46" a="9660.51" fwhm="0.001295" res="342326.3" algo="FTMS"/>
<pk mz="443.251208" i="2603170.8" sn="17.97" a="2919.89" fwhm="0.001264" res="350626.5" algo="FTMS"/>
<pk mz="443.265032" i="6013095.0" sn="44.56" a="7362.22" fwhm="0.001264" res="350608.3" algo="FTMS"/>
<pk mz="443.301456" i="2427057.3" sn="16.60" a="2829.63" fwhm="0.001332" res="332881.1" algo="FTMS"/>
<pk mz="444.020782" i="1848958.9" sn="12.09" a="1790.51" fwhm="0.001220" res="363922.7" algo="FTMS"/>
<pk mz="444.050242" i="1490311.4" sn="9.29" a="1577.63" fwhm="0.001373" res="323394.8" algo="FTMS"/>
<pk mz="444.057264" i="2956169.5" sn="20.72" a="2945.74" fwhm="0.001141" res="389099.9" algo="FTMS"/>
<pk mz="444.068611" i="1686156.6" sn="10.82" a="1729.76" fwhm="0.001273" res="348754.1" algo="FTMS"/>
<pk mz="444.078439" i="1255311.5" sn="7.46" a="962.33" fwhm="0.001039" res="427349.5" algo="FTMS"/>
<pk mz="444.086356" i="2697105.8" sn="18.70" a="2982.40" fwhm="0.001298" res="342035.9" algo="FTMS"/>
<pk mz="444.093719" i="2139027.8" sn="14.35" a="2352.97" fwhm="0.001250" res="355278.7" algo="FTMS"/>
<pk mz="444.114765" i="1303705.8" sn="7.84" a="978.72" fwhm="0.001112" res="399490.9" algo="FTMS"/>
<pk mz="444.122867" i="1617820.1" sn="10.29" a="1171.44" fwhm="0.000996" res="445880.8" algo="FTMS"/>
<pk mz="444.151037" i="2151332.3" sn="14.45" a="2316.76" fwhm="0.001291" res="343933.3" algo="FTMS"/>
<pk mz="444.159161" i="1330598.5" sn="8.05" a="934.72" fwhm="0.000981" res="452706.5" algo="FTMS"/>
<pk mz="444.162535" i="1284519.5" sn="7.69" a="1450.48" fwhm="0.001527" res="290843.7" algo="FTMS"/>
<pk mz="444.187557" i="1626030.6" sn="10.35" a="1720.84" fwhm="0.001260" res="352442.4" algo="FTMS"/>
<pk mz="444.195677" i="2534321.0" z="-1" sn="17.43" a="3321.77" fwhm="0.001489" res="298351.4" algo="FTMS" component_name="AX" deconvoluted_molecular_mass="443.192958" deconvoluted_isotopic_mass="444.196396"/>
<pk mz="444.198751" i="1290417.9" sn="7.73" a="1376.81" fwhm="0.001556" res="285504.4" algo="FTMS"/>
<pk mz="444.224072" i="1587385.1" sn="10.05" a="1664.21" fwhm="0.001386" res="320473.0" algo="FTMS"/>
<pk mz="444.232126" i="2246587.3" sn="15.19" a="2550.04" fwhm="0.001321" res="336216.4" algo="FTMS"/>
<pk mz="444.268737" i="1318597.8" sn="7.95" a="1569.61" fwhm="0.001660" res="267576.1" algo="FTMS"/>
<pk mz="445.004941" i="1846936.1" sn="12.07" a="1708.41" fwhm="0.001116" res="398617.2" algo="FTMS"/>
<pk mz="445.026077" i="2059166.3" sn="13.73" a="2358.94" fwhm="0.001380" res="322538.2" algo="FTMS"/>
<pk mz="445.041247" i="5717666.5" sn="42.25" a="7475.82" fwhm="0.001373" res="324197.5" algo="FTMS"/>
<pk mz="445.052441" i="2147493.8" sn="14.41" a="1930.82" fwhm="0.001098" res="405218.9" algo="FTMS"/>
<pk mz="445.062370" i="7676584.5" sn="57.52" a="10575.46" fwhm="0.001363" res="326592.6" algo="FTMS"/>
<pk mz="445.077657" i="4784813.0" sn="34.98" a="5808.82" fwhm="0.001304" res="341419.4" algo="FTMS"/>
<pk mz="445.088888" i="2212016.3" sn="14.92" a="3156.31" fwhm="0.001466" res="303616.8" algo="FTMS"/>
<pk mz="445.098798" i="5866163.0" sn="43.41" a="7826.93" fwhm="0.001359" res="327473.3" algo="FTMS"/>
<pk mz="445.114089" i="3670199.3" sn="26.29" a="5016.59" fwhm="0.001474" res="301994.8" algo="FTMS"/>
<pk mz="445.125240" i="1568698.5" sn="9.90" a="1537.80" fwhm="0.001291" res="344899.0" algo="FTMS"/>
<pk mz="445.127181" i="1573563.1" sn="9.94" a="1339.21" fwhm="0.001175" res="378815.1" algo="FTMS"/>
<pk mz="445.135127" i="3451581.3" sn="24.58" a="4654.48" fwhm="0.001373" res="324279.5" algo="FTMS"/>
<pk mz="445.150450" i="2462913.8" sn="16.87" a="2720.65" fwhm="0.001239" res="359343.4" algo="FTMS"/>
<pk mz="445.157534" i="1346755.8" sn="8.17" a="1048.56" fwhm="0.001077" res="413356.3" algo="FTMS"/>
<pk mz="445.163602" i="1411013.5" sn="8.67" a="1428.05" fwhm="0.001373" res="324280.9" algo="FTMS"/>
<pk mz="445.171548" i="4574920.0" sn="33.34" a="6066.42" fwhm="0.001385" res="321340.5" algo="FTMS"/>
<pk mz="445.186808" i="3714764.3" sn="26.63" a="4211.02" fwhm="0.001225" res="363374.1" algo="FTMS"/>
<pk mz="445.193950" i="2670798.3" sn="18.49" a="2664.12" fwhm="0.001207" res="368811.8" algo="FTMS"/>
<pk mz="445.199803" i="1766095.9" sn="11.44" a="1749.09" fwhm="0.001127" res="395001.2" algo="FTMS"/>
<pk mz="445.207962" i="5493458.0" sn="40.50" a="7692.37" fwhm="0.001438" res="309649.0" algo="FTMS"/>
<pk mz="445.230384" i="3381464.5" sn="24.04" a="3762.21" fwhm="0.001252" res="355495.6" algo="FTMS"/>
<pk mz="445.236306" i="1640666.3" sn="10.46" a="1519.91" fwhm="0.001213" res="367065.5" algo="FTMS"/>
<pk mz="445.241832" i="2862811.8" sn="19.99" a="2725.58" fwhm="0.001085" res="410400.0" algo="FTMS"/>
<pk mz="445.244348" i="4635356.5" sn="33.81" a="5914.68" fwhm="0.001295" res="343950.5" algo="FTMS"/>
<pk mz="445.280719" i="4769511.0" sn="34.86" a="5973.10" fwhm="0.001314" res="338793.4" algo="FTMS"/>
<pk mz="446.036415" i="2693054.5" sn="18.67" a="3120.76" fwhm="0.001324" res="336994.2" algo="FTMS"/>
<pk mz="446.044467" i="1200832.9" sn="7.03" a="1078.53" fwhm="0.001275" res="349766.8" algo="FTMS"/>
<pk mz="446.072866" i="3815881.0" sn="27.42" a="4384.88" fwhm="0.001269" res="351485.9" algo="FTMS"/>
<pk mz="446.084057" i="1265868.3" sn="7.54" a="1328.76" fwhm="0.001292" res="345386.9" algo="FTMS"/>
<pk mz="446.102236" i="1427409.4" sn="8.80" a="1284.72" fwhm="0.001127" res="395900.0" algo="FTMS"/>
<pk mz="446.109209" i="3173331.3" sn="22.41" a="3734.49" fwhm="0.001352" res="329866.9" algo="FTMS"/>
<pk mz="446.145612" i="1622493.8" sn="10.32" a="1714.92" fwhm="0.001223" res="364820.6" algo="FTMS"/>
<pk mz="446.166647" i="2420707.8" sn="16.54" a="2723.38" fwhm="0.001278" res="349119.1" algo="FTMS"/>
<pk mz="446.203166" i="3180014.3" sn="22.46" a="3763.60" fwhm="0.001320" res="337999.4" algo="FTMS"/>
<pk mz="446.239481" i="1300728.5" sn="7.81" a="966.19" fwhm="0.001043" res="427958.8" algo="FTMS"/>
<pk mz="446.284146" i="1605637.3" sn="10.19" a="1325.73" fwhm="0.001159" res="385122.6" algo="FTMS"/>
<pk mz="447.020535" i="4609239.0" sn="33.60" a="5814.44" fwhm="0.001349" res="331354.7" algo="FTMS"/>
<pk mz="447.031956" i="1532634.3" sn="9.62" a="1628.21" fwhm="0.001364" res="327640.6" algo="FTMS"/>
<pk mz="447.041614" i="2287325.0" sn="15.50" a="2644.44" fwhm="0.001306" res="342341.5" algo="FTMS"/>
<pk mz="447.056923" i="7318753.5" sn="54.73" a="9768.57" fwhm="0.001365" res="327498.8" algo="FTMS"/>
<pk mz="447.068347" i="2239716.8" sn="15.13" a="2444.44" fwhm="0.001216" res="367629.6" algo="FTMS"/>
<pk mz="447.078101" i="3883239.5" sn="27.94" a="5367.47" fwhm="0.001423" res="314165.6" algo="FTMS"/>
<pk mz="447.093305" i="6531308.0" sn="48.59" a="8395.72" fwhm="0.001325" res="337480.0" algo="FTMS"/>
<pk mz="447.104526" i="2561263.0" sn="17.64" a="3252.73" fwhm="0.001405" res="318142.2" algo="FTMS"/>
<pk mz="447.114523" i="2964721.8" sn="20.78" a="3955.29" fwhm="0.001418" res="315252.7" algo="FTMS"/>
<pk mz="447.129661" i="4822262.0" sn="35.26" a="6033.80" fwhm="0.001307" res="342055.8" algo="FTMS"/>
<pk mz="447.134249" i="2045943.5" sn="13.62" a="2338.39" fwhm="0.001403" res="318747.5" algo="FTMS"/>
<pk mz="447.142820" i="1956089.9" sn="12.92" a="1622.38" fwhm="0.001041" res="429598.4" algo="FTMS"/>
<pk mz="447.150716" i="1321724.1" sn="7.97" a="1718.71" fwhm="0.001882" res="237648.4" algo="FTMS"/>
<pk mz="447.166064" i="2203392.5" sn="14.85" a="2193.64" fwhm="0.001225" res="365096.3" algo="FTMS"/>
<pk mz="447.179095" i="3231492.3" sn="22.86" a="3572.34" fwhm="0.001253" res="356964.8" algo="FTMS"/>
<pk mz="447.187293" i="2171910.5" sn="14.60" a="2984.46" fwhm="0.001610" res="277815.8" algo="FTMS"/>
<pk mz="447.202475" i="1926666.9" sn="12.69" a="1879.86" fwhm="0.001198" res="373151.8" algo="FTMS"/>
<pk mz="447.209549" i="1497100.9" sn="9.34" a="1773.84" fwhm="0.001362" res="328452.7" algo="FTMS"/>
<pk mz="447.215504" i="3411214.5" sn="24.26" a="3942.75" fwhm="0.001317" res="339605.5" algo="FTMS"/>
<pk mz="447.223614" i="3222288.8" sn="22.79" a="3842.49" fwhm="0.001323" res="337972.0" algo="FTMS"/>
<pk mz="447.259903" i="2315547.3" sn="15.72" a="2650.89" fwhm="0.001386" res="322711.1" algo="FTMS"/>
<pk mz="447.296412" i="1830693.6" sn="11.94" a="1655.22" fwhm="0.001120" res="399434.4" algo="FTMS"/>
<pk mz="448.052143" i="4346364.5" sn="31.55" a="5219.79" fwhm="0.001300" res="344676.8" algo="FTMS"/>
<pk mz="448.060234" i="1586686.9" sn="10.04" a="1429.06" fwhm="0.001129" res="396881.2" algo="FTMS"/>
<pk mz="448.063279" i="1771775.8" sn="11.48" a="2052.38" fwhm="0.001478" res="303123.0" algo="FTMS"/>
<pk mz="448.088516" i="4229639.0" sn="30.64" a="5498.19" fwhm="0.001405" res="318888.3" algo="FTMS"/>
<pk mz="448.096798" i="1252617.3" sn="7.43" a="912.47" fwhm="0.001093" res="409806.5" algo="FTMS"/>
<pk mz="448.125007" i="2936337.3" sn="20.56" a="3413.99" fwhm="0.001299" res="345096.3" algo="FTMS"/>
<pk mz="448.145979" i="1511959.3" sn="9.45" a="1207.23" fwhm="0.001060" res="422827.9" algo="FTMS"/>
<pk mz="448.161333" i="1840667.6" sn="12.02" a="1934.42" fwhm="0.001290" res="347434.4" algo="FTMS"/>
<pk mz="448.182434" i="3523617.5" sn="25.14" a="4615.08" fwhm="0.001460" res="306915.5" algo="FTMS"/>
<pk mz="448.197694" i="1498662.0" sn="9.35" a="1421.60" fwhm="0.001432" res="313029.5" algo="FTMS"/>
<pk mz="448.218893" i="2164268.0" sn="14.54" a="2485.00" fwhm="0.001273" res="352186.9" algo="FTMS"/>
<pk mz="449.036170" i="7898900.0" sn="59.25" a="10874.38" fwhm="0.001330" res="337530.5" algo="FTMS"/>
<pk mz="449.047356" i="2087703.1" sn="13.94" a="2600.61" fwhm="0.001448" res="310116.8" algo="FTMS"/>
<pk mz="449.072545" i="9536286.0" sn="72.01" a="12749.33" fwhm="0.001364" res="329318.8" algo="FTMS"/>
<pk mz="449.083871" i="2995489.5" sn="21.02" a="3825.08" fwhm="0.001368" res="328367.5" algo="FTMS"/>
<pk mz="449.093798" i="1495332.4" sn="9.32" a="1422.87" fwhm="0.001274" res="352586.8" algo="FTMS"/>
<pk mz="449.108946" i="11254569.0" z="-1" sn="85.41" a="15477.65" fwhm="0.001372" res="327268.1" algo="FTMS" component_name="CB" deconvoluted_molecular_mass="449.109677" deconvoluted_isotopic_mass="449.109681"/>
<pk mz="449.120413" i="1643307.9" sn="10.47" a="2186.55" fwhm="0.002160" res="207972.6" algo="FTMS"/>
<pk mz="449.130165" i="1396270.6" sn="8.55" a="1717.00" fwhm="0.001493" res="300752.1" algo="FTMS"/>
<pk mz="449.145451" i="5518131.0" sn="40.69" a="7258.81" fwhm="0.001369" res="328153.4" algo="FTMS"/>
<pk mz="449.158456" i="3121974.8" sn="22.00" a="4049.39" fwhm="0.001389" res="323435.3" algo="FTMS"/>
<pk mz="449.181828" i="2599741.3" sn="17.93" a="2634.10" fwhm="0.001202" res="373685.7" algo="FTMS"/>
<pk mz="449.194797" i="4506433.0" sn="32.80" a="5470.68" fwhm="0.001305" res="344117.0" algo="FTMS"/>
<pk mz="449.202776" i="1260099.3" sn="7.49" a="1281.65" fwhm="0.001717" res="261553.0" algo="FTMS"/>
<pk mz="449.212669" i="1394246.1" sn="8.53" a="1461.04" fwhm="0.001233" res="364338.2" algo="FTMS"/>
<pk mz="449.231128" i="3204939.3" sn="22.65" a="3742.65" fwhm="0.001269" res="354003.0" algo="FTMS"/>
<pk mz="450.031430" i="1997870.1" sn="13.24" a="1931.70" fwhm="0.001179" res="381765.6" algo="FTMS"/>
<pk mz="450.039261" i="1383088.4" sn="8.44" a="1401.01" fwhm="0.001445" res="311458.8" algo="FTMS"/>
<pk mz="450.067865" i="3992632.5" sn="28.79" a="4946.48" fwhm="0.001296" res="347203.9" algo="FTMS"/>
<pk mz="450.075965" i="2217530.8" sn="14.95" a="2282.53" fwhm="0.001175" res="382999.0" algo="FTMS"/>
<pk mz="450.079212" i="1454395.6" sn="9.00" a="1374.63" fwhm="0.001207" res="372984.2" algo="FTMS"/>
<pk mz="450.104208" i="4620354.5" sn="33.68" a="5832.44" fwhm="0.001368" res="329095.5" algo="FTMS"/>
<pk mz="450.112267" i="2324549.0" z="-1" sn="15.78" a="2765.38" fwhm="0.001335" res="337236.3" algo="FTMS" component_name="CB" deconvoluted_molecular_mass="449.109677" deconvoluted_isotopic_mass="450.113005"/>
<pk mz="450.140586" i="2423373.0" sn="16.55" a="2542.23" fwhm="0.001193" res="377379.8" algo="FTMS"/>
<pk mz="450.161892" i="1681235.0" sn="10.77" a="2045.53" fwhm="0.001522" res="295853.1" algo="FTMS"/>
<pk mz="450.176872" i="1303127.3" sn="7.82" a="1426.97" fwhm="0.001604" res="280738.3" algo="FTMS"/>
<pk mz="450.198139" i="2537565.3" sn="17.44" a="2509.46" fwhm="0.001123" res="400711.4" algo="FTMS"/>
<pk mz="450.234590" i="1373799.6" sn="8.37" a="1418.10" fwhm="0.001269" res="354841.0" algo="FTMS"/>
<pk mz="451.015436" i="2332228.3" sn="15.84" a="2861.39" fwhm="0.001465" res="307790.0" algo="FTMS"/>
<pk mz="451.051841" i="10540367.0" sn="79.84" a="14741.58" fwhm="0.001369" res="329484.1" algo="FTMS"/>
<pk mz="451.063010" i="2247505.8" sn="15.18" a="2333.01" fwhm="0.001240" res="363863.1" algo="FTMS"/>
<pk mz="451.088233" i="10472793.0" sn="79.31" a="14082.15" fwhm="0.001377" res="327476.5" algo="FTMS"/>
<pk mz="451.099472" i="2878812.0" sn="20.10" a="3438.38" fwhm="0.001332" res="338733.7" algo="FTMS"/>
<pk mz="451.124666" i="8531299.0" sn="64.17" a="11204.09" fwhm="0.001341" res="336385.6" algo="FTMS"/>
<pk mz="451.137582" i="1734758.9" sn="11.18" a="2057.62" fwhm="0.001487" res="303384.9" algo="FTMS"/>
<pk mz="451.161040" i="4780397.5" sn="34.93" a="5752.23" fwhm="0.001271" res="354849.7" algo="FTMS"/>
<pk mz="451.174083" i="3580273.3" sn="25.57" a="4702.88" fwhm="0.001396" res="323119.0" algo="FTMS"/>
<pk mz="451.192069" i="1458806.3" sn="9.03" a="1388.00" fwhm="0.001176" res="383612.9" algo="FTMS"/>
<pk mz="451.197522" i="2769271.8" sn="19.25" a="3418.66" fwhm="0.001344" res="335691.3" algo="FTMS"/>
<pk mz="451.210408" i="4806011.5" sn="35.13" a="5788.94" fwhm="0.001314" res="343447.6" algo="FTMS"/>
<pk mz="451.233895" i="1748354.1" sn="11.29" a="1666.42" fwhm="0.001235" res="365426.1" algo="FTMS"/>
<pk mz="451.246795" i="1499269.8" sn="9.35" a="1295.35" fwhm="0.001175" res="384019.9" algo="FTMS"/>
<pk mz="452.047095" i="2719847.5" sn="18.65" a="3366.07" fwhm="0.001345" res="336035.8" algo="FTMS"/>
<pk mz="452.055283" i="1772137.8" sn="11.35" a="1597.91" fwhm="0.001156" res="390958.6" algo="FTMS"/>
<pk mz="452.083443" i="4396657.5" sn="31.58" a="5888.26" fwhm="0.001416" res="319205.1" algo="FTMS"/>
<pk mz="452.091539" i="2380404.0" sn="16.04" a="2756.12" fwhm="0.001281" res="352886.9" algo="FTMS"/>
<pk mz="452.119765" i="3455100.0" sn="24.32" a="4174.56" fwhm="0.001335" res="338651.4" algo="FTMS"/>
<pk mz="452.127967" i="1593470.3" sn="9.97" a="1955.37" fwhm="0.001514" res="298702.7" algo="FTMS"/>
<pk mz="452.156164" i="1617798.3" sn="10.16" a="1401.89" fwhm="0.001077" res="419846.7" algo="FTMS"/>
<pk mz="452.169355" i="1610889.9" sn="10.10" a="1820.44" fwhm="0.001390" res="325363.6" algo="FTMS"/>
<pk mz="452.177688" i="1269388.3" sn="7.47" a="1220.31" fwhm="0.001285" res="351937.3" algo="FTMS"/>
<pk mz="452.192853" i="1483408.5" sn="9.12" a="1283.08" fwhm="0.001231" res="367308.3" algo="FTMS"/>
<pk mz="452.213821" i="1485974.4" sn="9.14" a="1370.70" fwhm="0.001121" res="403444.5" algo="FTMS"/>
<pk mz="452.244626" i="1226143.1" sn="7.14" a="1158.52" fwhm="0.001368" res="330638.0" algo="FTMS"/>
<pk mz="453.009909" i="1383030.4" sn="8.34" a="1146.81" fwhm="0.001172" res="386646.9" algo="FTMS"/>
<pk mz="453.031072" i="5268348.5" sn="38.30" a="6828.80" fwhm="0.001313" res="344947.3" algo="FTMS"/>
<pk mz="453.046250" i="1593728.6" sn="9.97" a="1424.43" fwhm="0.001225" res="369847.8" algo="FTMS"/>
<pk mz="453.067431" i="11120519.0" z="-1" sn="83.43" a="15534.39" fwhm="0.001377" res="329097.7" algo="FTMS" component_name="CF" deconvoluted_molecular_mass="453.068339" deconvoluted_isotopic_mass="453.068179"/>
<pk mz="453.078647" i="2269321.8" sn="15.18" a="2873.19" fwhm="0.001452" res="312032.3" algo="FTMS"/>
<pk mz="453.103863" i="10293137.0" sn="77.05" a="14164.88" fwhm="0.001382" res="327969.0" algo="FTMS"/>
<pk mz="453.115149" i="2104212.0" sn="13.90" a="2835.06" fwhm="0.001421" res="318935.5" algo="FTMS"/>
<pk mz="453.140250" i="6640539.0" sn="48.88" a="8870.32" fwhm="0.001374" res="329722.3" algo="FTMS"/>
<pk mz="453.153284" i="1292958.8" sn="7.65" a="1089.99" fwhm="0.001171" res="387048.8" algo="FTMS"/>
<pk mz="453.170772" i="1255331.6" sn="7.36" a="1074.29" fwhm="0.001162" res="389944.8" algo="FTMS"/>
<pk mz="453.176725" i="5279653.5" sn="38.39" a="7043.91" fwhm="0.001381" res="328215.3" algo="FTMS"/>
<pk mz="453.189838" i="2574249.0" sn="17.53" a="2987.59" fwhm="0.001354" res="334759.6" algo="FTMS"/>
<pk mz="453.207355" i="1301165.9" sn="7.71" a="1093.95" fwhm="0.001149" res="394323.5" algo="FTMS"/>
<pk mz="453.213015" i="2671023.5" sn="18.27" a="2646.30" fwhm="0.001160" res="390703.4" algo="FTMS"/>
<pk mz="453.226040" i="2528179.0" sn="17.17" a="2652.22" fwhm="0.001215" res="373098.2" algo="FTMS"/>
<pk mz="453.249398" i="2704825.8" sn="18.54" a="3007.90" fwhm="0.001230" res="368423.5" algo="FTMS"/>
<pk mz="453.285972" i="1537475.9" sn="9.53" a="1542.73" fwhm="0.001259" res="360093.8" algo="FTMS"/>
<pk mz="454.041781" i="1553560.0" sn="9.66" a="1525.82" fwhm="0.001314" res="345413.9" algo="FTMS"/>
<pk mz="454.062689" i="2519709.8" sn="17.11" a="3016.10" fwhm="0.001296" res="350229.0" algo="FTMS"/>
<pk mz="454.070791" i="2325152.0" z="-1" sn="15.61" a="2676.71" fwhm="0.001338" res="339369.2" algo="FTMS" component_name="CF" deconvoluted_molecular_mass="453.068339" deconvoluted_isotopic_mass="454.071542"/>
<pk mz="454.077760" i="1301922.0" sn="7.72" a="1459.77" fwhm="0.001643" res="276349.6" algo="FTMS"/>
<pk mz="454.099098" i="3882152.0" sn="27.61" a="4720.63" fwhm="0.001365" res="332571.8" algo="FTMS"/>
<pk mz="454.107263" i="1840298.3" sn="11.87" a="2471.51" fwhm="0.001487" res="305321.6" algo="FTMS"/>
<pk mz="454.135547" i="2483890.3" sn="16.83" a="2747.93" fwhm="0.001211" res="375101.1" algo="FTMS"/>
<pk mz="454.143673" i="1548724.5" sn="9.62" a="1485.29" fwhm="0.001309" res="346920.2" algo="FTMS"/>
<pk mz="454.148535" i="1726389.9" sn="10.99" a="1856.87" fwhm="0.001393" res="325957.8" algo="FTMS"/>
<pk mz="454.172062" i="1346748.5" sn="8.06" a="1053.41" fwhm="0.001093" res="415559.6" algo="FTMS"/>
<pk mz="454.185013" i="1405888.1" sn="8.52" a="1298.47" fwhm="0.001117" res="406508.6" algo="FTMS"/>
<pk mz="455.025603" i="2673579.3" sn="18.29" a="2937.74" fwhm="0.001283" res="354742.4" algo="FTMS"/>
<pk mz="455.046763" i="7880113.0" sn="58.44" a="10962.37" fwhm="0.001387" res="327971.7" algo="FTMS"/>
<pk mz="455.062072" i="2306485.5" sn="15.46" a="2575.48" fwhm="0.001256" res="362405.4" algo="FTMS"/>
<pk mz="455.083073" i="12079547.0" z="-1" sn="90.82" a="16950.10" fwhm="0.001411" res="322483.6" algo="FTMS" component_name="BI" deconvoluted_molecular_mass="455.083869" deconvoluted_isotopic_mass="455.083827"/>
<pk mz="455.094356" i="1806014.4" sn="11.60" a="1906.46" fwhm="0.001315" res="345956.1" algo="FTMS"/>
<pk mz="455.098310" i="1219519.5" sn="7.08" a="888.99" fwhm="0.001147" res="396880.7" algo="FTMS"/>
<pk mz="455.119448" i="9015749.0" sn="67.19" a="12986.98" fwhm="0.001466" res="310501.2" algo="FTMS"/>
<pk mz="455.147804" i="1209805.4" sn="7.00" a="958.47" fwhm="0.001213" res="375359.9" algo="FTMS"/>
<pk mz="455.155887" i="5758415.5" sn="42.08" a="7692.12" fwhm="0.001402" res="324710.4" algo="FTMS"/>
<pk mz="455.192353" i="3914201.8" sn="27.86" a="5121.44" fwhm="0.001395" res="326293.0" algo="FTMS"/>
<pk mz="455.228664" i="4452836.0" sn="32.01" a="5636.12" fwhm="0.001366" res="333261.6" algo="FTMS"/>
<pk mz="455.251234" i="1348586.3" sn="8.07" a="1051.36" fwhm="0.001066" res="426905.4" algo="FTMS"/>
<pk mz="455.265050" i="4055534.0" sn="28.95" a="4810.28" fwhm="0.001297" res="350993.4" algo="FTMS"/>
<pk mz="455.301488" i="1399544.3" sn="8.47" a="1351.69" fwhm="0.001212" res="375697.2" algo="FTMS"/>
<pk mz="456.020933" i="1373120.9" sn="8.26" a="938.83" fwhm="0.001028" res="443470.4" algo="FTMS"/>
<pk mz="456.049943" i="1214920.9" sn="7.04" a="1134.90" fwhm="0.001292" res="353016.5" algo="FTMS"/>
<pk mz="456.057377" i="1513419.0" sn="9.34" a="1432.87" fwhm="0.001218" res="374313.4" algo="FTMS"/>
<pk mz="456.078484" i="2422480.8" z="-1" sn="16.35" a="2977.11" fwhm="0.001386" res="329135.2" algo="FTMS" component_name="CF" deconvoluted_molecular_mass="453.068339" deconvoluted_isotopic_mass="456.079242"/>
<pk mz="456.086472" i="2149075.0" z="-1" sn="14.24" a="2398.88" fwhm="0.001302" res="350255.7" algo="FTMS" component_name="BI" deconvoluted_molecular_mass="455.083869" deconvoluted_isotopic_mass="456.087230"/>
<pk mz="456.114704" i="2266075.0" sn="15.15" a="2810.68" fwhm="0.001492" res="305781.3" algo="FTMS"/>
<pk mz="456.122842" i="1605085.3" sn="10.05" a="1611.41" fwhm="0.001465" res="311333.5" algo="FTMS"/>
<pk mz="456.151240" i="2074597.1" sn="13.67" a="2274.24" fwhm="0.001365" res="334088.1" algo="FTMS"/>
<pk mz="456.164155" i="1477352.6" sn="9.06" a="2313.43" fwhm="0.002058" res="221669.7" algo="FTMS"/>
<pk mz="456.187484" i="1370095.1" sn="8.24" a="1800.21" fwhm="0.001682" res="271266.1" algo="FTMS"/>
<pk mz="456.232006" i="1360379.6" sn="8.16" a="1282.31" fwhm="0.001327" res="343901.5" algo="FTMS"/>
<pk mz="456.268341" i="1622277.6" sn="10.18" a="1575.51" fwhm="0.001334" res="342065.2" algo="FTMS"/>
<pk mz="457.025988" i="2105304.3" sn="13.90" a="2354.49" fwhm="0.001274" res="358670.0" algo="FTMS"/>
<pk mz="457.041249" i="3245020.5" sn="22.69" a="4724.87" fwhm="0.001607" res="284337.9" algo="FTMS"/>
<pk mz="457.052456" i="1945055.5" sn="12.67" a="2103.58" fwhm="0.001286" res="355477.9" algo="FTMS"/>
<pk mz="457.062378" i="8995810.0" sn="67.04" a="12664.26" fwhm="0.001415" res="322916.0" algo="FTMS"/>
<pk mz="457.077652" i="2200550.5" sn="14.64" a="2310.97" fwhm="0.001244" res="367306.1" algo="FTMS"/>
<pk mz="457.089024" i="1219561.8" z="-1" sn="7.07" a="989.12" fwhm="0.001128" res="405396.6" algo="FTMS" component_name="BI" deconvoluted_molecular_mass="455.083869" deconvoluted_isotopic_mass="457.089785"/>
<pk mz="457.098789" i="8391660.0" sn="62.38" a="11289.11" fwhm="0.001387" res="329546.9" algo="FTMS"/>
<pk mz="457.114028" i="1592816.6" sn="9.95" a="1565.57" fwhm="0.001209" res="378136.7" algo="FTMS"/>
<pk mz="457.135207" i="5823478.5" sn="42.57" a="8069.51" fwhm="0.001442" res="316924.5" algo="FTMS"/>
<pk mz="457.150458" i="1400058.8" sn="8.47" a="1479.76" fwhm="0.001424" res="320968.4" algo="FTMS"/>
<pk mz="457.171566" i="3996672.5" sn="28.49" a="5250.14" fwhm="0.001414" res="323255.1" algo="FTMS"/>
<pk mz="457.194024" i="1570054.9" sn="9.78" a="1392.41" fwhm="0.001186" res="385574.2" algo="FTMS"/>
<pk mz="457.200054" i="1219464.5" sn="7.07" a="1042.86" fwhm="0.001337" res="341840.4" algo="FTMS"/>
<pk mz="457.207868" i="5368842.5" sn="39.07" a="6880.91" fwhm="0.001346" res="339632.8" algo="FTMS"/>
<pk mz="457.244327" i="5140501.0" sn="37.31" a="6968.22" fwhm="0.001409" res="324468.8" algo="FTMS"/>
<pk mz="457.266856" i="2130971.0" sn="14.10" a="2404.48" fwhm="0.001337" res="342129.3" algo="FTMS"/>
<pk mz="457.280728" i="4286495.0" sn="30.72" a="5550.56" fwhm="0.001369" res="333934.5" algo="FTMS"/>
<pk mz="457.317211" i="1353129.0" sn="8.10" a="1486.47" fwhm="0.001564" res="292311.4" algo="FTMS"/>
<pk mz="458.036451" i="2717424.0" sn="18.62" a="2835.74" fwhm="0.001249" res="366691.5" algo="FTMS"/>
<pk mz="458.065784" i="1631992.3" sn="10.25" a="1866.06" fwhm="0.001440" res="318135.6" algo="FTMS"/>
<pk mz="458.072897" i="2502394.3" sn="16.96" a="3006.38" fwhm="0.001352" res="338819.6" algo="FTMS"/>
<pk mz="458.081051" i="1274876.5" sn="7.50" a="1133.33" fwhm="0.001219" res="375638.4" algo="FTMS"/>
<pk mz="458.094169" i="1359104.0" z="-1" sn="8.15" a="1240.05" fwhm="0.001165" res="393073.0" algo="FTMS" component_name="BI" deconvoluted_molecular_mass="455.083869" deconvoluted_isotopic_mass="458.094934"/>
<pk mz="458.102202" i="1815298.3" sn="11.67" a="1722.82" fwhm="0.001252" res="365873.6" algo="FTMS"/>
<pk mz="458.109448" i="1670916.3" sn="10.55" a="2104.77" fwhm="0.001481" res="309264.1" algo="FTMS"/>
<pk mz="458.130277" i="1529610.0" sn="9.46" a="1342.59" fwhm="0.001139" res="402191.2" algo="FTMS"/>
<pk mz="458.138535" i="1569804.3" sn="9.77" a="1372.64" fwhm="0.001201" res="381605.1" algo="FTMS"/>
<pk mz="458.166756" i="1508372.1" sn="9.30" a="1752.51" fwhm="0.001418" res="323119.0" algo="FTMS"/>
<pk mz="458.203166" i="2023198.1" sn="13.27" a="1905.01" fwhm="0.001197" res="382821.7" algo="FTMS"/>
<pk mz="458.211153" i="1242912.4" sn="7.25" a="1089.32" fwhm="0.001201" res="381463.7" algo="FTMS"/>
<pk mz="458.225710" i="1618212.4" sn="10.15" a="1321.36" fwhm="0.001109" res="413363.3" algo="FTMS"/>
<pk mz="459.020463" i="3897343.5" sn="27.72" a="5074.83" fwhm="0.001451" res="316382.6" algo="FTMS"/>
<pk mz="459.031767" i="1303042.8" sn="7.71" a="1145.36" fwhm="0.001216" res="377513.7" algo="FTMS"/>
<pk mz="459.041710" i="3647493.5" sn="25.79" a="5141.52" fwhm="0.001503" res="305380.5" algo="FTMS"/>
<pk mz="459.056925" i="4762121.5" sn="34.39" a="6022.76" fwhm="0.001307" res="351118.8" algo="FTMS"/>
<pk mz="459.068212" i="1915404.8" sn="12.44" a="2119.75" fwhm="0.001201" res="382130.9" algo="FTMS"/>
<pk mz="459.078092" i="6774287.5" sn="49.90" a="9011.11" fwhm="0.001377" res="333487.0" algo="FTMS"/>
<pk mz="459.093341" i="3961875.8" sn="28.22" a="5080.45" fwhm="0.001381" res="332466.0" algo="FTMS"/>
<pk mz="459.104629" i="1718294.8" sn="10.92" a="1889.72" fwhm="0.001267" res="362380.1" algo="FTMS"/>
<pk mz="459.114433" i="4791833.5" sn="34.62" a="6439.07" fwhm="0.001401" res="327758.6" algo="FTMS"/>
<pk mz="459.129610" i="2639389.8" sn="18.02" a="3075.42" fwhm="0.001323" res="347005.2" algo="FTMS"/>
<pk mz="459.150768" i="3374627.5" sn="23.69" a="4524.95" fwhm="0.001412" res="325167.0" algo="FTMS"/>
<pk mz="459.166075" i="2651175.8" sn="18.11" a="2942.55" fwhm="0.001330" res="345212.2" algo="FTMS"/>
<pk mz="459.173436" i="1392681.8" sn="8.41" a="1258.25" fwhm="0.001260" res="364293.3" algo="FTMS"/>
<pk mz="459.179152" i="1449515.3" sn="8.84" a="1308.39" fwhm="0.001176" res="390300.1" algo="FTMS"/>
<pk mz="459.187228" i="3860525.5" sn="27.43" a="5256.14" fwhm="0.001442" res="318330.4" algo="FTMS"/>
<pk mz="459.209621" i="2925107.8" sn="20.22" a="3390.15" fwhm="0.001365" res="336517.3" algo="FTMS"/>
<pk mz="459.215532" i="1479989.4" sn="9.08" a="1365.84" fwhm="0.001247" res="368121.6" algo="FTMS"/>
<pk mz="459.223601" i="5604919.5" sn="40.88" a="7445.16" fwhm="0.001424" res="322552.0" algo="FTMS"/>
<pk mz="459.246092" i="2269757.8" sn="15.17" a="2545.10" fwhm="0.001273" res="360873.1" algo="FTMS"/>
<pk mz="459.259982" i="4066881.5" sn="29.02" a="5293.12" fwhm="0.001425" res="322218.6" algo="FTMS"/>
<pk mz="459.296309" i="4859467.5" sn="35.14" a="6514.39" fwhm="0.001390" res="330523.4" algo="FTMS"/>
<pk mz="460.052201" i="3217179.3" sn="22.47" a="3487.57" fwhm="0.001248" res="368682.2" algo="FTMS"/>
<pk mz="460.060432" i="1535261.5" sn="9.50" a="1483.91" fwhm="0.001329" res="346247.9" algo="FTMS"/>
<pk mz="460.088558" i="2650405.3" sn="18.10" a="3289.21" fwhm="0.001350" res="340761.6" algo="FTMS"/>
<pk mz="460.099974" i="1242152.3" sn="7.24" a="1158.05" fwhm="0.001272" res="361659.7" algo="FTMS"/>
<pk mz="460.124974" i="1695279.1" sn="10.74" a="1518.29" fwhm="0.001194" res="385225.3" algo="FTMS"/>
<pk mz="460.146374" i="1394997.0" sn="8.42" a="1621.16" fwhm="0.001557" res="295500.9" algo="FTMS"/>
<pk mz="460.161692" i="1501753.3" sn="9.24" a="1586.20" fwhm="0.001352" res="340365.3" algo="FTMS"/>
<pk mz="460.182453" i="1717566.9" sn="10.91" a="2280.85" fwhm="0.001549" res="297088.1" algo="FTMS"/>
<pk mz="460.218741" i="2269000.8" sn="15.16" a="2551.99" fwhm="0.001388" res="331610.1" algo="FTMS"/>
<pk mz="460.255243" i="1534290.9" sn="9.49" a="1681.51" fwhm="0.001431" res="321734.0" algo="FTMS"/>
<pk mz="461.036235" i="5898280.5" sn="43.14" a="8310.72" fwhm="0.001456" res="316588.6" algo="FTMS"/>
<pk mz="461.047477" i="1761835.6" sn="11.25" a="1892.01" fwhm="0.001293" res="356690.4" algo="FTMS"/>
<pk mz="461.057368" i="3401262.3" sn="23.89" a="4552.46" fwhm="0.001457" res="316528.9" algo="FTMS"/>
<pk mz="461.072606" i="6170674.5" sn="45.24" a="7965.72" fwhm="0.001365" res="337724.3" algo="FTMS"/>
<pk mz="461.083773" i="2393141.5" sn="16.12" a="3010.62" fwhm="0.001436" res="321014.5" algo="FTMS"/>
<pk mz="461.093767" i="3443768.3" sn="24.22" a="4169.63" fwhm="0.001326" res="347849.9" algo="FTMS"/>
<pk mz="461.109015" i="5394492.5" sn="39.26" a="7019.03" fwhm="0.001336" res="345234.8" algo="FTMS"/>
<pk mz="461.120178" i="1528127.5" sn="9.45" a="2125.92" fwhm="0.001617" res="285111.5" algo="FTMS"/>
<pk mz="461.130028" i="2614850.3" sn="17.82" a="3313.57" fwhm="0.001452" res="317648.6" algo="FTMS"/>
<pk mz="461.145443" i="3761222.5" sn="26.66" a="4744.38" fwhm="0.001385" res="332881.9" algo="FTMS"/>
<pk mz="461.158465" i="1990985.9" sn="13.01" a="2552.23" fwhm="0.001468" res="314159.8" algo="FTMS"/>
<pk mz="461.166376" i="2005836.0" sn="13.13" a="2313.66" fwhm="0.001394" res="330734.4" algo="FTMS"/>
<pk mz="461.181690" i="2354256.3" sn="15.82" a="2707.19" fwhm="0.001348" res="342023.2" algo="FTMS"/>
<pk mz="461.188738" i="1411922.1" sn="8.55" a="1597.49" fwhm="0.001350" res="341716.5" algo="FTMS"/>
<pk mz="461.194732" i="2913363.8" sn="20.13" a="4211.77" fwhm="0.001499" res="307695.4" algo="FTMS"/>
<pk mz="461.202924" i="3303510.0" sn="23.13" a="4970.38" fwhm="0.001557" res="296177.8" algo="FTMS"/>
<pk mz="461.231297" i="2349661.8" sn="15.78" a="2836.80" fwhm="0.001400" res="329513.1" algo="FTMS"/>
<pk mz="461.239332" i="2833504.0" sn="19.51" a="3580.91" fwhm="0.001386" res="332724.6" algo="FTMS"/>
<pk mz="461.275612" i="2492522.0" sn="16.88" a="2633.80" fwhm="0.001243" res="371090.1" algo="FTMS"/>
<pk mz="461.311677" i="1398131.8" sn="8.44" a="1417.48" fwhm="0.001297" res="355548.0" algo="FTMS"/>
<pk mz="462.031367" i="2137143.8" sn="14.14" a="2589.96" fwhm="0.001443" res="320128.3" algo="FTMS"/>
<pk mz="462.039446" i="1633338.0" sn="10.25" a="1491.00" fwhm="0.001240" res="372526.0" algo="FTMS"/>
<pk mz="462.067840" i="3910977.8" sn="27.82" a="4847.31" fwhm="0.001386" res="333441.2" algo="FTMS"/>
<pk mz="462.075800" i="1552707.9" sn="9.63" a="1590.00" fwhm="0.001454" res="317714.2" algo="FTMS"/>
<pk mz="462.079306" i="1505860.9" sn="9.27" a="1654.00" fwhm="0.001464" res="315592.7" algo="FTMS"/>
<pk mz="462.104237" i="3269963.5" sn="22.87" a="4278.36" fwhm="0.001375" res="336097.2" algo="FTMS"/>
<pk mz="462.140652" i="2046293.5" sn="13.44" a="2326.90" fwhm="0.001330" res="347422.8" algo="FTMS"/>
<pk mz="462.161506" i="1695835.1" sn="10.74" a="1751.89" fwhm="0.001399" res="330454.0" algo="FTMS"/>
<pk mz="462.198065" i="2863973.0" sn="19.74" a="3496.39" fwhm="0.001385" res="333641.5" algo="FTMS"/>
<pk mz="462.234552" i="2101103.0" sn="13.86" a="2512.34" fwhm="0.001392" res="331999.8" algo="FTMS"/>
<pk mz="463.015561" i="2900547.0" sn="20.02" a="4241.74" fwhm="0.001621" res="285687.4" algo="FTMS"/>
<pk mz="463.051814" i="8499789.0" sn="63.20" a="12564.85" fwhm="0.001497" res="309372.3" algo="FTMS"/>
<pk mz="463.063228" i="2606159.8" sn="17.75" a="2874.41" fwhm="0.001268" res="365111.6" algo="FTMS"/>
<pk mz="463.072887" i="1952338.5" sn="12.71" a="2374.98" fwhm="0.001659" res="279157.6" algo="FTMS"/>
<pk mz="463.088270" i="7932502.5" sn="58.82" a="11095.34" fwhm="0.001434" res="322895.7" algo="FTMS"/>
<pk mz="463.099434" i="2957401.8" sn="20.46" a="4195.55" fwhm="0.001491" res="310698.7" algo="FTMS"/>
<pk mz="463.109222" i="1482076.3" sn="9.09" a="1536.55" fwhm="0.001165" res="397607.6" algo="FTMS"/>
<pk mz="463.124622" i="6050400.5" sn="44.31" a="7877.31" fwhm="0.001372" res="337549.5" algo="FTMS"/>
<pk mz="463.137672" i="1695588.0" sn="10.73" a="1908.52" fwhm="0.001644" res="281641.4" algo="FTMS"/>
<pk mz="463.161033" i="4382314.5" sn="31.45" a="5883.06" fwhm="0.001438" res="322158.4" algo="FTMS"/>
<pk mz="463.174045" i="3187309.8" sn="22.23" a="3726.95" fwhm="0.001279" res="362111.5" algo="FTMS"/>
<pk mz="463.191932" i="1217778.6" sn="7.05" a="1406.06" fwhm="0.001648" res="280992.3" algo="FTMS"/>
<pk mz="463.197394" i="2020468.1" sn="13.24" a="2563.33" fwhm="0.001367" res="338837.1" algo="FTMS"/>
<pk mz="463.210409" i="4111991.8" sn="29.36" a="5178.05" fwhm="0.001339" res="345925.8" algo="FTMS"/>
<pk mz="463.218277" i="1303673.8" sn="7.71" a="1347.80" fwhm="0.001461" res="316998.9" algo="FTMS"/>
<pk mz="463.246826" i="1824641.5" sn="11.73" a="2524.28" fwhm="0.001577" res="293711.6" algo="FTMS"/>
<pk mz="463.255364" i="1322371.9" sn="7.85" a="1311.26" fwhm="0.001302" res="355722.3" algo="FTMS"/>
<pk mz="464.047054" i="3262809.8" sn="22.56" a="4577.05" fwhm="0.001502" res="308974.7" algo="FTMS"/>
<pk mz="464.055229" i="1936219.9" sn="12.45" a="2133.10" fwhm="0.001322" res="350970.4" algo="FTMS"/>
<pk mz="464.083457" i="4296547.5" sn="30.44" a="5418.14" fwhm="0.001359" res="341431.7" algo="FTMS"/>
<pk mz="464.091448" i="1860197.6" sn="11.87" a="2046.71" fwhm="0.001321" res="351233.7" algo="FTMS"/>
<pk mz="464.119869" i="3021677.3" sn="20.72" a="3629.63" fwhm="0.001360" res="341221.0" algo="FTMS"/>
<pk mz="464.127902" i="1629935.5" sn="10.11" a="2370.33" fwhm="0.001814" res="255910.5" algo="FTMS"/>
<pk mz="464.156389" i="2087031.1" sn="13.60" a="2584.51" fwhm="0.001445" res="321261.7" algo="FTMS"/>
<pk mz="464.164349" i="1418617.4" sn="8.50" a="1220.52" fwhm="0.001337" res="347279.5" algo="FTMS"/>
<pk mz="464.177253" i="2697596.8" sn="18.25" a="3187.30" fwhm="0.001344" res="345289.9" algo="FTMS"/>
<pk mz="464.213654" i="2558342.8" sn="17.19" a="3295.80" fwhm="0.001518" res="305840.9" algo="FTMS"/>
<pk mz="464.250175" i="1289104.5" sn="7.51" a="1339.60" fwhm="0.001474" res="314918.3" algo="FTMS"/>
<pk mz="465.031084" i="7058530.5" sn="51.50" a="9903.51" fwhm="0.001420" res="327512.7" algo="FTMS"/>
<pk mz="465.042425" i="1524581.5" sn="9.31" a="1623.13" fwhm="0.001494" res="311295.0" algo="FTMS"/>
<pk mz="465.067439" i="10687596.0" sn="79.18" a="15541.45" fwhm="0.001437" res="323726.4" algo="FTMS"/>
<pk mz="465.078669" i="2836591.3" sn="19.31" a="3843.18" fwhm="0.001432" res="324783.2" algo="FTMS"/>
<pk mz="465.103835" i="9442422.0" sn="69.68" a="13885.47" fwhm="0.001490" res="312144.1" algo="FTMS"/>
<pk mz="465.115008" i="2446457.0" sn="16.33" a="3185.64" fwhm="0.001527" res="304628.0" algo="FTMS"/>
<pk mz="465.140277" i="6866048.0" sn="50.04" a="9564.60" fwhm="0.001470" res="316316.3" algo="FTMS"/>
<pk mz="465.153380" i="1802883.3" sn="11.43" a="2058.35" fwhm="0.001470" res="316474.6" algo="FTMS"/>
<pk mz="465.168560" i="15905927.0" z="-1" sn="118.97" a="23740.49" fwhm="0.001461" res="318426.8" algo="FTMS" component_name="q" deconvoluted_molecular_mass="465.169367" deconvoluted_isotopic_mass="465.169349"/>
<pk mz="465.176649" i="3886217.5" sn="27.31" a="4967.26" fwhm="0.001424" res="326579.5" algo="FTMS"/>
<pk mz="465.189653" i="4206733.0" sn="29.76" a="5626.86" fwhm="0.001383" res="336339.4" algo="FTMS"/>
<pk mz="465.199242" i="1232783.6" sn="7.08" a="1046.86" fwhm="0.001199" res="387977.5" algo="FTMS"/>
<pk mz="465.207379" i="1285009.9" sn="7.48" a="1327.22" fwhm="0.001323" res="351751.7" algo="FTMS"/>
<pk mz="465.213041" i="2548883.3" sn="17.12" a="2943.98" fwhm="0.001340" res="347070.9" algo="FTMS"/>
<pk mz="465.225988" i="4304535.0" sn="30.50" a="5885.33" fwhm="0.001483" res="313716.4" algo="FTMS"/>
<pk mz="465.249365" i="1282205.1" sn="7.46" a="1099.47" fwhm="0.001328" res="350286.4" algo="FTMS"/>
<pk mz="465.304570" i="2328236.0" sn="15.43" a="2618.38" fwhm="0.001321" res="352190.5" algo="FTMS"/>
<pk mz="466.041759" i="1647729.3" sn="10.24" a="1688.46" fwhm="0.001341" res="347520.9" algo="FTMS"/>
<pk mz="466.062773" i="4022135.0" sn="28.35" a="5760.33" fwhm="0.001515" res="307589.7" algo="FTMS"/>
<pk mz="466.070856" i="2456441.0" sn="16.41" a="2663.08" fwhm="0.001331" res="350143.6" algo="FTMS"/>
<pk mz="466.099085" i="4394368.5" sn="31.19" a="5839.26" fwhm="0.001434" res="325018.7" algo="FTMS"/>
<pk mz="466.107181" i="2080898.8" sn="13.55" a="2398.82" fwhm="0.001512" res="308320.4" algo="FTMS"/>
<pk mz="466.135463" i="2759050.3" sn="18.72" a="3280.88" fwhm="0.001320" res="353248.4" algo="FTMS"/>
<pk mz="466.143558" i="1252364.5" sn="7.23" a="1569.05" fwhm="0.001678" res="277803.5" algo="FTMS"/>
<pk mz="466.148518" i="1283469.9" sn="7.46" a="1081.09" fwhm="0.001163" res="400908.7" algo="FTMS"/>
<pk mz="466.171968" i="6033812.0" z="-1" sn="43.69" a="8041.93" fwhm="0.001398" res="333442.6" algo="FTMS" component_name="q" deconvoluted_molecular_mass="465.169367" deconvoluted_isotopic_mass="466.172760"/>
<pk mz="466.193236" i="2198937.8" sn="14.45" a="2502.70" fwhm="0.001359" res="342944.7" algo="FTMS"/>
<pk mz="466.229376" i="1743523.4" sn="10.97" a="2584.46" fwhm="0.001734" res="268853.8" algo="FTMS"/>
<pk mz="467.025685" i="1840759.8" sn="11.71" a="2072.01" fwhm="0.001306" res="357471.6" algo="FTMS"/>
<pk mz="467.046762" i="9487997.0" sn="70.02" a="13488.02" fwhm="0.001459" res="320113.1" algo="FTMS"/>
<pk mz="467.062030" i="1561473.4" sn="9.58" a="1838.39" fwhm="0.001417" res="329547.2" algo="FTMS"/>
<pk mz="467.083165" i="12234375.0" z="-1" sn="90.97" a="17500.05" fwhm="0.001429" res="326777.4" algo="FTMS" component_name="BF" deconvoluted_molecular_mass="467.083854" deconvoluted_isotopic_mass="467.083960"/>
<pk mz="467.094450" i="2899594.0" sn="19.79" a="3517.97" fwhm="0.001358" res="343912.7" algo="FTMS"/>
<pk mz="467.119485" i="9244305.0" sn="68.17" a="13628.20" fwhm="0.001481" res="315439.4" algo="FTMS"/>
<pk mz="467.130805" i="1859475.8" sn="11.85" a="2357.79" fwhm="0.001776" res="263055.6" algo="FTMS"/>
<pk mz="467.155853" i="5908122.5" sn="42.73" a="8519.03" fwhm="0.001475" res="316774.3" algo="FTMS"/>
<pk mz="467.165631" i="5612189.0" sn="40.47" a="8984.52" fwhm="0.001586" res="294465.9" algo="FTMS"/>
<pk mz="467.186767" i="1608866.6" sn="9.94" a="1986.44" fwhm="0.001684" res="277491.0" algo="FTMS"/>
<pk mz="467.192297" i="3261604.0" sn="22.55" a="4055.88" fwhm="0.001410" res="331303.7" algo="FTMS"/>
<pk mz="467.205411" i="3545767.5" sn="24.71" a="4497.32" fwhm="0.001390" res="336092.5" algo="FTMS"/>
<pk mz="467.223452" i="1239980.4" sn="7.13" a="1227.92" fwhm="0.001492" res="313209.4" algo="FTMS"/>
<pk mz="467.228774" i="3335341.8" sn="23.11" a="3959.89" fwhm="0.001352" res="345658.5" algo="FTMS"/>
<pk mz="467.241715" i="2219185.3" sn="14.60" a="2471.40" fwhm="0.001378" res="339129.7" algo="FTMS"/>
<pk mz="467.264996" i="2213047.5" sn="14.55" a="2624.20" fwhm="0.001445" res="323364.6" algo="FTMS"/>
<pk mz="467.301547" i="1358529.1" sn="8.03" a="1335.49" fwhm="0.001406" res="332345.6" algo="FTMS"/>
<pk mz="468.041747" i="1392005.6" sn="8.29" a="1408.88" fwhm="0.001427" res="328025.2" algo="FTMS"/>
<pk mz="468.049992" i="1786247.8" sn="11.29" a="1909.99" fwhm="0.001283" res="364777.5" algo="FTMS"/>
<pk mz="468.057012" i="1806473.6" sn="11.45" a="2058.09" fwhm="0.001388" res="337260.1" algo="FTMS"/>
<pk mz="468.068197" i="1436556.6" sn="8.63" a="1227.82" fwhm="0.001303" res="359281.2" algo="FTMS"/>
<pk mz="468.078301" i="3241359.3" sn="22.39" a="4204.80" fwhm="0.001447" res="323399.5" algo="FTMS"/>
<pk mz="468.086486" i="2774929.5" z="-1" sn="18.83" a="3526.06" fwhm="0.001421" res="329404.7" algo="FTMS" component_name="BF" deconvoluted_molecular_mass="467.083854" deconvoluted_isotopic_mass="468.087285"/>
<pk mz="468.114887" i="3807129.0" sn="26.70" a="5037.69" fwhm="0.001464" res="319802.8" algo="FTMS"/>
<pk mz="468.122748" i="1846171.1" sn="11.75" a="1651.94" fwhm="0.001175" res="398374.4" algo="FTMS"/>
<pk mz="468.150932" i="1994146.5" sn="12.88" a="2778.67" fwhm="0.001578" res="296593.9" algo="FTMS"/>
<pk mz="468.159486" i="1227428.8" sn="7.03" a="935.46" fwhm="0.001163" res="402512.2" algo="FTMS"/>
<pk mz="468.164200" i="2014118.0" sn="13.03" a="2331.37" fwhm="0.001352" res="346254.9" algo="FTMS"/>
<pk mz="468.168793" i="1428903.3" sn="8.57" a="1238.58" fwhm="0.001190" res="393466.3" algo="FTMS"/>
<pk mz="468.200658" i="1944495.6" sn="12.50" a="2199.64" fwhm="0.001436" res="326019.6" algo="FTMS"/>
<pk mz="469.004889" i="1785476.3" sn="11.29" a="2115.67" fwhm="0.001461" res="321071.6" algo="FTMS"/>
<pk mz="469.026183" i="3782793.8" sn="26.52" a="5438.87" fwhm="0.001554" res="301896.0" algo="FTMS"/>
<pk mz="469.041299" i="3187341.8" sn="21.98" a="4540.97" fwhm="0.001532" res="306190.0" algo="FTMS"/>
<pk mz="469.052529" i="1247888.9" sn="7.19" a="1135.45" fwhm="0.001269" res="369541.5" algo="FTMS"/>
<pk mz="469.062444" i="11790483.0" z="-1" sn="87.58" a="17113.00" fwhm="0.001449" res="323722.3" algo="FTMS" component_name="BQ" deconvoluted_molecular_mass="469.063247" deconvoluted_isotopic_mass="469.063246"/>
<pk mz="469.077717" i="2007703.5" sn="12.98" a="2295.37" fwhm="0.001320" res="355349.9" algo="FTMS"/>
<pk mz="469.088740" i="1535642.4" z="-1" sn="9.38" a="1813.97" fwhm="0.001445" res="324538.1" algo="FTMS" component_name="BF" deconvoluted_molecular_mass="467.083854" deconvoluted_isotopic_mass="469.089542"/>
<pk mz="469.098749" i="11565213.0" z="-1" sn="85.86" a="16635.77" fwhm="0.001465" res="320247.3" algo="FTMS" component_name="BU" deconvoluted_molecular_mass="469.099574" deconvoluted_isotopic_mass="469.099551"/>
<pk mz="469.109953" i="1521056.0" sn="9.27" a="1448.96" fwhm="0.001254" res="374057.3" algo="FTMS"/>
<pk mz="469.113951" i="1338273.0" sn="7.88" a="1227.26" fwhm="0.001267" res="370184.8" algo="FTMS"/>
<pk mz="469.135214" i="7681190.5" sn="56.24" a="10727.83" fwhm="0.001466" res="320013.7" algo="FTMS"/>
<pk mz="469.171602" i="5090480.0" sn="36.49" a="7038.67" fwhm="0.001459" res="321627.9" algo="FTMS"/>
<pk mz="469.184783" i="1279155.6" sn="7.43" a="1400.08" fwhm="0.001550" res="302781.3" algo="FTMS"/>
<pk mz="469.207973" i="3867321.8" sn="27.16" a="5205.24" fwhm="0.001503" res="312173.0" algo="FTMS"/>
<pk mz="469.221042" i="2450109.3" sn="16.35" a="2821.08" fwhm="0.001392" res="337168.5" algo="FTMS"/>
<pk mz="469.244309" i="5089475.5" sn="36.48" a="7062.18" fwhm="0.001425" res="329291.7" algo="FTMS"/>
<pk mz="469.280620" i="4261069.0" sn="30.16" a="5883.56" fwhm="0.001449" res="323919.4" algo="FTMS"/>
<pk mz="469.316964" i="1449686.5" sn="8.73" a="1772.76" fwhm="0.001602" res="292917.6" algo="FTMS"/>
<pk mz="470.036550" i="2490259.8" sn="16.66" a="2870.57" fwhm="0.001364" res="344487.8" algo="FTMS"/>
<pk mz="470.047623" i="1254294.8" sn="7.23" a="846.72" fwhm="0.001095" res="429203.3" algo="FTMS"/>
<pk mz="470.057740" i="1981593.4" sn="12.78" a="2536.70" fwhm="0.001526" res="308105.2" algo="FTMS"/>
<pk mz="470.065789" i="1937563.5" z="-1" sn="12.44" a="2299.50" fwhm="0.001452" res="323687.4" algo="FTMS" component_name="BQ" deconvoluted_molecular_mass="469.063247" deconvoluted_isotopic_mass="470.066595"/>
<pk mz="470.072992" i="2085789.4" sn="13.57" a="2485.61" fwhm="0.001397" res="336463.0" algo="FTMS"/>
<pk mz="470.084265" i="1553568.3" sn="9.52" a="1824.20" fwhm="0.001418" res="331491.3" algo="FTMS"/>
<pk mz="470.094015" i="2397603.0" sn="15.95" a="3497.90" fwhm="0.001605" res="292894.8" algo="FTMS"/>
<pk mz="470.102219" i="2510245.0" z="-1" sn="16.81" a="3158.49" fwhm="0.001388" res="338722.5" algo="FTMS" component_name="BU" deconvoluted_molecular_mass="469.099574" deconvoluted_isotopic_mass="470.103024"/>
<pk mz="470.109288" i="1459878.9" sn="8.80" a="1534.69" fwhm="0.001377" res="341349.5" algo="FTMS"/>
<pk mz="470.130529" i="2314668.5" sn="15.32" a="2772.81" fwhm="0.001435" res="327571.8" algo="FTMS"/>
<pk mz="470.138437" i="1789614.5" sn="11.32" a="2168.96" fwhm="0.001444" res="325559.7" algo="FTMS"/>
<pk mz="470.166855" i="1237430.0" sn="7.11" a="842.12" fwhm="0.001008" res="466379.7" algo="FTMS"/>
<pk mz="470.175069" i="1384376.1" sn="8.23" a="1466.92" fwhm="0.001553" res="302746.9" algo="FTMS"/>
<pk mz="470.179658" i="1389881.4" sn="8.27" a="1736.10" fwhm="0.001729" res="271935.5" algo="FTMS"/>
<pk mz="471.020538" i="3311253.5" sn="22.92" a="4663.87" fwhm="0.001505" res="312961.0" algo="FTMS"/>
<pk mz="471.031880" i="1509272.6" sn="9.18" a="1623.61" fwhm="0.001499" res="314275.2" algo="FTMS"/>
<pk mz="471.041641" i="5323419.0" sn="38.26" a="8307.54" fwhm="0.001570" res="299936.5" algo="FTMS"/>
<pk mz="471.056877" i="4165279.0" sn="29.43" a="5761.75" fwhm="0.001498" res="314476.5" algo="FTMS"/>
<pk mz="471.068081" i="1741730.0" sn="10.95" a="1863.11" fwhm="0.001314" res="358612.3" algo="FTMS"/>
<pk mz="471.078030" i="10160805.0" sn="75.15" a="15000.19" fwhm="0.001464" res="321810.5" algo="FTMS"/>
<pk mz="471.089622" i="1329831.6" sn="7.81" a="1397.24" fwhm="0.001385" res="340109.9" algo="FTMS"/>
<pk mz="471.093392" i="2203816.8" sn="14.47" a="2444.80" fwhm="0.001314" res="358474.2" algo="FTMS"/>
<pk mz="471.104554" i="1955243.6" sn="12.58" a="2668.01" fwhm="0.001633" res="288473.7" algo="FTMS"/>
<pk mz="471.114418" i="7684782.0" sn="56.27" a="11360.87" fwhm="0.001502" res="313664.1" algo="FTMS"/>
<pk mz="471.129708" i="1723058.1" sn="10.81" a="1610.71" fwhm="0.001229" res="383473.0" algo="FTMS"/>
<pk mz="471.150742" i="4941495.5" sn="35.35" a="7714.15" fwhm="0.001574" res="299422.3" algo="FTMS"/>
<pk mz="471.166156" i="1771963.6" sn="11.18" a="2025.52" fwhm="0.001474" res="319718.0" algo="FTMS"/>
<pk mz="471.187211" i="3700417.3" sn="25.88" a="4995.81" fwhm="0.001490" res="316151.3" algo="FTMS"/>
<pk mz="471.209728" i="1782215.0" sn="11.26" a="1743.74" fwhm="0.001334" res="353315.8" algo="FTMS"/>
<pk mz="471.223620" i="5059274.5" sn="36.25" a="6704.37" fwhm="0.001432" res="329155.1" algo="FTMS"/>
<pk mz="471.259926" i="5648084.0" sn="40.74" a="8475.00" fwhm="0.001590" res="296366.2" algo="FTMS"/>
<pk mz="471.282428" i="1656282.0" sn="10.30" a="1697.98" fwhm="0.001349" res="349423.2" algo="FTMS"/>
<pk mz="471.296312" i="4559581.5" sn="32.44" a="5846.99" fwhm="0.001397" res="337360.2" algo="FTMS"/>
<pk mz="472.015702" i="1448857.1" sn="8.71" a="1190.99" fwhm="0.001184" res="398751.5" algo="FTMS"/>
<pk mz="472.052213" i="2468258.8" sn="16.49" a="2713.84" fwhm="0.001332" res="354306.7" algo="FTMS"/>
<pk mz="472.073469" i="1724072.3" sn="10.81" a="1794.44" fwhm="0.001306" res="361575.9" algo="FTMS"/>
<pk mz="472.081398" i="1854890.3" sn="11.81" a="1824.53" fwhm="0.001260" res="374810.2" algo="FTMS"/>
<pk mz="472.099545" i="1471919.0" sn="8.89" a="1509.89" fwhm="0.001326" res="355981.7" algo="FTMS"/>
<pk mz="472.109770" i="1742769.6" sn="10.95" a="1861.03" fwhm="0.001308" res="361033.8" algo="FTMS"/>
<pk mz="472.117726" i="1929907.8" sn="12.38" a="2061.69" fwhm="0.001360" res="347055.3" algo="FTMS"/>
<pk mz="472.124868" i="1510453.5" sn="9.18" a="1934.15" fwhm="0.001763" res="267852.0" algo="FTMS"/>
<pk mz="472.146211" i="1880507.1" sn="12.01" a="1864.80" fwhm="0.001265" res="373249.0" algo="FTMS"/>
<pk mz="472.154146" i="1227453.3" sn="7.03" a="898.23" fwhm="0.001135" res="415831.5" algo="FTMS"/>
<pk mz="472.182357" i="1910468.5" sn="12.23" a="2205.22" fwhm="0.001562" res="302216.1" algo="FTMS"/>
<pk mz="472.218763" i="1832654.0" sn="11.64" a="2006.92" fwhm="0.001368" res="345139.2" algo="FTMS"/>
<pk mz="472.226904" i="1689296.1" sn="10.55" a="1922.89" fwhm="0.001406" res="335929.3" algo="FTMS"/>
<pk mz="472.241284" i="2512851.8" sn="16.83" a="3050.26" fwhm="0.001442" res="327408.2" algo="FTMS"/>
<pk mz="472.263337" i="1759705.5" sn="11.08" a="2058.96" fwhm="0.001438" res="328405.2" algo="FTMS"/>
<pk mz="472.299828" i="2039523.1" sn="13.22" a="2354.23" fwhm="0.001417" res="333239.1" algo="FTMS"/>
<pk mz="472.999809" i="1425048.6" sn="8.53" a="1432.51" fwhm="0.001414" res="334568.2" algo="FTMS"/>
<pk mz="473.036244" i="5174434.0" sn="37.12" a="7484.88" fwhm="0.001520" res="311107.7" algo="FTMS"/>
<pk mz="473.047336" i="1475493.0" sn="8.92" a="1477.58" fwhm="0.001314" res="360020.9" algo="FTMS"/>
<pk mz="473.057290" i="6331559.5" sn="45.94" a="8922.75" fwhm="0.001466" res="322748.9" algo="FTMS"/>
<pk mz="473.072589" i="5477547.5" sn="39.43" a="7796.69" fwhm="0.001492" res="317064.8" algo="FTMS"/>
<pk mz="473.083561" i="2632878.3" sn="17.74" a="3591.07" fwhm="0.001499" res="315534.5" algo="FTMS"/>
<pk mz="473.093617" i="6612145.0" sn="48.08" a="10037.72" fwhm="0.001567" res="301921.6" algo="FTMS"/>
<pk mz="473.108907" i="3545781.0" sn="24.70" a="5179.34" fwhm="0.001566" res="302081.1" algo="FTMS"/>
<pk mz="473.120236" i="1549239.9" sn="9.48" a="1852.57" fwhm="0.001874" res="252427.6" algo="FTMS"/>
<pk mz="473.130055" i="4414650.5" sn="31.33" a="6490.83" fwhm="0.001570" res="301371.5" algo="FTMS"/>
<pk mz="473.145364" i="3090622.3" sn="21.23" a="3530.73" fwhm="0.001312" res="360725.7" algo="FTMS"/>
<pk mz="473.166412" i="3045571.8" sn="20.89" a="4283.62" fwhm="0.001599" res="295834.9" algo="FTMS"/>
<pk mz="473.181722" i="2033863.8" sn="13.17" a="2503.65" fwhm="0.001531" res="309028.9" algo="FTMS"/>
<pk mz="473.194713" i="1864651.1" sn="11.88" a="2401.98" fwhm="0.001509" res="313545.5" algo="FTMS"/>
<pk mz="473.202863" i="4266189.0" sn="30.19" a="6063.28" fwhm="0.001488" res="318074.9" algo="FTMS"/>
<pk mz="473.239277" i="5645526.5" sn="40.71" a="7907.75" fwhm="0.001431" res="330736.2" algo="FTMS"/>
<pk mz="473.275610" i="3935456.0" sn="27.67" a="4846.70" fwhm="0.001351" res="350278.4" algo="FTMS"/>
<pk mz="473.282583" i="41815264.0" z="-1" sn="316.52" a="64040.97" fwhm="0.001485" res="318609.6" algo="FTMS" component_name="Q" deconvoluted_molecular_mass="473.283418" deconvoluted_isotopic_mass="473.283399"/>
<pk mz="473.311985" i="13059305.0" z="-1" sn="97.24" a="19790.19" fwhm="0.001509" res="313667.9" algo="FTMS" component_name="AS" deconvoluted_molecular_mass="473.313505" deconvoluted_isotopic_mass="473.312802"/>
<pk mz="474.031532" i="2386851.3" sn="15.86" a="2796.85" fwhm="0.001407" res="336993.7" algo="FTMS"/>
<pk mz="474.067833" i="3714988.5" sn="25.99" a="4721.01" fwhm="0.001437" res="329841.3" algo="FTMS"/>
<pk mz="474.079153" i="1469615.5" sn="8.87" a="1522.90" fwhm="0.001337" res="354604.0" algo="FTMS"/>
<pk mz="474.096902" i="1280948.1" sn="7.43" a="1278.47" fwhm="0.001335" res="355228.7" algo="FTMS"/>
<pk mz="474.104187" i="2219958.0" sn="14.59" a="2588.23" fwhm="0.001376" res="344615.2" algo="FTMS"/>
<pk mz="474.140668" i="1564607.4" sn="9.59" a="1422.66" fwhm="0.001240" res="382360.1" algo="FTMS"/>
<pk mz="474.161568" i="1606340.8" sn="9.91" a="1657.42" fwhm="0.001490" res="318216.2" algo="FTMS"/>
<pk mz="474.169649" i="1238470.9" sn="7.11" a="1232.04" fwhm="0.001397" res="339522.3" algo="FTMS"/>
<pk mz="474.172924" i="1562055.6" sn="9.57" a="1609.75" fwhm="0.001399" res="339022.7" algo="FTMS"/>
<pk mz="474.176922" i="1688776.8" sn="10.54" a="1793.19" fwhm="0.001291" res="367288.7" algo="FTMS"/>
<pk mz="474.198096" i="2591182.3" sn="17.42" a="2981.17" fwhm="0.001341" res="353597.4" algo="FTMS"/>
<pk mz="474.220430" i="1488340.0" sn="9.01" a="1556.03" fwhm="0.001410" res="336280.1" algo="FTMS"/>
<pk mz="474.234694" i="1971927.6" sn="12.70" a="2498.70" fwhm="0.001540" res="307875.0" algo="FTMS"/>
<pk mz="474.242645" i="1486553.6" sn="9.00" a="1612.59" fwhm="0.001442" res="328824.8" algo="FTMS"/>
<pk mz="474.286000" i="11953637.0" z="-1" sn="88.81" a="18154.73" fwhm="0.001517" res="312641.5" algo="FTMS" component_name="Q" deconvoluted_molecular_mass="473.283418" deconvoluted_isotopic_mass="474.286820"/>
<pk mz="474.315461" i="3865068.5" z="-1" sn="27.13" a="5445.20" fwhm="0.001439" res="329531.0" algo="FTMS" component_name="AS" deconvoluted_molecular_mass="473.313505" deconvoluted_isotopic_mass="474.316281"/>
<pk mz="475.015483" i="2855584.3" sn="19.43" a="3389.09" fwhm="0.001414" res="335825.1" algo="FTMS"/>
<pk mz="475.036568" i="1692581.8" sn="10.57" a="1979.07" fwhm="0.001383" res="343518.2" algo="FTMS"/>
<pk mz="475.051880" i="6468265.5" sn="46.98" a="9450.13" fwhm="0.001484" res="320147.1" algo="FTMS"/>
<pk mz="475.063008" i="2635436.5" sn="17.76" a="3462.88" fwhm="0.001585" res="299724.9" algo="FTMS"/>
<pk mz="475.072999" i="4351663.0" sn="30.84" a="6246.46" fwhm="0.001489" res="319137.5" algo="FTMS"/>
<pk mz="475.088296" i="5409459.0" sn="38.91" a="8173.60" fwhm="0.001552" res="306187.0" algo="FTMS"/>
<pk mz="475.099470" i="2521269.8" sn="16.89" a="3640.86" fwhm="0.001511" res="314336.9" algo="FTMS"/>
<pk mz="475.109383" i="2885816.5" sn="19.67" a="4452.95" fwhm="0.001665" res="285345.9" algo="FTMS"/>
<pk mz="475.124639" i="4607676.5" sn="32.79" a="6466.66" fwhm="0.001523" res="311978.8" algo="FTMS"/>
<pk mz="475.136002" i="1470911.3" sn="8.88" a="1886.72" fwhm="0.001978" res="240187.8" algo="FTMS"/>
<pk mz="475.145541" i="1817793.6" sn="11.52" a="2012.66" fwhm="0.001308" res="363346.8" algo="FTMS"/>
<pk mz="475.161006" i="5541573.5" sn="39.92" a="8431.52" fwhm="0.001538" res="308958.0" algo="FTMS"/>
<pk mz="475.174031" i="1405385.0" sn="8.38" a="1470.94" fwhm="0.001438" res="330351.6" algo="FTMS"/>
<pk mz="475.182133" i="2115275.0" sn="13.79" a="2487.73" fwhm="0.001380" res="344326.1" algo="FTMS"/>
<pk mz="475.197347" i="1260495.0" sn="7.27" a="1136.98" fwhm="0.001244" res="382072.2" algo="FTMS"/>
<pk mz="475.210427" i="2051282.3" sn="13.30" a="2538.32" fwhm="0.001514" res="313971.3" algo="FTMS"/>
<pk mz="475.218512" i="3822804.3" sn="26.81" a="5163.66" fwhm="0.001486" res="319820.9" algo="FTMS"/>
<pk mz="475.246806" i="1624667.6" sn="10.05" a="2297.00" fwhm="0.001875" res="253525.7" algo="FTMS"/>
<pk mz="475.254983" i="2643677.8" sn="17.82" a="4706.33" fwhm="0.001992" res="238555.9" algo="FTMS"/>
<pk mz="475.289317" i="2073062.5" z="-1" sn="13.47" a="2567.57" fwhm="0.001523" res="312153.7" algo="FTMS" component_name="Q" deconvoluted_molecular_mass="473.283418" deconvoluted_isotopic_mass="475.290141"/>
<pk mz="475.327595" i="1383664.4" z="-1" sn="8.21" a="1074.67" fwhm="0.001166" res="407801.4" algo="FTMS" component_name="AS" deconvoluted_molecular_mass="473.313505" deconvoluted_isotopic_mass="475.328419"/>
<pk mz="476.047054" i="3491240.3" sn="24.28" a="4993.21" fwhm="0.001614" res="294887.1" algo="FTMS"/>
<pk mz="476.083545" i="3238833.8" sn="22.36" a="4721.39" fwhm="0.001615" res="294843.4" algo="FTMS"/>
<pk mz="476.091378" i="1272883.6" sn="7.36" a="1637.27" fwhm="0.001970" res="241699.2" algo="FTMS"/>
<pk mz="476.094589" i="1481140.5" sn="8.95" a="1965.34" fwhm="0.001563" res="304528.9" algo="FTMS"/>
<pk mz="476.119830" i="2654139.0" sn="17.90" a="3183.86" fwhm="0.001430" res="332960.8" algo="FTMS"/>
<pk mz="476.156153" i="1993412.1" sn="12.86" a="2462.16" fwhm="0.001477" res="322328.1" algo="FTMS"/>
<pk mz="476.164368" i="1579718.3" sn="9.70" a="1737.88" fwhm="0.001361" res="349930.6" algo="FTMS"/>
<pk mz="476.177355" i="2038217.5" sn="13.20" a="2579.28" fwhm="0.001511" res="315047.2" algo="FTMS"/>
<pk mz="476.213702" i="2880978.8" sn="19.63" a="3797.40" fwhm="0.001480" res="321854.3" algo="FTMS"/>
<pk mz="476.250027" i="1909980.1" sn="12.08" a="2448.24" fwhm="0.001581" res="301138.5" algo="FTMS"/>
<pk mz="477.031031" i="6128803.0" sn="43.88" a="8413.89" fwhm="0.001466" res="325364.2" algo="FTMS"/>
<pk mz="477.052257" i="1644456.4" sn="10.08" a="1930.39" fwhm="0.001423" res="335297.9" algo="FTMS"/>
<pk mz="477.067440" i="7671980.0" sn="55.51" a="11585.48" fwhm="0.001507" res="316474.5" algo="FTMS"/>
<pk mz="477.078704" i="2496687.0" sn="16.50" a="3196.43" fwhm="0.001436" res="332291.3" algo="FTMS"/>
<pk mz="477.088679" i="1891505.6" sn="11.94" a="2140.62" fwhm="0.001632" res="292385.0" algo="FTMS"/>
<pk mz="477.103833" i="6966453.5" sn="50.19" a="10481.54" fwhm="0.001565" res="304859.2" algo="FTMS"/>
<pk mz="477.115182" i="2144184.3" sn="13.84" a="3127.23" fwhm="0.001784" res="267388.6" algo="FTMS"/>
<pk mz="477.140200" i="5645502.5" sn="40.23" a="8372.38" fwhm="0.001557" res="306353.3" algo="FTMS"/>
<pk mz="477.172587" i="4742343.0" sn="33.43" a="6833.99" fwhm="0.001463" res="326073.8" algo="FTMS"/>
<pk mz="477.176539" i="2884296.0" sn="19.42" a="3924.25" fwhm="0.001532" res="311517.6" algo="FTMS"/>
<pk mz="477.189744" i="3036363.3" sn="20.57" a="4181.10" fwhm="0.001440" res="331412.0" algo="FTMS"/>
<pk mz="477.197765" i="1493453.3" sn="8.94" a="1634.48" fwhm="0.001755" res="271895.5" algo="FTMS"/>
<pk mz="477.212832" i="1809617.1" sn="11.32" a="2482.30" fwhm="0.001677" res="284526.2" algo="FTMS"/>
<pk mz="477.226123" i="3977428.5" sn="27.66" a="5441.53" fwhm="0.001455" res="327933.8" algo="FTMS"/>
<pk mz="477.262577" i="2101469.8" sn="13.52" a="2473.87" fwhm="0.001470" res="324559.9" algo="FTMS"/>
<pk mz="478.026184" i="1620639.1" sn="9.90" a="2150.85" fwhm="0.001719" res="278069.2" algo="FTMS"/>
<pk mz="478.034463" i="1260961.3" sn="7.19" a="1285.23" fwhm="0.001434" res="333399.5" algo="FTMS"/>
<pk mz="478.062671" i="3832232.5" sn="26.56" a="5184.11" fwhm="0.001450" res="329741.7" algo="FTMS"/>
<pk mz="478.070790" i="1715114.5" sn="10.61" a="1649.06" fwhm="0.001270" res="376318.3" algo="FTMS"/>
<pk mz="478.073752" i="1311147.3" sn="7.56" a="1549.02" fwhm="0.001514" res="315703.2" algo="FTMS"/>
<pk mz="478.099098" i="3184561.5" sn="21.68" a="5148.21" fwhm="0.001782" res="268306.0" algo="FTMS"/>
<pk mz="478.107221" i="1529779.6" sn="9.21" a="1732.43" fwhm="0.001350" res="354041.9" algo="FTMS"/>
<pk mz="478.110199" i="1381300.4" sn="8.09" a="1304.04" fwhm="0.001192" res="401075.1" algo="FTMS"/>
<pk mz="478.135625" i="2592186.8" sn="17.22" a="3231.21" fwhm="0.001479" res="323185.0" algo="FTMS"/>
<pk mz="478.171862" i="1696196.0" sn="10.47" a="1583.10" fwhm="0.001199" res="398892.8" algo="FTMS"/>
<pk mz="478.193013" i="1972937.4" sn="12.55" a="2334.64" fwhm="0.001496" res="319675.6" algo="FTMS"/>
<pk mz="478.229450" i="1915346.5" sn="12.12" a="2390.97" fwhm="0.001452" res="329327.7" algo="FTMS"/>
<pk mz="479.010268" i="1928343.4" sn="12.21" a="2098.30" fwhm="0.001272" res="376695.0" algo="FTMS"/>
<pk mz="479.025853" i="1543067.4" sn="9.31" a="1788.92" fwhm="0.001402" res="341659.6" algo="FTMS"/>
<pk mz="479.046807" i="8235680.5" sn="59.75" a="12374.02" fwhm="0.001543" res="310392.9" algo="FTMS"/>
<pk mz="479.058023" i="1580707.4" sn="9.59" a="1444.48" fwhm="0.001304" res="367393.4" algo="FTMS"/>
<pk mz="479.083193" i="9437866.0" sn="68.81" a="14290.45" fwhm="0.001521" res="315079.6" algo="FTMS"/>
<pk mz="479.094398" i="2684076.5" sn="17.91" a="3757.54" fwhm="0.001500" res="319429.8" algo="FTMS"/>
<pk mz="479.119524" i="9061043.0" sn="65.97" a="14561.04" fwhm="0.001594" res="300609.0" algo="FTMS"/>
<pk mz="479.130785" i="2207669.8" sn="14.32" a="3207.28" fwhm="0.001672" res="286605.4" algo="FTMS"/>
<pk mz="479.147897" i="1790394.0" sn="11.17" a="2170.71" fwhm="0.001501" res="319208.3" algo="FTMS"/>
<pk mz="479.155917" i="5196476.0" sn="36.84" a="7400.15" fwhm="0.001475" res="324780.1" algo="FTMS"/>
<pk mz="479.169007" i="1797823.4" sn="11.23" a="1790.02" fwhm="0.001314" res="364681.4" algo="FTMS"/>
<pk mz="479.186616" i="1319875.8" sn="7.63" a="1439.31" fwhm="0.001813" res="264321.2" algo="FTMS"/>
<pk mz="479.192300" i="2986181.3" sn="20.19" a="4020.13" fwhm="0.001470" res="326023.6" algo="FTMS"/>
<pk mz="479.205382" i="3795656.5" sn="26.29" a="5332.88" fwhm="0.001469" res="326120.6" algo="FTMS"/>
<pk mz="479.228870" i="1446094.4" sn="8.58" a="1401.08" fwhm="0.001219" res="393256.9" algo="FTMS"/>
<pk mz="479.241703" i="2779857.8" sn="18.63" a="3523.48" fwhm="0.001424" res="336628.6" algo="FTMS"/>
<pk mz="480.042120" i="2382234.5" sn="15.63" a="3481.14" fwhm="0.001666" res="288086.8" algo="FTMS"/>
<pk mz="480.050185" i="2190236.5" sn="14.19" a="2764.70" fwhm="0.001470" res="326545.9" algo="FTMS"/>
<pk mz="480.057242" i="1355678.1" sn="7.90" a="1758.44" fwhm="0.001690" res="284077.2" algo="FTMS"/>
<pk mz="480.078303" i="3804067.5" sn="26.35" a="5180.53" fwhm="0.001551" res="309592.9" algo="FTMS"/>
<pk mz="480.086397" i="2223525.5" sn="14.44" a="2666.89" fwhm="0.001404" res="342000.4" algo="FTMS"/>
<pk mz="480.089705" i="1336998.3" sn="7.75" a="1154.33" fwhm="0.001289" res="372376.2" algo="FTMS"/>
<pk mz="480.114709" i="3654060.5" sn="25.22" a="4836.81" fwhm="0.001462" res="328399.1" algo="FTMS"/>
<pk mz="480.122675" i="2199982.5" sn="14.26" a="2360.68" fwhm="0.001297" res="370046.8" algo="FTMS"/>
<pk mz="480.151154" i="2729397.8" sn="18.25" a="3116.88" fwhm="0.001360" res="352935.6" algo="FTMS"/>
<pk mz="480.159348" i="1280439.8" sn="7.33" a="1212.31" fwhm="0.001357" res="353881.8" algo="FTMS"/>
<pk mz="480.172417" i="1333947.0" sn="7.73" a="1330.52" fwhm="0.001286" res="373480.9" algo="FTMS"/>
<pk mz="480.208659" i="2009540.1" sn="12.82" a="2730.16" fwhm="0.001591" res="301919.1" algo="FTMS"/>
<pk mz="481.026095" i="3912848.3" sn="27.17" a="6239.21" fwhm="0.001710" res="281311.7" algo="FTMS"/>
<pk mz="481.041266" i="2287764.0" sn="14.92" a="2711.36" fwhm="0.001475" res="326025.1" algo="FTMS"/>
<pk mz="481.062398" i="11181209.0" z="-1" sn="81.95" a="17678.89" fwhm="0.001597" res="301135.1" algo="FTMS" component_name="CD" deconvoluted_molecular_mass="481.063238" deconvoluted_isotopic_mass="481.063242"/>
<pk mz="481.073536" i="1621660.0" sn="9.90" a="2142.76" fwhm="0.001670" res="288123.7" algo="FTMS"/>
<pk mz="481.077297" i="1611164.9" sn="9.82" a="2057.89" fwhm="0.001692" res="284249.9" algo="FTMS"/>
<pk mz="481.098721" i="9952418.0" sn="72.69" a="15694.71" fwhm="0.001586" res="303269.0" algo="FTMS"/>
<pk mz="481.110113" i="2462885.0" sn="16.24" a="3640.15" fwhm="0.001651" res="291413.4" algo="FTMS"/>
<pk mz="481.120132" i="1410983.5" sn="8.31" a="1721.93" fwhm="0.001569" res="306666.6" algo="FTMS"/>
<pk mz="481.135124" i="7972011.5" sn="57.76" a="11848.03" fwhm="0.001516" res="317396.1" algo="FTMS"/>
<pk mz="481.146619" i="1398574.1" sn="8.22" a="2059.11" fwhm="0.002562" res="187811.0" algo="FTMS"/>
<pk mz="481.163437" i="88913072.0" z="-1" sn="667.80" a="139254.83" fwhm="0.001507" res="319300.9" algo="FTMS" component_name="I" deconvoluted_molecular_mass="481.164295" deconvoluted_isotopic_mass="481.164281"/>
<pk mz="481.171581" i="4413620.5" sn="30.94" a="6077.19" fwhm="0.001494" res="322006.5" algo="FTMS"/>
<pk mz="481.184673" i="2505399.5" sn="16.56" a="3823.44" fwhm="0.001709" res="281581.7" algo="FTMS"/>
<pk mz="481.207958" i="2712765.5" sn="18.12" a="3352.81" fwhm="0.001385" res="347557.0" algo="FTMS"/>
<pk mz="481.221064" i="3669184.8" sn="25.33" a="5193.90" fwhm="0.001520" res="316540.4" algo="FTMS"/>
<pk mz="481.244456" i="2375878.5" sn="15.58" a="2742.24" fwhm="0.001398" res="344345.9" algo="FTMS"/>
<pk mz="481.257440" i="1328841.8" sn="7.69" a="1074.90" fwhm="0.001275" res="377589.3" algo="FTMS"/>
<pk mz="481.280621" i="2273487.5" sn="14.81" a="3246.84" fwhm="0.001574" res="305814.1" algo="FTMS"/>
<pk mz="482.036554" i="1331083.3" sn="7.71" a="1316.83" fwhm="0.001351" res="356878.3" algo="FTMS"/>
<pk mz="482.057551" i="2213776.5" sn="14.36" a="3056.75" fwhm="0.001696" res="284296.3" algo="FTMS"/>
<pk mz="482.065712" i="1865874.5" z="-1" sn="11.74" a="2204.81" fwhm="0.001483" res="325141.7" algo="FTMS" component_name="CD" deconvoluted_molecular_mass="481.063238" deconvoluted_isotopic_mass="482.066559"/>
<pk mz="482.072793" i="1381012.1" sn="8.08" a="1359.09" fwhm="0.001373" res="351114.0" algo="FTMS"/>
<pk mz="482.084091" i="1292183.0" sn="7.41" a="1241.25" fwhm="0.001393" res="346044.9" algo="FTMS"/>
<pk mz="482.093985" i="3816857.5" sn="26.44" a="5327.90" fwhm="0.001504" res="320450.2" algo="FTMS"/>
<pk mz="482.102031" i="2193051.5" sn="14.20" a="3448.83" fwhm="0.001785" res="270118.2" algo="FTMS"/>
<pk mz="482.130497" i="2767266.5" sn="18.53" a="3670.99" fwhm="0.001481" res="325590.3" algo="FTMS"/>
<pk mz="482.138628" i="1480100.5" sn="8.83" a="1311.43" fwhm="0.001378" res="349985.3" algo="FTMS"/>
<pk mz="482.166847" i="21689772.0" z="-1" sn="161.15" a="34804.98" fwhm="0.001574" res="306283.6" algo="FTMS" component_name="I" deconvoluted_molecular_mass="481.164295" deconvoluted_isotopic_mass="482.167695"/>
<pk mz="482.174916" i="1548205.5" sn="9.34" a="1922.38" fwhm="0.001651" res="292053.2" algo="FTMS"/>
<pk mz="482.180038" i="1487278.8" sn="8.88" a="1714.24" fwhm="0.001531" res="314890.4" algo="FTMS"/>
<pk mz="483.020474" i="3068542.5" sn="20.80" a="4071.26" fwhm="0.001505" res="320917.4" algo="FTMS"/>
<pk mz="483.041754" i="6011523.5" sn="42.98" a="8831.22" fwhm="0.001535" res="314739.4" algo="FTMS"/>
<pk mz="483.052787" i="1386502.4" sn="8.12" a="2113.22" fwhm="0.001742" res="277239.1" algo="FTMS"/>
<pk mz="483.056911" i="2772103.5" sn="18.57" a="3994.88" fwhm="0.001538" res="314177.8" algo="FTMS"/>
<pk mz="483.078060" i="11331213.0" z="-1" sn="83.07" a="17596.83" fwhm="0.001561" res="309498.5" algo="FTMS" component_name="BZ" deconvoluted_molecular_mass="483.078903" deconvoluted_isotopic_mass="483.078911"/>
<pk mz="483.089277" i="1381263.4" sn="8.08" a="1583.34" fwhm="0.001552" res="311319.2" algo="FTMS"/>
<pk mz="483.093184" i="1563536.4" sn="9.46" a="2454.76" fwhm="0.001956" res="246938.4" algo="FTMS"/>
<pk mz="483.114395" i="8990358.0" sn="65.43" a="14327.10" fwhm="0.001604" res="301122.9" algo="FTMS"/>
<pk mz="483.125527" i="1508760.4" sn="9.04" a="1881.53" fwhm="0.001817" res="265942.9" algo="FTMS"/>
<pk mz="483.150812" i="5515934.5" sn="39.24" a="8039.40" fwhm="0.001548" res="312178.1" algo="FTMS"/>
<pk mz="483.160525" i="23869088.0" z="-1" sn="177.57" a="38811.06" fwhm="0.001594" res="303070.6" algo="FTMS" component_name="Z" deconvoluted_molecular_mass="483.161371" deconvoluted_isotopic_mass="483.161377"/>
<pk mz="483.167819" i="1630882.8" sn="9.96" a="2029.75" fwhm="0.001560" res="309690.4" algo="FTMS"/>
<pk mz="483.170169" i="2208419.3" z="-1" sn="14.32" a="2482.49" fwhm="0.001343" res="359693.1" algo="FTMS" component_name="I" deconvoluted_molecular_mass="481.164295" deconvoluted_isotopic_mass="483.171021"/>
<pk mz="483.187129" i="4215463.5" sn="29.44" a="6198.62" fwhm="0.001542" res="313261.3" algo="FTMS"/>
<pk mz="483.200575" i="1459626.9" sn="8.67" a="1784.64" fwhm="0.001840" res="262555.5" algo="FTMS"/>
<pk mz="483.223601" i="4461232.5" sn="31.30" a="6253.76" fwhm="0.001491" res="324034.6" algo="FTMS"/>
<pk mz="483.236693" i="1622451.8" sn="9.90" a="2008.02" fwhm="0.001586" res="304701.1" algo="FTMS"/>
<pk mz="483.259964" i="4162233.5" sn="29.04" a="6005.03" fwhm="0.001541" res="313649.7" algo="FTMS"/>
<pk mz="483.296398" i="2188226.5" sn="14.16" a="2844.65" fwhm="0.001588" res="304358.8" algo="FTMS"/>
<pk mz="484.016000" i="1725043.3" sn="10.67" a="2305.16" fwhm="0.001657" res="292126.8" algo="FTMS"/>
<pk mz="484.045217" i="1241978.5" sn="7.03" a="1537.42" fwhm="0.001561" res="310130.5" algo="FTMS"/>
<pk mz="484.052255" i="2150780.3" sn="13.88" a="3073.71" fwhm="0.001823" res="265573.8" algo="FTMS"/>
<pk mz="484.063501" i="1249663.0" sn="7.09" a="1147.23" fwhm="0.001292" res="374517.3" algo="FTMS"/>
<pk mz="484.073265" i="2295681.3" sn="14.97" a="2858.89" fwhm="0.001476" res="327966.5" algo="FTMS"/>
<pk mz="484.081358" i="2420099.3" z="-1" sn="15.91" a="2764.13" fwhm="0.001377" res="351449.2" algo="FTMS" component_name="BZ" deconvoluted_molecular_mass="483.078903" deconvoluted_isotopic_mass="484.082213"/>
<pk mz="484.088500" i="1575813.1" sn="9.55" a="1843.62" fwhm="0.001530" res="316335.9" algo="FTMS"/>
<pk mz="484.109582" i="3069322.3" sn="20.80" a="3669.93" fwhm="0.001475" res="328272.0" algo="FTMS"/>
<pk mz="484.117830" i="1442956.3" sn="8.55" a="1308.58" fwhm="0.001211" res="399779.3" algo="FTMS"/>
<pk mz="484.146092" i="1976211.3" sn="12.56" a="2690.43" fwhm="0.001657" res="292160.4" algo="FTMS"/>
<pk mz="484.154251" i="1448341.3" sn="8.59" a="1725.74" fwhm="0.001603" res="302046.7" algo="FTMS"/>
<pk mz="484.163839" i="5901207.5" z="-1" sn="42.15" a="8895.38" fwhm="0.001577" res="307111.9" algo="FTMS" component_name="Z" deconvoluted_molecular_mass="483.161371" deconvoluted_isotopic_mass="484.164694"/>
<pk mz="484.226858" i="1323431.0" sn="7.64" a="1067.08" fwhm="0.001248" res="388086.8" algo="FTMS"/>
<pk mz="484.241401" i="1265834.5" sn="7.21" a="1303.99" fwhm="0.001374" res="352555.7" algo="FTMS"/>
<pk mz="485.021026" i="1409641.3" sn="8.29" a="1718.24" fwhm="0.001565" res="309851.2" algo="FTMS"/>
<pk mz="485.036111" i="3990637.0" sn="27.75" a="5498.12" fwhm="0.001482" res="327214.0" algo="FTMS"/>
<pk mz="485.047660" i="1674351.8" sn="10.29" a="2045.09" fwhm="0.001512" res="320821.3" algo="FTMS"/>
<pk mz="485.057283" i="8648818.0" sn="62.85" a="14000.44" fwhm="0.001633" res="296997.5" algo="FTMS"/>
<pk mz="485.072489" i="3116149.8" sn="21.15" a="4041.96" fwhm="0.001463" res="331628.4" algo="FTMS"/>
<pk mz="485.083594" i="1799288.5" sn="11.23" a="2517.06" fwhm="0.001710" res="283732.0" algo="FTMS"/>
<pk mz="485.093661" i="8949883.0" sn="65.12" a="14349.91" fwhm="0.001605" res="302257.4" algo="FTMS"/>
<pk mz="485.108995" i="2076798.8" sn="13.32" a="2272.17" fwhm="0.001359" res="356853.2" algo="FTMS"/>
<pk mz="485.129983" i="5606532.0" sn="39.92" a="8450.41" fwhm="0.001577" res="307646.7" algo="FTMS"/>
<pk mz="485.145676" i="1564807.6" sn="9.46" a="1692.52" fwhm="0.001458" res="332761.8" algo="FTMS"/>
<pk mz="485.166203" i="3673228.8" sn="25.35" a="5472.43" fwhm="0.001672" res="290159.2" algo="FTMS"/>
<pk mz="485.202869" i="4064405.5" sn="28.30" a="5577.25" fwhm="0.001540" res="314977.9" algo="FTMS"/>
<pk mz="485.239244" i="6027422.5" sn="43.10" a="9139.62" fwhm="0.001586" res="305923.7" algo="FTMS"/>
<pk mz="485.275624" i="5223591.5" sn="37.04" a="7990.77" fwhm="0.001611" res="301272.7" algo="FTMS"/>
<pk mz="485.311852" i="2394800.3" sn="15.72" a="3170.27" fwhm="0.001555" res="312155.2" algo="FTMS"/>
<pk mz="486.031527" i="2349407.3" sn="15.37" a="2653.58" fwhm="0.001368" res="355289.1" algo="FTMS"/>
<pk mz="486.042635" i="1475937.9" sn="8.79" a="2325.24" fwhm="0.001906" res="255028.2" algo="FTMS"/>
<pk mz="486.060757" i="1778022.3" sn="11.07" a="2032.78" fwhm="0.001489" res="326422.4" algo="FTMS"/>
<pk mz="486.067870" i="2739560.0" sn="18.31" a="3384.37" fwhm="0.001410" res="344656.0" algo="FTMS"/>
<pk mz="486.088934" i="1583981.1" sn="9.60" a="1923.17" fwhm="0.001734" res="280389.5" algo="FTMS"/>
<pk mz="486.096958" i="1613679.1" sn="9.83" a="1284.08" fwhm="0.001188" res="409323.4" algo="FTMS"/>
<pk mz="486.104140" i="1853552.8" sn="11.64" a="2265.65" fwhm="0.001472" res="330294.0" algo="FTMS"/>
<pk mz="486.125477" i="1752950.0" sn="10.88" a="2557.92" fwhm="0.001802" res="269805.5" algo="FTMS"/>
<pk mz="486.133426" i="1850231.9" sn="11.61" a="2543.10" fwhm="0.001688" res="287971.3" algo="FTMS"/>
<pk mz="486.197894" i="1729159.5" sn="10.70" a="2666.07" fwhm="0.001900" res="255946.0" algo="FTMS"/>
<pk mz="486.234565" i="1590928.4" sn="9.66" a="2036.59" fwhm="0.001563" res="311101.7" algo="FTMS"/>
<pk mz="486.242868" i="1375634.5" sn="8.03" a="1279.62" fwhm="0.001263" res="385023.5" algo="FTMS"/>
<pk mz="486.257037" i="1932181.9" sn="12.23" a="2203.38" fwhm="0.001418" res="343020.9" algo="FTMS"/>
<pk mz="486.279153" i="1365659.3" sn="7.96" a="1149.48" fwhm="0.001248" res="389777.9" algo="FTMS"/>
<pk mz="487.015394" i="2723917.3" sn="18.19" a="3583.39" fwhm="0.001493" res="326137.9" algo="FTMS"/>
<pk mz="487.036673" i="3057746.5" sn="20.71" a="4452.12" fwhm="0.001568" res="310684.3" algo="FTMS"/>
<pk mz="487.051893" i="5342806.0" sn="37.93" a="8615.12" fwhm="0.001685" res="289083.1" algo="FTMS"/>
<pk mz="487.063213" i="2166873.0" sn="14.00" a="2476.34" fwhm="0.001348" res="361414.6" algo="FTMS"/>
<pk mz="487.073006" i="8430171.0" sn="61.20" a="13415.75" fwhm="0.001604" res="303625.1" algo="FTMS"/>
<pk mz="487.088181" i="3896415.0" sn="27.03" a="5894.49" fwhm="0.001611" res="302286.2" algo="FTMS"/>
<pk mz="487.099536" i="1896801.8" sn="11.96" a="3715.88" fwhm="0.002495" res="195243.2" algo="FTMS"/>
<pk mz="487.109426" i="5507684.0" sn="39.18" a="8817.19" fwhm="0.001655" res="294403.5" algo="FTMS"/>
<pk mz="487.124571" i="2990695.8" sn="20.21" a="3798.95" fwhm="0.001464" res="332633.1" algo="FTMS"/>
<pk mz="487.145685" i="3730540.8" sn="25.78" a="6198.88" fwhm="0.001744" res="279357.4" algo="FTMS"/>
<pk mz="487.161112" i="1522288.6" sn="9.14" a="1581.95" fwhm="0.001479" res="329463.2" algo="FTMS"/>
<pk mz="487.182074" i="3013237.5" sn="20.37" a="4306.15" fwhm="0.001616" res="301551.9" algo="FTMS"/>
<pk mz="487.197434" i="1824889.4" sn="11.42" a="2038.96" fwhm="0.001459" res="333878.0" algo="FTMS"/>
<pk mz="487.218461" i="4260478.5" sn="29.78" a="6154.34" fwhm="0.001546" res="315120.9" algo="FTMS"/>
<pk mz="487.240932" i="2688643.8" sn="17.93" a="3511.13" fwhm="0.001497" res="325395.8" algo="FTMS"/>
<pk mz="487.254879" i="5397127.0" sn="38.34" a="7580.04" fwhm="0.001511" res="322534.0" algo="FTMS"/>
<pk mz="487.291271" i="3166864.0" sn="21.53" a="4103.36" fwhm="0.001466" res="332426.0" algo="FTMS"/>
<pk mz="488.047072" i="3631429.8" sn="25.03" a="5626.78" fwhm="0.001703" res="286582.0" algo="FTMS"/>
<pk mz="488.055168" i="1491271.8" sn="8.90" a="1681.69" fwhm="0.001575" res="309957.4" algo="FTMS"/>
<pk mz="488.076244" i="1844300.9" sn="11.56" a="2342.51" fwhm="0.001490" res="327563.9" algo="FTMS"/>
<pk mz="488.083584" i="2616654.5" sn="17.38" a="3384.00" fwhm="0.001586" res="307699.8" algo="FTMS"/>
<pk mz="488.095125" i="1356113.4" sn="7.88" a="1613.59" fwhm="0.001527" res="319563.1" algo="FTMS"/>
<pk mz="488.112656" i="1492053.6" sn="8.91" a="1677.08" fwhm="0.001448" res="337105.2" algo="FTMS"/>
<pk mz="488.119945" i="2087255.4" sn="13.39" a="2726.54" fwhm="0.001558" res="313267.0" algo="FTMS"/>
<pk mz="488.140908" i="1365084.4" sn="7.95" a="1628.59" fwhm="0.001593" res="306463.2" algo="FTMS"/>
<pk mz="488.156114" i="1517152.0" sn="9.10" a="1495.08" fwhm="0.001577" res="309523.3" algo="FTMS"/>
<pk mz="488.199765" i="1818474.5" sn="11.37" a="1960.80" fwhm="0.001389" res="351545.3" algo="FTMS"/>
<pk mz="488.213793" i="1797229.9" sn="11.21" a="2226.94" fwhm="0.001578" res="309394.7" algo="FTMS"/>
<pk mz="488.250152" i="2103414.5" sn="13.52" a="3007.60" fwhm="0.001644" res="296990.4" algo="FTMS"/>
<pk mz="488.258189" i="1651576.5" sn="10.11" a="1790.41" fwhm="0.001484" res="328974.1" algo="FTMS"/>
<pk mz="489.031077" i="5082161.5" sn="35.96" a="7619.62" fwhm="0.001574" res="310790.1" algo="FTMS"/>
<pk mz="489.052202" i="3611702.5" sn="24.88" a="6145.22" fwhm="0.001767" res="276776.5" algo="FTMS"/>
<pk mz="489.067448" i="6685754.0" sn="48.05" a="10284.70" fwhm="0.001636" res="298997.9" algo="FTMS"/>
<pk mz="489.078572" i="2716732.8" sn="18.14" a="3370.92" fwhm="0.001405" res="348142.1" algo="FTMS"/>
<pk mz="489.088579" i="3887167.3" sn="26.96" a="5599.20" fwhm="0.001572" res="311072.7" algo="FTMS"/>
<pk mz="489.103872" i="4289603.0" sn="29.99" a="6433.33" fwhm="0.001616" res="302677.6" algo="FTMS"/>
<pk mz="489.115156" i="2711109.5" sn="18.09" a="3551.68" fwhm="0.001542" res="317232.8" algo="FTMS"/>
<pk mz="489.125072" i="3048520.0" sn="20.64" a="4445.58" fwhm="0.001616" res="302623.8" algo="FTMS"/>
<pk mz="489.140285" i="5494859.5" sn="39.08" a="8755.32" fwhm="0.001670" res="292959.1" algo="FTMS"/>
<pk mz="489.151370" i="1280078.3" sn="7.31" a="1738.73" fwhm="0.002202" res="222188.5" algo="FTMS"/>
<pk mz="489.161494" i="1758544.6" sn="10.91" a="2863.23" fwhm="0.001953" res="250448.3" algo="FTMS"/>
<pk mz="489.176550" i="2247764.3" sn="14.60" a="3258.32" fwhm="0.001652" res="296026.8" algo="FTMS"/>
<pk mz="489.189688" i="1606487.4" sn="9.77" a="1828.38" fwhm="0.001544" res="316742.6" algo="FTMS"/>
<pk mz="489.197724" i="2561625.3" sn="16.97" a="3580.73" fwhm="0.001591" res="307404.3" algo="FTMS"/>
<pk mz="489.213106" i="1375069.0" sn="8.02" a="1213.84" fwhm="0.001271" res="384786.0" algo="FTMS"/>
<pk mz="489.226019" i="2430048.0" sn="15.98" a="2932.30" fwhm="0.001439" res="339908.4" algo="FTMS"/>
<pk mz="489.234145" i="4092002.0" sn="28.50" a="5883.05" fwhm="0.001558" res="313953.8" algo="FTMS"/>
<pk mz="489.270627" i="2657386.8" sn="17.69" a="3362.24" fwhm="0.001450" res="337317.6" algo="FTMS"/>
<pk mz="489.277514" i="2788460.3" sn="18.68" a="3767.03" fwhm="0.001565" res="312656.0" algo="FTMS"/>
<pk mz="489.306979" i="3142259.3" sn="21.08" a="5140.31" fwhm="0.001832" res="267024.4" algo="FTMS"/>
<pk mz="490.026253" i="1675806.5" sn="10.16" a="2433.27" fwhm="0.001826" res="268425.9" algo="FTMS"/>
<pk mz="490.034644" i="1359392.6" sn="7.81" a="1406.86" fwhm="0.001329" res="368669.1" algo="FTMS"/>
<pk mz="490.062690" i="3822887.3" sn="26.15" a="5714.46" fwhm="0.001626" res="301310.1" algo="FTMS"/>
<pk mz="490.070716" i="1545897.1" sn="9.20" a="2155.25" fwhm="0.001854" res="264277.0" algo="FTMS"/>
<pk mz="490.099120" i="3075376.0" sn="20.59" a="4792.88" fwhm="0.001673" res="293031.3" algo="FTMS"/>
<pk mz="490.135627" i="1719352.5" sn="10.49" a="1975.23" fwhm="0.001578" res="310608.8" algo="FTMS"/>
<pk mz="490.143578" i="1734970.4" sn="10.61" a="1776.81" fwhm="0.001367" res="358516.9" algo="FTMS"/>
<pk mz="490.172074" i="1664065.1" sn="10.08" a="2140.83" fwhm="0.001542" res="317953.1" algo="FTMS"/>
<pk mz="490.193128" i="2197830.3" sn="14.05" a="2650.59" fwhm="0.001439" res="340646.9" algo="FTMS"/>
<pk mz="490.229442" i="2784590.8" sn="18.42" a="3689.17" fwhm="0.001505" res="325715.6" algo="FTMS"/>
<pk mz="490.265812" i="1654615.4" sn="10.01" a="1982.93" fwhm="0.001599" res="306565.4" algo="FTMS"/>
<pk mz="490.292220" i="2044509.6" sn="12.91" a="2556.57" fwhm="0.001562" res="313834.1" algo="FTMS"/>
<pk mz="491.010318" i="1807367.8" sn="11.14" a="2343.68" fwhm="0.001579" res="310934.6" algo="FTMS"/>
<pk mz="491.046754" i="7480848.5" sn="53.38" a="11884.30" fwhm="0.001655" res="296696.2" algo="FTMS"/>
<pk mz="491.057985" i="1774099.0" sn="10.89" a="2533.32" fwhm="0.002056" res="238854.9" algo="FTMS"/>
<pk mz="491.067946" i="2750485.3" sn="18.16" a="4179.08" fwhm="0.001697" res="289310.8" algo="FTMS"/>
<pk mz="491.083156" i="7494169.0" sn="53.48" a="11897.41" fwhm="0.001628" res="301729.1" algo="FTMS"/>
<pk mz="491.094349" i="2540059.5" sn="16.60" a="4147.46" fwhm="0.001761" res="278864.0" algo="FTMS"/>
<pk mz="491.104107" i="1771293.9" sn="10.87" a="2801.03" fwhm="0.001830" res="268291.2" algo="FTMS"/>
<pk mz="491.119566" i="6081057.5" sn="42.96" a="9352.49" fwhm="0.001604" res="306124.6" algo="FTMS"/>
<pk mz="491.130850" i="1810468.1" sn="11.17" a="2549.92" fwhm="0.001731" res="283730.6" algo="FTMS"/>
<pk mz="491.155827" i="3992106.0" sn="27.41" a="6313.50" fwhm="0.001718" res="285914.0" algo="FTMS"/>
<pk mz="491.168970" i="2012205.3" sn="12.67" a="2792.39" fwhm="0.001650" res="297626.5" algo="FTMS"/>
<pk mz="491.192225" i="2628658.8" sn="17.26" a="3802.19" fwhm="0.001742" res="282017.8" algo="FTMS"/>
<pk mz="491.205234" i="3092021.8" sn="20.71" a="4515.41" fwhm="0.001585" res="309998.7" algo="FTMS"/>
<pk mz="491.213097" i="1281847.6" sn="7.23" a="1450.04" fwhm="0.001706" res="287965.9" algo="FTMS"/>
<pk mz="491.228809" i="1312571.3" sn="7.46" a="1017.47" fwhm="0.001155" res="425428.4" algo="FTMS"/>
<pk mz="491.241742" i="3263038.3" sn="21.98" a="4489.82" fwhm="0.001606" res="305906.0" algo="FTMS"/>
<pk mz="491.249646" i="1295168.3" sn="7.33" a="1261.92" fwhm="0.001384" res="354948.8" algo="FTMS"/>
<pk mz="491.322546" i="1689937.4" sn="10.27" a="2157.44" fwhm="0.001687" res="291160.0" algo="FTMS"/>
<pk mz="492.042094" i="2562810.8" sn="16.77" a="3762.85" fwhm="0.001694" res="290422.5" algo="FTMS"/>
<pk mz="492.049917" i="1480444.6" sn="8.71" a="1359.36" fwhm="0.001414" res="348089.2" algo="FTMS"/>
<pk mz="492.078370" i="3966723.3" sn="27.22" a="5409.57" fwhm="0.001538" res="319845.9" algo="FTMS"/>
<pk mz="492.086572" i="1711109.3" sn="10.42" a="2060.18" fwhm="0.001520" res="323728.3" algo="FTMS"/>
<pk mz="492.114746" i="2973963.8" sn="19.83" a="4563.79" fwhm="0.001700" res="289560.3" algo="FTMS"/>
<pk mz="492.151236" i="2501908.5" sn="16.31" a="3124.44" fwhm="0.001532" res="321180.1" algo="FTMS"/>
<pk mz="492.172434" i="1405721.4" sn="8.15" a="1287.89" fwhm="0.001389" res="354212.4" algo="FTMS"/>
<pk mz="492.183484" i="1582620.0" sn="9.47" a="1641.30" fwhm="0.001343" res="366384.9" algo="FTMS"/>
<pk mz="492.208679" i="2452258.0" sn="15.94" a="3921.12" fwhm="0.001773" res="277597.5" algo="FTMS"/>
<pk mz="492.245193" i="1983530.5" sn="12.45" a="2675.07" fwhm="0.001635" res="301019.3" algo="FTMS"/>
<pk mz="492.281946" i="1287731.1" sn="7.27" a="1284.59" fwhm="0.001515" res="324834.8" algo="FTMS"/>
<pk mz="493.025966" i="4196321.5" sn="28.93" a="6085.51" fwhm="0.001581" res="311856.0" algo="FTMS"/>
<pk mz="493.062352" i="9900010.0" sn="71.39" a="15449.07" fwhm="0.001585" res="311159.3" algo="FTMS"/>
<pk mz="493.073655" i="2174956.5" sn="13.88" a="3389.54" fwhm="0.001841" res="267891.9" algo="FTMS"/>
<pk mz="493.098803" i="7675890.5" sn="54.83" a="12031.11" fwhm="0.001593" res="309618.4" algo="FTMS"/>
<pk mz="493.109856" i="2351092.8" sn="15.19" a="4653.65" fwhm="0.002274" res="216810.7" algo="FTMS"/>
<pk mz="493.135106" i="7316475.0" sn="52.16" a="11739.17" fwhm="0.001617" res="304960.1" algo="FTMS"/>
<pk mz="493.146302" i="1606141.4" sn="9.64" a="2265.77" fwhm="0.002031" res="242826.8" algo="FTMS"/>
<pk mz="493.171524" i="3875331.3" sn="26.54" a="5877.20" fwhm="0.001677" res="294068.8" algo="FTMS"/>
<pk mz="493.184647" i="1751302.4" sn="10.72" a="3000.62" fwhm="0.002113" res="233388.4" algo="FTMS"/>
<pk mz="493.202873" i="1355402.6" sn="7.77" a="2129.01" fwhm="0.002182" res="226068.9" algo="FTMS"/>
<pk mz="493.207991" i="2294795.8" sn="14.77" a="2841.90" fwhm="0.001500" res="328872.0" algo="FTMS"/>
<pk mz="493.220949" i="4029454.8" sn="27.68" a="6548.96" fwhm="0.001737" res="284003.6" algo="FTMS"/>
<pk mz="493.244629" i="1337108.4" sn="7.64" a="1446.92" fwhm="0.001486" res="331857.2" algo="FTMS"/>
<pk mz="493.257414" i="2819607.3" sn="18.68" a="4119.56" fwhm="0.001602" res="307853.1" algo="FTMS"/>
<pk mz="493.280692" i="1490460.8" sn="8.78" a="1614.03" fwhm="0.001365" res="361474.5" algo="FTMS"/>
<pk mz="493.335582" i="1361961.6" sn="7.82" a="1505.56" fwhm="0.001598" res="308805.7" algo="FTMS"/>
<pk mz="494.036451" i="1266380.8" sn="7.11" a="1093.18" fwhm="0.001318" res="374748.3" algo="FTMS"/>
<pk mz="494.057652" i="3572945.5" sn="24.28" a="5582.69" fwhm="0.001716" res="287868.5" algo="FTMS"/>
<pk mz="494.065537" i="1598675.4" sn="9.58" a="1712.66" fwhm="0.001357" res="364164.5" algo="FTMS"/>
<pk mz="494.094068" i="3166426.0" sn="21.26" a="4313.01" fwhm="0.001536" res="321729.8" algo="FTMS"/>
<pk mz="494.102214" i="2348764.0" sn="15.17" a="2756.63" fwhm="0.001456" res="339310.6" algo="FTMS"/>
<pk mz="494.130439" i="3150562.5" sn="21.14" a="4307.50" fwhm="0.001559" res="317028.9" algo="FTMS"/>
<pk mz="494.141770" i="1276773.1" sn="7.19" a="1606.82" fwhm="0.001691" res="292193.7" algo="FTMS"/>
<pk mz="494.166955" i="1763563.0" sn="10.81" a="1987.01" fwhm="0.001307" res="378025.4" algo="FTMS"/>
<pk mz="494.174761" i="1407468.8" sn="8.16" a="1376.39" fwhm="0.001433" res="344817.7" algo="FTMS"/>
<pk mz="494.187989" i="1511407.9" sn="8.93" a="1528.96" fwhm="0.001429" res="345818.9" algo="FTMS"/>
<pk mz="494.224364" i="2032120.3" sn="12.81" a="2772.82" fwhm="0.001720" res="287373.0" algo="FTMS"/>
<pk mz="495.020640" i="1563824.6" sn="9.32" a="1992.09" fwhm="0.001563" res="316759.3" algo="FTMS"/>
<pk mz="495.041715" i="6994357.5" sn="49.76" a="11126.56" fwhm="0.001621" res="305340.9" algo="FTMS"/>
<pk mz="495.078059" i="9423294.0" sn="67.84" a="15497.66" fwhm="0.001672" res="296165.2" algo="FTMS"/>
<pk mz="495.089393" i="2106816.5" sn="13.37" a="2669.73" fwhm="0.001592" res="310999.7" algo="FTMS"/>
<pk mz="495.114460" i="9245126.0" sn="66.51" a="14735.80" fwhm="0.001635" res="302765.8" algo="FTMS"/>
<pk mz="495.125573" i="2175945.0" sn="13.88" a="3156.93" fwhm="0.001756" res="281933.5" algo="FTMS"/>
<pk mz="495.142764" i="3243980.8" sn="21.83" a="4617.25" fwhm="0.001590" res="311489.9" algo="FTMS"/>
<pk mz="495.150853" i="6584782.5" sn="46.71" a="10338.64" fwhm="0.001645" res="301001.0" algo="FTMS"/>
<pk mz="495.162359" i="1484113.4" sn="8.73" a="2984.07" fwhm="0.002859" res="173174.6" algo="FTMS"/>
<pk mz="495.183209" i="18080214.0" z="-1" sn="132.30" a="30383.35" fwhm="0.001674" res="295796.7" algo="FTMS" component_name="i" deconvoluted_molecular_mass="495.184095" deconvoluted_isotopic_mass="495.184103"/>
<pk mz="495.187243" i="3463639.0" sn="23.47" a="5570.09" fwhm="0.001796" res="275736.4" algo="FTMS"/>
<pk mz="495.200320" i="2363866.3" sn="15.28" a="3362.94" fwhm="0.001581" res="313203.8" algo="FTMS"/>
<pk mz="495.217909" i="1309918.1" sn="7.43" a="1512.87" fwhm="0.001541" res="321386.0" algo="FTMS"/>
<pk mz="495.223821" i="2339295.5" sn="15.10" a="2638.01" fwhm="0.001371" res="361196.1" algo="FTMS"/>
<pk mz="495.236643" i="2518498.5" sn="16.43" a="3780.20" fwhm="0.001678" res="295060.7" algo="FTMS"/>
<pk mz="495.259963" i="2647527.8" sn="17.39" a="4081.61" fwhm="0.001731" res="286169.9" algo="FTMS"/>
<pk mz="495.272960" i="1572586.9" sn="9.39" a="1841.01" fwhm="0.001506" res="328808.1" algo="FTMS"/>
<pk mz="495.296150" i="2003440.3" sn="12.60" a="2297.74" fwhm="0.001505" res="329135.2" algo="FTMS"/>
<pk mz="496.036878" i="1417882.6" sn="8.23" a="1677.44" fwhm="0.001638" res="302797.2" algo="FTMS"/>
<pk mz="496.044808" i="1621660.5" sn="9.75" a="2421.26" fwhm="0.001830" res="271079.6" algo="FTMS"/>
<pk mz="496.052027" i="2044574.1" sn="12.90" a="2956.74" fwhm="0.001727" res="287282.9" algo="FTMS"/>
<pk mz="496.063449" i="1717152.8" sn="10.46" a="1956.82" fwhm="0.001482" res="334684.6" algo="FTMS"/>
<pk mz="496.073384" i="3074211.0" sn="20.57" a="4320.17" fwhm="0.001578" res="314331.5" algo="FTMS"/>
<pk mz="496.081686" i="2288293.0" sn="14.71" a="3123.32" fwhm="0.001605" res="309083.4" algo="FTMS"/>
<pk mz="496.109805" i="3225259.5" sn="21.69" a="4823.23" fwhm="0.001679" res="295414.1" algo="FTMS"/>
<pk mz="496.117765" i="1617325.3" sn="9.72" a="1842.18" fwhm="0.001429" res="347159.3" algo="FTMS"/>
<pk mz="496.146180" i="3422899.8" sn="23.16" a="4335.14" fwhm="0.001447" res="342846.6" algo="FTMS"/>
<pk mz="496.153916" i="1311925.5" sn="7.45" a="1454.13" fwhm="0.001396" res="355322.2" algo="FTMS"/>
<pk mz="496.182426" i="1296316.0" sn="7.33" a="1554.41" fwhm="0.001756" res="282591.2" algo="FTMS"/>
<pk mz="496.186499" i="3648701.0" z="-1" sn="24.84" a="5533.84" fwhm="0.001668" res="297486.8" algo="FTMS" component_name="i" deconvoluted_molecular_mass="495.184095" deconvoluted_isotopic_mass="496.187398"/>
<pk mz="496.195498" i="1379263.1" sn="7.95" a="1385.28" fwhm="0.001432" res="346533.2" algo="FTMS"/>
<pk mz="496.239927" i="1307849.3" sn="7.41" a="1492.28" fwhm="0.001698" res="292315.8" algo="FTMS"/>
<pk mz="497.020906" i="2314108.0" sn="14.91" a="2849.59" fwhm="0.001517" res="327718.7" algo="FTMS"/>
<pk mz="497.036095" i="2627455.5" sn="17.24" a="3387.01" fwhm="0.001488" res="334113.7" algo="FTMS"/>
<pk mz="497.057303" i="9087876.0" sn="65.34" a="14722.41" fwhm="0.001656" res="300231.1" algo="FTMS"/>
<pk mz="497.072715" i="1762439.8" sn="10.80" a="2022.96" fwhm="0.001457" res="341210.9" algo="FTMS"/>
<pk mz="497.083552" i="1401226.3" sn="8.11" a="1615.21" fwhm="0.001863" res="266817.6" algo="FTMS"/>
<pk mz="497.092508" i="17478540.0" z="-1" sn="127.81" a="24567.56" fwhm="0.001406" res="353641.3" algo="FTMS" component_name="l" deconvoluted_molecular_mass="497.093409" deconvoluted_isotopic_mass="497.093409"/>
<pk mz="497.094193" i="5956492.5" sn="42.02" a="5500.35" fwhm="0.000990" res="501992.3" algo="FTMS"/>
<pk mz="497.104806" i="1908879.1" sn="11.89" a="2461.61" fwhm="0.001598" res="311057.0" algo="FTMS"/>
<pk mz="497.108988" i="1925776.1" sn="12.01" a="2608.10" fwhm="0.001676" res="296551.3" algo="FTMS"/>
<pk mz="497.116139" i="3581329.8" sn="24.34" a="5556.02" fwhm="0.001657" res="300018.2" algo="FTMS"/>
<pk mz="497.130060" i="8138645.0" sn="58.27" a="13906.14" fwhm="0.001752" res="283777.1" algo="FTMS"/>
<pk mz="497.141429" i="1419927.5" sn="8.25" a="1809.86" fwhm="0.002053" res="242176.7" algo="FTMS"/>
<pk mz="497.152327" i="2126746.0" sn="13.51" a="2907.25" fwhm="0.001695" res="293315.8" algo="FTMS"/>
<pk mz="497.158376" i="6534043.5" sn="46.32" a="10311.25" fwhm="0.001645" res="302307.6" algo="FTMS"/>
<pk mz="497.166332" i="4049821.3" sn="27.83" a="5721.95" fwhm="0.001557" res="319297.2" algo="FTMS"/>
<pk mz="497.202939" i="3085733.5" sn="20.65" a="4056.89" fwhm="0.001506" res="330184.5" algo="FTMS"/>
<pk mz="497.216085" i="1894568.5" sn="11.78" a="2933.17" fwhm="0.001979" res="251240.1" algo="FTMS"/>
<pk mz="497.239251" i="3733421.8" sn="25.47" a="5544.87" fwhm="0.001666" res="298413.6" algo="FTMS"/>
<pk mz="497.275653" i="3943862.0" sn="27.04" a="5857.51" fwhm="0.001652" res="301101.4" algo="FTMS"/>
<pk mz="497.311967" i="2334142.3" sn="15.05" a="2887.88" fwhm="0.001426" res="348779.6" algo="FTMS"/>
<pk mz="498.031432" i="1586786.0" sn="9.49" a="2038.58" fwhm="0.001651" res="301672.4" algo="FTMS"/>
<pk mz="498.052505" i="1337446.8" sn="7.63" a="1392.59" fwhm="0.001354" res="367795.1" algo="FTMS"/>
<pk mz="498.060538" i="1548136.5" sn="9.20" a="1647.00" fwhm="0.001459" res="341391.5" algo="FTMS"/>
[truncated: 192,799 more chars]
