# Supplementary material for: Drought re-routes soil microbial carbon metabolism towards emission of volatile metabolites in an artificial tropical rainforest
Source: Nat Microbiol. 2023 Jul 31;8(8):1480–94. doi: 10.1038/s41564-023-01432-9 (PMC10390333; doi:10.1038/s41564-023-01432-9)
Supplement: Supplementary file 3 — Folder containing all raw XML data for FTICR. [file 41564_2023_1432_MOESM3_ESM.zip › FTICR-XML-Honeker/P15-09-h.xml]

<?xml version="1.0" encoding="utf-8"?>
<root>
<fileinfo appname="Bruker Compass DataAnalysis" appversion="5.0.203" app_platform="64-bit" date="2021-02-04T10:14:32" type="DataAnalysis Results" typeversion="1.1" subtype="MS Spectrum" />
<generalinfo organisation="" user="" hostname="WE35157" os="Windows 8" architecture="64-bit"/>
<analysis name="C:\Users\toyo995\OneDrive - PNNL\Desktop\Data Malak Feb\Tfaily_50971_P15-09-h_02Feb21_Alder_Inf_144SA_IATp05_1_01_58826.d\analysis.baf">
<info><DateTime>2021-02-02T12:21:15-08:00</DateTime><method>FY21_Q1_144SA_p05_neg_58826</method><sample></sample><comment></comment><operator></operator><instrument>solariX</instrument><instrument_serial_number>000000.00000</instrument_serial_number><manufacturer>Bruker</manufacturer></info>
<DataAnalysis version="DataAnalysis 5.0.203" DataAnalysisResults="">
<DataAnalysis_processing_parameters><find_compounds_chromatogram detect_version="2" detect_areamode="1" detect_areathresholdabs="0.00000000" detect_areathresholdrel="10.00000000" detect_intensitymode="1" detect_intensitythresholdabs="0.00000000" detect_intensitythresholdrel="10.00000000" detect_sensitivity="0.20000000" add_uv_or_ms_spectra="0" spectrum_load_mode="2" background_subtraction_mode="0" MS_peaksensmode2="1" MS_pc12="0.40000000" MS_pc22="4.00000000" MS_peaksens12="99.00000000" MS_peaksens22="99.00000000" MS_areamode2="2" MS_areathresholdabs2="1000.00000000" MS_areathresholdrel2="10.00000000" MS_intensitymode2="0" MS_intensitythresholdabs2="1000.00000000" MS_intensitythresholdrel2="10.00000000" MS_basesmoothmode2="1" MS_basesmoothpts2="8" MS_basesmoothmin2="12.00000000" MS_basesmoothforce2="0.10000000" MS_startendslope2="10.00000000" MS_valleyfilterused2="1" MS_valleyfilter2="10.00000000" MS_noisecorr2="0" UV_peaksensmode2="1" UV_pc12="0.40000000" UV_pc22="4.00000000" UV_peaksens12="99.90000000" UV_peaksens22="100.00000000" UV_areamode2="0" UV_areathresholdabs2="5.00000000" UV_areathresholdrel2="1.00000000" UV_intensitymode2="1" UV_intensitythresholdabs2="1.00000000" UV_intensitythresholdrel2="0.01000000" UV_basesmoothmode2="1" UV_basesmoothpts2="8" UV_basesmoothmin2="12.00000000" UV_basesmoothforce2="1.00000000" UV_startendslope2="10.00000000" UV_valleyfilterused2="1" UV_valleyfilter2="10.00000000" UV_noisecorr2="0" detect_delcmpdsinrng="1" />
<find_compounds_mobilogram detect_areamode="1" detect_areathresholdabs="1000.00000000" detect_areathresholdrel="5.00000000" detect_intensitymode="0" detect_intensitythresholdabs="100.00000000" detect_intensitythresholdrel="5.00000000" detect_sensitivity="99.00000000" detect_resolution="250.00000000" spectrum_load_mode="2" detect_delcmpdsinrng="1" />
<auto_ms_n use_retention_time_window="1" retention_time_window="0.75000000" rt_unit="min" minimum_intensity_positive="10000.00000000" minimum_intensity_negative="1000.00000000" apply_max_number_compounds="1" max_number_compounds="300" spectrum_load_mode="2" background_type="0" create_auto_ms_n_traces="0" create_detailed_traces="0" merge_positive_negative_compounds="0" detect_delcmpdsinrng="1" detect_keep_cmpds_detectedneutralloss="0" add_uv_spectra="0" advanced_precursor_determination="0" determine_alternate_precursor="0" />
<dissect_params dissect_addsmoothing="0" dissect_allow_wider_peaks="0" dissect_resolving_power="1.00000000" dissect_set_expected_width="0" dissect_expected_width="3" dissect_deletepeaksinrange="1" dissect_fullrange="1" dissect_cutoff="0.05000000" dissect_sensitivity="10.00000000" dissect_maxoverlap="5" dissect_smoothwidth="1" spectrum_load_mode="0" add_uv_spectra="1" />
<find_all_compounds min_time_points="10" min_correlation="0.70000000" background_type="0" load_spec_type="3" additional_smoothing="0" proteomics="0" chrom_sn_threshold="5.00000000" chrom_smoothingwidth="1" detect_delcmpdsinrng="1" add_MSMS_spectra="1" adducts_positive_mode="" adducts_negative_mode="" />
<ms_peak_finder ms_peak_finder_type="FTMS" ms_manually_use_peak_finder="1" ms_peak_finder_filter_exclusion_masses="0" ><ms_peak_finder_apex minimum_intensity="100.00000000" peak_width="0.00200000" peak_width_msms="0.00200000" relative_threshold_base_peak="0.05000000" signal_to_noise="1.00000000" />
<ms_peak_finder_centroid peak_width="0.00200000" peak_width_msms="0.00200000" signal_to_noise="1.00000000" relative_threshold_base_peak="0.05000000" minimum_intensity="100.00000000" centroid_percentage="80.00000000" />
<ms_peak_finder_snap minimum_intensity="0.00000000" relative_threshold_base_peak="0.01000000" signal_to_noise="2.00000000" maximum_charge="20" quality_factor_threshold="0.90000000" number_of_patterns="500000" building_block_1="C 4.9384 N 1.3577 O 1.4773 S 0.0417 H 7.7583" building_block_2="" use_snap_2="1" add_detailed_results="0" />
<ms_peak_finder_snap minimum_intensity="100.00000000" peak_width="1.00000000" use_datapoints="1" sum_width="1" relative_threshold_base_peak="0.05000000" signal_to_noise="1.00000000" baseline_type="1" baseline_flatness="1.00000000" same_sumwidth_as_acquisition="0" use_resolution="0" res="10000" instrument_sum_width="5" use_sum_of_intensities="0" />
<ms_peak_finder_ftms signal_to_noise="7.00000000" relative_threshold_base_peak="0.01000000" minimum_intensity="100.00000000" centroid_percentage="80.00000000" use_centroid="0" />
<ms_peak_finder_line_spectra apply_line_spectra_threshold="0" line_spectra_threshold="10.00000000" />
</ms_peak_finder>
<deconvolution clear_prev_results="1" create_neutral_spectrum="0" incl_shifted_spectra="0" ret_residuals="0" incl_comp_details="0" show_comp_details="0" substance_class="1" extend_evelope="0" extend_before="1.00000000" extend_after="1.00000000" auto_apply="1" ><deconvolution_detailed_full perf_deconv="1" rel_isotop_deconv="0" resolve_isotop="1" exclude_reporter_ions="0" reporter_ions="0" abund_cutoff="2.50000000" envelope_cutoff="75.00000000" high_mass="4000.00000000" low_mass="250.00000000" mw_agreement="0.00000000" maximum_charge="4" max_charge_isotop="0" min_charge="4" min_peaks="3" precursor_deconv="0" max_components="10" adduct_ion_name_neg="-H" adduct_ion_mass_neg="-1.00782504" adduct_ion_name_pos="+H" adduct_ion_mass_pos="1.00727600" apply_min_max_mass_boundaries="0" />
<deconvolution_detailed_max_res perf_deconv="1" rel_isotop_deconv="0" resolve_isotop="1" exclude_reporter_ions="0" reporter_ions="0" abund_cutoff="2.00000000" envelope_cutoff="75.00000000" high_mass="4000.00000000" low_mass="250.00000000" mw_agreement="5.00000000" maximum_charge="3" max_charge_isotop="0" min_charge="3" min_peaks="3" precursor_deconv="0" max_components="10" adduct_ion_name_neg="-H" adduct_ion_mass_neg="-1.00782504" adduct_ion_name_pos="+H" adduct_ion_mass_pos="1.00727600" apply_min_max_mass_boundaries="0" />
<deconvolution_detailed_ms_n perf_deconv="1" rel_isotop_deconv="0" resolve_isotop="1" exclude_reporter_ions="0" reporter_ions="0" abund_cutoff="1.00000000" envelope_cutoff="75.00000000" high_mass="3000.00000000" low_mass="100.00000000" mw_agreement="5.00000000" maximum_charge="3" max_charge_isotop="0" min_charge="3" min_peaks="3" precursor_deconv="0" max_components="10" adduct_ion_name_neg="-H" adduct_ion_mass_neg="-1.00782504" adduct_ion_name_pos="+H" adduct_ion_mass_pos="1.00727600" apply_min_max_mass_boundaries="0" />
<deconvolution_detailed_protein perf_deconv="1" rel_isotop_deconv="1" resolve_isotop="1" exclude_reporter_ions="0" reporter_ions="0" abund_cutoff="2.50000000" envelope_cutoff="75.00000000" high_mass="100000.00000000" low_mass="1000.00000000" mw_agreement="0.00000000" maximum_charge="75" max_charge_isotop="0" min_charge="75" min_peaks="3" precursor_deconv="0" max_components="20" adduct_ion_name_neg="-H" adduct_ion_mass_neg="-1.00782504" adduct_ion_name_pos="+H" adduct_ion_mass_pos="1.00727600" apply_min_max_mass_boundaries="1" />
<max_entropy_deconvolution adduct_ion_name_pos="+H" adduct_ion_mass_pos="1.00727600" adduct_ion_name_neg="-H" adduct_ion_mass_neg="-1.00782504" low_mass="1000.00000000" high_mass="100000.00000000" spacint_out="0.00000000" resolving_power="1000.00000000" peak_width="0.00200000" width="0" maxentx="0" res="0" />
</deconvolution><mascot_export globalchargelimit_apply="1" globalchargelimit="1+, 2+ and 3+" prefer_fullscan_deconvolution_results="1" deconvolution_export_type="1" msmssignals="100" threshold="100.00000000" mssignals_deconv="2" mssignals_non_deconv="0" normalize_msms="0" single_charged="0" />
<process_parameters_chrom baseline_flatness="0.80000000"	baseline_addchild="1"	baseline_disableoriginal="1" baseline_usesamecolor="1" smoothing_algorithm="1" smoothing_width="0.20000000" smoothing_cycles="1" smoothing_addchild="1" smoothing_disableoriginal="1"	smoothing_usesamecolor="1" />
<process_parameters_mobil baseline_flatness="0.80000000"	baseline_addchild="1"	baseline_disableoriginal="1" baseline_usesamecolor="1" smoothing_algorithm="1" smoothing_width="0.10000000" smoothing_cycles="1" smoothing_addchild="1" smoothing_disableoriginal="1"	smoothing_usesamecolor="1" />
<process_parameters_ms baseline_flatness="0.80000000"	baseline_addchild="1"	baseline_disableoriginal="1" baseline_usesamecolor="1" smoothing_algorithm="1" smoothing_width="0.20000000" smoothing_cycles="1" smoothing_addchild="1" smoothing_disableoriginal="1"	smoothing_usesamecolor="1" />
<display_params mass_precision="-1" time_precision="2" structure_size="30" chrom_peak_label="Index" />
<calibration_params calibration_range="0.00500000" calibration_listname="neg_pip_McKeeFA_DSmith_verified" calibration_listgroupname="ESI" calibration_fit_mode="0" calibration_intensitythreshold="1000000.00000000" />
<calibration_lockmass_params calibration_range="0.50000000" calibration_listname="" calibration_listgroupname="" calibration_intensitythreshold="0.00000000" calibration_lockmassmode="0" />
<mobility_calibration_params calibration_range="0.10000000" calibration_listname="&lt;not set&gt;" calibration_listgroupname="ESI" calibration_intensitythreshold="0.00000000" />
<library_search_params del_prev_res="1" ><library_search_basic_params accept_score="50" allowmasses_above="0" allowmasses_below="0" desired_score="900" increasedepth="0" maxnr_spectra="10" cross_match="0" sort_by="1" include_precursor_spectra="1" exclude_precursor_signals="0" skip_low_frgamnet_spectra="1" min_effective_score="500" minmatch_score="250" min_score="400" />
<library_search_advanced_params add_int_range="5.00000000" extended="1" locnorm="0" root="0" hwfstp="50" hwscdp="7" intrangefac="1.89999998" locnormeqfac="1.00000000" locnormfac="2.00000000" locnormwin="25" masdisint="20" minsrcint="100" minspepresrc="15" threshfstp="40" maskadducts="0" maskprecursor="0" />
<library_search_libraries_params add_unid="0" parallel="0" libraries="" librariey_unidentified="" />
<library_search_match_params chrgdeconv="0" collenerg="0" fragampl="1" instrtp="2" ionmeth="3" isolwidth="0" msmsstg="2" ms_vs_msms="4" pkwidth="0" polarity="4" psd="0" lastprecion="0" precions="0" prodion="0" rgtgaspress="0" rgtion="0" refl="0" collgas="0" collgaspress="0" trapdrv="1" />
<library_search_add_params add_confirm_mode="0" />
<library_search_rt_params accepted_deviation="1.00000000" apply_rt_match="0" match_columnname="1" max_deviation="5.00000000" />
</library_search_params><masslist_layout layout_columntypes="2 12 3 6 " layout_columnwidth="66 20 57 57 " />
<cmpdlist_layout layout_columntypes="14 20 31 1 40 26 " layout_columnwidth="20 53 134 65 46 50 " />
<molecular_formula_layout layout_columntypes="24 1 2 40 3 5 6 18 7 9 8 " layout_columnwidth="-1 -1 -1 -1 -1 -1 -1 -1 -1 -1 -1 " />
<general_unknown_layout layout_columntypes="6 0 5 3 4 2 12 14 10 11 " layout_columnwidth="-1 -1 -1 -1 -1 -1 -1 -1 -1 -1 " />
<target_screening_layout layout_columntypes="15 14 6 5 43 11 1 2 17 7 8 9 10 4 3 39 40 41 42 16 18 19 25 20 21 22 23 24 31 26 27 28 29 30 37 32 33 34 35 36 " layout_columnwidth="-1 -1 -1 -1 -1 -1 -1 -1 -1 -1 -1 -1 -1 -1 -1 -1 -1 -1 -1 -1 -1 -1 -1 -1 -1 -1 -1 -1 -1 -1 -1 -1 -1 -1 -1 -1 -1 -1 -1 -1 " />
<exclusion_masses></exclusion_masses>
<xml_export_parameters export_detailed_information="0" export_peptide_database_query_information="1" export_full_peptide_database_query_information="1" protein_analysis_export_mgf="1" protein_analysis_export_xml="1" />
<smf1D_params max_nr_formulae="50" z="1" rdb_min="0.00000000" rdb_max="80.00000000" tolerance_ppm="5.00000000" tolerance_abs="1.00000000" tolerance_ppm_MSn="5.00000000" tolerance_abs_MSn="2.00000000" use_rel_tolerance="0" use_rel_tolerance_MSn="0" lower_bound_formula="" upper_bound_formula="" electron_configuration="2" electron_configuration_MSn="0" sigma_limit="0.02000000" sigma_limit_MSn="0.05000000" HC_Ratio_min="0.00000000" HC_Ratio_max="3.00000000" filtering="1" patternsearch="0" filter_by_elementratio="1" estimate_carbon_count="1" relative_threshold_base_peak="1.00000000" delete_previous_results="1" filter_criteriy="0" adducts_positive_mode="M+H  M+NH4  M+Na  M+K " adducts_negative_mode="M-H  M+Na-H2  M+K-H2  M+Cl " collect_adducts="0" />
<smf3D_params tolerance_neutralloss="5.00000000" intensitythresholdabs2="0.00000000" intensity_threshold_abs_msms="0.00000000" auto_filter="0" nr_explained_peaks="5" highlight_unexplained_peaks="0" />
<uv_parameters rt_offset="0.00000000" />
<target_screening delta_rt="1.50000000" threshold_sigma="0.05000000" detection_tolerance="0.00500000" identification_tolerance="10.00000000" detection_tolerance_ppm="5.00000000" identification_tolerance_ppm="5.00000000" use_tolerance_ppm="0" compound_database="C:\BDALSystemData\BuildingBlocks\TargetScreeningDataBase.csv" use_sampleinfo_xml="0" rt_range_start="0.00000000" rt_range_end="0.00000000" additional_smoothing="0" create_chromatogram_time_slices="1" rt_window_halfwidth="45.00000000" enable_BPC="1" evaluate_qualifier_ions="1" qualifier_ion_intensity_threshold="0.00000000" group_id=": " lc_method_id=":" ms_method_id=":" matrix_id=":" useDB="0" sortanalytes="4" />
<automatic_calibration use_calibration_segment="0" automatic_calibration="0.00000000/0.00000000" automatic_calibration_use_spectrum_type="0" automatic_calibration_retain_data="0" automatic_calibration_perform_lockmass="0" />
<target_screening_scoring threshold1_qualityfactor="0.02000000" threshold2_qualityfactor="0.05000000" threshold1_massaccuracy="3.00000000" threshold2_massaccuracy="10.00000000" threshold1_retentiontime="20.00000000" threshold2_retentiontime="40.00000000" use_tolerance_ppm="0" />
</DataAnalysis_processing_parameters>
<ms_spectrum info="-MS" msmsinfo="All MS" polarity="-" scanmode="fullscan" seq_nr_start="1"  rt="4.74355000" rt_unit="min">
<ms_peaks><pk mz="147.764337" i="901558.1" sn="7.67" a="80.09" fwhm="0.000123" res="1205584.6" algo="FTMS"/>
<pk mz="147.819017" i="2584035.0" sn="26.67" a="279.89" fwhm="0.000127" res="1164320.6" algo="FTMS"/>
<pk mz="149.024379" i="2301358.8" sn="23.48" a="300.17" fwhm="0.000127" res="1170219.6" algo="FTMS"/>
<pk mz="158.128126" i="887073.8" sn="7.51" a="113.75" fwhm="0.000168" res="942767.4" algo="FTMS"/>
<pk mz="158.143056" i="872289.8" sn="7.34" a="114.38" fwhm="0.000183" res="865930.4" algo="FTMS"/>
<pk mz="159.029883" i="1339801.3" sn="12.62" a="165.98" fwhm="0.000158" res="1008801.6" algo="FTMS"/>
<pk mz="160.759446" i="930472.1" sn="8.00" a="100.79" fwhm="0.000163" res="985216.5" algo="FTMS"/>
<pk mz="160.842003" i="2087583.9" sn="21.07" a="305.46" fwhm="0.000160" res="1002863.1" algo="FTMS"/>
<pk mz="161.081896" i="1629659.9" sn="15.90" a="179.65" fwhm="0.000131" res="1228845.5" algo="FTMS"/>
<pk mz="161.469309" i="876947.2" sn="7.40" a="169.24" fwhm="0.000278" res="580463.1" algo="FTMS"/>
<pk mz="162.555344" i="885084.1" sn="7.49" a="112.90" fwhm="0.000180" res="903162.0" algo="FTMS"/>
<pk mz="162.839041" i="2473143.3" sn="25.42" a="393.09" fwhm="0.000168" res="967349.0" algo="FTMS"/>
<pk mz="163.040027" i="881963.9" sn="7.46" a="101.52" fwhm="0.000158" res="1033845.8" algo="FTMS"/>
<pk mz="163.203398" i="958022.3" sn="8.32" a="169.13" fwhm="0.000234" res="696116.6" algo="FTMS"/>
<pk mz="163.615126" i="859927.0" sn="7.21" a="104.51" fwhm="0.000171" res="959598.6" algo="FTMS"/>
<pk mz="163.694285" i="934467.6" sn="8.05" a="183.96" fwhm="0.000250" res="654484.1" algo="FTMS"/>
<pk mz="164.837394" i="876733.1" sn="7.40" a="108.40" fwhm="0.000185" res="892069.5" algo="FTMS"/>
<pk mz="164.889013" i="847794.2" sn="7.07" a="127.34" fwhm="0.000222" res="743690.5" algo="FTMS"/>
<pk mz="165.019311" i="1259436.0" sn="11.72" a="138.26" fwhm="0.000146" res="1127954.0" algo="FTMS"/>
<pk mz="165.292663" i="927172.0" sn="7.97" a="127.73" fwhm="0.000188" res="881146.2" algo="FTMS"/>
<pk mz="165.311123" i="876185.8" sn="7.39" a="120.86" fwhm="0.000191" res="864507.3" algo="FTMS"/>
<pk mz="165.312987" i="906543.8" sn="7.73" a="114.55" fwhm="0.000194" res="852643.0" algo="FTMS"/>
<pk mz="166.270669" i="971880.9" sn="8.47" a="132.82" fwhm="0.000208" res="798249.1" algo="FTMS"/>
<pk mz="167.013859" i="846927.7" sn="7.06" a="126.06" fwhm="0.000201" res="832745.4" algo="FTMS"/>
<pk mz="167.031472" i="892895.9" sn="7.58" a="129.27" fwhm="0.000212" res="788030.7" algo="FTMS"/>
<pk mz="167.034967" i="921195.9" sn="7.90" a="79.30" fwhm="0.000130" res="1289419.1" algo="FTMS"/>
<pk mz="167.830548" i="1004031.6" sn="8.84" a="152.51" fwhm="0.000216" res="778083.6" algo="FTMS"/>
<pk mz="168.030168" i="1124572.0" sn="10.20" a="180.33" fwhm="0.000203" res="827887.6" algo="FTMS"/>
<pk mz="169.136819" i="945169.7" sn="8.17" a="150.71" fwhm="0.000245" res="689803.9" algo="FTMS"/>
<pk mz="169.282169" i="905777.9" sn="7.73" a="134.70" fwhm="0.000209" res="810085.5" algo="FTMS"/>
<pk mz="169.498048" i="847575.7" sn="7.07" a="124.21" fwhm="0.000213" res="797154.4" algo="FTMS"/>
<pk mz="169.603086" i="885212.8" sn="7.49" a="106.44" fwhm="0.000195" res="869897.8" algo="FTMS"/>
<pk mz="170.515377" i="850045.1" sn="7.10" a="98.44" fwhm="0.000172" res="993611.3" algo="FTMS"/>
<pk mz="170.523984" i="941769.6" sn="8.13" a="137.63" fwhm="0.000211" res="809190.3" algo="FTMS"/>
<pk mz="170.605537" i="979503.0" sn="8.56" a="132.38" fwhm="0.000208" res="820197.1" algo="FTMS"/>
<pk mz="170.692411" i="902252.9" sn="7.68" a="87.81" fwhm="0.000153" res="1112477.4" algo="FTMS"/>
<pk mz="170.833236" i="853170.9" sn="7.13" a="118.69" fwhm="0.000217" res="785523.9" algo="FTMS"/>
<pk mz="171.031476" i="854925.4" sn="7.15" a="100.32" fwhm="0.000184" res="930226.5" algo="FTMS"/>
<pk mz="171.996007" i="997399.4" sn="8.76" a="129.71" fwhm="0.000169" res="1020677.4" algo="FTMS"/>
<pk mz="172.040369" i="862275.6" sn="7.23" a="83.73" fwhm="0.000137" res="1254450.8" algo="FTMS"/>
<pk mz="172.097163" i="901005.1" sn="7.67" a="164.94" fwhm="0.000246" res="699628.5" algo="FTMS"/>
<pk mz="172.097867" i="2282905.3" sn="23.27" a="366.18" fwhm="0.000177" res="970421.7" algo="FTMS"/>
<pk mz="172.263883" i="847367.5" sn="7.06" a="200.73" fwhm="0.000328" res="525402.8" algo="FTMS"/>
<pk mz="172.563418" i="923152.5" sn="7.92" a="161.71" fwhm="0.000247" res="699688.4" algo="FTMS"/>
<pk mz="172.973981" i="847886.1" sn="7.07" a="129.92" fwhm="0.000201" res="862086.9" algo="FTMS"/>
<pk mz="173.263758" i="859552.6" sn="7.20" a="125.98" fwhm="0.000227" res="763856.4" algo="FTMS"/>
<pk mz="173.308272" i="843572.0" sn="7.02" a="208.89" fwhm="0.000345" res="501902.3" algo="FTMS"/>
<pk mz="173.322939" i="866471.8" sn="7.28" a="118.26" fwhm="0.000199" res="871503.6" algo="FTMS"/>
<pk mz="173.484737" i="865180.1" sn="7.26" a="143.22" fwhm="0.000234" res="742936.6" algo="FTMS"/>
<pk mz="173.541595" i="857739.3" sn="7.18" a="102.85" fwhm="0.000189" res="917289.9" algo="FTMS"/>
<pk mz="174.077160" i="967011.3" sn="8.41" a="98.49" fwhm="0.000143" res="1217488.7" algo="FTMS"/>
<pk mz="174.439701" i="985719.9" sn="8.61" a="176.46" fwhm="0.000228" res="763946.8" algo="FTMS"/>
<pk mz="174.484936" i="847462.6" sn="7.05" a="105.52" fwhm="0.000187" res="935281.3" algo="FTMS"/>
<pk mz="175.061158" i="11176937.0" z="-1" sn="123.48" a="2272.94" fwhm="0.000197" res="887494.6" algo="FTMS" component_name="o" deconvoluted_molecular_mass="175.061200" deconvoluted_isotopic_mass="175.061198"/>
<pk mz="175.097542" i="12285295.0" sn="135.97" a="2523.25" fwhm="0.000200" res="875152.8" algo="FTMS"/>
<pk mz="175.198919" i="854776.3" sn="7.13" a="106.11" fwhm="0.000187" res="939237.0" algo="FTMS"/>
<pk mz="175.287552" i="859031.3" sn="7.18" a="131.29" fwhm="0.000195" res="898506.1" algo="FTMS"/>
<pk mz="175.507295" i="845021.3" sn="7.02" a="108.58" fwhm="0.000194" res="906753.8" algo="FTMS"/>
<pk mz="176.064518" i="1838955.1" z="-1" sn="18.16" a="310.06" fwhm="0.000192" res="918251.3" algo="FTMS" component_name="o" deconvoluted_molecular_mass="175.061200" deconvoluted_isotopic_mass="176.064558"/>
<pk mz="176.279605" i="944284.6" sn="8.11" a="124.06" fwhm="0.000190" res="925605.1" algo="FTMS"/>
<pk mz="176.404297" i="875197.2" sn="7.33" a="135.46" fwhm="0.000215" res="821840.6" algo="FTMS"/>
<pk mz="177.383356" i="924515.9" sn="7.88" a="143.87" fwhm="0.000211" res="840101.0" algo="FTMS"/>
<pk mz="178.340156" i="874556.8" sn="7.30" a="115.14" fwhm="0.000190" res="940302.4" algo="FTMS"/>
<pk mz="179.034950" i="1950973.9" sn="19.34" a="341.30" fwhm="0.000191" res="936083.2" algo="FTMS"/>
<pk mz="179.240438" i="872820.4" sn="7.27" a="127.01" fwhm="0.000215" res="833936.8" algo="FTMS"/>
<pk mz="179.535479" i="862916.4" sn="7.16" a="114.91" fwhm="0.000194" res="924098.6" algo="FTMS"/>
<pk mz="179.990104" i="864155.8" sn="7.15" a="106.35" fwhm="0.000214" res="841592.6" algo="FTMS"/>
<pk mz="180.073132" i="899459.5" sn="7.54" a="204.46" fwhm="0.000332" res="542920.1" algo="FTMS"/>
<pk mz="180.787899" i="909454.4" sn="7.65" a="171.35" fwhm="0.000263" res="687532.0" algo="FTMS"/>
<pk mz="181.014222" i="2996979.5" sn="30.94" a="519.76" fwhm="0.000191" res="948974.6" algo="FTMS"/>
<pk mz="181.050601" i="3349630.8" sn="34.88" a="585.54" fwhm="0.000190" res="954198.2" algo="FTMS"/>
<pk mz="181.409487" i="939390.9" sn="7.98" a="126.17" fwhm="0.000178" res="1018589.7" algo="FTMS"/>
<pk mz="181.421414" i="922962.8" sn="7.80" a="157.29" fwhm="0.000229" res="790916.1" algo="FTMS"/>
<pk mz="181.863719" i="918401.0" sn="7.72" a="116.81" fwhm="0.000205" res="888190.2" algo="FTMS"/>
<pk mz="181.998775" i="854805.3" sn="7.01" a="159.78" fwhm="0.000271" res="671059.4" algo="FTMS"/>
<pk mz="182.009475" i="1562576.8" sn="14.88" a="218.41" fwhm="0.000171" res="1065703.1" algo="FTMS"/>
<pk mz="182.300269" i="884473.5" sn="7.34" a="213.89" fwhm="0.000347" res="525916.6" algo="FTMS"/>
<pk mz="182.453103" i="883973.0" sn="7.34" a="144.79" fwhm="0.000248" res="734630.7" algo="FTMS"/>
<pk mz="182.497053" i="889219.9" sn="7.39" a="151.07" fwhm="0.000229" res="798204.6" algo="FTMS"/>
<pk mz="183.032736" i="901980.9" sn="7.53" a="161.33" fwhm="0.000255" res="716395.4" algo="FTMS"/>
<pk mz="183.232886" i="855171.4" sn="7.01" a="125.49" fwhm="0.000201" res="910145.1" algo="FTMS"/>
<pk mz="183.951254" i="867919.5" sn="7.13" a="162.14" fwhm="0.000276" res="666177.7" algo="FTMS"/>
<pk mz="184.724048" i="924810.5" sn="7.75" a="175.05" fwhm="0.000258" res="715092.6" algo="FTMS"/>
<pk mz="184.992246" i="893794.2" sn="7.41" a="126.12" fwhm="0.000214" res="865819.8" algo="FTMS"/>
<pk mz="185.036582" i="1376371.5" sn="12.75" a="171.93" fwhm="0.000166" res="1113450.6" algo="FTMS"/>
<pk mz="185.045582" i="1056215.0" sn="9.21" a="181.22" fwhm="0.000243" res="761694.2" algo="FTMS"/>
<pk mz="185.999756" i="924723.7" sn="7.72" a="149.82" fwhm="0.000218" res="853047.2" algo="FTMS"/>
<pk mz="186.025828" i="925662.3" sn="7.73" a="161.23" fwhm="0.000240" res="776226.7" algo="FTMS"/>
<pk mz="186.077156" i="2949779.3" sn="30.07" a="528.41" fwhm="0.000202" res="922328.0" algo="FTMS"/>
<pk mz="186.864904" i="964615.2" sn="8.15" a="236.99" fwhm="0.000339" res="550553.9" algo="FTMS"/>
<pk mz="186.999544" i="980660.3" sn="8.33" a="190.98" fwhm="0.000295" res="633250.6" algo="FTMS"/>
<pk mz="187.014312" i="1719098.6" sn="16.48" a="363.98" fwhm="0.000233" res="800951.2" algo="FTMS"/>
<pk mz="187.061160" i="898622.6" sn="7.43" a="101.83" fwhm="0.000188" res="992847.4" algo="FTMS"/>
<pk mz="187.078086" i="895637.8" sn="7.39" a="152.10" fwhm="0.000240" res="778745.3" algo="FTMS"/>
<pk mz="187.097557" i="1485182.1" sn="13.90" a="207.21" fwhm="0.000176" res="1060285.5" algo="FTMS"/>
<pk mz="187.761251" i="889893.3" sn="7.30" a="201.09" fwhm="0.000330" res="569229.7" algo="FTMS"/>
<pk mz="187.792572" i="919155.1" sn="7.62" a="178.85" fwhm="0.000297" res="632606.1" algo="FTMS"/>
<pk mz="187.960526" i="951813.1" sn="7.98" a="155.33" fwhm="0.000243" res="772318.9" algo="FTMS"/>
<pk mz="188.035289" i="1552214.1" sn="14.58" a="257.35" fwhm="0.000205" res="915695.2" algo="FTMS"/>
<pk mz="188.056426" i="2127391.5" sn="20.90" a="392.41" fwhm="0.000206" res="914886.3" algo="FTMS"/>
<pk mz="189.076808" i="1511468.3" sn="14.13" a="300.42" fwhm="0.000207" res="913201.1" algo="FTMS"/>
<pk mz="189.659261" i="911362.8" sn="7.50" a="198.64" fwhm="0.000288" res="659221.0" algo="FTMS"/>
<pk mz="190.054307" i="1108405.1" sn="9.65" a="152.72" fwhm="0.000188" res="1013419.7" algo="FTMS"/>
<pk mz="191.019682" i="1835750.4" sn="17.61" a="322.76" fwhm="0.000217" res="878829.1" algo="FTMS"/>
<pk mz="191.103972" i="905127.6" sn="7.42" a="219.46" fwhm="0.000375" res="509620.1" algo="FTMS"/>
<pk mz="192.044478" i="950346.7" sn="7.88" a="192.90" fwhm="0.000298" res="644744.0" algo="FTMS"/>
<pk mz="192.173364" i="892387.6" sn="7.25" a="162.41" fwhm="0.000272" res="706963.7" algo="FTMS"/>
<pk mz="193.047761" i="870490.0" sn="7.00" a="155.74" fwhm="0.000277" res="698095.1" algo="FTMS"/>
<pk mz="193.050561" i="924947.5" sn="7.60" a="132.73" fwhm="0.000219" res="880873.1" algo="FTMS"/>
<pk mz="193.065060" i="938186.9" sn="7.74" a="180.42" fwhm="0.000248" res="778301.5" algo="FTMS"/>
<pk mz="194.536326" i="895072.0" sn="7.23" a="169.60" fwhm="0.000296" res="657528.1" algo="FTMS"/>
<pk mz="194.626045" i="894399.9" sn="7.23" a="150.66" fwhm="0.000263" res="739119.8" algo="FTMS"/>
<pk mz="194.911543" i="926681.2" sn="7.58" a="192.28" fwhm="0.000309" res="630140.6" algo="FTMS"/>
<pk mz="195.029857" i="1826969.0" sn="17.36" a="352.00" fwhm="0.000203" res="960053.8" algo="FTMS"/>
<pk mz="195.066246" i="2682156.8" sn="26.65" a="556.74" fwhm="0.000227" res="859668.7" algo="FTMS"/>
<pk mz="195.656254" i="878869.3" sn="7.05" a="287.65" fwhm="0.000460" res="425733.8" algo="FTMS"/>
<pk mz="195.810867" i="6621058.0" sn="69.46" a="1621.36" fwhm="0.000242" res="809625.0" algo="FTMS"/>
<pk mz="195.812561" i="969410.8" sn="8.00" a="146.57" fwhm="0.000244" res="803398.5" algo="FTMS"/>
<pk mz="196.025119" i="963511.6" sn="7.94" a="143.15" fwhm="0.000192" res="1022834.9" algo="FTMS"/>
<pk mz="196.708432" i="991386.1" sn="8.23" a="268.08" fwhm="0.000365" res="538997.2" algo="FTMS"/>
<pk mz="196.843983" i="965053.8" sn="7.95" a="160.81" fwhm="0.000244" res="805724.5" algo="FTMS"/>
<pk mz="197.009180" i="1051066.1" sn="8.88" a="173.74" fwhm="0.000242" res="813218.3" algo="FTMS"/>
<pk mz="197.045518" i="2723950.5" sn="26.99" a="603.80" fwhm="0.000238" res="828804.1" algo="FTMS"/>
<pk mz="197.807908" i="9093981.0" sn="95.94" a="2202.33" fwhm="0.000244" res="810219.9" algo="FTMS"/>
<pk mz="198.004383" i="1278092.5" sn="11.33" a="244.78" fwhm="0.000237" res="837077.9" algo="FTMS"/>
<pk mz="198.166442" i="986968.9" sn="8.14" a="161.29" fwhm="0.000240" res="825860.5" algo="FTMS"/>
<pk mz="199.007015" i="1668299.8" sn="15.48" a="313.21" fwhm="0.000227" res="877238.3" algo="FTMS"/>
<pk mz="199.052204" i="1524261.9" sn="13.93" a="284.31" fwhm="0.000238" res="835552.5" algo="FTMS"/>
<pk mz="199.061180" i="1618475.1" sn="14.95" a="287.17" fwhm="0.000206" res="964702.4" algo="FTMS"/>
<pk mz="199.097567" i="1252288.1" sn="11.00" a="221.89" fwhm="0.000216" res="920926.2" algo="FTMS"/>
<pk mz="199.428500" i="958832.1" sn="7.83" a="206.61" fwhm="0.000292" res="683477.0" algo="FTMS"/>
<pk mz="199.731708" i="911984.7" sn="7.33" a="204.83" fwhm="0.000320" res="624860.2" algo="FTMS"/>
<pk mz="199.804962" i="3875675.5" sn="39.28" a="850.68" fwhm="0.000235" res="850509.2" algo="FTMS"/>
<pk mz="200.092801" i="1510787.9" sn="13.78" a="238.81" fwhm="0.000208" res="963588.0" algo="FTMS"/>
<pk mz="200.458493" i="885850.8" sn="7.01" a="154.71" fwhm="0.000235" res="854795.9" algo="FTMS"/>
<pk mz="200.562403" i="903512.1" sn="7.20" a="228.58" fwhm="0.000346" res="579122.6" algo="FTMS"/>
<pk mz="201.031504" i="909133.4" sn="7.26" a="104.05" fwhm="0.000178" res="1131233.8" algo="FTMS"/>
<pk mz="201.040450" i="1167954.8" sn="10.04" a="199.42" fwhm="0.000217" res="925666.2" algo="FTMS"/>
<pk mz="201.076819" i="1407688.3" sn="12.61" a="240.37" fwhm="0.000206" res="974239.8" algo="FTMS"/>
<pk mz="201.088085" i="915726.9" sn="7.33" a="165.96" fwhm="0.000227" res="886807.4" algo="FTMS"/>
<pk mz="201.113194" i="1462621.9" sn="13.20" a="340.94" fwhm="0.000272" res="738270.5" algo="FTMS"/>
<pk mz="201.124442" i="982724.5" sn="8.05" a="181.86" fwhm="0.000266" res="757010.4" algo="FTMS"/>
<pk mz="201.802021" i="1016312.0" sn="8.40" a="226.10" fwhm="0.000269" res="749644.8" algo="FTMS"/>
<pk mz="202.050944" i="2583821.0" sn="25.23" a="578.49" fwhm="0.000249" res="811542.7" algo="FTMS"/>
<pk mz="202.071782" i="1403289.5" sn="12.56" a="181.99" fwhm="0.000160" res="1264288.5" algo="FTMS"/>
<pk mz="202.072068" i="6722585.5" sn="69.66" a="1527.35" fwhm="0.000236" res="855093.7" algo="FTMS"/>
<pk mz="202.323623" i="914160.5" sn="7.30" a="185.74" fwhm="0.000307" res="658616.7" algo="FTMS"/>
<pk mz="202.970734" i="912150.3" sn="7.25" a="191.75" fwhm="0.000289" res="701739.9" algo="FTMS"/>
<pk mz="203.047133" i="1383460.5" sn="12.28" a="268.86" fwhm="0.000248" res="819537.3" algo="FTMS"/>
<pk mz="203.056104" i="1231785.9" sn="10.66" a="198.91" fwhm="0.000194" res="1046551.2" algo="FTMS"/>
<pk mz="203.092468" i="1082431.9" sn="9.07" a="210.90" fwhm="0.000245" res="828184.0" algo="FTMS"/>
<pk mz="203.703276" i="899746.0" sn="7.11" a="185.68" fwhm="0.000326" res="625270.7" algo="FTMS"/>
<pk mz="204.066591" i="2066319.0" sn="19.58" a="471.78" fwhm="0.000268" res="762132.0" algo="FTMS"/>
<pk mz="205.014159" i="915217.9" sn="7.27" a="150.88" fwhm="0.000227" res="903142.6" algo="FTMS"/>
<pk mz="205.035329" i="1810526.9" sn="16.84" a="416.14" fwhm="0.000266" res="771609.0" algo="FTMS"/>
<pk mz="205.261877" i="911337.8" sn="7.19" a="214.04" fwhm="0.000347" res="591669.3" algo="FTMS"/>
<pk mz="205.346050" i="952861.4" sn="7.63" a="178.35" fwhm="0.000296" res="693226.1" algo="FTMS"/>
<pk mz="206.012430" i="927255.1" sn="7.36" a="185.76" fwhm="0.000267" res="772270.7" algo="FTMS"/>
<pk mz="206.082260" i="1462370.1" sn="13.05" a="321.36" fwhm="0.000257" res="801093.2" algo="FTMS"/>
<pk mz="207.012116" i="1861343.9" sn="17.29" a="382.75" fwhm="0.000240" res="862146.9" algo="FTMS"/>
<pk mz="207.029862" i="1006442.9" sn="8.19" a="147.94" fwhm="0.000214" res="967125.5" algo="FTMS"/>
<pk mz="209.009142" i="1895221.0" sn="17.56" a="354.77" fwhm="0.000220" res="952062.4" algo="FTMS"/>
<pk mz="209.045533" i="1786187.6" sn="16.40" a="367.82" fwhm="0.000247" res="847973.0" algo="FTMS"/>
<pk mz="211.024778" i="5066135.0" sn="50.92" a="1251.58" fwhm="0.000256" res="823526.8" algo="FTMS"/>
<pk mz="211.061153" i="1941101.8" sn="17.95" a="390.82" fwhm="0.000248" res="850453.4" algo="FTMS"/>
<pk mz="211.746481" i="1065302.0" sn="8.71" a="202.92" fwhm="0.000270" res="785686.5" algo="FTMS"/>
<pk mz="212.020036" i="4223231.0" sn="42.02" a="1182.61" fwhm="0.000285" res="744568.7" algo="FTMS"/>
<pk mz="212.092827" i="1192428.1" sn="10.05" a="283.31" fwhm="0.000301" res="705786.6" algo="FTMS"/>
<pk mz="212.202919" i="938960.1" sn="7.37" a="193.89" fwhm="0.000307" res="691741.6" algo="FTMS"/>
<pk mz="212.441021" i="937187.1" sn="7.35" a="208.28" fwhm="0.000288" res="738582.1" algo="FTMS"/>
<pk mz="213.015282" i="6609253.0" sn="66.87" a="1770.66" fwhm="0.000263" res="809216.9" algo="FTMS"/>
<pk mz="213.040420" i="1083380.6" sn="8.85" a="198.51" fwhm="0.000237" res="897342.6" algo="FTMS"/>
<pk mz="213.076798" i="1297483.0" sn="11.10" a="233.15" fwhm="0.000255" res="836238.3" algo="FTMS"/>
<pk mz="213.108581" i="941374.6" sn="7.36" a="220.47" fwhm="0.000332" res="642705.3" algo="FTMS"/>
<pk mz="213.124517" i="1029832.4" sn="8.29" a="237.48" fwhm="0.000308" res="691056.7" algo="FTMS"/>
<pk mz="213.943718" i="955279.6" sn="7.50" a="252.63" fwhm="0.000379" res="565232.7" algo="FTMS"/>
<pk mz="214.108468" i="1652548.5" sn="14.82" a="325.84" fwhm="0.000247" res="865541.6" algo="FTMS"/>
<pk mz="215.056083" i="1606023.1" sn="14.33" a="334.66" fwhm="0.000247" res="869680.1" algo="FTMS"/>
<pk mz="215.092473" i="2403549.3" sn="22.70" a="587.61" fwhm="0.000291" res="739353.3" algo="FTMS"/>
<pk mz="215.128897" i="1252147.4" sn="10.61" a="287.52" fwhm="0.000288" res="747406.8" algo="FTMS"/>
<pk mz="216.087397" i="4698808.5" sn="46.57" a="970.84" fwhm="0.000220" res="981725.6" algo="FTMS"/>
<pk mz="216.087725" i="10359481.0" sn="105.73" a="2613.26" fwhm="0.000258" res="836895.9" algo="FTMS"/>
<pk mz="217.071712" i="2183496.3" sn="20.28" a="705.81" fwhm="0.000359" res="604859.3" algo="FTMS"/>
<pk mz="217.091079" i="1528339.8" sn="13.43" a="299.71" fwhm="0.000251" res="866083.7" algo="FTMS"/>
<pk mz="217.108090" i="1613022.0" sn="14.32" a="489.42" fwhm="0.000326" res="666280.9" algo="FTMS"/>
<pk mz="218.075064" i="924605.7" sn="7.08" a="172.88" fwhm="0.000268" res="813388.7" algo="FTMS"/>
<pk mz="218.103374" i="4079982.5" sn="39.90" a="1042.82" fwhm="0.000255" res="855823.8" algo="FTMS"/>
<pk mz="218.840172" i="958176.9" sn="7.43" a="271.54" fwhm="0.000468" res="467728.7" algo="FTMS"/>
<pk mz="219.042073" i="5648535.0" sn="56.21" a="1446.85" fwhm="0.000267" res="820267.2" algo="FTMS"/>
<pk mz="220.005150" i="927111.6" sn="7.10" a="238.77" fwhm="0.000365" res="602672.1" algo="FTMS"/>
<pk mz="220.186522" i="926192.4" sn="7.09" a="217.93" fwhm="0.000329" res="670256.6" algo="FTMS"/>
<pk mz="220.695613" i="930708.9" sn="7.13" a="214.88" fwhm="0.000358" res="615928.8" algo="FTMS"/>
<pk mz="221.045520" i="1700252.6" sn="15.06" a="415.43" fwhm="0.000286" res="773016.6" algo="FTMS"/>
<pk mz="223.024816" i="1564209.1" sn="13.64" a="371.91" fwhm="0.000272" res="818778.6" algo="FTMS"/>
<pk mz="223.061191" i="2468101.0" sn="22.99" a="628.42" fwhm="0.000278" res="802975.1" algo="FTMS"/>
<pk mz="224.020038" i="1126991.5" sn="9.06" a="234.75" fwhm="0.000288" res="777502.8" algo="FTMS"/>
<pk mz="224.598193" i="1043877.5" sn="8.20" a="266.57" fwhm="0.000351" res="640398.3" algo="FTMS"/>
<pk mz="225.004058" i="2156188.8" sn="19.66" a="485.43" fwhm="0.000263" res="854723.4" algo="FTMS"/>
<pk mz="225.040465" i="2469040.0" sn="22.88" a="605.78" fwhm="0.000317" res="709928.7" algo="FTMS"/>
<pk mz="225.076791" i="1025667.3" sn="8.01" a="187.36" fwhm="0.000251" res="895746.2" algo="FTMS"/>
<pk mz="225.088051" i="1761097.3" sn="15.59" a="562.83" fwhm="0.000370" res="607900.8" algo="FTMS"/>
<pk mz="225.113372" i="1039606.6" sn="8.16" a="250.51" fwhm="0.000340" res="662548.1" algo="FTMS"/>
<pk mz="226.035664" i="1619895.3" sn="14.13" a="381.13" fwhm="0.000270" res="838425.7" algo="FTMS"/>
<pk mz="226.072099" i="973386.1" sn="7.47" a="167.40" fwhm="0.000241" res="939374.7" algo="FTMS"/>
<pk mz="226.108456" i="2798172.8" sn="26.26" a="752.71" fwhm="0.000295" res="765745.1" algo="FTMS"/>
<pk mz="227.056091" i="1189022.5" sn="9.64" a="379.93" fwhm="0.000428" res="530193.8" algo="FTMS"/>
<pk mz="227.067339" i="997252.2" sn="7.67" a="165.76" fwhm="0.000248" res="915329.6" algo="FTMS"/>
<pk mz="227.092500" i="1582800.8" sn="13.67" a="414.24" fwhm="0.000308" res="736344.6" algo="FTMS"/>
<pk mz="227.103726" i="2699222.5" sn="25.11" a="640.62" fwhm="0.000270" res="840827.6" algo="FTMS"/>
<pk mz="227.128867" i="1122979.0" sn="8.96" a="173.17" fwhm="0.000238" res="953470.0" algo="FTMS"/>
<pk mz="227.140107" i="2400488.8" sn="22.05" a="647.45" fwhm="0.000295" res="769348.8" algo="FTMS"/>
<pk mz="228.124139" i="2059599.0" sn="18.55" a="488.93" fwhm="0.000281" res="811774.8" algo="FTMS"/>
<pk mz="229.017589" i="1758972.5" sn="15.47" a="402.69" fwhm="0.000272" res="842237.1" algo="FTMS"/>
<pk mz="229.071726" i="2245910.3" sn="20.45" a="642.51" fwhm="0.000340" res="674221.7" algo="FTMS"/>
<pk mz="229.082979" i="1663387.5" sn="14.49" a="445.74" fwhm="0.000320" res="716198.9" algo="FTMS"/>
<pk mz="229.108143" i="2146343.5" sn="19.43" a="559.99" fwhm="0.000290" res="790666.2" algo="FTMS"/>
<pk mz="229.155399" i="1066813.8" sn="8.37" a="170.76" fwhm="0.000230" res="996230.6" algo="FTMS"/>
<pk mz="229.155738" i="1004349.9" sn="7.73" a="136.84" fwhm="0.000197" res="1164877.7" algo="FTMS"/>
<pk mz="230.029751" i="2413140.5" sn="22.07" a="605.49" fwhm="0.000279" res="825226.1" algo="FTMS"/>
<pk mz="230.067004" i="1069093.6" sn="8.36" a="180.02" fwhm="0.000246" res="935245.2" algo="FTMS"/>
<pk mz="230.103015" i="2227062.3" sn="20.17" a="545.62" fwhm="0.000273" res="841833.9" algo="FTMS"/>
<pk mz="230.103392" i="5757558.5" sn="56.20" a="1578.51" fwhm="0.000292" res="787690.4" algo="FTMS"/>
<pk mz="231.087373" i="2818608.8" sn="26.20" a="858.18" fwhm="0.000332" res="696684.5" algo="FTMS"/>
<pk mz="231.123796" i="1074752.8" sn="8.41" a="270.49" fwhm="0.000327" res="707167.6" algo="FTMS"/>
<pk mz="233.009137" i="1367585.5" sn="11.35" a="261.18" fwhm="0.000306" res="762509.7" algo="FTMS"/>
<pk mz="233.057712" i="2666229.3" sn="24.56" a="738.77" fwhm="0.000308" res="756033.6" algo="FTMS"/>
<pk mz="233.154686" i="1915932.8" sn="16.93" a="496.00" fwhm="0.000309" res="754759.8" algo="FTMS"/>
<pk mz="234.988338" i="972903.4" sn="7.33" a="274.07" fwhm="0.000356" res="660787.8" algo="FTMS"/>
<pk mz="235.024785" i="1925493.0" sn="17.02" a="488.08" fwhm="0.000315" res="745334.9" algo="FTMS"/>
<pk mz="236.056466" i="1209261.5" sn="9.70" a="326.87" fwhm="0.000336" res="701509.4" algo="FTMS"/>
<pk mz="236.576136" i="968772.4" sn="7.26" a="341.80" fwhm="0.000472" res="501640.7" algo="FTMS"/>
<pk mz="237.040427" i="2068548.3" sn="18.41" a="497.72" fwhm="0.000278" res="851952.8" algo="FTMS"/>
<pk mz="237.076814" i="1264528.6" sn="10.26" a="292.59" fwhm="0.000320" res="741808.8" algo="FTMS"/>
<pk mz="238.035675" i="1083855.4" sn="8.42" a="283.72" fwhm="0.000350" res="680303.4" algo="FTMS"/>
<pk mz="238.112559" i="1049064.3" sn="8.07" a="257.26" fwhm="0.000368" res="647138.4" algo="FTMS"/>
<pk mz="239.019714" i="2236871.5" sn="20.11" a="671.77" fwhm="0.000339" res="705143.8" algo="FTMS"/>
<pk mz="239.056118" i="1997906.9" sn="17.69" a="542.58" fwhm="0.000316" res="756845.4" algo="FTMS"/>
<pk mz="239.128865" i="2557161.3" sn="23.28" a="847.74" fwhm="0.000361" res="662885.2" algo="FTMS"/>
<pk mz="240.014932" i="1369588.5" sn="11.28" a="303.61" fwhm="0.000289" res="830324.8" algo="FTMS"/>
<pk mz="240.051387" i="1276095.3" sn="10.33" a="306.66" fwhm="0.000327" res="735164.3" algo="FTMS"/>
<pk mz="240.087719" i="1696265.9" sn="14.58" a="395.40" fwhm="0.000293" res="819607.0" algo="FTMS"/>
<pk mz="240.132137" i="1015447.0" sn="7.70" a="227.66" fwhm="0.000340" res="707128.3" algo="FTMS"/>
<pk mz="241.017585" i="2445461.0" sn="22.15" a="734.41" fwhm="0.000337" res="716016.3" algo="FTMS"/>
<pk mz="241.046178" i="9028637.0" sn="88.67" a="2105.05" fwhm="0.000279" res="865483.1" algo="FTMS"/>
<pk mz="241.046589" i="48025628.0" z="-1" sn="482.73" a="17327.31" fwhm="0.000350" res="689390.2" algo="FTMS" component_name="M" deconvoluted_molecular_mass="241.046595" deconvoluted_isotopic_mass="241.046680"/>
<pk mz="241.071723" i="2705188.3" sn="24.77" a="884.24" fwhm="0.000354" res="680468.4" algo="FTMS"/>
<pk mz="241.082975" i="2180647.3" sn="19.47" a="570.47" fwhm="0.000301" res="800059.9" algo="FTMS"/>
<pk mz="241.108097" i="1472174.4" sn="12.31" a="359.68" fwhm="0.000318" res="758864.3" algo="FTMS"/>
<pk mz="241.119373" i="3175217.5" sn="29.52" a="994.37" fwhm="0.000337" res="716011.3" algo="FTMS"/>
<pk mz="241.136463" i="1428982.3" sn="11.87" a="356.04" fwhm="0.000343" res="703879.8" algo="FTMS"/>
<pk mz="241.144520" i="1637304.5" sn="13.98" a="468.69" fwhm="0.000326" res="739710.1" algo="FTMS"/>
<pk mz="242.049936" i="4196655.0" z="-1" sn="39.84" a="1547.23" fwhm="0.000378" res="640655.7" algo="FTMS" component_name="M" deconvoluted_molecular_mass="241.046595" deconvoluted_isotopic_mass="242.050028"/>
<pk mz="242.066960" i="972851.7" sn="7.26" a="228.37" fwhm="0.000331" res="732314.8" algo="FTMS"/>
<pk mz="242.103385" i="2293053.5" sn="20.60" a="779.51" fwhm="0.000371" res="652019.9" algo="FTMS"/>
<pk mz="243.033236" i="21719598.0" z="-1" sn="216.17" a="7819.40" fwhm="0.000362" res="670822.1" algo="FTMS" component_name="W" deconvoluted_molecular_mass="243.033332" deconvoluted_isotopic_mass="243.033329"/>
<pk mz="243.051025" i="2049842.8" z="-1" sn="18.08" a="562.38" fwhm="0.000317" res="766803.6" algo="FTMS" component_name="M" deconvoluted_molecular_mass="241.046595" deconvoluted_isotopic_mass="243.051118"/>
<pk mz="243.062249" i="2095797.6" sn="18.54" a="594.29" fwhm="0.000321" res="756574.5" algo="FTMS"/>
<pk mz="243.087396" i="2341692.0" sn="21.02" a="692.03" fwhm="0.000327" res="742417.7" algo="FTMS"/>
<pk mz="243.098609" i="1868094.8" sn="16.25" a="557.63" fwhm="0.000358" res="679841.2" algo="FTMS"/>
<pk mz="243.123781" i="3075397.0" sn="28.41" a="921.36" fwhm="0.000345" res="705289.1" algo="FTMS"/>
<pk mz="243.171412" i="1184849.0" sn="9.37" a="299.03" fwhm="0.000308" res="789802.8" algo="FTMS"/>
<pk mz="244.036606" i="2660133.3" z="-1" sn="24.22" a="780.35" fwhm="0.000337" res="723999.7" algo="FTMS" component_name="W" deconvoluted_molecular_mass="243.033332" deconvoluted_isotopic_mass="244.036700"/>
<pk mz="244.082651" i="4060976.3" sn="38.33" a="1431.77" fwhm="0.000363" res="671635.2" algo="FTMS"/>
<pk mz="245.029053" i="1593228.8" sn="13.48" a="419.62" fwhm="0.000320" res="766417.4" algo="FTMS"/>
<pk mz="245.030225" i="1289869.1" sn="10.42" a="330.00" fwhm="0.000338" res="725260.6" algo="FTMS"/>
<pk mz="245.048914" i="3816721.3" sn="35.87" a="1164.26" fwhm="0.000332" res="737221.0" algo="FTMS"/>
<pk mz="245.066673" i="2189205.3" sn="19.48" a="680.46" fwhm="0.000369" res="664453.0" algo="FTMS"/>
<pk mz="245.085943" i="1071257.8" sn="8.22" a="203.95" fwhm="0.000279" res="878917.3" algo="FTMS"/>
<pk mz="245.103037" i="4533789.5" sn="43.09" a="1567.52" fwhm="0.000356" res="689097.2" algo="FTMS"/>
<pk mz="245.114273" i="4632096.0" sn="44.08" a="1543.08" fwhm="0.000352" res="696868.9" algo="FTMS"/>
<pk mz="245.139438" i="2116133.8" sn="18.74" a="614.05" fwhm="0.000360" res="680343.0" algo="FTMS"/>
<pk mz="246.098282" i="1045048.5" sn="7.93" a="338.48" fwhm="0.000410" res="599675.8" algo="FTMS"/>
<pk mz="247.024823" i="1702841.6" sn="14.53" a="524.62" fwhm="0.000373" res="662804.4" algo="FTMS"/>
<pk mz="247.082307" i="1634373.3" sn="13.84" a="420.51" fwhm="0.000331" res="746792.0" algo="FTMS"/>
<pk mz="247.110627" i="1100235.0" sn="8.48" a="259.30" fwhm="0.000316" res="781541.3" algo="FTMS"/>
<pk mz="247.118672" i="1615052.6" sn="13.64" a="493.10" fwhm="0.000365" res="677904.0" algo="FTMS"/>
<pk mz="247.457874" i="1004560.5" sn="7.52" a="261.09" fwhm="0.000398" res="622400.5" algo="FTMS"/>
<pk mz="247.892453" i="976389.4" sn="7.23" a="288.19" fwhm="0.000460" res="538852.2" algo="FTMS"/>
<pk mz="248.039903" i="1263745.8" sn="10.12" a="331.98" fwhm="0.000363" res="683580.2" algo="FTMS"/>
<pk mz="248.040340" i="4888706.0" sn="46.50" a="1642.60" fwhm="0.000349" res="711126.1" algo="FTMS"/>
<pk mz="248.113933" i="1867920.0" sn="16.18" a="497.52" fwhm="0.000330" res="751138.0" algo="FTMS"/>
<pk mz="249.004045" i="1688629.3" sn="14.38" a="544.04" fwhm="0.000384" res="647967.9" algo="FTMS"/>
<pk mz="249.040434" i="2630459.8" sn="23.83" a="865.48" fwhm="0.000376" res="662514.1" algo="FTMS"/>
<pk mz="249.052599" i="1895102.0" sn="16.45" a="584.26" fwhm="0.000366" res="680289.5" algo="FTMS"/>
<pk mz="249.116636" i="972809.6" sn="7.20" a="201.71" fwhm="0.000323" res="771471.7" algo="FTMS"/>
<pk mz="250.072083" i="1064304.4" sn="8.08" a="255.58" fwhm="0.000303" res="825317.4" algo="FTMS"/>
<pk mz="251.019711" i="2140556.5" sn="18.84" a="597.47" fwhm="0.000330" res="759845.2" algo="FTMS"/>
<pk mz="251.056104" i="1744018.4" sn="14.88" a="576.23" fwhm="0.000382" res="656408.8" algo="FTMS"/>
<pk mz="251.092487" i="1336984.1" sn="10.81" a="450.14" fwhm="0.000411" res="611641.9" algo="FTMS"/>
<pk mz="252.051357" i="1133420.5" sn="8.77" a="328.46" fwhm="0.000401" res="628104.6" algo="FTMS"/>
<pk mz="252.269430" i="1173133.0" sn="9.17" a="343.27" fwhm="0.000418" res="603348.7" algo="FTMS"/>
<pk mz="252.998952" i="2191286.5" sn="19.35" a="716.13" fwhm="0.000366" res="691991.1" algo="FTMS"/>
<pk mz="253.035358" i="2643899.5" sn="23.88" a="835.48" fwhm="0.000357" res="708549.6" algo="FTMS"/>
<pk mz="253.071733" i="2865088.8" sn="26.09" a="960.41" fwhm="0.000364" res="695480.9" algo="FTMS"/>
<pk mz="253.144515" i="3960011.0" sn="36.90" a="1391.17" fwhm="0.000373" res="678465.6" algo="FTMS"/>
<pk mz="253.878414" i="998383.3" sn="7.39" a="277.16" fwhm="0.000428" res="593016.6" algo="FTMS"/>
<pk mz="254.030641" i="1234115.5" sn="9.74" a="299.63" fwhm="0.000332" res="765757.0" algo="FTMS"/>
<pk mz="254.066962" i="1295048.4" sn="10.35" a="298.92" fwhm="0.000308" res="823839.1" algo="FTMS"/>
<pk mz="254.080072" i="1521994.1" sn="12.61" a="486.70" fwhm="0.000406" res="625866.0" algo="FTMS"/>
<pk mz="255.051002" i="8073414.0" sn="77.88" a="3219.15" fwhm="0.000401" res="635885.4" algo="FTMS"/>
<pk mz="255.061777" i="20470472.0" sn="201.40" a="3694.50" fwhm="0.000167" res="1524143.4" algo="FTMS"/>
<pk mz="255.062227" i="155888320.0" z="-1" sn="1550.66" a="62244.32" fwhm="0.000394" res="647966.8" algo="FTMS" component_name="D" deconvoluted_molecular_mass="255.062336" deconvoluted_isotopic_mass="255.062332"/>
<pk mz="255.062692" i="5780167.5" sn="55.03" a="1798.99" fwhm="0.000172" res="1487123.3" algo="FTMS"/>
<pk mz="255.123799" i="1503567.1" sn="12.42" a="410.57" fwhm="0.000352" res="724545.5" algo="FTMS"/>
<pk mz="255.160176" i="1085395.5" sn="8.26" a="367.56" fwhm="0.000462" res="552533.9" algo="FTMS"/>
<pk mz="256.046270" i="1467453.3" sn="12.06" a="417.88" fwhm="0.000357" res="717010.6" algo="FTMS"/>
<pk mz="256.054330" i="1179070.1" sn="9.19" a="319.16" fwhm="0.000405" res="632976.0" algo="FTMS"/>
<pk mz="256.065141" i="3140415.5" sn="28.73" a="574.63" fwhm="0.000195" res="1315495.5" algo="FTMS"/>
<pk mz="256.065600" i="21222208.0" z="-1" sn="208.89" a="8570.76" fwhm="0.000398" res="642827.0" algo="FTMS" component_name="D" deconvoluted_molecular_mass="255.062336" deconvoluted_isotopic_mass="256.065706"/>
<pk mz="256.082712" i="1381569.5" sn="11.21" a="352.83" fwhm="0.000336" res="761248.8" algo="FTMS"/>
<pk mz="256.119065" i="1126021.6" sn="8.66" a="318.35" fwhm="0.000385" res="664720.8" algo="FTMS"/>
<pk mz="256.477090" i="1012270.4" sn="7.53" a="248.32" fwhm="0.000379" res="677147.0" algo="FTMS"/>
<pk mz="256.993763" i="973863.6" sn="7.12" a="235.84" fwhm="0.000379" res="677822.6" algo="FTMS"/>
<pk mz="257.041503" i="6394796.5" sn="60.93" a="2504.11" fwhm="0.000400" res="642026.4" algo="FTMS"/>
<pk mz="257.048450" i="9309101.0" sn="89.85" a="2582.04" fwhm="0.000293" res="877737.1" algo="FTMS"/>
<pk mz="257.048912" i="46140332.0" z="-1" sn="455.45" a="18310.73" fwhm="0.000394" res="652070.0" algo="FTMS" component_name="N" deconvoluted_molecular_mass="257.049016" deconvoluted_isotopic_mass="257.049019"/>
<pk mz="257.066700" i="2260271.5" sn="19.89" a="733.00" fwhm="0.000444" res="578626.0" algo="FTMS"/>
<pk mz="257.068974" i="1605679.8" z="-1" sn="13.39" a="458.31" fwhm="0.000359" res="716140.2" algo="FTMS" component_name="D" deconvoluted_molecular_mass="255.062336" deconvoluted_isotopic_mass="257.069081"/>
<pk mz="257.077879" i="3092912.8" sn="28.15" a="1148.90" fwhm="0.000415" res="620096.7" algo="FTMS"/>
<pk mz="257.102531" i="1085747.4" sn="8.23" a="223.24" fwhm="0.000290" res="885941.1" algo="FTMS"/>
<pk mz="257.103045" i="4020147.5" sn="37.35" a="1470.06" fwhm="0.000389" res="661338.8" algo="FTMS"/>
<pk mz="257.114289" i="1619124.6" sn="13.52" a="414.40" fwhm="0.000325" res="791311.4" algo="FTMS"/>
<pk mz="257.139440" i="2197943.3" sn="19.27" a="768.12" fwhm="0.000368" res="699095.8" algo="FTMS"/>
<pk mz="257.175822" i="1166715.3" sn="9.03" a="343.05" fwhm="0.000377" res="681985.3" algo="FTMS"/>
<pk mz="258.044897" i="1371925.9" sn="11.07" a="351.40" fwhm="0.000343" res="752899.7" algo="FTMS"/>
<pk mz="258.052235" i="6509590.5" z="-1" sn="62.06" a="2557.01" fwhm="0.000405" res="636540.0" algo="FTMS" component_name="N" deconvoluted_molecular_mass="257.049016" deconvoluted_isotopic_mass="258.052343"/>
<pk mz="258.098282" i="8785947.0" sn="84.66" a="3465.55" fwhm="0.000406" res="635839.3" algo="FTMS"/>
<pk mz="258.160817" i="980673.5" sn="7.18" a="483.16" fwhm="0.000848" res="304334.7" algo="FTMS"/>
<pk mz="259.044708" i="2138231.8" sn="18.67" a="707.68" fwhm="0.000388" res="667614.2" algo="FTMS"/>
<pk mz="259.045916" i="1293431.9" sn="10.29" a="356.89" fwhm="0.000366" res="707632.5" algo="FTMS"/>
<pk mz="259.064535" i="1202809.6" sn="9.39" a="286.08" fwhm="0.000342" res="757882.2" algo="FTMS"/>
<pk mz="259.082310" i="3429755.3" sn="31.49" a="1316.55" fwhm="0.000423" res="613087.6" algo="FTMS"/>
<pk mz="259.093546" i="1241212.4" sn="9.77" a="339.22" fwhm="0.000344" res="754034.1" algo="FTMS"/>
<pk mz="259.100906" i="2346877.0" sn="20.74" a="895.31" fwhm="0.000436" res="594516.9" algo="FTMS"/>
<pk mz="259.101618" i="1543421.1" sn="12.77" a="534.02" fwhm="0.000416" res="623095.6" algo="FTMS"/>
<pk mz="259.118692" i="5039742.5" sn="47.47" a="2155.91" fwhm="0.000444" res="583695.7" algo="FTMS"/>
<pk mz="259.129916" i="21621888.0" z="-1" sn="212.07" a="9038.86" fwhm="0.000414" res="625337.6" algo="FTMS" component_name="X" deconvoluted_molecular_mass="259.130029" deconvoluted_isotopic_mass="259.130025"/>
<pk mz="259.155060" i="1181442.1" sn="9.17" a="307.85" fwhm="0.000353" res="734883.0" algo="FTMS"/>
<pk mz="260.113934" i="2512089.3" sn="22.38" a="897.63" fwhm="0.000410" res="633675.8" algo="FTMS"/>
<pk mz="260.133294" i="2733275.0" z="-1" sn="24.58" a="999.51" fwhm="0.000406" res="640860.0" algo="FTMS" component_name="X" deconvoluted_molecular_mass="259.130029" deconvoluted_isotopic_mass="260.133403"/>
<pk mz="260.951641" i="968448.9" sn="7.03" a="354.18" fwhm="0.000556" res="468988.6" algo="FTMS"/>
<pk mz="261.004015" i="1081829.3" sn="8.15" a="330.20" fwhm="0.000466" res="560000.3" algo="FTMS"/>
<pk mz="261.040487" i="1277480.4" sn="10.09" a="353.32" fwhm="0.000351" res="743783.8" algo="FTMS"/>
<pk mz="261.061565" i="1286058.0" sn="10.17" a="371.82" fwhm="0.000411" res="635652.9" algo="FTMS"/>
<pk mz="261.097949" i="2326317.0" sn="20.46" a="747.00" fwhm="0.000373" res="699193.2" algo="FTMS"/>
<pk mz="261.124402" i="1682351.3" sn="14.09" a="490.89" fwhm="0.000366" res="712532.7" algo="FTMS"/>
<pk mz="261.134348" i="2914864.0" sn="26.28" a="1014.58" fwhm="0.000386" res="676445.7" algo="FTMS"/>
<pk mz="261.137514" i="6676784.5" sn="63.48" a="2646.40" fwhm="0.000407" res="642283.0" algo="FTMS"/>
<pk mz="262.055495" i="3346809.5" sn="30.55" a="606.12" fwhm="0.000194" res="1348115.8" algo="FTMS"/>
<pk mz="262.055974" i="20262266.0" z="-1" sn="197.81" a="8775.29" fwhm="0.000418" res="626216.7" algo="FTMS" component_name="Y" deconvoluted_molecular_mass="262.056089" deconvoluted_isotopic_mass="262.056086"/>
<pk mz="262.093212" i="1326076.4" sn="10.57" a="385.83" fwhm="0.000369" res="709744.9" algo="FTMS"/>
<pk mz="262.129610" i="989055.1" sn="7.23" a="194.20" fwhm="0.000313" res="838188.1" algo="FTMS"/>
<pk mz="263.019726" i="2096833.6" sn="18.19" a="780.79" fwhm="0.000410" res="641923.8" algo="FTMS"/>
<pk mz="263.043510" i="14974403.0" sn="145.52" a="3633.05" fwhm="0.000281" res="934566.8" algo="FTMS"/>
<pk mz="263.044004" i="103001536.0" z="-1" sn="1015.94" a="44732.30" fwhm="0.000419" res="627325.0" algo="FTMS" component_name="F" deconvoluted_molecular_mass="263.044116" deconvoluted_isotopic_mass="263.044116"/>
<pk mz="263.056096" i="1593540.3" sn="13.21" a="404.41" fwhm="0.000331" res="795027.3" algo="FTMS"/>
<pk mz="263.059362" i="1485252.5" z="-1" sn="12.14" a="386.58" fwhm="0.000332" res="793432.7" algo="FTMS" component_name="Y" deconvoluted_molecular_mass="262.056089" deconvoluted_isotopic_mass="263.059475"/>
<pk mz="263.134533" i="2133194.0" sn="18.55" a="797.98" fwhm="0.000429" res="613232.2" algo="FTMS"/>
<pk mz="264.047343" i="10074634.0" z="-1" sn="97.07" a="4334.53" fwhm="0.000437" res="604225.7" algo="FTMS" component_name="F" deconvoluted_molecular_mass="263.044116" deconvoluted_isotopic_mass="264.047457"/>
<pk mz="264.087775" i="1161484.4" sn="8.94" a="265.42" fwhm="0.000331" res="797469.2" algo="FTMS"/>
<pk mz="264.160478" i="1695633.4" sn="14.22" a="553.20" fwhm="0.000414" res="638547.7" algo="FTMS"/>
<pk mz="264.998981" i="1191240.4" sn="9.20" a="291.92" fwhm="0.000336" res="789170.2" algo="FTMS"/>
<pk mz="265.035338" i="2566218.8" sn="22.74" a="960.19" fwhm="0.000418" res="634109.4" algo="FTMS"/>
<pk mz="265.041043" i="29357644.0" z="-1" sn="286.61" a="13108.65" fwhm="0.000430" res="615779.5" algo="FTMS" component_name="V" deconvoluted_molecular_mass="265.041159" deconvoluted_isotopic_mass="265.041158"/>
<pk mz="265.050721" i="972043.8" z="-1" sn="7.04" a="278.86" fwhm="0.000407" res="651492.0" algo="FTMS" component_name="F" deconvoluted_molecular_mass="263.044116" deconvoluted_isotopic_mass="265.050835"/>
<pk mz="265.057831" i="8015436.0" sn="76.41" a="3337.82" fwhm="0.000435" res="609988.5" algo="FTMS"/>
<pk mz="265.071777" i="1821901.1" sn="15.41" a="633.96" fwhm="0.000400" res="663381.9" algo="FTMS"/>
<pk mz="265.084743" i="990029.9" sn="7.21" a="269.95" fwhm="0.000367" res="722705.5" algo="FTMS"/>
<pk mz="265.147878" i="3286354.0" sn="29.83" a="1244.13" fwhm="0.000406" res="653173.3" algo="FTMS"/>
<pk mz="265.242214" i="1030711.9" sn="7.61" a="483.09" fwhm="0.000679" res="390778.4" algo="FTMS"/>
<pk mz="266.044393" i="3823241.3" z="-1" sn="35.12" a="1465.51" fwhm="0.000431" res="616580.5" algo="FTMS" component_name="V" deconvoluted_molecular_mass="265.041159" deconvoluted_isotopic_mass="266.044508"/>
<pk mz="266.061147" i="1450890.4" sn="11.75" a="475.28" fwhm="0.000408" res="651545.6" algo="FTMS"/>
<pk mz="266.089465" i="12520076.0" z="-1" sn="120.77" a="5387.08" fwhm="0.000430" res="618743.8" algo="FTMS" component_name="g" deconvoluted_molecular_mass="266.089583" deconvoluted_isotopic_mass="266.089581"/>
<pk mz="267.014610" i="3240898.3" sn="29.38" a="1272.51" fwhm="0.000415" res="643573.4" algo="FTMS"/>
<pk mz="267.050976" i="3029444.3" sn="27.30" a="1176.78" fwhm="0.000433" res="616644.3" algo="FTMS"/>
<pk mz="267.073457" i="15797958.0" z="-1" sn="153.06" a="7075.70" fwhm="0.000439" res="607734.2" algo="FTMS" component_name="b" deconvoluted_molecular_mass="267.073574" deconvoluted_isotopic_mass="267.073574"/>
<pk mz="267.087379" i="2008774.4" sn="17.25" a="648.49" fwhm="0.000392" res="681453.1" algo="FTMS"/>
<pk mz="267.092835" i="1158342.8" z="-1" sn="8.87" a="250.15" fwhm="0.000375" res="711530.9" algo="FTMS" component_name="g" deconvoluted_molecular_mass="266.089583" deconvoluted_isotopic_mass="267.092952"/>
<pk mz="267.123822" i="1662664.5" sn="13.84" a="491.61" fwhm="0.000369" res="724854.0" algo="FTMS"/>
<pk mz="267.160162" i="1183562.6" sn="9.12" a="321.22" fwhm="0.000375" res="712539.9" algo="FTMS"/>
<pk mz="268.076800" i="2345469.5" z="-1" sn="20.56" a="777.66" fwhm="0.000385" res="697078.9" algo="FTMS" component_name="b" deconvoluted_molecular_mass="267.073574" deconvoluted_isotopic_mass="268.076918"/>
<pk mz="268.095694" i="3562750.5" sn="32.55" a="1344.23" fwhm="0.000410" res="653686.1" algo="FTMS"/>
<pk mz="269.030276" i="2304048.0" sn="20.07" a="865.15" fwhm="0.000416" res="646630.8" algo="FTMS"/>
<pk mz="269.048892" i="2838577.0" sn="25.31" a="997.70" fwhm="0.000390" res="689591.8" algo="FTMS"/>
<pk mz="269.066615" i="3026226.0" sn="27.15" a="1276.79" fwhm="0.000469" res="573117.2" algo="FTMS"/>
<pk mz="269.103045" i="2459955.8" sn="21.60" a="935.52" fwhm="0.000415" res="648502.6" algo="FTMS"/>
<pk mz="269.114256" i="1747636.4" sn="14.61" a="707.74" fwhm="0.000467" res="576750.6" algo="FTMS"/>
<pk mz="269.131150" i="1358837.3" sn="10.80" a="585.57" fwhm="0.000516" res="521947.8" algo="FTMS"/>
<pk mz="269.139413" i="3217973.8" sn="29.04" a="1239.66" fwhm="0.000428" res="628479.0" algo="FTMS"/>
<pk mz="269.175769" i="1539895.6" sn="12.58" a="577.56" fwhm="0.000446" res="603814.5" algo="FTMS"/>
<pk mz="269.212167" i="1390073.5" sn="11.11" a="698.71" fwhm="0.000595" res="452090.9" algo="FTMS"/>
<pk mz="270.092742" i="1306598.3" sn="10.29" a="372.14" fwhm="0.000394" res="686017.5" algo="FTMS"/>
<pk mz="271.009573" i="1360531.5" sn="10.82" a="461.97" fwhm="0.000446" res="607008.5" algo="FTMS"/>
<pk mz="271.045922" i="1874069.3" sn="15.85" a="672.98" fwhm="0.000410" res="660513.5" algo="FTMS"/>
<pk mz="271.055569" i="1047445.7" sn="7.74" a="281.13" fwhm="0.000405" res="669818.8" algo="FTMS"/>
<pk mz="271.064557" i="50999192.0" z="-1" sn="497.72" a="23182.94" fwhm="0.000452" res="599238.3" algo="FTMS" component_name="K" deconvoluted_molecular_mass="271.064679" deconvoluted_isotopic_mass="271.064679"/>
<pk mz="271.082310" i="3952023.0" sn="36.24" a="1556.32" fwhm="0.000425" res="638275.1" algo="FTMS"/>
<pk mz="271.093535" i="2858903.5" sn="25.51" a="1091.80" fwhm="0.000434" res="625014.9" algo="FTMS"/>
<pk mz="271.096124" i="1002903.7" sn="7.31" a="328.59" fwhm="0.000486" res="558078.1" algo="FTMS"/>
<pk mz="271.118719" i="4524441.0" sn="41.85" a="1908.61" fwhm="0.000450" res="601862.7" algo="FTMS"/>
<pk mz="271.155058" i="4266394.5" sn="39.32" a="1763.75" fwhm="0.000438" res="619283.1" algo="FTMS"/>
<pk mz="271.191487" i="2066332.4" sn="17.74" a="889.67" fwhm="0.000477" res="568961.6" algo="FTMS"/>
<pk mz="272.040265" i="1104197.1" sn="8.30" a="311.78" fwhm="0.000404" res="674117.6" algo="FTMS"/>
<pk mz="272.063875" i="1014726.3" sn="7.42" a="259.67" fwhm="0.000405" res="672241.4" algo="FTMS"/>
<pk mz="272.067904" i="7702470.5" z="-1" sn="73.02" a="3452.65" fwhm="0.000453" res="600361.0" algo="FTMS" component_name="K" deconvoluted_molecular_mass="271.064679" deconvoluted_isotopic_mass="272.068026"/>
<pk mz="272.077547" i="1919814.9" sn="16.30" a="727.64" fwhm="0.000445" res="611201.0" algo="FTMS"/>
<pk mz="272.096850" i="1002503.8" sn="7.30" a="258.80" fwhm="0.000404" res="673608.4" algo="FTMS"/>
<pk mz="272.113955" i="7862216.5" sn="74.59" a="3539.13" fwhm="0.000456" res="596163.1" algo="FTMS"/>
<pk mz="272.122074" i="1001417.0" sn="7.29" a="226.06" fwhm="0.000388" res="700958.4" algo="FTMS"/>
<pk mz="273.025158" i="1577587.8" sn="12.94" a="526.68" fwhm="0.000413" res="661220.9" algo="FTMS"/>
<pk mz="273.040451" i="1192820.4" sn="9.17" a="324.00" fwhm="0.000357" res="764050.4" algo="FTMS"/>
<pk mz="273.060370" i="2676213.3" sn="23.72" a="1070.54" fwhm="0.000438" res="623177.2" algo="FTMS"/>
<pk mz="273.061584" i="2379253.5" sn="20.81" a="859.62" fwhm="0.000408" res="668733.8" algo="FTMS"/>
<pk mz="273.080176" i="1116918.3" sn="8.42" a="303.23" fwhm="0.000393" res="695120.6" algo="FTMS"/>
<pk mz="273.097959" i="5309431.0" sn="49.55" a="2357.60" fwhm="0.000450" res="607261.5" algo="FTMS"/>
<pk mz="273.109182" i="3786743.8" sn="34.61" a="1490.25" fwhm="0.000431" res="633221.2" algo="FTMS"/>
<pk mz="273.117242" i="1385976.0" sn="11.06" a="427.14" fwhm="0.000411" res="664932.8" algo="FTMS"/>
<pk mz="273.134322" i="7666681.0" sn="72.67" a="3491.71" fwhm="0.000469" res="582658.0" algo="FTMS"/>
<pk mz="273.145633" i="1137657.4" sn="8.63" a="278.92" fwhm="0.000434" res="629418.1" algo="FTMS"/>
<pk mz="273.170730" i="1948154.6" sn="16.51" a="741.54" fwhm="0.000444" res="615376.5" algo="FTMS"/>
<pk mz="274.055961" i="1007652.1" sn="7.32" a="260.03" fwhm="0.000379" res="723823.5" algo="FTMS"/>
<pk mz="274.093193" i="4572198.0" sn="42.14" a="2015.39" fwhm="0.000464" res="590257.4" algo="FTMS"/>
<pk mz="274.129608" i="1523239.6" sn="12.36" a="432.30" fwhm="0.000344" res="795816.3" algo="FTMS"/>
<pk mz="275.019653" i="2128721.5" sn="18.27" a="871.20" fwhm="0.000465" res="591546.9" algo="FTMS"/>
<pk mz="275.040767" i="1295058.4" sn="10.13" a="505.86" fwhm="0.000473" res="581363.6" algo="FTMS"/>
<pk mz="275.056067" i="1145555.1" sn="8.67" a="334.58" fwhm="0.000390" res="704749.5" algo="FTMS"/>
<pk mz="275.077199" i="2469460.3" sn="21.60" a="967.56" fwhm="0.000443" res="621506.3" algo="FTMS"/>
<pk mz="275.092521" i="993236.9" sn="7.18" a="363.38" fwhm="0.000619" res="444061.1" algo="FTMS"/>
<pk mz="275.095886" i="1118357.0" sn="8.40" a="502.00" fwhm="0.000693" res="397028.0" algo="FTMS"/>
<pk mz="275.103674" i="1115093.4" sn="8.37" a="343.95" fwhm="0.000403" res="682838.8" algo="FTMS"/>
<pk mz="275.113600" i="4422230.0" sn="40.67" a="1869.02" fwhm="0.000449" res="612882.2" algo="FTMS"/>
<pk mz="275.149961" i="2655319.5" sn="23.42" a="1052.94" fwhm="0.000432" res="637179.4" algo="FTMS"/>
<pk mz="276.051293" i="1119618.4" sn="8.41" a="283.45" fwhm="0.000398" res="694322.3" algo="FTMS"/>
<pk mz="276.054654" i="1305858.6" sn="10.23" a="444.22" fwhm="0.000489" res="564845.4" algo="FTMS"/>
<pk mz="276.071595" i="2102915.5" sn="18.02" a="739.20" fwhm="0.000433" res="637087.4" algo="FTMS"/>
<pk mz="276.108804" i="1646085.1" sn="13.56" a="678.78" fwhm="0.000464" res="595477.2" algo="FTMS"/>
<pk mz="276.633488" i="1113502.5" sn="8.35" a="379.86" fwhm="0.000524" res="528004.2" algo="FTMS"/>
<pk mz="276.998961" i="1518896.3" sn="12.31" a="523.89" fwhm="0.000425" res="652273.4" algo="FTMS"/>
<pk mz="277.023255" i="8891569.0" sn="84.33" a="4220.78" fwhm="0.000485" res="570776.4" algo="FTMS"/>
<pk mz="277.035400" i="2187186.0" sn="18.84" a="907.83" fwhm="0.000455" res="608990.9" algo="FTMS"/>
<pk mz="277.050355" i="3980210.8" sn="36.36" a="1808.25" fwhm="0.000496" res="558945.3" algo="FTMS"/>
<pk mz="277.059614" i="421916864.0" z="-1" sn="4118.75" a="203467.48" fwhm="0.000478" res="579119.6" algo="FTMS" component_name="A" deconvoluted_molecular_mass="277.059747" deconvoluted_isotopic_mass="277.059742"/>
<pk mz="277.071741" i="2147251.8" sn="18.45" a="863.47" fwhm="0.000470" res="590115.3" algo="FTMS"/>
<pk mz="277.082883" i="1042996.4" sn="7.67" a="406.88" fwhm="0.000518" res="535367.9" algo="FTMS"/>
<pk mz="277.096032" i="1215541.0" sn="9.35" a="345.32" fwhm="0.000394" res="702533.0" algo="FTMS"/>
<pk mz="277.108111" i="1445301.6" sn="11.60" a="493.58" fwhm="0.000428" res="647910.3" algo="FTMS"/>
<pk mz="277.155779" i="988984.0" sn="7.14" a="341.93" fwhm="0.000508" res="545705.7" algo="FTMS"/>
<pk mz="277.157619" i="1082744.1" sn="8.05" a="390.40" fwhm="0.000489" res="567232.0" algo="FTMS"/>
<pk mz="278.030654" i="1043043.6" sn="7.63" a="363.15" fwhm="0.000464" res="599492.8" algo="FTMS"/>
<pk mz="278.056659" i="3296485.0" sn="29.55" a="1442.91" fwhm="0.000479" res="580338.7" algo="FTMS"/>
<pk mz="278.063009" i="43352292.0" z="-1" sn="419.13" a="21164.54" fwhm="0.000483" res="576135.6" algo="FTMS" component_name="A" deconvoluted_molecular_mass="277.059747" deconvoluted_isotopic_mass="278.063137"/>
<pk mz="278.067032" i="1011045.4" sn="7.32" a="324.31" fwhm="0.000425" res="654560.4" algo="FTMS"/>
<pk mz="279.014625" i="4524822.5" sn="41.50" a="1898.51" fwhm="0.000454" res="614057.7" algo="FTMS"/>
<pk mz="279.020311" i="3082774.5" sn="27.47" a="1389.95" fwhm="0.000496" res="563085.7" algo="FTMS"/>
<pk mz="279.038904" i="29573400.0" z="-1" sn="285.12" a="14347.19" fwhm="0.000491" res="568463.9" algo="FTMS" component_name="U" deconvoluted_molecular_mass="279.039037" deconvoluted_isotopic_mass="279.039034"/>
<pk mz="279.047280" i="1230360.0" sn="9.45" a="356.65" fwhm="0.000422" res="660788.0" algo="FTMS"/>
<pk mz="279.056679" i="134525216.0" z="-1" sn="1305.88" a="65646.42" fwhm="0.000490" res="569778.4" algo="FTMS" component_name="E" deconvoluted_molecular_mass="279.056810" deconvoluted_isotopic_mass="279.056809"/>
<pk mz="279.066357" i="3110937.0" z="-1" sn="27.74" a="1271.49" fwhm="0.000461" res="605336.8" algo="FTMS" component_name="A" deconvoluted_molecular_mass="277.059747" deconvoluted_isotopic_mass="279.066487"/>
<pk mz="279.073454" i="2792729.5" sn="24.65" a="1154.29" fwhm="0.000479" res="582473.9" algo="FTMS"/>
<pk mz="279.087393" i="1490202.1" sn="11.98" a="488.64" fwhm="0.000439" res="636156.8" algo="FTMS"/>
<pk mz="279.098602" i="2712858.8" sn="23.87" a="1063.26" fwhm="0.000452" res="616805.5" algo="FTMS"/>
<pk mz="279.100430" i="2462490.8" sn="21.44" a="981.54" fwhm="0.000458" res="609110.4" algo="FTMS"/>
<pk mz="279.123725" i="1167644.1" sn="8.84" a="357.82" fwhm="0.000420" res="664475.7" algo="FTMS"/>
<pk mz="279.148096" i="1002525.4" sn="7.24" a="372.34" fwhm="0.000500" res="558495.3" algo="FTMS"/>
<pk mz="279.160121" i="1114654.0" sn="8.33" a="394.68" fwhm="0.000465" res="600033.2" algo="FTMS"/>
<pk mz="279.163534" i="4253982.0" sn="38.86" a="1991.79" fwhm="0.000493" res="566056.7" algo="FTMS"/>
<pk mz="280.042259" i="4437325.5" z="-1" sn="40.64" a="2055.83" fwhm="0.000494" res="566741.1" algo="FTMS" component_name="U" deconvoluted_molecular_mass="279.039037" deconvoluted_isotopic_mass="280.042389"/>
<pk mz="280.054325" i="1013390.3" sn="7.34" a="424.33" fwhm="0.000683" res="410031.5" algo="FTMS"/>
<pk mz="280.060038" i="11996495.0" z="-1" sn="114.16" a="5547.82" fwhm="0.000478" res="585666.4" algo="FTMS" component_name="E" deconvoluted_molecular_mass="279.056810" deconvoluted_isotopic_mass="280.060169"/>
<pk mz="280.068715" i="8318287.0" sn="78.39" a="3910.27" fwhm="0.000482" res="580532.6" algo="FTMS"/>
<pk mz="280.082606" i="1015119.8" sn="7.36" a="244.99" fwhm="0.000392" res="714039.8" algo="FTMS"/>
<pk mz="281.030253" i="3913093.3" sn="35.55" a="1789.80" fwhm="0.000485" res="579508.6" algo="FTMS"/>
<pk mz="281.035955" i="8276357.5" sn="77.98" a="3858.65" fwhm="0.000469" res="599141.6" algo="FTMS"/>
<pk mz="281.045645" i="1001606.2" z="-1" sn="7.23" a="300.62" fwhm="0.000467" res="601267.6" algo="FTMS" component_name="U" deconvoluted_molecular_mass="279.039037" deconvoluted_isotopic_mass="281.045777"/>
<pk mz="281.052753" i="2386310.5" sn="20.70" a="958.11" fwhm="0.000462" res="607816.0" algo="FTMS"/>
<pk mz="281.066635" i="7499143.5" sn="70.42" a="3616.74" fwhm="0.000489" res="575230.2" algo="FTMS"/>
<pk mz="281.079752" i="1370504.1" sn="10.82" a="487.61" fwhm="0.000442" res="636562.7" algo="FTMS"/>
<pk mz="281.103018" i="2086025.5" sn="17.78" a="832.61" fwhm="0.000470" res="597947.2" algo="FTMS"/>
<pk mz="281.114426" i="1261258.3" sn="9.75" a="520.86" fwhm="0.000599" res="469240.5" algo="FTMS"/>
<pk mz="281.116187" i="1134090.3" sn="8.52" a="394.46" fwhm="0.000484" res="581052.4" algo="FTMS"/>
<pk mz="281.139420" i="1583883.6" sn="12.89" a="635.98" fwhm="0.000490" res="574316.4" algo="FTMS"/>
<pk mz="281.142801" i="1888395.9" sn="15.85" a="676.68" fwhm="0.000440" res="639073.9" algo="FTMS"/>
<pk mz="282.025479" i="1079744.5" sn="7.99" a="279.46" fwhm="0.000384" res="733688.0" algo="FTMS"/>
<pk mz="282.039320" i="1388993.4" sn="11.00" a="630.53" fwhm="0.000534" res="528127.9" algo="FTMS"/>
<pk mz="282.061896" i="1253954.8" sn="9.68" a="390.98" fwhm="0.000404" res="697571.0" algo="FTMS"/>
<pk mz="282.069981" i="2064067.3" sn="17.56" a="841.82" fwhm="0.000488" res="578400.4" algo="FTMS"/>
<pk mz="282.084359" i="5925316.0" sn="55.12" a="2901.64" fwhm="0.000499" res="564842.9" algo="FTMS"/>
<pk mz="282.098275" i="1048645.0" sn="7.65" a="355.90" fwhm="0.000451" res="625188.4" algo="FTMS"/>
<pk mz="283.009512" i="1647358.5" sn="13.45" a="580.04" fwhm="0.000459" res="616873.5" algo="FTMS"/>
<pk mz="283.045876" i="4582401.0" sn="41.87" a="2296.73" fwhm="0.000527" res="537416.3" algo="FTMS"/>
<pk mz="283.064535" i="2549506.0" sn="22.18" a="1102.35" fwhm="0.000485" res="584101.0" algo="FTMS"/>
<pk mz="283.068372" i="4255234.5" sn="38.70" a="1831.54" fwhm="0.000476" res="595203.3" algo="FTMS"/>
<pk mz="283.082271" i="5551619.0" sn="51.25" a="2700.10" fwhm="0.000509" res="556221.7" algo="FTMS"/>
<pk mz="283.118682" i="2949381.5" sn="26.06" a="1241.03" fwhm="0.000477" res="594020.9" algo="FTMS"/>
<pk mz="283.129913" i="2877958.3" sn="25.36" a="1354.86" fwhm="0.000510" res="554853.4" algo="FTMS"/>
<pk mz="283.137309" i="1225350.8" sn="9.36" a="344.22" fwhm="0.000390" res="726187.0" algo="FTMS"/>
<pk mz="283.155091" i="2110216.0" sn="17.93" a="767.53" fwhm="0.000426" res="663938.9" algo="FTMS"/>
<pk mz="283.191458" i="2118666.3" sn="18.01" a="844.28" fwhm="0.000475" res="596282.3" algo="FTMS"/>
<pk mz="283.755960" i="1047920.0" sn="7.64" a="461.88" fwhm="0.000581" res="488662.6" algo="FTMS"/>
<pk mz="284.077557" i="1052870.0" sn="7.69" a="286.99" fwhm="0.000371" res="766494.1" algo="FTMS"/>
<pk mz="284.161616" i="1033675.9" sn="7.50" a="362.29" fwhm="0.000523" res="543139.5" algo="FTMS"/>
<pk mz="285.025155" i="1778313.8" sn="14.71" a="728.07" fwhm="0.000479" res="594808.6" algo="FTMS"/>
<pk mz="285.043854" i="1224203.1" sn="9.35" a="298.51" fwhm="0.000429" res="663882.5" algo="FTMS"/>
<pk mz="285.061577" i="10999436.0" z="-1" sn="104.00" a="5413.63" fwhm="0.000501" res="568565.9" algo="FTMS" component_name="q" deconvoluted_molecular_mass="285.061710" deconvoluted_isotopic_mass="285.061713"/>
<pk mz="285.072750" i="1866893.3" sn="15.57" a="772.26" fwhm="0.000507" res="561792.2" algo="FTMS"/>
<pk mz="285.080181" i="41153164.0" z="-1" sn="395.98" a="21901.33" fwhm="0.000515" res="553114.9" algo="FTMS" component_name="P" deconvoluted_molecular_mass="285.080360" deconvoluted_isotopic_mass="285.080317"/>
<pk mz="285.097948" i="5526159.0" sn="51.00" a="2673.25" fwhm="0.000504" res="565823.7" algo="FTMS"/>
<pk mz="285.109192" i="1924751.9" sn="16.13" a="765.45" fwhm="0.000487" res="585682.5" algo="FTMS"/>
<pk mz="285.126132" i="2635921.3" sn="23.02" a="1260.96" fwhm="0.000493" res="578405.9" algo="FTMS"/>
<pk mz="285.134321" i="4563602.0" sn="41.68" a="2159.41" fwhm="0.000494" res="577491.8" algo="FTMS"/>
<pk mz="285.145569" i="1367314.6" sn="10.73" a="430.83" fwhm="0.000400" res="712550.2" algo="FTMS"/>
<pk mz="285.170724" i="2918548.5" sn="25.76" a="1681.16" fwhm="0.000582" res="490361.9" algo="FTMS"/>
<pk mz="285.207108" i="3248535.3" sn="28.95" a="1407.18" fwhm="0.000482" res="591225.3" algo="FTMS"/>
<pk mz="286.056750" i="1116056.3" sn="8.30" a="429.29" fwhm="0.000551" res="518770.0" algo="FTMS"/>
<pk mz="286.064897" i="1612632.9" z="-1" sn="13.11" a="667.10" fwhm="0.000474" res="603316.1" algo="FTMS" component_name="q" deconvoluted_molecular_mass="285.061710" deconvoluted_isotopic_mass="286.065035"/>
<pk mz="286.083556" i="6402266.5" z="-1" sn="59.49" a="3058.92" fwhm="0.000499" res="573112.6" algo="FTMS" component_name="P" deconvoluted_molecular_mass="285.080360" deconvoluted_isotopic_mass="286.083693"/>
<pk mz="286.093185" i="1408091.1" sn="11.13" a="553.55" fwhm="0.000509" res="562357.3" algo="FTMS"/>
<pk mz="286.101303" i="1197787.8" sn="9.09" a="469.82" fwhm="0.000537" res="532292.2" algo="FTMS"/>
<pk mz="286.129597" i="2890462.0" sn="25.48" a="1391.54" fwhm="0.000523" res="547178.6" algo="FTMS"/>
<pk mz="287.040830" i="2086952.5" sn="17.62" a="939.23" fwhm="0.000530" res="542064.6" algo="FTMS"/>
<pk mz="287.056104" i="2310697.8" sn="19.77" a="1089.73" fwhm="0.000526" res="545299.5" algo="FTMS"/>
<pk mz="287.076016" i="1782315.4" sn="14.68" a="681.54" fwhm="0.000479" res="599923.1" algo="FTMS"/>
<pk mz="287.077207" i="3181867.5" sn="28.17" a="1444.66" fwhm="0.000512" res="560164.0" algo="FTMS"/>
<pk mz="287.088447" i="1167404.5" z="-1" sn="8.76" a="318.71" fwhm="0.000382" res="750623.8" algo="FTMS" component_name="P" deconvoluted_molecular_mass="285.080360" deconvoluted_isotopic_mass="287.088586"/>
<pk mz="287.113593" i="6796078.5" sn="63.00" a="3413.01" fwhm="0.000509" res="564491.5" algo="FTMS"/>
<pk mz="287.124841" i="3687215.5" sn="33.04" a="1747.12" fwhm="0.000494" res="581512.5" algo="FTMS"/>
<pk mz="287.149987" i="5810481.5" sn="53.50" a="2897.64" fwhm="0.000507" res="565873.1" algo="FTMS"/>
<pk mz="287.186365" i="1807028.8" sn="14.92" a="805.41" fwhm="0.000507" res="566364.4" algo="FTMS"/>
<pk mz="287.222823" i="1422775.9" sn="11.22" a="536.08" fwhm="0.000505" res="569313.1" algo="FTMS"/>
<pk mz="288.071679" i="1540738.4" sn="12.35" a="688.02" fwhm="0.000556" res="518299.8" algo="FTMS"/>
<pk mz="288.072520" i="1221122.4" sn="9.27" a="477.22" fwhm="0.000498" res="578832.8" algo="FTMS"/>
<pk mz="288.108850" i="1085957.8" sn="7.97" a="309.35" fwhm="0.000436" res="660779.4" algo="FTMS"/>
<pk mz="288.116875" i="1200582.4" sn="9.07" a="490.42" fwhm="0.000556" res="518325.4" algo="FTMS"/>
<pk mz="288.120076" i="1043334.8" sn="7.56" a="292.16" fwhm="0.000409" res="703989.4" algo="FTMS"/>
<pk mz="288.145240" i="1360777.0" sn="10.62" a="567.36" fwhm="0.000533" res="540204.2" algo="FTMS"/>
<pk mz="288.153278" i="1111177.8" sn="8.21" a="418.94" fwhm="0.000512" res="562457.3" algo="FTMS"/>
<pk mz="288.156487" i="1298570.0" sn="10.02" a="489.99" fwhm="0.000491" res="587234.8" algo="FTMS"/>
<pk mz="288.987133" i="1014935.6" sn="7.28" a="374.37" fwhm="0.000552" res="523104.9" algo="FTMS"/>
<pk mz="289.035380" i="2030300.3" sn="17.07" a="885.54" fwhm="0.000515" res="561662.1" algo="FTMS"/>
<pk mz="289.056495" i="1797086.3" sn="14.82" a="738.04" fwhm="0.000486" res="595006.6" algo="FTMS"/>
<pk mz="289.071753" i="1135327.8" sn="8.44" a="414.07" fwhm="0.000453" res="637798.9" algo="FTMS"/>
<pk mz="289.084765" i="1127521.0" sn="8.37" a="398.81" fwhm="0.000504" res="573189.1" algo="FTMS"/>
<pk mz="289.092856" i="3240417.8" sn="28.73" a="1360.57" fwhm="0.000470" res="614473.3" algo="FTMS"/>
<pk mz="289.104145" i="1747426.9" sn="14.34" a="735.10" fwhm="0.000495" res="583555.0" algo="FTMS"/>
<pk mz="289.111531" i="3031267.5" sn="26.72" a="1361.19" fwhm="0.000483" res="599083.5" algo="FTMS"/>
<pk mz="289.121164" i="6613988.5" sn="61.24" a="3230.86" fwhm="0.000507" res="570462.2" algo="FTMS"/>
<pk mz="289.129249" i="3914213.3" sn="35.23" a="1837.00" fwhm="0.000497" res="581775.8" algo="FTMS"/>
<pk mz="289.165633" i="2682856.8" sn="23.36" a="1135.77" fwhm="0.000485" res="596799.0" algo="FTMS"/>
<pk mz="290.050861" i="1098433.5" sn="8.09" a="316.72" fwhm="0.000381" res="760611.5" algo="FTMS"/>
<pk mz="290.066983" i="1298243.3" sn="10.01" a="434.82" fwhm="0.000462" res="627430.9" algo="FTMS"/>
<pk mz="290.088121" i="2349381.5" sn="20.14" a="1023.27" fwhm="0.000521" res="556573.2" algo="FTMS"/>
<pk mz="290.124495" i="1882953.1" sn="15.65" a="767.51" fwhm="0.000498" res="582622.0" algo="FTMS"/>
<pk mz="291.014576" i="2722728.0" sn="23.74" a="1216.62" fwhm="0.000503" res="578285.9" algo="FTMS"/>
<pk mz="291.038896" i="35472556.0" z="-1" sn="339.36" a="19149.52" fwhm="0.000534" res="545347.3" algo="FTMS" component_name="R" deconvoluted_molecular_mass="291.039040" deconvoluted_isotopic_mass="291.039040"/>
<pk mz="291.051028" i="2070188.0" sn="17.45" a="822.98" fwhm="0.000479" res="607135.5" algo="FTMS"/>
<pk mz="291.087341" i="1803440.0" sn="14.88" a="716.27" fwhm="0.000492" res="591430.2" algo="FTMS"/>
<pk mz="291.098618" i="1192241.3" sn="8.99" a="440.31" fwhm="0.000485" res="600385.0" algo="FTMS"/>
<pk mz="291.100470" i="1546417.5" sn="12.40" a="638.01" fwhm="0.000523" res="556508.1" algo="FTMS"/>
<pk mz="291.108479" i="1565874.4" sn="12.59" a="731.07" fwhm="0.000569" res="511680.0" algo="FTMS"/>
<pk mz="291.118236" i="2220979.5" sn="18.91" a="1133.11" fwhm="0.000529" res="550731.2" algo="FTMS"/>
<pk mz="291.160175" i="1186104.0" sn="8.93" a="438.90" fwhm="0.000485" res="600638.4" algo="FTMS"/>
<pk mz="291.163535" i="4083896.5" sn="36.86" a="2008.95" fwhm="0.000528" res="551340.9" algo="FTMS"/>
<pk mz="291.209582" i="2102973.5" sn="17.77" a="924.41" fwhm="0.000522" res="557615.9" algo="FTMS"/>
<pk mz="292.042246" i="3709724.0" z="-1" sn="33.09" a="1767.73" fwhm="0.000514" res="567851.1" algo="FTMS" component_name="R" deconvoluted_molecular_mass="291.039040" deconvoluted_isotopic_mass="292.042391"/>
<pk mz="292.046166" i="1233820.4" sn="9.35" a="432.06" fwhm="0.000460" res="634362.2" algo="FTMS"/>
<pk mz="292.082656" i="1193760.6" sn="8.96" a="428.39" fwhm="0.000482" res="606000.8" algo="FTMS"/>
<pk mz="292.103744" i="9897251.0" sn="92.43" a="5531.84" fwhm="0.000543" res="537548.1" algo="FTMS"/>
<pk mz="292.245176" i="993075.6" sn="7.04" a="454.37" fwhm="0.000737" res="396486.0" algo="FTMS"/>
<pk mz="292.653974" i="1025764.2" sn="7.35" a="302.84" fwhm="0.000493" res="593849.7" algo="FTMS"/>
<pk mz="293.030278" i="3367313.8" sn="29.80" a="1662.18" fwhm="0.000535" res="547451.8" algo="FTMS"/>
<pk mz="293.035954" i="12743058.0" z="-1" sn="119.72" a="6829.97" fwhm="0.000543" res="540156.1" algo="FTMS" component_name="f" deconvoluted_molecular_mass="293.036096" deconvoluted_isotopic_mass="293.036099"/>
<pk mz="293.054576" i="4846996.5" sn="43.99" a="2580.26" fwhm="0.000545" res="537338.6" algo="FTMS"/>
<pk mz="293.066679" i="3428758.3" sn="30.39" a="1673.97" fwhm="0.000516" res="568355.7" algo="FTMS"/>
<pk mz="293.079778" i="2024855.8" sn="16.93" a="906.11" fwhm="0.000505" res="580248.8" algo="FTMS"/>
<pk mz="293.103038" i="1860250.6" sn="15.35" a="917.58" fwhm="0.000627" res="467630.0" algo="FTMS"/>
<pk mz="293.107113" i="1900699.1" sn="15.74" a="884.31" fwhm="0.000529" res="554474.5" algo="FTMS"/>
<pk mz="293.114250" i="3613084.0" sn="32.16" a="1859.20" fwhm="0.000536" res="546877.4" algo="FTMS"/>
<pk mz="293.116096" i="2861980.3" sn="24.96" a="1373.34" fwhm="0.000506" res="578789.4" algo="FTMS"/>
<pk mz="293.175797" i="9337252.0" sn="87.06" a="5144.32" fwhm="0.000542" res="541211.6" algo="FTMS"/>
<pk mz="293.179164" i="3407780.0" sn="30.19" a="1580.04" fwhm="0.000495" res="591800.1" algo="FTMS"/>
<pk mz="293.188897" i="1061669.3" sn="7.69" a="359.47" fwhm="0.000530" res="553373.2" algo="FTMS"/>
<pk mz="294.039259" i="1339152.3" z="-1" sn="10.35" a="479.44" fwhm="0.000494" res="594843.0" algo="FTMS" component_name="f" deconvoluted_molecular_mass="293.036096" deconvoluted_isotopic_mass="294.039406"/>
<pk mz="294.061861" i="1531923.3" sn="12.20" a="605.35" fwhm="0.000503" res="584846.9" algo="FTMS"/>
<pk mz="294.082168" i="4613142.0" sn="41.75" a="2308.81" fwhm="0.000533" res="551994.1" algo="FTMS"/>
<pk mz="294.179145" i="1862946.4" sn="15.38" a="790.53" fwhm="0.000521" res="564263.9" algo="FTMS"/>
<pk mz="294.759445" i="1019438.4" sn="7.29" a="544.55" fwhm="0.000689" res="427674.6" algo="FTMS"/>
<pk mz="295.009492" i="2346383.8" sn="20.01" a="1040.10" fwhm="0.000496" res="594681.0" algo="FTMS"/>
<pk mz="295.045926" i="4262548.5" sn="38.39" a="2137.74" fwhm="0.000526" res="561342.9" algo="FTMS"/>
<pk mz="295.051610" i="2004629.4" sn="16.73" a="892.71" fwhm="0.000509" res="579523.3" algo="FTMS"/>
<pk mz="295.068394" i="1378839.6" sn="10.73" a="522.38" fwhm="0.000466" res="633288.1" algo="FTMS"/>
<pk mz="295.082311" i="4022937.5" sn="36.09" a="2134.87" fwhm="0.000555" res="532108.7" algo="FTMS"/>
<pk mz="295.085680" i="1032474.0" sn="7.41" a="290.25" fwhm="0.000432" res="683540.9" algo="FTMS"/>
<pk mz="295.095405" i="1917595.4" sn="15.90" a="831.19" fwhm="0.000502" res="587655.4" algo="FTMS"/>
<pk mz="295.113244" i="1305117.8" sn="10.03" a="702.65" fwhm="0.000679" res="434638.8" algo="FTMS"/>
<pk mz="295.118671" i="1923486.5" sn="15.96" a="770.78" fwhm="0.000492" res="600364.6" algo="FTMS"/>
<pk mz="295.131777" i="1530016.3" sn="12.18" a="688.58" fwhm="0.000491" res="600739.4" algo="FTMS"/>
<pk mz="295.137323" i="1898657.0" sn="15.72" a="914.54" fwhm="0.000557" res="529411.3" algo="FTMS"/>
<pk mz="295.155053" i="1200035.4" sn="9.02" a="352.03" fwhm="0.000416" res="709627.2" algo="FTMS"/>
<pk mz="295.158488" i="1028131.8" sn="7.37" a="402.67" fwhm="0.000510" res="578963.3" algo="FTMS"/>
<pk mz="296.100022" i="1008037.7" sn="7.17" a="260.62" fwhm="0.000425" res="696304.1" algo="FTMS"/>
<pk mz="297.025212" i="2371498.3" sn="20.15" a="1051.78" fwhm="0.000520" res="571682.1" algo="FTMS"/>
<pk mz="297.061599" i="4482991.5" sn="40.29" a="2293.48" fwhm="0.000539" res="551116.9" algo="FTMS"/>
<pk mz="297.066340" i="1250352.3" sn="9.45" a="419.47" fwhm="0.000458" res="648101.1" algo="FTMS"/>
<pk mz="297.080182" i="1319730.3" sn="10.11" a="520.40" fwhm="0.000460" res="645607.8" algo="FTMS"/>
<pk mz="297.097975" i="4607925.0" sn="41.49" a="2486.82" fwhm="0.000560" res="530864.5" algo="FTMS"/>
<pk mz="297.134358" i="2570938.3" sn="22.05" a="1175.02" fwhm="0.000514" res="577820.8" algo="FTMS"/>
<pk mz="297.145610" i="1163067.8" sn="8.62" a="444.26" fwhm="0.000520" res="571119.5" algo="FTMS"/>
<pk mz="297.147445" i="1636156.1" sn="13.13" a="788.33" fwhm="0.000562" res="528695.0" algo="FTMS"/>
<pk mz="297.152948" i="68564928.0" z="-1" sn="651.75" a="37907.65" fwhm="0.000547" res="543040.5" algo="FTMS" component_name="I" deconvoluted_molecular_mass="297.153106" deconvoluted_isotopic_mass="297.153099"/>
<pk mz="297.170757" i="1955519.5" sn="16.18" a="941.54" fwhm="0.000523" res="568186.7" algo="FTMS"/>
<pk mz="298.056839" i="1636803.6" sn="13.14" a="811.50" fwhm="0.000603" res="493925.7" algo="FTMS"/>
<pk mz="298.140837" i="1114064.4" sn="8.15" a="316.38" fwhm="0.000433" res="689297.8" algo="FTMS"/>
<pk mz="298.156333" i="12367955.0" z="-1" sn="115.53" a="6583.79" fwhm="0.000540" res="551885.5" algo="FTMS" component_name="I" deconvoluted_molecular_mass="297.153106" deconvoluted_isotopic_mass="298.156485"/>
<pk mz="299.040844" i="3324635.3" sn="29.24" a="1593.93" fwhm="0.000528" res="566222.3" algo="FTMS"/>
<pk mz="299.077218" i="6062817.0" sn="55.37" a="3411.69" fwhm="0.000566" res="528269.8" algo="FTMS"/>
<pk mz="299.088441" i="1581282.8" sn="12.60" a="797.76" fwhm="0.000585" res="511552.7" algo="FTMS"/>
<pk mz="299.095827" i="14262500.0" z="-1" sn="133.61" a="7945.85" fwhm="0.000554" res="540067.4" algo="FTMS" component_name="d" deconvoluted_molecular_mass="299.095982" deconvoluted_isotopic_mass="299.095980"/>
<pk mz="299.113627" i="5092070.5" sn="46.10" a="2537.12" fwhm="0.000534" res="560640.9" algo="FTMS"/>
<pk mz="299.124831" i="3592936.5" sn="31.80" a="1708.59" fwhm="0.000523" res="572316.6" algo="FTMS"/>
<pk mz="299.148752" i="3116012.3" sn="27.25" a="1511.61" fwhm="0.000542" res="552352.9" algo="FTMS"/>
<pk mz="299.150005" i="4417772.5" sn="39.67" a="2269.28" fwhm="0.000545" res="549384.5" algo="FTMS"/>
<pk mz="299.159674" i="1147374.0" z="-1" sn="8.46" a="389.07" fwhm="0.000487" res="614726.1" algo="FTMS" component_name="I" deconvoluted_molecular_mass="297.153106" deconvoluted_isotopic_mass="299.159827"/>
<pk mz="299.161193" i="1207790.3" sn="9.04" a="374.61" fwhm="0.000463" res="646512.5" algo="FTMS"/>
<pk mz="299.186402" i="3789042.3" sn="33.67" a="1848.04" fwhm="0.000529" res="565479.3" algo="FTMS"/>
<pk mz="299.222778" i="1045751.9" sn="7.49" a="364.75" fwhm="0.000603" res="496603.4" algo="FTMS"/>
<pk mz="300.099192" i="1557892.1" z="-1" sn="12.38" a="612.40" fwhm="0.000527" res="569614.1" algo="FTMS" component_name="d" deconvoluted_molecular_mass="299.095982" deconvoluted_isotopic_mass="300.099346"/>
<pk mz="300.116942" i="1082375.0" sn="7.84" a="501.35" fwhm="0.000592" res="506673.6" algo="FTMS"/>
<pk mz="300.120084" i="1457799.5" sn="11.42" a="548.87" fwhm="0.000448" res="669440.8" algo="FTMS"/>
<pk mz="300.189731" i="1137682.9" sn="8.37" a="506.50" fwhm="0.000601" res="499168.9" algo="FTMS"/>
<pk mz="301.034463" i="1032094.1" sn="7.36" a="425.75" fwhm="0.000557" res="540716.0" algo="FTMS"/>
<pk mz="301.038640" i="1018142.8" sn="7.23" a="356.78" fwhm="0.000489" res="615703.8" algo="FTMS"/>
<pk mz="301.056498" i="2755105.8" sn="23.80" a="1487.51" fwhm="0.000553" res="544545.9" algo="FTMS"/>
<pk mz="301.071685" i="1781924.4" sn="14.52" a="940.36" fwhm="0.000626" res="480945.8" algo="FTMS"/>
<pk mz="301.091641" i="1075879.6" sn="7.78" a="357.15" fwhm="0.000470" res="640736.5" algo="FTMS"/>
<pk mz="301.092860" i="4220968.0" sn="37.79" a="2114.60" fwhm="0.000533" res="564411.9" algo="FTMS"/>
<pk mz="301.104136" i="2406697.8" sn="20.48" a="1183.23" fwhm="0.000534" res="564055.0" algo="FTMS"/>
<pk mz="301.129262" i="6870574.0" sn="63.07" a="3533.86" fwhm="0.000538" res="560011.0" algo="FTMS"/>
<pk mz="301.140449" i="2180399.8" sn="18.32" a="961.88" fwhm="0.000503" res="598921.3" algo="FTMS"/>
<pk mz="301.165674" i="4344884.0" sn="38.97" a="2505.12" fwhm="0.000576" res="522405.4" algo="FTMS"/>
<pk mz="301.202059" i="4623930.0" sn="41.63" a="2455.92" fwhm="0.000568" res="529899.9" algo="FTMS"/>
<pk mz="301.385509" i="1114713.0" sn="8.15" a="594.34" fwhm="0.000624" res="482694.9" algo="FTMS"/>
<pk mz="302.066136" i="32717516.0" z="-1" sn="308.09" a="18593.84" fwhm="0.000569" res="530645.2" algo="FTMS" component_name="S" deconvoluted_molecular_mass="302.066587" deconvoluted_isotopic_mass="302.066292"/>
<pk mz="302.088176" i="1345488.8" sn="10.30" a="454.75" fwhm="0.000470" res="642901.0" algo="FTMS"/>
<pk mz="302.124532" i="1134551.0" sn="8.29" a="360.14" fwhm="0.000447" res="675848.3" algo="FTMS"/>
<pk mz="302.132554" i="1045336.4" sn="7.45" a="357.12" fwhm="0.000451" res="669938.2" algo="FTMS"/>
<pk mz="302.135740" i="3394777.0" sn="29.75" a="1659.95" fwhm="0.000547" res="552845.3" algo="FTMS"/>
<pk mz="302.169023" i="1068638.8" sn="7.67" a="317.22" fwhm="0.000443" res="682261.5" algo="FTMS"/>
<pk mz="303.002940" i="1343344.3" sn="10.27" a="505.86" fwhm="0.000468" res="647627.1" algo="FTMS"/>
<pk mz="303.014609" i="1742962.3" sn="14.07" a="782.49" fwhm="0.000548" res="552753.0" algo="FTMS"/>
<pk mz="303.035771" i="1085686.0" sn="7.83" a="444.91" fwhm="0.000597" res="507192.5" algo="FTMS"/>
<pk mz="303.050148" i="11423609.0" z="-1" sn="105.96" a="6607.71" fwhm="0.000572" res="529893.3" algo="FTMS" component_name="n" deconvoluted_molecular_mass="303.050310" deconvoluted_isotopic_mass="303.050306"/>
<pk mz="303.050936" i="1785976.8" sn="14.48" a="768.06" fwhm="0.000581" res="521335.6" algo="FTMS"/>
<pk mz="303.062248" i="1116794.8" sn="8.12" a="407.15" fwhm="0.000515" res="588063.3" algo="FTMS"/>
<pk mz="303.069505" i="3645820.0" z="-1" sn="32.13" a="1791.99" fwhm="0.000545" res="556392.5" algo="FTMS" component_name="S" deconvoluted_molecular_mass="302.066587" deconvoluted_isotopic_mass="303.069663"/>
<pk mz="303.072120" i="2315132.5" sn="19.50" a="1075.85" fwhm="0.000531" res="571020.2" algo="FTMS"/>
<pk mz="303.083380" i="1363838.5" sn="10.47" a="580.44" fwhm="0.000522" res="580945.5" algo="FTMS"/>
<pk mz="303.087411" i="1201279.1" sn="8.93" a="366.12" fwhm="0.000434" res="697654.2" algo="FTMS"/>
<pk mz="303.108530" i="4419971.0" sn="39.48" a="2184.49" fwhm="0.000533" res="568304.6" algo="FTMS"/>
<pk mz="303.119720" i="2056324.9" sn="17.04" a="1046.73" fwhm="0.000546" res="555171.8" algo="FTMS"/>
<pk mz="303.136863" i="1045767.9" sn="7.45" a="312.62" fwhm="0.000471" res="643298.8" algo="FTMS"/>
<pk mz="303.144913" i="4396425.5" sn="39.25" a="2426.44" fwhm="0.000552" res="549453.8" algo="FTMS"/>
<pk mz="303.181325" i="1596303.8" sn="12.68" a="668.33" fwhm="0.000488" res="621181.3" algo="FTMS"/>
<pk mz="303.217688" i="2827414.3" sn="24.36" a="1440.33" fwhm="0.000542" res="559550.5" algo="FTMS"/>
<pk mz="304.053520" i="2011948.1" z="-1" sn="16.62" a="970.14" fwhm="0.000563" res="540188.8" algo="FTMS" component_name="n" deconvoluted_molecular_mass="303.050310" deconvoluted_isotopic_mass="304.053679"/>
<pk mz="304.063194" i="10262574.0" sn="94.94" a="5912.69" fwhm="0.000571" res="532358.9" algo="FTMS"/>
<pk mz="304.078568" i="1175216.6" z="-1" sn="8.68" a="505.50" fwhm="0.000587" res="518023.7" algo="FTMS" component_name="S" deconvoluted_molecular_mass="302.066587" deconvoluted_isotopic_mass="304.078727"/>
<pk mz="304.103767" i="1745973.3" sn="14.09" a="713.88" fwhm="0.000511" res="595192.2" algo="FTMS"/>
<pk mz="304.140189" i="1030203.9" sn="7.30" a="249.76" fwhm="0.000464" res="654902.3" algo="FTMS"/>
<pk mz="305.030254" i="2912479.3" sn="25.17" a="1394.81" fwhm="0.000533" res="572769.3" algo="FTMS"/>
<pk mz="305.047237" i="4396770.5" sn="39.25" a="2559.73" fwhm="0.000594" res="513143.8" algo="FTMS"/>
<pk mz="305.054574" i="9392356.0" sn="86.67" a="5192.34" fwhm="0.000561" res="544153.1" algo="FTMS"/>
<pk mz="305.066585" i="2716134.0" sn="23.30" a="1671.80" fwhm="0.000669" res="455991.6" algo="FTMS"/>
<pk mz="305.079711" i="1297384.5" z="-1" sn="9.83" a="499.26" fwhm="0.000514" res="593829.1" algo="FTMS" component_name="S" deconvoluted_molecular_mass="302.066587" deconvoluted_isotopic_mass="305.079872"/>
<pk mz="305.087800" i="1352554.0" sn="10.36" a="647.20" fwhm="0.000586" res="520920.0" algo="FTMS"/>
<pk mz="305.103050" i="1280620.9" sn="9.68" a="466.84" fwhm="0.000478" res="638450.4" algo="FTMS"/>
<pk mz="305.116098" i="2161135.3" sn="18.03" a="917.10" fwhm="0.000501" res="608737.1" algo="FTMS"/>
<pk mz="305.124164" i="1550576.8" sn="12.24" a="551.72" fwhm="0.000468" res="651656.5" algo="FTMS"/>
<pk mz="305.188872" i="2259964.8" sn="18.97" a="1117.52" fwhm="0.000559" res="546144.1" algo="FTMS"/>
<pk mz="306.057954" i="1674528.3" sn="13.41" a="851.32" fwhm="0.000579" res="528518.3" algo="FTMS"/>
<pk mz="306.061881" i="1328417.0" sn="10.13" a="694.79" fwhm="0.000729" res="420086.8" algo="FTMS"/>
<pk mz="306.082980" i="1136165.0" sn="8.30" a="532.02" fwhm="0.000712" res="429839.1" algo="FTMS"/>
<pk mz="306.098352" i="1291432.0" sn="9.78" a="602.75" fwhm="0.000591" res="517579.1" algo="FTMS"/>
<pk mz="306.993499" i="4463700.0" sn="39.89" a="2415.60" fwhm="0.000581" res="528800.5" algo="FTMS"/>
<pk mz="307.009518" i="2094934.9" sn="17.40" a="1101.54" fwhm="0.000584" res="525303.9" algo="FTMS"/>
<pk mz="307.033850" i="1607259.6" sn="12.77" a="664.27" fwhm="0.000509" res="603066.3" algo="FTMS"/>
<pk mz="307.045880" i="4108894.0" sn="36.52" a="2074.55" fwhm="0.000547" res="561167.8" algo="FTMS"/>
<pk mz="307.051608" i="3228767.0" sn="28.16" a="1661.42" fwhm="0.000543" res="565874.0" algo="FTMS"/>
<pk mz="307.057194" i="1005344.2" sn="7.06" a="501.47" fwhm="0.000732" res="419507.5" algo="FTMS"/>
<pk mz="307.059049" i="1011936.5" sn="7.12" a="332.12" fwhm="0.000488" res="629624.7" algo="FTMS"/>
<pk mz="307.070253" i="6539874.5" sn="59.59" a="3584.42" fwhm="0.000559" res="549641.9" algo="FTMS"/>
<pk mz="307.082297" i="2860645.0" sn="24.67" a="1356.93" fwhm="0.000537" res="571866.1" algo="FTMS"/>
<pk mz="307.095375" i="2602599.5" sn="22.22" a="1186.54" fwhm="0.000504" res="608983.1" algo="FTMS"/>
<pk mz="307.118693" i="1422444.1" sn="11.02" a="528.63" fwhm="0.000469" res="654231.8" algo="FTMS"/>
<pk mz="307.131736" i="2141550.8" sn="17.84" a="1085.25" fwhm="0.000537" res="571521.8" algo="FTMS"/>
<pk mz="307.155076" i="1021555.2" sn="7.17" a="391.48" fwhm="0.000530" res="579587.4" algo="FTMS"/>
<pk mz="307.204622" i="1210364.9" sn="8.96" a="465.01" fwhm="0.000518" res="592507.8" algo="FTMS"/>
<pk mz="308.041153" i="1308833.0" sn="9.88" a="496.11" fwhm="0.000527" res="584609.4" algo="FTMS"/>
<pk mz="308.073496" i="1086631.5" sn="7.79" a="435.73" fwhm="0.000573" res="538070.1" algo="FTMS"/>
<pk mz="308.077621" i="1312552.3" sn="9.92" a="463.50" fwhm="0.000490" res="628558.8" algo="FTMS"/>
<pk mz="308.098690" i="2892076.5" sn="24.83" a="1458.37" fwhm="0.000572" res="538690.3" algo="FTMS"/>
<pk mz="308.991444" i="4074975.0" sn="36.00" a="2198.89" fwhm="0.000576" res="536089.4" algo="FTMS"/>
<pk mz="309.025161" i="3440613.8" sn="30.01" a="1799.05" fwhm="0.000575" res="537231.9" algo="FTMS"/>
<pk mz="309.061547" i="4405229.0" sn="39.12" a="2315.75" fwhm="0.000568" res="544109.2" algo="FTMS"/>
<pk mz="309.067247" i="2327534.3" sn="19.50" a="1256.45" fwhm="0.000603" res="512971.0" algo="FTMS"/>
<pk mz="309.074588" i="1613039.6" sn="12.75" a="643.69" fwhm="0.000510" res="606094.0" algo="FTMS"/>
<pk mz="309.092440" i="1094387.3" sn="7.86" a="388.98" fwhm="0.000518" res="596725.4" algo="FTMS"/>
<pk mz="309.097953" i="3333108.3" sn="28.99" a="1653.30" fwhm="0.000558" res="554345.5" algo="FTMS"/>
<pk mz="309.109210" i="1112950.6" sn="8.03" a="555.69" fwhm="0.000635" res="486802.0" algo="FTMS"/>
<pk mz="309.111022" i="3451895.0" sn="30.12" a="1775.26" fwhm="0.000571" res="540946.0" algo="FTMS"/>
<pk mz="309.134385" i="1776507.8" sn="14.30" a="953.23" fwhm="0.000665" res="464628.5" algo="FTMS"/>
<pk mz="309.137772" i="1113852.4" sn="8.04" a="440.02" fwhm="0.000552" res="559907.2" algo="FTMS"/>
<pk mz="309.147373" i="1274494.4" sn="9.56" a="499.44" fwhm="0.000525" res="589036.9" algo="FTMS"/>
<pk mz="309.152993" i="2611711.5" sn="22.18" a="1276.22" fwhm="0.000530" res="583574.1" algo="FTMS"/>
<pk mz="309.170790" i="1517955.1" sn="11.86" a="755.66" fwhm="0.000574" res="538231.9" algo="FTMS"/>
<pk mz="309.174163" i="1536771.8" sn="12.03" a="623.14" fwhm="0.000509" res="607887.5" algo="FTMS"/>
<pk mz="310.028498" i="1112497.9" sn="8.03" a="418.57" fwhm="0.000510" res="608041.2" algo="FTMS"/>
<pk mz="310.056776" i="2014135.8" sn="16.54" a="1056.50" fwhm="0.000567" res="546668.9" algo="FTMS"/>
<pk mz="310.069923" i="3616954.5" sn="31.67" a="1983.83" fwhm="0.000570" res="544008.1" algo="FTMS"/>
<pk mz="310.093193" i="1143487.3" sn="8.32" a="428.75" fwhm="0.000514" res="603521.7" algo="FTMS"/>
<pk mz="311.004460" i="1158524.0" sn="8.46" a="384.34" fwhm="0.000507" res="612930.2" algo="FTMS"/>
<pk mz="311.040836" i="4180867.5" sn="37.00" a="2474.31" fwhm="0.000610" res="509532.0" algo="FTMS"/>
<pk mz="311.077213" i="5861771.0" sn="52.87" a="3373.46" fwhm="0.000604" res="514725.0" algo="FTMS"/>
<pk mz="311.088424" i="1543565.5" sn="12.09" a="689.98" fwhm="0.000582" res="534201.1" algo="FTMS"/>
<pk mz="311.090271" i="1739661.9" sn="13.95" a="781.50" fwhm="0.000545" res="570946.9" algo="FTMS"/>
<pk mz="311.095845" i="1004687.1" sn="7.01" a="332.47" fwhm="0.000500" res="622545.7" algo="FTMS"/>
<pk mz="311.108126" i="1109905.6" sn="8.00" a="492.82" fwhm="0.000591" res="526205.7" algo="FTMS"/>
<pk mz="311.113636" i="4295571.0" sn="38.08" a="2279.87" fwhm="0.000566" res="549626.5" algo="FTMS"/>
<pk mz="311.126680" i="1735061.5" sn="13.90" a="793.01" fwhm="0.000556" res="559162.0" algo="FTMS"/>
<pk mz="311.132218" i="5339030.5" sn="47.93" a="2972.78" fwhm="0.000573" res="543113.9" algo="FTMS"/>
<pk mz="311.150001" i="3580826.5" sn="31.33" a="1769.92" fwhm="0.000542" res="574258.8" algo="FTMS"/>
<pk mz="311.156940" i="1491867.9" sn="11.61" a="605.24" fwhm="0.000497" res="625846.5" algo="FTMS"/>
<pk mz="311.168589" i="198148512.0" z="-1" sn="1868.36" a="118442.67" fwhm="0.000599" res="519580.1" algo="FTMS" component_name="B" deconvoluted_molecular_mass="311.168763" deconvoluted_isotopic_mass="311.168757"/>
<pk mz="311.186397" i="1143458.0" sn="8.32" a="398.37" fwhm="0.000457" res="680487.5" algo="FTMS"/>
<pk mz="311.222762" i="1669033.6" sn="13.28" a="734.32" fwhm="0.000547" res="568470.3" algo="FTMS"/>
<pk mz="312.048296" i="1436247.8" sn="11.08" a="623.88" fwhm="0.000542" res="575325.3" algo="FTMS"/>
<pk mz="312.066935" i="1403739.8" sn="10.77" a="671.06" fwhm="0.000613" res="509099.2" algo="FTMS"/>
<pk mz="312.072418" i="1498460.9" sn="11.67" a="883.68" fwhm="0.000663" res="470413.7" algo="FTMS"/>
<pk mz="312.135607" i="1144938.4" sn="8.33" a="433.31" fwhm="0.000525" res="594367.3" algo="FTMS"/>
<pk mz="312.168048" i="1398129.3" sn="10.72" a="639.10" fwhm="0.000524" res="595876.0" algo="FTMS"/>
<pk mz="312.171968" i="32465522.0" z="-1" sn="304.04" a="19873.66" fwhm="0.000613" res="509659.3" algo="FTMS" component_name="B" deconvoluted_molecular_mass="311.168763" deconvoluted_isotopic_mass="312.172137"/>
<pk mz="312.331150" i="1043731.9" sn="7.37" a="515.76" fwhm="0.000769" res="405920.7" algo="FTMS"/>
<pk mz="312.953499" i="1015833.3" sn="7.07" a="385.31" fwhm="0.000589" res="531486.4" algo="FTMS"/>
<pk mz="313.020107" i="1221159.5" sn="9.00" a="509.98" fwhm="0.000578" res="541851.8" algo="FTMS"/>
<pk mz="313.056473" i="6208303.5" sn="55.82" a="3675.98" fwhm="0.000618" res="506280.6" algo="FTMS"/>
<pk mz="313.071690" i="1127858.6" sn="8.12" a="489.79" fwhm="0.000624" res="501972.5" algo="FTMS"/>
<pk mz="313.092855" i="5717815.0" sn="51.22" a="3407.65" fwhm="0.000616" res="508498.8" algo="FTMS"/>
<pk mz="313.104108" i="1835065.6" sn="14.76" a="809.39" fwhm="0.000545" res="574301.8" algo="FTMS"/>
<pk mz="313.111521" i="6191931.5" sn="55.67" a="3650.23" fwhm="0.000593" res="528338.7" algo="FTMS"/>
<pk mz="313.129258" i="7264063.0" sn="65.74" a="4313.55" fwhm="0.000618" res="506351.3" algo="FTMS"/>
<pk mz="313.140439" i="2526273.5" sn="21.25" a="1464.60" fwhm="0.000629" res="498135.1" algo="FTMS"/>
<pk mz="313.147875" i="1696067.1" sn="13.46" a="697.34" fwhm="0.000500" res="625709.3" algo="FTMS"/>
<pk mz="313.164432" i="7993158.5" sn="72.58" a="4846.90" fwhm="0.000608" res="514762.2" algo="FTMS"/>
<pk mz="313.165667" i="3857223.0" sn="33.75" a="2076.34" fwhm="0.000582" res="538153.9" algo="FTMS"/>
<pk mz="313.175309" i="3375433.0" z="-1" sn="29.22" a="1769.39" fwhm="0.000583" res="536756.2" algo="FTMS" component_name="B" deconvoluted_molecular_mass="311.168763" deconvoluted_isotopic_mass="313.175479"/>
<pk mz="313.202030" i="2474062.8" sn="20.76" a="1196.03" fwhm="0.000567" res="552282.0" algo="FTMS"/>
<pk mz="313.238410" i="2324054.8" sn="19.35" a="1327.27" fwhm="0.000611" res="512748.8" algo="FTMS"/>
<pk mz="314.059800" i="1489801.1" sn="11.52" a="717.73" fwhm="0.000590" res="532677.5" algo="FTMS"/>
<pk mz="314.088128" i="1179599.3" sn="8.60" a="847.14" fwhm="0.000979" res="320950.3" algo="FTMS"/>
<pk mz="314.114864" i="1134229.1" sn="8.18" a="404.49" fwhm="0.000506" res="620707.3" algo="FTMS"/>
<pk mz="314.135721" i="1419161.8" sn="10.85" a="677.33" fwhm="0.000694" res="452734.5" algo="FTMS"/>
<pk mz="314.167796" i="1494816.8" sn="11.56" a="594.73" fwhm="0.000516" res="608487.3" algo="FTMS"/>
<pk mz="314.172125" i="1175073.6" sn="8.56" a="439.15" fwhm="0.000538" res="584004.9" algo="FTMS"/>
<pk mz="315.014615" i="1202011.0" sn="8.81" a="509.20" fwhm="0.000546" res="576980.3" algo="FTMS"/>
<pk mz="315.035731" i="1822687.8" sn="14.64" a="846.08" fwhm="0.000556" res="566746.5" algo="FTMS"/>
<pk mz="315.050173" i="2536163.0" sn="21.34" a="1369.28" fwhm="0.000605" res="520741.9" algo="FTMS"/>
<pk mz="315.072134" i="3791591.8" sn="33.13" a="1954.50" fwhm="0.000574" res="549036.8" algo="FTMS"/>
<pk mz="315.108508" i="4996336.0" sn="44.44" a="2700.00" fwhm="0.000569" res="553904.0" algo="FTMS"/>
<pk mz="315.119774" i="2589938.3" sn="21.84" a="1388.17" fwhm="0.000611" res="515420.6" algo="FTMS"/>
<pk mz="315.144906" i="6220024.0" sn="55.93" a="3552.96" fwhm="0.000583" res="540121.3" algo="FTMS"/>
<pk mz="315.156191" i="1597178.4" sn="12.52" a="697.38" fwhm="0.000544" res="578937.0" algo="FTMS"/>
<pk mz="315.181293" i="4105472.0" sn="36.07" a="2424.49" fwhm="0.000605" res="521352.0" algo="FTMS"/>
<pk mz="315.217668" i="3946760.0" sn="34.58" a="2237.45" fwhm="0.000611" res="515701.1" algo="FTMS"/>
<pk mz="316.114975" i="1856208.1" sn="14.95" a="891.48" fwhm="0.000597" res="529198.0" algo="FTMS"/>
<pk mz="316.151388" i="4142552.3" sn="36.42" a="2345.63" fwhm="0.000596" res="530892.6" algo="FTMS"/>
<pk mz="317.030291" i="1665694.5" sn="13.16" a="886.27" fwhm="0.000724" res="437855.1" algo="FTMS"/>
<pk mz="317.047144" i="1092898.4" sn="7.78" a="415.72" fwhm="0.000611" res="519119.0" algo="FTMS"/>
<pk mz="317.051335" i="1939619.3" sn="15.73" a="920.55" fwhm="0.000580" res="546333.4" algo="FTMS"/>
<pk mz="317.066661" i="1887398.8" sn="15.24" a="850.07" fwhm="0.000571" res="555487.3" algo="FTMS"/>
<pk mz="317.087803" i="2355115.5" sn="19.64" a="1320.73" fwhm="0.000622" res="509828.2" algo="FTMS"/>
<pk mz="317.098983" i="2393262.0" sn="19.99" a="1068.16" fwhm="0.000523" res="606715.7" algo="FTMS"/>
<pk mz="317.103058" i="1106735.0" sn="7.91" a="409.24" fwhm="0.000500" res="634747.8" algo="FTMS"/>
<pk mz="317.114182" i="1009841.5" sn="7.00" a="314.46" fwhm="0.000520" res="609910.3" algo="FTMS"/>
<pk mz="317.116042" i="1049266.0" sn="7.37" a="584.43" fwhm="0.000705" res="449977.1" algo="FTMS"/>
<pk mz="317.124163" i="5184180.0" sn="46.20" a="2923.69" fwhm="0.000600" res="528141.8" algo="FTMS"/>
<pk mz="317.160569" i="3383996.0" sn="29.30" a="1867.40" fwhm="0.000584" res="543190.4" algo="FTMS"/>
<pk mz="317.196925" i="2030788.3" sn="16.59" a="928.77" fwhm="0.000541" res="586246.4" algo="FTMS"/>
<pk mz="317.662043" i="1028974.1" sn="7.18" a="423.00" fwhm="0.000670" res="474084.6" algo="FTMS"/>
<pk mz="318.025577" i="1278465.3" sn="9.52" a="720.54" fwhm="0.000727" res="437433.4" algo="FTMS"/>
<pk mz="318.061073" i="9479049.0" sn="86.52" a="6232.62" fwhm="0.000637" res="499245.6" algo="FTMS"/>
<pk mz="318.119406" i="1388822.8" sn="10.56" a="836.16" fwhm="0.000803" res="395944.1" algo="FTMS"/>
<pk mz="318.166984" i="1148833.6" sn="8.31" a="364.06" fwhm="0.000463" res="687003.4" algo="FTMS"/>
<pk mz="319.009538" i="1403491.6" sn="10.64" a="678.74" fwhm="0.000596" res="535148.4" algo="FTMS"/>
<pk mz="319.045932" i="2766188.0" sn="23.36" a="1574.08" fwhm="0.000647" res="493329.6" algo="FTMS"/>
<pk mz="319.049244" i="2684268.8" sn="22.59" a="1438.08" fwhm="0.000608" res="524425.2" algo="FTMS"/>
<pk mz="319.064388" i="1886832.3" sn="15.15" a="1082.83" fwhm="0.000662" res="481998.7" algo="FTMS"/>
<pk mz="319.067003" i="1412464.9" sn="10.72" a="618.09" fwhm="0.000554" res="575723.6" algo="FTMS"/>
<pk mz="319.082296" i="1353844.5" sn="10.17" a="537.04" fwhm="0.000507" res="629383.7" algo="FTMS"/>
<pk mz="319.085677" i="3765365.3" sn="32.69" a="2116.91" fwhm="0.000601" res="530684.8" algo="FTMS"/>
<pk mz="319.095444" i="1422455.5" sn="10.81" a="557.40" fwhm="0.000539" res="591823.6" algo="FTMS"/>
<pk mz="319.103413" i="1220473.4" sn="8.93" a="440.45" fwhm="0.000476" res="670540.4" algo="FTMS"/>
<pk mz="319.131780" i="1312127.9" sn="9.78" a="581.12" fwhm="0.000556" res="573928.8" algo="FTMS"/>
<pk mz="319.139817" i="1523329.8" sn="11.75" a="758.14" fwhm="0.000590" res="540489.6" algo="FTMS"/>
<pk mz="319.168152" i="1244296.4" sn="9.15" a="511.00" fwhm="0.000560" res="570422.4" algo="FTMS"/>
<pk mz="319.176300" i="1052426.3" sn="7.36" a="437.90" fwhm="0.000602" res="529867.9" algo="FTMS"/>
<pk mz="319.240921" i="3643545.3" sn="31.55" a="1939.06" fwhm="0.000587" res="543609.0" algo="FTMS"/>
<pk mz="320.058100" i="2985303.3" sn="25.40" a="1630.51" fwhm="0.000616" res="519992.7" algo="FTMS"/>
<pk mz="320.077502" i="1321307.8" sn="9.87" a="525.90" fwhm="0.000592" res="540544.7" algo="FTMS"/>
<pk mz="320.098612" i="1408608.8" sn="10.68" a="589.93" fwhm="0.000560" res="572082.6" algo="FTMS"/>
<pk mz="320.135084" i="2227817.3" sn="18.33" a="1207.76" fwhm="0.000614" res="521314.5" algo="FTMS"/>
<pk mz="320.972782" i="2258477.5" sn="18.61" a="1104.73" fwhm="0.000577" res="556029.6" algo="FTMS"/>
<pk mz="321.009143" i="11584054.0" z="-1" sn="105.68" a="7470.13" fwhm="0.000649" res="494925.5" algo="FTMS" component_name="m" deconvoluted_molecular_mass="321.009320" deconvoluted_isotopic_mass="321.009323"/>
<pk mz="321.025177" i="3481658.0" sn="30.03" a="2027.54" fwhm="0.000642" res="500048.5" algo="FTMS"/>
<pk mz="321.061569" i="4261954.5" sn="37.32" a="2479.17" fwhm="0.000623" res="514971.3" algo="FTMS"/>
<pk mz="321.074656" i="1447365.5" sn="11.04" a="720.06" fwhm="0.000663" res="484308.7" algo="FTMS"/>
<pk mz="321.097967" i="2003531.0" sn="16.23" a="968.92" fwhm="0.000572" res="561551.0" algo="FTMS"/>
<pk mz="321.110973" i="3066446.0" sn="26.16" a="1688.20" fwhm="0.000637" res="504334.2" algo="FTMS"/>
<pk mz="321.147398" i="6689366.5" sn="59.98" a="4076.91" fwhm="0.000639" res="502371.3" algo="FTMS"/>
<pk mz="321.183785" i="2994783.3" sn="25.49" a="1628.88" fwhm="0.000629" res="510562.8" algo="FTMS"/>
<pk mz="321.237954" i="1669612.0" sn="13.12" a="964.56" fwhm="0.000676" res="475538.6" algo="FTMS"/>
<pk mz="322.012452" i="1269667.0" z="-1" sn="9.38" a="506.70" fwhm="0.000571" res="563495.7" algo="FTMS" component_name="m" deconvoluted_molecular_mass="321.009320" deconvoluted_isotopic_mass="322.012634"/>
<pk mz="322.056813" i="1583405.6" sn="12.31" a="775.84" fwhm="0.000638" res="505155.9" algo="FTMS"/>
<pk mz="322.093199" i="1538870.3" sn="11.89" a="661.64" fwhm="0.000581" res="554614.1" algo="FTMS"/>
<pk mz="322.106325" i="1087161.4" sn="7.68" a="396.48" fwhm="0.000567" res="567726.6" algo="FTMS"/>
<pk mz="322.150738" i="1109315.9" sn="7.88" a="411.91" fwhm="0.000533" res="604173.1" algo="FTMS"/>
<pk mz="322.153778" i="1302724.6" sn="9.69" a="599.75" fwhm="0.000586" res="549789.9" algo="FTMS"/>
<pk mz="322.970658" i="2387207.0" sn="19.81" a="1342.57" fwhm="0.000633" res="509976.5" algo="FTMS"/>
<pk mz="323.004381" i="2086927.0" sn="17.01" a="1125.93" fwhm="0.000652" res="495707.9" algo="FTMS"/>
<pk mz="323.007096" i="11592720.0" z="-1" sn="105.75" a="7162.36" fwhm="0.000637" res="507435.7" algo="FTMS" component_name="l" deconvoluted_molecular_mass="323.007289" deconvoluted_isotopic_mass="323.007279"/>
<pk mz="323.040846" i="4604951.5" sn="40.52" a="2625.75" fwhm="0.000612" res="527618.7" algo="FTMS"/>
<pk mz="323.077247" i="4694560.5" sn="41.35" a="2819.15" fwhm="0.000638" res="506077.5" algo="FTMS"/>
<pk mz="323.090306" i="2552611.5" sn="21.35" a="1457.09" fwhm="0.000649" res="497990.1" algo="FTMS"/>
<pk mz="323.108040" i="1098791.8" sn="7.78" a="388.80" fwhm="0.000488" res="662643.9" algo="FTMS"/>
<pk mz="323.113609" i="2843689.0" sn="24.07" a="1640.25" fwhm="0.000646" res="500148.4" algo="FTMS"/>
<pk mz="323.126675" i="2972716.3" sn="25.28" a="1691.59" fwhm="0.000621" res="520389.6" algo="FTMS"/>
<pk mz="323.144494" i="1701680.5" sn="13.41" a="830.67" fwhm="0.000607" res="532236.1" algo="FTMS"/>
<pk mz="323.150023" i="1406641.8" sn="10.66" a="746.29" fwhm="0.000619" res="522246.8" algo="FTMS"/>
<pk mz="323.163065" i="2774325.0" sn="23.42" a="1515.11" fwhm="0.000627" res="515253.3" algo="FTMS"/>
<pk mz="323.168607" i="2314550.3" sn="19.13" a="1244.37" fwhm="0.000625" res="517450.0" algo="FTMS"/>
<pk mz="323.180903" i="1387833.3" sn="10.48" a="666.69" fwhm="0.000591" res="546902.8" algo="FTMS"/>
<pk mz="323.186322" i="1324858.5" sn="9.89" a="504.90" fwhm="0.000544" res="594326.3" algo="FTMS"/>
<pk mz="323.199488" i="1651005.6" sn="12.94" a="926.48" fwhm="0.000680" res="475191.6" algo="FTMS"/>
<pk mz="324.010532" i="1427840.0" z="-1" sn="10.85" a="722.08" fwhm="0.000685" res="473010.3" algo="FTMS" component_name="l" deconvoluted_molecular_mass="323.007289" deconvoluted_isotopic_mass="324.010716"/>
<pk mz="324.036164" i="1322886.1" sn="9.87" a="566.35" fwhm="0.000612" res="529708.8" algo="FTMS"/>
<pk mz="324.072540" i="1534478.9" sn="11.85" a="768.55" fwhm="0.000597" res="543214.9" algo="FTMS"/>
<pk mz="324.085544" i="3127058.0" sn="26.72" a="1733.52" fwhm="0.000630" res="514051.8" algo="FTMS"/>
<pk mz="325.020132" i="2785523.3" sn="23.39" a="1574.73" fwhm="0.000648" res="501891.0" algo="FTMS"/>
<pk mz="325.056494" i="4305404.0" sn="37.49" a="2523.76" fwhm="0.000622" res="522646.7" algo="FTMS"/>
<pk mz="325.067746" i="1071102.6" sn="7.47" a="461.99" fwhm="0.000632" res="514042.8" algo="FTMS"/>
<pk mz="325.092885" i="4392452.5" sn="38.30" a="2847.68" fwhm="0.000658" res="494125.0" algo="FTMS"/>
<pk mz="325.105904" i="2004231.9" sn="16.14" a="966.16" fwhm="0.000600" res="541830.7" algo="FTMS"/>
<pk mz="325.117166" i="1328906.6" sn="9.87" a="719.44" fwhm="0.000703" res="462709.6" algo="FTMS"/>
<pk mz="325.123752" i="1266060.1" sn="9.28" a="662.95" fwhm="0.000640" res="507634.8" algo="FTMS"/>
<pk mz="325.129257" i="3934733.5" sn="34.05" a="2556.37" fwhm="0.000688" res="472648.3" algo="FTMS"/>
<pk mz="325.142412" i="1027088.7" sn="7.07" a="359.67" fwhm="0.000510" res="637366.6" algo="FTMS"/>
<pk mz="325.147886" i="9638418.0" sn="86.99" a="6306.62" fwhm="0.000647" res="502410.0" algo="FTMS"/>
<pk mz="325.160069" i="1681429.0" sn="13.14" a="910.53" fwhm="0.000656" res="495515.9" algo="FTMS"/>
<pk mz="325.165599" i="2115350.3" sn="17.17" a="1095.66" fwhm="0.000627" res="518446.6" algo="FTMS"/>
<pk mz="325.171527" i="1092759.8" sn="7.68" a="497.93" fwhm="0.000650" res="500436.0" algo="FTMS"/>
<pk mz="325.184272" i="159108640.0" z="-1" sn="1474.25" a="102597.36" fwhm="0.000655" res="496394.9" algo="FTMS" component_name="C" deconvoluted_molecular_mass="325.184461" deconvoluted_isotopic_mass="325.184458"/>
<pk mz="325.196736" i="1105053.9" sn="7.79" a="694.79" fwhm="0.000959" res="339073.2" algo="FTMS"/>
<pk mz="325.201988" i="1238047.1" sn="9.02" a="485.92" fwhm="0.000521" res="624062.9" algo="FTMS"/>
<pk mz="326.051745" i="1054317.0" sn="7.32" a="429.51" fwhm="0.000592" res="550893.3" algo="FTMS"/>
<pk mz="326.059646" i="1021166.9" sn="7.01" a="416.64" fwhm="0.000534" res="610168.0" algo="FTMS"/>
<pk mz="326.064859" i="1587184.1" sn="12.26" a="884.38" fwhm="0.000616" res="529000.6" algo="FTMS"/>
<pk mz="326.082580" i="1637364.4" sn="12.73" a="920.07" fwhm="0.000700" res="466123.2" algo="FTMS"/>
<pk mz="326.088125" i="1577333.8" sn="12.17" a="906.40" fwhm="0.000678" res="480890.7" algo="FTMS"/>
<pk mz="326.135699" i="1473281.4" sn="11.21" a="562.47" fwhm="0.000492" res="663176.0" algo="FTMS"/>
<pk mz="326.151216" i="2471941.0" sn="20.47" a="1388.81" fwhm="0.000647" res="503789.1" algo="FTMS"/>
<pk mz="326.183602" i="1301133.0" sn="9.61" a="619.08" fwhm="0.000592" res="550594.6" algo="FTMS"/>
<pk mz="326.187634" i="30101262.0" z="-1" sn="276.91" a="20215.59" fwhm="0.000670" res="486738.8" algo="FTMS" component_name="C" deconvoluted_molecular_mass="325.184461" deconvoluted_isotopic_mass="326.187821"/>
<pk mz="326.208582" i="1266067.0" sn="9.28" a="564.02" fwhm="0.000591" res="551723.9" algo="FTMS"/>
<pk mz="327.035739" i="3463132.3" sn="29.67" a="2143.43" fwhm="0.000675" res="484500.6" algo="FTMS"/>
<pk mz="327.072125" i="5711845.0" sn="50.54" a="3675.90" fwhm="0.000675" res="484863.9" algo="FTMS"/>
<pk mz="327.108520" i="5654510.0" sn="50.01" a="3535.62" fwhm="0.000651" res="502205.2" algo="FTMS"/>
<pk mz="327.119764" i="1830384.8" sn="14.52" a="885.26" fwhm="0.000604" res="541730.0" algo="FTMS"/>
<pk mz="327.127136" i="3962354.5" sn="34.30" a="2591.04" fwhm="0.000688" res="475163.2" algo="FTMS"/>
<pk mz="327.144915" i="5644279.0" sn="49.91" a="3658.32" fwhm="0.000670" res="488019.3" algo="FTMS"/>
<pk mz="327.156173" i="1956345.6" sn="15.69" a="919.03" fwhm="0.000553" res="591426.5" algo="FTMS"/>
<pk mz="327.163533" i="4990459.5" sn="43.85" a="3160.93" fwhm="0.000671" res="487279.0" algo="FTMS"/>
<pk mz="327.180057" i="7095295.5" sn="63.38" a="4828.80" fwhm="0.000679" res="481679.8" algo="FTMS"/>
<pk mz="327.181298" i="3538943.8" sn="30.37" a="2155.17" fwhm="0.000673" res="486255.9" algo="FTMS"/>
<pk mz="327.190942" i="3027970.3" z="-1" sn="25.63" a="1731.42" fwhm="0.000643" res="508470.0" algo="FTMS" component_name="C" deconvoluted_molecular_mass="325.184461" deconvoluted_isotopic_mass="327.191131"/>
<pk mz="327.217676" i="3409928.8" sn="29.18" a="2109.15" fwhm="0.000678" res="482484.3" algo="FTMS"/>
<pk mz="328.067430" i="1125336.3" sn="7.97" a="425.93" fwhm="0.000551" res="595280.5" algo="FTMS"/>
<pk mz="328.075474" i="1068890.3" sn="7.45" a="450.81" fwhm="0.000587" res="558997.4" algo="FTMS"/>
<pk mz="328.080462" i="1785819.5" sn="14.10" a="839.65" fwhm="0.000584" res="561439.5" algo="FTMS"/>
<pk mz="328.103740" i="1145953.1" sn="8.16" a="574.79" fwhm="0.000639" res="513188.5" algo="FTMS"/>
<pk mz="328.111850" i="1052515.1" sn="7.30" a="414.62" fwhm="0.000540" res="607478.4" algo="FTMS"/>
<pk mz="328.115060" i="1415779.9" sn="10.67" a="702.54" fwhm="0.000627" res="523079.8" algo="FTMS"/>
<pk mz="328.148338" i="1139052.0" sn="8.10" a="486.17" fwhm="0.000642" res="511484.8" algo="FTMS"/>
<pk mz="328.151358" i="3017452.8" sn="25.53" a="1681.07" fwhm="0.000633" res="518706.2" algo="FTMS"/>
<pk mz="328.183400" i="1712372.6" sn="13.42" a="788.42" fwhm="0.000565" res="581191.7" algo="FTMS"/>
<pk mz="328.187813" i="1034997.7" sn="7.13" a="456.88" fwhm="0.000631" res="520008.8" algo="FTMS"/>
<pk mz="329.030228" i="1256388.1" sn="9.19" a="552.75" fwhm="0.000573" res="573807.4" algo="FTMS"/>
<pk mz="329.051401" i="3228105.3" sn="27.49" a="1759.13" fwhm="0.000607" res="541892.4" algo="FTMS"/>
<pk mz="329.087808" i="5627346.5" sn="49.75" a="3621.84" fwhm="0.000661" res="498238.4" algo="FTMS"/>
<pk mz="329.099027" i="1423061.0" sn="10.73" a="638.75" fwhm="0.000599" res="549333.0" algo="FTMS"/>
<pk mz="329.124150" i="6711771.0" sn="59.82" a="4315.85" fwhm="0.000661" res="498183.1" algo="FTMS"/>
<pk mz="329.135416" i="3642846.0" sn="31.33" a="2275.71" fwhm="0.000693" res="474892.8" algo="FTMS"/>
<pk mz="329.152502" i="10785250.0" z="-1" sn="97.62" a="7300.85" fwhm="0.000673" res="489363.9" algo="FTMS" component_name="r" deconvoluted_molecular_mass="329.152698" deconvoluted_isotopic_mass="329.152694"/>
<pk mz="329.160576" i="6959588.0" sn="62.12" a="4604.60" fwhm="0.000674" res="488440.2" algo="FTMS"/>
<pk mz="329.171787" i="1041254.9" sn="7.19" a="483.19" fwhm="0.000695" res="473300.2" algo="FTMS"/>
<pk mz="329.196981" i="3276781.0" sn="27.94" a="1828.18" fwhm="0.000634" res="519517.5" algo="FTMS"/>
<pk mz="329.233321" i="7036406.0" sn="62.83" a="4674.58" fwhm="0.000682" res="482799.7" algo="FTMS"/>
<pk mz="330.054820" i="1168255.8" sn="8.37" a="768.40" fwhm="0.000851" res="387688.3" algo="FTMS"/>
<pk mz="330.061000" i="2348225.3" sn="19.32" a="1440.90" fwhm="0.000633" res="521039.1" algo="FTMS"/>
<pk mz="330.119496" i="1375183.8" sn="10.29" a="603.73" fwhm="0.000638" res="517141.2" algo="FTMS"/>
<pk mz="330.127639" i="1108817.8" sn="7.81" a="442.27" fwhm="0.000553" res="597127.5" algo="FTMS"/>
<pk mz="330.130659" i="2910418.5" sn="24.53" a="1700.81" fwhm="0.000647" res="510126.6" algo="FTMS"/>
<pk mz="330.155871" i="2459864.8" z="-1" sn="20.35" a="1428.74" fwhm="0.000664" res="497290.8" algo="FTMS" component_name="r" deconvoluted_molecular_mass="329.152698" deconvoluted_isotopic_mass="330.156064"/>
<pk mz="330.163943" i="1605722.6" sn="12.43" a="905.42" fwhm="0.000688" res="479988.9" algo="FTMS"/>
<pk mz="330.167028" i="3688667.3" sn="31.76" a="2201.39" fwhm="0.000649" res="508350.3" algo="FTMS"/>
<pk mz="330.203449" i="1744612.4" sn="13.71" a="891.51" fwhm="0.000641" res="515482.1" algo="FTMS"/>
<pk mz="330.236722" i="1758444.5" sn="13.84" a="1009.03" fwhm="0.000662" res="498747.3" algo="FTMS"/>
<pk mz="331.009636" i="1524138.8" sn="11.60" a="770.23" fwhm="0.000609" res="543389.9" algo="FTMS"/>
<pk mz="331.045889" i="2130099.8" sn="17.19" a="1423.86" fwhm="0.000762" res="434375.9" algo="FTMS"/>
<pk mz="331.057132" i="1215926.5" sn="8.75" a="675.69" fwhm="0.000730" res="453362.9" algo="FTMS"/>
<pk mz="331.067090" i="2721465.0" sn="22.64" a="1691.52" fwhm="0.000686" res="482888.4" algo="FTMS"/>
<pk mz="331.082296" i="1641404.6" sn="12.68" a="1043.83" fwhm="0.000755" res="438260.7" algo="FTMS"/>
<pk mz="331.095277" i="1075903.9" sn="7.46" a="517.02" fwhm="0.000769" res="430812.8" algo="FTMS"/>
<pk mz="331.103437" i="3411905.8" sn="29.01" a="2197.31" fwhm="0.000666" res="497241.5" algo="FTMS"/>
<pk mz="331.114685" i="7216068.5" sn="64.10" a="4686.93" fwhm="0.000676" res="489706.0" algo="FTMS"/>
<pk mz="331.139837" i="5940171.0" sn="52.33" a="3859.53" fwhm="0.000678" res="488237.1" algo="FTMS"/>
<pk mz="331.149530" i="3826637.3" sn="32.84" a="2374.22" fwhm="0.000673" res="492251.2" algo="FTMS"/>
<pk mz="331.176223" i="3763155.8" sn="32.25" a="2373.34" fwhm="0.000677" res="489083.8" algo="FTMS"/>
<pk mz="331.212560" i="2040540.8" sn="16.36" a="1173.46" fwhm="0.000701" res="472440.1" algo="FTMS"/>
<pk mz="331.249024" i="1147749.8" sn="8.12" a="493.97" fwhm="0.000602" res="549852.5" algo="FTMS"/>
<pk mz="331.326243" i="1041784.8" sn="7.14" a="524.66" fwhm="0.000717" res="462238.4" algo="FTMS"/>
<pk mz="332.041184" i="1279913.0" sn="9.34" a="467.17" fwhm="0.000521" res="637407.4" algo="FTMS"/>
<pk mz="332.076809" i="1035185.7" sn="7.08" a="428.89" fwhm="0.000750" res="442669.4" algo="FTMS"/>
<pk mz="332.098747" i="1140407.1" sn="8.05" a="445.08" fwhm="0.000573" res="579105.0" algo="FTMS"/>
<pk mz="332.118031" i="1792955.9" sn="14.07" a="1068.54" fwhm="0.000711" res="467130.9" algo="FTMS"/>
<pk mz="332.135121" i="1483968.1" sn="11.22" a="791.19" fwhm="0.000656" res="505996.3" algo="FTMS"/>
<pk mz="332.143147" i="1065410.1" sn="7.36" a="471.96" fwhm="0.000607" res="546817.6" algo="FTMS"/>
<pk mz="332.146284" i="2442434.8" sn="20.06" a="1382.34" fwhm="0.000628" res="528854.6" algo="FTMS"/>
<pk mz="333.025121" i="2152603.5" sn="17.39" a="1237.61" fwhm="0.000639" res="521120.6" algo="FTMS"/>
<pk mz="333.061582" i="2550692.5" sn="21.06" a="1353.21" fwhm="0.000620" res="537521.4" algo="FTMS"/>
<pk mz="333.064815" i="4996517.5" sn="43.62" a="3348.47" fwhm="0.000675" res="493164.7" algo="FTMS"/>
<pk mz="333.074600" i="1282855.8" sn="9.36" a="573.78" fwhm="0.000650" res="512252.0" algo="FTMS"/>
<pk mz="333.082556" i="1077673.8" sn="7.47" a="693.74" fwhm="0.000893" res="372948.3" algo="FTMS"/>
<pk mz="333.097993" i="1802413.5" sn="14.16" a="969.28" fwhm="0.000658" res="505960.0" algo="FTMS"/>
<pk mz="333.109248" i="1375152.3" sn="10.22" a="557.26" fwhm="0.000553" res="601853.9" algo="FTMS"/>
<pk mz="333.111024" i="3920816.8" sn="33.70" a="2526.36" fwhm="0.000687" res="484652.7" algo="FTMS"/>
<pk mz="333.119052" i="1946034.8" sn="15.48" a="970.56" fwhm="0.000589" res="565341.5" algo="FTMS"/>
<pk mz="333.130216" i="1048885.5" sn="7.21" a="413.29" fwhm="0.000584" res="569983.0" algo="FTMS"/>
<pk mz="333.134320" i="1186742.5" sn="8.48" a="538.03" fwhm="0.000682" res="488680.4" algo="FTMS"/>
<pk mz="333.147401" i="1772473.8" sn="13.88" a="1183.31" fwhm="0.000776" res="429218.6" algo="FTMS"/>
<pk mz="333.155494" i="2276539.8" sn="18.53" a="1228.58" fwhm="0.000634" res="525163.5" algo="FTMS"/>
<pk mz="333.170705" i="1133631.5" sn="7.99" a="557.63" fwhm="0.000631" res="527608.3" algo="FTMS"/>
<pk mz="333.183849" i="1283650.8" sn="9.37" a="817.18" fwhm="0.000806" res="413193.3" algo="FTMS"/>
<pk mz="333.220170" i="1308619.6" sn="9.60" a="668.18" fwhm="0.000690" res="482656.5" algo="FTMS"/>
<pk mz="334.056870" i="2303130.0" sn="18.77" a="1226.54" fwhm="0.000625" res="534143.7" algo="FTMS"/>
<pk mz="334.077908" i="1254303.1" sn="9.10" a="729.44" fwhm="0.000742" res="449983.6" algo="FTMS"/>
<pk mz="334.114303" i="1767592.1" sn="13.83" a="836.26" fwhm="0.000592" res="563960.7" algo="FTMS"/>
<pk mz="334.150815" i="1163953.1" sn="8.27" a="575.88" fwhm="0.000642" res="520744.5" algo="FTMS"/>
<pk mz="334.988408" i="6986623.5" sn="61.98" a="4544.49" fwhm="0.000680" res="492879.9" algo="FTMS"/>
<pk mz="335.004461" i="1525635.5" sn="11.60" a="650.87" fwhm="0.000584" res="573823.7" algo="FTMS"/>
<pk mz="335.040860" i="3853708.5" sn="33.08" a="2356.11" fwhm="0.000662" res="506155.9" algo="FTMS"/>
<pk mz="335.052133" i="1304847.3" sn="9.56" a="620.29" fwhm="0.000663" res="505558.7" algo="FTMS"/>
<pk mz="335.077234" i="3234197.5" sn="27.36" a="1921.48" fwhm="0.000660" res="507874.3" algo="FTMS"/>
<pk mz="335.080629" i="1077910.3" sn="7.47" a="454.69" fwhm="0.000650" res="515132.9" algo="FTMS"/>
<pk mz="335.088504" i="1535768.3" sn="11.69" a="923.10" fwhm="0.000838" res="399791.3" algo="FTMS"/>
<pk mz="335.090254" i="1827992.6" sn="14.39" a="1185.48" fwhm="0.000725" res="461984.6" algo="FTMS"/>
<pk mz="335.108105" i="1401501.1" sn="10.45" a="733.17" fwhm="0.000683" res="490931.0" algo="FTMS"/>
<pk mz="335.113579" i="2227102.5" sn="18.07" a="1243.13" fwhm="0.000680" res="492591.0" algo="FTMS"/>
<pk mz="335.126645" i="3022753.8" sn="25.41" a="1767.78" fwhm="0.000639" res="524322.4" algo="FTMS"/>
<pk mz="335.153195" i="1074472.1" sn="7.44" a="647.72" fwhm="0.000817" res="410460.1" algo="FTMS"/>
<pk mz="335.163072" i="2322346.5" sn="18.95" a="1330.45" fwhm="0.000651" res="514618.3" algo="FTMS"/>
<pk mz="335.199438" i="2104243.5" sn="16.94" a="1298.46" fwhm="0.000701" res="478145.6" algo="FTMS"/>
<pk mz="335.991757" i="1200374.6" sn="8.60" a="601.90" fwhm="0.000656" res="512469.5" algo="FTMS"/>
<pk mz="336.036165" i="1740417.5" sn="13.58" a="1085.92" fwhm="0.000733" res="458288.6" algo="FTMS"/>
<pk mz="336.072532" i="1622922.5" sn="12.50" a="880.80" fwhm="0.000661" res="508473.2" algo="FTMS"/>
<pk mz="336.093467" i="1062927.6" sn="7.33" a="481.68" fwhm="0.000672" res="500413.4" algo="FTMS"/>
<pk mz="336.108835" i="1062163.4" sn="7.32" a="494.68" fwhm="0.000665" res="505607.3" algo="FTMS"/>
<pk mz="336.130009" i="1248408.6" sn="9.04" a="554.95" fwhm="0.000613" res="548708.9" algo="FTMS"/>
<pk mz="336.158376" i="1623199.6" sn="12.50" a="802.66" fwhm="0.000619" res="543203.2" algo="FTMS"/>
<pk mz="336.169548" i="1809826.3" sn="14.22" a="1148.85" fwhm="0.000705" res="477010.4" algo="FTMS"/>
<pk mz="336.986365" i="7621995.0" sn="67.83" a="5300.44" fwhm="0.000712" res="472967.8" algo="FTMS"/>
<pk mz="337.020118" i="3455347.3" sn="29.40" a="2242.83" fwhm="0.000715" res="471045.6" algo="FTMS"/>
<pk mz="337.056500" i="5549436.0" sn="48.71" a="3704.20" fwhm="0.000695" res="484956.4" algo="FTMS"/>
<pk mz="337.092879" i="3671941.3" sn="31.19" a="2358.77" fwhm="0.000683" res="493431.6" algo="FTMS"/>
<pk mz="337.105941" i="3051400.3" sn="25.50" a="1829.12" fwhm="0.000663" res="508302.9" algo="FTMS"/>
<pk mz="337.123807" i="1507724.8" sn="11.36" a="852.14" fwhm="0.000678" res="497127.7" algo="FTMS"/>
<pk mz="337.129288" i="2259854.0" sn="18.25" a="1157.05" fwhm="0.000584" res="577765.8" algo="FTMS"/>
<pk mz="337.142303" i="3675537.3" sn="31.22" a="2229.69" fwhm="0.000669" res="504106.2" algo="FTMS"/>
<pk mz="337.165594" i="1425687.0" sn="10.60" a="718.57" fwhm="0.000744" res="453155.5" algo="FTMS"/>
<pk mz="337.178671" i="2165146.3" sn="17.38" a="1341.44" fwhm="0.000754" res="446904.1" algo="FTMS"/>
<pk mz="337.184253" i="1457563.6" sn="10.90" a="637.87" fwhm="0.000595" res="567147.5" algo="FTMS"/>
<pk mz="337.205404" i="2116256.8" sn="16.93" a="1098.89" fwhm="0.000644" res="523423.6" algo="FTMS"/>
<pk mz="337.215072" i="1466019.1" sn="10.97" a="779.62" fwhm="0.000654" res="515776.6" algo="FTMS"/>
<pk mz="337.989692" i="1294945.0" sn="9.40" a="591.31" fwhm="0.000660" res="512267.1" algo="FTMS"/>
<pk mz="338.051723" i="1462640.1" sn="10.94" a="770.22" fwhm="0.000673" res="502382.5" algo="FTMS"/>
<pk mz="338.088123" i="1068409.0" sn="7.33" a="453.03" fwhm="0.000539" res="627270.0" algo="FTMS"/>
<pk mz="338.096125" i="1049467.0" sn="7.15" a="522.43" fwhm="0.000670" res="504606.1" algo="FTMS"/>
<pk mz="339.035736" i="4244832.5" sn="36.43" a="2549.55" fwhm="0.000656" res="516602.4" algo="FTMS"/>
<pk mz="339.056041" i="1049957.5" sn="7.16" a="541.79" fwhm="0.000856" res="395899.4" algo="FTMS"/>
<pk mz="339.072148" i="4945769.5" sn="42.86" a="3080.48" fwhm="0.000665" res="510059.2" algo="FTMS"/>
<pk mz="339.108532" i="4207986.5" sn="36.10" a="2773.50" fwhm="0.000702" res="482968.7" algo="FTMS"/>
<pk mz="339.121564" i="2441333.5" sn="19.91" a="1555.51" fwhm="0.000721" res="470553.4" algo="FTMS"/>
<pk mz="339.139301" i="1606649.9" sn="12.26" a="1049.86" fwhm="0.000822" res="412741.1" algo="FTMS"/>
<pk mz="339.144961" i="2838395.3" sn="23.55" a="1783.54" fwhm="0.000726" res="467077.5" algo="FTMS"/>
<pk mz="339.157995" i="1807230.4" sn="14.10" a="995.33" fwhm="0.000682" res="497173.2" algo="FTMS"/>
<pk mz="339.163532" i="5685120.0" sn="49.63" a="3753.76" fwhm="0.000691" res="490908.8" algo="FTMS"/>
<pk mz="339.181282" i="1808516.1" sn="14.11" a="875.47" fwhm="0.000606" res="560032.9" algo="FTMS"/>
<pk mz="339.192747" i="1700230.9" sn="13.11" a="1124.53" fwhm="0.000767" res="442080.6" algo="FTMS"/>
<pk mz="339.194299" i="1588743.3" sn="12.09" a="1250.83" fwhm="0.000917" res="369824.5" algo="FTMS"/>
<pk mz="339.199914" i="91085704.0" z="-1" sn="832.28" a="69004.27" fwhm="0.000722" res="469806.9" algo="FTMS" component_name="G" deconvoluted_molecular_mass="339.200123" deconvoluted_isotopic_mass="339.200119"/>
<pk mz="340.067328" i="1330011.8" sn="9.72" a="536.26" fwhm="0.000630" res="540085.1" algo="FTMS"/>
<pk mz="340.080442" i="3088991.0" sn="25.84" a="1930.62" fwhm="0.000690" res="492660.4" algo="FTMS"/>
<pk mz="340.111983" i="1124582.5" sn="7.84" a="636.64" fwhm="0.000764" res="445413.5" algo="FTMS"/>
<pk mz="340.151334" i="1340016.1" sn="9.81" a="610.13" fwhm="0.000614" res="554113.1" algo="FTMS"/>
<pk mz="340.203283" i="18564220.0" z="-1" sn="167.66" a="13876.66" fwhm="0.000738" res="460922.1" algo="FTMS" component_name="G" deconvoluted_molecular_mass="339.200123" deconvoluted_isotopic_mass="340.203490"/>
<pk mz="340.885112" i="1516322.0" sn="11.43" a="974.01" fwhm="0.000856" res="398270.6" algo="FTMS"/>
<pk mz="340.978541" i="1067064.6" sn="7.31" a="633.14" fwhm="0.000807" res="422323.5" algo="FTMS"/>
<pk mz="341.015035" i="1513281.4" sn="11.40" a="816.81" fwhm="0.000682" res="500381.8" algo="FTMS"/>
<pk mz="341.051408" i="6635850.0" sn="58.34" a="4576.92" fwhm="0.000722" res="472263.2" algo="FTMS"/>
<pk mz="341.087815" i="4742995.0" sn="41.00" a="3241.81" fwhm="0.000711" res="479771.5" algo="FTMS"/>
<pk mz="341.124183" i="4893020.0" sn="42.37" a="3181.85" fwhm="0.000686" res="497193.8" algo="FTMS"/>
<pk mz="341.135395" i="2249566.5" sn="18.14" a="1437.02" fwhm="0.000723" res="472091.8" algo="FTMS"/>
<pk mz="341.137346" i="1106655.0" sn="7.67" a="531.53" fwhm="0.000703" res="485399.9" algo="FTMS"/>
<pk mz="341.142793" i="4563808.5" sn="39.35" a="3013.80" fwhm="0.000713" res="478408.1" algo="FTMS"/>
<pk mz="341.160550" i="4545892.5" sn="39.19" a="3050.99" fwhm="0.000704" res="484680.1" algo="FTMS"/>
<pk mz="341.179194" i="4539241.0" sn="39.13" a="3247.06" fwhm="0.000754" res="452234.1" algo="FTMS"/>
<pk mz="341.195716" i="3954541.0" sn="33.77" a="2839.80" fwhm="0.000774" res="440738.6" algo="FTMS"/>
<pk mz="341.196915" i="2742637.3" sn="22.66" a="1642.34" fwhm="0.000684" res="498541.4" algo="FTMS"/>
<pk mz="341.206598" i="1841263.8" z="-1" sn="14.40" a="1004.01" fwhm="0.000665" res="513458.2" algo="FTMS" component_name="G" deconvoluted_molecular_mass="339.200123" deconvoluted_isotopic_mass="341.206806"/>
<pk mz="341.233258" i="1336182.1" sn="9.77" a="753.88" fwhm="0.000692" res="492798.5" algo="FTMS"/>
<pk mz="342.054763" i="1353916.1" sn="9.93" a="734.46" fwhm="0.000718" res="476638.7" algo="FTMS"/>
<pk mz="342.077463" i="1056065.6" sn="7.20" a="394.75" fwhm="0.000556" res="614970.2" algo="FTMS"/>
<pk mz="342.091114" i="1328836.9" sn="9.70" a="639.82" fwhm="0.000698" res="489973.4" algo="FTMS"/>
<pk mz="342.096119" i="4297798.0" sn="36.91" a="2907.33" fwhm="0.000725" res="471727.8" algo="FTMS"/>
<pk mz="342.130624" i="1924174.4" sn="15.16" a="988.03" fwhm="0.000640" res="534313.3" algo="FTMS"/>
<pk mz="342.167050" i="8224343.0" sn="72.90" a="5860.93" fwhm="0.000729" res="469295.3" algo="FTMS"/>
<pk mz="342.182550" i="1208538.9" sn="8.60" a="661.20" fwhm="0.000747" res="457971.2" algo="FTMS"/>
<pk mz="342.974500" i="1198104.6" sn="8.50" a="703.73" fwhm="0.000802" res="427548.7" algo="FTMS"/>
<pk mz="343.009573" i="1578785.1" sn="11.99" a="851.00" fwhm="0.000695" res="493396.4" algo="FTMS"/>
<pk mz="343.030625" i="2055974.1" sn="16.37" a="1233.45" fwhm="0.000717" res="478285.2" algo="FTMS"/>
<pk mz="343.045917" i="1516329.8" sn="11.42" a="765.05" fwhm="0.000617" res="555671.0" algo="FTMS"/>
<pk mz="343.067082" i="5816111.0" sn="50.83" a="4480.42" fwhm="0.000756" res="454079.9" algo="FTMS"/>
<pk mz="343.082251" i="1201458.5" sn="8.54" a="611.55" fwhm="0.000683" res="502384.8" algo="FTMS"/>
<pk mz="343.103419" i="6339383.5" sn="55.62" a="4268.65" fwhm="0.000716" res="479248.2" algo="FTMS"/>
<pk mz="343.114663" i="5098298.0" sn="44.25" a="3429.21" fwhm="0.000717" res="478835.3" algo="FTMS"/>
<pk mz="343.139824" i="7453504.0" sn="65.83" a="5309.75" fwhm="0.000736" res="466266.4" algo="FTMS"/>
<pk mz="343.151058" i="2703171.0" sn="22.30" a="1602.98" fwhm="0.000672" res="510402.7" algo="FTMS"/>
<pk mz="343.168142" i="10639175.0" z="-1" sn="95.03" a="7822.21" fwhm="0.000736" res="466107.7" algo="FTMS" component_name="s" deconvoluted_molecular_mass="343.168031" deconvoluted_isotopic_mass="343.168352"/>
<pk mz="343.176195" i="5830473.0" sn="50.96" a="4408.46" fwhm="0.000770" res="445673.9" algo="FTMS"/>
<pk mz="343.212637" i="2940241.5" sn="24.47" a="1737.10" fwhm="0.000653" res="525212.8" algo="FTMS"/>
<pk mz="343.248957" i="2456922.3" sn="20.04" a="1618.19" fwhm="0.000746" res="460298.7" algo="FTMS"/>
<pk mz="344.077527" i="1361311.5" sn="9.91" a="848.79" fwhm="0.000790" res="435493.5" algo="FTMS"/>
<pk mz="344.093091" i="1527587.1" sn="11.42" a="951.04" fwhm="0.000739" res="465771.2" algo="FTMS"/>
<pk mz="344.109902" i="1176359.1" sn="8.23" a="643.41" fwhm="0.000723" res="475630.0" algo="FTMS"/>
<pk mz="344.117941" i="1340201.1" sn="9.72" a="854.68" fwhm="0.000721" res="477173.2" algo="FTMS"/>
<pk mz="344.135151" i="1166765.1" sn="8.14" a="532.41" fwhm="0.000681" res="505396.7" algo="FTMS"/>
<pk mz="344.143178" i="1384495.0" sn="10.12" a="789.71" fwhm="0.000725" res="474757.4" algo="FTMS"/>
<pk mz="344.146304" i="3010607.8" sn="24.90" a="1889.98" fwhm="0.000706" res="487661.6" algo="FTMS"/>
<pk mz="344.171504" i="2096693.8" z="-1" sn="16.59" a="1297.22" fwhm="0.000735" res="468265.4" algo="FTMS" component_name="s" deconvoluted_molecular_mass="343.168031" deconvoluted_isotopic_mass="344.171716"/>
<pk mz="344.182681" i="5439544.5" sn="46.96" a="3962.50" fwhm="0.000759" res="453384.6" algo="FTMS"/>
<pk mz="344.218975" i="1237185.0" sn="8.78" a="596.56" fwhm="0.000718" res="479649.1" algo="FTMS"/>
<pk mz="344.758889" i="1171648.9" sn="8.19" a="501.51" fwhm="0.000607" res="567539.9" algo="FTMS"/>
<pk mz="345.025204" i="2331903.8" sn="18.73" a="1414.25" fwhm="0.000697" res="495119.0" algo="FTMS"/>
<pk mz="345.046318" i="1679620.6" sn="12.80" a="810.91" fwhm="0.000642" res="537547.9" algo="FTMS"/>
<pk mz="345.061604" i="1995016.3" sn="15.67" a="1243.86" fwhm="0.000705" res="489365.9" algo="FTMS"/>
<pk mz="345.082719" i="3311373.3" sn="27.63" a="2129.38" fwhm="0.000718" res="480712.2" algo="FTMS"/>
<pk mz="345.093981" i="2475791.8" sn="20.04" a="1641.95" fwhm="0.000776" res="444768.8" algo="FTMS"/>
<pk mz="345.097924" i="1546256.8" sn="11.59" a="823.51" fwhm="0.000654" res="527887.4" algo="FTMS"/>
<pk mz="345.110940" i="1072147.9" sn="7.28" a="438.86" fwhm="0.000582" res="592530.7" algo="FTMS"/>
<pk mz="345.119066" i="4936982.0" sn="42.40" a="3424.53" fwhm="0.000728" res="474027.6" algo="FTMS"/>
<pk mz="345.130314" i="11004184.0" z="-1" sn="97.52" a="8418.13" fwhm="0.000773" res="446378.4" algo="FTMS" component_name="p" deconvoluted_molecular_mass="345.130523" deconvoluted_isotopic_mass="345.130527"/>
<pk mz="345.147402" i="1992732.4" sn="15.65" a="1307.60" fwhm="0.000794" res="434528.7" algo="FTMS"/>
<pk mz="345.155457" i="6707486.5" sn="58.48" a="5042.23" fwhm="0.000752" res="459039.6" algo="FTMS"/>
<pk mz="345.165180" i="3510560.5" sn="29.44" a="2363.87" fwhm="0.000731" res="472283.5" algo="FTMS"/>
<pk mz="345.170641" i="1069217.9" z="-1" sn="7.26" a="409.57" fwhm="0.000605" res="570378.0" algo="FTMS" component_name="s" deconvoluted_molecular_mass="343.168031" deconvoluted_isotopic_mass="345.170854"/>
<pk mz="345.186013" i="1170469.5" sn="8.18" a="426.80" fwhm="0.000601" res="574257.5" algo="FTMS"/>
<pk mz="345.191891" i="3185447.0" sn="26.48" a="2144.02" fwhm="0.000709" res="487023.5" algo="FTMS"/>
<pk mz="345.228180" i="2330671.5" sn="18.72" a="1451.84" fwhm="0.000706" res="488799.1" algo="FTMS"/>
<pk mz="346.056887" i="1503473.8" sn="11.20" a="858.73" fwhm="0.000681" res="508446.7" algo="FTMS"/>
<pk mz="346.114387" i="1138175.3" sn="7.88" a="513.18" fwhm="0.000634" res="545763.4" algo="FTMS"/>
<pk mz="346.133631" i="2123523.8" z="-1" sn="16.83" a="1301.08" fwhm="0.000755" res="458543.2" algo="FTMS" component_name="p" deconvoluted_molecular_mass="345.130523" deconvoluted_isotopic_mass="346.133846"/>
<pk mz="346.150698" i="1810951.8" sn="13.99" a="1010.71" fwhm="0.000726" res="476935.8" algo="FTMS"/>
<pk mz="346.158854" i="1585929.6" sn="11.95" a="1024.80" fwhm="0.000769" res="450084.4" algo="FTMS"/>
<pk mz="346.161970" i="5202442.5" sn="44.81" a="3674.53" fwhm="0.000731" res="473558.7" algo="FTMS"/>
<pk mz="347.004463" i="1417678.4" sn="10.42" a="787.10" fwhm="0.000688" res="504356.4" algo="FTMS"/>
<pk mz="347.040862" i="3099862.8" sn="25.70" a="1892.63" fwhm="0.000681" res="509380.8" algo="FTMS"/>
<pk mz="347.052049" i="1347545.4" sn="9.78" a="731.20" fwhm="0.000742" res="467424.7" algo="FTMS"/>
<pk mz="347.061943" i="1668315.6" sn="12.69" a="1038.77" fwhm="0.000711" res="487996.9" algo="FTMS"/>
<pk mz="347.077274" i="3249375.3" sn="27.06" a="2167.38" fwhm="0.000728" res="476864.6" algo="FTMS"/>
<pk mz="347.088393" i="1485025.8" sn="11.03" a="978.42" fwhm="0.000769" res="451236.3" algo="FTMS"/>
<pk mz="347.090310" i="3012322.3" sn="24.91" a="1986.89" fwhm="0.000718" res="483321.3" algo="FTMS"/>
<pk mz="347.098405" i="1732068.1" sn="13.27" a="1005.59" fwhm="0.000711" res="488367.5" algo="FTMS"/>
<pk mz="347.109629" i="1572070.6" sn="11.82" a="790.91" fwhm="0.000672" res="516818.4" algo="FTMS"/>
<pk mz="347.113702" i="1559015.6" sn="11.70" a="870.30" fwhm="0.000705" res="492083.0" algo="FTMS"/>
<pk mz="347.117713" i="1052008.5" sn="7.10" a="1126.97" fwhm="0.001435" res="241929.3" algo="FTMS"/>
<pk mz="347.126643" i="2381034.8" sn="19.17" a="1473.92" fwhm="0.000720" res="482364.3" algo="FTMS"/>
<pk mz="347.134716" i="2884332.5" sn="23.74" a="1799.09" fwhm="0.000717" res="484208.4" algo="FTMS"/>
<pk mz="347.150001" i="1214704.0" sn="8.57" a="500.02" fwhm="0.000627" res="553404.4" algo="FTMS"/>
<pk mz="347.163048" i="2319859.0" sn="18.61" a="1351.07" fwhm="0.000685" res="506511.3" algo="FTMS"/>
<pk mz="347.171096" i="2217205.0" sn="17.68" a="1571.02" fwhm="0.000764" res="454208.5" algo="FTMS"/>
<pk mz="347.199442" i="1688827.5" sn="12.88" a="994.24" fwhm="0.000731" res="474962.1" algo="FTMS"/>
<pk mz="348.036097" i="1497276.4" sn="11.14" a="855.57" fwhm="0.000739" res="471175.8" algo="FTMS"/>
<pk mz="348.072528" i="1647300.8" sn="12.50" a="991.17" fwhm="0.000725" res="480022.3" algo="FTMS"/>
<pk mz="348.093615" i="1556681.6" sn="11.68" a="905.43" fwhm="0.000722" res="481939.5" algo="FTMS"/>
<pk mz="348.130016" i="2462162.0" sn="19.91" a="1652.79" fwhm="0.000771" res="451512.5" algo="FTMS"/>
<pk mz="348.166457" i="1692378.3" sn="12.91" a="1200.59" fwhm="0.000839" res="414911.6" algo="FTMS"/>
<pk mz="349.020105" i="3431069.5" sn="28.71" a="2218.56" fwhm="0.000707" res="493831.5" algo="FTMS"/>
<pk mz="349.055154" i="2964645.5" sn="24.47" a="2143.38" fwhm="0.000800" res="436410.4" algo="FTMS"/>
<pk mz="349.056482" i="4361382.0" sn="37.16" a="3138.42" fwhm="0.000766" res="455856.5" algo="FTMS"/>
<pk mz="349.092902" i="2770094.0" sn="22.70" a="1862.51" fwhm="0.000751" res="465072.0" algo="FTMS"/>
<pk mz="349.105943" i="41469104.0" z="-1" sn="374.30" a="33733.03" fwhm="0.000772" res="452220.8" algo="FTMS" component_name="O" deconvoluted_molecular_mass="349.105904" deconvoluted_isotopic_mass="349.106162"/>
<pk mz="349.129301" i="2133942.3" sn="16.92" a="1186.60" fwhm="0.000660" res="528743.5" algo="FTMS"/>
<pk mz="349.142315" i="4524217.5" sn="38.64" a="3234.08" fwhm="0.000759" res="459992.8" algo="FTMS"/>
<pk mz="349.165652" i="1427646.6" sn="10.50" a="652.47" fwhm="0.000611" res="571329.4" algo="FTMS"/>
<pk mz="349.178705" i="6273217.5" sn="54.53" a="4447.84" fwhm="0.000743" res="469841.0" algo="FTMS"/>
<pk mz="349.201983" i="1219014.9" sn="8.61" a="589.33" fwhm="0.000651" res="536499.3" algo="FTMS"/>
<pk mz="349.215103" i="3178186.0" sn="26.41" a="2337.75" fwhm="0.000754" res="462902.2" algo="FTMS"/>
<pk mz="350.051746" i="1470471.6" sn="10.89" a="1104.15" fwhm="0.000957" res="365870.5" algo="FTMS"/>
<pk mz="350.088079" i="2199951.8" sn="17.52" a="1448.18" fwhm="0.000788" res="444007.9" algo="FTMS"/>
<pk mz="350.109292" i="7587220.5" z="-1" sn="66.46" a="6116.48" fwhm="0.000794" res="440795.8" algo="FTMS" component_name="O" deconvoluted_molecular_mass="349.105904" deconvoluted_isotopic_mass="350.109512"/>
<pk mz="350.135810" i="1255066.5" sn="8.93" a="711.39" fwhm="0.000744" res="470567.1" algo="FTMS"/>
<pk mz="350.145673" i="1586076.8" sn="11.94" a="952.81" fwhm="0.000785" res="445806.6" algo="FTMS"/>
<pk mz="350.182069" i="1621925.0" sn="12.27" a="930.25" fwhm="0.000685" res="511500.6" algo="FTMS"/>
<pk mz="351.035754" i="4940901.0" sn="42.04" a="4071.53" fwhm="0.000832" res="421864.7" algo="FTMS"/>
<pk mz="351.072131" i="4853357.0" sn="41.25" a="3689.38" fwhm="0.000816" res="430244.1" algo="FTMS"/>
<pk mz="351.075362" i="4136558.0" sn="34.80" a="3076.58" fwhm="0.000795" res="441615.3" algo="FTMS"/>
<pk mz="351.083440" i="1066607.8" sn="7.16" a="415.69" fwhm="0.000581" res="603910.1" algo="FTMS"/>
<pk mz="351.085257" i="1297008.1" sn="9.23" a="628.11" fwhm="0.000668" res="525572.4" algo="FTMS"/>
<pk mz="351.102979" i="12287604.0" z="-1" sn="108.20" a="9399.11" fwhm="0.000782" res="449193.1" algo="FTMS" component_name="i" deconvoluted_molecular_mass="351.103205" deconvoluted_isotopic_mass="351.103201"/>
<pk mz="351.108539" i="3310197.3" z="-1" sn="27.36" a="2295.25" fwhm="0.000737" res="476311.7" algo="FTMS" component_name="O" deconvoluted_molecular_mass="349.105904" deconvoluted_isotopic_mass="351.108761"/>
<pk mz="351.121572" i="4712568.0" sn="39.99" a="3345.99" fwhm="0.000761" res="461476.6" algo="FTMS"/>
<pk mz="351.139460" i="1655036.3" sn="12.45" a="1380.30" fwhm="0.001018" res="344890.2" algo="FTMS"/>
<pk mz="351.144842" i="2309245.5" sn="18.34" a="1596.69" fwhm="0.000778" res="451525.1" algo="FTMS"/>
<pk mz="351.157970" i="3115136.5" sn="25.60" a="2050.74" fwhm="0.000712" res="493198.8" algo="FTMS"/>
<pk mz="351.175814" i="1304708.4" sn="9.30" a="722.69" fwhm="0.000664" res="529214.0" algo="FTMS"/>
<pk mz="351.181278" i="1976709.6" sn="15.35" a="1240.55" fwhm="0.000747" res="469887.0" algo="FTMS"/>
<pk mz="351.194380" i="6422152.5" sn="55.38" a="4827.05" fwhm="0.000773" res="454436.1" algo="FTMS"/>
<pk mz="351.212281" i="1255820.5" sn="8.86" a="749.69" fwhm="0.000745" res="471545.2" algo="FTMS"/>
<pk mz="351.221059" i="10114703.0" sn="88.63" a="7627.29" fwhm="0.000768" res="457094.9" algo="FTMS"/>
<pk mz="351.230713" i="1083792.6" sn="7.31" a="443.50" fwhm="0.000603" res="582191.7" algo="FTMS"/>
<pk mz="352.067460" i="1769547.4" sn="13.48" a="960.25" fwhm="0.000675" res="521271.0" algo="FTMS"/>
<pk mz="352.075351" i="1333453.1" sn="9.56" a="924.09" fwhm="0.000955" res="368597.8" algo="FTMS"/>
<pk mz="352.106357" i="1717332.0" z="-1" sn="13.01" a="924.99" fwhm="0.000664" res="530259.8" algo="FTMS" component_name="i" deconvoluted_molecular_mass="351.103205" deconvoluted_isotopic_mass="352.106580"/>
<pk mz="352.125029" i="1241944.1" sn="8.73" a="625.13" fwhm="0.000663" res="530968.3" algo="FTMS"/>
<pk mz="352.197785" i="1150696.3" sn="7.91" a="532.53" fwhm="0.000653" res="539759.9" algo="FTMS"/>
<pk mz="352.224440" i="1927278.3" sn="14.90" a="970.59" fwhm="0.000675" res="522060.5" algo="FTMS"/>
<pk mz="353.015019" i="1285661.3" sn="9.12" a="511.77" fwhm="0.000613" res="575717.8" algo="FTMS"/>
<pk mz="353.051389" i="5927973.5" sn="50.93" a="4486.78" fwhm="0.000784" res="450306.5" algo="FTMS"/>
<pk mz="353.065921" i="1261608.5" sn="8.91" a="602.27" fwhm="0.000700" res="504120.0" algo="FTMS"/>
<pk mz="353.087753" i="4462125.5" sn="37.73" a="3302.81" fwhm="0.000796" res="443581.6" algo="FTMS"/>
<pk mz="353.099077" i="1354543.8" sn="9.74" a="621.88" fwhm="0.000613" res="575988.7" algo="FTMS"/>
<pk mz="353.100874" i="1741360.3" sn="13.23" a="921.03" fwhm="0.000652" res="541826.0" algo="FTMS"/>
<pk mz="353.118586" i="1400884.1" sn="10.16" a="676.32" fwhm="0.000692" res="510475.2" algo="FTMS"/>
<pk mz="353.124189" i="3479093.3" sn="28.88" a="2467.41" fwhm="0.000766" res="461155.4" algo="FTMS"/>
<pk mz="353.137291" i="2664504.3" sn="21.54" a="1911.74" fwhm="0.000803" res="439729.6" algo="FTMS"/>
<pk mz="353.142768" i="1086777.4" sn="7.33" a="484.82" fwhm="0.000756" res="466987.5" algo="FTMS"/>
<pk mz="353.148462" i="1466938.8" sn="10.76" a="843.09" fwhm="0.000789" res="447824.5" algo="FTMS"/>
<pk mz="353.160578" i="2002749.4" sn="15.58" a="1419.59" fwhm="0.000816" res="432962.1" algo="FTMS"/>
<pk mz="353.173638" i="1601728.3" sn="11.97" a="1124.74" fwhm="0.000887" res="398048.0" algo="FTMS"/>
<pk mz="353.191425" i="1850948.1" sn="14.21" a="1038.30" fwhm="0.000702" res="502943.0" algo="FTMS"/>
<pk mz="353.196914" i="1413957.4" sn="10.28" a="826.83" fwhm="0.000821" res="430363.5" algo="FTMS"/>
<pk mz="353.210024" i="4633672.5" sn="39.27" a="3251.44" fwhm="0.000752" res="469893.8" algo="FTMS"/>
<pk mz="353.233390" i="1277261.4" sn="9.05" a="632.93" fwhm="0.000633" res="558409.6" algo="FTMS"/>
<pk mz="354.046664" i="1142400.1" sn="7.83" a="574.69" fwhm="0.000707" res="500493.9" algo="FTMS"/>
<pk mz="354.054859" i="1108225.9" sn="7.52" a="601.94" fwhm="0.000724" res="488844.4" algo="FTMS"/>
<pk mz="354.083071" i="1476360.0" sn="10.84" a="905.59" fwhm="0.000725" res="488103.5" algo="FTMS"/>
<pk mz="354.213399" i="1478692.6" sn="10.86" a="763.64" fwhm="0.000675" res="524762.3" algo="FTMS"/>
<pk mz="354.333026" i="1261758.8" sn="8.91" a="779.01" fwhm="0.000843" res="420248.9" algo="FTMS"/>
<pk mz="355.030637" i="2347990.8" sn="18.69" a="1777.87" fwhm="0.000839" res="423254.8" algo="FTMS"/>
<pk mz="355.067089" i="5624287.0" sn="48.19" a="4189.58" fwhm="0.000779" res="455591.6" algo="FTMS"/>
<pk mz="355.078345" i="1110753.3" sn="7.54" a="601.28" fwhm="0.000702" res="506049.1" algo="FTMS"/>
<pk mz="355.082322" i="1078370.1" sn="7.25" a="633.37" fwhm="0.000845" res="420064.7" algo="FTMS"/>
<pk mz="355.103437" i="4864486.5" sn="41.35" a="3499.31" fwhm="0.000767" res="463002.0" algo="FTMS"/>
<pk mz="355.134249" i="1179757.4" sn="8.17" a="628.55" fwhm="0.000772" res="460121.2" algo="FTMS"/>
<pk mz="355.139873" i="3389422.5" sn="28.06" a="2238.23" fwhm="0.000727" res="488338.6" algo="FTMS"/>
<pk mz="355.151044" i="1582321.0" sn="11.79" a="830.58" fwhm="0.000675" res="526052.1" algo="FTMS"/>
<pk mz="355.152856" i="1059569.4" sn="7.08" a="412.36" fwhm="0.000592" res="599759.1" algo="FTMS"/>
<pk mz="355.158439" i="5727730.5" sn="49.12" a="4363.59" fwhm="0.000812" res="437305.3" algo="FTMS"/>
<pk mz="355.176239" i="3813878.5" sn="31.89" a="2773.03" fwhm="0.000791" res="448823.6" algo="FTMS"/>
<pk mz="355.207071" i="1391357.3" sn="10.07" a="819.18" fwhm="0.000735" res="482958.4" algo="FTMS"/>
<pk mz="355.212584" i="2056702.4" sn="16.06" a="1441.09" fwhm="0.000797" res="445579.6" algo="FTMS"/>
<pk mz="356.098607" i="1540030.3" sn="11.41" a="860.70" fwhm="0.000723" res="492810.1" algo="FTMS"/>
<pk mz="356.109899" i="2709184.8" sn="21.94" a="1832.86" fwhm="0.000755" res="471495.7" algo="FTMS"/>
<pk mz="356.111699" i="1270337.0" sn="8.98" a="784.45" fwhm="0.000814" res="437601.1" algo="FTMS"/>
<pk mz="356.146304" i="2623176.5" sn="21.16" a="1829.91" fwhm="0.000814" res="437335.8" algo="FTMS"/>
<pk mz="356.182694" i="4709584.5" sn="39.95" a="3391.22" fwhm="0.000776" res="458849.8" algo="FTMS"/>
<pk mz="356.243161" i="1098845.4" sn="7.44" a="670.27" fwhm="0.000821" res="434132.1" algo="FTMS"/>
<pk mz="357.025189" i="1513861.6" sn="11.17" a="873.50" fwhm="0.000700" res="509710.7" algo="FTMS"/>
<pk mz="357.046314" i="2998154.3" sn="24.54" a="2195.70" fwhm="0.000794" res="449431.0" algo="FTMS"/>
<pk mz="357.082729" i="4801426.0" sn="40.77" a="3881.62" fwhm="0.000836" res="427169.0" algo="FTMS"/>
<pk mz="357.093854" i="1459092.4" sn="10.68" a="816.00" fwhm="0.000751" res="475197.1" algo="FTMS"/>
<pk mz="357.119095" i="4578201.5" sn="38.76" a="3242.94" fwhm="0.000762" res="468612.2" algo="FTMS"/>
<pk mz="357.130333" i="31644572.0" z="-1" sn="282.49" a="25305.38" fwhm="0.000801" res="446040.0" algo="FTMS" component_name="T" deconvoluted_molecular_mass="357.130564" deconvoluted_isotopic_mass="357.130564"/>
<pk mz="357.155502" i="6285217.5" sn="54.14" a="4831.09" fwhm="0.000812" res="439826.5" algo="FTMS"/>
<pk mz="357.166689" i="2257828.0" sn="17.87" a="1420.36" fwhm="0.000758" res="471018.5" algo="FTMS"/>
<pk mz="357.191898" i="4563881.5" sn="38.64" a="3351.96" fwhm="0.000763" res="467965.8" algo="FTMS"/>
<pk mz="357.228301" i="2063537.1" sn="16.12" a="1270.81" fwhm="0.000746" res="478822.9" algo="FTMS"/>
<pk mz="358.077963" i="1451494.6" sn="10.51" a="852.99" fwhm="0.000811" res="441645.4" algo="FTMS"/>
<pk mz="358.086088" i="1268968.4" sn="8.88" a="719.02" fwhm="0.000797" res="449025.9" algo="FTMS"/>
<pk mz="358.091046" i="1748841.4" sn="13.16" a="935.93" fwhm="0.000709" res="504775.4" algo="FTMS"/>
<pk mz="358.125538" i="2494576.8" sn="19.82" a="1713.46" fwhm="0.000778" res="460086.8" algo="FTMS"/>
<pk mz="358.133677" i="5934194.5" z="-1" sn="50.50" a="4678.97" fwhm="0.000819" res="437228.4" algo="FTMS" component_name="T" deconvoluted_molecular_mass="357.130564" deconvoluted_isotopic_mass="358.133909"/>
<pk mz="358.158844" i="1210231.9" sn="8.36" a="530.10" fwhm="0.000607" res="590438.5" algo="FTMS"/>
<pk mz="358.161954" i="1884536.5" sn="14.37" a="1117.43" fwhm="0.000717" res="499647.1" algo="FTMS"/>
<pk mz="358.198349" i="8094848.0" sn="69.78" a="6093.40" fwhm="0.000782" res="458131.5" algo="FTMS"/>
<pk mz="359.004472" i="1605419.4" sn="11.88" a="967.01" fwhm="0.000729" res="492183.9" algo="FTMS"/>
<pk mz="359.040910" i="2177331.0" sn="16.98" a="1395.07" fwhm="0.000739" res="486023.5" algo="FTMS"/>
<pk mz="359.061963" i="3249975.5" sn="26.55" a="2341.52" fwhm="0.000818" res="438987.1" algo="FTMS"/>
<pk mz="359.073144" i="1154873.9" sn="7.86" a="572.73" fwhm="0.000826" res="434471.3" algo="FTMS"/>
<pk mz="359.077200" i="1871930.8" sn="14.26" a="1237.47" fwhm="0.000754" res="476305.1" algo="FTMS"/>
<pk mz="359.088473" i="1159613.1" sn="7.90" a="592.25" fwhm="0.000747" res="480409.8" algo="FTMS"/>
<pk mz="359.098361" i="3713855.3" sn="30.69" a="2788.63" fwhm="0.000799" res="449456.0" algo="FTMS"/>
<pk mz="359.109537" i="2241857.5" sn="17.56" a="1638.35" fwhm="0.000809" res="443849.0" algo="FTMS"/>
<pk mz="359.126819" i="1352261.3" sn="9.62" a="978.27" fwhm="0.000842" res="426347.3" algo="FTMS"/>
<pk mz="359.134745" i="5271879.0" sn="44.59" a="4058.58" fwhm="0.000792" res="453169.5" algo="FTMS"/>
<pk mz="359.145942" i="3554633.3" sn="29.27" a="2593.25" fwhm="0.000790" res="454638.3" algo="FTMS"/>
<pk mz="359.149971" i="1319754.1" sn="9.33" a="749.04" fwhm="0.000743" res="483618.3" algo="FTMS"/>
<pk mz="359.157204" i="1212747.8" sn="8.38" a="521.80" fwhm="0.000669" res="537145.2" algo="FTMS"/>
<pk mz="359.163026" i="1259085.0" sn="8.79" a="512.98" fwhm="0.000608" res="590373.1" algo="FTMS"/>
<pk mz="359.171124" i="5904718.5" sn="50.24" a="4444.59" fwhm="0.000786" res="456778.8" algo="FTMS"/>
<pk mz="359.193555" i="1161043.4" sn="7.92" a="817.02" fwhm="0.000957" res="375143.5" algo="FTMS"/>
<pk mz="359.201686" i="1960277.1" sn="15.05" a="1144.11" fwhm="0.000713" res="503704.9" algo="FTMS"/>
<pk mz="359.207511" i="3166038.3" sn="25.81" a="2342.72" fwhm="0.000798" res="450405.0" algo="FTMS"/>
<pk mz="359.243953" i="1792606.1" sn="13.55" a="1117.97" fwhm="0.000750" res="478986.0" algo="FTMS"/>
<pk mz="360.036134" i="1143813.1" sn="7.76" a="498.13" fwhm="0.000625" res="575599.6" algo="FTMS"/>
<pk mz="360.129888" i="1551896.9" sn="11.40" a="978.74" fwhm="0.000778" res="462958.4" algo="FTMS"/>
<pk mz="360.141201" i="3105307.3" sn="25.26" a="2369.00" fwhm="0.000791" res="455220.6" algo="FTMS"/>
<pk mz="360.166372" i="1380640.5" sn="9.87" a="664.06" fwhm="0.000692" res="520813.0" algo="FTMS"/>
<pk mz="360.174545" i="1100962.3" sn="7.38" a="553.45" fwhm="0.000710" res="507633.8" algo="FTMS"/>
<pk mz="360.177684" i="2724387.0" sn="21.86" a="1816.41" fwhm="0.000764" res="471137.5" algo="FTMS"/>
<pk mz="361.020129" i="2286291.5" sn="17.95" a="1349.91" fwhm="0.000708" res="510069.0" algo="FTMS"/>
<pk mz="361.031375" i="2103766.0" sn="16.32" a="1445.79" fwhm="0.000807" res="447630.4" algo="FTMS"/>
<pk mz="361.056528" i="2675419.3" sn="21.42" a="1795.66" fwhm="0.000717" res="503394.1" algo="FTMS"/>
<pk mz="361.067744" i="1389405.5" sn="9.95" a="955.91" fwhm="0.000871" res="414586.8" algo="FTMS"/>
<pk mz="361.077540" i="1772767.5" sn="13.37" a="1454.08" fwhm="0.000939" res="384483.6" algo="FTMS"/>
<pk mz="361.092866" i="2446562.8" sn="19.38" a="1637.10" fwhm="0.000760" res="474926.0" algo="FTMS"/>
<pk mz="361.105867" i="1409253.5" sn="10.13" a="703.09" fwhm="0.000655" res="550994.1" algo="FTMS"/>
<pk mz="361.113979" i="1849319.1" sn="14.05" a="998.27" fwhm="0.000679" res="531621.4" algo="FTMS"/>
<pk mz="361.125129" i="1474793.5" sn="10.71" a="812.24" fwhm="0.000738" res="489649.5" algo="FTMS"/>
<pk mz="361.129314" i="1734378.4" sn="13.03" a="938.26" fwhm="0.000712" res="507280.8" algo="FTMS"/>
<pk mz="361.142300" i="1977069.1" sn="15.19" a="1156.96" fwhm="0.000725" res="498074.8" algo="FTMS"/>
<pk mz="361.150397" i="3606254.8" sn="29.73" a="2538.33" fwhm="0.000781" res="462262.6" algo="FTMS"/>
<pk mz="361.165647" i="2102770.0" sn="16.31" a="1484.57" fwhm="0.000824" res="438379.5" algo="FTMS"/>
<pk mz="361.178650" i="1434868.8" sn="10.36" a="901.69" fwhm="0.000762" res="473831.3" algo="FTMS"/>
<pk mz="361.186745" i="2528502.5" sn="20.11" a="1533.17" fwhm="0.000721" res="501291.2" algo="FTMS"/>
<pk mz="361.215045" i="1318396.3" sn="9.32" a="602.23" fwhm="0.000641" res="563167.1" algo="FTMS"/>
<pk mz="361.223252" i="1163902.0" sn="7.94" a="725.04" fwhm="0.000865" res="417755.3" algo="FTMS"/>
<pk mz="362.051707" i="2183082.8" sn="17.03" a="1580.56" fwhm="0.000743" res="487052.8" algo="FTMS"/>
<pk mz="362.088142" i="1717682.3" sn="12.88" a="1115.91" fwhm="0.000831" res="435522.5" algo="FTMS"/>
<pk mz="362.109239" i="1185462.6" sn="8.13" a="572.52" fwhm="0.000674" res="537091.2" algo="FTMS"/>
<pk mz="362.145612" i="2763198.3" sn="22.21" a="2106.11" fwhm="0.000813" res="445651.7" algo="FTMS"/>
<pk mz="362.182056" i="1700293.8" sn="12.72" a="1002.86" fwhm="0.000725" res="499587.2" algo="FTMS"/>
<pk mz="363.035736" i="4607095.0" sn="38.66" a="3547.27" fwhm="0.000823" res="441379.1" algo="FTMS"/>
<pk mz="363.047008" i="1059193.1" sn="7.00" a="487.95" fwhm="0.000646" res="561899.5" algo="FTMS"/>
<pk mz="363.072136" i="3630206.3" sn="29.94" a="2478.56" fwhm="0.000761" res="477362.3" algo="FTMS"/>
<pk mz="363.083443" i="1469056.6" sn="10.66" a="921.09" fwhm="0.000809" res="449054.7" algo="FTMS"/>
<pk mz="363.085158" i="2431617.0" sn="19.25" a="1681.83" fwhm="0.000786" res="462065.5" algo="FTMS"/>
<pk mz="363.108472" i="3179653.8" sn="25.92" a="2659.39" fwhm="0.000871" res="416697.1" algo="FTMS"/>
<pk mz="363.119781" i="3068552.0" sn="24.93" a="2220.06" fwhm="0.000808" res="449515.1" algo="FTMS"/>
<pk mz="363.121568" i="3632776.5" sn="29.96" a="2783.74" fwhm="0.000838" res="433208.3" algo="FTMS"/>
<pk mz="363.140879" i="1170060.5" sn="7.99" a="603.17" fwhm="0.000764" res="475281.4" algo="FTMS"/>
<pk mz="363.144944" i="1332621.4" sn="9.44" a="710.63" fwhm="0.000728" res="499121.5" algo="FTMS"/>
<pk mz="363.157971" i="3171984.0" sn="25.85" a="2152.81" fwhm="0.000761" res="477409.2" algo="FTMS"/>
<pk mz="363.166119" i="1085329.8" sn="7.23" a="628.10" fwhm="0.000864" res="420404.6" algo="FTMS"/>
<pk mz="363.181292" i="2036116.9" sn="15.72" a="1541.23" fwhm="0.000874" res="415540.9" algo="FTMS"/>
<pk mz="363.194385" i="2813591.5" sn="22.65" a="1961.02" fwhm="0.000788" res="460778.1" algo="FTMS"/>
<pk mz="363.230707" i="1861535.0" sn="14.16" a="1117.54" fwhm="0.000742" res="489245.5" algo="FTMS"/>
<pk mz="364.030996" i="1368900.0" sn="9.76" a="675.81" fwhm="0.000720" res="505456.8" algo="FTMS"/>
<pk mz="364.039065" i="1085509.8" sn="7.23" a="458.47" fwhm="0.000623" res="583995.8" algo="FTMS"/>
<pk mz="364.067412" i="2675531.5" sn="21.42" a="1941.99" fwhm="0.000828" res="439651.8" algo="FTMS"/>
<pk mz="364.075502" i="1087821.3" sn="7.25" a="557.55" fwhm="0.000729" res="499542.4" algo="FTMS"/>
<pk mz="364.103833" i="1590867.0" sn="11.74" a="910.76" fwhm="0.000718" res="506954.2" algo="FTMS"/>
<pk mz="364.124931" i="1229911.4" sn="8.52" a="604.04" fwhm="0.000667" res="546252.9" algo="FTMS"/>
<pk mz="365.015035" i="2184718.0" sn="17.04" a="1716.40" fwhm="0.000920" res="396653.7" algo="FTMS"/>
<pk mz="365.051451" i="5940757.5" sn="50.55" a="4800.21" fwhm="0.000841" res="434179.1" algo="FTMS"/>
<pk mz="365.062671" i="1105943.8" sn="7.41" a="412.54" fwhm="0.000603" res="605867.0" algo="FTMS"/>
<pk mz="365.087806" i="4748829.0" sn="39.92" a="3866.79" fwhm="0.000844" res="432733.2" algo="FTMS"/>
<pk mz="365.091075" i="6139421.5" sn="52.32" a="5004.13" fwhm="0.000832" res="438947.9" algo="FTMS"/>
<pk mz="365.099006" i="1862175.3" sn="14.16" a="1273.53" fwhm="0.000815" res="447772.9" algo="FTMS"/>
<pk mz="365.100886" i="3465759.5" sn="28.47" a="2537.86" fwhm="0.000778" res="469012.4" algo="FTMS"/>
<pk mz="365.118642" i="1124387.3" sn="7.58" a="513.87" fwhm="0.000666" res="548597.1" algo="FTMS"/>
<pk mz="365.124166" i="3706404.3" sn="30.62" a="2643.63" fwhm="0.000789" res="462891.0" algo="FTMS"/>
<pk mz="365.137274" i="5342759.0" sn="45.21" a="4187.23" fwhm="0.000835" res="437058.6" algo="FTMS"/>
<pk mz="365.152523" i="5246506.0" sn="44.36" a="3921.59" fwhm="0.000792" res="461136.1" algo="FTMS"/>
<pk mz="365.160532" i="2430251.8" sn="19.23" a="2017.94" fwhm="0.000943" res="387082.1" algo="FTMS"/>
<pk mz="365.173622" i="3548206.5" sn="29.20" a="2658.92" fwhm="0.000810" res="451073.5" algo="FTMS"/>
<pk mz="365.196910" i="1877299.3" sn="14.30" a="1254.25" fwhm="0.000756" res="483284.8" algo="FTMS"/>
<pk mz="365.200301" i="2403892.0" sn="18.99" a="1695.64" fwhm="0.000804" res="454093.3" algo="FTMS"/>
<pk mz="365.210010" i="4510262.0" sn="37.79" a="3271.96" fwhm="0.000787" res="463874.0" algo="FTMS"/>
<pk mz="365.246362" i="1756989.4" sn="13.22" a="1211.17" fwhm="0.000883" res="413796.3" algo="FTMS"/>
<pk mz="366.046670" i="1409248.8" sn="10.02" a="701.95" fwhm="0.000651" res="561993.9" algo="FTMS"/>
<pk mz="366.083063" i="2196712.3" sn="16.98" a="1845.29" fwhm="0.000935" res="391488.0" algo="FTMS"/>
<pk mz="366.091060" i="1307369.8" sn="9.12" a="973.66" fwhm="0.000892" res="410583.2" algo="FTMS"/>
<pk mz="366.094305" i="1302634.4" sn="9.08" a="856.01" fwhm="0.000926" res="395464.2" algo="FTMS"/>
<pk mz="366.140597" i="1195251.9" sn="8.13" a="668.17" fwhm="0.000736" res="497781.6" algo="FTMS"/>
<pk mz="366.143751" i="1157876.5" sn="7.80" a="644.38" fwhm="0.000784" res="466959.0" algo="FTMS"/>
<pk mz="366.155786" i="2010871.0" sn="15.34" a="1334.96" fwhm="0.000781" res="468959.6" algo="FTMS"/>
<pk mz="367.030645" i="3700648.8" sn="30.27" a="2820.04" fwhm="0.000838" res="438039.3" algo="FTMS"/>
<pk mz="367.067069" i="6670256.0" sn="56.51" a="5335.85" fwhm="0.000837" res="438692.5" algo="FTMS"/>
<pk mz="367.103441" i="6395831.5" sn="54.09" a="5267.79" fwhm="0.000858" res="427706.5" algo="FTMS"/>
<pk mz="367.114703" i="1200313.8" sn="8.17" a="609.49" fwhm="0.000717" res="512245.0" algo="FTMS"/>
<pk mz="367.116462" i="2877882.3" sn="23.00" a="2173.81" fwhm="0.000866" res="424161.2" algo="FTMS"/>
<pk mz="367.134271" i="1977021.8" sn="15.04" a="1495.96" fwhm="0.000859" res="427231.3" algo="FTMS"/>
<pk mz="367.139868" i="3657151.0" sn="29.89" a="2564.39" fwhm="0.000769" res="477648.8" algo="FTMS"/>
<pk mz="367.149541" i="1556160.9" sn="11.32" a="792.97" fwhm="0.000706" res="519731.2" algo="FTMS"/>
<pk mz="367.152882" i="4350401.5" sn="36.01" a="3375.22" fwhm="0.000821" res="447057.3" algo="FTMS"/>
<pk mz="367.176265" i="2141638.3" sn="16.49" a="1502.65" fwhm="0.000769" res="477358.6" algo="FTMS"/>
<pk mz="367.189303" i="3515849.0" sn="28.64" a="2769.11" fwhm="0.000873" res="420486.2" algo="FTMS"/>
<pk mz="367.207073" i="1990604.5" sn="15.16" a="1585.17" fwhm="0.000919" res="399538.4" algo="FTMS"/>
<pk mz="367.212625" i="1691341.6" sn="12.51" a="1012.14" fwhm="0.000788" res="465724.0" algo="FTMS"/>
<pk mz="367.215991" i="1496014.4" sn="10.79" a="848.32" fwhm="0.000751" res="488877.8" algo="FTMS"/>
<pk mz="367.225634" i="2339536.3" sn="18.24" a="1703.74" fwhm="0.000829" res="443190.1" algo="FTMS"/>
<pk mz="368.034044" i="1218163.9" sn="8.33" a="597.35" fwhm="0.000690" res="533253.7" algo="FTMS"/>
<pk mz="368.062281" i="1178489.6" sn="7.98" a="535.46" fwhm="0.000659" res="558517.9" algo="FTMS"/>
<pk mz="368.098723" i="1455232.9" sn="10.42" a="886.50" fwhm="0.000791" res="465343.4" algo="FTMS"/>
<pk mz="368.106771" i="1362562.5" sn="9.61" a="785.22" fwhm="0.000768" res="479512.4" algo="FTMS"/>
<pk mz="368.111784" i="1154563.6" sn="7.77" a="694.87" fwhm="0.000795" res="462918.9" algo="FTMS"/>
<pk mz="368.143105" i="1196681.9" sn="8.14" a="521.66" fwhm="0.000652" res="564340.9" algo="FTMS"/>
<pk mz="369.009838" i="1454136.6" sn="10.41" a="926.55" fwhm="0.000857" res="430534.9" algo="FTMS"/>
<pk mz="369.046305" i="4995392.0" sn="41.71" a="3950.04" fwhm="0.000841" res="438960.7" algo="FTMS"/>
<pk mz="369.082707" i="6914375.0" sn="58.67" a="5799.86" fwhm="0.000864" res="427346.2" algo="FTMS"/>
<pk mz="369.093998" i="1160777.5" sn="7.82" a="577.84" fwhm="0.000726" res="508668.0" algo="FTMS"/>
<pk mz="369.119104" i="5030222.5" sn="42.02" a="4000.56" fwhm="0.000846" res="436421.6" algo="FTMS"/>
<pk mz="369.132278" i="1354321.3" sn="9.53" a="676.03" fwhm="0.000716" res="515306.0" algo="FTMS"/>
<pk mz="369.147356" i="1073236.3" sn="7.05" a="553.65" fwhm="0.000839" res="439738.9" algo="FTMS"/>
<pk mz="369.149978" i="1716564.8" sn="12.73" a="1010.34" fwhm="0.000797" res="463252.6" algo="FTMS"/>
<pk mz="369.155463" i="4442454.0" sn="36.82" a="3370.75" fwhm="0.000822" res="448928.0" algo="FTMS"/>
<pk mz="369.166674" i="1447256.1" sn="10.35" a="844.40" fwhm="0.000759" res="486612.1" algo="FTMS"/>
<pk mz="369.168548" i="1694296.5" sn="12.54" a="1088.81" fwhm="0.000795" res="464416.1" algo="FTMS"/>
<pk mz="369.174132" i="2740057.8" sn="21.78" a="2044.79" fwhm="0.000834" res="442491.9" algo="FTMS"/>
<pk mz="369.183848" i="2336091.5" sn="18.21" a="1878.59" fwhm="0.000908" res="406602.6" algo="FTMS"/>
<pk mz="369.186208" i="1251804.0" sn="8.63" a="811.14" fwhm="0.000887" res="416154.4" algo="FTMS"/>
<pk mz="369.191863" i="4025693.3" sn="33.14" a="3055.63" fwhm="0.000805" res="458772.5" algo="FTMS"/>
<pk mz="369.228200" i="2493284.5" sn="19.60" a="1770.62" fwhm="0.000825" res="447625.2" algo="FTMS"/>
<pk mz="370.077863" i="1794063.0" sn="13.42" a="1388.64" fwhm="0.000871" res="425100.9" algo="FTMS"/>
<pk mz="370.114341" i="1308438.4" sn="9.12" a="853.99" fwhm="0.000815" res="454240.8" algo="FTMS"/>
<pk mz="370.122538" i="1217560.0" sn="8.32" a="584.61" fwhm="0.000713" res="518878.5" algo="FTMS"/>
<pk mz="370.125589" i="6424088.5" sn="54.33" a="5438.90" fwhm="0.000877" res="421863.7" algo="FTMS"/>
<pk mz="370.127337" i="2614809.0" sn="20.67" a="1950.19" fwhm="0.000876" res="422527.4" algo="FTMS"/>
<pk mz="370.161939" i="2992672.0" sn="24.01" a="2236.09" fwhm="0.000853" res="433788.9" algo="FTMS"/>
<pk mz="370.177439" i="1192995.0" sn="8.10" a="649.99" fwhm="0.000793" res="466937.1" algo="FTMS"/>
<pk mz="370.195217" i="1333286.6" sn="9.34" a="685.33" fwhm="0.000741" res="499844.0" algo="FTMS"/>
<pk mz="370.198363" i="1135527.3" sn="7.60" a="618.42" fwhm="0.000733" res="504839.3" algo="FTMS"/>
<pk mz="371.005791" i="2129608.8" sn="16.38" a="1451.28" fwhm="0.000802" res="462607.0" algo="FTMS"/>
<pk mz="371.025674" i="1372876.8" sn="9.69" a="1044.62" fwhm="0.000994" res="373087.3" algo="FTMS"/>
<pk mz="371.040880" i="2366671.8" sn="18.47" a="1870.29" fwhm="0.000902" res="411533.3" algo="FTMS"/>
<pk mz="371.061977" i="5807828.0" sn="48.88" a="4987.27" fwhm="0.000879" res="422360.4" algo="FTMS"/>
<pk mz="371.077223" i="2283223.0" sn="17.74" a="1811.23" fwhm="0.000931" res="398722.6" algo="FTMS"/>
<pk mz="371.098365" i="5579483.0" sn="46.87" a="4625.04" fwhm="0.000851" res="435879.5" algo="FTMS"/>
<pk mz="371.109589" i="6807261.5" sn="57.72" a="5590.28" fwhm="0.000852" res="435580.8" algo="FTMS"/>
<pk mz="371.129325" i="1414753.4" sn="10.06" a="1009.43" fwhm="0.000977" res="379935.4" algo="FTMS"/>
<pk mz="371.134731" i="5081826.5" sn="42.47" a="4323.62" fwhm="0.000878" res="422874.3" algo="FTMS"/>
<pk mz="371.145970" i="60913380.0" z="-1" sn="535.87" a="55919.93" fwhm="0.000878" res="422646.6" algo="FTMS" component_name="J" deconvoluted_molecular_mass="371.146020" deconvoluted_isotopic_mass="371.146221"/>
<pk mz="371.162992" i="1345256.1" sn="9.45" a="1133.56" fwhm="0.001051" res="352987.7" algo="FTMS"/>
<pk mz="371.171129" i="6340330.0" sn="53.59" a="5344.31" fwhm="0.000852" res="435748.1" algo="FTMS"/>
<pk mz="371.182298" i="1713132.0" sn="12.70" a="1120.09" fwhm="0.000796" res="466041.2" algo="FTMS"/>
<pk mz="371.207523" i="4601585.0" sn="38.22" a="3775.57" fwhm="0.000840" res="442098.7" algo="FTMS"/>
<pk mz="371.230000" i="1182709.5" sn="8.01" a="793.70" fwhm="0.000858" res="432697.4" algo="FTMS"/>
<pk mz="371.243900" i="1836536.3" sn="13.79" a="1273.43" fwhm="0.000826" res="449600.4" algo="FTMS"/>
<pk mz="372.065375" i="1138076.1" sn="7.62" a="516.03" fwhm="0.000712" res="522275.4" algo="FTMS"/>
<pk mz="372.072552" i="1095709.5" sn="7.24" a="677.51" fwhm="0.000803" res="463498.6" algo="FTMS"/>
<pk mz="372.101683" i="1216675.3" sn="8.31" a="663.95" fwhm="0.000738" res="504032.4" algo="FTMS"/>
<pk mz="372.104911" i="1140388.0" sn="7.64" a="472.55" fwhm="0.000646" res="576101.9" algo="FTMS"/>
<pk mz="372.129850" i="1115816.9" sn="7.42" a="707.28" fwhm="0.000933" res="398759.2" algo="FTMS"/>
<pk mz="372.141185" i="2885547.3" sn="23.06" a="2022.31" fwhm="0.000801" res="464519.1" algo="FTMS"/>
<pk mz="372.149346" i="10403757.0" z="-1" sn="89.50" a="8945.68" fwhm="0.000880" res="422781.2" algo="FTMS" component_name="J" deconvoluted_molecular_mass="371.146020" deconvoluted_isotopic_mass="372.149599"/>
<pk mz="372.177602" i="2981810.5" sn="23.91" a="2236.27" fwhm="0.000874" res="425914.3" algo="FTMS"/>
<pk mz="372.213992" i="4880313.5" sn="40.69" a="4142.29" fwhm="0.000884" res="421188.5" algo="FTMS"/>
<pk mz="372.303881" i="5468107.5" sn="45.88" a="4602.90" fwhm="0.000875" res="425550.1" algo="FTMS"/>
<pk mz="373.002951" i="1162070.5" sn="7.83" a="833.52" fwhm="0.001086" res="343585.8" algo="FTMS"/>
<pk mz="373.020124" i="2010201.9" sn="15.32" a="1246.07" fwhm="0.000732" res="509833.1" algo="FTMS"/>
<pk mz="373.041278" i="2048606.1" sn="15.66" a="1269.04" fwhm="0.000780" res="477999.8" algo="FTMS"/>
<pk mz="373.056504" i="2277985.3" sn="17.69" a="1809.98" fwhm="0.000938" res="397905.6" algo="FTMS"/>
<pk mz="373.077637" i="4525157.5" sn="37.55" a="3946.21" fwhm="0.000916" res="407383.1" algo="FTMS"/>
<pk mz="373.092831" i="1374312.4" sn="9.70" a="710.67" fwhm="0.000756" res="493411.0" algo="FTMS"/>
<pk mz="373.105922" i="1109099.0" sn="7.36" a="598.12" fwhm="0.000752" res="496444.2" algo="FTMS"/>
<pk mz="373.114006" i="3843180.5" sn="31.52" a="3127.09" fwhm="0.000858" res="434711.9" algo="FTMS"/>
<pk mz="373.125239" i="6595695.0" sn="55.84" a="5535.24" fwhm="0.000875" res="426506.0" algo="FTMS"/>
<pk mz="373.129353" i="1272559.6" sn="8.80" a="870.76" fwhm="0.000905" res="412460.6" algo="FTMS"/>
<pk mz="373.142289" i="1231986.1" sn="8.44" a="590.18" fwhm="0.000702" res="531690.8" algo="FTMS"/>
<pk mz="373.150380" i="5535860.0" z="-1" sn="46.48" a="4712.28" fwhm="0.000873" res="427654.1" algo="FTMS" component_name="J" deconvoluted_molecular_mass="371.146020" deconvoluted_isotopic_mass="373.150634"/>
<pk mz="373.161690" i="2395766.0" sn="18.73" a="1641.90" fwhm="0.000814" res="458633.6" algo="FTMS"/>
<pk mz="373.172854" i="3395704.3" sn="27.56" a="2807.24" fwhm="0.000867" res="430500.9" algo="FTMS"/>
<pk mz="373.178831" i="1535865.4" sn="11.13" a="1042.89" fwhm="0.000848" res="439829.8" algo="FTMS"/>
<pk mz="373.186779" i="5614715.0" sn="47.17" a="4696.06" fwhm="0.000859" res="434354.5" algo="FTMS"/>
<pk mz="373.209048" i="1072639.4" sn="7.03" a="701.14" fwhm="0.001083" res="344510.2" algo="FTMS"/>
<pk mz="373.217278" i="1586049.0" sn="11.57" a="1086.27" fwhm="0.000890" res="419217.4" algo="FTMS"/>
<pk mz="373.223172" i="3557506.3" sn="28.99" a="2733.64" fwhm="0.000849" res="439401.3" algo="FTMS"/>
<pk mz="373.259512" i="1239433.5" sn="8.51" a="762.24" fwhm="0.000823" res="453704.9" algo="FTMS"/>
<pk mz="373.307128" i="1364626.9" sn="9.52" a="785.12" fwhm="0.000753" res="495463.7" algo="FTMS"/>
<pk mz="374.051669" i="1461798.5" sn="10.37" a="831.83" fwhm="0.000780" res="479443.3" algo="FTMS"/>
<pk mz="374.088141" i="1178925.8" sn="7.89" a="791.22" fwhm="0.000920" res="406447.1" algo="FTMS"/>
<pk mz="374.128641" i="1379125.8" sn="9.65" a="1087.38" fwhm="0.000969" res="385972.0" algo="FTMS"/>
<pk mz="374.145646" i="1202233.1" sn="8.10" a="568.55" fwhm="0.000725" res="516056.0" algo="FTMS"/>
<pk mz="374.153732" i="1565498.8" z="-1" sn="11.28" a="1132.92" fwhm="0.000884" res="423368.3" algo="FTMS" component_name="J" deconvoluted_molecular_mass="371.146020" deconvoluted_isotopic_mass="374.153988"/>
<pk mz="374.156884" i="5226811.5" sn="43.32" a="4347.23" fwhm="0.000882" res="424197.6" algo="FTMS"/>
<pk mz="374.176145" i="1100479.1" sn="7.21" a="605.67" fwhm="0.000832" res="449972.1" algo="FTMS"/>
<pk mz="374.300987" i="1846615.9" sn="13.74" a="1213.97" fwhm="0.000824" res="454485.9" algo="FTMS"/>
<pk mz="375.020422" i="1111398.1" sn="7.30" a="692.38" fwhm="0.000843" res="444994.4" algo="FTMS"/>
<pk mz="375.035759" i="3600361.3" sn="29.08" a="2935.34" fwhm="0.000858" res="437252.7" algo="FTMS"/>
<pk mz="375.047004" i="1911275.4" sn="14.30" a="1541.22" fwhm="0.000896" res="418618.0" algo="FTMS"/>
<pk mz="375.056837" i="1649389.3" sn="12.01" a="1049.02" fwhm="0.000803" res="467141.5" algo="FTMS"/>
<pk mz="375.072106" i="3266032.3" sn="26.16" a="2604.56" fwhm="0.000898" res="417674.2" algo="FTMS"/>
<pk mz="375.083290" i="1460466.5" sn="10.36" a="1000.40" fwhm="0.000866" res="433019.3" algo="FTMS"/>
<pk mz="375.086735" i="3103219.3" sn="24.73" a="2290.52" fwhm="0.000797" res="470528.6" algo="FTMS"/>
<pk mz="375.093263" i="2317300.5" sn="17.85" a="1649.04" fwhm="0.000830" res="452129.7" algo="FTMS"/>
<pk mz="375.108528" i="2442487.5" sn="18.95" a="1893.66" fwhm="0.000882" res="425387.0" algo="FTMS"/>
<pk mz="375.121484" i="1370618.1" sn="9.57" a="857.85" fwhm="0.000825" res="454835.1" algo="FTMS"/>
<pk mz="375.129720" i="2913275.8" sn="23.07" a="2165.59" fwhm="0.000852" res="440095.5" algo="FTMS"/>
<pk mz="375.140949" i="1713661.9" sn="12.57" a="1062.74" fwhm="0.000792" res="473492.2" algo="FTMS"/>
<pk mz="375.144938" i="1838078.8" sn="13.66" a="1525.82" fwhm="0.000955" res="393005.3" algo="FTMS"/>
<pk mz="375.157997" i="2785281.3" sn="21.95" a="2289.24" fwhm="0.000894" res="419790.5" algo="FTMS"/>
<pk mz="375.166033" i="3865091.0" sn="31.40" a="3189.53" fwhm="0.000894" res="419558.9" algo="FTMS"/>
<pk mz="375.194324" i="2301448.5" sn="17.71" a="1761.70" fwhm="0.000880" res="426462.5" algo="FTMS"/>
<pk mz="375.202423" i="2487818.0" sn="19.35" a="1861.03" fwhm="0.000857" res="437777.7" algo="FTMS"/>
<pk mz="375.230796" i="1104271.6" sn="7.24" a="904.11" fwhm="0.001131" res="331776.5" algo="FTMS"/>
<pk mz="375.238869" i="1246993.3" sn="8.49" a="770.83" fwhm="0.000854" res="439506.8" algo="FTMS"/>
<pk mz="376.067431" i="1979316.8" sn="14.89" a="1415.09" fwhm="0.000835" res="450475.3" algo="FTMS"/>
<pk mz="376.103747" i="1445051.9" sn="10.22" a="864.14" fwhm="0.000749" res="501838.2" algo="FTMS"/>
<pk mz="376.124901" i="1667264.1" sn="12.16" a="1081.22" fwhm="0.000877" res="428988.2" algo="FTMS"/>
<pk mz="376.151398" i="2603205.3" sn="20.35" a="1953.86" fwhm="0.000843" res="446194.7" algo="FTMS"/>
<pk mz="376.161377" i="2607559.3" sn="20.39" a="2198.34" fwhm="0.000966" res="389348.0" algo="FTMS"/>
<pk mz="376.197699" i="1122638.5" sn="7.40" a="803.94" fwhm="0.001014" res="371087.4" algo="FTMS"/>
<pk mz="377.015038" i="3016047.5" sn="23.96" a="2257.74" fwhm="0.000861" res="438129.9" algo="FTMS"/>
<pk mz="377.051367" i="5311350.5" sn="44.05" a="4405.30" fwhm="0.000889" res="424208.9" algo="FTMS"/>
<pk mz="377.062616" i="1560440.8" sn="11.23" a="1167.81" fwhm="0.000879" res="429070.4" algo="FTMS"/>
<pk mz="377.064435" i="1170553.1" sn="7.82" a="850.76" fwhm="0.000971" res="388317.6" algo="FTMS"/>
<pk mz="377.072518" i="1374074.8" sn="9.60" a="831.98" fwhm="0.000852" res="442344.2" algo="FTMS"/>
<pk mz="377.085571" i="2694013.3" sn="21.15" a="1896.98" fwhm="0.000825" res="457124.4" algo="FTMS"/>
<pk mz="377.087832" i="3862909.8" sn="31.38" a="3082.64" fwhm="0.000854" res="441554.6" algo="FTMS"/>
<pk mz="377.099015" i="2428288.0" sn="18.82" a="1917.87" fwhm="0.000888" res="424491.7" algo="FTMS"/>
<pk mz="377.100686" i="1557376.3" sn="11.20" a="1107.57" fwhm="0.000924" res="408311.5" algo="FTMS"/>
<pk mz="377.124237" i="2331525.0" sn="17.97" a="1764.03" fwhm="0.000861" res="438041.1" algo="FTMS"/>
<pk mz="377.137227" i="3858311.5" sn="31.33" a="3150.28" fwhm="0.000899" res="419412.4" algo="FTMS"/>
<pk mz="377.145141" i="1110281.0" sn="7.29" a="689.14" fwhm="0.000923" res="408496.9" algo="FTMS"/>
<pk mz="377.154852" i="1292299.0" sn="8.88" a="905.57" fwhm="0.000966" res="390450.3" algo="FTMS"/>
<pk mz="377.156502" i="1279627.3" sn="8.77" a="729.84" fwhm="0.000818" res="461005.5" algo="FTMS"/>
<pk mz="377.160553" i="5393292.0" sn="44.77" a="4597.95" fwhm="0.000894" res="421925.5" algo="FTMS"/>
<pk mz="377.173611" i="2936718.8" sn="23.27" a="2203.85" fwhm="0.000829" res="454903.9" algo="FTMS"/>
<pk mz="377.181612" i="1085840.3" sn="7.07" a="600.26" fwhm="0.000881" res="428246.6" algo="FTMS"/>
<pk mz="377.196792" i="1113107.3" sn="7.31" a="734.38" fwhm="0.000971" res="388267.6" algo="FTMS"/>
<pk mz="377.210014" i="5035926.0" sn="41.64" a="4236.82" fwhm="0.000873" res="432049.5" algo="FTMS"/>
<pk mz="378.046672" i="1796154.4" sn="13.29" a="1152.20" fwhm="0.000793" res="476547.6" algo="FTMS"/>
<pk mz="378.054864" i="1245756.0" sn="8.47" a="776.19" fwhm="0.000813" res="465297.2" algo="FTMS"/>
<pk mz="378.083114" i="1947457.5" sn="14.61" a="1280.03" fwhm="0.000826" res="457584.0" algo="FTMS"/>
<pk mz="378.104197" i="1537093.6" sn="11.02" a="1524.05" fwhm="0.001152" res="328115.3" algo="FTMS"/>
<pk mz="378.140530" i="2474060.8" sn="19.22" a="2129.23" fwhm="0.000900" res="420097.6" algo="FTMS"/>
<pk mz="378.163972" i="1342545.4" sn="9.32" a="899.26" fwhm="0.000853" res="443147.2" algo="FTMS"/>
<pk mz="378.167073" i="1456210.0" sn="10.31" a="1040.09" fwhm="0.000838" res="451183.4" algo="FTMS"/>
<pk mz="378.176921" i="1423955.9" sn="10.03" a="946.08" fwhm="0.000818" res="462319.5" algo="FTMS"/>
<pk mz="378.213381" i="1625947.1" sn="11.80" a="1256.21" fwhm="0.000909" res="416174.0" algo="FTMS"/>
<pk mz="379.030655" i="5003515.5" sn="41.35" a="4284.10" fwhm="0.000927" res="408669.6" algo="FTMS"/>
<pk mz="379.067070" i="6538499.0" sn="54.78" a="5525.21" fwhm="0.000864" res="438916.8" algo="FTMS"/>
<pk mz="379.078336" i="1477637.0" sn="10.50" a="946.76" fwhm="0.000836" res="453411.0" algo="FTMS"/>
<pk mz="379.080089" i="1842949.4" sn="13.70" a="1191.39" fwhm="0.000749" res="506330.1" algo="FTMS"/>
<pk mz="379.103406" i="4766986.0" sn="39.28" a="3951.01" fwhm="0.000877" res="432062.9" algo="FTMS"/>
<pk mz="379.114666" i="1590284.1" sn="11.49" a="1039.48" fwhm="0.000847" res="447414.2" algo="FTMS"/>
<pk mz="379.116471" i="3182860.5" sn="25.42" a="2695.95" fwhm="0.000929" res="408207.5" algo="FTMS"/>
<pk mz="379.139838" i="3079441.0" sn="24.52" a="2374.58" fwhm="0.000836" res="453677.7" algo="FTMS"/>
<pk mz="379.152888" i="4517139.5" sn="37.10" a="3759.45" fwhm="0.000886" res="427984.7" algo="FTMS"/>
<pk mz="379.176309" i="2369816.3" sn="18.31" a="1632.93" fwhm="0.000810" res="468403.2" algo="FTMS"/>
<pk mz="379.189335" i="3167514.8" sn="25.29" a="2467.81" fwhm="0.000863" res="439313.2" algo="FTMS"/>
<pk mz="379.207123" i="1896478.3" sn="14.16" a="1539.32" fwhm="0.000911" res="416473.5" algo="FTMS"/>
<pk mz="379.212557" i="1391647.4" sn="9.75" a="707.00" fwhm="0.000739" res="513268.9" algo="FTMS"/>
<pk mz="379.225677" i="13284642.0" z="-1" sn="113.82" a="11910.76" fwhm="0.000900" res="421393.2" algo="FTMS" component_name="e" deconvoluted_molecular_mass="379.225898" deconvoluted_isotopic_mass="379.225941"/>
<pk mz="380.062278" i="2534854.0" sn="19.75" a="2067.10" fwhm="0.000902" res="421188.4" algo="FTMS"/>
<pk mz="380.070292" i="1413575.6" sn="9.94" a="1006.50" fwhm="0.000926" res="410437.0" algo="FTMS"/>
<pk mz="380.098740" i="1625549.3" sn="11.79" a="1140.36" fwhm="0.000840" res="452414.6" algo="FTMS"/>
<pk mz="380.106872" i="1218766.8" sn="8.23" a="617.28" fwhm="0.000708" res="536990.6" algo="FTMS"/>
<pk mz="380.111714" i="1100239.8" sn="7.20" a="758.78" fwhm="0.000959" res="396160.9" algo="FTMS"/>
<pk mz="380.119931" i="1455057.4" sn="10.30" a="944.93" fwhm="0.000885" res="429381.3" algo="FTMS"/>
<pk mz="380.146332" i="1778390.5" sn="13.13" a="1177.36" fwhm="0.000825" res="460959.1" algo="FTMS"/>
<pk mz="380.156218" i="1101144.5" sn="7.20" a="779.99" fwhm="0.001023" res="371529.6" algo="FTMS"/>
<pk mz="380.159367" i="1489369.1" sn="10.60" a="996.70" fwhm="0.000901" res="421845.6" algo="FTMS"/>
<pk mz="380.182792" i="1142493.6" sn="7.56" a="716.09" fwhm="0.000840" res="452570.9" algo="FTMS"/>
<pk mz="380.229045" i="2957798.8" z="-1" sn="23.45" a="2331.71" fwhm="0.000881" res="431691.5" algo="FTMS" component_name="e" deconvoluted_molecular_mass="379.225898" deconvoluted_isotopic_mass="380.229311"/>
<pk mz="381.009867" i="1564799.9" sn="11.26" a="1040.37" fwhm="0.000881" res="432322.5" algo="FTMS"/>
<pk mz="381.046307" i="5925511.0" sn="49.42" a="4951.33" fwhm="0.000867" res="439675.1" algo="FTMS"/>
<pk mz="381.082705" i="7369358.0" sn="62.05" a="6656.34" fwhm="0.000908" res="419825.6" algo="FTMS"/>
<pk mz="381.093931" i="1635472.3" sn="11.88" a="1034.34" fwhm="0.000789" res="482723.7" algo="FTMS"/>
<pk mz="381.095853" i="1839248.6" sn="13.66" a="1350.54" fwhm="0.000811" res="469733.3" algo="FTMS"/>
<pk mz="381.106948" i="2023058.9" sn="15.27" a="1271.16" fwhm="0.000787" res="484263.0" algo="FTMS"/>
<pk mz="381.119122" i="5258901.0" sn="43.58" a="4433.44" fwhm="0.000895" res="425871.4" algo="FTMS"/>
<pk mz="381.132183" i="3298967.8" sn="26.43" a="2537.53" fwhm="0.000865" res="440779.2" algo="FTMS"/>
<pk mz="381.147455" i="1706650.8" sn="12.50" a="1168.54" fwhm="0.000843" res="451983.2" algo="FTMS"/>
<pk mz="381.149992" i="1138843.3" sn="7.53" a="509.14" fwhm="0.000739" res="515888.9" algo="FTMS"/>
<pk mz="381.155469" i="4065948.3" sn="33.14" a="3319.43" fwhm="0.000869" res="438401.5" algo="FTMS"/>
<pk mz="381.168534" i="3630239.0" sn="29.33" a="2858.29" fwhm="0.000877" res="434390.8" algo="FTMS"/>
<pk mz="381.186289" i="1332386.4" sn="9.22" a="867.11" fwhm="0.000816" res="466988.7" algo="FTMS"/>
<pk mz="381.191851" i="2718371.5" sn="21.35" a="2228.66" fwhm="0.000915" res="416405.7" algo="FTMS"/>
<pk mz="381.195184" i="1336228.1" sn="9.26" a="744.23" fwhm="0.000770" res="494853.9" algo="FTMS"/>
<pk mz="381.204917" i="3084454.0" sn="24.56" a="2539.46" fwhm="0.000915" res="416753.8" algo="FTMS"/>
<pk mz="381.222729" i="4498601.5" sn="36.93" a="3811.01" fwhm="0.000921" res="414102.1" algo="FTMS"/>
<pk mz="381.231704" i="1263403.3" z="-1" sn="8.62" a="825.08" fwhm="0.000908" res="419868.3" algo="FTMS" component_name="e" deconvoluted_molecular_mass="379.225898" deconvoluted_isotopic_mass="381.231971"/>
<pk mz="381.241307" i="3365549.3" sn="27.02" a="2896.09" fwhm="0.000920" res="414516.5" algo="FTMS"/>
<pk mz="382.041586" i="1524554.0" sn="10.79" a="1397.55" fwhm="0.001076" res="355019.7" algo="FTMS"/>
<pk mz="382.049750" i="1128267.6" sn="7.36" a="618.59" fwhm="0.000845" res="452196.0" algo="FTMS"/>
<pk mz="382.077900" i="2065489.1" sn="15.48" a="1508.96" fwhm="0.000848" res="450611.3" algo="FTMS"/>
<pk mz="382.086177" i="1288530.8" sn="8.75" a="769.31" fwhm="0.000751" res="508668.4" algo="FTMS"/>
<pk mz="382.100429" i="2159445.5" sn="16.29" a="1571.61" fwhm="0.000858" res="445255.3" algo="FTMS"/>
<pk mz="382.127485" i="1477210.9" sn="10.38" a="1016.72" fwhm="0.000832" res="459037.9" algo="FTMS"/>
<pk mz="382.136841" i="1629020.6" sn="11.70" a="1204.81" fwhm="0.000923" res="413838.8" algo="FTMS"/>
<pk mz="382.226176" i="1110382.1" sn="7.21" a="590.96" fwhm="0.000831" res="459868.9" algo="FTMS"/>
<pk mz="383.004469" i="1098758.6" sn="7.10" a="665.82" fwhm="0.000863" res="443778.7" algo="FTMS"/>
<pk mz="383.025607" i="2030090.8" sn="15.17" a="1322.46" fwhm="0.000803" res="476884.2" algo="FTMS"/>
<pk mz="383.061981" i="7326738.0" sn="61.05" a="6532.75" fwhm="0.000923" res="415193.5" algo="FTMS"/>
<pk mz="383.073143" i="1234836.1" sn="8.28" a="912.21" fwhm="0.000954" res="401543.0" algo="FTMS"/>
<pk mz="383.098379" i="7528473.0" sn="62.80" a="6696.64" fwhm="0.000924" res="414626.8" algo="FTMS"/>
<pk mz="383.109506" i="1220123.3" sn="8.16" a="862.25" fwhm="0.000977" res="392274.9" algo="FTMS"/>
<pk mz="383.111227" i="1159195.6" sn="7.63" a="682.44" fwhm="0.000817" res="468845.0" algo="FTMS"/>
<pk mz="383.129325" i="1098143.1" sn="7.10" a="656.62" fwhm="0.000942" res="406797.3" algo="FTMS"/>
<pk mz="383.134778" i="4705312.0" sn="38.34" a="3834.20" fwhm="0.000878" res="436596.1" algo="FTMS"/>
<pk mz="383.146087" i="1153570.4" sn="7.58" a="801.69" fwhm="0.000944" res="406060.5" algo="FTMS"/>
<pk mz="383.147838" i="2302242.8" sn="17.53" a="1931.81" fwhm="0.000969" res="395569.4" algo="FTMS"/>
<pk mz="383.163067" i="3734565.8" sn="29.93" a="3150.69" fwhm="0.000933" res="410493.0" algo="FTMS"/>
<pk mz="383.165592" i="1341990.3" sn="9.21" a="783.37" fwhm="0.000838" res="457284.9" algo="FTMS"/>
<pk mz="383.171174" i="5396519.5" sn="44.33" a="5132.41" fwhm="0.000936" res="409371.3" algo="FTMS"/>
<pk mz="383.184219" i="1500201.9" sn="10.58" a="984.72" fwhm="0.000803" res="477302.4" algo="FTMS"/>
<pk mz="383.207544" i="5206062.5" sn="42.68" a="4334.58" fwhm="0.000897" res="427423.4" algo="FTMS"/>
<pk mz="383.243982" i="1331765.6" sn="9.12" a="931.33" fwhm="0.000916" res="418322.5" algo="FTMS"/>
<pk mz="384.035915" i="1340624.8" sn="9.20" a="858.52" fwhm="0.000848" res="453036.3" algo="FTMS"/>
<pk mz="384.057242" i="1115221.0" sn="7.25" a="558.63" fwhm="0.000854" res="449815.0" algo="FTMS"/>
<pk mz="384.065438" i="1741782.5" sn="12.67" a="1255.37" fwhm="0.000856" res="448755.6" algo="FTMS"/>
<pk mz="384.093513" i="1547228.0" sn="10.99" a="1072.07" fwhm="0.000831" res="462479.9" algo="FTMS"/>
<pk mz="384.101750" i="1646813.6" sn="11.85" a="970.42" fwhm="0.000790" res="486146.2" algo="FTMS"/>
<pk mz="384.104906" i="1612510.3" sn="11.55" a="1109.25" fwhm="0.000866" res="443566.6" algo="FTMS"/>
<pk mz="384.106691" i="1545694.6" sn="10.97" a="1127.92" fwhm="0.000930" res="413012.3" algo="FTMS"/>
<pk mz="384.130050" i="1209315.3" sn="8.06" a="704.04" fwhm="0.000763" res="503162.2" algo="FTMS"/>
<pk mz="384.141243" i="1713637.4" sn="12.43" a="1245.44" fwhm="0.000888" res="432373.5" algo="FTMS"/>
<pk mz="384.166405" i="1459690.4" sn="10.23" a="960.16" fwhm="0.000881" res="436034.2" algo="FTMS"/>
<pk mz="384.177594" i="2272748.5" sn="17.27" a="1779.92" fwhm="0.000918" res="418656.6" algo="FTMS"/>
<pk mz="384.210886" i="1276147.0" sn="8.64" a="1028.20" fwhm="0.001086" res="353914.3" algo="FTMS"/>
<pk mz="385.020171" i="2062225.6" sn="15.45" a="1484.56" fwhm="0.000861" res="447059.4" algo="FTMS"/>
<pk mz="385.041217" i="3224469.8" sn="25.51" a="2264.86" fwhm="0.000803" res="479554.4" algo="FTMS"/>
<pk mz="385.056442" i="1335960.8" sn="9.16" a="838.18" fwhm="0.000830" res="464154.4" algo="FTMS"/>
<pk mz="385.067876" i="1158299.0" sn="7.62" a="649.30" fwhm="0.000827" res="465774.3" algo="FTMS"/>
<pk mz="385.077617" i="6753693.0" sn="56.08" a="6174.65" fwhm="0.000947" res="406559.6" algo="FTMS"/>
<pk mz="385.088756" i="1126687.1" sn="7.34" a="696.53" fwhm="0.000929" res="414440.4" algo="FTMS"/>
<pk mz="385.092987" i="1366944.0" sn="9.42" a="998.17" fwhm="0.000990" res="388978.9" algo="FTMS"/>
<pk mz="385.114019" i="5946788.0" sn="49.09" a="5311.28" fwhm="0.000941" res="409067.5" algo="FTMS"/>
<pk mz="385.125250" i="11981222.0" z="-1" sn="101.36" a="11277.28" fwhm="0.000928" res="414979.9" algo="FTMS" component_name="j" deconvoluted_molecular_mass="385.125519" deconvoluted_isotopic_mass="385.125523"/>
<pk mz="385.150434" i="5630379.0" sn="46.35" a="5108.60" fwhm="0.000961" res="400773.2" algo="FTMS"/>
<pk mz="385.172816" i="1281967.6" sn="8.69" a="711.87" fwhm="0.000757" res="508621.0" algo="FTMS"/>
<pk mz="385.178767" i="2403248.8" sn="18.40" a="1881.64" fwhm="0.000872" res="441669.1" algo="FTMS"/>
<pk mz="385.186806" i="6892978.5" sn="57.29" a="6285.78" fwhm="0.000924" res="416711.6" algo="FTMS"/>
<pk mz="385.209136" i="1129270.8" sn="7.36" a="739.66" fwhm="0.000953" res="404050.5" algo="FTMS"/>
<pk mz="385.223162" i="3644345.5" sn="29.15" a="3215.92" fwhm="0.000954" res="403875.5" algo="FTMS"/>
<pk mz="386.015556" i="1144148.9" sn="7.49" a="708.92" fwhm="0.000965" res="399831.6" algo="FTMS"/>
<pk mz="386.051645" i="1238876.0" sn="8.31" a="715.87" fwhm="0.000789" res="489355.2" algo="FTMS"/>
<pk mz="386.080977" i="1278049.8" sn="8.65" a="759.99" fwhm="0.000763" res="506085.2" algo="FTMS"/>
<pk mz="386.117321" i="1203304.9" sn="8.00" a="644.07" fwhm="0.000817" res="472872.8" algo="FTMS"/>
<pk mz="386.120380" i="1333609.5" sn="9.13" a="719.64" fwhm="0.000758" res="509420.8" algo="FTMS"/>
<pk mz="386.128567" i="2084459.1" z="-1" sn="15.64" a="1533.20" fwhm="0.000857" res="450490.9" algo="FTMS" component_name="j" deconvoluted_molecular_mass="385.125519" deconvoluted_isotopic_mass="386.128842"/>
<pk mz="386.145600" i="1577582.4" sn="11.25" a="1247.32" fwhm="0.000969" res="398509.3" algo="FTMS"/>
<pk mz="386.156906" i="2932336.8" sn="22.98" a="2321.50" fwhm="0.000861" res="448643.2" algo="FTMS"/>
<pk mz="386.190067" i="1575799.1" sn="11.23" a="1210.53" fwhm="0.000974" res="396546.8" algo="FTMS"/>
<pk mz="386.193269" i="1736823.8" sn="12.63" a="1276.66" fwhm="0.000856" res="451017.8" algo="FTMS"/>
<pk mz="387.020554" i="1145754.3" sn="7.50" a="864.79" fwhm="0.000993" res="389752.7" algo="FTMS"/>
<pk mz="387.035783" i="2676509.3" sn="20.76" a="2032.87" fwhm="0.000900" res="430268.3" algo="FTMS"/>
<pk mz="387.046999" i="1174047.5" sn="7.75" a="705.82" fwhm="0.000743" res="520787.9" algo="FTMS"/>
<pk mz="387.056863" i="3926305.3" sn="31.59" a="3336.37" fwhm="0.000912" res="424508.4" algo="FTMS"/>
<pk mz="387.072188" i="2257188.3" sn="17.13" a="1859.79" fwhm="0.000990" res="390877.8" algo="FTMS"/>
<pk mz="387.083376" i="1230886.6" sn="8.24" a="624.95" fwhm="0.000746" res="519148.0" algo="FTMS"/>
<pk mz="387.093283" i="4216616.5" sn="34.10" a="3632.41" fwhm="0.000923" res="419164.7" algo="FTMS"/>
<pk mz="387.104495" i="1613866.8" sn="11.56" a="1252.21" fwhm="0.001064" res="363730.7" algo="FTMS"/>
<pk mz="387.108533" i="1727531.5" sn="12.54" a="1266.60" fwhm="0.000928" res="417213.1" algo="FTMS"/>
<pk mz="387.121762" i="1487150.1" sn="10.46" a="1094.48" fwhm="0.000929" res="416749.0" algo="FTMS"/>
<pk mz="387.129697" i="3963695.8" sn="31.91" a="3309.75" fwhm="0.000884" res="438084.5" algo="FTMS"/>
<pk mz="387.140906" i="3088690.0" sn="24.33" a="2345.58" fwhm="0.000872" res="444048.9" algo="FTMS"/>
<pk mz="387.152181" i="1333812.1" sn="9.13" a="759.68" fwhm="0.000813" res="475975.9" algo="FTMS"/>
<pk mz="387.157945" i="1853493.3" sn="13.63" a="1439.85" fwhm="0.000980" res="395132.4" algo="FTMS"/>
<pk mz="387.166047" i="6594359.0" sn="54.70" a="5987.67" fwhm="0.000937" res="413176.3" algo="FTMS"/>
<pk mz="387.188540" i="4173115.3" sn="33.73" a="3674.18" fwhm="0.000948" res="408292.7" algo="FTMS"/>
<pk mz="387.194310" i="1368892.4" sn="9.44" a="879.17" fwhm="0.000897" res="431646.8" algo="FTMS"/>
<pk mz="387.202447" i="6496062.0" sn="53.85" a="6168.04" fwhm="0.000958" res="404227.8" algo="FTMS"/>
<pk mz="387.224866" i="1413954.4" sn="9.83" a="1020.84" fwhm="0.000906" res="427392.0" algo="FTMS"/>
<pk mz="387.238837" i="2594629.0" sn="20.05" a="2194.74" fwhm="0.000942" res="410989.5" algo="FTMS"/>
<pk mz="388.030989" i="1269984.9" sn="8.58" a="726.21" fwhm="0.000789" res="491717.2" algo="FTMS"/>
<pk mz="388.067456" i="1580776.0" sn="11.27" a="972.40" fwhm="0.000814" res="476518.8" algo="FTMS"/>
<pk mz="388.124880" i="1502451.4" sn="10.59" a="871.70" fwhm="0.000735" res="528281.1" algo="FTMS"/>
<pk mz="388.136076" i="1780981.5" sn="13.00" a="1237.66" fwhm="0.000853" res="455290.6" algo="FTMS"/>
<pk mz="388.161373" i="2187002.5" sn="16.52" a="1936.92" fwhm="0.001004" res="386655.5" algo="FTMS"/>
<pk mz="388.169527" i="1104124.1" sn="7.14" a="584.43" fwhm="0.000779" res="498382.3" algo="FTMS"/>
<pk mz="388.172542" i="4103164.8" sn="33.12" a="3498.47" fwhm="0.000905" res="429003.5" algo="FTMS"/>
<pk mz="389.014986" i="2434210.5" sn="18.66" a="1794.57" fwhm="0.000878" res="443264.1" algo="FTMS"/>
<pk mz="389.051421" i="4038313.8" sn="32.56" a="3565.84" fwhm="0.000952" res="408746.8" algo="FTMS"/>
<pk mz="389.062768" i="1439148.0" sn="10.04" a="854.33" fwhm="0.000788" res="493557.3" algo="FTMS"/>
<pk mz="389.066033" i="1307052.6" sn="8.90" a="1176.21" fwhm="0.001125" res="345734.2" algo="FTMS"/>
<pk mz="389.072539" i="2118318.0" sn="15.92" a="1665.28" fwhm="0.000900" res="432120.1" algo="FTMS"/>
<pk mz="389.087798" i="6756529.0" sn="56.10" a="6196.30" fwhm="0.000962" res="404542.4" algo="FTMS"/>
<pk mz="389.099098" i="1475507.1" sn="10.36" a="870.84" fwhm="0.000843" res="461491.8" algo="FTMS"/>
<pk mz="389.101105" i="1375411.5" sn="9.49" a="768.96" fwhm="0.000762" res="510355.9" algo="FTMS"/>
<pk mz="389.102376" i="7700660.0" sn="64.28" a="6866.37" fwhm="0.000940" res="414134.1" algo="FTMS"/>
<pk mz="389.108911" i="2652341.0" sn="20.55" a="2049.57" fwhm="0.000911" res="427045.5" algo="FTMS"/>
<pk mz="389.124158" i="2518200.0" sn="19.39" a="1980.29" fwhm="0.000919" res="423640.6" algo="FTMS"/>
<pk mz="389.137265" i="1377466.6" sn="9.51" a="792.62" fwhm="0.000734" res="530204.4" algo="FTMS"/>
<pk mz="389.145323" i="3748540.3" sn="30.05" a="3303.55" fwhm="0.000953" res="408396.7" algo="FTMS"/>
<pk mz="389.156562" i="5098686.5" sn="41.74" a="4652.21" fwhm="0.000936" res="415576.4" algo="FTMS"/>
<pk mz="389.167726" i="1902272.6" sn="14.05" a="1382.96" fwhm="0.000898" res="433555.9" algo="FTMS"/>
<pk mz="389.173587" i="2548417.8" sn="19.65" a="1988.21" fwhm="0.000902" res="431417.5" algo="FTMS"/>
<pk mz="389.179190" i="4574403.0" sn="37.20" a="3985.64" fwhm="0.000922" res="422177.5" algo="FTMS"/>
<pk mz="389.181737" i="4335811.5" sn="35.13" a="4132.19" fwhm="0.000984" res="395498.6" algo="FTMS"/>
<pk mz="389.209984" i="1430985.0" sn="9.97" a="1048.85" fwhm="0.000898" res="433370.4" algo="FTMS"/>
<pk mz="389.218091" i="2368202.5" sn="18.09" a="1800.75" fwhm="0.000843" res="461763.9" algo="FTMS"/>
<pk mz="390.046716" i="1976174.0" sn="14.69" a="1394.70" fwhm="0.000885" res="440546.6" algo="FTMS"/>
<pk mz="390.083036" i="1496181.3" sn="10.53" a="1116.68" fwhm="0.000943" res="413704.9" algo="FTMS"/>
<pk mz="390.091110" i="1158262.8" sn="7.61" a="542.74" fwhm="0.000711" res="548738.8" algo="FTMS"/>
<pk mz="390.105850" i="1871993.8" sn="13.79" a="1328.74" fwhm="0.000914" res="426803.2" algo="FTMS"/>
<pk mz="390.140555" i="2077056.6" sn="15.57" a="1394.36" fwhm="0.000818" res="476892.1" algo="FTMS"/>
<pk mz="390.151850" i="1240450.9" sn="8.32" a="1006.39" fwhm="0.001128" res="345931.3" algo="FTMS"/>
<pk mz="390.159967" i="1112196.4" sn="7.21" a="592.64" fwhm="0.000797" res="489651.1" algo="FTMS"/>
<pk mz="390.166997" i="1914757.8" sn="14.16" a="1660.77" fwhm="0.000984" res="396515.7" algo="FTMS"/>
<pk mz="390.176875" i="1865863.8" sn="13.74" a="1580.61" fwhm="0.001002" res="389238.6" algo="FTMS"/>
<pk mz="390.213405" i="1346447.0" sn="9.14" a="942.90" fwhm="0.000856" res="456011.6" algo="FTMS"/>
<pk mz="391.030656" i="3882544.5" sn="30.88" a="3410.06" fwhm="0.000961" res="406816.8" algo="FTMS"/>
<pk mz="391.051668" i="1192756.6" sn="7.82" a="623.46" fwhm="0.000798" res="490339.5" algo="FTMS"/>
<pk mz="391.067077" i="5424695.5" sn="44.11" a="4856.11" fwhm="0.000937" res="417240.3" algo="FTMS"/>
<pk mz="391.078288" i="2656314.0" sn="20.37" a="2109.20" fwhm="0.000893" res="437811.6" algo="FTMS"/>
<pk mz="391.088169" i="1375291.9" sn="9.39" a="831.72" fwhm="0.000783" res="499762.6" algo="FTMS"/>
<pk mz="391.103437" i="4275775.0" sn="34.26" a="3905.22" fwhm="0.000953" res="410379.5" algo="FTMS"/>
<pk mz="391.114691" i="4301889.0" sn="34.48" a="3869.74" fwhm="0.000962" res="406538.9" algo="FTMS"/>
<pk mz="391.116419" i="2473537.5" sn="18.80" a="1884.77" fwhm="0.000887" res="440819.7" algo="FTMS"/>
<pk mz="391.124607" i="1573955.1" sn="11.09" a="1113.83" fwhm="0.000944" res="414476.0" algo="FTMS"/>
<pk mz="391.139774" i="2424902.0" sn="18.39" a="1859.57" fwhm="0.000904" res="432694.7" algo="FTMS"/>
<pk mz="391.152892" i="4599368.5" sn="37.03" a="4089.45" fwhm="0.000959" res="407949.2" algo="FTMS"/>
<pk mz="391.160890" i="2126922.3" sn="15.83" a="1526.79" fwhm="0.000906" res="431536.8" algo="FTMS"/>
<pk mz="391.189270" i="3867728.0" sn="30.76" a="3469.46" fwhm="0.000949" res="412364.9" algo="FTMS"/>
<pk mz="391.225714" i="1178327.1" sn="7.70" a="717.00" fwhm="0.000891" res="439229.4" algo="FTMS"/>
<pk mz="392.062292" i="3417340.8" sn="26.89" a="3250.03" fwhm="0.001002" res="391118.3" algo="FTMS"/>
<pk mz="392.098695" i="1542148.1" sn="10.82" a="1117.17" fwhm="0.000860" res="455770.0" algo="FTMS"/>
<pk mz="392.106800" i="1211397.8" sn="7.98" a="624.24" fwhm="0.000756" res="518431.0" algo="FTMS"/>
<pk mz="392.119830" i="1746952.3" sn="12.57" a="1269.54" fwhm="0.000970" res="404256.1" algo="FTMS"/>
<pk mz="392.146343" i="1762061.5" sn="12.70" a="1237.19" fwhm="0.000869" res="451167.9" algo="FTMS"/>
<pk mz="392.156225" i="2403087.5" sn="18.20" a="1824.51" fwhm="0.000901" res="435195.2" algo="FTMS"/>
<pk mz="392.182670" i="2639636.8" sn="20.23" a="2150.92" fwhm="0.000896" res="437721.7" algo="FTMS"/>
<pk mz="392.192676" i="1163030.8" sn="7.57" a="605.06" fwhm="0.000760" res="516024.8" algo="FTMS"/>
<pk mz="393.010010" i="1702073.1" sn="12.19" a="1243.60" fwhm="0.000950" res="413716.7" algo="FTMS"/>
<pk mz="393.046329" i="5914560.5" sn="48.30" a="5297.37" fwhm="0.000924" res="425207.6" algo="FTMS"/>
<pk mz="393.057420" i="1409986.5" sn="9.68" a="1016.68" fwhm="0.000907" res="433334.8" algo="FTMS"/>
<pk mz="393.082687" i="6206407.5" sn="50.80" a="5631.96" fwhm="0.000942" res="417238.4" algo="FTMS"/>
<pk mz="393.093847" i="1748425.8" sn="12.58" a="1309.52" fwhm="0.000911" res="431263.1" algo="FTMS"/>
<pk mz="393.095700" i="1554890.1" sn="10.93" a="1246.44" fwhm="0.000995" res="394903.1" algo="FTMS"/>
<pk mz="393.119069" i="4658127.0" sn="37.53" a="4033.63" fwhm="0.000929" res="423275.5" algo="FTMS"/>
<pk mz="393.122466" i="2830799.5" sn="21.86" a="2661.35" fwhm="0.001021" res="385213.0" algo="FTMS"/>
<pk mz="393.130271" i="2090193.0" sn="15.51" a="1593.56" fwhm="0.000921" res="426991.8" algo="FTMS"/>
<pk mz="393.132157" i="3831249.5" sn="30.44" a="3337.00" fwhm="0.000925" res="424830.3" algo="FTMS"/>
<pk mz="393.149900" i="1671893.0" sn="11.93" a="1497.56" fwhm="0.001082" res="363455.2" algo="FTMS"/>
<pk mz="393.155438" i="3705814.0" sn="29.37" a="3434.05" fwhm="0.000964" res="407903.2" algo="FTMS"/>
<pk mz="393.168552" i="5308376.5" sn="43.10" a="4677.43" fwhm="0.000934" res="420858.9" algo="FTMS"/>
<pk mz="393.191789" i="1453789.3" sn="10.06" a="1106.66" fwhm="0.000967" res="406787.7" algo="FTMS"/>
<pk mz="393.204947" i="4836320.0" sn="39.06" a="4195.47" fwhm="0.000920" res="427466.9" algo="FTMS"/>
<pk mz="393.277738" i="4184046.5" sn="33.47" a="3485.00" fwhm="0.000899" res="437660.3" algo="FTMS"/>
<pk mz="394.041515" i="1504646.6" sn="10.49" a="1061.59" fwhm="0.000896" res="439887.6" algo="FTMS"/>
<pk mz="394.077943" i="2093197.9" sn="15.54" a="1452.47" fwhm="0.000847" res="464996.0" algo="FTMS"/>
<pk mz="394.114352" i="1677205.1" sn="11.97" a="1105.30" fwhm="0.000853" res="462056.7" algo="FTMS"/>
<pk mz="394.135548" i="1200281.4" sn="7.88" a="566.24" fwhm="0.000731" res="539039.8" algo="FTMS"/>
<pk mz="394.161898" i="1339294.6" sn="9.08" a="995.85" fwhm="0.000943" res="417871.4" algo="FTMS"/>
<pk mz="394.171879" i="1444000.6" sn="9.97" a="1203.31" fwhm="0.001026" res="384105.4" algo="FTMS"/>
<pk mz="394.175043" i="1427873.3" sn="9.83" a="800.57" fwhm="0.000765" res="515566.3" algo="FTMS"/>
<pk mz="394.208204" i="1490087.9" sn="10.37" a="889.26" fwhm="0.000828" res="475978.3" algo="FTMS"/>
<pk mz="394.281031" i="1100726.4" sn="7.03" a="609.76" fwhm="0.000779" res="506171.8" algo="FTMS"/>
<pk mz="395.025595" i="3278667.3" sn="25.70" a="2738.03" fwhm="0.000906" res="435781.9" algo="FTMS"/>
<pk mz="395.061995" i="6841682.5" sn="56.25" a="6389.20" fwhm="0.000970" res="407476.5" algo="FTMS"/>
<pk mz="395.073163" i="1409620.8" sn="9.68" a="1137.01" fwhm="0.001025" res="385594.3" algo="FTMS"/>
<pk mz="395.098350" i="6093146.0" sn="49.83" a="5496.72" fwhm="0.000928" res="425785.6" algo="FTMS"/>
<pk mz="395.111386" i="1477724.4" sn="10.26" a="1070.91" fwhm="0.000913" res="432767.2" algo="FTMS"/>
<pk mz="395.122500" i="1442014.6" sn="9.95" a="1243.38" fwhm="0.001127" res="350494.9" algo="FTMS"/>
<pk mz="395.129194" i="1258336.0" sn="8.38" a="673.65" fwhm="0.000778" res="507938.7" algo="FTMS"/>
<pk mz="395.134752" i="4733281.0" sn="38.17" a="4321.40" fwhm="0.000987" res="400426.8" algo="FTMS"/>
<pk mz="395.147816" i="3888995.8" sn="30.93" a="3320.35" fwhm="0.000944" res="418416.7" algo="FTMS"/>
<pk mz="395.163086" i="4315495.0" sn="34.59" a="3957.42" fwhm="0.000981" res="402914.1" algo="FTMS"/>
<pk mz="395.165513" i="1631591.3" sn="11.58" a="1323.75" fwhm="0.000974" res="405709.5" algo="FTMS"/>
<pk mz="395.171104" i="3464040.5" sn="27.29" a="2975.22" fwhm="0.000946" res="417571.9" algo="FTMS"/>
<pk mz="395.184185" i="3916651.0" sn="31.17" a="3416.89" fwhm="0.000968" res="408101.2" algo="FTMS"/>
<pk mz="395.202031" i="1498222.6" sn="10.44" a="1017.77" fwhm="0.000895" res="441789.4" algo="FTMS"/>
<pk mz="395.207516" i="2141039.8" sn="15.95" a="1529.56" fwhm="0.000859" res="460266.5" algo="FTMS"/>
<pk mz="395.220598" i="4091250.3" sn="32.67" a="3605.49" fwhm="0.000942" res="419455.1" algo="FTMS"/>
<pk mz="396.057250" i="1851674.1" sn="13.46" a="1427.41" fwhm="0.000905" res="437696.0" algo="FTMS"/>
<pk mz="396.065298" i="1830171.8" sn="13.28" a="1706.04" fwhm="0.001050" res="377328.3" algo="FTMS"/>
<pk mz="396.093688" i="1891361.4" sn="13.80" a="1487.07" fwhm="0.000911" res="434901.0" algo="FTMS"/>
<pk mz="396.101769" i="1385507.0" sn="9.47" a="921.99" fwhm="0.000903" res="438502.2" algo="FTMS"/>
<pk mz="396.104833" i="1111075.6" sn="7.12" a="734.58" fwhm="0.000924" res="428531.8" algo="FTMS"/>
<pk mz="396.106723" i="1478692.0" sn="10.27" a="1121.16" fwhm="0.000939" res="422058.3" algo="FTMS"/>
<pk mz="396.142953" i="1122859.4" sn="7.22" a="675.38" fwhm="0.000861" res="460294.8" algo="FTMS"/>
<pk mz="396.152451" i="5579309.5" sn="45.42" a="5171.86" fwhm="0.000976" res="405771.1" algo="FTMS"/>
<pk mz="396.166299" i="1344560.0" sn="9.12" a="973.98" fwhm="0.000922" res="429578.8" algo="FTMS"/>
<pk mz="397.020179" i="1357531.9" sn="9.23" a="1071.14" fwhm="0.001040" res="381813.1" algo="FTMS"/>
<pk mz="397.041258" i="4709088.0" sn="37.96" a="4344.78" fwhm="0.000993" res="399813.1" algo="FTMS"/>
<pk mz="397.056447" i="1153763.3" sn="7.48" a="857.83" fwhm="0.000996" res="398722.8" algo="FTMS"/>
<pk mz="397.077634" i="7021287.5" sn="57.78" a="6688.62" fwhm="0.000987" res="402474.4" algo="FTMS"/>
<pk mz="397.113979" i="5504751.0" sn="44.78" a="5084.13" fwhm="0.000978" res="406139.8" algo="FTMS"/>
<pk mz="397.127124" i="1853937.5" sn="13.48" a="1508.05" fwhm="0.000961" res="413179.2" algo="FTMS"/>
<pk mz="397.136507" i="1715955.4" sn="12.30" a="1444.29" fwhm="0.001017" res="390313.3" algo="FTMS"/>
<pk mz="397.138317" i="1289715.8" sn="8.65" a="919.81" fwhm="0.001015" res="391093.6" algo="FTMS"/>
<pk mz="397.142288" i="2086388.5" sn="15.48" a="1695.08" fwhm="0.000961" res="413385.1" algo="FTMS"/>
<pk mz="397.144872" i="1243893.1" sn="8.25" a="1018.18" fwhm="0.001080" res="367852.8" algo="FTMS"/>
<pk mz="397.150421" i="4233462.0" sn="33.88" a="3967.06" fwhm="0.000995" res="399021.4" algo="FTMS"/>
<pk mz="397.163424" i="2325240.8" sn="17.52" a="1892.10" fwhm="0.000955" res="415916.9" algo="FTMS"/>
<pk mz="397.186819" i="4139261.5" sn="33.07" a="3868.14" fwhm="0.000986" res="402684.4" algo="FTMS"/>
<pk mz="397.199816" i="1222400.1" sn="8.07" a="846.24" fwhm="0.000998" res="397850.0" algo="FTMS"/>
<pk mz="397.217696" i="1616387.8" sn="11.45" a="996.80" fwhm="0.000874" res="454677.9" algo="FTMS"/>
<pk mz="397.223152" i="2968837.0" sn="23.04" a="2537.65" fwhm="0.000985" res="403278.4" algo="FTMS"/>
<pk mz="397.236169" i="1151239.5" sn="7.46" a="967.90" fwhm="0.001148" res="345902.1" algo="FTMS"/>
<pk mz="398.072802" i="1380016.6" sn="9.42" a="842.59" fwhm="0.000822" res="484025.8" algo="FTMS"/>
<pk mz="398.109229" i="1205944.0" sn="7.93" a="809.71" fwhm="0.000902" res="441536.7" algo="FTMS"/>
<pk mz="398.122321" i="2046394.6" sn="15.13" a="1391.62" fwhm="0.000891" res="446908.6" algo="FTMS"/>
<pk mz="398.145661" i="1190591.4" sn="7.79" a="662.19" fwhm="0.000727" res="547352.1" algo="FTMS"/>
<pk mz="398.153928" i="1101633.1" sn="7.03" a="751.54" fwhm="0.000967" res="411816.4" algo="FTMS"/>
<pk mz="398.193248" i="1341641.0" sn="9.09" a="824.31" fwhm="0.000855" res="465841.1" algo="FTMS"/>
<pk mz="399.035768" i="1806708.1" sn="13.07" a="1423.27" fwhm="0.000988" res="404013.1" algo="FTMS"/>
<pk mz="399.056883" i="4951160.5" sn="40.03" a="4769.11" fwhm="0.000978" res="407957.9" algo="FTMS"/>
<pk mz="399.093281" i="6370432.0" sn="52.20" a="5990.09" fwhm="0.000981" res="406825.7" algo="FTMS"/>
<pk mz="399.108406" i="1105922.9" sn="7.07" a="867.12" fwhm="0.001138" res="350574.9" algo="FTMS"/>
<pk mz="399.129626" i="4650119.0" sn="37.45" a="4083.82" fwhm="0.000947" res="421534.7" algo="FTMS"/>
<pk mz="399.139658" i="1339785.3" sn="9.07" a="1054.79" fwhm="0.001020" res="391166.7" algo="FTMS"/>
<pk mz="399.140944" i="3279497.5" sn="25.70" a="2596.98" fwhm="0.000896" res="445575.6" algo="FTMS"/>
<pk mz="399.152175" i="1338763.8" sn="9.06" a="846.54" fwhm="0.000807" res="494755.8" algo="FTMS"/>
<pk mz="399.158002" i="2931341.0" sn="22.72" a="2348.75" fwhm="0.000912" res="437598.7" algo="FTMS"/>
<pk mz="399.166069" i="5159054.5" sn="41.81" a="5350.08" fwhm="0.001027" res="388716.4" algo="FTMS"/>
<pk mz="399.188477" i="2578067.3" sn="19.69" a="2279.74" fwhm="0.000995" res="401333.2" algo="FTMS"/>
<pk mz="399.194277" i="1207572.4" sn="7.94" a="893.00" fwhm="0.001082" res="368808.9" algo="FTMS"/>
<pk mz="399.202438" i="4989078.0" sn="40.36" a="4495.15" fwhm="0.000952" res="419471.4" algo="FTMS"/>
<pk mz="399.238849" i="2466973.5" sn="18.73" a="1826.25" fwhm="0.000884" res="451591.4" algo="FTMS"/>
<pk mz="399.275251" i="1174436.9" sn="7.65" a="640.78" fwhm="0.000843" res="473629.7" algo="FTMS"/>
<pk mz="400.031022" i="1505599.0" sn="10.42" a="1139.94" fwhm="0.000952" res="420037.7" algo="FTMS"/>
<pk mz="400.067339" i="1131078.4" sn="7.23" a="732.08" fwhm="0.000876" res="456479.4" algo="FTMS"/>
<pk mz="400.132930" i="1143635.8" sn="7.33" a="747.22" fwhm="0.000869" res="460490.7" algo="FTMS"/>
<pk mz="400.136148" i="1774932.4" sn="12.71" a="1366.92" fwhm="0.000852" res="469733.4" algo="FTMS"/>
<pk mz="400.161305" i="1310809.6" sn="8.76" a="828.92" fwhm="0.000867" res="461582.3" algo="FTMS"/>
<pk mz="400.172521" i="1949019.9" sn="14.19" a="1485.37" fwhm="0.000877" res="456486.4" algo="FTMS"/>
<pk mz="400.197590" i="1239905.0" sn="8.15" a="740.62" fwhm="0.000870" res="459884.3" algo="FTMS"/>
<pk mz="401.015041" i="2420744.5" sn="18.20" a="2072.36" fwhm="0.001021" res="392711.2" algo="FTMS"/>
<pk mz="401.036156" i="2079756.9" sn="15.30" a="1804.59" fwhm="0.001020" res="393090.5" algo="FTMS"/>
<pk mz="401.051476" i="2143760.0" sn="15.85" a="1832.09" fwhm="0.000957" res="419123.3" algo="FTMS"/>
<pk mz="401.072538" i="4251156.5" sn="33.78" a="3755.38" fwhm="0.000974" res="411645.3" algo="FTMS"/>
<pk mz="401.087808" i="1184023.4" sn="7.68" a="801.77" fwhm="0.000886" res="452497.7" algo="FTMS"/>
<pk mz="401.108914" i="2997787.8" sn="23.11" a="2597.19" fwhm="0.000955" res="420180.5" algo="FTMS"/>
<pk mz="401.120171" i="1897246.1" sn="13.75" a="1780.31" fwhm="0.001057" res="379641.4" algo="FTMS"/>
<pk mz="401.137136" i="1583649.5" sn="11.08" a="1265.79" fwhm="0.001084" res="370204.2" algo="FTMS"/>
<pk mz="401.145308" i="4817443.0" sn="38.60" a="4263.83" fwhm="0.000965" res="415720.3" algo="FTMS"/>
<pk mz="401.155200" i="1479461.3" sn="10.19" a="1030.56" fwhm="0.000929" res="431933.5" algo="FTMS"/>
<pk mz="401.156560" i="2145829.5" sn="15.86" a="1550.03" fwhm="0.000853" res="470124.7" algo="FTMS"/>
<pk mz="401.167844" i="1448487.9" sn="9.93" a="1085.17" fwhm="0.000904" res="443861.3" algo="FTMS"/>
<pk mz="401.173622" i="2099753.0" sn="15.47" a="1681.39" fwhm="0.000927" res="432783.3" algo="FTMS"/>
<pk mz="401.181705" i="6565418.5" sn="53.48" a="6506.20" fwhm="0.001041" res="385405.9" algo="FTMS"/>
<pk mz="401.204173" i="3781167.3" sn="29.78" a="3269.06" fwhm="0.000968" res="414398.1" algo="FTMS"/>
<pk mz="401.210044" i="2407984.5" sn="18.09" a="2009.50" fwhm="0.000982" res="408538.0" algo="FTMS"/>
<pk mz="401.218032" i="4558386.0" sn="36.40" a="4473.67" fwhm="0.001020" res="393245.6" algo="FTMS"/>
<pk mz="401.240473" i="1200822.8" sn="7.82" a="917.25" fwhm="0.001101" res="364349.0" algo="FTMS"/>
<pk mz="401.254493" i="1592633.8" sn="11.15" a="1175.86" fwhm="0.000936" res="428614.7" algo="FTMS"/>
<pk mz="401.924489" i="1382083.6" sn="9.36" a="1169.55" fwhm="0.001061" res="378840.0" algo="FTMS"/>
<pk mz="402.083067" i="1286372.4" sn="8.55" a="720.98" fwhm="0.000840" res="478877.3" algo="FTMS"/>
<pk mz="402.112028" i="1157994.4" sn="7.45" a="893.62" fwhm="0.001092" res="368297.8" algo="FTMS"/>
<pk mz="402.151848" i="2122482.5" sn="15.66" a="1637.02" fwhm="0.000928" res="433489.7" algo="FTMS"/>
<pk mz="402.176947" i="1488119.8" sn="10.26" a="1109.23" fwhm="0.000870" res="462490.5" algo="FTMS"/>
<pk mz="402.184950" i="1264377.4" sn="8.36" a="785.33" fwhm="0.000899" res="447605.7" algo="FTMS"/>
<pk mz="402.188208" i="1940474.1" sn="14.11" a="1475.86" fwhm="0.000915" res="439593.3" algo="FTMS"/>
<pk mz="402.207493" i="1192702.0" sn="7.75" a="673.67" fwhm="0.000840" res="478605.4" algo="FTMS"/>
<pk mz="402.213453" i="1178367.3" sn="7.63" a="916.52" fwhm="0.001042" res="385834.4" algo="FTMS"/>
<pk mz="403.030669" i="3070888.5" sn="23.73" a="2739.23" fwhm="0.000989" res="407676.2" algo="FTMS"/>
<pk mz="403.051836" i="1662892.9" sn="11.75" a="1318.08" fwhm="0.001008" res="399940.3" algo="FTMS"/>
<pk mz="403.067070" i="3030960.0" sn="23.39" a="2570.69" fwhm="0.000945" res="426523.4" algo="FTMS"/>
<pk mz="403.081675" i="2723763.0" sn="20.78" a="2167.02" fwhm="0.000910" res="443018.9" algo="FTMS"/>
<pk mz="403.088242" i="2667956.5" sn="20.30" a="2608.95" fwhm="0.001084" res="371756.7" algo="FTMS"/>
<pk mz="403.103448" i="2390455.5" sn="17.94" a="2248.24" fwhm="0.001053" res="382990.9" algo="FTMS"/>
<pk mz="403.116515" i="1184186.3" sn="7.67" a="650.48" fwhm="0.000867" res="464844.8" algo="FTMS"/>
<pk mz="403.124622" i="2107324.0" sn="15.53" a="1639.17" fwhm="0.000934" res="431646.9" algo="FTMS"/>
<pk mz="403.135785" i="1816254.3" sn="13.05" a="1496.81" fwhm="0.000979" res="411864.5" algo="FTMS"/>
<pk mz="403.139763" i="1221567.1" sn="7.99" a="617.84" fwhm="0.000771" res="522948.3" algo="FTMS"/>
<pk mz="403.152939" i="2682817.8" sn="20.43" a="2400.36" fwhm="0.001029" res="391627.0" algo="FTMS"/>
<pk mz="403.160955" i="3601859.5" sn="28.25" a="3274.24" fwhm="0.000997" res="404260.9" algo="FTMS"/>
<pk mz="403.172201" i="7046086.0" sn="57.57" a="6832.80" fwhm="0.000997" res="404296.6" algo="FTMS"/>
<pk mz="403.183447" i="3618248.3" sn="28.39" a="3472.03" fwhm="0.001049" res="384371.3" algo="FTMS"/>
<pk mz="403.189318" i="3312585.5" sn="25.79" a="3184.61" fwhm="0.001015" res="397162.8" algo="FTMS"/>
<pk mz="403.194835" i="19501002.0" z="-1" sn="163.58" a="20324.67" fwhm="0.001032" res="390630.6" algo="FTMS" component_name="a" deconvoluted_molecular_mass="403.195152" deconvoluted_isotopic_mass="403.195138"/>
<pk mz="403.197294" i="4290507.0" sn="34.11" a="4008.93" fwhm="0.000959" res="420414.2" algo="FTMS"/>
<pk mz="403.225688" i="1669329.0" sn="11.80" a="1055.55" fwhm="0.000875" res="460946.6" algo="FTMS"/>
<pk mz="403.233736" i="2076114.6" sn="15.27" a="1592.35" fwhm="0.000881" res="457749.1" algo="FTMS"/>
<pk mz="403.921478" i="1338465.8" sn="8.99" a="1268.54" fwhm="0.001234" res="327450.4" algo="FTMS"/>
<pk mz="404.062361" i="1857919.1" sn="13.41" a="1407.36" fwhm="0.000919" res="439825.7" algo="FTMS"/>
<pk mz="404.098658" i="1637254.8" sn="11.53" a="1403.95" fwhm="0.001015" res="398201.1" algo="FTMS"/>
<pk mz="404.156210" i="2320018.8" sn="17.34" a="1882.19" fwhm="0.000982" res="411649.6" algo="FTMS"/>
<pk mz="404.164434" i="1151636.5" sn="7.40" a="581.98" fwhm="0.000849" res="476269.4" algo="FTMS"/>
<pk mz="404.175508" i="1263510.8" sn="8.35" a="825.72" fwhm="0.000823" res="490848.1" algo="FTMS"/>
<pk mz="404.192634" i="1774234.4" sn="12.69" a="1407.71" fwhm="0.000963" res="419552.9" algo="FTMS"/>
<pk mz="404.198247" i="4805787.5" z="-1" sn="38.50" a="4425.40" fwhm="0.000985" res="410330.9" algo="FTMS" component_name="a" deconvoluted_molecular_mass="403.195152" deconvoluted_isotopic_mass="404.198551"/>
<pk mz="405.046324" i="4382029.0" sn="34.89" a="3950.49" fwhm="0.001003" res="403838.4" algo="FTMS"/>
<pk mz="405.067401" i="1350737.5" sn="9.09" a="917.37" fwhm="0.000892" res="454019.7" algo="FTMS"/>
<pk mz="405.082741" i="4965716.5" sn="39.86" a="4762.00" fwhm="0.001005" res="403258.3" algo="FTMS"/>
<pk mz="405.094030" i="1970263.0" sn="14.36" a="1803.02" fwhm="0.001031" res="392882.4" algo="FTMS"/>
<pk mz="405.103907" i="1303129.1" sn="8.68" a="849.10" fwhm="0.001005" res="402986.2" algo="FTMS"/>
<pk mz="405.119100" i="3035996.3" sn="23.43" a="3009.07" fwhm="0.001062" res="381565.9" algo="FTMS"/>
<pk mz="405.132128" i="2124383.0" sn="15.67" a="1784.42" fwhm="0.001011" res="400629.4" algo="FTMS"/>
<pk mz="405.140210" i="1501024.8" sn="10.37" a="1114.34" fwhm="0.000891" res="454956.4" algo="FTMS"/>
<pk mz="405.151510" i="1108323.1" sn="7.02" a="607.74" fwhm="0.000825" res="490982.2" algo="FTMS"/>
<pk mz="405.155466" i="2214244.0" sn="16.44" a="1713.86" fwhm="0.000915" res="442981.3" algo="FTMS"/>
<pk mz="405.168530" i="4269414.5" sn="33.93" a="3905.66" fwhm="0.000997" res="406555.4" algo="FTMS"/>
<pk mz="405.176645" i="2255976.3" sn="16.79" a="2040.48" fwhm="0.001049" res="386363.1" algo="FTMS"/>
<pk mz="405.186433" i="1108074.4" sn="7.02" a="672.57" fwhm="0.000843" res="480767.9" algo="FTMS"/>
<pk mz="405.204911" i="2912622.3" sn="22.38" a="2644.34" fwhm="0.001006" res="402616.7" algo="FTMS"/>
<pk mz="406.041576" i="1688350.3" sn="11.96" a="1075.54" fwhm="0.000868" res="467524.6" algo="FTMS"/>
<pk mz="406.077943" i="2501670.0" sn="18.88" a="2089.93" fwhm="0.000947" res="428786.1" algo="FTMS"/>
<pk mz="406.086079" i="1117991.8" sn="7.11" a="786.69" fwhm="0.000966" res="420387.3" algo="FTMS"/>
<pk mz="406.114397" i="1142061.6" sn="7.31" a="866.44" fwhm="0.001004" res="404618.3" algo="FTMS"/>
<pk mz="406.135536" i="1939762.1" sn="14.10" a="1625.69" fwhm="0.000975" res="416762.8" algo="FTMS"/>
<pk mz="406.161848" i="1536823.6" sn="10.67" a="1117.02" fwhm="0.000931" res="436383.0" algo="FTMS"/>
<pk mz="406.171780" i="1584185.8" sn="11.07" a="1132.27" fwhm="0.000940" res="431914.4" algo="FTMS"/>
<pk mz="406.198354" i="1197375.4" sn="7.78" a="690.63" fwhm="0.000914" res="444244.4" algo="FTMS"/>
<pk mz="406.326642" i="1127002.5" sn="7.18" a="952.51" fwhm="0.001298" res="312976.3" algo="FTMS"/>
<pk mz="407.025645" i="4190958.3" sn="33.26" a="3944.02" fwhm="0.001032" res="394350.1" algo="FTMS"/>
<pk mz="407.061984" i="6313718.0" sn="51.33" a="6349.21" fwhm="0.001055" res="386017.8" algo="FTMS"/>
<pk mz="407.073238" i="2410744.3" sn="18.11" a="2167.86" fwhm="0.001008" res="404037.2" algo="FTMS"/>
<pk mz="407.098371" i="5814013.5" sn="47.07" a="6095.60" fwhm="0.001096" res="371460.6" algo="FTMS"/>
<pk mz="407.109613" i="3387136.0" sn="26.42" a="3051.05" fwhm="0.000992" res="410252.2" algo="FTMS"/>
<pk mz="407.111434" i="1666816.5" sn="11.77" a="1407.16" fwhm="0.001082" res="376294.2" algo="FTMS"/>
<pk mz="407.134717" i="3875077.5" sn="30.57" a="3563.27" fwhm="0.001012" res="402338.3" algo="FTMS"/>
<pk mz="407.147820" i="4472584.0" sn="35.66" a="4517.78" fwhm="0.001030" res="395169.0" algo="FTMS"/>
<pk mz="407.165564" i="1455116.0" sn="9.97" a="1114.53" fwhm="0.001021" res="398782.7" algo="FTMS"/>
<pk mz="407.171105" i="2323725.3" sn="17.37" a="1973.13" fwhm="0.001021" res="398832.5" algo="FTMS"/>
<pk mz="407.184197" i="5809936.0" sn="47.04" a="5668.61" fwhm="0.001030" res="395212.9" algo="FTMS"/>
<pk mz="407.202028" i="1229587.6" sn="8.05" a="936.55" fwhm="0.001066" res="381992.0" algo="FTMS"/>
<pk mz="407.207674" i="1281556.9" sn="8.50" a="991.50" fwhm="0.001050" res="387857.1" algo="FTMS"/>
<pk mz="407.220592" i="2398487.5" sn="18.00" a="2177.68" fwhm="0.001089" res="374107.8" algo="FTMS"/>
<pk mz="408.057259" i="2039241.4" sn="14.94" a="2010.76" fwhm="0.001059" res="385394.3" algo="FTMS"/>
<pk mz="408.065435" i="1148875.1" sn="7.36" a="657.87" fwhm="0.000919" res="443866.2" algo="FTMS"/>
<pk mz="408.093622" i="2134993.3" sn="15.76" a="1694.78" fwhm="0.000945" res="431892.2" algo="FTMS"/>
<pk mz="408.101774" i="1180370.9" sn="7.63" a="725.65" fwhm="0.000861" res="473812.9" algo="FTMS"/>
<pk mz="408.130018" i="1310936.9" sn="8.74" a="768.19" fwhm="0.000890" res="458337.5" algo="FTMS"/>
<pk mz="408.151259" i="1396701.4" sn="9.47" a="995.98" fwhm="0.000909" res="448960.8" algo="FTMS"/>
<pk mz="408.177592" i="2426339.0" sn="18.24" a="2274.73" fwhm="0.001042" res="391620.3" algo="FTMS"/>
<pk mz="408.187535" i="1744869.1" sn="12.44" a="1471.79" fwhm="0.001010" res="404278.3" algo="FTMS"/>
<pk mz="408.190738" i="1120741.9" sn="7.13" a="628.31" fwhm="0.000901" res="452970.0" algo="FTMS"/>
<pk mz="409.004876" i="1174163.6" sn="7.52" a="992.27" fwhm="0.001088" res="375762.3" algo="FTMS"/>
<pk mz="409.020030" i="1495958.9" sn="10.24" a="1386.17" fwhm="0.001114" res="367260.7" algo="FTMS"/>
<pk mz="409.041249" i="5715099.5" sn="45.88" a="6027.76" fwhm="0.001078" res="379530.2" algo="FTMS"/>
<pk mz="409.077635" i="6870179.0" sn="55.64" a="7319.19" fwhm="0.001103" res="370925.5" algo="FTMS"/>
<pk mz="409.088939" i="1419173.6" sn="9.59" a="1013.43" fwhm="0.000949" res="431187.3" algo="FTMS"/>
<pk mz="409.108592" i="1158313.9" sn="7.39" a="688.69" fwhm="0.000839" res="487456.7" algo="FTMS"/>
<pk mz="409.114024" i="5397675.0" sn="43.20" a="5644.30" fwhm="0.001070" res="382506.0" algo="FTMS"/>
<pk mz="409.127049" i="3486381.8" sn="27.05" a="3353.14" fwhm="0.001052" res="389043.1" algo="FTMS"/>
<pk mz="409.144822" i="1952433.6" sn="14.10" a="1640.19" fwhm="0.001048" res="390555.4" algo="FTMS"/>
<pk mz="409.150373" i="3850418.8" sn="30.13" a="3656.29" fwhm="0.001027" res="398423.9" algo="FTMS"/>
<pk mz="409.163485" i="5157045.5" sn="41.17" a="5449.83" fwhm="0.001060" res="385960.8" algo="FTMS"/>
<pk mz="409.181305" i="2348729.5" sn="17.44" a="1924.35" fwhm="0.000923" res="443485.8" algo="FTMS"/>
<pk mz="409.186827" i="2860730.5" sn="21.77" a="2674.88" fwhm="0.001029" res="397615.5" algo="FTMS"/>
<pk mz="409.199821" i="4568253.5" sn="36.19" a="4505.63" fwhm="0.001070" res="382316.7" algo="FTMS"/>
<pk mz="409.217536" i="1272001.1" sn="8.35" a="895.40" fwhm="0.000951" res="430425.0" algo="FTMS"/>
<pk mz="409.223157" i="2202818.3" sn="16.21" a="1805.37" fwhm="0.000963" res="425111.9" algo="FTMS"/>
<pk mz="409.236203" i="2759365.3" sn="20.91" a="2422.04" fwhm="0.000968" res="422837.1" algo="FTMS"/>
<pk mz="410.044609" i="1262962.5" sn="8.27" a="790.45" fwhm="0.000929" res="441380.3" algo="FTMS"/>
<pk mz="410.072930" i="2328440.5" sn="17.27" a="1882.80" fwhm="0.000974" res="421131.8" algo="FTMS"/>
<pk mz="410.080989" i="1252218.4" sn="8.18" a="747.63" fwhm="0.000873" res="469698.5" algo="FTMS"/>
<pk mz="410.109317" i="1601152.5" sn="11.13" a="1121.29" fwhm="0.000907" res="452079.7" algo="FTMS"/>
<pk mz="410.117419" i="1211010.1" sn="7.83" a="686.80" fwhm="0.000847" res="484078.1" algo="FTMS"/>
<pk mz="410.122411" i="1445507.3" sn="9.81" a="960.50" fwhm="0.000869" res="472062.4" algo="FTMS"/>
<pk mz="410.166903" i="1450892.9" sn="9.86" a="1317.76" fwhm="0.001266" res="324081.3" algo="FTMS"/>
<pk mz="410.221581" i="40990104.0" z="-1" sn="343.86" a="46376.21" fwhm="0.001084" res="378327.2" algo="FTMS" component_name="Q" deconvoluted_molecular_mass="410.221895" deconvoluted_isotopic_mass="410.221896"/>
<pk mz="411.020427" i="1904196.6" sn="13.68" a="1940.16" fwhm="0.001302" res="315728.3" algo="FTMS"/>
<pk mz="411.056862" i="6301260.5" sn="50.83" a="6567.73" fwhm="0.001064" res="386495.8" algo="FTMS"/>
<pk mz="411.093258" i="6495828.5" sn="52.47" a="6467.89" fwhm="0.001039" res="395514.7" algo="FTMS"/>
<pk mz="411.104554" i="1190998.9" sn="7.66" a="915.34" fwhm="0.001060" res="387704.1" algo="FTMS"/>
<pk mz="411.114483" i="1258585.0" sn="8.23" a="1219.81" fwhm="0.001263" res="325411.2" algo="FTMS"/>
<pk mz="411.124248" i="1232475.1" sn="8.01" a="741.17" fwhm="0.000897" res="458402.3" algo="FTMS"/>
<pk mz="411.129666" i="5279324.5" sn="42.20" a="5332.82" fwhm="0.001079" res="380903.1" algo="FTMS"/>
<pk mz="411.142658" i="1733471.0" sn="12.24" a="1444.33" fwhm="0.001022" res="402418.0" algo="FTMS"/>
<pk mz="411.157915" i="2137186.3" sn="15.65" a="1781.32" fwhm="0.001031" res="398707.5" algo="FTMS"/>
<pk mz="411.160332" i="1410402.9" sn="9.51" a="1115.65" fwhm="0.001084" res="379286.6" algo="FTMS"/>
<pk mz="411.166012" i="4609636.0" sn="36.54" a="4550.61" fwhm="0.001048" res="392179.3" algo="FTMS"/>
<pk mz="411.179091" i="2159207.0" sn="15.84" a="1953.30" fwhm="0.001041" res="395099.1" algo="FTMS"/>
<pk mz="411.196877" i="1649514.8" sn="11.53" a="1313.52" fwhm="0.001012" res="406268.1" algo="FTMS"/>
<pk mz="411.202469" i="3632748.0" sn="28.29" a="3485.95" fwhm="0.001046" res="393223.7" algo="FTMS"/>
<pk mz="411.215508" i="2074734.8" sn="15.12" a="1607.37" fwhm="0.000960" res="428406.2" algo="FTMS"/>
<pk mz="411.224920" i="9170545.0" z="-1" sn="75.07" a="9848.54" fwhm="0.001095" res="375700.2" algo="FTMS" component_name="Q" deconvoluted_molecular_mass="410.221895" deconvoluted_isotopic_mass="411.225236"/>
<pk mz="411.238777" i="2264179.8" sn="16.73" a="1920.26" fwhm="0.001023" res="402032.4" algo="FTMS"/>
<pk mz="412.060278" i="1426213.6" sn="9.64" a="1173.12" fwhm="0.001057" res="389706.5" algo="FTMS"/>
<pk mz="412.088551" i="1749035.8" sn="12.37" a="1306.81" fwhm="0.000978" res="421233.5" algo="FTMS"/>
<pk mz="412.096600" i="1646381.5" sn="11.50" a="1165.73" fwhm="0.000944" res="436689.2" algo="FTMS"/>
<pk mz="412.137825" i="1710646.4" sn="12.05" a="1499.36" fwhm="0.001132" res="364004.1" algo="FTMS"/>
<pk mz="412.147417" i="1745720.5" sn="12.34" a="1391.86" fwhm="0.000963" res="428133.8" algo="FTMS"/>
<pk mz="412.161288" i="1350715.5" sn="9.01" a="806.78" fwhm="0.000837" res="492639.0" algo="FTMS"/>
<pk mz="412.169501" i="1280573.3" sn="8.41" a="1021.73" fwhm="0.001000" res="412175.1" algo="FTMS"/>
<pk mz="412.172545" i="1117757.9" sn="7.04" a="670.75" fwhm="0.000854" res="482735.0" algo="FTMS"/>
<pk mz="412.208786" i="1456965.8" sn="9.90" a="1048.97" fwhm="0.000959" res="430029.5" algo="FTMS"/>
<pk mz="412.218645" i="12328776.0" z="-1" sn="101.74" a="13197.68" fwhm="0.001082" res="381101.7" algo="FTMS" component_name="h" deconvoluted_molecular_mass="412.218711" deconvoluted_isotopic_mass="412.218963"/>
<pk mz="412.966495" i="1151466.4" sn="7.32" a="616.36" fwhm="0.000864" res="478080.4" algo="FTMS"/>
<pk mz="413.015044" i="1263349.0" sn="8.27" a="944.09" fwhm="0.001002" res="412312.0" algo="FTMS"/>
<pk mz="413.036233" i="3270137.5" sn="25.22" a="3006.98" fwhm="0.001045" res="395114.0" algo="FTMS"/>
<pk mz="413.051336" i="1405180.9" sn="9.47" a="745.85" fwhm="0.000834" res="495552.5" algo="FTMS"/>
<pk mz="413.072538" i="6583297.5" sn="53.21" a="6946.34" fwhm="0.001078" res="383258.5" algo="FTMS"/>
<pk mz="413.087824" i="1145348.8" sn="7.27" a="701.24" fwhm="0.000941" res="439210.5" algo="FTMS"/>
<pk mz="413.108935" i="5703689.5" sn="45.78" a="5572.02" fwhm="0.001035" res="399008.7" algo="FTMS"/>
<pk mz="413.139829" i="1116176.1" sn="7.02" a="916.57" fwhm="0.001099" res="375907.8" algo="FTMS"/>
<pk mz="413.145342" i="4732945.5" sn="37.58" a="4566.37" fwhm="0.001048" res="394190.5" algo="FTMS"/>
<pk mz="413.167845" i="1453334.3" sn="9.87" a="1216.20" fwhm="0.001065" res="388114.4" algo="FTMS"/>
<pk mz="413.173592" i="1493015.5" sn="10.21" a="1084.22" fwhm="0.000977" res="423001.6" algo="FTMS"/>
<pk mz="413.181717" i="4897817.0" sn="38.97" a="4930.81" fwhm="0.001059" res="390082.3" algo="FTMS"/>
<pk mz="413.204140" i="2677790.0" sn="20.22" a="2531.40" fwhm="0.001039" res="397704.9" algo="FTMS"/>
<pk mz="413.218100" i="5041185.0" sn="40.18" a="4857.29" fwhm="0.001047" res="394697.4" algo="FTMS"/>
<pk mz="413.222030" i="3106850.0" z="-1" sn="23.84" a="3015.65" fwhm="0.001099" res="375962.4" algo="FTMS" component_name="h" deconvoluted_molecular_mass="412.218711" deconvoluted_isotopic_mass="413.222350"/>
<pk mz="413.254449" i="2039337.0" sn="14.82" a="1939.47" fwhm="0.001039" res="397757.2" algo="FTMS"/>
<pk mz="414.046700" i="1608917.9" sn="11.18" a="1287.45" fwhm="0.001017" res="406938.4" algo="FTMS"/>
<pk mz="414.075795" i="1717468.3" sn="12.10" a="1552.25" fwhm="0.001067" res="387950.1" algo="FTMS"/>
<pk mz="414.104230" i="1280226.5" sn="8.41" a="1392.49" fwhm="0.001300" res="318608.6" algo="FTMS"/>
<pk mz="414.112424" i="1119716.3" sn="7.05" a="655.53" fwhm="0.000913" res="453325.1" algo="FTMS"/>
<pk mz="414.140475" i="1647594.4" sn="11.51" a="1394.73" fwhm="0.000997" res="415199.0" algo="FTMS"/>
<pk mz="414.151834" i="2421484.8" sn="18.05" a="2528.40" fwhm="0.001120" res="369920.4" algo="FTMS"/>
<pk mz="414.185075" i="1459956.1" sn="9.93" a="1064.91" fwhm="0.001004" res="412630.2" algo="FTMS"/>
<pk mz="414.188191" i="1889524.8" sn="13.55" a="1665.45" fwhm="0.001067" res="388021.9" algo="FTMS"/>
<pk mz="414.224543" i="1177980.8" z="-1" sn="7.54" a="1025.62" fwhm="0.001229" res="336965.7" algo="FTMS" component_name="h" deconvoluted_molecular_mass="412.218711" deconvoluted_isotopic_mass="414.224865"/>
<pk mz="415.030637" i="1844653.3" sn="13.17" a="1482.20" fwhm="0.001024" res="405500.3" algo="FTMS"/>
<pk mz="415.051823" i="4098482.0" sn="32.21" a="4433.32" fwhm="0.001162" res="357053.4" algo="FTMS"/>
<pk mz="415.067050" i="2188725.3" sn="16.08" a="1807.46" fwhm="0.000968" res="428658.4" algo="FTMS"/>
<pk mz="415.078334" i="1231799.8" sn="8.00" a="982.39" fwhm="0.001078" res="385154.2" algo="FTMS"/>
<pk mz="415.088157" i="4954554.0" sn="39.44" a="5440.44" fwhm="0.001139" res="364536.8" algo="FTMS"/>
<pk mz="415.103410" i="1505981.3" sn="10.31" a="1136.75" fwhm="0.000921" res="450946.1" algo="FTMS"/>
<pk mz="415.124524" i="3758529.8" sn="29.34" a="3492.63" fwhm="0.001024" res="405232.0" algo="FTMS"/>
<pk mz="415.139784" i="1220677.3" sn="7.90" a="1089.10" fwhm="0.001232" res="336898.0" algo="FTMS"/>
<pk mz="415.147018" i="1406150.8" sn="9.47" a="1124.21" fwhm="0.001068" res="388736.2" algo="FTMS"/>
<pk mz="415.152879" i="1808840.1" sn="12.87" a="1578.19" fwhm="0.001112" res="373191.1" algo="FTMS"/>
<pk mz="415.160957" i="4443594.0" sn="35.13" a="4642.41" fwhm="0.001095" res="379125.4" algo="FTMS"/>
<pk mz="415.189224" i="2760656.0" sn="20.91" a="2661.50" fwhm="0.001087" res="381969.1" algo="FTMS"/>
<pk mz="415.194736" i="1834193.3" sn="13.09" a="1398.76" fwhm="0.000975" res="426009.9" algo="FTMS"/>
<pk mz="415.197376" i="5944786.0" sn="47.81" a="5903.44" fwhm="0.001048" res="396176.9" algo="FTMS"/>
<pk mz="415.219834" i="5376471.0" sn="43.01" a="5955.92" fwhm="0.001112" res="373253.1" algo="FTMS"/>
<pk mz="415.225793" i="1292248.1" z="-1" sn="8.51" a="959.09" fwhm="0.001139" res="364475.4" algo="FTMS" component_name="h" deconvoluted_molecular_mass="412.218711" deconvoluted_isotopic_mass="415.226117"/>
<pk mz="415.233749" i="4065753.8" sn="31.94" a="4177.29" fwhm="0.001107" res="375110.6" algo="FTMS"/>
<pk mz="415.270127" i="1550817.8" sn="10.69" a="1306.52" fwhm="0.001043" res="398185.2" algo="FTMS"/>
<pk mz="416.062273" i="1563280.0" sn="10.80" a="1273.64" fwhm="0.000985" res="422244.8" algo="FTMS"/>
<pk mz="416.091496" i="1460118.4" sn="9.92" a="1267.39" fwhm="0.001098" res="378951.0" algo="FTMS"/>
<pk mz="416.131217" i="1387679.1" sn="9.31" a="1000.68" fwhm="0.000988" res="421060.3" algo="FTMS"/>
<pk mz="416.156084" i="1503140.6" sn="10.29" a="1064.65" fwhm="0.000911" res="456982.7" algo="FTMS"/>
<pk mz="416.167422" i="2840743.0" sn="21.59" a="2647.42" fwhm="0.001047" res="397313.1" algo="FTMS"/>
<pk mz="416.192680" i="2080940.6" sn="15.17" a="1770.03" fwhm="0.001006" res="413739.0" algo="FTMS"/>
<pk mz="416.223275" i="1429171.4" sn="9.66" a="1162.92" fwhm="0.001045" res="398255.0" algo="FTMS"/>
<pk mz="417.009890" i="1445472.9" sn="9.80" a="862.33" fwhm="0.000945" res="441121.3" algo="FTMS"/>
<pk mz="417.046313" i="3183465.0" sn="24.48" a="3018.78" fwhm="0.001057" res="394557.3" algo="FTMS"/>
<pk mz="417.057515" i="1452395.4" sn="9.86" a="1244.27" fwhm="0.001127" res="370164.5" algo="FTMS"/>
<pk mz="417.067463" i="2534253.5" sn="19.00" a="2377.62" fwhm="0.001066" res="391154.0" algo="FTMS"/>
<pk mz="417.082691" i="2923377.0" sn="22.28" a="2876.80" fwhm="0.001100" res="379191.2" algo="FTMS"/>
<pk mz="417.094106" i="1131379.5" sn="7.15" a="821.68" fwhm="0.001047" res="398419.1" algo="FTMS"/>
<pk mz="417.103832" i="2881397.5" sn="21.93" a="3033.96" fwhm="0.001158" res="360181.8" algo="FTMS"/>
<pk mz="417.115108" i="1832568.1" sn="13.07" a="1640.44" fwhm="0.001004" res="415301.0" algo="FTMS"/>
<pk mz="417.119088" i="1824633.0" sn="13.00" a="1304.70" fwhm="0.000956" res="436312.5" algo="FTMS"/>
<pk mz="417.132271" i="1640315.9" sn="11.44" a="1424.68" fwhm="0.001053" res="395972.9" algo="FTMS"/>
<pk mz="417.140240" i="4911997.5" sn="39.08" a="4900.24" fwhm="0.001070" res="389920.9" algo="FTMS"/>
<pk mz="417.151469" i="3388288.3" sn="26.21" a="3367.98" fwhm="0.001073" res="388643.1" algo="FTMS"/>
<pk mz="417.162666" i="2724738.8" sn="20.60" a="2655.96" fwhm="0.001116" res="373692.6" algo="FTMS"/>
<pk mz="417.168533" i="2466692.0" sn="18.42" a="2120.98" fwhm="0.001041" res="400802.0" algo="FTMS"/>
<pk mz="417.176593" i="4353925.5" sn="34.37" a="4417.82" fwhm="0.001083" res="385230.7" algo="FTMS"/>
<pk mz="417.187881" i="2085768.3" sn="15.21" a="1964.92" fwhm="0.001028" res="405939.4" algo="FTMS"/>
<pk mz="417.210485" i="81320848.0" z="-1" sn="684.54" a="92481.36" fwhm="0.001108" res="376561.1" algo="FTMS" component_name="H" deconvoluted_molecular_mass="417.210859" deconvoluted_isotopic_mass="417.210812"/>
<pk mz="417.212991" i="3492237.8" sn="27.09" a="3489.23" fwhm="0.001102" res="378734.4" algo="FTMS"/>
<pk mz="418.041571" i="2006341.1" sn="14.53" a="1798.71" fwhm="0.001074" res="389232.9" algo="FTMS"/>
<pk mz="418.077991" i="1977421.3" sn="14.29" a="1777.87" fwhm="0.001080" res="387104.5" algo="FTMS"/>
<pk mz="418.114494" i="1226581.3" sn="7.95" a="846.90" fwhm="0.001069" res="391273.6" algo="FTMS"/>
<pk mz="418.143627" i="1236571.8" sn="8.03" a="790.24" fwhm="0.000875" res="477893.1" algo="FTMS"/>
<pk mz="418.171861" i="2657378.0" sn="20.03" a="2590.66" fwhm="0.001101" res="379710.7" algo="FTMS"/>
<pk mz="418.213851" i="19549292.0" z="-1" sn="162.73" a="22096.28" fwhm="0.001111" res="376547.9" algo="FTMS" component_name="H" deconvoluted_molecular_mass="417.210859" deconvoluted_isotopic_mass="418.214179"/>
<pk mz="419.025612" i="2817311.5" sn="21.22" a="2723.41" fwhm="0.001098" res="381683.1" algo="FTMS"/>
<pk mz="419.046654" i="1149220.3" sn="7.24" a="715.81" fwhm="0.000866" res="483807.6" algo="FTMS"/>
<pk mz="419.061981" i="4448551.5" sn="34.89" a="4367.20" fwhm="0.001074" res="390022.5" algo="FTMS"/>
<pk mz="419.073118" i="1847594.1" sn="13.09" a="1626.15" fwhm="0.001027" res="408138.7" algo="FTMS"/>
<pk mz="419.083057" i="1491116.4" sn="10.10" a="1855.47" fwhm="0.001439" res="291253.2" algo="FTMS"/>
<pk mz="419.098366" i="4573488.0" sn="35.94" a="4694.61" fwhm="0.001098" res="381792.8" algo="FTMS"/>
<pk mz="419.109659" i="1481266.3" sn="10.02" a="1272.03" fwhm="0.001040" res="402894.5" algo="FTMS"/>
<pk mz="419.111431" i="1532466.6" sn="10.45" a="1158.26" fwhm="0.000980" res="427819.3" algo="FTMS"/>
<pk mz="419.119533" i="1272628.5" sn="8.27" a="848.08" fwhm="0.000944" res="443905.4" algo="FTMS"/>
<pk mz="419.134713" i="2427191.8" sn="17.95" a="2293.34" fwhm="0.001075" res="389894.8" algo="FTMS"/>
<pk mz="419.147806" i="2570554.8" sn="19.15" a="2403.14" fwhm="0.001073" res="390711.4" algo="FTMS"/>
<pk mz="419.155910" i="1577788.5" sn="10.83" a="1734.02" fwhm="0.001270" res="329949.0" algo="FTMS"/>
<pk mz="419.171216" i="1267520.0" sn="8.23" a="906.66" fwhm="0.000935" res="448443.6" algo="FTMS"/>
<pk mz="419.184149" i="3094850.8" sn="23.54" a="2929.19" fwhm="0.001051" res="398998.5" algo="FTMS"/>
<pk mz="419.192325" i="1554756.6" sn="10.63" a="1264.10" fwhm="0.001091" res="384093.8" algo="FTMS"/>
<pk mz="419.202108" i="1251398.9" sn="8.09" a="783.80" fwhm="0.001016" res="412792.8" algo="FTMS"/>
<pk mz="419.206258" i="3218247.8" sn="24.58" a="3115.57" fwhm="0.001085" res="386312.5" algo="FTMS"/>
<pk mz="419.217274" i="2174282.3" z="-1" sn="15.83" a="2116.27" fwhm="0.001077" res="389220.4" algo="FTMS" component_name="H" deconvoluted_molecular_mass="417.210859" deconvoluted_isotopic_mass="419.217605"/>
<pk mz="419.220601" i="3152715.0" sn="24.03" a="3035.81" fwhm="0.001064" res="393933.9" algo="FTMS"/>
<pk mz="419.228536" i="1418316.8" sn="9.49" a="1234.21" fwhm="0.001150" res="364560.5" algo="FTMS"/>
<pk mz="420.057259" i="1843205.4" sn="13.05" a="1641.28" fwhm="0.001131" res="371511.5" algo="FTMS"/>
<pk mz="420.093634" i="1577741.5" sn="10.82" a="1615.50" fwhm="0.001237" res="339502.4" algo="FTMS"/>
<pk mz="420.101955" i="1343503.3" sn="8.86" a="1218.52" fwhm="0.001112" res="377784.9" algo="FTMS"/>
<pk mz="420.151085" i="1774618.3" sn="12.47" a="1415.18" fwhm="0.001017" res="413149.2" algo="FTMS"/>
<pk mz="420.187568" i="1864226.4" sn="13.23" a="1584.88" fwhm="0.001049" res="400719.8" algo="FTMS"/>
<pk mz="420.224072" i="1172778.5" z="-1" sn="7.43" a="657.20" fwhm="0.000866" res="485073.9" algo="FTMS" component_name="H" deconvoluted_molecular_mass="417.210859" deconvoluted_isotopic_mass="420.224404"/>
<pk mz="421.004887" i="1310425.0" sn="8.58" a="826.83" fwhm="0.000913" res="461072.2" algo="FTMS"/>
<pk mz="421.041245" i="5104353.0" sn="40.38" a="5488.02" fwhm="0.001133" res="371508.4" algo="FTMS"/>
<pk mz="421.077632" i="6488809.0" sn="51.98" a="6842.94" fwhm="0.001108" res="380199.2" algo="FTMS"/>
<pk mz="421.088863" i="2045675.8" sn="14.74" a="2041.18" fwhm="0.001165" res="361346.2" algo="FTMS"/>
<pk mz="421.113957" i="3655409.5" sn="28.24" a="3565.12" fwhm="0.001066" res="394920.5" algo="FTMS"/>
<pk mz="421.125322" i="1374195.9" sn="9.12" a="1079.44" fwhm="0.001049" res="401634.7" algo="FTMS"/>
<pk mz="421.127089" i="2053108.4" sn="14.81" a="1829.60" fwhm="0.001074" res="391946.5" algo="FTMS"/>
<pk mz="421.128674" i="1776628.6" sn="12.49" a="1586.01" fwhm="0.001095" res="384538.7" algo="FTMS"/>
<pk mz="421.150379" i="2627321.5" sn="19.62" a="2242.78" fwhm="0.001014" res="415521.0" algo="FTMS"/>
<pk mz="421.155266" i="2576122.8" sn="19.19" a="2553.42" fwhm="0.001092" res="385650.4" algo="FTMS"/>
<pk mz="421.163448" i="4913916.5" sn="38.78" a="5182.25" fwhm="0.001116" res="377276.7" algo="FTMS"/>
<pk mz="421.186850" i="2038017.8" sn="14.68" a="1723.74" fwhm="0.001053" res="400140.8" algo="FTMS"/>
<pk mz="421.199872" i="3556612.5" sn="27.41" a="3681.38" fwhm="0.001057" res="398348.0" algo="FTMS"/>
<pk mz="421.226513" i="5864202.5" sn="46.75" a="6099.13" fwhm="0.001101" res="382455.2" algo="FTMS"/>
<pk mz="421.236177" i="1148428.8" sn="7.22" a="647.58" fwhm="0.000842" res="500475.9" algo="FTMS"/>
<pk mz="422.036445" i="1297856.0" sn="8.48" a="962.22" fwhm="0.000985" res="428542.7" algo="FTMS"/>
<pk mz="422.044581" i="1289409.9" sn="8.40" a="1044.93" fwhm="0.001004" res="420436.1" algo="FTMS"/>
<pk mz="422.072903" i="2212296.3" sn="16.14" a="1945.70" fwhm="0.000991" res="425755.3" algo="FTMS"/>
<pk mz="422.080990" i="1212106.1" sn="7.76" a="961.94" fwhm="0.001088" res="387793.0" algo="FTMS"/>
<pk mz="422.084104" i="1475274.8" sn="9.96" a="1232.21" fwhm="0.001073" res="393321.0" algo="FTMS"/>
<pk mz="422.109237" i="1681104.4" sn="11.69" a="1363.64" fwhm="0.001007" res="419021.9" algo="FTMS"/>
<pk mz="422.117409" i="1194194.3" sn="7.61" a="902.56" fwhm="0.001051" res="401711.0" algo="FTMS"/>
<pk mz="422.156976" i="1295835.1" sn="8.46" a="1058.09" fwhm="0.001078" res="391431.5" algo="FTMS"/>
<pk mz="422.166745" i="2240989.3" sn="16.38" a="1793.90" fwhm="0.001008" res="418949.2" algo="FTMS"/>
<pk mz="422.203210" i="1188325.5" sn="7.56" a="1048.30" fwhm="0.001230" res="343154.2" algo="FTMS"/>
<pk mz="422.229868" i="1770731.5" sn="12.44" a="1564.71" fwhm="0.001127" res="374589.2" algo="FTMS"/>
<pk mz="423.020526" i="2347165.0" sn="17.27" a="1830.29" fwhm="0.000955" res="442822.0" algo="FTMS"/>
<pk mz="423.056866" i="5960869.5" sn="47.56" a="6862.72" fwhm="0.001178" res="359227.2" algo="FTMS"/>
<pk mz="423.060208" i="2044070.0" sn="14.73" a="1692.75" fwhm="0.001009" res="419390.1" algo="FTMS"/>
<pk mz="423.068199" i="1617063.9" sn="11.15" a="1292.64" fwhm="0.001045" res="404901.6" algo="FTMS"/>
<pk mz="423.072650" i="1131176.9" sn="7.08" a="440.95" fwhm="0.000632" res="668968.2" algo="FTMS"/>
<pk mz="423.073971" i="5281961.0" sn="41.87" a="5177.09" fwhm="0.001049" res="403503.9" algo="FTMS"/>
<pk mz="423.093304" i="5882029.5" sn="46.89" a="6100.19" fwhm="0.001094" res="386753.6" algo="FTMS"/>
<pk mz="423.104661" i="1938864.0" sn="13.85" a="1824.35" fwhm="0.001095" res="386255.9" algo="FTMS"/>
<pk mz="423.129714" i="3691701.8" sn="28.54" a="4005.64" fwhm="0.001128" res="375045.6" algo="FTMS"/>
<pk mz="423.140949" i="1693624.3" sn="11.79" a="1654.62" fwhm="0.001244" res="340054.5" algo="FTMS"/>
<pk mz="423.142794" i="2744504.8" sn="20.60" a="2726.66" fwhm="0.001092" res="387654.9" algo="FTMS"/>
<pk mz="423.152265" i="1415866.8" sn="9.46" a="1094.44" fwhm="0.001013" res="417759.9" algo="FTMS"/>
<pk mz="423.160630" i="1883580.6" sn="13.38" a="1877.49" fwhm="0.001156" res="365932.1" algo="FTMS"/>
<pk mz="423.166079" i="3504829.8" sn="26.97" a="3598.23" fwhm="0.001120" res="377829.6" algo="FTMS"/>
<pk mz="423.179115" i="4865217.0" sn="38.37" a="4964.48" fwhm="0.001094" res="386889.1" algo="FTMS"/>
<pk mz="423.202544" i="1660614.0" sn="11.51" a="1471.34" fwhm="0.001164" res="363655.0" algo="FTMS"/>
<pk mz="423.215515" i="2426057.0" sn="17.93" a="2012.10" fwhm="0.000984" res="430299.7" algo="FTMS"/>
<pk mz="423.238757" i="2108622.3" sn="15.27" a="2003.77" fwhm="0.001094" res="386746.8" algo="FTMS"/>
<pk mz="424.052109" i="1332869.4" sn="8.76" a="1032.95" fwhm="0.001101" res="385141.4" algo="FTMS"/>
<pk mz="424.060285" i="1138311.3" sn="7.13" a="689.49" fwhm="0.000902" res="470016.6" algo="FTMS"/>
<pk mz="424.073439" i="1414794.3" sn="9.45" a="903.75" fwhm="0.000930" res="455879.4" algo="FTMS"/>
<pk mz="424.088576" i="1983373.6" sn="14.22" a="1809.75" fwhm="0.001138" res="372745.0" algo="FTMS"/>
<pk mz="424.096560" i="1374351.5" sn="9.11" a="877.81" fwhm="0.000959" res="442154.1" algo="FTMS"/>
<pk mz="424.136203" i="1156248.4" sn="7.28" a="772.33" fwhm="0.000951" res="446017.8" algo="FTMS"/>
<pk mz="424.137895" i="1384088.8" sn="9.19" a="1166.22" fwhm="0.001070" res="396404.4" algo="FTMS"/>
<pk mz="424.182384" i="1187490.9" sn="7.55" a="918.03" fwhm="0.001158" res="366219.9" algo="FTMS"/>
<pk mz="424.197865" i="1147302.4" sn="7.21" a="826.90" fwhm="0.001015" res="417844.4" algo="FTMS"/>
<pk mz="425.036212" i="3544163.8" sn="27.30" a="3299.06" fwhm="0.001072" res="396541.8" algo="FTMS"/>
<pk mz="425.051441" i="1282407.1" sn="8.34" a="1240.94" fwhm="0.001370" res="310180.4" algo="FTMS"/>
<pk mz="425.064482" i="2418282.0" sn="17.86" a="2253.09" fwhm="0.001062" res="400201.4" algo="FTMS"/>
<pk mz="425.070950" i="2630763.5" sn="19.64" a="2297.20" fwhm="0.001038" res="409381.9" algo="FTMS"/>
<pk mz="425.072534" i="6752876.0" sn="54.19" a="7294.69" fwhm="0.001136" res="374192.6" algo="FTMS"/>
<pk mz="425.108907" i="5283444.0" sn="41.87" a="5435.90" fwhm="0.001110" res="382983.9" algo="FTMS"/>
<pk mz="425.145360" i="4110460.3" sn="32.04" a="4422.22" fwhm="0.001170" res="363357.7" algo="FTMS"/>
<pk mz="425.158405" i="1930367.3" sn="13.77" a="1455.12" fwhm="0.000960" res="442781.1" algo="FTMS"/>
<pk mz="425.176192" i="1523331.3" sn="10.36" a="1256.54" fwhm="0.001042" res="408172.1" algo="FTMS"/>
<pk mz="425.181752" i="3029124.5" sn="22.98" a="2766.42" fwhm="0.001039" res="409356.8" algo="FTMS"/>
<pk mz="425.194793" i="2116231.5" sn="15.33" a="2576.37" fwhm="0.001323" res="321317.4" algo="FTMS"/>
<pk mz="425.212622" i="1447563.5" sn="9.72" a="992.88" fwhm="0.001000" res="425339.1" algo="FTMS"/>
<pk mz="425.218132" i="2888844.8" sn="21.80" a="2924.36" fwhm="0.001136" res="374355.4" algo="FTMS"/>
<pk mz="425.231183" i="1363343.8" sn="9.02" a="1020.18" fwhm="0.001062" res="400437.8" algo="FTMS"/>
<pk mz="425.254486" i="1367445.0" sn="9.05" a="1033.95" fwhm="0.000931" res="456770.6" algo="FTMS"/>
<pk mz="426.067855" i="1650253.1" sn="11.42" a="1565.31" fwhm="0.001119" res="380766.4" algo="FTMS"/>
<pk mz="426.112369" i="1244247.3" sn="8.02" a="1048.07" fwhm="0.001134" res="375736.7" algo="FTMS"/>
<pk mz="426.117047" i="1158232.3" sn="7.30" a="765.53" fwhm="0.000933" res="456498.4" algo="FTMS"/>
<pk mz="426.153659" i="1191520.6" sn="7.58" a="820.84" fwhm="0.000968" res="440266.2" algo="FTMS"/>
<pk mz="427.030682" i="1787943.5" sn="12.57" a="1397.85" fwhm="0.000962" res="444121.1" algo="FTMS"/>
<pk mz="427.051798" i="4060204.3" sn="31.62" a="4408.31" fwhm="0.001079" res="395725.6" algo="FTMS"/>
<pk mz="427.067069" i="1337391.8" sn="8.80" a="1256.87" fwhm="0.001303" res="327721.9" algo="FTMS"/>
<pk mz="427.088184" i="6296628.5" sn="50.36" a="7352.45" fwhm="0.001204" res="354860.3" algo="FTMS"/>
<pk mz="427.124579" i="4440125.0" sn="34.80" a="4776.24" fwhm="0.001149" res="371804.4" algo="FTMS"/>
<pk mz="427.161033" i="4213829.0" sn="32.91" a="4467.81" fwhm="0.001152" res="370917.2" algo="FTMS"/>
<pk mz="427.174028" i="1334856.1" sn="8.78" a="1165.93" fwhm="0.001231" res="346930.0" algo="FTMS"/>
<pk mz="427.183480" i="1583434.3" sn="10.86" a="1172.27" fwhm="0.000982" res="434794.1" algo="FTMS"/>
<pk mz="427.197358" i="4820045.5" sn="37.99" a="5626.76" fwhm="0.001210" res="353146.5" algo="FTMS"/>
<pk mz="427.219913" i="2189138.5" sn="15.94" a="2125.70" fwhm="0.001164" res="367044.7" algo="FTMS"/>
<pk mz="427.233764" i="4004437.8" sn="31.15" a="4363.68" fwhm="0.001180" res="362069.0" algo="FTMS"/>
<pk mz="427.270126" i="1664861.9" sn="11.54" a="1268.40" fwhm="0.000978" res="436787.4" algo="FTMS"/>
<pk mz="428.025948" i="1370377.8" sn="9.07" a="976.59" fwhm="0.000999" res="428623.5" algo="FTMS"/>
<pk mz="428.083603" i="1285142.9" sn="8.36" a="1057.47" fwhm="0.001083" res="395294.0" algo="FTMS"/>
<pk mz="428.091662" i="1252120.8" sn="8.08" a="926.49" fwhm="0.001100" res="389070.3" algo="FTMS"/>
<pk mz="428.167443" i="1689386.0" sn="11.75" a="1379.63" fwhm="0.001008" res="424697.4" algo="FTMS"/>
<pk mz="428.203868" i="1399090.3" sn="9.31" a="1219.95" fwhm="0.001181" res="362593.6" algo="FTMS"/>
<pk mz="429.010044" i="1362921.9" sn="9.01" a="1172.67" fwhm="0.001114" res="385042.7" algo="FTMS"/>
<pk mz="429.031046" i="1973486.6" sn="14.12" a="1758.56" fwhm="0.001168" res="367235.0" algo="FTMS"/>
<pk mz="429.046361" i="2658290.3" sn="19.86" a="2418.28" fwhm="0.001061" res="404525.7" algo="FTMS"/>
<pk mz="429.067526" i="4526583.0" sn="35.52" a="5145.55" fwhm="0.001196" res="358852.2" algo="FTMS"/>
<pk mz="429.082606" i="1497082.4" sn="10.13" a="1457.04" fwhm="0.001306" res="328520.2" algo="FTMS"/>
<pk mz="429.103885" i="4366847.5" sn="34.18" a="4780.03" fwhm="0.001162" res="369416.9" algo="FTMS"/>
<pk mz="429.119132" i="1248898.8" sn="8.05" a="1252.33" fwhm="0.001285" res="333892.8" algo="FTMS"/>
<pk mz="429.132305" i="1349893.8" sn="8.83" a="1194.01" fwhm="0.001149" res="373563.0" algo="FTMS"/>
<pk mz="429.140244" i="4340231.5" sn="33.68" a="4485.14" fwhm="0.001102" res="389300.0" algo="FTMS"/>
<pk mz="429.162794" i="1340684.8" sn="8.75" a="1019.75" fwhm="0.000994" res="431885.0" algo="FTMS"/>
<pk mz="429.168547" i="1800718.0" sn="12.57" a="1672.76" fwhm="0.001142" res="375944.8" algo="FTMS"/>
<pk mz="429.176631" i="5143056.0" sn="40.36" a="5966.22" fwhm="0.001169" res="367167.3" algo="FTMS"/>
<pk mz="429.199132" i="3079189.0" sn="23.20" a="3327.59" fwhm="0.001189" res="361107.7" algo="FTMS"/>
<pk mz="429.204893" i="1351190.3" sn="8.84" a="990.50" fwhm="0.000978" res="439078.6" algo="FTMS"/>
<pk mz="429.213007" i="5542424.0" sn="43.68" a="5929.54" fwhm="0.001136" res="377892.7" algo="FTMS"/>
<pk mz="429.235469" i="4783645.5" sn="37.37" a="5091.11" fwhm="0.001141" res="376108.8" algo="FTMS"/>
<pk mz="429.249404" i="3301920.5" sn="25.05" a="3251.27" fwhm="0.001077" res="398409.7" algo="FTMS"/>
<pk mz="430.077928" i="1238237.5" sn="7.90" a="797.53" fwhm="0.000924" res="465452.9" algo="FTMS"/>
<pk mz="430.135544" i="1207530.8" sn="7.64" a="804.25" fwhm="0.001065" res="403965.2" algo="FTMS"/>
<pk mz="430.146713" i="2660589.3" sn="19.72" a="2473.48" fwhm="0.001091" res="394315.9" algo="FTMS"/>
<pk mz="430.148375" i="1136621.6" sn="7.05" a="773.23" fwhm="0.000968" res="444239.4" algo="FTMS"/>
<pk mz="430.171968" i="1380851.0" sn="9.08" a="873.78" fwhm="0.000885" res="486326.7" algo="FTMS"/>
<pk mz="430.183088" i="2262773.5" sn="16.41" a="2213.50" fwhm="0.001137" res="378296.6" algo="FTMS"/>
<pk mz="430.208275" i="1278971.4" sn="8.23" a="1070.95" fwhm="0.001139" res="377577.9" algo="FTMS"/>
<pk mz="430.238884" i="1330690.4" sn="8.66" a="1012.99" fwhm="0.001156" res="372049.6" algo="FTMS"/>
<pk mz="430.598991" i="1133140.6" sn="7.02" a="849.07" fwhm="0.001097" res="392396.4" algo="FTMS"/>
<pk mz="430.972668" i="1495210.0" sn="10.03" a="1166.41" fwhm="0.001040" res="414364.9" algo="FTMS"/>
<pk mz="431.025619" i="2907062.3" sn="21.77" a="2838.12" fwhm="0.001094" res="394122.2" algo="FTMS"/>
<pk mz="431.046610" i="2086331.0" sn="14.94" a="1914.38" fwhm="0.001101" res="391404.8" algo="FTMS"/>
<pk mz="431.062002" i="3441086.5" sn="26.21" a="3628.86" fwhm="0.001134" res="380026.7" algo="FTMS"/>
<pk mz="431.073228" i="1301697.0" sn="8.42" a="1141.01" fwhm="0.001121" res="384410.4" algo="FTMS"/>
<pk mz="431.083141" i="3764163.3" sn="28.89" a="4153.75" fwhm="0.001191" res="361848.6" algo="FTMS"/>
<pk mz="431.098400" i="2815942.8" sn="21.01" a="2679.61" fwhm="0.001071" res="402481.5" algo="FTMS"/>
<pk mz="431.119540" i="2411467.8" sn="17.65" a="2144.50" fwhm="0.001020" res="422748.7" algo="FTMS"/>
<pk mz="431.130737" i="4278222.0" sn="33.16" a="4718.28" fwhm="0.001145" res="376542.7" algo="FTMS"/>
<pk mz="431.134733" i="1526223.1" sn="10.29" a="1358.86" fwhm="0.001087" res="396718.4" algo="FTMS"/>
<pk mz="431.147760" i="2430418.0" sn="17.80" a="2512.40" fwhm="0.001156" res="372871.8" algo="FTMS"/>
<pk mz="431.155892" i="3651028.0" sn="27.95" a="4548.29" fwhm="0.001259" res="342534.4" algo="FTMS"/>
<pk mz="431.178379" i="4053977.0" sn="31.30" a="4089.52" fwhm="0.001105" res="390157.3" algo="FTMS"/>
<pk mz="431.184187" i="2126298.5" sn="15.28" a="1954.00" fwhm="0.001095" res="393608.0" algo="FTMS"/>
<pk mz="431.192270" i="4638684.5" sn="36.16" a="5193.16" fwhm="0.001196" res="360468.4" algo="FTMS"/>
<pk mz="431.214775" i="2408929.5" sn="17.63" a="2194.86" fwhm="0.001039" res="415144.8" algo="FTMS"/>
<pk mz="431.220612" i="1489634.8" sn="9.98" a="1151.75" fwhm="0.000989" res="436013.7" algo="FTMS"/>
<pk mz="431.226142" i="6892516.0" sn="54.90" a="7924.72" fwhm="0.001176" res="366674.2" algo="FTMS"/>
<pk mz="431.228603" i="3579364.5" sn="27.35" a="4002.46" fwhm="0.001191" res="362105.5" algo="FTMS"/>
<pk mz="431.265003" i="1577708.9" sn="10.72" a="1387.23" fwhm="0.001148" res="375606.7" algo="FTMS"/>
<pk mz="432.057215" i="2440354.3" sn="17.88" a="2345.49" fwhm="0.001098" res="393519.9" algo="FTMS"/>
<pk mz="432.093547" i="1558186.6" sn="10.55" a="1177.85" fwhm="0.001016" res="425102.0" algo="FTMS"/>
<pk mz="432.125929" i="1949874.1" sn="13.81" a="1749.45" fwhm="0.001121" res="385472.6" algo="FTMS"/>
<pk mz="432.134202" i="1583028.0" sn="10.76" a="1684.27" fwhm="0.001335" res="323715.0" algo="FTMS"/>
<pk mz="432.151207" i="1673911.9" sn="11.51" a="1451.24" fwhm="0.001126" res="383893.3" algo="FTMS"/>
<pk mz="432.162369" i="1317306.4" sn="8.55" a="935.18" fwhm="0.000999" res="432386.1" algo="FTMS"/>
<pk mz="432.187563" i="2450624.3" sn="17.97" a="2331.65" fwhm="0.001139" res="379467.5" algo="FTMS"/>
<pk mz="432.195647" i="1198786.0" sn="7.56" a="956.81" fwhm="0.001381" res="313001.4" algo="FTMS"/>
<pk mz="432.229432" i="1848521.8" sn="12.96" a="1591.92" fwhm="0.001066" res="405317.2" algo="FTMS"/>
<pk mz="432.231999" i="1227722.4" sn="7.80" a="938.96" fwhm="0.001043" res="414483.2" algo="FTMS"/>
<pk mz="433.004657" i="1185659.5" sn="7.45" a="656.69" fwhm="0.000928" res="466726.8" algo="FTMS"/>
<pk mz="433.041250" i="5058948.0" sn="39.65" a="5847.54" fwhm="0.001200" res="360910.1" algo="FTMS"/>
<pk mz="433.052661" i="1629574.5" sn="11.14" a="1234.65" fwhm="0.001088" res="398057.2" algo="FTMS"/>
<pk mz="433.062411" i="1350792.8" sn="8.83" a="1041.21" fwhm="0.000986" res="439085.0" algo="FTMS"/>
<pk mz="433.077645" i="3749260.3" sn="28.76" a="3810.15" fwhm="0.001124" res="385364.8" algo="FTMS"/>
<pk mz="433.088967" i="1238158.9" sn="7.89" a="864.52" fwhm="0.000932" res="464589.3" algo="FTMS"/>
<pk mz="433.090723" i="1147279.3" sn="7.13" a="906.31" fwhm="0.001222" res="354387.4" algo="FTMS"/>
<pk mz="433.098707" i="1236369.1" sn="7.87" a="988.12" fwhm="0.001134" res="381981.7" algo="FTMS"/>
<pk mz="433.114028" i="3920276.8" sn="30.19" a="4189.36" fwhm="0.001136" res="381165.6" algo="FTMS"/>
<pk mz="433.127087" i="1738903.6" sn="12.05" a="1493.18" fwhm="0.001115" res="388576.9" algo="FTMS"/>
<pk mz="433.135165" i="1871257.5" sn="13.15" a="2169.36" fwhm="0.001355" res="319762.9" algo="FTMS"/>
<pk mz="433.150328" i="2276509.0" sn="16.52" a="2787.60" fwhm="0.001413" res="306441.4" algo="FTMS"/>
<pk mz="433.163524" i="3354016.0" sn="25.48" a="3244.60" fwhm="0.001088" res="398240.2" algo="FTMS"/>
<pk mz="433.171561" i="2054049.9" sn="14.67" a="2251.09" fwhm="0.001191" res="363842.1" algo="FTMS"/>
<pk mz="433.186719" i="1157541.4" sn="7.22" a="877.57" fwhm="0.001029" res="421128.8" algo="FTMS"/>
<pk mz="433.194083" i="2081703.0" sn="14.90" a="2004.02" fwhm="0.001128" res="384013.7" algo="FTMS"/>
<pk mz="433.199878" i="4963752.5" sn="38.86" a="5689.46" fwhm="0.001210" res="358001.6" algo="FTMS"/>
<pk mz="433.205556" i="1681833.6" sn="11.58" a="1489.46" fwhm="0.001120" res="386760.3" algo="FTMS"/>
<pk mz="433.207963" i="2491818.3" sn="18.31" a="2906.52" fwhm="0.001243" res="348499.0" algo="FTMS"/>
<pk mz="433.236165" i="1663920.6" sn="11.43" a="1325.06" fwhm="0.001084" res="399769.9" algo="FTMS"/>
<pk mz="433.244454" i="1605554.5" sn="10.94" a="1529.69" fwhm="0.001216" res="356295.9" algo="FTMS"/>
<pk mz="434.036586" i="1521256.4" sn="10.24" a="1421.53" fwhm="0.001119" res="388041.9" algo="FTMS"/>
<pk mz="434.044617" i="1464682.3" sn="9.77" a="1139.16" fwhm="0.001062" res="408809.3" algo="FTMS"/>
<pk mz="434.072880" i="2830960.8" sn="21.13" a="3103.74" fwhm="0.001212" res="358250.0" algo="FTMS"/>
<pk mz="434.109361" i="1638009.1" sn="11.21" a="1412.85" fwhm="0.001079" res="402328.6" algo="FTMS"/>
<pk mz="434.117393" i="1426811.0" sn="9.46" a="1286.16" fwhm="0.001188" res="365352.7" algo="FTMS"/>
<pk mz="434.130453" i="1828990.0" sn="12.80" a="2260.19" fwhm="0.001284" res="338125.8" algo="FTMS"/>
<pk mz="434.166712" i="2503302.3" sn="18.40" a="2349.86" fwhm="0.001109" res="391479.9" algo="FTMS"/>
<pk mz="434.203128" i="2394254.8" sn="17.50" a="2351.18" fwhm="0.001160" res="374463.3" algo="FTMS"/>
<pk mz="435.020437" i="2556234.5" sn="18.84" a="2767.45" fwhm="0.001139" res="381814.0" algo="FTMS"/>
<pk mz="435.056904" i="5853011.0" sn="46.25" a="6317.62" fwhm="0.001131" res="384665.6" algo="FTMS"/>
<pk mz="435.068143" i="1519189.6" sn="10.22" a="1223.14" fwhm="0.001087" res="400137.7" algo="FTMS"/>
<pk mz="435.093289" i="5974875.5" sn="47.26" a="6722.29" fwhm="0.001185" res="367166.7" algo="FTMS"/>
<pk mz="435.104582" i="1442654.0" sn="9.59" a="1029.84" fwhm="0.001034" res="420900.0" algo="FTMS"/>
<pk mz="435.129641" i="4378467.5" sn="33.99" a="4744.91" fwhm="0.001143" res="380709.0" algo="FTMS"/>
<pk mz="435.142797" i="2866022.8" sn="21.42" a="2844.64" fwhm="0.001091" res="398873.7" algo="FTMS"/>
<pk mz="435.166039" i="2846060.0" sn="21.25" a="3110.12" fwhm="0.001199" res="362948.0" algo="FTMS"/>
<pk mz="435.179133" i="5466991.0" sn="43.04" a="6252.03" fwhm="0.001198" res="363358.0" algo="FTMS"/>
<pk mz="435.187301" i="1234929.0" sn="7.86" a="1153.70" fwhm="0.001522" res="285846.4" algo="FTMS"/>
<pk mz="435.196957" i="1903475.3" sn="13.42" a="1598.97" fwhm="0.001094" res="397691.1" algo="FTMS"/>
<pk mz="435.215527" i="5067639.5" sn="39.72" a="5449.39" fwhm="0.001141" res="381340.0" algo="FTMS"/>
<pk mz="436.052174" i="2292792.0" sn="16.65" a="2349.37" fwhm="0.001137" res="383633.2" algo="FTMS"/>
<pk mz="436.060289" i="1377081.9" sn="9.04" a="905.92" fwhm="0.000926" res="471048.8" algo="FTMS"/>
<pk mz="436.088557" i="2374208.5" sn="17.33" a="2336.16" fwhm="0.001146" res="380546.3" algo="FTMS"/>
<pk mz="436.124783" i="1870152.8" sn="13.14" a="1771.49" fwhm="0.001138" res="383080.7" algo="FTMS"/>
<pk mz="436.146012" i="1628237.6" sn="11.13" a="1224.71" fwhm="0.001018" res="428459.8" algo="FTMS"/>
<pk mz="436.182467" i="2788438.0" sn="20.77" a="2857.07" fwhm="0.001179" res="369911.7" algo="FTMS"/>
<pk mz="436.218822" i="1734494.4" sn="12.01" a="1489.06" fwhm="0.001135" res="384439.9" algo="FTMS"/>
<pk mz="437.036171" i="5082394.5" sn="39.84" a="6050.92" fwhm="0.001230" res="355447.4" algo="FTMS"/>
<pk mz="437.065843" i="1161761.5" sn="7.25" a="1015.05" fwhm="0.001298" res="336743.8" algo="FTMS"/>
<pk mz="437.072533" i="7859491.0" sn="62.92" a="9296.15" fwhm="0.001220" res="358124.8" algo="FTMS"/>
<pk mz="437.083797" i="2299173.8" sn="16.70" a="2450.80" fwhm="0.001234" res="354197.6" algo="FTMS"/>
<pk mz="437.089558" i="4554023.0" sn="35.45" a="5358.60" fwhm="0.001160" res="376848.9" algo="FTMS"/>
<pk mz="437.108939" i="6077739.5" sn="48.11" a="7044.68" fwhm="0.001192" res="366837.6" algo="FTMS"/>
<pk mz="437.120127" i="2735406.0" sn="20.33" a="2937.82" fwhm="0.001176" res="371825.5" algo="FTMS"/>
<pk mz="437.122093" i="1394734.5" sn="9.18" a="1340.46" fwhm="0.001175" res="371906.6" algo="FTMS"/>
<pk mz="437.145294" i="4409652.0" sn="34.25" a="4676.16" fwhm="0.001143" res="382526.8" algo="FTMS"/>
<pk mz="437.156586" i="1726006.4" sn="11.94" a="1492.59" fwhm="0.001105" res="395683.7" algo="FTMS"/>
<pk mz="437.158373" i="4057398.8" sn="31.32" a="4296.50" fwhm="0.001162" res="376196.2" algo="FTMS"/>
<pk mz="437.176177" i="1637178.9" sn="11.20" a="1712.20" fwhm="0.001352" res="323382.2" algo="FTMS"/>
<pk mz="437.181710" i="2569532.3" sn="18.95" a="2617.81" fwhm="0.001103" res="396510.9" algo="FTMS"/>
<pk mz="437.194803" i="5590335.0" sn="44.06" a="6174.56" fwhm="0.001178" res="371034.4" algo="FTMS"/>
<pk mz="437.212555" i="1323075.4" sn="8.59" a="1020.65" fwhm="0.001065" res="410371.4" algo="FTMS"/>
<pk mz="437.218250" i="1597252.6" sn="10.87" a="1460.14" fwhm="0.001139" res="383902.9" algo="FTMS"/>
<pk mz="437.231130" i="2916167.5" sn="21.83" a="2844.58" fwhm="0.001124" res="389127.5" algo="FTMS"/>
<pk mz="437.254514" i="1429069.0" sn="9.47" a="1207.99" fwhm="0.001102" res="396876.6" algo="FTMS"/>
<pk mz="438.039427" i="1238530.0" sn="7.88" a="1237.07" fwhm="0.001235" res="354742.5" algo="FTMS"/>
<pk mz="438.067791" i="2351112.5" sn="17.13" a="2153.26" fwhm="0.001091" res="401680.7" algo="FTMS"/>
<pk mz="438.075982" i="1634570.4" sn="11.17" a="1444.75" fwhm="0.001046" res="419000.7" algo="FTMS"/>
<pk mz="438.089257" i="1542157.5" sn="10.41" a="1316.76" fwhm="0.001098" res="399108.4" algo="FTMS"/>
<pk mz="438.104239" i="1923600.9" sn="13.58" a="1633.31" fwhm="0.001042" res="420579.9" algo="FTMS"/>
<pk mz="438.112336" i="1554194.8" sn="10.51" a="1264.88" fwhm="0.001057" res="414655.2" algo="FTMS"/>
<pk mz="438.152011" i="1305883.9" sn="8.44" a="1023.19" fwhm="0.001080" res="405863.8" algo="FTMS"/>
<pk mz="438.153617" i="1993244.3" sn="14.16" a="1724.81" fwhm="0.001087" res="403173.7" algo="FTMS"/>
<pk mz="438.198065" i="1360166.5" sn="8.89" a="1427.99" fwhm="0.001315" res="333118.6" algo="FTMS"/>
<pk mz="439.015439" i="1702115.1" sn="11.73" a="1804.78" fwhm="0.001274" res="344528.3" algo="FTMS"/>
<pk mz="439.030750" i="1360614.6" sn="8.90" a="1135.08" fwhm="0.001128" res="389205.5" algo="FTMS"/>
<pk mz="439.051811" i="6374123.5" sn="50.57" a="7606.10" fwhm="0.001214" res="361668.0" algo="FTMS"/>
<pk mz="439.055163" i="2483436.3" sn="18.23" a="2381.20" fwhm="0.001142" res="384589.7" algo="FTMS"/>
<pk mz="439.067255" i="1140719.0" sn="7.07" a="839.21" fwhm="0.000994" res="441836.7" algo="FTMS"/>
<pk mz="439.088170" i="7455476.0" sn="59.56" a="8935.33" fwhm="0.001216" res="360961.7" algo="FTMS"/>
<pk mz="439.099516" i="1463286.5" sn="9.75" a="1128.80" fwhm="0.001140" res="385129.1" algo="FTMS"/>
<pk mz="439.124566" i="5140220.5" sn="40.32" a="5955.26" fwhm="0.001211" res="362573.8" algo="FTMS"/>
<pk mz="439.135889" i="1512190.9" sn="10.16" a="1284.41" fwhm="0.001109" res="396152.7" algo="FTMS"/>
<pk mz="439.155547" i="1963267.5" sn="13.91" a="2815.50" fwhm="0.001565" res="280586.4" algo="FTMS"/>
<pk mz="439.160995" i="4200196.5" sn="32.50" a="4611.15" fwhm="0.001189" res="369351.2" algo="FTMS"/>
<pk mz="439.173949" i="2807559.8" sn="20.92" a="3040.88" fwhm="0.001230" res="356935.1" algo="FTMS"/>
<pk mz="439.191679" i="1196043.8" sn="7.53" a="899.41" fwhm="0.001010" res="434794.5" algo="FTMS"/>
<pk mz="439.197460" i="2872077.0" sn="21.46" a="2706.72" fwhm="0.001047" res="419313.6" algo="FTMS"/>
<pk mz="439.210388" i="2392336.0" sn="17.47" a="2261.55" fwhm="0.001110" res="395685.9" algo="FTMS"/>
<pk mz="439.233734" i="2550037.5" sn="18.78" a="2930.26" fwhm="0.001228" res="357668.7" algo="FTMS"/>
<pk mz="439.246714" i="1153560.5" sn="7.17" a="718.16" fwhm="0.001033" res="425377.5" algo="FTMS"/>
<pk mz="440.025980" i="1666508.4" sn="11.44" a="1282.21" fwhm="0.001050" res="419234.4" algo="FTMS"/>
<pk mz="440.055119" i="1212115.1" sn="7.59" a="827.41" fwhm="0.001060" res="415011.2" algo="FTMS"/>
<pk mz="440.132832" i="1520613.0" sn="10.14" a="1334.40" fwhm="0.001157" res="380324.5" algo="FTMS"/>
<pk mz="440.156305" i="1347306.5" sn="8.71" a="1112.58" fwhm="0.001064" res="413780.1" algo="FTMS"/>
<pk mz="440.169189" i="1609709.5" sn="10.87" a="1542.04" fwhm="0.001158" res="380097.0" algo="FTMS"/>
<pk mz="441.030964" i="2386612.5" sn="17.27" a="2478.78" fwhm="0.001163" res="379144.0" algo="FTMS"/>
<pk mz="441.046193" i="2558136.0" sn="18.69" a="2819.12" fwhm="0.001249" res="353023.1" algo="FTMS"/>
<pk mz="441.067460" i="6504637.0" sn="51.21" a="7647.36" fwhm="0.001231" res="358253.4" algo="FTMS"/>
<pk mz="441.082530" i="1225920.4" sn="7.71" a="946.63" fwhm="0.001192" res="370076.8" algo="FTMS"/>
<pk mz="441.103859" i="6144197.5" sn="48.24" a="7032.21" fwhm="0.001206" res="365800.5" algo="FTMS"/>
<pk mz="441.140267" i="3979469.8" sn="30.40" a="4379.77" fwhm="0.001192" res="370072.5" algo="FTMS"/>
<pk mz="441.176611" i="4114646.0" sn="31.51" a="4550.93" fwhm="0.001218" res="362236.1" algo="FTMS"/>
<pk mz="441.189627" i="1463257.1" sn="9.66" a="1310.83" fwhm="0.001165" res="378633.3" algo="FTMS"/>
<pk mz="441.199004" i="1357019.4" sn="8.79" a="1454.68" fwhm="0.001321" res="333890.2" algo="FTMS"/>
<pk mz="441.212954" i="4457694.5" sn="34.34" a="5552.36" fwhm="0.001261" res="349972.3" algo="FTMS"/>
<pk mz="441.235413" i="2255587.8" sn="16.19" a="2369.09" fwhm="0.001180" res="374046.8" algo="FTMS"/>
<pk mz="441.249384" i="2787047.0" sn="20.57" a="3066.26" fwhm="0.001237" res="356632.2" algo="FTMS"/>
<pk mz="442.041674" i="1247646.0" sn="7.88" a="847.48" fwhm="0.001025" res="431438.9" algo="FTMS"/>
<pk mz="442.070905" i="1327012.8" sn="8.54" a="1160.14" fwhm="0.001159" res="381386.4" algo="FTMS"/>
<pk mz="442.107141" i="1924013.1" sn="13.46" a="2047.86" fwhm="0.001300" res="340111.1" algo="FTMS"/>
<pk mz="442.135611" i="1422515.8" sn="9.32" a="1241.72" fwhm="0.001084" res="407728.5" algo="FTMS"/>
<pk mz="442.146717" i="1424566.3" sn="9.34" a="1292.57" fwhm="0.001121" res="394382.9" algo="FTMS"/>
<pk mz="442.171869" i="1279932.1" sn="8.15" a="871.34" fwhm="0.001019" res="434073.3" algo="FTMS"/>
<pk mz="442.183135" i="1643198.8" sn="11.14" a="1732.28" fwhm="0.001275" res="346756.7" algo="FTMS"/>
<pk mz="442.216392" i="1318086.4" sn="8.46" a="933.17" fwhm="0.001011" res="437278.3" algo="FTMS"/>
<pk mz="442.219441" i="1247687.1" sn="7.88" a="1299.93" fwhm="0.001487" res="297477.3" algo="FTMS"/>
<pk mz="443.025604" i="1927297.4" sn="13.48" a="1854.68" fwhm="0.001168" res="379296.6" algo="FTMS"/>
<pk mz="443.046772" i="3506310.3" sn="26.50" a="3860.96" fwhm="0.001212" res="365531.1" algo="FTMS"/>
<pk mz="443.062061" i="1991049.9" sn="14.01" a="2173.33" fwhm="0.001343" res="329904.9" algo="FTMS"/>
<pk mz="443.083105" i="4992654.5" sn="38.75" a="5897.56" fwhm="0.001216" res="364279.4" algo="FTMS"/>
<pk mz="443.105569" i="1756563.9" sn="12.08" a="1682.94" fwhm="0.001158" res="382510.1" algo="FTMS"/>
<pk mz="443.119549" i="4423319.0" sn="34.06" a="5015.65" fwhm="0.001235" res="358660.9" algo="FTMS"/>
<pk mz="443.155861" i="3732127.5" sn="28.36" a="4171.84" fwhm="0.001221" res="362889.7" algo="FTMS"/>
<pk mz="443.178330" i="2258084.8" sn="16.21" a="2437.66" fwhm="0.001282" res="345694.0" algo="FTMS"/>
<pk mz="443.184307" i="1383334.0" sn="9.00" a="1210.32" fwhm="0.001172" res="378151.3" algo="FTMS"/>
<pk mz="443.192230" i="7670440.0" sn="60.82" a="9456.82" fwhm="0.001229" res="360691.8" algo="FTMS"/>
<pk mz="443.214735" i="3786413.0" sn="28.81" a="4461.41" fwhm="0.001230" res="360249.2" algo="FTMS"/>
<pk mz="443.228647" i="4805296.5" sn="37.20" a="5333.27" fwhm="0.001179" res="375874.0" algo="FTMS"/>
<pk mz="443.251196" i="2647733.5" sn="19.42" a="2817.00" fwhm="0.001256" res="352809.2" algo="FTMS"/>
<pk mz="443.264999" i="3214008.8" sn="24.09" a="3792.25" fwhm="0.001295" res="342297.6" algo="FTMS"/>
<pk mz="443.301546" i="1142209.1" sn="7.01" a="880.66" fwhm="0.001169" res="379056.7" algo="FTMS"/>
<pk mz="444.057221" i="1757807.9" sn="12.08" a="1498.66" fwhm="0.001188" res="373646.3" algo="FTMS"/>
<pk mz="444.114812" i="1418877.1" sn="9.29" a="1406.39" fwhm="0.001228" res="361596.4" algo="FTMS"/>
<pk mz="444.125974" i="1160063.8" sn="7.16" a="836.35" fwhm="0.001111" res="399730.1" algo="FTMS"/>
<pk mz="444.151103" i="1176197.5" sn="7.29" a="669.06" fwhm="0.000878" res="506046.7" algo="FTMS"/>
<pk mz="444.162372" i="3315592.3" sn="24.92" a="3638.02" fwhm="0.001162" res="382301.9" algo="FTMS"/>
<pk mz="444.187418" i="1376653.9" sn="8.94" a="1045.76" fwhm="0.001119" res="396984.7" algo="FTMS"/>
<pk mz="444.195679" i="1955215.9" sn="13.71" a="2309.08" fwhm="0.001376" res="322784.2" algo="FTMS"/>
<pk mz="444.198811" i="1751952.5" sn="12.04" a="1847.95" fwhm="0.001288" res="344777.6" algo="FTMS"/>
<pk mz="444.209871" i="1608083.1" sn="10.85" a="1626.50" fwhm="0.001208" res="367780.7" algo="FTMS"/>
<pk mz="444.231950" i="1861272.3" sn="12.94" a="2081.17" fwhm="0.001344" res="330638.8" algo="FTMS"/>
<pk mz="444.988148" i="1219783.0" sn="7.65" a="1138.98" fwhm="0.001275" res="349113.7" algo="FTMS"/>
<pk mz="445.004804" i="1206346.8" sn="7.54" a="1238.49" fwhm="0.001547" res="287614.9" algo="FTMS"/>
<pk mz="445.041280" i="3718227.3" sn="28.24" a="4403.74" fwhm="0.001261" res="352986.4" algo="FTMS"/>
<pk mz="445.062446" i="2690648.3" sn="19.77" a="3001.79" fwhm="0.001260" res="353225.2" algo="FTMS"/>
<pk mz="445.077681" i="2511451.8" sn="18.29" a="3055.88" fwhm="0.001377" res="323138.3" algo="FTMS"/>
<pk mz="445.088933" i="1459806.3" sn="9.63" a="1194.39" fwhm="0.001110" res="401117.4" algo="FTMS"/>
<pk mz="445.098823" i="3551328.5" sn="26.86" a="4330.94" fwhm="0.001281" res="347577.3" algo="FTMS"/>
<pk mz="445.114015" i="2810980.0" sn="20.76" a="3257.31" fwhm="0.001308" res="340337.0" algo="FTMS"/>
<pk mz="445.135174" i="2912873.0" sn="21.60" a="3514.17" fwhm="0.001308" res="340271.8" algo="FTMS"/>
<pk mz="445.150164" i="1179372.4" sn="7.31" a="1213.87" fwhm="0.001414" res="314900.7" algo="FTMS"/>
<pk mz="445.163524" i="2424431.5" sn="17.58" a="2922.86" fwhm="0.001344" res="331179.6" algo="FTMS"/>
<pk mz="445.171531" i="3738225.3" sn="28.40" a="4490.69" fwhm="0.001263" res="352547.2" algo="FTMS"/>
<pk mz="445.186781" i="1217140.9" sn="7.63" a="962.26" fwhm="0.001064" res="418233.8" algo="FTMS"/>
<pk mz="445.193992" i="3540086.5" sn="26.77" a="3771.64" fwhm="0.001171" res="380225.9" algo="FTMS"/>
<pk mz="445.199826" i="1619063.9" sn="10.94" a="1280.97" fwhm="0.001055" res="422059.9" algo="FTMS"/>
<pk mz="445.207884" i="4428922.0" sn="34.10" a="5392.53" fwhm="0.001255" res="354755.6" algo="FTMS"/>
<pk mz="445.230355" i="4394111.0" sn="33.81" a="5056.14" fwhm="0.001224" res="363812.3" algo="FTMS"/>
<pk mz="445.236262" i="1268736.4" sn="8.05" a="1397.07" fwhm="0.001479" res="301127.6" algo="FTMS"/>
<pk mz="445.241886" i="1800833.6" sn="12.44" a="1676.27" fwhm="0.001157" res="384911.2" algo="FTMS"/>
<pk mz="445.244313" i="3145858.3" sn="23.52" a="3561.37" fwhm="0.001258" res="353801.1" algo="FTMS"/>
<pk mz="445.280671" i="1818762.6" sn="12.58" a="1636.56" fwhm="0.001141" res="390405.5" algo="FTMS"/>
<pk mz="446.036300" i="1176761.3" sn="7.29" a="863.95" fwhm="0.001243" res="358894.0" algo="FTMS"/>
<pk mz="446.072874" i="1445185.6" sn="9.50" a="1055.70" fwhm="0.000972" res="459094.3" algo="FTMS"/>
<pk mz="446.109406" i="1256010.1" sn="7.94" a="1079.49" fwhm="0.001160" res="384684.1" algo="FTMS"/>
<pk mz="446.141564" i="1580625.5" sn="10.62" a="1579.81" fwhm="0.001193" res="373904.5" algo="FTMS"/>
<pk mz="446.166816" i="1759063.4" sn="12.09" a="1614.92" fwhm="0.001117" res="399524.5" algo="FTMS"/>
<pk mz="446.177978" i="1355353.9" sn="8.76" a="950.40" fwhm="0.001082" res="412455.2" algo="FTMS"/>
<pk mz="446.203161" i="2052959.8" sn="14.51" a="2059.62" fwhm="0.001196" res="373091.9" algo="FTMS"/>
<pk mz="446.239430" i="1158760.1" sn="7.14" a="849.37" fwhm="0.001088" res="410095.1" algo="FTMS"/>
<pk mz="447.020570" i="2154268.5" sn="15.35" a="2441.56" fwhm="0.001305" res="342603.7" algo="FTMS"/>
<pk mz="447.056965" i="4500005.0" sn="34.68" a="5105.72" fwhm="0.001250" res="357638.9" algo="FTMS"/>
<pk mz="447.068192" i="1701671.6" sn="11.62" a="1639.38" fwhm="0.001245" res="359062.9" algo="FTMS"/>
<pk mz="447.078080" i="2318890.0" sn="16.70" a="2406.06" fwhm="0.001173" res="381112.4" algo="FTMS"/>
<pk mz="447.091045" i="1257516.9" sn="7.95" a="940.93" fwhm="0.001016" res="439894.9" algo="FTMS"/>
<pk mz="447.093327" i="4191789.5" sn="32.14" a="5107.50" fwhm="0.001286" res="347712.3" algo="FTMS"/>
<pk mz="447.104559" i="1616944.0" sn="10.92" a="1477.99" fwhm="0.001147" res="389901.9" algo="FTMS"/>
<pk mz="447.114444" i="1352498.3" sn="8.74" a="1121.28" fwhm="0.001100" res="406594.8" algo="FTMS"/>
<pk mz="447.129559" i="2261045.8" sn="16.23" a="2273.26" fwhm="0.001175" res="380467.7" algo="FTMS"/>
<pk mz="447.142724" i="1493560.9" sn="9.90" a="1208.27" fwhm="0.001004" res="445510.8" algo="FTMS"/>
<pk mz="447.150667" i="1367866.6" sn="8.86" a="1529.49" fwhm="0.001327" res="336914.8" algo="FTMS"/>
<pk mz="447.166174" i="1580094.3" sn="10.61" a="1355.32" fwhm="0.001159" res="385986.3" algo="FTMS"/>
<pk mz="447.173359" i="1275199.9" sn="8.10" a="1013.22" fwhm="0.001111" res="402493.2" algo="FTMS"/>
<pk mz="447.179162" i="3051073.3" sn="22.74" a="3171.09" fwhm="0.001196" res="373860.6" algo="FTMS"/>
<pk mz="447.187275" i="2681923.3" sn="19.69" a="3263.20" fwhm="0.001374" res="325477.8" algo="FTMS"/>
<pk mz="447.209680" i="1208392.3" sn="7.55" a="1028.45" fwhm="0.001180" res="379040.2" algo="FTMS"/>
<pk mz="447.215549" i="2730057.8" sn="20.09" a="2797.22" fwhm="0.001173" res="381285.9" algo="FTMS"/>
<pk mz="447.223628" i="2359371.5" sn="17.04" a="2655.10" fwhm="0.001313" res="340726.6" algo="FTMS"/>
<pk mz="447.259858" i="1170259.9" sn="7.24" a="977.81" fwhm="0.001248" res="358486.5" algo="FTMS"/>
<pk mz="448.052260" i="1796874.9" sn="12.40" a="1709.21" fwhm="0.001208" res="370858.5" algo="FTMS"/>
<pk mz="448.088478" i="1862931.3" sn="12.94" a="1694.97" fwhm="0.001121" res="399606.3" algo="FTMS"/>
<pk mz="448.096731" i="1267989.1" sn="8.04" a="1250.70" fwhm="0.001345" res="333108.1" algo="FTMS"/>
<pk mz="448.146024" i="1635872.5" sn="11.07" a="1612.57" fwhm="0.001310" res="342009.8" algo="FTMS"/>
<pk mz="448.182397" i="2407721.0" sn="17.43" a="2466.61" fwhm="0.001237" res="362180.1" algo="FTMS"/>
<pk mz="448.218754" i="1726769.3" sn="11.82" a="1556.92" fwhm="0.001159" res="386667.0" algo="FTMS"/>
<pk mz="449.036167" i="3979758.0" sn="30.39" a="4928.92" fwhm="0.001358" res="330548.1" algo="FTMS"/>
<pk mz="449.072595" i="4382710.5" sn="33.71" a="4977.40" fwhm="0.001222" res="367442.6" algo="FTMS"/>
<pk mz="449.083797" i="1860857.0" sn="12.92" a="2114.68" fwhm="0.001416" res="317040.2" algo="FTMS"/>
<pk mz="449.108908" i="5485567.0" sn="42.80" a="6594.22" fwhm="0.001256" res="357569.6" algo="FTMS"/>
<pk mz="449.145290" i="2443783.3" sn="17.73" a="2754.49" fwhm="0.001260" res="356337.6" algo="FTMS"/>
<pk mz="449.158408" i="2624522.3" sn="19.22" a="2778.75" fwhm="0.001183" res="379812.6" algo="FTMS"/>
<pk mz="449.181724" i="1595663.6" sn="10.74" a="1328.47" fwhm="0.001092" res="411494.3" algo="FTMS"/>
<pk mz="449.194757" i="5326866.5" sn="41.49" a="6083.22" fwhm="0.001224" res="367017.0" algo="FTMS"/>
<pk mz="449.204308" i="1223700.8" sn="7.67" a="1084.41" fwhm="0.001173" res="382959.0" algo="FTMS"/>
<pk mz="449.212524" i="1358742.8" sn="8.78" a="1688.99" fwhm="0.001674" res="268313.4" algo="FTMS"/>
<pk mz="449.231160" i="2174491.0" sn="15.51" a="2165.36" fwhm="0.001113" res="403608.9" algo="FTMS"/>
<pk mz="450.031161" i="1357011.5" sn="8.77" a="1228.16" fwhm="0.001349" res="333616.9" algo="FTMS"/>
<pk mz="450.067872" i="2241244.0" sn="16.06" a="2228.60" fwhm="0.001209" res="372301.1" algo="FTMS"/>
<pk mz="450.075853" i="1308381.9" sn="8.37" a="1084.41" fwhm="0.001217" res="369906.1" algo="FTMS"/>
<pk mz="450.104145" i="2090212.4" sn="14.81" a="1949.89" fwhm="0.001124" res="400540.2" algo="FTMS"/>
<pk mz="450.112190" i="1742054.3" sn="11.94" a="1689.95" fwhm="0.001258" res="357658.5" algo="FTMS"/>
<pk mz="450.161666" i="1686001.6" sn="11.48" a="1728.75" fwhm="0.001282" res="351174.2" algo="FTMS"/>
<pk mz="450.198147" i="2559226.0" sn="18.68" a="2590.03" fwhm="0.001210" res="372113.0" algo="FTMS"/>
<pk mz="450.234564" i="1315842.5" sn="8.43" a="1057.74" fwhm="0.001145" res="393120.1" algo="FTMS"/>
<pk mz="451.015516" i="1338806.5" sn="8.62" a="1174.13" fwhm="0.001155" res="390331.0" algo="FTMS"/>
<pk mz="451.051792" i="5231039.0" sn="40.70" a="6305.80" fwhm="0.001295" res="348169.6" algo="FTMS"/>
<pk mz="451.088180" i="6025671.0" sn="47.25" a="7827.52" fwhm="0.001330" res="339051.4" algo="FTMS"/>
<pk mz="451.099550" i="1992649.9" sn="14.01" a="1896.68" fwhm="0.001202" res="375296.9" algo="FTMS"/>
<pk mz="451.124565" i="4278735.5" sn="32.85" a="4804.97" fwhm="0.001237" res="364774.3" algo="FTMS"/>
<pk mz="451.135943" i="1414866.3" sn="9.24" a="1521.03" fwhm="0.001448" res="311553.6" algo="FTMS"/>
<pk mz="451.161028" i="3076056.0" sn="22.94" a="3351.24" fwhm="0.001198" res="376739.9" algo="FTMS"/>
<pk mz="451.174049" i="3860443.0" sn="29.40" a="4687.25" fwhm="0.001306" res="345592.9" algo="FTMS"/>
<pk mz="451.191621" i="1712095.0" sn="11.69" a="1485.62" fwhm="0.001114" res="405173.4" algo="FTMS"/>
<pk mz="451.197372" i="1382368.4" sn="8.98" a="1095.58" fwhm="0.000963" res="468734.4" algo="FTMS"/>
<pk mz="451.210430" i="4252131.5" sn="32.63" a="4792.95" fwhm="0.001218" res="370578.8" algo="FTMS"/>
<pk mz="451.246715" i="1419755.8" sn="9.28" a="1446.31" fwhm="0.001506" res="299662.5" algo="FTMS"/>
<pk mz="452.083420" i="1642412.4" sn="11.03" a="1504.56" fwhm="0.001198" res="377466.2" algo="FTMS"/>
<pk mz="452.091578" i="1410990.4" sn="9.14" a="1147.28" fwhm="0.001160" res="389654.2" algo="FTMS"/>
<pk mz="452.119857" i="1294772.9" sn="8.19" a="1050.90" fwhm="0.001179" res="383471.7" algo="FTMS"/>
<pk mz="452.132949" i="1162167.9" sn="7.10" a="853.52" fwhm="0.001036" res="436275.3" algo="FTMS"/>
<pk mz="452.177229" i="1581762.0" sn="10.54" a="1318.80" fwhm="0.001185" res="381601.6" algo="FTMS"/>
<pk mz="452.213774" i="1844426.5" sn="12.68" a="1848.89" fwhm="0.001232" res="367054.6" algo="FTMS"/>
<pk mz="453.031034" i="2463622.5" sn="17.75" a="2599.83" fwhm="0.001273" res="355866.3" algo="FTMS"/>
<pk mz="453.067469" i="5909391.0" sn="45.93" a="7327.33" fwhm="0.001318" res="343731.1" algo="FTMS"/>
<pk mz="453.078676" i="1566609.4" sn="10.41" a="1552.75" fwhm="0.001388" res="326371.0" algo="FTMS"/>
<pk mz="453.103903" i="4934551.0" sn="37.96" a="6098.10" fwhm="0.001306" res="347062.8" algo="FTMS"/>
<pk mz="453.114990" i="1888153.8" sn="13.04" a="1795.22" fwhm="0.001226" res="369674.3" algo="FTMS"/>
<pk mz="453.140226" i="3359647.5" sn="25.08" a="3597.07" fwhm="0.001171" res="386861.8" algo="FTMS"/>
<pk mz="453.153249" i="1597602.6" sn="10.66" a="1709.74" fwhm="0.001342" res="337565.5" algo="FTMS"/>
<pk mz="453.176725" i="2223016.0" sn="15.78" a="2181.04" fwhm="0.001133" res="399875.7" algo="FTMS"/>
<pk mz="453.189671" i="2790315.0" sn="20.42" a="3171.07" fwhm="0.001273" res="356020.2" algo="FTMS"/>
<pk mz="453.207360" i="1283247.0" sn="8.09" a="986.22" fwhm="0.001088" res="416374.0" algo="FTMS"/>
<pk mz="453.213105" i="2203056.3" sn="15.62" a="2054.15" fwhm="0.001165" res="388870.4" algo="FTMS"/>
<pk mz="453.226000" i="2576307.3" sn="18.67" a="2806.81" fwhm="0.001264" res="358616.7" algo="FTMS"/>
<pk mz="453.249481" i="1437880.8" sn="9.36" a="1524.83" fwhm="0.001236" res="366845.1" algo="FTMS"/>
<pk mz="454.070907" i="1779317.5" sn="12.15" a="2055.67" fwhm="0.001380" res="328933.8" algo="FTMS"/>
<pk mz="454.099088" i="1359740.0" sn="8.72" a="1017.27" fwhm="0.001112" res="408327.9" algo="FTMS"/>
<pk mz="454.107165" i="1622653.9" sn="10.87" a="1710.24" fwhm="0.001233" res="368182.9" algo="FTMS"/>
<pk mz="454.110034" i="1525630.5" sn="10.07" a="1750.95" fwhm="0.001478" res="307237.2" algo="FTMS"/>
<pk mz="454.143457" i="1222534.1" sn="7.59" a="1169.33" fwhm="0.001273" res="356646.9" algo="FTMS"/>
<pk mz="454.148425" i="1396615.3" sn="9.02" a="1348.53" fwhm="0.001475" res="307897.9" algo="FTMS"/>
<pk mz="455.025518" i="1664336.6" sn="11.21" a="1688.60" fwhm="0.001285" res="354093.5" algo="FTMS"/>
<pk mz="455.046805" i="3312469.5" sn="24.69" a="3621.64" fwhm="0.001222" res="372282.1" algo="FTMS"/>
<pk mz="455.062199" i="1383257.1" sn="8.91" a="1379.14" fwhm="0.001244" res="365825.5" algo="FTMS"/>
<pk mz="455.083151" i="4940126.0" sn="38.00" a="6208.27" fwhm="0.001321" res="344600.1" algo="FTMS"/>
<pk mz="455.119485" i="4341094.0" sn="33.10" a="5342.37" fwhm="0.001320" res="344895.1" algo="FTMS"/>
<pk mz="455.155862" i="3302766.5" sn="24.61" a="3523.10" fwhm="0.001197" res="380391.5" algo="FTMS"/>
<pk mz="455.192264" i="2846583.0" sn="20.88" a="3532.43" fwhm="0.001357" res="335336.6" algo="FTMS"/>
<pk mz="455.214756" i="1204860.0" sn="7.45" a="892.88" fwhm="0.001247" res="364912.4" algo="FTMS"/>
<pk mz="455.228718" i="3173759.3" sn="23.55" a="3932.34" fwhm="0.001349" res="337558.7" algo="FTMS"/>
<pk mz="455.251138" i="1900932.4" sn="13.14" a="1670.41" fwhm="0.001144" res="398026.6" algo="FTMS"/>
<pk mz="455.265129" i="1994119.6" sn="13.90" a="2228.83" fwhm="0.001259" res="361585.3" algo="FTMS"/>
<pk mz="456.057260" i="1705533.1" sn="11.54" a="1905.32" fwhm="0.001346" res="338810.2" algo="FTMS"/>
<pk mz="456.086519" i="1332035.9" sn="8.49" a="1057.76" fwhm="0.001191" res="382812.1" algo="FTMS"/>
<pk mz="456.127842" i="1415245.4" sn="9.17" a="1136.01" fwhm="0.001075" res="424154.9" algo="FTMS"/>
<pk mz="456.151149" i="1624402.6" sn="10.88" a="1447.16" fwhm="0.001207" res="377902.4" algo="FTMS"/>
<pk mz="456.209910" i="1368416.1" sn="8.78" a="953.59" fwhm="0.001002" res="455199.3" algo="FTMS"/>
<pk mz="457.041298" i="2332446.5" sn="16.67" a="2466.53" fwhm="0.001268" res="360500.5" algo="FTMS"/>
<pk mz="457.062328" i="3596067.3" sn="27.00" a="4437.94" fwhm="0.001344" res="340147.6" algo="FTMS"/>
<pk mz="457.077633" i="1423398.8" sn="9.23" a="1119.98" fwhm="0.001105" res="413803.9" algo="FTMS"/>
<pk mz="457.098790" i="4670251.5" sn="35.79" a="5764.47" fwhm="0.001297" res="352500.7" algo="FTMS"/>
<pk mz="457.135223" i="3481396.0" sn="26.06" a="4335.30" fwhm="0.001376" res="332194.0" algo="FTMS"/>
<pk mz="457.171509" i="2746172.3" sn="20.05" a="3383.40" fwhm="0.001343" res="340289.1" algo="FTMS"/>
<pk mz="457.194017" i="3043137.5" sn="22.48" a="3945.72" fwhm="0.001413" res="323525.6" algo="FTMS"/>
<pk mz="457.207822" i="4076356.5" sn="30.93" a="4798.79" fwhm="0.001301" res="351458.8" algo="FTMS"/>
<pk mz="457.230416" i="1595209.8" sn="10.64" a="1202.78" fwhm="0.001054" res="433781.9" algo="FTMS"/>
<pk mz="457.244236" i="3069260.8" sn="22.69" a="3198.56" fwhm="0.001178" res="388080.8" algo="FTMS"/>
<pk mz="457.266771" i="1643346.0" sn="11.03" a="1823.72" fwhm="0.001267" res="360923.5" algo="FTMS"/>
<pk mz="457.280612" i="1731669.1" sn="11.75" a="1840.39" fwhm="0.001334" res="342816.0" algo="FTMS"/>
<pk mz="458.036531" i="1458945.9" sn="9.52" a="1329.34" fwhm="0.001223" res="374550.0" algo="FTMS"/>
<pk mz="458.072796" i="1255690.3" sn="7.86" a="887.52" fwhm="0.001045" res="438251.5" algo="FTMS"/>
<pk mz="458.102190" i="1326736.9" sn="8.44" a="1735.01" fwhm="0.001623" res="282309.9" algo="FTMS"/>
<pk mz="458.141603" i="1629465.9" sn="10.92" a="1436.97" fwhm="0.001158" res="395680.2" algo="FTMS"/>
<pk mz="458.177972" i="3080226.3" sn="22.78" a="3489.03" fwhm="0.001247" res="367346.1" algo="FTMS"/>
<pk mz="458.225683" i="1279021.1" sn="8.05" a="1586.98" fwhm="0.001454" res="315211.8" algo="FTMS"/>
<pk mz="459.020351" i="1996514.4" sn="13.92" a="2090.60" fwhm="0.001239" res="370372.9" algo="FTMS"/>
<pk mz="459.041557" i="1431015.3" sn="9.29" a="1170.99" fwhm="0.001136" res="403939.6" algo="FTMS"/>
<pk mz="459.056877" i="2462954.8" sn="17.73" a="2703.77" fwhm="0.001297" res="354000.3" algo="FTMS"/>
<pk mz="459.068133" i="1339117.3" sn="8.54" a="1288.76" fwhm="0.001246" res="368344.7" algo="FTMS"/>
<pk mz="459.078047" i="3475695.5" sn="26.01" a="4440.15" fwhm="0.001349" res="340424.9" algo="FTMS"/>
<pk mz="459.093359" i="1825523.0" sn="12.52" a="1850.91" fwhm="0.001204" res="381168.1" algo="FTMS"/>
<pk mz="459.104810" i="1309941.6" sn="8.30" a="1173.83" fwhm="0.001196" res="383794.5" algo="FTMS"/>
<pk mz="459.114500" i="2480375.8" sn="17.87" a="3141.17" fwhm="0.001473" res="311732.0" algo="FTMS"/>
<pk mz="459.129762" i="1822203.4" sn="12.49" a="2048.59" fwhm="0.001420" res="323248.9" algo="FTMS"/>
<pk mz="459.150864" i="2265344.0" sn="16.11" a="2948.60" fwhm="0.001482" res="309900.6" algo="FTMS"/>
<pk mz="459.166205" i="1706755.6" sn="11.55" a="1481.82" fwhm="0.001251" res="367023.0" algo="FTMS"/>
<pk mz="459.173224" i="1710853.3" sn="11.58" a="1617.17" fwhm="0.001232" res="372734.4" algo="FTMS"/>
<pk mz="459.187167" i="3104520.5" sn="22.98" a="3545.43" fwhm="0.001272" res="360900.9" algo="FTMS"/>
<pk mz="459.209633" i="3409165.5" sn="25.47" a="3857.62" fwhm="0.001244" res="369077.4" algo="FTMS"/>
<pk mz="459.215537" i="1634830.9" sn="10.96" a="1542.89" fwhm="0.001191" res="385590.9" algo="FTMS"/>
<pk mz="459.223581" i="3756304.8" sn="28.31" a="4675.61" fwhm="0.001320" res="347974.2" algo="FTMS"/>
<pk mz="459.246066" i="2616085.8" sn="18.98" a="2673.65" fwhm="0.001195" res="384463.0" algo="FTMS"/>
<pk mz="459.259998" i="1891609.0" sn="13.06" a="1880.92" fwhm="0.001235" res="371951.4" algo="FTMS"/>
<pk mz="459.296322" i="1200929.3" sn="7.41" a="968.95" fwhm="0.001345" res="341503.2" algo="FTMS"/>
<pk mz="460.052002" i="1464269.4" sn="9.56" a="1174.73" fwhm="0.001101" res="417814.5" algo="FTMS"/>
<pk mz="460.145940" i="1192674.8" sn="7.34" a="1203.49" fwhm="0.001413" res="325721.3" algo="FTMS"/>
<pk mz="460.157333" i="1480677.3" sn="9.69" a="1379.87" fwhm="0.001194" res="385347.3" algo="FTMS"/>
<pk mz="460.182417" i="1675499.0" sn="11.29" a="1707.99" fwhm="0.001282" res="359028.8" algo="FTMS"/>
<pk mz="460.218906" i="1453811.4" sn="9.47" a="1369.95" fwhm="0.001219" res="377524.3" algo="FTMS"/>
<pk mz="461.036235" i="3025581.0" sn="22.33" a="3732.91" fwhm="0.001378" res="334592.8" algo="FTMS"/>
<pk mz="461.057388" i="1695921.9" sn="11.45" a="1526.29" fwhm="0.001163" res="396589.9" algo="FTMS"/>
<pk mz="461.072650" i="3451061.3" sn="25.81" a="4251.51" fwhm="0.001323" res="348502.8" algo="FTMS"/>
<pk mz="461.083869" i="1312439.9" sn="8.32" a="1307.88" fwhm="0.001240" res="371974.9" algo="FTMS"/>
<pk mz="461.093752" i="1545146.1" sn="10.22" a="1893.00" fwhm="0.001465" res="314836.1" algo="FTMS"/>
<pk mz="461.108933" i="2979517.5" sn="21.95" a="3444.15" fwhm="0.001305" res="353297.9" algo="FTMS"/>
<pk mz="461.120334" i="1236160.1" sn="7.69" a="1081.80" fwhm="0.001209" res="381345.4" algo="FTMS"/>
<pk mz="461.130148" i="1153730.4" sn="7.02" a="883.27" fwhm="0.001124" res="410153.3" algo="FTMS"/>
<pk mz="461.145386" i="1655237.9" sn="11.12" a="1546.29" fwhm="0.001173" res="393196.9" algo="FTMS"/>
<pk mz="461.158515" i="1727944.8" sn="11.72" a="1954.59" fwhm="0.001418" res="325320.3" algo="FTMS"/>
<pk mz="461.166384" i="1576906.6" sn="10.48" a="1556.58" fwhm="0.001185" res="389048.9" algo="FTMS"/>
<pk mz="461.189046" i="2110159.8" sn="14.84" a="2016.72" fwhm="0.001170" res="394054.7" algo="FTMS"/>
<pk mz="461.194801" i="2032849.0" sn="14.21" a="1924.54" fwhm="0.001201" res="384055.2" algo="FTMS"/>
<pk mz="461.202830" i="2659538.8" sn="19.33" a="3478.07" fwhm="0.001436" res="321241.7" algo="FTMS"/>
<pk mz="461.231174" i="1968345.3" sn="13.68" a="1884.08" fwhm="0.001144" res="403316.2" algo="FTMS"/>
<pk mz="461.239237" i="2214107.3" sn="15.69" a="2798.69" fwhm="0.001430" res="322562.6" algo="FTMS"/>
<pk mz="462.031437" i="1191310.8" sn="7.32" a="1001.75" fwhm="0.001237" res="373520.2" algo="FTMS"/>
<pk mz="462.067830" i="1721751.0" sn="11.66" a="1826.53" fwhm="0.001231" res="375494.6" algo="FTMS"/>
<pk mz="462.104386" i="1402015.3" sn="9.05" a="1224.79" fwhm="0.001317" res="350798.0" algo="FTMS"/>
<pk mz="462.161735" i="1478828.3" sn="9.68" a="1353.05" fwhm="0.001199" res="385328.7" algo="FTMS"/>
<pk mz="462.198007" i="2141108.5" sn="15.09" a="2461.76" fwhm="0.001304" res="354433.7" algo="FTMS"/>
<pk mz="463.015431" i="1237613.5" sn="7.70" a="888.43" fwhm="0.001000" res="463084.6" algo="FTMS"/>
<pk mz="463.051806" i="4610165.5" sn="35.29" a="5949.63" fwhm="0.001382" res="334945.2" algo="FTMS"/>
<pk mz="463.088262" i="4054142.0" sn="30.74" a="5088.20" fwhm="0.001350" res="343124.4" algo="FTMS"/>
<pk mz="463.099471" i="1775744.5" sn="12.10" a="1965.10" fwhm="0.001320" res="350938.0" algo="FTMS"/>
<pk mz="463.124611" i="3375238.3" sn="25.18" a="4098.30" fwhm="0.001375" res="336778.3" algo="FTMS"/>
<pk mz="463.160966" i="2867342.5" sn="21.03" a="3551.16" fwhm="0.001392" res="332832.5" algo="FTMS"/>
<pk mz="463.174050" i="3198097.3" sn="23.74" a="3598.90" fwhm="0.001301" res="355962.3" algo="FTMS"/>
<pk mz="463.197500" i="1187094.6" sn="7.29" a="1307.15" fwhm="0.001477" res="313612.4" algo="FTMS"/>
<pk mz="463.210441" i="4379801.5" sn="33.40" a="5565.49" fwhm="0.001368" res="338701.5" algo="FTMS"/>
<pk mz="463.246762" i="1371041.8" sn="8.79" a="1177.14" fwhm="0.001165" res="397589.5" algo="FTMS"/>
<pk mz="464.047018" i="1759830.5" sn="11.88" a="2138.04" fwhm="0.001458" res="318275.9" algo="FTMS"/>
<pk mz="464.055366" i="1219928.4" sn="7.50" a="975.72" fwhm="0.001170" res="396751.1" algo="FTMS"/>
<pk mz="464.083529" i="2102622.8" sn="14.66" a="2169.44" fwhm="0.001245" res="372775.4" algo="FTMS"/>
<pk mz="464.091478" i="1306976.5" sn="8.20" a="1121.81" fwhm="0.001225" res="378918.9" algo="FTMS"/>
<pk mz="464.119816" i="1273190.9" sn="7.93" a="1158.43" fwhm="0.001248" res="371888.2" algo="FTMS"/>
<pk mz="464.141157" i="1173867.6" sn="7.12" a="1170.57" fwhm="0.001406" res="330074.3" algo="FTMS"/>
<pk mz="464.177348" i="2247283.8" sn="15.83" a="3160.66" fwhm="0.001550" res="299375.7" algo="FTMS"/>
<pk mz="464.213721" i="1991804.0" sn="13.76" a="2187.92" fwhm="0.001371" res="338536.4" algo="FTMS"/>
<pk mz="465.031104" i="3020340.3" sn="22.11" a="3318.51" fwhm="0.001237" res="375999.6" algo="FTMS"/>
<pk mz="465.067475" i="5366332.5" sn="41.15" a="6710.50" fwhm="0.001326" res="350637.6" algo="FTMS"/>
<pk mz="465.078587" i="1353534.9" sn="8.58" a="1398.02" fwhm="0.001337" res="347898.4" algo="FTMS"/>
<pk mz="465.103868" i="5176900.5" sn="39.61" a="6354.53" fwhm="0.001297" res="358634.6" algo="FTMS"/>
<pk mz="465.114900" i="1678407.0" sn="11.22" a="2159.53" fwhm="0.001460" res="318562.0" algo="FTMS"/>
<pk mz="465.140312" i="3831372.8" sn="28.69" a="4816.46" fwhm="0.001357" res="342704.2" algo="FTMS"/>
<pk mz="465.153401" i="1555535.6" sn="10.22" a="1744.90" fwhm="0.001397" res="332862.7" algo="FTMS"/>
<pk mz="465.168552" i="8226387.0" sn="64.36" a="10517.96" fwhm="0.001339" res="347288.7" algo="FTMS"/>
<pk mz="465.170739" i="1165331.6" sn="7.05" a="1303.11" fwhm="0.001641" res="283536.9" algo="FTMS"/>
<pk mz="465.176722" i="2541141.0" sn="18.22" a="3269.35" fwhm="0.001448" res="321195.1" algo="FTMS"/>
<pk mz="465.189674" i="3991127.8" sn="29.99" a="4672.19" fwhm="0.001275" res="364760.6" algo="FTMS"/>
<pk mz="465.199086" i="1163866.0" sn="7.04" a="801.22" fwhm="0.001103" res="421778.2" algo="FTMS"/>
<pk mz="465.226047" i="3860064.0" sn="28.92" a="4690.52" fwhm="0.001301" res="357695.4" algo="FTMS"/>
<pk mz="466.062711" i="1351964.0" sn="8.56" a="1154.46" fwhm="0.001235" res="377457.4" algo="FTMS"/>
<pk mz="466.070742" i="1393693.9" sn="8.90" a="1221.08" fwhm="0.001180" res="395047.0" algo="FTMS"/>
<pk mz="466.099121" i="1868068.1" sn="12.75" a="1750.68" fwhm="0.001151" res="404985.2" algo="FTMS"/>
<pk mz="466.107297" i="1873190.0" sn="12.79" a="1906.07" fwhm="0.001230" res="378879.3" algo="FTMS"/>
<pk mz="466.143604" i="1274926.1" sn="7.94" a="1084.93" fwhm="0.001162" res="401138.2" algo="FTMS"/>
<pk mz="466.171977" i="2530100.5" sn="18.13" a="2615.12" fwhm="0.001239" res="376203.2" algo="FTMS"/>
<pk mz="466.185176" i="1375287.5" sn="8.75" a="1435.56" fwhm="0.001344" res="346933.9" algo="FTMS"/>
<pk mz="466.193033" i="1895481.3" sn="12.98" a="2620.29" fwhm="0.001561" res="298555.2" algo="FTMS"/>
<pk mz="467.025664" i="1403635.9" sn="8.98" a="1376.28" fwhm="0.001295" res="360677.0" algo="FTMS"/>
<pk mz="467.046721" i="4250616.5" sn="32.09" a="5662.64" fwhm="0.001420" res="328913.8" algo="FTMS"/>
<pk mz="467.062108" i="1257212.1" sn="7.79" a="872.53" fwhm="0.001113" res="419751.8" algo="FTMS"/>
<pk mz="467.083103" i="5556225.0" sn="42.69" a="7536.77" fwhm="0.001405" res="332538.9" algo="FTMS"/>
<pk mz="467.094452" i="1857027.3" sn="12.66" a="2342.03" fwhm="0.001434" res="325817.7" algo="FTMS"/>
<pk mz="467.119571" i="4749321.0" sn="36.14" a="6336.03" fwhm="0.001453" res="321410.9" algo="FTMS"/>
<pk mz="467.130841" i="1655819.4" sn="11.03" a="1769.32" fwhm="0.001335" res="350012.6" algo="FTMS"/>
<pk mz="467.155892" i="3115537.0" sn="22.88" a="3417.96" fwhm="0.001293" res="361210.6" algo="FTMS"/>
<pk mz="467.165661" i="3095059.3" sn="22.71" a="4111.96" fwhm="0.001437" res="325054.9" algo="FTMS"/>
<pk mz="467.168885" i="2138644.0" sn="14.95" a="2333.32" fwhm="0.001298" res="359976.7" algo="FTMS"/>
<pk mz="467.186764" i="1221400.0" sn="7.50" a="1061.74" fwhm="0.001163" res="401814.1" algo="FTMS"/>
<pk mz="467.192459" i="2190873.3" sn="15.37" a="1967.26" fwhm="0.001095" res="426496.4" algo="FTMS"/>
<pk mz="467.205347" i="3333660.0" sn="24.65" a="3908.54" fwhm="0.001312" res="356161.8" algo="FTMS"/>
<pk mz="467.223206" i="1254944.1" sn="7.77" a="1423.56" fwhm="0.001389" res="336340.8" algo="FTMS"/>
<pk mz="467.228673" i="2141729.3" sn="14.97" a="2098.04" fwhm="0.001199" res="389565.3" algo="FTMS"/>
<pk mz="467.241712" i="2172452.3" sn="15.22" a="2405.52" fwhm="0.001348" res="346638.0" algo="FTMS"/>
<pk mz="467.264943" i="1349929.5" sn="8.55" a="1097.49" fwhm="0.001153" res="405109.3" algo="FTMS"/>
<pk mz="468.078208" i="1517535.3" sn="9.90" a="1542.35" fwhm="0.001239" res="377684.6" algo="FTMS"/>
<pk mz="468.114674" i="1575399.4" sn="10.37" a="1625.58" fwhm="0.001306" res="358300.9" algo="FTMS"/>
<pk mz="468.151026" i="1338607.5" sn="8.45" a="1180.38" fwhm="0.001255" res="373137.4" algo="FTMS"/>
<pk mz="468.164247" i="1775346.5" sn="12.00" a="1645.40" fwhm="0.001165" res="401941.9" algo="FTMS"/>
<pk mz="469.026085" i="1631410.6" sn="10.83" a="1970.38" fwhm="0.001594" res="294197.4" algo="FTMS"/>
<pk mz="469.041260" i="1726390.0" sn="11.60" a="1602.71" fwhm="0.001206" res="389040.0" algo="FTMS"/>
<pk mz="469.062386" i="5395898.5" sn="41.38" a="7046.68" fwhm="0.001349" res="347612.6" algo="FTMS"/>
<pk mz="469.098795" i="5462467.0" sn="41.92" a="6785.30" fwhm="0.001349" res="347642.8" algo="FTMS"/>
<pk mz="469.135155" i="4577739.0" sn="34.74" a="5977.54" fwhm="0.001405" res="333909.3" algo="FTMS"/>
<pk mz="469.171618" i="2592723.0" sn="18.63" a="2712.47" fwhm="0.001232" res="380827.8" algo="FTMS"/>
<pk mz="469.193901" i="1160408.0" sn="7.00" a="1044.22" fwhm="0.001220" res="384653.3" algo="FTMS"/>
<pk mz="469.202298" i="1308121.9" sn="8.20" a="1095.32" fwhm="0.001461" res="321246.1" algo="FTMS"/>
<pk mz="469.207983" i="3531739.0" sn="26.25" a="4426.84" fwhm="0.001373" res="341701.1" algo="FTMS"/>
<pk mz="469.221129" i="2029022.0" sn="14.05" a="2544.81" fwhm="0.001529" res="306962.4" algo="FTMS"/>
<pk mz="469.244272" i="3000803.3" sn="21.94" a="3632.30" fwhm="0.001387" res="338395.7" algo="FTMS"/>
<pk mz="469.266662" i="1189864.1" sn="7.24" a="1382.71" fwhm="0.001699" res="276199.8" algo="FTMS"/>
<pk mz="469.280554" i="2070507.3" sn="14.39" a="2881.82" fwhm="0.001631" res="287802.3" algo="FTMS"/>
<pk mz="470.072690" i="1196955.4" sn="7.30" a="1104.36" fwhm="0.001212" res="387695.5" algo="FTMS"/>
<pk mz="470.094097" i="1646240.1" sn="10.95" a="1636.37" fwhm="0.001233" res="381372.3" algo="FTMS"/>
<pk mz="470.161229" i="1196463.0" sn="7.29" a="809.25" fwhm="0.001116" res="421199.2" algo="FTMS"/>
<pk mz="470.179941" i="1257395.1" sn="7.79" a="1238.58" fwhm="0.001484" res="316757.0" algo="FTMS"/>
<pk mz="470.189450" i="1322677.3" sn="8.32" a="1555.10" fwhm="0.001837" res="256020.8" algo="FTMS"/>
<pk mz="470.225691" i="1617853.3" sn="10.71" a="1808.57" fwhm="0.001415" res="332332.0" algo="FTMS"/>
<pk mz="471.020511" i="1705837.5" sn="11.43" a="1725.22" fwhm="0.001231" res="382638.2" algo="FTMS"/>
<pk mz="471.041745" i="2351474.3" sn="16.67" a="2852.75" fwhm="0.001400" res="336347.3" algo="FTMS"/>
<pk mz="471.056822" i="2610549.5" sn="18.77" a="2881.38" fwhm="0.001308" res="360144.5" algo="FTMS"/>
<pk mz="471.078010" i="4805498.5" sn="36.58" a="7116.08" fwhm="0.001490" res="316076.5" algo="FTMS"/>
<pk mz="471.107833" i="1254528.9" sn="7.76" a="1390.28" fwhm="0.001374" res="342874.1" algo="FTMS"/>
<pk mz="471.114376" i="4063106.3" sn="30.56" a="5165.20" fwhm="0.001355" res="347739.0" algo="FTMS"/>
<pk mz="471.150770" i="3051914.3" sn="22.35" a="3589.69" fwhm="0.001364" res="345320.5" algo="FTMS"/>
<pk mz="471.162202" i="1245580.9" sn="7.69" a="1169.18" fwhm="0.001378" res="341810.9" algo="FTMS"/>
<pk mz="471.173015" i="1255055.3" sn="7.77" a="1259.17" fwhm="0.001706" res="276126.4" algo="FTMS"/>
<pk mz="471.187234" i="3591058.5" sn="26.73" a="5356.68" fwhm="0.001513" res="311404.4" algo="FTMS"/>
<pk mz="471.209623" i="3096983.5" sn="22.72" a="3420.14" fwhm="0.001257" res="374844.1" algo="FTMS"/>
<pk mz="471.223578" i="4417434.5" sn="33.43" a="5566.91" fwhm="0.001386" res="340080.3" algo="FTMS"/>
<pk mz="471.259983" i="3911586.5" sn="29.33" a="4931.28" fwhm="0.001395" res="337892.7" algo="FTMS"/>
<pk mz="471.282506" i="1700775.5" sn="11.39" a="1756.10" fwhm="0.001359" res="346694.6" algo="FTMS"/>
<pk mz="471.296177" i="1712810.5" sn="11.48" a="2028.24" fwhm="0.001416" res="332759.4" algo="FTMS"/>
<pk mz="472.146494" i="1179750.4" sn="7.16" a="1533.46" fwhm="0.001735" res="272143.9" algo="FTMS"/>
<pk mz="472.157467" i="1950824.9" sn="13.41" a="2107.28" fwhm="0.001303" res="362488.8" algo="FTMS"/>
<pk mz="472.193684" i="2135152.8" sn="14.91" a="2622.96" fwhm="0.001463" res="322714.2" algo="FTMS"/>
<pk mz="472.218954" i="1382262.4" sn="8.80" a="1874.41" fwhm="0.001673" res="282321.7" algo="FTMS"/>
<pk mz="472.241317" i="2852475.3" sn="20.73" a="3382.13" fwhm="0.001322" res="357213.4" algo="FTMS"/>
<pk mz="473.036159" i="2433834.5" sn="17.33" a="3005.71" fwhm="0.001335" res="354450.7" algo="FTMS"/>
<pk mz="473.057214" i="3195695.0" sn="23.52" a="4372.18" fwhm="0.001451" res="326066.6" algo="FTMS"/>
<pk mz="473.072422" i="2905394.5" sn="21.16" a="3611.88" fwhm="0.001394" res="339474.2" algo="FTMS"/>
<pk mz="473.093606" i="3698999.0" sn="27.60" a="4755.35" fwhm="0.001398" res="338508.5" algo="FTMS"/>
<pk mz="473.108879" i="2158394.5" sn="15.10" a="2648.44" fwhm="0.001431" res="330728.2" algo="FTMS"/>
<pk mz="473.130086" i="2612031.3" sn="18.78" a="3116.69" fwhm="0.001453" res="325624.4" algo="FTMS"/>
<pk mz="473.158600" i="1700165.4" sn="11.38" a="2181.99" fwhm="0.001569" res="301542.6" algo="FTMS"/>
<pk mz="473.166448" i="2031943.1" sn="14.07" a="2024.99" fwhm="0.001295" res="365384.5" algo="FTMS"/>
<pk mz="473.189058" i="2153804.0" sn="15.06" a="2458.09" fwhm="0.001437" res="329180.2" algo="FTMS"/>
<pk mz="473.194806" i="1631053.4" sn="10.82" a="1581.66" fwhm="0.001320" res="358501.5" algo="FTMS"/>
<pk mz="473.202888" i="3260751.3" sn="24.04" a="3673.24" fwhm="0.001273" res="371675.4" algo="FTMS"/>
<pk mz="473.225346" i="3669332.0" sn="27.36" a="4469.71" fwhm="0.001316" res="359673.0" algo="FTMS"/>
<pk mz="473.239162" i="3386711.0" sn="25.07" a="4268.61" fwhm="0.001366" res="346562.7" algo="FTMS"/>
<pk mz="473.261789" i="1518428.1" sn="9.90" a="1321.43" fwhm="0.001130" res="418964.1" algo="FTMS"/>
<pk mz="473.275607" i="1701727.1" sn="11.39" a="1832.42" fwhm="0.001324" res="357585.5" algo="FTMS"/>
<pk mz="473.282591" i="7927136.5" sn="61.92" a="11261.68" fwhm="0.001430" res="331060.1" algo="FTMS"/>
<pk mz="473.312004" i="1989991.1" sn="13.73" a="2411.72" fwhm="0.001410" res="335623.6" algo="FTMS"/>
<pk mz="474.067736" i="1653773.1" sn="11.00" a="1505.05" fwhm="0.001188" res="399085.5" algo="FTMS"/>
<pk mz="474.172995" i="1811492.3" sn="12.28" a="2191.46" fwhm="0.001440" res="329212.8" algo="FTMS"/>
<pk mz="474.184170" i="1312550.6" sn="8.23" a="1298.00" fwhm="0.001388" res="341670.4" algo="FTMS"/>
<pk mz="474.197938" i="1994281.6" sn="13.76" a="2468.54" fwhm="0.001454" res="326166.1" algo="FTMS"/>
<pk mz="474.220270" i="1204014.5" sn="7.35" a="1015.01" fwhm="0.001213" res="390813.5" algo="FTMS"/>
<pk mz="474.228662" i="1600048.4" sn="10.56" a="1806.43" fwhm="0.001378" res="344193.2" algo="FTMS"/>
<pk mz="474.234514" i="1290033.6" sn="8.05" a="1004.42" fwhm="0.001217" res="389773.1" algo="FTMS"/>
<pk mz="474.285952" i="2265661.0" sn="15.97" a="2547.75" fwhm="0.001320" res="359239.9" algo="FTMS"/>
<pk mz="475.015488" i="1674716.6" sn="11.17" a="2242.87" fwhm="0.001598" res="297249.8" algo="FTMS"/>
<pk mz="475.036494" i="1490913.3" sn="9.68" a="1603.29" fwhm="0.001486" res="319721.1" algo="FTMS"/>
<pk mz="475.051770" i="3715812.5" sn="27.73" a="4735.81" fwhm="0.001406" res="337882.6" algo="FTMS"/>
<pk mz="475.072943" i="2307817.3" sn="16.31" a="2720.56" fwhm="0.001387" res="342519.6" algo="FTMS"/>
<pk mz="475.088195" i="3580652.5" sn="26.64" a="4470.92" fwhm="0.001400" res="339453.4" algo="FTMS"/>
<pk mz="475.099659" i="1285615.0" sn="8.01" a="1272.91" fwhm="0.001291" res="367953.2" algo="FTMS"/>
<pk mz="475.109204" i="2049777.1" sn="14.21" a="2655.56" fwhm="0.001503" res="316019.7" algo="FTMS"/>
<pk mz="475.124552" i="2988276.5" sn="21.83" a="3589.79" fwhm="0.001358" res="349842.3" algo="FTMS"/>
<pk mz="475.145984" i="1326841.1" sn="8.34" a="1344.23" fwhm="0.001311" res="362419.0" algo="FTMS"/>
<pk mz="475.161013" i="3976956.5" sn="29.85" a="5076.85" fwhm="0.001398" res="339933.5" algo="FTMS"/>
<pk mz="475.174024" i="1702911.3" sn="11.40" a="2158.26" fwhm="0.001433" res="331611.4" algo="FTMS"/>
<pk mz="475.182089" i="1876225.0" sn="12.80" a="2134.58" fwhm="0.001335" res="355879.4" algo="FTMS"/>
<pk mz="475.204611" i="2219270.0" sn="15.59" a="2766.27" fwhm="0.001396" res="340300.7" algo="FTMS"/>
<pk mz="475.210474" i="2263815.3" sn="15.95" a="2328.34" fwhm="0.001251" res="379728.8" algo="FTMS"/>
<pk mz="475.218522" i="2765065.0" sn="20.02" a="3634.85" fwhm="0.001472" res="322765.1" algo="FTMS"/>
<pk mz="475.246869" i="2067215.3" sn="14.35" a="2304.95" fwhm="0.001332" res="356713.7" algo="FTMS"/>
<pk mz="475.254924" i="1982737.0" sn="13.67" a="2357.26" fwhm="0.001449" res="328003.5" algo="FTMS"/>
<pk mz="476.047253" i="1743037.8" sn="11.72" a="2003.09" fwhm="0.001387" res="343190.8" algo="FTMS"/>
<pk mz="476.083582" i="1513669.8" sn="9.86" a="1620.90" fwhm="0.001514" res="314453.9" algo="FTMS"/>
<pk mz="476.119917" i="1621453.6" sn="10.73" a="1696.19" fwhm="0.001326" res="358972.8" algo="FTMS"/>
<pk mz="476.177548" i="1516250.3" sn="9.88" a="1336.49" fwhm="0.001201" res="396444.9" algo="FTMS"/>
<pk mz="476.213816" i="2195938.0" sn="15.40" a="2403.02" fwhm="0.001291" res="368840.2" algo="FTMS"/>
<pk mz="476.250096" i="1355754.0" sn="8.51" a="1311.72" fwhm="0.001372" res="347178.0" algo="FTMS"/>
<pk mz="477.030994" i="2428563.8" sn="17.14" a="2727.59" fwhm="0.001313" res="363347.2" algo="FTMS"/>
<pk mz="477.067515" i="4331675.5" sn="32.46" a="6048.67" fwhm="0.001471" res="324295.9" algo="FTMS"/>
<pk mz="477.103953" i="3708067.8" sn="27.44" a="4870.04" fwhm="0.001400" res="340793.8" algo="FTMS"/>
<pk mz="477.140271" i="3220139.5" sn="23.52" a="4143.35" fwhm="0.001450" res="328997.3" algo="FTMS"/>
<pk mz="477.172626" i="4408498.5" sn="33.08" a="6099.89" fwhm="0.001435" res="332429.0" algo="FTMS"/>
<pk mz="477.176728" i="1309107.4" sn="8.13" a="1270.43" fwhm="0.001269" res="375946.9" algo="FTMS"/>
<pk mz="477.189692" i="3307702.3" sn="24.22" a="3990.59" fwhm="0.001364" res="349971.4" algo="FTMS"/>
<pk mz="477.226025" i="2698430.3" sn="19.32" a="3543.88" fwhm="0.001377" res="346586.1" algo="FTMS"/>
<pk mz="477.262477" i="1355462.0" sn="8.50" a="1163.70" fwhm="0.001281" res="372446.4" algo="FTMS"/>
<pk mz="478.062827" i="1599859.4" sn="10.47" a="1576.38" fwhm="0.001379" res="346605.3" algo="FTMS"/>
<pk mz="478.107240" i="1265789.0" sn="7.78" a="1014.11" fwhm="0.001190" res="401820.4" algo="FTMS"/>
<pk mz="478.135525" i="1262211.1" sn="7.75" a="1330.81" fwhm="0.001388" res="344369.2" algo="FTMS"/>
<pk mz="478.193115" i="1663631.6" sn="10.98" a="1844.36" fwhm="0.001485" res="321921.1" algo="FTMS"/>
<pk mz="478.229525" i="1626007.5" sn="10.68" a="1520.28" fwhm="0.001256" res="380755.9" algo="FTMS"/>
<pk mz="479.046792" i="4046408.0" sn="30.16" a="4896.35" fwhm="0.001333" res="359257.7" algo="FTMS"/>
<pk mz="479.083155" i="4234831.5" sn="31.68" a="5931.88" fwhm="0.001439" res="333030.0" algo="FTMS"/>
<pk mz="479.094268" i="1350226.1" sn="8.46" a="1158.57" fwhm="0.001285" res="372751.1" algo="FTMS"/>
<pk mz="479.119499" i="5080663.5" sn="38.49" a="6680.75" fwhm="0.001394" res="343733.6" algo="FTMS"/>
<pk mz="479.147832" i="1614429.6" sn="10.59" a="1666.45" fwhm="0.001341" res="357249.0" algo="FTMS"/>
<pk mz="479.155893" i="2309215.3" sn="16.18" a="2760.55" fwhm="0.001367" res="350410.6" algo="FTMS"/>
<pk mz="479.168954" i="1669474.3" sn="11.03" a="1974.89" fwhm="0.001393" res="343931.5" algo="FTMS"/>
<pk mz="479.186664" i="1482342.0" sn="9.52" a="2193.22" fwhm="0.001920" res="249584.9" algo="FTMS"/>
<pk mz="479.192303" i="1577575.3" sn="10.29" a="1538.92" fwhm="0.001278" res="374897.4" algo="FTMS"/>
<pk mz="479.205371" i="3798634.0" sn="28.17" a="5005.58" fwhm="0.001431" res="334918.1" algo="FTMS"/>
<pk mz="479.228892" i="1344111.1" sn="8.41" a="1083.13" fwhm="0.001173" res="408643.6" algo="FTMS"/>
<pk mz="479.241763" i="2399346.0" sn="16.90" a="3154.98" fwhm="0.001360" res="352473.0" algo="FTMS"/>
<pk mz="480.078454" i="1594149.8" sn="10.42" a="1400.37" fwhm="0.001213" res="395894.9" algo="FTMS"/>
<pk mz="480.114609" i="1355565.5" sn="8.50" a="1081.10" fwhm="0.001152" res="416614.2" algo="FTMS"/>
<pk mz="480.151262" i="1595189.4" sn="10.43" a="1467.84" fwhm="0.001165" res="412052.4" algo="FTMS"/>
<pk mz="480.208866" i="1553985.8" sn="10.10" a="1713.45" fwhm="0.001390" res="345552.2" algo="FTMS"/>
<pk mz="481.026035" i="2080752.9" sn="14.34" a="2533.71" fwhm="0.001421" res="338564.1" algo="FTMS"/>
<pk mz="481.041263" i="1710836.1" sn="11.36" a="1752.98" fwhm="0.001384" res="347608.9" algo="FTMS"/>
<pk mz="481.062409" i="4870136.5" sn="36.79" a="6497.39" fwhm="0.001424" res="337788.9" algo="FTMS"/>
<pk mz="481.073492" i="1174011.0" sn="7.04" a="1005.61" fwhm="0.001232" res="390391.6" algo="FTMS"/>
<pk mz="481.098809" i="4498432.5" sn="33.80" a="5928.75" fwhm="0.001368" res="351745.7" algo="FTMS"/>
<pk mz="481.109899" i="1305602.8" sn="8.10" a="1282.84" fwhm="0.001272" res="378288.1" algo="FTMS"/>
<pk mz="481.135138" i="4244488.0" sn="31.76" a="5432.30" fwhm="0.001409" res="341396.1" algo="FTMS"/>
<pk mz="481.163472" i="48755728.0" z="-1" sn="390.10" a="74408.12" fwhm="0.001480" res="325092.4" algo="FTMS" component_name="L" deconvoluted_molecular_mass="481.163923" deconvoluted_isotopic_mass="481.163920"/>
<pk mz="481.171516" i="1897999.9" sn="12.86" a="1719.12" fwhm="0.001256" res="382953.1" algo="FTMS"/>
<pk mz="481.184621" i="2544658.8" sn="18.07" a="2888.44" fwhm="0.001408" res="341858.9" algo="FTMS"/>
<pk mz="481.207986" i="2107927.8" sn="14.55" a="2290.92" fwhm="0.001253" res="384151.6" algo="FTMS"/>
<pk mz="481.220985" i="3623962.5" sn="26.76" a="4931.98" fwhm="0.001469" res="327611.5" algo="FTMS"/>
<pk mz="481.244473" i="1767455.5" sn="11.81" a="2006.44" fwhm="0.001355" res="355204.0" algo="FTMS"/>
<pk mz="481.257359" i="1375778.3" sn="8.66" a="1438.06" fwhm="0.001354" res="355465.8" algo="FTMS"/>
<pk mz="482.057620" i="1281997.0" sn="7.90" a="1197.86" fwhm="0.001305" res="369298.4" algo="FTMS"/>
<pk mz="482.065806" i="1253326.8" sn="7.67" a="1068.27" fwhm="0.001254" res="384409.9" algo="FTMS"/>
<pk mz="482.093966" i="1681620.8" sn="11.12" a="1758.81" fwhm="0.001317" res="365981.6" algo="FTMS"/>
<pk mz="482.101986" i="1191510.5" sn="7.18" a="1249.16" fwhm="0.001784" res="270222.4" algo="FTMS"/>
<pk mz="482.129646" i="1245148.4" sn="7.61" a="1631.50" fwhm="0.001843" res="261658.0" algo="FTMS"/>
<pk mz="482.166834" i="13343972.0" z="-1" sn="105.01" a="19272.45" fwhm="0.001457" res="330819.7" algo="FTMS" component_name="L" deconvoluted_molecular_mass="481.163923" deconvoluted_isotopic_mass="482.167285"/>
<pk mz="482.179926" i="1277415.0" sn="7.87" a="1292.06" fwhm="0.001489" res="323768.0" algo="FTMS"/>
<pk mz="483.041648" i="2899358.3" sn="20.92" a="3459.67" fwhm="0.001382" res="349549.6" algo="FTMS"/>
<pk mz="483.078043" i="5084582.0" sn="38.52" a="6959.16" fwhm="0.001443" res="334702.8" algo="FTMS"/>
<pk mz="483.114440" i="4437421.5" sn="33.31" a="5736.08" fwhm="0.001410" res="342571.5" algo="FTMS"/>
<pk mz="483.125611" i="1575344.0" sn="10.26" a="1814.77" fwhm="0.001448" res="333627.3" algo="FTMS"/>
<pk mz="483.136878" i="4256178.5" sn="31.85" a="5877.68" fwhm="0.001456" res="331714.7" algo="FTMS"/>
<pk mz="483.150876" i="3261365.3" sn="23.84" a="4179.70" fwhm="0.001390" res="347664.6" algo="FTMS"/>
<pk mz="483.160541" i="14906807.0" z="-1" sn="117.59" a="22744.05" fwhm="0.001508" res="320355.5" algo="FTMS" component_name="c" deconvoluted_molecular_mass="483.160905" deconvoluted_isotopic_mass="483.160993"/>
<pk mz="483.167887" i="1179576.9" sn="7.08" a="1047.72" fwhm="0.001289" res="374787.0" algo="FTMS"/>
<pk mz="483.170117" i="1821625.4" z="-1" sn="12.25" a="1812.11" fwhm="0.001281" res="377128.9" algo="FTMS" component_name="L" deconvoluted_molecular_mass="481.163923" deconvoluted_isotopic_mass="483.170569"/>
<pk mz="483.187292" i="1962429.0" sn="13.38" a="2162.80" fwhm="0.001356" res="356230.5" algo="FTMS"/>
<pk mz="483.209674" i="1207745.9" sn="7.30" a="1047.89" fwhm="0.001226" res="394016.2" algo="FTMS"/>
<pk mz="483.223592" i="2886084.8" sn="20.82" a="3504.54" fwhm="0.001379" res="350422.8" algo="FTMS"/>
<pk mz="483.259991" i="2933196.5" sn="21.20" a="3735.04" fwhm="0.001472" res="328336.9" algo="FTMS"/>
<pk mz="484.052067" i="1411956.0" sn="8.95" a="1563.72" fwhm="0.001566" res="309155.7" algo="FTMS"/>
<pk mz="484.073462" i="1292664.6" sn="7.99" a="1204.18" fwhm="0.001284" res="377008.3" algo="FTMS"/>
<pk mz="484.081227" i="1299834.3" sn="8.04" a="1558.40" fwhm="0.001594" res="303655.8" algo="FTMS"/>
<pk mz="484.117898" i="1209730.0" sn="7.32" a="1225.48" fwhm="0.001403" res="345161.4" algo="FTMS"/>
<pk mz="484.140401" i="1546374.8" sn="10.03" a="1469.16" fwhm="0.001216" res="398223.5" algo="FTMS"/>
<pk mz="484.153987" i="1234057.6" sn="7.51" a="1511.41" fwhm="0.001606" res="301525.5" algo="FTMS"/>
<pk mz="484.163856" i="3645067.8" z="-1" sn="26.92" a="4675.20" fwhm="0.001413" res="342557.0" algo="FTMS" component_name="c" deconvoluted_molecular_mass="483.160905" deconvoluted_isotopic_mass="484.164310"/>
<pk mz="485.036089" i="2095939.5" sn="14.45" a="2311.91" fwhm="0.001384" res="350349.0" algo="FTMS"/>
<pk mz="485.057265" i="3657544.0" sn="27.02" a="5039.56" fwhm="0.001489" res="325811.9" algo="FTMS"/>
<pk mz="485.072683" i="2120523.3" sn="14.65" a="2816.56" fwhm="0.001529" res="317188.8" algo="FTMS"/>
<pk mz="485.093717" i="3687759.5" sn="27.27" a="5371.44" fwhm="0.001560" res="310940.2" algo="FTMS"/>
<pk mz="485.108919" i="1264978.8" sn="7.76" a="1153.98" fwhm="0.001264" res="383671.0" algo="FTMS"/>
<pk mz="485.116104" i="1276244.3" sn="7.85" a="1511.61" fwhm="0.001529" res="317231.2" algo="FTMS"/>
<pk mz="485.123499" i="3692373.8" sn="27.30" a="5082.34" fwhm="0.001511" res="321156.6" algo="FTMS"/>
<pk mz="485.130068" i="2906455.3" sn="20.98" a="3638.41" fwhm="0.001413" res="343250.3" algo="FTMS"/>
<pk mz="485.166339" i="1937758.9" z="-1" sn="13.18" a="2040.98" fwhm="0.001275" res="380468.8" algo="FTMS" component_name="c" deconvoluted_molecular_mass="483.160905" deconvoluted_isotopic_mass="485.166795"/>
<pk mz="485.202921" i="3137894.5" sn="22.84" a="3980.68" fwhm="0.001373" res="353353.4" algo="FTMS"/>
<pk mz="485.225356" i="1655147.3" sn="10.90" a="1548.47" fwhm="0.001225" res="396029.1" algo="FTMS"/>
<pk mz="485.239213" i="3384174.3" sn="24.82" a="4292.33" fwhm="0.001402" res="346162.5" algo="FTMS"/>
<pk mz="485.275716" i="2922869.8" sn="21.11" a="4116.06" fwhm="0.001554" res="312255.2" algo="FTMS"/>
<pk mz="486.067893" i="1237020.0" sn="7.53" a="1320.55" fwhm="0.001582" res="307248.1" algo="FTMS"/>
<pk mz="486.173016" i="1628722.0" sn="10.69" a="2039.84" fwhm="0.001527" res="318362.9" algo="FTMS"/>
<pk mz="486.197993" i="1504823.3" sn="9.69" a="1866.25" fwhm="0.001461" res="332695.1" algo="FTMS"/>
<pk mz="486.209356" i="1330745.6" sn="8.29" a="1424.26" fwhm="0.001395" res="348604.0" algo="FTMS"/>
<pk mz="486.256933" i="2609219.5" sn="18.58" a="3814.25" fwhm="0.001657" res="293382.3" algo="FTMS"/>
<pk mz="487.015530" i="1394146.0" sn="8.80" a="1525.08" fwhm="0.001486" res="327744.8" algo="FTMS"/>
<pk mz="487.051838" i="2639081.5" sn="18.82" a="3419.34" fwhm="0.001440" res="338196.0" algo="FTMS"/>
<pk mz="487.073013" i="3272430.0" sn="23.92" a="5087.92" fwhm="0.001684" res="289206.5" algo="FTMS"/>
<pk mz="487.088239" i="2311921.0" sn="16.19" a="3196.43" fwhm="0.001550" res="314207.9" algo="FTMS"/>
<pk mz="487.109227" i="2604277.5" sn="18.54" a="3014.87" fwhm="0.001339" res="363753.4" algo="FTMS"/>
<pk mz="487.124567" i="1648120.6" sn="10.84" a="1721.51" fwhm="0.001350" res="360885.5" algo="FTMS"/>
<pk mz="487.145808" i="2195709.0" sn="15.25" a="2868.67" fwhm="0.001547" res="314993.6" algo="FTMS"/>
<pk mz="487.182157" i="2632452.8" sn="18.77" a="3823.96" fwhm="0.001627" res="299513.0" algo="FTMS"/>
<pk mz="487.204578" i="1775369.4" sn="11.87" a="2074.43" fwhm="0.001407" res="346213.6" algo="FTMS"/>
<pk mz="487.218523" i="2728204.3" sn="19.54" a="3134.35" fwhm="0.001329" res="366489.1" algo="FTMS"/>
<pk mz="487.240882" i="3134737.0" sn="22.81" a="4373.72" fwhm="0.001525" res="319461.3" algo="FTMS"/>
<pk mz="487.254925" i="3468563.8" sn="25.50" a="4835.13" fwhm="0.001482" res="328817.6" algo="FTMS"/>
<pk mz="487.291245" i="1911579.4" sn="12.96" a="2202.09" fwhm="0.001382" res="352646.9" algo="FTMS"/>
<pk mz="488.047059" i="1171896.5" sn="7.01" a="940.91" fwhm="0.001151" res="423915.5" algo="FTMS"/>
<pk mz="488.083520" i="1297088.0" sn="8.02" a="1174.32" fwhm="0.001275" res="382854.4" algo="FTMS"/>
<pk mz="488.188662" i="1614805.9" sn="10.57" a="1657.62" fwhm="0.001261" res="387038.0" algo="FTMS"/>
<pk mz="488.199634" i="1575384.1" sn="10.26" a="1581.12" fwhm="0.001317" res="370622.4" algo="FTMS"/>
<pk mz="488.213688" i="1400539.0" sn="8.85" a="1391.16" fwhm="0.001298" res="376035.3" algo="FTMS"/>
<pk mz="489.031021" i="2489988.3" sn="17.62" a="3420.53" fwhm="0.001510" res="323765.1" algo="FTMS"/>
<pk mz="489.052298" i="1366408.5" sn="8.57" a="1481.35" fwhm="0.001423" res="343641.6" algo="FTMS"/>
<pk mz="489.067436" i="3567243.8" sn="26.29" a="4673.85" fwhm="0.001421" res="344060.0" algo="FTMS"/>
<pk mz="489.088567" i="2201232.0" sn="15.29" a="3031.63" fwhm="0.001712" res="285619.3" algo="FTMS"/>
<pk mz="489.103823" i="3126931.3" sn="22.74" a="4309.54" fwhm="0.001530" res="319571.4" algo="FTMS"/>
<pk mz="489.114915" i="1376149.4" sn="8.65" a="1979.25" fwhm="0.001691" res="289212.8" algo="FTMS"/>
<pk mz="489.125122" i="1451159.5" sn="9.25" a="1616.34" fwhm="0.001345" res="363755.4" algo="FTMS"/>
<pk mz="489.140256" i="2859674.8" sn="20.59" a="3609.73" fwhm="0.001423" res="343659.3" algo="FTMS"/>
<pk mz="489.161445" i="1316767.0" sn="8.17" a="1389.00" fwhm="0.001554" res="314866.8" algo="FTMS"/>
<pk mz="489.183819" i="1942691.6" sn="13.21" a="2309.35" fwhm="0.001391" res="351741.1" algo="FTMS"/>
<pk mz="489.189784" i="1472676.9" sn="9.43" a="1679.90" fwhm="0.001450" res="337466.4" algo="FTMS"/>
<pk mz="489.192264" i="1247909.4" sn="7.62" a="1121.94" fwhm="0.001371" res="356835.6" algo="FTMS"/>
<pk mz="489.197682" i="1584294.5" sn="10.33" a="1540.91" fwhm="0.001296" res="377446.3" algo="FTMS"/>
<pk mz="489.220189" i="2219179.3" sn="15.44" a="2856.95" fwhm="0.001518" res="322220.9" algo="FTMS"/>
<pk mz="489.226114" i="2244268.3" sn="15.64" a="2856.68" fwhm="0.001589" res="307871.6" algo="FTMS"/>
<pk mz="489.234161" i="2688174.0" sn="19.21" a="3578.19" fwhm="0.001525" res="320758.7" algo="FTMS"/>
<pk mz="489.270435" i="1950133.5" sn="13.27" a="2470.02" fwhm="0.001591" res="307586.0" algo="FTMS"/>
<pk mz="490.062762" i="1513560.6" sn="9.67" a="1649.35" fwhm="0.001321" res="370966.9" algo="FTMS"/>
<pk mz="490.099033" i="1616224.0" sn="10.49" a="2305.74" fwhm="0.001787" res="274236.6" algo="FTMS"/>
<pk mz="490.130794" i="1353062.6" sn="8.39" a="1135.77" fwhm="0.001190" res="411782.8" algo="FTMS"/>
<pk mz="490.167785" i="1601390.1" sn="10.37" a="1746.28" fwhm="0.001341" res="365593.5" algo="FTMS"/>
<pk mz="490.193132" i="1939827.4" sn="13.07" a="2347.86" fwhm="0.001410" res="347602.9" algo="FTMS"/>
<pk mz="490.204276" i="2489205.8" sn="17.46" a="3194.11" fwhm="0.001484" res="330403.1" algo="FTMS"/>
<pk mz="490.229504" i="1874810.9" sn="12.56" a="2196.66" fwhm="0.001507" res="325271.7" algo="FTMS"/>
<pk mz="490.292183" i="1291911.8" sn="7.90" a="1084.03" fwhm="0.001274" res="384881.5" algo="FTMS"/>
<pk mz="491.046824" i="3762210.3" sn="27.62" a="5118.89" fwhm="0.001497" res="327941.3" algo="FTMS"/>
<pk mz="491.083171" i="3509289.8" sn="25.60" a="4273.09" fwhm="0.001334" res="368213.1" algo="FTMS"/>
<pk mz="491.094254" i="1394220.0" sn="8.72" a="1290.38" fwhm="0.001426" res="344380.3" algo="FTMS"/>
<pk mz="491.119537" i="2753585.0" sn="19.57" a="3030.25" fwhm="0.001275" res="385235.5" algo="FTMS"/>
<pk mz="491.156002" i="2156600.5" sn="14.80" a="2501.88" fwhm="0.001348" res="364414.4" algo="FTMS"/>
<pk mz="491.168920" i="1659707.3" sn="10.84" a="1841.32" fwhm="0.001421" res="345561.7" algo="FTMS"/>
<pk mz="491.205362" i="2982978.8" sn="21.40" a="4138.86" fwhm="0.001558" res="315376.3" algo="FTMS"/>
<pk mz="491.241792" i="2484298.0" sn="17.42" a="3248.54" fwhm="0.001466" res="335041.7" algo="FTMS"/>
<pk mz="492.049947" i="1504750.8" sn="9.60" a="1737.40" fwhm="0.001612" res="305320.9" algo="FTMS"/>
<pk mz="492.078185" i="2116852.5" sn="14.48" a="2645.00" fwhm="0.001428" res="344486.0" algo="FTMS"/>
<pk mz="492.114797" i="1901820.0" sn="12.77" a="2122.56" fwhm="0.001395" res="352657.8" algo="FTMS"/>
<pk mz="492.172411" i="1181191.6" sn="7.02" a="1139.57" fwhm="0.001390" res="354127.1" algo="FTMS"/>
<pk mz="492.208712" i="2198287.0" sn="15.13" a="2682.40" fwhm="0.001459" res="337348.0" algo="FTMS"/>
<pk mz="493.026061" i="2164660.8" sn="14.86" a="3121.74" fwhm="0.001564" res="315242.9" algo="FTMS"/>
<pk mz="493.062368" i="4628924.0" sn="34.54" a="6389.64" fwhm="0.001488" res="331422.9" algo="FTMS"/>
<pk mz="493.098766" i="4009411.5" sn="29.59" a="5661.71" fwhm="0.001506" res="327367.1" algo="FTMS"/>
<pk mz="493.109784" i="1277125.8" sn="7.78" a="1338.13" fwhm="0.001890" res="260883.2" algo="FTMS"/>
<pk mz="493.135137" i="3618250.8" sn="26.47" a="5019.37" fwhm="0.001500" res="328720.1" algo="FTMS"/>
<pk mz="493.167341" i="1672145.4" sn="10.93" a="2306.57" fwhm="0.001679" res="293809.3" algo="FTMS"/>
<pk mz="493.171476" i="1953234.1" sn="13.18" a="2146.54" fwhm="0.001408" res="350258.8" algo="FTMS"/>
<pk mz="493.184689" i="2345429.0" sn="16.31" a="3245.84" fwhm="0.001690" res="291858.4" algo="FTMS"/>
<pk mz="493.208097" i="1246425.6" sn="7.53" a="1004.72" fwhm="0.001144" res="431228.7" algo="FTMS"/>
<pk mz="493.221043" i="3398108.3" sn="24.71" a="4741.52" fwhm="0.001552" res="317855.3" algo="FTMS"/>
<pk mz="493.257439" i="1800163.5" sn="11.95" a="2061.99" fwhm="0.001407" res="350657.4" algo="FTMS"/>
<pk mz="494.065782" i="1197190.5" sn="7.14" a="1219.50" fwhm="0.001502" res="328861.1" algo="FTMS"/>
<pk mz="494.094156" i="1217164.3" sn="7.30" a="1145.31" fwhm="0.001352" res="365320.6" algo="FTMS"/>
<pk mz="494.188137" i="1198751.1" sn="7.15" a="1341.64" fwhm="0.001804" res="273948.6" algo="FTMS"/>
<pk mz="495.041673" i="3416906.5" sn="24.86" a="5255.68" fwhm="0.001660" res="298238.4" algo="FTMS"/>
<pk mz="495.077994" i="4543313.5" sn="33.85" a="6711.41" fwhm="0.001594" res="310679.7" algo="FTMS"/>
<pk mz="495.114482" i="4443993.0" sn="33.06" a="6161.74" fwhm="0.001490" res="332202.0" algo="FTMS"/>
<pk mz="495.125888" i="1278427.3" sn="7.79" a="2087.99" fwhm="0.002106" res="235062.1" algo="FTMS"/>
<pk mz="495.142706" i="2626398.5" sn="18.55" a="3460.90" fwhm="0.001499" res="330383.0" algo="FTMS"/>
<pk mz="495.150814" i="3222880.3" sn="23.31" a="4268.29" fwhm="0.001533" res="323002.2" algo="FTMS"/>
<pk mz="495.161999" i="1355874.5" sn="8.40" a="1895.84" fwhm="0.001939" res="255409.1" algo="FTMS"/>
<pk mz="495.183193" i="19771238.0" z="-1" sn="155.41" a="31212.46" fwhm="0.001580" res="313408.1" algo="FTMS" component_name="Z" deconvoluted_molecular_mass="495.183672" deconvoluted_isotopic_mass="495.183670"/>
<pk mz="495.187179" i="1862503.5" sn="12.45" a="2276.63" fwhm="0.001528" res="323982.2" algo="FTMS"/>
<pk mz="495.200239" i="2450794.0" sn="17.15" a="3220.10" fwhm="0.001567" res="316084.9" algo="FTMS"/>
<pk mz="495.223748" i="1365358.9" sn="8.48" a="1264.70" fwhm="0.001367" res="362288.4" algo="FTMS"/>
<pk mz="495.236689" i="2540401.5" sn="17.86" a="3120.62" fwhm="0.001480" res="334512.9" algo="FTMS"/>
<pk mz="495.260035" i="1260662.1" sn="7.64" a="933.23" fwhm="0.001234" res="401216.3" algo="FTMS"/>
<pk mz="496.073429" i="1491224.3" sn="9.48" a="1531.18" fwhm="0.001496" res="331534.9" algo="FTMS"/>
<pk mz="496.117706" i="1356577.0" sn="8.41" a="1525.73" fwhm="0.001490" res="332899.7" algo="FTMS"/>
<pk mz="496.146075" i="1580070.8" sn="10.19" a="1675.67" fwhm="0.001378" res="360033.4" algo="FTMS"/>
<pk mz="496.159156" i="1365289.3" sn="8.48" a="1665.64" fwhm="0.001607" res="308777.3" algo="FTMS"/>
<pk mz="496.186524" i="5598255.0" z="-1" sn="42.27" a="8895.56" fwhm="0.001645" res="301665.0" algo="FTMS" component_name="Z" deconvoluted_molecular_mass="495.183672" deconvoluted_isotopic_mass="496.187003"/>
<pk mz="496.195507" i="1183280.5" sn="7.03" a="929.38" fwhm="0.001147" res="432746.8" algo="FTMS"/>
<pk mz="497.020869" i="1193428.3" sn="7.11" a="957.39" fwhm="0.001301" res="382119.6" algo="FTMS"/>
<pk mz="497.036228" i="1749207.3" sn="11.54" a="1825.42" fwhm="0.001362" res="364836.5" algo="FTMS"/>
<pk mz="497.057389" i="3680475.5" sn="26.96" a="5717.37" fwhm="0.001640" res="303002.3" algo="FTMS"/>
<pk mz="497.072478" i="1417950.5" sn="8.90" a="1303.10" fwhm="0.001351" res="367981.6" algo="FTMS"/>
<pk mz="497.092354" i="2571490.3" sn="18.11" a="2632.60" fwhm="0.001131" res="439611.7" algo="FTMS"/>
<pk mz="497.093972" i="3954914.8" sn="29.15" a="4530.54" fwhm="0.001285" res="386798.6" algo="FTMS"/>
<pk mz="497.104935" i="1533412.9" sn="9.82" a="1806.87" fwhm="0.001403" res="354232.6" algo="FTMS"/>
<pk mz="497.116086" i="3433703.0" sn="24.99" a="4760.57" fwhm="0.001539" res="323031.8" algo="FTMS"/>
<pk mz="497.130088" i="3317993.8" sn="24.06" a="4683.61" fwhm="0.001539" res="323008.9" algo="FTMS"/>
<pk mz="497.141318" i="2189548.0" sn="15.06" a="3437.43" fwhm="0.001710" res="290743.1" algo="FTMS"/>
<pk mz="497.152533" i="6085870.5" sn="46.16" a="8878.44" fwhm="0.001536" res="323568.9" algo="FTMS"/>
<pk mz="497.158406" i="5560559.5" sn="41.97" a="8052.25" fwhm="0.001545" res="321848.6" algo="FTMS"/>
<pk mz="497.166443" i="2615537.0" sn="18.46" a="2969.77" fwhm="0.001387" res="358574.3" algo="FTMS"/>
<pk mz="497.189932" i="1809141.8" z="-1" sn="12.02" a="1818.19" fwhm="0.001266" res="392813.5" algo="FTMS" component_name="Z" deconvoluted_molecular_mass="495.183672" deconvoluted_isotopic_mass="497.190414"/>
<pk mz="497.197460" i="1198071.1" sn="7.14" a="1467.93" fwhm="0.001736" res="286429.9" algo="FTMS"/>
<pk mz="497.202955" i="2180344.3" sn="14.98" a="2461.32" fwhm="0.001392" res="357090.8" algo="FTMS"/>
<pk mz="497.215895" i="1491706.9" sn="9.49" a="1677.52" fwhm="0.001487" res="334346.6" algo="FTMS"/>
<pk mz="497.239364" i="2505471.5" sn="17.58" a="3349.70" fwhm="0.001514" res="328403.6" algo="FTMS"/>
<pk mz="497.275754" i="2513670.8" sn="17.64" a="3375.13" fwhm="0.001510" res="329416.7" algo="FTMS"/>
<pk mz="498.092443" i="1680039.6" sn="10.99" a="1892.63" fwhm="0.001456" res="342105.1" algo="FTMS"/>
<pk mz="498.155904" i="1718196.1" sn="11.29" a="1912.51" fwhm="0.001546" res="322145.3" algo="FTMS"/>
<pk mz="498.161718" i="2239413.3" sn="15.45" a="2652.84" fwhm="0.001439" res="346132.0" algo="FTMS"/>
<pk mz="498.174617" i="1465527.8" sn="9.28" a="2147.45" fwhm="0.001879" res="265127.7" algo="FTMS"/>
<pk mz="498.242307" i="1196741.0" sn="7.13" a="1252.73" fwhm="0.001435" res="347191.8" algo="FTMS"/>
<pk mz="498.256857" i="1247688.0" sn="7.54" a="1013.75" fwhm="0.001204" res="413696.1" algo="FTMS"/>
<pk mz="499.015227" i="1586524.5" sn="10.24" a="1821.08" fwhm="0.001441" res="346341.8" algo="FTMS"/>
<pk mz="499.036392" i="1331040.6" sn="8.20" a="1456.51" fwhm="0.001786" res="279424.7" algo="FTMS"/>
<pk mz="499.051821" i="2954851.8" sn="21.16" a="3952.92" fwhm="0.001526" res="327096.5" algo="FTMS"/>
<pk mz="499.072930" i="4135527.8" sn="30.59" a="5726.41" fwhm="0.001530" res="326280.8" algo="FTMS"/>
<pk mz="499.089496" i="1517419.1" sn="9.69" a="2118.14" fwhm="0.001976" res="252528.7" algo="FTMS"/>
<pk mz="499.102876" i="1730157.8" sn="11.39" a="2117.34" fwhm="0.001615" res="309131.4" algo="FTMS"/>
<pk mz="499.109289" i="4457071.0" sn="33.15" a="7397.20" fwhm="0.001750" res="285254.9" algo="FTMS"/>
<pk mz="499.131781" i="1421683.4" sn="8.92" a="1299.37" fwhm="0.001389" res="359357.0" algo="FTMS"/>
<pk mz="499.139178" i="5146229.0" sn="38.66" a="7307.92" fwhm="0.001529" res="326439.5" algo="FTMS"/>
<pk mz="499.145745" i="2983030.0" sn="21.39" a="4170.31" fwhm="0.001637" res="304874.8" algo="FTMS"/>
<pk mz="499.155655" i="1871224.0" sn="12.51" a="2833.32" fwhm="0.002233" res="223573.0" algo="FTMS"/>
<pk mz="499.182055" i="3084925.3" sn="22.20" a="4119.48" fwhm="0.001569" res="318154.6" algo="FTMS"/>
<pk mz="499.195083" i="1499007.8" sn="9.54" a="2116.82" fwhm="0.002298" res="217228.5" algo="FTMS"/>
<pk mz="499.204630" i="1515393.6" sn="9.67" a="1503.25" fwhm="0.001317" res="379154.4" algo="FTMS"/>
<pk mz="499.218493" i="2681988.3" sn="18.98" a="3134.61" fwhm="0.001390" res="359089.5" algo="FTMS"/>
<pk mz="499.254909" i="3035787.5" sn="21.81" a="3962.17" fwhm="0.001505" res="331716.7" algo="FTMS"/>
<pk mz="499.291178" i="2106514.5" sn="14.39" a="2883.96" fwhm="0.001579" res="316133.6" algo="FTMS"/>
<pk mz="500.047244" i="1253413.8" sn="7.58" a="1097.66" fwhm="0.001301" res="384344.0" algo="FTMS"/>
<pk mz="500.104870" i="1245488.9" sn="7.52" a="1464.53" fwhm="0.001536" res="325683.0" algo="FTMS"/>
<pk mz="500.112773" i="1298482.5" sn="7.94" a="1539.48" fwhm="0.001915" res="261179.8" algo="FTMS"/>
<pk mz="500.142464" i="1233720.3" sn="7.42" a="1359.12" fwhm="0.001948" res="256711.8" algo="FTMS"/>
<pk mz="500.188639" i="1476161.1" sn="9.36" a="2246.97" fwhm="0.002395" res="208826.2" algo="FTMS"/>
<pk mz="500.213735" i="1201734.0" sn="7.17" a="1256.49" fwhm="0.001458" res="343023.1" algo="FTMS"/>
<pk mz="500.236128" i="1584458.4" sn="10.22" a="1491.88" fwhm="0.001313" res="380999.8" algo="FTMS"/>
<pk mz="500.272448" i="1636177.4" sn="10.63" a="1572.18" fwhm="0.001342" res="372702.5" algo="FTMS"/>
<pk mz="501.031192" i="2578404.3" sn="18.15" a="3177.18" fwhm="0.001467" res="341430.7" algo="FTMS"/>
<pk mz="501.042577" i="1209830.5" sn="7.23" a="1737.16" fwhm="0.001858" res="269595.5" algo="FTMS"/>
<pk mz="501.052187" i="1407976.4" sn="8.81" a="1658.36" fwhm="0.001489" res="336572.2" algo="FTMS"/>
<pk mz="501.067522" i="2581995.3" sn="18.18" a="3649.96" fwhm="0.001588" res="315565.9" algo="FTMS"/>
<pk mz="501.088617" i="3806191.3" sn="27.96" a="5166.36" fwhm="0.001463" res="342491.0" algo="FTMS"/>
<pk mz="501.103961" i="1777138.4" sn="11.76" a="1756.44" fwhm="0.001300" res="385500.7" algo="FTMS"/>
<pk mz="501.124967" i="2713078.5" sn="19.23" a="3464.65" fwhm="0.001486" res="337181.9" algo="FTMS"/>
<pk mz="501.161192" i="2287613.5" sn="15.83" a="2729.64" fwhm="0.001456" res="344283.6" algo="FTMS"/>
<pk mz="501.183782" i="1530881.8" sn="9.79" a="1732.68" fwhm="0.001405" res="356620.0" algo="FTMS"/>
<pk mz="501.197844" i="2273284.5" sn="15.72" a="2960.47" fwhm="0.001411" res="355138.6" algo="FTMS"/>
<pk mz="501.220352" i="1232648.8" sn="7.41" a="1419.46" fwhm="0.001560" res="321327.9" algo="FTMS"/>
<pk mz="501.234167" i="3418123.5" sn="24.86" a="4849.26" fwhm="0.001615" res="310296.6" algo="FTMS"/>
<pk mz="501.256635" i="1721103.8" sn="11.31" a="2078.00" fwhm="0.001563" res="320640.6" algo="FTMS"/>
<pk mz="501.270491" i="2593810.5" sn="18.28" a="3134.55" fwhm="0.001409" res="355717.5" algo="FTMS"/>
<pk mz="501.306827" i="1241625.5" sn="7.48" a="1468.22" fwhm="0.001390" res="360682.4" algo="FTMS"/>
<pk mz="502.062705" i="1895082.8" sn="12.70" a="2417.92" fwhm="0.001588" res="316078.6" algo="FTMS"/>
<pk mz="502.110429" i="1378228.0" sn="8.57" a="1835.59" fwhm="0.001824" res="275280.5" algo="FTMS"/>
<pk mz="502.192904" i="1696963.8" sn="11.12" a="2196.87" fwhm="0.001555" res="322863.5" algo="FTMS"/>
<pk mz="502.215596" i="2161352.0" sn="14.82" a="2655.94" fwhm="0.001450" res="346438.9" algo="FTMS"/>
<pk mz="502.229468" i="1759690.8" sn="11.62" a="2113.81" fwhm="0.001551" res="323759.7" algo="FTMS"/>
<pk mz="502.251770" i="1525455.0" sn="9.75" a="1493.76" fwhm="0.001297" res="387141.9" algo="FTMS"/>
<pk mz="503.046729" i="3813735.0" sn="28.01" a="5006.40" fwhm="0.001478" res="340345.9" algo="FTMS"/>
<pk mz="503.067835" i="2348907.0" sn="16.32" a="3213.90" fwhm="0.001576" res="319110.0" algo="FTMS"/>
<pk mz="503.083133" i="3637614.0" sn="26.61" a="5340.54" fwhm="0.001623" res="310001.7" algo="FTMS"/>
<pk mz="503.094477" i="1473136.1" sn="9.33" a="1882.02" fwhm="0.001639" res="306946.1" algo="FTMS"/>
<pk mz="503.104264" i="2230642.0" sn="15.38" a="2749.10" fwhm="0.001518" res="331501.6" algo="FTMS"/>
<pk mz="503.119526" i="2786676.8" sn="19.81" a="3636.74" fwhm="0.001517" res="331701.4" algo="FTMS"/>
<pk mz="503.140664" i="1381496.9" sn="8.60" a="1400.97" fwhm="0.001321" res="380763.2" algo="FTMS"/>
<pk mz="503.155966" i="1424763.8" sn="8.94" a="1413.34" fwhm="0.001281" res="392917.2" algo="FTMS"/>
<pk mz="503.169059" i="1451390.3" sn="9.15" a="1823.24" fwhm="0.001713" res="293761.0" algo="FTMS"/>
<pk mz="503.176951" i="1283967.8" sn="7.82" a="1737.84" fwhm="0.001706" res="295021.1" algo="FTMS"/>
<pk mz="503.199503" i="1575812.1" sn="10.15" a="1632.06" fwhm="0.001424" res="353462.8" algo="FTMS"/>
<pk mz="503.205462" i="1811333.3" sn="12.03" a="2568.27" fwhm="0.001752" res="287284.1" algo="FTMS"/>
<pk mz="503.213416" i="2462598.8" sn="17.23" a="3569.54" fwhm="0.001640" res="306910.9" algo="FTMS"/>
<pk mz="503.241757" i="2261388.0" sn="15.62" a="3539.28" fwhm="0.001795" res="280403.3" algo="FTMS"/>
<pk mz="503.249806" i="2103181.5" sn="14.36" a="2490.03" fwhm="0.001449" res="347407.2" algo="FTMS"/>
<pk mz="504.078489" i="1587498.9" sn="10.24" a="1817.30" fwhm="0.001483" res="339964.1" algo="FTMS"/>
<pk mz="504.146212" i="2163255.8" sn="14.84" a="2320.46" fwhm="0.001318" res="382422.0" algo="FTMS"/>
<pk mz="504.183519" i="3250750.8" sn="23.52" a="4274.00" fwhm="0.001468" res="343519.8" algo="FTMS"/>
<pk mz="504.208653" i="2195523.5" sn="15.05" a="3006.91" fwhm="0.001519" res="331925.6" algo="FTMS"/>
<pk mz="504.245067" i="1702474.4" sn="11.12" a="2227.14" fwhm="0.001606" res="314033.6" algo="FTMS"/>
<pk mz="504.307895" i="7192150.5" sn="54.81" a="11132.43" fwhm="0.001568" res="321725.3" algo="FTMS"/>
<pk mz="505.026086" i="2041565.6" sn="13.82" a="3200.57" fwhm="0.001709" res="295466.1" algo="FTMS"/>
<pk mz="505.062348" i="4276964.5" sn="31.61" a="6254.09" fwhm="0.001627" res="310394.4" algo="FTMS"/>
<pk mz="505.083569" i="1346536.5" sn="8.29" a="1422.29" fwhm="0.001418" res="356236.6" algo="FTMS"/>
<pk mz="505.098797" i="3333867.3" sn="24.10" a="5078.18" fwhm="0.001600" res="315782.3" algo="FTMS"/>
<pk mz="505.110224" i="1450733.5" sn="9.12" a="1818.10" fwhm="0.001556" res="324560.5" algo="FTMS"/>
<pk mz="505.133819" i="2449138.0" sn="17.06" a="2271.94" fwhm="0.001088" res="464177.2" algo="FTMS"/>
<pk mz="505.135448" i="3543794.3" sn="25.77" a="3855.80" fwhm="0.001216" res="415380.1" algo="FTMS"/>
<pk mz="505.138304" i="1295858.8" sn="7.89" a="1414.10" fwhm="0.001400" res="360796.6" algo="FTMS"/>
<pk mz="505.171617" i="1470457.0" sn="9.28" a="1577.01" fwhm="0.001423" res="354998.5" algo="FTMS"/>
<pk mz="505.184722" i="1574395.5" sn="10.10" a="2092.14" fwhm="0.001604" res="314974.8" algo="FTMS"/>
<pk mz="505.220994" i="2549506.3" sn="17.86" a="3882.27" fwhm="0.001591" res="317472.1" algo="FTMS"/>
<pk mz="505.244503" i="1236742.8" sn="7.42" a="1615.09" fwhm="0.001854" res="272488.4" algo="FTMS"/>
<pk mz="505.257405" i="2445577.3" sn="17.03" a="3285.10" fwhm="0.001560" res="323853.0" algo="FTMS"/>
<pk mz="505.311279" i="2287379.3" sn="15.78" a="2884.15" fwhm="0.001510" res="334730.9" algo="FTMS"/>
<pk mz="505.393208" i="4071202.8" sn="29.97" a="6321.48" fwhm="0.001655" res="305319.9" algo="FTMS"/>
<pk mz="506.057797" i="1423519.0" sn="8.90" a="1554.85" fwhm="0.001539" res="328896.1" algo="FTMS"/>
<pk mz="506.094097" i="1871013.8" sn="12.46" a="2399.10" fwhm="0.001614" res="313655.8" algo="FTMS"/>
<pk mz="506.130465" i="1340332.5" sn="8.24" a="1189.66" fwhm="0.001178" res="429747.4" algo="FTMS"/>
<pk mz="506.187740" i="1296567.3" sn="7.89" a="1161.74" fwhm="0.001394" res="363198.2" algo="FTMS"/>
<pk mz="506.199501" i="1244857.4" sn="7.48" a="1336.22" fwhm="0.001602" res="316022.3" algo="FTMS"/>
<pk mz="506.224319" i="1700798.0" sn="11.11" a="2145.29" fwhm="0.001563" res="323946.3" algo="FTMS"/>
<pk mz="507.041626" i="3563606.0" sn="25.93" a="4839.93" fwhm="0.001480" res="342588.7" algo="FTMS"/>
<pk mz="507.077975" i="4009052.8" sn="29.47" a="6435.33" fwhm="0.001677" res="302315.4" algo="FTMS"/>
<pk mz="507.114395" i="3325539.5" sn="24.03" a="4698.18" fwhm="0.001593" res="318284.7" algo="FTMS"/>
<pk mz="507.125563" i="1479013.5" sn="9.34" a="1825.58" fwhm="0.001532" res="331075.7" algo="FTMS"/>
<pk mz="507.150787" i="2535530.3" sn="17.75" a="3233.91" fwhm="0.001563" res="324541.3" algo="FTMS"/>
<pk mz="507.187430" i="1593457.0" sn="10.25" a="2733.65" fwhm="0.002006" res="252798.8" algo="FTMS"/>
<pk mz="507.200199" i="1902707.4" sn="12.71" a="1987.87" fwhm="0.001347" res="376485.0" algo="FTMS"/>
<pk mz="507.236668" i="2609274.0" sn="18.33" a="3671.98" fwhm="0.001680" res="301842.4" algo="FTMS"/>
<pk mz="507.273043" i="1611648.9" sn="10.40" a="1993.93" fwhm="0.001617" res="313774.2" algo="FTMS"/>
<pk mz="508.109571" i="1744667.1" sn="11.45" a="2210.47" fwhm="0.001667" res="304853.4" algo="FTMS"/>
<pk mz="508.146089" i="1528353.9" sn="9.73" a="1915.86" fwhm="0.001562" res="325393.2" algo="FTMS"/>
<pk mz="508.203610" i="1399852.5" sn="8.71" a="1691.98" fwhm="0.002014" res="252292.2" algo="FTMS"/>
<pk mz="509.057294" i="3722696.8" sn="27.19" a="5482.22" fwhm="0.001609" res="316313.6" algo="FTMS"/>
<pk mz="509.093635" i="3869135.5" sn="28.36" a="5629.42" fwhm="0.001607" res="316895.9" algo="FTMS"/>
<pk mz="509.104847" i="1725905.5" sn="11.30" a="2375.73" fwhm="0.001777" res="286421.0" algo="FTMS"/>
<pk mz="509.130141" i="3856854.3" sn="28.26" a="6125.78" fwhm="0.001689" res="301494.5" algo="FTMS"/>
<pk mz="509.141481" i="1491160.3" sn="9.43" a="2536.53" fwhm="0.001995" res="255240.3" algo="FTMS"/>
<pk mz="509.166236" i="2031580.8" sn="13.73" a="2551.63" fwhm="0.001530" res="332860.0" algo="FTMS"/>
<pk mz="509.198615" i="1418210.6" sn="8.85" a="1732.17" fwhm="0.001942" res="262186.0" algo="FTMS"/>
<pk mz="509.202950" i="1920483.4" sn="12.85" a="2012.68" fwhm="0.001351" res="376904.1" algo="FTMS"/>
<pk mz="509.215897" i="2125797.8" sn="14.48" a="2501.20" fwhm="0.001488" res="342162.2" algo="FTMS"/>
<pk mz="509.233477" i="1272041.0" sn="7.69" a="1243.76" fwhm="0.001408" res="361753.7" algo="FTMS"/>
<pk mz="509.239313" i="1337578.1" sn="8.21" a="1258.83" fwhm="0.001304" res="390602.5" algo="FTMS"/>
<pk mz="511.036692" i="1381935.6" sn="8.56" a="1675.31" fwhm="0.001623" res="314908.5" algo="FTMS"/>
<pk mz="511.051823" i="1683250.4" sn="10.96" a="1920.07" fwhm="0.001466" res="348507.0" algo="FTMS"/>
<pk mz="511.072983" i="3439414.0" sn="24.93" a="4869.64" fwhm="0.001594" res="320628.2" algo="FTMS"/>
<pk mz="511.108094" i="3259196.5" sn="23.50" a="3576.75" fwhm="0.001209" res="422606.3" algo="FTMS"/>
<pk mz="511.109810" i="2609980.8" sn="18.33" a="2994.22" fwhm="0.001289" res="396475.5" algo="FTMS"/>
<pk mz="511.120590" i="1288766.8" sn="7.82" a="1446.22" fwhm="0.001663" res="307424.2" algo="FTMS"/>
<pk mz="511.131843" i="3032896.8" sn="21.70" a="3918.92" fwhm="0.001559" res="327927.8" algo="FTMS"/>
<pk mz="511.137779" i="3332929.8" sn="24.09" a="4599.48" fwhm="0.001571" res="325304.1" algo="FTMS"/>
<pk mz="511.145581" i="2449219.3" sn="17.05" a="2964.81" fwhm="0.001459" res="350296.5" algo="FTMS"/>
<pk mz="511.178001" i="2472777.0" sn="17.24" a="3407.36" fwhm="0.001611" res="317320.5" algo="FTMS"/>
<pk mz="511.182118" i="2332489.8" sn="16.13" a="3111.67" fwhm="0.001558" res="328050.8" algo="FTMS"/>
<pk mz="511.218625" i="1425744.4" sn="8.91" a="1227.71" fwhm="0.001265" res="404219.5" algo="FTMS"/>
<pk mz="511.231481" i="1591634.6" sn="10.23" a="2069.81" fwhm="0.001708" res="299386.3" algo="FTMS"/>
<pk mz="511.254970" i="2123094.8" sn="14.46" a="2897.86" fwhm="0.001655" res="308867.8" algo="FTMS"/>
<pk mz="511.291321" i="1499485.4" sn="9.50" a="1562.23" fwhm="0.001452" res="352153.6" algo="FTMS"/>
<pk mz="512.076202" i="1366761.8" sn="8.44" a="1782.48" fwhm="0.001869" res="274010.3" algo="FTMS"/>
<pk mz="512.107748" i="1382639.4" sn="8.57" a="1359.36" fwhm="0.001426" res="359022.6" algo="FTMS"/>
<pk mz="512.140930" i="1665525.4" sn="10.82" a="1826.08" fwhm="0.001455" res="351938.3" algo="FTMS"/>
<pk mz="513.031197" i="1740947.5" sn="11.42" a="2613.60" fwhm="0.001868" res="274645.6" algo="FTMS"/>
<pk mz="513.052300" i="2371223.3" sn="16.43" a="2956.10" fwhm="0.001515" res="338608.8" algo="FTMS"/>
<pk mz="513.067567" i="1576089.9" sn="10.10" a="1529.77" fwhm="0.001387" res="369779.6" algo="FTMS"/>
<pk mz="513.088607" i="2976925.8" sn="21.25" a="4078.12" fwhm="0.001555" res="329886.3" algo="FTMS"/>
<pk mz="513.105256" i="2116768.5" sn="14.41" a="3545.23" fwhm="0.001928" res="266087.8" algo="FTMS"/>
<pk mz="513.118458" i="1781922.9" sn="11.74" a="2395.27" fwhm="0.001597" res="321311.7" algo="FTMS"/>
<pk mz="513.125067" i="3453604.0" sn="25.04" a="5448.35" fwhm="0.001705" res="300871.7" algo="FTMS"/>
<pk mz="513.149389" i="1541288.4" sn="9.83" a="2121.47" fwhm="0.001805" res="284280.2" algo="FTMS"/>
<pk mz="513.154820" i="3770537.3" sn="27.57" a="5838.75" fwhm="0.001702" res="301534.5" algo="FTMS"/>
<pk mz="513.161509" i="2416810.5" sn="16.79" a="3268.94" fwhm="0.001565" res="327946.0" algo="FTMS"/>
<pk mz="513.197770" i="1927856.9" sn="12.90" a="2320.47" fwhm="0.001507" res="340584.2" algo="FTMS"/>
<pk mz="513.213296" i="1228979.6" sn="7.34" a="1454.32" fwhm="0.001569" res="327052.1" algo="FTMS"/>
<pk mz="513.234126" i="2368695.3" sn="16.41" a="3064.06" fwhm="0.001591" res="322616.5" algo="FTMS"/>
<pk mz="513.270500" i="2663613.8" sn="18.76" a="3993.46" fwhm="0.001713" res="299629.6" algo="FTMS"/>
<pk mz="513.306958" i="1333700.3" sn="8.18" a="1380.27" fwhm="0.001377" res="372706.4" algo="FTMS"/>
<pk mz="514.204361" i="1265506.1" sn="7.63" a="1443.82" fwhm="0.001593" res="322702.2" algo="FTMS"/>
<pk mz="514.215537" i="1419364.0" sn="8.86" a="1431.22" fwhm="0.001499" res="342998.3" algo="FTMS"/>
<pk mz="515.046774" i="2283509.3" sn="15.73" a="3504.26" fwhm="0.001747" res="294874.4" algo="FTMS"/>
<pk mz="515.067864" i="3019768.8" sn="21.59" a="4506.40" fwhm="0.001650" res="312159.5" algo="FTMS"/>
<pk mz="515.083231" i="2061307.5" sn="13.96" a="2845.70" fwhm="0.001683" res="306000.8" algo="FTMS"/>
<pk mz="515.104347" i="3273215.3" sn="23.61" a="5055.72" fwhm="0.001690" res="304737.8" algo="FTMS"/>
<pk mz="515.119411" i="1857537.8" sn="12.34" a="2508.37" fwhm="0.001609" res="320206.2" algo="FTMS"/>
<pk mz="515.140696" i="2402309.5" sn="16.68" a="3717.87" fwhm="0.001745" res="295288.0" algo="FTMS"/>
<pk mz="515.177073" i="1594891.9" sn="10.25" a="1947.50" fwhm="0.001449" res="355485.4" algo="FTMS"/>
<pk mz="515.199582" i="1584911.8" sn="10.17" a="2599.37" fwhm="0.002011" res="256233.3" algo="FTMS"/>
<pk mz="515.213568" i="2319378.3" sn="16.02" a="3344.17" fwhm="0.001649" res="312516.6" algo="FTMS"/>
<pk mz="515.249785" i="3029528.5" sn="21.67" a="4473.16" fwhm="0.001670" res="308492.6" algo="FTMS"/>
<pk mz="515.286275" i="1897502.9" sn="12.66" a="2270.88" fwhm="0.001506" res="342147.2" algo="FTMS"/>
<pk mz="516.041869" i="1390241.6" sn="8.62" a="1503.58" fwhm="0.001597" res="323049.9" algo="FTMS"/>
<pk mz="516.078312" i="1380775.9" sn="8.55" a="1358.92" fwhm="0.001397" res="369450.7" algo="FTMS"/>
<pk mz="516.231056" i="2238658.3" sn="15.37" a="3155.13" fwhm="0.001807" res="285708.3" algo="FTMS"/>
<pk mz="516.245123" i="1339076.6" sn="8.21" a="1224.30" fwhm="0.001245" res="414615.2" algo="FTMS"/>
<pk mz="516.267534" i="1726408.5" sn="11.30" a="2111.45" fwhm="0.001628" res="317064.0" algo="FTMS"/>
<pk mz="517.026101" i="2091850.6" sn="14.20" a="2848.84" fwhm="0.001610" res="321081.3" algo="FTMS"/>
<pk mz="517.062403" i="3565392.8" sn="25.93" a="5058.96" fwhm="0.001602" res="322743.6" algo="FTMS"/>
<pk mz="517.083388" i="2312020.5" sn="15.95" a="3266.26" fwhm="0.001626" res="317951.9" algo="FTMS"/>
<pk mz="517.098752" i="2820951.0" sn="20.00" a="3981.78" fwhm="0.001618" res="319544.6" algo="FTMS"/>
<pk mz="517.119955" i="1765210.8" sn="11.60" a="1983.71" fwhm="0.001485" res="348268.7" algo="FTMS"/>
<pk mz="517.135047" i="1611101.3" sn="10.38" a="1902.22" fwhm="0.001537" res="336377.0" algo="FTMS"/>
<pk mz="517.171597" i="1291875.5" sn="7.84" a="1537.23" fwhm="0.001603" res="322659.5" algo="FTMS"/>
<pk mz="517.184913" i="1492325.8" sn="9.43" a="2300.23" fwhm="0.001979" res="261361.4" algo="FTMS"/>
<pk mz="517.192624" i="1463143.1" sn="9.20" a="1795.78" fwhm="0.001448" res="357203.7" algo="FTMS"/>
<pk mz="517.215202" i="1509739.0" sn="9.57" a="1818.88" fwhm="0.001687" res="306578.2" algo="FTMS"/>
<pk mz="517.220799" i="1775467.9" sn="11.69" a="2339.65" fwhm="0.001735" res="298123.7" algo="FTMS"/>
<pk mz="517.229110" i="2287469.3" sn="15.76" a="3450.99" fwhm="0.001693" res="305476.6" algo="FTMS"/>
<pk mz="517.257315" i="1221746.1" sn="7.28" a="1019.19" fwhm="0.001276" res="405411.4" algo="FTMS"/>
<pk mz="517.265404" i="2264947.5" sn="15.58" a="2822.53" fwhm="0.001437" res="359999.5" algo="FTMS"/>
<pk mz="517.301774" i="1798777.8" sn="11.87" a="2506.96" fwhm="0.001700" res="304239.1" algo="FTMS"/>
<pk mz="518.057445" i="1483514.3" sn="9.36" a="2043.98" fwhm="0.001771" res="292543.1" algo="FTMS"/>
<pk mz="518.093928" i="1591808.4" sn="10.22" a="1651.26" fwhm="0.001469" res="352756.8" algo="FTMS"/>
<pk mz="518.125691" i="1802757.8" sn="11.90" a="2168.60" fwhm="0.001502" res="345057.5" algo="FTMS"/>
<pk mz="518.224404" i="1569302.5" sn="10.04" a="1412.49" fwhm="0.001245" res="416180.0" algo="FTMS"/>
<pk mz="518.232315" i="1454359.8" sn="9.13" a="2115.04" fwhm="0.001894" res="273685.3" algo="FTMS"/>
<pk mz="518.260654" i="1267228.6" sn="7.64" a="1439.25" fwhm="0.001846" res="280819.3" algo="FTMS"/>
<pk mz="519.041630" i="2777760.3" sn="19.66" a="4225.58" fwhm="0.001751" res="296503.2" algo="FTMS"/>
<pk mz="519.078019" i="4286630.5" sn="31.67" a="6487.06" fwhm="0.001654" res="313763.3" algo="FTMS"/>
<pk mz="519.089330" i="1230248.1" sn="7.34" a="1256.90" fwhm="0.001449" res="358225.8" algo="FTMS"/>
<pk mz="519.099071" i="1350569.8" sn="8.30" a="1831.70" fwhm="0.001777" res="292113.7" algo="FTMS"/>
<pk mz="519.114378" i="2568876.3" sn="18.00" a="3026.00" fwhm="0.001446" res="359068.8" algo="FTMS"/>
<pk mz="519.149763" i="3158194.3" sn="22.69" a="3946.80" fwhm="0.001374" res="377974.3" algo="FTMS"/>
<pk mz="519.187583" i="1379768.6" sn="8.53" a="1776.41" fwhm="0.001914" res="271303.3" algo="FTMS"/>
<pk mz="519.200144" i="1469114.8" sn="9.24" a="1646.77" fwhm="0.001522" res="341124.5" algo="FTMS"/>
<pk mz="519.236792" i="2483393.0" sn="17.32" a="3806.97" fwhm="0.001767" res="293779.3" algo="FTMS"/>
<pk mz="519.244685" i="1204674.3" sn="7.14" a="1266.45" fwhm="0.001490" res="348526.4" algo="FTMS"/>
<pk mz="519.273003" i="1620679.0" sn="10.45" a="1691.34" fwhm="0.001444" res="359573.2" algo="FTMS"/>
<pk mz="519.281364" i="1191624.4" sn="7.03" a="1051.03" fwhm="0.001435" res="361891.0" algo="FTMS"/>
<pk mz="520.073397" i="1470540.5" sn="9.25" a="1798.92" fwhm="0.001644" res="316315.6" algo="FTMS"/>
<pk mz="520.081452" i="1480013.9" sn="9.33" a="2103.50" fwhm="0.001756" res="296206.7" algo="FTMS"/>
<pk mz="520.109711" i="1386066.5" sn="8.58" a="2038.64" fwhm="0.002096" res="248173.8" algo="FTMS"/>
<pk mz="520.239897" i="1703272.1" sn="11.10" a="1948.82" fwhm="0.001482" res="351146.7" algo="FTMS"/>
<pk mz="521.057255" i="3242479.3" sn="23.35" a="5006.69" fwhm="0.001693" res="307860.3" algo="FTMS"/>
<pk mz="521.093743" i="3439093.3" sn="24.91" a="4755.64" fwhm="0.001576" res="330738.5" algo="FTMS"/>
<pk mz="521.105019" i="1465847.1" sn="9.21" a="1744.05" fwhm="0.001669" res="312252.0" algo="FTMS"/>
<pk mz="521.130086" i="2930683.3" sn="20.87" a="4056.07" fwhm="0.001612" res="323288.3" algo="FTMS"/>
<pk mz="521.147023" i="1517566.0" sn="9.63" a="1976.40" fwhm="0.001665" res="313033.7" algo="FTMS"/>
<pk mz="521.166475" i="1973249.3" sn="13.25" a="2667.23" fwhm="0.001667" res="312636.5" algo="FTMS"/>
<pk mz="521.179891" i="1198083.4" sn="7.08" a="1748.44" fwhm="0.001873" res="278287.6" algo="FTMS"/>
<pk mz="521.202779" i="1427719.1" sn="8.91" a="1567.95" fwhm="0.001479" res="352359.0" algo="FTMS"/>
<pk mz="521.215880" i="1972745.4" sn="13.25" a="2374.36" fwhm="0.001538" res="338820.3" algo="FTMS"/>
<pk mz="521.225377" i="1293322.9" sn="7.84" a="1596.27" fwhm="0.001654" res="315142.9" algo="FTMS"/>
<pk mz="521.252345" i="2750479.3" sn="19.43" a="4554.16" fwhm="0.001861" res="280031.6" algo="FTMS"/>
<pk mz="522.219372" i="1342125.4" sn="8.23" a="1134.78" fwhm="0.001491" res="350269.7" algo="FTMS"/>
<pk mz="523.036623" i="2042161.8" sn="13.80" a="2502.87" fwhm="0.001542" res="339176.5" algo="FTMS"/>
<pk mz="523.073036" i="3266871.8" sn="23.54" a="5322.54" fwhm="0.001764" res="296461.7" algo="FTMS"/>
<pk mz="523.109235" i="2965309.5" sn="21.14" a="4267.65" fwhm="0.001675" res="312347.1" algo="FTMS"/>
<pk mz="523.145762" i="3203907.3" sn="23.04" a="5157.59" fwhm="0.001766" res="296179.6" algo="FTMS"/>
<pk mz="523.156925" i="1615429.1" sn="10.40" a="2311.05" fwhm="0.001856" res="281938.3" algo="FTMS"/>
<pk mz="523.182156" i="1343305.3" sn="8.24" a="1490.44" fwhm="0.001528" res="342456.7" algo="FTMS"/>
<pk mz="523.195322" i="1863499.4" sn="12.37" a="2762.95" fwhm="0.001692" res="309218.8" algo="FTMS"/>
<pk mz="523.218625" i="1344335.1" sn="8.24" a="1250.76" fwhm="0.001299" res="402910.3" algo="FTMS"/>
<pk mz="523.231595" i="1779025.3" sn="11.70" a="2139.80" fwhm="0.001551" res="337428.9" algo="FTMS"/>
<pk mz="523.254877" i="1230164.9" sn="7.34" a="988.15" fwhm="0.001238" res="422748.4" algo="FTMS"/>
<pk mz="523.267927" i="1795415.0" sn="11.83" a="2426.33" fwhm="0.001553" res="336972.5" algo="FTMS"/>
<pk mz="524.068288" i="1579223.3" sn="10.11" a="2268.49" fwhm="0.001763" res="297264.6" algo="FTMS"/>
<pk mz="524.112632" i="1195486.4" sn="7.06" a="1344.40" fwhm="0.001628" res="322034.0" algo="FTMS"/>
<pk mz="525.052232" i="2246259.3" sn="15.42" a="3427.55" fwhm="0.001804" res="290996.3" algo="FTMS"/>
<pk mz="525.067972" i="1494389.9" sn="9.44" a="2274.69" fwhm="0.001874" res="280133.9" algo="FTMS"/>
<pk mz="525.088686" i="3402873.3" sn="24.62" a="5082.66" fwhm="0.001648" res="318713.3" algo="FTMS"/>
<pk mz="525.124967" i="2924158.8" sn="20.81" a="4666.70" fwhm="0.001807" res="290528.4" algo="FTMS"/>
<pk mz="525.161195" i="2293380.5" sn="15.79" a="3318.17" fwhm="0.001706" res="307759.9" algo="FTMS"/>
<pk mz="525.189742" i="1607817.0" sn="10.34" a="2094.47" fwhm="0.001661" res="316116.6" algo="FTMS"/>
<pk mz="525.197872" i="1942154.4" sn="13.00" a="2494.22" fwhm="0.001610" res="326184.4" algo="FTMS"/>
<pk mz="525.227480" i="1258383.0" sn="7.56" a="1388.16" fwhm="0.001496" res="351006.8" algo="FTMS"/>
<pk mz="525.234067" i="1386640.0" sn="8.58" a="1498.53" fwhm="0.001449" res="362507.8" algo="FTMS"/>
<pk mz="527.046778" i="1880490.5" sn="12.51" a="2517.94" fwhm="0.001596" res="330132.5" algo="FTMS"/>
<pk mz="527.067833" i="2494893.8" sn="17.39" a="3516.45" fwhm="0.001656" res="318362.0" algo="FTMS"/>
<pk mz="527.104304" i="2538931.5" sn="17.74" a="3154.86" fwhm="0.001518" res="347177.9" algo="FTMS"/>
<pk mz="527.119496" i="1281973.8" sn="7.74" a="1485.91" fwhm="0.001633" res="322809.2" algo="FTMS"/>
<pk mz="527.133852" i="1395384.0" sn="8.65" a="2172.71" fwhm="0.001930" res="273158.2" algo="FTMS"/>
<pk mz="527.140615" i="2161593.0" sn="14.74" a="2872.14" fwhm="0.001625" res="324358.4" algo="FTMS"/>
<pk mz="527.151871" i="1555642.8" sn="9.92" a="1757.98" fwhm="0.001595" res="330434.1" algo="FTMS"/>
<pk mz="527.164921" i="11896253.0" z="-1" sn="92.19" a="20765.27" fwhm="0.001774" res="297237.2" algo="FTMS" component_name="k" deconvoluted_molecular_mass="527.165475" deconvoluted_isotopic_mass="527.165468"/>
<pk mz="527.170299" i="2032573.6" sn="13.71" a="2905.78" fwhm="0.001793" res="294011.0" algo="FTMS"/>
<pk mz="527.176922" i="1335742.6" sn="8.17" a="1534.06" fwhm="0.001587" res="332234.1" algo="FTMS"/>
<pk mz="527.213537" i="1940932.3" sn="12.99" a="2801.22" fwhm="0.001808" res="291521.4" algo="FTMS"/>
<pk mz="527.249825" i="1882057.9" sn="12.52" a="2148.17" fwhm="0.001421" res="371093.1" algo="FTMS"/>
<pk mz="527.286108" i="1686991.4" sn="10.97" a="2101.38" fwhm="0.001576" res="334542.7" algo="FTMS"/>
<pk mz="527.322679" i="1482965.0" sn="9.34" a="1878.76" fwhm="0.001758" res="299980.8" algo="FTMS"/>
<pk mz="528.070960" i="1261383.6" sn="7.58" a="1225.10" fwhm="0.001424" res="370728.2" algo="FTMS"/>
<pk mz="528.168230" i="3619414.5" z="-1" sn="26.34" a="5742.76" fwhm="0.001773" res="297968.5" algo="FTMS" component_name="k" deconvoluted_molecular_mass="527.165475" deconvoluted_isotopic_mass="528.168779"/>
<pk mz="528.183402" i="1243736.8" sn="7.44" a="1499.74" fwhm="0.001742" res="303225.4" algo="FTMS"/>
<pk mz="529.025927" i="1742552.3" sn="11.41" a="2174.55" fwhm="0.001609" res="328823.6" algo="FTMS"/>
<pk mz="529.062385" i="2101469.8" sn="14.26" a="3482.97" fwhm="0.001868" res="283240.9" algo="FTMS"/>
<pk mz="529.083451" i="2600673.0" sn="18.23" a="4835.19" fwhm="0.002060" res="256886.2" algo="FTMS"/>
<pk mz="529.119865" i="2019046.4" sn="13.61" a="3111.37" fwhm="0.001775" res="298157.7" algo="FTMS"/>
<pk mz="529.156364" i="1810155.9" sn="11.94" a="2269.03" fwhm="0.001611" res="328409.2" algo="FTMS"/>
<pk mz="529.162066" i="3450604.8" sn="24.99" a="5296.55" fwhm="0.001695" res="312155.6" algo="FTMS"/>
<pk mz="529.171717" i="2253550.3" z="-1" sn="15.47" a="3239.16" fwhm="0.001681" res="314808.0" algo="FTMS" component_name="k" deconvoluted_molecular_mass="527.165475" deconvoluted_isotopic_mass="529.172268"/>
<pk mz="529.229129" i="1356534.8" sn="8.33" a="1671.36" fwhm="0.001710" res="309415.4" algo="FTMS"/>
<pk mz="529.265564" i="2454268.3" sn="17.07" a="3568.29" fwhm="0.001749" res="302579.5" algo="FTMS"/>
<pk mz="529.301851" i="1914625.8" sn="12.77" a="2759.24" fwhm="0.001812" res="292172.9" algo="FTMS"/>
<pk mz="530.246685" i="1923982.8" sn="12.85" a="2696.61" fwhm="0.001687" res="314301.0" algo="FTMS"/>
<pk mz="531.041797" i="2001412.0" sn="13.46" a="2622.15" fwhm="0.001621" res="327510.7" algo="FTMS"/>
<pk mz="531.062782" i="1355015.0" sn="8.32" a="1675.14" fwhm="0.001588" res="334437.2" algo="FTMS"/>
<pk mz="531.078067" i="2829321.3" sn="20.05" a="4609.41" fwhm="0.001838" res="288997.9" algo="FTMS"/>
<pk mz="531.099078" i="2001932.4" sn="13.47" a="2987.10" fwhm="0.001807" res="293907.9" algo="FTMS"/>
<pk mz="531.114536" i="1714702.6" sn="11.18" a="2356.88" fwhm="0.001695" res="313303.0" algo="FTMS"/>
<pk mz="531.159873" i="2754069.3" sn="19.45" a="4143.76" fwhm="0.001735" res="306076.1" algo="FTMS"/>
<pk mz="531.208209" i="1599004.4" sn="10.26" a="2020.20" fwhm="0.001646" res="322790.9" algo="FTMS"/>
<pk mz="531.244667" i="1891361.8" sn="12.59" a="2261.98" fwhm="0.001564" res="339730.6" algo="FTMS"/>
<pk mz="531.281138" i="1608743.0" sn="10.34" a="2047.37" fwhm="0.001674" res="317322.4" algo="FTMS"/>
<pk mz="532.073300" i="1303194.4" sn="7.91" a="1294.34" fwhm="0.001403" res="379276.5" algo="FTMS"/>
<pk mz="532.157635" i="1199910.5" sn="7.08" a="1738.21" fwhm="0.002313" res="230105.5" algo="FTMS"/>
<pk mz="532.203687" i="1241517.3" sn="7.42" a="1417.21" fwhm="0.001666" res="319491.9" algo="FTMS"/>
<pk mz="532.240079" i="1203634.5" sn="7.11" a="1026.86" fwhm="0.001411" res="377312.2" algo="FTMS"/>
<pk mz="533.057266" i="2481447.8" sn="17.28" a="3803.78" fwhm="0.001690" res="315448.3" algo="FTMS"/>
<pk mz="533.093601" i="2468653.0" sn="17.18" a="3610.02" fwhm="0.001744" res="305625.7" algo="FTMS"/>
<pk mz="533.105043" i="1678894.8" sn="10.89" a="2840.61" fwhm="0.002171" res="245554.8" algo="FTMS"/>
<pk mz="533.130191" i="1521714.3" sn="9.64" a="2102.12" fwhm="0.001750" res="304568.7" algo="FTMS"/>
<pk mz="533.166465" i="1557559.5" sn="9.93" a="1802.15" fwhm="0.001739" res="306636.9" algo="FTMS"/>
<pk mz="533.215917" i="1668414.5" sn="10.81" a="2048.05" fwhm="0.001589" res="335622.1" algo="FTMS"/>
<pk mz="533.223917" i="1414207.6" sn="8.79" a="2114.86" fwhm="0.001832" res="291018.7" algo="FTMS"/>
<pk mz="533.252322" i="1533763.6" sn="9.74" a="2107.80" fwhm="0.001594" res="334441.5" algo="FTMS"/>
<pk mz="533.260278" i="1314372.9" sn="7.99" a="1225.37" fwhm="0.001445" res="369100.5" algo="FTMS"/>
<pk mz="533.288669" i="1207368.9" sn="7.14" a="1037.04" fwhm="0.001348" res="395539.0" algo="FTMS"/>
<pk mz="534.219126" i="1761228.5" sn="11.55" a="2042.17" fwhm="0.001569" res="340395.6" algo="FTMS"/>
<pk mz="535.036555" i="1670206.6" sn="10.82" a="1859.66" fwhm="0.001417" res="377452.5" algo="FTMS"/>
<pk mz="535.072959" i="3181123.8" sn="22.84" a="5446.92" fwhm="0.001883" res="284120.5" algo="FTMS"/>
<pk mz="535.109330" i="2565704.8" sn="17.95" a="4388.65" fwhm="0.001873" res="285754.5" algo="FTMS"/>
<pk mz="535.145954" i="1760333.9" sn="11.54" a="2116.33" fwhm="0.001536" res="348371.3" algo="FTMS"/>
<pk mz="535.182239" i="1390418.9" sn="8.60" a="1421.58" fwhm="0.001651" res="324218.0" algo="FTMS"/>
<pk mz="535.218567" i="1219927.9" sn="7.24" a="1727.47" fwhm="0.001751" res="305660.3" algo="FTMS"/>
<pk mz="535.231475" i="1905753.8" sn="12.70" a="2350.00" fwhm="0.001588" res="337088.1" algo="FTMS"/>
<pk mz="535.267926" i="1938526.8" sn="12.96" a="2417.01" fwhm="0.001650" res="324334.9" algo="FTMS"/>
<pk mz="536.076226" i="1390029.9" sn="8.59" a="1575.92" fwhm="0.001502" res="357008.3" algo="FTMS"/>
<pk mz="536.981258" i="1473352.9" sn="9.25" a="1672.14" fwhm="0.001519" res="353426.0" algo="FTMS"/>
<pk mz="537.052332" i="2086738.4" sn="14.13" a="2531.66" fwhm="0.001590" res="337772.0" algo="FTMS"/>
<pk mz="537.088576" i="3174231.3" sn="22.78" a="4768.75" fwhm="0.001666" res="322294.2" algo="FTMS"/>
<pk mz="537.124972" i="2762588.3" sn="19.51" a="4362.52" fwhm="0.001890" res="284247.6" algo="FTMS"/>
<pk mz="537.136605" i="1221725.8" sn="7.25" a="1694.59" fwhm="0.002074" res="258998.0" algo="FTMS"/>
<pk mz="537.161367" i="1555809.1" sn="9.91" a="1784.17" fwhm="0.001575" res="341022.8" algo="FTMS"/>
<pk mz="537.193904" i="1458789.5" sn="9.14" a="2005.33" fwhm="0.001730" res="310440.3" algo="FTMS"/>
<pk mz="537.211018" i="1492839.8" sn="9.41" a="1679.80" fwhm="0.001502" res="357760.0" algo="FTMS"/>
<pk mz="537.234405" i="1320554.9" sn="8.04" a="1781.57" fwhm="0.001741" res="308537.8" algo="FTMS"/>
<pk mz="537.247260" i="1512044.6" sn="9.56" a="1688.89" fwhm="0.001614" res="332779.2" algo="FTMS"/>
<pk mz="537.270696" i="1222255.8" sn="7.25" a="1295.02" fwhm="0.001576" res="341005.4" algo="FTMS"/>
<pk mz="537.675335" i="1207974.0" sn="7.14" a="1348.39" fwhm="0.001935" res="277905.5" algo="FTMS"/>
<pk mz="538.083721" i="1267932.3" sn="7.62" a="1760.33" fwhm="0.001903" res="282785.3" algo="FTMS"/>
<pk mz="539.046646" i="1252186.9" sn="7.49" a="1596.57" fwhm="0.001764" res="305545.5" algo="FTMS"/>
<pk mz="539.067794" i="2544221.8" sn="17.77" a="3434.93" fwhm="0.001644" res="327873.1" algo="FTMS"/>
<pk mz="539.104236" i="2764386.5" sn="19.52" a="4677.80" fwhm="0.001836" res="293573.4" algo="FTMS"/>
<pk mz="539.140709" i="2630759.3" sn="18.46" a="4732.14" fwhm="0.002148" res="250991.9" algo="FTMS"/>
<pk mz="539.177137" i="1205611.9" sn="7.12" a="1357.88" fwhm="0.001628" res="331288.0" algo="FTMS"/>
<pk mz="539.213532" i="1218928.6" sn="7.23" a="1354.35" fwhm="0.001571" res="343174.1" algo="FTMS"/>
<pk mz="539.243217" i="4571252.5" sn="33.89" a="7141.91" fwhm="0.001699" res="317304.3" algo="FTMS"/>
<pk mz="539.249936" i="1204085.4" sn="7.11" a="1358.56" fwhm="0.001477" res="365136.4" algo="FTMS"/>
<pk mz="539.286352" i="1212538.1" sn="7.18" a="1257.67" fwhm="0.001676" res="321741.7" algo="FTMS"/>
<pk mz="540.142283" i="1260520.5" sn="7.56" a="1805.94" fwhm="0.001886" res="286421.8" algo="FTMS"/>
<pk mz="540.246619" i="1656565.9" sn="10.71" a="2152.07" fwhm="0.001669" res="323679.3" algo="FTMS"/>
<pk mz="541.046998" i="1236571.6" sn="7.36" a="1586.58" fwhm="0.001692" res="319702.6" algo="FTMS"/>
<pk mz="541.083478" i="2621280.3" sn="18.38" a="4106.86" fwhm="0.001766" res="306468.9" algo="FTMS"/>
<pk mz="541.119929" i="2412388.8" sn="16.72" a="3765.96" fwhm="0.001843" res="293665.4" algo="FTMS"/>
<pk mz="541.156324" i="1878889.4" sn="12.47" a="2329.37" fwhm="0.001649" res="328268.3" algo="FTMS"/>
<pk mz="541.184563" i="2983277.0" sn="21.26" a="5834.50" fwhm="0.002093" res="258578.1" algo="FTMS"/>
<pk mz="541.192737" i="1422445.9" sn="8.84" a="1521.43" fwhm="0.001553" res="348382.6" algo="FTMS"/>
<pk mz="541.265322" i="1807735.0" sn="11.91" a="2154.74" fwhm="0.001539" res="351683.0" algo="FTMS"/>
<pk mz="541.301945" i="1663611.6" sn="10.76" a="2522.81" fwhm="0.001770" res="305839.5" algo="FTMS"/>
<pk mz="542.187855" i="1261034.0" sn="7.56" a="1512.37" fwhm="0.001750" res="309800.1" algo="FTMS"/>
<pk mz="543.041554" i="1520210.8" sn="9.62" a="1400.65" fwhm="0.001459" res="372177.8" algo="FTMS"/>
<pk mz="543.062997" i="1499477.4" sn="9.45" a="2554.23" fwhm="0.002051" res="264838.3" algo="FTMS"/>
<pk mz="543.099188" i="2162265.8" sn="14.73" a="3389.44" fwhm="0.001878" res="289233.6" algo="FTMS"/>
<pk mz="543.114314" i="1380955.6" sn="8.51" a="1553.90" fwhm="0.001574" res="345108.7" algo="FTMS"/>
<pk mz="543.135393" i="1951326.1" sn="13.05" a="2378.76" fwhm="0.001607" res="337945.9" algo="FTMS"/>
<pk mz="543.159766" i="1419873.1" sn="8.82" a="1632.55" fwhm="0.001611" res="337059.3" algo="FTMS"/>
<pk mz="543.244553" i="1711979.4" sn="11.14" a="2543.69" fwhm="0.001797" res="302344.1" algo="FTMS"/>
<pk mz="543.281265" i="2418799.8" sn="16.77" a="3317.23" fwhm="0.001671" res="325031.7" algo="FTMS"/>
<pk mz="543.317438" i="1604212.3" sn="10.29" a="2169.44" fwhm="0.001713" res="317159.9" algo="FTMS"/>
<pk mz="544.262331" i="1803493.6" sn="11.87" a="2251.69" fwhm="0.001656" res="328669.6" algo="FTMS"/>
<pk mz="545.057417" i="1976131.4" sn="13.24" a="2428.50" fwhm="0.001545" res="352682.8" algo="FTMS"/>
<pk mz="545.078377" i="1832261.9" sn="12.10" a="3143.19" fwhm="0.002067" res="263732.4" algo="FTMS"/>
<pk mz="545.093679" i="1905991.6" sn="12.69" a="2727.45" fwhm="0.001831" res="297761.8" algo="FTMS"/>
<pk mz="545.114629" i="1938250.1" sn="12.94" a="3108.83" fwhm="0.001863" res="292643.8" algo="FTMS"/>
<pk mz="545.151346" i="1194062.4" sn="7.02" a="1316.44" fwhm="0.001689" res="322797.4" algo="FTMS"/>
<pk mz="545.166730" i="1223504.3" sn="7.26" a="1548.92" fwhm="0.001814" res="300467.8" algo="FTMS"/>
<pk mz="545.224006" i="1492822.9" sn="9.40" a="1925.25" fwhm="0.001629" res="334797.4" algo="FTMS"/>
<pk mz="545.260534" i="1552731.1" sn="9.88" a="1828.78" fwhm="0.001639" res="332617.8" algo="FTMS"/>
<pk mz="545.296846" i="1636959.4" sn="10.55" a="2267.04" fwhm="0.001901" res="286829.3" algo="FTMS"/>
<pk mz="546.255767" i="1502670.1" sn="9.48" a="1970.01" fwhm="0.001658" res="329375.6" algo="FTMS"/>
<pk mz="547.036760" i="1491494.6" sn="9.39" a="1700.42" fwhm="0.001569" res="348712.6" algo="FTMS"/>
<pk mz="547.072986" i="2415658.8" sn="16.74" a="3820.39" fwhm="0.001895" res="288645.8" algo="FTMS"/>
<pk mz="547.109413" i="2209838.8" sn="15.10" a="3941.31" fwhm="0.001987" res="275293.4" algo="FTMS"/>
<pk mz="547.145430" i="1555506.9" sn="9.90" a="1950.98" fwhm="0.001719" res="318242.4" algo="FTMS"/>
<pk mz="547.231421" i="1414204.5" sn="8.77" a="2323.74" fwhm="0.001977" res="276859.2" algo="FTMS"/>
<pk mz="548.234975" i="1478827.6" sn="9.28" a="1715.41" fwhm="0.001727" res="317378.1" algo="FTMS"/>
<pk mz="549.052206" i="1530116.4" sn="9.69" a="1944.39" fwhm="0.001721" res="319092.9" algo="FTMS"/>
<pk mz="549.088567" i="2042120.4" sn="13.76" a="2657.54" fwhm="0.001650" res="332767.0" algo="FTMS"/>
<pk mz="549.125147" i="1548812.3" sn="9.84" a="2275.53" fwhm="0.001793" res="306271.9" algo="FTMS"/>
<pk mz="549.161413" i="1965328.1" sn="13.15" a="2856.95" fwhm="0.001738" res="315983.4" algo="FTMS"/>
<pk mz="549.198031" i="1192980.1" sn="7.01" a="1196.13" fwhm="0.001515" res="362419.8" algo="FTMS"/>
<pk mz="549.247268" i="1815833.4" sn="11.96" a="2786.20" fwhm="0.002281" res="240778.8" algo="FTMS"/>
<pk mz="549.283578" i="1327901.3" sn="8.08" a="1520.82" fwhm="0.001565" res="351041.5" algo="FTMS"/>
<pk mz="551.067782" i="2488792.3" sn="17.32" a="4302.05" fwhm="0.002027" res="271852.4" algo="FTMS"/>
<pk mz="551.104310" i="2204124.0" sn="15.05" a="2939.26" fwhm="0.001708" res="322574.2" algo="FTMS"/>
<pk mz="551.140500" i="1793503.9" sn="11.79" a="2384.03" fwhm="0.001739" res="316864.8" algo="FTMS"/>
<pk mz="551.177102" i="1756131.6" sn="11.49" a="2970.32" fwhm="0.001982" res="278078.6" algo="FTMS"/>
<pk mz="551.262880" i="1199852.4" sn="7.06" a="1105.28" fwhm="0.001538" res="358489.2" algo="FTMS"/>
<pk mz="553.047158" i="1440158.8" sn="8.98" a="2228.61" fwhm="0.001996" res="277119.8" algo="FTMS"/>
<pk mz="553.083536" i="2399906.3" sn="16.62" a="3659.10" fwhm="0.001856" res="297945.0" algo="FTMS"/>
<pk mz="553.119826" i="2537125.8" sn="17.71" a="4756.39" fwhm="0.002031" res="272337.4" algo="FTMS"/>
<pk mz="553.156378" i="2365609.3" sn="16.35" a="4031.39" fwhm="0.001918" res="288341.9" algo="FTMS"/>
<pk mz="553.193046" i="1346989.0" sn="8.24" a="1771.37" fwhm="0.001899" res="291333.8" algo="FTMS"/>
<pk mz="553.222599" i="1821871.8" sn="12.02" a="2663.14" fwhm="0.001721" res="321380.0" algo="FTMS"/>
<pk mz="553.258888" i="6453939.5" sn="48.89" a="11609.48" fwhm="0.001889" res="292896.0" algo="FTMS"/>
<pk mz="553.265384" i="1589172.0" sn="10.17" a="2433.01" fwhm="0.002059" res="268718.5" algo="FTMS"/>
<pk mz="554.262230" i="2319123.5" sn="15.98" a="3667.40" fwhm="0.001766" res="313910.0" algo="FTMS"/>
<pk mz="555.041459" i="1429340.5" sn="8.89" a="1729.16" fwhm="0.001718" res="323161.6" algo="FTMS"/>
<pk mz="555.062883" i="2023774.5" sn="13.62" a="2965.16" fwhm="0.001746" res="317879.4" algo="FTMS"/>
<pk mz="555.099097" i="2764129.8" sn="19.52" a="4645.12" fwhm="0.001944" res="285581.3" algo="FTMS"/>
<pk mz="555.135505" i="2074469.1" sn="14.03" a="3161.48" fwhm="0.001801" res="308240.3" algo="FTMS"/>
<pk mz="555.171807" i="1851240.5" sn="12.25" a="2474.46" fwhm="0.001731" res="320634.8" algo="FTMS"/>
<pk mz="555.244743" i="1743471.3" sn="11.39" a="2801.73" fwhm="0.001931" res="287531.6" algo="FTMS"/>
<pk mz="555.281095" i="1578866.6" sn="10.08" a="2097.10" fwhm="0.001687" res="329158.7" algo="FTMS"/>
<pk mz="555.317361" i="1849718.0" sn="12.24" a="3037.19" fwhm="0.001968" res="282174.8" algo="FTMS"/>
<pk mz="557.057211" i="1722385.9" sn="11.22" a="2218.30" fwhm="0.001736" res="320872.5" algo="FTMS"/>
<pk mz="557.078338" i="2036755.8" sn="13.73" a="3532.00" fwhm="0.002113" res="263700.1" algo="FTMS"/>
<pk mz="557.093782" i="1593621.0" sn="10.20" a="2606.54" fwhm="0.002093" res="266185.0" algo="FTMS"/>
<pk mz="557.114626" i="1903638.9" sn="12.67" a="2612.37" fwhm="0.001725" res="322922.6" algo="FTMS"/>
<pk mz="557.151117" i="1525786.0" sn="9.66" a="1970.25" fwhm="0.001727" res="322520.6" algo="FTMS"/>
<pk mz="557.223923" i="1196576.4" sn="7.04" a="1311.08" fwhm="0.001625" res="342910.0" algo="FTMS"/>
<pk mz="557.260559" i="2151459.5" sn="14.64" a="3382.95" fwhm="0.001868" res="298251.4" algo="FTMS"/>
<pk mz="557.296928" i="1796646.8" sn="11.81" a="2626.80" fwhm="0.001843" res="302325.8" algo="FTMS"/>
<pk mz="559.036616" i="1445561.5" sn="9.02" a="1741.96" fwhm="0.001533" res="364742.4" algo="FTMS"/>
<pk mz="559.073201" i="2002108.5" sn="13.45" a="3004.56" fwhm="0.001812" res="308511.0" algo="FTMS"/>
<pk mz="559.109374" i="1295295.5" sn="7.82" a="1434.76" fwhm="0.001629" res="343255.2" algo="FTMS"/>
<pk mz="559.130467" i="1720513.1" sn="11.21" a="3110.63" fwhm="0.002217" res="252149.9" algo="FTMS"/>
<pk mz="559.145571" i="1427394.4" sn="8.87" a="2154.29" fwhm="0.001985" res="281697.4" algo="FTMS"/>
<pk mz="559.203444" i="1312199.1" sn="7.96" a="2304.38" fwhm="0.002318" res="241194.4" algo="FTMS"/>
<pk mz="559.239307" i="1558986.0" sn="9.92" a="2386.89" fwhm="0.002027" res="275842.6" algo="FTMS"/>
<pk mz="559.312703" i="1194704.0" sn="7.02" a="1238.30" fwhm="0.001464" res="382100.7" algo="FTMS"/>
<pk mz="561.052206" i="1996121.3" sn="13.40" a="2955.50" fwhm="0.001763" res="318191.3" algo="FTMS"/>
<pk mz="561.088589" i="2288988.0" sn="15.73" a="3787.73" fwhm="0.002017" res="278118.1" algo="FTMS"/>
<pk mz="561.109469" i="1254749.6" sn="7.50" a="1804.20" fwhm="0.002073" res="270610.8" algo="FTMS"/>
<pk mz="561.125065" i="1585502.9" sn="10.13" a="1947.01" fwhm="0.001699" res="330314.2" algo="FTMS"/>
<pk mz="561.247311" i="1413992.1" sn="8.77" a="1811.40" fwhm="0.001722" res="325842.2" algo="FTMS"/>
<pk mz="561.455781" i="1689976.0" sn="10.96" a="2428.36" fwhm="0.001825" res="307717.9" algo="FTMS"/>
<pk mz="562.156541" i="1284012.1" sn="7.73" a="1490.45" fwhm="0.001835" res="306292.4" algo="FTMS"/>
<pk mz="562.214089" i="1305008.4" sn="7.90" a="2048.57" fwhm="0.002232" res="251886.0" algo="FTMS"/>
<pk mz="562.250627" i="1214131.0" sn="7.17" a="1297.16" fwhm="0.001748" res="321737.1" algo="FTMS"/>
<pk mz="562.286557" i="1229237.6" sn="7.29" a="1612.51" fwhm="0.002072" res="271382.0" algo="FTMS"/>
<pk mz="563.067856" i="2520046.0" sn="17.57" a="4198.72" fwhm="0.001963" res="286778.0" algo="FTMS"/>
<pk mz="563.104371" i="1782256.5" sn="11.70" a="2430.75" fwhm="0.001601" res="351720.3" algo="FTMS"/>
<pk mz="563.115430" i="1310193.3" sn="7.94" a="2389.63" fwhm="0.002193" res="256737.7" algo="FTMS"/>
<pk mz="563.125885" i="1305074.0" sn="7.90" a="1691.48" fwhm="0.001849" res="304478.9" algo="FTMS"/>
<pk mz="563.140673" i="1793779.1" sn="11.79" a="2908.80" fwhm="0.002029" res="277590.4" algo="FTMS"/>
<pk mz="563.176810" i="1438709.6" sn="8.96" a="2406.35" fwhm="0.002328" res="241865.4" algo="FTMS"/>
<pk mz="563.226316" i="1348345.1" sn="8.24" a="1752.46" fwhm="0.001799" res="313024.8" algo="FTMS"/>
<pk mz="563.262869" i="1528315.6" sn="9.67" a="2529.12" fwhm="0.002097" res="268584.9" algo="FTMS"/>
<pk mz="565.047087" i="1455220.8" sn="9.09" a="1558.23" fwhm="0.001562" res="361731.4" algo="FTMS"/>
<pk mz="565.083493" i="2390647.0" sn="16.54" a="3657.85" fwhm="0.001877" res="301096.4" algo="FTMS"/>
<pk mz="565.119929" i="2604665.5" sn="18.24" a="4009.69" fwhm="0.001835" res="307908.1" algo="FTMS"/>
<pk mz="565.156540" i="1664123.9" sn="10.75" a="2706.42" fwhm="0.001895" res="298233.5" algo="FTMS"/>
<pk mz="565.192598" i="1341054.1" sn="8.18" a="1507.32" fwhm="0.001794" res="314965.7" algo="FTMS"/>
<pk mz="565.242272" i="1447809.4" sn="9.03" a="2044.30" fwhm="0.001864" res="303253.9" algo="FTMS"/>
<pk mz="565.278456" i="1278595.8" sn="7.69" a="1459.38" fwhm="0.001895" res="298257.2" algo="FTMS"/>
<pk mz="565.439264" i="2081422.1" sn="14.08" a="3273.26" fwhm="0.001801" res="313881.9" algo="FTMS"/>
<pk mz="566.442729" i="1315021.0" sn="7.98" a="1880.29" fwhm="0.001796" res="315408.7" algo="FTMS"/>
<pk mz="567.062872" i="2014962.5" sn="13.55" a="3437.14" fwhm="0.001988" res="285186.8" algo="FTMS"/>
<pk mz="567.078117" i="1665779.4" sn="10.77" a="2353.70" fwhm="0.001935" res="293002.6" algo="FTMS"/>
<pk mz="567.098962" i="1886964.6" sn="12.53" a="2899.39" fwhm="0.001954" res="290199.0" algo="FTMS"/>
<pk mz="567.135602" i="1492214.8" sn="9.39" a="2212.61" fwhm="0.001889" res="300152.5" algo="FTMS"/>
<pk mz="567.171814" i="1306872.9" sn="7.91" a="1872.02" fwhm="0.001896" res="299155.0" algo="FTMS"/>
<pk mz="567.238132" i="3199740.8" sn="22.98" a="5171.58" fwhm="0.001826" res="310602.2" algo="FTMS"/>
<pk mz="567.274592" i="5303039.0" sn="39.72" a="10277.41" fwhm="0.002041" res="277933.3" algo="FTMS"/>
<pk mz="568.277906" i="1405496.5" sn="8.69" a="2083.68" fwhm="0.001909" res="297625.2" algo="FTMS"/>
<pk mz="569.057224" i="1316707.1" sn="7.99" a="1609.81" fwhm="0.001719" res="330959.9" algo="FTMS"/>
<pk mz="569.078491" i="2115428.3" sn="14.35" a="3471.08" fwhm="0.002065" res="275638.7" algo="FTMS"/>
<pk mz="569.093789" i="1233509.1" sn="7.33" a="1924.83" fwhm="0.002046" res="278090.0" algo="FTMS"/>
<pk mz="569.114937" i="2419558.3" sn="16.77" a="4271.01" fwhm="0.002076" res="274113.4" algo="FTMS"/>
<pk mz="569.151355" i="1463656.3" sn="9.16" a="2203.61" fwhm="0.001918" res="296706.7" algo="FTMS"/>
<pk mz="569.224141" i="1395564.1" sn="8.62" a="2017.38" fwhm="0.001869" res="304520.5" algo="FTMS"/>
<pk mz="569.260375" i="1780078.0" sn="11.68" a="3004.26" fwhm="0.002211" res="257500.2" algo="FTMS"/>
<pk mz="569.296850" i="1386607.9" sn="8.54" a="1781.39" fwhm="0.001925" res="295770.0" algo="FTMS"/>
<pk mz="571.036546" i="1720263.4" sn="11.23" a="2619.84" fwhm="0.001893" res="301672.4" algo="FTMS"/>
<pk mz="571.073124" i="1789385.0" sn="11.78" a="4148.00" fwhm="0.002409" res="237056.0" algo="FTMS"/>
<pk mz="571.094059" i="1671626.0" sn="10.84" a="2194.48" fwhm="0.001826" res="312704.4" algo="FTMS"/>
<pk mz="571.111123" i="1480138.9" sn="9.31" a="3304.94" fwhm="0.003065" res="186349.6" algo="FTMS"/>
<pk mz="571.130429" i="2060747.8" sn="13.95" a="3409.10" fwhm="0.002017" res="283148.3" algo="FTMS"/>
<pk mz="571.146018" i="1216204.5" sn="7.21" a="1752.35" fwhm="0.001850" res="308756.0" algo="FTMS"/>
<pk mz="571.276046" i="1918418.6" sn="12.81" a="3204.21" fwhm="0.001994" res="286444.0" algo="FTMS"/>
<pk mz="571.312170" i="1435604.4" sn="8.96" a="2003.00" fwhm="0.001877" res="304339.8" algo="FTMS"/>
<pk mz="573.052202" i="2580001.0" sn="18.09" a="4280.43" fwhm="0.002001" res="286388.2" algo="FTMS"/>
<pk mz="573.088583" i="2083874.6" sn="14.13" a="3767.08" fwhm="0.002199" res="260581.4" algo="FTMS"/>
<pk mz="573.104002" i="1274659.3" sn="7.67" a="2103.49" fwhm="0.002298" res="249426.1" algo="FTMS"/>
<pk mz="573.124814" i="1299748.1" sn="7.87" a="2054.71" fwhm="0.002352" res="243711.8" algo="FTMS"/>
<pk mz="573.218860" i="1240615.9" sn="7.40" a="1868.40" fwhm="0.002125" res="269813.1" algo="FTMS"/>
<pk mz="573.255410" i="1386281.4" sn="8.56" a="1818.95" fwhm="0.001812" res="316303.0" algo="FTMS"/>
<pk mz="573.291632" i="1663018.9" sn="10.77" a="1988.91" fwhm="0.001627" res="352305.5" algo="FTMS"/>
<pk mz="574.083719" i="1305930.1" sn="7.92" a="1591.18" fwhm="0.002067" res="277710.2" algo="FTMS"/>
<pk mz="574.272998" i="1473361.4" sn="9.26" a="2303.79" fwhm="0.002001" res="286986.6" algo="FTMS"/>
<pk mz="575.042877" i="1268077.5" sn="7.62" a="2067.28" fwhm="0.002253" res="255276.1" algo="FTMS"/>
<pk mz="575.067871" i="2820718.3" sn="20.01" a="5066.55" fwhm="0.002061" res="279004.7" algo="FTMS"/>
<pk mz="575.104260" i="1880175.6" sn="12.50" a="2488.53" fwhm="0.001698" res="338624.0" algo="FTMS"/>
<pk mz="575.140537" i="1670768.9" sn="10.83" a="2191.74" fwhm="0.001659" res="346696.3" algo="FTMS"/>
<pk mz="575.213381" i="1200627.5" sn="7.08" a="2379.60" fwhm="0.002850" res="201810.2" algo="FTMS"/>
<pk mz="575.249858" i="3562612.8" sn="25.93" a="7040.02" fwhm="0.002144" res="268281.5" algo="FTMS"/>
<pk mz="575.262614" i="1269621.3" sn="7.63" a="1619.21" fwhm="0.001780" res="323183.7" algo="FTMS"/>
<pk mz="575.435122" i="3898491.3" sn="28.61" a="7519.29" fwhm="0.002121" res="271268.7" algo="FTMS"/>
<pk mz="575.471526" i="5143676.5" sn="38.55" a="9771.77" fwhm="0.002023" res="284442.3" algo="FTMS"/>
<pk mz="576.062988" i="1220496.1" sn="7.24" a="1469.15" fwhm="0.002041" res="282191.6" algo="FTMS"/>
<pk mz="576.265907" i="1652886.6" sn="10.69" a="2455.46" fwhm="0.001827" res="315487.6" algo="FTMS"/>
<pk mz="576.302361" i="1204119.9" sn="7.11" a="1369.57" fwhm="0.001739" res="331375.7" algo="FTMS"/>
<pk mz="576.474744" i="1283229.3" sn="7.74" a="1253.61" fwhm="0.001482" res="388974.3" algo="FTMS"/>
<pk mz="577.046996" i="1502894.9" sn="9.49" a="1611.01" fwhm="0.001761" res="327722.2" algo="FTMS"/>
<pk mz="577.083363" i="2398384.0" sn="16.64" a="3630.58" fwhm="0.001840" res="313691.4" algo="FTMS"/>
<pk mz="577.119999" i="2024113.0" sn="13.65" a="2945.98" fwhm="0.001853" res="311463.3" algo="FTMS"/>
<pk mz="577.131069" i="1222577.4" sn="7.26" a="2035.57" fwhm="0.002270" res="254211.3" algo="FTMS"/>
<pk mz="577.156439" i="1960114.1" sn="13.14" a="3025.54" fwhm="0.002027" res="284747.9" algo="FTMS"/>
<pk mz="577.242041" i="1258164.6" sn="7.54" a="1535.19" fwhm="0.001886" res="306095.9" algo="FTMS"/>
<pk mz="577.278506" i="1762997.8" sn="11.57" a="3127.48" fwhm="0.002218" res="260264.1" algo="FTMS"/>
<pk mz="578.086594" i="1348300.6" sn="8.26" a="1710.91" fwhm="0.001895" res="304995.0" algo="FTMS"/>
<pk mz="579.062956" i="1325286.4" sn="8.07" a="1390.83" fwhm="0.001673" res="346032.3" algo="FTMS"/>
<pk mz="579.099222" i="2984679.3" sn="21.32" a="5393.52" fwhm="0.002058" res="281350.5" algo="FTMS"/>
<pk mz="581.078463" i="1962772.9" sn="13.16" a="2977.45" fwhm="0.001977" res="293991.4" algo="FTMS"/>
<pk mz="581.114992" i="2616085.5" sn="18.38" a="4261.82" fwhm="0.001959" res="296701.1" algo="FTMS"/>
<pk mz="581.150989" i="2033814.4" sn="13.73" a="5741.24" fwhm="0.003722" res="156147.0" algo="FTMS"/>
<pk mz="581.187627" i="1629463.1" sn="10.50" a="2848.10" fwhm="0.002170" res="267866.3" algo="FTMS"/>
<pk mz="581.237582" i="1217176.1" sn="7.21" a="2421.31" fwhm="0.002667" res="217939.7" algo="FTMS"/>
<pk mz="581.253811" i="1940248.5" sn="12.98" a="2908.71" fwhm="0.001795" res="323845.7" algo="FTMS"/>
<pk mz="581.273301" i="1195288.9" sn="7.04" a="1623.48" fwhm="0.002063" res="281798.8" algo="FTMS"/>
<pk mz="581.290310" i="2423065.3" sn="16.84" a="4727.47" fwhm="0.002169" res="267965.2" algo="FTMS"/>
<pk mz="583.057720" i="1321531.1" sn="8.04" a="1769.22" fwhm="0.001977" res="294961.8" algo="FTMS"/>
<pk mz="583.094024" i="2181435.8" sn="14.91" a="3483.37" fwhm="0.001998" res="291847.6" algo="FTMS"/>
<pk mz="583.130503" i="2142012.5" sn="14.59" a="3858.25" fwhm="0.002165" res="269402.2" algo="FTMS"/>
<pk mz="583.166812" i="1527869.0" sn="9.69" a="2399.82" fwhm="0.002059" res="283191.1" algo="FTMS"/>
<pk mz="583.312202" i="1274431.6" sn="7.67" a="2208.27" fwhm="0.002397" res="243326.0" algo="FTMS"/>
<pk mz="585.052111" i="1571163.6" sn="10.04" a="2506.57" fwhm="0.002147" res="272466.4" algo="FTMS"/>
<pk mz="585.073301" i="1340508.0" sn="8.19" a="2110.54" fwhm="0.002138" res="273705.4" algo="FTMS"/>
<pk mz="585.088631" i="1420892.3" sn="8.84" a="2155.32" fwhm="0.002068" res="282883.6" algo="FTMS"/>
<pk mz="585.109897" i="1460316.5" sn="9.15" a="2178.41" fwhm="0.001999" res="292702.8" algo="FTMS"/>
<pk mz="585.127284" i="2255708.8" sn="15.50" a="4440.13" fwhm="0.002189" res="267283.3" algo="FTMS"/>
<pk mz="585.255222" i="1269086.8" sn="7.62" a="1860.31" fwhm="0.002060" res="284041.6" algo="FTMS"/>
<pk mz="585.292071" i="1456735.3" sn="9.12" a="2483.14" fwhm="0.002137" res="273867.6" algo="FTMS"/>
<pk mz="585.328083" i="1290591.8" sn="7.80" a="1935.28" fwhm="0.002106" res="277869.5" algo="FTMS"/>
<pk mz="586.451214" i="1283951.6" sn="7.74" a="1398.33" fwhm="0.001833" res="319914.7" algo="FTMS"/>
<pk mz="587.067871" i="1732471.8" sn="11.32" a="2599.31" fwhm="0.001916" res="306453.2" algo="FTMS"/>
<pk mz="587.343994" i="1361531.4" sn="8.36" a="1900.07" fwhm="0.002088" res="281342.6" algo="FTMS"/>
<pk mz="589.047338" i="1518480.0" sn="9.61" a="2128.69" fwhm="0.001958" res="300915.4" algo="FTMS"/>
<pk mz="589.083551" i="1474960.4" sn="9.27" a="2165.59" fwhm="0.001961" res="300471.5" algo="FTMS"/>
<pk mz="589.119997" i="1793936.9" sn="11.81" a="2502.11" fwhm="0.001865" res="315891.6" algo="FTMS"/>
<pk mz="589.236748" i="1201298.3" sn="7.08" a="1988.37" fwhm="0.002275" res="259027.4" algo="FTMS"/>
<pk mz="590.115011" i="1254684.1" sn="7.51" a="2249.21" fwhm="0.002540" res="232308.7" algo="FTMS"/>
<pk mz="590.151785" i="1268380.6" sn="7.62" a="2123.67" fwhm="0.002513" res="234837.0" algo="FTMS"/>
<pk mz="590.446226" i="2306975.8" sn="15.95" a="3658.81" fwhm="0.001987" res="297090.5" algo="FTMS"/>
<pk mz="591.062650" i="1868710.6" sn="12.45" a="3354.29" fwhm="0.002261" res="261434.2" algo="FTMS"/>
<pk mz="591.099192" i="1887655.0" sn="12.60" a="3176.31" fwhm="0.002087" res="283286.7" algo="FTMS"/>
<pk mz="591.135479" i="1860519.4" sn="12.38" a="2745.04" fwhm="0.001938" res="305061.3" algo="FTMS"/>
<pk mz="591.430108" i="4578730.5" sn="34.14" a="8947.13" fwhm="0.002163" res="273481.4" algo="FTMS"/>
<pk mz="592.433420" i="1478581.5" sn="9.32" a="2027.67" fwhm="0.001917" res="309075.8" algo="FTMS"/>
<pk mz="593.078357" i="2314172.5" sn="16.01" a="4821.45" fwhm="0.002233" res="265613.3" algo="FTMS"/>
<pk mz="593.114718" i="2088892.9" sn="14.21" a="3775.26" fwhm="0.002131" res="278321.0" algo="FTMS"/>
<pk mz="593.151139" i="1990589.4" sn="13.42" a="3473.77" fwhm="0.002211" res="268265.4" algo="FTMS"/>
<pk mz="593.273282" i="1336510.6" sn="8.19" a="2584.63" fwhm="0.002422" res="244998.6" algo="FTMS"/>
<pk mz="593.309588" i="1198015.1" sn="7.08" a="2006.44" fwhm="0.002326" res="255048.0" algo="FTMS"/>
<pk mz="594.146334" i="1344968.4" sn="8.25" a="2918.99" fwhm="0.002951" res="201327.9" algo="FTMS"/>
<pk mz="595.057595" i="1539282.8" sn="9.81" a="2172.42" fwhm="0.002068" res="287793.0" algo="FTMS"/>
<pk mz="595.094185" i="2221011.3" sn="15.27" a="3602.44" fwhm="0.001987" res="299522.7" algo="FTMS"/>
<pk mz="595.130157" i="1701843.5" sn="11.11" a="3108.86" fwhm="0.002134" res="278817.2" algo="FTMS"/>
<pk mz="595.167087" i="1454292.0" sn="9.13" a="2043.26" fwhm="0.002014" res="295522.6" algo="FTMS"/>
<pk mz="597.073302" i="1513451.4" sn="9.60" a="2319.43" fwhm="0.002045" res="291927.0" algo="FTMS"/>
<pk mz="597.109581" i="1763307.9" sn="11.60" a="2487.64" fwhm="0.001913" res="312160.2" algo="FTMS"/>
<pk mz="597.124720" i="1253356.0" sn="7.52" a="1971.02" fwhm="0.002052" res="291035.9" algo="FTMS"/>
<pk mz="597.146386" i="1412588.3" sn="8.79" a="1793.54" fwhm="0.001820" res="328013.9" algo="FTMS"/>
<pk mz="597.182577" i="1423340.8" sn="8.88" a="2374.55" fwhm="0.002152" res="277559.1" algo="FTMS"/>
<pk mz="597.328111" i="1337326.6" sn="8.19" a="1503.01" fwhm="0.001675" res="356665.2" algo="FTMS"/>
<pk mz="599.068103" i="1470983.1" sn="9.26" a="1984.23" fwhm="0.001930" res="310371.1" algo="FTMS"/>
<pk mz="599.125592" i="1747464.0" sn="11.47" a="2502.18" fwhm="0.001939" res="309051.5" algo="FTMS"/>
<pk mz="599.271084" i="1505290.1" sn="9.54" a="2423.13" fwhm="0.002052" res="292069.7" algo="FTMS"/>
<pk mz="600.340244" i="1207067.1" sn="7.15" a="2158.44" fwhm="0.003168" res="189513.2" algo="FTMS"/>
<pk mz="601.046882" i="1297703.3" sn="7.87" a="1742.78" fwhm="0.001898" res="316748.6" algo="FTMS"/>
<pk mz="601.083319" i="1943591.9" sn="13.04" a="3387.30" fwhm="0.002071" res="290280.2" algo="FTMS"/>
<pk mz="601.176833" i="1254697.6" sn="7.53" a="2287.14" fwhm="0.002449" res="245476.4" algo="FTMS"/>
<pk mz="602.446763" i="1395777.5" sn="8.66" a="2091.55" fwhm="0.002371" res="254070.5" algo="FTMS"/>
<pk mz="603.062676" i="1428558.1" sn="8.92" a="1711.32" fwhm="0.001817" res="331919.1" algo="FTMS"/>
<pk mz="604.461209" i="1369965.5" sn="8.45" a="2120.35" fwhm="0.002084" res="290106.4" algo="FTMS"/>
<pk mz="605.078714" i="1287548.6" sn="7.79" a="1831.00" fwhm="0.002125" res="284704.3" algo="FTMS"/>
<pk mz="605.114999" i="1854077.5" sn="12.33" a="3368.34" fwhm="0.002243" res="269790.5" algo="FTMS"/>
<pk mz="607.057582" i="1253810.9" sn="7.52" a="1649.18" fwhm="0.001915" res="317022.3" algo="FTMS"/>
<pk mz="607.094002" i="1659572.0" sn="10.77" a="2418.90" fwhm="0.001956" res="310418.5" algo="FTMS"/>
<pk mz="607.130182" i="1554101.1" sn="9.93" a="2081.24" fwhm="0.001899" res="319660.7" algo="FTMS"/>
<pk mz="611.125823" i="1540931.1" sn="9.77" a="2681.37" fwhm="0.002221" res="275111.2" algo="FTMS"/>
<pk mz="611.161644" i="1343684.6" sn="8.20" a="2593.66" fwhm="0.002923" res="209074.7" algo="FTMS"/>
<pk mz="611.198121" i="1379142.3" sn="8.48" a="2775.15" fwhm="0.003074" res="198858.7" algo="FTMS"/>
<pk mz="614.497549" i="1223138.6" sn="7.24" a="1774.75" fwhm="0.002314" res="265611.1" algo="FTMS"/>
<pk mz="615.156577" i="1307654.6" sn="7.91" a="1753.96" fwhm="0.002026" res="303655.3" algo="FTMS"/>
<pk mz="617.078389" i="1699449.6" sn="11.03" a="2798.28" fwhm="0.002188" res="281988.6" algo="FTMS"/>
<pk mz="617.114554" i="1282683.9" sn="7.71" a="1743.40" fwhm="0.001972" res="313005.2" algo="FTMS"/>
<pk mz="617.151518" i="1224318.3" sn="7.24" a="1985.27" fwhm="0.002394" res="257749.3" algo="FTMS"/>
<pk mz="619.093991" i="1261314.9" sn="7.54" a="1436.22" fwhm="0.001816" res="340872.7" algo="FTMS"/>
<pk mz="619.130334" i="1533701.5" sn="9.71" a="2668.49" fwhm="0.002151" res="287806.4" algo="FTMS"/>
<pk mz="621.109676" i="1718174.8" sn="11.17" a="3711.00" fwhm="0.002838" res="218882.7" algo="FTMS"/>
<pk mz="623.125321" i="1728590.6" sn="11.26" a="3805.10" fwhm="0.002726" res="228557.8" algo="FTMS"/>
<pk mz="625.104612" i="1772304.0" sn="11.60" a="3893.35" fwhm="0.002573" res="242968.3" algo="FTMS"/>
<pk mz="625.140730" i="1298451.8" sn="7.83" a="2338.05" fwhm="0.002857" res="218802.0" algo="FTMS"/>
<pk mz="625.413861" i="1251120.3" sn="7.45" a="1684.43" fwhm="0.002072" res="301832.3" algo="FTMS"/>
<pk mz="627.084008" i="1197031.4" sn="7.02" a="2130.46" fwhm="0.002689" res="233172.0" algo="FTMS"/>
<pk mz="628.208404" i="1216363.9" sn="7.17" a="2307.17" fwhm="0.002678" res="234608.9" algo="FTMS"/>
<pk mz="631.093992" i="1365988.1" sn="8.36" a="2222.44" fwhm="0.002344" res="269260.9" algo="FTMS"/>
<pk mz="639.119577" i="1237244.0" sn="7.25" a="2554.84" fwhm="0.003327" res="192074.1" algo="FTMS"/>
<pk mz="641.099117" i="1213805.6" sn="7.06" a="2280.54" fwhm="0.002549" res="251513.7" algo="FTMS"/>
<pk mz="641.353725" i="1207710.3" sn="7.01" a="3240.36" fwhm="0.003730" res="171965.5" algo="FTMS"/>
<pk mz="644.088857" i="1286199.8" sn="7.63" a="3156.55" fwhm="0.003331" res="193390.6" algo="FTMS"/>
<pk mz="646.159290" i="3179614.3" sn="22.54" a="8566.24" fwhm="0.002916" res="221584.8" algo="FTMS"/>
<pk mz="647.162464" i="1234607.0" sn="7.21" a="2811.67" fwhm="0.003107" res="208303.5" algo="FTMS"/>
<pk mz="651.119999" i="1361274.9" sn="8.21" a="2773.01" fwhm="0.002801" res="232498.2" algo="FTMS"/>
<pk mz="657.277506" i="1251518.9" sn="7.25" a="3372.43" fwhm="0.003710" res="177173.0" algo="FTMS"/>
<pk mz="659.089118" i="1277772.4" sn="7.46" a="1826.31" fwhm="0.002408" res="273663.2" algo="FTMS"/>
<pk mz="659.146192" i="2020696.8" sn="13.25" a="4765.90" fwhm="0.002761" res="238712.7" algo="FTMS"/>
<pk mz="659.300738" i="1328506.6" sn="7.85" a="2605.86" fwhm="0.002798" res="235625.8" algo="FTMS"/>
<pk mz="665.136213" i="1494625.6" sn="9.14" a="2652.49" fwhm="0.002598" res="255998.7" algo="FTMS"/>
<pk mz="669.167082" i="1438619.0" sn="8.69" a="2486.22" fwhm="0.002415" res="277100.0" algo="FTMS"/>
<pk mz="671.053048" i="1545227.9" sn="9.52" a="3029.59" fwhm="0.002709" res="247743.4" algo="FTMS"/>
<pk mz="671.110216" i="1325846.9" sn="7.81" a="2840.45" fwhm="0.002768" res="242463.0" algo="FTMS"/>
<pk mz="671.364470" i="1244487.6" sn="7.18" a="2858.45" fwhm="0.004006" res="167584.8" algo="FTMS"/>
<pk mz="692.186262" i="1502246.4" sn="9.07" a="2876.95" fwhm="0.002667" res="259557.5" algo="FTMS"/>
<pk mz="701.191381" i="1476488.0" sn="8.87" a="2693.34" fwhm="0.002850" res="246065.4" algo="FTMS"/>
<pk mz="702.902519" i="2184612.3" sn="14.34" a="5066.25" fwhm="0.002842" res="247319.5" algo="FTMS"/>
<pk mz="708.019787" i="1238732.3" sn="7.04" a="2418.85" fwhm="0.003001" res="235888.9" algo="FTMS"/>
<pk mz="735.449315" i="1271684.6" sn="7.19" a="3436.79" fwhm="0.003845" res="191276.0" algo="FTMS"/>
<pk mz="737.220976" i="1286443.9" sn="7.30" a="2899.50" fwhm="0.003159" res="233340.8" algo="FTMS"/>
<pk mz="760.402244" i="1286821.6" sn="7.13" a="4116.69" fwhm="0.004015" res="189380.4" algo="FTMS"/>
<pk mz="778.623595" i="1498579.6" sn="8.50" a="5191.21" fwhm="0.004290" res="181505.9" algo="FTMS"/>
<pk mz="784.263341" i="1543768.6" sn="8.82" a="3641.53" fwhm="0.003355" res="233784.1" algo="FTMS"/>
<pk mz="816.289044" i="1415195.1" sn="7.63" a="3210.54" fwhm="0.003815" res="213943.1" algo="FTMS"/>
<pk mz="816.991977" i="1403802.9" sn="7.55" a="4868.40" fwhm="0.004781" res="170865.7" algo="FTMS"/>
<pk mz="871.094982" i="1424658.1" sn="7.42" a="4981.66" fwhm="0.005378" res="161981.9" algo="FTMS"/>
<pk mz="890.947218" i="1450159.8" sn="7.58" a="6083.77" fwhm="0.005910" res="150743.6" algo="FTMS"/>
<pk mz="952.335314" i="1428532.4" sn="7.02" a="7001.27" fwhm="0.007235" res="131635.2" algo="FTMS"/>
<pk mz="970.773252" i="2862394.0" sn="16.56" a="16029.51" fwhm="0.006408" res="151490.5" algo="FTMS"/>
<pk mz="972.996774" i="1434118.8" sn="7.03" a="6395.34" fwhm="0.007096" res="137124.2" algo="FTMS"/>
<pk mz="973.832873" i="1889347.4" sn="10.07" a="8460.18" fwhm="0.006349" res="153390.4" algo="FTMS"/>
<pk mz="973.975821" i="1608780.9" sn="8.20" a="5840.43" fwhm="0.005086" res="191508.5" algo="FTMS"/>
<pk mz="977.277549" i="1450217.8" sn="7.14" a="4010.48" fwhm="0.004363" res="223997.5" algo="FTMS"/>
<pk mz="979.116901" i="1883922.8" sn="10.03" a="7200.14" fwhm="0.004926" res="198750.0" algo="FTMS"/>
<pk mz="982.458380" i="1481753.9" sn="7.35" a="5686.82" fwhm="0.005996" res="163862.8" algo="FTMS"/>
<pk mz="984.113733" i="1953796.0" sn="10.50" a="14554.28" fwhm="0.009809" res="100327.3" algo="FTMS"/>
<pk mz="986.402395" i="2232017.8" sn="12.36" a="9697.03" fwhm="0.005391" res="182983.7" algo="FTMS"/>
<pk mz="988.551308" i="1573524.3" sn="7.96" a="6107.75" fwhm="0.005290" res="186863.8" algo="FTMS"/>
<pk mz="989.410911" i="1551993.4" sn="7.82" a="6209.62" fwhm="0.005752" res="171998.9" algo="FTMS"/>
<pk mz="992.058476" i="2401317.3" sn="13.49" a="16740.41" fwhm="0.008091" res="122609.9" algo="FTMS"/>
<pk mz="992.206907" i="1471008.6" sn="7.28" a="5570.13" fwhm="0.005547" res="178866.3" algo="FTMS"/>
<pk mz="996.314473" i="1565619.6" sn="7.91" a="8966.72" fwhm="0.007863" res="126707.3" algo="FTMS"/>
</ms_peaks>
<deconvolution_results><deconvolution_component component_name="A" deconvoluted_molecular_mass="277.059619" standard_deviation="0.0000" absolute_abundance="421916864.0" relative_abundance="100.00" deconvoluted_ion="[M - H]-"><deconvolution_peak m_over_z="277.059614" abs_charge_state="1" deconvolute_mass="277.059614" peak_fit="277.059619"/>
<deconvolution_peak m_over_z="278.063009" abs_charge_state="1" deconvolute_mass="278.063009" peak_fit="278.062962"/>
<deconvolution_peak m_over_z="279.066357" abs_charge_state="1" deconvolute_mass="279.066357" peak_fit="279.066305"/>
</deconvolution_component>
<deconvolution_component component_name="B" deconvoluted_molecular_mass="311.168595" standard_deviation="0.0000" absolute_abundance="198148512.0" relative_abundance="46.96" deconvoluted_ion="[M - H]-"><deconvolution_peak m_over_z="311.168589" abs_charge_state="1" deconvolute_mass="311.168589" peak_fit="311.168595"/>
<deconvolution_peak m_over_z="312.171968" abs_charge_state="1" deconvolute_mass="312.171968" peak_fit="312.171938"/>
<deconvolution_peak m_over_z="313.175309" abs_charge_state="1" deconvolute_mass="313.175309" peak_fit="313.175280"/>
</deconvolution_component>
<deconvolution_component component_name="C" deconvoluted_molecular_mass="325.184275" standard_deviation="0.0000" absolute_abundance="159108640.0" relative_abundance="37.71" deconvoluted_ion="[M - H]-"><deconvolution_peak m_over_z="325.184272" abs_charge_state="1" deconvolute_mass="325.184272" peak_fit="325.184275"/>
<deconvolution_peak m_over_z="326.187634" abs_charge_state="1" deconvolute_mass="326.187634" peak_fit="326.187617"/>
<deconvolution_peak m_over_z="327.190942" abs_charge_state="1" deconvolute_mass="327.190942" peak_fit="327.190960"/>
</deconvolution_component>
<deconvolution_component component_name="D" deconvoluted_molecular_mass="255.062232" standard_deviation="0.0000" absolute_abundance="155888320.0" relative_abundance="36.95" deconvoluted_ion="[M - H]-"><deconvolution_peak m_over_z="255.062227" abs_charge_state="1" deconvolute_mass="255.062227" peak_fit="255.062232"/>
<deconvolution_peak m_over_z="256.065600" abs_charge_state="1" deconvolute_mass="256.065600" peak_fit="256.065575"/>
<deconvolution_peak m_over_z="257.068974" abs_charge_state="1" deconvolute_mass="257.068974" peak_fit="257.068917"/>
</deconvolution_component>
<deconvolution_component component_name="E" deconvoluted_molecular_mass="279.056680" standard_deviation="0.0000" absolute_abundance="134525216.0" relative_abundance="31.88" deconvoluted_ion="[M - H]-"><deconvolution_peak m_over_z="279.056679" abs_charge_state="1" deconvolute_mass="279.056679" peak_fit="279.056680"/>
<deconvolution_peak m_over_z="280.060038" abs_charge_state="1" deconvolute_mass="280.060038" peak_fit="280.060023"/>
</deconvolution_component>
<deconvolution_component component_name="F" deconvoluted_molecular_mass="263.044004" standard_deviation="0.0000" absolute_abundance="103001536.0" relative_abundance="24.41" deconvoluted_ion="[M - H]-"><deconvolution_peak m_over_z="263.044004" abs_charge_state="1" deconvolute_mass="263.044004" peak_fit="263.044004"/>
<deconvolution_peak m_over_z="264.047343" abs_charge_state="1" deconvolute_mass="264.047343" peak_fit="264.047347"/>
<deconvolution_peak m_over_z="265.050721" abs_charge_state="1" deconvolute_mass="265.050721" peak_fit="265.050690"/>
</deconvolution_component>
<deconvolution_component component_name="G" deconvoluted_molecular_mass="339.199918" standard_deviation="0.0000" absolute_abundance="91085704.0" relative_abundance="21.59" deconvoluted_ion="[M - H]-"><deconvolution_peak m_over_z="339.199914" abs_charge_state="1" deconvolute_mass="339.199914" peak_fit="339.199918"/>
<deconvolution_peak m_over_z="340.203283" abs_charge_state="1" deconvolute_mass="340.203283" peak_fit="340.203261"/>
<deconvolution_peak m_over_z="341.206598" abs_charge_state="1" deconvolute_mass="341.206598" peak_fit="341.206603"/>
</deconvolution_component>
<deconvolution_component component_name="H" deconvoluted_molecular_mass="417.210532" standard_deviation="0.0018" absolute_abundance="81320848.0" relative_abundance="19.27" deconvoluted_ion="[M - H]-"><deconvolution_peak m_over_z="417.210485" abs_charge_state="1" deconvolute_mass="417.210485" peak_fit="417.210532"/>
<deconvolution_peak m_over_z="418.213851" abs_charge_state="1" deconvolute_mass="418.213851" peak_fit="418.213874"/>
<deconvolution_peak m_over_z="419.217274" abs_charge_state="1" deconvolute_mass="419.217274" peak_fit="419.217216"/>
<deconvolution_peak m_over_z="420.224072" abs_charge_state="1" deconvolute_mass="420.224072" peak_fit="420.220558"/>
</deconvolution_component>
<deconvolution_component component_name="I" deconvoluted_molecular_mass="297.152955" standard_deviation="0.0000" absolute_abundance="68564928.0" relative_abundance="16.25" deconvoluted_ion="[M - H]-"><deconvolution_peak m_over_z="297.152948" abs_charge_state="1" deconvolute_mass="297.152948" peak_fit="297.152955"/>
<deconvolution_peak m_over_z="298.156333" abs_charge_state="1" deconvolute_mass="298.156333" peak_fit="298.156298"/>
<deconvolution_peak m_over_z="299.159674" abs_charge_state="1" deconvolute_mass="299.159674" peak_fit="299.159641"/>
</deconvolution_component>
<deconvolution_component component_name="J" deconvoluted_molecular_mass="371.145768" standard_deviation="0.0015" absolute_abundance="60913380.0" relative_abundance="14.44" deconvoluted_ion="[M - H]-"><deconvolution_peak m_over_z="371.145970" abs_charge_state="1" deconvolute_mass="371.145970" peak_fit="371.145768"/>
<deconvolution_peak m_over_z="372.149346" abs_charge_state="1" deconvolute_mass="372.149346" peak_fit="372.149111"/>
<deconvolution_peak m_over_z="373.150380" abs_charge_state="1" deconvolute_mass="373.150380" peak_fit="373.152453"/>
<deconvolution_peak m_over_z="374.153732" abs_charge_state="1" deconvolute_mass="374.153732" peak_fit="374.155796"/>
</deconvolution_component>
<deconvolution_component component_name="K" deconvoluted_molecular_mass="271.064558" standard_deviation="0.0000" absolute_abundance="50999192.0" relative_abundance="12.09" deconvoluted_ion="[M - H]-"><deconvolution_peak m_over_z="271.064557" abs_charge_state="1" deconvolute_mass="271.064557" peak_fit="271.064558"/>
<deconvolution_peak m_over_z="272.067904" abs_charge_state="1" deconvolute_mass="272.067904" peak_fit="272.067901"/>
</deconvolution_component>
<deconvolution_component component_name="L" deconvoluted_molecular_mass="481.163475" standard_deviation="0.0000" absolute_abundance="48755728.0" relative_abundance="11.56" deconvoluted_ion="[M - H]-"><deconvolution_peak m_over_z="481.163472" abs_charge_state="1" deconvolute_mass="481.163472" peak_fit="481.163475"/>
<deconvolution_peak m_over_z="482.166834" abs_charge_state="1" deconvolute_mass="482.166834" peak_fit="482.166817"/>
<deconvolution_peak m_over_z="483.170117" abs_charge_state="1" deconvolute_mass="483.170117" peak_fit="483.170159"/>
</deconvolution_component>
<deconvolution_component component_name="M" deconvoluted_molecular_mass="241.046504" standard_deviation="0.0013" absolute_abundance="48025628.0" relative_abundance="11.38" deconvoluted_ion="[M - H]-"><deconvolution_peak m_over_z="241.046589" abs_charge_state="1" deconvolute_mass="241.046589" peak_fit="241.046504"/>
<deconvolution_peak m_over_z="242.049936" abs_charge_state="1" deconvolute_mass="242.049936" peak_fit="242.049847"/>
<deconvolution_peak m_over_z="243.051025" abs_charge_state="1" deconvolute_mass="243.051025" peak_fit="243.053190"/>
</deconvolution_component>
<deconvolution_component component_name="N" deconvoluted_molecular_mass="257.048910" standard_deviation="0.0000" absolute_abundance="46140332.0" relative_abundance="10.94" deconvoluted_ion="[M - H]-"><deconvolution_peak m_over_z="257.048912" abs_charge_state="1" deconvolute_mass="257.048912" peak_fit="257.048910"/>
<deconvolution_peak m_over_z="258.052235" abs_charge_state="1" deconvolute_mass="258.052235" peak_fit="258.052253"/>
</deconvolution_component>
<deconvolution_component component_name="O" deconvoluted_molecular_mass="349.105685" standard_deviation="0.0022" absolute_abundance="41469104.0" relative_abundance="9.83" deconvoluted_ion="[M - H]-"><deconvolution_peak m_over_z="349.105943" abs_charge_state="1" deconvolute_mass="349.105943" peak_fit="349.105685"/>
<deconvolution_peak m_over_z="350.109292" abs_charge_state="1" deconvolute_mass="350.109292" peak_fit="350.109028"/>
<deconvolution_peak m_over_z="351.108539" abs_charge_state="1" deconvolute_mass="351.108539" peak_fit="351.112370"/>
</deconvolution_component>
<deconvolution_component component_name="P" deconvoluted_molecular_mass="285.080223" standard_deviation="0.0009" absolute_abundance="41153164.0" relative_abundance="9.75" deconvoluted_ion="[M - H]-"><deconvolution_peak m_over_z="285.080181" abs_charge_state="1" deconvolute_mass="285.080181" peak_fit="285.080223"/>
<deconvolution_peak m_over_z="286.083556" abs_charge_state="1" deconvolute_mass="286.083556" peak_fit="286.083566"/>
<deconvolution_peak m_over_z="287.088447" abs_charge_state="1" deconvolute_mass="287.088447" peak_fit="287.086909"/>
</deconvolution_component>
<deconvolution_component component_name="Q" deconvoluted_molecular_mass="410.221580" standard_deviation="0.0000" absolute_abundance="40990104.0" relative_abundance="9.72" deconvoluted_ion="[M - H]-"><deconvolution_peak m_over_z="410.221581" abs_charge_state="1" deconvolute_mass="410.221581" peak_fit="410.221580"/>
<deconvolution_peak m_over_z="411.224920" abs_charge_state="1" deconvolute_mass="411.224920" peak_fit="411.224923"/>
</deconvolution_component>
<deconvolution_component component_name="R" deconvoluted_molecular_mass="291.038897" standard_deviation="0.0000" absolute_abundance="35472556.0" relative_abundance="8.41" deconvoluted_ion="[M - H]-"><deconvolution_peak m_over_z="291.038896" abs_charge_state="1" deconvolute_mass="291.038896" peak_fit="291.038897"/>
<deconvolution_peak m_over_z="292.042246" abs_charge_state="1" deconvolute_mass="292.042246" peak_fit="292.042240"/>
</deconvolution_component>
<deconvolution_component component_name="S" deconvoluted_molecular_mass="302.066431" standard_deviation="0.0032" absolute_abundance="32717516.0" relative_abundance="7.75" deconvoluted_ion="[M - H]-"><deconvolution_peak m_over_z="302.066136" abs_charge_state="1" deconvolute_mass="302.066136" peak_fit="302.066431"/>
<deconvolution_peak m_over_z="303.069505" abs_charge_state="1" deconvolute_mass="303.069505" peak_fit="303.069773"/>
<deconvolution_peak m_over_z="304.078568" abs_charge_state="1" deconvolute_mass="304.078568" peak_fit="304.073116"/>
<deconvolution_peak m_over_z="305.079711" abs_charge_state="1" deconvolute_mass="305.079711" peak_fit="305.076459"/>
</deconvolution_component>
<deconvolution_component component_name="T" deconvoluted_molecular_mass="357.130333" standard_deviation="0.0000" absolute_abundance="31644572.0" relative_abundance="7.50" deconvoluted_ion="[M - H]-"><deconvolution_peak m_over_z="357.130333" abs_charge_state="1" deconvolute_mass="357.130333" peak_fit="357.130333"/>
<deconvolution_peak m_over_z="358.133677" abs_charge_state="1" deconvolute_mass="358.133677" peak_fit="358.133676"/>
</deconvolution_component>
<deconvolution_component component_name="U" deconvoluted_molecular_mass="279.038907" standard_deviation="0.0000" absolute_abundance="29573400.0" relative_abundance="7.01" deconvoluted_ion="[M - H]-"><deconvolution_peak m_over_z="279.038904" abs_charge_state="1" deconvolute_mass="279.038904" peak_fit="279.038907"/>
<deconvolution_peak m_over_z="280.042259" abs_charge_state="1" deconvolute_mass="280.042259" peak_fit="280.042250"/>
<deconvolution_peak m_over_z="281.045645" abs_charge_state="1" deconvolute_mass="281.045645" peak_fit="281.045593"/>
</deconvolution_component>
<deconvolution_component component_name="V" deconvoluted_molecular_mass="265.041044" standard_deviation="0.0000" absolute_abundance="29357644.0" relative_abundance="6.96" deconvoluted_ion="[M - H]-"><deconvolution_peak m_over_z="265.041043" abs_charge_state="1" deconvolute_mass="265.041043" peak_fit="265.041044"/>
<deconvolution_peak m_over_z="266.044393" abs_charge_state="1" deconvolute_mass="266.044393" peak_fit="266.044387"/>
</deconvolution_component>
<deconvolution_component component_name="W" deconvoluted_molecular_mass="243.033239" standard_deviation="0.0000" absolute_abundance="21719598.0" relative_abundance="5.15" deconvoluted_ion="[M - H]-"><deconvolution_peak m_over_z="243.033236" abs_charge_state="1" deconvolute_mass="243.033236" peak_fit="243.033239"/>
<deconvolution_peak m_over_z="244.036606" abs_charge_state="1" deconvolute_mass="244.036606" peak_fit="244.036582"/>
</deconvolution_component>
<deconvolution_component component_name="X" deconvoluted_molecular_mass="259.129920" standard_deviation="0.0000" absolute_abundance="21621888.0" relative_abundance="5.12" deconvoluted_ion="[M - H]-"><deconvolution_peak m_over_z="259.129916" abs_charge_state="1" deconvolute_mass="259.129916" peak_fit="259.129920"/>
<deconvolution_peak m_over_z="260.133294" abs_charge_state="1" deconvolute_mass="260.133294" peak_fit="260.133263"/>
</deconvolution_component>
<deconvolution_component component_name="Y" deconvoluted_molecular_mass="262.055978" standard_deviation="0.0000" absolute_abundance="20262266.0" relative_abundance="4.80" deconvoluted_ion="[M - H]-"><deconvolution_peak m_over_z="262.055974" abs_charge_state="1" deconvolute_mass="262.055974" peak_fit="262.055978"/>
<deconvolution_peak m_over_z="263.059362" abs_charge_state="1" deconvolute_mass="263.059362" peak_fit="263.059320"/>
</deconvolution_component>
<deconvolution_component component_name="Z" deconvoluted_molecular_mass="495.183195" standard_deviation="0.0000" absolute_abundance="19771238.0" relative_abundance="4.69" deconvoluted_ion="[M - H]-"><deconvolution_peak m_over_z="495.183193" abs_charge_state="1" deconvolute_mass="495.183193" peak_fit="495.183195"/>
<deconvolution_peak m_over_z="496.186524" abs_charge_state="1" deconvolute_mass="496.186524" peak_fit="496.186536"/>
<deconvolution_peak m_over_z="497.189932" abs_charge_state="1" deconvolute_mass="497.189932" peak_fit="497.189878"/>
</deconvolution_component>
<deconvolution_component component_name="a" deconvoluted_molecular_mass="403.194848" standard_deviation="0.0000" absolute_abundance="19501002.0" relative_abundance="4.62" deconvoluted_ion="[M - H]-"><deconvolution_peak m_over_z="403.194835" abs_charge_state="1" deconvolute_mass="403.194835" peak_fit="403.194848"/>
<deconvolution_peak m_over_z="404.198247" abs_charge_state="1" deconvolute_mass="404.198247" peak_fit="404.198191"/>
</deconvolution_component>
<deconvolution_component component_name="b" deconvoluted_molecular_mass="267.073457" standard_deviation="0.0000" absolute_abundance="15797958.0" relative_abundance="3.74" deconvoluted_ion="[M - H]-"><deconvolution_peak m_over_z="267.073457" abs_charge_state="1" deconvolute_mass="267.073457" peak_fit="267.073457"/>
<deconvolution_peak m_over_z="268.076800" abs_charge_state="1" deconvolute_mass="268.076800" peak_fit="268.076800"/>
</deconvolution_component>
<deconvolution_component component_name="c" deconvoluted_molecular_mass="483.160452" standard_deviation="0.0005" absolute_abundance="14906807.0" relative_abundance="3.53" deconvoluted_ion="[M - H]-"><deconvolution_peak m_over_z="483.160541" abs_charge_state="1" deconvolute_mass="483.160541" peak_fit="483.160452"/>
<deconvolution_peak m_over_z="484.163856" abs_charge_state="1" deconvolute_mass="484.163856" peak_fit="484.163794"/>
<deconvolution_peak m_over_z="485.166339" abs_charge_state="1" deconvolute_mass="485.166339" peak_fit="485.167136"/>
</deconvolution_component>
<deconvolution_component component_name="d" deconvoluted_molecular_mass="299.095829" standard_deviation="0.0000" absolute_abundance="14262500.0" relative_abundance="3.38" deconvoluted_ion="[M - H]-"><deconvolution_peak m_over_z="299.095827" abs_charge_state="1" deconvolute_mass="299.095827" peak_fit="299.095829"/>
<deconvolution_peak m_over_z="300.099192" abs_charge_state="1" deconvolute_mass="300.099192" peak_fit="300.099172"/>
</deconvolution_component>
<deconvolution_component component_name="e" deconvoluted_molecular_mass="379.225634" standard_deviation="0.0004" absolute_abundance="13284642.0" relative_abundance="3.15" deconvoluted_ion="[M - H]-"><deconvolution_peak m_over_z="379.225677" abs_charge_state="1" deconvolute_mass="379.225677" peak_fit="379.225634"/>
<deconvolution_peak m_over_z="380.229045" abs_charge_state="1" deconvolute_mass="380.229045" peak_fit="380.228976"/>
<deconvolution_peak m_over_z="381.231704" abs_charge_state="1" deconvolute_mass="381.231704" peak_fit="381.232319"/>
</deconvolution_component>
<deconvolution_component component_name="f" deconvoluted_molecular_mass="293.035950" standard_deviation="0.0000" absolute_abundance="12743058.0" relative_abundance="3.02" deconvoluted_ion="[M - H]-"><deconvolution_peak m_over_z="293.035954" abs_charge_state="1" deconvolute_mass="293.035954" peak_fit="293.035950"/>
<deconvolution_peak m_over_z="294.039259" abs_charge_state="1" deconvolute_mass="294.039259" peak_fit="294.039293"/>
</deconvolution_component>
<deconvolution_component component_name="g" deconvoluted_molecular_mass="266.089467" standard_deviation="0.0000" absolute_abundance="12520076.0" relative_abundance="2.97" deconvoluted_ion="[M - H]-"><deconvolution_peak m_over_z="266.089465" abs_charge_state="1" deconvolute_mass="266.089465" peak_fit="266.089467"/>
<deconvolution_peak m_over_z="267.092835" abs_charge_state="1" deconvolute_mass="267.092835" peak_fit="267.092810"/>
</deconvolution_component>
<deconvolution_component component_name="h" deconvoluted_molecular_mass="412.218393" standard_deviation="0.0014" absolute_abundance="12328776.0" relative_abundance="2.92" deconvoluted_ion="[M - H]-"><deconvolution_peak m_over_z="412.218645" abs_charge_state="1" deconvolute_mass="412.218645" peak_fit="412.218393"/>
<deconvolution_peak m_over_z="413.222030" abs_charge_state="1" deconvolute_mass="413.222030" peak_fit="413.221735"/>
<deconvolution_peak m_over_z="414.224543" abs_charge_state="1" deconvolute_mass="414.224543" peak_fit="414.225077"/>
<deconvolution_peak m_over_z="415.225793" abs_charge_state="1" deconvolute_mass="415.225793" peak_fit="415.228420"/>
</deconvolution_component>
<deconvolution_component component_name="i" deconvoluted_molecular_mass="351.102984" standard_deviation="0.0000" absolute_abundance="12287604.0" relative_abundance="2.91" deconvoluted_ion="[M - H]-"><deconvolution_peak m_over_z="351.102979" abs_charge_state="1" deconvolute_mass="351.102979" peak_fit="351.102984"/>
<deconvolution_peak m_over_z="352.106357" abs_charge_state="1" deconvolute_mass="352.106357" peak_fit="352.106326"/>
</deconvolution_component>
<deconvolution_component component_name="j" deconvoluted_molecular_mass="385.125246" standard_deviation="0.0000" absolute_abundance="11981222.0" relative_abundance="2.84" deconvoluted_ion="[M - H]-"><deconvolution_peak m_over_z="385.125250" abs_charge_state="1" deconvolute_mass="385.125250" peak_fit="385.125246"/>
<deconvolution_peak m_over_z="386.128567" abs_charge_state="1" deconvolute_mass="386.128567" peak_fit="386.128588"/>
</deconvolution_component>
<deconvolution_component component_name="k" deconvoluted_molecular_mass="527.164928" standard_deviation="0.0001" absolute_abundance="11896253.0" relative_abundance="2.82" deconvoluted_ion="[M - H]-"><deconvolution_peak m_over_z="527.164921" abs_charge_state="1" deconvolute_mass="527.164921" peak_fit="527.164928"/>
<deconvolution_peak m_over_z="528.168230" abs_charge_state="1" deconvolute_mass="528.168230" peak_fit="528.168270"/>
<deconvolution_peak m_over_z="529.171717" abs_charge_state="1" deconvolute_mass="529.171717" peak_fit="529.171612"/>
</deconvolution_component>
<deconvolution_component component_name="l" deconvoluted_molecular_mass="323.007106" standard_deviation="0.0001" absolute_abundance="11592720.0" relative_abundance="2.75" deconvoluted_ion="[M - H]-"><deconvolution_peak m_over_z="323.007096" abs_charge_state="1" deconvolute_mass="323.007096" peak_fit="323.007106"/>
<deconvolution_peak m_over_z="324.010532" abs_charge_state="1" deconvolute_mass="324.010532" peak_fit="324.010449"/>
</deconvolution_component>
<deconvolution_component component_name="m" deconvoluted_molecular_mass="321.009139" standard_deviation="0.0000" absolute_abundance="11584054.0" relative_abundance="2.75" deconvoluted_ion="[M - H]-"><deconvolution_peak m_over_z="321.009143" abs_charge_state="1" deconvolute_mass="321.009143" peak_fit="321.009139"/>
<deconvolution_peak m_over_z="322.012452" abs_charge_state="1" deconvolute_mass="322.012452" peak_fit="322.012482"/>
</deconvolution_component>
<deconvolution_component component_name="n" deconvoluted_molecular_mass="303.050152" standard_deviation="0.0000" absolute_abundance="11423609.0" relative_abundance="2.71" deconvoluted_ion="[M - H]-"><deconvolution_peak m_over_z="303.050148" abs_charge_state="1" deconvolute_mass="303.050148" peak_fit="303.050152"/>
<deconvolution_peak m_over_z="304.053520" abs_charge_state="1" deconvolute_mass="304.053520" peak_fit="304.053495"/>
</deconvolution_component>
<deconvolution_component component_name="o" deconvoluted_molecular_mass="175.061161" standard_deviation="0.0000" absolute_abundance="11176937.0" relative_abundance="2.65" deconvoluted_ion="[M - H]-"><deconvolution_peak m_over_z="175.061158" abs_charge_state="1" deconvolute_mass="175.061158" peak_fit="175.061161"/>
<deconvolution_peak m_over_z="176.064518" abs_charge_state="1" deconvolute_mass="176.064518" peak_fit="176.064504"/>
</deconvolution_component>
<deconvolution_component component_name="p" deconvoluted_molecular_mass="345.130310" standard_deviation="0.0000" absolute_abundance="11004184.0" relative_abundance="2.61" deconvoluted_ion="[M - H]-"><deconvolution_peak m_over_z="345.130314" abs_charge_state="1" deconvolute_mass="345.130314" peak_fit="345.130310"/>
<deconvolution_peak m_over_z="346.133631" abs_charge_state="1" deconvolute_mass="346.133631" peak_fit="346.133652"/>
</deconvolution_component>
<deconvolution_component component_name="q" deconvoluted_molecular_mass="285.061574" standard_deviation="0.0000" absolute_abundance="10999436.0" relative_abundance="2.61" deconvoluted_ion="[M - H]-"><deconvolution_peak m_over_z="285.061577" abs_charge_state="1" deconvolute_mass="285.061577" peak_fit="285.061574"/>
<deconvolution_peak m_over_z="286.064897" abs_charge_state="1" deconvolute_mass="286.064897" peak_fit="286.064917"/>
</deconvolution_component>
<deconvolution_component component_name="r" deconvoluted_molecular_mass="329.152507" standard_deviation="0.0000" absolute_abundance="10785250.0" relative_abundance="2.56" deconvoluted_ion="[M - H]-"><deconvolution_peak m_over_z="329.152502" abs_charge_state="1" deconvolute_mass="329.152502" peak_fit="329.152507"/>
<deconvolution_peak m_over_z="330.155871" abs_charge_state="1" deconvolute_mass="330.155871" peak_fit="330.155850"/>
</deconvolution_component>
<deconvolution_component component_name="s" deconvoluted_molecular_mass="343.167820" standard_deviation="0.0022" absolute_abundance="10639175.0" relative_abundance="2.52" deconvoluted_ion="[M - H]-"><deconvolution_peak m_over_z="343.168142" abs_charge_state="1" deconvolute_mass="343.168142" peak_fit="343.167820"/>
<deconvolution_peak m_over_z="344.171504" abs_charge_state="1" deconvolute_mass="344.171504" peak_fit="344.171163"/>
<deconvolution_peak m_over_z="345.170641" abs_charge_state="1" deconvolute_mass="345.170641" peak_fit="345.174506"/>
</deconvolution_component>
</deconvolution_results>
<annotation_list/>
<GMF_results>
</GMF_results>
</ms_spectrum></DataAnalysis>
</analysis>
<checksums/>
</root>
