# Supplementary material for: Drought re-routes soil microbial carbon metabolism towards emission of volatile metabolites in an artificial tropical rainforest
Source: Nat Microbiol. 2023 Jul 31;8(8):1480–94. doi: 10.1038/s41564-023-01432-9 (PMC10390333; doi:10.1038/s41564-023-01432-9)
Supplement: Supplementary file 3 — Folder containing all raw XML data for FTICR. [file 41564_2023_1432_MOESM3_ESM.zip › FTICR-XML-Honeker/P34-11-b.xml]

<?xml version="1.0" encoding="utf-8"?>
<root>
<fileinfo appname="Bruker Compass DataAnalysis" appversion="5.0.203" app_platform="64-bit" date="2021-02-04T13:17:42" type="DataAnalysis Results" typeversion="1.1" subtype="MS Spectrum" />
<generalinfo organisation="" user="" hostname="WE35157" os="Windows 8" architecture="64-bit"/>
<analysis name="C:\Users\toyo995\OneDrive - PNNL\Desktop\Data Malak Feb\Tfaily_50971_p34-11-b_02Feb21_Alder_Inf_144SA_IATp05_1_01_58847.d\analysis.baf">
<info><DateTime>2021-02-02T18:21:03-08:00</DateTime><method>FY21_Q1_144SA_p05_neg_58847</method><sample></sample><comment></comment><operator></operator><instrument>solariX</instrument><instrument_serial_number>000000.00000</instrument_serial_number><manufacturer>Bruker</manufacturer></info>
<DataAnalysis version="DataAnalysis 5.0.203" DataAnalysisResults="">
<DataAnalysis_processing_parameters><find_compounds_chromatogram detect_version="2" detect_areamode="1" detect_areathresholdabs="0.00000000" detect_areathresholdrel="10.00000000" detect_intensitymode="1" detect_intensitythresholdabs="0.00000000" detect_intensitythresholdrel="10.00000000" detect_sensitivity="0.20000000" add_uv_or_ms_spectra="0" spectrum_load_mode="2" background_subtraction_mode="0" MS_peaksensmode2="1" MS_pc12="0.40000000" MS_pc22="4.00000000" MS_peaksens12="99.00000000" MS_peaksens22="99.00000000" MS_areamode2="2" MS_areathresholdabs2="1000.00000000" MS_areathresholdrel2="10.00000000" MS_intensitymode2="0" MS_intensitythresholdabs2="1000.00000000" MS_intensitythresholdrel2="10.00000000" MS_basesmoothmode2="1" MS_basesmoothpts2="8" MS_basesmoothmin2="12.00000000" MS_basesmoothforce2="0.10000000" MS_startendslope2="10.00000000" MS_valleyfilterused2="1" MS_valleyfilter2="10.00000000" MS_noisecorr2="0" UV_peaksensmode2="1" UV_pc12="0.40000000" UV_pc22="4.00000000" UV_peaksens12="99.90000000" UV_peaksens22="100.00000000" UV_areamode2="0" UV_areathresholdabs2="5.00000000" UV_areathresholdrel2="1.00000000" UV_intensitymode2="1" UV_intensitythresholdabs2="1.00000000" UV_intensitythresholdrel2="0.01000000" UV_basesmoothmode2="1" UV_basesmoothpts2="8" UV_basesmoothmin2="12.00000000" UV_basesmoothforce2="1.00000000" UV_startendslope2="10.00000000" UV_valleyfilterused2="1" UV_valleyfilter2="10.00000000" UV_noisecorr2="0" detect_delcmpdsinrng="1" />
<find_compounds_mobilogram detect_areamode="1" detect_areathresholdabs="1000.00000000" detect_areathresholdrel="5.00000000" detect_intensitymode="0" detect_intensitythresholdabs="100.00000000" detect_intensitythresholdrel="5.00000000" detect_sensitivity="99.00000000" detect_resolution="250.00000000" spectrum_load_mode="2" detect_delcmpdsinrng="1" />
<auto_ms_n use_retention_time_window="1" retention_time_window="0.75000000" rt_unit="min" minimum_intensity_positive="10000.00000000" minimum_intensity_negative="1000.00000000" apply_max_number_compounds="1" max_number_compounds="300" spectrum_load_mode="2" background_type="0" create_auto_ms_n_traces="0" create_detailed_traces="0" merge_positive_negative_compounds="0" detect_delcmpdsinrng="1" detect_keep_cmpds_detectedneutralloss="0" add_uv_spectra="0" advanced_precursor_determination="0" determine_alternate_precursor="0" />
<dissect_params dissect_addsmoothing="0" dissect_allow_wider_peaks="0" dissect_resolving_power="1.00000000" dissect_set_expected_width="0" dissect_expected_width="3" dissect_deletepeaksinrange="1" dissect_fullrange="1" dissect_cutoff="0.05000000" dissect_sensitivity="10.00000000" dissect_maxoverlap="5" dissect_smoothwidth="1" spectrum_load_mode="0" add_uv_spectra="1" />
<find_all_compounds min_time_points="10" min_correlation="0.70000000" background_type="0" load_spec_type="3" additional_smoothing="0" proteomics="0" chrom_sn_threshold="5.00000000" chrom_smoothingwidth="1" detect_delcmpdsinrng="1" add_MSMS_spectra="1" adducts_positive_mode="" adducts_negative_mode="" />
<ms_peak_finder ms_peak_finder_type="FTMS" ms_manually_use_peak_finder="1" ms_peak_finder_filter_exclusion_masses="0" ><ms_peak_finder_apex minimum_intensity="100.00000000" peak_width="0.00200000" peak_width_msms="0.00200000" relative_threshold_base_peak="0.05000000" signal_to_noise="1.00000000" />
<ms_peak_finder_centroid peak_width="0.00200000" peak_width_msms="0.00200000" signal_to_noise="1.00000000" relative_threshold_base_peak="0.05000000" minimum_intensity="100.00000000" centroid_percentage="80.00000000" />
<ms_peak_finder_snap minimum_intensity="0.00000000" relative_threshold_base_peak="0.01000000" signal_to_noise="2.00000000" maximum_charge="20" quality_factor_threshold="0.90000000" number_of_patterns="500000" building_block_1="C 4.9384 N 1.3577 O 1.4773 S 0.0417 H 7.7583" building_block_2="" use_snap_2="1" add_detailed_results="0" />
<ms_peak_finder_snap minimum_intensity="100.00000000" peak_width="1.00000000" use_datapoints="1" sum_width="1" relative_threshold_base_peak="0.05000000" signal_to_noise="1.00000000" baseline_type="1" baseline_flatness="1.00000000" same_sumwidth_as_acquisition="0" use_resolution="0" res="10000" instrument_sum_width="5" use_sum_of_intensities="0" />
<ms_peak_finder_ftms signal_to_noise="7.00000000" relative_threshold_base_peak="0.01000000" minimum_intensity="100.00000000" centroid_percentage="80.00000000" use_centroid="0" />
<ms_peak_finder_line_spectra apply_line_spectra_threshold="0" line_spectra_threshold="10.00000000" />
</ms_peak_finder>
<deconvolution clear_prev_results="1" create_neutral_spectrum="0" incl_shifted_spectra="0" ret_residuals="0" incl_comp_details="0" show_comp_details="0" substance_class="1" extend_evelope="0" extend_before="1.00000000" extend_after="1.00000000" auto_apply="1" ><deconvolution_detailed_full perf_deconv="1" rel_isotop_deconv="0" resolve_isotop="1" exclude_reporter_ions="0" reporter_ions="0" abund_cutoff="2.50000000" envelope_cutoff="75.00000000" high_mass="4000.00000000" low_mass="250.00000000" mw_agreement="0.00000000" maximum_charge="4" max_charge_isotop="0" min_charge="4" min_peaks="3" precursor_deconv="0" max_components="10" adduct_ion_name_neg="-H" adduct_ion_mass_neg="-1.00782504" adduct_ion_name_pos="+H" adduct_ion_mass_pos="1.00727600" apply_min_max_mass_boundaries="0" />
<deconvolution_detailed_max_res perf_deconv="1" rel_isotop_deconv="0" resolve_isotop="1" exclude_reporter_ions="0" reporter_ions="0" abund_cutoff="2.00000000" envelope_cutoff="75.00000000" high_mass="4000.00000000" low_mass="250.00000000" mw_agreement="5.00000000" maximum_charge="3" max_charge_isotop="0" min_charge="3" min_peaks="3" precursor_deconv="0" max_components="10" adduct_ion_name_neg="-H" adduct_ion_mass_neg="-1.00782504" adduct_ion_name_pos="+H" adduct_ion_mass_pos="1.00727600" apply_min_max_mass_boundaries="0" />
<deconvolution_detailed_ms_n perf_deconv="1" rel_isotop_deconv="0" resolve_isotop="1" exclude_reporter_ions="0" reporter_ions="0" abund_cutoff="1.00000000" envelope_cutoff="75.00000000" high_mass="3000.00000000" low_mass="100.00000000" mw_agreement="5.00000000" maximum_charge="3" max_charge_isotop="0" min_charge="3" min_peaks="3" precursor_deconv="0" max_components="10" adduct_ion_name_neg="-H" adduct_ion_mass_neg="-1.00782504" adduct_ion_name_pos="+H" adduct_ion_mass_pos="1.00727600" apply_min_max_mass_boundaries="0" />
<deconvolution_detailed_protein perf_deconv="1" rel_isotop_deconv="1" resolve_isotop="1" exclude_reporter_ions="0" reporter_ions="0" abund_cutoff="2.50000000" envelope_cutoff="75.00000000" high_mass="100000.00000000" low_mass="1000.00000000" mw_agreement="0.00000000" maximum_charge="75" max_charge_isotop="0" min_charge="75" min_peaks="3" precursor_deconv="0" max_components="20" adduct_ion_name_neg="-H" adduct_ion_mass_neg="-1.00782504" adduct_ion_name_pos="+H" adduct_ion_mass_pos="1.00727600" apply_min_max_mass_boundaries="1" />
<max_entropy_deconvolution adduct_ion_name_pos="+H" adduct_ion_mass_pos="1.00727600" adduct_ion_name_neg="-H" adduct_ion_mass_neg="-1.00782504" low_mass="1000.00000000" high_mass="100000.00000000" spacint_out="0.00000000" resolving_power="1000.00000000" peak_width="0.00200000" width="0" maxentx="0" res="0" />
</deconvolution><mascot_export globalchargelimit_apply="1" globalchargelimit="1+, 2+ and 3+" prefer_fullscan_deconvolution_results="1" deconvolution_export_type="1" msmssignals="100" threshold="100.00000000" mssignals_deconv="2" mssignals_non_deconv="0" normalize_msms="0" single_charged="0" />
<process_parameters_chrom baseline_flatness="0.80000000"	baseline_addchild="1"	baseline_disableoriginal="1" baseline_usesamecolor="1" smoothing_algorithm="1" smoothing_width="0.20000000" smoothing_cycles="1" smoothing_addchild="1" smoothing_disableoriginal="1"	smoothing_usesamecolor="1" />
<process_parameters_mobil baseline_flatness="0.80000000"	baseline_addchild="1"	baseline_disableoriginal="1" baseline_usesamecolor="1" smoothing_algorithm="1" smoothing_width="0.10000000" smoothing_cycles="1" smoothing_addchild="1" smoothing_disableoriginal="1"	smoothing_usesamecolor="1" />
<process_parameters_ms baseline_flatness="0.80000000"	baseline_addchild="1"	baseline_disableoriginal="1" baseline_usesamecolor="1" smoothing_algorithm="1" smoothing_width="0.20000000" smoothing_cycles="1" smoothing_addchild="1" smoothing_disableoriginal="1"	smoothing_usesamecolor="1" />
<display_params mass_precision="-1" time_precision="2" structure_size="30" chrom_peak_label="Index" />
<calibration_params calibration_range="0.00500000" calibration_listname="neg_pip_McKeeFA_DSmith_verified" calibration_listgroupname="ESI" calibration_fit_mode="0" calibration_intensitythreshold="1000000.00000000" />
<calibration_lockmass_params calibration_range="0.50000000" calibration_listname="" calibration_listgroupname="" calibration_intensitythreshold="0.00000000" calibration_lockmassmode="0" />
<mobility_calibration_params calibration_range="0.10000000" calibration_listname="&lt;not set&gt;" calibration_listgroupname="ESI" calibration_intensitythreshold="0.00000000" />
<library_search_params del_prev_res="1" ><library_search_basic_params accept_score="50" allowmasses_above="0" allowmasses_below="0" desired_score="900" increasedepth="0" maxnr_spectra="10" cross_match="0" sort_by="1" include_precursor_spectra="1" exclude_precursor_signals="0" skip_low_frgamnet_spectra="1" min_effective_score="500" minmatch_score="250" min_score="400" />
<library_search_advanced_params add_int_range="5.00000000" extended="1" locnorm="0" root="0" hwfstp="50" hwscdp="7" intrangefac="1.89999998" locnormeqfac="1.00000000" locnormfac="2.00000000" locnormwin="25" masdisint="20" minsrcint="100" minspepresrc="15" threshfstp="40" maskadducts="0" maskprecursor="0" />
<library_search_libraries_params add_unid="0" parallel="0" libraries="" librariey_unidentified="" />
<library_search_match_params chrgdeconv="0" collenerg="0" fragampl="1" instrtp="2" ionmeth="3" isolwidth="0" msmsstg="2" ms_vs_msms="4" pkwidth="0" polarity="4" psd="0" lastprecion="0" precions="0" prodion="0" rgtgaspress="0" rgtion="0" refl="0" collgas="0" collgaspress="0" trapdrv="1" />
<library_search_add_params add_confirm_mode="0" />
<library_search_rt_params accepted_deviation="1.00000000" apply_rt_match="0" match_columnname="1" max_deviation="5.00000000" />
</library_search_params><masslist_layout layout_columntypes="2 12 3 6 " layout_columnwidth="66 20 57 57 " />
<cmpdlist_layout layout_columntypes="14 20 31 1 40 26 " layout_columnwidth="20 53 134 65 46 50 " />
<molecular_formula_layout layout_columntypes="24 1 2 40 3 5 6 18 7 9 8 " layout_columnwidth="-1 -1 -1 -1 -1 -1 -1 -1 -1 -1 -1 " />
<general_unknown_layout layout_columntypes="6 0 5 3 4 2 12 14 10 11 " layout_columnwidth="-1 -1 -1 -1 -1 -1 -1 -1 -1 -1 " />
<target_screening_layout layout_columntypes="15 14 6 5 43 11 1 2 17 7 8 9 10 4 3 39 40 41 42 16 18 19 25 20 21 22 23 24 31 26 27 28 29 30 37 32 33 34 35 36 " layout_columnwidth="-1 -1 -1 -1 -1 -1 -1 -1 -1 -1 -1 -1 -1 -1 -1 -1 -1 -1 -1 -1 -1 -1 -1 -1 -1 -1 -1 -1 -1 -1 -1 -1 -1 -1 -1 -1 -1 -1 -1 -1 " />
<exclusion_masses></exclusion_masses>
<xml_export_parameters export_detailed_information="0" export_peptide_database_query_information="1" export_full_peptide_database_query_information="1" protein_analysis_export_mgf="1" protein_analysis_export_xml="1" />
<smf1D_params max_nr_formulae="50" z="1" rdb_min="0.00000000" rdb_max="80.00000000" tolerance_ppm="5.00000000" tolerance_abs="1.00000000" tolerance_ppm_MSn="5.00000000" tolerance_abs_MSn="2.00000000" use_rel_tolerance="0" use_rel_tolerance_MSn="0" lower_bound_formula="" upper_bound_formula="" electron_configuration="2" electron_configuration_MSn="0" sigma_limit="0.02000000" sigma_limit_MSn="0.05000000" HC_Ratio_min="0.00000000" HC_Ratio_max="3.00000000" filtering="1" patternsearch="0" filter_by_elementratio="1" estimate_carbon_count="1" relative_threshold_base_peak="1.00000000" delete_previous_results="1" filter_criteriy="0" adducts_positive_mode="M+H  M+NH4  M+Na  M+K " adducts_negative_mode="M-H  M+Na-H2  M+K-H2  M+Cl " collect_adducts="0" />
<smf3D_params tolerance_neutralloss="5.00000000" intensitythresholdabs2="0.00000000" intensity_threshold_abs_msms="0.00000000" auto_filter="0" nr_explained_peaks="5" highlight_unexplained_peaks="0" />
<uv_parameters rt_offset="0.00000000" />
<target_screening delta_rt="1.50000000" threshold_sigma="0.05000000" detection_tolerance="0.00500000" identification_tolerance="10.00000000" detection_tolerance_ppm="5.00000000" identification_tolerance_ppm="5.00000000" use_tolerance_ppm="0" compound_database="C:\BDALSystemData\BuildingBlocks\TargetScreeningDataBase.csv" use_sampleinfo_xml="0" rt_range_start="0.00000000" rt_range_end="0.00000000" additional_smoothing="0" create_chromatogram_time_slices="1" rt_window_halfwidth="45.00000000" enable_BPC="1" evaluate_qualifier_ions="1" qualifier_ion_intensity_threshold="0.00000000" group_id=": " lc_method_id=":" ms_method_id=":" matrix_id=":" useDB="0" sortanalytes="4" />
<automatic_calibration use_calibration_segment="0" automatic_calibration="0.00000000/0.00000000" automatic_calibration_use_spectrum_type="0" automatic_calibration_retain_data="0" automatic_calibration_perform_lockmass="0" />
<target_screening_scoring threshold1_qualityfactor="0.02000000" threshold2_qualityfactor="0.05000000" threshold1_massaccuracy="3.00000000" threshold2_massaccuracy="10.00000000" threshold1_retentiontime="20.00000000" threshold2_retentiontime="40.00000000" use_tolerance_ppm="0" />
</DataAnalysis_processing_parameters>
<ms_spectrum info="-MS" msmsinfo="All MS" polarity="-" scanmode="fullscan" seq_nr_start="1"  rt="4.72708333" rt_unit="min">
<ms_peaks><pk mz="155.584303" i="1337255.0" sn="12.61" a="164.50" fwhm="0.000164" res="946006.7" algo="FTMS"/>
<pk mz="156.857343" i="968859.7" sn="8.45" a="170.81" fwhm="0.000226" res="694285.5" algo="FTMS"/>
<pk mz="159.936211" i="843580.3" sn="7.03" a="92.12" fwhm="0.000148" res="1077372.2" algo="FTMS"/>
<pk mz="161.896626" i="902433.9" sn="7.70" a="136.13" fwhm="0.000207" res="781119.9" algo="FTMS"/>
<pk mz="162.453092" i="861606.3" sn="7.24" a="83.69" fwhm="0.000147" res="1106508.5" algo="FTMS"/>
<pk mz="163.039993" i="1006114.1" sn="8.87" a="148.03" fwhm="0.000198" res="824711.3" algo="FTMS"/>
<pk mz="163.248547" i="887956.8" sn="7.54" a="104.04" fwhm="0.000161" res="1016468.4" algo="FTMS"/>
<pk mz="163.918005" i="862490.2" sn="7.25" a="101.89" fwhm="0.000177" res="926343.5" algo="FTMS"/>
<pk mz="164.071658" i="892460.1" sn="7.59" a="123.01" fwhm="0.000180" res="909948.7" algo="FTMS"/>
<pk mz="164.210392" i="845300.6" sn="7.06" a="130.29" fwhm="0.000194" res="848385.8" algo="FTMS"/>
<pk mz="164.260485" i="881471.3" sn="7.46" a="141.78" fwhm="0.000203" res="809030.0" algo="FTMS"/>
<pk mz="164.420188" i="851827.6" sn="7.13" a="94.29" fwhm="0.000160" res="1027527.3" algo="FTMS"/>
<pk mz="164.665977" i="860654.3" sn="7.23" a="79.73" fwhm="0.000147" res="1118358.1" algo="FTMS"/>
<pk mz="165.019281" i="1291503.9" sn="12.10" a="225.50" fwhm="0.000185" res="891964.9" algo="FTMS"/>
<pk mz="165.583647" i="898716.6" sn="7.66" a="176.44" fwhm="0.000301" res="549468.9" algo="FTMS"/>
<pk mz="165.893232" i="849394.2" sn="7.10" a="131.88" fwhm="0.000249" res="667498.7" algo="FTMS"/>
<pk mz="167.101849" i="869828.4" sn="7.33" a="126.29" fwhm="0.000231" res="722630.1" algo="FTMS"/>
<pk mz="167.605926" i="875499.3" sn="7.40" a="122.38" fwhm="0.000197" res="850866.9" algo="FTMS"/>
<pk mz="167.755793" i="930178.1" sn="8.01" a="146.28" fwhm="0.000212" res="789794.7" algo="FTMS"/>
<pk mz="167.937338" i="913945.8" sn="7.83" a="154.02" fwhm="0.000227" res="739735.5" algo="FTMS"/>
<pk mz="168.030209" i="4085424.0" sn="43.68" a="633.25" fwhm="0.000162" res="1039681.9" algo="FTMS"/>
<pk mz="168.092427" i="897505.4" sn="7.65" a="121.09" fwhm="0.000207" res="812969.8" algo="FTMS"/>
<pk mz="168.326811" i="843495.6" sn="7.03" a="82.90" fwhm="0.000162" res="1037152.2" algo="FTMS"/>
<pk mz="168.757203" i="843073.3" sn="7.03" a="110.53" fwhm="0.000187" res="904128.2" algo="FTMS"/>
<pk mz="168.920027" i="843131.2" sn="7.03" a="125.37" fwhm="0.000205" res="824795.2" algo="FTMS"/>
<pk mz="168.931158" i="842367.6" sn="7.02" a="108.81" fwhm="0.000200" res="844339.6" algo="FTMS"/>
<pk mz="169.279349" i="930713.8" sn="8.02" a="108.62" fwhm="0.000161" res="1053278.5" algo="FTMS"/>
<pk mz="169.838427" i="851636.9" sn="7.13" a="96.07" fwhm="0.000180" res="942937.9" algo="FTMS"/>
<pk mz="169.910429" i="929320.9" sn="8.00" a="123.01" fwhm="0.000218" res="778539.7" algo="FTMS"/>
<pk mz="170.053929" i="889268.9" sn="7.55" a="136.41" fwhm="0.000218" res="778843.0" algo="FTMS"/>
<pk mz="170.095201" i="851307.3" sn="7.12" a="91.97" fwhm="0.000156" res="1088384.2" algo="FTMS"/>
<pk mz="170.131357" i="1159997.4" sn="10.61" a="138.35" fwhm="0.000163" res="1042478.8" algo="FTMS"/>
<pk mz="170.212647" i="1042402.2" sn="9.28" a="143.85" fwhm="0.000199" res="854780.5" algo="FTMS"/>
<pk mz="170.470221" i="842342.3" sn="7.02" a="110.06" fwhm="0.000190" res="895272.7" algo="FTMS"/>
<pk mz="170.577668" i="904475.4" sn="7.72" a="189.15" fwhm="0.000282" res="603910.6" algo="FTMS"/>
<pk mz="170.686375" i="869232.8" sn="7.32" a="109.53" fwhm="0.000179" res="955740.0" algo="FTMS"/>
<pk mz="170.897165" i="898199.8" sn="7.65" a="132.85" fwhm="0.000221" res="772001.2" algo="FTMS"/>
<pk mz="171.066258" i="1098892.4" sn="9.92" a="151.13" fwhm="0.000174" res="984806.9" algo="FTMS"/>
<pk mz="171.074347" i="841339.0" sn="7.01" a="158.13" fwhm="0.000269" res="635971.0" algo="FTMS"/>
<pk mz="171.672743" i="860286.3" sn="7.22" a="117.90" fwhm="0.000182" res="944984.3" algo="FTMS"/>
<pk mz="172.301652" i="852709.9" sn="7.14" a="139.31" fwhm="0.000234" res="735709.4" algo="FTMS"/>
<pk mz="172.334632" i="929861.3" sn="8.01" a="126.34" fwhm="0.000185" res="929405.3" algo="FTMS"/>
<pk mz="172.427213" i="947478.8" sn="8.21" a="132.56" fwhm="0.000197" res="873964.6" algo="FTMS"/>
<pk mz="173.081907" i="1197639.5" sn="11.03" a="189.81" fwhm="0.000197" res="879592.3" algo="FTMS"/>
<pk mz="173.579034" i="883805.1" sn="7.49" a="146.57" fwhm="0.000207" res="836704.0" algo="FTMS"/>
<pk mz="173.683237" i="899634.8" sn="7.66" a="152.94" fwhm="0.000236" res="735884.1" algo="FTMS"/>
<pk mz="173.752466" i="861203.9" sn="7.23" a="113.58" fwhm="0.000197" res="880236.8" algo="FTMS"/>
<pk mz="173.794702" i="884193.6" sn="7.49" a="112.31" fwhm="0.000188" res="926270.6" algo="FTMS"/>
<pk mz="174.110816" i="852969.3" sn="7.12" a="112.26" fwhm="0.000202" res="863011.1" algo="FTMS"/>
<pk mz="174.391810" i="994390.0" sn="8.72" a="164.75" fwhm="0.000229" res="760499.6" algo="FTMS"/>
<pk mz="174.532686" i="914615.2" sn="7.82" a="153.42" fwhm="0.000254" res="687659.5" algo="FTMS"/>
<pk mz="174.785272" i="843046.3" sn="7.01" a="118.10" fwhm="0.000230" res="761001.9" algo="FTMS"/>
<pk mz="175.061180" i="2686111.0" sn="27.81" a="464.06" fwhm="0.000179" res="978452.7" algo="FTMS"/>
<pk mz="175.097240" i="891524.9" sn="7.56" a="71.98" fwhm="0.000117" res="1501196.8" algo="FTMS"/>
<pk mz="175.097567" i="3135877.0" sn="32.88" a="488.29" fwhm="0.000168" res="1045038.5" algo="FTMS"/>
<pk mz="175.372930" i="876467.5" sn="7.39" a="95.04" fwhm="0.000179" res="978471.0" algo="FTMS"/>
<pk mz="175.674005" i="842912.7" sn="7.01" a="99.21" fwhm="0.000166" res="1057574.9" algo="FTMS"/>
<pk mz="176.887100" i="911678.5" sn="7.75" a="147.72" fwhm="0.000227" res="778375.9" algo="FTMS"/>
<pk mz="177.607564" i="1490293.4" sn="14.26" a="189.09" fwhm="0.000161" res="1106504.9" algo="FTMS"/>
<pk mz="178.028368" i="917616.1" sn="7.79" a="170.19" fwhm="0.000280" res="635055.8" algo="FTMS"/>
<pk mz="178.496355" i="852810.9" sn="7.06" a="150.11" fwhm="0.000238" res="749238.0" algo="FTMS"/>
<pk mz="178.593333" i="900403.4" sn="7.60" a="128.25" fwhm="0.000196" res="909939.1" algo="FTMS"/>
<pk mz="180.191255" i="864810.1" sn="7.17" a="186.00" fwhm="0.000299" res="603640.7" algo="FTMS"/>
<pk mz="180.703834" i="900413.9" sn="7.56" a="145.61" fwhm="0.000222" res="813102.3" algo="FTMS"/>
<pk mz="180.928800" i="897754.4" sn="7.53" a="301.66" fwhm="0.000487" res="371839.4" algo="FTMS"/>
<pk mz="181.013886" i="1502268.5" sn="14.28" a="250.31" fwhm="0.000204" res="887182.3" algo="FTMS"/>
<pk mz="181.014230" i="4005804.8" sn="42.24" a="785.99" fwhm="0.000196" res="924336.0" algo="FTMS"/>
<pk mz="181.343030" i="867835.4" sn="7.20" a="187.10" fwhm="0.000297" res="609621.5" algo="FTMS"/>
<pk mz="181.365576" i="948282.5" sn="8.10" a="120.40" fwhm="0.000215" res="844513.3" algo="FTMS"/>
<pk mz="181.503028" i="938486.2" sn="7.96" a="175.38" fwhm="0.000253" res="718345.4" algo="FTMS"/>
<pk mz="181.781966" i="1003896.1" sn="8.69" a="257.49" fwhm="0.000335" res="543290.8" algo="FTMS"/>
<pk mz="182.009482" i="2877546.8" sn="29.53" a="492.07" fwhm="0.000189" res="961713.0" algo="FTMS"/>
<pk mz="183.029525" i="1703942.5" sn="16.47" a="280.04" fwhm="0.000182" res="1006452.7" algo="FTMS"/>
<pk mz="183.029878" i="4551110.5" sn="48.15" a="881.19" fwhm="0.000202" res="907950.4" algo="FTMS"/>
<pk mz="183.119008" i="891878.1" sn="7.43" a="148.74" fwhm="0.000220" res="830714.1" algo="FTMS"/>
<pk mz="183.267874" i="871418.9" sn="7.21" a="172.28" fwhm="0.000294" res="623382.3" algo="FTMS"/>
<pk mz="183.277853" i="874430.4" sn="7.24" a="144.33" fwhm="0.000225" res="815797.0" algo="FTMS"/>
<pk mz="183.712978" i="876011.5" sn="7.23" a="189.75" fwhm="0.000362" res="507070.1" algo="FTMS"/>
<pk mz="183.957015" i="956917.3" sn="8.12" a="157.68" fwhm="0.000226" res="812914.9" algo="FTMS"/>
<pk mz="184.471790" i="959078.4" sn="8.15" a="149.77" fwhm="0.000204" res="904319.4" algo="FTMS"/>
<pk mz="184.875787" i="916209.6" sn="7.67" a="195.97" fwhm="0.000302" res="613140.7" algo="FTMS"/>
<pk mz="185.081917" i="1107569.9" sn="9.79" a="168.37" fwhm="0.000207" res="892185.9" algo="FTMS"/>
<pk mz="185.211326" i="910348.8" sn="7.60" a="196.74" fwhm="0.000287" res="644775.1" algo="FTMS"/>
<pk mz="185.463412" i="889648.8" sn="7.34" a="156.16" fwhm="0.000232" res="798538.1" algo="FTMS"/>
<pk mz="185.494277" i="1028533.1" sn="8.88" a="155.89" fwhm="0.000202" res="916436.6" algo="FTMS"/>
<pk mz="186.077166" i="969521.1" sn="8.22" a="217.03" fwhm="0.000305" res="609745.4" algo="FTMS"/>
<pk mz="186.237922" i="863595.3" sn="7.05" a="178.67" fwhm="0.000287" res="649553.5" algo="FTMS"/>
<pk mz="186.450064" i="878587.3" sn="7.22" a="136.71" fwhm="0.000231" res="807552.2" algo="FTMS"/>
<pk mz="186.736599" i="863419.5" sn="7.05" a="146.15" fwhm="0.000255" res="732133.6" algo="FTMS"/>
<pk mz="187.061136" i="1243373.4" sn="11.25" a="236.25" fwhm="0.000224" res="835499.4" algo="FTMS"/>
<pk mz="187.097155" i="1211516.8" sn="10.89" a="254.49" fwhm="0.000250" res="748573.2" algo="FTMS"/>
<pk mz="187.097558" i="2143421.0" sn="21.19" a="417.40" fwhm="0.000217" res="861705.2" algo="FTMS"/>
<pk mz="187.309066" i="955887.9" sn="8.07" a="183.32" fwhm="0.000255" res="734720.1" algo="FTMS"/>
<pk mz="187.923386" i="912660.4" sn="7.56" a="137.86" fwhm="0.000217" res="867148.1" algo="FTMS"/>
<pk mz="188.467639" i="904927.6" sn="7.47" a="177.89" fwhm="0.000284" res="663126.9" algo="FTMS"/>
<pk mz="189.040531" i="876764.8" sn="7.16" a="118.94" fwhm="0.000226" res="837861.1" algo="FTMS"/>
<pk mz="189.076838" i="1634765.5" sn="15.50" a="267.44" fwhm="0.000202" res="934010.6" algo="FTMS"/>
<pk mz="189.810632" i="960467.9" sn="8.05" a="157.36" fwhm="0.000237" res="801548.4" algo="FTMS"/>
<pk mz="190.493247" i="867897.9" sn="7.03" a="154.06" fwhm="0.000269" res="708143.6" algo="FTMS"/>
<pk mz="190.622461" i="880912.4" sn="7.17" a="212.98" fwhm="0.000328" res="582043.8" algo="FTMS"/>
<pk mz="190.773198" i="872049.6" sn="7.07" a="167.59" fwhm="0.000266" res="717513.1" algo="FTMS"/>
<pk mz="190.931121" i="877966.6" sn="7.13" a="134.01" fwhm="0.000246" res="774798.8" algo="FTMS"/>
<pk mz="191.034540" i="1141169.3" sn="10.02" a="184.31" fwhm="0.000198" res="966516.9" algo="FTMS"/>
<pk mz="191.034972" i="4580817.5" sn="47.73" a="977.09" fwhm="0.000218" res="874815.3" algo="FTMS"/>
<pk mz="192.009369" i="870197.9" sn="7.02" a="138.17" fwhm="0.000234" res="821093.5" algo="FTMS"/>
<pk mz="192.030196" i="1024624.4" sn="8.70" a="199.11" fwhm="0.000251" res="765392.6" algo="FTMS"/>
<pk mz="192.160264" i="900722.1" sn="7.35" a="155.71" fwhm="0.000228" res="841062.7" algo="FTMS"/>
<pk mz="192.726385" i="948690.6" sn="7.87" a="135.85" fwhm="0.000216" res="892773.8" algo="FTMS"/>
<pk mz="192.792555" i="886132.6" sn="7.19" a="165.45" fwhm="0.000258" res="746664.4" algo="FTMS"/>
<pk mz="192.872349" i="946397.7" sn="7.84" a="128.54" fwhm="0.000209" res="924845.5" algo="FTMS"/>
<pk mz="193.034331" i="939265.3" sn="7.76" a="136.76" fwhm="0.000213" res="905236.0" algo="FTMS"/>
<pk mz="193.493115" i="917760.0" sn="7.53" a="204.20" fwhm="0.000308" res="628266.7" algo="FTMS"/>
<pk mz="195.029882" i="2168290.0" sn="21.09" a="439.86" fwhm="0.000235" res="831124.6" algo="FTMS"/>
<pk mz="195.139028" i="1048525.2" sn="8.91" a="208.89" fwhm="0.000249" res="784363.9" algo="FTMS"/>
<pk mz="195.151692" i="952964.1" sn="7.87" a="189.59" fwhm="0.000299" res="652517.2" algo="FTMS"/>
<pk mz="195.791085" i="889441.2" sn="7.18" a="176.39" fwhm="0.000298" res="658107.7" algo="FTMS"/>
<pk mz="195.810893" i="1278220.0" sn="11.36" a="235.64" fwhm="0.000233" res="841279.2" algo="FTMS"/>
<pk mz="196.025134" i="1207458.0" sn="10.59" a="216.81" fwhm="0.000209" res="939527.3" algo="FTMS"/>
<pk mz="196.061505" i="1174102.1" sn="10.23" a="298.27" fwhm="0.000303" res="647783.1" algo="FTMS"/>
<pk mz="197.045550" i="3608122.5" sn="36.60" a="866.07" fwhm="0.000249" res="790150.7" algo="FTMS"/>
<pk mz="197.081849" i="1049983.0" sn="8.88" a="190.68" fwhm="0.000273" res="721857.5" algo="FTMS"/>
<pk mz="197.267692" i="904295.7" sn="7.30" a="154.63" fwhm="0.000240" res="823242.7" algo="FTMS"/>
<pk mz="197.807935" i="1413097.9" sn="12.81" a="286.05" fwhm="0.000235" res="843415.4" algo="FTMS"/>
<pk mz="197.895737" i="894219.9" sn="7.19" a="139.29" fwhm="0.000261" res="759577.5" algo="FTMS"/>
<pk mz="198.004382" i="2119322.0" sn="20.46" a="395.47" fwhm="0.000214" res="924002.3" algo="FTMS"/>
<pk mz="198.040748" i="1136910.6" sn="9.81" a="197.56" fwhm="0.000210" res="941209.5" algo="FTMS"/>
<pk mz="198.988423" i="1284048.0" sn="11.36" a="245.36" fwhm="0.000238" res="836798.3" algo="FTMS"/>
<pk mz="199.007011" i="1320186.8" sn="11.75" a="282.21" fwhm="0.000274" res="727349.9" algo="FTMS"/>
<pk mz="199.061165" i="1822330.1" sn="17.16" a="373.99" fwhm="0.000232" res="857390.2" algo="FTMS"/>
<pk mz="199.097576" i="3031759.3" sn="30.21" a="745.16" fwhm="0.000256" res="777881.4" algo="FTMS"/>
<pk mz="199.219093" i="917221.9" sn="7.40" a="169.42" fwhm="0.000254" res="785803.7" algo="FTMS"/>
<pk mz="199.722794" i="898539.6" sn="7.19" a="148.14" fwhm="0.000267" res="747550.7" algo="FTMS"/>
<pk mz="199.804999" i="1382411.8" sn="12.41" a="275.78" fwhm="0.000251" res="794531.7" algo="FTMS"/>
<pk mz="200.430692" i="904107.8" sn="7.22" a="181.78" fwhm="0.000274" res="732451.6" algo="FTMS"/>
<pk mz="201.040472" i="1489733.0" sn="13.51" a="288.49" fwhm="0.000230" res="873894.8" algo="FTMS"/>
<pk mz="201.076827" i="2353946.5" sn="22.79" a="516.94" fwhm="0.000242" res="832182.4" algo="FTMS"/>
<pk mz="201.113213" i="1224208.3" sn="10.65" a="193.41" fwhm="0.000212" res="946803.5" algo="FTMS"/>
<pk mz="201.903887" i="918144.6" sn="7.36" a="254.74" fwhm="0.000398" res="507588.7" algo="FTMS"/>
<pk mz="202.273263" i="894886.6" sn="7.11" a="125.01" fwhm="0.000224" res="904025.0" algo="FTMS"/>
<pk mz="202.674505" i="969592.6" sn="7.91" a="165.24" fwhm="0.000251" res="805874.0" algo="FTMS"/>
<pk mz="203.056085" i="2324607.5" sn="22.37" a="520.50" fwhm="0.000253" res="803351.9" algo="FTMS"/>
<pk mz="203.092499" i="1333141.5" sn="11.76" a="215.80" fwhm="0.000207" res="979789.6" algo="FTMS"/>
<pk mz="204.075637" i="889371.9" sn="7.01" a="160.25" fwhm="0.000303" res="673802.1" algo="FTMS"/>
<pk mz="205.050584" i="1192161.3" sn="10.24" a="245.48" fwhm="0.000259" res="792891.5" algo="FTMS"/>
<pk mz="205.159762" i="1024132.3" sn="8.40" a="169.46" fwhm="0.000260" res="787913.7" algo="FTMS"/>
<pk mz="206.039949" i="998450.8" sn="8.12" a="285.74" fwhm="0.000351" res="586322.2" algo="FTMS"/>
<pk mz="206.082251" i="1596540.9" sn="14.49" a="301.79" fwhm="0.000230" res="896071.3" algo="FTMS"/>
<pk mz="206.135275" i="909469.7" sn="7.18" a="169.37" fwhm="0.000267" res="771141.7" algo="FTMS"/>
<pk mz="206.337350" i="922970.6" sn="7.32" a="211.10" fwhm="0.000351" res="588061.8" algo="FTMS"/>
<pk mz="207.029850" i="1033447.3" sn="8.49" a="160.76" fwhm="0.000218" res="950986.1" algo="FTMS"/>
<pk mz="207.225194" i="1059200.5" sn="8.76" a="286.29" fwhm="0.000385" res="537582.9" algo="FTMS"/>
<pk mz="209.008709" i="989396.7" sn="7.97" a="132.95" fwhm="0.000187" res="1120328.2" algo="FTMS"/>
<pk mz="209.009164" i="3419349.0" sn="33.74" a="834.39" fwhm="0.000259" res="807750.5" algo="FTMS"/>
<pk mz="209.045521" i="1693483.6" sn="15.44" a="355.68" fwhm="0.000255" res="820436.3" algo="FTMS"/>
<pk mz="210.040754" i="1116982.9" sn="9.32" a="251.66" fwhm="0.000311" res="674668.8" algo="FTMS"/>
<pk mz="210.327990" i="1010537.6" sn="8.15" a="194.04" fwhm="0.000269" res="781591.1" algo="FTMS"/>
<pk mz="210.569271" i="911167.6" sn="7.10" a="184.94" fwhm="0.000262" res="804839.5" algo="FTMS"/>
<pk mz="210.819885" i="940987.5" sn="7.41" a="319.74" fwhm="0.000477" res="442350.6" algo="FTMS"/>
<pk mz="211.024329" i="977082.6" sn="7.79" a="100.39" fwhm="0.000150" res="1405500.0" algo="FTMS"/>
<pk mz="211.024783" i="4816187.0" sn="48.32" a="1468.45" fwhm="0.000311" res="679316.9" algo="FTMS"/>
<pk mz="211.061178" i="2129809.5" sn="19.96" a="559.00" fwhm="0.000288" res="733785.3" algo="FTMS"/>
<pk mz="211.097564" i="1446056.0" sn="12.74" a="274.34" fwhm="0.000245" res="859970.3" algo="FTMS"/>
<pk mz="211.806910" i="982912.4" sn="7.85" a="184.21" fwhm="0.000276" res="766286.5" algo="FTMS"/>
<pk mz="212.019610" i="2321572.3" sn="21.98" a="392.28" fwhm="0.000187" res="1131123.4" algo="FTMS"/>
<pk mz="212.020063" i="10017189.0" z="-1" sn="103.22" a="2918.02" fwhm="0.000287" res="739681.9" algo="FTMS" component_name="GP" deconvoluted_molecular_mass="212.020231" deconvoluted_isotopic_mass="212.020232"/>
<pk mz="213.014831" i="3033356.3" sn="29.35" a="567.90" fwhm="0.000211" res="1007840.2" algo="FTMS"/>
<pk mz="213.015307" i="17661452.0" z="-1" sn="183.07" a="5424.59" fwhm="0.000293" res="728120.0" algo="FTMS" component_name="AU" deconvoluted_molecular_mass="213.015476" deconvoluted_isotopic_mass="213.015478"/>
<pk mz="213.023387" i="935761.5" z="-1" sn="7.31" a="144.59" fwhm="0.000229" res="931465.3" algo="FTMS" component_name="GP" deconvoluted_molecular_mass="212.020231" deconvoluted_isotopic_mass="213.023557"/>
<pk mz="213.076824" i="1743026.5" sn="15.79" a="441.00" fwhm="0.000274" res="777008.5" algo="FTMS"/>
<pk mz="213.113193" i="921192.9" sn="7.16" a="126.68" fwhm="0.000227" res="938594.8" algo="FTMS"/>
<pk mz="213.931937" i="945665.4" sn="7.41" a="186.99" fwhm="0.000297" res="719608.8" algo="FTMS"/>
<pk mz="214.018613" i="1177398.6" z="-1" sn="9.84" a="285.89" fwhm="0.000288" res="743040.3" algo="FTMS" component_name="AU" deconvoluted_molecular_mass="213.015476" deconvoluted_isotopic_mass="214.018785"/>
<pk mz="215.056111" i="2307058.3" sn="21.71" a="537.63" fwhm="0.000270" res="795586.8" algo="FTMS"/>
<pk mz="215.092491" i="2274568.5" sn="21.37" a="608.97" fwhm="0.000293" res="733731.2" algo="FTMS"/>
<pk mz="215.128934" i="943678.6" sn="7.38" a="158.94" fwhm="0.000268" res="801663.7" algo="FTMS"/>
<pk mz="215.417542" i="998734.6" sn="7.92" a="205.68" fwhm="0.000309" res="696074.7" algo="FTMS"/>
<pk mz="216.087733" i="2871141.8" sn="27.50" a="821.00" fwhm="0.000303" res="713514.0" algo="FTMS"/>
<pk mz="216.263630" i="1021744.1" sn="8.15" a="203.15" fwhm="0.000269" res="802541.6" algo="FTMS"/>
<pk mz="217.071718" i="2224247.0" sn="20.73" a="669.98" fwhm="0.000349" res="622700.6" algo="FTMS"/>
<pk mz="217.108117" i="2013261.0" sn="18.52" a="567.03" fwhm="0.000337" res="644590.8" algo="FTMS"/>
<pk mz="218.103427" i="1678239.3" sn="14.94" a="353.79" fwhm="0.000251" res="868315.8" algo="FTMS"/>
<pk mz="218.771784" i="942410.8" sn="7.27" a="203.69" fwhm="0.000323" res="677697.6" algo="FTMS"/>
<pk mz="218.953011" i="947509.4" sn="7.33" a="281.68" fwhm="0.000426" res="513743.4" algo="FTMS"/>
<pk mz="219.567500" i="949405.4" sn="7.34" a="192.96" fwhm="0.000358" res="613581.4" algo="FTMS"/>
<pk mz="221.038619" i="925071.0" sn="7.04" a="196.10" fwhm="0.000325" res="680590.2" algo="FTMS"/>
<pk mz="221.045541" i="1411923.0" sn="12.09" a="303.93" fwhm="0.000262" res="843488.2" algo="FTMS"/>
<pk mz="221.154549" i="1043537.2" sn="8.27" a="212.12" fwhm="0.000274" res="807920.9" algo="FTMS"/>
<pk mz="222.040771" i="1006534.9" sn="7.88" a="190.25" fwhm="0.000258" res="860730.5" algo="FTMS"/>
<pk mz="222.293781" i="1004052.8" sn="7.85" a="251.98" fwhm="0.000347" res="640212.0" algo="FTMS"/>
<pk mz="223.024812" i="2198059.3" sn="20.22" a="609.63" fwhm="0.000283" res="788813.9" algo="FTMS"/>
<pk mz="223.061162" i="2465215.3" sn="22.98" a="624.22" fwhm="0.000281" res="794183.3" algo="FTMS"/>
<pk mz="223.418393" i="958403.6" sn="7.38" a="195.02" fwhm="0.000292" res="764225.2" algo="FTMS"/>
<pk mz="224.056544" i="1186719.1" sn="9.69" a="259.78" fwhm="0.000278" res="806445.6" algo="FTMS"/>
<pk mz="224.463790" i="937034.5" sn="7.11" a="214.97" fwhm="0.000379" res="591613.8" algo="FTMS"/>
<pk mz="225.003609" i="1338586.4" sn="11.25" a="227.57" fwhm="0.000211" res="1065997.7" algo="FTMS"/>
<pk mz="225.004045" i="3640922.5" sn="34.97" a="1153.03" fwhm="0.000343" res="655125.1" algo="FTMS"/>
<pk mz="225.040464" i="3746413.8" sn="36.06" a="1056.26" fwhm="0.000298" res="754420.8" algo="FTMS"/>
<pk mz="225.076868" i="1307521.1" sn="10.93" a="250.62" fwhm="0.000238" res="947199.7" algo="FTMS"/>
<pk mz="226.035714" i="2077174.9" sn="18.85" a="498.86" fwhm="0.000283" res="799840.7" algo="FTMS"/>
<pk mz="226.108494" i="1080860.5" sn="8.59" a="210.95" fwhm="0.000285" res="792692.3" algo="FTMS"/>
<pk mz="226.399228" i="963682.1" sn="7.38" a="327.57" fwhm="0.000478" res="473944.8" algo="FTMS"/>
<pk mz="227.056118" i="1644288.0" sn="14.31" a="491.10" fwhm="0.000354" res="640566.5" algo="FTMS"/>
<pk mz="227.092477" i="2757650.3" sn="25.73" a="785.54" fwhm="0.000315" res="721885.4" algo="FTMS"/>
<pk mz="227.128854" i="1181284.6" sn="9.57" a="204.96" fwhm="0.000253" res="899012.9" algo="FTMS"/>
<pk mz="228.051278" i="1468078.8" sn="12.50" a="460.13" fwhm="0.000405" res="563326.6" algo="FTMS"/>
<pk mz="228.124141" i="1863314.4" sn="16.55" a="514.28" fwhm="0.000329" res="693702.6" algo="FTMS"/>
<pk mz="228.869749" i="1087483.0" sn="8.60" a="296.44" fwhm="0.000329" res="694839.6" algo="FTMS"/>
<pk mz="229.035407" i="1355978.0" sn="11.35" a="332.45" fwhm="0.000295" res="777256.3" algo="FTMS"/>
<pk mz="229.071733" i="2726363.3" sn="25.40" a="782.20" fwhm="0.000325" res="704638.7" algo="FTMS"/>
<pk mz="229.108142" i="2388460.5" sn="21.93" a="768.42" fwhm="0.000342" res="670776.6" algo="FTMS"/>
<pk mz="230.103337" i="1761789.4" sn="15.44" a="502.59" fwhm="0.000352" res="654007.5" algo="FTMS"/>
<pk mz="230.741423" i="938815.1" sn="7.03" a="231.11" fwhm="0.000344" res="671414.2" algo="FTMS"/>
<pk mz="231.051010" i="1181737.3" sn="9.51" a="315.31" fwhm="0.000350" res="660432.3" algo="FTMS"/>
<pk mz="231.086896" i="1135865.3" sn="9.04" a="203.40" fwhm="0.000235" res="984374.6" algo="FTMS"/>
<pk mz="231.087411" i="3358969.5" sn="31.75" a="1027.25" fwhm="0.000342" res="675711.1" algo="FTMS"/>
<pk mz="231.123843" i="1181449.6" sn="9.51" a="261.15" fwhm="0.000302" res="764966.3" algo="FTMS"/>
<pk mz="233.154734" i="3565417.3" sn="33.75" a="1128.89" fwhm="0.000342" res="681091.0" algo="FTMS"/>
<pk mz="235.024819" i="2044484.6" sn="18.25" a="538.18" fwhm="0.000314" res="748605.2" algo="FTMS"/>
<pk mz="235.061200" i="1190290.3" sn="9.56" a="340.31" fwhm="0.000387" res="608168.4" algo="FTMS"/>
<pk mz="235.413910" i="1064085.4" sn="8.27" a="302.20" fwhm="0.000418" res="563153.7" algo="FTMS"/>
<pk mz="236.056458" i="1627710.9" sn="13.96" a="424.59" fwhm="0.000328" res="719559.7" algo="FTMS"/>
<pk mz="236.105375" i="1018000.3" sn="7.77" a="192.07" fwhm="0.000279" res="845447.9" algo="FTMS"/>
<pk mz="237.040478" i="1700375.4" sn="14.70" a="458.02" fwhm="0.000317" res="747414.5" algo="FTMS"/>
<pk mz="237.076882" i="1193379.9" sn="9.55" a="306.89" fwhm="0.000339" res="699413.5" algo="FTMS"/>
<pk mz="238.035683" i="1840868.1" sn="16.12" a="520.77" fwhm="0.000332" res="716060.6" algo="FTMS"/>
<pk mz="238.072069" i="1100464.0" sn="8.60" a="303.00" fwhm="0.000359" res="663622.4" algo="FTMS"/>
<pk mz="238.747760" i="993320.8" sn="7.51" a="299.89" fwhm="0.000450" res="530040.0" algo="FTMS"/>
<pk mz="239.019750" i="3073694.0" sn="28.63" a="932.22" fwhm="0.000330" res="723399.6" algo="FTMS"/>
<pk mz="239.056159" i="2559145.5" sn="23.41" a="738.46" fwhm="0.000319" res="749443.4" algo="FTMS"/>
<pk mz="239.092474" i="2249268.8" sn="20.26" a="735.00" fwhm="0.000375" res="637565.1" algo="FTMS"/>
<pk mz="239.128886" i="4537792.0" sn="43.49" a="1611.73" fwhm="0.000368" res="649871.1" algo="FTMS"/>
<pk mz="240.014969" i="3693260.8" sn="34.81" a="1321.59" fwhm="0.000374" res="642420.9" algo="FTMS"/>
<pk mz="240.051342" i="1347543.6" sn="11.07" a="300.90" fwhm="0.000306" res="783806.2" algo="FTMS"/>
<pk mz="241.035368" i="2003572.3" sn="17.71" a="633.51" fwhm="0.000357" res="674769.0" algo="FTMS"/>
<pk mz="241.046603" i="3619319.3" sn="34.06" a="1279.38" fwhm="0.000380" res="635147.4" algo="FTMS"/>
<pk mz="241.071751" i="3077886.5" sn="28.58" a="1020.41" fwhm="0.000366" res="659144.5" algo="FTMS"/>
<pk mz="241.083069" i="1411137.6" sn="11.71" a="357.27" fwhm="0.000371" res="650300.3" algo="FTMS"/>
<pk mz="241.108168" i="1919880.8" sn="16.86" a="590.76" fwhm="0.000366" res="658262.3" algo="FTMS"/>
<pk mz="241.119397" i="1722251.9" sn="14.86" a="451.33" fwhm="0.000336" res="718679.4" algo="FTMS"/>
<pk mz="241.136462" i="1190672.6" sn="9.48" a="280.50" fwhm="0.000315" res="764414.0" algo="FTMS"/>
<pk mz="241.144562" i="957778.9" sn="7.12" a="177.80" fwhm="0.000276" res="874132.9" algo="FTMS"/>
<pk mz="241.916199" i="952487.3" sn="7.07" a="356.45" fwhm="0.000504" res="479862.9" algo="FTMS"/>
<pk mz="241.994238" i="1355644.4" sn="11.15" a="388.73" fwhm="0.000356" res="679193.8" algo="FTMS"/>
<pk mz="242.103384" i="949145.6" sn="7.03" a="246.16" fwhm="0.000351" res="688773.3" algo="FTMS"/>
<pk mz="242.978268" i="1309054.3" sn="10.64" a="317.55" fwhm="0.000311" res="782108.5" algo="FTMS"/>
<pk mz="243.051010" i="2802960.8" sn="25.71" a="844.01" fwhm="0.000350" res="694581.6" algo="FTMS"/>
<pk mz="243.087411" i="4203546.0" sn="39.84" a="1313.30" fwhm="0.000338" res="719731.5" algo="FTMS"/>
<pk mz="243.123807" i="3706915.3" sn="34.83" a="1417.15" fwhm="0.000380" res="640096.7" algo="FTMS"/>
<pk mz="244.082653" i="2526992.5" sn="22.92" a="878.37" fwhm="0.000386" res="631801.0" algo="FTMS"/>
<pk mz="245.045563" i="1077106.6" sn="8.30" a="252.37" fwhm="0.000330" res="741738.6" algo="FTMS"/>
<pk mz="245.066713" i="2891255.5" sn="26.60" a="884.92" fwhm="0.000338" res="725023.5" algo="FTMS"/>
<pk mz="245.093180" i="2001021.5" sn="17.62" a="629.67" fwhm="0.000371" res="660291.2" algo="FTMS"/>
<pk mz="245.103066" i="5638912.0" sn="54.31" a="2196.16" fwhm="0.000389" res="629821.7" algo="FTMS"/>
<pk mz="245.114299" i="973250.3" sn="7.25" a="253.86" fwhm="0.000349" res="703272.8" algo="FTMS"/>
<pk mz="245.139408" i="1932424.0" sn="16.92" a="712.42" fwhm="0.000411" res="596985.2" algo="FTMS"/>
<pk mz="245.643378" i="1092601.3" sn="8.45" a="321.47" fwhm="0.000409" res="599863.8" algo="FTMS"/>
<pk mz="246.801751" i="1075889.9" sn="8.25" a="299.18" fwhm="0.000386" res="639704.3" algo="FTMS"/>
<pk mz="247.024774" i="1809888.0" sn="15.63" a="699.12" fwhm="0.000451" res="548250.2" algo="FTMS"/>
<pk mz="247.082334" i="2084651.8" sn="18.39" a="623.01" fwhm="0.000356" res="693727.1" algo="FTMS"/>
<pk mz="247.110674" i="1335857.6" sn="10.87" a="412.49" fwhm="0.000375" res="659726.7" algo="FTMS"/>
<pk mz="247.118682" i="1871923.3" sn="16.26" a="566.53" fwhm="0.000358" res="689581.1" algo="FTMS"/>
<pk mz="247.987032" i="1061216.3" sn="8.10" a="283.59" fwhm="0.000382" res="649158.4" algo="FTMS"/>
<pk mz="248.040343" i="992426.6" sn="7.41" a="200.43" fwhm="0.000306" res="811841.5" algo="FTMS"/>
<pk mz="248.079991" i="4554098.5" sn="43.22" a="1737.39" fwhm="0.000399" res="620984.0" algo="FTMS"/>
<pk mz="249.004087" i="2343840.3" sn="21.00" a="777.22" fwhm="0.000384" res="647664.2" algo="FTMS"/>
<pk mz="249.040480" i="1898150.9" sn="16.52" a="614.93" fwhm="0.000384" res="649302.5" algo="FTMS"/>
<pk mz="250.035707" i="1455959.8" sn="12.03" a="442.03" fwhm="0.000363" res="688277.7" algo="FTMS"/>
<pk mz="250.144872" i="1580906.6" sn="13.28" a="487.67" fwhm="0.000375" res="667133.3" algo="FTMS"/>
<pk mz="250.187256" i="958001.8" sn="7.04" a="326.45" fwhm="0.000473" res="528439.7" algo="FTMS"/>
<pk mz="251.019737" i="2718588.8" sn="24.68" a="1044.45" fwhm="0.000412" res="608768.9" algo="FTMS"/>
<pk mz="251.056107" i="1969026.6" sn="17.17" a="614.50" fwhm="0.000382" res="657684.6" algo="FTMS"/>
<pk mz="251.092525" i="979144.6" sn="7.25" a="269.73" fwhm="0.000364" res="690191.4" algo="FTMS"/>
<pk mz="251.095862" i="1096841.1" sn="8.43" a="251.80" fwhm="0.000331" res="758012.1" algo="FTMS"/>
<pk mz="251.128912" i="1123022.4" sn="8.69" a="302.60" fwhm="0.000361" res="695796.9" algo="FTMS"/>
<pk mz="252.015014" i="1099673.9" sn="8.45" a="234.37" fwhm="0.000350" res="719160.3" algo="FTMS"/>
<pk mz="252.051312" i="2092959.5" sn="18.41" a="735.76" fwhm="0.000408" res="617592.0" algo="FTMS"/>
<pk mz="252.998988" i="2068268.3" sn="18.16" a="698.50" fwhm="0.000373" res="677825.6" algo="FTMS"/>
<pk mz="253.035360" i="2493233.5" sn="22.42" a="928.98" fwhm="0.000412" res="614703.3" algo="FTMS"/>
<pk mz="253.071765" i="3384246.8" sn="31.35" a="1234.10" fwhm="0.000399" res="633657.0" algo="FTMS"/>
<pk mz="253.075144" i="1039991.3" sn="7.85" a="273.72" fwhm="0.000351" res="721146.9" algo="FTMS"/>
<pk mz="253.108186" i="1571900.0" sn="13.18" a="457.25" fwhm="0.000361" res="700730.7" algo="FTMS"/>
<pk mz="253.144509" i="4459201.0" sn="41.97" a="1833.42" fwhm="0.000411" res="616306.2" algo="FTMS"/>
<pk mz="254.030664" i="2222396.5" sn="19.63" a="750.27" fwhm="0.000394" res="644561.9" algo="FTMS"/>
<pk mz="254.066971" i="1976641.4" sn="17.18" a="657.31" fwhm="0.000402" res="631284.6" algo="FTMS"/>
<pk mz="254.147856" i="1030604.3" sn="7.73" a="261.54" fwhm="0.000392" res="648203.0" algo="FTMS"/>
<pk mz="255.014663" i="1545405.6" sn="12.87" a="498.07" fwhm="0.000376" res="677566.4" algo="FTMS"/>
<pk mz="255.050370" i="2056898.1" sn="17.98" a="468.94" fwhm="0.000268" res="952350.9" algo="FTMS"/>
<pk mz="255.051037" i="16239042.0" z="-1" sn="159.61" a="7276.17" fwhm="0.000437" res="583414.6" algo="FTMS" component_name="BJ" deconvoluted_molecular_mass="255.051283" deconvoluted_isotopic_mass="255.051284"/>
<pk mz="255.061635" i="2024643.6" sn="17.66" a="441.53" fwhm="0.000271" res="939917.7" algo="FTMS"/>
<pk mz="255.062257" i="18582980.0" z="-1" sn="183.02" a="8085.47" fwhm="0.000428" res="596573.6" algo="FTMS" component_name="AM" deconvoluted_molecular_mass="255.062508" deconvoluted_isotopic_mass="255.062504"/>
<pk mz="255.087393" i="2925510.8" sn="26.66" a="1251.29" fwhm="0.000444" res="574550.7" algo="FTMS"/>
<pk mz="255.123833" i="2122059.5" sn="18.63" a="792.22" fwhm="0.000430" res="592707.9" algo="FTMS"/>
<pk mz="255.160191" i="1136592.0" sn="8.79" a="352.94" fwhm="0.000388" res="658356.2" algo="FTMS"/>
<pk mz="255.232962" i="1379161.3" sn="11.21" a="349.58" fwhm="0.000342" res="745445.6" algo="FTMS"/>
<pk mz="256.009916" i="1325944.4" sn="10.68" a="489.66" fwhm="0.000460" res="556170.5" algo="FTMS"/>
<pk mz="256.046307" i="4848700.5" sn="45.86" a="1850.83" fwhm="0.000404" res="634244.2" algo="FTMS"/>
<pk mz="256.054368" i="2225213.8" z="-1" sn="19.66" a="775.66" fwhm="0.000405" res="631762.6" algo="FTMS" component_name="BJ" deconvoluted_molecular_mass="255.051283" deconvoluted_isotopic_mass="256.054617"/>
<pk mz="256.065634" i="2295871.0" z="-1" sn="20.37" a="918.11" fwhm="0.000432" res="593014.5" algo="FTMS" component_name="AM" deconvoluted_molecular_mass="255.062508" deconvoluted_isotopic_mass="256.065884"/>
<pk mz="256.082595" i="1183169.0" sn="9.25" a="297.03" fwhm="0.000363" res="705055.4" algo="FTMS"/>
<pk mz="256.993897" i="1618346.4" sn="13.55" a="539.59" fwhm="0.000390" res="658612.6" algo="FTMS"/>
<pk mz="257.030295" i="1707566.4" sn="14.44" a="605.58" fwhm="0.000429" res="599406.4" algo="FTMS"/>
<pk mz="257.041508" i="4539567.5" sn="42.62" a="1893.90" fwhm="0.000438" res="586230.5" algo="FTMS"/>
<pk mz="257.045404" i="999536.1" sn="7.39" a="381.45" fwhm="0.000623" res="412706.8" algo="FTMS"/>
<pk mz="257.049540" i="1056608.5" sn="7.96" a="449.41" fwhm="0.000586" res="438764.2" algo="FTMS"/>
<pk mz="257.066687" i="3657394.5" sn="33.84" a="1449.89" fwhm="0.000427" res="601598.2" algo="FTMS"/>
<pk mz="257.077911" i="1011251.8" sn="7.51" a="270.05" fwhm="0.000378" res="679231.3" algo="FTMS"/>
<pk mz="257.103061" i="5618870.5" sn="53.36" a="2463.73" fwhm="0.000452" res="568960.5" algo="FTMS"/>
<pk mz="257.139478" i="3029690.5" sn="27.60" a="1154.22" fwhm="0.000406" res="633305.6" algo="FTMS"/>
<pk mz="257.175846" i="3055038.8" sn="27.85" a="1181.08" fwhm="0.000420" res="613050.7" algo="FTMS"/>
<pk mz="257.677557" i="983477.4" sn="7.23" a="356.10" fwhm="0.000490" res="525372.3" algo="FTMS"/>
<pk mz="258.061953" i="1415326.3" sn="11.53" a="435.31" fwhm="0.000395" res="653611.0" algo="FTMS"/>
<pk mz="258.098285" i="3097122.0" sn="28.27" a="1328.59" fwhm="0.000458" res="562930.6" algo="FTMS"/>
<pk mz="258.106591" i="968226.9" sn="7.08" a="250.95" fwhm="0.000390" res="662384.6" algo="FTMS"/>
<pk mz="259.045945" i="2077058.3" sn="18.11" a="697.23" fwhm="0.000401" res="646497.5" algo="FTMS"/>
<pk mz="259.061302" i="1183299.8" sn="9.22" a="405.62" fwhm="0.000519" res="499028.1" algo="FTMS"/>
<pk mz="259.082309" i="4999558.0" sn="47.20" a="2082.10" fwhm="0.000443" res="585329.1" algo="FTMS"/>
<pk mz="259.118749" i="5594505.5" sn="53.12" a="2416.09" fwhm="0.000443" res="585057.8" algo="FTMS"/>
<pk mz="259.129957" i="2090122.5" sn="18.24" a="758.11" fwhm="0.000418" res="620516.4" algo="FTMS"/>
<pk mz="259.155123" i="1786637.0" sn="15.22" a="621.20" fwhm="0.000403" res="643237.7" algo="FTMS"/>
<pk mz="259.167948" i="1027406.3" sn="7.67" a="340.87" fwhm="0.000443" res="585039.8" algo="FTMS"/>
<pk mz="259.191496" i="969936.6" sn="7.10" a="250.06" fwhm="0.000337" res="768258.8" algo="FTMS"/>
<pk mz="260.629799" i="995094.8" sn="7.34" a="384.74" fwhm="0.000511" res="509550.3" algo="FTMS"/>
<pk mz="260.976830" i="1333813.4" sn="10.68" a="418.86" fwhm="0.000419" res="622491.0" algo="FTMS"/>
<pk mz="261.004077" i="1129143.8" sn="8.65" a="331.07" fwhm="0.000380" res="687365.2" algo="FTMS"/>
<pk mz="261.040497" i="1656123.0" sn="13.87" a="535.25" fwhm="0.000374" res="698467.9" algo="FTMS"/>
<pk mz="261.061572" i="1159484.8" sn="8.95" a="302.94" fwhm="0.000353" res="740072.1" algo="FTMS"/>
<pk mz="261.097980" i="2913600.0" sn="26.34" a="1248.38" fwhm="0.000473" res="552259.9" algo="FTMS"/>
<pk mz="261.134362" i="2799683.0" sn="25.21" a="1041.38" fwhm="0.000419" res="622608.7" algo="FTMS"/>
<pk mz="262.093190" i="1217235.6" sn="9.52" a="479.48" fwhm="0.000541" res="484691.8" algo="FTMS"/>
<pk mz="262.974828" i="1229017.8" sn="9.64" a="358.76" fwhm="0.000365" res="720919.2" algo="FTMS"/>
<pk mz="263.019781" i="2661597.3" sn="23.84" a="1053.87" fwhm="0.000441" res="596304.6" algo="FTMS"/>
<pk mz="263.043304" i="1038047.0" sn="7.74" a="173.43" fwhm="0.000246" res="1068331.6" algo="FTMS"/>
<pk mz="263.044046" i="10701023.0" z="-1" sn="103.56" a="4850.05" fwhm="0.000445" res="591379.1" algo="FTMS" component_name="FM" deconvoluted_molecular_mass="263.044307" deconvoluted_isotopic_mass="263.044310"/>
<pk mz="263.056122" i="1777632.0" sn="15.08" a="693.19" fwhm="0.000466" res="564427.1" algo="FTMS"/>
<pk mz="263.069223" i="1233633.0" sn="9.68" a="366.52" fwhm="0.000363" res="725565.1" algo="FTMS"/>
<pk mz="263.935492" i="1128930.1" sn="8.64" a="327.29" fwhm="0.000401" res="658233.0" algo="FTMS"/>
<pk mz="264.015020" i="1586471.9" sn="13.18" a="509.95" fwhm="0.000414" res="637635.3" algo="FTMS"/>
<pk mz="264.047360" i="1186282.3" z="-1" sn="9.21" a="417.80" fwhm="0.000459" res="575279.5" algo="FTMS" component_name="FM" deconvoluted_molecular_mass="263.044307" deconvoluted_isotopic_mass="264.047625"/>
<pk mz="264.051409" i="1506602.6" sn="12.39" a="573.56" fwhm="0.000450" res="586812.5" algo="FTMS"/>
<pk mz="264.087764" i="1876397.3" sn="16.05" a="618.69" fwhm="0.000386" res="684889.1" algo="FTMS"/>
<pk mz="264.160576" i="1242482.5" sn="9.77" a="451.78" fwhm="0.000495" res="534137.2" algo="FTMS"/>
<pk mz="264.998999" i="1730285.9" sn="14.55" a="508.88" fwhm="0.000376" res="704112.2" algo="FTMS"/>
<pk mz="265.035391" i="3259760.3" sn="29.66" a="1310.77" fwhm="0.000432" res="613192.0" algo="FTMS"/>
<pk mz="265.041046" i="3285872.8" sn="29.92" a="1339.08" fwhm="0.000433" res="611638.9" algo="FTMS"/>
<pk mz="265.057853" i="1174513.9" sn="9.06" a="337.63" fwhm="0.000417" res="634872.7" algo="FTMS"/>
<pk mz="265.071692" i="2456178.8" sn="21.72" a="1023.03" fwhm="0.000446" res="593774.9" algo="FTMS"/>
<pk mz="265.075150" i="1266035.1" sn="9.96" a="402.85" fwhm="0.000434" res="611048.0" algo="FTMS"/>
<pk mz="265.108122" i="1154165.4" sn="8.86" a="317.23" fwhm="0.000349" res="759805.3" algo="FTMS"/>
<pk mz="265.147891" i="6667640.0" sn="63.33" a="3190.08" fwhm="0.000491" res="540524.8" algo="FTMS"/>
<pk mz="266.030619" i="1791795.4" sn="15.16" a="567.42" fwhm="0.000385" res="691017.2" algo="FTMS"/>
<pk mz="266.067079" i="1684917.8" sn="14.10" a="632.47" fwhm="0.000460" res="578563.6" algo="FTMS"/>
<pk mz="266.089540" i="1170615.3" sn="9.02" a="284.34" fwhm="0.000372" res="715687.2" algo="FTMS"/>
<pk mz="266.754604" i="1031906.2" sn="7.65" a="268.46" fwhm="0.000426" res="626053.2" algo="FTMS"/>
<pk mz="266.848530" i="1687912.1" sn="14.13" a="649.02" fwhm="0.000452" res="590327.5" algo="FTMS"/>
<pk mz="267.014609" i="3620082.5" sn="33.22" a="1634.73" fwhm="0.000483" res="552888.5" algo="FTMS"/>
<pk mz="267.051020" i="3891701.0" sn="35.90" a="1616.42" fwhm="0.000459" res="581560.2" algo="FTMS"/>
<pk mz="267.073492" i="1958774.3" sn="16.81" a="730.56" fwhm="0.000425" res="629016.0" algo="FTMS"/>
<pk mz="267.087461" i="2525431.3" sn="22.40" a="995.05" fwhm="0.000425" res="627799.0" algo="FTMS"/>
<pk mz="267.123756" i="1762041.5" sn="14.86" a="805.21" fwhm="0.000509" res="524663.3" algo="FTMS"/>
<pk mz="267.160277" i="1602427.8" sn="13.29" a="435.16" fwhm="0.000367" res="728361.7" algo="FTMS"/>
<pk mz="268.046240" i="1968434.0" sn="16.90" a="680.17" fwhm="0.000421" res="636078.0" algo="FTMS"/>
<pk mz="268.082738" i="1460596.3" sn="11.88" a="670.27" fwhm="0.000560" res="478883.2" algo="FTMS"/>
<pk mz="268.095739" i="1214133.0" sn="9.45" a="346.17" fwhm="0.000462" res="580727.3" algo="FTMS"/>
<pk mz="268.993936" i="1291370.1" sn="10.17" a="453.73" fwhm="0.000470" res="572823.9" algo="FTMS"/>
<pk mz="269.030324" i="2399852.3" sn="21.08" a="930.40" fwhm="0.000439" res="612905.6" algo="FTMS"/>
<pk mz="269.066658" i="4596846.5" sn="42.70" a="2116.31" fwhm="0.000472" res="570334.8" algo="FTMS"/>
<pk mz="269.103097" i="4023664.5" sn="37.06" a="1772.04" fwhm="0.000473" res="569360.4" algo="FTMS"/>
<pk mz="269.131222" i="3772530.3" sn="34.59" a="1702.88" fwhm="0.000475" res="567083.1" algo="FTMS"/>
<pk mz="269.139442" i="3559026.8" sn="32.49" a="1614.95" fwhm="0.000485" res="555157.4" algo="FTMS"/>
<pk mz="269.212276" i="1202038.9" sn="9.29" a="391.23" fwhm="0.000440" res="611697.5" algo="FTMS"/>
<pk mz="270.025552" i="1846565.4" sn="15.64" a="668.05" fwhm="0.000453" res="595729.0" algo="FTMS"/>
<pk mz="270.061941" i="1408039.5" sn="11.32" a="543.22" fwhm="0.000449" res="601695.3" algo="FTMS"/>
<pk mz="270.098352" i="1062441.5" sn="7.92" a="288.01" fwhm="0.000390" res="691787.8" algo="FTMS"/>
<pk mz="271.045905" i="2989790.5" sn="26.89" a="1360.86" fwhm="0.000511" res="530366.5" algo="FTMS"/>
<pk mz="271.064600" i="1558623.5" sn="12.80" a="703.43" fwhm="0.000529" res="512852.0" algo="FTMS"/>
<pk mz="271.082326" i="5749984.5" sn="54.05" a="2581.19" fwhm="0.000461" res="588395.3" algo="FTMS"/>
<pk mz="271.093572" i="1082721.1" sn="8.12" a="254.60" fwhm="0.000367" res="738485.0" algo="FTMS"/>
<pk mz="271.118011" i="1013090.5" sn="7.43" a="185.27" fwhm="0.000277" res="978835.6" algo="FTMS"/>
<pk mz="271.118750" i="7808226.5" sn="74.31" a="3673.72" fwhm="0.000479" res="565626.1" algo="FTMS"/>
<pk mz="271.155093" i="2473700.5" sn="21.81" a="1091.91" fwhm="0.000517" res="524678.8" algo="FTMS"/>
<pk mz="271.191460" i="2259942.5" sn="19.70" a="881.44" fwhm="0.000460" res="590122.7" algo="FTMS"/>
<pk mz="272.041176" i="1462549.3" sn="11.86" a="482.69" fwhm="0.000377" res="721003.4" algo="FTMS"/>
<pk mz="272.077563" i="1791639.3" sn="15.09" a="656.38" fwhm="0.000454" res="599164.1" algo="FTMS"/>
<pk mz="272.114000" i="1949977.3" sn="16.65" a="731.97" fwhm="0.000458" res="594342.4" algo="FTMS"/>
<pk mz="272.122089" i="1173529.6" sn="9.01" a="388.95" fwhm="0.000426" res="638752.5" algo="FTMS"/>
<pk mz="272.253391" i="988416.8" sn="7.19" a="397.37" fwhm="0.000653" res="417157.3" algo="FTMS"/>
<pk mz="273.025143" i="1909962.9" sn="16.26" a="751.12" fwhm="0.000461" res="591614.6" algo="FTMS"/>
<pk mz="273.040524" i="1292107.6" sn="10.18" a="397.22" fwhm="0.000405" res="673855.6" algo="FTMS"/>
<pk mz="273.055274" i="1128332.5" sn="8.57" a="449.85" fwhm="0.000527" res="518518.9" algo="FTMS"/>
<pk mz="273.061628" i="3856204.8" sn="35.41" a="1641.54" fwhm="0.000456" res="599395.3" algo="FTMS"/>
<pk mz="273.080110" i="1270861.8" sn="9.97" a="390.09" fwhm="0.000394" res="693138.2" algo="FTMS"/>
<pk mz="273.097992" i="7943503.0" sn="75.64" a="3844.17" fwhm="0.000495" res="551171.9" algo="FTMS"/>
<pk mz="273.109171" i="1442511.4" sn="11.66" a="505.40" fwhm="0.000429" res="636878.6" algo="FTMS"/>
<pk mz="273.133666" i="1049424.8" sn="7.79" a="191.23" fwhm="0.000258" res="1058213.4" algo="FTMS"/>
<pk mz="273.134326" i="8878929.0" sn="84.84" a="4316.96" fwhm="0.000496" res="550778.6" algo="FTMS"/>
<pk mz="273.170717" i="1223890.8" sn="9.47" a="333.92" fwhm="0.000372" res="734927.1" algo="FTMS"/>
<pk mz="273.207150" i="1171860.8" sn="8.96" a="423.77" fwhm="0.000494" res="553600.7" algo="FTMS"/>
<pk mz="274.035828" i="1003137.8" sn="7.31" a="322.01" fwhm="0.000467" res="586396.0" algo="FTMS"/>
<pk mz="274.093206" i="2666373.0" sn="23.61" a="1202.68" fwhm="0.000486" res="563928.3" algo="FTMS"/>
<pk mz="274.137775" i="1733127.4" sn="14.46" a="654.17" fwhm="0.000457" res="599483.5" algo="FTMS"/>
<pk mz="274.736812" i="1010728.1" sn="7.38" a="257.05" fwhm="0.000395" res="695788.6" algo="FTMS"/>
<pk mz="275.019769" i="1970231.6" sn="16.78" a="755.37" fwhm="0.000462" res="595732.5" algo="FTMS"/>
<pk mz="275.040858" i="1104184.9" sn="8.30" a="320.02" fwhm="0.000425" res="646715.7" algo="FTMS"/>
<pk mz="275.056082" i="1568953.6" sn="12.85" a="813.36" fwhm="0.000682" res="403599.0" algo="FTMS"/>
<pk mz="275.077269" i="3481018.8" sn="31.59" a="1579.43" fwhm="0.000477" res="576581.2" algo="FTMS"/>
<pk mz="275.105570" i="1043004.4" sn="7.70" a="267.14" fwhm="0.000440" res="625393.8" algo="FTMS"/>
<pk mz="275.113656" i="5575613.0" sn="52.13" a="2629.85" fwhm="0.000485" res="566875.1" algo="FTMS"/>
<pk mz="275.128896" i="1022205.7" sn="7.49" a="301.10" fwhm="0.000447" res="615037.4" algo="FTMS"/>
<pk mz="275.149967" i="1827390.9" sn="15.38" a="648.28" fwhm="0.000437" res="629436.4" algo="FTMS"/>
<pk mz="276.116969" i="1022452.7" sn="7.49" a="417.09" fwhm="0.000489" res="564622.1" algo="FTMS"/>
<pk mz="276.750329" i="1074648.5" sn="8.00" a="416.11" fwhm="0.000530" res="521895.2" algo="FTMS"/>
<pk mz="276.999047" i="1569062.8" sn="12.85" a="564.70" fwhm="0.000442" res="626911.7" algo="FTMS"/>
<pk mz="277.035371" i="4105257.0" sn="37.71" a="1844.88" fwhm="0.000481" res="575676.6" algo="FTMS"/>
<pk mz="277.046592" i="1124265.5" sn="8.49" a="336.08" fwhm="0.000417" res="663812.9" algo="FTMS"/>
<pk mz="277.058939" i="8072234.0" sn="76.60" a="2613.22" fwhm="0.000364" res="761881.2" algo="FTMS"/>
<pk mz="277.059671" i="121729064.0" z="-1" sn="1190.73" a="61812.69" fwhm="0.000491" res="563786.3" algo="FTMS" component_name="E" deconvoluted_molecular_mass="277.059940" deconvoluted_isotopic_mass="277.059964"/>
<pk mz="277.064276" i="1016106.6" sn="7.43" a="330.84" fwhm="0.000459" res="604255.0" algo="FTMS"/>
<pk mz="277.071695" i="2154795.0" sn="18.59" a="1038.81" fwhm="0.000536" res="516677.7" algo="FTMS"/>
<pk mz="277.083000" i="1533355.6" sn="12.50" a="495.75" fwhm="0.000445" res="622194.5" algo="FTMS"/>
<pk mz="277.084891" i="1109547.8" sn="8.35" a="368.65" fwhm="0.000426" res="651063.6" algo="FTMS"/>
<pk mz="277.108113" i="1798189.1" sn="15.10" a="723.36" fwhm="0.000496" res="559058.1" algo="FTMS"/>
<pk mz="277.121222" i="1374765.9" sn="10.95" a="500.31" fwhm="0.000485" res="571298.7" algo="FTMS"/>
<pk mz="277.144575" i="1001263.2" sn="7.28" a="337.12" fwhm="0.000552" res="501624.3" algo="FTMS"/>
<pk mz="277.157339" i="1089455.9" sn="8.15" a="395.05" fwhm="0.000499" res="555963.9" algo="FTMS"/>
<pk mz="278.030651" i="1731043.1" sn="14.38" a="749.69" fwhm="0.000517" res="538033.4" algo="FTMS"/>
<pk mz="278.062274" i="1324645.0" sn="10.41" a="357.31" fwhm="0.000332" res="836551.1" algo="FTMS"/>
<pk mz="278.063047" i="10457189.0" z="-1" sn="99.57" a="5451.40" fwhm="0.000519" res="536118.3" algo="FTMS" component_name="E" deconvoluted_molecular_mass="277.059940" deconvoluted_isotopic_mass="278.063342"/>
<pk mz="278.067044" i="1542757.3" sn="12.54" a="653.77" fwhm="0.000511" res="543675.1" algo="FTMS"/>
<pk mz="278.103397" i="1034855.4" sn="7.58" a="333.82" fwhm="0.000488" res="569950.9" algo="FTMS"/>
<pk mz="279.014665" i="7487134.5" sn="70.58" a="3792.99" fwhm="0.000515" res="542149.3" algo="FTMS"/>
<pk mz="279.038953" i="2762656.3" sn="24.45" a="1306.81" fwhm="0.000505" res="552285.5" algo="FTMS"/>
<pk mz="279.051066" i="3223969.0" sn="28.95" a="1533.82" fwhm="0.000502" res="556251.3" algo="FTMS"/>
<pk mz="279.055966" i="2366113.3" sn="20.58" a="618.99" fwhm="0.000325" res="857972.4" algo="FTMS"/>
<pk mz="279.056711" i="32538786.0" z="-1" sn="315.16" a="17127.05" fwhm="0.000514" res="542918.0" algo="FTMS" component_name="M" deconvoluted_molecular_mass="279.057007" deconvoluted_isotopic_mass="279.057009"/>
<pk mz="279.064037" i="1513441.8" z="-1" sn="12.25" a="623.00" fwhm="0.000543" res="513740.9" algo="FTMS" component_name="E" deconvoluted_molecular_mass="277.059940" deconvoluted_isotopic_mass="279.064335"/>
<pk mz="279.087407" i="1916835.1" sn="16.19" a="751.08" fwhm="0.000465" res="600255.2" algo="FTMS"/>
<pk mz="279.098531" i="1013283.9" sn="7.37" a="251.27" fwhm="0.000377" res="740796.9" algo="FTMS"/>
<pk mz="279.100479" i="2732964.0" sn="24.16" a="1275.72" fwhm="0.000516" res="540760.4" algo="FTMS"/>
<pk mz="279.123724" i="1347493.4" sn="10.63" a="486.96" fwhm="0.000491" res="568137.3" algo="FTMS"/>
<pk mz="279.127158" i="1125605.6" sn="8.47" a="373.93" fwhm="0.000481" res="580165.5" algo="FTMS"/>
<pk mz="279.160174" i="3628711.8" sn="32.91" a="1712.98" fwhm="0.000511" res="546561.1" algo="FTMS"/>
<pk mz="279.163555" i="6802088.0" sn="63.89" a="3389.74" fwhm="0.000509" res="548148.4" algo="FTMS"/>
<pk mz="280.009940" i="1318365.5" sn="10.35" a="545.56" fwhm="0.000536" res="522174.1" algo="FTMS"/>
<pk mz="280.018029" i="1049054.0" sn="7.72" a="377.19" fwhm="0.000534" res="523935.6" algo="FTMS"/>
<pk mz="280.046249" i="2113503.8" sn="18.11" a="915.42" fwhm="0.000499" res="560851.2" algo="FTMS"/>
<pk mz="280.060029" i="3032544.8" z="-1" sn="27.09" a="1506.62" fwhm="0.000542" res="517182.3" algo="FTMS" component_name="M" deconvoluted_molecular_mass="279.057007" deconvoluted_isotopic_mass="280.060329"/>
<pk mz="280.082628" i="2196706.3" sn="18.93" a="904.11" fwhm="0.000480" res="583573.8" algo="FTMS"/>
<pk mz="280.163567" i="1051111.4" sn="7.74" a="251.13" fwhm="0.000362" res="773356.2" algo="FTMS"/>
<pk mz="280.166870" i="1207783.6" sn="9.27" a="547.47" fwhm="0.000573" res="489042.0" algo="FTMS"/>
<pk mz="281.030242" i="4602657.0" sn="42.41" a="2319.08" fwhm="0.000535" res="525574.4" algo="FTMS"/>
<pk mz="281.035957" i="1224097.3" sn="9.43" a="442.88" fwhm="0.000485" res="579928.3" algo="FTMS"/>
<pk mz="281.066623" i="9399587.0" z="-1" sn="89.25" a="5105.14" fwhm="0.000555" res="506663.8" algo="FTMS" component_name="HW" deconvoluted_molecular_mass="281.066925" deconvoluted_isotopic_mass="281.066924"/>
<pk mz="281.079760" i="1172260.3" sn="8.92" a="412.91" fwhm="0.000493" res="569657.3" algo="FTMS"/>
<pk mz="281.103050" i="2509861.8" sn="21.98" a="1203.19" fwhm="0.000544" res="516825.8" algo="FTMS"/>
<pk mz="281.106394" i="1317926.1" sn="10.34" a="476.24" fwhm="0.000484" res="581091.7" algo="FTMS"/>
<pk mz="281.116071" i="1294374.8" sn="10.11" a="527.69" fwhm="0.000510" res="550837.8" algo="FTMS"/>
<pk mz="281.139483" i="2310184.3" sn="20.03" a="1013.29" fwhm="0.000515" res="545645.1" algo="FTMS"/>
<pk mz="281.142856" i="1873576.5" sn="15.77" a="759.40" fwhm="0.000486" res="578056.7" algo="FTMS"/>
<pk mz="282.025544" i="1771622.1" sn="14.77" a="711.88" fwhm="0.000472" res="596904.1" algo="FTMS"/>
<pk mz="282.033719" i="1185766.8" sn="9.05" a="516.31" fwhm="0.000610" res="462717.2" algo="FTMS"/>
<pk mz="282.061905" i="2319464.8" sn="20.12" a="1057.27" fwhm="0.000526" res="535750.1" algo="FTMS"/>
<pk mz="282.069966" i="1521641.4" z="-1" sn="12.33" a="564.15" fwhm="0.000477" res="590851.4" algo="FTMS" component_name="HW" deconvoluted_molecular_mass="281.066925" deconvoluted_isotopic_mass="282.070270"/>
<pk mz="282.098334" i="1110251.4" sn="8.28" a="368.60" fwhm="0.000407" res="693470.7" algo="FTMS"/>
<pk mz="283.009535" i="1669678.4" sn="13.72" a="688.99" fwhm="0.000481" res="588574.3" algo="FTMS"/>
<pk mz="283.045935" i="4244913.0" sn="38.76" a="2108.60" fwhm="0.000523" res="541600.1" algo="FTMS"/>
<pk mz="283.061331" i="1130802.3" sn="8.48" a="371.91" fwhm="0.000532" res="532484.7" algo="FTMS"/>
<pk mz="283.068441" i="1353906.8" sn="10.65" a="512.75" fwhm="0.000464" res="609885.5" algo="FTMS"/>
<pk mz="283.082318" i="8336820.0" sn="78.54" a="4447.09" fwhm="0.000541" res="522994.4" algo="FTMS"/>
<pk mz="283.118759" i="4196278.5" sn="38.29" a="2188.15" fwhm="0.000558" res="507050.3" algo="FTMS"/>
<pk mz="283.155148" i="2076857.4" sn="17.68" a="969.86" fwhm="0.000543" res="521447.7" algo="FTMS"/>
<pk mz="283.191516" i="1403324.1" sn="11.13" a="562.12" fwhm="0.000522" res="542883.3" algo="FTMS"/>
<pk mz="283.264203" i="1964353.8" sn="16.59" a="879.16" fwhm="0.000505" res="560516.8" algo="FTMS"/>
<pk mz="283.300398" i="1071044.5" sn="7.90" a="348.09" fwhm="0.000490" res="577895.3" algo="FTMS"/>
<pk mz="284.041211" i="2399742.5" sn="20.82" a="993.84" fwhm="0.000465" res="611109.5" algo="FTMS"/>
<pk mz="284.077549" i="1373313.5" sn="10.84" a="478.15" fwhm="0.000483" res="588507.6" algo="FTMS"/>
<pk mz="284.085564" i="992322.1" sn="7.13" a="409.23" fwhm="0.000578" res="491259.7" algo="FTMS"/>
<pk mz="284.113841" i="985092.4" sn="7.06" a="274.15" fwhm="0.000404" res="703800.2" algo="FTMS"/>
<pk mz="285.025226" i="1590479.8" sn="12.95" a="660.65" fwhm="0.000502" res="568083.6" algo="FTMS"/>
<pk mz="285.060747" i="1115986.8" sn="8.34" a="246.42" fwhm="0.000295" res="964788.0" algo="FTMS"/>
<pk mz="285.061590" i="13912659.0" z="-1" sn="132.75" a="7801.80" fwhm="0.000548" res="520011.1" algo="FTMS" component_name="CM" deconvoluted_molecular_mass="285.061896" deconvoluted_isotopic_mass="285.061901"/>
<pk mz="285.080167" i="1060436.5" sn="7.80" a="354.51" fwhm="0.000457" res="623776.8" algo="FTMS"/>
<pk mz="285.097966" i="9024086.0" z="-1" sn="85.22" a="4780.41" fwhm="0.000533" res="535022.7" algo="FTMS" component_name="IY" deconvoluted_molecular_mass="285.098401" deconvoluted_isotopic_mass="285.098277"/>
<pk mz="285.109201" i="1038422.9" sn="7.58" a="316.36" fwhm="0.000451" res="632822.0" algo="FTMS"/>
<pk mz="285.126128" i="10041944.0" z="-1" sn="95.12" a="5684.34" fwhm="0.000560" res="509382.3" algo="FTMS" component_name="GN" deconvoluted_molecular_mass="285.126429" deconvoluted_isotopic_mass="285.126439"/>
<pk mz="285.134315" i="5936729.0" sn="55.21" a="3251.98" fwhm="0.000559" res="509897.8" algo="FTMS"/>
<pk mz="285.170718" i="2327132.3" sn="20.11" a="1039.43" fwhm="0.000509" res="560702.6" algo="FTMS"/>
<pk mz="285.207134" i="2666975.3" sn="23.41" a="1478.67" fwhm="0.000656" res="434929.3" algo="FTMS"/>
<pk mz="286.056882" i="2129066.3" sn="18.18" a="996.64" fwhm="0.000528" res="541274.3" algo="FTMS"/>
<pk mz="286.064897" i="2117931.0" z="-1" sn="18.08" a="1015.58" fwhm="0.000559" res="511916.8" algo="FTMS" component_name="CM" deconvoluted_molecular_mass="285.061896" deconvoluted_isotopic_mass="286.065210"/>
<pk mz="286.093251" i="1375789.6" sn="10.86" a="482.32" fwhm="0.000433" res="660095.9" algo="FTMS"/>
<pk mz="286.101360" i="1259438.4" z="-1" sn="9.73" a="483.71" fwhm="0.000517" res="553911.4" algo="FTMS" component_name="IY" deconvoluted_molecular_mass="285.098401" deconvoluted_isotopic_mass="286.101673"/>
<pk mz="286.129401" i="1669168.9" z="-1" sn="13.71" a="645.76" fwhm="0.000472" res="606283.1" algo="FTMS" component_name="GN" deconvoluted_molecular_mass="285.126429" deconvoluted_isotopic_mass="286.129714"/>
<pk mz="286.137774" i="996529.7" sn="7.17" a="412.09" fwhm="0.000650" res="440255.6" algo="FTMS"/>
<pk mz="286.539713" i="979542.8" sn="7.01" a="334.07" fwhm="0.000510" res="561894.0" algo="FTMS"/>
<pk mz="287.040830" i="3269126.3" sn="29.08" a="1688.91" fwhm="0.000568" res="505478.1" algo="FTMS"/>
<pk mz="287.056182" i="1563911.8" sn="12.61" a="634.04" fwhm="0.000502" res="571949.1" algo="FTMS"/>
<pk mz="287.077183" i="4248330.0" sn="38.54" a="2161.86" fwhm="0.000557" res="515250.9" algo="FTMS"/>
<pk mz="287.088449" i="1230218.9" sn="9.38" a="375.77" fwhm="0.000449" res="639757.8" algo="FTMS"/>
<pk mz="287.113614" i="9504525.0" z="-1" sn="89.31" a="5306.54" fwhm="0.000567" res="506462.2" algo="FTMS" component_name="HO" deconvoluted_molecular_mass="287.113944" deconvoluted_isotopic_mass="287.113929"/>
<pk mz="287.124856" i="1647246.4" sn="13.41" a="757.99" fwhm="0.000510" res="562951.6" algo="FTMS"/>
<pk mz="287.150039" i="7194385.0" sn="67.00" a="3943.02" fwhm="0.000555" res="517643.0" algo="FTMS"/>
<pk mz="287.186431" i="1150356.4" sn="8.61" a="304.43" fwhm="0.000365" res="786121.3" algo="FTMS"/>
<pk mz="287.222937" i="1852696.0" sn="15.40" a="837.10" fwhm="0.000653" res="440058.3" algo="FTMS"/>
<pk mz="288.051351" i="1386730.9" sn="10.89" a="438.36" fwhm="0.000413" res="697533.4" algo="FTMS"/>
<pk mz="288.072566" i="1372653.0" sn="10.76" a="532.34" fwhm="0.000534" res="539333.0" algo="FTMS"/>
<pk mz="288.108890" i="1377264.8" z="-1" sn="10.80" a="561.83" fwhm="0.000531" res="542446.8" algo="FTMS" component_name="IY" deconvoluted_molecular_mass="285.098401" deconvoluted_isotopic_mass="288.109208"/>
<pk mz="288.117069" i="1371121.6" z="-1" sn="10.74" a="543.83" fwhm="0.000478" res="602583.3" algo="FTMS" component_name="HO" deconvoluted_molecular_mass="287.113944" deconvoluted_isotopic_mass="288.117387"/>
<pk mz="288.145291" i="1321972.5" sn="10.27" a="545.44" fwhm="0.000543" res="530849.4" algo="FTMS"/>
<pk mz="288.987359" i="1006926.0" sn="7.22" a="344.35" fwhm="0.000608" res="475222.1" algo="FTMS"/>
<pk mz="289.035391" i="2725843.3" sn="23.83" a="1287.98" fwhm="0.000513" res="563562.5" algo="FTMS"/>
<pk mz="289.056441" i="1196885.5" sn="9.06" a="408.40" fwhm="0.000419" res="689112.3" algo="FTMS"/>
<pk mz="289.071837" i="1804503.3" sn="14.93" a="695.55" fwhm="0.000475" res="608903.6" algo="FTMS"/>
<pk mz="289.082984" i="2049112.4" sn="17.29" a="1064.95" fwhm="0.000585" res="493838.4" algo="FTMS"/>
<pk mz="289.084812" i="1323224.6" sn="10.28" a="503.03" fwhm="0.000554" res="522193.7" algo="FTMS"/>
<pk mz="289.092884" i="4584409.5" sn="41.78" a="2532.78" fwhm="0.000540" res="535466.0" algo="FTMS"/>
<pk mz="289.111563" i="1382491.6" z="-1" sn="10.85" a="553.40" fwhm="0.000499" res="579284.8" algo="FTMS" component_name="IY" deconvoluted_molecular_mass="285.098401" deconvoluted_isotopic_mass="289.111883"/>
<pk mz="289.121183" i="7473628.5" sn="69.69" a="4066.20" fwhm="0.000556" res="520236.8" algo="FTMS"/>
<pk mz="289.129291" i="5389277.5" sn="49.56" a="2976.96" fwhm="0.000550" res="525458.4" algo="FTMS"/>
<pk mz="289.165723" i="1850209.5" sn="15.37" a="949.74" fwhm="0.000580" res="498150.2" algo="FTMS"/>
<pk mz="289.740868" i="1004514.1" sn="7.20" a="376.11" fwhm="0.000510" res="567874.9" algo="FTMS"/>
<pk mz="290.030637" i="1434947.6" sn="11.36" a="613.68" fwhm="0.000521" res="556919.1" algo="FTMS"/>
<pk mz="290.088139" i="1882570.3" sn="15.68" a="851.18" fwhm="0.000539" res="538057.6" algo="FTMS"/>
<pk mz="290.096137" i="1077195.3" sn="7.90" a="344.64" fwhm="0.000425" res="682016.9" algo="FTMS"/>
<pk mz="290.124517" i="1784910.5" sn="14.74" a="769.77" fwhm="0.000507" res="572144.2" algo="FTMS"/>
<pk mz="291.014551" i="3067833.5" sn="27.13" a="1666.27" fwhm="0.000598" res="486996.0" algo="FTMS"/>
<pk mz="291.038879" i="3393724.5" sn="30.28" a="1673.77" fwhm="0.000534" res="544544.9" algo="FTMS"/>
<pk mz="291.051058" i="2694334.0" sn="23.52" a="1421.65" fwhm="0.000574" res="507091.0" algo="FTMS"/>
<pk mz="291.062223" i="1131839.5" sn="8.43" a="360.96" fwhm="0.000416" res="700199.1" algo="FTMS"/>
<pk mz="291.087450" i="2095810.6" sn="17.74" a="802.39" fwhm="0.000477" res="610022.2" algo="FTMS"/>
<pk mz="291.100463" i="1452356.3" sn="11.53" a="704.74" fwhm="0.000591" res="492580.9" algo="FTMS"/>
<pk mz="291.108462" i="1254725.3" sn="9.62" a="429.33" fwhm="0.000452" res="644342.6" algo="FTMS"/>
<pk mz="291.118266" i="2391494.5" sn="20.60" a="1288.56" fwhm="0.000565" res="514868.7" algo="FTMS"/>
<pk mz="291.123887" i="1030983.1" sn="7.45" a="295.43" fwhm="0.000419" res="694609.0" algo="FTMS"/>
<pk mz="291.209700" i="2094801.8" sn="17.73" a="941.02" fwhm="0.000524" res="555489.4" algo="FTMS"/>
<pk mz="292.009937" i="1185207.8" sn="8.88" a="382.59" fwhm="0.000437" res="668824.1" algo="FTMS"/>
<pk mz="292.046259" i="1685820.5" sn="13.69" a="664.52" fwhm="0.000460" res="634949.9" algo="FTMS"/>
<pk mz="292.082689" i="1608641.3" sn="12.95" a="678.72" fwhm="0.000527" res="553827.0" algo="FTMS"/>
<pk mz="292.103743" i="1905092.0" sn="15.79" a="837.53" fwhm="0.000527" res="553789.4" algo="FTMS"/>
<pk mz="292.993913" i="1268155.1" sn="9.68" a="456.93" fwhm="0.000518" res="565704.4" algo="FTMS"/>
<pk mz="293.030281" i="4251584.0" sn="38.30" a="2361.88" fwhm="0.000596" res="491748.2" algo="FTMS"/>
<pk mz="293.035912" i="1156160.9" sn="8.60" a="388.91" fwhm="0.000455" res="643615.8" algo="FTMS"/>
<pk mz="293.066669" i="3536837.3" sn="31.44" a="1868.49" fwhm="0.000576" res="508448.8" algo="FTMS"/>
<pk mz="293.070047" i="1134277.6" sn="8.39" a="391.33" fwhm="0.000541" res="541756.3" algo="FTMS"/>
<pk mz="293.079720" i="2059463.0" sn="17.27" a="943.44" fwhm="0.000530" res="552502.9" algo="FTMS"/>
<pk mz="293.103054" i="2381002.3" sn="20.35" a="1079.26" fwhm="0.000517" res="566699.5" algo="FTMS"/>
<pk mz="293.116142" i="2545356.0" sn="21.93" a="1143.92" fwhm="0.000595" res="492712.8" algo="FTMS"/>
<pk mz="293.139396" i="1238351.1" sn="9.39" a="456.70" fwhm="0.000533" res="550464.2" algo="FTMS"/>
<pk mz="293.142788" i="1071951.6" sn="7.79" a="348.99" fwhm="0.000480" res="610711.0" algo="FTMS"/>
<pk mz="293.152552" i="1575121.0" sn="12.62" a="544.04" fwhm="0.000452" res="649264.3" algo="FTMS"/>
<pk mz="293.175808" i="41625044.0" z="-1" sn="396.89" a="23820.78" fwhm="0.000559" res="524339.9" algo="FTMS" component_name="J" deconvoluted_molecular_mass="293.176147" deconvoluted_isotopic_mass="293.176137"/>
<pk mz="293.179183" i="6105044.5" sn="56.09" a="3430.96" fwhm="0.000573" res="511399.7" algo="FTMS"/>
<pk mz="293.324371" i="989928.8" sn="7.01" a="424.13" fwhm="0.000671" res="437457.9" algo="FTMS"/>
<pk mz="294.025579" i="1818443.9" sn="14.96" a="752.05" fwhm="0.000473" res="622070.6" algo="FTMS"/>
<pk mz="294.061941" i="2573649.0" sn="22.20" a="1052.36" fwhm="0.000476" res="617956.7" algo="FTMS"/>
<pk mz="294.098399" i="1317974.4" sn="10.15" a="524.65" fwhm="0.000505" res="581948.1" algo="FTMS"/>
<pk mz="294.179220" i="6313058.0" z="-1" sn="58.08" a="3489.05" fwhm="0.000544" res="541099.7" algo="FTMS" component_name="J" deconvoluted_molecular_mass="293.176147" deconvoluted_isotopic_mass="294.179551"/>
<pk mz="294.182624" i="1289570.5" sn="9.88" a="485.94" fwhm="0.000515" res="571662.0" algo="FTMS"/>
<pk mz="294.253634" i="1012620.8" sn="7.22" a="519.81" fwhm="0.000911" res="323133.3" algo="FTMS"/>
<pk mz="295.009506" i="2799836.3" sn="24.37" a="1467.08" fwhm="0.000563" res="524227.6" algo="FTMS"/>
<pk mz="295.045915" i="5678818.0" sn="51.99" a="3043.23" fwhm="0.000561" res="526141.1" algo="FTMS"/>
<pk mz="295.057163" i="1357667.5" sn="10.53" a="613.71" fwhm="0.000580" res="508667.2" algo="FTMS"/>
<pk mz="295.082328" i="4029671.3" sn="36.17" a="2130.15" fwhm="0.000557" res="530127.6" algo="FTMS"/>
<pk mz="295.085743" i="1429223.8" sn="11.22" a="558.10" fwhm="0.000478" res="616955.1" algo="FTMS"/>
<pk mz="295.093518" i="1120233.0" sn="8.26" a="330.74" fwhm="0.000444" res="664488.9" algo="FTMS"/>
<pk mz="295.095402" i="2191593.3" sn="18.53" a="979.74" fwhm="0.000529" res="557882.1" algo="FTMS"/>
<pk mz="295.118745" i="2948076.8" sn="25.79" a="1511.02" fwhm="0.000578" res="510961.4" algo="FTMS"/>
<pk mz="295.122066" i="1170029.3" sn="8.73" a="525.64" fwhm="0.000591" res="499456.4" algo="FTMS"/>
<pk mz="295.131759" i="2180846.8" sn="18.43" a="1008.81" fwhm="0.000538" res="549047.2" algo="FTMS"/>
<pk mz="295.136604" i="1001519.4" sn="7.12" a="463.30" fwhm="0.000664" res="444334.4" algo="FTMS"/>
<pk mz="295.155076" i="1874674.3" sn="15.49" a="869.34" fwhm="0.000537" res="549377.2" algo="FTMS"/>
<pk mz="295.158474" i="1346802.8" sn="10.43" a="496.24" fwhm="0.000496" res="594501.8" algo="FTMS"/>
<pk mz="296.041192" i="2245754.5" sn="19.05" a="949.06" fwhm="0.000513" res="577468.0" algo="FTMS"/>
<pk mz="296.077555" i="2170240.3" sn="18.33" a="1030.64" fwhm="0.000552" res="536066.0" algo="FTMS"/>
<pk mz="296.085659" i="1059073.4" sn="7.67" a="364.05" fwhm="0.000488" res="606586.6" algo="FTMS"/>
<pk mz="297.025238" i="3722263.5" sn="32.99" a="2061.08" fwhm="0.000582" res="510393.7" algo="FTMS"/>
<pk mz="297.061623" i="6425629.5" sn="58.74" a="3553.23" fwhm="0.000568" res="523449.5" algo="FTMS"/>
<pk mz="297.076825" i="3189535.8" sn="27.91" a="1527.05" fwhm="0.000533" res="557143.9" algo="FTMS"/>
<pk mz="297.098015" i="5218339.5" sn="47.24" a="2746.88" fwhm="0.000539" res="550807.3" algo="FTMS"/>
<pk mz="297.134372" i="3931177.3" sn="34.98" a="2059.69" fwhm="0.000559" res="531264.5" algo="FTMS"/>
<pk mz="297.152937" i="56530988.0" z="-1" sn="536.14" a="33115.28" fwhm="0.000573" res="518817.6" algo="FTMS" component_name="G" deconvoluted_molecular_mass="297.153316" deconvoluted_isotopic_mass="297.153276"/>
<pk mz="297.170770" i="2133039.3" sn="17.84" a="1212.48" fwhm="0.000624" res="476033.4" algo="FTMS"/>
<pk mz="298.056827" i="3380930.3" sn="29.73" a="1893.61" fwhm="0.000593" res="502851.5" algo="FTMS"/>
<pk mz="298.064914" i="1162947.8" sn="8.60" a="439.53" fwhm="0.000522" res="570868.2" algo="FTMS"/>
<pk mz="298.093180" i="1677000.5" sn="13.50" a="734.39" fwhm="0.000504" res="591206.2" algo="FTMS"/>
<pk mz="298.156406" i="8064211.0" z="-1" sn="74.35" a="4459.76" fwhm="0.000562" res="530122.5" algo="FTMS" component_name="G" deconvoluted_molecular_mass="297.153316" deconvoluted_isotopic_mass="298.156747"/>
<pk mz="299.040895" i="4684139.5" sn="42.15" a="2779.61" fwhm="0.000596" res="501835.4" algo="FTMS"/>
<pk mz="299.056058" i="1159790.0" sn="8.57" a="540.28" fwhm="0.000600" res="498599.1" algo="FTMS"/>
<pk mz="299.077281" i="9828722.0" z="-1" sn="91.16" a="5661.45" fwhm="0.000585" res="511229.0" algo="FTMS" component_name="GX" deconvoluted_molecular_mass="299.077642" deconvoluted_isotopic_mass="299.077624"/>
<pk mz="299.113679" i="6972792.0" sn="63.95" a="3808.24" fwhm="0.000548" res="546214.1" algo="FTMS"/>
<pk mz="299.132222" i="2470267.3" sn="21.05" a="1343.41" fwhm="0.000617" res="485137.6" algo="FTMS"/>
<pk mz="299.148818" i="2018430.1" sn="16.75" a="1072.76" fwhm="0.000598" res="500629.1" algo="FTMS"/>
<pk mz="299.150056" i="4684158.5" sn="42.15" a="2475.99" fwhm="0.000555" res="539190.4" algo="FTMS"/>
<pk mz="299.161187" i="1009536.3" z="-1" sn="7.14" a="302.94" fwhm="0.000498" res="600296.7" algo="FTMS" component_name="G" deconvoluted_molecular_mass="297.153316" deconvoluted_isotopic_mass="299.161530"/>
<pk mz="299.186475" i="1726340.8" sn="13.97" a="760.62" fwhm="0.000534" res="560077.8" algo="FTMS"/>
<pk mz="299.222766" i="1073547.1" sn="7.75" a="350.27" fwhm="0.000477" res="627616.8" algo="FTMS"/>
<pk mz="300.051333" i="1212190.6" sn="9.07" a="503.94" fwhm="0.000525" res="571696.2" algo="FTMS"/>
<pk mz="300.072540" i="1356194.4" sn="10.44" a="512.87" fwhm="0.000512" res="586527.7" algo="FTMS"/>
<pk mz="300.080802" i="1104035.9" z="-1" sn="8.04" a="424.04" fwhm="0.000585" res="512570.5" algo="FTMS" component_name="GX" deconvoluted_molecular_mass="299.077642" deconvoluted_isotopic_mass="300.081147"/>
<pk mz="300.116975" i="1124778.5" sn="8.23" a="387.69" fwhm="0.000498" res="602368.6" algo="FTMS"/>
<pk mz="301.035392" i="1497042.8" sn="11.78" a="554.92" fwhm="0.000486" res="619611.7" algo="FTMS"/>
<pk mz="301.056538" i="3268310.8" sn="28.65" a="1696.59" fwhm="0.000581" res="518019.1" algo="FTMS"/>
<pk mz="301.071722" i="1354969.5" sn="10.42" a="431.88" fwhm="0.000462" res="652291.8" algo="FTMS"/>
<pk mz="301.092924" i="7279325.5" sn="66.87" a="4078.25" fwhm="0.000581" res="518369.6" algo="FTMS"/>
<pk mz="301.129304" i="9325284.0" z="-1" sn="86.36" a="5366.68" fwhm="0.000584" res="515865.9" algo="FTMS" component_name="IE" deconvoluted_molecular_mass="301.129650" deconvoluted_isotopic_mass="301.129652"/>
<pk mz="301.140489" i="1379942.4" sn="10.66" a="652.22" fwhm="0.000623" res="483016.4" algo="FTMS"/>
<pk mz="301.165721" i="4505835.0" sn="40.45" a="2594.25" fwhm="0.000585" res="514994.0" algo="FTMS"/>
<pk mz="301.202140" i="2028273.9" sn="16.84" a="1003.21" fwhm="0.000596" res="505343.4" algo="FTMS"/>
<pk mz="301.238478" i="1080120.6" sn="7.81" a="482.42" fwhm="0.000618" res="487757.8" algo="FTMS"/>
<pk mz="302.030465" i="1189006.4" sn="8.78" a="502.18" fwhm="0.000698" res="432653.2" algo="FTMS"/>
<pk mz="302.066125" i="1874325.3" sn="15.26" a="895.68" fwhm="0.000561" res="538290.1" algo="FTMS"/>
<pk mz="302.088086" i="1804185.5" sn="14.60" a="913.74" fwhm="0.000613" res="492655.2" algo="FTMS"/>
<pk mz="302.096216" i="1036571.0" sn="7.34" a="337.42" fwhm="0.000471" res="640856.3" algo="FTMS"/>
<pk mz="302.124566" i="1402528.5" sn="10.80" a="522.40" fwhm="0.000480" res="629550.0" algo="FTMS"/>
<pk mz="302.132633" i="1606178.0" z="-1" sn="12.72" a="698.02" fwhm="0.000573" res="527164.8" algo="FTMS" component_name="IE" deconvoluted_molecular_mass="301.129650" deconvoluted_isotopic_mass="302.132983"/>
<pk mz="303.002933" i="1241546.9" sn="9.27" a="524.33" fwhm="0.000613" res="493993.5" algo="FTMS"/>
<pk mz="303.014679" i="1104461.3" sn="7.98" a="440.99" fwhm="0.000554" res="547008.7" algo="FTMS"/>
<pk mz="303.035716" i="1345745.4" sn="10.26" a="480.72" fwhm="0.000481" res="630070.2" algo="FTMS"/>
<pk mz="303.051008" i="3278932.3" sn="28.55" a="1840.28" fwhm="0.000589" res="514852.1" algo="FTMS"/>
<pk mz="303.062319" i="2467926.5" sn="20.87" a="1562.82" fwhm="0.000645" res="470004.9" algo="FTMS"/>
<pk mz="303.072202" i="2720600.5" sn="23.26" a="1448.35" fwhm="0.000577" res="524856.1" algo="FTMS"/>
<pk mz="303.087431" i="1473627.5" sn="11.47" a="574.74" fwhm="0.000528" res="574378.6" algo="FTMS"/>
<pk mz="303.090736" i="1064540.3" sn="7.60" a="439.90" fwhm="0.000596" res="508921.5" algo="FTMS"/>
<pk mz="303.098708" i="1906781.8" sn="15.57" a="909.52" fwhm="0.000563" res="538444.3" algo="FTMS"/>
<pk mz="303.108592" i="6803551.5" sn="61.89" a="4007.87" fwhm="0.000599" res="505640.9" algo="FTMS"/>
<pk mz="303.136922" i="1092453.3" sn="7.86" a="447.85" fwhm="0.000579" res="523919.4" algo="FTMS"/>
<pk mz="303.144974" i="5277799.0" sn="47.46" a="2957.21" fwhm="0.000591" res="512561.5" algo="FTMS"/>
<pk mz="303.181415" i="1699310.1" sn="13.60" a="845.13" fwhm="0.000630" res="481019.9" algo="FTMS"/>
<pk mz="303.217696" i="1633397.3" sn="12.98" a="746.60" fwhm="0.000557" res="544645.8" algo="FTMS"/>
<pk mz="304.046330" i="2317082.8" sn="19.45" a="1331.81" fwhm="0.000666" res="456551.1" algo="FTMS"/>
<pk mz="304.082700" i="1176610.0" sn="8.66" a="589.93" fwhm="0.000634" res="479756.9" algo="FTMS"/>
<pk mz="304.103852" i="1273510.3" sn="9.57" a="557.60" fwhm="0.000552" res="551105.6" algo="FTMS"/>
<pk mz="304.148316" i="1129007.3" sn="8.21" a="524.09" fwhm="0.000623" res="487898.0" algo="FTMS"/>
<pk mz="305.030269" i="5752803.5" sn="51.94" a="3295.35" fwhm="0.000604" res="505276.8" algo="FTMS"/>
<pk mz="305.041649" i="1078502.0" sn="7.73" a="347.44" fwhm="0.000452" res="674339.6" algo="FTMS"/>
<pk mz="305.051402" i="1153512.1" sn="8.44" a="660.05" fwhm="0.000731" res="417085.9" algo="FTMS"/>
<pk mz="305.066640" i="2774507.3" sn="23.77" a="1591.36" fwhm="0.000622" res="490518.2" algo="FTMS"/>
<pk mz="305.070037" i="1031787.9" sn="7.29" a="329.16" fwhm="0.000532" res="573702.1" algo="FTMS"/>
<pk mz="305.077922" i="1761005.5" sn="14.18" a="1040.75" fwhm="0.000700" res="435607.8" algo="FTMS"/>
<pk mz="305.079773" i="1376237.9" sn="10.54" a="545.25" fwhm="0.000539" res="565816.4" algo="FTMS"/>
<pk mz="305.087873" i="1981167.6" sn="16.27" a="1042.83" fwhm="0.000602" res="506801.5" algo="FTMS"/>
<pk mz="305.103021" i="1925874.8" sn="15.74" a="1071.40" fwhm="0.000629" res="485414.6" algo="FTMS"/>
<pk mz="305.106478" i="1030003.4" sn="7.27" a="322.86" fwhm="0.000503" res="606193.9" algo="FTMS"/>
<pk mz="305.114240" i="1219701.1" sn="9.06" a="661.38" fwhm="0.000837" res="364375.9" algo="FTMS"/>
<pk mz="305.116109" i="1764597.5" sn="14.22" a="752.73" fwhm="0.000533" res="572170.3" algo="FTMS"/>
<pk mz="305.124201" i="2398455.3" sn="20.21" a="1148.55" fwhm="0.000558" res="547177.3" algo="FTMS"/>
<pk mz="305.139439" i="2012922.3" sn="16.57" a="918.74" fwhm="0.000553" res="552129.2" algo="FTMS"/>
<pk mz="305.152420" i="1157885.0" sn="8.48" a="436.89" fwhm="0.000547" res="558241.8" algo="FTMS"/>
<pk mz="305.160636" i="1285758.6" sn="9.69" a="503.23" fwhm="0.000520" res="586326.1" algo="FTMS"/>
<pk mz="305.188847" i="2231556.5" sn="18.63" a="1083.84" fwhm="0.000588" res="518883.3" algo="FTMS"/>
<pk mz="305.587602" i="1029463.7" sn="7.26" a="432.07" fwhm="0.000586" res="521774.3" algo="FTMS"/>
<pk mz="306.025579" i="2011571.9" sn="16.55" a="898.82" fwhm="0.000537" res="569612.1" algo="FTMS"/>
<pk mz="306.061938" i="1835195.6" sn="14.88" a="795.54" fwhm="0.000511" res="598391.6" algo="FTMS"/>
<pk mz="306.083133" i="1306432.1" sn="9.88" a="521.85" fwhm="0.000554" res="552169.3" algo="FTMS"/>
<pk mz="306.098291" i="1161411.3" sn="8.51" a="536.11" fwhm="0.000663" res="461930.4" algo="FTMS"/>
<pk mz="306.879823" i="1900650.4" sn="15.50" a="814.86" fwhm="0.000542" res="566056.5" algo="FTMS"/>
<pk mz="307.009553" i="2730118.5" sn="23.35" a="1283.52" fwhm="0.000551" res="557416.0" algo="FTMS"/>
<pk mz="307.045880" i="4902286.0" sn="43.90" a="3069.54" fwhm="0.000664" res="462756.5" algo="FTMS"/>
<pk mz="307.057268" i="1059856.8" sn="7.55" a="408.61" fwhm="0.000535" res="573576.9" algo="FTMS"/>
<pk mz="307.070275" i="2591891.5" sn="22.04" a="1379.51" fwhm="0.000606" res="506940.7" algo="FTMS"/>
<pk mz="307.082308" i="3927958.3" sn="34.68" a="2238.46" fwhm="0.000619" res="495709.7" algo="FTMS"/>
<pk mz="307.085472" i="1141782.8" sn="8.32" a="442.57" fwhm="0.000571" res="537351.7" algo="FTMS"/>
<pk mz="307.093625" i="1529240.6" sn="11.99" a="809.31" fwhm="0.000651" res="471743.5" algo="FTMS"/>
<pk mz="307.095381" i="3566233.0" sn="31.26" a="2364.68" fwhm="0.000694" res="442694.2" algo="FTMS"/>
<pk mz="307.118694" i="2569630.0" sn="21.83" a="1382.64" fwhm="0.000622" res="493462.7" algo="FTMS"/>
<pk mz="307.122129" i="1157086.8" sn="8.47" a="597.01" fwhm="0.000719" res="426988.5" algo="FTMS"/>
<pk mz="307.131734" i="1985440.9" sn="16.30" a="1279.16" fwhm="0.000765" res="401728.6" algo="FTMS"/>
<pk mz="307.155108" i="1212069.9" sn="8.99" a="574.28" fwhm="0.000667" res="460775.5" algo="FTMS"/>
<pk mz="307.158447" i="1790374.6" sn="14.35" a="839.92" fwhm="0.000586" res="524312.6" algo="FTMS"/>
<pk mz="307.168140" i="1183336.8" sn="8.65" a="528.64" fwhm="0.000655" res="468754.0" algo="FTMS"/>
<pk mz="307.194893" i="1949102.5" sn="15.84" a="983.07" fwhm="0.000595" res="516204.9" algo="FTMS"/>
<pk mz="307.204642" i="1127728.6" sn="8.13" a="407.78" fwhm="0.000524" res="586171.3" algo="FTMS"/>
<pk mz="308.041202" i="2682216.0" sn="22.72" a="1427.15" fwhm="0.000605" res="508739.5" algo="FTMS"/>
<pk mz="308.077574" i="2548592.0" sn="21.47" a="1391.61" fwhm="0.000637" res="484003.4" algo="FTMS"/>
<pk mz="308.098662" i="1036532.6" sn="7.27" a="374.91" fwhm="0.000608" res="506893.3" algo="FTMS"/>
<pk mz="308.877731" i="1066402.4" sn="7.55" a="378.61" fwhm="0.000527" res="586609.6" algo="FTMS"/>
<pk mz="309.025147" i="4383043.5" sn="38.69" a="2570.56" fwhm="0.000617" res="500966.5" algo="FTMS"/>
<pk mz="309.061570" i="6028619.5" sn="54.14" a="3706.18" fwhm="0.000640" res="482586.1" algo="FTMS"/>
<pk mz="309.072911" i="1391950.3" sn="10.61" a="677.69" fwhm="0.000640" res="482737.8" algo="FTMS"/>
<pk mz="309.074722" i="1551694.8" sn="12.11" a="664.21" fwhm="0.000545" res="566842.3" algo="FTMS"/>
<pk mz="309.097986" i="5375316.0" sn="48.01" a="3168.35" fwhm="0.000625" res="494635.1" algo="FTMS"/>
<pk mz="309.101357" i="1729620.8" sn="13.78" a="806.94" fwhm="0.000594" res="520211.0" algo="FTMS"/>
<pk mz="309.109205" i="1315798.5" sn="9.89" a="622.62" fwhm="0.000584" res="529641.4" algo="FTMS"/>
<pk mz="309.111016" i="3165527.0" sn="27.26" a="1623.72" fwhm="0.000580" res="533301.2" algo="FTMS"/>
<pk mz="309.134402" i="3107420.3" sn="26.71" a="1883.00" fwhm="0.000676" res="456974.9" algo="FTMS"/>
<pk mz="309.137737" i="1522524.9" sn="11.83" a="699.41" fwhm="0.000598" res="516774.7" algo="FTMS"/>
<pk mz="309.147436" i="1246175.1" sn="9.24" a="416.79" fwhm="0.000506" res="611532.8" algo="FTMS"/>
<pk mz="309.153018" i="1838944.4" sn="14.80" a="888.14" fwhm="0.000583" res="530183.1" algo="FTMS"/>
<pk mz="309.170801" i="3017316.5" sn="25.87" a="1637.57" fwhm="0.000609" res="507780.8" algo="FTMS"/>
<pk mz="309.174178" i="3558757.3" sn="30.95" a="2037.73" fwhm="0.000617" res="500779.6" algo="FTMS"/>
<pk mz="310.020493" i="1266086.0" sn="9.42" a="530.68" fwhm="0.000552" res="561822.4" algo="FTMS"/>
<pk mz="310.056785" i="3222318.3" sn="27.79" a="2053.29" fwhm="0.000677" res="458130.1" algo="FTMS"/>
<pk mz="310.093217" i="1909046.6" sn="15.46" a="873.49" fwhm="0.000564" res="549640.3" algo="FTMS"/>
<pk mz="310.137640" i="1359936.9" sn="10.30" a="515.48" fwhm="0.000537" res="577349.4" algo="FTMS"/>
<pk mz="310.874665" i="1359339.6" sn="10.30" a="583.25" fwhm="0.000524" res="593000.0" algo="FTMS"/>
<pk mz="311.040839" i="4983570.5" sn="44.33" a="2986.68" fwhm="0.000629" res="494328.4" algo="FTMS"/>
<pk mz="311.077231" i="7452443.0" sn="67.51" a="4631.89" fwhm="0.000640" res="485823.8" algo="FTMS"/>
<pk mz="311.088512" i="1530525.6" sn="11.90" a="663.32" fwhm="0.000571" res="544799.4" algo="FTMS"/>
<pk mz="311.090340" i="1606686.0" sn="12.62" a="862.17" fwhm="0.000642" res="484523.9" algo="FTMS"/>
<pk mz="311.108120" i="1546018.3" sn="12.05" a="633.06" fwhm="0.000537" res="579492.6" algo="FTMS"/>
<pk mz="311.113653" i="8454947.0" sn="76.92" a="5346.48" fwhm="0.000642" res="484960.2" algo="FTMS"/>
<pk mz="311.132238" i="1032487.8" sn="7.23" a="396.24" fwhm="0.000542" res="573732.1" algo="FTMS"/>
<pk mz="311.150073" i="4337964.0" sn="38.26" a="2594.25" fwhm="0.000617" res="504565.8" algo="FTMS"/>
<pk mz="311.156767" i="3039533.5" sn="26.07" a="1679.78" fwhm="0.000625" res="497865.6" algo="FTMS"/>
<pk mz="311.162773" i="3237679.0" sn="27.93" a="1782.46" fwhm="0.000574" res="541664.8" algo="FTMS"/>
<pk mz="311.168549" i="356385600.0" z="-1" sn="3343.99" a="218015.22" fwhm="0.000614" res="507087.9" algo="FTMS" component_name="A" deconvoluted_molecular_mass="311.168932" deconvoluted_isotopic_mass="311.168921"/>
<pk mz="311.186467" i="1771316.5" sn="14.16" a="832.05" fwhm="0.000569" res="547351.0" algo="FTMS"/>
<pk mz="311.222780" i="1815869.0" sn="14.58" a="996.51" fwhm="0.000604" res="515457.1" algo="FTMS"/>
<pk mz="311.678337" i="1044968.4" sn="7.34" a="460.40" fwhm="0.000708" res="439999.6" algo="FTMS"/>
<pk mz="312.036106" i="1305853.3" sn="9.79" a="537.57" fwhm="0.000528" res="591303.1" algo="FTMS"/>
<pk mz="312.072487" i="4162565.8" sn="36.62" a="2540.41" fwhm="0.000644" res="484290.8" algo="FTMS"/>
<pk mz="312.080749" i="1128711.9" sn="8.13" a="477.67" fwhm="0.000577" res="540576.1" algo="FTMS"/>
<pk mz="312.108979" i="1764622.5" sn="14.10" a="830.95" fwhm="0.000586" res="532980.4" algo="FTMS"/>
<pk mz="312.117046" i="1096720.5" sn="7.83" a="436.46" fwhm="0.000562" res="555833.7" algo="FTMS"/>
<pk mz="312.171978" i="44057628.0" z="-1" sn="411.23" a="28831.30" fwhm="0.000637" res="490266.8" algo="FTMS" component_name="A" deconvoluted_molecular_mass="311.168932" deconvoluted_isotopic_mass="312.172352"/>
<pk mz="313.020118" i="1796585.1" sn="14.29" a="908.44" fwhm="0.000580" res="539605.3" algo="FTMS"/>
<pk mz="313.056464" i="7662834.0" sn="68.95" a="4952.45" fwhm="0.000666" res="469831.4" algo="FTMS"/>
<pk mz="313.067768" i="1106484.6" sn="7.86" a="540.03" fwhm="0.000682" res="459186.8" algo="FTMS"/>
<pk mz="313.071979" i="1049333.8" sn="7.32" a="455.42" fwhm="0.000602" res="519989.6" algo="FTMS"/>
<pk mz="313.092851" i="8294651.0" sn="74.84" a="5521.56" fwhm="0.000680" res="460446.5" algo="FTMS"/>
<pk mz="313.104042" i="1325821.5" sn="9.90" a="529.79" fwhm="0.000566" res="553117.6" algo="FTMS"/>
<pk mz="313.129282" i="9494788.0" z="-1" sn="86.03" a="6347.61" fwhm="0.000678" res="462064.7" algo="FTMS" component_name="HP" deconvoluted_molecular_mass="313.129749" deconvoluted_isotopic_mass="313.129658"/>
<pk mz="313.140535" i="1161606.3" sn="8.37" a="502.06" fwhm="0.000598" res="523831.9" algo="FTMS"/>
<pk mz="313.157663" i="1641738.4" sn="12.84" a="705.70" fwhm="0.000588" res="532667.0" algo="FTMS"/>
<pk mz="313.164488" i="10047756.0" z="-1" sn="91.18" a="6390.73" fwhm="0.000652" res="480500.8" algo="FTMS" component_name="GM" deconvoluted_molecular_mass="313.164878" deconvoluted_isotopic_mass="313.164865"/>
<pk mz="313.165670" i="5358860.5" sn="47.48" a="3281.12" fwhm="0.000644" res="486268.0" algo="FTMS"/>
<pk mz="313.172927" i="1626638.1" sn="12.70" a="654.43" fwhm="0.000525" res="596892.3" algo="FTMS"/>
<pk mz="313.175319" i="3312654.8" z="-1" sn="28.42" a="1910.46" fwhm="0.000648" res="482971.6" algo="FTMS" component_name="A" deconvoluted_molecular_mass="311.168932" deconvoluted_isotopic_mass="313.175696"/>
<pk mz="313.202077" i="1744917.3" sn="13.81" a="784.28" fwhm="0.000578" res="541915.5" algo="FTMS"/>
<pk mz="313.226260" i="1059099.0" sn="7.41" a="364.85" fwhm="0.000567" res="552124.7" algo="FTMS"/>
<pk mz="313.238457" i="2802974.0" sn="23.67" a="1736.68" fwhm="0.000669" res="468107.1" algo="FTMS"/>
<pk mz="314.051798" i="1549540.5" sn="11.98" a="722.98" fwhm="0.000593" res="529191.2" algo="FTMS"/>
<pk mz="314.088187" i="1994477.4" sn="16.13" a="1178.92" fwhm="0.000667" res="470579.5" algo="FTMS"/>
<pk mz="314.096341" i="1311983.4" sn="9.77" a="380.43" fwhm="0.000458" res="685514.1" algo="FTMS"/>
<pk mz="314.124457" i="1136886.4" sn="8.14" a="477.82" fwhm="0.000568" res="553204.8" algo="FTMS"/>
<pk mz="314.132753" i="1176952.4" z="-1" sn="8.51" a="476.08" fwhm="0.000541" res="580851.6" algo="FTMS" component_name="HP" deconvoluted_molecular_mass="313.129749" deconvoluted_isotopic_mass="314.133132"/>
<pk mz="314.167925" i="1512321.0" z="-1" sn="11.64" a="875.64" fwhm="0.000664" res="473217.7" algo="FTMS" component_name="GM" deconvoluted_molecular_mass="313.164878" deconvoluted_isotopic_mass="314.168304"/>
<pk mz="315.014686" i="1626066.6" sn="12.69" a="734.90" fwhm="0.000563" res="559630.4" algo="FTMS"/>
<pk mz="315.035771" i="1833175.9" sn="14.62" a="961.51" fwhm="0.000624" res="505066.2" algo="FTMS"/>
<pk mz="315.051094" i="1622491.6" sn="12.66" a="781.59" fwhm="0.000621" res="507733.4" algo="FTMS"/>
<pk mz="315.072152" i="12766945.0" z="-1" sn="116.51" a="8464.63" fwhm="0.000663" res="474927.3" algo="FTMS" component_name="DP" deconvoluted_molecular_mass="315.072541" deconvoluted_isotopic_mass="315.072533"/>
<pk mz="315.083436" i="1054051.8" sn="7.36" a="439.30" fwhm="0.000613" res="513809.0" algo="FTMS"/>
<pk mz="315.108548" i="7685866.0" sn="69.16" a="5211.38" fwhm="0.000680" res="463275.8" algo="FTMS"/>
<pk mz="315.119849" i="1804908.8" sn="14.36" a="1119.86" fwhm="0.000701" res="449262.5" algo="FTMS"/>
<pk mz="315.127018" i="1220590.6" sn="8.92" a="683.41" fwhm="0.000658" res="478679.0" algo="FTMS"/>
<pk mz="315.144939" i="7865075.0" sn="70.83" a="5142.22" fwhm="0.000669" res="471073.2" algo="FTMS"/>
<pk mz="315.156032" i="1334901.9" sn="9.98" a="540.00" fwhm="0.000534" res="590364.8" algo="FTMS"/>
<pk mz="315.181322" i="4373756.0" sn="38.30" a="2585.67" fwhm="0.000651" res="484294.4" algo="FTMS"/>
<pk mz="315.217741" i="1587205.3" sn="12.33" a="829.13" fwhm="0.000633" res="497587.1" algo="FTMS"/>
<pk mz="316.046249" i="1489493.3" sn="11.42" a="706.78" fwhm="0.000652" res="484686.8" algo="FTMS"/>
<pk mz="316.067430" i="1295578.6" sn="9.61" a="705.59" fwhm="0.000670" res="471614.8" algo="FTMS"/>
<pk mz="316.075554" i="1973212.6" z="-1" sn="15.93" a="899.97" fwhm="0.000545" res="580326.1" algo="FTMS" component_name="DP" deconvoluted_molecular_mass="315.072541" deconvoluted_isotopic_mass="316.075938"/>
<pk mz="316.082708" i="1156574.5" sn="8.32" a="393.71" fwhm="0.000504" res="627143.3" algo="FTMS"/>
<pk mz="316.103632" i="1469155.8" sn="11.23" a="673.69" fwhm="0.000601" res="525683.6" algo="FTMS"/>
<pk mz="316.111797" i="1240805.9" sn="9.10" a="493.21" fwhm="0.000551" res="573311.0" algo="FTMS"/>
<pk mz="316.140001" i="1344749.0" z="-1" sn="10.07" a="666.52" fwhm="0.000610" res="518475.5" algo="FTMS" component_name="HP" deconvoluted_molecular_mass="313.129749" deconvoluted_isotopic_mass="316.140385"/>
<pk mz="316.148154" i="1156079.0" sn="8.31" a="534.71" fwhm="0.000644" res="490886.5" algo="FTMS"/>
<pk mz="316.151408" i="1377519.9" sn="10.38" a="999.98" fwhm="0.000883" res="357852.1" algo="FTMS"/>
<pk mz="317.030228" i="2853071.3" sn="24.12" a="2046.25" fwhm="0.000731" res="433890.1" algo="FTMS"/>
<pk mz="317.051433" i="2113748.8" sn="17.23" a="1267.75" fwhm="0.000714" res="444184.1" algo="FTMS"/>
<pk mz="317.066625" i="2213080.8" sn="18.16" a="1428.86" fwhm="0.000706" res="449313.7" algo="FTMS"/>
<pk mz="317.069927" i="1210201.5" sn="8.81" a="525.80" fwhm="0.000575" res="551791.6" algo="FTMS"/>
<pk mz="317.077914" i="1662939.5" sn="13.03" a="746.79" fwhm="0.000570" res="556165.2" algo="FTMS"/>
<pk mz="317.087857" i="3557598.0" sn="30.69" a="2224.26" fwhm="0.000666" res="475801.1" algo="FTMS"/>
<pk mz="317.099056" i="1082465.0" sn="7.62" a="495.53" fwhm="0.000587" res="539802.8" algo="FTMS"/>
<pk mz="317.103076" i="1437026.0" sn="10.93" a="731.23" fwhm="0.000639" res="496439.3" algo="FTMS"/>
<pk mz="317.115969" i="1741541.3" sn="13.77" a="965.06" fwhm="0.000702" res="452010.9" algo="FTMS"/>
<pk mz="317.123289" i="1108199.1" sn="7.86" a="385.82" fwhm="0.000507" res="625386.6" algo="FTMS"/>
<pk mz="317.124214" i="7452903.5" sn="66.99" a="4859.14" fwhm="0.000674" res="470743.5" algo="FTMS"/>
<pk mz="317.139558" i="1183851.4" sn="8.57" a="469.54" fwhm="0.000550" res="576622.3" algo="FTMS"/>
<pk mz="317.142860" i="2063340.1" sn="16.76" a="1144.32" fwhm="0.000636" res="498784.5" algo="FTMS"/>
<pk mz="317.160551" i="5348592.5" sn="47.38" a="3668.27" fwhm="0.000713" res="444869.4" algo="FTMS"/>
<pk mz="317.196924" i="2188794.0" sn="17.93" a="1170.05" fwhm="0.000609" res="520698.5" algo="FTMS"/>
<pk mz="317.233380" i="1664515.4" sn="13.05" a="809.80" fwhm="0.000582" res="545160.6" algo="FTMS"/>
<pk mz="317.877044" i="1049001.1" sn="7.31" a="501.95" fwhm="0.000634" res="501612.0" algo="FTMS"/>
<pk mz="318.025577" i="1644239.5" sn="12.86" a="787.33" fwhm="0.000592" res="537279.2" algo="FTMS"/>
<pk mz="318.061934" i="2232793.0" sn="18.34" a="1208.22" fwhm="0.000627" res="507569.7" algo="FTMS"/>
<pk mz="318.119536" i="1479015.9" sn="11.32" a="883.88" fwhm="0.000764" res="416658.4" algo="FTMS"/>
<pk mz="319.009598" i="2001103.8" sn="16.05" a="1078.43" fwhm="0.000621" res="513957.5" algo="FTMS"/>
<pk mz="319.045947" i="4079321.3" sn="35.27" a="2507.78" fwhm="0.000667" res="478366.4" algo="FTMS"/>
<pk mz="319.057218" i="1455836.3" sn="11.01" a="644.92" fwhm="0.000574" res="556209.9" algo="FTMS"/>
<pk mz="319.066972" i="1748446.8" sn="13.72" a="978.95" fwhm="0.000596" res="534935.9" algo="FTMS"/>
<pk mz="319.082334" i="2854882.8" sn="23.95" a="1790.26" fwhm="0.000681" res="468565.0" algo="FTMS"/>
<pk mz="319.085684" i="1177827.8" sn="8.44" a="471.52" fwhm="0.000571" res="558357.2" algo="FTMS"/>
<pk mz="319.093625" i="1730405.8" sn="13.55" a="1221.33" fwhm="0.000848" res="376230.7" algo="FTMS"/>
<pk mz="319.095349" i="1394150.3" sn="10.44" a="790.05" fwhm="0.000698" res="457408.1" algo="FTMS"/>
<pk mz="319.103455" i="2199016.3" sn="17.88" a="1298.70" fwhm="0.000696" res="458706.9" algo="FTMS"/>
<pk mz="319.118730" i="1815276.4" sn="14.33" a="876.99" fwhm="0.000575" res="554607.3" algo="FTMS"/>
<pk mz="319.131763" i="1817071.8" sn="14.35" a="1012.80" fwhm="0.000645" res="494636.9" algo="FTMS"/>
<pk mz="319.139908" i="2506738.0" sn="20.73" a="1754.26" fwhm="0.000760" res="420013.0" algo="FTMS"/>
<pk mz="319.168046" i="1211513.3" sn="8.75" a="585.80" fwhm="0.000626" res="509461.1" algo="FTMS"/>
<pk mz="319.204466" i="1310978.9" sn="9.67" a="681.27" fwhm="0.000670" res="476463.0" algo="FTMS"/>
<pk mz="319.240932" i="4890892.5" sn="42.77" a="3237.15" fwhm="0.000709" res="450457.4" algo="FTMS"/>
<pk mz="320.041237" i="2142431.5" sn="17.36" a="1167.85" fwhm="0.000651" res="491925.2" algo="FTMS"/>
<pk mz="320.077596" i="1901289.1" sn="15.13" a="1222.05" fwhm="0.000755" res="423730.2" algo="FTMS"/>
<pk mz="320.098642" i="1799150.6" sn="14.18" a="1188.06" fwhm="0.000769" res="416278.2" algo="FTMS"/>
<pk mz="320.135109" i="2416120.3" sn="19.89" a="1328.32" fwhm="0.000616" res="519370.3" algo="FTMS"/>
<pk mz="321.009211" i="2221537.0" sn="18.09" a="1246.80" fwhm="0.000664" res="483501.6" algo="FTMS"/>
<pk mz="321.025204" i="4219621.5" sn="36.56" a="2643.42" fwhm="0.000667" res="481140.8" algo="FTMS"/>
<pk mz="321.036490" i="1207272.4" sn="8.71" a="566.25" fwhm="0.000631" res="509169.7" algo="FTMS"/>
<pk mz="321.039840" i="1330025.3" sn="9.84" a="643.30" fwhm="0.000637" res="503991.0" algo="FTMS"/>
<pk mz="321.061542" i="4200687.0" sn="36.39" a="2878.74" fwhm="0.000731" res="439455.2" algo="FTMS"/>
<pk mz="321.072785" i="2781170.0" sn="23.26" a="1612.17" fwhm="0.000658" res="487777.2" algo="FTMS"/>
<pk mz="321.074611" i="1808626.6" sn="14.27" a="1078.80" fwhm="0.000704" res="456133.6" algo="FTMS"/>
<pk mz="321.097976" i="4040952.8" sn="34.91" a="2656.54" fwhm="0.000676" res="474905.7" algo="FTMS"/>
<pk mz="321.109106" i="1562491.9" sn="11.99" a="878.37" fwhm="0.000644" res="498971.4" algo="FTMS"/>
<pk mz="321.110995" i="4318460.5" sn="37.47" a="2758.34" fwhm="0.000681" res="471864.3" algo="FTMS"/>
<pk mz="321.134401" i="2758914.5" sn="23.05" a="1597.93" fwhm="0.000652" res="492247.9" algo="FTMS"/>
<pk mz="321.147448" i="1893126.1" sn="15.05" a="1059.14" fwhm="0.000699" res="459419.6" algo="FTMS"/>
<pk mz="321.174163" i="1667085.3" sn="12.96" a="844.90" fwhm="0.000631" res="509312.5" algo="FTMS"/>
<pk mz="321.183860" i="2070671.9" sn="16.69" a="1287.03" fwhm="0.000756" res="424590.5" algo="FTMS"/>
<pk mz="321.210514" i="2832407.0" sn="23.73" a="1895.25" fwhm="0.000740" res="433879.6" algo="FTMS"/>
<pk mz="321.238010" i="1928990.4" sn="15.38" a="1087.39" fwhm="0.000694" res="463064.3" algo="FTMS"/>
<pk mz="322.020382" i="1883888.9" sn="14.96" a="1000.74" fwhm="0.000649" res="496306.1" algo="FTMS"/>
<pk mz="322.056845" i="2520570.8" sn="20.85" a="1289.14" fwhm="0.000587" res="548229.6" algo="FTMS"/>
<pk mz="322.064918" i="1064957.0" sn="7.39" a="480.17" fwhm="0.000651" res="494548.0" algo="FTMS"/>
<pk mz="322.078047" i="1245312.5" sn="9.06" a="578.73" fwhm="0.000684" res="471013.4" algo="FTMS"/>
<pk mz="322.093253" i="2228740.5" sn="18.15" a="1175.67" fwhm="0.000600" res="536756.9" algo="FTMS"/>
<pk mz="322.106334" i="1639432.1" sn="12.70" a="843.62" fwhm="0.000655" res="491918.9" algo="FTMS"/>
<pk mz="322.129670" i="1096334.4" sn="7.68" a="397.61" fwhm="0.000549" res="586243.1" algo="FTMS"/>
<pk mz="322.442929" i="1104355.3" sn="7.75" a="499.15" fwhm="0.000614" res="525299.7" algo="FTMS"/>
<pk mz="323.004405" i="1647611.9" sn="12.77" a="757.28" fwhm="0.000593" res="544660.1" algo="FTMS"/>
<pk mz="323.007110" i="2426620.5" sn="19.98" a="1480.03" fwhm="0.000694" res="465580.8" algo="FTMS"/>
<pk mz="323.037696" i="1057669.0" sn="7.32" a="429.63" fwhm="0.000599" res="539503.5" algo="FTMS"/>
<pk mz="323.040859" i="6363910.0" sn="56.38" a="4239.74" fwhm="0.000695" res="465027.5" algo="FTMS"/>
<pk mz="323.052104" i="1197192.9" sn="8.61" a="501.48" fwhm="0.000591" res="546867.6" algo="FTMS"/>
<pk mz="323.077273" i="6153999.5" sn="54.44" a="4019.46" fwhm="0.000675" res="478986.0" algo="FTMS"/>
<pk mz="323.088484" i="1689618.8" sn="13.16" a="896.79" fwhm="0.000640" res="504938.4" algo="FTMS"/>
<pk mz="323.090283" i="2742547.3" sn="22.90" a="1519.50" fwhm="0.000621" res="520237.4" algo="FTMS"/>
<pk mz="323.108183" i="1224344.1" sn="8.86" a="597.50" fwhm="0.000594" res="544021.1" algo="FTMS"/>
<pk mz="323.113645" i="5192985.5" sn="45.56" a="3513.15" fwhm="0.000702" res="460301.0" algo="FTMS"/>
<pk mz="323.117019" i="1111706.6" sn="7.82" a="563.17" fwhm="0.000637" res="507328.5" algo="FTMS"/>
<pk mz="323.126691" i="2907677.3" sn="24.43" a="1853.61" fwhm="0.000708" res="456260.0" algo="FTMS"/>
<pk mz="323.150052" i="2742563.5" sn="22.90" a="1622.59" fwhm="0.000672" res="481019.3" algo="FTMS"/>
<pk mz="323.163079" i="2261799.3" sn="18.45" a="1231.87" fwhm="0.000622" res="519314.2" algo="FTMS"/>
<pk mz="323.168666" i="2266920.8" sn="18.50" a="1162.68" fwhm="0.000618" res="522943.5" algo="FTMS"/>
<pk mz="323.180917" i="1058988.0" sn="7.33" a="458.64" fwhm="0.000572" res="564950.6" algo="FTMS"/>
<pk mz="323.186396" i="1248173.5" sn="9.08" a="498.84" fwhm="0.000564" res="573202.7" algo="FTMS"/>
<pk mz="323.189674" i="1313710.4" sn="9.69" a="776.71" fwhm="0.000736" res="439366.4" algo="FTMS"/>
<pk mz="323.199505" i="1124017.1" sn="7.93" a="479.87" fwhm="0.000559" res="578515.1" algo="FTMS"/>
<pk mz="324.036163" i="1754390.3" sn="13.76" a="798.21" fwhm="0.000569" res="569527.1" algo="FTMS"/>
<pk mz="324.044283" i="1268120.5" sn="9.26" a="515.77" fwhm="0.000556" res="582525.3" algo="FTMS"/>
<pk mz="324.072462" i="3492384.3" sn="29.83" a="2136.01" fwhm="0.000669" res="484655.6" algo="FTMS"/>
<pk mz="324.109003" i="1439658.3" sn="10.85" a="718.62" fwhm="0.000660" res="491264.0" algo="FTMS"/>
<pk mz="325.020060" i="2291493.8" sn="18.57" a="1305.00" fwhm="0.000675" res="481673.8" algo="FTMS"/>
<pk mz="325.056480" i="5902128.0" sn="51.69" a="4158.43" fwhm="0.000739" res="440006.5" algo="FTMS"/>
<pk mz="325.067556" i="1359538.9" sn="10.02" a="691.42" fwhm="0.000684" res="475371.4" algo="FTMS"/>
<pk mz="325.092920" i="7824698.0" sn="69.32" a="5088.76" fwhm="0.000666" res="488437.9" algo="FTMS"/>
<pk mz="325.096500" i="1188922.9" sn="8.46" a="791.38" fwhm="0.000947" res="343263.4" algo="FTMS"/>
<pk mz="325.104175" i="1487037.1" sn="11.19" a="826.95" fwhm="0.000670" res="485207.0" algo="FTMS"/>
<pk mz="325.105951" i="2019645.5" sn="16.08" a="1040.26" fwhm="0.000657" res="494739.2" algo="FTMS"/>
<pk mz="325.129324" i="6104388.0" sn="53.54" a="4201.29" fwhm="0.000708" res="459226.0" algo="FTMS"/>
<pk mz="325.142346" i="1301063.6" sn="9.49" a="582.88" fwhm="0.000609" res="534197.1" algo="FTMS"/>
<pk mz="325.147992" i="1683913.3" sn="13.00" a="992.26" fwhm="0.000723" res="449441.6" algo="FTMS"/>
<pk mz="325.165640" i="2785614.0" sn="23.10" a="1602.49" fwhm="0.000654" res="496949.6" algo="FTMS"/>
<pk mz="325.171451" i="1937743.8" sn="15.33" a="1144.29" fwhm="0.000729" res="446273.8" algo="FTMS"/>
<pk mz="325.184271" i="344527200.0" z="-1" sn="3157.46" a="234358.69" fwhm="0.000674" res="482422.2" algo="FTMS" component_name="B" deconvoluted_molecular_mass="325.184686" deconvoluted_isotopic_mass="325.184678"/>
<pk mz="325.201969" i="2210136.3" sn="17.83" a="1371.91" fwhm="0.000734" res="442787.3" algo="FTMS"/>
<pk mz="326.051741" i="2909764.5" sn="24.24" a="1650.91" fwhm="0.000635" res="513273.4" algo="FTMS"/>
<pk mz="326.088149" i="2417486.8" sn="19.73" a="1488.29" fwhm="0.000696" res="468356.3" algo="FTMS"/>
<pk mz="326.096199" i="1382481.0" sn="10.23" a="614.55" fwhm="0.000580" res="561828.4" algo="FTMS"/>
<pk mz="326.187666" i="48501356.0" z="-1" sn="442.39" a="34817.53" fwhm="0.000699" res="466703.5" algo="FTMS" component_name="B" deconvoluted_molecular_mass="325.184686" deconvoluted_isotopic_mass="326.188076"/>
<pk mz="327.035824" i="3330392.3" sn="28.10" a="2070.37" fwhm="0.000691" res="473567.1" algo="FTMS"/>
<pk mz="327.062337" i="1145695.6" sn="8.06" a="552.19" fwhm="0.000677" res="483446.6" algo="FTMS"/>
<pk mz="327.072142" i="7444322.5" sn="65.83" a="5272.44" fwhm="0.000722" res="452997.2" algo="FTMS"/>
<pk mz="327.083435" i="1937509.5" sn="15.32" a="1077.37" fwhm="0.000677" res="482898.8" algo="FTMS"/>
<pk mz="327.108577" i="8302444.5" sn="73.70" a="5816.46" fwhm="0.000709" res="461516.9" algo="FTMS"/>
<pk mz="327.144956" i="8026999.0" sn="71.17" a="5565.31" fwhm="0.000708" res="462167.1" algo="FTMS"/>
<pk mz="327.163594" i="3007868.0" sn="25.14" a="1910.68" fwhm="0.000690" res="473868.4" algo="FTMS"/>
<pk mz="327.180068" i="9195393.0" z="-1" sn="81.89" a="6664.84" fwhm="0.000747" res="438137.1" algo="FTMS" component_name="IL" deconvoluted_molecular_mass="327.180502" deconvoluted_isotopic_mass="327.180480"/>
<pk mz="327.181285" i="5479297.0" sn="47.80" a="3835.92" fwhm="0.000746" res="438436.4" algo="FTMS"/>
<pk mz="327.188587" i="1678723.0" sn="12.95" a="812.40" fwhm="0.000610" res="536767.9" algo="FTMS"/>
<pk mz="327.191024" i="4225923.5" z="-1" sn="36.31" a="2717.98" fwhm="0.000683" res="479161.6" algo="FTMS" component_name="B" deconvoluted_molecular_mass="325.184686" deconvoluted_isotopic_mass="327.191436"/>
<pk mz="327.217636" i="4820875.0" sn="41.77" a="3395.39" fwhm="0.000739" res="442564.9" algo="FTMS"/>
<pk mz="328.028380" i="1063407.8" sn="7.30" a="507.98" fwhm="0.000739" res="444159.4" algo="FTMS"/>
<pk mz="328.046282" i="1043444.9" sn="7.12" a="421.38" fwhm="0.000593" res="552947.1" algo="FTMS"/>
<pk mz="328.067497" i="2359674.8" sn="19.19" a="1340.23" fwhm="0.000625" res="524543.8" algo="FTMS"/>
<pk mz="328.103810" i="1931653.1" sn="15.26" a="976.23" fwhm="0.000608" res="539404.9" algo="FTMS"/>
<pk mz="328.111931" i="1426055.4" sn="10.63" a="790.44" fwhm="0.000699" res="469612.5" algo="FTMS"/>
<pk mz="328.114933" i="1357960.3" sn="10.00" a="724.59" fwhm="0.000700" res="468938.7" algo="FTMS"/>
<pk mz="328.183516" i="2398875.8" z="-1" sn="19.55" a="1389.70" fwhm="0.000683" res="480532.1" algo="FTMS" component_name="IL" deconvoluted_molecular_mass="327.180502" deconvoluted_isotopic_mass="328.183931"/>
<pk mz="328.221180" i="1094182.3" sn="7.58" a="553.84" fwhm="0.000649" res="505513.9" algo="FTMS"/>
<pk mz="329.030178" i="1849739.8" sn="14.51" a="1170.47" fwhm="0.000788" res="417569.0" algo="FTMS"/>
<pk mz="329.051455" i="3910033.8" sn="33.41" a="2600.87" fwhm="0.000717" res="459247.8" algo="FTMS"/>
<pk mz="329.066551" i="1221270.0" sn="8.75" a="770.54" fwhm="0.001020" res="322563.0" algo="FTMS"/>
<pk mz="329.087815" i="9047452.0" z="-1" sn="80.53" a="6545.37" fwhm="0.000736" res="447424.2" algo="FTMS" component_name="IV" deconvoluted_molecular_mass="329.088146" deconvoluted_isotopic_mass="329.088232"/>
<pk mz="329.103045" i="1522080.4" sn="11.51" a="854.57" fwhm="0.000671" res="490513.4" algo="FTMS"/>
<pk mz="329.114250" i="1295523.6" sn="9.43" a="677.79" fwhm="0.000644" res="510961.8" algo="FTMS"/>
<pk mz="329.124153" i="9561510.0" z="-1" sn="85.24" a="6918.05" fwhm="0.000742" res="443778.0" algo="FTMS" component_name="HK" deconvoluted_molecular_mass="329.124582" deconvoluted_isotopic_mass="329.124570"/>
<pk mz="329.152562" i="52901296.0" z="-1" sn="482.74" a="38301.25" fwhm="0.000705" res="466885.0" algo="FTMS" component_name="H" deconvoluted_molecular_mass="329.152963" deconvoluted_isotopic_mass="329.152979"/>
<pk mz="329.160595" i="10253745.0" z="-1" sn="91.59" a="7178.75" fwhm="0.000712" res="462056.8" algo="FTMS" component_name="GA" deconvoluted_molecular_mass="329.161011" deconvoluted_isotopic_mass="329.161012"/>
<pk mz="329.171713" i="1271860.0" sn="9.21" a="586.80" fwhm="0.000622" res="529032.0" algo="FTMS"/>
<pk mz="329.197024" i="3205563.3" sn="26.95" a="1876.68" fwhm="0.000640" res="514449.2" algo="FTMS"/>
<pk mz="329.233359" i="9435589.0" z="-1" sn="84.09" a="6668.02" fwhm="0.000721" res="456862.8" algo="FTMS" component_name="HR" deconvoluted_molecular_mass="329.233792" deconvoluted_isotopic_mass="329.233777"/>
<pk mz="330.061857" i="1255857.6" sn="9.06" a="575.57" fwhm="0.000572" res="577181.0" algo="FTMS"/>
<pk mz="330.083023" i="1469367.8" sn="11.02" a="633.73" fwhm="0.000567" res="581954.0" algo="FTMS"/>
<pk mz="330.091178" i="1046074.1" z="-1" sn="7.14" a="343.57" fwhm="0.000525" res="628717.6" algo="FTMS" component_name="IV" deconvoluted_molecular_mass="329.088146" deconvoluted_isotopic_mass="330.091598"/>
<pk mz="330.119444" i="1188034.1" sn="8.44" a="434.75" fwhm="0.000500" res="660358.8" algo="FTMS"/>
<pk mz="330.127577" i="1605828.4" z="-1" sn="12.27" a="880.41" fwhm="0.000677" res="487495.0" algo="FTMS" component_name="HK" deconvoluted_molecular_mass="329.124582" deconvoluted_isotopic_mass="330.127997"/>
<pk mz="330.155798" i="9253581.0" z="-1" sn="82.41" a="6955.61" fwhm="0.000765" res="431418.9" algo="FTMS" component_name="H" deconvoluted_molecular_mass="329.152963" deconvoluted_isotopic_mass="330.156218"/>
<pk mz="330.163924" i="1438926.9" z="-1" sn="10.74" a="725.88" fwhm="0.000613" res="538257.2" algo="FTMS" component_name="GA" deconvoluted_molecular_mass="329.161011" deconvoluted_isotopic_mass="330.164344"/>
<pk mz="330.236795" i="1787107.6" z="-1" sn="13.93" a="893.23" fwhm="0.000604" res="547094.4" algo="FTMS" component_name="HR" deconvoluted_molecular_mass="329.233792" deconvoluted_isotopic_mass="330.237216"/>
<pk mz="331.009506" i="1192769.0" sn="8.41" a="529.71" fwhm="0.000630" res="525722.3" algo="FTMS"/>
<pk mz="331.030829" i="1255239.1" sn="8.98" a="530.01" fwhm="0.000592" res="558953.7" algo="FTMS"/>
<pk mz="331.045998" i="3025867.5" sn="25.08" a="1906.95" fwhm="0.000708" res="467415.0" algo="FTMS"/>
<pk mz="331.057079" i="2185422.8" sn="17.44" a="1337.41" fwhm="0.000692" res="478116.8" algo="FTMS"/>
<pk mz="331.067031" i="2782161.5" sn="22.87" a="1896.98" fwhm="0.000752" res="440002.8" algo="FTMS"/>
<pk mz="331.082381" i="2760918.0" sn="22.67" a="1651.32" fwhm="0.000685" res="483173.8" algo="FTMS"/>
<pk mz="331.093630" i="1145689.1" z="-1" sn="7.98" a="608.10" fwhm="0.000725" res="456856.8" algo="FTMS" component_name="IV" deconvoluted_molecular_mass="329.088146" deconvoluted_isotopic_mass="331.094053"/>
<pk mz="331.095412" i="1310041.6" sn="9.48" a="707.23" fwhm="0.000715" res="462893.1" algo="FTMS"/>
<pk mz="331.103437" i="5353436.0" sn="46.25" a="3635.18" fwhm="0.000707" res="468117.4" algo="FTMS"/>
<pk mz="331.114754" i="1986271.1" sn="15.63" a="1098.82" fwhm="0.000652" res="508096.0" algo="FTMS"/>
<pk mz="331.118805" i="2016736.4" sn="15.90" a="1180.71" fwhm="0.000685" res="483551.6" algo="FTMS"/>
<pk mz="331.122037" i="1220833.3" sn="8.66" a="536.94" fwhm="0.000637" res="519838.0" algo="FTMS"/>
<pk mz="331.131835" i="1598180.1" sn="12.10" a="750.66" fwhm="0.000607" res="545716.3" algo="FTMS"/>
<pk mz="331.139881" i="8468454.0" sn="74.59" a="6235.99" fwhm="0.000743" res="445615.7" algo="FTMS"/>
<pk mz="331.149529" i="14940137.0" z="-1" sn="133.45" a="11194.93" fwhm="0.000740" res="447338.7" algo="FTMS" component_name="BU" deconvoluted_molecular_mass="331.149958" deconvoluted_isotopic_mass="331.149952"/>
<pk mz="331.176249" i="5544945.0" sn="48.00" a="3897.03" fwhm="0.000725" res="456702.1" algo="FTMS"/>
<pk mz="331.212573" i="1305339.3" sn="9.43" a="493.86" fwhm="0.000547" res="605063.0" algo="FTMS"/>
<pk mz="331.248973" i="1839365.8" sn="14.29" a="1070.89" fwhm="0.000706" res="468890.7" algo="FTMS"/>
<pk mz="332.041265" i="2284265.5" sn="18.33" a="1323.13" fwhm="0.000662" res="501552.4" algo="FTMS"/>
<pk mz="332.049076" i="1059435.9" sn="7.19" a="392.57" fwhm="0.000578" res="574053.9" algo="FTMS"/>
<pk mz="332.077610" i="1389812.1" sn="10.20" a="682.01" fwhm="0.000605" res="548874.1" algo="FTMS"/>
<pk mz="332.098756" i="1400826.1" sn="10.30" a="675.21" fwhm="0.000627" res="529707.5" algo="FTMS"/>
<pk mz="332.106748" i="1273212.5" sn="9.14" a="572.04" fwhm="0.000650" res="511159.9" algo="FTMS"/>
<pk mz="332.135129" i="1980676.6" sn="15.57" a="1071.20" fwhm="0.000669" res="496449.5" algo="FTMS"/>
<pk mz="332.143219" i="1326855.0" sn="9.63" a="557.96" fwhm="0.000613" res="541873.4" algo="FTMS"/>
<pk mz="332.152915" i="2267145.8" z="-1" sn="18.18" a="1191.85" fwhm="0.000597" res="555947.0" algo="FTMS" component_name="BU" deconvoluted_molecular_mass="331.149958" deconvoluted_isotopic_mass="332.153340"/>
<pk mz="332.173960" i="2149391.8" sn="17.11" a="1441.61" fwhm="0.000774" res="429268.0" algo="FTMS"/>
<pk mz="333.025189" i="3166213.5" sn="26.35" a="2053.29" fwhm="0.000707" res="470954.0" algo="FTMS"/>
<pk mz="333.036444" i="1268744.8" sn="9.10" a="712.98" fwhm="0.000728" res="457670.7" algo="FTMS"/>
<pk mz="333.061574" i="3628048.0" sn="30.55" a="2618.61" fwhm="0.000792" res="420366.4" algo="FTMS"/>
<pk mz="333.072813" i="2483987.3" sn="20.15" a="1582.16" fwhm="0.000733" res="454496.2" algo="FTMS"/>
<pk mz="333.074559" i="1467667.9" sn="10.90" a="738.39" fwhm="0.000653" res="509719.7" algo="FTMS"/>
<pk mz="333.082642" i="1309718.1" sn="9.47" a="778.97" fwhm="0.000776" res="429127.6" algo="FTMS"/>
<pk mz="333.097934" i="3062298.5" sn="25.41" a="1978.26" fwhm="0.000724" res="459800.4" algo="FTMS"/>
<pk mz="333.109215" i="1754141.9" sn="13.51" a="1037.61" fwhm="0.000733" res="454486.4" algo="FTMS"/>
<pk mz="333.111052" i="6211102.5" sn="54.05" a="4288.78" fwhm="0.000708" res="470589.2" algo="FTMS"/>
<pk mz="333.119121" i="2608160.8" sn="21.28" a="1880.10" fwhm="0.000817" res="407755.5" algo="FTMS"/>
<pk mz="333.134291" i="2020133.1" sn="15.93" a="1228.61" fwhm="0.000708" res="470643.2" algo="FTMS"/>
<pk mz="333.137675" i="1460006.1" sn="10.83" a="766.80" fwhm="0.000655" res="508339.8" algo="FTMS"/>
<pk mz="333.147403" i="2040616.9" sn="16.12" a="1156.10" fwhm="0.000657" res="506988.9" algo="FTMS"/>
<pk mz="333.155506" i="3154475.3" sn="26.25" a="1925.34" fwhm="0.000683" res="487824.2" algo="FTMS"/>
<pk mz="333.191938" i="1116981.8" sn="7.71" a="748.93" fwhm="0.000900" res="370088.6" algo="FTMS"/>
<pk mz="333.220197" i="1395518.0" sn="10.25" a="764.02" fwhm="0.000696" res="478900.6" algo="FTMS"/>
<pk mz="334.020458" i="1722277.8" sn="13.22" a="1260.17" fwhm="0.000879" res="379973.8" algo="FTMS"/>
<pk mz="334.056865" i="5091120.5" sn="43.86" a="3515.08" fwhm="0.000724" res="461663.5" algo="FTMS"/>
<pk mz="334.068128" i="1097267.5" sn="7.53" a="625.61" fwhm="0.000738" res="452498.1" algo="FTMS"/>
<pk mz="334.078045" i="1514166.4" sn="11.32" a="890.64" fwhm="0.000761" res="438886.6" algo="FTMS"/>
<pk mz="334.093307" i="1801146.8" sn="13.93" a="1272.17" fwhm="0.000828" res="403264.7" algo="FTMS"/>
<pk mz="334.112707" i="1149184.5" sn="8.00" a="800.49" fwhm="0.001040" res="321119.7" algo="FTMS"/>
<pk mz="334.114447" i="2197313.0" sn="17.54" a="1571.60" fwhm="0.000815" res="410000.1" algo="FTMS"/>
<pk mz="334.150879" i="1046347.5" sn="7.07" a="550.34" fwhm="0.000839" res="398133.9" algo="FTMS"/>
<pk mz="335.004532" i="2207043.3" sn="17.62" a="1367.11" fwhm="0.000698" res="480196.2" algo="FTMS"/>
<pk mz="335.040881" i="4720718.0" sn="40.49" a="3241.25" fwhm="0.000722" res="464338.6" algo="FTMS"/>
<pk mz="335.052126" i="3266641.3" sn="27.26" a="2389.61" fwhm="0.000731" res="458147.6" algo="FTMS"/>
<pk mz="335.077275" i="4774488.5" sn="40.98" a="3437.80" fwhm="0.000764" res="438615.7" algo="FTMS"/>
<pk mz="335.080612" i="8201305.5" sn="72.15" a="6327.48" fwhm="0.000771" res="434747.4" algo="FTMS"/>
<pk mz="335.088500" i="3095131.8" sn="25.70" a="1987.10" fwhm="0.000705" res="475134.3" algo="FTMS"/>
<pk mz="335.090297" i="2569308.3" sn="20.92" a="1748.30" fwhm="0.000702" res="477255.3" algo="FTMS"/>
<pk mz="335.108096" i="1912801.5" sn="14.95" a="1430.20" fwhm="0.000885" res="378544.7" algo="FTMS"/>
<pk mz="335.113642" i="4493411.0" sn="38.42" a="3041.86" fwhm="0.000714" res="469651.4" algo="FTMS"/>
<pk mz="335.124914" i="1143910.4" sn="7.95" a="416.92" fwhm="0.000547" res="612598.8" algo="FTMS"/>
<pk mz="335.126684" i="3993703.0" sn="33.88" a="2915.12" fwhm="0.000794" res="422283.5" algo="FTMS"/>
<pk mz="335.149989" i="2454893.8" sn="19.88" a="1549.87" fwhm="0.000699" res="479244.0" algo="FTMS"/>
<pk mz="335.153484" i="1689454.6" sn="12.92" a="1055.14" fwhm="0.000722" res="464064.6" algo="FTMS"/>
<pk mz="335.163154" i="2088049.5" sn="16.54" a="1179.47" fwhm="0.000659" res="508892.8" algo="FTMS"/>
<pk mz="335.199460" i="1841276.0" sn="14.30" a="939.10" fwhm="0.000640" res="523445.2" algo="FTMS"/>
<pk mz="336.036160" i="2606703.5" sn="21.26" a="1631.90" fwhm="0.000715" res="469867.4" algo="FTMS"/>
<pk mz="336.044152" i="1049329.9" sn="7.09" a="393.29" fwhm="0.000572" res="587085.3" algo="FTMS"/>
<pk mz="336.072501" i="2480250.3" sn="20.11" a="1903.89" fwhm="0.000815" res="412199.6" algo="FTMS"/>
<pk mz="336.080758" i="1124348.5" sn="7.77" a="614.64" fwhm="0.000670" res="501704.6" algo="FTMS"/>
<pk mz="336.084011" i="1262205.5" sn="9.03" a="561.08" fwhm="0.000713" res="471265.6" algo="FTMS"/>
<pk mz="336.093643" i="1047040.3" sn="7.07" a="429.49" fwhm="0.000639" res="526157.0" algo="FTMS"/>
<pk mz="336.108891" i="1911172.8" sn="14.93" a="1256.98" fwhm="0.000717" res="468994.9" algo="FTMS"/>
<pk mz="336.116967" i="1041415.1" sn="7.02" a="459.07" fwhm="0.000677" res="496755.6" algo="FTMS"/>
<pk mz="336.130060" i="1138954.9" sn="7.91" a="513.36" fwhm="0.000714" res="470534.9" algo="FTMS"/>
<pk mz="337.020127" i="3953294.3" sn="33.50" a="2734.98" fwhm="0.000755" res="446408.4" algo="FTMS"/>
<pk mz="337.056520" i="7620249.0" sn="66.86" a="5572.08" fwhm="0.000754" res="446948.9" algo="FTMS"/>
<pk mz="337.067752" i="2051996.3" sn="16.21" a="1314.03" fwhm="0.000783" res="430509.6" algo="FTMS"/>
<pk mz="337.069639" i="1347996.8" sn="9.81" a="783.00" fwhm="0.000678" res="496837.4" algo="FTMS"/>
<pk mz="337.092932" i="7857827.5" sn="69.02" a="5838.78" fwhm="0.000756" res="445873.3" algo="FTMS"/>
<pk mz="337.096369" i="1278116.6" sn="9.09" a="547.48" fwhm="0.000562" res="599494.0" algo="FTMS"/>
<pk mz="337.104261" i="1451174.9" sn="10.65" a="946.23" fwhm="0.000843" res="399672.5" algo="FTMS"/>
<pk mz="337.106016" i="3307687.5" sn="27.38" a="2143.72" fwhm="0.000693" res="486563.8" algo="FTMS"/>
<pk mz="337.123870" i="1482668.6" sn="10.93" a="715.16" fwhm="0.000622" res="542324.9" algo="FTMS"/>
<pk mz="337.129319" i="6058670.0" sn="52.19" a="4403.04" fwhm="0.000757" res="445621.2" algo="FTMS"/>
<pk mz="337.142358" i="3952306.0" sn="33.20" a="2580.06" fwhm="0.000709" res="475749.1" algo="FTMS"/>
<pk mz="337.165755" i="3217592.8" sn="26.57" a="2189.48" fwhm="0.000732" res="460367.7" algo="FTMS"/>
<pk mz="337.169021" i="1302969.8" sn="9.31" a="585.51" fwhm="0.000589" res="572061.4" algo="FTMS"/>
<pk mz="337.178795" i="1331388.6" sn="9.57" a="537.97" fwhm="0.000589" res="572612.3" algo="FTMS"/>
<pk mz="337.184321" i="1593534.3" sn="11.93" a="901.94" fwhm="0.000750" res="449535.9" algo="FTMS"/>
<pk mz="337.202114" i="1201859.4" sn="8.40" a="521.86" fwhm="0.000633" res="532748.7" algo="FTMS"/>
<pk mz="337.205415" i="2647748.5" sn="21.44" a="1615.02" fwhm="0.000692" res="487406.8" algo="FTMS"/>
<pk mz="338.051754" i="3042491.5" sn="24.99" a="2204.48" fwhm="0.000792" res="426707.2" algo="FTMS"/>
<pk mz="338.059790" i="1287741.8" sn="9.17" a="739.60" fwhm="0.000772" res="437675.0" algo="FTMS"/>
<pk mz="338.088170" i="2698694.0" sn="21.89" a="1741.50" fwhm="0.000702" res="481378.4" algo="FTMS"/>
<pk mz="338.124466" i="1502160.6" sn="11.11" a="882.86" fwhm="0.000710" res="476201.4" algo="FTMS"/>
<pk mz="338.132483" i="1339603.0" sn="9.64" a="718.32" fwhm="0.000699" res="483540.5" algo="FTMS"/>
<pk mz="338.887270" i="2214063.5" sn="17.52" a="1368.14" fwhm="0.000747" res="453967.5" algo="FTMS"/>
<pk mz="339.035869" i="4735707.0" sn="40.25" a="3340.72" fwhm="0.000745" res="454828.5" algo="FTMS"/>
<pk mz="339.072185" i="9423077.0" z="-1" sn="82.51" a="6929.24" fwhm="0.000750" res="451876.0" algo="FTMS" component_name="HS" deconvoluted_molecular_mass="339.072631" deconvoluted_isotopic_mass="339.072628"/>
<pk mz="339.083472" i="1915880.8" sn="14.83" a="1091.49" fwhm="0.000682" res="497376.3" algo="FTMS"/>
<pk mz="339.108587" i="8819952.0" sn="77.07" a="6702.14" fwhm="0.000774" res="438192.3" algo="FTMS"/>
<pk mz="339.119867" i="1655283.4" sn="12.48" a="797.04" fwhm="0.000635" res="533861.9" algo="FTMS"/>
<pk mz="339.121703" i="2611444.0" sn="21.10" a="1707.18" fwhm="0.000713" res="475880.3" algo="FTMS"/>
<pk mz="339.139520" i="1193721.1" sn="8.32" a="552.05" fwhm="0.000634" res="534908.9" algo="FTMS"/>
<pk mz="339.144927" i="6103290.5" sn="52.58" a="4441.52" fwhm="0.000747" res="454147.2" algo="FTMS"/>
<pk mz="339.158034" i="2413822.5" sn="19.32" a="1675.66" fwhm="0.000754" res="449953.8" algo="FTMS"/>
<pk mz="339.163597" i="2107392.3" sn="16.56" a="1470.48" fwhm="0.000822" res="412443.7" algo="FTMS"/>
<pk mz="339.181296" i="2254213.3" sn="17.88" a="1827.81" fwhm="0.000909" res="373300.8" algo="FTMS"/>
<pk mz="339.199903" i="150675728.0" z="-1" sn="1355.91" a="113405.50" fwhm="0.000732" res="463640.7" algo="FTMS" component_name="D" deconvoluted_molecular_mass="339.200357" deconvoluted_isotopic_mass="339.200347"/>
<pk mz="339.206962" i="1249036.8" sn="8.82" a="661.66" fwhm="0.000718" res="472193.3" algo="FTMS"/>
<pk mz="340.030883" i="1057917.5" sn="7.10" a="474.67" fwhm="0.000684" res="497416.9" algo="FTMS"/>
<pk mz="340.067409" i="3300360.3" sn="27.31" a="2357.40" fwhm="0.000746" res="456095.4" algo="FTMS"/>
<pk mz="340.075548" i="1388938.5" z="-1" sn="10.08" a="738.92" fwhm="0.000740" res="459536.9" algo="FTMS" component_name="HS" deconvoluted_molecular_mass="339.072631" deconvoluted_isotopic_mass="340.075994"/>
<pk mz="340.103778" i="2456594.8" sn="19.70" a="1635.40" fwhm="0.000758" res="448890.1" algo="FTMS"/>
<pk mz="340.111975" i="1625621.1" sn="12.21" a="803.43" fwhm="0.000667" res="510009.4" algo="FTMS"/>
<pk mz="340.148339" i="1118495.9" sn="7.64" a="496.17" fwhm="0.000705" res="482716.1" algo="FTMS"/>
<pk mz="340.203315" i="24306224.0" z="-1" sn="216.68" a="18902.31" fwhm="0.000769" res="442562.7" algo="FTMS" component_name="D" deconvoluted_molecular_mass="339.200357" deconvoluted_isotopic_mass="340.203762"/>
<pk mz="340.459486" i="1090426.6" sn="7.39" a="471.01" fwhm="0.000609" res="558994.1" algo="FTMS"/>
<pk mz="340.721780" i="1057095.3" sn="7.09" a="460.90" fwhm="0.000662" res="514438.7" algo="FTMS"/>
<pk mz="340.885253" i="4357367.0" sn="36.84" a="3105.25" fwhm="0.000757" res="450057.0" algo="FTMS"/>
<pk mz="341.030254" i="1171361.4" sn="8.12" a="541.71" fwhm="0.000678" res="502629.9" algo="FTMS"/>
<pk mz="341.051469" i="6258471.5" sn="53.98" a="4627.21" fwhm="0.000765" res="445670.2" algo="FTMS"/>
<pk mz="341.062687" i="1326378.9" sn="9.51" a="560.83" fwhm="0.000620" res="549799.0" algo="FTMS"/>
<pk mz="341.070111" i="2448429.0" sn="19.63" a="1421.67" fwhm="0.000682" res="500117.0" algo="FTMS"/>
<pk mz="341.087825" i="10375986.0" z="-1" sn="91.10" a="7967.72" fwhm="0.000777" res="438758.4" algo="FTMS" component_name="FV" deconvoluted_molecular_mass="341.088277" deconvoluted_isotopic_mass="341.088274"/>
<pk mz="341.098981" i="1861173.5" sn="14.33" a="1212.32" fwhm="0.000752" res="453490.8" algo="FTMS"/>
<pk mz="341.124197" i="8972093.0" z="-1" sn="78.44" a="6981.90" fwhm="0.000780" res="437064.2" algo="FTMS" component_name="JD" deconvoluted_molecular_mass="341.124649" deconvoluted_isotopic_mass="341.124646"/>
<pk mz="341.135594" i="1781312.1" sn="13.61" a="1078.07" fwhm="0.000734" res="464875.7" algo="FTMS"/>
<pk mz="341.137323" i="1154240.6" sn="7.96" a="864.26" fwhm="0.001016" res="335741.3" algo="FTMS"/>
<pk mz="341.142849" i="1068802.3" sn="7.19" a="684.83" fwhm="0.000842" res="405375.9" algo="FTMS"/>
<pk mz="341.160578" i="7159623.5" sn="62.10" a="5571.44" fwhm="0.000790" res="431752.9" algo="FTMS"/>
<pk mz="341.179200" i="4599629.0" sn="39.02" a="3274.81" fwhm="0.000753" res="452987.2" algo="FTMS"/>
<pk mz="341.195762" i="5332817.5" sn="45.63" a="4146.86" fwhm="0.000800" res="426256.0" algo="FTMS"/>
<pk mz="341.196922" i="3048274.0" sn="25.04" a="2208.58" fwhm="0.000811" res="420479.6" algo="FTMS"/>
<pk mz="341.206654" i="2354261.0" z="-1" sn="18.78" a="1679.04" fwhm="0.000763" res="446905.8" algo="FTMS" component_name="D" deconvoluted_molecular_mass="339.200357" deconvoluted_isotopic_mass="341.207103"/>
<pk mz="342.046826" i="1923146.0" sn="14.89" a="1517.41" fwhm="0.000872" res="392232.2" algo="FTMS"/>
<pk mz="342.061891" i="1592398.5" sn="11.91" a="939.00" fwhm="0.000739" res="462698.9" algo="FTMS"/>
<pk mz="342.082992" i="2441812.5" sn="19.57" a="1700.69" fwhm="0.000818" res="418396.2" algo="FTMS"/>
<pk mz="342.091189" i="1808983.0" z="-1" sn="13.86" a="1261.77" fwhm="0.000853" res="401025.7" algo="FTMS" component_name="FV" deconvoluted_molecular_mass="341.088277" deconvoluted_isotopic_mass="342.091641"/>
<pk mz="342.096184" i="1259864.5" sn="8.91" a="631.22" fwhm="0.000694" res="492977.4" algo="FTMS"/>
<pk mz="342.119493" i="1702495.3" sn="12.90" a="1035.28" fwhm="0.000742" res="460925.9" algo="FTMS"/>
<pk mz="342.127554" i="2115681.5" z="-1" sn="16.63" a="1448.86" fwhm="0.000815" res="419843.4" algo="FTMS" component_name="JD" deconvoluted_molecular_mass="341.124649" deconvoluted_isotopic_mass="342.128006"/>
<pk mz="342.163890" i="1943916.3" sn="15.08" a="1339.11" fwhm="0.000837" res="408724.0" algo="FTMS"/>
<pk mz="342.167025" i="1898349.1" sn="14.67" a="1095.22" fwhm="0.000715" res="478261.7" algo="FTMS"/>
<pk mz="342.199148" i="1152118.5" sn="7.94" a="591.55" fwhm="0.000702" res="487450.9" algo="FTMS"/>
<pk mz="342.883311" i="2061629.9" sn="16.14" a="1330.16" fwhm="0.000770" res="445363.8" algo="FTMS"/>
<pk mz="343.009539" i="1103714.8" sn="7.50" a="625.48" fwhm="0.000867" res="395661.7" algo="FTMS"/>
<pk mz="343.030761" i="1737320.9" sn="13.21" a="1059.87" fwhm="0.000727" res="471711.9" algo="FTMS"/>
<pk mz="343.046011" i="1875309.3" sn="14.46" a="1164.28" fwhm="0.000760" res="451154.8" algo="FTMS"/>
<pk mz="343.067096" i="10221939.0" z="-1" sn="89.70" a="8186.42" fwhm="0.000812" res="422499.1" algo="FTMS" component_name="GC" deconvoluted_molecular_mass="343.067546" deconvoluted_isotopic_mass="343.067550"/>
<pk mz="343.078429" i="1053046.8" sn="7.04" a="369.59" fwhm="0.000585" res="586059.3" algo="FTMS"/>
<pk mz="343.082282" i="2486135.8" sn="19.96" a="1778.05" fwhm="0.000791" res="433906.9" algo="FTMS"/>
<pk mz="343.085882" i="1068152.9" sn="7.18" a="625.10" fwhm="0.000950" res="361032.3" algo="FTMS"/>
<pk mz="343.103440" i="11193726.0" z="-1" sn="98.46" a="8632.95" fwhm="0.000785" res="437247.2" algo="FTMS" component_name="EZ" deconvoluted_molecular_mass="343.103895" deconvoluted_isotopic_mass="343.103894"/>
<pk mz="343.114688" i="1578369.4" sn="11.78" a="814.60" fwhm="0.000664" res="516796.9" algo="FTMS"/>
<pk mz="343.118776" i="1248898.5" sn="8.81" a="686.18" fwhm="0.000689" res="498164.7" algo="FTMS"/>
<pk mz="343.139840" i="9395593.0" z="-1" sn="82.25" a="7538.52" fwhm="0.000804" res="426897.2" algo="FTMS" component_name="HY" deconvoluted_molecular_mass="343.140298" deconvoluted_isotopic_mass="343.140295"/>
<pk mz="343.151027" i="2937996.0" sn="24.04" a="2042.89" fwhm="0.000768" res="446852.9" algo="FTMS"/>
<pk mz="343.168143" i="16612753.0" z="-1" sn="147.31" a="13503.53" fwhm="0.000800" res="429185.9" algo="FTMS" component_name="BH" deconvoluted_molecular_mass="343.168345" deconvoluted_isotopic_mass="343.168598"/>
<pk mz="343.176224" i="6727059.0" sn="58.19" a="5000.78" fwhm="0.000772" res="444254.0" algo="FTMS"/>
<pk mz="343.212610" i="4065693.8" sn="34.20" a="3127.80" fwhm="0.000796" res="431044.5" algo="FTMS"/>
<pk mz="343.249063" i="1469224.5" sn="10.79" a="864.96" fwhm="0.000776" res="442403.7" algo="FTMS"/>
<pk mz="344.041212" i="1321358.9" sn="9.35" a="725.38" fwhm="0.000720" res="478097.0" algo="FTMS"/>
<pk mz="344.062195" i="1296917.0" sn="9.13" a="622.06" fwhm="0.000671" res="513033.9" algo="FTMS"/>
<pk mz="344.070411" i="2113431.5" z="-1" sn="16.41" a="1271.97" fwhm="0.000752" res="457776.2" algo="FTMS" component_name="GC" deconvoluted_molecular_mass="343.067546" deconvoluted_isotopic_mass="344.070868"/>
<pk mz="344.077601" i="2029465.5" sn="15.66" a="1369.98" fwhm="0.000791" res="435015.1" algo="FTMS"/>
<pk mz="344.098707" i="1614239.6" sn="11.96" a="1034.94" fwhm="0.000782" res="440065.6" algo="FTMS"/>
<pk mz="344.106789" i="1782434.0" z="-1" sn="13.46" a="1086.85" fwhm="0.000754" res="456363.0" algo="FTMS" component_name="EZ" deconvoluted_molecular_mass="343.103895" deconvoluted_isotopic_mass="344.107246"/>
<pk mz="344.135196" i="1874858.3" sn="14.29" a="1174.50" fwhm="0.000783" res="439445.7" algo="FTMS"/>
<pk mz="344.143210" i="1546924.6" z="-1" sn="11.36" a="930.58" fwhm="0.000750" res="458823.6" algo="FTMS" component_name="HY" deconvoluted_molecular_mass="343.140298" deconvoluted_isotopic_mass="344.143667"/>
<pk mz="344.146361" i="1588269.5" sn="11.73" a="1150.48" fwhm="0.000942" res="365477.4" algo="FTMS"/>
<pk mz="344.171554" i="3546292.8" z="-1" sn="29.18" a="2770.03" fwhm="0.000819" res="420084.0" algo="FTMS" component_name="BH" deconvoluted_molecular_mass="343.168345" deconvoluted_isotopic_mass="344.172011"/>
<pk mz="344.179587" i="1100471.1" sn="7.38" a="396.85" fwhm="0.000563" res="611658.4" algo="FTMS"/>
<pk mz="344.182617" i="1235768.0" sn="8.59" a="647.51" fwhm="0.000714" res="481752.2" algo="FTMS"/>
<pk mz="344.759005" i="1103967.4" sn="7.41" a="632.92" fwhm="0.000672" res="513101.7" algo="FTMS"/>
<pk mz="345.025244" i="2336428.8" sn="18.40" a="1700.95" fwhm="0.000827" res="417235.3" algo="FTMS"/>
<pk mz="345.036594" i="1126192.0" sn="7.61" a="684.82" fwhm="0.000792" res="435442.7" algo="FTMS"/>
<pk mz="345.046359" i="2511794.8" sn="19.96" a="1771.68" fwhm="0.000820" res="421029.7" algo="FTMS"/>
<pk mz="345.061639" i="2986679.3" sn="24.19" a="2760.82" fwhm="0.000941" res="366838.4" algo="FTMS"/>
<pk mz="345.072782" i="1965754.5" sn="15.09" a="1249.79" fwhm="0.000775" res="445038.0" algo="FTMS"/>
<pk mz="345.082715" i="6533053.5" sn="55.80" a="4660.45" fwhm="0.000737" res="467976.3" algo="FTMS"/>
<pk mz="345.093827" i="1611840.5" sn="11.94" a="1058.05" fwhm="0.000830" res="415630.1" algo="FTMS"/>
<pk mz="345.098022" i="2581953.8" sn="20.59" a="1673.41" fwhm="0.000711" res="485485.1" algo="FTMS"/>
<pk mz="345.109148" i="1198597.0" sn="8.26" a="950.02" fwhm="0.001068" res="323092.3" algo="FTMS"/>
<pk mz="345.119136" i="7273416.0" sn="62.40" a="5230.94" fwhm="0.000749" res="460508.3" algo="FTMS"/>
<pk mz="345.130383" i="2720459.3" sn="21.82" a="1902.45" fwhm="0.000765" res="450890.5" algo="FTMS"/>
<pk mz="345.134542" i="1669836.4" sn="12.46" a="1133.42" fwhm="0.000777" res="443939.4" algo="FTMS"/>
<pk mz="345.147418" i="3106256.0" sn="25.26" a="2270.98" fwhm="0.000801" res="430902.2" algo="FTMS"/>
<pk mz="345.155467" i="9328594.0" z="-1" sn="80.72" a="7811.78" fwhm="0.000838" res="411946.4" algo="FTMS" component_name="ID" deconvoluted_molecular_mass="345.155940" deconvoluted_isotopic_mass="345.155927"/>
<pk mz="345.165234" i="5468629.0" sn="46.31" a="4494.71" fwhm="0.000839" res="411536.4" algo="FTMS"/>
<pk mz="345.170645" i="1361750.8" z="-1" sn="9.71" a="832.96" fwhm="0.000758" res="455620.7" algo="FTMS" component_name="BH" deconvoluted_molecular_mass="343.168345" deconvoluted_isotopic_mass="345.171105"/>
<pk mz="345.191900" i="4784605.0" sn="40.22" a="3787.63" fwhm="0.000819" res="421647.9" algo="FTMS"/>
<pk mz="345.228274" i="2457575.5" sn="19.48" a="1409.03" fwhm="0.000674" res="512376.2" algo="FTMS"/>
<pk mz="346.020456" i="1292876.9" sn="9.09" a="691.57" fwhm="0.000786" res="440507.7" algo="FTMS"/>
<pk mz="346.056858" i="3203799.5" sn="26.13" a="2395.44" fwhm="0.000825" res="419579.7" algo="FTMS"/>
<pk mz="346.068085" i="1471706.6" sn="10.69" a="802.09" fwhm="0.000727" res="475853.6" algo="FTMS"/>
<pk mz="346.078024" i="1181277.5" sn="8.10" a="521.34" fwhm="0.000647" res="535300.9" algo="FTMS"/>
<pk mz="346.093295" i="2159586.0" sn="16.82" a="1513.31" fwhm="0.000814" res="425303.3" algo="FTMS"/>
<pk mz="346.104487" i="1140453.1" sn="7.74" a="515.38" fwhm="0.000643" res="538460.9" algo="FTMS"/>
<pk mz="346.114396" i="1988584.0" sn="15.29" a="1350.49" fwhm="0.000739" res="468139.6" algo="FTMS"/>
<pk mz="346.129540" i="1102188.4" sn="7.39" a="600.47" fwhm="0.000798" res="433557.2" algo="FTMS"/>
<pk mz="346.150726" i="1925362.5" sn="14.73" a="1280.03" fwhm="0.000785" res="440718.5" algo="FTMS"/>
<pk mz="346.158883" i="1965556.9" z="-1" sn="15.09" a="1305.48" fwhm="0.000759" res="456211.6" algo="FTMS" component_name="ID" deconvoluted_molecular_mass="345.155940" deconvoluted_isotopic_mass="346.159346"/>
<pk mz="346.162016" i="1882101.8" sn="14.35" a="1068.94" fwhm="0.000683" res="507032.4" algo="FTMS"/>
<pk mz="346.168681" i="1320183.8" sn="9.34" a="818.73" fwhm="0.000851" res="406674.8" algo="FTMS"/>
<pk mz="346.756972" i="1483169.6" sn="10.79" a="770.51" fwhm="0.000613" res="566009.3" algo="FTMS"/>
<pk mz="347.004616" i="1396073.0" sn="10.01" a="893.54" fwhm="0.000864" res="401628.3" algo="FTMS"/>
<pk mz="347.040893" i="6762995.5" sn="57.85" a="5590.22" fwhm="0.000847" res="409822.4" algo="FTMS"/>
<pk mz="347.052084" i="2324214.8" sn="18.28" a="1470.67" fwhm="0.000736" res="471818.4" algo="FTMS"/>
<pk mz="347.062098" i="1532409.5" sn="11.23" a="903.75" fwhm="0.000740" res="469043.2" algo="FTMS"/>
<pk mz="347.063316" i="2311674.0" sn="18.17" a="1344.99" fwhm="0.000688" res="504448.8" algo="FTMS"/>
<pk mz="347.077256" i="5386238.0" sn="45.58" a="4154.00" fwhm="0.000802" res="432904.9" algo="FTMS"/>
<pk mz="347.088490" i="3187201.3" sn="25.98" a="2114.84" fwhm="0.000750" res="462768.6" algo="FTMS"/>
<pk mz="347.090275" i="3215873.8" sn="26.23" a="2425.18" fwhm="0.000832" res="417332.1" algo="FTMS"/>
<pk mz="347.098433" i="2936836.0" sn="23.74" a="1929.60" fwhm="0.000754" res="460517.1" algo="FTMS"/>
<pk mz="347.113657" i="4034568.5" sn="33.53" a="2893.54" fwhm="0.000734" res="473193.5" algo="FTMS"/>
<pk mz="347.117077" i="1959433.4" sn="15.03" a="1436.69" fwhm="0.000943" res="368039.6" algo="FTMS"/>
<pk mz="347.126722" i="3300364.3" sn="26.98" a="2419.69" fwhm="0.000802" res="432613.2" algo="FTMS"/>
<pk mz="347.134749" i="4530190.5" sn="37.95" a="3354.37" fwhm="0.000799" res="434549.6" algo="FTMS"/>
<pk mz="347.144502" i="1437073.3" sn="10.38" a="811.96" fwhm="0.000751" res="462503.6" algo="FTMS"/>
<pk mz="347.149993" i="2045202.9" sn="15.80" a="1349.14" fwhm="0.000779" res="445791.0" algo="FTMS"/>
<pk mz="347.163082" i="1650198.6" sn="12.28" a="836.22" fwhm="0.000649" res="534671.8" algo="FTMS"/>
<pk mz="347.171187" i="2567961.0" sn="20.46" a="1838.93" fwhm="0.000823" res="421895.3" algo="FTMS"/>
<pk mz="347.199433" i="2550817.0" sn="20.30" a="1859.40" fwhm="0.000753" res="460897.1" algo="FTMS"/>
<pk mz="347.207435" i="1225507.4" sn="8.49" a="617.15" fwhm="0.000751" res="462268.5" algo="FTMS"/>
<pk mz="348.036096" i="2632721.8" sn="21.03" a="1867.40" fwhm="0.000809" res="430259.2" algo="FTMS"/>
<pk mz="348.044229" i="1137620.1" sn="7.70" a="740.88" fwhm="0.000905" res="384477.0" algo="FTMS"/>
<pk mz="348.072461" i="3813148.3" sn="31.55" a="3160.52" fwhm="0.000917" res="379493.5" algo="FTMS"/>
<pk mz="348.083699" i="1236127.4" sn="8.58" a="729.69" fwhm="0.000904" res="384883.0" algo="FTMS"/>
<pk mz="348.093643" i="2209058.3" sn="17.25" a="1437.07" fwhm="0.000739" res="470775.6" algo="FTMS"/>
<pk mz="348.108851" i="1879078.6" sn="14.31" a="1229.85" fwhm="0.000787" res="442259.6" algo="FTMS"/>
<pk mz="348.129987" i="2801964.8" sn="22.54" a="1955.16" fwhm="0.000795" res="437975.5" algo="FTMS"/>
<pk mz="348.166444" i="1500727.3" sn="10.94" a="771.21" fwhm="0.000647" res="538191.6" algo="FTMS"/>
<pk mz="349.020143" i="6773804.0" sn="57.94" a="5429.38" fwhm="0.000835" res="417853.3" algo="FTMS"/>
<pk mz="349.031380" i="1741103.1" sn="13.08" a="915.33" fwhm="0.000679" res="514178.0" algo="FTMS"/>
<pk mz="349.055258" i="3431990.0" sn="28.15" a="2597.94" fwhm="0.000869" res="401467.3" algo="FTMS"/>
<pk mz="349.056568" i="6152246.5" sn="52.40" a="4881.21" fwhm="0.000826" res="422651.4" algo="FTMS"/>
<pk mz="349.067767" i="3525177.5" sn="28.98" a="2499.71" fwhm="0.000792" res="440834.2" algo="FTMS"/>
<pk mz="349.069565" i="1843514.1" sn="13.99" a="1074.96" fwhm="0.000714" res="488946.7" algo="FTMS"/>
<pk mz="349.092902" i="8245313.0" sn="71.05" a="6548.55" fwhm="0.000818" res="426693.5" algo="FTMS"/>
<pk mz="349.104224" i="3616836.0" sn="29.80" a="2419.06" fwhm="0.000738" res="473042.3" algo="FTMS"/>
<pk mz="349.105954" i="40512580.0" z="-1" sn="358.65" a="34505.56" fwhm="0.000823" res="424407.9" algo="FTMS" component_name="K" deconvoluted_molecular_mass="349.106424" deconvoluted_isotopic_mass="349.106424"/>
<pk mz="349.113999" i="1137222.9" sn="7.70" a="651.19" fwhm="0.000741" res="471127.2" algo="FTMS"/>
<pk mz="349.129303" i="6315083.0" sn="53.85" a="5056.66" fwhm="0.000829" res="421390.1" algo="FTMS"/>
<pk mz="349.132642" i="1827404.1" sn="13.85" a="1271.31" fwhm="0.000776" res="449946.6" algo="FTMS"/>
<pk mz="349.142346" i="5035087.0" sn="42.44" a="3844.58" fwhm="0.000795" res="439207.7" algo="FTMS"/>
<pk mz="349.165649" i="2197333.5" sn="17.15" a="1663.26" fwhm="0.000806" res="433331.3" algo="FTMS"/>
<pk mz="349.178748" i="1612121.4" sn="11.93" a="997.31" fwhm="0.000791" res="441355.8" algo="FTMS"/>
<pk mz="349.196524" i="1072350.5" sn="7.12" a="365.19" fwhm="0.000626" res="557644.4" algo="FTMS"/>
<pk mz="349.205402" i="2317409.0" sn="18.22" a="1465.00" fwhm="0.000757" res="461307.2" algo="FTMS"/>
<pk mz="349.215160" i="3149923.8" sn="25.64" a="2515.56" fwhm="0.000844" res="413590.5" algo="FTMS"/>
<pk mz="349.241917" i="2585451.5" sn="20.61" a="1931.48" fwhm="0.000827" res="422511.5" algo="FTMS"/>
<pk mz="350.015422" i="1576008.5" sn="11.61" a="892.12" fwhm="0.000770" res="454482.6" algo="FTMS"/>
<pk mz="350.051751" i="3568978.8" sn="29.37" a="2703.46" fwhm="0.000811" res="431889.5" algo="FTMS"/>
<pk mz="350.059870" i="1090517.1" sn="7.28" a="471.67" fwhm="0.000674" res="519079.7" algo="FTMS"/>
<pk mz="350.088190" i="3243357.3" sn="26.47" a="2422.45" fwhm="0.000834" res="419957.0" algo="FTMS"/>
<pk mz="350.096188" i="1165407.5" sn="7.95" a="532.91" fwhm="0.000654" res="534997.2" algo="FTMS"/>
<pk mz="350.099311" i="1154016.4" sn="7.85" a="658.25" fwhm="0.000774" res="452516.9" algo="FTMS"/>
<pk mz="350.109293" i="6418787.5" z="-1" sn="54.77" a="5435.35" fwhm="0.000875" res="400234.9" algo="FTMS" component_name="K" deconvoluted_molecular_mass="349.106424" deconvoluted_isotopic_mass="350.109767"/>
<pk mz="350.124532" i="2053479.6" sn="15.86" a="1461.42" fwhm="0.000841" res="416076.0" algo="FTMS"/>
<pk mz="350.132704" i="1740394.0" sn="13.07" a="1068.83" fwhm="0.000780" res="449023.1" algo="FTMS"/>
<pk mz="350.145690" i="1735533.6" sn="13.03" a="1075.46" fwhm="0.000754" res="464614.1" algo="FTMS"/>
<pk mz="350.999365" i="1700448.9" sn="12.57" a="1006.92" fwhm="0.000758" res="463361.9" algo="FTMS"/>
<pk mz="351.035763" i="6629995.0" sn="55.99" a="5797.07" fwhm="0.000876" res="400891.0" algo="FTMS"/>
<pk mz="351.046982" i="1505134.4" sn="10.85" a="884.58" fwhm="0.000755" res="464892.9" algo="FTMS"/>
<pk mz="351.052147" i="1453807.9" sn="10.39" a="881.96" fwhm="0.000842" res="416721.3" algo="FTMS"/>
<pk mz="351.072180" i="9143926.0" z="-1" sn="78.14" a="7762.62" fwhm="0.000848" res="413783.7" algo="FTMS" component_name="IN" deconvoluted_molecular_mass="351.072650" deconvoluted_isotopic_mass="351.072656"/>
<pk mz="351.075580" i="1183222.6" sn="8.01" a="663.66" fwhm="0.000745" res="471457.4" algo="FTMS"/>
<pk mz="351.083438" i="3857528.8" sn="31.57" a="2816.39" fwhm="0.000799" res="439428.1" algo="FTMS"/>
<pk mz="351.085239" i="1772537.4" sn="13.20" a="1201.02" fwhm="0.000874" res="401846.2" algo="FTMS"/>
<pk mz="351.103021" i="10975870.0" z="-1" sn="94.28" a="9142.54" fwhm="0.000842" res="416913.3" algo="FTMS" component_name="FH" deconvoluted_molecular_mass="351.103497" deconvoluted_isotopic_mass="351.103497"/>
<pk mz="351.108547" i="10191488.0" z="-1" sn="87.37" a="8459.35" fwhm="0.000843" res="416307.8" algo="FTMS" component_name="GF" deconvoluted_molecular_mass="351.109023" deconvoluted_isotopic_mass="351.109023"/>
<pk mz="351.119812" i="2322051.3" sn="18.04" a="1595.50" fwhm="0.000785" res="447367.8" algo="FTMS"/>
<pk mz="351.121633" i="4516995.5" sn="37.38" a="3801.67" fwhm="0.000864" res="406471.4" algo="FTMS"/>
<pk mz="351.139447" i="1626504.8" sn="11.91" a="1180.31" fwhm="0.000942" res="372687.1" algo="FTMS"/>
<pk mz="351.144970" i="6591114.5" sn="55.65" a="5291.14" fwhm="0.000834" res="421163.7" algo="FTMS"/>
<pk mz="351.148352" i="1923467.3" sn="14.53" a="1318.65" fwhm="0.000824" res="426398.2" algo="FTMS"/>
<pk mz="351.158056" i="3928718.0" sn="32.19" a="2940.58" fwhm="0.000809" res="434062.4" algo="FTMS"/>
<pk mz="351.181436" i="1757844.6" sn="13.07" a="946.71" fwhm="0.000679" res="517016.8" algo="FTMS"/>
<pk mz="351.184706" i="1753237.6" sn="13.03" a="908.89" fwhm="0.000660" res="531958.8" algo="FTMS"/>
<pk mz="351.194378" i="2193560.3" sn="16.91" a="1631.68" fwhm="0.000845" res="415713.1" algo="FTMS"/>
<pk mz="351.212240" i="1141405.5" sn="7.64" a="550.69" fwhm="0.000641" res="548296.2" algo="FTMS"/>
<pk mz="351.221076" i="2275744.0" sn="17.63" a="1651.62" fwhm="0.000817" res="429781.7" algo="FTMS"/>
<pk mz="352.031059" i="1115782.0" sn="7.41" a="460.20" fwhm="0.000619" res="568445.3" algo="FTMS"/>
<pk mz="352.067429" i="3587472.3" sn="29.19" a="2640.39" fwhm="0.000801" res="439785.5" algo="FTMS"/>
<pk mz="352.075482" i="1627538.6" z="-1" sn="11.92" a="929.36" fwhm="0.000726" res="484825.9" algo="FTMS" component_name="IN" deconvoluted_molecular_mass="351.072650" deconvoluted_isotopic_mass="352.075961"/>
<pk mz="352.078595" i="1123347.5" sn="7.48" a="705.70" fwhm="0.000837" res="420581.8" algo="FTMS"/>
<pk mz="352.103803" i="3119514.5" sn="25.06" a="2386.66" fwhm="0.000818" res="430485.1" algo="FTMS"/>
<pk mz="352.106364" i="1870491.4" z="-1" sn="14.06" a="1490.96" fwhm="0.000961" res="366498.5" algo="FTMS" component_name="FH" deconvoluted_molecular_mass="351.103497" deconvoluted_isotopic_mass="352.106843"/>
<pk mz="352.111891" i="1638300.9" z="-1" sn="12.02" a="1088.76" fwhm="0.000771" res="456839.8" algo="FTMS" component_name="GF" deconvoluted_molecular_mass="351.109023" deconvoluted_isotopic_mass="352.112370"/>
<pk mz="352.124949" i="1137440.6" sn="7.60" a="811.76" fwhm="0.000968" res="363579.5" algo="FTMS"/>
<pk mz="352.140124" i="1565348.9" sn="11.37" a="873.12" fwhm="0.000701" res="502639.1" algo="FTMS"/>
<pk mz="352.148242" i="1514151.3" sn="10.92" a="753.94" fwhm="0.000643" res="548030.4" algo="FTMS"/>
<pk mz="352.970062" i="1093136.0" sn="7.21" a="489.13" fwhm="0.000671" res="526004.4" algo="FTMS"/>
<pk mz="353.015091" i="1643420.6" sn="12.06" a="1068.43" fwhm="0.000783" res="450562.3" algo="FTMS"/>
<pk mz="353.051439" i="8260775.0" sn="70.35" a="7286.34" fwhm="0.000875" res="403367.9" algo="FTMS"/>
<pk mz="353.062658" i="1764778.1" sn="13.13" a="955.33" fwhm="0.000688" res="513373.9" algo="FTMS"/>
<pk mz="353.065983" i="1463595.1" sn="10.47" a="923.96" fwhm="0.000827" res="426925.2" algo="FTMS"/>
<pk mz="353.087776" i="12300465.0" z="-1" sn="105.94" a="10761.87" fwhm="0.000870" res="405892.5" algo="FTMS" component_name="DY" deconvoluted_molecular_mass="353.088126" deconvoluted_isotopic_mass="353.088258"/>
<pk mz="353.099004" i="2900916.5" sn="23.14" a="2046.66" fwhm="0.000815" res="433404.7" algo="FTMS"/>
<pk mz="353.100936" i="1598389.0" sn="11.66" a="926.08" fwhm="0.000757" res="466392.3" algo="FTMS"/>
<pk mz="353.118622" i="1589178.0" sn="11.58" a="1019.92" fwhm="0.000827" res="427243.6" algo="FTMS"/>
<pk mz="353.124207" i="9281724.0" z="-1" sn="79.35" a="7603.59" fwhm="0.000839" res="421110.3" algo="FTMS" component_name="II" deconvoluted_molecular_mass="353.124699" deconvoluted_isotopic_mass="353.124689"/>
<pk mz="353.135442" i="1259454.8" sn="8.68" a="709.74" fwhm="0.000884" res="399488.6" algo="FTMS"/>
<pk mz="353.137293" i="3409599.3" sn="27.62" a="2477.84" fwhm="0.000791" res="446579.9" algo="FTMS"/>
<pk mz="353.160561" i="5583046.0" sn="46.76" a="4425.69" fwhm="0.000835" res="422940.9" algo="FTMS"/>
<pk mz="353.173658" i="1490377.5" sn="10.71" a="913.45" fwhm="0.000767" res="460683.4" algo="FTMS"/>
<pk mz="353.179330" i="1209931.1" sn="8.24" a="709.24" fwhm="0.000908" res="389158.7" algo="FTMS"/>
<pk mz="353.196963" i="1440592.1" sn="10.27" a="921.10" fwhm="0.000806" res="437982.4" algo="FTMS"/>
<pk mz="353.200416" i="2538705.0" sn="19.94" a="1812.09" fwhm="0.000837" res="421966.8" algo="FTMS"/>
<pk mz="353.210034" i="2525907.8" sn="19.83" a="1795.92" fwhm="0.000838" res="421555.6" algo="FTMS"/>
<pk mz="354.046749" i="1962944.0" sn="14.87" a="1119.66" fwhm="0.000697" res="507928.0" algo="FTMS"/>
<pk mz="354.054743" i="1508546.3" sn="10.87" a="955.05" fwhm="0.000829" res="427333.1" algo="FTMS"/>
<pk mz="354.083032" i="3674058.3" sn="29.94" a="2882.84" fwhm="0.000854" res="414687.8" algo="FTMS"/>
<pk mz="354.091076" i="2364364.5" z="-1" sn="18.41" a="1693.29" fwhm="0.000856" res="413440.9" algo="FTMS" component_name="DY" deconvoluted_molecular_mass="353.088126" deconvoluted_isotopic_mass="354.091561"/>
<pk mz="354.119441" i="2919380.5" sn="23.30" a="2207.73" fwhm="0.000827" res="428379.5" algo="FTMS"/>
<pk mz="354.127607" i="1939158.9" z="-1" sn="14.66" a="1349.71" fwhm="0.000779" res="454723.2" algo="FTMS" component_name="II" deconvoluted_molecular_mass="353.124699" deconvoluted_isotopic_mass="354.128091"/>
<pk mz="354.967950" i="1324739.4" sn="9.25" a="620.50" fwhm="0.000648" res="547510.5" algo="FTMS"/>
<pk mz="355.030730" i="3088085.0" sn="24.78" a="2308.13" fwhm="0.000850" res="417750.2" algo="FTMS"/>
<pk mz="355.057288" i="1129884.5" sn="7.53" a="892.81" fwhm="0.001097" res="323646.2" algo="FTMS"/>
<pk mz="355.067079" i="11610847.0" z="-1" sn="99.86" a="9599.61" fwhm="0.000833" res="426186.6" algo="FTMS" component_name="EP" deconvoluted_molecular_mass="355.067564" deconvoluted_isotopic_mass="355.067567"/>
<pk mz="355.078349" i="2170850.5" sn="16.70" a="1683.41" fwhm="0.000832" res="426955.0" algo="FTMS"/>
<pk mz="355.103464" i="13009642.0" z="-1" sn="112.18" a="10787.41" fwhm="0.000834" res="425958.9" algo="FTMS" component_name="DH" deconvoluted_molecular_mass="355.103953" deconvoluted_isotopic_mass="355.103951"/>
<pk mz="355.106690" i="1164138.4" sn="7.83" a="540.67" fwhm="0.000718" res="494873.9" algo="FTMS"/>
<pk mz="355.114706" i="2068716.8" sn="15.80" a="1245.98" fwhm="0.000726" res="489118.0" algo="FTMS"/>
<pk mz="355.139854" i="9316084.0" z="-1" sn="79.64" a="7659.48" fwhm="0.000824" res="431002.0" algo="FTMS" component_name="IF" deconvoluted_molecular_mass="355.140347" deconvoluted_isotopic_mass="355.140341"/>
<pk mz="355.152859" i="1864183.4" sn="14.00" a="1458.66" fwhm="0.000948" res="374716.8" algo="FTMS"/>
<pk mz="355.176247" i="6091518.0" sn="51.24" a="5097.88" fwhm="0.000878" res="404609.3" algo="FTMS"/>
<pk mz="355.194856" i="1808131.3" sn="13.50" a="1212.34" fwhm="0.000780" res="455286.0" algo="FTMS"/>
<pk mz="355.206951" i="1136262.6" sn="7.59" a="548.57" fwhm="0.000700" res="507313.4" algo="FTMS"/>
<pk mz="355.212647" i="1727880.3" sn="12.80" a="1207.59" fwhm="0.000923" res="384810.6" algo="FTMS"/>
<pk mz="356.041304" i="1545072.8" sn="11.18" a="1104.91" fwhm="0.000925" res="384828.0" algo="FTMS"/>
<pk mz="356.062344" i="2566646.8" sn="20.18" a="1653.55" fwhm="0.000747" res="476904.3" algo="FTMS"/>
<pk mz="356.070396" i="1659385.0" z="-1" sn="12.19" a="1218.44" fwhm="0.000847" res="420356.3" algo="FTMS" component_name="EP" deconvoluted_molecular_mass="355.067564" deconvoluted_isotopic_mass="356.070886"/>
<pk mz="356.098650" i="2591489.0" z="-1" sn="20.40" a="2146.41" fwhm="0.000917" res="388217.2" algo="FTMS" component_name="DY" deconvoluted_molecular_mass="353.088126" deconvoluted_isotopic_mass="356.099140"/>
<pk mz="356.106817" i="2392835.3" z="-1" sn="18.65" a="1698.33" fwhm="0.000838" res="424737.7" algo="FTMS" component_name="DH" deconvoluted_molecular_mass="355.103953" deconvoluted_isotopic_mass="356.107307"/>
<pk mz="356.135034" i="1357323.1" sn="9.53" a="790.40" fwhm="0.000807" res="441428.5" algo="FTMS"/>
<pk mz="356.143236" i="1528333.4" z="-1" sn="11.04" a="897.05" fwhm="0.000757" res="470177.1" algo="FTMS" component_name="IF" deconvoluted_molecular_mass="355.140347" deconvoluted_isotopic_mass="356.143726"/>
<pk mz="356.171596" i="1080085.4" sn="7.09" a="486.77" fwhm="0.000648" res="549295.8" algo="FTMS"/>
<pk mz="356.990375" i="1321978.6" sn="9.22" a="710.59" fwhm="0.000663" res="538587.4" algo="FTMS"/>
<pk mz="357.046316" i="4405002.0" sn="36.38" a="3490.55" fwhm="0.000844" res="423272.4" algo="FTMS"/>
<pk mz="357.061636" i="1835790.5" sn="13.74" a="1176.12" fwhm="0.000784" res="455300.3" algo="FTMS"/>
<pk mz="357.064956" i="2541071.5" sn="19.96" a="1991.77" fwhm="0.000888" res="402293.5" algo="FTMS"/>
<pk mz="357.072900" i="1345297.6" sn="9.42" a="743.99" fwhm="0.000723" res="494100.1" algo="FTMS"/>
<pk mz="357.082759" i="9505044.0" z="-1" sn="81.30" a="7887.06" fwhm="0.000835" res="427686.7" algo="FTMS" component_name="HN" deconvoluted_molecular_mass="357.083256" deconvoluted_isotopic_mass="357.083252"/>
<pk mz="357.097966" i="1439384.6" z="-1" sn="10.25" a="930.83" fwhm="0.000872" res="409496.5" algo="FTMS" component_name="DY" deconvoluted_molecular_mass="353.088126" deconvoluted_isotopic_mass="357.098459"/>
<pk mz="357.119116" i="8665375.0" sn="73.91" a="7463.93" fwhm="0.000859" res="415771.7" algo="FTMS"/>
<pk mz="357.130384" i="3076385.8" sn="24.67" a="2354.03" fwhm="0.000831" res="429818.6" algo="FTMS"/>
<pk mz="357.134434" i="1375778.9" sn="9.69" a="694.92" fwhm="0.000697" res="512339.1" algo="FTMS"/>
<pk mz="357.155530" i="9112873.0" z="-1" sn="77.85" a="7685.45" fwhm="0.000851" res="419715.8" algo="FTMS" component_name="IQ" deconvoluted_molecular_mass="357.156023" deconvoluted_isotopic_mass="357.156023"/>
<pk mz="357.166706" i="2058795.9" sn="15.71" a="1372.04" fwhm="0.000752" res="475110.6" algo="FTMS"/>
<pk mz="357.174101" i="1137582.0" sn="7.59" a="647.26" fwhm="0.000770" res="463721.3" algo="FTMS"/>
<pk mz="357.191963" i="5240627.0" sn="43.74" a="4341.43" fwhm="0.000879" res="406468.4" algo="FTMS"/>
<pk mz="357.228358" i="2631229.0" sn="20.75" a="2327.50" fwhm="0.000953" res="374899.1" algo="FTMS"/>
<pk mz="358.056827" i="1643812.4" sn="11.90" a="1134.95" fwhm="0.000807" res="443633.1" algo="FTMS"/>
<pk mz="358.077910" i="1585834.3" sn="11.40" a="1177.10" fwhm="0.000922" res="388416.4" algo="FTMS"/>
<pk mz="358.086132" i="1417004.5" z="-1" sn="9.93" a="907.50" fwhm="0.000761" res="470318.0" algo="FTMS" component_name="HN" deconvoluted_molecular_mass="357.083256" deconvoluted_isotopic_mass="358.086628"/>
<pk mz="358.093195" i="1576494.5" sn="11.32" a="863.56" fwhm="0.000684" res="523778.7" algo="FTMS"/>
<pk mz="358.114369" i="1880628.4" sn="13.97" a="1193.03" fwhm="0.000757" res="473123.9" algo="FTMS"/>
<pk mz="358.122509" i="1355574.8" sn="9.40" a="799.44" fwhm="0.000732" res="488985.1" algo="FTMS"/>
<pk mz="358.125649" i="1271351.6" sn="8.66" a="601.40" fwhm="0.000693" res="516699.5" algo="FTMS"/>
<pk mz="358.158868" i="1924160.9" z="-1" sn="14.34" a="1189.77" fwhm="0.000760" res="471398.6" algo="FTMS" component_name="IQ" deconvoluted_molecular_mass="357.156023" deconvoluted_isotopic_mass="358.159364"/>
<pk mz="358.198376" i="2049099.9" sn="15.43" a="1488.83" fwhm="0.000844" res="424541.9" algo="FTMS"/>
<pk mz="359.004485" i="1493292.3" sn="10.59" a="659.16" fwhm="0.000604" res="594332.6" algo="FTMS"/>
<pk mz="359.040899" i="2442294.5" sn="18.85" a="1836.69" fwhm="0.000855" res="419730.4" algo="FTMS"/>
<pk mz="359.052165" i="1896249.5" sn="14.10" a="1201.23" fwhm="0.000756" res="475198.4" algo="FTMS"/>
<pk mz="359.061995" i="7193404.5" sn="60.20" a="6360.45" fwhm="0.000891" res="402929.9" algo="FTMS"/>
<pk mz="359.077234" i="4459840.5" sn="36.41" a="3638.24" fwhm="0.000872" res="412014.3" algo="FTMS"/>
<pk mz="359.080445" i="1406529.5" sn="9.84" a="868.34" fwhm="0.000746" res="481452.9" algo="FTMS"/>
<pk mz="359.088469" i="1803331.6" sn="13.29" a="1182.04" fwhm="0.000799" res="449223.1" algo="FTMS"/>
<pk mz="359.098364" i="5669702.5" sn="46.94" a="4805.66" fwhm="0.000856" res="419471.9" algo="FTMS"/>
<pk mz="359.109582" i="1637449.5" sn="11.85" a="1006.80" fwhm="0.000761" res="471996.7" algo="FTMS"/>
<pk mz="359.113642" i="2703690.8" sn="21.13" a="1786.92" fwhm="0.000792" res="453635.8" algo="FTMS"/>
<pk mz="359.126665" i="1533262.3" sn="10.94" a="890.85" fwhm="0.000760" res="472543.7" algo="FTMS"/>
<pk mz="359.134762" i="7523152.5" sn="63.07" a="6356.50" fwhm="0.000872" res="411887.3" algo="FTMS"/>
<pk mz="359.146029" i="1458899.8" sn="10.29" a="1042.28" fwhm="0.001030" res="348542.8" algo="FTMS"/>
<pk mz="359.150001" i="1662292.8" sn="12.06" a="966.94" fwhm="0.000753" res="476725.1" algo="FTMS"/>
<pk mz="359.163194" i="1509720.5" sn="10.74" a="821.67" fwhm="0.000766" res="468835.4" algo="FTMS"/>
<pk mz="359.171175" i="8004442.5" sn="67.26" a="6749.73" fwhm="0.000857" res="418885.2" algo="FTMS"/>
<pk mz="359.207523" i="3156324.8" sn="25.07" a="2485.64" fwhm="0.000857" res="419303.0" algo="FTMS"/>
<pk mz="359.243919" i="1371758.9" sn="9.53" a="780.78" fwhm="0.000735" res="488446.7" algo="FTMS"/>
<pk mz="360.036145" i="1619018.9" sn="11.68" a="1166.03" fwhm="0.000807" res="446004.2" algo="FTMS"/>
<pk mz="360.065460" i="1300179.0" sn="8.91" a="909.23" fwhm="0.000940" res="383119.8" algo="FTMS"/>
<pk mz="360.072385" i="2536533.0" sn="19.67" a="1945.62" fwhm="0.000888" res="405645.2" algo="FTMS"/>
<pk mz="360.083733" i="1303896.1" sn="8.94" a="835.61" fwhm="0.000785" res="458520.8" algo="FTMS"/>
<pk mz="360.093596" i="1194074.9" sn="7.99" a="702.75" fwhm="0.000873" res="412402.6" algo="FTMS"/>
<pk mz="360.101877" i="1095133.1" sn="7.12" a="485.36" fwhm="0.000749" res="480969.9" algo="FTMS"/>
<pk mz="360.108906" i="1375711.1" sn="9.57" a="880.80" fwhm="0.000847" res="425059.8" algo="FTMS"/>
<pk mz="360.130086" i="1993317.0" sn="14.94" a="1620.62" fwhm="0.000842" res="427670.9" algo="FTMS"/>
<pk mz="360.138200" i="1152615.3" sn="7.62" a="601.57" fwhm="0.000726" res="496061.2" algo="FTMS"/>
<pk mz="360.141251" i="1636072.1" sn="11.83" a="1237.10" fwhm="0.000903" res="398722.9" algo="FTMS"/>
<pk mz="360.145224" i="1096169.1" sn="7.13" a="523.13" fwhm="0.000789" res="456294.0" algo="FTMS"/>
<pk mz="360.166433" i="1497199.0" sn="10.62" a="740.54" fwhm="0.000679" res="530480.1" algo="FTMS"/>
<pk mz="360.174589" i="1414769.3" sn="9.91" a="686.91" fwhm="0.000732" res="491839.4" algo="FTMS"/>
<pk mz="360.177642" i="1146866.1" sn="7.57" a="578.95" fwhm="0.000742" res="485382.2" algo="FTMS"/>
<pk mz="361.020165" i="2231131.5" sn="17.01" a="1550.37" fwhm="0.000829" res="435588.2" algo="FTMS"/>
<pk mz="361.031320" i="2481246.8" sn="19.19" a="1996.76" fwhm="0.000886" res="407675.2" algo="FTMS"/>
<pk mz="361.056554" i="5762405.5" sn="47.74" a="4727.34" fwhm="0.000845" res="427283.4" algo="FTMS"/>
<pk mz="361.067767" i="3716456.8" sn="29.94" a="2487.73" fwhm="0.000745" res="484819.1" algo="FTMS"/>
<pk mz="361.077691" i="2181483.5" sn="16.58" a="1479.46" fwhm="0.000785" res="460164.1" algo="FTMS"/>
<pk mz="361.092902" i="6721903.5" sn="56.10" a="5521.59" fwhm="0.000865" res="417628.9" algo="FTMS"/>
<pk mz="361.096317" i="1219056.6" sn="8.20" a="753.23" fwhm="0.000853" res="423196.6" algo="FTMS"/>
<pk mz="361.104168" i="2618738.8" sn="20.38" a="1958.10" fwhm="0.000835" res="432314.5" algo="FTMS"/>
<pk mz="361.105969" i="2071155.4" sn="15.62" a="1557.11" fwhm="0.000914" res="394869.5" algo="FTMS"/>
<pk mz="361.114079" i="3024757.5" sn="23.92" a="2427.97" fwhm="0.000864" res="418101.0" algo="FTMS"/>
<pk mz="361.129335" i="4189049.8" sn="34.05" a="3290.69" fwhm="0.000856" res="422100.1" algo="FTMS"/>
<pk mz="361.142300" i="3474301.3" sn="27.83" a="3299.28" fwhm="0.000995" res="362904.6" algo="FTMS"/>
<pk mz="361.147843" i="1244542.9" sn="8.42" a="594.38" fwhm="0.000713" res="506691.3" algo="FTMS"/>
<pk mz="361.150444" i="4692351.5" sn="38.43" a="3685.76" fwhm="0.000825" res="437946.4" algo="FTMS"/>
<pk mz="361.165647" i="2966403.8" sn="23.41" a="2087.95" fwhm="0.000795" res="454290.0" algo="FTMS"/>
<pk mz="361.178743" i="1857159.5" sn="13.75" a="1393.91" fwhm="0.000877" res="411863.1" algo="FTMS"/>
<pk mz="361.186832" i="2904713.8" sn="22.87" a="2378.80" fwhm="0.000907" res="398434.0" algo="FTMS"/>
<pk mz="361.215046" i="1090321.5" sn="7.08" a="565.20" fwhm="0.000724" res="498790.1" algo="FTMS"/>
<pk mz="361.223107" i="1274515.8" sn="8.68" a="644.17" fwhm="0.000685" res="527154.5" algo="FTMS"/>
<pk mz="362.015299" i="1582702.6" sn="11.36" a="988.88" fwhm="0.000829" res="436514.9" algo="FTMS"/>
<pk mz="362.051773" i="4034168.8" sn="32.70" a="3301.64" fwhm="0.000876" res="413516.4" algo="FTMS"/>
<pk mz="362.062893" i="1374843.8" sn="9.55" a="867.67" fwhm="0.000833" res="434880.9" algo="FTMS"/>
<pk mz="362.088168" i="4101250.8" sn="33.28" a="3385.27" fwhm="0.000887" res="408287.1" algo="FTMS"/>
<pk mz="362.096307" i="1243525.0" sn="8.41" a="683.32" fwhm="0.000720" res="502598.9" algo="FTMS"/>
<pk mz="362.099190" i="1145221.9" sn="7.56" a="759.59" fwhm="0.000926" res="391103.5" algo="FTMS"/>
<pk mz="362.109314" i="1537416.6" sn="10.97" a="1169.73" fwhm="0.001011" res="358116.0" algo="FTMS"/>
<pk mz="362.124590" i="1107852.9" sn="7.23" a="670.67" fwhm="0.000946" res="382691.7" algo="FTMS"/>
<pk mz="362.145662" i="3416210.8" sn="27.32" a="2858.49" fwhm="0.000894" res="405118.3" algo="FTMS"/>
<pk mz="362.168968" i="1083673.1" sn="7.02" a="766.82" fwhm="0.000922" res="392730.0" algo="FTMS"/>
<pk mz="362.181934" i="1413020.6" sn="9.89" a="778.02" fwhm="0.000777" res="466141.9" algo="FTMS"/>
<pk mz="362.218379" i="1139750.8" sn="7.51" a="539.05" fwhm="0.000722" res="501448.5" algo="FTMS"/>
<pk mz="363.035799" i="5558152.0" sn="45.96" a="4757.13" fwhm="0.000917" res="395702.8" algo="FTMS"/>
<pk mz="363.046990" i="2150283.3" sn="16.30" a="1455.90" fwhm="0.000774" res="468856.5" algo="FTMS"/>
<pk mz="363.072132" i="7041938.0" sn="58.88" a="6465.85" fwhm="0.000928" res="391306.3" algo="FTMS"/>
<pk mz="363.083384" i="5335445.0" sn="44.02" a="4557.95" fwhm="0.000893" res="406496.4" algo="FTMS"/>
<pk mz="363.085205" i="2756501.8" sn="21.58" a="1970.44" fwhm="0.000831" res="437114.0" algo="FTMS"/>
<pk mz="363.093241" i="1298199.9" sn="8.88" a="801.44" fwhm="0.000831" res="437065.0" algo="FTMS"/>
<pk mz="363.108541" i="8731548.0" sn="73.58" a="8116.33" fwhm="0.000910" res="399089.2" algo="FTMS"/>
<pk mz="363.112101" i="1092381.1" sn="7.09" a="570.63" fwhm="0.000831" res="437183.1" algo="FTMS"/>
<pk mz="363.119809" i="2593183.3" sn="20.16" a="2078.83" fwhm="0.000930" res="390646.8" algo="FTMS"/>
<pk mz="363.121672" i="4152735.8" sn="33.73" a="3502.49" fwhm="0.000898" res="404538.4" algo="FTMS"/>
<pk mz="363.129638" i="1167009.9" sn="7.74" a="664.50" fwhm="0.000794" res="457261.2" algo="FTMS"/>
<pk mz="363.144906" i="5246886.0" sn="43.25" a="4554.78" fwhm="0.000909" res="399399.6" algo="FTMS"/>
<pk mz="363.157982" i="3843497.8" sn="31.04" a="3121.19" fwhm="0.000882" res="411729.8" algo="FTMS"/>
<pk mz="363.165884" i="1426859.9" sn="10.00" a="811.40" fwhm="0.000761" res="476999.6" algo="FTMS"/>
<pk mz="363.181291" i="1519792.1" sn="10.81" a="991.43" fwhm="0.000863" res="420703.9" algo="FTMS"/>
<pk mz="363.194419" i="3044531.8" sn="24.08" a="2547.87" fwhm="0.000924" res="392977.9" algo="FTMS"/>
<pk mz="363.221087" i="1622715.1" sn="11.71" a="979.73" fwhm="0.000741" res="490039.2" algo="FTMS"/>
<pk mz="364.030978" i="2307482.0" sn="17.67" a="1621.93" fwhm="0.000807" res="450880.7" algo="FTMS"/>
<pk mz="364.039049" i="1279132.1" sn="8.72" a="1075.98" fwhm="0.001157" res="314625.3" algo="FTMS"/>
<pk mz="364.067429" i="5618852.0" sn="46.49" a="4880.54" fwhm="0.000901" res="404210.3" algo="FTMS"/>
<pk mz="364.075513" i="1445030.1" sn="10.16" a="986.58" fwhm="0.000882" res="412970.7" algo="FTMS"/>
<pk mz="364.078741" i="1941159.0" sn="14.48" a="1259.31" fwhm="0.000778" res="467667.4" algo="FTMS"/>
<pk mz="364.088544" i="1319849.8" sn="9.07" a="768.87" fwhm="0.000796" res="457460.4" algo="FTMS"/>
<pk mz="364.103842" i="3233454.0" sn="25.73" a="2934.18" fwhm="0.000932" res="390576.4" algo="FTMS"/>
<pk mz="364.111838" i="1375792.1" sn="9.56" a="1115.87" fwhm="0.001004" res="362806.9" algo="FTMS"/>
<pk mz="364.115075" i="1517873.0" sn="10.79" a="1073.94" fwhm="0.000920" res="395682.4" algo="FTMS"/>
<pk mz="364.124960" i="1746995.8" sn="12.79" a="1686.79" fwhm="0.001194" res="304912.2" algo="FTMS"/>
<pk mz="364.140200" i="1664695.9" sn="12.07" a="1195.72" fwhm="0.000835" res="436074.4" algo="FTMS"/>
<pk mz="364.148427" i="1091002.1" sn="7.08" a="553.25" fwhm="0.000684" res="532506.9" algo="FTMS"/>
<pk mz="364.161290" i="1257661.8" sn="8.53" a="831.36" fwhm="0.000794" res="458664.9" algo="FTMS"/>
<pk mz="365.015092" i="2407080.0" sn="18.53" a="1804.36" fwhm="0.000876" res="416476.2" algo="FTMS"/>
<pk mz="365.051449" i="7983538.0" sn="67.07" a="7159.33" fwhm="0.000909" res="401489.0" algo="FTMS"/>
<pk mz="365.062708" i="2857397.0" sn="22.45" a="2425.26" fwhm="0.000961" res="379979.7" algo="FTMS"/>
<pk mz="365.064602" i="1151797.6" sn="7.61" a="694.82" fwhm="0.000823" res="443607.8" algo="FTMS"/>
<pk mz="365.087847" i="12891580.0" z="-1" sn="109.78" a="11720.08" fwhm="0.000907" res="402491.8" algo="FTMS" component_name="DL" deconvoluted_molecular_mass="365.088370" deconvoluted_isotopic_mass="365.088363"/>
<pk mz="365.099059" i="4144575.0" sn="33.65" a="3520.71" fwhm="0.000934" res="391024.3" algo="FTMS"/>
<pk mz="365.100868" i="4228543.5" sn="34.38" a="3617.93" fwhm="0.000885" res="412336.7" algo="FTMS"/>
<pk mz="365.118802" i="1544644.5" sn="11.02" a="939.77" fwhm="0.000801" res="455976.5" algo="FTMS"/>
<pk mz="365.124219" i="11691462.0" z="-1" sn="99.34" a="10648.74" fwhm="0.000914" res="399303.7" algo="FTMS" component_name="EL" deconvoluted_molecular_mass="365.124732" deconvoluted_isotopic_mass="365.124734"/>
<pk mz="365.127667" i="1769414.9" sn="12.98" a="1317.45" fwhm="0.000888" res="411077.0" algo="FTMS"/>
<pk mz="365.137281" i="5975497.5" sn="49.59" a="5223.44" fwhm="0.000899" res="405958.8" algo="FTMS"/>
<pk mz="365.160636" i="5085648.0" sn="41.84" a="4466.75" fwhm="0.000912" res="400397.8" algo="FTMS"/>
<pk mz="365.163916" i="1203152.9" sn="8.05" a="649.61" fwhm="0.000903" res="404430.7" algo="FTMS"/>
<pk mz="365.173627" i="2295507.5" sn="17.56" a="2047.92" fwhm="0.000984" res="371188.8" algo="FTMS"/>
<pk mz="365.191347" i="1226584.4" sn="8.26" a="691.08" fwhm="0.000808" res="452071.2" algo="FTMS"/>
<pk mz="365.196992" i="1747161.9" sn="12.79" a="1159.78" fwhm="0.000839" res="435516.9" algo="FTMS"/>
<pk mz="365.200335" i="5512667.0" sn="45.56" a="4703.32" fwhm="0.000899" res="406070.9" algo="FTMS"/>
<pk mz="365.210037" i="5547485.5" sn="45.86" a="4809.58" fwhm="0.000896" res="407734.6" algo="FTMS"/>
<pk mz="365.236744" i="2535908.8" sn="19.65" a="2146.85" fwhm="0.000993" res="367836.5" algo="FTMS"/>
<pk mz="365.246421" i="3510247.5" sn="28.13" a="2824.74" fwhm="0.000875" res="417633.6" algo="FTMS"/>
<pk mz="366.046728" i="2892482.8" sn="22.47" a="2372.41" fwhm="0.000896" res="408397.4" algo="FTMS"/>
<pk mz="366.054805" i="1560260.9" sn="11.02" a="1076.74" fwhm="0.000802" res="456229.3" algo="FTMS"/>
<pk mz="366.083080" i="5057740.5" sn="41.08" a="4393.29" fwhm="0.000896" res="408644.5" algo="FTMS"/>
<pk mz="366.091246" i="1971918.9" z="-1" sn="14.56" a="1408.24" fwhm="0.000841" res="435294.8" algo="FTMS" component_name="DL" deconvoluted_molecular_mass="365.088370" deconvoluted_isotopic_mass="366.091765"/>
<pk mz="366.094186" i="1117391.6" sn="7.21" a="534.67" fwhm="0.000649" res="563884.9" algo="FTMS"/>
<pk mz="366.119469" i="2910422.5" sn="22.63" a="2162.86" fwhm="0.000827" res="442723.8" algo="FTMS"/>
<pk mz="366.127542" i="2065368.8" z="-1" sn="15.36" a="1689.45" fwhm="0.000926" res="395466.3" algo="FTMS" component_name="EL" deconvoluted_molecular_mass="365.124732" deconvoluted_isotopic_mass="366.128060"/>
<pk mz="366.130558" i="1133401.6" sn="7.35" a="653.98" fwhm="0.001002" res="365357.9" algo="FTMS"/>
<pk mz="366.140634" i="1126236.4" sn="7.29" a="600.88" fwhm="0.000750" res="488300.4" algo="FTMS"/>
<pk mz="367.030661" i="4597711.5" sn="37.13" a="4306.52" fwhm="0.000966" res="379757.3" algo="FTMS"/>
<pk mz="367.045342" i="1161427.6" sn="7.59" a="564.90" fwhm="0.000654" res="561013.4" algo="FTMS"/>
<pk mz="367.067090" i="12429274.0" z="-1" sn="104.45" a="11354.16" fwhm="0.000899" res="408177.5" algo="FTMS" component_name="DW" deconvoluted_molecular_mass="367.067618" deconvoluted_isotopic_mass="367.067612"/>
<pk mz="367.078327" i="2990044.5" sn="23.31" a="2447.85" fwhm="0.000885" res="414915.0" algo="FTMS"/>
<pk mz="367.097968" i="1498850.0" sn="10.49" a="810.84" fwhm="0.000721" res="508875.9" algo="FTMS"/>
<pk mz="367.103426" i="18999268.0" z="-1" sn="160.92" a="17475.32" fwhm="0.000918" res="399690.0" algo="FTMS" component_name="AK" deconvoluted_molecular_mass="367.103936" deconvoluted_isotopic_mass="367.103948"/>
<pk mz="367.114596" i="2892774.5" sn="22.47" a="2363.07" fwhm="0.000917" res="400198.5" algo="FTMS"/>
<pk mz="367.116613" i="2681319.0" sn="20.65" a="1806.05" fwhm="0.000807" res="455030.3" algo="FTMS"/>
<pk mz="367.134321" i="1972971.9" sn="14.57" a="1709.23" fwhm="0.000964" res="381021.6" algo="FTMS"/>
<pk mz="367.139846" i="11106285.0" z="-1" sn="93.07" a="10358.05" fwhm="0.000938" res="391200.0" algo="FTMS" component_name="FA" deconvoluted_molecular_mass="367.140726" deconvoluted_isotopic_mass="367.140368"/>
<pk mz="367.143221" i="1293294.4" sn="8.72" a="812.48" fwhm="0.000834" res="439996.7" algo="FTMS"/>
<pk mz="367.152890" i="4053489.0" sn="32.45" a="3414.99" fwhm="0.000886" res="414235.0" algo="FTMS"/>
<pk mz="367.176253" i="4114423.3" sn="32.97" a="3227.09" fwhm="0.000837" res="438536.2" algo="FTMS"/>
<pk mz="367.179426" i="1126392.3" sn="7.29" a="646.04" fwhm="0.000779" res="471145.4" algo="FTMS"/>
<pk mz="367.189350" i="1364986.9" sn="9.34" a="832.00" fwhm="0.000823" res="446155.7" algo="FTMS"/>
<pk mz="367.207082" i="2276095.8" sn="17.17" a="1996.72" fwhm="0.001013" res="362636.7" algo="FTMS"/>
<pk mz="367.212601" i="1547009.3" sn="10.90" a="850.46" fwhm="0.000725" res="506162.6" algo="FTMS"/>
<pk mz="367.215973" i="1773826.1" sn="12.85" a="1131.79" fwhm="0.000811" res="452893.5" algo="FTMS"/>
<pk mz="367.225694" i="2286596.8" sn="17.26" a="1713.23" fwhm="0.000880" res="417259.0" algo="FTMS"/>
<pk mz="367.243468" i="1530377.8" sn="10.76" a="831.56" fwhm="0.000731" res="502519.0" algo="FTMS"/>
<pk mz="368.025706" i="1617375.0" sn="11.51" a="1303.99" fwhm="0.001102" res="334074.3" algo="FTMS"/>
<pk mz="368.062337" i="3427561.0" sn="27.07" a="2663.27" fwhm="0.000860" res="428012.9" algo="FTMS"/>
<pk mz="368.070474" i="2342123.3" z="-1" sn="17.74" a="1804.08" fwhm="0.000871" res="422635.2" algo="FTMS" component_name="DW" deconvoluted_molecular_mass="367.067618" deconvoluted_isotopic_mass="368.070999"/>
<pk mz="368.098712" i="3948275.0" sn="31.54" a="3171.24" fwhm="0.000867" res="424723.3" algo="FTMS"/>
<pk mz="368.106694" i="3553525.0" z="-1" sn="28.15" a="2902.51" fwhm="0.000876" res="420264.9" algo="FTMS" component_name="AK" deconvoluted_molecular_mass="367.103936" deconvoluted_isotopic_mass="368.107219"/>
<pk mz="368.111755" i="1388790.5" sn="9.54" a="1007.36" fwhm="0.001030" res="357372.2" algo="FTMS"/>
<pk mz="368.135079" i="1553916.9" sn="10.96" a="904.70" fwhm="0.000745" res="494394.7" algo="FTMS"/>
<pk mz="368.143230" i="2246911.0" z="-1" sn="16.92" a="1766.66" fwhm="0.000967" res="380529.7" algo="FTMS" component_name="FA" deconvoluted_molecular_mass="367.140726" deconvoluted_isotopic_mass="368.143755"/>
<pk mz="368.148182" i="1129216.4" sn="7.31" a="551.90" fwhm="0.000755" res="487905.1" algo="FTMS"/>
<pk mz="369.025191" i="1593583.1" sn="11.30" a="1169.77" fwhm="0.000878" res="420085.2" algo="FTMS"/>
<pk mz="369.036519" i="1224178.3" sn="8.12" a="582.86" fwhm="0.000693" res="532461.6" algo="FTMS"/>
<pk mz="369.046321" i="7671285.0" sn="63.54" a="6867.58" fwhm="0.000921" res="400834.3" algo="FTMS"/>
<pk mz="369.082743" i="17295870.0" z="-1" sn="146.28" a="16364.84" fwhm="0.000933" res="395602.2" algo="FTMS" component_name="BB" deconvoluted_molecular_mass="369.083210" deconvoluted_isotopic_mass="369.083270"/>
<pk mz="369.093954" i="2588673.8" sn="19.85" a="2103.16" fwhm="0.000880" res="419364.4" algo="FTMS"/>
<pk mz="369.119117" i="15165961.0" z="-1" sn="127.97" a="14536.58" fwhm="0.000949" res="388916.4" algo="FTMS" component_name="BQ" deconvoluted_molecular_mass="369.119730" deconvoluted_isotopic_mass="369.119644"/>
<pk mz="369.130312" i="1399179.8" sn="9.63" a="912.30" fwhm="0.000883" res="418106.4" algo="FTMS"/>
<pk mz="369.132180" i="1751308.3" sn="12.66" a="1248.75" fwhm="0.000828" res="445807.5" algo="FTMS"/>
<pk mz="369.149935" i="1286801.1" z="-1" sn="8.66" a="1000.03" fwhm="0.001030" res="358421.8" algo="FTMS" component_name="FA" deconvoluted_molecular_mass="367.140726" deconvoluted_isotopic_mass="369.150462"/>
<pk mz="369.155499" i="9029139.0" z="-1" sn="75.22" a="8468.74" fwhm="0.000941" res="392356.8" algo="FTMS" component_name="IX" deconvoluted_molecular_mass="369.156041" deconvoluted_isotopic_mass="369.156027"/>
<pk mz="369.168424" i="1404950.1" sn="9.68" a="915.10" fwhm="0.000775" res="476486.0" algo="FTMS"/>
<pk mz="369.174147" i="1574167.6" sn="11.13" a="1018.27" fwhm="0.000785" res="470232.2" algo="FTMS"/>
<pk mz="369.191888" i="5203996.5" sn="42.33" a="4527.98" fwhm="0.000932" res="396262.5" algo="FTMS"/>
<pk mz="369.207216" i="1098912.6" sn="7.05" a="725.29" fwhm="0.001083" res="340989.7" algo="FTMS"/>
<pk mz="369.228319" i="1606438.4" sn="11.41" a="936.04" fwhm="0.000735" res="502152.7" algo="FTMS"/>
<pk mz="370.041591" i="1914627.4" sn="14.06" a="1486.23" fwhm="0.000924" res="400604.6" algo="FTMS"/>
<pk mz="370.049701" i="1189125.5" sn="7.82" a="580.98" fwhm="0.000733" res="504890.5" algo="FTMS"/>
<pk mz="370.078016" i="3256077.3" sn="25.59" a="2818.34" fwhm="0.000950" res="389562.8" algo="FTMS"/>
<pk mz="370.086125" i="2622223.5" z="-1" sn="20.14" a="1879.24" fwhm="0.000836" res="442751.8" algo="FTMS" component_name="BB" deconvoluted_molecular_mass="369.083210" deconvoluted_isotopic_mass="370.086655"/>
<pk mz="370.091149" i="1106192.8" sn="7.11" a="718.87" fwhm="0.000962" res="384800.4" algo="FTMS"/>
<pk mz="370.114423" i="2883095.0" sn="22.38" a="2310.82" fwhm="0.000929" res="398490.8" algo="FTMS"/>
<pk mz="370.122526" i="2982169.3" z="-1" sn="23.23" a="2370.51" fwhm="0.000909" res="407184.0" algo="FTMS" component_name="BQ" deconvoluted_molecular_mass="369.119730" deconvoluted_isotopic_mass="370.123056"/>
<pk mz="370.125598" i="1195034.1" sn="7.87" a="562.36" fwhm="0.000668" res="554081.5" algo="FTMS"/>
<pk mz="370.127431" i="1857562.6" sn="13.57" a="1321.43" fwhm="0.000871" res="425163.5" algo="FTMS"/>
<pk mz="370.150792" i="1366817.0" z="-1" sn="9.35" a="657.38" fwhm="0.000667" res="555209.6" algo="FTMS" component_name="FA" deconvoluted_molecular_mass="367.140726" deconvoluted_isotopic_mass="370.151323"/>
<pk mz="370.158936" i="1560867.3" z="-1" sn="11.02" a="1058.89" fwhm="0.000839" res="441209.3" algo="FTMS" component_name="IX" deconvoluted_molecular_mass="369.156041" deconvoluted_isotopic_mass="370.159466"/>
<pk mz="371.005906" i="3702793.0" sn="29.43" a="3029.87" fwhm="0.000892" res="415936.7" algo="FTMS"/>
<pk mz="371.025548" i="1551886.3" sn="10.94" a="1090.33" fwhm="0.000901" res="411897.0" algo="FTMS"/>
<pk mz="371.040954" i="2505490.5" sn="19.13" a="1980.09" fwhm="0.000894" res="414940.7" algo="FTMS"/>
<pk mz="371.052124" i="1432085.5" sn="9.91" a="965.46" fwhm="0.000805" res="460938.3" algo="FTMS"/>
<pk mz="371.061992" i="9981976.0" z="-1" sn="83.40" a="9989.60" fwhm="0.000986" res="376392.5" algo="FTMS" component_name="GT" deconvoluted_molecular_mass="371.062524" deconvoluted_isotopic_mass="371.062525"/>
<pk mz="371.073169" i="1251355.1" sn="8.35" a="917.39" fwhm="0.000967" res="383601.5" algo="FTMS"/>
<pk mz="371.077275" i="14068764.0" z="-1" sn="118.53" a="13526.16" fwhm="0.000942" res="393956.0" algo="FTMS" component_name="CG" deconvoluted_molecular_mass="371.077806" deconvoluted_isotopic_mass="371.077809"/>
<pk mz="371.088534" i="1563935.3" z="-1" sn="11.04" a="1216.83" fwhm="0.000924" res="401448.0" algo="FTMS" component_name="BB" deconvoluted_molecular_mass="369.083210" deconvoluted_isotopic_mass="371.089068"/>
<pk mz="371.098394" i="13810722.0" z="-1" sn="116.31" a="12832.33" fwhm="0.000918" res="404061.4" algo="FTMS" component_name="CN" deconvoluted_molecular_mass="371.098927" deconvoluted_isotopic_mass="371.098928"/>
<pk mz="371.109778" i="1829157.1" sn="13.32" a="1315.38" fwhm="0.000881" res="421354.5" algo="FTMS"/>
<pk mz="371.113646" i="1656102.1" sn="11.83" a="998.01" fwhm="0.000788" res="470753.6" algo="FTMS"/>
<pk mz="371.116709" i="1131431.0" sn="7.32" a="698.28" fwhm="0.001059" res="350512.9" algo="FTMS"/>
<pk mz="371.126908" i="1322793.8" z="-1" sn="8.97" a="989.84" fwhm="0.000872" res="425682.9" algo="FTMS" component_name="BQ" deconvoluted_molecular_mass="369.119730" deconvoluted_isotopic_mass="371.127442"/>
<pk mz="371.134763" i="10632236.0" z="-1" sn="88.99" a="9889.33" fwhm="0.000919" res="403664.9" algo="FTMS" component_name="FP" deconvoluted_molecular_mass="371.135313" deconvoluted_isotopic_mass="371.135296"/>
<pk mz="371.146002" i="7199791.0" sn="59.49" a="6687.12" fwhm="0.000955" res="388672.6" algo="FTMS"/>
<pk mz="371.163009" i="1315251.5" sn="8.90" a="1014.57" fwhm="0.000992" res="374344.7" algo="FTMS"/>
<pk mz="371.171156" i="9091126.0" z="-1" sn="75.74" a="8643.86" fwhm="0.000950" res="390901.7" algo="FTMS" component_name="IS" deconvoluted_molecular_mass="371.171683" deconvoluted_isotopic_mass="371.171689"/>
<pk mz="371.182296" i="1371960.8" sn="9.39" a="833.13" fwhm="0.000800" res="463813.8" algo="FTMS"/>
<pk mz="371.207512" i="5619775.5" sn="45.90" a="4816.68" fwhm="0.000892" res="416184.1" algo="FTMS"/>
<pk mz="371.244005" i="1836873.5" sn="13.39" a="1469.61" fwhm="0.000936" res="396507.6" algo="FTMS"/>
<pk mz="372.036133" i="1568799.9" sn="11.08" a="1249.89" fwhm="0.000926" res="401586.4" algo="FTMS"/>
<pk mz="372.047412" i="1116707.0" sn="7.19" a="540.39" fwhm="0.000752" res="494974.6" algo="FTMS"/>
<pk mz="372.057222" i="1239589.6" sn="8.25" a="551.48" fwhm="0.000707" res="526139.4" algo="FTMS"/>
<pk mz="372.065324" i="1359911.8" z="-1" sn="9.28" a="1001.10" fwhm="0.000961" res="387333.2" algo="FTMS" component_name="GT" deconvoluted_molecular_mass="371.062524" deconvoluted_isotopic_mass="372.065860"/>
<pk mz="372.072563" i="1829673.8" sn="13.32" a="1219.22" fwhm="0.000790" res="471150.3" algo="FTMS"/>
<pk mz="372.080599" i="2731308.0" z="-1" sn="21.07" a="2234.05" fwhm="0.000919" res="405079.7" algo="FTMS" component_name="CG" deconvoluted_molecular_mass="371.077806" deconvoluted_isotopic_mass="372.081135"/>
<pk mz="372.083589" i="1162028.8" sn="7.58" a="753.34" fwhm="0.000882" res="422048.1" algo="FTMS"/>
<pk mz="372.093657" i="2884911.5" sn="22.39" a="2640.19" fwhm="0.001004" res="370722.7" algo="FTMS"/>
<pk mz="372.101729" i="2258993.8" z="-1" sn="17.01" a="1642.01" fwhm="0.000857" res="434300.8" algo="FTMS" component_name="CN" deconvoluted_molecular_mass="371.098927" deconvoluted_isotopic_mass="372.102265"/>
<pk mz="372.130093" i="2084665.3" sn="15.51" a="1584.83" fwhm="0.000881" res="422262.0" algo="FTMS"/>
<pk mz="372.138216" i="1855035.5" z="-1" sn="13.54" a="1457.02" fwhm="0.000856" res="434540.0" algo="FTMS" component_name="FP" deconvoluted_molecular_mass="371.135313" deconvoluted_isotopic_mass="372.138752"/>
<pk mz="372.141166" i="1231420.3" sn="8.18" a="747.90" fwhm="0.000814" res="456970.9" algo="FTMS"/>
<pk mz="372.149278" i="1166014.5" sn="7.62" a="636.96" fwhm="0.000772" res="481952.7" algo="FTMS"/>
<pk mz="372.166450" i="1364035.1" sn="9.32" a="768.18" fwhm="0.000793" res="469280.2" algo="FTMS"/>
<pk mz="372.174453" i="1607237.3" z="-1" sn="11.41" a="1145.31" fwhm="0.000895" res="415910.3" algo="FTMS" component_name="IS" deconvoluted_molecular_mass="371.171683" deconvoluted_isotopic_mass="372.174989"/>
<pk mz="372.177654" i="1466694.1" sn="10.20" a="952.10" fwhm="0.000812" res="458138.6" algo="FTMS"/>
<pk mz="372.210902" i="1421647.1" sn="9.81" a="844.80" fwhm="0.000850" res="438000.1" algo="FTMS"/>
<pk mz="372.214119" i="1273424.0" sn="8.54" a="717.51" fwhm="0.000794" res="468968.2" algo="FTMS"/>
<pk mz="372.303864" i="4309864.5" sn="34.64" a="3704.31" fwhm="0.000940" res="396065.8" algo="FTMS"/>
<pk mz="373.003005" i="1313701.3" sn="8.88" a="924.80" fwhm="0.000955" res="390434.9" algo="FTMS"/>
<pk mz="373.020135" i="2732074.0" sn="21.08" a="2236.22" fwhm="0.000910" res="410095.9" algo="FTMS"/>
<pk mz="373.031415" i="1114540.9" sn="7.17" a="682.71" fwhm="0.000802" res="465236.7" algo="FTMS"/>
<pk mz="373.041221" i="2708527.5" sn="20.87" a="2289.59" fwhm="0.000936" res="398610.4" algo="FTMS"/>
<pk mz="373.056487" i="4372019.5" sn="35.17" a="3662.98" fwhm="0.000923" res="404167.7" algo="FTMS"/>
<pk mz="373.067778" i="2523446.8" sn="19.28" a="2165.30" fwhm="0.000945" res="394851.6" algo="FTMS"/>
<pk mz="373.077609" i="13751865.0" z="-1" sn="115.80" a="13048.90" fwhm="0.000941" res="396357.7" algo="FTMS" component_name="CQ" deconvoluted_molecular_mass="373.078153" deconvoluted_isotopic_mass="373.078148"/>
<pk mz="373.092868" i="5609533.5" sn="45.81" a="5463.45" fwhm="0.001002" res="372503.0" algo="FTMS"/>
<pk mz="373.101984" i="2739520.0" sn="21.14" a="2232.53" fwhm="0.000954" res="391285.7" algo="FTMS"/>
<pk mz="373.104254" i="1728832.6" sn="12.45" a="1273.99" fwhm="0.000922" res="404655.9" algo="FTMS"/>
<pk mz="373.105993" i="1663809.1" sn="11.89" a="1003.30" fwhm="0.000762" res="489362.1" algo="FTMS"/>
<pk mz="373.114024" i="7816771.0" sn="64.78" a="7615.48" fwhm="0.000985" res="378753.2" algo="FTMS"/>
<pk mz="373.125280" i="1952070.3" sn="14.37" a="1333.36" fwhm="0.000791" res="471809.3" algo="FTMS"/>
<pk mz="373.129237" i="2443079.3" sn="18.59" a="2091.49" fwhm="0.000990" res="376909.4" algo="FTMS"/>
<pk mz="373.142273" i="1770314.9" sn="12.81" a="1263.92" fwhm="0.000883" res="422418.1" algo="FTMS"/>
<pk mz="373.150394" i="9098829.0" z="-1" sn="75.80" a="8878.85" fwhm="0.000967" res="385804.2" algo="FTMS" component_name="IR" deconvoluted_molecular_mass="373.150948" deconvoluted_isotopic_mass="373.150933"/>
<pk mz="373.165415" i="1222353.1" sn="8.10" a="854.68" fwhm="0.000923" res="404196.5" algo="FTMS"/>
<pk mz="373.186769" i="8338007.0" sn="69.26" a="8050.65" fwhm="0.000981" res="380503.1" algo="FTMS"/>
<pk mz="373.223085" i="3453024.8" sn="27.27" a="2981.94" fwhm="0.000949" res="393350.1" algo="FTMS"/>
<pk mz="373.307195" i="1448567.4" sn="9.92" a="1246.67" fwhm="0.001192" res="313069.9" algo="FTMS"/>
<pk mz="374.015311" i="1271606.5" sn="8.41" a="978.06" fwhm="0.001035" res="361268.4" algo="FTMS"/>
<pk mz="374.051791" i="3016512.3" sn="23.22" a="2714.04" fwhm="0.000956" res="391135.8" algo="FTMS"/>
<pk mz="374.063041" i="1139651.4" sn="7.29" a="708.70" fwhm="0.000850" res="440162.1" algo="FTMS"/>
<pk mz="374.080990" i="1980744.1" z="-1" sn="14.43" a="1558.98" fwhm="0.000917" res="408124.7" algo="FTMS" component_name="CQ" deconvoluted_molecular_mass="373.078153" deconvoluted_isotopic_mass="374.081532"/>
<pk mz="374.088118" i="2509642.0" sn="18.92" a="2087.70" fwhm="0.000945" res="395799.3" algo="FTMS"/>
<pk mz="374.099316" i="1766989.1" sn="12.62" a="1341.94" fwhm="0.000930" res="402362.0" algo="FTMS"/>
<pk mz="374.109378" i="1749839.9" sn="12.47" a="1190.75" fwhm="0.001038" res="360317.6" algo="FTMS"/>
<pk mz="374.117385" i="1503314.0" sn="10.38" a="1073.08" fwhm="0.000900" res="415647.3" algo="FTMS"/>
<pk mz="374.124431" i="1407827.9" sn="9.57" a="736.26" fwhm="0.000748" res="500415.2" algo="FTMS"/>
<pk mz="374.145710" i="2680153.8" sn="20.36" a="2213.40" fwhm="0.000963" res="388590.5" algo="FTMS"/>
<pk mz="374.153855" i="1289563.9" z="-1" sn="8.56" a="973.32" fwhm="0.001039" res="360238.6" algo="FTMS" component_name="IR" deconvoluted_molecular_mass="373.150948" deconvoluted_isotopic_mass="374.154397"/>
<pk mz="374.156931" i="2132828.8" sn="15.72" a="1680.59" fwhm="0.000914" res="409504.3" algo="FTMS"/>
<pk mz="374.190178" i="1684581.6" sn="11.92" a="1299.67" fwhm="0.000961" res="389572.5" algo="FTMS"/>
<pk mz="374.300880" i="1708931.5" sn="12.12" a="1244.44" fwhm="0.000899" res="416571.5" algo="FTMS"/>
<pk mz="374.319500" i="1742472.5" sn="12.41" a="1250.58" fwhm="0.000801" res="467475.4" algo="FTMS"/>
<pk mz="375.035787" i="4635209.5" sn="36.95" a="4100.61" fwhm="0.000956" res="392184.3" algo="FTMS"/>
<pk mz="375.047091" i="2811468.5" sn="21.48" a="2213.70" fwhm="0.000902" res="415698.3" algo="FTMS"/>
<pk mz="375.056924" i="2745935.3" sn="20.92" a="2409.89" fwhm="0.000918" res="408555.6" algo="FTMS"/>
<pk mz="375.072158" i="7825491.5" sn="64.03" a="7399.29" fwhm="0.000958" res="391425.5" algo="FTMS"/>
<pk mz="375.075595" i="1160276.1" sn="7.46" a="549.50" fwhm="0.000713" res="526306.6" algo="FTMS"/>
<pk mz="375.083351" i="3712598.3" sn="29.12" a="3265.84" fwhm="0.000894" res="419383.3" algo="FTMS"/>
<pk mz="375.085201" i="2083414.8" sn="15.30" a="1610.60" fwhm="0.000913" res="410928.3" algo="FTMS"/>
<pk mz="375.093249" i="3933785.0" sn="31.00" a="3644.03" fwhm="0.001007" res="372306.5" algo="FTMS"/>
<pk mz="375.099934" i="2368602.8" sn="17.72" a="2022.33" fwhm="0.000981" res="382204.7" algo="FTMS"/>
<pk mz="375.103160" i="1260379.6" sn="8.31" a="630.49" fwhm="0.000728" res="514934.5" algo="FTMS"/>
<pk mz="375.108518" i="6242397.0" sn="50.59" a="5842.42" fwhm="0.000975" res="384833.0" algo="FTMS"/>
<pk mz="375.119811" i="2037856.1" sn="14.91" a="1460.07" fwhm="0.000859" res="436662.6" algo="FTMS"/>
<pk mz="375.121591" i="2939488.5" sn="22.56" a="2386.55" fwhm="0.000888" res="422622.1" algo="FTMS"/>
<pk mz="375.129679" i="4150370.8" sn="32.84" a="3866.32" fwhm="0.000957" res="391802.0" algo="FTMS"/>
<pk mz="375.139451" i="1122149.4" sn="7.14" a="841.36" fwhm="0.001021" res="367353.2" algo="FTMS"/>
<pk mz="375.144966" i="3980390.8" sn="31.40" a="3259.87" fwhm="0.000895" res="419308.4" algo="FTMS"/>
<pk mz="375.157942" i="4538986.5" sn="36.14" a="4189.42" fwhm="0.000972" res="385936.4" algo="FTMS"/>
<pk mz="375.163558" i="1897579.9" sn="13.72" a="1114.26" fwhm="0.000727" res="516012.5" algo="FTMS"/>
<pk mz="375.166070" i="4891244.5" sn="39.13" a="4447.72" fwhm="0.000966" res="388335.0" algo="FTMS"/>
<pk mz="375.194439" i="1844596.1" sn="13.27" a="1289.12" fwhm="0.000849" res="441724.8" algo="FTMS"/>
<pk mz="375.202486" i="3159670.3" sn="24.43" a="2393.21" fwhm="0.000839" res="446955.1" algo="FTMS"/>
<pk mz="375.238835" i="1391616.1" sn="9.43" a="1075.16" fwhm="0.000974" res="385432.6" algo="FTMS"/>
<pk mz="376.031033" i="2421845.3" sn="18.17" a="1900.88" fwhm="0.000923" res="407443.2" algo="FTMS"/>
<pk mz="376.039005" i="1251927.4" sn="8.24" a="715.43" fwhm="0.000725" res="518596.5" algo="FTMS"/>
<pk mz="376.067414" i="4643167.0" sn="37.02" a="4242.79" fwhm="0.000973" res="386354.9" algo="FTMS"/>
<pk mz="376.075581" i="1455201.3" sn="9.97" a="945.30" fwhm="0.000862" res="436479.4" algo="FTMS"/>
<pk mz="376.078687" i="1840482.1" sn="13.23" a="1482.35" fwhm="0.000985" res="381804.9" algo="FTMS"/>
<pk mz="376.088558" i="1663332.8" sn="11.73" a="1232.44" fwhm="0.000870" res="432287.8" algo="FTMS"/>
<pk mz="376.103802" i="3172200.8" sn="24.54" a="2723.05" fwhm="0.000948" res="396756.1" algo="FTMS"/>
<pk mz="376.111945" i="1246187.0" sn="8.19" a="850.12" fwhm="0.000994" res="378566.5" algo="FTMS"/>
<pk mz="376.124839" i="2351470.5" sn="17.57" a="2129.38" fwhm="0.001046" res="359725.9" algo="FTMS"/>
<pk mz="376.140185" i="1160434.6" sn="7.46" a="717.64" fwhm="0.000849" res="443003.5" algo="FTMS"/>
<pk mz="376.161362" i="3307384.3" sn="25.68" a="2795.41" fwhm="0.000951" res="395661.8" algo="FTMS"/>
<pk mz="377.015049" i="3600989.8" sn="28.17" a="3552.00" fwhm="0.001039" res="362753.9" algo="FTMS"/>
<pk mz="377.051378" i="7301735.5" sn="59.58" a="6993.30" fwhm="0.000988" res="381738.4" algo="FTMS"/>
<pk mz="377.062627" i="4337258.5" sn="34.42" a="3810.99" fwhm="0.000952" res="396259.6" algo="FTMS"/>
<pk mz="377.072410" i="1347373.1" sn="9.05" a="1462.61" fwhm="0.001415" res="266531.9" algo="FTMS"/>
<pk mz="377.085601" i="3488368.5" sn="27.22" a="3217.51" fwhm="0.000993" res="379562.7" algo="FTMS"/>
<pk mz="377.087834" i="11655793.0" z="-1" sn="96.53" a="11580.82" fwhm="0.000985" res="382921.1" algo="FTMS" component_name="EM" deconvoluted_molecular_mass="377.088625" deconvoluted_isotopic_mass="377.088385"/>
<pk mz="377.091331" i="1235186.1" sn="8.10" a="1112.60" fwhm="0.001184" res="318389.2" algo="FTMS"/>
<pk mz="377.099052" i="5341300.0" sn="42.94" a="4782.44" fwhm="0.000954" res="395303.8" algo="FTMS"/>
<pk mz="377.100845" i="2193012.8" sn="16.22" a="2008.36" fwhm="0.001094" res="344766.1" algo="FTMS"/>
<pk mz="377.108825" i="1303670.9" sn="8.68" a="906.38" fwhm="0.000900" res="419164.9" algo="FTMS"/>
<pk mz="377.118620" i="1112953.5" sn="7.06" a="458.55" fwhm="0.000750" res="502928.3" algo="FTMS"/>
<pk mz="377.124184" i="9684603.0" z="-1" sn="79.80" a="9730.89" fwhm="0.000998" res="377945.2" algo="FTMS" component_name="HG" deconvoluted_molecular_mass="377.124764" deconvoluted_isotopic_mass="377.124735"/>
<pk mz="377.127467" i="1276795.9" sn="8.45" a="758.13" fwhm="0.000770" res="489711.5" algo="FTMS"/>
<pk mz="377.135475" i="2114174.0" sn="15.56" a="1694.90" fwhm="0.000942" res="400420.2" algo="FTMS"/>
<pk mz="377.137278" i="4938366.5" sn="39.52" a="4600.08" fwhm="0.000980" res="384644.7" algo="FTMS"/>
<pk mz="377.145361" i="1804672.6" sn="12.93" a="1268.84" fwhm="0.000856" res="440742.0" algo="FTMS"/>
<pk mz="377.155088" i="1796867.3" sn="12.86" a="1680.90" fwhm="0.001173" res="321439.1" algo="FTMS"/>
<pk mz="377.160625" i="5944965.0" sn="48.06" a="5684.94" fwhm="0.000995" res="379163.4" algo="FTMS"/>
<pk mz="377.173673" i="4364936.5" sn="34.66" a="4068.63" fwhm="0.000972" res="388087.8" algo="FTMS"/>
<pk mz="377.181732" i="1416330.4" sn="9.63" a="938.09" fwhm="0.000869" res="433981.0" algo="FTMS"/>
<pk mz="377.197108" i="1195278.5" sn="7.76" a="852.65" fwhm="0.000966" res="390561.5" algo="FTMS"/>
<pk mz="377.210034" i="4287122.0" sn="34.00" a="4079.63" fwhm="0.001030" res="366068.2" algo="FTMS"/>
<pk mz="378.046688" i="4435826.5" sn="35.26" a="4092.21" fwhm="0.000977" res="387016.0" algo="FTMS"/>
<pk mz="378.083043" i="6444924.5" sn="52.30" a="6029.00" fwhm="0.000954" res="396140.4" algo="FTMS"/>
<pk mz="378.091049" i="2468734.5" z="-1" sn="18.56" a="2031.90" fwhm="0.000906" res="417167.7" algo="FTMS" component_name="EM" deconvoluted_molecular_mass="377.088625" deconvoluted_isotopic_mass="378.091603"/>
<pk mz="378.094322" i="2083455.3" sn="15.29" a="1668.27" fwhm="0.000948" res="398884.0" algo="FTMS"/>
<pk mz="378.104106" i="1437825.9" sn="9.81" a="1005.40" fwhm="0.000896" res="422107.1" algo="FTMS"/>
<pk mz="378.119482" i="3712902.0" sn="29.12" a="3579.09" fwhm="0.001021" res="370167.7" algo="FTMS"/>
<pk mz="378.127699" i="1918600.3" z="-1" sn="13.89" a="1547.81" fwhm="0.000966" res="391369.1" algo="FTMS" component_name="HG" deconvoluted_molecular_mass="377.124764" deconvoluted_isotopic_mass="378.128253"/>
<pk mz="378.140619" i="3655563.8" sn="28.63" a="3484.85" fwhm="0.000992" res="381329.9" algo="FTMS"/>
<pk mz="378.163879" i="1612946.0" sn="11.30" a="1168.62" fwhm="0.000901" res="419724.7" algo="FTMS"/>
<pk mz="378.176985" i="1838997.5" sn="13.22" a="1205.46" fwhm="0.000813" res="465012.8" algo="FTMS"/>
<pk mz="379.030676" i="5130362.0" sn="41.15" a="4627.53" fwhm="0.000953" res="397730.7" algo="FTMS"/>
<pk mz="379.041862" i="2278013.3" sn="16.94" a="2051.78" fwhm="0.000966" res="392261.5" algo="FTMS"/>
<pk mz="379.067083" i="12631172.0" z="-1" sn="104.80" a="12679.73" fwhm="0.000992" res="382010.5" algo="FTMS" component_name="DR" deconvoluted_molecular_mass="379.067648" deconvoluted_isotopic_mass="379.067640"/>
<pk mz="379.078325" i="6045831.0" sn="48.92" a="5952.79" fwhm="0.001028" res="368727.8" algo="FTMS"/>
<pk mz="379.080126" i="2989191.5" sn="22.98" a="2594.76" fwhm="0.000980" res="387003.8" algo="FTMS"/>
<pk mz="379.082758" i="1385608.3" sn="9.37" a="1048.80" fwhm="0.000878" res="431666.6" algo="FTMS"/>
<pk mz="379.098050" i="1125516.3" z="-1" sn="7.16" a="660.83" fwhm="0.000923" res="410570.6" algo="FTMS" component_name="EM" deconvoluted_molecular_mass="377.088625" deconvoluted_isotopic_mass="379.098607"/>
<pk mz="379.103472" i="19453070.0" z="-1" sn="162.69" a="19377.61" fwhm="0.000989" res="383260.1" algo="FTMS" component_name="AE" deconvoluted_molecular_mass="379.104260" deconvoluted_isotopic_mass="379.104029"/>
<pk mz="379.114708" i="3900560.8" sn="30.71" a="3684.69" fwhm="0.001031" res="367886.9" algo="FTMS"/>
<pk mz="379.116541" i="4614801.0" sn="36.77" a="4572.08" fwhm="0.001075" res="352767.8" algo="FTMS"/>
<pk mz="379.134291" i="1639318.0" sn="11.52" a="1414.11" fwhm="0.000964" res="393249.4" algo="FTMS"/>
<pk mz="379.139839" i="13372567.0" z="-1" sn="111.09" a="13332.40" fwhm="0.000998" res="380052.9" algo="FTMS" component_name="CZ" deconvoluted_molecular_mass="379.140402" deconvoluted_isotopic_mass="379.140396"/>
<pk mz="379.152910" i="5644443.0" sn="45.51" a="5271.24" fwhm="0.000974" res="389218.3" algo="FTMS"/>
<pk mz="379.170693" i="1426079.8" sn="9.71" a="987.05" fwhm="0.000887" res="427658.7" algo="FTMS"/>
<pk mz="379.176245" i="4320417.0" sn="34.27" a="3767.93" fwhm="0.000941" res="402808.7" algo="FTMS"/>
<pk mz="379.179640" i="1716642.1" sn="12.18" a="1063.51" fwhm="0.000827" res="458324.7" algo="FTMS"/>
<pk mz="379.189329" i="2843812.8" sn="21.74" a="2373.69" fwhm="0.000905" res="419059.7" algo="FTMS"/>
<pk mz="379.207099" i="1489321.5" sn="10.25" a="1077.05" fwhm="0.000862" res="439844.3" algo="FTMS"/>
<pk mz="379.212658" i="1240235.0" sn="8.13" a="666.63" fwhm="0.000770" res="492632.8" algo="FTMS"/>
<pk mz="379.215981" i="1675435.9" sn="11.83" a="1308.89" fwhm="0.000895" res="423657.8" algo="FTMS"/>
<pk mz="379.225693" i="8438958.0" sn="69.22" a="8223.51" fwhm="0.000984" res="385381.1" algo="FTMS"/>
<pk mz="380.025567" i="1219396.6" sn="7.96" a="1427.58" fwhm="0.001544" res="246078.5" algo="FTMS"/>
<pk mz="380.062368" i="5390734.5" sn="43.35" a="4659.80" fwhm="0.000938" res="405105.9" algo="FTMS"/>
<pk mz="380.070474" i="2511760.5" z="-1" sn="18.92" a="1878.53" fwhm="0.000884" res="429843.8" algo="FTMS" component_name="DR" deconvoluted_molecular_mass="379.067648" deconvoluted_isotopic_mass="380.071034"/>
<pk mz="380.073502" i="1270545.4" sn="8.39" a="1041.56" fwhm="0.001068" res="355719.3" algo="FTMS"/>
<pk mz="380.098722" i="5908888.0" sn="47.75" a="5885.66" fwhm="0.001023" res="371708.0" algo="FTMS"/>
<pk mz="380.106791" i="3166106.3" z="-1" sn="24.48" a="2822.36" fwhm="0.000976" res="389510.2" algo="FTMS" component_name="AE" deconvoluted_molecular_mass="379.104260" deconvoluted_isotopic_mass="380.107351"/>
<pk mz="380.109869" i="1815451.1" sn="13.01" a="1346.21" fwhm="0.000881" res="431371.7" algo="FTMS"/>
<pk mz="380.119853" i="1642141.9" sn="11.54" a="1045.00" fwhm="0.000868" res="438147.6" algo="FTMS"/>
<pk mz="380.135101" i="3326882.0" sn="25.84" a="2978.22" fwhm="0.001000" res="380006.9" algo="FTMS"/>
<pk mz="380.143214" i="2536868.0" z="-1" sn="19.14" a="2550.64" fwhm="0.001170" res="325023.6" algo="FTMS" component_name="CZ" deconvoluted_molecular_mass="379.140402" deconvoluted_isotopic_mass="380.143774"/>
<pk mz="380.146430" i="1309604.9" sn="8.72" a="797.86" fwhm="0.000851" res="446699.5" algo="FTMS"/>
<pk mz="380.156312" i="1336231.6" sn="8.95" a="726.33" fwhm="0.000842" res="451559.9" algo="FTMS"/>
<pk mz="380.192794" i="1260977.4" sn="8.31" a="754.66" fwhm="0.000782" res="486302.2" algo="FTMS"/>
<pk mz="381.009951" i="1190027.9" sn="7.70" a="699.58" fwhm="0.000766" res="497252.9" algo="FTMS"/>
<pk mz="381.046346" i="9745046.0" z="-1" sn="80.30" a="10048.96" fwhm="0.001032" res="369373.2" algo="FTMS" component_name="HD" deconvoluted_molecular_mass="381.046917" deconvoluted_isotopic_mass="381.046909"/>
<pk mz="381.057550" i="2849432.5" sn="21.79" a="2575.08" fwhm="0.001012" res="376714.0" algo="FTMS"/>
<pk mz="381.082721" i="21491360.0" z="-1" sn="179.99" a="22129.84" fwhm="0.000993" res="383719.3" algo="FTMS" component_name="m" deconvoluted_molecular_mass="381.083196" deconvoluted_isotopic_mass="381.083284"/>
<pk mz="381.093907" i="5265058.5" sn="42.29" a="5106.66" fwhm="0.001019" res="374127.4" algo="FTMS"/>
<pk mz="381.095719" i="2260386.8" sn="16.79" a="1959.61" fwhm="0.000997" res="382129.4" algo="FTMS"/>
<pk mz="381.113624" i="1637031.5" z="-1" sn="11.50" a="984.91" fwhm="0.000768" res="496473.7" algo="FTMS" component_name="AE" deconvoluted_molecular_mass="379.104260" deconvoluted_isotopic_mass="381.114187"/>
<pk mz="381.119140" i="21880490.0" z="-1" sn="183.29" a="22211.34" fwhm="0.000992" res="384027.7" algo="FTMS" component_name="k" deconvoluted_molecular_mass="381.119762" deconvoluted_isotopic_mass="381.119704"/>
<pk mz="381.122321" i="1303337.9" sn="8.66" a="896.72" fwhm="0.000939" res="405947.8" algo="FTMS"/>
<pk mz="381.130370" i="3109036.0" sn="23.99" a="2667.87" fwhm="0.000953" res="399737.9" algo="FTMS"/>
<pk mz="381.132235" i="4592300.5" sn="36.58" a="4081.23" fwhm="0.000922" res="413238.3" algo="FTMS"/>
<pk mz="381.149910" i="1691569.3" sn="11.96" a="1368.94" fwhm="0.001054" res="361654.3" algo="FTMS"/>
<pk mz="381.155498" i="11407027.0" z="-1" sn="94.41" a="11278.97" fwhm="0.000978" res="389786.7" algo="FTMS" component_name="EU" deconvoluted_molecular_mass="381.156378" deconvoluted_isotopic_mass="381.156061"/>
<pk mz="381.158967" i="1185459.6" sn="7.66" a="527.19" fwhm="0.000707" res="539424.7" algo="FTMS"/>
<pk mz="381.168524" i="3613366.3" sn="28.27" a="3242.35" fwhm="0.000954" res="399660.6" algo="FTMS"/>
<pk mz="381.186376" i="1296059.0" sn="8.60" a="640.47" fwhm="0.000912" res="418037.5" algo="FTMS"/>
<pk mz="381.191879" i="3352252.5" sn="26.05" a="3204.32" fwhm="0.001030" res="370202.8" algo="FTMS"/>
<pk mz="381.195387" i="1342141.4" sn="8.99" a="813.00" fwhm="0.000820" res="464867.2" algo="FTMS"/>
<pk mz="381.204927" i="1484223.9" sn="10.20" a="1102.13" fwhm="0.000970" res="393130.7" algo="FTMS"/>
<pk mz="381.222744" i="2987716.8" sn="22.96" a="2639.91" fwhm="0.001017" res="374693.5" algo="FTMS"/>
<pk mz="381.228245" i="1209286.1" sn="7.87" a="570.39" fwhm="0.000732" res="520621.2" algo="FTMS"/>
<pk mz="381.231646" i="2358471.0" sn="17.62" a="2160.44" fwhm="0.001029" res="370443.1" algo="FTMS"/>
<pk mz="381.241288" i="1614281.6" sn="11.30" a="1071.41" fwhm="0.000878" res="434167.2" algo="FTMS"/>
<pk mz="382.041587" i="3063711.5" sn="23.29" a="2540.36" fwhm="0.000943" res="405030.2" algo="FTMS"/>
<pk mz="382.049757" i="1247905.6" z="-1" sn="8.08" a="764.22" fwhm="0.000798" res="478904.4" algo="FTMS" component_name="HD" deconvoluted_molecular_mass="381.046917" deconvoluted_isotopic_mass="382.050323"/>
<pk mz="382.078012" i="5700521.0" sn="45.37" a="5434.57" fwhm="0.000971" res="393381.8" algo="FTMS"/>
<pk mz="382.086081" i="3633579.3" z="-1" sn="28.06" a="3101.02" fwhm="0.000935" res="408796.2" algo="FTMS" component_name="m" deconvoluted_molecular_mass="381.083196" deconvoluted_isotopic_mass="382.086647"/>
<pk mz="382.089248" i="1696172.1" sn="11.84" a="1109.84" fwhm="0.000822" res="464670.1" algo="FTMS"/>
<pk mz="382.100473" i="1619375.1" sn="11.20" a="1052.47" fwhm="0.000804" res="475139.0" algo="FTMS"/>
<pk mz="382.114403" i="5105075.0" sn="40.39" a="5028.66" fwhm="0.001038" res="368291.8" algo="FTMS"/>
<pk mz="382.122532" i="4208565.0" z="-1" sn="32.88" a="3625.51" fwhm="0.000937" res="407922.2" algo="FTMS" component_name="k" deconvoluted_molecular_mass="381.119762" deconvoluted_isotopic_mass="382.123098"/>
<pk mz="382.125674" i="1195061.9" sn="7.64" a="705.84" fwhm="0.000864" res="442090.2" algo="FTMS"/>
<pk mz="382.135527" i="1419960.5" sn="9.53" a="945.22" fwhm="0.000897" res="426062.9" algo="FTMS"/>
<pk mz="382.150764" i="1545148.6" sn="10.57" a="1051.39" fwhm="0.000842" res="454104.5" algo="FTMS"/>
<pk mz="382.158877" i="2416574.8" z="-1" sn="17.87" a="1992.75" fwhm="0.000942" res="405544.3" algo="FTMS" component_name="EU" deconvoluted_molecular_mass="381.156378" deconvoluted_isotopic_mass="382.159443"/>
<pk mz="382.898633" i="1154052.1" sn="7.30" a="824.00" fwhm="0.000987" res="388002.2" algo="FTMS"/>
<pk mz="383.025584" i="3517094.0" sn="27.09" a="3462.40" fwhm="0.001074" res="356586.3" algo="FTMS"/>
<pk mz="383.040799" i="1390122.1" sn="9.27" a="1142.84" fwhm="0.001022" res="374773.3" algo="FTMS"/>
<pk mz="383.061997" i="15026352.0" z="-1" sn="123.47" a="16024.11" fwhm="0.001020" res="375726.6" algo="FTMS" component_name="BR" deconvoluted_molecular_mass="383.062463" deconvoluted_isotopic_mass="383.062566"/>
<pk mz="383.073221" i="2297778.8" sn="16.87" a="2421.38" fwhm="0.001211" res="316202.8" algo="FTMS"/>
<pk mz="383.077360" i="1137075.9" sn="7.15" a="619.30" fwhm="0.000773" res="495664.3" algo="FTMS"/>
<pk mz="383.098384" i="26779834.0" z="-1" sn="221.90" a="27922.99" fwhm="0.001003" res="381818.2" algo="FTMS" component_name="T" deconvoluted_molecular_mass="383.099001" deconvoluted_isotopic_mass="383.098953"/>
<pk mz="383.109573" i="3650236.5" sn="28.20" a="3308.35" fwhm="0.000992" res="386140.4" algo="FTMS"/>
<pk mz="383.126903" i="1281857.0" z="-1" sn="8.37" a="948.15" fwhm="0.000914" res="419068.1" algo="FTMS" component_name="k" deconvoluted_molecular_mass="381.119762" deconvoluted_isotopic_mass="383.127472"/>
<pk mz="383.134785" i="17277124.0" z="-1" sn="142.32" a="17739.55" fwhm="0.001004" res="381761.1" algo="FTMS" component_name="BC" deconvoluted_molecular_mass="383.135359" deconvoluted_isotopic_mass="383.135354"/>
<pk mz="383.147829" i="1985990.6" sn="14.26" a="1420.41" fwhm="0.000894" res="428363.2" algo="FTMS"/>
<pk mz="383.165713" i="1332171.4" z="-1" sn="8.79" a="985.86" fwhm="0.000960" res="399276.9" algo="FTMS" component_name="EU" deconvoluted_molecular_mass="381.156378" deconvoluted_isotopic_mass="383.166282"/>
<pk mz="383.171164" i="8902861.0" sn="72.19" a="9109.95" fwhm="0.001037" res="369501.8" algo="FTMS"/>
<pk mz="383.174509" i="2063309.8" sn="14.91" a="1699.59" fwhm="0.001023" res="374576.7" algo="FTMS"/>
<pk mz="383.184334" i="1371344.4" sn="9.12" a="883.27" fwhm="0.000878" res="436468.2" algo="FTMS"/>
<pk mz="383.207601" i="4499158.5" sn="35.31" a="4363.15" fwhm="0.001009" res="379625.6" algo="FTMS"/>
<pk mz="383.243836" i="1392992.3" sn="9.30" a="1093.72" fwhm="0.000982" res="390464.8" algo="FTMS"/>
<pk mz="384.047242" i="1157046.5" sn="7.32" a="561.16" fwhm="0.000720" res="533083.7" algo="FTMS"/>
<pk mz="384.057289" i="3620793.3" sn="27.95" a="3134.15" fwhm="0.000917" res="418620.7" algo="FTMS"/>
<pk mz="384.065254" i="2130875.3" z="-1" sn="15.47" a="1871.51" fwhm="0.001063" res="361294.6" algo="FTMS" component_name="BR" deconvoluted_molecular_mass="383.062463" deconvoluted_isotopic_mass="384.065826"/>
<pk mz="384.072537" i="1381821.3" sn="9.20" a="887.91" fwhm="0.000886" res="433553.4" algo="FTMS"/>
<pk mz="384.093679" i="4261827.0" z="-1" sn="33.32" a="4110.37" fwhm="0.001062" res="361575.3" algo="FTMS" component_name="m" deconvoluted_molecular_mass="381.083196" deconvoluted_isotopic_mass="384.094251"/>
<pk mz="384.101740" i="5011909.0" z="-1" sn="39.60" a="4626.19" fwhm="0.000998" res="385045.0" algo="FTMS" component_name="T" deconvoluted_molecular_mass="383.099001" deconvoluted_isotopic_mass="384.102312"/>
<pk mz="384.104975" i="1174533.9" sn="7.47" a="884.71" fwhm="0.001066" res="360475.0" algo="FTMS"/>
<pk mz="384.106757" i="1194950.4" sn="7.64" a="739.51" fwhm="0.000872" res="440307.7" algo="FTMS"/>
<pk mz="384.130078" i="3334604.5" sn="25.56" a="2843.12" fwhm="0.000925" res="415120.3" algo="FTMS"/>
<pk mz="384.138156" i="3317198.8" z="-1" sn="25.41" a="2897.27" fwhm="0.000992" res="387133.9" algo="FTMS" component_name="BC" deconvoluted_molecular_mass="383.135359" deconvoluted_isotopic_mass="384.138728"/>
<pk mz="384.142926" i="1230800.0" sn="7.94" a="857.53" fwhm="0.001008" res="380907.1" algo="FTMS"/>
<pk mz="384.166381" i="1608406.3" sn="11.10" a="1232.82" fwhm="0.000909" res="422490.3" algo="FTMS"/>
<pk mz="384.174508" i="2123224.5" sn="15.41" a="1785.89" fwhm="0.000939" res="409129.4" algo="FTMS"/>
<pk mz="384.210900" i="1391586.1" sn="9.28" a="996.47" fwhm="0.000960" res="400113.0" algo="FTMS"/>
<pk mz="385.020109" i="2232505.8" sn="16.32" a="1850.89" fwhm="0.000953" res="404053.0" algo="FTMS"/>
<pk mz="385.041248" i="5476031.5" sn="43.49" a="5607.46" fwhm="0.001053" res="365492.5" algo="FTMS"/>
<pk mz="385.056377" i="2008259.4" sn="14.45" a="1478.58" fwhm="0.000919" res="418941.0" algo="FTMS"/>
<pk mz="385.067866" i="2235590.5" z="-1" sn="16.35" a="1610.75" fwhm="0.000844" res="456308.7" algo="FTMS" component_name="BR" deconvoluted_molecular_mass="383.062463" deconvoluted_isotopic_mass="385.068441"/>
<pk mz="385.077669" i="17023688.0" z="-1" sn="140.19" a="18189.25" fwhm="0.001034" res="372470.9" algo="FTMS" component_name="BD" deconvoluted_molecular_mass="385.078245" deconvoluted_isotopic_mass="385.078244"/>
<pk mz="385.088961" i="1836236.0" sn="13.00" a="1639.16" fwhm="0.001060" res="363390.8" algo="FTMS"/>
<pk mz="385.092859" i="2215885.0" z="-1" sn="16.18" a="1900.10" fwhm="0.001025" res="375620.6" algo="FTMS" component_name="m" deconvoluted_molecular_mass="381.083196" deconvoluted_isotopic_mass="385.093434"/>
<pk mz="385.105881" i="1916368.5" z="-1" sn="13.68" a="1878.87" fwhm="0.001197" res="321634.3" algo="FTMS" component_name="T" deconvoluted_molecular_mass="383.099001" deconvoluted_isotopic_mass="385.106456"/>
<pk mz="385.108686" i="1210961.3" sn="7.77" a="935.13" fwhm="0.001060" res="363389.6" algo="FTMS"/>
<pk mz="385.114020" i="17867474.0" z="-1" sn="147.26" a="18522.85" fwhm="0.001019" res="377940.8" algo="FTMS" component_name="AS" deconvoluted_molecular_mass="385.114599" deconvoluted_isotopic_mass="385.114595"/>
<pk mz="385.125360" i="2528725.8" sn="18.80" a="2304.17" fwhm="0.001046" res="368036.7" algo="FTMS"/>
<pk mz="385.129244" i="1252950.8" sn="8.12" a="1095.72" fwhm="0.001274" res="302199.7" algo="FTMS"/>
<pk mz="385.142407" i="2085594.3" sn="15.09" a="1796.23" fwhm="0.001049" res="367150.1" algo="FTMS"/>
<pk mz="385.150441" i="12550876.0" z="-1" sn="102.74" a="12569.29" fwhm="0.001002" res="384230.4" algo="FTMS" component_name="DT" deconvoluted_molecular_mass="385.151030" deconvoluted_isotopic_mass="385.151016"/>
<pk mz="385.161575" i="1324767.4" sn="8.72" a="766.00" fwhm="0.000857" res="449528.0" algo="FTMS"/>
<pk mz="385.163069" i="1131999.8" sn="7.11" a="712.84" fwhm="0.000808" res="476599.2" algo="FTMS"/>
<pk mz="385.178685" i="1349603.9" sn="8.93" a="768.56" fwhm="0.000832" res="463063.9" algo="FTMS"/>
<pk mz="385.186801" i="9311974.0" z="-1" sn="75.61" a="9674.63" fwhm="0.001044" res="368790.0" algo="FTMS" component_name="IG" deconvoluted_molecular_mass="385.187377" deconvoluted_isotopic_mass="385.187376"/>
<pk mz="385.223222" i="4627696.0" sn="36.38" a="4335.50" fwhm="0.001003" res="384261.1" algo="FTMS"/>
<pk mz="385.259351" i="1216441.4" sn="7.81" a="1140.40" fwhm="0.001335" res="288504.9" algo="FTMS"/>
<pk mz="386.051771" i="2220748.3" sn="16.22" a="1878.48" fwhm="0.000961" res="401582.1" algo="FTMS"/>
<pk mz="386.072912" i="2748882.0" sn="20.65" a="2453.96" fwhm="0.000946" res="408144.8" algo="FTMS"/>
<pk mz="386.081017" i="2923476.3" z="-1" sn="22.11" a="2530.18" fwhm="0.000969" res="398543.2" algo="FTMS" component_name="BD" deconvoluted_molecular_mass="385.078245" deconvoluted_isotopic_mass="386.081595"/>
<pk mz="386.088200" i="1940694.1" sn="13.88" a="1437.48" fwhm="0.000913" res="422722.0" algo="FTMS"/>
<pk mz="386.099593" i="1206361.1" z="-1" sn="7.73" a="872.82" fwhm="0.001254" res="307810.3" algo="FTMS" component_name="m" deconvoluted_molecular_mass="381.083196" deconvoluted_isotopic_mass="386.100171"/>
<pk mz="386.109345" i="3658203.8" sn="28.26" a="3267.58" fwhm="0.000986" res="391599.6" algo="FTMS"/>
<pk mz="386.117397" i="2544093.8" z="-1" sn="18.93" a="2589.60" fwhm="0.001151" res="335398.9" algo="FTMS" component_name="AS" deconvoluted_molecular_mass="385.114599" deconvoluted_isotopic_mass="386.117975"/>
<pk mz="386.120508" i="1658590.6" sn="11.51" a="1081.96" fwhm="0.000831" res="464469.0" algo="FTMS"/>
<pk mz="386.124431" i="1278175.8" sn="8.33" a="734.36" fwhm="0.000807" res="478331.4" algo="FTMS"/>
<pk mz="386.145664" i="2424293.3" sn="17.93" a="1852.55" fwhm="0.000913" res="423033.3" algo="FTMS"/>
<pk mz="386.153863" i="1923303.5" z="-1" sn="13.73" a="1694.47" fwhm="0.001115" res="346359.2" algo="FTMS" component_name="DT" deconvoluted_molecular_mass="385.151030" deconvoluted_isotopic_mass="386.154441"/>
<pk mz="386.156807" i="1829096.4" sn="12.94" a="1200.93" fwhm="0.000821" res="470434.2" algo="FTMS"/>
<pk mz="386.182142" i="1315823.0" sn="8.64" a="760.91" fwhm="0.000869" res="444254.2" algo="FTMS"/>
<pk mz="386.190150" i="1747441.1" z="-1" sn="12.26" a="1236.09" fwhm="0.000914" res="422514.3" algo="FTMS" component_name="IG" deconvoluted_molecular_mass="385.187377" deconvoluted_isotopic_mass="386.190728"/>
<pk mz="386.193307" i="1484914.0" sn="10.06" a="1212.11" fwhm="0.001047" res="368686.6" algo="FTMS"/>
<pk mz="386.226566" i="1178106.9" sn="7.49" a="788.63" fwhm="0.000913" res="423039.6" algo="FTMS"/>
<pk mz="386.999397" i="1460424.5" z="-12" sn="9.85" a="1097.04" fwhm="0.000947" res="408765.6" algo="FTMS" component_name="JE" deconvoluted_molecular_mass="4655.082596" deconvoluted_isotopic_mass="4655.085805"/>
<pk mz="387.035700" i="2548434.3" sn="18.96" a="2306.05" fwhm="0.001008" res="384134.7" algo="FTMS"/>
<pk mz="387.047102" i="1772245.3" sn="12.46" a="1255.76" fwhm="0.000893" res="433612.4" algo="FTMS"/>
<pk mz="387.056954" i="5542104.0" sn="44.04" a="5314.41" fwhm="0.000970" res="399211.4" algo="FTMS"/>
<pk mz="387.072162" i="3750107.8" sn="29.03" a="3282.74" fwhm="0.000945" res="409520.1" algo="FTMS"/>
<pk mz="387.083456" i="2757854.8" z="-12" sn="20.72" a="2186.18" fwhm="0.000878" res="441068.1" algo="FTMS" component_name="JE" deconvoluted_molecular_mass="4655.082596" deconvoluted_isotopic_mass="4656.094515"/>
<pk mz="387.085247" i="1304799.4" sn="8.55" a="845.33" fwhm="0.000861" res="449501.2" algo="FTMS"/>
<pk mz="387.093320" i="10892513.0" z="-1" sn="88.84" a="11499.00" fwhm="0.001030" res="375822.7" algo="FTMS" component_name="FJ" deconvoluted_molecular_mass="387.093901" deconvoluted_isotopic_mass="387.093901"/>
<pk mz="387.104335" i="1137636.4" sn="7.15" a="915.23" fwhm="0.001127" res="343398.0" algo="FTMS"/>
<pk mz="387.108560" i="3705573.5" sn="28.66" a="3475.32" fwhm="0.000998" res="387904.7" algo="FTMS"/>
<pk mz="387.119739" i="1672424.5" sn="11.63" a="1269.48" fwhm="0.000962" res="402368.2" algo="FTMS"/>
<pk mz="387.121664" i="2022121.0" sn="14.56" a="1633.76" fwhm="0.000957" res="404323.6" algo="FTMS"/>
<pk mz="387.129696" i="9006315.0" z="-1" sn="73.05" a="9011.09" fwhm="0.001028" res="376494.9" algo="FTMS" component_name="JA" deconvoluted_molecular_mass="387.130294" deconvoluted_isotopic_mass="387.130277"/>
<pk mz="387.141039" i="2007790.1" sn="14.44" a="1494.05" fwhm="0.000856" res="452207.9" algo="FTMS"/>
<pk mz="387.144978" i="2084079.3" sn="15.08" a="1742.86" fwhm="0.000988" res="391953.7" algo="FTMS"/>
<pk mz="387.156132" i="1951986.3" z="-1" sn="13.97" a="1513.84" fwhm="0.000964" res="401749.8" algo="FTMS" component_name="DT" deconvoluted_molecular_mass="385.151030" deconvoluted_isotopic_mass="387.156713"/>
<pk mz="387.158075" i="1602290.8" sn="11.04" a="1268.69" fwhm="0.000960" res="403209.6" algo="FTMS"/>
<pk mz="387.166088" i="8920309.0" z="-12" sn="72.33" a="9449.07" fwhm="0.001049" res="368936.9" algo="FTMS" component_name="JE" deconvoluted_molecular_mass="4655.082596" deconvoluted_isotopic_mass="4657.086107"/>
<pk mz="387.188677" i="1206522.9" sn="7.73" a="766.49" fwhm="0.000880" res="439935.0" algo="FTMS"/>
<pk mz="387.194280" i="1380604.4" sn="9.18" a="1064.04" fwhm="0.001010" res="383550.3" algo="FTMS"/>
<pk mz="387.202477" i="7701758.5" sn="62.12" a="7797.83" fwhm="0.001020" res="379674.0" algo="FTMS"/>
<pk mz="387.238913" i="2579208.3" sn="19.22" a="2142.94" fwhm="0.000930" res="416303.8" algo="FTMS"/>
<pk mz="388.031014" i="1746138.9" sn="12.24" a="1419.10" fwhm="0.000890" res="436126.7" algo="FTMS"/>
<pk mz="388.042256" i="1333213.9" sn="8.79" a="851.69" fwhm="0.000875" res="443724.8" algo="FTMS"/>
<pk mz="388.060300" i="1393890.6" sn="9.29" a="976.57" fwhm="0.000953" res="407168.8" algo="FTMS"/>
<pk mz="388.067411" i="3565028.5" sn="27.48" a="3227.25" fwhm="0.000962" res="403587.4" algo="FTMS"/>
<pk mz="388.075503" i="1358822.6" sn="9.00" a="926.98" fwhm="0.000945" res="410716.3" algo="FTMS"/>
<pk mz="388.078727" i="1710311.5" sn="11.94" a="1169.89" fwhm="0.000860" res="451407.6" algo="FTMS"/>
<pk mz="388.088586" i="1745130.1" sn="12.24" a="1492.38" fwhm="0.001023" res="379416.3" algo="FTMS"/>
<pk mz="388.096661" i="1666284.3" z="-1" sn="11.57" a="1216.21" fwhm="0.000888" res="437089.4" algo="FTMS" component_name="FJ" deconvoluted_molecular_mass="387.093901" deconvoluted_isotopic_mass="388.097245"/>
<pk mz="388.103862" i="2121710.3" sn="15.39" a="1760.17" fwhm="0.001028" res="377711.7" algo="FTMS"/>
<pk mz="388.111956" i="1176560.4" sn="7.47" a="722.77" fwhm="0.000789" res="491610.3" algo="FTMS"/>
<pk mz="388.124806" i="2254579.8" sn="16.50" a="2281.10" fwhm="0.001141" res="340234.7" algo="FTMS"/>
<pk mz="388.133163" i="1336054.0" z="-1" sn="8.81" a="994.16" fwhm="0.001006" res="385875.8" algo="FTMS" component_name="JA" deconvoluted_molecular_mass="387.130294" deconvoluted_isotopic_mass="388.133748"/>
<pk mz="388.140162" i="1313015.9" sn="8.62" a="715.20" fwhm="0.000763" res="508746.8" algo="FTMS"/>
<pk mz="388.161396" i="2192893.5" z="-1" sn="15.98" a="1992.53" fwhm="0.001022" res="379899.8" algo="FTMS" component_name="DT" deconvoluted_molecular_mass="385.151030" deconvoluted_isotopic_mass="388.161980"/>
<pk mz="388.169302" i="1409151.6" sn="9.42" a="1175.57" fwhm="0.001113" res="348801.4" algo="FTMS"/>
<pk mz="388.172480" i="1945088.5" sn="13.91" a="1448.65" fwhm="0.000923" res="420625.0" algo="FTMS"/>
<pk mz="388.205880" i="1307657.4" sn="8.57" a="952.44" fwhm="0.000911" res="426024.9" algo="FTMS"/>
<pk mz="389.015047" i="2247136.5" sn="16.44" a="2211.27" fwhm="0.001161" res="335075.2" algo="FTMS"/>
<pk mz="389.036313" i="1172838.0" sn="7.44" a="741.69" fwhm="0.000928" res="419297.2" algo="FTMS"/>
<pk mz="389.051416" i="4984554.0" sn="39.36" a="5073.61" fwhm="0.001053" res="369473.1" algo="FTMS"/>
<pk mz="389.062632" i="3855085.0" sn="29.90" a="3691.81" fwhm="0.001016" res="383034.9" algo="FTMS"/>
<pk mz="389.064311" i="1158509.5" sn="7.32" a="947.58" fwhm="0.001162" res="334929.9" algo="FTMS"/>
<pk mz="389.072597" i="4143855.8" sn="32.32" a="4836.13" fwhm="0.001209" res="321711.7" algo="FTMS"/>
<pk mz="389.087802" i="35641076.0" z="-1" sn="296.10" a="37746.33" fwhm="0.001034" res="376444.8" algo="FTMS" component_name="L" deconvoluted_molecular_mass="389.088500" deconvoluted_isotopic_mass="389.088389"/>
<pk mz="389.099033" i="4073206.8" sn="31.73" a="3764.02" fwhm="0.001034" res="376157.0" algo="FTMS"/>
<pk mz="389.100921" i="2858743.3" sn="21.56" a="2514.98" fwhm="0.001000" res="389150.4" algo="FTMS"/>
<pk mz="389.108987" i="4777209.5" sn="37.63" a="4834.85" fwhm="0.001065" res="365322.1" algo="FTMS"/>
<pk mz="389.124187" i="6536957.5" sn="52.36" a="6239.74" fwhm="0.000981" res="396643.0" algo="FTMS"/>
<pk mz="389.127509" i="2144510.3" sn="15.58" a="1853.26" fwhm="0.001038" res="374995.4" algo="FTMS"/>
<pk mz="389.135451" i="1271552.4" sn="8.27" a="822.03" fwhm="0.000920" res="423138.0" algo="FTMS"/>
<pk mz="389.137359" i="3512065.0" sn="27.03" a="3245.45" fwhm="0.000981" res="396602.0" algo="FTMS"/>
<pk mz="389.145401" i="4734211.0" sn="37.27" a="4390.45" fwhm="0.000986" res="394686.2" algo="FTMS"/>
<pk mz="389.160706" i="2663943.0" sn="19.93" a="2811.87" fwhm="0.001100" res="353867.0" algo="FTMS"/>
<pk mz="389.173735" i="2613514.5" sn="19.51" a="2183.09" fwhm="0.001000" res="389095.3" algo="FTMS"/>
<pk mz="389.179230" i="11073292.0" z="-1" sn="90.35" a="11706.26" fwhm="0.001040" res="374125.5" algo="FTMS" component_name="FC" deconvoluted_molecular_mass="389.179805" deconvoluted_isotopic_mass="389.179818"/>
<pk mz="389.181766" i="5072652.5" sn="40.10" a="4792.85" fwhm="0.000992" res="392427.7" algo="FTMS"/>
<pk mz="389.196868" i="1193616.8" sn="7.61" a="813.53" fwhm="0.001106" res="351819.2" algo="FTMS"/>
<pk mz="389.218189" i="2902294.5" sn="21.92" a="2619.99" fwhm="0.000959" res="405853.3" algo="FTMS"/>
<pk mz="389.254589" i="1269792.0" sn="8.25" a="875.02" fwhm="0.000932" res="417579.0" algo="FTMS"/>
<pk mz="390.046699" i="3758066.5" sn="29.09" a="3284.37" fwhm="0.000963" res="405121.5" algo="FTMS"/>
<pk mz="390.054713" i="1323252.6" sn="8.70" a="899.94" fwhm="0.000895" res="435762.0" algo="FTMS"/>
<pk mz="390.057989" i="1124341.5" sn="7.03" a="704.90" fwhm="0.000956" res="407838.8" algo="FTMS"/>
<pk mz="390.083066" i="4842492.0" sn="38.17" a="4534.21" fwhm="0.000995" res="392174.6" algo="FTMS"/>
<pk mz="390.091202" i="5955582.5" z="-1" sn="47.49" a="6137.49" fwhm="0.001039" res="375488.4" algo="FTMS" component_name="L" deconvoluted_molecular_mass="389.088500" deconvoluted_isotopic_mass="390.091792"/>
<pk mz="390.094317" i="2721279.3" sn="20.41" a="2480.49" fwhm="0.001011" res="385909.2" algo="FTMS"/>
<pk mz="390.104308" i="1727745.8" sn="12.09" a="1383.68" fwhm="0.001138" res="342942.8" algo="FTMS"/>
<pk mz="390.119425" i="2900997.8" sn="21.91" a="2616.43" fwhm="0.001036" res="376414.3" algo="FTMS"/>
<pk mz="390.127682" i="1351432.0" sn="8.93" a="730.28" fwhm="0.000789" res="494578.8" algo="FTMS"/>
<pk mz="390.140700" i="2999307.5" sn="22.73" a="2915.20" fwhm="0.001084" res="360043.8" algo="FTMS"/>
<pk mz="390.177067" i="1636373.1" sn="11.32" a="1165.06" fwhm="0.000918" res="424853.2" algo="FTMS"/>
<pk mz="390.182495" i="2194454.5" z="-1" sn="15.99" a="2214.56" fwhm="0.001177" res="331585.5" algo="FTMS" component_name="FC" deconvoluted_molecular_mass="389.179805" deconvoluted_isotopic_mass="390.183086"/>
<pk mz="390.185098" i="1383447.3" sn="9.20" a="1001.34" fwhm="0.000974" res="400667.3" algo="FTMS"/>
<pk mz="391.030731" i="5885176.0" sn="46.26" a="6082.06" fwhm="0.001076" res="363358.3" algo="FTMS"/>
<pk mz="391.041919" i="2932474.8" sn="21.87" a="2898.18" fwhm="0.001084" res="360726.0" algo="FTMS"/>
<pk mz="391.067082" i="11014401.0" z="-1" sn="88.63" a="11067.99" fwhm="0.001013" res="385917.7" algo="FTMS" component_name="FE" deconvoluted_molecular_mass="391.067650" deconvoluted_isotopic_mass="391.067675"/>
<pk mz="391.078323" i="6541572.5" sn="51.68" a="6982.86" fwhm="0.001086" res="360044.9" algo="FTMS"/>
<pk mz="391.080001" i="1506052.9" sn="10.09" a="1111.48" fwhm="0.000951" res="411379.9" algo="FTMS"/>
<pk mz="391.088277" i="1629447.1" sn="11.11" a="1331.98" fwhm="0.001024" res="381936.0" algo="FTMS"/>
<pk mz="391.098003" i="1249289.8" z="-1" sn="7.97" a="683.00" fwhm="0.000764" res="511811.7" algo="FTMS" component_name="L" deconvoluted_molecular_mass="389.088500" deconvoluted_isotopic_mass="391.098596"/>
<pk mz="391.103471" i="12941579.0" z="-1" sn="104.55" a="13776.11" fwhm="0.001057" res="369979.0" algo="FTMS" component_name="DK" deconvoluted_molecular_mass="391.104321" deconvoluted_isotopic_mass="391.104065"/>
<pk mz="391.114724" i="3864334.3" sn="29.57" a="3366.55" fwhm="0.000967" res="404461.4" algo="FTMS"/>
<pk mz="391.116468" i="3443470.5" sn="26.09" a="3369.98" fwhm="0.001103" res="354599.4" algo="FTMS"/>
<pk mz="391.124801" i="1318160.9" sn="8.53" a="926.03" fwhm="0.001027" res="380936.7" algo="FTMS"/>
<pk mz="391.139871" i="9551125.0" z="-1" sn="76.54" a="10054.78" fwhm="0.001066" res="367084.2" algo="FTMS" component_name="HM" deconvoluted_molecular_mass="391.140907" deconvoluted_isotopic_mass="391.140464"/>
<pk mz="391.152929" i="5744920.5" sn="45.10" a="5906.64" fwhm="0.001052" res="371844.6" algo="FTMS"/>
<pk mz="391.160987" i="2351130.5" sn="17.07" a="1932.60" fwhm="0.000999" res="391529.8" algo="FTMS"/>
<pk mz="391.176216" i="3122462.5" sn="23.44" a="2896.90" fwhm="0.001003" res="390107.3" algo="FTMS"/>
<pk mz="391.189323" i="3245346.0" sn="24.45" a="2935.56" fwhm="0.000992" res="394539.2" algo="FTMS"/>
<pk mz="391.197304" i="1288996.1" sn="8.29" a="783.04" fwhm="0.000852" res="459017.8" algo="FTMS"/>
<pk mz="392.025936" i="2125824.0" sn="15.20" a="2152.78" fwhm="0.001145" res="342506.5" algo="FTMS"/>
<pk mz="392.062298" i="6235657.5" sn="49.15" a="6582.25" fwhm="0.001068" res="367266.1" algo="FTMS"/>
<pk mz="392.070256" i="1980939.9" z="-1" sn="14.01" a="1779.88" fwhm="0.001018" res="385314.1" algo="FTMS" component_name="FE" deconvoluted_molecular_mass="391.067650" deconvoluted_isotopic_mass="392.070853"/>
<pk mz="392.073479" i="2014732.8" sn="14.29" a="2161.94" fwhm="0.001256" res="312245.6" algo="FTMS"/>
<pk mz="392.098698" i="5560851.5" sn="43.58" a="5680.56" fwhm="0.001069" res="366830.4" algo="FTMS"/>
<pk mz="392.106809" i="2696213.5" z="-1" sn="19.92" a="2175.17" fwhm="0.000920" res="426209.1" algo="FTMS" component_name="DK" deconvoluted_molecular_mass="391.104321" deconvoluted_isotopic_mass="392.107405"/>
<pk mz="392.109837" i="1933334.4" sn="13.61" a="1667.17" fwhm="0.000995" res="393893.6" algo="FTMS"/>
<pk mz="392.119901" i="1629721.0" sn="11.11" a="1235.58" fwhm="0.000922" res="425235.6" algo="FTMS"/>
<pk mz="392.135128" i="2305565.0" sn="16.69" a="2092.92" fwhm="0.001003" res="390803.9" algo="FTMS"/>
<pk mz="392.143355" i="1600927.3" z="-1" sn="10.87" a="1738.99" fwhm="0.001371" res="286070.0" algo="FTMS" component_name="HM" deconvoluted_molecular_mass="391.140907" deconvoluted_isotopic_mass="392.143952"/>
<pk mz="392.146465" i="1287968.1" sn="8.28" a="901.39" fwhm="0.001005" res="390138.4" algo="FTMS"/>
<pk mz="392.156246" i="3161634.8" sn="23.76" a="2686.55" fwhm="0.000962" res="407482.2" algo="FTMS"/>
<pk mz="392.179609" i="1276968.9" sn="8.19" a="809.87" fwhm="0.000945" res="415086.5" algo="FTMS"/>
<pk mz="392.192752" i="1726764.4" sn="11.91" a="1391.30" fwhm="0.000966" res="406069.6" algo="FTMS"/>
<pk mz="393.009925" i="1619205.3" sn="11.02" a="1096.09" fwhm="0.000853" res="460961.3" algo="FTMS"/>
<pk mz="393.046319" i="8322831.0" sn="66.39" a="8845.80" fwhm="0.001086" res="361908.0" algo="FTMS"/>
<pk mz="393.057570" i="3909906.0" sn="29.94" a="3701.99" fwhm="0.001011" res="388944.8" algo="FTMS"/>
<pk mz="393.082689" i="16798488.0" z="-1" sn="136.41" a="19210.99" fwhm="0.001110" res="354220.0" algo="FTMS" component_name="BF" deconvoluted_molecular_mass="393.083303" deconvoluted_isotopic_mass="393.083289"/>
<pk mz="393.085934" i="1715609.5" sn="11.81" a="1610.29" fwhm="0.001187" res="331232.3" algo="FTMS"/>
<pk mz="393.093922" i="6197019.5" sn="48.83" a="6354.27" fwhm="0.001078" res="364594.7" algo="FTMS"/>
<pk mz="393.095585" i="1500828.0" sn="10.04" a="1263.81" fwhm="0.001114" res="352728.5" algo="FTMS"/>
<pk mz="393.101955" i="1192733.8" sn="7.49" a="750.74" fwhm="0.000899" res="437248.3" algo="FTMS"/>
<pk mz="393.113492" i="1305376.8" z="-1" sn="8.42" a="930.65" fwhm="0.000957" res="410746.9" algo="FTMS" component_name="DK" deconvoluted_molecular_mass="391.104321" deconvoluted_isotopic_mass="393.114091"/>
<pk mz="393.119094" i="18449186.0" z="-1" sn="150.04" a="20052.03" fwhm="0.001072" res="366654.5" algo="FTMS" component_name="AN" deconvoluted_molecular_mass="393.119920" deconvoluted_isotopic_mass="393.119694"/>
<pk mz="393.130411" i="4087077.3" sn="31.40" a="3941.01" fwhm="0.001019" res="385879.8" algo="FTMS"/>
<pk mz="393.132189" i="4922662.0" sn="38.31" a="5162.28" fwhm="0.001111" res="353838.8" algo="FTMS"/>
<pk mz="393.149841" i="1654954.5" z="-1" sn="11.31" a="1703.84" fwhm="0.001217" res="323128.7" algo="FTMS" component_name="HM" deconvoluted_molecular_mass="391.140907" deconvoluted_isotopic_mass="393.150441"/>
<pk mz="393.155465" i="9342764.0" z="-1" sn="74.82" a="9760.56" fwhm="0.001060" res="370962.9" algo="FTMS" component_name="IC" deconvoluted_molecular_mass="393.156581" deconvoluted_isotopic_mass="393.156065"/>
<pk mz="393.158576" i="1139756.8" sn="7.06" a="679.90" fwhm="0.000853" res="460808.6" algo="FTMS"/>
<pk mz="393.168514" i="5315375.5" sn="41.55" a="5680.88" fwhm="0.001102" res="356834.3" algo="FTMS"/>
<pk mz="393.186328" i="1434932.1" sn="9.50" a="1114.54" fwhm="0.001070" res="367538.5" algo="FTMS"/>
<pk mz="393.191874" i="2730293.5" sn="20.20" a="2553.39" fwhm="0.001054" res="373148.5" algo="FTMS"/>
<pk mz="393.195068" i="1188662.5" sn="7.46" a="809.61" fwhm="0.000973" res="404206.9" algo="FTMS"/>
<pk mz="393.204970" i="3695417.0" sn="28.17" a="3318.62" fwhm="0.000968" res="406279.2" algo="FTMS"/>
<pk mz="393.231703" i="2352960.3" sn="17.08" a="1858.12" fwhm="0.000957" res="410850.4" algo="FTMS"/>
<pk mz="393.277698" i="26688332.0" z="-1" sn="218.10" a="28576.56" fwhm="0.001056" res="372409.6" algo="FTMS" component_name="U" deconvoluted_molecular_mass="393.278301" deconvoluted_isotopic_mass="393.278299"/>
<pk mz="394.041502" i="3096599.0" sn="23.22" a="2997.15" fwhm="0.001098" res="358985.8" algo="FTMS"/>
<pk mz="394.049683" i="1216921.3" sn="7.69" a="931.47" fwhm="0.000984" res="400266.0" algo="FTMS"/>
<pk mz="394.077939" i="6403105.0" sn="50.53" a="6375.85" fwhm="0.001026" res="384066.2" algo="FTMS"/>
<pk mz="394.086129" i="2863651.0" z="-1" sn="21.30" a="2548.07" fwhm="0.000998" res="394875.5" algo="FTMS" component_name="BF" deconvoluted_molecular_mass="393.083303" deconvoluted_isotopic_mass="394.086731"/>
<pk mz="394.089214" i="2245667.8" sn="16.19" a="1856.28" fwhm="0.000997" res="395367.3" algo="FTMS"/>
<pk mz="394.097443" i="1150886.0" sn="7.15" a="809.02" fwhm="0.001022" res="385430.1" algo="FTMS"/>
<pk mz="394.114357" i="5020714.5" sn="39.11" a="5228.45" fwhm="0.001063" res="370924.2" algo="FTMS"/>
<pk mz="394.122445" i="3143724.5" z="-1" sn="23.61" a="3088.56" fwhm="0.001059" res="372305.5" algo="FTMS" component_name="AN" deconvoluted_molecular_mass="393.119920" deconvoluted_isotopic_mass="394.123048"/>
<pk mz="394.125566" i="1614893.5" sn="10.98" a="1234.65" fwhm="0.000943" res="418007.2" algo="FTMS"/>
<pk mz="394.135538" i="1832240.1" sn="12.77" a="1515.77" fwhm="0.000996" res="395737.9" algo="FTMS"/>
<pk mz="394.150728" i="2383156.0" sn="17.33" a="2211.60" fwhm="0.001104" res="357180.5" algo="FTMS"/>
<pk mz="394.158884" i="1679158.3" z="-1" sn="11.51" a="1617.88" fwhm="0.001094" res="360338.7" algo="FTMS" component_name="IC" deconvoluted_molecular_mass="393.156581" deconvoluted_isotopic_mass="394.159487"/>
<pk mz="394.171929" i="1935161.8" sn="13.63" a="1638.17" fwhm="0.000981" res="402010.2" algo="FTMS"/>
<pk mz="394.281055" i="5000278.5" z="-1" sn="38.94" a="5035.53" fwhm="0.001045" res="377125.8" algo="FTMS" component_name="U" deconvoluted_molecular_mass="393.278301" deconvoluted_isotopic_mass="394.281658"/>
<pk mz="395.025601" i="3397404.3" sn="25.70" a="3515.67" fwhm="0.001158" res="341031.7" algo="FTMS"/>
<pk mz="395.061989" i="13921574.0" z="-1" sn="112.64" a="15254.23" fwhm="0.001090" res="362382.5" algo="FTMS" component_name="CL" deconvoluted_molecular_mass="395.062604" deconvoluted_isotopic_mass="395.062595"/>
<pk mz="395.073216" i="3945257.0" sn="30.23" a="3683.03" fwhm="0.000964" res="409834.4" algo="FTMS"/>
<pk mz="395.098366" i="25251120.0" z="-1" sn="206.23" a="27370.50" fwhm="0.001063" res="371853.5" algo="FTMS" component_name="X" deconvoluted_molecular_mass="395.099031" deconvoluted_isotopic_mass="395.098972"/>
<pk mz="395.109602" i="4337458.5" sn="33.47" a="4375.01" fwhm="0.001034" res="382269.7" algo="FTMS"/>
<pk mz="395.111382" i="2166067.0" sn="15.53" a="1907.45" fwhm="0.001062" res="371879.5" algo="FTMS"/>
<pk mz="395.129156" i="1535799.9" z="-1" sn="10.32" a="1404.66" fwhm="0.000961" res="411192.5" algo="FTMS" component_name="AN, AP" deconvoluted_molecular_mass="393.119920" deconvoluted_isotopic_mass="395.129762"/>
<pk mz="395.134728" i="17454394.0" z="-1" sn="141.82" a="19618.04" fwhm="0.001096" res="360538.9" algo="FTMS" component_name="AY" deconvoluted_molecular_mass="395.135373" deconvoluted_isotopic_mass="395.135334"/>
<pk mz="395.138067" i="1495610.3" sn="9.99" a="918.40" fwhm="0.000861" res="458968.5" algo="FTMS"/>
<pk mz="395.147754" i="3809084.8" sn="29.10" a="3873.98" fwhm="0.001068" res="369937.1" algo="FTMS"/>
<pk mz="395.165581" i="1905985.5" z="-1" sn="13.38" a="1817.69" fwhm="0.001071" res="368926.7" algo="FTMS" component_name="IC" deconvoluted_molecular_mass="393.156581" deconvoluted_isotopic_mass="395.166187"/>
<pk mz="395.171158" i="8586563.0" sn="68.57" a="9400.82" fwhm="0.001084" res="364664.7" algo="FTMS"/>
<pk mz="395.174476" i="1732419.9" sn="11.95" a="1304.70" fwhm="0.000939" res="421044.3" algo="FTMS"/>
<pk mz="395.184154" i="3459910.5" sn="26.22" a="3250.31" fwhm="0.001013" res="389991.5" algo="FTMS"/>
<pk mz="395.207501" i="2322252.5" z="-12" sn="16.82" a="2272.10" fwhm="0.001180" res="334912.4" algo="FTMS" component_name="AP" deconvoluted_molecular_mass="4751.575023" deconvoluted_isotopic_mass="4753.583357"/>
<pk mz="395.220499" i="2061648.0" sn="14.67" a="2414.10" fwhm="0.001366" res="289303.1" algo="FTMS"/>
<pk mz="395.274762" i="7769438.5" sn="61.82" a="8286.64" fwhm="0.001053" res="375397.7" algo="FTMS"/>
<pk mz="396.057258" i="4354094.0" sn="33.60" a="4213.62" fwhm="0.001035" res="382768.9" algo="FTMS"/>
<pk mz="396.065386" i="2593328.3" z="-1" sn="19.06" a="1924.14" fwhm="0.000839" res="472114.6" algo="FTMS" component_name="CL" deconvoluted_molecular_mass="395.062604" deconvoluted_isotopic_mass="396.065995"/>
<pk mz="396.093677" i="6933048.0" sn="54.91" a="7021.67" fwhm="0.001054" res="375978.1" algo="FTMS"/>
<pk mz="396.101799" i="4490810.0" z="-1" sn="34.73" a="4542.18" fwhm="0.001068" res="370773.1" algo="FTMS" component_name="X" deconvoluted_molecular_mass="395.099031" deconvoluted_isotopic_mass="396.102408"/>
<pk mz="396.106795" i="1148731.3" sn="7.12" a="874.08" fwhm="0.000923" res="429339.4" algo="FTMS"/>
<pk mz="396.129992" i="4003393.5" sn="30.71" a="3972.88" fwhm="0.001081" res="366327.6" algo="FTMS"/>
<pk mz="396.138035" i="3531843.8" z="-1" sn="26.81" a="3489.85" fwhm="0.001050" res="377409.0" algo="FTMS" component_name="AY" deconvoluted_molecular_mass="395.135373" deconvoluted_isotopic_mass="396.138644"/>
<pk mz="396.142556" i="1324868.8" sn="8.58" a="1070.75" fwhm="0.001171" res="338323.0" algo="FTMS"/>
<pk mz="396.174514" i="1714253.3" sn="11.80" a="1338.43" fwhm="0.000892" res="444357.3" algo="FTMS"/>
<pk mz="396.278117" i="2117224.8" sn="15.12" a="1787.07" fwhm="0.001032" res="383944.4" algo="FTMS"/>
<pk mz="397.019991" i="1221933.8" sn="7.73" a="694.27" fwhm="0.000894" res="444187.4" algo="FTMS"/>
<pk mz="397.041276" i="6687539.5" sn="52.88" a="7454.64" fwhm="0.001105" res="359364.0" algo="FTMS"/>
<pk mz="397.077667" i="20606782.0" z="-1" sn="167.86" a="22589.89" fwhm="0.001086" res="365605.2" algo="FTMS" component_name="t" deconvoluted_molecular_mass="397.078226" deconvoluted_isotopic_mass="397.078279"/>
<pk mz="397.088881" i="3459904.0" sn="26.21" a="3552.40" fwhm="0.001106" res="359038.1" algo="FTMS"/>
<pk mz="397.106096" i="1363780.6" z="-1" sn="8.90" a="916.98" fwhm="0.000858" res="462558.5" algo="FTMS" component_name="X" deconvoluted_molecular_mass="395.099031" deconvoluted_isotopic_mass="397.106708"/>
<pk mz="397.114016" i="23781190.0" z="-1" sn="194.08" a="27094.24" fwhm="0.001091" res="363972.5" algo="FTMS" component_name="a" deconvoluted_molecular_mass="397.114697" deconvoluted_isotopic_mass="397.114629"/>
<pk mz="397.125280" i="2385481.8" sn="17.34" a="2307.63" fwhm="0.001126" res="352613.6" algo="FTMS"/>
<pk mz="397.126902" i="1270090.1" sn="8.12" a="853.21" fwhm="0.000899" res="441659.5" algo="FTMS"/>
<pk mz="397.142266" i="1146958.3" z="-1" sn="7.11" a="927.34" fwhm="0.001221" res="325283.7" algo="FTMS" component_name="AY" deconvoluted_molecular_mass="395.135373" deconvoluted_isotopic_mass="397.142878"/>
<pk mz="397.144918" i="1344462.9" sn="8.74" a="1023.39" fwhm="0.001028" res="386334.6" algo="FTMS"/>
<pk mz="397.150433" i="13625168.0" z="-1" sn="110.18" a="14804.86" fwhm="0.001061" res="374401.2" algo="FTMS" component_name="CS" deconvoluted_molecular_mass="397.151051" deconvoluted_isotopic_mass="397.151046"/>
<pk mz="397.163470" i="2390611.8" sn="17.38" a="2180.32" fwhm="0.001050" res="378233.2" algo="FTMS"/>
<pk mz="397.186801" i="5715802.0" sn="44.85" a="6465.93" fwhm="0.001186" res="334822.1" algo="FTMS"/>
<pk mz="397.199911" i="1783133.5" sn="12.36" a="1143.39" fwhm="0.000825" res="481401.4" algo="FTMS"/>
<pk mz="397.223184" i="3010403.8" sn="22.50" a="3060.99" fwhm="0.001106" res="359018.2" algo="FTMS"/>
<pk mz="397.226533" i="1657444.6" sn="11.32" a="1123.88" fwhm="0.000927" res="428383.4" algo="FTMS"/>
<pk mz="398.044703" i="1372861.9" sn="8.97" a="1391.08" fwhm="0.001308" res="304350.7" algo="FTMS"/>
<pk mz="398.051734" i="1667647.6" sn="11.41" a="1315.67" fwhm="0.000972" res="409424.7" algo="FTMS"/>
<pk mz="398.072909" i="4099653.3" sn="31.50" a="3838.84" fwhm="0.001028" res="387349.9" algo="FTMS"/>
<pk mz="398.081035" i="3704903.5" z="-1" sn="28.24" a="3475.62" fwhm="0.001012" res="393335.0" algo="FTMS" component_name="t" deconvoluted_molecular_mass="397.078226" deconvoluted_isotopic_mass="398.081650"/>
<pk mz="398.088236" i="1255241.4" sn="8.00" a="780.00" fwhm="0.000953" res="417891.3" algo="FTMS"/>
<pk mz="398.109319" i="4825679.0" sn="37.49" a="5026.55" fwhm="0.001093" res="364308.0" algo="FTMS"/>
<pk mz="398.117450" i="4323409.0" z="-1" sn="33.34" a="4347.14" fwhm="0.001050" res="379247.7" algo="FTMS" component_name="a" deconvoluted_molecular_mass="397.114697" deconvoluted_isotopic_mass="398.118065"/>
<pk mz="398.120853" i="1382226.0" sn="9.05" a="1233.00" fwhm="0.001239" res="321329.1" algo="FTMS"/>
<pk mz="398.122317" i="2273362.5" sn="16.41" a="2052.26" fwhm="0.001082" res="367909.3" algo="FTMS"/>
<pk mz="398.145748" i="1997144.6" sn="14.13" a="1573.98" fwhm="0.001047" res="380160.4" algo="FTMS"/>
<pk mz="398.153804" i="2556250.8" z="-1" sn="18.75" a="2327.98" fwhm="0.001077" res="369816.6" algo="FTMS" component_name="CS" deconvoluted_molecular_mass="397.151051" deconvoluted_isotopic_mass="398.154420"/>
<pk mz="398.190078" i="1713508.4" sn="11.79" a="1380.70" fwhm="0.001020" res="390516.7" algo="FTMS"/>
<pk mz="398.999197" i="1211451.4" sn="7.64" a="792.86" fwhm="0.000980" res="407192.0" algo="FTMS"/>
<pk mz="399.020553" i="1416513.0" sn="9.33" a="1375.03" fwhm="0.001196" res="333587.3" algo="FTMS"/>
<pk mz="399.035779" i="1754693.0" sn="12.12" a="1447.15" fwhm="0.001004" res="397267.9" algo="FTMS"/>
<pk mz="399.046973" i="1336648.0" sn="8.67" a="909.58" fwhm="0.000964" res="413858.7" algo="FTMS"/>
<pk mz="399.056884" i="9348427.0" z="-1" sn="74.85" a="10845.56" fwhm="0.001137" res="350905.2" algo="FTMS" component_name="IB" deconvoluted_molecular_mass="399.057512" deconvoluted_isotopic_mass="399.057502"/>
<pk mz="399.068118" i="1536845.6" sn="10.32" a="1482.52" fwhm="0.001197" res="333357.4" algo="FTMS"/>
<pk mz="399.072329" i="1376078.8" sn="9.00" a="1157.88" fwhm="0.000965" res="413338.6" algo="FTMS"/>
<pk mz="399.083440" i="1624401.8" z="-1" sn="11.05" a="1374.27" fwhm="0.001177" res="338953.0" algo="FTMS" component_name="t" deconvoluted_molecular_mass="397.078226" deconvoluted_isotopic_mass="399.084059"/>
<pk mz="399.093303" i="20197716.0" z="-1" sn="164.47" a="22448.11" fwhm="0.001102" res="362149.6" algo="FTMS" component_name="y" deconvoluted_molecular_mass="399.093905" deconvoluted_isotopic_mass="399.093921"/>
<pk mz="399.104662" i="1792087.4" sn="12.43" a="1428.80" fwhm="0.001097" res="363708.4" algo="FTMS"/>
<pk mz="399.108521" i="1605976.4" sn="10.89" a="1165.66" fwhm="0.000922" res="432902.1" algo="FTMS"/>
<pk mz="399.121587" i="1843803.9" z="-1" sn="12.86" a="1378.66" fwhm="0.000930" res="429231.9" algo="FTMS" component_name="a" deconvoluted_molecular_mass="397.114697" deconvoluted_isotopic_mass="399.122206"/>
<pk mz="399.129683" i="14956894.0" z="-1" sn="121.18" a="16506.39" fwhm="0.001099" res="363011.8" algo="FTMS" component_name="BS" deconvoluted_molecular_mass="399.130297" deconvoluted_isotopic_mass="399.130301"/>
<pk mz="399.141042" i="1411425.0" sn="9.29" a="1055.63" fwhm="0.000997" res="400180.7" algo="FTMS"/>
<pk mz="399.166078" i="10269032.0" z="-1" sn="82.46" a="11214.08" fwhm="0.001100" res="362806.0" algo="FTMS" component_name="FZ" deconvoluted_molecular_mass="399.166701" deconvoluted_isotopic_mass="399.166697"/>
<pk mz="399.202434" i="6340977.5" sn="50.01" a="6855.80" fwhm="0.001117" res="357488.4" algo="FTMS"/>
<pk mz="399.238884" i="2926971.0" sn="21.81" a="3240.28" fwhm="0.001196" res="333726.0" algo="FTMS"/>
<pk mz="400.030959" i="1718093.4" sn="11.65" a="1405.63" fwhm="0.001036" res="386215.9" algo="FTMS"/>
<pk mz="400.051999" i="1597779.0" sn="10.67" a="1361.83" fwhm="0.001126" res="355335.9" algo="FTMS"/>
<pk mz="400.060283" i="1834581.3" z="-1" sn="12.60" a="1513.92" fwhm="0.001015" res="394141.6" algo="FTMS" component_name="IB" deconvoluted_molecular_mass="399.057512" deconvoluted_isotopic_mass="400.060905"/>
<pk mz="400.067395" i="1611607.1" sn="10.78" a="1391.61" fwhm="0.001022" res="391621.1" algo="FTMS"/>
<pk mz="400.078911" i="1168218.1" sn="7.17" a="804.63" fwhm="0.000971" res="412207.4" algo="FTMS"/>
<pk mz="400.088507" i="2801756.8" sn="20.47" a="3334.61" fwhm="0.001154" res="346556.4" algo="FTMS"/>
<pk mz="400.096538" i="3571294.8" z="-1" sn="26.74" a="3645.30" fwhm="0.001136" res="352148.5" algo="FTMS" component_name="y" deconvoluted_molecular_mass="399.093905" deconvoluted_isotopic_mass="400.097159"/>
<pk mz="400.103728" i="1730784.8" sn="11.75" a="1763.10" fwhm="0.001243" res="321781.8" algo="FTMS"/>
<pk mz="400.124978" i="3018342.5" sn="22.24" a="3191.87" fwhm="0.001119" res="357731.6" algo="FTMS"/>
<pk mz="400.132999" i="2947432.5" z="-1" sn="21.66" a="3426.55" fwhm="0.001252" res="319522.0" algo="FTMS" component_name="BS" deconvoluted_molecular_mass="399.130297" deconvoluted_isotopic_mass="400.133621"/>
<pk mz="400.161518" i="1853296.1" sn="12.75" a="1694.75" fwhm="0.001198" res="334067.7" algo="FTMS"/>
<pk mz="400.169447" i="2065778.3" z="-1" sn="14.48" a="1707.94" fwhm="0.000999" res="400389.3" algo="FTMS" component_name="FZ" deconvoluted_molecular_mass="399.166701" deconvoluted_isotopic_mass="400.170069"/>
<pk mz="400.197656" i="1224569.8" sn="7.63" a="745.22" fwhm="0.000860" res="465552.1" algo="FTMS"/>
<pk mz="401.014917" i="1862483.0" sn="12.82" a="1837.84" fwhm="0.001134" res="353635.1" algo="FTMS"/>
<pk mz="401.036157" i="2782040.5" sn="20.31" a="3232.36" fwhm="0.001197" res="334937.0" algo="FTMS"/>
<pk mz="401.051426" i="3303772.8" sn="24.56" a="3355.82" fwhm="0.001140" res="351721.6" algo="FTMS"/>
<pk mz="401.062657" i="2433119.8" sn="17.47" a="2299.43" fwhm="0.001107" res="362368.1" algo="FTMS"/>
<pk mz="401.072531" i="9823074.0" z="-1" sn="77.64" a="11361.87" fwhm="0.001151" res="348570.6" algo="FTMS" component_name="GY" deconvoluted_molecular_mass="401.073145" deconvoluted_isotopic_mass="401.073156"/>
<pk mz="401.087814" i="3618662.3" sn="27.12" a="3606.72" fwhm="0.001076" res="372907.5" algo="FTMS"/>
<pk mz="401.099137" i="2354025.3" sn="16.83" a="2122.64" fwhm="0.001058" res="379207.7" algo="FTMS"/>
<pk mz="401.100966" i="2491497.8" sn="17.94" a="2439.79" fwhm="0.001100" res="364733.3" algo="FTMS"/>
<pk mz="401.108873" i="10249068.0" z="-1" sn="81.11" a="11742.70" fwhm="0.001144" res="350485.5" algo="FTMS" component_name="GB" deconvoluted_molecular_mass="401.109515" deconvoluted_isotopic_mass="401.109498"/>
<pk mz="401.120069" i="1153390.9" sn="7.05" a="812.53" fwhm="0.000960" res="417826.5" algo="FTMS"/>
<pk mz="401.124170" i="2956656.0" sn="21.73" a="2996.62" fwhm="0.001129" res="355335.4" algo="FTMS"/>
<pk mz="401.137298" i="2424691.5" sn="17.40" a="2326.86" fwhm="0.001111" res="361059.6" algo="FTMS"/>
<pk mz="401.145354" i="8209269.5" sn="64.50" a="8568.37" fwhm="0.001073" res="373891.4" algo="FTMS"/>
<pk mz="401.156634" i="1839480.6" sn="12.64" a="1370.28" fwhm="0.000896" res="447902.6" algo="FTMS"/>
<pk mz="401.160498" i="1548409.6" sn="10.27" a="1075.92" fwhm="0.000914" res="438834.3" algo="FTMS"/>
<pk mz="401.173678" i="1919613.1" sn="13.29" a="1456.06" fwhm="0.000948" res="423270.4" algo="FTMS"/>
<pk mz="401.181665" i="8204159.5" sn="64.46" a="9098.47" fwhm="0.001144" res="350644.9" algo="FTMS"/>
<pk mz="401.218082" i="4965769.0" sn="38.09" a="5408.77" fwhm="0.001183" res="339276.2" algo="FTMS"/>
<pk mz="401.254463" i="2233234.8" sn="15.84" a="1949.16" fwhm="0.001033" res="388283.3" algo="FTMS"/>
<pk mz="402.046662" i="3422309.3" sn="25.52" a="3345.12" fwhm="0.001048" res="383768.7" algo="FTMS"/>
<pk mz="402.058013" i="1415016.4" sn="9.18" a="1092.53" fwhm="0.001022" res="393246.2" algo="FTMS"/>
<pk mz="402.067852" i="1288555.0" sn="8.15" a="1259.02" fwhm="0.001243" res="323344.5" algo="FTMS"/>
<pk mz="402.075806" i="1925997.1" z="-1" sn="13.34" a="1729.08" fwhm="0.001091" res="368378.2" algo="FTMS" component_name="GY" deconvoluted_molecular_mass="401.073145" deconvoluted_isotopic_mass="402.076434"/>
<pk mz="402.083005" i="3313775.0" sn="24.64" a="2954.17" fwhm="0.000993" res="405055.0" algo="FTMS"/>
<pk mz="402.094344" i="1859954.0" sn="12.80" a="1443.69" fwhm="0.000979" res="410679.5" algo="FTMS"/>
<pk mz="402.104148" i="1957748.6" sn="13.60" a="1875.15" fwhm="0.001140" res="352715.6" algo="FTMS"/>
<pk mz="402.112315" i="2150774.8" z="-1" sn="15.17" a="1807.83" fwhm="0.001005" res="400279.0" algo="FTMS" component_name="GB" deconvoluted_molecular_mass="401.109515" deconvoluted_isotopic_mass="402.112943"/>
<pk mz="402.119333" i="1530488.6" sn="10.12" a="1089.87" fwhm="0.000918" res="438235.6" algo="FTMS"/>
<pk mz="402.140723" i="1848958.4" sn="12.71" a="1591.24" fwhm="0.001030" res="390609.6" algo="FTMS"/>
<pk mz="402.148762" i="1518976.5" sn="10.02" a="1544.61" fwhm="0.001321" res="304501.8" algo="FTMS"/>
<pk mz="402.155810" i="1301506.4" sn="8.25" a="1015.36" fwhm="0.001131" res="355639.9" algo="FTMS"/>
<pk mz="402.176793" i="1915783.9" sn="13.25" a="1648.74" fwhm="0.001087" res="370000.0" algo="FTMS"/>
<pk mz="402.185027" i="1461642.1" sn="9.56" a="887.23" fwhm="0.001005" res="400088.8" algo="FTMS"/>
<pk mz="402.213117" i="1269137.6" sn="7.99" a="885.20" fwhm="0.000913" res="440735.0" algo="FTMS"/>
<pk mz="403.030766" i="3716971.3" sn="27.92" a="3559.61" fwhm="0.001039" res="388040.9" algo="FTMS"/>
<pk mz="403.042016" i="1809774.1" sn="12.39" a="1714.78" fwhm="0.001088" res="370579.0" algo="FTMS"/>
<pk mz="403.051802" i="2636912.8" sn="19.12" a="2755.40" fwhm="0.001177" res="342535.0" algo="FTMS"/>
<pk mz="403.067151" i="6293877.0" sn="48.90" a="6986.01" fwhm="0.001127" res="357522.4" algo="FTMS"/>
<pk mz="403.070351" i="1583477.6" sn="10.55" a="980.18" fwhm="0.000863" res="467072.6" algo="FTMS"/>
<pk mz="403.078325" i="4692856.0" sn="35.86" a="5223.45" fwhm="0.001161" res="347287.4" algo="FTMS"/>
<pk mz="403.080151" i="1806456.3" sn="12.36" a="1488.34" fwhm="0.000976" res="413097.7" algo="FTMS"/>
<pk mz="403.086564" i="1354618.0" sn="8.68" a="895.82" fwhm="0.000878" res="459081.9" algo="FTMS"/>
<pk mz="403.088243" i="5319034.5" sn="40.96" a="6118.39" fwhm="0.001176" res="342760.7" algo="FTMS"/>
<pk mz="403.103502" i="7096702.5" sn="55.44" a="7405.82" fwhm="0.001072" res="376103.9" algo="FTMS"/>
<pk mz="403.114716" i="3389313.5" sn="25.25" a="3457.22" fwhm="0.001111" res="362893.8" algo="FTMS"/>
<pk mz="403.116470" i="2661250.0" sn="19.32" a="2655.43" fwhm="0.001079" res="373641.1" algo="FTMS"/>
<pk mz="403.124538" i="4804484.0" sn="36.77" a="5270.64" fwhm="0.001198" res="336378.5" algo="FTMS"/>
<pk mz="403.134490" i="1178118.8" sn="7.25" a="887.83" fwhm="0.001139" res="353980.0" algo="FTMS"/>
<pk mz="403.139868" i="4806536.0" sn="36.79" a="4901.39" fwhm="0.001101" res="366134.4" algo="FTMS"/>
<pk mz="403.152916" i="3402123.8" sn="25.35" a="3282.26" fwhm="0.001063" res="379264.4" algo="FTMS"/>
<pk mz="403.160987" i="5477774.0" sn="42.26" a="5969.20" fwhm="0.001102" res="365877.7" algo="FTMS"/>
<pk mz="403.176191" i="2138513.8" sn="15.07" a="1912.78" fwhm="0.001071" res="376493.5" algo="FTMS"/>
<pk mz="403.189303" i="6434197.5" sn="50.04" a="6594.33" fwhm="0.001067" res="377994.4" algo="FTMS"/>
<pk mz="403.194819" i="50005400.0" z="-1" sn="404.81" a="57431.62" fwhm="0.001098" res="367136.1" algo="FTMS" component_name="I" deconvoluted_molecular_mass="403.195472" deconvoluted_isotopic_mass="403.195450"/>
<pk mz="403.197309" i="4396951.5" sn="33.45" a="5236.82" fwhm="0.001292" res="312079.8" algo="FTMS"/>
<pk mz="404.025950" i="1853812.1" sn="12.75" a="1510.26" fwhm="0.001014" res="398395.9" algo="FTMS"/>
<pk mz="404.062401" i="4412542.0" sn="33.58" a="4667.66" fwhm="0.001136" res="355634.3" algo="FTMS"/>
<pk mz="404.070661" i="1187200.0" sn="7.32" a="707.92" fwhm="0.000856" res="472174.0" algo="FTMS"/>
<pk mz="404.073609" i="2513536.8" sn="18.12" a="2099.56" fwhm="0.000955" res="423118.5" algo="FTMS"/>
<pk mz="404.098736" i="4015751.5" sn="30.35" a="4116.63" fwhm="0.001137" res="355386.7" algo="FTMS"/>
<pk mz="404.107095" i="1752969.6" sn="11.92" a="1826.92" fwhm="0.001222" res="330814.1" algo="FTMS"/>
<pk mz="404.110035" i="1877770.5" sn="12.94" a="2074.30" fwhm="0.001352" res="298858.3" algo="FTMS"/>
<pk mz="404.119715" i="2183053.0" sn="15.43" a="1938.34" fwhm="0.001038" res="389359.6" algo="FTMS"/>
<pk mz="404.135110" i="1976209.1" sn="13.74" a="1719.75" fwhm="0.000986" res="409729.5" algo="FTMS"/>
<pk mz="404.143180" i="1306771.4" sn="8.29" a="878.49" fwhm="0.001072" res="376901.6" algo="FTMS"/>
<pk mz="404.156397" i="2938518.8" sn="21.58" a="2767.30" fwhm="0.001048" res="385584.6" algo="FTMS"/>
<pk mz="404.164173" i="1520536.9" sn="10.03" a="1094.26" fwhm="0.000977" res="413827.4" algo="FTMS"/>
<pk mz="404.192618" i="2523552.5" sn="18.20" a="2805.56" fwhm="0.001244" res="325036.7" algo="FTMS"/>
<pk mz="404.198260" i="11003554.0" z="-1" sn="87.24" a="12092.78" fwhm="0.001114" res="362809.3" algo="FTMS" component_name="I" deconvoluted_molecular_mass="403.195472" deconvoluted_isotopic_mass="404.198894"/>
<pk mz="405.009856" i="2317178.3" sn="16.52" a="2071.45" fwhm="0.001061" res="381602.6" algo="FTMS"/>
<pk mz="405.046293" i="6741892.0" sn="52.54" a="7288.01" fwhm="0.001101" res="367952.3" algo="FTMS"/>
<pk mz="405.057558" i="4212615.0" sn="31.95" a="4163.48" fwhm="0.001072" res="377953.5" algo="FTMS"/>
<pk mz="405.059461" i="1423879.4" sn="9.24" a="1238.67" fwhm="0.001112" res="364139.7" algo="FTMS"/>
<pk mz="405.065733" i="1229193.1" sn="7.66" a="984.45" fwhm="0.001084" res="373606.9" algo="FTMS"/>
<pk mz="405.082729" i="13426574.0" z="-1" sn="106.97" a="15733.10" fwhm="0.001143" res="354418.9" algo="FTMS" component_name="CX" deconvoluted_molecular_mass="405.083372" deconvoluted_isotopic_mass="405.083367"/>
<pk mz="405.093985" i="6442896.5" sn="50.11" a="6922.45" fwhm="0.001100" res="368148.3" algo="FTMS"/>
<pk mz="405.095979" i="2037137.1" sn="14.24" a="2089.55" fwhm="0.001200" res="337674.2" algo="FTMS"/>
<pk mz="405.103882" i="1942163.3" sn="13.46" a="1780.58" fwhm="0.001260" res="321534.1" algo="FTMS"/>
<pk mz="405.113751" i="1432853.9" sn="9.32" a="1281.40" fwhm="0.001322" res="306396.1" algo="FTMS"/>
<pk mz="405.119127" i="12636055.0" z="-1" sn="100.53" a="14365.58" fwhm="0.001117" res="362612.9" algo="FTMS" component_name="DQ" deconvoluted_molecular_mass="405.120077" deconvoluted_isotopic_mass="405.119765"/>
<pk mz="405.122330" i="1204632.3" sn="7.46" a="937.56" fwhm="0.001028" res="394257.6" algo="FTMS"/>
<pk mz="405.130391" i="2913690.3" sn="21.37" a="2996.11" fwhm="0.001183" res="342486.3" algo="FTMS"/>
<pk mz="405.132179" i="3830682.8" sn="28.84" a="3808.73" fwhm="0.001096" res="369686.0" algo="FTMS"/>
<pk mz="405.140244" i="1844637.0" sn="12.67" a="1749.22" fwhm="0.001063" res="381151.5" algo="FTMS"/>
<pk mz="405.150042" i="1209759.6" sn="7.50" a="903.05" fwhm="0.000982" res="412532.0" algo="FTMS"/>
<pk mz="405.155479" i="7126945.0" sn="55.68" a="7696.79" fwhm="0.001125" res="360056.3" algo="FTMS"/>
<pk mz="405.158874" i="1905569.9" sn="13.17" a="1453.31" fwhm="0.000931" res="435104.8" algo="FTMS"/>
<pk mz="405.168613" i="4863908.5" sn="37.25" a="5171.47" fwhm="0.001121" res="361578.2" algo="FTMS"/>
<pk mz="405.176622" i="2381478.8" sn="17.04" a="2289.64" fwhm="0.001165" res="347829.1" algo="FTMS"/>
<pk mz="405.186386" i="2145705.3" sn="15.12" a="2335.02" fwhm="0.001160" res="349164.5" algo="FTMS"/>
<pk mz="405.190671" i="2126250.5" sn="14.96" a="1968.68" fwhm="0.001215" res="333466.0" algo="FTMS"/>
<pk mz="405.201708" i="1150125.4" z="-1" sn="7.01" a="693.16" fwhm="0.000869" res="466205.6" algo="FTMS" component_name="I" deconvoluted_molecular_mass="403.195472" deconvoluted_isotopic_mass="405.202346"/>
<pk mz="405.204950" i="2207918.3" sn="15.63" a="2062.16" fwhm="0.001034" res="392015.2" algo="FTMS"/>
<pk mz="405.213197" i="1184944.4" sn="7.30" a="972.80" fwhm="0.001248" res="324743.7" algo="FTMS"/>
<pk mz="406.041631" i="3635341.3" sn="27.25" a="3919.67" fwhm="0.001140" res="356294.6" algo="FTMS"/>
<pk mz="406.049783" i="1311759.5" sn="8.33" a="1121.90" fwhm="0.001305" res="311058.6" algo="FTMS"/>
<pk mz="406.077948" i="8564887.0" sn="67.38" a="9579.41" fwhm="0.001141" res="355934.9" algo="FTMS"/>
<pk mz="406.086101" i="2584217.3" z="-1" sn="18.69" a="2522.17" fwhm="0.001123" res="361651.1" algo="FTMS" component_name="CX" deconvoluted_molecular_mass="405.083372" deconvoluted_isotopic_mass="406.086742"/>
<pk mz="406.089103" i="2644634.0" sn="19.18" a="2477.25" fwhm="0.001000" res="406047.7" algo="FTMS"/>
<pk mz="406.097241" i="1403548.1" sn="9.08" a="1051.34" fwhm="0.000973" res="417423.5" algo="FTMS"/>
<pk mz="406.114366" i="4586656.5" sn="34.99" a="4702.10" fwhm="0.001108" res="366468.6" algo="FTMS"/>
<pk mz="406.122446" i="2696610.8" z="-1" sn="19.60" a="2881.42" fwhm="0.001197" res="339327.9" algo="FTMS" component_name="DQ" deconvoluted_molecular_mass="405.120077" deconvoluted_isotopic_mass="406.123087"/>
<pk mz="406.125675" i="1518243.8" sn="10.01" a="1124.85" fwhm="0.000911" res="445721.7" algo="FTMS"/>
<pk mz="406.135525" i="2763430.3" sn="20.15" a="2904.36" fwhm="0.001154" res="351923.6" algo="FTMS"/>
<pk mz="406.150876" i="1715882.4" sn="11.62" a="1530.47" fwhm="0.001076" res="377346.2" algo="FTMS"/>
<pk mz="406.158805" i="1388972.5" sn="8.96" a="1014.02" fwhm="0.000999" res="406659.0" algo="FTMS"/>
<pk mz="406.161983" i="1405101.4" sn="9.09" a="1226.60" fwhm="0.001156" res="351207.4" algo="FTMS"/>
<pk mz="406.171804" i="2981040.0" sn="21.92" a="2833.74" fwhm="0.001041" res="390148.3" algo="FTMS"/>
<pk mz="407.022096" i="1227026.9" sn="7.64" a="1116.87" fwhm="0.001185" res="343549.1" algo="FTMS"/>
<pk mz="407.025585" i="4155795.8" sn="31.48" a="4156.42" fwhm="0.001054" res="386260.0" algo="FTMS"/>
<pk mz="407.036931" i="1773206.9" sn="12.08" a="1438.17" fwhm="0.000970" res="419730.1" algo="FTMS"/>
<pk mz="407.062001" i="11764126.0" z="-1" sn="93.43" a="13997.51" fwhm="0.001178" res="345416.5" algo="FTMS" component_name="EJ" deconvoluted_molecular_mass="407.062647" deconvoluted_isotopic_mass="407.062644"/>
<pk mz="407.073243" i="6365600.5" sn="49.48" a="7414.39" fwhm="0.001171" res="347604.1" algo="FTMS"/>
<pk mz="407.098363" i="19655080.0" z="-1" sn="157.68" a="22636.62" fwhm="0.001140" res="356982.8" algo="FTMS" component_name="AC" deconvoluted_molecular_mass="407.099020" deconvoluted_isotopic_mass="407.099007"/>
<pk mz="407.109597" i="6003114.0" sn="46.52" a="7007.20" fwhm="0.001163" res="349976.7" algo="FTMS"/>
<pk mz="407.111381" i="2828202.8" sn="20.67" a="2547.99" fwhm="0.001050" res="387543.1" algo="FTMS"/>
<pk mz="407.129378" i="1489839.5" z="-1" sn="9.78" a="2145.32" fwhm="0.001832" res="222174.1" algo="FTMS" component_name="DQ" deconvoluted_molecular_mass="405.120077" deconvoluted_isotopic_mass="407.130022"/>
<pk mz="407.134741" i="17377712.0" z="-1" sn="139.14" a="19764.81" fwhm="0.001128" res="360846.5" algo="FTMS" component_name="AZ" deconvoluted_molecular_mass="407.135688" deconvoluted_isotopic_mass="407.135385"/>
<pk mz="407.137982" i="1296305.8" sn="8.20" a="692.55" fwhm="0.000821" res="496181.9" algo="FTMS"/>
<pk mz="407.146117" i="1971380.0" sn="13.70" a="2170.26" fwhm="0.001381" res="294736.3" algo="FTMS"/>
<pk mz="407.147788" i="5422516.5" sn="41.80" a="5735.24" fwhm="0.001132" res="359650.9" algo="FTMS"/>
<pk mz="407.165555" i="1864377.1" sn="12.83" a="1702.08" fwhm="0.001092" res="372919.6" algo="FTMS"/>
<pk mz="407.171157" i="7194042.5" sn="56.22" a="7612.18" fwhm="0.001096" res="371359.4" algo="FTMS"/>
<pk mz="407.184205" i="4995006.0" sn="38.32" a="5755.69" fwhm="0.001232" res="330396.4" algo="FTMS"/>
<pk mz="407.207507" i="1700804.4" sn="11.49" a="1512.73" fwhm="0.001062" res="383345.0" algo="FTMS"/>
<pk mz="407.220500" i="1694919.9" sn="11.45" a="1510.66" fwhm="0.001079" res="377539.6" algo="FTMS"/>
<pk mz="408.021082" i="1276317.6" sn="8.04" a="798.23" fwhm="0.000886" res="460497.1" algo="FTMS"/>
<pk mz="408.057306" i="4998823.5" sn="38.34" a="5535.32" fwhm="0.001132" res="360546.7" algo="FTMS"/>
<pk mz="408.065364" i="1818793.5" z="-1" sn="12.45" a="1656.98" fwhm="0.001127" res="362072.0" algo="FTMS" component_name="EJ" deconvoluted_molecular_mass="407.062647" deconvoluted_isotopic_mass="408.066011"/>
<pk mz="408.068493" i="1377450.3" sn="8.86" a="996.95" fwhm="0.000960" res="424882.5" algo="FTMS"/>
<pk mz="408.076627" i="1218732.4" sn="7.57" a="742.70" fwhm="0.000863" res="473058.7" algo="FTMS"/>
<pk mz="408.093715" i="8630961.0" sn="67.92" a="9941.60" fwhm="0.001159" res="352145.4" algo="FTMS"/>
<pk mz="408.101778" i="4118707.3" z="-1" sn="31.18" a="4305.70" fwhm="0.001104" res="369598.6" algo="FTMS" component_name="AC" deconvoluted_molecular_mass="407.099020" deconvoluted_isotopic_mass="408.102426"/>
<pk mz="408.104830" i="1970868.0" sn="13.69" a="1831.96" fwhm="0.001098" res="371625.7" algo="FTMS"/>
<pk mz="408.130001" i="4837050.5" sn="37.03" a="5171.90" fwhm="0.001117" res="365533.7" algo="FTMS"/>
<pk mz="408.138084" i="3503804.8" z="-1" sn="26.17" a="3340.72" fwhm="0.001060" res="385040.3" algo="FTMS" component_name="AZ" deconvoluted_molecular_mass="407.135688" deconvoluted_isotopic_mass="408.138732"/>
<pk mz="408.141503" i="1617853.8" sn="10.82" a="1376.65" fwhm="0.001194" res="341739.9" algo="FTMS"/>
<pk mz="408.151233" i="2100160.3" sn="14.74" a="1882.75" fwhm="0.001049" res="389111.8" algo="FTMS"/>
<pk mz="408.166373" i="1340100.4" sn="8.55" a="1071.72" fwhm="0.001010" res="404099.6" algo="FTMS"/>
<pk mz="408.174417" i="2012870.5" sn="14.03" a="1624.59" fwhm="0.000987" res="413455.6" algo="FTMS"/>
<pk mz="409.011476" i="1534886.3" sn="9.99" a="1521.35" fwhm="0.001181" res="346204.0" algo="FTMS"/>
<pk mz="409.041263" i="10191790.0" z="-1" sn="79.43" a="11798.71" fwhm="0.001137" res="359761.9" algo="FTMS" component_name="GE" deconvoluted_molecular_mass="409.041915" deconvoluted_isotopic_mass="409.041913"/>
<pk mz="409.052386" i="2036145.3" sn="14.01" a="2027.93" fwhm="0.001191" res="343443.9" algo="FTMS"/>
<pk mz="409.077643" i="22879160.0" z="-1" sn="181.20" a="26561.52" fwhm="0.001151" res="355504.3" algo="FTMS" component_name="f" deconvoluted_molecular_mass="409.078294" deconvoluted_isotopic_mass="409.078293"/>
<pk mz="409.088860" i="6093755.0" sn="46.56" a="7223.89" fwhm="0.001168" res="350194.1" algo="FTMS"/>
<pk mz="409.114001" i="28355522.0" z="-1" sn="225.13" a="33519.25" fwhm="0.001152" res="355091.0" algo="FTMS" component_name="Q" deconvoluted_molecular_mass="409.114694" deconvoluted_isotopic_mass="409.114652"/>
<pk mz="409.125348" i="4057540.8" sn="30.22" a="4575.92" fwhm="0.001235" res="331156.3" algo="FTMS"/>
<pk mz="409.127088" i="4149189.3" sn="30.96" a="4245.46" fwhm="0.001079" res="379345.9" algo="FTMS"/>
<pk mz="409.144855" i="2015945.9" z="-1" sn="13.85" a="2099.63" fwhm="0.001136" res="360104.3" algo="FTMS" component_name="AZ" deconvoluted_molecular_mass="407.135688" deconvoluted_isotopic_mass="409.145505"/>
<pk mz="409.150427" i="17630156.0" z="-1" sn="139.10" a="20602.38" fwhm="0.001136" res="360280.2" algo="FTMS" component_name="AV" deconvoluted_molecular_mass="409.151332" deconvoluted_isotopic_mass="409.151078"/>
<pk mz="409.163496" i="5197775.0" sn="39.37" a="6045.39" fwhm="0.001185" res="345258.9" algo="FTMS"/>
<pk mz="409.181283" i="1953747.6" sn="13.35" a="1829.71" fwhm="0.001103" res="370887.8" algo="FTMS"/>
<pk mz="409.186839" i="6508501.0" sn="49.88" a="7085.22" fwhm="0.001127" res="363160.5" algo="FTMS"/>
<pk mz="409.190119" i="1315798.0" sn="8.23" a="1234.88" fwhm="0.001331" res="307392.4" algo="FTMS"/>
<pk mz="409.199840" i="3798488.5" sn="28.15" a="3838.60" fwhm="0.001108" res="369452.3" algo="FTMS"/>
<pk mz="409.223144" i="2576350.8" sn="18.34" a="2468.17" fwhm="0.001100" res="371967.5" algo="FTMS"/>
<pk mz="409.236279" i="1427426.4" sn="9.13" a="1043.42" fwhm="0.001005" res="407171.8" algo="FTMS"/>
<pk mz="410.036468" i="2639544.3" sn="18.85" a="2574.43" fwhm="0.001122" res="365379.4" algo="FTMS"/>
<pk mz="410.044613" i="1732282.5" z="-1" sn="11.57" a="1266.72" fwhm="0.000929" res="441582.1" algo="FTMS" component_name="GE" deconvoluted_molecular_mass="409.041915" deconvoluted_isotopic_mass="410.045267"/>
<pk mz="410.072856" i="6148290.0" sn="46.99" a="7371.10" fwhm="0.001207" res="339759.1" algo="FTMS"/>
<pk mz="410.080993" i="3891396.3" z="-1" sn="28.89" a="4256.15" fwhm="0.001170" res="350454.3" algo="FTMS" component_name="f" deconvoluted_molecular_mass="409.078294" deconvoluted_isotopic_mass="410.081646"/>
<pk mz="410.084017" i="1434821.1" sn="9.18" a="1168.40" fwhm="0.000998" res="410831.9" algo="FTMS"/>
<pk mz="410.109248" i="7608524.0" sn="58.71" a="8507.19" fwhm="0.001153" res="355757.4" algo="FTMS"/>
<pk mz="410.117378" i="5556430.0" z="-1" sn="42.25" a="5887.24" fwhm="0.001132" res="362355.7" algo="FTMS" component_name="Q" deconvoluted_molecular_mass="409.114694" deconvoluted_isotopic_mass="410.118032"/>
<pk mz="410.120487" i="1582286.9" sn="10.37" a="1167.66" fwhm="0.000939" res="436698.3" algo="FTMS"/>
<pk mz="410.122459" i="1763023.4" sn="11.82" a="1925.27" fwhm="0.001276" res="321404.0" algo="FTMS"/>
<pk mz="410.130530" i="1169873.5" sn="7.06" a="995.13" fwhm="0.001200" res="341832.7" algo="FTMS"/>
<pk mz="410.145645" i="2942677.5" sn="21.28" a="3364.51" fwhm="0.001262" res="325063.1" algo="FTMS"/>
<pk mz="410.153734" i="3456215.8" z="-1" sn="25.40" a="3980.61" fwhm="0.001207" res="339919.7" algo="FTMS" component_name="AV" deconvoluted_molecular_mass="409.151332" deconvoluted_isotopic_mass="410.154388"/>
<pk mz="410.189952" i="1465057.5" sn="9.43" a="1335.51" fwhm="0.001206" res="340218.4" algo="FTMS"/>
<pk mz="411.020504" i="2201535.8" sn="15.33" a="2067.15" fwhm="0.001052" res="390523.7" algo="FTMS"/>
<pk mz="411.035752" i="1295555.9" sn="8.06" a="1048.48" fwhm="0.000996" res="412537.3" algo="FTMS"/>
<pk mz="411.056869" i="13065674.0" z="-1" sn="102.48" a="15387.68" fwhm="0.001148" res="358180.8" algo="FTMS" component_name="DE" deconvoluted_molecular_mass="411.057534" deconvoluted_isotopic_mass="411.057525"/>
<pk mz="411.068075" i="2725324.5" sn="19.53" a="2684.54" fwhm="0.001178" res="348970.2" algo="FTMS"/>
<pk mz="411.093299" i="28667348.0" z="-1" sn="227.63" a="33575.43" fwhm="0.001157" res="355454.1" algo="FTMS" component_name="P" deconvoluted_molecular_mass="411.093907" deconvoluted_isotopic_mass="411.093956"/>
<pk mz="411.104478" i="5138902.0" sn="38.89" a="5779.08" fwhm="0.001178" res="348845.6" algo="FTMS"/>
<pk mz="411.114420" i="6966745.0" sn="53.56" a="8762.99" fwhm="0.001283" res="320539.0" algo="FTMS"/>
<pk mz="411.121626" i="1367002.9" z="-1" sn="8.64" a="1138.93" fwhm="0.001098" res="374583.1" algo="FTMS" component_name="Q" deconvoluted_molecular_mass="409.114694" deconvoluted_isotopic_mass="411.122283"/>
<pk mz="411.129644" i="25415134.0" z="-1" sn="201.54" a="31056.99" fwhm="0.001179" res="348658.0" algo="FTMS" component_name="W" deconvoluted_molecular_mass="411.130421" deconvoluted_isotopic_mass="411.130301"/>
<pk mz="411.140831" i="1971168.0" sn="13.48" a="2143.83" fwhm="0.001266" res="324720.9" algo="FTMS"/>
<pk mz="411.142716" i="2307552.5" sn="16.18" a="2345.38" fwhm="0.001178" res="348951.6" algo="FTMS"/>
<pk mz="411.160532" i="1727461.3" z="-1" sn="11.53" a="1535.73" fwhm="0.001095" res="375544.3" algo="FTMS" component_name="AV" deconvoluted_molecular_mass="409.151332" deconvoluted_isotopic_mass="411.161189"/>
<pk mz="411.166041" i="11300327.0" z="-1" sn="88.32" a="13508.81" fwhm="0.001144" res="359511.3" algo="FTMS" component_name="EW" deconvoluted_molecular_mass="411.166699" deconvoluted_isotopic_mass="411.166698"/>
<pk mz="411.179123" i="2871786.3" sn="20.71" a="2727.33" fwhm="0.001095" res="375644.2" algo="FTMS"/>
<pk mz="411.196937" i="1423855.0" sn="9.09" a="970.27" fwhm="0.000962" res="427302.0" algo="FTMS"/>
<pk mz="411.202433" i="5441008.5" sn="41.32" a="6083.96" fwhm="0.001098" res="374356.7" algo="FTMS"/>
<pk mz="411.215652" i="1285876.0" sn="7.99" a="1162.10" fwhm="0.001067" res="385333.0" algo="FTMS"/>
<pk mz="411.238826" i="2592762.3" sn="18.47" a="2402.08" fwhm="0.001065" res="385974.1" algo="FTMS"/>
<pk mz="412.052072" i="2991060.3" sn="21.66" a="3515.00" fwhm="0.001341" res="307324.9" algo="FTMS"/>
<pk mz="412.060267" i="2185942.3" z="-1" sn="15.20" a="2229.82" fwhm="0.001211" res="340247.6" algo="FTMS" component_name="DE" deconvoluted_molecular_mass="411.057534" deconvoluted_isotopic_mass="412.060927"/>
<pk mz="412.067314" i="1269464.3" sn="7.85" a="925.01" fwhm="0.001013" res="406661.5" algo="FTMS"/>
<pk mz="412.088613" i="5634782.0" sn="42.87" a="5926.34" fwhm="0.001097" res="375684.5" algo="FTMS"/>
<pk mz="412.096660" i="4683488.0" z="-1" sn="35.24" a="4904.87" fwhm="0.001106" res="372706.6" algo="FTMS" component_name="P" deconvoluted_molecular_mass="411.093907" deconvoluted_isotopic_mass="412.097320"/>
<pk mz="412.099822" i="1233249.0" sn="7.56" a="1056.51" fwhm="0.001067" res="386327.9" algo="FTMS"/>
<pk mz="412.101865" i="1270625.5" sn="7.86" a="1060.80" fwhm="0.001096" res="375989.4" algo="FTMS"/>
<pk mz="412.124964" i="4935399.5" sn="37.26" a="5492.73" fwhm="0.001158" res="355986.7" algo="FTMS"/>
<pk mz="412.133005" i="4798186.0" z="-1" sn="36.16" a="5090.76" fwhm="0.001145" res="360031.3" algo="FTMS" component_name="W" deconvoluted_molecular_mass="411.130421" deconvoluted_isotopic_mass="412.133665"/>
<pk mz="412.138071" i="1650155.3" sn="10.91" a="1751.56" fwhm="0.001229" res="335416.6" algo="FTMS"/>
<pk mz="412.161414" i="2344689.5" sn="16.48" a="1999.55" fwhm="0.000974" res="422959.9" algo="FTMS"/>
<pk mz="412.169386" i="1902323.6" z="-1" sn="12.93" a="1590.58" fwhm="0.001103" res="373689.7" algo="FTMS" component_name="EW" deconvoluted_molecular_mass="411.166699" deconvoluted_isotopic_mass="412.170046"/>
<pk mz="412.205901" i="1382909.4" sn="8.76" a="1401.48" fwhm="0.001278" res="322589.4" algo="FTMS"/>
<pk mz="413.014960" i="1970390.4" sn="13.47" a="2079.48" fwhm="0.001245" res="331804.2" algo="FTMS"/>
<pk mz="413.036162" i="4935644.0" sn="37.26" a="5402.01" fwhm="0.001153" res="358278.4" algo="FTMS"/>
<pk mz="413.051497" i="2270432.3" sn="15.88" a="2374.83" fwhm="0.001159" res="356512.2" algo="FTMS"/>
<pk mz="413.062715" i="2161123.3" sn="15.00" a="2466.12" fwhm="0.001365" res="302651.5" algo="FTMS"/>
<pk mz="413.072547" i="18268134.0" z="-1" sn="144.21" a="21459.86" fwhm="0.001160" res="356108.0" algo="FTMS" component_name="AO" deconvoluted_molecular_mass="413.073172" deconvoluted_isotopic_mass="413.073211"/>
<pk mz="413.083847" i="2389736.8" sn="16.84" a="2698.40" fwhm="0.001307" res="316108.4" algo="FTMS"/>
<pk mz="413.087720" i="2210281.8" sn="15.40" a="1886.10" fwhm="0.001060" res="389859.4" algo="FTMS"/>
<pk mz="413.098970" i="1777644.9" z="-1" sn="11.93" a="1544.85" fwhm="0.001075" res="384410.6" algo="FTMS" component_name="P" deconvoluted_molecular_mass="411.093907" deconvoluted_isotopic_mass="413.099633"/>
<pk mz="413.100929" i="1777389.4" sn="11.92" a="1493.87" fwhm="0.000987" res="418743.7" algo="FTMS"/>
<pk mz="413.108935" i="21385200.0" z="-1" sn="169.21" a="26451.90" fwhm="0.001200" res="344385.8" algo="FTMS" component_name="n" deconvoluted_molecular_mass="413.109523" deconvoluted_isotopic_mass="413.109598"/>
<pk mz="413.120122" i="2333426.5" sn="16.39" a="2410.68" fwhm="0.001126" res="366792.2" algo="FTMS"/>
<pk mz="413.124363" i="1495283.6" sn="9.66" a="1117.88" fwhm="0.001208" res="342066.4" algo="FTMS"/>
<pk mz="413.137201" i="2148087.3" z="-1" sn="14.90" a="1942.19" fwhm="0.001097" res="376492.0" algo="FTMS" component_name="W" deconvoluted_molecular_mass="411.130421" deconvoluted_isotopic_mass="413.137864"/>
<pk mz="413.145318" i="13924345.0" z="-1" sn="109.36" a="16606.47" fwhm="0.001186" res="348421.0" algo="FTMS" component_name="CK" deconvoluted_molecular_mass="413.146109" deconvoluted_isotopic_mass="413.145982"/>
<pk mz="413.176189" i="1297921.6" sn="8.08" a="1014.95" fwhm="0.001036" res="398775.8" algo="FTMS"/>
<pk mz="413.181741" i="9420803.0" z="-1" sn="73.24" a="10707.69" fwhm="0.001159" res="356617.5" algo="FTMS" component_name="HU" deconvoluted_molecular_mass="413.182399" deconvoluted_isotopic_mass="413.182405"/>
<pk mz="413.218144" i="5317645.0" sn="40.32" a="6067.06" fwhm="0.001208" res="342148.2" algo="FTMS"/>
<pk mz="413.254480" i="2189846.5" sn="15.23" a="2524.43" fwhm="0.001358" res="304343.8" algo="FTMS"/>
<pk mz="414.046790" i="1833707.3" sn="12.37" a="1681.21" fwhm="0.001171" res="353658.5" algo="FTMS"/>
<pk mz="414.067832" i="2185201.0" sn="15.19" a="2071.01" fwhm="0.001133" res="365376.2" algo="FTMS"/>
<pk mz="414.075860" i="2692339.0" z="-1" sn="19.26" a="2947.18" fwhm="0.001235" res="335392.8" algo="FTMS" component_name="AO" deconvoluted_molecular_mass="413.073172" deconvoluted_isotopic_mass="414.076527"/>
<pk mz="414.082968" i="2025461.0" sn="13.91" a="2034.51" fwhm="0.001195" res="346454.0" algo="FTMS"/>
<pk mz="414.094166" i="1400568.0" sn="8.90" a="1139.99" fwhm="0.001037" res="399278.2" algo="FTMS"/>
<pk mz="414.104121" i="5669114.5" sn="43.14" a="6654.49" fwhm="0.001188" res="348604.7" algo="FTMS"/>
<pk mz="414.112231" i="4229885.0" z="-1" sn="31.60" a="4833.63" fwhm="0.001195" res="346576.2" algo="FTMS" component_name="n" deconvoluted_molecular_mass="413.109523" deconvoluted_isotopic_mass="414.112898"/>
<pk mz="414.140607" i="2320644.5" z="-1" sn="16.28" a="2297.66" fwhm="0.001085" res="381641.1" algo="FTMS" component_name="W" deconvoluted_molecular_mass="411.130421" deconvoluted_isotopic_mass="414.141274"/>
<pk mz="414.148664" i="2658566.8" z="-1" sn="18.99" a="2644.15" fwhm="0.001170" res="354073.6" algo="FTMS" component_name="CK" deconvoluted_molecular_mass="413.146109" deconvoluted_isotopic_mass="414.149331"/>
<pk mz="414.151680" i="1405191.5" sn="8.94" a="1330.23" fwhm="0.001307" res="316863.3" algo="FTMS"/>
<pk mz="414.185042" i="1893648.4" z="-1" sn="12.86" a="1553.32" fwhm="0.001028" res="402827.2" algo="FTMS" component_name="HU" deconvoluted_molecular_mass="413.182399" deconvoluted_isotopic_mass="414.185709"/>
<pk mz="414.213105" i="1208344.0" sn="7.36" a="1219.58" fwhm="0.001425" res="290735.1" algo="FTMS"/>
<pk mz="414.221252" i="1558042.1" sn="10.16" a="1227.54" fwhm="0.001064" res="389488.2" algo="FTMS"/>
<pk mz="415.030651" i="2973171.8" sn="21.51" a="2838.96" fwhm="0.001088" res="381364.5" algo="FTMS"/>
<pk mz="415.042076" i="2096630.8" sn="14.48" a="1761.19" fwhm="0.001054" res="393742.4" algo="FTMS"/>
<pk mz="415.051813" i="5710329.5" sn="43.47" a="7368.33" fwhm="0.001306" res="317716.1" algo="FTMS"/>
<pk mz="415.067129" i="3430397.5" sn="25.18" a="3356.64" fwhm="0.001076" res="385924.5" algo="FTMS"/>
<pk mz="415.070170" i="1449726.3" sn="9.29" a="901.19" fwhm="0.000874" res="475025.5" algo="FTMS"/>
<pk mz="415.078392" i="3044864.5" z="-1" sn="22.09" a="2965.70" fwhm="0.001143" res="363028.3" algo="FTMS" component_name="AO" deconvoluted_molecular_mass="413.073172" deconvoluted_isotopic_mass="415.079062"/>
<pk mz="415.080352" i="2065665.0" sn="14.23" a="2040.23" fwhm="0.001167" res="355661.9" algo="FTMS"/>
<pk mz="415.088191" i="13427203.0" z="-1" sn="105.37" a="16636.68" fwhm="0.001213" res="342326.0" algo="FTMS" component_name="CW" deconvoluted_molecular_mass="415.088863" deconvoluted_isotopic_mass="415.088861"/>
<pk mz="415.099213" i="1308550.0" sn="8.16" a="1243.58" fwhm="0.001607" res="258385.0" algo="FTMS"/>
<pk mz="415.103494" i="3699207.3" sn="27.34" a="4002.28" fwhm="0.001201" res="345735.6" algo="FTMS"/>
<pk mz="415.114590" i="1829386.3" z="-1" sn="12.34" a="1875.80" fwhm="0.001386" res="299485.6" algo="FTMS" component_name="n" deconvoluted_molecular_mass="413.109523" deconvoluted_isotopic_mass="415.115260"/>
<pk mz="415.116559" i="2561034.8" sn="18.21" a="2385.69" fwhm="0.001090" res="381013.3" algo="FTMS"/>
<pk mz="415.124562" i="11479565.0" z="-1" sn="89.75" a="14348.35" fwhm="0.001254" res="331123.0" algo="FTMS" component_name="ET" deconvoluted_molecular_mass="415.125253" deconvoluted_isotopic_mass="415.125232"/>
<pk mz="415.135511" i="1233871.9" sn="7.56" a="1306.78" fwhm="0.001736" res="239072.5" algo="FTMS"/>
<pk mz="415.139809" i="2877457.0" sn="20.74" a="2918.11" fwhm="0.001162" res="357279.0" algo="FTMS"/>
<pk mz="415.152830" i="2981396.5" z="-1" sn="21.58" a="2954.40" fwhm="0.001136" res="365426.1" algo="FTMS" component_name="CK" deconvoluted_molecular_mass="413.146109" deconvoluted_isotopic_mass="415.153500"/>
<pk mz="415.160994" i="8265238.5" sn="63.96" a="9817.66" fwhm="0.001214" res="342083.5" algo="FTMS"/>
<pk mz="415.176291" i="1499162.8" sn="9.69" a="1174.20" fwhm="0.001034" res="401351.8" algo="FTMS"/>
<pk mz="415.189312" i="1625886.3" sn="10.71" a="1359.45" fwhm="0.001105" res="375707.9" algo="FTMS"/>
<pk mz="415.194885" i="5013024.0" sn="37.88" a="5576.94" fwhm="0.001203" res="345266.4" algo="FTMS"/>
<pk mz="415.197399" i="7383584.5" sn="56.89" a="9253.34" fwhm="0.001282" res="323773.6" algo="FTMS"/>
<pk mz="415.219812" i="1278246.5" sn="7.92" a="871.23" fwhm="0.000935" res="444211.1" algo="FTMS"/>
<pk mz="415.233775" i="4137002.3" sn="30.85" a="4573.79" fwhm="0.001200" res="345979.5" algo="FTMS"/>
<pk mz="415.270167" i="1745204.0" sn="11.66" a="1498.11" fwhm="0.001076" res="385768.1" algo="FTMS"/>
<pk mz="416.026008" i="1787647.4" sn="12.00" a="1688.34" fwhm="0.001123" res="370555.0" algo="FTMS"/>
<pk mz="416.055086" i="1310983.1" sn="8.18" a="1221.15" fwhm="0.001296" res="320955.2" algo="FTMS"/>
<pk mz="416.062338" i="3305225.0" sn="24.17" a="3547.72" fwhm="0.001209" res="344243.1" algo="FTMS"/>
<pk mz="416.073627" i="2478860.3" sn="17.55" a="2350.89" fwhm="0.001080" res="385382.4" algo="FTMS"/>
<pk mz="416.083522" i="1700622.9" z="-1" sn="11.30" a="1419.50" fwhm="0.001070" res="388931.6" algo="FTMS" component_name="AO" deconvoluted_molecular_mass="413.073172" deconvoluted_isotopic_mass="416.084196"/>
<pk mz="416.091545" i="2530065.0" z="-1" sn="17.96" a="2485.59" fwhm="0.001171" res="355412.7" algo="FTMS" component_name="CW" deconvoluted_molecular_mass="415.088863" deconvoluted_isotopic_mass="416.092219"/>
<pk mz="416.098678" i="2285331.0" sn="15.99" a="2262.93" fwhm="0.001133" res="367183.5" algo="FTMS"/>
<pk mz="416.109938" i="2076949.9" sn="14.32" a="2220.23" fwhm="0.001262" res="329644.6" algo="FTMS"/>
<pk mz="416.119888" i="2463512.5" sn="17.42" a="2445.80" fwhm="0.001058" res="393311.2" algo="FTMS"/>
<pk mz="416.128018" i="2475034.8" z="-1" sn="17.51" a="2792.08" fwhm="0.001273" res="326930.7" algo="FTMS" component_name="ET" deconvoluted_molecular_mass="415.125253" deconvoluted_isotopic_mass="416.128692"/>
<pk mz="416.134979" i="1463836.6" sn="9.40" a="1232.63" fwhm="0.001013" res="410658.9" algo="FTMS"/>
<pk mz="416.156192" i="2817314.3" sn="20.26" a="2959.28" fwhm="0.001211" res="343572.7" algo="FTMS"/>
<pk mz="416.164315" i="1670692.5" sn="11.06" a="1378.74" fwhm="0.001080" res="385206.6" algo="FTMS"/>
<pk mz="416.167771" i="1405221.5" sn="8.93" a="1215.39" fwhm="0.001136" res="366241.8" algo="FTMS"/>
<pk mz="416.192566" i="2050860.1" sn="14.11" a="1977.26" fwhm="0.001145" res="363507.9" algo="FTMS"/>
<pk mz="416.200791" i="1806894.4" sn="12.15" a="1591.07" fwhm="0.001079" res="385845.5" algo="FTMS"/>
<pk mz="416.237042" i="1381688.1" sn="8.74" a="997.54" fwhm="0.000979" res="425244.5" algo="FTMS"/>
<pk mz="416.956980" i="1310714.0" sn="8.17" a="929.87" fwhm="0.001131" res="368582.0" algo="FTMS"/>
<pk mz="417.009978" i="1950216.3" sn="13.30" a="1836.50" fwhm="0.001191" res="350095.5" algo="FTMS"/>
<pk mz="417.046372" i="4803602.0" sn="36.19" a="5517.21" fwhm="0.001222" res="341414.3" algo="FTMS"/>
<pk mz="417.057583" i="2656533.0" sn="18.97" a="3318.62" fwhm="0.001420" res="293663.2" algo="FTMS"/>
<pk mz="417.067438" i="4766743.5" sn="35.90" a="5652.72" fwhm="0.001242" res="335734.5" algo="FTMS"/>
<pk mz="417.082717" i="7048220.0" sn="54.20" a="8359.80" fwhm="0.001196" res="348743.7" algo="FTMS"/>
<pk mz="417.093941" i="3874334.8" sn="28.74" a="4568.48" fwhm="0.001227" res="339810.3" algo="FTMS"/>
<pk mz="417.095761" i="2542111.3" sn="18.05" a="2639.88" fwhm="0.001172" res="355738.5" algo="FTMS"/>
<pk mz="417.103861" i="8644642.0" sn="67.00" a="11124.97" fwhm="0.001222" res="341362.5" algo="FTMS"/>
<pk mz="417.119158" i="8244261.5" sn="63.79" a="9312.27" fwhm="0.001166" res="357850.0" algo="FTMS"/>
<pk mz="417.122321" i="1425446.5" sn="9.09" a="1300.40" fwhm="0.001094" res="381221.6" algo="FTMS"/>
<pk mz="417.130542" i="1910568.8" sn="12.98" a="1843.88" fwhm="0.001104" res="377823.5" algo="FTMS"/>
<pk mz="417.132236" i="3874857.3" sn="28.74" a="4228.85" fwhm="0.001198" res="348224.1" algo="FTMS"/>
<pk mz="417.140265" i="4809771.5" sn="36.24" a="5450.83" fwhm="0.001183" res="352524.4" algo="FTMS"/>
<pk mz="417.155573" i="3486767.5" sn="25.63" a="3737.03" fwhm="0.001175" res="354928.2" algo="FTMS"/>
<pk mz="417.168490" i="2924083.0" sn="21.11" a="3221.53" fwhm="0.001232" res="338485.8" algo="FTMS"/>
<pk mz="417.176600" i="5178933.0" sn="39.20" a="6010.53" fwhm="0.001255" res="332532.2" algo="FTMS"/>
<pk mz="417.189365" i="2153272.5" sn="14.93" a="2380.35" fwhm="0.001197" res="348475.8" algo="FTMS"/>
<pk mz="417.199918" i="2630715.5" sn="18.76" a="3015.81" fwhm="0.001335" res="312450.1" algo="FTMS"/>
<pk mz="417.210443" i="344290368.0" z="-1" sn="2759.43" a="379776.75" fwhm="0.001110" res="375798.5" algo="FTMS" component_name="C" deconvoluted_molecular_mass="417.211126" deconvoluted_isotopic_mass="417.211120"/>
<pk mz="417.249639" i="2001224.8" sn="13.71" a="2001.70" fwhm="0.001222" res="341451.4" algo="FTMS"/>
<pk mz="418.041556" i="3470110.3" sn="25.49" a="3749.51" fwhm="0.001210" res="345572.7" algo="FTMS"/>
<pk mz="418.052938" i="1266465.4" sn="7.82" a="976.08" fwhm="0.000976" res="428220.9" algo="FTMS"/>
<pk mz="418.077975" i="5283112.0" sn="40.04" a="6125.08" fwhm="0.001221" res="342490.7" algo="FTMS"/>
<pk mz="418.086092" i="1699882.3" sn="11.29" a="1598.62" fwhm="0.001178" res="354854.6" algo="FTMS"/>
<pk mz="418.089191" i="2704427.0" sn="19.35" a="3052.72" fwhm="0.001257" res="332551.1" algo="FTMS"/>
<pk mz="418.099174" i="1473325.8" sn="9.48" a="1295.58" fwhm="0.001152" res="362999.5" algo="FTMS"/>
<pk mz="418.114347" i="3209522.0" sn="23.40" a="3388.75" fwhm="0.001132" res="369409.6" algo="FTMS"/>
<pk mz="418.125741" i="1814069.0" sn="12.21" a="1768.02" fwhm="0.001163" res="359583.2" algo="FTMS"/>
<pk mz="418.135537" i="2383671.5" sn="16.78" a="2268.63" fwhm="0.001069" res="391225.6" algo="FTMS"/>
<pk mz="418.143501" i="1205305.8" sn="7.32" a="1142.07" fwhm="0.001173" res="356348.6" algo="FTMS"/>
<pk mz="418.150791" i="1459771.8" sn="9.37" a="1218.54" fwhm="0.001135" res="368539.2" algo="FTMS"/>
<pk mz="418.171857" i="2426689.5" sn="17.12" a="2480.36" fwhm="0.001131" res="369738.6" algo="FTMS"/>
<pk mz="418.213811" i="57808204.0" z="-1" sn="461.37" a="70534.30" fwhm="0.001166" res="358683.9" algo="FTMS" component_name="C" deconvoluted_molecular_mass="417.211126" deconvoluted_isotopic_mass="418.214492"/>
<pk mz="419.025583" i="3863079.8" sn="28.20" a="4307.39" fwhm="0.001223" res="342582.0" algo="FTMS"/>
<pk mz="419.037000" i="1538858.9" sn="9.85" a="1278.53" fwhm="0.000990" res="423299.9" algo="FTMS"/>
<pk mz="419.046739" i="1613869.5" sn="10.44" a="1402.29" fwhm="0.001161" res="360856.1" algo="FTMS"/>
<pk mz="419.062050" i="7775793.5" sn="59.11" a="9530.86" fwhm="0.001241" res="337695.4" algo="FTMS"/>
<pk mz="419.065407" i="1370418.5" sn="8.51" a="1090.16" fwhm="0.001004" res="417594.6" algo="FTMS"/>
<pk mz="419.073285" i="6190644.5" sn="46.59" a="7236.72" fwhm="0.001208" res="346931.6" algo="FTMS"/>
<pk mz="419.075013" i="1641013.1" sn="10.65" a="1562.70" fwhm="0.001201" res="349019.3" algo="FTMS"/>
<pk mz="419.083158" i="2311223.3" sn="15.95" a="2440.39" fwhm="0.001147" res="365269.6" algo="FTMS"/>
<pk mz="419.098425" i="13760059.0" z="-1" sn="106.38" a="16811.26" fwhm="0.001209" res="346634.8" algo="FTMS" component_name="CP" deconvoluted_molecular_mass="419.099367" deconvoluted_isotopic_mass="419.099108"/>
<pk mz="419.101816" i="1869372.4" sn="12.46" a="1656.75" fwhm="0.001064" res="393751.4" algo="FTMS"/>
<pk mz="419.109597" i="4824638.5" sn="35.80" a="5767.79" fwhm="0.001245" res="336659.9" algo="FTMS"/>
<pk mz="419.111457" i="3046975.0" sn="21.76" a="3534.33" fwhm="0.001280" res="327394.1" algo="FTMS"/>
<pk mz="419.119434" i="2168129.0" sn="14.82" a="2594.88" fwhm="0.001258" res="333045.5" algo="FTMS"/>
<pk mz="419.129345" i="1737795.8" sn="11.42" a="1976.13" fwhm="0.001664" res="251894.3" algo="FTMS"/>
<pk mz="419.134788" i="9995845.0" z="-1" sn="76.65" a="11633.83" fwhm="0.001175" res="356726.2" algo="FTMS" component_name="GR" deconvoluted_molecular_mass="419.135779" deconvoluted_isotopic_mass="419.135471"/>
<pk mz="419.147735" i="3559496.8" sn="25.81" a="4016.10" fwhm="0.001236" res="339036.3" algo="FTMS"/>
<pk mz="419.155866" i="2036042.9" sn="13.77" a="2011.10" fwhm="0.001198" res="350021.4" algo="FTMS"/>
<pk mz="419.165508" i="1378893.5" sn="8.58" a="1423.08" fwhm="0.001250" res="335323.5" algo="FTMS"/>
<pk mz="419.171215" i="4234319.0" sn="31.14" a="4712.99" fwhm="0.001223" res="342869.4" algo="FTMS"/>
<pk mz="419.184298" i="3672658.5" sn="26.70" a="4128.90" fwhm="0.001209" res="346676.9" algo="FTMS"/>
<pk mz="419.192415" i="2711124.8" sn="19.10" a="2927.96" fwhm="0.001212" res="345977.6" algo="FTMS"/>
<pk mz="419.206338" i="7594584.5" sn="57.68" a="9534.98" fwhm="0.001243" res="337182.0" algo="FTMS"/>
<pk mz="419.214803" i="1952858.9" sn="13.12" a="1730.19" fwhm="0.001014" res="413555.1" algo="FTMS"/>
<pk mz="419.217228" i="6934107.5" z="-1" sn="52.46" a="7802.93" fwhm="0.001193" res="351420.4" algo="FTMS" component_name="C" deconvoluted_molecular_mass="417.211126" deconvoluted_isotopic_mass="419.217911"/>
<pk mz="419.220676" i="2198108.5" sn="15.05" a="2080.39" fwhm="0.001093" res="383503.9" algo="FTMS"/>
<pk mz="420.020891" i="1668148.6" sn="10.86" a="1185.14" fwhm="0.000974" res="431109.7" algo="FTMS"/>
<pk mz="420.057255" i="4751678.5" sn="35.22" a="5878.40" fwhm="0.001265" res="332022.4" algo="FTMS"/>
<pk mz="420.065298" i="1829440.6" sn="12.14" a="1631.67" fwhm="0.001085" res="387121.0" algo="FTMS"/>
<pk mz="420.068389" i="1997889.4" sn="13.47" a="2177.43" fwhm="0.001273" res="329944.2" algo="FTMS"/>
<pk mz="420.093615" i="5882696.5" sn="44.15" a="7114.14" fwhm="0.001246" res="337268.3" algo="FTMS"/>
<pk mz="420.101724" i="2566986.5" z="-1" sn="17.96" a="2809.59" fwhm="0.001245" res="337329.7" algo="FTMS" component_name="CP" deconvoluted_molecular_mass="419.099367" deconvoluted_isotopic_mass="420.102411"/>
<pk mz="420.104982" i="2562891.3" sn="17.93" a="2704.02" fwhm="0.001112" res="377921.4" algo="FTMS"/>
<pk mz="420.130015" i="4077394.0" sn="29.89" a="4194.95" fwhm="0.001120" res="375174.3" algo="FTMS"/>
<pk mz="420.138048" i="2231636.3" z="-1" sn="15.32" a="2277.97" fwhm="0.001158" res="362669.3" algo="FTMS" component_name="GR" deconvoluted_molecular_mass="419.135779" deconvoluted_isotopic_mass="420.138734"/>
<pk mz="420.141373" i="1180117.1" sn="7.01" a="1149.93" fwhm="0.001290" res="325622.2" algo="FTMS"/>
<pk mz="420.151129" i="2482007.8" sn="17.29" a="2879.80" fwhm="0.001112" res="377955.0" algo="FTMS"/>
<pk mz="420.166526" i="1621340.0" sn="10.49" a="1347.99" fwhm="0.001073" res="391479.7" algo="FTMS"/>
<pk mz="420.187612" i="2285921.8" sn="15.74" a="2163.15" fwhm="0.001102" res="381454.7" algo="FTMS"/>
<pk mz="420.209644" i="1775463.6" sn="11.71" a="1904.70" fwhm="0.001349" res="311524.6" algo="FTMS"/>
<pk mz="421.041217" i="7141448.5" sn="54.09" a="8633.63" fwhm="0.001233" res="341354.8" algo="FTMS"/>
<pk mz="421.052479" i="2752075.5" sn="19.42" a="2609.25" fwhm="0.001075" res="391640.0" algo="FTMS"/>
<pk mz="421.077653" i="15747154.0" z="-1" sn="122.07" a="20363.76" fwhm="0.001266" res="332652.9" algo="FTMS" component_name="BN" deconvoluted_molecular_mass="421.078349" deconvoluted_isotopic_mass="421.078343"/>
<pk mz="421.088880" i="6994005.5" sn="52.93" a="8227.49" fwhm="0.001201" res="350526.4" algo="FTMS"/>
<pk mz="421.108339" i="1456858.6" z="-1" sn="9.19" a="1653.30" fwhm="0.001461" res="288323.5" algo="FTMS" component_name="CP" deconvoluted_molecular_mass="419.099367" deconvoluted_isotopic_mass="421.109029"/>
<pk mz="421.114007" i="19400796.0" z="-1" sn="150.93" a="24222.17" fwhm="0.001234" res="341239.7" algo="FTMS" component_name="AG" deconvoluted_molecular_mass="421.114711" deconvoluted_isotopic_mass="421.114697"/>
<pk mz="421.125299" i="4406879.5" sn="32.49" a="5509.27" fwhm="0.001326" res="317533.2" algo="FTMS"/>
<pk mz="421.127031" i="2917983.8" sn="20.73" a="3164.50" fwhm="0.001438" res="292892.5" algo="FTMS"/>
<pk mz="421.144919" i="1253476.6" z="-1" sn="7.59" a="908.41" fwhm="0.000994" res="423619.8" algo="FTMS" component_name="GR" deconvoluted_molecular_mass="419.135779" deconvoluted_isotopic_mass="421.145609"/>
<pk mz="421.150379" i="11898982.0" z="-1" sn="91.67" a="14297.03" fwhm="0.001185" res="355380.3" algo="FTMS" component_name="EF" deconvoluted_molecular_mass="421.151092" deconvoluted_isotopic_mass="421.151069"/>
<pk mz="421.155294" i="2666087.5" sn="18.74" a="2925.37" fwhm="0.001209" res="348384.7" algo="FTMS"/>
<pk mz="421.163418" i="5606505.5" sn="41.97" a="6822.80" fwhm="0.001265" res="332935.9" algo="FTMS"/>
<pk mz="421.181098" i="1478510.4" sn="9.36" a="1553.37" fwhm="0.001276" res="330166.3" algo="FTMS"/>
<pk mz="421.186786" i="4799600.0" sn="35.60" a="5578.01" fwhm="0.001242" res="339163.6" algo="FTMS"/>
<pk mz="421.189959" i="1385584.8" sn="8.63" a="1038.01" fwhm="0.000962" res="437907.1" algo="FTMS"/>
<pk mz="421.199761" i="3300467.5" sn="23.76" a="3625.43" fwhm="0.001253" res="336040.4" algo="FTMS"/>
<pk mz="421.226560" i="12537979.0" z="-1" sn="96.72" a="16044.68" fwhm="0.001261" res="334061.9" algo="FTMS" component_name="DV" deconvoluted_molecular_mass="421.227249" deconvoluted_isotopic_mass="421.227250"/>
<pk mz="422.036475" i="2120534.0" sn="14.43" a="1859.38" fwhm="0.001037" res="406882.6" algo="FTMS"/>
<pk mz="422.044808" i="1362264.3" sn="8.44" a="1185.92" fwhm="0.001136" res="371388.1" algo="FTMS"/>
<pk mz="422.072927" i="8135008.0" sn="61.94" a="9680.66" fwhm="0.001194" res="353402.5" algo="FTMS"/>
<pk mz="422.081031" i="2838370.0" z="-1" sn="20.10" a="3129.91" fwhm="0.001227" res="344043.3" algo="FTMS" component_name="BN" deconvoluted_molecular_mass="421.078349" deconvoluted_isotopic_mass="422.081724"/>
<pk mz="422.084130" i="2097507.0" sn="14.25" a="2095.05" fwhm="0.001109" res="380669.7" algo="FTMS"/>
<pk mz="422.092548" i="1727845.1" sn="11.33" a="1502.50" fwhm="0.001124" res="375367.4" algo="FTMS"/>
<pk mz="422.109291" i="6189417.5" sn="46.57" a="7213.11" fwhm="0.001211" res="348587.2" algo="FTMS"/>
<pk mz="422.117423" i="4439404.0" z="-1" sn="32.75" a="4605.10" fwhm="0.001128" res="374266.7" algo="FTMS" component_name="AG" deconvoluted_molecular_mass="421.114711" deconvoluted_isotopic_mass="422.118117"/>
<pk mz="422.120944" i="1233260.9" sn="7.43" a="1360.37" fwhm="0.001371" res="308004.2" algo="FTMS"/>
<pk mz="422.145840" i="2635891.5" sn="18.50" a="3154.83" fwhm="0.001274" res="331334.2" algo="FTMS"/>
<pk mz="422.153854" i="2444661.8" z="-1" sn="16.99" a="2135.39" fwhm="0.001058" res="399049.3" algo="FTMS" component_name="EF" deconvoluted_molecular_mass="421.151092" deconvoluted_isotopic_mass="422.154547"/>
<pk mz="422.158595" i="1304439.1" sn="7.99" a="948.50" fwhm="0.001032" res="409147.7" algo="FTMS"/>
<pk mz="422.166914" i="2183033.3" sn="14.93" a="2340.59" fwhm="0.001219" res="346462.4" algo="FTMS"/>
<pk mz="422.181975" i="1426301.4" sn="8.95" a="1077.06" fwhm="0.001057" res="399394.8" algo="FTMS"/>
<pk mz="422.190019" i="1303167.6" sn="7.98" a="1412.80" fwhm="0.001460" res="289224.5" algo="FTMS"/>
<pk mz="422.229894" i="2389130.5" z="-1" sn="16.55" a="2789.40" fwhm="0.001368" res="308663.0" algo="FTMS" component_name="DV" deconvoluted_molecular_mass="421.227249" deconvoluted_isotopic_mass="422.230588"/>
<pk mz="423.020496" i="2715232.8" sn="19.13" a="2764.99" fwhm="0.001145" res="369368.6" algo="FTMS"/>
<pk mz="423.056901" i="11995755.0" z="-1" sn="92.43" a="15225.02" fwhm="0.001270" res="333072.3" algo="FTMS" component_name="ED" deconvoluted_molecular_mass="423.057608" deconvoluted_isotopic_mass="423.057598"/>
<pk mz="423.068193" i="3739245.8" sn="27.22" a="4099.38" fwhm="0.001168" res="362093.1" algo="FTMS"/>
<pk mz="423.073936" i="10003055.0" z="-1" sn="76.69" a="12473.87" fwhm="0.001259" res="336095.7" algo="FTMS" component_name="GQ" deconvoluted_molecular_mass="423.074633" deconvoluted_isotopic_mass="423.074632"/>
<pk mz="423.093293" i="23632500.0" z="-1" sn="184.35" a="30016.63" fwhm="0.001236" res="342177.5" algo="FTMS" component_name="b" deconvoluted_molecular_mass="423.093961" deconvoluted_isotopic_mass="423.093990"/>
<pk mz="423.104537" i="6200951.5" sn="46.66" a="7602.87" fwhm="0.001253" res="337741.0" algo="FTMS"/>
<pk mz="423.112764" i="1537401.8" sn="9.83" a="1052.28" fwhm="0.000921" res="459622.5" algo="FTMS"/>
<pk mz="423.129690" i="22198910.0" z="-1" sn="173.03" a="28272.03" fwhm="0.001237" res="341950.7" algo="FTMS" component_name="j" deconvoluted_molecular_mass="423.130558" deconvoluted_isotopic_mass="423.130387"/>
<pk mz="423.140991" i="2256001.5" sn="15.50" a="2576.46" fwhm="0.001360" res="311038.1" algo="FTMS"/>
<pk mz="423.142831" i="3477122.0" sn="25.15" a="3467.02" fwhm="0.001102" res="383852.2" algo="FTMS"/>
<pk mz="423.160560" i="2187398.8" sn="14.96" a="2206.60" fwhm="0.001235" res="342714.3" algo="FTMS"/>
<pk mz="423.166109" i="9771656.0" z="-1" sn="74.87" a="12401.26" fwhm="0.001235" res="342669.6" algo="FTMS" component_name="HB" deconvoluted_molecular_mass="423.167195" deconvoluted_isotopic_mass="423.166806"/>
<pk mz="423.179145" i="4970124.0" sn="36.94" a="5976.04" fwhm="0.001235" res="342691.8" algo="FTMS"/>
<pk mz="423.196997" i="1529232.6" sn="9.76" a="1250.76" fwhm="0.001105" res="382941.8" algo="FTMS"/>
<pk mz="423.202499" i="3739282.0" sn="27.22" a="3836.77" fwhm="0.001167" res="362669.6" algo="FTMS"/>
<pk mz="423.205809" i="2321555.0" sn="16.02" a="2268.37" fwhm="0.001074" res="393967.3" algo="FTMS"/>
<pk mz="423.215582" i="2611861.8" sn="18.31" a="2485.58" fwhm="0.001102" res="384132.0" algo="FTMS"/>
<pk mz="423.239013" i="3145884.0" sn="22.53" a="3798.72" fwhm="0.001303" res="324761.9" algo="FTMS"/>
<pk mz="424.052168" i="4220792.5" sn="31.02" a="4610.00" fwhm="0.001149" res="368953.7" algo="FTMS"/>
<pk mz="424.060308" i="2220923.0" z="-1" sn="15.22" a="2615.88" fwhm="0.001389" res="305379.1" algo="FTMS" component_name="ED" deconvoluted_molecular_mass="423.057608" deconvoluted_isotopic_mass="424.061008"/>
<pk mz="424.073536" i="2969982.5" sn="21.14" a="3344.29" fwhm="0.001259" res="336736.9" algo="FTMS"/>
<pk mz="424.077278" i="1816447.6" z="-1" sn="12.03" a="1984.88" fwhm="0.001307" res="324513.5" algo="FTMS" component_name="GQ" deconvoluted_molecular_mass="423.074633" deconvoluted_isotopic_mass="424.077978"/>
<pk mz="424.088552" i="7084930.5" sn="53.64" a="8746.38" fwhm="0.001272" res="333435.6" algo="FTMS"/>
<pk mz="424.096673" i="3954052.8" z="-1" sn="28.91" a="4591.33" fwhm="0.001206" res="351723.1" algo="FTMS" component_name="b" deconvoluted_molecular_mass="423.093961" deconvoluted_isotopic_mass="424.097373"/>
<pk mz="424.099698" i="1700613.6" sn="11.11" a="2227.93" fwhm="0.001601" res="264879.0" algo="FTMS"/>
<pk mz="424.124991" i="4997004.5" sn="37.15" a="5768.85" fwhm="0.001241" res="341771.0" algo="FTMS"/>
<pk mz="424.133082" i="4401550.5" z="-1" sn="32.45" a="4754.99" fwhm="0.001171" res="362113.7" algo="FTMS" component_name="j" deconvoluted_molecular_mass="423.130558" deconvoluted_isotopic_mass="424.133782"/>
<pk mz="424.135982" i="1540495.5" sn="9.85" a="1358.15" fwhm="0.001159" res="365913.7" algo="FTMS"/>
<pk mz="424.138116" i="1332624.1" sn="8.21" a="923.89" fwhm="0.001037" res="408961.5" algo="FTMS"/>
<pk mz="424.161254" i="2025366.4" sn="13.68" a="1930.37" fwhm="0.001092" res="388539.3" algo="FTMS"/>
<pk mz="424.169409" i="2986904.5" z="-1" sn="21.27" a="3104.07" fwhm="0.001186" res="357730.1" algo="FTMS" component_name="HB" deconvoluted_molecular_mass="423.167195" deconvoluted_isotopic_mass="424.170110"/>
<pk mz="425.036249" i="5353604.0" sn="39.96" a="6660.75" fwhm="0.001260" res="337269.1" algo="FTMS"/>
<pk mz="425.064562" i="13001868.0" z="-1" sn="100.38" a="16646.26" fwhm="0.001241" res="342474.6" algo="FTMS" component_name="DI" deconvoluted_molecular_mass="425.064843" deconvoluted_isotopic_mass="425.065266"/>
<pk mz="425.072602" i="20003982.0" z="-1" sn="155.68" a="25698.30" fwhm="0.001296" res="327922.8" algo="FTMS" component_name="AA" deconvoluted_molecular_mass="425.073262" deconvoluted_isotopic_mass="425.073305"/>
<pk mz="425.083821" i="3926673.3" sn="28.69" a="4292.35" fwhm="0.001160" res="366475.2" algo="FTMS"/>
<pk mz="425.099207" i="1297685.3" z="-1" sn="7.93" a="1348.54" fwhm="0.001440" res="295279.2" algo="FTMS" component_name="b" deconvoluted_molecular_mass="423.093961" deconvoluted_isotopic_mass="425.099910"/>
<pk mz="425.101165" i="1437845.9" sn="9.03" a="984.73" fwhm="0.000959" res="443471.0" algo="FTMS"/>
<pk mz="425.108974" i="27593880.0" z="-1" sn="215.63" a="34495.46" fwhm="0.001232" res="345094.5" algo="FTMS" component_name="R" deconvoluted_molecular_mass="425.109725" deconvoluted_isotopic_mass="425.109677"/>
<pk mz="425.112251" i="1528472.9" sn="9.75" a="1456.78" fwhm="0.001310" res="324609.6" algo="FTMS"/>
<pk mz="425.120302" i="3223707.0" sn="23.14" a="3735.20" fwhm="0.001268" res="335307.2" algo="FTMS"/>
<pk mz="425.139778" i="1333920.4" z="-1" sn="8.21" a="894.85" fwhm="0.000872" res="487784.3" algo="FTMS" component_name="j" deconvoluted_molecular_mass="423.130558" deconvoluted_isotopic_mass="425.140481"/>
<pk mz="425.145370" i="17904802.0" z="-1" sn="139.10" a="22612.40" fwhm="0.001261" res="337029.8" algo="FTMS" component_name="AR" deconvoluted_molecular_mass="425.146142" deconvoluted_isotopic_mass="425.146074"/>
<pk mz="425.158471" i="2144933.5" sn="14.62" a="2069.62" fwhm="0.001149" res="370043.7" algo="FTMS"/>
<pk mz="425.176395" i="1582506.3" z="-1" sn="10.18" a="1568.35" fwhm="0.001288" res="330095.6" algo="FTMS" component_name="HB" deconvoluted_molecular_mass="423.167195" deconvoluted_isotopic_mass="425.177098"/>
<pk mz="425.181765" i="8151212.0" sn="62.06" a="9990.19" fwhm="0.001242" res="342241.9" algo="FTMS"/>
<pk mz="425.194836" i="3111599.3" sn="22.26" a="3576.30" fwhm="0.001298" res="327496.7" algo="FTMS"/>
<pk mz="425.218161" i="3557557.8" sn="25.78" a="4004.89" fwhm="0.001208" res="352116.9" algo="FTMS"/>
<pk mz="425.254560" i="2027455.6" sn="13.69" a="1991.82" fwhm="0.001177" res="361232.2" algo="FTMS"/>
<pk mz="425.257941" i="1266112.5" sn="7.68" a="1062.39" fwhm="0.001054" res="403403.5" algo="FTMS"/>
<pk mz="426.046766" i="1652375.1" sn="10.73" a="1523.56" fwhm="0.001157" res="368135.3" algo="FTMS"/>
<pk mz="426.067867" i="6916509.0" z="-1" sn="52.31" a="8176.69" fwhm="0.001194" res="356847.0" algo="FTMS" component_name="DI" deconvoluted_molecular_mass="425.064843" deconvoluted_isotopic_mass="426.068573"/>
<pk mz="426.075913" i="2826143.0" z="-1" sn="20.00" a="3634.07" fwhm="0.001337" res="318707.0" algo="FTMS" component_name="AA" deconvoluted_molecular_mass="425.073262" deconvoluted_isotopic_mass="426.076619"/>
<pk mz="426.083221" i="1188513.1" sn="7.06" a="1116.69" fwhm="0.001245" res="342171.9" algo="FTMS"/>
<pk mz="426.104186" i="6341031.0" sn="47.76" a="7784.94" fwhm="0.001236" res="344688.3" algo="FTMS"/>
<pk mz="426.112302" i="5169577.0" z="-1" sn="38.51" a="5970.17" fwhm="0.001205" res="353570.1" algo="FTMS" component_name="R" deconvoluted_molecular_mass="425.109725" deconvoluted_isotopic_mass="426.113009"/>
<pk mz="426.117121" i="1306026.4" sn="7.99" a="1793.77" fwhm="0.001970" res="216266.4" algo="FTMS"/>
<pk mz="426.140569" i="3468720.8" sn="25.07" a="4243.13" fwhm="0.001365" res="312119.3" algo="FTMS"/>
<pk mz="426.148747" i="3419059.0" z="-1" sn="24.68" a="4201.45" fwhm="0.001322" res="322408.5" algo="FTMS" component_name="AR" deconvoluted_molecular_mass="425.146142" deconvoluted_isotopic_mass="426.149454"/>
<pk mz="426.153667" i="1641140.3" sn="10.64" a="2022.35" fwhm="0.001435" res="296882.3" algo="FTMS"/>
<pk mz="426.176860" i="1313978.6" sn="8.05" a="1004.16" fwhm="0.001035" res="411745.9" algo="FTMS"/>
<pk mz="426.185111" i="1539388.9" sn="9.83" a="1574.07" fwhm="0.001340" res="317979.4" algo="FTMS"/>
<pk mz="427.030835" i="2284195.3" sn="15.72" a="2584.24" fwhm="0.001318" res="323961.9" algo="FTMS"/>
<pk mz="427.042050" i="1277606.4" sn="7.76" a="864.34" fwhm="0.000881" res="484505.1" algo="FTMS"/>
<pk mz="427.051930" i="9383593.0" z="-1" sn="71.79" a="12103.91" fwhm="0.001262" res="338312.2" algo="FTMS" component_name="HZ" deconvoluted_molecular_mass="427.053565" deconvoluted_isotopic_mass="427.052640"/>
<pk mz="427.061593" i="4911787.5" sn="36.47" a="6181.81" fwhm="0.001251" res="341294.7" algo="FTMS"/>
<pk mz="427.066874" i="2071213.1" z="-1" sn="14.03" a="2042.57" fwhm="0.001163" res="367332.8" algo="FTMS" component_name="DI" deconvoluted_molecular_mass="425.064843" deconvoluted_isotopic_mass="427.067584"/>
<pk mz="427.078657" i="1528752.4" z="-1" sn="9.75" a="1502.89" fwhm="0.001191" res="358627.2" algo="FTMS" component_name="AA" deconvoluted_molecular_mass="425.073262" deconvoluted_isotopic_mass="427.079367"/>
<pk mz="427.080450" i="1590192.9" sn="10.23" a="1467.51" fwhm="0.001188" res="359435.2" algo="FTMS"/>
<pk mz="427.088228" i="21315250.0" z="-1" sn="166.04" a="27798.43" fwhm="0.001274" res="335147.5" algo="FTMS" component_name="o" deconvoluted_molecular_mass="427.088944" deconvoluted_isotopic_mass="427.088938"/>
<pk mz="427.099503" i="2714294.0" sn="19.11" a="3034.91" fwhm="0.001280" res="333773.6" algo="FTMS"/>
<pk mz="427.103426" i="1739447.1" sn="11.41" a="1959.80" fwhm="0.001428" res="299017.8" algo="FTMS"/>
<pk mz="427.116604" i="1804986.6" z="-1" sn="11.93" a="1515.61" fwhm="0.001021" res="418395.7" algo="FTMS" component_name="R" deconvoluted_molecular_mass="425.109725" deconvoluted_isotopic_mass="427.117314"/>
<pk mz="427.124597" i="20475580.0" z="-1" sn="159.40" a="26279.32" fwhm="0.001269" res="336461.1" algo="FTMS" component_name="u" deconvoluted_molecular_mass="427.125308" deconvoluted_isotopic_mass="427.125307"/>
<pk mz="427.135874" i="1824192.0" sn="12.08" a="1633.25" fwhm="0.001022" res="417776.4" algo="FTMS"/>
<pk mz="427.139689" i="1394881.0" sn="8.69" a="1108.41" fwhm="0.001072" res="398598.8" algo="FTMS"/>
<pk mz="427.153121" i="1324228.6" z="-1" sn="8.13" a="1047.00" fwhm="0.001070" res="399295.5" algo="FTMS" component_name="AR" deconvoluted_molecular_mass="425.146142" deconvoluted_isotopic_mass="427.153832"/>
<pk mz="427.161038" i="11556551.0" z="-1" sn="88.96" a="14589.77" fwhm="0.001269" res="336622.9" algo="FTMS" component_name="ES" deconvoluted_molecular_mass="427.161747" deconvoluted_isotopic_mass="427.161748"/>
<pk mz="427.174172" i="1204170.4" sn="7.18" a="897.26" fwhm="0.001045" res="408796.0" algo="FTMS"/>
<pk mz="427.197387" i="7694032.5" sn="58.45" a="9456.89" fwhm="0.001229" res="347627.1" algo="FTMS"/>
<pk mz="427.210405" i="1545428.3" sn="9.88" a="1203.93" fwhm="0.001035" res="412761.5" algo="FTMS"/>
<pk mz="427.233743" i="4208346.5" sn="30.91" a="5065.80" fwhm="0.001283" res="332881.0" algo="FTMS"/>
<pk mz="427.270001" i="1485796.5" sn="9.41" a="1238.96" fwhm="0.001043" res="409690.0" algo="FTMS"/>
<pk mz="428.026012" i="1228466.8" sn="7.37" a="1037.17" fwhm="0.001124" res="380931.3" algo="FTMS"/>
<pk mz="428.062776" i="1327292.9" z="-1" sn="8.16" a="1487.18" fwhm="0.001653" res="258987.6" algo="FTMS" component_name="HZ" deconvoluted_molecular_mass="427.053565" deconvoluted_isotopic_mass="428.063489"/>
<pk mz="428.073695" i="1531327.9" sn="9.77" a="1321.28" fwhm="0.001085" res="394683.9" algo="FTMS"/>
<pk mz="428.083526" i="4020674.5" sn="29.43" a="4510.07" fwhm="0.001233" res="347093.6" algo="FTMS"/>
<pk mz="428.091608" i="3804612.8" z="-1" sn="27.72" a="4463.55" fwhm="0.001224" res="349665.8" algo="FTMS" component_name="o" deconvoluted_molecular_mass="427.088944" deconvoluted_isotopic_mass="428.092321"/>
<pk mz="428.098633" i="1761222.6" sn="11.58" a="1837.75" fwhm="0.001286" res="332877.8" algo="FTMS"/>
<pk mz="428.110071" i="1371337.8" sn="8.50" a="882.49" fwhm="0.001033" res="414512.4" algo="FTMS"/>
<pk mz="428.119877" i="4274636.5" sn="31.44" a="5499.31" fwhm="0.001246" res="343562.0" algo="FTMS"/>
<pk mz="428.127941" i="4212686.5" z="-1" sn="30.95" a="4541.00" fwhm="0.001156" res="370292.8" algo="FTMS" component_name="u" deconvoluted_molecular_mass="427.125308" deconvoluted_isotopic_mass="428.128655"/>
<pk mz="428.156321" i="2016470.4" sn="13.60" a="2057.28" fwhm="0.001228" res="348608.4" algo="FTMS"/>
<pk mz="428.164372" i="2388952.5" z="-1" sn="16.54" a="2220.69" fwhm="0.001150" res="372361.0" algo="FTMS" component_name="ES" deconvoluted_molecular_mass="427.161747" deconvoluted_isotopic_mass="428.165085"/>
<pk mz="428.200588" i="1244386.5" sn="7.50" a="915.40" fwhm="0.001013" res="422815.6" algo="FTMS"/>
<pk mz="428.237217" i="1359596.5" sn="8.41" a="894.47" fwhm="0.000874" res="489819.3" algo="FTMS"/>
<pk mz="429.010032" i="1994687.6" sn="13.42" a="2380.43" fwhm="0.001304" res="329087.5" algo="FTMS"/>
<pk mz="429.021284" i="1226946.8" sn="7.36" a="800.18" fwhm="0.001029" res="416984.6" algo="FTMS"/>
<pk mz="429.030977" i="2640837.5" sn="18.53" a="3668.42" fwhm="0.001495" res="287009.0" algo="FTMS"/>
<pk mz="429.046375" i="3599561.5" sn="26.10" a="3886.94" fwhm="0.001199" res="357783.8" algo="FTMS"/>
<pk mz="429.057650" i="2791628.8" sn="19.72" a="3098.41" fwhm="0.001230" res="348691.2" algo="FTMS"/>
<pk mz="429.059495" i="1354957.1" z="-1" sn="8.37" a="939.52" fwhm="0.001009" res="425284.6" algo="FTMS" component_name="HZ" deconvoluted_molecular_mass="427.053565" deconvoluted_isotopic_mass="429.060212"/>
<pk mz="429.067520" i="11268303.0" z="-1" sn="86.67" a="14970.64" fwhm="0.001317" res="325896.6" algo="FTMS" component_name="EX" deconvoluted_molecular_mass="429.068255" deconvoluted_isotopic_mass="429.068237"/>
<pk mz="429.082845" i="3590355.5" sn="26.03" a="4234.57" fwhm="0.001248" res="343745.7" algo="FTMS"/>
<pk mz="429.094003" i="2371286.5" sn="16.40" a="2245.07" fwhm="0.001116" res="384659.5" algo="FTMS"/>
<pk mz="429.095752" i="2455767.0" sn="17.07" a="2835.22" fwhm="0.001351" res="317609.1" algo="FTMS"/>
<pk mz="429.103879" i="15974617.0" z="-1" sn="123.85" a="20824.19" fwhm="0.001299" res="330243.0" algo="FTMS" component_name="BL" deconvoluted_molecular_mass="429.104623" deconvoluted_isotopic_mass="429.104596"/>
<pk mz="429.115067" i="2133212.5" sn="14.52" a="2566.91" fwhm="0.001454" res="295056.5" algo="FTMS"/>
<pk mz="429.119216" i="3096285.5" sn="22.13" a="3388.95" fwhm="0.001210" res="354672.9" algo="FTMS"/>
<pk mz="429.132239" i="2993377.0" sn="20.97" a="3031.39" fwhm="0.001153" res="372169.6" algo="FTMS"/>
<pk mz="429.140248" i="11317475.0" z="-1" sn="85.68" a="14828.45" fwhm="0.001307" res="328372.1" algo="FTMS" component_name="EV" deconvoluted_molecular_mass="429.140973" deconvoluted_isotopic_mass="429.140965"/>
<pk mz="429.155506" i="2188007.5" sn="14.71" a="2160.87" fwhm="0.001135" res="378117.5" algo="FTMS"/>
<pk mz="429.168574" i="2196203.0" sn="14.78" a="2059.57" fwhm="0.001109" res="387144.7" algo="FTMS"/>
<pk mz="429.176660" i="8060141.0" sn="60.36" a="9979.24" fwhm="0.001274" res="336963.7" algo="FTMS"/>
<pk mz="429.186414" i="1202031.9" sn="7.05" a="1097.74" fwhm="0.001253" res="342405.0" algo="FTMS"/>
<pk mz="429.191822" i="1332977.4" sn="8.07" a="1118.11" fwhm="0.001126" res="381080.7" algo="FTMS"/>
<pk mz="429.205030" i="1238517.0" sn="7.33" a="919.76" fwhm="0.001046" res="410437.3" algo="FTMS"/>
<pk mz="429.210558" i="1543414.5" sn="9.70" a="1888.02" fwhm="0.001448" res="296401.1" algo="FTMS"/>
<pk mz="429.213029" i="7024887.0" sn="52.31" a="8723.13" fwhm="0.001283" res="334588.1" algo="FTMS"/>
<pk mz="429.235384" i="1499389.3" sn="9.36" a="1492.93" fwhm="0.001209" res="354991.4" algo="FTMS"/>
<pk mz="429.249395" i="3751169.0" sn="26.87" a="4068.40" fwhm="0.001187" res="361582.8" algo="FTMS"/>
<pk mz="430.041676" i="2834394.0" sn="19.74" a="2868.15" fwhm="0.001141" res="377021.3" algo="FTMS"/>
<pk mz="430.052782" i="1531357.0" sn="9.61" a="1987.33" fwhm="0.001649" res="260720.0" algo="FTMS"/>
<pk mz="430.062879" i="1735903.8" sn="11.20" a="2292.94" fwhm="0.001754" res="245246.5" algo="FTMS"/>
<pk mz="430.070978" i="2148322.0" z="-1" sn="14.40" a="2071.43" fwhm="0.001134" res="379362.5" algo="FTMS" component_name="EX" deconvoluted_molecular_mass="429.068255" deconvoluted_isotopic_mass="430.071698"/>
<pk mz="430.078073" i="2804708.0" sn="19.51" a="3428.46" fwhm="0.001347" res="319394.5" algo="FTMS"/>
<pk mz="430.081341" i="1201380.8" sn="7.04" a="696.69" fwhm="0.000876" res="491200.0" algo="FTMS"/>
<pk mz="430.089239" i="2474983.0" sn="16.94" a="2466.77" fwhm="0.001136" res="378565.1" algo="FTMS"/>
<pk mz="430.099197" i="3161065.8" sn="22.28" a="3444.28" fwhm="0.001227" res="350536.3" algo="FTMS"/>
<pk mz="430.107395" i="2989036.0" z="-1" sn="20.94" a="3579.29" fwhm="0.001353" res="317903.6" algo="FTMS" component_name="BL" deconvoluted_molecular_mass="429.104623" deconvoluted_isotopic_mass="430.108116"/>
<pk mz="430.114511" i="2652142.0" sn="18.32" a="2872.08" fwhm="0.001245" res="345482.9" algo="FTMS"/>
<pk mz="430.125568" i="1207280.9" sn="7.09" a="975.81" fwhm="0.001212" res="354790.4" algo="FTMS"/>
<pk mz="430.135647" i="2556915.8" sn="17.58" a="2993.20" fwhm="0.001327" res="324110.7" algo="FTMS"/>
<pk mz="430.143636" i="2167542.0" z="-1" sn="14.55" a="2264.83" fwhm="0.001300" res="330957.3" algo="FTMS" component_name="EV" deconvoluted_molecular_mass="429.140973" deconvoluted_isotopic_mass="430.144356"/>
<pk mz="430.151123" i="1196279.9" sn="7.00" a="1311.96" fwhm="0.001500" res="286747.0" algo="FTMS"/>
<pk mz="430.162202" i="1363323.0" sn="8.30" a="1252.43" fwhm="0.001276" res="337094.6" algo="FTMS"/>
<pk mz="430.171922" i="1818109.6" sn="11.84" a="1561.53" fwhm="0.001156" res="372225.1" algo="FTMS"/>
<pk mz="430.180094" i="1821439.9" sn="11.86" a="1535.12" fwhm="0.001057" res="406929.8" algo="FTMS"/>
<pk mz="430.195441" i="1216516.0" sn="7.16" a="846.72" fwhm="0.001105" res="389323.5" algo="FTMS"/>
<pk mz="430.208420" i="1686535.6" sn="10.81" a="1437.52" fwhm="0.001145" res="375598.6" algo="FTMS"/>
<pk mz="430.216431" i="1847049.8" sn="12.06" a="2242.12" fwhm="0.001436" res="299558.7" algo="FTMS"/>
<pk mz="430.880612" i="1448383.8" sn="8.96" a="971.11" fwhm="0.001027" res="419495.7" algo="FTMS"/>
<pk mz="430.972675" i="3314393.0" sn="23.47" a="3486.80" fwhm="0.001179" res="365387.5" algo="FTMS"/>
<pk mz="431.025588" i="3504359.5" sn="24.94" a="4116.76" fwhm="0.001280" res="336631.4" algo="FTMS"/>
<pk mz="431.036860" i="1858794.6" sn="12.15" a="1526.32" fwhm="0.001039" res="415050.6" algo="FTMS"/>
<pk mz="431.046604" i="3184365.3" z="-11" sn="22.46" a="4120.03" fwhm="0.001372" res="314087.6" algo="FTMS" component_name="AP" deconvoluted_molecular_mass="4751.575023" deconvoluted_isotopic_mass="4751.598853"/>
<pk mz="431.061975" i="6098673.5" sn="45.11" a="7655.01" fwhm="0.001325" res="325330.2" algo="FTMS"/>
<pk mz="431.073301" i="4648180.5" sn="33.83" a="5688.13" fwhm="0.001270" res="339425.1" algo="FTMS"/>
<pk mz="431.083073" i="7720695.5" sn="57.72" a="10606.68" fwhm="0.001329" res="324458.7" algo="FTMS"/>
<pk mz="431.092664" i="1350650.0" sn="8.20" a="1418.93" fwhm="0.001333" res="323393.3" algo="FTMS"/>
<pk mz="431.098426" i="8899324.0" sn="66.88" a="10752.22" fwhm="0.001238" res="348125.1" algo="FTMS"/>
<pk mz="431.101737" i="1998588.4" sn="13.24" a="1685.82" fwhm="0.001066" res="404280.5" algo="FTMS"/>
<pk mz="431.109694" i="3860222.5" sn="27.71" a="4559.34" fwhm="0.001216" res="354460.5" algo="FTMS"/>
<pk mz="431.111389" i="3298047.0" sn="23.34" a="3682.96" fwhm="0.001267" res="340177.9" algo="FTMS"/>
<pk mz="431.119555" i="7466753.5" sn="55.74" a="9963.16" fwhm="0.001313" res="328399.3" algo="FTMS"/>
<pk mz="431.130809" i="2030340.4" sn="13.48" a="2891.97" fwhm="0.001772" res="243317.3" algo="FTMS"/>
<pk mz="431.134829" i="5861125.5" z="-11" sn="43.26" a="6882.55" fwhm="0.001240" res="347694.1" algo="FTMS" component_name="AP" deconvoluted_molecular_mass="4751.575023" deconvoluted_isotopic_mass="4752.569328"/>
<pk mz="431.146154" i="1829640.6" sn="11.92" a="1820.25" fwhm="0.001262" res="341711.3" algo="FTMS"/>
<pk mz="431.147921" i="3505929.0" sn="24.96" a="4274.22" fwhm="0.001262" res="341645.8" algo="FTMS"/>
<pk mz="431.155891" i="5909259.5" sn="43.64" a="7585.95" fwhm="0.001287" res="335012.1" algo="FTMS"/>
<pk mz="431.171164" i="2672143.5" sn="18.47" a="3384.91" fwhm="0.001390" res="310284.8" algo="FTMS"/>
<pk mz="431.184280" i="2319123.0" sn="15.73" a="2158.10" fwhm="0.001073" res="401995.6" algo="FTMS"/>
<pk mz="431.192304" i="6305557.0" sn="46.72" a="7793.19" fwhm="0.001257" res="343125.7" algo="FTMS"/>
<pk mz="431.220716" i="1415453.0" sn="8.70" a="1114.22" fwhm="0.001047" res="411777.5" algo="FTMS"/>
<pk mz="431.226230" i="18141982.0" z="-11" sn="138.73" a="23282.65" fwhm="0.001277" res="337696.4" algo="FTMS" component_name="AP" deconvoluted_molecular_mass="4751.575023" deconvoluted_isotopic_mass="4753.574748"/>
<pk mz="431.228650" i="4893471.0" sn="35.74" a="5775.47" fwhm="0.001229" res="350920.4" algo="FTMS"/>
<pk mz="431.265073" i="1892905.3" sn="12.42" a="1925.73" fwhm="0.001223" res="352762.1" algo="FTMS"/>
<pk mz="432.020832" i="1620728.6" sn="10.30" a="1742.83" fwhm="0.001352" res="319501.6" algo="FTMS"/>
<pk mz="432.057351" i="4774914.5" sn="34.82" a="5950.75" fwhm="0.001311" res="329644.1" algo="FTMS"/>
<pk mz="432.068603" i="2283525.8" sn="15.45" a="3082.57" fwhm="0.001518" res="284656.5" algo="FTMS"/>
<pk mz="432.078571" i="1307912.5" sn="7.87" a="1286.11" fwhm="0.001415" res="305252.0" algo="FTMS"/>
<pk mz="432.086697" i="1247498.8" sn="7.40" a="1274.47" fwhm="0.001336" res="323534.2" algo="FTMS"/>
<pk mz="432.093615" i="5853196.5" sn="43.20" a="7582.21" fwhm="0.001374" res="314575.8" algo="FTMS"/>
<pk mz="432.101662" i="1462030.9" sn="9.06" a="1706.60" fwhm="0.001603" res="269538.7" algo="FTMS"/>
<pk mz="432.104922" i="3261455.8" sn="23.05" a="3987.51" fwhm="0.001339" res="322596.0" algo="FTMS"/>
<pk mz="432.114788" i="1978898.5" sn="13.08" a="1979.54" fwhm="0.001255" res="344303.5" algo="FTMS"/>
<pk mz="432.122807" i="1293140.6" sn="7.75" a="1649.10" fwhm="0.001722" res="250915.8" algo="FTMS"/>
<pk mz="432.129957" i="2917910.5" sn="20.38" a="4018.63" fwhm="0.001553" res="278321.5" algo="FTMS"/>
<pk mz="432.138257" i="1271064.9" sn="7.58" a="1196.83" fwhm="0.001354" res="319074.4" algo="FTMS"/>
<pk mz="432.141223" i="1869209.8" sn="12.23" a="2150.11" fwhm="0.001457" res="296684.3" algo="FTMS"/>
<pk mz="432.151296" i="2447132.5" sn="16.72" a="2726.67" fwhm="0.001333" res="324193.0" algo="FTMS"/>
<pk mz="432.166537" i="1220768.6" sn="7.19" a="955.58" fwhm="0.001126" res="383677.0" algo="FTMS"/>
<pk mz="432.187487" i="3350054.5" sn="23.74" a="3823.42" fwhm="0.001250" res="345788.7" algo="FTMS"/>
<pk mz="432.195802" i="1349928.6" sn="8.19" a="1093.63" fwhm="0.001037" res="416803.6" algo="FTMS"/>
<pk mz="432.223953" i="1417520.5" sn="8.72" a="1050.92" fwhm="0.001036" res="417266.6" algo="FTMS"/>
<pk mz="432.229466" i="5035058.0" sn="36.84" a="6190.94" fwhm="0.001297" res="333153.7" algo="FTMS"/>
<pk mz="432.232152" i="1244594.6" sn="7.37" a="1337.55" fwhm="0.001455" res="297127.7" algo="FTMS"/>
<pk mz="432.878418" i="3051236.3" sn="21.42" a="4027.77" fwhm="0.001468" res="294804.2" algo="FTMS"/>
<pk mz="432.969626" i="1644029.4" sn="10.48" a="1547.80" fwhm="0.001117" res="387620.8" algo="FTMS"/>
<pk mz="433.004926" i="1600519.1" sn="10.14" a="1378.28" fwhm="0.001266" res="342047.2" algo="FTMS"/>
<pk mz="433.041289" i="6922513.0" sn="51.51" a="9102.21" fwhm="0.001328" res="325995.5" algo="FTMS"/>
<pk mz="433.052554" i="3425556.3" sn="24.33" a="3675.24" fwhm="0.001188" res="364422.7" algo="FTMS"/>
<pk mz="433.062381" i="2317079.0" sn="15.71" a="2358.86" fwhm="0.001192" res="363370.6" algo="FTMS"/>
<pk mz="433.077695" i="12064027.0" z="-12" sn="91.48" a="16139.59" fwhm="0.001334" res="324748.9" algo="FTMS" component_name="EC" deconvoluted_molecular_mass="5208.033181" deconvoluted_isotopic_mass="5208.027178"/>
<pk mz="433.088922" i="7738654.0" sn="57.85" a="10421.33" fwhm="0.001342" res="322770.5" algo="FTMS"/>
<pk mz="433.098789" i="4068641.0" sn="29.33" a="4866.35" fwhm="0.001271" res="340655.4" algo="FTMS"/>
<pk mz="433.114038" i="14505253.0" z="-1" sn="110.45" a="19601.89" fwhm="0.001315" res="329280.6" algo="FTMS" component_name="CA" deconvoluted_molecular_mass="433.115096" deconvoluted_isotopic_mass="433.114769"/>
<pk mz="433.125308" i="4936488.0" sn="36.07" a="6523.55" fwhm="0.001392" res="311123.1" algo="FTMS"/>
<pk mz="433.127156" i="3412264.8" sn="24.22" a="4131.05" fwhm="0.001383" res="313116.0" algo="FTMS"/>
<pk mz="433.135109" i="2963755.0" sn="20.74" a="3813.43" fwhm="0.001396" res="310349.3" algo="FTMS"/>
<pk mz="433.144683" i="1841453.5" sn="12.01" a="1735.27" fwhm="0.001110" res="390107.7" algo="FTMS"/>
<pk mz="433.150411" i="8623407.0" sn="64.73" a="11178.46" fwhm="0.001312" res="330262.6" algo="FTMS"/>
<pk mz="433.163466" i="4412722.5" z="-12" sn="32.00" a="5313.24" fwhm="0.001285" res="336982.6" algo="FTMS" component_name="EC" deconvoluted_molecular_mass="5208.033181" deconvoluted_isotopic_mass="5209.056442"/>
<pk mz="433.171653" i="2854709.0" sn="19.89" a="3264.62" fwhm="0.001272" res="340524.4" algo="FTMS"/>
<pk mz="433.186832" i="4590905.0" sn="33.38" a="5740.67" fwhm="0.001286" res="336854.2" algo="FTMS"/>
<pk mz="433.199877" i="4150588.8" sn="29.96" a="4752.98" fwhm="0.001213" res="357196.5" algo="FTMS"/>
<pk mz="433.205530" i="2598206.3" sn="17.89" a="2414.87" fwhm="0.001105" res="391878.5" algo="FTMS"/>
<pk mz="433.207990" i="2790207.0" sn="19.39" a="3567.56" fwhm="0.001412" res="306858.4" algo="FTMS"/>
<pk mz="433.236161" i="1616966.6" sn="10.27" a="1342.67" fwhm="0.001099" res="394372.6" algo="FTMS"/>
<pk mz="433.244484" i="1379145.0" z="-12" sn="8.42" a="1406.27" fwhm="0.001239" res="349624.1" algo="FTMS" component_name="EC" deconvoluted_molecular_mass="5208.033181" deconvoluted_isotopic_mass="5210.028658"/>
<pk mz="434.036462" i="3189283.0" sn="22.49" a="3543.98" fwhm="0.001267" res="342540.9" algo="FTMS"/>
<pk mz="434.044452" i="1618469.3" sn="10.28" a="1547.49" fwhm="0.001247" res="348080.7" algo="FTMS"/>
<pk mz="434.047559" i="1276710.0" sn="7.62" a="1228.04" fwhm="0.001258" res="345104.4" algo="FTMS"/>
<pk mz="434.072880" i="8124973.0" sn="60.86" a="10934.74" fwhm="0.001309" res="331664.8" algo="FTMS"/>
<pk mz="434.081062" i="2443823.3" sn="16.69" a="2688.04" fwhm="0.001257" res="345275.6" algo="FTMS"/>
<pk mz="434.084162" i="3765296.3" sn="26.96" a="4349.39" fwhm="0.001246" res="348417.2" algo="FTMS"/>
<pk mz="434.109292" i="5926455.0" sn="43.76" a="7542.59" fwhm="0.001323" res="328114.7" algo="FTMS"/>
<pk mz="434.117511" i="2921017.3" z="-1" sn="20.40" a="3452.40" fwhm="0.001352" res="321081.7" algo="FTMS" component_name="CA" deconvoluted_molecular_mass="433.115096" deconvoluted_isotopic_mass="434.118245"/>
<pk mz="434.120527" i="2765882.3" sn="19.20" a="3146.82" fwhm="0.001301" res="333610.1" algo="FTMS"/>
<pk mz="434.130453" i="2090812.9" sn="13.95" a="2571.42" fwhm="0.001350" res="321500.4" algo="FTMS"/>
<pk mz="434.145755" i="3335745.0" sn="23.63" a="3554.46" fwhm="0.001200" res="361679.0" algo="FTMS"/>
<pk mz="434.153881" i="2360643.3" sn="16.05" a="2575.84" fwhm="0.001309" res="331593.8" algo="FTMS"/>
<pk mz="434.166772" i="3471431.0" sn="24.68" a="4118.24" fwhm="0.001325" res="327704.4" algo="FTMS"/>
<pk mz="434.203172" i="3257425.0" sn="23.02" a="3582.72" fwhm="0.001242" res="349579.8" algo="FTMS"/>
<pk mz="434.876443" i="1237770.5" sn="7.32" a="1252.84" fwhm="0.001233" res="352615.5" algo="FTMS"/>
<pk mz="435.020422" i="3509554.3" sn="24.97" a="4300.33" fwhm="0.001350" res="322352.2" algo="FTMS"/>
<pk mz="435.031667" i="1725237.4" sn="11.10" a="1562.69" fwhm="0.001146" res="379730.1" algo="FTMS"/>
<pk mz="435.056961" i="11896636.0" z="-1" sn="90.17" a="15646.67" fwhm="0.001343" res="324046.0" algo="FTMS" component_name="EG" deconvoluted_molecular_mass="435.057698" deconvoluted_isotopic_mass="435.057698"/>
<pk mz="435.068225" i="6155071.5" sn="45.54" a="8141.16" fwhm="0.001342" res="324260.9" algo="FTMS"/>
<pk mz="435.076555" i="1629249.8" sn="10.36" a="1629.76" fwhm="0.001228" res="354194.0" algo="FTMS"/>
<pk mz="435.093332" i="22820678.0" z="-1" sn="175.09" a="31297.95" fwhm="0.001329" res="327487.4" algo="FTMS" component_name="g" deconvoluted_molecular_mass="435.094059" deconvoluted_isotopic_mass="435.094069"/>
<pk mz="435.096848" i="1840199.4" sn="12.00" a="1952.82" fwhm="0.001265" res="343986.6" algo="FTMS"/>
<pk mz="435.104611" i="8073033.5" sn="60.45" a="10366.16" fwhm="0.001297" res="335411.4" algo="FTMS"/>
<pk mz="435.106302" i="2816330.0" sn="19.59" a="3605.03" fwhm="0.001571" res="277026.2" algo="FTMS"/>
<pk mz="435.124115" i="1731150.9" z="-1" sn="11.15" a="1829.82" fwhm="0.001311" res="332018.8" algo="FTMS" component_name="CA" deconvoluted_molecular_mass="433.115096" deconvoluted_isotopic_mass="435.124852"/>
<pk mz="435.129710" i="21808976.0" z="-1" sn="167.23" a="28969.18" fwhm="0.001301" res="334556.7" algo="FTMS" component_name="l" deconvoluted_molecular_mass="435.130651" deconvoluted_isotopic_mass="435.130447"/>
<pk mz="435.132903" i="1297489.3" sn="7.78" a="1035.70" fwhm="0.001139" res="382006.9" algo="FTMS"/>
<pk mz="435.140990" i="3461971.5" sn="24.60" a="4240.43" fwhm="0.001362" res="319427.3" algo="FTMS"/>
<pk mz="435.142774" i="4519764.0" sn="32.83" a="5242.67" fwhm="0.001277" res="340884.8" algo="FTMS"/>
<pk mz="435.160758" i="1524569.0" sn="9.54" a="1508.52" fwhm="0.001207" res="360657.8" algo="FTMS"/>
<pk mz="435.166113" i="10649434.0" z="-1" sn="80.48" a="13671.58" fwhm="0.001263" res="344570.6" algo="FTMS" component_name="FO" deconvoluted_molecular_mass="435.166845" deconvoluted_isotopic_mass="435.166851"/>
<pk mz="435.179213" i="6572894.0" sn="48.79" a="8554.94" fwhm="0.001312" res="331785.2" algo="FTMS"/>
<pk mz="435.196987" i="1555811.0" sn="9.79" a="1403.40" fwhm="0.001155" res="376827.1" algo="FTMS"/>
<pk mz="435.202502" i="3617636.5" sn="25.81" a="4211.98" fwhm="0.001284" res="339025.1" algo="FTMS"/>
<pk mz="435.215538" i="4701032.0" sn="34.24" a="5738.84" fwhm="0.001316" res="330693.6" algo="FTMS"/>
<pk mz="435.251924" i="1422706.1" sn="8.75" a="1265.99" fwhm="0.001108" res="392660.6" algo="FTMS"/>
<pk mz="436.023968" i="1316935.4" sn="7.93" a="1498.37" fwhm="0.001604" res="271832.5" algo="FTMS"/>
<pk mz="436.052182" i="5296207.0" sn="38.86" a="6299.56" fwhm="0.001265" res="344611.0" algo="FTMS"/>
<pk mz="436.060298" i="1894481.4" z="-1" sn="12.42" a="1925.90" fwhm="0.001151" res="378726.2" algo="FTMS" component_name="EG" deconvoluted_molecular_mass="435.057698" deconvoluted_isotopic_mass="436.061039"/>
<pk mz="436.063331" i="1587794.3" sn="10.03" a="1507.14" fwhm="0.001210" res="360480.4" algo="FTMS"/>
<pk mz="436.088494" i="9721945.0" z="-1" sn="73.27" a="12932.07" fwhm="0.001313" res="332050.6" algo="FTMS" component_name="HF" deconvoluted_molecular_mass="436.087943" deconvoluted_isotopic_mass="436.089235"/>
<pk mz="436.096605" i="4249691.5" z="-1" sn="30.73" a="5381.51" fwhm="0.001373" res="317662.5" algo="FTMS" component_name="g" deconvoluted_molecular_mass="435.094059" deconvoluted_isotopic_mass="436.097346"/>
<pk mz="436.099909" i="2897500.3" sn="20.21" a="3257.48" fwhm="0.001518" res="287196.7" algo="FTMS"/>
<pk mz="436.107893" i="1520222.5" sn="9.51" a="1291.99" fwhm="0.001067" res="408601.7" algo="FTMS"/>
<pk mz="436.124978" i="6866019.0" sn="51.06" a="8935.29" fwhm="0.001309" res="333217.4" algo="FTMS"/>
<pk mz="436.133041" i="4579429.5" z="-1" sn="33.29" a="5572.23" fwhm="0.001254" res="347775.1" algo="FTMS" component_name="l" deconvoluted_molecular_mass="435.130651" deconvoluted_isotopic_mass="436.133782"/>
<pk mz="436.136275" i="2388326.3" sn="16.26" a="2965.92" fwhm="0.001376" res="316861.8" algo="FTMS"/>
<pk mz="436.146051" i="1954921.1" sn="12.89" a="2180.98" fwhm="0.001572" res="277366.8" algo="FTMS"/>
<pk mz="436.161406" i="2479725.3" sn="16.97" a="2560.04" fwhm="0.001206" res="361612.0" algo="FTMS"/>
<pk mz="436.169427" i="2680431.5" z="-1" sn="18.53" a="2985.97" fwhm="0.001265" res="344776.7" algo="FTMS" component_name="FO" deconvoluted_molecular_mass="435.166845" deconvoluted_isotopic_mass="436.170168"/>
<pk mz="436.182646" i="2716275.3" sn="18.81" a="3145.81" fwhm="0.001315" res="331607.3" algo="FTMS"/>
<pk mz="436.218752" i="1597565.1" sn="10.11" a="1217.32" fwhm="0.001062" res="410886.5" algo="FTMS"/>
<pk mz="437.036242" i="6865247.5" sn="51.06" a="9215.90" fwhm="0.001340" res="326180.0" algo="FTMS"/>
<pk mz="437.072635" i="19380586.0" z="-1" sn="148.35" a="26366.60" fwhm="0.001310" res="333745.1" algo="FTMS" component_name="AI" deconvoluted_molecular_mass="437.073325" deconvoluted_isotopic_mass="437.073379"/>
<pk mz="437.083837" i="8179052.5" sn="61.27" a="11717.30" fwhm="0.001428" res="306110.9" algo="FTMS"/>
<pk mz="437.089680" i="6268270.0" z="-1" sn="46.42" a="8421.00" fwhm="0.001342" res="325770.5" algo="FTMS" component_name="HF" deconvoluted_molecular_mass="436.087943" deconvoluted_isotopic_mass="437.090424"/>
<pk mz="437.109014" i="31164788.0" z="-1" sn="239.95" a="41677.80" fwhm="0.001290" res="338893.8" algo="FTMS" component_name="N" deconvoluted_molecular_mass="437.109794" deconvoluted_isotopic_mass="437.109758"/>
<pk mz="437.112311" i="1499508.4" sn="9.35" a="1543.99" fwhm="0.001244" res="351310.2" algo="FTMS"/>
<pk mz="437.120245" i="7315830.5" sn="54.56" a="9698.40" fwhm="0.001355" res="322628.3" algo="FTMS"/>
<pk mz="437.122069" i="2526071.0" sn="17.33" a="2399.76" fwhm="0.001288" res="339317.4" algo="FTMS"/>
<pk mz="437.139853" i="1659516.0" z="-1" sn="10.59" a="1619.69" fwhm="0.001252" res="349280.3" algo="FTMS" component_name="l" deconvoluted_molecular_mass="435.130651" deconvoluted_isotopic_mass="437.140598"/>
<pk mz="437.145340" i="23308670.0" z="-1" sn="178.88" a="30342.94" fwhm="0.001307" res="334368.0" algo="FTMS" component_name="c" deconvoluted_molecular_mass="437.146149" deconvoluted_isotopic_mass="437.146085"/>
<pk mz="437.158355" i="4728705.0" sn="34.45" a="6532.67" fwhm="0.001458" res="299757.6" algo="FTMS"/>
<pk mz="437.176194" i="1778054.0" sn="11.51" a="1885.03" fwhm="0.001312" res="333279.5" algo="FTMS"/>
<pk mz="437.181741" i="9007496.0" z="-1" sn="67.71" a="11715.98" fwhm="0.001322" res="330699.7" algo="FTMS" component_name="IZ" deconvoluted_molecular_mass="437.182488" deconvoluted_isotopic_mass="437.182486"/>
<pk mz="437.194869" i="4034955.3" sn="29.05" a="5664.31" fwhm="0.001448" res="301923.9" algo="FTMS"/>
<pk mz="437.212615" i="1597328.1" sn="10.11" a="1617.49" fwhm="0.001257" res="347722.2" algo="FTMS"/>
<pk mz="437.218185" i="2869137.8" sn="19.99" a="3026.29" fwhm="0.001199" res="364733.3" algo="FTMS"/>
<pk mz="437.231132" i="3010965.3" sn="21.09" a="3611.40" fwhm="0.001313" res="333118.5" algo="FTMS"/>
<pk mz="437.254496" i="1393051.6" sn="8.52" a="1033.14" fwhm="0.001169" res="373941.2" algo="FTMS"/>
<pk mz="438.031331" i="2059890.9" sn="13.70" a="2623.19" fwhm="0.001459" res="300318.0" algo="FTMS"/>
<pk mz="438.039469" i="1522549.3" sn="9.52" a="1336.43" fwhm="0.001149" res="381072.1" algo="FTMS"/>
<pk mz="438.067771" i="6283901.0" sn="46.53" a="8113.95" fwhm="0.001344" res="325987.9" algo="FTMS"/>
<pk mz="438.075966" i="3227263.3" z="-1" sn="22.77" a="3835.06" fwhm="0.001272" res="344314.5" algo="FTMS" component_name="AI" deconvoluted_molecular_mass="437.073325" deconvoluted_isotopic_mass="438.076713"/>
<pk mz="438.078886" i="1806976.1" sn="11.73" a="2038.94" fwhm="0.001270" res="344989.8" algo="FTMS"/>
<pk mz="438.088940" i="1447298.9" z="-1" sn="8.94" a="1238.86" fwhm="0.001333" res="328654.4" algo="FTMS" component_name="HF" deconvoluted_molecular_mass="436.087943" deconvoluted_isotopic_mass="438.089687"/>
<pk mz="438.104189" i="8704647.0" sn="65.35" a="11270.23" fwhm="0.001329" res="329721.9" algo="FTMS"/>
<pk mz="438.112289" i="6062729.5" z="-1" sn="44.82" a="8038.05" fwhm="0.001382" res="317073.8" algo="FTMS" component_name="N" deconvoluted_molecular_mass="437.109794" deconvoluted_isotopic_mass="438.113037"/>
<pk mz="438.115467" i="2455434.3" sn="16.77" a="3317.42" fwhm="0.001568" res="279412.0" algo="FTMS"/>
<pk mz="438.123645" i="1419404.5" sn="8.72" a="1449.28" fwhm="0.001276" res="343262.2" algo="FTMS"/>
<pk mz="438.140570" i="5012113.0" sn="36.65" a="7137.22" fwhm="0.001428" res="306885.6" algo="FTMS"/>
<pk mz="438.148765" i="4838035.5" z="-1" sn="35.30" a="5865.28" fwhm="0.001283" res="341591.5" algo="FTMS" component_name="c" deconvoluted_molecular_mass="437.146149" deconvoluted_isotopic_mass="438.149513"/>
<pk mz="438.153702" i="1496980.9" sn="9.32" a="1411.37" fwhm="0.001279" res="342446.2" algo="FTMS"/>
<pk mz="438.161773" i="1304983.1" sn="7.83" a="1016.55" fwhm="0.001059" res="413712.4" algo="FTMS"/>
<pk mz="438.177038" i="1578139.4" sn="9.95" a="1436.90" fwhm="0.001215" res="360504.9" algo="FTMS"/>
<pk mz="438.185095" i="1779357.6" z="-1" sn="11.52" a="1941.76" fwhm="0.001278" res="342977.4" algo="FTMS" component_name="IZ" deconvoluted_molecular_mass="437.182488" deconvoluted_isotopic_mass="438.185843"/>
<pk mz="438.198201" i="1364385.1" sn="8.29" a="1512.47" fwhm="0.001481" res="295923.8" algo="FTMS"/>
<pk mz="439.015617" i="1807236.0" sn="11.73" a="1670.67" fwhm="0.001133" res="387362.9" algo="FTMS"/>
<pk mz="439.030829" i="1480968.3" sn="9.20" a="1862.01" fwhm="0.001598" res="274781.3" algo="FTMS"/>
<pk mz="439.042068" i="1597707.4" sn="10.10" a="1730.85" fwhm="0.001466" res="299464.7" algo="FTMS"/>
<pk mz="439.051843" i="12827534.0" z="-1" sn="97.40" a="16986.26" fwhm="0.001338" res="328036.5" algo="FTMS" component_name="DN" deconvoluted_molecular_mass="439.052497" deconvoluted_isotopic_mass="439.052594"/>
<pk mz="439.063151" i="2775441.3" sn="19.26" a="3003.14" fwhm="0.001240" res="353965.8" algo="FTMS"/>
<pk mz="439.067033" i="1203858.3" sn="7.04" a="944.30" fwhm="0.001094" res="401347.3" algo="FTMS"/>
<pk mz="439.078417" i="1397909.5" z="-1" sn="8.55" a="1495.71" fwhm="0.001237" res="355000.3" algo="FTMS" component_name="AI" deconvoluted_molecular_mass="437.073325" deconvoluted_isotopic_mass="439.079168"/>
<pk mz="439.088205" i="26418072.0" z="-1" sn="203.05" a="36820.63" fwhm="0.001352" res="324802.8" algo="FTMS" component_name="V" deconvoluted_molecular_mass="439.089020" deconvoluted_isotopic_mass="439.088956"/>
<pk mz="439.099523" i="5405595.5" sn="39.71" a="7658.16" fwhm="0.001421" res="308963.9" algo="FTMS"/>
<pk mz="439.107970" i="1617565.6" sn="10.26" a="1499.58" fwhm="0.001432" res="306696.5" algo="FTMS"/>
<pk mz="439.116794" i="1630112.1" z="-1" sn="10.36" a="1309.20" fwhm="0.001104" res="397812.4" algo="FTMS" component_name="N" deconvoluted_molecular_mass="437.109794" deconvoluted_isotopic_mass="439.117545"/>
<pk mz="439.124605" i="29633442.0" z="-1" sn="228.04" a="40498.15" fwhm="0.001341" res="327525.2" algo="FTMS" component_name="O" deconvoluted_molecular_mass="439.125426" deconvoluted_isotopic_mass="439.125356"/>
<pk mz="439.135942" i="3208101.5" sn="22.62" a="4199.35" fwhm="0.001369" res="320723.1" algo="FTMS"/>
<pk mz="439.153043" i="1447594.3" z="-1" sn="8.94" a="1375.76" fwhm="0.001219" res="360304.6" algo="FTMS" component_name="c" deconvoluted_molecular_mass="437.146149" deconvoluted_isotopic_mass="439.153794"/>
<pk mz="439.155348" i="1590954.9" sn="10.05" a="1455.26" fwhm="0.001215" res="361303.4" algo="FTMS"/>
<pk mz="439.161009" i="16559020.0" z="-1" sn="126.41" a="21773.86" fwhm="0.001304" res="336875.1" algo="FTMS" component_name="BI" deconvoluted_molecular_mass="439.161827" deconvoluted_isotopic_mass="439.161760"/>
<pk mz="439.174083" i="3622832.0" sn="25.85" a="4327.18" fwhm="0.001309" res="335526.6" algo="FTMS"/>
<pk mz="439.189535" i="1460276.4" sn="9.04" a="1384.60" fwhm="0.001417" res="309916.7" algo="FTMS"/>
<pk mz="439.191731" i="1408436.9" sn="8.63" a="1418.38" fwhm="0.001340" res="327833.1" algo="FTMS"/>
<pk mz="439.197427" i="6044598.5" sn="44.67" a="8164.45" fwhm="0.001373" res="319990.2" algo="FTMS"/>
<pk mz="439.210420" i="2114490.3" sn="14.12" a="2061.18" fwhm="0.001146" res="383404.1" algo="FTMS"/>
<pk mz="439.233777" i="2947520.8" sn="20.60" a="3539.91" fwhm="0.001356" res="323808.3" algo="FTMS"/>
<pk mz="439.246885" i="1231044.3" sn="7.25" a="1328.90" fwhm="0.001578" res="278289.8" algo="FTMS"/>
<pk mz="439.270098" i="1541066.8" sn="9.66" a="1138.20" fwhm="0.001034" res="424874.4" algo="FTMS"/>
<pk mz="440.046874" i="1994146.6" sn="13.18" a="2157.89" fwhm="0.001291" res="340871.4" algo="FTMS"/>
<pk mz="440.054911" i="1500836.9" z="-1" sn="9.20" a="1425.64" fwhm="0.001274" res="345284.9" algo="FTMS" component_name="DN" deconvoluted_molecular_mass="439.052497" deconvoluted_isotopic_mass="440.055665"/>
<pk mz="440.062520" i="1679015.0" sn="10.56" a="1825.58" fwhm="0.001569" res="280446.0" algo="FTMS"/>
<pk mz="440.083436" i="5553325.0" sn="40.18" a="7888.94" fwhm="0.001451" res="303338.2" algo="FTMS"/>
<pk mz="440.091502" i="4576943.0" z="-1" sn="32.72" a="5633.10" fwhm="0.001329" res="331144.4" algo="FTMS" component_name="V" deconvoluted_molecular_mass="439.089020" deconvoluted_isotopic_mass="440.092257"/>
<pk mz="440.094781" i="1718960.0" sn="10.86" a="1830.78" fwhm="0.001317" res="334058.9" algo="FTMS"/>
<pk mz="440.119885" i="5560503.0" sn="40.24" a="7744.98" fwhm="0.001455" res="302586.8" algo="FTMS"/>
<pk mz="440.127949" i="4394681.0" z="-1" sn="31.32" a="5923.24" fwhm="0.001463" res="300739.0" algo="FTMS" component_name="O" deconvoluted_molecular_mass="439.125426" deconvoluted_isotopic_mass="440.128704"/>
<pk mz="440.130945" i="1652922.0" sn="10.36" a="2290.24" fwhm="0.001993" res="220805.8" algo="FTMS"/>
<pk mz="440.156287" i="2437825.0" sn="16.36" a="2563.58" fwhm="0.001254" res="350912.6" algo="FTMS"/>
<pk mz="440.164332" i="2851011.3" z="-1" sn="19.52" a="3506.18" fwhm="0.001270" res="346694.3" algo="FTMS" component_name="BI" deconvoluted_molecular_mass="439.161827" deconvoluted_isotopic_mass="440.165087"/>
<pk mz="440.169134" i="1536196.6" sn="9.47" a="1276.92" fwhm="0.001080" res="407437.8" algo="FTMS"/>
<pk mz="440.192473" i="1457867.1" sn="8.87" a="1561.59" fwhm="0.001352" res="325631.5" algo="FTMS"/>
<pk mz="440.200700" i="1497677.5" sn="9.17" a="1340.93" fwhm="0.001314" res="334931.5" algo="FTMS"/>
<pk mz="441.010091" i="1596078.9" sn="9.92" a="1939.13" fwhm="0.001379" res="319880.2" algo="FTMS"/>
<pk mz="441.031100" i="3640756.8" sn="25.56" a="4696.87" fwhm="0.001342" res="328576.6" algo="FTMS"/>
<pk mz="441.046421" i="2254265.0" sn="14.95" a="2330.02" fwhm="0.001259" res="350331.6" algo="FTMS"/>
<pk mz="441.057824" i="1629884.1" z="-1" sn="10.18" a="1485.43" fwhm="0.001132" res="389735.9" algo="FTMS" component_name="DN" deconvoluted_molecular_mass="439.052497" deconvoluted_isotopic_mass="441.058582"/>
<pk mz="441.067489" i="15799743.0" z="-1" sn="118.52" a="22605.61" fwhm="0.001409" res="313091.4" algo="FTMS" component_name="BM" deconvoluted_molecular_mass="441.068236" deconvoluted_isotopic_mass="441.068247"/>
<pk mz="441.078727" i="2572482.0" sn="17.39" a="3677.91" fwhm="0.001628" res="270998.1" algo="FTMS"/>
<pk mz="441.082725" i="1422019.0" sn="8.59" a="1140.40" fwhm="0.001135" res="388767.1" algo="FTMS"/>
<pk mz="441.096026" i="2021574.8" z="-1" sn="13.18" a="2108.16" fwhm="0.001244" res="354682.0" algo="FTMS" component_name="V" deconvoluted_molecular_mass="439.089020" deconvoluted_isotopic_mass="441.096784"/>
<pk mz="441.103890" i="27094472.0" z="-1" sn="204.88" a="37520.01" fwhm="0.001339" res="329446.7" algo="FTMS" component_name="S" deconvoluted_molecular_mass="441.104802" deconvoluted_isotopic_mass="441.104649"/>
<pk mz="441.115152" i="3915724.0" sn="27.66" a="5010.73" fwhm="0.001354" res="325733.0" algo="FTMS"/>
<pk mz="441.119338" i="2205133.3" sn="14.58" a="2221.92" fwhm="0.001191" res="370231.5" algo="FTMS"/>
<pk mz="441.132303" i="2502096.8" z="-1" sn="16.85" a="2515.83" fwhm="0.001174" res="375726.7" algo="FTMS" component_name="O" deconvoluted_molecular_mass="439.125426" deconvoluted_isotopic_mass="441.133061"/>
<pk mz="441.140291" i="20188628.0" z="-1" sn="152.08" a="28286.67" fwhm="0.001367" res="322636.5" algo="FTMS" component_name="z" deconvoluted_molecular_mass="441.141048" deconvoluted_isotopic_mass="441.141050"/>
<pk mz="441.151723" i="1394134.3" sn="8.38" a="1911.75" fwhm="0.001887" res="233761.4" algo="FTMS"/>
<pk mz="441.155321" i="1473751.3" sn="8.99" a="1366.19" fwhm="0.001131" res="389985.4" algo="FTMS"/>
<pk mz="441.168756" i="1344219.0" z="-1" sn="8.00" a="1155.72" fwhm="0.001117" res="394873.8" algo="FTMS" component_name="BI" deconvoluted_molecular_mass="439.161827" deconvoluted_isotopic_mass="441.169514"/>
<pk mz="441.176596" i="10290653.0" z="-1" sn="76.40" a="13810.95" fwhm="0.001369" res="322151.9" algo="FTMS" component_name="FX" deconvoluted_molecular_mass="441.177382" deconvoluted_isotopic_mass="441.177355"/>
<pk mz="441.189683" i="2044640.9" sn="13.35" a="2187.38" fwhm="0.001231" res="358287.8" algo="FTMS"/>
<pk mz="441.191586" i="1243745.4" sn="7.23" a="1198.81" fwhm="0.001319" res="334615.2" algo="FTMS"/>
<pk mz="441.203035" i="2045924.6" sn="13.36" a="2387.98" fwhm="0.001380" res="319798.9" algo="FTMS"/>
<pk mz="441.213016" i="6606311.5" sn="48.23" a="8934.87" fwhm="0.001412" res="312457.0" algo="FTMS"/>
<pk mz="441.249430" i="4184049.5" sn="29.71" a="4983.56" fwhm="0.001318" res="334802.7" algo="FTMS"/>
<pk mz="441.252931" i="1507570.5" sn="9.24" a="1434.59" fwhm="0.001200" res="367788.6" algo="FTMS"/>
<pk mz="441.285880" i="1939963.6" sn="12.55" a="2344.31" fwhm="0.001406" res="313786.4" algo="FTMS"/>
<pk mz="442.041426" i="1455310.5" sn="8.84" a="1371.75" fwhm="0.001193" res="370417.6" algo="FTMS"/>
<pk mz="442.052859" i="1566673.6" sn="9.69" a="1618.63" fwhm="0.001272" res="347635.8" algo="FTMS"/>
<pk mz="442.062693" i="2623956.5" sn="17.78" a="3104.37" fwhm="0.001368" res="323199.1" algo="FTMS"/>
<pk mz="442.070759" i="2918614.8" z="-1" sn="20.03" a="3069.70" fwhm="0.001230" res="359266.8" algo="FTMS" component_name="BM" deconvoluted_molecular_mass="441.068236" deconvoluted_isotopic_mass="442.071521"/>
<pk mz="442.078021" i="1811672.6" sn="11.57" a="1853.03" fwhm="0.001231" res="359263.4" algo="FTMS"/>
<pk mz="442.089296" i="2079707.9" sn="13.62" a="2283.65" fwhm="0.001337" res="330628.3" algo="FTMS"/>
<pk mz="442.099145" i="5397214.5" sn="38.98" a="7124.32" fwhm="0.001347" res="328168.5" algo="FTMS"/>
<pk mz="442.107295" i="4916961.0" z="-1" sn="35.31" a="5984.46" fwhm="0.001292" res="342257.4" algo="FTMS" component_name="S" deconvoluted_molecular_mass="441.104802" deconvoluted_isotopic_mass="442.108057"/>
<pk mz="442.110500" i="1480417.8" sn="9.04" a="1853.61" fwhm="0.002028" res="217963.4" algo="FTMS"/>
<pk mz="442.125539" i="1368806.0" sn="8.18" a="1294.01" fwhm="0.001549" res="285433.6" algo="FTMS"/>
<pk mz="442.135488" i="4110568.8" sn="29.15" a="5309.66" fwhm="0.001383" res="319615.8" algo="FTMS"/>
<pk mz="442.143623" i="3967211.0" z="-1" sn="28.05" a="4939.09" fwhm="0.001372" res="322187.2" algo="FTMS" component_name="z" deconvoluted_molecular_mass="441.141048" deconvoluted_isotopic_mass="442.144385"/>
<pk mz="442.146501" i="1350635.8" sn="8.04" a="1135.19" fwhm="0.001163" res="380076.8" algo="FTMS"/>
<pk mz="442.148196" i="1365740.3" sn="8.16" a="1202.91" fwhm="0.001086" res="407054.4" algo="FTMS"/>
<pk mz="442.171844" i="1831154.9" sn="11.72" a="2005.01" fwhm="0.001284" res="344332.3" algo="FTMS"/>
<pk mz="442.180107" i="1963765.1" z="-1" sn="12.73" a="2762.53" fwhm="0.001745" res="253411.6" algo="FTMS" component_name="FX" deconvoluted_molecular_mass="441.177382" deconvoluted_isotopic_mass="442.180869"/>
<pk mz="442.216504" i="1478399.4" sn="9.02" a="1073.06" fwhm="0.000945" res="467807.6" algo="FTMS"/>
<pk mz="442.252861" i="1390345.5" sn="8.35" a="988.19" fwhm="0.001082" res="408778.3" algo="FTMS"/>
<pk mz="443.025695" i="2606049.5" sn="17.64" a="3224.19" fwhm="0.001387" res="319435.3" algo="FTMS"/>
<pk mz="443.036897" i="1697508.6" sn="10.69" a="1685.71" fwhm="0.001289" res="343785.3" algo="FTMS"/>
<pk mz="443.046737" i="6212583.5" sn="45.22" a="8249.19" fwhm="0.001332" res="332596.0" algo="FTMS"/>
<pk mz="443.061881" i="2908651.5" sn="19.95" a="3273.48" fwhm="0.001227" res="361155.6" algo="FTMS"/>
<pk mz="443.065145" i="1616620.5" sn="10.07" a="1517.69" fwhm="0.001124" res="394158.7" algo="FTMS"/>
<pk mz="443.073284" i="2918382.8" sn="20.03" a="3861.06" fwhm="0.001444" res="306746.7" algo="FTMS"/>
<pk mz="443.075110" i="1929711.3" sn="12.47" a="2310.65" fwhm="0.001423" res="311368.7" algo="FTMS"/>
<pk mz="443.083186" i="15661042.0" z="-1" sn="117.46" a="22558.02" fwhm="0.001399" res="316695.3" algo="FTMS" component_name="BO" deconvoluted_molecular_mass="443.083942" deconvoluted_isotopic_mass="443.083951"/>
<pk mz="443.094280" i="1772276.6" sn="11.26" a="1744.60" fwhm="0.001184" res="374369.0" algo="FTMS"/>
<pk mz="443.098366" i="4146165.8" sn="29.42" a="4887.89" fwhm="0.001182" res="374912.8" algo="FTMS"/>
<pk mz="443.111560" i="2819577.5" z="-1" sn="19.27" a="3697.80" fwhm="0.001388" res="319347.6" algo="FTMS" component_name="S" deconvoluted_molecular_mass="441.104802" deconvoluted_isotopic_mass="443.112325"/>
<pk mz="443.119540" i="16173052.0" z="-1" sn="121.37" a="23361.88" fwhm="0.001420" res="312019.1" algo="FTMS" component_name="BK" deconvoluted_molecular_mass="443.120298" deconvoluted_isotopic_mass="443.120305"/>
<pk mz="443.129487" i="1526270.5" sn="9.38" a="2180.75" fwhm="0.002179" res="203352.5" algo="FTMS"/>
<pk mz="443.134834" i="3245568.0" sn="22.53" a="3908.25" fwhm="0.001320" res="335729.0" algo="FTMS"/>
<pk mz="443.137718" i="1530368.8" sn="9.41" a="1549.24" fwhm="0.001200" res="369133.2" algo="FTMS"/>
<pk mz="443.147859" i="2604035.5" sn="17.62" a="3193.95" fwhm="0.001351" res="327978.4" algo="FTMS"/>
<pk mz="443.155873" i="9887750.0" z="-1" sn="73.32" a="14272.93" fwhm="0.001422" res="311697.1" algo="FTMS" component_name="GV" deconvoluted_molecular_mass="443.156643" deconvoluted_isotopic_mass="443.156639"/>
<pk mz="443.171136" i="2120714.3" sn="13.93" a="2277.21" fwhm="0.001211" res="365870.5" algo="FTMS"/>
<pk mz="443.184324" i="1825549.9" sn="11.67" a="2201.02" fwhm="0.001514" res="292658.5" algo="FTMS"/>
<pk mz="443.192274" i="8890384.0" sn="65.69" a="12026.46" fwhm="0.001346" res="329380.9" algo="FTMS"/>
<pk mz="443.228676" i="6457370.0" sn="47.09" a="8202.35" fwhm="0.001298" res="341458.4" algo="FTMS"/>
<pk mz="443.265161" i="2668580.5" sn="18.12" a="3035.83" fwhm="0.001312" res="337888.6" algo="FTMS"/>
<pk mz="444.020853" i="1599736.0" sn="9.94" a="1374.77" fwhm="0.001143" res="388404.3" algo="FTMS"/>
<pk mz="444.057271" i="3198210.3" sn="22.17" a="3954.09" fwhm="0.001427" res="311175.7" algo="FTMS"/>
<pk mz="444.068609" i="1904133.4" sn="12.27" a="2222.18" fwhm="0.001502" res="295732.0" algo="FTMS"/>
<pk mz="444.078291" i="2800392.0" sn="19.12" a="3137.87" fwhm="0.001306" res="340001.2" algo="FTMS"/>
<pk mz="444.086474" i="3280138.3" z="-1" sn="22.79" a="3381.09" fwhm="0.001162" res="382122.8" algo="FTMS" component_name="BO" deconvoluted_molecular_mass="443.083942" deconvoluted_isotopic_mass="444.087243"/>
<pk mz="444.093557" i="3025164.3" sn="20.84" a="4212.82" fwhm="0.001506" res="294908.9" algo="FTMS"/>
<pk mz="444.104924" i="2330895.5" sn="15.53" a="2636.47" fwhm="0.001277" res="347643.5" algo="FTMS"/>
<pk mz="444.114859" i="3254546.3" z="-1" sn="22.60" a="3613.36" fwhm="0.001229" res="361306.8" algo="FTMS" component_name="S" deconvoluted_molecular_mass="441.104802" deconvoluted_isotopic_mass="444.115628"/>
<pk mz="444.122837" i="3120404.5" z="-1" sn="21.57" a="3913.15" fwhm="0.001331" res="333719.4" algo="FTMS" component_name="BK" deconvoluted_molecular_mass="443.120298" deconvoluted_isotopic_mass="444.123606"/>
<pk mz="444.129942" i="1756694.5" sn="11.14" a="1740.41" fwhm="0.001224" res="362843.6" algo="FTMS"/>
<pk mz="444.141293" i="1985561.8" sn="12.89" a="2545.31" fwhm="0.001466" res="303010.1" algo="FTMS"/>
<pk mz="444.151119" i="2210332.5" sn="14.61" a="2650.94" fwhm="0.001434" res="309665.7" algo="FTMS"/>
<pk mz="444.159243" i="1658398.8" z="-1" sn="10.39" a="1989.05" fwhm="0.001351" res="328777.8" algo="FTMS" component_name="GV" deconvoluted_molecular_mass="443.156643" deconvoluted_isotopic_mass="444.160012"/>
<pk mz="444.162670" i="1240095.8" sn="7.19" a="1001.07" fwhm="0.001376" res="322813.7" algo="FTMS"/>
<pk mz="444.166222" i="1370400.8" sn="8.19" a="1427.33" fwhm="0.001378" res="322230.7" algo="FTMS"/>
<pk mz="444.187481" i="1731110.8" sn="10.95" a="1590.91" fwhm="0.001145" res="388058.9" algo="FTMS"/>
<pk mz="444.195762" i="1699369.0" sn="10.70" a="1466.00" fwhm="0.001200" res="370163.5" algo="FTMS"/>
<pk mz="444.223841" i="1833776.9" sn="11.73" a="1993.73" fwhm="0.001348" res="329446.3" algo="FTMS"/>
<pk mz="444.232006" i="1694515.1" sn="10.67" a="1769.59" fwhm="0.001615" res="275072.5" algo="FTMS"/>
<pk mz="444.988199" i="1306119.3" sn="7.70" a="1115.73" fwhm="0.001216" res="366000.4" algo="FTMS"/>
<pk mz="445.004829" i="1340299.9" sn="7.96" a="1571.87" fwhm="0.001652" res="269374.5" algo="FTMS"/>
<pk mz="445.041294" i="4546582.0" sn="32.47" a="6282.15" fwhm="0.001432" res="310832.8" algo="FTMS"/>
<pk mz="445.052552" i="3003417.3" sn="20.67" a="4136.17" fwhm="0.001451" res="306776.2" algo="FTMS"/>
<pk mz="445.062415" i="6071836.0" sn="44.13" a="8388.86" fwhm="0.001416" res="314276.8" algo="FTMS"/>
<pk mz="445.077666" i="5912096.5" sn="42.91" a="7934.82" fwhm="0.001428" res="311599.4" algo="FTMS"/>
<pk mz="445.081407" i="1293089.4" sn="7.60" a="1112.60" fwhm="0.001177" res="378135.0" algo="FTMS"/>
<pk mz="445.088954" i="4642851.5" sn="33.21" a="6334.76" fwhm="0.001432" res="310804.4" algo="FTMS"/>
<pk mz="445.090991" i="2016036.1" sn="13.12" a="2162.12" fwhm="0.001259" res="353590.3" algo="FTMS"/>
<pk mz="445.098821" i="9603622.0" z="-1" sn="71.14" a="14585.58" fwhm="0.001437" res="309716.7" algo="FTMS" component_name="HI" deconvoluted_molecular_mass="445.099576" deconvoluted_isotopic_mass="445.099593"/>
<pk mz="445.108116" i="1547048.9" sn="9.54" a="1565.05" fwhm="0.001318" res="337673.0" algo="FTMS"/>
<pk mz="445.114087" i="8330794.5" sn="61.41" a="11062.00" fwhm="0.001364" res="326441.9" algo="FTMS"/>
<pk mz="445.117213" i="1813547.5" z="-1" sn="11.58" a="1480.74" fwhm="0.001055" res="421734.6" algo="FTMS" component_name="S" deconvoluted_molecular_mass="441.104802" deconvoluted_isotopic_mass="445.117985"/>
<pk mz="445.125303" i="2724397.8" sn="18.54" a="3648.75" fwhm="0.001598" res="278478.9" algo="FTMS"/>
<pk mz="445.127228" i="2711854.3" sn="18.44" a="3690.73" fwhm="0.001636" res="272100.2" algo="FTMS"/>
<pk mz="445.135190" i="7462448.5" sn="54.77" a="10246.69" fwhm="0.001400" res="317887.4" algo="FTMS"/>
<pk mz="445.150423" i="5564981.0" sn="40.26" a="7218.57" fwhm="0.001356" res="328161.2" algo="FTMS"/>
<pk mz="445.157817" i="1316150.9" sn="7.77" a="1401.31" fwhm="0.001339" res="332436.7" algo="FTMS"/>
<pk mz="445.163320" i="3437624.3" sn="23.99" a="4333.76" fwhm="0.001277" res="348676.3" algo="FTMS"/>
<pk mz="445.171628" i="5150266.5" sn="37.09" a="6862.35" fwhm="0.001380" res="322543.5" algo="FTMS"/>
<pk mz="445.186775" i="5031487.0" sn="36.18" a="6908.57" fwhm="0.001352" res="329190.2" algo="FTMS"/>
<pk mz="445.199833" i="1628482.6" sn="10.16" a="1497.53" fwhm="0.001135" res="392284.8" algo="FTMS"/>
<pk mz="445.207952" i="4841029.0" sn="34.72" a="6763.19" fwhm="0.001453" res="306504.8" algo="FTMS"/>
<pk mz="445.236262" i="1329484.9" sn="7.87" a="983.97" fwhm="0.001127" res="394920.3" algo="FTMS"/>
<pk mz="445.241854" i="4069966.5" sn="28.83" a="5346.10" fwhm="0.001426" res="312167.5" algo="FTMS"/>
<pk mz="445.244326" i="3263567.3" sn="22.66" a="4300.30" fwhm="0.001506" res="295556.2" algo="FTMS"/>
<pk mz="446.036536" i="3091245.8" sn="21.34" a="3952.13" fwhm="0.001430" res="312015.9" algo="FTMS"/>
<pk mz="446.047653" i="1306928.9" sn="7.70" a="1174.64" fwhm="0.001157" res="385496.7" algo="FTMS"/>
<pk mz="446.072850" i="4566840.0" sn="32.63" a="5935.21" fwhm="0.001350" res="330408.4" algo="FTMS"/>
<pk mz="446.080905" i="1429306.1" sn="8.64" a="997.81" fwhm="0.001008" res="442521.4" algo="FTMS"/>
<pk mz="446.084141" i="2403131.3" sn="16.08" a="2979.50" fwhm="0.001361" res="327797.9" algo="FTMS"/>
<pk mz="446.092180" i="1341501.4" sn="7.96" a="1501.11" fwhm="0.001453" res="307066.8" algo="FTMS"/>
<pk mz="446.102040" i="1582912.1" z="-1" sn="9.81" a="1733.41" fwhm="0.001391" res="320705.4" algo="FTMS" component_name="HI" deconvoluted_molecular_mass="445.099576" deconvoluted_isotopic_mass="446.102815"/>
<pk mz="446.109202" i="3968322.3" sn="28.05" a="5078.27" fwhm="0.001422" res="313733.1" algo="FTMS"/>
<pk mz="446.117384" i="2094916.5" sn="13.73" a="2432.30" fwhm="0.001417" res="314892.1" algo="FTMS"/>
<pk mz="446.120410" i="3198277.3" sn="22.16" a="4063.04" fwhm="0.001365" res="326928.5" algo="FTMS"/>
<pk mz="446.130311" i="1558984.1" sn="9.63" a="2351.41" fwhm="0.002046" res="218023.4" algo="FTMS"/>
<pk mz="446.138621" i="1756234.4" sn="11.14" a="1662.07" fwhm="0.001174" res="380016.0" algo="FTMS"/>
<pk mz="446.145572" i="1852236.4" sn="11.87" a="1704.97" fwhm="0.001149" res="388327.6" algo="FTMS"/>
<pk mz="446.166804" i="2762066.3" sn="18.83" a="3065.46" fwhm="0.001241" res="359390.4" algo="FTMS"/>
<pk mz="446.174905" i="1435732.6" sn="8.68" a="1458.90" fwhm="0.001313" res="339756.9" algo="FTMS"/>
<pk mz="446.182173" i="1293398.8" sn="7.60" a="1159.14" fwhm="0.001265" res="352814.3" algo="FTMS"/>
<pk mz="446.203161" i="2184796.5" sn="14.41" a="2449.64" fwhm="0.001344" res="331986.5" algo="FTMS"/>
<pk mz="446.211221" i="1701982.9" sn="10.72" a="1759.57" fwhm="0.001262" res="353604.4" algo="FTMS"/>
<pk mz="447.020535" i="3271746.8" sn="22.72" a="3980.84" fwhm="0.001375" res="325084.7" algo="FTMS"/>
<pk mz="447.056973" i="7256141.0" sn="53.19" a="9741.25" fwhm="0.001330" res="336255.6" algo="FTMS"/>
<pk mz="447.060111" i="1217613.8" sn="7.02" a="1097.21" fwhm="0.001169" res="382422.0" algo="FTMS"/>
<pk mz="447.068151" i="5440592.0" sn="39.30" a="7110.50" fwhm="0.001384" res="322930.0" algo="FTMS"/>
<pk mz="447.078063" i="3099218.8" sn="21.40" a="5117.03" fwhm="0.001722" res="259667.2" algo="FTMS"/>
<pk mz="447.091198" i="4646486.5" sn="33.23" a="6222.30" fwhm="0.001478" res="302440.9" algo="FTMS"/>
<pk mz="447.093318" i="12121175.0" z="-12" sn="90.38" a="16495.70" fwhm="0.001381" res="323680.2" algo="FTMS" component_name="EA" deconvoluted_molecular_mass="5376.221184" deconvoluted_isotopic_mass="5376.215247"/>
<pk mz="447.096564" i="1338200.1" sn="7.94" a="1115.18" fwhm="0.001115" res="401104.8" algo="FTMS"/>
<pk mz="447.104570" i="5904474.5" sn="42.85" a="8808.48" fwhm="0.001426" res="313549.4" algo="FTMS"/>
<pk mz="447.114479" i="3777629.3" sn="26.59" a="5482.31" fwhm="0.001544" res="289645.7" algo="FTMS"/>
<pk mz="447.123782" i="1512799.8" sn="9.27" a="1287.91" fwhm="0.001215" res="367935.5" algo="FTMS"/>
<pk mz="447.129691" i="10470497.0" z="-1" sn="77.76" a="14437.22" fwhm="0.001402" res="318821.7" algo="FTMS" component_name="FR" deconvoluted_molecular_mass="447.130800" deconvoluted_isotopic_mass="447.130470"/>
<pk mz="447.133087" i="1671010.4" sn="10.48" a="1749.26" fwhm="0.001293" res="345764.6" algo="FTMS"/>
<pk mz="447.142703" i="2976357.0" sn="20.46" a="3464.40" fwhm="0.001537" res="291003.7" algo="FTMS"/>
<pk mz="447.150731" i="2471527.3" sn="16.60" a="2797.03" fwhm="0.001314" res="340221.2" algo="FTMS"/>
<pk mz="447.166122" i="6434923.5" sn="46.91" a="9073.64" fwhm="0.001443" res="309900.3" algo="FTMS"/>
<pk mz="447.169034" i="1568620.5" sn="9.70" a="1605.72" fwhm="0.001252" res="357024.4" algo="FTMS"/>
<pk mz="447.179230" i="4344431.5" z="-12" sn="30.92" a="5343.14" fwhm="0.001369" res="326626.5" algo="FTMS" component_name="EA" deconvoluted_molecular_mass="5376.221184" deconvoluted_isotopic_mass="5377.246185"/>
<pk mz="447.187189" i="2707057.5" sn="18.40" a="3574.59" fwhm="0.001454" res="307498.0" algo="FTMS"/>
<pk mz="447.202498" i="2500982.0" sn="16.83" a="3310.23" fwhm="0.001504" res="297324.4" algo="FTMS"/>
<pk mz="447.215396" i="2641017.5" sn="17.90" a="3212.12" fwhm="0.001384" res="323059.3" algo="FTMS"/>
<pk mz="447.223563" i="3504763.8" sn="24.50" a="4059.81" fwhm="0.001288" res="347276.5" algo="FTMS"/>
<pk mz="447.259874" i="1586310.1" z="-12" sn="9.83" a="1639.54" fwhm="0.001229" res="363945.8" algo="FTMS" component_name="EA" deconvoluted_molecular_mass="5376.221184" deconvoluted_isotopic_mass="5378.213917"/>
<pk mz="448.052115" i="4926821.5" sn="35.37" a="6263.33" fwhm="0.001347" res="332530.0" algo="FTMS"/>
<pk mz="448.060270" i="1539431.9" sn="9.47" a="1663.99" fwhm="0.001323" res="338706.0" algo="FTMS"/>
<pk mz="448.063530" i="2022760.8" sn="13.17" a="2694.54" fwhm="0.001625" res="275656.8" algo="FTMS"/>
<pk mz="448.088566" i="6053232.0" sn="43.99" a="7902.18" fwhm="0.001352" res="331371.3" algo="FTMS"/>
<pk mz="448.096756" i="2510706.3" sn="16.90" a="3337.82" fwhm="0.001397" res="320867.1" algo="FTMS"/>
<pk mz="448.099844" i="3263347.0" sn="22.65" a="3889.21" fwhm="0.001297" res="345470.2" algo="FTMS"/>
<pk mz="448.124852" i="4564346.0" sn="32.60" a="5833.07" fwhm="0.001422" res="315235.4" algo="FTMS"/>
<pk mz="448.133084" i="2460796.5" z="-1" sn="16.52" a="3102.14" fwhm="0.001413" res="317225.3" algo="FTMS" component_name="FR" deconvoluted_molecular_mass="447.130800" deconvoluted_isotopic_mass="448.133867"/>
<pk mz="448.136295" i="1735293.4" sn="10.97" a="1956.27" fwhm="0.001665" res="269175.1" algo="FTMS"/>
<pk mz="448.145875" i="2134144.0" sn="14.02" a="2737.75" fwhm="0.001441" res="310929.7" algo="FTMS"/>
<pk mz="448.161316" i="2102404.5" sn="13.78" a="2525.34" fwhm="0.001392" res="321844.1" algo="FTMS"/>
<pk mz="448.169388" i="1419654.8" sn="8.56" a="1228.06" fwhm="0.001297" res="345645.2" algo="FTMS"/>
<pk mz="448.182394" i="2876298.3" sn="19.70" a="3727.28" fwhm="0.001371" res="326841.2" algo="FTMS"/>
<pk mz="448.219121" i="1415572.8" sn="8.53" a="1548.24" fwhm="0.001307" res="343018.2" algo="FTMS"/>
<pk mz="449.036211" i="6780539.5" z="-10" sn="49.54" a="9641.05" fwhm="0.001425" res="315206.1" algo="FTMS" component_name="DF" deconvoluted_molecular_mass="4499.391786" deconvoluted_isotopic_mass="4499.440398"/>
<pk mz="449.047402" i="2794110.8" sn="19.06" a="3703.64" fwhm="0.001542" res="291285.1" algo="FTMS"/>
<pk mz="449.072538" i="12422790.0" z="-1" sn="92.69" a="17613.30" fwhm="0.001417" res="316837.4" algo="FTMS" component_name="DX" deconvoluted_molecular_mass="449.073332" deconvoluted_isotopic_mass="449.073324"/>
<pk mz="449.083806" i="8144521.0" sn="59.97" a="12205.66" fwhm="0.001466" res="306391.2" algo="FTMS"/>
<pk mz="449.108976" i="22537872.0" z="-1" sn="170.02" a="32672.05" fwhm="0.001394" res="322185.6" algo="FTMS" component_name="i" deconvoluted_molecular_mass="449.109744" deconvoluted_isotopic_mass="449.109763"/>
<pk mz="449.112340" i="1723537.1" sn="10.88" a="1869.63" fwhm="0.001340" res="335060.1" algo="FTMS"/>
<pk mz="449.120197" i="6779539.5" sn="49.54" a="9904.89" fwhm="0.001461" res="307432.0" algo="FTMS"/>
<pk mz="449.129974" i="1298198.1" z="-10" sn="7.63" a="1737.81" fwhm="0.001768" res="254035.4" algo="FTMS" component_name="DF" deconvoluted_molecular_mass="4499.391786" deconvoluted_isotopic_mass="4500.378030"/>
<pk mz="449.139784" i="1343256.9" z="-1" sn="7.97" a="1493.75" fwhm="0.001478" res="303969.2" algo="FTMS" component_name="FR" deconvoluted_molecular_mass="447.130800" deconvoluted_isotopic_mass="449.140571"/>
<pk mz="449.145376" i="14954139.0" z="-1" sn="112.04" a="21371.90" fwhm="0.001407" res="319193.3" algo="FTMS" component_name="BT" deconvoluted_molecular_mass="449.146280" deconvoluted_isotopic_mass="449.146163"/>
<pk mz="449.158345" i="4632222.0" sn="33.12" a="6222.36" fwhm="0.001504" res="298714.5" algo="FTMS"/>
<pk mz="449.176330" i="1344163.3" sn="7.98" a="1492.40" fwhm="0.001485" res="302392.1" algo="FTMS"/>
<pk mz="449.181712" i="6218405.0" sn="45.25" a="8308.70" fwhm="0.001365" res="329085.1" algo="FTMS"/>
<pk mz="449.194787" i="4451496.5" sn="31.74" a="6295.55" fwhm="0.001443" res="311331.1" algo="FTMS"/>
<pk mz="449.218145" i="2174639.0" sn="14.33" a="2547.46" fwhm="0.001410" res="318693.1" algo="FTMS"/>
<pk mz="449.231151" i="2475186.8" z="-10" sn="16.63" a="2294.55" fwhm="0.001087" res="413218.0" algo="FTMS" component_name="DF" deconvoluted_molecular_mass="4499.391786" deconvoluted_isotopic_mass="4501.389805"/>
<pk mz="450.031431" i="2002581.4" sn="13.01" a="2205.56" fwhm="0.001306" res="344647.6" algo="FTMS"/>
<pk mz="450.039702" i="1279639.8" sn="7.48" a="1011.73" fwhm="0.001083" res="415612.3" algo="FTMS"/>
<pk mz="450.067870" i="7187359.5" sn="52.65" a="8979.79" fwhm="0.001309" res="343708.8" algo="FTMS"/>
<pk mz="450.075924" i="2573730.0" z="-1" sn="17.38" a="3168.53" fwhm="0.001424" res="316064.3" algo="FTMS" component_name="DX" deconvoluted_molecular_mass="449.073332" deconvoluted_isotopic_mass="450.076714"/>
<pk mz="450.079014" i="2276258.8" sn="15.10" a="2684.47" fwhm="0.001306" res="344702.2" algo="FTMS"/>
<pk mz="450.087224" i="1285797.1" sn="7.53" a="906.69" fwhm="0.001060" res="424485.0" algo="FTMS"/>
<pk mz="450.104192" i="9422762.0" z="-1" sn="69.74" a="12884.84" fwhm="0.001401" res="321292.2" algo="FTMS" component_name="HT" deconvoluted_molecular_mass="450.105002" deconvoluted_isotopic_mass="450.104982"/>
<pk mz="450.112212" i="4796332.5" z="-1" sn="34.37" a="6173.64" fwhm="0.001388" res="324252.1" algo="FTMS" component_name="i" deconvoluted_molecular_mass="449.109744" deconvoluted_isotopic_mass="450.113002"/>
<pk mz="450.115362" i="3180973.3" sn="22.02" a="4183.33" fwhm="0.001482" res="303692.5" algo="FTMS"/>
<pk mz="450.140504" i="4424116.5" sn="31.53" a="5854.33" fwhm="0.001406" res="320199.9" algo="FTMS"/>
<pk mz="450.148764" i="3176374.8" z="-1" sn="21.99" a="3982.68" fwhm="0.001365" res="329711.4" algo="FTMS" component_name="BT" deconvoluted_molecular_mass="449.146280" deconvoluted_isotopic_mass="450.149554"/>
<pk mz="450.151565" i="1516727.4" sn="9.30" a="1726.88" fwhm="0.001411" res="318988.1" algo="FTMS"/>
<pk mz="450.161659" i="1805498.3" sn="11.50" a="2045.94" fwhm="0.001330" res="338588.4" algo="FTMS"/>
<pk mz="450.176972" i="1617342.6" sn="10.06" a="1697.92" fwhm="0.001305" res="344988.5" algo="FTMS"/>
<pk mz="450.198047" i="2559428.5" sn="17.27" a="3112.83" fwhm="0.001366" res="329572.3" algo="FTMS"/>
<pk mz="451.015451" i="1959340.5" sn="12.68" a="2295.68" fwhm="0.001433" res="314774.3" algo="FTMS"/>
<pk mz="451.030561" i="1404848.8" sn="8.44" a="1042.92" fwhm="0.001139" res="395914.9" algo="FTMS"/>
<pk mz="451.051820" i="10027191.0" z="-1" sn="74.36" a="14381.07" fwhm="0.001435" res="314378.1" algo="FTMS" component_name="GO" deconvoluted_molecular_mass="451.052621" deconvoluted_isotopic_mass="451.052613"/>
<pk mz="451.062989" i="3978426.0" sn="28.12" a="5353.90" fwhm="0.001437" res="313829.3" algo="FTMS"/>
<pk mz="451.088205" i="19671234.0" z="-1" sn="148.10" a="28450.47" fwhm="0.001406" res="320824.0" algo="FTMS" component_name="AB" deconvoluted_molecular_mass="451.089063" deconvoluted_isotopic_mass="451.088998"/>
<pk mz="451.099506" i="6999236.5" sn="51.21" a="10703.28" fwhm="0.001535" res="293826.5" algo="FTMS"/>
<pk mz="451.107680" i="1487814.6" z="-1" sn="9.07" a="1261.32" fwhm="0.001208" res="373575.5" algo="FTMS" component_name="HT" deconvoluted_molecular_mass="450.105002" deconvoluted_isotopic_mass="451.108474"/>
<pk mz="451.124636" i="24107212.0" z="-1" sn="182.02" a="35596.53" fwhm="0.001416" res="318546.5" algo="FTMS" component_name="Z" deconvoluted_molecular_mass="451.125402" deconvoluted_isotopic_mass="451.125430"/>
<pk mz="451.135904" i="3996878.8" sn="28.26" a="5123.41" fwhm="0.001489" res="302893.6" algo="FTMS"/>
<pk mz="451.161045" i="13131990.0" z="-1" sn="98.10" a="19193.35" fwhm="0.001447" res="311731.3" algo="FTMS" component_name="DC" deconvoluted_molecular_mass="451.161813" deconvoluted_isotopic_mass="451.161839"/>
<pk mz="451.174164" i="3794137.5" sn="26.71" a="4995.05" fwhm="0.001411" res="319665.1" algo="FTMS"/>
<pk mz="451.191726" i="1612766.5" sn="10.03" a="1614.31" fwhm="0.001274" res="354267.2" algo="FTMS"/>
<pk mz="451.197386" i="5500128.0" sn="39.75" a="7388.44" fwhm="0.001385" res="325693.8" algo="FTMS"/>
<pk mz="451.210422" i="4236516.0" sn="30.09" a="5409.83" fwhm="0.001374" res="328358.8" algo="FTMS"/>
<pk mz="451.233662" i="1397738.5" sn="8.38" a="1600.73" fwhm="0.001521" res="296727.9" algo="FTMS"/>
<pk mz="451.246634" i="1314286.1" sn="7.63" a="1171.09" fwhm="0.001201" res="375597.8" algo="FTMS"/>
<pk mz="452.047116" i="3295697.8" sn="22.56" a="3877.78" fwhm="0.001276" res="354271.3" algo="FTMS"/>
<pk mz="452.055207" i="1983444.0" z="-1" sn="12.67" a="1880.39" fwhm="0.001160" res="389649.0" algo="FTMS" component_name="GO" deconvoluted_molecular_mass="451.052621" deconvoluted_isotopic_mass="452.056004"/>
<pk mz="452.083498" i="7251420.0" sn="52.36" a="10330.38" fwhm="0.001427" res="316745.9" algo="FTMS"/>
<pk mz="452.091558" i="3352030.3" z="-1" sn="22.98" a="4354.94" fwhm="0.001464" res="308888.0" algo="FTMS" component_name="AB" deconvoluted_molecular_mass="451.089063" deconvoluted_isotopic_mass="452.092355"/>
<pk mz="452.094359" i="1509343.1" sn="9.10" a="2047.56" fwhm="0.001781" res="253843.0" algo="FTMS"/>
<pk mz="452.102950" i="1795297.6" sn="11.25" a="1692.17" fwhm="0.001178" res="383804.1" algo="FTMS"/>
<pk mz="452.119902" i="5692902.5" sn="40.62" a="8908.73" fwhm="0.001618" res="279363.6" algo="FTMS"/>
<pk mz="452.127813" i="4932072.5" z="-1" sn="34.89" a="7301.00" fwhm="0.001524" res="296643.5" algo="FTMS" component_name="Z" deconvoluted_molecular_mass="451.125402" deconvoluted_isotopic_mass="452.128610"/>
<pk mz="452.131095" i="2178537.5" sn="14.14" a="2916.72" fwhm="0.001475" res="306468.4" algo="FTMS"/>
<pk mz="452.156124" i="3232752.8" z="-1" sn="22.09" a="4008.31" fwhm="0.001329" res="340223.5" algo="FTMS" component_name="BT" deconvoluted_molecular_mass="449.146280" deconvoluted_isotopic_mass="452.156922"/>
<pk mz="452.164228" i="2558451.0" z="-1" sn="17.00" a="3002.00" fwhm="0.001302" res="347151.9" algo="FTMS" component_name="DC" deconvoluted_molecular_mass="451.161813" deconvoluted_isotopic_mass="452.165026"/>
<pk mz="452.169186" i="1410676.5" sn="8.36" a="1656.27" fwhm="0.001548" res="292125.7" algo="FTMS"/>
<pk mz="452.177468" i="1804278.8" sn="11.32" a="2322.05" fwhm="0.001419" res="318697.0" algo="FTMS"/>
<pk mz="452.200824" i="1283325.4" sn="7.40" a="1041.33" fwhm="0.001112" res="406495.3" algo="FTMS"/>
<pk mz="452.213600" i="1330689.0" sn="7.75" a="1073.89" fwhm="0.001148" res="394075.4" algo="FTMS"/>
<pk mz="453.010293" i="1487588.0" sn="8.93" a="1467.67" fwhm="0.001250" res="362335.4" algo="FTMS"/>
<pk mz="453.031080" i="4550378.0" sn="32.01" a="5930.13" fwhm="0.001346" res="336522.6" algo="FTMS"/>
<pk mz="453.042367" i="1406957.1" sn="8.33" a="1412.03" fwhm="0.001341" res="337963.1" algo="FTMS"/>
<pk mz="453.046380" i="1321966.3" sn="7.69" a="1129.44" fwhm="0.001138" res="398167.0" algo="FTMS"/>
<pk mz="453.067439" i="14074612.0" z="-1" sn="103.77" a="21157.40" fwhm="0.001443" res="313933.0" algo="FTMS" component_name="CF" deconvoluted_molecular_mass="453.068168" deconvoluted_isotopic_mass="453.068240"/>
<pk mz="453.078590" i="3984119.5" sn="27.74" a="5348.23" fwhm="0.001407" res="322036.7" algo="FTMS"/>
<pk mz="453.087104" i="1307897.9" sn="7.58" a="931.81" fwhm="0.001060" res="427375.8" algo="FTMS"/>
<pk mz="453.095897" i="1543932.4" z="-1" sn="9.36" a="1350.14" fwhm="0.001235" res="366877.3" algo="FTMS" component_name="AB" deconvoluted_molecular_mass="451.089063" deconvoluted_isotopic_mass="453.096698"/>
<pk mz="453.103847" i="22964990.0" z="-1" sn="170.76" a="33526.55" fwhm="0.001461" res="310111.9" algo="FTMS" component_name="d" deconvoluted_molecular_mass="453.104720" deconvoluted_isotopic_mass="453.104648"/>
<pk mz="453.115081" i="4609794.0" sn="32.46" a="6527.70" fwhm="0.001444" res="313889.0" algo="FTMS"/>
<pk mz="453.140271" i="20609802.0" z="-1" sn="153.01" a="29980.98" fwhm="0.001409" res="321576.3" algo="FTMS" component_name="s" deconvoluted_molecular_mass="453.141137" deconvoluted_isotopic_mass="453.141072"/>
<pk mz="453.151623" i="1926924.3" sn="12.24" a="2485.57" fwhm="0.001793" res="252759.3" algo="FTMS"/>
<pk mz="453.171091" i="1785105.9" sn="11.18" a="2003.63" fwhm="0.001381" res="328046.0" algo="FTMS"/>
<pk mz="453.176633" i="8725267.0" sn="63.47" a="12605.23" fwhm="0.001425" res="318115.5" algo="FTMS"/>
<pk mz="453.189802" i="2906903.3" sn="19.63" a="3619.81" fwhm="0.001377" res="329110.0" algo="FTMS"/>
<pk mz="453.213081" i="3338525.8" sn="22.88" a="3812.67" fwhm="0.001286" res="352479.9" algo="FTMS"/>
<pk mz="453.226029" i="1887521.5" sn="11.95" a="2412.44" fwhm="0.001639" res="276574.5" algo="FTMS"/>
<pk mz="453.249389" i="2487592.3" sn="16.47" a="3032.07" fwhm="0.001399" res="324071.9" algo="FTMS"/>
<pk mz="454.041638" i="1714954.4" sn="10.65" a="1765.33" fwhm="0.001302" res="348679.3" algo="FTMS"/>
<pk mz="454.062769" i="3729424.3" sn="25.82" a="4929.23" fwhm="0.001416" res="320604.8" algo="FTMS"/>
<pk mz="454.070726" i="2344466.8" z="-1" sn="15.39" a="2617.33" fwhm="0.001311" res="346384.2" algo="FTMS" component_name="CF" deconvoluted_molecular_mass="453.068168" deconvoluted_isotopic_mass="454.071530"/>
<pk mz="454.078001" i="1339412.8" sn="7.82" a="1213.38" fwhm="0.001203" res="377480.9" algo="FTMS"/>
<pk mz="454.099092" i="5286938.5" sn="37.56" a="7520.86" fwhm="0.001493" res="304226.5" algo="FTMS"/>
<pk mz="454.107287" i="4578333.0" z="-1" sn="32.22" a="6181.85" fwhm="0.001373" res="330676.1" algo="FTMS" component_name="d" deconvoluted_molecular_mass="453.104720" deconvoluted_isotopic_mass="454.108091"/>
<pk mz="454.110400" i="1371166.0" sn="8.05" a="1582.58" fwhm="0.001699" res="267345.7" algo="FTMS"/>
<pk mz="454.135441" i="4117029.3" sn="28.74" a="5429.28" fwhm="0.001383" res="328425.6" algo="FTMS"/>
<pk mz="454.143541" i="4660775.5" z="-1" sn="32.84" a="6752.71" fwhm="0.001548" res="293398.4" algo="FTMS" component_name="s" deconvoluted_molecular_mass="453.141137" deconvoluted_isotopic_mass="454.144345"/>
<pk mz="454.148531" i="1411624.9" sn="8.36" a="1630.49" fwhm="0.001435" res="316445.3" algo="FTMS"/>
<pk mz="454.171857" i="2168367.5" sn="14.06" a="2439.80" fwhm="0.001359" res="334235.1" algo="FTMS"/>
<pk mz="454.180027" i="2591793.8" sn="17.25" a="2866.31" fwhm="0.001299" res="349595.4" algo="FTMS"/>
<pk mz="455.025468" i="1885219.6" sn="11.93" a="2512.37" fwhm="0.001515" res="300297.5" algo="FTMS"/>
<pk mz="455.036849" i="1291302.9" sn="7.45" a="1418.05" fwhm="0.001427" res="318931.0" algo="FTMS"/>
<pk mz="455.046703" i="7309610.0" sn="52.80" a="10459.04" fwhm="0.001486" res="306254.4" algo="FTMS"/>
<pk mz="455.062165" i="2001198.1" sn="12.80" a="2258.85" fwhm="0.001556" res="292434.6" algo="FTMS"/>
<pk mz="455.073209" i="1259057.4" z="-1" sn="7.21" a="1171.97" fwhm="0.001408" res="323127.0" algo="FTMS" component_name="CF" deconvoluted_molecular_mass="453.068168" deconvoluted_isotopic_mass="455.074016"/>
<pk mz="455.083089" i="16938292.0" z="-1" sn="125.34" a="25359.57" fwhm="0.001475" res="308603.2" algo="FTMS" component_name="BE" deconvoluted_molecular_mass="455.083907" deconvoluted_isotopic_mass="455.083896"/>
<pk mz="455.094332" i="3487543.5" sn="24.00" a="4731.70" fwhm="0.001548" res="293951.3" algo="FTMS"/>
<pk mz="455.098394" i="1627448.5" sn="9.98" a="1775.47" fwhm="0.001365" res="333291.3" algo="FTMS"/>
<pk mz="455.111598" i="1536572.4" z="-1" sn="9.30" a="1686.09" fwhm="0.001154" res="394278.4" algo="FTMS" component_name="d" deconvoluted_molecular_mass="453.104720" deconvoluted_isotopic_mass="455.112406"/>
<pk mz="455.119455" i="20819262.0" z="-1" sn="154.59" a="30868.21" fwhm="0.001435" res="317214.7" algo="FTMS" component_name="q" deconvoluted_molecular_mass="455.120276" deconvoluted_isotopic_mass="455.120263"/>
<pk mz="455.130671" i="3101505.8" sn="21.09" a="4134.66" fwhm="0.001427" res="318843.7" algo="FTMS"/>
<pk mz="455.134639" i="1321283.0" sn="7.68" a="1071.01" fwhm="0.001144" res="397817.7" algo="FTMS"/>
<pk mz="455.148027" i="1956166.8" z="-1" sn="12.46" a="2137.19" fwhm="0.001388" res="327815.4" algo="FTMS" component_name="s" deconvoluted_molecular_mass="453.141137" deconvoluted_isotopic_mass="455.148835"/>
<pk mz="455.155900" i="12070217.0" z="-1" sn="88.67" a="18095.16" fwhm="0.001468" res="310155.3" algo="FTMS" component_name="EB" deconvoluted_molecular_mass="455.156714" deconvoluted_isotopic_mass="455.156708"/>
<pk mz="455.192313" i="7140691.5" sn="51.52" a="9709.55" fwhm="0.001385" res="328752.4" algo="FTMS"/>
<pk mz="455.228635" i="4614494.0" sn="32.49" a="6315.95" fwhm="0.001437" res="316810.5" algo="FTMS"/>
<pk mz="455.265108" i="2397544.3" sn="15.79" a="3110.78" fwhm="0.001528" res="298006.1" algo="FTMS"/>
<pk mz="456.020842" i="1291328.9" sn="7.45" a="974.96" fwhm="0.001080" res="422291.2" algo="FTMS"/>
<pk mz="456.042301" i="1267271.0" sn="7.27" a="1216.97" fwhm="0.001295" res="352279.0" algo="FTMS"/>
<pk mz="456.050356" i="1588553.4" sn="9.69" a="1776.60" fwhm="0.001458" res="312757.4" algo="FTMS"/>
<pk mz="456.057405" i="2249803.5" sn="14.67" a="3108.81" fwhm="0.001482" res="307721.4" algo="FTMS"/>
<pk mz="456.068314" i="1619022.5" sn="9.92" a="1456.91" fwhm="0.001310" res="348222.9" algo="FTMS"/>
<pk mz="456.078413" i="3093585.5" sn="21.03" a="4245.83" fwhm="0.001411" res="323147.6" algo="FTMS"/>
<pk mz="456.086504" i="2904659.8" z="-1" sn="19.60" a="3682.29" fwhm="0.001441" res="316417.5" algo="FTMS" component_name="BE" deconvoluted_molecular_mass="455.083907" deconvoluted_isotopic_mass="456.087315"/>
<pk mz="456.093649" i="1344853.9" sn="7.85" a="1445.12" fwhm="0.001490" res="306076.7" algo="FTMS"/>
<pk mz="456.104864" i="1445081.0" sn="8.61" a="2070.91" fwhm="0.001794" res="254245.7" algo="FTMS"/>
<pk mz="456.114800" i="4935260.0" sn="34.90" a="6586.20" fwhm="0.001429" res="319110.6" algo="FTMS"/>
<pk mz="456.122874" i="4214366.0" z="-1" sn="29.47" a="5604.61" fwhm="0.001427" res="319553.0" algo="FTMS" component_name="q" deconvoluted_molecular_mass="455.120276" deconvoluted_isotopic_mass="456.123686"/>
<pk mz="456.151190" i="3187302.3" sn="21.73" a="4015.42" fwhm="0.001400" res="325888.7" algo="FTMS"/>
<pk mz="456.159272" i="2666600.8" z="-1" sn="17.81" a="3242.41" fwhm="0.001420" res="321156.0" algo="FTMS" component_name="EB" deconvoluted_molecular_mass="455.156714" deconvoluted_isotopic_mass="456.160084"/>
<pk mz="456.187526" i="1702000.8" sn="10.54" a="1801.96" fwhm="0.001346" res="338822.0" algo="FTMS"/>
<pk mz="456.195638" i="1295859.1" sn="7.48" a="1429.35" fwhm="0.001554" res="293608.8" algo="FTMS"/>
<pk mz="457.025813" i="1643105.5" sn="10.10" a="2173.30" fwhm="0.001652" res="276695.0" algo="FTMS"/>
<pk mz="457.041368" i="2050918.0" sn="13.17" a="2221.43" fwhm="0.001349" res="338764.2" algo="FTMS"/>
<pk mz="457.052300" i="2108265.3" sn="13.60" a="2437.44" fwhm="0.001351" res="338299.6" algo="FTMS"/>
<pk mz="457.062361" i="8887148.0" sn="64.68" a="13060.93" fwhm="0.001512" res="302221.4" algo="FTMS"/>
<pk mz="457.077640" i="3117424.5" sn="21.21" a="4024.19" fwhm="0.001379" res="331446.2" algo="FTMS"/>
<pk mz="457.088897" i="2450291.8" sn="16.18" a="3274.13" fwhm="0.001496" res="305541.1" algo="FTMS"/>
<pk mz="457.098768" i="14835575.0" z="-1" sn="109.50" a="21925.54" fwhm="0.001447" res="315949.3" algo="FTMS" component_name="BW" deconvoluted_molecular_mass="457.099585" deconvoluted_isotopic_mass="457.099584"/>
<pk mz="457.109861" i="1938041.6" sn="12.32" a="2450.28" fwhm="0.001573" res="290562.5" algo="FTMS"/>
<pk mz="457.113884" i="2721146.8" sn="18.22" a="3636.61" fwhm="0.001471" res="310647.2" algo="FTMS"/>
<pk mz="457.117074" i="1348219.8" sn="7.88" a="1192.68" fwhm="0.001187" res="385059.7" algo="FTMS"/>
<pk mz="457.127147" i="2533758.8" sn="16.81" a="3265.82" fwhm="0.001430" res="319660.5" algo="FTMS"/>
<pk mz="457.135207" i="11734913.0" z="-1" sn="86.13" a="17692.89" fwhm="0.001508" res="303053.5" algo="FTMS" component_name="EK" deconvoluted_molecular_mass="457.136240" deconvoluted_isotopic_mass="457.136023"/>
<pk mz="457.150385" i="2706821.3" sn="18.11" a="3269.48" fwhm="0.001380" res="331289.2" algo="FTMS"/>
<pk mz="457.163547" i="1972617.1" sn="12.58" a="2195.27" fwhm="0.001369" res="333900.3" algo="FTMS"/>
<pk mz="457.171521" i="6658955.5" sn="47.89" a="9237.70" fwhm="0.001455" res="314299.7" algo="FTMS"/>
<pk mz="457.207864" i="5870486.0" sn="41.95" a="8263.07" fwhm="0.001450" res="315227.7" algo="FTMS"/>
<pk mz="457.244332" i="4780960.5" sn="33.74" a="7371.37" fwhm="0.001541" res="296798.1" algo="FTMS"/>
<pk mz="457.280597" i="2246058.8" sn="14.64" a="2623.47" fwhm="0.001381" res="331175.3" algo="FTMS"/>
<pk mz="458.036396" i="2124932.5" sn="13.73" a="2414.81" fwhm="0.001343" res="341075.3" algo="FTMS"/>
<pk mz="458.065793" i="1864588.9" sn="11.76" a="2389.19" fwhm="0.001548" res="295922.7" algo="FTMS"/>
<pk mz="458.073005" i="2659471.0" sn="17.75" a="3400.23" fwhm="0.001473" res="311010.5" algo="FTMS"/>
<pk mz="458.084169" i="2073746.1" sn="13.34" a="2423.39" fwhm="0.001434" res="319474.0" algo="FTMS"/>
<pk mz="458.094037" i="3114645.0" sn="21.18" a="4299.10" fwhm="0.001470" res="311724.0" algo="FTMS"/>
<pk mz="458.102119" i="2616983.3" z="-1" sn="17.43" a="3053.57" fwhm="0.001376" res="332848.3" algo="FTMS" component_name="BW" deconvoluted_molecular_mass="457.099585" deconvoluted_isotopic_mass="458.102938"/>
<pk mz="458.109355" i="2364569.5" sn="15.53" a="2713.18" fwhm="0.001357" res="337638.4" algo="FTMS"/>
<pk mz="458.120476" i="2758300.5" sn="18.50" a="2879.83" fwhm="0.001257" res="364312.9" algo="FTMS"/>
<pk mz="458.130485" i="2940063.5" sn="19.87" a="3937.88" fwhm="0.001504" res="304612.4" algo="FTMS"/>
<pk mz="458.138563" i="2240673.8" z="-1" sn="14.60" a="2852.96" fwhm="0.001405" res="326110.9" algo="FTMS" component_name="EK" deconvoluted_molecular_mass="457.136240" deconvoluted_isotopic_mass="458.139382"/>
<pk mz="458.145580" i="1417635.9" sn="8.40" a="1376.70" fwhm="0.001357" res="337612.9" algo="FTMS"/>
<pk mz="458.156910" i="1507751.1" sn="9.08" a="1147.34" fwhm="0.001160" res="395025.5" algo="FTMS"/>
<pk mz="458.166972" i="2032554.0" sn="13.03" a="2685.82" fwhm="0.001601" res="286097.3" algo="FTMS"/>
<pk mz="458.178039" i="1477805.1" sn="8.85" a="1674.40" fwhm="0.001601" res="286186.7" algo="FTMS"/>
<pk mz="458.203217" i="1597364.5" sn="9.75" a="1624.53" fwhm="0.001360" res="336964.7" algo="FTMS"/>
<pk mz="458.211434" i="1647798.8" sn="10.13" a="1858.39" fwhm="0.001445" res="317112.5" algo="FTMS"/>
<pk mz="459.020635" i="2288544.3" sn="14.96" a="2611.22" fwhm="0.001378" res="333179.8" algo="FTMS"/>
<pk mz="459.041636" i="3579814.3" sn="24.69" a="4668.57" fwhm="0.001425" res="322068.9" algo="FTMS"/>
<pk mz="459.056877" i="4955562.5" sn="35.05" a="6132.83" fwhm="0.001319" res="347923.4" algo="FTMS"/>
<pk mz="459.068223" i="3606958.0" sn="24.89" a="5197.64" fwhm="0.001554" res="295377.9" algo="FTMS"/>
<pk mz="459.078015" i="6764977.0" sn="48.68" a="10283.81" fwhm="0.001498" res="306359.3" algo="FTMS"/>
<pk mz="459.093356" i="5725621.0" sn="40.85" a="7774.35" fwhm="0.001434" res="320186.4" algo="FTMS"/>
<pk mz="459.096730" i="1564086.3" sn="9.50" a="1675.40" fwhm="0.001404" res="327000.7" algo="FTMS"/>
<pk mz="459.104420" i="3652536.5" sn="25.23" a="5642.83" fwhm="0.001740" res="263798.0" algo="FTMS"/>
<pk mz="459.114398" i="7697851.5" sn="55.71" a="11469.67" fwhm="0.001502" res="305690.2" algo="FTMS"/>
<pk mz="459.129715" i="5733824.0" sn="40.91" a="7821.75" fwhm="0.001433" res="320290.9" algo="FTMS"/>
<pk mz="459.132816" i="1757120.6" sn="10.95" a="1871.64" fwhm="0.001203" res="381716.2" algo="FTMS"/>
<pk mz="459.142771" i="2648003.5" z="-1" sn="17.66" a="3539.55" fwhm="0.001916" res="239695.2" algo="FTMS" component_name="EK" deconvoluted_molecular_mass="457.136240" deconvoluted_isotopic_mass="459.143593"/>
<pk mz="459.150790" i="5736902.0" sn="40.94" a="8056.62" fwhm="0.001489" res="308291.0" algo="FTMS"/>
<pk mz="459.166025" i="4004810.3" sn="27.89" a="5809.32" fwhm="0.001563" res="293766.8" algo="FTMS"/>
<pk mz="459.179088" i="1683918.0" sn="10.40" a="1615.88" fwhm="0.001201" res="382236.9" algo="FTMS"/>
<pk mz="459.187160" i="4450768.5" sn="31.25" a="5815.86" fwhm="0.001398" res="328439.9" algo="FTMS"/>
<pk mz="459.202487" i="1904340.8" sn="12.06" a="2322.11" fwhm="0.001518" res="302425.7" algo="FTMS"/>
<pk mz="459.208962" i="1235414.6" sn="7.02" a="1590.84" fwhm="0.001725" res="266179.8" algo="FTMS"/>
<pk mz="459.215800" i="1575384.6" sn="9.58" a="1623.80" fwhm="0.001336" res="343601.5" algo="FTMS"/>
<pk mz="459.223584" i="4811227.0" sn="33.96" a="6387.87" fwhm="0.001423" res="322647.6" algo="FTMS"/>
<pk mz="459.259893" i="2734565.3" sn="18.32" a="3183.57" fwhm="0.001423" res="322632.0" algo="FTMS"/>
<pk mz="459.295997" i="1444079.8" sn="8.59" a="1627.06" fwhm="0.001561" res="294284.0" algo="FTMS"/>
<pk mz="460.052221" i="3376330.5" sn="23.15" a="4246.74" fwhm="0.001366" res="336855.5" algo="FTMS"/>
<pk mz="460.063408" i="1750989.8" sn="10.90" a="1741.57" fwhm="0.001222" res="376518.5" algo="FTMS"/>
<pk mz="460.081385" i="1395666.9" sn="8.23" a="1458.60" fwhm="0.001441" res="319252.8" algo="FTMS"/>
<pk mz="460.088535" i="4286677.0" sn="30.01" a="5686.97" fwhm="0.001451" res="317066.8" algo="FTMS"/>
<pk mz="460.096841" i="1480663.4" sn="8.87" a="1489.88" fwhm="0.001398" res="329113.4" algo="FTMS"/>
<pk mz="460.099821" i="2807512.3" sn="18.86" a="3696.59" fwhm="0.001451" res="317127.6" algo="FTMS"/>
<pk mz="460.109446" i="2162651.0" sn="14.01" a="2744.41" fwhm="0.001526" res="301415.2" algo="FTMS"/>
<pk mz="460.117962" i="1491165.5" sn="8.95" a="1342.99" fwhm="0.001531" res="300627.5" algo="FTMS"/>
<pk mz="460.124884" i="2706143.5" sn="18.10" a="3060.43" fwhm="0.001282" res="358857.4" algo="FTMS"/>
<pk mz="460.135976" i="2500578.8" sn="16.55" a="3492.36" fwhm="0.001531" res="300641.6" algo="FTMS"/>
<pk mz="460.146238" i="1573093.6" z="-1" sn="9.56" a="1931.31" fwhm="0.001584" res="290424.5" algo="FTMS" component_name="EK" deconvoluted_molecular_mass="457.136240" deconvoluted_isotopic_mass="460.147064"/>
<pk mz="460.182591" i="2306800.3" sn="15.09" a="2666.71" fwhm="0.001295" res="355302.6" algo="FTMS"/>
<pk mz="460.190724" i="1391346.6" sn="8.19" a="1238.14" fwhm="0.001241" res="370924.5" algo="FTMS"/>
<pk mz="460.218698" i="1768186.6" sn="11.03" a="2147.39" fwhm="0.001404" res="327711.5" algo="FTMS"/>
<pk mz="461.036244" i="4843495.5" sn="34.20" a="6721.43" fwhm="0.001474" res="312699.2" algo="FTMS"/>
<pk mz="461.047554" i="2020842.8" sn="12.93" a="2810.18" fwhm="0.001722" res="267741.6" algo="FTMS"/>
<pk mz="461.057400" i="2695661.8" sn="18.02" a="3485.03" fwhm="0.001412" res="326500.8" algo="FTMS"/>
<pk mz="461.072615" i="8455154.0" sn="61.41" a="11366.41" fwhm="0.001392" res="331183.5" algo="FTMS"/>
<pk mz="461.083893" i="5568501.5" sn="39.66" a="8726.14" fwhm="0.001580" res="291860.3" algo="FTMS"/>
<pk mz="461.093909" i="4415480.0" sn="30.98" a="6341.55" fwhm="0.001535" res="300405.1" algo="FTMS"/>
<pk mz="461.102903" i="1320826.9" sn="7.66" a="1476.92" fwhm="0.001437" res="320769.2" algo="FTMS"/>
<pk mz="461.108978" i="9571325.0" z="-1" sn="69.82" a="14313.10" fwhm="0.001499" res="307623.9" algo="FTMS" component_name="HJ" deconvoluted_molecular_mass="461.109803" deconvoluted_isotopic_mass="461.109808"/>
<pk mz="461.112325" i="1583101.6" sn="9.64" a="1432.08" fwhm="0.001197" res="385307.7" algo="FTMS"/>
<pk mz="461.120247" i="5448704.0" sn="38.76" a="8439.77" fwhm="0.001549" res="297627.2" algo="FTMS"/>
<pk mz="461.130075" i="3941378.8" sn="27.41" a="6079.96" fwhm="0.001576" res="292596.7" algo="FTMS"/>
<pk mz="461.145331" i="7880711.0" sn="57.09" a="11381.10" fwhm="0.001450" res="318128.2" algo="FTMS"/>
<pk mz="461.148706" i="1283208.1" sn="7.38" a="1334.02" fwhm="0.001468" res="314178.3" algo="FTMS"/>
<pk mz="461.158544" i="2913803.0" sn="19.66" a="4270.10" fwhm="0.001649" res="279713.0" algo="FTMS"/>
<pk mz="461.166350" i="2669581.3" sn="17.82" a="3647.64" fwhm="0.001556" res="296406.8" algo="FTMS"/>
<pk mz="461.181726" i="4871185.5" sn="34.41" a="6494.77" fwhm="0.001450" res="318038.5" algo="FTMS"/>
<pk mz="461.194818" i="2948117.5" sn="19.92" a="4221.19" fwhm="0.001557" res="296286.0" algo="FTMS"/>
<pk mz="461.202841" i="3307032.0" sn="22.63" a="4555.39" fwhm="0.001516" res="304174.5" algo="FTMS"/>
<pk mz="461.218145" i="1758492.4" sn="10.96" a="2806.75" fwhm="0.001863" res="247568.6" algo="FTMS"/>
<pk mz="461.231385" i="1932832.1" sn="12.27" a="2282.00" fwhm="0.001476" res="312520.1" algo="FTMS"/>
<pk mz="461.239159" i="2482210.5" sn="16.41" a="2789.90" fwhm="0.001340" res="344329.3" algo="FTMS"/>
<pk mz="462.031423" i="2176776.5" sn="14.11" a="2164.07" fwhm="0.001248" res="370158.1" algo="FTMS"/>
<pk mz="462.067858" i="4743443.0" sn="33.45" a="6657.92" fwhm="0.001457" res="317070.9" algo="FTMS"/>
<pk mz="462.075995" i="1835285.4" sn="11.53" a="1825.59" fwhm="0.001286" res="359304.3" algo="FTMS"/>
<pk mz="462.079070" i="2428694.3" sn="16.01" a="3219.84" fwhm="0.001548" res="298435.2" algo="FTMS"/>
<pk mz="462.104204" i="5198109.5" sn="36.87" a="7225.14" fwhm="0.001467" res="314916.2" algo="FTMS"/>
<pk mz="462.112291" i="2182176.0" z="-1" sn="14.15" a="2643.40" fwhm="0.001446" res="319546.3" algo="FTMS" component_name="HJ" deconvoluted_molecular_mass="461.109803" deconvoluted_isotopic_mass="462.113124"/>
<pk mz="462.115423" i="3590944.8" sn="24.76" a="4507.35" fwhm="0.001390" res="332410.5" algo="FTMS"/>
<pk mz="462.123636" i="1325091.3" sn="7.69" a="1471.80" fwhm="0.001720" res="268628.5" algo="FTMS"/>
<pk mz="462.140634" i="3306792.3" sn="22.62" a="4037.85" fwhm="0.001366" res="338274.6" algo="FTMS"/>
<pk mz="462.148901" i="1809450.5" sn="11.34" a="2296.90" fwhm="0.001523" res="303517.8" algo="FTMS"/>
<pk mz="462.152026" i="1489579.5" sn="8.93" a="2051.35" fwhm="0.001675" res="275971.2" algo="FTMS"/>
<pk mz="462.161676" i="2436910.3" sn="16.07" a="2728.05" fwhm="0.001312" res="352356.2" algo="FTMS"/>
<pk mz="462.184990" i="1466165.0" sn="8.75" a="1762.83" fwhm="0.001565" res="295250.2" algo="FTMS"/>
<pk mz="462.198042" i="2508600.8" sn="16.61" a="2942.06" fwhm="0.001318" res="350580.3" algo="FTMS"/>
<pk mz="462.234491" i="1666883.5" sn="10.27" a="2138.02" fwhm="0.001569" res="294534.7" algo="FTMS"/>
<pk mz="462.242457" i="1243461.8" sn="7.08" a="1093.26" fwhm="0.001216" res="380083.0" algo="FTMS"/>
<pk mz="463.015477" i="2067494.6" sn="13.28" a="2135.62" fwhm="0.001302" res="355569.4" algo="FTMS"/>
<pk mz="463.051832" i="8050225.0" sn="58.36" a="11875.08" fwhm="0.001503" res="308166.8" algo="FTMS"/>
<pk mz="463.063122" i="4537908.5" sn="31.90" a="6166.69" fwhm="0.001464" res="316239.2" algo="FTMS"/>
<pk mz="463.072983" i="1514807.4" sn="9.12" a="2076.11" fwhm="0.001697" res="272924.8" algo="FTMS"/>
<pk mz="463.088290" i="13993532.0" z="-1" sn="103.14" a="20765.06" fwhm="0.001483" res="312160.5" algo="FTMS" component_name="CI" deconvoluted_molecular_mass="463.089118" deconvoluted_isotopic_mass="463.089127"/>
<pk mz="463.091553" i="1532732.8" sn="9.25" a="1647.33" fwhm="0.001326" res="349140.0" algo="FTMS"/>
<pk mz="463.099486" i="7728703.0" sn="55.94" a="11650.27" fwhm="0.001520" res="304688.5" algo="FTMS"/>
<pk mz="463.109725" i="1489858.1" sn="8.93" a="2180.10" fwhm="0.002099" res="220651.1" algo="FTMS"/>
<pk mz="463.124665" i="16782918.0" z="-1" sn="124.16" a="25685.33" fwhm="0.001508" res="307054.2" algo="FTMS" component_name="BG" deconvoluted_molecular_mass="463.125494" deconvoluted_isotopic_mass="463.125502"/>
<pk mz="463.135817" i="4072009.8" sn="28.39" a="7117.94" fwhm="0.002312" res="200304.5" algo="FTMS"/>
<pk mz="463.160967" i="10382929.0" z="-1" sn="75.94" a="15770.38" fwhm="0.001498" res="309160.0" algo="FTMS" component_name="FU" deconvoluted_molecular_mass="463.161799" deconvoluted_isotopic_mass="463.161804"/>
<pk mz="463.164231" i="1355090.0" sn="7.91" a="1203.71" fwhm="0.001225" res="378202.3" algo="FTMS"/>
<pk mz="463.174047" i="4159060.8" sn="29.04" a="5416.33" fwhm="0.001405" res="329664.5" algo="FTMS"/>
<pk mz="463.182150" i="1257559.1" sn="7.18" a="1340.47" fwhm="0.001529" res="302833.2" algo="FTMS"/>
<pk mz="463.191900" i="1660762.0" sn="10.22" a="2006.68" fwhm="0.001449" res="319754.0" algo="FTMS"/>
<pk mz="463.197370" i="4502107.5" sn="31.63" a="6120.57" fwhm="0.001460" res="317346.5" algo="FTMS"/>
<pk mz="463.210428" i="4593247.5" sn="32.31" a="6384.51" fwhm="0.001442" res="321289.5" algo="FTMS"/>
<pk mz="463.233862" i="1600358.3" sn="9.76" a="2058.89" fwhm="0.001681" res="275526.5" algo="FTMS"/>
<pk mz="463.246858" i="1969258.0" sn="12.54" a="2463.29" fwhm="0.001498" res="309237.0" algo="FTMS"/>
<pk mz="464.047047" i="3628883.3" sn="24.68" a="4856.39" fwhm="0.001446" res="320836.3" algo="FTMS"/>
<pk mz="464.055308" i="1678933.6" sn="10.20" a="1918.83" fwhm="0.001459" res="318168.2" algo="FTMS"/>
<pk mz="464.083523" i="7055198.0" sn="50.12" a="10294.33" fwhm="0.001500" res="309367.5" algo="FTMS"/>
<pk mz="464.091581" i="2948448.3" z="-1" sn="19.63" a="3453.43" fwhm="0.001340" res="346226.1" algo="FTMS" component_name="CI" deconvoluted_molecular_mass="463.089118" deconvoluted_isotopic_mass="464.092422"/>
<pk mz="464.094719" i="2910049.0" sn="19.34" a="3591.12" fwhm="0.001411" res="328964.3" algo="FTMS"/>
<pk mz="464.102944" i="1559139.5" sn="9.31" a="1826.56" fwhm="0.001472" res="315290.2" algo="FTMS"/>
<pk mz="464.119973" i="6341480.5" sn="44.82" a="9240.60" fwhm="0.001473" res="315125.5" algo="FTMS"/>
<pk mz="464.127965" i="4454251.0" z="-1" sn="30.81" a="6481.87" fwhm="0.001509" res="307515.3" algo="FTMS" component_name="BG" deconvoluted_molecular_mass="463.125494" deconvoluted_isotopic_mass="464.128805"/>
<pk mz="464.131149" i="2113131.8" sn="13.43" a="2869.73" fwhm="0.001584" res="293093.9" algo="FTMS"/>
<pk mz="464.140848" i="1425006.5" sn="8.32" a="1499.57" fwhm="0.001492" res="311088.6" algo="FTMS"/>
<pk mz="464.156210" i="2876787.0" sn="19.10" a="3835.76" fwhm="0.001544" res="300713.4" algo="FTMS"/>
<pk mz="464.164284" i="2771829.5" z="-1" sn="18.32" a="3208.45" fwhm="0.001334" res="347920.4" algo="FTMS" component_name="FU" deconvoluted_molecular_mass="463.161799" deconvoluted_isotopic_mass="464.165125"/>
<pk mz="464.177340" i="2528121.3" sn="16.51" a="3055.88" fwhm="0.001350" res="343861.8" algo="FTMS"/>
<pk mz="464.192566" i="1305597.6" sn="7.43" a="1709.10" fwhm="0.001679" res="276389.2" algo="FTMS"/>
<pk mz="464.200603" i="1404288.0" sn="8.16" a="1377.11" fwhm="0.001275" res="364070.6" algo="FTMS"/>
<pk mz="464.213748" i="2299267.8" sn="14.81" a="2856.73" fwhm="0.001459" res="318072.4" algo="FTMS"/>
<pk mz="465.031112" i="5280882.5" sn="36.95" a="8195.97" fwhm="0.001627" res="285817.6" algo="FTMS"/>
<pk mz="465.042406" i="1374069.6" sn="7.94" a="1772.81" fwhm="0.001816" res="256127.4" algo="FTMS"/>
<pk mz="465.067433" i="14438525.0" z="-1" sn="104.94" a="21041.67" fwhm="0.001467" res="316946.0" algo="FTMS" component_name="CB" deconvoluted_molecular_mass="465.068271" deconvoluted_isotopic_mass="465.068277"/>
<pk mz="465.078670" i="5910656.5" sn="41.62" a="9317.35" fwhm="0.001620" res="287044.6" algo="FTMS"/>
<pk mz="465.086921" i="1431170.6" sn="8.36" a="1340.48" fwhm="0.001287" res="361265.9" algo="FTMS"/>
<pk mz="465.103840" i="22792328.0" z="-1" sn="166.97" a="35137.33" fwhm="0.001503" res="309480.8" algo="FTMS" component_name="h" deconvoluted_molecular_mass="465.104697" deconvoluted_isotopic_mass="465.104684"/>
<pk mz="465.107573" i="1445256.8" sn="8.46" a="1689.95" fwhm="0.001585" res="293458.8" algo="FTMS"/>
<pk mz="465.115072" i="6741131.0" sn="47.79" a="11152.87" fwhm="0.001751" res="265669.1" algo="FTMS"/>
<pk mz="465.140227" i="20261010.0" z="-1" sn="148.18" a="32045.92" fwhm="0.001545" res="301020.3" algo="FTMS" component_name="x" deconvoluted_molecular_mass="465.141081" deconvoluted_isotopic_mass="465.141072"/>
<pk mz="465.151709" i="3147669.5" sn="21.11" a="4842.58" fwhm="0.002196" res="211803.3" algo="FTMS"/>
<pk mz="465.168607" i="14100635.0" z="-1" sn="102.43" a="21449.26" fwhm="0.001513" res="307501.4" algo="FTMS" component_name="CE" deconvoluted_molecular_mass="465.169459" deconvoluted_isotopic_mass="465.169452"/>
<pk mz="465.170942" i="1853723.3" sn="11.50" a="2743.24" fwhm="0.001808" res="257301.5" algo="FTMS"/>
<pk mz="465.176664" i="10070173.0" z="-1" sn="72.51" a="14444.14" fwhm="0.001456" res="319582.2" algo="FTMS" component_name="GL" deconvoluted_molecular_mass="465.177505" deconvoluted_isotopic_mass="465.177509"/>
<pk mz="465.189666" i="4462240.5" sn="30.87" a="7029.06" fwhm="0.001574" res="295524.9" algo="FTMS"/>
<pk mz="465.213125" i="3240615.5" sn="21.80" a="4425.56" fwhm="0.001541" res="301851.0" algo="FTMS"/>
<pk mz="465.226096" i="3477163.3" sn="23.55" a="4573.00" fwhm="0.001441" res="322780.6" algo="FTMS"/>
<pk mz="465.249572" i="1393330.1" sn="8.08" a="1767.80" fwhm="0.001759" res="264452.2" algo="FTMS"/>
<pk mz="465.262328" i="1360053.9" sn="7.83" a="1565.51" fwhm="0.001599" res="291047.7" algo="FTMS"/>
<pk mz="465.304457" i="2589378.3" sn="16.96" a="3751.08" fwhm="0.001508" res="308471.1" algo="FTMS"/>
<pk mz="466.026422" i="1429141.3" sn="8.34" a="1253.29" fwhm="0.001352" res="344650.1" algo="FTMS"/>
<pk mz="466.062835" i="5283232.0" sn="36.96" a="8014.37" fwhm="0.001550" res="300673.9" algo="FTMS"/>
<pk mz="466.070736" i="3195298.3" z="-1" sn="21.46" a="4303.43" fwhm="0.001481" res="314625.1" algo="FTMS" component_name="CB" deconvoluted_molecular_mass="465.068271" deconvoluted_isotopic_mass="466.071584"/>
<pk mz="466.073676" i="1458083.0" sn="8.56" a="1454.69" fwhm="0.001304" res="357430.2" algo="FTMS"/>
<pk mz="466.099085" i="7518634.5" sn="53.56" a="11576.86" fwhm="0.001574" res="296083.7" algo="FTMS"/>
<pk mz="466.107253" i="4976045.0" z="-1" sn="34.68" a="7006.34" fwhm="0.001480" res="314851.8" algo="FTMS" component_name="h" deconvoluted_molecular_mass="465.104697" deconvoluted_isotopic_mass="466.108101"/>
<pk mz="466.110127" i="2231725.8" sn="14.30" a="2771.27" fwhm="0.001427" res="326630.9" algo="FTMS"/>
<pk mz="466.135579" i="5615029.0" sn="39.42" a="8431.07" fwhm="0.001575" res="295941.0" algo="FTMS"/>
<pk mz="466.143621" i="4520375.5" z="-1" sn="31.30" a="6157.66" fwhm="0.001482" res="314606.4" algo="FTMS" component_name="x" deconvoluted_molecular_mass="465.141081" deconvoluted_isotopic_mass="466.144470"/>
<pk mz="466.146744" i="1719736.4" sn="10.50" a="2397.28" fwhm="0.002087" res="223352.5" algo="FTMS"/>
<pk mz="466.171970" i="6002112.0" z="-1" sn="42.30" a="9044.42" fwhm="0.001532" res="304385.4" algo="FTMS" component_name="CE" deconvoluted_molecular_mass="465.169459" deconvoluted_isotopic_mass="466.172818"/>
<pk mz="466.179985" i="2741186.3" z="-1" sn="18.08" a="3271.94" fwhm="0.001377" res="338474.8" algo="FTMS" component_name="GL" deconvoluted_molecular_mass="465.177505" deconvoluted_isotopic_mass="466.180833"/>
<pk mz="466.193165" i="1527494.0" sn="9.07" a="1672.54" fwhm="0.001356" res="343888.8" algo="FTMS"/>
<pk mz="466.229560" i="1490256.6" sn="8.80" a="2011.06" fwhm="0.001828" res="255081.0" algo="FTMS"/>
<pk mz="467.010255" i="1267125.1" sn="7.14" a="1078.98" fwhm="0.001224" res="381626.8" algo="FTMS"/>
<pk mz="467.025828" i="1406137.6" sn="8.17" a="1367.00" fwhm="0.001271" res="367353.3" algo="FTMS"/>
<pk mz="467.046736" i="9945792.0" z="-1" sn="71.58" a="14671.74" fwhm="0.001489" res="313763.7" algo="FTMS" component_name="GU" deconvoluted_molecular_mass="467.047559" deconvoluted_isotopic_mass="467.047587"/>
<pk mz="467.058072" i="2587843.0" sn="16.94" a="3744.02" fwhm="0.001570" res="297394.7" algo="FTMS"/>
<pk mz="467.062172" i="1369284.3" sn="7.90" a="1217.66" fwhm="0.001278" res="365320.5" algo="FTMS"/>
<pk mz="467.083122" i="19524298.0" z="-1" sn="142.70" a="30352.07" fwhm="0.001533" res="304753.1" algo="FTMS" component_name="AD" deconvoluted_molecular_mass="467.083909" deconvoluted_isotopic_mass="467.083974"/>
<pk mz="467.094309" i="5718733.5" sn="40.19" a="10054.74" fwhm="0.001710" res="273100.5" algo="FTMS"/>
<pk mz="467.119482" i="24820438.0" z="-1" sn="182.03" a="39343.07" fwhm="0.001543" res="302761.8" algo="FTMS" component_name="Y" deconvoluted_molecular_mass="467.120411" deconvoluted_isotopic_mass="467.120334"/>
<pk mz="467.130797" i="4796120.5" sn="33.34" a="7734.27" fwhm="0.001656" res="282027.3" algo="FTMS"/>
<pk mz="467.155820" i="17353440.0" z="-1" sn="126.58" a="27323.48" fwhm="0.001555" res="300465.7" algo="FTMS" component_name="BA" deconvoluted_molecular_mass="467.156773" deconvoluted_isotopic_mass="467.156672"/>
<pk mz="467.165536" i="4290274.5" sn="29.59" a="8394.41" fwhm="0.001779" res="262626.1" algo="FTMS"/>
<pk mz="467.186519" i="2332904.8" sn="15.05" a="3126.11" fwhm="0.001632" res="286343.4" algo="FTMS"/>
<pk mz="467.192342" i="7744234.5" sn="55.23" a="12180.59" fwhm="0.001543" res="302715.4" algo="FTMS"/>
<pk mz="467.205375" i="3214062.3" sn="21.59" a="4066.46" fwhm="0.001410" res="331436.6" algo="FTMS"/>
<pk mz="467.223355" i="1372915.5" sn="7.92" a="1277.22" fwhm="0.001220" res="383077.7" algo="FTMS"/>
<pk mz="467.228746" i="3661557.0" sn="24.92" a="4967.07" fwhm="0.001492" res="313225.4" algo="FTMS"/>
<pk mz="467.241506" i="1594616.9" sn="9.57" a="1648.33" fwhm="0.001251" res="373575.7" algo="FTMS"/>
<pk mz="467.265121" i="1285887.8" sn="7.28" a="1121.48" fwhm="0.001188" res="393415.5" algo="FTMS"/>
<pk mz="468.041978" i="2238435.3" sn="14.35" a="2397.11" fwhm="0.001300" res="360089.8" algo="FTMS"/>
<pk mz="468.049896" i="1812453.6" z="-1" sn="11.18" a="2365.81" fwhm="0.001547" res="302514.7" algo="FTMS" component_name="GU" deconvoluted_molecular_mass="467.047559" deconvoluted_isotopic_mass="468.050752"/>
<pk mz="468.078413" i="5962734.0" sn="42.00" a="8481.68" fwhm="0.001470" res="318487.2" algo="FTMS"/>
<pk mz="468.086479" i="4289520.5" z="-1" sn="29.58" a="5763.19" fwhm="0.001470" res="318410.7" algo="FTMS" component_name="AD" deconvoluted_molecular_mass="467.083909" deconvoluted_isotopic_mass="468.087335"/>
<pk mz="468.089509" i="1671153.3" sn="10.14" a="2060.26" fwhm="0.001507" res="310681.4" algo="FTMS"/>
<pk mz="468.093495" i="1369330.4" sn="7.89" a="1539.74" fwhm="0.001457" res="321176.1" algo="FTMS"/>
<pk mz="468.105024" i="1285109.8" sn="7.27" a="1060.87" fwhm="0.001216" res="384814.5" algo="FTMS"/>
<pk mz="468.114789" i="6890488.5" sn="48.89" a="10716.91" fwhm="0.001512" res="309591.1" algo="FTMS"/>
<pk mz="468.122862" i="6192123.0" z="-1" sn="43.71" a="9281.77" fwhm="0.001578" res="296593.5" algo="FTMS" component_name="Y" deconvoluted_molecular_mass="467.120411" deconvoluted_isotopic_mass="468.123717"/>
<pk mz="468.125999" i="1877244.0" sn="11.67" a="2636.25" fwhm="0.001632" res="286927.6" algo="FTMS"/>
<pk mz="468.151146" i="4184067.3" sn="28.79" a="5358.88" fwhm="0.001419" res="329933.2" algo="FTMS"/>
<pk mz="468.159321" i="3601925.8" z="-1" sn="24.47" a="4955.16" fwhm="0.001534" res="305179.7" algo="FTMS" component_name="BA" deconvoluted_molecular_mass="467.156773" deconvoluted_isotopic_mass="468.160177"/>
<pk mz="468.163824" i="2192135.0" sn="14.00" a="3345.35" fwhm="0.002088" res="224183.5" algo="FTMS"/>
<pk mz="468.187420" i="1745678.0" sn="10.69" a="2041.74" fwhm="0.001360" res="344225.6" algo="FTMS"/>
<pk mz="468.195644" i="2301456.3" sn="14.82" a="2567.32" fwhm="0.001411" res="331729.7" algo="FTMS"/>
<pk mz="468.978428" i="1724149.9" sn="10.53" a="1673.06" fwhm="0.001208" res="388286.5" algo="FTMS"/>
<pk mz="469.026017" i="3133699.8" sn="20.99" a="4546.06" fwhm="0.001541" res="304395.2" algo="FTMS"/>
<pk mz="469.041350" i="2284808.3" sn="14.69" a="2835.73" fwhm="0.001434" res="327022.8" algo="FTMS"/>
<pk mz="469.052501" i="2255115.5" sn="14.47" a="3036.49" fwhm="0.001538" res="304923.6" algo="FTMS"/>
<pk mz="469.062386" i="11861263.0" z="-1" sn="85.80" a="19047.92" fwhm="0.001604" res="292393.7" algo="FTMS" component_name="EH" deconvoluted_molecular_mass="469.063265" deconvoluted_isotopic_mass="469.063245"/>
<pk mz="469.073528" i="2157585.8" sn="13.75" a="2913.82" fwhm="0.001517" res="309177.2" algo="FTMS"/>
<pk mz="469.077410" i="1757714.9" sn="10.78" a="3229.74" fwhm="0.002060" res="227652.9" algo="FTMS"/>
<pk mz="469.080633" i="1340947.9" sn="7.68" a="1334.91" fwhm="0.001262" res="371642.4" algo="FTMS"/>
<pk mz="469.088853" i="1818646.3" z="-1" sn="11.23" a="2489.90" fwhm="0.002017" res="232513.4" algo="FTMS" component_name="AD" deconvoluted_molecular_mass="467.083909" deconvoluted_isotopic_mass="469.089712"/>
<pk mz="469.098781" i="21294362.0" z="-1" sn="155.84" a="32295.02" fwhm="0.001511" res="310409.3" algo="FTMS" component_name="p" deconvoluted_molecular_mass="469.099724" deconvoluted_isotopic_mass="469.099640"/>
<pk mz="469.109965" i="3988252.5" sn="27.34" a="6001.72" fwhm="0.001627" res="288288.4" algo="FTMS"/>
<pk mz="469.114107" i="1403677.6" sn="8.15" a="1377.11" fwhm="0.001284" res="365234.6" algo="FTMS"/>
<pk mz="469.127377" i="1883425.6" z="-1" sn="11.71" a="1876.79" fwhm="0.001209" res="388149.3" algo="FTMS" component_name="Y" deconvoluted_molecular_mass="467.120411" deconvoluted_isotopic_mass="469.128236"/>
<pk mz="469.135170" i="20663588.0" z="-1" sn="151.16" a="32116.22" fwhm="0.001532" res="306196.9" algo="FTMS" component_name="r" deconvoluted_molecular_mass="469.136170" deconvoluted_isotopic_mass="469.136029"/>
<pk mz="469.146432" i="2027047.1" sn="12.78" a="3381.80" fwhm="0.002399" res="195581.4" algo="FTMS"/>
<pk mz="469.163526" i="1654828.3" z="-1" sn="10.01" a="1881.40" fwhm="0.001681" res="279031.5" algo="FTMS" component_name="BA" deconvoluted_molecular_mass="467.156773" deconvoluted_isotopic_mass="469.164385"/>
<pk mz="469.171601" i="11013423.0" z="-1" sn="79.50" a="16655.54" fwhm="0.001531" res="306370.9" algo="FTMS" component_name="FF" deconvoluted_molecular_mass="469.172522" deconvoluted_isotopic_mass="469.172460"/>
<pk mz="469.202212" i="1431351.5" sn="8.35" a="1489.13" fwhm="0.001362" res="344549.1" algo="FTMS"/>
<pk mz="469.207992" i="6409529.5" sn="45.32" a="9571.59" fwhm="0.001477" res="317625.5" algo="FTMS"/>
<pk mz="469.220917" i="1643069.0" sn="9.92" a="2118.26" fwhm="0.001559" res="300953.9" algo="FTMS"/>
<pk mz="469.244380" i="4091204.0" sn="28.10" a="5524.00" fwhm="0.001407" res="333429.3" algo="FTMS"/>
<pk mz="469.280659" i="3474766.5" sn="23.53" a="5353.60" fwhm="0.001490" res="315012.4" algo="FTMS"/>
<pk mz="470.036304" i="2054188.4" sn="12.98" a="2842.22" fwhm="0.001683" res="279348.3" algo="FTMS"/>
<pk mz="470.047838" i="1626415.8" sn="9.80" a="1491.27" fwhm="0.001253" res="375190.4" algo="FTMS"/>
<pk mz="470.057609" i="2782770.5" sn="18.39" a="4565.43" fwhm="0.001840" res="255402.7" algo="FTMS"/>
<pk mz="470.065838" i="2645557.0" z="-1" sn="17.37" a="3457.66" fwhm="0.001476" res="318389.9" algo="FTMS" component_name="EH" deconvoluted_molecular_mass="469.063265" deconvoluted_isotopic_mass="470.066701"/>
<pk mz="470.072849" i="2660407.0" sn="17.48" a="4214.68" fwhm="0.001893" res="248281.9" algo="FTMS"/>
<pk mz="470.084054" i="1951290.4" sn="12.21" a="2356.42" fwhm="0.001456" res="322894.1" algo="FTMS"/>
<pk mz="470.094054" i="4964925.5" sn="34.59" a="7791.47" fwhm="0.001630" res="288327.7" algo="FTMS"/>
<pk mz="470.102089" i="4193855.5" z="-1" sn="28.86" a="5646.82" fwhm="0.001480" res="317661.9" algo="FTMS" component_name="p" deconvoluted_molecular_mass="469.099724" deconvoluted_isotopic_mass="470.102952"/>
<pk mz="470.105181" i="1604160.6" sn="9.63" a="1944.55" fwhm="0.001584" res="296786.2" algo="FTMS"/>
<pk mz="470.109419" i="1507393.8" sn="8.92" a="1864.46" fwhm="0.001534" res="306488.7" algo="FTMS"/>
<pk mz="470.120567" i="1448517.1" sn="8.48" a="1786.58" fwhm="0.001470" res="319843.0" algo="FTMS"/>
<pk mz="470.130369" i="5005896.0" sn="34.89" a="7897.98" fwhm="0.001659" res="283436.1" algo="FTMS"/>
<pk mz="470.138522" i="4513354.5" z="-1" sn="31.24" a="7005.87" fwhm="0.001622" res="289762.9" algo="FTMS" component_name="r" deconvoluted_molecular_mass="469.136170" deconvoluted_isotopic_mass="470.139385"/>
<pk mz="470.143566" i="1756491.8" sn="10.76" a="2454.03" fwhm="0.001485" res="316688.5" algo="FTMS"/>
<pk mz="470.166802" i="2311250.5" sn="14.88" a="2767.82" fwhm="0.001416" res="332046.1" algo="FTMS"/>
<pk mz="470.174881" i="2219605.0" z="-1" sn="14.20" a="2913.35" fwhm="0.001486" res="316330.9" algo="FTMS" component_name="FF" deconvoluted_molecular_mass="469.172522" deconvoluted_isotopic_mass="470.175744"/>
<pk mz="470.203321" i="1333853.4" sn="7.63" a="1247.78" fwhm="0.001293" res="363613.0" algo="FTMS"/>
<pk mz="470.211068" i="2003807.6" sn="12.60" a="2214.74" fwhm="0.001390" res="338398.8" algo="FTMS"/>
<pk mz="471.020578" i="2321741.3" sn="14.96" a="3144.95" fwhm="0.001566" res="300769.1" algo="FTMS"/>
<pk mz="471.041635" i="4978515.5" sn="34.69" a="7417.20" fwhm="0.001568" res="300425.5" algo="FTMS"/>
<pk mz="471.056922" i="3457368.0" sn="23.39" a="5177.31" fwhm="0.001696" res="277749.4" algo="FTMS"/>
<pk mz="471.068151" i="2210907.3" sn="14.14" a="3188.67" fwhm="0.001699" res="277261.2" algo="FTMS"/>
<pk mz="471.078003" i="14028638.0" z="-1" sn="101.89" a="23618.72" fwhm="0.001606" res="293340.1" algo="FTMS" component_name="CH" deconvoluted_molecular_mass="471.078898" deconvoluted_isotopic_mass="471.078870"/>
<pk mz="471.089193" i="1833057.5" sn="11.33" a="2167.37" fwhm="0.001714" res="274836.1" algo="FTMS"/>
<pk mz="471.093273" i="3555682.8" sn="24.12" a="5340.62" fwhm="0.001597" res="295019.0" algo="FTMS"/>
<pk mz="471.106451" i="2503014.5" z="-1" sn="16.31" a="2955.57" fwhm="0.001551" res="303656.4" algo="FTMS" component_name="p" deconvoluted_molecular_mass="469.099724" deconvoluted_isotopic_mass="471.107318"/>
<pk mz="471.114381" i="17674088.0" z="-1" sn="128.96" a="27569.14" fwhm="0.001530" res="307907.2" algo="FTMS" component_name="AT" deconvoluted_molecular_mass="471.115159" deconvoluted_isotopic_mass="471.115248"/>
<pk mz="471.125584" i="2139500.3" sn="13.61" a="3129.45" fwhm="0.001654" res="284849.7" algo="FTMS"/>
<pk mz="471.129748" i="2948461.5" sn="19.61" a="3642.75" fwhm="0.001413" res="333428.1" algo="FTMS"/>
<pk mz="471.142920" i="1964145.3" z="-1" sn="12.30" a="2721.31" fwhm="0.001915" res="246005.6" algo="FTMS" component_name="r" deconvoluted_molecular_mass="469.136170" deconvoluted_isotopic_mass="471.143787"/>
<pk mz="471.150792" i="11990900.0" z="-1" sn="86.76" a="18204.75" fwhm="0.001538" res="306320.4" algo="FTMS" component_name="EE" deconvoluted_molecular_mass="471.151816" deconvoluted_isotopic_mass="471.151659"/>
<pk mz="471.162316" i="1567607.0" sn="9.36" a="2114.02" fwhm="0.001672" res="281828.6" algo="FTMS"/>
<pk mz="471.166042" i="2076536.0" sn="13.14" a="2874.27" fwhm="0.001596" res="295188.2" algo="FTMS"/>
<pk mz="471.179098" i="1261563.9" z="-1" sn="7.09" a="1387.95" fwhm="0.001582" res="297853.4" algo="FTMS" component_name="FF" deconvoluted_molecular_mass="469.172522" deconvoluted_isotopic_mass="471.179965"/>
<pk mz="471.187209" i="6512510.5" sn="46.08" a="9332.27" fwhm="0.001502" res="313722.4" algo="FTMS"/>
<pk mz="471.215798" i="1345158.8" sn="7.71" a="1368.50" fwhm="0.001379" res="341609.7" algo="FTMS"/>
<pk mz="471.223544" i="5477257.0" sn="38.39" a="8026.63" fwhm="0.001550" res="303917.4" algo="FTMS"/>
<pk mz="471.259905" i="4206483.5" sn="28.95" a="5693.15" fwhm="0.001493" res="315577.3" algo="FTMS"/>
<pk mz="471.296535" i="2267550.5" sn="14.56" a="2894.84" fwhm="0.001443" res="326624.6" algo="FTMS"/>
<pk mz="472.052254" i="3008124.5" sn="20.05" a="4406.25" fwhm="0.001588" res="297265.3" algo="FTMS"/>
<pk mz="472.063336" i="1618303.6" sn="9.73" a="1978.53" fwhm="0.001489" res="317032.0" algo="FTMS"/>
<pk mz="472.073370" i="2363266.8" sn="15.27" a="3621.31" fwhm="0.001998" res="236285.9" algo="FTMS"/>
<pk mz="472.081523" i="2592901.0" z="-1" sn="16.97" a="3643.21" fwhm="0.001478" res="319333.4" algo="FTMS" component_name="CH" deconvoluted_molecular_mass="471.078898" deconvoluted_isotopic_mass="472.082393"/>
<pk mz="472.088603" i="3100807.0" sn="20.74" a="4428.61" fwhm="0.001640" res="287903.2" algo="FTMS"/>
<pk mz="472.099751" i="2614410.5" sn="17.13" a="3525.68" fwhm="0.001463" res="322700.3" algo="FTMS"/>
<pk mz="472.109781" i="3593869.3" sn="24.40" a="5016.46" fwhm="0.001517" res="311111.8" algo="FTMS"/>
<pk mz="472.117842" i="3261583.8" z="-1" sn="21.94" a="4513.38" fwhm="0.001536" res="307330.5" algo="FTMS" component_name="AT" deconvoluted_molecular_mass="471.115159" deconvoluted_isotopic_mass="472.118712"/>
<pk mz="472.124931" i="1480081.8" sn="8.71" a="1565.27" fwhm="0.001440" res="327941.2" algo="FTMS"/>
<pk mz="472.136325" i="1777045.1" sn="10.91" a="2613.31" fwhm="0.001714" res="275459.2" algo="FTMS"/>
<pk mz="472.146068" i="2273944.0" z="-1" sn="14.60" a="2979.00" fwhm="0.001394" res="338638.3" algo="FTMS" component_name="r" deconvoluted_molecular_mass="469.136170" deconvoluted_isotopic_mass="472.146939"/>
<pk mz="472.154208" i="2281370.5" z="-1" sn="14.66" a="3660.29" fwhm="0.001901" res="248411.8" algo="FTMS" component_name="EE" deconvoluted_molecular_mass="471.151816" deconvoluted_isotopic_mass="472.155079"/>
<pk mz="472.182359" i="1650850.8" sn="9.98" a="1760.23" fwhm="0.001407" res="335484.9" algo="FTMS"/>
<pk mz="472.190476" i="1894309.1" sn="11.78" a="2525.71" fwhm="0.001641" res="287790.4" algo="FTMS"/>
<pk mz="472.218693" i="1508525.4" sn="8.92" a="1657.48" fwhm="0.001497" res="315408.9" algo="FTMS"/>
<pk mz="472.226885" i="1374127.8" sn="7.92" a="1262.36" fwhm="0.001305" res="361935.9" algo="FTMS"/>
<pk mz="473.036219" i="3896221.5" sn="26.65" a="5986.20" fwhm="0.001633" res="289655.6" algo="FTMS"/>
<pk mz="473.047462" i="2266017.0" sn="14.54" a="3170.93" fwhm="0.001603" res="295085.2" algo="FTMS"/>
<pk mz="473.057322" i="5495204.0" sn="38.52" a="9009.09" fwhm="0.001649" res="286938.9" algo="FTMS"/>
<pk mz="473.072536" i="5592488.5" sn="39.24" a="8079.82" fwhm="0.001537" res="307779.5" algo="FTMS"/>
<pk mz="473.083868" i="4457387.5" z="-10" sn="30.81" a="7793.01" fwhm="0.001730" res="273518.7" algo="FTMS" component_name="CO" deconvoluted_molecular_mass="4739.901690" deconvoluted_isotopic_mass="4739.917844"/>
<pk mz="473.093642" i="9124270.0" z="-11" sn="65.47" a="14723.16" fwhm="0.001624" res="291327.0" algo="FTMS" component_name="IO" deconvoluted_molecular_mass="5214.109898" deconvoluted_isotopic_mass="5214.117923"/>
<pk mz="473.103695" i="1487409.5" sn="8.76" a="2685.64" fwhm="0.002509" res="188583.5" algo="FTMS"/>
<pk mz="473.108829" i="4936115.0" sn="34.37" a="7227.18" fwhm="0.001569" res="301541.6" algo="FTMS"/>
<pk mz="473.112165" i="1855412.0" sn="11.49" a="1873.97" fwhm="0.001271" res="372221.7" algo="FTMS"/>
<pk mz="473.120296" i="3325878.3" z="-1" sn="22.41" a="5476.61" fwhm="0.002235" res="211684.2" algo="FTMS" component_name="AT" deconvoluted_molecular_mass="471.115159" deconvoluted_isotopic_mass="473.121171"/>
<pk mz="473.130034" i="9556409.0" z="-1" sn="68.68" a="14611.72" fwhm="0.001559" res="303480.1" algo="FTMS" component_name="HL" deconvoluted_molecular_mass="473.130904" deconvoluted_isotopic_mass="473.130909"/>
<pk mz="473.139742" i="1422780.0" sn="8.28" a="1892.44" fwhm="0.002101" res="225212.3" algo="FTMS"/>
<pk mz="473.145360" i="5237181.5" sn="36.60" a="7438.41" fwhm="0.001511" res="313227.0" algo="FTMS"/>
<pk mz="473.158392" i="2710977.5" z="-1" sn="17.85" a="3915.45" fwhm="0.001834" res="258057.6" algo="FTMS" component_name="EE" deconvoluted_molecular_mass="471.151816" deconvoluted_isotopic_mass="473.159267"/>
<pk mz="473.166506" i="5238212.0" sn="36.61" a="7412.95" fwhm="0.001466" res="322778.4" algo="FTMS"/>
<pk mz="473.181719" i="3089352.5" z="-10" sn="20.65" a="4162.57" fwhm="0.001529" res="309488.3" algo="FTMS" component_name="CO, IO" deconvoluted_molecular_mass="4739.901690" deconvoluted_isotopic_mass="4740.896363"/>
<pk mz="473.194772" i="1559244.3" sn="9.29" a="1668.04" fwhm="0.001377" res="343647.7" algo="FTMS"/>
<pk mz="473.202877" i="5067214.5" sn="35.34" a="7707.72" fwhm="0.001599" res="296009.7" algo="FTMS"/>
[truncated: 415,346 more chars]
