# Supplementary material for: Drought re-routes soil microbial carbon metabolism towards emission of volatile metabolites in an artificial tropical rainforest
Source: Nat Microbiol. 2023 Jul 31;8(8):1480–94. doi: 10.1038/s41564-023-01432-9 (PMC10390333; doi:10.1038/s41564-023-01432-9)
Supplement: Supplementary file 3 — Folder containing all raw XML data for FTICR. [file 41564_2023_1432_MOESM3_ESM.zip › FTICR-XML-Honeker/P35-11-b.xml]

<?xml version="1.0" encoding="utf-8"?>
<root>
<fileinfo appname="Bruker Compass DataAnalysis" appversion="5.0.203" app_platform="64-bit" date="2021-02-04T14:02:08" type="DataAnalysis Results" typeversion="1.1" subtype="MS Spectrum" />
<generalinfo organisation="" user="" hostname="WE35157" os="Windows 8" architecture="64-bit"/>
<analysis name="C:\Users\toyo995\OneDrive - PNNL\Desktop\Data Malak Feb\Tfaily_50971_p35-11-b_02Feb21_Alder_Inf_144SA_IATp05_1_01_58853.d\analysis.baf">
<info><DateTime>2021-02-02T20:03:51-08:00</DateTime><method>FY21_Q1_144SA_p05_neg_58853</method><sample></sample><comment></comment><operator></operator><instrument>solariX</instrument><instrument_serial_number>000000.00000</instrument_serial_number><manufacturer>Bruker</manufacturer></info>
<DataAnalysis version="DataAnalysis 5.0.203" DataAnalysisResults="">
<DataAnalysis_processing_parameters><find_compounds_chromatogram detect_version="2" detect_areamode="1" detect_areathresholdabs="0.00000000" detect_areathresholdrel="10.00000000" detect_intensitymode="1" detect_intensitythresholdabs="0.00000000" detect_intensitythresholdrel="10.00000000" detect_sensitivity="0.20000000" add_uv_or_ms_spectra="0" spectrum_load_mode="2" background_subtraction_mode="0" MS_peaksensmode2="1" MS_pc12="0.40000000" MS_pc22="4.00000000" MS_peaksens12="99.00000000" MS_peaksens22="99.00000000" MS_areamode2="2" MS_areathresholdabs2="1000.00000000" MS_areathresholdrel2="10.00000000" MS_intensitymode2="0" MS_intensitythresholdabs2="1000.00000000" MS_intensitythresholdrel2="10.00000000" MS_basesmoothmode2="1" MS_basesmoothpts2="8" MS_basesmoothmin2="12.00000000" MS_basesmoothforce2="0.10000000" MS_startendslope2="10.00000000" MS_valleyfilterused2="1" MS_valleyfilter2="10.00000000" MS_noisecorr2="0" UV_peaksensmode2="1" UV_pc12="0.40000000" UV_pc22="4.00000000" UV_peaksens12="99.90000000" UV_peaksens22="100.00000000" UV_areamode2="0" UV_areathresholdabs2="5.00000000" UV_areathresholdrel2="1.00000000" UV_intensitymode2="1" UV_intensitythresholdabs2="1.00000000" UV_intensitythresholdrel2="0.01000000" UV_basesmoothmode2="1" UV_basesmoothpts2="8" UV_basesmoothmin2="12.00000000" UV_basesmoothforce2="1.00000000" UV_startendslope2="10.00000000" UV_valleyfilterused2="1" UV_valleyfilter2="10.00000000" UV_noisecorr2="0" detect_delcmpdsinrng="1" />
<find_compounds_mobilogram detect_areamode="1" detect_areathresholdabs="1000.00000000" detect_areathresholdrel="5.00000000" detect_intensitymode="0" detect_intensitythresholdabs="100.00000000" detect_intensitythresholdrel="5.00000000" detect_sensitivity="99.00000000" detect_resolution="250.00000000" spectrum_load_mode="2" detect_delcmpdsinrng="1" />
<auto_ms_n use_retention_time_window="1" retention_time_window="0.75000000" rt_unit="min" minimum_intensity_positive="10000.00000000" minimum_intensity_negative="1000.00000000" apply_max_number_compounds="1" max_number_compounds="300" spectrum_load_mode="2" background_type="0" create_auto_ms_n_traces="0" create_detailed_traces="0" merge_positive_negative_compounds="0" detect_delcmpdsinrng="1" detect_keep_cmpds_detectedneutralloss="0" add_uv_spectra="0" advanced_precursor_determination="0" determine_alternate_precursor="0" />
<dissect_params dissect_addsmoothing="0" dissect_allow_wider_peaks="0" dissect_resolving_power="1.00000000" dissect_set_expected_width="0" dissect_expected_width="3" dissect_deletepeaksinrange="1" dissect_fullrange="1" dissect_cutoff="0.05000000" dissect_sensitivity="10.00000000" dissect_maxoverlap="5" dissect_smoothwidth="1" spectrum_load_mode="0" add_uv_spectra="1" />
<find_all_compounds min_time_points="10" min_correlation="0.70000000" background_type="0" load_spec_type="3" additional_smoothing="0" proteomics="0" chrom_sn_threshold="5.00000000" chrom_smoothingwidth="1" detect_delcmpdsinrng="1" add_MSMS_spectra="1" adducts_positive_mode="" adducts_negative_mode="" />
<ms_peak_finder ms_peak_finder_type="FTMS" ms_manually_use_peak_finder="1" ms_peak_finder_filter_exclusion_masses="0" ><ms_peak_finder_apex minimum_intensity="100.00000000" peak_width="0.00200000" peak_width_msms="0.00200000" relative_threshold_base_peak="0.05000000" signal_to_noise="1.00000000" />
<ms_peak_finder_centroid peak_width="0.00200000" peak_width_msms="0.00200000" signal_to_noise="1.00000000" relative_threshold_base_peak="0.05000000" minimum_intensity="100.00000000" centroid_percentage="80.00000000" />
<ms_peak_finder_snap minimum_intensity="0.00000000" relative_threshold_base_peak="0.01000000" signal_to_noise="2.00000000" maximum_charge="20" quality_factor_threshold="0.90000000" number_of_patterns="500000" building_block_1="C 4.9384 N 1.3577 O 1.4773 S 0.0417 H 7.7583" building_block_2="" use_snap_2="1" add_detailed_results="0" />
<ms_peak_finder_snap minimum_intensity="100.00000000" peak_width="1.00000000" use_datapoints="1" sum_width="1" relative_threshold_base_peak="0.05000000" signal_to_noise="1.00000000" baseline_type="1" baseline_flatness="1.00000000" same_sumwidth_as_acquisition="0" use_resolution="0" res="10000" instrument_sum_width="5" use_sum_of_intensities="0" />
<ms_peak_finder_ftms signal_to_noise="7.00000000" relative_threshold_base_peak="0.01000000" minimum_intensity="100.00000000" centroid_percentage="80.00000000" use_centroid="0" />
<ms_peak_finder_line_spectra apply_line_spectra_threshold="0" line_spectra_threshold="10.00000000" />
</ms_peak_finder>
<deconvolution clear_prev_results="1" create_neutral_spectrum="0" incl_shifted_spectra="0" ret_residuals="0" incl_comp_details="0" show_comp_details="0" substance_class="1" extend_evelope="0" extend_before="1.00000000" extend_after="1.00000000" auto_apply="1" ><deconvolution_detailed_full perf_deconv="1" rel_isotop_deconv="0" resolve_isotop="1" exclude_reporter_ions="0" reporter_ions="0" abund_cutoff="2.50000000" envelope_cutoff="75.00000000" high_mass="4000.00000000" low_mass="250.00000000" mw_agreement="0.00000000" maximum_charge="4" max_charge_isotop="0" min_charge="4" min_peaks="3" precursor_deconv="0" max_components="10" adduct_ion_name_neg="-H" adduct_ion_mass_neg="-1.00782504" adduct_ion_name_pos="+H" adduct_ion_mass_pos="1.00727600" apply_min_max_mass_boundaries="0" />
<deconvolution_detailed_max_res perf_deconv="1" rel_isotop_deconv="0" resolve_isotop="1" exclude_reporter_ions="0" reporter_ions="0" abund_cutoff="2.00000000" envelope_cutoff="75.00000000" high_mass="4000.00000000" low_mass="250.00000000" mw_agreement="5.00000000" maximum_charge="3" max_charge_isotop="0" min_charge="3" min_peaks="3" precursor_deconv="0" max_components="10" adduct_ion_name_neg="-H" adduct_ion_mass_neg="-1.00782504" adduct_ion_name_pos="+H" adduct_ion_mass_pos="1.00727600" apply_min_max_mass_boundaries="0" />
<deconvolution_detailed_ms_n perf_deconv="1" rel_isotop_deconv="0" resolve_isotop="1" exclude_reporter_ions="0" reporter_ions="0" abund_cutoff="1.00000000" envelope_cutoff="75.00000000" high_mass="3000.00000000" low_mass="100.00000000" mw_agreement="5.00000000" maximum_charge="3" max_charge_isotop="0" min_charge="3" min_peaks="3" precursor_deconv="0" max_components="10" adduct_ion_name_neg="-H" adduct_ion_mass_neg="-1.00782504" adduct_ion_name_pos="+H" adduct_ion_mass_pos="1.00727600" apply_min_max_mass_boundaries="0" />
<deconvolution_detailed_protein perf_deconv="1" rel_isotop_deconv="1" resolve_isotop="1" exclude_reporter_ions="0" reporter_ions="0" abund_cutoff="2.50000000" envelope_cutoff="75.00000000" high_mass="100000.00000000" low_mass="1000.00000000" mw_agreement="0.00000000" maximum_charge="75" max_charge_isotop="0" min_charge="75" min_peaks="3" precursor_deconv="0" max_components="20" adduct_ion_name_neg="-H" adduct_ion_mass_neg="-1.00782504" adduct_ion_name_pos="+H" adduct_ion_mass_pos="1.00727600" apply_min_max_mass_boundaries="1" />
<max_entropy_deconvolution adduct_ion_name_pos="+H" adduct_ion_mass_pos="1.00727600" adduct_ion_name_neg="-H" adduct_ion_mass_neg="-1.00782504" low_mass="1000.00000000" high_mass="100000.00000000" spacint_out="0.00000000" resolving_power="1000.00000000" peak_width="0.00200000" width="0" maxentx="0" res="0" />
</deconvolution><mascot_export globalchargelimit_apply="1" globalchargelimit="1+, 2+ and 3+" prefer_fullscan_deconvolution_results="1" deconvolution_export_type="1" msmssignals="100" threshold="100.00000000" mssignals_deconv="2" mssignals_non_deconv="0" normalize_msms="0" single_charged="0" />
<process_parameters_chrom baseline_flatness="0.80000000"	baseline_addchild="1"	baseline_disableoriginal="1" baseline_usesamecolor="1" smoothing_algorithm="1" smoothing_width="0.20000000" smoothing_cycles="1" smoothing_addchild="1" smoothing_disableoriginal="1"	smoothing_usesamecolor="1" />
<process_parameters_mobil baseline_flatness="0.80000000"	baseline_addchild="1"	baseline_disableoriginal="1" baseline_usesamecolor="1" smoothing_algorithm="1" smoothing_width="0.10000000" smoothing_cycles="1" smoothing_addchild="1" smoothing_disableoriginal="1"	smoothing_usesamecolor="1" />
<process_parameters_ms baseline_flatness="0.80000000"	baseline_addchild="1"	baseline_disableoriginal="1" baseline_usesamecolor="1" smoothing_algorithm="1" smoothing_width="0.20000000" smoothing_cycles="1" smoothing_addchild="1" smoothing_disableoriginal="1"	smoothing_usesamecolor="1" />
<display_params mass_precision="-1" time_precision="2" structure_size="30" chrom_peak_label="Index" />
<calibration_params calibration_range="0.00500000" calibration_listname="neg_pip_McKeeFA_DSmith_verified" calibration_listgroupname="ESI" calibration_fit_mode="0" calibration_intensitythreshold="1000000.00000000" />
<calibration_lockmass_params calibration_range="0.50000000" calibration_listname="" calibration_listgroupname="" calibration_intensitythreshold="0.00000000" calibration_lockmassmode="0" />
<mobility_calibration_params calibration_range="0.10000000" calibration_listname="&lt;not set&gt;" calibration_listgroupname="ESI" calibration_intensitythreshold="0.00000000" />
<library_search_params del_prev_res="1" ><library_search_basic_params accept_score="50" allowmasses_above="0" allowmasses_below="0" desired_score="900" increasedepth="0" maxnr_spectra="10" cross_match="0" sort_by="1" include_precursor_spectra="1" exclude_precursor_signals="0" skip_low_frgamnet_spectra="1" min_effective_score="500" minmatch_score="250" min_score="400" />
<library_search_advanced_params add_int_range="5.00000000" extended="1" locnorm="0" root="0" hwfstp="50" hwscdp="7" intrangefac="1.89999998" locnormeqfac="1.00000000" locnormfac="2.00000000" locnormwin="25" masdisint="20" minsrcint="100" minspepresrc="15" threshfstp="40" maskadducts="0" maskprecursor="0" />
<library_search_libraries_params add_unid="0" parallel="0" libraries="" librariey_unidentified="" />
<library_search_match_params chrgdeconv="0" collenerg="0" fragampl="1" instrtp="2" ionmeth="3" isolwidth="0" msmsstg="2" ms_vs_msms="4" pkwidth="0" polarity="4" psd="0" lastprecion="0" precions="0" prodion="0" rgtgaspress="0" rgtion="0" refl="0" collgas="0" collgaspress="0" trapdrv="1" />
<library_search_add_params add_confirm_mode="0" />
<library_search_rt_params accepted_deviation="1.00000000" apply_rt_match="0" match_columnname="1" max_deviation="5.00000000" />
</library_search_params><masslist_layout layout_columntypes="2 12 3 6 " layout_columnwidth="66 20 57 57 " />
<cmpdlist_layout layout_columntypes="14 20 31 1 40 26 " layout_columnwidth="20 53 134 65 46 50 " />
<molecular_formula_layout layout_columntypes="24 1 2 40 3 5 6 18 7 9 8 " layout_columnwidth="-1 -1 -1 -1 -1 -1 -1 -1 -1 -1 -1 " />
<general_unknown_layout layout_columntypes="6 0 5 3 4 2 12 14 10 11 " layout_columnwidth="-1 -1 -1 -1 -1 -1 -1 -1 -1 -1 " />
<target_screening_layout layout_columntypes="15 14 6 5 43 11 1 2 17 7 8 9 10 4 3 39 40 41 42 16 18 19 25 20 21 22 23 24 31 26 27 28 29 30 37 32 33 34 35 36 " layout_columnwidth="-1 -1 -1 -1 -1 -1 -1 -1 -1 -1 -1 -1 -1 -1 -1 -1 -1 -1 -1 -1 -1 -1 -1 -1 -1 -1 -1 -1 -1 -1 -1 -1 -1 -1 -1 -1 -1 -1 -1 -1 " />
<exclusion_masses></exclusion_masses>
<xml_export_parameters export_detailed_information="0" export_peptide_database_query_information="1" export_full_peptide_database_query_information="1" protein_analysis_export_mgf="1" protein_analysis_export_xml="1" />
<smf1D_params max_nr_formulae="50" z="1" rdb_min="0.00000000" rdb_max="80.00000000" tolerance_ppm="5.00000000" tolerance_abs="1.00000000" tolerance_ppm_MSn="5.00000000" tolerance_abs_MSn="2.00000000" use_rel_tolerance="0" use_rel_tolerance_MSn="0" lower_bound_formula="" upper_bound_formula="" electron_configuration="2" electron_configuration_MSn="0" sigma_limit="0.02000000" sigma_limit_MSn="0.05000000" HC_Ratio_min="0.00000000" HC_Ratio_max="3.00000000" filtering="1" patternsearch="0" filter_by_elementratio="1" estimate_carbon_count="1" relative_threshold_base_peak="1.00000000" delete_previous_results="1" filter_criteriy="0" adducts_positive_mode="M+H  M+NH4  M+Na  M+K " adducts_negative_mode="M-H  M+Na-H2  M+K-H2  M+Cl " collect_adducts="0" />
<smf3D_params tolerance_neutralloss="5.00000000" intensitythresholdabs2="0.00000000" intensity_threshold_abs_msms="0.00000000" auto_filter="0" nr_explained_peaks="5" highlight_unexplained_peaks="0" />
<uv_parameters rt_offset="0.00000000" />
<target_screening delta_rt="1.50000000" threshold_sigma="0.05000000" detection_tolerance="0.00500000" identification_tolerance="10.00000000" detection_tolerance_ppm="5.00000000" identification_tolerance_ppm="5.00000000" use_tolerance_ppm="0" compound_database="C:\BDALSystemData\BuildingBlocks\TargetScreeningDataBase.csv" use_sampleinfo_xml="0" rt_range_start="0.00000000" rt_range_end="0.00000000" additional_smoothing="0" create_chromatogram_time_slices="1" rt_window_halfwidth="45.00000000" enable_BPC="1" evaluate_qualifier_ions="1" qualifier_ion_intensity_threshold="0.00000000" group_id=": " lc_method_id=":" ms_method_id=":" matrix_id=":" useDB="0" sortanalytes="4" />
<automatic_calibration use_calibration_segment="0" automatic_calibration="0.00000000/0.00000000" automatic_calibration_use_spectrum_type="0" automatic_calibration_retain_data="0" automatic_calibration_perform_lockmass="0" />
<target_screening_scoring threshold1_qualityfactor="0.02000000" threshold2_qualityfactor="0.05000000" threshold1_massaccuracy="3.00000000" threshold2_massaccuracy="10.00000000" threshold1_retentiontime="20.00000000" threshold2_retentiontime="40.00000000" use_tolerance_ppm="0" />
</DataAnalysis_processing_parameters>
<ms_spectrum info="-MS" msmsinfo="All MS" polarity="-" scanmode="fullscan" seq_nr_start="1"  rt="4.72710000" rt_unit="min">
<ms_peaks><pk mz="147.819008" i="862320.9" sn="7.25" a="67.26" fwhm="0.000129" res="1149984.4" algo="FTMS"/>
<pk mz="157.230859" i="858852.8" sn="7.21" a="77.47" fwhm="0.000148" res="1062667.5" algo="FTMS"/>
<pk mz="158.473698" i="861515.3" sn="7.25" a="104.73" fwhm="0.000206" res="769660.7" algo="FTMS"/>
<pk mz="158.851397" i="849257.9" sn="7.11" a="104.69" fwhm="0.000169" res="941041.2" algo="FTMS"/>
<pk mz="160.842047" i="940932.9" sn="8.15" a="132.70" fwhm="0.000180" res="896000.0" algo="FTMS"/>
<pk mz="161.081898" i="966126.9" sn="8.43" a="117.07" fwhm="0.000170" res="947964.7" algo="FTMS"/>
<pk mz="163.034906" i="860701.1" sn="7.24" a="97.45" fwhm="0.000157" res="1036459.1" algo="FTMS"/>
<pk mz="163.040028" i="1615504.9" sn="15.78" a="197.34" fwhm="0.000149" res="1095510.5" algo="FTMS"/>
<pk mz="164.071676" i="848040.9" sn="7.10" a="54.52" fwhm="0.000117" res="1398712.1" algo="FTMS"/>
<pk mz="164.422658" i="847216.4" sn="7.09" a="161.81" fwhm="0.000285" res="577680.9" algo="FTMS"/>
<pk mz="164.572817" i="970133.1" sn="8.48" a="142.31" fwhm="0.000189" res="872404.1" algo="FTMS"/>
<pk mz="165.538342" i="868869.9" sn="7.33" a="110.31" fwhm="0.000170" res="974254.0" algo="FTMS"/>
<pk mz="165.955658" i="859090.7" sn="7.22" a="102.69" fwhm="0.000176" res="940450.2" algo="FTMS"/>
<pk mz="166.077400" i="841286.2" sn="7.02" a="82.38" fwhm="0.000150" res="1104437.6" algo="FTMS"/>
<pk mz="167.290684" i="869795.4" sn="7.34" a="135.21" fwhm="0.000213" res="783702.4" algo="FTMS"/>
<pk mz="167.848711" i="843124.8" sn="7.04" a="114.39" fwhm="0.000191" res="878654.4" algo="FTMS"/>
<pk mz="167.945154" i="891322.9" sn="7.59" a="113.36" fwhm="0.000190" res="883713.8" algo="FTMS"/>
<pk mz="168.098288" i="853646.4" sn="7.16" a="93.12" fwhm="0.000178" res="946606.9" algo="FTMS"/>
<pk mz="168.171021" i="901288.3" sn="7.70" a="113.52" fwhm="0.000186" res="906514.0" algo="FTMS"/>
<pk mz="168.670224" i="913791.1" sn="7.84" a="125.19" fwhm="0.000225" res="750881.5" algo="FTMS"/>
<pk mz="169.093479" i="853692.8" sn="7.16" a="136.65" fwhm="0.000245" res="689186.2" algo="FTMS"/>
<pk mz="169.366094" i="905938.5" sn="7.75" a="122.59" fwhm="0.000178" res="949101.4" algo="FTMS"/>
<pk mz="170.537830" i="882331.5" sn="7.48" a="141.40" fwhm="0.000213" res="801952.5" algo="FTMS"/>
<pk mz="170.570292" i="865769.7" sn="7.30" a="120.71" fwhm="0.000198" res="862076.0" algo="FTMS"/>
<pk mz="170.572808" i="940625.9" sn="8.14" a="125.59" fwhm="0.000199" res="858450.5" algo="FTMS"/>
<pk mz="170.594430" i="962527.3" sn="8.39" a="112.18" fwhm="0.000173" res="985052.8" algo="FTMS"/>
<pk mz="170.699064" i="903630.4" sn="7.72" a="169.76" fwhm="0.000274" res="623200.2" algo="FTMS"/>
<pk mz="171.066252" i="1189361.1" sn="10.96" a="181.29" fwhm="0.000195" res="878420.4" algo="FTMS"/>
<pk mz="171.503863" i="856864.4" sn="7.19" a="102.03" fwhm="0.000185" res="925795.6" algo="FTMS"/>
<pk mz="172.097905" i="1381850.4" sn="13.13" a="217.43" fwhm="0.000192" res="898501.4" algo="FTMS"/>
<pk mz="173.354926" i="912225.3" sn="7.82" a="171.69" fwhm="0.000279" res="620872.0" algo="FTMS"/>
<pk mz="173.676828" i="867966.4" sn="7.32" a="106.06" fwhm="0.000188" res="925764.7" algo="FTMS"/>
<pk mz="174.146290" i="851030.8" sn="7.11" a="115.99" fwhm="0.000194" res="898982.6" algo="FTMS"/>
<pk mz="174.155349" i="848680.1" sn="7.08" a="121.89" fwhm="0.000200" res="870021.3" algo="FTMS"/>
<pk mz="174.406983" i="874228.8" sn="7.37" a="114.49" fwhm="0.000187" res="933626.9" algo="FTMS"/>
<pk mz="174.436498" i="897441.1" sn="7.63" a="95.16" fwhm="0.000178" res="978043.6" algo="FTMS"/>
<pk mz="174.487710" i="849112.8" sn="7.09" a="161.21" fwhm="0.000231" res="756230.5" algo="FTMS"/>
<pk mz="174.512645" i="875860.6" sn="7.39" a="126.02" fwhm="0.000209" res="836961.2" algo="FTMS"/>
<pk mz="174.975945" i="900117.3" sn="7.66" a="129.06" fwhm="0.000198" res="884433.0" algo="FTMS"/>
<pk mz="175.060843" i="1492163.3" sn="14.35" a="178.80" fwhm="0.000147" res="1189829.6" algo="FTMS"/>
<pk mz="175.061178" i="7920419.5" sn="86.98" a="1476.33" fwhm="0.000190" res="920443.1" algo="FTMS"/>
<pk mz="175.097233" i="1325369.3" sn="12.47" a="146.39" fwhm="0.000143" res="1226370.8" algo="FTMS"/>
<pk mz="175.097569" i="6297705.5" sn="68.64" a="1079.02" fwhm="0.000176" res="992288.9" algo="FTMS"/>
<pk mz="175.167133" i="859228.9" sn="7.20" a="151.38" fwhm="0.000233" res="752326.9" algo="FTMS"/>
<pk mz="175.259828" i="846664.5" sn="7.06" a="139.40" fwhm="0.000247" res="709912.4" algo="FTMS"/>
<pk mz="175.493053" i="853164.8" sn="7.13" a="88.67" fwhm="0.000179" res="978049.8" algo="FTMS"/>
<pk mz="175.645764" i="932559.9" sn="8.03" a="157.12" fwhm="0.000222" res="790676.0" algo="FTMS"/>
<pk mz="177.001801" i="962283.0" sn="8.33" a="181.59" fwhm="0.000254" res="697892.5" algo="FTMS"/>
<pk mz="177.055710" i="879310.6" sn="7.40" a="127.57" fwhm="0.000183" res="967815.2" algo="FTMS"/>
<pk mz="177.106037" i="876425.5" sn="7.37" a="122.37" fwhm="0.000196" res="901538.9" algo="FTMS"/>
<pk mz="177.264343" i="860940.1" sn="7.19" a="124.48" fwhm="0.000207" res="856758.7" algo="FTMS"/>
<pk mz="177.381022" i="861862.1" sn="7.20" a="96.46" fwhm="0.000191" res="927873.9" algo="FTMS"/>
<pk mz="177.607619" i="1982681.4" sn="19.82" a="322.81" fwhm="0.000186" res="957439.0" algo="FTMS"/>
<pk mz="177.622870" i="851028.9" sn="7.08" a="136.00" fwhm="0.000238" res="746901.5" algo="FTMS"/>
<pk mz="177.651821" i="846443.5" sn="7.03" a="99.48" fwhm="0.000187" res="951096.6" algo="FTMS"/>
<pk mz="177.834606" i="852190.0" sn="7.07" a="122.76" fwhm="0.000237" res="749054.0" algo="FTMS"/>
<pk mz="178.661715" i="919184.5" sn="7.82" a="182.05" fwhm="0.000266" res="672706.8" algo="FTMS"/>
<pk mz="178.721942" i="877447.9" sn="7.35" a="139.03" fwhm="0.000216" res="827556.0" algo="FTMS"/>
<pk mz="179.379746" i="856585.5" sn="7.11" a="205.37" fwhm="0.000357" res="501992.4" algo="FTMS"/>
<pk mz="179.978412" i="951028.3" sn="8.14" a="152.05" fwhm="0.000217" res="830113.5" algo="FTMS"/>
<pk mz="180.690669" i="878085.3" sn="7.32" a="148.97" fwhm="0.000224" res="805993.9" algo="FTMS"/>
<pk mz="180.847471" i="850124.8" sn="7.01" a="173.71" fwhm="0.000312" res="579072.1" algo="FTMS"/>
<pk mz="181.014232" i="2940080.0" sn="30.38" a="508.91" fwhm="0.000188" res="963267.4" algo="FTMS"/>
<pk mz="181.370557" i="880439.3" sn="7.35" a="154.36" fwhm="0.000256" res="707782.1" algo="FTMS"/>
<pk mz="181.698450" i="856808.2" sn="7.06" a="113.96" fwhm="0.000198" res="915925.6" algo="FTMS"/>
<pk mz="181.968927" i="894752.4" sn="7.48" a="115.25" fwhm="0.000202" res="902122.5" algo="FTMS"/>
<pk mz="182.009472" i="2082957.8" sn="20.71" a="361.33" fwhm="0.000201" res="904728.9" algo="FTMS"/>
<pk mz="182.843618" i="879816.4" sn="7.31" a="144.03" fwhm="0.000240" res="762602.0" algo="FTMS"/>
<pk mz="182.907230" i="857310.5" sn="7.06" a="116.64" fwhm="0.000200" res="913977.0" algo="FTMS"/>
<pk mz="183.383753" i="983911.0" sn="8.43" a="169.91" fwhm="0.000221" res="830471.3" algo="FTMS"/>
<pk mz="183.610707" i="864760.9" sn="7.11" a="139.58" fwhm="0.000219" res="838145.4" algo="FTMS"/>
<pk mz="183.722237" i="963281.5" sn="8.20" a="179.52" fwhm="0.000241" res="761207.0" algo="FTMS"/>
<pk mz="184.775089" i="876332.9" sn="7.24" a="140.64" fwhm="0.000223" res="826977.7" algo="FTMS"/>
<pk mz="184.856585" i="862032.4" sn="7.08" a="178.01" fwhm="0.000292" res="632018.7" algo="FTMS"/>
<pk mz="184.910981" i="874057.5" sn="7.21" a="230.30" fwhm="0.000396" res="467271.8" algo="FTMS"/>
<pk mz="185.183027" i="879563.8" sn="7.27" a="127.68" fwhm="0.000215" res="861733.9" algo="FTMS"/>
<pk mz="186.077153" i="858971.0" sn="7.01" a="162.89" fwhm="0.000273" res="682762.3" algo="FTMS"/>
<pk mz="186.706948" i="885496.7" sn="7.30" a="121.52" fwhm="0.000206" res="907446.0" algo="FTMS"/>
<pk mz="186.819317" i="887544.1" sn="7.32" a="102.33" fwhm="0.000196" res="951491.7" algo="FTMS"/>
<pk mz="186.850996" i="903205.6" sn="7.50" a="112.50" fwhm="0.000208" res="896258.0" algo="FTMS"/>
<pk mz="187.014334" i="1762907.0" sn="17.00" a="318.82" fwhm="0.000213" res="877809.3" algo="FTMS"/>
<pk mz="187.061181" i="1009407.0" sn="8.67" a="186.34" fwhm="0.000255" res="733731.1" algo="FTMS"/>
<pk mz="187.097576" i="1888254.5" sn="18.39" a="348.85" fwhm="0.000218" res="857265.7" algo="FTMS"/>
<pk mz="187.577338" i="963389.8" sn="8.13" a="164.75" fwhm="0.000273" res="687259.3" algo="FTMS"/>
<pk mz="187.827480" i="911523.4" sn="7.55" a="168.39" fwhm="0.000302" res="622730.0" algo="FTMS"/>
<pk mz="188.035268" i="1198231.3" sn="10.71" a="178.41" fwhm="0.000203" res="927140.8" algo="FTMS"/>
<pk mz="188.055159" i="879392.1" sn="7.20" a="138.58" fwhm="0.000211" res="890603.4" algo="FTMS"/>
<pk mz="188.056439" i="1308320.8" sn="11.92" a="216.81" fwhm="0.000208" res="901986.6" algo="FTMS"/>
<pk mz="188.564683" i="1036836.6" sn="8.93" a="207.66" fwhm="0.000263" res="717820.9" algo="FTMS"/>
<pk mz="188.855824" i="898169.0" sn="7.40" a="176.68" fwhm="0.000278" res="680213.5" algo="FTMS"/>
<pk mz="189.076845" i="1265678.4" sn="11.45" a="186.35" fwhm="0.000186" res="1016414.4" algo="FTMS"/>
<pk mz="189.088430" i="960163.8" sn="8.08" a="216.87" fwhm="0.000280" res="675158.9" algo="FTMS"/>
<pk mz="190.132074" i="866085.1" sn="7.02" a="184.01" fwhm="0.000293" res="649004.8" algo="FTMS"/>
<pk mz="190.307005" i="915744.8" sn="7.56" a="186.39" fwhm="0.000282" res="673688.2" algo="FTMS"/>
<pk mz="190.873841" i="1061450.9" sn="9.15" a="257.21" fwhm="0.000314" res="608606.8" algo="FTMS"/>
<pk mz="191.174375" i="1050478.1" sn="9.03" a="272.87" fwhm="0.000352" res="543178.4" algo="FTMS"/>
<pk mz="191.218391" i="904747.8" sn="7.43" a="136.72" fwhm="0.000233" res="822325.3" algo="FTMS"/>
<pk mz="191.270280" i="1121861.4" sn="9.82" a="273.18" fwhm="0.000331" res="578398.5" algo="FTMS"/>
<pk mz="191.651104" i="948674.2" sn="7.88" a="238.00" fwhm="0.000351" res="545287.8" algo="FTMS"/>
<pk mz="192.650887" i="919091.5" sn="7.55" a="183.60" fwhm="0.000292" res="660532.9" algo="FTMS"/>
<pk mz="193.828740" i="940919.4" sn="7.75" a="204.61" fwhm="0.000320" res="605336.0" algo="FTMS"/>
<pk mz="194.082259" i="1081381.4" sn="9.28" a="179.29" fwhm="0.000204" res="953661.2" algo="FTMS"/>
<pk mz="195.029893" i="1578240.6" sn="14.68" a="284.44" fwhm="0.000217" res="900589.3" algo="FTMS"/>
<pk mz="195.066270" i="1146260.4" sn="9.98" a="155.07" fwhm="0.000179" res="1091735.7" algo="FTMS"/>
<pk mz="195.139027" i="1047483.8" sn="8.91" a="170.07" fwhm="0.000202" res="966938.5" algo="FTMS"/>
<pk mz="195.810893" i="2436746.5" sn="24.03" a="463.27" fwhm="0.000213" res="921064.3" algo="FTMS"/>
<pk mz="196.025104" i="1491552.3" sn="13.68" a="288.54" fwhm="0.000235" res="833425.6" algo="FTMS"/>
<pk mz="196.328497" i="892616.1" sn="7.18" a="188.94" fwhm="0.000276" res="711695.0" algo="FTMS"/>
<pk mz="197.009145" i="1011203.9" sn="8.47" a="163.74" fwhm="0.000206" res="958633.3" algo="FTMS"/>
<pk mz="197.045532" i="2119736.3" sn="20.48" a="450.13" fwhm="0.000226" res="872468.0" algo="FTMS"/>
<pk mz="197.081930" i="961004.8" sn="7.92" a="175.72" fwhm="0.000227" res="866469.8" algo="FTMS"/>
<pk mz="197.807923" i="3117223.5" sn="31.29" a="682.28" fwhm="0.000231" res="857804.9" algo="FTMS"/>
<pk mz="198.004423" i="1214231.4" sn="10.66" a="179.33" fwhm="0.000192" res="1029694.1" algo="FTMS"/>
<pk mz="198.040802" i="931180.1" sn="7.59" a="144.00" fwhm="0.000288" res="686577.6" algo="FTMS"/>
<pk mz="198.988424" i="1046989.0" sn="8.80" a="150.50" fwhm="0.000199" res="1001683.4" algo="FTMS"/>
<pk mz="199.024746" i="966370.0" sn="7.93" a="143.56" fwhm="0.000221" res="899422.1" algo="FTMS"/>
<pk mz="199.061201" i="1759287.1" sn="16.49" a="412.41" fwhm="0.000264" res="755036.8" algo="FTMS"/>
<pk mz="199.097571" i="2164812.3" sn="20.87" a="436.25" fwhm="0.000230" res="866093.9" algo="FTMS"/>
<pk mz="199.133998" i="1033793.4" sn="8.66" a="232.33" fwhm="0.000326" res="610143.6" algo="FTMS"/>
<pk mz="199.176721" i="983674.1" sn="8.12" a="173.60" fwhm="0.000238" res="837152.4" algo="FTMS"/>
<pk mz="199.321875" i="893902.5" sn="7.15" a="206.61" fwhm="0.000385" res="517920.0" algo="FTMS"/>
<pk mz="199.804982" i="1492520.4" sn="13.61" a="277.04" fwhm="0.000231" res="864860.9" algo="FTMS"/>
<pk mz="200.092811" i="923057.2" sn="7.46" a="152.76" fwhm="0.000236" res="849429.0" algo="FTMS"/>
<pk mz="200.329261" i="882812.3" sn="7.02" a="154.63" fwhm="0.000274" res="731330.2" algo="FTMS"/>
<pk mz="200.566616" i="960232.3" sn="7.82" a="217.35" fwhm="0.000357" res="562197.4" algo="FTMS"/>
<pk mz="200.643773" i="954421.9" sn="7.76" a="172.20" fwhm="0.000251" res="798043.4" algo="FTMS"/>
<pk mz="200.737951" i="908637.7" sn="7.27" a="205.42" fwhm="0.000293" res="684451.4" algo="FTMS"/>
<pk mz="200.814469" i="911731.0" sn="7.30" a="272.91" fwhm="0.000428" res="469362.3" algo="FTMS"/>
<pk mz="201.040463" i="1628865.0" sn="15.01" a="328.03" fwhm="0.000240" res="838992.8" algo="FTMS"/>
<pk mz="201.076832" i="2658390.8" sn="26.08" a="629.27" fwhm="0.000252" res="798666.4" algo="FTMS"/>
<pk mz="201.113205" i="986252.3" sn="8.10" a="161.58" fwhm="0.000256" res="786187.6" algo="FTMS"/>
<pk mz="202.050945" i="1167964.5" sn="10.05" a="213.79" fwhm="0.000231" res="873547.9" algo="FTMS"/>
<pk mz="202.072098" i="1008105.2" sn="8.33" a="184.49" fwhm="0.000248" res="814763.4" algo="FTMS"/>
<pk mz="202.680175" i="900327.3" sn="7.17" a="180.59" fwhm="0.000289" res="701006.1" algo="FTMS"/>
<pk mz="203.056107" i="1802746.6" sn="16.79" a="338.36" fwhm="0.000225" res="901743.4" algo="FTMS"/>
<pk mz="203.082587" i="915466.7" sn="7.29" a="115.31" fwhm="0.000217" res="936366.1" algo="FTMS"/>
<pk mz="203.092471" i="1153488.6" sn="9.84" a="222.38" fwhm="0.000229" res="886857.1" algo="FTMS"/>
<pk mz="203.974049" i="913304.6" sn="7.27" a="326.04" fwhm="0.000495" res="411866.7" algo="FTMS"/>
<pk mz="204.066586" i="1231489.0" sn="10.67" a="227.08" fwhm="0.000231" res="884201.0" algo="FTMS"/>
<pk mz="204.428070" i="1012765.9" sn="8.33" a="185.80" fwhm="0.000243" res="841590.5" algo="FTMS"/>
<pk mz="205.014276" i="988421.2" sn="8.06" a="229.36" fwhm="0.000327" res="627007.2" algo="FTMS"/>
<pk mz="205.050616" i="1328763.5" sn="11.71" a="259.14" fwhm="0.000239" res="859317.4" algo="FTMS"/>
<pk mz="205.071720" i="1114152.5" sn="9.41" a="286.30" fwhm="0.000344" res="596985.2" algo="FTMS"/>
<pk mz="205.159775" i="1598142.6" sn="14.52" a="294.47" fwhm="0.000224" res="916418.7" algo="FTMS"/>
<pk mz="206.112541" i="898505.4" sn="7.06" a="213.83" fwhm="0.000338" res="609525.3" algo="FTMS"/>
<pk mz="207.109758" i="922994.1" sn="7.32" a="200.57" fwhm="0.000294" res="705311.2" algo="FTMS"/>
<pk mz="207.139073" i="988868.3" sn="8.02" a="164.02" fwhm="0.000218" res="950566.6" algo="FTMS"/>
<pk mz="207.278650" i="907258.8" sn="7.15" a="177.15" fwhm="0.000278" res="746356.5" algo="FTMS"/>
<pk mz="207.485080" i="904650.8" sn="7.12" a="194.46" fwhm="0.000328" res="633254.4" algo="FTMS"/>
<pk mz="207.533569" i="910072.9" sn="7.18" a="233.48" fwhm="0.000345" res="602339.8" algo="FTMS"/>
<pk mz="209.009175" i="2077069.4" sn="19.51" a="417.79" fwhm="0.000231" res="904355.2" algo="FTMS"/>
<pk mz="209.533219" i="990067.3" sn="7.98" a="320.53" fwhm="0.000446" res="469684.5" algo="FTMS"/>
<pk mz="210.217047" i="928540.4" sn="7.29" a="175.29" fwhm="0.000277" res="759589.9" algo="FTMS"/>
<pk mz="210.425971" i="902382.3" sn="7.01" a="242.32" fwhm="0.000401" res="525092.8" algo="FTMS"/>
<pk mz="211.024446" i="1402610.1" sn="12.29" a="185.33" fwhm="0.000171" res="1235929.4" algo="FTMS"/>
<pk mz="211.024791" i="4272242.5" sn="42.59" a="1088.09" fwhm="0.000272" res="775385.6" algo="FTMS"/>
<pk mz="211.061187" i="1118984.9" sn="9.29" a="201.40" fwhm="0.000237" res="891832.3" algo="FTMS"/>
<pk mz="211.477314" i="1012059.2" sn="8.16" a="256.26" fwhm="0.000353" res="599453.3" algo="FTMS"/>
<pk mz="212.019668" i="1960923.4" sn="18.18" a="422.16" fwhm="0.000260" res="815389.2" algo="FTMS"/>
<pk mz="212.020062" i="8284507.5" sn="84.95" a="2110.35" fwhm="0.000262" res="808729.9" algo="FTMS"/>
<pk mz="213.014988" i="4050882.8" sn="40.05" a="908.69" fwhm="0.000285" res="748380.4" algo="FTMS"/>
<pk mz="213.015310" i="21575108.0" z="-1" sn="224.23" a="5994.59" fwhm="0.000271" res="786776.5" algo="FTMS" component_name="S" deconvoluted_molecular_mass="213.015411" deconvoluted_isotopic_mass="213.015410"/>
<pk mz="213.076833" i="1861545.0" sn="17.04" a="441.64" fwhm="0.000279" res="763205.0" algo="FTMS"/>
<pk mz="213.113266" i="1111999.5" sn="9.16" a="228.83" fwhm="0.000287" res="742910.4" algo="FTMS"/>
<pk mz="213.293751" i="949150.8" sn="7.45" a="270.75" fwhm="0.000401" res="531663.5" algo="FTMS"/>
<pk mz="213.592548" i="963334.8" sn="7.60" a="204.16" fwhm="0.000320" res="667008.5" algo="FTMS"/>
<pk mz="214.018668" i="1482476.8" z="-1" sn="13.05" a="308.50" fwhm="0.000248" res="862291.4" algo="FTMS" component_name="S" deconvoluted_molecular_mass="213.015411" deconvoluted_isotopic_mass="214.018769"/>
<pk mz="214.072161" i="1005837.6" sn="8.04" a="331.33" fwhm="0.000354" res="604429.3" algo="FTMS"/>
<pk mz="214.494195" i="908048.4" sn="7.01" a="176.14" fwhm="0.000280" res="766353.5" algo="FTMS"/>
<pk mz="214.824576" i="1089066.5" sn="8.91" a="346.88" fwhm="0.000413" res="519760.3" algo="FTMS"/>
<pk mz="215.056102" i="1776295.9" sn="16.13" a="374.51" fwhm="0.000256" res="840407.0" algo="FTMS"/>
<pk mz="215.092501" i="3225278.0" sn="31.36" a="800.93" fwhm="0.000274" res="785332.1" algo="FTMS"/>
<pk mz="216.029302" i="916935.4" sn="7.06" a="252.84" fwhm="0.000443" res="487420.9" algo="FTMS"/>
<pk mz="216.087730" i="1055482.8" sn="8.51" a="230.07" fwhm="0.000276" res="783225.0" algo="FTMS"/>
<pk mz="216.785590" i="912671.9" sn="7.01" a="201.71" fwhm="0.000307" res="706494.8" algo="FTMS"/>
<pk mz="217.071760" i="2233579.8" sn="20.83" a="496.77" fwhm="0.000255" res="850261.0" algo="FTMS"/>
<pk mz="217.108111" i="1558337.6" sn="13.76" a="331.47" fwhm="0.000263" res="824167.6" algo="FTMS"/>
<pk mz="217.895799" i="960760.2" sn="7.51" a="179.59" fwhm="0.000294" res="741312.4" algo="FTMS"/>
<pk mz="218.102385" i="1032754.9" sn="8.22" a="275.04" fwhm="0.000354" res="616110.4" algo="FTMS"/>
<pk mz="218.103393" i="1262611.5" sn="10.61" a="261.98" fwhm="0.000285" res="764311.4" algo="FTMS"/>
<pk mz="218.158046" i="928819.9" sn="7.14" a="163.28" fwhm="0.000262" res="834233.6" algo="FTMS"/>
<pk mz="218.174225" i="968349.6" sn="7.55" a="220.31" fwhm="0.000335" res="650776.7" algo="FTMS"/>
<pk mz="219.029935" i="959382.5" sn="7.45" a="264.11" fwhm="0.000360" res="607613.4" algo="FTMS"/>
<pk mz="221.154690" i="1107588.1" sn="8.93" a="185.10" fwhm="0.000250" res="885103.5" algo="FTMS"/>
<pk mz="223.024834" i="1619165.4" sn="14.22" a="396.25" fwhm="0.000295" res="756315.4" algo="FTMS"/>
<pk mz="223.061188" i="4430065.5" sn="43.33" a="1194.36" fwhm="0.000284" res="784106.2" algo="FTMS"/>
<pk mz="224.020055" i="1107069.1" sn="8.87" a="177.90" fwhm="0.000243" res="923726.4" algo="FTMS"/>
<pk mz="224.886011" i="931373.4" sn="7.05" a="258.23" fwhm="0.000389" res="577442.1" algo="FTMS"/>
<pk mz="225.003713" i="999179.8" sn="7.75" a="169.43" fwhm="0.000241" res="932397.8" algo="FTMS"/>
<pk mz="225.004077" i="1896972.0" sn="17.00" a="424.77" fwhm="0.000263" res="854215.4" algo="FTMS"/>
<pk mz="225.040471" i="2411423.3" sn="22.30" a="586.38" fwhm="0.000287" res="785219.2" algo="FTMS"/>
<pk mz="225.177679" i="962727.8" sn="7.37" a="189.77" fwhm="0.000304" res="741097.7" algo="FTMS"/>
<pk mz="226.035316" i="1003031.7" sn="7.78" a="250.41" fwhm="0.000349" res="647631.5" algo="FTMS"/>
<pk mz="226.035740" i="1458983.9" sn="12.48" a="314.39" fwhm="0.000258" res="874979.2" algo="FTMS"/>
<pk mz="226.631332" i="932345.5" sn="7.02" a="219.11" fwhm="0.000356" res="637208.1" algo="FTMS"/>
<pk mz="226.946949" i="989305.6" sn="7.60" a="195.64" fwhm="0.000301" res="754239.4" algo="FTMS"/>
<pk mz="227.092085" i="1017922.8" sn="7.89" a="192.64" fwhm="0.000255" res="889768.7" algo="FTMS"/>
<pk mz="227.092472" i="1309507.0" sn="10.88" a="229.86" fwhm="0.000225" res="1010986.6" algo="FTMS"/>
<pk mz="227.128886" i="1571605.3" sn="13.57" a="349.91" fwhm="0.000287" res="790475.0" algo="FTMS"/>
<pk mz="228.124150" i="952002.6" sn="7.21" a="153.45" fwhm="0.000270" res="843926.7" algo="FTMS"/>
<pk mz="228.509988" i="938366.1" sn="7.07" a="246.64" fwhm="0.000386" res="592186.6" algo="FTMS"/>
<pk mz="229.071733" i="2705419.3" sn="25.18" a="707.64" fwhm="0.000291" res="786837.7" algo="FTMS"/>
<pk mz="229.108169" i="1777180.5" sn="15.66" a="435.35" fwhm="0.000278" res="825577.7" algo="FTMS"/>
<pk mz="229.144533" i="1550829.8" sn="13.34" a="388.18" fwhm="0.000310" res="740154.6" algo="FTMS"/>
<pk mz="230.103412" i="1139756.9" sn="9.09" a="268.35" fwhm="0.000307" res="748571.4" algo="FTMS"/>
<pk mz="231.087412" i="3177896.8" sn="29.89" a="854.11" fwhm="0.000297" res="779052.8" algo="FTMS"/>
<pk mz="231.123775" i="1106360.8" sn="8.74" a="234.75" fwhm="0.000270" res="855462.4" algo="FTMS"/>
<pk mz="233.154254" i="1030103.6" sn="7.93" a="207.71" fwhm="0.000268" res="871392.2" algo="FTMS"/>
<pk mz="233.154721" i="4216855.5" sn="40.38" a="1318.96" fwhm="0.000332" res="702486.0" algo="FTMS"/>
<pk mz="234.481916" i="967748.7" sn="7.29" a="346.33" fwhm="0.000492" res="476358.2" algo="FTMS"/>
<pk mz="235.024807" i="1460210.8" sn="12.31" a="312.15" fwhm="0.000288" res="816961.7" algo="FTMS"/>
<pk mz="235.061180" i="1286976.4" sn="10.54" a="305.09" fwhm="0.000330" res="713061.1" algo="FTMS"/>
<pk mz="235.501323" i="986211.4" sn="7.48" a="229.77" fwhm="0.000321" res="734529.0" algo="FTMS"/>
<pk mz="236.105430" i="1501566.1" sn="12.69" a="377.63" fwhm="0.000301" res="785293.9" algo="FTMS"/>
<pk mz="237.040436" i="1327812.8" sn="10.92" a="332.95" fwhm="0.000312" res="759564.4" algo="FTMS"/>
<pk mz="237.076783" i="1148049.3" sn="9.10" a="248.47" fwhm="0.000302" res="784140.2" algo="FTMS"/>
<pk mz="238.862677" i="970937.8" sn="7.29" a="253.26" fwhm="0.000415" res="576209.9" algo="FTMS"/>
<pk mz="239.019741" i="1419722.9" sn="11.85" a="348.85" fwhm="0.000282" res="849036.7" algo="FTMS"/>
<pk mz="239.056126" i="3250774.3" sn="30.44" a="1048.26" fwhm="0.000342" res="698042.1" algo="FTMS"/>
<pk mz="239.092500" i="1145505.5" sn="9.06" a="185.63" fwhm="0.000278" res="858784.1" algo="FTMS"/>
<pk mz="239.128895" i="6354540.5" sn="61.78" a="2064.42" fwhm="0.000338" res="706562.8" algo="FTMS"/>
<pk mz="239.542201" i="1012395.4" sn="7.69" a="218.88" fwhm="0.000353" res="678049.1" algo="FTMS"/>
<pk mz="240.014947" i="3063417.3" sn="28.45" a="957.38" fwhm="0.000351" res="683788.0" algo="FTMS"/>
<pk mz="240.132275" i="1150555.9" sn="9.08" a="297.71" fwhm="0.000325" res="738883.2" algo="FTMS"/>
<pk mz="241.035404" i="1112096.0" sn="8.69" a="313.43" fwhm="0.000398" res="605111.0" algo="FTMS"/>
<pk mz="241.046186" i="1749155.0" sn="15.14" a="298.72" fwhm="0.000251" res="961188.4" algo="FTMS"/>
<pk mz="241.046616" i="13385379.0" z="-1" sn="132.96" a="4706.31" fwhm="0.000351" res="686163.4" algo="FTMS" component_name="p" deconvoluted_molecular_mass="241.046754" deconvoluted_isotopic_mass="241.046752"/>
<pk mz="241.071772" i="2128810.3" sn="18.99" a="675.83" fwhm="0.000367" res="656851.7" algo="FTMS"/>
<pk mz="241.082995" i="1146157.4" sn="9.04" a="216.36" fwhm="0.000291" res="829131.0" algo="FTMS"/>
<pk mz="241.108125" i="1665844.5" sn="14.30" a="475.69" fwhm="0.000341" res="706432.2" algo="FTMS"/>
<pk mz="241.136473" i="2019516.4" sn="17.88" a="512.91" fwhm="0.000300" res="802933.8" algo="FTMS"/>
<pk mz="241.144562" i="1023806.7" sn="7.80" a="217.17" fwhm="0.000344" res="700891.8" algo="FTMS"/>
<pk mz="242.049981" i="1375606.5" z="-1" sn="11.36" a="386.91" fwhm="0.000350" res="691862.3" algo="FTMS" component_name="p" deconvoluted_molecular_mass="241.046754" deconvoluted_isotopic_mass="242.050118"/>
<pk mz="242.067028" i="993595.1" sn="7.49" a="234.58" fwhm="0.000312" res="774664.7" algo="FTMS"/>
<pk mz="243.051023" i="1760315.4" sn="15.21" a="471.25" fwhm="0.000345" res="705157.5" algo="FTMS"/>
<pk mz="243.087417" i="3313860.5" sn="30.89" a="1039.58" fwhm="0.000347" res="700287.1" algo="FTMS"/>
<pk mz="243.123838" i="2529485.8" sn="22.97" a="784.94" fwhm="0.000347" res="700536.7" algo="FTMS"/>
<pk mz="243.133515" i="1038672.3" sn="7.92" a="292.40" fwhm="0.000371" res="654513.0" algo="FTMS"/>
<pk mz="244.082662" i="1249466.3" sn="10.05" a="347.86" fwhm="0.000357" res="683724.0" algo="FTMS"/>
<pk mz="244.597693" i="981428.3" sn="7.34" a="282.19" fwhm="0.000401" res="609586.7" algo="FTMS"/>
<pk mz="245.048929" i="1219868.4" sn="9.74" a="310.75" fwhm="0.000345" res="710441.8" algo="FTMS"/>
<pk mz="245.066707" i="2058656.5" sn="18.21" a="513.32" fwhm="0.000304" res="807073.0" algo="FTMS"/>
<pk mz="245.102639" i="1084328.6" sn="8.38" a="189.33" fwhm="0.000241" res="1017208.3" algo="FTMS"/>
<pk mz="245.103070" i="5317800.5" sn="51.12" a="1828.53" fwhm="0.000361" res="679838.3" algo="FTMS"/>
<pk mz="245.114302" i="1253291.3" sn="10.08" a="337.89" fwhm="0.000419" res="584431.3" algo="FTMS"/>
<pk mz="245.139447" i="1766705.0" sn="15.27" a="419.87" fwhm="0.000322" res="760469.1" algo="FTMS"/>
<pk mz="245.504776" i="956195.1" sn="7.08" a="319.49" fwhm="0.000591" res="415139.7" algo="FTMS"/>
<pk mz="246.040800" i="1041592.5" sn="7.92" a="293.53" fwhm="0.000372" res="661963.1" algo="FTMS"/>
<pk mz="246.106382" i="1050438.6" sn="8.01" a="251.32" fwhm="0.000334" res="737021.9" algo="FTMS"/>
<pk mz="246.642526" i="1026232.2" sn="7.76" a="298.02" fwhm="0.000420" res="587482.7" algo="FTMS"/>
<pk mz="247.024804" i="1018759.1" sn="7.69" a="203.06" fwhm="0.000299" res="827251.4" algo="FTMS"/>
<pk mz="247.082328" i="2671698.8" sn="24.32" a="889.92" fwhm="0.000375" res="658940.0" algo="FTMS"/>
<pk mz="247.110673" i="1387352.6" sn="11.40" a="327.76" fwhm="0.000325" res="759923.8" algo="FTMS"/>
<pk mz="247.118694" i="2084570.3" sn="18.41" a="688.26" fwhm="0.000380" res="649617.0" algo="FTMS"/>
<pk mz="248.040417" i="1008080.4" sn="7.58" a="238.58" fwhm="0.000355" res="699627.4" algo="FTMS"/>
<pk mz="248.080026" i="2196120.0" sn="19.54" a="705.00" fwhm="0.000370" res="670575.8" algo="FTMS"/>
<pk mz="248.581648" i="1074103.0" sn="8.24" a="253.75" fwhm="0.000349" res="713094.7" algo="FTMS"/>
<pk mz="248.798003" i="1067391.1" sn="8.17" a="537.44" fwhm="0.000681" res="365522.5" algo="FTMS"/>
<pk mz="249.004075" i="1034052.9" sn="7.84" a="245.16" fwhm="0.000353" res="706310.9" algo="FTMS"/>
<pk mz="249.040444" i="1494411.5" sn="12.47" a="518.29" fwhm="0.000430" res="579135.0" algo="FTMS"/>
<pk mz="250.075477" i="1046849.7" sn="7.94" a="390.65" fwhm="0.000503" res="496856.4" algo="FTMS"/>
<pk mz="250.144863" i="1131533.5" sn="8.79" a="249.77" fwhm="0.000328" res="761831.0" algo="FTMS"/>
<pk mz="251.019753" i="1341342.3" sn="10.89" a="385.11" fwhm="0.000336" res="746810.3" algo="FTMS"/>
<pk mz="251.056157" i="1346596.1" sn="10.95" a="313.16" fwhm="0.000322" res="780253.7" algo="FTMS"/>
<pk mz="252.999022" i="1286730.0" sn="10.34" a="369.20" fwhm="0.000369" res="684733.8" algo="FTMS"/>
<pk mz="253.035386" i="2057167.3" sn="18.07" a="677.91" fwhm="0.000378" res="670189.0" algo="FTMS"/>
<pk mz="253.071749" i="2129876.3" sn="18.80" a="753.42" fwhm="0.000385" res="656577.8" algo="FTMS"/>
<pk mz="253.144051" i="1329502.6" sn="10.77" a="271.09" fwhm="0.000285" res="889012.0" algo="FTMS"/>
<pk mz="253.144534" i="5388382.5" sn="51.34" a="1882.26" fwhm="0.000372" res="679919.7" algo="FTMS"/>
<pk mz="254.030653" i="1426776.0" sn="11.71" a="447.65" fwhm="0.000383" res="663302.1" algo="FTMS"/>
<pk mz="255.051030" i="17124700.0" z="-1" sn="168.73" a="6886.66" fwhm="0.000405" res="629327.1" algo="FTMS" component_name="X" deconvoluted_molecular_mass="255.051183" deconvoluted_isotopic_mass="255.051186"/>
<pk mz="255.061779" i="7905628.5" sn="76.51" a="2106.43" fwhm="0.000268" res="952362.6" algo="FTMS"/>
<pk mz="255.062261" i="51026268.0" z="-1" sn="507.83" a="20684.79" fwhm="0.000399" res="638589.3" algo="FTMS" component_name="M" deconvoluted_molecular_mass="255.062336" deconvoluted_isotopic_mass="255.062416"/>
<pk mz="255.087422" i="2203104.0" sn="19.47" a="865.10" fwhm="0.000495" res="515128.2" algo="FTMS"/>
<pk mz="255.123858" i="2053476.4" sn="17.98" a="749.35" fwhm="0.000415" res="614617.3" algo="FTMS"/>
<pk mz="255.160200" i="1174376.9" sn="9.18" a="295.03" fwhm="0.000327" res="779131.8" algo="FTMS"/>
<pk mz="255.232943" i="1467121.9" sn="12.11" a="424.12" fwhm="0.000390" res="654098.6" algo="FTMS"/>
<pk mz="256.046289" i="3675347.3" sn="34.20" a="1283.05" fwhm="0.000384" res="667072.1" algo="FTMS"/>
<pk mz="256.054347" i="1899988.3" z="-1" sn="16.44" a="720.21" fwhm="0.000441" res="580395.1" algo="FTMS" component_name="X" deconvoluted_molecular_mass="255.051183" deconvoluted_isotopic_mass="256.054504"/>
<pk mz="256.065125" i="1143765.5" sn="8.88" a="212.98" fwhm="0.000258" res="992783.0" algo="FTMS"/>
<pk mz="256.065634" i="5168085.5" z="-1" sn="49.13" a="1983.01" fwhm="0.000399" res="642192.1" algo="FTMS" component_name="M" deconvoluted_molecular_mass="255.062336" deconvoluted_isotopic_mass="256.065791"/>
<pk mz="256.928786" i="1067575.1" sn="8.11" a="351.60" fwhm="0.000458" res="561008.6" algo="FTMS"/>
<pk mz="257.030344" i="1154754.3" sn="8.95" a="267.91" fwhm="0.000348" res="738618.7" algo="FTMS"/>
<pk mz="257.041525" i="3311171.5" sn="30.45" a="1183.92" fwhm="0.000390" res="659804.6" algo="FTMS"/>
<pk mz="257.048937" i="1537860.3" sn="12.77" a="483.61" fwhm="0.000392" res="656363.7" algo="FTMS"/>
<pk mz="257.066691" i="2153286.3" z="-1" sn="18.91" a="682.88" fwhm="0.000376" res="683233.0" algo="FTMS" component_name="M" deconvoluted_molecular_mass="255.062336" deconvoluted_isotopic_mass="257.066849"/>
<pk mz="257.103056" i="5230154.0" sn="49.59" a="2010.65" fwhm="0.000405" res="635573.0" algo="FTMS"/>
<pk mz="257.139475" i="3369550.0" sn="31.04" a="1125.19" fwhm="0.000365" res="704603.9" algo="FTMS"/>
<pk mz="257.175789" i="1239634.0" sn="9.80" a="331.40" fwhm="0.000360" res="714509.9" algo="FTMS"/>
<pk mz="258.098308" i="2542514.8" sn="22.79" a="848.98" fwhm="0.000388" res="664756.7" algo="FTMS"/>
<pk mz="259.045972" i="1318671.9" sn="10.59" a="342.64" fwhm="0.000337" res="769159.9" algo="FTMS"/>
<pk mz="259.082315" i="4659987.5" sn="43.90" a="1862.85" fwhm="0.000408" res="635093.0" algo="FTMS"/>
<pk mz="259.118181" i="1278742.6" sn="10.19" a="337.47" fwhm="0.000330" res="785294.5" algo="FTMS"/>
<pk mz="259.118719" i="6058774.5" sn="57.85" a="2388.40" fwhm="0.000409" res="633225.9" algo="FTMS"/>
<pk mz="259.129932" i="4737816.0" sn="44.68" a="1825.58" fwhm="0.000413" res="626822.0" algo="FTMS"/>
<pk mz="259.155110" i="1440922.1" sn="11.81" a="420.17" fwhm="0.000388" res="667667.0" algo="FTMS"/>
<pk mz="259.191452" i="1021213.6" sn="7.62" a="238.22" fwhm="0.000357" res="725855.3" algo="FTMS"/>
<pk mz="260.085668" i="1120047.4" sn="8.61" a="303.81" fwhm="0.000380" res="683833.1" algo="FTMS"/>
<pk mz="260.122049" i="1009138.6" sn="7.50" a="210.53" fwhm="0.000301" res="865185.6" algo="FTMS"/>
<pk mz="260.976746" i="986172.0" sn="7.25" a="222.30" fwhm="0.000364" res="716901.3" algo="FTMS"/>
<pk mz="261.061589" i="1216067.0" sn="9.53" a="387.65" fwhm="0.000461" res="565946.0" algo="FTMS"/>
<pk mz="261.076929" i="1137156.4" sn="8.75" a="388.87" fwhm="0.000497" res="525535.5" algo="FTMS"/>
<pk mz="261.097969" i="3083462.0" sn="28.09" a="1051.13" fwhm="0.000382" res="683689.8" algo="FTMS"/>
<pk mz="261.134359" i="2311113.0" sn="20.41" a="758.98" fwhm="0.000376" res="693915.2" algo="FTMS"/>
<pk mz="263.019747" i="2199899.3" sn="19.31" a="797.85" fwhm="0.000417" res="631415.6" algo="FTMS"/>
<pk mz="263.044042" i="4327005.0" sn="40.44" a="1588.38" fwhm="0.000394" res="667008.0" algo="FTMS"/>
<pk mz="263.056094" i="1156318.0" sn="8.94" a="327.97" fwhm="0.000385" res="682711.3" algo="FTMS"/>
<pk mz="263.935486" i="1640988.0" sn="13.75" a="533.88" fwhm="0.000408" res="646136.3" algo="FTMS"/>
<pk mz="264.014977" i="1286305.5" sn="10.23" a="315.33" fwhm="0.000325" res="812470.5" algo="FTMS"/>
<pk mz="264.999012" i="1229154.6" sn="9.62" a="401.35" fwhm="0.000425" res="622881.8" algo="FTMS"/>
<pk mz="265.035351" i="1891940.9" sn="16.19" a="635.37" fwhm="0.000410" res="646015.0" algo="FTMS"/>
<pk mz="265.041011" i="1263205.3" sn="9.96" a="426.19" fwhm="0.000416" res="637399.5" algo="FTMS"/>
<pk mz="265.057850" i="3285990.3" sn="29.99" a="1282.75" fwhm="0.000428" res="619428.5" algo="FTMS"/>
<pk mz="265.071823" i="1319399.3" sn="10.52" a="417.98" fwhm="0.000480" res="552057.8" algo="FTMS"/>
<pk mz="265.084770" i="1341160.1" sn="10.73" a="394.08" fwhm="0.000397" res="667985.2" algo="FTMS"/>
<pk mz="265.147888" i="7326956.0" sn="70.01" a="3019.08" fwhm="0.000431" res="615358.7" algo="FTMS"/>
<pk mz="266.030667" i="1009826.8" sn="7.45" a="226.10" fwhm="0.000357" res="744803.9" algo="FTMS"/>
<pk mz="266.089520" i="1924006.4" sn="16.50" a="704.25" fwhm="0.000417" res="638292.4" algo="FTMS"/>
<pk mz="266.848501" i="1540819.1" sn="12.71" a="554.81" fwhm="0.000463" res="575984.7" algo="FTMS"/>
<pk mz="267.014637" i="2300252.5" sn="20.23" a="800.53" fwhm="0.000387" res="690795.0" algo="FTMS"/>
<pk mz="267.051041" i="2606174.8" sn="23.26" a="943.82" fwhm="0.000422" res="632159.9" algo="FTMS"/>
<pk mz="267.062415" i="997343.4" sn="7.33" a="369.24" fwhm="0.000545" res="490464.0" algo="FTMS"/>
<pk mz="267.073480" i="2134368.0" sn="18.59" a="730.25" fwhm="0.000399" res="669697.6" algo="FTMS"/>
<pk mz="267.087461" i="1682528.8" sn="14.11" a="552.10" fwhm="0.000391" res="683792.6" algo="FTMS"/>
<pk mz="267.123741" i="1020738.8" sn="7.56" a="400.49" fwhm="0.000555" res="481610.6" algo="FTMS"/>
<pk mz="268.046228" i="1532822.0" sn="12.63" a="559.64" fwhm="0.000472" res="568085.8" algo="FTMS"/>
<pk mz="268.095760" i="1092760.8" sn="8.27" a="377.90" fwhm="0.000560" res="479028.6" algo="FTMS"/>
<pk mz="268.993938" i="985160.3" sn="7.18" a="242.70" fwhm="0.000364" res="738064.7" algo="FTMS"/>
<pk mz="269.030303" i="2212810.3" sn="19.29" a="729.47" fwhm="0.000388" res="693231.7" algo="FTMS"/>
<pk mz="269.066651" i="3928268.0" sn="36.22" a="1653.25" fwhm="0.000456" res="590123.4" algo="FTMS"/>
<pk mz="269.103097" i="3010510.0" sn="27.17" a="1112.86" fwhm="0.000414" res="649526.4" algo="FTMS"/>
<pk mz="269.131236" i="3342799.5" sn="30.45" a="1448.57" fwhm="0.000466" res="578072.5" algo="FTMS"/>
<pk mz="269.139447" i="4007376.0" sn="37.00" a="1588.20" fwhm="0.000422" res="637373.9" algo="FTMS"/>
<pk mz="269.175806" i="1029969.8" sn="7.62" a="317.43" fwhm="0.000419" res="642507.9" algo="FTMS"/>
<pk mz="269.813949" i="1021938.3" sn="7.54" a="433.63" fwhm="0.000551" res="489946.2" algo="FTMS"/>
<pk mz="270.061920" i="1087550.6" sn="8.19" a="355.51" fwhm="0.000434" res="622760.3" algo="FTMS"/>
<pk mz="270.207446" i="983621.9" sn="7.16" a="260.66" fwhm="0.000410" res="659364.9" algo="FTMS"/>
<pk mz="271.045943" i="2841903.0" sn="25.50" a="1300.60" fwhm="0.000493" res="549566.2" algo="FTMS"/>
<pk mz="271.064585" i="2883887.8" sn="25.92" a="1080.49" fwhm="0.000429" res="632266.3" algo="FTMS"/>
<pk mz="271.082327" i="4142640.8" sn="38.34" a="1806.69" fwhm="0.000432" res="627813.3" algo="FTMS"/>
<pk mz="271.118733" i="6737458.5" sn="63.94" a="2868.72" fwhm="0.000441" res="614939.7" algo="FTMS"/>
<pk mz="271.155063" i="3243572.3" sn="29.46" a="1331.90" fwhm="0.000447" res="606151.6" algo="FTMS"/>
<pk mz="271.191487" i="2051638.0" sn="17.70" a="748.84" fwhm="0.000429" res="632094.9" algo="FTMS"/>
<pk mz="272.041161" i="1009886.5" sn="7.42" a="223.59" fwhm="0.000353" res="771453.5" algo="FTMS"/>
<pk mz="272.077596" i="1050720.3" sn="7.83" a="232.62" fwhm="0.000357" res="762055.5" algo="FTMS"/>
<pk mz="272.113983" i="980065.9" sn="7.13" a="255.27" fwhm="0.000359" res="757281.3" algo="FTMS"/>
<pk mz="273.061634" i="2430094.3" sn="21.44" a="794.90" fwhm="0.000395" res="691363.8" algo="FTMS"/>
<pk mz="273.097994" i="7742096.0" sn="73.85" a="3478.45" fwhm="0.000466" res="586108.4" algo="FTMS"/>
<pk mz="273.133807" i="1676945.6" sn="14.00" a="363.01" fwhm="0.000248" res="1100268.1" algo="FTMS"/>
<pk mz="273.134346" i="10242706.0" z="-1" sn="98.53" a="4459.64" fwhm="0.000446" res="612504.3" algo="FTMS" component_name="CC" deconvoluted_molecular_mass="273.134538" deconvoluted_isotopic_mass="273.134530"/>
<pk mz="273.170747" i="1847955.4" sn="15.69" a="585.08" fwhm="0.000387" res="705516.4" algo="FTMS"/>
<pk mz="274.035734" i="1158715.5" sn="8.86" a="340.54" fwhm="0.000380" res="720299.4" algo="FTMS"/>
<pk mz="274.093226" i="4100798.3" sn="37.78" a="1813.50" fwhm="0.000452" res="605874.9" algo="FTMS"/>
<pk mz="274.137747" i="1689920.3" z="-1" sn="14.08" a="585.41" fwhm="0.000431" res="636319.1" algo="FTMS" component_name="CC" deconvoluted_molecular_mass="273.134538" deconvoluted_isotopic_mass="274.137932"/>
<pk mz="275.019697" i="1621609.1" sn="13.41" a="603.83" fwhm="0.000466" res="590072.7" algo="FTMS"/>
<pk mz="275.036305" i="1039593.9" sn="7.69" a="312.23" fwhm="0.000444" res="619969.8" algo="FTMS"/>
<pk mz="275.077241" i="3065323.8" sn="27.60" a="1226.06" fwhm="0.000443" res="620323.0" algo="FTMS"/>
<pk mz="275.105603" i="1341805.1" sn="10.66" a="466.32" fwhm="0.000456" res="603415.5" algo="FTMS"/>
<pk mz="275.113638" i="5508333.5" sn="51.62" a="2412.45" fwhm="0.000466" res="590679.7" algo="FTMS"/>
<pk mz="275.149989" i="3117807.3" sn="28.12" a="1306.20" fwhm="0.000466" res="590743.8" algo="FTMS"/>
<pk mz="276.051378" i="1039449.4" sn="7.68" a="370.95" fwhm="0.000546" res="505545.9" algo="FTMS"/>
<pk mz="277.023253" i="2695239.8" sn="23.96" a="1180.63" fwhm="0.000484" res="571967.2" algo="FTMS"/>
<pk mz="277.059676" i="75763528.0" z="-1" sn="742.36" a="36967.69" fwhm="0.000480" res="577268.4" algo="FTMS" component_name="H" deconvoluted_molecular_mass="277.059832" deconvoluted_isotopic_mass="277.059865"/>
<pk mz="277.071695" i="1676874.0" sn="13.95" a="580.35" fwhm="0.000428" res="647381.9" algo="FTMS"/>
<pk mz="277.084921" i="1271114.6" sn="9.96" a="516.98" fwhm="0.000568" res="488197.0" algo="FTMS"/>
<pk mz="277.144547" i="1524429.5" sn="12.45" a="631.50" fwhm="0.000496" res="558288.8" algo="FTMS"/>
<pk mz="278.030649" i="1257336.9" sn="9.79" a="334.01" fwhm="0.000357" res="778184.1" algo="FTMS"/>
<pk mz="278.063035" i="7647098.5" z="-1" sn="72.38" a="3605.94" fwhm="0.000489" res="568898.7" algo="FTMS" component_name="H" deconvoluted_molecular_mass="277.059832" deconvoluted_isotopic_mass="278.063226"/>
<pk mz="278.848408" i="1171618.0" sn="8.95" a="339.89" fwhm="0.000395" res="705420.5" algo="FTMS"/>
<pk mz="278.851624" i="1012258.2" sn="7.39" a="315.52" fwhm="0.000494" res="564621.4" algo="FTMS"/>
<pk mz="279.014652" i="5072810.5" sn="47.16" a="2267.73" fwhm="0.000480" res="581254.6" algo="FTMS"/>
<pk mz="279.051006" i="2528684.5" sn="22.24" a="1069.02" fwhm="0.000476" res="586648.5" algo="FTMS"/>
<pk mz="279.056162" i="3187628.8" sn="28.70" a="904.71" fwhm="0.000294" res="948429.8" algo="FTMS"/>
<pk mz="279.056723" i="20957100.0" z="-1" sn="202.75" a="10066.70" fwhm="0.000479" res="582611.0" algo="FTMS" component_name="T" deconvoluted_molecular_mass="279.056917" deconvoluted_isotopic_mass="279.056916"/>
<pk mz="279.064101" i="1296045.1" z="-1" sn="10.17" a="379.53" fwhm="0.000418" res="667156.8" algo="FTMS" component_name="H" deconvoluted_molecular_mass="277.059832" deconvoluted_isotopic_mass="279.064294"/>
<pk mz="279.087386" i="1429934.3" sn="11.48" a="528.70" fwhm="0.000494" res="565147.8" algo="FTMS"/>
<pk mz="279.098653" i="1328878.9" sn="10.49" a="627.16" fwhm="0.000565" res="494146.6" algo="FTMS"/>
<pk mz="279.100490" i="2049455.0" sn="17.55" a="796.18" fwhm="0.000468" res="596931.5" algo="FTMS"/>
<pk mz="279.163622" i="1751730.3" sn="14.63" a="657.94" fwhm="0.000446" res="625998.1" algo="FTMS"/>
<pk mz="280.046278" i="1344864.9" sn="10.65" a="470.89" fwhm="0.000442" res="634010.3" algo="FTMS"/>
<pk mz="280.054294" i="1049697.3" sn="7.75" a="455.20" fwhm="0.000588" res="476094.8" algo="FTMS"/>
<pk mz="280.060076" i="2478305.5" z="-1" sn="21.75" a="1059.02" fwhm="0.000478" res="586381.2" algo="FTMS" component_name="T" deconvoluted_molecular_mass="279.056917" deconvoluted_isotopic_mass="280.060271"/>
<pk mz="280.068764" i="2925282.0" sn="26.13" a="1261.86" fwhm="0.000484" res="578720.7" algo="FTMS"/>
<pk mz="281.030298" i="3030039.3" sn="27.15" a="1296.11" fwhm="0.000469" res="599591.1" algo="FTMS"/>
<pk mz="281.052738" i="1067800.4" sn="7.93" a="339.86" fwhm="0.000456" res="616442.8" algo="FTMS"/>
<pk mz="281.066643" i="10355737.0" z="-1" sn="98.91" a="5222.71" fwhm="0.000506" res="554960.3" algo="FTMS" component_name="BX" deconvoluted_molecular_mass="281.066844" deconvoluted_isotopic_mass="281.066839"/>
<pk mz="281.079787" i="1186713.9" sn="9.10" a="444.40" fwhm="0.000508" res="553009.1" algo="FTMS"/>
<pk mz="281.097438" i="1090458.9" sn="8.15" a="283.17" fwhm="0.000359" res="783667.8" algo="FTMS"/>
<pk mz="281.103060" i="2009371.3" sn="17.15" a="798.31" fwhm="0.000464" res="605874.5" algo="FTMS"/>
<pk mz="281.116160" i="1477148.0" sn="11.94" a="470.90" fwhm="0.000426" res="659852.0" algo="FTMS"/>
<pk mz="281.139474" i="1529629.4" sn="12.46" a="521.03" fwhm="0.000448" res="628027.6" algo="FTMS"/>
<pk mz="281.142808" i="1360157.5" sn="10.80" a="451.11" fwhm="0.000417" res="673526.6" algo="FTMS"/>
<pk mz="282.025535" i="1478097.0" sn="11.95" a="530.87" fwhm="0.000449" res="628199.6" algo="FTMS"/>
<pk mz="282.061972" i="1708883.1" sn="14.21" a="690.68" fwhm="0.000498" res="566071.4" algo="FTMS"/>
<pk mz="282.070026" i="1493459.6" z="-1" sn="12.10" a="728.85" fwhm="0.000602" res="468916.5" algo="FTMS" component_name="BX" deconvoluted_molecular_mass="281.066844" deconvoluted_isotopic_mass="282.070224"/>
<pk mz="282.084310" i="1104596.5" sn="8.26" a="404.64" fwhm="0.000501" res="562867.8" algo="FTMS"/>
<pk mz="282.876266" i="1076997.1" sn="7.99" a="317.82" fwhm="0.000458" res="617762.6" algo="FTMS"/>
<pk mz="283.009503" i="1070477.5" sn="7.93" a="307.28" fwhm="0.000422" res="671281.8" algo="FTMS"/>
<pk mz="283.045922" i="3942543.8" sn="35.95" a="1749.96" fwhm="0.000488" res="579445.1" algo="FTMS"/>
<pk mz="283.068413" i="4307089.0" sn="39.51" a="2049.28" fwhm="0.000512" res="552906.9" algo="FTMS"/>
<pk mz="283.082311" i="5696658.0" sn="53.07" a="2806.10" fwhm="0.000496" res="570792.6" algo="FTMS"/>
<pk mz="283.093607" i="1086226.9" sn="8.08" a="434.12" fwhm="0.000516" res="548251.6" algo="FTMS"/>
<pk mz="283.118725" i="3275412.5" sn="29.44" a="1474.28" fwhm="0.000501" res="564614.0" algo="FTMS"/>
<pk mz="283.155072" i="1454614.8" sn="11.67" a="534.94" fwhm="0.000453" res="625253.8" algo="FTMS"/>
<pk mz="283.191506" i="1871385.1" sn="15.74" a="867.40" fwhm="0.000513" res="551906.9" algo="FTMS"/>
<pk mz="284.041189" i="1771856.9" sn="14.77" a="715.82" fwhm="0.000466" res="609280.7" algo="FTMS"/>
<pk mz="285.025204" i="1042197.4" sn="7.65" a="348.70" fwhm="0.000437" res="651793.0" algo="FTMS"/>
<pk mz="285.061598" i="14455064.0" z="-1" sn="138.52" a="7338.59" fwhm="0.000511" res="558096.6" algo="FTMS" component_name="h" deconvoluted_molecular_mass="285.061799" deconvoluted_isotopic_mass="285.061800"/>
<pk mz="285.080220" i="1504537.4" sn="12.16" a="529.35" fwhm="0.000467" res="610473.3" algo="FTMS"/>
<pk mz="285.097981" i="6037786.5" sn="56.39" a="2979.23" fwhm="0.000501" res="568862.2" algo="FTMS"/>
<pk mz="285.126132" i="12116253.0" z="-1" sn="115.70" a="6137.04" fwhm="0.000511" res="558125.2" algo="FTMS" component_name="AH" deconvoluted_molecular_mass="285.126340" deconvoluted_isotopic_mass="285.126334"/>
<pk mz="285.134333" i="5415197.5" sn="50.32" a="2603.14" fwhm="0.000491" res="580735.5" algo="FTMS"/>
<pk mz="285.170720" i="2427680.0" sn="21.17" a="976.28" fwhm="0.000475" res="600521.3" algo="FTMS"/>
<pk mz="285.207183" i="2684194.8" sn="23.67" a="1144.43" fwhm="0.000478" res="597186.4" algo="FTMS"/>
<pk mz="286.056846" i="1836514.3" sn="15.40" a="835.40" fwhm="0.000533" res="537183.5" algo="FTMS"/>
<pk mz="286.064935" i="2028898.9" z="-1" sn="17.28" a="779.14" fwhm="0.000463" res="618006.7" algo="FTMS" component_name="h" deconvoluted_molecular_mass="285.061799" deconvoluted_isotopic_mass="286.065140"/>
<pk mz="286.129511" i="2100327.8" z="-1" sn="17.97" a="835.47" fwhm="0.000455" res="629534.2" algo="FTMS" component_name="AH" deconvoluted_molecular_mass="285.126340" deconvoluted_isotopic_mass="286.129715"/>
<pk mz="286.137715" i="1215464.5" sn="9.34" a="544.84" fwhm="0.000519" res="551471.2" algo="FTMS"/>
<pk mz="287.019732" i="1310254.8" sn="10.21" a="446.85" fwhm="0.000454" res="632573.8" algo="FTMS"/>
<pk mz="287.040777" i="2067632.5" sn="17.55" a="854.59" fwhm="0.000491" res="584995.1" algo="FTMS"/>
<pk mz="287.077223" i="3253171.5" sn="29.06" a="1426.13" fwhm="0.000483" res="594250.3" algo="FTMS"/>
<pk mz="287.113607" i="11383222.0" z="-1" sn="107.94" a="5857.41" fwhm="0.000522" res="550443.2" algo="FTMS" component_name="AV" deconvoluted_molecular_mass="287.113815" deconvoluted_isotopic_mass="287.113812"/>
<pk mz="287.150013" i="6536121.5" sn="60.91" a="3280.35" fwhm="0.000509" res="564696.5" algo="FTMS"/>
<pk mz="287.186431" i="2078652.5" sn="17.66" a="834.53" fwhm="0.000460" res="624965.9" algo="FTMS"/>
<pk mz="287.222858" i="1412031.5" sn="11.19" a="522.50" fwhm="0.000443" res="648059.0" algo="FTMS"/>
<pk mz="287.681053" i="1001574.3" sn="7.21" a="272.79" fwhm="0.000490" res="587421.7" algo="FTMS"/>
<pk mz="288.108980" i="1003915.6" sn="7.23" a="275.96" fwhm="0.000428" res="672407.1" algo="FTMS"/>
<pk mz="288.116970" i="1557388.3" z="-1" sn="12.60" a="724.24" fwhm="0.000608" res="474072.0" algo="FTMS" component_name="AV" deconvoluted_molecular_mass="287.113815" deconvoluted_isotopic_mass="288.117178"/>
<pk mz="288.987257" i="1485275.5" sn="11.90" a="494.53" fwhm="0.000465" res="621010.2" algo="FTMS"/>
<pk mz="289.035353" i="1783136.1" sn="14.79" a="681.23" fwhm="0.000510" res="566571.9" algo="FTMS"/>
<pk mz="289.056474" i="1141602.1" sn="8.57" a="429.55" fwhm="0.000482" res="599200.5" algo="FTMS"/>
<pk mz="289.071809" i="1150563.5" sn="8.65" a="341.12" fwhm="0.000411" res="702705.0" algo="FTMS"/>
<pk mz="289.092855" i="4751973.5" sn="43.60" a="2365.46" fwhm="0.000533" res="542744.7" algo="FTMS"/>
<pk mz="289.121186" i="10134120.0" z="-1" sn="95.82" a="5412.17" fwhm="0.000534" res="541658.0" algo="FTMS" component_name="CH" deconvoluted_molecular_mass="289.121399" deconvoluted_isotopic_mass="289.121395"/>
<pk mz="289.129261" i="6125161.0" sn="56.92" a="3114.38" fwhm="0.000525" res="550404.5" algo="FTMS"/>
<pk mz="289.165650" i="2589548.5" sn="22.62" a="1190.00" fwhm="0.000521" res="554775.0" algo="FTMS"/>
<pk mz="289.342370" i="1014589.3" sn="7.33" a="429.21" fwhm="0.000645" res="448870.1" algo="FTMS"/>
<pk mz="289.694445" i="1026175.6" sn="7.45" a="576.22" fwhm="0.000769" res="376819.3" algo="FTMS"/>
<pk mz="290.030618" i="1187265.0" sn="9.01" a="375.36" fwhm="0.000446" res="650040.6" algo="FTMS"/>
<pk mz="290.088176" i="1336646.9" sn="10.46" a="446.74" fwhm="0.000431" res="673097.5" algo="FTMS"/>
<pk mz="290.124547" i="2549450.5" z="-1" sn="22.23" a="1255.76" fwhm="0.000514" res="564041.9" algo="FTMS" component_name="CH" deconvoluted_molecular_mass="289.121399" deconvoluted_isotopic_mass="290.124758"/>
<pk mz="290.132577" i="1216459.4" sn="9.29" a="488.82" fwhm="0.000526" res="551481.0" algo="FTMS"/>
<pk mz="290.598777" i="1040763.3" sn="7.59" a="610.89" fwhm="0.000809" res="359259.0" algo="FTMS"/>
<pk mz="291.014625" i="1978535.3" sn="16.69" a="977.87" fwhm="0.000578" res="503513.4" algo="FTMS"/>
<pk mz="291.038912" i="10712874.0" z="-1" sn="101.44" a="5813.21" fwhm="0.000537" res="542211.4" algo="FTMS" component_name="BF" deconvoluted_molecular_mass="291.039125" deconvoluted_isotopic_mass="291.039124"/>
<pk mz="291.051039" i="2148139.3" sn="18.33" a="879.47" fwhm="0.000491" res="592250.7" algo="FTMS"/>
<pk mz="291.064002" i="1092012.5" sn="8.08" a="330.92" fwhm="0.000478" res="608523.5" algo="FTMS"/>
<pk mz="291.100534" i="1385392.5" sn="10.93" a="532.62" fwhm="0.000459" res="634073.9" algo="FTMS"/>
<pk mz="291.108486" i="1571249.3" sn="12.73" a="676.60" fwhm="0.000523" res="556250.5" algo="FTMS"/>
<pk mz="291.118245" i="3114546.3" sn="27.71" a="1433.60" fwhm="0.000513" res="567541.3" algo="FTMS"/>
<pk mz="291.163584" i="4627255.5" sn="42.39" a="2252.13" fwhm="0.000518" res="562516.3" algo="FTMS"/>
<pk mz="291.209649" i="2345532.3" sn="20.25" a="908.27" fwhm="0.000455" res="640424.3" algo="FTMS"/>
<pk mz="291.972084" i="1090128.6" sn="8.02" a="523.02" fwhm="0.000631" res="463044.6" algo="FTMS"/>
<pk mz="292.009919" i="1199893.0" sn="9.08" a="454.68" fwhm="0.000502" res="581982.2" algo="FTMS"/>
<pk mz="292.042262" i="1093016.6" z="-1" sn="8.05" a="340.99" fwhm="0.000464" res="629270.5" algo="FTMS" component_name="BF" deconvoluted_molecular_mass="291.039125" deconvoluted_isotopic_mass="292.042476"/>
<pk mz="292.046286" i="1322649.0" sn="10.26" a="532.50" fwhm="0.000497" res="587962.9" algo="FTMS"/>
<pk mz="292.103761" i="5938591.5" sn="54.79" a="3079.63" fwhm="0.000537" res="543774.8" algo="FTMS"/>
<pk mz="293.030319" i="2753291.8" sn="24.06" a="1156.60" fwhm="0.000474" res="617977.0" algo="FTMS"/>
<pk mz="293.035975" i="3363596.5" sn="29.95" a="1808.96" fwhm="0.000557" res="526306.2" algo="FTMS"/>
<pk mz="293.066693" i="2927632.3" sn="25.74" a="1273.48" fwhm="0.000495" res="591739.8" algo="FTMS"/>
<pk mz="293.079709" i="1935889.8" sn="16.17" a="733.29" fwhm="0.000457" res="641549.1" algo="FTMS"/>
<pk mz="293.103018" i="1612308.6" sn="13.05" a="574.70" fwhm="0.000461" res="635728.4" algo="FTMS"/>
<pk mz="293.114280" i="1453333.9" sn="11.52" a="640.18" fwhm="0.000538" res="544720.4" algo="FTMS"/>
<pk mz="293.175184" i="8569885.0" sn="80.17" a="2502.42" fwhm="0.000340" res="861872.3" algo="FTMS"/>
<pk mz="293.175811" i="67851296.0" z="-1" sn="652.00" a="36983.20" fwhm="0.000534" res="549096.9" algo="FTMS" component_name="I" deconvoluted_molecular_mass="293.176035" deconvoluted_isotopic_mass="293.176027"/>
<pk mz="293.179177" i="6199837.5" sn="57.31" a="3221.91" fwhm="0.000539" res="543516.6" algo="FTMS"/>
<pk mz="293.206728" i="985249.1" sn="7.00" a="310.59" fwhm="0.000473" res="620541.3" algo="FTMS"/>
<pk mz="294.025564" i="1122950.0" sn="8.33" a="416.72" fwhm="0.000487" res="603827.0" algo="FTMS"/>
<pk mz="294.179211" i="11130009.0" z="-1" sn="104.86" a="5846.50" fwhm="0.000535" res="550179.6" algo="FTMS" component_name="I" deconvoluted_molecular_mass="293.176035" deconvoluted_isotopic_mass="294.179428"/>
<pk mz="295.009617" i="1641732.6" sn="13.33" a="693.05" fwhm="0.000519" res="568224.8" algo="FTMS"/>
<pk mz="295.045920" i="3622153.5" sn="32.44" a="1725.24" fwhm="0.000534" res="552621.7" algo="FTMS"/>
<pk mz="295.082329" i="2909454.3" sn="25.56" a="1350.64" fwhm="0.000514" res="573552.3" algo="FTMS"/>
<pk mz="295.095435" i="2546960.0" sn="22.07" a="1207.43" fwhm="0.000511" res="577561.2" algo="FTMS"/>
<pk mz="295.118661" i="1676051.0" sn="13.67" a="623.00" fwhm="0.000455" res="648402.9" algo="FTMS"/>
<pk mz="295.131750" i="1750292.8" sn="14.38" a="813.56" fwhm="0.000574" res="514261.9" algo="FTMS"/>
<pk mz="295.155097" i="1144343.9" sn="8.54" a="303.52" fwhm="0.000405" res="729072.3" algo="FTMS"/>
<pk mz="296.041176" i="1062927.4" sn="7.75" a="433.46" fwhm="0.000563" res="525905.9" algo="FTMS"/>
<pk mz="296.049127" i="1103120.5" sn="8.14" a="445.24" fwhm="0.000529" res="560109.8" algo="FTMS"/>
<pk mz="296.077599" i="1014932.4" sn="7.29" a="283.09" fwhm="0.000382" res="775284.8" algo="FTMS"/>
<pk mz="296.100028" i="1657495.5" sn="13.49" a="617.37" fwhm="0.000445" res="665835.2" algo="FTMS"/>
<pk mz="296.240224" i="1032426.9" sn="7.46" a="587.22" fwhm="0.000789" res="375272.1" algo="FTMS"/>
<pk mz="297.024426" i="1018649.4" sn="7.28" a="358.74" fwhm="0.000545" res="545000.6" algo="FTMS"/>
<pk mz="297.025234" i="2837017.5" sn="24.71" a="1431.97" fwhm="0.000551" res="539517.5" algo="FTMS"/>
<pk mz="297.061622" i="4856862.5" sn="44.08" a="2449.75" fwhm="0.000535" res="554909.6" algo="FTMS"/>
<pk mz="297.092499" i="1043107.2" sn="7.51" a="319.29" fwhm="0.000470" res="632058.2" algo="FTMS"/>
<pk mz="297.098000" i="4045348.0" sn="36.30" a="2266.22" fwhm="0.000560" res="530867.2" algo="FTMS"/>
<pk mz="297.134375" i="3231529.3" sn="28.49" a="1668.08" fwhm="0.000563" res="527704.9" algo="FTMS"/>
<pk mz="297.152957" i="52729388.0" z="-1" sn="503.08" a="29916.74" fwhm="0.000558" res="532453.4" algo="FTMS" component_name="L" deconvoluted_molecular_mass="297.153190" deconvoluted_isotopic_mass="297.153180"/>
<pk mz="297.170767" i="1984046.4" sn="16.53" a="867.63" fwhm="0.000551" res="539483.4" algo="FTMS"/>
<pk mz="297.207119" i="1135539.6" sn="8.40" a="345.75" fwhm="0.000410" res="724587.6" algo="FTMS"/>
<pk mz="298.056830" i="1484720.1" sn="11.74" a="623.72" fwhm="0.000516" res="577852.9" algo="FTMS"/>
<pk mz="298.156370" i="8088255.0" z="-1" sn="75.06" a="4311.43" fwhm="0.000548" res="543645.1" algo="FTMS" component_name="L" deconvoluted_molecular_mass="297.153190" deconvoluted_isotopic_mass="298.156595"/>
<pk mz="299.040888" i="4067141.3" sn="36.50" a="1978.78" fwhm="0.000530" res="564406.3" algo="FTMS"/>
<pk mz="299.076636" i="1375818.6" sn="10.70" a="338.48" fwhm="0.000335" res="893968.4" algo="FTMS"/>
<pk mz="299.077280" i="6874955.0" sn="63.42" a="3573.69" fwhm="0.000528" res="566672.9" algo="FTMS"/>
<pk mz="299.113648" i="5638992.5" sn="51.57" a="3031.81" fwhm="0.000559" res="535495.5" algo="FTMS"/>
<pk mz="299.148820" i="1580629.9" sn="12.66" a="549.54" fwhm="0.000444" res="673881.9" algo="FTMS"/>
<pk mz="299.150039" i="5102934.0" sn="46.43" a="2673.18" fwhm="0.000559" res="535384.9" algo="FTMS"/>
<pk mz="299.186455" i="1953115.6" sn="16.23" a="803.27" fwhm="0.000496" res="603289.0" algo="FTMS"/>
<pk mz="299.222740" i="1235937.3" sn="9.36" a="506.20" fwhm="0.000510" res="586606.7" algo="FTMS"/>
<pk mz="300.072501" i="1290726.9" sn="9.88" a="510.83" fwhm="0.000519" res="578627.0" algo="FTMS"/>
<pk mz="300.080658" i="1276264.3" sn="9.74" a="475.12" fwhm="0.000511" res="586894.4" algo="FTMS"/>
<pk mz="300.117025" i="1201774.0" sn="9.03" a="457.65" fwhm="0.000541" res="554768.7" algo="FTMS"/>
<pk mz="300.131764" i="1084144.4" sn="7.90" a="375.81" fwhm="0.000518" res="579797.4" algo="FTMS"/>
<pk mz="301.056505" i="2005126.4" sn="16.73" a="967.46" fwhm="0.000534" res="564298.3" algo="FTMS"/>
<pk mz="301.071793" i="1260936.9" sn="9.59" a="449.73" fwhm="0.000449" res="670549.8" algo="FTMS"/>
<pk mz="301.092922" i="5864076.5" sn="53.73" a="3046.37" fwhm="0.000543" res="554290.9" algo="FTMS"/>
<pk mz="301.120872" i="1022096.9" sn="7.30" a="381.94" fwhm="0.000548" res="549626.8" algo="FTMS"/>
<pk mz="301.129315" i="10340498.0" z="-1" sn="96.65" a="5716.53" fwhm="0.000560" res="537283.5" algo="FTMS" component_name="BZ" deconvoluted_molecular_mass="301.129541" deconvoluted_isotopic_mass="301.129545"/>
<pk mz="301.165686" i="5127320.5" sn="46.67" a="2704.32" fwhm="0.000546" res="551456.4" algo="FTMS"/>
<pk mz="301.202059" i="4415134.5" sn="39.84" a="2271.82" fwhm="0.000548" res="549903.7" algo="FTMS"/>
<pk mz="302.066182" i="2691887.0" sn="23.17" a="1604.32" fwhm="0.000617" res="489799.4" algo="FTMS"/>
<pk mz="302.088108" i="1160242.8" sn="8.57" a="559.67" fwhm="0.000707" res="427316.6" algo="FTMS"/>
<pk mz="302.132621" i="1398842.3" z="-1" sn="10.85" a="503.77" fwhm="0.000477" res="633441.7" algo="FTMS" component_name="BZ" deconvoluted_molecular_mass="301.129541" deconvoluted_isotopic_mass="302.132852"/>
<pk mz="302.135819" i="1571386.9" sn="12.49" a="695.83" fwhm="0.000537" res="562263.2" algo="FTMS"/>
<pk mz="302.628793" i="995855.2" sn="7.01" a="381.92" fwhm="0.000525" res="575948.1" algo="FTMS"/>
<pk mz="303.002947" i="2517200.0" sn="21.50" a="1126.10" fwhm="0.000528" res="573427.8" algo="FTMS"/>
<pk mz="303.050915" i="1501592.4" sn="11.82" a="813.96" fwhm="0.000716" res="423059.4" algo="FTMS"/>
<pk mz="303.072184" i="1999836.0" sn="16.57" a="881.90" fwhm="0.000506" res="598849.3" algo="FTMS"/>
<pk mz="303.107879" i="1066722.3" sn="7.68" a="257.94" fwhm="0.000345" res="879334.1" algo="FTMS"/>
<pk mz="303.108583" i="6473186.5" sn="59.20" a="3595.49" fwhm="0.000567" res="534381.9" algo="FTMS"/>
<pk mz="303.144968" i="5510632.5" sn="50.02" a="2873.35" fwhm="0.000559" res="542586.7" algo="FTMS"/>
<pk mz="303.181370" i="1999855.1" sn="16.57" a="894.35" fwhm="0.000533" res="568526.7" algo="FTMS"/>
<pk mz="303.217718" i="2519029.5" sn="21.52" a="1219.93" fwhm="0.000559" res="542899.4" algo="FTMS"/>
<pk mz="303.993698" i="1078910.8" sn="7.80" a="413.20" fwhm="0.000564" res="539349.3" algo="FTMS"/>
<pk mz="304.046186" i="1785480.1" sn="14.53" a="684.52" fwhm="0.000485" res="627141.1" algo="FTMS"/>
<pk mz="304.103807" i="1686930.4" sn="13.59" a="723.03" fwhm="0.000523" res="581625.6" algo="FTMS"/>
<pk mz="304.111942" i="1015059.9" sn="7.19" a="341.34" fwhm="0.000480" res="634196.1" algo="FTMS"/>
<pk mz="304.881801" i="1418527.3" sn="11.03" a="534.58" fwhm="0.000523" res="582496.2" algo="FTMS"/>
<pk mz="305.030284" i="2127162.5" sn="17.78" a="905.39" fwhm="0.000496" res="614712.4" algo="FTMS"/>
<pk mz="305.052123" i="1272766.5" sn="9.64" a="740.16" fwhm="0.000719" res="424014.9" algo="FTMS"/>
<pk mz="305.054694" i="1445182.9" sn="11.28" a="619.90" fwhm="0.000532" res="573275.6" algo="FTMS"/>
<pk mz="305.066693" i="1366721.1" sn="10.54" a="577.82" fwhm="0.000532" res="573332.2" algo="FTMS"/>
<pk mz="305.077919" i="1167555.3" sn="8.64" a="378.12" fwhm="0.000451" res="676311.3" algo="FTMS"/>
<pk mz="305.079732" i="1464515.5" sn="11.47" a="653.78" fwhm="0.000538" res="567034.2" algo="FTMS"/>
<pk mz="305.087884" i="1705285.0" sn="13.76" a="621.81" fwhm="0.000450" res="677448.7" algo="FTMS"/>
<pk mz="305.102984" i="1250631.8" sn="9.43" a="453.08" fwhm="0.000474" res="644024.8" algo="FTMS"/>
<pk mz="305.116051" i="2038602.3" sn="16.94" a="971.33" fwhm="0.000570" res="535316.8" algo="FTMS"/>
<pk mz="305.124222" i="2431563.8" sn="20.68" a="1181.75" fwhm="0.000542" res="562611.1" algo="FTMS"/>
<pk mz="305.139510" i="1063374.5" sn="7.65" a="461.46" fwhm="0.000538" res="567212.4" algo="FTMS"/>
<pk mz="305.160538" i="1454162.4" sn="11.37" a="540.49" fwhm="0.000535" res="569887.9" algo="FTMS"/>
<pk mz="305.188880" i="1120727.6" sn="8.19" a="456.78" fwhm="0.000562" res="543311.7" algo="FTMS"/>
<pk mz="306.025545" i="1083763.3" sn="7.84" a="364.86" fwhm="0.000470" res="651542.1" algo="FTMS"/>
<pk mz="306.061895" i="1394810.0" sn="10.80" a="503.87" fwhm="0.000504" res="607721.4" algo="FTMS"/>
<pk mz="306.083036" i="1027070.1" sn="7.30" a="323.80" fwhm="0.000550" res="556025.1" algo="FTMS"/>
<pk mz="306.098360" i="1005824.9" sn="7.10" a="430.91" fwhm="0.000605" res="506132.2" algo="FTMS"/>
<pk mz="306.119467" i="1737220.9" sn="14.06" a="774.58" fwhm="0.000548" res="558766.9" algo="FTMS"/>
<pk mz="306.879789" i="2242965.3" sn="18.88" a="1210.54" fwhm="0.000638" res="481322.9" algo="FTMS"/>
<pk mz="307.009473" i="2128302.3" sn="17.79" a="1067.01" fwhm="0.000547" res="560764.3" algo="FTMS"/>
<pk mz="307.045909" i="2847413.3" sn="24.64" a="1466.89" fwhm="0.000567" res="541928.6" algo="FTMS"/>
<pk mz="307.057205" i="1280951.3" sn="9.72" a="485.09" fwhm="0.000541" res="567766.3" algo="FTMS"/>
<pk mz="307.059103" i="1162423.6" sn="8.59" a="489.93" fwhm="0.000528" res="582023.2" algo="FTMS"/>
<pk mz="307.070316" i="1614777.9" sn="12.90" a="646.91" fwhm="0.000499" res="614974.4" algo="FTMS"/>
<pk mz="307.082300" i="2098620.3" sn="17.51" a="1062.87" fwhm="0.000584" res="525711.3" algo="FTMS"/>
<pk mz="307.095374" i="4027070.8" sn="35.88" a="2001.80" fwhm="0.000545" res="563419.0" algo="FTMS"/>
<pk mz="307.118640" i="1451587.1" sn="11.34" a="622.56" fwhm="0.000538" res="570434.1" algo="FTMS"/>
<pk mz="307.131724" i="2578629.8" sn="22.08" a="1368.76" fwhm="0.000560" res="548525.0" algo="FTMS"/>
<pk mz="307.158398" i="1014474.8" sn="7.13" a="341.20" fwhm="0.000495" res="620241.2" algo="FTMS"/>
<pk mz="307.194827" i="1209553.8" sn="8.98" a="471.91" fwhm="0.000495" res="620147.1" algo="FTMS"/>
<pk mz="308.041195" i="2126710.5" sn="17.66" a="1121.18" fwhm="0.000642" res="480059.5" algo="FTMS"/>
<pk mz="308.077594" i="1153405.6" sn="8.44" a="498.17" fwhm="0.000558" res="551942.3" algo="FTMS"/>
<pk mz="308.098674" i="1253761.8" sn="9.39" a="505.83" fwhm="0.000558" res="552451.0" algo="FTMS"/>
<pk mz="308.877804" i="1272732.1" sn="9.57" a="552.51" fwhm="0.000572" res="540003.1" algo="FTMS"/>
<pk mz="309.025151" i="2759225.8" sn="23.65" a="1391.13" fwhm="0.000562" res="550067.4" algo="FTMS"/>
<pk mz="309.061591" i="4466753.0" sn="39.81" a="2465.75" fwhm="0.000597" res="517698.2" algo="FTMS"/>
<pk mz="309.074690" i="1759555.6" sn="14.18" a="825.69" fwhm="0.000565" res="547333.9" algo="FTMS"/>
<pk mz="309.092404" i="1115591.1" sn="8.08" a="427.93" fwhm="0.000508" res="608169.3" algo="FTMS"/>
<pk mz="309.097990" i="3035720.3" sn="26.26" a="1589.38" fwhm="0.000570" res="541960.8" algo="FTMS"/>
<pk mz="309.109220" i="1435978.5" sn="11.12" a="675.46" fwhm="0.000617" res="500868.9" algo="FTMS"/>
<pk mz="309.111029" i="3525194.8" sn="30.90" a="1917.38" fwhm="0.000584" res="529481.9" algo="FTMS"/>
<pk mz="309.134399" i="1822287.5" sn="14.77" a="738.99" fwhm="0.000513" res="602100.1" algo="FTMS"/>
<pk mz="309.147393" i="2120274.3" sn="17.60" a="1177.99" fwhm="0.000607" res="508910.4" algo="FTMS"/>
<pk mz="309.152997" i="1906515.3" sn="15.57" a="946.22" fwhm="0.000588" res="525563.4" algo="FTMS"/>
<pk mz="309.170799" i="3097686.8" sn="26.85" a="1735.24" fwhm="0.000609" res="507949.6" algo="FTMS"/>
<pk mz="309.174139" i="2495831.5" sn="21.15" a="1133.90" fwhm="0.000525" res="589336.0" algo="FTMS"/>
<pk mz="310.056819" i="2010634.4" sn="16.56" a="892.99" fwhm="0.000543" res="570925.1" algo="FTMS"/>
<pk mz="310.069922" i="1812493.0" sn="14.68" a="783.07" fwhm="0.000514" res="602787.3" algo="FTMS"/>
<pk mz="311.019885" i="1032528.8" sn="7.29" a="377.61" fwhm="0.000569" res="546760.3" algo="FTMS"/>
<pk mz="311.040873" i="3085781.3" sn="26.73" a="1661.82" fwhm="0.000593" res="524719.6" algo="FTMS"/>
<pk mz="311.077232" i="6225372.5" sn="56.46" a="3809.90" fwhm="0.000621" res="500932.3" algo="FTMS"/>
<pk mz="311.090252" i="1778911.5" sn="14.36" a="826.52" fwhm="0.000579" res="537707.8" algo="FTMS"/>
<pk mz="311.108141" i="1501923.1" sn="11.74" a="589.28" fwhm="0.000487" res="639143.8" algo="FTMS"/>
<pk mz="311.113618" i="5410788.5" sn="48.74" a="3176.35" fwhm="0.000616" res="504961.7" algo="FTMS"/>
<pk mz="311.126713" i="1238503.0" sn="9.24" a="478.70" fwhm="0.000505" res="615758.5" algo="FTMS"/>
<pk mz="311.132221" i="1603432.1" sn="12.70" a="745.78" fwhm="0.000585" res="531926.5" algo="FTMS"/>
<pk mz="311.142106" i="1060330.3" sn="7.56" a="449.87" fwhm="0.000574" res="541784.1" algo="FTMS"/>
<pk mz="311.150051" i="3838444.0" sn="33.86" a="2148.87" fwhm="0.000588" res="529142.3" algo="FTMS"/>
<pk mz="311.156852" i="1943533.4" sn="15.92" a="927.21" fwhm="0.000566" res="549546.3" algo="FTMS"/>
<pk mz="311.168589" i="264503280.0" z="-1" sn="2501.70" a="157867.78" fwhm="0.000599" res="519254.1" algo="FTMS" component_name="C" deconvoluted_molecular_mass="311.168845" deconvoluted_isotopic_mass="311.168837"/>
<pk mz="311.186454" i="1962483.5" sn="16.10" a="909.23" fwhm="0.000534" res="582718.4" algo="FTMS"/>
<pk mz="311.222811" i="1796603.1" sn="14.53" a="806.69" fwhm="0.000538" res="578281.3" algo="FTMS"/>
<pk mz="312.036064" i="1377957.9" sn="10.56" a="558.77" fwhm="0.000567" res="549882.3" algo="FTMS"/>
<pk mz="312.072486" i="1724589.6" sn="13.84" a="814.83" fwhm="0.000594" res="525076.7" algo="FTMS"/>
<pk mz="312.171989" i="37511364.0" z="-1" sn="352.65" a="23391.80" fwhm="0.000608" res="513506.5" algo="FTMS" component_name="C" deconvoluted_molecular_mass="311.168845" deconvoluted_isotopic_mass="312.172239"/>
<pk mz="313.056499" i="4980095.5" sn="44.37" a="2688.57" fwhm="0.000574" res="545190.1" algo="FTMS"/>
<pk mz="313.092882" i="5003143.5" sn="44.59" a="2993.37" fwhm="0.000601" res="521207.9" algo="FTMS"/>
<pk mz="313.128543" i="1356687.0" sn="10.29" a="341.97" fwhm="0.000317" res="987345.1" algo="FTMS"/>
<pk mz="313.129280" i="9269647.0" z="-1" sn="84.71" a="5554.43" fwhm="0.000606" res="517102.0" algo="FTMS" component_name="DI" deconvoluted_molecular_mass="313.129539" deconvoluted_isotopic_mass="313.129532"/>
<pk mz="313.147976" i="1044499.3" sn="7.35" a="346.24" fwhm="0.000459" res="681841.9" algo="FTMS"/>
<pk mz="313.157659" i="2173333.3" sn="17.97" a="1020.49" fwhm="0.000580" res="540214.3" algo="FTMS"/>
<pk mz="313.164454" i="8988055.0" z="-1" sn="82.06" a="5620.31" fwhm="0.000615" res="509320.7" algo="FTMS" component_name="DU" deconvoluted_molecular_mass="313.164707" deconvoluted_isotopic_mass="313.164706"/>
<pk mz="313.165692" i="5480855.0" sn="49.08" a="3138.35" fwhm="0.000594" res="527337.8" algo="FTMS"/>
<pk mz="313.172962" i="1113880.6" sn="8.01" a="442.80" fwhm="0.000547" res="572119.4" algo="FTMS"/>
<pk mz="313.175381" i="2790297.3" z="-1" sn="23.77" a="1394.03" fwhm="0.000539" res="581274.3" algo="FTMS" component_name="C" deconvoluted_molecular_mass="311.168845" deconvoluted_isotopic_mass="313.175633"/>
<pk mz="313.202082" i="1505438.9" sn="11.69" a="602.89" fwhm="0.000506" res="618638.8" algo="FTMS"/>
<pk mz="313.238453" i="2484646.8" sn="20.90" a="1191.30" fwhm="0.000538" res="581817.5" algo="FTMS"/>
<pk mz="314.051791" i="1584215.3" sn="12.43" a="761.83" fwhm="0.000586" res="536185.0" algo="FTMS"/>
<pk mz="314.059930" i="1129945.0" sn="8.16" a="415.43" fwhm="0.000555" res="566078.7" algo="FTMS"/>
<pk mz="314.096232" i="1145441.0" sn="8.30" a="403.68" fwhm="0.000521" res="602860.5" algo="FTMS"/>
<pk mz="314.132679" i="1296104.9" z="-1" sn="9.72" a="592.17" fwhm="0.000546" res="574830.4" algo="FTMS" component_name="DI" deconvoluted_molecular_mass="313.129539" deconvoluted_isotopic_mass="314.132933"/>
<pk mz="314.167801" i="1556592.6" z="-1" sn="12.17" a="833.45" fwhm="0.000672" res="467228.3" algo="FTMS" component_name="DU" deconvoluted_molecular_mass="313.164707" deconvoluted_isotopic_mass="314.168054"/>
<pk mz="315.035792" i="1537455.6" sn="11.99" a="741.07" fwhm="0.000604" res="521455.7" algo="FTMS"/>
<pk mz="315.072153" i="3477303.8" sn="30.23" a="1967.56" fwhm="0.000604" res="521651.8" algo="FTMS"/>
<pk mz="315.108534" i="6910784.0" sn="62.52" a="3989.91" fwhm="0.000598" res="526764.1" algo="FTMS"/>
<pk mz="315.144942" i="8057672.0" z="-1" sn="73.31" a="4852.77" fwhm="0.000609" res="517482.2" algo="FTMS" component_name="FO" deconvoluted_molecular_mass="315.145191" deconvoluted_isotopic_mass="315.145198"/>
<pk mz="315.181317" i="6168400.0" sn="55.54" a="3497.67" fwhm="0.000597" res="527873.4" algo="FTMS"/>
<pk mz="315.217739" i="2717016.0" sn="23.08" a="1370.17" fwhm="0.000569" res="553642.0" algo="FTMS"/>
<pk mz="316.111880" i="1017759.8" sn="7.10" a="359.73" fwhm="0.000532" res="593673.9" algo="FTMS"/>
<pk mz="316.140116" i="1275046.1" sn="9.52" a="676.28" fwhm="0.000702" res="450513.9" algo="FTMS"/>
<pk mz="316.148244" i="1544872.0" z="-1" sn="12.05" a="758.70" fwhm="0.000639" res="494585.1" algo="FTMS" component_name="FO" deconvoluted_molecular_mass="315.145191" deconvoluted_isotopic_mass="316.148502"/>
<pk mz="316.151384" i="2236456.8" sn="18.56" a="1242.15" fwhm="0.000633" res="499700.9" algo="FTMS"/>
<pk mz="317.030200" i="1933807.4" sn="15.71" a="1119.15" fwhm="0.000669" res="473625.2" algo="FTMS"/>
<pk mz="317.051407" i="1606900.3" sn="12.64" a="794.81" fwhm="0.000599" res="529304.6" algo="FTMS"/>
<pk mz="317.066723" i="1705975.8" sn="13.57" a="847.83" fwhm="0.000593" res="534741.9" algo="FTMS"/>
<pk mz="317.087843" i="2966268.5" sn="25.42" a="1669.77" fwhm="0.000607" res="522668.3" algo="FTMS"/>
<pk mz="317.116126" i="1063683.0" sn="7.53" a="494.28" fwhm="0.000666" res="475851.1" algo="FTMS"/>
<pk mz="317.124189" i="8077573.0" z="-1" sn="73.49" a="5117.16" fwhm="0.000650" res="488246.7" algo="FTMS" component_name="FN" deconvoluted_molecular_mass="317.124448" deconvoluted_isotopic_mass="317.124449"/>
<pk mz="317.135621" i="1092487.4" sn="7.80" a="524.86" fwhm="0.000683" res="464092.7" algo="FTMS"/>
<pk mz="317.139481" i="1081736.3" sn="7.70" a="566.35" fwhm="0.000641" res="494824.0" algo="FTMS"/>
<pk mz="317.160557" i="6064397.0" sn="54.56" a="3738.88" fwhm="0.000631" res="502729.5" algo="FTMS"/>
<pk mz="317.196965" i="1806869.4" sn="14.52" a="814.75" fwhm="0.000557" res="569495.8" algo="FTMS"/>
<pk mz="317.233334" i="1723677.6" sn="13.73" a="847.42" fwhm="0.000577" res="549593.3" algo="FTMS"/>
<pk mz="318.025611" i="1280083.3" sn="9.56" a="594.52" fwhm="0.000584" res="544311.1" algo="FTMS"/>
<pk mz="318.061950" i="1318619.5" sn="9.92" a="609.20" fwhm="0.000638" res="498663.4" algo="FTMS"/>
<pk mz="318.082986" i="1137632.4" sn="8.22" a="505.21" fwhm="0.000602" res="528198.4" algo="FTMS"/>
<pk mz="318.109534" i="1111398.5" sn="7.97" a="369.71" fwhm="0.000535" res="594841.6" algo="FTMS"/>
<pk mz="318.119462" i="1963752.8" sn="15.99" a="994.02" fwhm="0.000605" res="526222.9" algo="FTMS"/>
<pk mz="318.127529" i="1226218.6" z="-1" sn="9.05" a="501.62" fwhm="0.000611" res="520890.5" algo="FTMS" component_name="FN" deconvoluted_molecular_mass="317.124448" deconvoluted_isotopic_mass="318.127790"/>
<pk mz="318.929849" i="1023012.4" sn="7.09" a="465.78" fwhm="0.000634" res="502747.6" algo="FTMS"/>
<pk mz="319.009580" i="1828791.0" sn="14.62" a="934.67" fwhm="0.000611" res="521944.9" algo="FTMS"/>
<pk mz="319.045926" i="2573247.5" sn="21.57" a="1518.77" fwhm="0.000673" res="473856.8" algo="FTMS"/>
<pk mz="319.057239" i="1054402.1" sn="7.38" a="416.24" fwhm="0.000556" res="573362.9" algo="FTMS"/>
<pk mz="319.067045" i="1418948.4" sn="10.79" a="776.00" fwhm="0.000624" res="511139.2" algo="FTMS"/>
<pk mz="319.082291" i="1349319.9" sn="10.14" a="535.92" fwhm="0.000584" res="546216.4" algo="FTMS"/>
<pk mz="319.093554" i="1117130.5" sn="7.97" a="431.37" fwhm="0.000595" res="536160.6" algo="FTMS"/>
<pk mz="319.095374" i="1489611.0" sn="11.45" a="735.17" fwhm="0.000604" res="528591.7" algo="FTMS"/>
<pk mz="319.103441" i="1855948.9" sn="14.87" a="1016.36" fwhm="0.000635" res="502846.3" algo="FTMS"/>
<pk mz="319.118696" i="1479120.4" sn="11.35" a="681.93" fwhm="0.000582" res="548451.9" algo="FTMS"/>
<pk mz="319.131773" i="1202131.5" sn="8.76" a="428.79" fwhm="0.000514" res="620692.4" algo="FTMS"/>
<pk mz="319.139849" i="2848725.3" sn="24.15" a="1729.33" fwhm="0.000695" res="459281.5" algo="FTMS"/>
<pk mz="319.168101" i="1411803.9" sn="10.72" a="717.09" fwhm="0.000647" res="493405.5" algo="FTMS"/>
<pk mz="319.176254" i="1551325.8" sn="12.03" a="775.08" fwhm="0.000605" res="527265.3" algo="FTMS"/>
<pk mz="319.204571" i="1113316.4" sn="7.93" a="415.75" fwhm="0.000566" res="563630.2" algo="FTMS"/>
<pk mz="319.240973" i="4611309.0" sn="40.61" a="2613.42" fwhm="0.000605" res="527691.8" algo="FTMS"/>
<pk mz="320.041241" i="2030504.5" sn="16.50" a="1081.17" fwhm="0.000620" res="516188.7" algo="FTMS"/>
<pk mz="320.077536" i="1053617.0" sn="7.37" a="387.75" fwhm="0.000622" res="514770.6" algo="FTMS"/>
<pk mz="320.098712" i="1810102.0" sn="14.44" a="909.74" fwhm="0.000606" res="528537.7" algo="FTMS"/>
<pk mz="320.135103" i="2672830.5" sn="22.50" a="1514.99" fwhm="0.000643" res="497511.6" algo="FTMS"/>
<pk mz="321.009145" i="5341837.5" sn="47.43" a="3123.58" fwhm="0.000627" res="511612.8" algo="FTMS"/>
<pk mz="321.025199" i="2636689.3" sn="22.16" a="1371.75" fwhm="0.000598" res="537223.4" algo="FTMS"/>
<pk mz="321.061564" i="2123161.8" sn="17.36" a="1094.02" fwhm="0.000615" res="521684.2" algo="FTMS"/>
<pk mz="321.072842" i="1127452.5" sn="8.06" a="419.93" fwhm="0.000546" res="588015.9" algo="FTMS"/>
<pk mz="321.074631" i="1175069.0" sn="8.51" a="490.41" fwhm="0.000595" res="539818.5" algo="FTMS"/>
<pk mz="321.097907" i="2131362.5" sn="17.44" a="1071.45" fwhm="0.000609" res="527491.9" algo="FTMS"/>
<pk mz="321.111016" i="3447461.5" sn="29.73" a="1979.10" fwhm="0.000611" res="525274.9" algo="FTMS"/>
<pk mz="321.134440" i="1524907.3" sn="11.77" a="677.81" fwhm="0.000569" res="564765.9" algo="FTMS"/>
<pk mz="321.147389" i="1696430.3" sn="13.38" a="677.16" fwhm="0.000500" res="642824.0" algo="FTMS"/>
<pk mz="321.183844" i="2404535.0" sn="19.99" a="1208.84" fwhm="0.000585" res="548668.3" algo="FTMS"/>
<pk mz="321.210477" i="1800125.3" sn="14.35" a="858.04" fwhm="0.000583" res="550688.3" algo="FTMS"/>
<pk mz="321.238035" i="1764547.9" sn="14.01" a="943.12" fwhm="0.000654" res="491129.2" algo="FTMS"/>
<pk mz="322.056827" i="1261319.6" sn="9.31" a="565.62" fwhm="0.000582" res="553525.1" algo="FTMS"/>
<pk mz="322.093273" i="1155600.4" sn="8.32" a="428.98" fwhm="0.000537" res="599652.6" algo="FTMS"/>
<pk mz="322.104632" i="1109011.1" sn="7.89" a="415.84" fwhm="0.000525" res="613857.8" algo="FTMS"/>
<pk mz="322.106249" i="1425811.5" sn="10.85" a="680.72" fwhm="0.000615" res="523416.9" algo="FTMS"/>
<pk mz="322.114313" i="1119765.4" sn="7.99" a="425.99" fwhm="0.000546" res="590046.4" algo="FTMS"/>
<pk mz="322.773593" i="1037940.1" sn="7.22" a="548.85" fwhm="0.000786" res="410837.0" algo="FTMS"/>
<pk mz="322.970753" i="1260771.8" sn="9.30" a="710.82" fwhm="0.000708" res="456240.5" algo="FTMS"/>
<pk mz="323.004570" i="1355884.0" sn="10.19" a="660.13" fwhm="0.000620" res="520919.6" algo="FTMS"/>
<pk mz="323.007088" i="5839980.5" sn="52.08" a="3723.47" fwhm="0.000667" res="484589.3" algo="FTMS"/>
<pk mz="323.040843" i="4183668.8" sn="36.61" a="2533.63" fwhm="0.000648" res="498387.9" algo="FTMS"/>
<pk mz="323.077271" i="3926141.5" sn="34.20" a="2263.75" fwhm="0.000637" res="507157.5" algo="FTMS"/>
<pk mz="323.090321" i="3117696.8" sn="26.65" a="1861.81" fwhm="0.000649" res="498063.9" algo="FTMS"/>
<pk mz="323.108130" i="1577605.0" sn="12.26" a="753.00" fwhm="0.000610" res="529396.9" algo="FTMS"/>
<pk mz="323.113658" i="2807430.5" sn="23.75" a="1474.71" fwhm="0.000614" res="526078.3" algo="FTMS"/>
<pk mz="323.126744" i="3577481.5" sn="30.94" a="1938.69" fwhm="0.000610" res="529588.1" algo="FTMS"/>
<pk mz="323.150030" i="1948303.3" sn="15.73" a="1004.30" fwhm="0.000635" res="508858.6" algo="FTMS"/>
<pk mz="323.163082" i="1561746.4" sn="12.11" a="692.50" fwhm="0.000584" res="553077.1" algo="FTMS"/>
<pk mz="323.168652" i="1753235.8" sn="13.90" a="721.59" fwhm="0.000546" res="591611.5" algo="FTMS"/>
<pk mz="323.180847" i="1249942.6" sn="9.20" a="485.09" fwhm="0.000547" res="591344.6" algo="FTMS"/>
<pk mz="323.199488" i="1181979.1" sn="8.57" a="432.04" fwhm="0.000565" res="572332.4" algo="FTMS"/>
<pk mz="324.036075" i="1665894.6" sn="13.09" a="847.93" fwhm="0.000649" res="499506.6" algo="FTMS"/>
<pk mz="324.072434" i="2088815.5" sn="17.04" a="1080.27" fwhm="0.000629" res="515577.8" algo="FTMS"/>
<pk mz="324.085561" i="1864562.8" sn="14.94" a="1090.56" fwhm="0.000665" res="487560.6" algo="FTMS"/>
<pk mz="325.020049" i="1539927.6" sn="11.82" a="1055.91" fwhm="0.000803" res="404604.3" algo="FTMS"/>
<pk mz="325.056520" i="3783264.5" sn="32.63" a="2103.42" fwhm="0.000619" res="525356.9" algo="FTMS"/>
<pk mz="325.087390" i="1037544.1" sn="7.16" a="486.14" fwhm="0.000650" res="500490.4" algo="FTMS"/>
<pk mz="325.092917" i="4499561.5" sn="39.28" a="2666.90" fwhm="0.000650" res="499818.9" algo="FTMS"/>
<pk mz="325.105906" i="2030956.6" sn="16.38" a="1087.24" fwhm="0.000610" res="532962.8" algo="FTMS"/>
<pk mz="325.123834" i="1134961.1" sn="8.07" a="609.28" fwhm="0.000707" res="459817.7" algo="FTMS"/>
<pk mz="325.129286" i="3550834.5" sn="30.48" a="1989.17" fwhm="0.000610" res="532722.2" algo="FTMS"/>
<pk mz="325.142376" i="1566069.6" sn="12.07" a="668.83" fwhm="0.000585" res="555958.4" algo="FTMS"/>
<pk mz="325.147893" i="2447991.0" sn="20.25" a="1453.95" fwhm="0.000638" res="510005.1" algo="FTMS"/>
<pk mz="325.165630" i="2761339.3" sn="23.15" a="1407.65" fwhm="0.000562" res="578494.8" algo="FTMS"/>
<pk mz="325.171438" i="2239612.8" sn="18.31" a="1272.63" fwhm="0.000652" res="498389.9" algo="FTMS"/>
<pk mz="325.184284" i="264506496.0" z="-1" sn="2451.04" a="172681.77" fwhm="0.000655" res="496776.1" algo="FTMS" component_name="B" deconvoluted_molecular_mass="325.184565" deconvoluted_isotopic_mass="325.184559"/>
<pk mz="325.202040" i="1600772.3" sn="12.39" a="926.07" fwhm="0.000738" res="440466.8" algo="FTMS"/>
<pk mz="326.051805" i="1614678.0" sn="12.51" a="815.12" fwhm="0.000643" res="507179.9" algo="FTMS"/>
<pk mz="326.088301" i="1648479.0" sn="12.83" a="911.26" fwhm="0.000665" res="490266.6" algo="FTMS"/>
<pk mz="326.187663" i="41221496.0" z="-1" sn="379.90" a="27447.54" fwhm="0.000666" res="489767.0" algo="FTMS" component_name="B" deconvoluted_molecular_mass="325.184565" deconvoluted_isotopic_mass="326.187940"/>
<pk mz="327.035829" i="2533962.3" sn="21.04" a="1596.31" fwhm="0.000693" res="471973.4" algo="FTMS"/>
<pk mz="327.072157" i="4772435.5" sn="41.80" a="2990.72" fwhm="0.000660" res="495914.7" algo="FTMS"/>
<pk mz="327.108571" i="6117980.5" sn="54.28" a="3966.53" fwhm="0.000673" res="486199.0" algo="FTMS"/>
<pk mz="327.121517" i="1093855.6" sn="7.68" a="444.75" fwhm="0.000584" res="559996.7" algo="FTMS"/>
<pk mz="327.144941" i="6312549.5" sn="56.09" a="4082.41" fwhm="0.000668" res="490077.2" algo="FTMS"/>
<pk mz="327.163537" i="3803754.0" sn="32.82" a="2407.60" fwhm="0.000683" res="479010.0" algo="FTMS"/>
<pk mz="327.180100" i="8871534.0" z="-1" sn="79.82" a="5833.23" fwhm="0.000674" res="485277.5" algo="FTMS" component_name="DZ" deconvoluted_molecular_mass="327.180373" deconvoluted_isotopic_mass="327.180378"/>
<pk mz="327.181312" i="3651694.5" sn="31.41" a="2140.03" fwhm="0.000650" res="503382.2" algo="FTMS"/>
<pk mz="327.188534" i="1632112.4" sn="12.67" a="820.48" fwhm="0.000636" res="514370.4" algo="FTMS"/>
<pk mz="327.191039" i="3647089.0" z="-1" sn="31.36" a="2039.02" fwhm="0.000619" res="528677.4" algo="FTMS" component_name="B" deconvoluted_molecular_mass="325.184565" deconvoluted_isotopic_mass="327.191318"/>
<pk mz="327.217680" i="2977911.5" sn="25.16" a="1723.57" fwhm="0.000655" res="499646.1" algo="FTMS"/>
<pk mz="328.067381" i="1184843.9" sn="8.52" a="524.25" fwhm="0.000571" res="574257.8" algo="FTMS"/>
<pk mz="328.080544" i="1339215.3" sn="9.95" a="636.41" fwhm="0.000632" res="518975.1" algo="FTMS"/>
<pk mz="328.148295" i="1445344.1" sn="10.94" a="898.48" fwhm="0.000750" res="437663.4" algo="FTMS"/>
<pk mz="328.151511" i="1449825.0" sn="10.98" a="731.54" fwhm="0.000634" res="517860.3" algo="FTMS"/>
<pk mz="328.167110" i="1080036.9" sn="7.55" a="661.12" fwhm="0.000813" res="403666.2" algo="FTMS"/>
<pk mz="328.183408" i="1458921.0" z="-1" sn="11.06" a="792.64" fwhm="0.000816" res="402331.0" algo="FTMS" component_name="DZ" deconvoluted_molecular_mass="327.180373" deconvoluted_isotopic_mass="328.183688"/>
<pk mz="328.220963" i="1166066.4" sn="8.35" a="589.97" fwhm="0.000683" res="480227.8" algo="FTMS"/>
<pk mz="329.030308" i="1369917.6" sn="10.24" a="621.48" fwhm="0.000618" res="532545.2" algo="FTMS"/>
<pk mz="329.051455" i="3729475.0" sn="32.12" a="2123.30" fwhm="0.000627" res="524698.2" algo="FTMS"/>
<pk mz="329.066708" i="1128262.8" sn="8.00" a="486.20" fwhm="0.000625" res="526693.2" algo="FTMS"/>
<pk mz="329.087828" i="5866572.0" sn="51.95" a="3629.00" fwhm="0.000645" res="510052.7" algo="FTMS"/>
<pk mz="329.124160" i="8582229.0" z="-1" sn="77.14" a="5643.57" fwhm="0.000681" res="483316.5" algo="FTMS" component_name="EL" deconvoluted_molecular_mass="329.124455" deconvoluted_isotopic_mass="329.124442"/>
<pk mz="329.152539" i="87068768.0" z="-1" sn="805.16" a="59749.86" fwhm="0.000677" res="486524.1" algo="FTMS" component_name="G" deconvoluted_molecular_mass="329.152813" deconvoluted_isotopic_mass="329.152821"/>
<pk mz="329.160596" i="10897502.0" z="-1" sn="98.61" a="7146.04" fwhm="0.000672" res="489715.9" algo="FTMS" component_name="BC" deconvoluted_molecular_mass="329.160872" deconvoluted_isotopic_mass="329.160879"/>
<pk mz="329.197020" i="3986023.5" sn="34.50" a="2404.93" fwhm="0.000657" res="500874.4" algo="FTMS"/>
<pk mz="329.233365" i="8770673.0" z="-1" sn="78.88" a="5740.16" fwhm="0.000666" res="494701.9" algo="FTMS" component_name="EG" deconvoluted_molecular_mass="329.233647" deconvoluted_isotopic_mass="329.233648"/>
<pk mz="330.025562" i="1055544.6" sn="7.32" a="440.90" fwhm="0.000559" res="590387.5" algo="FTMS"/>
<pk mz="330.061886" i="1145537.9" sn="8.15" a="543.60" fwhm="0.000634" res="520324.6" algo="FTMS"/>
<pk mz="330.091242" i="1032649.3" sn="7.11" a="476.80" fwhm="0.000617" res="535405.6" algo="FTMS"/>
<pk mz="330.119415" i="1324752.4" sn="9.82" a="594.92" fwhm="0.000636" res="519436.1" algo="FTMS"/>
<pk mz="330.127586" i="1481554.5" z="-1" sn="11.27" a="714.54" fwhm="0.000643" res="513675.5" algo="FTMS" component_name="EL" deconvoluted_molecular_mass="329.124455" deconvoluted_isotopic_mass="330.127870"/>
<pk mz="330.155828" i="15251802.0" z="-1" sn="139.00" a="10432.03" fwhm="0.000689" res="479110.5" algo="FTMS" component_name="G" deconvoluted_molecular_mass="329.152813" deconvoluted_isotopic_mass="330.156113"/>
<pk mz="330.163898" i="2093659.6" z="-1" sn="16.95" a="1084.91" fwhm="0.000603" res="547116.2" algo="FTMS" component_name="BC" deconvoluted_molecular_mass="329.160872" deconvoluted_isotopic_mass="330.164183"/>
<pk mz="330.167014" i="2216796.5" sn="18.09" a="1270.54" fwhm="0.000682" res="484431.1" algo="FTMS"/>
<pk mz="330.203415" i="1340005.6" sn="9.96" a="619.96" fwhm="0.000622" res="530518.1" algo="FTMS"/>
<pk mz="330.236704" i="2051950.0" z="-1" sn="16.56" a="1031.06" fwhm="0.000593" res="557035.2" algo="FTMS" component_name="EG" deconvoluted_molecular_mass="329.233647" deconvoluted_isotopic_mass="330.236989"/>
<pk mz="331.045927" i="1996859.1" sn="15.93" a="1106.47" fwhm="0.000639" res="517899.6" algo="FTMS"/>
<pk mz="331.057103" i="1868093.9" sn="14.75" a="1030.71" fwhm="0.000667" res="496674.5" algo="FTMS"/>
<pk mz="331.067045" i="2477632.5" sn="20.36" a="1502.59" fwhm="0.000721" res="459029.3" algo="FTMS"/>
<pk mz="331.082341" i="1445956.4" sn="10.86" a="689.95" fwhm="0.000605" res="546978.2" algo="FTMS"/>
<pk mz="331.093549" i="1119815.1" sn="7.85" a="505.99" fwhm="0.000634" res="522506.2" algo="FTMS"/>
<pk mz="331.095252" i="1119303.6" sn="7.85" a="580.72" fwhm="0.000686" res="482907.0" algo="FTMS"/>
<pk mz="331.103435" i="4870217.5" sn="42.39" a="3123.12" fwhm="0.000685" res="483288.1" algo="FTMS"/>
<pk mz="331.114689" i="1193804.5" sn="8.54" a="544.03" fwhm="0.000602" res="549746.0" algo="FTMS"/>
<pk mz="331.139867" i="9903699.0" z="-1" sn="88.74" a="6601.62" fwhm="0.000682" res="485663.5" algo="FTMS" component_name="CN" deconvoluted_molecular_mass="331.140165" deconvoluted_isotopic_mass="331.140153"/>
<pk mz="331.149546" i="26124886.0" z="-1" sn="238.12" a="18580.66" fwhm="0.000702" res="471789.9" algo="FTMS" component_name="Q" deconvoluted_molecular_mass="331.149836" deconvoluted_isotopic_mass="331.149832"/>
<pk mz="331.159192" i="1068119.9" z="-1" sn="7.38" a="378.25" fwhm="0.000504" res="656748.2" algo="FTMS" component_name="G" deconvoluted_molecular_mass="329.152813" deconvoluted_isotopic_mass="331.159478"/>
<pk mz="331.176267" i="6555228.0" sn="57.91" a="4443.45" fwhm="0.000692" res="478338.6" algo="FTMS"/>
<pk mz="331.212578" i="1704037.4" sn="13.23" a="770.51" fwhm="0.000583" res="567788.5" algo="FTMS"/>
<pk mz="331.248976" i="1901422.6" sn="15.05" a="1034.57" fwhm="0.000642" res="516095.2" algo="FTMS"/>
<pk mz="332.041193" i="1685048.1" sn="13.06" a="832.55" fwhm="0.000609" res="544911.5" algo="FTMS"/>
<pk mz="332.077565" i="1894721.4" sn="14.99" a="1098.54" fwhm="0.000659" res="503696.3" algo="FTMS"/>
<pk mz="332.098722" i="1918278.8" sn="15.21" a="1129.18" fwhm="0.000698" res="475744.5" algo="FTMS"/>
<pk mz="332.106792" i="1067592.8" sn="7.37" a="348.35" fwhm="0.000499" res="666054.0" algo="FTMS"/>
<pk mz="332.135130" i="1955152.0" sn="15.54" a="1147.56" fwhm="0.000686" res="484213.2" algo="FTMS"/>
<pk mz="332.143302" i="1535058.1" z="-1" sn="11.68" a="939.44" fwhm="0.000673" res="493236.1" algo="FTMS" component_name="CN" deconvoluted_molecular_mass="331.140165" deconvoluted_isotopic_mass="332.143590"/>
<pk mz="332.152918" i="4105556.5" z="-1" sn="35.35" a="2535.70" fwhm="0.000669" res="496634.0" algo="FTMS" component_name="Q" deconvoluted_molecular_mass="331.149836" deconvoluted_isotopic_mass="332.153207"/>
<pk mz="332.173986" i="2130522.0" sn="17.16" a="1115.71" fwhm="0.000617" res="537951.4" algo="FTMS"/>
<pk mz="332.675476" i="1309529.8" sn="9.60" a="668.59" fwhm="0.000720" res="462229.1" algo="FTMS"/>
<pk mz="333.025198" i="2109491.0" sn="16.96" a="1246.54" fwhm="0.000698" res="477394.5" algo="FTMS"/>
<pk mz="333.061599" i="2529596.3" sn="20.83" a="1540.20" fwhm="0.000696" res="478617.8" algo="FTMS"/>
<pk mz="333.072856" i="1540671.1" sn="11.73" a="704.76" fwhm="0.000583" res="571036.1" algo="FTMS"/>
<pk mz="333.082650" i="1489729.6" sn="11.26" a="1021.97" fwhm="0.000858" res="388292.3" algo="FTMS"/>
<pk mz="333.097937" i="1807685.5" sn="14.18" a="967.65" fwhm="0.000626" res="531838.1" algo="FTMS"/>
<pk mz="333.111044" i="9189449.0" z="-1" sn="82.16" a="6355.46" fwhm="0.000714" res="466474.9" algo="FTMS" component_name="DM" deconvoluted_molecular_mass="333.111334" deconvoluted_isotopic_mass="333.111334"/>
<pk mz="333.119119" i="3370059.0" sn="28.57" a="1939.80" fwhm="0.000631" res="527599.7" algo="FTMS"/>
<pk mz="333.134542" i="1407822.9" sn="10.50" a="821.27" fwhm="0.000777" res="428974.4" algo="FTMS"/>
<pk mz="333.147392" i="1875538.3" sn="14.81" a="1064.47" fwhm="0.000686" res="485561.9" algo="FTMS"/>
<pk mz="333.155512" i="3467860.3" sn="29.47" a="2403.88" fwhm="0.000749" res="444784.8" algo="FTMS"/>
<pk mz="333.220168" i="1332068.8" sn="9.80" a="636.25" fwhm="0.000631" res="527892.8" algo="FTMS"/>
<pk mz="334.020470" i="1209649.4" sn="8.68" a="530.49" fwhm="0.000694" res="481465.9" algo="FTMS"/>
<pk mz="334.056813" i="4797754.5" sn="41.72" a="3156.35" fwhm="0.000699" res="478194.7" algo="FTMS"/>
<pk mz="334.078071" i="1049536.1" sn="7.20" a="389.56" fwhm="0.000576" res="580416.0" algo="FTMS"/>
<pk mz="334.093289" i="1059652.0" sn="7.29" a="627.56" fwhm="0.000779" res="428650.6" algo="FTMS"/>
<pk mz="334.114387" i="3625801.5" z="-1" sn="30.92" a="2284.06" fwhm="0.000682" res="489883.7" algo="FTMS" component_name="DM" deconvoluted_molecular_mass="333.111334" deconvoluted_isotopic_mass="334.114679"/>
<pk mz="334.150749" i="1376082.8" sn="10.21" a="652.52" fwhm="0.000616" res="542619.9" algo="FTMS"/>
<pk mz="334.988438" i="3766313.3" sn="32.22" a="2343.08" fwhm="0.000677" res="494939.6" algo="FTMS"/>
<pk mz="335.004549" i="1663533.5" sn="12.85" a="871.80" fwhm="0.000679" res="493652.3" algo="FTMS"/>
<pk mz="335.029240" i="1323059.8" sn="9.72" a="646.27" fwhm="0.000630" res="531967.1" algo="FTMS"/>
<pk mz="335.040843" i="3321910.8" sn="28.12" a="2122.08" fwhm="0.000714" res="469422.2" algo="FTMS"/>
<pk mz="335.052107" i="3498041.8" sn="29.75" a="2094.75" fwhm="0.000660" res="508031.8" algo="FTMS"/>
<pk mz="335.077259" i="3117120.0" sn="26.24" a="1895.59" fwhm="0.000670" res="499996.5" algo="FTMS"/>
<pk mz="335.088449" i="1498435.0" sn="11.33" a="707.87" fwhm="0.000593" res="564804.3" algo="FTMS"/>
<pk mz="335.090298" i="2849859.5" sn="23.78" a="1772.60" fwhm="0.000710" res="472104.8" algo="FTMS"/>
<pk mz="335.108116" i="3000904.0" sn="25.17" a="1759.75" fwhm="0.000666" res="502970.8" algo="FTMS"/>
<pk mz="335.113672" i="2797129.5" sn="23.29" a="1709.09" fwhm="0.000693" res="483386.3" algo="FTMS"/>
<pk mz="335.126711" i="4208717.0" sn="36.29" a="2580.02" fwhm="0.000628" res="533866.0" algo="FTMS"/>
<pk mz="335.149969" i="1765714.8" sn="13.79" a="1156.43" fwhm="0.000751" res="446551.2" algo="FTMS"/>
<pk mz="335.163079" i="1587798.1" sn="12.15" a="763.93" fwhm="0.000607" res="552486.6" algo="FTMS"/>
<pk mz="335.171254" i="1625688.3" sn="12.50" a="927.92" fwhm="0.000694" res="482748.6" algo="FTMS"/>
<pk mz="335.199487" i="1639519.4" sn="12.63" a="845.70" fwhm="0.000639" res="524415.6" algo="FTMS"/>
<pk mz="336.036113" i="1778742.0" sn="13.91" a="991.24" fwhm="0.000644" res="521895.7" algo="FTMS"/>
<pk mz="336.072540" i="1949503.4" sn="15.48" a="1122.95" fwhm="0.000678" res="495898.2" algo="FTMS"/>
<pk mz="336.077259" i="1046720.6" sn="7.17" a="605.41" fwhm="0.000823" res="408118.5" algo="FTMS"/>
<pk mz="336.093716" i="1260996.9" sn="9.14" a="667.21" fwhm="0.000693" res="484850.6" algo="FTMS"/>
<pk mz="336.108879" i="1057224.8" sn="7.27" a="471.01" fwhm="0.000632" res="532196.2" algo="FTMS"/>
<pk mz="336.130090" i="1500750.1" sn="11.35" a="753.50" fwhm="0.000609" res="551756.0" algo="FTMS"/>
<pk mz="336.158312" i="1594965.4" sn="12.22" a="801.39" fwhm="0.000649" res="517653.0" algo="FTMS"/>
<pk mz="336.166379" i="1089879.5" sn="7.57" a="463.76" fwhm="0.000628" res="535074.1" algo="FTMS"/>
<pk mz="336.169523" i="1048664.3" sn="7.19" a="423.57" fwhm="0.000558" res="601996.9" algo="FTMS"/>
<pk mz="336.986380" i="4033578.0" sn="34.67" a="2681.11" fwhm="0.000709" res="475350.4" algo="FTMS"/>
<pk mz="337.020158" i="2148914.8" sn="17.32" a="1313.50" fwhm="0.000709" res="475244.9" algo="FTMS"/>
<pk mz="337.056527" i="5198908.0" sn="45.40" a="3619.34" fwhm="0.000716" res="470671.6" algo="FTMS"/>
<pk mz="337.067790" i="1592126.9" sn="12.19" a="902.26" fwhm="0.000678" res="497187.5" algo="FTMS"/>
<pk mz="337.069611" i="1039423.4" sn="7.10" a="602.71" fwhm="0.000715" res="471702.8" algo="FTMS"/>
<pk mz="337.092872" i="4588101.5" sn="39.47" a="3288.52" fwhm="0.000754" res="447286.6" algo="FTMS"/>
<pk mz="337.104228" i="1388616.3" sn="10.23" a="685.53" fwhm="0.000644" res="523532.5" algo="FTMS"/>
<pk mz="337.105955" i="4043336.8" sn="34.49" a="2697.51" fwhm="0.000698" res="482683.3" algo="FTMS"/>
<pk mz="337.123774" i="1357645.3" sn="9.95" a="538.44" fwhm="0.000577" res="584491.2" algo="FTMS"/>
<pk mz="337.129294" i="3571278.8" sn="30.18" a="2130.93" fwhm="0.000662" res="509441.9" algo="FTMS"/>
<pk mz="337.142368" i="4061266.0" sn="34.65" a="2707.71" fwhm="0.000729" res="462456.1" algo="FTMS"/>
<pk mz="337.165627" i="1584472.0" sn="12.02" a="810.08" fwhm="0.000572" res="589389.7" algo="FTMS"/>
<pk mz="337.178705" i="2283867.5" sn="18.41" a="1488.94" fwhm="0.000714" res="472195.0" algo="FTMS"/>
<pk mz="337.184268" i="1353564.9" sn="9.91" a="734.93" fwhm="0.000714" res="472283.6" algo="FTMS"/>
<pk mz="337.205464" i="3267170.3" sn="27.40" a="1961.80" fwhm="0.000672" res="501782.4" algo="FTMS"/>
<pk mz="337.215042" i="1090276.8" sn="7.51" a="465.11" fwhm="0.000594" res="567473.8" algo="FTMS"/>
<pk mz="338.051794" i="1164091.6" sn="8.18" a="524.55" fwhm="0.000581" res="581785.2" algo="FTMS"/>
<pk mz="338.088132" i="1632325.0" sn="12.46" a="815.37" fwhm="0.000622" res="543681.2" algo="FTMS"/>
<pk mz="338.096296" i="1085511.1" sn="7.46" a="490.81" fwhm="0.000658" res="514166.6" algo="FTMS"/>
<pk mz="338.124442" i="1245774.3" sn="8.93" a="645.70" fwhm="0.000719" res="470216.8" algo="FTMS"/>
<pk mz="338.887316" i="1662738.3" sn="12.74" a="899.01" fwhm="0.000677" res="500401.1" algo="FTMS"/>
<pk mz="339.035780" i="3019320.3" sn="25.13" a="1934.35" fwhm="0.000694" res="488679.3" algo="FTMS"/>
<pk mz="339.072152" i="5263937.5" sn="45.64" a="3602.76" fwhm="0.000719" res="471900.6" algo="FTMS"/>
<pk mz="339.085281" i="1219013.0" sn="8.68" a="679.63" fwhm="0.000745" res="455369.2" algo="FTMS"/>
<pk mz="339.103125" i="1226057.6" sn="8.75" a="681.63" fwhm="0.000716" res="473607.7" algo="FTMS"/>
<pk mz="339.108569" i="4770379.0" sn="41.13" a="3080.75" fwhm="0.000701" res="483844.2" algo="FTMS"/>
<pk mz="339.121652" i="2781262.5" sn="22.95" a="1543.55" fwhm="0.000651" res="521040.6" algo="FTMS"/>
<pk mz="339.139338" i="1675474.9" sn="12.85" a="1096.97" fwhm="0.000799" res="424452.8" algo="FTMS"/>
<pk mz="339.144924" i="3386964.3" sn="28.49" a="2108.69" fwhm="0.000662" res="512358.4" algo="FTMS"/>
<pk mz="339.157972" i="2284375.8" sn="18.41" a="1484.97" fwhm="0.000733" res="462396.2" algo="FTMS"/>
<pk mz="339.163540" i="2292313.3" sn="18.49" a="1221.33" fwhm="0.000637" res="532063.4" algo="FTMS"/>
<pk mz="339.181339" i="2218333.8" sn="17.81" a="1330.08" fwhm="0.000696" res="487262.2" algo="FTMS"/>
<pk mz="339.186003" i="1355614.9" sn="9.93" a="786.44" fwhm="0.000769" res="440893.9" algo="FTMS"/>
<pk mz="339.199925" i="116398688.0" z="-1" sn="1060.99" a="82867.89" fwhm="0.000719" res="471776.7" algo="FTMS" component_name="E" deconvoluted_molecular_mass="339.200234" deconvoluted_isotopic_mass="339.200227"/>
<pk mz="340.031068" i="1062711.8" sn="7.25" a="381.78" fwhm="0.000562" res="604715.8" algo="FTMS"/>
<pk mz="340.046303" i="1167291.6" sn="8.21" a="629.86" fwhm="0.000719" res="472636.6" algo="FTMS"/>
<pk mz="340.067438" i="1730881.0" sn="13.35" a="1069.36" fwhm="0.000742" res="458477.2" algo="FTMS"/>
<pk mz="340.103835" i="1096010.4" sn="7.55" a="486.80" fwhm="0.000587" res="579478.3" algo="FTMS"/>
<pk mz="340.203309" i="21183332.0" z="-1" sn="191.08" a="15741.84" fwhm="0.000723" res="470234.3" algo="FTMS" component_name="E" deconvoluted_molecular_mass="339.200234" deconvoluted_isotopic_mass="340.203614"/>
<pk mz="340.885298" i="4108306.8" sn="35.07" a="2636.60" fwhm="0.000709" res="480827.6" algo="FTMS"/>
<pk mz="341.030327" i="1381175.9" sn="10.16" a="722.97" fwhm="0.000694" res="491354.3" algo="FTMS"/>
<pk mz="341.051445" i="3772989.3" sn="32.01" a="2493.80" fwhm="0.000706" res="482734.4" algo="FTMS"/>
<pk mz="341.062725" i="1060032.1" sn="7.22" a="418.76" fwhm="0.000597" res="571036.2" algo="FTMS"/>
<pk mz="341.087816" i="5946438.5" sn="51.87" a="4261.79" fwhm="0.000745" res="457906.4" algo="FTMS"/>
<pk mz="341.124220" i="6319184.0" sn="55.27" a="4251.26" fwhm="0.000704" res="484314.9" algo="FTMS"/>
<pk mz="341.137240" i="1426515.3" sn="10.57" a="689.53" fwhm="0.000648" res="526693.0" algo="FTMS"/>
<pk mz="341.142778" i="1623636.6" sn="12.37" a="822.05" fwhm="0.000658" res="518632.3" algo="FTMS"/>
<pk mz="341.160583" i="6762585.0" sn="59.32" a="4579.22" fwhm="0.000712" res="478980.4" algo="FTMS"/>
<pk mz="341.179240" i="5021790.0" sn="43.42" a="3558.69" fwhm="0.000742" res="459998.5" algo="FTMS"/>
<pk mz="341.195769" i="4817506.0" sn="41.55" a="3277.20" fwhm="0.000736" res="463599.1" algo="FTMS"/>
<pk mz="341.196940" i="3910754.5" sn="33.27" a="2618.90" fwhm="0.000729" res="467727.2" algo="FTMS"/>
<pk mz="341.206648" i="2055525.0" z="-1" sn="16.32" a="1171.95" fwhm="0.000684" res="498829.0" algo="FTMS" component_name="E" deconvoluted_molecular_mass="339.200234" deconvoluted_isotopic_mass="341.206955"/>
<pk mz="342.054830" i="1355710.0" sn="9.92" a="811.54" fwhm="0.000794" res="430881.4" algo="FTMS"/>
<pk mz="342.083014" i="1508549.1" sn="11.32" a="942.54" fwhm="0.000739" res="462911.9" algo="FTMS"/>
<pk mz="342.091227" i="1087943.3" sn="7.48" a="641.00" fwhm="0.000785" res="435650.8" algo="FTMS"/>
<pk mz="342.096158" i="1484872.5" sn="11.10" a="776.01" fwhm="0.000695" res="492069.0" algo="FTMS"/>
<pk mz="342.119432" i="1078478.5" sn="7.39" a="530.03" fwhm="0.000648" res="528030.6" algo="FTMS"/>
<pk mz="342.127488" i="1055312.5" sn="7.18" a="427.39" fwhm="0.000563" res="607877.2" algo="FTMS"/>
<pk mz="342.163966" i="1331545.9" sn="9.70" a="687.20" fwhm="0.000649" res="527271.8" algo="FTMS"/>
<pk mz="342.167061" i="2709338.8" sn="22.29" a="1628.60" fwhm="0.000699" res="489515.9" algo="FTMS"/>
<pk mz="342.199141" i="1232482.9" sn="8.80" a="655.82" fwhm="0.000669" res="511474.2" algo="FTMS"/>
<pk mz="342.883184" i="1693201.4" sn="13.00" a="1043.84" fwhm="0.000767" res="446774.2" algo="FTMS"/>
<pk mz="343.009589" i="1473073.6" sn="10.99" a="821.93" fwhm="0.000767" res="446955.3" algo="FTMS"/>
<pk mz="343.020858" i="1132980.5" sn="7.89" a="624.01" fwhm="0.000902" res="380302.3" algo="FTMS"/>
<pk mz="343.030675" i="1188151.0" sn="8.39" a="562.25" fwhm="0.000586" res="585104.6" algo="FTMS"/>
<pk mz="343.067104" i="4309056.5" sn="36.90" a="2992.86" fwhm="0.000739" res="464242.2" algo="FTMS"/>
<pk mz="343.082338" i="1037380.2" sn="7.01" a="423.34" fwhm="0.000573" res="598520.3" algo="FTMS"/>
<pk mz="343.103460" i="7107145.5" sn="62.47" a="5205.11" fwhm="0.000749" res="458241.0" algo="FTMS"/>
<pk mz="343.139861" i="9666131.0" z="-1" sn="85.85" a="7022.34" fwhm="0.000738" res="464995.8" algo="FTMS" component_name="CU" deconvoluted_molecular_mass="343.140173" deconvoluted_isotopic_mass="343.140171"/>
<pk mz="343.151055" i="1499477.8" sn="11.23" a="785.47" fwhm="0.000684" res="501916.4" algo="FTMS"/>
<pk mz="343.158566" i="1217239.6" sn="8.66" a="598.08" fwhm="0.000664" res="516529.7" algo="FTMS"/>
<pk mz="343.168178" i="19730010.0" z="-1" sn="177.79" a="14466.26" fwhm="0.000727" res="472297.0" algo="FTMS" component_name="V" deconvoluted_molecular_mass="343.168491" deconvoluted_isotopic_mass="343.168489"/>
<pk mz="343.176234" i="8852060.0" z="-1" sn="78.41" a="6311.24" fwhm="0.000732" res="469095.2" algo="FTMS" component_name="EB" deconvoluted_molecular_mass="343.176543" deconvoluted_isotopic_mass="343.176544"/>
<pk mz="343.212601" i="4108901.5" sn="35.07" a="2701.35" fwhm="0.000712" res="481931.0" algo="FTMS"/>
<pk mz="343.249081" i="2257518.8" sn="18.16" a="1379.87" fwhm="0.000711" res="483077.3" algo="FTMS"/>
<pk mz="344.070510" i="1074623.6" sn="7.27" a="589.74" fwhm="0.000719" res="478568.6" algo="FTMS"/>
<pk mz="344.077504" i="1109313.5" sn="7.58" a="496.72" fwhm="0.000672" res="512057.2" algo="FTMS"/>
<pk mz="344.098674" i="1087174.9" sn="7.38" a="422.76" fwhm="0.000702" res="490354.2" algo="FTMS"/>
<pk mz="344.106876" i="1222472.9" sn="8.61" a="518.48" fwhm="0.000621" res="554038.0" algo="FTMS"/>
<pk mz="344.135115" i="2329168.0" sn="18.61" a="1423.47" fwhm="0.000713" res="482717.9" algo="FTMS"/>
<pk mz="344.143223" i="1321298.1" z="-1" sn="9.50" a="582.65" fwhm="0.000618" res="557121.9" algo="FTMS" component_name="CU" deconvoluted_molecular_mass="343.140173" deconvoluted_isotopic_mass="344.143536"/>
<pk mz="344.146458" i="1102803.0" sn="7.52" a="506.12" fwhm="0.000713" res="482779.0" algo="FTMS"/>
<pk mz="344.171531" i="4277081.5" z="-1" sn="36.21" a="2813.29" fwhm="0.000710" res="484725.4" algo="FTMS" component_name="V" deconvoluted_molecular_mass="343.168491" deconvoluted_isotopic_mass="344.171844"/>
<pk mz="344.179566" i="1915227.4" z="-1" sn="14.87" a="1162.00" fwhm="0.000748" res="460112.4" algo="FTMS" component_name="EB" deconvoluted_molecular_mass="343.176543" deconvoluted_isotopic_mass="344.179879"/>
<pk mz="344.182727" i="2976092.3" sn="24.45" a="1910.49" fwhm="0.000702" res="490310.8" algo="FTMS"/>
<pk mz="344.215881" i="1125092.6" sn="7.73" a="616.10" fwhm="0.000800" res="430309.9" algo="FTMS"/>
<pk mz="344.758992" i="2344430.5" sn="18.74" a="1488.09" fwhm="0.000755" res="456470.3" algo="FTMS"/>
<pk mz="345.025206" i="1961521.9" sn="15.28" a="1396.01" fwhm="0.000805" res="428474.7" algo="FTMS"/>
<pk mz="345.036504" i="1357364.8" sn="9.82" a="746.76" fwhm="0.000699" res="493608.8" algo="FTMS"/>
<pk mz="345.046323" i="1340343.3" sn="9.67" a="782.16" fwhm="0.000776" res="444855.4" algo="FTMS"/>
<pk mz="345.061599" i="2332731.0" sn="18.64" a="1320.60" fwhm="0.000667" res="517633.5" algo="FTMS"/>
<pk mz="345.072894" i="1687613.9" sn="12.81" a="935.51" fwhm="0.000686" res="502976.7" algo="FTMS"/>
<pk mz="345.082765" i="2528832.5" sn="20.41" a="1537.93" fwhm="0.000676" res="510150.9" algo="FTMS"/>
<pk mz="345.097980" i="1624644.3" sn="12.24" a="847.55" fwhm="0.000645" res="534706.7" algo="FTMS"/>
<pk mz="345.119127" i="6434889.5" sn="55.71" a="4498.01" fwhm="0.000736" res="468747.0" algo="FTMS"/>
<pk mz="345.130359" i="1815116.5" sn="13.96" a="1291.78" fwhm="0.000831" res="415106.8" algo="FTMS"/>
<pk mz="345.134397" i="1262157.5" sn="8.96" a="598.92" fwhm="0.000655" res="527208.0" algo="FTMS"/>
<pk mz="345.147456" i="2856016.8" sn="23.37" a="1827.84" fwhm="0.000695" res="496568.9" algo="FTMS"/>
<pk mz="345.155488" i="9680979.0" z="-1" sn="85.04" a="6945.52" fwhm="0.000735" res="469389.4" algo="FTMS" component_name="CT" deconvoluted_molecular_mass="345.155812" deconvoluted_isotopic_mass="345.155803"/>
<pk mz="345.165235" i="6347861.5" sn="54.92" a="4738.67" fwhm="0.000773" res="446599.1" algo="FTMS"/>
<pk mz="345.191890" i="4949084.0" sn="42.28" a="3806.61" fwhm="0.000783" res="440687.0" algo="FTMS"/>
<pk mz="345.228280" i="2187621.3" sn="17.33" a="1201.55" fwhm="0.000649" res="531867.3" algo="FTMS"/>
<pk mz="346.020455" i="1114285.4" sn="7.62" a="640.04" fwhm="0.000964" res="358952.9" algo="FTMS"/>
<pk mz="346.056866" i="1779766.5" sn="13.64" a="1137.93" fwhm="0.000721" res="479833.2" algo="FTMS"/>
<pk mz="346.067929" i="1183033.3" sn="8.25" a="660.36" fwhm="0.000850" res="407197.8" algo="FTMS"/>
<pk mz="346.093221" i="1455807.6" sn="10.71" a="887.46" fwhm="0.000805" res="429918.8" algo="FTMS"/>
<pk mz="346.114370" i="2328901.0" sn="18.60" a="1359.17" fwhm="0.000709" res="488091.6" algo="FTMS"/>
<pk mz="346.150806" i="2349390.3" sn="18.79" a="1529.44" fwhm="0.000738" res="468926.8" algo="FTMS"/>
<pk mz="346.158890" i="1834576.3" z="-1" sn="14.13" a="1068.52" fwhm="0.000722" res="479630.3" algo="FTMS" component_name="CT" deconvoluted_molecular_mass="345.155812" deconvoluted_isotopic_mass="346.159206"/>
<pk mz="346.162097" i="2201169.0" sn="17.45" a="1541.81" fwhm="0.000794" res="435732.2" algo="FTMS"/>
<pk mz="346.168632" i="1562962.6" sn="11.68" a="866.38" fwhm="0.000722" res="479709.9" algo="FTMS"/>
<pk mz="346.756907" i="1612262.6" sn="12.12" a="743.64" fwhm="0.000590" res="587725.5" algo="FTMS"/>
<pk mz="347.004456" i="1198372.9" sn="8.38" a="565.00" fwhm="0.000656" res="529263.1" algo="FTMS"/>
<pk mz="347.040888" i="2828334.0" sn="23.11" a="1836.61" fwhm="0.000720" res="481726.2" algo="FTMS"/>
<pk mz="347.052085" i="1432624.9" sn="10.50" a="726.63" fwhm="0.000678" res="512133.2" algo="FTMS"/>
<pk mz="347.062055" i="1216563.3" sn="8.55" a="630.91" fwhm="0.000692" res="501689.7" algo="FTMS"/>
<pk mz="347.063326" i="2957363.8" sn="24.28" a="2051.22" fwhm="0.000774" res="448477.0" algo="FTMS"/>
<pk mz="347.077218" i="2210615.0" sn="17.53" a="1347.11" fwhm="0.000721" res="481646.7" algo="FTMS"/>
<pk mz="347.088524" i="2155834.0" sn="17.03" a="1545.97" fwhm="0.000827" res="419675.5" algo="FTMS"/>
<pk mz="347.090298" i="3311162.5" sn="27.48" a="2445.97" fwhm="0.000759" res="457264.6" algo="FTMS"/>
<pk mz="347.098396" i="2772540.5" sn="22.61" a="1801.95" fwhm="0.000722" res="481039.1" algo="FTMS"/>
<pk mz="347.113575" i="2298944.3" sn="18.33" a="1443.57" fwhm="0.000706" res="491359.3" algo="FTMS"/>
<pk mz="347.126682" i="2341187.5" sn="18.71" a="1635.22" fwhm="0.000764" res="454070.9" algo="FTMS"/>
<pk mz="347.134769" i="4501573.5" sn="38.23" a="3215.74" fwhm="0.000774" res="448461.1" algo="FTMS"/>
<pk mz="347.144464" i="1363016.0" sn="9.87" a="698.53" fwhm="0.000686" res="506354.9" algo="FTMS"/>
<pk mz="347.163101" i="1378124.6" sn="10.01" a="733.40" fwhm="0.000706" res="491476.1" algo="FTMS"/>
<pk mz="347.171151" i="3839054.8" sn="32.25" a="2515.96" fwhm="0.000715" res="485305.4" algo="FTMS"/>
<pk mz="347.186488" i="1076178.5" sn="7.28" a="604.68" fwhm="0.000759" res="457516.7" algo="FTMS"/>
<pk mz="347.199491" i="2325589.8" sn="18.57" a="1401.33" fwhm="0.000721" res="481604.3" algo="FTMS"/>
<pk mz="347.207529" i="1298775.8" sn="9.29" a="578.42" fwhm="0.000649" res="534897.0" algo="FTMS"/>
<pk mz="348.036091" i="1480999.1" sn="10.93" a="834.41" fwhm="0.000642" res="541855.1" algo="FTMS"/>
<pk mz="348.072466" i="2376752.3" sn="19.03" a="1905.28" fwhm="0.000892" res="390296.0" algo="FTMS"/>
<pk mz="348.083790" i="1063091.1" sn="7.16" a="545.74" fwhm="0.000720" res="483730.1" algo="FTMS"/>
<pk mz="348.093675" i="2979637.5" sn="24.48" a="2089.07" fwhm="0.000781" res="445919.2" algo="FTMS"/>
<pk mz="348.108832" i="1368121.4" sn="9.91" a="650.61" fwhm="0.000688" res="505677.0" algo="FTMS"/>
<pk mz="348.130038" i="3664702.8" sn="30.67" a="2521.49" fwhm="0.000754" res="461747.4" algo="FTMS"/>
<pk mz="348.166485" i="1635143.8" sn="12.33" a="926.07" fwhm="0.000691" res="503889.8" algo="FTMS"/>
<pk mz="349.020170" i="3359260.5" sn="27.91" a="2087.86" fwhm="0.000714" res="488626.4" algo="FTMS"/>
<pk mz="349.031520" i="1278751.4" sn="9.10" a="843.11" fwhm="0.000953" res="366082.7" algo="FTMS"/>
<pk mz="349.055156" i="6488101.0" sn="56.18" a="4750.87" fwhm="0.000756" res="461892.2" algo="FTMS"/>
<pk mz="349.056531" i="4366373.5" sn="37.01" a="3203.65" fwhm="0.000786" res="444297.7" algo="FTMS"/>
<pk mz="349.067725" i="1851432.4" sn="14.28" a="1122.53" fwhm="0.000753" res="463467.2" algo="FTMS"/>
<pk mz="349.092914" i="4003374.5" sn="33.73" a="2798.40" fwhm="0.000762" res="458018.0" algo="FTMS"/>
<pk mz="349.105957" i="53576752.0" z="-1" sn="481.72" a="41942.27" fwhm="0.000774" res="451156.9" algo="FTMS" component_name="K" deconvoluted_molecular_mass="349.106282" deconvoluted_isotopic_mass="349.106280"/>
<pk mz="349.113970" i="1639731.9" sn="12.37" a="1092.52" fwhm="0.000871" res="400760.6" algo="FTMS"/>
<pk mz="349.123754" i="1234358.3" sn="8.70" a="645.23" fwhm="0.000702" res="497473.1" algo="FTMS"/>
<pk mz="349.129341" i="3184183.8" sn="26.32" a="1995.25" fwhm="0.000712" res="490291.1" algo="FTMS"/>
<pk mz="349.142384" i="5671995.0" sn="48.81" a="4154.72" fwhm="0.000755" res="462318.7" algo="FTMS"/>
<pk mz="349.150417" i="1053436.9" sn="7.07" a="757.76" fwhm="0.001103" res="316555.0" algo="FTMS"/>
<pk mz="349.165649" i="1625408.6" sn="12.24" a="985.20" fwhm="0.000685" res="509618.4" algo="FTMS"/>
<pk mz="349.178666" i="1445571.9" sn="10.61" a="848.99" fwhm="0.000770" res="453642.9" algo="FTMS"/>
<pk mz="349.202053" i="1097673.8" sn="7.47" a="608.03" fwhm="0.000715" res="488053.8" algo="FTMS"/>
<pk mz="349.215140" i="3893837.0" sn="32.74" a="2873.47" fwhm="0.000797" res="438051.9" algo="FTMS"/>
<pk mz="350.051735" i="2648348.5" sn="21.48" a="1727.07" fwhm="0.000753" res="465081.8" algo="FTMS"/>
<pk mz="350.054654" i="1296925.4" sn="9.27" a="724.91" fwhm="0.000757" res="462228.6" algo="FTMS"/>
<pk mz="350.088137" i="2096165.6" sn="16.49" a="1225.27" fwhm="0.000693" res="505012.5" algo="FTMS"/>
<pk mz="350.109308" i="9584939.0" z="-1" sn="84.16" a="7641.36" fwhm="0.000805" res="435003.8" algo="FTMS" component_name="K" deconvoluted_molecular_mass="349.106282" deconvoluted_isotopic_mass="350.109633"/>
<pk mz="350.124422" i="1450542.6" sn="10.65" a="769.23" fwhm="0.000717" res="488503.4" algo="FTMS"/>
<pk mz="350.145682" i="1924147.9" sn="14.93" a="1129.27" fwhm="0.000712" res="491510.2" algo="FTMS"/>
<pk mz="351.035802" i="4390416.0" sn="36.80" a="3210.50" fwhm="0.000789" res="444986.7" algo="FTMS"/>
<pk mz="351.052203" i="2281236.0" sn="17.96" a="1582.74" fwhm="0.000774" res="453639.1" algo="FTMS"/>
<pk mz="351.072165" i="5905945.0" sn="50.35" a="4565.55" fwhm="0.000815" res="430873.1" algo="FTMS"/>
<pk mz="351.083481" i="2447899.8" sn="19.44" a="1676.08" fwhm="0.000749" res="468480.7" algo="FTMS"/>
<pk mz="351.085213" i="2150684.0" sn="16.79" a="1554.53" fwhm="0.000820" res="428061.8" algo="FTMS"/>
<pk mz="351.103010" i="15396384.0" z="-1" sn="135.15" a="11851.23" fwhm="0.000775" res="453257.2" algo="FTMS" component_name="e" deconvoluted_molecular_mass="351.103338" deconvoluted_isotopic_mass="351.103337"/>
<pk mz="351.108541" i="5354018.0" sn="45.41" a="3977.23" fwhm="0.000784" res="447953.0" algo="FTMS"/>
<pk mz="351.112654" i="1176866.9" z="-1" sn="8.09" a="706.64" fwhm="0.000879" res="399422.9" algo="FTMS" component_name="K" deconvoluted_molecular_mass="349.106282" deconvoluted_isotopic_mass="351.112981"/>
<pk mz="351.119796" i="1313572.6" sn="9.31" a="597.30" fwhm="0.000602" res="583258.8" algo="FTMS"/>
<pk mz="351.121632" i="5814821.0" sn="49.53" a="4350.49" fwhm="0.000785" res="447282.1" algo="FTMS"/>
<pk mz="351.139425" i="1895977.5" sn="14.51" a="1429.55" fwhm="0.000786" res="446678.6" algo="FTMS"/>
<pk mz="351.144949" i="4026922.8" sn="33.55" a="2769.77" fwhm="0.000761" res="461514.6" algo="FTMS"/>
<pk mz="351.158001" i="3587118.0" sn="29.62" a="2475.57" fwhm="0.000748" res="469649.3" algo="FTMS"/>
<pk mz="351.194460" i="2244151.0" sn="17.62" a="1268.01" fwhm="0.000674" res="520931.7" algo="FTMS"/>
<pk mz="351.221100" i="4043837.5" sn="33.71" a="2883.20" fwhm="0.000777" res="451749.5" algo="FTMS"/>
<pk mz="352.031035" i="1344005.1" sn="9.58" a="669.48" fwhm="0.000666" res="528262.2" algo="FTMS"/>
<pk mz="352.039214" i="1127047.1" sn="7.64" a="468.60" fwhm="0.000672" res="523810.5" algo="FTMS"/>
<pk mz="352.067401" i="2592270.0" sn="20.73" a="1875.23" fwhm="0.000810" res="434440.8" algo="FTMS"/>
<pk mz="352.103762" i="1697302.9" sn="12.74" a="1272.89" fwhm="0.000930" res="378431.4" algo="FTMS"/>
<pk mz="352.106366" i="2238743.5" z="-1" sn="17.57" a="1609.61" fwhm="0.000813" res="433182.6" algo="FTMS" component_name="e" deconvoluted_molecular_mass="351.103338" deconvoluted_isotopic_mass="352.106694"/>
<pk mz="352.124871" i="1755164.1" sn="13.25" a="932.21" fwhm="0.000681" res="517448.8" algo="FTMS"/>
<pk mz="353.051447" i="6521855.5" sn="55.85" a="5075.10" fwhm="0.000802" res="440131.7" algo="FTMS"/>
<pk mz="353.082303" i="1112199.1" sn="7.50" a="611.35" fwhm="0.000790" res="446975.1" algo="FTMS"/>
<pk mz="353.087817" i="6774792.5" sn="58.11" a="5145.63" fwhm="0.000793" res="445413.4" algo="FTMS"/>
<pk mz="353.099074" i="1771787.1" sn="13.40" a="1071.25" fwhm="0.000776" res="454997.3" algo="FTMS"/>
<pk mz="353.100834" i="2369803.5" sn="18.74" a="1619.23" fwhm="0.000821" res="430101.9" algo="FTMS"/>
<pk mz="353.118647" i="1595664.0" sn="11.82" a="904.10" fwhm="0.000775" res="455586.1" algo="FTMS"/>
<pk mz="353.124184" i="5963793.5" sn="50.86" a="4759.24" fwhm="0.000823" res="429247.6" algo="FTMS"/>
<pk mz="353.137245" i="4590100.5" sn="38.58" a="3738.14" fwhm="0.000852" res="414368.0" algo="FTMS"/>
<pk mz="353.155040" i="1186328.9" sn="8.17" a="547.34" fwhm="0.000624" res="565807.4" algo="FTMS"/>
<pk mz="353.160562" i="4279834.0" sn="35.81" a="3086.97" fwhm="0.000778" res="454056.7" algo="FTMS"/>
<pk mz="353.173718" i="1965341.5" sn="15.13" a="1253.52" fwhm="0.000747" res="472689.8" algo="FTMS"/>
<pk mz="353.179207" i="1473822.8" sn="10.74" a="679.05" fwhm="0.000657" res="537572.6" algo="FTMS"/>
<pk mz="353.196963" i="1675299.1" sn="12.54" a="1062.14" fwhm="0.000753" res="469132.9" algo="FTMS"/>
<pk mz="353.200342" i="2024228.0" sn="15.65" a="1164.93" fwhm="0.000699" res="505562.6" algo="FTMS"/>
<pk mz="353.210055" i="2232614.3" sn="17.52" a="1352.63" fwhm="0.000719" res="491191.6" algo="FTMS"/>
<pk mz="353.215678" i="1268391.8" sn="8.90" a="749.96" fwhm="0.000844" res="418693.7" algo="FTMS"/>
<pk mz="353.233338" i="1125420.0" sn="7.62" a="585.74" fwhm="0.000723" res="488666.0" algo="FTMS"/>
<pk mz="354.046642" i="1856242.9" sn="14.15" a="1159.76" fwhm="0.000750" res="472013.9" algo="FTMS"/>
<pk mz="354.083139" i="1562875.9" sn="11.53" a="860.10" fwhm="0.000725" res="488626.7" algo="FTMS"/>
<pk mz="354.091149" i="1347837.8" sn="9.61" a="638.19" fwhm="0.000668" res="529809.6" algo="FTMS"/>
<pk mz="354.096223" i="1367295.0" sn="9.78" a="722.52" fwhm="0.000683" res="518533.3" algo="FTMS"/>
<pk mz="354.119424" i="1513220.8" sn="11.09" a="768.32" fwhm="0.000682" res="519368.6" algo="FTMS"/>
<pk mz="354.127568" i="1475590.6" sn="10.75" a="970.15" fwhm="0.000829" res="427100.3" algo="FTMS"/>
<pk mz="354.140635" i="1225993.9" sn="8.52" a="590.19" fwhm="0.000718" res="493068.9" algo="FTMS"/>
<pk mz="355.030768" i="1813474.9" sn="13.77" a="1115.00" fwhm="0.000725" res="490015.1" algo="FTMS"/>
<pk mz="355.057301" i="1116137.4" sn="7.54" a="539.39" fwhm="0.000714" res="497425.2" algo="FTMS"/>
<pk mz="355.067089" i="7123435.5" sn="61.22" a="5413.63" fwhm="0.000797" res="445307.5" algo="FTMS"/>
<pk mz="355.088187" i="1583856.9" sn="11.71" a="998.51" fwhm="0.000771" res="460501.8" algo="FTMS"/>
<pk mz="355.103451" i="6871540.5" sn="58.97" a="5557.26" fwhm="0.000828" res="428716.8" algo="FTMS"/>
<pk mz="355.114766" i="1381111.4" sn="9.90" a="806.58" fwhm="0.000741" res="479341.1" algo="FTMS"/>
<pk mz="355.116401" i="1075703.8" sn="7.17" a="614.68" fwhm="0.000768" res="462143.6" algo="FTMS"/>
<pk mz="355.134373" i="1133308.1" sn="7.69" a="451.06" fwhm="0.000582" res="610650.2" algo="FTMS"/>
<pk mz="355.139872" i="6555133.5" sn="56.14" a="4916.80" fwhm="0.000773" res="459139.2" algo="FTMS"/>
<pk mz="355.152920" i="2971136.5" sn="24.11" a="2463.41" fwhm="0.000814" res="436126.8" algo="FTMS"/>
<pk mz="355.158493" i="1740290.0" sn="13.11" a="942.48" fwhm="0.000676" res="525564.8" algo="FTMS"/>
<pk mz="355.176215" i="5514758.5" sn="46.84" a="4176.12" fwhm="0.000804" res="441958.5" algo="FTMS"/>
<pk mz="355.194824" i="1813002.9" sn="13.76" a="986.47" fwhm="0.000701" res="506397.5" algo="FTMS"/>
<pk mz="355.212622" i="2450447.3" sn="19.46" a="1787.47" fwhm="0.000798" res="445003.9" algo="FTMS"/>
<pk mz="356.062415" i="1578973.6" sn="11.67" a="1121.73" fwhm="0.000830" res="429049.9" algo="FTMS"/>
<pk mz="356.070519" i="1216223.6" sn="8.43" a="850.96" fwhm="0.000914" res="389394.9" algo="FTMS"/>
<pk mz="356.098756" i="1392614.5" sn="10.00" a="771.11" fwhm="0.000768" res="463659.3" algo="FTMS"/>
<pk mz="356.111791" i="1864169.6" sn="14.22" a="1181.67" fwhm="0.000783" res="454791.7" algo="FTMS"/>
<pk mz="356.143260" i="1222385.3" sn="8.48" a="613.45" fwhm="0.000730" res="487555.2" algo="FTMS"/>
<pk mz="356.171512" i="3954936.3" sn="32.90" a="3025.11" fwhm="0.000790" res="451062.2" algo="FTMS"/>
<pk mz="356.182721" i="1202938.9" sn="8.31" a="523.46" fwhm="0.000635" res="560639.8" algo="FTMS"/>
<pk mz="356.990146" i="2094270.6" sn="16.27" a="1401.62" fwhm="0.000791" res="451405.8" algo="FTMS"/>
<pk mz="357.025273" i="1339847.1" sn="9.53" a="684.51" fwhm="0.000666" res="536230.1" algo="FTMS"/>
<pk mz="357.046317" i="3323852.3" sn="27.26" a="2426.55" fwhm="0.000818" res="436661.3" algo="FTMS"/>
<pk mz="357.061649" i="1585871.9" sn="11.73" a="851.34" fwhm="0.000703" res="507593.5" algo="FTMS"/>
<pk mz="357.082736" i="4189141.0" sn="34.99" a="3133.03" fwhm="0.000795" res="449336.6" algo="FTMS"/>
<pk mz="357.098080" i="1323992.8" sn="9.39" a="765.29" fwhm="0.000767" res="465716.5" algo="FTMS"/>
<pk mz="357.119142" i="6183902.0" sn="52.82" a="4898.20" fwhm="0.000817" res="436892.1" algo="FTMS"/>
<pk mz="357.130402" i="2433760.5" sn="19.31" a="1804.89" fwhm="0.000856" res="417267.0" algo="FTMS"/>
<pk mz="357.155516" i="8573927.0" z="-1" sn="74.17" a="6743.98" fwhm="0.000803" res="444688.5" algo="FTMS" component_name="EM" deconvoluted_molecular_mass="357.155850" deconvoluted_isotopic_mass="357.155855"/>
<pk mz="357.166750" i="1111017.4" sn="7.49" a="677.06" fwhm="0.000804" res="444168.7" algo="FTMS"/>
<pk mz="357.183725" i="1082349.5" sn="7.23" a="592.63" fwhm="0.000817" res="437313.4" algo="FTMS"/>
<pk mz="357.191896" i="7198703.5" sn="61.88" a="5650.92" fwhm="0.000791" res="451343.4" algo="FTMS"/>
<pk mz="357.228287" i="3243000.3" sn="26.54" a="2366.04" fwhm="0.000802" res="445601.4" algo="FTMS"/>
<pk mz="358.056833" i="1293760.5" sn="9.01" a="601.01" fwhm="0.000632" res="566419.5" algo="FTMS"/>
<pk mz="358.077981" i="1097541.6" sn="7.28" a="520.02" fwhm="0.000729" res="491366.4" algo="FTMS"/>
<pk mz="358.091030" i="1177800.9" sn="7.99" a="561.24" fwhm="0.000706" res="506961.6" algo="FTMS"/>
<pk mz="358.114433" i="1202894.5" sn="8.21" a="633.02" fwhm="0.000698" res="513382.1" algo="FTMS"/>
<pk mz="358.122466" i="1295056.4" sn="9.02" a="692.16" fwhm="0.000718" res="498508.6" algo="FTMS"/>
<pk mz="358.158828" i="1724377.3" z="-1" sn="12.81" a="1135.51" fwhm="0.000816" res="439072.2" algo="FTMS" component_name="EM" deconvoluted_molecular_mass="357.155850" deconvoluted_isotopic_mass="358.159170"/>
<pk mz="358.198370" i="5170402.5" sn="43.25" a="3970.40" fwhm="0.000803" res="445937.4" algo="FTMS"/>
<pk mz="358.987238" i="1264545.0" sn="8.75" a="602.45" fwhm="0.000640" res="560799.7" algo="FTMS"/>
<pk mz="359.040845" i="1846445.9" sn="13.89" a="1214.90" fwhm="0.000765" res="469074.1" algo="FTMS"/>
<pk mz="359.052111" i="1713584.6" sn="12.72" a="999.31" fwhm="0.000730" res="491920.7" algo="FTMS"/>
<pk mz="359.061984" i="2847155.0" sn="22.73" a="1942.53" fwhm="0.000770" res="466078.1" algo="FTMS"/>
<pk mz="359.077248" i="1792182.8" sn="13.41" a="1284.03" fwhm="0.000829" res="433264.9" algo="FTMS"/>
<pk mz="359.088406" i="1259705.4" sn="8.71" a="496.76" fwhm="0.000556" res="645279.9" algo="FTMS"/>
<pk mz="359.098377" i="3804091.8" sn="31.18" a="2994.45" fwhm="0.000833" res="430872.2" algo="FTMS"/>
<pk mz="359.113641" i="1569983.5" sn="11.45" a="742.69" fwhm="0.000627" res="572837.1" algo="FTMS"/>
<pk mz="359.126653" i="1227586.6" sn="8.42" a="649.31" fwhm="0.000734" res="489149.6" algo="FTMS"/>
<pk mz="359.134780" i="7366084.5" sn="62.65" a="5880.61" fwhm="0.000803" res="447028.1" algo="FTMS"/>
<pk mz="359.146011" i="1135303.3" sn="7.61" a="612.88" fwhm="0.000941" res="381526.8" algo="FTMS"/>
<pk mz="359.163156" i="1472459.4" sn="10.59" a="792.01" fwhm="0.000705" res="509487.6" algo="FTMS"/>
<pk mz="359.171154" i="8626637.0" z="-1" sn="73.78" a="6963.95" fwhm="0.000817" res="439616.2" algo="FTMS" component_name="EJ" deconvoluted_molecular_mass="359.171622" deconvoluted_isotopic_mass="359.171498"/>
<pk mz="359.207533" i="4135382.0" sn="34.11" a="3040.65" fwhm="0.000788" res="455983.1" algo="FTMS"/>
<pk mz="359.243944" i="1983454.9" sn="15.10" a="1368.99" fwhm="0.000853" res="421300.2" algo="FTMS"/>
<pk mz="359.920481" i="1074625.8" sn="7.07" a="819.67" fwhm="0.001042" res="345497.5" algo="FTMS"/>
<pk mz="360.036128" i="1566877.5" sn="11.42" a="1027.90" fwhm="0.000838" res="429659.7" algo="FTMS"/>
<pk mz="360.047252" i="1087392.3" sn="7.18" a="533.50" fwhm="0.000760" res="473836.4" algo="FTMS"/>
<pk mz="360.072474" i="2057638.3" sn="15.75" a="1222.87" fwhm="0.000733" res="491553.1" algo="FTMS"/>
<pk mz="360.083722" i="1390761.0" sn="9.86" a="708.65" fwhm="0.000668" res="538880.1" algo="FTMS"/>
<pk mz="360.108912" i="1192111.0" sn="8.11" a="710.35" fwhm="0.000733" res="491012.3" algo="FTMS"/>
<pk mz="360.130032" i="1953460.1" sn="14.83" a="1212.10" fwhm="0.000784" res="459396.5" algo="FTMS"/>
<pk mz="360.141166" i="1761462.8" sn="13.14" a="1181.91" fwhm="0.000804" res="447821.3" algo="FTMS"/>
<pk mz="360.166530" i="1359804.9" sn="9.59" a="829.02" fwhm="0.000948" res="380102.7" algo="FTMS"/>
<pk mz="360.174580" i="1524670.9" z="-1" sn="11.05" a="962.23" fwhm="0.000860" res="418624.4" algo="FTMS" component_name="EJ" deconvoluted_molecular_mass="359.171622" deconvoluted_isotopic_mass="360.174927"/>
<pk mz="360.177669" i="2046399.5" sn="15.65" a="1233.14" fwhm="0.000761" res="473487.4" algo="FTMS"/>
<pk mz="361.020130" i="2343818.0" sn="18.28" a="1710.98" fwhm="0.000819" res="440921.5" algo="FTMS"/>
<pk mz="361.031412" i="2133388.8" sn="16.42" a="1514.28" fwhm="0.000843" res="428347.1" algo="FTMS"/>
<pk mz="361.056526" i="3493778.8" sn="28.44" a="2712.30" fwhm="0.000805" res="448650.7" algo="FTMS"/>
<pk mz="361.067752" i="2706325.5" sn="21.48" a="1871.03" fwhm="0.000808" res="446788.7" algo="FTMS"/>
<pk mz="361.077687" i="2012567.8" sn="15.35" a="1356.91" fwhm="0.000773" res="467413.5" algo="FTMS"/>
<pk mz="361.092935" i="3705755.5" sn="30.31" a="2894.08" fwhm="0.000837" res="431246.5" algo="FTMS"/>
<pk mz="361.104103" i="1936286.1" sn="14.68" a="1230.99" fwhm="0.000796" res="453445.5" algo="FTMS"/>
<pk mz="361.105953" i="1841822.5" sn="13.85" a="1112.56" fwhm="0.000749" res="481917.3" algo="FTMS"/>
<pk mz="361.114031" i="2904480.5" sn="23.23" a="1999.05" fwhm="0.000790" res="457320.6" algo="FTMS"/>
<pk mz="361.129283" i="2357924.3" sn="18.40" a="1767.39" fwhm="0.000836" res="432040.6" algo="FTMS"/>
<pk mz="361.142437" i="1795751.4" sn="13.44" a="1097.23" fwhm="0.000719" res="502038.1" algo="FTMS"/>
<pk mz="361.150419" i="5414825.0" sn="45.41" a="4084.76" fwhm="0.000788" res="458358.8" algo="FTMS"/>
<pk mz="361.178689" i="1560752.0" z="-1" sn="11.36" a="1201.81" fwhm="0.000968" res="372953.6" algo="FTMS" component_name="EJ" deconvoluted_molecular_mass="359.171622" deconvoluted_isotopic_mass="361.179038"/>
<pk mz="361.186795" i="3741106.0" sn="30.62" a="2641.45" fwhm="0.000772" res="468041.6" algo="FTMS"/>
<pk mz="361.223158" i="2223802.8" sn="17.22" a="1448.22" fwhm="0.000783" res="461254.5" algo="FTMS"/>
<pk mz="362.015402" i="1165944.8" sn="7.87" a="750.16" fwhm="0.000841" res="430630.9" algo="FTMS"/>
<pk mz="362.051765" i="3054209.5" sn="24.55" a="2040.63" fwhm="0.000760" res="476411.7" algo="FTMS"/>
<pk mz="362.088166" i="3397258.3" sn="27.58" a="2664.31" fwhm="0.000869" res="416665.6" algo="FTMS"/>
<pk mz="362.109373" i="2066831.3" sn="15.83" a="1432.08" fwhm="0.000802" res="451395.5" algo="FTMS"/>
<pk mz="362.145669" i="4450456.0" sn="36.89" a="3387.63" fwhm="0.000821" res="441111.1" algo="FTMS"/>
<pk mz="362.153518" i="1128217.8" sn="7.54" a="635.79" fwhm="0.000774" res="467882.6" algo="FTMS"/>
<pk mz="362.181866" i="1179808.6" sn="8.00" a="585.11" fwhm="0.000629" res="575534.1" algo="FTMS"/>
<pk mz="362.969681" i="1334109.3" sn="9.36" a="894.72" fwhm="0.000895" res="405331.5" algo="FTMS"/>
<pk mz="363.035776" i="3843949.0" sn="31.53" a="2817.47" fwhm="0.000808" res="449372.8" algo="FTMS"/>
<pk mz="363.047039" i="1167215.8" sn="7.88" a="541.76" fwhm="0.000668" res="543190.8" algo="FTMS"/>
<pk mz="363.072169" i="4926838.0" sn="41.09" a="3942.86" fwhm="0.000840" res="432062.8" algo="FTMS"/>
<pk mz="363.083355" i="2499704.5" sn="19.65" a="1872.49" fwhm="0.000860" res="422152.0" algo="FTMS"/>
<pk mz="363.085269" i="2416505.0" sn="18.92" a="1751.11" fwhm="0.000859" res="422913.1" algo="FTMS"/>
<pk mz="363.108577" i="4653950.5" sn="38.68" a="3689.45" fwhm="0.000814" res="445957.5" algo="FTMS"/>
<pk mz="363.119699" i="2402177.3" sn="18.79" a="1599.66" fwhm="0.000781" res="465151.7" algo="FTMS"/>
<pk mz="363.121615" i="3297153.8" sn="26.70" a="2193.67" fwhm="0.000726" res="499901.1" algo="FTMS"/>
<pk mz="363.129611" i="1463939.5" sn="10.50" a="1007.90" fwhm="0.000873" res="415933.8" algo="FTMS"/>
<pk mz="363.140954" i="1451654.3" sn="10.39" a="777.05" fwhm="0.000692" res="524717.2" algo="FTMS"/>
<pk mz="363.144929" i="2903943.3" sn="23.22" a="2228.88" fwhm="0.000809" res="449089.9" algo="FTMS"/>
<pk mz="363.149133" i="1109256.3" sn="7.37" a="706.99" fwhm="0.000867" res="419068.0" algo="FTMS"/>
<pk mz="363.157975" i="3599754.3" sn="29.37" a="2648.48" fwhm="0.000794" res="457306.5" algo="FTMS"/>
<pk mz="363.166060" i="1527436.3" sn="11.06" a="969.70" fwhm="0.000803" res="452449.6" algo="FTMS"/>
<pk mz="363.181243" i="1298831.9" sn="9.04" a="922.33" fwhm="0.000878" res="413729.1" algo="FTMS"/>
<pk mz="363.194404" i="2722707.0" sn="21.62" a="2089.62" fwhm="0.000847" res="428711.1" algo="FTMS"/>
<pk mz="364.031136" i="1341019.1" sn="9.42" a="753.74" fwhm="0.000756" res="481759.1" algo="FTMS"/>
<pk mz="364.067368" i="4714084.0" sn="39.21" a="4087.61" fwhm="0.000903" res="403388.1" algo="FTMS"/>
<pk mz="364.088510" i="1171304.9" sn="7.92" a="879.56" fwhm="0.001088" res="334584.4" algo="FTMS"/>
<pk mz="364.103809" i="2432620.5" sn="19.06" a="1821.94" fwhm="0.000831" res="438003.6" algo="FTMS"/>
<pk mz="364.124967" i="2318449.5" sn="18.05" a="1539.35" fwhm="0.000802" res="454057.2" algo="FTMS"/>
<pk mz="364.161393" i="2074490.3" sn="15.89" a="1507.07" fwhm="0.000838" res="434521.5" algo="FTMS"/>
<pk mz="365.015042" i="1483590.3" sn="10.67" a="1090.39" fwhm="0.000967" res="377296.7" algo="FTMS"/>
<pk mz="365.051451" i="5444431.0" sn="45.66" a="4383.88" fwhm="0.000822" res="444016.0" algo="FTMS"/>
<pk mz="365.062666" i="2045009.6" sn="15.63" a="1305.14" fwhm="0.000745" res="489856.2" algo="FTMS"/>
<pk mz="365.064637" i="1107922.1" sn="7.35" a="699.63" fwhm="0.000926" res="394312.0" algo="FTMS"/>
<pk mz="365.087825" i="5993303.5" sn="50.51" a="4972.75" fwhm="0.000830" res="439913.9" algo="FTMS"/>
<pk mz="365.099053" i="2516826.3" sn="19.80" a="1785.66" fwhm="0.000835" res="437086.2" algo="FTMS"/>
<pk mz="365.100897" i="4973403.0" sn="41.50" a="3900.28" fwhm="0.000838" res="435587.4" algo="FTMS"/>
<pk mz="365.118746" i="1101791.0" sn="7.30" a="496.83" fwhm="0.000697" res="524203.0" algo="FTMS"/>
<pk mz="365.124199" i="5646176.5" sn="47.44" a="4652.27" fwhm="0.000860" res="424437.0" algo="FTMS"/>
<pk mz="365.137279" i="6514531.5" sn="55.11" a="5352.28" fwhm="0.000838" res="435632.9" algo="FTMS"/>
<pk mz="365.154972" i="1094759.8" sn="7.24" a="623.08" fwhm="0.000857" res="426050.4" algo="FTMS"/>
<pk mz="365.160621" i="3132265.0" sn="25.24" a="2413.48" fwhm="0.000834" res="437950.3" algo="FTMS"/>
<pk mz="365.173668" i="2890092.3" sn="23.10" a="2109.51" fwhm="0.000805" res="453413.2" algo="FTMS"/>
<pk mz="365.196980" i="1486705.8" sn="10.70" a="957.31" fwhm="0.000774" res="471751.0" algo="FTMS"/>
<pk mz="365.200342" i="1760370.5" sn="13.12" a="1221.20" fwhm="0.000817" res="447163.6" algo="FTMS"/>
<pk mz="365.210051" i="4533109.0" sn="37.61" a="3540.22" fwhm="0.000825" res="442886.7" algo="FTMS"/>
<pk mz="365.236783" i="1324027.3" sn="9.26" a="1044.76" fwhm="0.001039" res="351361.8" algo="FTMS"/>
<pk mz="365.246409" i="5662589.5" sn="47.59" a="4646.75" fwhm="0.000855" res="427378.0" algo="FTMS"/>
<pk mz="366.046660" i="2343740.5" sn="18.05" a="1637.55" fwhm="0.000804" res="455030.0" algo="FTMS"/>
<pk mz="366.083115" i="2860101.3" sn="22.56" a="2266.46" fwhm="0.000866" res="422529.6" algo="FTMS"/>
<pk mz="366.119444" i="1788238.0" sn="13.20" a="1294.14" fwhm="0.000852" res="429964.2" algo="FTMS"/>
<pk mz="366.127452" i="1255759.9" sn="8.56" a="600.56" fwhm="0.000721" res="508010.7" algo="FTMS"/>
<pk mz="366.130706" i="1195216.6" sn="8.03" a="598.84" fwhm="0.000763" res="480086.8" algo="FTMS"/>
<pk mz="366.140639" i="1736531.0" sn="12.75" a="941.73" fwhm="0.000740" res="494557.5" algo="FTMS"/>
<pk mz="366.176916" i="1232347.6" sn="8.35" a="687.47" fwhm="0.000751" res="487586.3" algo="FTMS"/>
<pk mz="366.180203" i="1365212.5" sn="9.51" a="847.77" fwhm="0.000886" res="413389.6" algo="FTMS"/>
<pk mz="367.030671" i="3141927.5" sn="25.02" a="2254.77" fwhm="0.000773" res="474567.0" algo="FTMS"/>
<pk mz="367.067082" i="6588720.0" sn="55.10" a="5176.14" fwhm="0.000819" res="448244.9" algo="FTMS"/>
<pk mz="367.078314" i="1880370.8" sn="14.01" a="1062.46" fwhm="0.000699" res="525215.0" algo="FTMS"/>
<pk mz="367.103465" i="9254201.0" z="-1" sn="78.36" a="7578.70" fwhm="0.000848" res="433017.0" algo="FTMS" component_name="DL" deconvoluted_molecular_mass="367.103837" deconvoluted_isotopic_mass="367.103826"/>
<pk mz="367.114826" i="1168059.5" sn="7.79" a="762.00" fwhm="0.000872" res="421165.5" algo="FTMS"/>
<pk mz="367.116495" i="3417915.8" sn="27.42" a="2471.44" fwhm="0.000810" res="453363.5" algo="FTMS"/>
<pk mz="367.134322" i="1910080.1" sn="14.26" a="1255.80" fwhm="0.000758" res="484431.3" algo="FTMS"/>
<pk mz="367.139857" i="5790017.5" sn="48.13" a="5289.75" fwhm="0.000928" res="395791.7" algo="FTMS"/>
<pk mz="367.152940" i="4292420.5" sn="35.06" a="3485.02" fwhm="0.000889" res="412779.9" algo="FTMS"/>
<pk mz="367.176213" i="3474762.0" sn="27.92" a="2467.98" fwhm="0.000779" res="471079.1" algo="FTMS"/>
<pk mz="367.189256" i="1518157.3" sn="10.84" a="1001.46" fwhm="0.000785" res="467464.4" algo="FTMS"/>
<pk mz="367.207070" i="1763665.5" sn="12.99" a="1137.54" fwhm="0.000797" res="460898.5" algo="FTMS"/>
<pk mz="367.212710" i="1360530.8" sn="9.47" a="1228.65" fwhm="0.001221" res="300684.8" algo="FTMS"/>
<pk mz="367.215990" i="1599059.6" sn="11.55" a="1037.92" fwhm="0.000773" res="475230.2" algo="FTMS"/>
<pk mz="367.225746" i="2573142.0" sn="20.05" a="1753.38" fwhm="0.000771" res="476350.8" algo="FTMS"/>
<pk mz="367.243397" i="1460314.1" sn="10.34" a="778.36" fwhm="0.000705" res="520734.0" algo="FTMS"/>
<pk mz="368.062269" i="2306333.5" sn="17.72" a="1947.81" fwhm="0.000899" res="409504.1" algo="FTMS"/>
<pk mz="368.075446" i="1221664.5" sn="8.25" a="692.03" fwhm="0.000732" res="503059.7" algo="FTMS"/>
<pk mz="368.098710" i="2209318.0" sn="16.87" a="1422.08" fwhm="0.000763" res="482214.3" algo="FTMS"/>
<pk mz="368.106882" i="1593640.0" z="-1" sn="11.50" a="905.81" fwhm="0.000723" res="509251.5" algo="FTMS" component_name="DL" deconvoluted_molecular_mass="367.103837" deconvoluted_isotopic_mass="368.107245"/>
<pk mz="368.111786" i="1272873.3" sn="8.70" a="636.65" fwhm="0.000738" res="498748.0" algo="FTMS"/>
<pk mz="368.143272" i="1265712.8" sn="8.64" a="722.95" fwhm="0.000796" res="462465.0" algo="FTMS"/>
<pk mz="369.025061" i="1203267.0" sn="8.09" a="882.32" fwhm="0.001065" res="346627.2" algo="FTMS"/>
<pk mz="369.046385" i="4815112.0" sn="39.62" a="4245.24" fwhm="0.000876" res="421102.3" algo="FTMS"/>
<pk mz="369.082742" i="8124177.0" z="-1" sn="68.50" a="6582.51" fwhm="0.000834" res="442729.3" algo="FTMS" component_name="FE" deconvoluted_molecular_mass="369.083099" deconvoluted_isotopic_mass="369.083108"/>
<pk mz="369.093939" i="1343763.5" sn="9.32" a="701.29" fwhm="0.000712" res="518705.7" algo="FTMS"/>
<pk mz="369.119115" i="8236825.5" z="-1" sn="69.48" a="7156.29" fwhm="0.000881" res="419198.7" algo="FTMS" component_name="EV" deconvoluted_molecular_mass="369.119487" deconvoluted_isotopic_mass="369.119480"/>
<pk mz="369.132196" i="2127132.5" sn="16.15" a="1440.61" fwhm="0.000813" res="454270.3" algo="FTMS"/>
<pk mz="369.155519" i="7434018.0" sn="62.47" a="6215.64" fwhm="0.000867" res="425543.5" algo="FTMS"/>
<pk mz="369.168559" i="2156837.3" sn="16.41" a="1348.55" fwhm="0.000753" res="490496.2" algo="FTMS"/>
<pk mz="369.174244" i="1595430.6" sn="11.51" a="859.28" fwhm="0.000753" res="490104.9" algo="FTMS"/>
<pk mz="369.191894" i="5400363.0" sn="44.72" a="4564.03" fwhm="0.000857" res="430780.2" algo="FTMS"/>
<pk mz="369.207191" i="1223470.5" sn="8.27" a="740.48" fwhm="0.000829" res="445249.2" algo="FTMS"/>
<pk mz="369.222734" i="1126066.1" sn="7.42" a="618.95" fwhm="0.000767" res="481528.8" algo="FTMS"/>
<pk mz="369.228323" i="2234163.5" sn="17.09" a="1670.72" fwhm="0.000841" res="439184.5" algo="FTMS"/>
<pk mz="370.056963" i="1466617.1" sn="10.39" a="949.61" fwhm="0.000810" res="457122.3" algo="FTMS"/>
<pk mz="370.077978" i="2616830.3" sn="20.43" a="2030.91" fwhm="0.000875" res="422744.8" algo="FTMS"/>
<pk mz="370.086031" i="1535744.0" z="-1" sn="10.99" a="973.14" fwhm="0.000826" res="448229.5" algo="FTMS" component_name="FE" deconvoluted_molecular_mass="369.083099" deconvoluted_isotopic_mass="370.086399"/>
<pk mz="370.091167" i="1174529.3" sn="7.84" a="631.32" fwhm="0.000742" res="498444.6" algo="FTMS"/>
<pk mz="370.114362" i="1112326.8" sn="7.30" a="580.73" fwhm="0.000719" res="514730.0" algo="FTMS"/>
<pk mz="370.122496" i="1672712.8" z="-1" sn="12.19" a="1207.64" fwhm="0.000878" res="421714.8" algo="FTMS" component_name="EV" deconvoluted_molecular_mass="369.119487" deconvoluted_isotopic_mass="370.122864"/>
<pk mz="370.127457" i="2808330.0" sn="22.10" a="2043.33" fwhm="0.000827" res="447499.6" algo="FTMS"/>
<pk mz="370.158838" i="1121809.4" sn="7.38" a="598.86" fwhm="0.000717" res="515901.3" algo="FTMS"/>
<pk mz="370.195152" i="1437722.1" sn="10.14" a="866.04" fwhm="0.000758" res="488222.8" algo="FTMS"/>
<pk mz="371.005875" i="6257883.5" z="-7" sn="52.20" a="5159.72" fwhm="0.000869" res="426751.6" algo="FTMS" component_name="FR" deconvoluted_molecular_mass="2603.076025" deconvoluted_isotopic_mass="2603.090664"/>
<pk mz="371.025548" i="1335392.1" sn="9.24" a="816.12" fwhm="0.000839" res="442352.6" algo="FTMS"/>
<pk mz="371.040799" i="2102499.8" sn="15.94" a="1502.78" fwhm="0.000808" res="459143.5" algo="FTMS"/>
<pk mz="371.052071" i="1281510.5" sn="8.77" a="688.22" fwhm="0.000737" res="503423.3" algo="FTMS"/>
<pk mz="371.061999" i="5658857.0" sn="46.98" a="4715.40" fwhm="0.000870" res="426443.3" algo="FTMS"/>
<pk mz="371.077219" i="1489132.5" sn="10.58" a="1043.40" fwhm="0.000905" res="409850.2" algo="FTMS"/>
<pk mz="371.088631" i="1195759.3" sn="8.02" a="963.94" fwhm="0.001142" res="325041.2" algo="FTMS"/>
<pk mz="371.098374" i="7807217.5" z="-1" sn="65.73" a="6614.34" fwhm="0.000875" res="424039.1" algo="FTMS" component_name="GC" deconvoluted_molecular_mass="371.098740" deconvoluted_isotopic_mass="371.098744"/>
<pk mz="371.109691" i="1619700.3" sn="11.72" a="828.71" fwhm="0.000671" res="553013.9" algo="FTMS"/>
<pk mz="371.113648" i="1242101.3" sn="8.43" a="612.67" fwhm="0.000685" res="541999.5" algo="FTMS"/>
<pk mz="371.134791" i="7506170.0" sn="63.10" a="6769.84" fwhm="0.000898" res="413126.7" algo="FTMS"/>
<pk mz="371.146004" i="7995645.0" z="-7" sn="67.37" a="6937.59" fwhm="0.000873" res="425047.4" algo="FTMS" component_name="FR" deconvoluted_molecular_mass="2603.076025" deconvoluted_isotopic_mass="2604.071572"/>
<pk mz="371.171153" i="10602755.0" z="-1" sn="90.13" a="9104.21" fwhm="0.000887" res="418476.3" algo="FTMS" component_name="BJ" deconvoluted_molecular_mass="371.171521" deconvoluted_isotopic_mass="371.171524"/>
<pk mz="371.207560" i="6622475.5" sn="55.39" a="5535.80" fwhm="0.000868" res="427802.8" algo="FTMS"/>
<pk mz="371.243894" i="1993492.3" sn="14.98" a="1261.57" fwhm="0.000738" res="502941.2" algo="FTMS"/>
<pk mz="372.036061" i="1486545.4" sn="10.56" a="868.29" fwhm="0.000784" res="474622.3" algo="FTMS"/>
<pk mz="372.072497" i="1356506.0" sn="9.42" a="696.23" fwhm="0.000671" res="554575.1" algo="FTMS"/>
<pk mz="372.093709" i="1421535.1" sn="9.99" a="829.31" fwhm="0.000769" res="484025.2" algo="FTMS"/>
<pk mz="372.101684" i="1357281.0" z="-1" sn="9.43" a="751.32" fwhm="0.000749" res="496571.4" algo="FTMS" component_name="GC" deconvoluted_molecular_mass="371.098740" deconvoluted_isotopic_mass="372.102057"/>
<pk mz="372.111486" i="1081443.4" sn="7.02" a="906.51" fwhm="0.001161" res="320618.2" algo="FTMS"/>
<pk mz="372.130016" i="1266407.8" sn="8.64" a="638.02" fwhm="0.000737" res="505139.9" algo="FTMS"/>
<pk mz="372.138158" i="1660393.8" sn="12.07" a="1049.22" fwhm="0.000805" res="462074.2" algo="FTMS"/>
<pk mz="372.141215" i="1208554.5" sn="8.13" a="777.66" fwhm="0.000897" res="415048.5" algo="FTMS"/>
<pk mz="372.149462" i="1170284.4" sn="7.80" a="752.79" fwhm="0.000814" res="457426.3" algo="FTMS"/>
<pk mz="372.166281" i="1427952.5" sn="10.05" a="790.67" fwhm="0.000757" res="491876.2" algo="FTMS"/>
<pk mz="372.174476" i="1772018.4" z="-1" sn="13.05" a="1153.27" fwhm="0.000744" res="500534.1" algo="FTMS" component_name="BJ" deconvoluted_molecular_mass="371.171521" deconvoluted_isotopic_mass="372.174849"/>
<pk mz="372.210878" i="1321723.1" sn="9.12" a="897.81" fwhm="0.000824" res="451712.5" algo="FTMS"/>
<pk mz="372.213978" i="3787259.8" sn="30.64" a="2945.47" fwhm="0.000837" res="444788.9" algo="FTMS"/>
<pk mz="372.303866" i="6796817.5" sn="56.90" a="5875.67" fwhm="0.000879" res="423764.3" algo="FTMS"/>
<pk mz="373.002931" i="1890232.3" sn="14.08" a="1745.80" fwhm="0.001025" res="364079.8" algo="FTMS"/>
<pk mz="373.020093" i="1893052.4" z="-12" sn="14.10" a="1324.00" fwhm="0.000814" res="458014.6" algo="FTMS" component_name="FH" deconvoluted_molecular_mass="4487.319989" deconvoluted_isotopic_mass="4487.331691"/>
<pk mz="373.041292" i="2446273.5" sn="18.93" a="2027.21" fwhm="0.000937" res="398209.7" algo="FTMS"/>
<pk mz="373.056585" i="1900229.1" sn="14.17" a="1144.83" fwhm="0.000732" res="509935.3" algo="FTMS"/>
<pk mz="373.067811" i="1900999.8" sn="14.17" a="1453.01" fwhm="0.000829" res="449977.3" algo="FTMS"/>
<pk mz="373.077645" i="4518602.0" sn="37.02" a="3610.85" fwhm="0.000866" res="430835.5" algo="FTMS"/>
<pk mz="373.092886" i="2501325.8" sn="19.41" a="1853.20" fwhm="0.000854" res="436727.9" algo="FTMS"/>
<pk mz="373.101983" i="7360208.0" z="-12" sn="61.82" a="6420.11" fwhm="0.000892" res="418497.0" algo="FTMS" component_name="FH" deconvoluted_molecular_mass="4487.319989" deconvoluted_isotopic_mass="4488.314364"/>
<pk mz="373.114056" i="5711571.0" sn="47.43" a="4761.60" fwhm="0.000874" res="426705.5" algo="FTMS"/>
<pk mz="373.129290" i="1457878.5" sn="10.30" a="879.06" fwhm="0.000802" res="465286.3" algo="FTMS"/>
<pk mz="373.142254" i="1113049.6" sn="7.30" a="707.87" fwhm="0.000994" res="375458.3" algo="FTMS"/>
<pk mz="373.150408" i="9062108.0" z="-1" sn="76.67" a="8011.94" fwhm="0.000890" res="419368.6" algo="FTMS" component_name="DR" deconvoluted_molecular_mass="373.150785" deconvoluted_isotopic_mass="373.150783"/>
<pk mz="373.172912" i="1095392.9" sn="7.14" a="725.26" fwhm="0.000816" res="457112.0" algo="FTMS"/>
<pk mz="373.186792" i="8116964.0" z="-12" sn="68.43" a="6944.52" fwhm="0.000883" res="422865.3" algo="FTMS" component_name="FH" deconvoluted_molecular_mass="4487.319989" deconvoluted_isotopic_mass="4489.332081"/>
<pk mz="373.217431" i="1146731.5" sn="7.59" a="753.60" fwhm="0.000805" res="463694.7" algo="FTMS"/>
<pk mz="373.223179" i="4037869.0" sn="32.82" a="3236.13" fwhm="0.000884" res="422117.8" algo="FTMS"/>
<pk mz="373.259510" i="1330933.6" sn="9.20" a="758.79" fwhm="0.000751" res="496959.1" algo="FTMS"/>
<pk mz="373.307265" i="1663489.0" sn="12.10" a="980.72" fwhm="0.000787" res="474391.7" algo="FTMS"/>
<pk mz="374.002778" i="1113511.3" sn="7.21" a="855.68" fwhm="0.001079" res="346469.9" algo="FTMS"/>
<pk mz="374.015284" i="1180458.3" sn="7.79" a="658.45" fwhm="0.000843" res="443895.2" algo="FTMS"/>
<pk mz="374.051808" i="1875379.0" sn="13.78" a="1444.56" fwhm="0.000968" res="386507.3" algo="FTMS"/>
<pk mz="374.062988" i="1550261.6" sn="10.97" a="1028.46" fwhm="0.000832" res="449572.0" algo="FTMS"/>
<pk mz="374.087954" i="1198971.6" sn="7.94" a="915.73" fwhm="0.001040" res="359556.5" algo="FTMS"/>
<pk mz="374.105280" i="1376959.8" sn="9.48" a="749.51" fwhm="0.000810" res="461634.0" algo="FTMS"/>
<pk mz="374.109266" i="1709760.8" sn="12.35" a="1385.57" fwhm="0.000957" res="391037.8" algo="FTMS"/>
<pk mz="374.145647" i="2322889.5" sn="17.63" a="1492.11" fwhm="0.000754" res="495905.8" algo="FTMS"/>
<pk mz="374.153765" i="1514955.4" z="-1" sn="10.67" a="901.34" fwhm="0.000799" res="468430.9" algo="FTMS" component_name="DR" deconvoluted_molecular_mass="373.150785" deconvoluted_isotopic_mass="374.154142"/>
<pk mz="374.156881" i="2768332.3" sn="21.47" a="2095.90" fwhm="0.000835" res="448296.2" algo="FTMS"/>
<pk mz="374.182017" i="1120722.1" sn="7.27" a="569.37" fwhm="0.000727" res="514893.8" algo="FTMS"/>
<pk mz="374.190176" i="1685716.1" sn="12.14" a="1014.70" fwhm="0.000729" res="513179.6" algo="FTMS"/>
<pk mz="374.244894" i="2569185.3" sn="19.76" a="1753.64" fwhm="0.000808" res="463152.4" algo="FTMS"/>
<pk mz="374.300954" i="2022382.6" sn="15.04" a="1765.94" fwhm="0.000925" res="404576.5" algo="FTMS"/>
<pk mz="374.319393" i="1190259.0" sn="7.87" a="692.08" fwhm="0.000803" res="466093.7" algo="FTMS"/>
<pk mz="375.035726" i="2864286.5" sn="22.30" a="2246.06" fwhm="0.000864" res="434189.0" algo="FTMS"/>
<pk mz="375.047064" i="2021281.3" sn="15.03" a="1591.30" fwhm="0.000915" res="409845.3" algo="FTMS"/>
<pk mz="375.056892" i="1239587.6" sn="8.29" a="894.29" fwhm="0.000929" res="403763.9" algo="FTMS"/>
<pk mz="375.072171" i="3847847.3" sn="30.78" a="3056.25" fwhm="0.000863" res="434383.8" algo="FTMS"/>
<pk mz="375.083410" i="2529450.0" sn="19.41" a="1903.50" fwhm="0.000845" res="443939.8" algo="FTMS"/>
<pk mz="375.085385" i="1339050.4" sn="9.15" a="965.91" fwhm="0.000857" res="437659.8" algo="FTMS"/>
<pk mz="375.093281" i="2436012.3" sn="18.61" a="1907.73" fwhm="0.000895" res="418973.2" algo="FTMS"/>
<pk mz="375.099948" i="7824558.0" z="-1" sn="65.06" a="7131.98" fwhm="0.000923" res="406273.8" algo="FTMS" component_name="GB" deconvoluted_molecular_mass="375.100295" deconvoluted_isotopic_mass="375.100327"/>
<pk mz="375.108554" i="4178096.0" sn="33.63" a="3711.60" fwhm="0.000918" res="408529.9" algo="FTMS"/>
<pk mz="375.119768" i="1108146.6" sn="7.16" a="585.97" fwhm="0.000752" res="498918.8" algo="FTMS"/>
<pk mz="375.121614" i="2315443.0" sn="17.57" a="1598.60" fwhm="0.000797" res="470763.2" algo="FTMS"/>
<pk mz="375.129675" i="4946101.0" sn="40.25" a="4412.15" fwhm="0.000925" res="405503.2" algo="FTMS"/>
<pk mz="375.140775" i="1126583.6" sn="7.32" a="608.73" fwhm="0.000796" res="471010.7" algo="FTMS"/>
<pk mz="375.144917" i="2445240.8" sn="18.69" a="1905.72" fwhm="0.000924" res="405844.0" algo="FTMS"/>
<pk mz="375.157977" i="4833468.0" sn="39.28" a="4377.44" fwhm="0.000966" res="388306.8" algo="FTMS"/>
<pk mz="375.163624" i="2547901.3" sn="19.57" a="1893.31" fwhm="0.000854" res="439184.6" algo="FTMS"/>
<pk mz="375.166033" i="6260925.5" sn="51.58" a="5274.61" fwhm="0.000883" res="424832.9" algo="FTMS"/>
<pk mz="375.194297" i="1336260.5" sn="9.13" a="679.56" fwhm="0.000739" res="507524.9" algo="FTMS"/>
<pk mz="375.202433" i="3697350.5" sn="29.48" a="2819.60" fwhm="0.000845" res="443884.0" algo="FTMS"/>
<pk mz="375.238894" i="1275471.1" sn="8.60" a="803.32" fwhm="0.000844" res="444354.5" algo="FTMS"/>
<pk mz="376.031007" i="2305933.0" sn="17.48" a="1808.66" fwhm="0.000901" res="417487.8" algo="FTMS"/>
<pk mz="376.067397" i="2864021.8" sn="22.29" a="2104.33" fwhm="0.000854" res="440241.3" algo="FTMS"/>
<pk mz="376.078655" i="1156504.5" sn="7.57" a="635.29" fwhm="0.000718" res="523562.4" algo="FTMS"/>
<pk mz="376.103041" i="1159582.4" z="-1" sn="7.60" a="465.90" fwhm="0.000533" res="705112.9" algo="FTMS" component_name="GB" deconvoluted_molecular_mass="375.100295" deconvoluted_isotopic_mass="376.103423"/>
<pk mz="376.103962" i="1579678.5" sn="11.22" a="893.18" fwhm="0.000661" res="569358.5" algo="FTMS"/>
<pk mz="376.115200" i="1308833.3" sn="8.89" a="1050.42" fwhm="0.000969" res="387998.8" algo="FTMS"/>
<pk mz="376.124925" i="3384739.5" sn="26.78" a="2648.04" fwhm="0.000869" res="432997.1" algo="FTMS"/>
<pk mz="376.140100" i="1109159.3" sn="7.17" a="560.51" fwhm="0.000772" res="487377.5" algo="FTMS"/>
<pk mz="376.161327" i="4095404.3" sn="32.91" a="3405.69" fwhm="0.000897" res="419561.6" algo="FTMS"/>
<pk mz="376.169448" i="1232302.3" sn="8.23" a="543.33" fwhm="0.000730" res="515647.2" algo="FTMS"/>
<pk mz="376.197764" i="1269173.0" sn="8.55" a="752.34" fwhm="0.000776" res="485029.5" algo="FTMS"/>
<pk mz="377.014998" i="2201209.3" sn="16.58" a="1657.98" fwhm="0.000892" res="422541.9" algo="FTMS"/>
<pk mz="377.051415" i="6114946.0" sn="50.32" a="5275.60" fwhm="0.000903" res="417361.6" algo="FTMS"/>
<pk mz="377.062629" i="3066500.8" sn="24.04" a="2396.61" fwhm="0.000836" res="450935.9" algo="FTMS"/>
<pk mz="377.064438" i="1109637.1" sn="7.17" a="457.92" fwhm="0.000700" res="538358.1" algo="FTMS"/>
<pk mz="377.085615" i="5408394.0" sn="44.23" a="4626.47" fwhm="0.000905" res="416555.7" algo="FTMS"/>
<pk mz="377.087818" i="6761098.5" sn="55.89" a="5799.00" fwhm="0.000892" res="422942.9" algo="FTMS"/>
<pk mz="377.099133" i="2650253.5" sn="20.45" a="1966.66" fwhm="0.000837" res="450459.8" algo="FTMS"/>
<pk mz="377.100846" i="2147469.8" sn="16.12" a="1559.91" fwhm="0.000806" res="467587.4" algo="FTMS"/>
<pk mz="377.118796" i="1246354.1" sn="8.35" a="693.20" fwhm="0.000780" res="483554.2" algo="FTMS"/>
<pk mz="377.124213" i="5696147.5" sn="46.71" a="5187.84" fwhm="0.000928" res="406579.4" algo="FTMS"/>
<pk mz="377.135471" i="1343382.1" sn="9.18" a="756.02" fwhm="0.000750" res="502883.9" algo="FTMS"/>
<pk mz="377.137272" i="4712086.5" sn="38.22" a="4107.95" fwhm="0.000913" res="412935.7" algo="FTMS"/>
<pk mz="377.145359" i="1692568.5" sn="12.19" a="1024.36" fwhm="0.000730" res="516418.6" algo="FTMS"/>
<pk mz="377.155096" i="1812634.9" sn="13.23" a="1350.88" fwhm="0.000892" res="422907.1" algo="FTMS"/>
<pk mz="377.160634" i="3628188.3" sn="28.88" a="3104.06" fwhm="0.000921" res="409502.6" algo="FTMS"/>
<pk mz="377.173687" i="4044959.3" sn="32.47" a="3499.30" fwhm="0.000931" res="404981.8" algo="FTMS"/>
<pk mz="377.181648" i="1818785.3" sn="13.28" a="1255.83" fwhm="0.000844" res="446887.4" algo="FTMS"/>
<pk mz="377.210025" i="2917544.0" sn="22.75" a="2184.44" fwhm="0.000865" res="436071.4" algo="FTMS"/>
<pk mz="378.046731" i="3895665.3" sn="31.18" a="3435.80" fwhm="0.000941" res="401677.6" algo="FTMS"/>
<pk mz="378.083030" i="4366202.0" sn="35.24" a="3459.19" fwhm="0.000861" res="438951.2" algo="FTMS"/>
<pk mz="378.091149" i="1127548.0" sn="7.32" a="647.43" fwhm="0.000772" res="489479.7" algo="FTMS"/>
<pk mz="378.094276" i="1374332.8" sn="9.45" a="942.53" fwhm="0.000895" res="422547.6" algo="FTMS"/>
<pk mz="378.104322" i="1477759.3" sn="10.34" a="1057.16" fwhm="0.000894" res="422912.5" algo="FTMS"/>
<pk mz="378.119448" i="2456450.8" sn="18.78" a="1909.47" fwhm="0.000868" res="435522.0" algo="FTMS"/>
<pk mz="378.127560" i="1430916.8" sn="9.94" a="893.13" fwhm="0.000844" res="448000.4" algo="FTMS"/>
<pk mz="378.140596" i="4422536.0" sn="35.73" a="3831.49" fwhm="0.000901" res="419727.3" algo="FTMS"/>
<pk mz="378.177023" i="2333072.8" sn="17.71" a="1847.34" fwhm="0.000855" res="442096.2" algo="FTMS"/>
<pk mz="379.030709" i="3526238.5" sn="28.00" a="2989.45" fwhm="0.000919" res="412631.0" algo="FTMS"/>
<pk mz="379.041906" i="1721441.1" sn="12.44" a="1375.06" fwhm="0.001005" res="377057.8" algo="FTMS"/>
<pk mz="379.067072" i="7968871.0" z="-1" sn="66.30" a="7495.09" fwhm="0.000919" res="412469.5" algo="FTMS" component_name="FS" deconvoluted_molecular_mass="379.067462" deconvoluted_isotopic_mass="379.067460"/>
<pk mz="379.078302" i="2566762.0" sn="19.73" a="1859.32" fwhm="0.000854" res="444014.3" algo="FTMS"/>
<pk mz="379.080151" i="2456682.3" sn="18.78" a="1919.28" fwhm="0.000893" res="424516.1" algo="FTMS"/>
<pk mz="379.082654" i="1705067.0" sn="12.30" a="1209.59" fwhm="0.000872" res="434928.4" algo="FTMS"/>
<pk mz="379.086446" i="1147755.9" sn="7.49" a="631.06" fwhm="0.000831" res="456188.3" algo="FTMS"/>
<pk mz="379.103456" i="9257072.0" z="-1" sn="77.40" a="8377.91" fwhm="0.000907" res="417886.0" algo="FTMS" component_name="DK" deconvoluted_molecular_mass="379.104324" deconvoluted_isotopic_mass="379.103844"/>
<pk mz="379.114740" i="2402418.8" sn="18.31" a="2087.06" fwhm="0.000970" res="391028.9" algo="FTMS"/>
<pk mz="379.116513" i="4709491.0" sn="38.20" a="3967.95" fwhm="0.000910" res="416489.3" algo="FTMS"/>
<pk mz="379.134321" i="1702775.4" sn="12.28" a="1145.69" fwhm="0.000832" res="455439.0" algo="FTMS"/>
<pk mz="379.139840" i="6902905.0" sn="57.11" a="6085.89" fwhm="0.000918" res="413191.8" algo="FTMS"/>
<pk mz="379.143959" i="1182841.8" sn="7.79" a="672.80" fwhm="0.000837" res="453085.1" algo="FTMS"/>
<pk mz="379.152931" i="6898812.0" sn="57.07" a="6167.79" fwhm="0.000922" res="411295.9" algo="FTMS"/>
<pk mz="379.170729" i="1167872.3" sn="7.67" a="669.75" fwhm="0.000892" res="424846.8" algo="FTMS"/>
<pk mz="379.176253" i="3721857.5" sn="29.68" a="3160.60" fwhm="0.000926" res="409290.9" algo="FTMS"/>
<pk mz="379.189335" i="3480708.8" sn="27.60" a="2778.27" fwhm="0.000862" res="440033.1" algo="FTMS"/>
<pk mz="379.207133" i="1405577.0" sn="9.72" a="743.11" fwhm="0.000762" res="497422.3" algo="FTMS"/>
<pk mz="379.225702" i="6236301.5" sn="51.36" a="5171.02" fwhm="0.000875" res="433457.9" algo="FTMS"/>
<pk mz="380.062343" i="3431255.5" sn="27.18" a="3316.88" fwhm="0.001013" res="375369.3" algo="FTMS"/>
<pk mz="380.070427" i="1672025.5" z="-1" sn="12.01" a="1077.43" fwhm="0.000807" res="471033.5" algo="FTMS" component_name="FS" deconvoluted_molecular_mass="379.067462" deconvoluted_isotopic_mass="380.070818"/>
<pk mz="380.073511" i="1151066.3" sn="7.52" a="647.13" fwhm="0.000782" res="486090.3" algo="FTMS"/>
<pk mz="380.098669" i="2959712.3" sn="23.11" a="2224.63" fwhm="0.000851" res="446844.5" algo="FTMS"/>
<pk mz="380.106879" i="1666146.4" z="-1" sn="11.96" a="1385.84" fwhm="0.000969" res="392272.1" algo="FTMS" component_name="DK" deconvoluted_molecular_mass="379.104324" deconvoluted_isotopic_mass="380.107270"/>
<pk mz="380.110013" i="1307235.1" sn="8.87" a="830.55" fwhm="0.000846" res="449067.3" algo="FTMS"/>
<pk mz="380.111690" i="1143779.5" sn="7.46" a="713.82" fwhm="0.000830" res="458119.2" algo="FTMS"/>
<pk mz="380.119751" i="1726053.5" sn="12.48" a="1399.93" fwhm="0.000936" res="406007.9" algo="FTMS"/>
<pk mz="380.135088" i="1880937.1" sn="13.81" a="1275.36" fwhm="0.000772" res="492271.8" algo="FTMS"/>
<pk mz="380.143198" i="1654635.1" sn="11.86" a="933.59" fwhm="0.000748" res="508542.0" algo="FTMS"/>
<pk mz="380.146111" i="1247211.9" sn="8.35" a="1222.00" fwhm="0.001241" res="306305.0" algo="FTMS"/>
<pk mz="380.156258" i="1627502.3" sn="11.63" a="1095.49" fwhm="0.000807" res="470822.7" algo="FTMS"/>
<pk mz="380.185563" i="1116277.4" sn="7.22" a="494.30" fwhm="0.000760" res="500139.0" algo="FTMS"/>
<pk mz="380.192575" i="1146103.1" sn="7.48" a="674.45" fwhm="0.000809" res="469673.9" algo="FTMS"/>
<pk mz="380.229036" i="1486207.9" sn="10.41" a="1276.96" fwhm="0.000988" res="384988.3" algo="FTMS"/>
<pk mz="381.046345" i="6885958.0" sn="56.96" a="6329.86" fwhm="0.000936" res="407272.5" algo="FTMS"/>
<pk mz="381.057491" i="1320136.5" sn="8.97" a="1083.27" fwhm="0.001007" res="378454.4" algo="FTMS"/>
<pk mz="381.082732" i="11563599.0" z="-1" sn="97.28" a="11158.50" fwhm="0.000950" res="401277.1" algo="FTMS" component_name="AS" deconvoluted_molecular_mass="381.083055" deconvoluted_isotopic_mass="381.083125"/>
<pk mz="381.093954" i="2211665.3" sn="16.66" a="1752.97" fwhm="0.000907" res="420334.7" algo="FTMS"/>
<pk mz="381.095775" i="1731153.8" sn="12.52" a="1236.34" fwhm="0.000925" res="412129.1" algo="FTMS"/>
<pk mz="381.113607" i="1708374.1" z="-1" sn="12.32" a="1276.46" fwhm="0.000922" res="413476.1" algo="FTMS" component_name="DK" deconvoluted_molecular_mass="379.104324" deconvoluted_isotopic_mass="381.114000"/>
<pk mz="381.119128" i="11287127.0" z="-1" sn="94.90" a="10764.67" fwhm="0.000952" res="400451.9" algo="FTMS" component_name="AW" deconvoluted_molecular_mass="381.119525" deconvoluted_isotopic_mass="381.119521"/>
<pk mz="381.130353" i="2390106.3" sn="18.20" a="2067.68" fwhm="0.000974" res="391367.6" algo="FTMS"/>
<pk mz="381.132197" i="5233242.5" sn="42.71" a="4799.67" fwhm="0.000959" res="397264.1" algo="FTMS"/>
<pk mz="381.149969" i="2461791.0" sn="18.82" a="1963.76" fwhm="0.000868" res="439297.8" algo="FTMS"/>
<pk mz="381.155483" i="5993056.5" sn="49.26" a="5359.53" fwhm="0.000926" res="411495.5" algo="FTMS"/>
<pk mz="381.168609" i="4093027.5" sn="32.88" a="3389.76" fwhm="0.000909" res="419379.3" algo="FTMS"/>
<pk mz="381.186404" i="1499239.8" sn="10.52" a="1140.17" fwhm="0.000941" res="405077.8" algo="FTMS"/>
<pk mz="381.191939" i="3500649.0" sn="27.77" a="2970.09" fwhm="0.000931" res="409638.1" algo="FTMS"/>
<pk mz="381.205033" i="2002028.3" sn="14.85" a="1673.40" fwhm="0.000941" res="404955.1" algo="FTMS"/>
<pk mz="381.222698" i="1675376.6" sn="12.04" a="1076.03" fwhm="0.000829" res="460107.6" algo="FTMS"/>
<pk mz="381.231654" i="1567602.8" sn="11.11" a="831.50" fwhm="0.000713" res="534322.8" algo="FTMS"/>
<pk mz="381.241349" i="2421365.0" sn="18.47" a="1790.13" fwhm="0.000853" res="447147.6" algo="FTMS"/>
<pk mz="382.031754" i="1226677.0" sn="8.06" a="916.19" fwhm="0.001024" res="373024.6" algo="FTMS"/>
<pk mz="382.041653" i="2037047.4" sn="14.96" a="1428.34" fwhm="0.000809" res="472009.0" algo="FTMS"/>
<pk mz="382.049654" i="1378873.4" sn="9.36" a="865.73" fwhm="0.000812" res="470742.6" algo="FTMS"/>
<pk mz="382.077933" i="3114816.3" sn="24.13" a="2578.49" fwhm="0.000889" res="429726.1" algo="FTMS"/>
<pk mz="382.086063" i="2356034.3" z="-1" sn="17.68" a="2026.57" fwhm="0.000975" res="391725.8" algo="FTMS" component_name="AS" deconvoluted_molecular_mass="381.083055" deconvoluted_isotopic_mass="382.086458"/>
<pk mz="382.091080" i="1176643.4" sn="7.64" a="643.18" fwhm="0.000795" res="480510.7" algo="FTMS"/>
<pk mz="382.100434" i="2118213.8" sn="15.65" a="1630.98" fwhm="0.000936" res="408141.8" algo="FTMS"/>
<pk mz="382.114362" i="2441033.0" sn="18.40" a="2029.30" fwhm="0.000922" res="414389.9" algo="FTMS"/>
<pk mz="382.122505" i="1348427.1" z="-1" sn="9.10" a="694.49" fwhm="0.000728" res="524961.1" algo="FTMS" component_name="AW" deconvoluted_molecular_mass="381.119525" deconvoluted_isotopic_mass="382.122900"/>
<pk mz="382.127453" i="1554764.3" sn="10.86" a="979.40" fwhm="0.000805" res="474697.1" algo="FTMS"/>
<pk mz="382.158880" i="1422419.9" sn="9.73" a="929.18" fwhm="0.000815" res="469026.8" algo="FTMS"/>
<pk mz="383.025553" i="3003943.0" sn="23.19" a="2240.79" fwhm="0.000843" res="454474.0" algo="FTMS"/>
<pk mz="383.062009" i="9909296.0" z="-1" sn="81.97" a="9398.16" fwhm="0.000947" res="404557.3" algo="FTMS" component_name="CM" deconvoluted_molecular_mass="383.062417" deconvoluted_isotopic_mass="383.062407"/>
<pk mz="383.088548" i="1186870.3" z="-1" sn="7.72" a="622.63" fwhm="0.000737" res="519630.1" algo="FTMS" component_name="AS" deconvoluted_molecular_mass="381.083055" deconvoluted_isotopic_mass="383.088945"/>
<pk mz="383.098395" i="12780601.0" z="-1" sn="106.41" a="11922.58" fwhm="0.000927" res="413336.6" algo="FTMS" component_name="u" deconvoluted_molecular_mass="383.098793" deconvoluted_isotopic_mass="383.098793"/>
<pk mz="383.109636" i="1329979.4" sn="8.94" a="903.88" fwhm="0.000847" res="452352.4" algo="FTMS"/>
<pk mz="383.129234" i="2408512.3" sn="18.12" a="1714.34" fwhm="0.000877" res="436884.7" algo="FTMS"/>
<pk mz="383.134788" i="10943554.0" z="-1" sn="90.77" a="10226.42" fwhm="0.000947" res="404508.8" algo="FTMS" component_name="BB" deconvoluted_molecular_mass="383.135198" deconvoluted_isotopic_mass="383.135186"/>
<pk mz="383.147875" i="3193412.8" sn="24.80" a="2634.97" fwhm="0.000897" res="427086.1" algo="FTMS"/>
<pk mz="383.165597" i="1226825.1" sn="8.06" a="684.55" fwhm="0.000775" res="494690.5" algo="FTMS"/>
<pk mz="383.171154" i="7999562.5" z="-1" sn="65.71" a="7109.92" fwhm="0.000914" res="419178.9" algo="FTMS" component_name="FQ" deconvoluted_molecular_mass="383.171553" deconvoluted_isotopic_mass="383.171551"/>
<pk mz="383.174501" i="2169931.3" sn="16.09" a="1634.46" fwhm="0.000878" res="436635.5" algo="FTMS"/>
<pk mz="383.184221" i="1831245.6" sn="13.21" a="1289.01" fwhm="0.000847" res="452348.3" algo="FTMS"/>
<pk mz="383.207561" i="6708307.5" sn="54.72" a="6235.09" fwhm="0.000943" res="406307.8" algo="FTMS"/>
<pk mz="383.220640" i="1173206.5" sn="7.61" a="965.28" fwhm="0.001086" res="352806.3" algo="FTMS"/>
<pk mz="383.243909" i="2031708.1" sn="14.91" a="1648.97" fwhm="0.000927" res="413479.7" algo="FTMS"/>
<pk mz="384.036013" i="1117853.6" sn="7.13" a="572.34" fwhm="0.000821" res="467828.0" algo="FTMS"/>
<pk mz="384.057263" i="2069282.9" sn="15.23" a="1696.34" fwhm="0.000938" res="409277.6" algo="FTMS"/>
<pk mz="384.065422" i="1615908.9" z="-1" sn="11.37" a="1152.69" fwhm="0.000867" res="443180.6" algo="FTMS" component_name="CM" deconvoluted_molecular_mass="383.062417" deconvoluted_isotopic_mass="384.065821"/>
<pk mz="384.083738" i="1132329.4" sn="7.26" a="530.08" fwhm="0.000751" res="511286.7" algo="FTMS"/>
<pk mz="384.093597" i="3108139.8" sn="24.07" a="2645.69" fwhm="0.000941" res="408369.5" algo="FTMS"/>
<pk mz="384.101739" i="2237741.8" z="-1" sn="16.67" a="1551.11" fwhm="0.000831" res="462444.9" algo="FTMS" component_name="u" deconvoluted_molecular_mass="383.098793" deconvoluted_isotopic_mass="384.102139"/>
<pk mz="384.106811" i="1746991.0" sn="12.49" a="1415.05" fwhm="0.000998" res="384834.4" algo="FTMS"/>
<pk mz="384.130054" i="1830964.6" sn="13.20" a="1241.05" fwhm="0.000844" res="454871.0" algo="FTMS"/>
<pk mz="384.138204" i="2082870.6" z="-1" sn="15.35" a="1621.95" fwhm="0.000894" res="429447.7" algo="FTMS" component_name="BB" deconvoluted_molecular_mass="383.135198" deconvoluted_isotopic_mass="384.138604"/>
<pk mz="384.143029" i="1351863.9" sn="9.12" a="1034.41" fwhm="0.001029" res="373282.2" algo="FTMS"/>
<pk mz="384.166467" i="1281341.6" sn="8.52" a="761.24" fwhm="0.000892" res="430611.7" algo="FTMS"/>
<pk mz="384.174507" i="1736767.5" z="-1" sn="12.40" a="1377.13" fwhm="0.000930" res="413289.3" algo="FTMS" component_name="FQ" deconvoluted_molecular_mass="383.171553" deconvoluted_isotopic_mass="384.174907"/>
<pk mz="384.210885" i="1723464.5" sn="12.29" a="1418.31" fwhm="0.000947" res="405663.0" algo="FTMS"/>
<pk mz="385.020126" i="2403342.8" sn="18.07" a="1730.48" fwhm="0.000857" res="449487.1" algo="FTMS"/>
<pk mz="385.041287" i="4376596.0" sn="34.87" a="3833.50" fwhm="0.000918" res="419554.3" algo="FTMS"/>
<pk mz="385.056442" i="2440983.8" sn="18.39" a="2151.84" fwhm="0.000994" res="387251.4" algo="FTMS"/>
<pk mz="385.067717" i="1318170.4" sn="8.84" a="734.52" fwhm="0.000783" res="491860.8" algo="FTMS"/>
<pk mz="385.077670" i="10481181.0" z="-1" sn="86.83" a="9825.34" fwhm="0.000954" res="403772.3" algo="FTMS" component_name="BP" deconvoluted_molecular_mass="385.078077" deconvoluted_isotopic_mass="385.078072"/>
<pk mz="385.088843" i="1301663.6" sn="8.70" a="992.69" fwhm="0.000951" res="404873.6" algo="FTMS"/>
<pk mz="385.092895" i="2269728.5" sn="16.94" a="1893.06" fwhm="0.000966" res="398828.2" algo="FTMS"/>
<pk mz="385.114029" i="10565158.0" z="-1" sn="87.54" a="10557.05" fwhm="0.000981" res="392585.4" algo="FTMS" component_name="BL" deconvoluted_molecular_mass="385.114438" deconvoluted_isotopic_mass="385.114431"/>
<pk mz="385.125278" i="2914344.5" sn="22.42" a="2404.96" fwhm="0.000922" res="417565.6" algo="FTMS"/>
<pk mz="385.150436" i="10438191.0" z="-1" sn="86.46" a="9685.33" fwhm="0.000937" res="410971.3" algo="FTMS" component_name="BR" deconvoluted_molecular_mass="385.150838" deconvoluted_isotopic_mass="385.150839"/>
<pk mz="385.163495" i="1206834.0" sn="7.89" a="839.38" fwhm="0.000909" res="423741.0" algo="FTMS"/>
<pk mz="385.186791" i="11144760.0" z="-1" sn="92.48" a="10950.67" fwhm="0.000984" res="391602.1" algo="FTMS" component_name="BA" deconvoluted_molecular_mass="385.187202" deconvoluted_isotopic_mass="385.187194"/>
<pk mz="385.223192" i="6320704.5" sn="51.42" a="5843.59" fwhm="0.000968" res="397921.9" algo="FTMS"/>
<pk mz="385.259585" i="1982025.5" sn="14.49" a="1408.50" fwhm="0.000883" res="436304.3" algo="FTMS"/>
<pk mz="386.051793" i="1889548.4" sn="13.70" a="1169.63" fwhm="0.000774" res="498827.4" algo="FTMS"/>
<pk mz="386.063028" i="1183375.1" sn="7.69" a="756.08" fwhm="0.000923" res="418183.5" algo="FTMS"/>
<pk mz="386.072924" i="1646353.6" sn="11.63" a="1189.26" fwhm="0.000888" res="434994.3" algo="FTMS"/>
<pk mz="386.081043" i="1708051.6" z="-1" sn="12.15" a="1095.33" fwhm="0.000830" res="464924.9" algo="FTMS" component_name="BP" deconvoluted_molecular_mass="385.078077" deconvoluted_isotopic_mass="386.081447"/>
<pk mz="386.088271" i="1276437.4" sn="8.48" a="743.00" fwhm="0.000810" res="476662.9" algo="FTMS"/>
<pk mz="386.099497" i="1173528.1" sn="7.60" a="696.03" fwhm="0.000790" res="488655.1" algo="FTMS"/>
<pk mz="386.109306" i="1543706.5" sn="10.75" a="831.50" fwhm="0.000738" res="523381.8" algo="FTMS"/>
<pk mz="386.117422" i="1785116.5" z="-1" sn="12.81" a="1301.74" fwhm="0.000899" res="429426.2" algo="FTMS" component_name="BL" deconvoluted_molecular_mass="385.114438" deconvoluted_isotopic_mass="386.117826"/>
<pk mz="386.120482" i="1191197.3" sn="7.75" a="759.49" fwhm="0.000793" res="487036.7" algo="FTMS"/>
<pk mz="386.122398" i="1237277.8" sn="8.15" a="632.83" fwhm="0.000752" res="513124.2" algo="FTMS"/>
<pk mz="386.139974" i="1142178.1" sn="7.34" a="836.58" fwhm="0.000977" res="395168.1" algo="FTMS"/>
<pk mz="386.145554" i="1422883.5" sn="9.72" a="747.67" fwhm="0.000815" res="474050.4" algo="FTMS"/>
<pk mz="386.153774" i="2259749.5" z="-1" sn="16.85" a="1766.60" fwhm="0.000924" res="417924.3" algo="FTMS" component_name="BR" deconvoluted_molecular_mass="385.150838" deconvoluted_isotopic_mass="386.154178"/>
<pk mz="386.156991" i="1147558.3" sn="7.38" a="917.81" fwhm="0.001077" res="358639.0" algo="FTMS"/>
<pk mz="386.190180" i="2468654.5" z="-1" sn="18.63" a="1613.48" fwhm="0.000776" res="497756.1" algo="FTMS" component_name="BA" deconvoluted_molecular_mass="385.187202" deconvoluted_isotopic_mass="386.190585"/>
<pk mz="386.226514" i="1305783.4" sn="8.73" a="1049.94" fwhm="0.000999" res="386479.4" algo="FTMS"/>
<pk mz="387.035781" i="2763775.3" sn="21.14" a="2288.47" fwhm="0.000932" res="415277.6" algo="FTMS"/>
<pk mz="387.047064" i="1782530.0" sn="12.78" a="1363.42" fwhm="0.000879" res="440456.7" algo="FTMS"/>
<pk mz="387.056890" i="4642820.5" sn="37.13" a="4474.72" fwhm="0.001010" res="383357.1" algo="FTMS"/>
<pk mz="387.072149" i="2755080.3" sn="21.06" a="2583.35" fwhm="0.000913" res="424044.5" algo="FTMS"/>
<pk mz="387.083381" i="2506763.0" sn="18.95" a="2089.33" fwhm="0.000930" res="416021.8" algo="FTMS"/>
<pk mz="387.093304" i="6615053.5" sn="53.92" a="6045.79" fwhm="0.000929" res="416577.7" algo="FTMS"/>
<pk mz="387.108570" i="2378769.3" sn="17.86" a="1758.46" fwhm="0.000875" res="442225.7" algo="FTMS"/>
<pk mz="387.121698" i="1504532.4" sn="10.42" a="1167.78" fwhm="0.000948" res="408359.4" algo="FTMS"/>
<pk mz="387.129687" i="7488534.5" sn="61.35" a="6646.58" fwhm="0.000929" res="416525.2" algo="FTMS"/>
<pk mz="387.140995" i="1122457.3" sn="7.17" a="710.24" fwhm="0.000901" res="429588.7" algo="FTMS"/>
<pk mz="387.144976" i="1776666.1" sn="12.73" a="1250.43" fwhm="0.000859" res="450537.7" algo="FTMS"/>
<pk mz="387.158014" i="1642525.4" sn="11.59" a="1410.92" fwhm="0.001045" res="370316.4" algo="FTMS"/>
<pk mz="387.166072" i="10864671.0" z="-1" sn="90.09" a="10603.68" fwhm="0.000971" res="398903.3" algo="FTMS" component_name="BD" deconvoluted_molecular_mass="387.166725" deconvoluted_isotopic_mass="387.166479"/>
<pk mz="387.188572" i="1797413.0" sn="12.91" a="1391.50" fwhm="0.000859" res="450850.0" algo="FTMS"/>
<pk mz="387.194425" i="1766950.4" sn="12.65" a="1433.83" fwhm="0.000963" res="401955.0" algo="FTMS"/>
<pk mz="387.202468" i="9502760.0" z="-1" sn="78.50" a="9044.99" fwhm="0.000973" res="397935.7" algo="FTMS" component_name="DA" deconvoluted_molecular_mass="387.202969" deconvoluted_isotopic_mass="387.202875"/>
<pk mz="387.238815" i="3429937.5" sn="26.81" a="2734.23" fwhm="0.000905" res="427753.4" algo="FTMS"/>
<pk mz="388.030998" i="1863157.8" sn="13.47" a="1273.01" fwhm="0.000851" res="456191.6" algo="FTMS"/>
<pk mz="388.067386" i="3140862.8" sn="24.34" a="2675.27" fwhm="0.000968" res="401091.2" algo="FTMS"/>
<pk mz="388.078624" i="1284865.5" sn="8.55" a="772.08" fwhm="0.000869" res="446703.3" algo="FTMS"/>
<pk mz="388.088592" i="1208324.0" sn="7.89" a="804.66" fwhm="0.000824" res="471079.4" algo="FTMS"/>
<pk mz="388.103789" i="1598215.8" sn="11.21" a="1360.10" fwhm="0.001036" res="374625.3" algo="FTMS"/>
<pk mz="388.124900" i="2119437.0" sn="15.65" a="1537.44" fwhm="0.000886" res="438142.4" algo="FTMS"/>
<pk mz="388.133020" i="1335823.0" sn="8.98" a="863.09" fwhm="0.000912" res="425412.3" algo="FTMS"/>
<pk mz="388.161382" i="2279190.0" sn="17.01" a="1600.10" fwhm="0.000885" res="438556.2" algo="FTMS"/>
<pk mz="388.169440" i="2207000.0" z="-1" sn="16.39" a="1803.83" fwhm="0.000962" res="403595.3" algo="FTMS" component_name="BD" deconvoluted_molecular_mass="387.166725" deconvoluted_isotopic_mass="388.169850"/>
<pk mz="388.172504" i="2007832.9" sn="14.70" a="1656.88" fwhm="0.000941" res="412361.4" algo="FTMS"/>
<pk mz="388.197673" i="1232671.1" sn="8.10" a="726.40" fwhm="0.000826" res="469909.5" algo="FTMS"/>
<pk mz="388.205905" i="2150689.3" z="-1" sn="15.92" a="1791.78" fwhm="0.000962" res="403712.3" algo="FTMS" component_name="DA" deconvoluted_molecular_mass="387.202969" deconvoluted_isotopic_mass="388.206315"/>
<pk mz="389.015044" i="2250730.5" sn="16.77" a="1741.70" fwhm="0.000900" res="432139.1" algo="FTMS"/>
<pk mz="389.036292" i="1373935.8" sn="9.30" a="1030.22" fwhm="0.000920" res="423031.6" algo="FTMS"/>
<pk mz="389.051402" i="4210675.5" sn="33.45" a="3611.57" fwhm="0.000930" res="418125.2" algo="FTMS"/>
<pk mz="389.062690" i="2360310.3" sn="17.70" a="1624.01" fwhm="0.000808" res="481803.3" algo="FTMS"/>
<pk mz="389.072613" i="2970616.8" sn="22.89" a="2623.96" fwhm="0.000986" res="394598.4" algo="FTMS"/>
<pk mz="389.087820" i="5168636.5" sn="41.60" a="4545.58" fwhm="0.000938" res="414774.4" algo="FTMS"/>
<pk mz="389.099043" i="2809343.3" sn="21.52" a="2422.90" fwhm="0.000949" res="409945.4" algo="FTMS"/>
<pk mz="389.100893" i="1554687.9" sn="10.84" a="975.28" fwhm="0.000788" res="493742.2" algo="FTMS"/>
<pk mz="389.108945" i="2948609.8" sn="22.71" a="2632.91" fwhm="0.000970" res="401180.8" algo="FTMS"/>
<pk mz="389.124216" i="3979781.8" sn="31.48" a="3551.43" fwhm="0.000952" res="408940.7" algo="FTMS"/>
<pk mz="389.135556" i="1141000.5" sn="7.32" a="614.76" fwhm="0.000768" res="506961.9" algo="FTMS"/>
<pk mz="389.137266" i="2196745.0" sn="16.31" a="1841.18" fwhm="0.000980" res="397115.5" algo="FTMS"/>
<pk mz="389.145363" i="5619211.0" sn="45.44" a="5494.64" fwhm="0.001013" res="384311.1" algo="FTMS"/>
<pk mz="389.160626" i="1526030.8" sn="10.60" a="904.34" fwhm="0.000768" res="506540.3" algo="FTMS"/>
<pk mz="389.173653" i="2251282.0" z="-1" sn="16.77" a="1773.24" fwhm="0.000921" res="422703.3" algo="FTMS" component_name="BD" deconvoluted_molecular_mass="387.166725" deconvoluted_isotopic_mass="389.174065"/>
<pk mz="389.179235" i="12102163.0" z="-1" sn="100.62" a="11449.20" fwhm="0.000965" res="403255.9" algo="FTMS" component_name="AI" deconvoluted_molecular_mass="389.179653" deconvoluted_isotopic_mass="389.179647"/>
<pk mz="389.181733" i="6328852.0" sn="51.48" a="5920.25" fwhm="0.000954" res="408123.7" algo="FTMS"/>
<pk mz="389.218070" i="4134429.0" sn="32.80" a="3622.18" fwhm="0.000943" res="412744.7" algo="FTMS"/>
<pk mz="389.254530" i="1775270.1" sn="12.72" a="1739.05" fwhm="0.001169" res="332900.4" algo="FTMS"/>
<pk mz="390.046718" i="2911980.3" sn="22.39" a="2497.98" fwhm="0.000942" res="414252.2" algo="FTMS"/>
<pk mz="390.083033" i="3635445.3" sn="28.55" a="3434.46" fwhm="0.001003" res="389104.3" algo="FTMS"/>
<pk mz="390.094167" i="1415672.0" sn="9.66" a="856.29" fwhm="0.000828" res="470854.8" algo="FTMS"/>
<pk mz="390.104167" i="1220090.5" sn="7.99" a="726.52" fwhm="0.000852" res="457884.1" algo="FTMS"/>
<pk mz="390.119554" i="1728254.4" sn="12.32" a="1200.96" fwhm="0.000850" res="459188.5" algo="FTMS"/>
<pk mz="390.127707" i="1118720.4" sn="7.13" a="720.12" fwhm="0.000899" res="433800.6" algo="FTMS"/>
<pk mz="390.140593" i="3794179.8" sn="29.90" a="3298.03" fwhm="0.000935" res="417148.9" algo="FTMS"/>
<pk mz="390.176993" i="2602252.8" z="-1" sn="19.75" a="1968.10" fwhm="0.000878" res="444518.1" algo="FTMS" component_name="BD" deconvoluted_molecular_mass="387.166725" deconvoluted_isotopic_mass="390.177407"/>
<pk mz="390.182603" i="3488014.3" z="-1" sn="27.29" a="2910.85" fwhm="0.000932" res="418752.6" algo="FTMS" component_name="AI" deconvoluted_molecular_mass="389.179653" deconvoluted_isotopic_mass="390.183017"/>
<pk mz="390.185085" i="1497614.8" sn="10.35" a="1097.26" fwhm="0.000977" res="399483.2" algo="FTMS"/>
<pk mz="390.213328" i="1197589.9" z="-1" sn="7.70" a="796.77" fwhm="0.000848" res="460374.0" algo="FTMS" component_name="DA" deconvoluted_molecular_mass="387.202969" deconvoluted_isotopic_mass="390.213743"/>
<pk mz="390.384052" i="1140928.6" sn="7.22" a="768.04" fwhm="0.000991" res="393909.5" algo="FTMS"/>
<pk mz="391.030689" i="3359715.0" sn="25.86" a="2957.79" fwhm="0.000986" res="396534.9" algo="FTMS"/>
<pk mz="391.041929" i="2474469.8" sn="18.42" a="1946.15" fwhm="0.000884" res="442590.2" algo="FTMS"/>
<pk mz="391.067080" i="6376428.0" sn="51.20" a="6156.67" fwhm="0.000970" res="403365.9" algo="FTMS"/>
<pk mz="391.078312" i="4544495.0" sn="35.81" a="4036.04" fwhm="0.000930" res="420406.7" algo="FTMS"/>
<pk mz="391.080120" i="1431279.5" sn="9.66" a="815.21" fwhm="0.000766" res="510696.1" algo="FTMS"/>
<pk mz="391.103496" i="7592949.5" sn="61.42" a="7437.26" fwhm="0.000989" res="395649.1" algo="FTMS"/>
<pk mz="391.114734" i="2743800.3" sn="20.68" a="2513.66" fwhm="0.001048" res="373037.5" algo="FTMS"/>
<pk mz="391.116529" i="3584504.5" sn="27.75" a="3392.70" fwhm="0.001042" res="375231.1" algo="FTMS"/>
<pk mz="391.124634" i="2135290.8" sn="15.57" a="1854.05" fwhm="0.000998" res="391962.1" algo="FTMS"/>
<pk mz="391.139819" i="5749758.5" sn="45.93" a="5281.02" fwhm="0.000981" res="398590.1" algo="FTMS"/>
<pk mz="391.152881" i="5326850.0" sn="42.38" a="5200.01" fwhm="0.000988" res="395879.7" algo="FTMS"/>
<pk mz="391.160945" i="2576899.8" sn="19.28" a="2151.88" fwhm="0.000952" res="411098.8" algo="FTMS"/>
<pk mz="391.176255" i="1627399.6" sn="11.31" a="1223.45" fwhm="0.000934" res="418886.7" algo="FTMS"/>
<pk mz="391.189302" i="2734603.0" sn="20.61" a="2247.18" fwhm="0.000936" res="417770.7" algo="FTMS"/>
<pk mz="391.197483" i="2077453.0" sn="15.09" a="1523.76" fwhm="0.000892" res="438722.6" algo="FTMS"/>
<pk mz="392.025890" i="1481949.9" sn="10.08" a="899.38" fwhm="0.000825" res="475420.7" algo="FTMS"/>
<pk mz="392.062286" i="4745447.0" sn="37.50" a="4371.41" fwhm="0.000971" res="403690.3" algo="FTMS"/>
<pk mz="392.073646" i="1349354.0" sn="8.97" a="960.81" fwhm="0.000890" res="440624.7" algo="FTMS"/>
<pk mz="392.083529" i="1126764.5" sn="7.10" a="727.01" fwhm="0.000914" res="429093.0" algo="FTMS"/>
<pk mz="392.098693" i="4105968.3" sn="32.12" a="3574.29" fwhm="0.000940" res="417220.5" algo="FTMS"/>
<pk mz="392.106906" i="1175282.4" sn="7.51" a="747.71" fwhm="0.000861" res="455386.2" algo="FTMS"/>
<pk mz="392.110072" i="1428211.1" sn="9.63" a="1063.17" fwhm="0.000914" res="429158.5" algo="FTMS"/>
<pk mz="392.119811" i="2571509.5" sn="19.23" a="2290.89" fwhm="0.001051" res="373194.7" algo="FTMS"/>
<pk mz="392.135115" i="1735673.5" sn="12.21" a="1224.74" fwhm="0.000893" res="439015.0" algo="FTMS"/>
<pk mz="392.143139" i="1538043.5" sn="10.55" a="1051.70" fwhm="0.000882" res="444796.3" algo="FTMS"/>
<pk mz="392.146299" i="1221884.4" sn="7.90" a="969.96" fwhm="0.001050" res="373475.9" algo="FTMS"/>
<pk mz="392.156223" i="4385023.0" sn="34.47" a="3867.31" fwhm="0.000935" res="419385.8" algo="FTMS"/>
<pk mz="392.182602" i="1396997.5" sn="9.37" a="1398.75" fwhm="0.001252" res="313249.9" algo="FTMS"/>
<pk mz="392.192761" i="1382664.1" sn="9.25" a="1078.82" fwhm="0.000977" res="401628.3" algo="FTMS"/>
<pk mz="393.009903" i="1357015.1" sn="9.03" a="1052.49" fwhm="0.000970" res="405008.4" algo="FTMS"/>
<pk mz="393.046344" i="6253024.5" sn="50.16" a="6140.25" fwhm="0.001009" res="389421.4" algo="FTMS"/>
<pk mz="393.055419" i="2460130.8" sn="18.30" a="2084.80" fwhm="0.000968" res="405869.3" algo="FTMS"/>
<pk mz="393.057560" i="3278307.3" sn="25.17" a="2733.14" fwhm="0.000939" res="418370.8" algo="FTMS"/>
<pk mz="393.065654" i="1189349.3" sn="7.62" a="678.98" fwhm="0.000817" res="480905.9" algo="FTMS"/>
<pk mz="393.082715" i="9555434.0" z="-1" sn="77.90" a="9285.30" fwhm="0.000994" res="395430.8" algo="FTMS" component_name="CY" deconvoluted_molecular_mass="393.083137" deconvoluted_isotopic_mass="393.083136"/>
<pk mz="393.093988" i="3959276.5" sn="30.89" a="3630.77" fwhm="0.001014" res="387842.0" algo="FTMS"/>
<pk mz="393.095764" i="1723884.9" sn="12.11" a="1362.55" fwhm="0.000980" res="401109.3" algo="FTMS"/>
<pk mz="393.113621" i="1649649.5" sn="11.49" a="1178.89" fwhm="0.000927" res="424009.0" algo="FTMS"/>
<pk mz="393.119123" i="9606643.0" z="-1" sn="78.33" a="9668.98" fwhm="0.000990" res="397148.5" algo="FTMS" component_name="CV" deconvoluted_molecular_mass="393.119533" deconvoluted_isotopic_mass="393.119545"/>
<pk mz="393.130425" i="1927413.8" sn="13.82" a="1486.36" fwhm="0.000954" res="412038.8" algo="FTMS"/>
<pk mz="393.132176" i="5958134.0" sn="47.68" a="5557.82" fwhm="0.000982" res="400182.0" algo="FTMS"/>
<pk mz="393.150058" i="2192634.8" sn="16.05" a="1946.47" fwhm="0.001032" res="380819.0" algo="FTMS"/>
<pk mz="393.155496" i="5673468.0" sn="45.29" a="5617.08" fwhm="0.000995" res="394984.1" algo="FTMS"/>
<pk mz="393.168549" i="6103551.5" sn="48.90" a="5630.07" fwhm="0.000935" res="420539.9" algo="FTMS"/>
<pk mz="393.191848" i="1912837.4" sn="13.70" a="1550.99" fwhm="0.001082" res="363236.3" algo="FTMS"/>
<pk mz="393.204902" i="3421704.8" sn="26.37" a="3079.06" fwhm="0.000979" res="401589.9" algo="FTMS"/>
<pk mz="393.277701" i="38891036.0" z="-1" sn="324.33" a="40600.54" fwhm="0.001002" res="392688.3" algo="FTMS" component_name="O" deconvoluted_molecular_mass="393.278125" deconvoluted_isotopic_mass="393.278123"/>
<pk mz="394.041581" i="2025949.8" sn="14.65" a="1675.05" fwhm="0.000976" res="403648.4" algo="FTMS"/>
<pk mz="394.077921" i="3993831.0" sn="31.18" a="3736.50" fwhm="0.001012" res="389437.2" algo="FTMS"/>
<pk mz="394.086067" i="1303273.1" z="-1" sn="8.58" a="791.88" fwhm="0.000782" res="504022.1" algo="FTMS" component_name="CY" deconvoluted_molecular_mass="393.083137" deconvoluted_isotopic_mass="394.086490"/>
<pk mz="394.089187" i="1351913.9" sn="8.98" a="1207.13" fwhm="0.001157" res="340501.9" algo="FTMS"/>
<pk mz="394.091122" i="1172202.4" sn="7.48" a="778.98" fwhm="0.000939" res="419627.3" algo="FTMS"/>
<pk mz="394.114370" i="2901744.3" sn="22.00" a="2490.72" fwhm="0.000917" res="429874.6" algo="FTMS"/>
<pk mz="394.122410" i="2399474.3" z="-1" sn="17.78" a="2002.55" fwhm="0.000983" res="400849.1" algo="FTMS" component_name="CV" deconvoluted_molecular_mass="393.119533" deconvoluted_isotopic_mass="394.122833"/>
<pk mz="394.125689" i="1254131.3" sn="8.16" a="952.68" fwhm="0.000959" res="411164.8" algo="FTMS"/>
<pk mz="394.135586" i="2195701.8" sn="16.07" a="1802.22" fwhm="0.000948" res="415900.0" algo="FTMS"/>
<pk mz="394.150630" i="1290233.6" sn="8.47" a="1014.14" fwhm="0.001060" res="371736.0" algo="FTMS"/>
<pk mz="394.158883" i="1349883.8" sn="8.97" a="962.84" fwhm="0.000912" res="432024.9" algo="FTMS"/>
<pk mz="394.171898" i="1776383.0" sn="12.55" a="1399.25" fwhm="0.000942" res="418652.0" algo="FTMS"/>
<pk mz="394.281050" i="8085275.0" z="-1" sn="65.55" a="8186.85" fwhm="0.001015" res="388303.2" algo="FTMS" component_name="O" deconvoluted_molecular_mass="393.278125" deconvoluted_isotopic_mass="394.281474"/>
<pk mz="394.995892" i="2294482.0" sn="16.90" a="2086.41" fwhm="0.001070" res="369158.9" algo="FTMS"/>
<pk mz="395.025605" i="2899417.5" sn="21.98" a="2496.65" fwhm="0.000968" res="408263.9" algo="FTMS"/>
<pk mz="395.053398" i="1972192.6" sn="14.19" a="1572.68" fwhm="0.000989" res="399246.5" algo="FTMS"/>
<pk mz="395.061981" i="9490403.0" z="-1" sn="77.35" a="9320.18" fwhm="0.000992" res="398067.6" algo="FTMS" component_name="DC" deconvoluted_molecular_mass="395.062530" deconvoluted_isotopic_mass="395.062407"/>
<pk mz="395.073211" i="2672101.8" sn="20.07" a="2084.37" fwhm="0.000908" res="434970.9" algo="FTMS"/>
<pk mz="395.098387" i="12679148.0" z="-1" sn="104.14" a="13104.28" fwhm="0.001009" res="391724.0" algo="FTMS" component_name="w" deconvoluted_molecular_mass="395.098815" deconvoluted_isotopic_mass="395.098813"/>
<pk mz="395.109615" i="2821103.0" sn="21.32" a="2358.84" fwhm="0.000904" res="437013.0" algo="FTMS"/>
<pk mz="395.111437" i="2406383.5" sn="17.84" a="1729.19" fwhm="0.000848" res="465847.3" algo="FTMS"/>
<pk mz="395.129187" i="2166004.3" sn="15.82" a="1822.99" fwhm="0.000964" res="409907.2" algo="FTMS"/>
<pk mz="395.134745" i="10498038.0" z="-1" sn="85.81" a="10506.37" fwhm="0.001023" res="386291.1" algo="FTMS" component_name="BO" deconvoluted_molecular_mass="395.135170" deconvoluted_isotopic_mass="395.135171"/>
<pk mz="395.147790" i="4839417.0" sn="38.28" a="4576.03" fwhm="0.001014" res="389804.2" algo="FTMS"/>
<pk mz="395.165586" i="1919485.5" sn="13.75" a="1488.28" fwhm="0.000961" res="411183.2" algo="FTMS"/>
<pk mz="395.171162" i="5416959.0" sn="43.13" a="5315.20" fwhm="0.001018" res="388249.5" algo="FTMS"/>
<pk mz="395.184203" i="4032002.3" sn="31.50" a="3846.34" fwhm="0.001020" res="387409.1" algo="FTMS"/>
<pk mz="395.202052" i="1189638.9" sn="7.62" a="840.04" fwhm="0.000938" res="421459.2" algo="FTMS"/>
<pk mz="395.207415" i="2167304.3" sn="15.83" a="1814.36" fwhm="0.000971" res="406967.9" algo="FTMS"/>
<pk mz="395.220675" i="1819915.6" sn="12.91" a="1195.23" fwhm="0.000868" res="455582.0" algo="FTMS"/>
<pk mz="395.274755" i="11825178.0" z="-1" sn="96.96" a="12194.07" fwhm="0.001021" res="387137.6" algo="FTMS" component_name="AP" deconvoluted_molecular_mass="395.275177" deconvoluted_isotopic_mass="395.275181"/>
<pk mz="395.284448" i="1142300.0" z="-1" sn="7.22" a="715.99" fwhm="0.000955" res="413774.3" algo="FTMS" component_name="O" deconvoluted_molecular_mass="393.278125" deconvoluted_isotopic_mass="395.284875"/>
<pk mz="396.036183" i="1132253.5" sn="7.14" a="701.97" fwhm="0.000843" res="469770.6" algo="FTMS"/>
<pk mz="396.057256" i="2294499.0" sn="16.90" a="1740.38" fwhm="0.000906" res="437010.3" algo="FTMS"/>
<pk mz="396.065425" i="1702373.1" z="-1" sn="11.92" a="1460.90" fwhm="0.001001" res="395577.5" algo="FTMS" component_name="DC" deconvoluted_molecular_mass="395.062530" deconvoluted_isotopic_mass="396.065853"/>
<pk mz="396.093670" i="3450604.3" sn="26.61" a="3329.21" fwhm="0.001036" res="382185.3" algo="FTMS"/>
<pk mz="396.101744" i="2369262.5" z="-1" sn="17.53" a="2085.28" fwhm="0.000970" res="408400.4" algo="FTMS" component_name="w" deconvoluted_molecular_mass="395.098815" deconvoluted_isotopic_mass="396.102172"/>
<pk mz="396.104854" i="1206255.3" sn="7.76" a="640.88" fwhm="0.000744" res="532712.1" algo="FTMS"/>
<pk mz="396.106685" i="1368815.8" sn="9.12" a="1143.10" fwhm="0.001045" res="379189.2" algo="FTMS"/>
<pk mz="396.129960" i="2174709.8" sn="15.89" a="1939.79" fwhm="0.001064" res="372308.6" algo="FTMS"/>
<pk mz="396.138078" i="2021879.9" z="-1" sn="14.61" a="1673.50" fwhm="0.000979" res="404591.4" algo="FTMS" component_name="BO" deconvoluted_molecular_mass="395.135170" deconvoluted_isotopic_mass="396.138507"/>
<pk mz="396.143047" i="1479673.1" sn="10.05" a="1106.86" fwhm="0.000990" res="400000.5" algo="FTMS"/>
<pk mz="396.151167" i="1210363.3" sn="7.79" a="793.79" fwhm="0.000972" res="407663.0" algo="FTMS"/>
<pk mz="396.278075" i="2455324.0" z="-1" sn="18.25" a="2282.40" fwhm="0.001064" res="372487.1" algo="FTMS" component_name="AP" deconvoluted_molecular_mass="395.275177" deconvoluted_isotopic_mass="396.278503"/>
<pk mz="397.020096" i="1674972.1" sn="11.69" a="1215.97" fwhm="0.000907" res="437768.3" algo="FTMS"/>
<pk mz="397.041244" i="5455329.5" sn="43.45" a="4918.91" fwhm="0.000965" res="411516.7" algo="FTMS"/>
<pk mz="397.056553" i="1242725.6" sn="8.06" a="908.47" fwhm="0.000952" res="417155.6" algo="FTMS"/>
<pk mz="397.077656" i="11442667.0" z="-1" sn="93.74" a="11727.98" fwhm="0.001032" res="384762.0" algo="FTMS" component_name="AU" deconvoluted_molecular_mass="397.078004" deconvoluted_isotopic_mass="397.078086"/>
<pk mz="397.088888" i="2478062.0" sn="18.44" a="2002.07" fwhm="0.000976" res="406687.6" algo="FTMS"/>
<pk mz="397.114029" i="12450292.0" z="-1" sn="102.21" a="12863.28" fwhm="0.001018" res="390000.3" algo="FTMS" component_name="AC" deconvoluted_molecular_mass="397.114460" deconvoluted_isotopic_mass="397.114460"/>
<pk mz="397.125192" i="1256695.4" sn="8.18" a="939.74" fwhm="0.000966" res="411127.1" algo="FTMS"/>
<pk mz="397.127117" i="1776887.9" sn="12.55" a="1362.36" fwhm="0.000933" res="425748.9" algo="FTMS"/>
<pk mz="397.144851" i="1523708.5" sn="10.42" a="872.00" fwhm="0.000761" res="521732.1" algo="FTMS"/>
<pk mz="397.150421" i="9017854.0" z="-1" sn="73.38" a="8895.66" fwhm="0.001011" res="392951.4" algo="FTMS" component_name="DS" deconvoluted_molecular_mass="397.150848" deconvoluted_isotopic_mass="397.150852"/>
<pk mz="397.163481" i="2314497.3" sn="17.06" a="1903.20" fwhm="0.000994" res="399704.4" algo="FTMS"/>
<pk mz="397.181342" i="1668870.0" sn="11.64" a="1246.46" fwhm="0.000969" res="409742.7" algo="FTMS"/>
<pk mz="397.186801" i="6245895.5" sn="50.09" a="6072.84" fwhm="0.001016" res="391116.9" algo="FTMS"/>
<pk mz="397.199841" i="1293962.8" sn="8.49" a="873.26" fwhm="0.000971" res="408945.0" algo="FTMS"/>
<pk mz="397.223174" i="4065808.8" sn="31.78" a="3671.40" fwhm="0.000963" res="412273.8" algo="FTMS"/>
<pk mz="397.226381" i="1204753.6" sn="7.74" a="853.87" fwhm="0.001199" res="331338.4" algo="FTMS"/>
<pk mz="398.051692" i="1137640.5" sn="7.18" a="616.43" fwhm="0.000791" res="503210.3" algo="FTMS"/>
<pk mz="398.072828" i="1722350.0" z="-1" sn="12.09" a="1242.03" fwhm="0.001075" res="370156.3" algo="FTMS" component_name="DC" deconvoluted_molecular_mass="395.062530" deconvoluted_isotopic_mass="398.073261"/>
<pk mz="398.081018" i="2424560.3" z="-1" sn="17.99" a="2042.14" fwhm="0.000957" res="416048.5" algo="FTMS" component_name="AU" deconvoluted_molecular_mass="397.078004" deconvoluted_isotopic_mass="398.081451"/>
<pk mz="398.109330" i="2949367.5" sn="22.40" a="2521.78" fwhm="0.000986" res="403960.6" algo="FTMS"/>
<pk mz="398.117374" i="2368761.8" z="-1" sn="17.52" a="1920.98" fwhm="0.000965" res="412733.4" algo="FTMS" component_name="AC" deconvoluted_molecular_mass="397.114460" deconvoluted_isotopic_mass="398.117807"/>
<pk mz="398.122390" i="2920187.0" sn="22.15" a="2584.14" fwhm="0.001007" res="395347.6" algo="FTMS"/>
<pk mz="398.140163" i="1322623.6" sn="8.73" a="1235.13" fwhm="0.001246" res="319586.6" algo="FTMS"/>
<pk mz="398.145722" i="1779713.0" sn="12.57" a="1423.53" fwhm="0.001039" res="383310.1" algo="FTMS"/>
<pk mz="398.153740" i="1624323.1" z="-1" sn="11.26" a="1323.33" fwhm="0.001089" res="365757.5" algo="FTMS" component_name="DS" deconvoluted_molecular_mass="397.150848" deconvoluted_isotopic_mass="398.154173"/>
<pk mz="398.190346" i="1295372.8" sn="8.50" a="774.48" fwhm="0.000884" res="450557.4" algo="FTMS"/>
<pk mz="398.226641" i="1309206.3" sn="8.62" a="1019.49" fwhm="0.001040" res="382993.5" algo="FTMS"/>
<pk mz="399.035798" i="1986538.1" sn="14.31" a="1632.88" fwhm="0.001015" res="392963.7" algo="FTMS"/>
<pk mz="399.046947" i="1338349.0" sn="8.86" a="1060.85" fwhm="0.000985" res="405314.1" algo="FTMS"/>
<pk mz="399.056889" i="6568943.5" sn="52.80" a="6447.79" fwhm="0.001017" res="392360.0" algo="FTMS"/>
<pk mz="399.072220" i="1288435.6" sn="8.44" a="929.12" fwhm="0.000945" res="422482.3" algo="FTMS"/>
<pk mz="399.083372" i="1340662.6" z="-1" sn="8.88" a="1031.40" fwhm="0.001253" res="318550.5" algo="FTMS" component_name="AU" deconvoluted_molecular_mass="397.078004" deconvoluted_isotopic_mass="399.083808"/>
<pk mz="399.093312" i="10619897.0" z="-1" sn="86.83" a="11315.71" fwhm="0.001033" res="386248.8" algo="FTMS" component_name="BI" deconvoluted_molecular_mass="399.093758" deconvoluted_isotopic_mass="399.093748"/>
<pk mz="399.104477" i="1403644.1" sn="9.41" a="874.18" fwhm="0.000842" res="474243.9" algo="FTMS"/>
<pk mz="399.108475" i="1223677.3" sn="7.90" a="765.35" fwhm="0.000935" res="426673.7" algo="FTMS"/>
<pk mz="399.129682" i="9010179.0" z="-1" sn="73.31" a="9070.39" fwhm="0.001012" res="394526.9" algo="FTMS" component_name="DT" deconvoluted_molecular_mass="399.130245" deconvoluted_isotopic_mass="399.130117"/>
<pk mz="399.140855" i="1172229.8" sn="7.46" a="630.01" fwhm="0.000815" res="490016.7" algo="FTMS"/>
<pk mz="399.142568" i="1154054.1" sn="7.31" a="1017.84" fwhm="0.001174" res="339911.8" algo="FTMS"/>
<pk mz="399.160393" i="1348234.9" sn="8.94" a="983.69" fwhm="0.001045" res="381820.2" algo="FTMS"/>
<pk mz="399.166043" i="8335372.5" z="-1" sn="67.64" a="8422.62" fwhm="0.001042" res="383004.8" algo="FTMS" component_name="ER" deconvoluted_molecular_mass="399.166500" deconvoluted_isotopic_mass="399.166479"/>
<pk mz="399.202452" i="7290902.0" sn="58.86" a="7084.28" fwhm="0.001000" res="399014.1" algo="FTMS"/>
<pk mz="399.238816" i="3791391.5" sn="29.47" a="3533.86" fwhm="0.001038" res="384720.4" algo="FTMS"/>
<pk mz="399.275230" i="1529385.0" sn="10.32" a="1450.09" fwhm="0.001098" res="363640.3" algo="FTMS"/>
<pk mz="400.031055" i="1442288.3" sn="9.60" a="1039.28" fwhm="0.000950" res="420961.2" algo="FTMS"/>
<pk mz="400.060288" i="1435639.9" sn="9.54" a="1141.44" fwhm="0.001062" res="376868.5" algo="FTMS"/>
<pk mz="400.067260" i="1911545.8" sn="13.49" a="2000.79" fwhm="0.001205" res="332137.5" algo="FTMS"/>
<pk mz="400.078729" i="1144828.8" sn="7.13" a="679.95" fwhm="0.000840" res="476343.0" algo="FTMS"/>
<pk mz="400.088560" i="1725183.4" sn="11.94" a="1392.65" fwhm="0.000966" res="414210.2" algo="FTMS"/>
<pk mz="400.096715" i="2074369.5" z="-1" sn="14.84" a="1860.79" fwhm="0.001040" res="384688.7" algo="FTMS" component_name="BI" deconvoluted_molecular_mass="399.093758" deconvoluted_isotopic_mass="400.097153"/>
<pk mz="400.103926" i="1151619.5" sn="7.19" a="785.46" fwhm="0.001043" res="383476.0" algo="FTMS"/>
<pk mz="400.124882" i="1564425.0" sn="10.61" a="1465.91" fwhm="0.001123" res="356405.9" algo="FTMS"/>
<pk mz="400.132878" i="2053131.1" z="-1" sn="14.66" a="1674.87" fwhm="0.000942" res="424793.5" algo="FTMS" component_name="DT" deconvoluted_molecular_mass="399.130245" deconvoluted_isotopic_mass="400.133317"/>
<pk mz="400.137826" i="1462028.4" sn="9.76" a="969.46" fwhm="0.000877" res="456103.8" algo="FTMS"/>
<pk mz="400.140171" i="1219853.0" sn="7.76" a="794.68" fwhm="0.000975" res="410364.9" algo="FTMS"/>
<pk mz="400.161367" i="1381906.6" sn="9.10" a="1039.71" fwhm="0.000985" res="406171.1" algo="FTMS"/>
<pk mz="400.169502" i="1885204.8" z="-1" sn="13.27" a="1739.89" fwhm="0.001100" res="363683.5" algo="FTMS" component_name="ER" deconvoluted_molecular_mass="399.166500" deconvoluted_isotopic_mass="400.169940"/>
<pk mz="400.205765" i="1461534.4" sn="9.76" a="944.59" fwhm="0.000871" res="459390.7" algo="FTMS"/>
<pk mz="401.015061" i="1982196.9" sn="14.07" a="1633.96" fwhm="0.000989" res="405399.9" algo="FTMS"/>
<pk mz="401.036134" i="2430970.5" sn="17.79" a="2221.17" fwhm="0.001005" res="399144.7" algo="FTMS"/>
<pk mz="401.051418" i="2818558.5" sn="21.00" a="2381.72" fwhm="0.000948" res="422916.0" algo="FTMS"/>
<pk mz="401.062696" i="2340865.5" sn="17.04" a="2000.11" fwhm="0.000986" res="406719.9" algo="FTMS"/>
<pk mz="401.072550" i="6219268.0" sn="49.18" a="6062.31" fwhm="0.001026" res="390804.8" algo="FTMS"/>
<pk mz="401.087727" i="2805256.3" sn="20.89" a="3002.58" fwhm="0.001111" res="360967.6" algo="FTMS"/>
<pk mz="401.108938" i="6187534.0" sn="48.92" a="6071.47" fwhm="0.001007" res="398125.8" algo="FTMS"/>
<pk mz="401.124203" i="2010130.0" sn="14.30" a="1426.58" fwhm="0.000865" res="463727.0" algo="FTMS"/>
<pk mz="401.145352" i="7080471.5" sn="56.32" a="7313.68" fwhm="0.001057" res="379414.1" algo="FTMS"/>
<pk mz="401.160581" i="1447963.6" sn="9.64" a="971.93" fwhm="0.000828" res="484411.4" algo="FTMS"/>
<pk mz="401.173632" i="1796383.1" sn="12.53" a="1468.28" fwhm="0.001018" res="393967.2" algo="FTMS"/>
<pk mz="401.179218" i="1627168.6" sn="11.13" a="1358.48" fwhm="0.000984" res="407765.2" algo="FTMS"/>
<pk mz="401.181707" i="9854497.0" z="-1" sn="79.31" a="10419.03" fwhm="0.001047" res="383084.6" algo="FTMS" component_name="CP" deconvoluted_molecular_mass="401.182140" deconvoluted_isotopic_mass="401.182147"/>
<pk mz="401.204262" i="1710375.3" sn="11.82" a="1127.25" fwhm="0.000838" res="478615.2" algo="FTMS"/>
<pk mz="401.218085" i="6900267.0" sn="54.82" a="6632.95" fwhm="0.000998" res="402217.1" algo="FTMS"/>
<pk mz="401.254473" i="2585652.5" sn="19.07" a="2313.30" fwhm="0.001055" res="380280.5" algo="FTMS"/>
<pk mz="402.046713" i="1820168.0" sn="12.73" a="1420.96" fwhm="0.000997" res="403387.4" algo="FTMS"/>
<pk mz="402.083065" i="2210577.8" sn="15.96" a="2223.33" fwhm="0.001117" res="360014.9" algo="FTMS"/>
<pk mz="402.094227" i="1384468.8" sn="9.12" a="1070.60" fwhm="0.001032" res="389498.7" algo="FTMS"/>
<pk mz="402.104150" i="1256727.4" sn="8.06" a="828.11" fwhm="0.000847" res="474983.3" algo="FTMS"/>
<pk mz="402.112293" i="1316633.6" sn="8.55" a="986.03" fwhm="0.000908" res="442713.0" algo="FTMS"/>
<pk mz="402.119423" i="1199643.5" sn="7.58" a="676.46" fwhm="0.000848" res="474381.5" algo="FTMS"/>
<pk mz="402.140609" i="2201889.3" z="-1" sn="15.89" a="1830.57" fwhm="0.000993" res="405110.6" algo="FTMS" component_name="DT" deconvoluted_molecular_mass="399.130245" deconvoluted_isotopic_mass="402.141052"/>
<pk mz="402.148683" i="1338787.4" sn="8.74" a="999.13" fwhm="0.001216" res="330671.8" algo="FTMS"/>
<pk mz="402.177005" i="2409259.0" sn="17.61" a="1858.98" fwhm="0.000913" res="440471.5" algo="FTMS"/>
<pk mz="402.185007" i="2054445.0" z="-1" sn="14.67" a="1521.29" fwhm="0.000891" res="451158.3" algo="FTMS" component_name="CP" deconvoluted_molecular_mass="401.182140" deconvoluted_isotopic_mass="402.185450"/>
<pk mz="402.213354" i="1141556.6" sn="7.10" a="680.68" fwhm="0.000818" res="491573.7" algo="FTMS"/>
<pk mz="403.030726" i="3343888.3" sn="25.35" a="2757.56" fwhm="0.000944" res="426968.0" algo="FTMS"/>
<pk mz="403.041997" i="2266131.3" sn="16.42" a="2205.14" fwhm="0.001139" res="353870.7" algo="FTMS"/>
<pk mz="403.051903" i="2844182.0" sn="21.21" a="2946.12" fwhm="0.001078" res="373920.8" algo="FTMS"/>
<pk mz="403.067132" i="4370458.0" sn="33.86" a="4152.33" fwhm="0.001024" res="393558.7" algo="FTMS"/>
<pk mz="403.078307" i="2683421.0" sn="19.88" a="2198.57" fwhm="0.000964" res="417928.1" algo="FTMS"/>
<pk mz="403.088187" i="3583007.8" sn="27.33" a="3724.19" fwhm="0.001106" res="364408.8" algo="FTMS"/>
<pk mz="403.103459" i="4643876.0" sn="36.12" a="4773.37" fwhm="0.001086" res="371338.7" algo="FTMS"/>
<pk mz="403.114753" i="2210854.8" sn="15.96" a="1988.89" fwhm="0.001087" res="370782.4" algo="FTMS"/>
<pk mz="403.116486" i="1807399.3" sn="12.62" a="1372.42" fwhm="0.000940" res="428773.2" algo="FTMS"/>
<pk mz="403.124565" i="4306985.5" sn="33.33" a="4316.65" fwhm="0.001082" res="372611.1" algo="FTMS"/>
<pk mz="403.139902" i="3451949.5" sn="26.25" a="3385.62" fwhm="0.001058" res="381109.8" algo="FTMS"/>
<pk mz="403.152931" i="2134833.0" sn="15.33" a="1746.06" fwhm="0.000981" res="410954.7" algo="FTMS"/>
<pk mz="403.160996" i="5590067.5" sn="43.96" a="5600.30" fwhm="0.001037" res="388787.0" algo="FTMS"/>
<pk mz="403.176255" i="1682231.4" sn="11.58" a="1490.74" fwhm="0.001083" res="372420.3" algo="FTMS"/>
<pk mz="403.183421" i="1528377.4" sn="10.31" a="1011.30" fwhm="0.000962" res="419225.7" algo="FTMS"/>
<pk mz="403.189274" i="9955387.0" z="-1" sn="80.14" a="10144.38" fwhm="0.001041" res="387462.4" algo="FTMS" component_name="CL" deconvoluted_molecular_mass="403.189086" deconvoluted_isotopic_mass="403.189719"/>
<pk mz="403.194834" i="55048252.0" z="-1" sn="453.80" a="59851.44" fwhm="0.001048" res="384564.8" algo="FTMS" component_name="J" deconvoluted_molecular_mass="403.195291" deconvoluted_isotopic_mass="403.195280"/>
<pk mz="403.197309" i="6237245.0" sn="49.33" a="5981.52" fwhm="0.000996" res="404835.4" algo="FTMS"/>
<pk mz="403.233752" i="2627143.0" sn="19.41" a="2250.72" fwhm="0.001006" res="400861.3" algo="FTMS"/>
<pk mz="404.025964" i="1283101.1" sn="8.27" a="956.67" fwhm="0.000951" res="425049.2" algo="FTMS"/>
<pk mz="404.062367" i="3463463.0" sn="26.34" a="3286.24" fwhm="0.001049" res="385116.9" algo="FTMS"/>
<pk mz="404.073393" i="1440554.0" sn="9.58" a="1030.12" fwhm="0.000949" res="425709.8" algo="FTMS"/>
<pk mz="404.098768" i="2988336.8" sn="22.40" a="2702.14" fwhm="0.001022" res="395343.0" algo="FTMS"/>
<pk mz="404.106874" i="1286707.0" sn="8.30" a="897.84" fwhm="0.000946" res="427266.2" algo="FTMS"/>
<pk mz="404.109803" i="1999923.9" sn="14.21" a="1933.55" fwhm="0.001073" res="376529.1" algo="FTMS"/>
<pk mz="404.119859" i="1509686.6" sn="10.15" a="975.35" fwhm="0.000837" res="482894.6" algo="FTMS"/>
<pk mz="404.135194" i="1157434.8" sn="7.23" a="842.25" fwhm="0.001024" res="394827.4" algo="FTMS"/>
<pk mz="404.146360" i="1142077.8" sn="7.10" a="740.53" fwhm="0.000913" res="442421.4" algo="FTMS"/>
<pk mz="404.156227" i="3409728.5" sn="25.89" a="3177.56" fwhm="0.001026" res="393831.6" algo="FTMS"/>
<pk mz="404.164507" i="1283138.8" sn="8.27" a="988.71" fwhm="0.000992" res="407341.6" algo="FTMS"/>
<pk mz="404.192633" i="4035402.3" z="-1" sn="31.08" a="3776.92" fwhm="0.000999" res="404699.1" algo="FTMS" component_name="CL" deconvoluted_molecular_mass="403.189086" deconvoluted_isotopic_mass="404.193081"/>
<pk mz="404.198231" i="12906828.0" z="-1" sn="104.59" a="13179.28" fwhm="0.001035" res="390586.0" algo="FTMS" component_name="J" deconvoluted_molecular_mass="403.195291" deconvoluted_isotopic_mass="404.198679"/>
<pk mz="404.200734" i="1420876.5" sn="9.41" a="1172.75" fwhm="0.001056" res="382735.8" algo="FTMS"/>
<pk mz="405.009934" i="1787688.8" sn="12.45" a="1362.44" fwhm="0.000982" res="412303.2" algo="FTMS"/>
<pk mz="405.046334" i="4854322.5" sn="37.86" a="4858.18" fwhm="0.001031" res="393044.2" algo="FTMS"/>
<pk mz="405.057517" i="2732597.8" sn="20.28" a="2331.93" fwhm="0.000985" res="411111.3" algo="FTMS"/>
<pk mz="405.082722" i="9062973.0" z="-1" sn="72.74" a="9982.51" fwhm="0.001085" res="373453.9" algo="FTMS" component_name="DQ" deconvoluted_molecular_mass="405.083186" deconvoluted_isotopic_mass="405.083172"/>
<pk mz="405.093986" i="3981375.8" sn="30.63" a="3822.27" fwhm="0.001015" res="398996.9" algo="FTMS"/>
<pk mz="405.119100" i="6836806.5" sn="54.29" a="6750.43" fwhm="0.001027" res="394383.8" algo="FTMS"/>
<pk mz="405.130314" i="1957961.6" sn="13.86" a="1755.16" fwhm="0.001097" res="369341.1" algo="FTMS"/>
<pk mz="405.132166" i="3782730.0" sn="28.98" a="3900.88" fwhm="0.001097" res="369260.8" algo="FTMS"/>
<pk mz="405.140353" i="1455692.3" sn="9.70" a="951.48" fwhm="0.000876" res="462695.9" algo="FTMS"/>
<pk mz="405.155518" i="3769936.5" sn="28.88" a="3874.63" fwhm="0.001111" res="364610.0" algo="FTMS"/>
<pk mz="405.168556" i="4718164.0" sn="36.73" a="4899.45" fwhm="0.001108" res="365709.5" algo="FTMS"/>
<pk mz="405.176669" i="2968150.3" sn="22.23" a="2362.94" fwhm="0.000977" res="414515.7" algo="FTMS"/>
<pk mz="405.186386" i="3181657.0" sn="24.00" a="3042.26" fwhm="0.001030" res="393385.7" algo="FTMS"/>
<pk mz="405.190746" i="1952858.1" z="-1" sn="13.82" a="2013.83" fwhm="0.001457" res="278084.5" algo="FTMS" component_name="CL" deconvoluted_molecular_mass="403.189086" deconvoluted_isotopic_mass="405.191196"/>
<pk mz="405.201569" i="1666653.0" z="-1" sn="11.45" a="1275.63" fwhm="0.000968" res="418743.5" algo="FTMS" component_name="J" deconvoluted_molecular_mass="403.195291" deconvoluted_isotopic_mass="405.202019"/>
<pk mz="405.204989" i="1980254.0" sn="14.05" a="1670.12" fwhm="0.000999" res="405713.2" algo="FTMS"/>
<pk mz="405.213058" i="1815392.1" sn="12.68" a="1701.17" fwhm="0.001074" res="377355.0" algo="FTMS"/>
<pk mz="406.041521" i="2543427.0" z="-12" sn="18.71" a="2161.77" fwhm="0.001000" res="405868.4" algo="FTMS" component_name="FD" deconvoluted_molecular_mass="4883.590647" deconvoluted_isotopic_mass="4883.589753"/>
<pk mz="406.077957" i="5701453.0" sn="44.88" a="6314.64" fwhm="0.001074" res="377997.0" algo="FTMS"/>
<pk mz="406.086153" i="1702223.4" z="-1" sn="11.74" a="1334.84" fwhm="0.000974" res="416737.3" algo="FTMS" component_name="DQ" deconvoluted_molecular_mass="405.083186" deconvoluted_isotopic_mass="406.086605"/>
<pk mz="406.089194" i="1374800.1" sn="9.03" a="1047.96" fwhm="0.001059" res="383516.9" algo="FTMS"/>
<pk mz="406.114422" i="2831703.0" sn="21.10" a="2575.04" fwhm="0.001024" res="396579.2" algo="FTMS"/>
<pk mz="406.122440" i="1902937.4" sn="13.40" a="1476.37" fwhm="0.000942" res="431016.0" algo="FTMS"/>
<pk mz="406.125777" i="1298266.3" z="-12" sn="8.39" a="933.78" fwhm="0.000981" res="413925.5" algo="FTMS" component_name="FD" deconvoluted_molecular_mass="4883.590647" deconvoluted_isotopic_mass="4884.600828"/>
<pk mz="406.135473" i="3087709.0" sn="23.22" a="3100.87" fwhm="0.001016" res="399878.4" algo="FTMS"/>
<pk mz="406.150811" i="1151969.1" sn="7.18" a="833.42" fwhm="0.001021" res="397885.6" algo="FTMS"/>
<pk mz="406.158794" i="1373539.3" sn="9.02" a="1166.44" fwhm="0.001122" res="362018.3" algo="FTMS"/>
<pk mz="406.162033" i="1301348.3" sn="8.42" a="772.47" fwhm="0.000822" res="493962.0" algo="FTMS"/>
<pk mz="406.171890" i="3351911.0" sn="25.41" a="3019.29" fwhm="0.001015" res="400014.8" algo="FTMS"/>
<pk mz="406.198244" i="1354350.1" sn="8.86" a="999.12" fwhm="0.001032" res="393497.4" algo="FTMS"/>
<pk mz="406.208214" i="1665392.9" z="-12" sn="11.43" a="1509.92" fwhm="0.001118" res="363299.9" algo="FTMS" component_name="FD" deconvoluted_molecular_mass="4883.590647" deconvoluted_isotopic_mass="4885.590082"/>
<pk mz="407.025560" i="3617362.3" sn="27.61" a="3604.39" fwhm="0.001078" res="377617.7" algo="FTMS"/>
<pk mz="407.036867" i="1322069.3" sn="8.59" a="1065.97" fwhm="0.001017" res="400106.6" algo="FTMS"/>
<pk mz="407.061997" i="8304732.0" z="-1" sn="66.45" a="8554.28" fwhm="0.001063" res="382932.9" algo="FTMS" component_name="ES" deconvoluted_molecular_mass="407.062454" deconvoluted_isotopic_mass="407.062452"/>
<pk mz="407.073246" i="4714591.5" sn="36.70" a="4629.68" fwhm="0.001068" res="380981.8" algo="FTMS"/>
<pk mz="407.081365" i="1463905.5" sn="9.76" a="1089.87" fwhm="0.000983" res="413924.1" algo="FTMS"/>
<pk mz="407.098365" i="11979878.0" z="-1" sn="96.90" a="12611.50" fwhm="0.001055" res="386026.9" algo="FTMS" component_name="AK" deconvoluted_molecular_mass="407.098835" deconvoluted_isotopic_mass="407.098820"/>
<pk mz="407.109534" i="2994793.3" sn="22.45" a="2657.89" fwhm="0.001009" res="403630.9" algo="FTMS"/>
<pk mz="407.111428" i="2178666.0" sn="15.69" a="1945.58" fwhm="0.001045" res="389473.9" algo="FTMS"/>
<pk mz="407.134793" i="8901744.0" z="-1" sn="71.40" a="9375.18" fwhm="0.001053" res="386463.8" algo="FTMS" component_name="DY" deconvoluted_molecular_mass="407.135251" deconvoluted_isotopic_mass="407.135248"/>
<pk mz="407.145961" i="1571315.4" sn="10.65" a="1681.76" fwhm="0.001420" res="286725.9" algo="FTMS"/>
<pk mz="407.147838" i="6107252.0" sn="48.24" a="6081.46" fwhm="0.001034" res="393935.5" algo="FTMS"/>
<pk mz="407.165635" i="1834104.9" sn="12.83" a="1265.09" fwhm="0.000870" res="467979.0" algo="FTMS"/>
<pk mz="407.171141" i="4595834.5" sn="35.72" a="4558.42" fwhm="0.001053" res="386509.3" algo="FTMS"/>
<pk mz="407.184240" i="5751934.0" sn="45.30" a="6142.60" fwhm="0.001083" res="376065.4" algo="FTMS"/>
<pk mz="407.201794" i="1180290.9" sn="7.41" a="961.98" fwhm="0.001163" res="350110.4" algo="FTMS"/>
<pk mz="407.207463" i="1601668.4" sn="10.90" a="1509.92" fwhm="0.001163" res="350073.9" algo="FTMS"/>
<pk mz="407.220573" i="1895560.0" sn="13.34" a="1431.08" fwhm="0.000914" res="445594.2" algo="FTMS"/>
<pk mz="408.057257" i="3700080.0" sn="28.29" a="3348.27" fwhm="0.000989" res="412389.6" algo="FTMS"/>
<pk mz="408.065349" i="2216050.3" z="-1" sn="15.99" a="2156.65" fwhm="0.001115" res="366140.9" algo="FTMS" component_name="ES" deconvoluted_molecular_mass="407.062454" deconvoluted_isotopic_mass="408.065807"/>
<pk mz="408.076837" i="1137909.5" sn="7.06" a="895.58" fwhm="0.001188" res="343439.2" algo="FTMS"/>
<pk mz="408.093686" i="4467066.0" sn="34.65" a="4561.95" fwhm="0.001071" res="380971.4" algo="FTMS"/>
<pk mz="408.101813" i="1967996.4" z="-1" sn="13.94" a="1346.81" fwhm="0.000853" res="478354.9" algo="FTMS" component_name="AK" deconvoluted_molecular_mass="407.098835" deconvoluted_isotopic_mass="408.102270"/>
<pk mz="408.104800" i="1571709.3" sn="10.65" a="1150.04" fwhm="0.000935" res="436701.8" algo="FTMS"/>
<pk mz="408.130028" i="3045764.3" sn="22.87" a="2903.11" fwhm="0.001019" res="400634.3" algo="FTMS"/>
<pk mz="408.138155" i="1516422.5" z="-1" sn="10.20" a="879.58" fwhm="0.000856" res="476556.4" algo="FTMS" component_name="DY" deconvoluted_molecular_mass="407.135251" deconvoluted_isotopic_mass="408.138613"/>
<pk mz="408.141283" i="1160967.4" sn="7.25" a="809.16" fwhm="0.001203" res="339324.0" algo="FTMS"/>
<pk mz="408.151151" i="2904458.3" sn="21.70" a="2582.85" fwhm="0.001012" res="403455.5" algo="FTMS"/>
<pk mz="408.174543" i="1513872.6" sn="10.17" a="1142.73" fwhm="0.001130" res="361291.3" algo="FTMS"/>
<pk mz="408.177457" i="1295505.5" sn="8.36" a="956.20" fwhm="0.001097" res="372239.9" algo="FTMS"/>
<pk mz="408.187680" i="1704852.3" sn="11.59" a="1440.01" fwhm="0.001042" res="391745.8" algo="FTMS"/>
<pk mz="409.011579" i="2350714.0" sn="16.87" a="2275.65" fwhm="0.001036" res="394705.3" algo="FTMS"/>
<pk mz="409.020148" i="1314044.4" sn="8.40" a="1094.24" fwhm="0.001090" res="375297.4" algo="FTMS"/>
<pk mz="409.041285" i="6588034.5" sn="51.49" a="6853.24" fwhm="0.001060" res="385991.3" algo="FTMS"/>
<pk mz="409.052509" i="1499013.5" sn="9.91" a="994.60" fwhm="0.000915" res="446850.2" algo="FTMS"/>
<pk mz="409.077641" i="13436556.0" z="-1" sn="107.44" a="14520.66" fwhm="0.001078" res="379415.8" algo="FTMS" component_name="o" deconvoluted_molecular_mass="409.078101" deconvoluted_isotopic_mass="409.078101"/>
<pk mz="409.088860" i="3223183.8" sn="24.00" a="3196.33" fwhm="0.001090" res="375189.3" algo="FTMS"/>
<pk mz="409.096931" i="1680273.9" sn="11.39" a="1223.49" fwhm="0.000910" res="449330.7" algo="FTMS"/>
<pk mz="409.114017" i="14673559.0" z="-1" sn="117.55" a="15734.31" fwhm="0.001070" res="382424.6" algo="FTMS" component_name="g" deconvoluted_molecular_mass="409.114485" deconvoluted_isotopic_mass="409.114477"/>
<pk mz="409.125210" i="1989785.9" sn="13.92" a="1894.17" fwhm="0.001124" res="364088.3" algo="FTMS"/>
<pk mz="409.127081" i="4874906.5" sn="37.49" a="4756.01" fwhm="0.001023" res="399900.6" algo="FTMS"/>
<pk mz="409.144784" i="2416031.3" sn="17.40" a="2617.38" fwhm="0.001199" res="341287.9" algo="FTMS"/>
<pk mz="409.150434" i="10174113.0" z="-1" sn="80.79" a="10491.61" fwhm="0.001056" res="387573.9" algo="FTMS" component_name="CE" deconvoluted_molecular_mass="409.150881" deconvoluted_isotopic_mass="409.150894"/>
<pk mz="409.163484" i="6943396.5" sn="54.39" a="7367.07" fwhm="0.001092" res="374626.6" algo="FTMS"/>
<pk mz="409.181203" i="2085033.5" sn="14.70" a="1961.30" fwhm="0.001076" res="380141.8" algo="FTMS"/>
<pk mz="409.186828" i="3923627.0" sn="29.72" a="3916.00" fwhm="0.001074" res="380968.2" algo="FTMS"/>
<pk mz="409.199862" i="4584110.5" sn="35.11" a="4356.64" fwhm="0.001014" res="403569.0" algo="FTMS"/>
<pk mz="409.223187" i="3699893.3" sn="27.89" a="3799.15" fwhm="0.001123" res="364445.6" algo="FTMS"/>
<pk mz="409.236239" i="1295800.9" sn="8.25" a="870.18" fwhm="0.000890" res="459997.6" algo="FTMS"/>
<pk mz="409.311274" i="1154637.9" sn="7.09" a="928.46" fwhm="0.001135" res="360618.9" algo="FTMS"/>
<pk mz="410.036481" i="1794969.4" sn="12.32" a="1625.07" fwhm="0.001047" res="391786.5" algo="FTMS"/>
<pk mz="410.072827" i="4578211.5" sn="35.06" a="4586.98" fwhm="0.001084" res="378316.1" algo="FTMS"/>
<pk mz="410.080982" i="2639781.8" z="-1" sn="19.23" a="2793.70" fwhm="0.001145" res="358150.0" algo="FTMS" component_name="o" deconvoluted_molecular_mass="409.078101" deconvoluted_isotopic_mass="410.081445"/>
<pk mz="410.109287" i="3895213.8" sn="29.48" a="3535.30" fwhm="0.001001" res="409515.4" algo="FTMS"/>
<pk mz="410.117410" i="2700720.0" z="-1" sn="19.72" a="2596.00" fwhm="0.001071" res="382902.1" algo="FTMS" component_name="g" deconvoluted_molecular_mass="409.114485" deconvoluted_isotopic_mass="410.117872"/>
<pk mz="410.120560" i="1500337.0" sn="9.92" a="1396.89" fwhm="0.001151" res="356192.9" algo="FTMS"/>
<pk mz="410.122353" i="2124465.5" sn="15.02" a="1901.00" fwhm="0.001021" res="401741.1" algo="FTMS"/>
<pk mz="410.145698" i="2390456.0" sn="17.19" a="2156.22" fwhm="0.001048" res="391509.4" algo="FTMS"/>
<pk mz="410.153698" i="2005946.3" z="-1" sn="14.05" a="1687.57" fwhm="0.001092" res="375695.9" algo="FTMS" component_name="CE" deconvoluted_molecular_mass="409.150881" deconvoluted_isotopic_mass="410.154161"/>
<pk mz="410.158812" i="1307579.8" sn="8.34" a="907.60" fwhm="0.000968" res="423511.9" algo="FTMS"/>
<pk mz="410.166605" i="1276861.9" sn="8.09" a="1068.39" fwhm="0.001023" res="400818.3" algo="FTMS"/>
<pk mz="410.190250" i="1260868.6" sn="7.96" a="956.31" fwhm="0.001190" res="344766.0" algo="FTMS"/>
<pk mz="410.221575" i="154361808.0" z="-1" sn="1258.87" a="161380.78" fwhm="0.001067" res="384581.6" algo="FTMS" component_name="D" deconvoluted_molecular_mass="410.222042" deconvoluted_isotopic_mass="410.222038"/>
<pk mz="411.020521" i="1939630.8" sn="13.50" a="1652.05" fwhm="0.000988" res="416157.6" algo="FTMS"/>
<pk mz="411.035784" i="1679283.0" sn="11.38" a="1600.29" fwhm="0.001275" res="322322.9" algo="FTMS"/>
<pk mz="411.046984" i="1216182.1" sn="7.59" a="709.62" fwhm="0.000883" res="465387.0" algo="FTMS"/>
<pk mz="411.056892" i="8530105.0" z="-1" sn="67.35" a="9822.81" fwhm="0.001101" res="373431.3" algo="FTMS" component_name="EN" deconvoluted_molecular_mass="411.057369" deconvoluted_isotopic_mass="411.057357"/>
<pk mz="411.068164" i="1803964.1" sn="12.40" a="1492.63" fwhm="0.000976" res="421098.2" algo="FTMS"/>
<pk mz="411.072078" i="1159229.3" sn="7.13" a="1302.35" fwhm="0.001642" res="250293.3" algo="FTMS"/>
<pk mz="411.093300" i="15947971.0" z="-1" sn="127.96" a="17717.63" fwhm="0.001100" res="373565.8" algo="FTMS" component_name="a" deconvoluted_molecular_mass="411.093827" deconvoluted_isotopic_mass="411.093765"/>
<pk mz="411.104540" i="3043014.5" sn="22.52" a="3167.05" fwhm="0.001161" res="354247.1" algo="FTMS"/>
<pk mz="411.114405" i="4686025.0" sn="35.94" a="4924.62" fwhm="0.001121" res="366671.0" algo="FTMS"/>
<pk mz="411.124008" i="1444300.0" sn="9.46" a="1197.93" fwhm="0.001126" res="364996.7" algo="FTMS"/>
<pk mz="411.129674" i="14112974.0" z="-1" sn="112.97" a="15596.62" fwhm="0.001100" res="373629.7" algo="FTMS" component_name="l" deconvoluted_molecular_mass="411.130136" deconvoluted_isotopic_mass="411.130139"/>
<pk mz="411.142742" i="2519761.3" sn="18.24" a="2283.76" fwhm="0.001007" res="408153.6" algo="FTMS"/>
<pk mz="411.160528" i="1780950.3" sn="12.21" a="1376.46" fwhm="0.000974" res="422178.1" algo="FTMS"/>
<pk mz="411.166028" i="7719128.0" z="-1" sn="60.72" a="8185.03" fwhm="0.001097" res="374675.0" algo="FTMS" component_name="GE" deconvoluted_molecular_mass="411.166505" deconvoluted_isotopic_mass="411.166493"/>
<pk mz="411.179133" i="3843803.5" sn="29.06" a="3726.64" fwhm="0.001063" res="386831.2" algo="FTMS"/>
<pk mz="411.197062" i="1302624.6" sn="8.30" a="1115.13" fwhm="0.001161" res="354276.3" algo="FTMS"/>
<pk mz="411.202451" i="5327074.0" sn="41.18" a="5215.41" fwhm="0.001043" res="394326.2" algo="FTMS"/>
<pk mz="411.215473" i="2069221.8" sn="14.56" a="1763.52" fwhm="0.001041" res="395095.7" algo="FTMS"/>
<pk mz="411.218623" i="1618918.8" sn="10.88" a="1146.65" fwhm="0.000901" res="456567.8" algo="FTMS"/>
<pk mz="411.224938" i="29360360.0" z="-1" sn="237.54" a="32889.27" fwhm="0.001096" res="375070.1" algo="FTMS" component_name="D" deconvoluted_molecular_mass="410.222042" deconvoluted_isotopic_mass="411.225403"/>
<pk mz="411.238884" i="2936556.5" sn="21.65" a="2770.04" fwhm="0.001073" res="383343.7" algo="FTMS"/>
<pk mz="412.031032" i="1275981.0" sn="8.08" a="1160.83" fwhm="0.001103" res="373656.7" algo="FTMS"/>
<pk mz="412.052152" i="2078675.0" sn="14.64" a="1742.20" fwhm="0.001000" res="412121.5" algo="FTMS"/>
<pk mz="412.060299" i="1951701.4" z="-1" sn="13.60" a="1958.88" fwhm="0.001143" res="360431.3" algo="FTMS" component_name="EN" deconvoluted_molecular_mass="411.057369" deconvoluted_isotopic_mass="412.060766"/>
<pk mz="412.088614" i="3605981.5" sn="27.12" a="3573.60" fwhm="0.001099" res="374956.3" algo="FTMS"/>
<pk mz="412.096669" i="2444767.8" z="-1" sn="17.63" a="2212.39" fwhm="0.001071" res="384819.1" algo="FTMS" component_name="a" deconvoluted_molecular_mass="411.093827" deconvoluted_isotopic_mass="412.097137"/>
<pk mz="412.101505" i="1336033.1" sn="8.57" a="888.75" fwhm="0.000941" res="437834.1" algo="FTMS"/>
<pk mz="412.124903" i="2251751.8" sn="16.05" a="1960.36" fwhm="0.000999" res="412639.6" algo="FTMS"/>
<pk mz="412.132994" i="2075114.0" z="-1" sn="14.61" a="1942.57" fwhm="0.001053" res="391225.9" algo="FTMS" component_name="l" deconvoluted_molecular_mass="411.130136" deconvoluted_isotopic_mass="412.133462"/>
<pk mz="412.138079" i="2239467.5" sn="15.95" a="1890.02" fwhm="0.001016" res="405581.0" algo="FTMS"/>
<pk mz="412.161324" i="1590514.0" sn="10.65" a="1140.71" fwhm="0.000946" res="435905.3" algo="FTMS"/>
<pk mz="412.169422" i="2116084.3" z="-1" sn="14.94" a="1882.25" fwhm="0.001083" res="380475.0" algo="FTMS" component_name="GE" deconvoluted_molecular_mass="411.166505" deconvoluted_isotopic_mass="412.169890"/>
<pk mz="412.197790" i="1324028.4" sn="8.47" a="1054.26" fwhm="0.001057" res="390104.6" algo="FTMS"/>
<pk mz="412.218638" i="39870980.0" z="-1" sn="323.42" a="44584.77" fwhm="0.001100" res="374701.5" algo="FTMS" component_name="N" deconvoluted_molecular_mass="412.218970" deconvoluted_isotopic_mass="412.219106"/>
<pk mz="412.225726" i="1162756.4" sn="7.15" a="807.89" fwhm="0.001007" res="409365.5" algo="FTMS"/>
<pk mz="412.228275" i="3075589.0" z="-1" sn="22.78" a="2677.25" fwhm="0.001001" res="411935.6" algo="FTMS" component_name="D" deconvoluted_molecular_mass="410.222042" deconvoluted_isotopic_mass="412.228743"/>
<pk mz="413.036126" i="3972331.3" sn="30.11" a="4085.48" fwhm="0.001095" res="377122.4" algo="FTMS"/>
<pk mz="413.051348" i="2327279.8" sn="16.67" a="2065.49" fwhm="0.001071" res="385666.8" algo="FTMS"/>
<pk mz="413.062835" i="1588467.0" sn="10.63" a="1460.87" fwhm="0.001139" res="362614.6" algo="FTMS"/>
<pk mz="413.072567" i="10717942.0" sn="85.22" a="12122.65" fwhm="0.001119" res="369119.3" algo="FTMS"/>
<pk mz="413.083763" i="1580536.9" sn="10.56" a="1387.35" fwhm="0.001131" res="365247.9" algo="FTMS"/>
<pk mz="413.087882" i="1845754.1" sn="12.73" a="1684.53" fwhm="0.001119" res="369109.3" algo="FTMS"/>
<pk mz="413.100907" i="1240573.9" z="-1" sn="7.79" a="866.46" fwhm="0.000915" res="451276.9" algo="FTMS" component_name="a" deconvoluted_molecular_mass="411.093827" deconvoluted_isotopic_mass="413.101378"/>
<pk mz="413.108902" i="12524288.0" z="-1" sn="99.98" a="13972.82" fwhm="0.001124" res="367621.1" algo="FTMS" component_name="AB" deconvoluted_molecular_mass="413.109378" deconvoluted_isotopic_mass="413.109372"/>
<pk mz="413.124129" i="1748228.5" sn="11.93" a="1584.36" fwhm="0.001097" res="376576.4" algo="FTMS"/>
<pk mz="413.137313" i="1408008.3" sn="9.16" a="1098.32" fwhm="0.000974" res="424295.3" algo="FTMS"/>
<pk mz="413.145312" i="9374475.0" z="-1" sn="74.25" a="10311.89" fwhm="0.001117" res="369916.6" algo="FTMS" component_name="DF" deconvoluted_molecular_mass="413.145787" deconvoluted_isotopic_mass="413.145782"/>
<pk mz="413.158291" i="1723150.3" sn="11.73" a="1763.61" fwhm="0.001250" res="330627.3" algo="FTMS"/>
<pk mz="413.176098" i="1504531.3" sn="9.94" a="1081.57" fwhm="0.000973" res="424810.3" algo="FTMS"/>
<pk mz="413.181735" i="8614677.0" z="-1" sn="68.04" a="9300.34" fwhm="0.001097" res="376817.8" algo="FTMS" component_name="EK" deconvoluted_molecular_mass="413.182211" deconvoluted_isotopic_mass="413.182206"/>
<pk mz="413.194757" i="1279256.6" sn="8.10" a="939.65" fwhm="0.001034" res="399751.8" algo="FTMS"/>
<pk mz="413.204291" i="1634587.4" sn="11.01" a="1190.39" fwhm="0.001039" res="397514.0" algo="FTMS"/>
<pk mz="413.218159" i="6244127.5" sn="48.67" a="6478.60" fwhm="0.001084" res="381100.2" algo="FTMS"/>
<pk mz="413.222034" i="8199968.5" z="-1" sn="64.65" a="9014.93" fwhm="0.001093" res="378130.7" algo="FTMS" component_name="N" deconvoluted_molecular_mass="412.218970" deconvoluted_isotopic_mass="413.222505"/>
<pk mz="413.254495" i="3468585.8" sn="25.99" a="3237.28" fwhm="0.000984" res="419789.5" algo="FTMS"/>
<pk mz="414.046594" i="2048524.6" sn="14.39" a="1766.17" fwhm="0.001027" res="403200.1" algo="FTMS"/>
<pk mz="414.057822" i="1147151.9" sn="7.02" a="816.82" fwhm="0.000964" res="429691.1" algo="FTMS"/>
<pk mz="414.067876" i="2114578.8" sn="14.93" a="1830.80" fwhm="0.001050" res="394331.4" algo="FTMS"/>
<pk mz="414.083087" i="1517079.1" sn="10.04" a="1225.40" fwhm="0.001040" res="398041.2" algo="FTMS"/>
<pk mz="414.094344" i="1169946.4" sn="7.21" a="705.93" fwhm="0.000902" res="458839.2" algo="FTMS"/>
<pk mz="414.104223" i="2162973.3" sn="15.32" a="2048.53" fwhm="0.001092" res="379310.2" algo="FTMS"/>
<pk mz="414.112286" i="2216479.5" z="-1" sn="15.76" a="2149.56" fwhm="0.001144" res="362012.4" algo="FTMS" component_name="AB" deconvoluted_molecular_mass="413.109378" deconvoluted_isotopic_mass="414.112759"/>
<pk mz="414.119279" i="1251617.5" sn="7.88" a="840.89" fwhm="0.000913" res="453739.3" algo="FTMS"/>
<pk mz="414.140596" i="1765927.6" sn="12.08" a="1237.02" fwhm="0.000904" res="457906.7" algo="FTMS"/>
<pk mz="414.148683" i="1942057.9" z="-1" sn="13.52" a="1628.89" fwhm="0.001063" res="389492.6" algo="FTMS" component_name="DF" deconvoluted_molecular_mass="413.145787" deconvoluted_isotopic_mass="414.149156"/>
<pk mz="414.176997" i="1668914.0" sn="11.28" a="1485.60" fwhm="0.001037" res="399293.5" algo="FTMS"/>
<pk mz="414.185110" i="1779252.4" z="-1" sn="12.19" a="1419.19" fwhm="0.001047" res="395554.1" algo="FTMS" component_name="EK" deconvoluted_molecular_mass="413.182211" deconvoluted_isotopic_mass="414.185583"/>
<pk mz="414.221452" i="1876798.8" z="-1" sn="12.98" a="1392.39" fwhm="0.000953" res="434788.6" algo="FTMS" component_name="N" deconvoluted_molecular_mass="412.218970" deconvoluted_isotopic_mass="414.221925"/>
<pk mz="414.257925" i="1329865.3" sn="8.51" a="1102.50" fwhm="0.001143" res="362542.3" algo="FTMS"/>
<pk mz="415.030693" i="2206503.8" sn="15.67" a="1950.18" fwhm="0.001042" res="398295.0" algo="FTMS"/>
<pk mz="415.051818" i="4912430.0" sn="37.78" a="5061.27" fwhm="0.001100" res="377388.4" algo="FTMS"/>
<pk mz="415.067089" i="2796338.3" sn="20.49" a="2647.39" fwhm="0.001068" res="388559.9" algo="FTMS"/>
<pk mz="415.078367" i="2924341.5" sn="21.54" a="2885.03" fwhm="0.001090" res="380954.8" algo="FTMS"/>
<pk mz="415.088195" i="8111416.5" z="-1" sn="63.92" a="8794.22" fwhm="0.001106" res="375308.5" algo="FTMS" component_name="FJ" deconvoluted_molecular_mass="415.088691" deconvoluted_isotopic_mass="415.088670"/>
<pk mz="415.103528" i="2878268.8" sn="21.16" a="2974.17" fwhm="0.001117" res="371512.4" algo="FTMS"/>
<pk mz="415.114718" i="1616192.0" sn="10.85" a="1193.24" fwhm="0.001020" res="406784.9" algo="FTMS"/>
<pk mz="415.124578" i="7420227.0" sn="58.27" a="8867.39" fwhm="0.001183" res="351028.3" algo="FTMS"/>
<pk mz="415.139804" i="2014023.1" sn="14.10" a="1927.15" fwhm="0.001139" res="364593.5" algo="FTMS"/>
<pk mz="415.152898" i="1574731.0" sn="10.51" a="1034.43" fwhm="0.000867" res="479001.6" algo="FTMS"/>
<pk mz="415.160970" i="6610253.5" sn="51.66" a="7301.80" fwhm="0.001113" res="372995.5" algo="FTMS"/>
<pk mz="415.176288" i="1347921.8" sn="8.66" a="1011.71" fwhm="0.000965" res="430116.6" algo="FTMS"/>
<pk mz="415.189193" i="2442581.5" sn="17.60" a="2303.75" fwhm="0.001077" res="385563.7" algo="FTMS"/>
<pk mz="415.194884" i="5210455.0" sn="40.22" a="5480.93" fwhm="0.001102" res="376619.1" algo="FTMS"/>
<pk mz="415.197347" i="8824152.0" z="-1" sn="69.74" a="9741.65" fwhm="0.001128" res="368114.2" algo="FTMS" component_name="ED" deconvoluted_molecular_mass="415.197832" deconvoluted_isotopic_mass="415.197823"/>
<pk mz="415.219827" i="3039070.3" sn="22.48" a="2866.56" fwhm="0.001085" res="382519.4" algo="FTMS"/>
<pk mz="415.233734" i="5096802.5" sn="39.29" a="5384.99" fwhm="0.001083" res="383388.0" algo="FTMS"/>
<pk mz="415.270113" i="2251116.8" sn="16.04" a="1966.57" fwhm="0.001009" res="411378.4" algo="FTMS"/>
<pk mz="416.025963" i="1949767.4" sn="13.57" a="1555.74" fwhm="0.001001" res="415692.7" algo="FTMS"/>
<pk mz="416.037201" i="1147722.6" sn="7.02" a="866.29" fwhm="0.001004" res="414174.3" algo="FTMS"/>
<pk mz="416.062329" i="3073106.0" sn="22.75" a="2902.61" fwhm="0.001093" res="380820.6" algo="FTMS"/>
<pk mz="416.073524" i="1853013.1" sn="12.78" a="1816.08" fwhm="0.001132" res="367665.2" algo="FTMS"/>
<pk mz="416.083478" i="1618264.0" sn="10.87" a="1435.53" fwhm="0.001094" res="380445.8" algo="FTMS"/>
<pk mz="416.091659" i="1655130.4" z="-1" sn="11.17" a="1234.63" fwhm="0.000947" res="439363.3" algo="FTMS" component_name="FJ" deconvoluted_molecular_mass="415.088691" deconvoluted_isotopic_mass="416.092137"/>
<pk mz="416.098837" i="2232924.5" sn="15.89" a="1993.28" fwhm="0.001060" res="392693.4" algo="FTMS"/>
<pk mz="416.119950" i="1709922.6" sn="11.61" a="1222.57" fwhm="0.000937" res="444157.0" algo="FTMS"/>
<pk mz="416.127940" i="1205092.9" sn="7.49" a="1074.58" fwhm="0.001072" res="388240.7" algo="FTMS"/>
<pk mz="416.156202" i="2252141.0" sn="16.05" a="2063.88" fwhm="0.001121" res="371122.2" algo="FTMS"/>
<pk mz="416.164251" i="1871471.5" sn="12.93" a="1504.44" fwhm="0.000939" res="442972.7" algo="FTMS"/>
<pk mz="416.192678" i="3043959.8" sn="22.51" a="3142.54" fwhm="0.001125" res="370000.6" algo="FTMS"/>
<pk mz="416.198253" i="1250425.3" sn="7.86" a="994.23" fwhm="0.001073" res="388007.7" algo="FTMS"/>
<pk mz="416.200752" i="1603194.0" z="-1" sn="10.74" a="1289.30" fwhm="0.000964" res="431911.8" algo="FTMS" component_name="ED" deconvoluted_molecular_mass="415.197832" deconvoluted_isotopic_mass="416.201230"/>
<pk mz="416.956943" i="1970005.6" sn="13.74" a="1646.99" fwhm="0.000998" res="417952.6" algo="FTMS"/>
<pk mz="417.009966" i="1939813.0" sn="13.49" a="1482.27" fwhm="0.000951" res="438455.4" algo="FTMS"/>
<pk mz="417.031159" i="1424107.3" sn="9.28" a="1272.99" fwhm="0.001163" res="358694.6" algo="FTMS"/>
<pk mz="417.046352" i="4025199.8" sn="30.53" a="4395.85" fwhm="0.001135" res="367448.3" algo="FTMS"/>
<pk mz="417.057627" i="2252659.0" sn="16.05" a="2226.84" fwhm="0.001110" res="375668.6" algo="FTMS"/>
<pk mz="417.067456" i="3764597.8" sn="28.40" a="4157.04" fwhm="0.001177" res="354257.2" algo="FTMS"/>
<pk mz="417.082711" i="4641658.0" sn="35.57" a="4990.58" fwhm="0.001142" res="365334.1" algo="FTMS"/>
<pk mz="417.093979" i="2645885.5" sn="19.26" a="2356.28" fwhm="0.001030" res="404836.3" algo="FTMS"/>
<pk mz="417.095669" i="1229310.0" sn="7.69" a="901.53" fwhm="0.001018" res="409866.7" algo="FTMS"/>
<pk mz="417.103868" i="4525440.5" sn="34.62" a="5131.99" fwhm="0.001198" res="348079.0" algo="FTMS"/>
<pk mz="417.119089" i="4226949.0" sn="32.18" a="4259.30" fwhm="0.001081" res="385806.3" algo="FTMS"/>
<pk mz="417.132091" i="2089864.6" sn="14.72" a="1908.30" fwhm="0.001109" res="376060.3" algo="FTMS"/>
<pk mz="417.140222" i="4660107.0" sn="35.72" a="4665.65" fwhm="0.001065" res="391827.0" algo="FTMS"/>
<pk mz="417.151583" i="1323150.3" sn="8.45" a="968.49" fwhm="0.001102" res="378639.3" algo="FTMS"/>
<pk mz="417.155537" i="3057039.5" sn="22.62" a="3204.50" fwhm="0.001152" res="362137.7" algo="FTMS"/>
<pk mz="417.162681" i="1170321.5" sn="7.20" a="885.78" fwhm="0.001091" res="382231.8" algo="FTMS"/>
<pk mz="417.168593" i="2609555.3" sn="18.96" a="2423.44" fwhm="0.001040" res="401189.2" algo="FTMS"/>
<pk mz="417.176611" i="6677397.5" sn="52.20" a="6723.23" fwhm="0.001071" res="389546.9" algo="FTMS"/>
<pk mz="417.189460" i="1967001.3" sn="13.71" a="1939.93" fwhm="0.001123" res="371375.3" algo="FTMS"/>
<pk mz="417.191856" i="1634202.0" sn="10.99" a="1454.39" fwhm="0.001101" res="378820.8" algo="FTMS"/>
<pk mz="417.199385" i="2441692.3" sn="17.59" a="3501.20" fwhm="0.001607" res="259589.2" algo="FTMS"/>
<pk mz="417.205025" i="1977757.9" sn="13.80" a="1566.79" fwhm="0.000911" res="458024.3" algo="FTMS"/>
<pk mz="417.210458" i="305424288.0" z="-1" sn="2493.11" a="335002.56" fwhm="0.001102" res="378737.9" algo="FTMS" component_name="A" deconvoluted_molecular_mass="417.210958" deconvoluted_isotopic_mass="417.210939"/>
<pk mz="417.249491" i="2169514.8" sn="15.37" a="2190.35" fwhm="0.001154" res="361499.8" algo="FTMS"/>
<pk mz="418.041604" i="2583186.0" sn="18.75" a="2605.41" fwhm="0.001109" res="376973.5" algo="FTMS"/>
<pk mz="418.077966" i="4032668.5" sn="30.59" a="4210.32" fwhm="0.001144" res="365593.1" algo="FTMS"/>
<pk mz="418.089281" i="1640863.9" sn="11.05" a="1304.47" fwhm="0.001019" res="410377.5" algo="FTMS"/>
<pk mz="418.114287" i="1927335.1" sn="13.39" a="1785.70" fwhm="0.001125" res="371781.0" algo="FTMS"/>
<pk mz="418.125799" i="1230762.5" sn="7.70" a="762.45" fwhm="0.000873" res="478852.5" algo="FTMS"/>
<pk mz="418.135648" i="1721773.4" sn="11.71" a="1422.59" fwhm="0.001017" res="411112.8" algo="FTMS"/>
<pk mz="418.150786" i="1247921.9" sn="7.84" a="823.51" fwhm="0.000987" res="423734.5" algo="FTMS"/>
<pk mz="418.171885" i="3644600.0" sn="27.42" a="3582.68" fwhm="0.001067" res="392012.2" algo="FTMS"/>
<pk mz="418.179978" i="1634234.4" sn="10.99" a="1267.57" fwhm="0.001002" res="417480.5" algo="FTMS"/>
<pk mz="418.213832" i="62236868.0" z="-1" sn="506.15" a="72250.73" fwhm="0.001126" res="371577.2" algo="FTMS" component_name="A" deconvoluted_molecular_mass="417.210958" deconvoluted_isotopic_mass="418.214315"/>
<pk mz="418.953776" i="1161757.0" sn="7.03" a="772.58" fwhm="0.001008" res="415657.2" algo="FTMS"/>
<pk mz="419.025599" i="3815346.0" sn="28.39" a="3955.65" fwhm="0.001125" res="372472.5" algo="FTMS"/>
<pk mz="419.046644" i="1598904.3" sn="10.55" a="1401.59" fwhm="0.001069" res="392021.6" algo="FTMS"/>
<pk mz="419.062011" i="5936573.0" sn="45.47" a="6557.11" fwhm="0.001134" res="369560.1" algo="FTMS"/>
<pk mz="419.073319" i="3461568.0" sn="25.54" a="3427.99" fwhm="0.001065" res="393472.6" algo="FTMS"/>
<pk mz="419.083159" i="1583299.0" sn="10.42" a="1604.61" fwhm="0.001166" res="359331.8" algo="FTMS"/>
<pk mz="419.098381" i="8391111.0" z="-1" sn="65.24" a="9171.62" fwhm="0.001103" res="380118.4" algo="FTMS" component_name="EQ" deconvoluted_molecular_mass="419.098888" deconvoluted_isotopic_mass="419.098867"/>
<pk mz="419.109712" i="2997194.8" sn="21.80" a="2766.27" fwhm="0.001024" res="409331.6" algo="FTMS"/>
<pk mz="419.111488" i="2209995.3" sn="15.47" a="2433.98" fwhm="0.001250" res="335189.1" algo="FTMS"/>
<pk mz="419.119472" i="1582029.6" sn="10.41" a="1413.02" fwhm="0.001070" res="391801.8" algo="FTMS"/>
<pk mz="419.129315" i="1236176.5" sn="7.62" a="1250.28" fwhm="0.001333" res="314469.0" algo="FTMS"/>
<pk mz="419.134802" i="5567954.0" sn="42.50" a="5829.97" fwhm="0.001124" res="372851.3" algo="FTMS"/>
<pk mz="419.147811" i="3865558.0" sn="28.80" a="4571.92" fwhm="0.001229" res="341063.3" algo="FTMS"/>
<pk mz="419.155926" i="2872792.3" sn="20.80" a="2728.20" fwhm="0.001091" res="384245.5" algo="FTMS"/>
<pk mz="419.171204" i="3074524.8" sn="22.43" a="2811.36" fwhm="0.001039" res="403425.5" algo="FTMS"/>
<pk mz="419.184244" i="4095456.8" sn="30.65" a="4111.95" fwhm="0.001084" res="386845.4" algo="FTMS"/>
<pk mz="419.192257" i="3083235.0" sn="22.50" a="3266.98" fwhm="0.001144" res="366514.7" algo="FTMS"/>
<pk mz="419.206340" i="9568743.0" z="-1" sn="74.72" a="11746.71" fwhm="0.001175" res="356846.3" algo="FTMS" component_name="CX" deconvoluted_molecular_mass="419.206820" deconvoluted_isotopic_mass="419.206826"/>
<pk mz="419.214802" i="1491177.6" sn="9.68" a="1377.33" fwhm="0.001061" res="395038.5" algo="FTMS"/>
<pk mz="419.217253" i="6419946.5" z="-1" sn="49.36" a="7009.36" fwhm="0.001127" res="371894.9" algo="FTMS" component_name="A" deconvoluted_molecular_mass="417.210958" deconvoluted_isotopic_mass="419.217739"/>
<pk mz="419.220582" i="1647595.3" sn="10.94" a="1246.06" fwhm="0.000964" res="434973.2" algo="FTMS"/>
<pk mz="419.228794" i="1658605.8" sn="11.03" a="1735.67" fwhm="0.001296" res="323390.9" algo="FTMS"/>
<pk mz="420.057199" i="3426017.5" sn="25.26" a="3238.82" fwhm="0.001064" res="394793.8" algo="FTMS"/>
<pk mz="420.068449" i="1602276.8" sn="10.57" a="1310.38" fwhm="0.001093" res="384246.1" algo="FTMS"/>
<pk mz="420.093649" i="4717292.0" sn="35.65" a="5210.70" fwhm="0.001186" res="354064.3" algo="FTMS"/>
<pk mz="420.101855" i="1604590.6" z="-1" sn="10.59" a="1700.32" fwhm="0.001226" res="342786.0" algo="FTMS" component_name="EQ" deconvoluted_molecular_mass="419.098888" deconvoluted_isotopic_mass="420.102343"/>
<pk mz="420.104909" i="1866991.5" sn="12.70" a="1621.26" fwhm="0.001080" res="389018.5" algo="FTMS"/>
<pk mz="420.114861" i="1302642.4" sn="8.16" a="1207.16" fwhm="0.001310" res="320600.2" algo="FTMS"/>
<pk mz="420.130071" i="2090998.9" sn="14.51" a="1935.60" fwhm="0.001116" res="376492.2" algo="FTMS"/>
<pk mz="420.151196" i="2662653.3" sn="19.11" a="2668.83" fwhm="0.001101" res="381479.0" algo="FTMS"/>
<pk mz="420.166324" i="1283073.6" sn="8.00" a="938.65" fwhm="0.001162" res="361629.3" algo="FTMS"/>
<pk mz="420.187462" i="2939655.8" sn="21.34" a="3052.91" fwhm="0.001210" res="347258.9" algo="FTMS"/>
<pk mz="420.209653" i="2397454.5" z="-1" sn="16.97" a="2279.43" fwhm="0.001078" res="389849.1" algo="FTMS" component_name="CX" deconvoluted_molecular_mass="419.206820" deconvoluted_isotopic_mass="420.210142"/>
<pk mz="420.224111" i="1238034.6" z="-1" sn="7.64" a="816.02" fwhm="0.000916" res="458904.9" algo="FTMS" component_name="A" deconvoluted_molecular_mass="417.210958" deconvoluted_isotopic_mass="420.224600"/>
<pk mz="421.041260" i="4983812.0" sn="37.80" a="5317.01" fwhm="0.001114" res="378009.8" algo="FTMS"/>
<pk mz="421.052597" i="2489351.3" sn="17.71" a="3033.10" fwhm="0.001314" res="320393.2" algo="FTMS"/>
<pk mz="421.077672" i="10353679.0" z="-1" sn="81.03" a="12293.49" fwhm="0.001172" res="359366.9" algo="FTMS" component_name="BY" deconvoluted_molecular_mass="421.078168" deconvoluted_isotopic_mass="421.078163"/>
<pk mz="421.088887" i="4391954.0" sn="33.03" a="4786.11" fwhm="0.001162" res="362362.0" algo="FTMS"/>
<pk mz="421.114036" i="10007578.0" z="-1" sn="78.25" a="11213.91" fwhm="0.001120" res="376157.3" algo="FTMS" component_name="CJ" deconvoluted_molecular_mass="421.114535" deconvoluted_isotopic_mass="421.114527"/>
<pk mz="421.125270" i="2511900.8" sn="17.89" a="2374.99" fwhm="0.001096" res="384203.3" algo="FTMS"/>
<pk mz="421.127029" i="3056669.5" sn="22.28" a="2925.74" fwhm="0.001079" res="390417.3" algo="FTMS"/>
<pk mz="421.150416" i="7036964.5" sn="54.33" a="7897.04" fwhm="0.001148" res="366727.2" algo="FTMS"/>
<pk mz="421.155247" i="5712933.5" sn="43.67" a="5696.47" fwhm="0.001055" res="399098.0" algo="FTMS"/>
<pk mz="421.163482" i="5890088.0" sn="45.09" a="6500.62" fwhm="0.001155" res="364539.7" algo="FTMS"/>
<pk mz="421.181258" i="1382957.4" sn="8.80" a="1186.17" fwhm="0.001191" res="353619.5" algo="FTMS"/>
<pk mz="421.186777" i="3004463.0" sn="21.86" a="2797.39" fwhm="0.001041" res="404580.9" algo="FTMS"/>
<pk mz="421.199918" i="3927091.0" sn="29.29" a="3733.95" fwhm="0.001051" res="400871.3" algo="FTMS"/>
<pk mz="421.226552" i="15785019.0" z="-1" sn="124.77" a="18535.02" fwhm="0.001167" res="361001.3" algo="FTMS" component_name="b" deconvoluted_molecular_mass="421.227049" deconvoluted_isotopic_mass="421.227043"/>
<pk mz="421.236275" i="1224509.8" sn="7.53" a="741.45" fwhm="0.000894" res="471019.0" algo="FTMS"/>
<pk mz="422.036603" i="1728555.0" sn="11.58" a="1580.43" fwhm="0.001154" res="365871.0" algo="FTMS"/>
<pk mz="422.072908" i="4523318.0" sn="34.09" a="5110.66" fwhm="0.001171" res="360356.4" algo="FTMS"/>
<pk mz="422.081044" i="2050360.1" z="-1" sn="14.17" a="1969.86" fwhm="0.001108" res="380925.3" algo="FTMS" component_name="BY" deconvoluted_molecular_mass="421.078168" deconvoluted_isotopic_mass="422.081537"/>
<pk mz="422.084062" i="1727033.1" sn="11.57" a="1603.52" fwhm="0.001192" res="354234.4" algo="FTMS"/>
<pk mz="422.109258" i="3051328.5" sn="22.23" a="2790.86" fwhm="0.001049" res="402393.9" algo="FTMS"/>
<pk mz="422.117419" i="2500419.0" z="-1" sn="17.80" a="2256.82" fwhm="0.001039" res="406460.8" algo="FTMS" component_name="CJ" deconvoluted_molecular_mass="421.114535" deconvoluted_isotopic_mass="422.117912"/>
<pk mz="422.120600" i="1426244.0" sn="9.15" a="1187.28" fwhm="0.001089" res="387526.4" algo="FTMS"/>
<pk mz="422.130376" i="1295686.9" sn="8.10" a="945.95" fwhm="0.001038" res="406597.4" algo="FTMS"/>
<pk mz="422.145771" i="1798475.4" sn="12.15" a="1346.31" fwhm="0.000958" res="440820.9" algo="FTMS"/>
<pk mz="422.153928" i="1885517.9" sn="12.85" a="1653.64" fwhm="0.001052" res="401180.9" algo="FTMS"/>
<pk mz="422.158731" i="1798735.3" sn="12.15" a="1908.92" fwhm="0.001254" res="336525.2" algo="FTMS"/>
<pk mz="422.166753" i="3091281.8" sn="22.55" a="3043.84" fwhm="0.001124" res="375689.5" algo="FTMS"/>
<pk mz="422.203187" i="1768540.5" sn="11.90" a="1382.07" fwhm="0.001038" res="406768.7" algo="FTMS"/>
<pk mz="422.229929" i="3407716.5" z="-1" sn="25.10" a="3444.57" fwhm="0.001127" res="374696.8" algo="FTMS" component_name="b" deconvoluted_molecular_mass="421.227049" deconvoluted_isotopic_mass="422.230423"/>
<pk mz="423.020429" i="2146383.5" sn="14.94" a="2371.71" fwhm="0.001272" res="332660.6" algo="FTMS"/>
<pk mz="423.056914" i="8187482.5" z="-1" sn="63.59" a="9487.44" fwhm="0.001182" res="357943.6" algo="FTMS" component_name="EZ" deconvoluted_molecular_mass="423.057417" deconvoluted_isotopic_mass="423.057410"/>
<pk mz="423.068161" i="2513501.8" sn="17.90" a="2422.50" fwhm="0.001075" res="393547.1" algo="FTMS"/>
<pk mz="423.073944" i="18243168.0" z="-1" sn="144.56" a="22012.88" fwhm="0.001171" res="361387.2" algo="FTMS" component_name="W" deconvoluted_molecular_mass="423.074434" deconvoluted_isotopic_mass="423.074439"/>
<pk mz="423.093322" i="12346981.0" z="-1" sn="97.08" a="13860.88" fwhm="0.001149" res="368309.0" algo="FTMS" component_name="AF" deconvoluted_molecular_mass="423.093824" deconvoluted_isotopic_mass="423.093818"/>
<pk mz="423.104523" i="3743336.8" sn="27.80" a="3667.19" fwhm="0.001085" res="389954.0" algo="FTMS"/>
<pk mz="423.106175" i="1557097.3" sn="10.20" a="1486.45" fwhm="0.001207" res="350421.7" algo="FTMS"/>
<pk mz="423.129704" i="11540080.0" z="-1" sn="90.58" a="12787.73" fwhm="0.001133" res="373546.7" algo="FTMS" component_name="AT" deconvoluted_molecular_mass="423.130191" deconvoluted_isotopic_mass="423.130199"/>
<pk mz="423.140962" i="1618803.5" sn="10.70" a="1313.92" fwhm="0.001046" res="404588.7" algo="FTMS"/>
<pk mz="423.142746" i="3871348.0" sn="28.83" a="4007.24" fwhm="0.001132" res="373926.6" algo="FTMS"/>
<pk mz="423.152323" i="2230903.0" sn="15.62" a="2131.92" fwhm="0.001081" res="391527.2" algo="FTMS"/>
<pk mz="423.160465" i="2085497.4" sn="14.45" a="1836.93" fwhm="0.001013" res="417732.2" algo="FTMS"/>
<pk mz="423.166028" i="6741627.0" sn="51.95" a="7479.32" fwhm="0.001163" res="363835.9" algo="FTMS"/>
<pk mz="423.179154" i="5132927.0" sn="38.99" a="6087.23" fwhm="0.001230" res="344071.1" algo="FTMS"/>
<pk mz="423.196964" i="1601156.3" sn="10.55" a="1389.75" fwhm="0.001083" res="390662.1" algo="FTMS"/>
<pk mz="423.202439" i="2324102.0" sn="16.38" a="2062.21" fwhm="0.001073" res="394560.9" algo="FTMS"/>
<pk mz="423.215516" i="3107977.8" sn="22.69" a="3055.60" fwhm="0.001132" res="373958.7" algo="FTMS"/>
<pk mz="423.238876" i="8689297.0" z="-1" sn="67.63" a="10311.04" fwhm="0.001180" res="358789.6" algo="FTMS" component_name="EH" deconvoluted_molecular_mass="423.239388" deconvoluted_isotopic_mass="423.239372"/>
<pk mz="424.052198" i="2612611.5" sn="18.70" a="2246.55" fwhm="0.000985" res="430608.1" algo="FTMS"/>
<pk mz="424.060290" i="1928838.0" z="-1" sn="13.19" a="1707.25" fwhm="0.001078" res="393510.4" algo="FTMS" component_name="EZ" deconvoluted_molecular_mass="423.057417" deconvoluted_isotopic_mass="424.060788"/>
<pk mz="424.073508" i="4412298.0" sn="33.19" a="5194.52" fwhm="0.001275" res="332480.2" algo="FTMS"/>
<pk mz="424.077228" i="2012811.1" z="-1" sn="13.87" a="2154.68" fwhm="0.001262" res="335995.2" algo="FTMS" component_name="W" deconvoluted_molecular_mass="423.074434" deconvoluted_isotopic_mass="424.077726"/>
<pk mz="424.088557" i="4663182.5" sn="35.21" a="4714.98" fwhm="0.001107" res="383056.5" algo="FTMS"/>
<pk mz="424.096698" i="2950033.0" z="-1" sn="21.41" a="2623.26" fwhm="0.001027" res="412839.3" algo="FTMS" component_name="AF" deconvoluted_molecular_mass="423.093824" deconvoluted_isotopic_mass="424.097196"/>
<pk mz="424.099799" i="1528721.9" sn="9.97" a="1358.72" fwhm="0.001102" res="384835.9" algo="FTMS"/>
<pk mz="424.125011" i="3251097.5" sn="23.84" a="3311.71" fwhm="0.001121" res="378327.1" algo="FTMS"/>
<pk mz="424.132999" i="2462107.8" z="-1" sn="17.48" a="2295.47" fwhm="0.001094" res="387749.9" algo="FTMS" component_name="AT" deconvoluted_molecular_mass="423.130191" deconvoluted_isotopic_mass="424.133497"/>
<pk mz="424.137972" i="1553565.3" sn="10.17" a="1410.85" fwhm="0.001172" res="361819.5" algo="FTMS"/>
<pk mz="424.161458" i="1452708.3" sn="9.36" a="1225.39" fwhm="0.001080" res="392711.1" algo="FTMS"/>
<pk mz="424.169459" i="1247654.6" sn="7.71" a="910.74" fwhm="0.000981" res="432284.8" algo="FTMS"/>
<pk mz="424.182500" i="1474218.6" sn="9.53" a="1111.50" fwhm="0.000955" res="443964.5" algo="FTMS"/>
<pk mz="424.242308" i="1865148.5" z="-1" sn="12.68" a="1899.39" fwhm="0.001161" res="365396.5" algo="FTMS" component_name="EH" deconvoluted_molecular_mass="423.239388" deconvoluted_isotopic_mass="424.242807"/>
<pk mz="425.015022" i="1523620.0" sn="9.93" a="1189.47" fwhm="0.001027" res="413765.7" algo="FTMS"/>
<pk mz="425.036190" i="4972714.5" sn="37.70" a="5297.45" fwhm="0.001114" res="381642.1" algo="FTMS"/>
<pk mz="425.051768" i="1511471.0" sn="9.83" a="1437.71" fwhm="0.001278" res="332671.2" algo="FTMS"/>
<pk mz="425.071005" i="8411317.0" z="-11" sn="65.38" a="9573.72" fwhm="0.001311" res="324244.0" algo="FTMS" component_name="EO" deconvoluted_molecular_mass="4685.857574" deconvoluted_isotopic_mass="4685.864814"/>
<pk mz="425.072574" i="11276469.0" z="-1" sn="88.46" a="13448.48" fwhm="0.001199" res="354501.0" algo="FTMS" component_name="AX" deconvoluted_molecular_mass="425.073087" deconvoluted_isotopic_mass="425.073074"/>
<pk mz="425.083916" i="2614968.8" sn="18.71" a="2444.45" fwhm="0.001063" res="399704.0" algo="FTMS"/>
<pk mz="425.108968" i="14301376.0" z="-1" sn="112.81" a="16696.26" fwhm="0.001154" res="368495.3" algo="FTMS" component_name="j" deconvoluted_molecular_mass="425.109480" deconvoluted_isotopic_mass="425.109469"/>
<pk mz="425.120191" i="1847491.5" sn="12.53" a="1784.26" fwhm="0.001060" res="400945.4" algo="FTMS"/>
<pk mz="425.139667" i="1582025.4" sn="10.40" a="1425.64" fwhm="0.001173" res="362347.4" algo="FTMS"/>
<pk mz="425.145379" i="9824459.0" z="-1" sn="76.76" a="11298.74" fwhm="0.001184" res="359202.2" algo="FTMS" component_name="CQ" deconvoluted_molecular_mass="425.146173" deconvoluted_isotopic_mass="425.145880"/>
<pk mz="425.158482" i="2885327.0" z="-11" sn="20.89" a="2802.82" fwhm="0.001117" res="380695.2" algo="FTMS" component_name="EO" deconvoluted_molecular_mass="4685.857574" deconvoluted_isotopic_mass="4686.827059"/>
<pk mz="425.176232" i="1908948.4" sn="13.03" a="1950.61" fwhm="0.001166" res="364541.5" algo="FTMS"/>
<pk mz="425.181766" i="6267094.0" sn="48.12" a="6955.61" fwhm="0.001155" res="368105.5" algo="FTMS"/>
<pk mz="425.194919" i="2891994.0" sn="20.94" a="2565.11" fwhm="0.001056" res="402536.5" algo="FTMS"/>
<pk mz="425.218145" i="4101345.0" sn="30.68" a="4596.44" fwhm="0.001161" res="366330.7" algo="FTMS"/>
<pk mz="425.254500" i="1936363.9" z="-11" sn="13.25" a="1715.05" fwhm="0.001112" res="382327.4" algo="FTMS" component_name="EO" deconvoluted_molecular_mass="4685.857574" deconvoluted_isotopic_mass="4687.883268"/>
<pk mz="426.046578" i="1598426.0" sn="10.53" a="1212.69" fwhm="0.001013" res="420416.2" algo="FTMS"/>
<pk mz="426.067870" i="2821600.3" sn="20.37" a="2831.47" fwhm="0.001132" res="376406.6" algo="FTMS"/>
<pk mz="426.070612" i="1942753.3" sn="13.30" a="1952.11" fwhm="0.001189" res="358240.7" algo="FTMS"/>
<pk mz="426.076004" i="1884130.8" z="-1" sn="12.83" a="1961.28" fwhm="0.001184" res="359724.0" algo="FTMS" component_name="AX" deconvoluted_molecular_mass="425.073087" deconvoluted_isotopic_mass="426.076507"/>
<pk mz="426.078873" i="1208419.6" sn="7.38" a="851.67" fwhm="0.001136" res="375086.4" algo="FTMS"/>
<pk mz="426.104206" i="3593195.3" sn="26.59" a="3897.45" fwhm="0.001121" res="380188.3" algo="FTMS"/>
<pk mz="426.112368" i="3142637.8" z="-1" sn="22.96" a="2956.11" fwhm="0.001072" res="397557.6" algo="FTMS" component_name="j" deconvoluted_molecular_mass="425.109480" deconvoluted_isotopic_mass="426.112871"/>
<pk mz="426.117182" i="1711087.3" sn="11.43" a="1551.33" fwhm="0.001112" res="383349.1" algo="FTMS"/>
<pk mz="426.140552" i="2306038.3" sn="16.22" a="2058.62" fwhm="0.001075" res="396567.3" algo="FTMS"/>
<pk mz="426.148619" i="2149880.8" z="-1" sn="14.97" a="2047.62" fwhm="0.001237" res="344542.9" algo="FTMS" component_name="CQ" deconvoluted_molecular_mass="425.146173" deconvoluted_isotopic_mass="426.149123"/>
<pk mz="426.153611" i="1786106.1" sn="12.04" a="1561.40" fwhm="0.001146" res="371748.4" algo="FTMS"/>
<pk mz="427.015496" i="1329662.0" sn="8.36" a="1419.60" fwhm="0.001255" res="340331.4" algo="FTMS"/>
<pk mz="427.030795" i="1603330.6" sn="10.56" a="1325.63" fwhm="0.001055" res="404797.5" algo="FTMS"/>
<pk mz="427.042026" i="1328902.0" sn="8.35" a="1228.27" fwhm="0.001133" res="376827.6" algo="FTMS"/>
<pk mz="427.051865" i="7156489.0" sn="55.28" a="8254.18" fwhm="0.001169" res="365207.3" algo="FTMS"/>
<pk mz="427.088225" i="13282068.0" z="-1" sn="104.60" a="16186.96" fwhm="0.001199" res="356333.9" algo="FTMS" component_name="r" deconvoluted_molecular_mass="427.088636" deconvoluted_isotopic_mass="427.088731"/>
<pk mz="427.099296" i="1644055.3" sn="10.89" a="1434.43" fwhm="0.001068" res="399991.2" algo="FTMS"/>
<pk mz="427.124633" i="11146015.0" z="-1" sn="87.40" a="13302.09" fwhm="0.001195" res="357368.6" algo="FTMS" component_name="AZ" deconvoluted_molecular_mass="427.125141" deconvoluted_isotopic_mass="427.125139"/>
<pk mz="427.135805" i="1215522.4" sn="7.44" a="886.56" fwhm="0.000992" res="430523.2" algo="FTMS"/>
<pk mz="427.155456" i="1200680.3" z="-1" sn="7.32" a="777.11" fwhm="0.001013" res="421688.1" algo="FTMS" component_name="CQ" deconvoluted_molecular_mass="425.146173" deconvoluted_isotopic_mass="427.155963"/>
<pk mz="427.160986" i="8102698.0" z="-1" sn="62.89" a="9576.82" fwhm="0.001178" res="362550.1" algo="FTMS" component_name="FM" deconvoluted_molecular_mass="427.161493" deconvoluted_isotopic_mass="427.161492"/>
<pk mz="427.174009" i="1519661.9" sn="9.89" a="1249.87" fwhm="0.001000" res="427155.6" algo="FTMS"/>
<pk mz="427.197370" i="8297269.0" z="-1" sn="64.46" a="9811.66" fwhm="0.001171" res="364742.0" algo="FTMS" component_name="ET" deconvoluted_molecular_mass="427.198829" deconvoluted_isotopic_mass="427.197877"/>
<pk mz="427.233765" i="6270784.0" sn="48.14" a="7097.53" fwhm="0.001177" res="362859.1" algo="FTMS"/>
<pk mz="427.270159" i="1826890.9" sn="12.36" a="1684.39" fwhm="0.001132" res="377440.5" algo="FTMS"/>
<pk mz="428.025980" i="1890351.5" sn="12.87" a="1854.47" fwhm="0.001225" res="349492.5" algo="FTMS"/>
<pk mz="428.055233" i="1619256.4" sn="10.69" a="1393.61" fwhm="0.001123" res="381191.7" algo="FTMS"/>
<pk mz="428.062289" i="1713722.5" sn="11.45" a="1696.19" fwhm="0.001178" res="363298.5" algo="FTMS"/>
<pk mz="428.073740" i="1454141.9" sn="9.36" a="1169.71" fwhm="0.001042" res="410733.9" algo="FTMS"/>
<pk mz="428.083505" i="2573377.0" sn="18.37" a="2382.24" fwhm="0.001070" res="399962.4" algo="FTMS"/>
<pk mz="428.091589" i="2065987.4" z="-1" sn="14.28" a="1850.76" fwhm="0.001095" res="391089.8" algo="FTMS" component_name="r" deconvoluted_molecular_mass="427.088636" deconvoluted_isotopic_mass="428.092097"/>
<pk mz="428.109912" i="1167944.9" sn="7.05" a="648.88" fwhm="0.000937" res="456700.9" algo="FTMS"/>
<pk mz="428.119899" i="2591820.0" sn="18.52" a="2546.45" fwhm="0.001139" res="375810.3" algo="FTMS"/>
<pk mz="428.127984" i="2163278.3" z="-1" sn="15.07" a="1860.74" fwhm="0.001002" res="427253.1" algo="FTMS" component_name="AZ" deconvoluted_molecular_mass="427.125141" deconvoluted_isotopic_mass="428.128493"/>
<pk mz="428.132978" i="1996367.9" sn="13.72" a="1895.43" fwhm="0.001101" res="388871.0" algo="FTMS"/>
<pk mz="428.156299" i="1784918.9" sn="12.02" a="1608.89" fwhm="0.001137" res="376657.8" algo="FTMS"/>
<pk mz="428.164333" i="1418585.4" z="-1" sn="9.07" a="1220.01" fwhm="0.001051" res="407205.7" algo="FTMS" component_name="FM" deconvoluted_molecular_mass="427.161493" deconvoluted_isotopic_mass="428.164842"/>
<pk mz="428.200679" i="1683300.4" z="-1" sn="11.20" a="1362.72" fwhm="0.000976" res="438810.3" algo="FTMS" component_name="ET" deconvoluted_molecular_mass="427.198829" deconvoluted_isotopic_mass="428.201188"/>
<pk mz="428.310198" i="1230213.6" sn="7.55" a="1506.26" fwhm="0.001755" res="244068.9" algo="FTMS"/>
<pk mz="429.009979" i="1380185.8" sn="8.76" a="1065.58" fwhm="0.001041" res="412172.5" algo="FTMS"/>
<pk mz="429.031066" i="2281824.3" sn="16.02" a="2077.43" fwhm="0.001110" res="386470.1" algo="FTMS"/>
<pk mz="429.046419" i="2831204.8" sn="20.44" a="2587.56" fwhm="0.001063" res="403770.6" algo="FTMS"/>
<pk mz="429.057662" i="2612584.3" sn="18.68" a="2817.50" fwhm="0.001209" res="354778.5" algo="FTMS"/>
<pk mz="429.067510" i="7951723.5" z="-1" sn="61.67" a="9264.68" fwhm="0.001187" res="361383.2" algo="FTMS" component_name="FT" deconvoluted_molecular_mass="429.068028" deconvoluted_isotopic_mass="429.068022"/>
<pk mz="429.082747" i="2594159.8" sn="18.54" a="2525.77" fwhm="0.001130" res="379858.1" algo="FTMS"/>
<pk mz="429.094091" i="2100339.3" z="-1" sn="14.56" a="2062.33" fwhm="0.001207" res="355609.9" algo="FTMS" component_name="r" deconvoluted_molecular_mass="427.088636" deconvoluted_isotopic_mass="429.094602"/>
<pk mz="429.103850" i="8166774.5" z="-1" sn="63.41" a="10058.13" fwhm="0.001204" res="356264.8" algo="FTMS" component_name="FA" deconvoluted_molecular_mass="429.104365" deconvoluted_isotopic_mass="429.104361"/>
<pk mz="429.119212" i="2785659.0" sn="20.08" a="2534.14" fwhm="0.001044" res="411087.2" algo="FTMS"/>
<pk mz="429.132194" i="1883774.9" sn="12.62" a="1654.44" fwhm="0.001069" res="401522.1" algo="FTMS"/>
<pk mz="429.140227" i="7806337.5" z="-1" sn="59.59" a="9028.32" fwhm="0.001175" res="365164.8" algo="FTMS" component_name="GD" deconvoluted_molecular_mass="429.140740" deconvoluted_isotopic_mass="429.140738"/>
<pk mz="429.155512" i="1666182.0" sn="10.90" a="1401.89" fwhm="0.001051" res="408175.2" algo="FTMS"/>
<pk mz="429.168618" i="1398922.0" sn="8.78" a="1270.51" fwhm="0.001118" res="383940.3" algo="FTMS"/>
<pk mz="429.176677" i="8686988.0" z="-1" sn="66.58" a="10411.61" fwhm="0.001209" res="355053.9" algo="FTMS" component_name="EI" deconvoluted_molecular_mass="429.177334" deconvoluted_isotopic_mass="429.177189"/>
<pk mz="429.210536" i="1728150.6" z="-1" sn="11.39" a="1528.56" fwhm="0.001076" res="398731.0" algo="FTMS" component_name="ET" deconvoluted_molecular_mass="427.198829" deconvoluted_isotopic_mass="429.211047"/>
<pk mz="429.213052" i="8932759.0" z="-1" sn="68.53" a="10668.05" fwhm="0.001195" res="359159.2" algo="FTMS" component_name="DX" deconvoluted_molecular_mass="429.213551" deconvoluted_isotopic_mass="429.213563"/>
<pk mz="429.235548" i="2309022.3" sn="16.00" a="2460.29" fwhm="0.001136" res="377820.8" algo="FTMS"/>
<pk mz="429.249371" i="5257634.5" sn="39.38" a="6216.14" fwhm="0.001248" res="343837.8" algo="FTMS"/>
<pk mz="429.285912" i="1817773.6" sn="12.10" a="1624.30" fwhm="0.001130" res="379761.9" algo="FTMS"/>
<pk mz="430.041717" i="2697875.5" sn="19.08" a="2595.41" fwhm="0.001076" res="399758.4" algo="FTMS"/>
<pk mz="430.052725" i="1588374.8" sn="10.28" a="1496.03" fwhm="0.001232" res="349107.0" algo="FTMS"/>
<pk mz="430.070892" i="1348508.3" z="-1" sn="8.38" a="1295.99" fwhm="0.001212" res="354921.2" algo="FTMS" component_name="FT" deconvoluted_molecular_mass="429.068028" deconvoluted_isotopic_mass="430.071406"/>
<pk mz="430.078007" i="2286750.5" sn="15.82" a="2174.86" fwhm="0.001128" res="381262.1" algo="FTMS"/>
<pk mz="430.089263" i="1371041.9" sn="8.55" a="958.42" fwhm="0.000928" res="463626.3" algo="FTMS"/>
<pk mz="430.099132" i="1634724.9" sn="10.65" a="1740.62" fwhm="0.001258" res="341799.0" algo="FTMS"/>
<pk mz="430.107214" i="1436583.4" z="-1" sn="9.07" a="1202.02" fwhm="0.001053" res="408479.2" algo="FTMS" component_name="FA" deconvoluted_molecular_mass="429.104365" deconvoluted_isotopic_mass="430.107728"/>
<pk mz="430.114357" i="1576873.5" sn="10.19" a="1247.87" fwhm="0.001019" res="422195.8" algo="FTMS"/>
<pk mz="430.129889" i="1203886.3" sn="7.23" a="839.39" fwhm="0.001031" res="417301.5" algo="FTMS"/>
<pk mz="430.135564" i="2973360.0" sn="21.26" a="3040.78" fwhm="0.001165" res="369279.8" algo="FTMS"/>
<pk mz="430.143583" i="1381298.5" z="-1" sn="8.64" a="990.29" fwhm="0.000960" res="448142.1" algo="FTMS" component_name="GD" deconvoluted_molecular_mass="429.140740" deconvoluted_isotopic_mass="430.144097"/>
<pk mz="430.171893" i="2449595.0" sn="17.11" a="2387.47" fwhm="0.001124" res="382573.8" algo="FTMS"/>
<pk mz="430.180085" i="1994429.5" z="-1" sn="13.50" a="1646.77" fwhm="0.001044" res="411992.2" algo="FTMS" component_name="EI" deconvoluted_molecular_mass="429.177334" deconvoluted_isotopic_mass="430.180599"/>
<pk mz="430.208313" i="2108870.3" sn="14.41" a="2099.97" fwhm="0.001202" res="357952.2" algo="FTMS"/>
<pk mz="430.216329" i="2133192.5" z="-1" sn="14.60" a="1882.56" fwhm="0.001089" res="395037.2" algo="FTMS" component_name="DX" deconvoluted_molecular_mass="429.213551" deconvoluted_isotopic_mass="430.216844"/>
<pk mz="430.972585" i="6047663.0" sn="45.64" a="6880.36" fwhm="0.001202" res="358642.4" algo="FTMS"/>
<pk mz="431.025613" i="3197887.3" sn="23.04" a="3264.57" fwhm="0.001116" res="386349.5" algo="FTMS"/>
<pk mz="431.036955" i="1265346.8" sn="7.71" a="1011.06" fwhm="0.000959" res="449648.3" algo="FTMS"/>
<pk mz="431.046740" i="3560901.8" sn="25.92" a="3754.46" fwhm="0.001108" res="389093.3" algo="FTMS"/>
<pk mz="431.062020" i="4352458.5" sn="32.20" a="4967.22" fwhm="0.001239" res="347823.8" algo="FTMS"/>
<pk mz="431.073274" i="2994125.8" sn="21.42" a="2780.24" fwhm="0.001068" res="403466.5" algo="FTMS"/>
<pk mz="431.083131" i="5558225.0" sn="41.76" a="6445.65" fwhm="0.001188" res="362826.8" algo="FTMS"/>
<pk mz="431.098359" i="5494741.5" sn="41.26" a="6378.64" fwhm="0.001196" res="360521.8" algo="FTMS"/>
<pk mz="431.109755" i="2848729.0" sn="20.27" a="2881.35" fwhm="0.001144" res="376757.4" algo="FTMS"/>
<pk mz="431.111582" i="2108633.5" sn="14.40" a="2071.10" fwhm="0.001199" res="359632.6" algo="FTMS"/>
<pk mz="431.119562" i="5022684.0" sn="37.51" a="5911.12" fwhm="0.001236" res="348939.5" algo="FTMS"/>
<pk mz="431.130808" i="1553887.4" sn="10.00" a="1455.45" fwhm="0.001261" res="341992.1" algo="FTMS"/>
<pk mz="431.134775" i="3384288.5" sn="24.52" a="3815.96" fwhm="0.001186" res="363439.9" algo="FTMS"/>
<pk mz="431.147904" i="2362852.8" sn="16.42" a="2419.45" fwhm="0.001145" res="376523.8" algo="FTMS"/>
<pk mz="431.155866" i="5767143.0" sn="43.42" a="7150.55" fwhm="0.001265" res="340858.2" algo="FTMS"/>
<pk mz="431.171182" i="2310635.8" sn="16.00" a="2089.33" fwhm="0.001025" res="420529.7" algo="FTMS"/>
<pk mz="431.178471" i="2068462.0" sn="14.08" a="1999.10" fwhm="0.001098" res="392559.3" algo="FTMS"/>
<pk mz="431.184213" i="2010095.6" z="-1" sn="13.62" a="1729.30" fwhm="0.001076" res="400786.3" algo="FTMS" component_name="EI" deconvoluted_molecular_mass="429.177334" deconvoluted_isotopic_mass="431.184730"/>
<pk mz="431.192310" i="7450610.0" sn="56.77" a="8452.22" fwhm="0.001180" res="365514.7" algo="FTMS"/>
<pk mz="431.214780" i="2008313.0" sn="13.61" a="1950.15" fwhm="0.001145" res="376549.9" algo="FTMS"/>
<pk mz="431.226212" i="20948988.0" z="-1" sn="163.82" a="24497.04" fwhm="0.001185" res="364016.0" algo="FTMS" component_name="U" deconvoluted_molecular_mass="431.226911" deconvoluted_isotopic_mass="431.226729"/>
<pk mz="431.228692" i="6048765.5" sn="45.65" a="7003.86" fwhm="0.001204" res="358095.5" algo="FTMS"/>
<pk mz="431.265036" i="3020296.5" sn="21.63" a="3149.66" fwhm="0.001154" res="373814.7" algo="FTMS"/>
<pk mz="431.972125" i="1208544.4" sn="7.26" a="1014.12" fwhm="0.001052" res="410431.9" algo="FTMS"/>
<pk mz="432.020869" i="1521135.4" sn="9.74" a="1184.19" fwhm="0.001021" res="423011.6" algo="FTMS"/>
<pk mz="432.057208" i="3609338.5" sn="26.30" a="3618.11" fwhm="0.001114" res="387747.4" algo="FTMS"/>
<pk mz="432.065433" i="1198973.0" sn="7.18" a="1104.77" fwhm="0.001180" res="366064.3" algo="FTMS"/>
<pk mz="432.068480" i="2239742.0" sn="15.44" a="2321.09" fwhm="0.001200" res="359974.5" algo="FTMS"/>
<pk mz="432.093661" i="3011845.8" sn="21.56" a="3187.49" fwhm="0.001176" res="367571.5" algo="FTMS"/>
<pk mz="432.101820" i="1254664.1" sn="7.63" a="1204.71" fwhm="0.001233" res="350395.7" algo="FTMS"/>
<pk mz="432.104928" i="2170121.0" sn="14.89" a="2126.19" fwhm="0.001152" res="375069.2" algo="FTMS"/>
<pk mz="432.114732" i="1638156.0" sn="10.67" a="1466.45" fwhm="0.001112" res="388584.3" algo="FTMS"/>
<pk mz="432.122806" i="1206030.5" sn="7.24" a="969.42" fwhm="0.001121" res="385375.3" algo="FTMS"/>
<pk mz="432.129974" i="2242832.8" sn="15.46" a="1993.10" fwhm="0.001083" res="398991.2" algo="FTMS"/>
<pk mz="432.141342" i="1184276.3" sn="7.07" a="748.68" fwhm="0.001027" res="420825.6" algo="FTMS"/>
<pk mz="432.151100" i="3038999.3" sn="21.78" a="2968.20" fwhm="0.001128" res="383115.2" algo="FTMS"/>
<pk mz="432.187510" i="3731234.3" sn="27.27" a="4151.71" fwhm="0.001218" res="354787.9" algo="FTMS"/>
<pk mz="432.195712" i="1447204.9" sn="9.15" a="1132.54" fwhm="0.001104" res="391645.2" algo="FTMS"/>
<pk mz="432.223866" i="1420589.5" sn="8.94" a="1281.08" fwhm="0.001185" res="364807.1" algo="FTMS"/>
<pk mz="432.229515" i="5462319.0" z="-1" sn="41.00" a="6163.29" fwhm="0.001188" res="363976.0" algo="FTMS" component_name="U" deconvoluted_molecular_mass="431.226911" deconvoluted_isotopic_mass="432.230035"/>
<pk mz="432.231951" i="1614127.9" sn="10.48" a="1322.93" fwhm="0.001109" res="389879.4" algo="FTMS"/>
<pk mz="432.969610" i="1973777.9" sn="13.33" a="1973.36" fwhm="0.001210" res="357808.2" algo="FTMS"/>
<pk mz="433.004868" i="1391644.6" z="-6" sn="8.71" a="1243.65" fwhm="0.001203" res="359993.3" algo="FTMS" component_name="FR" deconvoluted_molecular_mass="2603.076025" deconvoluted_isotopic_mass="2603.071461"/>
<pk mz="433.041332" i="5500456.0" sn="41.30" a="6725.93" fwhm="0.001225" res="353622.9" algo="FTMS"/>
<pk mz="433.052539" i="3410987.3" sn="24.73" a="3660.35" fwhm="0.001146" res="377882.1" algo="FTMS"/>
<pk mz="433.062473" i="2159406.3" sn="14.80" a="2669.91" fwhm="0.001444" res="299961.2" algo="FTMS"/>
<pk mz="433.077660" i="7832115.0" z="-12" sn="59.79" a="9234.89" fwhm="0.001167" res="371022.5" algo="FTMS" component_name="GA" deconvoluted_molecular_mass="5208.031472" deconvoluted_isotopic_mass="5208.024258"/>
<pk mz="433.088893" i="5463606.5" sn="41.00" a="6441.23" fwhm="0.001244" res="348065.4" algo="FTMS"/>
<pk mz="433.090896" i="1310263.0" sn="8.06" a="1209.62" fwhm="0.001345" res="321882.8" algo="FTMS"/>
<pk mz="433.098802" i="2824249.5" sn="20.07" a="3039.12" fwhm="0.001156" res="374704.7" algo="FTMS"/>
<pk mz="433.114046" i="8403518.0" z="-1" sn="64.32" a="10066.02" fwhm="0.001215" res="356413.1" algo="FTMS" component_name="EP" deconvoluted_molecular_mass="433.114579" deconvoluted_isotopic_mass="433.114567"/>
<pk mz="433.125331" i="2424897.5" sn="16.90" a="2600.42" fwhm="0.001216" res="356289.9" algo="FTMS"/>
<pk mz="433.127063" i="2513986.3" sn="17.61" a="2332.07" fwhm="0.001086" res="398785.0" algo="FTMS"/>
<pk mz="433.135181" i="1877060.6" sn="12.56" a="1624.07" fwhm="0.001043" res="415278.0" algo="FTMS"/>
<pk mz="433.150447" i="5725769.5" sn="43.08" a="6808.84" fwhm="0.001253" res="345764.3" algo="FTMS"/>
<pk mz="433.163457" i="4272717.5" z="-12" sn="31.56" a="4485.71" fwhm="0.001110" res="390312.9" algo="FTMS" component_name="GA" deconvoluted_molecular_mass="5208.031472" deconvoluted_isotopic_mass="5209.053828"/>
<pk mz="433.171545" i="2922575.8" z="-6" sn="20.85" a="3113.11" fwhm="0.001168" res="371010.5" algo="FTMS" component_name="FR" deconvoluted_molecular_mass="2603.076025" deconvoluted_isotopic_mass="2604.071530"/>
<pk mz="433.186868" i="2644052.5" sn="18.64" a="2598.22" fwhm="0.001125" res="385206.3" algo="FTMS"/>
<pk mz="433.199931" i="4403800.5" sn="32.60" a="4964.55" fwhm="0.001169" res="370584.1" algo="FTMS"/>
<pk mz="433.205550" i="2344538.3" sn="16.27" a="2003.63" fwhm="0.001021" res="424412.8" algo="FTMS"/>
<pk mz="433.207969" i="3914331.0" sn="28.72" a="3989.01" fwhm="0.001089" res="397668.2" algo="FTMS"/>
<pk mz="433.236365" i="1527907.6" z="-1" sn="9.79" a="1511.93" fwhm="0.001236" res="350583.7" algo="FTMS" component_name="U" deconvoluted_molecular_mass="431.226911" deconvoluted_isotopic_mass="433.236887"/>
<pk mz="433.244309" i="1752934.0" z="-12" sn="11.58" a="1549.15" fwhm="0.001125" res="384989.9" algo="FTMS" component_name="GA" deconvoluted_molecular_mass="5208.031472" deconvoluted_isotopic_mass="5210.024049"/>
<pk mz="434.036490" i="3040089.3" sn="21.78" a="3193.09" fwhm="0.001222" res="355192.9" algo="FTMS"/>
<pk mz="434.044534" i="1768283.8" sn="11.69" a="1555.21" fwhm="0.001126" res="385557.6" algo="FTMS"/>
<pk mz="434.072930" i="5944164.5" sn="44.81" a="6836.44" fwhm="0.001230" res="352816.6" algo="FTMS"/>
<pk mz="434.081095" i="1562727.0" sn="10.06" a="1485.87" fwhm="0.001109" res="391467.7" algo="FTMS"/>
<pk mz="434.084186" i="2573160.0" sn="18.08" a="3068.18" fwhm="0.001213" res="357906.2" algo="FTMS"/>
<pk mz="434.109337" i="3945327.5" sn="28.96" a="4222.46" fwhm="0.001169" res="371331.5" algo="FTMS"/>
<pk mz="434.117440" i="2246002.0" z="-1" sn="15.48" a="2055.33" fwhm="0.001123" res="386469.1" algo="FTMS" component_name="EP" deconvoluted_molecular_mass="433.114579" deconvoluted_isotopic_mass="434.117965"/>
<pk mz="434.120626" i="2537331.0" sn="17.79" a="2606.22" fwhm="0.001205" res="360184.9" algo="FTMS"/>
<pk mz="434.130509" i="2146678.0" sn="14.70" a="2209.46" fwhm="0.001201" res="361430.2" algo="FTMS"/>
<pk mz="434.145721" i="1911674.8" sn="12.83" a="1626.04" fwhm="0.001043" res="416170.0" algo="FTMS"/>
<pk mz="434.153790" i="1789053.3" sn="11.86" a="1411.23" fwhm="0.001092" res="397552.5" algo="FTMS"/>
<pk mz="434.166826" i="4158337.3" sn="30.65" a="4627.65" fwhm="0.001184" res="366647.7" algo="FTMS"/>
<pk mz="434.203183" i="3069324.5" sn="22.01" a="3029.21" fwhm="0.001119" res="387867.3" algo="FTMS"/>
<pk mz="435.020516" i="3491463.8" sn="25.36" a="4153.72" fwhm="0.001268" res="343134.9" algo="FTMS"/>
<pk mz="435.056952" i="9542803.0" z="-1" sn="73.35" a="11665.80" fwhm="0.001243" res="350020.7" algo="FTMS" component_name="CZ" deconvoluted_molecular_mass="435.057469" deconvoluted_isotopic_mass="435.057480"/>
<pk mz="435.068169" i="4240534.5" sn="31.30" a="4556.99" fwhm="0.001173" res="370982.9" algo="FTMS"/>
<pk mz="435.093323" i="12815518.0" z="-1" sn="99.31" a="15541.00" fwhm="0.001206" res="360864.0" algo="FTMS" component_name="t" deconvoluted_molecular_mass="435.093838" deconvoluted_isotopic_mass="435.093850"/>
<pk mz="435.104579" i="5274785.5" sn="39.50" a="5958.15" fwhm="0.001194" res="364429.8" algo="FTMS"/>
<pk mz="435.106319" i="1858210.3" sn="12.41" a="1578.63" fwhm="0.001061" res="410213.8" algo="FTMS"/>
<pk mz="435.124018" i="1663911.8" sn="10.86" a="1995.34" fwhm="0.001475" res="295023.4" algo="FTMS"/>
<pk mz="435.129685" i="11838633.0" z="-1" sn="91.56" a="14820.25" fwhm="0.001238" res="351426.3" algo="FTMS" component_name="AO" deconvoluted_molecular_mass="435.130214" deconvoluted_isotopic_mass="435.130212"/>
<pk mz="435.142800" i="4428461.5" sn="32.79" a="5346.24" fwhm="0.001272" res="341990.7" algo="FTMS"/>
<pk mz="435.160512" i="1789874.9" sn="11.86" a="1828.87" fwhm="0.001239" res="351281.8" algo="FTMS"/>
<pk mz="435.166067" i="7169204.5" sn="54.53" a="8788.82" fwhm="0.001244" res="349834.6" algo="FTMS"/>
<pk mz="435.179212" i="7282872.5" sn="55.43" a="8306.72" fwhm="0.001182" res="368059.2" algo="FTMS"/>
<pk mz="435.187212" i="1231291.1" sn="7.43" a="981.91" fwhm="0.001119" res="389066.5" algo="FTMS"/>
<pk mz="435.196983" i="1820862.1" sn="12.11" a="1384.42" fwhm="0.000983" res="442598.5" algo="FTMS"/>
<pk mz="435.202551" i="2335424.0" sn="16.19" a="2230.40" fwhm="0.001109" res="392462.4" algo="FTMS"/>
<pk mz="435.215578" i="4597956.0" sn="34.13" a="5460.33" fwhm="0.001243" res="350090.7" algo="FTMS"/>
<pk mz="435.251774" i="1286095.0" sn="7.87" a="1374.27" fwhm="0.001256" res="346460.8" algo="FTMS"/>
<pk mz="436.052193" i="4416965.5" sn="32.70" a="4755.34" fwhm="0.001175" res="371045.2" algo="FTMS"/>
<pk mz="436.060234" i="1935816.3" z="-1" sn="13.02" a="1623.88" fwhm="0.001076" res="405439.1" algo="FTMS" component_name="CZ" deconvoluted_molecular_mass="435.057469" deconvoluted_isotopic_mass="436.060763"/>
<pk mz="436.088553" i="6025681.0" sn="45.46" a="7256.64" fwhm="0.001246" res="349993.7" algo="FTMS"/>
<pk mz="436.096599" i="2859475.5" z="-1" sn="20.34" a="3123.57" fwhm="0.001244" res="350646.1" algo="FTMS" component_name="t" deconvoluted_molecular_mass="435.093838" deconvoluted_isotopic_mass="436.097129"/>
<pk mz="436.099705" i="2309076.3" sn="15.98" a="2326.15" fwhm="0.001154" res="377825.3" algo="FTMS"/>
<pk mz="436.124944" i="5045724.0" sn="37.68" a="5860.62" fwhm="0.001206" res="361686.7" algo="FTMS"/>
<pk mz="436.133039" i="2509790.8" z="-1" sn="17.57" a="2637.04" fwhm="0.001213" res="359420.2" algo="FTMS" component_name="AO" deconvoluted_molecular_mass="435.130214" deconvoluted_isotopic_mass="436.133569"/>
<pk mz="436.136218" i="1540319.6" sn="9.88" a="1782.42" fwhm="0.001316" res="331508.1" algo="FTMS"/>
<pk mz="436.146111" i="2665954.8" sn="18.81" a="2647.06" fwhm="0.001156" res="377214.5" algo="FTMS"/>
<pk mz="436.161368" i="2499047.3" sn="17.49" a="2135.20" fwhm="0.001084" res="402209.5" algo="FTMS"/>
<pk mz="436.169443" i="1840617.9" sn="12.26" a="1527.22" fwhm="0.001033" res="422129.8" algo="FTMS"/>
<pk mz="436.182489" i="3268589.8" sn="23.59" a="3302.97" fwhm="0.001121" res="389132.3" algo="FTMS"/>
<pk mz="436.218874" i="1750009.1" sn="11.54" a="1289.10" fwhm="0.000930" res="469186.4" algo="FTMS"/>
<pk mz="437.036172" i="6978293.5" sn="53.01" a="8008.77" fwhm="0.001197" res="365024.8" algo="FTMS"/>
<pk mz="437.047463" i="1721848.9" sn="11.32" a="1986.76" fwhm="0.001382" res="316183.3" algo="FTMS"/>
<pk mz="437.051381" i="1343738.1" sn="8.32" a="1303.63" fwhm="0.001310" res="333685.8" algo="FTMS"/>
<pk mz="437.072562" i="12553985.0" z="-12" sn="97.23" a="15501.49" fwhm="0.001249" res="349962.5" algo="FTMS" component_name="AA" deconvoluted_molecular_mass="5255.971762" deconvoluted_isotopic_mass="5255.963205"/>
<pk mz="437.083804" i="5129988.0" sn="38.35" a="6122.20" fwhm="0.001220" res="358367.2" algo="FTMS"/>
<pk mz="437.089636" i="8869638.0" z="-1" sn="68.01" a="11311.22" fwhm="0.001249" res="350020.5" algo="FTMS" component_name="EA" deconvoluted_molecular_mass="437.090154" deconvoluted_isotopic_mass="437.090168"/>
<pk mz="437.091975" i="1454086.6" sn="9.20" a="1143.67" fwhm="0.001047" res="417471.2" algo="FTMS"/>
<pk mz="437.108985" i="16670476.0" z="-1" sn="129.88" a="20925.99" fwhm="0.001250" res="349665.4" algo="FTMS" component_name="Y" deconvoluted_molecular_mass="437.109651" deconvoluted_isotopic_mass="437.109518"/>
<pk mz="437.120299" i="3948303.5" sn="28.98" a="4329.15" fwhm="0.001174" res="372315.3" algo="FTMS"/>
<pk mz="437.122024" i="2033167.9" sn="13.79" a="1907.85" fwhm="0.001150" res="380163.0" algo="FTMS"/>
<pk mz="437.145326" i="12631831.0" z="-1" sn="97.85" a="15876.29" fwhm="0.001244" res="351465.2" algo="FTMS" component_name="y" deconvoluted_molecular_mass="437.145872" deconvoluted_isotopic_mass="437.145859"/>
<pk mz="437.158417" i="5624603.0" z="-12" sn="42.27" a="6585.58" fwhm="0.001219" res="358550.9" algo="FTMS" component_name="AA" deconvoluted_molecular_mass="5255.971762" deconvoluted_isotopic_mass="5256.993474"/>
<pk mz="437.176237" i="2795296.8" sn="19.83" a="2922.79" fwhm="0.001196" res="365623.5" algo="FTMS"/>
<pk mz="437.181715" i="5695266.5" sn="42.83" a="6482.07" fwhm="0.001205" res="362827.9" algo="FTMS"/>
<pk mz="437.194774" i="5910310.5" sn="44.54" a="6596.06" fwhm="0.001197" res="365210.7" algo="FTMS"/>
<pk mz="437.212497" i="1322283.9" sn="8.15" a="1009.13" fwhm="0.001124" res="389101.7" algo="FTMS"/>
<pk mz="437.218158" i="1870125.6" sn="12.49" a="1614.62" fwhm="0.001034" res="423003.9" algo="FTMS"/>
<pk mz="437.231229" i="3293489.8" sn="23.78" a="3490.49" fwhm="0.001175" res="372004.6" algo="FTMS"/>
<pk mz="437.240549" i="6742836.5" z="-12" sn="51.14" a="8057.94" fwhm="0.001215" res="359746.0" algo="FTMS" component_name="AA" deconvoluted_molecular_mass="5255.971762" deconvoluted_isotopic_mass="5257.979060"/>
<pk mz="437.254490" i="1789752.9" sn="11.86" a="1508.91" fwhm="0.001085" res="402830.1" algo="FTMS"/>
<pk mz="438.031512" i="1695529.1" sn="11.11" a="1391.92" fwhm="0.001119" res="391308.1" algo="FTMS"/>
<pk mz="438.039669" i="1203755.6" sn="7.21" a="949.34" fwhm="0.001038" res="421852.4" algo="FTMS"/>
<pk mz="438.046657" i="1237549.8" sn="7.48" a="990.54" fwhm="0.001080" res="405785.2" algo="FTMS"/>
<pk mz="438.067859" i="5362740.5" sn="40.19" a="6605.51" fwhm="0.001317" res="332577.0" algo="FTMS"/>
<pk mz="438.075964" i="2483767.0" sn="17.36" a="3040.37" fwhm="0.001386" res="316079.7" algo="FTMS"/>
<pk mz="438.089072" i="2033723.0" sn="13.79" a="1777.21" fwhm="0.001059" res="413773.7" algo="FTMS"/>
<pk mz="438.092861" i="1273916.1" z="-1" sn="7.76" a="1220.90" fwhm="0.001231" res="356023.4" algo="FTMS" component_name="EA" deconvoluted_molecular_mass="437.090154" deconvoluted_isotopic_mass="438.093397"/>
<pk mz="438.104182" i="5152831.5" sn="38.53" a="5742.56" fwhm="0.001213" res="361199.6" algo="FTMS"/>
<pk mz="438.112293" i="3151938.0" z="-1" sn="22.66" a="3298.62" fwhm="0.001192" res="367397.4" algo="FTMS" component_name="Y" deconvoluted_molecular_mass="437.109651" deconvoluted_isotopic_mass="438.112829"/>
<pk mz="438.117029" i="1769027.6" sn="11.69" a="1773.75" fwhm="0.001225" res="357603.0" algo="FTMS"/>
<pk mz="438.140577" i="3696203.0" sn="26.98" a="3968.14" fwhm="0.001176" res="372451.6" algo="FTMS"/>
<pk mz="438.148740" i="2792013.5" z="-1" sn="19.80" a="2876.98" fwhm="0.001144" res="383023.8" algo="FTMS" component_name="y" deconvoluted_molecular_mass="437.145872" deconvoluted_isotopic_mass="438.149275"/>
<pk mz="438.151739" i="1409998.4" sn="8.84" a="1448.20" fwhm="0.001298" res="337609.8" algo="FTMS"/>
<pk mz="438.153683" i="2041935.0" sn="13.86" a="1802.89" fwhm="0.001052" res="416412.9" algo="FTMS"/>
<pk mz="438.161806" i="1775313.5" sn="11.74" a="3103.88" fwhm="0.002294" res="190983.3" algo="FTMS"/>
<pk mz="438.177017" i="1687638.1" sn="11.05" a="1376.85" fwhm="0.001028" res="426402.8" algo="FTMS"/>
<pk mz="438.185322" i="1312600.8" sn="8.07" a="1178.57" fwhm="0.001193" res="367226.5" algo="FTMS"/>
<pk mz="438.190242" i="1465690.3" sn="9.28" a="1261.73" fwhm="0.001069" res="410033.1" algo="FTMS"/>
<pk mz="438.198209" i="1609564.8" sn="10.43" a="1354.40" fwhm="0.001075" res="407690.5" algo="FTMS"/>
<pk mz="438.243970" i="1308266.9" sn="8.04" a="951.93" fwhm="0.000992" res="441925.1" algo="FTMS"/>
<pk mz="439.015388" i="1445721.8" sn="9.12" a="1338.79" fwhm="0.001188" res="369428.3" algo="FTMS"/>
<pk mz="439.030688" i="1881182.5" sn="12.58" a="1895.04" fwhm="0.001280" res="343050.5" algo="FTMS"/>
<pk mz="439.041975" i="1528674.0" sn="9.78" a="1411.38" fwhm="0.001156" res="379690.9" algo="FTMS"/>
<pk mz="439.051847" i="10135909.0" z="-1" sn="78.05" a="12188.82" fwhm="0.001222" res="359236.0" algo="FTMS" component_name="CG" deconvoluted_molecular_mass="439.052366" deconvoluted_isotopic_mass="439.052385"/>
<pk mz="439.068887" i="1825642.4" sn="12.14" a="1975.56" fwhm="0.001232" res="356313.7" algo="FTMS"/>
<pk mz="439.088212" i="15985008.0" z="-1" sn="124.44" a="22018.93" fwhm="0.001302" res="337117.2" algo="FTMS" component_name="Z" deconvoluted_molecular_mass="439.088745" deconvoluted_isotopic_mass="439.088750"/>
<pk mz="439.099395" i="3462003.8" sn="25.12" a="4160.03" fwhm="0.001297" res="338565.8" algo="FTMS"/>
<pk mz="439.124611" i="15720828.0" z="-1" sn="122.34" a="20064.03" fwhm="0.001256" res="349554.2" algo="FTMS" component_name="c" deconvoluted_molecular_mass="439.125098" deconvoluted_isotopic_mass="439.125149"/>
<pk mz="439.135843" i="2257535.0" z="-11" sn="15.56" a="2513.98" fwhm="0.001259" res="348861.5" algo="FTMS" component_name="EU" deconvoluted_molecular_mass="4839.619692" deconvoluted_isotopic_mass="4840.578437"/>
<pk mz="439.137530" i="1383039.6" sn="8.63" a="973.88" fwhm="0.000973" res="451466.3" algo="FTMS"/>
<pk mz="439.155474" i="2012037.1" sn="13.62" a="2304.69" fwhm="0.001329" res="330445.1" algo="FTMS"/>
<pk mz="439.161026" i="9496967.0" z="-1" sn="72.98" a="11590.65" fwhm="0.001248" res="351902.8" algo="FTMS" component_name="DB" deconvoluted_molecular_mass="439.161557" deconvoluted_isotopic_mass="439.161564"/>
<pk mz="439.174137" i="3198347.0" sn="23.02" a="3627.98" fwhm="0.001171" res="375086.9" algo="FTMS"/>
<pk mz="439.191879" i="2083472.5" sn="14.18" a="2387.54" fwhm="0.001326" res="331332.5" algo="FTMS"/>
<pk mz="439.197331" i="5363090.0" sn="40.19" a="6509.00" fwhm="0.001259" res="348940.1" algo="FTMS"/>
<pk mz="439.210335" i="2646934.3" sn="18.65" a="2912.18" fwhm="0.001174" res="373994.1" algo="FTMS"/>
<pk mz="439.233747" i="4095389.5" z="-11" sn="30.14" a="4436.31" fwhm="0.001153" res="380936.8" algo="FTMS" component_name="EU" deconvoluted_molecular_mass="4839.619692" deconvoluted_isotopic_mass="4841.655388"/>
<pk mz="439.270059" i="1753512.8" sn="11.56" a="1703.45" fwhm="0.001174" res="374029.7" algo="FTMS"/>
<pk mz="440.047054" i="2519705.8" sn="17.64" a="2680.66" fwhm="0.001288" res="341617.9" algo="FTMS"/>
<pk mz="440.055066" i="1855388.1" z="-1" sn="12.18" a="2239.59" fwhm="0.001446" res="304351.0" algo="FTMS" component_name="CG" deconvoluted_molecular_mass="439.052366" deconvoluted_isotopic_mass="440.055606"/>
<pk mz="440.062364" i="1297054.4" sn="7.82" a="1008.85" fwhm="0.001016" res="433184.5" algo="FTMS"/>
<pk mz="440.083460" i="4527781.0" sn="33.04" a="6019.58" fwhm="0.001310" res="335945.7" algo="FTMS"/>
<pk mz="440.086053" i="1498405.8" sn="9.39" a="1707.40" fwhm="0.001385" res="317666.0" algo="FTMS"/>
<pk mz="440.091524" i="3408039.5" z="-1" sn="24.30" a="3775.21" fwhm="0.001211" res="363371.3" algo="FTMS" component_name="Z" deconvoluted_molecular_mass="439.088745" deconvoluted_isotopic_mass="440.092064"/>
<pk mz="440.119902" i="3606192.3" z="-1" sn="25.85" a="4095.00" fwhm="0.001251" res="351761.1" algo="FTMS" component_name="Y" deconvoluted_molecular_mass="437.109651" deconvoluted_isotopic_mass="440.120443"/>
<pk mz="440.127951" i="2944690.8" z="-1" sn="20.68" a="3193.01" fwhm="0.001276" res="345014.8" algo="FTMS" component_name="c" deconvoluted_molecular_mass="439.125098" deconvoluted_isotopic_mass="440.128492"/>
<pk mz="440.132839" i="1952692.3" sn="12.94" a="1822.28" fwhm="0.001170" res="376203.6" algo="FTMS"/>
<pk mz="440.156200" i="2322107.5" sn="15.82" a="3010.24" fwhm="0.001524" res="288764.3" algo="FTMS"/>
<pk mz="440.164334" i="2228414.0" z="-1" sn="15.09" a="2083.37" fwhm="0.001117" res="394060.2" algo="FTMS" component_name="DB" deconvoluted_molecular_mass="439.161557" deconvoluted_isotopic_mass="440.164874"/>
<pk mz="440.169353" i="1638079.6" sn="10.48" a="1412.69" fwhm="0.001046" res="420736.9" algo="FTMS"/>
<pk mz="440.192574" i="1268422.9" sn="7.60" a="921.53" fwhm="0.001003" res="438900.8" algo="FTMS"/>
<pk mz="441.010038" i="1603268.6" sn="10.21" a="1357.86" fwhm="0.001057" res="417190.2" algo="FTMS"/>
<pk mz="441.031051" i="3467211.3" sn="24.76" a="4148.52" fwhm="0.001261" res="349761.4" algo="FTMS"/>
<pk mz="441.046324" i="2638800.0" sn="18.29" a="2989.97" fwhm="0.001262" res="349557.6" algo="FTMS"/>
<pk mz="441.057871" i="1365971.5" sn="8.35" a="1247.28" fwhm="0.001242" res="355211.3" algo="FTMS"/>
<pk mz="441.067508" i="11674582.0" z="-1" sn="88.84" a="15471.52" fwhm="0.001292" res="341396.4" algo="FTMS" component_name="AR" deconvoluted_molecular_mass="441.068059" deconvoluted_isotopic_mass="441.068051"/>
<pk mz="441.078769" i="1419226.0" sn="8.77" a="1282.18" fwhm="0.001131" res="389878.7" algo="FTMS"/>
<pk mz="441.082619" i="1411291.3" sn="8.71" a="998.49" fwhm="0.000999" res="441653.2" algo="FTMS"/>
<pk mz="441.103871" i="14326754.0" z="-1" sn="109.55" a="18773.20" fwhm="0.001282" res="343985.4" algo="FTMS" component_name="i" deconvoluted_molecular_mass="441.104415" deconvoluted_isotopic_mass="441.104414"/>
<pk mz="441.115267" i="1523941.4" sn="9.59" a="1720.18" fwhm="0.001286" res="343043.9" algo="FTMS"/>
<pk mz="441.130627" i="1541994.1" z="-1" sn="9.73" a="1646.64" fwhm="0.001460" res="302157.4" algo="FTMS" component_name="c" deconvoluted_molecular_mass="439.125098" deconvoluted_isotopic_mass="441.131171"/>
<pk mz="441.140264" i="10718189.0" z="-1" sn="81.37" a="13096.11" fwhm="0.001253" res="352158.9" algo="FTMS" component_name="BE" deconvoluted_molecular_mass="441.140798" deconvoluted_isotopic_mass="441.140808"/>
<pk mz="441.171063" i="1442294.6" sn="8.95" a="1247.56" fwhm="0.001069" res="412741.7" algo="FTMS"/>
<pk mz="441.176632" i="8107000.5" z="-1" sn="60.99" a="9886.81" fwhm="0.001260" res="350039.2" algo="FTMS" component_name="FK" deconvoluted_molecular_mass="441.177198" deconvoluted_isotopic_mass="441.177176"/>
<pk mz="441.189658" i="1664764.4" sn="10.69" a="1533.87" fwhm="0.001129" res="390931.4" algo="FTMS"/>
<pk mz="441.203207" i="1314048.8" sn="7.95" a="1174.79" fwhm="0.001141" res="386622.7" algo="FTMS"/>
<pk mz="441.213012" i="8152067.5" z="-1" sn="61.34" a="9910.77" fwhm="0.001260" res="350050.7" algo="FTMS" component_name="FC" deconvoluted_molecular_mass="441.213580" deconvoluted_isotopic_mass="441.213555"/>
<pk mz="441.249440" i="4652047.0" sn="34.01" a="5403.11" fwhm="0.001235" res="357239.9" algo="FTMS"/>
<pk mz="441.285946" i="1812506.4" sn="11.84" a="1862.77" fwhm="0.001309" res="337143.1" algo="FTMS"/>
<pk mz="442.041633" i="1478917.4" sn="9.23" a="1698.05" fwhm="0.001458" res="303211.3" algo="FTMS"/>
<pk mz="442.052923" i="1245192.8" sn="7.41" a="1178.45" fwhm="0.001241" res="356212.2" algo="FTMS"/>
<pk mz="442.062649" i="2046731.9" sn="13.67" a="2070.61" fwhm="0.001217" res="363181.9" algo="FTMS"/>
<pk mz="442.070909" i="1716750.4" z="-1" sn="11.09" a="1605.02" fwhm="0.001162" res="380515.3" algo="FTMS" component_name="AR" deconvoluted_molecular_mass="441.068059" deconvoluted_isotopic_mass="442.071455"/>
<pk mz="442.078096" i="2021392.6" sn="13.47" a="2147.15" fwhm="0.001230" res="359490.7" algo="FTMS"/>
<pk mz="442.089166" i="1711636.1" sn="11.05" a="1759.43" fwhm="0.001252" res="353002.8" algo="FTMS"/>
<pk mz="442.099196" i="2715415.3" sn="18.89" a="2867.24" fwhm="0.001220" res="362243.1" algo="FTMS"/>
<pk mz="442.107210" i="3055897.8" z="-1" sn="21.55" a="3182.16" fwhm="0.001222" res="361649.6" algo="FTMS" component_name="i" deconvoluted_molecular_mass="441.104415" deconvoluted_isotopic_mass="442.107756"/>
<pk mz="442.135516" i="2774818.5" sn="19.35" a="2826.94" fwhm="0.001184" res="373399.8" algo="FTMS"/>
<pk mz="442.143548" i="2193189.0" z="-1" sn="14.81" a="2044.25" fwhm="0.001140" res="387723.7" algo="FTMS" component_name="BE" deconvoluted_molecular_mass="441.140798" deconvoluted_isotopic_mass="442.144094"/>
<pk mz="442.148576" i="2074406.5" sn="13.88" a="2445.08" fwhm="0.001375" res="321543.3" algo="FTMS"/>
<pk mz="442.171840" i="1931309.8" sn="12.77" a="1893.21" fwhm="0.001242" res="356059.8" algo="FTMS"/>
<pk mz="442.180126" i="1369648.4" z="-1" sn="8.38" a="1093.90" fwhm="0.001032" res="428640.2" algo="FTMS" component_name="FK" deconvoluted_molecular_mass="441.177198" deconvoluted_isotopic_mass="442.180672"/>
<pk mz="442.216465" i="2242363.8" z="-1" sn="15.19" a="2198.74" fwhm="0.001179" res="375043.2" algo="FTMS" component_name="FC" deconvoluted_molecular_mass="441.213580" deconvoluted_isotopic_mass="442.217012"/>
<pk mz="443.025679" i="2587191.5" sn="17.88" a="2435.23" fwhm="0.001145" res="386907.3" algo="FTMS"/>
<pk mz="443.036914" i="1922619.0" sn="12.70" a="1667.08" fwhm="0.001070" res="414048.0" algo="FTMS"/>
<pk mz="443.046725" i="6217278.0" z="-11" sn="46.23" a="7682.84" fwhm="0.001277" res="346944.5" algo="FTMS" component_name="FD" deconvoluted_molecular_mass="4883.590647" deconvoluted_isotopic_mass="4883.598260"/>
<pk mz="443.061925" i="2497602.8" sn="17.19" a="2329.75" fwhm="0.001116" res="397185.1" algo="FTMS"/>
<pk mz="443.073272" i="3512902.3" sn="25.11" a="4366.76" fwhm="0.001283" res="345446.3" algo="FTMS"/>
<pk mz="443.083165" i="10038857.0" z="-1" sn="76.06" a="12918.65" fwhm="0.001256" res="352789.5" algo="FTMS" component_name="CI" deconvoluted_molecular_mass="443.083724" deconvoluted_isotopic_mass="443.083714"/>
<pk mz="443.098448" i="2808398.3" sn="19.61" a="3175.22" fwhm="0.001248" res="355003.7" algo="FTMS"/>
<pk mz="443.109671" i="1651793.6" z="-1" sn="10.58" a="1457.92" fwhm="0.001104" res="401304.1" algo="FTMS" component_name="i" deconvoluted_molecular_mass="441.104415" deconvoluted_isotopic_mass="443.110220"/>
<pk mz="443.111413" i="1217874.3" sn="7.19" a="862.60" fwhm="0.000997" res="444491.8" algo="FTMS"/>
<pk mz="443.119528" i="9317973.0" z="-1" sn="70.44" a="12185.73" fwhm="0.001279" res="346561.5" algo="FTMS" component_name="DG" deconvoluted_molecular_mass="443.119960" deconvoluted_isotopic_mass="443.120077"/>
<pk mz="443.130615" i="1256536.1" sn="7.50" a="1154.41" fwhm="0.001231" res="359984.0" algo="FTMS"/>
<pk mz="443.134792" i="2245721.5" z="-11" sn="15.22" a="2235.31" fwhm="0.001121" res="395378.1" algo="FTMS" component_name="FD" deconvoluted_molecular_mass="4883.590647" deconvoluted_isotopic_mass="4884.566999"/>
<pk mz="443.147834" i="1673821.5" sn="10.75" a="1451.31" fwhm="0.001096" res="404171.4" algo="FTMS"/>
<pk mz="443.155869" i="7318112.0" sn="54.82" a="9204.00" fwhm="0.001284" res="345233.5" algo="FTMS"/>
<pk mz="443.171150" i="2227556.8" sn="15.08" a="2384.25" fwhm="0.001287" res="344251.5" algo="FTMS"/>
<pk mz="443.184313" i="1301096.9" sn="7.84" a="1058.25" fwhm="0.001086" res="407949.4" algo="FTMS"/>
<pk mz="443.192266" i="11853419.0" z="-1" sn="90.23" a="15216.15" fwhm="0.001281" res="346035.7" algo="FTMS" component_name="AM" deconvoluted_molecular_mass="443.192839" deconvoluted_isotopic_mass="443.192815"/>
<pk mz="443.214867" i="2087794.4" sn="13.99" a="2709.37" fwhm="0.001375" res="322340.1" algo="FTMS"/>
<pk mz="443.228668" i="8142454.5" z="-11" sn="61.26" a="10222.43" fwhm="0.001270" res="349120.3" algo="FTMS" component_name="FD" deconvoluted_molecular_mass="4883.590647" deconvoluted_isotopic_mass="4885.599638"/>
<pk mz="443.251075" i="1665661.6" sn="10.69" a="1312.43" fwhm="0.001092" res="405742.8" algo="FTMS"/>
<pk mz="443.265123" i="4191874.0" sn="30.41" a="4841.55" fwhm="0.001227" res="361205.7" algo="FTMS"/>
<pk mz="443.301385" i="1950349.3" sn="12.91" a="1760.05" fwhm="0.001113" res="398124.5" algo="FTMS"/>
<pk mz="444.057201" i="2316152.8" sn="15.77" a="2748.32" fwhm="0.001402" res="316636.9" algo="FTMS"/>
<pk mz="444.068546" i="1767548.3" sn="11.48" a="2083.41" fwhm="0.001432" res="310080.4" algo="FTMS"/>
<pk mz="444.078363" i="1562495.4" sn="9.88" a="1601.97" fwhm="0.001255" res="353794.7" algo="FTMS"/>
<pk mz="444.086561" i="2445186.0" z="-1" sn="16.77" a="2814.96" fwhm="0.001340" res="331525.0" algo="FTMS" component_name="CI" deconvoluted_molecular_mass="443.083724" deconvoluted_isotopic_mass="444.087113"/>
<pk mz="444.093519" i="2278276.0" sn="15.47" a="2254.97" fwhm="0.001210" res="367079.4" algo="FTMS"/>
<pk mz="444.105057" i="1795719.6" sn="11.70" a="2198.68" fwhm="0.001405" res="316177.0" algo="FTMS"/>
<pk mz="444.114697" i="1853066.6" z="-1" sn="12.15" a="2092.38" fwhm="0.001300" res="341660.6" algo="FTMS" component_name="i" deconvoluted_molecular_mass="441.104415" deconvoluted_isotopic_mass="444.115248"/>
<pk mz="444.122975" i="1958797.3" z="-1" sn="12.98" a="2202.33" fwhm="0.001309" res="339253.3" algo="FTMS" component_name="DG" deconvoluted_molecular_mass="443.119960" deconvoluted_isotopic_mass="444.123527"/>
<pk mz="444.141231" i="1289874.9" sn="7.75" a="938.58" fwhm="0.001087" res="408736.1" algo="FTMS"/>
<pk mz="444.151165" i="2015638.0" sn="13.42" a="1992.59" fwhm="0.001214" res="365793.7" algo="FTMS"/>
<pk mz="444.159046" i="1637272.5" sn="10.47" a="1675.58" fwhm="0.001298" res="342231.3" algo="FTMS"/>
<pk mz="444.187568" i="2296993.3" sn="15.62" a="2858.00" fwhm="0.001428" res="311054.1" algo="FTMS"/>
<pk mz="444.195742" i="2584484.0" z="-1" sn="17.86" a="2527.64" fwhm="0.001166" res="380859.0" algo="FTMS" component_name="AM" deconvoluted_molecular_mass="443.192839" deconvoluted_isotopic_mass="444.196294"/>
<pk mz="444.223881" i="1458348.6" sn="9.07" a="1452.68" fwhm="0.001360" res="326671.3" algo="FTMS"/>
<pk mz="444.231997" i="2248111.3" sn="15.23" a="2078.48" fwhm="0.001081" res="410937.0" algo="FTMS"/>
<pk mz="444.988296" i="2112155.0" sn="14.17" a="1927.44" fwhm="0.001186" res="375253.7" algo="FTMS"/>
<pk mz="445.004712" i="1403552.1" sn="8.64" a="1343.24" fwhm="0.001266" res="351380.2" algo="FTMS"/>
<pk mz="445.025799" i="1484198.6" sn="9.27" a="1365.11" fwhm="0.001280" res="347679.8" algo="FTMS"/>
<pk mz="445.041245" i="4725931.5" sn="34.58" a="5850.55" fwhm="0.001340" res="332007.9" algo="FTMS"/>
<pk mz="445.052592" i="2081455.0" sn="13.93" a="2361.58" fwhm="0.001301" res="342092.2" algo="FTMS"/>
<pk mz="445.062422" i="4713650.0" sn="34.48" a="6334.59" fwhm="0.001341" res="331858.1" algo="FTMS"/>
<pk mz="445.077595" i="4467895.0" sn="32.56" a="5399.01" fwhm="0.001259" res="353542.0" algo="FTMS"/>
<pk mz="445.088910" i="3452602.3" sn="24.64" a="4039.35" fwhm="0.001272" res="349782.9" algo="FTMS"/>
<pk mz="445.098793" i="6579389.5" sn="49.05" a="8456.02" fwhm="0.001322" res="336731.6" algo="FTMS"/>
<pk mz="445.114039" i="4113602.0" sn="29.80" a="4822.38" fwhm="0.001234" res="360606.5" algo="FTMS"/>
<pk mz="445.125334" i="2008261.6" z="-1" sn="13.36" a="2131.69" fwhm="0.001226" res="363070.5" algo="FTMS" component_name="DG" deconvoluted_molecular_mass="443.119960" deconvoluted_isotopic_mass="445.125888"/>
<pk mz="445.127115" i="2153670.3" sn="14.49" a="1894.80" fwhm="0.001077" res="413377.8" algo="FTMS"/>
<pk mz="445.135136" i="5027016.5" sn="36.93" a="5914.12" fwhm="0.001252" res="355599.7" algo="FTMS"/>
<pk mz="445.150459" i="3702989.5" sn="26.59" a="4200.04" fwhm="0.001183" res="376167.9" algo="FTMS"/>
<pk mz="445.163509" i="2286801.5" sn="15.53" a="2333.91" fwhm="0.001163" res="382614.6" algo="FTMS"/>
<pk mz="445.171548" i="5530836.0" sn="40.86" a="6687.07" fwhm="0.001251" res="355718.1" algo="FTMS"/>
<pk mz="445.186812" i="5879001.0" sn="43.58" a="6977.82" fwhm="0.001253" res="355380.4" algo="FTMS"/>
<pk mz="445.194013" i="1432283.1" sn="8.86" a="1538.58" fwhm="0.001360" res="327300.5" algo="FTMS"/>
<pk mz="445.199776" i="2240732.8" sn="15.17" a="2072.66" fwhm="0.001134" res="392451.5" algo="FTMS"/>
<pk mz="445.207900" i="7559391.5" sn="56.70" a="9255.61" fwhm="0.001227" res="362728.3" algo="FTMS"/>
<pk mz="445.230423" i="2706662.5" sn="18.81" a="3049.47" fwhm="0.001332" res="334258.7" algo="FTMS"/>
<pk mz="445.241790" i="4320490.0" sn="31.41" a="4986.98" fwhm="0.001223" res="364201.9" algo="FTMS"/>
<pk mz="445.244303" i="4818155.0" sn="35.30" a="6105.58" fwhm="0.001367" res="325771.5" algo="FTMS"/>
<pk mz="445.280694" i="2267894.0" sn="15.39" a="2316.49" fwhm="0.001172" res="380059.3" algo="FTMS"/>
<pk mz="446.036520" i="2873313.8" sn="20.11" a="3426.09" fwhm="0.001344" res="331987.6" algo="FTMS"/>
<pk mz="446.065766" i="1248875.0" sn="7.43" a="1577.85" fwhm="0.001668" res="267357.0" algo="FTMS"/>
<pk mz="446.072859" i="3072493.3" sn="21.67" a="3340.49" fwhm="0.001249" res="357280.3" algo="FTMS"/>
<pk mz="446.080991" i="1297391.8" sn="7.81" a="1002.60" fwhm="0.001071" res="416548.5" algo="FTMS"/>
<pk mz="446.084228" i="1916144.8" sn="12.64" a="1864.47" fwhm="0.001223" res="364644.2" algo="FTMS"/>
<pk mz="446.109334" i="2751992.5" sn="19.16" a="3012.86" fwhm="0.001280" res="348428.0" algo="FTMS"/>
<pk mz="446.117384" i="1199355.1" sn="7.04" a="834.56" fwhm="0.000999" res="446716.6" algo="FTMS"/>
<pk mz="446.120535" i="1671676.0" sn="10.73" a="1409.44" fwhm="0.001152" res="387124.3" algo="FTMS"/>
<pk mz="446.130353" i="1672959.1" sn="10.74" a="1854.41" fwhm="0.001373" res="324918.3" algo="FTMS"/>
<pk mz="446.145667" i="1195780.0" sn="7.01" a="902.04" fwhm="0.001088" res="410132.2" algo="FTMS"/>
<pk mz="446.166811" i="2959370.5" sn="20.78" a="3008.68" fwhm="0.001188" res="375535.4" algo="FTMS"/>
<pk mz="446.190138" i="1248529.8" sn="7.43" a="1075.43" fwhm="0.001141" res="391060.7" algo="FTMS"/>
<pk mz="446.203152" i="3446293.8" sn="24.58" a="4058.66" fwhm="0.001292" res="345227.5" algo="FTMS"/>
<pk mz="446.211262" i="1435160.4" sn="8.88" a="1299.92" fwhm="0.001188" res="375700.6" algo="FTMS"/>
<pk mz="446.239476" i="1345057.1" sn="8.18" a="1099.38" fwhm="0.001125" res="396577.1" algo="FTMS"/>
<pk mz="446.985253" i="1436681.9" sn="8.89" a="1231.83" fwhm="0.001152" res="387866.9" algo="FTMS"/>
<pk mz="447.020557" i="2921749.0" sn="20.49" a="2701.59" fwhm="0.001073" res="416767.1" algo="FTMS"/>
<pk mz="447.041596" i="1806107.5" sn="11.78" a="1779.38" fwhm="0.001227" res="364457.3" algo="FTMS"/>
<pk mz="447.056963" i="6157088.5" sn="45.75" a="7787.20" fwhm="0.001288" res="347164.6" algo="FTMS"/>
<pk mz="447.068131" i="3780387.8" sn="27.19" a="4482.65" fwhm="0.001299" res="344139.2" algo="FTMS"/>
<pk mz="447.070125" i="1319716.4" sn="7.98" a="1208.35" fwhm="0.001284" res="348260.4" algo="FTMS"/>
<pk mz="447.078024" i="2935590.8" sn="20.59" a="3242.08" fwhm="0.001213" res="368689.1" algo="FTMS"/>
<pk mz="447.091213" i="2453291.0" sn="16.83" a="2390.12" fwhm="0.001168" res="382743.5" algo="FTMS"/>
<pk mz="447.093283" i="7350059.5" sn="55.06" a="9525.85" fwhm="0.001310" res="341388.0" algo="FTMS"/>
<pk mz="447.104553" i="3710767.3" sn="26.65" a="4322.66" fwhm="0.001230" res="363513.6" algo="FTMS"/>
<pk mz="447.114576" i="2262578.3" sn="15.34" a="2776.73" fwhm="0.001427" res="313234.4" algo="FTMS"/>
<pk mz="447.129657" i="6476599.0" sn="48.24" a="8139.64" fwhm="0.001315" res="340095.0" algo="FTMS"/>
<pk mz="447.142687" i="2577723.0" sn="17.80" a="2856.17" fwhm="0.001249" res="358062.1" algo="FTMS"/>
<pk mz="447.150849" i="2362685.5" sn="16.12" a="2340.51" fwhm="0.001214" res="368287.9" algo="FTMS"/>
<pk mz="447.166092" i="4242242.5" sn="30.80" a="4581.76" fwhm="0.001172" res="381392.8" algo="FTMS"/>
<pk mz="447.179156" i="3793222.5" sn="27.29" a="4497.21" fwhm="0.001258" res="355515.9" algo="FTMS"/>
<pk mz="447.187220" i="3284297.0" sn="23.32" a="3965.88" fwhm="0.001311" res="340995.4" algo="FTMS"/>
<pk mz="447.202510" i="1747533.8" sn="11.32" a="1895.42" fwhm="0.001154" res="387394.3" algo="FTMS"/>
<pk mz="447.215602" i="2913617.8" sn="20.42" a="3042.71" fwhm="0.001159" res="385879.3" algo="FTMS"/>
<pk mz="447.223629" i="3632468.3" sn="26.04" a="4358.77" fwhm="0.001306" res="342529.8" algo="FTMS"/>
<pk mz="447.259885" i="1544031.6" sn="9.73" a="1713.75" fwhm="0.001301" res="343852.0" algo="FTMS"/>
<pk mz="448.052166" i="3438679.0" sn="24.52" a="3568.49" fwhm="0.001155" res="387991.8" algo="FTMS"/>
<pk mz="448.060228" i="1299801.5" sn="7.82" a="1020.45" fwhm="0.001153" res="388547.6" algo="FTMS"/>
<pk mz="448.063396" i="1574490.5" sn="9.97" a="1784.19" fwhm="0.001408" res="318219.0" algo="FTMS"/>
<pk mz="448.088529" i="5061730.5" sn="37.19" a="5908.72" fwhm="0.001233" res="363486.7" algo="FTMS"/>
<pk mz="448.096747" i="1626468.9" sn="10.37" a="1322.66" fwhm="0.001077" res="416052.5" algo="FTMS"/>
<pk mz="448.099798" i="2320229.8" sn="15.79" a="2909.95" fwhm="0.001448" res="309406.6" algo="FTMS"/>
<pk mz="448.124984" i="2893933.8" sn="20.27" a="3088.78" fwhm="0.001241" res="360999.6" algo="FTMS"/>
<pk mz="448.136346" i="1228273.3" sn="7.26" a="1616.14" fwhm="0.001833" res="244466.8" algo="FTMS"/>
<pk mz="448.146045" i="2273396.3" sn="15.42" a="2645.05" fwhm="0.001251" res="358314.5" algo="FTMS"/>
<pk mz="448.161266" i="1393785.1" sn="8.55" a="1373.32" fwhm="0.001346" res="332922.3" algo="FTMS"/>
<pk mz="448.182429" i="4038783.8" sn="29.21" a="4630.84" fwhm="0.001264" res="354695.5" algo="FTMS"/>
<pk mz="448.218858" i="2835595.0" sn="19.81" a="3132.04" fwhm="0.001306" res="343140.0" algo="FTMS"/>
<pk mz="448.226833" i="1275021.5" sn="7.63" a="838.42" fwhm="0.001025" res="437135.6" algo="FTMS"/>
<pk mz="448.255308" i="1264790.4" sn="7.55" a="1123.14" fwhm="0.001193" res="375666.5" algo="FTMS"/>
<pk mz="449.036236" i="4911498.5" sn="36.02" a="6644.24" fwhm="0.001359" res="330462.2" algo="FTMS"/>
<pk mz="449.047563" i="2260877.8" sn="15.32" a="2737.91" fwhm="0.001304" res="344446.6" algo="FTMS"/>
<pk mz="449.072531" i="8195477.5" z="-1" sn="61.66" a="10156.70" fwhm="0.001285" res="349480.4" algo="FTMS" component_name="EY" deconvoluted_molecular_mass="449.073133" deconvoluted_isotopic_mass="449.073096"/>
<pk mz="449.083803" i="4847001.0" sn="35.51" a="6419.93" fwhm="0.001334" res="336726.7" algo="FTMS"/>
<pk mz="449.108963" i="15302049.0" z="-1" sn="117.14" a="20390.28" fwhm="0.001308" res="343239.9" algo="FTMS" component_name="f" deconvoluted_molecular_mass="449.109526" deconvoluted_isotopic_mass="449.109529"/>
<pk mz="449.120242" i="3260836.5" sn="23.13" a="3912.15" fwhm="0.001334" res="336703.7" algo="FTMS"/>
<pk mz="449.131110" i="1243687.9" sn="7.38" a="1664.46" fwhm="0.001907" res="235523.9" algo="FTMS"/>
<pk mz="449.140242" i="1217322.8" sn="7.17" a="1302.10" fwhm="0.001671" res="268794.6" algo="FTMS"/>
<pk mz="449.145371" i="8234412.5" z="-1" sn="61.96" a="10089.03" fwhm="0.001275" res="352392.5" algo="FTMS" component_name="EW" deconvoluted_molecular_mass="449.145939" deconvoluted_isotopic_mass="449.145936"/>
<pk mz="449.158387" i="4046256.5" sn="29.26" a="5067.57" fwhm="0.001314" res="341828.9" algo="FTMS"/>
<pk mz="449.173662" i="1432501.3" sn="8.85" a="1244.28" fwhm="0.001164" res="385974.9" algo="FTMS"/>
<pk mz="449.176415" i="1414966.1" sn="8.72" a="1718.45" fwhm="0.001507" res="297971.3" algo="FTMS"/>
<pk mz="449.181724" i="4276151.5" sn="31.06" a="5699.22" fwhm="0.001391" res="322938.3" algo="FTMS"/>
<pk mz="449.194738" i="5715388.0" sn="42.29" a="6907.25" fwhm="0.001284" res="349874.3" algo="FTMS"/>
<pk mz="449.203086" i="1499070.4" sn="9.37" a="1774.96" fwhm="0.001545" res="290716.9" algo="FTMS"/>
<pk mz="449.218222" i="1340611.1" sn="8.14" a="1233.19" fwhm="0.001250" res="359304.5" algo="FTMS"/>
<pk mz="449.231113" i="3149767.3" sn="22.26" a="3689.60" fwhm="0.001295" res="347030.3" algo="FTMS"/>
<pk mz="450.031407" i="1651905.1" sn="10.57" a="1372.53" fwhm="0.001086" res="414235.5" algo="FTMS"/>
<pk mz="450.067804" i="4334284.5" sn="31.51" a="4961.71" fwhm="0.001235" res="364362.2" algo="FTMS"/>
<pk mz="450.076062" i="1969615.0" z="-1" sn="13.05" a="2116.02" fwhm="0.001251" res="359887.0" algo="FTMS" component_name="EY" deconvoluted_molecular_mass="449.073133" deconvoluted_isotopic_mass="450.076630"/>
<pk mz="450.079071" i="1711568.0" sn="11.03" a="1555.29" fwhm="0.001163" res="386928.7" algo="FTMS"/>
<pk mz="450.104175" i="6814424.0" sn="50.87" a="8169.09" fwhm="0.001250" res="360212.3" algo="FTMS"/>
<pk mz="450.112289" i="2973402.3" z="-1" sn="20.88" a="3142.70" fwhm="0.001202" res="374478.0" algo="FTMS" component_name="f" deconvoluted_molecular_mass="449.109526" deconvoluted_isotopic_mass="450.112857"/>
<pk mz="450.115478" i="1666267.4" sn="10.68" a="1910.82" fwhm="0.001369" res="328819.9" algo="FTMS"/>
<pk mz="450.140723" i="2204387.3" sn="14.88" a="2289.56" fwhm="0.001195" res="376553.8" algo="FTMS"/>
<pk mz="450.148729" i="1778917.8" z="-1" sn="11.56" a="1490.88" fwhm="0.001128" res="399028.5" algo="FTMS" component_name="EW" deconvoluted_molecular_mass="449.145939" deconvoluted_isotopic_mass="450.149297"/>
<pk mz="450.153627" i="1238503.3" sn="7.34" a="1013.40" fwhm="0.001168" res="385261.0" algo="FTMS"/>
<pk mz="450.161779" i="2625769.8" sn="18.17" a="3294.93" fwhm="0.001383" res="325499.5" algo="FTMS"/>
<pk mz="450.177184" i="1412334.6" sn="8.69" a="1386.41" fwhm="0.001209" res="372292.2" algo="FTMS"/>
<pk mz="450.185073" i="1339889.1" sn="8.13" a="1048.06" fwhm="0.001147" res="392546.9" algo="FTMS"/>
<pk mz="450.198102" i="3307765.3" sn="23.49" a="3669.38" fwhm="0.001223" res="368083.5" algo="FTMS"/>
<pk mz="450.234530" i="1357312.5" sn="8.26" a="1178.32" fwhm="0.001317" res="341803.3" algo="FTMS"/>
<pk mz="451.015351" i="1601780.4" sn="10.17" a="1320.18" fwhm="0.001102" res="409302.6" algo="FTMS"/>
<pk mz="451.051797" i="7882752.0" z="-1" sn="59.21" a="9627.46" fwhm="0.001288" res="350159.1" algo="FTMS" component_name="FZ" deconvoluted_molecular_mass="451.052382" deconvoluted_isotopic_mass="451.052367"/>
<pk mz="451.062991" i="3172355.3" sn="22.43" a="3717.37" fwhm="0.001274" res="354032.3" algo="FTMS"/>
<pk mz="451.088187" i="11974667.0" z="-1" sn="91.16" a="15910.75" fwhm="0.001325" res="340331.1" algo="FTMS" component_name="AL" deconvoluted_molecular_mass="451.088754" deconvoluted_isotopic_mass="451.088758"/>
<pk mz="451.099487" i="4120590.8" sn="29.84" a="4934.03" fwhm="0.001248" res="361597.1" algo="FTMS"/>
<pk mz="451.124621" i="12701719.0" z="-1" sn="96.83" a="16518.54" fwhm="0.001322" res="341124.6" algo="FTMS" component_name="v" deconvoluted_molecular_mass="451.125323" deconvoluted_isotopic_mass="451.125191"/>
<pk mz="451.135754" i="2845722.0" sn="19.88" a="3069.27" fwhm="0.001230" res="366684.5" algo="FTMS"/>
<pk mz="451.137681" i="2154522.5" sn="14.49" a="2361.11" fwhm="0.001327" res="339986.2" algo="FTMS"/>
<pk mz="451.155297" i="1446304.1" sn="8.96" a="2025.18" fwhm="0.001895" res="238039.6" algo="FTMS"/>
<pk mz="451.160985" i="7452706.0" sn="55.85" a="9761.60" fwhm="0.001349" res="334423.8" algo="FTMS"/>
<pk mz="451.174029" i="5144614.0" sn="37.83" a="6366.73" fwhm="0.001298" res="347530.7" algo="FTMS"/>
<pk mz="451.191880" i="2052139.6" sn="13.69" a="2088.16" fwhm="0.001320" res="341839.1" algo="FTMS"/>
<pk mz="451.197488" i="3098157.3" sn="21.85" a="3372.22" fwhm="0.001248" res="361528.6" algo="FTMS"/>
<pk mz="451.210431" i="5463089.5" sn="40.32" a="6425.19" fwhm="0.001243" res="362978.8" algo="FTMS"/>
<pk mz="451.233730" i="1684024.6" sn="10.81" a="1493.87" fwhm="0.001250" res="360895.9" algo="FTMS"/>
<pk mz="451.246960" i="1995324.8" sn="13.24" a="1805.97" fwhm="0.001136" res="397214.5" algo="FTMS"/>
<pk mz="452.047033" i="2458422.5" sn="16.64" a="2607.97" fwhm="0.001311" res="344770.4" algo="FTMS"/>
<pk mz="452.055226" i="1616697.1" z="-1" sn="10.15" a="1406.18" fwhm="0.001070" res="422654.9" algo="FTMS" component_name="FZ" deconvoluted_molecular_mass="451.052382" deconvoluted_isotopic_mass="452.055799"/>
<pk mz="452.083466" i="4885826.0" sn="35.35" a="5810.26" fwhm="0.001292" res="350020.2" algo="FTMS"/>
<pk mz="452.091509" i="2607940.5" z="-1" sn="17.79" a="2864.78" fwhm="0.001259" res="358965.5" algo="FTMS" component_name="AL" deconvoluted_molecular_mass="451.088754" deconvoluted_isotopic_mass="452.092082"/>
<pk mz="452.119850" i="4518221.5" sn="32.52" a="5853.43" fwhm="0.001366" res="330932.4" algo="FTMS"/>
<pk mz="452.127972" i="2641744.0" z="-1" sn="18.05" a="2849.26" fwhm="0.001238" res="365226.1" algo="FTMS" component_name="v" deconvoluted_molecular_mass="451.125323" deconvoluted_isotopic_mass="452.128545"/>
<pk mz="452.132844" i="1595729.4" sn="9.99" a="1854.54" fwhm="0.001409" res="321001.1" algo="FTMS"/>
<pk mz="452.156215" i="1995608.8" sn="13.07" a="2023.23" fwhm="0.001183" res="382120.1" algo="FTMS"/>
<pk mz="452.164330" i="1659739.3" sn="10.48" a="1594.52" fwhm="0.001153" res="392203.0" algo="FTMS"/>
<pk mz="452.169061" i="1892188.8" sn="12.28" a="2142.35" fwhm="0.001296" res="348772.5" algo="FTMS"/>
<pk mz="452.177373" i="1689951.4" sn="10.72" a="1382.59" fwhm="0.001070" res="422438.9" algo="FTMS"/>
<pk mz="452.213845" i="1425514.6" sn="8.68" a="1565.46" fwhm="0.001406" res="321582.9" algo="FTMS"/>
<pk mz="453.031031" i="4484714.0" sn="32.26" a="5739.92" fwhm="0.001386" res="326883.0" algo="FTMS"/>
<pk mz="453.067438" i="10568309.0" z="-1" sn="79.14" a="14303.58" fwhm="0.001332" res="340204.8" algo="FTMS" component_name="BK" deconvoluted_molecular_mass="453.068017" deconvoluted_isotopic_mass="453.068014"/>
<pk mz="453.078685" i="2710136.8" sn="18.58" a="3031.74" fwhm="0.001271" res="356513.3" algo="FTMS"/>
<pk mz="453.103866" i="13359745.0" z="-1" sn="100.66" a="18396.83" fwhm="0.001353" res="335012.0" algo="FTMS" component_name="q" deconvoluted_molecular_mass="453.104530" deconvoluted_isotopic_mass="453.104442"/>
<pk mz="453.115100" i="3177092.3" sn="22.18" a="3410.03" fwhm="0.001207" res="375293.0" algo="FTMS"/>
<pk mz="453.140242" i="10394252.0" z="-1" sn="77.80" a="13569.72" fwhm="0.001315" res="344666.8" algo="FTMS" component_name="BU" deconvoluted_molecular_mass="453.140819" deconvoluted_isotopic_mass="453.140818"/>
<pk mz="453.153418" i="1628816.0" sn="10.24" a="1482.98" fwhm="0.001148" res="394619.9" algo="FTMS"/>
<pk mz="453.171163" i="1703829.6" sn="10.82" a="2028.27" fwhm="0.001535" res="295273.4" algo="FTMS"/>
<pk mz="453.176660" i="5812887.5" sn="42.49" a="7304.11" fwhm="0.001318" res="343849.8" algo="FTMS"/>
<pk mz="453.189713" i="3249819.5" sn="22.74" a="3474.88" fwhm="0.001228" res="369154.0" algo="FTMS"/>
<pk mz="453.207510" i="1905569.0" sn="12.38" a="1960.46" fwhm="0.001250" res="362519.2" algo="FTMS"/>
<pk mz="453.213043" i="3520162.8" sn="24.82" a="4065.96" fwhm="0.001256" res="360752.3" algo="FTMS"/>
<pk mz="453.226025" i="2620582.8" sn="17.89" a="3065.55" fwhm="0.001374" res="329906.5" algo="FTMS"/>
<pk mz="453.249351" i="2400942.0" sn="16.20" a="2301.78" fwhm="0.001103" res="411055.4" algo="FTMS"/>
<pk mz="454.041531" i="1601445.3" sn="10.03" a="1282.10" fwhm="0.001136" res="399816.8" algo="FTMS"/>
<pk mz="454.062790" i="2710956.0" sn="18.58" a="2990.55" fwhm="0.001302" res="348679.1" algo="FTMS"/>
<pk mz="454.070799" i="2041262.4" z="-1" sn="13.42" a="2428.72" fwhm="0.001355" res="335225.5" algo="FTMS" component_name="BK" deconvoluted_molecular_mass="453.068017" deconvoluted_isotopic_mass="454.071378"/>
<pk mz="454.078139" i="1611952.8" sn="10.11" a="1597.75" fwhm="0.001343" res="338190.0" algo="FTMS"/>
<pk mz="454.099110" i="3910583.3" sn="27.83" a="4581.11" fwhm="0.001303" res="348492.4" algo="FTMS"/>
<pk mz="454.107309" i="2802105.8" z="-1" sn="19.28" a="3226.89" fwhm="0.001328" res="342003.0" algo="FTMS" component_name="q" deconvoluted_molecular_mass="453.104530" deconvoluted_isotopic_mass="454.107888"/>
<pk mz="454.110373" i="1407418.8" sn="8.54" a="1461.99" fwhm="0.001335" res="340148.1" algo="FTMS"/>
<pk mz="454.135519" i="2674114.8" z="-1" sn="18.30" a="2632.18" fwhm="0.001164" res="390117.6" algo="FTMS" component_name="v" deconvoluted_molecular_mass="451.125323" deconvoluted_isotopic_mass="454.136098"/>
<pk mz="454.143584" i="2216389.0" z="-1" sn="14.77" a="2175.27" fwhm="0.001153" res="394049.2" algo="FTMS" component_name="BU" deconvoluted_molecular_mass="453.140819" deconvoluted_isotopic_mass="454.144164"/>
<pk mz="454.148615" i="2118086.8" sn="14.01" a="2105.06" fwhm="0.001173" res="387285.6" algo="FTMS"/>
<pk mz="454.170976" i="2926541.8" sn="20.24" a="2917.74" fwhm="0.001146" res="396465.1" algo="FTMS"/>
<pk mz="454.185080" i="1382098.1" sn="8.34" a="1179.92" fwhm="0.001138" res="399261.1" algo="FTMS"/>
<pk mz="454.962723" i="1381572.8" sn="8.33" a="1119.98" fwhm="0.001150" res="395589.9" algo="FTMS"/>
<pk mz="455.025453" i="2129112.3" sn="14.10" a="2419.42" fwhm="0.001358" res="335115.9" algo="FTMS"/>
<pk mz="455.046742" i="6411487.0" z="-9" sn="47.10" a="8632.78" fwhm="0.001353" res="336424.5" algo="FTMS" component_name="FV" deconvoluted_molecular_mass="4103.474797" deconvoluted_isotopic_mass="4103.488514"/>
<pk mz="455.061958" i="1804259.6" sn="11.59" a="2019.60" fwhm="0.001356" res="335485.7" algo="FTMS"/>
<pk mz="455.073203" i="1525223.3" sn="9.44" a="1659.17" fwhm="0.001412" res="322258.9" algo="FTMS"/>
<pk mz="455.083104" i="11850986.0" z="-1" sn="89.03" a="16504.05" fwhm="0.001381" res="329462.1" algo="FTMS" component_name="AN" deconvoluted_molecular_mass="455.083698" deconvoluted_isotopic_mass="455.083686"/>
<pk mz="455.094410" i="1533421.8" sn="9.50" a="1653.95" fwhm="0.001396" res="326085.1" algo="FTMS"/>
<pk mz="455.098273" i="1316079.0" sn="7.83" a="903.21" fwhm="0.001114" res="408652.5" algo="FTMS"/>
<pk mz="455.111511" i="1288179.1" z="-1" sn="7.61" a="1289.60" fwhm="0.001299" res="350365.7" algo="FTMS" component_name="q" deconvoluted_molecular_mass="453.104530" deconvoluted_isotopic_mass="455.112093"/>
<pk mz="455.119472" i="12418294.0" z="-1" sn="93.40" a="16668.35" fwhm="0.001342" res="339125.1" algo="FTMS" component_name="AE" deconvoluted_molecular_mass="455.120175" deconvoluted_isotopic_mass="455.120054"/>
<pk mz="455.130859" i="1918713.1" sn="12.47" a="2017.49" fwhm="0.001313" res="346595.6" algo="FTMS"/>
<pk mz="455.155862" i="7920897.0" z="-9" sn="58.73" a="10526.67" fwhm="0.001306" res="348630.0" algo="FTMS" component_name="FV" deconvoluted_molecular_mass="4103.474797" deconvoluted_isotopic_mass="4104.470600"/>
<pk mz="455.192278" i="6008076.5" sn="43.99" a="7425.21" fwhm="0.001321" res="344460.1" algo="FTMS"/>
<pk mz="455.205413" i="1363984.4" sn="8.20" a="1048.56" fwhm="0.001156" res="393825.8" algo="FTMS"/>
<pk mz="455.223232" i="1265686.0" sn="7.44" a="1362.61" fwhm="0.001455" res="312773.0" algo="FTMS"/>
<pk mz="455.228639" i="5717271.5" sn="41.75" a="7171.21" fwhm="0.001335" res="340918.5" algo="FTMS"/>
<pk mz="455.265068" i="3724067.0" z="-9" sn="26.39" a="4812.98" fwhm="0.001364" res="333861.1" algo="FTMS" component_name="FV" deconvoluted_molecular_mass="4103.474797" deconvoluted_isotopic_mass="4105.453449"/>
<pk mz="455.301587" i="1628718.4" sn="10.24" a="1776.55" fwhm="0.001361" res="334433.2" algo="FTMS"/>
<pk mz="456.050252" i="1278487.9" sn="7.54" a="1194.70" fwhm="0.001540" res="296163.6" algo="FTMS"/>
<pk mz="456.057199" i="2069018.0" sn="13.63" a="2354.14" fwhm="0.001300" res="350887.3" algo="FTMS"/>
<pk mz="456.068577" i="1482269.5" sn="9.11" a="1870.97" fwhm="0.001523" res="299398.0" algo="FTMS"/>
<pk mz="456.078352" i="2704416.5" sn="18.53" a="3556.76" fwhm="0.001459" res="312618.5" algo="FTMS"/>
<pk mz="456.086521" i="2330659.3" z="-1" sn="15.65" a="2164.11" fwhm="0.001127" res="404584.8" algo="FTMS" component_name="AN" deconvoluted_molecular_mass="455.083698" deconvoluted_isotopic_mass="456.087106"/>
<pk mz="456.093656" i="2044453.4" sn="13.44" a="2649.55" fwhm="0.001481" res="307862.9" algo="FTMS"/>
<pk mz="456.105099" i="1234216.9" sn="7.20" a="1135.00" fwhm="0.001171" res="389491.1" algo="FTMS"/>
<pk mz="456.114781" i="2606636.0" sn="17.77" a="2860.69" fwhm="0.001276" res="357461.6" algo="FTMS"/>
<pk mz="456.122938" i="2881070.5" z="-1" sn="19.89" a="3225.58" fwhm="0.001305" res="349482.8" algo="FTMS" component_name="AE" deconvoluted_molecular_mass="455.120175" deconvoluted_isotopic_mass="456.123523"/>
<pk mz="456.127997" i="1212208.1" sn="7.03" a="966.51" fwhm="0.001157" res="394141.8" algo="FTMS"/>
<pk mz="456.151204" i="2125367.3" sn="14.06" a="2083.50" fwhm="0.001199" res="380441.3" algo="FTMS"/>
<pk mz="456.159279" i="1471801.8" sn="9.03" a="1430.35" fwhm="0.001189" res="383745.6" algo="FTMS"/>
<pk mz="456.164236" i="1823803.4" sn="11.74" a="1753.38" fwhm="0.001186" res="384524.6" algo="FTMS"/>
<pk mz="456.169011" i="3932732.8" sn="27.99" a="4952.97" fwhm="0.001371" res="332723.4" algo="FTMS"/>
<pk mz="456.231845" i="1474896.5" sn="9.05" a="1593.77" fwhm="0.001399" res="326205.9" algo="FTMS"/>
<pk mz="457.025988" i="2110791.8" sn="13.95" a="2291.27" fwhm="0.001311" res="348709.3" algo="FTMS"/>
<pk mz="457.041209" i="2519372.8" sn="17.10" a="2585.72" fwhm="0.001263" res="361787.8" algo="FTMS"/>
<pk mz="457.052600" i="1729360.1" sn="11.01" a="1502.24" fwhm="0.001144" res="399690.6" algo="FTMS"/>
<pk mz="457.062364" i="7163731.0" sn="52.89" a="9595.75" fwhm="0.001324" res="345221.8" algo="FTMS"/>
<pk mz="457.077561" i="2599768.0" sn="17.72" a="2962.52" fwhm="0.001269" res="360159.5" algo="FTMS"/>
<pk mz="457.088941" i="1807195.5" sn="11.61" a="1592.49" fwhm="0.001162" res="393407.7" algo="FTMS"/>
<pk mz="457.098774" i="10245983.0" z="-1" sn="76.65" a="14455.91" fwhm="0.001385" res="329998.3" algo="FTMS" component_name="CB" deconvoluted_molecular_mass="457.099366" deconvoluted_isotopic_mass="457.099362"/>
<pk mz="457.114117" i="2351459.3" sn="15.80" a="2612.84" fwhm="0.001386" res="329851.5" algo="FTMS"/>
<pk mz="457.127307" i="1439079.4" z="-1" sn="8.77" a="1128.00" fwhm="0.001061" res="430942.6" algo="FTMS" component_name="AE" deconvoluted_molecular_mass="455.120175" deconvoluted_isotopic_mass="457.127895"/>
<pk mz="457.135177" i="7546730.0" sn="55.85" a="10115.73" fwhm="0.001343" res="340272.6" algo="FTMS"/>
<pk mz="457.150386" i="1554286.6" sn="9.66" a="1467.80" fwhm="0.001263" res="362014.9" algo="FTMS"/>
<pk mz="457.163647" i="1302130.8" sn="7.72" a="1008.07" fwhm="0.001102" res="415017.3" algo="FTMS"/>
<pk mz="457.171488" i="5590901.0" sn="40.77" a="7403.65" fwhm="0.001369" res="333900.6" algo="FTMS"/>
<pk mz="457.199887" i="1359230.1" sn="8.16" a="1371.09" fwhm="0.001283" res="356468.1" algo="FTMS"/>
<pk mz="457.207886" i="7053184.5" sn="52.04" a="9171.45" fwhm="0.001340" res="341095.9" algo="FTMS"/>
<pk mz="457.223115" i="1321349.3" sn="7.86" a="1261.70" fwhm="0.001353" res="337974.3" algo="FTMS"/>
<pk mz="457.244283" i="6178700.0" sn="45.30" a="7907.08" fwhm="0.001343" res="340388.2" algo="FTMS"/>
<pk mz="457.266831" i="1270418.9" sn="7.47" a="1245.02" fwhm="0.001333" res="343078.5" algo="FTMS"/>
<pk mz="457.280662" i="3046295.3" sn="21.16" a="3526.75" fwhm="0.001307" res="349864.2" algo="FTMS"/>
<pk mz="458.036458" i="1869442.5" sn="12.09" a="1863.86" fwhm="0.001197" res="382664.7" algo="FTMS"/>
<pk mz="458.073014" i="2498189.8" sn="16.93" a="3347.15" fwhm="0.001461" res="313553.2" algo="FTMS"/>
<pk mz="458.084166" i="1886865.4" sn="12.22" a="2033.66" fwhm="0.001253" res="365510.6" algo="FTMS"/>
<pk mz="458.093930" i="1329044.4" sn="7.92" a="1237.67" fwhm="0.001225" res="373907.2" algo="FTMS"/>
<pk mz="458.102153" i="1292695.0" z="-1" sn="7.64" a="1074.67" fwhm="0.001127" res="406601.0" algo="FTMS" component_name="CB" deconvoluted_molecular_mass="457.099366" deconvoluted_isotopic_mass="458.102743"/>
<pk mz="458.109508" i="1248409.3" sn="7.30" a="950.52" fwhm="0.001162" res="394390.6" algo="FTMS"/>
<pk mz="458.120606" i="1511324.8" sn="9.33" a="1506.27" fwhm="0.001379" res="332288.7" algo="FTMS"/>
<pk mz="458.130484" i="1423263.8" sn="8.65" a="1364.74" fwhm="0.001218" res="376040.2" algo="FTMS"/>
<pk mz="458.138377" i="1565602.3" sn="9.75" a="1552.57" fwhm="0.001267" res="361585.5" algo="FTMS"/>
<pk mz="458.166818" i="1768619.1" sn="11.31" a="1621.79" fwhm="0.001168" res="392347.3" algo="FTMS"/>
<pk mz="458.174899" i="1405357.5" sn="8.51" a="1156.86" fwhm="0.001218" res="376268.8" algo="FTMS"/>
<pk mz="458.203250" i="2000054.4" sn="13.09" a="2160.33" fwhm="0.001306" res="350800.4" algo="FTMS"/>
<pk mz="458.211259" i="1254072.9" sn="7.34" a="1525.63" fwhm="0.001519" res="301567.1" algo="FTMS"/>
<pk mz="458.247710" i="1608132.3" sn="10.07" a="1542.41" fwhm="0.001237" res="370358.3" algo="FTMS"/>
<pk mz="459.020564" i="2746292.5" sn="18.84" a="3083.74" fwhm="0.001313" res="349536.3" algo="FTMS"/>
<pk mz="459.041669" i="3691963.3" sn="26.13" a="4373.69" fwhm="0.001338" res="343111.9" algo="FTMS"/>
<pk mz="459.056900" i="4000192.0" sn="28.51" a="4724.09" fwhm="0.001304" res="352124.6" algo="FTMS"/>
<pk mz="459.068172" i="2233283.5" sn="14.89" a="2682.61" fwhm="0.001305" res="351779.8" algo="FTMS"/>
<pk mz="459.078084" i="6196678.5" sn="45.44" a="8825.69" fwhm="0.001436" res="319602.7" algo="FTMS"/>
<pk mz="459.093283" i="3946955.3" sn="28.10" a="4897.71" fwhm="0.001347" res="340898.1" algo="FTMS"/>
<pk mz="459.104519" i="2607566.8" sn="17.77" a="3622.81" fwhm="0.001464" res="313615.2" algo="FTMS"/>
<pk mz="459.114446" i="5505490.0" sn="40.11" a="7929.25" fwhm="0.001476" res="310948.0" algo="FTMS"/>
<pk mz="459.125852" i="1323093.4" sn="7.87" a="1609.54" fwhm="0.001547" res="296700.4" algo="FTMS"/>
<pk mz="459.129624" i="3758550.5" sn="26.64" a="4805.51" fwhm="0.001380" res="332691.0" algo="FTMS"/>
<pk mz="459.142686" i="1803738.5" sn="11.58" a="1845.41" fwhm="0.001277" res="359443.0" algo="FTMS"/>
<pk mz="459.150763" i="4474333.0" sn="32.16" a="5701.41" fwhm="0.001381" res="332536.8" algo="FTMS"/>
<pk mz="459.165988" i="4865506.0" sn="35.18" a="6285.17" fwhm="0.001365" res="336498.2" algo="FTMS"/>
<pk mz="459.179100" i="1853413.9" sn="11.96" a="2303.33" fwhm="0.001495" res="307101.6" algo="FTMS"/>
<pk mz="459.187174" i="4801000.5" sn="34.68" a="6332.25" fwhm="0.001378" res="333259.4" algo="FTMS"/>
<pk mz="459.202540" i="1212909.1" sn="7.02" a="1190.07" fwhm="0.001243" res="369515.5" algo="FTMS"/>
<pk mz="459.209681" i="1944047.4" sn="12.66" a="2400.18" fwhm="0.001515" res="303170.3" algo="FTMS"/>
<pk mz="459.215444" i="1565681.3" sn="9.74" a="1437.90" fwhm="0.001136" res="404080.7" algo="FTMS"/>
<pk mz="459.223612" i="6042099.5" sn="44.24" a="7796.65" fwhm="0.001344" res="341717.7" algo="FTMS"/>
<pk mz="459.246075" i="1879034.8" sn="12.16" a="2048.82" fwhm="0.001309" res="350756.5" algo="FTMS"/>
<pk mz="459.259961" i="3750399.0" sn="26.58" a="4399.10" fwhm="0.001296" res="354408.1" algo="FTMS"/>
<pk mz="459.296394" i="1842954.4" sn="11.88" a="1894.37" fwhm="0.001285" res="357530.9" algo="FTMS"/>
<pk mz="460.052197" i="2383605.3" sn="16.05" a="2735.02" fwhm="0.001317" res="349440.4" algo="FTMS"/>
<pk mz="460.063394" i="1758712.6" sn="11.23" a="1844.19" fwhm="0.001345" res="342026.9" algo="FTMS"/>
<pk mz="460.081459" i="1232638.3" sn="7.17" a="1102.31" fwhm="0.001307" res="352003.3" algo="FTMS"/>
<pk mz="460.088561" i="2866944.5" sn="19.77" a="3252.53" fwhm="0.001299" res="354085.6" algo="FTMS"/>
<pk mz="460.099759" i="1763588.0" sn="11.27" a="1535.13" fwhm="0.001159" res="397064.3" algo="FTMS"/>
<pk mz="460.124989" i="2108683.8" sn="13.93" a="2271.13" fwhm="0.001329" res="346293.5" algo="FTMS"/>
<pk mz="460.136022" i="1359375.3" sn="8.15" a="1255.61" fwhm="0.001210" res="380324.7" algo="FTMS"/>
<pk mz="460.145901" i="1954834.3" sn="12.74" a="2277.66" fwhm="0.001403" res="327945.2" algo="FTMS"/>
<pk mz="460.161234" i="1662231.0" sn="10.48" a="1921.81" fwhm="0.001464" res="314270.6" algo="FTMS"/>
<pk mz="460.182476" i="3066141.8" sn="21.31" a="3350.71" fwhm="0.001240" res="371161.5" algo="FTMS"/>
<pk mz="460.190674" i="1278240.1" sn="7.53" a="845.48" fwhm="0.000990" res="464673.5" algo="FTMS"/>
<pk mz="460.218901" i="3065129.0" sn="21.30" a="4059.81" fwhm="0.001488" res="309233.3" algo="FTMS"/>
<pk mz="460.227047" i="1743403.5" sn="11.11" a="1809.72" fwhm="0.001300" res="353922.8" algo="FTMS"/>
<pk mz="460.255346" i="1645620.3" sn="10.36" a="1659.30" fwhm="0.001318" res="349321.6" algo="FTMS"/>
<pk mz="461.036205" i="4984870.5" sn="36.09" a="6474.70" fwhm="0.001383" res="333241.4" algo="FTMS"/>
<pk mz="461.047424" i="2229290.0" sn="14.85" a="2411.80" fwhm="0.001279" res="360411.1" algo="FTMS"/>
<pk mz="461.057386" i="2557485.0" sn="17.38" a="3031.26" fwhm="0.001277" res="361121.6" algo="FTMS"/>
<pk mz="461.072609" i="5695538.0" sn="41.57" a="7608.91" fwhm="0.001409" res="327180.3" algo="FTMS"/>
<pk mz="461.083888" i="3928117.3" sn="27.95" a="5098.59" fwhm="0.001373" res="335926.7" algo="FTMS"/>
<pk mz="461.093826" i="2796088.5" sn="19.22" a="3908.13" fwhm="0.001409" res="327140.8" algo="FTMS"/>
<pk mz="461.108922" i="6453309.0" sn="47.41" a="8590.69" fwhm="0.001400" res="329332.3" algo="FTMS"/>
<pk mz="461.120223" i="3170368.8" sn="22.11" a="3750.99" fwhm="0.001280" res="360360.1" algo="FTMS"/>
<pk mz="461.130116" i="2460227.8" sn="16.63" a="3176.20" fwhm="0.001399" res="329504.6" algo="FTMS"/>
<pk mz="461.145312" i="5101640.5" sn="36.99" a="6281.58" fwhm="0.001319" res="349505.4" algo="FTMS"/>
<pk mz="461.158474" i="2674764.5" sn="18.29" a="3287.05" fwhm="0.001463" res="315269.1" algo="FTMS"/>
<pk mz="461.166479" i="2263119.0" sn="15.11" a="2411.65" fwhm="0.001273" res="362135.5" algo="FTMS"/>
<pk mz="461.181696" i="3427411.8" sn="24.09" a="4473.87" fwhm="0.001441" res="319983.4" algo="FTMS"/>
<pk mz="461.194781" i="3700823.8" sn="26.19" a="4338.64" fwhm="0.001321" res="349070.5" algo="FTMS"/>
<pk mz="461.202881" i="3842138.3" sn="27.28" a="4978.78" fwhm="0.001362" res="338669.3" algo="FTMS"/>
<pk mz="461.218116" i="1383519.0" sn="8.33" a="1228.66" fwhm="0.001354" res="340577.0" algo="FTMS"/>
<pk mz="461.231239" i="1945443.0" sn="12.67" a="2258.78" fwhm="0.001395" res="330548.6" algo="FTMS"/>
<pk mz="461.239276" i="3025509.5" sn="20.99" a="3592.16" fwhm="0.001300" res="354667.5" algo="FTMS"/>
<pk mz="461.275688" i="1250416.9" sn="7.31" a="903.87" fwhm="0.001033" res="446492.5" algo="FTMS"/>
<pk mz="462.031449" i="1957211.0" sn="12.75" a="1878.91" fwhm="0.001157" res="399493.4" algo="FTMS"/>
<pk mz="462.067804" i="4050278.3" sn="28.89" a="5093.04" fwhm="0.001369" res="337577.9" algo="FTMS"/>
<pk mz="462.075892" i="1682792.8" sn="10.64" a="1556.41" fwhm="0.001195" res="386758.6" algo="FTMS"/>
<pk mz="462.079109" i="1544297.8" sn="9.57" a="1559.91" fwhm="0.001308" res="353356.7" algo="FTMS"/>
<pk mz="462.104185" i="3771761.5" sn="26.74" a="4402.18" fwhm="0.001310" res="352714.7" algo="FTMS"/>
<pk mz="462.112212" i="1279348.0" sn="7.53" a="993.67" fwhm="0.001158" res="398908.1" algo="FTMS"/>
<pk mz="462.115493" i="2328437.0" sn="15.61" a="3143.98" fwhm="0.001476" res="313049.1" algo="FTMS"/>
<pk mz="462.140540" i="1814908.9" sn="11.66" a="1664.65" fwhm="0.001165" res="396694.9" algo="FTMS"/>
<pk mz="462.148489" i="1510015.3" sn="9.31" a="1526.61" fwhm="0.001413" res="327027.4" algo="FTMS"/>
<pk mz="462.161671" i="2535299.3" sn="17.21" a="2877.19" fwhm="0.001342" res="344505.9" algo="FTMS"/>
<pk mz="462.198153" i="3494798.8" sn="24.60" a="4083.00" fwhm="0.001354" res="341414.8" algo="FTMS"/>
<pk mz="462.206165" i="1277585.1" sn="7.52" a="1004.83" fwhm="0.001151" res="401526.9" algo="FTMS"/>
<pk mz="462.234485" i="2463641.8" sn="16.66" a="2718.73" fwhm="0.001324" res="349097.1" algo="FTMS"/>
<pk mz="463.015436" i="2121355.5" sn="14.02" a="2612.13" fwhm="0.001366" res="339009.9" algo="FTMS"/>
<pk mz="463.051820" i="7610007.0" sn="56.32" a="10295.86" fwhm="0.001412" res="327828.0" algo="FTMS"/>
<pk mz="463.063092" i="3998362.3" sn="28.48" a="4995.86" fwhm="0.001316" res="351964.6" algo="FTMS"/>
<pk mz="463.072959" i="1566621.3" sn="9.74" a="1801.78" fwhm="0.001644" res="281642.9" algo="FTMS"/>
<pk mz="463.088255" i="8122018.0" z="-1" sn="60.27" a="10649.00" fwhm="0.001357" res="341150.1" algo="FTMS" component_name="FF" deconvoluted_molecular_mass="463.088855" deconvoluted_isotopic_mass="463.088859"/>
<pk mz="463.099487" i="5065381.5" sn="36.71" a="7572.75" fwhm="0.001483" res="312268.5" algo="FTMS"/>
<pk mz="463.109321" i="1529768.5" sn="9.46" a="2091.05" fwhm="0.001757" res="263637.5" algo="FTMS"/>
<pk mz="463.124610" i="9438893.0" z="-1" sn="70.42" a="12941.32" fwhm="0.001396" res="331711.8" algo="FTMS" component_name="DE" deconvoluted_molecular_mass="463.125210" deconvoluted_isotopic_mass="463.125214"/>
<pk mz="463.135797" i="2650288.8" sn="18.09" a="3267.31" fwhm="0.001439" res="321829.5" algo="FTMS"/>
<pk mz="463.137621" i="2582193.3" sn="17.57" a="2987.60" fwhm="0.001373" res="337374.0" algo="FTMS"/>
<pk mz="463.160960" i="5662392.5" sn="41.31" a="7416.31" fwhm="0.001391" res="332949.8" algo="FTMS"/>
<pk mz="463.174020" i="4375228.5" sn="31.39" a="5304.92" fwhm="0.001322" res="350445.7" algo="FTMS"/>
<pk mz="463.181926" i="1392319.0" sn="8.40" a="1357.02" fwhm="0.001285" res="360544.8" algo="FTMS"/>
<pk mz="463.191750" i="1459906.0" sn="8.92" a="1538.38" fwhm="0.001334" res="347273.3" algo="FTMS"/>
<pk mz="463.197251" i="3119299.8" sn="21.71" a="3706.34" fwhm="0.001308" res="354135.3" algo="FTMS"/>
<pk mz="463.210440" i="4958920.0" sn="35.89" a="6433.41" fwhm="0.001365" res="339383.5" algo="FTMS"/>
<pk mz="463.218433" i="1636810.3" sn="10.28" a="1728.38" fwhm="0.001352" res="342630.9" algo="FTMS"/>
<pk mz="463.233839" i="1220303.0" sn="7.07" a="858.86" fwhm="0.001058" res="437726.7" algo="FTMS"/>
<pk mz="463.246914" i="2517203.0" sn="17.07" a="2646.95" fwhm="0.001248" res="371217.4" algo="FTMS"/>
<pk mz="464.047093" i="3369418.3" sn="23.34" a="4432.21" fwhm="0.001436" res="323179.4" algo="FTMS"/>
<pk mz="464.055082" i="1633996.6" sn="10.13" a="1922.49" fwhm="0.001407" res="329757.3" algo="FTMS"/>
<pk mz="464.058274" i="1464269.6" sn="8.84" a="1591.21" fwhm="0.001384" res="335306.0" algo="FTMS"/>
<pk mz="464.083451" i="5302229.5" sn="38.05" a="6962.36" fwhm="0.001348" res="344400.7" algo="FTMS"/>
<pk mz="464.091572" i="1671127.9" z="-1" sn="10.41" a="1449.59" fwhm="0.001098" res="422499.1" algo="FTMS" component_name="FF" deconvoluted_molecular_mass="463.088855" deconvoluted_isotopic_mass="464.092179"/>
<pk mz="464.094772" i="2162648.8" sn="14.15" a="2496.77" fwhm="0.001366" res="339756.7" algo="FTMS"/>
<pk mz="464.119842" i="3940320.5" sn="27.68" a="4610.54" fwhm="0.001272" res="364738.0" algo="FTMS"/>
<pk mz="464.127927" i="1885923.1" z="-1" sn="12.05" a="2163.34" fwhm="0.001424" res="325864.6" algo="FTMS" component_name="DE" deconvoluted_molecular_mass="463.125210" deconvoluted_isotopic_mass="464.128534"/>
<pk mz="464.131150" i="1434084.1" sn="8.61" a="1384.18" fwhm="0.001234" res="376136.8" algo="FTMS"/>
<pk mz="464.156222" i="2478059.8" sn="16.55" a="2840.09" fwhm="0.001357" res="342115.3" algo="FTMS"/>
<pk mz="464.177411" i="3043314.5" sn="20.86" a="3643.17" fwhm="0.001357" res="342136.6" algo="FTMS"/>
<pk mz="464.213814" i="2929661.5" sn="19.99" a="3690.41" fwhm="0.001420" res="326844.3" algo="FTMS"/>
<pk mz="464.250023" i="1659656.8" sn="10.32" a="1573.37" fwhm="0.001243" res="373518.4" algo="FTMS"/>
<pk mz="465.031059" i="4740345.5" sn="33.77" a="5760.93" fwhm="0.001329" res="349902.9" algo="FTMS"/>
<pk mz="465.067435" i="10406149.0" z="-1" sn="76.89" a="14265.57" fwhm="0.001395" res="333375.7" algo="FTMS" component_name="BT" deconvoluted_molecular_mass="465.068036" deconvoluted_isotopic_mass="465.068045"/>
<pk mz="465.078702" i="4152584.3" sn="29.30" a="5277.56" fwhm="0.001393" res="333775.0" algo="FTMS"/>
<pk mz="465.087098" i="1293066.8" sn="7.53" a="1353.76" fwhm="0.001423" res="326927.2" algo="FTMS"/>
<pk mz="465.103843" i="12421392.0" z="-1" sn="92.23" a="17064.83" fwhm="0.001396" res="333219.6" algo="FTMS" component_name="AD" deconvoluted_molecular_mass="465.104454" deconvoluted_isotopic_mass="465.104453"/>
<pk mz="465.115093" i="4685075.5" sn="33.35" a="6535.13" fwhm="0.001414" res="328839.2" algo="FTMS"/>
<pk mz="465.140266" i="10465563.0" z="-1" sn="77.34" a="14556.93" fwhm="0.001422" res="327072.5" algo="FTMS" component_name="BQ" deconvoluted_molecular_mass="465.140883" deconvoluted_isotopic_mass="465.140876"/>
<pk mz="465.153258" i="2832671.3" sn="19.25" a="3567.65" fwhm="0.001767" res="263179.6" algo="FTMS"/>
<pk mz="465.168565" i="22155556.0" z="-1" sn="166.32" a="31690.53" fwhm="0.001413" res="329275.1" algo="FTMS" component_name="R" deconvoluted_molecular_mass="465.167984" deconvoluted_isotopic_mass="465.169175"/>
<pk mz="465.176604" i="6234406.5" sn="45.14" a="8676.69" fwhm="0.001446" res="321778.0" algo="FTMS"/>
<pk mz="465.189648" i="5516586.5" sn="39.68" a="7065.24" fwhm="0.001332" res="349266.8" algo="FTMS"/>
<pk mz="465.207288" i="1621807.8" sn="10.03" a="1769.95" fwhm="0.001483" res="313751.1" algo="FTMS"/>
<pk mz="465.213019" i="3187505.5" sn="21.95" a="3526.28" fwhm="0.001265" res="367690.5" algo="FTMS"/>
<pk mz="465.226056" i="4398389.5" sn="31.17" a="5466.92" fwhm="0.001394" res="333828.6" algo="FTMS"/>
<pk mz="465.243817" i="1223483.0" sn="7.00" a="1089.01" fwhm="0.001217" res="382257.2" algo="FTMS"/>
<pk mz="465.249385" i="1466940.8" sn="8.86" a="1306.59" fwhm="0.001129" res="412182.6" algo="FTMS"/>
<pk mz="465.262482" i="1368640.8" sn="8.11" a="1014.85" fwhm="0.001073" res="433497.3" algo="FTMS"/>
<pk mz="465.304396" i="8030541.5" z="-1" sn="58.81" a="11667.08" fwhm="0.001449" res="321173.8" algo="FTMS" component_name="FP" deconvoluted_molecular_mass="465.305007" deconvoluted_isotopic_mass="465.305007"/>
<pk mz="466.062671" i="4148790.8" sn="29.27" a="5090.64" fwhm="0.001340" res="347691.8" algo="FTMS"/>
<pk mz="466.070730" i="2313273.3" z="-1" sn="15.30" a="2279.79" fwhm="0.001259" res="370076.3" algo="FTMS" component_name="BT" deconvoluted_molecular_mass="465.068036" deconvoluted_isotopic_mass="466.071343"/>
<pk mz="466.074292" i="1310522.4" sn="7.66" a="1794.20" fwhm="0.001762" res="264513.7" algo="FTMS"/>
<pk mz="466.082353" i="1400124.9" sn="8.35" a="1473.79" fwhm="0.001363" res="341881.4" algo="FTMS"/>
<pk mz="466.099132" i="4943426.0" sn="35.31" a="6837.02" fwhm="0.001405" res="331747.3" algo="FTMS"/>
<pk mz="466.107189" i="3731012.5" z="-1" sn="26.09" a="4819.45" fwhm="0.001368" res="340606.3" algo="FTMS" component_name="AD" deconvoluted_molecular_mass="465.104454" deconvoluted_isotopic_mass="466.107802"/>
<pk mz="466.110385" i="2157381.5" sn="14.11" a="2806.60" fwhm="0.001517" res="307323.4" algo="FTMS"/>
<pk mz="466.135510" i="3472973.3" sn="24.12" a="4793.67" fwhm="0.001441" res="323437.7" algo="FTMS"/>
<pk mz="466.143650" i="2149967.8" z="-1" sn="14.05" a="2070.38" fwhm="0.001158" res="402595.2" algo="FTMS" component_name="BQ" deconvoluted_molecular_mass="465.140883" deconvoluted_isotopic_mass="466.144263"/>
<pk mz="466.146676" i="1482064.6" sn="8.97" a="1360.71" fwhm="0.001212" res="384500.7" algo="FTMS"/>
<pk mz="466.156731" i="1614163.8" sn="9.97" a="2149.51" fwhm="0.001603" res="290872.6" algo="FTMS"/>
<pk mz="466.171944" i="7105112.5" z="-1" sn="51.77" a="9757.53" fwhm="0.001403" res="332172.9" algo="FTMS" component_name="R" deconvoluted_molecular_mass="465.167984" deconvoluted_isotopic_mass="466.172557"/>
<pk mz="466.185060" i="1386076.5" sn="8.24" a="1206.45" fwhm="0.001339" res="348245.4" algo="FTMS"/>
<pk mz="466.193071" i="2196575.0" sn="14.41" a="2441.59" fwhm="0.001418" res="328786.7" algo="FTMS"/>
<pk mz="466.229469" i="1710186.0" sn="10.70" a="1472.41" fwhm="0.001112" res="419145.3" algo="FTMS"/>
<pk mz="466.307738" i="2260610.0" z="-1" sn="14.89" a="2174.82" fwhm="0.001201" res="388425.3" algo="FTMS" component_name="FP" deconvoluted_molecular_mass="465.305007" deconvoluted_isotopic_mass="466.308351"/>
<pk mz="467.025591" i="1317470.4" sn="7.71" a="1107.47" fwhm="0.001156" res="404133.2" algo="FTMS"/>
<pk mz="467.046746" i="8119141.0" z="-1" sn="59.48" a="11793.80" fwhm="0.001459" res="320188.0" algo="FTMS" component_name="FG" deconvoluted_molecular_mass="467.047358" deconvoluted_isotopic_mass="467.047362"/>
<pk mz="467.057964" i="1778536.3" sn="11.22" a="1886.77" fwhm="0.001337" res="349299.7" algo="FTMS"/>
<pk mz="467.061740" i="1263721.4" sn="7.30" a="1423.73" fwhm="0.001473" res="317037.2" algo="FTMS"/>
<pk mz="467.083144" i="12100464.0" z="-1" sn="89.78" a="17250.23" fwhm="0.001408" res="331797.2" algo="FTMS" component_name="AJ" deconvoluted_molecular_mass="467.083756" deconvoluted_isotopic_mass="467.083760"/>
<pk mz="467.094299" i="4013939.5" sn="28.24" a="6225.55" fwhm="0.001633" res="286047.6" algo="FTMS"/>
<pk mz="467.102666" i="1714550.0" sn="10.74" a="1691.14" fwhm="0.001203" res="388287.8" algo="FTMS"/>
<pk mz="467.119487" i="13880187.0" z="-1" sn="103.33" a="20026.62" fwhm="0.001454" res="321327.3" algo="FTMS" component_name="m" deconvoluted_molecular_mass="467.120103" deconvoluted_isotopic_mass="467.120103"/>
<pk mz="467.130710" i="2929022.5" sn="19.98" a="4185.42" fwhm="0.001570" res="297617.5" algo="FTMS"/>
<pk mz="467.147847" i="1473667.8" sn="8.90" a="1306.96" fwhm="0.001115" res="419002.5" algo="FTMS"/>
<pk mz="467.155875" i="10552198.0" z="-1" sn="78.00" a="14057.20" fwhm="0.001375" res="339790.2" algo="FTMS" component_name="BM" deconvoluted_molecular_mass="467.156504" deconvoluted_isotopic_mass="467.156492"/>
<pk mz="467.165590" i="7631753.0" sn="55.77" a="11477.34" fwhm="0.001527" res="306028.3" algo="FTMS"/>
<pk mz="467.168848" i="3454346.3" z="-1" sn="23.98" a="4428.51" fwhm="0.001425" res="327909.6" algo="FTMS" component_name="R" deconvoluted_molecular_mass="465.167984" deconvoluted_isotopic_mass="467.169464"/>
<pk mz="467.186765" i="2004367.8" sn="12.94" a="3472.61" fwhm="0.002178" res="214487.4" algo="FTMS"/>
<pk mz="467.192244" i="5791633.5" sn="41.77" a="7509.00" fwhm="0.001391" res="335831.6" algo="FTMS"/>
<pk mz="467.205303" i="3719061.5" sn="25.99" a="4447.55" fwhm="0.001339" res="348846.4" algo="FTMS"/>
<pk mz="467.223162" i="2342810.8" sn="15.52" a="3022.29" fwhm="0.001463" res="319380.4" algo="FTMS"/>
<pk mz="467.228688" i="3229084.5" sn="22.26" a="3653.77" fwhm="0.001293" res="361474.2" algo="FTMS"/>
<pk mz="467.241720" i="2160032.5" sn="14.13" a="2562.75" fwhm="0.001384" res="337708.3" algo="FTMS"/>
<pk mz="467.264937" i="2113447.8" sn="13.77" a="2348.11" fwhm="0.001300" res="359394.9" algo="FTMS"/>
<pk mz="468.041952" i="1756565.5" sn="11.05" a="2157.01" fwhm="0.001464" res="319605.0" algo="FTMS"/>
<pk mz="468.050068" i="2054295.9" z="-1" sn="13.32" a="2034.26" fwhm="0.001290" res="362967.2" algo="FTMS" component_name="FG" deconvoluted_molecular_mass="467.047358" deconvoluted_isotopic_mass="468.050687"/>
<pk mz="468.057152" i="1865882.0" sn="11.89" a="1900.74" fwhm="0.001227" res="381555.6" algo="FTMS"/>
<pk mz="468.078425" i="4325536.5" sn="30.61" a="5752.01" fwhm="0.001452" res="322426.0" algo="FTMS"/>
<pk mz="468.086459" i="2289315.0" z="-1" sn="15.11" a="2626.01" fwhm="0.001322" res="354127.8" algo="FTMS" component_name="AJ" deconvoluted_molecular_mass="467.083756" deconvoluted_isotopic_mass="468.087078"/>
<pk mz="468.114785" i="3836075.8" sn="26.88" a="4819.40" fwhm="0.001388" res="337371.5" algo="FTMS"/>
<pk mz="468.122828" i="3041966.3" z="-1" sn="20.84" a="3721.59" fwhm="0.001407" res="332827.3" algo="FTMS" component_name="m" deconvoluted_molecular_mass="467.120103" deconvoluted_isotopic_mass="468.123447"/>
<pk mz="468.127766" i="1921199.6" sn="12.31" a="2292.62" fwhm="0.001577" res="296934.2" algo="FTMS"/>
<pk mz="468.151221" i="2920630.8" sn="19.91" a="3278.17" fwhm="0.001320" res="354638.0" algo="FTMS"/>
<pk mz="468.159299" i="1890489.3" z="-1" sn="12.07" a="1791.39" fwhm="0.001222" res="382956.0" algo="FTMS" component_name="BM" deconvoluted_molecular_mass="467.156504" deconvoluted_isotopic_mass="468.159918"/>
<pk mz="468.164157" i="2469562.8" sn="16.48" a="3058.50" fwhm="0.001494" res="313289.6" algo="FTMS"/>
<pk mz="468.168838" i="2003644.3" z="-1" sn="12.93" a="2584.36" fwhm="0.001521" res="307793.7" algo="FTMS" component_name="R" deconvoluted_molecular_mass="465.167984" deconvoluted_isotopic_mass="468.169457"/>
<pk mz="468.195797" i="2025924.5" sn="13.10" a="2456.05" fwhm="0.001443" res="324507.6" algo="FTMS"/>
<pk mz="468.200561" i="1322949.9" sn="7.75" a="1330.42" fwhm="0.001314" res="356265.3" algo="FTMS"/>
<pk mz="468.978410" i="3773363.3" sn="26.40" a="5119.18" fwhm="0.001453" res="322704.9" algo="FTMS"/>
<pk mz="469.005062" i="1487803.4" sn="9.01" a="1165.68" fwhm="0.001211" res="387410.3" algo="FTMS"/>
<pk mz="469.026082" i="3214273.8" sn="22.15" a="3988.03" fwhm="0.001379" res="340045.7" algo="FTMS"/>
<pk mz="469.041333" i="2248646.5" sn="14.80" a="2324.85" fwhm="0.001290" res="363666.1" algo="FTMS"/>
<pk mz="469.062404" i="9797069.0" z="-1" sn="72.25" a="14092.94" fwhm="0.001454" res="322580.5" algo="FTMS" component_name="CS" deconvoluted_molecular_mass="469.062871" deconvoluted_isotopic_mass="469.063025"/>
<pk mz="469.073785" i="1700816.4" sn="10.63" a="2135.57" fwhm="0.001517" res="309138.0" algo="FTMS"/>
<pk mz="469.077802" i="1594577.6" sn="9.82" a="1919.00" fwhm="0.001532" res="306276.1" algo="FTMS"/>
<pk mz="469.081969" i="1234898.9" sn="7.08" a="1318.02" fwhm="0.001375" res="341152.1" algo="FTMS"/>
<pk mz="469.089192" i="2184405.0" sn="14.31" a="3025.02" fwhm="0.001647" res="284857.6" algo="FTMS"/>
<pk mz="469.098773" i="13874648.0" z="-1" sn="103.28" a="20298.48" fwhm="0.001458" res="321648.0" algo="FTMS" component_name="n" deconvoluted_molecular_mass="469.099397" deconvoluted_isotopic_mass="469.099395"/>
<pk mz="469.109995" i="2624475.5" sn="17.66" a="3280.49" fwhm="0.001431" res="327842.8" algo="FTMS"/>
<pk mz="469.135140" i="12598755.0" z="-1" sn="93.57" a="17990.73" fwhm="0.001436" res="326773.2" algo="FTMS" component_name="z" deconvoluted_molecular_mass="469.135855" deconvoluted_isotopic_mass="469.135762"/>
<pk mz="469.146221" i="1287910.4" sn="7.48" a="1283.81" fwhm="0.001374" res="341383.2" algo="FTMS"/>
<pk mz="469.150543" i="1764327.8" sn="11.11" a="2046.18" fwhm="0.001456" res="322223.8" algo="FTMS"/>
<pk mz="469.163661" i="1657835.8" sn="10.30" a="1485.61" fwhm="0.001140" res="411663.5" algo="FTMS"/>
<pk mz="469.171588" i="7530990.0" sn="55.00" a="10888.63" fwhm="0.001482" res="316524.0" algo="FTMS"/>
<pk mz="469.184734" i="1491698.3" sn="9.03" a="1430.76" fwhm="0.001199" res="391356.1" algo="FTMS"/>
<pk mz="469.202407" i="1849591.5" sn="11.76" a="2346.36" fwhm="0.001506" res="311491.9" algo="FTMS"/>
<pk mz="469.207952" i="5536249.0" sn="39.82" a="8001.94" fwhm="0.001514" res="309884.1" algo="FTMS"/>
<pk mz="469.221075" i="2314749.3" sn="15.30" a="2594.37" fwhm="0.001342" res="349584.3" algo="FTMS"/>
<pk mz="469.244308" i="5332484.5" sn="38.27" a="7939.81" fwhm="0.001527" res="307206.4" algo="FTMS"/>
<pk mz="469.280641" i="3614223.3" sn="25.19" a="4564.49" fwhm="0.001360" res="344935.7" algo="FTMS"/>
<pk mz="470.036456" i="1791221.4" sn="11.31" a="2103.77" fwhm="0.001310" res="358794.9" algo="FTMS"/>
<pk mz="470.047876" i="1365752.9" sn="8.07" a="1037.54" fwhm="0.001219" res="385755.1" algo="FTMS"/>
<pk mz="470.057650" i="1785083.8" sn="11.27" a="1967.24" fwhm="0.001281" res="366928.5" algo="FTMS"/>
<pk mz="470.065767" i="2001662.3" z="-1" sn="12.91" a="1931.10" fwhm="0.001208" res="389097.1" algo="FTMS" component_name="CS" deconvoluted_molecular_mass="469.062871" deconvoluted_isotopic_mass="470.066392"/>
<pk mz="470.072991" i="2603264.5" sn="17.49" a="3351.91" fwhm="0.001501" res="313272.5" algo="FTMS"/>
<pk mz="470.084144" i="1352195.9" sn="7.97" a="1338.87" fwhm="0.001265" res="371598.8" algo="FTMS"/>
<pk mz="470.094104" i="3924742.8" sn="27.55" a="5092.72" fwhm="0.001401" res="335520.0" algo="FTMS"/>
<pk mz="470.102130" i="2550537.3" z="-1" sn="17.09" a="3465.69" fwhm="0.001510" res="311375.3" algo="FTMS" component_name="n" deconvoluted_molecular_mass="469.099397" deconvoluted_isotopic_mass="470.102755"/>
<pk mz="470.130417" i="2689810.0" sn="18.15" a="3424.80" fwhm="0.001438" res="326857.0" algo="FTMS"/>
<pk mz="470.138542" i="2564372.3" z="-1" sn="17.20" a="2703.60" fwhm="0.001248" res="376625.6" algo="FTMS" component_name="z" deconvoluted_molecular_mass="469.135855" deconvoluted_isotopic_mass="470.139167"/>
<pk mz="470.143448" i="1379349.9" sn="8.18" a="1199.15" fwhm="0.001240" res="379167.8" algo="FTMS"/>
<pk mz="470.166868" i="1633820.9" sn="10.11" a="1613.58" fwhm="0.001374" res="342073.1" algo="FTMS"/>
<pk mz="470.174946" i="1823263.4" sn="11.56" a="2155.93" fwhm="0.001463" res="321288.3" algo="FTMS"/>
<pk mz="470.179950" i="1753633.0" sn="11.03" a="2067.00" fwhm="0.001432" res="328272.6" algo="FTMS"/>
<pk mz="470.211321" i="1372970.5" sn="8.13" a="1458.59" fwhm="0.001393" res="337460.8" algo="FTMS"/>
<pk mz="470.284239" i="1324608.6" sn="7.76" a="1024.83" fwhm="0.001156" res="406761.2" algo="FTMS"/>
<pk mz="471.020613" i="2407968.0" sn="16.00" a="2961.59" fwhm="0.001380" res="341214.3" algo="FTMS"/>
<pk mz="471.041668" i="4474918.5" sn="31.74" a="6079.90" fwhm="0.001421" res="331573.2" algo="FTMS"/>
<pk mz="471.056865" i="2643499.0" sn="17.80" a="3569.22" fwhm="0.001372" res="343314.0" algo="FTMS"/>
<pk mz="471.068151" i="2380334.3" z="-1" sn="15.79" a="3214.89" fwhm="0.001392" res="338400.1" algo="FTMS" component_name="CS" deconvoluted_molecular_mass="469.062871" deconvoluted_isotopic_mass="471.068778"/>
<pk mz="471.077996" i="10373169.0" z="-1" sn="76.63" a="16066.14" fwhm="0.001547" res="304438.1" algo="FTMS" component_name="BV" deconvoluted_molecular_mass="471.078618" deconvoluted_isotopic_mass="471.078624"/>
<pk mz="471.093300" i="2612790.0" sn="17.56" a="3519.27" fwhm="0.001527" res="308599.6" algo="FTMS"/>
<pk mz="471.104378" i="1885497.3" sn="12.03" a="2309.72" fwhm="0.001464" res="321812.9" algo="FTMS"/>
<pk mz="471.114393" i="9998396.0" z="-1" sn="73.78" a="14657.19" fwhm="0.001490" res="316192.9" algo="FTMS" component_name="CK" deconvoluted_molecular_mass="471.115049" deconvoluted_isotopic_mass="471.115021"/>
<pk mz="471.129639" i="1822272.9" sn="11.55" a="1981.66" fwhm="0.001306" res="360701.8" algo="FTMS"/>
<pk mz="471.142796" i="1422916.9" z="-1" sn="8.51" a="1132.89" fwhm="0.001077" res="437523.3" algo="FTMS" component_name="z" deconvoluted_molecular_mass="469.135855" deconvoluted_isotopic_mass="471.143424"/>
<pk mz="471.150831" i="7515207.5" sn="54.88" a="10625.96" fwhm="0.001480" res="318290.0" algo="FTMS"/>
<pk mz="471.166042" i="1651788.0" sn="10.25" a="1566.16" fwhm="0.001263" res="372981.4" algo="FTMS"/>
<pk mz="471.179195" i="1327695.9" sn="7.78" a="973.83" fwhm="0.001014" res="464789.4" algo="FTMS"/>
<pk mz="471.187247" i="6557778.5" sn="47.59" a="9304.77" fwhm="0.001458" res="323274.5" algo="FTMS"/>
<pk mz="471.223551" i="7192669.5" sn="52.42" a="9911.89" fwhm="0.001413" res="333547.4" algo="FTMS"/>
<pk mz="471.259932" i="6505576.5" sn="47.19" a="9143.71" fwhm="0.001473" res="319910.2" algo="FTMS"/>
<pk mz="471.296442" i="2769011.5" sn="18.75" a="3257.56" fwhm="0.001385" res="340285.1" algo="FTMS"/>
<pk mz="472.052272" i="3274071.8" sn="22.59" a="4212.98" fwhm="0.001396" res="338179.9" algo="FTMS"/>
<pk mz="472.063398" i="1602395.1" sn="9.87" a="1802.62" fwhm="0.001237" res="381563.4" algo="FTMS"/>
<pk mz="472.073448" i="2168926.3" sn="14.18" a="3945.85" fwhm="0.001779" res="265425.9" algo="FTMS"/>
<pk mz="472.081300" i="1967456.6" z="-1" sn="12.65" a="2394.81" fwhm="0.001434" res="329120.0" algo="FTMS" component_name="BV" deconvoluted_molecular_mass="471.078618" deconvoluted_isotopic_mass="472.081931"/>
<pk mz="472.088727" i="2497378.8" sn="16.68" a="3242.04" fwhm="0.001527" res="309216.8" algo="FTMS"/>
<pk mz="472.099812" i="2087782.1" sn="13.56" a="2205.63" fwhm="0.001343" res="351479.7" algo="FTMS"/>
<pk mz="472.109740" i="1573225.1" sn="9.65" a="1655.33" fwhm="0.001187" res="397602.8" algo="FTMS"/>
<pk mz="472.117895" i="2166635.8" z="-1" sn="14.17" a="2188.43" fwhm="0.001290" res="365878.7" algo="FTMS" component_name="CK" deconvoluted_molecular_mass="471.115049" deconvoluted_isotopic_mass="472.118525"/>
<pk mz="472.124954" i="1310573.8" sn="7.65" a="1054.64" fwhm="0.001142" res="413445.1" algo="FTMS"/>
<pk mz="472.136120" i="1500017.1" sn="9.09" a="1415.55" fwhm="0.001269" res="371912.9" algo="FTMS"/>
<pk mz="472.146070" i="2055028.1" sn="13.32" a="2272.99" fwhm="0.001337" res="353194.2" algo="FTMS"/>
<pk mz="472.154110" i="1690742.6" sn="10.54" a="1683.18" fwhm="0.001274" res="370540.6" algo="FTMS"/>
<pk mz="472.182418" i="1875071.1" sn="11.95" a="1910.61" fwhm="0.001328" res="355529.7" algo="FTMS"/>
<pk mz="472.190455" i="1801857.5" sn="11.39" a="1878.24" fwhm="0.001321" res="357333.9" algo="FTMS"/>
<pk mz="472.218875" i="1952650.1" sn="12.54" a="2113.69" fwhm="0.001383" res="341351.3" algo="FTMS"/>
<pk mz="472.226972" i="1358988.5" sn="8.02" a="1128.73" fwhm="0.001196" res="394677.1" algo="FTMS"/>
<pk mz="472.241276" i="1343632.9" sn="7.90" a="971.13" fwhm="0.001149" res="410939.6" algo="FTMS"/>
<pk mz="472.263372" i="1291671.5" sn="7.51" a="1176.77" fwhm="0.001284" res="367946.4" algo="FTMS"/>
<pk mz="473.036148" i="3883648.3" z="-12" sn="27.23" a="4922.09" fwhm="0.001376" res="343740.5" algo="FTMS" component_name="k" deconvoluted_molecular_mass="5687.498854" deconvoluted_isotopic_mass="5687.527446"/>
<pk mz="473.047529" i="1665155.6" sn="10.35" a="1758.52" fwhm="0.001299" res="364064.2" algo="FTMS"/>
<pk mz="473.057333" i="4970118.5" sn="35.50" a="6952.51" fwhm="0.001464" res="323225.3" algo="FTMS"/>
<pk mz="473.072533" i="4380299.0" sn="31.01" a="5666.19" fwhm="0.001409" res="335696.2" algo="FTMS"/>
<pk mz="473.083745" i="2899598.5" sn="19.74" a="3302.85" fwhm="0.001304" res="362922.4" algo="FTMS"/>
<pk mz="473.093667" i="6725265.5" sn="48.86" a="9933.02" fwhm="0.001498" res="315834.9" algo="FTMS"/>
<pk mz="473.108931" i="4276886.0" sn="30.22" a="5760.70" fwhm="0.001452" res="325934.3" algo="FTMS"/>
<pk mz="473.120041" i="2720409.5" z="-12" sn="18.38" a="3617.78" fwhm="0.001492" res="317205.2" algo="FTMS" component_name="k" deconvoluted_molecular_mass="5687.498854" deconvoluted_isotopic_mass="5688.534172"/>
<pk mz="473.130032" i="5786268.5" sn="41.71" a="7973.29" fwhm="0.001412" res="334961.2" algo="FTMS"/>
<pk mz="473.145421" i="4045473.0" sn="28.46" a="5448.31" fwhm="0.001491" res="317399.6" algo="FTMS"/>
<pk mz="473.158503" i="1588389.0" sn="9.76" a="1828.69" fwhm="0.001402" res="337411.4" algo="FTMS"/>
<pk mz="473.166453" i="4257447.5" sn="30.08" a="5766.05" fwhm="0.001470" res="321868.2" algo="FTMS"/>
<pk mz="473.181830" i="2220716.0" sn="14.57" a="2799.34" fwhm="0.001468" res="322292.0" algo="FTMS"/>
<pk mz="473.194771" i="1710767.9" sn="10.69" a="1917.39" fwhm="0.001420" res="333339.1" algo="FTMS"/>
<pk mz="473.202865" i="6525618.5" z="-12" sn="47.34" a="9020.93" fwhm="0.001441" res="328425.1" algo="FTMS" component_name="k" deconvoluted_molecular_mass="5687.498854" deconvoluted_isotopic_mass="5689.528061"/>
<pk mz="473.225413" i="2302137.3" sn="15.19" a="2838.91" fwhm="0.001507" res="314080.7" algo="FTMS"/>
<pk mz="473.239226" i="5966525.5" sn="43.08" a="7910.79" fwhm="0.001399" res="338177.5" algo="FTMS"/>
<pk mz="473.275505" i="2888392.3" sn="19.66" a="3617.59" fwhm="0.001401" res="337812.8" algo="FTMS"/>
<pk mz="473.282588" i="14287562.0" z="-12" sn="106.42" a="21000.23" fwhm="0.001480" res="319709.0" algo="FTMS" component_name="k" deconvoluted_molecular_mass="5687.498854" deconvoluted_isotopic_mass="5690.484741"/>
<pk mz="473.312005" i="1550803.1" sn="9.48" a="1525.40" fwhm="0.001241" res="381296.1" algo="FTMS"/>
<pk mz="474.031396" i="1803690.9" sn="11.40" a="1683.46" fwhm="0.001336" res="354741.7" algo="FTMS"/>
<pk mz="474.042596" i="1292462.3" sn="7.51" a="1731.42" fwhm="0.001879" res="252329.2" algo="FTMS"/>
<pk mz="474.067791" i="3446709.8" sn="23.90" a="4191.53" fwhm="0.001389" res="341320.0" algo="FTMS"/>
<pk mz="474.075735" i="1324728.3" sn="7.75" a="1332.20" fwhm="0.001395" res="339887.8" algo="FTMS"/>
<pk mz="474.079134" i="2195897.3" sn="14.38" a="2807.54" fwhm="0.001499" res="316185.1" algo="FTMS"/>
<pk mz="474.089015" i="1747900.1" sn="10.97" a="2254.75" fwhm="0.001480" res="320364.5" algo="FTMS"/>
<pk mz="474.096973" i="1395646.6" sn="8.29" a="1537.55" fwhm="0.001686" res="281175.0" algo="FTMS"/>
<pk mz="474.104304" i="2471872.8" sn="16.48" a="2808.44" fwhm="0.001329" res="356685.3" algo="FTMS"/>
<pk mz="474.115485" i="2521028.0" sn="16.86" a="3883.56" fwhm="0.001581" res="299864.9" algo="FTMS"/>
<pk mz="474.140505" i="1555403.6" sn="9.51" a="1994.35" fwhm="0.001672" res="283638.1" algo="FTMS"/>
<pk mz="474.161743" i="1934802.0" sn="12.40" a="2278.16" fwhm="0.001384" res="342665.3" algo="FTMS"/>
<pk mz="474.172948" i="1529557.4" sn="9.31" a="1546.93" fwhm="0.001268" res="373808.4" algo="FTMS"/>
<pk mz="474.176746" i="1250006.4" sn="7.18" a="1086.43" fwhm="0.001265" res="374833.3" algo="FTMS"/>
<pk mz="474.198036" i="3640284.8" sn="25.38" a="5355.95" fwhm="0.001611" res="294280.4" algo="FTMS"/>
<pk mz="474.206142" i="1491935.3" sn="9.03" a="1552.68" fwhm="0.001393" res="340422.9" algo="FTMS"/>
<pk mz="474.234450" i="2852839.8" sn="19.38" a="3896.71" fwhm="0.001545" res="306943.4" algo="FTMS"/>
<pk mz="474.285972" i="4726775.0" sn="33.65" a="6635.76" fwhm="0.001472" res="322267.4" algo="FTMS"/>
<pk mz="475.015400" i="2547409.0" sn="17.06" a="3261.40" fwhm="0.001379" res="344364.1" algo="FTMS"/>
<pk mz="475.051820" i="5709020.0" sn="41.12" a="7572.53" fwhm="0.001418" res="334900.9" algo="FTMS"/>
<pk mz="475.063038" i="2411743.3" sn="16.02" a="3083.47" fwhm="0.001464" res="324583.0" algo="FTMS"/>
<pk mz="475.072955" i="3610850.3" sn="25.15" a="5061.86" fwhm="0.001482" res="320591.9" algo="FTMS"/>
<pk mz="475.088204" i="6162663.0" sn="44.57" a="8951.21" fwhm="0.001511" res="314518.5" algo="FTMS"/>
<pk mz="475.099482" i="3946730.3" sn="27.71" a="5801.97" fwhm="0.001476" res="321784.4" algo="FTMS"/>
<pk mz="475.109426" i="2896109.0" sn="19.71" a="4254.17" fwhm="0.001593" res="298290.1" algo="FTMS"/>
<pk mz="475.124588" i="5934321.5" sn="42.83" a="8211.52" fwhm="0.001457" res="326015.8" algo="FTMS"/>
<pk mz="475.135698" i="2034165.0" sn="13.15" a="2518.58" fwhm="0.001475" res="322136.5" algo="FTMS"/>
<pk mz="475.137768" i="1981173.5" sn="12.75" a="2225.27" fwhm="0.001328" res="357908.8" algo="FTMS"/>
<pk mz="475.145785" i="2047735.9" sn="13.25" a="3199.98" fwhm="0.001733" res="274239.2" algo="FTMS"/>
<pk mz="475.160998" i="8805628.0" z="-1" sn="64.69" a="12344.91" fwhm="0.001444" res="329013.7" algo="FTMS" component_name="EE" deconvoluted_molecular_mass="475.161660" deconvoluted_isotopic_mass="475.161637"/>
<pk mz="475.174172" i="2375936.5" sn="15.75" a="3368.60" fwhm="0.001556" res="305304.2" algo="FTMS"/>
<pk mz="475.182138" i="2945794.8" sn="20.09" a="4430.79" fwhm="0.001518" res="312990.3" algo="FTMS"/>
<pk mz="475.197414" i="1900807.4" sn="12.13" a="2043.75" fwhm="0.001337" res="355311.8" algo="FTMS"/>
<pk mz="475.204629" i="1420041.5" sn="8.48" a="1634.59" fwhm="0.001460" res="325461.1" algo="FTMS"/>
<pk mz="475.210511" i="3379979.3" sn="23.39" a="4338.54" fwhm="0.001405" res="338315.6" algo="FTMS"/>
<pk mz="475.218453" i="3983629.5" sn="27.99" a="5124.42" fwhm="0.001405" res="338311.5" algo="FTMS"/>
<pk mz="475.246894" i="2338582.0" sn="15.47" a="2990.57" fwhm="0.001511" res="314447.2" algo="FTMS"/>
<pk mz="475.254908" i="2421528.5" sn="16.10" a="2665.62" fwhm="0.001334" res="356387.9" algo="FTMS"/>
<pk mz="475.261921" i="1305626.5" sn="7.60" a="1409.28" fwhm="0.001394" res="340821.6" algo="FTMS"/>
<pk mz="475.291375" i="1353251.4" sn="7.97" a="1277.54" fwhm="0.001259" res="377414.4" algo="FTMS"/>
<pk mz="476.047148" i="3041284.3" sn="20.81" a="3673.78" fwhm="0.001385" res="343655.9" algo="FTMS"/>
<pk mz="476.083411" i="4096527.0" sn="28.84" a="5668.27" fwhm="0.001524" res="312411.5" algo="FTMS"/>
<pk mz="476.091234" i="1308945.3" sn="7.63" a="1352.41" fwhm="0.001410" res="337595.5" algo="FTMS"/>
<pk mz="476.094747" i="2396178.3" sn="15.90" a="3152.26" fwhm="0.001489" res="319634.1" algo="FTMS"/>
<pk mz="476.119828" i="2920473.8" sn="19.89" a="3291.50" fwhm="0.001304" res="365028.0" algo="FTMS"/>
<pk mz="476.127966" i="1751580.1" sn="11.00" a="1768.97" fwhm="0.001390" res="342524.5" algo="FTMS"/>
<pk mz="476.131249" i="2016797.1" sn="13.02" a="2609.88" fwhm="0.001543" res="308595.7" algo="FTMS"/>
<pk mz="476.156093" i="1605668.5" sn="9.89" a="1226.75" fwhm="0.001110" res="428990.3" algo="FTMS"/>
<pk mz="476.164457" i="2076199.0" z="-1" sn="13.47" a="2461.37" fwhm="0.001359" res="350285.8" algo="FTMS" component_name="EE" deconvoluted_molecular_mass="475.161660" deconvoluted_isotopic_mass="476.165100"/>
<pk mz="476.177313" i="2137130.8" sn="13.93" a="2258.10" fwhm="0.001271" res="374508.4" algo="FTMS"/>
<pk mz="476.213798" i="3522101.8" sn="24.47" a="4461.66" fwhm="0.001462" res="325787.9" algo="FTMS"/>
<pk mz="476.250213" i="1839168.5" sn="11.66" a="2127.09" fwhm="0.001376" res="346114.1" algo="FTMS"/>
<pk mz="477.014528" i="2058018.9" sn="13.15" a="2483.54" fwhm="0.001429" res="333751.4" algo="FTMS"/>
<pk mz="477.031076" i="4470567.5" sn="31.28" a="6502.36" fwhm="0.001482" res="321836.5" algo="FTMS"/>
<pk mz="477.067447" i="7460658.5" sn="53.74" a="10324.24" fwhm="0.001430" res="333644.7" algo="FTMS"/>
<pk mz="477.078748" i="4073269.8" sn="28.29" a="6043.68" fwhm="0.001532" res="311451.6" algo="FTMS"/>
<pk mz="477.088501" i="1409464.8" sn="8.28" a="2811.60" fwhm="0.002680" res="177992.8" algo="FTMS"/>
<pk mz="477.103843" i="8210237.0" z="-1" sn="59.37" a="11795.07" fwhm="0.001474" res="323750.2" algo="FTMS" component_name="EX" deconvoluted_molecular_mass="477.104489" deconvoluted_isotopic_mass="477.104488"/>
<pk mz="477.115155" i="3646784.5" sn="25.09" a="4967.54" fwhm="0.001459" res="327121.0" algo="FTMS"/>
<pk mz="477.140277" i="8103752.0" z="-1" sn="58.57" a="11556.84" fwhm="0.001482" res="322033.1" algo="FTMS" component_name="FL" deconvoluted_molecular_mass="477.140922" deconvoluted_isotopic_mass="477.140922"/>
<pk mz="477.153496" i="2041163.9" sn="13.03" a="2526.56" fwhm="0.001556" res="306623.5" algo="FTMS"/>
<pk mz="477.172641" i="5301073.5" sn="37.51" a="7822.57" fwhm="0.001563" res="305227.6" algo="FTMS"/>
<pk mz="477.176712" i="4230994.5" sn="29.48" a="5740.11" fwhm="0.001450" res="329064.4" algo="FTMS"/>
<pk mz="477.189648" i="3619158.5" sn="24.88" a="5264.99" fwhm="0.001564" res="305087.0" algo="FTMS"/>
<pk mz="477.197794" i="1597017.0" sn="9.69" a="1806.08" fwhm="0.001397" res="341557.9" algo="FTMS"/>
<pk mz="477.207448" i="1267291.9" sn="7.21" a="1603.96" fwhm="0.001751" res="272519.6" algo="FTMS"/>
<pk mz="477.213050" i="2228573.5" sn="14.43" a="2761.61" fwhm="0.001432" res="333334.1" algo="FTMS"/>
<pk mz="477.226057" i="3857249.3" sn="26.67" a="4928.31" fwhm="0.001418" res="336665.2" algo="FTMS"/>
<pk mz="477.262365" i="1773420.0" sn="11.01" a="1692.44" fwhm="0.001276" res="374011.2" algo="FTMS"/>
<pk mz="478.062682" i="3231320.0" sn="21.96" a="3890.04" fwhm="0.001396" res="342350.8" algo="FTMS"/>
<pk mz="478.070741" i="1446234.4" sn="8.56" a="1179.90" fwhm="0.001296" res="368968.8" algo="FTMS"/>
<pk mz="478.099094" i="3955810.8" sn="27.41" a="5234.71" fwhm="0.001457" res="328079.7" algo="FTMS"/>
<pk mz="478.107186" i="1663077.1" z="-1" sn="10.18" a="1865.36" fwhm="0.001357" res="352225.3" algo="FTMS" component_name="EX" deconvoluted_molecular_mass="477.104489" deconvoluted_isotopic_mass="478.107834"/>
<pk mz="478.110374" i="2204262.0" sn="14.25" a="3404.49" fwhm="0.001814" res="263551.0" algo="FTMS"/>
<pk mz="478.135616" i="2571885.5" sn="17.01" a="3056.59" fwhm="0.001410" res="339204.2" algo="FTMS"/>
<pk mz="478.143621" i="1742447.8" z="-1" sn="10.78" a="1974.56" fwhm="0.001603" res="298209.9" algo="FTMS" component_name="FL" deconvoluted_molecular_mass="477.140922" deconvoluted_isotopic_mass="478.144269"/>
<pk mz="478.146844" i="1639280.8" sn="10.01" a="2389.30" fwhm="0.001738" res="275103.4" algo="FTMS"/>
<pk mz="478.156554" i="1732979.6" sn="10.71" a="2141.23" fwhm="0.001486" res="321788.3" algo="FTMS"/>
<pk mz="478.193008" i="2931838.3" sn="19.71" a="3677.16" fwhm="0.001426" res="335290.0" algo="FTMS"/>
<pk mz="478.229401" i="2270857.0" sn="14.75" a="2569.08" fwhm="0.001378" res="346970.3" algo="FTMS"/>
<pk mz="479.025500" i="1278578.5" sn="7.29" a="1157.46" fwhm="0.001305" res="367071.5" algo="FTMS"/>
<pk mz="479.046802" i="6951289.0" sn="49.91" a="10496.13" fwhm="0.001550" res="308967.3" algo="FTMS"/>
<pk mz="479.058123" i="2380668.0" sn="15.57" a="2918.60" fwhm="0.001499" res="319501.1" algo="FTMS"/>
<pk mz="479.083154" i="10436995.0" z="-1" sn="76.09" a="15459.08" fwhm="0.001489" res="321789.6" algo="FTMS" component_name="BS" deconvoluted_molecular_mass="479.083819" deconvoluted_isotopic_mass="479.083805"/>
<pk mz="479.094402" i="3966342.8" sn="27.48" a="5206.25" fwhm="0.001434" res="334187.2" algo="FTMS"/>
<pk mz="479.119529" i="12665230.0" z="-1" sn="92.83" a="18693.45" fwhm="0.001502" res="319046.2" algo="FTMS" component_name="x" deconvoluted_molecular_mass="479.120177" deconvoluted_isotopic_mass="479.120180"/>
<pk mz="479.130805" i="3070353.3" sn="20.75" a="4372.16" fwhm="0.001494" res="320766.4" algo="FTMS"/>
<pk mz="479.147786" i="2485654.3" sn="16.36" a="3019.86" fwhm="0.001425" res="336299.7" algo="FTMS"/>
<pk mz="479.155923" i="8159640.5" z="-1" sn="58.98" a="11794.45" fwhm="0.001463" res="327577.9" algo="FTMS" component_name="FB" deconvoluted_molecular_mass="479.156576" deconvoluted_isotopic_mass="479.156574"/>
<pk mz="479.168892" i="2816412.5" sn="18.85" a="3704.26" fwhm="0.001541" res="310915.9" algo="FTMS"/>
<pk mz="479.186852" i="1664673.8" sn="10.19" a="2847.82" fwhm="0.002298" res="208517.6" algo="FTMS"/>
<pk mz="479.192301" i="3492259.3" sn="23.92" a="4939.32" fwhm="0.001558" res="307484.6" algo="FTMS"/>
<pk mz="479.205329" i="4674983.0" sn="32.81" a="6482.91" fwhm="0.001494" res="320669.2" algo="FTMS"/>
<pk mz="479.223214" i="1510828.4" sn="9.04" a="1809.74" fwhm="0.001579" res="303529.9" algo="FTMS"/>
<pk mz="479.228825" i="2240430.0" sn="14.52" a="2771.37" fwhm="0.001430" res="335105.2" algo="FTMS"/>
<pk mz="479.241772" i="3003825.8" sn="20.25" a="3516.66" fwhm="0.001355" res="353778.7" algo="FTMS"/>
<pk mz="479.278241" i="1895356.5" sn="11.93" a="1986.45" fwhm="0.001368" res="350241.9" algo="FTMS"/>
<pk mz="480.042171" i="1628827.4" sn="9.92" a="1653.30" fwhm="0.001433" res="335056.5" algo="FTMS"/>
<pk mz="480.050264" i="2014365.8" sn="12.82" a="2079.76" fwhm="0.001301" res="369120.4" algo="FTMS"/>
<pk mz="480.057328" i="1555359.9" sn="9.37" a="1713.14" fwhm="0.001391" res="345065.8" algo="FTMS"/>
<pk mz="480.078386" i="4473510.0" sn="31.29" a="6315.07" fwhm="0.001522" res="315357.0" algo="FTMS"/>
<pk mz="480.086570" i="2430120.3" z="-1" sn="15.94" a="3168.08" fwhm="0.001512" res="317557.0" algo="FTMS" component_name="BS" deconvoluted_molecular_mass="479.083819" deconvoluted_isotopic_mass="480.087224"/>
<pk mz="480.089487" i="1479337.1" sn="8.80" a="1487.09" fwhm="0.001363" res="352184.5" algo="FTMS"/>
<pk mz="480.114734" i="4710064.5" sn="33.07" a="6246.20" fwhm="0.001418" res="338620.4" algo="FTMS"/>
<pk mz="480.122855" i="3041970.8" z="-1" sn="20.54" a="3918.63" fwhm="0.001464" res="327925.6" algo="FTMS" component_name="x" deconvoluted_molecular_mass="479.120177" deconvoluted_isotopic_mass="480.123509"/>
<pk mz="480.125997" i="2138035.8" sn="13.75" a="3023.81" fwhm="0.001658" res="289586.6" algo="FTMS"/>
<pk mz="480.151138" i="3134139.0" sn="21.23" a="3762.93" fwhm="0.001405" res="341633.0" algo="FTMS"/>
<pk mz="480.159280" i="1427133.5" z="-1" sn="8.41" a="1037.25" fwhm="0.001117" res="430047.8" algo="FTMS" component_name="FB" deconvoluted_molecular_mass="479.156576" deconvoluted_isotopic_mass="480.159934"/>
<pk mz="480.200635" i="1252553.5" sn="7.10" a="1382.09" fwhm="0.001454" res="330287.0" algo="FTMS"/>
<pk mz="480.208675" i="2049739.9" sn="13.08" a="2514.00" fwhm="0.001472" res="326316.0" algo="FTMS"/>
<pk mz="481.026020" i="3779001.0" sn="26.07" a="5836.67" fwhm="0.001638" res="293615.7" algo="FTMS"/>
<pk mz="481.041337" i="1727421.5" sn="10.66" a="2126.28" fwhm="0.001412" res="340735.9" algo="FTMS"/>
<pk mz="481.062395" i="9083844.0" z="-1" sn="65.92" a="13514.96" fwhm="0.001495" res="321815.8" algo="FTMS" component_name="DP" deconvoluted_molecular_mass="481.063083" deconvoluted_isotopic_mass="481.063052"/>
<pk mz="481.073566" i="2420167.0" sn="15.86" a="3416.50" fwhm="0.001547" res="311015.4" algo="FTMS"/>
<pk mz="481.098740" i="12200910.0" z="-1" sn="89.34" a="18231.15" fwhm="0.001510" res="318591.4" algo="FTMS" component_name="AG" deconvoluted_molecular_mass="481.099408" deconvoluted_isotopic_mass="481.099397"/>
<pk mz="481.110025" i="4198353.5" sn="29.22" a="6174.50" fwhm="0.001530" res="314535.2" algo="FTMS"/>
<pk mz="481.135154" i="11781081.0" z="-1" sn="86.18" a="17619.96" fwhm="0.001506" res="319499.3" algo="FTMS" component_name="AQ" deconvoluted_molecular_mass="481.135828" deconvoluted_isotopic_mass="481.135811"/>
<pk mz="481.163438" i="101839840.0" z="-1" sn="762.68" a="157163.92" fwhm="0.001484" res="324270.9" algo="FTMS" component_name="F" deconvoluted_molecular_mass="481.164111" deconvoluted_isotopic_mass="481.164095"/>
<pk mz="481.171504" i="7644131.5" z="-1" sn="55.11" a="11015.35" fwhm="0.001499" res="320919.7" algo="FTMS" component_name="GG" deconvoluted_molecular_mass="481.172195" deconvoluted_isotopic_mass="481.172161"/>
<pk mz="481.184596" i="2579431.0" sn="17.06" a="3421.63" fwhm="0.001466" res="328276.0" algo="FTMS"/>
<pk mz="481.202448" i="2196460.3" sn="14.18" a="3056.31" fwhm="0.001536" res="313300.2" algo="FTMS"/>
<pk mz="481.207967" i="4180973.8" sn="29.09" a="5397.32" fwhm="0.001364" res="352791.5" algo="FTMS"/>
<pk mz="481.220960" i="3297777.5" sn="22.46" a="4076.84" fwhm="0.001383" res="347977.5" algo="FTMS"/>
<pk mz="481.244315" i="3208696.3" sn="21.79" a="3790.07" fwhm="0.001366" res="352184.8" algo="FTMS"/>
<pk mz="481.257415" i="1458684.1" sn="8.64" a="1339.85" fwhm="0.001276" res="377295.2" algo="FTMS"/>
<pk mz="481.280628" i="1771522.8" sn="10.99" a="1958.26" fwhm="0.001459" res="329898.6" algo="FTMS"/>
<pk mz="482.036391" i="1608413.0" sn="9.77" a="1674.72" fwhm="0.001259" res="382929.4" algo="FTMS"/>
<pk mz="482.057639" i="2470115.0" sn="16.24" a="3517.37" fwhm="0.001564" res="308139.4" algo="FTMS"/>
<pk mz="482.065908" i="2004197.5" z="-1" sn="12.74" a="2662.52" fwhm="0.001613" res="298817.0" algo="FTMS" component_name="DP" deconvoluted_molecular_mass="481.063083" deconvoluted_isotopic_mass="482.066567"/>
<pk mz="482.073070" i="1637607.5" sn="9.98" a="1863.72" fwhm="0.001457" res="330855.5" algo="FTMS"/>
<pk mz="482.084033" i="1513962.6" sn="9.06" a="1396.02" fwhm="0.001366" res="352916.3" algo="FTMS"/>
<pk mz="482.094028" i="3973869.5" sn="27.53" a="5748.79" fwhm="0.001613" res="298857.8" algo="FTMS"/>
<pk mz="482.102157" i="2034415.9" z="-1" sn="12.96" a="2231.79" fwhm="0.001286" res="374911.0" algo="FTMS" component_name="AG" deconvoluted_molecular_mass="481.099408" deconvoluted_isotopic_mass="482.102817"/>
<pk mz="482.130424" i="2904824.0" sn="19.50" a="3533.53" fwhm="0.001395" res="345711.8" algo="FTMS"/>
<pk mz="482.138567" i="3538170.3" z="-1" sn="24.26" a="4542.36" fwhm="0.001445" res="333605.1" algo="FTMS" component_name="AQ" deconvoluted_molecular_mass="481.135828" deconvoluted_isotopic_mass="482.139227"/>
<pk mz="482.143593" i="1484283.8" sn="8.83" a="1608.28" fwhm="0.001653" res="291662.8" algo="FTMS"/>
<pk mz="482.166848" i="26146050.0" z="-1" sn="194.09" a="39735.90" fwhm="0.001504" res="320553.7" algo="FTMS" component_name="F" deconvoluted_molecular_mass="481.164111" deconvoluted_isotopic_mass="482.167508"/>
<pk mz="482.175052" i="1486852.9" z="-1" sn="8.85" a="1411.90" fwhm="0.001273" res="378883.3" algo="FTMS" component_name="GG" deconvoluted_molecular_mass="481.172195" deconvoluted_isotopic_mass="482.175712"/>
<pk mz="482.179966" i="2061574.3" sn="13.17" a="2431.98" fwhm="0.001418" res="339973.5" algo="FTMS"/>
<pk mz="482.216201" i="1599504.6" sn="9.70" a="1607.35" fwhm="0.001318" res="365895.8" algo="FTMS"/>
<pk mz="482.240061" i="1389335.5" sn="8.12" a="1780.07" fwhm="0.001867" res="258291.8" algo="FTMS"/>
<pk mz="483.020601" i="1540599.5" sn="9.25" a="1364.08" fwhm="0.001217" res="396987.8" algo="FTMS"/>
<pk mz="483.041766" i="4869629.5" sn="34.26" a="6329.10" fwhm="0.001396" res="346054.1" algo="FTMS"/>
<pk mz="483.056911" i="2140674.0" z="-10" sn="13.76" a="2344.93" fwhm="0.001300" res="371667.3" algo="FTMS" component_name="EU" deconvoluted_molecular_mass="4839.619692" deconvoluted_isotopic_mass="4839.646164"/>
<pk mz="483.078049" i="9965064.0" sn="72.54" a="15673.72" fwhm="0.001555" res="310646.0" algo="FTMS"/>
<pk mz="483.089240" i="2000907.3" sn="12.71" a="2525.66" fwhm="0.001450" res="333151.7" algo="FTMS"/>
<pk mz="483.093423" i="1432076.4" sn="8.44" a="1564.96" fwhm="0.001488" res="324673.9" algo="FTMS"/>
<pk mz="483.114387" i="11257362.0" z="-1" sn="82.24" a="17013.96" fwhm="0.001533" res="315110.0" algo="FTMS" component_name="AY" deconvoluted_molecular_mass="483.114946" deconvoluted_isotopic_mass="483.115050"/>
<pk mz="483.125735" i="2379797.5" sn="15.56" a="3162.44" fwhm="0.001490" res="324315.0" algo="FTMS"/>
<pk mz="483.150790" i="8265245.0" z="-10" sn="59.77" a="11652.09" fwhm="0.001455" res="332165.3" algo="FTMS" component_name="EU" deconvoluted_molecular_mass="4839.619692" deconvoluted_isotopic_mass="4840.584951"/>
<pk mz="483.160528" i="30242336.0" z="-1" sn="224.85" a="48094.30" fwhm="0.001546" res="312531.4" algo="FTMS" component_name="P" deconvoluted_molecular_mass="483.161188" deconvoluted_isotopic_mass="483.161191"/>
<pk mz="483.167825" i="1651233.6" sn="10.08" a="1988.42" fwhm="0.001450" res="333201.1" algo="FTMS"/>
<pk mz="483.170201" i="3311138.3" z="-1" sn="22.55" a="4571.71" fwhm="0.001536" res="314582.8" algo="FTMS" component_name="F" deconvoluted_molecular_mass="481.164111" deconvoluted_isotopic_mass="483.170864"/>
<pk mz="483.187192" i="5111335.0" sn="36.08" a="6795.23" fwhm="0.001450" res="333346.2" algo="FTMS"/>
<pk mz="483.200374" i="1731883.0" sn="10.69" a="1880.90" fwhm="0.001356" res="356409.2" algo="FTMS"/>
<pk mz="483.218298" i="1507632.1" sn="9.01" a="1761.59" fwhm="0.001436" res="336551.9" algo="FTMS"/>
<pk mz="483.223569" i="4992561.5" sn="35.18" a="6725.26" fwhm="0.001421" res="340028.7" algo="FTMS"/>
<pk mz="483.236664" i="1973045.4" sn="12.50" a="2569.48" fwhm="0.001610" res="300135.3" algo="FTMS"/>
<pk mz="483.259948" i="4784700.0" z="-10" sn="33.62" a="7175.37" fwhm="0.001559" res="310005.0" algo="FTMS" component_name="EU" deconvoluted_molecular_mass="4839.619692" deconvoluted_isotopic_mass="4841.676540"/>
<pk mz="483.296418" i="2549830.5" sn="16.83" a="2876.55" fwhm="0.001358" res="355929.6" algo="FTMS"/>
<pk mz="484.036938" i="1278873.6" sn="7.29" a="1554.30" fwhm="0.001633" res="296413.2" algo="FTMS"/>
<pk mz="484.052164" i="2373406.0" sn="15.51" a="2840.87" fwhm="0.001420" res="340934.3" algo="FTMS"/>
<pk mz="484.073289" i="2484516.0" sn="16.34" a="3453.81" fwhm="0.001589" res="304659.8" algo="FTMS"/>
<pk mz="484.081258" i="2404134.3" sn="15.74" a="2675.87" fwhm="0.001332" res="363466.0" algo="FTMS"/>
<pk mz="484.088564" i="1849128.3" sn="11.57" a="2385.54" fwhm="0.001547" res="312938.8" algo="FTMS"/>
<pk mz="484.099909" i="2063403.5" sn="13.18" a="2854.95" fwhm="0.001569" res="308506.1" algo="FTMS"/>
<pk mz="484.109637" i="3276590.3" sn="22.29" a="4135.49" fwhm="0.001431" res="338371.1" algo="FTMS"/>
<pk mz="484.117663" i="3104560.5" z="-1" sn="21.00" a="4330.52" fwhm="0.001551" res="312218.4" algo="FTMS" component_name="AY" deconvoluted_molecular_mass="483.114946" deconvoluted_isotopic_mass="484.118329"/>
<pk mz="484.146090" i="2118968.8" sn="13.60" a="2274.71" fwhm="0.001295" res="373954.6" algo="FTMS"/>
<pk mz="484.154259" i="2163515.0" sn="13.93" a="2613.22" fwhm="0.001381" res="350523.1" algo="FTMS"/>
<pk mz="484.163853" i="7033661.5" z="-1" sn="50.51" a="10251.80" fwhm="0.001489" res="325174.5" algo="FTMS" component_name="P" deconvoluted_molecular_mass="483.161188" deconvoluted_isotopic_mass="484.164519"/>
<pk mz="484.182423" i="1255491.0" sn="7.11" a="905.62" fwhm="0.001069" res="452773.0" algo="FTMS"/>
<pk mz="484.195445" i="1982278.6" sn="12.57" a="2658.51" fwhm="0.001734" res="279178.7" algo="FTMS"/>
<pk mz="484.218883" i="1555277.4" sn="9.36" a="2152.34" fwhm="0.001830" res="264635.5" algo="FTMS"/>
<pk mz="485.020844" i="1579312.6" sn="9.54" a="1408.44" fwhm="0.001271" res="381456.9" algo="FTMS"/>
<pk mz="485.036162" i="3211317.0" sn="21.80" a="4484.17" fwhm="0.001549" res="313153.0" algo="FTMS"/>
<pk mz="485.047439" i="2220600.3" sn="14.36" a="2589.58" fwhm="0.001411" res="343822.3" algo="FTMS"/>
<pk mz="485.057288" i="6956091.0" sn="49.93" a="10593.62" fwhm="0.001575" res="307979.0" algo="FTMS"/>
<pk mz="485.072517" i="2555455.3" sn="16.87" a="3212.01" fwhm="0.001471" res="329727.8" algo="FTMS"/>
<pk mz="485.083741" i="1964354.4" sn="12.43" a="2563.33" fwhm="0.001531" res="316766.3" algo="FTMS"/>
<pk mz="485.093677" i="8933445.0" z="-1" sn="64.78" a="13649.94" fwhm="0.001562" res="310615.0" algo="FTMS" component_name="DW" deconvoluted_molecular_mass="485.094368" deconvoluted_isotopic_mass="485.094346"/>
<pk mz="485.105128" i="1550664.4" sn="9.32" a="1770.87" fwhm="0.001545" res="314000.9" algo="FTMS"/>
<pk mz="485.109011" i="1817673.6" sn="11.33" a="1984.95" fwhm="0.001376" res="352554.1" algo="FTMS"/>
<pk mz="485.120212" i="1713228.6" z="-1" sn="10.55" a="2393.01" fwhm="0.002100" res="230962.2" algo="FTMS" component_name="AY" deconvoluted_molecular_mass="483.114946" deconvoluted_isotopic_mass="485.120881"/>
<pk mz="485.130056" i="9443407.0" z="-1" sn="68.61" a="14519.58" fwhm="0.001553" res="312401.5" algo="FTMS" component_name="DD" deconvoluted_molecular_mass="485.130727" deconvoluted_isotopic_mass="485.130725"/>
<pk mz="485.141406" i="1499474.8" sn="8.94" a="2148.92" fwhm="0.001602" res="302917.5" algo="FTMS"/>
<pk mz="485.145413" i="1650771.9" sn="10.08" a="1682.32" fwhm="0.001299" res="373370.3" algo="FTMS"/>
<pk mz="485.166386" i="5436505.5" sn="38.51" a="7921.84" fwhm="0.001509" res="321597.1" algo="FTMS"/>
<pk mz="485.182240" i="1242206.3" sn="7.01" a="1330.62" fwhm="0.001385" res="350306.9" algo="FTMS"/>
<pk mz="485.202850" i="5392484.0" sn="38.18" a="7488.00" fwhm="0.001491" res="325399.3" algo="FTMS"/>
<pk mz="485.239244" i="5802094.5" sn="41.26" a="8115.95" fwhm="0.001509" res="321545.1" algo="FTMS"/>
<pk mz="485.275623" i="4471928.5" sn="31.27" a="6262.99" fwhm="0.001521" res="319150.7" algo="FTMS"/>
<pk mz="485.312181" i="1748098.9" sn="10.81" a="2090.46" fwhm="0.001442" res="336661.5" algo="FTMS"/>
<pk mz="486.031436" i="1827661.4" sn="11.40" a="1867.19" fwhm="0.001309" res="371439.5" algo="FTMS"/>
<pk mz="486.060689" i="1451861.6" sn="8.58" a="2027.53" fwhm="0.001730" res="281036.0" algo="FTMS"/>
<pk mz="486.067878" i="2519383.5" sn="16.60" a="2847.90" fwhm="0.001403" res="346531.3" algo="FTMS"/>
<pk mz="486.079046" i="1788762.8" sn="11.11" a="2492.46" fwhm="0.001657" res="293398.1" algo="FTMS"/>
<pk mz="486.088996" i="1955677.5" sn="12.36" a="2970.02" fwhm="0.001761" res="276062.7" algo="FTMS"/>
<pk mz="486.097149" i="1827423.9" z="-1" sn="11.40" a="2132.95" fwhm="0.001439" res="337688.5" algo="FTMS" component_name="DW" deconvoluted_molecular_mass="485.094368" deconvoluted_isotopic_mass="486.097821"/>
<pk mz="486.104569" i="1756513.9" sn="10.87" a="2084.10" fwhm="0.001476" res="329356.5" algo="FTMS"/>
<pk mz="486.115268" i="2443108.8" sn="16.03" a="3367.96" fwhm="0.001560" res="311547.6" algo="FTMS"/>
<pk mz="486.125312" i="2171751.8" sn="13.99" a="2420.02" fwhm="0.001451" res="335101.9" algo="FTMS"/>
<pk mz="486.133408" i="2269546.0" z="-1" sn="14.72" a="2548.99" fwhm="0.001399" res="347549.9" algo="FTMS" component_name="DD" deconvoluted_molecular_mass="485.130727" deconvoluted_isotopic_mass="486.134080"/>
<pk mz="486.140480" i="1248108.0" sn="7.05" a="1227.84" fwhm="0.001372" res="354201.8" algo="FTMS"/>
<pk mz="486.161717" i="1852017.9" sn="11.59" a="2189.89" fwhm="0.001450" res="335346.4" algo="FTMS"/>
<pk mz="486.169830" i="1560436.3" sn="9.40" a="1520.96" fwhm="0.001393" res="349025.5" algo="FTMS"/>
<pk mz="486.198097" i="1579900.1" sn="9.54" a="1676.11" fwhm="0.001409" res="345138.2" algo="FTMS"/>
<pk mz="486.234400" i="2131846.3" sn="13.69" a="2624.50" fwhm="0.001448" res="335802.1" algo="FTMS"/>
<pk mz="486.242636" i="1521032.6" sn="9.10" a="1441.62" fwhm="0.001265" res="384284.0" algo="FTMS"/>
<pk mz="487.015329" i="1854560.6" sn="11.60" a="2408.03" fwhm="0.001588" res="306735.4" algo="FTMS"/>
<pk mz="487.036650" i="2689126.5" sn="17.87" a="3826.62" fwhm="0.001542" res="315897.4" algo="FTMS"/>
<pk mz="487.051935" i="3722859.0" sn="25.64" a="4887.08" fwhm="0.001453" res="335217.1" algo="FTMS"/>
<pk mz="487.062957" i="2850926.0" sn="19.09" a="3808.79" fwhm="0.001505" res="323645.6" algo="FTMS"/>
<pk mz="487.073000" i="5616240.5" sn="39.86" a="8632.39" fwhm="0.001554" res="313420.9" algo="FTMS"/>
<pk mz="487.088224" i="3462261.0" sn="23.68" a="4590.84" fwhm="0.001543" res="315582.5" algo="FTMS"/>
<pk mz="487.099495" i="2722424.0" sn="18.12" a="3530.77" fwhm="0.001535" res="317417.4" algo="FTMS"/>
<pk mz="487.109377" i="6191739.0" sn="44.18" a="9775.67" fwhm="0.001615" res="301588.7" algo="FTMS"/>
<pk mz="487.124579" i="3448959.0" sn="23.58" a="4714.95" fwhm="0.001563" res="311665.7" algo="FTMS"/>
<pk mz="487.137712" i="1368962.8" sn="7.96" a="1301.35" fwhm="0.001258" res="387178.2" algo="FTMS"/>
<pk mz="487.145735" i="4415109.0" sn="30.84" a="6441.79" fwhm="0.001542" res="315826.0" algo="FTMS"/>
<pk mz="487.161059" i="1913481.3" sn="12.05" a="2416.78" fwhm="0.001586" res="307159.5" algo="FTMS"/>
<pk mz="487.174033" i="1382796.9" sn="8.06" a="1507.47" fwhm="0.001383" res="352217.1" algo="FTMS"/>
<pk mz="487.182026" i="3769999.3" sn="25.99" a="4873.96" fwhm="0.001492" res="326521.4" algo="FTMS"/>
<pk mz="487.197303" i="1256595.4" sn="7.11" a="1378.13" fwhm="0.001499" res="324908.4" algo="FTMS"/>
<pk mz="487.210444" i="1304471.0" sn="7.47" a="1120.72" fwhm="0.001243" res="391971.3" algo="FTMS"/>
<pk mz="487.218475" i="5754521.5" sn="40.90" a="8693.03" fwhm="0.001584" res="307564.1" algo="FTMS"/>
<pk mz="487.240966" i="2164895.5" sn="13.93" a="2714.20" fwhm="0.001542" res="315924.7" algo="FTMS"/>
<pk mz="487.254874" i="5473955.5" sn="38.79" a="8030.34" fwhm="0.001541" res="316145.1" algo="FTMS"/>
<pk mz="487.291283" i="2824365.5" sn="18.89" a="3746.13" fwhm="0.001506" res="323607.8" algo="FTMS"/>
<pk mz="487.363852" i="1504449.8" sn="8.97" a="1478.97" fwhm="0.001291" res="377380.7" algo="FTMS"/>
<pk mz="488.047104" i="3200383.3" sn="21.71" a="4229.99" fwhm="0.001454" res="335716.1" algo="FTMS"/>
<pk mz="488.054984" i="1471873.5" sn="8.73" a="1945.89" fwhm="0.001791" res="272549.0" algo="FTMS"/>
<pk mz="488.058336" i="2152322.5" sn="13.84" a="3069.72" fwhm="0.001608" res="303585.9" algo="FTMS"/>
<pk mz="488.076288" i="1293959.4" sn="7.39" a="1059.82" fwhm="0.001377" res="354441.5" algo="FTMS"/>
<pk mz="488.083471" i="3209609.5" sn="21.78" a="4460.59" fwhm="0.001550" res="314883.6" algo="FTMS"/>
<pk mz="488.094666" i="2428300.5" sn="15.91" a="3123.72" fwhm="0.001515" res="322173.4" algo="FTMS"/>
<pk mz="488.104768" i="1432207.3" sn="8.43" a="1355.54" fwhm="0.001253" res="389547.6" algo="FTMS"/>
<pk mz="488.119960" i="1825171.5" sn="11.38" a="1947.23" fwhm="0.001408" res="346742.8" algo="FTMS"/>
<pk mz="488.131133" i="1788310.6" sn="11.10" a="2051.86" fwhm="0.001443" res="338189.1" algo="FTMS"/>
<pk mz="488.141097" i="1387161.4" sn="8.09" a="1998.91" fwhm="0.001761" res="277210.7" algo="FTMS"/>
<pk mz="488.177476" i="2462115.3" sn="16.16" a="2891.49" fwhm="0.001371" res="356028.0" algo="FTMS"/>
<pk mz="488.188600" i="1798310.5" sn="11.18" a="1925.97" fwhm="0.001480" res="329784.6" algo="FTMS"/>
<pk mz="488.213780" i="3162541.5" sn="21.43" a="3986.86" fwhm="0.001438" res="339590.5" algo="FTMS"/>
<pk mz="488.222049" i="1642415.8" sn="10.01" a="1962.04" fwhm="0.001458" res="334902.7" algo="FTMS"/>
<pk mz="488.249993" i="1876407.5" sn="11.76" a="2191.03" fwhm="0.001385" res="352417.5" algo="FTMS"/>
<pk mz="488.258140" i="1437625.8" sn="8.47" a="1671.77" fwhm="0.001475" res="331112.4" algo="FTMS"/>
<pk mz="489.031123" i="4476046.5" sn="31.29" a="6499.38" fwhm="0.001531" res="319504.6" algo="FTMS"/>
<pk mz="489.042241" i="2037393.8" sn="12.97" a="2735.92" fwhm="0.001524" res="320799.5" algo="FTMS"/>
<pk mz="489.052125" i="2890388.5" sn="19.38" a="4148.55" fwhm="0.001598" res="305984.4" algo="FTMS"/>
<pk mz="489.067447" i="6326424.5" sn="45.19" a="9397.77" fwhm="0.001569" res="311661.1" algo="FTMS"/>
<pk mz="489.078659" i="2946715.8" sn="19.80" a="3830.78" fwhm="0.001456" res="335801.5" algo="FTMS"/>
<pk mz="489.088583" i="3731102.5" sn="25.70" a="5751.68" fwhm="0.001655" res="295486.3" algo="FTMS"/>
<pk mz="489.103815" i="4962466.5" sn="34.94" a="7155.32" fwhm="0.001546" res="316278.0" algo="FTMS"/>
<pk mz="489.115023" i="3725477.8" sn="25.65" a="5630.36" fwhm="0.001592" res="307255.1" algo="FTMS"/>
<pk mz="489.124958" i="3311272.5" sn="22.54" a="4760.86" fwhm="0.001539" res="317877.3" algo="FTMS"/>
<pk mz="489.140265" i="7683244.5" z="-1" sn="55.38" a="11130.40" fwhm="0.001517" res="322413.3" algo="FTMS" component_name="GF" deconvoluted_molecular_mass="489.140937" deconvoluted_isotopic_mass="489.140946"/>
<pk mz="489.151479" i="1761199.8" sn="10.90" a="2548.93" fwhm="0.002381" res="205461.9" algo="FTMS"/>
<pk mz="489.161284" i="2159794.5" sn="13.89" a="2740.79" fwhm="0.001545" res="316673.6" algo="FTMS"/>
<pk mz="489.176681" i="3152566.8" sn="21.35" a="4141.52" fwhm="0.001485" res="329500.0" algo="FTMS"/>
<pk mz="489.189764" i="3175098.3" sn="21.52" a="4493.24" fwhm="0.001527" res="320421.2" algo="FTMS"/>
<pk mz="489.197761" i="3347644.5" sn="22.81" a="4152.06" fwhm="0.001379" res="354691.1" algo="FTMS"/>
<pk mz="489.213028" i="1683904.6" sn="10.32" a="2109.08" fwhm="0.001531" res="319514.2" algo="FTMS"/>
<pk mz="489.226164" i="2625220.3" sn="17.39" a="2810.99" fwhm="0.001281" res="381849.1" algo="FTMS"/>
<pk mz="489.234195" i="4320454.5" sn="30.12" a="5789.73" fwhm="0.001455" res="336268.0" algo="FTMS"/>
<pk mz="489.270542" i="2641104.5" sn="17.51" a="3503.71" fwhm="0.001554" res="314874.0" algo="FTMS"/>
<pk mz="489.277405" i="1724626.3" sn="10.48" a="1844.93" fwhm="0.001412" res="346437.0" algo="FTMS"/>
<pk mz="490.026367" i="1563039.1" sn="9.28" a="1888.03" fwhm="0.001545" res="317223.2" algo="FTMS"/>
<pk mz="490.062815" i="4303273.0" sn="29.58" a="5675.86" fwhm="0.001456" res="336598.2" algo="FTMS"/>
<pk mz="490.070981" i="1479083.3" sn="8.66" a="1279.52" fwhm="0.001186" res="413311.6" algo="FTMS"/>
<pk mz="490.073975" i="2241964.0" sn="14.31" a="3323.52" fwhm="0.001593" res="307614.9" algo="FTMS"/>
<pk mz="490.099114" i="3123123.0" sn="20.84" a="4541.82" fwhm="0.001632" res="300339.2" algo="FTMS"/>
<pk mz="490.107400" i="1682869.1" sn="10.17" a="2200.98" fwhm="0.001556" res="314932.0" algo="FTMS"/>
<pk mz="490.110155" i="2263478.0" sn="14.47" a="2681.36" fwhm="0.001419" res="345454.5" algo="FTMS"/>
<pk mz="490.135440" i="2471356.8" sn="16.01" a="2827.25" fwhm="0.001407" res="348326.6" algo="FTMS"/>
<pk mz="490.143561" i="1896383.0" z="-1" sn="11.75" a="2579.37" fwhm="0.001569" res="312481.7" algo="FTMS" component_name="GF" deconvoluted_molecular_mass="489.140937" deconvoluted_isotopic_mass="490.144245"/>
<pk mz="490.156483" i="1440450.5" sn="8.37" a="2024.71" fwhm="0.001683" res="291295.0" algo="FTMS"/>
<pk mz="490.172085" i="1371334.8" sn="7.86" a="1366.92" fwhm="0.001324" res="370331.6" algo="FTMS"/>
<pk mz="490.193072" i="2856396.5" sn="18.86" a="3437.30" fwhm="0.001377" res="355872.6" algo="FTMS"/>
<pk mz="490.229469" i="3310038.5" sn="22.22" a="4667.37" fwhm="0.001552" res="315883.2" algo="FTMS"/>
<pk mz="490.265905" i="2062304.4" sn="12.98" a="2564.71" fwhm="0.001496" res="327637.2" algo="FTMS"/>
<pk mz="490.292272" i="2743271.5" sn="18.02" a="3471.59" fwhm="0.001435" res="341616.5" algo="FTMS"/>
<pk mz="491.010657" i="1332906.4" sn="7.57" a="1020.92" fwhm="0.001232" res="398538.5" algo="FTMS"/>
<pk mz="491.046781" i="6412980.0" sn="45.21" a="9433.55" fwhm="0.001552" res="316446.6" algo="FTMS"/>
<pk mz="491.057921" i="3023031.3" sn="20.09" a="4377.52" fwhm="0.001537" res="319491.5" algo="FTMS"/>
<pk mz="491.067839" i="2064569.9" sn="12.99" a="3025.73" fwhm="0.001704" res="288179.2" algo="FTMS"/>
<pk mz="491.083186" i="7280318.0" sn="51.64" a="10430.77" fwhm="0.001508" res="325588.1" algo="FTMS"/>
<pk mz="491.094378" i="4246209.0" sn="29.16" a="6169.48" fwhm="0.001522" res="322583.3" algo="FTMS"/>
<pk mz="491.104319" i="1736131.8" sn="10.56" a="2844.71" fwhm="0.002470" res="198848.0" algo="FTMS"/>
<pk mz="491.119493" i="8840904.0" z="-1" sn="63.20" a="13358.17" fwhm="0.001575" res="311844.6" algo="FTMS" component_name="EC" deconvoluted_molecular_mass="491.120195" deconvoluted_isotopic_mass="491.120180"/>
<pk mz="491.130713" i="2857162.8" sn="18.87" a="4435.78" fwhm="0.001913" res="256745.6" algo="FTMS"/>
<pk mz="491.140276" i="1284813.4" sn="7.22" a="2055.56" fwhm="0.002327" res="211078.3" algo="FTMS"/>
<pk mz="491.155913" i="6240977.5" sn="43.94" a="8948.71" fwhm="0.001527" res="321564.9" algo="FTMS"/>
<pk mz="491.168941" i="2426581.3" sn="15.68" a="3585.80" fwhm="0.001616" res="303892.4" algo="FTMS"/>
<pk mz="491.177108" i="1309655.4" sn="7.40" a="1576.69" fwhm="0.001503" res="326697.3" algo="FTMS"/>
<pk mz="491.192319" i="4195035.5" sn="28.78" a="6218.61" fwhm="0.001574" res="312152.8" algo="FTMS"/>
<pk mz="491.205340" i="4068063.0" sn="27.84" a="6189.86" fwhm="0.001592" res="308581.7" algo="FTMS"/>
<pk mz="491.213285" i="1849313.1" sn="11.40" a="2321.24" fwhm="0.001539" res="319171.5" algo="FTMS"/>
<pk mz="491.228832" i="1604325.4" sn="9.58" a="1521.71" fwhm="0.001235" res="397760.0" algo="FTMS"/>
<pk mz="491.241764" i="3804392.8" sn="25.88" a="6057.53" fwhm="0.001615" res="304233.2" algo="FTMS"/>
<pk mz="491.249921" i="1259499.0" sn="7.03" a="1076.46" fwhm="0.001216" res="403892.3" algo="FTMS"/>
<pk mz="491.278104" i="1309426.6" sn="7.40" a="1522.91" fwhm="0.001577" res="311441.5" algo="FTMS"/>
<pk mz="492.041949" i="2368448.0" sn="15.24" a="2821.56" fwhm="0.001458" res="337480.4" algo="FTMS"/>
<pk mz="492.078298" i="4430794.0" sn="30.52" a="6217.68" fwhm="0.001510" res="325789.5" algo="FTMS"/>
<pk mz="492.086535" i="1820108.1" sn="11.18" a="2251.04" fwhm="0.001573" res="312746.6" algo="FTMS"/>
<pk mz="492.089682" i="2173389.0" sn="13.80" a="2343.39" fwhm="0.001348" res="364967.9" algo="FTMS"/>
<pk mz="492.114817" i="3160019.8" sn="21.11" a="4072.23" fwhm="0.001432" res="343731.3" algo="FTMS"/>
<pk mz="492.122917" i="1931989.9" z="-1" sn="12.01" a="2421.95" fwhm="0.001514" res="324982.5" algo="FTMS" component_name="EC" deconvoluted_molecular_mass="491.120195" deconvoluted_isotopic_mass="492.123607"/>
<pk mz="492.126064" i="1375190.6" sn="7.88" a="1369.23" fwhm="0.001336" res="368299.8" algo="FTMS"/>
<pk mz="492.151316" i="2212829.5" sn="14.09" a="2520.16" fwhm="0.001446" res="340389.8" algo="FTMS"/>
<pk mz="492.159198" i="1837791.5" sn="11.31" a="2883.55" fwhm="0.001856" res="265111.2" algo="FTMS"/>
<pk mz="492.172261" i="1527779.1" sn="9.01" a="1570.92" fwhm="0.001305" res="377210.0" algo="FTMS"/>
<pk mz="492.183445" i="2928614.0" sn="19.39" a="3752.84" fwhm="0.001463" res="336391.0" algo="FTMS"/>
<pk mz="492.195612" i="1797097.3" sn="11.01" a="2031.91" fwhm="0.001427" res="344805.1" algo="FTMS"/>
<pk mz="492.208682" i="3282924.8" sn="22.02" a="4135.76" fwhm="0.001430" res="344213.4" algo="FTMS"/>
<pk mz="492.245008" i="2220534.5" sn="14.15" a="2754.80" fwhm="0.001474" res="333973.0" algo="FTMS"/>
<pk mz="493.026088" i="2818759.0" sn="18.58" a="3246.68" fwhm="0.001354" res="364163.7" algo="FTMS"/>
<pk mz="493.062410" i="9179345.0" z="-1" sn="65.71" a="13975.89" fwhm="0.001572" res="313713.0" algo="FTMS" component_name="DN" deconvoluted_molecular_mass="493.063125" deconvoluted_isotopic_mass="493.063103"/>
<pk mz="493.073602" i="3132627.5" sn="20.90" a="4470.15" fwhm="0.001572" res="313587.5" algo="FTMS"/>
<pk mz="493.098731" i="9601242.0" z="-1" sn="68.83" a="14558.43" fwhm="0.001570" res="314043.5" algo="FTMS" component_name="CW" deconvoluted_molecular_mass="493.099430" deconvoluted_isotopic_mass="493.099424"/>
<pk mz="493.110067" i="4693213.0" sn="32.47" a="7096.19" fwhm="0.001585" res="311139.1" algo="FTMS"/>
<pk mz="493.135157" i="10154212.0" z="-1" sn="72.93" a="15833.61" fwhm="0.001571" res="313816.5" algo="FTMS" component_name="CF" deconvoluted_molecular_mass="493.135862" deconvoluted_isotopic_mass="493.135850"/>
<pk mz="493.146366" i="2371815.0" sn="15.27" a="3843.03" fwhm="0.001921" res="256720.0" algo="FTMS"/>
<pk mz="493.171557" i="6242541.5" sn="43.95" a="9486.60" fwhm="0.001557" res="316665.5" algo="FTMS"/>
<pk mz="493.184643" i="3144945.0" sn="20.99" a="4878.55" fwhm="0.001654" res="298206.1" algo="FTMS"/>
<pk mz="493.207827" i="3072247.3" sn="20.46" a="4345.23" fwhm="0.001553" res="317500.1" algo="FTMS"/>
<pk mz="493.221041" i="4274426.5" sn="29.36" a="6380.25" fwhm="0.001579" res="312430.9" algo="FTMS"/>
<pk mz="493.244317" i="1935616.9" sn="12.03" a="2280.86" fwhm="0.001422" res="346948.0" algo="FTMS"/>
<pk mz="493.257392" i="3077892.3" sn="20.50" a="3865.04" fwhm="0.001435" res="343816.1" algo="FTMS"/>
<pk mz="494.036527" i="1318866.4" sn="7.46" a="1065.55" fwhm="0.001121" res="440745.0" algo="FTMS"/>
<pk mz="494.057628" i="3122136.0" sn="20.82" a="3956.99" fwhm="0.001492" res="331195.8" algo="FTMS"/>
<pk mz="494.065856" i="2416090.3" z="-1" sn="15.59" a="3268.28" fwhm="0.001560" res="316639.1" algo="FTMS" component_name="DN" deconvoluted_molecular_mass="493.063125" deconvoluted_isotopic_mass="494.066552"/>
<pk mz="494.073153" i="1258460.0" sn="7.01" a="1109.31" fwhm="0.001374" res="359685.8" algo="FTMS"/>
<pk mz="494.094007" i="4068833.5" sn="27.84" a="5363.19" fwhm="0.001491" res="331447.9" algo="FTMS"/>
<pk mz="494.102101" i="2393059.8" z="-1" sn="15.42" a="3132.63" fwhm="0.001534" res="322005.3" algo="FTMS" component_name="CW" deconvoluted_molecular_mass="493.099430" deconvoluted_isotopic_mass="494.102797"/>
<pk mz="494.105227" i="1438948.5" sn="8.35" a="1644.44" fwhm="0.001517" res="325682.4" algo="FTMS"/>
<pk mz="494.130461" i="3562987.3" sn="24.09" a="4436.39" fwhm="0.001431" res="345367.7" algo="FTMS"/>
<pk mz="494.138560" i="2469357.3" z="-1" sn="15.99" a="2702.70" fwhm="0.001327" res="372394.2" algo="FTMS" component_name="CF" deconvoluted_molecular_mass="493.135862" deconvoluted_isotopic_mass="494.139256"/>
<pk mz="494.166694" i="1787380.6" sn="10.93" a="1654.63" fwhm="0.001246" res="396654.2" algo="FTMS"/>
<pk mz="494.174964" i="1806838.9" sn="11.08" a="1988.81" fwhm="0.001385" res="356737.5" algo="FTMS"/>
<pk mz="494.179862" i="1371640.1" sn="7.85" a="1585.38" fwhm="0.001808" res="273376.6" algo="FTMS"/>
<pk mz="494.187790" i="1510906.3" sn="8.88" a="1771.25" fwhm="0.001559" res="317025.2" algo="FTMS"/>
<pk mz="494.224268" i="1949699.9" sn="12.14" a="2663.31" fwhm="0.001522" res="324762.1" algo="FTMS"/>
<pk mz="494.260983" i="1491213.5" sn="8.74" a="1872.61" fwhm="0.001708" res="289405.0" algo="FTMS"/>
<pk mz="495.041690" i="6487770.0" sn="45.76" a="9671.48" fwhm="0.001559" res="317529.8" algo="FTMS"/>
<pk mz="495.078054" i="10552036.0" z="-1" sn="75.87" a="16888.53" fwhm="0.001622" res="305148.0" algo="FTMS" component_name="BN" deconvoluted_molecular_mass="495.078753" deconvoluted_isotopic_mass="495.078753"/>
<pk mz="495.089290" i="3689190.5" sn="25.02" a="5610.70" fwhm="0.001648" res="300368.5" algo="FTMS"/>
<pk mz="495.114444" i="10363629.0" z="-1" sn="74.48" a="15577.48" fwhm="0.001529" res="323864.0" algo="FTMS" component_name="BW" deconvoluted_molecular_mass="495.115040" deconvoluted_isotopic_mass="495.115144"/>
<pk mz="495.125526" i="3027183.8" sn="20.12" a="5342.14" fwhm="0.001827" res="271071.2" algo="FTMS"/>
<pk mz="495.142777" i="5405428.5" sn="37.74" a="7746.10" fwhm="0.001500" res="330139.5" algo="FTMS"/>
<pk mz="495.150834" i="9263862.0" z="-1" sn="66.33" a="14426.63" fwhm="0.001587" res="311988.9" algo="FTMS" component_name="DJ" deconvoluted_molecular_mass="495.151540" deconvoluted_isotopic_mass="495.151533"/>
<pk mz="495.163810" i="1447417.9" sn="8.41" a="1702.54" fwhm="0.001788" res="276949.5" algo="FTMS"/>
<pk mz="495.183207" i="6059775.0" sn="42.59" a="9631.74" fwhm="0.001640" res="301964.8" algo="FTMS"/>
<pk mz="495.187278" i="5736192.0" sn="40.19" a="9534.16" fwhm="0.001660" res="298221.3" algo="FTMS"/>
<pk mz="495.200226" i="3255555.3" sn="21.81" a="5017.37" fwhm="0.001710" res="289608.9" algo="FTMS"/>
<pk mz="495.218108" i="1859080.0" sn="11.46" a="2336.22" fwhm="0.001585" res="312414.6" algo="FTMS"/>
<pk mz="495.223718" i="2977033.5" sn="19.75" a="4353.69" fwhm="0.001512" res="327506.9" algo="FTMS"/>
<pk mz="495.236680" i="3324684.8" sn="22.32" a="4130.17" fwhm="0.001465" res="337936.0" algo="FTMS"/>
<pk mz="495.254524" i="1422353.5" sn="8.23" a="1369.67" fwhm="0.001383" res="358078.0" algo="FTMS"/>
<pk mz="495.259912" i="1803538.9" sn="11.05" a="1846.34" fwhm="0.001407" res="351994.8" algo="FTMS"/>
<pk mz="495.273040" i="1428502.4" sn="8.27" a="1723.06" fwhm="0.001626" res="304567.0" algo="FTMS"/>
<pk mz="496.036699" i="1324764.5" sn="7.50" a="1654.67" fwhm="0.001735" res="285912.7" algo="FTMS"/>
<pk mz="496.045055" i="1257182.8" sn="7.00" a="1177.65" fwhm="0.001338" res="370671.4" algo="FTMS"/>
<pk mz="496.073392" i="4307942.0" sn="29.61" a="6408.43" fwhm="0.001607" res="308766.2" algo="FTMS"/>
<pk mz="496.081397" i="2191336.0" z="-1" sn="13.92" a="2771.71" fwhm="0.001578" res="314338.5" algo="FTMS" component_name="BN" deconvoluted_molecular_mass="495.078753" deconvoluted_isotopic_mass="496.082099"/>
<pk mz="496.088406" i="1420777.9" sn="8.21" a="1679.36" fwhm="0.001548" res="320457.0" algo="FTMS"/>
<pk mz="496.099688" i="1623532.9" sn="9.72" a="1864.99" fwhm="0.001495" res="331901.5" algo="FTMS"/>
<pk mz="496.109776" i="3659247.5" sn="24.80" a="5383.59" fwhm="0.001581" res="313825.2" algo="FTMS"/>
<pk mz="496.117822" i="2957297.5" z="-1" sn="19.60" a="3763.03" fwhm="0.001436" res="345447.8" algo="FTMS" component_name="BW" deconvoluted_molecular_mass="495.115040" deconvoluted_isotopic_mass="496.118524"/>
<pk mz="496.120700" i="1612018.3" sn="9.63" a="1908.67" fwhm="0.001501" res="330566.0" algo="FTMS"/>
<pk mz="496.146099" i="4107256.8" sn="28.12" a="6007.70" fwhm="0.001582" res="313663.7" algo="FTMS"/>
<pk mz="496.154209" i="2331131.0" z="-1" sn="14.96" a="2907.94" fwhm="0.001497" res="331383.6" algo="FTMS" component_name="DJ" deconvoluted_molecular_mass="495.151540" deconvoluted_isotopic_mass="496.154912"/>
<pk mz="496.159149" i="1992188.3" sn="12.45" a="2822.80" fwhm="0.001742" res="284782.8" algo="FTMS"/>
<pk mz="496.182666" i="1787906.3" sn="10.93" a="2024.76" fwhm="0.001468" res="338079.5" algo="FTMS"/>
<pk mz="496.186787" i="1288451.3" sn="7.23" a="1442.97" fwhm="0.001565" res="317089.6" algo="FTMS"/>
<pk mz="496.195401" i="2088453.6" sn="13.16" a="2923.86" fwhm="0.001575" res="314978.1" algo="FTMS"/>
<pk mz="497.021008" i="1945817.9" sn="12.10" a="2703.63" fwhm="0.001635" res="304006.8" algo="FTMS"/>
<pk mz="497.036275" i="2114781.8" sn="13.35" a="2317.81" fwhm="0.001484" res="334882.1" algo="FTMS"/>
<pk mz="497.057322" i="7927011.0" z="-1" sn="56.42" a="11726.28" fwhm="0.001547" res="321285.6" algo="FTMS" component_name="FU" deconvoluted_molecular_mass="497.057986" deconvoluted_isotopic_mass="497.058027"/>
<pk mz="497.068373" i="1593830.0" sn="9.49" a="1764.05" fwhm="0.001482" res="335450.9" algo="FTMS"/>
<pk mz="497.072579" i="2249447.0" sn="14.35" a="3234.79" fwhm="0.001629" res="305182.9" algo="FTMS"/>
<pk mz="497.083628" i="1709545.9" sn="10.35" a="2012.88" fwhm="0.001468" res="338580.9" algo="FTMS"/>
<pk mz="497.092452" i="13161708.0" z="-1" sn="95.20" a="17525.13" fwhm="0.001337" res="371761.8" algo="FTMS" component_name="s" deconvoluted_molecular_mass="497.092643" deconvoluted_isotopic_mass="497.093157"/>
<pk mz="497.094051" i="7886060.5" z="-1" sn="56.12" a="8197.54" fwhm="0.001156" res="430006.8" algo="FTMS" component_name="FY" deconvoluted_molecular_mass="497.094738" deconvoluted_isotopic_mass="497.094756"/>
<pk mz="497.104805" i="2726639.3" sn="17.89" a="3662.97" fwhm="0.001650" res="301208.2" algo="FTMS"/>
<pk mz="497.108615" i="1309808.3" sn="7.39" a="1680.97" fwhm="0.001814" res="274002.5" algo="FTMS"/>
<pk mz="497.119852" i="1266035.1" z="-1" sn="7.06" a="2051.07" fwhm="0.002640" res="188330.6" algo="FTMS" component_name="BW" deconvoluted_molecular_mass="495.115040" deconvoluted_isotopic_mass="497.120557"/>
<pk mz="497.130064" i="10241270.0" z="-1" sn="73.57" a="16039.38" fwhm="0.001576" res="315379.0" algo="FTMS" component_name="CD" deconvoluted_molecular_mass="497.130788" deconvoluted_isotopic_mass="497.130769"/>
<pk mz="497.141245" i="2292216.5" sn="14.67" a="3351.08" fwhm="0.001935" res="256879.8" algo="FTMS"/>
<pk mz="497.145699" i="1337593.8" sn="7.59" a="1380.66" fwhm="0.001467" res="338832.5" algo="FTMS"/>
<pk mz="497.149568" i="1310202.8" sn="7.39" a="1462.97" fwhm="0.001381" res="359916.3" algo="FTMS"/>
<pk mz="497.158411" i="10622205.0" z="-1" sn="76.39" a="17629.62" fwhm="0.001657" res="300089.0" algo="FTMS" component_name="BH" deconvoluted_molecular_mass="497.158609" deconvoluted_isotopic_mass="497.159116"/>
<pk mz="497.166307" i="6243583.0" sn="43.95" a="8139.59" fwhm="0.001392" res="357162.8" algo="FTMS"/>
<pk mz="497.197474" i="1669895.0" sn="10.06" a="2577.51" fwhm="0.001910" res="260317.1" algo="FTMS"/>
<pk mz="497.202937" i="4307208.5" sn="29.60" a="6937.49" fwhm="0.001627" res="305511.3" algo="FTMS"/>
<pk mz="497.215908" i="2036491.8" sn="12.77" a="2618.13" fwhm="0.001546" res="321706.7" algo="FTMS"/>
<pk mz="497.239286" i="5016849.5" sn="34.86" a="7396.39" fwhm="0.001563" res="318138.2" algo="FTMS"/>
<pk mz="497.252359" i="1420821.0" sn="8.21" a="1423.94" fwhm="0.001477" res="336617.0" algo="FTMS"/>
<pk mz="497.275624" i="4189467.0" sn="28.73" a="5667.95" fwhm="0.001525" res="326098.0" algo="FTMS"/>
<pk mz="497.312068" i="1850660.3" sn="11.40" a="2200.00" fwhm="0.001451" res="342732.2" algo="FTMS"/>
<pk mz="498.031368" i="2068699.3" sn="13.01" a="3401.90" fwhm="0.001948" res="255663.4" algo="FTMS"/>
<pk mz="498.052602" i="1822944.6" sn="11.19" a="2074.73" fwhm="0.001528" res="325997.4" algo="FTMS"/>
<pk mz="498.060562" i="1728482.6" z="-1" sn="10.49" a="2461.17" fwhm="0.001808" res="275402.1" algo="FTMS" component_name="FU" deconvoluted_molecular_mass="497.057986" deconvoluted_isotopic_mass="498.061270"/>
<pk mz="498.067895" i="1892836.5" sn="11.71" a="2195.97" fwhm="0.001438" res="346368.3" algo="FTMS"/>
<pk mz="498.078857" i="1710567.3" sn="10.36" a="1681.26" fwhm="0.001402" res="355288.4" algo="FTMS"/>
<pk mz="498.088959" i="3763689.8" sn="25.57" a="5723.58" fwhm="0.001601" res="311114.5" algo="FTMS"/>
<pk mz="498.092337" i="5146090.5" z="-1" sn="35.81" a="7980.58" fwhm="0.001587" res="313880.3" algo="FTMS" component_name="s" deconvoluted_molecular_mass="497.092643" deconvoluted_isotopic_mass="498.093045"/>
<pk mz="498.097284" i="1538028.0" z="-1" sn="9.08" a="1170.54" fwhm="0.001034" res="481948.8" algo="FTMS" component_name="FY" deconvoluted_molecular_mass="497.094738" deconvoluted_isotopic_mass="498.097992"/>
<pk mz="498.104071" i="1672685.6" sn="10.08" a="1751.82" fwhm="0.001294" res="384785.2" algo="FTMS"/>
<pk mz="498.115556" i="1413360.6" sn="8.15" a="1644.86" fwhm="0.001678" res="296870.2" algo="FTMS"/>
<pk mz="498.125366" i="2836467.0" sn="18.70" a="3894.54" fwhm="0.001542" res="323051.8" algo="FTMS"/>
<pk mz="498.133492" i="2856437.0" z="-1" sn="18.85" a="3959.36" fwhm="0.001518" res="328047.7" algo="FTMS" component_name="CD" deconvoluted_molecular_mass="497.130788" deconvoluted_isotopic_mass="498.134201"/>
<pk mz="498.161704" i="4963836.5" z="-1" sn="34.46" a="7363.77" fwhm="0.001587" res="313865.9" algo="FTMS" component_name="BH" deconvoluted_molecular_mass="497.158609" deconvoluted_isotopic_mass="498.162413"/>
<pk mz="498.169684" i="1489406.3" sn="8.72" a="1254.43" fwhm="0.001123" res="443707.9" algo="FTMS"/>
<pk mz="498.174757" i="2256895.5" sn="14.40" a="2948.06" fwhm="0.001593" res="312769.8" algo="FTMS"/>
<pk mz="498.211265" i="1640712.9" sn="9.84" a="1751.00" fwhm="0.001459" res="341439.1" algo="FTMS"/>
<pk mz="498.242453" i="1286416.8" sn="7.21" a="1240.19" fwhm="0.001500" res="332254.5" algo="FTMS"/>
<pk mz="498.278925" i="1934873.9" sn="12.02" a="2527.70" fwhm="0.001555" res="320474.4" algo="FTMS"/>
<pk mz="498.930193" i="2153662.0" sn="13.64" a="2978.37" fwhm="0.001607" res="310399.8" algo="FTMS"/>
<pk mz="499.015466" i="1485523.4" sn="8.69" a="1443.58" fwhm="0.001294" res="385742.0" algo="FTMS"/>
<pk mz="499.036582" i="3660504.8" sn="24.80" a="5632.29" fwhm="0.001640" res="304296.2" algo="FTMS"/>
<pk mz="499.051808" i="3237084.5" sn="21.67" a="4682.03" fwhm="0.001624" res="307316.1" algo="FTMS"/>
<pk mz="499.062983" i="1974239.3" z="-1" sn="12.31" a="2802.76" fwhm="0.001662" res="300350.5" algo="FTMS" component_name="FU" deconvoluted_molecular_mass="497.057986" deconvoluted_isotopic_mass="499.063694"/>
<pk mz="499.072961" i="9283298.0" z="-1" sn="66.46" a="15282.72" fwhm="0.001646" res="303197.0" algo="FTMS" component_name="DH" deconvoluted_molecular_mass="499.073657" deconvoluted_isotopic_mass="499.073673"/>
<pk mz="499.084224" i="1309924.6" sn="7.39" a="1471.89" fwhm="0.001615" res="309021.9" algo="FTMS"/>
<pk mz="499.089642" i="8113894.0" z="-1" sn="57.80" a="14458.85" fwhm="0.001841" res="271065.9" algo="FTMS" component_name="FI" deconvoluted_molecular_mass="499.090714" deconvoluted_isotopic_mass="499.090354"/>
<pk mz="499.096288" i="1303143.6" sn="7.34" a="2065.63" fwhm="0.002519" res="198146.9" algo="FTMS"/>
<pk mz="499.099499" i="2162920.5" z="-1" sn="13.71" a="3051.43" fwhm="0.001711" res="291776.6" algo="FTMS" component_name="s" deconvoluted_molecular_mass="497.092643" deconvoluted_isotopic_mass="499.100211"/>
<pk mz="499.109292" i="9805547.0" z="-1" sn="70.33" a="15799.09" fwhm="0.001648" res="302940.1" algo="FTMS" component_name="CR" deconvoluted_molecular_mass="499.110029" deconvoluted_isotopic_mass="499.110004"/>
<pk mz="499.120628" i="1622509.8" sn="9.70" a="2301.05" fwhm="0.001652" res="302090.2" algo="FTMS"/>
<pk mz="499.124465" i="1936110.8" sn="12.03" a="2129.96" fwhm="0.001415" res="352709.0" algo="FTMS"/>
<pk mz="499.135843" i="2155505.5" sn="13.65" a="3901.74" fwhm="0.002175" res="229450.6" algo="FTMS"/>
<pk mz="499.145675" i="8777460.0" z="-1" sn="62.72" a="14669.72" fwhm="0.001703" res="293070.0" algo="FTMS" component_name="EF" deconvoluted_molecular_mass="499.146419" deconvoluted_isotopic_mass="499.146387"/>
<pk mz="499.155294" i="3342582.5" sn="22.45" a="5062.86" fwhm="0.001617" res="308668.0" algo="FTMS"/>
<pk mz="499.160808" i="2030839.8" z="-1" sn="12.73" a="2500.04" fwhm="0.001503" res="332130.5" algo="FTMS" component_name="BH" deconvoluted_molecular_mass="497.158609" deconvoluted_isotopic_mass="499.161519"/>
<pk mz="499.174065" i="1284859.1" sn="7.20" a="1685.88" fwhm="0.001786" res="279512.6" algo="FTMS"/>
<pk mz="499.182130" i="5400317.0" sn="37.69" a="7724.90" fwhm="0.001533" res="325580.5" algo="FTMS"/>
<pk mz="499.218502" i="5789446.5" sn="40.58" a="8386.88" fwhm="0.001536" res="324985.1" algo="FTMS"/>
<pk mz="499.254932" i="5790479.5" sn="40.58" a="8351.32" fwhm="0.001545" res="323065.5" algo="FTMS"/>
<pk mz="499.291344" i="4308760.5" sn="29.61" a="6667.67" fwhm="0.001617" res="308821.1" algo="FTMS"/>
<pk mz="499.327746" i="1904161.5" sn="11.79" a="2711.23" fwhm="0.001876" res="266129.5" algo="FTMS"/>
<pk mz="500.046949" i="1855444.6" sn="11.43" a="2138.76" fwhm="0.001417" res="352843.2" algo="FTMS"/>
<pk mz="500.058394" i="1724119.5" sn="10.45" a="2951.33" fwhm="0.001949" res="256547.9" algo="FTMS"/>
<pk mz="500.068154" i="2008793.9" z="-1" sn="12.56" a="2909.06" fwhm="0.001709" res="292618.0" algo="FTMS" component_name="FU" deconvoluted_molecular_mass="497.057986" deconvoluted_isotopic_mass="500.068868"/>
[truncated: 261,943 more chars]
