# Supplementary material for: Drought re-routes soil microbial carbon metabolism towards emission of volatile metabolites in an artificial tropical rainforest
Source: Nat Microbiol. 2023 Jul 31;8(8):1480–94. doi: 10.1038/s41564-023-01432-9 (PMC10390333; doi:10.1038/s41564-023-01432-9)
Supplement: Supplementary file 3 — Folder containing all raw XML data for FTICR. [file 41564_2023_1432_MOESM3_ESM.zip › FTICR-XML-Honeker/P15-09-e.xml]

<?xml version="1.0" encoding="utf-8"?>
<root>
<fileinfo appname="Bruker Compass DataAnalysis" appversion="5.0.203" app_platform="64-bit" date="2021-02-04T10:14:15" type="DataAnalysis Results" typeversion="1.1" subtype="MS Spectrum" />
<generalinfo organisation="" user="" hostname="WE35157" os="Windows 8" architecture="64-bit"/>
<analysis name="C:\Users\toyo995\OneDrive - PNNL\Desktop\Data Malak Feb\Tfaily_50971_P15-09-e_29Jan21_Alder_Inf_144SA_IATp1_1_01_58618.d\analysis.baf">
<info><DateTime>2021-01-29T17:14:35-08:00</DateTime><method>FY21_Q1_144SA_p1_neg_58618</method><sample></sample><comment></comment><operator></operator><instrument>solariX</instrument><instrument_serial_number>000000.00000</instrument_serial_number><manufacturer>Bruker</manufacturer></info>
<DataAnalysis version="DataAnalysis 5.0.203" DataAnalysisResults="">
<DataAnalysis_processing_parameters><find_compounds_chromatogram detect_version="2" detect_areamode="1" detect_areathresholdabs="0.00000000" detect_areathresholdrel="10.00000000" detect_intensitymode="1" detect_intensitythresholdabs="0.00000000" detect_intensitythresholdrel="10.00000000" detect_sensitivity="0.20000000" add_uv_or_ms_spectra="0" spectrum_load_mode="2" background_subtraction_mode="0" MS_peaksensmode2="1" MS_pc12="0.40000000" MS_pc22="4.00000000" MS_peaksens12="99.00000000" MS_peaksens22="99.00000000" MS_areamode2="2" MS_areathresholdabs2="1000.00000000" MS_areathresholdrel2="10.00000000" MS_intensitymode2="0" MS_intensitythresholdabs2="1000.00000000" MS_intensitythresholdrel2="10.00000000" MS_basesmoothmode2="1" MS_basesmoothpts2="8" MS_basesmoothmin2="12.00000000" MS_basesmoothforce2="0.10000000" MS_startendslope2="10.00000000" MS_valleyfilterused2="1" MS_valleyfilter2="10.00000000" MS_noisecorr2="0" UV_peaksensmode2="1" UV_pc12="0.40000000" UV_pc22="4.00000000" UV_peaksens12="99.90000000" UV_peaksens22="100.00000000" UV_areamode2="0" UV_areathresholdabs2="5.00000000" UV_areathresholdrel2="1.00000000" UV_intensitymode2="1" UV_intensitythresholdabs2="1.00000000" UV_intensitythresholdrel2="0.01000000" UV_basesmoothmode2="1" UV_basesmoothpts2="8" UV_basesmoothmin2="12.00000000" UV_basesmoothforce2="1.00000000" UV_startendslope2="10.00000000" UV_valleyfilterused2="1" UV_valleyfilter2="10.00000000" UV_noisecorr2="0" detect_delcmpdsinrng="1" />
<find_compounds_mobilogram detect_areamode="1" detect_areathresholdabs="1000.00000000" detect_areathresholdrel="5.00000000" detect_intensitymode="0" detect_intensitythresholdabs="100.00000000" detect_intensitythresholdrel="5.00000000" detect_sensitivity="99.00000000" detect_resolution="250.00000000" spectrum_load_mode="2" detect_delcmpdsinrng="1" />
<auto_ms_n use_retention_time_window="1" retention_time_window="0.75000000" rt_unit="min" minimum_intensity_positive="10000.00000000" minimum_intensity_negative="1000.00000000" apply_max_number_compounds="1" max_number_compounds="300" spectrum_load_mode="2" background_type="0" create_auto_ms_n_traces="0" create_detailed_traces="0" merge_positive_negative_compounds="0" detect_delcmpdsinrng="1" detect_keep_cmpds_detectedneutralloss="0" add_uv_spectra="0" advanced_precursor_determination="0" determine_alternate_precursor="0" />
<dissect_params dissect_addsmoothing="0" dissect_allow_wider_peaks="0" dissect_resolving_power="1.00000000" dissect_set_expected_width="0" dissect_expected_width="3" dissect_deletepeaksinrange="1" dissect_fullrange="1" dissect_cutoff="0.05000000" dissect_sensitivity="10.00000000" dissect_maxoverlap="5" dissect_smoothwidth="1" spectrum_load_mode="0" add_uv_spectra="1" />
<find_all_compounds min_time_points="10" min_correlation="0.70000000" background_type="0" load_spec_type="3" additional_smoothing="0" proteomics="0" chrom_sn_threshold="5.00000000" chrom_smoothingwidth="1" detect_delcmpdsinrng="1" add_MSMS_spectra="1" adducts_positive_mode="" adducts_negative_mode="" />
<ms_peak_finder ms_peak_finder_type="FTMS" ms_manually_use_peak_finder="1" ms_peak_finder_filter_exclusion_masses="0" ><ms_peak_finder_apex minimum_intensity="100.00000000" peak_width="0.00200000" peak_width_msms="0.00200000" relative_threshold_base_peak="0.05000000" signal_to_noise="1.00000000" />
<ms_peak_finder_centroid peak_width="0.00200000" peak_width_msms="0.00200000" signal_to_noise="1.00000000" relative_threshold_base_peak="0.05000000" minimum_intensity="100.00000000" centroid_percentage="80.00000000" />
<ms_peak_finder_snap minimum_intensity="0.00000000" relative_threshold_base_peak="0.01000000" signal_to_noise="2.00000000" maximum_charge="20" quality_factor_threshold="0.90000000" number_of_patterns="500000" building_block_1="C 4.9384 N 1.3577 O 1.4773 S 0.0417 H 7.7583" building_block_2="" use_snap_2="1" add_detailed_results="0" />
<ms_peak_finder_snap minimum_intensity="100.00000000" peak_width="1.00000000" use_datapoints="1" sum_width="1" relative_threshold_base_peak="0.05000000" signal_to_noise="1.00000000" baseline_type="1" baseline_flatness="1.00000000" same_sumwidth_as_acquisition="0" use_resolution="0" res="10000" instrument_sum_width="5" use_sum_of_intensities="0" />
<ms_peak_finder_ftms signal_to_noise="7.00000000" relative_threshold_base_peak="0.01000000" minimum_intensity="100.00000000" centroid_percentage="80.00000000" use_centroid="0" />
<ms_peak_finder_line_spectra apply_line_spectra_threshold="0" line_spectra_threshold="10.00000000" />
</ms_peak_finder>
<deconvolution clear_prev_results="1" create_neutral_spectrum="0" incl_shifted_spectra="0" ret_residuals="0" incl_comp_details="0" show_comp_details="0" substance_class="1" extend_evelope="0" extend_before="1.00000000" extend_after="1.00000000" auto_apply="1" ><deconvolution_detailed_full perf_deconv="1" rel_isotop_deconv="0" resolve_isotop="1" exclude_reporter_ions="0" reporter_ions="0" abund_cutoff="2.50000000" envelope_cutoff="75.00000000" high_mass="4000.00000000" low_mass="250.00000000" mw_agreement="0.00000000" maximum_charge="4" max_charge_isotop="0" min_charge="4" min_peaks="3" precursor_deconv="0" max_components="10" adduct_ion_name_neg="-H" adduct_ion_mass_neg="-1.00782504" adduct_ion_name_pos="+H" adduct_ion_mass_pos="1.00727600" apply_min_max_mass_boundaries="0" />
<deconvolution_detailed_max_res perf_deconv="1" rel_isotop_deconv="0" resolve_isotop="1" exclude_reporter_ions="0" reporter_ions="0" abund_cutoff="2.00000000" envelope_cutoff="75.00000000" high_mass="4000.00000000" low_mass="250.00000000" mw_agreement="5.00000000" maximum_charge="3" max_charge_isotop="0" min_charge="3" min_peaks="3" precursor_deconv="0" max_components="10" adduct_ion_name_neg="-H" adduct_ion_mass_neg="-1.00782504" adduct_ion_name_pos="+H" adduct_ion_mass_pos="1.00727600" apply_min_max_mass_boundaries="0" />
<deconvolution_detailed_ms_n perf_deconv="1" rel_isotop_deconv="0" resolve_isotop="1" exclude_reporter_ions="0" reporter_ions="0" abund_cutoff="1.00000000" envelope_cutoff="75.00000000" high_mass="3000.00000000" low_mass="100.00000000" mw_agreement="5.00000000" maximum_charge="3" max_charge_isotop="0" min_charge="3" min_peaks="3" precursor_deconv="0" max_components="10" adduct_ion_name_neg="-H" adduct_ion_mass_neg="-1.00782504" adduct_ion_name_pos="+H" adduct_ion_mass_pos="1.00727600" apply_min_max_mass_boundaries="0" />
<deconvolution_detailed_protein perf_deconv="1" rel_isotop_deconv="1" resolve_isotop="1" exclude_reporter_ions="0" reporter_ions="0" abund_cutoff="2.50000000" envelope_cutoff="75.00000000" high_mass="100000.00000000" low_mass="1000.00000000" mw_agreement="0.00000000" maximum_charge="75" max_charge_isotop="0" min_charge="75" min_peaks="3" precursor_deconv="0" max_components="20" adduct_ion_name_neg="-H" adduct_ion_mass_neg="-1.00782504" adduct_ion_name_pos="+H" adduct_ion_mass_pos="1.00727600" apply_min_max_mass_boundaries="1" />
<max_entropy_deconvolution adduct_ion_name_pos="+H" adduct_ion_mass_pos="1.00727600" adduct_ion_name_neg="-H" adduct_ion_mass_neg="-1.00782504" low_mass="1000.00000000" high_mass="100000.00000000" spacint_out="0.00000000" resolving_power="1000.00000000" peak_width="0.00200000" width="0" maxentx="0" res="0" />
</deconvolution><mascot_export globalchargelimit_apply="1" globalchargelimit="1+, 2+ and 3+" prefer_fullscan_deconvolution_results="1" deconvolution_export_type="1" msmssignals="100" threshold="100.00000000" mssignals_deconv="2" mssignals_non_deconv="0" normalize_msms="0" single_charged="0" />
<process_parameters_chrom baseline_flatness="0.80000000"	baseline_addchild="1"	baseline_disableoriginal="1" baseline_usesamecolor="1" smoothing_algorithm="1" smoothing_width="0.20000000" smoothing_cycles="1" smoothing_addchild="1" smoothing_disableoriginal="1"	smoothing_usesamecolor="1" />
<process_parameters_mobil baseline_flatness="0.80000000"	baseline_addchild="1"	baseline_disableoriginal="1" baseline_usesamecolor="1" smoothing_algorithm="1" smoothing_width="0.10000000" smoothing_cycles="1" smoothing_addchild="1" smoothing_disableoriginal="1"	smoothing_usesamecolor="1" />
<process_parameters_ms baseline_flatness="0.80000000"	baseline_addchild="1"	baseline_disableoriginal="1" baseline_usesamecolor="1" smoothing_algorithm="1" smoothing_width="0.20000000" smoothing_cycles="1" smoothing_addchild="1" smoothing_disableoriginal="1"	smoothing_usesamecolor="1" />
<display_params mass_precision="-1" time_precision="2" structure_size="30" chrom_peak_label="Index" />
<calibration_params calibration_range="0.00500000" calibration_listname="neg_pip_McKeeFA_DSmith_verified" calibration_listgroupname="ESI" calibration_fit_mode="0" calibration_intensitythreshold="1000000.00000000" />
<calibration_lockmass_params calibration_range="0.50000000" calibration_listname="" calibration_listgroupname="" calibration_intensitythreshold="0.00000000" calibration_lockmassmode="0" />
<mobility_calibration_params calibration_range="0.10000000" calibration_listname="&lt;not set&gt;" calibration_listgroupname="ESI" calibration_intensitythreshold="0.00000000" />
<library_search_params del_prev_res="1" ><library_search_basic_params accept_score="50" allowmasses_above="0" allowmasses_below="0" desired_score="900" increasedepth="0" maxnr_spectra="10" cross_match="0" sort_by="1" include_precursor_spectra="1" exclude_precursor_signals="0" skip_low_frgamnet_spectra="1" min_effective_score="500" minmatch_score="250" min_score="400" />
<library_search_advanced_params add_int_range="5.00000000" extended="1" locnorm="0" root="0" hwfstp="50" hwscdp="7" intrangefac="1.89999998" locnormeqfac="1.00000000" locnormfac="2.00000000" locnormwin="25" masdisint="20" minsrcint="100" minspepresrc="15" threshfstp="40" maskadducts="0" maskprecursor="0" />
<library_search_libraries_params add_unid="0" parallel="0" libraries="" librariey_unidentified="" />
<library_search_match_params chrgdeconv="0" collenerg="0" fragampl="1" instrtp="2" ionmeth="3" isolwidth="0" msmsstg="2" ms_vs_msms="4" pkwidth="0" polarity="4" psd="0" lastprecion="0" precions="0" prodion="0" rgtgaspress="0" rgtion="0" refl="0" collgas="0" collgaspress="0" trapdrv="1" />
<library_search_add_params add_confirm_mode="0" />
<library_search_rt_params accepted_deviation="1.00000000" apply_rt_match="0" match_columnname="1" max_deviation="5.00000000" />
</library_search_params><masslist_layout layout_columntypes="2 12 3 6 " layout_columnwidth="66 24 63 57 " />
<cmpdlist_layout layout_columntypes="14 20 31 1 40 26 " layout_columnwidth="20 53 134 65 46 50 " />
<molecular_formula_layout layout_columntypes="24 1 2 40 3 5 6 18 7 9 8 " layout_columnwidth="-1 -1 -1 -1 -1 -1 -1 -1 -1 -1 -1 " />
<general_unknown_layout layout_columntypes="6 0 5 3 4 2 12 14 10 11 " layout_columnwidth="-1 -1 -1 -1 -1 -1 -1 -1 -1 -1 " />
<target_screening_layout layout_columntypes="15 14 6 5 43 11 1 2 17 7 8 9 10 4 3 39 40 41 42 16 18 19 25 20 21 22 23 24 31 26 27 28 29 30 37 32 33 34 35 36 " layout_columnwidth="-1 -1 -1 -1 -1 -1 -1 -1 -1 -1 -1 -1 -1 -1 -1 -1 -1 -1 -1 -1 -1 -1 -1 -1 -1 -1 -1 -1 -1 -1 -1 -1 -1 -1 -1 -1 -1 -1 -1 -1 " />
<exclusion_masses></exclusion_masses>
<xml_export_parameters export_detailed_information="0" export_peptide_database_query_information="1" export_full_peptide_database_query_information="1" protein_analysis_export_mgf="1" protein_analysis_export_xml="1" />
<smf1D_params max_nr_formulae="50" z="1" rdb_min="0.00000000" rdb_max="80.00000000" tolerance_ppm="5.00000000" tolerance_abs="1.00000000" tolerance_ppm_MSn="5.00000000" tolerance_abs_MSn="2.00000000" use_rel_tolerance="0" use_rel_tolerance_MSn="0" lower_bound_formula="" upper_bound_formula="" electron_configuration="2" electron_configuration_MSn="0" sigma_limit="0.02000000" sigma_limit_MSn="0.05000000" HC_Ratio_min="0.00000000" HC_Ratio_max="3.00000000" filtering="1" patternsearch="0" filter_by_elementratio="1" estimate_carbon_count="1" relative_threshold_base_peak="1.00000000" delete_previous_results="1" filter_criteriy="0" adducts_positive_mode="M+H  M+NH4  M+Na  M+K " adducts_negative_mode="M-H  M+Na-H2  M+K-H2  M+Cl " collect_adducts="0" />
<smf3D_params tolerance_neutralloss="5.00000000" intensitythresholdabs2="0.00000000" intensity_threshold_abs_msms="0.00000000" auto_filter="0" nr_explained_peaks="5" highlight_unexplained_peaks="0" />
<uv_parameters rt_offset="0.00000000" />
<target_screening delta_rt="1.50000000" threshold_sigma="0.05000000" detection_tolerance="0.00500000" identification_tolerance="10.00000000" detection_tolerance_ppm="5.00000000" identification_tolerance_ppm="5.00000000" use_tolerance_ppm="0" compound_database="C:\BDALSystemData\BuildingBlocks\TargetScreeningDataBase.csv" use_sampleinfo_xml="0" rt_range_start="0.00000000" rt_range_end="0.00000000" additional_smoothing="0" create_chromatogram_time_slices="1" rt_window_halfwidth="45.00000000" enable_BPC="1" evaluate_qualifier_ions="1" qualifier_ion_intensity_threshold="0.00000000" group_id=": " lc_method_id=":" ms_method_id=":" matrix_id=":" useDB="0" sortanalytes="4" />
<automatic_calibration use_calibration_segment="0" automatic_calibration="0.00000000/0.00000000" automatic_calibration_use_spectrum_type="0" automatic_calibration_retain_data="0" automatic_calibration_perform_lockmass="0" />
<target_screening_scoring threshold1_qualityfactor="0.02000000" threshold2_qualityfactor="0.05000000" threshold1_massaccuracy="3.00000000" threshold2_massaccuracy="10.00000000" threshold1_retentiontime="20.00000000" threshold2_retentiontime="40.00000000" use_tolerance_ppm="0" />
</DataAnalysis_processing_parameters>
<ms_spectrum info="-MS" msmsinfo="All MS" polarity="-" scanmode="fullscan" seq_nr_start="1"  rt="4.85088333" rt_unit="min">
<ms_peaks><pk mz="147.789572" i="908155.8" sn="7.75" a="134.04" fwhm="0.000206" res="716656.0" algo="FTMS"/>
<pk mz="147.818928" i="1656138.5" sn="16.20" a="243.72" fwhm="0.000174" res="849220.5" algo="FTMS"/>
<pk mz="148.030449" i="2087561.0" sn="21.08" a="242.19" fwhm="0.000136" res="1089951.8" algo="FTMS"/>
<pk mz="148.031737" i="3553321.0" sn="37.64" a="473.09" fwhm="0.000142" res="1045620.0" algo="FTMS"/>
<pk mz="148.032940" i="7752142.0" sn="85.07" a="932.00" fwhm="0.000119" res="1242890.2" algo="FTMS"/>
<pk mz="148.033223" i="24632778.0" sn="275.77" a="3743.21" fwhm="0.000170" res="868643.3" algo="FTMS"/>
<pk mz="149.024098" i="3006862.5" sn="31.46" a="427.31" fwhm="0.000183" res="812294.7" algo="FTMS"/>
<pk mz="149.024379" i="4291151.5" sn="45.97" a="577.12" fwhm="0.000138" res="1077274.5" algo="FTMS"/>
<pk mz="149.036571" i="1300507.0" sn="12.19" a="156.11" fwhm="0.000136" res="1096382.1" algo="FTMS"/>
<pk mz="151.040042" i="1190007.9" sn="10.94" a="114.06" fwhm="0.000125" res="1205200.6" algo="FTMS"/>
<pk mz="155.071307" i="2435831.3" sn="25.02" a="397.54" fwhm="0.000170" res="909570.2" algo="FTMS"/>
<pk mz="155.584312" i="4290587.0" sn="45.97" a="648.57" fwhm="0.000160" res="969595.9" algo="FTMS"/>
<pk mz="155.585750" i="2695935.0" sn="27.95" a="378.85" fwhm="0.000154" res="1008481.4" algo="FTMS"/>
<pk mz="155.587190" i="1094225.9" sn="9.86" a="122.04" fwhm="0.000144" res="1079263.5" algo="FTMS"/>
<pk mz="156.038273" i="935863.3" sn="8.07" a="107.74" fwhm="0.000156" res="1002763.5" algo="FTMS"/>
<pk mz="158.017560" i="1439423.6" sn="13.76" a="158.19" fwhm="0.000142" res="1116072.7" algo="FTMS"/>
<pk mz="158.053933" i="975745.3" sn="8.52" a="75.39" fwhm="0.000118" res="1340219.3" algo="FTMS"/>
<pk mz="158.155850" i="849648.9" sn="7.10" a="91.56" fwhm="0.000157" res="1005724.6" algo="FTMS"/>
<pk mz="158.464713" i="856673.5" sn="7.18" a="96.86" fwhm="0.000179" res="883964.8" algo="FTMS"/>
<pk mz="159.019193" i="1247189.3" sn="11.59" a="121.55" fwhm="0.000145" res="1095315.4" algo="FTMS"/>
<pk mz="159.020606" i="5718373.0" z="-2" sn="62.10" a="883.81" fwhm="0.000150" res="1059186.4" algo="FTMS" component_name="D" deconvoluted_molecular_mass="319.049591" deconvoluted_isotopic_mass="319.049288"/>
<pk mz="159.020921" i="10309317.0" sn="113.97" a="1610.73" fwhm="0.000159" res="1002148.3" algo="FTMS"/>
<pk mz="159.524606" i="4495535.0" z="-2" sn="48.29" a="684.32" fwhm="0.000160" res="994214.1" algo="FTMS" component_name="D" deconvoluted_molecular_mass="319.049591" deconvoluted_isotopic_mass="320.057290"/>
<pk mz="159.526123" i="2733670.8" sn="28.38" a="407.04" fwhm="0.000166" res="961726.2" algo="FTMS"/>
<pk mz="159.527651" i="1880782.6" sn="18.75" a="243.07" fwhm="0.000157" res="1017476.9" algo="FTMS"/>
<pk mz="160.024252" i="963677.7" z="-2" sn="8.39" a="114.91" fwhm="0.000191" res="839503.5" algo="FTMS" component_name="D" deconvoluted_molecular_mass="319.049591" deconvoluted_isotopic_mass="321.056583"/>
<pk mz="160.232521" i="844103.9" sn="7.04" a="93.87" fwhm="0.000168" res="954608.3" algo="FTMS"/>
<pk mz="160.461676" i="855661.1" sn="7.17" a="123.41" fwhm="0.000193" res="829372.2" algo="FTMS"/>
<pk mz="161.036563" i="1399574.4" sn="13.31" a="158.23" fwhm="0.000140" res="1153078.4" algo="FTMS"/>
<pk mz="161.045209" i="1489813.9" sn="14.33" a="192.06" fwhm="0.000150" res="1073995.7" algo="FTMS"/>
<pk mz="161.045510" i="3962882.0" sn="42.27" a="598.09" fwhm="0.000157" res="1026382.1" algo="FTMS"/>
<pk mz="161.081886" i="1666940.0" sn="16.33" a="206.70" fwhm="0.000151" res="1068708.3" algo="FTMS"/>
<pk mz="162.048666" i="864569.1" sn="7.27" a="68.57" fwhm="0.000105" res="1540149.4" algo="FTMS"/>
<pk mz="162.048852" i="1649969.1" sn="16.14" a="175.12" fwhm="0.000132" res="1224600.1" algo="FTMS"/>
<pk mz="162.215117" i="841459.7" sn="7.01" a="92.43" fwhm="0.000158" res="1025574.1" algo="FTMS"/>
<pk mz="162.592176" i="1551249.6" sn="15.03" a="205.04" fwhm="0.000159" res="1022811.1" algo="FTMS"/>
<pk mz="162.593767" i="1320177.6" sn="12.42" a="162.34" fwhm="0.000156" res="1040965.3" algo="FTMS"/>
<pk mz="162.974579" i="933488.6" sn="8.05" a="113.24" fwhm="0.000173" res="941015.2" algo="FTMS"/>
<pk mz="163.040013" i="6374648.0" sn="69.52" a="1022.31" fwhm="0.000165" res="987521.4" algo="FTMS"/>
<pk mz="163.177351" i="898435.1" sn="7.65" a="85.30" fwhm="0.000148" res="1103854.6" algo="FTMS"/>
<pk mz="163.961572" i="874939.9" sn="7.39" a="132.78" fwhm="0.000211" res="775630.4" algo="FTMS"/>
<pk mz="164.278185" i="952025.4" sn="8.26" a="95.14" fwhm="0.000154" res="1064760.3" algo="FTMS"/>
<pk mz="164.959245" i="869250.8" sn="7.32" a="137.30" fwhm="0.000213" res="773497.1" algo="FTMS"/>
<pk mz="165.019283" i="1900857.8" sn="18.98" a="252.76" fwhm="0.000150" res="1099998.8" algo="FTMS"/>
<pk mz="165.455417" i="889103.5" sn="7.55" a="146.70" fwhm="0.000208" res="794460.9" algo="FTMS"/>
<pk mz="165.533711" i="856116.6" sn="7.18" a="150.64" fwhm="0.000252" res="655696.9" algo="FTMS"/>
<pk mz="165.781757" i="884314.4" sn="7.49" a="150.92" fwhm="0.000239" res="692951.2" algo="FTMS"/>
<pk mz="166.066637" i="869054.7" sn="7.32" a="105.36" fwhm="0.000181" res="916372.8" algo="FTMS"/>
<pk mz="166.074228" i="1046558.7" sn="9.33" a="119.45" fwhm="0.000163" res="1021814.8" algo="FTMS"/>
<pk mz="166.395241" i="843962.1" sn="7.04" a="105.89" fwhm="0.000178" res="932441.8" algo="FTMS"/>
<pk mz="166.840042" i="863421.7" sn="7.26" a="140.41" fwhm="0.000240" res="694658.4" algo="FTMS"/>
<pk mz="167.025320" i="865629.2" sn="7.28" a="91.46" fwhm="0.000161" res="1036209.4" algo="FTMS"/>
<pk mz="167.237015" i="866825.5" sn="7.30" a="148.13" fwhm="0.000234" res="713471.0" algo="FTMS"/>
<pk mz="167.686880" i="868914.6" sn="7.32" a="117.08" fwhm="0.000189" res="885875.4" algo="FTMS"/>
<pk mz="167.867651" i="845430.3" sn="7.05" a="197.00" fwhm="0.000362" res="463315.4" algo="FTMS"/>
<pk mz="168.029848" i="1208618.1" sn="11.16" a="177.99" fwhm="0.000164" res="1024082.2" algo="FTMS"/>
<pk mz="168.030199" i="3786794.3" sn="40.28" a="606.25" fwhm="0.000171" res="982255.5" algo="FTMS"/>
<pk mz="168.415846" i="860664.8" sn="7.23" a="119.47" fwhm="0.000206" res="817722.1" algo="FTMS"/>
<pk mz="168.600813" i="1024826.8" sn="9.08" a="161.43" fwhm="0.000221" res="762580.2" algo="FTMS"/>
<pk mz="168.649055" i="973220.5" sn="8.50" a="150.73" fwhm="0.000221" res="761772.0" algo="FTMS"/>
<pk mz="169.599988" i="3679589.5" sn="39.07" a="624.52" fwhm="0.000185" res="917125.5" algo="FTMS"/>
<pk mz="169.601693" i="2159685.5" sn="21.90" a="348.47" fwhm="0.000182" res="934224.5" algo="FTMS"/>
<pk mz="169.603417" i="1180077.6" sn="10.83" a="165.87" fwhm="0.000182" res="931823.3" algo="FTMS"/>
<pk mz="169.895832" i="929457.4" sn="8.00" a="140.35" fwhm="0.000204" res="832274.6" algo="FTMS"/>
<pk mz="169.901406" i="911845.8" sn="7.80" a="139.30" fwhm="0.000194" res="877716.0" algo="FTMS"/>
<pk mz="169.958714" i="869753.1" sn="7.33" a="144.05" fwhm="0.000284" res="598512.9" algo="FTMS"/>
<pk mz="170.034818" i="861125.5" sn="7.23" a="141.22" fwhm="0.000218" res="779548.0" algo="FTMS"/>
<pk mz="171.266551" i="853141.6" sn="7.14" a="102.61" fwhm="0.000164" res="1043883.3" algo="FTMS"/>
<pk mz="171.613168" i="840907.8" sn="7.00" a="82.26" fwhm="0.000151" res="1133597.1" algo="FTMS"/>
<pk mz="171.825788" i="997855.6" sn="8.77" a="147.81" fwhm="0.000203" res="848013.0" algo="FTMS"/>
<pk mz="172.033204" i="840931.9" sn="7.00" a="95.53" fwhm="0.000159" res="1084723.1" algo="FTMS"/>
<pk mz="172.061504" i="998518.8" sn="8.78" a="168.44" fwhm="0.000212" res="809873.3" algo="FTMS"/>
<pk mz="172.097888" i="2111586.5" sn="21.36" a="383.77" fwhm="0.000195" res="884510.8" algo="FTMS"/>
<pk mz="172.272707" i="854124.5" sn="7.15" a="130.63" fwhm="0.000227" res="760095.6" algo="FTMS"/>
<pk mz="172.477845" i="882524.6" sn="7.47" a="166.84" fwhm="0.000327" res="527653.0" algo="FTMS"/>
<pk mz="172.680112" i="850893.2" sn="7.11" a="155.65" fwhm="0.000244" res="708790.2" algo="FTMS"/>
<pk mz="173.027780" i="1230722.4" sn="11.40" a="180.23" fwhm="0.000178" res="974475.5" algo="FTMS"/>
<pk mz="173.036211" i="2636843.3" sn="27.29" a="447.45" fwhm="0.000192" res="902504.1" algo="FTMS"/>
<pk mz="173.036578" i="8893323.0" sn="97.97" a="1700.60" fwhm="0.000190" res="909900.4" algo="FTMS"/>
<pk mz="173.045505" i="1333708.5" sn="12.57" a="214.40" fwhm="0.000182" res="948732.1" algo="FTMS"/>
<pk mz="173.081858" i="1387521.0" sn="13.17" a="200.22" fwhm="0.000173" res="998370.9" algo="FTMS"/>
<pk mz="173.235961" i="855164.3" sn="7.16" a="82.78" fwhm="0.000148" res="1173218.7" algo="FTMS"/>
<pk mz="173.749970" i="852652.8" sn="7.13" a="185.15" fwhm="0.000334" res="520101.4" algo="FTMS"/>
<pk mz="174.031125" i="1013928.9" sn="8.95" a="169.35" fwhm="0.000225" res="774364.5" algo="FTMS"/>
<pk mz="174.048870" i="3195059.5" sn="33.59" a="601.66" fwhm="0.000196" res="888636.0" algo="FTMS"/>
<pk mz="174.521471" i="938547.5" sn="8.09" a="167.60" fwhm="0.000262" res="666502.8" algo="FTMS"/>
<pk mz="174.576829" i="872942.3" sn="7.35" a="170.84" fwhm="0.000283" res="617057.6" algo="FTMS"/>
<pk mz="174.581154" i="856029.0" sn="7.15" a="121.15" fwhm="0.000201" res="868860.4" algo="FTMS"/>
<pk mz="174.975905" i="898734.1" sn="7.64" a="127.16" fwhm="0.000206" res="849288.4" algo="FTMS"/>
<pk mz="175.060793" i="4551412.5" sn="48.82" a="747.43" fwhm="0.000214" res="818558.0" algo="FTMS"/>
<pk mz="175.061154" i="19123124.0" sn="213.14" a="4204.31" fwhm="0.000200" res="876914.4" algo="FTMS"/>
<pk mz="175.097160" i="1631034.9" sn="15.89" a="220.65" fwhm="0.000149" res="1176432.9" algo="FTMS"/>
<pk mz="175.097553" i="8208955.0" sn="90.07" a="1553.53" fwhm="0.000191" res="916165.6" algo="FTMS"/>
<pk mz="175.537719" i="5447882.0" sn="58.93" a="1056.65" fwhm="0.000204" res="861336.4" algo="FTMS"/>
<pk mz="175.539581" i="3129002.0" sn="32.78" a="599.16" fwhm="0.000204" res="860610.9" algo="FTMS"/>
<pk mz="175.541407" i="1528538.5" sn="14.74" a="290.95" fwhm="0.000216" res="811453.2" algo="FTMS"/>
<pk mz="175.596068" i="885392.6" sn="7.48" a="165.34" fwhm="0.000313" res="561629.4" algo="FTMS"/>
<pk mz="176.064137" i="3447982.8" sn="36.26" a="567.02" fwhm="0.000177" res="992696.6" algo="FTMS"/>
<pk mz="176.064510" i="12487023.0" sn="137.84" a="2725.68" fwhm="0.000195" res="903368.4" algo="FTMS"/>
<pk mz="176.100729" i="973174.1" sn="8.44" a="118.46" fwhm="0.000160" res="1100863.6" algo="FTMS"/>
<pk mz="176.385993" i="947196.2" sn="8.15" a="183.81" fwhm="0.000273" res="646737.5" algo="FTMS"/>
<pk mz="176.611099" i="887783.6" sn="7.48" a="125.99" fwhm="0.000202" res="872632.1" algo="FTMS"/>
<pk mz="176.754661" i="845846.6" sn="7.01" a="138.96" fwhm="0.000214" res="826155.4" algo="FTMS"/>
<pk mz="176.966161" i="954661.1" sn="8.23" a="131.30" fwhm="0.000189" res="938062.8" algo="FTMS"/>
<pk mz="177.031490" i="1046691.8" sn="9.27" a="216.04" fwhm="0.000264" res="669640.0" algo="FTMS"/>
<pk mz="178.043771" i="1051836.4" sn="9.29" a="152.49" fwhm="0.000197" res="904267.0" algo="FTMS"/>
<pk mz="178.063128" i="855089.3" sn="7.09" a="118.60" fwhm="0.000226" res="786629.1" algo="FTMS"/>
<pk mz="178.229565" i="936243.4" sn="8.00" a="131.10" fwhm="0.000199" res="897781.1" algo="FTMS"/>
<pk mz="178.636369" i="904605.4" sn="7.64" a="138.88" fwhm="0.000214" res="835485.7" algo="FTMS"/>
<pk mz="178.826212" i="934144.3" sn="7.97" a="158.45" fwhm="0.000223" res="802739.4" algo="FTMS"/>
<pk mz="178.898819" i="1052244.0" sn="9.29" a="195.96" fwhm="0.000234" res="763825.2" algo="FTMS"/>
<pk mz="179.034950" i="2207473.3" sn="22.23" a="389.59" fwhm="0.000195" res="917864.8" algo="FTMS"/>
<pk mz="179.836013" i="1027045.8" sn="8.98" a="165.11" fwhm="0.000217" res="829436.2" algo="FTMS"/>
<pk mz="180.326702" i="855489.4" sn="7.06" a="135.25" fwhm="0.000220" res="819540.2" algo="FTMS"/>
<pk mz="181.014243" i="2338209.8" sn="23.60" a="398.56" fwhm="0.000194" res="932785.5" algo="FTMS"/>
<pk mz="181.050202" i="1002893.3" sn="8.70" a="103.34" fwhm="0.000142" res="1272855.5" algo="FTMS"/>
<pk mz="181.050610" i="3360301.5" sn="35.01" a="676.21" fwhm="0.000221" res="820347.2" algo="FTMS"/>
<pk mz="181.326661" i="903271.6" sn="7.59" a="177.62" fwhm="0.000288" res="628950.2" algo="FTMS"/>
<pk mz="181.951856" i="913778.2" sn="7.68" a="123.07" fwhm="0.000211" res="860550.5" algo="FTMS"/>
<pk mz="181.979345" i="853531.6" sn="7.01" a="177.04" fwhm="0.000316" res="575138.1" algo="FTMS"/>
<pk mz="182.009458" i="1467886.0" sn="13.84" a="222.80" fwhm="0.000192" res="947755.9" algo="FTMS"/>
<pk mz="183.029904" i="882617.6" sn="7.33" a="80.36" fwhm="0.000146" res="1252716.8" algo="FTMS"/>
<pk mz="183.431820" i="882534.9" sn="7.30" a="134.92" fwhm="0.000237" res="775216.0" algo="FTMS"/>
<pk mz="184.028774" i="1062243.0" sn="9.29" a="166.71" fwhm="0.000226" res="815687.7" algo="FTMS"/>
<pk mz="184.033216" i="1537108.8" sn="14.55" a="249.42" fwhm="0.000202" res="909914.5" algo="FTMS"/>
<pk mz="185.036154" i="17664324.0" sn="193.22" a="3532.16" fwhm="0.000189" res="978102.7" algo="FTMS"/>
<pk mz="185.036580" i="119516488.0" z="-1" sn="1321.68" a="26738.76" fwhm="0.000216" res="856900.3" algo="FTMS" component_name="d" deconvoluted_molecular_mass="185.036735" deconvoluted_isotopic_mass="185.036751"/>
<pk mz="185.038629" i="2089445.5" sn="20.66" a="364.39" fwhm="0.000202" res="915549.4" algo="FTMS"/>
<pk mz="185.045525" i="988168.3" sn="8.46" a="168.90" fwhm="0.000228" res="810385.1" algo="FTMS"/>
<pk mz="185.081926" i="1339447.1" sn="12.35" a="211.95" fwhm="0.000204" res="905433.2" algo="FTMS"/>
<pk mz="185.573031" i="2182178.8" sn="21.61" a="433.62" fwhm="0.000225" res="823302.8" algo="FTMS"/>
<pk mz="185.575121" i="1346115.5" sn="12.38" a="219.40" fwhm="0.000218" res="850903.3" algo="FTMS"/>
<pk mz="185.603737" i="882703.6" sn="7.26" a="116.15" fwhm="0.000213" res="873166.4" algo="FTMS"/>
<pk mz="186.039947" i="6936808.5" z="-1" sn="74.09" a="1496.16" fwhm="0.000216" res="860104.2" algo="FTMS" component_name="d" deconvoluted_molecular_mass="185.036735" deconvoluted_isotopic_mass="186.040120"/>
<pk mz="186.048893" i="5950316.5" sn="63.20" a="1228.23" fwhm="0.000210" res="885152.7" algo="FTMS"/>
<pk mz="186.077173" i="3480248.5" sn="35.93" a="676.18" fwhm="0.000211" res="880441.4" algo="FTMS"/>
<pk mz="186.869318" i="880978.0" sn="7.24" a="109.87" fwhm="0.000219" res="854442.6" algo="FTMS"/>
<pk mz="187.014306" i="1378514.5" sn="12.73" a="211.24" fwhm="0.000196" res="953048.8" algo="FTMS"/>
<pk mz="187.024778" i="1333335.1" sn="12.23" a="192.40" fwhm="0.000181" res="1031796.5" algo="FTMS"/>
<pk mz="187.040809" i="935934.3" z="-1" sn="7.84" a="111.47" fwhm="0.000208" res="897096.2" algo="FTMS" component_name="d" deconvoluted_molecular_mass="185.036735" deconvoluted_isotopic_mass="187.040984"/>
<pk mz="187.051792" i="875811.2" sn="7.18" a="113.35" fwhm="0.000169" res="1105923.0" algo="FTMS"/>
<pk mz="187.052225" i="2442019.5" sn="24.47" a="489.32" fwhm="0.000218" res="856234.8" algo="FTMS"/>
<pk mz="187.061196" i="1664407.4" sn="15.88" a="356.54" fwhm="0.000251" res="744583.4" algo="FTMS"/>
<pk mz="187.097146" i="1212311.5" sn="10.89" a="145.89" fwhm="0.000159" res="1177223.9" algo="FTMS"/>
<pk mz="187.097561" i="6132535.5" sn="65.20" a="1282.90" fwhm="0.000213" res="879166.1" algo="FTMS"/>
<pk mz="187.133107" i="961191.6" sn="8.12" a="154.48" fwhm="0.000233" res="802334.4" algo="FTMS"/>
<pk mz="187.294136" i="902136.1" sn="7.47" a="148.34" fwhm="0.000279" res="671317.0" algo="FTMS"/>
<pk mz="188.035299" i="2665699.5" sn="26.83" a="529.79" fwhm="0.000219" res="857977.3" algo="FTMS"/>
<pk mz="188.054364" i="868956.3" sn="7.07" a="120.52" fwhm="0.000212" res="888296.6" algo="FTMS"/>
<pk mz="188.056440" i="3998445.3" sn="41.49" a="784.75" fwhm="0.000213" res="884820.2" algo="FTMS"/>
<pk mz="188.064548" i="957569.0" sn="8.05" a="177.23" fwhm="0.000252" res="745402.3" algo="FTMS"/>
<pk mz="188.413085" i="879796.1" sn="7.19" a="148.79" fwhm="0.000255" res="737837.5" algo="FTMS"/>
<pk mz="188.687311" i="866965.8" sn="7.05" a="114.70" fwhm="0.000189" res="998653.7" algo="FTMS"/>
<pk mz="189.031504" i="978362.5" sn="8.27" a="156.93" fwhm="0.000207" res="912235.2" algo="FTMS"/>
<pk mz="189.076820" i="5966800.5" sn="63.12" a="1247.12" fwhm="0.000216" res="874055.0" algo="FTMS"/>
<pk mz="189.415157" i="947900.4" sn="7.90" a="305.55" fwhm="0.000436" res="434039.5" algo="FTMS"/>
<pk mz="189.456421" i="935816.6" sn="7.77" a="214.66" fwhm="0.000395" res="479667.0" algo="FTMS"/>
<pk mz="189.695892" i="893837.9" sn="7.31" a="181.92" fwhm="0.000263" res="721612.6" algo="FTMS"/>
<pk mz="190.043800" i="3435946.3" sn="35.15" a="663.27" fwhm="0.000208" res="915041.6" algo="FTMS"/>
<pk mz="190.054305" i="1388863.4" sn="12.73" a="286.79" fwhm="0.000250" res="760676.3" algo="FTMS"/>
<pk mz="190.080206" i="1842940.3" sn="17.70" a="397.90" fwhm="0.000232" res="819211.3" algo="FTMS"/>
<pk mz="190.341095" i="939198.8" sn="7.80" a="164.46" fwhm="0.000297" res="641185.8" algo="FTMS"/>
<pk mz="190.410169" i="978305.6" sn="8.23" a="214.89" fwhm="0.000300" res="634044.1" algo="FTMS"/>
<pk mz="191.019700" i="3910423.3" sn="40.35" a="849.38" fwhm="0.000220" res="866954.5" algo="FTMS"/>
<pk mz="191.046701" i="2561829.0" sn="25.57" a="465.80" fwhm="0.000222" res="859606.0" algo="FTMS"/>
<pk mz="191.047162" i="15080997.0" sn="162.71" a="3414.58" fwhm="0.000227" res="839835.7" algo="FTMS"/>
<pk mz="191.071324" i="1251409.8" sn="11.22" a="232.81" fwhm="0.000235" res="812102.4" algo="FTMS"/>
<pk mz="193.050653" i="937382.5" sn="7.74" a="126.66" fwhm="0.000247" res="781638.5" algo="FTMS"/>
<pk mz="193.078548" i="960533.6" sn="7.99" a="132.18" fwhm="0.000210" res="920176.0" algo="FTMS"/>
<pk mz="193.887541" i="910720.4" sn="7.41" a="166.82" fwhm="0.000258" res="751484.0" algo="FTMS"/>
<pk mz="193.934789" i="889474.5" sn="7.18" a="201.60" fwhm="0.000330" res="588242.3" algo="FTMS"/>
<pk mz="194.012115" i="878981.3" sn="7.06" a="151.53" fwhm="0.000252" res="768837.5" algo="FTMS"/>
<pk mz="194.469965" i="902772.3" sn="7.32" a="136.30" fwhm="0.000214" res="908038.8" algo="FTMS"/>
<pk mz="195.029887" i="3978383.8" sn="40.74" a="902.79" fwhm="0.000240" res="813185.0" algo="FTMS"/>
<pk mz="195.032160" i="875504.9" sn="7.02" a="168.61" fwhm="0.000270" res="721804.0" algo="FTMS"/>
<pk mz="195.066272" i="1812516.3" sn="17.20" a="328.27" fwhm="0.000204" res="954318.5" algo="FTMS"/>
<pk mz="195.645276" i="919294.5" sn="7.49" a="178.84" fwhm="0.000266" res="734814.7" algo="FTMS"/>
<pk mz="195.808328" i="928492.2" sn="7.59" a="163.34" fwhm="0.000242" res="810256.8" algo="FTMS"/>
<pk mz="195.810881" i="1112333.6" sn="9.55" a="156.45" fwhm="0.000190" res="1030165.5" algo="FTMS"/>
<pk mz="196.033212" i="2809550.0" sn="27.92" a="575.40" fwhm="0.000220" res="890301.3" algo="FTMS"/>
<pk mz="196.555516" i="881333.3" sn="7.05" a="193.55" fwhm="0.000339" res="580341.8" algo="FTMS"/>
<pk mz="196.561240" i="3321984.5" sn="33.46" a="732.80" fwhm="0.000243" res="810123.8" algo="FTMS"/>
<pk mz="196.563573" i="2114306.0" sn="20.39" a="397.03" fwhm="0.000221" res="888665.2" algo="FTMS"/>
<pk mz="196.565884" i="907571.3" sn="7.33" a="172.47" fwhm="0.000242" res="810967.1" algo="FTMS"/>
<pk mz="196.977142" i="933524.3" sn="7.61" a="149.34" fwhm="0.000238" res="827090.9" algo="FTMS"/>
<pk mz="197.032601" i="908724.9" sn="7.34" a="180.16" fwhm="0.000310" res="635170.7" algo="FTMS"/>
<pk mz="197.045531" i="1499740.5" sn="13.74" a="238.17" fwhm="0.000208" res="948964.4" algo="FTMS"/>
<pk mz="197.081899" i="1766834.0" sn="16.63" a="338.01" fwhm="0.000233" res="846685.7" algo="FTMS"/>
<pk mz="197.807903" i="1382464.3" sn="12.46" a="261.96" fwhm="0.000237" res="833471.0" algo="FTMS"/>
<pk mz="198.004396" i="940645.6" sn="7.68" a="168.05" fwhm="0.000256" res="773752.1" algo="FTMS"/>
<pk mz="198.040756" i="1995051.4" sn="19.09" a="391.86" fwhm="0.000236" res="839100.7" algo="FTMS"/>
<pk mz="198.048880" i="1597872.3" sn="14.79" a="291.62" fwhm="0.000218" res="907986.8" algo="FTMS"/>
<pk mz="198.085202" i="947654.0" sn="7.72" a="144.93" fwhm="0.000206" res="963674.9" algo="FTMS"/>
<pk mz="198.258484" i="939021.9" sn="7.63" a="176.22" fwhm="0.000262" res="755517.6" algo="FTMS"/>
<pk mz="198.618672" i="967878.8" sn="7.94" a="174.34" fwhm="0.000237" res="836416.3" algo="FTMS"/>
<pk mz="198.988437" i="974822.7" sn="8.01" a="157.04" fwhm="0.000253" res="786611.4" algo="FTMS"/>
<pk mz="199.007062" i="1075154.0" sn="9.09" a="180.22" fwhm="0.000215" res="925139.0" algo="FTMS"/>
<pk mz="199.051749" i="3059917.3" sn="30.48" a="609.25" fwhm="0.000227" res="878369.5" algo="FTMS"/>
<pk mz="199.052246" i="18975182.0" sn="202.03" a="4967.49" fwhm="0.000246" res="810488.8" algo="FTMS"/>
<pk mz="199.061190" i="2708307.0" sn="26.69" a="594.81" fwhm="0.000240" res="829932.0" algo="FTMS"/>
<pk mz="199.072418" i="887225.8" sn="7.06" a="123.51" fwhm="0.000244" res="815680.3" algo="FTMS"/>
<pk mz="199.097578" i="3195113.0" sn="31.94" a="686.12" fwhm="0.000226" res="881703.5" algo="FTMS"/>
<pk mz="199.133915" i="1081615.1" sn="9.16" a="226.70" fwhm="0.000271" res="734189.9" algo="FTMS"/>
<pk mz="200.055596" i="1238355.4" sn="10.84" a="205.90" fwhm="0.000204" res="978688.7" algo="FTMS"/>
<pk mz="200.064047" i="3842744.5" sn="38.91" a="695.83" fwhm="0.000234" res="855630.9" algo="FTMS"/>
<pk mz="200.064526" i="30562360.0" sn="326.92" a="7760.93" fwhm="0.000253" res="790458.3" algo="FTMS"/>
<pk mz="200.092792" i="2344330.3" sn="22.76" a="491.51" fwhm="0.000244" res="820677.0" algo="FTMS"/>
<pk mz="200.771192" i="891634.0" sn="7.07" a="244.62" fwhm="0.000407" res="493213.7" algo="FTMS"/>
<pk mz="200.990074" i="902982.2" sn="7.19" a="168.25" fwhm="0.000251" res="800569.0" algo="FTMS"/>
<pk mz="201.031021" i="1025167.7" sn="8.50" a="116.58" fwhm="0.000160" res="1257224.4" algo="FTMS"/>
<pk mz="201.031512" i="7548048.0" sn="78.51" a="1872.30" fwhm="0.000247" res="814059.4" algo="FTMS"/>
<pk mz="201.040467" i="1373781.5" sn="12.24" a="203.24" fwhm="0.000192" res="1047200.4" algo="FTMS"/>
<pk mz="201.067859" i="2552550.5" sn="24.89" a="560.89" fwhm="0.000247" res="812960.0" algo="FTMS"/>
<pk mz="201.076827" i="2497708.3" sn="24.31" a="546.89" fwhm="0.000238" res="844822.1" algo="FTMS"/>
<pk mz="201.113199" i="2643907.0" sn="25.88" a="638.73" fwhm="0.000269" res="748256.9" algo="FTMS"/>
<pk mz="201.708810" i="892535.6" sn="7.07" a="188.20" fwhm="0.000277" res="728074.3" algo="FTMS"/>
<pk mz="202.043788" i="2875146.3" sn="28.35" a="680.79" fwhm="0.000256" res="788303.9" algo="FTMS"/>
<pk mz="202.050920" i="2095438.6" sn="19.98" a="451.15" fwhm="0.000261" res="773322.7" algo="FTMS"/>
<pk mz="202.071589" i="1618075.8" sn="14.86" a="263.38" fwhm="0.000198" res="1019699.5" algo="FTMS"/>
<pk mz="202.072079" i="8865052.0" sn="92.64" a="2267.81" fwhm="0.000258" res="784267.8" algo="FTMS"/>
<pk mz="202.696420" i="900054.5" sn="7.12" a="186.47" fwhm="0.000283" res="717431.2" algo="FTMS"/>
<pk mz="203.019661" i="1319731.6" sn="11.60" a="287.36" fwhm="0.000272" res="747422.9" algo="FTMS"/>
<pk mz="203.041972" i="3307393.8" sn="32.84" a="739.54" fwhm="0.000235" res="862420.1" algo="FTMS"/>
<pk mz="203.046657" i="18926468.0" sn="199.76" a="3808.35" fwhm="0.000193" res="1053168.7" algo="FTMS"/>
<pk mz="203.047121" i="227865472.0" z="-1" sn="2432.69" a="61208.47" fwhm="0.000255" res="796445.3" algo="FTMS" component_name="Q" deconvoluted_molecular_mass="203.047308" deconvoluted_isotopic_mass="203.047329"/>
<pk mz="203.049594" i="3098118.8" sn="30.60" a="724.00" fwhm="0.000248" res="819996.9" algo="FTMS"/>
<pk mz="203.056081" i="1532362.8" sn="13.87" a="300.60" fwhm="0.000230" res="883983.0" algo="FTMS"/>
<pk mz="203.076651" i="966007.9" sn="7.82" a="181.70" fwhm="0.000277" res="734201.2" algo="FTMS"/>
<pk mz="203.092491" i="2420962.0" sn="23.37" a="574.48" fwhm="0.000274" res="740967.4" algo="FTMS"/>
<pk mz="204.050002" i="2021893.1" sn="19.10" a="345.86" fwhm="0.000193" res="1055765.2" algo="FTMS"/>
<pk mz="204.050506" i="11156486.0" z="-1" sn="116.72" a="3007.27" fwhm="0.000272" res="748986.1" algo="FTMS" component_name="Q" deconvoluted_molecular_mass="203.047308" deconvoluted_isotopic_mass="204.050716"/>
<pk mz="204.059461" i="2661003.3" sn="25.93" a="608.57" fwhm="0.000250" res="815272.7" algo="FTMS"/>
<pk mz="204.066593" i="1618575.9" sn="14.79" a="317.81" fwhm="0.000227" res="898961.8" algo="FTMS"/>
<pk mz="204.647159" i="930756.6" sn="7.43" a="145.51" fwhm="0.000225" res="908952.2" algo="FTMS"/>
<pk mz="205.035314" i="2141310.5" sn="20.37" a="455.48" fwhm="0.000244" res="838784.9" algo="FTMS"/>
<pk mz="205.051411" i="2235081.0" z="-1" sn="21.37" a="543.72" fwhm="0.000270" res="758256.9" algo="FTMS" component_name="Q" deconvoluted_molecular_mass="203.047308" deconvoluted_isotopic_mass="205.051623"/>
<pk mz="205.062806" i="1065104.4" sn="8.86" a="182.15" fwhm="0.000204" res="1005412.8" algo="FTMS"/>
<pk mz="205.335275" i="1048224.2" sn="8.64" a="197.69" fwhm="0.000244" res="840108.5" algo="FTMS"/>
<pk mz="205.515549" i="895604.7" sn="7.02" a="206.07" fwhm="0.000359" res="572944.0" algo="FTMS"/>
<pk mz="205.991820" i="1094057.0" sn="9.13" a="189.51" fwhm="0.000227" res="907595.6" algo="FTMS"/>
<pk mz="206.033784" i="960484.3" sn="7.71" a="180.58" fwhm="0.000273" res="754522.0" algo="FTMS"/>
<pk mz="206.045904" i="1055436.1" sn="8.72" a="221.72" fwhm="0.000251" res="820896.2" algo="FTMS"/>
<pk mz="206.075075" i="1803359.0" sn="16.67" a="403.99" fwhm="0.000260" res="792012.2" algo="FTMS"/>
<pk mz="206.082256" i="5321251.5" sn="54.10" a="1327.58" fwhm="0.000256" res="803503.4" algo="FTMS"/>
<pk mz="207.012069" i="1083583.8" sn="9.01" a="202.95" fwhm="0.000243" res="853638.2" algo="FTMS"/>
<pk mz="207.029847" i="977931.4" sn="7.88" a="173.16" fwhm="0.000250" res="828283.6" algo="FTMS"/>
<pk mz="207.033257" i="1331981.6" sn="11.65" a="240.25" fwhm="0.000266" res="777445.9" algo="FTMS"/>
<pk mz="207.042131" i="936275.4" sn="7.44" a="171.26" fwhm="0.000251" res="823895.4" algo="FTMS"/>
<pk mz="208.138538" i="903854.3" sn="7.06" a="236.59" fwhm="0.000334" res="623588.1" algo="FTMS"/>
<pk mz="208.829545" i="909121.7" sn="7.11" a="200.56" fwhm="0.000309" res="675074.7" algo="FTMS"/>
<pk mz="209.009189" i="1976983.1" sn="18.42" a="456.37" fwhm="0.000247" res="847059.3" algo="FTMS"/>
<pk mz="209.045569" i="1494958.9" sn="13.31" a="296.80" fwhm="0.000226" res="926885.8" algo="FTMS"/>
<pk mz="209.081904" i="985830.7" sn="7.92" a="178.92" fwhm="0.000224" res="934016.8" algo="FTMS"/>
<pk mz="210.004369" i="964034.0" sn="7.68" a="140.84" fwhm="0.000221" res="949750.2" algo="FTMS"/>
<pk mz="210.546350" i="948020.4" sn="7.47" a="210.13" fwhm="0.000330" res="637597.7" algo="FTMS"/>
<pk mz="211.024767" i="3761853.3" sn="37.14" a="1205.39" fwhm="0.000323" res="652805.6" algo="FTMS"/>
<pk mz="211.052282" i="1588431.1" sn="14.22" a="404.94" fwhm="0.000314" res="672594.3" algo="FTMS"/>
<pk mz="211.061143" i="1882517.0" sn="17.32" a="388.97" fwhm="0.000250" res="842565.6" algo="FTMS"/>
<pk mz="212.020053" i="4704839.0" sn="47.08" a="1237.28" fwhm="0.000279" res="759312.7" algo="FTMS"/>
<pk mz="212.092773" i="1544502.5" sn="13.75" a="285.43" fwhm="0.000226" res="936424.9" algo="FTMS"/>
<pk mz="213.014751" i="1579342.8" sn="14.05" a="268.65" fwhm="0.000184" res="1159663.1" algo="FTMS"/>
<pk mz="213.015312" i="11981519.0" sn="123.22" a="3496.03" fwhm="0.000306" res="695604.9" algo="FTMS"/>
<pk mz="213.076817" i="1266103.1" sn="10.76" a="243.75" fwhm="0.000263" res="810105.1" algo="FTMS"/>
<pk mz="213.113206" i="1854094.8" sn="16.93" a="432.77" fwhm="0.000265" res="804742.8" algo="FTMS"/>
<pk mz="214.072049" i="978940.6" sn="7.74" a="148.06" fwhm="0.000224" res="954235.8" algo="FTMS"/>
<pk mz="214.080192" i="2941953.8" sn="28.34" a="764.22" fwhm="0.000338" res="633952.1" algo="FTMS"/>
<pk mz="214.108466" i="2932244.0" sn="28.24" a="826.42" fwhm="0.000305" res="702650.2" algo="FTMS"/>
<pk mz="214.539675" i="975530.7" sn="7.70" a="224.11" fwhm="0.000319" res="672143.6" algo="FTMS"/>
<pk mz="215.046631" i="990833.3" sn="7.86" a="106.37" fwhm="0.000162" res="1326612.5" algo="FTMS"/>
<pk mz="215.047194" i="4448241.5" sn="44.14" a="1240.84" fwhm="0.000301" res="713528.2" algo="FTMS"/>
<pk mz="215.056062" i="2035703.4" sn="18.82" a="489.60" fwhm="0.000258" res="834813.0" algo="FTMS"/>
<pk mz="215.092492" i="3537550.8" sn="34.58" a="904.34" fwhm="0.000327" res="657251.0" algo="FTMS"/>
<pk mz="215.128898" i="2802086.3" sn="26.87" a="654.83" fwhm="0.000264" res="816320.6" algo="FTMS"/>
<pk mz="216.023038" i="1021923.3" sn="8.14" a="172.36" fwhm="0.000254" res="850420.5" algo="FTMS"/>
<pk mz="216.058920" i="1161338.3" sn="9.59" a="150.56" fwhm="0.000174" res="1244179.4" algo="FTMS"/>
<pk mz="216.059442" i="5442938.5" sn="54.32" a="1801.41" fwhm="0.000318" res="678461.3" algo="FTMS"/>
<pk mz="216.087164" i="1963404.3" sn="17.97" a="329.69" fwhm="0.000195" res="1105662.2" algo="FTMS"/>
<pk mz="216.087706" i="12749965.0" sn="130.64" a="4592.86" fwhm="0.000346" res="623954.6" algo="FTMS"/>
<pk mz="216.095833" i="1663569.9" sn="14.84" a="421.57" fwhm="0.000282" res="764961.0" algo="FTMS"/>
<pk mz="216.132164" i="918345.1" sn="7.06" a="206.31" fwhm="0.000329" res="656400.1" algo="FTMS"/>
<pk mz="217.017545" i="1007292.1" sn="7.98" a="289.70" fwhm="0.000347" res="625267.1" algo="FTMS"/>
<pk mz="217.026365" i="1398625.8" sn="12.07" a="299.13" fwhm="0.000270" res="804783.5" algo="FTMS"/>
<pk mz="217.062230" i="2491640.5" sn="23.48" a="444.91" fwhm="0.000204" res="1065934.2" algo="FTMS"/>
<pk mz="217.062804" i="15937273.0" sn="163.92" a="5674.02" fwhm="0.000322" res="674008.3" algo="FTMS"/>
<pk mz="217.071723" i="2632318.5" sn="24.95" a="798.79" fwhm="0.000328" res="662269.6" algo="FTMS"/>
<pk mz="217.091093" i="1703242.8" sn="15.25" a="360.12" fwhm="0.000264" res="821267.8" algo="FTMS"/>
<pk mz="217.108141" i="3647637.5" sn="35.56" a="1064.61" fwhm="0.000301" res="720830.3" algo="FTMS"/>
<pk mz="217.741405" i="920997.2" sn="7.07" a="219.34" fwhm="0.000336" res="648986.3" algo="FTMS"/>
<pk mz="218.020397" i="4130132.5" sn="40.59" a="731.25" fwhm="0.000182" res="1196268.7" algo="FTMS"/>
<pk mz="218.020939" i="30488916.0" sn="315.91" a="11084.05" fwhm="0.000334" res="652213.9" algo="FTMS"/>
<pk mz="218.038688" i="1205184.0" sn="9.99" a="383.56" fwhm="0.000443" res="492638.9" algo="FTMS"/>
<pk mz="218.066147" i="1402289.1" sn="12.04" a="296.06" fwhm="0.000253" res="863188.5" algo="FTMS"/>
<pk mz="218.074569" i="1149814.5" sn="9.41" a="173.34" fwhm="0.000191" res="1143865.2" algo="FTMS"/>
<pk mz="218.075136" i="6290807.0" sn="62.85" a="1761.78" fwhm="0.000281" res="777086.8" algo="FTMS"/>
<pk mz="218.102837" i="1921800.3" sn="17.44" a="377.20" fwhm="0.000229" res="951729.8" algo="FTMS"/>
<pk mz="218.103407" i="9473417.0" sn="95.93" a="3122.37" fwhm="0.000314" res="694645.6" algo="FTMS"/>
<pk mz="219.024316" i="1755527.0" sn="15.70" a="402.39" fwhm="0.000283" res="775121.9" algo="FTMS"/>
<pk mz="219.041514" i="15888338.0" sn="162.60" a="3355.24" fwhm="0.000215" res="1018312.1" algo="FTMS"/>
<pk mz="219.042054" i="142236624.0" z="-1" sn="1475.90" a="45276.93" fwhm="0.000298" res="736194.4" algo="FTMS" component_name="Y" deconvoluted_molecular_mass="219.042298" deconvoluted_isotopic_mass="219.042297"/>
<pk mz="219.044888" i="1514515.8" sn="13.20" a="385.85" fwhm="0.000298" res="736283.5" algo="FTMS"/>
<pk mz="219.051004" i="1905367.5" sn="17.26" a="563.72" fwhm="0.000331" res="660817.7" algo="FTMS"/>
<pk mz="219.078420" i="1500456.5" sn="13.05" a="362.68" fwhm="0.000301" res="728045.4" algo="FTMS"/>
<pk mz="219.087400" i="1270254.1" sn="10.66" a="284.56" fwhm="0.000289" res="757534.4" algo="FTMS"/>
<pk mz="219.106737" i="1739130.0" sn="15.53" a="435.97" fwhm="0.000303" res="722128.0" algo="FTMS"/>
<pk mz="219.586461" i="1003618.6" sn="7.88" a="241.13" fwhm="0.000340" res="645013.6" algo="FTMS"/>
<pk mz="219.827947" i="969335.1" sn="7.53" a="184.63" fwhm="0.000297" res="739479.6" algo="FTMS"/>
<pk mz="220.010062" i="929894.9" sn="7.12" a="170.55" fwhm="0.000262" res="839565.2" algo="FTMS"/>
<pk mz="220.045410" i="5970236.5" z="-1" sn="59.51" a="1886.08" fwhm="0.000311" res="706629.6" algo="FTMS" component_name="Y" deconvoluted_molecular_mass="219.042298" deconvoluted_isotopic_mass="220.045655"/>
<pk mz="220.090783" i="1738264.4" sn="15.52" a="404.14" fwhm="0.000274" res="803386.9" algo="FTMS"/>
<pk mz="221.045540" i="3238557.0" sn="30.95" a="1021.44" fwhm="0.000328" res="674887.8" algo="FTMS"/>
<pk mz="221.046337" i="1213085.5" sn="10.00" a="274.02" fwhm="0.000284" res="777533.0" algo="FTMS"/>
<pk mz="221.048884" i="949855.0" z="-1" sn="7.28" a="178.63" fwhm="0.000249" res="887283.9" algo="FTMS" component_name="Y" deconvoluted_molecular_mass="219.042298" deconvoluted_isotopic_mass="221.049132"/>
<pk mz="221.057734" i="2944164.3" sn="27.91" a="867.45" fwhm="0.000309" res="716472.6" algo="FTMS"/>
<pk mz="222.143963" i="1010894.9" sn="7.91" a="209.45" fwhm="0.000296" res="750422.9" algo="FTMS"/>
<pk mz="222.332538" i="933342.8" sn="7.10" a="230.04" fwhm="0.000350" res="634395.0" algo="FTMS"/>
<pk mz="222.398987" i="939814.0" sn="7.17" a="248.29" fwhm="0.000391" res="569036.6" algo="FTMS"/>
<pk mz="223.024826" i="1638518.0" sn="14.39" a="398.87" fwhm="0.000282" res="791715.8" algo="FTMS"/>
<pk mz="223.061169" i="4579915.5" sn="44.81" a="1452.00" fwhm="0.000346" res="644881.1" algo="FTMS"/>
<pk mz="223.074135" i="936850.9" sn="7.13" a="251.84" fwhm="0.000363" res="615164.4" algo="FTMS"/>
<pk mz="224.064570" i="1029776.3" sn="8.05" a="318.60" fwhm="0.000440" res="509551.9" algo="FTMS"/>
<pk mz="225.004081" i="2875046.0" sn="27.03" a="762.85" fwhm="0.000319" res="704950.8" algo="FTMS"/>
<pk mz="225.040504" i="2602426.3" sn="24.23" a="720.40" fwhm="0.000296" res="760864.0" algo="FTMS"/>
<pk mz="225.088119" i="1694421.1" sn="14.88" a="410.42" fwhm="0.000292" res="770153.8" algo="FTMS"/>
<pk mz="225.113277" i="1144419.3" sn="9.22" a="275.40" fwhm="0.000314" res="715874.6" algo="FTMS"/>
<pk mz="225.149581" i="1222647.6" sn="10.03" a="250.28" fwhm="0.000291" res="772974.3" algo="FTMS"/>
<pk mz="226.007427" i="1089428.0" sn="8.65" a="223.40" fwhm="0.000281" res="804867.2" algo="FTMS"/>
<pk mz="226.035739" i="2051171.5" sn="18.55" a="625.99" fwhm="0.000336" res="672837.1" algo="FTMS"/>
<pk mz="226.039103" i="1238309.4" sn="10.18" a="242.76" fwhm="0.000278" res="812430.6" algo="FTMS"/>
<pk mz="226.072086" i="982583.5" sn="7.55" a="175.02" fwhm="0.000315" res="718742.3" algo="FTMS"/>
<pk mz="226.108436" i="3937035.5" sn="37.95" a="1325.19" fwhm="0.000346" res="652578.3" algo="FTMS"/>
<pk mz="227.056058" i="1336781.4" sn="11.13" a="324.67" fwhm="0.000297" res="764368.7" algo="FTMS"/>
<pk mz="227.067334" i="1744147.4" sn="15.30" a="450.15" fwhm="0.000306" res="742959.0" algo="FTMS"/>
<pk mz="227.083564" i="1250332.1" sn="10.25" a="288.69" fwhm="0.000291" res="779724.7" algo="FTMS"/>
<pk mz="227.092479" i="2357409.0" sn="21.58" a="595.19" fwhm="0.000296" res="766795.9" algo="FTMS"/>
<pk mz="227.103721" i="2010662.9" sn="18.03" a="554.92" fwhm="0.000375" res="605276.3" algo="FTMS"/>
<pk mz="227.128901" i="2551860.3" sn="23.57" a="684.12" fwhm="0.000300" res="757241.0" algo="FTMS"/>
<pk mz="227.140112" i="1821114.4" sn="16.09" a="445.50" fwhm="0.000302" res="752193.1" algo="FTMS"/>
<pk mz="228.059443" i="1082912.1" sn="8.53" a="269.59" fwhm="0.000361" res="631649.0" algo="FTMS"/>
<pk mz="228.087737" i="2436398.8" sn="22.38" a="758.78" fwhm="0.000353" res="645809.1" algo="FTMS"/>
<pk mz="228.124131" i="3903553.8" sn="37.40" a="1178.51" fwhm="0.000321" res="711464.2" algo="FTMS"/>
<pk mz="228.231717" i="980345.8" sn="7.48" a="290.51" fwhm="0.000433" res="526980.7" algo="FTMS"/>
<pk mz="229.017611" i="1587085.3" sn="13.68" a="379.12" fwhm="0.000276" res="829526.3" algo="FTMS"/>
<pk mz="229.026429" i="2925969.8" sn="27.39" a="926.80" fwhm="0.000323" res="708371.4" algo="FTMS"/>
<pk mz="229.035353" i="1114134.3" sn="8.84" a="250.57" fwhm="0.000306" res="748363.7" algo="FTMS"/>
<pk mz="229.062230" i="1144355.9" sn="9.15" a="168.34" fwhm="0.000195" res="1171708.6" algo="FTMS"/>
<pk mz="229.062818" i="8374820.0" sn="83.17" a="3027.83" fwhm="0.000357" res="641844.8" algo="FTMS"/>
<pk mz="229.071715" i="2227368.8" sn="20.24" a="684.72" fwhm="0.000384" res="597248.6" algo="FTMS"/>
<pk mz="229.108150" i="3428667.0" sn="32.54" a="932.29" fwhm="0.000295" res="777845.9" algo="FTMS"/>
<pk mz="229.144545" i="1470925.5" sn="12.49" a="295.39" fwhm="0.000256" res="893694.0" algo="FTMS"/>
<pk mz="229.155667" i="1098163.1" sn="8.68" a="405.34" fwhm="0.000512" res="447365.3" algo="FTMS"/>
<pk mz="230.023156" i="2573059.8" sn="23.66" a="585.47" fwhm="0.000263" res="873015.7" algo="FTMS"/>
<pk mz="230.029184" i="20925446.0" sn="210.69" a="4969.81" fwhm="0.000237" res="970263.7" algo="FTMS"/>
<pk mz="230.029749" i="249140224.0" z="-1" sn="2536.35" a="82228.74" fwhm="0.000329" res="698619.0" algo="FTMS" component_name="P" deconvoluted_molecular_mass="230.029999" deconvoluted_isotopic_mass="230.030017"/>
<pk mz="230.032926" i="3340936.5" sn="31.49" a="1056.48" fwhm="0.000343" res="670322.0" algo="FTMS"/>
<pk mz="230.038699" i="1641099.3" sn="14.17" a="428.86" fwhm="0.000308" res="746821.6" algo="FTMS"/>
<pk mz="230.066985" i="2447129.3" sn="22.38" a="784.04" fwhm="0.000354" res="650566.2" algo="FTMS"/>
<pk mz="230.075032" i="1261725.1" sn="10.30" a="313.02" fwhm="0.000328" res="701366.3" algo="FTMS"/>
<pk mz="230.103385" i="8884779.0" sn="87.98" a="2863.49" fwhm="0.000328" res="701393.4" algo="FTMS"/>
<pk mz="230.514831" i="1065907.4" sn="8.30" a="268.91" fwhm="0.000412" res="558873.8" algo="FTMS"/>
<pk mz="231.033144" i="9486828.0" z="-1" sn="94.12" a="3173.64" fwhm="0.000338" res="682981.5" algo="FTMS" component_name="P" deconvoluted_molecular_mass="230.029999" deconvoluted_isotopic_mass="231.033415"/>
<pk mz="231.078445" i="1709057.4" sn="14.85" a="477.09" fwhm="0.000321" res="720729.3" algo="FTMS"/>
<pk mz="231.087420" i="4682757.5" sn="45.16" a="1547.70" fwhm="0.000357" res="648008.2" algo="FTMS"/>
<pk mz="231.106702" i="992718.8" sn="7.55" a="197.97" fwhm="0.000290" res="796126.4" algo="FTMS"/>
<pk mz="231.123782" i="2752790.8" sn="25.49" a="975.83" fwhm="0.000377" res="612268.5" algo="FTMS"/>
<pk mz="231.393635" i="977078.0" sn="7.39" a="258.65" fwhm="0.000387" res="597984.4" algo="FTMS"/>
<pk mz="231.676740" i="1009498.1" sn="7.72" a="223.30" fwhm="0.000300" res="773018.6" algo="FTMS"/>
<pk mz="232.034001" i="2170942.8" z="-1" sn="19.56" a="749.40" fwhm="0.000379" res="612693.3" algo="FTMS" component_name="P" deconvoluted_molecular_mass="230.029999" deconvoluted_isotopic_mass="232.034274"/>
<pk mz="232.045420" i="1225220.0" sn="9.92" a="335.55" fwhm="0.000377" res="614772.9" algo="FTMS"/>
<pk mz="232.082625" i="2248661.0" sn="20.35" a="729.91" fwhm="0.000422" res="549318.7" algo="FTMS"/>
<pk mz="232.090139" i="2544344.5" sn="23.36" a="518.89" fwhm="0.000235" res="986613.1" algo="FTMS"/>
<pk mz="232.090760" i="23808984.0" sn="240.06" a="9122.49" fwhm="0.000357" res="650714.1" algo="FTMS"/>
<pk mz="232.381300" i="1022716.6" sn="7.85" a="267.71" fwhm="0.000386" res="602377.8" algo="FTMS"/>
<pk mz="232.662497" i="1011770.9" sn="7.74" a="273.15" fwhm="0.000358" res="649112.0" algo="FTMS"/>
<pk mz="232.754117" i="998595.7" sn="7.58" a="292.23" fwhm="0.000410" res="567804.3" algo="FTMS"/>
<pk mz="233.057081" i="4521865.5" sn="43.34" a="973.83" fwhm="0.000226" res="1030301.2" algo="FTMS"/>
<pk mz="233.057679" i="56289672.0" sn="568.80" a="21524.72" fwhm="0.000362" res="643147.1" algo="FTMS"/>
<pk mz="233.066758" i="1211917.9" sn="9.74" a="244.11" fwhm="0.000287" res="810870.6" algo="FTMS"/>
<pk mz="233.094095" i="3015193.8" sn="28.04" a="1061.27" fwhm="0.000381" res="611040.8" algo="FTMS"/>
<pk mz="233.103070" i="1765021.8" sn="15.35" a="507.78" fwhm="0.000340" res="686502.1" algo="FTMS"/>
<pk mz="233.154742" i="1582772.4" sn="13.50" a="447.52" fwhm="0.000296" res="788774.7" algo="FTMS"/>
<pk mz="233.308860" i="955447.6" sn="7.14" a="266.13" fwhm="0.000394" res="592032.7" algo="FTMS"/>
<pk mz="233.562307" i="959205.3" sn="7.17" a="237.72" fwhm="0.000396" res="589719.7" algo="FTMS"/>
<pk mz="234.015924" i="3402534.5" sn="31.97" a="963.55" fwhm="0.000316" res="741178.9" algo="FTMS"/>
<pk mz="234.048927" i="8919348.0" sn="87.97" a="3351.45" fwhm="0.000355" res="660033.8" algo="FTMS"/>
<pk mz="234.061084" i="3874873.5" sn="36.77" a="1209.98" fwhm="0.000324" res="723168.1" algo="FTMS"/>
<pk mz="234.070050" i="9758525.0" sn="96.49" a="3524.11" fwhm="0.000351" res="666892.3" algo="FTMS"/>
<pk mz="235.024803" i="2045511.5" sn="18.19" a="663.86" fwhm="0.000371" res="633994.5" algo="FTMS"/>
<pk mz="235.036975" i="2589644.5" sn="23.72" a="847.43" fwhm="0.000366" res="641313.5" algo="FTMS"/>
<pk mz="235.052243" i="1088210.6" sn="8.48" a="201.12" fwhm="0.000292" res="803869.7" algo="FTMS"/>
<pk mz="235.061178" i="1583126.3" sn="13.50" a="459.78" fwhm="0.000347" res="676687.7" algo="FTMS"/>
<pk mz="235.073360" i="4779227.0" sn="45.94" a="1583.46" fwhm="0.000343" res="686074.9" algo="FTMS"/>
<pk mz="236.031458" i="1658262.3" sn="14.20" a="482.26" fwhm="0.000358" res="660164.7" algo="FTMS"/>
<pk mz="236.056454" i="3214944.0" sn="29.94" a="984.27" fwhm="0.000335" res="704091.1" algo="FTMS"/>
<pk mz="237.007421" i="1194888.4" sn="9.51" a="220.63" fwhm="0.000298" res="796324.4" algo="FTMS"/>
<pk mz="237.040477" i="2530900.8" sn="23.02" a="727.81" fwhm="0.000319" res="743522.9" algo="FTMS"/>
<pk mz="237.076867" i="1272162.1" sn="10.29" a="251.36" fwhm="0.000266" res="892870.6" algo="FTMS"/>
<pk mz="239.019750" i="4701843.0" sn="44.96" a="1591.37" fwhm="0.000361" res="662742.5" algo="FTMS"/>
<pk mz="239.056121" i="3884447.5" sn="36.70" a="1242.79" fwhm="0.000342" res="698579.5" algo="FTMS"/>
<pk mz="239.059434" i="948960.5" sn="7.02" a="234.32" fwhm="0.000322" res="743059.8" algo="FTMS"/>
<pk mz="239.092512" i="1220267.6" sn="9.76" a="280.72" fwhm="0.000291" res="821145.8" algo="FTMS"/>
<pk mz="239.128884" i="5346232.0" sn="51.47" a="1941.30" fwhm="0.000373" res="641533.8" algo="FTMS"/>
<pk mz="239.908754" i="992378.6" sn="7.42" a="293.90" fwhm="0.000420" res="571285.0" algo="FTMS"/>
<pk mz="239.997179" i="1016663.3" sn="7.67" a="226.58" fwhm="0.000354" res="677936.4" algo="FTMS"/>
<pk mz="240.014939" i="4702685.0" sn="44.78" a="1611.15" fwhm="0.000362" res="662430.5" algo="FTMS"/>
<pk mz="240.051346" i="1502504.9" sn="12.56" a="409.47" fwhm="0.000369" res="651414.6" algo="FTMS"/>
<pk mz="240.059541" i="1276011.5" sn="10.28" a="385.88" fwhm="0.000440" res="545513.2" algo="FTMS"/>
<pk mz="240.087731" i="1997940.6" sn="17.55" a="585.77" fwhm="0.000341" res="703519.5" algo="FTMS"/>
<pk mz="241.045931" i="2869539.3" sn="26.32" a="557.98" fwhm="0.000226" res="1068758.9" algo="FTMS"/>
<pk mz="241.046605" i="46069028.0" sn="461.23" a="18771.24" fwhm="0.000379" res="635456.6" algo="FTMS"/>
<pk mz="241.071710" i="2677291.0" sn="24.38" a="976.58" fwhm="0.000386" res="625036.8" algo="FTMS"/>
<pk mz="241.083016" i="4098094.5" sn="38.69" a="1627.75" fwhm="0.000392" res="615288.0" algo="FTMS"/>
<pk mz="241.108141" i="2997814.3" sn="27.61" a="1143.65" fwhm="0.000410" res="588007.8" algo="FTMS"/>
<pk mz="241.119391" i="3653433.8" sn="34.21" a="1308.10" fwhm="0.000372" res="647363.9" algo="FTMS"/>
<pk mz="241.144541" i="2579137.5" sn="23.40" a="924.87" fwhm="0.000378" res="638402.7" algo="FTMS"/>
<pk mz="241.751028" i="993081.2" sn="7.43" a="248.84" fwhm="0.000365" res="661855.5" algo="FTMS"/>
<pk mz="242.038767" i="1224718.5" sn="9.76" a="324.68" fwhm="0.000336" res="720452.5" algo="FTMS"/>
<pk mz="242.049955" i="3867729.8" sn="36.37" a="1544.65" fwhm="0.000389" res="622228.5" algo="FTMS"/>
<pk mz="242.066976" i="1461974.8" sn="12.15" a="510.30" fwhm="0.000500" res="483668.9" algo="FTMS"/>
<pk mz="242.075142" i="2343897.3" sn="21.02" a="760.20" fwhm="0.000362" res="669313.0" algo="FTMS"/>
<pk mz="242.103387" i="4784993.5" sn="45.60" a="1882.88" fwhm="0.000390" res="620302.3" algo="FTMS"/>
<pk mz="242.111493" i="1050723.8" sn="8.01" a="240.55" fwhm="0.000308" res="786177.2" algo="FTMS"/>
<pk mz="242.139776" i="1658540.1" sn="14.12" a="615.23" fwhm="0.000459" res="527549.4" algo="FTMS"/>
<pk mz="243.033241" i="17447788.0" sn="172.35" a="7116.41" fwhm="0.000393" res="618396.6" algo="FTMS"/>
<pk mz="243.042116" i="1965038.6" sn="17.13" a="605.66" fwhm="0.000369" res="658448.8" algo="FTMS"/>
<pk mz="243.051015" i="1912177.1" sn="16.60" a="586.36" fwhm="0.000358" res="679683.6" algo="FTMS"/>
<pk mz="243.062246" i="1546996.4" sn="12.94" a="395.25" fwhm="0.000340" res="714010.5" algo="FTMS"/>
<pk mz="243.078401" i="1054936.9" sn="8.01" a="347.67" fwhm="0.000553" res="439733.8" algo="FTMS"/>
<pk mz="243.087425" i="2483835.3" sn="22.33" a="840.52" fwhm="0.000404" res="602389.6" algo="FTMS"/>
<pk mz="243.098670" i="2694142.5" sn="24.44" a="870.75" fwhm="0.000364" res="668088.5" algo="FTMS"/>
<pk mz="243.106770" i="1115904.8" sn="8.62" a="314.46" fwhm="0.000369" res="658442.9" algo="FTMS"/>
<pk mz="243.123812" i="8600454.0" sn="83.65" a="3340.47" fwhm="0.000382" res="636243.1" algo="FTMS"/>
<pk mz="243.160189" i="1880975.6" sn="16.29" a="602.64" fwhm="0.000375" res="647732.7" algo="FTMS"/>
<pk mz="243.171388" i="1240914.8" sn="9.87" a="336.33" fwhm="0.000362" res="672375.0" algo="FTMS"/>
<pk mz="244.036629" i="2078974.6" sn="18.27" a="640.57" fwhm="0.000362" res="673806.1" algo="FTMS"/>
<pk mz="244.044723" i="1549440.9" sn="12.97" a="269.09" fwhm="0.000217" res="1122786.3" algo="FTMS"/>
<pk mz="244.045408" i="24328322.0" sn="241.32" a="10289.25" fwhm="0.000402" res="606669.0" algo="FTMS"/>
<pk mz="244.054440" i="1330819.4" sn="10.77" a="440.21" fwhm="0.000402" res="607200.5" algo="FTMS"/>
<pk mz="244.073426" i="995208.5" sn="7.41" a="476.40" fwhm="0.000730" res="334256.3" algo="FTMS"/>
<pk mz="244.082678" i="10408587.0" sn="101.78" a="4314.62" fwhm="0.000399" res="611872.9" algo="FTMS"/>
<pk mz="244.090736" i="3558029.0" sn="33.10" a="1342.44" fwhm="0.000408" res="597823.1" algo="FTMS"/>
<pk mz="244.127183" i="1322774.8" sn="10.69" a="377.99" fwhm="0.000372" res="656854.6" algo="FTMS"/>
<pk mz="245.012508" i="1103324.8" sn="8.49" a="336.79" fwhm="0.000451" res="542688.1" algo="FTMS"/>
<pk mz="245.029090" i="1173888.9" sn="9.20" a="298.66" fwhm="0.000379" res="646229.7" algo="FTMS"/>
<pk mz="245.030342" i="1365505.3" sn="11.12" a="376.29" fwhm="0.000380" res="645488.2" algo="FTMS"/>
<pk mz="245.045585" i="1008197.1" sn="7.54" a="213.96" fwhm="0.000330" res="743375.6" algo="FTMS"/>
<pk mz="245.048891" i="2894470.0" sn="26.45" a="1338.25" fwhm="0.000518" res="473401.7" algo="FTMS"/>
<pk mz="245.057701" i="10039176.0" sn="98.07" a="4471.61" fwhm="0.000427" res="574381.9" algo="FTMS"/>
<pk mz="245.066701" i="2957450.5" sn="27.08" a="1059.53" fwhm="0.000384" res="637460.3" algo="FTMS"/>
<pk mz="245.086029" i="2680079.3" sn="24.30" a="867.71" fwhm="0.000372" res="658344.0" algo="FTMS"/>
<pk mz="245.093201" i="1589905.1" sn="13.37" a="395.25" fwhm="0.000293" res="836552.7" algo="FTMS"/>
<pk mz="245.103074" i="6198675.5" sn="59.57" a="2353.63" fwhm="0.000377" res="650664.7" algo="FTMS"/>
<pk mz="245.114298" i="3910550.5" sn="36.63" a="1479.24" fwhm="0.000386" res="634896.0" algo="FTMS"/>
<pk mz="245.139430" i="4104604.8" sn="38.58" a="1604.54" fwhm="0.000393" res="623557.1" algo="FTMS"/>
<pk mz="245.189950" i="1081705.5" sn="8.27" a="408.43" fwhm="0.000461" res="532006.4" algo="FTMS"/>
<pk mz="246.024723" i="4158583.3" sn="38.95" a="1585.46" fwhm="0.000399" res="615888.9" algo="FTMS"/>
<pk mz="246.061091" i="2013439.9" sn="17.53" a="731.47" fwhm="0.000424" res="579772.2" algo="FTMS"/>
<pk mz="246.070055" i="1611010.0" sn="13.52" a="399.13" fwhm="0.000312" res="788891.9" algo="FTMS"/>
<pk mz="246.098264" i="1972104.9" sn="17.12" a="730.96" fwhm="0.000399" res="616301.6" algo="FTMS"/>
<pk mz="246.106455" i="1556490.8" sn="12.97" a="454.83" fwhm="0.000354" res="694928.7" algo="FTMS"/>
<pk mz="247.036986" i="44895076.0" sn="445.54" a="18906.97" fwhm="0.000395" res="625513.4" algo="FTMS"/>
<pk mz="247.045963" i="1668198.8" sn="14.09" a="498.93" fwhm="0.000374" res="660759.3" algo="FTMS"/>
<pk mz="247.061202" i="1737706.3" sn="14.78" a="500.18" fwhm="0.000358" res="690940.0" algo="FTMS"/>
<pk mz="247.073364" i="4824685.0" sn="45.59" a="1855.73" fwhm="0.000376" res="656574.3" algo="FTMS"/>
<pk mz="247.082347" i="2317423.0" sn="20.57" a="762.94" fwhm="0.000366" res="675970.9" algo="FTMS"/>
<pk mz="247.110606" i="1089653.5" sn="8.31" a="325.47" fwhm="0.000379" res="652072.7" algo="FTMS"/>
<pk mz="247.118684" i="4018039.5" sn="37.54" a="1621.77" fwhm="0.000431" res="573004.0" algo="FTMS"/>
<pk mz="248.032756" i="44653636.0" sn="443.13" a="19385.45" fwhm="0.000418" res="592797.1" algo="FTMS"/>
<pk mz="248.040121" i="4096519168.0" z="-1" sn="40885.53" a="1657346.88" fwhm="0.000394" res="629487.5" algo="FTMS" component_name="A" deconvoluted_molecular_mass="248.040447" deconvoluted_isotopic_mass="248.040434"/>
<pk mz="248.043801" i="46488644.0" sn="461.45" a="18803.24" fwhm="0.000396" res="626058.0" algo="FTMS"/>
<pk mz="248.085670" i="10489422.0" sn="102.13" a="4564.48" fwhm="0.000410" res="605404.9" algo="FTMS"/>
<pk mz="248.113981" i="3154772.0" sn="28.92" a="1159.39" fwhm="0.000406" res="611060.5" algo="FTMS"/>
<pk mz="249.004097" i="1071631.4" sn="8.13" a="399.74" fwhm="0.000546" res="455966.3" algo="FTMS"/>
<pk mz="249.035937" i="979734.0" sn="7.21" a="166.17" fwhm="0.000254" res="979034.7" algo="FTMS"/>
<pk mz="249.043708" i="154332432.0" z="-1" sn="1537.85" a="62789.95" fwhm="0.000389" res="640148.8" algo="FTMS" component_name="A" deconvoluted_molecular_mass="248.040447" deconvoluted_isotopic_mass="249.044024"/>
<pk mz="249.044556" i="5664279.5" sn="53.97" a="2509.32" fwhm="0.000471" res="528873.8" algo="FTMS"/>
<pk mz="249.089058" i="1133984.9" sn="8.75" a="424.69" fwhm="0.000510" res="488745.3" algo="FTMS"/>
<pk mz="250.043787" i="29984224.0" sn="295.39" a="13079.50" fwhm="0.000411" res="607949.3" algo="FTMS"/>
<pk mz="250.044554" i="31286752.0" sn="308.33" a="13851.81" fwhm="0.000425" res="588122.6" algo="FTMS"/>
<pk mz="250.047159" i="46296544.0" z="-1" sn="457.48" a="20098.94" fwhm="0.000408" res="612439.2" algo="FTMS" component_name="A" deconvoluted_molecular_mass="248.040447" deconvoluted_isotopic_mass="250.047478"/>
<pk mz="250.072118" i="3642084.8" sn="33.63" a="1304.73" fwhm="0.000386" res="648140.6" algo="FTMS"/>
<pk mz="251.019666" i="1868247.5" sn="16.00" a="891.98" fwhm="0.000547" res="458631.6" algo="FTMS"/>
<pk mz="251.023112" i="1690776.1" sn="14.24" a="515.42" fwhm="0.000374" res="670624.1" algo="FTMS"/>
<pk mz="251.047180" i="3736220.5" sn="34.57" a="1423.81" fwhm="0.000408" res="614600.8" algo="FTMS"/>
<pk mz="251.047902" i="1813276.6" sn="15.46" a="597.25" fwhm="0.000405" res="619249.8" algo="FTMS"/>
<pk mz="251.050552" i="3884957.0" z="-1" sn="36.04" a="1422.90" fwhm="0.000396" res="634265.1" algo="FTMS" component_name="A" deconvoluted_molecular_mass="248.040447" deconvoluted_isotopic_mass="251.050873"/>
<pk mz="251.056112" i="3908254.3" sn="36.27" a="1498.12" fwhm="0.000409" res="614309.1" algo="FTMS"/>
<pk mz="251.059456" i="1204062.8" sn="9.40" a="369.57" fwhm="0.000410" res="612908.5" algo="FTMS"/>
<pk mz="251.068316" i="1370016.4" sn="11.05" a="449.55" fwhm="0.000409" res="613323.0" algo="FTMS"/>
<pk mz="251.078569" i="8037026.5" sn="77.30" a="3266.24" fwhm="0.000410" res="612675.3" algo="FTMS"/>
<pk mz="251.092482" i="1444516.8" sn="11.79" a="355.48" fwhm="0.000331" res="759207.0" algo="FTMS"/>
<pk mz="251.095894" i="1281765.4" sn="10.18" a="393.44" fwhm="0.000367" res="684503.5" algo="FTMS"/>
<pk mz="251.128731" i="1141803.4" sn="8.79" a="362.95" fwhm="0.000427" res="587747.1" algo="FTMS"/>
<pk mz="252.026458" i="2038731.3" sn="17.70" a="705.79" fwhm="0.000417" res="603685.2" algo="FTMS"/>
<pk mz="252.043006" i="1962574.1" sn="16.94" a="613.15" fwhm="0.000392" res="642434.1" algo="FTMS"/>
<pk mz="252.051324" i="1040207.5" z="-1" sn="7.77" a="265.53" fwhm="0.000404" res="624525.5" algo="FTMS" component_name="A" deconvoluted_molecular_mass="248.040447" deconvoluted_isotopic_mass="252.051648"/>
<pk mz="252.059494" i="1513297.0" sn="12.47" a="493.59" fwhm="0.000444" res="567391.6" algo="FTMS"/>
<pk mz="252.087748" i="997269.8" sn="7.35" a="255.02" fwhm="0.000408" res="617338.7" algo="FTMS"/>
<pk mz="252.527238" i="975072.8" sn="7.13" a="312.44" fwhm="0.000534" res="472991.9" algo="FTMS"/>
<pk mz="253.035353" i="3367669.3" sn="30.90" a="1442.49" fwhm="0.000464" res="545450.5" algo="FTMS"/>
<pk mz="253.071729" i="3529979.3" sn="32.51" a="1376.58" fwhm="0.000418" res="605298.9" algo="FTMS"/>
<pk mz="253.108198" i="1889793.1" sn="16.21" a="542.05" fwhm="0.000335" res="755241.6" algo="FTMS"/>
<pk mz="253.144505" i="4604423.0" sn="43.19" a="1896.54" fwhm="0.000429" res="589399.3" algo="FTMS"/>
<pk mz="254.030689" i="1567763.4" sn="12.95" a="525.67" fwhm="0.000395" res="642357.3" algo="FTMS"/>
<pk mz="254.038717" i="1100116.6" sn="8.33" a="308.99" fwhm="0.000379" res="670618.2" algo="FTMS"/>
<pk mz="254.066980" i="1664921.0" sn="13.91" a="517.26" fwhm="0.000394" res="644980.0" algo="FTMS"/>
<pk mz="254.080072" i="2640411.0" sn="23.56" a="1029.12" fwhm="0.000435" res="584024.1" algo="FTMS"/>
<pk mz="255.000229" i="5171493.0" sn="48.60" a="2277.55" fwhm="0.000438" res="582201.4" algo="FTMS"/>
<pk mz="255.051041" i="12920108.0" sn="125.24" a="5805.24" fwhm="0.000432" res="590448.3" algo="FTMS"/>
<pk mz="255.054079" i="1383724.6" sn="11.13" a="353.91" fwhm="0.000319" res="799742.0" algo="FTMS"/>
<pk mz="255.061507" i="12394798.0" sn="120.05" a="2936.21" fwhm="0.000228" res="1116992.4" algo="FTMS"/>
<pk mz="255.062197" i="309555488.0" z="-1" sn="3059.36" a="124750.63" fwhm="0.000410" res="621671.8" algo="FTMS" component_name="L" deconvoluted_molecular_mass="255.062527" deconvoluted_isotopic_mass="255.062529"/>
<pk mz="255.087447" i="1692337.4" sn="14.18" a="494.35" fwhm="0.000372" res="686401.9" algo="FTMS"/>
<pk mz="255.123818" i="4085302.8" sn="37.85" a="1505.86" fwhm="0.000398" res="640737.9" algo="FTMS"/>
<pk mz="255.160144" i="2452796.0" sn="21.71" a="876.95" fwhm="0.000413" res="617173.7" algo="FTMS"/>
<pk mz="255.232942" i="1290694.4" sn="10.21" a="323.52" fwhm="0.000381" res="670024.2" algo="FTMS"/>
<pk mz="256.045472" i="9081272.0" sn="87.27" a="3750.84" fwhm="0.000421" res="607841.0" algo="FTMS"/>
<pk mz="256.046323" i="3511224.5" sn="32.17" a="1414.82" fwhm="0.000433" res="591512.9" algo="FTMS"/>
<pk mz="256.054356" i="1886521.5" sn="16.10" a="715.88" fwhm="0.000436" res="587394.5" algo="FTMS"/>
<pk mz="256.059252" i="1382202.3" sn="11.11" a="463.48" fwhm="0.000440" res="581322.9" algo="FTMS"/>
<pk mz="256.064882" i="1420987.0" sn="11.50" a="290.57" fwhm="0.000238" res="1076711.4" algo="FTMS"/>
<pk mz="256.065611" i="21420476.0" z="-1" sn="209.32" a="9760.91" fwhm="0.000441" res="580018.1" algo="FTMS" component_name="L" deconvoluted_molecular_mass="255.062527" deconvoluted_isotopic_mass="256.065946"/>
<pk mz="256.077102" i="1099004.6" sn="8.31" a="269.37" fwhm="0.000368" res="695112.7" algo="FTMS"/>
<pk mz="256.082669" i="1090173.4" sn="8.23" a="393.62" fwhm="0.000465" res="551025.6" algo="FTMS"/>
<pk mz="256.119022" i="2162498.3" sn="18.83" a="761.38" fwhm="0.000403" res="635884.5" algo="FTMS"/>
<pk mz="257.041515" i="6522940.5" sn="61.67" a="2822.75" fwhm="0.000423" res="608050.7" algo="FTMS"/>
<pk mz="257.048143" i="1754429.4" sn="14.73" a="367.31" fwhm="0.000259" res="991254.6" algo="FTMS"/>
<pk mz="257.048934" i="28545598.0" sn="278.48" a="13052.19" fwhm="0.000439" res="586065.8" algo="FTMS"/>
<pk mz="257.057702" i="1882046.6" sn="15.98" a="580.43" fwhm="0.000366" res="703223.4" algo="FTMS"/>
<pk mz="257.066506" i="2684351.8" sn="23.88" a="1305.82" fwhm="0.000548" res="468902.1" algo="FTMS"/>
<pk mz="257.069033" i="1128192.0" z="-1" sn="8.56" a="321.39" fwhm="0.000382" res="673300.7" algo="FTMS" component_name="L" deconvoluted_molecular_mass="255.062527" deconvoluted_isotopic_mass="257.069370"/>
<pk mz="257.077919" i="2533185.3" sn="22.39" a="943.10" fwhm="0.000415" res="619417.6" algo="FTMS"/>
<pk mz="257.103057" i="5377604.5" sn="50.40" a="2283.98" fwhm="0.000432" res="595812.3" algo="FTMS"/>
<pk mz="257.114269" i="2600389.8" sn="23.05" a="1075.34" fwhm="0.000457" res="563007.9" algo="FTMS"/>
<pk mz="257.139466" i="5421129.0" sn="50.82" a="2136.02" fwhm="0.000400" res="642981.0" algo="FTMS"/>
<pk mz="257.175829" i="2400333.8" sn="21.08" a="872.36" fwhm="0.000382" res="674091.8" algo="FTMS"/>
<pk mz="257.212258" i="1364242.4" sn="10.88" a="443.79" fwhm="0.000428" res="600916.0" algo="FTMS"/>
<pk mz="257.615911" i="1012037.2" sn="7.42" a="347.28" fwhm="0.000481" res="536000.0" algo="FTMS"/>
<pk mz="258.044923" i="1446073.9" sn="11.69" a="536.27" fwhm="0.000455" res="567717.0" algo="FTMS"/>
<pk mz="258.052241" i="3374522.8" sn="30.67" a="1503.96" fwhm="0.000455" res="566615.6" algo="FTMS"/>
<pk mz="258.061135" i="2643131.8" sn="23.47" a="864.00" fwhm="0.000368" res="700689.2" algo="FTMS"/>
<pk mz="258.061866" i="1341883.9" sn="10.66" a="468.52" fwhm="0.000427" res="603986.2" algo="FTMS"/>
<pk mz="258.070112" i="1158652.9" z="-1" sn="8.86" a="413.67" fwhm="0.000441" res="585473.5" algo="FTMS" component_name="L" deconvoluted_molecular_mass="255.062527" deconvoluted_isotopic_mass="258.070452"/>
<pk mz="258.098258" i="24515264.0" sn="238.80" a="11431.39" fwhm="0.000441" res="585430.4" algo="FTMS"/>
<pk mz="258.106443" i="1004225.3" sn="7.34" a="269.98" fwhm="0.000377" res="684311.7" algo="FTMS"/>
<pk mz="258.786589" i="1071505.6" sn="8.00" a="324.56" fwhm="0.000437" res="592032.4" algo="FTMS"/>
<pk mz="259.012990" i="1451179.6" sn="11.74" a="403.91" fwhm="0.000357" res="725119.7" algo="FTMS"/>
<pk mz="259.028076" i="1060461.4" sn="7.89" a="308.91" fwhm="0.000422" res="613973.4" algo="FTMS"/>
<pk mz="259.044760" i="1168687.3" sn="8.96" a="395.31" fwhm="0.000435" res="595594.2" algo="FTMS"/>
<pk mz="259.045954" i="1391791.4" sn="11.15" a="415.02" fwhm="0.000359" res="722382.4" algo="FTMS"/>
<pk mz="259.061232" i="1495473.1" sn="12.17" a="524.76" fwhm="0.000395" res="655919.5" algo="FTMS"/>
<pk mz="259.082319" i="4335155.5" sn="40.13" a="1713.34" fwhm="0.000418" res="619455.5" algo="FTMS"/>
<pk mz="259.093566" i="2258484.8" sn="19.69" a="782.12" fwhm="0.000396" res="654789.5" algo="FTMS"/>
<pk mz="259.101631" i="3994677.8" sn="36.78" a="1868.41" fwhm="0.000440" res="588338.3" algo="FTMS"/>
<pk mz="259.118728" i="12139320.0" sn="116.96" a="5634.41" fwhm="0.000449" res="576593.6" algo="FTMS"/>
<pk mz="259.129924" i="22217528.0" sn="216.18" a="10473.45" fwhm="0.000445" res="582562.3" algo="FTMS"/>
<pk mz="259.155101" i="2874171.8" sn="25.75" a="1126.85" fwhm="0.000436" res="594622.9" algo="FTMS"/>
<pk mz="259.191403" i="1280703.9" sn="10.06" a="410.48" fwhm="0.000403" res="643223.7" algo="FTMS"/>
<pk mz="260.040355" i="2705821.3" sn="24.09" a="964.32" fwhm="0.000401" res="648805.8" algo="FTMS"/>
<pk mz="260.049269" i="3027614.3" sn="27.26" a="1251.04" fwhm="0.000459" res="566225.7" algo="FTMS"/>
<pk mz="260.077571" i="1552417.3" sn="12.73" a="544.87" fwhm="0.000414" res="627862.4" algo="FTMS"/>
<pk mz="260.085704" i="2679970.0" sn="23.83" a="933.33" fwhm="0.000401" res="648467.1" algo="FTMS"/>
<pk mz="260.113956" i="2240933.0" sn="19.51" a="788.19" fwhm="0.000421" res="617151.9" algo="FTMS"/>
<pk mz="260.122068" i="1975846.0" sn="16.90" a="643.82" fwhm="0.000387" res="672220.5" algo="FTMS"/>
<pk mz="260.133307" i="3614887.3" sn="33.04" a="1417.12" fwhm="0.000421" res="618343.7" algo="FTMS"/>
<pk mz="260.150317" i="999464.9" sn="7.29" a="249.47" fwhm="0.000356" res="731153.5" algo="FTMS"/>
<pk mz="260.976748" i="1090558.8" sn="8.15" a="240.77" fwhm="0.000329" res="792639.4" algo="FTMS"/>
<pk mz="261.040431" i="1727109.1" sn="14.38" a="582.35" fwhm="0.000404" res="646858.0" algo="FTMS"/>
<pk mz="261.052635" i="35619848.0" sn="346.45" a="16564.60" fwhm="0.000447" res="584527.2" algo="FTMS"/>
<pk mz="261.061634" i="1546631.3" sn="12.61" a="508.57" fwhm="0.000416" res="627439.0" algo="FTMS"/>
<pk mz="261.088143" i="1120522.0" sn="8.44" a="299.86" fwhm="0.000358" res="730009.2" algo="FTMS"/>
<pk mz="261.097948" i="3304203.0" sn="29.84" a="1292.34" fwhm="0.000412" res="633649.6" algo="FTMS"/>
<pk mz="261.124497" i="1150605.6" sn="8.73" a="313.64" fwhm="0.000385" res="678189.4" algo="FTMS"/>
<pk mz="261.134381" i="5199374.5" sn="48.40" a="2129.02" fwhm="0.000429" res="608355.9" algo="FTMS"/>
<pk mz="261.137510" i="18848782.0" sn="182.14" a="8995.36" fwhm="0.000457" res="571334.9" algo="FTMS"/>
<pk mz="262.047525" i="33877096.0" sn="329.38" a="16408.79" fwhm="0.000471" res="556624.2" algo="FTMS"/>
<pk mz="262.055306" i="140932208.0" sn="1378.27" a="17284.87" fwhm="0.000056" res="4718885.4" algo="FTMS"/>
<pk mz="262.055776" i="2605970432.0" z="-1" sn="25529.88" a="1140520.00" fwhm="0.000439" res="596826.9" algo="FTMS" component_name="B" deconvoluted_molecular_mass="262.056116" deconvoluted_isotopic_mass="262.056126"/>
<pk mz="262.059887" i="27360360.0" sn="265.53" a="12337.95" fwhm="0.000440" res="594996.3" algo="FTMS"/>
<pk mz="262.093219" i="1986411.9" sn="16.92" a="793.38" fwhm="0.000432" res="606171.8" algo="FTMS"/>
<pk mz="262.101318" i="1864940.6" sn="15.73" a="755.66" fwhm="0.000467" res="561789.1" algo="FTMS"/>
<pk mz="262.129581" i="1275759.4" sn="9.96" a="332.12" fwhm="0.000373" res="703138.6" algo="FTMS"/>
<pk mz="262.137694" i="2645104.0" sn="23.38" a="1208.25" fwhm="0.000467" res="561772.1" algo="FTMS"/>
<pk mz="262.140911" i="1935472.4" sn="16.42" a="838.56" fwhm="0.000499" res="525247.8" algo="FTMS"/>
<pk mz="263.043229" i="5056707.0" sn="47.00" a="1382.61" fwhm="0.000301" res="872497.1" algo="FTMS"/>
<pk mz="263.044029" i="95810752.0" sn="936.18" a="44508.69" fwhm="0.000440" res="598121.5" algo="FTMS"/>
<pk mz="263.048121" i="1219523.6" sn="9.41" a="350.86" fwhm="0.000416" res="632210.5" algo="FTMS"/>
<pk mz="263.059303" i="130413768.0" z="-1" sn="1275.21" a="59542.59" fwhm="0.000438" res="600263.5" algo="FTMS" component_name="B" deconvoluted_molecular_mass="262.056116" deconvoluted_isotopic_mass="263.059656"/>
<pk mz="263.068307" i="2462405.5" sn="21.59" a="963.05" fwhm="0.000443" res="593427.6" algo="FTMS"/>
<pk mz="263.069195" i="1025925.5" sn="7.51" a="289.20" fwhm="0.000389" res="675910.9" algo="FTMS"/>
<pk mz="263.104612" i="1217992.6" sn="9.39" a="406.35" fwhm="0.000406" res="647836.8" algo="FTMS"/>
<pk mz="263.134544" i="5481163.5" sn="51.16" a="2254.96" fwhm="0.000437" res="602664.5" algo="FTMS"/>
<pk mz="264.035283" i="2619929.3" sn="23.13" a="1001.82" fwhm="0.000425" res="621468.1" algo="FTMS"/>
<pk mz="264.047370" i="7209754.5" sn="68.10" a="3366.16" fwhm="0.000467" res="565995.1" algo="FTMS"/>
<pk mz="264.060266" i="21861660.0" z="-1" sn="211.65" a="10489.99" fwhm="0.000458" res="576900.6" algo="FTMS" component_name="B" deconvoluted_molecular_mass="262.056116" deconvoluted_isotopic_mass="264.060622"/>
<pk mz="264.062753" i="2970139.5" sn="26.56" a="1244.35" fwhm="0.000433" res="610424.9" algo="FTMS"/>
<pk mz="264.087713" i="3227933.8" sn="29.09" a="1355.17" fwhm="0.000466" res="566824.1" algo="FTMS"/>
<pk mz="264.160549" i="1884963.8" sn="15.93" a="683.43" fwhm="0.000407" res="648684.4" algo="FTMS"/>
<pk mz="264.205168" i="1007847.5" sn="7.33" a="279.32" fwhm="0.000417" res="633839.7" algo="FTMS"/>
<pk mz="264.998980" i="1413736.3" sn="11.25" a="417.85" fwhm="0.000365" res="725312.5" algo="FTMS"/>
<pk mz="265.035355" i="3012459.3" sn="26.84" a="1260.16" fwhm="0.000474" res="559373.7" algo="FTMS"/>
<pk mz="265.041014" i="26449260.0" sn="255.33" a="13025.86" fwhm="0.000478" res="554009.2" algo="FTMS"/>
<pk mz="265.048060" i="1085164.1" sn="8.05" a="342.68" fwhm="0.000437" res="606724.7" algo="FTMS"/>
<pk mz="265.057052" i="1146732.9" sn="8.65" a="188.08" fwhm="0.000238" res="1113404.9" algo="FTMS"/>
<pk mz="265.057838" i="16898412.0" sn="162.22" a="8013.87" fwhm="0.000462" res="573366.8" algo="FTMS"/>
<pk mz="265.063557" i="1561325.4" z="-1" sn="12.69" a="459.25" fwhm="0.000374" res="708458.8" algo="FTMS" component_name="B" deconvoluted_molecular_mass="262.056116" deconvoluted_isotopic_mass="265.063916"/>
<pk mz="265.071708" i="3658350.0" sn="33.14" a="1612.35" fwhm="0.000468" res="565862.0" algo="FTMS"/>
<pk mz="265.075137" i="3860334.3" sn="35.11" a="1926.75" fwhm="0.000517" res="512860.2" algo="FTMS"/>
<pk mz="265.083961" i="2557807.0" sn="22.41" a="1067.40" fwhm="0.000471" res="562845.5" algo="FTMS"/>
<pk mz="265.144606" i="1139699.8" sn="8.58" a="305.07" fwhm="0.000387" res="685083.5" algo="FTMS"/>
<pk mz="265.147869" i="5333364.0" sn="49.47" a="2420.31" fwhm="0.000474" res="559811.1" algo="FTMS"/>
<pk mz="266.042074" i="5619129.0" sn="52.25" a="2627.98" fwhm="0.000476" res="558852.8" algo="FTMS"/>
<pk mz="266.044370" i="1704761.3" sn="14.09" a="756.41" fwhm="0.000570" res="466939.5" algo="FTMS"/>
<pk mz="266.050829" i="2889145.8" sn="25.64" a="1290.17" fwhm="0.000490" res="542943.6" algo="FTMS"/>
<pk mz="266.061150" i="1867962.5" sn="15.68" a="704.28" fwhm="0.000420" res="633131.2" algo="FTMS"/>
<pk mz="266.067009" i="5530043.0" sn="51.38" a="2398.78" fwhm="0.000460" res="578469.5" algo="FTMS"/>
<pk mz="266.075065" i="10307004.0" sn="97.96" a="5031.19" fwhm="0.000471" res="564365.1" algo="FTMS"/>
<pk mz="266.088669" i="1346492.6" sn="10.60" a="264.84" fwhm="0.000258" res="1030954.2" algo="FTMS"/>
<pk mz="266.089487" i="21695932.0" sn="208.99" a="10460.70" fwhm="0.000471" res="565283.1" algo="FTMS"/>
<pk mz="266.246641" i="983816.4" sn="7.06" a="300.53" fwhm="0.000449" res="592961.6" algo="FTMS"/>
<pk mz="266.358333" i="1057040.8" sn="7.78" a="401.71" fwhm="0.000525" res="507597.2" algo="FTMS"/>
<pk mz="266.598508" i="1040994.4" sn="7.62" a="363.01" fwhm="0.000466" res="572268.9" algo="FTMS"/>
<pk mz="266.848496" i="1302516.5" sn="10.17" a="383.84" fwhm="0.000402" res="664357.9" algo="FTMS"/>
<pk mz="266.859539" i="999317.4" sn="7.21" a="370.70" fwhm="0.000536" res="498048.6" algo="FTMS"/>
<pk mz="267.014629" i="2068480.5" sn="17.64" a="1088.41" fwhm="0.000624" res="427729.1" algo="FTMS"/>
<pk mz="267.051024" i="4548611.0" sn="41.82" a="1878.45" fwhm="0.000449" res="595179.3" algo="FTMS"/>
<pk mz="267.073474" i="10936837.0" sn="104.10" a="5335.81" fwhm="0.000478" res="559309.6" algo="FTMS"/>
<pk mz="267.078444" i="1178181.1" sn="8.96" a="494.89" fwhm="0.000599" res="445983.3" algo="FTMS"/>
<pk mz="267.085165" i="1048901.5" sn="7.70" a="390.58" fwhm="0.000539" res="495089.6" algo="FTMS"/>
<pk mz="267.087422" i="2671877.8" sn="23.52" a="1145.74" fwhm="0.000470" res="567699.4" algo="FTMS"/>
<pk mz="267.090764" i="1441286.0" sn="11.52" a="445.97" fwhm="0.000410" res="651962.4" algo="FTMS"/>
<pk mz="267.092824" i="2026246.1" sn="17.22" a="861.69" fwhm="0.000438" res="609193.9" algo="FTMS"/>
<pk mz="267.123787" i="2243080.3" sn="19.34" a="1091.43" fwhm="0.000511" res="522479.9" algo="FTMS"/>
<pk mz="267.160226" i="1787786.9" sn="14.90" a="680.06" fwhm="0.000438" res="610641.2" algo="FTMS"/>
<pk mz="268.053513" i="2290761.0" sn="19.80" a="585.08" fwhm="0.000289" res="927615.3" algo="FTMS"/>
<pk mz="268.054368" i="37598792.0" sn="364.03" a="19074.28" fwhm="0.000479" res="559448.9" algo="FTMS"/>
<pk mz="268.076768" i="2080586.6" sn="17.75" a="843.38" fwhm="0.000485" res="552315.5" algo="FTMS"/>
<pk mz="268.082618" i="1233291.0" sn="9.49" a="412.89" fwhm="0.000471" res="568747.3" algo="FTMS"/>
<pk mz="268.095712" i="3118156.0" sn="27.87" a="1309.13" fwhm="0.000452" res="592708.8" algo="FTMS"/>
<pk mz="268.993941" i="1138887.8" sn="8.53" a="403.37" fwhm="0.000483" res="557024.8" algo="FTMS"/>
<pk mz="269.015887" i="11170441.0" sn="105.83" a="5610.88" fwhm="0.000493" res="545886.8" algo="FTMS"/>
<pk mz="269.030263" i="2518410.3" sn="21.91" a="1095.87" fwhm="0.000496" res="542352.0" algo="FTMS"/>
<pk mz="269.048977" i="3469963.3" sn="31.14" a="1372.12" fwhm="0.000428" res="629170.2" algo="FTMS"/>
<pk mz="269.057713" i="5389452.0" sn="49.76" a="2567.53" fwhm="0.000490" res="549214.0" algo="FTMS"/>
<pk mz="269.066671" i="4438412.5" sn="40.53" a="2165.60" fwhm="0.000487" res="552198.3" algo="FTMS"/>
<pk mz="269.103073" i="3364750.8" sn="30.12" a="1610.84" fwhm="0.000471" res="570883.7" algo="FTMS"/>
<pk mz="269.114239" i="1188239.6" sn="9.01" a="466.19" fwhm="0.000544" res="495061.2" algo="FTMS"/>
<pk mz="269.131226" i="2816912.8" sn="24.80" a="1106.60" fwhm="0.000438" res="614563.8" algo="FTMS"/>
<pk mz="269.139427" i="5565073.0" sn="51.46" a="2715.79" fwhm="0.000499" res="539314.1" algo="FTMS"/>
<pk mz="269.175797" i="2672531.5" sn="23.40" a="1241.74" fwhm="0.000492" res="546994.7" algo="FTMS"/>
<pk mz="269.212197" i="1859734.0" sn="15.52" a="819.47" fwhm="0.000486" res="554301.8" algo="FTMS"/>
<pk mz="270.022312" i="9092810.0" sn="85.68" a="4426.39" fwhm="0.000491" res="550320.7" algo="FTMS"/>
<pk mz="270.052237" i="1006539.4" sn="7.24" a="410.10" fwhm="0.000586" res="460747.2" algo="FTMS"/>
<pk mz="270.061070" i="1309644.0" sn="10.18" a="456.67" fwhm="0.000432" res="625024.6" algo="FTMS"/>
<pk mz="270.061889" i="1393484.0" sn="11.00" a="441.23" fwhm="0.000400" res="675461.8" algo="FTMS"/>
<pk mz="270.070049" i="1153228.5" sn="8.67" a="362.12" fwhm="0.000433" res="623257.7" algo="FTMS"/>
<pk mz="270.098171" i="1081422.3" sn="7.97" a="299.16" fwhm="0.000391" res="691011.9" algo="FTMS"/>
<pk mz="270.106449" i="1046350.8" sn="7.63" a="292.92" fwhm="0.000376" res="718044.1" algo="FTMS"/>
<pk mz="270.142740" i="1207505.1" sn="9.19" a="400.74" fwhm="0.000482" res="560942.2" algo="FTMS"/>
<pk mz="270.207420" i="1204501.1" sn="9.16" a="490.35" fwhm="0.000597" res="452765.8" algo="FTMS"/>
<pk mz="270.995102" i="1036357.5" sn="7.53" a="381.91" fwhm="0.000491" res="551984.3" algo="FTMS"/>
<pk mz="271.009658" i="1033350.4" sn="7.50" a="439.76" fwhm="0.000563" res="481541.8" algo="FTMS"/>
<pk mz="271.011717" i="1127814.5" sn="8.42" a="473.45" fwhm="0.000561" res="483222.8" algo="FTMS"/>
<pk mz="271.028193" i="1112455.5" sn="8.27" a="378.49" fwhm="0.000452" res="600263.7" algo="FTMS"/>
<pk mz="271.045928" i="2770440.5" sn="24.35" a="1241.37" fwhm="0.000505" res="536627.5" algo="FTMS"/>
<pk mz="271.061234" i="2289673.5" sn="19.69" a="871.96" fwhm="0.000397" res="682002.0" algo="FTMS"/>
<pk mz="271.064587" i="56440584.0" sn="544.95" a="28649.85" fwhm="0.000482" res="561943.0" algo="FTMS"/>
<pk mz="271.073369" i="3038986.3" sn="26.96" a="1262.71" fwhm="0.000461" res="587786.3" algo="FTMS"/>
<pk mz="271.082305" i="4303883.0" sn="39.23" a="2131.63" fwhm="0.000507" res="534996.1" algo="FTMS"/>
<pk mz="271.093597" i="2421771.5" sn="20.97" a="955.08" fwhm="0.000438" res="618324.8" algo="FTMS"/>
<pk mz="271.118735" i="7649037.0" sn="71.67" a="3775.02" fwhm="0.000470" res="576448.3" algo="FTMS"/>
<pk mz="271.129923" i="1637901.6" sn="13.37" a="544.92" fwhm="0.000432" res="626996.2" algo="FTMS"/>
<pk mz="271.155050" i="11067151.0" sn="104.83" a="5750.32" fwhm="0.000507" res="535339.1" algo="FTMS"/>
<pk mz="271.191454" i="4402961.5" sn="40.19" a="1894.90" fwhm="0.000466" res="582372.5" algo="FTMS"/>
<pk mz="271.227885" i="1235091.5" sn="9.46" a="317.81" fwhm="0.000372" res="728371.5" algo="FTMS"/>
<pk mz="272.040334" i="2865988.0" sn="25.28" a="1310.87" fwhm="0.000496" res="548054.0" algo="FTMS"/>
<pk mz="272.049323" i="1321924.4" sn="10.30" a="461.34" fwhm="0.000453" res="600824.8" algo="FTMS"/>
<pk mz="272.067905" i="6280517.5" sn="58.40" a="3140.32" fwhm="0.000514" res="528935.6" algo="FTMS"/>
<pk mz="272.077584" i="2335942.0" sn="20.14" a="1145.59" fwhm="0.000548" res="496153.5" algo="FTMS"/>
<pk mz="272.085718" i="1444806.6" sn="11.49" a="439.72" fwhm="0.000395" res="689607.9" algo="FTMS"/>
<pk mz="272.113992" i="9101128.0" sn="85.76" a="4629.06" fwhm="0.000488" res="557146.9" algo="FTMS"/>
<pk mz="272.122047" i="1316424.8" sn="10.25" a="423.33" fwhm="0.000391" res="696584.7" algo="FTMS"/>
<pk mz="272.158418" i="1750986.9" sn="14.46" a="696.91" fwhm="0.000475" res="572759.9" algo="FTMS"/>
<pk mz="273.025170" i="1195645.3" sn="9.08" a="340.11" fwhm="0.000394" res="693752.6" algo="FTMS"/>
<pk mz="273.040454" i="1798526.1" sn="14.92" a="580.18" fwhm="0.000364" res="749795.2" algo="FTMS"/>
<pk mz="273.052656" i="2785662.8" sn="24.50" a="1227.61" fwhm="0.000486" res="561447.3" algo="FTMS"/>
<pk mz="273.060321" i="2403071.3" sn="20.79" a="1154.24" fwhm="0.000534" res="511182.3" algo="FTMS"/>
<pk mz="273.061598" i="1780863.4" sn="14.75" a="666.15" fwhm="0.000437" res="624704.9" algo="FTMS"/>
<pk mz="273.076832" i="1852928.3" sn="15.45" a="777.52" fwhm="0.000472" res="578983.4" algo="FTMS"/>
<pk mz="273.098001" i="6804865.5" sn="63.49" a="3349.35" fwhm="0.000496" res="550327.4" algo="FTMS"/>
<pk mz="273.109170" i="3979906.0" sn="36.08" a="1957.00" fwhm="0.000510" res="535925.2" algo="FTMS"/>
<pk mz="273.117348" i="1853186.5" sn="15.45" a="771.98" fwhm="0.000474" res="575809.0" algo="FTMS"/>
<pk mz="273.134324" i="10485636.0" sn="99.19" a="5590.48" fwhm="0.000511" res="534967.7" algo="FTMS"/>
<pk mz="273.170737" i="5027205.5" sn="46.00" a="2536.48" fwhm="0.000510" res="535345.5" algo="FTMS"/>
<pk mz="273.207160" i="1135495.8" sn="8.45" a="298.80" fwhm="0.000381" res="716196.0" algo="FTMS"/>
<pk mz="274.056002" i="140916672.0" z="-1" sn="1357.27" a="70531.26" fwhm="0.000478" res="572831.8" algo="FTMS" component_name="Z" deconvoluted_molecular_mass="274.056388" deconvoluted_isotopic_mass="274.056386"/>
<pk mz="274.060504" i="1360824.4" sn="10.62" a="406.99" fwhm="0.000382" res="718374.5" algo="FTMS"/>
<pk mz="274.064963" i="2162232.8" sn="18.36" a="992.43" fwhm="0.000550" res="498011.7" algo="FTMS"/>
<pk mz="274.093181" i="9527226.0" sn="89.42" a="5209.53" fwhm="0.000540" res="508030.1" algo="FTMS"/>
<pk mz="274.101397" i="1889466.8" sn="15.72" a="740.68" fwhm="0.000472" res="580173.8" algo="FTMS"/>
<pk mz="274.129442" i="1116796.3" sn="8.27" a="584.18" fwhm="0.000678" res="404237.7" algo="FTMS"/>
<pk mz="274.137780" i="1684668.8" sn="13.75" a="598.43" fwhm="0.000442" res="620740.4" algo="FTMS"/>
<pk mz="275.019714" i="1450094.6" sn="11.48" a="509.76" fwhm="0.000464" res="592607.0" algo="FTMS"/>
<pk mz="275.023073" i="1079662.8" sn="7.91" a="424.66" fwhm="0.000580" res="473783.0" algo="FTMS"/>
<pk mz="275.056140" i="2122992.8" sn="17.98" a="904.87" fwhm="0.000470" res="584782.9" algo="FTMS"/>
<pk mz="275.059377" i="8787953.0" z="-1" sn="82.29" a="4603.14" fwhm="0.000508" res="541006.4" algo="FTMS" component_name="Z" deconvoluted_molecular_mass="274.056388" deconvoluted_isotopic_mass="275.059764"/>
<pk mz="275.067323" i="2071537.3" sn="17.48" a="792.44" fwhm="0.000446" res="617086.3" algo="FTMS"/>
<pk mz="275.068235" i="9554417.0" sn="89.69" a="5299.62" fwhm="0.000555" res="495635.5" algo="FTMS"/>
<pk mz="275.077268" i="2984433.8" sn="26.29" a="1289.20" fwhm="0.000483" res="569259.0" algo="FTMS"/>
<pk mz="275.096516" i="4559859.0" sn="41.49" a="2251.13" fwhm="0.000514" res="534807.9" algo="FTMS"/>
<pk mz="275.103707" i="1564659.4" sn="12.59" a="523.81" fwhm="0.000429" res="641508.8" algo="FTMS"/>
<pk mz="275.105615" i="1208307.5" sn="9.15" a="400.10" fwhm="0.000444" res="619245.4" algo="FTMS"/>
<pk mz="275.113646" i="7423476.0" sn="69.12" a="3735.99" fwhm="0.000514" res="534951.0" algo="FTMS"/>
<pk mz="275.149983" i="3641078.0" sn="32.62" a="1768.55" fwhm="0.000519" res="530330.9" algo="FTMS"/>
<pk mz="275.186344" i="990584.0" sn="7.05" a="293.29" fwhm="0.000390" res="705975.3" algo="FTMS"/>
<pk mz="276.051301" i="995624.8" sn="7.10" a="247.65" fwhm="0.000386" res="715456.6" algo="FTMS"/>
<pk mz="276.054675" i="2039976.9" sn="17.17" a="892.46" fwhm="0.000471" res="585978.7" algo="FTMS"/>
<pk mz="276.071644" i="31213610.0" sn="298.69" a="16849.79" fwhm="0.000505" res="546425.1" algo="FTMS"/>
<pk mz="276.080519" i="1254762.4" sn="9.60" a="491.24" fwhm="0.000518" res="532907.8" algo="FTMS"/>
<pk mz="276.099923" i="1022379.5" sn="7.36" a="283.66" fwhm="0.000398" res="693225.7" algo="FTMS"/>
<pk mz="276.108852" i="3034924.0" sn="26.78" a="1491.28" fwhm="0.000520" res="530575.0" algo="FTMS"/>
<pk mz="276.117002" i="2535724.5" sn="21.96" a="1107.66" fwhm="0.000488" res="565663.8" algo="FTMS"/>
<pk mz="276.998999" i="1422814.4" sn="11.22" a="523.40" fwhm="0.000457" res="605495.9" algo="FTMS"/>
<pk mz="277.023285" i="5909087.5" sn="54.51" a="2794.49" fwhm="0.000486" res="570264.0" algo="FTMS"/>
<pk mz="277.035362" i="2434912.5" sn="20.99" a="1149.08" fwhm="0.000514" res="539141.7" algo="FTMS"/>
<pk mz="277.038742" i="1089248.6" sn="8.00" a="414.23" fwhm="0.000539" res="513569.9" algo="FTMS"/>
<pk mz="277.054984" i="6490209.5" sn="60.12" a="2937.74" fwhm="0.000467" res="593552.3" algo="FTMS"/>
<pk mz="277.059576" i="635959424.0" z="-1" sn="6134.19" a="314010.50" fwhm="0.000494" res="560901.0" algo="FTMS" component_name="H" deconvoluted_molecular_mass="277.059975" deconvoluted_isotopic_mass="277.059969"/>
<pk mz="277.071707" i="4356450.5" sn="39.53" a="2233.22" fwhm="0.000528" res="525113.0" algo="FTMS"/>
<pk mz="277.074973" i="3567074.8" sn="31.91" a="2061.86" fwhm="0.000630" res="440126.2" algo="FTMS"/>
<pk mz="277.083032" i="3352419.0" sn="29.84" a="1607.08" fwhm="0.000486" res="569978.0" algo="FTMS"/>
<pk mz="277.083947" i="8569955.0" sn="80.19" a="4669.92" fwhm="0.000530" res="522601.7" algo="FTMS"/>
<pk mz="277.086371" i="1225571.3" sn="9.32" a="379.54" fwhm="0.000440" res="629533.1" algo="FTMS"/>
<pk mz="277.155763" i="1146471.3" sn="8.55" a="328.65" fwhm="0.000400" res="692515.8" algo="FTMS"/>
<pk mz="277.157448" i="1000391.3" sn="7.14" a="404.59" fwhm="0.000584" res="474606.7" algo="FTMS"/>
<pk mz="278.050886" i="6349466.5" sn="58.44" a="3422.88" fwhm="0.000550" res="505700.2" algo="FTMS"/>
<pk mz="278.056719" i="2040986.9" sn="17.09" a="889.07" fwhm="0.000489" res="568904.9" algo="FTMS"/>
<pk mz="278.063027" i="37390492.0" z="-1" sn="356.37" a="20621.75" fwhm="0.000520" res="535221.0" algo="FTMS" component_name="H" deconvoluted_molecular_mass="277.059975" deconvoluted_isotopic_mass="278.063423"/>
<pk mz="278.075036" i="1121371.9" sn="8.27" a="422.15" fwhm="0.000477" res="583246.6" algo="FTMS"/>
<pk mz="279.014683" i="3998418.8" sn="35.88" a="1807.32" fwhm="0.000479" res="582011.8" algo="FTMS"/>
<pk mz="279.020393" i="1605715.0" sn="12.91" a="589.57" fwhm="0.000459" res="608510.1" algo="FTMS"/>
<pk mz="279.038925" i="18299092.0" sn="173.14" a="9972.85" fwhm="0.000522" res="534522.5" algo="FTMS"/>
<pk mz="279.051038" i="24545492.0" sn="233.09" a="13613.58" fwhm="0.000527" res="529244.3" algo="FTMS"/>
<pk mz="279.056670" i="137459920.0" z="-1" sn="1316.84" a="71849.45" fwhm="0.000498" res="560046.1" algo="FTMS" component_name="a" deconvoluted_molecular_mass="279.057287" deconvoluted_isotopic_mass="279.057069"/>
<pk mz="279.061383" i="1614805.5" sn="13.00" a="538.79" fwhm="0.000428" res="652589.7" algo="FTMS"/>
<pk mz="279.063210" i="3869397.5" sn="34.64" a="2151.95" fwhm="0.000660" res="422996.8" algo="FTMS"/>
<pk mz="279.066385" i="1273173.8" z="-1" sn="9.72" a="464.92" fwhm="0.000529" res="527449.9" algo="FTMS" component_name="H" deconvoluted_molecular_mass="277.059975" deconvoluted_isotopic_mass="279.066784"/>
<pk mz="279.073497" i="1787862.1" sn="14.66" a="897.53" fwhm="0.000571" res="488390.5" algo="FTMS"/>
<pk mz="279.087323" i="1904471.0" sn="15.78" a="795.36" fwhm="0.000515" res="541963.6" algo="FTMS"/>
<pk mz="279.090747" i="4165335.3" sn="37.48" a="2062.32" fwhm="0.000516" res="540758.8" algo="FTMS"/>
<pk mz="279.098646" i="2174295.8" sn="18.37" a="973.00" fwhm="0.000515" res="541799.3" algo="FTMS"/>
<pk mz="279.099554" i="1405271.8" sn="10.99" a="596.60" fwhm="0.000545" res="512500.9" algo="FTMS"/>
<pk mz="279.100458" i="2365399.8" sn="20.20" a="1028.74" fwhm="0.000501" res="556845.8" algo="FTMS"/>
<pk mz="279.123666" i="1305433.1" sn="10.03" a="550.66" fwhm="0.000568" res="491064.6" algo="FTMS"/>
<pk mz="279.163573" i="4138203.5" sn="37.22" a="2239.18" fwhm="0.000531" res="525524.6" algo="FTMS"/>
<pk mz="280.022094" i="1216270.9" sn="9.17" a="461.54" fwhm="0.000489" res="572762.2" algo="FTMS"/>
<pk mz="280.042294" i="2075152.1" sn="17.42" a="790.02" fwhm="0.000465" res="602564.6" algo="FTMS"/>
<pk mz="280.046358" i="1470992.4" sn="11.62" a="813.12" fwhm="0.000732" res="382581.5" algo="FTMS"/>
<pk mz="280.054338" i="3703824.8" sn="33.05" a="1947.47" fwhm="0.000536" res="522623.6" algo="FTMS"/>
<pk mz="280.060045" i="9092369.0" z="-1" sn="84.77" a="5240.83" fwhm="0.000566" res="494782.3" algo="FTMS" component_name="a" deconvoluted_molecular_mass="279.057287" deconvoluted_isotopic_mass="280.060447"/>
<pk mz="280.066540" i="178370832.0" sn="1709.50" a="92468.83" fwhm="0.000498" res="561837.7" algo="FTMS"/>
<pk mz="280.068735" i="13882642.0" sn="130.75" a="7757.21" fwhm="0.000540" res="518344.6" algo="FTMS"/>
<pk mz="281.030222" i="3619917.0" sn="32.24" a="1808.31" fwhm="0.000518" res="542698.9" algo="FTMS"/>
<pk mz="281.035929" i="5151053.5" sn="46.94" a="2495.47" fwhm="0.000523" res="537418.8" algo="FTMS"/>
<pk mz="281.052748" i="3534414.5" sn="31.42" a="1818.01" fwhm="0.000517" res="543724.7" algo="FTMS"/>
<pk mz="281.066607" i="10447183.0" z="-1" sn="97.77" a="6078.47" fwhm="0.000575" res="488865.1" algo="FTMS" component_name="a" deconvoluted_molecular_mass="279.057287" deconvoluted_isotopic_mass="281.067012"/>
<pk mz="281.069903" i="7773519.5" sn="72.11" a="4633.05" fwhm="0.000573" res="490380.8" algo="FTMS"/>
<pk mz="281.072200" i="1498831.8" sn="11.89" a="640.56" fwhm="0.000537" res="522971.3" algo="FTMS"/>
<pk mz="281.079775" i="1339216.3" sn="10.35" a="569.91" fwhm="0.000548" res="513055.0" algo="FTMS"/>
<pk mz="281.100651" i="2248017.5" sn="19.08" a="1022.85" fwhm="0.000494" res="568545.9" algo="FTMS"/>
<pk mz="281.103102" i="2681425.8" sn="23.24" a="1282.70" fwhm="0.000515" res="546038.8" algo="FTMS"/>
<pk mz="281.106484" i="1358289.9" sn="10.54" a="518.32" fwhm="0.000512" res="548601.6" algo="FTMS"/>
<pk mz="281.116183" i="1542994.5" sn="12.31" a="572.84" fwhm="0.000440" res="638393.9" algo="FTMS"/>
<pk mz="281.139476" i="2036564.0" sn="17.05" a="900.48" fwhm="0.000499" res="563518.1" algo="FTMS"/>
<pk mz="281.142871" i="1871572.3" sn="15.46" a="887.40" fwhm="0.000568" res="495106.7" algo="FTMS"/>
<pk mz="281.175857" i="1334422.3" sn="10.31" a="595.73" fwhm="0.000571" res="492803.5" algo="FTMS"/>
<pk mz="282.025556" i="1119308.9" sn="8.24" a="494.80" fwhm="0.000613" res="459834.0" algo="FTMS"/>
<pk mz="282.039375" i="1069709.8" sn="7.77" a="389.34" fwhm="0.000476" res="592455.3" algo="FTMS"/>
<pk mz="282.061927" i="4950927.5" sn="45.02" a="2618.09" fwhm="0.000548" res="514735.3" algo="FTMS"/>
<pk mz="282.070011" i="36952464.0" sn="352.17" a="20849.15" fwhm="0.000532" res="530256.1" algo="FTMS"/>
<pk mz="282.084344" i="4499088.5" sn="40.68" a="2536.27" fwhm="0.000579" res="486974.1" algo="FTMS"/>
<pk mz="283.009458" i="2122830.5" sn="17.78" a="964.76" fwhm="0.000528" res="536105.9" algo="FTMS"/>
<pk mz="283.045925" i="4090833.0" sn="36.56" a="1955.18" fwhm="0.000515" res="549119.0" algo="FTMS"/>
<pk mz="283.064623" i="3155666.5" sn="27.63" a="1687.74" fwhm="0.000581" res="487115.5" algo="FTMS"/>
<pk mz="283.068445" i="4651986.5" sn="41.92" a="2283.90" fwhm="0.000502" res="563868.4" algo="FTMS"/>
<pk mz="283.073369" i="4992467.0" sn="45.17" a="2761.52" fwhm="0.000545" res="519374.2" algo="FTMS"/>
<pk mz="283.082323" i="6899667.5" sn="63.37" a="3806.65" fwhm="0.000545" res="519784.0" algo="FTMS"/>
<pk mz="283.095446" i="6164436.5" sn="56.35" a="3045.82" fwhm="0.000525" res="538812.3" algo="FTMS"/>
<pk mz="283.118699" i="4704214.0" sn="42.42" a="2384.35" fwhm="0.000534" res="530163.9" algo="FTMS"/>
<pk mz="283.129985" i="1798998.9" sn="14.68" a="878.09" fwhm="0.000584" res="485127.0" algo="FTMS"/>
<pk mz="283.137345" i="1605719.4" sn="12.84" a="632.00" fwhm="0.000595" res="475720.8" algo="FTMS"/>
<pk mz="283.155136" i="3309016.5" sn="29.10" a="1588.71" fwhm="0.000495" res="571830.2" algo="FTMS"/>
<pk mz="283.191509" i="4880859.0" sn="44.10" a="2414.05" fwhm="0.000517" res="547947.1" algo="FTMS"/>
<pk mz="284.041224" i="1222038.9" sn="9.18" a="407.14" fwhm="0.000478" res="594461.9" algo="FTMS"/>
<pk mz="284.049269" i="3170327.5" sn="27.77" a="1456.13" fwhm="0.000488" res="582598.4" algo="FTMS"/>
<pk mz="284.071761" i="1357849.1" sn="10.47" a="472.31" fwhm="0.000462" res="615190.2" algo="FTMS"/>
<pk mz="284.077606" i="1840921.5" sn="15.08" a="778.66" fwhm="0.000480" res="591879.4" algo="FTMS"/>
<pk mz="284.085619" i="1535514.0" sn="12.17" a="687.73" fwhm="0.000547" res="519574.1" algo="FTMS"/>
<pk mz="284.158524" i="1254943.4" sn="9.49" a="430.63" fwhm="0.000469" res="606420.6" algo="FTMS"/>
<pk mz="284.194885" i="1064802.0" sn="7.68" a="449.42" fwhm="0.000558" res="509754.1" algo="FTMS"/>
<pk mz="284.220288" i="1032483.8" sn="7.37" a="432.61" fwhm="0.000657" res="432518.0" algo="FTMS"/>
<pk mz="285.010831" i="1702494.3" sn="13.76" a="758.00" fwhm="0.000585" res="487395.8" algo="FTMS"/>
<pk mz="285.043801" i="2209376.8" sn="18.60" a="1120.77" fwhm="0.000545" res="522788.4" algo="FTMS"/>
<pk mz="285.052629" i="2044641.5" sn="17.03" a="996.08" fwhm="0.000582" res="489499.2" algo="FTMS"/>
<pk mz="285.060639" i="1111650.0" sn="8.12" a="207.30" fwhm="0.000269" res="1058337.3" algo="FTMS"/>
<pk mz="285.061585" i="16175714.0" sn="151.91" a="9549.78" fwhm="0.000557" res="511443.9" algo="FTMS"/>
<pk mz="285.072850" i="1178979.0" sn="8.77" a="431.88" fwhm="0.000484" res="589282.7" algo="FTMS"/>
<pk mz="285.075228" i="1166435.1" sn="8.65" a="416.45" fwhm="0.000454" res="627256.5" algo="FTMS"/>
<pk mz="285.080167" i="58202724.0" sn="553.07" a="32592.07" fwhm="0.000536" res="531623.2" algo="FTMS"/>
<pk mz="285.092404" i="2253668.5" sn="19.02" a="998.63" fwhm="0.000524" res="544098.5" algo="FTMS"/>
<pk mz="285.097937" i="6137957.0" sn="56.10" a="3363.51" fwhm="0.000542" res="525938.3" algo="FTMS"/>
<pk mz="285.109144" i="3587941.8" sn="31.76" a="1918.57" fwhm="0.000563" res="506449.7" algo="FTMS"/>
<pk mz="285.126123" i="7261799.0" sn="66.83" a="4223.18" fwhm="0.000568" res="501895.6" algo="FTMS"/>
<pk mz="285.134324" i="6328935.5" sn="57.92" a="3748.90" fwhm="0.000584" res="488318.5" algo="FTMS"/>
<pk mz="285.145612" i="2197864.5" sn="18.49" a="1100.01" fwhm="0.000506" res="563527.3" algo="FTMS"/>
<pk mz="285.170718" i="4892266.5" sn="44.21" a="2514.73" fwhm="0.000549" res="519160.4" algo="FTMS"/>
<pk mz="285.207131" i="6751341.0" sn="61.95" a="3592.70" fwhm="0.000545" res="523758.1" algo="FTMS"/>
<pk mz="286.056113" i="1370799.5" sn="10.60" a="538.71" fwhm="0.000499" res="573492.8" algo="FTMS"/>
<pk mz="286.056876" i="1820207.6" sn="14.89" a="739.61" fwhm="0.000497" res="575440.0" algo="FTMS"/>
<pk mz="286.064879" i="2627504.3" sn="22.59" a="1505.54" fwhm="0.000614" res="466061.9" algo="FTMS"/>
<pk mz="286.083618" i="8140466.0" sn="75.21" a="4392.32" fwhm="0.000534" res="535898.7" algo="FTMS"/>
<pk mz="286.093259" i="1710386.5" sn="13.84" a="685.45" fwhm="0.000478" res="599027.0" algo="FTMS"/>
<pk mz="286.101354" i="1118643.1" sn="8.19" a="471.65" fwhm="0.000527" res="543043.7" algo="FTMS"/>
<pk mz="286.104490" i="1011891.4" sn="7.17" a="338.29" fwhm="0.000445" res="643593.0" algo="FTMS"/>
<pk mz="286.129528" i="3295925.5" sn="28.97" a="1915.58" fwhm="0.000631" res="453555.5" algo="FTMS"/>
<pk mz="286.137720" i="1507510.1" sn="11.90" a="530.97" fwhm="0.000446" res="641321.6" algo="FTMS"/>
<pk mz="286.157204" i="1019703.7" sn="7.24" a="311.05" fwhm="0.000541" res="529406.5" algo="FTMS"/>
<pk mz="286.177234" i="1112057.3" sn="8.13" a="535.20" fwhm="0.000596" res="479830.6" algo="FTMS"/>
<pk mz="286.210523" i="1142972.0" sn="8.42" a="304.26" fwhm="0.000445" res="643217.5" algo="FTMS"/>
<pk mz="287.031921" i="6526208.0" sn="59.44" a="3608.44" fwhm="0.000564" res="508740.5" algo="FTMS"/>
<pk mz="287.040795" i="1334528.6" sn="10.19" a="580.74" fwhm="0.000572" res="501521.0" algo="FTMS"/>
<pk mz="287.051129" i="2076673.5" sn="17.23" a="867.36" fwhm="0.000479" res="599127.7" algo="FTMS"/>
<pk mz="287.056070" i="218495744.0" z="-1" sn="2070.29" a="114426.52" fwhm="0.000517" res="554804.3" algo="FTMS" component_name="R" deconvoluted_molecular_mass="287.056493" deconvoluted_isotopic_mass="287.056492"/>
<pk mz="287.059514" i="1365250.1" sn="10.48" a="500.96" fwhm="0.000552" res="519892.9" algo="FTMS"/>
<pk mz="287.061006" i="1886722.3" sn="15.42" a="868.43" fwhm="0.000556" res="516004.9" algo="FTMS"/>
<pk mz="287.068315" i="2233859.0" sn="18.72" a="1222.64" fwhm="0.000604" res="475425.5" algo="FTMS"/>
<pk mz="287.075976" i="2174979.5" sn="18.16" a="1165.72" fwhm="0.000589" res="487315.2" algo="FTMS"/>
<pk mz="287.077195" i="3327491.8" sn="29.09" a="1684.07" fwhm="0.000528" res="543209.8" algo="FTMS"/>
<pk mz="287.088519" i="2279940.5" sn="19.15" a="1022.31" fwhm="0.000513" res="559682.9" algo="FTMS"/>
<pk mz="287.113596" i="9327367.0" sn="86.01" a="5367.41" fwhm="0.000554" res="518317.8" algo="FTMS"/>
<pk mz="287.124902" i="4394759.5" sn="39.22" a="2264.28" fwhm="0.000538" res="533942.9" algo="FTMS"/>
<pk mz="287.150011" i="8488714.0" sn="78.05" a="4734.06" fwhm="0.000570" res="503658.3" algo="FTMS"/>
<pk mz="287.186437" i="3274253.0" sn="28.59" a="1527.89" fwhm="0.000518" res="554452.9" algo="FTMS"/>
<pk mz="287.222821" i="2680080.0" sn="22.95" a="1246.82" fwhm="0.000508" res="565246.5" algo="FTMS"/>
<pk mz="288.035289" i="2113111.3" sn="17.57" a="1028.48" fwhm="0.000558" res="516436.4" algo="FTMS"/>
<pk mz="288.059417" i="21893978.0" z="-1" sn="205.22" a="13057.42" fwhm="0.000567" res="507772.6" algo="FTMS" component_name="R" deconvoluted_molecular_mass="287.056493" deconvoluted_isotopic_mass="288.059843"/>
<pk mz="288.071672" i="25281370.0" sn="237.36" a="14553.89" fwhm="0.000562" res="512379.4" algo="FTMS"/>
<pk mz="288.080664" i="2188635.3" sn="18.29" a="1063.76" fwhm="0.000516" res="558663.9" algo="FTMS"/>
<pk mz="288.108942" i="2533214.0" sn="21.56" a="1100.89" fwhm="0.000471" res="611461.0" algo="FTMS"/>
<pk mz="288.116968" i="1822558.6" sn="14.81" a="851.80" fwhm="0.000553" res="521159.2" algo="FTMS"/>
<pk mz="288.120253" i="1107678.9" sn="8.03" a="503.35" fwhm="0.000716" res="402264.7" algo="FTMS"/>
<pk mz="288.128260" i="1083679.6" sn="7.80" a="428.00" fwhm="0.000601" res="479199.2" algo="FTMS"/>
<pk mz="288.145264" i="1284961.1" sn="9.71" a="461.25" fwhm="0.000501" res="575518.4" algo="FTMS"/>
<pk mz="288.153353" i="1007393.9" sn="7.08" a="386.46" fwhm="0.000505" res="570329.0" algo="FTMS"/>
<pk mz="288.156464" i="1138786.1" sn="8.33" a="410.33" fwhm="0.000487" res="592250.0" algo="FTMS"/>
<pk mz="289.035424" i="1806131.8" sn="14.66" a="846.80" fwhm="0.000527" res="548064.8" algo="FTMS"/>
<pk mz="289.052298" i="1838517.4" sn="14.96" a="869.04" fwhm="0.000539" res="536535.0" algo="FTMS"/>
<pk mz="289.060348" i="1709494.1" sn="13.74" a="649.17" fwhm="0.000465" res="621775.7" algo="FTMS"/>
<pk mz="289.062828" i="1691446.4" z="-1" sn="13.57" a="811.25" fwhm="0.000581" res="497501.3" algo="FTMS" component_name="R" deconvoluted_molecular_mass="287.056493" deconvoluted_isotopic_mass="289.063257"/>
<pk mz="289.071777" i="2202295.3" sn="18.42" a="986.23" fwhm="0.000513" res="563207.3" algo="FTMS"/>
<pk mz="289.075100" i="1957815.5" sn="16.10" a="884.75" fwhm="0.000622" res="464960.5" algo="FTMS"/>
<pk mz="289.082981" i="18277304.0" sn="170.91" a="10366.82" fwhm="0.000588" res="491363.3" algo="FTMS"/>
<pk mz="289.083904" i="24677304.0" sn="231.63" a="14648.21" fwhm="0.000574" res="504039.9" algo="FTMS"/>
<pk mz="289.092856" i="3572665.3" sn="31.42" a="2051.29" fwhm="0.000621" res="465792.8" algo="FTMS"/>
<pk mz="289.104145" i="2482874.3" sn="21.08" a="1154.63" fwhm="0.000515" res="560830.8" algo="FTMS"/>
<pk mz="289.112228" i="2708155.0" sn="23.21" a="1376.15" fwhm="0.000575" res="502573.2" algo="FTMS"/>
<pk mz="289.121204" i="5605820.0" sn="50.70" a="3124.93" fwhm="0.000551" res="524798.3" algo="FTMS"/>
<pk mz="289.129260" i="7189436.5" sn="65.73" a="4174.24" fwhm="0.000589" res="490560.5" algo="FTMS"/>
<pk mz="289.165641" i="3330752.3" sn="29.12" a="1770.11" fwhm="0.000580" res="498204.4" algo="FTMS"/>
<pk mz="290.050950" i="8240151.5" sn="75.69" a="4494.48" fwhm="0.000557" res="520917.2" algo="FTMS"/>
<pk mz="290.059805" i="1217176.4" sn="9.07" a="492.07" fwhm="0.000552" res="525694.7" algo="FTMS"/>
<pk mz="290.086388" i="2814491.0" sn="24.22" a="1613.51" fwhm="0.000657" res="441629.0" algo="FTMS"/>
<pk mz="290.087343" i="6061083.0" sn="55.02" a="3427.02" fwhm="0.000652" res="444621.8" algo="FTMS"/>
<pk mz="290.088079" i="4276763.5" sn="38.09" a="2435.14" fwhm="0.000727" res="399144.5" algo="FTMS"/>
<pk mz="290.096182" i="1557020.1" sn="12.29" a="558.83" fwhm="0.000449" res="645692.9" algo="FTMS"/>
<pk mz="290.115633" i="1019678.1" sn="7.20" a="371.08" fwhm="0.000490" res="591759.7" algo="FTMS"/>
<pk mz="290.124473" i="2532639.0" sn="21.55" a="1656.08" fwhm="0.000719" res="403499.1" algo="FTMS"/>
<pk mz="290.132502" i="1265311.8" sn="9.53" a="468.80" fwhm="0.000515" res="563473.9" algo="FTMS"/>
<pk mz="291.014685" i="1702011.8" sn="13.67" a="714.01" fwhm="0.000477" res="609705.9" algo="FTMS"/>
<pk mz="291.038876" i="27214974.0" sn="255.70" a="16184.79" fwhm="0.000577" res="504288.4" algo="FTMS"/>
<pk mz="291.051021" i="3814015.8" sn="33.70" a="2216.57" fwhm="0.000596" res="488230.5" algo="FTMS"/>
<pk mz="291.054364" i="1420672.1" sn="11.00" a="609.17" fwhm="0.000576" res="505548.9" algo="FTMS"/>
<pk mz="291.087446" i="2173571.5" sn="18.14" a="1157.48" fwhm="0.000608" res="479037.7" algo="FTMS"/>
<pk mz="291.091463" i="1207044.0" sn="8.97" a="520.12" fwhm="0.000565" res="515127.1" algo="FTMS"/>
<pk mz="291.099649" i="2736773.0" sn="23.48" a="1489.87" fwhm="0.000613" res="474754.4" algo="FTMS"/>
<pk mz="291.100459" i="1886085.0" sn="15.41" a="902.73" fwhm="0.000621" res="468424.2" algo="FTMS"/>
<pk mz="291.108534" i="1684997.9" sn="13.51" a="705.48" fwhm="0.000512" res="568560.4" algo="FTMS"/>
<pk mz="291.118287" i="1454598.9" sn="11.32" a="706.39" fwhm="0.000577" res="504554.3" algo="FTMS"/>
<pk mz="291.144996" i="1313417.8" sn="9.98" a="646.41" fwhm="0.000647" res="450308.6" algo="FTMS"/>
<pk mz="291.163594" i="5685388.0" sn="51.46" a="2916.98" fwhm="0.000540" res="539640.9" algo="FTMS"/>
<pk mz="291.209619" i="3231120.8" sn="28.17" a="1964.01" fwhm="0.000608" res="479311.0" algo="FTMS"/>
<pk mz="292.004601" i="1171688.5" sn="8.58" a="326.55" fwhm="0.000395" res="740069.5" algo="FTMS"/>
<pk mz="292.042299" i="2829548.8" sn="24.21" a="1340.28" fwhm="0.000559" res="522334.6" algo="FTMS"/>
<pk mz="292.066530" i="32390384.0" sn="302.85" a="20131.22" fwhm="0.000570" res="512582.8" algo="FTMS"/>
<pk mz="292.082684" i="4548337.5" sn="40.41" a="2673.27" fwhm="0.000589" res="496172.2" algo="FTMS"/>
<pk mz="292.103722" i="12098804.0" sn="111.58" a="7836.16" fwhm="0.000614" res="476024.4" algo="FTMS"/>
<pk mz="292.111823" i="1350772.5" sn="10.27" a="523.81" fwhm="0.000615" res="474778.2" algo="FTMS"/>
<pk mz="293.030334" i="3038559.0" sn="26.18" a="1633.44" fwhm="0.000610" res="480350.5" algo="FTMS"/>
<pk mz="293.035949" i="8467808.0" sn="77.35" a="5284.90" fwhm="0.000591" res="496051.1" algo="FTMS"/>
<pk mz="293.054642" i="4305250.0" sn="38.12" a="2316.09" fwhm="0.000558" res="525535.2" algo="FTMS"/>
<pk mz="293.066683" i="4554595.0" sn="40.47" a="2794.05" fwhm="0.000614" res="477026.5" algo="FTMS"/>
<pk mz="293.069893" i="2744419.5" sn="23.40" a="1687.06" fwhm="0.000680" res="430873.9" algo="FTMS"/>
<pk mz="293.078832" i="6010724.5" sn="54.19" a="3377.52" fwhm="0.000579" res="506307.6" algo="FTMS"/>
<pk mz="293.079612" i="1848164.8" sn="14.96" a="748.69" fwhm="0.000547" res="536231.3" algo="FTMS"/>
<pk mz="293.097526" i="1014374.9" sn="7.10" a="387.19" fwhm="0.000575" res="509942.9" algo="FTMS"/>
<pk mz="293.103076" i="2002023.5" sn="16.41" a="889.98" fwhm="0.000600" res="488395.5" algo="FTMS"/>
<pk mz="293.106428" i="2064999.9" sn="17.00" a="1052.02" fwhm="0.000578" res="507132.1" algo="FTMS"/>
<pk mz="293.114290" i="2913128.8" sn="24.99" a="1573.22" fwhm="0.000603" res="486121.4" algo="FTMS"/>
<pk mz="293.116099" i="2853481.0" sn="24.43" a="2008.65" fwhm="0.000819" res="357941.6" algo="FTMS"/>
<pk mz="293.175782" i="26289520.0" sn="245.34" a="16098.63" fwhm="0.000582" res="503622.2" algo="FTMS"/>
<pk mz="293.179145" i="4875120.5" sn="43.49" a="2698.77" fwhm="0.000544" res="539351.3" algo="FTMS"/>
<pk mz="293.188919" i="1187825.8" sn="8.73" a="427.92" fwhm="0.000486" res="603346.8" algo="FTMS"/>
<pk mz="294.039453" i="1094169.1" sn="7.85" a="437.12" fwhm="0.000550" res="534738.0" algo="FTMS"/>
<pk mz="294.062005" i="1569499.9" sn="12.33" a="822.69" fwhm="0.000612" res="480664.6" algo="FTMS"/>
<pk mz="294.076930" i="3792349.8" sn="33.28" a="1812.54" fwhm="0.000516" res="570442.7" algo="FTMS"/>
<pk mz="294.082116" i="374406624.0" z="-1" sn="3526.74" a="201139.66" fwhm="0.000547" res="537299.3" algo="FTMS" component_name="J" deconvoluted_molecular_mass="294.082545" deconvoluted_isotopic_mass="294.082560"/>
<pk mz="294.098312" i="1128032.4" sn="8.17" a="443.01" fwhm="0.000558" res="527059.8" algo="FTMS"/>
<pk mz="294.119446" i="1086179.0" sn="7.77" a="411.57" fwhm="0.000515" res="570559.5" algo="FTMS"/>
<pk mz="294.179203" i="4415978.5" sn="39.16" a="2356.56" fwhm="0.000589" res="499829.3" algo="FTMS"/>
<pk mz="294.182700" i="1056490.9" sn="7.49" a="548.96" fwhm="0.000746" res="394405.6" algo="FTMS"/>
<pk mz="294.266765" i="1088949.4" sn="7.80" a="470.97" fwhm="0.000565" res="520706.3" algo="FTMS"/>
<pk mz="294.861092" i="1038144.8" sn="7.32" a="417.35" fwhm="0.000554" res="531795.1" algo="FTMS"/>
<pk mz="295.009491" i="1922003.9" sn="15.65" a="941.45" fwhm="0.000602" res="489780.9" algo="FTMS"/>
<pk mz="295.045932" i="4704344.5" sn="41.88" a="2494.30" fwhm="0.000544" res="542014.1" algo="FTMS"/>
<pk mz="295.050088" i="1260889.1" sn="9.42" a="380.25" fwhm="0.000450" res="655054.6" algo="FTMS"/>
<pk mz="295.051602" i="1302233.3" sn="9.81" a="489.94" fwhm="0.000481" res="613108.4" algo="FTMS"/>
<pk mz="295.068409" i="1035035.4" sn="7.29" a="435.37" fwhm="0.000577" res="511503.7" algo="FTMS"/>
<pk mz="295.082291" i="3896413.3" sn="34.26" a="2494.43" fwhm="0.000651" res="453590.6" algo="FTMS"/>
<pk mz="295.085565" i="17536606.0" z="-1" sn="162.84" a="10944.79" fwhm="0.000588" res="502260.1" algo="FTMS" component_name="J" deconvoluted_molecular_mass="294.082545" deconvoluted_isotopic_mass="295.086011"/>
<pk mz="295.095458" i="2466143.0" sn="20.78" a="1338.39" fwhm="0.000597" res="494443.9" algo="FTMS"/>
<pk mz="295.118809" i="1689442.0" sn="13.46" a="731.78" fwhm="0.000503" res="586474.2" algo="FTMS"/>
<pk mz="295.131826" i="1668707.8" sn="13.26" a="639.91" fwhm="0.000460" res="641968.1" algo="FTMS"/>
<pk mz="295.137287" i="1615716.4" sn="12.76" a="624.67" fwhm="0.000493" res="598470.9" algo="FTMS"/>
<pk mz="295.155171" i="1574758.8" sn="12.38" a="560.65" fwhm="0.000453" res="651378.2" algo="FTMS"/>
<pk mz="295.191514" i="1332459.5" sn="10.09" a="500.19" fwhm="0.000513" res="575822.9" algo="FTMS"/>
<pk mz="295.227948" i="2183536.3" sn="18.12" a="990.04" fwhm="0.000539" res="547901.5" algo="FTMS"/>
<pk mz="296.041123" i="1305691.9" sn="9.84" a="462.94" fwhm="0.000463" res="640024.2" algo="FTMS"/>
<pk mz="296.044485" i="1400668.4" sn="10.73" a="699.72" fwhm="0.000641" res="461928.8" algo="FTMS"/>
<pk mz="296.049414" i="1261917.0" sn="9.43" a="567.46" fwhm="0.000575" res="514576.1" algo="FTMS"/>
<pk mz="296.077538" i="4315105.0" sn="38.21" a="2625.41" fwhm="0.000636" res="465601.2" algo="FTMS"/>
<pk mz="296.086514" i="3450594.0" z="-1" sn="30.06" a="1759.37" fwhm="0.000529" res="559632.5" algo="FTMS" component_name="J" deconvoluted_molecular_mass="294.082545" deconvoluted_isotopic_mass="296.086964"/>
<pk mz="296.100055" i="1298915.9" sn="9.78" a="588.17" fwhm="0.000592" res="500239.4" algo="FTMS"/>
<pk mz="296.858850" i="1471947.8" sn="11.33" a="644.90" fwhm="0.000561" res="529464.4" algo="FTMS"/>
<pk mz="297.025288" i="2281827.0" sn="18.91" a="1070.64" fwhm="0.000541" res="548773.3" algo="FTMS"/>
<pk mz="297.061597" i="4312424.0" sn="37.93" a="2534.28" fwhm="0.000630" res="471588.2" algo="FTMS"/>
<pk mz="297.066291" i="1219368.6" sn="8.97" a="519.68" fwhm="0.000596" res="498170.3" algo="FTMS"/>
<pk mz="297.097993" i="5109613.0" sn="45.40" a="2919.07" fwhm="0.000602" res="493205.4" algo="FTMS"/>
<pk mz="297.110946" i="1274606.9" sn="9.48" a="470.87" fwhm="0.000541" res="548694.0" algo="FTMS"/>
<pk mz="297.134375" i="3676530.3" sn="31.98" a="1992.60" fwhm="0.000577" res="514976.9" algo="FTMS"/>
<pk mz="297.145499" i="1179891.8" sn="8.60" a="523.38" fwhm="0.000626" res="474684.0" algo="FTMS"/>
<pk mz="297.147507" i="2244980.0" sn="18.57" a="1206.09" fwhm="0.000593" res="501416.8" algo="FTMS"/>
<pk mz="297.152879" i="172539760.0" z="-1" sn="1613.28" a="94220.52" fwhm="0.000556" res="534378.1" algo="FTMS" component_name="V" deconvoluted_molecular_mass="297.153350" deconvoluted_isotopic_mass="297.153332"/>
<pk mz="297.170771" i="2586743.3" sn="21.77" a="1222.49" fwhm="0.000534" res="556486.8" algo="FTMS"/>
<pk mz="297.207210" i="1831548.4" sn="14.70" a="845.18" fwhm="0.000546" res="543862.4" algo="FTMS"/>
<pk mz="298.032607" i="11312114.0" sn="103.48" a="7476.14" fwhm="0.000648" res="459716.0" algo="FTMS"/>
<pk mz="298.056716" i="1621173.8" sn="12.73" a="956.11" fwhm="0.000738" res="403854.7" algo="FTMS"/>
<pk mz="298.064852" i="2291446.8" sn="19.00" a="1257.17" fwhm="0.000637" res="467782.2" algo="FTMS"/>
<pk mz="298.093171" i="1353723.0" sn="10.22" a="591.23" fwhm="0.000585" res="509541.4" algo="FTMS"/>
<pk mz="298.156382" i="20381700.0" z="-1" sn="188.41" a="12459.67" fwhm="0.000589" res="506628.6" algo="FTMS" component_name="V" deconvoluted_molecular_mass="297.153350" deconvoluted_isotopic_mass="298.156839"/>
<pk mz="299.040920" i="2695558.8" sn="22.79" a="1487.28" fwhm="0.000622" res="480876.7" algo="FTMS"/>
<pk mz="299.059337" i="1669129.5" sn="13.17" a="933.00" fwhm="0.000630" res="475043.6" algo="FTMS"/>
<pk mz="299.077262" i="8219788.0" sn="74.52" a="5074.76" fwhm="0.000616" res="485639.7" algo="FTMS"/>
<pk mz="299.088470" i="1034509.9" sn="7.23" a="422.89" fwhm="0.000592" res="505179.8" algo="FTMS"/>
<pk mz="299.095834" i="19038350.0" sn="175.83" a="12266.60" fwhm="0.000626" res="478120.2" algo="FTMS"/>
<pk mz="299.113640" i="6736529.5" sn="60.63" a="4073.83" fwhm="0.000622" res="480509.0" algo="FTMS"/>
<pk mz="299.124834" i="7891091.5" sn="71.44" a="4845.05" fwhm="0.000601" res="497581.7" algo="FTMS"/>
<pk mz="299.148858" i="4818071.0" sn="42.66" a="3057.54" fwhm="0.000646" res="463200.6" algo="FTMS"/>
<pk mz="299.150056" i="5928599.0" sn="53.06" a="3298.02" fwhm="0.000581" res="515260.6" algo="FTMS"/>
<pk mz="299.159726" i="1379224.5" z="-1" sn="10.46" a="595.75" fwhm="0.000561" res="533397.3" algo="FTMS" component_name="V" deconvoluted_molecular_mass="297.153350" deconvoluted_isotopic_mass="299.160185"/>
<pk mz="299.161413" i="1131800.9" sn="8.14" a="532.73" fwhm="0.000613" res="487688.4" algo="FTMS"/>
<pk mz="299.186429" i="9452701.0" sn="86.06" a="5637.74" fwhm="0.000581" res="515385.3" algo="FTMS"/>
<pk mz="299.222783" i="1867170.0" sn="15.03" a="913.79" fwhm="0.000570" res="525396.4" algo="FTMS"/>
<pk mz="300.029755" i="3618077.3" sn="31.42" a="2165.24" fwhm="0.000609" res="492782.7" algo="FTMS"/>
<pk mz="300.035996" i="1146846.3" sn="8.28" a="618.97" fwhm="0.000847" res="354437.4" algo="FTMS"/>
<pk mz="300.072228" i="1086627.8" sn="7.72" a="583.59" fwhm="0.000966" res="310669.5" algo="FTMS"/>
<pk mz="300.078242" i="1854500.8" sn="14.91" a="832.67" fwhm="0.000540" res="555750.4" algo="FTMS"/>
<pk mz="300.080645" i="1988389.1" sn="16.16" a="950.19" fwhm="0.000558" res="537771.7" algo="FTMS"/>
<pk mz="300.099192" i="2892840.0" sn="24.63" a="1663.96" fwhm="0.000604" res="496988.4" algo="FTMS"/>
<pk mz="300.108773" i="1079401.5" sn="7.65" a="508.37" fwhm="0.000665" res="451207.5" algo="FTMS"/>
<pk mz="300.117032" i="1181866.8" sn="8.61" a="486.05" fwhm="0.000541" res="554300.6" algo="FTMS"/>
<pk mz="300.120193" i="2002987.3" sn="16.30" a="995.78" fwhm="0.000561" res="535027.5" algo="FTMS"/>
<pk mz="300.128170" i="1357612.5" sn="10.26" a="684.49" fwhm="0.000669" res="448436.6" algo="FTMS"/>
<pk mz="300.152147" i="1359152.3" sn="10.27" a="516.74" fwhm="0.000487" res="616375.1" algo="FTMS"/>
<pk mz="300.153410" i="1226544.4" sn="9.03" a="532.14" fwhm="0.000669" res="448344.4" algo="FTMS"/>
<pk mz="300.189779" i="2328630.0" sn="19.35" a="990.02" fwhm="0.000505" res="594018.0" algo="FTMS"/>
<pk mz="300.192924" i="1374006.5" sn="10.41" a="692.67" fwhm="0.000596" res="503418.2" algo="FTMS"/>
<pk mz="301.034439" i="1040698.9" sn="7.29" a="313.60" fwhm="0.000419" res="718123.5" algo="FTMS"/>
<pk mz="301.035270" i="1881403.1" sn="15.16" a="997.76" fwhm="0.000633" res="475538.8" algo="FTMS"/>
<pk mz="301.038568" i="22882748.0" sn="211.82" a="14890.25" fwhm="0.000624" res="482137.9" algo="FTMS"/>
<pk mz="301.047583" i="2401725.0" sn="20.03" a="1313.06" fwhm="0.000599" res="502574.3" algo="FTMS"/>
<pk mz="301.056497" i="2940350.5" sn="25.08" a="1451.12" fwhm="0.000547" res="550800.0" algo="FTMS"/>
<pk mz="301.071711" i="2995393.0" sn="25.59" a="1869.36" fwhm="0.000634" res="475138.0" algo="FTMS"/>
<pk mz="301.075290" i="1627713.5" sn="12.78" a="866.78" fwhm="0.000628" res="479516.0" algo="FTMS"/>
<pk mz="301.083995" i="1193538.9" sn="8.72" a="503.11" fwhm="0.000531" res="566913.2" algo="FTMS"/>
<pk mz="301.091900" i="1315652.1" sn="9.86" a="456.84" fwhm="0.000469" res="642063.0" algo="FTMS"/>
<pk mz="301.092905" i="5535172.5" sn="49.37" a="3223.97" fwhm="0.000609" res="494798.4" algo="FTMS"/>
<pk mz="301.104055" i="2795974.0" sn="23.72" a="1549.92" fwhm="0.000602" res="500561.4" algo="FTMS"/>
<pk mz="301.129285" i="10724810.0" sn="97.97" a="6615.44" fwhm="0.000623" res="483213.9" algo="FTMS"/>
<pk mz="301.140470" i="4036300.0" sn="35.34" a="2458.59" fwhm="0.000650" res="463163.2" algo="FTMS"/>
<pk mz="301.165694" i="7089616.0" sn="63.93" a="4170.67" fwhm="0.000598" res="503460.8" algo="FTMS"/>
<pk mz="301.202083" i="11349462.0" sn="103.82" a="7037.67" fwhm="0.000609" res="494332.7" algo="FTMS"/>
<pk mz="302.030619" i="1073308.0" sn="7.54" a="432.81" fwhm="0.000600" res="503061.1" algo="FTMS"/>
<pk mz="302.042051" i="2284382.0" sn="18.80" a="1229.60" fwhm="0.000608" res="497162.0" algo="FTMS"/>
<pk mz="302.051644" i="1424351.5" sn="10.80" a="729.74" fwhm="0.000654" res="461516.6" algo="FTMS"/>
<pk mz="302.066139" i="50262624.0" sn="465.07" a="31856.99" fwhm="0.000599" res="504437.3" algo="FTMS"/>
<pk mz="302.088105" i="1362661.4" sn="10.23" a="705.06" fwhm="0.000752" res="401550.1" algo="FTMS"/>
<pk mz="302.096216" i="1579366.8" sn="12.25" a="757.72" fwhm="0.000579" res="521557.6" algo="FTMS"/>
<pk mz="302.124436" i="1852267.4" sn="14.78" a="924.04" fwhm="0.000576" res="524245.2" algo="FTMS"/>
<pk mz="302.132583" i="1539308.8" sn="11.87" a="732.80" fwhm="0.000610" res="495573.5" algo="FTMS"/>
<pk mz="302.135723" i="3445357.3" sn="29.60" a="2108.05" fwhm="0.000653" res="462559.3" algo="FTMS"/>
<pk mz="302.161034" i="1037425.4" sn="7.21" a="385.66" fwhm="0.000496" res="609094.0" algo="FTMS"/>
<pk mz="302.205334" i="1397240.8" sn="10.55" a="701.51" fwhm="0.000644" res="469321.8" algo="FTMS"/>
<pk mz="303.002981" i="1024381.6" sn="7.08" a="376.35" fwhm="0.000570" res="531488.4" algo="FTMS"/>
<pk mz="303.014691" i="1063807.5" sn="7.45" a="416.43" fwhm="0.000555" res="545541.5" algo="FTMS"/>
<pk mz="303.050243" i="8471302.0" sn="76.35" a="4972.27" fwhm="0.000661" res="458224.0" algo="FTMS"/>
<pk mz="303.050976" i="16968454.0" sn="155.38" a="12210.11" fwhm="0.000711" res="425936.7" algo="FTMS"/>
<pk mz="303.054440" i="1147462.3" sn="8.23" a="605.19" fwhm="0.000696" res="435583.0" algo="FTMS"/>
<pk mz="303.062279" i="9638664.0" sn="87.21" a="6213.25" fwhm="0.000619" res="489732.3" algo="FTMS"/>
<pk mz="303.069561" i="4917513.0" sn="43.29" a="3083.16" fwhm="0.000621" res="487909.4" algo="FTMS"/>
<pk mz="303.072137" i="1991177.3" sn="16.08" a="1052.54" fwhm="0.000616" res="491769.7" algo="FTMS"/>
<pk mz="303.083426" i="1908747.1" sn="15.31" a="946.19" fwhm="0.000598" res="506830.9" algo="FTMS"/>
<pk mz="303.087377" i="6952204.0" sn="62.22" a="4384.82" fwhm="0.000641" res="472519.6" algo="FTMS"/>
<pk mz="303.099609" i="7921422.0" sn="71.23" a="5179.51" fwhm="0.000654" res="463214.4" algo="FTMS"/>
<pk mz="303.108604" i="5737231.5" sn="50.92" a="3529.11" fwhm="0.000620" res="488677.0" algo="FTMS"/>
<pk mz="303.119779" i="2365969.3" sn="19.56" a="1314.20" fwhm="0.000602" res="503208.3" algo="FTMS"/>
<pk mz="303.127624" i="1190546.6" sn="8.63" a="745.90" fwhm="0.000773" res="392352.8" algo="FTMS"/>
<pk mz="303.136926" i="1154196.1" sn="8.29" a="478.87" fwhm="0.000553" res="547916.0" algo="FTMS"/>
<pk mz="303.144978" i="6109461.5" sn="54.38" a="3473.34" fwhm="0.000583" res="519777.0" algo="FTMS"/>
<pk mz="303.173238" i="1097690.3" sn="7.76" a="492.56" fwhm="0.000652" res="465241.3" algo="FTMS"/>
<pk mz="303.181330" i="2747931.8" sn="23.11" a="1427.69" fwhm="0.000568" res="533702.4" algo="FTMS"/>
<pk mz="303.217712" i="4928290.0" sn="43.39" a="2922.98" fwhm="0.000631" res="480498.7" algo="FTMS"/>
<pk mz="304.046233" i="1321135.6" sn="9.84" a="698.60" fwhm="0.000658" res="462387.3" algo="FTMS"/>
<pk mz="304.054358" i="2943921.0" sn="24.94" a="1781.00" fwhm="0.000620" res="490288.4" algo="FTMS"/>
<pk mz="304.062221" i="1044914.4" sn="7.27" a="225.07" fwhm="0.000324" res="939342.0" algo="FTMS"/>
<pk mz="304.063185" i="14865331.0" sn="135.82" a="9590.67" fwhm="0.000642" res="473719.0" algo="FTMS"/>
<pk mz="304.066590" i="4317619.0" sn="37.71" a="2884.80" fwhm="0.000648" res="469477.2" algo="FTMS"/>
<pk mz="304.075509" i="1067956.6" sn="7.49" a="432.90" fwhm="0.000540" res="563096.6" algo="FTMS"/>
<pk mz="304.078738" i="1773877.3" sn="14.05" a="857.65" fwhm="0.000594" res="512140.6" algo="FTMS"/>
<pk mz="304.082652" i="2099894.0" sn="17.08" a="1074.78" fwhm="0.000594" res="511798.6" algo="FTMS"/>
<pk mz="304.090756" i="1465015.4" sn="11.18" a="832.47" fwhm="0.000688" res="442163.8" algo="FTMS"/>
<pk mz="304.103783" i="2880441.5" sn="24.34" a="1516.69" fwhm="0.000580" res="524405.2" algo="FTMS"/>
<pk mz="304.111989" i="1527227.0" sn="11.76" a="617.59" fwhm="0.000521" res="583549.7" algo="FTMS"/>
<pk mz="304.140135" i="2127295.8" sn="17.34" a="1127.24" fwhm="0.000629" res="483497.2" algo="FTMS"/>
<pk mz="304.148336" i="1407553.3" sn="10.64" a="585.70" fwhm="0.000537" res="565976.5" algo="FTMS"/>
<pk mz="304.221020" i="1233613.9" sn="9.03" a="465.68" fwhm="0.000543" res="559978.3" algo="FTMS"/>
<pk mz="305.030257" i="2538076.0" sn="21.16" a="1295.59" fwhm="0.000546" res="558760.0" algo="FTMS"/>
<pk mz="305.042510" i="20763742.0" sn="190.68" a="13737.27" fwhm="0.000627" res="486261.4" algo="FTMS"/>
<pk mz="305.047284" i="3341919.0" sn="28.64" a="1904.31" fwhm="0.000614" res="496923.6" algo="FTMS"/>
<pk mz="305.054622" i="3211360.3" sn="27.42" a="1768.29" fwhm="0.000600" res="508324.6" algo="FTMS"/>
<pk mz="305.066595" i="4131426.3" sn="35.98" a="2555.11" fwhm="0.000660" res="462469.8" algo="FTMS"/>
<pk mz="305.070107" i="1752931.0" sn="13.86" a="1170.99" fwhm="0.000797" res="383010.0" algo="FTMS"/>
<pk mz="305.077910" i="2482788.3" sn="20.64" a="1402.34" fwhm="0.000626" res="487138.3" algo="FTMS"/>
<pk mz="305.079762" i="1247076.6" sn="9.15" a="669.25" fwhm="0.000689" res="442603.9" algo="FTMS"/>
<pk mz="305.087874" i="1347942.1" sn="10.09" a="529.28" fwhm="0.000523" res="583718.5" algo="FTMS"/>
<pk mz="305.107040" i="1644777.5" sn="12.85" a="770.08" fwhm="0.000693" res="440132.1" algo="FTMS"/>
<pk mz="305.115267" i="2053227.0" sn="16.65" a="1115.63" fwhm="0.000612" res="498617.6" algo="FTMS"/>
<pk mz="305.116089" i="1849707.1" sn="14.76" a="833.39" fwhm="0.000557" res="548071.3" algo="FTMS"/>
<pk mz="305.124177" i="2040172.5" sn="16.53" a="1184.28" fwhm="0.000680" res="448685.7" algo="FTMS"/>
<pk mz="305.142948" i="1073807.9" sn="7.54" a="745.44" fwhm="0.000993" res="307431.7" algo="FTMS"/>
<pk mz="305.152465" i="1401969.6" sn="10.59" a="520.50" fwhm="0.000483" res="631479.8" algo="FTMS"/>
<pk mz="305.160578" i="1820019.0" sn="14.48" a="865.68" fwhm="0.000569" res="536727.6" algo="FTMS"/>
<pk mz="305.175785" i="1022645.7" sn="7.06" a="461.84" fwhm="0.000629" res="485217.7" algo="FTMS"/>
<pk mz="305.188822" i="2515320.0" sn="20.95" a="1630.79" fwhm="0.000736" res="414475.8" algo="FTMS"/>
<pk mz="305.999063" i="3581705.5" sn="30.86" a="1921.93" fwhm="0.000580" res="528012.9" algo="FTMS"/>
<pk mz="306.045792" i="4142866.0" sn="36.08" a="2683.65" fwhm="0.000676" res="452973.3" algo="FTMS"/>
<pk mz="306.061828" i="1612564.9" sn="12.55" a="778.52" fwhm="0.000584" res="524470.0" algo="FTMS"/>
<pk mz="306.082152" i="3053592.5" sn="25.95" a="1804.98" fwhm="0.000624" res="490634.4" algo="FTMS"/>
<pk mz="306.119456" i="2621727.3" sn="21.94" a="1444.10" fwhm="0.000600" res="510553.3" algo="FTMS"/>
<pk mz="306.879782" i="1231914.8" sn="9.01" a="451.85" fwhm="0.000507" res="605185.4" algo="FTMS"/>
<pk mz="306.993543" i="2151103.8" sn="17.56" a="1077.13" fwhm="0.000582" res="527594.0" algo="FTMS"/>
<pk mz="307.009379" i="1362498.6" sn="10.22" a="1046.51" fwhm="0.000973" res="315567.7" algo="FTMS"/>
<pk mz="307.040333" i="8639944.0" sn="77.91" a="5696.71" fwhm="0.000641" res="478963.9" algo="FTMS"/>
<pk mz="307.045855" i="18777546.0" sn="172.20" a="12985.78" fwhm="0.000668" res="459570.3" algo="FTMS"/>
<pk mz="307.051513" i="1566154.5" sn="12.12" a="746.42" fwhm="0.000597" res="514028.3" algo="FTMS"/>
<pk mz="307.070262" i="7046606.0" sn="63.09" a="4345.46" fwhm="0.000631" res="486408.2" algo="FTMS"/>
<pk mz="307.082252" i="4036560.3" sn="35.09" a="2282.16" fwhm="0.000607" res="506302.0" algo="FTMS"/>
<pk mz="307.085685" i="2244560.8" sn="18.43" a="1328.71" fwhm="0.000665" res="461530.3" algo="FTMS"/>
<pk mz="307.093326" i="1161554.3" sn="8.35" a="581.19" fwhm="0.000646" res="475116.3" algo="FTMS"/>
<pk mz="307.095285" i="2589010.5" sn="21.63" a="1813.78" fwhm="0.000999" res="307419.3" algo="FTMS"/>
<pk mz="307.118583" i="1270487.0" sn="9.37" a="527.27" fwhm="0.000610" res="503597.7" algo="FTMS"/>
<pk mz="307.131785" i="2169305.5" sn="17.73" a="1103.08" fwhm="0.000610" res="503206.5" algo="FTMS"/>
<pk mz="307.155196" i="1066461.8" sn="7.47" a="481.22" fwhm="0.000562" res="546743.3" algo="FTMS"/>
<pk mz="307.158438" i="1604574.4" sn="12.39" a="783.53" fwhm="0.000608" res="505388.0" algo="FTMS"/>
<pk mz="307.168058" i="1395808.1" sn="10.46" a="573.26" fwhm="0.000556" res="552625.4" algo="FTMS"/>
<pk mz="307.186026" i="1379939.5" sn="10.31" a="633.30" fwhm="0.000578" res="531497.7" algo="FTMS"/>
<pk mz="307.191576" i="1768676.5" sn="13.90" a="757.35" fwhm="0.000514" res="597920.0" algo="FTMS"/>
<pk mz="307.194915" i="1150821.1" sn="8.19" a="476.11" fwhm="0.000508" res="604722.3" algo="FTMS"/>
<pk mz="307.204513" i="1461094.9" sn="11.06" a="768.16" fwhm="0.000633" res="485484.9" algo="FTMS"/>
<pk mz="307.996091" i="1221883.5" sn="8.85" a="454.99" fwhm="0.000528" res="583594.7" algo="FTMS"/>
<pk mz="308.041148" i="1673476.0" sn="13.02" a="882.59" fwhm="0.000658" res="468193.0" algo="FTMS"/>
<pk mz="308.049198" i="3381893.5" sn="28.80" a="2073.58" fwhm="0.000623" res="494136.4" algo="FTMS"/>
<pk mz="308.061525" i="2187400.0" sn="17.77" a="1193.21" fwhm="0.000713" res="431786.5" algo="FTMS"/>
<pk mz="308.073687" i="1339274.3" sn="9.93" a="502.17" fwhm="0.000510" res="604278.9" algo="FTMS"/>
<pk mz="308.077605" i="2112651.0" sn="17.08" a="1338.54" fwhm="0.000672" res="458379.9" algo="FTMS"/>
<pk mz="308.085633" i="1108492.5" sn="7.80" a="435.55" fwhm="0.000575" res="535883.1" algo="FTMS"/>
<pk mz="308.098706" i="2915471.0" sn="24.49" a="1787.22" fwhm="0.000701" res="439203.5" algo="FTMS"/>
<pk mz="308.991429" i="2533177.8" sn="20.96" a="1569.73" fwhm="0.000653" res="472834.3" algo="FTMS"/>
<pk mz="309.025149" i="4078400.3" sn="35.23" a="2597.01" fwhm="0.000692" res="446574.9" algo="FTMS"/>
<pk mz="309.053540" i="3024197.8" sn="25.50" a="1822.28" fwhm="0.000656" res="471340.0" algo="FTMS"/>
<pk mz="309.061516" i="5869895.5" sn="51.78" a="3762.90" fwhm="0.000628" res="492409.6" algo="FTMS"/>
<pk mz="309.067237" i="2268232.5" sn="18.51" a="1465.37" fwhm="0.000725" res="426489.0" algo="FTMS"/>
<pk mz="309.072727" i="1049545.5" sn="7.26" a="513.57" fwhm="0.000689" res="448644.7" algo="FTMS"/>
<pk mz="309.074707" i="1118537.9" sn="7.89" a="436.34" fwhm="0.000516" res="599514.1" algo="FTMS"/>
<pk mz="309.097978" i="4365646.5" sn="37.89" a="2809.46" fwhm="0.000657" res="470216.2" algo="FTMS"/>
<pk mz="309.101350" i="2195279.0" sn="17.84" a="1350.72" fwhm="0.000664" res="465848.3" algo="FTMS"/>
<pk mz="309.108990" i="1221456.5" sn="8.84" a="608.07" fwhm="0.000670" res="461279.0" algo="FTMS"/>
<pk mz="309.111022" i="3774801.0" sn="32.43" a="2204.13" fwhm="0.000615" res="502236.2" algo="FTMS"/>
<pk mz="309.134402" i="2123861.5" sn="17.18" a="1039.86" fwhm="0.000571" res="541088.5" algo="FTMS"/>
<pk mz="309.147391" i="2067032.0" sn="16.65" a="1148.48" fwhm="0.000658" res="469521.8" algo="FTMS"/>
<pk mz="309.152962" i="4148569.0" sn="35.88" a="2585.23" fwhm="0.000625" res="494620.8" algo="FTMS"/>
<pk mz="309.170857" i="2425180.5" sn="19.96" a="1343.98" fwhm="0.000615" res="502903.5" algo="FTMS"/>
<pk mz="309.174190" i="2373469.3" sn="19.48" a="1315.94" fwhm="0.000635" res="486850.1" algo="FTMS"/>
<pk mz="309.207198" i="6156643.5" sn="54.43" a="4070.06" fwhm="0.000656" res="471460.0" algo="FTMS"/>
<pk mz="310.056843" i="2866441.8" sn="24.04" a="1596.88" fwhm="0.000606" res="512004.5" algo="FTMS"/>
<pk mz="310.065067" i="1232219.3" sn="8.94" a="882.29" fwhm="0.001083" res="286226.3" algo="FTMS"/>
<pk mz="310.069920" i="1949068.3" sn="15.56" a="1188.35" fwhm="0.000746" res="415899.5" algo="FTMS"/>
<pk mz="310.093163" i="5282321.0" sn="46.35" a="3348.79" fwhm="0.000666" res="465950.3" algo="FTMS"/>
<pk mz="310.210345" i="1146727.9" sn="8.15" a="714.53" fwhm="0.000838" res="370197.0" algo="FTMS"/>
<pk mz="311.040814" i="2882765.3" sn="24.19" a="1732.86" fwhm="0.000665" res="467436.3" algo="FTMS"/>
<pk mz="311.077224" i="8201428.5" sn="73.31" a="5492.20" fwhm="0.000670" res="464386.0" algo="FTMS"/>
<pk mz="311.080472" i="1491797.3" sn="11.34" a="639.35" fwhm="0.000561" res="554397.1" algo="FTMS"/>
<pk mz="311.088582" i="1056086.9" sn="7.31" a="383.88" fwhm="0.000518" res="600949.0" algo="FTMS"/>
<pk mz="311.090436" i="1144407.3" sn="8.13" a="822.78" fwhm="0.000998" res="311696.1" algo="FTMS"/>
<pk mz="311.096504" i="1116376.5" sn="7.87" a="529.38" fwhm="0.000598" res="520222.9" algo="FTMS"/>
<pk mz="311.113664" i="4587228.0" sn="39.93" a="3092.30" fwhm="0.000704" res="441750.3" algo="FTMS"/>
<pk mz="311.126719" i="1275742.5" sn="9.34" a="547.59" fwhm="0.000678" res="458954.2" algo="FTMS"/>
<pk mz="311.132228" i="5892831.5" sn="51.99" a="3796.47" fwhm="0.000645" res="482474.5" algo="FTMS"/>
<pk mz="311.150089" i="4419299.0" sn="38.38" a="2873.76" fwhm="0.000649" res="479155.0" algo="FTMS"/>
<pk mz="311.156851" i="4220644.5" sn="36.54" a="2624.86" fwhm="0.000660" res="471330.6" algo="FTMS"/>
<pk mz="311.168458" i="767035648.0" z="-1" sn="7082.56" a="468487.72" fwhm="0.000625" res="498043.4" algo="FTMS" component_name="E" deconvoluted_molecular_mass="311.168969" deconvoluted_isotopic_mass="311.168956"/>
<pk mz="311.174258" i="6360296.0" sn="56.31" a="3865.12" fwhm="0.000622" res="500659.6" algo="FTMS"/>
<pk mz="311.222778" i="12052722.0" sn="108.89" a="7988.58" fwhm="0.000663" res="469668.1" algo="FTMS"/>
<pk mz="311.893352" i="1067257.6" sn="7.41" a="630.15" fwhm="0.000810" res="385004.8" algo="FTMS"/>
<pk mz="312.036221" i="1172758.8" sn="8.39" a="477.41" fwhm="0.000546" res="571945.7" algo="FTMS"/>
<pk mz="312.048306" i="20634010.0" sn="188.15" a="14895.52" fwhm="0.000682" res="457307.1" algo="FTMS"/>
<pk mz="312.072579" i="1725214.3" sn="13.49" a="1001.31" fwhm="0.000661" res="471868.0" algo="FTMS"/>
<pk mz="312.108926" i="2028197.6" sn="16.29" a="1139.74" fwhm="0.000640" res="487920.6" algo="FTMS"/>
<pk mz="312.116994" i="1110439.3" sn="7.81" a="317.94" fwhm="0.000469" res="665142.7" algo="FTMS"/>
<pk mz="312.135536" i="1365547.1" sn="10.17" a="621.81" fwhm="0.000595" res="524656.6" algo="FTMS"/>
<pk mz="312.156480" i="1024303.4" sn="7.02" a="360.39" fwhm="0.000566" res="551033.6" algo="FTMS"/>
<pk mz="312.171932" i="80185776.0" z="-1" sn="738.22" a="53771.19" fwhm="0.000640" res="488121.8" algo="FTMS" component_name="E" deconvoluted_molecular_mass="311.168969" deconvoluted_isotopic_mass="312.172433"/>
<pk mz="313.051638" i="1780583.9" sn="13.90" a="1172.68" fwhm="0.000788" res="397516.1" algo="FTMS"/>
<pk mz="313.056448" i="5957225.0" sn="52.20" a="4169.29" fwhm="0.000689" res="454652.6" algo="FTMS"/>
<pk mz="313.071830" i="1803116.0" sn="14.11" a="825.43" fwhm="0.000595" res="525918.4" algo="FTMS"/>
<pk mz="313.092828" i="6765168.5" sn="59.61" a="4718.70" fwhm="0.000692" res="452540.5" algo="FTMS"/>
<pk mz="313.104221" i="1094770.8" sn="7.61" a="373.22" fwhm="0.000552" res="567713.0" algo="FTMS"/>
<pk mz="313.111559" i="9366132.0" sn="83.47" a="6410.41" fwhm="0.000658" res="475509.1" algo="FTMS"/>
<pk mz="313.129260" i="7029880.0" sn="62.04" a="4735.18" fwhm="0.000687" res="455978.4" algo="FTMS"/>
<pk mz="313.140470" i="2408826.3" sn="19.66" a="1410.22" fwhm="0.000664" res="471313.2" algo="FTMS"/>
<pk mz="313.147888" i="2037371.9" sn="16.26" a="1221.87" fwhm="0.000701" res="446462.9" algo="FTMS"/>
<pk mz="313.157545" i="1422525.9" sn="10.62" a="849.80" fwhm="0.000787" res="397870.8" algo="FTMS"/>
<pk mz="313.164464" i="15651455.0" sn="141.11" a="10765.52" fwhm="0.000675" res="463622.9" algo="FTMS"/>
<pk mz="313.165674" i="6114431.5" sn="53.65" a="3902.74" fwhm="0.000644" res="486387.9" algo="FTMS"/>
<pk mz="313.172926" i="1551041.0" sn="11.80" a="1005.46" fwhm="0.000806" res="388455.3" algo="FTMS"/>
<pk mz="313.175288" i="4895873.5" z="-1" sn="42.47" a="3263.12" fwhm="0.000680" res="460768.3" algo="FTMS" component_name="E" deconvoluted_molecular_mass="311.168969" deconvoluted_isotopic_mass="313.175792"/>
<pk mz="313.202082" i="4310151.0" sn="37.10" a="2610.49" fwhm="0.000633" res="494944.6" algo="FTMS"/>
<pk mz="313.238414" i="6720654.5" sn="59.21" a="4569.94" fwhm="0.000679" res="461216.1" algo="FTMS"/>
<pk mz="314.045374" i="6155575.5" sn="54.02" a="3956.72" fwhm="0.000653" res="480716.1" algo="FTMS"/>
<pk mz="314.059930" i="1446970.9" sn="10.84" a="726.19" fwhm="0.000638" res="492232.7" algo="FTMS"/>
<pk mz="314.088051" i="1044032.8" sn="7.14" a="415.96" fwhm="0.000563" res="557964.9" algo="FTMS"/>
<pk mz="314.096147" i="1659330.5" sn="12.79" a="838.06" fwhm="0.000657" res="478308.9" algo="FTMS"/>
<pk mz="314.099446" i="1041475.2" sn="7.12" a="375.23" fwhm="0.000529" res="594172.3" algo="FTMS"/>
<pk mz="314.124516" i="1078984.5" sn="7.46" a="341.29" fwhm="0.000496" res="632997.3" algo="FTMS"/>
<pk mz="314.132699" i="1346762.1" sn="9.92" a="650.19" fwhm="0.000639" res="491917.4" algo="FTMS"/>
<pk mz="314.135834" i="1899082.9" sn="14.99" a="1053.52" fwhm="0.000757" res="415220.6" algo="FTMS"/>
<pk mz="314.167831" i="2192977.5" sn="17.68" a="1436.78" fwhm="0.000727" res="432414.5" algo="FTMS"/>
<pk mz="314.172151" i="1496146.5" sn="11.29" a="970.87" fwhm="0.000794" res="395735.2" algo="FTMS"/>
<pk mz="314.241736" i="1299809.3" sn="9.49" a="573.19" fwhm="0.000583" res="539027.8" algo="FTMS"/>
<pk mz="315.035805" i="1576458.1" sn="12.03" a="631.33" fwhm="0.000528" res="597070.3" algo="FTMS"/>
<pk mz="315.051076" i="1327117.5" sn="9.74" a="741.33" fwhm="0.000755" res="417080.2" algo="FTMS"/>
<pk mz="315.054264" i="2860046.3" sn="23.80" a="1744.47" fwhm="0.000618" res="509755.7" algo="FTMS"/>
<pk mz="315.072126" i="5518866.0" sn="48.18" a="3636.03" fwhm="0.000700" res="450204.0" algo="FTMS"/>
<pk mz="315.083498" i="1379220.4" sn="10.22" a="662.12" fwhm="0.000711" res="442891.2" algo="FTMS"/>
<pk mz="315.091536" i="1606934.1" sn="12.30" a="935.40" fwhm="0.000838" res="375806.4" algo="FTMS"/>
<pk mz="315.099565" i="1191127.9" sn="8.49" a="687.99" fwhm="0.000743" res="423859.4" algo="FTMS"/>
<pk mz="315.108516" i="6195737.5" sn="54.39" a="4156.31" fwhm="0.000661" res="476982.5" algo="FTMS"/>
<pk mz="315.119778" i="4421660.0" sn="38.12" a="2778.45" fwhm="0.000683" res="461183.0" algo="FTMS"/>
<pk mz="315.144917" i="8985634.0" sn="79.97" a="6361.07" fwhm="0.000682" res="461771.3" algo="FTMS"/>
<pk mz="315.156079" i="2674212.0" sn="22.09" a="1688.06" fwhm="0.000706" res="446350.4" algo="FTMS"/>
<pk mz="315.181340" i="7371817.5" sn="65.17" a="4791.54" fwhm="0.000655" res="480962.4" algo="FTMS"/>
<pk mz="315.217763" i="4333617.0" sn="37.31" a="3069.71" fwhm="0.000722" res="436430.6" algo="FTMS"/>
<pk mz="315.512405" i="1127728.5" sn="7.91" a="617.18" fwhm="0.000758" res="416237.6" algo="FTMS"/>
<pk mz="316.046309" i="2135524.0" sn="17.15" a="1381.96" fwhm="0.000766" res="412609.3" algo="FTMS"/>
<pk mz="316.067337" i="1467368.6" sn="11.02" a="854.99" fwhm="0.000712" res="443738.4" algo="FTMS"/>
<pk mz="316.075540" i="1354858.4" sn="9.99" a="594.93" fwhm="0.000661" res="478125.8" algo="FTMS"/>
<pk mz="316.103517" i="1114000.4" sn="7.78" a="789.74" fwhm="0.000996" res="317394.6" algo="FTMS"/>
<pk mz="316.115037" i="1690611.0" sn="13.07" a="819.97" fwhm="0.000613" res="515318.0" algo="FTMS"/>
<pk mz="316.140144" i="1548280.4" sn="11.76" a="831.23" fwhm="0.000668" res="473230.9" algo="FTMS"/>
<pk mz="316.148283" i="1372922.1" sn="10.16" a="671.00" fwhm="0.000670" res="471827.6" algo="FTMS"/>
<pk mz="316.151333" i="5315835.0" sn="46.32" a="3757.89" fwhm="0.000716" res="441648.1" algo="FTMS"/>
<pk mz="317.030275" i="1972155.1" sn="15.65" a="1061.53" fwhm="0.000623" res="508925.4" algo="FTMS"/>
<pk mz="317.051509" i="1483583.8" sn="11.17" a="697.57" fwhm="0.000618" res="513358.9" algo="FTMS"/>
<pk mz="317.066623" i="3826115.0" sn="32.65" a="2347.12" fwhm="0.000664" res="477788.0" algo="FTMS"/>
<pk mz="317.069956" i="1340483.9" sn="9.86" a="884.49" fwhm="0.000829" res="382687.7" algo="FTMS"/>
<pk mz="317.077929" i="1459397.6" sn="10.95" a="699.20" fwhm="0.000603" res="525623.0" algo="FTMS"/>
<pk mz="317.087862" i="3087815.8" sn="25.88" a="1865.98" fwhm="0.000647" res="490246.9" algo="FTMS"/>
<pk mz="317.099088" i="6418890.5" sn="56.43" a="4156.22" fwhm="0.000670" res="473530.3" algo="FTMS"/>
<pk mz="317.116136" i="1313294.0" sn="9.61" a="1070.59" fwhm="0.001053" res="301284.5" algo="FTMS"/>
<pk mz="317.124166" i="6703568.0" sn="59.04" a="4470.83" fwhm="0.000689" res="460040.4" algo="FTMS"/>
<pk mz="317.135483" i="1623506.3" sn="12.45" a="776.22" fwhm="0.000598" res="530319.7" algo="FTMS"/>
<pk mz="317.154796" i="1076950.5" sn="7.44" a="551.98" fwhm="0.000662" res="478948.7" algo="FTMS"/>
<pk mz="317.160520" i="6928344.0" sn="61.10" a="5032.65" fwhm="0.000735" res="431418.0" algo="FTMS"/>
<pk mz="317.196984" i="4484576.0" sn="38.69" a="3003.86" fwhm="0.000718" res="442061.0" algo="FTMS"/>
<pk mz="317.225379" i="1249510.1" sn="9.02" a="593.87" fwhm="0.000595" res="533138.7" algo="FTMS"/>
<pk mz="318.025418" i="1253399.5" sn="9.06" a="500.75" fwhm="0.000561" res="566525.0" algo="FTMS"/>
<pk mz="318.045761" i="10374812.0" sn="92.71" a="7659.79" fwhm="0.000739" res="430614.6" algo="FTMS"/>
<pk mz="318.061103" i="8973983.0" sn="79.86" a="6470.07" fwhm="0.000724" res="439601.4" algo="FTMS"/>
<pk mz="318.070085" i="1035937.4" sn="7.06" a="495.56" fwhm="0.000646" res="492011.8" algo="FTMS"/>
<pk mz="318.082151" i="2210980.3" sn="17.84" a="1584.97" fwhm="0.000814" res="390608.3" algo="FTMS"/>
<pk mz="318.102354" i="1207976.6" sn="8.64" a="594.05" fwhm="0.000646" res="492385.9" algo="FTMS"/>
<pk mz="318.109585" i="1257770.3" sn="9.10" a="810.40" fwhm="0.000692" res="459420.5" algo="FTMS"/>
<pk mz="318.119462" i="2652844.5" sn="21.89" a="1643.61" fwhm="0.000679" res="468520.1" algo="FTMS"/>
<pk mz="318.127502" i="1567662.3" sn="11.94" a="851.18" fwhm="0.000617" res="515506.2" algo="FTMS"/>
<pk mz="318.155916" i="1282996.6" sn="9.33" a="634.33" fwhm="0.000658" res="483284.5" algo="FTMS"/>
<pk mz="318.163952" i="1735350.4" sn="13.48" a="839.03" fwhm="0.000612" res="519897.7" algo="FTMS"/>
<pk mz="319.009514" i="1482100.1" sn="11.07" a="742.51" fwhm="0.000622" res="512881.7" algo="FTMS"/>
<pk mz="319.036834" i="4094842.3" sn="34.85" a="2804.66" fwhm="0.000707" res="451262.0" algo="FTMS"/>
<pk mz="319.049048" i="849743744.0" z="-1" sn="7733.18" a="566816.44" fwhm="0.000657" res="485253.3" algo="FTMS" component_name="D" deconvoluted_molecular_mass="319.049591" deconvoluted_isotopic_mass="319.049571"/>
<pk mz="319.058086" i="18780032.0" sn="168.54" a="15096.07" fwhm="0.000739" res="431861.5" algo="FTMS"/>
<pk mz="319.064451" i="1286144.5" sn="9.29" a="683.29" fwhm="0.000705" res="452410.7" algo="FTMS"/>
<pk mz="319.067099" i="1154177.1" sn="8.08" a="535.67" fwhm="0.000593" res="537869.1" algo="FTMS"/>
<pk mz="319.082274" i="7908228.5" sn="69.57" a="5930.35" fwhm="0.000750" res="425171.9" algo="FTMS"/>
<pk mz="319.085783" i="1441029.4" sn="10.70" a="766.58" fwhm="0.000633" res="504469.1" algo="FTMS"/>
<pk mz="319.093586" i="16912264.0" sn="151.54" a="12604.07" fwhm="0.000695" res="459408.2" algo="FTMS"/>
<pk mz="319.103461" i="1355273.4" sn="9.92" a="787.46" fwhm="0.000759" res="420589.4" algo="FTMS"/>
<pk mz="319.118664" i="1225356.8" sn="8.73" a="567.48" fwhm="0.000609" res="523682.3" algo="FTMS"/>
<pk mz="319.122791" i="1459085.8" sn="10.86" a="723.65" fwhm="0.000649" res="492015.1" algo="FTMS"/>
<pk mz="319.130949" i="3009167.5" sn="24.97" a="2302.07" fwhm="0.001000" res="319149.9" algo="FTMS"/>
<pk mz="319.139883" i="3269009.5" sn="27.34" a="1868.05" fwhm="0.000633" res="504015.1" algo="FTMS"/>
<pk mz="319.168099" i="1917336.0" sn="15.03" a="1206.62" fwhm="0.000657" res="486089.9" algo="FTMS"/>
<pk mz="319.176176" i="1784729.8" sn="13.82" a="1053.19" fwhm="0.000757" res="421607.3" algo="FTMS"/>
<pk mz="319.240920" i="7641000.5" sn="67.14" a="5632.41" fwhm="0.000748" res="426796.4" algo="FTMS"/>
<pk mz="320.014528" i="4749400.0" sn="40.81" a="3484.87" fwhm="0.000784" res="407969.9" algo="FTMS"/>
<pk mz="320.052458" i="39493728.0" z="-1" sn="357.10" a="29294.60" fwhm="0.000694" res="461006.9" algo="FTMS" component_name="D" deconvoluted_molecular_mass="319.049591" deconvoluted_isotopic_mass="320.052985"/>
<pk mz="320.058029" i="2484322.3" sn="20.19" a="1485.22" fwhm="0.000654" res="489143.2" algo="FTMS"/>
<pk mz="320.061433" i="3602275.0" sn="30.37" a="3026.87" fwhm="0.000875" res="365608.6" algo="FTMS"/>
<pk mz="320.077650" i="1155942.6" sn="8.10" a="583.35" fwhm="0.000672" res="476487.8" algo="FTMS"/>
<pk mz="320.085637" i="1564520.4" sn="11.82" a="717.02" fwhm="0.000565" res="566457.8" algo="FTMS"/>
<pk mz="320.096939" i="2393195.0" sn="19.36" a="2016.35" fwhm="0.000959" res="333876.0" algo="FTMS"/>
<pk mz="320.135076" i="3490675.8" sn="29.35" a="2518.99" fwhm="0.000808" res="396092.4" algo="FTMS"/>
<pk mz="320.143221" i="1190837.6" sn="8.42" a="752.26" fwhm="0.000818" res="391313.4" algo="FTMS"/>
<pk mz="320.244352" i="1718668.8" sn="13.22" a="834.93" fwhm="0.000596" res="537400.5" algo="FTMS"/>
<pk mz="320.972671" i="1676596.0" sn="12.84" a="1093.39" fwhm="0.000773" res="415473.2" algo="FTMS"/>
<pk mz="321.009106" i="7747900.5" sn="68.11" a="5536.57" fwhm="0.000715" res="448678.6" algo="FTMS"/>
<pk mz="321.025146" i="3186496.3" sn="26.58" a="2114.44" fwhm="0.000730" res="439748.8" algo="FTMS"/>
<pk mz="321.031746" i="1242561.6" sn="8.88" a="556.85" fwhm="0.000620" res="518018.8" algo="FTMS"/>
<pk mz="321.053413" i="8042822.5" sn="70.79" a="5852.22" fwhm="0.000729" res="440133.5" algo="FTMS"/>
<pk mz="321.055906" i="3901767.3" z="-1" sn="33.09" a="2805.07" fwhm="0.000768" res="418209.4" algo="FTMS" component_name="D" deconvoluted_molecular_mass="319.049591" deconvoluted_isotopic_mass="321.056437"/>
<pk mz="321.061491" i="10516809.0" sn="93.31" a="7958.56" fwhm="0.000755" res="425214.3" algo="FTMS"/>
<pk mz="321.064786" i="3770185.3" sn="31.90" a="2542.18" fwhm="0.000711" res="451812.3" algo="FTMS"/>
<pk mz="321.072792" i="11327819.0" sn="100.70" a="8894.56" fwhm="0.000760" res="422653.7" algo="FTMS"/>
<pk mz="321.074575" i="1448907.5" sn="10.76" a="901.87" fwhm="0.000792" res="405583.0" algo="FTMS"/>
<pk mz="321.097978" i="3213137.0" sn="26.82" a="2059.60" fwhm="0.000711" res="451488.4" algo="FTMS"/>
<pk mz="321.101250" i="2247249.8" sn="18.03" a="1671.52" fwhm="0.000786" res="408421.8" algo="FTMS"/>
<pk mz="321.110998" i="2824020.0" sn="23.28" a="1797.71" fwhm="0.000884" res="363157.4" algo="FTMS"/>
<pk mz="321.134349" i="1337177.4" sn="9.75" a="539.87" fwhm="0.000552" res="582117.0" algo="FTMS"/>
<pk mz="321.147354" i="5210460.5" sn="45.01" a="3890.19" fwhm="0.000714" res="449494.9" algo="FTMS"/>
<pk mz="321.170740" i="1611617.8" sn="12.24" a="1029.05" fwhm="0.000772" res="415807.2" algo="FTMS"/>
<pk mz="321.183852" i="4230501.0" sn="36.09" a="3014.41" fwhm="0.000710" res="452251.0" algo="FTMS"/>
<pk mz="321.210481" i="1208811.0" sn="8.58" a="668.63" fwhm="0.000658" res="488371.5" algo="FTMS"/>
<pk mz="321.237990" i="2537073.3" sn="20.67" a="1704.08" fwhm="0.000716" res="448438.2" algo="FTMS"/>
<pk mz="322.011702" i="1698725.0" sn="13.04" a="1099.41" fwhm="0.000774" res="415878.2" algo="FTMS"/>
<pk mz="322.056870" i="1920815.5" z="-1" sn="15.06" a="1004.64" fwhm="0.000617" res="521803.3" algo="FTMS" component_name="D" deconvoluted_molecular_mass="319.049591" deconvoluted_isotopic_mass="322.057404"/>
<pk mz="322.064933" i="1894193.4" sn="14.81" a="1034.52" fwhm="0.000621" res="518655.7" algo="FTMS"/>
<pk mz="322.076117" i="1903028.0" sn="14.90" a="1306.97" fwhm="0.000945" res="340780.7" algo="FTMS"/>
<pk mz="322.093329" i="1388344.0" sn="10.21" a="782.98" fwhm="0.000586" res="549738.9" algo="FTMS"/>
<pk mz="322.106208" i="2065979.0" sn="16.38" a="1550.42" fwhm="0.000816" res="394676.6" algo="FTMS"/>
<pk mz="322.140865" i="1117763.1" sn="7.75" a="525.67" fwhm="0.000628" res="512596.2" algo="FTMS"/>
<pk mz="322.970788" i="1661189.6" sn="12.69" a="862.47" fwhm="0.000631" res="511821.2" algo="FTMS"/>
<pk mz="322.988478" i="1069065.9" sn="7.30" a="429.83" fwhm="0.000634" res="509250.3" algo="FTMS"/>
<pk mz="323.004412" i="1458445.6" sn="10.85" a="778.21" fwhm="0.000645" res="500515.5" algo="FTMS"/>
<pk mz="323.007099" i="7318286.0" sn="64.19" a="5293.18" fwhm="0.000734" res="439849.0" algo="FTMS"/>
<pk mz="323.032865" i="1918484.3" sn="15.03" a="1186.57" fwhm="0.000690" res="468081.9" algo="FTMS"/>
<pk mz="323.037666" i="1745685.4" sn="13.46" a="1103.28" fwhm="0.000701" res="460535.5" algo="FTMS"/>
<pk mz="323.040840" i="5412630.0" sn="46.84" a="3733.37" fwhm="0.000690" res="468087.6" algo="FTMS"/>
<pk mz="323.068217" i="1306908.6" sn="9.47" a="562.62" fwhm="0.000651" res="496177.4" algo="FTMS"/>
<pk mz="323.071475" i="1109789.4" sn="7.67" a="548.24" fwhm="0.000659" res="490466.4" algo="FTMS"/>
<pk mz="323.077246" i="6450462.5" sn="56.29" a="4821.61" fwhm="0.000761" res="424452.3" algo="FTMS"/>
<pk mz="323.080675" i="1509535.5" sn="11.31" a="785.80" fwhm="0.000632" res="511268.5" algo="FTMS"/>
<pk mz="323.090297" i="2071585.8" sn="16.43" a="1323.16" fwhm="0.000712" res="453676.6" algo="FTMS"/>
<pk mz="323.098252" i="1059363.6" sn="7.21" a="414.74" fwhm="0.000626" res="516232.5" algo="FTMS"/>
<pk mz="323.113729" i="3018023.3" sn="25.04" a="1882.81" fwhm="0.000675" res="478761.1" algo="FTMS"/>
<pk mz="323.117108" i="1614120.1" sn="12.26" a="786.49" fwhm="0.000660" res="489213.7" algo="FTMS"/>
<pk mz="323.126712" i="3258666.5" sn="27.23" a="2280.36" fwhm="0.000773" res="417778.4" algo="FTMS"/>
<pk mz="323.144429" i="1441966.6" sn="10.70" a="874.98" fwhm="0.000773" res="417808.2" algo="FTMS"/>
<pk mz="323.150004" i="1747375.9" sn="13.48" a="1067.14" fwhm="0.000771" res="419189.1" algo="FTMS"/>
<pk mz="323.153414" i="1215152.6" sn="8.63" a="491.03" fwhm="0.000552" res="585001.0" algo="FTMS"/>
<pk mz="323.163084" i="3863859.0" sn="32.74" a="2667.65" fwhm="0.000736" res="439249.2" algo="FTMS"/>
<pk mz="323.168618" i="4166964.3" sn="35.50" a="2831.27" fwhm="0.000722" res="447616.8" algo="FTMS"/>
<pk mz="323.180707" i="1467703.1" sn="10.93" a="1025.10" fwhm="0.000851" res="379873.9" algo="FTMS"/>
<pk mz="323.186352" i="2700088.5" sn="22.15" a="1795.82" fwhm="0.000722" res="447439.3" algo="FTMS"/>
<pk mz="323.199464" i="1725755.5" sn="13.28" a="1073.40" fwhm="0.000709" res="456171.6" algo="FTMS"/>
<pk mz="324.030821" i="1163008.4" sn="8.15" a="486.01" fwhm="0.000554" res="584414.6" algo="FTMS"/>
<pk mz="324.036128" i="1460993.6" sn="10.87" a="733.80" fwhm="0.000648" res="500117.5" algo="FTMS"/>
<pk mz="324.072506" i="1771786.3" sn="13.70" a="1020.33" fwhm="0.000656" res="493910.3" algo="FTMS"/>
<pk mz="324.085608" i="1733645.4" sn="13.35" a="1003.95" fwhm="0.000659" res="491837.5" algo="FTMS"/>
<pk mz="324.108896" i="1547923.0" sn="11.66" a="813.81" fwhm="0.000666" res="486308.9" algo="FTMS"/>
<pk mz="324.313352" i="1044611.6" sn="7.08" a="551.73" fwhm="0.000773" res="419609.3" algo="FTMS"/>
<pk mz="325.020073" i="1531628.5" sn="11.42" a="744.33" fwhm="0.000608" res="534753.6" algo="FTMS"/>
<pk mz="325.029806" i="1250798.9" sn="8.88" a="458.68" fwhm="0.000620" res="524569.8" algo="FTMS"/>
<pk mz="325.048384" i="1773555.4" sn="13.61" a="1063.32" fwhm="0.000707" res="459759.5" algo="FTMS"/>
<pk mz="325.051624" i="5807860.0" sn="50.05" a="3959.09" fwhm="0.000706" res="460542.3" algo="FTMS"/>
<pk mz="325.056431" i="4404981.5" sn="37.38" a="3223.28" fwhm="0.000772" res="420838.9" algo="FTMS"/>
<pk mz="325.092928" i="5705982.0" sn="49.13" a="3983.41" fwhm="0.000724" res="448885.6" algo="FTMS"/>
<pk mz="325.096228" i="1587070.8" sn="11.92" a="1056.07" fwhm="0.000763" res="425864.3" algo="FTMS"/>
<pk mz="325.105823" i="1508865.1" sn="11.21" a="990.92" fwhm="0.000865" res="376036.2" algo="FTMS"/>
<pk mz="325.117129" i="1275523.9" sn="9.11" a="617.87" fwhm="0.000712" res="456879.9" algo="FTMS"/>
<pk mz="325.123901" i="1054469.4" sn="7.11" a="427.30" fwhm="0.000605" res="537092.5" algo="FTMS"/>
<pk mz="325.129276" i="3869958.8" sn="32.55" a="2479.82" fwhm="0.000695" res="468131.8" algo="FTMS"/>
<pk mz="325.142421" i="2059273.9" sn="16.19" a="1001.08" fwhm="0.000585" res="555570.7" algo="FTMS"/>
<pk mz="325.147875" i="10120459.0" sn="89.02" a="7501.11" fwhm="0.000738" res="440800.6" algo="FTMS"/>
<pk mz="325.165524" i="2172943.5" sn="17.21" a="1224.02" fwhm="0.000656" res="495924.0" algo="FTMS"/>
<pk mz="325.171537" i="3474704.8" sn="28.97" a="2658.61" fwhm="0.000708" res="459166.6" algo="FTMS"/>
<pk mz="325.184185" i="690296064.0" z="-1" sn="6234.02" a="459271.66" fwhm="0.000680" res="478274.5" algo="FTMS" component_name="G" deconvoluted_molecular_mass="325.184742" deconvoluted_isotopic_mass="325.184730"/>
<pk mz="325.201985" i="5928728.0" sn="51.15" a="4428.21" fwhm="0.000759" res="428408.4" algo="FTMS"/>
<pk mz="325.238432" i="1068192.9" sn="7.23" a="462.38" fwhm="0.000610" res="533610.3" algo="FTMS"/>
<pk mz="326.051707" i="1165412.9" sn="8.11" a="519.76" fwhm="0.000620" res="525580.5" algo="FTMS"/>
<pk mz="326.059954" i="1333350.9" sn="9.63" a="685.92" fwhm="0.000688" res="473673.4" algo="FTMS"/>
<pk mz="326.064935" i="1177832.1" sn="8.22" a="547.07" fwhm="0.000638" res="510730.7" algo="FTMS"/>
<pk mz="326.088170" i="1897709.8" sn="14.73" a="1124.25" fwhm="0.000717" res="455092.3" algo="FTMS"/>
<pk mz="326.096181" i="1232239.6" sn="8.71" a="558.20" fwhm="0.000596" res="547215.9" algo="FTMS"/>
<pk mz="326.135786" i="1449721.3" sn="10.68" a="644.96" fwhm="0.000603" res="540512.3" algo="FTMS"/>
<pk mz="326.151150" i="1724541.0" sn="13.16" a="1093.39" fwhm="0.000722" res="451464.8" algo="FTMS"/>
<pk mz="326.187631" i="81909256.0" z="-1" sn="737.58" a="59864.52" fwhm="0.000696" res="468656.3" algo="FTMS" component_name="G" deconvoluted_molecular_mass="325.184742" deconvoluted_isotopic_mass="326.188179"/>
<pk mz="326.205438" i="1344266.1" sn="9.73" a="658.62" fwhm="0.000639" res="510353.3" algo="FTMS"/>
<pk mz="327.035798" i="2175699.8" sn="17.24" a="1395.16" fwhm="0.000711" res="459813.7" algo="FTMS"/>
<pk mz="327.047018" i="1099862.5" sn="7.52" a="566.32" fwhm="0.000703" res="465388.8" algo="FTMS"/>
<pk mz="327.072147" i="4282588.5" sn="36.27" a="2711.33" fwhm="0.000675" res="484566.0" algo="FTMS"/>
<pk mz="327.075556" i="2061021.4" sn="16.20" a="1348.06" fwhm="0.000740" res="442107.6" algo="FTMS"/>
<pk mz="327.083326" i="1166431.3" sn="8.12" a="540.55" fwhm="0.000657" res="497899.6" algo="FTMS"/>
<pk mz="327.108564" i="5924069.5" sn="51.10" a="4130.18" fwhm="0.000725" res="451076.9" algo="FTMS"/>
<pk mz="327.119724" i="1608552.1" sn="12.11" a="963.24" fwhm="0.000730" res="447847.9" algo="FTMS"/>
<pk mz="327.127088" i="4200170.0" sn="35.52" a="3502.12" fwhm="0.000874" res="374302.2" algo="FTMS"/>
<pk mz="327.144940" i="6655726.5" sn="57.71" a="4526.65" fwhm="0.000710" res="460935.4" algo="FTMS"/>
<pk mz="327.156181" i="2505201.0" sn="20.21" a="1705.48" fwhm="0.000782" res="418573.8" algo="FTMS"/>
<pk mz="327.163523" i="4407539.0" sn="37.40" a="3173.45" fwhm="0.000773" res="423008.5" algo="FTMS"/>
<pk mz="327.180030" i="12890871.0" sn="114.04" a="10250.23" fwhm="0.000766" res="427322.1" algo="FTMS"/>
<pk mz="327.181307" i="3901431.3" sn="32.83" a="3055.44" fwhm="0.000915" res="357558.1" algo="FTMS"/>
<pk mz="327.188503" i="1815417.0" sn="13.98" a="1302.39" fwhm="0.000848" res="386020.6" algo="FTMS"/>
<pk mz="327.190989" i="5752057.5" z="-1" sn="49.55" a="4205.92" fwhm="0.000737" res="443746.6" algo="FTMS" component_name="G" deconvoluted_molecular_mass="325.184742" deconvoluted_isotopic_mass="327.191540"/>
<pk mz="327.217621" i="22929152.0" sn="204.73" a="17961.57" fwhm="0.000764" res="428380.8" algo="FTMS"/>
<pk mz="328.038988" i="2163529.0" sn="17.12" a="1799.70" fwhm="0.000977" res="335892.4" algo="FTMS"/>
<pk mz="328.070589" i="1105488.8" sn="7.56" a="428.25" fwhm="0.000706" res="464602.7" algo="FTMS"/>
<pk mz="328.075584" i="3197906.0" sn="26.47" a="2170.61" fwhm="0.000763" res="430019.2" algo="FTMS"/>
<pk mz="328.080474" i="1561619.1" sn="11.68" a="1085.33" fwhm="0.000895" res="366478.2" algo="FTMS"/>
<pk mz="328.103703" i="1253592.9" sn="8.90" a="601.96" fwhm="0.000654" res="501999.2" algo="FTMS"/>
<pk mz="328.111793" i="1279706.9" sn="9.14" a="784.76" fwhm="0.000786" res="417571.5" algo="FTMS"/>
<pk mz="328.115053" i="1184859.6" sn="8.28" a="513.31" fwhm="0.000599" res="547927.1" algo="FTMS"/>
<pk mz="328.148265" i="1129059.8" sn="7.78" a="609.82" fwhm="0.000742" res="442011.1" algo="FTMS"/>
<pk mz="328.151331" i="3301604.5" sn="27.40" a="2254.76" fwhm="0.000746" res="439694.2" algo="FTMS"/>
<pk mz="328.183435" i="2857196.5" sn="23.39" a="1856.11" fwhm="0.000729" res="450485.2" algo="FTMS"/>
<pk mz="328.187744" i="1619437.5" sn="12.21" a="837.87" fwhm="0.000625" res="525409.4" algo="FTMS"/>
<pk mz="328.221121" i="4963317.5" sn="42.42" a="3381.40" fwhm="0.000705" res="465301.2" algo="FTMS"/>
<pk mz="329.005194" i="1119798.8" sn="7.69" a="530.37" fwhm="0.000621" res="529376.4" algo="FTMS"/>
<pk mz="329.033660" i="1130045.8" sn="7.78" a="600.10" fwhm="0.000806" res="408051.8" algo="FTMS"/>
<pk mz="329.051450" i="3104706.3" sn="25.62" a="2162.72" fwhm="0.000764" res="430699.3" algo="FTMS"/>
<pk mz="329.066570" i="1902277.9" sn="14.76" a="986.31" fwhm="0.000637" res="516806.9" algo="FTMS"/>
<pk mz="329.087814" i="5563083.0" sn="47.83" a="4267.76" fwhm="0.000762" res="431900.3" algo="FTMS"/>
<pk mz="329.099108" i="1591118.0" sn="11.95" a="1129.86" fwhm="0.000786" res="418832.4" algo="FTMS"/>
<pk mz="329.103079" i="1053774.9" sn="7.09" a="434.87" fwhm="0.000643" res="511804.9" algo="FTMS"/>
<pk mz="329.107153" i="4492496.0" sn="38.16" a="3465.76" fwhm="0.000821" res="400624.5" algo="FTMS"/>
<pk mz="329.124126" i="6933716.0" sn="60.22" a="5628.20" fwhm="0.000821" res="401123.0" algo="FTMS"/>
<pk mz="329.135410" i="4772567.0" sn="40.69" a="3479.87" fwhm="0.000768" res="428427.9" algo="FTMS"/>
<pk mz="329.152560" i="26020060.0" sn="232.65" a="19601.25" fwhm="0.000729" res="451682.9" algo="FTMS"/>
<pk mz="329.160585" i="10764509.0" sn="94.83" a="8338.91" fwhm="0.000753" res="437176.4" algo="FTMS"/>
<pk mz="329.171725" i="1764063.9" sn="13.51" a="892.81" fwhm="0.000664" res="495749.4" algo="FTMS"/>
<pk mz="329.188994" i="2518244.3" sn="20.33" a="1436.31" fwhm="0.000659" res="499328.0" algo="FTMS"/>
<pk mz="329.197026" i="5798118.0" sn="49.96" a="3736.11" fwhm="0.000673" res="489279.2" algo="FTMS"/>
<pk mz="329.233326" i="60348656.0" sn="542.79" a="45319.60" fwhm="0.000720" res="457086.5" algo="FTMS"/>
<pk mz="330.058785" i="1280315.8" sn="9.14" a="585.92" fwhm="0.000720" res="458163.9" algo="FTMS"/>
<pk mz="330.060937" i="1221180.3" sn="8.60" a="657.18" fwhm="0.000742" res="444972.9" algo="FTMS"/>
<pk mz="330.070042" i="2308542.5" sn="18.43" a="1301.50" fwhm="0.000686" res="481460.8" algo="FTMS"/>
<pk mz="330.082962" i="1282561.8" sn="9.16" a="822.81" fwhm="0.000865" res="381418.5" algo="FTMS"/>
<pk mz="330.091142" i="1454659.8" sn="10.71" a="753.30" fwhm="0.000675" res="489068.6" algo="FTMS"/>
<pk mz="330.102240" i="1102790.5" sn="7.54" a="481.01" fwhm="0.000660" res="499806.2" algo="FTMS"/>
<pk mz="330.119371" i="1316170.8" sn="9.46" a="591.53" fwhm="0.000661" res="499444.7" algo="FTMS"/>
<pk mz="330.127604" i="1950156.9" sn="15.19" a="1037.22" fwhm="0.000601" res="549579.6" algo="FTMS"/>
<pk mz="330.130701" i="2953421.8" sn="24.25" a="1861.55" fwhm="0.000716" res="461320.9" algo="FTMS"/>
<pk mz="330.155757" i="4728276.0" sn="40.29" a="3695.22" fwhm="0.000809" res="408349.0" algo="FTMS"/>
<pk mz="330.163806" i="1741781.9" sn="13.31" a="1185.38" fwhm="0.000842" res="391988.6" algo="FTMS"/>
<pk mz="330.167012" i="3904982.8" sn="32.85" a="2938.27" fwhm="0.000808" res="408398.7" algo="FTMS"/>
<pk mz="330.192417" i="1076445.0" sn="7.30" a="589.32" fwhm="0.000713" res="462914.3" algo="FTMS"/>
<pk mz="330.203308" i="1688799.6" sn="12.83" a="905.97" fwhm="0.000657" res="502335.7" algo="FTMS"/>
<pk mz="330.236748" i="10613224.0" sn="93.46" a="7693.29" fwhm="0.000714" res="462820.2" algo="FTMS"/>
<pk mz="331.009581" i="1259688.6" sn="8.88" a="707.84" fwhm="0.000769" res="430529.5" algo="FTMS"/>
<pk mz="331.045929" i="2961073.8" sn="24.13" a="1818.86" fwhm="0.000692" res="478218.0" algo="FTMS"/>
<pk mz="331.049266" i="1216434.6" sn="8.49" a="490.73" fwhm="0.000579" res="572226.4" algo="FTMS"/>
<pk mz="331.058130" i="1095988.8" sn="7.41" a="650.30" fwhm="0.000904" res="366199.9" algo="FTMS"/>
<pk mz="331.067042" i="1829559.0" sn="13.99" a="1178.98" fwhm="0.000769" res="430335.8" algo="FTMS"/>
<pk mz="331.082398" i="3513018.8" sn="29.08" a="2425.62" fwhm="0.000748" res="442777.3" algo="FTMS"/>
<pk mz="331.094781" i="1631550.0" sn="12.21" a="1430.21" fwhm="0.001170" res="282923.1" algo="FTMS"/>
<pk mz="331.103344" i="3906752.0" sn="32.61" a="2807.13" fwhm="0.000771" res="429714.3" algo="FTMS"/>
<pk mz="331.114674" i="8229571.0" sn="71.36" a="6344.55" fwhm="0.000773" res="428430.1" algo="FTMS"/>
<pk mz="331.131772" i="1278663.3" sn="9.05" a="622.88" fwhm="0.000632" res="524121.3" algo="FTMS"/>
<pk mz="331.139850" i="8582857.0" sn="74.52" a="6638.58" fwhm="0.000772" res="428720.2" algo="FTMS"/>
<pk mz="331.149447" i="8134347.5" sn="70.50" a="6490.09" fwhm="0.000801" res="413471.1" algo="FTMS"/>
<pk mz="331.150913" i="1540428.0" sn="11.40" a="856.68" fwhm="0.000677" res="489345.6" algo="FTMS"/>
<pk mz="331.176252" i="6878930.5" sn="59.25" a="5225.18" fwhm="0.000766" res="432434.7" algo="FTMS"/>
<pk mz="331.204482" i="3348697.5" sn="27.61" a="2652.43" fwhm="0.000882" res="375638.6" algo="FTMS"/>
<pk mz="331.212554" i="2799579.5" sn="22.68" a="1920.47" fwhm="0.000787" res="420949.8" algo="FTMS"/>
<pk mz="331.248854" i="2498020.5" sn="19.98" a="1735.64" fwhm="0.000764" res="433703.2" algo="FTMS"/>
<pk mz="331.516965" i="1053095.6" sn="7.03" a="691.00" fwhm="0.001028" res="322449.7" algo="FTMS"/>
<pk mz="332.041166" i="2153643.0" sn="16.89" a="1313.33" fwhm="0.000791" res="419840.4" algo="FTMS"/>
<pk mz="332.061442" i="3392944.3" sn="28.00" a="2658.06" fwhm="0.000814" res="407938.8" algo="FTMS"/>
<pk mz="332.077655" i="1482036.3" sn="10.87" a="910.48" fwhm="0.000920" res="361130.3" algo="FTMS"/>
<pk mz="332.098329" i="1704889.5" sn="12.87" a="1630.18" fwhm="0.001179" res="281787.6" algo="FTMS"/>
<pk mz="332.106833" i="1102203.6" sn="7.47" a="530.08" fwhm="0.000824" res="403248.9" algo="FTMS"/>
<pk mz="332.118024" i="2189246.5" sn="17.21" a="1399.27" fwhm="0.000765" res="434006.8" algo="FTMS"/>
<pk mz="332.135052" i="2272962.8" sn="17.96" a="1297.77" fwhm="0.000681" res="487585.7" algo="FTMS"/>
<pk mz="332.143291" i="1996740.8" sn="15.48" a="1297.57" fwhm="0.000777" res="427649.7" algo="FTMS"/>
<pk mz="332.146378" i="2824645.5" sn="22.91" a="2067.60" fwhm="0.000809" res="410576.1" algo="FTMS"/>
<pk mz="332.152830" i="1556167.1" sn="11.54" a="858.87" fwhm="0.000694" res="478590.8" algo="FTMS"/>
<pk mz="332.173968" i="2529740.5" sn="20.26" a="1604.32" fwhm="0.000748" res="443835.9" algo="FTMS"/>
<pk mz="332.179707" i="1398093.9" sn="10.12" a="905.09" fwhm="0.000860" res="386149.9" algo="FTMS"/>
<pk mz="332.207923" i="1077717.0" sn="7.25" a="496.11" fwhm="0.000606" res="548052.1" algo="FTMS"/>
<pk mz="333.025183" i="2337954.8" sn="18.54" a="1635.00" fwhm="0.000830" res="401300.9" algo="FTMS"/>
<pk mz="333.064755" i="150871216.0" z="-1" sn="1349.96" a="110527.85" fwhm="0.000710" res="468911.3" algo="FTMS" component_name="W" deconvoluted_molecular_mass="333.065301" deconvoluted_isotopic_mass="333.065327"/>
<pk mz="333.071441" i="1196206.5" sn="8.31" a="578.64" fwhm="0.000630" res="528329.9" algo="FTMS"/>
<pk mz="333.073693" i="4328879.0" sn="36.39" a="4563.82" fwhm="0.001180" res="282196.9" algo="FTMS"/>
<pk mz="333.097939" i="1936053.3" sn="14.94" a="1041.90" fwhm="0.000641" res="519654.1" algo="FTMS"/>
<pk mz="333.101398" i="1532086.1" sn="11.32" a="1047.02" fwhm="0.000974" res="341928.4" algo="FTMS"/>
<pk mz="333.109270" i="1836984.1" sn="14.05" a="1446.14" fwhm="0.000958" res="347732.8" algo="FTMS"/>
<pk mz="333.110989" i="6442680.5" sn="55.34" a="5560.13" fwhm="0.000877" res="379677.8" algo="FTMS"/>
<pk mz="333.119089" i="2934970.5" sn="23.89" a="2087.89" fwhm="0.000762" res="437117.1" algo="FTMS"/>
<pk mz="333.130353" i="1431485.4" sn="10.42" a="833.47" fwhm="0.000729" res="456801.0" algo="FTMS"/>
<pk mz="333.134431" i="1195582.5" sn="8.30" a="656.67" fwhm="0.000737" res="451881.3" algo="FTMS"/>
<pk mz="333.147602" i="1335617.8" sn="9.56" a="606.55" fwhm="0.000739" res="451044.0" algo="FTMS"/>
<pk mz="333.155508" i="3552963.8" sn="29.43" a="2419.09" fwhm="0.000757" res="439822.4" algo="FTMS"/>
<pk mz="333.183631" i="1206090.9" sn="8.40" a="553.82" fwhm="0.000667" res="499369.1" algo="FTMS"/>
<pk mz="333.191779" i="1587916.9" sn="11.82" a="923.38" fwhm="0.000766" res="434906.0" algo="FTMS"/>
<pk mz="333.201372" i="1149391.4" sn="7.89" a="645.07" fwhm="0.000942" res="353730.4" algo="FTMS"/>
<pk mz="333.220217" i="1992148.1" sn="15.44" a="1193.93" fwhm="0.000683" res="487830.4" algo="FTMS"/>
<pk mz="334.020480" i="1256862.6" sn="8.85" a="822.71" fwhm="0.000909" res="367367.3" algo="FTMS"/>
<pk mz="334.056783" i="3648423.8" sn="30.29" a="2601.69" fwhm="0.000764" res="437197.7" algo="FTMS"/>
<pk mz="334.068202" i="9099691.0" z="-1" sn="79.15" a="7256.94" fwhm="0.000799" res="418209.3" algo="FTMS" component_name="W" deconvoluted_molecular_mass="333.065301" deconvoluted_isotopic_mass="334.068777"/>
<pk mz="334.077126" i="3169709.0" sn="25.99" a="2658.65" fwhm="0.000954" res="350244.3" algo="FTMS"/>
<pk mz="334.093103" i="1084529.0" sn="7.30" a="540.05" fwhm="0.000767" res="435422.2" algo="FTMS"/>
<pk mz="334.114420" i="3184566.5" sn="26.13" a="2034.70" fwhm="0.000706" res="472937.3" algo="FTMS"/>
<pk mz="334.122621" i="1126072.5" sn="7.68" a="483.29" fwhm="0.000642" res="520113.6" algo="FTMS"/>
<pk mz="334.150702" i="2330815.5" sn="18.47" a="1466.92" fwhm="0.000731" res="457093.9" algo="FTMS"/>
<pk mz="334.158752" i="1068097.6" sn="7.16" a="529.07" fwhm="0.000698" res="478783.3" algo="FTMS"/>
<pk mz="334.187136" i="1141448.9" sn="7.81" a="588.65" fwhm="0.000709" res="471103.2" algo="FTMS"/>
<pk mz="334.988322" i="6959764.5" sn="59.97" a="6297.40" fwhm="0.000903" res="371099.6" algo="FTMS"/>
<pk mz="335.040793" i="3664801.8" sn="30.43" a="2951.35" fwhm="0.000840" res="398874.7" algo="FTMS"/>
<pk mz="335.044090" i="1879714.5" sn="14.43" a="1243.51" fwhm="0.000793" res="422674.3" algo="FTMS"/>
<pk mz="335.052127" i="1857956.5" sn="14.23" a="1225.52" fwhm="0.000784" res="427529.8" algo="FTMS"/>
<pk mz="335.053637" i="1179941.0" sn="8.16" a="712.74" fwhm="0.000798" res="419689.5" algo="FTMS"/>
<pk mz="335.069115" i="2180777.0" z="-1" sn="17.13" a="1392.69" fwhm="0.000736" res="454999.7" algo="FTMS" component_name="W" deconvoluted_molecular_mass="333.065301" deconvoluted_isotopic_mass="335.069694"/>
<pk mz="335.077225" i="6191787.0" sn="53.08" a="4798.31" fwhm="0.000810" res="413635.9" algo="FTMS"/>
<pk mz="335.080526" i="3210155.8" sn="26.36" a="2624.30" fwhm="0.000828" res="404599.0" algo="FTMS"/>
<pk mz="335.088434" i="3087533.8" sn="25.26" a="2831.32" fwhm="0.001010" res="331691.4" algo="FTMS"/>
<pk mz="335.098358" i="1104176.4" sn="7.48" a="539.59" fwhm="0.000655" res="511705.2" algo="FTMS"/>
<pk mz="335.108062" i="2589106.8" sn="20.79" a="1871.61" fwhm="0.000797" res="420427.8" algo="FTMS"/>
<pk mz="335.113590" i="2170548.3" sn="17.04" a="1270.32" fwhm="0.000711" res="471184.3" algo="FTMS"/>
<pk mz="335.117098" i="1176629.1" sn="8.13" a="625.96" fwhm="0.000687" res="487982.2" algo="FTMS"/>
<pk mz="335.126709" i="3483063.5" sn="28.80" a="2707.35" fwhm="0.001063" res="315222.8" algo="FTMS"/>
<pk mz="335.163053" i="3199424.8" sn="26.26" a="2311.11" fwhm="0.000790" res="424318.0" algo="FTMS"/>
<pk mz="335.171324" i="1424706.9" sn="10.35" a="805.99" fwhm="0.000869" res="385513.3" algo="FTMS"/>
<pk mz="335.186440" i="1196614.8" sn="8.31" a="659.18" fwhm="0.000766" res="437758.9" algo="FTMS"/>
<pk mz="335.199468" i="1802442.1" sn="13.74" a="1082.78" fwhm="0.000764" res="438583.9" algo="FTMS"/>
<pk mz="335.886819" i="1061817.3" sn="7.10" a="613.45" fwhm="0.000851" res="394926.6" algo="FTMS"/>
<pk mz="335.991606" i="1083540.0" sn="7.29" a="511.22" fwhm="0.000728" res="461450.6" algo="FTMS"/>
<pk mz="336.036184" i="1238431.4" sn="8.68" a="603.18" fwhm="0.000672" res="500301.2" algo="FTMS"/>
<pk mz="336.044232" i="1262881.4" sn="8.90" a="599.31" fwhm="0.000616" res="545501.5" algo="FTMS"/>
<pk mz="336.056361" i="1693988.5" sn="12.76" a="1106.24" fwhm="0.000815" res="412105.5" algo="FTMS"/>
<pk mz="336.072393" i="1989288.6" sn="15.41" a="1318.08" fwhm="0.000788" res="426655.5" algo="FTMS"/>
<pk mz="336.080573" i="1338794.8" sn="9.58" a="1221.39" fwhm="0.001151" res="291930.1" algo="FTMS"/>
<pk mz="336.093498" i="1493038.0" sn="10.96" a="1085.36" fwhm="0.000863" res="389667.8" algo="FTMS"/>
<pk mz="336.108875" i="1591473.9" sn="11.84" a="878.26" fwhm="0.000690" res="487288.3" algo="FTMS"/>
<pk mz="336.120212" i="1270580.9" sn="8.97" a="659.53" fwhm="0.000694" res="484339.6" algo="FTMS"/>
<pk mz="336.130025" i="1361975.4" sn="9.79" a="896.17" fwhm="0.000825" res="407456.0" algo="FTMS"/>
<pk mz="336.158137" i="1163966.5" sn="8.01" a="558.93" fwhm="0.000613" res="548518.7" algo="FTMS"/>
<pk mz="336.166312" i="1332544.6" sn="9.52" a="642.86" fwhm="0.000700" res="480357.6" algo="FTMS"/>
<pk mz="336.169561" i="1489857.4" sn="10.93" a="830.20" fwhm="0.000700" res="479900.7" algo="FTMS"/>
<pk mz="336.986364" i="6789778.5" sn="58.44" a="5702.14" fwhm="0.000840" res="401217.8" algo="FTMS"/>
<pk mz="337.056538" i="7840932.0" sn="67.86" a="6307.59" fwhm="0.000805" res="418816.5" algo="FTMS"/>
<pk mz="337.059724" i="85680296.0" sn="765.60" a="67332.52" fwhm="0.000747" res="451164.6" algo="FTMS"/>
<pk mz="337.067699" i="3239591.0" sn="26.61" a="2684.95" fwhm="0.000876" res="384696.0" algo="FTMS"/>
<pk mz="337.087363" i="1093420.1" sn="7.38" a="609.06" fwhm="0.000758" res="444655.0" algo="FTMS"/>
<pk mz="337.092867" i="4053933.5" sn="33.91" a="3397.20" fwhm="0.000884" res="381331.3" algo="FTMS"/>
<pk mz="337.096294" i="1983406.4" sn="15.23" a="1338.92" fwhm="0.000788" res="427640.7" algo="FTMS"/>
<pk mz="337.105957" i="2616497.0" sn="20.85" a="2088.54" fwhm="0.000877" res="384418.8" algo="FTMS"/>
<pk mz="337.123716" i="1414069.4" sn="10.17" a="841.39" fwhm="0.000769" res="438169.7" algo="FTMS"/>
<pk mz="337.129298" i="2046646.9" sn="15.79" a="1622.56" fwhm="0.000945" res="356596.4" algo="FTMS"/>
<pk mz="337.132634" i="1392951.8" sn="9.98" a="775.65" fwhm="0.000768" res="438841.7" algo="FTMS"/>
<pk mz="337.142327" i="3936954.3" sn="32.59" a="3145.87" fwhm="0.000827" res="407807.3" algo="FTMS"/>
<pk mz="337.165693" i="1320640.1" sn="9.33" a="866.68" fwhm="0.000917" res="367767.8" algo="FTMS"/>
<pk mz="337.178792" i="3092163.5" sn="25.08" a="1932.47" fwhm="0.000689" res="489130.0" algo="FTMS"/>
<pk mz="337.184249" i="2340805.0" sn="18.40" a="1599.48" fwhm="0.000795" res="423970.1" algo="FTMS"/>
<pk mz="337.205450" i="2109130.3" sn="16.34" a="1186.08" fwhm="0.000677" res="498406.4" algo="FTMS"/>
<pk mz="337.936395" i="1104517.8" sn="7.41" a="509.85" fwhm="0.000666" res="507277.9" algo="FTMS"/>
<pk mz="338.051746" i="1889955.4" sn="14.39" a="1300.29" fwhm="0.000746" res="453250.7" algo="FTMS"/>
<pk mz="338.059853" i="1846949.4" sn="14.01" a="1144.63" fwhm="0.000770" res="438904.1" algo="FTMS"/>
<pk mz="338.063085" i="5748134.0" sn="48.69" a="4893.66" fwhm="0.000881" res="383572.1" algo="FTMS"/>
<pk mz="338.088077" i="1453228.6" sn="10.51" a="935.71" fwhm="0.000791" res="427462.9" algo="FTMS"/>
<pk mz="338.887259" i="1087994.0" sn="7.26" a="506.21" fwhm="0.000655" res="517120.7" algo="FTMS"/>
<pk mz="339.035731" i="3358880.3" sn="27.45" a="2591.79" fwhm="0.000817" res="415085.4" algo="FTMS"/>
<pk mz="339.064076" i="11291303.0" sn="97.96" a="9339.28" fwhm="0.000805" res="421196.8" algo="FTMS"/>
<pk mz="339.066543" i="1527464.1" sn="11.17" a="1111.60" fwhm="0.000845" res="401452.3" algo="FTMS"/>
<pk mz="339.072156" i="6710953.5" sn="57.25" a="5242.08" fwhm="0.000772" res="439175.5" algo="FTMS"/>
<pk mz="339.102999" i="1183025.5" sn="8.11" a="694.84" fwhm="0.000828" res="409692.2" algo="FTMS"/>
<pk mz="339.108558" i="4746419.0" sn="39.78" a="3630.18" fwhm="0.000808" res="419522.4" algo="FTMS"/>
<pk mz="339.111933" i="1207347.8" sn="8.32" a="623.68" fwhm="0.000757" res="448056.4" algo="FTMS"/>
<pk mz="339.121561" i="2368950.3" sn="18.65" a="1626.16" fwhm="0.000759" res="446648.1" algo="FTMS"/>
<pk mz="339.139441" i="1083322.9" sn="7.22" a="374.60" fwhm="0.000497" res="682005.7" algo="FTMS"/>
<pk mz="339.144890" i="3579068.3" sn="29.41" a="2860.09" fwhm="0.000835" res="406148.4" algo="FTMS"/>
<pk mz="339.158000" i="2311103.5" sn="18.13" a="1804.92" fwhm="0.000814" res="416840.7" algo="FTMS"/>
<pk mz="339.163528" i="6109377.0" sn="51.90" a="5052.09" fwhm="0.000840" res="403817.7" algo="FTMS"/>
<pk mz="339.181273" i="3083461.5" sn="25.00" a="2008.54" fwhm="0.000699" res="485240.9" algo="FTMS"/>
<pk mz="339.185988" i="2524358.8" sn="20.03" a="1546.38" fwhm="0.000692" res="490481.7" algo="FTMS"/>
<pk mz="339.192884" i="4494536.5" sn="37.54" a="3233.45" fwhm="0.000746" res="454454.4" algo="FTMS"/>
<pk mz="339.199782" i="528556736.0" z="-1" sn="4695.97" a="390286.13" fwhm="0.000743" res="456834.3" algo="FTMS" component_name="I" deconvoluted_molecular_mass="339.200392" deconvoluted_isotopic_mass="339.200376"/>
<pk mz="339.217685" i="1507919.0" sn="10.99" a="888.37" fwhm="0.000736" res="460681.7" algo="FTMS"/>
<pk mz="340.067439" i="3675561.8" sn="30.26" a="2898.84" fwhm="0.000837" res="406100.1" algo="FTMS"/>
<pk mz="340.075514" i="2224299.8" sn="17.36" a="1468.58" fwhm="0.000773" res="440002.4" algo="FTMS"/>
<pk mz="340.080391" i="1213101.0" sn="8.37" a="521.89" fwhm="0.000619" res="549458.2" algo="FTMS"/>
<pk mz="340.103770" i="1691571.1" sn="12.63" a="1046.23" fwhm="0.000716" res="474726.1" algo="FTMS"/>
<pk mz="340.115121" i="1176758.0" sn="8.05" a="633.72" fwhm="0.000682" res="498410.0" algo="FTMS"/>
<pk mz="340.148049" i="1373246.5" sn="9.80" a="981.27" fwhm="0.000875" res="388544.6" algo="FTMS"/>
<pk mz="340.151497" i="1273791.4" sn="8.91" a="936.11" fwhm="0.000910" res="373639.9" algo="FTMS"/>
<pk mz="340.166966" i="1243843.4" sn="8.65" a="631.61" fwhm="0.000697" res="488382.7" algo="FTMS"/>
<pk mz="340.197888" i="1264971.4" sn="8.83" a="655.83" fwhm="0.000686" res="495909.3" algo="FTMS"/>
<pk mz="340.199312" i="2358987.8" sn="18.56" a="1732.20" fwhm="0.000799" res="425557.1" algo="FTMS"/>
<pk mz="340.203263" i="63390668.0" z="-1" sn="561.07" a="51848.87" fwhm="0.000780" res="436380.0" algo="FTMS" component_name="I" deconvoluted_molecular_mass="339.200392" deconvoluted_isotopic_mass="340.203860"/>
<pk mz="340.885262" i="2710652.5" sn="21.68" a="2391.15" fwhm="0.000952" res="358000.1" algo="FTMS"/>
<pk mz="341.030256" i="1532769.9" sn="11.21" a="1005.31" fwhm="0.000918" res="371418.3" algo="FTMS"/>
<pk mz="341.051454" i="3981991.3" sn="32.98" a="3178.84" fwhm="0.000846" res="403144.5" algo="FTMS"/>
<pk mz="341.061238" i="3151017.8" sn="25.60" a="2006.74" fwhm="0.000693" res="492316.0" algo="FTMS"/>
<pk mz="341.062788" i="1175594.3" sn="8.04" a="494.05" fwhm="0.000643" res="530315.8" algo="FTMS"/>
<pk mz="341.066567" i="1186091.3" sn="8.13" a="685.26" fwhm="0.000740" res="461078.4" algo="FTMS"/>
<pk mz="341.087765" i="5080240.5" sn="42.74" a="4222.75" fwhm="0.000878" res="388672.5" algo="FTMS"/>
<pk mz="341.098904" i="1415091.6" sn="10.17" a="766.90" fwhm="0.000719" res="474344.3" algo="FTMS"/>
<pk mz="341.118719" i="1167416.8" sn="7.96" a="702.45" fwhm="0.000798" res="427349.9" algo="FTMS"/>
<pk mz="341.124148" i="5537978.0" sn="46.81" a="4374.54" fwhm="0.000814" res="419000.5" algo="FTMS"/>
<pk mz="341.135385" i="3687613.0" sn="30.37" a="2768.91" fwhm="0.000769" res="443662.5" algo="FTMS"/>
<pk mz="341.137351" i="1565885.5" sn="11.51" a="1158.58" fwhm="0.000938" res="363776.8" algo="FTMS"/>
<pk mz="341.142782" i="6309567.0" sn="53.67" a="5016.18" fwhm="0.000823" res="414528.8" algo="FTMS"/>
<pk mz="341.160576" i="5667523.5" sn="47.97" a="4863.75" fwhm="0.000843" res="404486.2" algo="FTMS"/>
<pk mz="341.179196" i="4947144.5" sn="41.56" a="4331.83" fwhm="0.000859" res="397142.0" algo="FTMS"/>
<pk mz="341.191271" i="1208779.4" sn="8.33" a="745.28" fwhm="0.000866" res="393802.7" algo="FTMS"/>
<pk mz="341.195714" i="10037453.0" sn="86.81" a="8940.25" fwhm="0.000874" res="390288.4" algo="FTMS"/>
<pk mz="341.196860" i="8442061.0" sn="72.63" a="6659.29" fwhm="0.000872" res="391114.4" algo="FTMS"/>
<pk mz="341.206621" i="4911311.5" z="-1" sn="41.24" a="3420.97" fwhm="0.000744" res="458843.4" algo="FTMS" component_name="I" deconvoluted_molecular_mass="339.200392" deconvoluted_isotopic_mass="341.207222"/>
<pk mz="341.208084" i="1369999.8" sn="9.76" a="973.25" fwhm="0.000932" res="366140.9" algo="FTMS"/>
<pk mz="341.233472" i="1702102.3" sn="12.72" a="905.35" fwhm="0.000818" res="417123.8" algo="FTMS"/>
<pk mz="341.982105" i="8170903.5" sn="70.22" a="7173.27" fwhm="0.000874" res="391494.9" algo="FTMS"/>
<pk mz="342.054833" i="1506474.3" sn="10.98" a="878.05" fwhm="0.000719" res="475953.2" algo="FTMS"/>
<pk mz="342.083059" i="1409969.5" sn="10.12" a="765.64" fwhm="0.000648" res="528237.5" algo="FTMS"/>
<pk mz="342.091022" i="1554483.5" sn="11.40" a="921.31" fwhm="0.000804" res="425232.3" algo="FTMS"/>
<pk mz="342.096105" i="1669940.9" sn="12.43" a="989.35" fwhm="0.000761" res="449458.1" algo="FTMS"/>
<pk mz="342.119583" i="1315258.9" sn="9.28" a="684.22" fwhm="0.000747" res="457914.6" algo="FTMS"/>
<pk mz="342.130646" i="2432701.8" sn="19.21" a="1577.40" fwhm="0.000736" res="464748.3" algo="FTMS"/>
<pk mz="342.146373" i="1288001.9" sn="9.03" a="799.74" fwhm="0.000816" res="419549.1" algo="FTMS"/>
<pk mz="342.155828" i="1203908.3" sn="8.29" a="577.87" fwhm="0.000750" res="456418.1" algo="FTMS"/>
<pk mz="342.163901" i="1393350.4" sn="9.97" a="663.02" fwhm="0.000643" res="532482.7" algo="FTMS"/>
<pk mz="342.167075" i="8985031.0" sn="77.45" a="7369.84" fwhm="0.000819" res="417808.9" algo="FTMS"/>
<pk mz="342.186353" i="1068108.1" sn="7.08" a="613.02" fwhm="0.000781" res="438064.9" algo="FTMS"/>
<pk mz="342.199070" i="2462671.5" sn="19.47" a="1642.12" fwhm="0.000762" res="449275.5" algo="FTMS"/>
<pk mz="342.200218" i="1749071.8" sn="13.13" a="1056.66" fwhm="0.000787" res="434936.4" algo="FTMS"/>
<pk mz="342.883291" i="1101056.0" sn="7.37" a="607.65" fwhm="0.000799" res="428971.8" algo="FTMS"/>
<pk mz="343.009434" i="1255136.6" sn="8.74" a="820.00" fwhm="0.000920" res="372893.3" algo="FTMS"/>
<pk mz="343.030670" i="1505190.1" sn="10.96" a="852.15" fwhm="0.000713" res="481298.9" algo="FTMS"/>
<pk mz="343.045924" i="2337706.0" sn="18.36" a="1960.60" fwhm="0.000861" res="398545.0" algo="FTMS"/>
<pk mz="343.049488" i="1191851.0" sn="8.18" a="563.51" fwhm="0.000655" res="524112.4" algo="FTMS"/>
<pk mz="343.067052" i="4009135.5" sn="33.22" a="3004.26" fwhm="0.000799" res="429231.3" algo="FTMS"/>
<pk mz="343.103428" i="6494905.0" sn="55.32" a="5220.60" fwhm="0.000811" res="423087.4" algo="FTMS"/>
<pk mz="343.114689" i="6295228.0" sn="53.54" a="5139.92" fwhm="0.000811" res="423159.4" algo="FTMS"/>
<pk mz="343.139817" i="8030914.5" sn="68.97" a="6453.13" fwhm="0.000834" res="411677.1" algo="FTMS"/>
<pk mz="343.151064" i="4945605.0" sn="41.54" a="4153.51" fwhm="0.000872" res="393336.4" algo="FTMS"/>
<pk mz="343.158225" i="1167559.0" sn="7.96" a="617.51" fwhm="0.000763" res="449636.9" algo="FTMS"/>
<pk mz="343.168123" i="4798153.5" sn="40.23" a="3869.30" fwhm="0.000855" res="401596.7" algo="FTMS"/>
<pk mz="343.170451" i="1237834.1" sn="8.58" a="633.96" fwhm="0.000688" res="499046.9" algo="FTMS"/>
<pk mz="343.176187" i="8140491.5" sn="69.94" a="7179.01" fwhm="0.000871" res="394107.3" algo="FTMS"/>
<pk mz="343.212574" i="12622549.0" sn="109.78" a="11459.51" fwhm="0.000876" res="391689.5" algo="FTMS"/>
<pk mz="343.248977" i="4488414.5" sn="37.48" a="3339.30" fwhm="0.000801" res="428463.7" algo="FTMS"/>
<pk mz="343.980112" i="7522203.0" sn="63.77" a="6326.26" fwhm="0.000841" res="408784.0" algo="FTMS"/>
<pk mz="344.070288" i="1674034.5" sn="12.33" a="1247.75" fwhm="0.000898" res="383251.1" algo="FTMS"/>
<pk mz="344.074522" i="8224691.5" sn="69.95" a="7426.30" fwhm="0.000911" res="377704.4" algo="FTMS"/>
<pk mz="344.077654" i="1196596.4" sn="8.13" a="705.54" fwhm="0.000772" res="445490.6" algo="FTMS"/>
<pk mz="344.098623" i="2511033.8" sn="19.69" a="1712.43" fwhm="0.000800" res="430055.3" algo="FTMS"/>
<pk mz="344.106890" i="1192635.9" sn="8.10" a="641.54" fwhm="0.000697" res="493748.2" algo="FTMS"/>
<pk mz="344.109781" i="1637820.6" sn="12.01" a="970.59" fwhm="0.000751" res="458110.2" algo="FTMS"/>
<pk mz="344.118106" i="1184830.9" sn="8.03" a="685.25" fwhm="0.000747" res="460726.3" algo="FTMS"/>
<pk mz="344.135072" i="1942595.3" sn="14.69" a="1436.99" fwhm="0.000910" res="378322.6" algo="FTMS"/>
<pk mz="344.143252" i="1546821.3" sn="11.21" a="1082.32" fwhm="0.000866" res="397512.4" algo="FTMS"/>
<pk mz="344.146373" i="3078086.0" sn="24.68" a="2269.29" fwhm="0.000817" res="421408.9" algo="FTMS"/>
<pk mz="344.154311" i="1146696.1" sn="7.69" a="517.24" fwhm="0.000662" res="519973.5" algo="FTMS"/>
<pk mz="344.171542" i="1621964.6" sn="11.87" a="1101.74" fwhm="0.000863" res="398697.7" algo="FTMS"/>
<pk mz="344.179523" i="1505870.6" sn="10.85" a="988.24" fwhm="0.000854" res="402800.2" algo="FTMS"/>
<pk mz="344.182677" i="6432719.5" sn="54.19" a="5205.14" fwhm="0.000826" res="416718.2" algo="FTMS"/>
<pk mz="344.215942" i="2666712.0" sn="21.06" a="1998.76" fwhm="0.000861" res="399590.0" algo="FTMS"/>
<pk mz="344.252532" i="1256033.5" sn="8.65" a="579.96" fwhm="0.000650" res="529243.4" algo="FTMS"/>
<pk mz="344.758989" i="1248356.3" sn="8.58" a="792.79" fwhm="0.000823" res="418853.3" algo="FTMS"/>
<pk mz="345.025352" i="1877417.0" sn="14.12" a="1131.99" fwhm="0.000746" res="462582.6" algo="FTMS"/>
<pk mz="345.046287" i="1468974.4" sn="10.52" a="1005.23" fwhm="0.000834" res="413865.4" algo="FTMS"/>
<pk mz="345.061573" i="6284466.5" sn="52.88" a="5085.88" fwhm="0.000828" res="416648.4" algo="FTMS"/>
<pk mz="345.064863" i="4901043.0" sn="40.71" a="4197.19" fwhm="0.000862" res="400202.0" algo="FTMS"/>
<pk mz="345.073799" i="1700277.4" sn="12.56" a="1133.27" fwhm="0.000866" res="398257.0" algo="FTMS"/>
<pk mz="345.082730" i="4457143.5" sn="36.81" a="3638.88" fwhm="0.000861" res="400597.0" algo="FTMS"/>
<pk mz="345.093884" i="1992378.6" sn="15.13" a="1328.88" fwhm="0.000769" res="448615.6" algo="FTMS"/>
<pk mz="345.097887" i="2518715.8" sn="19.76" a="1901.86" fwhm="0.000816" res="423024.7" algo="FTMS"/>
<pk mz="345.119061" i="5382849.0" sn="44.95" a="4737.77" fwhm="0.000906" res="381092.7" algo="FTMS"/>
<pk mz="345.130309" i="10432708.0" sn="89.37" a="8605.70" fwhm="0.000807" res="427590.7" algo="FTMS"/>
<pk mz="345.147437" i="1195976.5" sn="8.12" a="525.70" fwhm="0.000624" res="553077.5" algo="FTMS"/>
<pk mz="345.155447" i="9289931.0" sn="79.32" a="8144.15" fwhm="0.000867" res="397931.1" algo="FTMS"/>
<pk mz="345.165116" i="1483661.0" sn="10.65" a="1156.68" fwhm="0.001014" res="340381.3" algo="FTMS"/>
<pk mz="345.177958" i="1324752.4" sn="9.26" a="755.63" fwhm="0.000744" res="464144.5" algo="FTMS"/>
<pk mz="345.183822" i="3152337.8" sn="25.33" a="2474.99" fwhm="0.000848" res="406830.3" algo="FTMS"/>
<pk mz="345.191873" i="5810900.0" sn="48.72" a="5032.38" fwhm="0.000861" res="401053.3" algo="FTMS"/>
<pk mz="345.228202" i="12443869.0" sn="107.06" a="10952.93" fwhm="0.000868" res="397780.2" algo="FTMS"/>
<pk mz="346.056807" i="1725874.9" sn="12.78" a="1087.19" fwhm="0.000769" res="449990.4" algo="FTMS"/>
<pk mz="346.064924" i="2224309.0" sn="17.17" a="1992.47" fwhm="0.000936" res="369916.1" algo="FTMS"/>
<pk mz="346.071584" i="2984886.8" sn="23.86" a="2105.26" fwhm="0.000788" res="439313.9" algo="FTMS"/>
<pk mz="346.077087" i="1562168.1" sn="11.34" a="1277.61" fwhm="0.000955" res="362250.5" algo="FTMS"/>
<pk mz="346.086069" i="1397434.5" sn="9.89" a="849.76" fwhm="0.000700" res="494637.7" algo="FTMS"/>
<pk mz="346.114418" i="1916353.8" sn="14.46" a="1441.54" fwhm="0.000851" res="406887.0" algo="FTMS"/>
<pk mz="346.122491" i="1302083.9" sn="9.05" a="794.60" fwhm="0.000825" res="419659.0" algo="FTMS"/>
<pk mz="346.133752" i="2302022.8" sn="17.85" a="1835.97" fwhm="0.000936" res="369926.3" algo="FTMS"/>
<pk mz="346.150696" i="2852299.0" sn="22.69" a="1797.90" fwhm="0.000717" res="482717.3" algo="FTMS"/>
<pk mz="346.158870" i="2325453.3" sn="18.06" a="1488.82" fwhm="0.000799" res="433329.3" algo="FTMS"/>
<pk mz="346.161932" i="5316558.0" sn="44.37" a="4424.08" fwhm="0.000846" res="409271.4" algo="FTMS"/>
<pk mz="346.187251" i="1233236.5" sn="8.45" a="549.04" fwhm="0.000686" res="504646.8" algo="FTMS"/>
<pk mz="346.195228" i="1357782.6" sn="9.54" a="718.68" fwhm="0.000689" res="502553.7" algo="FTMS"/>
<pk mz="346.231662" i="2521824.0" sn="19.78" a="1798.51" fwhm="0.000793" res="436502.2" algo="FTMS"/>
<pk mz="346.757062" i="1798247.3" sn="13.42" a="1082.20" fwhm="0.000887" res="391039.1" algo="FTMS"/>
<pk mz="347.040850" i="4424880.5" sn="36.52" a="3498.63" fwhm="0.000842" res="411953.1" algo="FTMS"/>
<pk mz="347.077280" i="4923577.5" sn="40.91" a="4367.23" fwhm="0.000953" res="364321.0" algo="FTMS"/>
<pk mz="347.080506" i="6939322.5" sn="58.64" a="6146.25" fwhm="0.000893" res="388638.5" algo="FTMS"/>
<pk mz="347.090233" i="3081661.0" sn="24.71" a="2668.56" fwhm="0.000908" res="382370.9" algo="FTMS"/>
<pk mz="347.098362" i="2424767.3" sn="18.93" a="1909.36" fwhm="0.000834" res="416114.2" algo="FTMS"/>
<pk mz="347.109218" i="1464642.0" sn="10.48" a="1497.25" fwhm="0.001289" res="269315.3" algo="FTMS"/>
<pk mz="347.113614" i="1823171.1" sn="13.64" a="1206.31" fwhm="0.000815" res="425932.3" algo="FTMS"/>
<pk mz="347.117032" i="1538244.0" sn="11.13" a="927.03" fwhm="0.000857" res="404945.7" algo="FTMS"/>
<pk mz="347.126656" i="1983046.5" sn="15.04" a="1677.94" fwhm="0.000967" res="359153.4" algo="FTMS"/>
<pk mz="347.134706" i="4114632.5" sn="33.79" a="3130.52" fwhm="0.000812" res="427562.3" algo="FTMS"/>
<pk mz="347.145990" i="1392075.5" sn="9.84" a="673.80" fwhm="0.000692" res="501970.2" algo="FTMS"/>
<pk mz="347.150019" i="1500876.5" sn="10.80" a="980.90" fwhm="0.000784" res="442535.5" algo="FTMS"/>
<pk mz="347.163076" i="1770959.9" sn="13.18" a="1389.05" fwhm="0.000957" res="362627.6" algo="FTMS"/>
<pk mz="347.171068" i="4745938.0" sn="39.35" a="4162.59" fwhm="0.000911" res="381101.1" algo="FTMS"/>
<pk mz="347.186285" i="1470933.8" sn="10.54" a="765.59" fwhm="0.000670" res="518419.0" algo="FTMS"/>
<pk mz="347.199442" i="8211161.0" sn="69.83" a="6822.79" fwhm="0.000804" res="431613.1" algo="FTMS"/>
<pk mz="347.207594" i="2190299.3" sn="16.86" a="1709.61" fwhm="0.000824" res="421411.7" algo="FTMS"/>
<pk mz="348.013402" i="1382698.5" sn="9.76" a="943.43" fwhm="0.000845" res="411985.6" algo="FTMS"/>
<pk mz="348.036077" i="1595568.4" sn="11.63" a="868.95" fwhm="0.000657" res="529963.5" algo="FTMS"/>
<pk mz="348.072384" i="3878585.8" sn="31.71" a="3639.41" fwhm="0.001032" res="337276.8" algo="FTMS"/>
<pk mz="348.080511" i="2086075.8" sn="15.95" a="1591.05" fwhm="0.000931" res="373793.6" algo="FTMS"/>
<pk mz="348.083922" i="1425212.6" sn="10.13" a="979.99" fwhm="0.000904" res="385204.3" algo="FTMS"/>
<pk mz="348.093527" i="1585343.1" sn="11.54" a="1186.63" fwhm="0.001056" res="329576.8" algo="FTMS"/>
<pk mz="348.108694" i="1076035.0" sn="7.06" a="517.81" fwhm="0.000715" res="487041.3" algo="FTMS"/>
<pk mz="348.129999" i="3011016.5" sn="24.08" a="2402.79" fwhm="0.000855" res="407223.5" algo="FTMS"/>
<pk mz="348.137883" i="1508042.5" sn="10.86" a="839.29" fwhm="0.000730" res="477049.1" algo="FTMS"/>
<pk mz="348.166390" i="3838929.8" sn="31.36" a="3274.79" fwhm="0.000891" res="390839.0" algo="FTMS"/>
<pk mz="348.202887" i="1756123.3" sn="13.04" a="1295.81" fwhm="0.000895" res="389256.6" algo="FTMS"/>
<pk mz="349.020087" i="3029677.3" sn="24.24" a="2574.36" fwhm="0.000959" res="363954.1" algo="FTMS"/>
<pk mz="349.056556" i="4905142.5" sn="40.74" a="4247.56" fwhm="0.000889" res="392786.7" algo="FTMS"/>
<pk mz="349.059767" i="4166327.3" sn="34.24" a="3572.58" fwhm="0.000907" res="384886.7" algo="FTMS"/>
<pk mz="349.092922" i="3894976.0" sn="31.86" a="3361.70" fwhm="0.000897" res="389247.7" algo="FTMS"/>
<pk mz="349.096244" i="1658304.8" sn="12.18" a="1083.22" fwhm="0.000812" res="429761.2" algo="FTMS"/>
<pk mz="349.104075" i="3055298.8" sn="24.47" a="3153.31" fwhm="0.001192" res="292973.5" algo="FTMS"/>
<pk mz="349.105922" i="28277956.0" sn="246.34" a="25095.75" fwhm="0.000861" res="405433.3" algo="FTMS"/>
<pk mz="349.113963" i="1806917.3" sn="13.49" a="1349.13" fwhm="0.000873" res="400073.9" algo="FTMS"/>
<pk mz="349.129116" i="2325961.3" sn="18.05" a="1638.90" fwhm="0.000816" res="427727.6" algo="FTMS"/>
<pk mz="349.142353" i="7210188.5" sn="61.02" a="6242.17" fwhm="0.000886" res="394023.5" algo="FTMS"/>
<pk mz="349.150479" i="1085518.6" sn="7.14" a="647.06" fwhm="0.000856" res="407675.3" algo="FTMS"/>
<pk mz="349.165444" i="1182674.5" sn="8.00" a="912.78" fwhm="0.001121" res="311423.9" algo="FTMS"/>
<pk mz="349.178732" i="5291734.0" sn="44.14" a="4462.03" fwhm="0.000854" res="408644.5" algo="FTMS"/>
<pk mz="349.186829" i="1881048.0" sn="14.14" a="1237.67" fwhm="0.000799" res="436892.9" algo="FTMS"/>
<pk mz="349.196432" i="2530778.5" sn="19.86" a="1770.65" fwhm="0.000831" res="420156.4" algo="FTMS"/>
<pk mz="349.202069" i="2765532.0" sn="21.92" a="1984.85" fwhm="0.000762" res="458058.1" algo="FTMS"/>
<pk mz="349.215049" i="7472351.0" sn="63.32" a="6690.12" fwhm="0.000885" res="394742.2" algo="FTMS"/>
<pk mz="350.051728" i="1937077.9" sn="14.63" a="1270.55" fwhm="0.000740" res="473042.0" algo="FTMS"/>
<pk mz="350.059933" i="1131960.0" sn="7.55" a="689.27" fwhm="0.000952" res="367542.6" algo="FTMS"/>
<pk mz="350.071974" i="10103227.0" sn="86.46" a="9388.92" fwhm="0.000935" res="374309.4" algo="FTMS"/>
<pk mz="350.088130" i="2515135.3" sn="19.72" a="1629.23" fwhm="0.000768" res="455942.8" algo="FTMS"/>
<pk mz="350.109255" i="4539844.5" sn="37.53" a="4615.51" fwhm="0.001070" res="327226.9" algo="FTMS"/>
<pk mz="350.124461" i="1230408.5" sn="8.41" a="967.00" fwhm="0.001105" res="316828.9" algo="FTMS"/>
<pk mz="350.132671" i="1089482.6" sn="7.17" a="628.08" fwhm="0.000832" res="420844.7" algo="FTMS"/>
<pk mz="350.145655" i="2091726.0" sn="15.99" a="1642.44" fwhm="0.000906" res="386644.8" algo="FTMS"/>
<pk mz="350.182114" i="1114327.4" sn="7.39" a="684.26" fwhm="0.000992" res="353047.4" algo="FTMS"/>
<pk mz="350.218507" i="1404832.6" sn="9.95" a="1126.82" fwhm="0.001057" res="331376.9" algo="FTMS"/>
<pk mz="351.035716" i="4420274.0" sn="36.08" a="3891.50" fwhm="0.000924" res="379972.9" algo="FTMS"/>
<pk mz="351.060448" i="3753656.5" sn="30.28" a="2939.34" fwhm="0.000815" res="430867.1" algo="FTMS"/>
<pk mz="351.075239" i="730476224.0" z="-1" sn="6354.26" a="579057.13" fwhm="0.000798" res="439915.3" algo="FTMS" component_name="F" deconvoluted_molecular_mass="351.075875" deconvoluted_isotopic_mass="351.075875"/>
<pk mz="351.102975" i="7417539.5" sn="62.16" a="7005.53" fwhm="0.000921" res="381132.0" algo="FTMS"/>
<pk mz="351.108537" i="4205764.5" sn="34.21" a="3705.62" fwhm="0.000860" res="408477.3" algo="FTMS"/>
<pk mz="351.112025" i="1517125.6" sn="10.82" a="1099.19" fwhm="0.000965" res="363735.9" algo="FTMS"/>
<pk mz="351.121534" i="4235976.0" sn="34.48" a="3949.30" fwhm="0.000936" res="375058.0" algo="FTMS"/>
<pk mz="351.129764" i="1857738.1" sn="13.78" a="1169.40" fwhm="0.000903" res="389033.8" algo="FTMS"/>
<pk mz="351.139449" i="2257868.8" sn="17.26" a="1764.18" fwhm="0.000866" res="405552.9" algo="FTMS"/>
<pk mz="351.144822" i="2177230.0" sn="16.56" a="1664.82" fwhm="0.000890" res="394438.3" algo="FTMS"/>
<pk mz="351.157957" i="4740305.5" sn="38.86" a="4150.96" fwhm="0.000919" res="382039.1" algo="FTMS"/>
<pk mz="351.175688" i="1451990.0" sn="10.25" a="732.37" fwhm="0.000674" res="521416.8" algo="FTMS"/>
<pk mz="351.181260" i="1400279.4" sn="9.80" a="913.41" fwhm="0.000898" res="391003.9" algo="FTMS"/>
<pk mz="351.194355" i="5103834.5" sn="42.03" a="4291.05" fwhm="0.000882" res="398211.0" algo="FTMS"/>
<pk mz="351.212183" i="2784223.3" sn="21.84" a="2123.61" fwhm="0.000865" res="405927.7" algo="FTMS"/>
<pk mz="351.217767" i="3978464.8" sn="32.24" a="3749.22" fwhm="0.000973" res="360810.7" algo="FTMS"/>
<pk mz="351.221046" i="12601058.0" sn="107.27" a="11832.96" fwhm="0.000933" res="376365.8" algo="FTMS"/>
<pk mz="351.230857" i="1088996.1" sn="7.09" a="533.59" fwhm="0.000815" res="430935.4" algo="FTMS"/>
<pk mz="352.031028" i="1120048.9" sn="7.36" a="584.81" fwhm="0.000772" res="455896.0" algo="FTMS"/>
<pk mz="352.040808" i="1334963.4" sn="9.23" a="1000.72" fwhm="0.000968" res="363562.2" algo="FTMS"/>
<pk mz="352.078713" i="32382910.0" z="-1" sn="279.41" a="30907.44" fwhm="0.000912" res="386250.2" algo="FTMS" component_name="F" deconvoluted_molecular_mass="351.075875" deconvoluted_isotopic_mass="352.079353"/>
<pk mz="352.161435" i="1098578.3" sn="7.17" a="515.12" fwhm="0.000787" res="447358.9" algo="FTMS"/>
<pk mz="352.197775" i="1105371.5" sn="7.23" a="771.45" fwhm="0.001017" res="346272.9" algo="FTMS"/>
<pk mz="352.224403" i="2142946.3" sn="16.26" a="1950.38" fwhm="0.001049" res="335874.2" algo="FTMS"/>
<pk mz="353.014848" i="1750956.5" sn="12.85" a="1046.61" fwhm="0.000678" res="521043.0" algo="FTMS"/>
<pk mz="353.051384" i="5365430.0" sn="44.30" a="4539.83" fwhm="0.000886" res="398410.5" algo="FTMS"/>
<pk mz="353.079588" i="6707389.0" sn="55.98" a="5988.96" fwhm="0.000916" res="385452.0" algo="FTMS"/>
<pk mz="353.082096" i="2169021.8" z="-1" sn="16.49" a="1680.36" fwhm="0.000913" res="386631.1" algo="FTMS" component_name="F" deconvoluted_molecular_mass="351.075875" deconvoluted_isotopic_mass="353.082740"/>
<pk mz="353.087722" i="6396607.0" sn="53.27" a="5939.75" fwhm="0.000939" res="375898.2" algo="FTMS"/>
<pk mz="353.118758" i="1285831.0" sn="8.80" a="764.25" fwhm="0.000780" res="452913.9" algo="FTMS"/>
<pk mz="353.124237" i="3593416.5" sn="28.88" a="2929.08" fwhm="0.000875" res="403561.2" algo="FTMS"/>
<pk mz="353.137166" i="3579083.8" sn="28.76" a="3118.97" fwhm="0.000889" res="397368.8" algo="FTMS"/>
<pk mz="353.148475" i="1552078.6" sn="11.12" a="856.45" fwhm="0.000728" res="485419.6" algo="FTMS"/>
<pk mz="353.160582" i="2975697.8" sn="23.50" a="2538.84" fwhm="0.000896" res="394245.4" algo="FTMS"/>
<pk mz="353.173669" i="1910229.1" sn="14.23" a="1682.13" fwhm="0.001016" res="347763.4" algo="FTMS"/>
<pk mz="353.196987" i="2506715.0" sn="19.42" a="1852.41" fwhm="0.000857" res="412056.3" algo="FTMS"/>
<pk mz="353.200123" i="1445595.9" sn="10.19" a="809.43" fwhm="0.000750" res="470683.9" algo="FTMS"/>
<pk mz="353.210017" i="2770654.5" sn="21.72" a="1979.24" fwhm="0.000804" res="439089.2" algo="FTMS"/>
<pk mz="353.215713" i="2013407.9" sn="15.13" a="1737.41" fwhm="0.001016" res="347790.9" algo="FTMS"/>
<pk mz="353.233351" i="4267236.5" sn="34.74" a="3617.45" fwhm="0.000884" res="399678.1" algo="FTMS"/>
<pk mz="354.054814" i="1195958.3" sn="8.02" a="504.35" fwhm="0.000597" res="593096.5" algo="FTMS"/>
<pk mz="354.083065" i="2249149.5" z="-1" sn="17.18" a="1883.79" fwhm="0.000949" res="373213.0" algo="FTMS" component_name="F" deconvoluted_molecular_mass="351.075875" deconvoluted_isotopic_mass="354.083713"/>
<pk mz="354.091152" i="2575551.5" sn="20.02" a="1831.59" fwhm="0.000805" res="439660.6" algo="FTMS"/>
<pk mz="354.096224" i="1214784.8" sn="8.18" a="659.70" fwhm="0.000723" res="489963.0" algo="FTMS"/>
<pk mz="354.119400" i="1443526.6" sn="10.17" a="812.14" fwhm="0.000726" res="487921.0" algo="FTMS"/>
<pk mz="354.130578" i="1266889.5" sn="8.63" a="674.39" fwhm="0.000672" res="526807.0" algo="FTMS"/>
<pk mz="355.030727" i="2100143.3" sn="15.88" a="1698.31" fwhm="0.000953" res="372437.9" algo="FTMS"/>
<pk mz="355.067083" i="5435064.5" sn="44.90" a="4936.04" fwhm="0.000866" res="409795.2" algo="FTMS"/>
<pk mz="355.103379" i="5066434.0" sn="41.69" a="4846.79" fwhm="0.001008" res="352115.9" algo="FTMS"/>
<pk mz="355.114698" i="1236356.6" sn="8.36" a="1021.57" fwhm="0.001141" res="311096.4" algo="FTMS"/>
<pk mz="355.127935" i="1140936.0" sn="7.53" a="684.47" fwhm="0.000758" res="468313.8" algo="FTMS"/>
<pk mz="355.134231" i="1268553.6" sn="8.64" a="795.49" fwhm="0.000901" res="394261.3" algo="FTMS"/>
<pk mz="355.139779" i="4956875.0" sn="40.74" a="4955.35" fwhm="0.001027" res="345956.1" algo="FTMS"/>
<pk mz="355.151011" i="2327246.0" sn="17.86" a="1638.43" fwhm="0.000814" res="436398.0" algo="FTMS"/>
<pk mz="355.152840" i="1723086.4" sn="12.60" a="1102.29" fwhm="0.000823" res="431742.1" algo="FTMS"/>
<pk mz="355.158390" i="5604560.0" sn="46.38" a="4966.34" fwhm="0.000925" res="384018.4" algo="FTMS"/>
<pk mz="355.176175" i="6427348.5" sn="53.54" a="5340.09" fwhm="0.000873" res="406616.4" algo="FTMS"/>
<pk mz="355.194812" i="1676249.1" sn="12.19" a="1113.85" fwhm="0.000844" res="421002.7" algo="FTMS"/>
<pk mz="355.212586" i="3732189.8" sn="30.08" a="3057.21" fwhm="0.000864" res="410985.8" algo="FTMS"/>
<pk mz="355.223851" i="5956320.5" sn="49.44" a="5029.78" fwhm="0.000880" res="403436.2" algo="FTMS"/>
<pk mz="355.248984" i="2936551.0" sn="23.16" a="2768.31" fwhm="0.001037" res="342718.8" algo="FTMS"/>
<pk mz="356.062147" i="1648822.3" sn="11.95" a="980.82" fwhm="0.000855" res="416563.1" algo="FTMS"/>
<pk mz="356.070130" i="1194808.3" sn="8.00" a="797.40" fwhm="0.000983" res="362332.6" algo="FTMS"/>
<pk mz="356.098548" i="1497023.5" sn="10.63" a="989.76" fwhm="0.000850" res="419095.5" algo="FTMS"/>
<pk mz="356.109907" i="2481858.5" sn="19.20" a="1933.24" fwhm="0.000859" res="414667.5" algo="FTMS"/>
<pk mz="356.111922" i="1269955.0" sn="8.65" a="858.20" fwhm="0.000865" res="411848.7" algo="FTMS"/>
<pk mz="356.117992" i="1090884.5" sn="7.10" a="554.58" fwhm="0.000693" res="513671.6" algo="FTMS"/>
<pk mz="356.143101" i="1343690.9" sn="9.30" a="761.70" fwhm="0.000802" res="444004.2" algo="FTMS"/>
<pk mz="356.146301" i="3723211.8" sn="30.00" a="3117.91" fwhm="0.000879" res="405380.1" algo="FTMS"/>
<pk mz="356.161822" i="1795279.6" sn="13.23" a="1296.77" fwhm="0.000853" res="417668.0" algo="FTMS"/>
<pk mz="356.171480" i="1526482.1" sn="10.89" a="931.05" fwhm="0.000749" res="475631.0" algo="FTMS"/>
<pk mz="356.182722" i="4951509.0" sn="40.69" a="4469.28" fwhm="0.000943" res="377640.7" algo="FTMS"/>
<pk mz="356.227290" i="1447136.4" sn="10.20" a="857.02" fwhm="0.000744" res="479051.4" algo="FTMS"/>
<pk mz="357.046274" i="2356145.0" sn="18.10" a="1982.49" fwhm="0.000950" res="376000.7" algo="FTMS"/>
<pk mz="357.061604" i="1328052.9" sn="9.16" a="810.36" fwhm="0.000751" res="475193.6" algo="FTMS"/>
<pk mz="357.082754" i="4360378.5" sn="35.55" a="3670.57" fwhm="0.000873" res="409139.5" algo="FTMS"/>
<pk mz="357.093966" i="2353085.3" sn="18.08" a="2027.47" fwhm="0.000959" res="372429.8" algo="FTMS"/>
<pk mz="357.119111" i="5321411.5" sn="43.91" a="4787.13" fwhm="0.000932" res="383233.0" algo="FTMS"/>
<pk mz="357.130296" i="85505224.0" sn="741.67" a="76501.05" fwhm="0.000847" res="421459.4" algo="FTMS"/>
<pk mz="357.137731" i="1478088.3" sn="10.46" a="763.33" fwhm="0.000690" res="517330.8" algo="FTMS"/>
<pk mz="357.141733" i="1132489.3" sn="7.46" a="602.87" fwhm="0.000743" res="480459.8" algo="FTMS"/>
<pk mz="357.155483" i="7637197.0" sn="64.06" a="7154.76" fwhm="0.000943" res="378615.9" algo="FTMS"/>
<pk mz="357.166684" i="4100815.8" sn="33.29" a="3657.94" fwhm="0.000939" res="380566.0" algo="FTMS"/>
<pk mz="357.174004" i="1337809.5" sn="9.24" a="809.58" fwhm="0.000797" res="448371.1" algo="FTMS"/>
<pk mz="357.186159" i="1253716.6" sn="8.51" a="747.37" fwhm="0.000800" res="446718.0" algo="FTMS"/>
<pk mz="357.191882" i="9309398.0" sn="78.61" a="8459.44" fwhm="0.000894" res="399433.4" algo="FTMS"/>
<pk mz="357.228229" i="4825823.5" sn="39.60" a="4712.74" fwhm="0.000947" res="377342.0" algo="FTMS"/>
<pk mz="358.040596" i="1291950.1" sn="8.74" a="809.10" fwhm="0.001031" res="347179.3" algo="FTMS"/>
<pk mz="358.049608" i="1154096.4" sn="7.56" a="769.87" fwhm="0.000871" res="410886.2" algo="FTMS"/>
<pk mz="358.056547" i="1099698.1" sn="7.09" a="817.04" fwhm="0.001151" res="311203.0" algo="FTMS"/>
<pk mz="358.064841" i="1821364.3" sn="13.30" a="1332.44" fwhm="0.000853" res="419803.4" algo="FTMS"/>
<pk mz="358.078069" i="1144631.6" sn="7.48" a="724.29" fwhm="0.000923" res="387864.1" algo="FTMS"/>
<pk mz="358.086053" i="1883833.6" sn="13.84" a="1423.14" fwhm="0.000869" res="412199.6" algo="FTMS"/>
<pk mz="358.114437" i="1366080.9" sn="9.38" a="948.42" fwhm="0.000889" res="403040.1" algo="FTMS"/>
<pk mz="358.122428" i="1509826.9" sn="10.62" a="790.64" fwhm="0.000727" res="492875.9" algo="FTMS"/>
<pk mz="358.125633" i="2403779.8" sn="18.31" a="2145.10" fwhm="0.001031" res="347202.5" algo="FTMS"/>
<pk mz="358.133635" i="11840966.0" sn="99.53" a="10901.11" fwhm="0.000932" res="384152.5" algo="FTMS"/>
<pk mz="358.150659" i="1174858.1" sn="7.74" a="683.80" fwhm="0.000855" res="419083.4" algo="FTMS"/>
<pk mz="358.158714" i="1614796.1" sn="11.52" a="1476.05" fwhm="0.001175" res="304910.2" algo="FTMS"/>
<pk mz="358.161925" i="2043853.0" sn="15.21" a="1290.38" fwhm="0.000792" res="452270.8" algo="FTMS"/>
<pk mz="358.195311" i="1713749.5" sn="12.37" a="1457.36" fwhm="0.001098" res="326299.6" algo="FTMS"/>
<pk mz="358.198317" i="9740758.0" sn="81.45" a="9273.67" fwhm="0.000973" res="368183.4" algo="FTMS"/>
<pk mz="358.231454" i="1310686.6" sn="8.90" a="751.07" fwhm="0.000726" res="493424.5" algo="FTMS"/>
<pk mz="359.004282" i="1329571.3" sn="9.07" a="824.44" fwhm="0.000813" res="441353.7" algo="FTMS"/>
<pk mz="359.040996" i="2100652.5" sn="15.70" a="1918.31" fwhm="0.000963" res="372920.8" algo="FTMS"/>
<pk mz="359.061922" i="50263728.0" sn="430.18" a="47578.41" fwhm="0.000892" res="402499.7" algo="FTMS"/>
<pk mz="359.077129" i="2989237.8" sn="23.35" a="2395.76" fwhm="0.000940" res="381976.1" algo="FTMS"/>
<pk mz="359.080407" i="1222326.6" sn="8.14" a="762.65" fwhm="0.000911" res="394100.1" algo="FTMS"/>
<pk mz="359.088458" i="1377592.6" sn="9.48" a="1131.04" fwhm="0.001083" res="331690.2" algo="FTMS"/>
<pk mz="359.098338" i="3851451.3" sn="30.77" a="3784.73" fwhm="0.001089" res="329679.1" algo="FTMS"/>
<pk mz="359.109583" i="3880638.0" sn="31.02" a="3229.92" fwhm="0.000889" res="404094.3" algo="FTMS"/>
<pk mz="359.113558" i="1164223.0" sn="7.64" a="690.91" fwhm="0.000935" res="384148.8" algo="FTMS"/>
<pk mz="359.134697" i="7942852.5" sn="65.98" a="7372.61" fwhm="0.000929" res="386787.0" algo="FTMS"/>
<pk mz="359.136726" i="1099844.9" sn="7.09" a="619.69" fwhm="0.000906" res="396336.6" algo="FTMS"/>
<pk mz="359.145967" i="5501127.5" sn="44.96" a="4888.51" fwhm="0.000924" res="388630.4" algo="FTMS"/>
<pk mz="359.157211" i="2255050.0" sn="17.03" a="1912.17" fwhm="0.000960" res="373960.8" algo="FTMS"/>
<pk mz="359.163096" i="1907915.6" sn="14.04" a="1522.94" fwhm="0.000934" res="384586.0" algo="FTMS"/>
<pk mz="359.171104" i="8757966.0" sn="72.99" a="7867.19" fwhm="0.000921" res="389827.9" algo="FTMS"/>
<pk mz="359.199404" i="1220948.9" sn="8.13" a="611.01" fwhm="0.000737" res="487585.0" algo="FTMS"/>
<pk mz="359.201636" i="1899989.4" sn="13.97" a="1243.58" fwhm="0.000780" res="460667.7" algo="FTMS"/>
<pk mz="359.207468" i="9687767.0" sn="80.99" a="9326.47" fwhm="0.000943" res="381085.7" algo="FTMS"/>
<pk mz="359.243882" i="4312800.0" sn="34.74" a="4139.88" fwhm="0.000996" res="360835.8" algo="FTMS"/>
<pk mz="360.035845" i="1516585.4" sn="10.67" a="1052.93" fwhm="0.000880" res="409116.6" algo="FTMS"/>
<pk mz="360.065359" i="6778801.0" sn="55.96" a="6256.84" fwhm="0.000944" res="381388.9" algo="FTMS"/>
<pk mz="360.072521" i="1642034.8" sn="11.75" a="1209.91" fwhm="0.000907" res="396789.2" algo="FTMS"/>
<pk mz="360.092843" i="2922424.0" sn="22.77" a="2481.89" fwhm="0.000941" res="382490.2" algo="FTMS"/>
<pk mz="360.101591" i="1384634.1" sn="9.54" a="1156.53" fwhm="0.001067" res="337544.2" algo="FTMS"/>
<pk mz="360.112910" i="1481661.0" sn="10.37" a="972.06" fwhm="0.000804" res="447885.4" algo="FTMS"/>
<pk mz="360.129936" i="1920449.3" sn="14.15" a="1625.26" fwhm="0.000972" res="370463.7" algo="FTMS"/>
<pk mz="360.138098" i="1831107.4" sn="13.38" a="1614.82" fwhm="0.001106" res="325629.2" algo="FTMS"/>
<pk mz="360.141220" i="4188100.3" sn="33.66" a="3744.19" fwhm="0.000940" res="382936.8" algo="FTMS"/>
<pk mz="360.149254" i="1137222.3" sn="7.41" a="705.72" fwhm="0.000880" res="409471.1" algo="FTMS"/>
<pk mz="360.166401" i="2525898.5" sn="19.36" a="2297.87" fwhm="0.000938" res="384161.3" algo="FTMS"/>
<pk mz="360.174500" i="2022604.6" sn="15.03" a="1640.76" fwhm="0.000961" res="374803.6" algo="FTMS"/>
<pk mz="360.177646" i="3044301.5" sn="23.82" a="2443.77" fwhm="0.000876" res="410967.4" algo="FTMS"/>
<pk mz="360.210941" i="1996501.9" sn="14.80" a="1330.82" fwhm="0.000804" res="447957.6" algo="FTMS"/>
<pk mz="361.020068" i="2543267.5" sn="19.51" a="2202.21" fwhm="0.001000" res="360878.2" algo="FTMS"/>
<pk mz="361.031253" i="3015334.3" sn="23.57" a="2431.09" fwhm="0.000890" res="405585.8" algo="FTMS"/>
<pk mz="361.056529" i="4584108.5" sn="37.07" a="4063.35" fwhm="0.000900" res="401295.1" algo="FTMS"/>
<pk mz="361.059647" i="1940397.5" sn="14.32" a="1444.65" fwhm="0.000923" res="390970.4" algo="FTMS"/>
<pk mz="361.069568" i="1145392.0" sn="7.48" a="952.27" fwhm="0.001145" res="315389.9" algo="FTMS"/>
<pk mz="361.077807" i="1438898.0" sn="10.00" a="853.88" fwhm="0.000738" res="489352.9" algo="FTMS"/>
<pk mz="361.092856" i="4637878.0" sn="37.53" a="4046.03" fwhm="0.000870" res="414901.7" algo="FTMS"/>
<pk mz="361.096353" i="1867446.8" sn="13.69" a="1273.90" fwhm="0.000863" res="418211.7" algo="FTMS"/>
<pk mz="361.104206" i="1751736.8" sn="12.69" a="1123.18" fwhm="0.000752" res="480084.0" algo="FTMS"/>
<pk mz="361.114009" i="2974907.3" sn="23.22" a="2726.73" fwhm="0.000996" res="362703.9" algo="FTMS"/>
<pk mz="361.125211" i="2019262.1" sn="15.00" a="1300.34" fwhm="0.000803" res="449882.5" algo="FTMS"/>
<pk mz="361.129297" i="1606719.1" sn="11.45" a="1220.76" fwhm="0.000912" res="396118.3" algo="FTMS"/>
<pk mz="361.133379" i="2120128.3" sn="15.86" a="1548.87" fwhm="0.000840" res="429860.7" algo="FTMS"/>
<pk mz="361.142370" i="1828290.5" sn="13.35" a="1473.22" fwhm="0.000917" res="393868.1" algo="FTMS"/>
<pk mz="361.150440" i="6059204.5" sn="49.76" a="5802.68" fwhm="0.000964" res="374568.9" algo="FTMS"/>
<pk mz="361.161510" i="1773767.3" sn="12.88" a="1163.78" fwhm="0.000763" res="473388.5" algo="FTMS"/>
<pk mz="361.165496" i="1804744.4" sn="13.15" a="1502.70" fwhm="0.001048" res="344494.9" algo="FTMS"/>
<pk mz="361.178682" i="4025035.8" sn="32.26" a="3609.36" fwhm="0.000943" res="382889.3" algo="FTMS"/>
<pk mz="361.186764" i="4907725.5" sn="39.85" a="4588.64" fwhm="0.000972" res="371713.9" algo="FTMS"/>
<pk mz="361.215076" i="1671252.9" sn="12.00" a="1241.90" fwhm="0.000932" res="387409.7" algo="FTMS"/>
<pk mz="361.223125" i="4083415.0" sn="32.76" a="3694.51" fwhm="0.000882" res="409635.4" algo="FTMS"/>
<pk mz="362.051721" i="2749353.3" sn="21.28" a="2229.27" fwhm="0.000942" res="384369.7" algo="FTMS"/>
<pk mz="362.071932" i="1156398.4" sn="7.57" a="618.62" fwhm="0.000801" res="452112.9" algo="FTMS"/>
<pk mz="362.088145" i="2831282.5" sn="21.98" a="2319.91" fwhm="0.000943" res="384165.8" algo="FTMS"/>
<pk mz="362.109364" i="1374647.9" sn="9.45" a="956.50" fwhm="0.001002" res="361397.1" algo="FTMS"/>
<pk mz="362.117289" i="1187257.9" sn="7.83" a="705.93" fwhm="0.000800" res="452443.5" algo="FTMS"/>
<pk mz="362.145642" i="3964865.0" sn="31.74" a="3580.26" fwhm="0.000970" res="373513.2" algo="FTMS"/>
<pk mz="362.153559" i="1618883.1" sn="11.55" a="1551.70" fwhm="0.001186" res="305296.5" algo="FTMS"/>
<pk mz="362.181959" i="3066570.3" sn="24.01" a="2744.80" fwhm="0.000970" res="373245.7" algo="FTMS"/>
<pk mz="362.999436" i="1173785.6" sn="7.72" a="622.90" fwhm="0.000820" res="442809.7" algo="FTMS"/>
<pk mz="363.035649" i="4709539.0" sn="38.14" a="4215.40" fwhm="0.000949" res="382709.9" algo="FTMS"/>
<pk mz="363.046935" i="1377445.8" sn="9.47" a="831.75" fwhm="0.000774" res="469218.3" algo="FTMS"/>
<pk mz="363.055013" i="1132583.8" sn="7.36" a="558.19" fwhm="0.000788" res="460695.5" algo="FTMS"/>
<pk mz="363.072094" i="6213292.0" sn="51.08" a="5830.27" fwhm="0.000932" res="389532.3" algo="FTMS"/>
<pk mz="363.075361" i="4225709.0" sn="33.98" a="4038.30" fwhm="0.001074" res="338073.7" algo="FTMS"/>
<pk mz="363.083316" i="2178991.0" sn="16.37" a="1518.51" fwhm="0.000845" res="429439.1" algo="FTMS"/>
<pk mz="363.085213" i="2164143.5" sn="16.24" a="1626.04" fwhm="0.000916" res="396520.6" algo="FTMS"/>
<pk mz="363.091521" i="1105585.0" sn="7.13" a="450.36" fwhm="0.000610" res="595697.0" algo="FTMS"/>
<pk mz="363.108536" i="3156149.3" sn="24.78" a="2664.47" fwhm="0.000917" res="395760.7" algo="FTMS"/>
<pk mz="363.111752" i="1661878.1" sn="11.92" a="1142.11" fwhm="0.000828" res="438530.1" algo="FTMS"/>
<pk mz="363.119783" i="4135608.3" sn="33.20" a="4079.50" fwhm="0.001050" res="345950.7" algo="FTMS"/>
<pk mz="363.121570" i="4157624.8" sn="33.39" a="3719.15" fwhm="0.000948" res="383099.4" algo="FTMS"/>
<pk mz="363.129646" i="1370682.8" sn="9.41" a="1000.82" fwhm="0.000953" res="381112.7" algo="FTMS"/>
<pk mz="363.140811" i="2162621.5" sn="16.23" a="1808.92" fwhm="0.001008" res="360286.2" algo="FTMS"/>
<pk mz="363.145029" i="1472574.6" sn="10.29" a="1238.11" fwhm="0.001016" res="357582.3" algo="FTMS"/>
<pk mz="363.157902" i="3263937.8" sn="25.70" a="3048.32" fwhm="0.001039" res="349684.3" algo="FTMS"/>
<pk mz="363.166013" i="2218692.0" sn="16.71" a="1505.31" fwhm="0.000774" res="469475.9" algo="FTMS"/>
<pk mz="363.175707" i="1597638.4" sn="11.36" a="1118.41" fwhm="0.000884" res="411033.3" algo="FTMS"/>
<pk mz="363.181288" i="2217159.8" sn="16.69" a="1502.23" fwhm="0.000826" res="439940.8" algo="FTMS"/>
<pk mz="363.194354" i="11862731.0" sn="99.70" a="11765.57" fwhm="0.000983" res="369439.5" algo="FTMS"/>
<pk mz="363.202367" i="1353933.1" sn="9.27" a="848.51" fwhm="0.000832" res="436279.5" algo="FTMS"/>
<pk mz="363.230740" i="1347028.4" sn="9.21" a="750.52" fwhm="0.000737" res="492812.5" algo="FTMS"/>
<pk mz="364.039208" i="1172513.3" sn="7.70" a="941.06" fwhm="0.001148" res="317053.2" algo="FTMS"/>
<pk mz="364.067382" i="5022120.5" sn="40.83" a="4308.62" fwhm="0.000891" res="408523.3" algo="FTMS"/>
<pk mz="364.075495" i="13349802.0" sn="112.50" a="13017.55" fwhm="0.000921" res="395482.3" algo="FTMS"/>
<pk mz="364.087653" i="4340141.5" sn="34.96" a="4056.04" fwhm="0.000948" res="384157.7" algo="FTMS"/>
<pk mz="364.124930" i="1899959.0" sn="13.96" a="1539.86" fwhm="0.000969" res="375653.1" algo="FTMS"/>
<pk mz="364.151553" i="1145789.8" sn="7.47" a="633.34" fwhm="0.000770" res="472739.0" algo="FTMS"/>
<pk mz="364.161414" i="1768384.3" sn="12.83" a="1261.67" fwhm="0.000822" res="443025.2" algo="FTMS"/>
<pk mz="364.197617" i="2324169.5" sn="17.61" a="2001.42" fwhm="0.000990" res="367871.6" algo="FTMS"/>
<pk mz="365.012923" i="1165080.0" sn="7.64" a="672.98" fwhm="0.000801" res="455924.7" algo="FTMS"/>
<pk mz="365.015120" i="1748120.6" sn="12.65" a="1280.79" fwhm="0.000869" res="420098.1" algo="FTMS"/>
<pk mz="365.051413" i="7111842.0" sn="58.81" a="6715.57" fwhm="0.000957" res="381558.0" algo="FTMS"/>
<pk mz="365.054807" i="1637538.6" sn="11.70" a="1463.21" fwhm="0.001075" res="339577.1" algo="FTMS"/>
<pk mz="365.064405" i="1785765.1" sn="12.98" a="1389.23" fwhm="0.000942" res="387633.6" algo="FTMS"/>
<pk mz="365.078906" i="2660264.8" sn="20.50" a="2482.09" fwhm="0.000991" res="368395.4" algo="FTMS"/>
<pk mz="365.091000" i="143637680.0" z="-1" sn="1233.72" a="128319.65" fwhm="0.000858" res="425614.1" algo="FTMS" component_name="X" deconvoluted_molecular_mass="365.091694" deconvoluted_isotopic_mass="365.091689"/>
<pk mz="365.098983" i="2260653.8" sn="17.06" a="1812.01" fwhm="0.000915" res="399089.5" algo="FTMS"/>
<pk mz="365.100912" i="2690734.3" sn="20.77" a="2300.00" fwhm="0.000958" res="381272.5" algo="FTMS"/>
<pk mz="365.118601" i="1335218.9" sn="9.10" a="1057.81" fwhm="0.000977" res="373815.8" algo="FTMS"/>
<pk mz="365.124149" i="3599540.3" sn="28.59" a="3283.37" fwhm="0.000958" res="381274.1" algo="FTMS"/>
<pk mz="365.127423" i="1173685.1" sn="7.71" a="666.64" fwhm="0.000780" res="468119.5" algo="FTMS"/>
<pk mz="365.137255" i="11662520.0" sn="97.97" a="10866.72" fwhm="0.000934" res="391044.8" algo="FTMS"/>
<pk mz="365.160630" i="2231485.5" sn="16.81" a="1888.03" fwhm="0.000980" res="372764.8" algo="FTMS"/>
<pk mz="365.173612" i="3480768.8" sn="27.56" a="2878.64" fwhm="0.000896" res="407573.7" algo="FTMS"/>
<pk mz="365.191414" i="3162821.3" sn="24.83" a="2710.32" fwhm="0.000910" res="401284.0" algo="FTMS"/>
<pk mz="365.196938" i="3632838.8" sn="28.87" a="3081.60" fwhm="0.000917" res="398146.7" algo="FTMS"/>
<pk mz="365.200347" i="2826695.5" sn="21.94" a="2439.75" fwhm="0.000995" res="366881.0" algo="FTMS"/>
<pk mz="365.210002" i="24911050.0" sn="211.99" a="24329.42" fwhm="0.000957" res="381468.8" algo="FTMS"/>
<pk mz="365.233211" i="1325263.9" sn="9.01" a="741.99" fwhm="0.000718" res="508925.9" algo="FTMS"/>
<pk mz="365.983075" i="1108045.8" sn="7.06" a="822.71" fwhm="0.001064" res="343994.2" algo="FTMS"/>
<pk mz="366.046670" i="1801117.9" sn="12.96" a="1171.95" fwhm="0.000779" res="469713.8" algo="FTMS"/>
<pk mz="366.054828" i="2447008.0" sn="18.45" a="1796.40" fwhm="0.000839" res="436464.6" algo="FTMS"/>
<pk mz="366.082993" i="2058919.1" sn="15.15" a="1789.90" fwhm="0.001028" res="356200.9" algo="FTMS"/>
<pk mz="366.091233" i="1307689.1" sn="8.76" a="870.44" fwhm="0.001035" res="353783.0" algo="FTMS"/>
<pk mz="366.094392" i="9589162.0" z="-1" sn="79.21" a="9722.94" fwhm="0.001008" res="363252.3" algo="FTMS" component_name="X" deconvoluted_molecular_mass="365.091694" deconvoluted_isotopic_mass="366.095085"/>
<pk mz="366.103245" i="1945772.3" sn="14.19" a="1782.02" fwhm="0.001243" res="294536.2" algo="FTMS"/>
<pk mz="366.119334" i="1814960.3" sn="13.08" a="1532.85" fwhm="0.001030" res="355284.9" algo="FTMS"/>
<pk mz="366.130663" i="1398707.1" sn="9.53" a="856.70" fwhm="0.000838" res="436894.9" algo="FTMS"/>
<pk mz="366.132910" i="1303475.8" sn="8.72" a="1018.76" fwhm="0.001013" res="361320.8" algo="FTMS"/>
<pk mz="366.140462" i="2538421.8" sn="19.23" a="2155.38" fwhm="0.000993" res="368668.4" algo="FTMS"/>
<pk mz="366.177084" i="1104446.9" sn="7.03" a="593.60" fwhm="0.000762" res="480775.3" algo="FTMS"/>
<pk mz="366.179902" i="1221055.6" sn="8.02" a="862.43" fwhm="0.001020" res="359036.3" algo="FTMS"/>
<pk mz="366.213325" i="4184520.0" sn="33.23" a="3958.36" fwhm="0.000996" res="367661.8" algo="FTMS"/>
<pk mz="367.030565" i="2766231.0" sn="21.17" a="2640.20" fwhm="0.001003" res="365892.3" algo="FTMS"/>
<pk mz="367.061158" i="1388958.8" sn="9.45" a="1247.60" fwhm="0.001197" res="306751.4" algo="FTMS"/>
<pk mz="367.067052" i="6194848.0" sn="50.34" a="5630.05" fwhm="0.000929" res="395134.8" algo="FTMS"/>
<pk mz="367.070228" i="1624225.0" sn="11.45" a="1215.97" fwhm="0.000895" res="410147.2" algo="FTMS"/>
<pk mz="367.078412" i="1381539.1" sn="9.39" a="842.52" fwhm="0.000891" res="411948.9" algo="FTMS"/>
<pk mz="367.095260" i="2189479.5" sn="16.26" a="1769.82" fwhm="0.000973" res="377244.8" algo="FTMS"/>
<pk mz="367.097855" i="1382696.0" z="-1" sn="9.40" a="1007.53" fwhm="0.000955" res="384522.2" algo="FTMS" component_name="X" deconvoluted_molecular_mass="365.091694" deconvoluted_isotopic_mass="367.098552"/>
<pk mz="367.103393" i="6791849.5" sn="55.41" a="6926.13" fwhm="0.001038" res="353509.9" algo="FTMS"/>
<pk mz="367.106665" i="1641770.3" sn="11.60" a="1181.52" fwhm="0.000894" res="410634.1" algo="FTMS"/>
<pk mz="367.116551" i="2410668.8" sn="18.14" a="1629.91" fwhm="0.000786" res="467102.4" algo="FTMS"/>
<pk mz="367.134316" i="2741425.3" sn="20.96" a="2658.94" fwhm="0.001146" res="320490.4" algo="FTMS"/>
<pk mz="367.139840" i="3454130.8" sn="27.02" a="3205.91" fwhm="0.000955" res="384329.8" algo="FTMS"/>
<pk mz="367.143107" i="1160499.5" sn="7.51" a="817.96" fwhm="0.000938" res="391417.5" algo="FTMS"/>
<pk mz="367.152858" i="16590518.0" sn="138.78" a="16697.86" fwhm="0.000963" res="381378.6" algo="FTMS"/>
<pk mz="367.170496" i="1402554.4" sn="9.57" a="1035.04" fwhm="0.000914" res="401752.4" algo="FTMS"/>
<pk mz="367.176209" i="2731451.8" sn="20.87" a="2631.48" fwhm="0.001055" res="348101.3" algo="FTMS"/>
<pk mz="367.189181" i="2134975.3" sn="15.80" a="1654.56" fwhm="0.000926" res="396447.7" algo="FTMS"/>
<pk mz="367.207052" i="8095427.5" sn="66.50" a="8072.91" fwhm="0.001027" res="357592.6" algo="FTMS"/>
<pk mz="367.212604" i="3635397.0" sn="28.56" a="3126.39" fwhm="0.000902" res="407125.7" algo="FTMS"/>
<pk mz="367.215958" i="1741509.9" sn="12.45" a="1335.95" fwhm="0.000869" res="422487.2" algo="FTMS"/>
<pk mz="367.225752" i="2512584.5" sn="19.01" a="1925.26" fwhm="0.000916" res="400929.3" algo="FTMS"/>
<pk mz="367.231200" i="1315017.8" sn="8.82" a="823.31" fwhm="0.000781" res="470024.8" algo="FTMS"/>
<pk mz="368.062144" i="1553436.1" sn="10.85" a="1202.93" fwhm="0.000990" res="371939.9" algo="FTMS"/>
<pk mz="368.070232" i="1529886.1" sn="10.65" a="1215.34" fwhm="0.000965" res="381556.2" algo="FTMS"/>
<pk mz="368.082671" i="1191969.3" sn="7.77" a="882.94" fwhm="0.000972" res="378821.1" algo="FTMS"/>
<pk mz="368.098827" i="1119653.4" sn="7.16" a="906.40" fwhm="0.001105" res="333158.2" algo="FTMS"/>
<pk mz="368.106701" i="1472679.4" sn="10.16" a="949.95" fwhm="0.000845" res="435623.8" algo="FTMS"/>
<pk mz="368.143202" i="1592112.6" sn="11.18" a="1459.80" fwhm="0.001089" res="338028.3" algo="FTMS"/>
<pk mz="368.156192" i="2433204.0" sn="18.33" a="2298.16" fwhm="0.001051" res="350328.2" algo="FTMS"/>
<pk mz="368.210463" i="1646785.6" sn="11.64" a="1212.86" fwhm="0.000854" res="430975.8" algo="FTMS"/>
<pk mz="368.954618" i="1332989.9" sn="8.97" a="1040.73" fwhm="0.000927" res="398052.9" algo="FTMS"/>
<pk mz="369.010154" i="1106572.0" sn="7.04" a="712.52" fwhm="0.000823" res="448197.9" algo="FTMS"/>
<pk mz="369.025361" i="1372431.9" sn="9.31" a="976.26" fwhm="0.000918" res="401829.2" algo="FTMS"/>
<pk mz="369.041511" i="6699156.0" sn="54.62" a="6658.17" fwhm="0.001015" res="363655.2" algo="FTMS"/>
<pk mz="369.046260" i="3616661.0" sn="28.40" a="4035.85" fwhm="0.001192" res="309711.4" algo="FTMS"/>
<pk mz="369.061609" i="1870745.0" sn="13.54" a="1359.14" fwhm="0.001046" res="352942.0" algo="FTMS"/>
<pk mz="369.082755" i="6201502.5" sn="50.39" a="6010.80" fwhm="0.000987" res="373840.8" algo="FTMS"/>
<pk mz="369.085992" i="2604447.3" sn="19.79" a="2212.57" fwhm="0.000984" res="375201.2" algo="FTMS"/>
<pk mz="369.094044" i="1106081.3" sn="7.04" a="433.07" fwhm="0.000676" res="546134.7" algo="FTMS"/>
<pk mz="369.096006" i="1103393.8" sn="7.02" a="778.94" fwhm="0.000988" res="373402.3" algo="FTMS"/>
<pk mz="369.119088" i="5150375.5" sn="41.45" a="5036.63" fwhm="0.001040" res="355006.2" algo="FTMS"/>
<pk mz="369.122302" i="1299880.4" sn="8.69" a="852.10" fwhm="0.000801" res="460861.1" algo="FTMS"/>
<pk mz="369.130285" i="1161386.4" sn="7.51" a="845.71" fwhm="0.001036" res="356340.4" algo="FTMS"/>
<pk mz="369.132147" i="1860266.9" sn="13.46" a="1370.06" fwhm="0.000851" res="433825.7" algo="FTMS"/>
<pk mz="369.149926" i="4921519.5" sn="39.50" a="4684.30" fwhm="0.001014" res="364068.8" algo="FTMS"/>
<pk mz="369.155490" i="5617328.5" sn="45.42" a="5893.14" fwhm="0.001078" res="342290.1" algo="FTMS"/>
<pk mz="369.166606" i="1334835.5" sn="8.98" a="1010.72" fwhm="0.001038" res="355792.7" algo="FTMS"/>
<pk mz="369.168625" i="1663924.0" sn="11.78" a="1162.10" fwhm="0.000863" res="427566.7" algo="FTMS"/>
<pk mz="369.174121" i="3070133.5" sn="23.75" a="2713.73" fwhm="0.000977" res="377788.2" algo="FTMS"/>
<pk mz="369.191848" i="6174906.0" sn="50.16" a="5806.52" fwhm="0.000994" res="371496.6" algo="FTMS"/>
<pk mz="369.228244" i="6441155.0" sn="52.43" a="6360.55" fwhm="0.000975" res="378692.9" algo="FTMS"/>
<pk mz="370.086126" i="1641116.1" sn="11.59" a="963.77" fwhm="0.000795" res="465343.9" algo="FTMS"/>
<pk mz="370.114422" i="1498275.3" sn="10.37" a="1011.12" fwhm="0.000860" res="430592.9" algo="FTMS"/>
<pk mz="370.122371" i="1495205.4" sn="10.35" a="913.52" fwhm="0.000820" res="451335.1" algo="FTMS"/>
<pk mz="370.125652" i="5468582.0" sn="44.15" a="5452.24" fwhm="0.001016" res="364464.3" algo="FTMS"/>
<pk mz="370.127494" i="1945254.6" sn="14.18" a="1499.22" fwhm="0.000898" res="412007.4" algo="FTMS"/>
<pk mz="370.150764" i="1183916.5" sn="7.70" a="865.37" fwhm="0.001054" res="351033.9" algo="FTMS"/>
<pk mz="370.161998" i="2658479.3" sn="20.24" a="2256.10" fwhm="0.000949" res="390005.4" algo="FTMS"/>
<pk mz="370.195225" i="1717175.8" sn="12.24" a="1504.61" fwhm="0.001059" res="349515.0" algo="FTMS"/>
<pk mz="370.231459" i="1254848.9" sn="8.30" a="793.46" fwhm="0.000867" res="426934.7" algo="FTMS"/>
<pk mz="371.005867" i="1980804.8" sn="14.48" a="1554.79" fwhm="0.000935" res="396911.2" algo="FTMS"/>
<pk mz="371.038555" i="2240909.0" sn="16.69" a="1935.06" fwhm="0.000974" res="381008.6" algo="FTMS"/>
<pk mz="371.040929" i="1693325.6" sn="12.03" a="1389.75" fwhm="0.000972" res="381812.7" algo="FTMS"/>
<pk mz="371.061920" i="3787411.0" sn="29.85" a="3555.85" fwhm="0.001017" res="364725.2" algo="FTMS"/>
<pk mz="371.077199" i="1800854.8" sn="12.95" a="1432.42" fwhm="0.000924" res="401446.8" algo="FTMS"/>
<pk mz="371.080585" i="1243671.6" sn="8.21" a="888.22" fwhm="0.000870" res="426570.4" algo="FTMS"/>
<pk mz="371.098396" i="5221020.0" sn="42.04" a="4737.60" fwhm="0.000954" res="389002.3" algo="FTMS"/>
<pk mz="371.109621" i="11727519.0" sn="97.40" a="11864.63" fwhm="0.000997" res="372412.8" algo="FTMS"/>
<pk mz="371.129317" i="1711524.0" sn="12.19" a="1181.01" fwhm="0.000865" res="428819.0" algo="FTMS"/>
<pk mz="371.134744" i="5332133.5" sn="42.99" a="5364.55" fwhm="0.001056" res="351554.4" algo="FTMS"/>
<pk mz="371.145874" i="285459104.0" z="-1" sn="2426.15" a="251414.92" fwhm="0.000885" res="419475.1" algo="FTMS" component_name="M" deconvoluted_molecular_mass="371.146522" deconvoluted_isotopic_mass="371.146587"/>
<pk mz="371.157201" i="1484971.0" sn="10.26" a="887.31" fwhm="0.000801" res="463127.6" algo="FTMS"/>
<pk mz="371.171112" i="9217711.0" sn="76.04" a="9372.23" fwhm="0.001022" res="363354.5" algo="FTMS"/>
<pk mz="371.182310" i="3484849.5" sn="27.27" a="3572.46" fwhm="0.001075" res="345192.5" algo="FTMS"/>
<pk mz="371.189423" i="1167283.1" sn="7.56" a="818.75" fwhm="0.000991" res="374469.5" algo="FTMS"/>
<pk mz="371.199304" i="1622453.6" sn="11.43" a="1170.99" fwhm="0.000940" res="394931.4" algo="FTMS"/>
<pk mz="371.207431" i="6729911.5" sn="54.88" a="6858.22" fwhm="0.001064" res="348836.8" algo="FTMS"/>
<pk mz="371.243885" i="3765441.0" sn="29.66" a="3805.52" fwhm="0.001078" res="344257.7" algo="FTMS"/>
<pk mz="372.065082" i="1128976.6" sn="7.23" a="704.07" fwhm="0.000960" res="387599.0" algo="FTMS"/>
<pk mz="372.093664" i="1435287.8" sn="9.83" a="1041.40" fwhm="0.000910" res="408825.9" algo="FTMS"/>
<pk mz="372.101719" i="1603737.9" sn="11.27" a="1250.96" fwhm="0.001047" res="355308.2" algo="FTMS"/>
<pk mz="372.104694" i="1155866.6" sn="7.46" a="787.10" fwhm="0.001030" res="361127.2" algo="FTMS"/>
<pk mz="372.112968" i="2626460.8" sn="19.97" a="2158.96" fwhm="0.000891" res="417848.6" algo="FTMS"/>
<pk mz="372.129898" i="1124257.0" sn="7.19" a="923.05" fwhm="0.001201" res="309819.5" algo="FTMS"/>
<pk mz="372.141268" i="2713763.8" sn="20.71" a="2296.99" fwhm="0.000946" res="393357.3" algo="FTMS"/>
<pk mz="372.149295" i="27632550.0" z="-1" sn="232.70" a="28018.08" fwhm="0.000997" res="373327.2" algo="FTMS" component_name="M" deconvoluted_molecular_mass="371.146522" deconvoluted_isotopic_mass="372.150012"/>
<pk mz="372.166261" i="1326762.1" sn="8.91" a="715.26" fwhm="0.000672" res="553643.0" algo="FTMS"/>
<pk mz="372.174492" i="2031532.3" sn="14.91" a="1380.37" fwhm="0.000810" res="459609.3" algo="FTMS"/>
<pk mz="372.177633" i="3083693.0" sn="23.86" a="2702.96" fwhm="0.000981" res="379537.8" algo="FTMS"/>
<pk mz="372.210828" i="1434293.4" sn="9.82" a="826.00" fwhm="0.000776" res="479491.0" algo="FTMS"/>
<pk mz="372.213986" i="5306806.5" sn="42.77" a="5178.48" fwhm="0.001024" res="363390.4" algo="FTMS"/>
<pk mz="372.247299" i="1285182.6" sn="8.56" a="942.04" fwhm="0.001133" res="328627.5" algo="FTMS"/>
<pk mz="372.303854" i="5709773.0" sn="46.20" a="5643.96" fwhm="0.001037" res="359153.3" algo="FTMS"/>
<pk mz="372.905288" i="1489509.0" sn="10.29" a="1151.35" fwhm="0.000933" res="399527.2" algo="FTMS"/>
<pk mz="373.019974" i="1573378.0" sn="11.01" a="1309.60" fwhm="0.001085" res="343776.7" algo="FTMS"/>
<pk mz="373.041141" i="1395847.4" sn="9.50" a="1015.42" fwhm="0.000955" res="390544.2" algo="FTMS"/>
<pk mz="373.056490" i="2611083.3" sn="19.83" a="2705.34" fwhm="0.001203" res="310157.4" algo="FTMS"/>
<pk mz="373.067652" i="1138062.1" sn="7.30" a="648.20" fwhm="0.000738" res="505297.3" algo="FTMS"/>
<pk mz="373.077632" i="8087696.5" sn="66.43" a="8271.76" fwhm="0.001035" res="360389.8" algo="FTMS"/>
<pk mz="373.092827" i="2693780.5" sn="20.54" a="2418.10" fwhm="0.000977" res="381794.7" algo="FTMS"/>
<pk mz="373.113991" i="4571290.0" sn="36.51" a="4547.79" fwhm="0.001078" res="346152.2" algo="FTMS"/>
<pk mz="373.125203" i="12383389.0" sn="102.97" a="13005.67" fwhm="0.001034" res="361010.8" algo="FTMS"/>
<pk mz="373.129085" i="1351069.6" sn="9.11" a="838.86" fwhm="0.000848" res="440106.5" algo="FTMS"/>
<pk mz="373.150304" i="8754339.0" z="-1" sn="72.10" a="9520.89" fwhm="0.001081" res="345313.7" algo="FTMS" component_name="M" deconvoluted_molecular_mass="371.146522" deconvoluted_isotopic_mass="373.151024"/>
<pk mz="373.152662" i="2134435.5" sn="15.78" a="1739.26" fwhm="0.000943" res="395596.5" algo="FTMS"/>
<pk mz="373.161547" i="3543717.8" sn="27.77" a="3032.67" fwhm="0.000941" res="396474.5" algo="FTMS"/>
<pk mz="373.172806" i="4646056.5" sn="37.15" a="4722.84" fwhm="0.001083" res="344490.6" algo="FTMS"/>
<pk mz="373.178672" i="1928106.1" sn="14.02" a="1615.35" fwhm="0.000997" res="374294.2" algo="FTMS"/>
<pk mz="373.186743" i="11975852.0" sn="99.50" a="12604.21" fwhm="0.001004" res="371773.4" algo="FTMS"/>
<pk mz="373.217254" i="1387187.9" sn="9.42" a="859.59" fwhm="0.000854" res="436838.8" algo="FTMS"/>
<pk mz="373.223103" i="6670517.5" sn="54.37" a="6686.96" fwhm="0.001041" res="358605.2" algo="FTMS"/>
<pk mz="373.259569" i="2232254.5" sn="16.61" a="1955.15" fwhm="0.001025" res="364210.5" algo="FTMS"/>
<pk mz="373.306972" i="1342666.6" sn="8.94" a="817.51" fwhm="0.000752" res="496610.5" algo="FTMS"/>
<pk mz="374.038992" i="2510723.8" sn="18.75" a="2094.40" fwhm="0.000933" res="400701.3" algo="FTMS"/>
<pk mz="374.059771" i="2772361.0" sn="20.95" a="2517.30" fwhm="0.001064" res="351713.4" algo="FTMS"/>
<pk mz="374.080967" i="1671310.3" sn="11.70" a="1312.55" fwhm="0.000970" res="385664.0" algo="FTMS"/>
<pk mz="374.108429" i="3287957.3" sn="25.29" a="2658.31" fwhm="0.001054" res="354812.9" algo="FTMS"/>
<pk mz="374.117226" i="1545367.4" sn="10.64" a="1185.82" fwhm="0.000950" res="393645.9" algo="FTMS"/>
<pk mz="374.120450" i="1412120.3" sn="9.52" a="1058.07" fwhm="0.001001" res="373887.0" algo="FTMS"/>
<pk mz="374.128500" i="3451290.3" sn="26.66" a="3190.36" fwhm="0.000987" res="379184.0" algo="FTMS"/>
<pk mz="374.145458" i="1967262.6" sn="14.19" a="1849.83" fwhm="0.001131" res="330697.6" algo="FTMS"/>
<pk mz="374.153813" i="1661600.6" z="-1" sn="11.62" a="1064.18" fwhm="0.000830" res="450964.2" algo="FTMS" component_name="M" deconvoluted_molecular_mass="371.146522" deconvoluted_isotopic_mass="374.154537"/>
<pk mz="374.156807" i="5806497.5" sn="46.46" a="5991.23" fwhm="0.001087" res="344078.2" algo="FTMS"/>
<pk mz="374.164947" i="1185059.5" sn="7.61" a="681.78" fwhm="0.000829" res="451189.9" algo="FTMS"/>
<pk mz="374.181874" i="1535527.8" sn="10.56" a="1381.38" fwhm="0.001207" res="310126.6" algo="FTMS"/>
<pk mz="374.190138" i="2234025.8" sn="16.43" a="2207.42" fwhm="0.001122" res="333392.1" algo="FTMS"/>
<pk mz="374.226559" i="1539251.1" sn="10.59" a="987.94" fwhm="0.000815" res="459076.7" algo="FTMS"/>
<pk mz="374.300983" i="2020805.9" sn="14.64" a="1779.55" fwhm="0.000993" res="376908.5" algo="FTMS"/>
<pk mz="374.902303" i="1221597.9" sn="7.91" a="872.45" fwhm="0.001039" res="360750.7" algo="FTMS"/>
<pk mz="375.035727" i="3614847.8" sn="28.03" a="3737.80" fwhm="0.001172" res="320008.4" algo="FTMS"/>
<pk mz="375.056838" i="1230725.0" sn="7.99" a="744.95" fwhm="0.000842" res="445496.3" algo="FTMS"/>
<pk mz="375.072041" i="7926409.0" sn="64.28" a="8516.69" fwhm="0.001088" res="344791.3" algo="FTMS"/>
<pk mz="375.086650" i="4315276.5" sn="33.92" a="4052.20" fwhm="0.001021" res="367466.0" algo="FTMS"/>
<pk mz="375.093197" i="2127502.3" sn="15.53" a="1837.57" fwhm="0.000984" res="381011.0" algo="FTMS"/>
<pk mz="375.099852" i="1372303.9" sn="9.18" a="1080.59" fwhm="0.000975" res="384566.0" algo="FTMS"/>
<pk mz="375.108575" i="2549906.0" sn="19.08" a="2060.02" fwhm="0.000916" res="409550.2" algo="FTMS"/>
<pk mz="375.121493" i="1473301.3" sn="10.03" a="1343.74" fwhm="0.001343" res="279359.5" algo="FTMS"/>
<pk mz="375.129633" i="3394711.5" sn="26.18" a="3303.34" fwhm="0.001068" res="351205.7" algo="FTMS"/>
<pk mz="375.140880" i="1901338.3" sn="13.63" a="1873.42" fwhm="0.001222" res="306960.4" algo="FTMS"/>
<pk mz="375.144979" i="1841819.3" sn="13.13" a="1272.94" fwhm="0.000845" res="443951.0" algo="FTMS"/>
<pk mz="375.157871" i="2624670.5" sn="19.71" a="2429.18" fwhm="0.001087" res="345105.4" algo="FTMS"/>
<pk mz="375.160107" i="1415839.1" sn="9.55" a="828.72" fwhm="0.000811" res="462588.5" algo="FTMS"/>
<pk mz="375.163559" i="1122592.0" sn="7.08" a="703.19" fwhm="0.000885" res="423769.6" algo="FTMS"/>
<pk mz="375.165930" i="5832864.5" sn="46.68" a="6042.55" fwhm="0.001084" res="346040.0" algo="FTMS"/>
<pk mz="375.177115" i="1241379.4" sn="8.08" a="802.25" fwhm="0.000953" res="393657.2" algo="FTMS"/>
<pk mz="375.194454" i="2621607.8" sn="19.68" a="2340.77" fwhm="0.000964" res="389056.2" algo="FTMS"/>
<pk mz="375.202424" i="6600362.0" sn="53.13" a="6932.37" fwhm="0.001063" res="353059.1" algo="FTMS"/>
<pk mz="375.238830" i="2519987.0" sn="18.83" a="2077.39" fwhm="0.000957" res="392021.8" algo="FTMS"/>
<pk mz="376.006160" i="1128949.0" sn="7.13" a="1070.80" fwhm="0.001392" res="270160.9" algo="FTMS"/>
<pk mz="376.031012" i="1460475.3" sn="9.92" a="981.51" fwhm="0.000913" res="411816.3" algo="FTMS"/>
<pk mz="376.051194" i="4567424.5" sn="36.04" a="4871.64" fwhm="0.001126" res="333969.8" algo="FTMS"/>
<pk mz="376.067241" i="2021764.4" sn="14.64" a="1650.42" fwhm="0.000983" res="382732.0" algo="FTMS"/>
<pk mz="376.075469" i="13909895.0" sn="114.58" a="15116.95" fwhm="0.001069" res="351641.0" algo="FTMS"/>
<pk mz="376.107873" i="3645326.8" sn="28.29" a="3432.86" fwhm="0.001029" res="365360.3" algo="FTMS"/>
<pk mz="376.124993" i="2027155.0" sn="14.68" a="1884.29" fwhm="0.001134" res="331608.6" algo="FTMS"/>
<pk mz="376.140248" i="1266070.9" sn="8.29" a="828.30" fwhm="0.000821" res="457980.3" algo="FTMS"/>
<pk mz="376.151378" i="2466201.8" sn="18.38" a="1798.07" fwhm="0.000847" res="444293.8" algo="FTMS"/>
<pk mz="376.161302" i="3584668.3" sn="27.78" a="3595.31" fwhm="0.001111" res="338541.8" algo="FTMS"/>
<pk mz="376.169440" i="1531294.3" sn="10.52" a="1119.57" fwhm="0.000895" res="420439.8" algo="FTMS"/>
<pk mz="376.197723" i="1924517.4" sn="13.82" a="1813.30" fwhm="0.001130" res="332961.7" algo="FTMS"/>
<pk mz="376.205827" i="1316647.5" sn="8.71" a="1067.22" fwhm="0.001117" res="336889.8" algo="FTMS"/>
<pk mz="377.015203" i="1558644.1" sn="10.74" a="974.54" fwhm="0.000954" res="395192.4" algo="FTMS"/>
<pk mz="377.051345" i="5154941.0" sn="40.98" a="5232.00" fwhm="0.001037" res="363505.4" algo="FTMS"/>
<pk mz="377.054664" i="1715838.1" sn="12.07" a="1615.13" fwhm="0.001240" res="303993.1" algo="FTMS"/>
<pk mz="377.072092" i="1119874.5" sn="7.05" a="581.01" fwhm="0.000749" res="503234.2" algo="FTMS"/>
<pk mz="377.078765" i="2308228.3" sn="17.05" a="1864.42" fwhm="0.000975" res="386703.4" algo="FTMS"/>
<pk mz="377.085722" i="2940806.0" sn="22.36" a="2957.06" fwhm="0.001149" res="328210.3" algo="FTMS"/>
<pk mz="377.087788" i="4421766.5" sn="34.81" a="4297.69" fwhm="0.001013" res="372162.6" algo="FTMS"/>
<pk mz="377.091073" i="2884231.3" sn="21.89" a="2201.55" fwhm="0.000857" res="439762.5" algo="FTMS"/>
<pk mz="377.099037" i="3989129.3" sn="31.18" a="3923.52" fwhm="0.001054" res="357679.6" algo="FTMS"/>
<pk mz="377.100798" i="1696393.8" sn="11.90" a="1389.04" fwhm="0.001042" res="361741.4" algo="FTMS"/>
<pk mz="377.108920" i="1345291.9" sn="8.95" a="984.25" fwhm="0.000898" res="419764.0" algo="FTMS"/>
<pk mz="377.124185" i="2640271.8" sn="19.84" a="2191.41" fwhm="0.000975" res="386759.6" algo="FTMS"/>
<pk mz="377.127362" i="1718160.5" sn="12.08" a="1308.14" fwhm="0.000900" res="419144.3" algo="FTMS"/>
<pk mz="377.135375" i="1215506.5" sn="7.86" a="775.22" fwhm="0.000905" res="416669.1" algo="FTMS"/>
<pk mz="377.137237" i="3426963.0" sn="26.45" a="3533.90" fwhm="0.001128" res="334285.3" algo="FTMS"/>
<pk mz="377.145368" i="1719957.0" sn="12.10" a="1447.24" fwhm="0.001086" res="347196.2" algo="FTMS"/>
<pk mz="377.156699" i="1223319.9" sn="7.92" a="762.15" fwhm="0.000809" res="466022.4" algo="FTMS"/>
<pk mz="377.160572" i="1974936.9" sn="14.24" a="1886.57" fwhm="0.001119" res="336924.2" algo="FTMS"/>
<pk mz="377.173588" i="4811420.0" sn="38.09" a="4420.52" fwhm="0.000984" res="383475.4" algo="FTMS"/>
<pk mz="377.181673" i="4031134.3" sn="31.53" a="3948.85" fwhm="0.001055" res="357582.4" algo="FTMS"/>
<pk mz="377.209997" i="11178149.0" sn="91.62" a="12037.40" fwhm="0.001084" res="347958.7" algo="FTMS"/>
<pk mz="377.218063" i="8998055.0" sn="73.29" a="9690.51" fwhm="0.001072" res="351991.0" algo="FTMS"/>
<pk mz="378.046556" i="1881976.9" sn="13.46" a="1680.85" fwhm="0.000985" res="383836.0" algo="FTMS"/>
<pk mz="378.054680" i="1530107.0" sn="10.50" a="1333.43" fwhm="0.001107" res="341643.2" algo="FTMS"/>
<pk mz="378.078760" i="1281153.1" sn="8.41" a="690.20" fwhm="0.000759" res="497907.6" algo="FTMS"/>
<pk mz="378.083040" i="2328706.3" sn="17.22" a="2339.26" fwhm="0.001183" res="319658.4" algo="FTMS"/>
<pk mz="378.091214" i="1322756.3" sn="8.76" a="1023.02" fwhm="0.001023" res="369481.4" algo="FTMS"/>
<pk mz="378.103282" i="12469639.0" sn="102.47" a="13748.48" fwhm="0.001104" res="342453.2" algo="FTMS"/>
<pk mz="378.119424" i="1186059.4" sn="7.61" a="916.34" fwhm="0.001187" res="318623.0" algo="FTMS"/>
<pk mz="378.140545" i="3301776.8" sn="25.40" a="3323.45" fwhm="0.001112" res="339922.9" algo="FTMS"/>
<pk mz="378.167126" i="1224087.4" sn="7.93" a="637.72" fwhm="0.000694" res="544771.3" algo="FTMS"/>
<pk mz="378.176875" i="2113433.8" sn="15.41" a="1873.37" fwhm="0.001030" res="367198.6" algo="FTMS"/>
<pk mz="378.213258" i="2446499.0" sn="18.21" a="2170.15" fwhm="0.000999" res="378482.5" algo="FTMS"/>
<pk mz="378.221493" i="2024101.1" sn="14.65" a="1836.09" fwhm="0.001076" res="351596.8" algo="FTMS"/>
<pk mz="379.030671" i="3525233.8" sn="27.27" a="3524.46" fwhm="0.001020" res="371607.0" algo="FTMS"/>
<pk mz="379.033989" i="11776627.0" sn="96.64" a="12979.61" fwhm="0.001102" res="343800.9" algo="FTMS"/>
<pk mz="379.067042" i="7178363.0" sn="57.99" a="8223.75" fwhm="0.001183" res="320502.9" algo="FTMS"/>
<pk mz="379.070283" i="8324732.0" sn="67.62" a="8678.03" fwhm="0.001059" res="357963.4" algo="FTMS"/>
<pk mz="379.078263" i="1786749.9" sn="12.66" a="1420.60" fwhm="0.000961" res="394274.1" algo="FTMS"/>
<pk mz="379.080165" i="1939838.4" sn="13.94" a="1622.87" fwhm="0.001021" res="371454.0" algo="FTMS"/>
<pk mz="379.082647" i="1535359.0" sn="10.54" a="1198.49" fwhm="0.001010" res="375338.8" algo="FTMS"/>
<pk mz="379.086384" i="1152767.9" sn="7.33" a="587.62" fwhm="0.000841" res="450674.5" algo="FTMS"/>
<pk mz="379.103416" i="5323396.0" sn="42.39" a="5504.59" fwhm="0.001069" res="354794.5" algo="FTMS"/>
<pk mz="379.106741" i="4700293.0" sn="37.15" a="4658.67" fwhm="0.001048" res="361638.2" algo="FTMS"/>
<pk mz="379.114570" i="2136199.0" sn="15.59" a="1703.92" fwhm="0.000928" res="408369.0" algo="FTMS"/>
<pk mz="379.116468" i="3459719.5" sn="26.72" a="3389.27" fwhm="0.001048" res="361924.4" algo="FTMS"/>
<pk mz="379.134294" i="1562252.0" sn="10.77" a="1373.69" fwhm="0.001176" res="322472.0" algo="FTMS"/>
<pk mz="379.139848" i="3385485.5" sn="26.10" a="3236.41" fwhm="0.000989" res="383244.1" algo="FTMS"/>
<pk mz="379.152944" i="4571792.5" sn="36.07" a="4797.43" fwhm="0.001060" res="357682.1" algo="FTMS"/>
<pk mz="379.170563" i="1412117.3" sn="9.51" a="1114.83" fwhm="0.000982" res="386168.1" algo="FTMS"/>
<pk mz="379.176266" i="4474006.5" sn="35.25" a="4161.42" fwhm="0.000995" res="380931.3" algo="FTMS"/>
<pk mz="379.189317" i="6021786.0" sn="48.26" a="6271.11" fwhm="0.001054" res="359727.2" algo="FTMS"/>
<pk mz="379.207107" i="3694750.5" sn="28.70" a="3648.68" fwhm="0.001091" res="347437.0" algo="FTMS"/>
<pk mz="379.225632" i="26692260.0" sn="222.04" a="29412.18" fwhm="0.001048" res="361733.7" algo="FTMS"/>
<pk mz="380.037398" i="1453808.5" sn="9.86" a="1421.24" fwhm="0.001254" res="303164.9" algo="FTMS"/>
<pk mz="380.062337" i="3059062.8" sn="23.35" a="2614.94" fwhm="0.000957" res="397223.3" algo="FTMS"/>
<pk mz="380.070468" i="5142393.0" sn="40.87" a="5003.09" fwhm="0.001053" res="360826.0" algo="FTMS"/>
<pk mz="380.073630" i="1653497.6" sn="11.53" a="1382.27" fwhm="0.001097" res="346337.4" algo="FTMS"/>
<pk mz="380.082607" i="1122044.0" sn="7.07" a="813.24" fwhm="0.001083" res="350988.8" algo="FTMS"/>
<pk mz="380.098694" i="4156800.0" sn="32.58" a="4174.97" fwhm="0.001072" res="354728.2" algo="FTMS"/>
<pk mz="380.106712" i="1378818.0" sn="9.23" a="1331.25" fwhm="0.001231" res="308721.1" algo="FTMS"/>
<pk mz="380.109911" i="1660034.9" sn="11.59" a="1073.83" fwhm="0.000791" res="480476.2" algo="FTMS"/>
<pk mz="380.119839" i="1332229.4" sn="8.83" a="1159.01" fwhm="0.001060" res="358636.9" algo="FTMS"/>
<pk mz="380.146287" i="2126476.0" sn="15.51" a="1642.60" fwhm="0.000921" res="412715.0" algo="FTMS"/>
<pk mz="380.156236" i="5468046.5" sn="43.60" a="5308.47" fwhm="0.001007" res="377666.8" algo="FTMS"/>
<pk mz="380.192582" i="1552791.8" sn="10.69" a="1407.49" fwhm="0.001089" res="349268.5" algo="FTMS"/>
<pk mz="380.229096" i="4886945.0" sn="38.72" a="4740.27" fwhm="0.001016" res="374391.4" algo="FTMS"/>
<pk mz="381.010074" i="1134694.6" sn="7.17" a="591.29" fwhm="0.000690" res="552561.1" algo="FTMS"/>
<pk mz="381.046337" i="5495408.0" sn="43.83" a="5819.89" fwhm="0.001058" res="360028.5" algo="FTMS"/>
<pk mz="381.082681" i="7138425.0" sn="57.65" a="7919.07" fwhm="0.001135" res="335782.7" algo="FTMS"/>
<pk mz="381.085923" i="3228793.8" sn="24.78" a="2670.42" fwhm="0.000927" res="411073.9" algo="FTMS"/>
<pk mz="381.093882" i="1336955.9" sn="8.87" a="1045.35" fwhm="0.001104" res="345181.4" algo="FTMS"/>
<pk mz="381.113649" i="1306240.9" sn="8.61" a="794.97" fwhm="0.000877" res="434499.1" algo="FTMS"/>
<pk mz="381.119139" i="5161090.0" sn="41.02" a="5295.21" fwhm="0.001062" res="358820.8" algo="FTMS"/>
<pk mz="381.122523" i="1515907.1" sn="10.38" a="1294.80" fwhm="0.001070" res="356158.2" algo="FTMS"/>
<pk mz="381.132137" i="5382277.5" sn="42.88" a="5828.06" fwhm="0.001103" res="345460.7" algo="FTMS"/>
<pk mz="381.141602" i="3378824.0" sn="26.04" a="3542.84" fwhm="0.001164" res="327321.1" algo="FTMS"/>
<pk mz="381.150003" i="1483786.0" sn="10.11" a="1119.23" fwhm="0.001021" res="373215.2" algo="FTMS"/>
<pk mz="381.155502" i="3800203.5" sn="29.58" a="3946.00" fwhm="0.001081" res="352740.6" algo="FTMS"/>
<pk mz="381.168570" i="4504718.5" sn="35.50" a="4469.58" fwhm="0.001033" res="368869.4" algo="FTMS"/>
<pk mz="381.186375" i="2489491.3" sn="18.56" a="2158.57" fwhm="0.000998" res="381874.7" algo="FTMS"/>
<pk mz="381.191868" i="13380757.0" sn="110.12" a="14428.52" fwhm="0.001069" res="356524.7" algo="FTMS"/>
<pk mz="381.195311" i="1749141.5" sn="12.34" a="1340.64" fwhm="0.000930" res="409671.0" algo="FTMS"/>
<pk mz="381.204950" i="3587992.0" sn="27.80" a="3684.80" fwhm="0.001154" res="330451.3" algo="FTMS"/>
<pk mz="381.222733" i="8469660.0" sn="68.84" a="9223.56" fwhm="0.001111" res="343214.8" algo="FTMS"/>
<pk mz="381.228284" i="1973149.9" sn="14.22" a="1606.74" fwhm="0.000881" res="432938.5" algo="FTMS"/>
<pk mz="381.231598" i="1247390.6" sn="8.12" a="722.07" fwhm="0.000824" res="462621.3" algo="FTMS"/>
<pk mz="381.241202" i="1971873.1" sn="14.04" a="1732.85" fwhm="0.000982" res="388272.1" algo="FTMS"/>
<pk mz="382.041596" i="1771627.8" sn="12.37" a="1185.38" fwhm="0.000860" res="444099.8" algo="FTMS"/>
<pk mz="382.049494" i="1325549.8" sn="8.67" a="1050.89" fwhm="0.001183" res="322983.4" algo="FTMS"/>
<pk mz="382.078032" i="2168437.0" sn="15.67" a="2259.73" fwhm="0.001178" res="324479.5" algo="FTMS"/>
<pk mz="382.085904" i="2127479.0" sn="15.33" a="1929.69" fwhm="0.001088" res="351275.5" algo="FTMS"/>
<pk mz="382.100462" i="5842810.5" sn="46.18" a="6235.93" fwhm="0.001109" res="344696.1" algo="FTMS"/>
<pk mz="382.114416" i="1693566.1" sn="11.72" a="1368.07" fwhm="0.000971" res="393423.0" algo="FTMS"/>
<pk mz="382.136806" i="2414211.8" sn="17.71" a="2646.21" fwhm="0.001315" res="290707.4" algo="FTMS"/>
<pk mz="382.138348" i="1132548.3" sn="7.06" a="769.35" fwhm="0.000922" res="414574.5" algo="FTMS"/>
<pk mz="382.171889" i="1260556.8" sn="8.13" a="794.37" fwhm="0.000879" res="434945.5" algo="FTMS"/>
<pk mz="382.195242" i="2835090.8" sn="21.20" a="2848.51" fwhm="0.001101" res="347072.0" algo="FTMS"/>
<pk mz="382.226044" i="1740698.4" sn="12.11" a="1214.89" fwhm="0.000903" res="423377.0" algo="FTMS"/>
<pk mz="383.004576" i="1312223.6" sn="8.55" a="960.96" fwhm="0.001135" res="337362.7" algo="FTMS"/>
<pk mz="383.025577" i="2465637.0" sn="18.13" a="2075.28" fwhm="0.000983" res="389499.7" algo="FTMS"/>
<pk mz="383.040941" i="1784680.8" sn="12.48" a="1336.15" fwhm="0.000873" res="438614.0" algo="FTMS"/>
<pk mz="383.061978" i="6042222.0" sn="47.84" a="6950.91" fwhm="0.001162" res="329605.4" algo="FTMS"/>
<pk mz="383.077040" i="1512305.9" sn="10.22" a="1191.41" fwhm="0.000979" res="391224.7" algo="FTMS"/>
<pk mz="383.098388" i="7417463.5" sn="59.26" a="7973.83" fwhm="0.001098" res="349029.1" algo="FTMS"/>
<pk mz="383.101623" i="9924216.0" sn="80.07" a="11056.30" fwhm="0.001146" res="334376.7" algo="FTMS"/>
<pk mz="383.109608" i="1419386.1" sn="9.44" a="989.40" fwhm="0.000903" res="424056.1" algo="FTMS"/>
<pk mz="383.111578" i="1506682.6" sn="10.17" a="1604.15" fwhm="0.001377" res="278136.0" algo="FTMS"/>
<pk mz="383.129334" i="1717375.1" sn="11.92" a="1565.24" fwhm="0.001134" res="337837.6" algo="FTMS"/>
<pk mz="383.134795" i="6184576.5" sn="49.02" a="6404.45" fwhm="0.001078" res="355453.5" algo="FTMS"/>
<pk mz="383.138066" i="1269249.4" sn="8.20" a="1265.64" fwhm="0.001353" res="283211.7" algo="FTMS"/>
<pk mz="383.147794" i="8797828.0" sn="70.72" a="9458.31" fwhm="0.001084" res="353505.9" algo="FTMS"/>
<pk mz="383.171158" i="6353546.0" sn="50.42" a="6686.45" fwhm="0.001065" res="359738.5" algo="FTMS"/>
<pk mz="383.184203" i="2244493.0" sn="16.30" a="2283.57" fwhm="0.001093" res="350581.3" algo="FTMS"/>
<pk mz="383.202211" i="1261201.6" sn="8.13" a="763.45" fwhm="0.001043" res="367371.1" algo="FTMS"/>
<pk mz="383.207527" i="11170451.0" sn="90.42" a="13026.90" fwhm="0.001158" res="330820.2" algo="FTMS"/>
<pk mz="383.243859" i="2150812.3" sn="15.52" a="2280.14" fwhm="0.001233" res="310889.0" algo="FTMS"/>
<pk mz="384.057267" i="1149930.3" sn="7.20" a="973.00" fwhm="0.001105" res="347408.8" algo="FTMS"/>
<pk mz="384.065414" i="2131564.3" sn="15.36" a="2210.15" fwhm="0.001233" res="311471.4" algo="FTMS"/>
<pk mz="384.093453" i="1736307.4" sn="12.07" a="1439.76" fwhm="0.001061" res="361930.2" algo="FTMS"/>
<pk mz="384.101710" i="2326901.5" sn="16.98" a="2213.70" fwhm="0.001088" res="353107.0" algo="FTMS"/>
<pk mz="384.104915" i="2874230.3" sn="21.52" a="2494.87" fwhm="0.000967" res="397336.1" algo="FTMS"/>
<pk mz="384.130165" i="1519484.8" sn="10.27" a="1065.72" fwhm="0.000889" res="431870.2" algo="FTMS"/>
<pk mz="384.141240" i="1271039.5" sn="8.21" a="1479.53" fwhm="0.001600" res="240118.7" algo="FTMS"/>
<pk mz="384.151154" i="1287298.0" sn="8.34" a="957.49" fwhm="0.001084" res="354255.0" algo="FTMS"/>
<pk mz="384.174727" i="1292424.0" sn="8.39" a="726.50" fwhm="0.000877" res="437847.5" algo="FTMS"/>
<pk mz="384.177680" i="2353544.8" sn="17.20" a="2355.22" fwhm="0.001156" res="332454.7" algo="FTMS"/>
<pk mz="384.210850" i="2482321.3" sn="18.27" a="2440.78" fwhm="0.001142" res="336329.2" algo="FTMS"/>
<pk mz="385.020088" i="1669598.3" sn="11.52" a="1738.45" fwhm="0.001265" res="304339.6" algo="FTMS"/>
<pk mz="385.041220" i="2457443.5" sn="18.06" a="2508.19" fwhm="0.001155" res="333408.8" algo="FTMS"/>
<pk mz="385.056527" i="1968999.5" sn="14.00" a="1571.15" fwhm="0.000913" res="421967.2" algo="FTMS"/>
<pk mz="385.077627" i="6083693.0" sn="48.18" a="6849.45" fwhm="0.001182" res="325717.8" algo="FTMS"/>
<pk mz="385.092923" i="1526128.8" sn="10.33" a="931.73" fwhm="0.000824" res="467467.9" algo="FTMS"/>
<pk mz="385.114009" i="6813814.0" sn="54.24" a="7257.63" fwhm="0.001078" res="357396.1" algo="FTMS"/>
<pk mz="385.125223" i="35004536.0" sn="288.35" a="38370.89" fwhm="0.001059" res="363706.0" algo="FTMS"/>
<pk mz="385.144852" i="3454078.0" sn="26.34" a="3704.68" fwhm="0.001106" res="348302.2" algo="FTMS"/>
<pk mz="385.150379" i="6981759.5" sn="55.63" a="7390.56" fwhm="0.001074" res="358772.2" algo="FTMS"/>
<pk mz="385.161861" i="1472898.3" sn="9.88" a="939.07" fwhm="0.001001" res="384951.6" algo="FTMS"/>
<pk mz="385.163427" i="2410114.5" sn="17.67" a="2161.54" fwhm="0.001037" res="371580.2" algo="FTMS"/>
<pk mz="385.173030" i="1896837.0" sn="13.40" a="1698.36" fwhm="0.001062" res="362685.1" algo="FTMS"/>
<pk mz="385.178671" i="1902982.5" sn="13.46" a="1723.36" fwhm="0.001099" res="350495.3" algo="FTMS"/>
<pk mz="385.186770" i="10551433.0" sn="85.28" a="12205.07" fwhm="0.001153" res="333989.0" algo="FTMS"/>
<pk mz="385.209288" i="1376014.3" sn="9.08" a="1085.30" fwhm="0.001053" res="365725.6" algo="FTMS"/>
<pk mz="385.223159" i="7250065.5" sn="57.86" a="8383.21" fwhm="0.001186" res="324805.1" algo="FTMS"/>
<pk mz="385.259672" i="1691675.0" sn="11.70" a="1460.61" fwhm="0.001260" res="305674.4" algo="FTMS"/>
<pk mz="386.051823" i="1381347.9" sn="9.12" a="1006.12" fwhm="0.000996" res="387715.0" algo="FTMS"/>
<pk mz="386.072832" i="1451113.3" sn="9.70" a="972.01" fwhm="0.000901" res="428629.1" algo="FTMS"/>
<pk mz="386.080877" i="1583723.3" sn="10.80" a="1637.99" fwhm="0.001347" res="286518.0" algo="FTMS"/>
<pk mz="386.109348" i="1290866.5" sn="8.37" a="875.50" fwhm="0.000963" res="401092.0" algo="FTMS"/>
<pk mz="386.117279" i="1585524.5" sn="10.82" a="1114.13" fwhm="0.000935" res="412822.1" algo="FTMS"/>
<pk mz="386.120488" i="1767413.3" sn="12.33" a="1760.99" fwhm="0.001237" res="312085.4" algo="FTMS"/>
<pk mz="386.128542" i="5230455.5" sn="41.09" a="5600.34" fwhm="0.001114" res="346682.1" algo="FTMS"/>
<pk mz="386.145649" i="1781115.6" sn="12.44" a="1394.39" fwhm="0.000951" res="405956.3" algo="FTMS"/>
<pk mz="386.153856" i="1871229.8" sn="13.19" a="1777.29" fwhm="0.001162" res="332227.4" algo="FTMS"/>
<pk mz="386.156906" i="2655102.5" sn="19.70" a="2617.85" fwhm="0.001196" res="323001.9" algo="FTMS"/>
<pk mz="386.182011" i="2153605.0" sn="15.53" a="1635.88" fwhm="0.000909" res="424736.2" algo="FTMS"/>
<pk mz="386.190179" i="2154119.0" sn="15.54" a="1852.79" fwhm="0.001025" res="376702.4" algo="FTMS"/>
<pk mz="386.193294" i="2142087.8" sn="15.44" a="1871.83" fwhm="0.001068" res="361499.8" algo="FTMS"/>
<pk mz="386.226498" i="1766032.1" sn="12.32" a="1362.66" fwhm="0.000963" res="401164.5" algo="FTMS"/>
<pk mz="386.999224" i="1255764.3" sn="8.08" a="915.19" fwhm="0.000975" res="397060.2" algo="FTMS"/>
<pk mz="387.035752" i="2045533.5" sn="14.64" a="1399.65" fwhm="0.000835" res="463762.3" algo="FTMS"/>
<pk mz="387.046974" i="1181408.4" sn="7.46" a="823.79" fwhm="0.000937" res="413038.6" algo="FTMS"/>
<pk mz="387.052311" i="1732961.8" sn="12.04" a="1335.30" fwhm="0.000896" res="431854.4" algo="FTMS"/>
<pk mz="387.056862" i="2712162.8" sn="20.17" a="2271.01" fwhm="0.000947" res="408887.8" algo="FTMS"/>
<pk mz="387.072229" i="3010406.8" sn="22.65" a="3220.75" fwhm="0.001172" res="330152.0" algo="FTMS"/>
<pk mz="387.093225" i="4110956.0" sn="31.79" a="4288.27" fwhm="0.001085" res="356649.3" algo="FTMS"/>
<pk mz="387.104518" i="2016111.0" sn="14.39" a="1833.26" fwhm="0.001080" res="358491.2" algo="FTMS"/>
<pk mz="387.108491" i="1735024.0" sn="12.06" a="1364.52" fwhm="0.000967" res="400484.1" algo="FTMS"/>
<pk mz="387.129624" i="5024373.5" sn="39.37" a="5422.07" fwhm="0.001097" res="352855.1" algo="FTMS"/>
<pk mz="387.140942" i="6275704.0" sn="49.77" a="6937.04" fwhm="0.001113" res="347732.6" algo="FTMS"/>
<pk mz="387.152284" i="1282555.1" sn="8.30" a="953.43" fwhm="0.000997" res="388292.7" algo="FTMS"/>
<pk mz="387.158071" i="1594620.5" sn="10.89" a="1329.23" fwhm="0.001081" res="358300.9" algo="FTMS"/>
<pk mz="387.166035" i="9839231.0" sn="79.36" a="11300.11" fwhm="0.001171" res="330701.5" algo="FTMS"/>
<pk mz="387.188487" i="4807300.5" sn="37.57" a="4982.00" fwhm="0.001113" res="348027.8" algo="FTMS"/>
<pk mz="387.194328" i="3992197.8" sn="30.80" a="3879.47" fwhm="0.001058" res="366001.2" algo="FTMS"/>
<pk mz="387.202433" i="10380936.0" sn="83.86" a="12008.22" fwhm="0.001158" res="334291.7" algo="FTMS"/>
<pk mz="387.224792" i="1328781.5" sn="8.68" a="1252.50" fwhm="0.001304" res="296994.4" algo="FTMS"/>
<pk mz="387.238838" i="5693073.0" sn="44.93" a="5881.74" fwhm="0.001080" res="358497.6" algo="FTMS"/>
<pk mz="387.250027" i="1191443.9" sn="7.54" a="819.15" fwhm="0.000962" res="402363.0" algo="FTMS"/>
<pk mz="387.275400" i="1204506.4" sn="7.65" a="849.73" fwhm="0.000909" res="426118.8" algo="FTMS"/>
<pk mz="388.030795" i="1353434.1" sn="8.89" a="1159.32" fwhm="0.001192" res="325538.9" algo="FTMS"/>
<pk mz="388.067223" i="1154211.4" sn="7.23" a="1088.94" fwhm="0.001386" res="279960.8" algo="FTMS"/>
<pk mz="388.075595" i="1772133.5" sn="12.36" a="1660.09" fwhm="0.001171" res="331456.0" algo="FTMS"/>
<pk mz="388.133094" i="1192436.1" sn="7.55" a="820.65" fwhm="0.000885" res="438347.5" algo="FTMS"/>
<pk mz="388.136045" i="2549108.8" sn="18.82" a="2612.88" fwhm="0.001142" res="339840.5" algo="FTMS"/>
<pk mz="388.144335" i="2098807.0" sn="15.08" a="1922.66" fwhm="0.001082" res="358584.1" algo="FTMS"/>
<pk mz="388.161214" i="2502523.3" sn="18.43" a="2355.93" fwhm="0.001068" res="363329.6" algo="FTMS"/>
<pk mz="388.169353" i="1740157.4" sn="12.10" a="1350.26" fwhm="0.000899" res="431578.6" algo="FTMS"/>
<pk mz="388.172474" i="4252542.0" sn="32.96" a="4127.26" fwhm="0.001038" res="374101.4" algo="FTMS"/>
<pk mz="388.191794" i="1408131.0" sn="9.34" a="1091.01" fwhm="0.001001" res="387698.3" algo="FTMS"/>
<pk mz="388.197465" i="1357956.5" sn="8.92" a="1121.08" fwhm="0.001099" res="353193.4" algo="FTMS"/>
<pk mz="388.205724" i="2682758.5" sn="19.92" a="2443.47" fwhm="0.001034" res="375508.4" algo="FTMS"/>
<pk mz="389.014978" i="1843284.1" sn="12.95" a="1677.50" fwhm="0.001111" res="350198.6" algo="FTMS"/>
<pk mz="389.026184" i="1286487.0" sn="8.33" a="789.32" fwhm="0.000806" res="482694.6" algo="FTMS"/>
<pk mz="389.051411" i="4201565.5" sn="32.54" a="3882.17" fwhm="0.000977" res="398301.8" algo="FTMS"/>
<pk mz="389.054866" i="1313246.3" sn="8.55" a="1394.78" fwhm="0.001356" res="286976.1" algo="FTMS"/>
<pk mz="389.062801" i="1706080.3" sn="11.81" a="1831.10" fwhm="0.001273" res="305677.7" algo="FTMS"/>
<pk mz="389.066076" i="2072673.1" sn="14.86" a="1885.68" fwhm="0.001078" res="360797.4" algo="FTMS"/>
<pk mz="389.072363" i="2022434.8" sn="14.44" a="2711.81" fwhm="0.001567" res="248244.0" algo="FTMS"/>
<pk mz="389.079523" i="1227876.5" sn="7.84" a="1005.14" fwhm="0.001108" res="351162.0" algo="FTMS"/>
<pk mz="389.087692" i="5717606.5" sn="45.13" a="6657.77" fwhm="0.001205" res="322997.6" algo="FTMS"/>
<pk mz="389.091150" i="1858663.5" sn="13.08" a="1539.56" fwhm="0.001015" res="383479.0" algo="FTMS"/>
<pk mz="389.102369" i="12764266.0" sn="103.65" a="15211.89" fwhm="0.001169" res="332776.6" algo="FTMS"/>
<pk mz="389.108812" i="2858092.0" sn="21.38" a="2522.88" fwhm="0.000962" res="404509.6" algo="FTMS"/>
<pk mz="389.120118" i="1561198.9" sn="10.61" a="1382.64" fwhm="0.001193" res="326182.4" algo="FTMS"/>
<pk mz="389.124343" i="2258032.0" sn="16.40" a="2230.65" fwhm="0.001102" res="353243.8" algo="FTMS"/>
<pk mz="389.137217" i="2110579.3" sn="15.17" a="1962.18" fwhm="0.001084" res="359014.8" algo="FTMS"/>
<pk mz="389.145301" i="4032117.3" sn="31.13" a="4315.08" fwhm="0.001164" res="334257.8" algo="FTMS"/>
<pk mz="389.156589" i="9104504.0" sn="73.25" a="10254.79" fwhm="0.001115" res="348945.7" algo="FTMS"/>
<pk mz="389.167596" i="2004346.9" sn="14.29" a="2000.64" fwhm="0.001191" res="326662.3" algo="FTMS"/>
<pk mz="389.173720" i="2295420.5" sn="16.71" a="1836.98" fwhm="0.000904" res="430707.9" algo="FTMS"/>
<pk mz="389.179172" i="5770878.0" sn="45.57" a="6496.91" fwhm="0.001173" res="331810.2" algo="FTMS"/>
<pk mz="389.181684" i="6700158.5" sn="53.29" a="7891.05" fwhm="0.001220" res="319062.1" algo="FTMS"/>
<pk mz="389.191351" i="1279617.0" sn="8.27" a="766.61" fwhm="0.000902" res="431646.8" algo="FTMS"/>
<pk mz="389.192795" i="1127297.4" sn="7.01" a="654.73" fwhm="0.000790" res="492502.5" algo="FTMS"/>
<pk mz="389.209954" i="3291781.8" sn="24.98" a="3249.91" fwhm="0.001080" res="360243.2" algo="FTMS"/>
<pk mz="389.218084" i="4807304.0" sn="37.57" a="5838.57" fwhm="0.001275" res="305327.9" algo="FTMS"/>
<pk mz="389.254508" i="2686097.0" sn="19.95" a="2562.81" fwhm="0.001139" res="341863.4" algo="FTMS"/>
<pk mz="390.046558" i="1938650.4" sn="13.74" a="1905.29" fwhm="0.001231" res="316856.8" algo="FTMS"/>
<pk mz="390.054817" i="1839196.5" sn="12.92" a="1462.60" fwhm="0.000981" res="397517.8" algo="FTMS"/>
<pk mz="390.057956" i="9338205.0" sn="75.19" a="11246.95" fwhm="0.001204" res="323999.4" algo="FTMS"/>
<pk mz="390.066882" i="3437407.5" sn="26.19" a="3376.00" fwhm="0.001112" res="350883.5" algo="FTMS"/>
<pk mz="390.082940" i="2078051.6" sn="14.90" a="1870.57" fwhm="0.001017" res="383427.0" algo="FTMS"/>
<pk mz="390.087083" i="16637285.0" sn="135.81" a="19654.69" fwhm="0.001144" res="341116.3" algo="FTMS"/>
<pk mz="390.091126" i="2630245.8" sn="19.48" a="2589.60" fwhm="0.001082" res="360607.0" algo="FTMS"/>
<pk mz="390.105689" i="2211689.5" sn="16.01" a="2352.46" fwhm="0.001205" res="323744.6" algo="FTMS"/>
<pk mz="390.123519" i="13243758.0" sn="107.63" a="15101.84" fwhm="0.001125" res="346643.4" algo="FTMS"/>
<pk mz="390.140562" i="2646130.3" sn="19.62" a="2923.46" fwhm="0.001196" res="326252.9" algo="FTMS"/>
<pk mz="390.148634" i="1359220.4" sn="8.93" a="1167.95" fwhm="0.001261" res="309396.8" algo="FTMS"/>
<pk mz="390.160042" i="2049399.3" sn="14.66" a="1530.37" fwhm="0.000858" res="454772.1" algo="FTMS"/>
<pk mz="390.167040" i="1396729.0" sn="9.24" a="1241.88" fwhm="0.001215" res="321188.7" algo="FTMS"/>
<pk mz="390.176884" i="2530939.5" sn="18.66" a="2386.37" fwhm="0.001060" res="368075.4" algo="FTMS"/>
<pk mz="390.182511" i="1303677.0" sn="8.47" a="873.06" fwhm="0.000890" res="438175.7" algo="FTMS"/>
<pk mz="390.185083" i="1306493.6" sn="8.49" a="767.42" fwhm="0.000878" res="444590.4" algo="FTMS"/>
<pk mz="390.213319" i="2581636.8" sn="19.08" a="2348.97" fwhm="0.001034" res="377383.7" algo="FTMS"/>
<pk mz="390.221320" i="1308550.9" sn="8.51" a="699.33" fwhm="0.000795" res="491055.8" algo="FTMS"/>
<pk mz="391.030611" i="2570836.8" sn="18.76" a="2976.92" fwhm="0.001330" res="294113.0" algo="FTMS"/>
<pk mz="391.066959" i="8127070.0" sn="64.34" a="9231.18" fwhm="0.001160" res="337039.7" algo="FTMS"/>
<pk mz="391.070264" i="1569246.9" sn="10.54" a="1559.39" fwhm="0.001292" res="302798.5" algo="FTMS"/>
<pk mz="391.078167" i="2216800.8" sn="15.85" a="1927.03" fwhm="0.001007" res="388329.1" algo="FTMS"/>
<pk mz="391.081531" i="1936737.6" sn="13.56" a="1830.56" fwhm="0.001104" res="354096.9" algo="FTMS"/>
<pk mz="391.090389" i="2481252.0" sn="18.02" a="1915.19" fwhm="0.000914" res="427755.9" algo="FTMS"/>
<pk mz="391.098561" i="4501094.0" sn="34.59" a="4902.81" fwhm="0.001187" res="329437.0" algo="FTMS"/>
<pk mz="391.103452" i="5308007.5" sn="41.21" a="6265.18" fwhm="0.001268" res="308325.4" algo="FTMS"/>
<pk mz="391.106793" i="4064872.3" sn="31.01" a="4319.18" fwhm="0.001183" res="330489.8" algo="FTMS"/>
<pk mz="391.114667" i="10061418.0" sn="80.20" a="12063.64" fwhm="0.001191" res="328393.6" algo="FTMS"/>
<pk mz="391.116566" i="2007914.6" sn="14.14" a="1918.17" fwhm="0.001161" res="336907.0" algo="FTMS"/>
<pk mz="391.124650" i="1783148.6" sn="12.30" a="1463.49" fwhm="0.001038" res="376918.6" algo="FTMS"/>
<pk mz="391.126887" i="1976941.3" sn="13.89" a="1561.19" fwhm="0.000937" res="417298.2" algo="FTMS"/>
<pk mz="391.139698" i="2504560.5" sn="18.21" a="2304.07" fwhm="0.001073" res="364499.8" algo="FTMS"/>
<pk mz="391.151094" i="1653235.4" sn="11.23" a="1391.66" fwhm="0.001084" res="360702.7" algo="FTMS"/>
<pk mz="391.152901" i="3576435.8" sn="27.01" a="3708.27" fwhm="0.001160" res="337263.7" algo="FTMS"/>
<pk mz="391.160902" i="2969718.0" sn="22.03" a="3056.52" fwhm="0.001157" res="338159.4" algo="FTMS"/>
<pk mz="391.170769" i="1198072.4" sn="7.50" a="1261.54" fwhm="0.001449" res="269963.7" algo="FTMS"/>
<pk mz="391.172080" i="1181048.8" sn="7.36" a="765.05" fwhm="0.000822" res="475752.2" algo="FTMS"/>
<pk mz="391.176212" i="1327993.8" sn="8.56" a="875.89" fwhm="0.000881" res="444010.3" algo="FTMS"/>
<pk mz="391.189306" i="4161661.0" sn="31.81" a="4621.47" fwhm="0.001191" res="328476.8" algo="FTMS"/>
<pk mz="391.197358" i="3284607.3" sn="24.61" a="3138.37" fwhm="0.001038" res="376911.3" algo="FTMS"/>
<pk mz="391.207164" i="1161601.6" sn="7.20" a="791.38" fwhm="0.001022" res="382932.8" algo="FTMS"/>
<pk mz="391.225619" i="3115142.3" sn="23.22" a="3314.37" fwhm="0.001137" res="344074.0" algo="FTMS"/>
<pk mz="391.233706" i="1825160.4" sn="12.64" a="1604.71" fwhm="0.001106" res="353592.8" algo="FTMS"/>
<pk mz="392.025838" i="1273682.1" sn="8.11" a="935.70" fwhm="0.000954" res="411119.2" algo="FTMS"/>
<pk mz="392.062226" i="4589915.5" sn="35.32" a="5409.60" fwhm="0.001270" res="308594.0" algo="FTMS"/>
<pk mz="392.070347" i="20582238.0" sn="166.51" a="24620.15" fwhm="0.001179" res="332413.9" algo="FTMS"/>
<pk mz="392.073724" i="1254622.3" sn="7.96" a="896.82" fwhm="0.001062" res="369011.6" algo="FTMS"/>
<pk mz="392.098501" i="2099300.8" sn="14.89" a="2108.59" fwhm="0.001226" res="319706.6" algo="FTMS"/>
<pk mz="392.102802" i="1707109.8" sn="11.67" a="1494.27" fwhm="0.001069" res="366753.8" algo="FTMS"/>
<pk mz="392.106836" i="1582950.8" sn="10.65" a="1027.18" fwhm="0.000943" res="415843.2" algo="FTMS"/>
<pk mz="392.109997" i="1335015.5" sn="8.62" a="1136.80" fwhm="0.001172" res="334514.3" algo="FTMS"/>
<pk mz="392.118915" i="78600040.0" sn="642.44" a="83876.49" fwhm="0.001038" res="377639.5" algo="FTMS"/>
<pk mz="392.135273" i="1193710.0" sn="7.46" a="983.28" fwhm="0.001081" res="362618.2" algo="FTMS"/>
<pk mz="392.146133" i="2076528.8" sn="14.70" a="2152.26" fwhm="0.001200" res="326873.9" algo="FTMS"/>
<pk mz="392.156224" i="3458163.3" sn="26.03" a="4028.96" fwhm="0.001289" res="304230.8" algo="FTMS"/>
<pk mz="392.182545" i="3047546.0" sn="22.67" a="3020.33" fwhm="0.001124" res="348881.4" algo="FTMS"/>
<pk mz="392.192505" i="1711100.6" sn="11.70" a="1715.65" fwhm="0.001294" res="303007.2" algo="FTMS"/>
<pk mz="393.046303" i="5331542.0" sn="41.40" a="5987.77" fwhm="0.001106" res="355514.3" algo="FTMS"/>
<pk mz="393.073705" i="3798109.3" sn="28.82" a="3515.93" fwhm="0.001050" res="374194.8" algo="FTMS"/>
<pk mz="393.082636" i="7385183.5" sn="58.25" a="8868.93" fwhm="0.001217" res="322940.8" algo="FTMS"/>
<pk mz="393.085914" i="2783072.3" sn="20.49" a="3174.21" fwhm="0.001306" res="300950.4" algo="FTMS"/>
<pk mz="393.093869" i="2062690.3" sn="14.58" a="2296.92" fwhm="0.001350" res="291091.9" algo="FTMS"/>
<pk mz="393.095931" i="1371234.8" sn="8.91" a="857.20" fwhm="0.000850" res="462538.0" algo="FTMS"/>
<pk mz="393.103720" i="5512293.0" sn="42.88" a="5335.24" fwhm="0.001018" res="385998.4" algo="FTMS"/>
<pk mz="393.122243" i="1028675712.0" z="-1" sn="8436.17" a="1019979.44" fwhm="0.000998" res="393811.9" algo="FTMS" component_name="C" deconvoluted_molecular_mass="393.123052" deconvoluted_isotopic_mass="393.123043"/>
<pk mz="393.130204" i="5367915.5" sn="41.70" a="5646.26" fwhm="0.001288" res="305343.4" algo="FTMS"/>
<pk mz="393.149901" i="1375600.6" sn="8.95" a="1272.08" fwhm="0.001254" res="313411.3" algo="FTMS"/>
<pk mz="393.155587" i="2508402.0" sn="18.24" a="2317.32" fwhm="0.001192" res="329800.0" algo="FTMS"/>
<pk mz="393.168546" i="4759669.5" sn="36.71" a="5449.53" fwhm="0.001168" res="336752.5" algo="FTMS"/>
<pk mz="393.186202" i="1898233.9" sn="13.24" a="2054.88" fwhm="0.001328" res="296089.1" algo="FTMS"/>
<pk mz="393.191910" i="1468027.3" sn="9.71" a="1245.11" fwhm="0.001173" res="335298.0" algo="FTMS"/>
<pk mz="393.204853" i="6909566.5" sn="54.34" a="8382.42" fwhm="0.001260" res="312113.6" algo="FTMS"/>
<pk mz="393.212951" i="3138432.8" sn="23.41" a="3753.86" fwhm="0.001357" res="289860.7" algo="FTMS"/>
<pk mz="393.241170" i="2082695.9" sn="14.75" a="1972.32" fwhm="0.001099" res="357728.5" algo="FTMS"/>
<pk mz="393.277635" i="1609361.1" sn="10.87" a="1154.79" fwhm="0.000885" res="444193.5" algo="FTMS"/>
<pk mz="394.041703" i="1720148.0" sn="11.77" a="1337.47" fwhm="0.000941" res="418936.9" algo="FTMS"/>
<pk mz="394.049671" i="1757270.1" sn="12.08" a="1320.58" fwhm="0.000908" res="434063.7" algo="FTMS"/>
<pk mz="394.077942" i="1957981.3" sn="13.72" a="1693.03" fwhm="0.001040" res="379080.9" algo="FTMS"/>
<pk mz="394.086039" i="6242655.5" sn="48.87" a="6888.75" fwhm="0.001166" res="337977.5" algo="FTMS"/>
<pk mz="394.098102" i="1270370.5" sn="8.08" a="1061.60" fwhm="0.001079" res="365208.5" algo="FTMS"/>
<pk mz="394.125713" i="101701992.0" z="-1" sn="831.95" a="109393.49" fwhm="0.001034" res="381221.1" algo="FTMS" component_name="C" deconvoluted_molecular_mass="393.123052" deconvoluted_isotopic_mass="394.126518"/>
<pk mz="394.161967" i="1579378.8" sn="10.62" a="1456.23" fwhm="0.001160" res="339812.0" algo="FTMS"/>
<pk mz="394.171925" i="1687285.3" sn="11.50" a="1531.17" fwhm="0.001163" res="338936.4" algo="FTMS"/>
<pk mz="394.208267" i="1879422.5" sn="13.08" a="1682.61" fwhm="0.001047" res="376556.8" algo="FTMS"/>
<pk mz="395.025657" i="2454863.3" sn="17.80" a="2294.53" fwhm="0.001100" res="358972.7" algo="FTMS"/>
<pk mz="395.028839" i="3625552.0" sn="27.40" a="3934.29" fwhm="0.001201" res="328816.4" algo="FTMS"/>
<pk mz="395.061959" i="6148184.5" sn="48.10" a="7051.86" fwhm="0.001196" res="330415.0" algo="FTMS"/>
<pk mz="395.075249" i="1433179.9" sn="9.42" a="995.00" fwhm="0.001104" res="357857.1" algo="FTMS"/>
<pk mz="395.098309" i="6258786.0" sn="49.00" a="7506.01" fwhm="0.001232" res="320715.7" algo="FTMS"/>
<pk mz="395.101813" i="1802082.6" sn="12.44" a="1469.16" fwhm="0.001056" res="374294.7" algo="FTMS"/>
<pk mz="395.109654" i="1564516.6" sn="10.49" a="960.37" fwhm="0.000788" res="501315.6" algo="FTMS"/>
<pk mz="395.111423" i="1533925.1" sn="10.24" a="1397.37" fwhm="0.001143" res="345550.0" algo="FTMS"/>
<pk mz="395.118216" i="17384038.0" sn="140.27" a="21281.53" fwhm="0.001212" res="325985.1" algo="FTMS"/>
<pk mz="395.126643" i="7118441.0" sn="56.05" a="8769.40" fwhm="0.001294" res="305247.7" algo="FTMS"/>
<pk mz="395.129159" i="6042217.5" z="-1" sn="47.23" a="7203.15" fwhm="0.001199" res="329445.1" algo="FTMS" component_name="C" deconvoluted_molecular_mass="393.123052" deconvoluted_isotopic_mass="395.129968"/>
<pk mz="395.131996" i="1812842.4" sn="12.53" a="1588.92" fwhm="0.001056" res="374335.5" algo="FTMS"/>
<pk mz="395.134753" i="4281963.0" sn="32.79" a="4814.69" fwhm="0.001234" res="320153.2" algo="FTMS"/>
<pk mz="395.138099" i="8217196.0" sn="65.07" a="9760.95" fwhm="0.001228" res="321845.2" algo="FTMS"/>
<pk mz="395.147765" i="4318318.5" sn="33.08" a="4591.21" fwhm="0.001124" res="351483.3" algo="FTMS"/>
<pk mz="395.165546" i="2044787.0" sn="14.43" a="2133.46" fwhm="0.001340" res="294932.8" algo="FTMS"/>
<pk mz="395.171186" i="5314676.5" sn="41.26" a="6208.09" fwhm="0.001263" res="312972.8" algo="FTMS"/>
<pk mz="395.174623" i="1169909.3" sn="7.26" a="803.29" fwhm="0.001037" res="381142.3" algo="FTMS"/>
<pk mz="395.184257" i="3651191.8" sn="27.61" a="3635.82" fwhm="0.001122" res="352288.8" algo="FTMS"/>
<pk mz="395.201854" i="2493564.3" sn="18.11" a="2802.72" fwhm="0.001312" res="301190.8" algo="FTMS"/>
<pk mz="395.207225" i="2151037.5" sn="15.31" a="2618.39" fwhm="0.001506" res="262455.0" algo="FTMS"/>
<pk mz="395.220507" i="6326913.0" sn="49.56" a="7204.61" fwhm="0.001192" res="331468.0" algo="FTMS"/>
<pk mz="395.243813" i="1513863.0" sn="10.08" a="1262.41" fwhm="0.001094" res="361198.2" algo="FTMS"/>
<pk mz="396.057120" i="1589462.8" sn="10.70" a="1324.34" fwhm="0.001116" res="354859.2" algo="FTMS"/>
<pk mz="396.059749" i="1199319.5" sn="7.50" a="769.50" fwhm="0.000916" res="432511.5" algo="FTMS"/>
<pk mz="396.065294" i="2022744.9" sn="14.25" a="1751.01" fwhm="0.000998" res="396860.9" algo="FTMS"/>
<pk mz="396.077709" i="1181852.1" sn="7.35" a="1047.97" fwhm="0.001582" res="250366.8" algo="FTMS"/>
<pk mz="396.093529" i="2147936.0" sn="15.28" a="2101.45" fwhm="0.001115" res="355171.4" algo="FTMS"/>
<pk mz="396.101624" i="2055010.3" sn="14.52" a="1911.42" fwhm="0.001096" res="361513.8" algo="FTMS"/>
<pk mz="396.121667" i="2646631.3" sn="19.37" a="2739.89" fwhm="0.001184" res="334475.2" algo="FTMS"/>
<pk mz="396.123950" i="1318247.9" sn="8.47" a="838.70" fwhm="0.000901" res="439716.5" algo="FTMS"/>
<pk mz="396.130116" i="2283881.5" z="-1" sn="16.39" a="2347.03" fwhm="0.001153" res="343489.8" algo="FTMS" component_name="C" deconvoluted_molecular_mass="393.123052" deconvoluted_isotopic_mass="396.130929"/>
<pk mz="396.141196" i="2437484.3" sn="17.65" a="2532.88" fwhm="0.001166" res="339631.4" algo="FTMS"/>
<pk mz="396.152387" i="24533872.0" sn="198.92" a="30777.51" fwhm="0.001202" res="329609.8" algo="FTMS"/>
<pk mz="396.174624" i="1230068.9" sn="7.75" a="914.51" fwhm="0.000973" res="407326.9" algo="FTMS"/>
<pk mz="396.177626" i="1457781.6" sn="9.62" a="1058.54" fwhm="0.000957" res="414129.4" algo="FTMS"/>
<pk mz="396.187703" i="1241464.3" sn="7.84" a="1033.67" fwhm="0.001010" res="392297.5" algo="FTMS"/>
<pk mz="396.223803" i="1190401.5" sn="7.42" a="1019.47" fwhm="0.001112" res="356375.8" algo="FTMS"/>
<pk mz="397.041257" i="4038226.5" sn="30.78" a="4353.74" fwhm="0.001190" res="333756.6" algo="FTMS"/>
<pk mz="397.077701" i="6591580.0" sn="51.73" a="7480.64" fwhm="0.001152" res="344793.1" algo="FTMS"/>
<pk mz="397.080874" i="31841372.0" sn="258.86" a="37176.59" fwhm="0.001127" res="352438.6" algo="FTMS"/>
<pk mz="397.089004" i="1344350.8" sn="8.68" a="923.84" fwhm="0.001107" res="358759.7" algo="FTMS"/>
<pk mz="397.113942" i="5947493.0" sn="46.44" a="6972.09" fwhm="0.001194" res="332567.0" algo="FTMS"/>
<pk mz="397.117319" i="3372646.0" sn="25.32" a="3610.07" fwhm="0.001186" res="334837.6" algo="FTMS"/>
<pk mz="397.125072" i="1378152.0" sn="8.96" a="1167.28" fwhm="0.001136" res="349629.2" algo="FTMS"/>
<pk mz="397.127030" i="3403880.5" sn="25.58" a="3975.85" fwhm="0.001302" res="305118.2" algo="FTMS"/>
<pk mz="397.136580" i="3963499.0" sn="30.17" a="4622.45" fwhm="0.001234" res="321870.3" algo="FTMS"/>
<pk mz="397.144730" i="1298797.0" sn="8.31" a="913.38" fwhm="0.001122" res="353885.9" algo="FTMS"/>
<pk mz="397.150376" i="5897326.5" sn="46.03" a="6334.54" fwhm="0.001096" res="362217.6" algo="FTMS"/>
<pk mz="397.155873" i="3915888.0" sn="29.78" a="3761.94" fwhm="0.001059" res="375104.2" algo="FTMS"/>
<pk mz="397.163436" i="4057713.8" sn="30.94" a="4617.29" fwhm="0.001133" res="350542.5" algo="FTMS"/>
<pk mz="397.180964" i="1631030.4" sn="11.04" a="1819.26" fwhm="0.001398" res="284067.8" algo="FTMS"/>
<pk mz="397.186674" i="8335480.0" sn="66.03" a="10022.54" fwhm="0.001245" res="319048.6" algo="FTMS"/>
<pk mz="397.199827" i="1196539.1" sn="7.47" a="804.87" fwhm="0.000971" res="408914.2" algo="FTMS"/>
<pk mz="397.217799" i="1897343.8" sn="13.22" a="1473.13" fwhm="0.001034" res="384161.2" algo="FTMS"/>
<pk mz="397.223173" i="4733569.0" sn="36.49" a="5742.75" fwhm="0.001247" res="318536.0" algo="FTMS"/>
<pk mz="398.044432" i="1178963.5" sn="7.32" a="756.29" fwhm="0.000866" res="459647.5" algo="FTMS"/>
<pk mz="398.080808" i="1774428.8" sn="12.21" a="1604.98" fwhm="0.001177" res="338349.9" algo="FTMS"/>
<pk mz="398.084243" i="3290973.8" sn="24.65" a="3806.76" fwhm="0.001203" res="330912.2" algo="FTMS"/>
<pk mz="398.109228" i="1825892.1" sn="12.63" a="1722.11" fwhm="0.001150" res="346325.8" algo="FTMS"/>
<pk mz="398.117374" i="1603814.1" sn="10.81" a="1370.37" fwhm="0.001173" res="339350.1" algo="FTMS"/>
<pk mz="398.122519" i="2111847.5" sn="14.98" a="2304.21" fwhm="0.001291" res="308430.6" algo="FTMS"/>
<pk mz="398.131639" i="1147881.9" sn="7.07" a="882.11" fwhm="0.001064" res="374353.0" algo="FTMS"/>
<pk mz="398.139945" i="1485419.9" sn="9.84" a="1226.84" fwhm="0.000991" res="401911.4" algo="FTMS"/>
<pk mz="398.145854" i="1200365.5" sn="7.50" a="1161.62" fwhm="0.001378" res="288976.0" algo="FTMS"/>
<pk mz="398.156943" i="1651312.3" sn="11.20" a="1649.19" fwhm="0.001339" res="297318.3" algo="FTMS"/>
<pk mz="398.190080" i="2079608.8" sn="14.71" a="2023.93" fwhm="0.001125" res="353890.8" algo="FTMS"/>
<pk mz="398.193242" i="1877113.6" sn="13.05" a="1967.83" fwhm="0.001277" res="311743.5" algo="FTMS"/>
<pk mz="399.035667" i="2036305.6" sn="14.36" a="1991.25" fwhm="0.001206" res="330986.1" algo="FTMS"/>
<pk mz="399.056840" i="4150871.0" sn="31.70" a="4687.16" fwhm="0.001198" res="333170.5" algo="FTMS"/>
<pk mz="399.072111" i="1396058.9" sn="9.10" a="1572.01" fwhm="0.001490" res="267889.1" algo="FTMS"/>
<pk mz="399.093285" i="5786208.5" sn="45.12" a="7220.40" fwhm="0.001313" res="303978.0" algo="FTMS"/>
<pk mz="399.104647" i="1303267.3" sn="8.34" a="966.74" fwhm="0.001319" res="302537.1" algo="FTMS"/>
<pk mz="399.123976" i="1536232.3" sn="10.25" a="1785.71" fwhm="0.001421" res="280778.9" algo="FTMS"/>
<pk mz="399.129673" i="4562537.5" sn="35.08" a="5436.91" fwhm="0.001255" res="318033.1" algo="FTMS"/>
<pk mz="399.140840" i="2783340.5" sn="20.48" a="2888.50" fwhm="0.001204" res="331441.1" algo="FTMS"/>
<pk mz="399.142685" i="1684333.0" sn="11.47" a="1442.50" fwhm="0.001072" res="372254.5" algo="FTMS"/>
<pk mz="399.160477" i="1420913.6" sn="9.31" a="903.24" fwhm="0.000858" res="465365.4" algo="FTMS"/>
<pk mz="399.166053" i="7494259.0" sn="59.13" a="9650.04" fwhm="0.001349" res="295879.1" algo="FTMS"/>
<pk mz="399.188583" i="3163768.8" sn="23.60" a="3981.23" fwhm="0.001440" res="277289.9" algo="FTMS"/>
<pk mz="399.194495" i="1215610.4" sn="7.62" a="804.69" fwhm="0.000922" res="432914.5" algo="FTMS"/>
<pk mz="399.202428" i="9042556.0" sn="71.83" a="11026.29" fwhm="0.001231" res="324213.6" algo="FTMS"/>
<pk mz="399.238825" i="4441221.5" sn="34.08" a="5233.86" fwhm="0.001242" res="321442.7" algo="FTMS"/>
<pk mz="399.275196" i="2043535.1" sn="14.29" a="1759.19" fwhm="0.001094" res="365063.7" algo="FTMS"/>
<pk mz="400.067205" i="1156698.4" sn="7.07" a="968.19" fwhm="0.001170" res="341961.3" algo="FTMS"/>
<pk mz="400.085229" i="3812703.0" sn="28.67" a="3741.12" fwhm="0.001036" res="386051.2" algo="FTMS"/>
<pk mz="400.096321" i="1561697.9" sn="10.37" a="1322.88" fwhm="0.001317" res="303750.8" algo="FTMS"/>
<pk mz="400.103608" i="1459299.8" sn="9.53" a="1144.51" fwhm="0.001059" res="377981.6" algo="FTMS"/>
<pk mz="400.107848" i="1169764.9" sn="7.18" a="802.69" fwhm="0.000904" res="442802.4" algo="FTMS"/>
<pk mz="400.124762" i="1529065.1" sn="10.10" a="1763.69" fwhm="0.001440" res="277822.0" algo="FTMS"/>
<pk mz="400.133092" i="1403755.3" sn="9.08" a="1070.89" fwhm="0.001033" res="387165.4" algo="FTMS"/>
<pk mz="400.136082" i="2115180.0" sn="14.87" a="2085.29" fwhm="0.001183" res="338178.8" algo="FTMS"/>
<pk mz="400.137697" i="1492332.5" sn="9.80" a="990.46" fwhm="0.000854" res="468311.3" algo="FTMS"/>
<pk mz="400.161423" i="1382514.6" sn="8.91" a="1160.17" fwhm="0.001042" res="383995.7" algo="FTMS"/>
<pk mz="400.169394" i="2131316.5" sn="15.00" a="2120.04" fwhm="0.001192" res="335696.6" algo="FTMS"/>
<pk mz="400.172537" i="3085941.5" sn="22.76" a="3380.19" fwhm="0.001233" res="324675.5" algo="FTMS"/>
<pk mz="400.197579" i="1571195.9" sn="10.44" a="1313.22" fwhm="0.000959" res="417425.9" algo="FTMS"/>
<pk mz="400.205780" i="2243710.0" sn="15.91" a="2187.98" fwhm="0.001169" res="342477.0" algo="FTMS"/>
<pk mz="401.014933" i="2059341.9" sn="14.41" a="2145.52" fwhm="0.001190" res="336993.3" algo="FTMS"/>
<pk mz="401.035962" i="1330387.4" sn="8.48" a="1525.06" fwhm="0.001183" res="339075.0" algo="FTMS"/>
<pk mz="401.051377" i="1511511.3" sn="9.96" a="1171.73" fwhm="0.001152" res="348069.5" algo="FTMS"/>
<pk mz="401.067712" i="4158043.5" sn="31.47" a="4570.15" fwhm="0.001231" res="325882.8" algo="FTMS"/>
<pk mz="401.072438" i="2854236.8" sn="20.87" a="2993.09" fwhm="0.001175" res="341240.8" algo="FTMS"/>
<pk mz="401.074761" i="1342301.4" sn="8.58" a="986.30" fwhm="0.001056" res="379676.5" algo="FTMS"/>
<pk mz="401.087819" i="1878624.6" sn="12.94" a="2157.86" fwhm="0.001273" res="315165.9" algo="FTMS"/>
<pk mz="401.108812" i="3977318.0" sn="30.00" a="4861.54" fwhm="0.001343" res="298640.2" algo="FTMS"/>
<pk mz="401.111079" i="2975334.8" sn="21.86" a="3494.09" fwhm="0.001310" res="306290.6" algo="FTMS"/>
<pk mz="401.120044" i="2107241.0" sn="14.80" a="1832.01" fwhm="0.001054" res="380656.9" algo="FTMS"/>
<pk mz="401.124282" i="1448042.1" sn="9.44" a="1550.49" fwhm="0.001489" res="269473.7" algo="FTMS"/>
<pk mz="401.139600" i="1181614.0" sn="7.27" a="1365.70" fwhm="0.001828" res="219407.6" algo="FTMS"/>
<pk mz="401.145295" i="4787823.5" sn="36.59" a="6298.24" fwhm="0.001447" res="277134.6" algo="FTMS"/>
<pk mz="401.156577" i="4256882.5" sn="32.28" a="5223.08" fwhm="0.001318" res="304382.4" algo="FTMS"/>
<pk mz="401.167833" i="1991541.3" sn="13.86" a="1952.64" fwhm="0.001099" res="365098.4" algo="FTMS"/>
<pk mz="401.173452" i="2717814.8" sn="19.76" a="2839.48" fwhm="0.001203" res="333442.8" algo="FTMS"/>
<pk mz="401.181644" i="27897976.0" sn="224.48" a="34985.96" fwhm="0.001202" res="333889.7" algo="FTMS"/>
<pk mz="401.204164" i="4239998.5" sn="32.14" a="4923.34" fwhm="0.001261" res="318059.7" algo="FTMS"/>
<pk mz="401.210026" i="2881408.0" sn="21.09" a="3088.06" fwhm="0.001169" res="343164.3" algo="FTMS"/>
<pk mz="401.217924" i="7579778.0" sn="59.29" a="9423.19" fwhm="0.001300" res="308647.3" algo="FTMS"/>
<pk mz="401.254541" i="2789003.5" sn="20.34" a="2893.48" fwhm="0.001106" res="362841.6" algo="FTMS"/>
<pk mz="401.290883" i="1581204.9" sn="10.52" a="1199.07" fwhm="0.000978" res="410251.8" algo="FTMS"/>
<pk mz="402.046682" i="1222807.4" sn="7.61" a="1151.20" fwhm="0.001417" res="283677.8" algo="FTMS"/>
<pk mz="402.119593" i="1222762.1" sn="7.61" a="654.48" fwhm="0.000818" res="491814.3" algo="FTMS"/>
<pk mz="402.140695" i="1502831.6" sn="9.88" a="1118.57" fwhm="0.000848" res="474031.3" algo="FTMS"/>
<pk mz="402.148803" i="1190513.8" sn="7.34" a="663.93" fwhm="0.000874" res="460319.5" algo="FTMS"/>
<pk mz="402.151863" i="2932594.5" sn="21.51" a="2690.30" fwhm="0.001062" res="378534.9" algo="FTMS"/>
<pk mz="402.176962" i="2749817.0" sn="20.02" a="3084.48" fwhm="0.001195" res="336579.7" algo="FTMS"/>
<pk mz="402.185005" i="5793147.0" sn="44.76" a="6977.87" fwhm="0.001288" res="312293.7" algo="FTMS"/>
<pk mz="402.188133" i="1727099.9" sn="11.71" a="1671.66" fwhm="0.001236" res="325299.8" algo="FTMS"/>
<pk mz="402.213645" i="1447298.4" sn="9.43" a="986.60" fwhm="0.000922" res="436396.0" algo="FTMS"/>
<pk mz="402.221355" i="1823364.4" sn="12.49" a="1548.91" fwhm="0.001038" res="387413.5" algo="FTMS"/>
<pk mz="403.030683" i="3137109.0" sn="23.17" a="3101.96" fwhm="0.001091" res="369504.8" algo="FTMS"/>
<pk mz="403.041855" i="1233751.9" sn="7.69" a="672.88" fwhm="0.000862" res="467374.8" algo="FTMS"/>
<pk mz="403.052000" i="1420890.4" sn="9.22" a="1134.55" fwhm="0.001048" res="384574.5" algo="FTMS"/>
<pk mz="403.064900" i="1459037.8" sn="9.53" a="1186.61" fwhm="0.001072" res="376112.6" algo="FTMS"/>
<pk mz="403.066959" i="4168798.3" sn="31.56" a="4857.66" fwhm="0.001248" res="323026.3" algo="FTMS"/>
<pk mz="403.077880" i="1219297.1" sn="7.58" a="972.16" fwhm="0.001135" res="355270.2" algo="FTMS"/>
<pk mz="403.081655" i="5971554.0" sn="46.21" a="7477.21" fwhm="0.001239" res="325260.2" algo="FTMS"/>
<pk mz="403.088224" i="2092899.8" sn="14.68" a="2183.53" fwhm="0.001086" res="371008.3" algo="FTMS"/>
<pk mz="403.090436" i="1229924.4" sn="7.66" a="999.37" fwhm="0.001051" res="383509.8" algo="FTMS"/>
<pk mz="403.099335" i="1986534.6" sn="13.81" a="2249.20" fwhm="0.001394" res="289101.5" algo="FTMS"/>
<pk mz="403.103392" i="3623015.8" sn="27.12" a="4259.82" fwhm="0.001248" res="323072.8" algo="FTMS"/>
<pk mz="403.124494" i="3662957.3" sn="27.44" a="4574.64" fwhm="0.001201" res="335537.9" algo="FTMS"/>
<pk mz="403.135964" i="3104368.0" sn="22.90" a="4026.27" fwhm="0.001492" res="270193.6" algo="FTMS"/>
<pk mz="403.139810" i="3041905.0" sn="22.39" a="2949.02" fwhm="0.001102" res="365873.8" algo="FTMS"/>
<pk mz="403.161060" i="4703862.5" sn="35.91" a="5556.90" fwhm="0.001248" res="323068.0" algo="FTMS"/>
<pk mz="403.172145" i="14023289.0" sn="111.67" a="17602.15" fwhm="0.001220" res="330338.8" algo="FTMS"/>
<pk mz="403.183380" i="3766396.3" sn="28.28" a="4077.11" fwhm="0.001219" res="330615.8" algo="FTMS"/>
<pk mz="403.189268" i="4705918.0" sn="35.92" a="5299.74" fwhm="0.001171" res="344183.1" algo="FTMS"/>
<pk mz="403.194769" i="28410496.0" sn="228.64" a="35212.23" fwhm="0.001203" res="335049.3" algo="FTMS"/>
<pk mz="403.197239" i="6775424.0" sn="52.75" a="8830.11" fwhm="0.001349" res="298783.4" algo="FTMS"/>
<pk mz="403.225675" i="3265159.3" sn="24.21" a="3151.18" fwhm="0.001017" res="396470.5" algo="FTMS"/>
<pk mz="403.233690" i="4331657.5" sn="32.88" a="5404.32" fwhm="0.001338" res="301450.8" algo="FTMS"/>
<pk mz="403.269942" i="1855122.6" sn="12.75" a="1894.50" fwhm="0.001323" res="304785.7" algo="FTMS"/>
<pk mz="404.025518" i="1170133.6" sn="7.18" a="841.24" fwhm="0.001123" res="359861.7" algo="FTMS"/>
<pk mz="404.062094" i="2174047.0" sn="15.34" a="2450.01" fwhm="0.001315" res="307305.8" algo="FTMS"/>
<pk mz="404.070100" i="1252833.1" sn="7.85" a="1177.88" fwhm="0.001437" res="281203.1" algo="FTMS"/>
<pk mz="404.073658" i="2517858.0" sn="18.13" a="2888.50" fwhm="0.001343" res="300781.8" algo="FTMS"/>
<pk mz="404.102728" i="62284648.0" sn="504.03" a="72613.95" fwhm="0.001125" res="359201.5" algo="FTMS"/>
<pk mz="404.139159" i="2828659.0" sn="20.66" a="3187.32" fwhm="0.001202" res="336108.1" algo="FTMS"/>
<pk mz="404.156278" i="4191095.3" sn="31.74" a="4498.99" fwhm="0.001192" res="338990.9" algo="FTMS"/>
<pk mz="404.164466" i="1889657.5" sn="13.02" a="1877.88" fwhm="0.001147" res="352336.9" algo="FTMS"/>
<pk mz="404.175608" i="2534780.3" sn="18.27" a="2355.79" fwhm="0.001051" res="384720.2" algo="FTMS"/>
<pk mz="404.192617" i="2948480.8" sn="21.63" a="3089.97" fwhm="0.001171" res="345231.9" algo="FTMS"/>
<pk mz="404.198146" i="6624130.0" sn="51.52" a="8102.70" fwhm="0.001277" res="316556.5" algo="FTMS"/>
<pk mz="404.200737" i="1673858.9" sn="11.27" a="1571.92" fwhm="0.001117" res="361872.7" algo="FTMS"/>
<pk mz="404.228697" i="1360906.1" sn="8.73" a="1321.56" fwhm="0.001222" res="330762.0" algo="FTMS"/>
<pk mz="405.009823" i="1715283.9" sn="11.61" a="1712.39" fwhm="0.001266" res="319824.5" algo="FTMS"/>
<pk mz="405.046319" i="4125789.3" sn="31.20" a="5227.10" fwhm="0.001387" res="291959.7" algo="FTMS"/>
<pk mz="405.057807" i="1282464.3" sn="8.09" a="1337.23" fwhm="0.001437" res="281902.3" algo="FTMS"/>
<pk mz="405.082773" i="6475879.0" sn="50.31" a="7589.10" fwhm="0.001208" res="335410.8" algo="FTMS"/>
<pk mz="405.086348" i="1647335.8" sn="11.05" a="1883.23" fwhm="0.001488" res="272146.8" algo="FTMS"/>
<pk mz="405.093867" i="3883113.5" sn="29.23" a="4812.62" fwhm="0.001361" res="297700.0" algo="FTMS"/>
<pk mz="405.097333" i="1793130.5" sn="12.24" a="1464.20" fwhm="0.001104" res="367018.8" algo="FTMS"/>
<pk mz="405.103682" i="1764972.1" sn="12.01" a="1486.03" fwhm="0.001028" res="393910.7" algo="FTMS"/>
<pk mz="405.106091" i="7630957.0" sn="59.70" a="8902.03" fwhm="0.001180" res="343365.9" algo="FTMS"/>
<pk mz="405.118985" i="4430448.0" sn="33.68" a="4877.67" fwhm="0.001178" res="343923.4" algo="FTMS"/>
<pk mz="405.130301" i="6134899.0" sn="47.54" a="7261.75" fwhm="0.001229" res="329532.8" algo="FTMS"/>
<pk mz="405.132192" i="1870835.5" sn="12.87" a="2086.51" fwhm="0.001259" res="321907.4" algo="FTMS"/>
<pk mz="405.140275" i="1833589.6" sn="12.57" a="2525.69" fwhm="0.001744" res="232343.0" algo="FTMS"/>
<pk mz="405.151333" i="1337240.5" sn="8.53" a="1505.02" fwhm="0.001519" res="266643.9" algo="FTMS"/>
<pk mz="405.155499" i="1996409.6" sn="13.89" a="1843.38" fwhm="0.001127" res="359406.2" algo="FTMS"/>
<pk mz="405.168498" i="4593789.0" sn="35.01" a="5663.52" fwhm="0.001320" res="306947.1" algo="FTMS"/>
<pk mz="405.176666" i="3286143.0" sn="24.38" a="3351.41" fwhm="0.001068" res="379454.2" algo="FTMS"/>
<pk mz="405.186475" i="1973633.6" sn="13.71" a="2083.80" fwhm="0.001363" res="297168.0" algo="FTMS"/>
<pk mz="405.192104" i="1202563.0" sn="7.44" a="884.44" fwhm="0.001000" res="405090.8" algo="FTMS"/>
<pk mz="405.204983" i="5309574.5" sn="40.83" a="5630.38" fwhm="0.001127" res="359511.3" algo="FTMS"/>
<pk mz="405.212920" i="2972296.5" sn="21.82" a="3125.63" fwhm="0.001178" res="343908.6" algo="FTMS"/>
<pk mz="405.222913" i="1554827.0" sn="10.30" a="1199.33" fwhm="0.001232" res="328929.1" algo="FTMS"/>
<pk mz="405.241352" i="1758095.8" sn="11.95" a="1394.67" fwhm="0.001015" res="399127.5" algo="FTMS"/>
<pk mz="405.249375" i="1575569.9" sn="10.47" a="1249.72" fwhm="0.001054" res="384486.9" algo="FTMS"/>
<pk mz="406.041641" i="1804894.8" sn="12.33" a="1985.58" fwhm="0.001372" res="295888.8" algo="FTMS"/>
<pk mz="406.049626" i="1188192.9" sn="7.32" a="734.75" fwhm="0.000845" res="480664.8" algo="FTMS"/>
<pk mz="406.077885" i="3317096.3" sn="24.63" a="3682.07" fwhm="0.001207" res="336311.3" algo="FTMS"/>
<pk mz="406.082054" i="1586793.3" sn="10.56" a="1186.12" fwhm="0.001009" res="402315.7" algo="FTMS"/>
<pk mz="406.085994" i="3052906.3" sn="22.48" a="3573.75" fwhm="0.001282" res="316863.3" algo="FTMS"/>
<pk mz="406.098068" i="2015597.4" sn="14.04" a="1759.85" fwhm="0.001065" res="381253.4" algo="FTMS"/>
<pk mz="406.107081" i="1254767.8" sn="7.86" a="803.02" fwhm="0.000880" res="461353.9" algo="FTMS"/>
<pk mz="406.114375" i="2078833.6" sn="14.56" a="1880.67" fwhm="0.001078" res="376568.6" algo="FTMS"/>
<pk mz="406.122237" i="1346675.6" sn="8.61" a="1002.23" fwhm="0.001022" res="397344.3" algo="FTMS"/>
<pk mz="406.134586" i="10010999.0" sn="79.05" a="11715.26" fwhm="0.001187" res="342071.9" algo="FTMS"/>
<pk mz="406.161704" i="1936509.9" sn="13.40" a="2221.98" fwhm="0.001348" res="301263.4" algo="FTMS"/>
<pk mz="406.171850" i="3171200.5" sn="23.44" a="3315.07" fwhm="0.001186" res="342488.3" algo="FTMS"/>
<pk mz="406.198259" i="1469063.4" sn="9.60" a="1706.06" fwhm="0.001541" res="263632.8" algo="FTMS"/>
<pk mz="406.208216" i="2666634.0" sn="19.34" a="2901.91" fwhm="0.001268" res="320409.8" algo="FTMS"/>
<pk mz="406.928286" i="1312324.4" sn="8.33" a="1033.02" fwhm="0.001082" res="376173.1" algo="FTMS"/>
<pk mz="407.025473" i="3384413.5" sn="25.17" a="3884.51" fwhm="0.001264" res="322016.5" algo="FTMS"/>
<pk mz="407.061955" i="8954471.0" sn="70.46" a="11117.77" fwhm="0.001240" res="328183.2" algo="FTMS"/>
<pk mz="407.065163" i="1538919.9" sn="10.17" a="1186.73" fwhm="0.000894" res="455325.9" algo="FTMS"/>
<pk mz="407.073211" i="3002986.0" sn="22.07" a="3471.84" fwhm="0.001226" res="331942.5" algo="FTMS"/>
<pk mz="407.098317" i="7230064.5" sn="56.44" a="9025.85" fwhm="0.001319" res="308604.4" algo="FTMS"/>
<pk mz="407.101664" i="18312818.0" sn="146.54" a="23689.52" fwhm="0.001276" res="319012.9" algo="FTMS"/>
<pk mz="407.109532" i="3436659.5" sn="25.60" a="4086.52" fwhm="0.001296" res="314060.2" algo="FTMS"/>
<pk mz="407.112820" i="2975604.3" sn="21.85" a="3144.38" fwhm="0.001417" res="287387.2" algo="FTMS"/>
<pk mz="407.134770" i="4470906.0" sn="34.00" a="5604.80" fwhm="0.001304" res="312165.0" algo="FTMS"/>
<pk mz="407.137823" i="1948282.8" sn="13.49" a="1644.21" fwhm="0.001020" res="399203.4" algo="FTMS"/>
<pk mz="407.146112" i="2434300.8" sn="17.45" a="3037.82" fwhm="0.001471" res="276843.2" algo="FTMS"/>
<pk mz="407.147902" i="3596925.3" sn="26.90" a="3538.64" fwhm="0.001068" res="381229.6" algo="FTMS"/>
<pk mz="407.165300" i="1450625.9" sn="9.45" a="1117.82" fwhm="0.001138" res="357720.1" algo="FTMS"/>
<pk mz="407.171193" i="2248323.3" sn="15.93" a="2574.68" fwhm="0.001284" res="317198.7" algo="FTMS"/>
<pk mz="407.184167" i="15871623.0" sn="126.69" a="20597.41" fwhm="0.001264" res="322056.5" algo="FTMS"/>
<pk mz="407.201868" i="2816139.3" sn="20.55" a="2931.34" fwhm="0.001105" res="368413.8" algo="FTMS"/>
<pk mz="407.207623" i="1393036.9" sn="8.98" a="1000.27" fwhm="0.000913" res="446136.8" algo="FTMS"/>
<pk mz="407.220502" i="4288656.0" sn="32.52" a="5021.40" fwhm="0.001222" res="333327.2" algo="FTMS"/>
<pk mz="407.228425" i="1695634.3" sn="11.44" a="1825.86" fwhm="0.001375" res="296118.0" algo="FTMS"/>
<pk mz="408.028858" i="1172321.8" sn="7.18" a="781.76" fwhm="0.000961" res="424801.4" algo="FTMS"/>
<pk mz="408.035924" i="1204067.6" sn="7.44" a="749.60" fwhm="0.000853" res="478577.6" algo="FTMS"/>
<pk mz="408.057250" i="1754473.1" sn="11.92" a="1461.71" fwhm="0.001011" res="403437.5" algo="FTMS"/>
<pk mz="408.065292" i="22366060.0" sn="179.49" a="28675.97" fwhm="0.001254" res="325309.8" algo="FTMS"/>
<pk mz="408.068545" i="15304556.0" sn="122.08" a="19963.28" fwhm="0.001288" res="316895.8" algo="FTMS"/>
<pk mz="408.077490" i="3674990.5" sn="27.53" a="3541.65" fwhm="0.001072" res="380623.3" algo="FTMS"/>
<pk mz="408.093532" i="3881330.5" sn="29.21" a="4178.10" fwhm="0.001195" res="341540.7" algo="FTMS"/>
<pk mz="408.101682" i="7946100.5" sn="62.25" a="10496.75" fwhm="0.001314" res="310518.7" algo="FTMS"/>
<pk mz="408.105078" i="3566453.5" sn="26.65" a="3844.86" fwhm="0.001164" res="350606.5" algo="FTMS"/>
<pk mz="408.130174" i="1310332.1" sn="8.31" a="1337.21" fwhm="0.001424" res="286605.9" algo="FTMS"/>
<pk mz="408.138020" i="1549950.1" sn="10.25" a="1275.79" fwhm="0.001107" res="368770.3" algo="FTMS"/>
<pk mz="408.141229" i="1900415.0" sn="13.10" a="1859.00" fwhm="0.001245" res="327904.5" algo="FTMS"/>
<pk mz="408.151066" i="2618241.5" sn="18.94" a="2494.51" fwhm="0.001072" res="380563.4" algo="FTMS"/>
<pk mz="408.177653" i="2161288.5" sn="15.22" a="2653.04" fwhm="0.001333" res="306123.4" algo="FTMS"/>
<pk mz="408.187439" i="3676811.0" sn="27.55" a="4383.13" fwhm="0.001330" res="306918.0" algo="FTMS"/>
<pk mz="408.223854" i="1516308.4" sn="9.98" a="1545.97" fwhm="0.001310" res="311707.4" algo="FTMS"/>
<pk mz="409.041260" i="5055080.5" sn="38.39" a="6571.92" fwhm="0.001319" res="310044.9" algo="FTMS"/>
<pk mz="409.044583" i="11053162.0" sn="86.70" a="14362.25" fwhm="0.001305" res="313346.8" algo="FTMS"/>
<pk mz="409.054161" i="2263404.0" sn="15.90" a="2785.09" fwhm="0.001437" res="284725.6" algo="FTMS"/>
<pk mz="409.068663" i="3785839.8" sn="28.17" a="4720.09" fwhm="0.001262" res="324203.3" algo="FTMS"/>
<pk mz="409.071888" i="1889392.6" sn="12.89" a="1930.82" fwhm="0.001218" res="335837.1" algo="FTMS"/>
<pk mz="409.077609" i="7800946.0" sn="60.51" a="9636.70" fwhm="0.001249" res="327607.9" algo="FTMS"/>
<pk mz="409.080901" i="3721331.0" sn="27.65" a="4390.81" fwhm="0.001278" res="320208.0" algo="FTMS"/>
<pk mz="409.088941" i="1777525.0" sn="11.99" a="1593.61" fwhm="0.001107" res="369544.6" algo="FTMS"/>
<pk mz="409.114049" i="5978235.5" sn="45.82" a="7205.44" fwhm="0.001273" res="321289.3" algo="FTMS"/>
<pk mz="409.117291" i="111356032.0" z="-1" sn="894.58" a="129545.15" fwhm="0.001116" res="366428.7" algo="FTMS" component_name="e" deconvoluted_molecular_mass="409.118129" deconvoluted_isotopic_mass="409.118159"/>
<pk mz="409.127145" i="3048575.0" sn="22.23" a="3632.21" fwhm="0.001349" res="303169.9" algo="FTMS"/>
<pk mz="409.144931" i="1903491.5" sn="13.00" a="1709.36" fwhm="0.001011" res="404498.0" algo="FTMS"/>
<pk mz="409.150463" i="4765829.0" sn="36.06" a="5144.32" fwhm="0.001156" res="354049.4" algo="FTMS"/>
<pk mz="409.159583" i="1366919.4" sn="8.68" a="1028.18" fwhm="0.000991" res="412942.5" algo="FTMS"/>
<pk mz="409.163493" i="5011080.5" sn="38.03" a="5758.51" fwhm="0.001214" res="337113.8" algo="FTMS"/>
<pk mz="409.181308" i="5071501.0" sn="38.52" a="6369.29" fwhm="0.001361" res="300596.1" algo="FTMS"/>
<pk mz="409.186840" i="2953870.5" sn="21.46" a="3259.84" fwhm="0.001258" res="325296.3" algo="FTMS"/>
<pk mz="409.199870" i="4970642.0" sn="37.71" a="5743.45" fwhm="0.001219" res="335577.1" algo="FTMS"/>
<pk mz="409.217858" i="1398934.5" sn="8.94" a="1132.29" fwhm="0.001217" res="336280.5" algo="FTMS"/>
<pk mz="409.223133" i="3613336.0" sn="26.78" a="4222.76" fwhm="0.001283" res="318941.9" algo="FTMS"/>
<pk mz="409.236192" i="3104155.3" sn="22.68" a="3855.05" fwhm="0.001415" res="289181.9" algo="FTMS"/>
<pk mz="410.044383" i="1340781.4" sn="8.47" a="1027.22" fwhm="0.000996" res="411666.0" algo="FTMS"/>
<pk mz="410.047936" i="1242734.3" sn="7.68" a="1033.36" fwhm="0.001201" res="341309.5" algo="FTMS"/>
<pk mz="410.072976" i="1956724.9" sn="13.43" a="2395.92" fwhm="0.001438" res="285076.7" algo="FTMS"/>
<pk mz="410.075323" i="13865333.0" sn="109.35" a="18062.72" fwhm="0.001301" res="315313.9" algo="FTMS"/>
<pk mz="410.080770" i="2822518.8" sn="20.40" a="2918.98" fwhm="0.001209" res="339295.8" algo="FTMS"/>
<pk mz="410.084025" i="1180791.6" sn="7.18" a="1031.40" fwhm="0.001253" res="327221.4" algo="FTMS"/>
<pk mz="410.092973" i="2453882.0" sn="17.44" a="2565.65" fwhm="0.001210" res="338853.3" algo="FTMS"/>
<pk mz="410.109249" i="2047614.3" sn="14.16" a="2025.76" fwhm="0.001204" res="340503.7" algo="FTMS"/>
<pk mz="410.117535" i="1623680.4" sn="10.75" a="1234.55" fwhm="0.000957" res="428404.2" algo="FTMS"/>
<pk mz="410.120709" i="11837825.0" z="-1" sn="93.02" a="16227.27" fwhm="0.001336" res="306973.5" algo="FTMS" component_name="e" deconvoluted_molecular_mass="409.118129" deconvoluted_isotopic_mass="410.121582"/>
<pk mz="410.129393" i="1498499.5" sn="9.74" a="1509.14" fwhm="0.001221" res="335969.9" algo="FTMS"/>
<pk mz="410.145769" i="1229447.8" sn="7.57" a="659.72" fwhm="0.000832" res="492997.5" algo="FTMS"/>
<pk mz="410.166815" i="1495565.3" sn="9.72" a="1251.63" fwhm="0.001173" res="349650.3" algo="FTMS"/>
<pk mz="410.221526" i="45132188.0" sn="361.18" a="55622.75" fwhm="0.001188" res="345336.9" algo="FTMS"/>
<pk mz="411.020387" i="1368171.4" sn="8.69" a="1426.93" fwhm="0.001414" res="290665.4" algo="FTMS"/>
<pk mz="411.056872" i="5717621.0" sn="43.72" a="7121.53" fwhm="0.001324" res="310538.5" algo="FTMS"/>
<pk mz="411.093291" i="6017662.5" sn="46.14" a="7072.92" fwhm="0.001196" res="343654.9" algo="FTMS"/>
<pk mz="411.096468" i="62818944.0" sn="503.64" a="77624.61" fwhm="0.001178" res="349000.9" algo="FTMS"/>
<pk mz="411.132905" i="211348112.0" z="-1" sn="1699.96" a="223551.39" fwhm="0.001080" res="380727.4" algo="FTMS" component_name="T" deconvoluted_molecular_mass="411.133788" deconvoluted_isotopic_mass="411.133782"/>
<pk mz="411.160424" i="1834383.8" sn="12.44" a="1812.09" fwhm="0.001116" res="368283.3" algo="FTMS"/>
<pk mz="411.166045" i="5067409.0" sn="38.48" a="5754.96" fwhm="0.001173" res="350411.0" algo="FTMS"/>
<pk mz="411.179098" i="3212436.8" sn="23.54" a="3487.03" fwhm="0.001213" res="338987.1" algo="FTMS"/>
<pk mz="411.188757" i="1183639.1" sn="7.20" a="872.84" fwhm="0.001027" res="400207.1" algo="FTMS"/>
<pk mz="411.196848" i="1673625.3" sn="11.15" a="1334.45" fwhm="0.001047" res="392811.7" algo="FTMS"/>
<pk mz="411.202385" i="5556378.5" sn="42.42" a="7016.18" fwhm="0.001346" res="305533.4" algo="FTMS"/>
<pk mz="411.215488" i="1907870.1" sn="13.04" a="2044.35" fwhm="0.001295" res="317638.0" algo="FTMS"/>
<pk mz="411.224898" i="7925408.5" sn="61.50" a="10517.92" fwhm="0.001329" res="309336.6" algo="FTMS"/>
<pk mz="411.233435" i="1268130.8" sn="7.88" a="1038.75" fwhm="0.001126" res="365135.5" algo="FTMS"/>
<pk mz="411.238863" i="2577828.3" sn="18.43" a="3071.95" fwhm="0.001417" res="290305.2" algo="FTMS"/>
<pk mz="412.060303" i="1795194.1" sn="12.13" a="1762.62" fwhm="0.001098" res="375223.4" algo="FTMS"/>
<pk mz="412.087595" i="3671425.3" sn="27.24" a="4181.95" fwhm="0.001197" res="344240.6" algo="FTMS"/>
<pk mz="412.096627" i="1746947.6" sn="11.74" a="2026.85" fwhm="0.001458" res="282704.7" algo="FTMS"/>
<pk mz="412.099922" i="6181764.5" sn="47.46" a="7820.44" fwhm="0.001304" res="315996.6" algo="FTMS"/>
<pk mz="412.125045" i="2041995.1" z="-1" sn="14.11" a="2081.33" fwhm="0.001190" res="346264.6" algo="FTMS" component_name="e" deconvoluted_molecular_mass="409.118129" deconvoluted_isotopic_mass="412.125926"/>
<pk mz="412.136310" i="20339598.0" z="-1" sn="161.49" a="28050.89" fwhm="0.001298" res="317462.5" algo="FTMS" component_name="T" deconvoluted_molecular_mass="411.133788" deconvoluted_isotopic_mass="412.137191"/>
<pk mz="412.147218" i="3755152.8" sn="27.91" a="5183.97" fwhm="0.001476" res="279249.4" algo="FTMS"/>
<pk mz="412.205711" i="1267488.1" sn="7.88" a="978.87" fwhm="0.001105" res="373027.6" algo="FTMS"/>
<pk mz="412.209037" i="1276577.0" sn="7.95" a="985.64" fwhm="0.001124" res="366659.7" algo="FTMS"/>
<pk mz="412.218623" i="12188579.0" sn="95.84" a="16220.42" fwhm="0.001272" res="324075.1" algo="FTMS"/>
<pk mz="412.228396" i="1329318.0" sn="8.37" a="877.92" fwhm="0.001031" res="399673.5" algo="FTMS"/>
<pk mz="412.966326" i="1696870.4" sn="11.33" a="1575.13" fwhm="0.001085" res="380588.2" algo="FTMS"/>
<pk mz="413.015015" i="1724531.1" sn="11.56" a="1606.42" fwhm="0.001163" res="355111.8" algo="FTMS"/>
<pk mz="413.036149" i="2079864.6" sn="14.42" a="2347.48" fwhm="0.001283" res="322014.8" algo="FTMS"/>
<pk mz="413.051252" i="1255932.6" sn="7.78" a="1106.82" fwhm="0.001307" res="315964.5" algo="FTMS"/>
<pk mz="413.072567" i="5093506.0" sn="38.69" a="6776.10" fwhm="0.001344" res="307384.2" algo="FTMS"/>
<pk mz="413.087958" i="1444230.1" sn="9.30" a="1066.35" fwhm="0.001155" res="357700.5" algo="FTMS"/>
<pk mz="413.100828" i="1365897.5" sn="8.67" a="923.00" fwhm="0.000927" res="445592.7" algo="FTMS"/>
<pk mz="413.108918" i="4879499.5" sn="36.97" a="6973.96" fwhm="0.001545" res="267399.5" algo="FTMS"/>
<pk mz="413.128772" i="4743313.0" sn="35.87" a="5910.77" fwhm="0.001330" res="310587.3" algo="FTMS"/>
<pk mz="413.137234" i="3243923.0" sn="23.79" a="3799.18" fwhm="0.001339" res="308518.6" algo="FTMS"/>
<pk mz="413.139729" i="1869203.6" z="-1" sn="12.72" a="1592.01" fwhm="0.001234" res="334852.9" algo="FTMS" component_name="T" deconvoluted_molecular_mass="411.133788" deconvoluted_isotopic_mass="413.140614"/>
<pk mz="413.145355" i="4744341.0" sn="35.88" a="5968.16" fwhm="0.001303" res="316990.5" algo="FTMS"/>
<pk mz="413.158214" i="1821848.5" sn="12.34" a="1701.73" fwhm="0.001153" res="358204.1" algo="FTMS"/>
<pk mz="413.167975" i="1268379.0" sn="7.88" a="841.71" fwhm="0.000936" res="441434.3" algo="FTMS"/>
<pk mz="413.181710" i="7155870.5" sn="55.30" a="9146.70" fwhm="0.001297" res="318667.4" algo="FTMS"/>
<pk mz="413.194682" i="1426594.0" sn="9.15" a="1054.12" fwhm="0.000951" res="434334.1" algo="FTMS"/>
<pk mz="413.204217" i="3695268.5" sn="27.43" a="4341.77" fwhm="0.001280" res="322805.4" algo="FTMS"/>
<pk mz="413.218063" i="8679592.0" sn="67.57" a="10907.04" fwhm="0.001228" res="336460.0" algo="FTMS"/>
<pk mz="413.221970" i="2689705.0" sn="19.33" a="2957.57" fwhm="0.001280" res="322847.8" algo="FTMS"/>
<pk mz="413.254456" i="3875505.5" sn="28.88" a="5138.72" fwhm="0.001443" res="286425.8" algo="FTMS"/>
<pk mz="413.327182" i="1171908.6" sn="7.10" a="1159.39" fwhm="0.001450" res="284957.2" algo="FTMS"/>
<pk mz="414.075756" i="1289352.0" sn="8.05" a="1051.53" fwhm="0.001193" res="347142.3" algo="FTMS"/>
<pk mz="414.087390" i="1271947.0" sn="7.91" a="891.03" fwhm="0.000968" res="427576.3" algo="FTMS"/>
<pk mz="414.089296" i="2260875.5" sn="15.87" a="2201.14" fwhm="0.001155" res="358525.1" algo="FTMS"/>
<pk mz="414.098277" i="2244493.8" sn="15.74" a="2184.31" fwhm="0.001136" res="364546.8" algo="FTMS"/>
<pk mz="414.100764" i="3010958.5" sn="21.91" a="3490.31" fwhm="0.001269" res="326280.1" algo="FTMS"/>
<pk mz="414.108699" i="1978256.6" sn="13.60" a="1784.53" fwhm="0.001043" res="396901.3" algo="FTMS"/>
<pk mz="414.112182" i="1704849.5" sn="11.39" a="1554.33" fwhm="0.001097" res="377455.3" algo="FTMS"/>
<pk mz="414.115589" i="1278610.4" sn="7.96" a="1461.29" fwhm="0.001695" res="244270.2" algo="FTMS"/>
<pk mz="414.119349" i="3153299.3" sn="23.06" a="3690.14" fwhm="0.001298" res="319067.4" algo="FTMS"/>
<pk mz="414.140761" i="1343640.9" sn="8.48" a="1125.60" fwhm="0.001161" res="356695.5" algo="FTMS"/>
<pk mz="414.151761" i="2667675.8" sn="19.15" a="3467.24" fwhm="0.001443" res="286992.1" algo="FTMS"/>
<pk mz="414.176985" i="1437858.4" sn="9.24" a="1028.20" fwhm="0.000969" res="427268.1" algo="FTMS"/>
<pk mz="414.184892" i="1281956.5" sn="7.99" a="1053.33" fwhm="0.001159" res="357363.4" algo="FTMS"/>
<pk mz="414.188250" i="3031461.3" sn="22.08" a="3994.50" fwhm="0.001488" res="278374.9" algo="FTMS"/>
<pk mz="414.213408" i="1163947.9" sn="7.04" a="891.79" fwhm="0.000996" res="415732.1" algo="FTMS"/>
<pk mz="414.221614" i="1715118.0" sn="11.48" a="1319.99" fwhm="0.000928" res="446258.2" algo="FTMS"/>
<pk mz="415.030573" i="2440577.5" sn="17.32" a="2619.83" fwhm="0.001276" res="325143.7" algo="FTMS"/>
<pk mz="415.051825" i="2860679.0" sn="20.70" a="3464.65" fwhm="0.001290" res="321679.4" algo="FTMS"/>
<pk mz="415.067022" i="2732683.0" sn="19.67" a="3143.94" fwhm="0.001304" res="318396.9" algo="FTMS"/>
<pk mz="415.083334" i="1400207.3" sn="8.94" a="1233.39" fwhm="0.001173" res="353770.2" algo="FTMS"/>
<pk mz="415.088179" i="3970960.5" sn="29.64" a="5557.18" fwhm="0.001570" res="264339.1" algo="FTMS"/>
<pk mz="415.090471" i="4618897.0" sn="34.86" a="5715.46" fwhm="0.001330" res="312035.2" algo="FTMS"/>
<pk mz="415.103532" i="1969556.5" sn="13.52" a="1906.26" fwhm="0.001074" res="386624.2" algo="FTMS"/>
<pk mz="415.124679" i="4564122.0" sn="34.42" a="5395.26" fwhm="0.001477" res="281069.3" algo="FTMS"/>
<pk mz="415.142947" i="1272414.8" sn="7.91" a="1270.79" fwhm="0.001394" res="297754.6" algo="FTMS"/>
<pk mz="415.146330" i="1162015.6" sn="7.02" a="877.97" fwhm="0.001201" res="345716.0" algo="FTMS"/>
<pk mz="415.153088" i="1358497.5" sn="8.60" a="898.22" fwhm="0.000835" res="497174.6" algo="FTMS"/>
<pk mz="415.160945" i="6865571.5" sn="52.96" a="9680.31" fwhm="0.001442" res="287879.4" algo="FTMS"/>
<pk mz="415.174207" i="1249959.0" sn="7.73" a="996.93" fwhm="0.001022" res="406224.4" algo="FTMS"/>
<pk mz="415.179510" i="1857960.4" sn="12.63" a="2243.01" fwhm="0.001439" res="288428.9" algo="FTMS"/>
<pk mz="415.183344" i="1686953.4" sn="11.25" a="1598.82" fwhm="0.001156" res="359231.0" algo="FTMS"/>
<pk mz="415.189221" i="4265131.0" sn="32.01" a="5541.62" fwhm="0.001406" res="295357.3" algo="FTMS"/>
<pk mz="415.194942" i="2947756.5" sn="21.40" a="2894.62" fwhm="0.001114" res="372697.2" algo="FTMS"/>
<pk mz="415.197333" i="9056941.0" sn="70.61" a="12132.31" fwhm="0.001315" res="315833.4" algo="FTMS"/>
<pk mz="415.219760" i="5881011.0" sn="45.03" a="7836.35" fwhm="0.001389" res="298827.4" algo="FTMS"/>
<pk mz="415.233666" i="6949558.5" sn="53.63" a="9344.65" fwhm="0.001397" res="297135.5" algo="FTMS"/>
<pk mz="415.269857" i="2453440.0" sn="17.42" a="3455.38" fwhm="0.001662" res="249790.9" algo="FTMS"/>
<pk mz="416.025878" i="1310341.6" sn="8.21" a="1401.83" fwhm="0.001352" res="307679.6" algo="FTMS"/>
<pk mz="416.062327" i="1832591.3" sn="12.42" a="1939.88" fwhm="0.001305" res="318776.0" algo="FTMS"/>
<pk mz="416.073668" i="4965266.0" sn="37.65" a="6162.64" fwhm="0.001303" res="319432.6" algo="FTMS"/>
<pk mz="416.091506" i="1337494.8" sn="8.43" a="1083.06" fwhm="0.001012" res="411114.5" algo="FTMS"/>
<pk mz="416.098603" i="1310360.6" sn="8.21" a="775.62" fwhm="0.000966" res="430586.6" algo="FTMS"/>
<pk mz="416.120387" i="1240990.4" sn="7.65" a="1208.90" fwhm="0.001534" res="271293.0" algo="FTMS"/>
<pk mz="416.132956" i="1649057.6" sn="10.94" a="1746.36" fwhm="0.001363" res="305302.9" algo="FTMS"/>
<pk mz="416.156191" i="2383271.8" sn="16.85" a="2125.83" fwhm="0.001081" res="385123.1" algo="FTMS"/>
<pk mz="416.164414" i="1908137.9" sn="13.03" a="1992.44" fwhm="0.001279" res="325466.8" algo="FTMS"/>
<pk mz="416.167305" i="3680170.8" sn="27.30" a="4560.63" fwhm="0.001350" res="308245.3" algo="FTMS"/>
<pk mz="416.178723" i="1358509.6" sn="8.60" a="977.13" fwhm="0.000998" res="417048.8" algo="FTMS"/>
<pk mz="416.192540" i="3623857.3" sn="26.85" a="4399.85" fwhm="0.001280" res="325024.8" algo="FTMS"/>
<pk mz="416.200541" i="2327987.3" sn="16.41" a="2798.47" fwhm="0.001314" res="316827.2" algo="FTMS"/>
<pk mz="416.223283" i="1640121.3" sn="10.87" a="1378.27" fwhm="0.001056" res="394128.5" algo="FTMS"/>
<pk mz="416.236969" i="1838524.9" sn="12.47" a="1575.75" fwhm="0.001081" res="384978.3" algo="FTMS"/>
<pk mz="417.010219" i="1226887.3" sn="7.54" a="810.60" fwhm="0.000926" res="450363.9" algo="FTMS"/>
<pk mz="417.046242" i="3202192.8" sn="23.45" a="3401.87" fwhm="0.001177" res="354472.3" algo="FTMS"/>
<pk mz="417.067162" i="1897110.1" sn="12.94" a="1697.60" fwhm="0.001263" res="330325.0" algo="FTMS"/>
<pk mz="417.082467" i="2783386.3" sn="20.07" a="2970.75" fwhm="0.001210" res="344648.4" algo="FTMS"/>
<pk mz="417.093873" i="1190045.1" sn="7.24" a="631.86" fwhm="0.000822" res="507561.8" algo="FTMS"/>
<pk mz="417.103733" i="2289311.8" sn="16.10" a="2696.82" fwhm="0.001413" res="295118.6" algo="FTMS"/>
<pk mz="417.106253" i="1599648.4" sn="10.54" a="1210.54" fwhm="0.000987" res="422462.2" algo="FTMS"/>
<pk mz="417.115092" i="9020579.0" sn="70.31" a="11758.83" fwhm="0.001321" res="315689.2" algo="FTMS"/>
<pk mz="417.119103" i="3815075.8" sn="28.38" a="5124.40" fwhm="0.001480" res="281837.7" algo="FTMS"/>
<pk mz="417.132140" i="1384615.3" sn="8.81" a="952.73" fwhm="0.000931" res="448024.2" algo="FTMS"/>
<pk mz="417.140139" i="3910313.3" sn="29.15" a="5088.88" fwhm="0.001439" res="289852.1" algo="FTMS"/>
<pk mz="417.151380" i="5077164.0" sn="38.55" a="6235.59" fwhm="0.001241" res="336242.2" algo="FTMS"/>
<pk mz="417.162627" i="2526383.3" sn="18.00" a="2697.85" fwhm="0.001260" res="331103.6" algo="FTMS"/>
<pk mz="417.168506" i="3154096.8" sn="23.06" a="3684.81" fwhm="0.001321" res="315881.8" algo="FTMS"/>
<pk mz="417.170580" i="1348145.3" sn="8.51" a="1142.33" fwhm="0.001208" res="345471.6" algo="FTMS"/>
<pk mz="417.176509" i="10906803.0" sn="85.50" a="14582.61" fwhm="0.001334" res="312610.1" algo="FTMS"/>
<pk mz="417.187865" i="2640565.8" sn="18.92" a="3374.73" fwhm="0.001429" res="292038.8" algo="FTMS"/>
<pk mz="417.199057" i="3923128.8" sn="29.25" a="6497.59" fwhm="0.001793" res="232718.8" algo="FTMS"/>
<pk mz="417.210410" i="214757568.0" z="-1" sn="1727.40" a="234321.83" fwhm="0.001114" res="374565.0" algo="FTMS" component_name="S" deconvoluted_molecular_mass="417.211316" deconvoluted_isotopic_mass="417.211314"/>
<pk mz="417.249509" i="3374790.0" sn="24.84" a="3288.14" fwhm="0.001306" res="319432.9" algo="FTMS"/>
<pk mz="417.285912" i="1427663.5" sn="9.15" a="1577.89" fwhm="0.001561" res="267398.7" algo="FTMS"/>
<pk mz="418.041562" i="1696661.4" sn="11.32" a="1674.90" fwhm="0.001196" res="349500.6" algo="FTMS"/>
<pk mz="418.049976" i="1454231.6" sn="9.37" a="1093.07" fwhm="0.000946" res="442125.0" algo="FTMS"/>
<pk mz="418.078128" i="1517471.0" sn="9.88" a="1220.94" fwhm="0.001209" res="345870.7" algo="FTMS"/>
<pk mz="418.089347" i="1784417.9" sn="12.03" a="2614.16" fwhm="0.001790" res="233538.5" algo="FTMS"/>
<pk mz="418.118358" i="3702697.5" sn="27.48" a="4514.77" fwhm="0.001364" res="306587.9" algo="FTMS"/>
<pk mz="418.126598" i="2171819.8" sn="15.15" a="2157.68" fwhm="0.001081" res="386634.5" algo="FTMS"/>
<pk mz="418.135757" i="1612462.0" sn="10.64" a="1266.62" fwhm="0.001020" res="410046.1" algo="FTMS"/>
<pk mz="418.154915" i="2375347.0" sn="16.79" a="2768.37" fwhm="0.001399" res="298802.1" algo="FTMS"/>
<pk mz="418.171836" i="3433399.5" sn="25.31" a="4412.95" fwhm="0.001441" res="290284.2" algo="FTMS"/>
<pk mz="418.179865" i="2070713.6" sn="14.33" a="2334.36" fwhm="0.001296" res="322792.4" algo="FTMS"/>
<pk mz="418.208415" i="2520769.0" sn="17.96" a="2439.92" fwhm="0.001303" res="320838.2" algo="FTMS"/>
<pk mz="418.213749" i="30769602.0" z="-1" sn="245.49" a="41169.13" fwhm="0.001292" res="323607.9" algo="FTMS" component_name="S" deconvoluted_molecular_mass="417.211316" deconvoluted_isotopic_mass="418.214657"/>
<pk mz="419.025678" i="2550935.3" sn="18.02" a="2729.25" fwhm="0.001159" res="361540.2" algo="FTMS"/>
<pk mz="419.061677" i="2937504.8" sn="21.11" a="2034.15" fwhm="0.000796" res="526419.4" algo="FTMS"/>
<pk mz="419.063000" i="6451873.0" sn="49.14" a="6608.70" fwhm="0.001078" res="388710.9" algo="FTMS"/>
<pk mz="419.073426" i="1538979.9" sn="9.95" a="1231.75" fwhm="0.001077" res="389008.4" algo="FTMS"/>
<pk mz="419.098459" i="5279914.5" sn="39.79" a="7554.84" fwhm="0.001547" res="270969.4" algo="FTMS"/>
<pk mz="419.101767" i="1685931.3" sn="11.12" a="1436.47" fwhm="0.001106" res="378948.1" algo="FTMS"/>
<pk mz="419.109741" i="3756717.5" sn="27.64" a="4230.86" fwhm="0.001185" res="353750.7" algo="FTMS"/>
<pk mz="419.121884" i="3344560.5" sn="24.35" a="3701.67" fwhm="0.001259" res="332914.7" algo="FTMS"/>
<pk mz="419.134841" i="3530420.0" sn="25.84" a="4253.83" fwhm="0.001353" res="309747.6" algo="FTMS"/>
<pk mz="419.137717" i="1373620.8" sn="8.63" a="1436.06" fwhm="0.001463" res="286554.1" algo="FTMS"/>
<pk mz="419.147778" i="1643191.4" sn="10.78" a="1442.80" fwhm="0.001144" res="366277.7" algo="FTMS"/>
<pk mz="419.156009" i="1697465.5" sn="11.21" a="1520.42" fwhm="0.001279" res="327634.0" algo="FTMS"/>
<pk mz="419.165942" i="1334204.1" sn="8.32" a="1456.86" fwhm="0.001844" res="227272.5" algo="FTMS"/>
<pk mz="419.184267" i="4154561.0" sn="30.81" a="5034.92" fwhm="0.001283" res="326738.0" algo="FTMS"/>
<pk mz="419.192163" i="3305155.0" sn="24.04" a="3697.53" fwhm="0.001196" res="350637.6" algo="FTMS"/>
<pk mz="419.206253" i="4674758.5" sn="34.96" a="5830.35" fwhm="0.001269" res="330248.0" algo="FTMS"/>
<pk mz="419.214903" i="1215305.0" sn="7.37" a="954.65" fwhm="0.001181" res="355027.6" algo="FTMS"/>
<pk mz="419.217294" i="3174089.5" z="-1" sn="22.99" a="4340.68" fwhm="0.001490" res="281397.9" algo="FTMS" component_name="S" deconvoluted_molecular_mass="417.211316" deconvoluted_isotopic_mass="419.218206"/>
<pk mz="419.220437" i="4529354.5" sn="33.80" a="5570.57" fwhm="0.001335" res="314043.9" algo="FTMS"/>
<pk mz="419.228548" i="2670540.5" sn="18.98" a="3026.88" fwhm="0.001328" res="315735.0" algo="FTMS"/>
<pk mz="420.057038" i="1702821.9" sn="11.26" a="1669.84" fwhm="0.001298" res="323649.7" algo="FTMS"/>
<pk mz="420.093625" i="2038959.5" sn="13.94" a="1887.44" fwhm="0.001090" res="385332.1" algo="FTMS"/>
<pk mz="420.101750" i="2014897.6" sn="13.74" a="1777.72" fwhm="0.001068" res="393458.7" algo="FTMS"/>
<pk mz="420.104982" i="1316402.5" sn="8.17" a="1224.48" fwhm="0.001387" res="302968.0" algo="FTMS"/>
<pk mz="420.130340" i="1671353.1" sn="11.00" a="1584.16" fwhm="0.001291" res="325304.4" algo="FTMS"/>
<pk mz="420.151336" i="2469566.8" sn="17.37" a="2246.27" fwhm="0.001257" res="334309.9" algo="FTMS"/>
<pk mz="420.187535" i="3346376.3" sn="24.37" a="3536.78" fwhm="0.001157" res="363166.7" algo="FTMS"/>
<pk mz="420.209590" i="1557453.9" sn="10.10" a="1204.29" fwhm="0.001012" res="415152.3" algo="FTMS"/>
<pk mz="420.223890" i="2013137.6" sn="13.73" a="1773.69" fwhm="0.001107" res="379547.4" algo="FTMS"/>
<pk mz="421.038753" i="2973863.5" sn="21.39" a="3513.70" fwhm="0.001290" res="326308.3" algo="FTMS"/>
<pk mz="421.041219" i="3577000.3" sn="26.20" a="4703.50" fwhm="0.001444" res="291636.3" algo="FTMS"/>
<pk mz="421.077665" i="5657266.0" sn="42.80" a="7977.43" fwhm="0.001532" res="274892.8" algo="FTMS"/>
<pk mz="421.080860" i="4630706.5" sn="34.61" a="6112.98" fwhm="0.001417" res="297251.3" algo="FTMS"/>
<pk mz="421.089137" i="1218740.9" sn="7.39" a="916.27" fwhm="0.001209" res="348436.6" algo="FTMS"/>
<pk mz="421.114083" i="4731067.5" sn="35.41" a="6239.73" fwhm="0.001407" res="299271.3" algo="FTMS"/>
<pk mz="421.117325" i="2541244.3" sn="17.94" a="3195.91" fwhm="0.001411" res="298464.2" algo="FTMS"/>
<pk mz="421.128580" i="3156159.3" sn="22.85" a="3334.64" fwhm="0.001339" res="314440.9" algo="FTMS"/>
<pk mz="421.150349" i="2510021.0" sn="17.69" a="2593.07" fwhm="0.001228" res="343033.3" algo="FTMS"/>
<pk mz="421.155437" i="2143686.3" sn="14.77" a="2281.46" fwhm="0.001216" res="346311.2" algo="FTMS"/>
<pk mz="421.163442" i="5762248.5" sn="43.63" a="7408.00" fwhm="0.001313" res="320675.2" algo="FTMS"/>
<pk mz="421.171575" i="1383626.5" sn="8.71" a="1225.88" fwhm="0.001153" res="365301.6" algo="FTMS"/>
<pk mz="421.181301" i="1499597.0" sn="9.63" a="1620.83" fwhm="0.001564" res="269292.7" algo="FTMS"/>
<pk mz="421.186557" i="1263054.4" sn="7.75" a="965.88" fwhm="0.001205" res="349392.5" algo="FTMS"/>
<pk mz="421.199784" i="4037842.0" sn="29.88" a="4602.20" fwhm="0.001272" res="331072.4" algo="FTMS"/>
<pk mz="421.217788" i="1455318.6" sn="9.28" a="1527.31" fwhm="0.001412" res="298241.2" algo="FTMS"/>
<pk mz="421.226455" i="9200857.0" sn="71.06" a="12969.45" fwhm="0.001459" res="288653.6" algo="FTMS"/>
<pk mz="421.236092" i="2633435.5" sn="18.68" a="3407.66" fwhm="0.001515" res="277980.2" algo="FTMS"/>
<pk mz="422.072882" i="2413239.3" sn="16.92" a="3066.38" fwhm="0.001356" res="311288.9" algo="FTMS"/>
<pk mz="422.080835" i="3003065.3" sn="21.62" a="3549.59" fwhm="0.001370" res="308025.4" algo="FTMS"/>
<pk mz="422.084188" i="35308988.0" sn="279.31" a="47463.78" fwhm="0.001285" res="328389.6" algo="FTMS"/>
<pk mz="422.093262" i="2282940.5" sn="15.88" a="2317.09" fwhm="0.001173" res="359951.5" algo="FTMS"/>
<pk mz="422.109295" i="1800384.8" sn="12.03" a="1664.36" fwhm="0.001333" res="316583.8" algo="FTMS"/>
<pk mz="422.117193" i="1600706.9" sn="10.44" a="1735.94" fwhm="0.001284" res="328843.7" algo="FTMS"/>
<pk mz="422.166930" i="2773456.0" sn="19.79" a="3124.41" fwhm="0.001287" res="328026.3" algo="FTMS"/>
<pk mz="422.193145" i="1461974.9" sn="9.33" a="1239.78" fwhm="0.001158" res="364514.7" algo="FTMS"/>
<pk mz="422.203038" i="1778905.5" sn="11.86" a="1868.61" fwhm="0.001312" res="321743.1" algo="FTMS"/>
<pk mz="422.229752" i="1733856.5" sn="11.50" a="1861.95" fwhm="0.001302" res="324255.5" algo="FTMS"/>
<pk mz="422.897494" i="1235344.0" sn="7.52" a="820.36" fwhm="0.000923" res="457946.7" algo="FTMS"/>
<pk mz="423.020586" i="1591216.4" sn="10.36" a="1193.36" fwhm="0.001167" res="362514.0" algo="FTMS"/>
<pk mz="423.056944" i="4982458.0" sn="37.41" a="6858.38" fwhm="0.001472" res="287329.5" algo="FTMS"/>
<pk mz="423.087494" i="3122882.0" sn="22.58" a="3445.33" fwhm="0.001239" res="341602.5" algo="FTMS"/>
<pk mz="423.093251" i="6822595.5" sn="52.09" a="8986.75" fwhm="0.001310" res="323016.3" algo="FTMS"/>
<pk mz="423.096634" i="20596420.0" sn="161.96" a="28288.58" fwhm="0.001333" res="317488.7" algo="FTMS"/>
<pk mz="423.104701" i="1739974.5" sn="11.55" a="2073.58" fwhm="0.001396" res="303124.8" algo="FTMS"/>
<pk mz="423.129686" i="5263565.0" sn="39.65" a="6603.19" fwhm="0.001334" res="317255.4" algo="FTMS"/>
<pk mz="423.133001" i="13686478.0" sn="106.84" a="18360.22" fwhm="0.001331" res="317825.0" algo="FTMS"/>
<pk mz="423.142726" i="2478032.5" sn="17.43" a="2969.91" fwhm="0.001446" res="292590.2" algo="FTMS"/>
<pk mz="423.151797" i="1592274.9" sn="10.37" a="1944.84" fwhm="0.001594" res="265543.5" algo="FTMS"/>
<pk mz="423.160464" i="1922517.1" sn="13.00" a="2178.51" fwhm="0.001286" res="328972.9" algo="FTMS"/>
<pk mz="423.166108" i="2551254.8" sn="18.02" a="3010.86" fwhm="0.001321" res="320311.8" algo="FTMS"/>
<pk mz="423.179212" i="6233818.0" sn="47.39" a="8159.56" fwhm="0.001381" res="306466.4" algo="FTMS"/>
<pk mz="423.196624" i="1750750.6" sn="11.63" a="1584.15" fwhm="0.001085" res="389950.2" algo="FTMS"/>
<pk mz="423.202582" i="2176992.3" sn="15.03" a="2349.05" fwhm="0.001301" res="325283.2" algo="FTMS"/>
<pk mz="423.205618" i="1996257.0" sn="13.59" a="2334.31" fwhm="0.001360" res="311136.2" algo="FTMS"/>
<pk mz="423.215532" i="4292323.5" sn="31.90" a="5057.81" fwhm="0.001277" res="331448.1" algo="FTMS"/>
<pk mz="423.233394" i="1374056.3" sn="8.63" a="1389.31" fwhm="0.001471" res="287800.3" algo="FTMS"/>
<pk mz="423.238865" i="11078378.0" sn="86.03" a="15193.94" fwhm="0.001394" res="303666.8" algo="FTMS"/>
<pk mz="424.051968" i="1264063.6" sn="7.75" a="921.69" fwhm="0.001057" res="401307.4" algo="FTMS"/>
<pk mz="424.060229" i="3352001.8" sn="24.40" a="3823.05" fwhm="0.001240" res="341993.1" algo="FTMS"/>
<pk mz="424.088539" i="2869193.3" sn="20.55" a="3238.58" fwhm="0.001237" res="342831.1" algo="FTMS"/>
<pk mz="424.091210" i="1371849.9" sn="8.61" a="1345.29" fwhm="0.001233" res="343905.3" algo="FTMS"/>
<pk mz="424.096705" i="7544779.5" sn="57.85" a="10901.39" fwhm="0.001497" res="283267.2" algo="FTMS"/>
<pk mz="424.100047" i="4730316.5" sn="35.40" a="7024.88" fwhm="0.001536" res="276155.8" algo="FTMS"/>
<pk mz="424.108865" i="7215054.5" sn="55.22" a="9476.03" fwhm="0.001364" res="310914.6" algo="FTMS"/>
<pk mz="424.125007" i="1855186.9" sn="12.46" a="2073.60" fwhm="0.001319" res="321522.5" algo="FTMS"/>
<pk mz="424.133024" i="1767637.0" sn="11.76" a="1581.67" fwhm="0.001081" res="392238.2" algo="FTMS"/>
<pk mz="424.136280" i="2803669.8" sn="20.03" a="4076.04" fwhm="0.001503" res="282176.9" algo="FTMS"/>
<pk mz="424.145055" i="1824984.1" sn="12.22" a="1583.22" fwhm="0.001109" res="382425.4" algo="FTMS"/>
<pk mz="424.174009" i="1297887.8" sn="8.02" a="1052.50" fwhm="0.001028" res="412474.1" algo="FTMS"/>
<pk mz="424.182231" i="1526753.9" sn="9.84" a="1503.22" fwhm="0.001330" res="318955.3" algo="FTMS"/>
<pk mz="424.242172" i="2203185.8" sn="15.24" a="3229.43" fwhm="0.001773" res="239318.1" algo="FTMS"/>
<pk mz="424.894528" i="1525149.4" sn="9.83" a="1475.63" fwhm="0.001289" res="329508.7" algo="FTMS"/>
<pk mz="425.036135" i="2845122.5" sn="20.36" a="3568.84" fwhm="0.001426" res="298069.7" algo="FTMS"/>
<pk mz="425.039635" i="4010179.5" sn="29.65" a="4560.13" fwhm="0.001237" res="343725.5" algo="FTMS"/>
<pk mz="425.051558" i="1218374.6" sn="7.38" a="829.65" fwhm="0.001165" res="364700.6" algo="FTMS"/>
<pk mz="425.072694" i="5772492.0" sn="43.71" a="8201.91" fwhm="0.001372" res="309790.0" algo="FTMS"/>
<pk mz="425.109024" i="5790934.0" sn="43.85" a="8135.22" fwhm="0.001504" res="282671.7" algo="FTMS"/>
<pk mz="425.112253" i="9524439.0" sn="73.63" a="13674.11" fwhm="0.001458" res="291626.8" algo="FTMS"/>
<pk mz="425.145405" i="4647135.5" sn="34.73" a="5830.87" fwhm="0.001281" res="331984.4" algo="FTMS"/>
<pk mz="425.148736" i="3292384.3" sn="23.92" a="3682.99" fwhm="0.001257" res="338208.0" algo="FTMS"/>
<pk mz="425.158554" i="1870562.9" sn="12.58" a="2199.16" fwhm="0.001345" res="316079.7" algo="FTMS"/>
<pk mz="425.176219" i="1907431.5" sn="12.88" a="1795.30" fwhm="0.001118" res="380140.3" algo="FTMS"/>
<pk mz="425.181897" i="3301097.0" sn="23.99" a="4091.57" fwhm="0.001406" res="302376.4" algo="FTMS"/>
<pk mz="425.194756" i="2906988.3" sn="20.85" a="4415.37" fwhm="0.001680" res="253114.5" algo="FTMS"/>
<pk mz="425.212692" i="1260401.1" sn="7.72" a="1052.57" fwhm="0.001148" res="370463.0" algo="FTMS"/>
<pk mz="425.218136" i="3261938.5" sn="23.68" a="5113.86" fwhm="0.001679" res="253288.9" algo="FTMS"/>
<pk mz="425.231187" i="1835766.0" sn="12.31" a="1820.62" fwhm="0.001361" res="312542.5" algo="FTMS"/>
<pk mz="425.254492" i="1680892.1" sn="11.07" a="1674.95" fwhm="0.001296" res="328168.5" algo="FTMS"/>
<pk mz="425.290892" i="1745157.8" sn="11.58" a="2102.95" fwhm="0.001515" res="280718.2" algo="FTMS"/>
<pk mz="426.046738" i="1266380.8" sn="7.76" a="1000.65" fwhm="0.001051" res="405540.2" algo="FTMS"/>
<pk mz="426.067964" i="1505106.3" sn="9.67" a="1640.77" fwhm="0.001408" res="302628.0" algo="FTMS"/>
<pk mz="426.076089" i="1791956.4" sn="11.95" a="1666.36" fwhm="0.001154" res="369203.0" algo="FTMS"/>
<pk mz="426.103178" i="2353115.5" sn="16.43" a="2875.87" fwhm="0.001424" res="299201.3" algo="FTMS"/>
<pk mz="426.112158" i="1318877.9" sn="8.18" a="1114.63" fwhm="0.001197" res="355989.0" algo="FTMS"/>
<pk mz="426.115980" i="1917663.0" sn="12.96" a="2241.66" fwhm="0.001410" res="302114.3" algo="FTMS"/>
<pk mz="426.140590" i="1414629.4" sn="8.94" a="1176.21" fwhm="0.001101" res="387159.7" algo="FTMS"/>
<pk mz="426.148706" i="1312487.6" sn="8.13" a="1418.40" fwhm="0.001425" res="299003.1" algo="FTMS"/>
<pk mz="426.151956" i="1230056.4" sn="7.47" a="1128.36" fwhm="0.001529" res="278751.4" algo="FTMS"/>
<pk mz="426.177258" i="1417199.1" sn="8.96" a="1051.48" fwhm="0.000960" res="443937.1" algo="FTMS"/>
<pk mz="426.221290" i="1424122.6" sn="9.02" a="988.73" fwhm="0.000931" res="457847.1" algo="FTMS"/>
<pk mz="427.030885" i="1716431.9" sn="11.35" a="2040.47" fwhm="0.001407" res="303567.2" algo="FTMS"/>
<pk mz="427.051973" i="3416277.5" sn="24.91" a="4383.80" fwhm="0.001436" res="297373.3" algo="FTMS"/>
<pk mz="427.067081" i="1990873.5" sn="13.54" a="2004.54" fwhm="0.001278" res="334155.7" algo="FTMS"/>
<pk mz="427.088185" i="6062815.0" sn="46.02" a="7880.41" fwhm="0.001365" res="312803.4" algo="FTMS"/>
<pk mz="427.099813" i="1472994.1" sn="9.41" a="1219.53" fwhm="0.001113" res="383743.4" algo="FTMS"/>
<pk mz="427.124647" i="4260584.5" sn="31.64" a="5343.31" fwhm="0.001389" res="307589.9" algo="FTMS"/>
<pk mz="427.127974" i="7324393.5" sn="56.08" a="9190.39" fwhm="0.001270" res="336287.4" algo="FTMS"/>
<pk mz="427.137464" i="1515756.0" sn="9.75" a="2008.18" fwhm="0.001572" res="271697.5" algo="FTMS"/>
<pk mz="427.160997" i="4763378.0" sn="35.65" a="6123.27" fwhm="0.001375" res="310743.3" algo="FTMS"/>
<pk mz="427.174257" i="1556981.8" sn="10.08" a="1575.86" fwhm="0.001344" res="317754.4" algo="FTMS"/>
<pk mz="427.183585" i="1446392.3" sn="9.20" a="1208.57" fwhm="0.001178" res="362748.0" algo="FTMS"/>
<pk mz="427.191802" i="1476986.4" sn="9.44" a="1778.87" fwhm="0.001523" res="280551.2" algo="FTMS"/>
<pk mz="427.197348" i="9325308.0" sn="72.04" a="12806.14" fwhm="0.001401" res="304839.4" algo="FTMS"/>
<pk mz="427.210343" i="1667071.3" sn="10.96" a="1316.13" fwhm="0.001151" res="371314.2" algo="FTMS"/>
<pk mz="427.219965" i="2144001.8" sn="14.76" a="2119.76" fwhm="0.001184" res="360946.1" algo="FTMS"/>
<pk mz="427.233662" i="6771461.5" sn="51.67" a="9171.32" fwhm="0.001390" res="307366.9" algo="FTMS"/>
<pk mz="427.270090" i="3144975.0" sn="22.74" a="3765.63" fwhm="0.001356" res="315082.6" algo="FTMS"/>
<pk mz="428.062657" i="1208159.9" sn="7.29" a="838.06" fwhm="0.001316" res="325154.5" algo="FTMS"/>
<pk mz="428.091360" i="1636071.4" sn="10.71" a="1643.12" fwhm="0.001395" res="306778.2" algo="FTMS"/>
<pk mz="428.120055" i="1433327.0" sn="9.09" a="1502.98" fwhm="0.001373" res="311701.8" algo="FTMS"/>
<pk mz="428.131304" i="2380530.0" sn="16.64" a="2647.55" fwhm="0.001557" res="275047.8" algo="FTMS"/>
<pk mz="428.139480" i="1854196.1" sn="12.45" a="1845.46" fwhm="0.001285" res="333154.2" algo="FTMS"/>
<pk mz="428.164193" i="1618042.6" sn="10.56" a="1794.24" fwhm="0.001433" res="298845.9" algo="FTMS"/>
<pk mz="428.167446" i="2894331.5" sn="20.74" a="3472.26" fwhm="0.001357" res="315602.3" algo="FTMS"/>
<pk mz="428.178766" i="1762302.5" sn="11.71" a="2022.66" fwhm="0.001383" res="309665.6" algo="FTMS"/>
<pk mz="428.192823" i="1449986.1" sn="9.22" a="1364.19" fwhm="0.001173" res="365081.1" algo="FTMS"/>
<pk mz="428.201014" i="1967108.4" sn="13.35" a="1871.12" fwhm="0.001398" res="306317.9" algo="FTMS"/>
<pk mz="428.203696" i="2223365.0" sn="15.39" a="2318.00" fwhm="0.001222" res="350401.2" algo="FTMS"/>
<pk mz="428.237390" i="1546253.9" sn="9.99" a="1151.38" fwhm="0.001043" res="410740.6" algo="FTMS"/>
<pk mz="429.009906" i="1577945.6" sn="10.24" a="1640.75" fwhm="0.001228" res="349351.0" algo="FTMS"/>
<pk mz="429.031009" i="1331039.1" sn="8.27" a="1470.87" fwhm="0.001573" res="272702.0" algo="FTMS"/>
<pk mz="429.046269" i="2497251.3" sn="17.57" a="3022.06" fwhm="0.001361" res="315277.2" algo="FTMS"/>
<pk mz="429.067465" i="4109544.8" sn="30.43" a="5164.01" fwhm="0.001305" res="328718.6" algo="FTMS"/>
<pk mz="429.082787" i="2576108.8" sn="18.20" a="3110.63" fwhm="0.001332" res="322151.3" algo="FTMS"/>
<pk mz="429.103931" i="3471090.3" sn="25.34" a="4525.12" fwhm="0.001365" res="314304.7" algo="FTMS"/>
<pk mz="429.107233" i="2743539.3" sn="19.54" a="3394.81" fwhm="0.001378" res="311410.8" algo="FTMS"/>
<pk mz="429.115238" i="1225973.4" sn="7.43" a="1196.46" fwhm="0.001291" res="332262.3" algo="FTMS"/>
<pk mz="429.119272" i="1276918.5" sn="7.84" a="1260.97" fwhm="0.001316" res="325964.5" algo="FTMS"/>
<pk mz="429.140164" i="4656892.0" sn="34.45" a="6582.01" fwhm="0.001483" res="289325.5" algo="FTMS"/>
<pk mz="429.158773" i="1273600.9" sn="7.73" a="724.77" fwhm="0.000883" res="485915.0" algo="FTMS"/>
<pk mz="429.162547" i="2044161.9" sn="13.82" a="1963.39" fwhm="0.001133" res="378926.7" algo="FTMS"/>
<pk mz="429.170919" i="1634564.0" sn="10.58" a="1720.80" fwhm="0.001356" res="316396.6" algo="FTMS"/>
<pk mz="429.176688" i="7897349.5" sn="60.04" a="11262.06" fwhm="0.001402" res="306062.7" algo="FTMS"/>
<pk mz="429.199092" i="3488011.5" sn="25.22" a="4427.41" fwhm="0.001371" res="312945.9" algo="FTMS"/>
<pk mz="429.213068" i="8598799.0" sn="65.58" a="12232.14" fwhm="0.001427" res="300883.0" algo="FTMS"/>
<pk mz="429.235554" i="5303061.0" sn="39.55" a="7476.88" fwhm="0.001507" res="284811.6" algo="FTMS"/>
<pk mz="429.249244" i="5126936.5" sn="38.16" a="7375.61" fwhm="0.001511" res="284010.7" algo="FTMS"/>
<pk mz="429.285666" i="2593570.3" sn="18.16" a="3648.14" fwhm="0.001579" res="271952.8" algo="FTMS"/>
<pk mz="430.041651" i="1711593.8" sn="11.19" a="1798.23" fwhm="0.001357" res="316984.7" algo="FTMS"/>
<pk mz="430.078074" i="1694451.4" sn="11.06" a="1609.47" fwhm="0.001143" res="376185.8" algo="FTMS"/>
<pk mz="430.086200" i="3843573.5" sn="28.03" a="4695.63" fwhm="0.001352" res="318182.1" algo="FTMS"/>
<pk mz="430.089492" i="1384438.4" sn="8.61" a="1205.47" fwhm="0.001190" res="361319.4" algo="FTMS"/>
<pk mz="430.110614" i="1271931.9" sn="7.72" a="1080.85" fwhm="0.001282" res="335456.3" algo="FTMS"/>
<pk mz="430.114253" i="1411196.9" sn="8.82" a="1424.11" fwhm="0.001259" res="341552.3" algo="FTMS"/>
<pk mz="430.122218" i="1208575.0" sn="7.22" a="1313.47" fwhm="0.001378" res="312147.6" algo="FTMS"/>
<pk mz="430.135810" i="1699074.5" sn="11.09" a="1857.19" fwhm="0.001574" res="273346.2" algo="FTMS"/>
<pk mz="430.143921" i="1558276.6" sn="9.98" a="1315.98" fwhm="0.001033" res="416269.8" algo="FTMS"/>
<pk mz="430.146769" i="2925061.5" sn="20.77" a="3936.07" fwhm="0.001533" res="280672.5" algo="FTMS"/>
<pk mz="430.171807" i="2077452.0" sn="14.08" a="2076.24" fwhm="0.001240" res="347026.7" algo="FTMS"/>
<pk mz="430.180099" i="1590542.3" sn="10.23" a="2128.19" fwhm="0.001726" res="249305.1" algo="FTMS"/>
<pk mz="430.183249" i="3491855.0" sn="25.25" a="4048.37" fwhm="0.001258" res="341902.7" algo="FTMS"/>
<pk mz="430.194320" i="2752274.0" sn="19.41" a="3332.99" fwhm="0.001393" res="308723.1" algo="FTMS"/>
<pk mz="430.208182" i="2302485.8" sn="15.86" a="2787.05" fwhm="0.001393" res="308740.1" algo="FTMS"/>
<pk mz="430.216317" i="2473239.8" sn="17.20" a="2638.53" fwhm="0.001323" res="325298.6" algo="FTMS"/>
<pk mz="430.238890" i="1825053.8" sn="12.09" a="1784.99" fwhm="0.001167" res="368806.6" algo="FTMS"/>
<pk mz="430.252706" i="1698849.4" sn="11.09" a="1713.13" fwhm="0.001276" res="337164.5" algo="FTMS"/>
<pk mz="430.972442" i="1924063.3" sn="12.87" a="2095.52" fwhm="0.001356" res="317721.9" algo="FTMS"/>
<pk mz="431.025468" i="3386605.3" sn="24.42" a="4332.06" fwhm="0.001428" res="301873.0" algo="FTMS"/>
<pk mz="431.046604" i="1266290.9" sn="7.67" a="1338.57" fwhm="0.001416" res="304334.6" algo="FTMS"/>
<pk mz="431.061909" i="3569911.0" sn="25.86" a="4562.10" fwhm="0.001369" res="314874.6" algo="FTMS"/>
<pk mz="431.079824" i="1515515.6" sn="9.64" a="1113.63" fwhm="0.000965" res="446667.9" algo="FTMS"/>
<pk mz="431.083169" i="2326780.5" sn="16.05" a="2412.52" fwhm="0.001279" res="337013.0" algo="FTMS"/>
<pk mz="431.089565" i="1264894.3" sn="7.66" a="980.45" fwhm="0.001044" res="412803.6" algo="FTMS"/>
<pk mz="431.098344" i="2974464.5" sn="21.16" a="3839.48" fwhm="0.001459" res="295385.1" algo="FTMS"/>
<pk mz="431.101656" i="5610241.5" sn="41.97" a="7019.02" fwhm="0.001289" res="334391.8" algo="FTMS"/>
<pk mz="431.119571" i="2950918.0" sn="20.97" a="3959.91" fwhm="0.001541" res="279749.9" algo="FTMS"/>
<pk mz="431.130809" i="7794441.0" sn="59.22" a="11156.35" fwhm="0.001418" res="304134.8" algo="FTMS"/>
<pk mz="431.134777" i="1617674.1" sn="10.45" a="1728.22" fwhm="0.001279" res="336987.3" algo="FTMS"/>
<pk mz="431.138117" i="3505419.0" sn="25.35" a="4624.85" fwhm="0.001438" res="299739.7" algo="FTMS"/>
<pk mz="431.147907" i="1699085.6" sn="11.09" a="1326.87" fwhm="0.001005" res="429068.0" algo="FTMS"/>
<pk mz="431.155912" i="4171023.8" sn="30.61" a="6155.55" fwhm="0.001600" res="269409.9" algo="FTMS"/>
<pk mz="431.167188" i="1554834.6" sn="9.95" a="2051.58" fwhm="0.001832" res="235383.0" algo="FTMS"/>
<pk mz="431.174389" i="2307860.5" sn="15.90" a="2241.09" fwhm="0.001147" res="375865.3" algo="FTMS"/>
<pk mz="431.178356" i="4868373.5" sn="36.12" a="6825.84" fwhm="0.001507" res="286043.8" algo="FTMS"/>
<pk mz="431.184369" i="2232087.3" sn="15.30" a="3080.73" fwhm="0.001611" res="267608.1" algo="FTMS"/>
<pk mz="431.192347" i="7054105.5" sn="53.37" a="10255.40" fwhm="0.001424" res="302802.5" algo="FTMS"/>
<pk mz="431.214799" i="3527967.3" sn="25.53" a="5029.79" fwhm="0.001576" res="273638.6" algo="FTMS"/>
<pk mz="431.220687" i="1917216.8" sn="12.81" a="1977.54" fwhm="0.001237" res="348587.3" algo="FTMS"/>
<pk mz="431.226161" i="10016546.0" sn="76.77" a="13715.81" fwhm="0.001396" res="308828.0" algo="FTMS"/>
<pk mz="431.228677" i="7940899.0" sn="60.38" a="10917.59" fwhm="0.001410" res="305921.9" algo="FTMS"/>
<pk mz="431.265155" i="3700524.5" sn="26.89" a="4480.22" fwhm="0.001287" res="335159.5" algo="FTMS"/>
<pk mz="431.301821" i="1378102.3" sn="8.55" a="1131.03" fwhm="0.001183" res="364663.6" algo="FTMS"/>
<pk mz="432.057501" i="2307581.8" sn="15.89" a="2333.30" fwhm="0.001176" res="367244.6" algo="FTMS"/>
<pk mz="432.065515" i="1619455.8" sn="10.46" a="1519.22" fwhm="0.001372" res="315031.1" algo="FTMS"/>
<pk mz="432.093600" i="2762247.3" sn="19.48" a="3183.13" fwhm="0.001344" res="321545.8" algo="FTMS"/>
<pk mz="432.101901" i="1407753.4" sn="8.79" a="1506.06" fwhm="0.001514" res="285393.8" algo="FTMS"/>
<pk mz="432.104874" i="1682442.1" sn="10.96" a="2251.27" fwhm="0.001635" res="264276.7" algo="FTMS"/>
<pk mz="432.111411" i="1697803.9" sn="11.08" a="1627.00" fwhm="0.001191" res="362842.7" algo="FTMS"/>
<pk mz="432.126139" i="1690639.8" sn="11.02" a="1461.61" fwhm="0.001076" res="401616.9" algo="FTMS"/>
<pk mz="432.130151" i="1683472.9" sn="10.96" a="2044.28" fwhm="0.001635" res="264372.9" algo="FTMS"/>
<pk mz="432.134157" i="6790162.0" sn="51.29" a="9451.74" fwhm="0.001427" res="302780.5" algo="FTMS"/>
<pk mz="432.151324" i="1730070.4" sn="11.33" a="1970.55" fwhm="0.001265" res="341554.7" algo="FTMS"/>
<pk mz="432.162422" i="1661209.4" sn="10.79" a="1502.38" fwhm="0.001141" res="378708.7" algo="FTMS"/>
<pk mz="432.170351" i="1544347.4" sn="9.87" a="2657.26" fwhm="0.002150" res="201018.6" algo="FTMS"/>
<pk mz="432.187599" i="3034656.0" sn="21.63" a="4629.68" fwhm="0.001751" res="246880.4" algo="FTMS"/>
<pk mz="432.195668" i="1976098.1" sn="13.28" a="2243.88" fwhm="0.001315" res="328608.8" algo="FTMS"/>
<pk mz="432.223916" i="2086441.6" sn="14.15" a="2218.28" fwhm="0.001242" res="347961.0" algo="FTMS"/>
<pk mz="432.229388" i="2799147.0" sn="19.77" a="3196.58" fwhm="0.001337" res="323280.2" algo="FTMS"/>
<pk mz="432.231879" i="1646123.6" sn="10.67" a="1434.47" fwhm="0.001269" res="340622.3" algo="FTMS"/>
<pk mz="432.260486" i="1197235.3" sn="7.12" a="1522.36" fwhm="0.001779" res="242933.8" algo="FTMS"/>
<pk mz="432.999504" i="1307126.4" sn="7.99" a="1171.27" fwhm="0.001166" res="371369.7" algo="FTMS"/>
<pk mz="433.041155" i="3464449.3" sn="25.03" a="4490.11" fwhm="0.001448" res="298974.8" algo="FTMS"/>
<pk mz="433.052591" i="1200900.4" sn="7.15" a="974.28" fwhm="0.001133" res="382228.2" algo="FTMS"/>
<pk mz="433.077387" i="5176587.0" sn="38.55" a="5239.01" fwhm="0.001096" res="394992.0" algo="FTMS"/>
<pk mz="433.078794" i="3653899.3" sn="26.52" a="3263.28" fwhm="0.000982" res="441041.1" algo="FTMS"/>
<pk mz="433.088588" i="1663501.9" sn="10.80" a="1587.31" fwhm="0.001153" res="375670.6" algo="FTMS"/>
<pk mz="433.099058" i="1297168.6" sn="7.91" a="990.80" fwhm="0.001025" res="422422.1" algo="FTMS"/>
<pk mz="433.101416" i="1665809.3" sn="10.82" a="1547.92" fwhm="0.001335" res="324343.9" algo="FTMS"/>
<pk mz="433.113915" i="4071188.5" sn="29.82" a="5089.71" fwhm="0.001378" res="314233.8" algo="FTMS"/>
<pk mz="433.125066" i="1382167.5" sn="8.58" a="1231.05" fwhm="0.001181" res="366840.8" algo="FTMS"/>
<pk mz="433.135144" i="1927962.1" sn="12.89" a="2100.50" fwhm="0.001340" res="323323.3" algo="FTMS"/>
<pk mz="433.137367" i="9343259.0" sn="71.45" a="13261.13" fwhm="0.001484" res="291809.5" algo="FTMS"/>
<pk mz="433.150468" i="6220062.0" sn="46.78" a="9116.26" fwhm="0.001534" res="282294.1" algo="FTMS"/>
<pk mz="433.163571" i="3911969.5" sn="28.56" a="4429.23" fwhm="0.001237" res="350132.1" algo="FTMS"/>
<pk mz="433.171538" i="2696995.8" sn="18.97" a="3919.75" fwhm="0.001876" res="230954.3" algo="FTMS"/>
<pk mz="433.181593" i="1334054.4" sn="8.20" a="1450.80" fwhm="0.001633" res="265295.0" algo="FTMS"/>
<pk mz="433.194141" i="1668393.8" sn="10.84" a="1619.07" fwhm="0.001232" res="351718.2" algo="FTMS"/>
<pk mz="433.199924" i="5366571.0" sn="40.05" a="7245.44" fwhm="0.001443" res="300216.2" algo="FTMS"/>
<pk mz="433.205519" i="2145324.8" sn="14.61" a="2719.63" fwhm="0.001452" res="298274.4" algo="FTMS"/>
<pk mz="433.207972" i="4274477.5" sn="31.42" a="5647.95" fwhm="0.001432" res="302538.3" algo="FTMS"/>
<pk mz="433.236246" i="1814324.8" sn="12.00" a="1783.57" fwhm="0.001237" res="350363.2" algo="FTMS"/>
<pk mz="433.244355" i="2555959.0" sn="17.85" a="3708.85" fwhm="0.001706" res="254010.8" algo="FTMS"/>
<pk mz="433.280765" i="1209920.6" sn="7.22" a="856.42" fwhm="0.000973" res="445162.5" algo="FTMS"/>
<pk mz="434.036535" i="2184200.3" sn="14.91" a="2390.00" fwhm="0.001218" res="356322.4" algo="FTMS"/>
<pk mz="434.044522" i="1434122.3" sn="8.99" a="1206.57" fwhm="0.001109" res="391252.5" algo="FTMS"/>
<pk mz="434.072914" i="3115025.8" sn="22.26" a="3677.65" fwhm="0.001307" res="332176.3" algo="FTMS"/>
<pk mz="434.080882" i="1903635.9" sn="12.70" a="2228.28" fwhm="0.001428" res="304056.6" algo="FTMS"/>
<pk mz="434.084032" i="4263444.5" sn="31.33" a="5771.98" fwhm="0.001513" res="286863.5" algo="FTMS"/>
<pk mz="434.087678" i="1525013.6" sn="9.71" a="1362.48" fwhm="0.001104" res="393344.4" algo="FTMS"/>
<pk mz="434.109387" i="2109467.3" sn="14.32" a="2396.79" fwhm="0.001346" res="322413.2" algo="FTMS"/>
<pk mz="434.120760" i="1213342.4" sn="7.25" a="1007.63" fwhm="0.001435" res="302505.7" algo="FTMS"/>
<pk mz="434.153878" i="1372199.1" sn="8.50" a="1029.99" fwhm="0.001057" res="410773.8" algo="FTMS"/>
<pk mz="434.166680" i="5463594.5" sn="40.81" a="7515.66" fwhm="0.001476" res="294161.5" algo="FTMS"/>
<pk mz="434.202939" i="3526196.0" sn="25.51" a="4751.17" fwhm="0.001587" res="273572.4" algo="FTMS"/>
<pk mz="434.211368" i="1236534.3" sn="7.43" a="867.47" fwhm="0.001030" res="421445.3" algo="FTMS"/>
<pk mz="435.020275" i="2023947.9" sn="13.65" a="2680.07" fwhm="0.001690" res="257346.6" algo="FTMS"/>
<pk mz="435.056956" i="4918549.5" sn="36.50" a="7292.55" fwhm="0.001601" res="271798.7" algo="FTMS"/>
<pk mz="435.068187" i="1412760.6" sn="8.82" a="1770.41" fwhm="0.001693" res="257021.6" algo="FTMS"/>
<pk mz="435.088402" i="1483421.9" sn="9.38" a="1726.29" fwhm="0.001579" res="275501.0" algo="FTMS"/>
<pk mz="435.093236" i="6372127.0" sn="47.98" a="9256.19" fwhm="0.001465" res="297028.4" algo="FTMS"/>
<pk mz="435.096661" i="2843424.0" sn="20.12" a="3209.38" fwhm="0.001314" res="331193.6" algo="FTMS"/>
<pk mz="435.104737" i="1904418.3" sn="12.70" a="2197.10" fwhm="0.001370" res="317622.2" algo="FTMS"/>
<pk mz="435.129682" i="5259049.0" sn="39.19" a="6931.71" fwhm="0.001401" res="310562.2" algo="FTMS"/>
<pk mz="435.140898" i="2160427.8" sn="14.72" a="2893.67" fwhm="0.001557" res="279404.1" algo="FTMS"/>
<pk mz="435.142908" i="2810156.3" sn="19.85" a="3245.01" fwhm="0.001280" res="340069.5" algo="FTMS"/>
<pk mz="435.150640" i="1445422.4" sn="9.08" a="1773.94" fwhm="0.001599" res="272168.7" algo="FTMS"/>
<pk mz="435.160264" i="1800496.9" sn="11.88" a="1786.83" fwhm="0.001207" res="360574.4" algo="FTMS"/>
<pk mz="435.166146" i="2189362.5" sn="14.95" a="2476.56" fwhm="0.001389" res="313246.8" algo="FTMS"/>
<pk mz="435.179222" i="6830902.0" sn="51.60" a="9356.61" fwhm="0.001381" res="315083.9" algo="FTMS"/>
<pk mz="435.187340" i="1215288.0" sn="7.26" a="992.18" fwhm="0.001409" res="308920.2" algo="FTMS"/>
<pk mz="435.197036" i="1677626.6" sn="10.91" a="2417.43" fwhm="0.001702" res="255722.8" algo="FTMS"/>
<pk mz="435.215585" i="6385471.5" sn="48.09" a="8735.09" fwhm="0.001431" res="304080.7" algo="FTMS"/>
<pk mz="435.223559" i="1392961.6" sn="8.66" a="1784.95" fwhm="0.001841" res="236461.8" algo="FTMS"/>
<pk mz="436.052123" i="1666588.5" sn="10.82" a="1648.01" fwhm="0.001260" res="346114.4" algo="FTMS"/>
<pk mz="436.059959" i="1515038.5" sn="9.63" a="1214.35" fwhm="0.001087" res="401124.3" algo="FTMS"/>
<pk mz="436.088759" i="2507302.3" sn="17.46" a="3283.90" fwhm="0.001568" res="278097.6" algo="FTMS"/>
<pk mz="436.096536" i="2154536.3" sn="14.68" a="2470.45" fwhm="0.001416" res="308058.8" algo="FTMS"/>
<pk mz="436.099905" i="5025833.0" sn="37.35" a="6883.39" fwhm="0.001473" res="296016.4" algo="FTMS"/>
<pk mz="436.109053" i="1286443.5" sn="7.82" a="905.45" fwhm="0.000967" res="450926.8" algo="FTMS"/>
<pk mz="436.125039" i="2074671.8" sn="14.05" a="1967.94" fwhm="0.001170" res="372805.5" algo="FTMS"/>
<pk mz="436.133071" i="1561649.9" sn="9.99" a="1287.46" fwhm="0.001028" res="424110.1" algo="FTMS"/>
<pk mz="436.146431" i="1582645.4" sn="10.16" a="1933.23" fwhm="0.001385" res="314796.7" algo="FTMS"/>
<pk mz="436.182402" i="3279935.0" sn="23.56" a="4184.11" fwhm="0.001425" res="306160.7" algo="FTMS"/>
<pk mz="436.218666" i="2365768.5" sn="16.34" a="2929.08" fwhm="0.001473" res="296132.9" algo="FTMS"/>
<pk mz="437.036010" i="3260704.3" sn="23.41" a="4198.12" fwhm="0.001398" res="312520.3" algo="FTMS"/>
<pk mz="437.051273" i="2054948.4" sn="13.89" a="1972.26" fwhm="0.001191" res="367100.8" algo="FTMS"/>
<pk mz="437.072603" i="6735146.0" sn="50.84" a="9548.07" fwhm="0.001444" res="302690.0" algo="FTMS"/>
<pk mz="437.075843" i="1703466.9" sn="11.11" a="1783.49" fwhm="0.001323" res="330439.0" algo="FTMS"/>
<pk mz="437.084073" i="2125101.0" sn="14.44" a="2703.40" fwhm="0.001483" res="294761.0" algo="FTMS"/>
<pk mz="437.092259" i="1354799.3" sn="8.36" a="1114.58" fwhm="0.001024" res="426809.9" algo="FTMS"/>
<pk mz="437.108996" i="6135091.5" sn="46.11" a="8211.33" fwhm="0.001423" res="307247.8" algo="FTMS"/>
<pk mz="437.112272" i="2986292.5" sn="21.24" a="3438.81" fwhm="0.001303" res="335372.4" algo="FTMS"/>
<pk mz="437.120120" i="4428086.5" sn="32.63" a="5804.31" fwhm="0.001395" res="313366.0" algo="FTMS"/>
<pk mz="437.145304" i="3809085.3" sn="27.74" a="5163.95" fwhm="0.001467" res="298085.5" algo="FTMS"/>
<pk mz="437.158370" i="4579136.5" sn="33.82" a="6406.80" fwhm="0.001525" res="286640.1" algo="FTMS"/>
<pk mz="437.176347" i="2471237.5" sn="17.17" a="3139.69" fwhm="0.001363" res="320796.8" algo="FTMS"/>
<pk mz="437.181914" i="2458439.0" sn="17.07" a="2329.26" fwhm="0.001094" res="399795.8" algo="FTMS"/>
<pk mz="437.184953" i="1227335.8" sn="7.35" a="963.22" fwhm="0.001120" res="390332.6" algo="FTMS"/>
<pk mz="437.194818" i="5540682.5" sn="41.41" a="8286.34" fwhm="0.001559" res="280466.5" algo="FTMS"/>
<pk mz="437.212758" i="2082383.1" sn="14.10" a="2148.92" fwhm="0.001428" res="306124.9" algo="FTMS"/>
<pk mz="437.218569" i="1602896.6" sn="10.32" a="1468.97" fwhm="0.001267" res="345074.9" algo="FTMS"/>
<pk mz="437.231236" i="3806548.0" sn="27.72" a="5276.67" fwhm="0.001507" res="290121.0" algo="FTMS"/>
<pk mz="437.254608" i="1795418.1" sn="11.84" a="1819.95" fwhm="0.001242" res="352171.0" algo="FTMS"/>
<pk mz="438.067880" i="2229297.0" sn="15.26" a="2469.67" fwhm="0.001540" res="284450.0" algo="FTMS"/>
<pk mz="438.076075" i="2605107.3" sn="18.23" a="2935.54" fwhm="0.001296" res="338012.9" algo="FTMS"/>
<pk mz="438.078938" i="1288755.9" sn="7.84" a="1476.94" fwhm="0.001730" res="253155.2" algo="FTMS"/>
<pk mz="438.104153" i="1518266.5" sn="9.65" a="1731.00" fwhm="0.001466" res="298745.3" algo="FTMS"/>
<pk mz="438.112051" i="1726140.6" sn="11.29" a="2389.20" fwhm="0.001709" res="256303.0" algo="FTMS"/>
<pk mz="438.115564" i="1515069.5" sn="9.62" a="1819.44" fwhm="0.001357" res="322822.4" algo="FTMS"/>
<pk mz="438.124464" i="6121024.0" sn="45.99" a="7370.93" fwhm="0.001275" res="343631.7" algo="FTMS"/>
<pk mz="438.140655" i="1638724.3" sn="10.60" a="1715.35" fwhm="0.001391" res="314939.4" algo="FTMS"/>
<pk mz="438.189996" i="1363025.3" sn="8.42" a="1357.42" fwhm="0.001260" res="347781.6" algo="FTMS"/>
<pk mz="438.197805" i="1376723.3" sn="8.53" a="1276.62" fwhm="0.001318" res="332484.0" algo="FTMS"/>
<pk mz="439.051929" i="5290293.0" sn="39.43" a="7124.44" fwhm="0.001437" res="305505.0" algo="FTMS"/>
<pk mz="439.055164" i="51734324.0" sn="406.17" a="73564.91" fwhm="0.001362" res="322339.3" algo="FTMS"/>
<pk mz="439.063139" i="1214775.9" sn="7.25" a="1138.15" fwhm="0.001392" res="315381.6" algo="FTMS"/>
<pk mz="439.066755" i="1817016.9" sn="12.00" a="2564.28" fwhm="0.001834" res="239422.0" algo="FTMS"/>
<pk mz="439.088190" i="5917502.5" sn="44.38" a="8817.26" fwhm="0.001552" res="282921.3" algo="FTMS"/>
<pk mz="439.091555" i="3785023.5" sn="27.54" a="5020.52" fwhm="0.001430" res="307092.9" algo="FTMS"/>
<pk mz="439.124559" i="5740360.0" sn="42.98" a="7751.36" fwhm="0.001446" res="303750.1" algo="FTMS"/>
<pk mz="439.128059" i="5985097.0" sn="44.92" a="8782.07" fwhm="0.001616" res="271795.7" algo="FTMS"/>
<pk mz="439.135696" i="1361227.1" sn="8.41" a="1420.86" fwhm="0.001375" res="319481.3" algo="FTMS"/>
<pk mz="439.161102" i="3807057.8" sn="27.72" a="4579.30" fwhm="0.001305" res="336604.9" algo="FTMS"/>
<pk mz="439.174184" i="3040597.3" sn="21.67" a="3939.77" fwhm="0.001433" res="306521.1" algo="FTMS"/>
<pk mz="439.191640" i="1607257.9" sn="10.35" a="1734.23" fwhm="0.001391" res="315753.7" algo="FTMS"/>
<pk mz="439.197326" i="3488603.5" sn="25.20" a="4967.79" fwhm="0.001602" res="274216.5" algo="FTMS"/>
<pk mz="439.210331" i="3172702.8" sn="22.71" a="4425.21" fwhm="0.001570" res="279787.1" algo="FTMS"/>
<pk mz="439.219501" i="1197665.3" sn="7.11" a="1308.19" fwhm="0.001424" res="308390.9" algo="FTMS"/>
<pk mz="439.228178" i="1264611.5" sn="7.64" a="1120.73" fwhm="0.001280" res="343125.6" algo="FTMS"/>
<pk mz="439.233719" i="3463013.0" sn="25.00" a="4645.01" fwhm="0.001538" res="285499.5" algo="FTMS"/>
<pk mz="439.247085" i="1384296.5" sn="8.59" a="1126.95" fwhm="0.001182" res="371467.9" algo="FTMS"/>
<pk mz="439.270083" i="2502510.5" sn="17.42" a="2788.94" fwhm="0.001305" res="336732.5" algo="FTMS"/>
<pk mz="440.058467" i="5182015.0" sn="38.17" a="8101.65" fwhm="0.001724" res="255186.6" algo="FTMS"/>
<pk mz="440.083720" i="1360197.5" sn="8.31" a="926.56" fwhm="0.000964" res="456697.9" algo="FTMS"/>
<pk mz="440.091681" i="2409031.5" sn="16.50" a="2503.11" fwhm="0.001464" res="300556.9" algo="FTMS"/>
<pk mz="440.094790" i="6299208.5" sn="46.90" a="10442.78" fwhm="0.001717" res="256334.5" algo="FTMS"/>
<pk mz="440.119918" i="8253519.0" sn="62.17" a="13192.97" fwhm="0.001680" res="262051.4" algo="FTMS"/>
<pk mz="440.128105" i="1724753.3" sn="11.16" a="1433.60" fwhm="0.001094" res="402303.6" algo="FTMS"/>
<pk mz="440.131141" i="1232722.0" sn="7.31" a="2089.56" fwhm="0.003116" res="141256.6" algo="FTMS"/>
<pk mz="440.164382" i="1296986.9" sn="7.81" a="980.91" fwhm="0.001091" res="403355.0" algo="FTMS"/>
<pk mz="441.031291" i="1461311.9" sn="9.10" a="1331.86" fwhm="0.001303" res="338428.3" algo="FTMS"/>
<pk mz="441.046566" i="1975107.9" sn="13.11" a="1706.33" fwhm="0.001372" res="321408.1" algo="FTMS"/>
<pk mz="441.051178" i="2027845.1" sn="13.52" a="1887.23" fwhm="0.001362" res="323875.5" algo="FTMS"/>
<pk mz="441.067387" i="5518665.5" sn="40.80" a="8134.62" fwhm="0.001495" res="295065.3" algo="FTMS"/>
<pk mz="441.082829" i="1223245.5" sn="7.24" a="990.79" fwhm="0.001057" res="417488.1" algo="FTMS"/>
<pk mz="441.098450" i="1502033.6" sn="9.41" a="1213.60" fwhm="0.001093" res="403457.8" algo="FTMS"/>
<pk mz="441.103817" i="5685075.0" sn="42.10" a="8652.37" fwhm="0.001600" res="275744.1" algo="FTMS"/>
<pk mz="441.106003" i="5567827.5" sn="41.18" a="7272.07" fwhm="0.001334" res="330714.0" algo="FTMS"/>
<pk mz="441.115194" i="1210710.0" sn="7.14" a="1066.43" fwhm="0.001212" res="363935.7" algo="FTMS"/>
<pk mz="441.123342" i="2141272.3" sn="14.41" a="2246.39" fwhm="0.001293" res="341106.6" algo="FTMS"/>
<pk mz="441.140433" i="4987228.5" sn="36.65" a="6004.72" fwhm="0.001326" res="332709.4" algo="FTMS"/>
<pk mz="441.143521" i="5760349.5" sn="42.69" a="6978.78" fwhm="0.001287" res="342767.2" algo="FTMS"/>
<pk mz="441.170955" i="1208932.8" sn="7.12" a="922.58" fwhm="0.001057" res="417255.6" algo="FTMS"/>
<pk mz="441.176450" i="5384550.0" sn="39.75" a="7986.66" fwhm="0.001566" res="281731.9" algo="FTMS"/>
<pk mz="441.189828" i="1525353.8" sn="9.60" a="1514.96" fwhm="0.001268" res="348029.0" algo="FTMS"/>
<pk mz="441.195382" i="1384811.3" sn="8.50" a="1078.38" fwhm="0.001135" res="388776.5" algo="FTMS"/>
<pk mz="441.207315" i="1627630.4" sn="10.39" a="2221.23" fwhm="0.001736" res="254156.2" algo="FTMS"/>
<pk mz="441.212992" i="6105456.0" sn="45.38" a="8784.12" fwhm="0.001516" res="291123.8" algo="FTMS"/>
<pk mz="441.225943" i="1268083.3" sn="7.59" a="936.88" fwhm="0.001043" res="423077.7" algo="FTMS"/>
<pk mz="441.235538" i="2503797.8" sn="17.24" a="3546.73" fwhm="0.001663" res="265303.7" algo="FTMS"/>
<pk mz="441.249310" i="5115257.5" sn="37.65" a="6893.69" fwhm="0.001442" res="306094.6" algo="FTMS"/>
<pk mz="441.285639" i="4184451.0" sn="30.37" a="6103.62" fwhm="0.001618" res="272651.7" algo="FTMS"/>
<pk mz="442.041341" i="1199178.8" sn="7.05" a="1026.29" fwhm="0.001212" res="364608.7" algo="FTMS"/>
<pk mz="442.062550" i="1350736.3" sn="8.23" a="1128.12" fwhm="0.001145" res="386222.4" algo="FTMS"/>
<pk mz="442.070931" i="1421906.5" sn="8.79" a="1158.09" fwhm="0.001121" res="394413.0" algo="FTMS"/>
<pk mz="442.099424" i="1222746.0" sn="7.23" a="820.85" fwhm="0.000887" res="498659.4" algo="FTMS"/>
<pk mz="442.101642" i="1783386.6" sn="11.61" a="1801.66" fwhm="0.001228" res="359954.1" algo="FTMS"/>
<pk mz="442.107382" i="1703004.1" sn="10.98" a="1721.42" fwhm="0.001205" res="367032.0" algo="FTMS"/>
<pk mz="442.110678" i="1490269.0" sn="9.32" a="1256.88" fwhm="0.001120" res="394754.2" algo="FTMS"/>
<pk mz="442.118221" i="3390559.0" sn="24.17" a="4990.49" fwhm="0.001630" res="271242.0" algo="FTMS"/>
<pk mz="442.135548" i="1422691.6" sn="8.79" a="1769.64" fwhm="0.001734" res="254975.1" algo="FTMS"/>
<pk mz="442.154894" i="3219816.8" sn="22.83" a="5711.90" fwhm="0.002015" res="219414.1" algo="FTMS"/>
<pk mz="442.171818" i="1771629.1" sn="11.52" a="2014.89" fwhm="0.001342" res="329445.4" algo="FTMS"/>
<pk mz="442.179774" i="1475439.3" sn="9.20" a="1574.56" fwhm="0.001460" res="302907.5" algo="FTMS"/>
<pk mz="442.182937" i="2253936.0" sn="15.29" a="2820.78" fwhm="0.001529" res="289240.5" algo="FTMS"/>
<pk mz="442.194102" i="1656947.0" sn="10.62" a="1760.22" fwhm="0.001322" res="334389.4" algo="FTMS"/>
<pk mz="442.216478" i="1909113.0" sn="12.59" a="1884.16" fwhm="0.001341" res="329735.9" algo="FTMS"/>
<pk mz="442.219511" i="1488505.8" sn="9.31" a="1899.26" fwhm="0.001721" res="256923.2" algo="FTMS"/>
<pk mz="442.230939" i="1263228.8" sn="7.55" a="1836.06" fwhm="0.001905" res="232112.9" algo="FTMS"/>
<pk mz="442.252644" i="1658498.5" sn="10.63" a="1617.65" fwhm="0.001296" res="341204.8" algo="FTMS"/>
<pk mz="442.289193" i="1398668.1" sn="8.60" a="1119.96" fwhm="0.001148" res="385431.0" algo="FTMS"/>
<pk mz="443.025512" i="2541902.5" sn="17.53" a="3128.67" fwhm="0.001572" res="281857.5" algo="FTMS"/>
<pk mz="443.046623" i="2760788.3" sn="19.24" a="3975.08" fwhm="0.001654" res="267941.6" algo="FTMS"/>
<pk mz="443.062141" i="2501720.3" sn="17.22" a="2567.72" fwhm="0.001447" res="306271.9" algo="FTMS"/>
<pk mz="443.083207" i="4090206.0" sn="29.63" a="6155.06" fwhm="0.001611" res="274992.7" algo="FTMS"/>
<pk mz="443.098242" i="1364065.9" sn="8.33" a="1456.80" fwhm="0.001498" res="295726.7" algo="FTMS"/>
<pk mz="443.119564" i="4017511.5" sn="29.06" a="6049.85" fwhm="0.001653" res="268118.8" algo="FTMS"/>
<pk mz="443.121511" i="1284968.0" sn="7.71" a="560.85" fwhm="0.000590" res="751392.8" algo="FTMS"/>
<pk mz="443.122924" i="4421480.5" sn="32.22" a="5205.81" fwhm="0.001244" res="356184.8" algo="FTMS"/>
<pk mz="443.135153" i="1369707.6" sn="8.38" a="1082.62" fwhm="0.001076" res="411778.3" algo="FTMS"/>
<pk mz="443.137667" i="1610092.3" sn="10.25" a="1334.94" fwhm="0.001069" res="414631.0" algo="FTMS"/>
<pk mz="443.155912" i="4829041.0" sn="35.41" a="6542.06" fwhm="0.001483" res="298812.6" algo="FTMS"/>
<pk mz="443.178284" i="2572151.0" sn="17.77" a="3338.18" fwhm="0.001430" res="309926.2" algo="FTMS"/>
<pk mz="443.192176" i="14437243.0" sn="110.48" a="22284.50" fwhm="0.001530" res="289709.9" algo="FTMS"/>
<pk mz="443.205064" i="1301630.0" sn="7.84" a="1443.04" fwhm="0.001370" res="323572.5" algo="FTMS"/>
<pk mz="443.214665" i="3736192.5" sn="26.87" a="6141.41" fwhm="0.001825" res="242905.6" algo="FTMS"/>
<pk mz="443.228659" i="8985476.0" sn="67.88" a="13638.75" fwhm="0.001582" res="280237.3" algo="FTMS"/>
<pk mz="443.251157" i="3141514.3" sn="22.22" a="4591.05" fwhm="0.001653" res="268123.2" algo="FTMS"/>
<pk mz="443.265088" i="5597070.0" sn="41.41" a="7732.34" fwhm="0.001403" res="315894.7" algo="FTMS"/>
<pk mz="443.301457" i="3197847.5" sn="22.66" a="4196.83" fwhm="0.001489" res="297648.0" algo="FTMS"/>
<pk mz="444.057208" i="1814367.1" sn="11.85" a="1909.23" fwhm="0.001450" res="306350.8" algo="FTMS"/>
<pk mz="444.093658" i="1521000.8" sn="9.56" a="1432.80" fwhm="0.001163" res="381747.0" algo="FTMS"/>
<pk mz="444.101702" i="1473130.9" sn="9.18" a="1473.85" fwhm="0.001166" res="380898.3" algo="FTMS"/>
<pk mz="444.105041" i="1383531.8" sn="8.48" a="1220.09" fwhm="0.001196" res="371210.8" algo="FTMS"/>
<pk mz="444.115010" i="2049646.4" sn="13.69" a="1699.14" fwhm="0.001067" res="416171.8" algo="FTMS"/>
<pk mz="444.126118" i="2040945.4" sn="13.62" a="2242.79" fwhm="0.001269" res="349889.3" algo="FTMS"/>
<pk mz="444.150885" i="1220855.9" sn="7.21" a="1279.86" fwhm="0.001481" res="299939.8" algo="FTMS"/>
<pk mz="444.159285" i="1782906.1" sn="11.60" a="1578.73" fwhm="0.001294" res="343224.3" algo="FTMS"/>
<pk mz="444.162419" i="4141691.0" sn="30.03" a="6210.93" fwhm="0.001563" res="284144.9" algo="FTMS"/>
<pk mz="444.187537" i="1697665.5" sn="10.94" a="1893.65" fwhm="0.001424" res="311984.4" algo="FTMS"/>
<pk mz="444.195700" i="3082371.8" sn="21.76" a="4489.07" fwhm="0.001738" res="255537.9" algo="FTMS"/>
<pk mz="444.198622" i="2906244.5" sn="20.38" a="3664.87" fwhm="0.001357" res="327373.1" algo="FTMS"/>
<pk mz="444.209861" i="1945223.4" sn="12.87" a="2195.40" fwhm="0.001389" res="319764.0" algo="FTMS"/>
<pk mz="444.223982" i="1551115.1" sn="9.79" a="1954.78" fwhm="0.001554" res="285903.8" algo="FTMS"/>
<pk mz="444.231831" i="2887821.3" sn="20.23" a="3084.35" fwhm="0.001202" res="369639.1" algo="FTMS"/>
<pk mz="444.260412" i="1295764.8" sn="7.80" a="1270.31" fwhm="0.001273" res="348983.2" algo="FTMS"/>
<pk mz="444.304961" i="1221792.5" sn="7.22" a="1006.34" fwhm="0.001045" res="424973.3" algo="FTMS"/>
<pk mz="445.041033" i="3078499.0" sn="21.72" a="4419.85" fwhm="0.001669" res="266683.7" algo="FTMS"/>
<pk mz="445.062106" i="2192616.5" sn="14.80" a="3254.75" fwhm="0.001785" res="249316.8" algo="FTMS"/>
<pk mz="445.077640" i="3118956.5" sn="22.04" a="3996.21" fwhm="0.001377" res="323162.9" algo="FTMS"/>
<pk mz="445.098816" i="2361458.0" sn="16.12" a="3480.35" fwhm="0.001644" res="270802.4" algo="FTMS"/>
<pk mz="445.114127" i="2226550.3" sn="15.07" a="2783.27" fwhm="0.001552" res="286814.9" algo="FTMS"/>
<pk mz="445.117260" i="1469687.0" sn="9.15" a="1776.68" fwhm="0.001591" res="279720.8" algo="FTMS"/>
<pk mz="445.135054" i="3594107.8" sn="25.75" a="5100.69" fwhm="0.001533" res="290280.2" algo="FTMS"/>
<pk mz="445.146556" i="1341950.8" sn="8.15" a="1320.12" fwhm="0.001553" res="286597.7" algo="FTMS"/>
<pk mz="445.150638" i="1533311.9" sn="9.65" a="1388.94" fwhm="0.001379" res="322841.1" algo="FTMS"/>
<pk mz="445.157475" i="1387777.6" sn="8.51" a="1721.53" fwhm="0.001695" res="262649.9" algo="FTMS"/>
<pk mz="445.163507" i="1395587.3" sn="8.57" a="1229.97" fwhm="0.001161" res="383415.5" algo="FTMS"/>
<pk mz="445.165918" i="1520899.9" sn="9.55" a="1834.76" fwhm="0.001581" res="281580.1" algo="FTMS"/>
<pk mz="445.171498" i="4734853.5" sn="34.66" a="6937.59" fwhm="0.001554" res="286437.7" algo="FTMS"/>
<pk mz="445.186598" i="2176137.3" sn="14.67" a="2640.43" fwhm="0.001430" res="311401.8" algo="FTMS"/>
<pk mz="445.193859" i="5088651.0" sn="37.43" a="7359.65" fwhm="0.001520" res="292910.2" algo="FTMS"/>
<pk mz="445.200039" i="1553548.9" sn="9.81" a="1297.43" fwhm="0.001280" res="347777.5" algo="FTMS"/>
<pk mz="445.201934" i="1296269.4" sn="7.80" a="1132.81" fwhm="0.001184" res="376026.0" algo="FTMS"/>
<pk mz="445.207846" i="7841167.0" sn="58.94" a="12614.62" fwhm="0.001662" res="267899.7" algo="FTMS"/>
<pk mz="445.230266" i="4612501.0" sn="33.71" a="6704.99" fwhm="0.001513" res="294230.3" algo="FTMS"/>
<pk mz="445.236347" i="1232790.5" sn="7.30" a="898.74" fwhm="0.001003" res="443818.5" algo="FTMS"/>
<pk mz="445.242116" i="1971096.0" sn="13.07" a="2603.99" fwhm="0.001704" res="261291.5" algo="FTMS"/>
<pk mz="445.244279" i="6806936.5" sn="50.86" a="9672.22" fwhm="0.001475" res="301927.7" algo="FTMS"/>
<pk mz="445.280507" i="3499426.0" sn="25.01" a="5435.42" fwhm="0.001771" res="251466.3" algo="FTMS"/>
<pk mz="446.036441" i="1717993.6" sn="11.09" a="2334.44" fwhm="0.001707" res="261311.3" algo="FTMS"/>
<pk mz="446.072993" i="1950323.3" sn="12.91" a="2091.17" fwhm="0.001331" res="335049.4" algo="FTMS"/>
<pk mz="446.109121" i="2590588.8" sn="17.91" a="4085.29" fwhm="0.001790" res="249178.6" algo="FTMS"/>
<pk mz="446.113560" i="1382526.0" sn="8.47" a="1269.67" fwhm="0.001135" res="393000.9" algo="FTMS"/>
<pk mz="446.127291" i="1464449.6" sn="9.11" a="1135.63" fwhm="0.001095" res="407475.9" algo="FTMS"/>
<pk mz="446.141750" i="1975301.4" sn="13.10" a="2951.25" fwhm="0.001827" res="244166.3" algo="FTMS"/>
<pk mz="446.149658" i="2226823.5" sn="15.07" a="2655.14" fwhm="0.001433" res="311316.6" algo="FTMS"/>
<pk mz="446.166706" i="2796172.0" sn="19.51" a="3353.17" fwhm="0.001364" res="327045.0" algo="FTMS"/>
<pk mz="446.174886" i="1954958.1" sn="12.94" a="2099.83" fwhm="0.001289" res="346209.4" algo="FTMS"/>
<pk mz="446.177933" i="1418767.0" sn="8.75" a="1571.07" fwhm="0.001392" res="320461.3" algo="FTMS"/>
<pk mz="446.193670" i="1716371.1" sn="11.08" a="2100.31" fwhm="0.001629" res="273901.4" algo="FTMS"/>
<pk mz="446.203202" i="2586261.8" sn="17.87" a="3077.63" fwhm="0.001364" res="327170.8" algo="FTMS"/>
<pk mz="446.211274" i="2776727.8" sn="19.36" a="3475.95" fwhm="0.001397" res="319409.4" algo="FTMS"/>
<pk mz="446.239666" i="1950111.3" sn="12.90" a="2209.95" fwhm="0.001309" res="340901.4" algo="FTMS"/>
<pk mz="446.247804" i="1436577.4" sn="8.89" a="2025.22" fwhm="0.001807" res="246905.5" algo="FTMS"/>
<pk mz="446.284301" i="1282987.1" sn="7.69" a="986.46" fwhm="0.001069" res="417407.4" algo="FTMS"/>
<pk mz="447.020451" i="2296941.3" sn="15.61" a="3481.03" fwhm="0.001766" res="253190.7" algo="FTMS"/>
<pk mz="447.056945" i="4664183.0" sn="34.11" a="6222.65" fwhm="0.001393" res="320959.4" algo="FTMS"/>
<pk mz="447.077930" i="1234428.5" sn="7.31" a="1407.60" fwhm="0.001861" res="240294.6" algo="FTMS"/>
<pk mz="447.093395" i="4679040.5" sn="34.22" a="6280.95" fwhm="0.001470" res="304181.8" algo="FTMS"/>
<pk mz="447.096709" i="2977409.5" sn="20.93" a="4122.31" fwhm="0.001602" res="279009.1" algo="FTMS"/>
<pk mz="447.116708" i="6162310.5" sn="45.81" a="9447.74" fwhm="0.001597" res="279936.5" algo="FTMS"/>
<pk mz="447.129533" i="3405194.3" sn="24.27" a="4562.72" fwhm="0.001474" res="303378.5" algo="FTMS"/>
<pk mz="447.132676" i="1254539.0" sn="7.47" a="1011.36" fwhm="0.001131" res="395206.9" algo="FTMS"/>
<pk mz="447.142710" i="1583245.6" sn="10.04" a="1965.09" fwhm="0.001575" res="283857.1" algo="FTMS"/>
<pk mz="447.150806" i="1448719.8" sn="8.98" a="1665.47" fwhm="0.001684" res="265573.0" algo="FTMS"/>
<pk mz="447.166239" i="2193043.8" sn="14.80" a="2800.68" fwhm="0.001550" res="288553.8" algo="FTMS"/>
<pk mz="447.169182" i="1229204.6" sn="7.27" a="1081.72" fwhm="0.001150" res="388936.8" algo="FTMS"/>
<pk mz="447.173304" i="1755029.6" sn="11.38" a="2037.52" fwhm="0.001493" res="299426.7" algo="FTMS"/>
<pk mz="447.179154" i="3019159.3" sn="21.26" a="4559.68" fwhm="0.001673" res="267360.3" algo="FTMS"/>
<pk mz="447.187101" i="4243865.5" sn="30.82" a="6122.03" fwhm="0.001558" res="287019.8" algo="FTMS"/>
<pk mz="447.209931" i="1684767.4" sn="10.83" a="2433.19" fwhm="0.001872" res="238867.7" algo="FTMS"/>
<pk mz="447.215354" i="3375776.8" sn="24.04" a="4983.30" fwhm="0.001651" res="270824.2" algo="FTMS"/>
<pk mz="447.223468" i="5615523.0" sn="41.54" a="8552.65" fwhm="0.001636" res="273433.4" algo="FTMS"/>
<pk mz="447.259864" i="2013612.5" sn="13.40" a="2345.76" fwhm="0.001497" res="298808.7" algo="FTMS"/>
<pk mz="448.051925" i="2104701.5" sn="14.11" a="3217.76" fwhm="0.001811" res="247410.6" algo="FTMS"/>
<pk mz="448.060105" i="1205311.6" sn="7.08" a="1294.84" fwhm="0.001661" res="269818.2" algo="FTMS"/>
<pk mz="448.088227" i="1426055.1" sn="8.81" a="1872.54" fwhm="0.001746" res="256623.3" algo="FTMS"/>
<pk mz="448.096716" i="2199433.3" sn="14.85" a="2802.53" fwhm="0.001549" res="289352.5" algo="FTMS"/>
<pk mz="448.099865" i="15810698.0" sn="121.20" a="25319.54" fwhm="0.001592" res="281510.0" algo="FTMS"/>
<pk mz="448.120022" i="1521039.5" sn="9.55" a="1669.19" fwhm="0.001420" res="315515.1" algo="FTMS"/>
<pk mz="448.136213" i="1255827.8" sn="7.48" a="1220.09" fwhm="0.001252" res="357985.3" algo="FTMS"/>
<pk mz="448.146294" i="1613206.4" sn="10.27" a="1345.21" fwhm="0.001094" res="409514.2" algo="FTMS"/>
<pk mz="448.182419" i="3568288.0" sn="25.54" a="4609.27" fwhm="0.001425" res="314597.3" algo="FTMS"/>
<pk mz="448.218964" i="2331305.5" sn="15.88" a="2888.37" fwhm="0.001502" res="298333.7" algo="FTMS"/>
<pk mz="448.226977" i="1438379.6" sn="8.90" a="1184.75" fwhm="0.001225" res="365763.9" algo="FTMS"/>
<pk mz="449.036216" i="3543425.0" sn="25.35" a="4605.27" fwhm="0.001471" res="305348.3" algo="FTMS"/>
<pk mz="449.072455" i="5906826.5" sn="43.81" a="8751.98" fwhm="0.001560" res="287889.9" algo="FTMS"/>
<pk mz="449.083551" i="1891725.5" sn="12.44" a="2376.25" fwhm="0.001535" res="292487.9" algo="FTMS"/>
<pk mz="449.104326" i="4132243.0" sn="29.95" a="4316.15" fwhm="0.001105" res="406303.4" algo="FTMS"/>
<pk mz="449.108931" i="31732116.0" sn="245.60" a="48970.08" fwhm="0.001528" res="293953.8" algo="FTMS"/>
<pk mz="449.112209" i="11639189.0" sn="88.60" a="18354.97" fwhm="0.001615" res="278109.1" algo="FTMS"/>
<pk mz="449.140270" i="1527708.5" sn="9.60" a="1237.03" fwhm="0.001048" res="428668.6" algo="FTMS"/>
<pk mz="449.145471" i="3443102.0" sn="24.56" a="4354.42" fwhm="0.001289" res="348372.7" algo="FTMS"/>
<pk mz="449.148682" i="1246366.8" sn="7.40" a="824.91" fwhm="0.000950" res="473026.0" algo="FTMS"/>
<pk mz="449.158515" i="3096993.3" sn="21.86" a="3738.28" fwhm="0.001622" res="276919.2" algo="FTMS"/>
<pk mz="449.174131" i="1203877.5" sn="7.07" a="922.64" fwhm="0.001264" res="355270.9" algo="FTMS"/>
<pk mz="449.181805" i="1819047.5" sn="11.87" a="2048.71" fwhm="0.001396" res="321841.9" algo="FTMS"/>
<pk mz="449.194700" i="6051243.0" sn="44.94" a="8632.26" fwhm="0.001472" res="305133.6" algo="FTMS"/>
<pk mz="449.202545" i="1874605.0" sn="12.31" a="2456.78" fwhm="0.001885" res="238246.9" algo="FTMS"/>
<pk mz="449.218177" i="1317297.1" sn="7.95" a="805.06" fwhm="0.000914" res="491333.1" algo="FTMS"/>
<pk mz="449.231172" i="3154356.5" sn="22.31" a="4066.46" fwhm="0.001451" res="309641.4" algo="FTMS"/>
<pk mz="449.238995" i="1554870.5" sn="9.81" a="2047.44" fwhm="0.001646" res="273001.3" algo="FTMS"/>
<pk mz="450.039592" i="1280393.6" sn="7.66" a="1345.27" fwhm="0.001363" res="330107.2" algo="FTMS"/>
<pk mz="450.068079" i="1981073.1" sn="13.14" a="1771.15" fwhm="0.001344" res="334802.8" algo="FTMS"/>
<pk mz="450.075949" i="2041363.3" sn="13.61" a="2998.04" fwhm="0.001766" res="254872.0" algo="FTMS"/>
<pk mz="450.079209" i="5307028.0" sn="39.13" a="8775.39" fwhm="0.001722" res="261308.3" algo="FTMS"/>
<pk mz="450.104284" i="3192474.8" sn="22.60" a="4319.11" fwhm="0.001432" res="314416.5" algo="FTMS"/>
<pk mz="450.112213" i="6161565.0" sn="45.80" a="10071.98" fwhm="0.001721" res="261562.3" algo="FTMS"/>
<pk mz="450.115507" i="3504285.8" sn="25.04" a="5917.09" fwhm="0.001953" res="230480.8" algo="FTMS"/>
<pk mz="450.161735" i="1664169.9" sn="10.66" a="2139.52" fwhm="0.001655" res="271936.0" algo="FTMS"/>
<pk mz="450.198208" i="3186867.5" sn="22.56" a="3942.92" fwhm="0.001335" res="337185.0" algo="FTMS"/>
<pk mz="450.212120" i="1218231.1" sn="7.18" a="1248.28" fwhm="0.001350" res="333500.4" algo="FTMS"/>
<pk mz="451.015592" i="1464970.9" sn="9.10" a="1365.47" fwhm="0.001181" res="381949.2" algo="FTMS"/>
<pk mz="451.030485" i="1233806.8" sn="7.30" a="1200.15" fwhm="0.001388" res="325065.4" algo="FTMS"/>
<pk mz="451.051588" i="3921556.3" sn="28.30" a="6258.91" fwhm="0.001762" res="255936.1" algo="FTMS"/>
<pk mz="451.088191" i="5842334.0" sn="43.31" a="8775.78" fwhm="0.001615" res="279237.4" algo="FTMS"/>
<pk mz="451.103573" i="1383586.0" sn="8.47" a="2048.85" fwhm="0.002339" res="192849.5" algo="FTMS"/>
<pk mz="451.120017" i="1489574.4" sn="9.30" a="1737.32" fwhm="0.001454" res="310326.4" algo="FTMS"/>
<pk mz="451.124573" i="5447591.5" sn="40.22" a="8507.76" fwhm="0.001639" res="275215.9" algo="FTMS"/>
<pk mz="451.135869" i="6550442.5" sn="48.84" a="9790.16" fwhm="0.001488" res="303097.4" algo="FTMS"/>
<pk mz="451.161003" i="3415473.3" sn="24.34" a="4503.13" fwhm="0.001442" res="312785.9" algo="FTMS"/>
<pk mz="451.164204" i="6854578.0" sn="51.22" a="10058.07" fwhm="0.001544" res="292117.7" algo="FTMS"/>
<pk mz="451.174085" i="4870068.5" sn="35.71" a="7527.50" fwhm="0.001580" res="285597.5" algo="FTMS"/>
<pk mz="451.183366" i="1279415.1" sn="7.65" a="1207.57" fwhm="0.001336" res="337815.8" algo="FTMS"/>
<pk mz="451.191459" i="1951417.3" sn="12.90" a="2308.23" fwhm="0.001383" res="326207.3" algo="FTMS"/>
<pk mz="451.197352" i="1924538.8" sn="12.69" a="1872.19" fwhm="0.001227" res="367724.0" algo="FTMS"/>
<pk mz="451.210317" i="5033918.0" sn="36.99" a="7672.04" fwhm="0.001627" res="277304.2" algo="FTMS"/>
<pk mz="451.246765" i="1773511.8" sn="11.51" a="1757.89" fwhm="0.001270" res="355280.0" algo="FTMS"/>
<pk mz="452.055474" i="1444252.8" sn="8.82" a="1404.56" fwhm="0.001165" res="387983.1" algo="FTMS"/>
<pk mz="452.083345" i="1900964.1" sn="12.33" a="2440.01" fwhm="0.001557" res="290298.9" algo="FTMS"/>
<pk mz="452.091484" i="1651878.3" sn="10.42" a="1639.25" fwhm="0.001320" res="342389.0" algo="FTMS"/>
<pk mz="452.119775" i="1873581.8" sn="12.12" a="2286.72" fwhm="0.001442" res="313573.9" algo="FTMS"/>
<pk mz="452.167345" i="1505722.3" sn="9.29" a="1905.08" fwhm="0.001835" res="246439.1" algo="FTMS"/>
<pk mz="452.177224" i="2027452.9" sn="13.31" a="2563.99" fwhm="0.001540" res="293642.0" algo="FTMS"/>
<pk mz="452.213332" i="1364166.4" sn="8.20" a="1527.54" fwhm="0.001636" res="276386.9" algo="FTMS"/>
<pk mz="453.030995" i="2691485.8" sn="18.42" a="3654.18" fwhm="0.001507" res="300570.7" algo="FTMS"/>
<pk mz="453.046221" i="1794977.6" sn="11.52" a="1901.29" fwhm="0.001341" res="337955.9" algo="FTMS"/>
<pk mz="453.067386" i="4718503.0" sn="34.04" a="7484.49" fwhm="0.001656" res="273586.9" algo="FTMS"/>
<pk mz="453.082553" i="1793707.3" sn="11.51" a="1981.37" fwhm="0.001353" res="334843.6" algo="FTMS"/>
<pk mz="453.103788" i="4471217.0" sn="32.14" a="6932.97" fwhm="0.001715" res="264191.4" algo="FTMS"/>
<pk mz="453.107028" i="3763633.8" sn="26.69" a="5081.22" fwhm="0.001498" res="302470.7" algo="FTMS"/>
<pk mz="453.115059" i="1682099.8" sn="10.65" a="1957.59" fwhm="0.001498" res="302447.3" algo="FTMS"/>
<pk mz="453.140236" i="3992506.5" sn="28.45" a="6007.38" fwhm="0.001683" res="269180.2" algo="FTMS"/>
<pk mz="453.143552" i="5039547.5" sn="36.52" a="7446.96" fwhm="0.001520" res="298155.9" algo="FTMS"/>
<pk mz="453.153313" i="3842493.8" sn="27.29" a="5521.73" fwhm="0.001498" res="302552.8" algo="FTMS"/>
<pk mz="453.171333" i="1887938.6" sn="12.23" a="3033.34" fwhm="0.001849" res="245138.3" algo="FTMS"/>
<pk mz="453.176764" i="2937284.0" sn="20.32" a="3887.05" fwhm="0.001512" res="299807.3" algo="FTMS"/>
<pk mz="453.189668" i="3150279.5" sn="21.96" a="4170.99" fwhm="0.001466" res="309219.1" algo="FTMS"/>
<pk mz="453.207604" i="2646988.3" sn="18.08" a="2953.73" fwhm="0.001312" res="345406.9" algo="FTMS"/>
<pk mz="453.213007" i="2511053.5" sn="17.03" a="3383.44" fwhm="0.001518" res="298651.5" algo="FTMS"/>
<pk mz="453.225929" i="4282321.0" sn="30.68" a="6825.25" fwhm="0.001727" res="262438.1" algo="FTMS"/>
<pk mz="453.249505" i="2734039.3" sn="18.75" a="3631.79" fwhm="0.001533" res="295589.5" algo="FTMS"/>
<pk mz="454.062666" i="1348525.1" sn="8.07" a="1180.30" fwhm="0.001155" res="393049.8" algo="FTMS"/>
<pk mz="454.070643" i="1703599.3" sn="10.81" a="2439.14" fwhm="0.001838" res="246998.0" algo="FTMS"/>
<pk mz="454.098959" i="1518262.8" sn="9.38" a="1455.72" fwhm="0.001267" res="358509.9" algo="FTMS"/>
<pk mz="454.107385" i="2296249.0" sn="15.38" a="2788.24" fwhm="0.001405" res="323231.7" algo="FTMS"/>
<pk mz="454.110414" i="17919674.0" sn="135.76" a="29076.78" fwhm="0.001584" res="286666.9" algo="FTMS"/>
<pk mz="454.135455" i="2393280.3" sn="16.12" a="3269.34" fwhm="0.001630" res="278620.6" algo="FTMS"/>
<pk mz="454.148389" i="1464387.8" sn="8.97" a="2428.48" fwhm="0.002124" res="213784.6" algo="FTMS"/>
<pk mz="455.025510" i="1539242.4" sn="9.54" a="1746.99" fwhm="0.001487" res="305988.5" algo="FTMS"/>
<pk mz="455.046429" i="3002288.0" sn="20.82" a="4232.39" fwhm="0.001539" res="295745.9" algo="FTMS"/>
<pk mz="455.062014" i="2098612.0" sn="13.85" a="2278.15" fwhm="0.001334" res="341145.1" algo="FTMS"/>
<pk mz="455.083024" i="4463545.5" sn="32.07" a="7153.88" fwhm="0.001711" res="265904.8" algo="FTMS"/>
<pk mz="455.113923" i="2174401.8" sn="14.44" a="2787.29" fwhm="0.001539" res="295695.7" algo="FTMS"/>
<pk mz="455.119227" i="4781507.0" sn="34.52" a="7910.45" fwhm="0.001779" res="255800.9" algo="FTMS"/>
<pk mz="455.150448" i="1305291.3" sn="7.74" a="1402.31" fwhm="0.001466" res="310444.3" algo="FTMS"/>
<pk mz="455.156058" i="3716556.8" sn="26.32" a="6045.68" fwhm="0.001810" res="251503.8" algo="FTMS"/>
<pk mz="455.159282" i="7806925.5" sn="57.84" a="13041.92" fwhm="0.001697" res="268257.0" algo="FTMS"/>
<pk mz="455.192345" i="3908054.3" sn="27.79" a="5382.47" fwhm="0.001489" res="305629.9" algo="FTMS"/>
<pk mz="455.205134" i="1383897.6" sn="8.34" a="1588.09" fwhm="0.001440" res="316144.6" algo="FTMS"/>
<pk mz="455.214519" i="1383132.1" sn="8.34" a="1614.89" fwhm="0.001616" res="281765.0" algo="FTMS"/>
<pk mz="455.223368" i="1669598.4" sn="10.55" a="2080.85" fwhm="0.001567" res="290428.5" algo="FTMS"/>
<pk mz="455.228685" i="5392352.0" sn="39.23" a="7979.95" fwhm="0.001583" res="287504.8" algo="FTMS"/>
<pk mz="455.251189" i="1992421.8" sn="13.03" a="2655.11" fwhm="0.001660" res="274201.6" algo="FTMS"/>
<pk mz="455.264971" i="4556265.5" sn="32.79" a="6221.65" fwhm="0.001470" res="309639.6" algo="FTMS"/>
<pk mz="455.301502" i="1251315.0" sn="7.32" a="984.30" fwhm="0.001177" res="386687.2" algo="FTMS"/>
<pk mz="456.057561" i="1291449.6" sn="7.63" a="1503.91" fwhm="0.001598" res="285451.4" algo="FTMS"/>
<pk mz="456.086286" i="1932225.3" sn="12.57" a="2270.57" fwhm="0.001487" res="306770.9" algo="FTMS"/>
<pk mz="456.115172" i="1596872.8" sn="9.98" a="1438.90" fwhm="0.001442" res="316336.1" algo="FTMS"/>
<pk mz="456.133989" i="6223053.5" sn="45.63" a="8419.06" fwhm="0.001440" res="316659.3" algo="FTMS"/>
<pk mz="456.151175" i="3988178.3" sn="28.41" a="5186.67" fwhm="0.001373" res="332326.0" algo="FTMS"/>
<pk mz="456.162360" i="1936085.3" sn="12.60" a="2909.11" fwhm="0.001831" res="249106.8" algo="FTMS"/>
<pk mz="456.199034" i="1435614.9" sn="8.74" a="1690.67" fwhm="0.001456" res="313287.6" algo="FTMS"/>
<pk mz="456.210028" i="2030561.8" sn="13.33" a="2125.16" fwhm="0.001505" res="303071.5" algo="FTMS"/>
<pk mz="456.232331" i="1405415.6" sn="8.51" a="1223.27" fwhm="0.001125" res="405541.7" algo="FTMS"/>
<pk mz="456.268245" i="1389297.0" sn="8.38" a="1400.55" fwhm="0.001470" res="310295.2" algo="FTMS"/>
<pk mz="457.004591" i="1470130.5" sn="9.01" a="1440.53" fwhm="0.001304" res="350491.6" algo="FTMS"/>
<pk mz="457.041438" i="2022588.1" sn="13.26" a="2506.46" fwhm="0.001588" res="287726.7" algo="FTMS"/>
<pk mz="457.062260" i="2874561.5" sn="19.83" a="4123.46" fwhm="0.001696" res="269560.1" algo="FTMS"/>
<pk mz="457.077652" i="2010437.6" sn="13.17" a="3108.36" fwhm="0.001897" res="240947.5" algo="FTMS"/>
<pk mz="457.095568" i="4895690.5" sn="35.40" a="8208.83" fwhm="0.001865" res="245095.4" algo="FTMS"/>
<pk mz="457.098636" i="4043723.0" sn="28.84" a="5956.41" fwhm="0.001568" res="291439.0" algo="FTMS"/>
<pk mz="457.113704" i="1407439.1" sn="8.52" a="1815.47" fwhm="0.001928" res="237100.2" algo="FTMS"/>
<pk mz="457.135226" i="3202260.8" sn="22.35" a="5739.24" fwhm="0.001855" res="246420.9" algo="FTMS"/>
<pk mz="457.150388" i="1557464.8" sn="9.68" a="1474.55" fwhm="0.001231" res="371306.2" algo="FTMS"/>
<pk mz="457.153374" i="1492185.5" sn="9.17" a="1344.71" fwhm="0.001329" res="344046.7" algo="FTMS"/>
<pk mz="457.171492" i="3903454.3" sn="27.75" a="6057.15" fwhm="0.001678" res="272390.0" algo="FTMS"/>
<pk mz="457.193955" i="3424228.3" sn="24.06" a="5609.27" fwhm="0.001854" res="246611.0" algo="FTMS"/>
<pk mz="457.207781" i="6681064.0" sn="49.16" a="10715.18" fwhm="0.001667" res="274265.7" algo="FTMS"/>
<pk mz="457.230489" i="1605613.8" sn="10.05" a="1647.26" fwhm="0.001327" res="344448.2" algo="FTMS"/>
<pk mz="457.244149" i="5517809.5" sn="40.19" a="8687.14" fwhm="0.001653" res="276656.4" algo="FTMS"/>
<pk mz="457.266714" i="2515959.3" sn="17.06" a="3077.30" fwhm="0.001461" res="313022.1" algo="FTMS"/>
<pk mz="457.280837" i="3900411.0" sn="27.73" a="5284.11" fwhm="0.001810" res="252704.1" algo="FTMS"/>
<pk mz="457.317008" i="1250564.5" sn="7.31" a="1220.88" fwhm="0.001484" res="308204.0" algo="FTMS"/>
<pk mz="458.072529" i="1614282.8" sn="10.11" a="1607.48" fwhm="0.001466" res="312487.1" algo="FTMS"/>
<pk mz="458.104398" i="2614483.3" sn="17.82" a="3107.34" fwhm="0.001340" res="341942.3" algo="FTMS"/>
<pk mz="458.130401" i="1397466.0" sn="8.44" a="1112.01" fwhm="0.001077" res="425266.1" algo="FTMS"/>
<pk mz="458.141547" i="2541021.0" sn="17.25" a="3533.97" fwhm="0.001592" res="287816.1" algo="FTMS"/>
<pk mz="458.178037" i="4030182.5" sn="28.73" a="6216.41" fwhm="0.001650" res="277747.1" algo="FTMS"/>
<pk mz="458.203277" i="2183917.3" sn="14.50" a="3164.41" fwhm="0.001737" res="263795.4" algo="FTMS"/>
<pk mz="458.211484" i="1839343.3" sn="11.85" a="1868.86" fwhm="0.001229" res="372785.0" algo="FTMS"/>
<pk mz="458.214494" i="1703024.1" sn="10.80" a="2512.91" fwhm="0.001924" res="238097.3" algo="FTMS"/>
<pk mz="458.225693" i="2475763.0" sn="16.75" a="2655.10" fwhm="0.001250" res="366549.9" algo="FTMS"/>
<pk mz="458.239858" i="1581814.8" sn="9.86" a="1859.26" fwhm="0.001567" res="292352.6" algo="FTMS"/>
<pk mz="458.247456" i="1704184.8" sn="10.81" a="1726.00" fwhm="0.001336" res="343121.2" algo="FTMS"/>
<pk mz="459.020516" i="1590979.5" sn="9.93" a="1817.54" fwhm="0.001493" res="307526.2" algo="FTMS"/>
<pk mz="459.057029" i="3363277.0" sn="23.59" a="4372.60" fwhm="0.001448" res="317083.3" algo="FTMS"/>
<pk mz="459.078175" i="2453714.5" sn="16.58" a="4014.18" fwhm="0.001819" res="252423.7" algo="FTMS"/>
<pk mz="459.093302" i="3104726.5" sn="21.60" a="3974.24" fwhm="0.001350" res="339947.7" algo="FTMS"/>
<pk mz="459.114410" i="2190300.3" sn="14.55" a="2502.23" fwhm="0.001614" res="284537.9" algo="FTMS"/>
<pk mz="459.129562" i="1888096.0" sn="12.22" a="2534.98" fwhm="0.001742" res="263535.6" algo="FTMS"/>
<pk mz="459.150495" i="3023077.5" sn="20.97" a="5036.98" fwhm="0.001845" res="248882.8" algo="FTMS"/>
<pk mz="459.161849" i="1306856.5" sn="7.74" a="1557.58" fwhm="0.001732" res="265037.4" algo="FTMS"/>
<pk mz="459.165856" i="2597865.5" sn="17.69" a="2988.94" fwhm="0.001353" res="339327.8" algo="FTMS"/>
<pk mz="459.173348" i="1765099.5" sn="11.27" a="1880.16" fwhm="0.001302" res="352746.8" algo="FTMS"/>
<pk mz="459.187078" i="4741615.0" sn="34.21" a="7603.77" fwhm="0.001713" res="268004.4" algo="FTMS"/>
<pk mz="459.209660" i="4310005.0" sn="30.88" a="6989.91" fwhm="0.001768" res="259688.2" algo="FTMS"/>
<pk mz="459.223467" i="8920057.0" sn="66.41" a="14234.09" fwhm="0.001601" res="286823.1" algo="FTMS"/>
<pk mz="459.246051" i="3806206.8" sn="27.00" a="5639.49" fwhm="0.001654" res="277604.0" algo="FTMS"/>
<pk mz="459.259920" i="5003266.5" sn="36.23" a="7048.70" fwhm="0.001521" res="302043.1" algo="FTMS"/>
<pk mz="459.296237" i="5349388.0" sn="38.89" a="8320.98" fwhm="0.001616" res="284302.9" algo="FTMS"/>
<pk mz="460.023979" i="1223114.5" sn="7.10" a="1259.71" fwhm="0.001306" res="352330.3" algo="FTMS"/>
<pk mz="460.052394" i="1502162.0" sn="9.25" a="1382.28" fwhm="0.001233" res="373230.4" algo="FTMS"/>
<pk mz="460.062657" i="1290708.6" sn="7.62" a="1388.13" fwhm="0.001537" res="299290.9" algo="FTMS"/>
<pk mz="460.074722" i="1481431.9" sn="9.09" a="1649.73" fwhm="0.001523" res="302159.0" algo="FTMS"/>
<pk mz="460.088931" i="1263835.6" sn="7.41" a="1194.53" fwhm="0.001369" res="336072.9" algo="FTMS"/>
<pk mz="460.111070" i="2101473.3" sn="13.86" a="3035.12" fwhm="0.001608" res="286211.5" algo="FTMS"/>
<pk mz="460.154379" i="1289452.8" sn="7.61" a="1098.66" fwhm="0.001209" res="380534.8" algo="FTMS"/>
<pk mz="460.157263" i="2339565.5" sn="15.70" a="2955.18" fwhm="0.001417" res="324655.5" algo="FTMS"/>
<pk mz="460.165393" i="4353775.5" sn="31.22" a="6885.98" fwhm="0.001728" res="266327.7" algo="FTMS"/>
<pk mz="460.182335" i="2497780.0" sn="16.92" a="3211.26" fwhm="0.001421" res="323786.2" algo="FTMS"/>
<pk mz="460.190573" i="1668342.1" sn="10.53" a="1953.43" fwhm="0.001476" res="311718.3" algo="FTMS"/>
<pk mz="460.193343" i="1878006.9" sn="12.14" a="2237.40" fwhm="0.001412" res="325833.5" algo="FTMS"/>
<pk mz="460.204687" i="1688825.9" sn="10.68" a="1949.90" fwhm="0.001768" res="260289.4" algo="FTMS"/>
<pk mz="460.209186" i="4787451.0" sn="34.56" a="7592.68" fwhm="0.001695" res="271517.5" algo="FTMS"/>
<pk mz="460.212636" i="1309948.0" sn="7.76" a="1443.97" fwhm="0.001375" res="334681.1" algo="FTMS"/>
<pk mz="460.218885" i="3601149.5" sn="25.42" a="4326.33" fwhm="0.001324" res="347595.5" algo="FTMS"/>
<pk mz="460.226827" i="1833471.6" sn="11.80" a="2186.26" fwhm="0.001473" res="312427.3" algo="FTMS"/>
<pk mz="460.263050" i="1309705.1" sn="7.76" a="1660.41" fwhm="0.001626" res="283124.6" algo="FTMS"/>
<pk mz="460.299747" i="1219474.8" sn="7.07" a="1311.93" fwhm="0.001623" res="283561.8" algo="FTMS"/>
<pk mz="461.036010" i="3076051.5" sn="21.37" a="4547.60" fwhm="0.001641" res="280873.3" algo="FTMS"/>
<pk mz="461.066882" i="8742364.0" sn="65.03" a="13410.43" fwhm="0.001493" res="308746.5" algo="FTMS"/>
<pk mz="461.072593" i="4815837.0" sn="34.78" a="7539.79" fwhm="0.001722" res="267790.6" algo="FTMS"/>
<pk mz="461.084144" i="1233120.3" sn="7.17" a="942.23" fwhm="0.001332" res="346220.4" algo="FTMS"/>
<pk mz="461.096065" i="3238883.3" sn="22.63" a="4234.40" fwhm="0.001420" res="324633.1" algo="FTMS"/>
<pk mz="461.108841" i="3946982.8" sn="28.08" a="6394.28" fwhm="0.001781" res="258927.3" algo="FTMS"/>
<pk mz="461.132338" i="4962797.0" sn="35.91" a="7084.30" fwhm="0.001532" res="300969.8" algo="FTMS"/>
<pk mz="461.145243" i="2312176.3" sn="15.49" a="2941.05" fwhm="0.001504" res="306690.6" algo="FTMS"/>
<pk mz="461.148634" i="11247089.0" sn="84.33" a="17775.64" fwhm="0.001592" res="289622.4" algo="FTMS"/>
<pk mz="461.166349" i="2323701.8" sn="15.57" a="3670.04" fwhm="0.001865" res="247311.7" algo="FTMS"/>
<pk mz="461.181281" i="1593593.6" sn="9.95" a="1929.20" fwhm="0.001685" res="273753.7" algo="FTMS"/>
<pk mz="461.184277" i="1381882.4" sn="8.32" a="1035.54" fwhm="0.000979" res="471143.3" algo="FTMS"/>
<pk mz="461.189031" i="2411771.8" sn="16.25" a="3482.66" fwhm="0.001674" res="275547.3" algo="FTMS"/>
<pk mz="461.194657" i="2729981.3" sn="18.70" a="3766.54" fwhm="0.001598" res="288670.9" algo="FTMS"/>
<pk mz="461.202777" i="3953151.3" sn="28.13" a="5446.42" fwhm="0.001551" res="297298.8" algo="FTMS"/>
<pk mz="461.212521" i="1835521.8" sn="11.81" a="2316.52" fwhm="0.001603" res="287761.8" algo="FTMS"/>
<pk mz="461.231437" i="1518598.8" sn="9.37" a="1650.73" fwhm="0.001446" res="319068.0" algo="FTMS"/>
<pk mz="461.239146" i="7783945.0" sn="57.65" a="11597.59" fwhm="0.001561" res="295563.9" algo="FTMS"/>
<pk mz="461.275458" i="2002450.3" sn="13.10" a="2751.26" fwhm="0.001696" res="272046.3" algo="FTMS"/>
<pk mz="461.312015" i="1262875.9" sn="7.40" a="1333.06" fwhm="0.001534" res="300659.6" algo="FTMS"/>
<pk mz="462.067782" i="2074337.6" sn="13.65" a="2364.97" fwhm="0.001299" res="355576.4" algo="FTMS"/>
<pk mz="462.076026" i="1404643.9" sn="8.49" a="1331.17" fwhm="0.001492" res="309756.7" algo="FTMS"/>
<pk mz="462.104082" i="2252267.3" sn="15.02" a="2731.17" fwhm="0.001470" res="314429.4" algo="FTMS"/>
<pk mz="462.111765" i="1368045.1" sn="8.21" a="1445.26" fwhm="0.001440" res="320874.3" algo="FTMS"/>
<pk mz="462.115607" i="1244654.1" sn="7.26" a="1144.38" fwhm="0.001271" res="363651.5" algo="FTMS"/>
<pk mz="462.124600" i="1935600.5" sn="12.58" a="1685.15" fwhm="0.001183" res="390539.1" algo="FTMS"/>
<pk mz="462.151644" i="2961655.5" sn="20.49" a="4202.83" fwhm="0.001664" res="277716.5" algo="FTMS"/>
<pk mz="462.161743" i="1785082.3" sn="11.42" a="2657.36" fwhm="0.001888" res="244763.3" algo="FTMS"/>
<pk mz="462.169558" i="1543068.3" sn="9.56" a="2172.20" fwhm="0.001888" res="244740.2" algo="FTMS"/>
<pk mz="462.197973" i="3643651.8" sn="25.74" a="5351.89" fwhm="0.001650" res="280092.3" algo="FTMS"/>
<pk mz="462.234394" i="2359309.3" sn="15.85" a="2866.16" fwhm="0.001476" res="313096.3" algo="FTMS"/>
<pk mz="462.242492" i="2071055.4" sn="13.62" a="2773.63" fwhm="0.001662" res="278178.6" algo="FTMS"/>
<pk mz="463.051675" i="3917539.0" sn="27.85" a="6754.75" fwhm="0.001890" res="244952.7" algo="FTMS"/>
<pk mz="463.088198" i="5782508.5" sn="42.22" a="8770.17" fwhm="0.001575" res="294059.8" algo="FTMS"/>
<pk mz="463.124684" i="4205046.0" sn="30.07" a="5947.09" fwhm="0.001550" res="298703.0" algo="FTMS"/>
<pk mz="463.127783" i="34287608.0" sn="261.87" a="55795.66" fwhm="0.001569" res="295181.4" algo="FTMS"/>
<pk mz="463.157147" i="1654270.6" sn="10.41" a="2710.81" fwhm="0.002079" res="222751.6" algo="FTMS"/>
<pk mz="463.161080" i="2672127.5" sn="18.25" a="3458.54" fwhm="0.001523" res="304051.4" algo="FTMS"/>
<pk mz="463.174134" i="3042819.0" sn="21.11" a="4937.27" fwhm="0.001745" res="265471.7" algo="FTMS"/>
<pk mz="463.181985" i="1964549.0" sn="12.80" a="2689.93" fwhm="0.001903" res="243443.5" algo="FTMS"/>
<pk mz="463.197354" i="1311753.1" sn="7.77" a="1532.14" fwhm="0.001613" res="287173.0" algo="FTMS"/>
<pk mz="463.210589" i="4474892.5" sn="32.15" a="6909.71" fwhm="0.001556" res="297610.7" algo="FTMS"/>
<pk mz="463.218493" i="2395150.5" sn="16.12" a="3681.58" fwhm="0.001762" res="262840.1" algo="FTMS"/>
<pk mz="463.246865" i="1649430.0" sn="10.37" a="1837.71" fwhm="0.001434" res="323023.7" algo="FTMS"/>
<pk mz="463.255167" i="1357848.3" sn="8.00" a="1486.90" fwhm="0.001434" res="323107.7" algo="FTMS"/>
<pk mz="464.054482" i="1310057.1" sn="7.64" a="1612.08" fwhm="0.001733" res="267804.4" algo="FTMS"/>
<pk mz="464.083608" i="2469616.8" sn="16.44" a="3160.00" fwhm="0.001574" res="294871.2" algo="FTMS"/>
<pk mz="464.091727" i="1641714.9" sn="10.16" a="1963.73" fwhm="0.001510" res="307310.3" algo="FTMS"/>
<pk mz="464.094923" i="3786483.8" sn="26.43" a="5499.38" fwhm="0.001550" res="299511.8" algo="FTMS"/>
<pk mz="464.119994" i="1883386.3" sn="11.99" a="2267.67" fwhm="0.001436" res="323114.4" algo="FTMS"/>
<pk mz="464.131099" i="5652221.0" sn="40.59" a="9386.96" fwhm="0.001775" res="261501.4" algo="FTMS"/>
<pk mz="464.177429" i="2301449.3" sn="15.16" a="3205.44" fwhm="0.001629" res="284878.5" algo="FTMS"/>
<pk mz="464.213701" i="2645778.8" sn="17.78" a="3939.80" fwhm="0.001760" res="263687.5" algo="FTMS"/>
<pk mz="465.030945" i="2511592.0" sn="16.76" a="3518.51" fwhm="0.001616" res="287683.0" algo="FTMS"/>
<pk mz="465.067469" i="5028337.5" sn="35.86" a="8715.56" fwhm="0.001711" res="271850.6" algo="FTMS"/>
<pk mz="465.070478" i="2604530.5" sn="17.46" a="3562.96" fwhm="0.001635" res="284469.0" algo="FTMS"/>
<pk mz="465.103641" i="5300219.0" sn="37.92" a="8462.24" fwhm="0.001682" res="276561.3" algo="FTMS"/>
<pk mz="465.107365" i="2103804.0" sn="13.66" a="2544.10" fwhm="0.001461" res="318275.4" algo="FTMS"/>
<pk mz="465.115192" i="2137342.0" sn="13.92" a="4179.25" fwhm="0.002216" res="209883.8" algo="FTMS"/>
<pk mz="465.135478" i="6201859.5" sn="44.76" a="8963.88" fwhm="0.001523" res="305496.5" algo="FTMS"/>
<pk mz="465.140122" i="4668420.5" sn="33.12" a="7304.44" fwhm="0.001671" res="278298.2" algo="FTMS"/>
<pk mz="465.143699" i="3063813.5" sn="20.95" a="4215.79" fwhm="0.001443" res="322395.6" algo="FTMS"/>
<pk mz="465.151587" i="2247431.5" sn="14.75" a="3829.61" fwhm="0.002461" res="188997.5" algo="FTMS"/>
<pk mz="465.168531" i="14127628.0" sn="104.91" a="24125.95" fwhm="0.001701" res="273504.0" algo="FTMS"/>
<pk mz="465.176640" i="2513422.3" sn="16.77" a="3510.64" fwhm="0.001593" res="291921.8" algo="FTMS"/>
<pk mz="465.189696" i="4313105.5" sn="30.43" a="6605.76" fwhm="0.001663" res="279664.7" algo="FTMS"/>
<pk mz="465.207223" i="1734422.1" sn="10.86" a="2153.12" fwhm="0.001542" res="301781.1" algo="FTMS"/>
<pk mz="465.213157" i="1941527.6" sn="12.43" a="1811.34" fwhm="0.001435" res="324152.1" algo="FTMS"/>
<pk mz="465.225905" i="3470363.0" sn="24.03" a="5236.42" fwhm="0.001705" res="272934.5" algo="FTMS"/>
<pk mz="465.249393" i="1307425.1" sn="7.62" a="1093.20" fwhm="0.001215" res="382805.5" algo="FTMS"/>
<pk mz="465.262211" i="1598756.5" sn="9.83" a="1691.70" fwhm="0.001435" res="324114.7" algo="FTMS"/>
<pk mz="466.062432" i="1406837.4" sn="8.37" a="1570.26" fwhm="0.001609" res="289629.1" algo="FTMS"/>
<pk mz="466.070867" i="2045431.5" sn="13.22" a="3098.70" fwhm="0.001881" res="247720.2" algo="FTMS"/>
<pk mz="466.073852" i="1381112.4" sn="8.18" a="1374.14" fwhm="0.001388" res="335743.8" algo="FTMS"/>
<pk mz="466.099061" i="2021118.9" sn="13.03" a="2807.20" fwhm="0.001714" res="272014.3" algo="FTMS"/>
<pk mz="466.106930" i="1827073.0" sn="11.56" a="2425.26" fwhm="0.001672" res="278767.9" algo="FTMS"/>
<pk mz="466.110121" i="2203393.8" sn="14.42" a="4066.69" fwhm="0.002167" res="215071.5" algo="FTMS"/>
<pk mz="466.135413" i="1611528.4" sn="9.92" a="2042.98" fwhm="0.001555" res="299779.3" algo="FTMS"/>
<pk mz="466.171861" i="4327186.0" sn="30.53" a="6444.74" fwhm="0.001590" res="293118.8" algo="FTMS"/>
<pk mz="466.185285" i="1258517.4" sn="7.24" a="1356.36" fwhm="0.001520" res="306745.0" algo="FTMS"/>
<pk mz="466.192932" i="1291927.4" sn="7.50" a="2044.23" fwhm="0.002046" res="227891.4" algo="FTMS"/>
<pk mz="466.229530" i="1280545.0" sn="7.41" a="1154.60" fwhm="0.001424" res="327432.1" algo="FTMS"/>
<pk mz="467.025377" i="1463536.5" sn="8.80" a="1657.47" fwhm="0.001533" res="304677.5" algo="FTMS"/>
<pk mz="467.046989" i="3057142.3" sn="20.89" a="4744.09" fwhm="0.001777" res="262860.6" algo="FTMS"/>
<pk mz="467.061550" i="1273081.9" sn="7.35" a="1323.10" fwhm="0.001605" res="291045.6" algo="FTMS"/>
<pk mz="467.068650" i="5907452.0" sn="42.52" a="9972.89" fwhm="0.001746" res="267515.0" algo="FTMS"/>
<pk mz="467.083224" i="5168639.5" sn="36.92" a="8353.78" fwhm="0.001743" res="267940.8" algo="FTMS"/>
<pk mz="467.086527" i="1932544.5" sn="12.36" a="2109.26" fwhm="0.001397" res="334272.7" algo="FTMS"/>
<pk mz="467.094489" i="1288642.5" sn="7.47" a="2077.63" fwhm="0.002221" res="210316.8" algo="FTMS"/>
<pk mz="467.119539" i="4283913.0" sn="30.20" a="7178.13" fwhm="0.001859" res="251335.8" algo="FTMS"/>
<pk mz="467.122877" i="1901577.9" sn="12.12" a="2053.60" fwhm="0.001267" res="368637.6" algo="FTMS"/>
<pk mz="467.131285" i="1478668.1" sn="8.91" a="1602.02" fwhm="0.001454" res="321237.9" algo="FTMS"/>
<pk mz="467.150760" i="2272017.3" sn="14.93" a="2954.51" fwhm="0.001574" res="296828.5" algo="FTMS"/>
<pk mz="467.155974" i="2746898.5" sn="18.54" a="4464.62" fwhm="0.001984" res="235453.4" algo="FTMS"/>
<pk mz="467.159197" i="3281427.5" sn="22.59" a="4964.65" fwhm="0.001624" res="287647.2" algo="FTMS"/>
<pk mz="467.165633" i="3977237.0" sn="27.87" a="6687.64" fwhm="0.001756" res="266083.3" algo="FTMS"/>
<pk mz="467.168941" i="2622230.0" sn="17.59" a="4878.96" fwhm="0.002556" res="182755.2" algo="FTMS"/>
<pk mz="467.186548" i="1705242.5" sn="10.63" a="2142.90" fwhm="0.001584" res="294919.1" algo="FTMS"/>
<pk mz="467.192339" i="2583580.0" sn="17.30" a="3390.03" fwhm="0.001518" res="307727.3" algo="FTMS"/>
<pk mz="467.205270" i="4517919.5" sn="31.98" a="7220.10" fwhm="0.001716" res="272294.0" algo="FTMS"/>
<pk mz="467.223133" i="1668132.1" sn="10.35" a="2150.69" fwhm="0.001600" res="291972.3" algo="FTMS"/>
<pk mz="467.228705" i="3225125.5" sn="22.17" a="4260.86" fwhm="0.001617" res="289031.4" algo="FTMS"/>
<pk mz="467.241639" i="2273065.0" sn="14.94" a="3283.88" fwhm="0.001756" res="266135.2" algo="FTMS"/>
<pk mz="467.264983" i="2355503.0" sn="15.57" a="3129.04" fwhm="0.001621" res="288344.6" algo="FTMS"/>
<pk mz="467.300993" i="1316152.4" sn="7.68" a="1070.50" fwhm="0.001175" res="397622.7" algo="FTMS"/>
<pk mz="468.086679" i="2154757.3" sn="14.04" a="2467.72" fwhm="0.001355" res="345573.4" algo="FTMS"/>
<pk mz="468.089691" i="29635846.0" sn="222.59" a="50466.88" fwhm="0.001646" res="284404.0" algo="FTMS"/>
<pk mz="468.114997" i="1416204.6" sn="8.44" a="1476.02" fwhm="0.001425" res="328474.1" algo="FTMS"/>
<pk mz="468.125871" i="2181135.5" sn="14.24" a="3271.49" fwhm="0.001682" res="278375.9" algo="FTMS"/>
<pk mz="468.159105" i="1450264.1" sn="8.70" a="1293.68" fwhm="0.001175" res="398452.5" algo="FTMS"/>
<pk mz="468.195310" i="1334561.5" sn="7.82" a="1491.92" fwhm="0.001473" res="317805.8" algo="FTMS"/>
<pk mz="468.977875" i="1377005.4" sn="8.14" a="1136.56" fwhm="0.001116" res="420412.5" algo="FTMS"/>
<pk mz="469.041249" i="1884669.9" sn="11.99" a="2045.10" fwhm="0.001409" res="332947.8" algo="FTMS"/>
<pk mz="469.062261" i="3525123.5" sn="24.44" a="5131.94" fwhm="0.001590" res="294969.8" algo="FTMS"/>
<pk mz="469.077623" i="4935175.5" sn="35.14" a="7253.68" fwhm="0.001574" res="298042.5" algo="FTMS"/>
<pk mz="469.093037" i="3180043.5" sn="21.82" a="5017.91" fwhm="0.001777" res="263913.7" algo="FTMS"/>
<pk mz="469.098733" i="5142029.0" sn="36.71" a="7854.84" fwhm="0.001590" res="295084.3" algo="FTMS"/>
<pk mz="469.135279" i="4179990.5" sn="29.41" a="5834.05" fwhm="0.001518" res="309092.5" algo="FTMS"/>
<pk mz="469.138401" i="1574167.1" sn="9.63" a="1691.87" fwhm="0.001395" res="336298.7" algo="FTMS"/>
<pk mz="469.166285" i="1586718.5" sn="9.73" a="2310.89" fwhm="0.001692" res="277289.5" algo="FTMS"/>
<pk mz="469.171600" i="3654175.8" sn="25.42" a="5266.71" fwhm="0.001540" res="304653.7" algo="FTMS"/>
<pk mz="469.184768" i="1775907.3" sn="11.16" a="2193.57" fwhm="0.001430" res="328043.3" algo="FTMS"/>
<pk mz="469.194002" i="1536805.6" sn="9.35" a="1838.29" fwhm="0.001504" res="311924.9" algo="FTMS"/>
<pk mz="469.202179" i="1605927.8" sn="9.88" a="1792.67" fwhm="0.001431" res="327779.4" algo="FTMS"/>
<pk mz="469.207883" i="4507689.5" sn="31.90" a="7313.85" fwhm="0.001759" res="266672.2" algo="FTMS"/>
<pk mz="469.220839" i="3015212.8" sn="20.57" a="4228.82" fwhm="0.001630" res="287922.2" algo="FTMS"/>
<pk mz="469.244302" i="4868147.0" sn="34.63" a="7571.54" fwhm="0.001676" res="279970.1" algo="FTMS"/>
<pk mz="469.280634" i="3299388.3" sn="22.73" a="4340.93" fwhm="0.001497" res="313405.9" algo="FTMS"/>
<pk mz="470.094254" i="2438416.0" sn="16.19" a="2936.65" fwhm="0.001397" res="336405.3" algo="FTMS"/>
<pk mz="470.101855" i="1614738.1" sn="9.94" a="2448.15" fwhm="0.001868" res="251690.3" algo="FTMS"/>
<pk mz="470.105263" i="1570195.0" sn="9.60" a="2208.08" fwhm="0.001781" res="263917.0" algo="FTMS"/>
<pk mz="470.123317" i="2837783.8" sn="19.22" a="4518.84" fwhm="0.001606" res="292656.0" algo="FTMS"/>
<pk mz="470.130634" i="1400857.6" sn="8.32" a="1637.08" fwhm="0.001530" res="307353.8" algo="FTMS"/>
<pk mz="470.166986" i="1517347.0" sn="9.20" a="1275.13" fwhm="0.001222" res="384688.1" algo="FTMS"/>
<pk mz="470.179668" i="1348134.4" sn="7.92" a="1431.04" fwhm="0.001573" res="298855.7" algo="FTMS"/>
<pk mz="470.211079" i="1352110.5" sn="7.95" a="2010.19" fwhm="0.001877" res="250576.8" algo="FTMS"/>
<pk mz="470.225688" i="1841458.3" sn="11.66" a="2498.86" fwhm="0.001817" res="258733.2" algo="FTMS"/>
<pk mz="470.247590" i="1600824.0" sn="9.83" a="1652.79" fwhm="0.001327" res="354481.7" algo="FTMS"/>
<pk mz="471.020357" i="2197249.0" sn="14.36" a="3239.69" fwhm="0.001773" res="265654.5" algo="FTMS"/>
<pk mz="471.041718" i="1459206.6" sn="8.76" a="2398.19" fwhm="0.002137" res="220371.9" algo="FTMS"/>
<pk mz="471.056624" i="2294026.5" sn="15.09" a="3516.14" fwhm="0.001806" res="260885.4" algo="FTMS"/>
<pk mz="471.077823" i="2680336.0" sn="18.02" a="4457.57" fwhm="0.001777" res="265062.3" algo="FTMS"/>
<pk mz="471.106340" i="9013271.0" sn="66.08" a="16365.76" fwhm="0.001826" res="257948.3" algo="FTMS"/>
<pk mz="471.114419" i="3517465.5" sn="24.38" a="6014.52" fwhm="0.001761" res="267541.3" algo="FTMS"/>
<pk mz="471.151056" i="2824227.3" sn="19.12" a="3583.17" fwhm="0.001739" res="270896.8" algo="FTMS"/>
<pk mz="471.181604" i="1278507.1" sn="7.39" a="1328.82" fwhm="0.001409" res="334409.6" algo="FTMS"/>
<pk mz="471.187290" i="4260396.5" sn="30.02" a="6784.16" fwhm="0.001734" res="271764.0" algo="FTMS"/>
<pk mz="471.209672" i="4010034.3" sn="28.12" a="5788.83" fwhm="0.001598" res="294926.2" algo="FTMS"/>
<pk mz="471.217867" i="1983284.5" sn="12.73" a="2384.84" fwhm="0.001492" res="315864.1" algo="FTMS"/>
<pk mz="471.223548" i="5395510.0" sn="38.63" a="9063.54" fwhm="0.001824" res="258406.5" algo="FTMS"/>
<pk mz="471.236560" i="1534777.4" sn="9.33" a="1559.69" fwhm="0.001395" res="337771.2" algo="FTMS"/>
<pk mz="471.259967" i="5380159.5" sn="38.51" a="8770.63" fwhm="0.001652" res="285233.1" algo="FTMS"/>
<pk mz="471.282609" i="1355205.4" sn="7.97" a="1245.96" fwhm="0.001434" res="328698.5" algo="FTMS"/>
<pk mz="471.296279" i="4359241.0" sn="30.77" a="6514.85" fwhm="0.001641" res="287184.1" algo="FTMS"/>
<pk mz="472.052127" i="1431821.5" sn="8.55" a="1440.15" fwhm="0.001314" res="359305.8" algo="FTMS"/>
<pk mz="472.083689" i="2661653.8" sn="17.88" a="3554.28" fwhm="0.001460" res="323356.2" algo="FTMS"/>
<pk mz="472.088418" i="1232791.0" sn="7.04" a="1538.05" fwhm="0.002078" res="227173.3" algo="FTMS"/>
<pk mz="472.109998" i="2258204.5" sn="14.82" a="2731.71" fwhm="0.001456" res="324169.8" algo="FTMS"/>
<pk mz="472.120103" i="8397087.0" sn="61.41" a="13668.27" fwhm="0.001695" res="278509.5" algo="FTMS"/>
<pk mz="472.146173" i="1465894.0" sn="8.81" a="1472.16" fwhm="0.001291" res="365786.6" algo="FTMS"/>
<pk mz="472.157372" i="1561768.9" sn="9.53" a="2742.01" fwhm="0.002474" res="190861.9" algo="FTMS"/>
<pk mz="472.193612" i="2761522.3" sn="18.64" a="3716.48" fwhm="0.001489" res="317035.6" algo="FTMS"/>
<pk mz="472.218711" i="2209592.8" sn="14.45" a="3195.96" fwhm="0.001747" res="270310.1" algo="FTMS"/>
<pk mz="472.227154" i="1367611.0" sn="8.06" a="1171.06" fwhm="0.001389" res="340049.5" algo="FTMS"/>
<pk mz="472.241400" i="3749182.8" sn="26.13" a="6188.73" fwhm="0.001697" res="278288.4" algo="FTMS"/>
<pk mz="472.263039" i="1234500.4" sn="7.05" a="1271.02" fwhm="0.001690" res="279374.3" algo="FTMS"/>
<pk mz="472.300191" i="1261134.0" sn="7.25" a="1076.99" fwhm="0.001474" res="320312.9" algo="FTMS"/>
<pk mz="473.036235" i="2148365.5" sn="13.98" a="2814.18" fwhm="0.001550" res="305209.6" algo="FTMS"/>
<pk mz="473.057462" i="1311506.9" sn="7.63" a="1460.38" fwhm="0.001788" res="264551.5" algo="FTMS"/>
<pk mz="473.072430" i="2773526.8" sn="18.73" a="4316.13" fwhm="0.001824" res="259304.4" algo="FTMS"/>
<pk mz="473.093636" i="3103772.3" sn="21.23" a="5072.54" fwhm="0.001798" res="263120.6" algo="FTMS"/>
<pk mz="473.103340" i="3522078.8" sn="24.41" a="5420.39" fwhm="0.001695" res="279089.8" algo="FTMS"/>
<pk mz="473.109025" i="2435616.3" sn="16.16" a="3669.75" fwhm="0.001754" res="269779.1" algo="FTMS"/>
<pk mz="473.130111" i="2681637.8" sn="18.03" a="4647.94" fwhm="0.001904" res="248541.9" algo="FTMS"/>
<pk mz="473.144904" i="1472937.6" sn="8.86" a="1987.38" fwhm="0.001800" res="262907.8" algo="FTMS"/>
<pk mz="473.166598" i="2849839.3" sn="19.31" a="3980.88" fwhm="0.001682" res="281365.6" algo="FTMS"/>
<pk mz="473.202833" i="4862008.5" sn="34.58" a="8477.51" fwhm="0.001842" res="256845.9" algo="FTMS"/>
<pk mz="473.225287" i="4634686.5" sn="32.85" a="7830.22" fwhm="0.001885" res="251093.8" algo="FTMS"/>
<pk mz="473.231338" i="1261888.1" sn="7.26" a="996.01" fwhm="0.001208" res="391690.0" algo="FTMS"/>
<pk mz="473.239186" i="6544962.0" sn="47.35" a="11043.12" fwhm="0.001747" res="270873.2" algo="FTMS"/>
<pk mz="473.275501" i="4028491.5" sn="28.25" a="6485.23" fwhm="0.001746" res="271068.0" algo="FTMS"/>
<pk mz="473.282554" i="11071053.0" sn="81.70" a="19552.56" fwhm="0.001804" res="262289.8" algo="FTMS"/>
<pk mz="473.311816" i="7858773.0" sn="57.32" a="12790.90" fwhm="0.001715" res="276009.4" algo="FTMS"/>
<pk mz="474.068109" i="1441561.6" sn="8.62" a="1599.14" fwhm="0.001661" res="285450.9" algo="FTMS"/>
<pk mz="474.075610" i="1298971.5" sn="7.54" a="1500.95" fwhm="0.001501" res="315869.1" algo="FTMS"/>
<pk mz="474.090451" i="2861599.5" sn="19.39" a="4410.31" fwhm="0.001775" res="267022.9" algo="FTMS"/>
<pk mz="474.140593" i="1253164.5" sn="7.19" a="1544.33" fwhm="0.001712" res="276987.4" algo="FTMS"/>
<pk mz="474.144850" i="1572653.5" sn="9.61" a="2240.54" fwhm="0.001993" res="237910.8" algo="FTMS"/>
<pk mz="474.173107" i="2762548.8" sn="18.64" a="3439.69" fwhm="0.001394" res="340194.1" algo="FTMS"/>
<pk mz="474.181014" i="6926135.0" sn="50.24" a="12442.16" fwhm="0.001897" res="249900.0" algo="FTMS"/>
<pk mz="474.183807" i="1487927.6" sn="8.97" a="1583.78" fwhm="0.001410" res="336291.7" algo="FTMS"/>
<pk mz="474.197945" i="2455611.3" sn="16.31" a="3402.91" fwhm="0.001636" res="289792.1" algo="FTMS"/>
<pk mz="474.205930" i="1580605.4" sn="9.67" a="1860.11" fwhm="0.001825" res="259796.9" algo="FTMS"/>
<pk mz="474.220366" i="2155585.3" sn="14.04" a="3156.64" fwhm="0.001794" res="264274.7" algo="FTMS"/>
<pk mz="474.224636" i="5524802.5" sn="39.60" a="9989.88" fwhm="0.001938" res="244647.1" algo="FTMS"/>
<pk mz="474.228485" i="1252163.3" sn="7.18" a="956.46" fwhm="0.001100" res="431183.6" algo="FTMS"/>
<pk mz="474.234301" i="2296132.8" sn="15.10" a="2702.80" fwhm="0.001425" res="332692.9" algo="FTMS"/>
<pk mz="474.242320" i="1969734.9" sn="12.63" a="2356.42" fwhm="0.001514" res="313180.6" algo="FTMS"/>
<pk mz="474.285947" i="3615058.3" sn="25.11" a="5443.70" fwhm="0.001690" res="280667.3" algo="FTMS"/>
<pk mz="474.315250" i="2422617.8" sn="16.06" a="2966.92" fwhm="0.001472" res="322249.3" algo="FTMS"/>
<pk mz="475.015647" i="1381007.8" sn="8.16" a="1704.36" fwhm="0.001773" res="267907.5" algo="FTMS"/>
<pk mz="475.051908" i="3190297.3" sn="21.89" a="4817.33" fwhm="0.001682" res="282416.0" algo="FTMS"/>
<pk mz="475.082239" i="1556257.0" sn="9.49" a="1513.11" fwhm="0.001230" res="386317.9" algo="FTMS"/>
<pk mz="475.088240" i="3396642.5" sn="23.45" a="5514.91" fwhm="0.001861" res="255274.5" algo="FTMS"/>
<pk mz="475.111608" i="8308776.5" sn="60.73" a="16094.62" fwhm="0.001834" res="259086.0" algo="FTMS"/>
<pk mz="475.124681" i="2295084.0" sn="15.09" a="3952.57" fwhm="0.002062" res="230407.6" algo="FTMS"/>
<pk mz="475.145479" i="2619697.5" sn="17.56" a="4371.48" fwhm="0.001831" res="259446.6" algo="FTMS"/>
<pk mz="475.161067" i="4294197.5" sn="30.26" a="6924.37" fwhm="0.001702" res="279180.2" algo="FTMS"/>
<pk mz="475.164222" i="2827318.3" sn="19.13" a="4500.23" fwhm="0.001820" res="261104.5" algo="FTMS"/>
<pk mz="475.176350" i="1567801.5" sn="9.57" a="2041.36" fwhm="0.001620" res="293344.7" algo="FTMS"/>
<pk mz="475.182283" i="2011195.0" sn="12.94" a="3320.95" fwhm="0.002048" res="232006.8" algo="FTMS"/>
<pk mz="475.184631" i="1531451.6" sn="9.30" a="1755.60" fwhm="0.001456" res="326342.4" algo="FTMS"/>
<pk mz="475.204510" i="2655808.8" sn="17.83" a="3818.90" fwhm="0.001711" res="277760.0" algo="FTMS"/>
<pk mz="475.210309" i="2013762.3" sn="12.96" a="2436.43" fwhm="0.001424" res="333786.6" algo="FTMS"/>
<pk mz="475.218509" i="5047364.5" sn="35.98" a="8696.64" fwhm="0.001775" res="267784.8" algo="FTMS"/>
<pk mz="475.227976" i="1512134.9" sn="9.15" a="2332.36" fwhm="0.001917" res="247924.2" algo="FTMS"/>
<pk mz="475.246899" i="1365323.9" sn="8.04" a="1241.69" fwhm="0.001274" res="373111.8" algo="FTMS"/>
<pk mz="475.254828" i="3161165.8" sn="21.67" a="4791.47" fwhm="0.001673" res="284144.1" algo="FTMS"/>
<pk mz="475.291289" i="2122071.3" sn="13.78" a="3124.27" fwhm="0.001764" res="269467.2" algo="FTMS"/>
<pk mz="476.091337" i="1428775.1" sn="8.52" a="1174.81" fwhm="0.001190" res="400030.8" algo="FTMS"/>
<pk mz="476.094864" i="1284904.0" sn="7.43" a="1656.28" fwhm="0.002392" res="199003.0" algo="FTMS"/>
<pk mz="476.114893" i="12274989.0" sn="90.83" a="22067.25" fwhm="0.001785" res="266793.6" algo="FTMS"/>
<pk mz="476.119728" i="1877806.5" sn="11.92" a="2376.48" fwhm="0.001568" res="303682.1" algo="FTMS"/>
<pk mz="476.177510" i="1553981.5" sn="9.47" a="1917.47" fwhm="0.001586" res="300241.4" algo="FTMS"/>
<pk mz="476.185594" i="1295167.6" sn="7.50" a="1475.58" fwhm="0.001432" res="332458.0" algo="FTMS"/>
<pk mz="476.213777" i="2966855.0" sn="20.19" a="5081.46" fwhm="0.001826" res="260746.4" algo="FTMS"/>
<pk mz="476.221448" i="1856072.9" sn="11.76" a="2329.05" fwhm="0.001536" res="310010.9" algo="FTMS"/>
<pk mz="476.249961" i="2244944.3" sn="14.71" a="3007.98" fwhm="0.001640" res="290457.9" algo="FTMS"/>
<pk mz="476.257790" i="1546706.4" sn="9.26" a="2366.10" fwhm="0.002052" res="232131.7" algo="FTMS"/>
<pk mz="477.030941" i="2594843.0" sn="17.09" a="3884.21" fwhm="0.001699" res="280780.2" algo="FTMS"/>
<pk mz="477.067280" i="4908580.5" sn="34.37" a="7642.98" fwhm="0.001676" res="284716.1" algo="FTMS"/>
<pk mz="477.078970" i="1457959.5" sn="8.60" a="2044.38" fwhm="0.001791" res="266399.5" algo="FTMS"/>
<pk mz="477.103798" i="4612654.0" sn="32.16" a="7360.52" fwhm="0.001674" res="284983.8" algo="FTMS"/>
<pk mz="477.107349" i="1600558.9" sn="9.66" a="1671.43" fwhm="0.001354" res="352248.6" algo="FTMS"/>
<pk mz="477.118532" i="1312817.8" sn="7.51" a="1432.25" fwhm="0.001378" res="346118.9" algo="FTMS"/>
<pk mz="477.140329" i="3974711.5" sn="27.40" a="6737.02" fwhm="0.001722" res="277036.7" algo="FTMS"/>
<pk mz="477.143819" i="1482552.4" sn="8.78" a="1478.64" fwhm="0.001636" res="291653.2" algo="FTMS"/>
<pk mz="477.172562" i="11603520.0" sn="84.38" a="21037.07" fwhm="0.001835" res="260078.6" algo="FTMS"/>
<pk mz="477.176312" i="1479168.8" sn="8.76" a="2405.21" fwhm="0.002206" res="216262.7" algo="FTMS"/>
<pk mz="477.180327" i="1373505.9" sn="7.97" a="1735.60" fwhm="0.001770" res="269530.5" algo="FTMS"/>
<pk mz="477.189837" i="2858052.3" sn="19.06" a="4274.85" fwhm="0.001620" res="294541.3" algo="FTMS"/>
<pk mz="477.197605" i="1424966.4" sn="8.35" a="2149.77" fwhm="0.002072" res="230312.5" algo="FTMS"/>
<pk mz="477.212977" i="1431626.3" sn="8.40" a="1267.80" fwhm="0.001295" res="368466.1" algo="FTMS"/>
<pk mz="477.225969" i="3072077.8" sn="20.65" a="5172.71" fwhm="0.001861" res="256459.7" algo="FTMS"/>
<pk mz="477.233863" i="3497551.8" sn="23.83" a="5463.95" fwhm="0.001742" res="274033.9" algo="FTMS"/>
<pk mz="477.270300" i="1430105.1" sn="8.39" a="1772.77" fwhm="0.001568" res="304408.7" algo="FTMS"/>
<pk mz="478.062669" i="1742118.8" sn="10.72" a="2427.57" fwhm="0.001793" res="266679.3" algo="FTMS"/>
<pk mz="478.071199" i="1423913.0" sn="8.34" a="1478.16" fwhm="0.001618" res="295389.1" algo="FTMS"/>
<pk mz="478.073953" i="2588201.8" sn="17.04" a="4362.33" fwhm="0.001901" res="251491.5" algo="FTMS"/>
<pk mz="478.099219" i="1586352.3" sn="9.56" a="2270.76" fwhm="0.001742" res="274489.4" algo="FTMS"/>
<pk mz="478.107324" i="2235954.3" sn="14.41" a="3262.82" fwhm="0.001580" res="302512.8" algo="FTMS"/>
<pk mz="478.110268" i="3075379.3" sn="20.68" a="5059.39" fwhm="0.001814" res="263551.9" algo="FTMS"/>
<pk mz="478.121772" i="3701558.3" sn="25.35" a="6079.50" fwhm="0.001791" res="266916.4" algo="FTMS"/>
<pk mz="478.135592" i="1286329.8" sn="7.31" a="1553.30" fwhm="0.001615" res="296020.3" algo="FTMS"/>
<pk mz="478.146736" i="1748284.6" sn="10.77" a="1962.63" fwhm="0.001392" res="343373.2" algo="FTMS"/>
<pk mz="478.176116" i="2336068.3" sn="15.16" a="3188.16" fwhm="0.001683" res="284191.6" algo="FTMS"/>
<pk mz="478.193092" i="1811784.6" sn="11.24" a="2289.04" fwhm="0.001530" res="312575.3" algo="FTMS"/>
<pk mz="478.229245" i="2055250.0" sn="13.06" a="2491.49" fwhm="0.001484" res="322337.8" algo="FTMS"/>
<pk mz="479.046797" i="4212774.0" sn="29.17" a="6471.64" fwhm="0.001685" res="284259.3" algo="FTMS"/>
<pk mz="479.077393" i="76410928.0" sn="568.44" a="124758.99" fwhm="0.001577" res="303848.5" algo="FTMS"/>
<pk mz="479.083130" i="5566511.5" sn="39.28" a="9434.17" fwhm="0.001816" res="263815.7" algo="FTMS"/>
<pk mz="479.119365" i="6438457.0" sn="45.80" a="11740.21" fwhm="0.001940" res="246963.8" algo="FTMS"/>
<pk mz="479.147544" i="1697344.3" sn="10.38" a="1836.82" fwhm="0.001251" res="382949.6" algo="FTMS"/>
<pk mz="479.150998" i="5937217.0" sn="42.05" a="10382.85" fwhm="0.001813" res="264233.9" algo="FTMS"/>
<pk mz="479.155620" i="3033666.3" sn="20.36" a="5081.06" fwhm="0.001837" res="260866.1" algo="FTMS"/>
[truncated: 177,299 more chars]
