# Supplementary material for: Drought re-routes soil microbial carbon metabolism towards emission of volatile metabolites in an artificial tropical rainforest
Source: Nat Microbiol. 2023 Jul 31;8(8):1480–94. doi: 10.1038/s41564-023-01432-9 (PMC10390333; doi:10.1038/s41564-023-01432-9)
Supplement: Supplementary file 3 — Folder containing all raw XML data for FTICR. [file 41564_2023_1432_MOESM3_ESM.zip › FTICR-XML-Honeker/P26-11-b.xml]

<?xml version="1.0" encoding="utf-8"?>
<root>
<fileinfo appname="Bruker Compass DataAnalysis" appversion="5.0.203" app_platform="64-bit" date="2021-02-04T12:15:41" type="DataAnalysis Results" typeversion="1.1" subtype="MS Spectrum" />
<generalinfo organisation="" user="" hostname="WE35157" os="Windows 8" architecture="64-bit"/>
<analysis name="C:\Users\toyo995\OneDrive - PNNL\Desktop\Data Malak Feb\Tfaily_50971_P26-11-b_02Feb21_Alder_Inf_144SA_IATp05_1_01_58841.d\analysis.baf">
<info><DateTime>2021-02-02T16:38:15-08:00</DateTime><method>FY21_Q1_144SA_p05_neg_58841</method><sample></sample><comment></comment><operator></operator><instrument>solariX</instrument><instrument_serial_number>000000.00000</instrument_serial_number><manufacturer>Bruker</manufacturer></info>
<DataAnalysis version="DataAnalysis 5.0.203" DataAnalysisResults="">
<DataAnalysis_processing_parameters><find_compounds_chromatogram detect_version="2" detect_areamode="1" detect_areathresholdabs="0.00000000" detect_areathresholdrel="10.00000000" detect_intensitymode="1" detect_intensitythresholdabs="0.00000000" detect_intensitythresholdrel="10.00000000" detect_sensitivity="0.20000000" add_uv_or_ms_spectra="0" spectrum_load_mode="2" background_subtraction_mode="0" MS_peaksensmode2="1" MS_pc12="0.40000000" MS_pc22="4.00000000" MS_peaksens12="99.00000000" MS_peaksens22="99.00000000" MS_areamode2="2" MS_areathresholdabs2="1000.00000000" MS_areathresholdrel2="10.00000000" MS_intensitymode2="0" MS_intensitythresholdabs2="1000.00000000" MS_intensitythresholdrel2="10.00000000" MS_basesmoothmode2="1" MS_basesmoothpts2="8" MS_basesmoothmin2="12.00000000" MS_basesmoothforce2="0.10000000" MS_startendslope2="10.00000000" MS_valleyfilterused2="1" MS_valleyfilter2="10.00000000" MS_noisecorr2="0" UV_peaksensmode2="1" UV_pc12="0.40000000" UV_pc22="4.00000000" UV_peaksens12="99.90000000" UV_peaksens22="100.00000000" UV_areamode2="0" UV_areathresholdabs2="5.00000000" UV_areathresholdrel2="1.00000000" UV_intensitymode2="1" UV_intensitythresholdabs2="1.00000000" UV_intensitythresholdrel2="0.01000000" UV_basesmoothmode2="1" UV_basesmoothpts2="8" UV_basesmoothmin2="12.00000000" UV_basesmoothforce2="1.00000000" UV_startendslope2="10.00000000" UV_valleyfilterused2="1" UV_valleyfilter2="10.00000000" UV_noisecorr2="0" detect_delcmpdsinrng="1" />
<find_compounds_mobilogram detect_areamode="1" detect_areathresholdabs="1000.00000000" detect_areathresholdrel="5.00000000" detect_intensitymode="0" detect_intensitythresholdabs="100.00000000" detect_intensitythresholdrel="5.00000000" detect_sensitivity="99.00000000" detect_resolution="250.00000000" spectrum_load_mode="2" detect_delcmpdsinrng="1" />
<auto_ms_n use_retention_time_window="1" retention_time_window="0.75000000" rt_unit="min" minimum_intensity_positive="10000.00000000" minimum_intensity_negative="1000.00000000" apply_max_number_compounds="1" max_number_compounds="300" spectrum_load_mode="2" background_type="0" create_auto_ms_n_traces="0" create_detailed_traces="0" merge_positive_negative_compounds="0" detect_delcmpdsinrng="1" detect_keep_cmpds_detectedneutralloss="0" add_uv_spectra="0" advanced_precursor_determination="0" determine_alternate_precursor="0" />
<dissect_params dissect_addsmoothing="0" dissect_allow_wider_peaks="0" dissect_resolving_power="1.00000000" dissect_set_expected_width="0" dissect_expected_width="3" dissect_deletepeaksinrange="1" dissect_fullrange="1" dissect_cutoff="0.05000000" dissect_sensitivity="10.00000000" dissect_maxoverlap="5" dissect_smoothwidth="1" spectrum_load_mode="0" add_uv_spectra="1" />
<find_all_compounds min_time_points="10" min_correlation="0.70000000" background_type="0" load_spec_type="3" additional_smoothing="0" proteomics="0" chrom_sn_threshold="5.00000000" chrom_smoothingwidth="1" detect_delcmpdsinrng="1" add_MSMS_spectra="1" adducts_positive_mode="" adducts_negative_mode="" />
<ms_peak_finder ms_peak_finder_type="FTMS" ms_manually_use_peak_finder="1" ms_peak_finder_filter_exclusion_masses="0" ><ms_peak_finder_apex minimum_intensity="100.00000000" peak_width="0.00200000" peak_width_msms="0.00200000" relative_threshold_base_peak="0.05000000" signal_to_noise="1.00000000" />
<ms_peak_finder_centroid peak_width="0.00200000" peak_width_msms="0.00200000" signal_to_noise="1.00000000" relative_threshold_base_peak="0.05000000" minimum_intensity="100.00000000" centroid_percentage="80.00000000" />
<ms_peak_finder_snap minimum_intensity="0.00000000" relative_threshold_base_peak="0.01000000" signal_to_noise="2.00000000" maximum_charge="20" quality_factor_threshold="0.90000000" number_of_patterns="500000" building_block_1="C 4.9384 N 1.3577 O 1.4773 S 0.0417 H 7.7583" building_block_2="" use_snap_2="1" add_detailed_results="0" />
<ms_peak_finder_snap minimum_intensity="100.00000000" peak_width="1.00000000" use_datapoints="1" sum_width="1" relative_threshold_base_peak="0.05000000" signal_to_noise="1.00000000" baseline_type="1" baseline_flatness="1.00000000" same_sumwidth_as_acquisition="0" use_resolution="0" res="10000" instrument_sum_width="5" use_sum_of_intensities="0" />
<ms_peak_finder_ftms signal_to_noise="7.00000000" relative_threshold_base_peak="0.01000000" minimum_intensity="100.00000000" centroid_percentage="80.00000000" use_centroid="0" />
<ms_peak_finder_line_spectra apply_line_spectra_threshold="0" line_spectra_threshold="10.00000000" />
</ms_peak_finder>
<deconvolution clear_prev_results="1" create_neutral_spectrum="0" incl_shifted_spectra="0" ret_residuals="0" incl_comp_details="0" show_comp_details="0" substance_class="1" extend_evelope="0" extend_before="1.00000000" extend_after="1.00000000" auto_apply="1" ><deconvolution_detailed_full perf_deconv="1" rel_isotop_deconv="0" resolve_isotop="1" exclude_reporter_ions="0" reporter_ions="0" abund_cutoff="2.50000000" envelope_cutoff="75.00000000" high_mass="4000.00000000" low_mass="250.00000000" mw_agreement="0.00000000" maximum_charge="4" max_charge_isotop="0" min_charge="4" min_peaks="3" precursor_deconv="0" max_components="10" adduct_ion_name_neg="-H" adduct_ion_mass_neg="-1.00782504" adduct_ion_name_pos="+H" adduct_ion_mass_pos="1.00727600" apply_min_max_mass_boundaries="0" />
<deconvolution_detailed_max_res perf_deconv="1" rel_isotop_deconv="0" resolve_isotop="1" exclude_reporter_ions="0" reporter_ions="0" abund_cutoff="2.00000000" envelope_cutoff="75.00000000" high_mass="4000.00000000" low_mass="250.00000000" mw_agreement="5.00000000" maximum_charge="3" max_charge_isotop="0" min_charge="3" min_peaks="3" precursor_deconv="0" max_components="10" adduct_ion_name_neg="-H" adduct_ion_mass_neg="-1.00782504" adduct_ion_name_pos="+H" adduct_ion_mass_pos="1.00727600" apply_min_max_mass_boundaries="0" />
<deconvolution_detailed_ms_n perf_deconv="1" rel_isotop_deconv="0" resolve_isotop="1" exclude_reporter_ions="0" reporter_ions="0" abund_cutoff="1.00000000" envelope_cutoff="75.00000000" high_mass="3000.00000000" low_mass="100.00000000" mw_agreement="5.00000000" maximum_charge="3" max_charge_isotop="0" min_charge="3" min_peaks="3" precursor_deconv="0" max_components="10" adduct_ion_name_neg="-H" adduct_ion_mass_neg="-1.00782504" adduct_ion_name_pos="+H" adduct_ion_mass_pos="1.00727600" apply_min_max_mass_boundaries="0" />
<deconvolution_detailed_protein perf_deconv="1" rel_isotop_deconv="1" resolve_isotop="1" exclude_reporter_ions="0" reporter_ions="0" abund_cutoff="2.50000000" envelope_cutoff="75.00000000" high_mass="100000.00000000" low_mass="1000.00000000" mw_agreement="0.00000000" maximum_charge="75" max_charge_isotop="0" min_charge="75" min_peaks="3" precursor_deconv="0" max_components="20" adduct_ion_name_neg="-H" adduct_ion_mass_neg="-1.00782504" adduct_ion_name_pos="+H" adduct_ion_mass_pos="1.00727600" apply_min_max_mass_boundaries="1" />
<max_entropy_deconvolution adduct_ion_name_pos="+H" adduct_ion_mass_pos="1.00727600" adduct_ion_name_neg="-H" adduct_ion_mass_neg="-1.00782504" low_mass="1000.00000000" high_mass="100000.00000000" spacint_out="0.00000000" resolving_power="1000.00000000" peak_width="0.00200000" width="0" maxentx="0" res="0" />
</deconvolution><mascot_export globalchargelimit_apply="1" globalchargelimit="1+, 2+ and 3+" prefer_fullscan_deconvolution_results="1" deconvolution_export_type="1" msmssignals="100" threshold="100.00000000" mssignals_deconv="2" mssignals_non_deconv="0" normalize_msms="0" single_charged="0" />
<process_parameters_chrom baseline_flatness="0.80000000"	baseline_addchild="1"	baseline_disableoriginal="1" baseline_usesamecolor="1" smoothing_algorithm="1" smoothing_width="0.20000000" smoothing_cycles="1" smoothing_addchild="1" smoothing_disableoriginal="1"	smoothing_usesamecolor="1" />
<process_parameters_mobil baseline_flatness="0.80000000"	baseline_addchild="1"	baseline_disableoriginal="1" baseline_usesamecolor="1" smoothing_algorithm="1" smoothing_width="0.10000000" smoothing_cycles="1" smoothing_addchild="1" smoothing_disableoriginal="1"	smoothing_usesamecolor="1" />
<process_parameters_ms baseline_flatness="0.80000000"	baseline_addchild="1"	baseline_disableoriginal="1" baseline_usesamecolor="1" smoothing_algorithm="1" smoothing_width="0.20000000" smoothing_cycles="1" smoothing_addchild="1" smoothing_disableoriginal="1"	smoothing_usesamecolor="1" />
<display_params mass_precision="-1" time_precision="2" structure_size="30" chrom_peak_label="Index" />
<calibration_params calibration_range="0.00500000" calibration_listname="neg_pip_McKeeFA_DSmith_verified" calibration_listgroupname="ESI" calibration_fit_mode="0" calibration_intensitythreshold="1000000.00000000" />
<calibration_lockmass_params calibration_range="0.50000000" calibration_listname="" calibration_listgroupname="" calibration_intensitythreshold="0.00000000" calibration_lockmassmode="0" />
<mobility_calibration_params calibration_range="0.10000000" calibration_listname="&lt;not set&gt;" calibration_listgroupname="ESI" calibration_intensitythreshold="0.00000000" />
<library_search_params del_prev_res="1" ><library_search_basic_params accept_score="50" allowmasses_above="0" allowmasses_below="0" desired_score="900" increasedepth="0" maxnr_spectra="10" cross_match="0" sort_by="1" include_precursor_spectra="1" exclude_precursor_signals="0" skip_low_frgamnet_spectra="1" min_effective_score="500" minmatch_score="250" min_score="400" />
<library_search_advanced_params add_int_range="5.00000000" extended="1" locnorm="0" root="0" hwfstp="50" hwscdp="7" intrangefac="1.89999998" locnormeqfac="1.00000000" locnormfac="2.00000000" locnormwin="25" masdisint="20" minsrcint="100" minspepresrc="15" threshfstp="40" maskadducts="0" maskprecursor="0" />
<library_search_libraries_params add_unid="0" parallel="0" libraries="" librariey_unidentified="" />
<library_search_match_params chrgdeconv="0" collenerg="0" fragampl="1" instrtp="2" ionmeth="3" isolwidth="0" msmsstg="2" ms_vs_msms="4" pkwidth="0" polarity="4" psd="0" lastprecion="0" precions="0" prodion="0" rgtgaspress="0" rgtion="0" refl="0" collgas="0" collgaspress="0" trapdrv="1" />
<library_search_add_params add_confirm_mode="0" />
<library_search_rt_params accepted_deviation="1.00000000" apply_rt_match="0" match_columnname="1" max_deviation="5.00000000" />
</library_search_params><masslist_layout layout_columntypes="2 12 3 6 " layout_columnwidth="66 20 57 57 " />
<cmpdlist_layout layout_columntypes="14 20 31 1 40 26 " layout_columnwidth="20 53 134 65 46 50 " />
<molecular_formula_layout layout_columntypes="24 1 2 40 3 5 6 18 7 9 8 " layout_columnwidth="-1 -1 -1 -1 -1 -1 -1 -1 -1 -1 -1 " />
<general_unknown_layout layout_columntypes="6 0 5 3 4 2 12 14 10 11 " layout_columnwidth="-1 -1 -1 -1 -1 -1 -1 -1 -1 -1 " />
<target_screening_layout layout_columntypes="15 14 6 5 43 11 1 2 17 7 8 9 10 4 3 39 40 41 42 16 18 19 25 20 21 22 23 24 31 26 27 28 29 30 37 32 33 34 35 36 " layout_columnwidth="-1 -1 -1 -1 -1 -1 -1 -1 -1 -1 -1 -1 -1 -1 -1 -1 -1 -1 -1 -1 -1 -1 -1 -1 -1 -1 -1 -1 -1 -1 -1 -1 -1 -1 -1 -1 -1 -1 -1 -1 " />
<exclusion_masses></exclusion_masses>
<xml_export_parameters export_detailed_information="0" export_peptide_database_query_information="1" export_full_peptide_database_query_information="1" protein_analysis_export_mgf="1" protein_analysis_export_xml="1" />
<smf1D_params max_nr_formulae="50" z="1" rdb_min="0.00000000" rdb_max="80.00000000" tolerance_ppm="5.00000000" tolerance_abs="1.00000000" tolerance_ppm_MSn="5.00000000" tolerance_abs_MSn="2.00000000" use_rel_tolerance="0" use_rel_tolerance_MSn="0" lower_bound_formula="" upper_bound_formula="" electron_configuration="2" electron_configuration_MSn="0" sigma_limit="0.02000000" sigma_limit_MSn="0.05000000" HC_Ratio_min="0.00000000" HC_Ratio_max="3.00000000" filtering="1" patternsearch="0" filter_by_elementratio="1" estimate_carbon_count="1" relative_threshold_base_peak="1.00000000" delete_previous_results="1" filter_criteriy="0" adducts_positive_mode="M+H  M+NH4  M+Na  M+K " adducts_negative_mode="M-H  M+Na-H2  M+K-H2  M+Cl " collect_adducts="0" />
<smf3D_params tolerance_neutralloss="5.00000000" intensitythresholdabs2="0.00000000" intensity_threshold_abs_msms="0.00000000" auto_filter="0" nr_explained_peaks="5" highlight_unexplained_peaks="0" />
<uv_parameters rt_offset="0.00000000" />
<target_screening delta_rt="1.50000000" threshold_sigma="0.05000000" detection_tolerance="0.00500000" identification_tolerance="10.00000000" detection_tolerance_ppm="5.00000000" identification_tolerance_ppm="5.00000000" use_tolerance_ppm="0" compound_database="C:\BDALSystemData\BuildingBlocks\TargetScreeningDataBase.csv" use_sampleinfo_xml="0" rt_range_start="0.00000000" rt_range_end="0.00000000" additional_smoothing="0" create_chromatogram_time_slices="1" rt_window_halfwidth="45.00000000" enable_BPC="1" evaluate_qualifier_ions="1" qualifier_ion_intensity_threshold="0.00000000" group_id=": " lc_method_id=":" ms_method_id=":" matrix_id=":" useDB="0" sortanalytes="4" />
<automatic_calibration use_calibration_segment="0" automatic_calibration="0.00000000/0.00000000" automatic_calibration_use_spectrum_type="0" automatic_calibration_retain_data="0" automatic_calibration_perform_lockmass="0" />
<target_screening_scoring threshold1_qualityfactor="0.02000000" threshold2_qualityfactor="0.05000000" threshold1_massaccuracy="3.00000000" threshold2_massaccuracy="10.00000000" threshold1_retentiontime="20.00000000" threshold2_retentiontime="40.00000000" use_tolerance_ppm="0" />
</DataAnalysis_processing_parameters>
<ms_spectrum info="-MS" msmsinfo="All MS" polarity="-" scanmode="fullscan" seq_nr_start="1"  rt="4.72711667" rt_unit="min">
<ms_peaks><pk mz="155.584290" i="1694001.8" sn="16.65" a="256.37" fwhm="0.000172" res="902811.7" algo="FTMS"/>
<pk mz="155.585736" i="1281415.6" sn="11.99" a="140.81" fwhm="0.000138" res="1126964.5" algo="FTMS"/>
<pk mz="155.587186" i="1035724.5" sn="9.21" a="121.36" fwhm="0.000157" res="991608.1" algo="FTMS"/>
<pk mz="156.820969" i="1498915.1" sn="14.45" a="175.34" fwhm="0.000146" res="1076840.0" algo="FTMS"/>
<pk mz="159.065974" i="919829.6" sn="7.90" a="99.15" fwhm="0.000133" res="1196065.7" algo="FTMS"/>
<pk mz="159.066239" i="1663273.5" sn="16.31" a="205.66" fwhm="0.000149" res="1067859.8" algo="FTMS"/>
<pk mz="160.856778" i="864370.0" sn="7.27" a="105.62" fwhm="0.000163" res="984428.8" algo="FTMS"/>
<pk mz="161.403448" i="850946.8" sn="7.12" a="156.29" fwhm="0.000260" res="621052.9" algo="FTMS"/>
<pk mz="161.843931" i="859622.2" sn="7.22" a="107.72" fwhm="0.000188" res="860157.2" algo="FTMS"/>
<pk mz="162.468874" i="970967.3" sn="8.48" a="128.53" fwhm="0.000182" res="890717.1" algo="FTMS"/>
<pk mz="162.542659" i="856406.3" sn="7.18" a="79.81" fwhm="0.000164" res="990562.9" algo="FTMS"/>
<pk mz="163.040017" i="1871565.4" sn="18.66" a="272.53" fwhm="0.000167" res="974932.2" algo="FTMS"/>
<pk mz="164.071652" i="1958829.0" sn="19.65" a="279.01" fwhm="0.000163" res="1009025.5" algo="FTMS"/>
<pk mz="164.807282" i="976534.3" sn="8.54" a="165.66" fwhm="0.000238" res="691226.7" algo="FTMS"/>
<pk mz="164.888205" i="908490.8" sn="7.77" a="116.03" fwhm="0.000183" res="901990.5" algo="FTMS"/>
<pk mz="165.019286" i="1216828.6" sn="11.26" a="176.39" fwhm="0.000174" res="946587.8" algo="FTMS"/>
<pk mz="165.168931" i="880818.3" sn="7.46" a="121.92" fwhm="0.000195" res="847505.5" algo="FTMS"/>
<pk mz="165.667287" i="974256.4" sn="8.52" a="150.41" fwhm="0.000206" res="804145.1" algo="FTMS"/>
<pk mz="166.668350" i="845581.9" sn="7.06" a="94.48" fwhm="0.000162" res="1031737.5" algo="FTMS"/>
<pk mz="167.040473" i="906968.4" sn="7.76" a="126.10" fwhm="0.000186" res="897145.6" algo="FTMS"/>
<pk mz="167.311165" i="859687.4" sn="7.22" a="104.48" fwhm="0.000215" res="778244.0" algo="FTMS"/>
<pk mz="167.376800" i="875888.3" sn="7.40" a="121.58" fwhm="0.000201" res="831694.1" algo="FTMS"/>
<pk mz="167.663242" i="847029.0" sn="7.08" a="97.32" fwhm="0.000160" res="1048372.9" algo="FTMS"/>
<pk mz="167.856476" i="1000644.8" sn="8.82" a="154.73" fwhm="0.000227" res="740631.6" algo="FTMS"/>
<pk mz="168.029928" i="1097664.8" sn="9.91" a="121.20" fwhm="0.000177" res="946796.0" algo="FTMS"/>
<pk mz="168.030205" i="3438528.8" sn="36.38" a="561.44" fwhm="0.000167" res="1008726.8" algo="FTMS"/>
<pk mz="168.724638" i="857121.1" sn="7.19" a="132.38" fwhm="0.000212" res="794586.5" algo="FTMS"/>
<pk mz="169.599956" i="1165250.3" sn="10.68" a="170.05" fwhm="0.000166" res="1023320.8" algo="FTMS"/>
<pk mz="169.653595" i="868472.9" sn="7.32" a="105.22" fwhm="0.000193" res="879893.8" algo="FTMS"/>
<pk mz="169.677494" i="891390.1" sn="7.58" a="131.77" fwhm="0.000205" res="828078.9" algo="FTMS"/>
<pk mz="170.305720" i="908151.9" sn="7.77" a="143.77" fwhm="0.000294" res="578417.3" algo="FTMS"/>
<pk mz="170.613930" i="842138.1" sn="7.02" a="119.90" fwhm="0.000195" res="874564.8" algo="FTMS"/>
<pk mz="170.670894" i="939190.1" sn="8.12" a="141.46" fwhm="0.000209" res="816373.3" algo="FTMS"/>
<pk mz="170.992852" i="873425.5" sn="7.38" a="90.65" fwhm="0.000165" res="1037484.0" algo="FTMS"/>
<pk mz="171.066262" i="926551.1" sn="7.98" a="112.91" fwhm="0.000159" res="1078345.1" algo="FTMS"/>
<pk mz="171.102642" i="876457.9" sn="7.41" a="128.20" fwhm="0.000179" res="957218.7" algo="FTMS"/>
<pk mz="171.130471" i="881052.1" sn="7.46" a="136.13" fwhm="0.000249" res="686093.0" algo="FTMS"/>
<pk mz="171.665926" i="850897.1" sn="7.12" a="137.16" fwhm="0.000240" res="714774.0" algo="FTMS"/>
<pk mz="171.693587" i="874187.6" sn="7.38" a="104.49" fwhm="0.000177" res="971086.8" algo="FTMS"/>
<pk mz="171.930402" i="848857.4" sn="7.10" a="94.31" fwhm="0.000166" res="1035572.2" algo="FTMS"/>
<pk mz="171.967309" i="849068.9" sn="7.10" a="86.86" fwhm="0.000172" res="997012.5" algo="FTMS"/>
<pk mz="172.037476" i="859155.7" sn="7.21" a="132.14" fwhm="0.000208" res="829068.4" algo="FTMS"/>
<pk mz="172.097895" i="1381369.6" sn="13.12" a="244.56" fwhm="0.000202" res="851866.3" algo="FTMS"/>
<pk mz="172.178671" i="871929.6" sn="7.36" a="158.23" fwhm="0.000243" res="707521.3" algo="FTMS"/>
<pk mz="172.641512" i="907942.3" sn="7.76" a="153.76" fwhm="0.000236" res="730010.8" algo="FTMS"/>
<pk mz="172.723988" i="892427.4" sn="7.59" a="107.37" fwhm="0.000172" res="1006893.7" algo="FTMS"/>
<pk mz="173.045507" i="1276496.5" sn="11.93" a="209.65" fwhm="0.000199" res="867767.4" algo="FTMS"/>
<pk mz="173.065024" i="843846.8" sn="7.04" a="131.68" fwhm="0.000261" res="662810.5" algo="FTMS"/>
<pk mz="173.081891" i="1545964.9" sn="14.98" a="190.82" fwhm="0.000155" res="1117170.4" algo="FTMS"/>
<pk mz="173.110250" i="864936.3" sn="7.28" a="101.99" fwhm="0.000186" res="928264.7" algo="FTMS"/>
<pk mz="173.171241" i="846103.6" sn="7.06" a="125.59" fwhm="0.000205" res="843123.9" algo="FTMS"/>
<pk mz="173.257876" i="896418.3" sn="7.63" a="132.95" fwhm="0.000216" res="801568.4" algo="FTMS"/>
<pk mz="173.940345" i="892884.2" sn="7.59" a="143.88" fwhm="0.000254" res="683888.8" algo="FTMS"/>
<pk mz="174.256674" i="869569.5" sn="7.31" a="103.94" fwhm="0.000177" res="984118.6" algo="FTMS"/>
<pk mz="174.678243" i="875393.8" sn="7.38" a="118.18" fwhm="0.000197" res="888232.9" algo="FTMS"/>
<pk mz="175.060866" i="1535351.9" sn="14.83" a="178.00" fwhm="0.000141" res="1238478.1" algo="FTMS"/>
<pk mz="175.061172" i="5303576.0" sn="57.36" a="929.98" fwhm="0.000180" res="971842.2" algo="FTMS"/>
<pk mz="175.097248" i="1466414.0" sn="14.05" a="214.22" fwhm="0.000174" res="1004564.0" algo="FTMS"/>
<pk mz="175.097558" i="6059102.0" sn="65.89" a="1098.09" fwhm="0.000184" res="950763.6" algo="FTMS"/>
<pk mz="175.166195" i="858897.6" sn="7.19" a="113.16" fwhm="0.000194" res="901489.0" algo="FTMS"/>
<pk mz="175.177783" i="869023.6" sn="7.31" a="160.35" fwhm="0.000276" res="634936.2" algo="FTMS"/>
<pk mz="175.217526" i="859498.3" sn="7.20" a="162.33" fwhm="0.000248" res="705546.6" algo="FTMS"/>
<pk mz="175.434642" i="862856.1" sn="7.24" a="129.35" fwhm="0.000215" res="814991.6" algo="FTMS"/>
<pk mz="175.974664" i="923083.3" sn="7.89" a="130.50" fwhm="0.000261" res="674321.3" algo="FTMS"/>
<pk mz="176.451242" i="847729.1" sn="7.04" a="97.36" fwhm="0.000166" res="1060924.3" algo="FTMS"/>
<pk mz="176.744851" i="848253.8" sn="7.04" a="131.69" fwhm="0.000203" res="871801.7" algo="FTMS"/>
<pk mz="176.775878" i="847844.4" sn="7.04" a="107.02" fwhm="0.000182" res="973787.0" algo="FTMS"/>
<pk mz="177.055681" i="943288.6" sn="8.11" a="108.89" fwhm="0.000172" res="1031360.4" algo="FTMS"/>
<pk mz="177.086634" i="870863.3" sn="7.30" a="171.07" fwhm="0.000269" res="658304.3" algo="FTMS"/>
<pk mz="177.471786" i="861421.7" sn="7.19" a="147.30" fwhm="0.000260" res="682952.1" algo="FTMS"/>
<pk mz="177.595371" i="942482.2" sn="8.10" a="128.55" fwhm="0.000207" res="859100.0" algo="FTMS"/>
<pk mz="177.607577" i="1561685.0" sn="15.07" a="222.60" fwhm="0.000169" res="1048030.4" algo="FTMS"/>
<pk mz="178.003722" i="865715.1" sn="7.21" a="164.07" fwhm="0.000234" res="761450.8" algo="FTMS"/>
<pk mz="178.316894" i="909560.1" sn="7.70" a="167.06" fwhm="0.000253" res="705765.3" algo="FTMS"/>
<pk mz="178.926188" i="921628.9" sn="7.84" a="126.34" fwhm="0.000191" res="937708.9" algo="FTMS"/>
<pk mz="179.380024" i="898967.5" sn="7.58" a="137.22" fwhm="0.000217" res="828128.4" algo="FTMS"/>
<pk mz="179.767772" i="864900.1" sn="7.17" a="125.92" fwhm="0.000188" res="956995.9" algo="FTMS"/>
<pk mz="180.874871" i="912861.1" sn="7.71" a="152.30" fwhm="0.000233" res="776367.5" algo="FTMS"/>
<pk mz="180.929674" i="893454.2" sn="7.49" a="171.80" fwhm="0.000268" res="673990.2" algo="FTMS"/>
<pk mz="181.013877" i="1237656.4" sn="11.33" a="167.89" fwhm="0.000167" res="1080839.2" algo="FTMS"/>
<pk mz="181.014225" i="4818232.5" sn="51.34" a="963.84" fwhm="0.000207" res="872651.1" algo="FTMS"/>
<pk mz="181.050619" i="1591396.0" sn="15.29" a="276.45" fwhm="0.000208" res="869411.2" algo="FTMS"/>
<pk mz="181.088115" i="850463.8" sn="7.01" a="115.34" fwhm="0.000228" res="794419.9" algo="FTMS"/>
<pk mz="181.673314" i="933267.6" sn="7.90" a="187.74" fwhm="0.000269" res="675343.8" algo="FTMS"/>
<pk mz="181.744688" i="916683.0" sn="7.72" a="167.05" fwhm="0.000230" res="788541.5" algo="FTMS"/>
<pk mz="182.009466" i="3244346.8" sn="33.63" a="637.52" fwhm="0.000207" res="878128.4" algo="FTMS"/>
<pk mz="182.113012" i="854109.6" sn="7.02" a="155.67" fwhm="0.000247" res="737311.6" algo="FTMS"/>
<pk mz="182.700590" i="945559.3" sn="8.04" a="190.27" fwhm="0.000267" res="684971.8" algo="FTMS"/>
<pk mz="182.780493" i="870741.3" sn="7.20" a="296.72" fwhm="0.000560" res="326653.8" algo="FTMS"/>
<pk mz="183.449099" i="902690.6" sn="7.53" a="133.90" fwhm="0.000210" res="875151.5" algo="FTMS"/>
<pk mz="184.142001" i="858180.3" sn="7.03" a="117.65" fwhm="0.000200" res="922484.7" algo="FTMS"/>
<pk mz="184.287773" i="862891.8" sn="7.08" a="114.28" fwhm="0.000199" res="925448.8" algo="FTMS"/>
<pk mz="184.578048" i="855875.4" sn="7.00" a="162.04" fwhm="0.000277" res="667435.5" algo="FTMS"/>
<pk mz="185.045547" i="883442.6" sn="7.31" a="122.26" fwhm="0.000189" res="977646.3" algo="FTMS"/>
<pk mz="185.075241" i="907854.4" sn="7.58" a="175.19" fwhm="0.000268" res="690688.3" algo="FTMS"/>
<pk mz="185.081893" i="1792545.0" sn="17.39" a="327.05" fwhm="0.000213" res="868359.5" algo="FTMS"/>
<pk mz="186.375996" i="858578.7" sn="7.00" a="117.12" fwhm="0.000195" res="957848.7" algo="FTMS"/>
<pk mz="186.850779" i="872220.7" sn="7.15" a="133.17" fwhm="0.000213" res="875334.8" algo="FTMS"/>
<pk mz="186.987364" i="987767.6" sn="8.43" a="168.43" fwhm="0.000225" res="829732.1" algo="FTMS"/>
<pk mz="187.007040" i="1779840.1" sn="17.18" a="308.46" fwhm="0.000209" res="894906.3" algo="FTMS"/>
<pk mz="187.024805" i="1021063.8" sn="8.79" a="188.70" fwhm="0.000248" res="753483.9" algo="FTMS"/>
<pk mz="187.061165" i="1659383.5" sn="15.85" a="289.72" fwhm="0.000198" res="944768.2" algo="FTMS"/>
<pk mz="187.097541" i="2353191.3" sn="23.52" a="528.77" fwhm="0.000238" res="786237.7" algo="FTMS"/>
<pk mz="187.593872" i="901552.9" sn="7.44" a="141.83" fwhm="0.000210" res="892370.5" algo="FTMS"/>
<pk mz="188.056438" i="930015.5" sn="7.75" a="110.83" fwhm="0.000189" res="996190.6" algo="FTMS"/>
<pk mz="188.091814" i="880719.4" sn="7.21" a="173.96" fwhm="0.000261" res="721559.9" algo="FTMS"/>
<pk mz="188.144019" i="953175.0" sn="8.01" a="192.41" fwhm="0.000275" res="684134.5" algo="FTMS"/>
<pk mz="188.152565" i="961194.9" sn="8.10" a="162.91" fwhm="0.000226" res="832451.7" algo="FTMS"/>
<pk mz="188.499541" i="880168.8" sn="7.20" a="145.84" fwhm="0.000240" res="783973.6" algo="FTMS"/>
<pk mz="188.534526" i="878120.8" sn="7.18" a="139.97" fwhm="0.000240" res="787020.2" algo="FTMS"/>
<pk mz="189.004841" i="871218.3" sn="7.10" a="136.68" fwhm="0.000198" res="954657.4" algo="FTMS"/>
<pk mz="189.076818" i="1367523.9" sn="12.57" a="207.58" fwhm="0.000192" res="984684.4" algo="FTMS"/>
<pk mz="190.130115" i="871440.8" sn="7.07" a="224.80" fwhm="0.000365" res="520790.6" algo="FTMS"/>
<pk mz="190.151611" i="929563.2" sn="7.71" a="221.11" fwhm="0.000329" res="578166.8" algo="FTMS"/>
<pk mz="191.034965" i="1044756.6" sn="8.97" a="194.73" fwhm="0.000232" res="824732.3" algo="FTMS"/>
<pk mz="192.030178" i="1004298.4" sn="8.48" a="164.29" fwhm="0.000226" res="850792.9" algo="FTMS"/>
<pk mz="192.658172" i="902270.1" sn="7.37" a="168.51" fwhm="0.000262" res="734434.4" algo="FTMS"/>
<pk mz="192.962805" i="938877.1" sn="7.76" a="166.16" fwhm="0.000235" res="820126.6" algo="FTMS"/>
<pk mz="193.050634" i="1294459.1" sn="11.65" a="190.89" fwhm="0.000198" res="974328.8" algo="FTMS"/>
<pk mz="193.086975" i="1163758.1" sn="10.22" a="149.55" fwhm="0.000187" res="1031502.8" algo="FTMS"/>
<pk mz="193.266509" i="869260.7" sn="7.00" a="107.73" fwhm="0.000190" res="1018316.8" algo="FTMS"/>
<pk mz="193.534146" i="873562.3" sn="7.05" a="153.13" fwhm="0.000261" res="741350.9" algo="FTMS"/>
<pk mz="193.658020" i="873436.2" sn="7.02" a="117.91" fwhm="0.000193" res="1001866.5" algo="FTMS"/>
<pk mz="194.082247" i="1197215.3" sn="10.54" a="176.20" fwhm="0.000193" res="1003481.2" algo="FTMS"/>
<pk mz="195.029893" i="3078274.0" sn="31.01" a="645.48" fwhm="0.000227" res="859173.5" algo="FTMS"/>
<pk mz="195.066244" i="1689686.0" sn="15.89" a="340.66" fwhm="0.000223" res="874178.0" algo="FTMS"/>
<pk mz="195.139015" i="1469278.0" sn="13.49" a="284.44" fwhm="0.000225" res="867261.0" algo="FTMS"/>
<pk mz="195.570490" i="885484.4" sn="7.14" a="174.34" fwhm="0.000255" res="765861.9" algo="FTMS"/>
<pk mz="196.025117" i="1506601.8" sn="13.84" a="308.38" fwhm="0.000237" res="828775.5" algo="FTMS"/>
<pk mz="196.081059" i="971657.1" sn="8.04" a="199.83" fwhm="0.000282" res="694874.1" algo="FTMS"/>
<pk mz="196.471152" i="956852.5" sn="7.88" a="174.13" fwhm="0.000278" res="707730.1" algo="FTMS"/>
<pk mz="196.803716" i="912432.8" sn="7.39" a="186.90" fwhm="0.000299" res="658030.3" algo="FTMS"/>
<pk mz="197.009115" i="1470101.6" sn="13.44" a="260.39" fwhm="0.000218" res="905342.1" algo="FTMS"/>
<pk mz="197.045531" i="2955114.5" sn="29.53" a="626.31" fwhm="0.000225" res="874850.1" algo="FTMS"/>
<pk mz="197.081929" i="1279487.1" sn="11.37" a="195.14" fwhm="0.000201" res="980963.8" algo="FTMS"/>
<pk mz="197.199951" i="1017026.6" sn="8.52" a="205.94" fwhm="0.000332" res="593297.5" algo="FTMS"/>
<pk mz="197.348510" i="933055.6" sn="7.61" a="233.10" fwhm="0.000344" res="574106.7" algo="FTMS"/>
<pk mz="197.383350" i="900875.6" sn="7.26" a="155.92" fwhm="0.000266" res="742420.4" algo="FTMS"/>
<pk mz="197.807934" i="896287.9" sn="7.21" a="166.87" fwhm="0.000239" res="826044.9" algo="FTMS"/>
<pk mz="197.867553" i="932018.3" sn="7.60" a="200.42" fwhm="0.000304" res="651557.1" algo="FTMS"/>
<pk mz="198.004413" i="2085521.5" sn="20.10" a="430.00" fwhm="0.000233" res="848129.7" algo="FTMS"/>
<pk mz="198.040762" i="1678150.6" sn="15.69" a="331.67" fwhm="0.000238" res="832050.8" algo="FTMS"/>
<pk mz="198.041889" i="929831.2" sn="7.57" a="170.99" fwhm="0.000262" res="756390.8" algo="FTMS"/>
<pk mz="198.980862" i="907915.3" sn="7.30" a="139.99" fwhm="0.000221" res="900310.8" algo="FTMS"/>
<pk mz="198.988410" i="989263.8" sn="8.18" a="179.39" fwhm="0.000235" res="848380.7" algo="FTMS"/>
<pk mz="199.007045" i="1459514.6" sn="13.25" a="305.27" fwhm="0.000254" res="783263.9" algo="FTMS"/>
<pk mz="199.024778" i="1006725.1" sn="8.37" a="174.52" fwhm="0.000235" res="846352.9" algo="FTMS"/>
<pk mz="199.061175" i="1800890.5" sn="16.94" a="365.84" fwhm="0.000239" res="834515.4" algo="FTMS"/>
<pk mz="199.097569" i="2533328.0" sn="24.85" a="578.70" fwhm="0.000237" res="839563.2" algo="FTMS"/>
<pk mz="199.133912" i="1113701.4" sn="9.52" a="184.63" fwhm="0.000219" res="911187.5" algo="FTMS"/>
<pk mz="199.318981" i="894370.5" sn="7.15" a="152.90" fwhm="0.000247" res="806271.9" algo="FTMS"/>
<pk mz="199.519157" i="926536.8" sn="7.50" a="205.39" fwhm="0.000301" res="661803.3" algo="FTMS"/>
<pk mz="199.806355" i="957555.2" sn="7.83" a="292.44" fwhm="0.000397" res="503038.7" algo="FTMS"/>
<pk mz="200.459077" i="904536.7" sn="7.22" a="176.56" fwhm="0.000283" res="709284.6" algo="FTMS"/>
<pk mz="200.937943" i="1093880.4" sn="9.26" a="168.43" fwhm="0.000221" res="910336.6" algo="FTMS"/>
<pk mz="201.040433" i="1187798.1" sn="10.27" a="181.18" fwhm="0.000211" res="954095.0" algo="FTMS"/>
<pk mz="201.076807" i="2570924.0" sn="25.13" a="643.06" fwhm="0.000277" res="726317.3" algo="FTMS"/>
<pk mz="201.113200" i="1564738.1" sn="14.32" a="313.85" fwhm="0.000236" res="852144.1" algo="FTMS"/>
<pk mz="201.244462" i="925169.4" sn="7.44" a="170.83" fwhm="0.000244" res="826358.8" algo="FTMS"/>
<pk mz="202.072067" i="1070663.8" sn="9.00" a="160.96" fwhm="0.000187" res="1081895.4" algo="FTMS"/>
<pk mz="202.231390" i="913145.0" sn="7.31" a="176.55" fwhm="0.000277" res="731080.6" algo="FTMS"/>
<pk mz="203.035409" i="896661.7" sn="7.09" a="174.67" fwhm="0.000335" res="606056.9" algo="FTMS"/>
<pk mz="203.056100" i="2267042.5" sn="21.76" a="431.17" fwhm="0.000220" res="923947.8" algo="FTMS"/>
<pk mz="203.082590" i="1004370.8" sn="8.24" a="203.90" fwhm="0.000276" res="736132.4" algo="FTMS"/>
<pk mz="203.092512" i="1173240.9" sn="10.05" a="217.85" fwhm="0.000239" res="848793.4" algo="FTMS"/>
<pk mz="204.271111" i="899201.3" sn="7.11" a="183.77" fwhm="0.000268" res="760984.5" algo="FTMS"/>
<pk mz="204.981330" i="999451.1" sn="8.18" a="258.25" fwhm="0.000370" res="553483.6" algo="FTMS"/>
<pk mz="205.159413" i="4088954.3" sn="41.07" a="847.65" fwhm="0.000249" res="825048.1" algo="FTMS"/>
<pk mz="205.159769" i="20982650.0" z="-1" sn="221.11" a="5621.90" fwhm="0.000264" res="777775.0" algo="FTMS" component_name="n" deconvoluted_molecular_mass="205.159895" deconvoluted_isotopic_mass="205.159895"/>
<pk mz="206.163114" i="3152750.3" z="-1" sn="31.08" a="762.23" fwhm="0.000261" res="789294.9" algo="FTMS" component_name="n" deconvoluted_molecular_mass="205.159895" deconvoluted_isotopic_mass="206.163241"/>
<pk mz="206.827797" i="907311.8" sn="7.15" a="183.89" fwhm="0.000289" res="715100.5" algo="FTMS"/>
<pk mz="207.029873" i="1408270.9" sn="12.49" a="264.71" fwhm="0.000238" res="871500.9" algo="FTMS"/>
<pk mz="207.139023" i="1260275.6" sn="10.91" a="256.19" fwhm="0.000261" res="794468.8" algo="FTMS"/>
<pk mz="209.009166" i="2322287.5" sn="22.12" a="494.58" fwhm="0.000244" res="857142.2" algo="FTMS"/>
<pk mz="209.045550" i="1759494.5" sn="16.15" a="392.64" fwhm="0.000257" res="814766.2" algo="FTMS"/>
<pk mz="209.081909" i="1072765.4" sn="8.86" a="158.10" fwhm="0.000237" res="882374.5" algo="FTMS"/>
<pk mz="210.595857" i="946074.0" sn="7.47" a="195.19" fwhm="0.000299" res="704068.9" algo="FTMS"/>
<pk mz="211.024396" i="1574760.6" sn="14.11" a="219.92" fwhm="0.000175" res="1206441.5" algo="FTMS"/>
<pk mz="211.024775" i="5781481.0" sn="58.54" a="1611.02" fwhm="0.000292" res="723469.0" algo="FTMS"/>
<pk mz="211.061149" i="2248767.8" sn="21.23" a="596.60" fwhm="0.000299" res="706642.5" algo="FTMS"/>
<pk mz="211.133941" i="1137069.8" sn="9.48" a="191.31" fwhm="0.000219" res="965373.0" algo="FTMS"/>
<pk mz="211.261255" i="949502.1" sn="7.50" a="247.03" fwhm="0.000326" res="648992.5" algo="FTMS"/>
<pk mz="211.382092" i="961066.3" sn="7.62" a="190.90" fwhm="0.000285" res="741237.3" algo="FTMS"/>
<pk mz="212.019647" i="3247964.3" sn="31.77" a="654.53" fwhm="0.000229" res="925599.1" algo="FTMS"/>
<pk mz="212.020051" i="12196444.0" sn="126.29" a="3331.23" fwhm="0.000277" res="765775.0" algo="FTMS"/>
<pk mz="213.004061" i="1139847.1" sn="9.46" a="222.58" fwhm="0.000255" res="836100.3" algo="FTMS"/>
<pk mz="213.014860" i="7296718.0" sn="74.19" a="1656.75" fwhm="0.000235" res="905606.3" algo="FTMS"/>
<pk mz="213.015299" i="38894288.0" z="-1" sn="406.39" a="11252.76" fwhm="0.000279" res="762316.2" algo="FTMS" component_name="O" deconvoluted_molecular_mass="213.015435" deconvoluted_isotopic_mass="213.015435"/>
<pk mz="213.040465" i="1068061.9" sn="8.70" a="160.55" fwhm="0.000218" res="976720.2" algo="FTMS"/>
<pk mz="213.076831" i="1629556.8" sn="14.61" a="310.17" fwhm="0.000242" res="880802.5" algo="FTMS"/>
<pk mz="213.113217" i="1616651.6" sn="14.47" a="340.93" fwhm="0.000262" res="812460.1" algo="FTMS"/>
<pk mz="214.018208" i="941826.1" sn="7.37" a="163.31" fwhm="0.000238" res="900468.4" algo="FTMS"/>
<pk mz="214.018636" i="3199810.3" z="-1" sn="31.11" a="789.10" fwhm="0.000278" res="770160.9" algo="FTMS" component_name="O" deconvoluted_molecular_mass="213.015435" deconvoluted_isotopic_mass="214.018774"/>
<pk mz="215.056092" i="2120520.3" sn="19.75" a="535.81" fwhm="0.000294" res="732504.0" algo="FTMS"/>
<pk mz="215.092466" i="3242590.8" sn="31.55" a="912.73" fwhm="0.000302" res="712739.4" algo="FTMS"/>
<pk mz="215.128893" i="1559221.4" sn="13.85" a="289.01" fwhm="0.000237" res="907993.6" algo="FTMS"/>
<pk mz="216.087737" i="977222.1" sn="7.69" a="226.02" fwhm="0.000326" res="663119.8" algo="FTMS"/>
<pk mz="217.071726" i="2253153.5" sn="21.04" a="591.39" fwhm="0.000303" res="717313.9" algo="FTMS"/>
<pk mz="217.108151" i="1631031.6" sn="14.53" a="384.74" fwhm="0.000280" res="776675.7" algo="FTMS"/>
<pk mz="217.144500" i="1615885.9" sn="14.37" a="412.95" fwhm="0.000304" res="715058.6" algo="FTMS"/>
<pk mz="218.103390" i="2413332.0" sn="22.60" a="654.69" fwhm="0.000290" res="752154.9" algo="FTMS"/>
<pk mz="221.009109" i="967696.3" sn="7.49" a="183.11" fwhm="0.000275" res="802508.9" algo="FTMS"/>
<pk mz="221.045505" i="1240165.5" sn="10.31" a="292.83" fwhm="0.000311" res="710705.7" algo="FTMS"/>
<pk mz="221.154720" i="978980.9" sn="7.60" a="183.90" fwhm="0.000266" res="829918.1" algo="FTMS"/>
<pk mz="222.930391" i="947388.6" sn="7.27" a="344.57" fwhm="0.000511" res="436443.5" algo="FTMS"/>
<pk mz="223.010393" i="937449.7" sn="7.16" a="209.80" fwhm="0.000327" res="681197.7" algo="FTMS"/>
<pk mz="223.024815" i="2225745.8" sn="20.51" a="566.43" fwhm="0.000298" res="747294.0" algo="FTMS"/>
<pk mz="223.061178" i="3002470.3" sn="28.56" a="901.79" fwhm="0.000314" res="709617.4" algo="FTMS"/>
<pk mz="224.020065" i="1037244.1" sn="8.15" a="181.45" fwhm="0.000248" res="901698.3" algo="FTMS"/>
<pk mz="225.004054" i="3449621.3" sn="33.02" a="1001.35" fwhm="0.000315" res="713452.4" algo="FTMS"/>
<pk mz="225.040076" i="1060520.6" sn="8.38" a="153.19" fwhm="0.000200" res="1125633.2" algo="FTMS"/>
<pk mz="225.040460" i="2693416.8" sn="25.22" a="677.25" fwhm="0.000283" res="793976.4" algo="FTMS"/>
<pk mz="225.076770" i="1140412.5" sn="9.21" a="203.23" fwhm="0.000243" res="926934.8" algo="FTMS"/>
<pk mz="225.088111" i="1311298.6" sn="10.97" a="257.29" fwhm="0.000253" res="889377.8" algo="FTMS"/>
<pk mz="226.035711" i="2248892.0" sn="20.63" a="555.11" fwhm="0.000288" res="786070.4" algo="FTMS"/>
<pk mz="226.971302" i="1225827.6" sn="10.03" a="254.29" fwhm="0.000303" res="750057.8" algo="FTMS"/>
<pk mz="227.056076" i="1571663.3" sn="13.57" a="419.68" fwhm="0.000310" res="732901.3" algo="FTMS"/>
<pk mz="227.066357" i="1049588.5" sn="8.22" a="338.76" fwhm="0.000428" res="530244.7" algo="FTMS"/>
<pk mz="227.092497" i="2014818.0" sn="18.12" a="525.20" fwhm="0.000305" res="744370.3" algo="FTMS"/>
<pk mz="227.128890" i="1265780.6" sn="10.43" a="368.50" fwhm="0.000353" res="643122.0" algo="FTMS"/>
<pk mz="227.140093" i="1396282.4" sn="11.77" a="310.82" fwhm="0.000293" res="774296.7" algo="FTMS"/>
<pk mz="228.051336" i="1323847.9" sn="11.03" a="297.54" fwhm="0.000294" res="775337.7" algo="FTMS"/>
<pk mz="228.124114" i="947596.3" sn="7.17" a="311.78" fwhm="0.000370" res="616266.3" algo="FTMS"/>
<pk mz="228.841598" i="1060238.5" sn="8.32" a="297.39" fwhm="0.000386" res="593210.9" algo="FTMS"/>
<pk mz="228.895888" i="932329.0" sn="7.00" a="193.51" fwhm="0.000313" res="732094.2" algo="FTMS"/>
<pk mz="228.969245" i="1107660.8" sn="8.80" a="254.52" fwhm="0.000304" res="753243.9" algo="FTMS"/>
<pk mz="229.035359" i="993964.9" sn="7.64" a="159.39" fwhm="0.000248" res="922236.2" algo="FTMS"/>
<pk mz="229.071731" i="2802366.5" sn="26.19" a="746.79" fwhm="0.000297" res="771620.9" algo="FTMS"/>
<pk mz="229.108145" i="2442192.3" sn="22.49" a="706.52" fwhm="0.000327" res="701427.4" algo="FTMS"/>
<pk mz="229.144525" i="1470433.9" sn="12.52" a="314.38" fwhm="0.000275" res="834697.9" algo="FTMS"/>
<pk mz="229.155759" i="1174247.3" sn="9.49" a="297.97" fwhm="0.000304" res="754827.3" algo="FTMS"/>
<pk mz="229.647683" i="986355.4" sn="7.53" a="291.01" fwhm="0.000427" res="538009.0" algo="FTMS"/>
<pk mz="230.337454" i="945272.1" sn="7.10" a="220.42" fwhm="0.000435" res="529229.3" algo="FTMS"/>
<pk mz="231.087395" i="4046448.5" sn="38.78" a="1293.33" fwhm="0.000340" res="679679.8" algo="FTMS"/>
<pk mz="231.123093" i="954144.6" sn="7.19" a="198.22" fwhm="0.000307" res="753232.2" algo="FTMS"/>
<pk mz="233.066728" i="1059791.3" sn="8.24" a="246.82" fwhm="0.000312" res="748069.7" algo="FTMS"/>
<pk mz="233.154288" i="2887923.8" sn="26.86" a="731.47" fwhm="0.000283" res="823326.3" algo="FTMS"/>
<pk mz="233.154720" i="10846196.0" sn="107.92" a="3428.03" fwhm="0.000326" res="716225.3" algo="FTMS"/>
<pk mz="234.158061" i="2238093.5" sn="20.23" a="687.47" fwhm="0.000342" res="683859.3" algo="FTMS"/>
<pk mz="235.024789" i="2490081.3" sn="22.80" a="651.17" fwhm="0.000298" res="788163.3" algo="FTMS"/>
<pk mz="235.061243" i="953071.2" sn="7.14" a="226.67" fwhm="0.000284" res="827974.3" algo="FTMS"/>
<pk mz="236.105408" i="1634807.0" sn="14.04" a="381.72" fwhm="0.000305" res="772871.9" algo="FTMS"/>
<pk mz="237.004018" i="987705.8" sn="7.46" a="223.83" fwhm="0.000337" res="703157.5" algo="FTMS"/>
<pk mz="237.040456" i="1683782.6" sn="14.53" a="488.42" fwhm="0.000322" res="736739.1" algo="FTMS"/>
<pk mz="237.076887" i="1131667.4" sn="8.92" a="264.14" fwhm="0.000309" res="766527.8" algo="FTMS"/>
<pk mz="238.035652" i="1763740.4" sn="15.34" a="530.14" fwhm="0.000362" res="658017.8" algo="FTMS"/>
<pk mz="239.019720" i="3328863.3" sn="31.23" a="1234.12" fwhm="0.000367" res="650492.4" algo="FTMS"/>
<pk mz="239.056123" i="2657643.0" sn="24.41" a="750.78" fwhm="0.000323" res="740170.2" algo="FTMS"/>
<pk mz="239.092487" i="1292278.5" sn="10.55" a="317.90" fwhm="0.000321" res="744801.5" algo="FTMS"/>
<pk mz="239.128347" i="1716354.0" sn="14.86" a="347.95" fwhm="0.000256" res="935782.0" algo="FTMS"/>
<pk mz="239.128878" i="9232514.0" sn="90.90" a="3177.45" fwhm="0.000357" res="669086.4" algo="FTMS"/>
<pk mz="240.014951" i="4745623.0" sn="45.47" a="1566.11" fwhm="0.000351" res="682870.8" algo="FTMS"/>
<pk mz="240.051340" i="1692322.0" sn="14.56" a="482.59" fwhm="0.000351" res="683897.2" algo="FTMS"/>
<pk mz="240.132221" i="1497274.6" sn="12.59" a="366.89" fwhm="0.000311" res="772107.6" algo="FTMS"/>
<pk mz="241.035322" i="1688135.1" sn="14.52" a="474.42" fwhm="0.000346" res="696954.7" algo="FTMS"/>
<pk mz="241.046101" i="2133962.3" sn="19.03" a="453.78" fwhm="0.000252" res="956759.4" algo="FTMS"/>
<pk mz="241.046604" i="12745930.0" sn="126.46" a="4617.16" fwhm="0.000365" res="659539.0" algo="FTMS"/>
<pk mz="241.071736" i="2983377.8" sn="27.63" a="983.66" fwhm="0.000367" res="656558.0" algo="FTMS"/>
<pk mz="241.083058" i="1441749.0" sn="12.02" a="524.94" fwhm="0.000444" res="543307.7" algo="FTMS"/>
<pk mz="241.135949" i="4536548.5" sn="43.35" a="1142.05" fwhm="0.000292" res="826527.9" algo="FTMS"/>
<pk mz="241.136459" i="26687716.0" z="-1" sn="267.61" a="10042.26" fwhm="0.000368" res="654700.8" algo="FTMS" component_name="S" deconvoluted_molecular_mass="241.136637" deconvoluted_isotopic_mass="241.136637"/>
<pk mz="241.144519" i="1408486.9" sn="11.69" a="364.79" fwhm="0.000318" res="759351.9" algo="FTMS"/>
<pk mz="241.994294" i="1242455.6" sn="10.00" a="286.16" fwhm="0.000324" res="746918.4" algo="FTMS"/>
<pk mz="242.049976" i="1236263.0" sn="9.94" a="277.06" fwhm="0.000335" res="722411.1" algo="FTMS"/>
<pk mz="242.066895" i="1336235.8" sn="10.95" a="417.53" fwhm="0.000375" res="645841.0" algo="FTMS"/>
<pk mz="242.072865" i="990061.4" sn="7.45" a="231.33" fwhm="0.000326" res="742525.4" algo="FTMS"/>
<pk mz="242.139802" i="3966975.8" z="-1" sn="37.58" a="1312.11" fwhm="0.000363" res="667215.3" algo="FTMS" component_name="S" deconvoluted_molecular_mass="241.136637" deconvoluted_isotopic_mass="242.139981"/>
<pk mz="243.051014" i="2778101.0" sn="25.46" a="842.46" fwhm="0.000343" res="708489.8" algo="FTMS"/>
<pk mz="243.087418" i="3687678.8" sn="34.64" a="1221.19" fwhm="0.000363" res="670282.2" algo="FTMS"/>
<pk mz="243.123805" i="2185608.3" sn="19.49" a="696.81" fwhm="0.000371" res="654827.0" algo="FTMS"/>
<pk mz="243.132969" i="1774602.6" sn="15.34" a="392.09" fwhm="0.000262" res="928343.9" algo="FTMS"/>
<pk mz="243.133514" i="8875787.0" sn="87.00" a="3317.00" fwhm="0.000382" res="636949.5" algo="FTMS"/>
<pk mz="244.082681" i="1024253.4" sn="7.76" a="173.61" fwhm="0.000253" res="965500.6" algo="FTMS"/>
<pk mz="244.136843" i="2197258.8" sn="19.60" a="664.84" fwhm="0.000365" res="668102.4" algo="FTMS"/>
<pk mz="245.030272" i="1031523.9" sn="7.83" a="215.57" fwhm="0.000319" res="767128.6" algo="FTMS"/>
<pk mz="245.048934" i="4494056.5" sn="42.78" a="1516.96" fwhm="0.000357" res="686031.8" algo="FTMS"/>
<pk mz="245.066696" i="2992364.5" sn="27.62" a="916.05" fwhm="0.000344" res="712741.8" algo="FTMS"/>
<pk mz="245.102489" i="1017205.1" sn="7.69" a="284.57" fwhm="0.000366" res="670288.2" algo="FTMS"/>
<pk mz="245.103059" i="6052597.0" sn="58.50" a="2214.21" fwhm="0.000379" res="647214.5" algo="FTMS"/>
<pk mz="245.114283" i="1369847.9" sn="11.25" a="327.01" fwhm="0.000316" res="775736.1" algo="FTMS"/>
<pk mz="245.139438" i="2086013.8" sn="18.48" a="647.54" fwhm="0.000363" res="675146.4" algo="FTMS"/>
<pk mz="247.024841" i="1452197.1" sn="12.04" a="438.38" fwhm="0.000372" res="664329.9" algo="FTMS"/>
<pk mz="247.082315" i="1947441.3" sn="17.02" a="584.06" fwhm="0.000349" res="707301.7" algo="FTMS"/>
<pk mz="247.110632" i="2495415.3" sn="22.53" a="860.83" fwhm="0.000380" res="649476.5" algo="FTMS"/>
<pk mz="247.118674" i="2771769.0" sn="25.31" a="985.50" fwhm="0.000399" res="619148.1" algo="FTMS"/>
<pk mz="247.861126" i="964563.4" sn="7.13" a="278.79" fwhm="0.000406" res="611121.0" algo="FTMS"/>
<pk mz="247.987055" i="1153708.9" sn="9.03" a="292.96" fwhm="0.000368" res="672988.2" algo="FTMS"/>
<pk mz="248.080004" i="6785919.5" sn="65.68" a="2651.55" fwhm="0.000406" res="611063.6" algo="FTMS"/>
<pk mz="248.113944" i="999686.5" sn="7.48" a="188.19" fwhm="0.000289" res="858503.3" algo="FTMS"/>
<pk mz="248.581721" i="1974243.3" sn="17.28" a="595.26" fwhm="0.000359" res="692811.4" algo="FTMS"/>
<pk mz="249.004077" i="2199093.0" sn="19.54" a="735.52" fwhm="0.000380" res="655117.4" algo="FTMS"/>
<pk mz="249.040452" i="1978939.9" sn="17.33" a="629.87" fwhm="0.000362" res="687200.0" algo="FTMS"/>
<pk mz="249.945482" i="1041060.0" sn="7.87" a="369.29" fwhm="0.000458" res="545599.9" algo="FTMS"/>
<pk mz="250.144866" i="2184968.0" sn="19.33" a="870.13" fwhm="0.000440" res="568240.5" algo="FTMS"/>
<pk mz="250.946787" i="978100.3" sn="7.23" a="315.62" fwhm="0.000470" res="533869.5" algo="FTMS"/>
<pk mz="251.019721" i="2503840.8" sn="22.53" a="812.98" fwhm="0.000368" res="682621.1" algo="FTMS"/>
<pk mz="251.056110" i="2282790.8" sn="20.31" a="715.40" fwhm="0.000378" res="664829.3" algo="FTMS"/>
<pk mz="251.060257" i="987431.6" sn="7.33" a="237.81" fwhm="0.000423" res="593345.2" algo="FTMS"/>
<pk mz="251.078581" i="1365930.6" sn="11.12" a="370.55" fwhm="0.000375" res="670262.4" algo="FTMS"/>
<pk mz="251.092476" i="984301.0" sn="7.30" a="364.28" fwhm="0.000543" res="462613.3" algo="FTMS"/>
<pk mz="251.128826" i="987251.2" sn="7.33" a="205.87" fwhm="0.000332" res="757326.0" algo="FTMS"/>
<pk mz="252.051347" i="1114955.0" sn="8.60" a="299.31" fwhm="0.000354" res="712842.1" algo="FTMS"/>
<pk mz="252.999026" i="1484382.8" sn="12.31" a="469.83" fwhm="0.000385" res="656337.1" algo="FTMS"/>
<pk mz="253.035356" i="2914532.3" sn="26.64" a="996.00" fwhm="0.000377" res="670919.5" algo="FTMS"/>
<pk mz="253.054196" i="969191.1" sn="7.14" a="382.88" fwhm="0.000544" res="464859.5" algo="FTMS"/>
<pk mz="253.071742" i="4684265.5" sn="44.38" a="1783.28" fwhm="0.000401" res="631031.3" algo="FTMS"/>
<pk mz="253.108185" i="1534319.1" sn="12.81" a="448.69" fwhm="0.000362" res="698574.9" algo="FTMS"/>
<pk mz="253.144520" i="5720308.5" sn="54.77" a="2230.59" fwhm="0.000407" res="621804.5" algo="FTMS"/>
<pk mz="253.796020" i="967956.6" sn="7.10" a="385.24" fwhm="0.000560" res="453513.6" algo="FTMS"/>
<pk mz="254.030644" i="2784118.3" sn="25.25" a="1009.94" fwhm="0.000395" res="643139.4" algo="FTMS"/>
<pk mz="254.067009" i="1455227.4" sn="11.97" a="432.32" fwhm="0.000365" res="696226.3" algo="FTMS"/>
<pk mz="254.075129" i="981820.6" sn="7.24" a="307.10" fwhm="0.000403" res="630970.5" algo="FTMS"/>
<pk mz="254.147893" i="1121158.9" sn="8.63" a="290.79" fwhm="0.000347" res="731580.3" algo="FTMS"/>
<pk mz="255.051023" i="26743812.0" z="-1" sn="264.60" a="11161.52" fwhm="0.000411" res="619877.8" algo="FTMS" component_name="R" deconvoluted_molecular_mass="255.051227" deconvoluted_isotopic_mass="255.051224"/>
<pk mz="255.061703" i="7151620.5" sn="68.88" a="2064.98" fwhm="0.000337" res="757524.3" algo="FTMS"/>
<pk mz="255.062249" i="54942724.0" z="-1" sn="546.30" a="23280.60" fwhm="0.000413" res="618327.2" algo="FTMS" component_name="K" deconvoluted_molecular_mass="255.062344" deconvoluted_isotopic_mass="255.062449"/>
<pk mz="255.087415" i="2264584.0" sn="20.06" a="831.58" fwhm="0.000434" res="588039.8" algo="FTMS"/>
<pk mz="255.123808" i="1982220.8" sn="17.23" a="648.25" fwhm="0.000385" res="662331.5" algo="FTMS"/>
<pk mz="255.160216" i="1091473.6" sn="8.34" a="342.31" fwhm="0.000421" res="606052.6" algo="FTMS"/>
<pk mz="255.232941" i="2677531.3" sn="24.18" a="1011.31" fwhm="0.000418" res="610954.2" algo="FTMS"/>
<pk mz="256.046302" i="5607556.5" sn="53.45" a="2134.54" fwhm="0.000403" res="635033.3" algo="FTMS"/>
<pk mz="256.054394" i="3387269.3" z="-1" sn="31.27" a="1132.53" fwhm="0.000362" res="707587.4" algo="FTMS" component_name="R" deconvoluted_molecular_mass="255.051227" deconvoluted_isotopic_mass="256.054596"/>
<pk mz="256.065633" i="6154886.5" z="-1" sn="58.92" a="2450.69" fwhm="0.000408" res="627773.4" algo="FTMS" component_name="K" deconvoluted_molecular_mass="255.062344" deconvoluted_isotopic_mass="256.065835"/>
<pk mz="256.993869" i="1310968.3" sn="10.49" a="401.30" fwhm="0.000388" res="662266.0" algo="FTMS"/>
<pk mz="257.030248" i="1162876.6" sn="9.01" a="327.89" fwhm="0.000405" res="633941.8" algo="FTMS"/>
<pk mz="257.041480" i="5111294.0" sn="48.32" a="2247.38" fwhm="0.000461" res="557299.6" algo="FTMS"/>
<pk mz="257.048928" i="1199230.8" sn="9.38" a="351.04" fwhm="0.000372" res="691683.2" algo="FTMS"/>
<pk mz="257.066691" i="3132929.0" z="-1" sn="28.63" a="1064.57" fwhm="0.000381" res="674670.7" algo="FTMS" component_name="K" deconvoluted_molecular_mass="255.062344" deconvoluted_isotopic_mass="257.066894"/>
<pk mz="257.077929" i="1208450.3" sn="9.47" a="422.47" fwhm="0.000450" res="571509.3" algo="FTMS"/>
<pk mz="257.103058" i="5693189.0" sn="54.11" a="2184.60" fwhm="0.000405" res="634751.8" algo="FTMS"/>
<pk mz="257.131390" i="1784328.5" sn="15.20" a="536.03" fwhm="0.000373" res="689021.2" algo="FTMS"/>
<pk mz="257.139474" i="3934985.5" sn="36.61" a="1418.24" fwhm="0.000397" res="647396.2" algo="FTMS"/>
<pk mz="257.175833" i="1129229.8" sn="8.68" a="245.06" fwhm="0.000318" res="809691.4" algo="FTMS"/>
<pk mz="257.212269" i="1019730.1" sn="7.59" a="286.82" fwhm="0.000475" res="541746.4" algo="FTMS"/>
<pk mz="258.098307" i="1742327.1" sn="14.78" a="591.31" fwhm="0.000400" res="645944.7" algo="FTMS"/>
<pk mz="258.546664" i="976360.3" sn="7.16" a="358.69" fwhm="0.000717" res="360652.4" algo="FTMS"/>
<pk mz="259.028216" i="1044571.6" sn="7.83" a="375.55" fwhm="0.000521" res="496819.2" algo="FTMS"/>
<pk mz="259.045943" i="2002269.4" sn="17.37" a="711.13" fwhm="0.000404" res="641708.6" algo="FTMS"/>
<pk mz="259.061111" i="1031711.0" sn="7.71" a="255.73" fwhm="0.000406" res="638614.5" algo="FTMS"/>
<pk mz="259.064582" i="1110943.4" sn="8.50" a="322.15" fwhm="0.000388" res="667239.7" algo="FTMS"/>
<pk mz="259.082313" i="5376481.0" sn="50.96" a="2064.09" fwhm="0.000410" res="631658.0" algo="FTMS"/>
<pk mz="259.093635" i="993570.4" sn="7.33" a="341.12" fwhm="0.000463" res="559385.5" algo="FTMS"/>
<pk mz="259.118713" i="6671845.0" sn="63.85" a="2743.84" fwhm="0.000423" res="612703.6" algo="FTMS"/>
<pk mz="259.128434" i="1247398.0" sn="9.85" a="463.24" fwhm="0.000500" res="518009.3" algo="FTMS"/>
<pk mz="259.129924" i="5240294.0" sn="49.60" a="2115.32" fwhm="0.000423" res="612374.5" algo="FTMS"/>
<pk mz="259.155082" i="2445160.8" sn="21.78" a="929.18" fwhm="0.000433" res="598979.8" algo="FTMS"/>
<pk mz="259.191486" i="1056492.6" sn="7.95" a="299.85" fwhm="0.000389" res="666661.3" algo="FTMS"/>
<pk mz="260.077634" i="1282630.3" sn="10.20" a="364.82" fwhm="0.000385" res="674677.1" algo="FTMS"/>
<pk mz="260.122112" i="1082250.6" sn="8.21" a="366.11" fwhm="0.000467" res="556896.9" algo="FTMS"/>
<pk mz="260.976821" i="1498140.4" sn="12.30" a="449.38" fwhm="0.000370" res="705592.2" algo="FTMS"/>
<pk mz="261.004083" i="1239326.9" sn="9.74" a="345.50" fwhm="0.000387" res="673701.5" algo="FTMS"/>
<pk mz="261.040454" i="1458850.3" sn="11.91" a="456.25" fwhm="0.000395" res="661660.6" algo="FTMS"/>
<pk mz="261.061640" i="1163044.3" sn="8.98" a="297.57" fwhm="0.000360" res="724483.2" algo="FTMS"/>
<pk mz="261.097956" i="2683303.5" sn="24.06" a="907.47" fwhm="0.000392" res="666606.6" algo="FTMS"/>
<pk mz="261.113299" i="1006281.1" sn="7.42" a="446.31" fwhm="0.000590" res="442457.7" algo="FTMS"/>
<pk mz="261.134360" i="2177451.0" sn="19.04" a="830.68" fwhm="0.000432" res="604608.4" algo="FTMS"/>
<pk mz="261.842206" i="994091.1" sn="7.30" a="384.53" fwhm="0.000549" res="476840.5" algo="FTMS"/>
<pk mz="262.055968" i="1062173.9" sn="7.98" a="415.21" fwhm="0.000530" res="494584.1" algo="FTMS"/>
<pk mz="262.078246" i="969151.8" sn="7.06" a="323.27" fwhm="0.000480" res="545963.1" algo="FTMS"/>
<pk mz="262.974713" i="1832908.3" sn="15.62" a="662.72" fwhm="0.000431" res="610154.6" algo="FTMS"/>
<pk mz="263.019730" i="3024976.0" sn="27.44" a="1293.75" fwhm="0.000463" res="568438.1" algo="FTMS"/>
<pk mz="263.044031" i="9878354.0" sn="95.42" a="4206.85" fwhm="0.000433" res="607599.0" algo="FTMS"/>
<pk mz="263.056085" i="1704659.0" sn="14.35" a="513.87" fwhm="0.000372" res="707517.6" algo="FTMS"/>
<pk mz="263.092588" i="1009301.9" sn="7.45" a="348.74" fwhm="0.000489" res="538356.4" algo="FTMS"/>
<pk mz="263.113676" i="1006423.7" sn="7.42" a="344.45" fwhm="0.000501" res="525527.2" algo="FTMS"/>
<pk mz="263.935452" i="1346201.9" sn="10.79" a="479.96" fwhm="0.000447" res="590059.8" algo="FTMS"/>
<pk mz="264.014975" i="1320608.1" sn="10.54" a="373.02" fwhm="0.000374" res="706431.9" algo="FTMS"/>
<pk mz="264.047425" i="1049570.8" sn="7.85" a="289.26" fwhm="0.000469" res="562778.0" algo="FTMS"/>
<pk mz="264.051324" i="1005859.0" sn="7.42" a="284.93" fwhm="0.000421" res="627023.9" algo="FTMS"/>
<pk mz="264.999025" i="2014315.4" sn="17.35" a="724.66" fwhm="0.000427" res="621274.8" algo="FTMS"/>
<pk mz="265.035364" i="2881518.0" sn="25.92" a="1107.92" fwhm="0.000433" res="612663.0" algo="FTMS"/>
<pk mz="265.041028" i="3017710.5" sn="27.27" a="1232.62" fwhm="0.000452" res="586536.1" algo="FTMS"/>
<pk mz="265.048441" i="1135983.0" sn="8.68" a="511.31" fwhm="0.000562" res="471329.8" algo="FTMS"/>
<pk mz="265.057848" i="3283439.8" sn="29.89" a="1376.03" fwhm="0.000447" res="592741.6" algo="FTMS"/>
<pk mz="265.071787" i="2064112.8" sn="17.85" a="731.21" fwhm="0.000410" res="645746.6" algo="FTMS"/>
<pk mz="265.084811" i="1220209.8" sn="9.51" a="335.70" fwhm="0.000393" res="673673.1" algo="FTMS"/>
<pk mz="265.147877" i="7376886.5" sn="70.34" a="3335.95" fwhm="0.000460" res="576345.6" algo="FTMS"/>
<pk mz="265.500253" i="981040.3" sn="7.14" a="351.81" fwhm="0.000524" res="507091.3" algo="FTMS"/>
<pk mz="266.030650" i="1554870.3" sn="12.81" a="489.02" fwhm="0.000404" res="658944.8" algo="FTMS"/>
<pk mz="266.066976" i="1125688.9" sn="8.57" a="368.02" fwhm="0.000400" res="664693.1" algo="FTMS"/>
<pk mz="266.089486" i="5037114.5" sn="47.22" a="2068.53" fwhm="0.000429" res="620907.3" algo="FTMS"/>
<pk mz="266.848483" i="1747951.1" sn="14.72" a="678.25" fwhm="0.000478" res="558761.7" algo="FTMS"/>
<pk mz="266.872337" i="1062192.8" sn="7.94" a="433.16" fwhm="0.000799" res="333943.9" algo="FTMS"/>
<pk mz="267.014605" i="2689146.5" sn="24.02" a="1047.92" fwhm="0.000434" res="615168.9" algo="FTMS"/>
<pk mz="267.051034" i="3226749.0" sn="29.33" a="1452.44" fwhm="0.000464" res="575056.2" algo="FTMS"/>
<pk mz="267.073476" i="3101310.5" sn="28.09" a="1125.32" fwhm="0.000407" res="655400.2" algo="FTMS"/>
<pk mz="267.087411" i="2900351.3" sn="26.11" a="1168.77" fwhm="0.000449" res="594611.1" algo="FTMS"/>
<pk mz="267.123779" i="1413761.8" sn="11.42" a="449.05" fwhm="0.000411" res="649372.1" algo="FTMS"/>
<pk mz="267.160180" i="1284740.3" sn="10.14" a="400.53" fwhm="0.000400" res="667865.2" algo="FTMS"/>
<pk mz="267.816406" i="1065327.9" sn="7.97" a="393.93" fwhm="0.000554" res="483541.7" algo="FTMS"/>
<pk mz="268.046225" i="1743550.9" sn="14.68" a="626.22" fwhm="0.000444" res="603765.6" algo="FTMS"/>
<pk mz="268.846422" i="1077874.1" sn="8.07" a="289.50" fwhm="0.000397" res="677553.3" algo="FTMS"/>
<pk mz="269.030289" i="3371005.8" sn="30.64" a="1440.71" fwhm="0.000452" res="595733.6" algo="FTMS"/>
<pk mz="269.066637" i="4838656.0" sn="45.08" a="2163.65" fwhm="0.000472" res="570153.4" algo="FTMS"/>
<pk mz="269.103076" i="3184130.3" sn="28.80" a="1307.85" fwhm="0.000452" res="595809.3" algo="FTMS"/>
<pk mz="269.131222" i="9872644.0" sn="94.63" a="4553.33" fwhm="0.000466" res="577880.3" algo="FTMS"/>
<pk mz="269.139426" i="4926212.5" sn="45.95" a="2133.98" fwhm="0.000458" res="587830.7" algo="FTMS"/>
<pk mz="269.212207" i="1752713.0" sn="14.71" a="610.97" fwhm="0.000416" res="646535.9" algo="FTMS"/>
<pk mz="270.025547" i="1163323.3" sn="8.91" a="394.47" fwhm="0.000430" res="627383.3" algo="FTMS"/>
<pk mz="270.061887" i="1192509.4" sn="9.19" a="296.31" fwhm="0.000340" res="794525.5" algo="FTMS"/>
<pk mz="270.134619" i="1487169.9" sn="12.10" a="500.91" fwhm="0.000434" res="621719.0" algo="FTMS"/>
<pk mz="270.142867" i="1137346.4" sn="8.65" a="279.23" fwhm="0.000401" res="673316.9" algo="FTMS"/>
<pk mz="270.376444" i="972432.5" sn="7.03" a="277.39" fwhm="0.000453" res="597499.3" algo="FTMS"/>
<pk mz="271.045919" i="3196024.8" sn="28.91" a="1253.42" fwhm="0.000443" res="612389.0" algo="FTMS"/>
<pk mz="271.057222" i="970681.3" sn="7.01" a="320.42" fwhm="0.000439" res="617587.4" algo="FTMS"/>
<pk mz="271.064602" i="2090873.8" sn="18.04" a="786.13" fwhm="0.000436" res="621830.7" algo="FTMS"/>
<pk mz="271.082306" i="5339515.0" sn="50.01" a="2301.72" fwhm="0.000459" res="590900.0" algo="FTMS"/>
<pk mz="271.093541" i="1306875.5" sn="10.32" a="379.60" fwhm="0.000396" res="685028.3" algo="FTMS"/>
<pk mz="271.118737" i="6962557.0" sn="65.99" a="3115.73" fwhm="0.000465" res="583492.1" algo="FTMS"/>
<pk mz="271.147029" i="1362302.6" sn="10.87" a="395.19" fwhm="0.000390" res="695693.9" algo="FTMS"/>
<pk mz="271.155072" i="2778751.3" sn="24.81" a="1084.10" fwhm="0.000444" res="611146.2" algo="FTMS"/>
<pk mz="271.191445" i="1854081.3" sn="15.71" a="757.33" fwhm="0.000496" res="546230.0" algo="FTMS"/>
<pk mz="271.227821" i="1032067.5" sn="7.61" a="262.01" fwhm="0.000391" res="693249.1" algo="FTMS"/>
<pk mz="271.673290" i="1096541.9" sn="8.25" a="385.83" fwhm="0.000507" res="535501.1" algo="FTMS"/>
<pk mz="272.041173" i="1047667.4" sn="7.77" a="338.72" fwhm="0.000421" res="645562.2" algo="FTMS"/>
<pk mz="272.077618" i="1293621.6" sn="10.19" a="509.01" fwhm="0.000517" res="526740.2" algo="FTMS"/>
<pk mz="272.113959" i="1173559.8" sn="9.01" a="340.43" fwhm="0.000418" res="650718.2" algo="FTMS"/>
<pk mz="272.122061" i="989112.2" sn="7.19" a="235.81" fwhm="0.000355" res="766902.8" algo="FTMS"/>
<pk mz="272.959076" i="1718633.0" sn="14.37" a="788.73" fwhm="0.000509" res="536563.4" algo="FTMS"/>
<pk mz="273.025168" i="1340780.9" sn="10.65" a="426.73" fwhm="0.000419" res="651572.7" algo="FTMS"/>
<pk mz="273.040443" i="1622381.8" sn="13.42" a="610.22" fwhm="0.000468" res="582988.7" algo="FTMS"/>
<pk mz="273.061596" i="3673583.0" sn="33.61" a="1610.77" fwhm="0.000478" res="570724.8" algo="FTMS"/>
<pk mz="273.076808" i="1468527.9" sn="11.91" a="531.41" fwhm="0.000471" res="580094.4" algo="FTMS"/>
<pk mz="273.097978" i="8963569.0" sn="85.68" a="4358.57" fwhm="0.000490" res="557407.8" algo="FTMS"/>
<pk mz="273.109132" i="1255025.8" sn="9.81" a="484.15" fwhm="0.000473" res="576912.6" algo="FTMS"/>
<pk mz="273.134316" i="11579891.0" sn="111.44" a="5502.39" fwhm="0.000482" res="566165.5" algo="FTMS"/>
<pk mz="273.170735" i="2107125.3" sn="18.12" a="903.03" fwhm="0.000487" res="561066.0" algo="FTMS"/>
<pk mz="273.207137" i="1252983.5" sn="9.75" a="357.29" fwhm="0.000369" res="739883.1" algo="FTMS"/>
<pk mz="274.093202" i="4934699.0" sn="45.84" a="2224.24" fwhm="0.000482" res="568594.2" algo="FTMS"/>
<pk mz="274.137737" i="1794349.5" sn="15.06" a="680.11" fwhm="0.000456" res="601320.5" algo="FTMS"/>
<pk mz="275.019756" i="1375584.9" sn="10.95" a="649.17" fwhm="0.000547" res="502404.6" algo="FTMS"/>
<pk mz="275.036254" i="1172321.9" sn="8.96" a="399.38" fwhm="0.000459" res="599639.2" algo="FTMS"/>
<pk mz="275.040776" i="1305314.1" sn="10.26" a="464.57" fwhm="0.000454" res="605393.7" algo="FTMS"/>
<pk mz="275.056090" i="1076195.1" sn="8.02" a="277.51" fwhm="0.000386" res="713474.3" algo="FTMS"/>
<pk mz="275.059395" i="1136099.3" sn="8.60" a="388.83" fwhm="0.000464" res="592253.1" algo="FTMS"/>
<pk mz="275.077243" i="2979428.3" sn="26.67" a="1222.41" fwhm="0.000471" res="583568.0" algo="FTMS"/>
<pk mz="275.092549" i="1039973.2" sn="7.66" a="305.61" fwhm="0.000397" res="692086.7" algo="FTMS"/>
<pk mz="275.105557" i="1240422.0" sn="9.63" a="317.27" fwhm="0.000358" res="767441.7" algo="FTMS"/>
<pk mz="275.113640" i="5545574.5" sn="51.83" a="2553.96" fwhm="0.000485" res="567719.2" algo="FTMS"/>
<pk mz="275.150025" i="2291560.5" sn="19.93" a="977.28" fwhm="0.000484" res="568893.6" algo="FTMS"/>
<pk mz="276.051263" i="1211613.6" sn="9.34" a="481.46" fwhm="0.000569" res="485129.3" algo="FTMS"/>
<pk mz="276.850511" i="1625293.5" sn="13.40" a="617.21" fwhm="0.000489" res="566316.4" algo="FTMS"/>
<pk mz="276.998986" i="1528662.4" sn="12.45" a="539.36" fwhm="0.000442" res="626523.5" algo="FTMS"/>
<pk mz="277.035377" i="3384792.5" sn="30.65" a="1524.07" fwhm="0.000490" res="565289.0" algo="FTMS"/>
<pk mz="277.059044" i="8858330.0" sn="84.31" a="2897.69" fwhm="0.000367" res="755071.9" algo="FTMS"/>
<pk mz="277.059662" i="99979992.0" z="-1" sn="977.67" a="50066.75" fwhm="0.000488" res="567609.5" algo="FTMS" component_name="G" deconvoluted_molecular_mass="277.059888" deconvoluted_isotopic_mass="277.059901"/>
<pk mz="277.064226" i="1078682.4" sn="8.04" a="434.97" fwhm="0.000526" res="526728.1" algo="FTMS"/>
<pk mz="277.071652" i="1667162.9" sn="13.81" a="644.44" fwhm="0.000512" res="540667.7" algo="FTMS"/>
<pk mz="277.084811" i="1083995.6" sn="8.09" a="269.10" fwhm="0.000370" res="749253.6" algo="FTMS"/>
<pk mz="277.108158" i="1454813.0" sn="11.73" a="473.77" fwhm="0.000412" res="671781.6" algo="FTMS"/>
<pk mz="277.129320" i="1114910.4" sn="8.39" a="485.34" fwhm="0.000694" res="399190.7" algo="FTMS"/>
<pk mz="277.180954" i="1679713.5" sn="13.93" a="580.44" fwhm="0.000430" res="644421.0" algo="FTMS"/>
<pk mz="278.030640" i="2199317.8" sn="18.95" a="863.27" fwhm="0.000469" res="592626.7" algo="FTMS"/>
<pk mz="278.063040" i="9751320.0" z="-1" sn="92.69" a="4922.69" fwhm="0.000514" res="541255.0" algo="FTMS" component_name="G" deconvoluted_molecular_mass="277.059888" deconvoluted_isotopic_mass="278.063281"/>
<pk mz="278.067038" i="1066776.0" sn="7.89" a="271.86" fwhm="0.000393" res="706686.2" algo="FTMS"/>
<pk mz="278.088145" i="1295001.3" sn="10.12" a="423.04" fwhm="0.000439" res="633450.4" algo="FTMS"/>
<pk mz="278.848434" i="3024969.3" sn="27.01" a="1265.96" fwhm="0.000475" res="587314.5" algo="FTMS"/>
<pk mz="279.014657" i="8648532.0" sn="81.92" a="4252.35" fwhm="0.000501" res="557123.5" algo="FTMS"/>
<pk mz="279.051049" i="3749974.3" sn="34.09" a="1829.43" fwhm="0.000522" res="534635.9" algo="FTMS"/>
<pk mz="279.056078" i="2775894.8" sn="24.58" a="670.51" fwhm="0.000327" res="853307.6" algo="FTMS"/>
<pk mz="279.056707" i="29160278.0" z="-1" sn="282.20" a="14770.33" fwhm="0.000500" res="557661.1" algo="FTMS" component_name="Q" deconvoluted_molecular_mass="279.056951" deconvoluted_isotopic_mass="279.056950"/>
<pk mz="279.087392" i="1420760.6" sn="11.34" a="565.80" fwhm="0.000498" res="560283.1" algo="FTMS"/>
<pk mz="279.100447" i="2191833.5" sn="18.87" a="978.47" fwhm="0.000509" res="548338.9" algo="FTMS"/>
<pk mz="279.123734" i="1435867.0" sn="11.49" a="479.83" fwhm="0.000448" res="623354.0" algo="FTMS"/>
<pk mz="279.160197" i="1483869.4" sn="11.96" a="632.69" fwhm="0.000499" res="558909.7" algo="FTMS"/>
<pk mz="279.163565" i="3415389.5" sn="30.82" a="1585.28" fwhm="0.000484" res="576319.9" algo="FTMS"/>
<pk mz="280.009906" i="1265301.3" sn="9.83" a="391.58" fwhm="0.000429" res="653423.1" algo="FTMS"/>
<pk mz="280.017895" i="1294997.8" sn="10.12" a="476.36" fwhm="0.000470" res="595316.9" algo="FTMS"/>
<pk mz="280.046299" i="2752919.8" sn="24.35" a="1265.59" fwhm="0.000512" res="546578.6" algo="FTMS"/>
<pk mz="280.060068" i="3163032.5" z="-1" sn="28.36" a="1324.86" fwhm="0.000480" res="583016.9" algo="FTMS" component_name="Q" deconvoluted_molecular_mass="279.056951" deconvoluted_isotopic_mass="280.060312"/>
<pk mz="280.068764" i="1900697.1" z="-1" sn="16.03" a="653.48" fwhm="0.000424" res="661016.5" algo="FTMS" component_name="G" deconvoluted_molecular_mass="277.059888" deconvoluted_isotopic_mass="280.069009"/>
<pk mz="280.082700" i="1061018.1" sn="7.83" a="312.26" fwhm="0.000380" res="737507.1" algo="FTMS"/>
<pk mz="280.846409" i="1698510.3" sn="14.06" a="650.67" fwhm="0.000456" res="616556.9" algo="FTMS"/>
<pk mz="281.030240" i="4749787.0" sn="43.85" a="2225.90" fwhm="0.000505" res="557035.6" algo="FTMS"/>
<pk mz="281.035971" i="1261019.4" sn="9.78" a="419.44" fwhm="0.000450" res="623999.7" algo="FTMS"/>
<pk mz="281.052745" i="2909660.5" sn="25.88" a="1253.90" fwhm="0.000476" res="589848.0" algo="FTMS"/>
<pk mz="281.066634" i="14005214.0" sn="134.22" a="7264.94" fwhm="0.000516" res="545214.6" algo="FTMS"/>
<pk mz="281.103079" i="2125024.0" sn="18.22" a="803.88" fwhm="0.000434" res="647992.0" algo="FTMS"/>
<pk mz="281.116146" i="1005153.0" sn="7.29" a="386.33" fwhm="0.000545" res="516040.5" algo="FTMS"/>
<pk mz="281.139470" i="1525346.6" sn="12.36" a="602.19" fwhm="0.000477" res="589493.8" algo="FTMS"/>
<pk mz="281.142811" i="1220834.9" sn="9.39" a="317.99" fwhm="0.000393" res="715183.4" algo="FTMS"/>
<pk mz="282.025523" i="1835682.3" sn="15.39" a="823.49" fwhm="0.000514" res="548729.2" algo="FTMS"/>
<pk mz="282.033705" i="1012898.9" sn="7.36" a="432.30" fwhm="0.000699" res="403475.3" algo="FTMS"/>
<pk mz="282.061936" i="1725477.0" sn="14.32" a="660.44" fwhm="0.000492" res="573085.9" algo="FTMS"/>
<pk mz="282.070038" i="2129189.5" sn="18.26" a="895.01" fwhm="0.000466" res="604980.4" algo="FTMS"/>
<pk mz="282.084334" i="1412134.6" sn="11.26" a="483.14" fwhm="0.000419" res="673010.7" algo="FTMS"/>
<pk mz="283.009553" i="1888620.4" sn="15.84" a="851.69" fwhm="0.000501" res="564963.7" algo="FTMS"/>
<pk mz="283.045904" i="5043311.0" sn="46.52" a="2665.92" fwhm="0.000544" res="520604.0" algo="FTMS"/>
<pk mz="283.057079" i="992944.0" sn="7.13" a="404.80" fwhm="0.000639" res="442987.9" algo="FTMS"/>
<pk mz="283.061332" i="1008368.3" sn="7.28" a="357.84" fwhm="0.000495" res="571664.6" algo="FTMS"/>
<pk mz="283.068427" i="1847664.9" sn="15.45" a="756.61" fwhm="0.000503" res="563197.2" algo="FTMS"/>
<pk mz="283.082312" i="9285746.0" sn="87.77" a="4838.48" fwhm="0.000516" res="548453.0" algo="FTMS"/>
<pk mz="283.118696" i="3217780.8" sn="28.77" a="1463.44" fwhm="0.000486" res="582812.7" algo="FTMS"/>
<pk mz="283.137223" i="1080822.3" sn="7.99" a="314.51" fwhm="0.000548" res="516484.2" algo="FTMS"/>
<pk mz="283.155074" i="2237047.5" sn="19.23" a="870.96" fwhm="0.000478" res="592727.2" algo="FTMS"/>
<pk mz="283.191477" i="1911802.5" sn="16.07" a="799.31" fwhm="0.000507" res="558982.4" algo="FTMS"/>
<pk mz="283.264223" i="2737024.3" sn="24.09" a="1138.07" fwhm="0.000474" res="597192.3" algo="FTMS"/>
<pk mz="284.012847" i="1162811.9" sn="8.79" a="456.21" fwhm="0.000502" res="565332.8" algo="FTMS"/>
<pk mz="284.041159" i="2460094.3" sn="21.40" a="1254.92" fwhm="0.000582" res="488206.1" algo="FTMS"/>
<pk mz="284.085657" i="1559105.9" sn="12.64" a="752.31" fwhm="0.000557" res="509850.5" algo="FTMS"/>
<pk mz="285.025147" i="1203216.9" sn="9.18" a="388.36" fwhm="0.000414" res="688556.5" algo="FTMS"/>
<pk mz="285.061595" i="19242260.0" z="-1" sn="184.58" a="10166.24" fwhm="0.000523" res="544857.6" algo="FTMS" component_name="AB" deconvoluted_molecular_mass="285.061892" deconvoluted_isotopic_mass="285.061849"/>
<pk mz="285.097946" i="7453463.0" sn="69.95" a="3880.36" fwhm="0.000540" res="528357.5" algo="FTMS"/>
<pk mz="285.125442" i="2357017.5" sn="20.40" a="655.82" fwhm="0.000323" res="883870.8" algo="FTMS"/>
<pk mz="285.126117" i="22474010.0" z="-1" sn="216.00" a="11765.97" fwhm="0.000524" res="544385.4" algo="FTMS" component_name="h" deconvoluted_molecular_mass="285.126372" deconvoluted_isotopic_mass="285.126371"/>
<pk mz="285.134304" i="6389018.5" sn="59.60" a="3164.85" fwhm="0.000518" res="550587.3" algo="FTMS"/>
<pk mz="285.170705" i="2294045.5" sn="19.78" a="1034.05" fwhm="0.000522" res="546170.9" algo="FTMS"/>
<pk mz="285.207143" i="4092704.5" sn="37.27" a="2017.03" fwhm="0.000510" res="559396.8" algo="FTMS"/>
<pk mz="286.056859" i="2600556.5" sn="22.76" a="1174.17" fwhm="0.000496" res="577293.9" algo="FTMS"/>
<pk mz="286.064912" i="2764653.3" z="-1" sn="24.36" a="1275.58" fwhm="0.000520" res="550069.8" algo="FTMS" component_name="AB" deconvoluted_molecular_mass="285.061892" deconvoluted_isotopic_mass="286.065168"/>
<pk mz="286.101354" i="1188720.8" sn="9.04" a="449.79" fwhm="0.000506" res="564860.5" algo="FTMS"/>
<pk mz="286.108396" i="995377.3" sn="7.16" a="397.33" fwhm="0.000546" res="523663.5" algo="FTMS"/>
<pk mz="286.129469" i="3872371.3" z="-1" sn="35.13" a="2050.76" fwhm="0.000544" res="526268.8" algo="FTMS" component_name="h" deconvoluted_molecular_mass="285.126372" deconvoluted_isotopic_mass="286.129725"/>
<pk mz="286.210471" i="1194618.8" sn="9.09" a="422.38" fwhm="0.000497" res="575308.5" algo="FTMS"/>
<pk mz="287.019733" i="1427015.5" sn="11.28" a="519.26" fwhm="0.000497" res="577682.4" algo="FTMS"/>
<pk mz="287.040845" i="2622153.5" sn="22.83" a="1132.67" fwhm="0.000490" res="586265.4" algo="FTMS"/>
<pk mz="287.056131" i="1277259.0" sn="9.83" a="378.45" fwhm="0.000444" res="646603.0" algo="FTMS"/>
<pk mz="287.077162" i="4343245.0" sn="39.45" a="2129.15" fwhm="0.000531" res="540972.5" algo="FTMS"/>
<pk mz="287.092468" i="1045966.6" sn="7.60" a="339.32" fwhm="0.000442" res="649055.5" algo="FTMS"/>
<pk mz="287.113589" i="11900369.0" sn="112.46" a="6468.15" fwhm="0.000542" res="530045.5" algo="FTMS"/>
<pk mz="287.124915" i="1283537.8" sn="9.89" a="446.76" fwhm="0.000484" res="593051.6" algo="FTMS"/>
<pk mz="287.150012" i="7828948.0" sn="73.13" a="3940.36" fwhm="0.000518" res="554095.7" algo="FTMS"/>
<pk mz="287.186425" i="1713111.8" sn="14.04" a="668.26" fwhm="0.000485" res="591837.3" algo="FTMS"/>
<pk mz="287.222784" i="1998555.3" sn="16.80" a="966.24" fwhm="0.000556" res="516169.3" algo="FTMS"/>
<pk mz="287.865752" i="1064219.8" sn="7.77" a="429.99" fwhm="0.000576" res="499738.5" algo="FTMS"/>
<pk mz="288.015041" i="1011243.1" sn="7.26" a="301.00" fwhm="0.000439" res="655997.6" algo="FTMS"/>
<pk mz="288.051418" i="1074094.9" sn="7.87" a="310.69" fwhm="0.000434" res="663201.7" algo="FTMS"/>
<pk mz="288.072509" i="1071153.0" z="-1" sn="7.84" a="271.24" fwhm="0.000380" res="758693.2" algo="FTMS" component_name="AB" deconvoluted_molecular_mass="285.061892" deconvoluted_isotopic_mass="288.072769"/>
<pk mz="288.108876" i="1212084.8" sn="9.20" a="394.19" fwhm="0.000448" res="643153.1" algo="FTMS"/>
<pk mz="288.116940" i="1722677.6" sn="14.13" a="837.38" fwhm="0.000544" res="530018.7" algo="FTMS"/>
<pk mz="288.153307" i="1066553.4" sn="7.80" a="346.51" fwhm="0.000449" res="641322.3" algo="FTMS"/>
<pk mz="288.998952" i="1303059.6" sn="10.08" a="540.65" fwhm="0.000525" res="550453.6" algo="FTMS"/>
<pk mz="289.035396" i="2659223.8" sn="23.18" a="1341.36" fwhm="0.000567" res="510052.3" algo="FTMS"/>
<pk mz="289.056426" i="1923738.0" sn="16.08" a="828.58" fwhm="0.000513" res="563677.1" algo="FTMS"/>
<pk mz="289.071844" i="1465755.6" sn="11.65" a="532.86" fwhm="0.000460" res="628526.9" algo="FTMS"/>
<pk mz="289.075089" i="1241116.0" z="-1" sn="9.48" a="507.91" fwhm="0.000541" res="533928.2" algo="FTMS" component_name="AB" deconvoluted_molecular_mass="285.061892" deconvoluted_isotopic_mass="289.075350"/>
<pk mz="289.092855" i="4742814.0" sn="43.31" a="2401.23" fwhm="0.000533" res="542180.9" algo="FTMS"/>
<pk mz="289.121172" i="9978529.0" sn="93.89" a="5178.66" fwhm="0.000531" res="544226.3" algo="FTMS"/>
<pk mz="289.129273" i="6572194.0" sn="60.98" a="3526.88" fwhm="0.000558" res="517984.1" algo="FTMS"/>
<pk mz="289.165705" i="2475686.0" sn="21.41" a="1040.29" fwhm="0.000484" res="598059.9" algo="FTMS"/>
<pk mz="290.124442" i="2148883.3" sn="18.25" a="894.48" fwhm="0.000492" res="589420.9" algo="FTMS"/>
<pk mz="291.014602" i="2536574.3" sn="21.99" a="1121.87" fwhm="0.000491" res="593298.8" algo="FTMS"/>
<pk mz="291.025983" i="1360639.8" sn="10.63" a="590.30" fwhm="0.000594" res="489800.4" algo="FTMS"/>
<pk mz="291.033206" i="1131744.6" sn="8.42" a="860.00" fwhm="0.001025" res="284000.0" algo="FTMS"/>
<pk mz="291.038889" i="9479041.0" sn="89.07" a="4938.45" fwhm="0.000530" res="548689.1" algo="FTMS"/>
<pk mz="291.051018" i="2069378.8" sn="17.48" a="897.17" fwhm="0.000496" res="586801.5" algo="FTMS"/>
<pk mz="291.072157" i="1045637.4" sn="7.59" a="275.54" fwhm="0.000410" res="709381.7" algo="FTMS"/>
<pk mz="291.087418" i="1511559.3" sn="12.09" a="560.34" fwhm="0.000485" res="600164.4" algo="FTMS"/>
<pk mz="291.100481" i="1451016.9" sn="11.51" a="621.87" fwhm="0.000523" res="556416.9" algo="FTMS"/>
<pk mz="291.108527" i="1311113.9" sn="10.16" a="627.47" fwhm="0.000622" res="468016.0" algo="FTMS"/>
<pk mz="291.118271" i="2867851.3" sn="25.19" a="1284.94" fwhm="0.000516" res="564308.7" algo="FTMS"/>
<pk mz="291.123939" i="1220619.9" sn="9.28" a="650.98" fwhm="0.000707" res="411545.5" algo="FTMS"/>
<pk mz="291.144869" i="1059342.4" sn="7.72" a="310.26" fwhm="0.000444" res="656029.5" algo="FTMS"/>
<pk mz="291.173180" i="1088402.0" sn="8.00" a="617.08" fwhm="0.000708" res="411246.9" algo="FTMS"/>
<pk mz="291.209618" i="2454422.5" sn="21.20" a="1027.49" fwhm="0.000474" res="614414.8" algo="FTMS"/>
<pk mz="292.046298" i="2191361.0" sn="18.53" a="988.03" fwhm="0.000518" res="564105.3" algo="FTMS"/>
<pk mz="292.103764" i="4764680.5" sn="43.23" a="2331.49" fwhm="0.000526" res="555665.3" algo="FTMS"/>
<pk mz="292.993865" i="1277823.3" sn="9.76" a="436.31" fwhm="0.000471" res="621803.6" algo="FTMS"/>
<pk mz="293.030275" i="4083332.3" sn="36.69" a="2242.75" fwhm="0.000584" res="502146.6" algo="FTMS"/>
<pk mz="293.035930" i="2735493.0" sn="23.75" a="1251.18" fwhm="0.000509" res="576101.1" algo="FTMS"/>
<pk mz="293.054613" i="1231111.5" sn="9.32" a="587.17" fwhm="0.000601" res="487499.9" algo="FTMS"/>
<pk mz="293.066633" i="4062345.3" sn="36.48" a="2076.41" fwhm="0.000546" res="536724.9" algo="FTMS"/>
<pk mz="293.079690" i="2074506.9" sn="17.41" a="951.47" fwhm="0.000526" res="556809.4" algo="FTMS"/>
<pk mz="293.103064" i="2091662.1" sn="17.57" a="946.98" fwhm="0.000495" res="592576.0" algo="FTMS"/>
<pk mz="293.114250" i="1154191.6" sn="8.58" a="351.87" fwhm="0.000447" res="655902.7" algo="FTMS"/>
<pk mz="293.175142" i="6408344.0" sn="59.00" a="1831.55" fwhm="0.000339" res="865129.8" algo="FTMS"/>
<pk mz="293.175794" i="62601368.0" z="-1" sn="598.22" a="34539.08" fwhm="0.000540" res="542428.4" algo="FTMS" component_name="J" deconvoluted_molecular_mass="293.176074" deconvoluted_isotopic_mass="293.176063"/>
<pk mz="293.179180" i="7459992.5" sn="69.09" a="4060.57" fwhm="0.000554" res="529316.1" algo="FTMS"/>
<pk mz="293.188863" i="1192345.9" sn="8.94" a="460.67" fwhm="0.000526" res="557374.8" algo="FTMS"/>
<pk mz="294.025592" i="1821967.1" sn="14.98" a="805.69" fwhm="0.000529" res="555681.8" algo="FTMS"/>
<pk mz="294.061963" i="2102548.3" sn="17.68" a="933.67" fwhm="0.000545" res="539555.8" algo="FTMS"/>
<pk mz="294.070008" i="1044949.5" sn="7.53" a="340.78" fwhm="0.000519" res="566671.8" algo="FTMS"/>
<pk mz="294.179195" i="10887461.0" z="-1" sn="101.98" a="5904.23" fwhm="0.000548" res="537210.3" algo="FTMS" component_name="J" deconvoluted_molecular_mass="293.176074" deconvoluted_isotopic_mass="294.179466"/>
<pk mz="294.182625" i="1051173.6" sn="7.59" a="329.56" fwhm="0.000452" res="650830.5" algo="FTMS"/>
<pk mz="294.937820" i="1151507.9" sn="8.55" a="401.42" fwhm="0.000497" res="592860.9" algo="FTMS"/>
<pk mz="295.009536" i="2673822.5" sn="23.16" a="1428.39" fwhm="0.000585" res="504619.0" algo="FTMS"/>
<pk mz="295.045917" i="5282212.0" sn="48.19" a="2924.45" fwhm="0.000579" res="509488.9" algo="FTMS"/>
<pk mz="295.057189" i="1106085.8" sn="8.11" a="429.05" fwhm="0.000545" res="541025.5" algo="FTMS"/>
<pk mz="295.082279" i="4570537.5" sn="41.36" a="2327.92" fwhm="0.000548" res="538266.1" algo="FTMS"/>
<pk mz="295.085696" i="1023721.9" sn="7.32" a="490.98" fwhm="0.000642" res="459295.6" algo="FTMS"/>
<pk mz="295.095377" i="2549419.5" sn="21.96" a="1189.61" fwhm="0.000546" res="540660.4" algo="FTMS"/>
<pk mz="295.118677" i="2359727.0" sn="20.14" a="1238.46" fwhm="0.000595" res="496393.4" algo="FTMS"/>
<pk mz="295.131818" i="2782896.8" sn="24.20" a="1395.32" fwhm="0.000553" res="533931.9" algo="FTMS"/>
<pk mz="295.137370" i="1330225.6" sn="10.26" a="593.89" fwhm="0.000592" res="498690.7" algo="FTMS"/>
<pk mz="295.155075" i="1429044.4" sn="11.21" a="606.33" fwhm="0.000556" res="530552.0" algo="FTMS"/>
<pk mz="295.182602" i="1045944.4" z="-1" sn="7.54" a="336.48" fwhm="0.000495" res="596796.6" algo="FTMS" component_name="J" deconvoluted_molecular_mass="293.176074" deconvoluted_isotopic_mass="295.182875"/>
<pk mz="296.041168" i="2176315.3" sn="18.38" a="963.83" fwhm="0.000521" res="567735.9" algo="FTMS"/>
<pk mz="296.077558" i="1824577.0" sn="15.01" a="713.58" fwhm="0.000489" res="605198.1" algo="FTMS"/>
<pk mz="296.100082" i="1721028.5" sn="14.01" a="800.19" fwhm="0.000550" res="538368.7" algo="FTMS"/>
<pk mz="296.935651" i="1142088.4" sn="8.40" a="457.50" fwhm="0.000551" res="538564.3" algo="FTMS"/>
<pk mz="297.025210" i="3372758.8" sn="29.65" a="1627.45" fwhm="0.000532" res="558020.3" algo="FTMS"/>
<pk mz="297.061601" i="6858460.5" sn="62.87" a="3774.40" fwhm="0.000561" res="529360.9" algo="FTMS"/>
<pk mz="297.097984" i="4306146.5" sn="38.55" a="2259.15" fwhm="0.000553" res="537266.9" algo="FTMS"/>
<pk mz="297.111079" i="1407716.5" sn="10.93" a="724.58" fwhm="0.000675" res="439904.3" algo="FTMS"/>
<pk mz="297.152275" i="8923883.0" sn="82.55" a="2207.39" fwhm="0.000230" res="1293674.3" algo="FTMS"/>
<pk mz="297.152928" i="100907752.0" z="-1" sn="959.10" a="57260.49" fwhm="0.000553" res="537374.7" algo="FTMS" component_name="F" deconvoluted_molecular_mass="297.153219" deconvoluted_isotopic_mass="297.153205"/>
<pk mz="297.170703" i="2470382.3" sn="21.06" a="1096.93" fwhm="0.000520" res="571661.3" algo="FTMS"/>
<pk mz="297.243465" i="1301370.0" sn="9.92" a="510.65" fwhm="0.000532" res="558921.8" algo="FTMS"/>
<pk mz="298.056810" i="1968255.6" sn="16.27" a="868.84" fwhm="0.000523" res="569507.8" algo="FTMS"/>
<pk mz="298.064941" i="1126657.0" sn="8.25" a="434.51" fwhm="0.000529" res="562951.7" algo="FTMS"/>
<pk mz="298.155678" i="1486224.1" sn="11.68" a="442.15" fwhm="0.000362" res="824597.8" algo="FTMS"/>
<pk mz="298.156370" i="15041424.0" z="-1" sn="140.85" a="8341.16" fwhm="0.000561" res="531731.8" algo="FTMS" component_name="F" deconvoluted_molecular_mass="297.153219" deconvoluted_isotopic_mass="298.156648"/>
<pk mz="299.040889" i="4495398.5" sn="40.35" a="2245.05" fwhm="0.000542" res="551817.0" algo="FTMS"/>
<pk mz="299.077248" i="11974701.0" sn="111.62" a="6789.44" fwhm="0.000571" res="524132.6" algo="FTMS"/>
<pk mz="299.092538" i="1220527.3" sn="9.14" a="416.76" fwhm="0.000527" res="567817.7" algo="FTMS"/>
<pk mz="299.113657" i="6872115.0" sn="63.00" a="3719.82" fwhm="0.000565" res="529843.0" algo="FTMS"/>
<pk mz="299.148858" i="3575353.0" sn="31.58" a="1847.58" fwhm="0.000541" res="553222.7" algo="FTMS"/>
<pk mz="299.150036" i="5691961.0" sn="51.75" a="3112.28" fwhm="0.000575" res="520395.1" algo="FTMS"/>
<pk mz="299.159745" i="1142202.8" z="-1" sn="8.40" a="372.22" fwhm="0.000512" res="583896.6" algo="FTMS" component_name="F" deconvoluted_molecular_mass="297.153219" deconvoluted_isotopic_mass="299.160026"/>
<pk mz="299.186383" i="2597951.5" sn="22.27" a="1194.36" fwhm="0.000521" res="573898.0" algo="FTMS"/>
<pk mz="299.222820" i="1614149.8" sn="12.89" a="677.39" fwhm="0.000506" res="591819.8" algo="FTMS"/>
<pk mz="299.411668" i="1109030.5" sn="8.08" a="529.06" fwhm="0.000599" res="500157.4" algo="FTMS"/>
<pk mz="299.569096" i="1114626.0" sn="8.13" a="568.34" fwhm="0.000674" res="444352.5" algo="FTMS"/>
<pk mz="300.080578" i="1416924.1" sn="11.01" a="520.19" fwhm="0.000461" res="650394.7" algo="FTMS"/>
<pk mz="300.117014" i="1200610.6" sn="8.95" a="430.08" fwhm="0.000510" res="588451.8" algo="FTMS"/>
<pk mz="300.120186" i="1123939.3" sn="8.22" a="361.37" fwhm="0.000465" res="645252.7" algo="FTMS"/>
<pk mz="301.035293" i="1598088.3" sn="12.74" a="703.75" fwhm="0.000534" res="563337.3" algo="FTMS"/>
<pk mz="301.056549" i="3404172.0" sn="29.95" a="1738.16" fwhm="0.000570" res="528504.1" algo="FTMS"/>
<pk mz="301.092913" i="6631315.0" sn="60.70" a="3752.87" fwhm="0.000584" res="515350.6" algo="FTMS"/>
<pk mz="301.121024" i="1223319.9" sn="9.17" a="526.05" fwhm="0.000589" res="511173.1" algo="FTMS"/>
<pk mz="301.128614" i="1258649.3" sn="9.50" a="359.88" fwhm="0.000381" res="789987.4" algo="FTMS"/>
<pk mz="301.129297" i="10247577.0" sn="95.16" a="5729.08" fwhm="0.000559" res="538397.4" algo="FTMS"/>
<pk mz="301.165699" i="5493152.0" sn="49.85" a="2933.34" fwhm="0.000561" res="536713.0" algo="FTMS"/>
<pk mz="301.202091" i="3982246.8" sn="35.46" a="2042.89" fwhm="0.000549" res="548335.8" algo="FTMS"/>
<pk mz="302.065420" i="1296967.1" sn="9.80" a="343.97" fwhm="0.000347" res="871462.5" algo="FTMS"/>
<pk mz="302.066158" i="8371783.5" sn="76.73" a="4790.78" fwhm="0.000589" res="513079.2" algo="FTMS"/>
<pk mz="302.132667" i="1279955.8" sn="9.63" a="446.72" fwhm="0.000449" res="672163.2" algo="FTMS"/>
<pk mz="302.135778" i="1362516.4" sn="10.42" a="572.78" fwhm="0.000494" res="611991.3" algo="FTMS"/>
<pk mz="302.168967" i="1188314.6" sn="8.77" a="443.39" fwhm="0.000541" res="558894.6" algo="FTMS"/>
<pk mz="302.205297" i="1152993.5" sn="8.43" a="518.30" fwhm="0.000592" res="510606.5" algo="FTMS"/>
<pk mz="303.002901" i="1649145.5" sn="13.13" a="688.24" fwhm="0.000536" res="564965.2" algo="FTMS"/>
<pk mz="303.014653" i="2055163.8" sn="16.97" a="1004.93" fwhm="0.000576" res="525988.4" algo="FTMS"/>
<pk mz="303.050108" i="2086402.6" sn="17.26" a="1075.90" fwhm="0.000593" res="510733.7" algo="FTMS"/>
<pk mz="303.051033" i="1474306.8" sn="11.47" a="550.54" fwhm="0.000489" res="619966.8" algo="FTMS"/>
<pk mz="303.062199" i="1135941.0" sn="8.27" a="542.42" fwhm="0.000680" res="445547.4" algo="FTMS"/>
<pk mz="303.072144" i="2339590.8" sn="19.66" a="1141.13" fwhm="0.000545" res="555622.0" algo="FTMS"/>
<pk mz="303.087401" i="1669897.8" sn="13.32" a="678.82" fwhm="0.000521" res="581859.6" algo="FTMS"/>
<pk mz="303.108574" i="7104270.0" sn="64.74" a="4056.98" fwhm="0.000582" res="520606.3" algo="FTMS"/>
<pk mz="303.136873" i="3247379.3" sn="28.25" a="1581.30" fwhm="0.000543" res="557992.5" algo="FTMS"/>
<pk mz="303.144957" i="6089493.0" sn="55.14" a="3338.55" fwhm="0.000564" res="537710.7" algo="FTMS"/>
<pk mz="303.181346" i="1701532.0" sn="13.62" a="868.71" fwhm="0.000624" res="486041.7" algo="FTMS"/>
<pk mz="303.217725" i="2879267.0" sn="24.76" a="1384.82" fwhm="0.000543" res="558840.5" algo="FTMS"/>
<pk mz="304.046262" i="2421957.0" sn="20.44" a="1200.19" fwhm="0.000582" res="522313.5" algo="FTMS"/>
<pk mz="304.063199" i="2811336.5" sn="24.12" a="1381.48" fwhm="0.000552" res="551147.3" algo="FTMS"/>
<pk mz="304.082702" i="1032908.3" sn="7.29" a="353.50" fwhm="0.000532" res="571833.8" algo="FTMS"/>
<pk mz="304.103814" i="1767888.4" sn="14.25" a="820.52" fwhm="0.000564" res="539603.9" algo="FTMS"/>
<pk mz="304.111926" i="1115218.0" sn="8.07" a="425.08" fwhm="0.000552" res="551271.7" algo="FTMS"/>
<pk mz="304.140150" i="1213015.6" sn="9.00" a="596.24" fwhm="0.000606" res="501637.8" algo="FTMS"/>
<pk mz="304.148289" i="1139033.3" sn="8.30" a="342.94" fwhm="0.000456" res="666309.6" algo="FTMS"/>
<pk mz="304.881817" i="4155499.8" sn="36.84" a="2390.20" fwhm="0.000575" res="530346.0" algo="FTMS"/>
<pk mz="304.993897" i="1070210.4" sn="7.64" a="389.39" fwhm="0.000524" res="581569.6" algo="FTMS"/>
<pk mz="305.030268" i="3760265.8" sn="33.10" a="2194.89" fwhm="0.000609" res="501265.3" algo="FTMS"/>
<pk mz="305.041470" i="1136268.0" sn="8.27" a="478.95" fwhm="0.000547" res="558073.2" algo="FTMS"/>
<pk mz="305.051971" i="1131790.1" sn="8.23" a="655.00" fwhm="0.000824" res="370181.6" algo="FTMS"/>
<pk mz="305.054641" i="1038158.6" sn="7.34" a="482.44" fwhm="0.000756" res="403397.0" algo="FTMS"/>
<pk mz="305.066657" i="3380369.0" sn="29.50" a="1914.96" fwhm="0.000599" res="508939.8" algo="FTMS"/>
<pk mz="305.070077" i="1198481.8" sn="8.86" a="418.70" fwhm="0.000500" res="609683.8" algo="FTMS"/>
<pk mz="305.077916" i="1358739.4" sn="10.37" a="612.35" fwhm="0.000598" res="510562.3" algo="FTMS"/>
<pk mz="305.079760" i="1188755.8" sn="8.77" a="475.04" fwhm="0.000565" res="540108.6" algo="FTMS"/>
<pk mz="305.087855" i="1601429.4" sn="12.67" a="691.01" fwhm="0.000531" res="575064.2" algo="FTMS"/>
<pk mz="305.102982" i="1639832.4" sn="13.03" a="751.02" fwhm="0.000553" res="551816.3" algo="FTMS"/>
<pk mz="305.116032" i="1985435.0" sn="16.30" a="979.81" fwhm="0.000551" res="553491.7" algo="FTMS"/>
<pk mz="305.124215" i="2473372.8" sn="20.92" a="1278.29" fwhm="0.000594" res="513957.6" algo="FTMS"/>
<pk mz="305.133892" i="1211038.6" sn="8.98" a="380.66" fwhm="0.000501" res="608721.7" algo="FTMS"/>
<pk mz="305.139432" i="1595807.8" sn="12.62" a="686.05" fwhm="0.000531" res="574149.0" algo="FTMS"/>
<pk mz="305.160611" i="1334180.1" sn="10.14" a="477.79" fwhm="0.000499" res="611641.8" algo="FTMS"/>
<pk mz="305.188856" i="3845801.8" sn="33.91" a="2149.00" fwhm="0.000595" res="512740.2" algo="FTMS"/>
<pk mz="305.659417" i="1203209.8" sn="8.90" a="605.63" fwhm="0.000623" res="490828.6" algo="FTMS"/>
<pk mz="306.025591" i="1792853.1" sn="14.48" a="856.41" fwhm="0.000551" res="555034.4" algo="FTMS"/>
<pk mz="306.061902" i="1756508.6" sn="14.14" a="980.03" fwhm="0.000662" res="462450.7" algo="FTMS"/>
<pk mz="306.083035" i="1086561.0" sn="7.80" a="344.21" fwhm="0.000477" res="641374.7" algo="FTMS"/>
<pk mz="306.098210" i="1337060.1" sn="10.17" a="526.57" fwhm="0.000543" res="564179.9" algo="FTMS"/>
<pk mz="306.119364" i="1344360.5" sn="10.24" a="661.67" fwhm="0.000623" res="491302.3" algo="FTMS"/>
<pk mz="306.879777" i="8513031.0" sn="78.06" a="4847.97" fwhm="0.000589" res="521145.3" algo="FTMS"/>
<pk mz="307.009528" i="2744866.5" sn="23.49" a="1603.44" fwhm="0.000666" res="461247.0" algo="FTMS"/>
<pk mz="307.045904" i="5019690.0" sn="45.01" a="2954.94" fwhm="0.000619" res="496158.1" algo="FTMS"/>
<pk mz="307.057107" i="1265324.4" sn="9.49" a="505.41" fwhm="0.000541" res="567262.9" algo="FTMS"/>
<pk mz="307.058916" i="1097516.9" sn="7.90" a="312.99" fwhm="0.000479" res="641492.1" algo="FTMS"/>
<pk mz="307.070265" i="2731567.3" sn="23.36" a="1486.23" fwhm="0.000587" res="522780.6" algo="FTMS"/>
<pk mz="307.082267" i="2996785.8" sn="25.87" a="1773.86" fwhm="0.000665" res="461698.3" algo="FTMS"/>
<pk mz="307.093579" i="1153716.1" sn="8.43" a="418.29" fwhm="0.000534" res="575144.0" algo="FTMS"/>
<pk mz="307.095392" i="3662900.5" sn="32.17" a="2085.25" fwhm="0.000600" res="512234.7" algo="FTMS"/>
<pk mz="307.118686" i="2551097.5" sn="21.65" a="1396.45" fwhm="0.000642" res="478044.8" algo="FTMS"/>
<pk mz="307.131772" i="1816636.3" sn="14.70" a="742.49" fwhm="0.000494" res="621603.9" algo="FTMS"/>
<pk mz="307.185971" i="1256135.6" sn="9.33" a="485.68" fwhm="0.000500" res="614642.5" algo="FTMS"/>
<pk mz="307.194868" i="1492681.5" sn="11.55" a="723.31" fwhm="0.000605" res="508078.3" algo="FTMS"/>
<pk mz="307.204484" i="1114443.6" sn="8.00" a="356.95" fwhm="0.000498" res="616519.7" algo="FTMS"/>
<pk mz="308.041190" i="2152958.0" sn="17.75" a="1353.00" fwhm="0.000643" res="478931.2" algo="FTMS"/>
<pk mz="308.052022" i="1071552.4" sn="7.59" a="598.27" fwhm="0.000748" res="411866.1" algo="FTMS"/>
<pk mz="308.077658" i="1749766.0" sn="13.96" a="857.34" fwhm="0.000563" res="547613.9" algo="FTMS"/>
<pk mz="308.125052" i="1027984.2" sn="7.19" a="425.33" fwhm="0.000591" res="521573.0" algo="FTMS"/>
<pk mz="308.877759" i="3660211.5" sn="31.91" a="1986.55" fwhm="0.000577" res="535321.1" algo="FTMS"/>
<pk mz="309.025143" i="4244947.5" sn="37.40" a="2448.42" fwhm="0.000616" res="502040.0" algo="FTMS"/>
<pk mz="309.061541" i="6689755.5" sn="60.36" a="3757.84" fwhm="0.000584" res="529210.5" algo="FTMS"/>
<pk mz="309.067272" i="1206108.9" sn="8.86" a="625.65" fwhm="0.000678" res="455594.3" algo="FTMS"/>
<pk mz="309.072826" i="1024862.1" sn="7.15" a="415.87" fwhm="0.000612" res="504615.3" algo="FTMS"/>
<pk mz="309.074606" i="1212254.5" sn="8.91" a="505.32" fwhm="0.000519" res="595559.2" algo="FTMS"/>
<pk mz="309.092474" i="1295458.5" sn="9.70" a="452.23" fwhm="0.000491" res="630076.5" algo="FTMS"/>
<pk mz="309.097956" i="4475875.5" sn="39.57" a="2536.43" fwhm="0.000610" res="507054.2" algo="FTMS"/>
<pk mz="309.101440" i="1067108.4" sn="7.55" a="342.36" fwhm="0.000522" res="591931.3" algo="FTMS"/>
<pk mz="309.111008" i="3597798.5" sn="31.32" a="1954.31" fwhm="0.000568" res="543990.3" algo="FTMS"/>
<pk mz="309.134387" i="2339819.8" sn="19.50" a="1178.01" fwhm="0.000590" res="524169.3" algo="FTMS"/>
<pk mz="309.147353" i="1323886.5" sn="9.96" a="550.81" fwhm="0.000553" res="558751.8" algo="FTMS"/>
<pk mz="309.152978" i="3217391.8" sn="27.75" a="1799.82" fwhm="0.000597" res="517994.1" algo="FTMS"/>
<pk mz="309.170806" i="3211251.8" sn="27.69" a="1723.72" fwhm="0.000585" res="528737.8" algo="FTMS"/>
<pk mz="309.174139" i="5054964.5" sn="45.01" a="2909.14" fwhm="0.000612" res="505067.7" algo="FTMS"/>
<pk mz="309.207217" i="1474683.6" sn="11.38" a="878.19" fwhm="0.000692" res="446603.4" algo="FTMS"/>
<pk mz="309.533581" i="1023171.6" sn="7.14" a="384.03" fwhm="0.000598" res="517723.5" algo="FTMS"/>
<pk mz="310.020485" i="1290415.6" sn="9.65" a="566.48" fwhm="0.000584" res="530406.5" algo="FTMS"/>
<pk mz="310.056825" i="3464887.8" sn="30.07" a="1885.86" fwhm="0.000606" res="511239.2" algo="FTMS"/>
<pk mz="310.064959" i="1718201.5" sn="13.66" a="794.64" fwhm="0.000571" res="542917.3" algo="FTMS"/>
<pk mz="310.069901" i="1434042.6" sn="11.00" a="610.45" fwhm="0.000543" res="571167.1" algo="FTMS"/>
<pk mz="310.093184" i="1157055.9" sn="8.39" a="414.17" fwhm="0.000463" res="669552.9" algo="FTMS"/>
<pk mz="310.177417" i="1099986.6" sn="7.86" a="385.98" fwhm="0.000570" res="544329.9" algo="FTMS"/>
<pk mz="311.004447" i="1237900.8" sn="9.15" a="465.91" fwhm="0.000546" res="569187.8" algo="FTMS"/>
<pk mz="311.019794" i="1034320.3" sn="7.24" a="462.53" fwhm="0.000641" res="485443.3" algo="FTMS"/>
<pk mz="311.040809" i="4021141.0" sn="35.29" a="2272.94" fwhm="0.000622" res="500112.0" algo="FTMS"/>
<pk mz="311.076428" i="1229981.1" sn="9.08" a="410.51" fwhm="0.000561" res="554414.5" algo="FTMS"/>
<pk mz="311.077228" i="8200605.5" sn="74.55" a="4980.49" fwhm="0.000617" res="503820.1" algo="FTMS"/>
<pk mz="311.088444" i="1105311.8" sn="7.91" a="408.59" fwhm="0.000525" res="592352.0" algo="FTMS"/>
<pk mz="311.090320" i="1335712.3" sn="10.07" a="603.94" fwhm="0.000588" res="529448.2" algo="FTMS"/>
<pk mz="311.113642" i="6691237.5" sn="60.37" a="3902.01" fwhm="0.000609" res="510732.7" algo="FTMS"/>
<pk mz="311.150021" i="4916654.0" sn="43.70" a="2794.43" fwhm="0.000609" res="510738.1" algo="FTMS"/>
<pk mz="311.156826" i="4907439.5" sn="43.62" a="2881.25" fwhm="0.000609" res="510970.1" algo="FTMS"/>
<pk mz="311.167831" i="41452976.0" sn="386.86" a="9539.96" fwhm="0.000196" res="1589899.8" algo="FTMS"/>
<pk mz="311.168527" i="527828416.0" z="-1" sn="4954.95" a="323066.50" fwhm="0.000605" res="514475.3" algo="FTMS" component_name="B" deconvoluted_molecular_mass="311.168844" deconvoluted_isotopic_mass="311.168832"/>
<pk mz="311.186410" i="1689014.0" sn="13.39" a="705.77" fwhm="0.000571" res="544918.3" algo="FTMS"/>
<pk mz="311.222825" i="1753790.4" sn="14.00" a="691.14" fwhm="0.000519" res="599481.7" algo="FTMS"/>
<pk mz="312.036141" i="1442296.4" sn="11.07" a="678.93" fwhm="0.000614" res="508035.5" algo="FTMS"/>
<pk mz="312.072550" i="2491776.8" sn="20.93" a="1243.33" fwhm="0.000576" res="541624.0" algo="FTMS"/>
<pk mz="312.108860" i="1065353.1" sn="7.53" a="398.92" fwhm="0.000543" res="574809.2" algo="FTMS"/>
<pk mz="312.171229" i="7067287.5" sn="63.90" a="2473.09" fwhm="0.000384" res="813778.6" algo="FTMS"/>
<pk mz="312.171969" i="66217624.0" z="-1" sn="619.45" a="41252.20" fwhm="0.000614" res="508544.7" algo="FTMS" component_name="B" deconvoluted_molecular_mass="311.168844" deconvoluted_isotopic_mass="312.172276"/>
<pk mz="313.020078" i="1829212.5" sn="14.59" a="939.65" fwhm="0.000616" res="508261.4" algo="FTMS"/>
<pk mz="313.056472" i="7753573.0" sn="69.81" a="4879.93" fwhm="0.000639" res="489547.2" algo="FTMS"/>
<pk mz="313.092878" i="7918445.5" sn="71.35" a="4702.72" fwhm="0.000613" res="510664.7" algo="FTMS"/>
<pk mz="313.129267" i="9953142.0" sn="90.31" a="5888.31" fwhm="0.000609" res="514002.5" algo="FTMS"/>
<pk mz="313.157612" i="2943356.8" sn="24.97" a="1765.28" fwhm="0.000653" res="479637.1" algo="FTMS"/>
<pk mz="313.163710" i="1480574.1" sn="11.34" a="322.94" fwhm="0.000295" res="1062526.2" algo="FTMS"/>
<pk mz="313.164468" i="14514046.0" sn="132.83" a="8980.87" fwhm="0.000626" res="500402.2" algo="FTMS"/>
<pk mz="313.165662" i="5817214.5" sn="51.76" a="3408.93" fwhm="0.000615" res="509367.8" algo="FTMS"/>
<pk mz="313.172843" i="1921408.3" sn="15.45" a="842.54" fwhm="0.000546" res="573226.2" algo="FTMS"/>
<pk mz="313.175331" i="5065601.0" z="-1" sn="44.76" a="3276.13" fwhm="0.000672" res="465762.0" algo="FTMS" component_name="B" deconvoluted_molecular_mass="311.168844" deconvoluted_isotopic_mass="313.175640"/>
<pk mz="313.202067" i="2129543.0" sn="17.39" a="954.16" fwhm="0.000536" res="584667.4" algo="FTMS"/>
<pk mz="313.238451" i="4122511.5" sn="35.97" a="2328.42" fwhm="0.000595" res="526174.3" algo="FTMS"/>
<pk mz="314.051837" i="1269711.3" sn="9.37" a="589.14" fwhm="0.000601" res="522660.2" algo="FTMS"/>
<pk mz="314.059879" i="1032529.1" sn="7.16" a="336.89" fwhm="0.000510" res="615796.4" algo="FTMS"/>
<pk mz="314.088199" i="1653847.9" sn="12.95" a="795.69" fwhm="0.000582" res="539379.4" algo="FTMS"/>
<pk mz="314.096354" i="1143641.8" sn="8.20" a="445.15" fwhm="0.000519" res="604748.4" algo="FTMS"/>
<pk mz="314.132709" i="1129570.4" sn="8.07" a="421.84" fwhm="0.000644" res="487742.7" algo="FTMS"/>
<pk mz="314.160927" i="1706985.0" sn="13.45" a="1001.07" fwhm="0.000714" res="439761.7" algo="FTMS"/>
<pk mz="314.167809" i="2339434.8" sn="19.34" a="1308.45" fwhm="0.000633" res="496138.0" algo="FTMS"/>
<pk mz="315.014542" i="1179188.6" sn="8.53" a="591.37" fwhm="0.000670" res="470033.4" algo="FTMS"/>
<pk mz="315.035784" i="2327865.8" sn="19.23" a="1323.75" fwhm="0.000621" res="507128.0" algo="FTMS"/>
<pk mz="315.051027" i="1268285.4" sn="9.36" a="576.86" fwhm="0.000610" res="516599.1" algo="FTMS"/>
<pk mz="315.072134" i="3880258.5" sn="33.70" a="2242.81" fwhm="0.000619" res="509377.0" algo="FTMS"/>
<pk mz="315.087426" i="1177670.1" sn="8.51" a="438.25" fwhm="0.000525" res="599789.2" algo="FTMS"/>
<pk mz="315.108530" i="8579403.0" sn="77.51" a="5351.13" fwhm="0.000639" res="492785.6" algo="FTMS"/>
<pk mz="315.119810" i="1397198.0" sn="10.56" a="749.30" fwhm="0.000613" res="514450.5" algo="FTMS"/>
<pk mz="315.136712" i="1511506.0" sn="11.62" a="751.98" fwhm="0.000563" res="559558.2" algo="FTMS"/>
<pk mz="315.144930" i="9167188.0" sn="82.98" a="5823.12" fwhm="0.000640" res="492749.0" algo="FTMS"/>
<pk mz="315.181340" i="5950300.5" sn="53.00" a="3674.79" fwhm="0.000642" res="490789.8" algo="FTMS"/>
<pk mz="315.217693" i="2821221.5" sn="23.83" a="1532.07" fwhm="0.000605" res="521250.1" algo="FTMS"/>
<pk mz="316.046318" i="1604013.8" sn="12.48" a="1029.47" fwhm="0.000746" res="423403.0" algo="FTMS"/>
<pk mz="316.067380" i="1076786.9" sn="7.57" a="344.77" fwhm="0.000504" res="626583.0" algo="FTMS"/>
<pk mz="316.082654" i="1289014.5" sn="9.55" a="645.87" fwhm="0.000651" res="485601.0" algo="FTMS"/>
<pk mz="316.111893" i="1173693.6" sn="8.47" a="485.24" fwhm="0.000598" res="528925.5" algo="FTMS"/>
<pk mz="316.148256" i="1611590.5" sn="12.55" a="654.07" fwhm="0.000526" res="601016.4" algo="FTMS"/>
<pk mz="316.151376" i="2503239.3" sn="20.87" a="1425.66" fwhm="0.000670" res="471905.3" algo="FTMS"/>
<pk mz="316.184706" i="1097167.4" sn="7.76" a="503.73" fwhm="0.000611" res="517378.0" algo="FTMS"/>
<pk mz="317.030249" i="1869854.0" sn="14.96" a="978.89" fwhm="0.000609" res="520262.7" algo="FTMS"/>
<pk mz="317.041537" i="1272992.8" sn="9.40" a="625.20" fwhm="0.000646" res="490709.7" algo="FTMS"/>
<pk mz="317.051446" i="1747235.3" sn="13.82" a="792.79" fwhm="0.000607" res="521953.2" algo="FTMS"/>
<pk mz="317.066629" i="1940775.0" sn="15.62" a="1108.09" fwhm="0.000668" res="474360.1" algo="FTMS"/>
<pk mz="317.087815" i="3945260.3" sn="34.30" a="2474.84" fwhm="0.000675" res="470019.4" algo="FTMS"/>
<pk mz="317.103042" i="1493295.9" sn="11.45" a="726.30" fwhm="0.000608" res="521391.0" algo="FTMS"/>
<pk mz="317.116078" i="1203571.1" sn="8.75" a="667.76" fwhm="0.000793" res="399693.4" algo="FTMS"/>
<pk mz="317.124182" i="7984949.0" sn="71.96" a="5272.45" fwhm="0.000671" res="472372.3" algo="FTMS"/>
<pk mz="317.139478" i="1725752.9" sn="13.62" a="943.70" fwhm="0.000651" res="487191.7" algo="FTMS"/>
<pk mz="317.152507" i="1286844.1" sn="9.52" a="597.43" fwhm="0.000673" res="471033.8" algo="FTMS"/>
<pk mz="317.160533" i="5922110.0" sn="52.73" a="3804.22" fwhm="0.000646" res="491221.7" algo="FTMS"/>
<pk mz="317.196997" i="2870343.0" sn="24.28" a="1666.31" fwhm="0.000652" res="486698.0" algo="FTMS"/>
<pk mz="317.233406" i="1649744.0" sn="12.91" a="933.62" fwhm="0.000692" res="458225.2" algo="FTMS"/>
<pk mz="318.025586" i="1978899.8" sn="15.97" a="1123.33" fwhm="0.000631" res="503950.9" algo="FTMS"/>
<pk mz="318.061915" i="2393372.8" sn="19.84" a="1489.37" fwhm="0.000856" res="371403.8" algo="FTMS"/>
<pk mz="318.119539" i="1434795.1" sn="10.90" a="835.78" fwhm="0.000772" res="412071.4" algo="FTMS"/>
<pk mz="318.127446" i="1183021.1" sn="8.55" a="539.42" fwhm="0.000667" res="477153.3" algo="FTMS"/>
<pk mz="318.163913" i="1079478.1" sn="7.59" a="498.08" fwhm="0.000611" res="520625.1" algo="FTMS"/>
<pk mz="319.009592" i="2240521.3" sn="18.27" a="1169.84" fwhm="0.000596" res="534904.8" algo="FTMS"/>
<pk mz="319.045984" i="3102482.5" sn="26.24" a="1789.60" fwhm="0.000620" res="514975.3" algo="FTMS"/>
<pk mz="319.057148" i="1259797.3" sn="9.20" a="461.82" fwhm="0.000557" res="572896.5" algo="FTMS"/>
<pk mz="319.082335" i="2679067.5" sn="22.32" a="1445.72" fwhm="0.000622" res="512649.5" algo="FTMS"/>
<pk mz="319.093599" i="1778718.4" sn="14.00" a="1040.59" fwhm="0.000701" res="454987.5" algo="FTMS"/>
<pk mz="319.095463" i="1553950.9" sn="11.92" a="732.20" fwhm="0.000592" res="538836.3" algo="FTMS"/>
<pk mz="319.103453" i="2008096.9" sn="16.12" a="1068.55" fwhm="0.000625" res="510749.4" algo="FTMS"/>
<pk mz="319.118704" i="1423908.6" sn="10.71" a="638.87" fwhm="0.000558" res="572398.0" algo="FTMS"/>
<pk mz="319.131806" i="1867303.9" sn="14.81" a="986.17" fwhm="0.000659" res="484243.0" algo="FTMS"/>
<pk mz="319.139853" i="3033386.0" sn="25.60" a="1668.37" fwhm="0.000599" res="533134.2" algo="FTMS"/>
<pk mz="319.155087" i="1108781.8" sn="7.80" a="393.32" fwhm="0.000560" res="569717.1" algo="FTMS"/>
<pk mz="319.176265" i="1060787.1" sn="7.36" a="346.73" fwhm="0.000490" res="651845.5" algo="FTMS"/>
<pk mz="319.204492" i="1405626.1" sn="10.54" a="755.58" fwhm="0.000642" res="497508.8" algo="FTMS"/>
<pk mz="319.240924" i="4377923.5" sn="38.03" a="2760.24" fwhm="0.000653" res="488947.0" algo="FTMS"/>
<pk mz="320.041217" i="1764365.1" sn="13.86" a="1016.26" fwhm="0.000677" res="472983.1" algo="FTMS"/>
<pk mz="320.077547" i="1323414.3" sn="9.78" a="525.86" fwhm="0.000563" res="568093.0" algo="FTMS"/>
<pk mz="320.098637" i="1938459.6" sn="15.47" a="937.00" fwhm="0.000579" res="553209.8" algo="FTMS"/>
<pk mz="320.135080" i="2964005.0" sn="24.96" a="1564.77" fwhm="0.000600" res="533823.6" algo="FTMS"/>
<pk mz="321.009140" i="5392643.0" sn="47.42" a="3244.75" fwhm="0.000644" res="498578.1" algo="FTMS"/>
<pk mz="321.025202" i="4220679.0" sn="36.58" a="2435.24" fwhm="0.000623" res="515425.6" algo="FTMS"/>
<pk mz="321.036434" i="1214858.0" sn="8.78" a="495.65" fwhm="0.000568" res="565012.4" algo="FTMS"/>
<pk mz="321.061544" i="4517648.5" sn="39.32" a="2834.52" fwhm="0.000668" res="480474.1" algo="FTMS"/>
<pk mz="321.072860" i="1851411.4" sn="14.66" a="1015.70" fwhm="0.000647" res="496590.6" algo="FTMS"/>
<pk mz="321.074649" i="1693203.8" sn="13.20" a="978.10" fwhm="0.000702" res="457695.9" algo="FTMS"/>
<pk mz="321.097978" i="3453209.8" sn="29.48" a="2002.52" fwhm="0.000638" res="503332.2" algo="FTMS"/>
<pk mz="321.109058" i="1194268.6" sn="8.59" a="729.33" fwhm="0.000742" res="432734.6" algo="FTMS"/>
<pk mz="321.110995" i="3579677.0" sn="30.65" a="2086.33" fwhm="0.000625" res="513667.0" algo="FTMS"/>
<pk mz="321.134368" i="2715171.0" sn="22.65" a="1512.40" fwhm="0.000634" res="506224.0" algo="FTMS"/>
<pk mz="321.147430" i="1463078.4" sn="11.07" a="747.73" fwhm="0.000609" res="527420.8" algo="FTMS"/>
<pk mz="321.183802" i="3522351.8" sn="30.12" a="2201.52" fwhm="0.000675" res="476177.7" algo="FTMS"/>
<pk mz="321.210495" i="2555190.5" sn="21.17" a="1380.07" fwhm="0.000626" res="513092.7" algo="FTMS"/>
<pk mz="321.237975" i="1927997.5" sn="15.37" a="943.25" fwhm="0.000604" res="531840.0" algo="FTMS"/>
<pk mz="322.020434" i="1968646.1" sn="15.75" a="1177.24" fwhm="0.000659" res="488583.6" algo="FTMS"/>
<pk mz="322.056841" i="1953551.5" sn="15.61" a="909.42" fwhm="0.000558" res="576924.9" algo="FTMS"/>
<pk mz="322.093281" i="1399064.9" sn="10.48" a="602.60" fwhm="0.000590" res="545620.6" algo="FTMS"/>
<pk mz="322.106181" i="1930524.3" sn="15.39" a="962.75" fwhm="0.000625" res="514968.4" algo="FTMS"/>
<pk mz="322.114330" i="1228702.3" sn="8.90" a="405.05" fwhm="0.000544" res="591614.4" algo="FTMS"/>
<pk mz="322.838340" i="1565401.1" sn="12.01" a="719.27" fwhm="0.000578" res="558340.4" algo="FTMS"/>
<pk mz="322.970668" i="1383163.4" sn="10.33" a="641.26" fwhm="0.000628" res="514260.0" algo="FTMS"/>
<pk mz="323.004498" i="2019332.1" sn="16.21" a="1122.78" fwhm="0.000676" res="477889.7" algo="FTMS"/>
<pk mz="323.006260" i="1060356.6" sn="7.34" a="296.01" fwhm="0.000412" res="783138.9" algo="FTMS"/>
<pk mz="323.007103" i="5230853.0" sn="45.91" a="3288.03" fwhm="0.000652" res="495055.7" algo="FTMS"/>
<pk mz="323.037823" i="1131148.8" sn="8.00" a="554.11" fwhm="0.000696" res="464167.1" algo="FTMS"/>
<pk mz="323.040847" i="5386509.5" sn="47.35" a="3544.66" fwhm="0.000685" res="471834.8" algo="FTMS"/>
<pk mz="323.077260" i="5757207.0" sn="50.78" a="3519.47" fwhm="0.000649" res="497790.2" algo="FTMS"/>
<pk mz="323.088479" i="1387289.9" sn="10.37" a="663.91" fwhm="0.000586" res="551653.6" algo="FTMS"/>
<pk mz="323.090287" i="2597146.3" sn="21.56" a="1424.19" fwhm="0.000633" res="510274.7" algo="FTMS"/>
<pk mz="323.108079" i="1068831.0" sn="7.42" a="452.29" fwhm="0.000606" res="533535.6" algo="FTMS"/>
<pk mz="323.113645" i="4337440.5" sn="37.65" a="2697.88" fwhm="0.000663" res="487190.9" algo="FTMS"/>
<pk mz="323.126707" i="2899747.8" sn="24.35" a="1577.06" fwhm="0.000615" res="525777.4" algo="FTMS"/>
<pk mz="323.150006" i="2127145.8" sn="17.21" a="1052.04" fwhm="0.000583" res="553863.4" algo="FTMS"/>
<pk mz="323.163092" i="1098029.3" sn="7.69" a="488.32" fwhm="0.000630" res="512976.1" algo="FTMS"/>
<pk mz="323.168669" i="3548974.8" sn="30.36" a="2096.19" fwhm="0.000648" res="498555.4" algo="FTMS"/>
<pk mz="323.180862" i="1302833.9" sn="9.58" a="617.93" fwhm="0.000595" res="543203.7" algo="FTMS"/>
<pk mz="323.186345" i="1423923.3" sn="10.70" a="695.56" fwhm="0.000600" res="538225.3" algo="FTMS"/>
<pk mz="323.189642" i="1233332.1" sn="8.94" a="648.82" fwhm="0.000684" res="472787.9" algo="FTMS"/>
<pk mz="323.199464" i="1591606.6" sn="12.26" a="818.88" fwhm="0.000610" res="529593.2" algo="FTMS"/>
<pk mz="324.036129" i="1778448.3" sn="13.98" a="927.46" fwhm="0.000593" res="546741.0" algo="FTMS"/>
<pk mz="324.072468" i="3088921.8" sn="26.10" a="1889.02" fwhm="0.000675" res="480138.2" algo="FTMS"/>
<pk mz="324.080461" i="1148827.9" sn="8.16" a="483.79" fwhm="0.000608" res="533409.6" algo="FTMS"/>
<pk mz="324.085549" i="1555741.1" sn="11.92" a="809.61" fwhm="0.000623" res="520566.0" algo="FTMS"/>
<pk mz="324.116922" i="1030309.3" sn="7.06" a="382.65" fwhm="0.000565" res="573210.9" algo="FTMS"/>
<pk mz="325.020062" i="2598673.5" sn="21.39" a="1443.28" fwhm="0.000647" res="502598.5" algo="FTMS"/>
<pk mz="325.056457" i="5430043.0" sn="47.37" a="3518.18" fwhm="0.000678" res="479528.3" algo="FTMS"/>
<pk mz="325.087457" i="1076643.3" sn="7.43" a="443.89" fwhm="0.000554" res="587012.4" algo="FTMS"/>
<pk mz="325.092920" i="6187812.5" sn="54.32" a="3836.80" fwhm="0.000650" res="500314.5" algo="FTMS"/>
<pk mz="325.105934" i="1389352.1" sn="10.30" a="701.00" fwhm="0.000614" res="529073.2" algo="FTMS"/>
<pk mz="325.129307" i="4914990.5" sn="42.64" a="3139.05" fwhm="0.000676" res="481174.3" algo="FTMS"/>
<pk mz="325.147920" i="2421555.3" sn="19.77" a="1423.49" fwhm="0.000657" res="495257.9" algo="FTMS"/>
<pk mz="325.165623" i="2076471.8" sn="16.60" a="926.20" fwhm="0.000533" res="610338.6" algo="FTMS"/>
<pk mz="325.171414" i="4591929.5" sn="39.68" a="2966.77" fwhm="0.000688" res="472692.9" algo="FTMS"/>
<pk mz="325.177833" i="3119931.0" sn="26.17" a="2117.49" fwhm="0.000758" res="429251.0" algo="FTMS"/>
<pk mz="325.184231" i="520885056.0" z="-1" sn="4776.54" a="338740.38" fwhm="0.000662" res="491133.4" algo="FTMS" component_name="C" deconvoluted_molecular_mass="325.184576" deconvoluted_isotopic_mass="325.184566"/>
<pk mz="325.190593" i="3808062.3" sn="32.49" a="2123.69" fwhm="0.000624" res="521495.7" algo="FTMS"/>
<pk mz="325.626646" i="1081521.0" sn="7.47" a="476.25" fwhm="0.000638" res="510011.8" algo="FTMS"/>
<pk mz="326.051730" i="2470177.0" sn="20.21" a="1649.06" fwhm="0.000735" res="443746.3" algo="FTMS"/>
<pk mz="326.088171" i="1835050.6" sn="14.38" a="842.13" fwhm="0.000577" res="564947.7" algo="FTMS"/>
<pk mz="326.186837" i="6265924.5" sn="55.04" a="1996.53" fwhm="0.000332" res="983449.5" algo="FTMS"/>
<pk mz="326.187652" i="75379784.0" z="-1" sn="689.14" a="51706.54" fwhm="0.000672" res="485055.1" algo="FTMS" component_name="C" deconvoluted_molecular_mass="325.184576" deconvoluted_isotopic_mass="326.187988"/>
<pk mz="327.035781" i="3273509.0" sn="27.58" a="2013.00" fwhm="0.000691" res="473365.1" algo="FTMS"/>
<pk mz="327.072143" i="7571759.0" sn="67.01" a="5081.89" fwhm="0.000696" res="469689.2" algo="FTMS"/>
<pk mz="327.103178" i="1074999.0" sn="7.41" a="434.09" fwhm="0.000630" res="519556.1" algo="FTMS"/>
<pk mz="327.108560" i="7944504.5" sn="70.43" a="5349.97" fwhm="0.000691" res="473580.8" algo="FTMS"/>
<pk mz="327.144949" i="7494978.0" sn="66.31" a="4887.80" fwhm="0.000671" res="487775.7" algo="FTMS"/>
<pk mz="327.163487" i="3540807.0" sn="30.03" a="2258.13" fwhm="0.000703" res="465415.2" algo="FTMS"/>
<pk mz="327.180067" i="15834443.0" z="-1" sn="142.82" a="10803.71" fwhm="0.000691" res="473414.4" algo="FTMS" component_name="BI" deconvoluted_molecular_mass="327.180412" deconvoluted_isotopic_mass="327.180406"/>
<pk mz="327.181268" i="5045579.5" sn="43.84" a="3451.42" fwhm="0.000733" res="446069.4" algo="FTMS"/>
<pk mz="327.188527" i="2147661.5" sn="17.25" a="1191.46" fwhm="0.000663" res="493137.4" algo="FTMS"/>
<pk mz="327.191008" i="6720846.5" z="-1" sn="59.21" a="4230.98" fwhm="0.000656" res="498514.7" algo="FTMS" component_name="C" deconvoluted_molecular_mass="325.184576" deconvoluted_isotopic_mass="327.191347"/>
<pk mz="327.217636" i="4745557.5" sn="41.08" a="3166.32" fwhm="0.000696" res="470263.0" algo="FTMS"/>
<pk mz="328.046188" i="1142577.4" sn="8.03" a="457.59" fwhm="0.000584" res="561627.1" algo="FTMS"/>
<pk mz="328.067522" i="1266999.1" sn="9.17" a="677.51" fwhm="0.000703" res="466401.1" algo="FTMS"/>
<pk mz="328.103735" i="1413824.8" sn="10.51" a="690.70" fwhm="0.000656" res="500335.2" algo="FTMS"/>
<pk mz="328.111905" i="1345858.9" sn="9.89" a="567.39" fwhm="0.000631" res="519706.7" algo="FTMS"/>
<pk mz="328.148270" i="1490252.6" sn="11.22" a="772.75" fwhm="0.000637" res="515215.1" algo="FTMS"/>
<pk mz="328.151464" i="1104333.4" sn="7.67" a="463.55" fwhm="0.000618" res="530957.8" algo="FTMS"/>
<pk mz="328.183444" i="3187798.0" z="-1" sn="26.79" a="1943.04" fwhm="0.000676" res="485337.4" algo="FTMS" component_name="BI" deconvoluted_molecular_mass="327.180412" deconvoluted_isotopic_mass="328.183785"/>
<pk mz="328.221130" i="1180640.0" sn="8.37" a="591.93" fwhm="0.000688" res="476798.1" algo="FTMS"/>
<pk mz="329.030188" i="1945143.6" sn="15.39" a="1096.48" fwhm="0.000682" res="482102.1" algo="FTMS"/>
<pk mz="329.051487" i="4866877.5" sn="42.19" a="3150.96" fwhm="0.000683" res="481922.7" algo="FTMS"/>
<pk mz="329.066643" i="1655105.4" sn="12.73" a="801.32" fwhm="0.000610" res="539169.6" algo="FTMS"/>
<pk mz="329.087813" i="8866631.0" sn="78.89" a="6052.12" fwhm="0.000681" res="483168.6" algo="FTMS"/>
<pk mz="329.099280" i="1128010.1" sn="7.89" a="593.77" fwhm="0.000885" res="371761.7" algo="FTMS"/>
<pk mz="329.103007" i="1692235.1" sn="13.07" a="898.46" fwhm="0.000645" res="510477.6" algo="FTMS"/>
<pk mz="329.124135" i="10459985.0" sn="93.51" a="7148.16" fwhm="0.000691" res="476208.1" algo="FTMS"/>
<pk mz="329.152542" i="72259416.0" z="-1" sn="660.50" a="50837.73" fwhm="0.000692" res="475348.3" algo="FTMS" component_name="I" deconvoluted_molecular_mass="329.152872" deconvoluted_isotopic_mass="329.152885"/>
<pk mz="329.160580" i="11716442.0" sn="105.04" a="8094.42" fwhm="0.000699" res="471037.9" algo="FTMS"/>
<pk mz="329.175863" i="1434462.6" sn="10.70" a="766.21" fwhm="0.000674" res="488210.4" algo="FTMS"/>
<pk mz="329.197036" i="4596068.0" sn="39.71" a="2730.18" fwhm="0.000645" res="510218.8" algo="FTMS"/>
<pk mz="329.233349" i="14186350.0" sn="127.70" a="9963.75" fwhm="0.000700" res="470146.9" algo="FTMS"/>
<pk mz="330.025588" i="1321537.9" sn="9.66" a="546.14" fwhm="0.000556" res="593768.5" algo="FTMS"/>
<pk mz="330.061879" i="1296971.5" sn="9.44" a="577.93" fwhm="0.000613" res="538709.2" algo="FTMS"/>
<pk mz="330.083175" i="1252689.3" sn="9.03" a="490.27" fwhm="0.000506" res="651984.6" algo="FTMS"/>
<pk mz="330.091097" i="1038675.4" sn="7.07" a="360.40" fwhm="0.000521" res="633928.4" algo="FTMS"/>
<pk mz="330.119409" i="1748315.0" sn="13.58" a="935.05" fwhm="0.000639" res="516565.6" algo="FTMS"/>
<pk mz="330.127514" i="1924701.1" sn="15.20" a="972.54" fwhm="0.000608" res="543409.4" algo="FTMS"/>
<pk mz="330.155805" i="12943461.0" z="-1" sn="116.29" a="9455.67" fwhm="0.000728" res="453761.3" algo="FTMS" component_name="I" deconvoluted_molecular_mass="329.152872" deconvoluted_isotopic_mass="330.156151"/>
<pk mz="330.163951" i="1834854.9" sn="14.37" a="979.98" fwhm="0.000648" res="509885.0" algo="FTMS"/>
<pk mz="330.166973" i="2149991.8" sn="17.26" a="1172.19" fwhm="0.000626" res="527552.1" algo="FTMS"/>
<pk mz="330.236776" i="2433658.5" sn="19.87" a="1567.15" fwhm="0.000717" res="460337.2" algo="FTMS"/>
<pk mz="331.009513" i="1577033.6" sn="11.91" a="733.64" fwhm="0.000592" res="558967.3" algo="FTMS"/>
<pk mz="331.045944" i="2762579.3" sn="22.69" a="1747.69" fwhm="0.000694" res="477345.4" algo="FTMS"/>
<pk mz="331.057147" i="2035286.4" sn="16.07" a="1364.87" fwhm="0.000751" res="440711.5" algo="FTMS"/>
<pk mz="331.067070" i="3184473.0" sn="26.53" a="2049.73" fwhm="0.000716" res="462163.0" algo="FTMS"/>
<pk mz="331.082426" i="2628189.3" sn="21.47" a="1607.80" fwhm="0.000688" res="481182.8" algo="FTMS"/>
<pk mz="331.093547" i="1807712.1" sn="14.00" a="1002.33" fwhm="0.000651" res="508976.5" algo="FTMS"/>
<pk mz="331.103435" i="5945699.0" sn="51.66" a="4113.57" fwhm="0.000713" res="464443.5" algo="FTMS"/>
<pk mz="331.114688" i="1482085.9" sn="11.04" a="734.62" fwhm="0.000630" res="525358.7" algo="FTMS"/>
<pk mz="331.118679" i="1618278.9" sn="12.28" a="777.89" fwhm="0.000592" res="559422.6" algo="FTMS"/>
<pk mz="331.139863" i="8911213.0" sn="78.64" a="6362.16" fwhm="0.000722" res="458901.7" algo="FTMS"/>
<pk mz="331.149533" i="20277616.0" z="-1" sn="182.06" a="14350.75" fwhm="0.000712" res="465070.5" algo="FTMS" component_name="r" deconvoluted_molecular_mass="331.149891" deconvoluted_isotopic_mass="331.149881"/>
<pk mz="331.159160" i="1417585.8" z="-1" sn="10.45" a="736.57" fwhm="0.000610" res="542734.0" algo="FTMS" component_name="I" deconvoluted_molecular_mass="329.152872" deconvoluted_isotopic_mass="331.159508"/>
<pk mz="331.176245" i="6495606.5" sn="56.66" a="4416.19" fwhm="0.000711" res="466110.8" algo="FTMS"/>
<pk mz="331.212587" i="1740160.1" sn="13.39" a="845.56" fwhm="0.000616" res="537585.6" algo="FTMS"/>
<pk mz="331.248916" i="3112073.8" sn="25.87" a="2168.45" fwhm="0.000766" res="432321.2" algo="FTMS"/>
<pk mz="332.041129" i="1656414.8" sn="12.63" a="872.22" fwhm="0.000638" res="520824.9" algo="FTMS"/>
<pk mz="332.077613" i="2237544.5" sn="17.91" a="1289.73" fwhm="0.000656" res="506475.8" algo="FTMS"/>
<pk mz="332.098769" i="1939054.3" sn="15.20" a="990.35" fwhm="0.000633" res="524335.2" algo="FTMS"/>
<pk mz="332.135120" i="1383288.0" sn="10.14" a="657.10" fwhm="0.000591" res="562430.9" algo="FTMS"/>
<pk mz="332.143239" i="1385850.1" sn="10.16" a="691.33" fwhm="0.000627" res="529545.7" algo="FTMS"/>
<pk mz="332.146416" i="1375483.0" sn="10.07" a="924.24" fwhm="0.000802" res="414303.8" algo="FTMS"/>
<pk mz="332.152939" i="3756156.8" z="-1" sn="31.73" a="2302.46" fwhm="0.000674" res="492523.1" algo="FTMS" component_name="r" deconvoluted_molecular_mass="331.149891" deconvoluted_isotopic_mass="332.153289"/>
<pk mz="332.173908" i="3900546.5" sn="33.04" a="2649.31" fwhm="0.000739" res="449711.4" algo="FTMS"/>
<pk mz="332.179622" i="1350532.0" sn="9.84" a="708.79" fwhm="0.000712" res="466257.3" algo="FTMS"/>
<pk mz="332.675556" i="1799433.4" sn="13.92" a="945.90" fwhm="0.000698" res="476919.1" algo="FTMS"/>
<pk mz="333.025223" i="2941287.5" sn="24.31" a="2177.41" fwhm="0.000740" res="450072.0" algo="FTMS"/>
<pk mz="333.036379" i="1362282.5" sn="9.95" a="663.73" fwhm="0.000625" res="532768.5" algo="FTMS"/>
<pk mz="333.046421" i="1188333.3" sn="8.36" a="683.68" fwhm="0.000738" res="451313.8" algo="FTMS"/>
<pk mz="333.061617" i="3984241.3" sn="33.80" a="2475.98" fwhm="0.000677" res="491762.0" algo="FTMS"/>
<pk mz="333.072730" i="2340468.3" sn="18.85" a="1382.27" fwhm="0.000668" res="498967.3" algo="FTMS"/>
<pk mz="333.082694" i="1560695.0" sn="11.75" a="713.11" fwhm="0.000602" res="553596.9" algo="FTMS"/>
<pk mz="333.097962" i="2718075.0" sn="22.28" a="1599.79" fwhm="0.000651" res="511557.0" algo="FTMS"/>
<pk mz="333.109191" i="1319806.1" sn="9.56" a="527.99" fwhm="0.000554" res="601743.9" algo="FTMS"/>
<pk mz="333.111039" i="8701823.0" sn="76.73" a="6110.10" fwhm="0.000710" res="469037.6" algo="FTMS"/>
<pk mz="333.119083" i="3433856.8" sn="28.80" a="2225.96" fwhm="0.000706" res="471617.2" algo="FTMS"/>
<pk mz="333.134326" i="1880964.9" sn="14.67" a="958.57" fwhm="0.000613" res="543488.0" algo="FTMS"/>
<pk mz="333.147452" i="1429384.4" sn="10.56" a="631.20" fwhm="0.000586" res="568893.5" algo="FTMS"/>
<pk mz="333.155537" i="3592074.5" sn="30.23" a="2492.22" fwhm="0.000743" res="448201.5" algo="FTMS"/>
<pk mz="333.191809" i="1322516.4" sn="9.58" a="725.54" fwhm="0.000738" res="451402.1" algo="FTMS"/>
<pk mz="333.220182" i="2371228.0" sn="19.13" a="1351.23" fwhm="0.000650" res="512679.6" algo="FTMS"/>
<pk mz="334.020460" i="1311603.5" sn="9.48" a="655.48" fwhm="0.000652" res="512021.1" algo="FTMS"/>
<pk mz="334.056845" i="7125117.5" sn="62.38" a="5091.29" fwhm="0.000738" res="452895.7" algo="FTMS"/>
<pk mz="334.077936" i="1333379.0" sn="9.68" a="646.62" fwhm="0.000664" res="503200.7" algo="FTMS"/>
<pk mz="334.093258" i="1969031.1" sn="15.46" a="1173.08" fwhm="0.000679" res="491966.8" algo="FTMS"/>
<pk mz="334.114383" i="3331212.8" sn="27.86" a="2079.87" fwhm="0.000683" res="489474.0" algo="FTMS"/>
<pk mz="334.874772" i="1522521.6" sn="11.40" a="848.19" fwhm="0.000665" res="503819.6" algo="FTMS"/>
<pk mz="334.988408" i="3458936.3" sn="29.02" a="2057.36" fwhm="0.000661" res="506460.0" algo="FTMS"/>
<pk mz="335.004389" i="1842300.5" sn="14.31" a="1057.68" fwhm="0.000706" res="474388.9" algo="FTMS"/>
<pk mz="335.040826" i="4031366.3" sn="34.23" a="2542.70" fwhm="0.000690" res="485224.3" algo="FTMS"/>
<pk mz="335.052072" i="3903881.3" sn="33.07" a="2570.87" fwhm="0.000717" res="467017.5" algo="FTMS"/>
<pk mz="335.060140" i="1329163.5" sn="9.64" a="679.03" fwhm="0.000725" res="462043.7" algo="FTMS"/>
<pk mz="335.077219" i="5156240.0" sn="44.46" a="3348.53" fwhm="0.000683" res="490519.6" algo="FTMS"/>
<pk mz="335.088445" i="1833875.1" sn="14.23" a="979.14" fwhm="0.000643" res="521475.0" algo="FTMS"/>
<pk mz="335.090298" i="2691475.8" sn="22.04" a="1571.85" fwhm="0.000688" res="487201.5" algo="FTMS"/>
<pk mz="335.108059" i="2796440.5" sn="22.99" a="1890.19" fwhm="0.000769" res="435788.7" algo="FTMS"/>
<pk mz="335.113610" i="4660122.0" sn="39.95" a="3056.45" fwhm="0.000711" res="471333.5" algo="FTMS"/>
<pk mz="335.126681" i="3945885.5" sn="33.45" a="2845.74" fwhm="0.000750" res="446740.4" algo="FTMS"/>
<pk mz="335.150039" i="2806947.8" sn="23.09" a="1800.72" fwhm="0.000723" res="463738.8" algo="FTMS"/>
<pk mz="335.163098" i="2062247.3" sn="16.31" a="1257.47" fwhm="0.000724" res="462696.1" algo="FTMS"/>
<pk mz="335.171086" i="1308265.4" sn="9.45" a="977.79" fwhm="0.001035" res="323864.7" algo="FTMS"/>
<pk mz="335.199478" i="1738929.1" sn="13.37" a="1035.79" fwhm="0.000692" res="484480.6" algo="FTMS"/>
<pk mz="336.036105" i="2901650.5" sn="23.95" a="1726.69" fwhm="0.000682" res="492596.3" algo="FTMS"/>
<pk mz="336.044292" i="1084564.6" sn="7.41" a="456.85" fwhm="0.000605" res="555510.8" algo="FTMS"/>
<pk mz="336.072484" i="2929308.3" sn="24.20" a="1853.41" fwhm="0.000681" res="493615.6" algo="FTMS"/>
<pk mz="336.093586" i="1425185.9" sn="10.51" a="936.72" fwhm="0.000795" res="422505.0" algo="FTMS"/>
<pk mz="336.108895" i="1264038.0" sn="9.04" a="707.52" fwhm="0.000695" res="483584.6" algo="FTMS"/>
<pk mz="336.129968" i="1506987.6" sn="11.26" a="793.99" fwhm="0.000647" res="519359.7" algo="FTMS"/>
<pk mz="336.158338" i="1256627.3" sn="8.98" a="531.78" fwhm="0.000574" res="585490.0" algo="FTMS"/>
<pk mz="336.986361" i="3389842.0" sn="28.39" a="2227.75" fwhm="0.000731" res="461002.3" algo="FTMS"/>
<pk mz="337.020083" i="3692955.3" sn="31.14" a="2345.62" fwhm="0.000691" res="487657.4" algo="FTMS"/>
<pk mz="337.047804" i="1071650.6" sn="7.29" a="539.80" fwhm="0.000784" res="429932.9" algo="FTMS"/>
<pk mz="337.056514" i="7281573.0" sn="63.80" a="5273.54" fwhm="0.000734" res="459188.1" algo="FTMS"/>
<pk mz="337.067781" i="1833640.0" sn="14.23" a="1064.55" fwhm="0.000732" res="460722.4" algo="FTMS"/>
<pk mz="337.069635" i="1273768.5" sn="9.13" a="750.32" fwhm="0.000772" res="436639.0" algo="FTMS"/>
<pk mz="337.092901" i="7592878.5" sn="66.03" a="5367.30" fwhm="0.000727" res="463688.1" algo="FTMS"/>
<pk mz="337.104214" i="1389105.8" sn="10.09" a="749.34" fwhm="0.000713" res="472485.6" algo="FTMS"/>
<pk mz="337.105973" i="3442098.3" sn="28.60" a="2386.05" fwhm="0.000773" res="436011.4" algo="FTMS"/>
<pk mz="337.123810" i="1444663.0" sn="10.59" a="856.53" fwhm="0.000705" res="478081.0" algo="FTMS"/>
<pk mz="337.129291" i="5919672.5" sn="50.94" a="4058.82" fwhm="0.000713" res="472932.9" algo="FTMS"/>
<pk mz="337.142340" i="3314620.0" sn="27.45" a="1952.98" fwhm="0.000651" res="518159.3" algo="FTMS"/>
<pk mz="337.165677" i="2554818.3" sn="20.60" a="1777.09" fwhm="0.000774" res="435564.1" algo="FTMS"/>
<pk mz="337.178756" i="1935813.9" sn="15.02" a="981.55" fwhm="0.000638" res="528196.3" algo="FTMS"/>
<pk mz="337.184245" i="2386119.3" sn="19.08" a="1362.11" fwhm="0.000670" res="503044.6" algo="FTMS"/>
<pk mz="337.205424" i="5173709.0" sn="44.22" a="3796.46" fwhm="0.000770" res="437719.1" algo="FTMS"/>
<pk mz="337.215050" i="1607631.6" sn="12.06" a="835.80" fwhm="0.000664" res="508169.1" algo="FTMS"/>
<pk mz="338.051746" i="3484848.5" sn="28.99" a="2367.29" fwhm="0.000739" res="457198.5" algo="FTMS"/>
<pk mz="338.059841" i="1193906.6" sn="8.33" a="579.43" fwhm="0.000692" res="488463.4" algo="FTMS"/>
<pk mz="338.088154" i="2644154.3" sn="21.40" a="1622.12" fwhm="0.000697" res="485156.3" algo="FTMS"/>
<pk mz="338.096199" i="1053628.4" sn="7.06" a="471.52" fwhm="0.000625" res="541058.2" algo="FTMS"/>
<pk mz="338.124457" i="1356483.9" sn="9.79" a="682.57" fwhm="0.000651" res="519049.2" algo="FTMS"/>
<pk mz="338.132712" i="1070662.1" sn="7.22" a="464.54" fwhm="0.000655" res="516227.1" algo="FTMS"/>
<pk mz="338.377025" i="1080839.8" sn="7.31" a="647.05" fwhm="0.000826" res="409762.1" algo="FTMS"/>
<pk mz="338.887278" i="3701136.5" sn="30.93" a="2564.01" fwhm="0.000734" res="461595.1" algo="FTMS"/>
<pk mz="339.035770" i="4111288.3" sn="34.63" a="2637.36" fwhm="0.000697" res="486224.7" algo="FTMS"/>
<pk mz="339.072155" i="8481218.0" sn="74.04" a="6224.31" fwhm="0.000750" res="452121.1" algo="FTMS"/>
<pk mz="339.083501" i="1434437.1" sn="10.49" a="902.45" fwhm="0.000792" res="428123.8" algo="FTMS"/>
<pk mz="339.102996" i="1293514.4" sn="9.22" a="583.28" fwhm="0.000649" res="522718.7" algo="FTMS"/>
<pk mz="339.108540" i="8022476.0" sn="69.90" a="5682.74" fwhm="0.000700" res="484599.0" algo="FTMS"/>
<pk mz="339.121572" i="2491855.3" sn="20.03" a="1640.65" fwhm="0.000710" res="477733.1" algo="FTMS"/>
<pk mz="339.144927" i="4271061.5" sn="36.07" a="2929.67" fwhm="0.000724" res="468286.6" algo="FTMS"/>
<pk mz="339.158011" i="2386393.0" sn="19.08" a="1638.39" fwhm="0.000754" res="450104.9" algo="FTMS"/>
<pk mz="339.163505" i="2434010.5" sn="19.51" a="1526.70" fwhm="0.000728" res="465981.9" algo="FTMS"/>
<pk mz="339.175745" i="1102429.8" sn="7.50" a="538.92" fwhm="0.000721" res="470644.0" algo="FTMS"/>
<pk mz="339.181306" i="2430943.3" sn="19.48" a="1363.59" fwhm="0.000658" res="515525.6" algo="FTMS"/>
<pk mz="339.185965" i="1897184.5" sn="14.67" a="978.73" fwhm="0.000650" res="521478.9" algo="FTMS"/>
<pk mz="339.199880" i="251601376.0" z="-1" sn="2266.41" a="179882.42" fwhm="0.000724" res="468825.8" algo="FTMS" component_name="D" deconvoluted_molecular_mass="339.200256" deconvoluted_isotopic_mass="339.200246"/>
<pk mz="340.039142" i="1302596.8" sn="9.30" a="829.79" fwhm="0.000934" res="363875.8" algo="FTMS"/>
<pk mz="340.067457" i="2657484.3" sn="21.52" a="1803.81" fwhm="0.000756" res="449724.0" algo="FTMS"/>
<pk mz="340.080489" i="1196239.8" sn="8.34" a="529.64" fwhm="0.000586" res="580171.9" algo="FTMS"/>
<pk mz="340.103821" i="1782230.0" sn="13.63" a="1203.18" fwhm="0.000802" res="424221.3" algo="FTMS"/>
<pk mz="340.111876" i="1528280.1" sn="11.34" a="685.75" fwhm="0.000671" res="506579.9" algo="FTMS"/>
<pk mz="340.140154" i="1244511.8" sn="8.78" a="834.74" fwhm="0.000888" res="383047.1" algo="FTMS"/>
<pk mz="340.203297" i="39711472.0" z="-1" sn="355.66" a="29986.18" fwhm="0.000740" res="459876.9" algo="FTMS" component_name="D" deconvoluted_molecular_mass="339.200256" deconvoluted_isotopic_mass="340.203664"/>
<pk mz="340.605836" i="1141404.0" sn="7.85" a="788.55" fwhm="0.001117" res="305063.8" algo="FTMS"/>
<pk mz="340.885254" i="7062438.5" sn="61.24" a="4838.85" fwhm="0.000719" res="474171.6" algo="FTMS"/>
<pk mz="341.015035" i="1185353.0" sn="8.24" a="515.02" fwhm="0.000661" res="515928.6" algo="FTMS"/>
<pk mz="341.051459" i="5059538.5" sn="43.18" a="3469.12" fwhm="0.000707" res="482174.0" algo="FTMS"/>
<pk mz="341.087812" i="8862684.0" sn="77.47" a="6395.11" fwhm="0.000731" res="466523.8" algo="FTMS"/>
<pk mz="341.124182" i="8300518.0" sn="72.40" a="6287.20" fwhm="0.000768" res="444046.9" algo="FTMS"/>
<pk mz="341.137220" i="1477353.5" sn="10.88" a="706.17" fwhm="0.000592" res="576678.4" algo="FTMS"/>
<pk mz="341.142847" i="1062123.0" sn="7.13" a="513.78" fwhm="0.000733" res="465364.8" algo="FTMS"/>
<pk mz="341.160566" i="7307247.5" sn="63.45" a="5260.53" fwhm="0.000752" res="453429.5" algo="FTMS"/>
<pk mz="341.179188" i="6352884.5" sn="54.84" a="4762.04" fwhm="0.000765" res="445847.5" algo="FTMS"/>
<pk mz="341.195707" i="8686585.0" sn="75.89" a="6502.99" fwhm="0.000770" res="442901.1" algo="FTMS"/>
<pk mz="341.196910" i="4009977.5" sn="33.71" a="2720.44" fwhm="0.000739" res="461590.4" algo="FTMS"/>
<pk mz="341.204221" i="1311227.4" sn="9.38" a="628.27" fwhm="0.000611" res="558407.8" algo="FTMS"/>
<pk mz="341.206607" i="4212220.0" z="-1" sn="35.54" a="2841.37" fwhm="0.000737" res="463271.5" algo="FTMS" component_name="D" deconvoluted_molecular_mass="339.200256" deconvoluted_isotopic_mass="341.206977"/>
<pk mz="341.233256" i="1214595.0" sn="8.51" a="583.75" fwhm="0.000641" res="532138.7" algo="FTMS"/>
<pk mz="342.046657" i="1472731.1" sn="10.83" a="941.06" fwhm="0.000857" res="398901.3" algo="FTMS"/>
<pk mz="342.054701" i="1234653.3" sn="8.68" a="584.45" fwhm="0.000668" res="511854.0" algo="FTMS"/>
<pk mz="342.083012" i="2438628.8" sn="19.54" a="1524.73" fwhm="0.000744" res="459680.5" algo="FTMS"/>
<pk mz="342.091212" i="1583334.9" sn="11.83" a="850.23" fwhm="0.000665" res="514796.8" algo="FTMS"/>
<pk mz="342.127495" i="1525232.5" sn="11.30" a="871.35" fwhm="0.000726" res="471382.5" algo="FTMS"/>
<pk mz="342.155741" i="1362296.0" sn="9.84" a="717.56" fwhm="0.000776" res="441169.2" algo="FTMS"/>
<pk mz="342.163894" i="1744634.1" sn="13.28" a="924.32" fwhm="0.000692" res="494347.9" algo="FTMS"/>
<pk mz="342.167070" i="3041019.0" sn="24.97" a="1875.22" fwhm="0.000706" res="484936.5" algo="FTMS"/>
<pk mz="342.182662" i="1473663.1" sn="10.84" a="832.37" fwhm="0.000780" res="438961.2" algo="FTMS"/>
<pk mz="342.761021" i="1202072.1" sn="8.39" a="731.56" fwhm="0.000768" res="446570.1" algo="FTMS"/>
<pk mz="342.883197" i="3416504.5" sn="28.36" a="2422.76" fwhm="0.000766" res="447882.5" algo="FTMS"/>
<pk mz="343.030669" i="2455263.5" sn="19.69" a="1516.80" fwhm="0.000738" res="464587.6" algo="FTMS"/>
<pk mz="343.045933" i="1347043.5" sn="9.70" a="749.43" fwhm="0.000710" res="482989.8" algo="FTMS"/>
<pk mz="343.067084" i="5329385.0" sn="45.61" a="3720.87" fwhm="0.000733" res="467736.7" algo="FTMS"/>
<pk mz="343.082363" i="2026477.0" sn="15.82" a="1371.90" fwhm="0.000776" res="441930.6" algo="FTMS"/>
<pk mz="343.103463" i="8816115.0" sn="77.05" a="6756.91" fwhm="0.000770" res="445755.0" algo="FTMS"/>
<pk mz="343.114684" i="1230325.6" sn="8.64" a="712.36" fwhm="0.000777" res="441872.9" algo="FTMS"/>
<pk mz="343.118729" i="1075574.6" sn="7.25" a="458.92" fwhm="0.000617" res="556040.2" algo="FTMS"/>
<pk mz="343.138919" i="1459196.0" sn="10.71" a="556.97" fwhm="0.000450" res="763228.5" algo="FTMS"/>
<pk mz="343.139842" i="10814972.0" sn="95.07" a="7857.13" fwhm="0.000746" res="460057.6" algo="FTMS"/>
<pk mz="343.151082" i="1595007.1" sn="11.93" a="1030.19" fwhm="0.000799" res="429446.8" algo="FTMS"/>
<pk mz="343.158443" i="1600001.1" sn="11.98" a="1154.77" fwhm="0.000816" res="420388.2" algo="FTMS"/>
<pk mz="343.168146" i="16543236.0" z="-1" sn="146.73" a="12846.14" fwhm="0.000770" res="445853.5" algo="FTMS" component_name="BA" deconvoluted_molecular_mass="343.168528" deconvoluted_isotopic_mass="343.168521"/>
<pk mz="343.176217" i="8664582.0" sn="75.68" a="6592.72" fwhm="0.000758" res="452869.9" algo="FTMS"/>
<pk mz="343.212623" i="4561935.5" sn="38.69" a="3217.65" fwhm="0.000759" res="452158.8" algo="FTMS"/>
<pk mz="343.248964" i="3344921.0" sn="27.71" a="2252.98" fwhm="0.000775" res="442978.7" algo="FTMS"/>
<pk mz="344.041245" i="1758185.5" sn="13.24" a="901.72" fwhm="0.000687" res="500629.7" algo="FTMS"/>
<pk mz="344.077563" i="1587187.0" sn="11.72" a="743.53" fwhm="0.000660" res="521460.1" algo="FTMS"/>
<pk mz="344.106741" i="1796346.6" sn="13.58" a="1032.62" fwhm="0.000729" res="471824.1" algo="FTMS"/>
<pk mz="344.135051" i="2509826.0" sn="19.93" a="1537.20" fwhm="0.000716" res="480455.2" algo="FTMS"/>
<pk mz="344.143174" i="2188548.3" sn="17.07" a="1389.91" fwhm="0.000774" res="444897.2" algo="FTMS"/>
<pk mz="344.146353" i="1098117.0" sn="7.36" a="652.77" fwhm="0.000913" res="376965.4" algo="FTMS"/>
<pk mz="344.171526" i="3903243.8" z="-1" sn="32.35" a="2791.65" fwhm="0.000763" res="451253.8" algo="FTMS" component_name="BA" deconvoluted_molecular_mass="343.168528" deconvoluted_isotopic_mass="344.171903"/>
<pk mz="344.179599" i="1837325.8" sn="13.94" a="980.35" fwhm="0.000661" res="520816.6" algo="FTMS"/>
<pk mz="344.182740" i="2855182.5" sn="23.01" a="1840.33" fwhm="0.000715" res="481526.8" algo="FTMS"/>
<pk mz="344.758986" i="3225509.5" sn="26.31" a="2196.67" fwhm="0.000755" res="456707.8" algo="FTMS"/>
<pk mz="345.025196" i="2523627.0" sn="20.05" a="1572.06" fwhm="0.000706" res="488599.9" algo="FTMS"/>
<pk mz="345.036504" i="1394158.0" sn="9.99" a="797.32" fwhm="0.000693" res="497966.3" algo="FTMS"/>
<pk mz="345.046388" i="2593520.5" sn="20.68" a="1647.77" fwhm="0.000747" res="462147.9" algo="FTMS"/>
<pk mz="345.061590" i="2681332.5" sn="21.46" a="1631.71" fwhm="0.000716" res="481642.0" algo="FTMS"/>
<pk mz="345.072849" i="1569783.5" sn="11.56" a="899.15" fwhm="0.000707" res="487842.5" algo="FTMS"/>
<pk mz="345.082726" i="3761658.0" sn="31.08" a="2550.47" fwhm="0.000720" res="479434.5" algo="FTMS"/>
<pk mz="345.097956" i="2128382.0" sn="16.53" a="1273.68" fwhm="0.000694" res="497252.5" algo="FTMS"/>
<pk mz="345.119124" i="6900739.5" sn="59.05" a="5049.79" fwhm="0.000735" res="469601.0" algo="FTMS"/>
<pk mz="345.130299" i="2502662.5" sn="19.87" a="1724.38" fwhm="0.000821" res="420125.3" algo="FTMS"/>
<pk mz="345.134315" i="1481095.5" sn="10.77" a="919.82" fwhm="0.000779" res="442977.7" algo="FTMS"/>
<pk mz="345.145635" i="1073034.5" sn="7.13" a="440.35" fwhm="0.000708" res="487249.8" algo="FTMS"/>
<pk mz="345.147416" i="3009547.0" sn="24.38" a="2121.45" fwhm="0.000802" res="430391.7" algo="FTMS"/>
<pk mz="345.155484" i="9914381.0" sn="85.89" a="7700.79" fwhm="0.000780" res="442610.5" algo="FTMS"/>
<pk mz="345.165173" i="5866511.5" sn="49.83" a="4306.80" fwhm="0.000761" res="453537.9" algo="FTMS"/>
<pk mz="345.183938" i="1158292.5" sn="7.89" a="508.20" fwhm="0.000645" res="534942.1" algo="FTMS"/>
<pk mz="345.191878" i="5083158.5" sn="42.86" a="4062.15" fwhm="0.000832" res="414973.8" algo="FTMS"/>
<pk mz="345.228227" i="5220896.0" sn="44.08" a="4172.34" fwhm="0.000805" res="428849.3" algo="FTMS"/>
<pk mz="345.264577" i="1322793.5" sn="9.36" a="693.97" fwhm="0.000743" res="464380.8" algo="FTMS"/>
<pk mz="346.020435" i="1311726.1" sn="9.26" a="613.13" fwhm="0.000713" res="485618.5" algo="FTMS"/>
<pk mz="346.056862" i="3204343.5" sn="26.12" a="2533.83" fwhm="0.000837" res="413254.5" algo="FTMS"/>
<pk mz="346.086124" i="1089535.1" sn="7.28" a="590.99" fwhm="0.000719" res="481639.8" algo="FTMS"/>
<pk mz="346.093240" i="1789185.0" sn="13.51" a="980.38" fwhm="0.000678" res="510098.8" algo="FTMS"/>
<pk mz="346.104457" i="1150211.9" sn="7.82" a="542.53" fwhm="0.000711" res="486701.3" algo="FTMS"/>
<pk mz="346.114352" i="1993734.4" sn="15.33" a="1319.13" fwhm="0.000802" res="431451.5" algo="FTMS"/>
<pk mz="346.150774" i="2372623.8" sn="18.71" a="1483.58" fwhm="0.000720" res="480891.4" algo="FTMS"/>
<pk mz="346.158812" i="2006546.0" sn="15.45" a="1181.09" fwhm="0.000727" res="475939.1" algo="FTMS"/>
<pk mz="346.162041" i="2308626.8" sn="18.14" a="1361.78" fwhm="0.000719" res="481707.7" algo="FTMS"/>
<pk mz="346.168524" i="1364884.5" sn="9.73" a="785.57" fwhm="0.000754" res="459353.3" algo="FTMS"/>
<pk mz="346.231651" i="1290788.9" sn="9.07" a="587.54" fwhm="0.000640" res="541121.1" algo="FTMS"/>
<pk mz="346.757001" i="2977708.8" sn="24.10" a="2175.19" fwhm="0.000798" res="434543.6" algo="FTMS"/>
<pk mz="346.805331" i="1648057.1" sn="12.25" a="1069.43" fwhm="0.000810" res="427941.1" algo="FTMS"/>
<pk mz="347.004489" i="1849324.5" sn="14.04" a="979.26" fwhm="0.000678" res="511515.6" algo="FTMS"/>
<pk mz="347.040875" i="4143093.8" sn="34.48" a="3081.27" fwhm="0.000794" res="437182.9" algo="FTMS"/>
<pk mz="347.052165" i="1997048.8" sn="15.36" a="1200.09" fwhm="0.000737" res="470838.7" algo="FTMS"/>
<pk mz="347.062047" i="1908475.4" sn="14.57" a="1163.51" fwhm="0.000734" res="472704.1" algo="FTMS"/>
<pk mz="347.063323" i="1705723.6" sn="12.76" a="1010.74" fwhm="0.000724" res="479247.9" algo="FTMS"/>
<pk mz="347.077237" i="4576767.0" sn="38.34" a="3390.53" fwhm="0.000787" res="441247.7" algo="FTMS"/>
<pk mz="347.088475" i="3126786.0" sn="25.42" a="2043.55" fwhm="0.000734" res="472840.7" algo="FTMS"/>
<pk mz="347.090312" i="3510274.5" sn="28.84" a="2319.21" fwhm="0.000723" res="480189.3" algo="FTMS"/>
<pk mz="347.098388" i="2621956.8" sn="20.93" a="1656.52" fwhm="0.000719" res="483010.1" algo="FTMS"/>
<pk mz="347.113614" i="3881480.5" sn="32.15" a="2734.03" fwhm="0.000758" res="458004.4" algo="FTMS"/>
<pk mz="347.117096" i="1228681.5" sn="8.51" a="860.19" fwhm="0.000860" res="403559.4" algo="FTMS"/>
<pk mz="347.124673" i="1185355.4" sn="8.13" a="776.48" fwhm="0.000914" res="379631.6" algo="FTMS"/>
<pk mz="347.126726" i="3351052.0" sn="27.42" a="2368.56" fwhm="0.000796" res="436053.2" algo="FTMS"/>
<pk mz="347.134751" i="4757006.0" sn="39.95" a="3452.91" fwhm="0.000767" res="452527.1" algo="FTMS"/>
<pk mz="347.144363" i="1301648.5" sn="9.16" a="795.77" fwhm="0.000865" res="401166.3" algo="FTMS"/>
<pk mz="347.150014" i="2389522.0" sn="18.86" a="1579.84" fwhm="0.000749" res="463585.3" algo="FTMS"/>
<pk mz="347.163129" i="1238421.4" sn="8.60" a="650.39" fwhm="0.000709" res="489508.1" algo="FTMS"/>
<pk mz="347.171133" i="4214807.5" sn="35.12" a="2978.40" fwhm="0.000762" res="455757.0" algo="FTMS"/>
<pk mz="347.186302" i="1078811.3" sn="7.18" a="565.55" fwhm="0.000758" res="457828.1" algo="FTMS"/>
<pk mz="347.199488" i="2614814.8" sn="20.86" a="1772.12" fwhm="0.000769" res="451706.2" algo="FTMS"/>
<pk mz="347.207380" i="1535264.8" sn="11.25" a="795.65" fwhm="0.000662" res="524541.6" algo="FTMS"/>
<pk mz="348.036017" i="2824949.3" sn="22.73" a="2073.63" fwhm="0.000803" res="433486.8" algo="FTMS"/>
<pk mz="348.072436" i="3433214.8" sn="28.15" a="2503.21" fwhm="0.000803" res="433324.2" algo="FTMS"/>
<pk mz="348.093630" i="2959108.0" sn="23.93" a="2220.09" fwhm="0.000792" res="439747.2" algo="FTMS"/>
<pk mz="348.108812" i="2017800.0" sn="15.54" a="1176.36" fwhm="0.000719" res="484151.4" algo="FTMS"/>
<pk mz="348.130000" i="3622669.5" sn="29.84" a="2862.91" fwhm="0.000845" res="411928.2" algo="FTMS"/>
<pk mz="348.166393" i="1059862.6" sn="7.01" a="422.42" fwhm="0.000586" res="594225.6" algo="FTMS"/>
<pk mz="348.754860" i="1944748.9" sn="14.89" a="1143.95" fwhm="0.000737" res="473470.3" algo="FTMS"/>
<pk mz="348.803301" i="1076153.3" sn="7.15" a="625.40" fwhm="0.000770" res="453277.3" algo="FTMS"/>
<pk mz="349.020148" i="4851696.5" sn="40.78" a="3577.71" fwhm="0.000784" res="445188.5" algo="FTMS"/>
<pk mz="349.031247" i="1439347.3" sn="10.39" a="938.10" fwhm="0.000837" res="417206.8" algo="FTMS"/>
<pk mz="349.055180" i="5403641.5" sn="45.70" a="3962.67" fwhm="0.000788" res="442898.0" algo="FTMS"/>
<pk mz="349.056515" i="5808121.5" sn="49.30" a="4369.79" fwhm="0.000790" res="441640.3" algo="FTMS"/>
<pk mz="349.067765" i="3025916.5" sn="24.52" a="1959.73" fwhm="0.000726" res="480733.7" algo="FTMS"/>
<pk mz="349.092903" i="7391235.0" sn="63.41" a="5565.22" fwhm="0.000781" res="446734.9" algo="FTMS"/>
<pk mz="349.105947" i="48237576.0" z="-1" sn="427.28" a="39647.24" fwhm="0.000790" res="441976.1" algo="FTMS" component_name="L" deconvoluted_molecular_mass="349.106339" deconvoluted_isotopic_mass="349.106335"/>
<pk mz="349.129262" i="5164044.0" sn="43.57" a="3967.52" fwhm="0.000813" res="429683.0" algo="FTMS"/>
<pk mz="349.142349" i="5462031.5" sn="46.22" a="4332.78" fwhm="0.000790" res="441982.7" algo="FTMS"/>
<pk mz="349.150380" i="1448849.5" sn="10.47" a="865.01" fwhm="0.000823" res="424440.5" algo="FTMS"/>
<pk mz="349.165720" i="3226133.5" sn="26.30" a="2032.89" fwhm="0.000704" res="495750.8" algo="FTMS"/>
<pk mz="349.178700" i="2087192.6" sn="16.16" a="1242.23" fwhm="0.000736" res="474498.3" algo="FTMS"/>
<pk mz="349.196556" i="1142685.3" sn="7.74" a="534.86" fwhm="0.000651" res="536077.8" algo="FTMS"/>
<pk mz="349.202119" i="1428254.6" sn="10.29" a="685.76" fwhm="0.000700" res="498807.2" algo="FTMS"/>
<pk mz="349.205432" i="1881631.5" sn="14.33" a="1172.41" fwhm="0.000729" res="478914.1" algo="FTMS"/>
<pk mz="349.215106" i="5104674.0" sn="43.04" a="3779.91" fwhm="0.000775" res="450495.2" algo="FTMS"/>
<pk mz="350.015275" i="1654252.6" sn="12.30" a="870.02" fwhm="0.000643" res="544406.3" algo="FTMS"/>
<pk mz="350.030770" i="1060592.6" sn="7.01" a="504.40" fwhm="0.000691" res="506790.7" algo="FTMS"/>
<pk mz="350.051780" i="3534582.0" sn="29.05" a="2453.39" fwhm="0.000777" res="450738.4" algo="FTMS"/>
<pk mz="350.054571" i="1427958.6" sn="10.28" a="797.92" fwhm="0.000712" res="491415.0" algo="FTMS"/>
<pk mz="350.059841" i="1355640.0" sn="9.64" a="1022.51" fwhm="0.000870" res="402365.5" algo="FTMS"/>
<pk mz="350.088106" i="2627327.0" sn="20.97" a="1796.01" fwhm="0.000771" res="454144.8" algo="FTMS"/>
<pk mz="350.096281" i="1139713.1" sn="7.72" a="551.50" fwhm="0.000782" res="447833.5" algo="FTMS"/>
<pk mz="350.109315" i="8303876.5" z="-1" sn="71.54" a="6615.38" fwhm="0.000793" res="441499.3" algo="FTMS" component_name="L" deconvoluted_molecular_mass="349.106339" deconvoluted_isotopic_mass="350.109705"/>
<pk mz="350.124447" i="1949192.3" sn="14.93" a="1313.00" fwhm="0.000831" res="421552.1" algo="FTMS"/>
<pk mz="350.132645" i="1246730.4" sn="8.67" a="632.94" fwhm="0.000690" res="507759.7" algo="FTMS"/>
<pk mz="350.145732" i="1846285.6" sn="14.01" a="1197.22" fwhm="0.000748" res="468328.0" algo="FTMS"/>
<pk mz="350.218452" i="1185952.0" sn="8.13" a="536.70" fwhm="0.000688" res="508829.4" algo="FTMS"/>
<pk mz="351.035760" i="6512110.0" sn="54.88" a="5105.48" fwhm="0.000785" res="446939.7" algo="FTMS"/>
<pk mz="351.046987" i="1543408.8" sn="11.17" a="913.52" fwhm="0.000744" res="471789.6" algo="FTMS"/>
<pk mz="351.052032" i="1857778.0" sn="13.93" a="1422.82" fwhm="0.000918" res="382399.5" algo="FTMS"/>
<pk mz="351.072172" i="8234487.0" sn="70.03" a="6128.61" fwhm="0.000774" res="453384.8" algo="FTMS"/>
<pk mz="351.083364" i="2425593.8" sn="18.93" a="1576.18" fwhm="0.000745" res="471167.2" algo="FTMS"/>
<pk mz="351.085220" i="2006010.4" sn="15.24" a="1440.13" fwhm="0.000779" res="450575.2" algo="FTMS"/>
<pk mz="351.103005" i="13315583.0" sn="114.73" a="10365.65" fwhm="0.000791" res="444123.1" algo="FTMS"/>
<pk mz="351.108540" i="10275328.0" sn="87.98" a="8299.02" fwhm="0.000815" res="430921.2" algo="FTMS"/>
<pk mz="351.119741" i="1158787.0" sn="7.78" a="674.25" fwhm="0.000786" res="446628.6" algo="FTMS"/>
<pk mz="351.121586" i="5622275.5" sn="47.05" a="4161.08" fwhm="0.000789" res="445246.0" algo="FTMS"/>
<pk mz="351.139460" i="1718024.0" sn="12.70" a="1076.85" fwhm="0.000748" res="469437.5" algo="FTMS"/>
<pk mz="351.144938" i="5555721.5" sn="46.46" a="4177.32" fwhm="0.000794" res="442098.5" algo="FTMS"/>
<pk mz="351.158022" i="3131404.5" sn="25.14" a="2528.46" fwhm="0.000895" res="392513.6" algo="FTMS"/>
<pk mz="351.181295" i="2033682.5" sn="15.48" a="1270.73" fwhm="0.000748" res="469469.1" algo="FTMS"/>
<pk mz="351.194407" i="2445845.8" sn="19.11" a="1797.62" fwhm="0.000829" res="423627.8" algo="FTMS"/>
<pk mz="351.212274" i="1428506.3" sn="10.16" a="770.69" fwhm="0.000706" res="497553.6" algo="FTMS"/>
<pk mz="351.221102" i="5408284.5" sn="45.17" a="4245.40" fwhm="0.000809" res="434203.1" algo="FTMS"/>
<pk mz="351.230757" i="1262878.9" sn="8.70" a="588.71" fwhm="0.000613" res="573290.6" algo="FTMS"/>
<pk mz="352.031077" i="1999847.4" sn="15.18" a="1158.17" fwhm="0.000719" res="489450.5" algo="FTMS"/>
<pk mz="352.039221" i="1294185.4" sn="8.97" a="758.05" fwhm="0.000759" res="463975.5" algo="FTMS"/>
<pk mz="352.067438" i="2942192.5" sn="23.47" a="2077.62" fwhm="0.000777" res="452867.8" algo="FTMS"/>
<pk mz="352.075467" i="2165746.5" sn="16.64" a="1389.63" fwhm="0.000779" res="451716.8" algo="FTMS"/>
<pk mz="352.103773" i="2735609.5" sn="21.65" a="1978.93" fwhm="0.000830" res="424337.0" algo="FTMS"/>
<pk mz="352.106326" i="2289146.3" sn="17.73" a="1525.83" fwhm="0.000768" res="458601.7" algo="FTMS"/>
<pk mz="352.111874" i="1426427.6" sn="10.14" a="678.52" fwhm="0.000680" res="518159.9" algo="FTMS"/>
<pk mz="352.124935" i="1396990.9" sn="9.88" a="798.49" fwhm="0.000703" res="500856.9" algo="FTMS"/>
<pk mz="352.140266" i="1594626.6" sn="11.62" a="870.98" fwhm="0.000706" res="498459.2" algo="FTMS"/>
<pk mz="352.148313" i="1277700.6" sn="8.83" a="764.86" fwhm="0.000772" res="456030.7" algo="FTMS"/>
<pk mz="353.015049" i="1851356.8" sn="13.87" a="1134.93" fwhm="0.000769" res="459080.1" algo="FTMS"/>
<pk mz="353.051398" i="9222118.0" sn="78.71" a="7462.63" fwhm="0.000805" res="438426.5" algo="FTMS"/>
<pk mz="353.062737" i="1209576.6" sn="8.23" a="594.01" fwhm="0.000686" res="514899.7" algo="FTMS"/>
<pk mz="353.087786" i="11108335.0" sn="95.31" a="9648.67" fwhm="0.000855" res="413063.1" algo="FTMS"/>
<pk mz="353.099014" i="1706225.6" sn="12.60" a="873.33" fwhm="0.000658" res="536991.8" algo="FTMS"/>
<pk mz="353.100829" i="1750514.0" sn="12.99" a="1068.55" fwhm="0.000761" res="464195.2" algo="FTMS"/>
<pk mz="353.118621" i="1869558.5" sn="14.03" a="1335.51" fwhm="0.000856" res="412550.7" algo="FTMS"/>
<pk mz="353.124192" i="9570296.0" sn="81.78" a="7749.92" fwhm="0.000822" res="429450.6" algo="FTMS"/>
<pk mz="353.137216" i="3713531.0" sn="30.25" a="2746.73" fwhm="0.000808" res="437256.9" algo="FTMS"/>
<pk mz="353.160559" i="5273601.0" sn="43.98" a="4160.49" fwhm="0.000804" res="439078.7" algo="FTMS"/>
<pk mz="353.173638" i="1787908.1" sn="13.31" a="1159.40" fwhm="0.000797" res="443020.5" algo="FTMS"/>
<pk mz="353.179334" i="1131269.6" sn="7.54" a="388.27" fwhm="0.000544" res="648860.5" algo="FTMS"/>
<pk mz="353.197004" i="1625098.0" sn="11.88" a="1039.65" fwhm="0.000805" res="438782.0" algo="FTMS"/>
<pk mz="353.200300" i="3039754.8" sn="24.33" a="2329.96" fwhm="0.000824" res="428627.2" algo="FTMS"/>
<pk mz="353.210042" i="2646797.3" sn="20.87" a="1985.59" fwhm="0.000846" res="417399.1" algo="FTMS"/>
<pk mz="353.215546" i="2963470.5" sn="23.66" a="2141.92" fwhm="0.000812" res="434970.9" algo="FTMS"/>
<pk mz="354.046714" i="1794780.8" sn="13.37" a="1142.78" fwhm="0.000914" res="387154.9" algo="FTMS"/>
<pk mz="354.054799" i="1691102.8" sn="12.46" a="989.40" fwhm="0.000724" res="488810.6" algo="FTMS"/>
<pk mz="354.083055" i="2989285.8" sn="23.88" a="2151.60" fwhm="0.000806" res="439187.7" algo="FTMS"/>
<pk mz="354.091123" i="2078183.8" sn="15.87" a="1316.60" fwhm="0.000766" res="462527.5" algo="FTMS"/>
<pk mz="354.094306" i="1112296.5" sn="7.37" a="715.63" fwhm="0.000836" res="423667.5" algo="FTMS"/>
<pk mz="354.096171" i="1298665.0" sn="9.01" a="664.81" fwhm="0.000650" res="544588.7" algo="FTMS"/>
<pk mz="354.119501" i="1771758.8" sn="13.17" a="1187.65" fwhm="0.000798" res="443948.3" algo="FTMS"/>
<pk mz="354.127540" i="2140144.8" sn="16.41" a="1611.22" fwhm="0.000871" res="406677.9" algo="FTMS"/>
<pk mz="354.164017" i="1079289.8" sn="7.08" a="476.85" fwhm="0.000692" res="511493.6" algo="FTMS"/>
<pk mz="355.009581" i="1189962.5" sn="8.05" a="768.23" fwhm="0.000839" res="423356.7" algo="FTMS"/>
<pk mz="355.030762" i="3511759.8" sn="28.48" a="2533.18" fwhm="0.000782" res="454094.8" algo="FTMS"/>
<pk mz="355.067062" i="11887065.0" sn="102.15" a="9954.17" fwhm="0.000841" res="422091.8" algo="FTMS"/>
<pk mz="355.078342" i="1631451.5" sn="11.93" a="938.00" fwhm="0.000695" res="510895.4" algo="FTMS"/>
<pk mz="355.103448" i="12212706.0" sn="105.02" a="9597.30" fwhm="0.000801" res="443417.5" algo="FTMS"/>
<pk mz="355.114594" i="1623524.4" sn="11.86" a="1080.92" fwhm="0.000834" res="425724.5" algo="FTMS"/>
<pk mz="355.116433" i="1461732.9" sn="10.44" a="1118.10" fwhm="0.001003" res="353976.4" algo="FTMS"/>
<pk mz="355.134212" i="1259753.3" sn="8.66" a="597.15" fwhm="0.000772" res="460290.5" algo="FTMS"/>
<pk mz="355.139831" i="8350186.5" sn="71.04" a="6706.49" fwhm="0.000814" res="436349.1" algo="FTMS"/>
<pk mz="355.152913" i="2524654.0" sn="19.79" a="1636.68" fwhm="0.000759" res="467632.0" algo="FTMS"/>
<pk mz="355.158447" i="1603055.3" sn="11.68" a="887.32" fwhm="0.000711" res="499862.8" algo="FTMS"/>
<pk mz="355.176201" i="6190579.5" sn="52.04" a="5013.95" fwhm="0.000825" res="430735.2" algo="FTMS"/>
<pk mz="355.194831" i="2224376.3" sn="17.15" a="1596.85" fwhm="0.000859" res="413604.5" algo="FTMS"/>
<pk mz="355.212620" i="2434044.5" sn="18.99" a="1546.38" fwhm="0.000783" res="453623.1" algo="FTMS"/>
<pk mz="356.062341" i="2422989.5" sn="18.89" a="1680.08" fwhm="0.000784" res="454422.1" algo="FTMS"/>
<pk mz="356.070379" i="2065615.5" sn="15.75" a="1340.21" fwhm="0.000814" res="437656.7" algo="FTMS"/>
<pk mz="356.098762" i="2278358.5" sn="17.62" a="1716.51" fwhm="0.000824" res="431999.0" algo="FTMS"/>
<pk mz="356.106875" i="1570520.4" sn="11.40" a="1065.96" fwhm="0.000819" res="434687.2" algo="FTMS"/>
<pk mz="356.111704" i="1307353.6" sn="9.08" a="838.59" fwhm="0.000799" res="445558.0" algo="FTMS"/>
<pk mz="356.135187" i="1134431.4" sn="7.56" a="725.74" fwhm="0.000911" res="390748.3" algo="FTMS"/>
<pk mz="356.143213" i="1560033.4" sn="11.30" a="785.69" fwhm="0.000690" res="515852.7" algo="FTMS"/>
<pk mz="356.146382" i="1158370.1" sn="7.77" a="601.56" fwhm="0.000757" res="470699.9" algo="FTMS"/>
<pk mz="356.171558" i="1756136.3" sn="13.03" a="1044.22" fwhm="0.000743" res="479236.6" algo="FTMS"/>
<pk mz="356.179537" i="1687530.3" sn="12.42" a="921.84" fwhm="0.000673" res="529568.8" algo="FTMS"/>
<pk mz="356.182745" i="1557483.0" sn="11.28" a="778.63" fwhm="0.000644" res="552660.0" algo="FTMS"/>
<pk mz="357.025187" i="1548473.4" sn="11.20" a="1001.66" fwhm="0.000827" res="431459.4" algo="FTMS"/>
<pk mz="357.046339" i="3803582.5" sn="31.04" a="2797.61" fwhm="0.000805" res="443706.3" algo="FTMS"/>
<pk mz="357.061510" i="1252802.3" sn="8.60" a="611.64" fwhm="0.000638" res="559889.5" algo="FTMS"/>
<pk mz="357.072951" i="1148101.0" sn="7.68" a="478.75" fwhm="0.000644" res="554362.7" algo="FTMS"/>
<pk mz="357.082739" i="8392647.0" sn="71.41" a="6679.73" fwhm="0.000814" res="438559.1" algo="FTMS"/>
<pk mz="357.098063" i="1583819.3" sn="11.51" a="989.06" fwhm="0.000798" res="447340.9" algo="FTMS"/>
<pk mz="357.111040" i="1266766.4" sn="8.72" a="991.36" fwhm="0.000904" res="394825.8" algo="FTMS"/>
<pk mz="357.119118" i="8191952.5" sn="69.64" a="6806.15" fwhm="0.000828" res="431194.7" algo="FTMS"/>
<pk mz="357.130365" i="3827667.0" sn="31.25" a="2735.78" fwhm="0.000767" res="465716.0" algo="FTMS"/>
<pk mz="357.134405" i="1336020.1" sn="9.33" a="749.61" fwhm="0.000814" res="438838.9" algo="FTMS"/>
<pk mz="357.155520" i="9993177.0" sn="85.49" a="8435.17" fwhm="0.000839" res="425913.9" algo="FTMS"/>
<pk mz="357.166635" i="1225436.0" sn="8.36" a="705.99" fwhm="0.000814" res="438581.9" algo="FTMS"/>
<pk mz="357.174081" i="1362909.8" sn="9.57" a="823.51" fwhm="0.000757" res="471597.1" algo="FTMS"/>
<pk mz="357.183750" i="1117024.1" sn="7.40" a="900.42" fwhm="0.001111" res="321481.5" algo="FTMS"/>
<pk mz="357.191896" i="7249890.0" sn="61.36" a="5868.11" fwhm="0.000812" res="439813.0" algo="FTMS"/>
<pk mz="357.228288" i="2780139.0" sn="22.03" a="2308.03" fwhm="0.000848" res="421195.4" algo="FTMS"/>
<pk mz="358.056916" i="1838773.3" sn="13.57" a="1112.53" fwhm="0.000744" res="481493.9" algo="FTMS"/>
<pk mz="358.077987" i="1141946.4" sn="7.52" a="551.67" fwhm="0.000701" res="511004.2" algo="FTMS"/>
<pk mz="358.086111" i="1214140.4" sn="8.15" a="609.07" fwhm="0.000710" res="504597.6" algo="FTMS"/>
<pk mz="358.093175" i="1282366.1" sn="8.74" a="693.45" fwhm="0.000741" res="483277.5" algo="FTMS"/>
<pk mz="358.114429" i="1410243.3" sn="9.85" a="1139.08" fwhm="0.001094" res="327308.5" algo="FTMS"/>
<pk mz="358.122570" i="1139397.3" sn="7.50" a="715.78" fwhm="0.000867" res="413029.4" algo="FTMS"/>
<pk mz="358.150805" i="1209932.1" sn="8.11" a="840.42" fwhm="0.000860" res="416523.1" algo="FTMS"/>
<pk mz="358.158795" i="1946574.1" sn="14.51" a="1200.01" fwhm="0.000752" res="476069.6" algo="FTMS"/>
<pk mz="358.195263" i="1636567.0" sn="11.82" a="946.18" fwhm="0.000721" res="496495.8" algo="FTMS"/>
<pk mz="358.198343" i="3710679.8" sn="29.83" a="2824.15" fwhm="0.000837" res="427814.0" algo="FTMS"/>
<pk mz="359.004536" i="1569435.9" sn="11.23" a="891.61" fwhm="0.000730" res="491933.7" algo="FTMS"/>
<pk mz="359.040878" i="2700708.8" sn="21.06" a="1890.51" fwhm="0.000798" res="449966.7" algo="FTMS"/>
<pk mz="359.052104" i="2171559.5" sn="16.46" a="1444.71" fwhm="0.000792" res="453229.5" algo="FTMS"/>
<pk mz="359.060068" i="1107625.4" sn="7.22" a="742.88" fwhm="0.000947" res="379147.9" algo="FTMS"/>
<pk mz="359.062004" i="3878313.8" sn="31.28" a="3036.32" fwhm="0.000823" res="436299.7" algo="FTMS"/>
<pk mz="359.077235" i="2776493.5" sn="21.72" a="1944.94" fwhm="0.000778" res="461279.4" algo="FTMS"/>
<pk mz="359.088485" i="1401776.3" sn="9.78" a="848.56" fwhm="0.000805" res="446033.2" algo="FTMS"/>
<pk mz="359.098348" i="6256050.5" sn="51.93" a="5295.85" fwhm="0.000855" res="420242.3" algo="FTMS"/>
<pk mz="359.109696" i="1169333.5" sn="7.76" a="540.76" fwhm="0.000681" res="527233.6" algo="FTMS"/>
<pk mz="359.113574" i="2130358.5" sn="16.10" a="1344.32" fwhm="0.000768" res="467685.6" algo="FTMS"/>
<pk mz="359.126722" i="1269689.6" sn="8.63" a="728.02" fwhm="0.000793" res="452826.4" algo="FTMS"/>
<pk mz="359.134763" i="9046460.0" sn="76.17" a="7454.16" fwhm="0.000830" res="432661.3" algo="FTMS"/>
<pk mz="359.145185" i="1625278.1" sn="11.72" a="1109.60" fwhm="0.000815" res="440489.0" algo="FTMS"/>
<pk mz="359.150074" i="1219263.3" sn="8.19" a="555.49" fwhm="0.000678" res="529520.3" algo="FTMS"/>
<pk mz="359.162977" i="1411522.4" sn="9.86" a="860.76" fwhm="0.000781" res="460004.6" algo="FTMS"/>
<pk mz="359.171138" i="8848836.0" sn="74.45" a="7438.88" fwhm="0.000849" res="423181.9" algo="FTMS"/>
<pk mz="359.207532" i="4661709.0" sn="38.09" a="3878.08" fwhm="0.000860" res="417791.6" algo="FTMS"/>
<pk mz="359.243995" i="2550742.0" sn="19.75" a="1934.25" fwhm="0.000880" res="408230.3" algo="FTMS"/>
<pk mz="360.036143" i="1909398.3" sn="14.18" a="1340.61" fwhm="0.000838" res="429408.5" algo="FTMS"/>
<pk mz="360.072465" i="2467999.0" sn="19.03" a="1601.21" fwhm="0.000761" res="473248.4" algo="FTMS"/>
<pk mz="360.093639" i="1294884.3" sn="8.85" a="987.98" fwhm="0.000951" res="378598.3" algo="FTMS"/>
<pk mz="360.109031" i="1412775.9" sn="9.87" a="995.43" fwhm="0.000876" res="411289.6" algo="FTMS"/>
<pk mz="360.130062" i="1594285.0" sn="11.45" a="1016.08" fwhm="0.000812" res="443698.4" algo="FTMS"/>
<pk mz="360.138038" i="1637295.0" sn="11.82" a="973.22" fwhm="0.000739" res="487352.5" algo="FTMS"/>
<pk mz="360.141306" i="2251439.8" sn="17.15" a="1605.95" fwhm="0.000842" res="427837.4" algo="FTMS"/>
<pk mz="360.166483" i="1958069.9" sn="14.61" a="1396.30" fwhm="0.000792" res="454637.1" algo="FTMS"/>
<pk mz="360.174532" i="2414775.8" sn="18.57" a="1714.78" fwhm="0.000814" res="442687.9" algo="FTMS"/>
<pk mz="360.177619" i="1230264.5" sn="8.29" a="603.90" fwhm="0.000707" res="509273.5" algo="FTMS"/>
<pk mz="360.210895" i="1279424.6" sn="8.71" a="748.31" fwhm="0.000721" res="499651.9" algo="FTMS"/>
<pk mz="361.020113" i="3426180.5" sn="27.35" a="2507.48" fwhm="0.000818" res="441550.4" algo="FTMS"/>
<pk mz="361.031354" i="2588551.3" sn="20.08" a="1719.53" fwhm="0.000754" res="478792.4" algo="FTMS"/>
<pk mz="361.056560" i="4485517.5" sn="36.55" a="3687.28" fwhm="0.000846" res="426849.2" algo="FTMS"/>
<pk mz="361.067781" i="2331024.0" sn="17.84" a="1502.79" fwhm="0.000764" res="472497.7" algo="FTMS"/>
<pk mz="361.077539" i="2267026.3" sn="17.29" a="1632.57" fwhm="0.000838" res="430932.4" algo="FTMS"/>
<pk mz="361.092908" i="6409110.0" sn="53.26" a="5001.91" fwhm="0.000819" res="440782.2" algo="FTMS"/>
<pk mz="361.104206" i="1996696.8" sn="14.94" a="1303.04" fwhm="0.000794" res="454865.1" algo="FTMS"/>
<pk mz="361.106038" i="2182041.3" sn="16.55" a="1525.46" fwhm="0.000788" res="458104.0" algo="FTMS"/>
<pk mz="361.114033" i="3783579.3" sn="30.46" a="2733.89" fwhm="0.000803" res="449943.6" algo="FTMS"/>
<pk mz="361.129321" i="3387295.0" sn="27.02" a="2363.19" fwhm="0.000779" res="463554.3" algo="FTMS"/>
<pk mz="361.142344" i="2105762.0" sn="15.89" a="1651.64" fwhm="0.000896" res="402871.8" algo="FTMS"/>
<pk mz="361.147875" i="1269923.4" sn="8.63" a="594.94" fwhm="0.000671" res="537977.7" algo="FTMS"/>
<pk mz="361.150412" i="5585828.0" sn="46.11" a="4499.71" fwhm="0.000842" res="429165.1" algo="FTMS"/>
<pk mz="361.165613" i="2366631.8" sn="18.15" a="1772.26" fwhm="0.000852" res="424134.5" algo="FTMS"/>
<pk mz="361.178671" i="1927082.8" sn="14.33" a="1647.28" fwhm="0.000913" res="395768.7" algo="FTMS"/>
<pk mz="361.186790" i="3723692.8" sn="29.94" a="2720.87" fwhm="0.000807" res="447345.9" algo="FTMS"/>
<pk mz="361.223220" i="1778613.6" sn="13.05" a="1072.92" fwhm="0.000765" res="472287.8" algo="FTMS"/>
<pk mz="362.015463" i="1235573.0" sn="8.33" a="619.55" fwhm="0.000678" res="534003.3" algo="FTMS"/>
<pk mz="362.051753" i="4945021.5" sn="40.54" a="4031.94" fwhm="0.000849" res="426229.1" algo="FTMS"/>
<pk mz="362.088162" i="4780166.5" sn="39.11" a="3987.95" fwhm="0.000875" res="413921.0" algo="FTMS"/>
<pk mz="362.096250" i="1425416.4" sn="9.98" a="921.03" fwhm="0.000871" res="415546.2" algo="FTMS"/>
<pk mz="362.109313" i="2331019.5" sn="17.84" a="1754.05" fwhm="0.000853" res="424756.4" algo="FTMS"/>
<pk mz="362.124537" i="1624975.3" sn="11.71" a="934.99" fwhm="0.000743" res="487385.2" algo="FTMS"/>
<pk mz="362.145643" i="4586644.5" sn="37.43" a="3735.90" fwhm="0.000868" res="417354.1" algo="FTMS"/>
<pk mz="362.182108" i="1174429.1" sn="7.80" a="592.59" fwhm="0.000730" res="496208.4" algo="FTMS"/>
<pk mz="363.035738" i="5190507.0" sn="42.67" a="4272.26" fwhm="0.000878" res="413260.6" algo="FTMS"/>
<pk mz="363.047016" i="1927789.6" sn="14.34" a="1198.67" fwhm="0.000765" res="474710.0" algo="FTMS"/>
<pk mz="363.072154" i="7936371.5" sn="66.52" a="6537.62" fwhm="0.000854" res="425014.9" algo="FTMS"/>
<pk mz="363.083293" i="3647350.5" sn="29.27" a="2911.28" fwhm="0.000850" res="427331.6" algo="FTMS"/>
<pk mz="363.085088" i="2297462.8" sn="17.55" a="1574.53" fwhm="0.000798" res="454763.3" algo="FTMS"/>
<pk mz="363.093157" i="1129592.8" sn="7.41" a="681.96" fwhm="0.000911" res="398760.4" algo="FTMS"/>
<pk mz="363.108535" i="7264636.5" sn="60.68" a="6125.68" fwhm="0.000855" res="424811.4" algo="FTMS"/>
<pk mz="363.119813" i="3159423.3" sn="25.03" a="2397.00" fwhm="0.000846" res="429079.2" algo="FTMS"/>
<pk mz="363.121586" i="4057471.8" sn="32.83" a="3365.36" fwhm="0.000877" res="414262.3" algo="FTMS"/>
<pk mz="363.129694" i="1836929.6" sn="13.55" a="1421.78" fwhm="0.000878" res="413449.2" algo="FTMS"/>
<pk mz="363.144927" i="4861829.5" sn="39.82" a="3880.81" fwhm="0.000847" res="428663.0" algo="FTMS"/>
<pk mz="363.158022" i="3283336.5" sn="26.11" a="2391.49" fwhm="0.000814" res="446333.0" algo="FTMS"/>
<pk mz="363.165936" i="1574282.4" sn="11.27" a="1007.23" fwhm="0.000766" res="474188.6" algo="FTMS"/>
<pk mz="363.181304" i="3217806.0" sn="25.54" a="2362.75" fwhm="0.000805" res="451302.0" algo="FTMS"/>
<pk mz="363.194399" i="2816913.3" sn="22.06" a="2075.79" fwhm="0.000815" res="445565.7" algo="FTMS"/>
<pk mz="363.221012" i="1182103.6" sn="7.86" a="796.58" fwhm="0.000909" res="399409.7" algo="FTMS"/>
<pk mz="364.030992" i="2068314.6" sn="15.56" a="1283.42" fwhm="0.000748" res="486355.9" algo="FTMS"/>
<pk mz="364.067395" i="7181923.5" sn="59.96" a="6009.51" fwhm="0.000866" res="420564.8" algo="FTMS"/>
<pk mz="364.086877" i="1095016.1" sn="7.10" a="586.13" fwhm="0.000697" res="522378.3" algo="FTMS"/>
<pk mz="364.088555" i="1109992.5" sn="7.23" a="639.60" fwhm="0.000761" res="478241.2" algo="FTMS"/>
<pk mz="364.103818" i="2628204.3" sn="20.42" a="1828.50" fwhm="0.000867" res="419792.3" algo="FTMS"/>
<pk mz="364.112014" i="1226478.1" sn="8.24" a="818.17" fwhm="0.000830" res="438555.6" algo="FTMS"/>
<pk mz="364.124934" i="2195313.3" sn="16.66" a="1661.76" fwhm="0.000867" res="420152.7" algo="FTMS"/>
<pk mz="364.140206" i="1907828.9" sn="14.16" a="1423.44" fwhm="0.000879" res="414287.3" algo="FTMS"/>
<pk mz="364.148395" i="1095542.9" sn="7.11" a="548.08" fwhm="0.000673" res="540915.2" algo="FTMS"/>
<pk mz="364.161356" i="2159482.0" sn="16.35" a="1548.34" fwhm="0.000864" res="421699.3" algo="FTMS"/>
<pk mz="365.014970" i="2651463.3" sn="20.62" a="1840.36" fwhm="0.000794" res="459638.2" algo="FTMS"/>
<pk mz="365.050332" i="1217103.9" sn="8.16" a="489.19" fwhm="0.000577" res="632885.4" algo="FTMS"/>
<pk mz="365.051420" i="7582544.0" sn="63.44" a="6394.60" fwhm="0.000858" res="425559.5" algo="FTMS"/>
<pk mz="365.062646" i="2470738.8" sn="19.05" a="1761.64" fwhm="0.000837" res="436276.8" algo="FTMS"/>
<pk mz="365.064594" i="1183571.3" sn="7.87" a="837.02" fwhm="0.001038" res="351814.5" algo="FTMS"/>
<pk mz="365.087826" i="10816345.0" sn="91.52" a="9290.01" fwhm="0.000870" res="419400.6" algo="FTMS"/>
<pk mz="365.099041" i="2493019.5" sn="19.24" a="1864.52" fwhm="0.000857" res="426242.0" algo="FTMS"/>
<pk mz="365.100881" i="4236124.0" sn="34.38" a="3540.62" fwhm="0.000824" res="442938.2" algo="FTMS"/>
<pk mz="365.118650" i="1542240.3" sn="10.98" a="978.24" fwhm="0.000826" res="442027.4" algo="FTMS"/>
<pk mz="365.124204" i="10222434.0" sn="86.37" a="8744.79" fwhm="0.000868" res="420631.2" algo="FTMS"/>
<pk mz="365.137282" i="5743461.0" sn="47.47" a="5329.87" fwhm="0.000918" res="397853.1" algo="FTMS"/>
<pk mz="365.160609" i="5113194.5" sn="42.00" a="4489.50" fwhm="0.000903" res="404531.7" algo="FTMS"/>
<pk mz="365.173654" i="2371949.5" sn="18.19" a="1457.78" fwhm="0.000741" res="492879.9" algo="FTMS"/>
<pk mz="365.196968" i="1857907.1" sn="13.73" a="1515.67" fwhm="0.000908" res="402209.4" algo="FTMS"/>
<pk mz="365.200307" i="1722483.9" sn="12.55" a="1093.31" fwhm="0.000830" res="439976.6" algo="FTMS"/>
<pk mz="365.208961" i="1314422.0" sn="9.01" a="544.44" fwhm="0.000564" res="647217.5" algo="FTMS"/>
<pk mz="365.210039" i="6089590.5" sn="50.47" a="4819.26" fwhm="0.000833" res="438516.8" algo="FTMS"/>
<pk mz="365.236743" i="2735484.8" sn="21.35" a="2014.61" fwhm="0.000845" res="432357.0" algo="FTMS"/>
<pk mz="365.246404" i="3012991.0" sn="23.44" a="2235.69" fwhm="0.000832" res="439128.0" algo="FTMS"/>
<pk mz="366.046703" i="3761727.5" sn="29.86" a="2983.96" fwhm="0.000864" res="423742.9" algo="FTMS"/>
<pk mz="366.054771" i="1567297.4" sn="11.05" a="1061.06" fwhm="0.000886" res="413201.3" algo="FTMS"/>
<pk mz="366.083056" i="3634248.0" sn="28.76" a="2876.94" fwhm="0.000864" res="423657.5" algo="FTMS"/>
<pk mz="366.091068" i="2160458.0" sn="16.14" a="1654.32" fwhm="0.000913" res="400812.3" algo="FTMS"/>
<pk mz="366.119457" i="2644561.0" sn="20.28" a="1927.90" fwhm="0.000814" res="449585.7" algo="FTMS"/>
<pk mz="366.127629" i="2248786.8" sn="16.89" a="1615.19" fwhm="0.000832" res="440312.7" algo="FTMS"/>
<pk mz="366.140593" i="1675350.0" sn="11.98" a="1041.31" fwhm="0.000781" res="468750.7" algo="FTMS"/>
<pk mz="366.155874" i="1159257.6" sn="7.56" a="568.70" fwhm="0.000704" res="519928.9" algo="FTMS"/>
<pk mz="366.213285" i="1102823.4" sn="7.07" a="638.64" fwhm="0.000777" res="471415.8" algo="FTMS"/>
<pk mz="367.030695" i="4613932.0" sn="37.16" a="3783.05" fwhm="0.000861" res="426373.0" algo="FTMS"/>
<pk mz="367.067087" i="11920693.0" sn="99.77" a="10255.09" fwhm="0.000882" res="416049.4" algo="FTMS"/>
<pk mz="367.078316" i="2622263.3" sn="20.09" a="1940.64" fwhm="0.000859" res="427180.9" algo="FTMS"/>
<pk mz="367.097950" i="1728060.0" sn="12.43" a="1141.67" fwhm="0.000839" res="437311.3" algo="FTMS"/>
<pk mz="367.103446" i="16108861.0" z="-1" sn="135.66" a="14525.11" fwhm="0.000889" res="412837.9" algo="FTMS" component_name="BG" deconvoluted_molecular_mass="367.103869" deconvoluted_isotopic_mass="367.103877"/>
<pk mz="367.114694" i="1625920.1" sn="11.55" a="1053.97" fwhm="0.000823" res="445887.9" algo="FTMS"/>
<pk mz="367.116519" i="3108672.5" sn="24.26" a="2363.81" fwhm="0.000834" res="440217.9" algo="FTMS"/>
<pk mz="367.134347" i="2301252.8" sn="17.34" a="1892.24" fwhm="0.000922" res="398400.5" algo="FTMS"/>
<pk mz="367.139863" i="9639238.0" sn="80.22" a="8157.32" fwhm="0.000858" res="428054.7" algo="FTMS"/>
<pk mz="367.152904" i="3763017.3" sn="29.87" a="3081.76" fwhm="0.000895" res="410045.4" algo="FTMS"/>
<pk mz="367.176168" i="4191054.8" sn="33.53" a="3817.76" fwhm="0.000943" res="389552.7" algo="FTMS"/>
<pk mz="367.189299" i="1460818.0" sn="10.14" a="748.44" fwhm="0.000762" res="481802.7" algo="FTMS"/>
<pk mz="367.207104" i="2044758.3" sn="15.14" a="1594.84" fwhm="0.000954" res="384861.5" algo="FTMS"/>
<pk mz="367.212552" i="1566551.6" sn="11.04" a="1136.03" fwhm="0.000874" res="420340.0" algo="FTMS"/>
<pk mz="367.215887" i="1335000.4" sn="9.06" a="793.96" fwhm="0.000839" res="437604.7" algo="FTMS"/>
<pk mz="367.225690" i="3144026.8" sn="24.56" a="2249.70" fwhm="0.000843" res="435522.9" algo="FTMS"/>
<pk mz="367.243514" i="1186271.0" sn="7.78" a="678.42" fwhm="0.000829" res="443156.6" algo="FTMS"/>
<pk mz="368.034072" i="1204509.0" sn="7.94" a="662.86" fwhm="0.000716" res="513938.4" algo="FTMS"/>
<pk mz="368.041180" i="1200286.8" sn="7.90" a="747.02" fwhm="0.000785" res="469124.3" algo="FTMS"/>
<pk mz="368.062314" i="2899491.8" sn="22.46" a="2293.70" fwhm="0.000845" res="435686.7" algo="FTMS"/>
<pk mz="368.070381" i="1796133.8" sn="13.01" a="1089.81" fwhm="0.000792" res="464785.8" algo="FTMS"/>
<pk mz="368.098662" i="3313708.5" sn="26.01" a="2473.14" fwhm="0.000822" res="447981.5" algo="FTMS"/>
<pk mz="368.106728" i="2729518.5" z="-1" sn="21.01" a="2058.93" fwhm="0.000871" res="422844.2" algo="FTMS" component_name="BG" deconvoluted_molecular_mass="367.103869" deconvoluted_isotopic_mass="368.107162"/>
<pk mz="368.111768" i="1123375.8" sn="7.24" a="464.03" fwhm="0.000631" res="583410.2" algo="FTMS"/>
<pk mz="368.135092" i="1664053.4" sn="11.88" a="1139.99" fwhm="0.000832" res="442272.3" algo="FTMS"/>
<pk mz="368.143263" i="1815607.3" sn="13.18" a="1285.56" fwhm="0.000844" res="436270.4" algo="FTMS"/>
<pk mz="368.179574" i="1182784.0" sn="7.75" a="749.71" fwhm="0.000779" res="472865.5" algo="FTMS"/>
<pk mz="369.025170" i="1153035.4" sn="7.50" a="656.73" fwhm="0.000795" res="463915.3" algo="FTMS"/>
<pk mz="369.046312" i="7146256.5" sn="58.85" a="6206.37" fwhm="0.000886" res="416595.2" algo="FTMS"/>
<pk mz="369.061648" i="1095572.1" sn="7.00" a="555.90" fwhm="0.000857" res="430664.8" algo="FTMS"/>
<pk mz="369.072669" i="1271190.8" sn="8.51" a="701.06" fwhm="0.000796" res="463582.1" algo="FTMS"/>
<pk mz="369.082740" i="15666969.0" z="-1" sn="131.87" a="13947.10" fwhm="0.000885" res="416811.8" algo="FTMS" component_name="BL" deconvoluted_molecular_mass="369.083181" deconvoluted_isotopic_mass="369.083176"/>
<pk mz="369.093914" i="1762843.9" sn="12.72" a="1189.47" fwhm="0.000865" res="426467.5" algo="FTMS"/>
<pk mz="369.119108" i="12521250.0" sn="104.91" a="11063.83" fwhm="0.000887" res="416130.4" algo="FTMS"/>
<pk mz="369.130271" i="1576740.6" sn="11.13" a="1052.11" fwhm="0.000823" res="448782.1" algo="FTMS"/>
<pk mz="369.132232" i="1875493.1" sn="13.69" a="1342.99" fwhm="0.000879" res="420139.5" algo="FTMS"/>
<pk mz="369.149906" i="1155881.4" sn="7.52" a="651.47" fwhm="0.000809" res="456485.4" algo="FTMS"/>
<pk mz="369.155508" i="9008939.0" sn="74.82" a="8055.59" fwhm="0.000889" res="415281.6" algo="FTMS"/>
<pk mz="369.168588" i="2106157.8" sn="15.66" a="1412.04" fwhm="0.000793" res="465615.9" algo="FTMS"/>
<pk mz="369.174279" i="1666351.3" sn="11.89" a="1079.32" fwhm="0.000852" res="433527.2" algo="FTMS"/>
<pk mz="369.191869" i="5167923.5" sn="41.90" a="4880.12" fwhm="0.000968" res="381469.1" algo="FTMS"/>
<pk mz="369.207190" i="1381431.1" sn="9.45" a="668.13" fwhm="0.000767" res="481584.5" algo="FTMS"/>
<pk mz="369.228246" i="2404156.3" sn="18.22" a="1594.50" fwhm="0.000790" res="467523.0" algo="FTMS"/>
<pk mz="370.020520" i="1290746.9" sn="8.67" a="742.00" fwhm="0.000775" res="477739.3" algo="FTMS"/>
<pk mz="370.041674" i="1528576.0" sn="10.71" a="956.78" fwhm="0.000829" res="446539.7" algo="FTMS"/>
<pk mz="370.056962" i="1297027.6" sn="8.73" a="722.08" fwhm="0.000804" res="460316.8" algo="FTMS"/>
<pk mz="370.068097" i="1407238.4" sn="9.67" a="868.35" fwhm="0.000832" res="444672.7" algo="FTMS"/>
<pk mz="370.077986" i="2930696.8" sn="22.73" a="2266.29" fwhm="0.000876" res="422614.5" algo="FTMS"/>
<pk mz="370.086113" i="2599946.8" z="-1" sn="19.89" a="1887.04" fwhm="0.000843" res="439204.9" algo="FTMS" component_name="BL" deconvoluted_molecular_mass="369.083181" deconvoluted_isotopic_mass="370.086551"/>
<pk mz="370.091106" i="1405067.9" sn="9.65" a="1065.65" fwhm="0.001043" res="354728.5" algo="FTMS"/>
<pk mz="370.114411" i="2216721.5" sn="16.61" a="1598.31" fwhm="0.000839" res="441062.3" algo="FTMS"/>
<pk mz="370.122487" i="3064339.5" sn="23.87" a="2566.39" fwhm="0.000917" res="403518.1" algo="FTMS"/>
<pk mz="370.125702" i="1496596.3" sn="10.44" a="1015.53" fwhm="0.000791" res="467794.0" algo="FTMS"/>
<pk mz="370.127374" i="2894868.5" sn="22.42" a="2191.34" fwhm="0.000856" res="432554.4" algo="FTMS"/>
<pk mz="370.150885" i="1381530.3" sn="9.45" a="1077.05" fwhm="0.000913" res="405373.7" algo="FTMS"/>
<pk mz="370.158929" i="2113308.3" sn="15.72" a="1606.66" fwhm="0.000878" res="421770.4" algo="FTMS"/>
<pk mz="371.005831" i="3504872.3" sn="27.65" a="3045.70" fwhm="0.000907" res="409111.8" algo="FTMS"/>
<pk mz="371.025590" i="1726957.0" sn="12.41" a="1017.13" fwhm="0.000768" res="482898.2" algo="FTMS"/>
<pk mz="371.040846" i="2160880.8" sn="16.13" a="1325.50" fwhm="0.000740" res="501295.0" algo="FTMS"/>
<pk mz="371.052118" i="1376243.4" sn="9.40" a="701.76" fwhm="0.000733" res="506243.3" algo="FTMS"/>
<pk mz="371.062010" i="10047734.0" sn="83.71" a="8991.66" fwhm="0.000900" res="412497.1" algo="FTMS"/>
<pk mz="371.077199" i="1655801.5" sn="11.80" a="901.68" fwhm="0.000697" res="532246.7" algo="FTMS"/>
<pk mz="371.098384" i="13064447.0" sn="109.56" a="11749.98" fwhm="0.000907" res="409117.4" algo="FTMS"/>
<pk mz="371.109713" i="2154753.3" sn="16.08" a="1463.31" fwhm="0.000806" res="460272.2" algo="FTMS"/>
<pk mz="371.113626" i="1551618.3" sn="10.91" a="963.26" fwhm="0.000795" res="467012.7" algo="FTMS"/>
<pk mz="371.126643" i="1174021.4" sn="7.67" a="637.81" fwhm="0.000787" res="471540.5" algo="FTMS"/>
<pk mz="371.129197" i="1204998.0" sn="7.94" a="894.06" fwhm="0.000966" res="384374.4" algo="FTMS"/>
<pk mz="371.134753" i="10541319.0" sn="87.94" a="9610.32" fwhm="0.000909" res="408391.3" algo="FTMS"/>
<pk mz="371.146008" i="10938634.0" sn="91.35" a="9542.48" fwhm="0.000877" res="423143.6" algo="FTMS"/>
<pk mz="371.171154" i="10561808.0" sn="88.12" a="9343.64" fwhm="0.000890" res="416915.2" algo="FTMS"/>
<pk mz="371.207489" i="7007513.0" sn="57.66" a="6366.32" fwhm="0.000925" res="401301.3" algo="FTMS"/>
<pk mz="371.243929" i="2067489.6" sn="15.33" a="1406.04" fwhm="0.000784" res="473356.5" algo="FTMS"/>
<pk mz="372.036178" i="1929440.9" sn="14.14" a="1264.67" fwhm="0.000809" res="459950.9" algo="FTMS"/>
<pk mz="372.057264" i="1572070.0" sn="11.08" a="1144.85" fwhm="0.000916" res="406157.6" algo="FTMS"/>
<pk mz="372.065374" i="1620199.9" sn="11.49" a="1129.43" fwhm="0.000834" res="446312.0" algo="FTMS"/>
<pk mz="372.072591" i="1388265.6" sn="9.51" a="777.73" fwhm="0.000723" res="514541.8" algo="FTMS"/>
<pk mz="372.093659" i="2209518.8" sn="16.54" a="1687.02" fwhm="0.000893" res="416668.4" algo="FTMS"/>
<pk mz="372.101777" i="2029040.8" sn="15.00" a="1561.43" fwhm="0.000922" res="403497.0" algo="FTMS"/>
<pk mz="372.124519" i="1263222.3" sn="8.43" a="713.25" fwhm="0.000810" res="459390.5" algo="FTMS"/>
<pk mz="372.130067" i="1579767.5" sn="11.15" a="895.78" fwhm="0.000749" res="497029.9" algo="FTMS"/>
<pk mz="372.138101" i="2233081.5" sn="16.74" a="1879.97" fwhm="0.000951" res="391263.5" algo="FTMS"/>
<pk mz="372.141170" i="1417722.3" sn="9.76" a="893.74" fwhm="0.000887" res="419517.0" algo="FTMS"/>
<pk mz="372.149361" i="1521660.3" sn="10.65" a="871.92" fwhm="0.000776" res="479785.9" algo="FTMS"/>
<pk mz="372.166510" i="1177856.4" sn="7.70" a="823.64" fwhm="0.000907" res="410509.2" algo="FTMS"/>
<pk mz="372.174519" i="2249218.3" sn="16.88" a="1571.20" fwhm="0.000793" res="469092.1" algo="FTMS"/>
<pk mz="372.177699" i="1166339.0" sn="7.60" a="757.33" fwhm="0.000902" res="412462.7" algo="FTMS"/>
<pk mz="372.202753" i="1105289.1" sn="7.08" a="752.86" fwhm="0.000973" res="382601.2" algo="FTMS"/>
<pk mz="372.210920" i="1565451.1" sn="11.02" a="913.32" fwhm="0.000742" res="501521.1" algo="FTMS"/>
<pk mz="372.214014" i="2107659.8" sn="15.67" a="1662.29" fwhm="0.000943" res="394549.3" algo="FTMS"/>
<pk mz="372.303852" i="11500066.0" sn="96.16" a="10396.88" fwhm="0.000911" res="408649.4" algo="FTMS"/>
<pk mz="373.020151" i="2537166.8" sn="19.35" a="1814.07" fwhm="0.000846" res="440780.2" algo="FTMS"/>
<pk mz="373.031346" i="1164753.5" sn="7.59" a="733.20" fwhm="0.000922" res="404559.1" algo="FTMS"/>
<pk mz="373.041283" i="3596499.8" sn="28.43" a="2863.98" fwhm="0.000860" res="433786.0" algo="FTMS"/>
<pk mz="373.056557" i="2997975.5" sn="23.30" a="2222.11" fwhm="0.000843" res="442395.6" algo="FTMS"/>
<pk mz="373.067771" i="2354650.3" sn="17.78" a="1895.07" fwhm="0.000908" res="410793.3" algo="FTMS"/>
<pk mz="373.077636" i="7601884.5" sn="62.75" a="6907.00" fwhm="0.000915" res="407643.8" algo="FTMS"/>
<pk mz="373.092875" i="3763936.3" sn="29.86" a="3081.37" fwhm="0.000909" res="410250.4" algo="FTMS"/>
<pk mz="373.101982" i="5247714.5" sn="42.58" a="4541.02" fwhm="0.000906" res="411721.7" algo="FTMS"/>
<pk mz="373.104104" i="1151587.0" sn="7.48" a="640.46" fwhm="0.000778" res="479781.6" algo="FTMS"/>
<pk mz="373.105995" i="1487331.5" sn="10.35" a="1079.54" fwhm="0.000923" res="404337.2" algo="FTMS"/>
<pk mz="373.114022" i="7318245.5" sn="60.32" a="6604.57" fwhm="0.000924" res="403652.4" algo="FTMS"/>
<pk mz="373.125220" i="1158376.1" sn="7.53" a="481.81" fwhm="0.000619" res="602777.2" algo="FTMS"/>
<pk mz="373.129250" i="3073769.3" sn="23.95" a="2604.12" fwhm="0.000942" res="396116.0" algo="FTMS"/>
<pk mz="373.142234" i="1611244.3" sn="11.41" a="1511.01" fwhm="0.001146" res="325708.6" algo="FTMS"/>
<pk mz="373.150406" i="10095342.0" sn="84.12" a="9213.87" fwhm="0.000917" res="406905.9" algo="FTMS"/>
<pk mz="373.172864" i="2489587.8" sn="18.94" a="1816.77" fwhm="0.000854" res="437075.0" algo="FTMS"/>
<pk mz="373.186776" i="8839927.0" sn="73.36" a="7808.74" fwhm="0.000908" res="410782.0" algo="FTMS"/>
<pk mz="373.223187" i="4938496.0" sn="39.93" a="4229.72" fwhm="0.000906" res="412123.5" algo="FTMS"/>
<pk mz="373.259708" i="1403528.8" sn="9.63" a="907.46" fwhm="0.000932" res="400660.6" algo="FTMS"/>
<pk mz="373.307238" i="2744596.3" sn="21.13" a="1985.89" fwhm="0.000839" res="444691.3" algo="FTMS"/>
<pk mz="374.015490" i="1246655.9" sn="8.18" a="724.29" fwhm="0.000745" res="502340.5" algo="FTMS"/>
<pk mz="374.051777" i="2790344.8" sn="21.22" a="2087.97" fwhm="0.000874" res="427886.8" algo="FTMS"/>
<pk mz="374.059743" i="1138122.6" sn="7.26" a="629.14" fwhm="0.000818" res="457206.3" algo="FTMS"/>
<pk mz="374.062978" i="1277899.4" sn="8.44" a="719.41" fwhm="0.000764" res="489525.6" algo="FTMS"/>
<pk mz="374.081057" i="1250511.8" sn="8.21" a="815.65" fwhm="0.000956" res="391421.4" algo="FTMS"/>
<pk mz="374.088161" i="2198481.5" sn="16.22" a="1560.92" fwhm="0.000848" res="441321.5" algo="FTMS"/>
<pk mz="374.099370" i="1147220.3" sn="7.33" a="818.68" fwhm="0.000928" res="403255.2" algo="FTMS"/>
<pk mz="374.109264" i="1500502.6" sn="10.32" a="1238.69" fwhm="0.000994" res="376525.3" algo="FTMS"/>
<pk mz="374.117416" i="1242712.6" sn="8.14" a="853.15" fwhm="0.000900" res="415830.4" algo="FTMS"/>
<pk mz="374.124613" i="1258714.4" sn="8.28" a="896.67" fwhm="0.000914" res="409232.8" algo="FTMS"/>
<pk mz="374.145708" i="2270431.5" sn="16.83" a="1921.47" fwhm="0.000942" res="397114.2" algo="FTMS"/>
<pk mz="374.153673" i="1923809.5" sn="13.90" a="1388.21" fwhm="0.000855" res="437737.3" algo="FTMS"/>
<pk mz="374.156879" i="2687458.3" sn="20.35" a="2224.35" fwhm="0.000930" res="402111.5" algo="FTMS"/>
<pk mz="374.181951" i="1173224.3" sn="7.55" a="723.07" fwhm="0.000829" res="451169.3" algo="FTMS"/>
<pk mz="374.190215" i="2115050.3" sn="15.51" a="1402.41" fwhm="0.000831" res="450025.2" algo="FTMS"/>
<pk mz="374.218593" i="1150577.1" sn="7.36" a="705.99" fwhm="0.000846" res="442354.4" algo="FTMS"/>
<pk mz="374.300927" i="3215365.3" sn="24.82" a="2671.59" fwhm="0.000933" res="401111.2" algo="FTMS"/>
<pk mz="375.035808" i="4273336.0" sn="33.76" a="3980.69" fwhm="0.000981" res="382406.1" algo="FTMS"/>
<pk mz="375.047052" i="2870458.5" sn="21.90" a="2320.97" fwhm="0.000896" res="418403.1" algo="FTMS"/>
<pk mz="375.056890" i="2243005.0" sn="16.59" a="2096.76" fwhm="0.001023" res="366533.7" algo="FTMS"/>
<pk mz="375.072113" i="5703872.5" sn="45.85" a="5170.88" fwhm="0.000930" res="403320.3" algo="FTMS"/>
<pk mz="375.083411" i="2837187.3" sn="21.62" a="2596.90" fwhm="0.001009" res="371579.5" algo="FTMS"/>
<pk mz="375.085135" i="1595587.8" sn="11.12" a="1141.68" fwhm="0.000885" res="423976.2" algo="FTMS"/>
<pk mz="375.093292" i="3679429.8" sn="28.74" a="3154.13" fwhm="0.000922" res="407009.9" algo="FTMS"/>
<pk mz="375.099911" i="5189831.5" sn="41.50" a="4312.57" fwhm="0.000872" res="430184.0" algo="FTMS"/>
<pk mz="375.108546" i="6031561.5" sn="48.62" a="5347.18" fwhm="0.000915" res="410155.1" algo="FTMS"/>
<pk mz="375.119791" i="1674188.3" sn="11.79" a="1011.24" fwhm="0.000758" res="494999.9" algo="FTMS"/>
<pk mz="375.121568" i="2811084.8" sn="21.40" a="2374.33" fwhm="0.000900" res="416993.0" algo="FTMS"/>
<pk mz="375.129683" i="4860110.5" sn="38.72" a="4286.73" fwhm="0.000905" res="414561.6" algo="FTMS"/>
<pk mz="375.144869" i="4574418.5" sn="36.30" a="3925.99" fwhm="0.000903" res="415343.6" algo="FTMS"/>
<pk mz="375.157994" i="5903573.5" sn="47.54" a="5422.63" fwhm="0.000944" res="397562.1" algo="FTMS"/>
<pk mz="375.163549" i="3698390.8" sn="28.90" a="3015.81" fwhm="0.000887" res="422962.5" algo="FTMS"/>
<pk mz="375.166012" i="6316247.5" sn="51.02" a="5767.28" fwhm="0.000945" res="397179.4" algo="FTMS"/>
<pk mz="375.181231" i="1285083.1" sn="8.50" a="814.77" fwhm="0.000907" res="413723.0" algo="FTMS"/>
<pk mz="375.194322" i="1222238.4" sn="7.97" a="1018.87" fwhm="0.001040" res="360829.6" algo="FTMS"/>
<pk mz="375.202452" i="3524320.3" sn="27.42" a="2723.90" fwhm="0.000878" res="427205.1" algo="FTMS"/>
<pk mz="375.238803" i="1883113.1" sn="13.55" a="1483.15" fwhm="0.000895" res="419464.9" algo="FTMS"/>
<pk mz="375.304184" i="1126777.1" sn="7.16" a="714.10" fwhm="0.000916" res="409771.3" algo="FTMS"/>
<pk mz="376.030927" i="2813354.3" sn="21.41" a="2211.38" fwhm="0.000903" res="416297.5" algo="FTMS"/>
<pk mz="376.067376" i="4842931.0" sn="38.57" a="4375.17" fwhm="0.000930" res="404473.0" algo="FTMS"/>
<pk mz="376.078650" i="1593013.9" sn="11.10" a="1185.27" fwhm="0.000872" res="431282.0" algo="FTMS"/>
<pk mz="376.103817" i="2466748.0" sn="18.48" a="1954.89" fwhm="0.000889" res="423129.8" algo="FTMS"/>
<pk mz="376.124898" i="3336641.3" sn="25.84" a="2773.24" fwhm="0.000919" res="409059.1" algo="FTMS"/>
<pk mz="376.133071" i="1221187.1" sn="7.96" a="783.23" fwhm="0.000841" res="447329.8" algo="FTMS"/>
<pk mz="376.140080" i="1366212.9" sn="9.18" a="1220.69" fwhm="0.001128" res="333490.2" algo="FTMS"/>
<pk mz="376.161291" i="4700618.0" sn="37.37" a="4195.37" fwhm="0.000958" res="392698.9" algo="FTMS"/>
<pk mz="376.169466" i="1499340.0" sn="10.31" a="1072.88" fwhm="0.000892" res="421945.3" algo="FTMS"/>
<pk mz="377.014985" i="3035290.8" sn="23.29" a="2333.22" fwhm="0.000863" res="437118.0" algo="FTMS"/>
<pk mz="377.051393" i="7985827.5" sn="65.13" a="7314.90" fwhm="0.000925" res="407437.3" algo="FTMS"/>
<pk mz="377.062647" i="4179110.5" sn="32.96" a="3515.90" fwhm="0.000905" res="416662.6" algo="FTMS"/>
<pk mz="377.085618" i="4242092.0" sn="33.49" a="3715.62" fwhm="0.000929" res="405725.1" algo="FTMS"/>
<pk mz="377.087790" i="11163309.0" sn="91.99" a="10642.63" fwhm="0.000953" res="395646.5" algo="FTMS"/>
<pk mz="377.091174" i="1144493.4" sn="7.31" a="597.75" fwhm="0.000757" res="498034.3" algo="FTMS"/>
<pk mz="377.099045" i="3562671.3" sn="27.74" a="3090.42" fwhm="0.000955" res="394724.3" algo="FTMS"/>
<pk mz="377.100859" i="2553007.8" sn="19.21" a="2006.93" fwhm="0.000906" res="416187.4" algo="FTMS"/>
<pk mz="377.108972" i="1757361.8" sn="12.49" a="1417.29" fwhm="0.000943" res="399761.9" algo="FTMS"/>
<pk mz="377.118644" i="1125556.1" sn="7.15" a="549.57" fwhm="0.000741" res="509213.2" algo="FTMS"/>
<pk mz="377.124193" i="9468598.0" sn="77.67" a="8918.18" fwhm="0.000946" res="398686.1" algo="FTMS"/>
<pk mz="377.135408" i="1616056.3" sn="11.29" a="1020.20" fwhm="0.000847" res="445464.8" algo="FTMS"/>
<pk mz="377.137252" i="4445880.5" sn="35.21" a="3724.26" fwhm="0.000871" res="432995.3" algo="FTMS"/>
<pk mz="377.145280" i="2053818.8" sn="14.99" a="1713.47" fwhm="0.000925" res="407505.5" algo="FTMS"/>
<pk mz="377.155096" i="2173373.0" sn="16.00" a="1800.68" fwhm="0.000935" res="403363.7" algo="FTMS"/>
<pk mz="377.160611" i="6683326.5" sn="54.12" a="6215.30" fwhm="0.000962" res="392114.8" algo="FTMS"/>
<pk mz="377.173743" i="3595457.8" sn="28.02" a="2902.24" fwhm="0.000885" res="426051.5" algo="FTMS"/>
<pk mz="377.181724" i="1981123.6" sn="14.38" a="1555.97" fwhm="0.000942" res="400248.0" algo="FTMS"/>
<pk mz="377.197051" i="1214663.4" sn="7.90" a="674.46" fwhm="0.000892" res="422646.8" algo="FTMS"/>
<pk mz="377.210040" i="3176138.5" sn="24.48" a="2653.32" fwhm="0.000937" res="402414.7" algo="FTMS"/>
<pk mz="377.218142" i="1164236.5" sn="7.47" a="564.48" fwhm="0.000744" res="507336.8" algo="FTMS"/>
<pk mz="377.236730" i="1446097.1" sn="9.85" a="1164.14" fwhm="0.000933" res="404470.4" algo="FTMS"/>
<pk mz="378.010304" i="1196431.0" sn="7.74" a="684.54" fwhm="0.000854" res="442626.4" algo="FTMS"/>
<pk mz="378.046681" i="6234008.0" sn="50.32" a="5547.25" fwhm="0.000930" res="406507.9" algo="FTMS"/>
<pk mz="378.054849" i="1476249.9" sn="10.11" a="910.88" fwhm="0.000826" res="457519.6" algo="FTMS"/>
<pk mz="378.083066" i="5999521.0" sn="48.34" a="5398.63" fwhm="0.000928" res="407257.2" algo="FTMS"/>
<pk mz="378.091129" i="2044066.9" sn="14.91" a="1546.37" fwhm="0.000902" res="419157.7" algo="FTMS"/>
<pk mz="378.094355" i="1447331.6" sn="9.86" a="714.31" fwhm="0.000692" res="546650.0" algo="FTMS"/>
<pk mz="378.104223" i="1561510.0" sn="10.83" a="1125.25" fwhm="0.000904" res="418073.4" algo="FTMS"/>
<pk mz="378.119412" i="3626921.8" sn="28.29" a="2812.75" fwhm="0.000845" res="447445.6" algo="FTMS"/>
<pk mz="378.127551" i="1917099.8" sn="13.83" a="1235.71" fwhm="0.000817" res="462999.3" algo="FTMS"/>
<pk mz="378.140599" i="5070767.0" sn="40.49" a="4329.54" fwhm="0.000907" res="416867.7" algo="FTMS"/>
<pk mz="378.155884" i="1139122.8" sn="7.26" a="714.41" fwhm="0.000796" res="475147.6" algo="FTMS"/>
<pk mz="378.163931" i="1674676.8" sn="11.78" a="1216.68" fwhm="0.000901" res="419925.6" algo="FTMS"/>
<pk mz="378.176965" i="1857464.0" sn="13.33" a="1173.61" fwhm="0.000799" res="473294.9" algo="FTMS"/>
<pk mz="379.030665" i="5112970.5" sn="40.84" a="4476.64" fwhm="0.000932" res="406525.8" algo="FTMS"/>
<pk mz="379.041952" i="2449037.0" sn="18.33" a="2529.33" fwhm="0.001127" res="336446.8" algo="FTMS"/>
<pk mz="379.067052" i="12972179.0" sn="107.28" a="11989.61" fwhm="0.000936" res="404976.1" algo="FTMS"/>
<pk mz="379.078284" i="4594326.0" sn="36.46" a="4142.84" fwhm="0.000971" res="390424.7" algo="FTMS"/>
<pk mz="379.080215" i="2489750.5" sn="18.67" a="2022.29" fwhm="0.000946" res="400835.4" algo="FTMS"/>
<pk mz="379.103461" i="16529564.0" z="-1" sn="137.34" a="15763.82" fwhm="0.000943" res="401968.5" algo="FTMS" component_name="BB" deconvoluted_molecular_mass="379.104138" deconvoluted_isotopic_mass="379.103922"/>
<pk mz="379.114662" i="3094687.0" sn="23.79" a="2467.88" fwhm="0.000878" res="431781.0" algo="FTMS"/>
<pk mz="379.116523" i="3983519.5" sn="31.30" a="3537.07" fwhm="0.000940" res="403156.3" algo="FTMS"/>
<pk mz="379.134184" i="1422627.9" sn="9.65" a="1255.50" fwhm="0.001143" res="331771.8" algo="FTMS"/>
<pk mz="379.139852" i="11024549.0" sn="90.81" a="10990.03" fwhm="0.000983" res="385744.6" algo="FTMS"/>
<pk mz="379.152899" i="5533864.5" sn="44.40" a="4994.17" fwhm="0.000949" res="399464.4" algo="FTMS"/>
<pk mz="379.170545" i="1728172.9" sn="12.23" a="1719.52" fwhm="0.001132" res="334899.3" algo="FTMS"/>
<pk mz="379.176252" i="6158510.0" sn="49.68" a="5604.50" fwhm="0.000945" res="401220.7" algo="FTMS"/>
<pk mz="379.189292" i="3220145.5" sn="24.85" a="2845.01" fwhm="0.000939" res="403670.6" algo="FTMS"/>
<pk mz="379.215938" i="1304248.0" sn="8.65" a="765.76" fwhm="0.000845" res="448777.3" algo="FTMS"/>
<pk mz="379.225649" i="7401658.5" sn="60.19" a="6690.52" fwhm="0.000934" res="406019.8" algo="FTMS"/>
<pk mz="380.025972" i="1455744.5" sn="9.93" a="745.96" fwhm="0.000711" res="534275.1" algo="FTMS"/>
<pk mz="380.034114" i="1250690.5" sn="8.20" a="701.81" fwhm="0.000792" res="480079.6" algo="FTMS"/>
<pk mz="380.062359" i="4862345.5" sn="38.72" a="4104.12" fwhm="0.000906" res="419474.0" algo="FTMS"/>
<pk mz="380.070466" i="2514315.5" sn="18.88" a="2056.27" fwhm="0.000943" res="402923.3" algo="FTMS"/>
<pk mz="380.073636" i="1227148.4" sn="8.00" a="821.58" fwhm="0.000917" res="414698.9" algo="FTMS"/>
<pk mz="380.098670" i="5280146.5" sn="42.26" a="4809.43" fwhm="0.000964" res="394275.9" algo="FTMS"/>
<pk mz="380.106839" i="3208596.5" z="-1" sn="24.75" a="2672.94" fwhm="0.000917" res="414480.3" algo="FTMS" component_name="BB" deconvoluted_molecular_mass="379.104138" deconvoluted_isotopic_mass="380.107303"/>
<pk mz="380.109953" i="1355669.4" sn="9.08" a="835.32" fwhm="0.000798" res="476484.1" algo="FTMS"/>
<pk mz="380.119971" i="1337751.9" sn="8.93" a="780.40" fwhm="0.000838" res="453870.1" algo="FTMS"/>
<pk mz="380.135092" i="2536859.5" sn="19.07" a="1921.82" fwhm="0.000867" res="438468.6" algo="FTMS"/>
<pk mz="380.143137" i="2257821.5" sn="16.71" a="1803.81" fwhm="0.000939" res="404852.7" algo="FTMS"/>
<pk mz="380.146444" i="1369246.4" sn="9.20" a="882.96" fwhm="0.000866" res="439144.6" algo="FTMS"/>
<pk mz="380.156302" i="1823136.9" sn="13.04" a="1562.65" fwhm="0.000956" res="397622.9" algo="FTMS"/>
<pk mz="380.228956" i="1780146.9" sn="12.67" a="1417.44" fwhm="0.000973" res="390643.2" algo="FTMS"/>
<pk mz="381.009908" i="1546357.1" sn="10.69" a="1126.27" fwhm="0.000899" res="423644.0" algo="FTMS"/>
<pk mz="381.025179" i="1260408.9" sn="8.28" a="1070.58" fwhm="0.001066" res="357528.4" algo="FTMS"/>
<pk mz="381.046344" i="10447486.0" sn="85.93" a="9921.37" fwhm="0.000967" res="393988.1" algo="FTMS"/>
<pk mz="381.057628" i="2894465.0" sn="22.09" a="2612.29" fwhm="0.000966" res="394661.8" algo="FTMS"/>
<pk mz="381.082707" i="20138632.0" z="-1" sn="167.85" a="19431.28" fwhm="0.000966" res="394360.5" algo="FTMS" component_name="t" deconvoluted_molecular_mass="381.083177" deconvoluted_isotopic_mass="381.083173"/>
<pk mz="381.093983" i="4005002.0" sn="31.48" a="3248.01" fwhm="0.000889" res="428520.5" algo="FTMS"/>
<pk mz="381.095792" i="1922698.5" sn="13.87" a="1720.12" fwhm="0.001070" res="356030.3" algo="FTMS"/>
<pk mz="381.113487" i="1327502.9" z="-1" sn="8.84" a="893.73" fwhm="0.000922" res="413555.0" algo="FTMS" component_name="BB" deconvoluted_molecular_mass="379.104138" deconvoluted_isotopic_mass="381.113953"/>
<pk mz="381.119131" i="19208848.0" z="-1" sn="159.99" a="18000.93" fwhm="0.000937" res="406631.2" algo="FTMS" component_name="AC" deconvoluted_molecular_mass="381.119769" deconvoluted_isotopic_mass="381.119597"/>
<pk mz="381.130450" i="1332627.1" sn="8.89" a="883.03" fwhm="0.001005" res="379074.3" algo="FTMS"/>
<pk mz="381.132169" i="4770451.5" sn="37.95" a="4187.23" fwhm="0.000920" res="414418.9" algo="FTMS"/>
<pk mz="381.149970" i="1963160.0" sn="14.22" a="1584.66" fwhm="0.000969" res="393539.4" algo="FTMS"/>
<pk mz="381.155496" i="11061913.0" sn="91.12" a="10511.83" fwhm="0.000959" res="397508.7" algo="FTMS"/>
<pk mz="381.168563" i="3901596.8" sn="30.60" a="3400.69" fwhm="0.000980" res="388913.5" algo="FTMS"/>
<pk mz="381.186265" i="1197217.0" sn="7.74" a="632.90" fwhm="0.000772" res="493603.9" algo="FTMS"/>
<pk mz="381.191854" i="3766946.5" sn="29.46" a="3091.81" fwhm="0.000897" res="424746.9" algo="FTMS"/>
<pk mz="381.204932" i="2448037.8" sn="18.31" a="1962.79" fwhm="0.000919" res="414937.4" algo="FTMS"/>
<pk mz="381.222700" i="2649258.0" sn="20.02" a="1958.89" fwhm="0.000840" res="453606.8" algo="FTMS"/>
<pk mz="381.231615" i="3280044.3" sn="25.35" a="2867.17" fwhm="0.000914" res="417204.4" algo="FTMS"/>
<pk mz="381.241346" i="3022510.8" sn="23.17" a="2592.75" fwhm="0.000959" res="397507.8" algo="FTMS"/>
<pk mz="382.041569" i="2759542.8" sn="20.65" a="2408.68" fwhm="0.000928" res="411824.3" algo="FTMS"/>
<pk mz="382.049695" i="1877368.9" sn="13.30" a="1400.21" fwhm="0.000878" res="435234.9" algo="FTMS"/>
<pk mz="382.077991" i="5359488.0" sn="42.32" a="5013.25" fwhm="0.000947" res="403642.0" algo="FTMS"/>
<pk mz="382.086078" i="3467138.0" z="-1" sn="26.55" a="3368.99" fwhm="0.000998" res="382880.2" algo="FTMS" component_name="t" deconvoluted_molecular_mass="381.083177" deconvoluted_isotopic_mass="382.086546"/>
<pk mz="382.100404" i="1757573.5" sn="12.30" a="1389.13" fwhm="0.000992" res="385113.3" algo="FTMS"/>
<pk mz="382.114401" i="3856777.0" sn="29.80" a="3384.69" fwhm="0.000939" res="406881.2" algo="FTMS"/>
<pk mz="382.122480" i="3560843.0" z="-1" sn="27.33" a="3017.93" fwhm="0.000948" res="403209.7" algo="FTMS" component_name="AC" deconvoluted_molecular_mass="381.119769" deconvoluted_isotopic_mass="382.122948"/>
<pk mz="382.127437" i="2077324.3" sn="14.97" a="1635.50" fwhm="0.000985" res="387913.0" algo="FTMS"/>
<pk mz="382.135622" i="1195662.4" sn="7.62" a="666.68" fwhm="0.000812" res="470456.3" algo="FTMS"/>
<pk mz="382.150792" i="1811090.1" sn="12.75" a="1882.30" fwhm="0.001176" res="324907.3" algo="FTMS"/>
<pk mz="382.158854" i="2464148.3" sn="18.19" a="2188.65" fwhm="0.000949" res="402837.7" algo="FTMS"/>
<pk mz="382.171997" i="1177751.5" sn="7.47" a="807.15" fwhm="0.000908" res="420958.1" algo="FTMS"/>
<pk mz="383.004417" i="1130728.6" sn="7.08" a="711.28" fwhm="0.000924" res="414389.2" algo="FTMS"/>
<pk mz="383.025657" i="3178094.0" sn="24.14" a="2928.98" fwhm="0.000967" res="396137.5" algo="FTMS"/>
<pk mz="383.040951" i="1456497.8" sn="9.79" a="974.48" fwhm="0.000926" res="413798.8" algo="FTMS"/>
<pk mz="383.052293" i="1305332.6" sn="8.53" a="1045.62" fwhm="0.000985" res="388859.2" algo="FTMS"/>
<pk mz="383.061996" i="15262839.0" z="-1" sn="124.85" a="15376.81" fwhm="0.000975" res="392715.0" algo="FTMS" component_name="BN" deconvoluted_molecular_mass="383.062470" deconvoluted_isotopic_mass="383.062466"/>
<pk mz="383.073272" i="2018426.0" sn="14.47" a="1659.34" fwhm="0.000961" res="398615.0" algo="FTMS"/>
<pk mz="383.077162" i="1319546.9" sn="8.65" a="1146.50" fwhm="0.001105" res="346628.7" algo="FTMS"/>
<pk mz="383.098383" i="24882304.0" z="-1" sn="205.02" a="24092.51" fwhm="0.000963" res="397747.9" algo="FTMS" component_name="a" deconvoluted_molecular_mass="383.098892" deconvoluted_isotopic_mass="383.098854"/>
<pk mz="383.109634" i="2721411.0" sn="20.33" a="2400.19" fwhm="0.001000" res="383195.4" algo="FTMS"/>
<pk mz="383.129230" i="1195784.0" z="-1" sn="7.62" a="873.37" fwhm="0.000950" res="403505.2" algo="FTMS" component_name="AC" deconvoluted_molecular_mass="381.119769" deconvoluted_isotopic_mass="383.129700"/>
<pk mz="383.134774" i="16805002.0" z="-1" sn="137.70" a="16525.21" fwhm="0.000975" res="392785.6" algo="FTMS" component_name="AX" deconvoluted_molecular_mass="383.135243" deconvoluted_isotopic_mass="383.135245"/>
<pk mz="383.145964" i="1358988.3" sn="8.98" a="953.25" fwhm="0.000943" res="406090.5" algo="FTMS"/>
<pk mz="383.147759" i="2201996.8" sn="16.00" a="1736.53" fwhm="0.000905" res="423204.8" algo="FTMS"/>
<pk mz="383.165561" i="1547409.1" sn="10.55" a="835.60" fwhm="0.000739" res="518367.9" algo="FTMS"/>
<pk mz="383.171163" i="8989843.0" sn="72.57" a="9056.48" fwhm="0.001003" res="381914.1" algo="FTMS"/>
<pk mz="383.174523" i="2072723.5" sn="14.93" a="1611.48" fwhm="0.000946" res="404918.7" algo="FTMS"/>
<pk mz="383.184238" i="1735829.9" sn="12.12" a="1426.92" fwhm="0.001014" res="378044.6" algo="FTMS"/>
<pk mz="383.202114" i="1123994.4" sn="7.02" a="545.88" fwhm="0.000696" res="550192.2" algo="FTMS"/>
<pk mz="383.207552" i="6728860.0" sn="53.73" a="6381.13" fwhm="0.000951" res="402972.7" algo="FTMS"/>
<pk mz="383.243898" i="1963685.0" sn="14.02" a="1356.90" fwhm="0.000869" res="441023.5" algo="FTMS"/>
<pk mz="384.036085" i="1792877.1" sn="12.59" a="1281.57" fwhm="0.000837" res="458832.2" algo="FTMS"/>
<pk mz="384.057289" i="3052402.5" sn="23.09" a="2604.19" fwhm="0.000934" res="411263.5" algo="FTMS"/>
<pk mz="384.065362" i="2871668.5" z="-1" sn="21.58" a="2347.71" fwhm="0.000921" res="417103.6" algo="FTMS" component_name="BN" deconvoluted_molecular_mass="383.062470" deconvoluted_isotopic_mass="384.065835"/>
<pk mz="384.072403" i="1302902.4" sn="8.51" a="859.02" fwhm="0.000820" res="468115.8" algo="FTMS"/>
<pk mz="384.093630" i="4246395.5" sn="33.04" a="3826.65" fwhm="0.000941" res="407996.7" algo="FTMS"/>
<pk mz="384.101762" i="4220798.0" z="-1" sn="32.83" a="3806.82" fwhm="0.000934" res="411113.3" algo="FTMS" component_name="a" deconvoluted_molecular_mass="383.098892" deconvoluted_isotopic_mass="384.102235"/>
<pk mz="384.130041" i="3056005.0" sn="23.12" a="2623.27" fwhm="0.000960" res="400119.4" algo="FTMS"/>
<pk mz="384.138108" i="3256199.0" z="-1" sn="24.79" a="2956.08" fwhm="0.001015" res="378376.0" algo="FTMS" component_name="AX" deconvoluted_molecular_mass="383.135243" deconvoluted_isotopic_mass="384.138582"/>
<pk mz="384.166508" i="1432846.3" sn="9.59" a="1336.35" fwhm="0.001122" res="342545.3" algo="FTMS"/>
<pk mz="384.174463" i="2087568.3" sn="15.05" a="1802.96" fwhm="0.000983" res="390818.2" algo="FTMS"/>
<pk mz="384.790312" i="1622572.6" sn="11.17" a="1292.85" fwhm="0.000973" res="395508.4" algo="FTMS"/>
<pk mz="385.020120" i="2680935.3" sn="19.99" a="2050.29" fwhm="0.000913" res="421664.8" algo="FTMS"/>
<pk mz="385.031351" i="1353578.0" sn="8.93" a="685.66" fwhm="0.000686" res="561263.8" algo="FTMS"/>
<pk mz="385.041254" i="6717036.5" sn="53.63" a="6413.38" fwhm="0.000980" res="393094.9" algo="FTMS"/>
<pk mz="385.056537" i="2537072.5" sn="18.79" a="2281.54" fwhm="0.001006" res="382674.9" algo="FTMS"/>
<pk mz="385.067761" i="2367347.3" sn="17.38" a="2312.93" fwhm="0.001088" res="353891.1" algo="FTMS"/>
<pk mz="385.077653" i="17561206.0" z="-1" sn="144.00" a="17625.24" fwhm="0.000993" res="387891.9" algo="FTMS" component_name="AP" deconvoluted_molecular_mass="385.078137" deconvoluted_isotopic_mass="385.078129"/>
<pk mz="385.088874" i="1954424.6" sn="13.94" a="1647.91" fwhm="0.000929" res="414332.8" algo="FTMS"/>
<pk mz="385.092908" i="2856057.8" sn="21.45" a="2303.54" fwhm="0.000952" res="404537.3" algo="FTMS"/>
<pk mz="385.105917" i="1177981.0" z="-1" sn="7.46" a="587.70" fwhm="0.000725" res="531395.7" algo="FTMS" component_name="a" deconvoluted_molecular_mass="383.098892" deconvoluted_isotopic_mass="385.106393"/>
<pk mz="385.114015" i="17225344.0" z="-1" sn="141.20" a="17216.00" fwhm="0.000976" res="394493.8" algo="FTMS" component_name="AR" deconvoluted_molecular_mass="385.114566" deconvoluted_isotopic_mass="385.114491"/>
<pk mz="385.125257" i="3200642.0" sn="24.32" a="2529.83" fwhm="0.000884" res="435729.9" algo="FTMS"/>
<pk mz="385.150418" i="12447368.0" sn="101.38" a="12227.39" fwhm="0.000975" res="395120.2" algo="FTMS"/>
<pk mz="385.163488" i="1462667.8" sn="9.84" a="1001.86" fwhm="0.000915" res="421153.5" algo="FTMS"/>
<pk mz="385.178557" i="1209487.6" sn="7.73" a="711.31" fwhm="0.000829" res="464623.6" algo="FTMS"/>
<pk mz="385.186783" i="11689618.0" sn="95.07" a="11728.86" fwhm="0.000980" res="393084.6" algo="FTMS"/>
<pk mz="385.223175" i="5569179.0" sn="44.06" a="5384.69" fwhm="0.001000" res="385287.5" algo="FTMS"/>
<pk mz="385.259622" i="1193636.3" sn="7.60" a="725.50" fwhm="0.000807" res="477484.1" algo="FTMS"/>
<pk mz="386.015318" i="1403749.6" sn="9.34" a="980.32" fwhm="0.000893" res="432130.7" algo="FTMS"/>
<pk mz="386.044717" i="1452013.1" sn="9.75" a="1214.87" fwhm="0.001061" res="363812.1" algo="FTMS"/>
<pk mz="386.051771" i="2549615.0" sn="18.89" a="1781.30" fwhm="0.000822" res="469551.6" algo="FTMS"/>
<pk mz="386.063073" i="1151601.9" sn="7.24" a="699.00" fwhm="0.000823" res="469091.1" algo="FTMS"/>
<pk mz="386.072945" i="2431348.3" sn="17.91" a="1835.23" fwhm="0.000846" res="456351.9" algo="FTMS"/>
<pk mz="386.081045" i="3025782.5" z="-1" sn="22.86" a="2321.51" fwhm="0.000883" res="437035.1" algo="FTMS" component_name="AP" deconvoluted_molecular_mass="385.078137" deconvoluted_isotopic_mass="386.081523"/>
<pk mz="386.088192" i="1495672.3" sn="10.11" a="1097.39" fwhm="0.000871" res="443024.0" algo="FTMS"/>
<pk mz="386.109300" i="2557821.8" sn="18.96" a="2183.14" fwhm="0.000933" res="413705.8" algo="FTMS"/>
<pk mz="386.117391" i="2841983.8" z="-1" sn="21.33" a="2494.19" fwhm="0.000987" res="391073.5" algo="FTMS" component_name="AR" deconvoluted_molecular_mass="385.114566" deconvoluted_isotopic_mass="386.117870"/>
<pk mz="386.122240" i="1355393.0" sn="8.94" a="946.71" fwhm="0.000926" res="417123.1" algo="FTMS"/>
<pk mz="386.145696" i="2258823.0" sn="16.47" a="2053.76" fwhm="0.000972" res="397145.4" algo="FTMS"/>
<pk mz="386.153768" i="2601353.0" sn="19.32" a="2038.17" fwhm="0.000886" res="435817.0" algo="FTMS"/>
<pk mz="386.156783" i="1285769.9" sn="8.36" a="621.64" fwhm="0.000783" res="493253.1" algo="FTMS"/>
<pk mz="386.190156" i="2708882.5" sn="20.22" a="2022.46" fwhm="0.000856" res="451409.1" algo="FTMS"/>
<pk mz="386.226438" i="1526683.8" sn="10.37" a="867.43" fwhm="0.000792" res="487848.4" algo="FTMS"/>
<pk mz="386.788366" i="1271212.4" sn="8.24" a="912.59" fwhm="0.000971" res="398428.4" algo="FTMS"/>
<pk mz="386.999447" i="1382242.9" sn="9.16" a="976.88" fwhm="0.000868" res="445768.7" algo="FTMS"/>
<pk mz="387.035804" i="3320428.3" sn="25.32" a="2936.13" fwhm="0.000995" res="389074.4" algo="FTMS"/>
<pk mz="387.047050" i="2421359.3" sn="17.82" a="1989.34" fwhm="0.000970" res="399084.2" algo="FTMS"/>
<pk mz="387.056924" i="6625393.5" sn="52.86" a="6720.69" fwhm="0.001014" res="381591.8" algo="FTMS"/>
<pk mz="387.072160" i="4531829.5" sn="35.41" a="4135.47" fwhm="0.000991" res="390477.3" algo="FTMS"/>
<pk mz="387.083370" i="2353272.5" sn="17.26" a="1920.92" fwhm="0.000959" res="403598.4" algo="FTMS"/>
<pk mz="387.085191" i="1126521.0" sn="7.03" a="666.17" fwhm="0.000900" res="429969.6" algo="FTMS"/>
<pk mz="387.093299" i="10088571.0" sn="81.72" a="10182.21" fwhm="0.000990" res="390819.3" algo="FTMS"/>
<pk mz="387.097528" i="1132668.1" sn="7.08" a="841.95" fwhm="0.001051" res="368288.7" algo="FTMS"/>
<pk mz="387.104441" i="1411709.9" sn="9.41" a="841.59" fwhm="0.000794" res="487456.0" algo="FTMS"/>
<pk mz="387.108529" i="4089983.0" sn="31.73" a="3546.57" fwhm="0.000943" res="410535.4" algo="FTMS"/>
<pk mz="387.121612" i="1663106.4" z="-1" sn="11.50" a="1019.47" fwhm="0.000764" res="506690.8" algo="FTMS" component_name="AR" deconvoluted_molecular_mass="385.114566" deconvoluted_isotopic_mass="387.122093"/>
<pk mz="387.129707" i="9681028.0" sn="78.32" a="9357.41" fwhm="0.000972" res="398311.7" algo="FTMS"/>
<pk mz="387.141036" i="1502087.4" sn="10.16" a="894.06" fwhm="0.000795" res="487045.1" algo="FTMS"/>
<pk mz="387.144945" i="2355848.5" sn="17.28" a="1788.85" fwhm="0.000946" res="409452.2" algo="FTMS"/>
<pk mz="387.156280" i="2588811.3" sn="19.22" a="2502.27" fwhm="0.001037" res="373416.5" algo="FTMS"/>
<pk mz="387.157816" i="1838475.8" sn="12.97" a="1472.33" fwhm="0.000970" res="398960.5" algo="FTMS"/>
<pk mz="387.166072" i="10965134.0" sn="89.02" a="10533.20" fwhm="0.000980" res="394967.4" algo="FTMS"/>
<pk mz="387.181285" i="1290641.8" sn="8.40" a="901.97" fwhm="0.000972" res="398316.4" algo="FTMS"/>
<pk mz="387.188545" i="1957011.6" sn="13.95" a="1450.29" fwhm="0.000879" res="440542.7" algo="FTMS"/>
<pk mz="387.194234" i="1265557.1" sn="8.19" a="743.11" fwhm="0.000769" res="503418.6" algo="FTMS"/>
<pk mz="387.202463" i="9214103.0" sn="74.43" a="8673.61" fwhm="0.000955" res="405433.4" algo="FTMS"/>
<pk mz="387.238815" i="3563680.8" sn="27.34" a="3640.13" fwhm="0.001097" res="352910.5" algo="FTMS"/>
<pk mz="388.031060" i="2582638.3" sn="19.16" a="2458.95" fwhm="0.001074" res="361410.6" algo="FTMS"/>
<pk mz="388.060125" i="1133941.8" sn="7.09" a="602.41" fwhm="0.000853" res="454896.6" algo="FTMS"/>
<pk mz="388.067407" i="3065719.5" sn="23.19" a="2494.29" fwhm="0.000887" res="437626.3" algo="FTMS"/>
<pk mz="388.078577" i="1685626.5" sn="11.69" a="1217.93" fwhm="0.000928" res="418397.7" algo="FTMS"/>
<pk mz="388.088476" i="1464445.0" sn="9.85" a="979.31" fwhm="0.000847" res="458129.1" algo="FTMS"/>
<pk mz="388.096672" i="1827711.3" sn="12.87" a="1572.55" fwhm="0.001000" res="387955.3" algo="FTMS"/>
<pk mz="388.103821" i="2440065.0" sn="17.98" a="1976.91" fwhm="0.000957" res="405706.3" algo="FTMS"/>
<pk mz="388.124927" i="2255238.5" sn="16.44" a="1758.97" fwhm="0.000946" res="410135.9" algo="FTMS"/>
<pk mz="388.132942" i="1734024.6" sn="12.09" a="1352.73" fwhm="0.001003" res="386810.6" algo="FTMS"/>
<pk mz="388.136030" i="1149833.5" sn="7.22" a="692.81" fwhm="0.000835" res="464931.4" algo="FTMS"/>
<pk mz="388.161194" i="2341520.0" sn="17.16" a="2049.34" fwhm="0.001006" res="385988.6" algo="FTMS"/>
<pk mz="388.169456" i="1916306.1" sn="13.61" a="1674.52" fwhm="0.001002" res="387530.0" algo="FTMS"/>
<pk mz="388.172597" i="2328979.0" sn="17.05" a="1804.98" fwhm="0.000917" res="423319.9" algo="FTMS"/>
<pk mz="388.197802" i="1519513.5" sn="10.30" a="1175.57" fwhm="0.001010" res="384340.3" algo="FTMS"/>
<pk mz="388.205773" i="1843099.6" sn="13.00" a="1387.14" fwhm="0.000884" res="439081.8" algo="FTMS"/>
<pk mz="389.015058" i="3278959.0" sn="24.97" a="2629.18" fwhm="0.000895" res="434665.9" algo="FTMS"/>
<pk mz="389.026201" i="1449329.9" sn="9.72" a="945.97" fwhm="0.000874" res="445045.4" algo="FTMS"/>
<pk mz="389.036142" i="1390964.5" sn="9.23" a="957.80" fwhm="0.000908" res="428420.2" algo="FTMS"/>
<pk mz="389.051448" i="5365368.5" sn="42.35" a="4728.03" fwhm="0.000926" res="420294.9" algo="FTMS"/>
<pk mz="389.062667" i="3815547.5" sn="29.44" a="3425.25" fwhm="0.000952" res="408528.8" algo="FTMS"/>
<pk mz="389.072595" i="4062334.0" sn="31.49" a="4097.24" fwhm="0.001040" res="374169.5" algo="FTMS"/>
<pk mz="389.087804" i="7800450.0" sn="62.65" a="7816.83" fwhm="0.001016" res="382967.6" algo="FTMS"/>
<pk mz="389.091206" i="1530242.9" sn="10.39" a="1093.09" fwhm="0.000892" res="435977.8" algo="FTMS"/>
<pk mz="389.099109" i="3497093.0" sn="26.78" a="3317.78" fwhm="0.001016" res="382787.2" algo="FTMS"/>
<pk mz="389.100819" i="1811845.4" sn="12.74" a="1473.19" fwhm="0.001028" res="378359.2" algo="FTMS"/>
<pk mz="389.108937" i="4091527.5" sn="31.74" a="3822.94" fwhm="0.001007" res="386381.3" algo="FTMS"/>
<pk mz="389.124202" i="6354571.5" sn="50.60" a="6494.57" fwhm="0.001019" res="382009.0" algo="FTMS"/>
<pk mz="389.137269" i="3045519.0" sn="23.02" a="2455.07" fwhm="0.000909" res="427964.1" algo="FTMS"/>
<pk mz="389.145297" i="6478481.0" sn="51.63" a="5947.02" fwhm="0.000970" res="401150.2" algo="FTMS"/>
<pk mz="389.160574" i="2976917.0" sn="22.45" a="2499.76" fwhm="0.000957" res="406727.7" algo="FTMS"/>
<pk mz="389.173664" i="2484888.5" sn="18.35" a="1984.60" fwhm="0.000929" res="418818.0" algo="FTMS"/>
<pk mz="389.179213" i="19931802.0" z="-1" sn="163.75" a="20156.62" fwhm="0.000989" res="393376.3" algo="FTMS" component_name="v" deconvoluted_molecular_mass="389.180221" deconvoluted_isotopic_mass="389.179699"/>
<pk mz="389.181697" i="6831770.5" sn="54.57" a="6458.79" fwhm="0.000976" res="398781.7" algo="FTMS"/>
<pk mz="389.210010" i="1422242.0" sn="9.49" a="985.91" fwhm="0.000866" res="449410.8" algo="FTMS"/>
<pk mz="389.218119" i="4202660.0" sn="32.66" a="3838.08" fwhm="0.000989" res="393476.8" algo="FTMS"/>
<pk mz="390.046679" i="4076926.3" sn="31.61" a="3708.69" fwhm="0.000959" res="406738.3" algo="FTMS"/>
<pk mz="390.057950" i="1638273.1" sn="11.29" a="1239.55" fwhm="0.000947" res="411758.7" algo="FTMS"/>
<pk mz="390.083036" i="3571079.8" sn="27.40" a="3230.48" fwhm="0.001006" res="387802.4" algo="FTMS"/>
<pk mz="390.091235" i="1593226.0" sn="10.91" a="1127.96" fwhm="0.000901" res="432893.5" algo="FTMS"/>
<pk mz="390.094376" i="1763978.8" sn="12.34" a="1528.50" fwhm="0.001058" res="368814.0" algo="FTMS"/>
<pk mz="390.104167" i="1929357.4" sn="13.72" a="1620.52" fwhm="0.001012" res="385335.2" algo="FTMS"/>
<pk mz="390.119448" i="3258769.5" sn="24.80" a="2907.43" fwhm="0.000989" res="394345.2" algo="FTMS"/>
<pk mz="390.127675" i="1202835.6" sn="7.66" a="907.66" fwhm="0.000912" res="427742.6" algo="FTMS"/>
<pk mz="390.140592" i="4017559.0" sn="31.12" a="3452.47" fwhm="0.000950" res="410543.2" algo="FTMS"/>
<pk mz="390.155789" i="1210267.0" sn="7.72" a="940.93" fwhm="0.000996" res="391669.4" algo="FTMS"/>
<pk mz="390.176957" i="2870176.5" sn="21.56" a="2500.41" fwhm="0.001018" res="383351.4" algo="FTMS"/>
<pk mz="390.182562" i="4824994.0" z="-1" sn="37.85" a="4383.62" fwhm="0.000973" res="401153.2" algo="FTMS" component_name="v" deconvoluted_molecular_mass="389.180221" deconvoluted_isotopic_mass="390.183051"/>
<pk mz="390.213407" i="2088618.3" sn="15.04" a="1611.40" fwhm="0.000921" res="423634.3" algo="FTMS"/>
<pk mz="391.030689" i="5223555.0" sn="40.58" a="4887.08" fwhm="0.000989" res="395437.6" algo="FTMS"/>
<pk mz="391.041883" i="2961030.0" sn="21.99" a="2666.71" fwhm="0.001022" res="382767.7" algo="FTMS"/>
<pk mz="391.067053" i="10108045.0" sn="80.70" a="10324.34" fwhm="0.001011" res="386911.6" algo="FTMS"/>
<pk mz="391.078323" i="5240975.5" sn="40.72" a="4912.83" fwhm="0.001000" res="391194.2" algo="FTMS"/>
<pk mz="391.080065" i="1455248.1" sn="9.62" a="993.75" fwhm="0.000871" res="449180.8" algo="FTMS"/>
<pk mz="391.088185" i="1682834.3" sn="11.49" a="1471.72" fwhm="0.000998" res="391884.2" algo="FTMS"/>
<pk mz="391.103431" i="11988118.0" sn="96.14" a="12396.47" fwhm="0.001026" res="381008.9" algo="FTMS"/>
<pk mz="391.114664" i="3757721.3" sn="28.54" a="3360.72" fwhm="0.000967" res="404406.6" algo="FTMS"/>
<pk mz="391.116527" i="3173529.8" sn="23.74" a="3030.31" fwhm="0.001035" res="377917.6" algo="FTMS"/>
<pk mz="391.124589" i="1821852.0" sn="12.63" a="1429.59" fwhm="0.000996" res="392867.4" algo="FTMS"/>
<pk mz="391.139820" i="9068704.0" sn="72.16" a="9204.64" fwhm="0.001015" res="385504.8" algo="FTMS"/>
<pk mz="391.151108" i="1477027.0" sn="9.80" a="960.51" fwhm="0.000864" res="452595.7" algo="FTMS"/>
<pk mz="391.152846" i="5208227.5" sn="40.45" a="4919.47" fwhm="0.001008" res="388130.7" algo="FTMS"/>
<pk mz="391.160921" i="3017381.8" sn="22.45" a="2539.55" fwhm="0.000975" res="401282.4" algo="FTMS"/>
<pk mz="391.176155" i="2873513.8" sn="21.27" a="3178.45" fwhm="0.001364" res="286746.0" algo="FTMS"/>
<pk mz="391.189346" i="2858157.3" z="-1" sn="21.15" a="2594.94" fwhm="0.001024" res="382066.5" algo="FTMS" component_name="v" deconvoluted_molecular_mass="389.180221" deconvoluted_isotopic_mass="391.189838"/>
<pk mz="391.197433" i="2153903.5" sn="15.36" a="1740.89" fwhm="0.000942" res="415078.6" algo="FTMS"/>
<pk mz="392.025991" i="2084748.9" sn="14.79" a="1583.87" fwhm="0.000865" res="453167.2" algo="FTMS"/>
<pk mz="392.062300" i="7991702.5" sn="63.31" a="8117.57" fwhm="0.001034" res="379041.4" algo="FTMS"/>
<pk mz="392.070436" i="1635992.8" sn="11.10" a="1025.25" fwhm="0.000792" res="494975.9" algo="FTMS"/>
<pk mz="392.073510" i="1583001.6" sn="10.67" a="1047.67" fwhm="0.000913" res="429373.3" algo="FTMS"/>
<pk mz="392.077599" i="1382426.6" sn="9.02" a="1306.48" fwhm="0.001363" res="287712.5" algo="FTMS"/>
<pk mz="392.098681" i="4641696.5" sn="35.79" a="4825.49" fwhm="0.001031" res="380470.8" algo="FTMS"/>
<pk mz="392.106710" i="2370466.5" sn="17.14" a="2160.44" fwhm="0.001046" res="374937.6" algo="FTMS"/>
<pk mz="392.110084" i="1816995.4" sn="12.59" a="1662.58" fwhm="0.001144" res="342824.6" algo="FTMS"/>
<pk mz="392.119868" i="1608614.0" sn="10.88" a="1127.80" fwhm="0.000880" res="445615.3" algo="FTMS"/>
<pk mz="392.135080" i="3376042.0" sn="25.40" a="2860.16" fwhm="0.000949" res="413066.8" algo="FTMS"/>
<pk mz="392.143202" i="1747884.3" sn="12.02" a="1109.19" fwhm="0.000836" res="469077.3" algo="FTMS"/>
<pk mz="392.146394" i="1428141.1" sn="9.40" a="1035.51" fwhm="0.000849" res="461863.5" algo="FTMS"/>
<pk mz="392.156207" i="3950511.8" sn="30.12" a="3448.21" fwhm="0.000947" res="413889.2" algo="FTMS"/>
<pk mz="392.171440" i="1400755.9" sn="9.17" a="975.17" fwhm="0.000915" res="428729.6" algo="FTMS"/>
<pk mz="392.182696" i="1385654.9" sn="9.05" a="869.22" fwhm="0.000864" res="454093.3" algo="FTMS"/>
<pk mz="392.192684" i="1535929.6" z="-1" sn="10.28" a="1178.41" fwhm="0.000956" res="410127.6" algo="FTMS" component_name="v" deconvoluted_molecular_mass="389.180221" deconvoluted_isotopic_mass="392.193179"/>
<pk mz="393.009915" i="2297749.8" sn="16.54" a="2112.65" fwhm="0.001080" res="363899.9" algo="FTMS"/>
<pk mz="393.046338" i="9377440.0" sn="74.69" a="9810.27" fwhm="0.001045" res="375961.3" algo="FTMS"/>
<pk mz="393.055481" i="1991586.1" sn="14.02" a="1520.75" fwhm="0.000905" res="434480.7" algo="FTMS"/>
<pk mz="393.057571" i="3541666.8" sn="26.76" a="3233.00" fwhm="0.000934" res="420788.3" algo="FTMS"/>
<pk mz="393.082671" i="17198762.0" z="-1" sn="138.94" a="17809.29" fwhm="0.001031" res="381132.2" algo="FTMS" component_name="AS" deconvoluted_molecular_mass="393.083173" deconvoluted_isotopic_mass="393.083168"/>
<pk mz="393.093924" i="4990636.5" sn="38.66" a="4928.84" fwhm="0.001031" res="381256.2" algo="FTMS"/>
<pk mz="393.095697" i="1919661.0" sn="13.43" a="1481.83" fwhm="0.000888" res="442494.4" algo="FTMS"/>
<pk mz="393.113676" i="1504177.9" sn="10.02" a="1162.96" fwhm="0.000841" res="467501.4" algo="FTMS"/>
<pk mz="393.119096" i="16187059.0" z="-1" sn="130.63" a="16679.19" fwhm="0.001039" res="378439.6" algo="FTMS" component_name="BD" deconvoluted_molecular_mass="393.119872" deconvoluted_isotopic_mass="393.119593"/>
<pk mz="393.130300" i="2636982.5" sn="19.32" a="2368.53" fwhm="0.000992" res="396482.3" algo="FTMS"/>
<pk mz="393.132123" i="5649079.0" sn="44.07" a="5435.08" fwhm="0.001000" res="393122.4" algo="FTMS"/>
<pk mz="393.149933" i="1925307.8" sn="13.48" a="1417.84" fwhm="0.000893" res="440459.7" algo="FTMS"/>
<pk mz="393.155475" i="9883325.0" sn="78.85" a="10139.45" fwhm="0.001022" res="384802.1" algo="FTMS"/>
<pk mz="393.168538" i="5922496.5" sn="46.31" a="5704.37" fwhm="0.001008" res="390100.5" algo="FTMS"/>
<pk mz="393.191851" i="2452679.0" sn="17.81" a="2379.09" fwhm="0.000991" res="396841.2" algo="FTMS"/>
<pk mz="393.204960" i="3040970.5" sn="22.64" a="2944.68" fwhm="0.001077" res="365209.8" algo="FTMS"/>
<pk mz="393.231695" i="1367761.9" sn="8.90" a="923.71" fwhm="0.000912" res="431109.6" algo="FTMS"/>
<pk mz="393.241345" i="1372884.5" sn="8.94" a="890.01" fwhm="0.000847" res="464371.6" algo="FTMS"/>
<pk mz="393.267987" i="1280475.6" sn="8.18" a="1003.95" fwhm="0.001021" res="385019.5" algo="FTMS"/>
<pk mz="393.277697" i="24880862.0" z="-1" sn="202.04" a="26222.53" fwhm="0.001016" res="386931.7" algo="FTMS" component_name="b" deconvoluted_molecular_mass="393.278191" deconvoluted_isotopic_mass="393.278194"/>
<pk mz="394.041621" i="3585454.0" sn="27.11" a="3401.42" fwhm="0.001023" res="385109.9" algo="FTMS"/>
<pk mz="394.049697" i="1807024.3" sn="12.51" a="1705.19" fwhm="0.001092" res="360905.4" algo="FTMS"/>
<pk mz="394.077984" i="6118328.0" sn="47.92" a="5968.42" fwhm="0.001011" res="389849.7" algo="FTMS"/>
<pk mz="394.086046" i="3125178.3" z="-1" sn="23.33" a="2651.67" fwhm="0.000967" res="407419.3" algo="FTMS" component_name="AS" deconvoluted_molecular_mass="393.083173" deconvoluted_isotopic_mass="394.086545"/>
<pk mz="394.089308" i="1469883.0" sn="9.74" a="1256.47" fwhm="0.001121" res="351493.9" algo="FTMS"/>
<pk mz="394.091038" i="1202107.5" sn="7.54" a="727.89" fwhm="0.000935" res="421700.8" algo="FTMS"/>
<pk mz="394.114345" i="5063618.0" sn="39.26" a="4944.06" fwhm="0.001027" res="383706.0" algo="FTMS"/>
<pk mz="394.122460" i="3171780.0" z="-1" sn="23.72" a="2765.09" fwhm="0.001015" res="388367.4" algo="FTMS" component_name="BD" deconvoluted_molecular_mass="393.119872" deconvoluted_isotopic_mass="394.122959"/>
<pk mz="394.125604" i="1345733.0" sn="8.72" a="845.73" fwhm="0.000798" res="494086.9" algo="FTMS"/>
<pk mz="394.135560" i="2169799.8" sn="15.49" a="1778.46" fwhm="0.000950" res="414671.0" algo="FTMS"/>
<pk mz="394.150766" i="2861515.8" sn="21.17" a="2727.24" fwhm="0.001050" res="375364.6" algo="FTMS"/>
<pk mz="394.158869" i="2477774.0" sn="18.01" a="2300.27" fwhm="0.001095" res="359818.5" algo="FTMS"/>
<pk mz="394.171918" i="1481425.6" sn="9.83" a="1089.20" fwhm="0.000983" res="400942.6" algo="FTMS"/>
<pk mz="394.281018" i="5535727.5" z="-1" sn="43.13" a="5439.74" fwhm="0.001028" res="383658.3" algo="FTMS" component_name="b" deconvoluted_molecular_mass="393.278191" deconvoluted_isotopic_mass="394.281518"/>
<pk mz="395.025603" i="4338363.5" sn="33.30" a="4022.54" fwhm="0.000989" res="399282.1" algo="FTMS"/>
<pk mz="395.053235" i="1956035.3" sn="13.73" a="1754.61" fwhm="0.001276" res="309648.6" algo="FTMS"/>
<pk mz="395.061981" i="14772422.0" sn="119.00" a="15349.27" fwhm="0.001030" res="383468.0" algo="FTMS"/>
<pk mz="395.073233" i="3294920.8" sn="24.72" a="2934.30" fwhm="0.000965" res="409391.6" algo="FTMS"/>
<pk mz="395.081301" i="1143243.0" sn="7.05" a="702.98" fwhm="0.000852" res="463763.3" algo="FTMS"/>
<pk mz="395.098358" i="22042832.0" z="-1" sn="178.72" a="23234.30" fwhm="0.001022" res="386583.1" algo="FTMS" component_name="j" deconvoluted_molecular_mass="395.098800" deconvoluted_isotopic_mass="395.098860"/>
<pk mz="395.109624" i="3141330.8" sn="23.46" a="2974.82" fwhm="0.001054" res="374834.6" algo="FTMS"/>
<pk mz="395.111403" i="1533139.4" sn="10.25" a="860.14" fwhm="0.000746" res="529378.5" algo="FTMS"/>
<pk mz="395.117599" i="1235797.0" sn="7.81" a="1044.62" fwhm="0.001173" res="336705.8" algo="FTMS"/>
<pk mz="395.129139" i="1729240.3" z="-1" sn="11.86" a="1237.85" fwhm="0.000922" res="428628.3" algo="FTMS" component_name="BD" deconvoluted_molecular_mass="393.119872" deconvoluted_isotopic_mass="395.129641"/>
<pk mz="395.134705" i="16826586.0" z="-1" sn="135.88" a="17722.86" fwhm="0.001057" res="373887.7" algo="FTMS" component_name="AV" deconvoluted_molecular_mass="395.135429" deconvoluted_isotopic_mass="395.135207"/>
<pk mz="395.147783" i="4754653.5" sn="36.72" a="4606.67" fwhm="0.000992" res="398353.4" algo="FTMS"/>
<pk mz="395.165613" i="2170082.3" sn="15.49" a="1777.17" fwhm="0.000947" res="417250.5" algo="FTMS"/>
<pk mz="395.171158" i="7921892.0" sn="62.73" a="7949.45" fwhm="0.001011" res="390878.4" algo="FTMS"/>
<pk mz="395.184187" i="3721447.3" sn="28.23" a="3292.27" fwhm="0.000970" res="407503.8" algo="FTMS"/>
<pk mz="395.207441" i="2542317.8" sn="18.54" a="2569.70" fwhm="0.001087" res="363497.5" algo="FTMS"/>
<pk mz="395.220606" i="3200753.5" sn="23.95" a="3274.14" fwhm="0.001091" res="362168.0" algo="FTMS"/>
<pk mz="395.274738" i="7729408.5" sn="61.15" a="7969.60" fwhm="0.001026" res="385327.7" algo="FTMS"/>
<pk mz="396.021016" i="1302478.9" sn="8.36" a="836.40" fwhm="0.000872" res="454281.2" algo="FTMS"/>
<pk mz="396.057230" i="3511769.0" sn="26.50" a="3292.79" fwhm="0.001045" res="379162.0" algo="FTMS"/>
<pk mz="396.065384" i="2703835.3" sn="19.87" a="2317.41" fwhm="0.000978" res="404939.6" algo="FTMS"/>
<pk mz="396.068289" i="1153628.0" sn="7.13" a="761.37" fwhm="0.000960" res="412760.3" algo="FTMS"/>
<pk mz="396.093624" i="5451235.0" sn="42.43" a="5358.51" fwhm="0.001009" res="392438.2" algo="FTMS"/>
<pk mz="396.101751" i="3949541.3" z="-1" sn="30.10" a="3419.12" fwhm="0.000958" res="413378.2" algo="FTMS" component_name="j" deconvoluted_molecular_mass="395.098800" deconvoluted_isotopic_mass="396.102256"/>
<pk mz="396.104894" i="1573094.3" sn="10.58" a="1321.89" fwhm="0.001032" res="383976.1" algo="FTMS"/>
<pk mz="396.106660" i="1148646.8" sn="7.09" a="726.36" fwhm="0.000906" res="437256.1" algo="FTMS"/>
<pk mz="396.129970" i="4030445.3" sn="30.76" a="3838.95" fwhm="0.001059" res="373940.6" algo="FTMS"/>
<pk mz="396.138046" i="3430895.5" z="-1" sn="25.84" a="2823.51" fwhm="0.000952" res="416235.3" algo="FTMS" component_name="AV" deconvoluted_molecular_mass="395.135429" deconvoluted_isotopic_mass="396.138551"/>
<pk mz="396.142928" i="1170032.8" sn="7.27" a="797.75" fwhm="0.001070" res="370102.9" algo="FTMS"/>
<pk mz="396.152513" i="1174003.5" sn="7.30" a="842.61" fwhm="0.001044" res="379556.0" algo="FTMS"/>
<pk mz="396.166461" i="1360631.4" sn="8.83" a="963.49" fwhm="0.000926" res="427696.9" algo="FTMS"/>
<pk mz="396.174376" i="1798905.5" sn="12.43" a="1380.65" fwhm="0.000962" res="411832.6" algo="FTMS"/>
<pk mz="396.277998" i="1415702.4" sn="9.29" a="1229.64" fwhm="0.001119" res="354174.3" algo="FTMS"/>
<pk mz="397.041269" i="7864043.5" sn="62.25" a="8092.76" fwhm="0.001051" res="377779.0" algo="FTMS"/>
<pk mz="397.056483" i="1679087.9" sn="11.45" a="1166.59" fwhm="0.000900" res="441096.5" algo="FTMS"/>
<pk mz="397.077651" i="20179702.0" z="-1" sn="163.41" a="20993.61" fwhm="0.001030" res="385470.7" algo="FTMS" component_name="s" deconvoluted_molecular_mass="397.078159" deconvoluted_isotopic_mass="397.078158"/>
<pk mz="397.088984" i="3156729.0" sn="23.59" a="3014.12" fwhm="0.001047" res="379441.5" algo="FTMS"/>
<pk mz="397.114022" i="22534912.0" z="-1" sn="182.76" a="24433.53" fwhm="0.001053" res="377147.6" algo="FTMS" component_name="g" deconvoluted_molecular_mass="397.114585" deconvoluted_isotopic_mass="397.114530"/>
<pk mz="397.125231" i="1985539.3" sn="13.96" a="1774.22" fwhm="0.001107" res="358860.5" algo="FTMS"/>
<pk mz="397.127033" i="1693187.8" sn="11.56" a="1322.03" fwhm="0.001019" res="389560.1" algo="FTMS"/>
<pk mz="397.144946" i="1349128.8" z="-1" sn="8.74" a="794.73" fwhm="0.000813" res="488592.3" algo="FTMS" component_name="AV" deconvoluted_molecular_mass="395.135429" deconvoluted_isotopic_mass="397.145454"/>
<pk mz="397.150435" i="12432138.0" sn="99.77" a="12693.73" fwhm="0.001042" res="381008.4" algo="FTMS"/>
<pk mz="397.161480" i="1180301.4" sn="7.35" a="867.16" fwhm="0.001054" res="376677.0" algo="FTMS"/>
<pk mz="397.163542" i="2821902.0" sn="20.83" a="2538.77" fwhm="0.000990" res="401071.9" algo="FTMS"/>
<pk mz="397.181289" i="1771794.9" sn="12.21" a="1100.69" fwhm="0.000811" res="489603.8" algo="FTMS"/>
<pk mz="397.186766" i="6944532.5" sn="54.70" a="7132.20" fwhm="0.001070" res="371218.6" algo="FTMS"/>
<pk mz="397.199893" i="1853208.1" sn="12.88" a="1222.91" fwhm="0.000821" res="483700.3" algo="FTMS"/>
<pk mz="397.223195" i="3774238.8" sn="28.66" a="3706.85" fwhm="0.001055" res="376671.4" algo="FTMS"/>
<pk mz="397.226500" i="1695263.6" sn="11.58" a="1234.24" fwhm="0.000943" res="421154.5" algo="FTMS"/>
<pk mz="398.015206" i="1206846.0" sn="7.57" a="1124.30" fwhm="0.001253" res="317663.6" algo="FTMS"/>
<pk mz="398.036597" i="1443844.0" sn="9.51" a="1000.86" fwhm="0.000846" res="470717.6" algo="FTMS"/>
<pk mz="398.044667" i="1584646.4" sn="10.67" a="1236.08" fwhm="0.000944" res="421439.7" algo="FTMS"/>
<pk mz="398.072882" i="3898894.3" sn="29.68" a="3837.56" fwhm="0.001069" res="372208.1" algo="FTMS"/>
<pk mz="398.080993" i="3272720.8" z="-1" sn="24.54" a="2929.09" fwhm="0.000987" res="403120.0" algo="FTMS" component_name="s" deconvoluted_molecular_mass="397.078159" deconvoluted_isotopic_mass="398.081503"/>
<pk mz="398.088291" i="1353746.8" sn="8.77" a="1066.66" fwhm="0.001046" res="380526.7" algo="FTMS"/>
<pk mz="398.109327" i="4023832.8" z="-1" sn="30.71" a="3975.67" fwhm="0.001028" res="387412.1" algo="FTMS" component_name="j" deconvoluted_molecular_mass="395.098800" deconvoluted_isotopic_mass="398.109837"/>
<pk mz="398.117367" i="3855899.0" z="-1" sn="29.33" a="3494.58" fwhm="0.000954" res="417444.9" algo="FTMS" component_name="g" deconvoluted_molecular_mass="397.114585" deconvoluted_isotopic_mass="398.117877"/>
<pk mz="398.120774" i="1405211.9" sn="9.20" a="1214.74" fwhm="0.001117" res="356460.9" algo="FTMS"/>
<pk mz="398.122393" i="2350620.3" sn="16.96" a="1948.19" fwhm="0.000948" res="420077.8" algo="FTMS"/>
<pk mz="398.145761" i="2328611.0" sn="16.78" a="2221.61" fwhm="0.001092" res="364545.3" algo="FTMS"/>
<pk mz="398.153796" i="2172453.3" sn="15.50" a="1600.53" fwhm="0.000873" res="456076.1" algo="FTMS"/>
<pk mz="398.190085" i="1523503.5" sn="10.17" a="1123.75" fwhm="0.000919" res="433195.5" algo="FTMS"/>
<pk mz="399.020503" i="1994523.9" sn="14.03" a="2021.10" fwhm="0.001155" res="345362.0" algo="FTMS"/>
<pk mz="399.035867" i="2127136.3" sn="15.12" a="2035.04" fwhm="0.001022" res="390273.8" algo="FTMS"/>
<pk mz="399.047091" i="1269539.5" sn="8.08" a="904.95" fwhm="0.000960" res="415623.3" algo="FTMS"/>
<pk mz="399.056879" i="11191590.0" sn="89.58" a="11946.86" fwhm="0.001047" res="381323.0" algo="FTMS"/>
<pk mz="399.068244" i="1267753.6" sn="8.06" a="1240.64" fwhm="0.001295" res="308228.0" algo="FTMS"/>
<pk mz="399.072121" i="1850922.8" sn="12.85" a="1795.55" fwhm="0.001112" res="359006.5" algo="FTMS"/>
<pk mz="399.093295" i="18459952.0" z="-1" sn="149.28" a="19947.84" fwhm="0.001041" res="383259.4" algo="FTMS" component_name="AH" deconvoluted_molecular_mass="399.093796" deconvoluted_isotopic_mass="399.093808"/>
<pk mz="399.104566" i="1916212.0" sn="13.39" a="1808.70" fwhm="0.001109" res="359748.4" algo="FTMS"/>
<pk mz="399.108525" i="1852213.1" z="-1" sn="12.87" a="1435.08" fwhm="0.000975" res="409256.6" algo="FTMS" component_name="j" deconvoluted_molecular_mass="395.098800" deconvoluted_isotopic_mass="399.109038"/>
<pk mz="399.121734" i="1479480.9" z="-1" sn="9.80" a="1091.75" fwhm="0.000994" res="401342.1" algo="FTMS" component_name="g" deconvoluted_molecular_mass="397.114585" deconvoluted_isotopic_mass="399.122247"/>
<pk mz="399.129654" i="14554427.0" sn="117.20" a="15597.31" fwhm="0.001058" res="377206.6" algo="FTMS"/>
<pk mz="399.144983" i="1232191.5" sn="7.77" a="882.58" fwhm="0.001228" res="325014.6" algo="FTMS"/>
<pk mz="399.158068" i="1247299.3" sn="7.90" a="965.31" fwhm="0.001066" res="374513.9" algo="FTMS"/>
<pk mz="399.166092" i="9925958.0" sn="79.18" a="10492.44" fwhm="0.001061" res="376162.1" algo="FTMS"/>
<pk mz="399.202474" i="7628112.0" sn="60.31" a="7872.62" fwhm="0.001044" res="382362.6" algo="FTMS"/>
<pk mz="399.238807" i="3654490.5" sn="27.29" a="3686.01" fwhm="0.001076" res="370944.5" algo="FTMS"/>
<pk mz="400.030994" i="1751614.3" sn="11.87" a="1473.29" fwhm="0.000970" res="412367.5" algo="FTMS"/>
<pk mz="400.042211" i="1249601.5" sn="7.81" a="788.01" fwhm="0.000935" res="427988.2" algo="FTMS"/>
<pk mz="400.060257" i="2025798.8" sn="14.10" a="1937.69" fwhm="0.001135" res="352335.6" algo="FTMS"/>
<pk mz="400.067343" i="1917000.8" sn="13.21" a="1263.22" fwhm="0.000835" res="479180.7" algo="FTMS"/>
<pk mz="400.078773" i="1247692.0" sn="7.79" a="979.53" fwhm="0.001052" res="380336.3" algo="FTMS"/>
<pk mz="400.088465" i="2183246.8" sn="15.37" a="1785.76" fwhm="0.000962" res="415975.6" algo="FTMS"/>
<pk mz="400.096546" i="2831953.3" z="-1" sn="20.63" a="2638.00" fwhm="0.001011" res="395800.8" algo="FTMS" component_name="AH" deconvoluted_molecular_mass="399.093796" deconvoluted_isotopic_mass="400.097062"/>
<pk mz="400.103808" i="1464659.3" sn="9.55" a="1180.21" fwhm="0.001095" res="365437.6" algo="FTMS"/>
<pk mz="400.119412" i="1381207.8" sn="8.87" a="1114.28" fwhm="0.001163" res="344168.3" algo="FTMS"/>
<pk mz="400.124925" i="2374233.3" sn="16.92" a="2119.33" fwhm="0.001067" res="374854.7" algo="FTMS"/>
<pk mz="400.133040" i="2580571.8" sn="18.59" a="2224.32" fwhm="0.001004" res="398628.2" algo="FTMS"/>
<pk mz="400.137973" i="1730653.1" sn="11.70" a="1392.16" fwhm="0.000993" res="402988.0" algo="FTMS"/>
<pk mz="400.161315" i="1786723.9" sn="12.16" a="1413.75" fwhm="0.000925" res="432651.5" algo="FTMS"/>
<pk mz="400.169404" i="1928038.3" sn="13.30" a="1507.95" fwhm="0.000968" res="413511.0" algo="FTMS"/>
<pk mz="400.205873" i="1581168.8" sn="10.49" a="1172.30" fwhm="0.001046" res="382466.4" algo="FTMS"/>
<pk mz="400.242282" i="1257595.4" sn="7.87" a="712.29" fwhm="0.000891" res="449188.7" algo="FTMS"/>
<pk mz="401.014984" i="3007835.8" sn="22.05" a="2958.61" fwhm="0.001075" res="373072.5" algo="FTMS"/>
<pk mz="401.036210" i="3369826.0" sn="24.98" a="3595.64" fwhm="0.001089" res="368178.0" algo="FTMS"/>
<pk mz="401.051402" i="3540838.5" sn="26.37" a="3540.89" fwhm="0.001081" res="370855.8" algo="FTMS"/>
<pk mz="401.062696" i="1885033.8" sn="12.95" a="1574.04" fwhm="0.000906" res="442596.7" algo="FTMS"/>
<pk mz="401.072568" i="9414509.0" sn="73.96" a="10314.53" fwhm="0.001087" res="369101.9" algo="FTMS"/>
<pk mz="401.087776" i="4001137.0" sn="30.10" a="3726.88" fwhm="0.001013" res="395854.4" algo="FTMS"/>
<pk mz="401.091052" i="1419890.0" sn="9.18" a="1096.03" fwhm="0.000960" res="417798.7" algo="FTMS"/>
<pk mz="401.099041" i="1710964.3" sn="11.54" a="1330.84" fwhm="0.000942" res="425961.0" algo="FTMS"/>
<pk mz="401.100942" i="1603700.9" sn="10.67" a="1189.36" fwhm="0.000955" res="420098.4" algo="FTMS"/>
<pk mz="401.108928" i="9660279.0" sn="75.95" a="10362.53" fwhm="0.001059" res="378734.3" algo="FTMS"/>
<pk mz="401.124152" i="2799995.8" sn="20.37" a="2435.10" fwhm="0.000993" res="403775.1" algo="FTMS"/>
<pk mz="401.137392" i="1618303.5" sn="10.79" a="1437.05" fwhm="0.001002" res="400446.6" algo="FTMS"/>
<pk mz="401.145317" i="8978306.0" sn="70.43" a="9116.15" fwhm="0.001027" res="390714.1" algo="FTMS"/>
<pk mz="401.173776" i="1803402.1" sn="12.29" a="1625.32" fwhm="0.001068" res="375662.5" algo="FTMS"/>
<pk mz="401.179213" i="2320779.8" sn="16.48" a="1927.52" fwhm="0.000988" res="405997.4" algo="FTMS"/>
<pk mz="401.181675" i="9865100.0" sn="77.61" a="10227.94" fwhm="0.001028" res="390305.7" algo="FTMS"/>
<pk mz="401.204183" i="2115987.0" sn="14.82" a="1711.44" fwhm="0.000973" res="412417.4" algo="FTMS"/>
<pk mz="401.218084" i="6189975.0" sn="47.83" a="6105.49" fwhm="0.001016" res="394763.7" algo="FTMS"/>
<pk mz="401.231004" i="1259546.9" sn="7.88" a="895.22" fwhm="0.001078" res="372150.3" algo="FTMS"/>
<pk mz="401.254525" i="2384289.8" sn="17.00" a="2063.09" fwhm="0.000963" res="416723.1" algo="FTMS"/>
<pk mz="402.046635" i="3331722.3" sn="24.67" a="3083.88" fwhm="0.001026" res="391774.1" algo="FTMS"/>
<pk mz="402.058106" i="1665677.6" sn="11.17" a="1384.22" fwhm="0.000982" res="409380.4" algo="FTMS"/>
<pk mz="402.067759" i="1783184.5" sn="12.12" a="1448.00" fwhm="0.000989" res="406565.0" algo="FTMS"/>
<pk mz="402.075940" i="1609618.9" sn="10.72" a="1276.42" fwhm="0.001092" res="368124.9" algo="FTMS"/>
<pk mz="402.083120" i="3099285.0" sn="22.79" a="2869.07" fwhm="0.001024" res="392834.2" algo="FTMS"/>
<pk mz="402.094339" i="1551256.4" sn="10.25" a="1229.14" fwhm="0.000902" res="445850.3" algo="FTMS"/>
<pk mz="402.104185" i="2077851.3" sn="14.51" a="2031.36" fwhm="0.001087" res="369769.0" algo="FTMS"/>
<pk mz="402.112259" i="1878685.6" sn="12.90" a="1493.23" fwhm="0.001006" res="399661.3" algo="FTMS"/>
<pk mz="402.119487" i="1593503.8" sn="10.59" a="1405.90" fwhm="0.001059" res="379724.5" algo="FTMS"/>
<pk mz="402.140506" i="2612902.0" sn="18.85" a="2383.98" fwhm="0.001039" res="387200.3" algo="FTMS"/>
<pk mz="402.148786" i="1830824.4" sn="12.51" a="1453.21" fwhm="0.000972" res="413562.4" algo="FTMS"/>
<pk mz="402.177031" i="2131632.8" sn="14.95" a="2073.85" fwhm="0.001084" res="371175.7" algo="FTMS"/>
<pk mz="402.185056" i="1826227.1" sn="12.47" a="1546.85" fwhm="0.000992" res="405521.1" algo="FTMS"/>
<pk mz="402.221416" i="1477565.9" sn="9.65" a="1014.99" fwhm="0.000958" res="419917.5" algo="FTMS"/>
<pk mz="402.268344" i="2494667.8" sn="17.89" a="2245.86" fwhm="0.001060" res="379364.2" algo="FTMS"/>
<pk mz="402.994301" i="1255331.1" sn="7.85" a="852.14" fwhm="0.000987" res="408113.2" algo="FTMS"/>
<pk mz="403.030759" i="3692462.0" sn="27.59" a="3783.96" fwhm="0.001065" res="378273.2" algo="FTMS"/>
<pk mz="403.041928" i="2088625.3" sn="14.60" a="1901.45" fwhm="0.001100" res="366399.0" algo="FTMS"/>
<pk mz="403.051891" i="3231668.3" sn="23.86" a="3126.69" fwhm="0.001050" res="384002.7" algo="FTMS"/>
<pk mz="403.067096" i="6378937.0" sn="49.36" a="6268.81" fwhm="0.001044" res="386183.1" algo="FTMS"/>
<pk mz="403.078387" i="3619772.3" sn="27.00" a="3673.44" fwhm="0.001108" res="363900.3" algo="FTMS"/>
<pk mz="403.080179" i="1204668.6" sn="7.43" a="779.50" fwhm="0.000880" res="457947.2" algo="FTMS"/>
<pk mz="403.088207" i="4901311.0" sn="37.39" a="5145.93" fwhm="0.001084" res="371872.0" algo="FTMS"/>
<pk mz="403.103502" i="6926787.5" sn="53.80" a="7013.04" fwhm="0.001051" res="383493.6" algo="FTMS"/>
<pk mz="403.106776" i="1313220.6" sn="8.31" a="1233.53" fwhm="0.001161" res="347191.7" algo="FTMS"/>
<pk mz="403.114797" i="2308807.0" sn="16.38" a="2136.00" fwhm="0.001099" res="366743.2" algo="FTMS"/>
<pk mz="403.116441" i="2008519.5" sn="13.95" a="1589.23" fwhm="0.000926" res="435326.5" algo="FTMS"/>
<pk mz="403.124616" i="4193226.0" sn="31.65" a="4357.19" fwhm="0.001085" res="371687.4" algo="FTMS"/>
<pk mz="403.139838" i="4438478.5" sn="33.64" a="4452.18" fwhm="0.001047" res="384888.2" algo="FTMS"/>
<pk mz="403.152958" i="2593746.3" sn="18.69" a="2368.21" fwhm="0.001041" res="387099.7" algo="FTMS"/>
<pk mz="403.160939" i="5880276.5" sn="45.32" a="5584.48" fwhm="0.001003" res="401990.6" algo="FTMS"/>
<pk mz="403.176163" i="2080729.3" sn="14.53" a="1874.70" fwhm="0.001129" res="357188.1" algo="FTMS"/>
<pk mz="403.189288" i="6305245.0" sn="48.76" a="6328.04" fwhm="0.001055" res="382200.1" algo="FTMS"/>
<pk mz="403.194810" i="98263520.0" z="-1" sn="793.90" a="103458.20" fwhm="0.001039" res="387894.5" algo="FTMS" component_name="H" deconvoluted_molecular_mass="403.195378" deconvoluted_isotopic_mass="403.195334"/>
<pk mz="403.197293" i="6122975.5" sn="47.29" a="6212.13" fwhm="0.001057" res="381499.8" algo="FTMS"/>
<pk mz="403.233683" i="2973674.5" sn="21.77" a="3044.68" fwhm="0.001128" res="357519.5" algo="FTMS"/>
<pk mz="404.025917" i="2704088.0" sn="19.58" a="2495.69" fwhm="0.001045" res="386719.5" algo="FTMS"/>
<pk mz="404.062289" i="4667107.0" sn="35.49" a="4776.90" fwhm="0.001058" res="381750.3" algo="FTMS"/>
<pk mz="404.073509" i="1843942.3" sn="12.61" a="1558.74" fwhm="0.000983" res="411102.6" algo="FTMS"/>
<pk mz="404.098710" i="4073197.8" sn="30.68" a="4463.67" fwhm="0.001155" res="349912.8" algo="FTMS"/>
<pk mz="404.106759" i="1638640.3" sn="10.95" a="1244.72" fwhm="0.000990" res="408072.8" algo="FTMS"/>
<pk mz="404.110000" i="1915377.3" sn="13.19" a="1570.26" fwhm="0.000999" res="404312.4" algo="FTMS"/>
<pk mz="404.119877" i="1822964.3" sn="12.44" a="1279.95" fwhm="0.000870" res="464519.5" algo="FTMS"/>
<pk mz="404.128097" i="1174262.8" sn="7.19" a="887.18" fwhm="0.001048" res="385766.7" algo="FTMS"/>
<pk mz="404.135147" i="2152696.8" sn="15.11" a="1671.88" fwhm="0.000959" res="421562.8" algo="FTMS"/>
<pk mz="404.156213" i="3116287.3" sn="22.92" a="3013.12" fwhm="0.001051" res="384697.0" algo="FTMS"/>
<pk mz="404.164260" i="1350529.6" sn="8.61" a="1419.26" fwhm="0.001268" res="318662.6" algo="FTMS"/>
<pk mz="404.192598" i="3621130.3" sn="27.01" a="3396.91" fwhm="0.001031" res="391964.6" algo="FTMS"/>
<pk mz="404.198227" i="20566796.0" z="-1" sn="164.32" a="22528.81" fwhm="0.001081" res="373831.3" algo="FTMS" component_name="H" deconvoluted_molecular_mass="403.195378" deconvoluted_isotopic_mass="404.198754"/>
<pk mz="405.009921" i="2024449.6" sn="14.07" a="1437.81" fwhm="0.000881" res="459899.0" algo="FTMS"/>
<pk mz="405.046318" i="7029772.5" sn="54.63" a="7587.06" fwhm="0.001069" res="378990.5" algo="FTMS"/>
<pk mz="405.057561" i="3683344.0" sn="27.51" a="3811.06" fwhm="0.001112" res="364317.7" algo="FTMS"/>
<pk mz="405.067473" i="1950483.1" sn="13.47" a="1864.08" fwhm="0.001170" res="346215.9" algo="FTMS"/>
<pk mz="405.082720" i="14035992.0" sn="111.40" a="15506.19" fwhm="0.001088" res="372284.9" algo="FTMS"/>
<pk mz="405.093951" i="4756507.0" sn="36.21" a="5008.07" fwhm="0.001070" res="378678.8" algo="FTMS"/>
<pk mz="405.095800" i="1998619.8" sn="13.86" a="1627.17" fwhm="0.001020" res="397254.0" algo="FTMS"/>
<pk mz="405.103909" i="1426718.1" sn="9.23" a="1120.59" fwhm="0.001001" res="404765.8" algo="FTMS"/>
<pk mz="405.119091" i="11910179.0" sn="94.18" a="12868.38" fwhm="0.001079" res="375528.4" algo="FTMS"/>
<pk mz="405.130289" i="2459942.3" sn="17.60" a="2447.14" fwhm="0.001156" res="350506.6" algo="FTMS"/>
<pk mz="405.132187" i="3224614.8" sn="23.80" a="2966.46" fwhm="0.001059" res="382632.9" algo="FTMS"/>
<pk mz="405.140325" i="1824809.3" sn="12.45" a="1920.45" fwhm="0.001197" res="338482.9" algo="FTMS"/>
<pk mz="405.155501" i="6123566.0" sn="47.29" a="6350.58" fwhm="0.001091" res="371426.8" algo="FTMS"/>
<pk mz="405.168584" i="5046322.0" sn="38.56" a="5177.87" fwhm="0.001104" res="366878.4" algo="FTMS"/>
<pk mz="405.176533" i="3197492.3" sn="23.58" a="3992.46" fwhm="0.001278" res="317089.6" algo="FTMS"/>
<pk mz="405.186286" i="2506551.3" sn="17.98" a="2434.21" fwhm="0.001110" res="364901.6" algo="FTMS"/>
<pk mz="405.190666" i="3028536.5" sn="22.21" a="3382.21" fwhm="0.001608" res="251931.0" algo="FTMS"/>
<pk mz="405.201652" i="2961468.0" z="-1" sn="21.66" a="2707.69" fwhm="0.001023" res="396242.2" algo="FTMS" component_name="H" deconvoluted_molecular_mass="403.195378" deconvoluted_isotopic_mass="405.202181"/>
<pk mz="405.205087" i="1857341.0" sn="12.72" a="1489.09" fwhm="0.000981" res="413198.2" algo="FTMS"/>
<pk mz="405.213002" i="1485631.4" sn="9.71" a="993.64" fwhm="0.000914" res="443267.8" algo="FTMS"/>
<pk mz="406.041587" i="3885884.8" sn="29.15" a="3905.73" fwhm="0.001097" res="369969.7" algo="FTMS"/>
<pk mz="406.049691" i="1611839.3" sn="10.73" a="1326.83" fwhm="0.001117" res="363448.9" algo="FTMS"/>
<pk mz="406.077933" i="9323848.0" sn="73.22" a="10349.01" fwhm="0.001109" res="366314.5" algo="FTMS"/>
<pk mz="406.086048" i="2435914.5" sn="17.40" a="2035.46" fwhm="0.000999" res="406358.3" algo="FTMS"/>
<pk mz="406.089255" i="1942859.4" sn="13.41" a="1471.56" fwhm="0.000927" res="437894.0" algo="FTMS"/>
<pk mz="406.114374" i="4534611.0" sn="34.41" a="4486.68" fwhm="0.001065" res="381494.1" algo="FTMS"/>
<pk mz="406.122456" i="3358037.5" sn="24.88" a="3193.94" fwhm="0.001044" res="389056.8" algo="FTMS"/>
<pk mz="406.135489" i="3411289.5" sn="25.31" a="3348.81" fwhm="0.001085" res="374435.4" algo="FTMS"/>
<pk mz="406.150804" i="1769566.3" sn="12.00" a="1387.37" fwhm="0.000983" res="413175.1" algo="FTMS"/>
<pk mz="406.158771" i="1324896.8" sn="8.40" a="954.35" fwhm="0.000977" res="415920.7" algo="FTMS"/>
<pk mz="406.161958" i="2025057.8" sn="14.07" a="1743.42" fwhm="0.001062" res="382512.7" algo="FTMS"/>
<pk mz="406.171889" i="3046756.8" sn="22.35" a="2971.25" fwhm="0.001069" res="379803.5" algo="FTMS"/>
<pk mz="406.208211" i="1301615.9" z="-1" sn="8.21" a="905.17" fwhm="0.000983" res="413054.6" algo="FTMS" component_name="H" deconvoluted_molecular_mass="403.195378" deconvoluted_isotopic_mass="406.208743"/>
<pk mz="407.025630" i="4802156.0" sn="36.58" a="5196.64" fwhm="0.001108" res="367257.1" algo="FTMS"/>
<pk mz="407.036884" i="2152559.5" sn="15.11" a="1616.22" fwhm="0.000927" res="438925.4" algo="FTMS"/>
<pk mz="407.062022" i="13127287.0" sn="104.03" a="14814.44" fwhm="0.001097" res="370946.2" algo="FTMS"/>
<pk mz="407.073258" i="6804091.0" sn="52.80" a="6869.90" fwhm="0.001057" res="385052.8" algo="FTMS"/>
<pk mz="407.081440" i="1612413.4" sn="10.73" a="1214.93" fwhm="0.000949" res="428950.6" algo="FTMS"/>
<pk mz="407.098342" i="19166850.0" z="-1" sn="152.97" a="20644.19" fwhm="0.001083" res="375934.1" algo="FTMS" component_name="AD" deconvoluted_molecular_mass="407.098889" deconvoluted_isotopic_mass="407.098876"/>
<pk mz="407.109588" i="5433990.0" sn="41.69" a="5933.82" fwhm="0.001117" res="364507.2" algo="FTMS"/>
<pk mz="407.111379" i="2078086.6" sn="14.50" a="1770.13" fwhm="0.001033" res="393918.0" algo="FTMS"/>
<pk mz="407.134748" i="15210126.0" z="-1" sn="120.91" a="16483.96" fwhm="0.001090" res="373381.3" algo="FTMS" component_name="BO" deconvoluted_molecular_mass="407.135587" deconvoluted_isotopic_mass="407.135282"/>
<pk mz="407.146002" i="2359697.3" sn="16.78" a="2232.13" fwhm="0.001155" res="352645.8" algo="FTMS"/>
<pk mz="407.147787" i="5498514.0" sn="42.22" a="5434.85" fwhm="0.001051" res="387277.1" algo="FTMS"/>
<pk mz="407.165415" i="1329559.4" sn="8.44" a="991.45" fwhm="0.000945" res="430750.9" algo="FTMS"/>
<pk mz="407.171166" i="6304409.0" sn="48.75" a="6531.64" fwhm="0.001077" res="378145.8" algo="FTMS"/>
<pk mz="407.184187" i="5515933.0" sn="42.36" a="5961.72" fwhm="0.001129" res="360531.1" algo="FTMS"/>
<pk mz="407.207526" i="1454244.4" z="-1" sn="9.45" a="1113.07" fwhm="0.000982" res="414460.7" algo="FTMS" component_name="H" deconvoluted_molecular_mass="403.195378" deconvoluted_isotopic_mass="407.208061"/>
<pk mz="407.220457" i="1822120.4" sn="12.43" a="1571.80" fwhm="0.001047" res="388899.1" algo="FTMS"/>
<pk mz="408.020842" i="1477025.4" sn="9.63" a="1244.20" fwhm="0.001033" res="395135.9" algo="FTMS"/>
<pk mz="408.057272" i="5319597.0" sn="40.77" a="5211.05" fwhm="0.001054" res="387218.5" algo="FTMS"/>
<pk mz="408.065300" i="2138799.3" sn="14.99" a="1995.48" fwhm="0.001107" res="368535.5" algo="FTMS"/>
<pk mz="408.068426" i="1259824.3" sn="7.87" a="1152.87" fwhm="0.001126" res="362370.4" algo="FTMS"/>
<pk mz="408.093664" i="7418808.0" sn="57.78" a="7804.76" fwhm="0.001086" res="375749.6" algo="FTMS"/>
<pk mz="408.101758" i="3887546.8" z="-1" sn="29.16" a="3511.79" fwhm="0.001009" res="404626.4" algo="FTMS" component_name="AD" deconvoluted_molecular_mass="407.098889" deconvoluted_isotopic_mass="408.102295"/>
<pk mz="408.104760" i="1735355.6" sn="11.72" a="1766.85" fwhm="0.001190" res="343005.8" algo="FTMS"/>
<pk mz="408.130033" i="4800451.5" sn="36.56" a="4687.83" fwhm="0.001048" res="389482.7" algo="FTMS"/>
<pk mz="408.138176" i="3605446.0" z="-1" sn="26.88" a="3411.72" fwhm="0.001054" res="387289.6" algo="FTMS" component_name="BO" deconvoluted_molecular_mass="407.135587" deconvoluted_isotopic_mass="408.138713"/>
<pk mz="408.141225" i="1722055.0" sn="11.61" a="1328.73" fwhm="0.001027" res="397568.9" algo="FTMS"/>
<pk mz="408.151157" i="2288586.3" sn="16.20" a="2496.73" fwhm="0.001250" res="326525.4" algo="FTMS"/>
<pk mz="408.166492" i="1766350.9" sn="11.97" a="1289.99" fwhm="0.000929" res="439573.7" algo="FTMS"/>
<pk mz="408.174427" i="1447377.4" sn="9.39" a="1062.52" fwhm="0.001002" res="407177.8" algo="FTMS"/>
<pk mz="408.177731" i="1755346.4" sn="11.88" a="1407.88" fwhm="0.001003" res="407074.5" algo="FTMS"/>
<pk mz="408.187525" i="1999573.5" sn="13.86" a="1634.24" fwhm="0.001041" res="392258.7" algo="FTMS"/>
<pk mz="409.004947" i="1231317.8" sn="7.53" a="764.91" fwhm="0.000911" res="448895.0" algo="FTMS"/>
<pk mz="409.011471" i="2663639.8" sn="18.97" a="2557.73" fwhm="0.001067" res="383175.1" algo="FTMS"/>
<pk mz="409.041234" i="9781473.0" sn="75.84" a="10580.73" fwhm="0.001102" res="371330.8" algo="FTMS"/>
<pk mz="409.052566" i="2368228.8" sn="16.61" a="1989.70" fwhm="0.000981" res="417107.0" algo="FTMS"/>
<pk mz="409.060645" i="1333479.3" sn="8.34" a="1003.82" fwhm="0.000947" res="431766.5" algo="FTMS"/>
<pk mz="409.077648" i="22604012.0" z="-1" sn="178.29" a="25311.61" fwhm="0.001102" res="371339.5" algo="FTMS" component_name="f" deconvoluted_molecular_mass="409.078179" deconvoluted_isotopic_mass="409.078188"/>
<pk mz="409.088892" i="5030128.0" sn="37.88" a="5845.59" fwhm="0.001185" res="345166.1" algo="FTMS"/>
<pk mz="409.097070" i="1270002.8" sn="7.84" a="745.84" fwhm="0.000839" res="487318.8" algo="FTMS"/>
<pk mz="409.114017" i="25254136.0" z="-1" sn="199.46" a="28183.44" fwhm="0.001104" res="370701.6" algo="FTMS" component_name="Y" deconvoluted_molecular_mass="409.114604" deconvoluted_isotopic_mass="409.114557"/>
<pk mz="409.125267" i="2524923.8" sn="17.86" a="2304.79" fwhm="0.000988" res="414251.0" algo="FTMS"/>
<pk mz="409.127053" i="3689212.3" sn="27.17" a="3721.81" fwhm="0.001124" res="364110.7" algo="FTMS"/>
<pk mz="409.144919" i="1704449.8" z="-1" sn="11.31" a="1739.03" fwhm="0.001198" res="341480.2" algo="FTMS" component_name="BO" deconvoluted_molecular_mass="407.135587" deconvoluted_isotopic_mass="409.145459"/>
<pk mz="409.150416" i="16593156.0" z="-1" sn="130.26" a="18447.33" fwhm="0.001105" res="370205.6" algo="FTMS" component_name="AY" deconvoluted_molecular_mass="409.151231" deconvoluted_isotopic_mass="409.150956"/>
<pk mz="409.163531" i="6139143.5" sn="46.74" a="6463.10" fwhm="0.001084" res="377613.3" algo="FTMS"/>
<pk mz="409.181129" i="1661453.1" sn="10.97" a="1228.04" fwhm="0.001027" res="398315.5" algo="FTMS"/>
<pk mz="409.186809" i="5765391.0" sn="43.75" a="5806.79" fwhm="0.001079" res="379188.9" algo="FTMS"/>
<pk mz="409.190169" i="1382160.0" sn="8.73" a="893.53" fwhm="0.000907" res="451018.0" algo="FTMS"/>
<pk mz="409.199875" i="3918099.0" sn="28.99" a="3831.30" fwhm="0.001094" res="374072.2" algo="FTMS"/>
<pk mz="409.223213" i="3420442.5" sn="25.02" a="3228.56" fwhm="0.001057" res="386989.1" algo="FTMS"/>
<pk mz="409.236222" i="1785118.5" sn="11.95" a="1357.41" fwhm="0.000939" res="435752.9" algo="FTMS"/>
<pk mz="409.311187" i="1485110.3" sn="9.56" a="1024.86" fwhm="0.000870" res="470659.4" algo="FTMS"/>
<pk mz="410.036601" i="2961435.5" sn="21.35" a="2850.46" fwhm="0.001078" res="380470.0" algo="FTMS"/>
<pk mz="410.044589" i="1724445.9" sn="11.47" a="1569.75" fwhm="0.001099" res="373213.3" algo="FTMS"/>
<pk mz="410.051858" i="1375776.3" sn="8.68" a="940.71" fwhm="0.000960" res="427032.4" algo="FTMS"/>
<pk mz="410.072851" i="5981735.0" sn="45.48" a="6558.58" fwhm="0.001148" res="357268.6" algo="FTMS"/>
<pk mz="410.080928" i="3935273.5" z="-1" sn="29.13" a="3778.77" fwhm="0.001048" res="391214.8" algo="FTMS" component_name="f" deconvoluted_molecular_mass="409.078179" deconvoluted_isotopic_mass="410.081470"/>
<pk mz="410.084159" i="1358634.5" sn="8.54" a="993.22" fwhm="0.000954" res="429915.0" algo="FTMS"/>
<pk mz="410.109246" i="6087218.5" sn="46.32" a="6241.70" fwhm="0.001065" res="385198.6" algo="FTMS"/>
<pk mz="410.117381" i="4786741.0" z="-1" sn="35.93" a="4751.84" fwhm="0.001051" res="390178.4" algo="FTMS" component_name="Y" deconvoluted_molecular_mass="409.114604" deconvoluted_isotopic_mass="410.117923"/>
<pk mz="410.120558" i="1694262.0" sn="11.22" a="1469.73" fwhm="0.001108" res="370270.0" algo="FTMS"/>
<pk mz="410.122260" i="1868086.6" sn="12.61" a="1769.66" fwhm="0.001106" res="370932.7" algo="FTMS"/>
<pk mz="410.145708" i="3354686.0" sn="24.49" a="3489.43" fwhm="0.001123" res="365158.4" algo="FTMS"/>
<pk mz="410.153772" i="3052608.5" z="-1" sn="22.08" a="2865.35" fwhm="0.001053" res="389416.4" algo="FTMS" component_name="AY" deconvoluted_molecular_mass="409.151231" deconvoluted_isotopic_mass="410.154315"/>
<pk mz="410.166956" i="1337924.8" sn="8.38" a="1343.87" fwhm="0.001246" res="329152.6" algo="FTMS"/>
<pk mz="410.189831" i="1231820.0" sn="7.53" a="1040.91" fwhm="0.001199" res="342050.8" algo="FTMS"/>
<pk mz="410.221713" i="1349206.1" sn="8.47" a="1018.68" fwhm="0.001096" res="374142.5" algo="FTMS"/>
<pk mz="411.020586" i="2992468.3" sn="21.59" a="2988.22" fwhm="0.001093" res="376008.0" algo="FTMS"/>
<pk mz="411.035823" i="1623641.0" sn="10.66" a="1306.57" fwhm="0.000970" res="423703.2" algo="FTMS"/>
<pk mz="411.046869" i="1540444.5" sn="9.99" a="1461.82" fwhm="0.001132" res="363248.5" algo="FTMS"/>
<pk mz="411.056876" i="14981984.0" sn="117.39" a="17023.24" fwhm="0.001116" res="368322.0" algo="FTMS"/>
<pk mz="411.068082" i="3033443.3" sn="21.92" a="2951.93" fwhm="0.001091" res="376776.7" algo="FTMS"/>
<pk mz="411.076460" i="1680998.0" sn="11.12" a="1271.75" fwhm="0.000942" res="436213.9" algo="FTMS"/>
<pk mz="411.093292" i="26274668.0" z="-1" sn="207.61" a="30222.31" fwhm="0.001109" res="370704.9" algo="FTMS" component_name="V" deconvoluted_molecular_mass="411.093808" deconvoluted_isotopic_mass="411.093837"/>
<pk mz="411.104544" i="3829615.0" sn="28.28" a="4285.20" fwhm="0.001163" res="353427.9" algo="FTMS"/>
<pk mz="411.114417" i="6863730.0" sn="52.52" a="8040.26" fwhm="0.001129" res="364071.7" algo="FTMS"/>
<pk mz="411.121788" i="1268340.5" z="-1" sn="7.82" a="1079.51" fwhm="0.001074" res="382933.0" algo="FTMS" component_name="Y" deconvoluted_molecular_mass="409.114604" deconvoluted_isotopic_mass="411.122334"/>
<pk mz="411.129654" i="21498742.0" z="-1" sn="169.45" a="23349.65" fwhm="0.001095" res="375581.1" algo="FTMS" component_name="k" deconvoluted_molecular_mass="411.130080" deconvoluted_isotopic_mass="411.130200"/>
<pk mz="411.140867" i="1723002.5" sn="11.45" a="1463.26" fwhm="0.001033" res="397949.8" algo="FTMS"/>
<pk mz="411.142568" i="2017915.1" sn="13.81" a="1887.37" fwhm="0.001136" res="362044.4" algo="FTMS"/>
<pk mz="411.160521" i="1702528.9" z="-1" sn="11.29" a="1605.94" fwhm="0.001125" res="365448.4" algo="FTMS" component_name="AY" deconvoluted_molecular_mass="409.151231" deconvoluted_isotopic_mass="411.161066"/>
<pk mz="411.166039" i="11273091.0" sn="87.75" a="12815.69" fwhm="0.001138" res="361367.1" algo="FTMS"/>
<pk mz="411.179084" i="3654534.8" sn="26.88" a="3335.57" fwhm="0.001013" res="405746.8" algo="FTMS"/>
<pk mz="411.202494" i="5346190.0" sn="40.40" a="5692.76" fwhm="0.001098" res="374505.2" algo="FTMS"/>
<pk mz="411.215600" i="1314450.4" sn="8.19" a="834.02" fwhm="0.000900" res="456931.2" algo="FTMS"/>
<pk mz="411.238782" i="2099609.8" sn="14.46" a="1710.30" fwhm="0.000982" res="418714.7" algo="FTMS"/>
<pk mz="411.326868" i="9493430.0" sn="73.53" a="10543.18" fwhm="0.001120" res="367116.0" algo="FTMS"/>
<pk mz="412.031068" i="1441687.4" sn="9.20" a="1010.76" fwhm="0.000924" res="445747.1" algo="FTMS"/>
<pk mz="412.052144" i="3124894.3" sn="22.65" a="3221.46" fwhm="0.001135" res="363080.1" algo="FTMS"/>
<pk mz="412.060344" i="3011744.8" sn="21.75" a="3017.45" fwhm="0.001090" res="378191.6" algo="FTMS"/>
<pk mz="412.067285" i="1594019.0" sn="10.42" a="1251.07" fwhm="0.001076" res="383129.5" algo="FTMS"/>
<pk mz="412.088554" i="5660842.0" sn="42.91" a="5960.07" fwhm="0.001108" res="372028.9" algo="FTMS"/>
<pk mz="412.096666" i="4147884.5" z="-1" sn="30.82" a="4359.31" fwhm="0.001095" res="376290.4" algo="FTMS" component_name="V" deconvoluted_molecular_mass="411.093808" deconvoluted_isotopic_mass="412.097214"/>
<pk mz="412.099754" i="1335981.5" sn="8.36" a="1244.08" fwhm="0.001278" res="322526.7" algo="FTMS"/>
<pk mz="412.124993" i="4007605.5" sn="29.70" a="3894.35" fwhm="0.001060" res="388809.8" algo="FTMS"/>
<pk mz="412.133003" i="3980472.0" z="-1" sn="29.49" a="3998.30" fwhm="0.001091" res="377905.7" algo="FTMS" component_name="k" deconvoluted_molecular_mass="411.130080" deconvoluted_isotopic_mass="412.133551"/>
<pk mz="412.138014" i="2306745.8" sn="16.11" a="1890.04" fwhm="0.001014" res="406460.5" algo="FTMS"/>
<pk mz="412.161387" i="1439937.3" sn="9.19" a="1164.56" fwhm="0.001022" res="403416.2" algo="FTMS"/>
<pk mz="412.169385" i="2794691.8" sn="20.01" a="2726.33" fwhm="0.001070" res="385115.7" algo="FTMS"/>
<pk mz="412.205978" i="1235663.6" sn="7.56" a="1054.42" fwhm="0.001023" res="402782.3" algo="FTMS"/>
<pk mz="412.330179" i="2496247.5" sn="17.63" a="2274.56" fwhm="0.001084" res="380214.2" algo="FTMS"/>
<pk mz="413.015111" i="1777108.0" sn="11.88" a="1303.43" fwhm="0.000851" res="485476.0" algo="FTMS"/>
<pk mz="413.036126" i="5615067.0" sn="42.54" a="6332.84" fwhm="0.001118" res="369388.6" algo="FTMS"/>
<pk mz="413.051356" i="2671583.8" sn="19.03" a="2255.57" fwhm="0.001033" res="399701.6" algo="FTMS"/>
<pk mz="413.062687" i="1613027.4" sn="10.57" a="1302.39" fwhm="0.001028" res="401982.4" algo="FTMS"/>
<pk mz="413.072569" i="18296294.0" z="-1" sn="143.86" a="21228.38" fwhm="0.001116" res="370088.9" algo="FTMS" component_name="AK" deconvoluted_molecular_mass="413.073022" deconvoluted_isotopic_mass="413.073119"/>
<pk mz="413.083797" i="2222570.3" sn="15.44" a="1902.33" fwhm="0.001085" res="380818.7" algo="FTMS"/>
<pk mz="413.087828" i="1951211.5" sn="13.27" a="1681.60" fwhm="0.001088" res="379765.3" algo="FTMS"/>
<pk mz="413.099187" i="1346415.1" z="-1" sn="8.44" a="1288.12" fwhm="0.001279" res="323052.5" algo="FTMS" component_name="V" deconvoluted_molecular_mass="411.093808" deconvoluted_isotopic_mass="413.099738"/>
<pk mz="413.100962" i="1499119.8" sn="9.66" a="939.05" fwhm="0.000841" res="491190.5" algo="FTMS"/>
<pk mz="413.108923" i="22146546.0" z="-1" sn="174.62" a="25961.66" fwhm="0.001131" res="365195.4" algo="FTMS" component_name="i" deconvoluted_molecular_mass="413.109541" deconvoluted_isotopic_mass="413.109474"/>
<pk mz="413.120191" i="1956597.9" sn="13.31" a="1889.68" fwhm="0.001131" res="365207.2" algo="FTMS"/>
<pk mz="413.124215" i="1619959.3" sn="10.62" a="1384.74" fwhm="0.001069" res="386395.5" algo="FTMS"/>
<pk mz="413.137355" i="1888763.5" z="-1" sn="12.77" a="1580.27" fwhm="0.001013" res="407912.6" algo="FTMS" component_name="k" deconvoluted_molecular_mass="411.130080" deconvoluted_isotopic_mass="413.137906"/>
<pk mz="413.145337" i="13211134.0" sn="103.23" a="14355.52" fwhm="0.001103" res="374550.4" algo="FTMS"/>
<pk mz="413.160683" i="1394435.0" sn="8.82" a="1164.98" fwhm="0.001078" res="383243.9" algo="FTMS"/>
<pk mz="413.176238" i="1272840.0" sn="7.85" a="849.53" fwhm="0.000989" res="417738.1" algo="FTMS"/>
<pk mz="413.181761" i="9809418.0" sn="76.05" a="10881.33" fwhm="0.001120" res="368904.0" algo="FTMS"/>
<pk mz="413.194821" i="1881102.0" sn="12.71" a="1659.64" fwhm="0.001043" res="396081.6" algo="FTMS"/>
<pk mz="413.204238" i="1640209.1" sn="10.79" a="1327.02" fwhm="0.001021" res="404779.9" algo="FTMS"/>
<pk mz="413.218135" i="7427605.5" sn="57.02" a="8290.07" fwhm="0.001117" res="370027.7" algo="FTMS"/>
<pk mz="413.233416" i="1227930.5" sn="7.49" a="1230.27" fwhm="0.001301" res="317629.4" algo="FTMS"/>
<pk mz="413.254481" i="3017249.3" sn="21.79" a="2751.38" fwhm="0.001064" res="388284.1" algo="FTMS"/>
<pk mz="414.046712" i="2363169.8" sn="16.56" a="2202.13" fwhm="0.001088" res="380519.3" algo="FTMS"/>
<pk mz="414.057991" i="1439781.4" sn="9.18" a="1357.66" fwhm="0.001178" res="351525.6" algo="FTMS"/>
<pk mz="414.067882" i="2602792.8" sn="18.47" a="2594.82" fwhm="0.001076" res="384835.3" algo="FTMS"/>
<pk mz="414.075943" i="2504491.3" z="-1" sn="17.69" a="2323.44" fwhm="0.001057" res="391811.6" algo="FTMS" component_name="AK" deconvoluted_molecular_mass="413.073022" deconvoluted_isotopic_mass="414.076496"/>
<pk mz="414.083195" i="1950253.6" sn="13.26" a="1920.90" fwhm="0.001151" res="359819.9" algo="FTMS"/>
<pk mz="414.094385" i="1642289.3" sn="10.80" a="1389.94" fwhm="0.001067" res="387998.0" algo="FTMS"/>
<pk mz="414.104151" i="3566900.5" sn="26.18" a="3962.18" fwhm="0.001182" res="350459.7" algo="FTMS"/>
<pk mz="414.112241" i="3738935.0" z="-1" sn="27.55" a="4114.69" fwhm="0.001213" res="341532.6" algo="FTMS" component_name="i" deconvoluted_molecular_mass="413.109541" deconvoluted_isotopic_mass="414.112794"/>
<pk mz="414.140530" i="2199104.3" z="-1" sn="15.25" a="2284.57" fwhm="0.001279" res="323795.5" algo="FTMS" component_name="k" deconvoluted_molecular_mass="411.130080" deconvoluted_isotopic_mass="414.141084"/>
<pk mz="414.148585" i="2965826.8" sn="21.37" a="2624.97" fwhm="0.001013" res="408948.0" algo="FTMS"/>
<pk mz="414.176868" i="1334476.0" sn="8.34" a="1072.60" fwhm="0.001092" res="379410.5" algo="FTMS"/>
<pk mz="414.185007" i="1804110.6" sn="12.09" a="1434.55" fwhm="0.001005" res="412145.6" algo="FTMS"/>
<pk mz="414.221481" i="1467994.5" sn="9.41" a="1136.39" fwhm="0.001029" res="402413.3" algo="FTMS"/>
<pk mz="415.030632" i="3686497.8" sn="27.13" a="3550.71" fwhm="0.001058" res="392385.2" algo="FTMS"/>
<pk mz="415.042026" i="1722725.4" sn="11.44" a="1545.23" fwhm="0.001031" res="402640.4" algo="FTMS"/>
<pk mz="415.051849" i="7685224.5" sn="59.08" a="8777.49" fwhm="0.001137" res="365116.0" algo="FTMS"/>
<pk mz="415.067071" i="3616365.5" sn="26.57" a="3938.41" fwhm="0.001193" res="347903.4" algo="FTMS"/>
<pk mz="415.078401" i="2801777.3" z="-1" sn="20.06" a="2852.90" fwhm="0.001087" res="381969.8" algo="FTMS" component_name="AK" deconvoluted_molecular_mass="413.073022" deconvoluted_isotopic_mass="415.078957"/>
<pk mz="415.088220" i="14016628.0" sn="109.66" a="16131.10" fwhm="0.001138" res="364739.7" algo="FTMS"/>
<pk mz="415.099348" i="1265272.0" sn="7.78" a="944.91" fwhm="0.000974" res="426193.1" algo="FTMS"/>
<pk mz="415.103476" i="4190329.5" sn="31.15" a="4445.28" fwhm="0.001132" res="366844.0" algo="FTMS"/>
<pk mz="415.116519" i="2169469.8" z="-1" sn="15.01" a="1920.58" fwhm="0.001060" res="391569.5" algo="FTMS" component_name="i" deconvoluted_molecular_mass="413.109541" deconvoluted_isotopic_mass="415.117076"/>
<pk mz="415.124595" i="10711168.0" sn="83.25" a="12194.36" fwhm="0.001141" res="363845.6" algo="FTMS"/>
<pk mz="415.139836" i="2403461.3" z="-1" sn="16.88" a="2225.84" fwhm="0.001067" res="389079.8" algo="FTMS" component_name="k" deconvoluted_molecular_mass="411.130080" deconvoluted_isotopic_mass="415.140393"/>
<pk mz="415.152862" i="1854089.5" sn="12.49" a="1342.08" fwhm="0.000902" res="460309.0" algo="FTMS"/>
<pk mz="415.160978" i="9298060.0" sn="71.96" a="10863.80" fwhm="0.001182" res="351348.3" algo="FTMS"/>
<pk mz="415.189145" i="2526357.3" sn="17.86" a="2187.10" fwhm="0.000998" res="415999.6" algo="FTMS"/>
<pk mz="415.194836" i="9152663.0" sn="70.80" a="10053.81" fwhm="0.001124" res="369398.2" algo="FTMS"/>
<pk mz="415.197332" i="9431192.0" sn="73.03" a="10537.75" fwhm="0.001140" res="364111.5" algo="FTMS"/>
<pk mz="415.219820" i="2900639.3" sn="20.85" a="2826.52" fwhm="0.001084" res="383219.9" algo="FTMS"/>
<pk mz="415.233732" i="5741732.0" sn="43.55" a="6432.78" fwhm="0.001162" res="357477.9" algo="FTMS"/>
<pk mz="415.270175" i="2334383.8" sn="16.33" a="1942.98" fwhm="0.000991" res="419142.6" algo="FTMS"/>
<pk mz="416.025933" i="2343846.8" sn="16.40" a="1950.60" fwhm="0.001021" res="407545.3" algo="FTMS"/>
<pk mz="416.055129" i="1238704.3" sn="7.57" a="854.43" fwhm="0.000964" res="431604.8" algo="FTMS"/>
<pk mz="416.062315" i="3154866.5" sn="22.88" a="2922.12" fwhm="0.001041" res="399655.9" algo="FTMS"/>
<pk mz="416.073689" i="2053302.4" sn="14.08" a="1980.45" fwhm="0.001131" res="367785.2" algo="FTMS"/>
<pk mz="416.083452" i="1780665.5" sn="11.90" a="1746.73" fwhm="0.001141" res="364664.5" algo="FTMS"/>
<pk mz="416.091543" i="2455996.3" sn="17.30" a="2815.89" fwhm="0.001267" res="328476.8" algo="FTMS"/>
<pk mz="416.098797" i="2195134.5" sn="15.21" a="2242.55" fwhm="0.001133" res="367143.2" algo="FTMS"/>
<pk mz="416.110087" i="1749186.3" sn="11.65" a="1406.36" fwhm="0.001011" res="411661.0" algo="FTMS"/>
<pk mz="416.119878" i="2018245.5" sn="13.80" a="1623.93" fwhm="0.000976" res="426150.5" algo="FTMS"/>
<pk mz="416.127896" i="2055368.0" sn="14.09" a="1888.90" fwhm="0.001150" res="361933.0" algo="FTMS"/>
<pk mz="416.135124" i="1493962.4" sn="9.61" a="1302.22" fwhm="0.001151" res="361452.0" algo="FTMS"/>
<pk mz="416.156266" i="1851857.3" sn="12.47" a="1468.40" fwhm="0.000946" res="439980.1" algo="FTMS"/>
<pk mz="416.164403" i="1538772.0" sn="9.97" a="1277.95" fwhm="0.001022" res="407349.4" algo="FTMS"/>
<pk mz="416.192567" i="3263965.3" sn="23.75" a="3360.97" fwhm="0.001074" res="387566.3" algo="FTMS"/>
<pk mz="416.198188" i="2168031.0" sn="14.99" a="2264.05" fwhm="0.001171" res="355510.4" algo="FTMS"/>
<pk mz="416.200664" i="2292703.8" sn="15.99" a="2249.90" fwhm="0.001129" res="368660.2" algo="FTMS"/>
<pk mz="416.237111" i="1777387.9" sn="11.87" a="1313.51" fwhm="0.000997" res="417518.6" algo="FTMS"/>
<pk mz="416.880240" i="1456318.6" sn="9.31" a="1076.52" fwhm="0.000965" res="431996.7" algo="FTMS"/>
<pk mz="417.010032" i="1504233.3" sn="9.69" a="1237.79" fwhm="0.001056" res="394897.1" algo="FTMS"/>
<pk mz="417.031076" i="1982448.3" sn="13.51" a="1910.85" fwhm="0.001191" res="350023.0" algo="FTMS"/>
<pk mz="417.046357" i="4563701.0" sn="34.13" a="5179.91" fwhm="0.001155" res="361004.7" algo="FTMS"/>
<pk mz="417.057521" i="3550457.0" sn="26.04" a="3736.34" fwhm="0.001149" res="363037.7" algo="FTMS"/>
<pk mz="417.067428" i="5665532.0" sn="42.94" a="6062.27" fwhm="0.001094" res="381297.5" algo="FTMS"/>
<pk mz="417.082709" i="6500097.0" sn="49.60" a="7279.20" fwhm="0.001158" res="360030.1" algo="FTMS"/>
<pk mz="417.093920" i="3397892.8" sn="24.82" a="3575.04" fwhm="0.001131" res="368793.3" algo="FTMS"/>
<pk mz="417.095660" i="1537285.4" sn="9.95" a="1193.97" fwhm="0.001038" res="401913.6" algo="FTMS"/>
<pk mz="417.103850" i="5992200.0" sn="45.55" a="7097.05" fwhm="0.001179" res="353902.5" algo="FTMS"/>
<pk mz="417.115441" i="1518731.9" sn="9.80" a="1696.85" fwhm="0.001448" res="288158.4" algo="FTMS"/>
<pk mz="417.119097" i="6140685.0" sn="46.73" a="7214.06" fwhm="0.001185" res="351923.4" algo="FTMS"/>
<pk mz="417.122444" i="1397262.3" sn="8.83" a="955.87" fwhm="0.000932" res="447753.4" algo="FTMS"/>
<pk mz="417.130372" i="1829904.9" sn="12.29" a="1656.79" fwhm="0.001147" res="363561.1" algo="FTMS"/>
<pk mz="417.132246" i="2777873.5" sn="19.86" a="2914.70" fwhm="0.001194" res="349416.4" algo="FTMS"/>
<pk mz="417.140226" i="5652244.0" sn="42.83" a="6406.94" fwhm="0.001172" res="356049.3" algo="FTMS"/>
<pk mz="417.149984" i="1292183.3" sn="7.99" a="1199.45" fwhm="0.001206" res="345881.4" algo="FTMS"/>
<pk mz="417.155508" i="3123993.0" sn="22.63" a="2915.65" fwhm="0.001035" res="403028.3" algo="FTMS"/>
<pk mz="417.168498" i="1797149.4" sn="12.03" a="1538.93" fwhm="0.001111" res="375492.6" algo="FTMS"/>
<pk mz="417.176584" i="6330144.0" sn="48.25" a="7320.05" fwhm="0.001183" res="352754.2" algo="FTMS"/>
<pk mz="417.189378" i="4023076.3" sn="29.81" a="4192.73" fwhm="0.001076" res="387568.3" algo="FTMS"/>
<pk mz="417.191911" i="1826341.0" sn="12.26" a="1829.91" fwhm="0.001127" res="370113.6" algo="FTMS"/>
<pk mz="417.199677" i="4010791.5" sn="29.71" a="5580.55" fwhm="0.001538" res="271209.1" algo="FTMS"/>
<pk mz="417.210390" i="605451072.0" z="-1" sn="4834.96" a="666138.13" fwhm="0.001105" res="377416.2" algo="FTMS" component_name="A" deconvoluted_molecular_mass="417.210965" deconvoluted_isotopic_mass="417.210952"/>
<pk mz="417.249443" i="2200376.0" sn="15.25" a="2124.28" fwhm="0.001041" res="401001.3" algo="FTMS"/>
<pk mz="418.041596" i="4218940.5" sn="31.38" a="4750.19" fwhm="0.001217" res="343550.6" algo="FTMS"/>
<pk mz="418.052741" i="1512000.4" sn="9.75" a="1011.27" fwhm="0.000958" res="436428.2" algo="FTMS"/>
<pk mz="418.077976" i="4801608.5" sn="36.03" a="5262.66" fwhm="0.001175" res="355943.2" algo="FTMS"/>
<pk mz="418.086058" i="1861195.3" sn="12.54" a="1530.86" fwhm="0.001048" res="399061.5" algo="FTMS"/>
<pk mz="418.089165" i="2243404.3" sn="15.59" a="2346.02" fwhm="0.001184" res="353191.3" algo="FTMS"/>
<pk mz="418.099179" i="1384527.6" sn="8.73" a="1058.30" fwhm="0.001049" res="398550.7" algo="FTMS"/>
<pk mz="418.114364" i="3700308.8" sn="27.23" a="4462.25" fwhm="0.001242" res="336562.7" algo="FTMS"/>
<pk mz="418.122512" i="1503319.3" sn="9.68" a="1125.38" fwhm="0.000997" res="419354.4" algo="FTMS"/>
<pk mz="418.125599" i="1438296.4" sn="9.16" a="1209.54" fwhm="0.001050" res="398277.3" algo="FTMS"/>
<pk mz="418.135543" i="2424923.5" sn="17.04" a="2278.17" fwhm="0.001073" res="389683.0" algo="FTMS"/>
<pk mz="418.143677" i="1302110.3" sn="8.07" a="1162.04" fwhm="0.001234" res="338954.6" algo="FTMS"/>
<pk mz="418.150733" i="1391456.6" sn="8.78" a="962.62" fwhm="0.000971" res="430476.1" algo="FTMS"/>
<pk mz="418.171855" i="3309159.5" sn="24.11" a="3447.54" fwhm="0.001173" res="356613.2" algo="FTMS"/>
<pk mz="418.179936" i="1461610.3" sn="9.35" a="901.12" fwhm="0.000875" res="477725.7" algo="FTMS"/>
<pk mz="418.213795" i="118305912.0" z="-1" sn="942.88" a="133835.08" fwhm="0.001116" res="374782.9" algo="FTMS" component_name="A" deconvoluted_molecular_mass="417.210965" deconvoluted_isotopic_mass="418.214360"/>
<pk mz="419.025603" i="4265857.5" sn="31.29" a="4570.17" fwhm="0.001152" res="363780.6" algo="FTMS"/>
<pk mz="419.036854" i="1410181.1" sn="8.80" a="1267.41" fwhm="0.001131" res="370558.7" algo="FTMS"/>
<pk mz="419.046828" i="1711240.4" sn="11.17" a="1629.84" fwhm="0.001172" res="357415.7" algo="FTMS"/>
<pk mz="419.062024" i="8566157.0" sn="65.15" a="9654.82" fwhm="0.001139" res="367766.2" algo="FTMS"/>
<pk mz="419.073301" i="4521361.0" sn="33.30" a="4985.38" fwhm="0.001106" res="378857.3" algo="FTMS"/>
<pk mz="419.083103" i="2231188.3" sn="15.27" a="2516.14" fwhm="0.001172" res="357490.8" algo="FTMS"/>
<pk mz="419.098409" i="12887449.0" sn="99.17" a="14655.97" fwhm="0.001140" res="367689.4" algo="FTMS"/>
<pk mz="419.109582" i="4145565.0" sn="30.34" a="4236.91" fwhm="0.001119" res="374401.8" algo="FTMS"/>
<pk mz="419.111340" i="2580381.8" sn="18.02" a="2465.94" fwhm="0.001104" res="379567.8" algo="FTMS"/>
<pk mz="419.117980" i="1261215.9" sn="7.63" a="859.64" fwhm="0.000963" res="435269.3" algo="FTMS"/>
<pk mz="419.119544" i="1985440.4" sn="13.33" a="1822.70" fwhm="0.001062" res="394737.9" algo="FTMS"/>
<pk mz="419.134794" i="8449445.0" sn="64.23" a="10115.27" fwhm="0.001195" res="350740.3" algo="FTMS"/>
<pk mz="419.147800" i="3703721.8" sn="26.86" a="3596.73" fwhm="0.001056" res="396963.9" algo="FTMS"/>
<pk mz="419.155886" i="2748844.5" sn="19.34" a="3085.32" fwhm="0.001207" res="347402.0" algo="FTMS"/>
<pk mz="419.171161" i="3951025.5" sn="28.81" a="4210.72" fwhm="0.001160" res="361419.0" algo="FTMS"/>
<pk mz="419.184255" i="3558325.8" sn="25.72" a="3614.61" fwhm="0.001138" res="368480.5" algo="FTMS"/>
<pk mz="419.192269" i="2423736.5" sn="16.78" a="2170.87" fwhm="0.001007" res="416189.4" algo="FTMS"/>
<pk mz="419.206329" i="15617469.0" z="-1" sn="120.67" a="19629.69" fwhm="0.001204" res="348214.9" algo="FTMS" component_name="BM" deconvoluted_molecular_mass="419.206899" deconvoluted_isotopic_mass="419.206896"/>
<pk mz="419.214872" i="2640320.0" sn="18.49" a="2406.20" fwhm="0.001018" res="411719.7" algo="FTMS"/>
<pk mz="419.217222" i="12090817.0" z="-1" sn="92.90" a="14129.61" fwhm="0.001172" res="357636.6" algo="FTMS" component_name="A" deconvoluted_molecular_mass="417.210965" deconvoluted_isotopic_mass="419.217789"/>
<pk mz="419.220576" i="1233345.8" sn="7.41" a="937.10" fwhm="0.001233" res="339987.3" algo="FTMS"/>
<pk mz="419.228712" i="1675716.5" sn="10.89" a="1467.05" fwhm="0.001157" res="362425.3" algo="FTMS"/>
<pk mz="420.020963" i="1375946.6" sn="8.53" a="973.21" fwhm="0.000924" res="454393.0" algo="FTMS"/>
<pk mz="420.057211" i="4712150.5" sn="34.80" a="4686.73" fwhm="0.001075" res="390837.1" algo="FTMS"/>
<pk mz="420.065328" i="1557977.4" sn="9.96" a="1385.49" fwhm="0.001192" res="352321.1" algo="FTMS"/>
<pk mz="420.068512" i="1701082.4" sn="11.09" a="1396.18" fwhm="0.001054" res="398462.2" algo="FTMS"/>
<pk mz="420.093642" i="5518050.5" sn="41.14" a="6118.30" fwhm="0.001177" res="356822.0" algo="FTMS"/>
<pk mz="420.101733" i="2706149.5" sn="19.00" a="2819.78" fwhm="0.001179" res="356237.7" algo="FTMS"/>
<pk mz="420.104976" i="2262246.5" sn="15.51" a="2064.08" fwhm="0.001085" res="387060.1" algo="FTMS"/>
<pk mz="420.114751" i="1359593.6" sn="8.40" a="1244.93" fwhm="0.001157" res="363057.5" algo="FTMS"/>
<pk mz="420.130068" i="3422446.8" sn="24.64" a="3422.15" fwhm="0.001104" res="380525.7" algo="FTMS"/>
<pk mz="420.138107" i="2131697.5" sn="14.48" a="2044.60" fwhm="0.001168" res="359559.2" algo="FTMS"/>
<pk mz="420.151158" i="3129077.8" sn="22.33" a="3550.90" fwhm="0.001282" res="327804.0" algo="FTMS"/>
<pk mz="420.187435" i="2908929.8" sn="20.60" a="2985.22" fwhm="0.001162" res="361539.6" algo="FTMS"/>
<pk mz="420.209682" i="3933449.3" z="-1" sn="28.67" a="4325.74" fwhm="0.001192" res="352433.6" algo="FTMS" component_name="BM" deconvoluted_molecular_mass="419.206899" deconvoluted_isotopic_mass="420.210252"/>
<pk mz="420.220500" i="1223948.8" z="-1" sn="7.33" a="1087.24" fwhm="0.001156" res="363356.3" algo="FTMS" component_name="A" deconvoluted_molecular_mass="417.210965" deconvoluted_isotopic_mass="420.221071"/>
<pk mz="420.793642" i="1223114.8" sn="7.33" a="1044.69" fwhm="0.001196" res="351950.0" algo="FTMS"/>
<pk mz="421.041241" i="7332893.0" sn="55.43" a="8440.65" fwhm="0.001194" res="352774.3" algo="FTMS"/>
<pk mz="421.052517" i="2396704.5" sn="16.57" a="2432.48" fwhm="0.001166" res="361041.8" algo="FTMS"/>
<pk mz="421.077646" i="14262313.0" sn="109.99" a="16624.78" fwhm="0.001161" res="362671.6" algo="FTMS"/>
<pk mz="421.088894" i="5967916.5" sn="44.68" a="6593.66" fwhm="0.001139" res="369856.4" algo="FTMS"/>
<pk mz="421.114018" i="17340470.0" z="-1" sn="134.23" a="21469.21" fwhm="0.001174" res="358590.2" algo="FTMS" component_name="AQ" deconvoluted_molecular_mass="421.114595" deconvoluted_isotopic_mass="421.114591"/>
<pk mz="421.117365" i="1192758.1" sn="7.09" a="1155.71" fwhm="0.001317" res="319785.5" algo="FTMS"/>
<pk mz="421.125246" i="2726456.8" sn="19.16" a="2933.88" fwhm="0.001205" res="349489.4" algo="FTMS"/>
<pk mz="421.127000" i="2011193.4" sn="13.53" a="2136.49" fwhm="0.001352" res="311369.6" algo="FTMS"/>
<pk mz="421.144924" i="1263423.3" sn="7.64" a="839.38" fwhm="0.001005" res="419169.8" algo="FTMS"/>
<pk mz="421.150401" i="10590273.0" sn="81.08" a="12307.02" fwhm="0.001183" res="356088.1" algo="FTMS"/>
<pk mz="421.155303" i="4411458.5" sn="32.43" a="4666.89" fwhm="0.001124" res="374669.1" algo="FTMS"/>
<pk mz="421.163503" i="5110853.5" sn="37.94" a="5503.36" fwhm="0.001171" res="359546.6" algo="FTMS"/>
<pk mz="421.181171" i="1425483.3" sn="8.92" a="1312.52" fwhm="0.001110" res="379386.1" algo="FTMS"/>
<pk mz="421.186827" i="4167757.3" sn="30.51" a="4339.04" fwhm="0.001136" res="370661.2" algo="FTMS"/>
<pk mz="421.199844" i="3770961.5" sn="27.39" a="4173.33" fwhm="0.001198" res="351561.3" algo="FTMS"/>
<pk mz="421.226531" i="26437722.0" z="-1" sn="205.86" a="31259.74" fwhm="0.001164" res="361760.4" algo="FTMS" component_name="U" deconvoluted_molecular_mass="421.228175" deconvoluted_isotopic_mass="421.227104"/>
<pk mz="421.236125" i="1409885.5" sn="8.79" a="945.02" fwhm="0.000882" res="477704.2" algo="FTMS"/>
<pk mz="422.036599" i="2707815.5" sn="19.01" a="2471.65" fwhm="0.001042" res="404962.0" algo="FTMS"/>
<pk mz="422.044582" i="1398378.1" sn="8.70" a="908.66" fwhm="0.000943" res="447404.3" algo="FTMS"/>
<pk mz="422.072903" i="6997363.5" sn="52.79" a="8046.69" fwhm="0.001191" res="354286.3" algo="FTMS"/>
<pk mz="422.080952" i="2545526.3" sn="17.73" a="2384.89" fwhm="0.001087" res="388203.5" algo="FTMS"/>
<pk mz="422.084158" i="1746551.3" sn="11.44" a="1553.50" fwhm="0.001138" res="371002.0" algo="FTMS"/>
<pk mz="422.092281" i="1432697.9" sn="8.97" a="998.05" fwhm="0.000948" res="445287.9" algo="FTMS"/>
<pk mz="422.109304" i="5407103.5" sn="40.27" a="5701.23" fwhm="0.001128" res="374224.7" algo="FTMS"/>
<pk mz="422.117383" i="3152770.3" z="-1" sn="22.52" a="3589.36" fwhm="0.001187" res="355576.1" algo="FTMS" component_name="AQ" deconvoluted_molecular_mass="421.114595" deconvoluted_isotopic_mass="422.117959"/>
<pk mz="422.120544" i="2329731.3" sn="16.03" a="2565.27" fwhm="0.001276" res="330880.1" algo="FTMS"/>
<pk mz="422.130543" i="1402758.6" sn="8.74" a="993.94" fwhm="0.000993" res="425156.1" algo="FTMS"/>
<pk mz="422.145686" i="3520907.8" sn="25.41" a="3439.06" fwhm="0.001100" res="383604.9" algo="FTMS"/>
<pk mz="422.153879" i="2898830.3" sn="20.52" a="2999.32" fwhm="0.001177" res="358659.7" algo="FTMS"/>
<pk mz="422.158656" i="1850768.0" sn="12.26" a="1759.82" fwhm="0.001169" res="361206.3" algo="FTMS"/>
<pk mz="422.166819" i="2849682.8" sn="20.13" a="2832.08" fwhm="0.001117" res="377972.3" algo="FTMS"/>
<pk mz="422.203215" i="1461150.8" sn="9.20" a="1186.30" fwhm="0.001045" res="403904.1" algo="FTMS"/>
<pk mz="422.229917" i="5428647.5" z="-1" sn="40.43" a="5978.03" fwhm="0.001131" res="373423.2" algo="FTMS" component_name="U" deconvoluted_molecular_mass="421.228175" deconvoluted_isotopic_mass="422.230493"/>
<pk mz="423.020577" i="3231406.5" sn="23.13" a="3609.92" fwhm="0.001135" res="372787.3" algo="FTMS"/>
<pk mz="423.056914" i="11725499.0" sn="90.01" a="13819.59" fwhm="0.001184" res="357250.2" algo="FTMS"/>
<pk mz="423.068124" i="3783870.3" sn="27.48" a="3888.96" fwhm="0.001116" res="378942.7" algo="FTMS"/>
<pk mz="423.073903" i="16396992.0" z="-1" sn="126.80" a="20188.72" fwhm="0.001197" res="353470.2" algo="FTMS" component_name="BC" deconvoluted_molecular_mass="423.074483" deconvoluted_isotopic_mass="423.074482"/>
<pk mz="423.076223" i="1309889.0" sn="8.00" a="838.78" fwhm="0.000919" res="460376.3" algo="FTMS"/>
<pk mz="423.093306" i="20855494.0" z="-1" sn="161.90" a="24395.49" fwhm="0.001180" res="358687.9" algo="FTMS" component_name="o" deconvoluted_molecular_mass="423.093429" deconvoluted_isotopic_mass="423.093884"/>
<pk mz="423.104577" i="4607690.5" sn="33.97" a="4771.86" fwhm="0.001109" res="381589.7" algo="FTMS"/>
<pk mz="423.129693" i="18324178.0" z="-1" sn="141.97" a="21927.90" fwhm="0.001185" res="357124.0" algo="FTMS" component_name="AI" deconvoluted_molecular_mass="423.130272" deconvoluted_isotopic_mass="423.130272"/>
<pk mz="423.141008" i="1921750.6" sn="12.82" a="1839.47" fwhm="0.001105" res="382805.8" algo="FTMS"/>
<pk mz="423.142755" i="3887319.3" sn="28.30" a="4317.97" fwhm="0.001207" res="350546.4" algo="FTMS"/>
<pk mz="423.152328" i="2502106.5" sn="17.39" a="2986.67" fwhm="0.001300" res="325376.9" algo="FTMS"/>
<pk mz="423.160668" i="1995485.1" sn="13.40" a="2380.21" fwhm="0.001330" res="318154.0" algo="FTMS"/>
<pk mz="423.166059" i="9288415.0" sn="70.82" a="11172.87" fwhm="0.001189" res="355998.4" algo="FTMS"/>
<pk mz="423.179084" i="5100259.5" sn="37.85" a="5840.71" fwhm="0.001227" res="345016.9" algo="FTMS"/>
<pk mz="423.197049" i="1723881.3" sn="11.26" a="1470.53" fwhm="0.001097" res="385617.8" algo="FTMS"/>
<pk mz="423.202570" i="3693291.0" sn="26.77" a="3880.47" fwhm="0.001156" res="366085.2" algo="FTMS"/>
<pk mz="423.205827" i="2889452.3" sn="20.44" a="2789.52" fwhm="0.001104" res="383395.6" algo="FTMS"/>
<pk mz="423.215586" i="2149615.5" sn="14.61" a="1967.32" fwhm="0.001059" res="399511.9" algo="FTMS"/>
<pk mz="423.222392" i="1562609.8" sn="9.99" a="1626.79" fwhm="0.001255" res="337139.5" algo="FTMS"/>
<pk mz="423.238886" i="5716727.0" z="-1" sn="42.70" a="6248.17" fwhm="0.001158" res="365575.6" algo="FTMS" component_name="U" deconvoluted_molecular_mass="421.228175" deconvoluted_isotopic_mass="423.239465"/>
<pk mz="424.052177" i="4126725.8" sn="30.18" a="4795.71" fwhm="0.001215" res="349106.4" algo="FTMS"/>
<pk mz="424.060237" i="2373128.5" sn="16.37" a="2382.22" fwhm="0.001147" res="369588.9" algo="FTMS"/>
<pk mz="424.073498" i="3851789.0" sn="28.01" a="4117.29" fwhm="0.001160" res="365481.2" algo="FTMS"/>
<pk mz="424.077264" i="1723918.1" z="-1" sn="11.26" a="1753.85" fwhm="0.001243" res="341239.9" algo="FTMS" component_name="BC" deconvoluted_molecular_mass="423.074483" deconvoluted_isotopic_mass="424.077845"/>
<pk mz="424.088563" i="6310930.0" sn="47.38" a="7330.24" fwhm="0.001221" res="347244.3" algo="FTMS"/>
<pk mz="424.096671" i="4199444.5" z="-1" sn="30.75" a="4541.69" fwhm="0.001202" res="352940.0" algo="FTMS" component_name="o" deconvoluted_molecular_mass="423.093429" deconvoluted_isotopic_mass="424.097252"/>
<pk mz="424.099801" i="1763349.6" sn="11.57" a="1556.46" fwhm="0.001115" res="380255.9" algo="FTMS"/>
<pk mz="424.124964" i="4476958.0" sn="32.94" a="4941.46" fwhm="0.001151" res="368471.9" algo="FTMS"/>
<pk mz="424.133034" i="3702816.8" z="-1" sn="26.84" a="4028.72" fwhm="0.001171" res="362276.4" algo="FTMS" component_name="AI" deconvoluted_molecular_mass="423.130272" deconvoluted_isotopic_mass="424.133616"/>
<pk mz="424.137994" i="1559074.4" sn="9.96" a="1164.48" fwhm="0.001005" res="421900.3" algo="FTMS"/>
<pk mz="424.161246" i="2161706.0" sn="14.71" a="2064.60" fwhm="0.001177" res="360434.4" algo="FTMS"/>
<pk mz="424.169497" i="2020396.9" sn="13.59" a="1956.29" fwhm="0.001166" res="363696.7" algo="FTMS"/>
<pk mz="424.242177" i="1665093.0" z="-1" sn="10.80" a="1205.73" fwhm="0.000950" res="446515.9" algo="FTMS" component_name="U" deconvoluted_molecular_mass="421.228175" deconvoluted_isotopic_mass="424.242759"/>
<pk mz="425.015012" i="1544262.3" sn="9.84" a="1412.28" fwhm="0.001217" res="349136.7" algo="FTMS"/>
<pk mz="425.036188" i="7236941.5" sn="54.67" a="8581.11" fwhm="0.001232" res="345128.4" algo="FTMS"/>
<pk mz="425.047476" i="1496401.1" sn="9.47" a="1160.75" fwhm="0.001001" res="424559.6" algo="FTMS"/>
<pk mz="425.071084" i="7809369.0" sn="59.17" a="8754.04" fwhm="0.001346" res="315890.1" algo="FTMS"/>
<pk mz="425.072604" i="17669466.0" z="-1" sn="136.81" a="22028.10" fwhm="0.001226" res="346793.0" algo="FTMS" component_name="AO" deconvoluted_molecular_mass="425.073120" deconvoluted_isotopic_mass="425.073188"/>
<pk mz="425.083864" i="2882909.3" sn="20.38" a="2858.85" fwhm="0.001136" res="374040.4" algo="FTMS"/>
<pk mz="425.093707" i="1974112.5" z="-1" sn="13.23" a="1949.25" fwhm="0.001185" res="358832.9" algo="FTMS" component_name="o" deconvoluted_molecular_mass="423.093429" deconvoluted_isotopic_mass="425.094291"/>
<pk mz="425.108968" i="23956838.0" z="-1" sn="186.32" a="29675.16" fwhm="0.001202" res="353796.5" algo="FTMS" component_name="e" deconvoluted_molecular_mass="425.109627" deconvoluted_isotopic_mass="425.109552"/>
<pk mz="425.120233" i="3018601.3" sn="21.45" a="3085.47" fwhm="0.001128" res="376787.2" algo="FTMS"/>
<pk mz="425.145361" i="15732082.0" z="-1" sn="121.55" a="19507.25" fwhm="0.001234" res="344646.9" algo="FTMS" component_name="BJ" deconvoluted_molecular_mass="425.146019" deconvoluted_isotopic_mass="425.145945"/>
<pk mz="425.156705" i="1543541.4" sn="9.84" a="1486.66" fwhm="0.001220" res="348602.4" algo="FTMS"/>
<pk mz="425.158416" i="2471286.0" sn="17.14" a="2201.18" fwhm="0.001056" res="402424.0" algo="FTMS"/>
<pk mz="425.176203" i="1361019.9" sn="8.40" a="1001.36" fwhm="0.000950" res="447773.0" algo="FTMS"/>
<pk mz="425.181759" i="6753662.0" sn="50.86" a="7638.13" fwhm="0.001181" res="360021.4" algo="FTMS"/>
<pk mz="425.194844" i="2871682.0" sn="20.29" a="2909.30" fwhm="0.001117" res="380540.5" algo="FTMS"/>
<pk mz="425.212628" i="1216264.0" sn="7.26" a="960.52" fwhm="0.001139" res="373334.7" algo="FTMS"/>
<pk mz="425.218119" i="3989898.0" sn="29.10" a="4734.85" fwhm="0.001231" res="345413.0" algo="FTMS"/>
<pk mz="425.254509" i="1191830.0" sn="7.07" a="943.68" fwhm="0.000993" res="428173.9" algo="FTMS"/>
<pk mz="425.910272" i="1186416.3" sn="7.02" a="929.44" fwhm="0.001029" res="413992.1" algo="FTMS"/>
<pk mz="426.039475" i="1595803.3" sn="10.25" a="1313.92" fwhm="0.001119" res="380617.9" algo="FTMS"/>
<pk mz="426.046639" i="1744285.6" sn="11.41" a="1543.16" fwhm="0.001178" res="361588.1" algo="FTMS"/>
<pk mz="426.067848" i="4274852.5" sn="31.34" a="5097.77" fwhm="0.001218" res="349782.8" algo="FTMS"/>
<pk mz="426.070468" i="1547173.5" sn="9.86" a="1588.35" fwhm="0.001268" res="335998.6" algo="FTMS"/>
<pk mz="426.075933" i="3502759.3" z="-1" sn="25.26" a="3767.18" fwhm="0.001195" res="356631.7" algo="FTMS" component_name="AO" deconvoluted_molecular_mass="425.073120" deconvoluted_isotopic_mass="426.076520"/>
<pk mz="426.104172" i="4132528.8" sn="30.22" a="4529.98" fwhm="0.001222" res="348621.5" algo="FTMS"/>
<pk mz="426.112363" i="3704499.5" z="-1" sn="26.85" a="3630.74" fwhm="0.001064" res="400598.0" algo="FTMS" component_name="e" deconvoluted_molecular_mass="425.109627" deconvoluted_isotopic_mass="426.112950"/>
<pk mz="426.117150" i="1193269.0" sn="7.08" a="1257.34" fwhm="0.001747" res="243905.6" algo="FTMS"/>
<pk mz="426.140474" i="2975420.8" sn="21.11" a="3139.33" fwhm="0.001185" res="359685.0" algo="FTMS"/>
<pk mz="426.148760" i="3185855.5" z="-1" sn="22.77" a="3386.65" fwhm="0.001199" res="355318.3" algo="FTMS" component_name="BJ" deconvoluted_molecular_mass="425.146019" deconvoluted_isotopic_mass="426.149347"/>
<pk mz="426.153617" i="1493185.3" sn="9.44" a="1216.91" fwhm="0.001083" res="393604.1" algo="FTMS"/>
<pk mz="426.185243" i="1214411.8" sn="7.24" a="718.15" fwhm="0.000881" res="483805.5" algo="FTMS"/>
<pk mz="426.190058" i="1216461.4" sn="7.26" a="847.54" fwhm="0.000995" res="428320.4" algo="FTMS"/>
<pk mz="427.015504" i="1666271.9" sn="10.80" a="1680.15" fwhm="0.001290" res="330918.6" algo="FTMS"/>
<pk mz="427.030625" i="2321380.8" sn="15.96" a="2224.45" fwhm="0.001119" res="381490.6" algo="FTMS"/>
<pk mz="427.051896" i="10680300.0" sn="81.77" a="12155.66" fwhm="0.001166" res="366233.2" algo="FTMS"/>
<pk mz="427.066882" i="1911280.9" sn="12.73" a="1670.83" fwhm="0.000982" res="434810.8" algo="FTMS"/>
<pk mz="427.078399" i="1720820.8" z="-1" sn="11.23" a="1577.09" fwhm="0.001138" res="375132.4" algo="FTMS" component_name="AO" deconvoluted_molecular_mass="425.073120" deconvoluted_isotopic_mass="427.078988"/>
<pk mz="427.088222" i="21024760.0" z="-1" sn="163.22" a="25200.24" fwhm="0.001199" res="356256.1" algo="FTMS" component_name="m" deconvoluted_molecular_mass="427.088815" deconvoluted_isotopic_mass="427.088812"/>
<pk mz="427.099474" i="1999867.8" sn="13.42" a="1763.37" fwhm="0.001063" res="401740.9" algo="FTMS"/>
<pk mz="427.103621" i="1306493.1" sn="7.97" a="1319.47" fwhm="0.001366" res="312626.9" algo="FTMS"/>
<pk mz="427.116741" i="1843457.5" z="-1" sn="12.19" a="1587.47" fwhm="0.001056" res="404520.7" algo="FTMS" component_name="e" deconvoluted_molecular_mass="425.109627" deconvoluted_isotopic_mass="427.117331"/>
<pk mz="427.124603" i="17944580.0" z="-1" sn="138.97" a="22491.82" fwhm="0.001214" res="351689.9" algo="FTMS" component_name="AN" deconvoluted_molecular_mass="427.125203" deconvoluted_isotopic_mass="427.125193"/>
<pk mz="427.135950" i="1508871.9" sn="9.56" a="1182.68" fwhm="0.000995" res="429447.4" algo="FTMS"/>
<pk mz="427.153092" i="1230605.5" z="-1" sn="7.37" a="778.13" fwhm="0.000938" res="455436.4" algo="FTMS" component_name="BJ" deconvoluted_molecular_mass="425.146019" deconvoluted_isotopic_mass="427.153682"/>
<pk mz="427.161028" i="11018256.0" sn="84.43" a="13359.20" fwhm="0.001224" res="348932.0" algo="FTMS"/>
<pk mz="427.174023" i="1572628.5" sn="10.06" a="1391.48" fwhm="0.001112" res="384157.9" algo="FTMS"/>
<pk mz="427.197395" i="7831580.5" sn="59.34" a="9426.88" fwhm="0.001202" res="355532.4" algo="FTMS"/>
<pk mz="427.210482" i="1270048.6" sn="7.68" a="1041.28" fwhm="0.001094" res="390394.5" algo="FTMS"/>
<pk mz="427.233735" i="5731368.5" sn="42.81" a="7249.37" fwhm="0.001270" res="336294.1" algo="FTMS"/>
<pk mz="427.270148" i="1764916.5" sn="11.57" a="1562.62" fwhm="0.001146" res="372854.7" algo="FTMS"/>
<pk mz="428.025973" i="1832751.6" sn="12.11" a="1636.38" fwhm="0.001136" res="376641.6" algo="FTMS"/>
<pk mz="428.047161" i="1497398.6" sn="9.47" a="1327.24" fwhm="0.001133" res="377693.5" algo="FTMS"/>
<pk mz="428.055278" i="1907769.4" sn="12.70" a="2050.27" fwhm="0.001341" res="319295.6" algo="FTMS"/>
<pk mz="428.062375" i="2052667.6" sn="13.84" a="1878.18" fwhm="0.001113" res="384525.7" algo="FTMS"/>
<pk mz="428.073673" i="1472063.4" sn="9.27" a="1074.13" fwhm="0.001038" res="412358.4" algo="FTMS"/>
<pk mz="428.083529" i="3283266.8" sn="23.53" a="3342.90" fwhm="0.001136" res="376932.8" algo="FTMS"/>
<pk mz="428.091578" i="3899205.3" z="-1" sn="28.38" a="4606.14" fwhm="0.001248" res="343036.0" algo="FTMS" component_name="m" deconvoluted_molecular_mass="427.088815" deconvoluted_isotopic_mass="428.092171"/>
<pk mz="428.098519" i="1719111.6" sn="11.21" a="1648.23" fwhm="0.001188" res="360297.0" algo="FTMS"/>
<pk mz="428.119840" i="3172174.8" sn="22.65" a="3435.46" fwhm="0.001162" res="368458.7" algo="FTMS"/>
<pk mz="428.128000" i="3700561.5" z="-1" sn="26.81" a="4159.57" fwhm="0.001195" res="358398.4" algo="FTMS" component_name="AN" deconvoluted_molecular_mass="427.125203" deconvoluted_isotopic_mass="428.128593"/>
<pk mz="428.133082" i="1295699.1" sn="7.88" a="997.99" fwhm="0.001004" res="426525.2" algo="FTMS"/>
<pk mz="428.150490" i="1193305.0" sn="7.07" a="1167.97" fwhm="0.001441" res="297203.0" algo="FTMS"/>
<pk mz="428.156241" i="1781338.9" sn="11.70" a="2143.84" fwhm="0.001546" res="277018.7" algo="FTMS"/>
<pk mz="428.164421" i="2358109.5" sn="16.24" a="2159.77" fwhm="0.001119" res="382756.5" algo="FTMS"/>
<pk mz="428.169257" i="1578847.1" sn="10.11" a="1393.64" fwhm="0.001127" res="380013.3" algo="FTMS"/>
<pk mz="428.192791" i="1496679.0" sn="9.46" a="1290.08" fwhm="0.001120" res="382385.7" algo="FTMS"/>
<pk mz="428.200710" i="1801065.6" sn="11.86" a="1430.28" fwhm="0.001036" res="413411.6" algo="FTMS"/>
<pk mz="429.009954" i="1968758.1" sn="13.17" a="1960.40" fwhm="0.001158" res="370351.1" algo="FTMS"/>
<pk mz="429.031143" i="3208829.0" sn="22.94" a="3394.49" fwhm="0.001171" res="366285.8" algo="FTMS"/>
<pk mz="429.046325" i="3524226.0" sn="25.42" a="3986.86" fwhm="0.001218" res="352205.8" algo="FTMS"/>
<pk mz="429.057654" i="2489477.8" sn="17.27" a="2552.00" fwhm="0.001216" res="352818.3" algo="FTMS"/>
<pk mz="429.067489" i="11106953.0" sn="85.13" a="13752.92" fwhm="0.001212" res="354020.4" algo="FTMS"/>
<pk mz="429.078737" i="1227148.9" sn="7.34" a="1139.38" fwhm="0.001192" res="359932.3" algo="FTMS"/>
<pk mz="429.082818" i="3114638.3" sn="22.20" a="3356.91" fwhm="0.001197" res="358540.2" algo="FTMS"/>
<pk mz="429.093950" i="2434194.0" sn="16.84" a="2932.74" fwhm="0.001395" res="307669.0" algo="FTMS"/>
<pk mz="429.096012" i="1324690.6" sn="8.10" a="824.82" fwhm="0.000884" res="485189.7" algo="FTMS"/>
<pk mz="429.103873" i="14207637.0" sn="109.54" a="18112.87" fwhm="0.001230" res="348835.9" algo="FTMS"/>
<pk mz="429.119117" i="3374234.3" sn="24.24" a="3532.39" fwhm="0.001137" res="377294.4" algo="FTMS"/>
<pk mz="429.124978" i="1855388.1" sn="12.28" a="1868.58" fwhm="0.001155" res="371478.5" algo="FTMS"/>
<pk mz="429.132221" i="2309790.5" sn="15.62" a="2412.90" fwhm="0.001187" res="361434.2" algo="FTMS"/>
<pk mz="429.140234" i="10359457.0" sn="78.05" a="12656.83" fwhm="0.001225" res="350251.5" algo="FTMS"/>
<pk mz="429.155487" i="1849510.3" sn="12.05" a="1759.09" fwhm="0.001137" res="377359.2" algo="FTMS"/>
<pk mz="429.168634" i="1581226.6" sn="9.97" a="1324.25" fwhm="0.001110" res="386583.9" algo="FTMS"/>
<pk mz="429.176656" i="8731309.0" sn="65.42" a="10696.00" fwhm="0.001213" res="353730.0" algo="FTMS"/>
<pk mz="429.191880" i="1566898.4" sn="9.86" a="1131.51" fwhm="0.000975" res="440139.6" algo="FTMS"/>
<pk mz="429.199153" i="1223604.8" sn="7.20" a="921.01" fwhm="0.001038" res="413627.4" algo="FTMS"/>
<pk mz="429.210515" i="2969784.5" sn="20.74" a="3295.38" fwhm="0.001170" res="366768.3" algo="FTMS"/>
<pk mz="429.213011" i="9714361.0" sn="73.05" a="11269.99" fwhm="0.001205" res="356290.6" algo="FTMS"/>
<pk mz="429.235492" i="2301120.8" sn="15.55" a="2119.40" fwhm="0.001092" res="393078.9" algo="FTMS"/>
<pk mz="429.249382" i="5428933.5" sn="39.81" a="6439.85" fwhm="0.001259" res="340973.4" algo="FTMS"/>
<pk mz="429.285883" i="1550033.5" sn="9.73" a="1155.77" fwhm="0.000955" res="449283.2" algo="FTMS"/>
<pk mz="430.041676" i="3045323.8" sn="21.32" a="3639.77" fwhm="0.001274" res="337557.1" algo="FTMS"/>
<pk mz="430.062792" i="1478098.6" sn="9.17" a="1256.80" fwhm="0.001098" res="391854.0" algo="FTMS"/>
<pk mz="430.070872" i="2092757.4" sn="13.94" a="2097.08" fwhm="0.001224" res="351254.5" algo="FTMS"/>
<pk mz="430.078024" i="3006423.8" sn="21.02" a="3014.45" fwhm="0.001135" res="379020.5" algo="FTMS"/>
<pk mz="430.089264" i="1961435.4" sn="12.92" a="2230.55" fwhm="0.001369" res="314082.3" algo="FTMS"/>
<pk mz="430.099209" i="2625502.8" sn="18.07" a="2762.89" fwhm="0.001240" res="346799.9" algo="FTMS"/>
<pk mz="430.107212" i="3059681.3" sn="21.43" a="3895.64" fwhm="0.001369" res="314279.3" algo="FTMS"/>
<pk mz="430.114451" i="1855459.8" sn="12.10" a="1398.57" fwhm="0.000999" res="430518.1" algo="FTMS"/>
<pk mz="430.135650" i="2138602.8" sn="14.29" a="1958.42" fwhm="0.001092" res="393841.5" algo="FTMS"/>
<pk mz="430.143627" i="2681837.5" sn="18.50" a="2981.81" fwhm="0.001260" res="341453.3" algo="FTMS"/>
<pk mz="430.171897" i="2474486.8" sn="16.90" a="2415.58" fwhm="0.001082" res="397587.9" algo="FTMS"/>
<pk mz="430.180070" i="2081273.5" sn="13.85" a="1815.57" fwhm="0.001108" res="388166.3" algo="FTMS"/>
<pk mz="430.208386" i="1595906.9" sn="10.08" a="1548.38" fwhm="0.001170" res="367709.5" algo="FTMS"/>
<pk mz="430.216381" i="2205701.5" sn="14.81" a="2298.47" fwhm="0.001137" res="378402.4" algo="FTMS"/>
<pk mz="430.252813" i="1277457.5" sn="7.61" a="1125.66" fwhm="0.001113" res="386398.4" algo="FTMS"/>
<pk mz="430.972578" i="2530559.3" sn="17.33" a="2484.92" fwhm="0.001145" res="376383.8" algo="FTMS"/>
<pk mz="431.025590" i="4250896.5" sn="30.67" a="5124.53" fwhm="0.001268" res="339988.2" algo="FTMS"/>
<pk mz="431.036907" i="1925396.5" sn="12.64" a="1924.87" fwhm="0.001191" res="361862.5" algo="FTMS"/>
<pk mz="431.046661" i="4192535.8" sn="30.22" a="4774.26" fwhm="0.001203" res="358294.1" algo="FTMS"/>
<pk mz="431.061980" i="5523741.0" sn="40.54" a="6086.03" fwhm="0.001198" res="359770.3" algo="FTMS"/>
<pk mz="431.073227" i="4053280.5" sn="29.14" a="4662.22" fwhm="0.001240" res="347751.2" algo="FTMS"/>
<pk mz="431.083113" i="7935267.5" sn="59.25" a="9987.25" fwhm="0.001270" res="339442.0" algo="FTMS"/>
<pk mz="431.092796" i="1249319.0" sn="7.39" a="1125.55" fwhm="0.001299" res="331889.4" algo="FTMS"/>
<pk mz="431.098387" i="7776553.0" sn="58.02" a="9113.82" fwhm="0.001212" res="355562.8" algo="FTMS"/>
<pk mz="431.101754" i="1825577.9" sn="11.86" a="1341.70" fwhm="0.000938" res="459458.0" algo="FTMS"/>
<pk mz="431.109695" i="2517036.5" sn="17.22" a="3186.73" fwhm="0.001334" res="323248.0" algo="FTMS"/>
<pk mz="431.111504" i="2351917.0" sn="15.94" a="2044.48" fwhm="0.001056" res="408188.3" algo="FTMS"/>
<pk mz="431.119498" i="6521135.5" sn="48.28" a="7653.85" fwhm="0.001223" res="352574.9" algo="FTMS"/>
<pk mz="431.130768" i="1700403.5" sn="10.89" a="1925.79" fwhm="0.001533" res="281261.4" algo="FTMS"/>
<pk mz="431.134743" i="5648693.0" sn="41.51" a="6379.41" fwhm="0.001206" res="357496.5" algo="FTMS"/>
<pk mz="431.147778" i="3098937.0" sn="21.74" a="3493.33" fwhm="0.001256" res="343323.7" algo="FTMS"/>
<pk mz="431.155877" i="5722427.5" sn="42.08" a="6971.71" fwhm="0.001251" res="344622.7" algo="FTMS"/>
<pk mz="431.171230" i="2737984.8" sn="18.94" a="2660.77" fwhm="0.001146" res="376330.3" algo="FTMS"/>
<pk mz="431.178358" i="1984835.1" sn="13.10" a="1787.85" fwhm="0.001098" res="392749.7" algo="FTMS"/>
<pk mz="431.184270" i="2222917.0" sn="14.94" a="2391.60" fwhm="0.001147" res="375987.6" algo="FTMS"/>
<pk mz="431.192279" i="7902535.5" sn="58.99" a="9991.26" fwhm="0.001256" res="343364.2" algo="FTMS"/>
<pk mz="431.207231" i="1212236.6" sn="7.10" a="976.21" fwhm="0.001149" res="375166.8" algo="FTMS"/>
<pk mz="431.226175" i="39421268.0" z="-1" sn="303.44" a="48288.37" fwhm="0.001214" res="355203.7" algo="FTMS" component_name="N" deconvoluted_molecular_mass="431.226771" deconvoluted_isotopic_mass="431.226777"/>
<pk mz="431.228624" i="5419347.5" sn="39.73" a="6085.97" fwhm="0.001210" res="356432.9" algo="FTMS"/>
<pk mz="431.265183" i="1815903.8" sn="11.79" a="1778.52" fwhm="0.001164" res="370543.7" algo="FTMS"/>
<pk mz="432.020903" i="2221656.8" sn="14.93" a="2324.84" fwhm="0.001240" res="348473.9" algo="FTMS"/>
<pk mz="432.057266" i="5017188.5" sn="36.61" a="5648.24" fwhm="0.001154" res="374322.2" algo="FTMS"/>
<pk mz="432.065432" i="1325671.3" sn="7.98" a="792.46" fwhm="0.000946" res="456665.6" algo="FTMS"/>
<pk mz="432.068504" i="2259048.3" sn="15.22" a="2095.04" fwhm="0.001119" res="386206.7" algo="FTMS"/>
<pk mz="432.078457" i="1229931.5" sn="7.24" a="1076.29" fwhm="0.001165" res="370955.7" algo="FTMS"/>
<pk mz="432.086480" i="1299566.3" sn="7.78" a="1281.37" fwhm="0.001258" res="343480.6" algo="FTMS"/>
<pk mz="432.093650" i="5156464.5" sn="37.69" a="5869.96" fwhm="0.001233" res="350327.1" algo="FTMS"/>
<pk mz="432.101787" i="1762931.3" sn="11.37" a="1511.79" fwhm="0.001033" res="418361.5" algo="FTMS"/>
<pk mz="432.104841" i="2179700.3" sn="14.61" a="2215.14" fwhm="0.001179" res="366536.3" algo="FTMS"/>
<pk mz="432.114670" i="1678711.5" sn="10.72" a="1766.37" fwhm="0.001280" res="337523.6" algo="FTMS"/>
<pk mz="432.122787" i="1302394.1" sn="7.80" a="1083.25" fwhm="0.001071" res="403518.6" algo="FTMS"/>
<pk mz="432.130080" i="3026044.5" sn="21.17" a="3201.10" fwhm="0.001170" res="369243.7" algo="FTMS"/>
<pk mz="432.141386" i="1509504.3" sn="9.41" a="1163.31" fwhm="0.001045" res="413522.8" algo="FTMS"/>
<pk mz="432.151203" i="2833539.5" sn="19.68" a="2798.07" fwhm="0.001083" res="399008.7" algo="FTMS"/>
<pk mz="432.159330" i="1655942.1" sn="10.54" a="1600.85" fwhm="0.001161" res="372224.7" algo="FTMS"/>
<pk mz="432.166350" i="1398536.5" sn="8.55" a="1399.54" fwhm="0.001401" res="308562.6" algo="FTMS"/>
<pk mz="432.187498" i="4345487.5" sn="31.40" a="5051.85" fwhm="0.001239" res="348816.2" algo="FTMS"/>
<pk mz="432.195622" i="1754002.1" sn="11.30" a="1594.95" fwhm="0.001355" res="319036.4" algo="FTMS"/>
<pk mz="432.224078" i="1946779.5" sn="12.80" a="1843.50" fwhm="0.001132" res="381754.3" algo="FTMS"/>
<pk mz="432.229485" i="10010269.0" z="-1" sn="75.34" a="12235.66" fwhm="0.001215" res="355708.7" algo="FTMS" component_name="N" deconvoluted_molecular_mass="431.226771" deconvoluted_isotopic_mass="432.230090"/>
<pk mz="433.004927" i="1751195.8" sn="11.28" a="1685.82" fwhm="0.001143" res="378919.3" algo="FTMS"/>
<pk mz="433.041246" i="7140263.5" sn="53.08" a="8675.71" fwhm="0.001263" res="342958.6" algo="FTMS"/>
<pk mz="433.052536" i="3721131.5" sn="26.56" a="4468.86" fwhm="0.001300" res="332993.0" algo="FTMS"/>
<pk mz="433.062312" i="3207086.5" sn="22.57" a="3748.61" fwhm="0.001256" res="344876.7" algo="FTMS"/>
<pk mz="433.077653" i="11382708.0" sn="85.98" a="14381.57" fwhm="0.001243" res="348316.8" algo="FTMS"/>
<pk mz="433.088891" i="6364087.5" sn="47.06" a="7826.25" fwhm="0.001267" res="341691.3" algo="FTMS"/>
<pk mz="433.090870" i="2004920.0" sn="13.25" a="2216.31" fwhm="0.001389" res="311717.6" algo="FTMS"/>
<pk mz="433.098815" i="3258298.5" sn="22.97" a="4341.30" fwhm="0.001402" res="308863.8" algo="FTMS"/>
<pk mz="433.108342" i="1288125.6" sn="7.69" a="1131.28" fwhm="0.001193" res="363179.2" algo="FTMS"/>
<pk mz="433.114026" i="12564416.0" sn="95.14" a="16378.53" fwhm="0.001280" res="338465.4" algo="FTMS"/>
<pk mz="433.117075" i="1592768.5" sn="10.05" a="1707.76" fwhm="0.001313" res="329904.1" algo="FTMS"/>
<pk mz="433.125247" i="3159491.3" sn="22.20" a="3826.24" fwhm="0.001288" res="336254.5" algo="FTMS"/>
<pk mz="433.127102" i="2642371.8" sn="18.19" a="2796.35" fwhm="0.001226" res="353347.7" algo="FTMS"/>
<pk mz="433.135153" i="2633926.5" sn="18.13" a="3447.85" fwhm="0.001441" res="300545.4" algo="FTMS"/>
<pk mz="433.150377" i="7689163.5" sn="57.33" a="9170.71" fwhm="0.001235" res="350661.1" algo="FTMS"/>
<pk mz="433.163545" i="5012432.0" sn="36.57" a="6069.13" fwhm="0.001280" res="338438.6" algo="FTMS"/>
<pk mz="433.171587" i="3761106.5" sn="26.87" a="4229.43" fwhm="0.001187" res="364871.7" algo="FTMS"/>
<pk mz="433.186862" i="2659799.3" sn="18.33" a="3634.44" fwhm="0.001554" res="278830.0" algo="FTMS"/>
<pk mz="433.199953" i="4420571.5" sn="31.98" a="4512.41" fwhm="0.001120" res="386951.2" algo="FTMS"/>
<pk mz="433.205521" i="3285469.5" sn="23.18" a="3352.87" fwhm="0.001153" res="375838.3" algo="FTMS"/>
<pk mz="433.207984" i="4072926.3" sn="29.29" a="4985.27" fwhm="0.001320" res="328295.0" algo="FTMS"/>
<pk mz="433.222230" i="1362275.0" sn="8.26" a="1156.71" fwhm="0.001359" res="318812.7" algo="FTMS"/>
<pk mz="433.244386" i="1733610.3" sn="11.14" a="1203.48" fwhm="0.001033" res="419413.4" algo="FTMS"/>
<pk mz="434.036545" i="3530477.3" sn="25.08" a="3628.32" fwhm="0.001136" res="382087.1" algo="FTMS"/>
<pk mz="434.044630" i="1908719.9" sn="12.50" a="2106.39" fwhm="0.001299" res="334123.4" algo="FTMS"/>
<pk mz="434.047620" i="1366384.9" sn="8.29" a="1482.34" fwhm="0.001402" res="309529.5" algo="FTMS"/>
<pk mz="434.072898" i="8249593.0" sn="61.68" a="9832.84" fwhm="0.001224" res="354704.6" algo="FTMS"/>
<pk mz="434.080893" i="2236667.8" sn="15.04" a="2139.86" fwhm="0.001160" res="374200.5" algo="FTMS"/>
<pk mz="434.084098" i="2305788.8" sn="15.58" a="2222.32" fwhm="0.001100" res="394755.3" algo="FTMS"/>
<pk mz="434.092161" i="1669887.4" sn="10.65" a="1506.72" fwhm="0.001149" res="377741.2" algo="FTMS"/>
<pk mz="434.109256" i="5689605.0" sn="41.82" a="6820.94" fwhm="0.001275" res="340439.1" algo="FTMS"/>
<pk mz="434.117402" i="3246855.8" sn="22.88" a="3664.44" fwhm="0.001226" res="354084.6" algo="FTMS"/>
<pk mz="434.120579" i="2878216.8" sn="20.02" a="3251.74" fwhm="0.001271" res="341505.7" algo="FTMS"/>
<pk mz="434.130384" i="1398795.9" sn="8.54" a="1286.77" fwhm="0.001117" res="388737.6" algo="FTMS"/>
<pk mz="434.145655" i="3324688.8" sn="23.48" a="3582.04" fwhm="0.001230" res="353001.7" algo="FTMS"/>
<pk mz="434.153885" i="2282259.5" sn="15.40" a="2294.81" fwhm="0.001137" res="381889.2" algo="FTMS"/>
<pk mz="434.166802" i="4233496.0" sn="30.53" a="4792.22" fwhm="0.001187" res="365767.2" algo="FTMS"/>
<pk mz="434.203217" i="3076387.8" sn="21.55" a="3325.16" fwhm="0.001239" res="350524.2" algo="FTMS"/>
<pk mz="435.020521" i="4962862.0" sn="36.18" a="5585.85" fwhm="0.001216" res="357733.6" algo="FTMS"/>
<pk mz="435.031901" i="1327665.5" sn="7.99" a="1083.14" fwhm="0.001147" res="379239.9" algo="FTMS"/>
<pk mz="435.056926" i="12859962.0" sn="97.43" a="16343.05" fwhm="0.001258" res="345719.8" algo="FTMS"/>
<pk mz="435.068177" i="5500477.5" sn="40.35" a="6750.47" fwhm="0.001289" res="337623.3" algo="FTMS"/>
<pk mz="435.077857" i="1429184.4" sn="8.78" a="1642.01" fwhm="0.001487" res="292650.8" algo="FTMS"/>
<pk mz="435.093312" i="19479110.0" z="-1" sn="148.77" a="24788.11" fwhm="0.001255" res="346705.3" algo="FTMS" component_name="y" deconvoluted_molecular_mass="435.093931" deconvoluted_isotopic_mass="435.093925"/>
<pk mz="435.104588" i="6419017.0" sn="47.48" a="7887.26" fwhm="0.001272" res="342024.3" algo="FTMS"/>
<pk mz="435.106322" i="1499209.6" sn="9.32" a="999.55" fwhm="0.000881" res="493835.6" algo="FTMS"/>
<pk mz="435.112756" i="1546315.8" sn="9.69" a="1124.97" fwhm="0.000968" res="449333.5" algo="FTMS"/>
<pk mz="435.129694" i="18131538.0" z="-1" sn="138.31" a="23235.49" fwhm="0.001251" res="347862.2" algo="FTMS" component_name="AM" deconvoluted_molecular_mass="435.130451" deconvoluted_isotopic_mass="435.130307"/>
<pk mz="435.140896" i="3177045.0" sn="22.33" a="3567.57" fwhm="0.001251" res="347801.9" algo="FTMS"/>
<pk mz="435.142724" i="4269653.5" sn="30.81" a="5185.60" fwhm="0.001290" res="337434.9" algo="FTMS"/>
<pk mz="435.160545" i="1911899.3" sn="12.52" a="1766.35" fwhm="0.001089" res="399729.3" algo="FTMS"/>
<pk mz="435.166112" i="9374301.0" sn="70.40" a="11894.81" fwhm="0.001246" res="349329.6" algo="FTMS"/>
<pk mz="435.179186" i="6527585.5" sn="48.32" a="7952.74" fwhm="0.001254" res="347020.7" algo="FTMS"/>
<pk mz="435.196964" i="1636455.1" sn="10.38" a="1757.66" fwhm="0.001293" res="336590.6" algo="FTMS"/>
<pk mz="435.202541" i="3106409.0" sn="21.78" a="3144.93" fwhm="0.001167" res="373015.9" algo="FTMS"/>
<pk mz="435.215569" i="4058733.3" sn="29.17" a="4254.73" fwhm="0.001150" res="378467.1" algo="FTMS"/>
<pk mz="435.239089" i="1229428.8" sn="7.23" a="842.11" fwhm="0.001043" res="417101.0" algo="FTMS"/>
<pk mz="436.015974" i="1227632.5" sn="7.21" a="1007.60" fwhm="0.001180" res="369414.9" algo="FTMS"/>
<pk mz="436.052171" i="6635388.5" sn="49.15" a="8365.07" fwhm="0.001315" res="331499.0" algo="FTMS"/>
<pk mz="436.060215" i="2081662.9" sn="13.83" a="1790.97" fwhm="0.000993" res="439162.8" algo="FTMS"/>
<pk mz="436.063350" i="1297407.9" sn="7.75" a="1531.44" fwhm="0.001648" res="264531.6" algo="FTMS"/>
<pk mz="436.088538" i="9354120.0" sn="70.24" a="11616.13" fwhm="0.001246" res="349987.6" algo="FTMS"/>
<pk mz="436.096690" i="3673994.8" z="-1" sn="26.18" a="4131.37" fwhm="0.001230" res="354464.2" algo="FTMS" component_name="y" deconvoluted_molecular_mass="435.093931" deconvoluted_isotopic_mass="436.097306"/>
<pk mz="436.099828" i="2597259.8" sn="17.83" a="2633.63" fwhm="0.001175" res="371082.5" algo="FTMS"/>
<pk mz="436.107912" i="1678990.3" sn="10.71" a="1882.07" fwhm="0.001404" res="310668.6" algo="FTMS"/>
<pk mz="436.124958" i="6536084.0" sn="48.38" a="7895.90" fwhm="0.001241" res="351319.0" algo="FTMS"/>
<pk mz="436.133001" i="3943318.3" z="-1" sn="28.27" a="4705.84" fwhm="0.001280" res="340761.7" algo="FTMS" component_name="AM" deconvoluted_molecular_mass="435.130451" deconvoluted_isotopic_mass="436.133617"/>
<pk mz="436.136218" i="1496471.4" sn="9.30" a="1337.12" fwhm="0.001076" res="405365.2" algo="FTMS"/>
<pk mz="436.146074" i="2439578.5" sn="16.61" a="2703.59" fwhm="0.001353" res="322263.2" algo="FTMS"/>
<pk mz="436.161368" i="2449311.5" sn="16.69" a="2616.84" fwhm="0.001256" res="347308.4" algo="FTMS"/>
<pk mz="436.169449" i="1738658.1" sn="11.17" a="1472.98" fwhm="0.001096" res="397811.5" algo="FTMS"/>
<pk mz="436.182466" i="3068838.5" sn="21.49" a="3770.40" fwhm="0.001293" res="337427.2" algo="FTMS"/>
<pk mz="436.218790" i="1757106.1" sn="11.32" a="1601.81" fwhm="0.001112" res="392173.4" algo="FTMS"/>
<pk mz="437.036169" i="8936634.0" sn="67.00" a="11194.71" fwhm="0.001265" res="345503.8" algo="FTMS"/>
<pk mz="437.047465" i="2659005.3" sn="18.31" a="2738.74" fwhm="0.001204" res="362923.0" algo="FTMS"/>
<pk mz="437.072593" i="18971846.0" z="-1" sn="144.83" a="24828.45" fwhm="0.001273" res="343228.8" algo="FTMS" component_name="AE" deconvoluted_molecular_mass="437.073200" deconvoluted_isotopic_mass="437.073212"/>
<pk mz="437.083877" i="7313609.0" sn="54.41" a="9069.72" fwhm="0.001274" res="343018.3" algo="FTMS"/>
<pk mz="437.089622" i="8517835.0" sn="63.75" a="10878.41" fwhm="0.001311" res="333295.2" algo="FTMS"/>
<pk mz="437.091955" i="1627595.5" sn="10.31" a="1269.73" fwhm="0.001008" res="433672.3" algo="FTMS"/>
<pk mz="437.108983" i="26180818.0" z="-1" sn="200.74" a="34159.66" fwhm="0.001250" res="349552.7" algo="FTMS" component_name="W" deconvoluted_molecular_mass="437.109589" deconvoluted_isotopic_mass="437.109602"/>
<pk mz="437.120206" i="4729044.5" sn="34.36" a="5501.54" fwhm="0.001238" res="353117.8" algo="FTMS"/>
<pk mz="437.122025" i="2286293.3" sn="15.42" a="2387.36" fwhm="0.001304" res="335164.3" algo="FTMS"/>
<pk mz="437.145334" i="19410140.0" z="-1" sn="148.23" a="25015.13" fwhm="0.001253" res="348788.7" algo="FTMS" component_name="z" deconvoluted_molecular_mass="437.146234" deconvoluted_isotopic_mass="437.145953"/>
<pk mz="437.158396" i="4672737.0" sn="33.93" a="5887.88" fwhm="0.001311" res="333563.8" algo="FTMS"/>
<pk mz="437.176242" i="1731046.6" sn="11.11" a="1653.12" fwhm="0.001146" res="381589.7" algo="FTMS"/>
<pk mz="437.181738" i="7413992.5" sn="55.19" a="9356.85" fwhm="0.001289" res="339154.1" algo="FTMS"/>
<pk mz="437.194804" i="5260524.5" sn="38.49" a="6704.34" fwhm="0.001308" res="334211.4" algo="FTMS"/>
<pk mz="437.218202" i="2345204.3" sn="15.88" a="2371.51" fwhm="0.001218" res="359061.8" algo="FTMS"/>
<pk mz="437.231290" i="1951224.4" sn="12.82" a="2098.67" fwhm="0.001297" res="337063.5" algo="FTMS"/>
<pk mz="437.254510" i="1490943.8" sn="9.25" a="1303.45" fwhm="0.001175" res="372012.1" algo="FTMS"/>
<pk mz="438.010515" i="1229042.1" sn="7.22" a="1189.68" fwhm="0.001310" res="334322.5" algo="FTMS"/>
<pk mz="438.031469" i="2670584.8" sn="18.40" a="3026.87" fwhm="0.001248" res="351042.0" algo="FTMS"/>
<pk mz="438.039525" i="1693435.4" sn="10.82" a="1298.35" fwhm="0.001028" res="426090.6" algo="FTMS"/>
<pk mz="438.046705" i="1273725.6" sn="7.56" a="1185.77" fwhm="0.001530" res="286280.5" algo="FTMS"/>
<pk mz="438.067804" i="6580740.5" sn="48.72" a="8326.39" fwhm="0.001306" res="335302.9" algo="FTMS"/>
<pk mz="438.075861" i="3956231.0" z="-1" sn="28.37" a="4599.71" fwhm="0.001223" res="358140.1" algo="FTMS" component_name="AE" deconvoluted_molecular_mass="437.073200" deconvoluted_isotopic_mass="438.076483"/>
<pk mz="438.087295" i="1511178.6" sn="9.41" a="1210.12" fwhm="0.001084" res="404164.6" algo="FTMS"/>
<pk mz="438.089104" i="1721867.3" sn="11.04" a="1742.01" fwhm="0.001251" res="350193.6" algo="FTMS"/>
<pk mz="438.093056" i="1253132.5" sn="7.40" a="1138.54" fwhm="0.001254" res="349459.7" algo="FTMS"/>
<pk mz="438.104153" i="7484944.0" sn="55.74" a="8993.57" fwhm="0.001241" res="352946.5" algo="FTMS"/>
<pk mz="438.112251" i="5504530.5" z="-1" sn="40.38" a="6594.37" fwhm="0.001272" res="344530.7" algo="FTMS" component_name="W" deconvoluted_molecular_mass="437.109589" deconvoluted_isotopic_mass="438.112873"/>
<pk mz="438.115254" i="1986579.6" sn="13.09" a="2215.21" fwhm="0.001232" res="355744.9" algo="FTMS"/>
<pk mz="438.140569" i="4686363.5" z="-1" sn="34.03" a="5772.03" fwhm="0.001301" res="336884.0" algo="FTMS" component_name="AM" deconvoluted_molecular_mass="435.130451" deconvoluted_isotopic_mass="438.141191"/>
<pk mz="438.148640" i="4658718.5" z="-1" sn="33.82" a="5307.03" fwhm="0.001259" res="347922.3" algo="FTMS" component_name="z" deconvoluted_molecular_mass="437.146234" deconvoluted_isotopic_mass="438.149262"/>
<pk mz="438.153790" i="1814047.9" sn="11.75" a="1748.30" fwhm="0.001216" res="360217.7" algo="FTMS"/>
<pk mz="438.161597" i="1438754.5" sn="8.84" a="1060.92" fwhm="0.001122" res="390434.1" algo="FTMS"/>
<pk mz="438.176966" i="2303527.3" sn="15.55" a="2593.69" fwhm="0.001344" res="325996.8" algo="FTMS"/>
<pk mz="438.184927" i="1451817.9" sn="8.94" a="1283.73" fwhm="0.001175" res="372968.5" algo="FTMS"/>
<pk mz="438.197957" i="1454126.0" sn="8.96" a="1409.11" fwhm="0.001205" res="363563.0" algo="FTMS"/>
<pk mz="438.221277" i="1230389.5" sn="7.23" a="956.45" fwhm="0.001078" res="406591.8" algo="FTMS"/>
<pk mz="439.015562" i="2581298.5" sn="17.70" a="2855.93" fwhm="0.001248" res="351717.6" algo="FTMS"/>
<pk mz="439.030654" i="1829943.3" sn="11.88" a="1927.95" fwhm="0.001275" res="344235.2" algo="FTMS"/>
<pk mz="439.041980" i="1348666.9" sn="8.14" a="1102.59" fwhm="0.001300" res="337759.2" algo="FTMS"/>
<pk mz="439.051865" i="13573950.0" sn="102.96" a="17710.44" fwhm="0.001283" res="342082.2" algo="FTMS"/>
<pk mz="439.063000" i="2617153.5" sn="17.98" a="2950.13" fwhm="0.001250" res="351122.2" algo="FTMS"/>
<pk mz="439.067025" i="1624130.9" sn="10.28" a="1593.71" fwhm="0.001275" res="344419.2" algo="FTMS"/>
<pk mz="439.068942" i="1796675.5" sn="11.62" a="1930.77" fwhm="0.001255" res="349911.7" algo="FTMS"/>
<pk mz="439.088189" i="24907594.0" z="-1" sn="190.86" a="33814.82" fwhm="0.001316" res="333768.8" algo="FTMS" component_name="Z" deconvoluted_molecular_mass="439.088787" deconvoluted_isotopic_mass="439.088814"/>
<pk mz="439.099499" i="4443981.0" sn="32.15" a="5718.66" fwhm="0.001328" res="330525.9" algo="FTMS"/>
<pk mz="439.124614" i="26652502.0" z="-1" sn="204.39" a="35376.16" fwhm="0.001291" res="340269.9" algo="FTMS" component_name="T" deconvoluted_molecular_mass="439.125297" deconvoluted_isotopic_mass="439.125238"/>
<pk mz="439.135902" i="2770776.8" sn="19.17" a="3112.21" fwhm="0.001215" res="361445.7" algo="FTMS"/>
<pk mz="439.155583" i="1768799.0" z="-1" sn="11.40" a="1801.59" fwhm="0.001199" res="366287.2" algo="FTMS" component_name="z" deconvoluted_molecular_mass="437.146234" deconvoluted_isotopic_mass="439.156208"/>
<pk mz="439.161002" i="13569889.0" sn="102.93" a="17714.01" fwhm="0.001279" res="343366.2" algo="FTMS"/>
<pk mz="439.174026" i="3222884.8" sn="22.68" a="4003.00" fwhm="0.001376" res="319272.2" algo="FTMS"/>
<pk mz="439.189182" i="1448809.6" sn="8.92" a="946.50" fwhm="0.000911" res="482188.6" algo="FTMS"/>
<pk mz="439.191738" i="1393258.5" sn="8.49" a="1025.56" fwhm="0.001042" res="421659.7" algo="FTMS"/>
<pk mz="439.197346" i="5646188.0" sn="41.47" a="7065.50" fwhm="0.001311" res="335081.8" algo="FTMS"/>
<pk mz="439.210499" i="2506096.5" sn="17.12" a="3076.51" fwhm="0.001384" res="317415.9" algo="FTMS"/>
<pk mz="439.233737" i="3276151.8" sn="23.09" a="3368.93" fwhm="0.001148" res="382513.4" algo="FTMS"/>
<pk mz="439.270171" i="1533315.4" sn="9.57" a="1341.92" fwhm="0.001067" res="411494.9" algo="FTMS"/>
<pk mz="439.321863" i="1258131.8" sn="7.44" a="936.05" fwhm="0.001019" res="431216.2" algo="FTMS"/>
<pk mz="440.047153" i="2491001.3" sn="17.00" a="3419.44" fwhm="0.001551" res="283748.8" algo="FTMS"/>
<pk mz="440.055127" i="1981051.8" sn="12.84" a="1843.65" fwhm="0.001165" res="377787.8" algo="FTMS"/>
<pk mz="440.062187" i="1572221.9" sn="9.72" a="1443.39" fwhm="0.001117" res="394132.4" algo="FTMS"/>
<pk mz="440.083474" i="5542020.5" sn="40.03" a="7345.39" fwhm="0.001395" res="315443.8" algo="FTMS"/>
<pk mz="440.091583" i="3766919.3" z="-1" sn="26.48" a="4447.12" fwhm="0.001317" res="334148.3" algo="FTMS" component_name="Z" deconvoluted_molecular_mass="439.088787" deconvoluted_isotopic_mass="440.092211"/>
<pk mz="440.094720" i="1722248.1" sn="10.87" a="1725.41" fwhm="0.001264" res="348293.6" algo="FTMS"/>
<pk mz="440.119783" i="4596880.0" sn="32.81" a="5883.80" fwhm="0.001341" res="328169.3" algo="FTMS"/>
<pk mz="440.127928" i="4555922.5" z="-1" sn="32.50" a="5675.04" fwhm="0.001345" res="327338.3" algo="FTMS" component_name="T" deconvoluted_molecular_mass="439.125297" deconvoluted_isotopic_mass="440.128556"/>
<pk mz="440.133072" i="1478036.3" sn="9.00" a="1137.12" fwhm="0.000999" res="440515.1" algo="FTMS"/>
<pk mz="440.156196" i="2023579.5" z="-1" sn="13.17" a="2069.62" fwhm="0.001244" res="353874.1" algo="FTMS" component_name="z" deconvoluted_molecular_mass="437.146234" deconvoluted_isotopic_mass="440.156824"/>
<pk mz="440.164401" i="3037854.0" sn="20.91" a="3856.11" fwhm="0.001394" res="315685.2" algo="FTMS"/>
<pk mz="440.169232" i="1859743.6" sn="11.92" a="1894.13" fwhm="0.001199" res="367082.2" algo="FTMS"/>
<pk mz="440.192618" i="1386407.0" sn="8.30" a="977.84" fwhm="0.001005" res="437959.0" algo="FTMS"/>
<pk mz="440.200815" i="1629097.6" sn="10.15" a="1430.26" fwhm="0.001181" res="372589.6" algo="FTMS"/>
<pk mz="441.009980" i="1640103.9" sn="10.24" a="1460.33" fwhm="0.001068" res="413071.9" algo="FTMS"/>
<pk mz="441.021327" i="1408171.4" sn="8.47" a="1411.95" fwhm="0.001380" res="319505.6" algo="FTMS"/>
<pk mz="441.031117" i="5112238.5" sn="36.75" a="5952.50" fwhm="0.001197" res="368481.5" algo="FTMS"/>
<pk mz="441.046354" i="2287539.3" sn="15.18" a="2243.75" fwhm="0.001220" res="361645.2" algo="FTMS"/>
<pk mz="441.057490" i="1463990.8" sn="8.89" a="1109.78" fwhm="0.001038" res="424986.6" algo="FTMS"/>
<pk mz="441.067483" i="16581050.0" z="-1" sn="124.31" a="21791.45" fwhm="0.001307" res="337430.7" algo="FTMS" component_name="AZ" deconvoluted_molecular_mass="441.068103" deconvoluted_isotopic_mass="441.068113"/>
<pk mz="441.078691" i="2240957.5" sn="14.82" a="2634.17" fwhm="0.001295" res="340484.9" algo="FTMS"/>
<pk mz="441.082607" i="1949118.6" sn="12.60" a="1813.40" fwhm="0.001137" res="387964.8" algo="FTMS"/>
<pk mz="441.094078" i="1258690.3" z="-1" sn="7.32" a="1143.76" fwhm="0.001212" res="363995.6" algo="FTMS" component_name="Z" deconvoluted_molecular_mass="439.088787" deconvoluted_isotopic_mass="441.094709"/>
<pk mz="441.095896" i="1731010.8" sn="10.93" a="1433.28" fwhm="0.001020" res="432383.5" algo="FTMS"/>
<pk mz="441.103883" i="24105414.0" z="-1" sn="181.76" a="31121.24" fwhm="0.001287" res="342643.4" algo="FTMS" component_name="d" deconvoluted_molecular_mass="441.104467" deconvoluted_isotopic_mass="441.104513"/>
<pk mz="441.115168" i="2415560.8" sn="16.16" a="2555.41" fwhm="0.001226" res="359802.9" algo="FTMS"/>
<pk mz="441.119113" i="2080202.0" sn="13.60" a="2205.44" fwhm="0.001291" res="341675.0" algo="FTMS"/>
<pk mz="441.123492" i="1304011.4" sn="7.67" a="878.29" fwhm="0.000944" res="467537.9" algo="FTMS"/>
<pk mz="441.132370" i="1913806.1" z="-1" sn="12.33" a="1504.11" fwhm="0.001002" res="440443.8" algo="FTMS" component_name="T" deconvoluted_molecular_mass="439.125297" deconvoluted_isotopic_mass="441.133001"/>
<pk mz="441.140280" i="16138705.0" z="-1" sn="120.93" a="21970.31" fwhm="0.001301" res="339055.0" algo="FTMS" component_name="BE" deconvoluted_molecular_mass="441.141053" deconvoluted_isotopic_mass="441.140911"/>
<pk mz="441.151539" i="1442004.1" sn="8.72" a="1596.92" fwhm="0.001335" res="330383.3" algo="FTMS"/>
<pk mz="441.168727" i="1342425.5" sn="7.96" a="1167.66" fwhm="0.001160" res="380197.0" algo="FTMS"/>
<pk mz="441.171052" i="1274842.3" sn="7.45" a="986.94" fwhm="0.001056" res="417726.8" algo="FTMS"/>
<pk mz="441.176634" i="9542108.0" sn="70.57" a="12447.56" fwhm="0.001303" res="338623.7" algo="FTMS"/>
<pk mz="441.203062" i="2427876.3" sn="16.25" a="2628.13" fwhm="0.001223" res="360761.1" algo="FTMS"/>
<pk mz="441.212993" i="7346663.5" sn="53.81" a="8956.84" fwhm="0.001276" res="345873.2" algo="FTMS"/>
<pk mz="441.249433" i="5224947.0" sn="37.61" a="6949.35" fwhm="0.001320" res="334262.4" algo="FTMS"/>
<pk mz="441.252732" i="1259763.9" sn="7.33" a="903.71" fwhm="0.001032" res="427705.1" algo="FTMS"/>
<pk mz="441.285824" i="1808894.1" sn="11.52" a="1730.06" fwhm="0.001245" res="354457.9" algo="FTMS"/>
<pk mz="442.041575" i="2476265.8" sn="16.62" a="2566.85" fwhm="0.001127" res="392382.0" algo="FTMS"/>
<pk mz="442.052850" i="1432813.1" sn="8.65" a="1582.61" fwhm="0.001504" res="293973.7" algo="FTMS"/>
<pk mz="442.062641" i="3271408.3" sn="22.69" a="4116.48" fwhm="0.001358" res="325497.8" algo="FTMS"/>
<pk mz="442.070752" i="2582258.8" z="-1" sn="17.43" a="3021.31" fwhm="0.001279" res="345718.1" algo="FTMS" component_name="AZ" deconvoluted_molecular_mass="441.068103" deconvoluted_isotopic_mass="442.071385"/>
<pk mz="442.077950" i="1981941.0" sn="12.84" a="1919.55" fwhm="0.001230" res="359405.1" algo="FTMS"/>
<pk mz="442.089317" i="1620984.5" sn="10.09" a="1731.92" fwhm="0.001354" res="326482.5" algo="FTMS"/>
<pk mz="442.099110" i="4396795.5" sn="31.28" a="5508.86" fwhm="0.001287" res="343561.9" algo="FTMS"/>
<pk mz="442.107207" i="4505342.0" z="-1" sn="32.11" a="5284.24" fwhm="0.001280" res="345288.3" algo="FTMS" component_name="d" deconvoluted_molecular_mass="441.104467" deconvoluted_isotopic_mass="442.107841"/>
<pk mz="442.110454" i="1230207.1" sn="7.10" a="1156.24" fwhm="0.001358" res="325484.6" algo="FTMS"/>
<pk mz="442.114359" i="1394688.3" sn="8.36" a="1032.81" fwhm="0.001062" res="416218.2" algo="FTMS"/>
<pk mz="442.135459" i="3217158.8" sn="22.27" a="3823.52" fwhm="0.001282" res="344769.2" algo="FTMS"/>
<pk mz="442.143624" i="3209481.5" z="-1" sn="22.22" a="3445.88" fwhm="0.001223" res="361588.0" algo="FTMS" component_name="BE" deconvoluted_molecular_mass="441.141053" deconvoluted_isotopic_mass="442.144258"/>
<pk mz="442.148616" i="1490954.9" sn="9.09" a="1410.06" fwhm="0.001208" res="365971.1" algo="FTMS"/>
<pk mz="442.171894" i="2416402.3" sn="16.16" a="2588.07" fwhm="0.001247" res="354606.6" algo="FTMS"/>
<pk mz="442.179960" i="1939732.6" sn="12.52" a="1719.67" fwhm="0.001098" res="402559.3" algo="FTMS"/>
<pk mz="442.216334" i="1471775.9" sn="8.95" a="1766.62" fwhm="0.001629" res="271539.9" algo="FTMS"/>
<pk mz="442.252866" i="1443371.3" sn="8.73" a="1120.44" fwhm="0.001084" res="407892.0" algo="FTMS"/>
<pk mz="443.025619" i="3678746.3" sn="25.80" a="4469.88" fwhm="0.001328" res="333634.6" algo="FTMS"/>
<pk mz="443.036765" i="1774621.6" sn="11.26" a="1432.07" fwhm="0.001059" res="418374.3" algo="FTMS"/>
<pk mz="443.046755" i="7202848.5" sn="52.70" a="10431.60" fwhm="0.001340" res="330711.4" algo="FTMS"/>
<pk mz="443.061975" i="3848741.3" sn="27.09" a="4567.53" fwhm="0.001298" res="341426.2" algo="FTMS"/>
<pk mz="443.065223" i="1411366.4" sn="8.48" a="1226.81" fwhm="0.001122" res="394905.4" algo="FTMS"/>
<pk mz="443.073336" i="2546216.8" sn="17.15" a="3214.15" fwhm="0.001303" res="340071.6" algo="FTMS"/>
<pk mz="443.083141" i="14818348.0" sn="110.85" a="20731.00" fwhm="0.001365" res="324707.2" algo="FTMS"/>
<pk mz="443.094414" i="1578799.4" sn="9.76" a="1628.05" fwhm="0.001229" res="360556.3" algo="FTMS"/>
<pk mz="443.098397" i="4078640.5" sn="28.85" a="4481.05" fwhm="0.001221" res="363022.6" algo="FTMS"/>
<pk mz="443.109744" i="1631796.0" z="-1" sn="10.17" a="1616.65" fwhm="0.001177" res="376561.3" algo="FTMS" component_name="d" deconvoluted_molecular_mass="441.104467" deconvoluted_isotopic_mass="443.110380"/>
<pk mz="443.111537" i="2975796.5" sn="20.43" a="3849.77" fwhm="0.001368" res="323914.4" algo="FTMS"/>
<pk mz="443.119527" i="14210103.0" sn="106.20" a="18860.27" fwhm="0.001290" res="343585.7" algo="FTMS"/>
<pk mz="443.134745" i="2874939.8" sn="19.66" a="3069.54" fwhm="0.001252" res="353999.7" algo="FTMS"/>
<pk mz="443.137903" i="1227836.8" sn="7.08" a="753.19" fwhm="0.000891" res="497431.9" algo="FTMS"/>
<pk mz="443.147880" i="1783615.8" z="-1" sn="11.33" a="1467.36" fwhm="0.001083" res="409167.1" algo="FTMS" component_name="BE" deconvoluted_molecular_mass="441.141053" deconvoluted_isotopic_mass="443.148517"/>
<pk mz="443.155892" i="10347586.0" sn="76.71" a="13363.25" fwhm="0.001281" res="345964.0" algo="FTMS"/>
<pk mz="443.171096" i="3169863.0" sn="21.91" a="3438.38" fwhm="0.001208" res="366745.7" algo="FTMS"/>
<pk mz="443.192241" i="11752525.0" sn="87.44" a="15363.75" fwhm="0.001311" res="338093.6" algo="FTMS"/>
<pk mz="443.214710" i="1480788.4" sn="9.01" a="1528.76" fwhm="0.001395" res="317640.5" algo="FTMS"/>
<pk mz="443.226259" i="1483607.9" sn="9.04" a="1560.30" fwhm="0.001325" res="334489.1" algo="FTMS"/>
<pk mz="443.228655" i="8417369.0" sn="61.98" a="11108.70" fwhm="0.001358" res="326475.8" algo="FTMS"/>
<pk mz="443.251177" i="1325151.5" sn="7.83" a="1146.29" fwhm="0.001235" res="358954.8" algo="FTMS"/>
<pk mz="443.265035" i="4141667.8" sn="29.33" a="5255.01" fwhm="0.001384" res="320214.5" algo="FTMS"/>
<pk mz="444.020763" i="1804619.4" sn="11.49" a="2152.57" fwhm="0.001349" res="329035.2" algo="FTMS"/>
<pk mz="444.050122" i="1384532.4" sn="8.28" a="1260.49" fwhm="0.001199" res="370446.8" algo="FTMS"/>
<pk mz="444.057173" i="2901846.5" sn="19.86" a="3551.90" fwhm="0.001357" res="327156.1" algo="FTMS"/>
<pk mz="444.068482" i="1858905.9" sn="11.90" a="2054.86" fwhm="0.001341" res="331249.7" algo="FTMS"/>
<pk mz="444.078331" i="1946717.0" sn="12.57" a="2139.16" fwhm="0.001295" res="342919.0" algo="FTMS"/>
<pk mz="444.086460" i="2760031.5" sn="18.78" a="3293.72" fwhm="0.001336" res="332461.1" algo="FTMS"/>
<pk mz="444.093640" i="2902881.5" sn="19.87" a="3336.13" fwhm="0.001311" res="338864.7" algo="FTMS"/>
<pk mz="444.104867" i="2421093.0" sn="16.19" a="2745.06" fwhm="0.001333" res="333111.5" algo="FTMS"/>
<pk mz="444.114689" i="2553704.0" sn="17.20" a="3373.77" fwhm="0.001402" res="316685.7" algo="FTMS"/>
<pk mz="444.122815" i="2801002.5" sn="19.09" a="3010.89" fwhm="0.001239" res="358501.9" algo="FTMS"/>
<pk mz="444.130006" i="1482348.8" sn="9.02" a="1378.21" fwhm="0.001157" res="383953.0" algo="FTMS"/>
<pk mz="444.151096" i="2094195.1" z="-1" sn="13.70" a="2762.71" fwhm="0.001534" res="289487.8" algo="FTMS" component_name="BE" deconvoluted_molecular_mass="441.141053" deconvoluted_isotopic_mass="444.151736"/>
<pk mz="444.159253" i="1787509.6" sn="11.35" a="1762.43" fwhm="0.001205" res="368585.3" algo="FTMS"/>
<pk mz="444.187536" i="2275710.3" sn="15.08" a="2678.69" fwhm="0.001280" res="346997.3" algo="FTMS"/>
<pk mz="444.195576" i="2807168.8" sn="19.14" a="3245.49" fwhm="0.001277" res="347951.1" algo="FTMS"/>
<pk mz="444.223949" i="2648969.3" sn="17.93" a="2845.88" fwhm="0.001231" res="360939.7" algo="FTMS"/>
<pk mz="444.231965" i="2167179.8" sn="14.25" a="2055.08" fwhm="0.001132" res="392582.0" algo="FTMS"/>
<pk mz="444.988611" i="1288689.5" sn="7.54" a="1393.30" fwhm="0.001431" res="310887.3" algo="FTMS"/>
<pk mz="445.004808" i="2117750.3" sn="13.87" a="2080.53" fwhm="0.001163" res="382575.0" algo="FTMS"/>
<pk mz="445.025880" i="1386364.8" sn="8.29" a="1531.07" fwhm="0.001336" res="332980.2" algo="FTMS"/>
<pk mz="445.041233" i="5143169.5" sn="36.97" a="6183.01" fwhm="0.001270" res="350432.4" algo="FTMS"/>
<pk mz="445.052545" i="2667140.8" sn="18.07" a="2886.16" fwhm="0.001194" res="372644.6" algo="FTMS"/>
<pk mz="445.062388" i="7377544.0" sn="54.03" a="10514.92" fwhm="0.001385" res="321302.4" algo="FTMS"/>
<pk mz="445.077594" i="6203020.5" sn="45.06" a="7856.66" fwhm="0.001335" res="333324.9" algo="FTMS"/>
<pk mz="445.088827" i="4159119.8" sn="29.46" a="4884.32" fwhm="0.001287" res="345865.9" algo="FTMS"/>
<pk mz="445.090607" i="1557648.4" sn="9.60" a="1318.01" fwhm="0.001043" res="426549.9" algo="FTMS"/>
<pk mz="445.098810" i="8423059.0" sn="62.01" a="11387.64" fwhm="0.001306" res="340694.8" algo="FTMS"/>
<pk mz="445.114032" i="5874327.5" sn="42.56" a="7580.62" fwhm="0.001320" res="337268.7" algo="FTMS"/>
<pk mz="445.117308" i="1693592.4" sn="10.63" a="1563.36" fwhm="0.001120" res="397402.7" algo="FTMS"/>
<pk mz="445.125369" i="1926298.9" sn="12.41" a="1901.79" fwhm="0.001303" res="341717.2" algo="FTMS"/>
<pk mz="445.127051" i="2727067.3" sn="18.53" a="2992.59" fwhm="0.001253" res="355383.0" algo="FTMS"/>
<pk mz="445.135170" i="6174366.0" sn="44.85" a="7799.08" fwhm="0.001295" res="343765.6" algo="FTMS"/>
<pk mz="445.150406" i="4202146.5" sn="29.79" a="5152.61" fwhm="0.001310" res="339914.8" algo="FTMS"/>
<pk mz="445.163510" i="2293414.3" sn="15.21" a="2433.23" fwhm="0.001213" res="367065.9" algo="FTMS"/>
<pk mz="445.171579" i="5858985.0" sn="42.44" a="7624.75" fwhm="0.001290" res="345016.1" algo="FTMS"/>
<pk mz="445.186736" i="6325933.5" sn="46.00" a="7768.30" fwhm="0.001294" res="344161.1" algo="FTMS"/>
<pk mz="445.194055" i="2290863.5" sn="15.19" a="2270.46" fwhm="0.001206" res="369030.5" algo="FTMS"/>
<pk mz="445.199875" i="1688497.4" sn="10.60" a="1600.47" fwhm="0.001225" res="363546.8" algo="FTMS"/>
<pk mz="445.207901" i="6977203.5" sn="50.98" a="8824.64" fwhm="0.001311" res="339692.5" algo="FTMS"/>
<pk mz="445.230341" i="1860026.5" sn="11.91" a="2259.78" fwhm="0.001577" res="282306.1" algo="FTMS"/>
<pk mz="445.241808" i="8150718.0" sn="59.94" a="10362.78" fwhm="0.001295" res="343892.3" algo="FTMS"/>
<pk mz="445.244249" i="4620990.5" sn="32.99" a="5753.05" fwhm="0.001314" res="338913.8" algo="FTMS"/>
<pk mz="445.280815" i="2073545.8" sn="13.54" a="2181.06" fwhm="0.001274" res="349523.1" algo="FTMS"/>
<pk mz="446.036483" i="3445164.8" sn="24.01" a="4026.03" fwhm="0.001319" res="338095.7" algo="FTMS"/>
<pk mz="446.047784" i="1462960.1" sn="8.87" a="1235.44" fwhm="0.001206" res="369837.9" algo="FTMS"/>
<pk mz="446.065642" i="1973429.5" sn="12.77" a="2024.58" fwhm="0.001283" res="347745.7" algo="FTMS"/>
<pk mz="446.072857" i="4814775.5" sn="34.46" a="5865.24" fwhm="0.001330" res="335484.3" algo="FTMS"/>
<pk mz="446.080963" i="1741242.0" sn="11.00" a="1636.16" fwhm="0.001217" res="366546.0" algo="FTMS"/>
<pk mz="446.084056" i="2611131.0" sn="17.64" a="3477.68" fwhm="0.001424" res="313283.3" algo="FTMS"/>
<pk mz="446.093919" i="1750206.0" sn="11.06" a="1726.36" fwhm="0.001253" res="356115.2" algo="FTMS"/>
<pk mz="446.102194" i="1454272.4" sn="8.81" a="1260.25" fwhm="0.001090" res="409287.2" algo="FTMS"/>
<pk mz="446.109267" i="3470274.5" sn="24.20" a="4669.10" fwhm="0.001474" res="302604.1" algo="FTMS"/>
<pk mz="446.117308" i="1672901.0" sn="10.47" a="1744.49" fwhm="0.001294" res="344708.2" algo="FTMS"/>
<pk mz="446.120547" i="1785029.9" sn="11.33" a="1802.19" fwhm="0.001446" res="308530.2" algo="FTMS"/>
<pk mz="446.130387" i="1482952.9" sn="9.02" a="1552.79" fwhm="0.001296" res="344167.7" algo="FTMS"/>
<pk mz="446.145655" i="2281933.5" sn="15.12" a="2559.98" fwhm="0.001351" res="330164.1" algo="FTMS"/>
<pk mz="446.166857" i="3328979.8" sn="23.12" a="3795.80" fwhm="0.001252" res="356288.1" algo="FTMS"/>
<pk mz="446.174880" i="1243094.1" sn="7.19" a="853.71" fwhm="0.000998" res="447044.9" algo="FTMS"/>
<pk mz="446.190253" i="1760218.8" sn="11.14" a="1627.20" fwhm="0.001102" res="404938.2" algo="FTMS"/>
<pk mz="446.203243" i="3032542.8" sn="20.86" a="3571.72" fwhm="0.001314" res="339494.3" algo="FTMS"/>
<pk mz="446.211372" i="1485537.0" sn="9.04" a="1341.45" fwhm="0.001096" res="407000.2" algo="FTMS"/>
<pk mz="446.239686" i="1241321.5" sn="7.18" a="941.70" fwhm="0.001157" res="385596.8" algo="FTMS"/>
<pk mz="446.245165" i="1911275.1" sn="12.29" a="1768.39" fwhm="0.001142" res="390777.0" algo="FTMS"/>
<pk mz="447.020565" i="3180241.8" sn="21.98" a="3677.03" fwhm="0.001253" res="356652.6" algo="FTMS"/>
<pk mz="447.041638" i="1498711.9" sn="9.14" a="2035.54" fwhm="0.002202" res="203028.7" algo="FTMS"/>
<pk mz="447.056963" i="7725276.5" sn="56.68" a="10018.07" fwhm="0.001317" res="339465.3" algo="FTMS"/>
<pk mz="447.068202" i="4770016.0" sn="34.12" a="5362.06" fwhm="0.001218" res="367057.1" algo="FTMS"/>
<pk mz="447.078109" i="4183266.8" sn="29.64" a="5543.91" fwhm="0.001399" res="319577.4" algo="FTMS"/>
<pk mz="447.091081" i="2632422.5" sn="17.80" a="3210.60" fwhm="0.001475" res="303142.3" algo="FTMS"/>
<pk mz="447.093323" i="10625255.0" sn="78.82" a="14040.03" fwhm="0.001320" res="338622.4" algo="FTMS"/>
<pk mz="447.096681" i="1301992.3" sn="7.64" a="1001.09" fwhm="0.001085" res="411890.2" algo="FTMS"/>
<pk mz="447.104552" i="4678890.5" sn="33.42" a="5706.52" fwhm="0.001269" res="352207.4" algo="FTMS"/>
<pk mz="447.114447" i="3540717.5" sn="24.73" a="4325.08" fwhm="0.001358" res="329161.3" algo="FTMS"/>
<pk mz="447.129670" i="9349362.0" sn="69.08" a="12443.66" fwhm="0.001344" res="332617.8" algo="FTMS"/>
<pk mz="447.142688" i="2952437.8" sn="20.24" a="3518.49" fwhm="0.001316" res="339712.7" algo="FTMS"/>
<pk mz="447.150919" i="2546936.3" sn="17.15" a="3173.25" fwhm="0.001400" res="319466.4" algo="FTMS"/>
<pk mz="447.166041" i="4980988.5" sn="35.73" a="6081.05" fwhm="0.001278" res="349843.3" algo="FTMS"/>
<pk mz="447.179135" i="3517696.5" sn="24.56" a="4222.74" fwhm="0.001331" res="336027.1" algo="FTMS"/>
<pk mz="447.187178" i="3412739.0" sn="23.76" a="4147.36" fwhm="0.001294" res="345455.4" algo="FTMS"/>
<pk mz="447.202499" i="2050311.5" sn="13.35" a="2099.80" fwhm="0.001185" res="377252.0" algo="FTMS"/>
<pk mz="447.215503" i="3135755.3" sn="21.64" a="3274.51" fwhm="0.001175" res="380594.5" algo="FTMS"/>
<pk mz="447.223554" i="3825421.8" sn="26.91" a="4576.11" fwhm="0.001338" res="334266.5" algo="FTMS"/>
<pk mz="447.260003" i="1631256.5" sn="10.15" a="1535.16" fwhm="0.001152" res="388158.8" algo="FTMS"/>
<pk mz="448.015709" i="1520886.6" sn="9.31" a="1333.06" fwhm="0.001177" res="380689.8" algo="FTMS"/>
<pk mz="448.052210" i="4426753.5" sn="31.50" a="6290.59" fwhm="0.001460" res="306857.4" algo="FTMS"/>
<pk mz="448.060133" i="1642243.6" sn="10.24" a="1348.15" fwhm="0.001156" res="387587.0" algo="FTMS"/>
<pk mz="448.063562" i="1388548.6" sn="8.30" a="1489.29" fwhm="0.001353" res="331141.9" algo="FTMS"/>
<pk mz="448.088594" i="5964300.0" sn="43.24" a="7880.33" fwhm="0.001355" res="330785.4" algo="FTMS"/>
<pk mz="448.096663" i="2271758.3" sn="15.04" a="2232.86" fwhm="0.001125" res="398196.5" algo="FTMS"/>
<pk mz="448.099745" i="2737167.3" sn="18.60" a="3643.03" fwhm="0.001366" res="328090.8" algo="FTMS"/>
<pk mz="448.124834" i="3588630.5" sn="25.10" a="4442.64" fwhm="0.001360" res="329532.2" algo="FTMS"/>
<pk mz="448.132984" i="1986073.0" sn="12.86" a="1639.38" fwhm="0.001064" res="420995.0" algo="FTMS"/>
<pk mz="448.136221" i="2070553.9" sn="13.51" a="2418.10" fwhm="0.001315" res="340913.7" algo="FTMS"/>
<pk mz="448.146074" i="2491932.8" sn="16.72" a="2830.25" fwhm="0.001330" res="336921.6" algo="FTMS"/>
<pk mz="448.161256" i="1845793.3" sn="11.79" a="2164.84" fwhm="0.001414" res="317005.9" algo="FTMS"/>
<pk mz="448.182428" i="3821095.5" sn="26.87" a="4826.47" fwhm="0.001365" res="328229.3" algo="FTMS"/>
<pk mz="448.218820" i="2978354.0" sn="20.44" a="3711.33" fwhm="0.001349" res="332203.5" algo="FTMS"/>
<pk mz="449.036198" i="6416159.5" sn="46.68" a="8710.14" fwhm="0.001411" res="318341.2" algo="FTMS"/>
<pk mz="449.047423" i="3049762.8" sn="20.98" a="3273.98" fwhm="0.001196" res="375338.9" algo="FTMS"/>
<pk mz="449.072578" i="12051242.0" sn="89.71" a="16432.98" fwhm="0.001351" res="332303.1" algo="FTMS"/>
<pk mz="449.083846" i="6126381.5" sn="44.47" a="8010.76" fwhm="0.001311" res="342658.4" algo="FTMS"/>
<pk mz="449.108963" i="24656692.0" z="-1" sn="185.95" a="33739.84" fwhm="0.001328" res="338144.5" algo="FTMS" component_name="c" deconvoluted_molecular_mass="449.109612" deconvoluted_isotopic_mass="449.109618"/>
<pk mz="449.112321" i="1268661.5" sn="7.38" a="1479.97" fwhm="0.001487" res="302075.8" algo="FTMS"/>
<pk mz="449.120217" i="4251448.0" sn="30.16" a="5231.50" fwhm="0.001284" res="349715.3" algo="FTMS"/>
<pk mz="449.139729" i="1354813.5" sn="8.04" a="1222.98" fwhm="0.001296" res="346626.0" algo="FTMS"/>
<pk mz="449.145358" i="12759871.0" sn="95.12" a="17125.80" fwhm="0.001335" res="336499.7" algo="FTMS"/>
<pk mz="449.150133" i="2733376.5" sn="18.56" a="2862.94" fwhm="0.001197" res="375186.4" algo="FTMS"/>
<pk mz="449.158457" i="3910978.8" sn="27.56" a="4730.20" fwhm="0.001308" res="343400.1" algo="FTMS"/>
<pk mz="449.173749" i="2142023.3" sn="14.05" a="1929.99" fwhm="0.001100" res="408497.3" algo="FTMS"/>
<pk mz="449.181814" i="4887369.5" sn="35.01" a="5962.82" fwhm="0.001282" res="350397.0" algo="FTMS"/>
<pk mz="449.194798" i="6119245.5" sn="44.42" a="7836.46" fwhm="0.001358" res="330720.9" algo="FTMS"/>
<pk mz="449.203128" i="1248079.8" sn="7.22" a="1086.38" fwhm="0.001117" res="402248.0" algo="FTMS"/>
<pk mz="449.217992" i="1669972.0" sn="10.45" a="1973.39" fwhm="0.001404" res="319892.0" algo="FTMS"/>
<pk mz="449.231184" i="2580823.8" sn="17.40" a="2573.80" fwhm="0.001186" res="378781.4" algo="FTMS"/>
<pk mz="450.031323" i="2490941.5" sn="16.71" a="2842.73" fwhm="0.001260" res="357212.2" algo="FTMS"/>
<pk mz="450.039487" i="1658175.8" sn="10.35" a="2034.32" fwhm="0.001639" res="274639.0" algo="FTMS"/>
<pk mz="450.067818" i="6094920.0" sn="44.23" a="7864.78" fwhm="0.001311" res="343386.3" algo="FTMS"/>
<pk mz="450.075999" i="2913866.3" sn="19.94" a="3482.67" fwhm="0.001345" res="334728.7" algo="FTMS"/>
<pk mz="450.079115" i="1748043.1" sn="11.04" a="2265.29" fwhm="0.001596" res="281962.3" algo="FTMS"/>
<pk mz="450.104165" i="8576082.0" sn="63.17" a="11365.49" fwhm="0.001340" res="335873.1" algo="FTMS"/>
<pk mz="450.112272" i="5670996.5" z="-1" sn="40.99" a="6885.29" fwhm="0.001268" res="354909.6" algo="FTMS" component_name="c" deconvoluted_molecular_mass="449.109612" deconvoluted_isotopic_mass="450.112929"/>
<pk mz="450.115546" i="2024533.5" sn="13.15" a="2167.78" fwhm="0.001273" res="353514.9" algo="FTMS"/>
<pk mz="450.140596" i="3524700.5" sn="24.60" a="4415.34" fwhm="0.001353" res="332581.3" algo="FTMS"/>
<pk mz="450.148548" i="2642015.0" sn="17.86" a="2932.79" fwhm="0.001224" res="367666.2" algo="FTMS"/>
<pk mz="450.161767" i="2987106.8" sn="20.50" a="3711.01" fwhm="0.001417" res="317751.6" algo="FTMS"/>
<pk mz="450.176845" i="1882470.9" sn="12.07" a="1811.25" fwhm="0.001235" res="364479.1" algo="FTMS"/>
<pk mz="450.184950" i="1767273.3" sn="11.19" a="1849.62" fwhm="0.001337" res="336807.3" algo="FTMS"/>
<pk mz="450.198129" i="2837101.0" sn="19.35" a="2927.54" fwhm="0.001221" res="368687.6" algo="FTMS"/>
<pk mz="451.015447" i="2248532.5" sn="14.86" a="2047.53" fwhm="0.001132" res="398548.3" algo="FTMS"/>
<pk mz="451.051775" i="10673503.0" sn="79.18" a="14422.58" fwhm="0.001333" res="338313.7" algo="FTMS"/>
<pk mz="451.063019" i="3552098.0" sn="24.81" a="4813.57" fwhm="0.001391" res="324311.2" algo="FTMS"/>
<pk mz="451.088193" i="18947434.0" z="-1" sn="142.36" a="26177.91" fwhm="0.001343" res="335793.3" algo="FTMS" component_name="AF" deconvoluted_molecular_mass="451.088858" deconvoluted_isotopic_mass="451.088853"/>
<pk mz="451.099485" i="4989292.0" sn="35.78" a="6517.36" fwhm="0.001369" res="329559.1" algo="FTMS"/>
<pk mz="451.107939" i="1598830.5" sn="9.90" a="1177.93" fwhm="0.001008" res="447323.3" algo="FTMS"/>
<pk mz="451.124652" i="19979636.0" z="-1" sn="150.24" a="27743.84" fwhm="0.001344" res="335601.0" algo="FTMS" component_name="u" deconvoluted_molecular_mass="451.125310" deconvoluted_isotopic_mass="451.125312"/>
<pk mz="451.135974" i="2790774.5" sn="19.00" a="3401.66" fwhm="0.001377" res="327651.0" algo="FTMS"/>
<pk mz="451.155492" i="1560443.9" sn="9.60" a="1879.05" fwhm="0.001467" res="307496.3" algo="FTMS"/>
<pk mz="451.161019" i="11212158.0" sn="83.30" a="15065.40" fwhm="0.001335" res="337952.8" algo="FTMS"/>
<pk mz="451.174063" i="4157825.3" sn="29.44" a="4981.28" fwhm="0.001305" res="345676.2" algo="FTMS"/>
<pk mz="451.191881" i="1699206.1" sn="10.66" a="1695.21" fwhm="0.001235" res="365432.6" algo="FTMS"/>
<pk mz="451.197372" i="4345223.5" sn="30.87" a="5310.58" fwhm="0.001315" res="343117.5" algo="FTMS"/>
<pk mz="451.210353" i="4964747.5" sn="35.60" a="6316.04" fwhm="0.001340" res="336819.8" algo="FTMS"/>
<pk mz="451.233758" i="2054801.9" sn="13.38" a="2102.12" fwhm="0.001265" res="356672.7" algo="FTMS"/>
<pk mz="451.246668" i="1296661.5" sn="7.59" a="1434.16" fwhm="0.001624" res="277782.2" algo="FTMS"/>
<pk mz="452.047002" i="3445365.0" sn="23.73" a="4345.29" fwhm="0.001400" res="322859.8" algo="FTMS"/>
<pk mz="452.055225" i="2086007.3" sn="13.47" a="2000.34" fwhm="0.001184" res="381859.4" algo="FTMS"/>
<pk mz="452.062547" i="1453945.4" sn="8.69" a="1130.37" fwhm="0.001143" res="395579.9" algo="FTMS"/>
<pk mz="452.083448" i="6186623.0" sn="44.43" a="8256.79" fwhm="0.001369" res="330322.2" algo="FTMS"/>
<pk mz="452.091567" i="3178625.3" z="-1" sn="21.72" a="3486.64" fwhm="0.001251" res="361343.2" algo="FTMS" component_name="AF" deconvoluted_molecular_mass="451.088858" deconvoluted_isotopic_mass="452.092231"/>
<pk mz="452.094718" i="1858178.3" sn="11.75" a="2063.45" fwhm="0.001450" res="311791.1" algo="FTMS"/>
<pk mz="452.119820" i="5610121.0" sn="40.08" a="7241.15" fwhm="0.001315" res="343816.2" algo="FTMS"/>
<pk mz="452.127976" i="3577995.5" z="-1" sn="24.73" a="4488.21" fwhm="0.001371" res="329887.9" algo="FTMS" component_name="u" deconvoluted_molecular_mass="451.125310" deconvoluted_isotopic_mass="452.128639"/>
<pk mz="452.131033" i="1858700.3" sn="11.75" a="1943.25" fwhm="0.001272" res="355364.0" algo="FTMS"/>
<pk mz="452.156220" i="2479763.3" sn="16.44" a="2736.67" fwhm="0.001299" res="348105.6" algo="FTMS"/>
<pk mz="452.164210" i="2519701.5" sn="16.74" a="2479.08" fwhm="0.001150" res="393059.2" algo="FTMS"/>
<pk mz="452.177354" i="1577369.1" sn="9.63" a="1415.71" fwhm="0.001293" res="349820.9" algo="FTMS"/>
<pk mz="452.200676" i="1386399.6" sn="8.18" a="1209.53" fwhm="0.001165" res="388316.0" algo="FTMS"/>
<pk mz="452.213747" i="1624483.3" sn="9.98" a="1809.12" fwhm="0.001507" res="300013.9" algo="FTMS"/>
<pk mz="453.031114" i="5090180.0" sn="36.15" a="6638.57" fwhm="0.001361" res="332868.6" algo="FTMS"/>
<pk mz="453.046411" i="1509512.4" sn="9.11" a="1212.04" fwhm="0.001123" res="403300.3" algo="FTMS"/>
<pk mz="453.067437" i="14008206.0" sn="103.50" a="19532.40" fwhm="0.001369" res="330901.9" algo="FTMS"/>
<pk mz="453.078683" i="3909521.3" sn="27.24" a="4546.17" fwhm="0.001258" res="360160.9" algo="FTMS"/>
<pk mz="453.086884" i="1524627.5" sn="9.23" a="1123.96" fwhm="0.001003" res="451748.2" algo="FTMS"/>
<pk mz="453.103859" i="20418456.0" z="-1" sn="151.91" a="28412.05" fwhm="0.001368" res="331222.9" algo="FTMS" component_name="q" deconvoluted_molecular_mass="453.104525" deconvoluted_isotopic_mass="453.104526"/>
<pk mz="453.115040" i="3858331.3" sn="26.85" a="5074.86" fwhm="0.001331" res="340532.3" algo="FTMS"/>
<pk mz="453.123064" i="1334685.4" sn="7.79" a="1123.69" fwhm="0.001099" res="412439.0" algo="FTMS"/>
<pk mz="453.140249" i="15970210.0" z="-1" sn="118.31" a="22432.24" fwhm="0.001365" res="331980.0" algo="FTMS" component_name="BH" deconvoluted_molecular_mass="453.140918" deconvoluted_isotopic_mass="453.140916"/>
<pk mz="453.151630" i="1629093.1" sn="10.01" a="1963.69" fwhm="0.001990" res="227749.1" algo="FTMS"/>
<pk mz="453.176698" i="7999404.0" sn="58.12" a="9999.16" fwhm="0.001304" res="347415.2" algo="FTMS"/>
<pk mz="453.189760" i="3547055.5" sn="24.50" a="4183.04" fwhm="0.001314" res="344867.9" algo="FTMS"/>
<pk mz="453.207654" i="1540276.4" sn="9.34" a="1624.54" fwhm="0.001197" res="378629.2" algo="FTMS"/>
<pk mz="453.212979" i="3930037.8" sn="27.39" a="4675.43" fwhm="0.001282" res="353488.3" algo="FTMS"/>
<pk mz="453.226130" i="2580921.5" sn="17.20" a="2806.24" fwhm="0.001243" res="364536.1" algo="FTMS"/>
<pk mz="453.249460" i="2562495.8" sn="17.06" a="2741.65" fwhm="0.001277" res="355006.8" algo="FTMS"/>
<pk mz="453.285793" i="1397961.8" sn="8.27" a="1723.39" fwhm="0.001528" res="296592.4" algo="FTMS"/>
<pk mz="454.041494" i="1554326.4" sn="9.45" a="1215.56" fwhm="0.001104" res="411277.2" algo="FTMS"/>
<pk mz="454.062734" i="3803292.3" sn="26.43" a="4806.47" fwhm="0.001385" res="327753.2" algo="FTMS"/>
<pk mz="454.070878" i="3050654.3" sn="20.75" a="3684.75" fwhm="0.001340" res="338915.6" algo="FTMS"/>
<pk mz="454.089285" i="1295139.3" sn="7.49" a="1379.67" fwhm="0.001578" res="287810.7" algo="FTMS"/>
<pk mz="454.099152" i="4619430.0" sn="32.59" a="5761.15" fwhm="0.001319" res="344296.0" algo="FTMS"/>
<pk mz="454.107192" i="4314280.0" z="-1" sn="30.29" a="5295.93" fwhm="0.001326" res="342517.5" algo="FTMS" component_name="q" deconvoluted_molecular_mass="453.104525" deconvoluted_isotopic_mass="454.107861"/>
<pk mz="454.110468" i="1569193.0" sn="9.56" a="1691.45" fwhm="0.001359" res="334145.2" algo="FTMS"/>
<pk mz="454.135493" i="3971247.8" sn="27.70" a="5248.35" fwhm="0.001364" res="333011.0" algo="FTMS"/>
<pk mz="454.143602" i="3492530.0" z="-1" sn="24.08" a="4078.65" fwhm="0.001298" res="349754.3" algo="FTMS" component_name="BH" deconvoluted_molecular_mass="453.140918" deconvoluted_isotopic_mass="454.144272"/>
<pk mz="454.148609" i="2229939.3" sn="14.55" a="2432.83" fwhm="0.001278" res="355362.2" algo="FTMS"/>
<pk mz="454.171733" i="1792441.4" sn="11.25" a="1918.11" fwhm="0.001296" res="350503.7" algo="FTMS"/>
<pk mz="454.179819" i="1473979.6" sn="8.84" a="1482.90" fwhm="0.001343" res="338251.6" algo="FTMS"/>
<pk mz="454.216462" i="1361093.5" sn="7.99" a="1054.97" fwhm="0.001136" res="399907.8" algo="FTMS"/>
<pk mz="455.025624" i="2431901.3" sn="16.07" a="2633.57" fwhm="0.001310" res="347264.0" algo="FTMS"/>
<pk mz="455.046776" i="8076707.0" sn="58.70" a="11281.62" fwhm="0.001419" res="320654.8" algo="FTMS"/>
<pk mz="455.061940" i="2060710.9" sn="13.27" a="2105.81" fwhm="0.001264" res="360057.0" algo="FTMS"/>
<pk mz="455.083092" i="15677868.0" z="-1" sn="116.10" a="22355.40" fwhm="0.001404" res="324171.0" algo="FTMS" component_name="BK" deconvoluted_molecular_mass="455.083777" deconvoluted_isotopic_mass="455.083765"/>
<pk mz="455.094312" i="2824623.5" sn="19.04" a="3563.23" fwhm="0.001414" res="321851.8" algo="FTMS"/>
<pk mz="455.098424" i="1934000.5" sn="12.31" a="1943.85" fwhm="0.001240" res="366986.7" algo="FTMS"/>
<pk mz="455.119461" i="18211254.0" z="-1" sn="135.23" a="25732.85" fwhm="0.001392" res="326989.5" algo="FTMS" component_name="AL" deconvoluted_molecular_mass="455.120236" deconvoluted_isotopic_mass="455.120134"/>
<pk mz="455.130730" i="1959097.1" sn="12.50" a="2169.28" fwhm="0.001308" res="347864.3" algo="FTMS"/>
<pk mz="455.155838" i="10510784.0" sn="77.08" a="14395.30" fwhm="0.001392" res="327062.9" algo="FTMS"/>
<pk mz="455.192303" i="6099401.5" sn="43.77" a="8295.58" fwhm="0.001396" res="326000.5" algo="FTMS"/>
<pk mz="455.205312" i="1303244.8" sn="7.55" a="881.70" fwhm="0.001105" res="412041.0" algo="FTMS"/>
<pk mz="455.228684" i="5053907.0" sn="35.87" a="6428.97" fwhm="0.001348" res="337611.0" algo="FTMS"/>
<pk mz="455.265003" i="3317724.5" sn="22.76" a="3892.26" fwhm="0.001337" res="340532.7" algo="FTMS"/>
<pk mz="455.301402" i="1263846.1" sn="7.25" a="930.92" fwhm="0.001133" res="401714.1" algo="FTMS"/>
<pk mz="456.020909" i="1452194.6" sn="8.67" a="1280.86" fwhm="0.001143" res="399081.8" algo="FTMS"/>
<pk mz="456.041997" i="1886888.1" sn="11.96" a="1841.21" fwhm="0.001222" res="373220.2" algo="FTMS"/>
<pk mz="456.050005" i="1459882.3" sn="8.73" a="1356.22" fwhm="0.001297" res="351626.3" algo="FTMS"/>
<pk mz="456.057202" i="2000556.1" sn="12.81" a="2349.60" fwhm="0.001312" res="347642.7" algo="FTMS"/>
<pk mz="456.068459" i="1312431.0" sn="7.62" a="1384.62" fwhm="0.001305" res="349410.2" algo="FTMS"/>
<pk mz="456.078357" i="3410609.5" sn="23.46" a="4151.13" fwhm="0.001332" res="342440.9" algo="FTMS"/>
<pk mz="456.086515" i="2894515.8" z="-1" sn="19.56" a="4034.98" fwhm="0.001447" res="315216.3" algo="FTMS" component_name="BK" deconvoluted_molecular_mass="455.083777" deconvoluted_isotopic_mass="456.087190"/>
<pk mz="456.093585" i="1908405.6" sn="12.12" a="2186.13" fwhm="0.001412" res="323026.0" algo="FTMS"/>
<pk mz="456.104825" i="1282232.5" sn="7.39" a="1325.05" fwhm="0.001294" res="352386.5" algo="FTMS"/>
<pk mz="456.114742" i="3841211.0" sn="26.71" a="5301.98" fwhm="0.001427" res="319542.4" algo="FTMS"/>
<pk mz="456.122870" i="3815101.3" z="-1" sn="26.52" a="4409.44" fwhm="0.001309" res="348501.1" algo="FTMS" component_name="AL" deconvoluted_molecular_mass="455.120236" deconvoluted_isotopic_mass="456.123546"/>
<pk mz="456.151243" i="2269892.5" sn="14.85" a="2375.11" fwhm="0.001196" res="381260.6" algo="FTMS"/>
<pk mz="456.159237" i="2803398.5" sn="18.88" a="3002.74" fwhm="0.001244" res="366618.8" algo="FTMS"/>
<pk mz="456.164186" i="1381831.9" sn="8.14" a="1428.86" fwhm="0.001299" res="351294.8" algo="FTMS"/>
<pk mz="456.187561" i="1485774.0" sn="8.93" a="1307.56" fwhm="0.001148" res="397269.1" algo="FTMS"/>
<pk mz="456.195533" i="1563088.0" sn="9.51" a="1550.29" fwhm="0.001323" res="344737.3" algo="FTMS"/>
<pk mz="456.200321" i="1290065.3" sn="7.45" a="1357.35" fwhm="0.001403" res="325099.1" algo="FTMS"/>
<pk mz="456.232011" i="1475801.5" sn="8.85" a="1525.87" fwhm="0.001233" res="369919.3" algo="FTMS"/>
<pk mz="457.004970" i="1297312.6" sn="7.50" a="1391.68" fwhm="0.001387" res="329407.9" algo="FTMS"/>
<pk mz="457.025968" i="1985189.9" sn="12.70" a="2290.81" fwhm="0.001357" res="336801.0" algo="FTMS"/>
<pk mz="457.041220" i="2782633.8" sn="18.72" a="3299.45" fwhm="0.001327" res="344484.4" algo="FTMS"/>
<pk mz="457.052594" i="2358188.8" sn="15.51" a="2338.58" fwhm="0.001210" res="377808.8" algo="FTMS"/>
<pk mz="457.062372" i="9593775.0" sn="70.15" a="13890.78" fwhm="0.001441" res="317184.1" algo="FTMS"/>
<pk mz="457.077570" i="2906035.0" sn="19.65" a="3256.99" fwhm="0.001261" res="362384.5" algo="FTMS"/>
<pk mz="457.088777" i="2073270.0" sn="13.36" a="2623.75" fwhm="0.001484" res="308009.1" algo="FTMS"/>
<pk mz="457.098786" i="13136825.0" sn="96.91" a="18589.31" fwhm="0.001376" res="332223.9" algo="FTMS"/>
<pk mz="457.114054" i="3238844.5" sn="22.16" a="3799.55" fwhm="0.001332" res="343237.7" algo="FTMS"/>
<pk mz="457.127303" i="1872831.9" z="-1" sn="11.85" a="2062.02" fwhm="0.001292" res="353901.9" algo="FTMS" component_name="AL" deconvoluted_molecular_mass="455.120236" deconvoluted_isotopic_mass="457.127981"/>
<pk mz="457.135176" i="10322882.0" sn="75.66" a="14451.34" fwhm="0.001389" res="328993.2" algo="FTMS"/>
<pk mz="457.150506" i="2375621.8" sn="15.64" a="2436.31" fwhm="0.001180" res="387322.6" algo="FTMS"/>
<pk mz="457.163454" i="1934793.0" sn="12.31" a="1812.03" fwhm="0.001113" res="410759.9" algo="FTMS"/>
<pk mz="457.171537" i="6496203.0" sn="46.76" a="8971.82" fwhm="0.001437" res="318196.4" algo="FTMS"/>
<pk mz="457.186582" i="1298126.9" sn="7.51" a="1234.34" fwhm="0.001397" res="327200.1" algo="FTMS"/>
<pk mz="457.207873" i="7576532.5" sn="54.92" a="10482.71" fwhm="0.001436" res="318293.9" algo="FTMS"/>
<pk mz="457.223120" i="1238744.3" sn="7.06" a="917.67" fwhm="0.001108" res="412704.7" algo="FTMS"/>
<pk mz="457.244295" i="6159325.5" sn="44.22" a="8291.02" fwhm="0.001423" res="321396.1" algo="FTMS"/>
<pk mz="457.280613" i="3231207.0" sn="22.10" a="3978.32" fwhm="0.001385" res="330048.8" algo="FTMS"/>
<pk mz="458.036532" i="2125477.8" sn="13.75" a="2181.61" fwhm="0.001267" res="361419.7" algo="FTMS"/>
<pk mz="458.057747" i="1320619.1" sn="7.67" a="1191.67" fwhm="0.001117" res="409969.1" algo="FTMS"/>
<pk mz="458.065686" i="2292397.0" sn="15.01" a="2337.52" fwhm="0.001221" res="375197.4" algo="FTMS"/>
<pk mz="458.072869" i="2720431.0" sn="18.25" a="3369.07" fwhm="0.001395" res="328299.1" algo="FTMS"/>
<pk mz="458.084093" i="2376881.8" sn="15.65" a="3025.79" fwhm="0.001445" res="317000.0" algo="FTMS"/>
<pk mz="458.094204" i="2438324.3" sn="16.12" a="2760.13" fwhm="0.001342" res="341459.9" algo="FTMS"/>
<pk mz="458.102069" i="2353846.3" sn="15.48" a="2462.36" fwhm="0.001273" res="359938.1" algo="FTMS"/>
<pk mz="458.109356" i="1727672.0" sn="10.75" a="1451.07" fwhm="0.001094" res="418893.3" algo="FTMS"/>
<pk mz="458.117370" i="1298874.0" sn="7.51" a="1275.48" fwhm="0.001378" res="332478.9" algo="FTMS"/>
<pk mz="458.120623" i="1490106.9" sn="8.95" a="1793.90" fwhm="0.001549" res="295760.1" algo="FTMS"/>
<pk mz="458.130506" i="2441917.3" sn="16.14" a="2957.03" fwhm="0.001394" res="328590.2" algo="FTMS"/>
<pk mz="458.138569" i="2265791.3" sn="14.81" a="2524.75" fwhm="0.001337" res="342581.1" algo="FTMS"/>
<pk mz="458.166822" i="2276550.5" sn="14.89" a="2464.52" fwhm="0.001272" res="360184.5" algo="FTMS"/>
<pk mz="458.174892" i="1753800.4" sn="10.95" a="1523.66" fwhm="0.001140" res="401853.6" algo="FTMS"/>
<pk mz="458.203245" i="2589903.5" sn="17.26" a="3173.53" fwhm="0.001362" res="336473.7" algo="FTMS"/>
<pk mz="458.211371" i="1722833.5" sn="10.71" a="1832.64" fwhm="0.001433" res="319852.3" algo="FTMS"/>
<pk mz="458.225695" i="1380565.1" sn="8.13" a="1324.58" fwhm="0.001262" res="363029.7" algo="FTMS"/>
<pk mz="458.239548" i="1380568.6" sn="8.13" a="1068.85" fwhm="0.001196" res="383277.3" algo="FTMS"/>
<pk mz="458.247743" i="2077402.6" sn="13.39" a="2288.00" fwhm="0.001291" res="354953.8" algo="FTMS"/>
<pk mz="459.020511" i="2940314.0" sn="19.90" a="3278.15" fwhm="0.001277" res="359327.2" algo="FTMS"/>
<pk mz="459.041638" i="3276703.3" sn="22.44" a="3814.29" fwhm="0.001324" res="346725.4" algo="FTMS"/>
<pk mz="459.056996" i="4657571.0" sn="32.87" a="5776.76" fwhm="0.001350" res="340013.1" algo="FTMS"/>
<pk mz="459.068197" i="3000229.8" sn="20.36" a="3810.25" fwhm="0.001316" res="348821.1" algo="FTMS"/>
<pk mz="459.078026" i="8075688.0" sn="58.69" a="11724.38" fwhm="0.001424" res="322331.5" algo="FTMS"/>
<pk mz="459.093287" i="5316012.0" sn="37.84" a="7436.08" fwhm="0.001487" res="308802.7" algo="FTMS"/>
<pk mz="459.104651" i="2935726.8" sn="19.87" a="3904.39" fwhm="0.001468" res="312762.2" algo="FTMS"/>
<pk mz="459.114379" i="7876017.0" sn="57.18" a="10762.97" fwhm="0.001431" res="320768.8" algo="FTMS"/>
<pk mz="459.129681" i="4866485.0" sn="34.45" a="6301.24" fwhm="0.001392" res="329866.5" algo="FTMS"/>
<pk mz="459.132772" i="1451445.6" sn="8.66" a="1390.67" fwhm="0.001215" res="378015.7" algo="FTMS"/>
<pk mz="459.142710" i="2236344.0" sn="14.59" a="2558.96" fwhm="0.001459" res="314599.2" algo="FTMS"/>
<pk mz="459.150819" i="5107130.0" sn="36.27" a="6875.31" fwhm="0.001408" res="326084.2" algo="FTMS"/>
<pk mz="459.166085" i="4856254.0" sn="34.37" a="6296.08" fwhm="0.001370" res="335182.8" algo="FTMS"/>
<pk mz="459.179169" i="2165185.0" sn="14.05" a="2448.24" fwhm="0.001316" res="348912.3" algo="FTMS"/>
<pk mz="459.187130" i="5146051.0" sn="36.56" a="6704.86" fwhm="0.001384" res="331702.3" algo="FTMS"/>
<pk mz="459.209729" i="2313672.5" sn="15.17" a="2229.58" fwhm="0.001154" res="397756.6" algo="FTMS"/>
<pk mz="459.223576" i="6537676.0" sn="47.07" a="8142.33" fwhm="0.001311" res="350344.3" algo="FTMS"/>
<pk mz="459.246091" i="1906385.4" sn="12.10" a="2035.92" fwhm="0.001457" res="315108.3" algo="FTMS"/>
<pk mz="459.260012" i="3891668.8" sn="27.09" a="4541.70" fwhm="0.001298" res="353846.7" algo="FTMS"/>
<pk mz="459.296420" i="1593309.6" sn="9.73" a="1739.03" fwhm="0.001442" res="318450.0" algo="FTMS"/>
<pk mz="460.015875" i="1331852.1" sn="7.76" a="1092.58" fwhm="0.001206" res="381417.8" algo="FTMS"/>
<pk mz="460.052135" i="3263636.8" sn="22.34" a="4376.94" fwhm="0.001513" res="304146.1" algo="FTMS"/>
<pk mz="460.063430" i="1555607.5" sn="9.45" a="1443.52" fwhm="0.001195" res="385037.9" algo="FTMS"/>
<pk mz="460.088485" i="3627677.5" sn="25.09" a="4059.62" fwhm="0.001267" res="363265.4" algo="FTMS"/>
<pk mz="460.099755" i="2651296.3" sn="17.72" a="3166.95" fwhm="0.001311" res="351040.1" algo="FTMS"/>
<pk mz="460.109812" i="1731746.8" sn="10.78" a="1740.55" fwhm="0.001241" res="370666.9" algo="FTMS"/>
<pk mz="460.117815" i="1515684.6" sn="9.14" a="1502.59" fwhm="0.001381" res="333263.8" algo="FTMS"/>
<pk mz="460.124933" i="2584742.3" sn="17.22" a="2886.43" fwhm="0.001329" res="346223.6" algo="FTMS"/>
<pk mz="460.133044" i="1317032.3" sn="7.64" a="1192.13" fwhm="0.001250" res="368095.9" algo="FTMS"/>
<pk mz="460.145933" i="1538987.4" sn="9.32" a="1674.75" fwhm="0.001471" res="312737.5" algo="FTMS"/>
<pk mz="460.182574" i="2704052.3" sn="18.12" a="3124.85" fwhm="0.001351" res="340661.1" algo="FTMS"/>
<pk mz="460.218810" i="3146428.8" sn="21.46" a="4216.40" fwhm="0.001500" res="306745.6" algo="FTMS"/>
<pk mz="460.255094" i="1484229.5" sn="8.91" a="1357.11" fwhm="0.001224" res="376177.4" algo="FTMS"/>
<pk mz="461.036193" i="5233535.0" sn="37.22" a="7031.63" fwhm="0.001358" res="339420.7" algo="FTMS"/>
<pk mz="461.047512" i="2468225.5" sn="16.34" a="2945.44" fwhm="0.001428" res="322828.9" algo="FTMS"/>
<pk mz="461.057293" i="3551108.0" sn="24.51" a="4912.20" fwhm="0.001482" res="311199.1" algo="FTMS"/>
<pk mz="461.072573" i="7859079.5" sn="57.05" a="11190.69" fwhm="0.001475" res="312582.0" algo="FTMS"/>
<pk mz="461.083841" i="4413322.0" sn="31.02" a="5479.97" fwhm="0.001324" res="348130.2" algo="FTMS"/>
<pk mz="461.093655" i="3598220.5" sn="24.87" a="4990.83" fwhm="0.001505" res="306366.6" algo="FTMS"/>
<pk mz="461.108956" i="9342864.0" sn="68.25" a="13284.32" fwhm="0.001387" res="332405.9" algo="FTMS"/>
<pk mz="461.112262" i="2096528.9" sn="13.53" a="2381.46" fwhm="0.001372" res="336024.7" algo="FTMS"/>
<pk mz="461.120313" i="3743634.8" sn="25.97" a="5383.50" fwhm="0.001485" res="310597.0" algo="FTMS"/>
<pk mz="461.130132" i="2693013.0" sn="18.03" a="3321.18" fwhm="0.001349" res="341825.7" algo="FTMS"/>
<pk mz="461.145340" i="7039896.5" sn="50.86" a="9137.18" fwhm="0.001370" res="336683.3" algo="FTMS"/>
<pk mz="461.158384" i="2383771.8" sn="15.70" a="2966.27" fwhm="0.001462" res="315386.2" algo="FTMS"/>
<pk mz="461.166410" i="2411421.5" sn="15.91" a="2628.20" fwhm="0.001304" res="353685.0" algo="FTMS"/>
<pk mz="461.181702" i="3849121.3" sn="26.76" a="4646.76" fwhm="0.001317" res="350153.8" algo="FTMS"/>
<pk mz="461.189172" i="1354402.9" sn="7.92" a="1514.53" fwhm="0.001612" res="286068.1" algo="FTMS"/>
<pk mz="461.194721" i="3415972.3" sn="23.49" a="4144.77" fwhm="0.001364" res="338062.2" algo="FTMS"/>
<pk mz="461.202897" i="3958694.0" sn="27.59" a="5042.11" fwhm="0.001392" res="331341.1" algo="FTMS"/>
<pk mz="461.218088" i="1602473.6" sn="9.80" a="1547.17" fwhm="0.001270" res="363270.0" algo="FTMS"/>
<pk mz="461.231286" i="1710252.8" sn="10.61" a="1605.84" fwhm="0.001242" res="371480.6" algo="FTMS"/>
<pk mz="461.239279" i="3256238.8" sn="22.29" a="4855.70" fwhm="0.001526" res="302291.4" algo="FTMS"/>
<pk mz="462.031336" i="2604646.8" sn="17.36" a="3488.65" fwhm="0.001488" res="310402.4" algo="FTMS"/>
<pk mz="462.067852" i="4932719.0" sn="34.95" a="6922.18" fwhm="0.001472" res="313949.4" algo="FTMS"/>
<pk mz="462.075947" i="1929329.0" sn="12.26" a="1914.06" fwhm="0.001253" res="368740.7" algo="FTMS"/>
<pk mz="462.079097" i="2247281.8" sn="14.67" a="2364.53" fwhm="0.001249" res="369814.5" algo="FTMS"/>
<pk mz="462.104214" i="5216375.5" sn="37.09" a="6944.82" fwhm="0.001383" res="334058.6" algo="FTMS"/>
<pk mz="462.112374" i="2833017.3" sn="19.09" a="3116.56" fwhm="0.001264" res="365614.0" algo="FTMS"/>
<pk mz="462.115470" i="3260538.0" sn="22.32" a="4806.36" fwhm="0.001632" res="283147.4" algo="FTMS"/>
<pk mz="462.125148" i="1387900.3" sn="8.18" a="1935.00" fwhm="0.001764" res="262002.9" algo="FTMS"/>
<pk mz="462.140492" i="3080831.8" sn="20.96" a="3855.77" fwhm="0.001379" res="335215.0" algo="FTMS"/>
<pk mz="462.148710" i="1380353.6" sn="8.12" a="1499.61" fwhm="0.001495" res="309104.2" algo="FTMS"/>
<pk mz="462.151946" i="1354370.4" sn="7.92" a="1254.44" fwhm="0.001262" res="366190.4" algo="FTMS"/>
<pk mz="462.161722" i="2603652.8" sn="17.36" a="3298.89" fwhm="0.001393" res="331859.4" algo="FTMS"/>
<pk mz="462.176810" i="1238408.1" sn="7.05" a="950.72" fwhm="0.001189" res="388592.7" algo="FTMS"/>
<pk mz="462.185166" i="1301898.1" sn="7.53" a="1277.98" fwhm="0.001207" res="383010.0" algo="FTMS"/>
<pk mz="462.198047" i="3088525.0" sn="21.02" a="4292.85" fwhm="0.001525" res="303163.3" algo="FTMS"/>
<pk mz="462.234442" i="2257557.5" sn="14.74" a="2251.22" fwhm="0.001178" res="392411.5" algo="FTMS"/>
<pk mz="463.015384" i="3053895.0" sn="20.76" a="3787.37" fwhm="0.001377" res="336157.3" algo="FTMS"/>
<pk mz="463.051819" i="8405327.0" sn="61.17" a="11777.78" fwhm="0.001390" res="333114.9" algo="FTMS"/>
<pk mz="463.063060" i="3965265.8" sn="27.64" a="5774.00" fwhm="0.001525" res="303656.2" algo="FTMS"/>
<pk mz="463.073065" i="1697876.1" sn="10.51" a="1991.84" fwhm="0.001443" res="320818.4" algo="FTMS"/>
<pk mz="463.088230" i="13062487.0" sn="96.34" a="18978.02" fwhm="0.001445" res="320585.3" algo="FTMS"/>
<pk mz="463.091435" i="1286488.3" sn="7.41" a="801.44" fwhm="0.000936" res="494840.0" algo="FTMS"/>
<pk mz="463.099450" i="6204762.0" sn="44.55" a="8444.79" fwhm="0.001375" res="336775.7" algo="FTMS"/>
<pk mz="463.109506" i="1399900.3" sn="8.26" a="1639.88" fwhm="0.001818" res="254804.9" algo="FTMS"/>
<pk mz="463.124611" i="14025056.0" sn="103.61" a="19808.18" fwhm="0.001413" res="327692.9" algo="FTMS"/>
<pk mz="463.135920" i="3089762.3" sn="21.03" a="3856.48" fwhm="0.001442" res="321106.8" algo="FTMS"/>
<pk mz="463.137652" i="2342754.5" sn="15.38" a="2337.80" fwhm="0.001353" res="342247.8" algo="FTMS"/>
<pk mz="463.160954" i="8538472.0" sn="62.17" a="12005.16" fwhm="0.001429" res="324208.6" algo="FTMS"/>
<pk mz="463.173978" i="4098410.8" sn="28.64" a="5583.02" fwhm="0.001410" res="328416.3" algo="FTMS"/>
<pk mz="463.182170" i="1464940.6" sn="8.76" a="1454.68" fwhm="0.001212" res="382217.0" algo="FTMS"/>
<pk mz="463.197365" i="3846512.0" sn="26.74" a="4340.60" fwhm="0.001282" res="361432.4" algo="FTMS"/>
<pk mz="463.210449" i="4586867.0" sn="32.33" a="6020.74" fwhm="0.001451" res="319331.9" algo="FTMS"/>
<pk mz="463.218372" i="1810548.8" sn="11.37" a="2648.45" fwhm="0.001737" res="266617.5" algo="FTMS"/>
<pk mz="463.247023" i="1688699.3" sn="10.45" a="1838.83" fwhm="0.001413" res="327796.4" algo="FTMS"/>
<pk mz="464.047087" i="4130349.3" sn="28.59" a="5238.19" fwhm="0.001360" res="341091.0" algo="FTMS"/>
<pk mz="464.055049" i="2423855.0" sn="15.84" a="2484.59" fwhm="0.001206" res="384755.2" algo="FTMS"/>
<pk mz="464.083476" i="7019061.5" sn="50.19" a="10150.66" fwhm="0.001496" res="310254.7" algo="FTMS"/>
<pk mz="464.091635" i="2996791.3" sn="20.12" a="3597.21" fwhm="0.001365" res="340092.7" algo="FTMS"/>
<pk mz="464.094714" i="2003767.8" sn="12.69" a="2442.36" fwhm="0.001463" res="317120.9" algo="FTMS"/>
<pk mz="464.119833" i="5201469.5" sn="36.60" a="6623.77" fwhm="0.001367" res="339495.7" algo="FTMS"/>
<pk mz="464.127938" i="3736127.3" sn="25.65" a="5637.24" fwhm="0.001564" res="296840.8" algo="FTMS"/>
<pk mz="464.131094" i="1817663.9" sn="11.30" a="2383.66" fwhm="0.001596" res="290722.8" algo="FTMS"/>
<pk mz="464.141005" i="1417282.0" sn="8.31" a="1566.26" fwhm="0.001337" res="347092.4" algo="FTMS"/>
<pk mz="464.156200" i="2908741.3" sn="19.46" a="3079.39" fwhm="0.001217" res="381393.5" algo="FTMS"/>
<pk mz="464.164377" i="2757703.3" sn="18.33" a="3229.13" fwhm="0.001360" res="341255.7" algo="FTMS"/>
<pk mz="464.177291" i="2813002.0" sn="18.74" a="3602.48" fwhm="0.001435" res="323359.8" algo="FTMS"/>
<pk mz="464.192528" i="1307213.4" sn="7.49" a="1196.24" fwhm="0.001486" res="312427.1" algo="FTMS"/>
<pk mz="464.200778" i="1277263.1" sn="7.26" a="1620.02" fwhm="0.001592" res="291586.1" algo="FTMS"/>
<pk mz="464.213726" i="3029586.0" sn="20.36" a="3379.72" fwhm="0.001298" res="357655.1" algo="FTMS"/>
<pk mz="465.031078" i="6037252.5" sn="42.85" a="8500.47" fwhm="0.001463" res="317923.2" algo="FTMS"/>
<pk mz="465.067426" i="12864268.0" sn="93.89" a="19072.46" fwhm="0.001476" res="315010.1" algo="FTMS"/>
<pk mz="465.078602" i="5299982.5" sn="37.34" a="7390.14" fwhm="0.001462" res="318193.5" algo="FTMS"/>
<pk mz="465.086956" i="1422096.4" sn="8.34" a="1345.31" fwhm="0.001246" res="373127.5" algo="FTMS"/>
<pk mz="465.103809" i="19802900.0" z="-1" sn="145.76" a="29315.94" fwhm="0.001449" res="321017.2" algo="FTMS" component_name="w" deconvoluted_molecular_mass="465.104513" deconvoluted_isotopic_mass="465.104513"/>
<pk mz="465.115074" i="5040918.5" sn="35.40" a="7042.86" fwhm="0.001446" res="321567.4" algo="FTMS"/>
<pk mz="465.140232" i="17058588.0" z="-1" sn="125.24" a="24362.73" fwhm="0.001441" res="322768.0" algo="FTMS" component_name="AT" deconvoluted_molecular_mass="465.140993" deconvoluted_isotopic_mass="465.140936"/>
<pk mz="465.153332" i="2559262.8" sn="16.85" a="3225.19" fwhm="0.001507" res="308703.0" algo="FTMS"/>
<pk mz="465.168560" i="25324322.0" z="-1" sn="187.04" a="38012.26" fwhm="0.001435" res="324093.9" algo="FTMS" component_name="X" deconvoluted_molecular_mass="465.168331" deconvoluted_isotopic_mass="465.169264"/>
<pk mz="465.176639" i="8456996.0" sn="60.94" a="11806.19" fwhm="0.001434" res="324365.3" algo="FTMS"/>
<pk mz="465.189726" i="4780838.5" sn="33.45" a="6887.99" fwhm="0.001471" res="316254.9" algo="FTMS"/>
<pk mz="465.213024" i="2915115.5" sn="19.51" a="3084.87" fwhm="0.001230" res="378366.2" algo="FTMS"/>
<pk mz="465.225956" i="3666222.5" sn="25.12" a="4819.52" fwhm="0.001376" res="338048.2" algo="FTMS"/>
<pk mz="465.249488" i="1480755.5" sn="8.78" a="1676.82" fwhm="0.001406" res="330970.3" algo="FTMS"/>
<pk mz="465.304508" i="1858367.3" sn="11.61" a="1928.70" fwhm="0.001228" res="379051.2" algo="FTMS"/>
<pk mz="465.341244" i="1288903.1" sn="7.35" a="1695.68" fwhm="0.001891" res="246096.1" algo="FTMS"/>
<pk mz="466.034674" i="1288283.1" sn="7.34" a="1549.34" fwhm="0.001936" res="240667.1" algo="FTMS"/>
<pk mz="466.041684" i="1516508.6" sn="9.05" a="1248.55" fwhm="0.001196" res="389668.8" algo="FTMS"/>
<pk mz="466.062765" i="5629921.0" sn="39.80" a="7478.98" fwhm="0.001424" res="327199.7" algo="FTMS"/>
<pk mz="466.070822" i="2877922.8" sn="19.23" a="3279.37" fwhm="0.001292" res="360860.6" algo="FTMS"/>
<pk mz="466.073873" i="1540579.4" sn="9.23" a="1507.86" fwhm="0.001351" res="344910.3" algo="FTMS"/>
<pk mz="466.099113" i="6392809.0" sn="45.50" a="9126.67" fwhm="0.001470" res="317010.6" algo="FTMS"/>
<pk mz="466.107149" i="4335594.5" z="-1" sn="30.12" a="6280.56" fwhm="0.001534" res="303914.3" algo="FTMS" component_name="w" deconvoluted_molecular_mass="465.104513" deconvoluted_isotopic_mass="466.107856"/>
<pk mz="466.110226" i="2098667.0" sn="13.40" a="2532.75" fwhm="0.001416" res="329237.9" algo="FTMS"/>
<pk mz="466.135562" i="5937136.5" sn="42.10" a="8823.45" fwhm="0.001516" res="307462.6" algo="FTMS"/>
<pk mz="466.143550" i="3201010.3" z="-1" sn="21.64" a="3968.98" fwhm="0.001369" res="340498.6" algo="FTMS" component_name="AT" deconvoluted_molecular_mass="465.140993" deconvoluted_isotopic_mass="466.144257"/>
<pk mz="466.148609" i="1358323.3" sn="7.87" a="1153.20" fwhm="0.001102" res="422910.1" algo="FTMS"/>
<pk mz="466.171977" i="8991736.0" z="-1" sn="64.93" a="12583.92" fwhm="0.001419" res="328497.7" algo="FTMS" component_name="X" deconvoluted_molecular_mass="465.168331" deconvoluted_isotopic_mass="466.172683"/>
<pk mz="466.180068" i="1930233.9" sn="12.14" a="1907.46" fwhm="0.001286" res="362530.5" algo="FTMS"/>
<pk mz="466.185153" i="1370875.0" sn="7.96" a="1364.37" fwhm="0.001334" res="349489.3" algo="FTMS"/>
<pk mz="466.193057" i="1902332.6" sn="11.93" a="2051.55" fwhm="0.001372" res="339912.1" algo="FTMS"/>
<pk mz="466.229574" i="1850116.4" sn="11.54" a="2039.65" fwhm="0.001354" res="344421.5" algo="FTMS"/>
<pk mz="467.025612" i="1932459.0" sn="12.16" a="1987.33" fwhm="0.001240" res="376689.0" algo="FTMS"/>
<pk mz="467.046753" i="10423471.0" sn="75.64" a="14991.06" fwhm="0.001454" res="321202.5" algo="FTMS"/>
<pk mz="467.057904" i="2240177.8" sn="14.46" a="3025.48" fwhm="0.001567" res="297963.6" algo="FTMS"/>
<pk mz="467.083131" i="18533558.0" z="-1" sn="136.27" a="27143.91" fwhm="0.001445" res="323167.9" algo="FTMS" component_name="AG" deconvoluted_molecular_mass="467.083772" deconvoluted_isotopic_mass="467.083841"/>
<pk mz="467.094355" i="4797625.0" sn="33.58" a="7014.08" fwhm="0.001495" res="312540.5" algo="FTMS"/>
<pk mz="467.098248" i="1495994.0" sn="8.89" a="1699.73" fwhm="0.001557" res="300039.1" algo="FTMS"/>
<pk mz="467.102740" i="1381051.0" sn="8.03" a="1177.68" fwhm="0.001085" res="430509.2" algo="FTMS"/>
<pk mz="467.119485" i="21380286.0" z="-1" sn="157.55" a="31429.78" fwhm="0.001437" res="325086.0" algo="FTMS" component_name="l" deconvoluted_molecular_mass="467.120214" deconvoluted_isotopic_mass="467.120195"/>
<pk mz="467.130794" i="3393728.8" sn="23.08" a="5423.17" fwhm="0.001664" res="280664.5" algo="FTMS"/>
<pk mz="467.147948" i="1248452.4" z="-1" sn="7.04" a="1343.16" fwhm="0.001392" res="335684.5" algo="FTMS" component_name="AT" deconvoluted_molecular_mass="465.140993" deconvoluted_isotopic_mass="467.148658"/>
<pk mz="467.155852" i="14380230.0" sn="105.22" a="20766.70" fwhm="0.001441" res="324183.5" algo="FTMS"/>
<pk mz="467.165575" i="8367304.0" sn="60.26" a="12434.69" fwhm="0.001466" res="318569.7" algo="FTMS"/>
<pk mz="467.168832" i="2248392.8" z="-1" sn="14.52" a="3176.50" fwhm="0.001656" res="282078.4" algo="FTMS" component_name="X" deconvoluted_molecular_mass="465.168331" deconvoluted_isotopic_mass="467.169542"/>
<pk mz="467.186774" i="1866700.4" sn="11.66" a="2590.49" fwhm="0.001996" res="234052.3" algo="FTMS"/>
<pk mz="467.192306" i="6514893.5" sn="46.41" a="8495.38" fwhm="0.001379" res="338759.5" algo="FTMS"/>
<pk mz="467.205404" i="3437776.3" sn="23.41" a="4435.09" fwhm="0.001334" res="350126.3" algo="FTMS"/>
<pk mz="467.223046" i="1285331.9" sn="7.32" a="1312.39" fwhm="0.001433" res="326153.8" algo="FTMS"/>
<pk mz="467.228782" i="4051157.0" sn="28.00" a="6288.14" fwhm="0.001543" res="302859.2" algo="FTMS"/>
<pk mz="467.241777" i="2287319.8" sn="14.81" a="2421.15" fwhm="0.001292" res="361768.8" algo="FTMS"/>
<pk mz="467.264931" i="1878236.5" sn="11.75" a="2588.05" fwhm="0.001651" res="283062.0" algo="FTMS"/>
<pk mz="468.020924" i="1498743.6" sn="8.91" a="1348.47" fwhm="0.001271" res="368263.5" algo="FTMS"/>
<pk mz="468.041932" i="2375035.8" sn="15.46" a="2753.42" fwhm="0.001387" res="337392.8" algo="FTMS"/>
<pk mz="468.050228" i="1743741.6" sn="10.74" a="1980.73" fwhm="0.001409" res="332079.0" algo="FTMS"/>
<pk mz="468.057252" i="1615743.0" sn="9.79" a="1669.95" fwhm="0.001303" res="359194.8" algo="FTMS"/>
<pk mz="468.078300" i="5171587.5" sn="36.37" a="7339.86" fwhm="0.001487" res="314677.4" algo="FTMS"/>
<pk mz="468.086450" i="3805061.0" z="-1" sn="26.15" a="6047.57" fwhm="0.001535" res="304929.6" algo="FTMS" component_name="AG" deconvoluted_molecular_mass="467.083772" deconvoluted_isotopic_mass="468.087162"/>
<pk mz="468.089650" i="1708933.6" sn="10.48" a="1829.04" fwhm="0.001318" res="355145.3" algo="FTMS"/>
<pk mz="468.093654" i="1430150.4" sn="8.40" a="1428.11" fwhm="0.001332" res="351382.9" algo="FTMS"/>
<pk mz="468.114779" i="5869962.5" sn="41.59" a="8236.94" fwhm="0.001483" res="315674.5" algo="FTMS"/>
<pk mz="468.122924" i="4992396.5" z="-1" sn="35.03" a="7452.08" fwhm="0.001538" res="304462.8" algo="FTMS" component_name="l" deconvoluted_molecular_mass="467.120214" deconvoluted_isotopic_mass="468.123637"/>
<pk mz="468.127625" i="1419917.3" sn="8.32" a="1556.59" fwhm="0.001525" res="307064.9" algo="FTMS"/>
<pk mz="468.151174" i="3354514.0" sn="22.79" a="4052.98" fwhm="0.001359" res="344587.1" algo="FTMS"/>
<pk mz="468.159202" i="3889043.8" sn="26.78" a="5004.89" fwhm="0.001412" res="331486.1" algo="FTMS"/>
<pk mz="468.164163" i="2610068.8" sn="17.22" a="3411.68" fwhm="0.001477" res="316997.1" algo="FTMS"/>
<pk mz="468.169085" i="2380181.8" z="-1" sn="15.50" a="2654.75" fwhm="0.001293" res="362058.4" algo="FTMS" component_name="X" deconvoluted_molecular_mass="465.168331" deconvoluted_isotopic_mass="468.169798"/>
<pk mz="468.187552" i="1864857.5" sn="11.65" a="2444.05" fwhm="0.001583" res="295668.4" algo="FTMS"/>
<pk mz="468.195668" i="1280411.1" sn="7.28" a="1197.30" fwhm="0.001362" res="343800.0" algo="FTMS"/>
<pk mz="468.200455" i="1335196.1" sn="7.69" a="1312.33" fwhm="0.001310" res="357463.9" algo="FTMS"/>
<pk mz="468.978424" i="2695224.8" sn="17.86" a="3242.46" fwhm="0.001369" res="342509.8" algo="FTMS"/>
<pk mz="469.004798" i="1319741.9" sn="7.57" a="1249.55" fwhm="0.001330" res="352726.8" algo="FTMS"/>
<pk mz="469.026056" i="3712578.3" sn="25.46" a="5391.56" fwhm="0.001628" res="288124.4" algo="FTMS"/>
<pk mz="469.041192" i="2793541.3" sn="18.59" a="3355.58" fwhm="0.001346" res="348533.2" algo="FTMS"/>
<pk mz="469.052607" i="1647687.5" sn="10.02" a="1974.76" fwhm="0.001370" res="342290.0" algo="FTMS"/>
<pk mz="469.062391" i="14229065.0" sn="104.08" a="21598.00" fwhm="0.001509" res="310749.4" algo="FTMS"/>
<pk mz="469.073624" i="2003019.6" sn="12.68" a="2649.82" fwhm="0.001735" res="270341.7" algo="FTMS"/>
<pk mz="469.077541" i="2169932.5" sn="13.93" a="2410.54" fwhm="0.001293" res="362726.4" algo="FTMS"/>
<pk mz="469.082233" i="1640013.4" sn="9.97" a="1541.70" fwhm="0.001166" res="402218.5" algo="FTMS"/>
<pk mz="469.088989" i="1931598.8" z="-1" sn="12.15" a="2704.01" fwhm="0.001694" res="276950.6" algo="FTMS" component_name="AG" deconvoluted_molecular_mass="467.083772" deconvoluted_isotopic_mass="469.089705"/>
<pk mz="469.098773" i="19766864.0" z="-1" sn="145.48" a="29782.04" fwhm="0.001488" res="315158.2" algo="FTMS" component_name="x" deconvoluted_molecular_mass="469.099423" deconvoluted_isotopic_mass="469.099489"/>
<pk mz="469.110039" i="2803795.0" sn="18.67" a="4011.30" fwhm="0.001439" res="325888.3" algo="FTMS"/>
<pk mz="469.114133" i="1659475.8" sn="10.11" a="1772.98" fwhm="0.001404" res="334060.9" algo="FTMS"/>
<pk mz="469.118686" i="1275732.6" sn="7.24" a="1235.68" fwhm="0.001590" res="294954.1" algo="FTMS"/>
<pk mz="469.135160" i="18320984.0" z="-1" sn="134.67" a="27316.50" fwhm="0.001472" res="318627.2" algo="FTMS" component_name="AJ" deconvoluted_molecular_mass="469.135924" deconvoluted_isotopic_mass="469.135877"/>
<pk mz="469.146478" i="2185050.3" sn="14.04" a="3593.19" fwhm="0.001801" res="260550.5" algo="FTMS"/>
<pk mz="469.150400" i="1479259.0" sn="8.77" a="1592.11" fwhm="0.001432" res="327583.2" algo="FTMS"/>
<pk mz="469.171574" i="9410143.0" sn="68.06" a="12987.60" fwhm="0.001421" res="330250.5" algo="FTMS"/>
<pk mz="469.184765" i="1278305.9" sn="7.26" a="1243.77" fwhm="0.001588" res="295510.9" algo="FTMS"/>
<pk mz="469.207970" i="6486630.5" sn="46.20" a="9263.08" fwhm="0.001452" res="323083.9" algo="FTMS"/>
<pk mz="469.220991" i="2330217.0" sn="15.13" a="2525.76" fwhm="0.001301" res="360675.6" algo="FTMS"/>
<pk mz="469.244300" i="5468781.5" sn="38.59" a="7563.01" fwhm="0.001473" res="318479.1" algo="FTMS"/>
<pk mz="469.280736" i="3475573.0" sn="23.69" a="4239.42" fwhm="0.001342" res="349589.2" algo="FTMS"/>
<pk mz="469.317104" i="1364604.1" sn="7.91" a="1104.45" fwhm="0.001253" res="374518.0" algo="FTMS"/>
<pk mz="470.036562" i="2462986.0" sn="16.12" a="3223.88" fwhm="0.001450" res="324249.7" algo="FTMS"/>
<pk mz="470.057676" i="2182414.0" sn="14.02" a="2719.86" fwhm="0.001385" res="339474.9" algo="FTMS"/>
<pk mz="470.065666" i="2481935.5" sn="16.26" a="2756.95" fwhm="0.001271" res="369727.6" algo="FTMS"/>
<pk mz="470.072817" i="2677009.0" sn="17.72" a="3324.98" fwhm="0.001483" res="316974.9" algo="FTMS"/>
<pk mz="470.084335" i="1732115.3" sn="10.65" a="1894.38" fwhm="0.001389" res="338538.1" algo="FTMS"/>
<pk mz="470.094051" i="4964117.0" sn="34.82" a="7337.60" fwhm="0.001537" res="305765.4" algo="FTMS"/>
<pk mz="470.102125" i="3740950.8" z="-1" sn="25.67" a="5100.92" fwhm="0.001429" res="328967.2" algo="FTMS" component_name="x" deconvoluted_molecular_mass="469.099423" deconvoluted_isotopic_mass="470.102845"/>
<pk mz="470.105369" i="1445911.4" sn="8.51" a="1895.57" fwhm="0.001648" res="285243.8" algo="FTMS"/>
<pk mz="470.120641" i="1423130.4" sn="8.34" a="1496.79" fwhm="0.001307" res="359706.6" algo="FTMS"/>
<pk mz="470.130381" i="4130588.3" sn="28.59" a="5242.88" fwhm="0.001414" res="332568.2" algo="FTMS"/>
<pk mz="470.138500" i="4222750.0" z="-1" sn="29.27" a="5566.93" fwhm="0.001447" res="324822.5" algo="FTMS" component_name="AJ" deconvoluted_molecular_mass="469.135924" deconvoluted_isotopic_mass="470.139220"/>
<pk mz="470.143277" i="1288734.8" sn="7.34" a="1436.38" fwhm="0.001471" res="319599.6" algo="FTMS"/>
<pk mz="470.166721" i="2351907.3" sn="15.29" a="3171.57" fwhm="0.001480" res="317742.8" algo="FTMS"/>
<pk mz="470.174949" i="2388261.0" sn="15.56" a="3256.05" fwhm="0.001557" res="301992.6" algo="FTMS"/>
<pk mz="470.179949" i="1658661.9" sn="10.11" a="1640.62" fwhm="0.001266" res="371514.1" algo="FTMS"/>
<pk mz="470.203251" i="1265706.5" sn="7.17" a="1066.78" fwhm="0.001215" res="386890.5" algo="FTMS"/>
<pk mz="470.211276" i="1335084.0" sn="7.69" a="956.10" fwhm="0.001056" res="445198.6" algo="FTMS"/>
<pk mz="470.247660" i="1402163.1" sn="8.19" a="1034.36" fwhm="0.001101" res="427117.7" algo="FTMS"/>
<pk mz="471.020584" i="3689928.8" sn="25.29" a="5164.13" fwhm="0.001495" res="315107.1" algo="FTMS"/>
<pk mz="471.031905" i="1595850.9" sn="9.63" a="1834.38" fwhm="0.001541" res="305629.5" algo="FTMS"/>
<pk mz="471.041692" i="6105037.0" sn="43.35" a="8340.13" fwhm="0.001437" res="327824.4" algo="FTMS"/>
<pk mz="471.056928" i="3393487.8" sn="23.07" a="4179.49" fwhm="0.001403" res="335847.9" algo="FTMS"/>
<pk mz="471.060170" i="1386960.4" sn="8.07" a="1272.31" fwhm="0.001250" res="376869.7" algo="FTMS"/>
<pk mz="471.068059" i="2442705.8" sn="15.97" a="3240.89" fwhm="0.001435" res="328305.2" algo="FTMS"/>
<pk mz="471.078014" i="13850580.0" sn="101.25" a="21216.04" fwhm="0.001480" res="318285.6" algo="FTMS"/>
<pk mz="471.089304" i="1693653.9" sn="10.37" a="1751.21" fwhm="0.001291" res="365013.3" algo="FTMS"/>
<pk mz="471.093298" i="3409878.8" sn="23.20" a="4352.75" fwhm="0.001393" res="338176.9" algo="FTMS"/>
<pk mz="471.104493" i="1798360.9" z="-1" sn="11.15" a="2188.22" fwhm="0.001501" res="313760.4" algo="FTMS" component_name="x" deconvoluted_molecular_mass="469.099423" deconvoluted_isotopic_mass="471.105215"/>
<pk mz="471.114365" i="14565339.0" sn="106.59" a="22574.53" fwhm="0.001536" res="306810.6" algo="FTMS"/>
<pk mz="471.129619" i="3342301.8" sn="22.69" a="4644.98" fwhm="0.001483" res="317696.1" algo="FTMS"/>
<pk mz="471.142685" i="1335008.1" z="-1" sn="7.68" a="1143.71" fwhm="0.001409" res="334296.6" algo="FTMS" component_name="AJ" deconvoluted_molecular_mass="469.135924" deconvoluted_isotopic_mass="471.143408"/>
<pk mz="471.150836" i="9859042.0" sn="71.41" a="14331.16" fwhm="0.001466" res="321322.2" algo="FTMS"/>
<pk mz="471.166144" i="1717988.6" sn="10.55" a="1701.14" fwhm="0.001269" res="371369.8" algo="FTMS"/>
<pk mz="471.179285" i="1440487.1" sn="8.47" a="1741.62" fwhm="0.001664" res="283093.5" algo="FTMS"/>
<pk mz="471.187229" i="7370728.5" sn="52.81" a="10629.96" fwhm="0.001448" res="325402.2" algo="FTMS"/>
<pk mz="471.223567" i="7077871.5" sn="50.62" a="10638.75" fwhm="0.001469" res="320810.6" algo="FTMS"/>
<pk mz="471.259933" i="5878774.5" sn="41.65" a="8266.42" fwhm="0.001441" res="327077.1" algo="FTMS"/>
<pk mz="471.296364" i="3034621.5" sn="20.39" a="3813.71" fwhm="0.001435" res="328436.0" algo="FTMS"/>
<pk mz="472.015786" i="1523590.3" sn="9.09" a="1645.35" fwhm="0.001442" res="327293.8" algo="FTMS"/>
<pk mz="472.052207" i="3465869.0" sn="23.61" a="4451.06" fwhm="0.001438" res="328359.8" algo="FTMS"/>
<pk mz="472.063356" i="2021007.1" sn="12.81" a="2343.05" fwhm="0.001426" res="331103.5" algo="FTMS"/>
<pk mz="472.073380" i="2234001.0" sn="14.40" a="3231.09" fwhm="0.001674" res="282054.4" algo="FTMS"/>
<pk mz="472.081512" i="2263698.5" sn="14.63" a="2841.37" fwhm="0.001420" res="332496.3" algo="FTMS"/>
<pk mz="472.088597" i="3330708.0" sn="22.60" a="4614.82" fwhm="0.001525" res="309556.5" algo="FTMS"/>
<pk mz="472.099889" i="2226326.0" sn="14.35" a="2805.97" fwhm="0.001494" res="315995.1" algo="FTMS"/>
<pk mz="472.109684" i="3105944.0" sn="20.92" a="3843.61" fwhm="0.001387" res="340361.1" algo="FTMS"/>
<pk mz="472.117912" i="3266713.5" sn="22.12" a="4418.58" fwhm="0.001443" res="327176.9" algo="FTMS"/>
<pk mz="472.125002" i="1567130.8" sn="9.42" a="1654.51" fwhm="0.001373" res="343819.8" algo="FTMS"/>
<pk mz="472.136205" i="2167453.0" sn="13.91" a="2469.85" fwhm="0.001382" res="341662.0" algo="FTMS"/>
<pk mz="472.146121" i="2926238.8" sn="19.58" a="4157.97" fwhm="0.001552" res="304255.5" algo="FTMS"/>
<pk mz="472.154191" i="2320544.3" sn="15.05" a="2567.12" fwhm="0.001370" res="344719.9" algo="FTMS"/>
<pk mz="472.159096" i="1247137.3" sn="7.03" a="1147.70" fwhm="0.001243" res="380004.7" algo="FTMS"/>
<pk mz="472.182409" i="1996965.6" sn="12.63" a="2138.64" fwhm="0.001384" res="341235.9" algo="FTMS"/>
<pk mz="472.190500" i="1508263.1" sn="8.98" a="1534.12" fwhm="0.001373" res="343941.8" algo="FTMS"/>
<pk mz="472.218850" i="2105516.5" sn="13.44" a="2670.31" fwhm="0.001442" res="327552.1" algo="FTMS"/>
<pk mz="472.226934" i="1408942.0" sn="8.24" a="1615.12" fwhm="0.001373" res="343991.2" algo="FTMS"/>
<pk mz="472.241312" i="1715120.6" sn="10.52" a="1958.06" fwhm="0.001389" res="340069.8" algo="FTMS"/>
<pk mz="472.263281" i="1543860.8" sn="9.24" a="1695.11" fwhm="0.001275" res="370430.3" algo="FTMS"/>
<pk mz="473.036201" i="4788549.0" sn="33.50" a="6559.24" fwhm="0.001457" res="324750.6" algo="FTMS"/>
<pk mz="473.047486" i="2114887.0" sn="13.51" a="2408.80" fwhm="0.001323" res="357428.4" algo="FTMS"/>
<pk mz="473.057340" i="6303049.0" sn="44.82" a="8858.77" fwhm="0.001483" res="318901.7" algo="FTMS"/>
<pk mz="473.072503" i="5649739.5" sn="39.94" a="7585.88" fwhm="0.001424" res="332293.7" algo="FTMS"/>
<pk mz="473.083743" i="3242829.8" sn="21.94" a="4867.62" fwhm="0.001556" res="304110.1" algo="FTMS"/>
<pk mz="473.093675" i="8982864.0" sn="64.86" a="14049.27" fwhm="0.001504" res="314630.0" algo="FTMS"/>
<pk mz="473.108976" i="5292370.5" sn="37.27" a="7022.50" fwhm="0.001424" res="332163.7" algo="FTMS"/>
<pk mz="473.112248" i="1335379.0" sn="7.68" a="1520.95" fwhm="0.001431" res="330506.1" algo="FTMS"/>
<pk mz="473.120214" i="2677588.5" sn="17.72" a="3433.93" fwhm="0.001466" res="322658.2" algo="FTMS"/>
<pk mz="473.122160" i="1956180.9" sn="12.33" a="2505.70" fwhm="0.001437" res="329165.8" algo="FTMS"/>
<pk mz="473.130043" i="6979926.5" sn="49.88" a="10409.01" fwhm="0.001546" res="306097.3" algo="FTMS"/>
<pk mz="473.145305" i="4871513.0" sn="34.12" a="6870.28" fwhm="0.001430" res="330830.8" algo="FTMS"/>
<pk mz="473.158310" i="2046811.5" sn="13.00" a="2220.80" fwhm="0.001299" res="364286.6" algo="FTMS"/>
<pk mz="473.166522" i="5210461.0" sn="36.65" a="7793.23" fwhm="0.001526" res="310064.2" algo="FTMS"/>
<pk mz="473.181663" i="2656607.8" sn="17.56" a="3455.42" fwhm="0.001534" res="308370.2" algo="FTMS"/>
<pk mz="473.194831" i="1516642.3" sn="9.04" a="1830.96" fwhm="0.001731" res="273298.0" algo="FTMS"/>
<pk mz="473.202818" i="6133091.5" sn="43.55" a="8766.70" fwhm="0.001497" res="316102.2" algo="FTMS"/>
<pk mz="473.218107" i="1610854.6" sn="9.74" a="1612.75" fwhm="0.001304" res="362996.5" algo="FTMS"/>
<pk mz="473.239248" i="5404010.5" sn="38.10" a="7410.52" fwhm="0.001464" res="323323.9" algo="FTMS"/>
<pk mz="473.282578" i="45420916.0" z="-1" sn="337.27" a="69508.18" fwhm="0.001480" res="319787.5" algo="FTMS" component_name="M" deconvoluted_molecular_mass="473.283368" deconvoluted_isotopic_mass="473.283307"/>
<pk mz="473.311930" i="1847671.9" sn="11.51" a="2752.77" fwhm="0.001765" res="268177.4" algo="FTMS"/>
<pk mz="474.031419" i="2859515.8" sn="19.08" a="4212.48" fwhm="0.001601" res="296167.6" algo="FTMS"/>
<pk mz="474.039512" i="1324029.1" sn="7.60" a="1197.82" fwhm="0.001400" res="338621.1" algo="FTMS"/>
<pk mz="474.067785" i="4436482.5" sn="30.87" a="6323.32" fwhm="0.001532" res="309488.9" algo="FTMS"/>
<pk mz="474.079149" i="2094596.4" sn="13.36" a="2163.32" fwhm="0.001321" res="358860.9" algo="FTMS"/>
<pk mz="474.088997" i="1544198.1" sn="9.24" a="1894.87" fwhm="0.001785" res="265564.4" algo="FTMS"/>
<pk mz="474.097002" i="1642759.6" sn="9.98" a="1695.86" fwhm="0.001312" res="361233.4" algo="FTMS"/>
<pk mz="474.104278" i="2882057.0" sn="19.25" a="4009.07" fwhm="0.001505" res="315118.7" algo="FTMS"/>
<pk mz="474.112058" i="1455626.4" sn="8.58" a="1332.20" fwhm="0.001262" res="375783.3" algo="FTMS"/>
<pk mz="474.115398" i="2999819.0" sn="20.13" a="4075.53" fwhm="0.001490" res="318294.3" algo="FTMS"/>
<pk mz="474.125258" i="1657868.8" sn="10.09" a="2036.10" fwhm="0.001530" res="309926.5" algo="FTMS"/>
<pk mz="474.140591" i="2464271.5" sn="16.12" a="2890.90" fwhm="0.001411" res="335975.4" algo="FTMS"/>
<pk mz="474.148882" i="1316369.0" sn="7.54" a="1060.87" fwhm="0.001154" res="410994.8" algo="FTMS"/>
<pk mz="474.161706" i="1941011.4" sn="12.21" a="1966.64" fwhm="0.001299" res="365153.7" algo="FTMS"/>
<pk mz="474.172973" i="2411029.5" sn="15.72" a="3024.67" fwhm="0.001447" res="327800.4" algo="FTMS"/>
<pk mz="474.198118" i="3557402.0" sn="24.29" a="4554.03" fwhm="0.001469" res="322897.2" algo="FTMS"/>
<pk mz="474.206145" i="1668379.5" sn="10.17" a="1552.51" fwhm="0.001223" res="387879.1" algo="FTMS"/>
<pk mz="474.234471" i="2781728.5" sn="18.50" a="3616.58" fwhm="0.001456" res="325749.0" algo="FTMS"/>
<pk mz="474.242563" i="1698850.0" sn="10.40" a="1461.29" fwhm="0.001193" res="397574.2" algo="FTMS"/>
<pk mz="474.286023" i="12085802.0" z="-1" sn="88.05" a="18011.27" fwhm="0.001495" res="317152.9" algo="FTMS" component_name="M" deconvoluted_molecular_mass="473.283368" deconvoluted_isotopic_mass="474.286756"/>
<pk mz="475.015511" i="3089581.3" sn="20.80" a="4223.14" fwhm="0.001487" res="319487.0" algo="FTMS"/>
<pk mz="475.036584" i="1909681.1" sn="11.97" a="2695.47" fwhm="0.001644" res="288947.4" algo="FTMS"/>
<pk mz="475.051849" i="7191220.0" sn="51.46" a="9782.79" fwhm="0.001441" res="329572.0" algo="FTMS"/>
<pk mz="475.063107" i="3501749.8" sn="23.88" a="4823.83" fwhm="0.001488" res="319241.7" algo="FTMS"/>
<pk mz="475.072992" i="3972791.5" sn="27.40" a="5468.45" fwhm="0.001446" res="328522.8" algo="FTMS"/>
<pk mz="475.088230" i="8170170.5" sn="58.78" a="11873.54" fwhm="0.001459" res="325584.5" algo="FTMS"/>
<pk mz="475.099457" i="4782780.5" sn="33.45" a="7131.23" fwhm="0.001569" res="302789.9" algo="FTMS"/>
<pk mz="475.109328" i="4268222.0" sn="29.61" a="7397.97" fwhm="0.001684" res="282135.7" algo="FTMS"/>
<pk mz="475.124594" i="7987905.0" sn="57.42" a="11085.86" fwhm="0.001440" res="329933.8" algo="FTMS"/>
<pk mz="475.127831" i="1731265.4" sn="10.64" a="1579.97" fwhm="0.001167" res="407140.4" algo="FTMS"/>
<pk mz="475.135822" i="2328770.8" sn="15.11" a="3176.89" fwhm="0.001780" res="266931.7" algo="FTMS"/>
<pk mz="475.145634" i="3667140.5" sn="25.11" a="5015.58" fwhm="0.001463" res="324664.4" algo="FTMS"/>
<pk mz="475.155542" i="1532358.4" sn="9.15" a="1793.39" fwhm="0.001501" res="316464.6" algo="FTMS"/>
<pk mz="475.160970" i="10293959.0" sn="74.66" a="15034.09" fwhm="0.001483" res="320480.9" algo="FTMS"/>
<pk mz="475.174026" i="2467529.8" sn="16.15" a="3249.50" fwhm="0.001518" res="312985.0" algo="FTMS"/>
<pk mz="475.182111" i="2834635.0" sn="18.89" a="4009.37" fwhm="0.001605" res="296057.6" algo="FTMS"/>
<pk mz="475.197412" i="2726093.8" sn="18.08" a="3811.39" fwhm="0.001516" res="313380.5" algo="FTMS"/>
<pk mz="475.204651" i="1310927.1" sn="7.50" a="1344.05" fwhm="0.001578" res="301135.1" algo="FTMS"/>
<pk mz="475.210422" i="3076816.3" sn="20.70" a="3863.98" fwhm="0.001392" res="341441.7" algo="FTMS"/>
<pk mz="475.218557" i="4131025.5" sn="28.58" a="5763.71" fwhm="0.001536" res="309340.8" algo="FTMS"/>
<pk mz="475.246832" i="2047702.6" sn="13.01" a="2249.27" fwhm="0.001352" res="351550.6" algo="FTMS"/>
<pk mz="475.254954" i="3105496.0" sn="20.91" a="4172.84" fwhm="0.001494" res="318053.0" algo="FTMS"/>
<pk mz="475.262021" i="1674969.4" sn="10.22" a="1854.58" fwhm="0.001455" res="326743.5" algo="FTMS"/>
<pk mz="475.290950" i="1385310.5" z="-1" sn="8.05" a="1410.29" fwhm="0.001784" res="266474.2" algo="FTMS" component_name="M" deconvoluted_molecular_mass="473.283368" deconvoluted_isotopic_mass="475.291686"/>
<pk mz="475.298438" i="2087647.9" sn="13.31" a="2406.73" fwhm="0.001416" res="335577.3" algo="FTMS"/>
<pk mz="476.047088" i="4022116.5" sn="27.77" a="5746.54" fwhm="0.001527" res="311849.6" algo="FTMS"/>
<pk mz="476.055296" i="1352037.9" sn="7.80" a="1354.51" fwhm="0.001302" res="365675.6" algo="FTMS"/>
<pk mz="476.058392" i="1310310.4" sn="7.49" a="1361.52" fwhm="0.001465" res="324966.0" algo="FTMS"/>
<pk mz="476.083502" i="4266859.0" sn="29.60" a="6300.57" fwhm="0.001573" res="302738.3" algo="FTMS"/>
<pk mz="476.091924" i="1551980.4" sn="9.30" a="1542.55" fwhm="0.001290" res="369195.0" algo="FTMS"/>
<pk mz="476.094550" i="2185068.8" sn="14.03" a="2539.30" fwhm="0.001378" res="345581.5" algo="FTMS"/>
<pk mz="476.119884" i="4168561.3" sn="28.86" a="5938.32" fwhm="0.001539" res="309437.7" algo="FTMS"/>
<pk mz="476.127950" i="1900658.6" sn="11.91" a="2077.05" fwhm="0.001444" res="329670.8" algo="FTMS"/>
<pk mz="476.131104" i="2297715.3" sn="14.87" a="3130.39" fwhm="0.001481" res="321501.8" algo="FTMS"/>
<pk mz="476.140951" i="1488757.0" sn="8.83" a="1721.00" fwhm="0.001509" res="315587.5" algo="FTMS"/>
<pk mz="476.156275" i="1573751.6" sn="9.46" a="1836.91" fwhm="0.001367" res="348312.1" algo="FTMS"/>
<pk mz="476.164477" i="2497401.0" sn="16.37" a="3384.77" fwhm="0.001453" res="327748.8" algo="FTMS"/>
<pk mz="476.177308" i="2721659.3" sn="18.04" a="3539.85" fwhm="0.001508" res="315829.3" algo="FTMS"/>
<pk mz="476.213704" i="3103617.8" sn="20.90" a="4130.89" fwhm="0.001456" res="326961.3" algo="FTMS"/>
<pk mz="476.250143" i="1379720.1" sn="7.93" a="1933.72" fwhm="0.001723" res="276327.9" algo="FTMS"/>
<pk mz="477.014542" i="2482189.5" sn="16.08" a="3188.56" fwhm="0.001459" res="327031.8" algo="FTMS"/>
<pk mz="477.031036" i="4572176.5" sn="31.54" a="6337.75" fwhm="0.001461" res="326442.4" algo="FTMS"/>
<pk mz="477.042185" i="1704978.3" sn="10.33" a="1680.65" fwhm="0.001261" res="378356.7" algo="FTMS"/>
<pk mz="477.067445" i="8352790.5" sn="59.51" a="12824.62" fwhm="0.001550" res="307779.7" algo="FTMS"/>
<pk mz="477.078715" i="4387864.5" sn="30.18" a="6851.28" fwhm="0.001590" res="300141.9" algo="FTMS"/>
<pk mz="477.088438" i="1856026.3" sn="11.45" a="2766.75" fwhm="0.001718" res="277696.9" algo="FTMS"/>
<pk mz="477.103890" i="11871261.0" sn="85.54" a="18291.84" fwhm="0.001519" res="314140.0" algo="FTMS"/>
<pk mz="477.107156" i="1257757.5" sn="7.02" a="940.51" fwhm="0.001156" res="412743.5" algo="FTMS"/>
<pk mz="477.115123" i="4155422.8" sn="28.46" a="6212.65" fwhm="0.001530" res="311844.1" algo="FTMS"/>
<pk mz="477.140269" i="10441763.0" sn="74.96" a="16798.69" fwhm="0.001556" res="306578.7" algo="FTMS"/>
<pk mz="477.153394" i="2001957.5" sn="12.53" a="2313.96" fwhm="0.001711" res="278801.1" algo="FTMS"/>
<pk mz="477.172581" i="6433833.0" sn="45.31" a="9594.59" fwhm="0.001567" res="304480.3" algo="FTMS"/>
<pk mz="477.176626" i="6289449.5" sn="44.25" a="9029.33" fwhm="0.001518" res="314398.0" algo="FTMS"/>
<pk mz="477.189779" i="3568683.8" sn="24.12" a="4650.29" fwhm="0.001393" res="342487.8" algo="FTMS"/>
<pk mz="477.197583" i="1272365.1" sn="7.13" a="1706.17" fwhm="0.001855" res="257195.1" algo="FTMS"/>
<pk mz="477.213009" i="3106351.8" sn="20.70" a="4335.74" fwhm="0.001560" res="305870.0" algo="FTMS"/>
<pk mz="477.226018" i="2731570.0" sn="17.93" a="3442.41" fwhm="0.001502" res="317739.0" algo="FTMS"/>
<pk mz="477.234183" i="1373491.5" sn="7.88" a="1460.21" fwhm="0.001344" res="355028.8" algo="FTMS"/>
<pk mz="477.262472" i="1785912.4" sn="10.93" a="1762.63" fwhm="0.001299" res="367495.4" algo="FTMS"/>
<pk mz="477.270440" i="1435961.8" sn="8.34" a="1592.94" fwhm="0.001550" res="307897.1" algo="FTMS"/>
<pk mz="478.026316" i="2169787.5" sn="13.77" a="3251.46" fwhm="0.001712" res="279296.5" algo="FTMS"/>
<pk mz="478.062672" i="4584641.5" sn="31.63" a="6586.10" fwhm="0.001534" res="311663.8" algo="FTMS"/>
<pk mz="478.070804" i="2161859.0" sn="13.71" a="2311.81" fwhm="0.001342" res="356256.6" algo="FTMS"/>
<pk mz="478.073986" i="1781443.6" sn="10.90" a="2429.89" fwhm="0.001562" res="306021.3" algo="FTMS"/>
<pk mz="478.099097" i="5715144.0" sn="40.00" a="8250.18" fwhm="0.001505" res="317570.4" algo="FTMS"/>
<pk mz="478.107220" i="2917577.3" sn="19.30" a="3487.95" fwhm="0.001369" res="349251.5" algo="FTMS"/>
<pk mz="478.110434" i="3043529.8" sn="20.23" a="4266.54" fwhm="0.001600" res="298765.8" algo="FTMS"/>
<pk mz="478.135553" i="3899598.3" sn="26.57" a="5033.48" fwhm="0.001420" res="336629.4" algo="FTMS"/>
<pk mz="478.143629" i="3014863.5" sn="20.02" a="3972.35" fwhm="0.001465" res="326417.5" algo="FTMS"/>
<pk mz="478.171812" i="2331860.3" sn="14.97" a="2609.11" fwhm="0.001358" res="352182.7" algo="FTMS"/>
<pk mz="478.175895" i="2055125.0" sn="12.92" a="2518.19" fwhm="0.001611" res="296852.6" algo="FTMS"/>
<pk mz="478.180197" i="1313493.8" sn="7.44" a="1348.35" fwhm="0.001418" res="337108.2" algo="FTMS"/>
<pk mz="478.193041" i="2152152.0" sn="13.64" a="2243.76" fwhm="0.001319" res="362499.5" algo="FTMS"/>
<pk mz="478.229458" i="2495710.0" sn="16.18" a="3075.36" fwhm="0.001452" res="329259.9" algo="FTMS"/>
<pk mz="479.036554" i="1292134.8" sn="7.28" a="2030.46" fwhm="0.002097" res="228435.8" algo="FTMS"/>
<pk mz="479.046763" i="8463720.0" sn="60.33" a="13026.01" fwhm="0.001552" res="308663.2" algo="FTMS"/>
<pk mz="479.058017" i="2778986.3" sn="18.28" a="3193.68" fwhm="0.001338" res="357989.5" algo="FTMS"/>
<pk mz="479.083151" i="13380975.0" sn="96.70" a="20600.77" fwhm="0.001555" res="308033.6" algo="FTMS"/>
<pk mz="479.094406" i="5432688.5" sn="37.91" a="7517.36" fwhm="0.001442" res="332265.0" algo="FTMS"/>
<pk mz="479.119509" i="20436340.0" z="-1" sn="148.90" a="31536.67" fwhm="0.001534" res="312310.5" algo="FTMS" component_name="p" deconvoluted_molecular_mass="479.119934" deconvoluted_isotopic_mass="479.120257"/>
<pk mz="479.130840" i="3635062.5" sn="24.61" a="5519.39" fwhm="0.001681" res="285081.2" algo="FTMS"/>
<pk mz="479.147875" i="2529657.5" sn="16.43" a="3253.52" fwhm="0.001493" res="320827.4" algo="FTMS"/>
<pk mz="479.155893" i="11007355.0" sn="79.15" a="16813.58" fwhm="0.001539" res="311381.2" algo="FTMS"/>
<pk mz="479.169053" i="2443645.0" sn="15.79" a="2922.10" fwhm="0.001671" res="286828.9" algo="FTMS"/>
<pk mz="479.186757" i="1341568.0" sn="7.64" a="1534.93" fwhm="0.001791" res="267573.8" algo="FTMS"/>
<pk mz="479.192257" i="5752193.0" sn="40.27" a="8061.91" fwhm="0.001478" res="324125.4" algo="FTMS"/>
<pk mz="479.205285" i="3558787.0" sn="24.04" a="4544.47" fwhm="0.001423" res="336866.9" algo="FTMS"/>
<pk mz="479.228675" i="1959303.0" sn="12.21" a="1958.76" fwhm="0.001243" res="385538.8" algo="FTMS"/>
<pk mz="479.241763" i="2803081.3" sn="18.45" a="3641.03" fwhm="0.001475" res="324835.6" algo="FTMS"/>
<pk mz="479.278404" i="1274767.4" sn="7.15" a="1177.06" fwhm="0.001350" res="355040.4" algo="FTMS"/>
<pk mz="480.042013" i="3119118.8" sn="20.79" a="4347.36" fwhm="0.001555" res="308654.2" algo="FTMS"/>
<pk mz="480.050160" i="1811472.0" sn="11.12" a="2889.15" fwhm="0.001836" res="261400.6" algo="FTMS"/>
<pk mz="480.078381" i="5677588.5" sn="39.72" a="8046.49" fwhm="0.001481" res="324153.9" algo="FTMS"/>
<pk mz="480.086404" i="2696214.0" sn="17.66" a="3327.67" fwhm="0.001437" res="334045.0" algo="FTMS"/>
<pk mz="480.089703" i="1516310.6" sn="8.93" a="1913.70" fwhm="0.001654" res="290256.6" algo="FTMS"/>
<pk mz="480.114768" i="6916635.0" sn="48.88" a="10836.18" fwhm="0.001600" res="300014.2" algo="FTMS"/>
<pk mz="480.122790" i="4857372.0" z="-1" sn="33.65" a="6914.86" fwhm="0.001516" res="316683.1" algo="FTMS" component_name="p" deconvoluted_molecular_mass="479.119934" deconvoluted_isotopic_mass="480.123542"/>
<pk mz="480.125912" i="2049052.6" sn="12.87" a="2433.13" fwhm="0.001422" res="337646.5" algo="FTMS"/>
<pk mz="480.151182" i="3586080.8" sn="24.24" a="4802.80" fwhm="0.001487" res="322972.4" algo="FTMS"/>
<pk mz="480.159249" i="2874914.3" sn="18.98" a="3515.33" fwhm="0.001426" res="336812.3" algo="FTMS"/>
<pk mz="480.164232" i="1764899.0" sn="10.77" a="2097.57" fwhm="0.001559" res="308046.6" algo="FTMS"/>
<pk mz="480.171885" i="1471524.3" sn="8.60" a="1725.99" fwhm="0.001602" res="299783.2" algo="FTMS"/>
<pk mz="480.187537" i="1637926.9" sn="9.83" a="1700.23" fwhm="0.001368" res="351049.4" algo="FTMS"/>
<pk mz="480.195521" i="1294120.1" sn="7.29" a="1239.06" fwhm="0.001468" res="327044.2" algo="FTMS"/>
<pk mz="480.208589" i="1555754.4" sn="9.22" a="1526.58" fwhm="0.001381" res="347625.6" algo="FTMS"/>
<pk mz="481.025978" i="3696305.0" sn="25.06" a="5210.32" fwhm="0.001518" res="316977.7" algo="FTMS"/>
<pk mz="481.041367" i="1414067.5" sn="8.18" a="1347.26" fwhm="0.001348" res="356792.4" algo="FTMS"/>
<pk mz="481.062378" i="11806391.0" sn="85.05" a="17613.49" fwhm="0.001503" res="320118.0" algo="FTMS"/>
<pk mz="481.073594" i="3030200.8" sn="20.13" a="4775.83" fwhm="0.001656" res="290434.9" algo="FTMS"/>
<pk mz="481.077537" i="1289145.4" sn="7.25" a="1177.18" fwhm="0.001323" res="363598.6" algo="FTMS"/>
<pk mz="481.098721" i="16922300.0" z="-1" sn="122.90" a="27000.16" fwhm="0.001582" res="304108.6" algo="FTMS" component_name="AU" deconvoluted_molecular_mass="481.099412" deconvoluted_isotopic_mass="481.099475"/>
<pk mz="481.110011" i="3957438.8" sn="26.99" a="6076.29" fwhm="0.001600" res="300722.7" algo="FTMS"/>
<pk mz="481.119705" i="1279808.3" z="-1" sn="7.18" a="1672.82" fwhm="0.001978" res="243199.8" algo="FTMS" component_name="p" deconvoluted_molecular_mass="479.119934" deconvoluted_isotopic_mass="481.120460"/>
<pk mz="481.135123" i="19334850.0" z="-1" sn="140.75" a="30462.04" fwhm="0.001546" res="311173.4" algo="FTMS" component_name="AA" deconvoluted_molecular_mass="481.135940" deconvoluted_isotopic_mass="481.135878"/>
<pk mz="481.146209" i="2696900.5" sn="17.67" a="4497.18" fwhm="0.001900" res="253281.4" algo="FTMS"/>
<pk mz="481.163428" i="112211656.0" z="-1" sn="827.81" a="172204.86" fwhm="0.001492" res="322486.0" algo="FTMS" component_name="E" deconvoluted_molecular_mass="481.164200" deconvoluted_isotopic_mass="481.164183"/>
<pk mz="481.171538" i="8863433.0" sn="63.28" a="13776.37" fwhm="0.001565" res="307374.4" algo="FTMS"/>
<pk mz="481.184578" i="1789898.9" sn="10.96" a="2095.98" fwhm="0.001409" res="341517.3" algo="FTMS"/>
<pk mz="481.202293" i="1589709.8" sn="9.47" a="2183.33" fwhm="0.001837" res="261993.6" algo="FTMS"/>
<pk mz="481.208000" i="3835598.8" sn="26.09" a="5300.31" fwhm="0.001469" res="327495.6" algo="FTMS"/>
<pk mz="481.220965" i="3320016.8" sn="22.27" a="4658.45" fwhm="0.001515" res="317689.2" algo="FTMS"/>
<pk mz="481.244371" i="3026644.8" sn="20.10" a="4159.85" fwhm="0.001545" res="311404.7" algo="FTMS"/>
<pk mz="481.257569" i="1683414.9" sn="10.17" a="2281.27" fwhm="0.001661" res="289815.6" algo="FTMS"/>
<pk mz="481.280656" i="1876954.6" sn="11.60" a="2540.85" fwhm="0.001703" res="282536.8" algo="FTMS"/>
<pk mz="482.036503" i="1599573.4" sn="9.55" a="2101.79" fwhm="0.001733" res="278212.0" algo="FTMS"/>
<pk mz="482.057654" i="3358552.8" sn="22.56" a="4741.24" fwhm="0.001511" res="318989.7" algo="FTMS"/>
<pk mz="482.065801" i="2072410.1" sn="13.04" a="2255.95" fwhm="0.001297" res="371746.9" algo="FTMS"/>
<pk mz="482.072981" i="1756507.4" sn="10.71" a="2008.60" fwhm="0.001494" res="322679.2" algo="FTMS"/>
<pk mz="482.093996" i="5091166.5" sn="35.38" a="7197.06" fwhm="0.001516" res="318081.1" algo="FTMS"/>
<pk mz="482.102070" i="3210080.0" z="-1" sn="21.46" a="4055.91" fwhm="0.001455" res="331415.3" algo="FTMS" component_name="AU" deconvoluted_molecular_mass="481.099412" deconvoluted_isotopic_mass="482.102827"/>
<pk mz="482.105388" i="1339488.5" sn="7.62" a="1256.04" fwhm="0.001225" res="393542.9" algo="FTMS"/>
<pk mz="482.120469" i="1481827.0" sn="8.68" a="1772.37" fwhm="0.001488" res="323935.3" algo="FTMS"/>
<pk mz="482.130435" i="5091172.5" sn="35.38" a="7015.12" fwhm="0.001485" res="324615.0" algo="FTMS"/>
<pk mz="482.138579" i="4019046.0" z="-1" sn="27.44" a="5791.53" fwhm="0.001599" res="301594.7" algo="FTMS" component_name="AA" deconvoluted_molecular_mass="481.135940" deconvoluted_isotopic_mass="482.139337"/>
<pk mz="482.143372" i="1373030.6" sn="7.87" a="1460.22" fwhm="0.001384" res="348273.1" algo="FTMS"/>
<pk mz="482.166846" i="27572074.0" z="-1" sn="201.68" a="43067.51" fwhm="0.001547" res="311676.7" algo="FTMS" component_name="E" deconvoluted_molecular_mass="481.164200" deconvoluted_isotopic_mass="482.167604"/>
<pk mz="482.174950" i="2192235.8" sn="13.93" a="2688.32" fwhm="0.001464" res="329400.8" algo="FTMS"/>
<pk mz="482.179873" i="2711916.5" sn="17.78" a="3482.73" fwhm="0.001484" res="324977.9" algo="FTMS"/>
<pk mz="482.211402" i="1547633.6" sn="9.16" a="1420.63" fwhm="0.001259" res="382967.3" algo="FTMS"/>
<pk mz="483.020638" i="1604083.8" sn="9.58" a="1762.23" fwhm="0.001399" res="345189.4" algo="FTMS"/>
<pk mz="483.041770" i="6355959.0" sn="44.73" a="8674.86" fwhm="0.001426" res="338811.0" algo="FTMS"/>
<pk mz="483.056979" i="2296313.5" sn="14.70" a="2572.12" fwhm="0.001313" res="368015.2" algo="FTMS"/>
<pk mz="483.068137" i="1522683.3" sn="8.98" a="1635.94" fwhm="0.001444" res="334637.5" algo="FTMS"/>
<pk mz="483.078023" i="14159869.0" sn="102.46" a="21698.67" fwhm="0.001546" res="312509.8" algo="FTMS"/>
<pk mz="483.089234" i="2401278.8" sn="15.48" a="3021.60" fwhm="0.001408" res="343038.4" algo="FTMS"/>
<pk mz="483.097694" i="1362688.0" sn="7.79" a="1397.43" fwhm="0.001432" res="337324.2" algo="FTMS"/>
<pk mz="483.104422" i="1422849.1" z="-1" sn="8.24" a="1809.49" fwhm="0.001678" res="287836.5" algo="FTMS" component_name="AU" deconvoluted_molecular_mass="481.099412" deconvoluted_isotopic_mass="483.105183"/>
<pk mz="483.114380" i="16136195.0" z="-1" sn="117.08" a="25259.92" fwhm="0.001543" res="313032.7" algo="FTMS" component_name="BF" deconvoluted_molecular_mass="483.115138" deconvoluted_isotopic_mass="483.115141"/>
<pk mz="483.125620" i="2505220.5" sn="16.24" a="3432.16" fwhm="0.001697" res="284639.6" algo="FTMS"/>
<pk mz="483.129790" i="1456901.1" sn="8.49" a="1559.43" fwhm="0.001422" res="339777.4" algo="FTMS"/>
<pk mz="483.142607" i="1330183.3" z="-1" sn="7.55" a="1428.15" fwhm="0.001689" res="286047.3" algo="FTMS" component_name="AA" deconvoluted_molecular_mass="481.135940" deconvoluted_isotopic_mass="483.143368"/>
<pk mz="483.150791" i="11874313.0" sn="85.55" a="17958.58" fwhm="0.001537" res="314281.2" algo="FTMS"/>
<pk mz="483.160506" i="30373898.0" z="-1" sn="222.41" a="49627.70" fwhm="0.001577" res="306412.2" algo="FTMS" component_name="P" deconvoluted_molecular_mass="483.161115" deconvoluted_isotopic_mass="483.161267"/>
<pk mz="483.170223" i="3394059.8" z="-1" sn="22.82" a="4395.69" fwhm="0.001455" res="331979.7" algo="FTMS" component_name="E" deconvoluted_molecular_mass="481.164200" deconvoluted_isotopic_mass="483.170985"/>
<pk mz="483.187257" i="6465550.5" sn="45.54" a="9511.21" fwhm="0.001531" res="315557.8" algo="FTMS"/>
<pk mz="483.200130" i="1793552.4" sn="10.98" a="2389.02" fwhm="0.001493" res="323745.9" algo="FTMS"/>
<pk mz="483.223556" i="4794388.0" sn="33.18" a="7100.91" fwhm="0.001583" res="305243.6" algo="FTMS"/>
<pk mz="483.259998" i="4461594.0" sn="30.72" a="6233.71" fwhm="0.001507" res="320600.1" algo="FTMS"/>
<pk mz="483.296270" i="1794335.8" sn="10.99" a="2171.37" fwhm="0.001577" res="306432.4" algo="FTMS"/>
<pk mz="484.016093" i="1420178.1" sn="8.22" a="1902.29" fwhm="0.001657" res="292184.4" algo="FTMS"/>
<pk mz="484.045067" i="1342870.8" sn="7.65" a="1611.02" fwhm="0.001654" res="292572.4" algo="FTMS"/>
<pk mz="484.052312" i="2501783.8" sn="16.22" a="3155.73" fwhm="0.001481" res="326756.9" algo="FTMS"/>
<pk mz="484.073174" i="3282587.3" sn="21.99" a="4837.19" fwhm="0.001653" res="292804.3" algo="FTMS"/>
<pk mz="484.081405" i="2795676.5" sn="18.39" a="3671.61" fwhm="0.001523" res="317891.2" algo="FTMS"/>
<pk mz="484.088525" i="1665949.5" sn="10.04" a="1773.62" fwhm="0.001342" res="360770.5" algo="FTMS"/>
<pk mz="484.099645" i="1928607.4" sn="11.98" a="2503.46" fwhm="0.001688" res="286838.3" algo="FTMS"/>
<pk mz="484.109621" i="3475617.0" sn="23.42" a="5012.45" fwhm="0.001598" res="303019.9" algo="FTMS"/>
<pk mz="484.117702" i="3004578.3" z="-1" sn="19.94" a="3893.16" fwhm="0.001461" res="331462.3" algo="FTMS" component_name="BF" deconvoluted_molecular_mass="483.115138" deconvoluted_isotopic_mass="484.118466"/>
<pk mz="484.146063" i="2715302.8" sn="17.80" a="4474.88" fwhm="0.001787" res="270968.4" algo="FTMS"/>
<pk mz="484.154030" i="2733224.0" sn="17.93" a="3726.96" fwhm="0.001600" res="302659.2" algo="FTMS"/>
<pk mz="484.159212" i="1862056.8" sn="11.49" a="2091.90" fwhm="0.001457" res="332358.7" algo="FTMS"/>
<pk mz="484.163858" i="6568105.5" z="-1" sn="46.30" a="9992.70" fwhm="0.001580" res="306471.8" algo="FTMS" component_name="P" deconvoluted_molecular_mass="483.161115" deconvoluted_isotopic_mass="484.164622"/>
<pk mz="484.182511" i="1422252.4" sn="8.23" a="1364.46" fwhm="0.001337" res="362041.4" algo="FTMS"/>
<pk mz="484.190518" i="1499309.6" sn="8.80" a="1824.34" fwhm="0.001562" res="310034.4" algo="FTMS"/>
<pk mz="484.218804" i="1496498.1" sn="8.78" a="1613.76" fwhm="0.001421" res="340810.4" algo="FTMS"/>
<pk mz="485.020985" i="1333808.4" sn="7.58" a="1405.76" fwhm="0.001420" res="341671.6" algo="FTMS"/>
<pk mz="485.036190" i="3950386.8" sn="26.93" a="6245.19" fwhm="0.001647" res="294424.0" algo="FTMS"/>
<pk mz="485.047587" i="2208052.5" sn="14.04" a="3070.88" fwhm="0.001573" res="308396.7" algo="FTMS"/>
<pk mz="485.057317" i="8104246.0" sn="57.66" a="12636.77" fwhm="0.001580" res="307031.9" algo="FTMS"/>
<pk mz="485.072525" i="3266872.5" sn="21.88" a="4610.76" fwhm="0.001464" res="331411.9" algo="FTMS"/>
<pk mz="485.083804" i="2421562.3" sn="15.62" a="3457.54" fwhm="0.001726" res="281091.5" algo="FTMS"/>
<pk mz="485.093679" i="11997500.0" sn="86.46" a="19377.72" fwhm="0.001627" res="298228.2" algo="FTMS"/>
<pk mz="485.104831" i="2409277.5" sn="15.53" a="4102.50" fwhm="0.002053" res="236325.7" algo="FTMS"/>
<pk mz="485.108849" i="2445118.0" sn="15.80" a="3134.33" fwhm="0.001520" res="319184.2" algo="FTMS"/>
<pk mz="485.119969" i="1825599.9" sn="11.22" a="2538.71" fwhm="0.001834" res="264566.8" algo="FTMS"/>
<pk mz="485.130026" i="11301185.0" sn="81.31" a="17823.64" fwhm="0.001607" res="301805.8" algo="FTMS"/>
<pk mz="485.141443" i="2164547.3" sn="13.72" a="3002.53" fwhm="0.001693" res="286499.1" algo="FTMS"/>
<pk mz="485.145371" i="2476867.8" sn="16.03" a="3686.53" fwhm="0.001712" res="283367.0" algo="FTMS"/>
<pk mz="485.166331" i="6853959.0" z="-1" sn="48.41" a="10281.12" fwhm="0.001554" res="312239.2" algo="FTMS" component_name="P" deconvoluted_molecular_mass="483.161115" deconvoluted_isotopic_mass="485.167098"/>
<pk mz="485.202880" i="5690701.0" sn="39.81" a="7975.49" fwhm="0.001521" res="318964.7" algo="FTMS"/>
<pk mz="485.239214" i="6730066.5" sn="47.50" a="10182.73" fwhm="0.001557" res="311598.3" algo="FTMS"/>
<pk mz="485.275634" i="4692312.0" sn="32.42" a="7002.69" fwhm="0.001563" res="310490.3" algo="FTMS"/>
<pk mz="485.311827" i="1790557.9" sn="10.96" a="1975.38" fwhm="0.001395" res="347804.6" algo="FTMS"/>
<pk mz="486.031524" i="1940430.0" sn="12.06" a="2037.80" fwhm="0.001389" res="349923.3" algo="FTMS"/>
<pk mz="486.060641" i="1851602.5" sn="11.41" a="2369.85" fwhm="0.001636" res="297118.6" algo="FTMS"/>
<pk mz="486.067864" i="2726867.5" sn="17.88" a="3304.29" fwhm="0.001343" res="361986.9" algo="FTMS"/>
<pk mz="486.079168" i="1967829.4" sn="12.27" a="2566.43" fwhm="0.001569" res="309778.1" algo="FTMS"/>
<pk mz="486.088973" i="2758615.0" sn="18.12" a="4028.58" fwhm="0.001595" res="304819.5" algo="FTMS"/>
<pk mz="486.097089" i="2706392.3" sn="17.73" a="3442.63" fwhm="0.001431" res="339647.3" algo="FTMS"/>
<pk mz="486.104277" i="2063321.3" sn="12.97" a="2320.30" fwhm="0.001422" res="341902.2" algo="FTMS"/>
<pk mz="486.115412" i="2047963.0" sn="12.86" a="2305.00" fwhm="0.001500" res="323978.7" algo="FTMS"/>
<pk mz="486.125510" i="2295260.5" sn="14.69" a="2774.53" fwhm="0.001450" res="335161.3" algo="FTMS"/>
<pk mz="486.133404" i="2854365.8" sn="18.82" a="3521.90" fwhm="0.001462" res="332625.0" algo="FTMS"/>
<pk mz="486.161730" i="2093538.1" sn="13.20" a="2382.18" fwhm="0.001380" res="352384.4" algo="FTMS"/>
<pk mz="486.169726" i="1355235.4" z="-1" sn="7.73" a="1620.50" fwhm="0.001618" res="300545.2" algo="FTMS" component_name="P" deconvoluted_molecular_mass="483.161115" deconvoluted_isotopic_mass="486.170496"/>
<pk mz="486.198135" i="2347495.8" sn="15.07" a="3369.59" fwhm="0.001602" res="303540.8" algo="FTMS"/>
<pk mz="486.206175" i="1406185.0" sn="8.11" a="1243.65" fwhm="0.001283" res="379016.5" algo="FTMS"/>
<pk mz="486.234473" i="1492461.5" sn="8.75" a="1440.92" fwhm="0.001341" res="362549.4" algo="FTMS"/>
<pk mz="486.242823" i="1424878.8" sn="8.25" a="1371.47" fwhm="0.001255" res="387363.2" algo="FTMS"/>
<pk mz="486.279120" i="1716980.4" sn="10.41" a="2244.04" fwhm="0.001540" res="315740.3" algo="FTMS"/>
<pk mz="487.015324" i="2535014.0" sn="16.46" a="3672.47" fwhm="0.001652" res="294765.5" algo="FTMS"/>
<pk mz="487.036632" i="2725481.5" sn="17.87" a="3892.74" fwhm="0.001619" res="300782.9" algo="FTMS"/>
<pk mz="487.051878" i="5076587.5" sn="35.26" a="7140.32" fwhm="0.001534" res="317431.5" algo="FTMS"/>
<pk mz="487.063104" i="2750573.5" sn="18.06" a="3178.72" fwhm="0.001326" res="367240.8" algo="FTMS"/>
<pk mz="487.072981" i="7688815.0" sn="54.59" a="12239.68" fwhm="0.001590" res="306336.4" algo="FTMS"/>
<pk mz="487.088169" i="5236337.5" sn="36.44" a="7167.01" fwhm="0.001486" res="327791.6" algo="FTMS"/>
<pk mz="487.099380" i="2887795.0" sn="19.07" a="4240.43" fwhm="0.001828" res="266446.1" algo="FTMS"/>
<pk mz="487.109352" i="8184436.5" sn="58.25" a="13697.25" fwhm="0.001677" res="290424.8" algo="FTMS"/>
<pk mz="487.124587" i="4896375.0" sn="33.93" a="6823.57" fwhm="0.001523" res="319881.8" algo="FTMS"/>
<pk mz="487.128000" i="1272695.5" sn="7.12" a="1128.51" fwhm="0.001162" res="419348.9" algo="FTMS"/>
<pk mz="487.137700" i="2082937.0" sn="13.12" a="2758.28" fwhm="0.001942" res="250807.0" algo="FTMS"/>
<pk mz="487.145750" i="5819002.0" sn="40.75" a="9314.68" fwhm="0.001607" res="303183.3" algo="FTMS"/>
<pk mz="487.160853" i="3333244.5" sn="22.37" a="5375.67" fwhm="0.001757" res="277257.7" algo="FTMS"/>
<pk mz="487.173944" i="1957502.5" sn="12.19" a="2666.88" fwhm="0.001653" res="294677.4" algo="FTMS"/>
<pk mz="487.182118" i="5001856.0" sn="34.71" a="7392.58" fwhm="0.001576" res="309081.6" algo="FTMS"/>
<pk mz="487.197457" i="2241666.3" sn="14.29" a="2302.83" fwhm="0.001295" res="376228.1" algo="FTMS"/>
<pk mz="487.210437" i="1443204.1" sn="8.38" a="1517.48" fwhm="0.001485" res="328064.1" algo="FTMS"/>
<pk mz="487.218528" i="5756549.5" sn="40.29" a="8928.23" fwhm="0.001611" res="302485.0" algo="FTMS"/>
<pk mz="487.254870" i="5203595.0" sn="36.20" a="7721.46" fwhm="0.001558" res="312717.6" algo="FTMS"/>
<pk mz="487.291323" i="2705552.5" sn="17.72" a="3415.32" fwhm="0.001476" res="330191.2" algo="FTMS"/>
<pk mz="488.047068" i="3307780.5" sn="22.18" a="5062.87" fwhm="0.001662" res="293645.2" algo="FTMS"/>
<pk mz="488.058161" i="1446406.1" sn="8.41" a="1814.66" fwhm="0.001514" res="322260.9" algo="FTMS"/>
<pk mz="488.076349" i="1291656.9" sn="7.26" a="1849.79" fwhm="0.001760" res="277345.8" algo="FTMS"/>
<pk mz="488.083431" i="4764426.0" sn="32.95" a="7210.05" fwhm="0.001629" res="299548.9" algo="FTMS"/>
<pk mz="488.094700" i="2909963.8" sn="19.23" a="3844.92" fwhm="0.001515" res="322093.6" algo="FTMS"/>
<pk mz="488.104744" i="1639949.3" sn="9.84" a="2120.46" fwhm="0.001662" res="293628.3" algo="FTMS"/>
<pk mz="488.112669" i="1654542.5" sn="9.95" a="2361.14" fwhm="0.001757" res="277850.2" algo="FTMS"/>
<pk mz="488.119914" i="3031823.5" sn="20.13" a="3826.70" fwhm="0.001524" res="320357.8" algo="FTMS"/>
<pk mz="488.127914" i="1257488.8" sn="7.01" a="1505.45" fwhm="0.001639" res="297747.7" algo="FTMS"/>
<pk mz="488.131067" i="2240273.3" sn="14.28" a="3111.80" fwhm="0.001684" res="289823.0" algo="FTMS"/>
<pk mz="488.140890" i="1837330.8" sn="11.30" a="2325.45" fwhm="0.001573" res="310296.5" algo="FTMS"/>
<pk mz="488.148921" i="1799444.0" sn="11.02" a="2427.90" fwhm="0.001619" res="301527.6" algo="FTMS"/>
<pk mz="488.156271" i="1682965.1" sn="10.16" a="1909.92" fwhm="0.001386" res="352252.1" algo="FTMS"/>
<pk mz="488.167636" i="1308182.9" sn="7.38" a="1089.58" fwhm="0.001190" res="410241.4" algo="FTMS"/>
<pk mz="488.177353" i="1902872.4" sn="11.78" a="2171.56" fwhm="0.001313" res="371705.9" algo="FTMS"/>
<pk mz="488.213679" i="3051294.0" sn="20.28" a="4013.49" fwhm="0.001483" res="329181.8" algo="FTMS"/>
<pk mz="488.221845" i="1713439.1" sn="10.38" a="1787.21" fwhm="0.001354" res="360468.1" algo="FTMS"/>
<pk mz="488.250049" i="1812003.5" sn="11.11" a="2212.20" fwhm="0.001552" res="314618.8" algo="FTMS"/>
<pk mz="489.031071" i="4961178.5" sn="34.41" a="7302.49" fwhm="0.001583" res="308872.2" algo="FTMS"/>
<pk mz="489.042201" i="2026908.1" sn="12.70" a="2664.92" fwhm="0.001478" res="330787.6" algo="FTMS"/>
<pk mz="489.052214" i="3030429.8" sn="20.12" a="4508.02" fwhm="0.001634" res="299362.6" algo="FTMS"/>
<pk mz="489.067463" i="6398880.0" sn="45.04" a="9762.25" fwhm="0.001559" res="313630.1" algo="FTMS"/>
<pk mz="489.078630" i="4167585.8" sn="28.54" a="6554.32" fwhm="0.001626" res="300745.5" algo="FTMS"/>
<pk mz="489.088685" i="4350883.0" sn="29.89" a="7664.66" fwhm="0.001782" res="274519.8" algo="FTMS"/>
<pk mz="489.103847" i="7709605.5" sn="54.74" a="12167.29" fwhm="0.001625" res="301071.3" algo="FTMS"/>
<pk mz="489.107032" i="1479846.0" sn="8.65" a="1601.17" fwhm="0.001321" res="370344.6" algo="FTMS"/>
<pk mz="489.115071" i="3697575.3" sn="25.06" a="5393.32" fwhm="0.001722" res="283977.5" algo="FTMS"/>
<pk mz="489.124927" i="4081064.8" sn="27.90" a="6531.77" fwhm="0.001679" res="291262.0" algo="FTMS"/>
<pk mz="489.134638" i="1415594.1" sn="8.18" a="1742.07" fwhm="0.001569" res="311816.3" algo="FTMS"/>
<pk mz="489.140283" i="9380779.0" sn="67.10" a="14459.62" fwhm="0.001571" res="311272.3" algo="FTMS"/>
<pk mz="489.153398" i="2075565.0" sn="13.06" a="2754.18" fwhm="0.001691" res="289249.7" algo="FTMS"/>
<pk mz="489.161387" i="2700718.3" sn="17.68" a="4166.64" fwhm="0.001698" res="288005.6" algo="FTMS"/>
<pk mz="489.176635" i="4468656.5" sn="30.76" a="7080.68" fwhm="0.001666" res="293691.1" algo="FTMS"/>
<pk mz="489.189756" i="1956274.5" sn="12.18" a="2433.93" fwhm="0.001502" res="325589.1" algo="FTMS"/>
<pk mz="489.197817" i="3870131.8" sn="26.34" a="6104.34" fwhm="0.001620" res="301915.8" algo="FTMS"/>
<pk mz="489.213007" i="1989558.0" sn="12.42" a="2110.26" fwhm="0.001373" res="356234.9" algo="FTMS"/>
<pk mz="489.226221" i="1888184.0" sn="11.67" a="2350.25" fwhm="0.001357" res="360515.2" algo="FTMS"/>
<pk mz="489.234178" i="4102073.3" sn="28.05" a="5874.85" fwhm="0.001562" res="313171.4" algo="FTMS"/>
<pk mz="489.270553" i="2760126.8" sn="18.12" a="3891.23" fwhm="0.001634" res="299356.9" algo="FTMS"/>
<pk mz="489.277520" i="3377599.8" sn="22.69" a="4675.43" fwhm="0.001575" res="310567.5" algo="FTMS"/>
<pk mz="490.026430" i="2021425.3" sn="12.52" a="2853.94" fwhm="0.001595" res="307193.1" algo="FTMS"/>
<pk mz="490.034364" i="1300530.5" sn="7.24" a="1205.82" fwhm="0.001454" res="336934.3" algo="FTMS"/>
<pk mz="490.062738" i="4575287.0" sn="31.20" a="6489.16" fwhm="0.001503" res="326161.6" algo="FTMS"/>
<pk mz="490.070839" i="1902136.0" sn="11.65" a="2154.84" fwhm="0.001426" res="343645.5" algo="FTMS"/>
<pk mz="490.074005" i="2104888.5" sn="13.13" a="2815.12" fwhm="0.001597" res="306853.3" algo="FTMS"/>
<pk mz="490.099098" i="3362364.3" sn="22.33" a="4775.57" fwhm="0.001581" res="310052.5" algo="FTMS"/>
<pk mz="490.107330" i="2375741.5" sn="15.11" a="2949.01" fwhm="0.001499" res="326937.0" algo="FTMS"/>
<pk mz="490.110377" i="3267646.0" sn="21.64" a="4323.60" fwhm="0.001515" res="323521.9" algo="FTMS"/>
<pk mz="490.120060" i="1564735.4" sn="9.18" a="2236.50" fwhm="0.002129" res="230195.8" algo="FTMS"/>
<pk mz="490.135499" i="3303489.8" sn="21.90" a="4794.65" fwhm="0.001631" res="300549.2" algo="FTMS"/>
<pk mz="490.143645" i="2542659.0" sn="16.33" a="3888.45" fwhm="0.001746" res="280757.6" algo="FTMS"/>
[truncated: 241,200 more chars]
