# Supplementary material for: Drought re-routes soil microbial carbon metabolism towards emission of volatile metabolites in an artificial tropical rainforest
Source: Nat Microbiol. 2023 Jul 31;8(8):1480–94. doi: 10.1038/s41564-023-01432-9 (PMC10390333; doi:10.1038/s41564-023-01432-9)
Supplement: Supplementary file 3 — Folder containing all raw XML data for FTICR. [file 41564_2023_1432_MOESM3_ESM.zip › FTICR-XML-Honeker/P26-11-e.xml]

<?xml version="1.0" encoding="utf-8"?>
<root>
<fileinfo appname="Bruker Compass DataAnalysis" appversion="5.0.203" app_platform="64-bit" date="2021-02-04T12:15:53" type="DataAnalysis Results" typeversion="1.1" subtype="MS Spectrum" />
<generalinfo organisation="" user="" hostname="WE35157" os="Windows 8" architecture="64-bit"/>
<analysis name="C:\Users\toyo995\OneDrive - PNNL\Desktop\Data Malak Feb\Tfaily_50971_P26-11-e_02Feb21_Alder_Inf_144SA_IATp05_1_01_58842.d\analysis.baf">
<info><DateTime>2021-02-02T16:55:23-08:00</DateTime><method>FY21_Q1_144SA_p05_neg_58842</method><sample></sample><comment></comment><operator></operator><instrument>solariX</instrument><instrument_serial_number>000000.00000</instrument_serial_number><manufacturer>Bruker</manufacturer></info>
<DataAnalysis version="DataAnalysis 5.0.203" DataAnalysisResults="">
<DataAnalysis_processing_parameters><find_compounds_chromatogram detect_version="2" detect_areamode="1" detect_areathresholdabs="0.00000000" detect_areathresholdrel="10.00000000" detect_intensitymode="1" detect_intensitythresholdabs="0.00000000" detect_intensitythresholdrel="10.00000000" detect_sensitivity="0.20000000" add_uv_or_ms_spectra="0" spectrum_load_mode="2" background_subtraction_mode="0" MS_peaksensmode2="1" MS_pc12="0.40000000" MS_pc22="4.00000000" MS_peaksens12="99.00000000" MS_peaksens22="99.00000000" MS_areamode2="2" MS_areathresholdabs2="1000.00000000" MS_areathresholdrel2="10.00000000" MS_intensitymode2="0" MS_intensitythresholdabs2="1000.00000000" MS_intensitythresholdrel2="10.00000000" MS_basesmoothmode2="1" MS_basesmoothpts2="8" MS_basesmoothmin2="12.00000000" MS_basesmoothforce2="0.10000000" MS_startendslope2="10.00000000" MS_valleyfilterused2="1" MS_valleyfilter2="10.00000000" MS_noisecorr2="0" UV_peaksensmode2="1" UV_pc12="0.40000000" UV_pc22="4.00000000" UV_peaksens12="99.90000000" UV_peaksens22="100.00000000" UV_areamode2="0" UV_areathresholdabs2="5.00000000" UV_areathresholdrel2="1.00000000" UV_intensitymode2="1" UV_intensitythresholdabs2="1.00000000" UV_intensitythresholdrel2="0.01000000" UV_basesmoothmode2="1" UV_basesmoothpts2="8" UV_basesmoothmin2="12.00000000" UV_basesmoothforce2="1.00000000" UV_startendslope2="10.00000000" UV_valleyfilterused2="1" UV_valleyfilter2="10.00000000" UV_noisecorr2="0" detect_delcmpdsinrng="1" />
<find_compounds_mobilogram detect_areamode="1" detect_areathresholdabs="1000.00000000" detect_areathresholdrel="5.00000000" detect_intensitymode="0" detect_intensitythresholdabs="100.00000000" detect_intensitythresholdrel="5.00000000" detect_sensitivity="99.00000000" detect_resolution="250.00000000" spectrum_load_mode="2" detect_delcmpdsinrng="1" />
<auto_ms_n use_retention_time_window="1" retention_time_window="0.75000000" rt_unit="min" minimum_intensity_positive="10000.00000000" minimum_intensity_negative="1000.00000000" apply_max_number_compounds="1" max_number_compounds="300" spectrum_load_mode="2" background_type="0" create_auto_ms_n_traces="0" create_detailed_traces="0" merge_positive_negative_compounds="0" detect_delcmpdsinrng="1" detect_keep_cmpds_detectedneutralloss="0" add_uv_spectra="0" advanced_precursor_determination="0" determine_alternate_precursor="0" />
<dissect_params dissect_addsmoothing="0" dissect_allow_wider_peaks="0" dissect_resolving_power="1.00000000" dissect_set_expected_width="0" dissect_expected_width="3" dissect_deletepeaksinrange="1" dissect_fullrange="1" dissect_cutoff="0.05000000" dissect_sensitivity="10.00000000" dissect_maxoverlap="5" dissect_smoothwidth="1" spectrum_load_mode="0" add_uv_spectra="1" />
<find_all_compounds min_time_points="10" min_correlation="0.70000000" background_type="0" load_spec_type="3" additional_smoothing="0" proteomics="0" chrom_sn_threshold="5.00000000" chrom_smoothingwidth="1" detect_delcmpdsinrng="1" add_MSMS_spectra="1" adducts_positive_mode="" adducts_negative_mode="" />
<ms_peak_finder ms_peak_finder_type="FTMS" ms_manually_use_peak_finder="1" ms_peak_finder_filter_exclusion_masses="0" ><ms_peak_finder_apex minimum_intensity="100.00000000" peak_width="0.00200000" peak_width_msms="0.00200000" relative_threshold_base_peak="0.05000000" signal_to_noise="1.00000000" />
<ms_peak_finder_centroid peak_width="0.00200000" peak_width_msms="0.00200000" signal_to_noise="1.00000000" relative_threshold_base_peak="0.05000000" minimum_intensity="100.00000000" centroid_percentage="80.00000000" />
<ms_peak_finder_snap minimum_intensity="0.00000000" relative_threshold_base_peak="0.01000000" signal_to_noise="2.00000000" maximum_charge="20" quality_factor_threshold="0.90000000" number_of_patterns="500000" building_block_1="C 4.9384 N 1.3577 O 1.4773 S 0.0417 H 7.7583" building_block_2="" use_snap_2="1" add_detailed_results="0" />
<ms_peak_finder_snap minimum_intensity="100.00000000" peak_width="1.00000000" use_datapoints="1" sum_width="1" relative_threshold_base_peak="0.05000000" signal_to_noise="1.00000000" baseline_type="1" baseline_flatness="1.00000000" same_sumwidth_as_acquisition="0" use_resolution="0" res="10000" instrument_sum_width="5" use_sum_of_intensities="0" />
<ms_peak_finder_ftms signal_to_noise="7.00000000" relative_threshold_base_peak="0.01000000" minimum_intensity="100.00000000" centroid_percentage="80.00000000" use_centroid="0" />
<ms_peak_finder_line_spectra apply_line_spectra_threshold="0" line_spectra_threshold="10.00000000" />
</ms_peak_finder>
<deconvolution clear_prev_results="1" create_neutral_spectrum="0" incl_shifted_spectra="0" ret_residuals="0" incl_comp_details="0" show_comp_details="0" substance_class="1" extend_evelope="0" extend_before="1.00000000" extend_after="1.00000000" auto_apply="1" ><deconvolution_detailed_full perf_deconv="1" rel_isotop_deconv="0" resolve_isotop="1" exclude_reporter_ions="0" reporter_ions="0" abund_cutoff="2.50000000" envelope_cutoff="75.00000000" high_mass="4000.00000000" low_mass="250.00000000" mw_agreement="0.00000000" maximum_charge="4" max_charge_isotop="0" min_charge="4" min_peaks="3" precursor_deconv="0" max_components="10" adduct_ion_name_neg="-H" adduct_ion_mass_neg="-1.00782504" adduct_ion_name_pos="+H" adduct_ion_mass_pos="1.00727600" apply_min_max_mass_boundaries="0" />
<deconvolution_detailed_max_res perf_deconv="1" rel_isotop_deconv="0" resolve_isotop="1" exclude_reporter_ions="0" reporter_ions="0" abund_cutoff="2.00000000" envelope_cutoff="75.00000000" high_mass="4000.00000000" low_mass="250.00000000" mw_agreement="5.00000000" maximum_charge="3" max_charge_isotop="0" min_charge="3" min_peaks="3" precursor_deconv="0" max_components="10" adduct_ion_name_neg="-H" adduct_ion_mass_neg="-1.00782504" adduct_ion_name_pos="+H" adduct_ion_mass_pos="1.00727600" apply_min_max_mass_boundaries="0" />
<deconvolution_detailed_ms_n perf_deconv="1" rel_isotop_deconv="0" resolve_isotop="1" exclude_reporter_ions="0" reporter_ions="0" abund_cutoff="1.00000000" envelope_cutoff="75.00000000" high_mass="3000.00000000" low_mass="100.00000000" mw_agreement="5.00000000" maximum_charge="3" max_charge_isotop="0" min_charge="3" min_peaks="3" precursor_deconv="0" max_components="10" adduct_ion_name_neg="-H" adduct_ion_mass_neg="-1.00782504" adduct_ion_name_pos="+H" adduct_ion_mass_pos="1.00727600" apply_min_max_mass_boundaries="0" />
<deconvolution_detailed_protein perf_deconv="1" rel_isotop_deconv="1" resolve_isotop="1" exclude_reporter_ions="0" reporter_ions="0" abund_cutoff="2.50000000" envelope_cutoff="75.00000000" high_mass="100000.00000000" low_mass="1000.00000000" mw_agreement="0.00000000" maximum_charge="75" max_charge_isotop="0" min_charge="75" min_peaks="3" precursor_deconv="0" max_components="20" adduct_ion_name_neg="-H" adduct_ion_mass_neg="-1.00782504" adduct_ion_name_pos="+H" adduct_ion_mass_pos="1.00727600" apply_min_max_mass_boundaries="1" />
<max_entropy_deconvolution adduct_ion_name_pos="+H" adduct_ion_mass_pos="1.00727600" adduct_ion_name_neg="-H" adduct_ion_mass_neg="-1.00782504" low_mass="1000.00000000" high_mass="100000.00000000" spacint_out="0.00000000" resolving_power="1000.00000000" peak_width="0.00200000" width="0" maxentx="0" res="0" />
</deconvolution><mascot_export globalchargelimit_apply="1" globalchargelimit="1+, 2+ and 3+" prefer_fullscan_deconvolution_results="1" deconvolution_export_type="1" msmssignals="100" threshold="100.00000000" mssignals_deconv="2" mssignals_non_deconv="0" normalize_msms="0" single_charged="0" />
<process_parameters_chrom baseline_flatness="0.80000000"	baseline_addchild="1"	baseline_disableoriginal="1" baseline_usesamecolor="1" smoothing_algorithm="1" smoothing_width="0.20000000" smoothing_cycles="1" smoothing_addchild="1" smoothing_disableoriginal="1"	smoothing_usesamecolor="1" />
<process_parameters_mobil baseline_flatness="0.80000000"	baseline_addchild="1"	baseline_disableoriginal="1" baseline_usesamecolor="1" smoothing_algorithm="1" smoothing_width="0.10000000" smoothing_cycles="1" smoothing_addchild="1" smoothing_disableoriginal="1"	smoothing_usesamecolor="1" />
<process_parameters_ms baseline_flatness="0.80000000"	baseline_addchild="1"	baseline_disableoriginal="1" baseline_usesamecolor="1" smoothing_algorithm="1" smoothing_width="0.20000000" smoothing_cycles="1" smoothing_addchild="1" smoothing_disableoriginal="1"	smoothing_usesamecolor="1" />
<display_params mass_precision="-1" time_precision="2" structure_size="30" chrom_peak_label="Index" />
<calibration_params calibration_range="0.00500000" calibration_listname="neg_pip_McKeeFA_DSmith_verified" calibration_listgroupname="ESI" calibration_fit_mode="0" calibration_intensitythreshold="1000000.00000000" />
<calibration_lockmass_params calibration_range="0.50000000" calibration_listname="" calibration_listgroupname="" calibration_intensitythreshold="0.00000000" calibration_lockmassmode="0" />
<mobility_calibration_params calibration_range="0.10000000" calibration_listname="&lt;not set&gt;" calibration_listgroupname="ESI" calibration_intensitythreshold="0.00000000" />
<library_search_params del_prev_res="1" ><library_search_basic_params accept_score="50" allowmasses_above="0" allowmasses_below="0" desired_score="900" increasedepth="0" maxnr_spectra="10" cross_match="0" sort_by="1" include_precursor_spectra="1" exclude_precursor_signals="0" skip_low_frgamnet_spectra="1" min_effective_score="500" minmatch_score="250" min_score="400" />
<library_search_advanced_params add_int_range="5.00000000" extended="1" locnorm="0" root="0" hwfstp="50" hwscdp="7" intrangefac="1.89999998" locnormeqfac="1.00000000" locnormfac="2.00000000" locnormwin="25" masdisint="20" minsrcint="100" minspepresrc="15" threshfstp="40" maskadducts="0" maskprecursor="0" />
<library_search_libraries_params add_unid="0" parallel="0" libraries="" librariey_unidentified="" />
<library_search_match_params chrgdeconv="0" collenerg="0" fragampl="1" instrtp="2" ionmeth="3" isolwidth="0" msmsstg="2" ms_vs_msms="4" pkwidth="0" polarity="4" psd="0" lastprecion="0" precions="0" prodion="0" rgtgaspress="0" rgtion="0" refl="0" collgas="0" collgaspress="0" trapdrv="1" />
<library_search_add_params add_confirm_mode="0" />
<library_search_rt_params accepted_deviation="1.00000000" apply_rt_match="0" match_columnname="1" max_deviation="5.00000000" />
</library_search_params><masslist_layout layout_columntypes="2 12 3 6 " layout_columnwidth="66 24 63 57 " />
<cmpdlist_layout layout_columntypes="14 20 31 1 40 26 " layout_columnwidth="20 53 134 65 46 50 " />
<molecular_formula_layout layout_columntypes="24 1 2 40 3 5 6 18 7 9 8 " layout_columnwidth="-1 -1 -1 -1 -1 -1 -1 -1 -1 -1 -1 " />
<general_unknown_layout layout_columntypes="6 0 5 3 4 2 12 14 10 11 " layout_columnwidth="-1 -1 -1 -1 -1 -1 -1 -1 -1 -1 " />
<target_screening_layout layout_columntypes="15 14 6 5 43 11 1 2 17 7 8 9 10 4 3 39 40 41 42 16 18 19 25 20 21 22 23 24 31 26 27 28 29 30 37 32 33 34 35 36 " layout_columnwidth="-1 -1 -1 -1 -1 -1 -1 -1 -1 -1 -1 -1 -1 -1 -1 -1 -1 -1 -1 -1 -1 -1 -1 -1 -1 -1 -1 -1 -1 -1 -1 -1 -1 -1 -1 -1 -1 -1 -1 -1 " />
<exclusion_masses></exclusion_masses>
<xml_export_parameters export_detailed_information="0" export_peptide_database_query_information="1" export_full_peptide_database_query_information="1" protein_analysis_export_mgf="1" protein_analysis_export_xml="1" />
<smf1D_params max_nr_formulae="50" z="1" rdb_min="0.00000000" rdb_max="80.00000000" tolerance_ppm="5.00000000" tolerance_abs="1.00000000" tolerance_ppm_MSn="5.00000000" tolerance_abs_MSn="2.00000000" use_rel_tolerance="0" use_rel_tolerance_MSn="0" lower_bound_formula="" upper_bound_formula="" electron_configuration="2" electron_configuration_MSn="0" sigma_limit="0.02000000" sigma_limit_MSn="0.05000000" HC_Ratio_min="0.00000000" HC_Ratio_max="3.00000000" filtering="1" patternsearch="0" filter_by_elementratio="1" estimate_carbon_count="1" relative_threshold_base_peak="1.00000000" delete_previous_results="1" filter_criteriy="0" adducts_positive_mode="M+H  M+NH4  M+Na  M+K " adducts_negative_mode="M-H  M+Na-H2  M+K-H2  M+Cl " collect_adducts="0" />
<smf3D_params tolerance_neutralloss="5.00000000" intensitythresholdabs2="0.00000000" intensity_threshold_abs_msms="0.00000000" auto_filter="0" nr_explained_peaks="5" highlight_unexplained_peaks="0" />
<uv_parameters rt_offset="0.00000000" />
<target_screening delta_rt="1.50000000" threshold_sigma="0.05000000" detection_tolerance="0.00500000" identification_tolerance="10.00000000" detection_tolerance_ppm="5.00000000" identification_tolerance_ppm="5.00000000" use_tolerance_ppm="0" compound_database="C:\BDALSystemData\BuildingBlocks\TargetScreeningDataBase.csv" use_sampleinfo_xml="0" rt_range_start="0.00000000" rt_range_end="0.00000000" additional_smoothing="0" create_chromatogram_time_slices="1" rt_window_halfwidth="45.00000000" enable_BPC="1" evaluate_qualifier_ions="1" qualifier_ion_intensity_threshold="0.00000000" group_id=": " lc_method_id=":" ms_method_id=":" matrix_id=":" useDB="0" sortanalytes="4" />
<automatic_calibration use_calibration_segment="0" automatic_calibration="0.00000000/0.00000000" automatic_calibration_use_spectrum_type="0" automatic_calibration_retain_data="0" automatic_calibration_perform_lockmass="0" />
<target_screening_scoring threshold1_qualityfactor="0.02000000" threshold2_qualityfactor="0.05000000" threshold1_massaccuracy="3.00000000" threshold2_massaccuracy="10.00000000" threshold1_retentiontime="20.00000000" threshold2_retentiontime="40.00000000" use_tolerance_ppm="0" />
</DataAnalysis_processing_parameters>
<ms_spectrum info="-MS" msmsinfo="All MS" polarity="-" scanmode="fullscan" seq_nr_start="1"  rt="4.74366667" rt_unit="min">
<ms_peaks><pk mz="149.024372" i="1377503.3" sn="13.04" a="171.38" fwhm="0.000142" res="1051214.4" algo="FTMS"/>
<pk mz="149.036292" i="9457925.0" sn="104.22" a="1142.75" fwhm="0.000124" res="1202630.3" algo="FTMS"/>
<pk mz="149.036562" i="22199656.0" sn="248.01" a="3495.83" fwhm="0.000151" res="984631.4" algo="FTMS"/>
<pk mz="150.039915" i="1080845.5" sn="9.69" a="86.96" fwhm="0.000108" res="1390465.5" algo="FTMS"/>
<pk mz="156.074690" i="1670307.1" sn="16.34" a="233.68" fwhm="0.000151" res="1031692.3" algo="FTMS"/>
<pk mz="157.041651" i="1019478.9" sn="9.00" a="107.72" fwhm="0.000140" res="1125339.0" algo="FTMS"/>
<pk mz="158.044741" i="1681898.6" sn="16.48" a="257.98" fwhm="0.000191" res="827989.8" algo="FTMS"/>
<pk mz="158.045015" i="2491514.5" sn="25.61" a="303.02" fwhm="0.000139" res="1134813.1" algo="FTMS"/>
<pk mz="159.020630" i="6451809.5" z="-2" sn="70.30" a="977.31" fwhm="0.000162" res="980495.8" algo="FTMS" component_name="D" deconvoluted_molecular_mass="319.049368" deconvoluted_isotopic_mass="319.049240"/>
<pk mz="159.020909" i="18019362.0" sn="200.84" a="2913.48" fwhm="0.000161" res="987652.9" algo="FTMS"/>
<pk mz="159.057300" i="900607.3" sn="7.66" a="88.88" fwhm="0.000139" res="1141640.9" algo="FTMS"/>
<pk mz="159.524548" i="2366125.0" z="-2" sn="24.20" a="324.88" fwhm="0.000153" res="1039850.7" algo="FTMS" component_name="D" deconvoluted_molecular_mass="319.049368" deconvoluted_isotopic_mass="320.057078"/>
<pk mz="159.526084" i="1972808.9" sn="19.76" a="271.09" fwhm="0.000158" res="1008594.8" algo="FTMS"/>
<pk mz="159.527626" i="883990.8" sn="7.47" a="65.53" fwhm="0.000121" res="1323121.1" algo="FTMS"/>
<pk mz="160.024267" i="1146989.5" z="-2" sn="10.44" a="171.28" fwhm="0.000182" res="881649.8" algo="FTMS" component_name="D" deconvoluted_molecular_mass="319.049368" deconvoluted_isotopic_mass="321.056516"/>
<pk mz="160.060648" i="3178687.5" sn="33.37" a="477.76" fwhm="0.000155" res="1031234.2" algo="FTMS"/>
<pk mz="160.429421" i="867874.1" sn="7.29" a="79.16" fwhm="0.000132" res="1217050.8" algo="FTMS"/>
<pk mz="160.756017" i="904633.4" sn="7.71" a="137.81" fwhm="0.000201" res="798698.6" algo="FTMS"/>
<pk mz="160.815415" i="907197.4" sn="7.74" a="209.72" fwhm="0.000310" res="518064.7" algo="FTMS"/>
<pk mz="161.036544" i="1067149.5" sn="9.54" a="96.17" fwhm="0.000121" res="1332701.8" algo="FTMS"/>
<pk mz="162.039150" i="844181.5" sn="7.03" a="137.93" fwhm="0.000221" res="734407.5" algo="FTMS"/>
<pk mz="162.232704" i="884063.4" sn="7.48" a="97.49" fwhm="0.000146" res="1107825.7" algo="FTMS"/>
<pk mz="162.587442" i="935573.3" sn="8.06" a="104.91" fwhm="0.000156" res="1038934.1" algo="FTMS"/>
<pk mz="163.039997" i="1257120.6" sn="11.69" a="155.35" fwhm="0.000160" res="1018619.1" algo="FTMS"/>
<pk mz="163.052193" i="1410064.3" sn="13.41" a="207.62" fwhm="0.000178" res="917545.5" algo="FTMS"/>
<pk mz="163.690252" i="899899.7" sn="7.65" a="94.30" fwhm="0.000152" res="1073577.4" algo="FTMS"/>
<pk mz="164.180643" i="871334.5" sn="7.33" a="103.92" fwhm="0.000161" res="1018011.9" algo="FTMS"/>
<pk mz="165.764506" i="1045463.7" sn="9.30" a="188.09" fwhm="0.000245" res="677961.3" algo="FTMS"/>
<pk mz="166.045383" i="850727.1" sn="7.10" a="105.84" fwhm="0.000212" res="782055.8" algo="FTMS"/>
<pk mz="166.312822" i="881534.5" sn="7.45" a="111.87" fwhm="0.000182" res="915110.8" algo="FTMS"/>
<pk mz="166.483608" i="847480.6" sn="7.06" a="130.80" fwhm="0.000210" res="793503.1" algo="FTMS"/>
<pk mz="166.948326" i="917920.8" sn="7.86" a="150.34" fwhm="0.000271" res="615545.5" algo="FTMS"/>
<pk mz="167.595398" i="886032.6" sn="7.50" a="120.04" fwhm="0.000184" res="908711.2" algo="FTMS"/>
<pk mz="167.679260" i="1022190.1" sn="9.03" a="150.39" fwhm="0.000191" res="875730.3" algo="FTMS"/>
<pk mz="167.794694" i="888362.3" sn="7.52" a="138.18" fwhm="0.000277" res="606365.8" algo="FTMS"/>
<pk mz="168.031530" i="870917.3" sn="7.33" a="109.60" fwhm="0.000181" res="926802.6" algo="FTMS"/>
<pk mz="168.252651" i="852938.8" sn="7.12" a="125.67" fwhm="0.000221" res="761994.6" algo="FTMS"/>
<pk mz="169.095438" i="866166.8" sn="7.27" a="109.47" fwhm="0.000196" res="864715.3" algo="FTMS"/>
<pk mz="169.187111" i="879694.5" sn="7.43" a="149.38" fwhm="0.000226" res="747023.9" algo="FTMS"/>
<pk mz="169.210986" i="904087.5" sn="7.70" a="116.17" fwhm="0.000191" res="883623.3" algo="FTMS"/>
<pk mz="169.587174" i="861920.4" sn="7.23" a="108.71" fwhm="0.000201" res="843315.7" algo="FTMS"/>
<pk mz="169.649273" i="1084547.5" sn="9.74" a="166.42" fwhm="0.000253" res="669901.8" algo="FTMS"/>
<pk mz="170.022710" i="899799.1" sn="7.65" a="135.39" fwhm="0.000204" res="834411.5" algo="FTMS"/>
<pk mz="170.514970" i="1000360.7" sn="8.79" a="177.39" fwhm="0.000225" res="756609.1" algo="FTMS"/>
<pk mz="171.054724" i="858742.3" sn="7.19" a="108.32" fwhm="0.000179" res="955285.7" algo="FTMS"/>
<pk mz="171.057293" i="991742.4" sn="8.69" a="116.06" fwhm="0.000154" res="1111150.5" algo="FTMS"/>
<pk mz="171.416135" i="872826.6" sn="7.35" a="134.48" fwhm="0.000186" res="919610.8" algo="FTMS"/>
<pk mz="172.060326" i="1366875.3" sn="12.92" a="170.12" fwhm="0.000164" res="1048760.0" algo="FTMS"/>
<pk mz="172.060642" i="5434139.5" sn="58.82" a="1040.27" fwhm="0.000193" res="892965.7" algo="FTMS"/>
<pk mz="172.216900" i="846402.4" sn="7.05" a="126.89" fwhm="0.000207" res="830658.5" algo="FTMS"/>
<pk mz="172.228915" i="856763.6" sn="7.17" a="105.54" fwhm="0.000201" res="857599.9" algo="FTMS"/>
<pk mz="172.560656" i="1079697.3" sn="9.68" a="241.92" fwhm="0.000284" res="606735.5" algo="FTMS"/>
<pk mz="172.711616" i="866025.3" sn="7.27" a="103.92" fwhm="0.000207" res="835423.9" algo="FTMS"/>
<pk mz="173.036267" i="4058433.5" sn="43.29" a="645.72" fwhm="0.000179" res="967121.6" algo="FTMS"/>
<pk mz="173.036561" i="24328130.0" sn="272.03" a="4736.42" fwhm="0.000189" res="914065.0" algo="FTMS"/>
<pk mz="173.063982" i="945916.8" sn="8.17" a="149.63" fwhm="0.000222" res="779193.0" algo="FTMS"/>
<pk mz="173.440410" i="843329.9" sn="7.01" a="163.03" fwhm="0.000263" res="659482.0" algo="FTMS"/>
<pk mz="173.800790" i="995200.1" sn="8.73" a="155.18" fwhm="0.000219" res="792907.0" algo="FTMS"/>
<pk mz="174.039930" i="1758672.4" sn="17.34" a="251.95" fwhm="0.000170" res="1021761.8" algo="FTMS"/>
<pk mz="174.076305" i="1472357.4" sn="14.11" a="197.47" fwhm="0.000164" res="1063478.3" algo="FTMS"/>
<pk mz="174.523621" i="899193.7" sn="7.63" a="168.81" fwhm="0.000248" res="704727.9" algo="FTMS"/>
<pk mz="174.743120" i="1002807.0" sn="8.79" a="108.22" fwhm="0.000171" res="1024394.0" algo="FTMS"/>
<pk mz="175.052250" i="1268871.9" sn="11.79" a="183.66" fwhm="0.000178" res="982704.0" algo="FTMS"/>
<pk mz="175.061159" i="3235257.3" sn="33.94" a="540.23" fwhm="0.000178" res="982431.9" algo="FTMS"/>
<pk mz="175.097545" i="6881439.0" sn="75.01" a="1222.50" fwhm="0.000182" res="963815.6" algo="FTMS"/>
<pk mz="175.137732" i="910101.8" sn="7.75" a="144.13" fwhm="0.000215" res="815929.5" algo="FTMS"/>
<pk mz="175.537647" i="3513289.3" sn="37.07" a="690.05" fwhm="0.000209" res="841890.8" algo="FTMS"/>
<pk mz="175.539505" i="2563689.5" sn="26.37" a="529.80" fwhm="0.000218" res="804724.7" algo="FTMS"/>
<pk mz="175.541402" i="1409145.9" sn="13.37" a="229.26" fwhm="0.000207" res="848950.2" algo="FTMS"/>
<pk mz="176.055560" i="3996582.8" sn="42.37" a="792.80" fwhm="0.000205" res="860605.7" algo="FTMS"/>
<pk mz="176.064201" i="2170056.3" sn="21.86" a="344.01" fwhm="0.000214" res="821915.5" algo="FTMS"/>
<pk mz="176.064499" i="6644680.5" sn="72.10" a="1325.40" fwhm="0.000196" res="898200.3" algo="FTMS"/>
<pk mz="177.031108" i="1085257.0" sn="9.68" a="129.27" fwhm="0.000162" res="1094159.0" algo="FTMS"/>
<pk mz="177.031479" i="4134729.0" sn="43.92" a="750.68" fwhm="0.000192" res="922093.4" algo="FTMS"/>
<pk mz="177.067541" i="1485680.8" sn="14.18" a="187.52" fwhm="0.000159" res="1116476.4" algo="FTMS"/>
<pk mz="177.067854" i="5173329.0" sn="55.58" a="1012.74" fwhm="0.000196" res="901433.7" algo="FTMS"/>
<pk mz="177.268931" i="988507.9" sn="8.60" a="169.49" fwhm="0.000230" res="769810.4" algo="FTMS"/>
<pk mz="177.388027" i="1025494.0" sn="9.01" a="119.62" fwhm="0.000179" res="992790.8" algo="FTMS"/>
<pk mz="177.607563" i="1830310.9" sn="18.05" a="283.05" fwhm="0.000185" res="958711.0" algo="FTMS"/>
<pk mz="177.723547" i="886473.2" sn="7.43" a="121.18" fwhm="0.000211" res="841321.1" algo="FTMS"/>
<pk mz="177.911491" i="963484.5" sn="8.29" a="201.89" fwhm="0.000314" res="567372.4" algo="FTMS"/>
<pk mz="178.071212" i="20160818.0" sn="223.04" a="4053.67" fwhm="0.000198" res="897781.4" algo="FTMS"/>
<pk mz="178.270167" i="849089.5" sn="7.01" a="173.86" fwhm="0.000270" res="660612.6" algo="FTMS"/>
<pk mz="178.313750" i="862884.1" sn="7.16" a="129.78" fwhm="0.000221" res="805106.3" algo="FTMS"/>
<pk mz="178.422298" i="921302.5" sn="7.81" a="143.35" fwhm="0.000217" res="820540.0" algo="FTMS"/>
<pk mz="179.074580" i="1488043.1" sn="14.15" a="307.92" fwhm="0.000226" res="791008.1" algo="FTMS"/>
<pk mz="179.165522" i="853802.9" sn="7.06" a="133.85" fwhm="0.000223" res="802420.2" algo="FTMS"/>
<pk mz="179.643378" i="955554.8" sn="8.16" a="161.81" fwhm="0.000229" res="786033.1" algo="FTMS"/>
<pk mz="180.283289" i="968646.1" sn="8.31" a="133.82" fwhm="0.000196" res="919986.4" algo="FTMS"/>
<pk mz="180.953852" i="880899.8" sn="7.33" a="140.25" fwhm="0.000235" res="768989.1" algo="FTMS"/>
<pk mz="181.014218" i="1891470.0" sn="18.59" a="293.13" fwhm="0.000183" res="987393.0" algo="FTMS"/>
<pk mz="181.831014" i="859037.0" sn="7.06" a="168.42" fwhm="0.000274" res="663082.1" algo="FTMS"/>
<pk mz="182.009478" i="1009134.6" sn="8.72" a="194.57" fwhm="0.000251" res="725479.8" algo="FTMS"/>
<pk mz="182.020472" i="865362.2" sn="7.13" a="144.39" fwhm="0.000246" res="741393.1" algo="FTMS"/>
<pk mz="182.106017" i="917806.0" sn="7.71" a="151.36" fwhm="0.000240" res="758861.6" algo="FTMS"/>
<pk mz="182.107958" i="871134.7" sn="7.19" a="145.07" fwhm="0.000222" res="821196.8" algo="FTMS"/>
<pk mz="182.545527" i="1384471.5" sn="12.89" a="214.39" fwhm="0.000197" res="928302.2" algo="FTMS"/>
<pk mz="183.029848" i="1570268.5" sn="14.95" a="252.43" fwhm="0.000188" res="976089.9" algo="FTMS"/>
<pk mz="183.194128" i="936893.5" sn="7.92" a="203.97" fwhm="0.000326" res="561822.2" algo="FTMS"/>
<pk mz="183.195483" i="865261.9" sn="7.12" a="148.97" fwhm="0.000256" res="716724.4" algo="FTMS"/>
<pk mz="184.024260" i="1178765.8" sn="10.56" a="196.80" fwhm="0.000199" res="923314.2" algo="FTMS"/>
<pk mz="184.756602" i="906270.3" sn="7.54" a="132.91" fwhm="0.000217" res="853257.2" algo="FTMS"/>
<pk mz="184.833828" i="882947.6" sn="7.28" a="163.80" fwhm="0.000248" res="744706.7" algo="FTMS"/>
<pk mz="184.989802" i="881679.2" sn="7.27" a="156.32" fwhm="0.000245" res="753790.9" algo="FTMS"/>
<pk mz="185.032069" i="2644471.5" sn="26.78" a="504.73" fwhm="0.000203" res="911691.3" algo="FTMS"/>
<pk mz="185.036574" i="6271289.0" sn="66.91" a="1356.58" fwhm="0.000221" res="837201.1" algo="FTMS"/>
<pk mz="185.064025" i="861219.7" sn="7.04" a="109.45" fwhm="0.000199" res="931014.0" algo="FTMS"/>
<pk mz="185.772811" i="927449.0" sn="7.74" a="107.81" fwhm="0.000178" res="1041131.5" algo="FTMS"/>
<pk mz="186.035659" i="5761474.0" sn="61.04" a="1258.95" fwhm="0.000227" res="817767.8" algo="FTMS"/>
<pk mz="186.037644" i="7934787.0" sn="85.00" a="1527.71" fwhm="0.000193" res="966360.1" algo="FTMS"/>
<pk mz="186.037878" i="2648771.0" sn="26.72" a="302.55" fwhm="0.000134" res="1391805.7" algo="FTMS"/>
<pk mz="186.039904" i="276377664.0" z="-1" sn="3044.80" a="61764.86" fwhm="0.000220" res="847490.9" algo="FTMS" component_name="M" deconvoluted_molecular_mass="186.039988" deconvoluted_isotopic_mass="186.040011"/>
<pk mz="186.048869" i="3172295.5" sn="32.49" a="623.78" fwhm="0.000212" res="878260.5" algo="FTMS"/>
<pk mz="186.076271" i="927018.5" sn="7.74" a="151.38" fwhm="0.000256" res="727535.4" algo="FTMS"/>
<pk mz="186.303114" i="952366.4" sn="8.01" a="147.68" fwhm="0.000212" res="877750.2" algo="FTMS"/>
<pk mz="186.885273" i="879102.4" sn="7.20" a="146.10" fwhm="0.000229" res="814356.4" algo="FTMS"/>
<pk mz="187.043277" i="14153697.0" z="-1" sn="153.57" a="3252.33" fwhm="0.000224" res="835842.6" algo="FTMS" component_name="M" deconvoluted_molecular_mass="186.039988" deconvoluted_isotopic_mass="187.043385"/>
<pk mz="187.052203" i="893748.3" sn="7.37" a="136.60" fwhm="0.000197" res="948063.9" algo="FTMS"/>
<pk mz="187.097532" i="1020615.4" sn="8.76" a="161.89" fwhm="0.000201" res="929933.4" algo="FTMS"/>
<pk mz="187.440437" i="870872.8" sn="7.08" a="144.17" fwhm="0.000235" res="796899.7" algo="FTMS"/>
<pk mz="187.684032" i="896641.2" sn="7.37" a="193.81" fwhm="0.000300" res="625878.9" algo="FTMS"/>
<pk mz="187.780823" i="909898.9" sn="7.51" a="132.89" fwhm="0.000202" res="928687.4" algo="FTMS"/>
<pk mz="187.781552" i="909731.3" sn="7.51" a="165.97" fwhm="0.000278" res="674801.0" algo="FTMS"/>
<pk mz="188.023847" i="902740.5" sn="7.43" a="168.60" fwhm="0.000242" res="775952.2" algo="FTMS"/>
<pk mz="188.044165" i="2969613.5" z="-1" sn="30.13" a="559.62" fwhm="0.000203" res="924669.5" algo="FTMS" component_name="M" deconvoluted_molecular_mass="186.039988" deconvoluted_isotopic_mass="188.044274"/>
<pk mz="188.055569" i="4039698.5" sn="41.89" a="883.65" fwhm="0.000223" res="841939.0" algo="FTMS"/>
<pk mz="188.056451" i="981490.8" sn="8.30" a="131.88" fwhm="0.000202" res="931945.5" algo="FTMS"/>
<pk mz="188.764271" i="962876.1" sn="8.09" a="168.72" fwhm="0.000256" res="736735.1" algo="FTMS"/>
<pk mz="189.112663" i="868601.2" sn="7.05" a="128.79" fwhm="0.000210" res="898479.3" algo="FTMS"/>
<pk mz="189.314805" i="904837.3" sn="7.45" a="118.56" fwhm="0.000218" res="869614.8" algo="FTMS"/>
<pk mz="190.043797" i="1114918.4" sn="9.71" a="219.05" fwhm="0.000296" res="642302.8" algo="FTMS"/>
<pk mz="190.071225" i="1191555.1" sn="10.55" a="214.33" fwhm="0.000212" res="894848.2" algo="FTMS"/>
<pk mz="190.080172" i="2540903.3" sn="25.32" a="556.92" fwhm="0.000227" res="836136.1" algo="FTMS"/>
<pk mz="190.505339" i="875655.8" sn="7.09" a="206.77" fwhm="0.000320" res="596040.4" algo="FTMS"/>
<pk mz="190.661727" i="1048586.3" sn="8.99" a="196.29" fwhm="0.000250" res="763091.6" algo="FTMS"/>
<pk mz="191.047134" i="17021172.0" sn="183.75" a="4222.17" fwhm="0.000236" res="810172.4" algo="FTMS"/>
<pk mz="191.083523" i="979844.6" sn="8.23" a="154.51" fwhm="0.000261" res="732975.8" algo="FTMS"/>
<pk mz="191.115396" i="910132.0" sn="7.47" a="230.95" fwhm="0.000368" res="519088.0" algo="FTMS"/>
<pk mz="192.050448" i="1372413.9" sn="12.47" a="326.92" fwhm="0.000333" res="575981.5" algo="FTMS"/>
<pk mz="192.057270" i="1014305.3" sn="8.57" a="175.82" fwhm="0.000229" res="840047.2" algo="FTMS"/>
<pk mz="192.086850" i="1498416.0" sn="13.85" a="277.18" fwhm="0.000229" res="837658.0" algo="FTMS"/>
<pk mz="192.358833" i="966775.6" sn="8.05" a="234.90" fwhm="0.000291" res="659901.2" algo="FTMS"/>
<pk mz="192.460580" i="908618.5" sn="7.42" a="120.79" fwhm="0.000198" res="970297.1" algo="FTMS"/>
<pk mz="193.090210" i="933480.8" sn="7.68" a="142.26" fwhm="0.000210" res="917323.3" algo="FTMS"/>
<pk mz="193.094908" i="925995.1" sn="7.60" a="150.90" fwhm="0.000233" res="828362.1" algo="FTMS"/>
<pk mz="193.410965" i="893212.8" sn="7.24" a="112.24" fwhm="0.000211" res="914785.4" algo="FTMS"/>
<pk mz="193.751635" i="917996.4" sn="7.48" a="141.27" fwhm="0.000230" res="840745.5" algo="FTMS"/>
<pk mz="193.888205" i="889811.3" sn="7.17" a="189.32" fwhm="0.000278" res="698276.0" algo="FTMS"/>
<pk mz="193.957975" i="1016071.5" sn="8.54" a="163.13" fwhm="0.000236" res="820449.0" algo="FTMS"/>
<pk mz="194.673045" i="888270.4" sn="7.15" a="114.12" fwhm="0.000238" res="816910.6" algo="FTMS"/>
<pk mz="195.029861" i="888379.6" sn="7.15" a="115.63" fwhm="0.000187" res="1042871.0" algo="FTMS"/>
<pk mz="195.066249" i="1691695.0" sn="15.87" a="318.68" fwhm="0.000224" res="871389.4" algo="FTMS"/>
<pk mz="195.810867" i="2266494.8" sn="22.02" a="429.16" fwhm="0.000214" res="914935.5" algo="FTMS"/>
<pk mz="197.045494" i="1112290.0" sn="9.53" a="212.20" fwhm="0.000242" res="814314.9" algo="FTMS"/>
<pk mz="197.057371" i="959840.6" sn="7.88" a="270.14" fwhm="0.000378" res="521988.7" algo="FTMS"/>
<pk mz="197.640654" i="884124.8" sn="7.06" a="156.73" fwhm="0.000266" res="743280.7" algo="FTMS"/>
<pk mz="197.807898" i="2628810.3" sn="25.92" a="598.42" fwhm="0.000242" res="815901.7" algo="FTMS"/>
<pk mz="198.039915" i="3798860.5" sn="38.57" a="944.79" fwhm="0.000248" res="799356.8" algo="FTMS"/>
<pk mz="199.043255" i="1097604.9" sn="9.32" a="209.09" fwhm="0.000242" res="822727.5" algo="FTMS"/>
<pk mz="199.052213" i="2348746.0" sn="22.79" a="528.56" fwhm="0.000242" res="822290.0" algo="FTMS"/>
<pk mz="199.061150" i="1126127.1" sn="9.63" a="228.70" fwhm="0.000248" res="801129.9" algo="FTMS"/>
<pk mz="199.097527" i="952547.9" sn="7.76" a="147.23" fwhm="0.000217" res="917863.4" algo="FTMS"/>
<pk mz="199.398684" i="958672.3" sn="7.82" a="184.76" fwhm="0.000263" res="758955.0" algo="FTMS"/>
<pk mz="199.776426" i="883337.4" sn="7.01" a="189.17" fwhm="0.000347" res="574946.1" algo="FTMS"/>
<pk mz="199.804966" i="1384569.9" sn="12.41" a="248.26" fwhm="0.000223" res="897227.5" algo="FTMS"/>
<pk mz="200.055558" i="66087884.0" sn="709.01" a="16722.03" fwhm="0.000247" res="809618.4" algo="FTMS"/>
<pk mz="200.064217" i="2779855.5" sn="27.43" a="462.92" fwhm="0.000224" res="893999.5" algo="FTMS"/>
<pk mz="200.064514" i="17418192.0" sn="185.03" a="4249.83" fwhm="0.000243" res="822375.2" algo="FTMS"/>
<pk mz="200.091974" i="1822303.6" sn="17.12" a="365.90" fwhm="0.000227" res="881394.5" algo="FTMS"/>
<pk mz="201.040418" i="904903.5" sn="7.20" a="128.91" fwhm="0.000207" res="972813.6" algo="FTMS"/>
<pk mz="201.058906" i="4138386.3" sn="41.87" a="992.75" fwhm="0.000252" res="798028.4" algo="FTMS"/>
<pk mz="201.067871" i="1907799.6" sn="17.96" a="471.92" fwhm="0.000264" res="761499.0" algo="FTMS"/>
<pk mz="202.034543" i="3044944.3" sn="30.14" a="547.06" fwhm="0.000208" res="969472.8" algo="FTMS"/>
<pk mz="202.034844" i="17682000.0" sn="187.06" a="4374.47" fwhm="0.000246" res="820005.4" algo="FTMS"/>
<pk mz="202.059821" i="1002559.3" sn="8.24" a="183.05" fwhm="0.000228" res="885176.1" algo="FTMS"/>
<pk mz="202.071228" i="1585126.0" sn="14.49" a="326.22" fwhm="0.000239" res="844689.8" algo="FTMS"/>
<pk mz="202.072065" i="1400166.5" sn="12.51" a="262.95" fwhm="0.000234" res="863515.9" algo="FTMS"/>
<pk mz="202.946981" i="939518.1" sn="7.53" a="182.75" fwhm="0.000272" res="746525.8" algo="FTMS"/>
<pk mz="203.038226" i="1284484.5" sn="11.21" a="255.51" fwhm="0.000245" res="829279.4" algo="FTMS"/>
<pk mz="203.047142" i="7421354.0" sn="76.72" a="1896.96" fwhm="0.000255" res="795447.4" algo="FTMS"/>
<pk mz="203.074574" i="1505434.3" sn="13.57" a="331.55" fwhm="0.000273" res="744027.5" algo="FTMS"/>
<pk mz="203.668370" i="934365.5" sn="7.47" a="239.75" fwhm="0.000351" res="580275.9" algo="FTMS"/>
<pk mz="204.045366" i="6390016.0" sn="65.70" a="1804.43" fwhm="0.000283" res="721738.1" algo="FTMS"/>
<pk mz="204.050456" i="369972480.0" z="-1" sn="3946.73" a="92796.74" fwhm="0.000251" res="813753.9" algo="FTMS" component_name="K" deconvoluted_molecular_mass="204.050566" deconvoluted_isotopic_mass="204.050585"/>
<pk mz="204.052963" i="4679684.5" sn="47.45" a="1125.23" fwhm="0.000251" res="813896.0" algo="FTMS"/>
<pk mz="204.066563" i="1054412.6" sn="8.75" a="306.46" fwhm="0.000392" res="520344.5" algo="FTMS"/>
<pk mz="204.879339" i="1002326.8" sn="8.19" a="197.65" fwhm="0.000267" res="766238.3" algo="FTMS"/>
<pk mz="205.053845" i="18718048.0" z="-1" sn="197.29" a="5033.63" fwhm="0.000263" res="779851.3" algo="FTMS" component_name="K" deconvoluted_molecular_mass="204.050566" deconvoluted_isotopic_mass="205.053975"/>
<pk mz="205.062789" i="3974501.8" sn="39.91" a="911.11" fwhm="0.000243" res="844905.8" algo="FTMS"/>
<pk mz="205.159771" i="1665120.5" sn="15.19" a="381.90" fwhm="0.000278" res="739157.8" algo="FTMS"/>
<pk mz="205.918234" i="929420.8" sn="7.37" a="131.55" fwhm="0.000225" res="915827.1" algo="FTMS"/>
<pk mz="206.054730" i="3465023.8" z="-1" sn="34.32" a="785.51" fwhm="0.000252" res="816452.8" algo="FTMS" component_name="K" deconvoluted_molecular_mass="204.050566" deconvoluted_isotopic_mass="206.054862"/>
<pk mz="206.065853" i="913478.6" sn="7.20" a="95.99" fwhm="0.000142" res="1447697.6" algo="FTMS"/>
<pk mz="206.066141" i="3163206.8" sn="31.11" a="662.24" fwhm="0.000230" res="894561.6" algo="FTMS"/>
<pk mz="206.233335" i="922316.5" sn="7.29" a="154.83" fwhm="0.000228" res="903892.2" algo="FTMS"/>
<pk mz="208.071438" i="1124431.3" sn="9.39" a="237.44" fwhm="0.000292" res="713020.5" algo="FTMS"/>
<pk mz="208.081820" i="1083797.6" sn="8.96" a="182.67" fwhm="0.000228" res="912585.8" algo="FTMS"/>
<pk mz="208.710450" i="940054.8" sn="7.43" a="166.29" fwhm="0.000262" res="797026.4" algo="FTMS"/>
<pk mz="208.715900" i="993978.1" sn="8.00" a="212.97" fwhm="0.000289" res="722474.4" algo="FTMS"/>
<pk mz="208.966039" i="929971.5" sn="7.32" a="195.74" fwhm="0.000304" res="688157.4" algo="FTMS"/>
<pk mz="209.045500" i="1171844.3" sn="9.88" a="299.71" fwhm="0.000286" res="729977.7" algo="FTMS"/>
<pk mz="209.474620" i="912491.4" sn="7.14" a="155.40" fwhm="0.000264" res="792601.9" algo="FTMS"/>
<pk mz="209.560875" i="934560.3" sn="7.37" a="153.34" fwhm="0.000250" res="837326.3" algo="FTMS"/>
<pk mz="211.024768" i="1711777.9" sn="15.51" a="372.25" fwhm="0.000251" res="839544.0" algo="FTMS"/>
<pk mz="212.020040" i="2623491.3" sn="25.11" a="641.55" fwhm="0.000267" res="792670.9" algo="FTMS"/>
<pk mz="213.015286" i="6878562.5" sn="69.58" a="1828.47" fwhm="0.000269" res="790768.0" algo="FTMS"/>
<pk mz="213.058940" i="4557437.0" sn="45.25" a="1156.51" fwhm="0.000259" res="821173.8" algo="FTMS"/>
<pk mz="214.080157" i="3460457.8" sn="33.75" a="891.52" fwhm="0.000281" res="760787.9" algo="FTMS"/>
<pk mz="214.967906" i="948706.4" sn="7.41" a="248.58" fwhm="0.000351" res="611824.9" algo="FTMS"/>
<pk mz="215.047174" i="1039154.3" sn="8.36" a="170.44" fwhm="0.000236" res="909688.0" algo="FTMS"/>
<pk mz="215.074624" i="1307618.8" sn="11.18" a="310.13" fwhm="0.000307" res="700001.1" algo="FTMS"/>
<pk mz="215.092452" i="1508813.5" sn="13.28" a="392.45" fwhm="0.000271" res="794499.8" algo="FTMS"/>
<pk mz="215.165227" i="1061369.4" sn="8.59" a="206.52" fwhm="0.000258" res="832947.4" algo="FTMS"/>
<pk mz="216.050126" i="5997964.5" sn="60.05" a="1518.07" fwhm="0.000285" res="759238.8" algo="FTMS"/>
<pk mz="216.050487" i="26979724.0" sn="278.94" a="7663.05" fwhm="0.000279" res="774890.3" algo="FTMS"/>
<pk mz="216.059438" i="3758098.0" sn="36.68" a="1090.62" fwhm="0.000310" res="697669.9" algo="FTMS"/>
<pk mz="216.087704" i="1348706.9" sn="11.54" a="349.39" fwhm="0.000331" res="652515.1" algo="FTMS"/>
<pk mz="217.053860" i="1624802.3" sn="14.42" a="339.12" fwhm="0.000245" res="886132.7" algo="FTMS"/>
<pk mz="217.062791" i="2479079.5" sn="23.33" a="657.83" fwhm="0.000291" res="745649.9" algo="FTMS"/>
<pk mz="217.071682" i="929452.8" sn="7.16" a="178.72" fwhm="0.000292" res="742879.6" algo="FTMS"/>
<pk mz="218.020486" i="1548572.8" sn="13.62" a="239.09" fwhm="0.000177" res="1229057.0" algo="FTMS"/>
<pk mz="218.020955" i="7660573.0" sn="77.38" a="2510.64" fwhm="0.000329" res="662811.3" algo="FTMS"/>
<pk mz="218.029751" i="2487458.3" sn="23.41" a="651.96" fwhm="0.000278" res="782901.6" algo="FTMS"/>
<pk mz="218.065694" i="8376887.5" sn="84.44" a="1972.25" fwhm="0.000266" res="821109.5" algo="FTMS"/>
<pk mz="218.066129" i="42896952.0" sn="442.81" a="13351.50" fwhm="0.000300" res="727831.8" algo="FTMS"/>
<pk mz="218.075090" i="3699260.8" sn="35.88" a="941.34" fwhm="0.000270" res="806817.7" algo="FTMS"/>
<pk mz="218.102550" i="2926541.0" sn="27.86" a="767.22" fwhm="0.000280" res="780123.6" algo="FTMS"/>
<pk mz="218.213012" i="943565.7" sn="7.27" a="249.70" fwhm="0.000381" res="572902.7" algo="FTMS"/>
<pk mz="219.042060" i="3677297.3" sn="35.64" a="907.14" fwhm="0.000272" res="803975.8" algo="FTMS"/>
<pk mz="219.069512" i="3372417.3" sn="32.48" a="834.03" fwhm="0.000262" res="834753.9" algo="FTMS"/>
<pk mz="220.045033" i="35314356.0" sn="364.08" a="7684.50" fwhm="0.000220" res="1000497.7" algo="FTMS"/>
<pk mz="220.045385" i="146930352.0" z="-1" sn="1522.84" a="42634.18" fwhm="0.000287" res="766129.3" algo="FTMS" component_name="U" deconvoluted_molecular_mass="220.045517" deconvoluted_isotopic_mass="220.045536"/>
<pk mz="220.048284" i="1895797.6" sn="17.14" a="497.61" fwhm="0.000298" res="739088.2" algo="FTMS"/>
<pk mz="220.081798" i="1840008.9" sn="16.56" a="409.65" fwhm="0.000276" res="798680.5" algo="FTMS"/>
<pk mz="220.525406" i="1152070.1" sn="9.42" a="254.03" fwhm="0.000316" res="697416.1" algo="FTMS"/>
<pk mz="221.048357" i="1784686.6" sn="15.91" a="372.61" fwhm="0.000249" res="889129.4" algo="FTMS"/>
<pk mz="221.048754" i="6007791.0" z="-1" sn="59.53" a="1647.19" fwhm="0.000290" res="762440.2" algo="FTMS" component_name="U" deconvoluted_molecular_mass="220.045517" deconvoluted_isotopic_mass="221.048907"/>
<pk mz="221.057708" i="1029555.9" sn="8.10" a="189.97" fwhm="0.000233" res="947665.2" algo="FTMS"/>
<pk mz="221.477375" i="923616.2" sn="7.01" a="222.84" fwhm="0.000349" res="634966.6" algo="FTMS"/>
<pk mz="221.695085" i="939162.1" sn="7.17" a="243.99" fwhm="0.000383" res="579084.1" algo="FTMS"/>
<pk mz="222.023781" i="927345.4" sn="7.04" a="193.88" fwhm="0.000289" res="768718.6" algo="FTMS"/>
<pk mz="222.049687" i="1307039.8" z="-1" sn="10.97" a="302.70" fwhm="0.000306" res="724871.7" algo="FTMS" component_name="U" deconvoluted_molecular_mass="220.045517" deconvoluted_isotopic_mass="222.049841"/>
<pk mz="222.097441" i="2250298.3" sn="20.71" a="551.18" fwhm="0.000273" res="812888.5" algo="FTMS"/>
<pk mz="222.497712" i="964823.9" sn="7.43" a="187.49" fwhm="0.000290" res="767690.6" algo="FTMS"/>
<pk mz="223.061161" i="1987661.1" sn="17.99" a="470.24" fwhm="0.000280" res="795968.1" algo="FTMS"/>
<pk mz="223.861741" i="975999.0" sn="7.50" a="193.21" fwhm="0.000301" res="744593.2" algo="FTMS"/>
<pk mz="224.064117" i="1337707.6" sn="11.21" a="254.00" fwhm="0.000252" res="888032.7" algo="FTMS"/>
<pk mz="224.064503" i="4459628.0" sn="43.30" a="1196.12" fwhm="0.000289" res="774941.1" algo="FTMS"/>
<pk mz="225.004026" i="2190942.3" sn="19.98" a="557.63" fwhm="0.000299" res="753308.4" algo="FTMS"/>
<pk mz="225.040402" i="1402353.3" sn="11.87" a="337.66" fwhm="0.000306" res="736533.2" algo="FTMS"/>
<pk mz="225.089157" i="958458.8" sn="7.31" a="347.97" fwhm="0.000517" res="435396.6" algo="FTMS"/>
<pk mz="225.187205" i="1039358.1" sn="8.14" a="194.27" fwhm="0.000282" res="799056.5" algo="FTMS"/>
<pk mz="227.067287" i="1260095.9" sn="10.35" a="279.19" fwhm="0.000296" res="765954.3" algo="FTMS"/>
<pk mz="227.074553" i="1749635.5" sn="15.35" a="432.01" fwhm="0.000302" res="750885.6" algo="FTMS"/>
<pk mz="227.083534" i="1464904.0" sn="12.44" a="407.47" fwhm="0.000341" res="665621.7" algo="FTMS"/>
<pk mz="227.128875" i="1290654.6" sn="10.66" a="332.31" fwhm="0.000302" res="751611.7" algo="FTMS"/>
<pk mz="229.026008" i="1760824.5" sn="15.46" a="362.32" fwhm="0.000250" res="916904.8" algo="FTMS"/>
<pk mz="229.026406" i="8076088.5" sn="80.03" a="2443.52" fwhm="0.000312" res="734174.3" algo="FTMS"/>
<pk mz="229.053856" i="1152709.6" sn="9.24" a="237.32" fwhm="0.000279" res="821120.9" algo="FTMS"/>
<pk mz="229.071687" i="1589710.0" sn="13.71" a="372.11" fwhm="0.000299" res="767084.6" algo="FTMS"/>
<pk mz="229.108137" i="1103199.3" sn="8.73" a="211.81" fwhm="0.000249" res="921667.9" algo="FTMS"/>
<pk mz="229.491208" i="960850.7" sn="7.27" a="264.23" fwhm="0.000412" res="557533.4" algo="FTMS"/>
<pk mz="230.029336" i="71044872.0" sn="720.87" a="16630.87" fwhm="0.000235" res="979992.4" algo="FTMS"/>
<pk mz="230.029710" i="471813888.0" z="-1" sn="4801.66" a="148679.20" fwhm="0.000315" res="729599.0" algo="FTMS" component_name="G" deconvoluted_molecular_mass="230.029855" deconvoluted_isotopic_mass="230.029875"/>
<pk mz="230.032900" i="5454093.0" sn="52.99" a="1641.66" fwhm="0.000310" res="742584.8" algo="FTMS"/>
<pk mz="230.066173" i="3333660.0" sn="31.40" a="1006.53" fwhm="0.000327" res="703964.7" algo="FTMS"/>
<pk mz="230.239706" i="999659.1" sn="7.64" a="297.27" fwhm="0.000396" res="580828.6" algo="FTMS"/>
<pk mz="230.432300" i="949890.3" sn="7.13" a="239.43" fwhm="0.000371" res="621397.9" algo="FTMS"/>
<pk mz="231.032690" i="3897550.5" sn="37.14" a="868.07" fwhm="0.000241" res="959446.8" algo="FTMS"/>
<pk mz="231.033115" i="20387022.0" z="-1" sn="205.04" a="6648.41" fwhm="0.000330" res="700798.4" algo="FTMS" component_name="G" deconvoluted_molecular_mass="230.029855" deconvoluted_isotopic_mass="231.033282"/>
<pk mz="231.069048" i="1791838.5" sn="15.70" a="333.21" fwhm="0.000236" res="980844.3" algo="FTMS"/>
<pk mz="231.069489" i="8894175.0" sn="88.02" a="2877.51" fwhm="0.000332" res="696140.3" algo="FTMS"/>
<pk mz="231.087402" i="1150310.5" sn="9.17" a="228.67" fwhm="0.000308" res="749510.5" algo="FTMS"/>
<pk mz="232.034003" i="4698752.5" z="-1" sn="45.29" a="1550.55" fwhm="0.000346" res="669969.3" algo="FTMS" component_name="G" deconvoluted_molecular_mass="230.029855" deconvoluted_isotopic_mass="232.034171"/>
<pk mz="232.045419" i="5333125.5" sn="51.75" a="1495.01" fwhm="0.000298" res="778458.5" algo="FTMS"/>
<pk mz="232.081794" i="3849365.0" sn="36.64" a="1212.30" fwhm="0.000325" res="714722.8" algo="FTMS"/>
<pk mz="232.090347" i="1924248.6" sn="17.04" a="445.80" fwhm="0.000317" res="733122.0" algo="FTMS"/>
<pk mz="232.090738" i="12146329.0" sn="121.13" a="3950.52" fwhm="0.000326" res="711229.0" algo="FTMS"/>
<pk mz="233.057688" i="3063083.0" sn="28.55" a="900.29" fwhm="0.000326" res="713846.3" algo="FTMS"/>
<pk mz="233.085177" i="1494582.3" sn="12.62" a="405.67" fwhm="0.000334" res="698880.6" algo="FTMS"/>
<pk mz="233.094101" i="1450233.9" sn="12.17" a="400.79" fwhm="0.000319" res="731288.5" algo="FTMS"/>
<pk mz="233.154707" i="2776786.5" sn="25.64" a="794.39" fwhm="0.000326" res="715488.4" algo="FTMS"/>
<pk mz="234.015874" i="2749738.0" sn="25.36" a="785.32" fwhm="0.000319" res="734585.7" algo="FTMS"/>
<pk mz="234.048879" i="4439223.0" sn="42.51" a="1522.58" fwhm="0.000351" res="667165.9" algo="FTMS"/>
<pk mz="234.060620" i="22216124.0" sn="222.96" a="5044.44" fwhm="0.000259" res="903161.7" algo="FTMS"/>
<pk mz="234.061030" i="132339128.0" z="-1" sn="1340.78" a="45836.70" fwhm="0.000336" res="696570.1" algo="FTMS" component_name="W" deconvoluted_molecular_mass="234.061176" deconvoluted_isotopic_mass="234.061201"/>
<pk mz="234.070040" i="2736063.3" sn="25.22" a="797.35" fwhm="0.000318" res="734927.3" algo="FTMS"/>
<pk mz="234.647213" i="973789.9" sn="7.33" a="285.92" fwhm="0.000438" res="535514.4" algo="FTMS"/>
<pk mz="235.024793" i="1203628.6" sn="9.66" a="340.64" fwhm="0.000325" res="724227.9" algo="FTMS"/>
<pk mz="235.063982" i="1677499.3" sn="14.47" a="334.69" fwhm="0.000248" res="946929.1" algo="FTMS"/>
<pk mz="235.064430" i="7902011.5" z="-1" sn="77.66" a="2633.36" fwhm="0.000340" res="691877.1" algo="FTMS" component_name="W" deconvoluted_molecular_mass="234.061176" deconvoluted_isotopic_mass="235.064603"/>
<pk mz="235.073347" i="1591230.8" sn="13.60" a="395.87" fwhm="0.000302" res="778332.7" algo="FTMS"/>
<pk mz="236.040328" i="1789984.9" sn="15.56" a="462.92" fwhm="0.000303" res="779815.9" algo="FTMS"/>
<pk mz="236.065312" i="1656873.9" z="-1" sn="14.21" a="478.22" fwhm="0.000317" res="745406.5" algo="FTMS" component_name="W" deconvoluted_molecular_mass="234.061176" deconvoluted_isotopic_mass="236.065486"/>
<pk mz="236.076729" i="2124078.0" sn="18.94" a="692.01" fwhm="0.000363" res="651029.7" algo="FTMS"/>
<pk mz="236.249952" i="958603.7" sn="7.15" a="300.10" fwhm="0.000444" res="532259.3" algo="FTMS"/>
<pk mz="236.417016" i="1022950.8" sn="7.80" a="255.29" fwhm="0.000433" res="546058.8" algo="FTMS"/>
<pk mz="237.040388" i="1344319.5" sn="11.05" a="325.96" fwhm="0.000308" res="769665.1" algo="FTMS"/>
<pk mz="239.019711" i="1809287.9" sn="15.75" a="497.35" fwhm="0.000336" res="712194.5" algo="FTMS"/>
<pk mz="239.056114" i="1107411.3" sn="8.64" a="190.28" fwhm="0.000298" res="801046.9" algo="FTMS"/>
<pk mz="239.128855" i="1871913.9" sn="16.38" a="498.60" fwhm="0.000334" res="715061.8" algo="FTMS"/>
<pk mz="240.014915" i="1330679.9" sn="10.86" a="384.20" fwhm="0.000333" res="720973.8" algo="FTMS"/>
<pk mz="240.593697" i="976034.1" sn="7.29" a="255.28" fwhm="0.000388" res="619722.2" algo="FTMS"/>
<pk mz="241.046101" i="1731811.9" sn="14.91" a="310.09" fwhm="0.000232" res="1040811.1" algo="FTMS"/>
<pk mz="241.046588" i="9716452.0" sn="95.43" a="3503.33" fwhm="0.000369" res="652978.1" algo="FTMS"/>
<pk mz="241.083002" i="2880238.3" sn="26.49" a="872.44" fwhm="0.000340" res="709437.6" algo="FTMS"/>
<pk mz="241.136458" i="1180157.5" sn="9.34" a="250.89" fwhm="0.000304" res="794281.7" algo="FTMS"/>
<pk mz="241.180891" i="967306.0" sn="7.20" a="196.56" fwhm="0.000296" res="815415.8" algo="FTMS"/>
<pk mz="242.103342" i="1013256.2" sn="7.66" a="179.86" fwhm="0.000316" res="765408.9" algo="FTMS"/>
<pk mz="243.042084" i="1655039.1" sn="14.08" a="426.47" fwhm="0.000320" res="760289.0" algo="FTMS"/>
<pk mz="243.050943" i="1229825.4" sn="9.81" a="318.99" fwhm="0.000351" res="693157.7" algo="FTMS"/>
<pk mz="243.069487" i="1227462.1" sn="9.78" a="266.50" fwhm="0.000314" res="773657.8" algo="FTMS"/>
<pk mz="243.087416" i="1336842.8" sn="10.88" a="337.68" fwhm="0.000343" res="708146.2" algo="FTMS"/>
<pk mz="243.123781" i="1368724.0" sn="11.20" a="306.68" fwhm="0.000307" res="792777.2" algo="FTMS"/>
<pk mz="244.045394" i="60240380.0" sn="602.93" a="22755.08" fwhm="0.000372" res="655725.3" algo="FTMS"/>
<pk mz="244.081801" i="3187715.0" sn="29.48" a="1044.18" fwhm="0.000359" res="680511.3" algo="FTMS"/>
<pk mz="245.048327" i="1173736.5" sn="9.24" a="197.80" fwhm="0.000229" res="1070777.8" algo="FTMS"/>
<pk mz="245.048788" i="5686504.5" sn="54.60" a="2039.87" fwhm="0.000377" res="649864.2" algo="FTMS"/>
<pk mz="245.066657" i="1220460.8" sn="9.71" a="299.73" fwhm="0.000320" res="767018.9" algo="FTMS"/>
<pk mz="245.085149" i="3513329.0" sn="32.75" a="1186.11" fwhm="0.000354" res="691578.7" algo="FTMS"/>
<pk mz="245.094099" i="1703411.1" sn="14.56" a="475.41" fwhm="0.000338" res="725355.7" algo="FTMS"/>
<pk mz="245.103053" i="2112117.3" sn="18.67" a="612.61" fwhm="0.000335" res="732016.4" algo="FTMS"/>
<pk mz="245.139333" i="1223549.5" sn="9.74" a="422.47" fwhm="0.000424" res="578483.3" algo="FTMS"/>
<pk mz="245.383804" i="966725.4" sn="7.16" a="430.51" fwhm="0.000665" res="369089.9" algo="FTMS"/>
<pk mz="245.744488" i="965382.6" sn="7.14" a="286.86" fwhm="0.000398" res="617743.7" algo="FTMS"/>
<pk mz="246.024684" i="6258628.5" sn="60.14" a="2395.90" fwhm="0.000396" res="621531.7" algo="FTMS"/>
<pk mz="246.049621" i="1121002.1" sn="8.68" a="316.68" fwhm="0.000438" res="561248.6" algo="FTMS"/>
<pk mz="246.061064" i="4416716.5" sn="41.69" a="1580.26" fwhm="0.000379" res="649922.2" algo="FTMS"/>
<pk mz="246.097436" i="1383764.5" sn="11.31" a="309.74" fwhm="0.000312" res="787935.7" algo="FTMS"/>
<pk mz="246.546540" i="1034357.6" sn="7.81" a="242.13" fwhm="0.000330" res="747680.6" algo="FTMS"/>
<pk mz="246.550221" i="1029238.4" sn="7.75" a="280.04" fwhm="0.000390" res="632196.6" algo="FTMS"/>
<pk mz="247.036974" i="55055516.0" sn="548.91" a="21214.15" fwhm="0.000381" res="647594.9" algo="FTMS"/>
<pk mz="247.064431" i="17498274.0" sn="172.72" a="6515.85" fwhm="0.000375" res="659626.8" algo="FTMS"/>
<pk mz="247.082313" i="1072934.3" sn="8.19" a="308.41" fwhm="0.000366" res="675658.5" algo="FTMS"/>
<pk mz="247.118708" i="1096749.8" sn="8.43" a="247.65" fwhm="0.000304" res="813498.8" algo="FTMS"/>
<pk mz="248.032816" i="14796134.0" sn="145.65" a="7607.60" fwhm="0.000471" res="526337.6" algo="FTMS"/>
<pk mz="248.036411" i="77563240.0" sn="774.36" a="31539.37" fwhm="0.000407" res="609923.9" algo="FTMS"/>
<pk mz="248.040141" i="4087342336.0" z="-1" sn="40938.63" a="1580918.13" fwhm="0.000383" res="647136.5" algo="FTMS" component_name="A" deconvoluted_molecular_mass="248.040319" deconvoluted_isotopic_mass="248.040333"/>
<pk mz="248.043835" i="41420136.0" sn="412.33" a="16517.37" fwhm="0.000392" res="632307.8" algo="FTMS"/>
<pk mz="248.047549" i="4797545.0" sn="45.50" a="1902.04" fwhm="0.000416" res="595606.6" algo="FTMS"/>
<pk mz="248.076707" i="6712175.0" sn="64.68" a="2505.79" fwhm="0.000383" res="647175.1" algo="FTMS"/>
<pk mz="248.079986" i="2323311.5" sn="20.71" a="811.95" fwhm="0.000381" res="651911.9" algo="FTMS"/>
<pk mz="248.085663" i="5272688.5" sn="50.26" a="2029.16" fwhm="0.000402" res="617151.9" algo="FTMS"/>
<pk mz="248.581748" i="1083024.4" sn="8.29" a="238.90" fwhm="0.000357" res="697274.9" algo="FTMS"/>
<pk mz="249.036063" i="2565925.8" sn="23.14" a="851.23" fwhm="0.000365" res="682071.9" algo="FTMS"/>
<pk mz="249.039643" i="2545702.5" sn="22.94" a="795.24" fwhm="0.000335" res="743909.6" algo="FTMS"/>
<pk mz="249.043681" i="163784224.0" z="-1" sn="1638.00" a="64326.26" fwhm="0.000386" res="645098.9" algo="FTMS" component_name="A" deconvoluted_molecular_mass="248.040319" deconvoluted_isotopic_mass="249.043875"/>
<pk mz="249.044119" i="6000167.5" sn="57.54" a="1198.27" fwhm="0.000196" res="1272937.0" algo="FTMS"/>
<pk mz="249.044535" i="6147879.5" sn="59.02" a="2563.66" fwhm="0.000454" res="548072.3" algo="FTMS"/>
<pk mz="249.089019" i="1299055.6" sn="10.45" a="392.58" fwhm="0.000389" res="640983.7" algo="FTMS"/>
<pk mz="249.445063" i="1100144.9" sn="8.46" a="355.43" fwhm="0.000416" res="599939.8" algo="FTMS"/>
<pk mz="250.043816" i="12560092.0" sn="122.81" a="5675.21" fwhm="0.000472" res="529713.8" algo="FTMS"/>
<pk mz="250.044556" i="37240540.0" z="-1" sn="369.15" a="14698.02" fwhm="0.000390" res="641018.1" algo="FTMS" component_name="A" deconvoluted_molecular_mass="248.040319" deconvoluted_isotopic_mass="250.044752"/>
<pk mz="250.047158" i="11767516.0" sn="114.90" a="4683.13" fwhm="0.000399" res="626413.9" algo="FTMS"/>
<pk mz="250.047811" i="1018076.3" sn="7.61" a="289.96" fwhm="0.000423" res="591209.9" algo="FTMS"/>
<pk mz="250.055984" i="2510045.8" sn="22.50" a="881.33" fwhm="0.000386" res="648230.0" algo="FTMS"/>
<pk mz="250.450875" i="1050978.1" sn="7.94" a="309.01" fwhm="0.000464" res="539267.8" algo="FTMS"/>
<pk mz="251.019717" i="1068481.8" sn="8.11" a="291.19" fwhm="0.000346" res="725133.3" algo="FTMS"/>
<pk mz="251.047211" i="2034694.4" sn="17.75" a="721.86" fwhm="0.000422" res="595262.5" algo="FTMS"/>
<pk mz="251.047961" i="2328326.5" z="-1" sn="20.69" a="822.55" fwhm="0.000404" res="622152.1" algo="FTMS" component_name="A" deconvoluted_molecular_mass="248.040319" deconvoluted_isotopic_mass="251.048158"/>
<pk mz="251.056031" i="958535.8" sn="7.01" a="233.71" fwhm="0.000411" res="610271.3" algo="FTMS"/>
<pk mz="251.095713" i="1334798.4" sn="10.77" a="346.06" fwhm="0.000327" res="768378.4" algo="FTMS"/>
<pk mz="252.051355" i="1068263.3" z="-1" sn="8.11" a="314.93" fwhm="0.000396" res="636499.3" algo="FTMS" component_name="A" deconvoluted_molecular_mass="248.040319" deconvoluted_isotopic_mass="252.051554"/>
<pk mz="252.071590" i="1459498.4" sn="12.01" a="553.44" fwhm="0.000462" res="545494.5" algo="FTMS"/>
<pk mz="253.035353" i="1435323.6" sn="11.77" a="426.53" fwhm="0.000378" res="669737.1" algo="FTMS"/>
<pk mz="253.071711" i="1419585.0" sn="11.61" a="429.37" fwhm="0.000368" res="687352.3" algo="FTMS"/>
<pk mz="253.144518" i="2590923.5" sn="23.30" a="962.61" fwhm="0.000405" res="624452.7" algo="FTMS"/>
<pk mz="254.185528" i="960478.2" sn="7.00" a="340.68" fwhm="0.000507" res="501686.2" algo="FTMS"/>
<pk mz="254.629087" i="997017.8" sn="7.37" a="301.24" fwhm="0.000425" res="599306.4" algo="FTMS"/>
<pk mz="255.050995" i="4679633.0" sn="43.99" a="1726.39" fwhm="0.000391" res="652798.3" algo="FTMS"/>
<pk mz="255.062234" i="28654034.0" sn="282.41" a="11907.31" fwhm="0.000414" res="615843.3" algo="FTMS"/>
<pk mz="255.087289" i="1009493.6" sn="7.49" a="346.84" fwhm="0.000459" res="555502.6" algo="FTMS"/>
<pk mz="255.160168" i="1132383.0" sn="8.71" a="272.74" fwhm="0.000368" res="694164.3" algo="FTMS"/>
<pk mz="256.046294" i="1375821.4" sn="11.13" a="379.60" fwhm="0.000359" res="713819.6" algo="FTMS"/>
<pk mz="256.065604" i="3239759.8" sn="29.67" a="1240.49" fwhm="0.000414" res="619252.5" algo="FTMS"/>
<pk mz="257.030222" i="1041280.8" sn="7.77" a="268.68" fwhm="0.000385" res="667996.8" algo="FTMS"/>
<pk mz="257.048785" i="30034626.0" sn="295.04" a="12744.19" fwhm="0.000419" res="614055.4" algo="FTMS"/>
<pk mz="257.057660" i="1108932.0" sn="8.44" a="294.67" fwhm="0.000386" res="665450.3" algo="FTMS"/>
<pk mz="257.066728" i="1200965.0" sn="9.36" a="366.00" fwhm="0.000363" res="708902.9" algo="FTMS"/>
<pk mz="257.102992" i="1762377.1" sn="14.92" a="540.39" fwhm="0.000378" res="681033.9" algo="FTMS"/>
<pk mz="257.139443" i="1439053.3" sn="11.71" a="371.29" fwhm="0.000325" res="790900.7" algo="FTMS"/>
<pk mz="257.175812" i="1579217.3" sn="13.10" a="583.79" fwhm="0.000444" res="579779.1" algo="FTMS"/>
<pk mz="257.212271" i="1623381.4" sn="13.54" a="554.23" fwhm="0.000413" res="622276.8" algo="FTMS"/>
<pk mz="258.052127" i="2641201.3" sn="23.62" a="942.71" fwhm="0.000401" res="644229.4" algo="FTMS"/>
<pk mz="258.061055" i="2171186.0" sn="18.97" a="774.94" fwhm="0.000415" res="621384.5" algo="FTMS"/>
<pk mz="258.098255" i="1637174.0" sn="13.68" a="527.04" fwhm="0.000395" res="652619.9" algo="FTMS"/>
<pk mz="259.064448" i="2797465.3" sn="25.17" a="1014.37" fwhm="0.000411" res="630881.7" algo="FTMS"/>
<pk mz="259.082265" i="1680027.0" sn="14.10" a="510.83" fwhm="0.000380" res="680915.4" algo="FTMS"/>
<pk mz="259.100908" i="4254109.0" sn="39.60" a="1754.13" fwhm="0.000418" res="620391.0" algo="FTMS"/>
<pk mz="259.118685" i="2515614.8" sn="22.38" a="986.97" fwhm="0.000458" res="565543.0" algo="FTMS"/>
<pk mz="259.129922" i="1967391.8" sn="16.95" a="654.22" fwhm="0.000428" res="605170.6" algo="FTMS"/>
<pk mz="259.155057" i="1145186.3" sn="8.80" a="368.68" fwhm="0.000445" res="582953.9" algo="FTMS"/>
<pk mz="259.191489" i="1309221.9" sn="10.43" a="328.18" fwhm="0.000358" res="723047.1" algo="FTMS"/>
<pk mz="260.040331" i="7725559.0" sn="74.00" a="3126.14" fwhm="0.000421" res="617780.6" algo="FTMS"/>
<pk mz="261.052623" i="56163412.0" sn="551.80" a="24570.36" fwhm="0.000430" res="607369.4" algo="FTMS"/>
<pk mz="261.080097" i="2458197.0" sn="21.72" a="836.20" fwhm="0.000396" res="658556.7" algo="FTMS"/>
<pk mz="261.089064" i="1041493.8" sn="7.74" a="319.87" fwhm="0.000410" res="637497.1" algo="FTMS"/>
<pk mz="261.097999" i="1194838.5" sn="9.26" a="292.38" fwhm="0.000344" res="759235.4" algo="FTMS"/>
<pk mz="261.134294" i="1047321.6" sn="7.80" a="325.71" fwhm="0.000408" res="640816.8" algo="FTMS"/>
<pk mz="262.047600" i="15195303.0" sn="147.44" a="8127.17" fwhm="0.000509" res="514754.4" algo="FTMS"/>
<pk mz="262.051618" i="63114408.0" sn="620.41" a="29112.91" fwhm="0.000454" res="576789.3" algo="FTMS"/>
<pk mz="262.055783" i="3729517824.0" z="-1" sn="36808.23" a="1613318.75" fwhm="0.000430" res="609953.7" algo="FTMS" component_name="B" deconvoluted_molecular_mass="262.055985" deconvoluted_isotopic_mass="262.055999"/>
<pk mz="262.059912" i="35450024.0" sn="347.36" a="15887.70" fwhm="0.000439" res="596820.9" algo="FTMS"/>
<pk mz="262.092362" i="2238890.3" sn="19.56" a="765.66" fwhm="0.000413" res="634335.0" algo="FTMS"/>
<pk mz="263.019727" i="1740019.5" sn="14.63" a="688.89" fwhm="0.000458" res="574621.6" algo="FTMS"/>
<pk mz="263.044012" i="22164726.0" sn="216.23" a="9666.05" fwhm="0.000436" res="603357.8" algo="FTMS"/>
<pk mz="263.050863" i="2658550.0" sn="23.70" a="1115.20" fwhm="0.000448" res="587435.0" algo="FTMS"/>
<pk mz="263.054839" i="2351094.3" sn="20.67" a="867.73" fwhm="0.000460" res="572055.5" algo="FTMS"/>
<pk mz="263.059292" i="226929904.0" z="-1" sn="2237.28" a="96834.42" fwhm="0.000434" res="606782.9" algo="FTMS" component_name="B" deconvoluted_molecular_mass="262.055985" deconvoluted_isotopic_mass="263.059509"/>
<pk mz="263.740220" i="1021513.6" sn="7.54" a="627.47" fwhm="0.000796" res="331143.3" algo="FTMS"/>
<pk mz="264.035264" i="1732671.0" sn="14.56" a="602.53" fwhm="0.000413" res="639509.3" algo="FTMS"/>
<pk mz="264.047320" i="2176447.8" sn="18.94" a="827.70" fwhm="0.000431" res="612050.6" algo="FTMS"/>
<pk mz="264.060242" i="39062848.0" z="-1" sn="383.01" a="17379.40" fwhm="0.000439" res="602150.9" algo="FTMS" component_name="B" deconvoluted_molecular_mass="262.055985" deconvoluted_isotopic_mass="264.060460"/>
<pk mz="264.062700" i="5580097.0" sn="52.54" a="2263.57" fwhm="0.000422" res="625143.7" algo="FTMS"/>
<pk mz="264.071638" i="1556417.6" sn="12.82" a="519.80" fwhm="0.000394" res="669892.9" algo="FTMS"/>
<pk mz="264.144386" i="3062854.8" sn="27.69" a="1085.43" fwhm="0.000406" res="650344.0" algo="FTMS"/>
<pk mz="264.160481" i="1083335.9" sn="8.15" a="242.71" fwhm="0.000368" res="718263.2" algo="FTMS"/>
<pk mz="264.999050" i="1096194.3" sn="8.25" a="289.21" fwhm="0.000407" res="651554.1" algo="FTMS"/>
<pk mz="265.035316" i="1099012.6" sn="8.27" a="316.92" fwhm="0.000376" res="704657.5" algo="FTMS"/>
<pk mz="265.041034" i="6600581.0" sn="62.36" a="2848.87" fwhm="0.000446" res="593746.6" algo="FTMS"/>
<pk mz="265.057836" i="2133382.3" sn="18.44" a="709.76" fwhm="0.000395" res="670342.8" algo="FTMS"/>
<pk mz="265.063562" i="2796678.5" z="-1" sn="24.96" a="1139.17" fwhm="0.000440" res="602711.3" algo="FTMS" component_name="B" deconvoluted_molecular_mass="262.055985" deconvoluted_isotopic_mass="265.063783"/>
<pk mz="265.071746" i="1133575.1" sn="8.61" a="342.85" fwhm="0.000486" res="545195.6" algo="FTMS"/>
<pk mz="265.147870" i="2572684.3" sn="22.76" a="892.02" fwhm="0.000408" res="649122.0" algo="FTMS"/>
<pk mz="266.042051" i="3041734.8" sn="27.37" a="1229.60" fwhm="0.000450" res="591242.7" algo="FTMS"/>
<pk mz="266.050252" i="1104583.3" sn="8.33" a="265.92" fwhm="0.000322" res="825074.3" algo="FTMS"/>
<pk mz="266.050872" i="6180295.5" sn="58.23" a="2652.63" fwhm="0.000448" res="593495.3" algo="FTMS"/>
<pk mz="266.075066" i="4086216.8" sn="37.64" a="1643.73" fwhm="0.000432" res="615301.6" algo="FTMS"/>
<pk mz="266.087324" i="1893833.6" sn="16.09" a="668.39" fwhm="0.000420" res="632869.8" algo="FTMS"/>
<pk mz="266.089477" i="6034889.5" sn="56.80" a="2583.11" fwhm="0.000442" res="601743.7" algo="FTMS"/>
<pk mz="267.014647" i="1465474.9" sn="11.88" a="491.81" fwhm="0.000418" res="638136.8" algo="FTMS"/>
<pk mz="267.051010" i="1404165.1" sn="11.27" a="459.02" fwhm="0.000434" res="615884.9" algo="FTMS"/>
<pk mz="267.073457" i="6047238.5" sn="56.92" a="2659.15" fwhm="0.000448" res="595736.6" algo="FTMS"/>
<pk mz="267.092786" i="1086983.6" sn="8.15" a="303.98" fwhm="0.000398" res="670488.4" algo="FTMS"/>
<pk mz="268.054356" i="7232576.0" sn="68.57" a="3149.45" fwhm="0.000450" res="595171.3" algo="FTMS"/>
<pk mz="268.118846" i="1025859.5" sn="7.55" a="376.22" fwhm="0.000637" res="420781.0" algo="FTMS"/>
<pk mz="268.602074" i="973662.6" sn="7.04" a="387.00" fwhm="0.000540" res="497421.8" algo="FTMS"/>
<pk mz="268.652144" i="992737.4" sn="7.23" a="258.59" fwhm="0.000393" res="684093.6" algo="FTMS"/>
<pk mz="268.993851" i="1278580.1" sn="10.00" a="483.56" fwhm="0.000465" res="578468.5" algo="FTMS"/>
<pk mz="269.030244" i="1425654.1" sn="11.44" a="502.43" fwhm="0.000444" res="606379.6" algo="FTMS"/>
<pk mz="269.057675" i="1359671.6" sn="10.79" a="613.91" fwhm="0.000576" res="467206.2" algo="FTMS"/>
<pk mz="269.066625" i="1680248.1" sn="13.93" a="527.63" fwhm="0.000403" res="667867.1" algo="FTMS"/>
<pk mz="269.103034" i="1756282.1" sn="14.67" a="622.22" fwhm="0.000423" res="635953.4" algo="FTMS"/>
<pk mz="269.131219" i="2773627.5" sn="24.64" a="1056.90" fwhm="0.000420" res="640934.9" algo="FTMS"/>
<pk mz="269.139428" i="1823868.0" sn="15.34" a="636.97" fwhm="0.000438" res="614875.7" algo="FTMS"/>
<pk mz="269.212175" i="1450240.0" sn="11.68" a="600.29" fwhm="0.000471" res="572140.1" algo="FTMS"/>
<pk mz="269.226789" i="1022016.8" sn="7.48" a="370.28" fwhm="0.000511" res="527119.7" algo="FTMS"/>
<pk mz="270.022289" i="8494763.0" sn="80.65" a="3872.26" fwhm="0.000465" res="580421.4" algo="FTMS"/>
<pk mz="270.402210" i="991742.6" sn="7.19" a="211.67" fwhm="0.000387" res="698684.9" algo="FTMS"/>
<pk mz="270.729662" i="989007.3" sn="7.16" a="308.41" fwhm="0.000487" res="555719.9" algo="FTMS"/>
<pk mz="271.045885" i="1268831.3" sn="9.90" a="443.83" fwhm="0.000436" res="621238.4" algo="FTMS"/>
<pk mz="271.064462" i="3034336.3" sn="27.19" a="1469.90" fwhm="0.000519" res="522491.2" algo="FTMS"/>
<pk mz="271.073361" i="2349024.5" sn="20.48" a="933.02" fwhm="0.000460" res="589139.3" algo="FTMS"/>
<pk mz="271.082288" i="2104161.0" sn="18.08" a="902.96" fwhm="0.000476" res="569324.3" algo="FTMS"/>
<pk mz="271.118693" i="2619875.0" sn="23.13" a="1046.38" fwhm="0.000433" res="625890.1" algo="FTMS"/>
<pk mz="271.155110" i="1696228.8" sn="14.08" a="686.02" fwhm="0.000469" res="578415.8" algo="FTMS"/>
<pk mz="271.191479" i="2065382.5" sn="17.70" a="994.82" fwhm="0.000549" res="494230.7" algo="FTMS"/>
<pk mz="271.912755" i="1097674.1" sn="8.22" a="404.41" fwhm="0.000560" res="485888.4" algo="FTMS"/>
<pk mz="272.113911" i="1098260.0" sn="8.23" a="356.03" fwhm="0.000432" res="630473.2" algo="FTMS"/>
<pk mz="273.043679" i="7822144.5" sn="74.07" a="3679.09" fwhm="0.000479" res="569612.6" algo="FTMS"/>
<pk mz="273.052611" i="1024065.1" sn="7.50" a="296.10" fwhm="0.000432" res="632416.7" algo="FTMS"/>
<pk mz="273.061565" i="1115905.6" sn="8.40" a="431.60" fwhm="0.000503" res="542346.7" algo="FTMS"/>
<pk mz="273.080105" i="4650050.5" sn="43.01" a="2506.92" fwhm="0.000553" res="494193.2" algo="FTMS"/>
<pk mz="273.097982" i="3466819.3" sn="31.42" a="1441.15" fwhm="0.000464" res="589161.5" algo="FTMS"/>
<pk mz="273.134320" i="4491589.0" sn="41.46" a="1893.43" fwhm="0.000448" res="609234.7" algo="FTMS"/>
<pk mz="273.170728" i="992838.8" sn="7.17" a="288.46" fwhm="0.000393" res="695105.8" algo="FTMS"/>
<pk mz="273.207116" i="1353800.5" sn="10.69" a="463.41" fwhm="0.000457" res="597274.5" algo="FTMS"/>
<pk mz="274.051515" i="2539888.5" sn="22.25" a="1137.95" fwhm="0.000513" res="533905.7" algo="FTMS"/>
<pk mz="274.055992" i="8589169.0" sn="81.24" a="3949.59" fwhm="0.000467" res="586374.3" algo="FTMS"/>
<pk mz="274.083431" i="2129010.0" sn="18.25" a="828.11" fwhm="0.000467" res="586872.6" algo="FTMS"/>
<pk mz="274.093157" i="2117362.3" sn="18.13" a="828.85" fwhm="0.000459" res="597432.3" algo="FTMS"/>
<pk mz="274.137730" i="1072500.5" sn="7.94" a="277.39" fwhm="0.000369" res="742173.7" algo="FTMS"/>
<pk mz="275.040806" i="983774.8" sn="7.08" a="295.95" fwhm="0.000470" res="584923.8" algo="FTMS"/>
<pk mz="275.050089" i="1925279.3" sn="16.26" a="689.30" fwhm="0.000439" res="626308.5" algo="FTMS"/>
<pk mz="275.059304" i="244346784.0" z="-1" sn="2380.13" a="117134.69" fwhm="0.000475" res="579534.1" algo="FTMS" component_name="N" deconvoluted_molecular_mass="275.059544" deconvoluted_isotopic_mass="275.059541"/>
<pk mz="275.068228" i="5587872.0" sn="51.97" a="2537.67" fwhm="0.000480" res="572624.9" algo="FTMS"/>
<pk mz="275.077234" i="1550624.5" sn="12.60" a="477.38" fwhm="0.000407" res="675411.3" algo="FTMS"/>
<pk mz="275.095838" i="2657185.3" sn="23.40" a="1015.83" fwhm="0.000435" res="632958.1" algo="FTMS"/>
<pk mz="275.096512" i="1407393.4" sn="11.21" a="483.81" fwhm="0.000438" res="628739.3" algo="FTMS"/>
<pk mz="275.113636" i="2260130.3" sn="19.52" a="962.44" fwhm="0.000467" res="588860.1" algo="FTMS"/>
<pk mz="275.150062" i="1471139.9" sn="11.83" a="551.06" fwhm="0.000499" res="551754.6" algo="FTMS"/>
<pk mz="276.062700" i="13389775.0" z="-1" sn="128.05" a="6376.80" fwhm="0.000482" res="573194.8" algo="FTMS" component_name="N" deconvoluted_molecular_mass="275.059544" deconvoluted_isotopic_mass="276.062939"/>
<pk mz="276.071616" i="65818576.0" sn="639.29" a="32345.53" fwhm="0.000483" res="572089.9" algo="FTMS"/>
<pk mz="276.116881" i="1056593.1" sn="7.79" a="467.45" fwhm="0.000608" res="454130.1" algo="FTMS"/>
<pk mz="276.998881" i="994170.8" sn="7.18" a="268.07" fwhm="0.000408" res="678271.4" algo="FTMS"/>
<pk mz="277.023219" i="1413116.0" sn="11.26" a="525.45" fwhm="0.000480" res="576788.7" algo="FTMS"/>
<pk mz="277.035338" i="1546236.5" sn="12.56" a="532.86" fwhm="0.000411" res="673866.5" algo="FTMS"/>
<pk mz="277.059645" i="101560320.0" sn="987.80" a="50416.22" fwhm="0.000486" res="570658.0" algo="FTMS"/>
<pk mz="277.063541" i="3307262.0" sn="29.73" a="1533.22" fwhm="0.000494" res="560350.3" algo="FTMS"/>
<pk mz="277.074949" i="14412798.0" sn="138.02" a="7050.97" fwhm="0.000489" res="566415.3" algo="FTMS"/>
<pk mz="277.111481" i="2380800.3" sn="20.70" a="1046.61" fwhm="0.000507" res="547059.1" algo="FTMS"/>
<pk mz="278.050876" i="8223789.5" sn="77.34" a="3837.46" fwhm="0.000483" res="575467.1" algo="FTMS"/>
<pk mz="278.063022" i="9546798.0" sn="90.19" a="4568.41" fwhm="0.000483" res="576267.6" algo="FTMS"/>
<pk mz="278.078235" i="1180974.6" sn="8.96" a="369.00" fwhm="0.000428" res="650299.8" algo="FTMS"/>
<pk mz="278.087222" i="1272623.0" sn="9.85" a="503.42" fwhm="0.000505" res="550730.5" algo="FTMS"/>
<pk mz="278.123664" i="3645232.8" sn="32.89" a="1604.51" fwhm="0.000483" res="575408.9" algo="FTMS"/>
<pk mz="279.014612" i="2424668.8" sn="21.04" a="990.30" fwhm="0.000472" res="590601.7" algo="FTMS"/>
<pk mz="279.038912" i="4561502.0" sn="41.78" a="2151.18" fwhm="0.000508" res="549504.6" algo="FTMS"/>
<pk mz="279.056694" i="28788830.0" sn="277.02" a="14423.37" fwhm="0.000497" res="561060.9" algo="FTMS"/>
<pk mz="279.063169" i="2841951.0" sn="25.09" a="1343.17" fwhm="0.000511" res="545796.9" algo="FTMS"/>
<pk mz="279.090621" i="9315424.0" sn="87.94" a="4669.84" fwhm="0.000504" res="554097.1" algo="FTMS"/>
<pk mz="279.100408" i="1034720.9" sn="7.54" a="291.98" fwhm="0.000407" res="685242.5" algo="FTMS"/>
<pk mz="279.127133" i="4168290.3" sn="37.97" a="1815.28" fwhm="0.000478" res="583472.5" algo="FTMS"/>
<pk mz="279.163570" i="1106020.1" sn="8.23" a="370.36" fwhm="0.000435" res="642335.6" algo="FTMS"/>
<pk mz="280.009832" i="999951.1" sn="7.20" a="299.39" fwhm="0.000431" res="650336.9" algo="FTMS"/>
<pk mz="280.022064" i="5470863.5" sn="50.61" a="2587.97" fwhm="0.000491" res="569997.1" algo="FTMS"/>
<pk mz="280.057048" i="1659921.5" sn="13.61" a="781.75" fwhm="0.000548" res="511267.7" algo="FTMS"/>
<pk mz="280.066531" i="160739472.0" z="-1" sn="1558.19" a="81743.63" fwhm="0.000492" res="569311.6" algo="FTMS" component_name="S" deconvoluted_molecular_mass="280.066527" deconvoluted_isotopic_mass="280.066777"/>
<pk mz="280.102956" i="2207892.0" sn="18.93" a="860.40" fwhm="0.000461" res="607703.0" algo="FTMS"/>
<pk mz="281.030209" i="1592132.9" sn="12.95" a="541.87" fwhm="0.000421" res="667796.8" algo="FTMS"/>
<pk mz="281.035967" i="1638853.1" sn="13.40" a="609.84" fwhm="0.000458" res="614043.5" algo="FTMS"/>
<pk mz="281.052781" i="1484358.1" sn="11.90" a="625.75" fwhm="0.000498" res="564099.1" algo="FTMS"/>
<pk mz="281.066618" i="3671750.8" sn="33.14" a="1761.00" fwhm="0.000508" res="552958.8" algo="FTMS"/>
<pk mz="281.069874" i="10899655.0" z="-1" sn="103.32" a="5661.53" fwhm="0.000525" res="535182.9" algo="FTMS" component_name="S" deconvoluted_molecular_mass="280.066527" deconvoluted_isotopic_mass="281.070122"/>
<pk mz="281.142797" i="110366920.0" z="-1" sn="1069.10" a="55454.07" fwhm="0.000496" res="566407.9" algo="FTMS" component_name="Y" deconvoluted_molecular_mass="281.143043" deconvoluted_isotopic_mass="281.143045"/>
<pk mz="281.147574" i="1247563.3" sn="9.61" a="362.98" fwhm="0.000431" res="652853.4" algo="FTMS"/>
<pk mz="281.403666" i="998489.1" sn="7.19" a="419.14" fwhm="0.000578" res="486947.4" algo="FTMS"/>
<pk mz="282.019097" i="1608699.4" sn="13.11" a="592.83" fwhm="0.000473" res="595606.8" algo="FTMS"/>
<pk mz="282.070007" i="12604670.0" z="-1" sn="119.88" a="6310.72" fwhm="0.000508" res="554735.8" algo="FTMS" component_name="S" deconvoluted_molecular_mass="280.066527" deconvoluted_isotopic_mass="282.070257"/>
<pk mz="282.070723" i="2600958.3" sn="22.75" a="1075.43" fwhm="0.000505" res="558522.9" algo="FTMS"/>
<pk mz="282.084348" i="2259327.0" sn="19.34" a="1131.02" fwhm="0.000569" res="495567.9" algo="FTMS"/>
<pk mz="282.142121" i="1032706.3" sn="7.49" a="373.22" fwhm="0.000504" res="559473.8" algo="FTMS"/>
<pk mz="282.146118" i="12577027.0" z="-1" sn="119.08" a="6327.93" fwhm="0.000506" res="557458.0" algo="FTMS" component_name="Y" deconvoluted_molecular_mass="281.143043" deconvoluted_isotopic_mass="282.146368"/>
<pk mz="283.009478" i="1444276.8" sn="11.46" a="570.93" fwhm="0.000472" res="599318.5" algo="FTMS"/>
<pk mz="283.045890" i="1357814.9" sn="10.63" a="590.55" fwhm="0.000660" res="428688.1" algo="FTMS"/>
<pk mz="283.068395" i="1246840.3" sn="9.56" a="519.82" fwhm="0.000548" res="516177.8" algo="FTMS"/>
<pk mz="283.073364" i="1918264.5" z="-1" sn="16.05" a="769.54" fwhm="0.000488" res="579671.3" algo="FTMS" component_name="S" deconvoluted_molecular_mass="280.066527" deconvoluted_isotopic_mass="283.073616"/>
<pk mz="283.082233" i="2431801.0" sn="21.01" a="1049.82" fwhm="0.000493" res="573831.7" algo="FTMS"/>
<pk mz="283.118728" i="1278523.3" sn="9.86" a="561.52" fwhm="0.000537" res="527599.9" algo="FTMS"/>
<pk mz="283.137249" i="1081212.4" sn="7.95" a="366.87" fwhm="0.000482" res="587885.4" algo="FTMS"/>
<pk mz="283.138558" i="4517692.5" sn="41.17" a="2078.98" fwhm="0.000498" res="568745.6" algo="FTMS"/>
<pk mz="283.146971" i="985532.9" sn="7.03" a="247.49" fwhm="0.000403" res="703000.9" algo="FTMS"/>
<pk mz="283.149504" i="1014845.1" z="-1" sn="7.31" a="305.77" fwhm="0.000471" res="601000.3" algo="FTMS" component_name="Y" deconvoluted_molecular_mass="281.143043" deconvoluted_isotopic_mass="283.149756"/>
<pk mz="283.191439" i="1975615.6" sn="16.60" a="727.16" fwhm="0.000437" res="648075.0" algo="FTMS"/>
<pk mz="283.227837" i="1233345.8" sn="9.42" a="386.78" fwhm="0.000454" res="623920.0" algo="FTMS"/>
<pk mz="283.551095" i="985941.4" sn="7.03" a="292.56" fwhm="0.000510" res="555896.0" algo="FTMS"/>
<pk mz="284.037860" i="1037043.6" sn="7.53" a="299.98" fwhm="0.000444" res="640285.3" algo="FTMS"/>
<pk mz="284.049352" i="1227764.4" sn="9.37" a="480.38" fwhm="0.000493" res="576596.0" algo="FTMS"/>
<pk mz="285.061565" i="4385206.0" sn="39.89" a="2061.09" fwhm="0.000488" res="584193.5" algo="FTMS"/>
<pk mz="285.080188" i="1710903.3" sn="14.04" a="640.22" fwhm="0.000483" res="589687.2" algo="FTMS"/>
<pk mz="285.097945" i="2545592.5" sn="22.11" a="1192.20" fwhm="0.000505" res="564147.6" algo="FTMS"/>
<pk mz="285.126095" i="8398266.0" sn="78.69" a="4161.85" fwhm="0.000507" res="561834.8" algo="FTMS"/>
<pk mz="285.134318" i="2376634.8" sn="20.48" a="1022.39" fwhm="0.000496" res="575400.2" algo="FTMS"/>
<pk mz="285.170679" i="1450173.4" sn="11.52" a="491.21" fwhm="0.000428" res="665605.5" algo="FTMS"/>
<pk mz="285.207119" i="2863551.8" sn="25.18" a="1296.80" fwhm="0.000500" res="569845.6" algo="FTMS"/>
<pk mz="285.720708" i="1118947.0" sn="8.32" a="422.54" fwhm="0.000499" res="572492.9" algo="FTMS"/>
<pk mz="286.064872" i="992955.2" sn="7.10" a="509.73" fwhm="0.000729" res="392487.0" algo="FTMS"/>
<pk mz="287.031889" i="3093058.0" sn="27.28" a="1494.70" fwhm="0.000530" res="541655.5" algo="FTMS"/>
<pk mz="287.040781" i="1096450.8" sn="8.06" a="389.67" fwhm="0.000506" res="567609.3" algo="FTMS"/>
<pk mz="287.059351" i="6134852.0" sn="56.56" a="2875.22" fwhm="0.000495" res="579863.8" algo="FTMS"/>
<pk mz="287.077146" i="1175621.5" sn="8.83" a="374.80" fwhm="0.000424" res="676551.0" algo="FTMS"/>
<pk mz="287.113583" i="3993160.3" sn="35.95" a="1914.06" fwhm="0.000526" res="546258.1" algo="FTMS"/>
<pk mz="287.149987" i="3280971.0" sn="29.09" a="1406.30" fwhm="0.000475" res="604177.0" algo="FTMS"/>
<pk mz="287.186426" i="1388109.9" sn="10.87" a="540.26" fwhm="0.000474" res="606368.9" algo="FTMS"/>
<pk mz="287.222806" i="1670352.6" sn="13.59" a="657.98" fwhm="0.000491" res="585056.0" algo="FTMS"/>
<pk mz="287.988362" i="1500556.8" sn="11.95" a="622.89" fwhm="0.000508" res="567284.2" algo="FTMS"/>
<pk mz="288.026442" i="2888847.8" sn="25.32" a="1336.94" fwhm="0.000522" res="551281.1" algo="FTMS"/>
<pk mz="288.035282" i="1649808.5" sn="13.39" a="631.53" fwhm="0.000465" res="619286.5" algo="FTMS"/>
<pk mz="288.071645" i="3386515.5" sn="30.11" a="1594.01" fwhm="0.000523" res="550530.5" algo="FTMS"/>
<pk mz="288.108850" i="1114902.5" sn="8.24" a="527.09" fwhm="0.000623" res="462228.9" algo="FTMS"/>
<pk mz="288.939059" i="1098843.6" sn="8.09" a="404.63" fwhm="0.000472" res="611541.9" algo="FTMS"/>
<pk mz="288.987187" i="1281119.8" sn="9.84" a="534.66" fwhm="0.000517" res="559458.0" algo="FTMS"/>
<pk mz="289.029834" i="1013923.4" sn="7.27" a="388.67" fwhm="0.000500" res="577681.1" algo="FTMS"/>
<pk mz="289.038609" i="2976484.3" sn="26.16" a="1431.55" fwhm="0.000506" res="570711.0" algo="FTMS"/>
<pk mz="289.056425" i="1186149.8" sn="8.93" a="401.42" fwhm="0.000462" res="626060.2" algo="FTMS"/>
<pk mz="289.074984" i="95720168.0" sn="918.84" a="51344.95" fwhm="0.000526" res="549650.5" algo="FTMS"/>
<pk mz="289.083905" i="14392040.0" sn="136.04" a="7926.44" fwhm="0.000542" res="533567.9" algo="FTMS"/>
<pk mz="289.092875" i="2032616.9" sn="17.07" a="813.51" fwhm="0.000490" res="589476.9" algo="FTMS"/>
<pk mz="289.111490" i="10501867.0" sn="98.59" a="5873.52" fwhm="0.000549" res="526672.0" algo="FTMS"/>
<pk mz="289.121157" i="3551467.3" sn="31.69" a="1622.10" fwhm="0.000510" res="566439.2" algo="FTMS"/>
<pk mz="289.129222" i="2661612.0" sn="23.13" a="1214.96" fwhm="0.000529" res="546525.1" algo="FTMS"/>
<pk mz="289.165625" i="1372015.3" sn="10.72" a="553.73" fwhm="0.000530" res="545093.9" algo="FTMS"/>
<pk mz="289.932690" i="1043507.6" sn="7.55" a="406.86" fwhm="0.000584" res="496265.3" algo="FTMS"/>
<pk mz="290.078342" i="7750465.0" sn="72.11" a="4052.68" fwhm="0.000528" res="549468.0" algo="FTMS"/>
<pk mz="290.087269" i="3199809.8" sn="28.31" a="1400.32" fwhm="0.000482" res="601731.9" algo="FTMS"/>
<pk mz="290.114740" i="1201860.3" sn="9.08" a="407.47" fwhm="0.000471" res="615618.4" algo="FTMS"/>
<pk mz="290.124441" i="1067525.3" sn="7.78" a="383.07" fwhm="0.000499" res="581953.9" algo="FTMS"/>
<pk mz="290.143145" i="1299015.0" sn="10.01" a="434.96" fwhm="0.000427" res="679962.9" algo="FTMS"/>
<pk mz="291.014604" i="1148825.9" sn="8.57" a="425.43" fwhm="0.000545" res="533814.9" algo="FTMS"/>
<pk mz="291.038881" i="4801948.0" sn="43.73" a="2416.09" fwhm="0.000529" res="549811.1" algo="FTMS"/>
<pk mz="291.050999" i="1368605.4" sn="10.68" a="553.99" fwhm="0.000509" res="572238.2" algo="FTMS"/>
<pk mz="291.054246" i="17912734.0" sn="169.92" a="9581.86" fwhm="0.000538" res="540676.2" algo="FTMS"/>
<pk mz="291.079145" i="1101984.1" sn="8.11" a="391.82" fwhm="0.000487" res="598032.1" algo="FTMS"/>
<pk mz="291.090658" i="5725089.5" sn="52.61" a="3073.05" fwhm="0.000528" res="550958.3" algo="FTMS"/>
<pk mz="291.209567" i="1295277.0" sn="9.97" a="461.93" fwhm="0.000495" res="588499.4" algo="FTMS"/>
<pk mz="292.046268" i="1239681.5" sn="9.40" a="501.09" fwhm="0.000564" res="517803.7" algo="FTMS"/>
<pk mz="292.057544" i="1058050.6" sn="7.66" a="394.99" fwhm="0.000484" res="603186.7" algo="FTMS"/>
<pk mz="292.066542" i="6109699.5" sn="56.07" a="3165.79" fwhm="0.000546" res="534700.1" algo="FTMS"/>
<pk mz="292.094002" i="4841990.5" sn="43.92" a="2355.17" fwhm="0.000521" res="561148.5" algo="FTMS"/>
<pk mz="292.102983" i="2012807.4" sn="16.81" a="1024.89" fwhm="0.000581" res="502784.0" algo="FTMS"/>
<pk mz="292.103753" i="2753287.5" sn="23.90" a="1266.81" fwhm="0.000518" res="563536.7" algo="FTMS"/>
<pk mz="293.030300" i="1333610.0" sn="10.30" a="553.59" fwhm="0.000500" res="585919.4" algo="FTMS"/>
<pk mz="293.035963" i="1704298.6" sn="13.85" a="633.02" fwhm="0.000453" res="646721.2" algo="FTMS"/>
<pk mz="293.069873" i="31622254.0" sn="300.55" a="17471.49" fwhm="0.000543" res="539236.5" algo="FTMS"/>
<pk mz="293.078816" i="9130095.0" sn="85.01" a="4935.26" fwhm="0.000539" res="543926.3" algo="FTMS"/>
<pk mz="293.106289" i="5035122.0" sn="45.77" a="2676.36" fwhm="0.000562" res="521422.3" algo="FTMS"/>
<pk mz="293.142762" i="35845240.0" sn="341.01" a="20217.25" fwhm="0.000547" res="536009.6" algo="FTMS"/>
<pk mz="293.175795" i="13362298.0" sn="125.56" a="7182.84" fwhm="0.000540" res="543290.9" algo="FTMS"/>
<pk mz="293.179181" i="2622842.3" sn="22.65" a="1355.67" fwhm="0.000572" res="512475.1" algo="FTMS"/>
<pk mz="293.188929" i="1373051.3" sn="10.67" a="469.55" fwhm="0.000458" res="640476.5" algo="FTMS"/>
<pk mz="294.071638" i="5813470.0" sn="53.22" a="3012.34" fwhm="0.000554" res="530860.5" algo="FTMS"/>
<pk mz="294.073279" i="2077150.4" sn="17.42" a="914.35" fwhm="0.000558" res="527199.5" algo="FTMS"/>
<pk mz="294.076758" i="4885215.0" sn="44.33" a="3061.21" fwhm="0.000664" res="442871.0" algo="FTMS"/>
<pk mz="294.082102" i="593228992.0" z="-1" sn="5682.32" a="317347.59" fwhm="0.000538" res="547013.7" algo="FTMS" component_name="F" deconvoluted_molecular_mass="294.082369" deconvoluted_isotopic_mass="294.082374"/>
<pk mz="294.118642" i="1064803.6" sn="7.72" a="307.08" fwhm="0.000443" res="663211.7" algo="FTMS"/>
<pk mz="294.146177" i="5356775.0" sn="48.85" a="2792.20" fwhm="0.000537" res="548098.5" algo="FTMS"/>
<pk mz="294.179152" i="3007210.5" sn="26.33" a="1529.67" fwhm="0.000522" res="563648.0" algo="FTMS"/>
<pk mz="295.009476" i="1614411.9" sn="12.98" a="659.32" fwhm="0.000495" res="596232.2" algo="FTMS"/>
<pk mz="295.045888" i="1882192.3" sn="15.55" a="849.97" fwhm="0.000524" res="563263.9" algo="FTMS"/>
<pk mz="295.082271" i="1784148.6" sn="14.61" a="737.14" fwhm="0.000492" res="599616.3" algo="FTMS"/>
<pk mz="295.085558" i="37299540.0" z="-1" sn="354.95" a="21192.56" fwhm="0.000551" res="535608.9" algo="FTMS" component_name="F" deconvoluted_molecular_mass="294.082369" deconvoluted_isotopic_mass="295.085832"/>
<pk mz="295.088488" i="1098069.4" sn="8.04" a="361.17" fwhm="0.000478" res="617275.3" algo="FTMS"/>
<pk mz="295.122068" i="7387481.5" sn="68.31" a="4017.31" fwhm="0.000557" res="529391.4" algo="FTMS"/>
<pk mz="295.131732" i="1037402.6" sn="7.46" a="390.51" fwhm="0.000531" res="555508.5" algo="FTMS"/>
<pk mz="295.138588" i="1498203.4" sn="11.87" a="532.45" fwhm="0.000466" res="633318.7" algo="FTMS"/>
<pk mz="295.158456" i="14959966.0" sn="140.87" a="8244.29" fwhm="0.000546" res="540533.8" algo="FTMS"/>
<pk mz="296.086449" i="7739855.5" z="-1" sn="71.68" a="4116.64" fwhm="0.000542" res="545800.9" algo="FTMS" component_name="F" deconvoluted_molecular_mass="294.082369" deconvoluted_isotopic_mass="296.086724"/>
<pk mz="296.088919" i="1354575.9" sn="10.49" a="565.21" fwhm="0.000557" res="531727.7" algo="FTMS"/>
<pk mz="296.125508" i="1212116.5" sn="9.13" a="491.03" fwhm="0.000524" res="564628.8" algo="FTMS"/>
<pk mz="296.161851" i="2397145.0" sn="20.48" a="1256.60" fwhm="0.000591" res="501306.3" algo="FTMS"/>
<pk mz="297.025245" i="1824327.1" sn="14.93" a="860.89" fwhm="0.000560" res="530104.7" algo="FTMS"/>
<pk mz="297.029290" i="1191495.8" sn="8.89" a="515.05" fwhm="0.000557" res="532824.7" algo="FTMS"/>
<pk mz="297.056750" i="2785099.3" sn="24.09" a="1275.89" fwhm="0.000511" res="581833.8" algo="FTMS"/>
<pk mz="297.061592" i="1707083.9" sn="13.81" a="666.48" fwhm="0.000483" res="615117.5" algo="FTMS"/>
<pk mz="297.076795" i="4744270.0" sn="42.78" a="2429.37" fwhm="0.000547" res="542975.4" algo="FTMS"/>
<pk mz="297.097953" i="1833552.6" z="-1" sn="15.01" a="856.58" fwhm="0.000539" res="551087.4" algo="FTMS" component_name="F" deconvoluted_molecular_mass="294.082369" deconvoluted_isotopic_mass="297.098231"/>
<pk mz="297.152932" i="68040280.0" sn="646.58" a="38501.60" fwhm="0.000552" res="537985.6" algo="FTMS"/>
<pk mz="297.207098" i="1140446.9" sn="8.40" a="409.58" fwhm="0.000552" res="538539.4" algo="FTMS"/>
<pk mz="297.243522" i="1417443.6" sn="11.04" a="537.21" fwhm="0.000479" res="620500.6" algo="FTMS"/>
<pk mz="298.032634" i="28948172.0" sn="273.67" a="16689.93" fwhm="0.000568" res="524446.9" algo="FTMS"/>
<pk mz="298.155663" i="1736413.0" sn="14.09" a="410.53" fwhm="0.000324" res="919271.9" algo="FTMS"/>
<pk mz="298.156338" i="10707677.0" sn="99.66" a="5779.94" fwhm="0.000548" res="543860.7" algo="FTMS"/>
<pk mz="299.036020" i="1830486.1" sn="14.98" a="740.02" fwhm="0.000501" res="596401.0" algo="FTMS"/>
<pk mz="299.040876" i="1473622.8" sn="11.58" a="603.58" fwhm="0.000516" res="579278.3" algo="FTMS"/>
<pk mz="299.053811" i="1167320.5" sn="8.66" a="383.35" fwhm="0.000511" res="585510.9" algo="FTMS"/>
<pk mz="299.077227" i="3422299.8" sn="30.17" a="1792.17" fwhm="0.000572" res="522500.8" algo="FTMS"/>
<pk mz="299.113604" i="2685281.0" sn="23.14" a="1195.34" fwhm="0.000507" res="589805.7" algo="FTMS"/>
<pk mz="299.124744" i="1258466.5" sn="9.53" a="472.91" fwhm="0.000514" res="582004.6" algo="FTMS"/>
<pk mz="299.148767" i="2775397.8" sn="24.00" a="1462.22" fwhm="0.000574" res="521612.9" algo="FTMS"/>
<pk mz="299.150033" i="2482278.0" sn="21.20" a="1211.81" fwhm="0.000549" res="545360.0" algo="FTMS"/>
<pk mz="299.186408" i="1937771.1" sn="16.01" a="857.07" fwhm="0.000531" res="563746.4" algo="FTMS"/>
<pk mz="299.222838" i="1632368.3" sn="13.09" a="666.60" fwhm="0.000495" res="604438.1" algo="FTMS"/>
<pk mz="299.650579" i="1007660.8" sn="7.13" a="601.93" fwhm="0.000798" res="375275.2" algo="FTMS"/>
<pk mz="300.029701" i="8448995.0" sn="78.12" a="4593.48" fwhm="0.000558" res="537735.3" algo="FTMS"/>
<pk mz="300.035304" i="1624292.0" sn="13.01" a="735.68" fwhm="0.000570" res="526086.1" algo="FTMS"/>
<pk mz="300.099177" i="1013229.2" sn="7.18" a="455.10" fwhm="0.000682" res="440126.4" algo="FTMS"/>
<pk mz="301.038574" i="61945976.0" sn="588.44" a="36121.50" fwhm="0.000571" res="527504.8" algo="FTMS"/>
<pk mz="301.056485" i="999545.8" sn="7.05" a="281.96" fwhm="0.000424" res="709865.8" algo="FTMS"/>
<pk mz="301.074948" i="1340668.5" sn="10.31" a="518.54" fwhm="0.000486" res="618955.4" algo="FTMS"/>
<pk mz="301.092913" i="2348159.3" sn="19.92" a="1110.20" fwhm="0.000541" res="556455.0" algo="FTMS"/>
<pk mz="301.129255" i="3619460.5" sn="32.04" a="1879.12" fwhm="0.000572" res="526269.3" algo="FTMS"/>
<pk mz="301.165681" i="2065290.1" sn="17.22" a="1029.32" fwhm="0.000587" res="513091.3" algo="FTMS"/>
<pk mz="301.201995" i="2213007.5" sn="18.63" a="996.25" fwhm="0.000539" res="559056.3" algo="FTMS"/>
<pk mz="302.041968" i="5001487.0" sn="45.01" a="2682.12" fwhm="0.000575" res="525166.9" algo="FTMS"/>
<pk mz="302.066142" i="10336531.0" sn="95.67" a="5826.99" fwhm="0.000573" res="527149.5" algo="FTMS"/>
<pk mz="302.078370" i="3017492.5" sn="26.18" a="1443.68" fwhm="0.000539" res="560024.6" algo="FTMS"/>
<pk mz="302.135748" i="1139869.3" sn="8.35" a="448.08" fwhm="0.000526" res="574190.7" algo="FTMS"/>
<pk mz="302.402232" i="1051846.4" sn="7.51" a="595.05" fwhm="0.000762" res="396624.0" algo="FTMS"/>
<pk mz="302.794546" i="1032643.6" sn="7.33" a="536.44" fwhm="0.000770" res="393385.4" algo="FTMS"/>
<pk mz="303.042797" i="1395178.6" sn="10.77" a="768.02" fwhm="0.000709" res="427282.9" algo="FTMS"/>
<pk mz="303.050114" i="3337131.8" sn="29.21" a="1800.17" fwhm="0.000577" res="525563.7" algo="FTMS"/>
<pk mz="303.054232" i="2834860.5" sn="24.44" a="1345.07" fwhm="0.000541" res="560109.7" algo="FTMS"/>
<pk mz="303.069558" i="1235374.9" sn="9.26" a="534.62" fwhm="0.000554" res="547409.6" algo="FTMS"/>
<pk mz="303.090616" i="3476402.3" sn="30.53" a="1720.17" fwhm="0.000539" res="562425.7" algo="FTMS"/>
<pk mz="303.099601" i="6450611.5" sn="58.77" a="3675.29" fwhm="0.000583" res="520104.5" algo="FTMS"/>
<pk mz="303.108539" i="2766517.0" sn="23.79" a="1264.87" fwhm="0.000520" res="583236.3" algo="FTMS"/>
<pk mz="303.127003" i="1248056.0" sn="9.38" a="407.19" fwhm="0.000447" res="678719.2" algo="FTMS"/>
<pk mz="303.144975" i="2113978.8" sn="17.60" a="1070.45" fwhm="0.000544" res="556789.2" algo="FTMS"/>
<pk mz="303.181324" i="1200320.5" sn="8.92" a="482.13" fwhm="0.000533" res="568776.3" algo="FTMS"/>
<pk mz="303.217626" i="1666758.4" sn="13.35" a="770.99" fwhm="0.000575" res="527772.6" algo="FTMS"/>
<pk mz="304.063205" i="3948110.0" sn="35.01" a="2019.23" fwhm="0.000552" res="551066.5" algo="FTMS"/>
<pk mz="304.093994" i="1057363.0" sn="7.56" a="270.23" fwhm="0.000414" res="733963.7" algo="FTMS"/>
<pk mz="305.030242" i="1909740.8" sn="15.66" a="844.85" fwhm="0.000534" res="570811.3" algo="FTMS"/>
<pk mz="305.042480" i="4469487.0" sn="39.96" a="2364.22" fwhm="0.000572" res="533068.8" algo="FTMS"/>
<pk mz="305.047133" i="1346159.6" sn="10.30" a="639.44" fwhm="0.000602" res="506786.3" algo="FTMS"/>
<pk mz="305.054480" i="1033968.8" sn="7.34" a="413.86" fwhm="0.000602" res="506839.8" algo="FTMS"/>
<pk mz="305.066676" i="1443058.9" sn="11.22" a="532.65" fwhm="0.000474" res="644260.4" algo="FTMS"/>
<pk mz="305.069890" i="12092147.0" sn="112.33" a="7035.97" fwhm="0.000591" res="515961.2" algo="FTMS"/>
<pk mz="305.077829" i="1164020.8" sn="8.58" a="463.48" fwhm="0.000569" res="536032.9" algo="FTMS"/>
<pk mz="305.087885" i="1190902.4" sn="8.83" a="461.80" fwhm="0.000513" res="595054.7" algo="FTMS"/>
<pk mz="305.106347" i="1977337.5" sn="16.30" a="874.97" fwhm="0.000541" res="563902.2" algo="FTMS"/>
<pk mz="305.152393" i="1011073.1" sn="7.12" a="384.42" fwhm="0.000513" res="594359.0" algo="FTMS"/>
<pk mz="305.188838" i="2195463.3" sn="18.37" a="990.99" fwhm="0.000525" res="581814.9" algo="FTMS"/>
<pk mz="305.998989" i="4279696.0" sn="38.16" a="2367.56" fwhm="0.000581" res="526878.7" algo="FTMS"/>
<pk mz="306.045780" i="2862743.8" sn="24.70" a="1467.50" fwhm="0.000591" res="517676.1" algo="FTMS"/>
<pk mz="306.073253" i="1026204.4" sn="7.27" a="298.83" fwhm="0.000437" res="699807.2" algo="FTMS"/>
<pk mz="306.109662" i="2716834.5" sn="23.32" a="1339.75" fwhm="0.000567" res="539621.5" algo="FTMS"/>
<pk mz="306.879831" i="1130919.3" sn="8.26" a="467.46" fwhm="0.000538" res="570004.2" algo="FTMS"/>
<pk mz="307.009500" i="1550653.8" sn="12.24" a="615.36" fwhm="0.000516" res="595030.8" algo="FTMS"/>
<pk mz="307.040338" i="4448835.0" sn="39.76" a="2529.27" fwhm="0.000586" res="523723.0" algo="FTMS"/>
<pk mz="307.045869" i="1965636.1" sn="16.18" a="1143.09" fwhm="0.000689" res="445727.7" algo="FTMS"/>
<pk mz="307.049146" i="4343364.5" sn="38.76" a="2419.00" fwhm="0.000592" res="518352.0" algo="FTMS"/>
<pk mz="307.082163" i="1157578.4" sn="8.51" a="551.30" fwhm="0.000595" res="516352.3" algo="FTMS"/>
<pk mz="307.085521" i="6365259.0" sn="57.96" a="3534.48" fwhm="0.000577" res="532084.0" algo="FTMS"/>
<pk mz="307.095298" i="1585228.8" sn="12.57" a="667.26" fwhm="0.000508" res="604936.5" algo="FTMS"/>
<pk mz="307.122010" i="5717585.5" sn="51.81" a="3325.13" fwhm="0.000608" res="504823.0" algo="FTMS"/>
<pk mz="307.158403" i="1433943.8" sn="11.08" a="625.59" fwhm="0.000562" res="546498.1" algo="FTMS"/>
<pk mz="307.191344" i="1334557.5" sn="10.14" a="785.97" fwhm="0.000752" res="408708.4" algo="FTMS"/>
<pk mz="307.975021" i="1058919.6" sn="7.54" a="396.94" fwhm="0.000627" res="491094.1" algo="FTMS"/>
<pk mz="307.996016" i="1135595.4" sn="8.26" a="602.52" fwhm="0.000686" res="449277.5" algo="FTMS"/>
<pk mz="308.041303" i="1018099.5" sn="7.15" a="439.71" fwhm="0.000593" res="519816.2" algo="FTMS"/>
<pk mz="308.097849" i="3755773.5" sn="33.02" a="2100.26" fwhm="0.000592" res="520145.7" algo="FTMS"/>
<pk mz="309.025205" i="1882020.5" sn="15.31" a="906.06" fwhm="0.000579" res="533391.2" algo="FTMS"/>
<pk mz="309.061552" i="2709931.0" sn="23.13" a="1533.48" fwhm="0.000627" res="492804.9" algo="FTMS"/>
<pk mz="309.064758" i="3284395.8" sn="28.56" a="1642.83" fwhm="0.000558" res="554163.5" algo="FTMS"/>
<pk mz="309.097951" i="1618353.8" sn="12.82" a="703.00" fwhm="0.000540" res="572449.5" algo="FTMS"/>
<pk mz="309.101227" i="1803186.4" sn="14.57" a="1011.93" fwhm="0.000613" res="504171.0" algo="FTMS"/>
<pk mz="309.110990" i="1301300.1" sn="9.82" a="442.93" fwhm="0.000492" res="627949.9" algo="FTMS"/>
<pk mz="309.137718" i="8133049.0" sn="74.37" a="4799.77" fwhm="0.000594" res="520181.8" algo="FTMS"/>
<pk mz="309.152937" i="1721531.8" sn="13.79" a="754.03" fwhm="0.000536" res="576798.2" algo="FTMS"/>
<pk mz="309.170805" i="1076927.0" sn="7.70" a="361.00" fwhm="0.000574" res="538342.3" algo="FTMS"/>
<pk mz="309.174086" i="1689407.6" sn="13.49" a="818.53" fwhm="0.000591" res="522988.1" algo="FTMS"/>
<pk mz="309.207200" i="1187525.6" sn="8.75" a="535.69" fwhm="0.000604" res="511547.4" algo="FTMS"/>
<pk mz="309.955961" i="1223631.3" sn="9.09" a="516.43" fwhm="0.000541" res="573356.1" algo="FTMS"/>
<pk mz="310.141067" i="1447921.5" sn="11.21" a="672.03" fwhm="0.000626" res="495047.9" algo="FTMS"/>
<pk mz="311.040776" i="1691418.0" sn="13.51" a="744.28" fwhm="0.000540" res="576445.3" algo="FTMS"/>
<pk mz="311.044936" i="1838362.9" sn="14.90" a="846.42" fwhm="0.000579" res="536752.3" algo="FTMS"/>
<pk mz="311.077193" i="2311713.0" sn="19.37" a="1399.63" fwhm="0.000631" res="493269.2" algo="FTMS"/>
<pk mz="311.113606" i="1891367.9" sn="15.40" a="1170.52" fwhm="0.000722" res="430939.4" algo="FTMS"/>
<pk mz="311.126626" i="1054122.3" sn="7.49" a="366.89" fwhm="0.000505" res="615579.5" algo="FTMS"/>
<pk mz="311.132263" i="1935659.4" sn="15.81" a="774.35" fwhm="0.000494" res="630425.2" algo="FTMS"/>
<pk mz="311.150025" i="2044206.8" sn="16.84" a="1062.12" fwhm="0.000585" res="532016.3" algo="FTMS"/>
<pk mz="311.156835" i="1699632.0" sn="13.58" a="937.68" fwhm="0.000634" res="490692.0" algo="FTMS"/>
<pk mz="311.168566" i="211484464.0" z="-1" sn="1995.77" a="126425.88" fwhm="0.000599" res="519315.6" algo="FTMS" component_name="P" deconvoluted_molecular_mass="311.168879" deconvoluted_isotopic_mass="311.168871"/>
<pk mz="311.222747" i="1972028.5" sn="16.16" a="904.38" fwhm="0.000550" res="565971.7" algo="FTMS"/>
<pk mz="312.048291" i="68231128.0" sn="642.22" a="42088.36" fwhm="0.000607" res="513980.8" algo="FTMS"/>
<pk mz="312.167987" i="1515249.1" sn="11.84" a="668.62" fwhm="0.000591" res="527919.8" algo="FTMS"/>
<pk mz="312.171964" i="30429170.0" z="-1" sn="285.04" a="18896.02" fwhm="0.000614" res="508206.9" algo="FTMS" component_name="P" deconvoluted_molecular_mass="311.168879" deconvoluted_isotopic_mass="312.172271"/>
<pk mz="313.051637" i="5341852.5" sn="47.76" a="2966.12" fwhm="0.000592" res="529226.2" algo="FTMS"/>
<pk mz="313.056497" i="2187933.5" sn="18.10" a="1079.24" fwhm="0.000574" res="545448.0" algo="FTMS"/>
<pk mz="313.092848" i="2345380.8" sn="19.58" a="1169.68" fwhm="0.000581" res="538845.7" algo="FTMS"/>
<pk mz="313.129260" i="3582635.8" sn="31.22" a="1965.73" fwhm="0.000594" res="527556.5" algo="FTMS"/>
<pk mz="313.147878" i="1073071.5" sn="7.62" a="427.31" fwhm="0.000556" res="563643.2" algo="FTMS"/>
<pk mz="313.164448" i="6915250.5" sn="62.55" a="4247.10" fwhm="0.000622" res="503827.3" algo="FTMS"/>
<pk mz="313.165676" i="2253235.0" sn="18.72" a="1030.69" fwhm="0.000559" res="560019.3" algo="FTMS"/>
<pk mz="313.175355" i="2204340.8" z="-1" sn="18.26" a="1063.44" fwhm="0.000564" res="555195.6" algo="FTMS" component_name="P" deconvoluted_molecular_mass="311.168879" deconvoluted_isotopic_mass="313.175664"/>
<pk mz="313.202072" i="1543354.1" sn="12.04" a="786.88" fwhm="0.000610" res="513349.8" algo="FTMS"/>
<pk mz="313.238448" i="3324097.3" sn="28.79" a="1847.51" fwhm="0.000614" res="510048.2" algo="FTMS"/>
<pk mz="313.263485" i="1038982.1" sn="7.30" a="604.66" fwhm="0.000763" res="410817.1" algo="FTMS"/>
<pk mz="314.045368" i="19734880.0" sn="183.07" a="12270.79" fwhm="0.000625" res="502814.8" algo="FTMS"/>
<pk mz="314.059918" i="1192163.4" sn="8.74" a="584.50" fwhm="0.000707" res="443951.5" algo="FTMS"/>
<pk mz="314.088289" i="1024745.0" sn="7.17" a="365.68" fwhm="0.000573" res="547676.9" algo="FTMS"/>
<pk mz="314.167868" i="1246200.9" sn="9.25" a="539.07" fwhm="0.000562" res="558840.6" algo="FTMS"/>
<pk mz="315.025627" i="1050340.6" sn="7.41" a="546.83" fwhm="0.000747" res="421639.6" algo="FTMS"/>
<pk mz="315.035787" i="1125286.8" sn="8.11" a="457.33" fwhm="0.000607" res="519337.7" algo="FTMS"/>
<pk mz="315.048755" i="1478057.4" sn="11.43" a="820.72" fwhm="0.000670" res="470373.1" algo="FTMS"/>
<pk mz="315.054256" i="6347306.5" sn="57.20" a="3870.48" fwhm="0.000628" res="502012.0" algo="FTMS"/>
<pk mz="315.072105" i="1385262.0" sn="10.55" a="663.88" fwhm="0.000595" res="529828.2" algo="FTMS"/>
<pk mz="315.108538" i="2560565.5" sn="21.60" a="1390.44" fwhm="0.000603" res="522724.7" algo="FTMS"/>
<pk mz="315.144892" i="3717692.8" sn="32.48" a="2092.74" fwhm="0.000618" res="509951.7" algo="FTMS"/>
<pk mz="315.167531" i="1071425.3" sn="7.60" a="490.02" fwhm="0.000648" res="486192.5" algo="FTMS"/>
<pk mz="315.181312" i="2993732.0" sn="25.68" a="1609.55" fwhm="0.000610" res="516874.6" algo="FTMS"/>
<pk mz="315.217693" i="2385739.5" sn="19.96" a="1344.63" fwhm="0.000636" res="495828.1" algo="FTMS"/>
<pk mz="316.057634" i="1427958.3" sn="10.95" a="869.17" fwhm="0.000732" res="431676.3" algo="FTMS"/>
<pk mz="316.102839" i="1081087.5" sn="7.69" a="529.56" fwhm="0.000652" res="485178.5" algo="FTMS"/>
<pk mz="316.151339" i="1405321.5" sn="10.74" a="882.46" fwhm="0.000743" res="425225.6" algo="FTMS"/>
<pk mz="316.244471" i="1016860.6" sn="7.09" a="518.56" fwhm="0.000694" res="455469.1" algo="FTMS"/>
<pk mz="317.030343" i="1332926.6" sn="10.06" a="696.98" fwhm="0.000749" res="423086.8" algo="FTMS"/>
<pk mz="317.033546" i="1706175.4" sn="13.57" a="775.17" fwhm="0.000566" res="560187.8" algo="FTMS"/>
<pk mz="317.069896" i="1272774.9" sn="9.49" a="621.50" fwhm="0.000594" res="533902.5" algo="FTMS"/>
<pk mz="317.087847" i="1467210.6" sn="11.32" a="739.20" fwhm="0.000625" res="507211.9" algo="FTMS"/>
<pk mz="317.106273" i="1238990.4" sn="9.17" a="468.83" fwhm="0.000509" res="623132.1" algo="FTMS"/>
<pk mz="317.124148" i="3180498.0" sn="27.43" a="1749.42" fwhm="0.000604" res="524870.3" algo="FTMS"/>
<pk mz="317.160565" i="2712281.8" sn="23.03" a="1437.12" fwhm="0.000616" res="514824.5" algo="FTMS"/>
<pk mz="317.196895" i="1155297.3" sn="8.39" a="401.60" fwhm="0.000503" res="630960.9" algo="FTMS"/>
<pk mz="317.233278" i="1075304.8" sn="7.64" a="367.43" fwhm="0.000534" res="593739.7" algo="FTMS"/>
<pk mz="317.295877" i="1055029.8" sn="7.44" a="541.72" fwhm="0.000738" res="430017.4" algo="FTMS"/>
<pk mz="318.030639" i="1016719.4" sn="7.08" a="606.16" fwhm="0.000808" res="393588.2" algo="FTMS"/>
<pk mz="318.045781" i="20169874.0" sn="187.15" a="13304.69" fwhm="0.000657" res="484293.6" algo="FTMS"/>
<pk mz="318.061042" i="3382421.8" sn="29.32" a="2213.96" fwhm="0.000688" res="462030.1" algo="FTMS"/>
<pk mz="318.073293" i="1443224.4" sn="11.09" a="606.37" fwhm="0.000528" res="602810.5" algo="FTMS"/>
<pk mz="318.119388" i="1040546.1" sn="7.31" a="498.21" fwhm="0.000683" res="466058.0" algo="FTMS"/>
<pk mz="319.009571" i="1138142.3" sn="8.18" a="473.26" fwhm="0.000583" res="547112.5" algo="FTMS"/>
<pk mz="319.036742" i="7764324.0" sn="70.16" a="5079.54" fwhm="0.000662" res="481688.3" algo="FTMS"/>
<pk mz="319.042810" i="6930277.5" sn="62.35" a="4756.50" fwhm="0.000712" res="448083.6" algo="FTMS"/>
<pk mz="319.049068" i="887489920.0" z="-1" sn="8298.30" a="561357.94" fwhm="0.000637" res="500767.4" algo="FTMS" component_name="D" deconvoluted_molecular_mass="319.049368" deconvoluted_isotopic_mass="319.049388"/>
<pk mz="319.058090" i="4664168.5" sn="41.16" a="2644.17" fwhm="0.000608" res="524723.6" algo="FTMS"/>
<pk mz="319.061300" i="1092969.3" sn="7.76" a="493.99" fwhm="0.000674" res="473454.6" algo="FTMS"/>
<pk mz="319.085573" i="4545902.5" sn="40.05" a="2843.16" fwhm="0.000664" res="480798.1" algo="FTMS"/>
<pk mz="319.121924" i="1332598.1" sn="10.00" a="655.80" fwhm="0.000602" res="529822.5" algo="FTMS"/>
<pk mz="319.139859" i="1262202.0" sn="9.34" a="552.38" fwhm="0.000579" res="551075.7" algo="FTMS"/>
<pk mz="319.204486" i="1982855.8" sn="16.08" a="923.10" fwhm="0.000550" res="580263.5" algo="FTMS"/>
<pk mz="319.240886" i="2326415.5" sn="19.29" a="1154.89" fwhm="0.000576" res="554229.3" algo="FTMS"/>
<pk mz="320.014579" i="9201205.0" sn="83.59" a="5742.19" fwhm="0.000639" res="501112.0" algo="FTMS"/>
<pk mz="320.052496" i="53265980.0" z="-1" sn="495.73" a="36310.35" fwhm="0.000649" res="493168.8" algo="FTMS" component_name="D" deconvoluted_molecular_mass="319.049368" deconvoluted_isotopic_mass="320.052818"/>
<pk mz="320.061478" i="2548799.3" sn="21.37" a="1335.28" fwhm="0.000585" res="547294.3" algo="FTMS"/>
<pk mz="321.009155" i="1667340.1" sn="13.13" a="923.39" fwhm="0.000636" res="504372.7" algo="FTMS"/>
<pk mz="321.025155" i="2121743.8" sn="17.38" a="1054.46" fwhm="0.000611" res="525424.4" algo="FTMS"/>
<pk mz="321.053397" i="12730134.0" z="-1" sn="116.60" a="8093.33" fwhm="0.000647" res="496130.7" algo="FTMS" component_name="D" deconvoluted_molecular_mass="319.049368" deconvoluted_isotopic_mass="321.053722"/>
<pk mz="321.055935" i="3675414.3" sn="31.91" a="2196.51" fwhm="0.000638" res="503126.0" algo="FTMS"/>
<pk mz="321.061586" i="1764375.5" sn="14.03" a="944.71" fwhm="0.000610" res="526627.9" algo="FTMS"/>
<pk mz="321.064780" i="6275864.0" sn="56.23" a="3814.45" fwhm="0.000637" res="503967.3" algo="FTMS"/>
<pk mz="321.097863" i="1306783.5" sn="9.75" a="561.28" fwhm="0.000567" res="565969.4" algo="FTMS"/>
<pk mz="321.101210" i="4198176.0" sn="36.80" a="2573.31" fwhm="0.000678" res="473911.1" algo="FTMS"/>
<pk mz="321.110999" i="1376034.3" sn="10.40" a="774.18" fwhm="0.000737" res="435962.4" algo="FTMS"/>
<pk mz="321.137655" i="7951144.0" sn="71.90" a="5487.64" fwhm="0.000693" res="463577.2" algo="FTMS"/>
<pk mz="321.147361" i="1141802.3" sn="8.21" a="416.99" fwhm="0.000562" res="571018.7" algo="FTMS"/>
<pk mz="321.183825" i="2577714.3" sn="21.64" a="1558.86" fwhm="0.000640" res="501850.9" algo="FTMS"/>
<pk mz="322.011692" i="2986471.3" sn="25.46" a="1734.88" fwhm="0.000632" res="509674.8" algo="FTMS"/>
<pk mz="322.056798" i="1682929.1" z="-1" sn="13.27" a="738.91" fwhm="0.000569" res="565535.6" algo="FTMS" component_name="D" deconvoluted_molecular_mass="319.049368" deconvoluted_isotopic_mass="322.057125"/>
<pk mz="322.970604" i="1037882.8" sn="7.23" a="437.92" fwhm="0.000636" res="507823.7" algo="FTMS"/>
<pk mz="323.004468" i="1159234.3" sn="8.37" a="540.61" fwhm="0.000674" res="478922.2" algo="FTMS"/>
<pk mz="323.007151" i="1268162.9" sn="9.39" a="645.19" fwhm="0.000663" res="487520.9" algo="FTMS"/>
<pk mz="323.037669" i="1283401.6" sn="9.53" a="589.91" fwhm="0.000624" res="517358.5" algo="FTMS"/>
<pk mz="323.040862" i="2373066.3" sn="19.72" a="1292.12" fwhm="0.000627" res="515506.0" algo="FTMS"/>
<pk mz="323.077237" i="2392274.5" sn="19.90" a="1482.51" fwhm="0.000696" res="464317.5" algo="FTMS"/>
<pk mz="323.080520" i="3497683.3" sn="30.24" a="2023.72" fwhm="0.000641" res="503838.9" algo="FTMS"/>
<pk mz="323.113578" i="1566426.5" sn="12.18" a="705.96" fwhm="0.000548" res="589360.2" algo="FTMS"/>
<pk mz="323.116906" i="1334491.3" sn="10.01" a="539.10" fwhm="0.000556" res="581298.6" algo="FTMS"/>
<pk mz="323.126674" i="1373149.4" sn="10.37" a="681.50" fwhm="0.000595" res="543497.3" algo="FTMS"/>
<pk mz="323.153344" i="2578403.3" sn="21.64" a="1340.93" fwhm="0.000601" res="537602.3" algo="FTMS"/>
<pk mz="323.163231" i="1044709.5" sn="7.30" a="370.11" fwhm="0.000543" res="595260.3" algo="FTMS"/>
<pk mz="323.168694" i="1697766.8" sn="13.41" a="767.64" fwhm="0.000579" res="558188.2" algo="FTMS"/>
<pk mz="323.199475" i="1656301.5" sn="13.02" a="809.29" fwhm="0.000617" res="524218.8" algo="FTMS"/>
<pk mz="324.030744" i="1035174.9" sn="7.21" a="439.02" fwhm="0.000610" res="531528.6" algo="FTMS"/>
<pk mz="325.020132" i="1697925.3" sn="13.33" a="979.57" fwhm="0.000708" res="459286.1" algo="FTMS"/>
<pk mz="325.051636" i="2559884.3" sn="21.35" a="1344.66" fwhm="0.000615" res="528162.7" algo="FTMS"/>
<pk mz="325.056449" i="2308749.5" sn="19.02" a="1368.50" fwhm="0.000658" res="494057.4" algo="FTMS"/>
<pk mz="325.092897" i="2806421.8" sn="23.64" a="1576.71" fwhm="0.000610" res="532907.3" algo="FTMS"/>
<pk mz="325.129185" i="2160285.8" sn="17.63" a="1215.40" fwhm="0.000659" res="493665.0" algo="FTMS"/>
<pk mz="325.147900" i="2859170.0" sn="24.14" a="1656.36" fwhm="0.000650" res="500460.9" algo="FTMS"/>
<pk mz="325.165470" i="1034278.0" sn="7.16" a="427.84" fwhm="0.000600" res="542073.9" algo="FTMS"/>
<pk mz="325.169020" i="4312743.0" sn="37.66" a="2884.19" fwhm="0.000708" res="459273.6" algo="FTMS"/>
<pk mz="325.184276" i="167266992.0" z="-1" sn="1553.67" a="113892.24" fwhm="0.000661" res="491831.7" algo="FTMS" component_name="Q" deconvoluted_molecular_mass="325.184613" deconvoluted_isotopic_mass="325.184609"/>
<pk mz="325.190601" i="1733803.8" sn="13.67" a="974.38" fwhm="0.000675" res="481975.1" algo="FTMS"/>
<pk mz="325.202058" i="1484718.3" sn="11.35" a="634.22" fwhm="0.000554" res="586673.5" algo="FTMS"/>
<pk mz="326.108333" i="1018107.8" sn="7.01" a="507.65" fwhm="0.000669" res="487304.5" algo="FTMS"/>
<pk mz="326.187640" i="28404622.0" z="-1" sn="261.79" a="19114.29" fwhm="0.000668" res="488378.6" algo="FTMS" component_name="Q" deconvoluted_molecular_mass="325.184613" deconvoluted_isotopic_mass="326.187975"/>
<pk mz="327.035739" i="1657935.6" sn="12.96" a="877.29" fwhm="0.000657" res="497967.9" algo="FTMS"/>
<pk mz="327.072141" i="2296920.0" sn="18.90" a="1352.23" fwhm="0.000678" res="482397.2" algo="FTMS"/>
<pk mz="327.087336" i="1026011.4" sn="7.08" a="567.76" fwhm="0.000749" res="436825.9" algo="FTMS"/>
<pk mz="327.108551" i="2463584.3" sn="20.45" a="1414.44" fwhm="0.000659" res="496203.3" algo="FTMS"/>
<pk mz="327.144917" i="2825320.8" sn="23.82" a="1674.43" fwhm="0.000653" res="501247.4" algo="FTMS"/>
<pk mz="327.163557" i="2536813.0" sn="21.13" a="1563.31" fwhm="0.000641" res="510358.4" algo="FTMS"/>
<pk mz="327.180029" i="6049904.5" sn="53.82" a="3893.43" fwhm="0.000678" res="482754.1" algo="FTMS"/>
<pk mz="327.181223" i="1834097.0" sn="14.59" a="1086.29" fwhm="0.000702" res="465967.2" algo="FTMS"/>
<pk mz="327.190985" i="2594163.3" z="-1" sn="21.67" a="1541.32" fwhm="0.000646" res="506798.0" algo="FTMS" component_name="Q" deconvoluted_molecular_mass="325.184613" deconvoluted_isotopic_mass="327.191322"/>
<pk mz="327.217667" i="4574841.5" sn="40.09" a="2737.27" fwhm="0.000655" res="499402.8" algo="FTMS"/>
<pk mz="327.473780" i="1160116.1" sn="8.32" a="599.19" fwhm="0.000725" res="451642.8" algo="FTMS"/>
<pk mz="328.057579" i="1326650.6" sn="9.87" a="656.23" fwhm="0.000621" res="528283.7" algo="FTMS"/>
<pk mz="328.075526" i="1308990.8" sn="9.71" a="589.18" fwhm="0.000572" res="573661.0" algo="FTMS"/>
<pk mz="328.183440" i="1115479.6" sn="7.91" a="393.94" fwhm="0.000492" res="667237.3" algo="FTMS"/>
<pk mz="329.051468" i="1956128.6" sn="15.73" a="908.30" fwhm="0.000578" res="569731.9" algo="FTMS"/>
<pk mz="329.083024" i="1103527.9" sn="7.79" a="602.24" fwhm="0.000711" res="463027.7" algo="FTMS"/>
<pk mz="329.087807" i="2985001.0" sn="25.30" a="1824.10" fwhm="0.000678" res="485062.2" algo="FTMS"/>
<pk mz="329.097382" i="2822187.3" sn="23.78" a="1639.43" fwhm="0.000655" res="502364.9" algo="FTMS"/>
<pk mz="329.124137" i="3579441.5" sn="30.83" a="2183.70" fwhm="0.000654" res="502865.1" algo="FTMS"/>
<pk mz="329.152524" i="16246328.0" sn="148.67" a="11142.45" fwhm="0.000684" res="481293.1" algo="FTMS"/>
<pk mz="329.160578" i="4938810.0" sn="43.47" a="3163.97" fwhm="0.000681" res="483397.4" algo="FTMS"/>
<pk mz="329.196986" i="1762114.4" sn="13.92" a="1000.60" fwhm="0.000665" res="495076.0" algo="FTMS"/>
<pk mz="329.233345" i="8903243.0" sn="80.36" a="6171.14" fwhm="0.000712" res="462620.3" algo="FTMS"/>
<pk mz="330.058824" i="3450123.0" sn="29.62" a="1999.58" fwhm="0.000649" res="508348.0" algo="FTMS"/>
<pk mz="330.091175" i="1102866.8" sn="7.79" a="537.06" fwhm="0.000630" res="523696.6" algo="FTMS"/>
<pk mz="330.127609" i="1158811.3" sn="8.31" a="690.51" fwhm="0.000724" res="456290.8" algo="FTMS"/>
<pk mz="330.155787" i="3086113.8" sn="26.24" a="1866.70" fwhm="0.000670" res="492747.3" algo="FTMS"/>
<pk mz="330.166993" i="1579812.4" sn="12.22" a="800.52" fwhm="0.000620" res="532852.6" algo="FTMS"/>
<pk mz="330.236703" i="1894452.6" sn="15.15" a="1015.59" fwhm="0.000628" res="525631.1" algo="FTMS"/>
<pk mz="331.009461" i="1258089.6" sn="9.18" a="539.34" fwhm="0.000594" res="556797.6" algo="FTMS"/>
<pk mz="331.045906" i="1408242.3" sn="10.57" a="687.78" fwhm="0.000602" res="549582.5" algo="FTMS"/>
<pk mz="331.049140" i="3145715.0" sn="26.64" a="1977.79" fwhm="0.000675" res="490158.1" algo="FTMS"/>
<pk mz="331.067036" i="1590775.1" sn="12.25" a="877.72" fwhm="0.000692" res="478514.7" algo="FTMS"/>
<pk mz="331.103442" i="2472191.8" sn="20.41" a="1538.79" fwhm="0.000691" res="479163.6" algo="FTMS"/>
<pk mz="331.114645" i="1198082.4" sn="8.62" a="731.57" fwhm="0.000849" res="390030.9" algo="FTMS"/>
<pk mz="331.139853" i="3593224.3" sn="30.78" a="2122.36" fwhm="0.000655" res="505360.4" algo="FTMS"/>
<pk mz="331.149532" i="4538890.5" sn="39.53" a="2933.72" fwhm="0.000691" res="479509.4" algo="FTMS"/>
<pk mz="331.176213" i="2372368.8" sn="19.49" a="1288.67" fwhm="0.000628" res="527564.7" algo="FTMS"/>
<pk mz="331.204509" i="2048279.4" sn="16.49" a="1024.06" fwhm="0.000604" res="548027.8" algo="FTMS"/>
<pk mz="331.212648" i="1360153.4" sn="10.12" a="797.54" fwhm="0.000739" res="448122.4" algo="FTMS"/>
<pk mz="331.248918" i="1133473.9" sn="8.02" a="532.51" fwhm="0.000647" res="511841.8" algo="FTMS"/>
<pk mz="332.052488" i="1916383.0" sn="15.27" a="1003.07" fwhm="0.000635" res="523055.5" algo="FTMS"/>
<pk mz="332.055908" i="1498207.8" sn="11.40" a="942.26" fwhm="0.000748" res="443780.9" algo="FTMS"/>
<pk mz="332.061435" i="8912097.0" sn="79.99" a="6224.61" fwhm="0.000711" res="466984.6" algo="FTMS"/>
<pk mz="332.143233" i="1135476.4" sn="8.04" a="517.86" fwhm="0.000688" res="482883.1" algo="FTMS"/>
<pk mz="332.146210" i="1173621.1" sn="8.39" a="694.95" fwhm="0.000767" res="432794.0" algo="FTMS"/>
<pk mz="332.152774" i="1377782.6" sn="10.28" a="837.45" fwhm="0.000731" res="454550.2" algo="FTMS"/>
<pk mz="332.173887" i="1759739.6" sn="13.82" a="988.89" fwhm="0.000662" res="501960.4" algo="FTMS"/>
<pk mz="333.025203" i="1461700.8" sn="11.06" a="710.75" fwhm="0.000646" res="515124.4" algo="FTMS"/>
<pk mz="333.051318" i="2505163.0" sn="20.71" a="1313.36" fwhm="0.000625" res="533275.4" algo="FTMS"/>
<pk mz="333.058113" i="2631372.5" sn="21.88" a="1606.43" fwhm="0.000690" res="482812.1" algo="FTMS"/>
<pk mz="333.064751" i="371134912.0" z="-1" sn="3431.32" a="256029.55" fwhm="0.000695" res="479200.7" algo="FTMS" component_name="J" deconvoluted_molecular_mass="333.065068" deconvoluted_isotopic_mass="333.065101"/>
<pk mz="333.073731" i="1872336.3" sn="14.86" a="1144.48" fwhm="0.000697" res="478075.5" algo="FTMS"/>
<pk mz="333.097917" i="1490902.0" sn="11.33" a="933.14" fwhm="0.000707" res="471144.5" algo="FTMS"/>
<pk mz="333.101253" i="3078102.8" sn="26.01" a="1975.84" fwhm="0.000698" res="477079.0" algo="FTMS"/>
<pk mz="333.110993" i="2712281.0" sn="22.63" a="1921.57" fwhm="0.000715" res="466153.1" algo="FTMS"/>
<pk mz="333.119129" i="1131739.0" sn="8.00" a="441.19" fwhm="0.000708" res="470509.9" algo="FTMS"/>
<pk mz="333.155436" i="1115235.6" sn="7.85" a="644.58" fwhm="0.000713" res="467163.2" algo="FTMS"/>
<pk mz="333.201543" i="1043822.6" sn="7.19" a="374.03" fwhm="0.000561" res="594468.1" algo="FTMS"/>
<pk mz="333.220142" i="3438067.0" sn="29.34" a="2048.67" fwhm="0.000649" res="513800.4" algo="FTMS"/>
<pk mz="334.056820" i="1861561.5" sn="14.75" a="936.98" fwhm="0.000617" res="541369.5" algo="FTMS"/>
<pk mz="334.068192" i="25498300.0" z="-1" sn="233.44" a="18105.97" fwhm="0.000707" res="472551.6" algo="FTMS" component_name="J" deconvoluted_molecular_mass="333.065068" deconvoluted_isotopic_mass="334.068544"/>
<pk mz="334.078015" i="1476286.5" sn="11.19" a="703.77" fwhm="0.000611" res="546731.6" algo="FTMS"/>
<pk mz="334.114441" i="1689415.3" sn="13.16" a="1029.14" fwhm="0.000762" res="438301.0" algo="FTMS"/>
<pk mz="334.223612" i="1045089.2" sn="7.20" a="391.18" fwhm="0.000597" res="559656.2" algo="FTMS"/>
<pk mz="334.988296" i="1119127.3" sn="7.88" a="425.15" fwhm="0.000612" res="547246.4" algo="FTMS"/>
<pk mz="335.004535" i="1127323.1" sn="7.96" a="523.55" fwhm="0.000649" res="516215.2" algo="FTMS"/>
<pk mz="335.040866" i="1821859.8" sn="14.38" a="821.42" fwhm="0.000561" res="597696.2" algo="FTMS"/>
<pk mz="335.044033" i="2696100.5" sn="22.47" a="1524.24" fwhm="0.000635" res="527370.0" algo="FTMS"/>
<pk mz="335.069080" i="5081002.5" z="-1" sn="44.54" a="3166.54" fwhm="0.000669" res="501007.5" algo="FTMS" component_name="J" deconvoluted_molecular_mass="333.065068" deconvoluted_isotopic_mass="335.069434"/>
<pk mz="335.071631" i="1063083.1" sn="7.36" a="377.40" fwhm="0.000606" res="552725.3" algo="FTMS"/>
<pk mz="335.077211" i="2252972.5" sn="18.37" a="1319.32" fwhm="0.000675" res="496727.3" algo="FTMS"/>
<pk mz="335.080443" i="4423085.0" sn="38.45" a="3281.97" fwhm="0.000744" res="450250.1" algo="FTMS"/>
<pk mz="335.088425" i="1120175.1" sn="7.89" a="546.93" fwhm="0.000677" res="494621.6" algo="FTMS"/>
<pk mz="335.090328" i="1226799.5" sn="8.88" a="630.61" fwhm="0.000691" res="484647.8" algo="FTMS"/>
<pk mz="335.113633" i="1789365.1" sn="14.08" a="866.80" fwhm="0.000630" res="532329.9" algo="FTMS"/>
<pk mz="335.116875" i="2790837.8" sn="23.35" a="1574.08" fwhm="0.000634" res="528982.2" algo="FTMS"/>
<pk mz="335.126690" i="1295032.3" sn="9.51" a="618.74" fwhm="0.000665" res="503615.2" algo="FTMS"/>
<pk mz="335.153377" i="3448254.5" sn="29.43" a="2256.25" fwhm="0.000696" res="481411.9" algo="FTMS"/>
<pk mz="335.199482" i="1304137.5" sn="9.59" a="752.84" fwhm="0.000717" res="467311.0" algo="FTMS"/>
<pk mz="335.217192" i="1189069.8" sn="8.53" a="499.24" fwhm="0.000582" res="575559.4" algo="FTMS"/>
<pk mz="336.056383" i="2143126.3" sn="17.35" a="1230.18" fwhm="0.000700" res="479984.3" algo="FTMS"/>
<pk mz="336.072478" i="1670298.0" z="-1" sn="12.98" a="985.92" fwhm="0.000692" res="485543.0" algo="FTMS" component_name="J" deconvoluted_molecular_mass="333.065068" deconvoluted_isotopic_mass="336.072835"/>
<pk mz="336.083743" i="2728604.8" sn="22.77" a="1645.42" fwhm="0.000700" res="479974.9" algo="FTMS"/>
<pk mz="336.158260" i="1081518.5" sn="7.53" a="438.22" fwhm="0.000625" res="537987.1" algo="FTMS"/>
<pk mz="336.928466" i="1361254.9" sn="10.12" a="858.89" fwhm="0.000819" res="411571.0" algo="FTMS"/>
<pk mz="337.015360" i="1246331.6" sn="9.05" a="509.88" fwhm="0.000593" res="568372.9" algo="FTMS"/>
<pk mz="337.020133" i="1647996.8" sn="12.77" a="901.74" fwhm="0.000665" res="506794.0" algo="FTMS"/>
<pk mz="337.050987" i="1218948.3" sn="8.80" a="728.51" fwhm="0.000703" res="479242.8" algo="FTMS"/>
<pk mz="337.059730" i="69449096.0" sn="640.08" a="50415.55" fwhm="0.000719" res="468778.7" algo="FTMS"/>
<pk mz="337.067750" i="1032968.2" sn="7.08" a="453.04" fwhm="0.000650" res="518833.4" algo="FTMS"/>
<pk mz="337.092926" i="2362766.3" sn="19.38" a="1365.46" fwhm="0.000648" res="520232.9" algo="FTMS"/>
<pk mz="337.096128" i="2654351.0" sn="21.95" a="1731.14" fwhm="0.000715" res="471355.7" algo="FTMS"/>
<pk mz="337.105929" i="1050641.4" sn="7.20" a="405.84" fwhm="0.000562" res="599388.8" algo="FTMS"/>
<pk mz="337.129294" i="2790807.0" sn="23.20" a="1636.71" fwhm="0.000659" res="511731.9" algo="FTMS"/>
<pk mz="337.142297" i="1450138.1" sn="10.87" a="750.42" fwhm="0.000652" res="516902.2" algo="FTMS"/>
<pk mz="337.165605" i="1061279.6" sn="7.30" a="414.24" fwhm="0.000606" res="556459.0" algo="FTMS"/>
<pk mz="337.169034" i="4666784.5" sn="40.45" a="3243.02" fwhm="0.000732" res="460438.4" algo="FTMS"/>
<pk mz="337.184302" i="1298340.1" sn="9.48" a="596.59" fwhm="0.000576" res="585886.0" algo="FTMS"/>
<pk mz="337.215012" i="1389355.5" sn="10.31" a="811.85" fwhm="0.000758" res="444646.0" algo="FTMS"/>
<pk mz="337.936296" i="1337176.5" sn="9.83" a="811.71" fwhm="0.000821" res="411833.9" algo="FTMS"/>
<pk mz="338.063116" i="6077047.0" sn="53.42" a="4107.53" fwhm="0.000695" res="486120.4" algo="FTMS"/>
<pk mz="338.135871" i="1098248.4" sn="7.64" a="474.90" fwhm="0.000644" res="525259.9" algo="FTMS"/>
<pk mz="339.035757" i="2391392.5" sn="19.52" a="1486.93" fwhm="0.000720" res="471085.4" algo="FTMS"/>
<pk mz="339.064069" i="1127143.3" sn="7.90" a="569.25" fwhm="0.000672" res="504734.8" algo="FTMS"/>
<pk mz="339.072149" i="3200873.3" sn="26.97" a="1940.42" fwhm="0.000666" res="509437.4" algo="FTMS"/>
<pk mz="339.083344" i="1079019.9" sn="7.46" a="503.47" fwhm="0.000662" res="512169.8" algo="FTMS"/>
<pk mz="339.108526" i="2577266.0" sn="21.23" a="1655.58" fwhm="0.000681" res="498127.7" algo="FTMS"/>
<pk mz="339.144948" i="1916538.8" sn="15.16" a="1301.70" fwhm="0.000808" res="419789.7" algo="FTMS"/>
<pk mz="339.163461" i="2833023.3" sn="23.59" a="1869.82" fwhm="0.000754" res="449710.6" algo="FTMS"/>
<pk mz="339.199906" i="80451464.0" sn="737.34" a="60105.78" fwhm="0.000730" res="464474.0" algo="FTMS"/>
<pk mz="339.936737" i="1551417.1" sn="11.80" a="893.56" fwhm="0.000769" res="442001.6" algo="FTMS"/>
<pk mz="340.199312" i="1284600.3" sn="9.34" a="947.53" fwhm="0.000930" res="365686.8" algo="FTMS"/>
<pk mz="340.203284" i="15509625.0" sn="140.15" a="11590.36" fwhm="0.000744" res="456987.3" algo="FTMS"/>
<pk mz="340.885302" i="1892125.3" sn="14.93" a="1121.14" fwhm="0.000717" res="475606.3" algo="FTMS"/>
<pk mz="340.915434" i="1104420.5" sn="7.69" a="406.91" fwhm="0.000568" res="599765.9" algo="FTMS"/>
<pk mz="341.015074" i="1099324.5" sn="7.64" a="627.68" fwhm="0.000812" res="419787.3" algo="FTMS"/>
<pk mz="341.031134" i="1878848.4" sn="14.81" a="1159.70" fwhm="0.000714" res="477731.1" algo="FTMS"/>
<pk mz="341.051408" i="2797381.3" sn="23.25" a="1828.44" fwhm="0.000735" res="464248.4" algo="FTMS"/>
<pk mz="341.087811" i="3378510.0" sn="28.60" a="2136.06" fwhm="0.000700" res="487267.9" algo="FTMS"/>
<pk mz="341.118585" i="1112661.4" sn="7.76" a="671.62" fwhm="0.000853" res="399681.5" algo="FTMS"/>
<pk mz="341.124223" i="3458902.8" sn="29.34" a="2364.44" fwhm="0.000746" res="457520.3" algo="FTMS"/>
<pk mz="341.160524" i="2021727.5" sn="16.12" a="1129.48" fwhm="0.000648" res="526319.6" algo="FTMS"/>
<pk mz="341.179176" i="3329892.0" sn="28.15" a="2080.69" fwhm="0.000692" res="492879.5" algo="FTMS"/>
<pk mz="341.195717" i="2966888.0" sn="24.81" a="1907.02" fwhm="0.000725" res="470668.9" algo="FTMS"/>
<pk mz="341.196991" i="2413416.3" sn="19.72" a="1452.68" fwhm="0.000703" res="485578.9" algo="FTMS"/>
<pk mz="341.206672" i="1371498.6" sn="10.14" a="522.18" fwhm="0.000558" res="611529.2" algo="FTMS"/>
<pk mz="341.982154" i="14545445.0" sn="131.28" a="10574.75" fwhm="0.000740" res="462272.6" algo="FTMS"/>
<pk mz="342.091119" i="1125439.4" sn="7.88" a="405.04" fwhm="0.000562" res="608489.6" algo="FTMS"/>
<pk mz="342.127601" i="1049928.1" sn="7.18" a="735.76" fwhm="0.001054" res="324702.6" algo="FTMS"/>
<pk mz="342.163807" i="1057360.9" sn="7.25" a="469.28" fwhm="0.000655" res="522213.5" algo="FTMS"/>
<pk mz="342.166998" i="1320017.6" sn="9.67" a="565.26" fwhm="0.000556" res="615767.8" algo="FTMS"/>
<pk mz="342.985540" i="1088662.4" sn="7.54" a="472.42" fwhm="0.000680" res="504056.5" algo="FTMS"/>
<pk mz="343.046053" i="1248549.0" sn="9.01" a="832.87" fwhm="0.000877" res="391038.0" algo="FTMS"/>
<pk mz="343.067044" i="3707690.0" sn="31.62" a="2512.41" fwhm="0.000740" res="463478.4" algo="FTMS"/>
<pk mz="343.077854" i="1052460.6" sn="7.20" a="900.47" fwhm="0.001243" res="276007.7" algo="FTMS"/>
<pk mz="343.103445" i="4492595.0" sn="38.84" a="2983.36" fwhm="0.000718" res="478018.8" algo="FTMS"/>
<pk mz="343.139823" i="3899195.5" sn="33.38" a="2588.79" fwhm="0.000716" res="479098.2" algo="FTMS"/>
<pk mz="343.168164" i="6429506.5" sn="56.65" a="4577.28" fwhm="0.000740" res="463889.5" algo="FTMS"/>
<pk mz="343.176200" i="3557700.3" sn="30.24" a="2392.44" fwhm="0.000731" res="469449.3" algo="FTMS"/>
<pk mz="343.212599" i="3572557.0" sn="30.38" a="2275.95" fwhm="0.000683" res="502563.6" algo="FTMS"/>
<pk mz="343.248981" i="2017877.8" sn="16.08" a="1032.43" fwhm="0.000619" res="554836.9" algo="FTMS"/>
<pk mz="343.980122" i="14500869.0" sn="129.68" a="10791.85" fwhm="0.000748" res="460011.2" algo="FTMS"/>
<pk mz="344.052542" i="1849878.8" sn="14.40" a="1031.49" fwhm="0.000673" res="511580.0" algo="FTMS"/>
<pk mz="344.074523" i="37465116.0" sn="338.92" a="28937.44" fwhm="0.000756" res="454998.9" algo="FTMS"/>
<pk mz="344.106809" i="1061795.9" sn="7.22" a="399.73" fwhm="0.000630" res="545862.6" algo="FTMS"/>
<pk mz="344.171533" i="1929523.4" sn="15.13" a="1209.80" fwhm="0.000752" res="457745.9" algo="FTMS"/>
<pk mz="344.182709" i="1425974.1" sn="10.54" a="686.87" fwhm="0.000639" res="538976.9" algo="FTMS"/>
<pk mz="344.759009" i="1216448.4" sn="8.63" a="496.11" fwhm="0.000580" res="594255.2" algo="FTMS"/>
<pk mz="345.025333" i="1418880.3" sn="10.47" a="838.99" fwhm="0.000776" res="444837.2" algo="FTMS"/>
<pk mz="345.046236" i="1059589.3" sn="7.20" a="584.02" fwhm="0.000813" res="424291.3" algo="FTMS"/>
<pk mz="345.061565" i="1901321.0" sn="14.87" a="1246.64" fwhm="0.000739" res="466675.7" algo="FTMS"/>
<pk mz="345.064870" i="1529609.8" sn="11.48" a="836.34" fwhm="0.000679" res="508350.0" algo="FTMS"/>
<pk mz="345.077902" i="3502348.8" sn="29.46" a="2160.09" fwhm="0.000687" res="502249.6" algo="FTMS"/>
<pk mz="345.082697" i="2008590.0" sn="15.85" a="1130.55" fwhm="0.000664" res="519817.1" algo="FTMS"/>
<pk mz="345.119130" i="2574102.8" sn="21.00" a="1464.03" fwhm="0.000650" res="531187.4" algo="FTMS"/>
<pk mz="345.130317" i="1230361.4" sn="8.75" a="621.01" fwhm="0.000665" res="518666.9" algo="FTMS"/>
<pk mz="345.155459" i="4063519.5" sn="34.57" a="2739.24" fwhm="0.000721" res="478670.7" algo="FTMS"/>
<pk mz="345.165151" i="2465313.8" sn="20.01" a="1841.67" fwhm="0.000839" res="411346.6" algo="FTMS"/>
<pk mz="345.191836" i="1890088.1" sn="14.77" a="1031.51" fwhm="0.000722" res="477890.3" algo="FTMS"/>
<pk mz="345.228225" i="2772017.0" sn="22.80" a="2011.51" fwhm="0.000781" res="442016.4" algo="FTMS"/>
<pk mz="346.068172" i="24636922.0" sn="222.03" a="18541.26" fwhm="0.000757" res="457243.6" algo="FTMS"/>
<pk mz="346.071594" i="12033531.0" sn="107.19" a="9077.83" fwhm="0.000765" res="452533.1" algo="FTMS"/>
<pk mz="346.077136" i="1445244.1" sn="10.71" a="1052.71" fwhm="0.000831" res="416479.7" algo="FTMS"/>
<pk mz="346.114343" i="1263749.1" sn="9.06" a="723.25" fwhm="0.000977" res="354340.1" algo="FTMS"/>
<pk mz="346.161991" i="1937424.5" sn="15.19" a="1089.73" fwhm="0.000685" res="505048.5" algo="FTMS"/>
<pk mz="346.756914" i="1225246.8" sn="8.70" a="638.60" fwhm="0.000680" res="510146.5" algo="FTMS"/>
<pk mz="347.004381" i="1457881.8" sn="10.82" a="861.72" fwhm="0.000724" res="479355.8" algo="FTMS"/>
<pk mz="347.040850" i="2441698.5" sn="19.79" a="1595.69" fwhm="0.000749" res="463381.7" algo="FTMS"/>
<pk mz="347.071594" i="1833193.9" sn="14.24" a="1167.17" fwhm="0.000786" res="441734.8" algo="FTMS"/>
<pk mz="347.080481" i="16350956.0" sn="146.53" a="12953.00" fwhm="0.000789" res="440006.6" algo="FTMS"/>
<pk mz="347.088431" i="1623533.9" sn="12.33" a="961.89" fwhm="0.000725" res="478816.5" algo="FTMS"/>
<pk mz="347.090305" i="1232494.4" sn="8.77" a="714.55" fwhm="0.000744" res="466320.6" algo="FTMS"/>
<pk mz="347.113666" i="1852915.9" sn="14.42" a="1149.33" fwhm="0.000741" res="468133.5" algo="FTMS"/>
<pk mz="347.126623" i="1197943.0" sn="8.45" a="800.24" fwhm="0.000921" res="376768.2" algo="FTMS"/>
<pk mz="347.134797" i="1950712.9" sn="15.31" a="1070.67" fwhm="0.000693" res="501221.5" algo="FTMS"/>
<pk mz="347.150141" i="1432316.6" sn="10.59" a="785.83" fwhm="0.000740" res="469299.1" algo="FTMS"/>
<pk mz="347.153374" i="1193725.4" sn="8.42" a="630.16" fwhm="0.000656" res="529083.3" algo="FTMS"/>
<pk mz="347.171210" i="1384193.6" sn="10.15" a="723.47" fwhm="0.000656" res="529509.9" algo="FTMS"/>
<pk mz="347.199420" i="2238216.3" sn="17.93" a="1358.96" fwhm="0.000700" res="495967.2" algo="FTMS"/>
<pk mz="347.207491" i="1211402.3" sn="8.58" a="703.89" fwhm="0.000769" res="451602.8" algo="FTMS"/>
<pk mz="348.036082" i="1222351.8" sn="8.68" a="489.23" fwhm="0.000593" res="587361.0" algo="FTMS"/>
<pk mz="348.072488" i="1718744.5" sn="13.20" a="977.06" fwhm="0.000719" res="484025.5" algo="FTMS"/>
<pk mz="348.083815" i="4553179.0" sn="39.02" a="3445.34" fwhm="0.000800" res="435332.9" algo="FTMS"/>
<pk mz="348.129966" i="1493990.1" sn="11.15" a="1135.48" fwhm="0.000965" res="360673.4" algo="FTMS"/>
<pk mz="349.020114" i="2548154.0" sn="20.75" a="1759.50" fwhm="0.000758" res="460217.7" algo="FTMS"/>
<pk mz="349.055150" i="1656514.3" sn="12.63" a="1008.20" fwhm="0.000859" res="406392.6" algo="FTMS"/>
<pk mz="349.056518" i="3354818.5" sn="28.10" a="2300.59" fwhm="0.000751" res="464541.1" algo="FTMS"/>
<pk mz="349.059758" i="9422019.0" sn="83.39" a="7304.92" fwhm="0.000792" res="440723.5" algo="FTMS"/>
<pk mz="349.092900" i="2926283.3" sn="24.20" a="2072.47" fwhm="0.000792" res="440891.0" algo="FTMS"/>
<pk mz="349.096140" i="1322956.0" sn="9.59" a="626.31" fwhm="0.000684" res="510045.5" algo="FTMS"/>
<pk mz="349.105951" i="19673294.0" sn="176.79" a="15734.28" fwhm="0.000788" res="442829.4" algo="FTMS"/>
<pk mz="349.129305" i="2070483.9" sn="16.40" a="1427.52" fwhm="0.000771" res="452611.6" algo="FTMS"/>
<pk mz="349.132508" i="1942228.6" sn="15.23" a="1198.02" fwhm="0.000738" res="473102.7" algo="FTMS"/>
<pk mz="349.142334" i="2196695.0" sn="17.55" a="1513.35" fwhm="0.000786" res="444357.6" algo="FTMS"/>
<pk mz="349.165641" i="1358300.5" sn="9.91" a="861.26" fwhm="0.000796" res="438588.3" algo="FTMS"/>
<pk mz="349.169023" i="4138205.3" sn="35.24" a="3086.15" fwhm="0.000803" res="434689.3" algo="FTMS"/>
<pk mz="349.178709" i="1117151.5" sn="7.71" a="414.77" fwhm="0.000604" res="578052.8" algo="FTMS"/>
<pk mz="349.196644" i="1218531.9" sn="8.64" a="690.81" fwhm="0.000705" res="495275.5" algo="FTMS"/>
<pk mz="349.215095" i="4614888.0" sn="39.58" a="3405.25" fwhm="0.000792" res="440891.6" algo="FTMS"/>
<pk mz="350.051701" i="1380782.8" sn="10.11" a="786.39" fwhm="0.000703" res="497862.1" algo="FTMS"/>
<pk mz="350.063002" i="1299121.4" sn="9.37" a="657.29" fwhm="0.000639" res="548029.7" algo="FTMS"/>
<pk mz="350.072032" i="20996532.0" sn="188.85" a="17224.92" fwhm="0.000797" res="438999.2" algo="FTMS"/>
<pk mz="350.088085" i="1422775.4" sn="10.50" a="796.04" fwhm="0.000757" res="462744.3" algo="FTMS"/>
<pk mz="350.099492" i="2633146.0" sn="21.53" a="1767.47" fwhm="0.000772" res="453679.3" algo="FTMS"/>
<pk mz="350.109296" i="3490236.5" sn="29.34" a="3099.23" fwhm="0.000907" res="385982.0" algo="FTMS"/>
<pk mz="350.172322" i="1095115.4" sn="7.51" a="508.38" fwhm="0.000647" res="540813.2" algo="FTMS"/>
<pk mz="350.508698" i="1218011.0" sn="8.63" a="1117.01" fwhm="0.001223" res="286599.1" algo="FTMS"/>
<pk mz="351.035759" i="3379863.8" sn="28.06" a="2257.15" fwhm="0.000747" res="469914.7" algo="FTMS"/>
<pk mz="351.060369" i="7571101.5" sn="65.89" a="5698.43" fwhm="0.000783" res="448268.9" algo="FTMS"/>
<pk mz="351.067724" i="7474847.5" sn="65.02" a="6127.55" fwhm="0.000854" res="411307.4" algo="FTMS"/>
<pk mz="351.075252" i="961159872.0" z="-1" sn="8673.04" a="747586.31" fwhm="0.000782" res="449004.5" algo="FTMS" component_name="C" deconvoluted_molecular_mass="351.075613" deconvoluted_isotopic_mass="351.075642"/>
<pk mz="351.082700" i="6664867.0" sn="57.71" a="6113.13" fwhm="0.000890" res="394361.2" algo="FTMS"/>
<pk mz="351.102991" i="5421735.5" sn="46.49" a="3950.67" fwhm="0.000778" res="451304.4" algo="FTMS"/>
<pk mz="351.108496" i="4489385.0" sn="38.08" a="3312.65" fwhm="0.000792" res="443419.9" algo="FTMS"/>
<pk mz="351.111780" i="1255337.8" sn="8.88" a="599.33" fwhm="0.000640" res="548516.0" algo="FTMS"/>
<pk mz="351.121636" i="2067372.1" sn="16.21" a="1244.05" fwhm="0.000738" res="475507.7" algo="FTMS"/>
<pk mz="351.144922" i="2503345.5" sn="20.15" a="1702.63" fwhm="0.000766" res="458276.6" algo="FTMS"/>
<pk mz="351.157958" i="1432756.6" sn="10.49" a="834.68" fwhm="0.000753" res="466521.2" algo="FTMS"/>
<pk mz="351.194424" i="1556157.3" sn="11.60" a="1014.63" fwhm="0.000729" res="481870.0" algo="FTMS"/>
<pk mz="351.212241" i="1296065.5" sn="9.25" a="594.08" fwhm="0.000619" res="566951.8" algo="FTMS"/>
<pk mz="351.221037" i="3260611.5" sn="26.98" a="2732.60" fwhm="0.000882" res="398217.3" algo="FTMS"/>
<pk mz="351.230735" i="1325125.9" sn="9.51" a="790.39" fwhm="0.000765" res="458903.0" algo="FTMS"/>
<pk mz="352.040887" i="1774469.3" sn="13.57" a="1062.89" fwhm="0.000729" res="482609.3" algo="FTMS"/>
<pk mz="352.067439" i="1730187.6" sn="13.17" a="860.91" fwhm="0.000679" res="518853.8" algo="FTMS"/>
<pk mz="352.078736" i="64996240.0" z="-1" sn="584.21" a="55014.73" fwhm="0.000802" res="438867.4" algo="FTMS" component_name="C" deconvoluted_molecular_mass="351.075613" deconvoluted_isotopic_mass="352.079128"/>
<pk mz="352.103790" i="1635476.1" sn="12.31" a="1118.57" fwhm="0.000822" res="428487.7" algo="FTMS"/>
<pk mz="353.051412" i="3388531.5" sn="28.13" a="2476.40" fwhm="0.000789" res="447485.3" algo="FTMS"/>
<pk mz="353.079626" i="14371962.0" z="-1" sn="127.27" a="11241.90" fwhm="0.000794" res="444550.6" algo="FTMS" component_name="C" deconvoluted_molecular_mass="351.075613" deconvoluted_isotopic_mass="353.080020"/>
<pk mz="353.082073" i="2886778.8" sn="23.61" a="1998.07" fwhm="0.000769" res="459206.5" algo="FTMS"/>
<pk mz="353.087783" i="4508796.0" sn="38.25" a="3414.78" fwhm="0.000777" res="454494.8" algo="FTMS"/>
<pk mz="353.118532" i="1131779.4" sn="7.77" a="611.72" fwhm="0.000750" res="470870.4" algo="FTMS"/>
<pk mz="353.124203" i="3847812.8" sn="32.28" a="2947.23" fwhm="0.000801" res="440817.0" algo="FTMS"/>
<pk mz="353.137093" i="1266695.8" sn="8.98" a="952.55" fwhm="0.001039" res="339911.6" algo="FTMS"/>
<pk mz="353.160577" i="2342029.3" sn="18.69" a="1615.49" fwhm="0.000806" res="438196.4" algo="FTMS"/>
<pk mz="353.164079" i="1115662.1" sn="7.62" a="699.60" fwhm="0.000807" res="437772.5" algo="FTMS"/>
<pk mz="353.200279" i="1469334.6" sn="10.81" a="903.50" fwhm="0.000789" res="447516.8" algo="FTMS"/>
<pk mz="353.210061" i="1725849.0" sn="13.13" a="1023.79" fwhm="0.000736" res="479946.1" algo="FTMS"/>
<pk mz="354.032839" i="1109082.6" sn="7.56" a="698.77" fwhm="0.000910" res="389157.5" algo="FTMS"/>
<pk mz="354.083041" i="2570342.5" z="-1" sn="20.75" a="1843.22" fwhm="0.000813" res="435332.3" algo="FTMS" component_name="C" deconvoluted_molecular_mass="351.075613" deconvoluted_isotopic_mass="354.083438"/>
<pk mz="354.894545" i="1544741.0" sn="11.49" a="906.25" fwhm="0.000769" res="461624.1" algo="FTMS"/>
<pk mz="355.030671" i="1570373.0" sn="11.72" a="917.57" fwhm="0.000721" res="492318.4" algo="FTMS"/>
<pk mz="355.067073" i="3880525.5" sn="32.57" a="2816.62" fwhm="0.000789" res="449903.0" algo="FTMS"/>
<pk mz="355.103452" i="4873814.0" sn="41.54" a="3610.01" fwhm="0.000768" res="462350.9" algo="FTMS"/>
<pk mz="355.139853" i="3680862.5" sn="30.77" a="2677.49" fwhm="0.000783" res="453421.9" algo="FTMS"/>
<pk mz="355.158453" i="1468003.0" sn="10.80" a="997.09" fwhm="0.000954" res="372384.2" algo="FTMS"/>
<pk mz="355.176215" i="2222439.3" sn="17.61" a="1331.84" fwhm="0.000722" res="492045.0" algo="FTMS"/>
<pk mz="355.194869" i="1521003.5" sn="11.27" a="899.62" fwhm="0.000735" res="483209.2" algo="FTMS"/>
<pk mz="355.212683" i="1278063.6" sn="9.08" a="613.83" fwhm="0.000684" res="519508.0" algo="FTMS"/>
<pk mz="355.997892" i="1431079.8" sn="10.46" a="816.02" fwhm="0.000738" res="482258.7" algo="FTMS"/>
<pk mz="356.052163" i="1051060.5" sn="7.03" a="605.49" fwhm="0.000852" res="418072.9" algo="FTMS"/>
<pk mz="356.070574" i="1262776.8" sn="8.94" a="785.83" fwhm="0.000756" res="470724.2" algo="FTMS"/>
<pk mz="356.106771" i="1252673.3" sn="8.85" a="992.58" fwhm="0.001018" res="349711.2" algo="FTMS"/>
<pk mz="356.721173" i="1075921.1" sn="7.25" a="534.40" fwhm="0.000764" res="466847.4" algo="FTMS"/>
<pk mz="356.891485" i="1200632.9" sn="8.38" a="631.89" fwhm="0.000783" res="456088.2" algo="FTMS"/>
<pk mz="356.990169" i="1122448.0" sn="7.67" a="443.59" fwhm="0.000669" res="533346.7" algo="FTMS"/>
<pk mz="357.046255" i="2149917.0" sn="16.95" a="1449.95" fwhm="0.000812" res="439664.4" algo="FTMS"/>
<pk mz="357.082732" i="4022309.5" sn="33.85" a="3091.43" fwhm="0.000798" res="447488.8" algo="FTMS"/>
<pk mz="357.119109" i="3424814.3" sn="28.45" a="2448.67" fwhm="0.000788" res="453314.2" algo="FTMS"/>
<pk mz="357.130348" i="6971441.0" sn="60.47" a="5323.10" fwhm="0.000791" res="451712.2" algo="FTMS"/>
<pk mz="357.155483" i="4092470.8" sn="34.48" a="3190.55" fwhm="0.000838" res="426308.7" algo="FTMS"/>
<pk mz="357.191870" i="3087423.3" sn="25.41" a="2175.28" fwhm="0.000786" res="454441.0" algo="FTMS"/>
<pk mz="357.228239" i="1735751.6" sn="13.21" a="943.15" fwhm="0.000691" res="517136.7" algo="FTMS"/>
<pk mz="357.264540" i="1084112.1" sn="7.33" a="608.41" fwhm="0.000805" res="443732.5" algo="FTMS"/>
<pk mz="357.943498" i="1102062.8" sn="7.49" a="912.51" fwhm="0.001074" res="333263.5" algo="FTMS"/>
<pk mz="357.995868" i="1485306.9" sn="10.95" a="1005.34" fwhm="0.000831" res="430692.2" algo="FTMS"/>
<pk mz="358.020444" i="1155072.6" sn="7.89" a="707.00" fwhm="0.000818" res="437849.0" algo="FTMS"/>
<pk mz="358.068261" i="1141131.9" sn="7.76" a="524.19" fwhm="0.000674" res="531583.8" algo="FTMS"/>
<pk mz="358.086075" i="1157904.0" sn="7.91" a="458.94" fwhm="0.000558" res="641546.6" algo="FTMS"/>
<pk mz="358.133639" i="1575707.1" sn="11.65" a="1029.56" fwhm="0.000798" res="448713.6" algo="FTMS"/>
<pk mz="358.198390" i="2480938.3" sn="19.74" a="1594.76" fwhm="0.000750" res="477365.6" algo="FTMS"/>
<pk mz="359.040983" i="1442286.6" sn="10.45" a="1048.59" fwhm="0.001030" res="348498.6" algo="FTMS"/>
<pk mz="359.062033" i="2406899.5" sn="19.07" a="1609.13" fwhm="0.000774" res="463926.5" algo="FTMS"/>
<pk mz="359.077213" i="1504247.1" sn="11.01" a="802.02" fwhm="0.000658" res="545947.7" algo="FTMS"/>
<pk mz="359.098379" i="2849276.0" sn="23.03" a="2018.11" fwhm="0.000785" res="457630.4" algo="FTMS"/>
<pk mz="359.113607" i="1305087.6" sn="9.23" a="683.45" fwhm="0.000726" res="494921.4" algo="FTMS"/>
<pk mz="359.134716" i="3168772.5" sn="25.88" a="2338.13" fwhm="0.000835" res="430032.7" algo="FTMS"/>
<pk mz="359.163051" i="1176587.1" sn="8.08" a="560.12" fwhm="0.000740" res="485259.3" algo="FTMS"/>
<pk mz="359.171129" i="3329037.0" sn="27.32" a="2205.60" fwhm="0.000759" res="473357.6" algo="FTMS"/>
<pk mz="359.207499" i="1710357.5" sn="12.85" a="985.83" fwhm="0.000703" res="510649.8" algo="FTMS"/>
<pk mz="359.243783" i="1082397.9" sn="7.24" a="507.04" fwhm="0.000660" res="544650.3" algo="FTMS"/>
<pk mz="360.023347" i="1381075.4" sn="9.90" a="777.49" fwhm="0.000689" res="522756.5" algo="FTMS"/>
<pk mz="360.036131" i="1243862.4" sn="8.68" a="742.40" fwhm="0.000776" res="463723.3" algo="FTMS"/>
<pk mz="360.083833" i="8179425.5" sn="70.67" a="6780.63" fwhm="0.000826" res="436089.5" algo="FTMS"/>
<pk mz="360.092751" i="2547939.5" sn="20.33" a="2140.38" fwhm="0.000909" res="395944.0" algo="FTMS"/>
<pk mz="360.141304" i="1101806.9" sn="7.41" a="474.21" fwhm="0.000700" res="514412.1" algo="FTMS"/>
<pk mz="361.020193" i="1482683.1" sn="10.81" a="872.82" fwhm="0.000800" res="451172.1" algo="FTMS"/>
<pk mz="361.031258" i="1398717.6" sn="10.06" a="859.02" fwhm="0.000759" res="475568.3" algo="FTMS"/>
<pk mz="361.056553" i="2183875.5" sn="17.08" a="1359.24" fwhm="0.000777" res="464424.1" algo="FTMS"/>
<pk mz="361.067648" i="1580998.1" sn="11.69" a="925.10" fwhm="0.000795" res="454444.8" algo="FTMS"/>
<pk mz="361.077509" i="1089480.4" sn="7.29" a="512.21" fwhm="0.000705" res="512416.3" algo="FTMS"/>
<pk mz="361.092871" i="3268044.0" sn="26.77" a="2408.25" fwhm="0.000815" res="443059.0" algo="FTMS"/>
<pk mz="361.099621" i="5460941.5" sn="46.37" a="4665.12" fwhm="0.000854" res="422944.3" algo="FTMS"/>
<pk mz="361.104112" i="1124942.6" sn="7.61" a="602.64" fwhm="0.000716" res="504056.9" algo="FTMS"/>
<pk mz="361.113973" i="1058000.9" sn="7.01" a="434.00" fwhm="0.000605" res="597026.0" algo="FTMS"/>
<pk mz="361.129347" i="1666516.5" sn="12.45" a="1010.73" fwhm="0.000808" res="447018.3" algo="FTMS"/>
<pk mz="361.142456" i="1090007.5" sn="7.30" a="1021.05" fwhm="0.001298" res="278262.4" algo="FTMS"/>
<pk mz="361.150440" i="2002649.4" sn="15.46" a="1420.04" fwhm="0.000814" res="443674.3" algo="FTMS"/>
<pk mz="361.169023" i="5242845.5" sn="44.42" a="4074.45" fwhm="0.000821" res="439726.5" algo="FTMS"/>
<pk mz="361.186743" i="1606369.8" sn="11.91" a="868.00" fwhm="0.000725" res="498454.6" algo="FTMS"/>
<pk mz="362.051679" i="1677738.5" sn="12.55" a="1315.13" fwhm="0.000873" res="414831.2" algo="FTMS"/>
<pk mz="362.063058" i="5693613.0" sn="48.45" a="4391.70" fwhm="0.000810" res="446927.6" algo="FTMS"/>
<pk mz="362.088134" i="2379187.0" sn="18.82" a="1633.12" fwhm="0.000799" res="453290.6" algo="FTMS"/>
<pk mz="362.099411" i="1320885.6" sn="9.36" a="783.54" fwhm="0.000812" res="445837.7" algo="FTMS"/>
<pk mz="362.145664" i="1949120.4" sn="14.98" a="1242.70" fwhm="0.000747" res="485110.2" algo="FTMS"/>
<pk mz="363.035711" i="2293134.5" sn="18.05" a="1495.95" fwhm="0.000786" res="461803.2" algo="FTMS"/>
<pk mz="363.072166" i="3614103.0" sn="29.86" a="3053.56" fwhm="0.000880" res="412789.3" algo="FTMS"/>
<pk mz="363.075398" i="2888343.8" sn="23.37" a="2390.53" fwhm="0.000924" res="393059.7" algo="FTMS"/>
<pk mz="363.083333" i="1901721.6" sn="14.55" a="1569.81" fwhm="0.000933" res="389129.1" algo="FTMS"/>
<pk mz="363.108501" i="4081567.5" sn="34.03" a="3172.45" fwhm="0.000840" res="432426.2" algo="FTMS"/>
<pk mz="363.112220" i="1082784.3" sn="7.23" a="572.20" fwhm="0.000900" res="403535.0" algo="FTMS"/>
<pk mz="363.119732" i="2108578.0" sn="16.40" a="1464.96" fwhm="0.000823" res="441299.3" algo="FTMS"/>
<pk mz="363.121660" i="1889698.5" sn="14.44" a="1634.88" fwhm="0.000980" res="370541.2" algo="FTMS"/>
<pk mz="363.129707" i="1168932.4" sn="8.00" a="690.35" fwhm="0.000826" res="439576.1" algo="FTMS"/>
<pk mz="363.144883" i="2376615.8" sn="18.80" a="1571.89" fwhm="0.000768" res="473139.1" algo="FTMS"/>
<pk mz="363.148287" i="1206056.6" sn="8.33" a="922.40" fwhm="0.000888" res="408942.0" algo="FTMS"/>
<pk mz="363.157910" i="1564842.9" sn="11.54" a="1100.84" fwhm="0.000882" res="411891.0" algo="FTMS"/>
<pk mz="363.184680" i="3844017.0" sn="31.91" a="2813.06" fwhm="0.000804" res="451667.8" algo="FTMS"/>
<pk mz="363.194374" i="2343859.3" sn="18.50" a="1437.91" fwhm="0.000746" res="486634.5" algo="FTMS"/>
<pk mz="364.031077" i="1283701.0" sn="9.02" a="542.84" fwhm="0.000689" res="528682.5" algo="FTMS"/>
<pk mz="364.067421" i="2885245.3" sn="23.34" a="2123.60" fwhm="0.000819" res="444684.5" algo="FTMS"/>
<pk mz="364.078739" i="6477440.0" sn="55.45" a="5306.84" fwhm="0.000840" res="433377.7" algo="FTMS"/>
<pk mz="364.087679" i="9112194.0" sn="79.00" a="8086.11" fwhm="0.000876" res="415635.5" algo="FTMS"/>
<pk mz="364.103817" i="1624709.8" sn="12.07" a="1011.72" fwhm="0.000763" res="477148.4" algo="FTMS"/>
<pk mz="365.015062" i="1266648.4" sn="8.87" a="811.71" fwhm="0.000831" res="439177.3" algo="FTMS"/>
<pk mz="365.051417" i="3677024.8" sn="30.42" a="2645.40" fwhm="0.000804" res="453965.9" algo="FTMS"/>
<pk mz="365.062713" i="1443939.4" sn="10.45" a="1050.66" fwhm="0.000858" res="425534.3" algo="FTMS"/>
<pk mz="365.074855" i="2354534.3" sn="18.59" a="1542.68" fwhm="0.000762" res="478868.2" algo="FTMS"/>
<pk mz="365.082913" i="2156392.0" sn="16.82" a="1465.83" fwhm="0.000871" res="419312.4" algo="FTMS"/>
<pk mz="365.090974" i="391130976.0" z="-1" sn="3493.62" a="325017.03" fwhm="0.000837" res="435979.8" algo="FTMS" component_name="I" deconvoluted_molecular_mass="365.091401" deconvoluted_isotopic_mass="365.091395"/>
<pk mz="365.124214" i="4930417.5" sn="41.62" a="4074.30" fwhm="0.000872" res="418847.3" algo="FTMS"/>
<pk mz="365.127526" i="1459314.4" sn="10.59" a="892.79" fwhm="0.000724" res="503977.1" algo="FTMS"/>
<pk mz="365.137207" i="2224500.5" sn="17.43" a="1533.77" fwhm="0.000780" res="467891.8" algo="FTMS"/>
<pk mz="365.160583" i="1873018.0" sn="14.29" a="1121.02" fwhm="0.000709" res="515281.2" algo="FTMS"/>
<pk mz="365.163912" i="1326714.8" sn="9.41" a="669.50" fwhm="0.000717" res="509603.7" algo="FTMS"/>
<pk mz="365.173582" i="1537405.0" sn="11.29" a="938.90" fwhm="0.000782" res="466982.0" algo="FTMS"/>
<pk mz="365.200316" i="1153027.1" sn="7.85" a="710.02" fwhm="0.000771" res="473781.7" algo="FTMS"/>
<pk mz="365.210061" i="3403141.5" sn="27.97" a="2928.13" fwhm="0.000922" res="396017.4" algo="FTMS"/>
<pk mz="366.046632" i="1376838.5" sn="9.75" a="814.67" fwhm="0.000777" res="471257.6" algo="FTMS"/>
<pk mz="366.094392" i="31215698.0" z="-1" sn="273.79" a="26876.58" fwhm="0.000859" res="426035.5" algo="FTMS" component_name="I" deconvoluted_molecular_mass="365.091401" deconvoluted_isotopic_mass="366.094816"/>
<pk mz="366.119406" i="1666647.3" sn="12.32" a="1287.83" fwhm="0.000878" res="416965.7" algo="FTMS"/>
<pk mz="367.030620" i="1757993.4" sn="13.12" a="1100.84" fwhm="0.000764" res="480245.9" algo="FTMS"/>
<pk mz="367.067060" i="5100850.0" sn="42.70" a="4395.78" fwhm="0.000883" res="415834.3" algo="FTMS"/>
<pk mz="367.070265" i="2734898.5" sn="21.77" a="2039.42" fwhm="0.000843" res="435346.7" algo="FTMS"/>
<pk mz="367.078312" i="1186868.4" sn="8.07" a="642.79" fwhm="0.000743" res="493918.9" algo="FTMS"/>
<pk mz="367.095293" i="6365496.5" sn="53.89" a="5309.15" fwhm="0.000867" res="423563.9" algo="FTMS"/>
<pk mz="367.097822" i="2268985.0" z="-1" sn="17.65" a="1627.03" fwhm="0.000825" res="445122.1" algo="FTMS" component_name="I" deconvoluted_molecular_mass="365.091401" deconvoluted_isotopic_mass="367.098248"/>
<pk mz="367.103442" i="7145786.0" sn="60.80" a="6104.30" fwhm="0.000864" res="425116.0" algo="FTMS"/>
<pk mz="367.106777" i="1461051.0" sn="10.50" a="959.31" fwhm="0.000795" res="461753.1" algo="FTMS"/>
<pk mz="367.116482" i="1194813.1" sn="8.14" a="828.59" fwhm="0.000885" res="414980.2" algo="FTMS"/>
<pk mz="367.139838" i="4260674.5" sn="35.27" a="3244.28" fwhm="0.000834" res="440173.1" algo="FTMS"/>
<pk mz="367.152824" i="1197637.5" sn="8.17" a="745.15" fwhm="0.000746" res="492482.6" algo="FTMS"/>
<pk mz="367.176267" i="1870411.0" sn="14.12" a="1273.92" fwhm="0.000810" res="453216.0" algo="FTMS"/>
<pk mz="367.207059" i="1345874.0" sn="9.48" a="753.79" fwhm="0.000823" res="445987.0" algo="FTMS"/>
<pk mz="367.212675" i="1200211.4" sn="8.19" a="576.02" fwhm="0.000735" res="499291.5" algo="FTMS"/>
<pk mz="367.225622" i="2106198.3" sn="16.21" a="1571.54" fwhm="0.000862" res="426116.7" algo="FTMS"/>
<pk mz="368.070355" i="1788696.9" sn="13.39" a="1305.03" fwhm="0.000877" res="419721.2" algo="FTMS"/>
<pk mz="368.098701" i="2009631.4" sn="15.35" a="1398.34" fwhm="0.000813" res="452943.0" algo="FTMS"/>
<pk mz="368.106745" i="1384737.3" sn="9.82" a="811.87" fwhm="0.000781" res="471054.2" algo="FTMS"/>
<pk mz="368.109937" i="1133602.0" sn="7.60" a="544.19" fwhm="0.000663" res="555006.5" algo="FTMS"/>
<pk mz="368.954783" i="2252516.3" sn="17.50" a="1766.15" fwhm="0.000947" res="389402.0" algo="FTMS"/>
<pk mz="369.041503" i="17994488.0" sn="156.79" a="15678.50" fwhm="0.000872" res="423029.9" algo="FTMS"/>
<pk mz="369.046281" i="3034361.3" sn="24.41" a="2243.68" fwhm="0.000827" res="446023.7" algo="FTMS"/>
<pk mz="369.082671" i="7731969.5" sn="65.98" a="6600.80" fwhm="0.000874" res="422112.9" algo="FTMS"/>
<pk mz="369.085945" i="1873666.5" sn="14.14" a="1140.43" fwhm="0.000721" res="511717.6" algo="FTMS"/>
<pk mz="369.119078" i="6759178.0" sn="57.37" a="5810.94" fwhm="0.000884" res="417768.6" algo="FTMS"/>
<pk mz="369.137657" i="1075406.4" sn="7.08" a="847.77" fwhm="0.001171" res="315194.9" algo="FTMS"/>
<pk mz="369.155526" i="3650834.5" sn="29.87" a="2957.05" fwhm="0.000891" res="414169.9" algo="FTMS"/>
<pk mz="369.191845" i="1877786.9" sn="14.18" a="1266.56" fwhm="0.000810" res="455564.0" algo="FTMS"/>
<pk mz="369.228169" i="1287459.3" sn="8.96" a="664.22" fwhm="0.000717" res="514706.3" algo="FTMS"/>
<pk mz="370.044863" i="1571294.9" sn="11.47" a="891.49" fwhm="0.000768" res="482111.1" algo="FTMS"/>
<pk mz="370.077939" i="1282790.5" sn="8.91" a="866.19" fwhm="0.000903" res="409638.2" algo="FTMS"/>
<pk mz="370.086048" i="1316584.4" sn="9.21" a="814.54" fwhm="0.000816" res="453535.6" algo="FTMS"/>
<pk mz="370.122457" i="1378032.8" sn="9.76" a="864.44" fwhm="0.000815" res="454333.9" algo="FTMS"/>
<pk mz="370.127397" i="1100785.9" sn="7.30" a="506.83" fwhm="0.000639" res="578876.9" algo="FTMS"/>
<pk mz="370.158817" i="1291769.0" sn="8.99" a="819.48" fwhm="0.000835" res="443066.6" algo="FTMS"/>
<pk mz="370.814937" i="1112207.8" sn="7.40" a="725.14" fwhm="0.000986" res="376269.3" algo="FTMS"/>
<pk mz="371.004449" i="1113147.3" sn="7.41" a="626.00" fwhm="0.000836" res="443961.1" algo="FTMS"/>
<pk mz="371.005786" i="2295483.5" sn="17.87" a="1531.54" fwhm="0.000792" res="468439.3" algo="FTMS"/>
<pk mz="371.025545" i="1249344.0" sn="8.62" a="820.23" fwhm="0.000991" res="374288.8" algo="FTMS"/>
<pk mz="371.038551" i="5634243.0" sn="47.42" a="4746.89" fwhm="0.000860" res="431615.6" algo="FTMS"/>
<pk mz="371.040813" i="1398723.5" sn="9.94" a="905.60" fwhm="0.000807" res="459910.7" algo="FTMS"/>
<pk mz="371.062004" i="4740296.5" sn="39.51" a="4115.31" fwhm="0.000934" res="397383.3" algo="FTMS"/>
<pk mz="371.077259" i="6622412.0" sn="56.16" a="5249.84" fwhm="0.000836" res="443708.4" algo="FTMS"/>
<pk mz="371.098358" i="6130896.5" sn="51.81" a="5232.10" fwhm="0.000886" res="418862.0" algo="FTMS"/>
<pk mz="371.109624" i="1438675.4" sn="10.29" a="1044.19" fwhm="0.000904" res="410448.6" algo="FTMS"/>
<pk mz="371.113740" i="1202388.3" sn="8.20" a="722.15" fwhm="0.000806" res="460273.8" algo="FTMS"/>
<pk mz="371.129948" i="1192280.0" sn="8.11" a="821.61" fwhm="0.000888" res="417840.8" algo="FTMS"/>
<pk mz="371.134744" i="4519129.0" sn="37.55" a="3677.09" fwhm="0.000848" res="437591.6" algo="FTMS"/>
<pk mz="371.145986" i="16205020.0" sn="140.95" a="14245.00" fwhm="0.000875" res="424217.6" algo="FTMS"/>
<pk mz="371.153312" i="1240925.4" sn="8.54" a="892.13" fwhm="0.000899" res="413032.1" algo="FTMS"/>
<pk mz="371.171122" i="4183265.5" sn="34.58" a="3356.83" fwhm="0.000877" res="423255.4" algo="FTMS"/>
<pk mz="371.207516" i="2737897.8" sn="21.79" a="2188.62" fwhm="0.000904" res="410428.3" algo="FTMS"/>
<pk mz="372.047429" i="1851818.5" sn="13.94" a="1458.06" fwhm="0.000889" res="418320.7" algo="FTMS"/>
<pk mz="372.080650" i="1722546.1" sn="12.80" a="1088.01" fwhm="0.000734" res="506700.6" algo="FTMS"/>
<pk mz="372.101748" i="1436854.9" sn="10.27" a="834.27" fwhm="0.000794" res="468451.0" algo="FTMS"/>
<pk mz="372.138063" i="1082431.3" sn="7.14" a="658.63" fwhm="0.000875" res="425309.9" algo="FTMS"/>
<pk mz="372.149376" i="2514369.8" sn="19.81" a="1864.17" fwhm="0.000840" res="443277.7" algo="FTMS"/>
<pk mz="372.174635" i="1083079.6" sn="7.14" a="794.49" fwhm="0.001041" res="357418.7" algo="FTMS"/>
<pk mz="372.213993" i="1374928.6" sn="9.72" a="732.89" fwhm="0.000732" res="508808.9" algo="FTMS"/>
<pk mz="372.303916" i="1673701.3" sn="12.37" a="903.27" fwhm="0.000751" res="495435.9" algo="FTMS"/>
<pk mz="372.905169" i="2438255.0" sn="19.13" a="1683.26" fwhm="0.000808" res="461423.3" algo="FTMS"/>
<pk mz="373.020095" i="1573769.5" sn="11.48" a="777.77" fwhm="0.000697" res="535478.9" algo="FTMS"/>
<pk mz="373.041305" i="1398158.3" sn="9.93" a="964.31" fwhm="0.000850" res="439125.2" algo="FTMS"/>
<pk mz="373.057323" i="2919570.0" sn="23.39" a="2481.65" fwhm="0.001121" res="332775.1" algo="FTMS"/>
<pk mz="373.067691" i="1152148.4" sn="7.75" a="563.35" fwhm="0.000736" res="507157.9" algo="FTMS"/>
<pk mz="373.077588" i="4841110.5" sn="40.39" a="4130.24" fwhm="0.000868" res="430017.1" algo="FTMS"/>
<pk mz="373.087175" i="4963993.0" sn="41.48" a="4073.70" fwhm="0.000876" res="425961.9" algo="FTMS"/>
<pk mz="373.092860" i="3919514.0" sn="32.24" a="3174.54" fwhm="0.000879" res="424367.9" algo="FTMS"/>
<pk mz="373.114035" i="3081887.0" sn="24.83" a="2202.43" fwhm="0.000814" res="458381.5" algo="FTMS"/>
<pk mz="373.125265" i="1405601.5" sn="9.99" a="809.38" fwhm="0.000811" res="459972.8" algo="FTMS"/>
<pk mz="373.129321" i="1202594.5" sn="8.20" a="767.73" fwhm="0.000847" res="440428.4" algo="FTMS"/>
<pk mz="373.150407" i="3878567.3" sn="31.88" a="3446.13" fwhm="0.000932" res="400184.6" algo="FTMS"/>
<pk mz="373.169020" i="1346219.6" sn="9.47" a="983.41" fwhm="0.000859" res="434206.0" algo="FTMS"/>
<pk mz="373.172816" i="1612460.5" sn="11.82" a="968.11" fwhm="0.000782" res="477050.9" algo="FTMS"/>
<pk mz="373.186793" i="3191471.8" sn="25.80" a="2227.32" fwhm="0.000791" res="471707.8" algo="FTMS"/>
<pk mz="373.217480" i="1109174.6" sn="7.37" a="697.04" fwhm="0.000876" res="426240.7" algo="FTMS"/>
<pk mz="373.223156" i="1802936.0" sn="13.51" a="1056.69" fwhm="0.000736" res="507273.6" algo="FTMS"/>
<pk mz="374.008344" i="2595691.8" sn="20.31" a="2135.14" fwhm="0.000933" res="400704.1" algo="FTMS"/>
<pk mz="374.039053" i="2926962.8" sn="23.21" a="2313.86" fwhm="0.000883" res="423437.2" algo="FTMS"/>
<pk mz="374.051759" i="1598325.8" sn="11.58" a="959.12" fwhm="0.000769" res="486166.5" algo="FTMS"/>
<pk mz="374.063000" i="1239416.4" sn="8.43" a="965.08" fwhm="0.001116" res="335101.9" algo="FTMS"/>
<pk mz="374.081088" i="1300476.5" sn="8.97" a="960.01" fwhm="0.000925" res="404200.0" algo="FTMS"/>
<pk mz="374.088121" i="1415038.1" sn="9.97" a="864.42" fwhm="0.000806" res="464290.9" algo="FTMS"/>
<pk mz="374.096289" i="1096832.0" sn="7.18" a="555.50" fwhm="0.000716" res="522572.1" algo="FTMS"/>
<pk mz="374.108404" i="5226370.5" sn="43.35" a="4711.03" fwhm="0.000942" res="397124.8" algo="FTMS"/>
<pk mz="374.156909" i="1625997.9" sn="11.82" a="1156.78" fwhm="0.000847" res="441610.4" algo="FTMS"/>
<pk mz="374.902289" i="1833528.4" sn="13.63" a="1314.87" fwhm="0.000815" res="459905.7" algo="FTMS"/>
<pk mz="375.035753" i="2682967.0" sn="21.07" a="1995.85" fwhm="0.000823" res="455672.7" algo="FTMS"/>
<pk mz="375.072150" i="3148895.3" sn="25.15" a="2778.01" fwhm="0.000949" res="395291.7" algo="FTMS"/>
<pk mz="375.083355" i="1635169.9" sn="11.90" a="1366.70" fwhm="0.001005" res="373110.0" algo="FTMS"/>
<pk mz="375.093139" i="1357412.1" sn="9.46" a="806.12" fwhm="0.000782" res="479426.4" algo="FTMS"/>
<pk mz="375.108551" i="2863207.8" sn="22.65" a="2076.93" fwhm="0.000829" res="452374.8" algo="FTMS"/>
<pk mz="375.129640" i="1874796.5" sn="14.00" a="1155.89" fwhm="0.000776" res="483401.6" algo="FTMS"/>
<pk mz="375.144894" i="2027632.0" sn="15.33" a="1541.22" fwhm="0.000937" res="400285.9" algo="FTMS"/>
<pk mz="375.158016" i="1572723.0" sn="11.35" a="956.03" fwhm="0.000789" res="475207.9" algo="FTMS"/>
<pk mz="375.163522" i="1612404.3" sn="11.70" a="1147.57" fwhm="0.000904" res="415016.2" algo="FTMS"/>
<pk mz="375.166044" i="2909300.8" sn="23.05" a="2322.69" fwhm="0.000903" res="415370.8" algo="FTMS"/>
<pk mz="375.184655" i="9879673.0" sn="84.09" a="8765.14" fwhm="0.000913" res="410847.0" algo="FTMS"/>
<pk mz="375.194329" i="1323899.3" sn="9.17" a="677.06" fwhm="0.000746" res="502866.1" algo="FTMS"/>
<pk mz="375.202502" i="1623677.1" sn="11.80" a="1324.19" fwhm="0.000956" res="392348.8" algo="FTMS"/>
<pk mz="376.006320" i="2385461.0" sn="18.47" a="1907.01" fwhm="0.000906" res="414803.8" algo="FTMS"/>
<pk mz="376.030993" i="1478714.6" sn="10.52" a="1053.21" fwhm="0.000879" res="427877.8" algo="FTMS"/>
<pk mz="376.051200" i="1345599.3" sn="9.36" a="1057.40" fwhm="0.001003" res="374788.3" algo="FTMS"/>
<pk mz="376.067310" i="1732675.0" sn="12.75" a="1124.82" fwhm="0.000837" res="449123.5" algo="FTMS"/>
<pk mz="376.075652" i="1086532.9" sn="7.09" a="828.62" fwhm="0.001028" res="365784.5" algo="FTMS"/>
<pk mz="376.078761" i="4979013.5" sn="41.18" a="4273.66" fwhm="0.000916" res="410700.0" algo="FTMS"/>
<pk mz="376.103830" i="1416011.3" sn="9.98" a="766.41" fwhm="0.000690" res="545179.0" algo="FTMS"/>
<pk mz="376.187932" i="1752158.5" sn="12.92" a="1213.37" fwhm="0.000902" res="416956.8" algo="FTMS"/>
<pk mz="377.015031" i="1220379.6" sn="8.26" a="728.23" fwhm="0.000833" res="452679.0" algo="FTMS"/>
<pk mz="377.051371" i="3549732.0" sn="28.66" a="2993.64" fwhm="0.000938" res="401810.5" algo="FTMS"/>
<pk mz="377.062636" i="2124838.5" sn="16.18" a="1653.89" fwhm="0.000871" res="433080.3" algo="FTMS"/>
<pk mz="377.085670" i="2085931.8" sn="15.84" a="1497.88" fwhm="0.000854" res="441793.0" algo="FTMS"/>
<pk mz="377.087788" i="5095980.5" sn="42.20" a="4363.75" fwhm="0.000905" res="416841.2" algo="FTMS"/>
<pk mz="377.098985" i="2352942.8" sn="18.18" a="1877.67" fwhm="0.000912" res="413393.7" algo="FTMS"/>
<pk mz="377.111327" i="1099441.6" sn="7.20" a="750.55" fwhm="0.000967" res="389853.7" algo="FTMS"/>
<pk mz="377.124132" i="4788276.5" sn="39.50" a="4234.53" fwhm="0.000926" res="407296.3" algo="FTMS"/>
<pk mz="377.137208" i="1884215.6" sn="14.07" a="1208.84" fwhm="0.000818" res="460795.0" algo="FTMS"/>
<pk mz="377.160590" i="3086909.0" sn="24.61" a="2350.36" fwhm="0.000865" res="436238.2" algo="FTMS"/>
<pk mz="377.163959" i="2693181.8" sn="21.16" a="2181.73" fwhm="0.000881" res="427972.7" algo="FTMS"/>
<pk mz="377.173614" i="1972287.9" sn="14.84" a="1590.44" fwhm="0.000965" res="390838.4" algo="FTMS"/>
<pk mz="377.200314" i="3086406.0" sn="24.60" a="2431.45" fwhm="0.000892" res="422880.7" algo="FTMS"/>
<pk mz="377.210026" i="3748424.3" sn="30.40" a="3402.21" fwhm="0.000986" res="382678.9" algo="FTMS"/>
<pk mz="378.046643" i="2308103.5" sn="17.78" a="2051.88" fwhm="0.000946" res="399820.9" algo="FTMS"/>
<pk mz="378.057991" i="2425354.0" sn="18.81" a="2465.66" fwhm="0.001154" res="327547.2" algo="FTMS"/>
<pk mz="378.083073" i="3493647.8" sn="28.17" a="2991.13" fwhm="0.000919" res="411593.7" algo="FTMS"/>
<pk mz="378.094381" i="8851218.0" sn="75.08" a="8111.41" fwhm="0.000928" res="407433.9" algo="FTMS"/>
<pk mz="378.103338" i="8627988.0" sn="73.13" a="8179.83" fwhm="0.000967" res="390824.3" algo="FTMS"/>
<pk mz="378.119425" i="1776408.0" sn="13.13" a="1444.05" fwhm="0.000966" res="391448.8" algo="FTMS"/>
<pk mz="378.130763" i="1861658.6" sn="13.87" a="1362.53" fwhm="0.000832" res="454623.8" algo="FTMS"/>
<pk mz="378.140594" i="1638940.9" sn="11.92" a="1246.95" fwhm="0.000936" res="403999.3" algo="FTMS"/>
<pk mz="379.030659" i="2821096.3" sn="22.27" a="2306.95" fwhm="0.000914" res="414645.6" algo="FTMS"/>
<pk mz="379.067051" i="5849072.5" sn="48.79" a="4906.74" fwhm="0.000883" res="429276.8" algo="FTMS"/>
<pk mz="379.070327" i="1125105.3" sn="7.42" a="825.30" fwhm="0.000989" res="383355.7" algo="FTMS"/>
<pk mz="379.078330" i="1978611.1" sn="14.90" a="1385.92" fwhm="0.000843" res="449763.1" algo="FTMS"/>
<pk mz="379.097834" i="1731319.5" sn="12.73" a="1121.59" fwhm="0.000889" res="426454.2" algo="FTMS"/>
<pk mz="379.103443" i="8205305.0" sn="69.42" a="7126.02" fwhm="0.000887" res="427173.4" algo="FTMS"/>
<pk mz="379.106690" i="3438585.5" sn="27.68" a="2861.07" fwhm="0.000905" res="418896.9" algo="FTMS"/>
<pk mz="379.114645" i="1715707.4" sn="12.59" a="1358.28" fwhm="0.000985" res="384735.6" algo="FTMS"/>
<pk mz="379.116440" i="1656315.8" sn="12.07" a="1249.21" fwhm="0.000892" res="424889.8" algo="FTMS"/>
<pk mz="379.134138" i="1102975.9" sn="7.23" a="624.15" fwhm="0.000809" res="468642.0" algo="FTMS"/>
<pk mz="379.139810" i="5753857.0" sn="47.96" a="5027.99" fwhm="0.000922" res="411050.1" algo="FTMS"/>
<pk mz="379.152867" i="1883652.1" sn="14.06" a="1479.52" fwhm="0.000922" res="411112.4" algo="FTMS"/>
<pk mz="379.176166" i="2003209.4" sn="15.11" a="1390.06" fwhm="0.000904" res="419443.3" algo="FTMS"/>
<pk mz="379.179573" i="1166346.3" sn="7.78" a="681.66" fwhm="0.000814" res="465558.6" algo="FTMS"/>
<pk mz="379.189296" i="1722892.4" sn="12.66" a="1284.19" fwhm="0.000902" res="420183.6" algo="FTMS"/>
<pk mz="379.207095" i="1562896.5" sn="11.26" a="1084.11" fwhm="0.000878" res="431799.0" algo="FTMS"/>
<pk mz="379.225663" i="6165524.5" sn="51.56" a="5304.09" fwhm="0.000899" res="421726.7" algo="FTMS"/>
<pk mz="380.062319" i="1985235.8" sn="14.95" a="1281.79" fwhm="0.000774" res="490742.7" algo="FTMS"/>
<pk mz="380.073652" i="12350678.0" sn="105.72" a="11847.03" fwhm="0.000944" res="402724.3" algo="FTMS"/>
<pk mz="380.098708" i="3247836.0" sn="26.01" a="2574.09" fwhm="0.000892" res="426195.5" algo="FTMS"/>
<pk mz="380.106825" i="1504221.9" sn="10.74" a="1217.31" fwhm="0.000962" res="395183.0" algo="FTMS"/>
<pk mz="380.110059" i="3905246.8" sn="31.77" a="3456.85" fwhm="0.000947" res="401241.4" algo="FTMS"/>
<pk mz="380.135038" i="1223268.4" sn="8.28" a="806.90" fwhm="0.000913" res="416233.1" algo="FTMS"/>
<pk mz="380.143233" i="1193318.3" sn="8.02" a="696.11" fwhm="0.000853" res="445595.0" algo="FTMS"/>
<pk mz="380.146279" i="1205479.0" sn="8.12" a="779.72" fwhm="0.000899" res="422669.0" algo="FTMS"/>
<pk mz="380.205691" i="1092212.5" sn="7.13" a="623.83" fwhm="0.000840" res="452586.1" algo="FTMS"/>
<pk mz="381.046341" i="4703668.5" sn="38.76" a="4297.02" fwhm="0.000913" res="417433.9" algo="FTMS"/>
<pk mz="381.057468" i="1544631.0" sn="11.09" a="1026.52" fwhm="0.000856" res="445336.2" algo="FTMS"/>
<pk mz="381.076957" i="1485371.4" sn="10.57" a="1135.92" fwhm="0.001008" res="378199.7" algo="FTMS"/>
<pk mz="381.082715" i="10431933.0" sn="88.92" a="10027.63" fwhm="0.000940" res="405401.7" algo="FTMS"/>
<pk mz="381.085949" i="6532541.5" sn="54.77" a="5914.23" fwhm="0.000917" res="415489.8" algo="FTMS"/>
<pk mz="381.093924" i="2064319.3" sn="15.64" a="1531.35" fwhm="0.000867" res="439322.9" algo="FTMS"/>
<pk mz="381.119129" i="9539013.0" sn="81.10" a="9047.97" fwhm="0.000934" res="407868.3" algo="FTMS"/>
<pk mz="381.130312" i="1263303.6" sn="8.63" a="662.10" fwhm="0.000743" res="512865.0" algo="FTMS"/>
<pk mz="381.132154" i="2069704.0" sn="15.69" a="1370.59" fwhm="0.000839" res="454107.9" algo="FTMS"/>
<pk mz="381.155458" i="5201357.5" sn="43.11" a="4581.19" fwhm="0.000940" res="405283.4" algo="FTMS"/>
<pk mz="381.168517" i="1233360.3" sn="8.37" a="623.51" fwhm="0.000748" res="509372.9" algo="FTMS"/>
<pk mz="381.191878" i="1550805.6" sn="11.15" a="1197.52" fwhm="0.000899" res="423854.2" algo="FTMS"/>
<pk mz="381.222751" i="2159068.8" sn="16.47" a="1473.25" fwhm="0.000822" res="463933.6" algo="FTMS"/>
<pk mz="381.241254" i="1894368.9" sn="14.15" a="1326.17" fwhm="0.000929" res="410508.8" algo="FTMS"/>
<pk mz="382.049682" i="1963161.5" sn="14.60" a="1458.92" fwhm="0.000884" res="432373.3" algo="FTMS"/>
<pk mz="382.077948" i="2899104.0" sn="22.70" a="2428.02" fwhm="0.000905" res="422281.1" algo="FTMS"/>
<pk mz="382.086023" i="2068385.8" sn="15.51" a="1420.86" fwhm="0.000849" res="449815.2" algo="FTMS"/>
<pk mz="382.089360" i="1339298.5" sn="9.19" a="1036.97" fwhm="0.000901" res="424278.5" algo="FTMS"/>
<pk mz="382.114318" i="2655912.3" sn="20.60" a="2157.19" fwhm="0.000906" res="421742.0" algo="FTMS"/>
<pk mz="382.122430" i="2029226.0" sn="15.17" a="1384.62" fwhm="0.000829" res="460860.1" algo="FTMS"/>
<pk mz="382.127468" i="1206955.3" sn="8.05" a="624.39" fwhm="0.000826" res="462880.6" algo="FTMS"/>
<pk mz="383.025547" i="1932408.1" sn="14.33" a="1384.91" fwhm="0.000877" res="436519.4" algo="FTMS"/>
<pk mz="383.057149" i="5543807.5" sn="45.61" a="4825.66" fwhm="0.000914" res="419027.1" algo="FTMS"/>
<pk mz="383.061966" i="7211904.5" sn="60.06" a="6520.52" fwhm="0.000918" res="417199.9" algo="FTMS"/>
<pk mz="383.098362" i="11872137.0" sn="100.43" a="10965.25" fwhm="0.000918" res="417137.9" algo="FTMS"/>
<pk mz="383.101604" i="14495625.0" sn="123.16" a="13673.27" fwhm="0.000951" res="402953.6" algo="FTMS"/>
<pk mz="383.109662" i="1251979.4" sn="8.43" a="722.15" fwhm="0.000821" res="466914.0" algo="FTMS"/>
<pk mz="383.134765" i="7956369.0" sn="66.51" a="7281.77" fwhm="0.000937" res="409018.9" algo="FTMS"/>
<pk mz="383.147818" i="1253908.0" sn="8.45" a="818.87" fwhm="0.000886" res="432274.6" algo="FTMS"/>
<pk mz="383.171148" i="3790745.3" sn="30.43" a="3285.05" fwhm="0.000927" res="413455.3" algo="FTMS"/>
<pk mz="383.174505" i="2958234.3" sn="23.21" a="2334.81" fwhm="0.000900" res="425604.8" algo="FTMS"/>
<pk mz="383.207506" i="3358113.8" sn="26.68" a="2790.52" fwhm="0.000922" res="415646.7" algo="FTMS"/>
<pk mz="384.036016" i="1265502.8" sn="8.55" a="740.84" fwhm="0.000849" res="452244.0" algo="FTMS"/>
<pk mz="384.057269" i="1448803.6" sn="10.14" a="931.40" fwhm="0.000826" res="465231.4" algo="FTMS"/>
<pk mz="384.065383" i="1652837.4" sn="11.90" a="1270.93" fwhm="0.000907" res="423631.9" algo="FTMS"/>
<pk mz="384.093540" i="1968235.9" sn="14.64" a="1502.36" fwhm="0.000889" res="432199.0" algo="FTMS"/>
<pk mz="384.101735" i="2115181.8" sn="15.91" a="1725.51" fwhm="0.000966" res="397438.7" algo="FTMS"/>
<pk mz="384.104982" i="1891438.5" sn="13.97" a="1321.92" fwhm="0.000863" res="444944.8" algo="FTMS"/>
<pk mz="384.130020" i="1491316.1" sn="10.51" a="1075.99" fwhm="0.000979" res="392492.3" algo="FTMS"/>
<pk mz="384.138233" i="1804406.0" sn="13.22" a="1340.53" fwhm="0.000945" res="406360.5" algo="FTMS"/>
<pk mz="384.174541" i="1406078.4" sn="9.77" a="972.10" fwhm="0.000928" res="413910.8" algo="FTMS"/>
<pk mz="385.020047" i="1446719.3" sn="10.12" a="883.16" fwhm="0.000822" res="468166.4" algo="FTMS"/>
<pk mz="385.041279" i="2852164.3" sn="22.29" a="2194.81" fwhm="0.000884" res="435763.3" algo="FTMS"/>
<pk mz="385.054199" i="1564743.1" sn="11.14" a="893.66" fwhm="0.000772" res="498804.0" algo="FTMS"/>
<pk mz="385.056475" i="1622343.6" sn="11.64" a="1223.08" fwhm="0.000927" res="415470.7" algo="FTMS"/>
<pk mz="385.077634" i="9851212.0" sn="82.92" a="9263.13" fwhm="0.000966" res="398756.7" algo="FTMS"/>
<pk mz="385.093008" i="1129168.0" sn="7.37" a="714.52" fwhm="0.000840" res="458352.1" algo="FTMS"/>
<pk mz="385.113995" i="9126229.0" sn="76.64" a="8627.81" fwhm="0.000958" res="402151.1" algo="FTMS"/>
<pk mz="385.125293" i="2333015.3" sn="17.79" a="1791.63" fwhm="0.000905" res="425614.7" algo="FTMS"/>
<pk mz="385.150393" i="5804381.0" sn="47.87" a="5616.10" fwhm="0.001001" res="384711.0" algo="FTMS"/>
<pk mz="385.186823" i="4451685.5" sn="36.15" a="3726.67" fwhm="0.000903" res="426706.2" algo="FTMS"/>
<pk mz="385.223181" i="2546541.8" sn="19.64" a="1904.35" fwhm="0.000887" res="434427.7" algo="FTMS"/>
<pk mz="385.259766" i="1134454.0" sn="7.41" a="795.74" fwhm="0.000918" res="419773.6" algo="FTMS"/>
<pk mz="386.051862" i="1209386.8" sn="8.06" a="580.19" fwhm="0.000677" res="570166.2" algo="FTMS"/>
<pk mz="386.073047" i="1133103.6" sn="7.40" a="616.77" fwhm="0.000744" res="518856.4" algo="FTMS"/>
<pk mz="386.081002" i="2108721.5" sn="15.85" a="1764.37" fwhm="0.000945" res="408590.6" algo="FTMS"/>
<pk mz="386.099485" i="1159605.6" sn="7.63" a="700.91" fwhm="0.000888" res="434597.0" algo="FTMS"/>
<pk mz="386.117318" i="1760825.8" sn="12.84" a="1368.24" fwhm="0.000939" res="411264.9" algo="FTMS"/>
<pk mz="386.190194" i="1172554.4" sn="7.74" a="879.41" fwhm="0.000989" res="390539.4" algo="FTMS"/>
<pk mz="386.920770" i="3263217.0" sn="25.85" a="2797.93" fwhm="0.000964" res="401245.8" algo="FTMS"/>
<pk mz="386.931737" i="1858547.6" sn="13.68" a="1485.00" fwhm="0.000899" res="430414.8" algo="FTMS"/>
<pk mz="387.035767" i="1742091.4" sn="12.67" a="1145.91" fwhm="0.000804" res="481604.1" algo="FTMS"/>
<pk mz="387.047084" i="1263373.9" sn="8.52" a="804.90" fwhm="0.000871" res="444165.1" algo="FTMS"/>
<pk mz="387.052053" i="3260175.0" sn="25.82" a="2625.03" fwhm="0.000889" res="435564.8" algo="FTMS"/>
<pk mz="387.056866" i="3144976.3" sn="24.82" a="2641.53" fwhm="0.000938" res="412567.9" algo="FTMS"/>
<pk mz="387.072133" i="2383635.8" sn="18.23" a="1968.33" fwhm="0.000970" res="399030.1" algo="FTMS"/>
<pk mz="387.083422" i="1422358.3" sn="9.90" a="1030.94" fwhm="0.000918" res="421721.5" algo="FTMS"/>
<pk mz="387.093289" i="5660440.5" sn="46.62" a="5204.57" fwhm="0.000924" res="419146.4" algo="FTMS"/>
<pk mz="387.108577" i="1859867.9" sn="13.69" a="1492.61" fwhm="0.000884" res="437716.0" algo="FTMS"/>
<pk mz="387.111809" i="2008348.6" sn="14.98" a="1628.19" fwhm="0.000923" res="419343.0" algo="FTMS"/>
<pk mz="387.129672" i="4714272.5" sn="38.42" a="4623.43" fwhm="0.000983" res="393928.6" algo="FTMS"/>
<pk mz="387.166071" i="4287273.0" sn="34.72" a="3775.12" fwhm="0.000946" res="409130.4" algo="FTMS"/>
<pk mz="387.188499" i="1224494.3" sn="8.19" a="847.78" fwhm="0.000895" res="432729.5" algo="FTMS"/>
<pk mz="387.202476" i="3642673.5" sn="29.14" a="2977.04" fwhm="0.000905" res="427628.4" algo="FTMS"/>
<pk mz="387.238921" i="1492025.8" sn="10.51" a="1226.86" fwhm="0.000994" res="389770.5" algo="FTMS"/>
<pk mz="387.928611" i="1235927.1" sn="8.29" a="764.83" fwhm="0.000795" res="487878.6" algo="FTMS"/>
<pk mz="388.030963" i="1504494.5" sn="10.61" a="949.45" fwhm="0.000855" res="453764.6" algo="FTMS"/>
<pk mz="388.067385" i="1743350.9" sn="12.68" a="1143.80" fwhm="0.000785" res="494136.2" algo="FTMS"/>
<pk mz="388.078773" i="1155321.5" sn="7.59" a="544.29" fwhm="0.000850" res="456368.2" algo="FTMS"/>
<pk mz="388.096632" i="1304829.5" sn="8.88" a="701.03" fwhm="0.000863" res="449660.8" algo="FTMS"/>
<pk mz="388.103746" i="1425151.1" sn="9.92" a="1095.86" fwhm="0.000961" res="403899.7" algo="FTMS"/>
<pk mz="388.114915" i="1269889.6" sn="8.58" a="1005.18" fwhm="0.001104" res="351538.8" algo="FTMS"/>
<pk mz="388.917853" i="1587385.0" sn="11.33" a="930.93" fwhm="0.000883" res="440585.5" algo="FTMS"/>
<pk mz="388.928741" i="1220283.5" sn="8.15" a="647.35" fwhm="0.000802" res="484906.7" algo="FTMS"/>
<pk mz="389.015062" i="1349071.3" sn="9.26" a="776.27" fwhm="0.000822" res="473307.7" algo="FTMS"/>
<pk mz="389.051408" i="3193559.5" sn="25.24" a="2790.88" fwhm="0.000964" res="403730.0" algo="FTMS"/>
<pk mz="389.054738" i="2463960.3" sn="18.92" a="2319.31" fwhm="0.001085" res="358453.8" algo="FTMS"/>
<pk mz="389.062576" i="1915610.1" sn="14.17" a="1748.81" fwhm="0.001109" res="350672.5" algo="FTMS"/>
<pk mz="389.072524" i="2346716.3" sn="17.91" a="1803.35" fwhm="0.000879" res="442624.2" algo="FTMS"/>
<pk mz="389.087787" i="17937632.0" sn="152.97" a="17437.05" fwhm="0.000974" res="399383.6" algo="FTMS"/>
<pk mz="389.098956" i="1835490.4" sn="13.48" a="1419.22" fwhm="0.000985" res="394961.8" algo="FTMS"/>
<pk mz="389.102310" i="1737699.1" sn="12.63" a="1333.38" fwhm="0.000979" res="397574.1" algo="FTMS"/>
<pk mz="389.108981" i="2423012.8" sn="18.57" a="2188.83" fwhm="0.000999" res="389539.1" algo="FTMS"/>
<pk mz="389.124175" i="3191016.3" sn="25.22" a="2497.02" fwhm="0.000884" res="440267.0" algo="FTMS"/>
<pk mz="389.145302" i="2254573.0" sn="17.11" a="1697.82" fwhm="0.000864" res="450649.0" algo="FTMS"/>
<pk mz="389.160583" i="1514736.5" sn="10.70" a="1068.31" fwhm="0.000894" res="435113.5" algo="FTMS"/>
<pk mz="389.163911" i="1272049.3" sn="8.60" a="697.86" fwhm="0.000844" res="460836.1" algo="FTMS"/>
<pk mz="389.173613" i="1217267.4" sn="8.12" a="779.75" fwhm="0.000897" res="433698.0" algo="FTMS"/>
<pk mz="389.179223" i="6935796.5" sn="57.66" a="6168.05" fwhm="0.000938" res="414924.3" algo="FTMS"/>
<pk mz="389.181699" i="2396405.3" sn="18.34" a="1778.89" fwhm="0.000857" res="454367.9" algo="FTMS"/>
<pk mz="389.218074" i="1943805.6" sn="14.41" a="1362.45" fwhm="0.000884" res="440266.0" algo="FTMS"/>
<pk mz="389.929053" i="1174688.0" sn="7.75" a="696.61" fwhm="0.000839" res="464489.9" algo="FTMS"/>
<pk mz="390.046619" i="1959866.9" sn="14.55" a="1439.43" fwhm="0.000909" res="429220.8" algo="FTMS"/>
<pk mz="390.058005" i="33146302.0" sn="284.71" a="34218.99" fwhm="0.000987" res="395353.5" algo="FTMS"/>
<pk mz="390.067091" i="1259199.5" sn="8.48" a="1228.40" fwhm="0.001363" res="286195.0" algo="FTMS"/>
<pk mz="390.083057" i="2712003.3" sn="21.07" a="2314.94" fwhm="0.000920" res="423798.6" algo="FTMS"/>
<pk mz="390.091146" i="4010437.0" sn="32.32" a="3791.01" fwhm="0.001001" res="389727.5" algo="FTMS"/>
<pk mz="390.094306" i="2040261.8" sn="15.25" a="2035.84" fwhm="0.001173" res="332551.9" algo="FTMS"/>
<pk mz="390.119454" i="1693387.5" sn="12.24" a="1079.06" fwhm="0.000833" res="468214.1" algo="FTMS"/>
<pk mz="390.127577" i="1155789.4" sn="7.59" a="592.14" fwhm="0.000781" res="499807.5" algo="FTMS"/>
<pk mz="390.140602" i="2192592.3" sn="16.57" a="1789.63" fwhm="0.000989" res="394341.5" algo="FTMS"/>
<pk mz="390.177104" i="1235032.6" sn="8.27" a="1033.71" fwhm="0.001238" res="315174.1" algo="FTMS"/>
<pk mz="390.182576" i="1720281.9" sn="12.48" a="1349.13" fwhm="0.000964" res="404620.7" algo="FTMS"/>
<pk mz="391.030671" i="2942619.8" sn="22.81" a="2294.18" fwhm="0.000888" res="440156.5" algo="FTMS"/>
<pk mz="391.041920" i="1471134.3" sn="10.20" a="1231.61" fwhm="0.000995" res="392844.9" algo="FTMS"/>
<pk mz="391.061371" i="3522210.8" sn="27.77" a="3030.67" fwhm="0.000945" res="413997.0" algo="FTMS"/>
<pk mz="391.067040" i="6007460.0" sn="49.06" a="5736.34" fwhm="0.001008" res="387946.7" algo="FTMS"/>
<pk mz="391.070284" i="1730980.8" sn="12.43" a="1350.31" fwhm="0.000933" res="419043.2" algo="FTMS"/>
<pk mz="391.078331" i="2705574.5" sn="20.77" a="2114.52" fwhm="0.000898" res="435456.1" algo="FTMS"/>
<pk mz="391.090448" i="2836137.5" sn="21.89" a="2422.20" fwhm="0.000980" res="399201.8" algo="FTMS"/>
<pk mz="391.097760" i="1853099.0" sn="13.47" a="1543.06" fwhm="0.001224" res="319572.4" algo="FTMS"/>
<pk mz="391.103459" i="6661804.5" sn="54.66" a="6119.72" fwhm="0.000952" res="410684.6" algo="FTMS"/>
<pk mz="391.114799" i="2094767.0" sn="15.54" a="1896.78" fwhm="0.001048" res="373175.5" algo="FTMS"/>
<pk mz="391.124673" i="1170353.3" sn="7.62" a="741.53" fwhm="0.001039" res="376605.3" algo="FTMS"/>
<pk mz="391.126885" i="2538161.8" sn="19.34" a="2033.58" fwhm="0.000936" res="417833.9" algo="FTMS"/>
<pk mz="391.139798" i="5214900.5" sn="42.27" a="4920.91" fwhm="0.000986" res="396838.5" algo="FTMS"/>
<pk mz="391.143116" i="1337013.4" sn="9.05" a="935.50" fwhm="0.000923" res="423758.7" algo="FTMS"/>
<pk mz="391.150878" i="1135543.1" sn="7.33" a="754.94" fwhm="0.000911" res="429282.2" algo="FTMS"/>
<pk mz="391.152839" i="1916599.6" sn="14.02" a="1497.36" fwhm="0.000956" res="408983.3" algo="FTMS"/>
<pk mz="391.160974" i="1129913.5" sn="7.28" a="683.34" fwhm="0.000901" res="434161.7" algo="FTMS"/>
<pk mz="391.176110" i="1657021.0" sn="11.79" a="1252.35" fwhm="0.000985" res="397221.5" algo="FTMS"/>
<pk mz="391.179549" i="2193597.8" sn="16.39" a="2183.04" fwhm="0.001131" res="345917.1" algo="FTMS"/>
<pk mz="391.189225" i="1352896.0" sn="9.19" a="757.62" fwhm="0.000758" res="515844.1" algo="FTMS"/>
<pk mz="391.197477" i="1115841.9" sn="7.16" a="769.04" fwhm="0.000994" res="393546.7" algo="FTMS"/>
<pk mz="391.926089" i="1161960.4" sn="7.55" a="765.08" fwhm="0.001085" res="361210.5" algo="FTMS"/>
<pk mz="392.062322" i="4341639.5" sn="34.79" a="3881.83" fwhm="0.000947" res="413854.3" algo="FTMS"/>
<pk mz="392.073643" i="4847498.0" sn="39.12" a="4354.32" fwhm="0.000940" res="417090.8" algo="FTMS"/>
<pk mz="392.098679" i="2592656.0" sn="19.81" a="1895.52" fwhm="0.000884" res="443608.6" algo="FTMS"/>
<pk mz="392.106977" i="1270417.8" sn="8.48" a="715.38" fwhm="0.000760" res="515863.2" algo="FTMS"/>
<pk mz="392.110059" i="3932562.5" sn="31.28" a="3762.75" fwhm="0.001015" res="386423.9" algo="FTMS"/>
<pk mz="392.118982" i="38741908.0" sn="329.45" a="38725.76" fwhm="0.000995" res="393940.2" algo="FTMS"/>
<pk mz="392.135049" i="1922712.3" sn="14.07" a="1298.53" fwhm="0.000905" res="433441.0" algo="FTMS"/>
<pk mz="392.146485" i="1408666.9" sn="9.66" a="833.40" fwhm="0.000790" res="496651.9" algo="FTMS"/>
<pk mz="392.156115" i="1965981.0" sn="14.44" a="1708.07" fwhm="0.001031" res="380226.5" algo="FTMS"/>
<pk mz="392.182594" i="1114275.1" sn="7.14" a="848.55" fwhm="0.001208" res="324607.1" algo="FTMS"/>
<pk mz="393.009859" i="1281376.4" sn="8.57" a="917.07" fwhm="0.001004" res="391375.8" algo="FTMS"/>
<pk mz="393.046345" i="4465256.5" sn="35.84" a="4184.06" fwhm="0.000996" res="394671.4" algo="FTMS"/>
<pk mz="393.057630" i="1325931.3" sn="8.95" a="791.38" fwhm="0.000855" res="459488.9" algo="FTMS"/>
<pk mz="393.082700" i="7750769.0" sn="63.99" a="7609.76" fwhm="0.001009" res="389586.5" algo="FTMS"/>
<pk mz="393.093899" i="2336371.5" sn="17.61" a="2150.41" fwhm="0.001022" res="384630.6" algo="FTMS"/>
<pk mz="393.119072" i="8449145.0" sn="69.97" a="8193.81" fwhm="0.000975" res="403209.7" algo="FTMS"/>
<pk mz="393.122354" i="6144122.0" sn="50.22" a="5514.56" fwhm="0.000955" res="411477.2" algo="FTMS"/>
<pk mz="393.130274" i="1621627.9" sn="11.49" a="1324.37" fwhm="0.001037" res="379280.6" algo="FTMS"/>
<pk mz="393.132216" i="1722748.3" sn="12.35" a="1101.47" fwhm="0.000833" res="471950.0" algo="FTMS"/>
<pk mz="393.155467" i="5087361.5" sn="41.17" a="4597.52" fwhm="0.000974" res="403618.4" algo="FTMS"/>
<pk mz="393.168558" i="2641540.5" sn="20.22" a="2147.72" fwhm="0.000951" res="413258.6" algo="FTMS"/>
<pk mz="393.204901" i="2121869.0" sn="15.77" a="1751.13" fwhm="0.001054" res="373012.3" algo="FTMS"/>
<pk mz="393.277669" i="3989149.5" sn="31.77" a="3628.08" fwhm="0.000993" res="395917.6" algo="FTMS"/>
<pk mz="394.041587" i="1558348.4" sn="10.94" a="1693.77" fwhm="0.001420" res="277508.0" algo="FTMS"/>
<pk mz="394.049536" i="1246414.3" sn="8.27" a="900.49" fwhm="0.001017" res="387336.1" algo="FTMS"/>
<pk mz="394.077941" i="3320660.8" sn="26.04" a="2943.14" fwhm="0.000980" res="402096.5" algo="FTMS"/>
<pk mz="394.086005" i="1780054.6" sn="12.84" a="1373.15" fwhm="0.000931" res="423515.2" algo="FTMS"/>
<pk mz="394.089285" i="6358359.5" sn="52.06" a="5829.69" fwhm="0.000952" res="413865.5" algo="FTMS"/>
<pk mz="394.114350" i="2512733.0" sn="19.12" a="2148.35" fwhm="0.000964" res="409015.0" algo="FTMS"/>
<pk mz="394.122378" i="2017118.9" sn="14.87" a="1664.98" fwhm="0.000968" res="407188.5" algo="FTMS"/>
<pk mz="394.125636" i="2594143.8" sn="19.81" a="2190.95" fwhm="0.000973" res="404925.7" algo="FTMS"/>
<pk mz="394.158825" i="1314151.3" sn="8.85" a="851.66" fwhm="0.000846" res="465681.8" algo="FTMS"/>
<pk mz="394.162257" i="1396584.1" sn="9.56" a="1274.96" fwhm="0.001018" res="387351.3" algo="FTMS"/>
<pk mz="394.280923" i="1159555.3" sn="7.53" a="596.67" fwhm="0.000815" res="483762.9" algo="FTMS"/>
<pk mz="395.025535" i="2166317.8" sn="16.15" a="1975.68" fwhm="0.001019" res="387749.7" algo="FTMS"/>
<pk mz="395.061974" i="7502390.0" sn="61.86" a="7256.66" fwhm="0.001003" res="393885.1" algo="FTMS"/>
<pk mz="395.073209" i="2258488.8" sn="16.94" a="1896.94" fwhm="0.000993" res="397709.1" algo="FTMS"/>
<pk mz="395.092622" i="1272125.1" sn="8.49" a="858.05" fwhm="0.000991" res="398646.7" algo="FTMS"/>
<pk mz="395.098344" i="11448894.0" sn="95.66" a="12086.12" fwhm="0.001034" res="381945.6" algo="FTMS"/>
<pk mz="395.109653" i="1721921.0" sn="12.34" a="1281.63" fwhm="0.000914" res="432414.3" algo="FTMS"/>
<pk mz="395.128991" i="1510725.5" sn="10.53" a="1006.87" fwhm="0.000904" res="437069.8" algo="FTMS"/>
<pk mz="395.134751" i="9074247.0" sn="75.32" a="9317.07" fwhm="0.001029" res="383914.9" algo="FTMS"/>
<pk mz="395.138426" i="1116999.6" sn="7.16" a="1138.08" fwhm="0.001363" res="289877.8" algo="FTMS"/>
<pk mz="395.147647" i="1751625.8" sn="12.60" a="1483.34" fwhm="0.001101" res="358839.3" algo="FTMS"/>
<pk mz="395.165673" i="1118029.9" sn="7.17" a="643.35" fwhm="0.000945" res="417968.7" algo="FTMS"/>
<pk mz="395.171091" i="4063311.0" sn="32.40" a="3663.37" fwhm="0.000980" res="403075.1" algo="FTMS"/>
<pk mz="395.184124" i="1274450.1" sn="8.51" a="725.18" fwhm="0.000797" res="495572.1" algo="FTMS"/>
<pk mz="395.220542" i="2309466.5" sn="17.37" a="1948.59" fwhm="0.001009" res="391752.0" algo="FTMS"/>
<pk mz="395.274692" i="1443686.9" sn="9.96" a="1078.68" fwhm="0.000966" res="409287.2" algo="FTMS"/>
<pk mz="396.057208" i="1844506.3" sn="13.39" a="1208.88" fwhm="0.000831" res="476775.2" algo="FTMS"/>
<pk mz="396.065285" i="1539356.1" sn="10.78" a="1171.56" fwhm="0.000941" res="420909.6" algo="FTMS"/>
<pk mz="396.093576" i="3069218.5" sn="23.88" a="2632.45" fwhm="0.000948" res="417836.8" algo="FTMS"/>
<pk mz="396.101713" i="3073828.5" sn="23.92" a="3127.81" fwhm="0.001139" res="347717.5" algo="FTMS"/>
<pk mz="396.104987" i="1573925.1" sn="11.07" a="1311.79" fwhm="0.001081" res="366533.7" algo="FTMS"/>
<pk mz="396.129929" i="1668906.9" sn="11.89" a="1411.39" fwhm="0.000979" res="404630.9" algo="FTMS"/>
<pk mz="396.138224" i="1791276.8" sn="12.93" a="1452.77" fwhm="0.000919" res="431177.2" algo="FTMS"/>
<pk mz="396.152360" i="1839152.0" sn="13.34" a="1373.12" fwhm="0.000915" res="432824.7" algo="FTMS"/>
<pk mz="396.638194" i="1315871.5" sn="8.86" a="1106.41" fwhm="0.001130" res="351024.0" algo="FTMS"/>
<pk mz="397.041247" i="3842044.0" sn="30.50" a="3549.55" fwhm="0.001008" res="393935.2" algo="FTMS"/>
<pk mz="397.077655" i="10724356.0" sn="89.45" a="10899.06" fwhm="0.001018" res="390115.9" algo="FTMS"/>
<pk mz="397.088801" i="1672198.9" sn="11.91" a="1335.67" fwhm="0.000960" res="413764.7" algo="FTMS"/>
<pk mz="397.114004" i="12569613.0" sn="105.26" a="12624.33" fwhm="0.001007" res="394180.0" algo="FTMS"/>
<pk mz="397.117257" i="8538125.0" sn="70.72" a="9075.88" fwhm="0.001069" res="371342.5" algo="FTMS"/>
<pk mz="397.150384" i="6145045.0" sn="50.22" a="5903.33" fwhm="0.001004" res="395723.7" algo="FTMS"/>
<pk mz="397.186820" i="3243549.3" sn="25.37" a="2806.42" fwhm="0.000955" res="415991.9" algo="FTMS"/>
<pk mz="397.223114" i="1628453.6" sn="11.54" a="1218.25" fwhm="0.000959" res="414012.6" algo="FTMS"/>
<pk mz="398.051712" i="1399395.9" sn="9.57" a="1278.85" fwhm="0.001168" res="340837.7" algo="FTMS"/>
<pk mz="398.072988" i="2011368.8" sn="14.81" a="1784.66" fwhm="0.001028" res="387276.3" algo="FTMS"/>
<pk mz="398.084220" i="19262700.0" sn="162.58" a="20513.70" fwhm="0.001041" res="382408.7" algo="FTMS"/>
<pk mz="398.094490" i="1257197.8" sn="8.35" a="789.69" fwhm="0.000916" res="434383.5" algo="FTMS"/>
<pk mz="398.109349" i="2349809.3" sn="17.71" a="1823.94" fwhm="0.000911" res="436782.8" algo="FTMS"/>
<pk mz="398.117425" i="2411763.0" sn="18.24" a="1996.40" fwhm="0.000957" res="415842.1" algo="FTMS"/>
<pk mz="398.120640" i="1419507.8" sn="9.74" a="1044.14" fwhm="0.000975" res="408464.8" algo="FTMS"/>
<pk mz="398.122376" i="1519092.1" sn="10.60" a="1238.99" fwhm="0.001004" res="396414.5" algo="FTMS"/>
<pk mz="398.145672" i="1345529.5" sn="9.11" a="1073.72" fwhm="0.001042" res="382182.3" algo="FTMS"/>
<pk mz="398.153759" i="1544699.4" sn="10.82" a="1196.83" fwhm="0.000976" res="407806.4" algo="FTMS"/>
<pk mz="399.056884" i="5199307.0" sn="42.12" a="5110.08" fwhm="0.001038" res="384349.6" algo="FTMS"/>
<pk mz="399.072110" i="1402062.4" sn="9.59" a="1022.40" fwhm="0.001046" res="381637.2" algo="FTMS"/>
<pk mz="399.087577" i="1857745.9" sn="13.50" a="1403.10" fwhm="0.000935" res="426634.9" algo="FTMS"/>
<pk mz="399.093271" i="10477011.0" sn="87.33" a="11036.02" fwhm="0.001015" res="393149.0" algo="FTMS"/>
<pk mz="399.121631" i="1124057.8" sn="7.21" a="1018.43" fwhm="0.001234" res="323556.3" algo="FTMS"/>
<pk mz="399.129643" i="7479771.5" sn="61.65" a="7484.33" fwhm="0.001041" res="383430.5" algo="FTMS"/>
<pk mz="399.166046" i="4136932.0" sn="33.02" a="3909.79" fwhm="0.001030" res="387478.6" algo="FTMS"/>
<pk mz="399.202401" i="3218412.3" sn="25.15" a="2958.10" fwhm="0.001032" res="386840.7" algo="FTMS"/>
<pk mz="399.238808" i="1611252.8" sn="11.39" a="1172.56" fwhm="0.000944" res="423005.3" algo="FTMS"/>
<pk mz="400.042361" i="1185709.5" sn="7.64" a="752.47" fwhm="0.000866" res="461859.2" algo="FTMS"/>
<pk mz="400.060350" i="1585585.6" sn="11.02" a="1104.60" fwhm="0.000937" res="427019.2" algo="FTMS"/>
<pk mz="400.067479" i="1130547.4" sn="7.18" a="738.36" fwhm="0.000906" res="441522.6" algo="FTMS"/>
<pk mz="400.085286" i="2182071.5" sn="16.07" a="1830.06" fwhm="0.001003" res="398883.1" algo="FTMS"/>
<pk mz="400.088492" i="1477304.1" sn="10.11" a="975.63" fwhm="0.000828" res="483468.6" algo="FTMS"/>
<pk mz="400.096575" i="2110138.0" sn="15.46" a="1494.44" fwhm="0.000852" res="469630.9" algo="FTMS"/>
<pk mz="400.124973" i="1303232.6" sn="8.64" a="923.14" fwhm="0.001027" res="389555.5" algo="FTMS"/>
<pk mz="400.132974" i="1835202.4" sn="13.14" a="1573.49" fwhm="0.001066" res="375448.9" algo="FTMS"/>
<pk mz="400.307933" i="1251690.6" sn="8.20" a="1077.59" fwhm="0.001135" res="352719.0" algo="FTMS"/>
<pk mz="401.015064" i="1224845.5" sn="7.97" a="591.79" fwhm="0.000718" res="558270.3" algo="FTMS"/>
<pk mz="401.036161" i="2000530.4" sn="14.53" a="1878.57" fwhm="0.001100" res="364725.9" algo="FTMS"/>
<pk mz="401.051349" i="2006677.9" sn="14.58" a="1655.87" fwhm="0.000990" res="405039.8" algo="FTMS"/>
<pk mz="401.067716" i="12457882.0" sn="102.99" a="13129.37" fwhm="0.001058" res="379193.0" algo="FTMS"/>
<pk mz="401.072510" i="5462938.5" sn="43.82" a="5601.89" fwhm="0.001057" res="379432.4" algo="FTMS"/>
<pk mz="401.087747" i="1999518.3" sn="14.52" a="1554.35" fwhm="0.000965" res="415520.8" algo="FTMS"/>
<pk mz="401.108906" i="5920675.0" sn="47.69" a="6169.21" fwhm="0.001072" res="374308.3" algo="FTMS"/>
<pk mz="401.111178" i="1575075.6" sn="10.93" a="1216.20" fwhm="0.000992" res="404229.6" algo="FTMS"/>
<pk mz="401.124139" i="1766310.6" sn="12.55" a="1499.52" fwhm="0.001006" res="398770.9" algo="FTMS"/>
<pk mz="401.145304" i="4156843.5" sn="32.77" a="3926.82" fwhm="0.001015" res="395125.4" algo="FTMS"/>
<pk mz="401.173436" i="1354162.0" sn="9.06" a="1016.57" fwhm="0.000965" res="415740.7" algo="FTMS"/>
<pk mz="401.181688" i="3714996.0" sn="29.03" a="3581.68" fwhm="0.001081" res="371250.8" algo="FTMS"/>
<pk mz="401.204117" i="1787577.1" sn="12.73" a="1261.25" fwhm="0.000900" res="445837.8" algo="FTMS"/>
<pk mz="401.218067" i="2786748.3" sn="21.18" a="2606.52" fwhm="0.001058" res="379137.5" algo="FTMS"/>
<pk mz="402.046831" i="1647995.4" sn="11.55" a="1335.36" fwhm="0.000941" res="427332.2" algo="FTMS"/>
<pk mz="402.071055" i="1774208.9" sn="12.62" a="1710.84" fwhm="0.001062" res="378645.8" algo="FTMS"/>
<pk mz="402.083051" i="1906307.6" sn="13.73" a="1474.75" fwhm="0.000923" res="435589.0" algo="FTMS"/>
<pk mz="402.112353" i="1173386.4" sn="7.53" a="631.95" fwhm="0.000794" res="506249.2" algo="FTMS"/>
<pk mz="402.119346" i="1190028.1" sn="7.67" a="733.82" fwhm="0.000916" res="438916.6" algo="FTMS"/>
<pk mz="402.185079" i="1130523.3" sn="7.17" a="976.91" fwhm="0.001205" res="333892.7" algo="FTMS"/>
<pk mz="403.030736" i="2231134.5" sn="16.48" a="1748.27" fwhm="0.000945" res="426451.9" algo="FTMS"/>
<pk mz="403.041921" i="1215841.0" sn="7.89" a="645.84" fwhm="0.000793" res="508020.9" algo="FTMS"/>
<pk mz="403.051878" i="1584227.3" sn="11.01" a="1334.46" fwhm="0.000960" res="419700.3" algo="FTMS"/>
<pk mz="403.064809" i="4535654.5" sn="35.97" a="4514.94" fwhm="0.001078" res="374067.3" algo="FTMS"/>
<pk mz="403.067045" i="3245414.8" sn="25.06" a="3197.09" fwhm="0.001053" res="382598.4" algo="FTMS"/>
<pk mz="403.078352" i="1908585.4" sn="13.75" a="1482.62" fwhm="0.000903" res="446288.9" algo="FTMS"/>
<pk mz="403.088200" i="2731883.8" sn="20.71" a="2701.77" fwhm="0.001036" res="389206.4" algo="FTMS"/>
<pk mz="403.097647" i="1134701.9" sn="7.20" a="693.16" fwhm="0.000887" res="454295.4" algo="FTMS"/>
<pk mz="403.103416" i="3377007.3" sn="26.17" a="3128.50" fwhm="0.001037" res="388558.8" algo="FTMS"/>
<pk mz="403.116515" i="1300850.3" sn="8.61" a="917.94" fwhm="0.000922" res="437300.8" algo="FTMS"/>
<pk mz="403.124587" i="2431348.0" sn="18.17" a="2060.44" fwhm="0.001001" res="402691.2" algo="FTMS"/>
<pk mz="403.139812" i="1925239.6" sn="13.89" a="1525.91" fwhm="0.000921" res="437883.3" algo="FTMS"/>
<pk mz="403.160991" i="1998460.5" sn="14.51" a="1588.80" fwhm="0.000980" res="411223.3" algo="FTMS"/>
<pk mz="403.172081" i="1738623.0" sn="12.31" a="1267.00" fwhm="0.000947" res="425589.5" algo="FTMS"/>
<pk mz="403.183480" i="1382529.6" sn="9.30" a="1020.14" fwhm="0.000937" res="430479.1" algo="FTMS"/>
<pk mz="403.189260" i="2747779.0" sn="20.85" a="2861.01" fwhm="0.001142" res="353054.5" algo="FTMS"/>
<pk mz="403.194824" i="26337668.0" sn="220.39" a="28738.69" fwhm="0.001059" res="380780.0" algo="FTMS"/>
<pk mz="403.197277" i="2736004.8" sn="20.75" a="2654.05" fwhm="0.001079" res="373800.1" algo="FTMS"/>
<pk mz="403.233662" i="1578893.3" sn="10.96" a="1225.88" fwhm="0.001015" res="397152.3" algo="FTMS"/>
<pk mz="403.980724" i="1220153.9" sn="7.93" a="670.44" fwhm="0.000781" res="517232.5" algo="FTMS"/>
<pk mz="404.026041" i="1135428.4" sn="7.21" a="873.77" fwhm="0.000947" res="426738.8" algo="FTMS"/>
<pk mz="404.062335" i="2077004.8" sn="15.17" a="1768.47" fwhm="0.000963" res="419691.6" algo="FTMS"/>
<pk mz="404.073650" i="14131791.0" sn="117.14" a="14906.34" fwhm="0.001060" res="381256.4" algo="FTMS"/>
<pk mz="404.098675" i="2409301.3" sn="17.98" a="2184.07" fwhm="0.001083" res="373244.2" algo="FTMS"/>
<pk mz="404.109912" i="1131607.8" sn="7.18" a="749.61" fwhm="0.000916" res="441366.6" algo="FTMS"/>
<pk mz="404.135064" i="1274589.6" sn="8.39" a="1019.75" fwhm="0.001039" res="388805.4" algo="FTMS"/>
<pk mz="404.156185" i="1561442.5" sn="10.81" a="1140.14" fwhm="0.001007" res="401240.5" algo="FTMS"/>
<pk mz="404.192645" i="1826922.9" sn="13.06" a="1534.68" fwhm="0.001046" res="386548.1" algo="FTMS"/>
<pk mz="404.198223" i="6156908.0" sn="49.68" a="6258.16" fwhm="0.001051" res="384735.2" algo="FTMS"/>
<pk mz="404.931290" i="2750229.8" sn="20.87" a="2505.71" fwhm="0.001013" res="399846.9" algo="FTMS"/>
<pk mz="405.009898" i="1274664.0" sn="8.38" a="719.76" fwhm="0.000830" res="487832.2" algo="FTMS"/>
<pk mz="405.046311" i="4299568.5" sn="33.97" a="4421.87" fwhm="0.001037" res="390505.0" algo="FTMS"/>
<pk mz="405.057619" i="1751347.0" sn="12.42" a="1170.93" fwhm="0.000896" res="452173.6" algo="FTMS"/>
<pk mz="405.077014" i="1874743.5" sn="13.46" a="1451.98" fwhm="0.000991" res="408636.8" algo="FTMS"/>
<pk mz="405.082709" i="6750009.0" sn="54.70" a="7111.16" fwhm="0.001085" res="373409.0" algo="FTMS"/>
<pk mz="405.093910" i="2496827.5" sn="18.72" a="1923.08" fwhm="0.000920" res="440186.6" algo="FTMS"/>
<pk mz="405.106106" i="5548862.5" sn="44.54" a="5570.70" fwhm="0.001017" res="398427.7" algo="FTMS"/>
<pk mz="405.119071" i="6592321.5" sn="53.36" a="7065.50" fwhm="0.001093" res="370549.6" algo="FTMS"/>
<pk mz="405.130474" i="1605443.9" sn="11.18" a="1557.28" fwhm="0.001182" res="342641.3" algo="FTMS"/>
<pk mz="405.142588" i="1244358.8" sn="8.13" a="1023.77" fwhm="0.001191" res="340113.5" algo="FTMS"/>
<pk mz="405.155501" i="3398985.8" sn="26.35" a="2968.47" fwhm="0.000946" res="428498.4" algo="FTMS"/>
<pk mz="405.168516" i="1900364.8" sn="13.68" a="1640.58" fwhm="0.001042" res="388927.8" algo="FTMS"/>
<pk mz="405.176634" i="1406798.6" sn="9.50" a="979.95" fwhm="0.000876" res="462479.5" algo="FTMS"/>
<pk mz="405.190544" i="1832273.8" sn="13.10" a="1935.07" fwhm="0.001520" res="266550.1" algo="FTMS"/>
<pk mz="406.041548" i="2130967.0" sn="15.63" a="1985.38" fwhm="0.001131" res="358978.4" algo="FTMS"/>
<pk mz="406.052874" i="1361689.5" sn="9.12" a="973.06" fwhm="0.000892" res="455166.2" algo="FTMS"/>
<pk mz="406.077965" i="3765279.5" sn="29.45" a="3437.23" fwhm="0.000995" res="408320.3" algo="FTMS"/>
<pk mz="406.085979" i="1383201.3" sn="9.30" a="1220.36" fwhm="0.001163" res="349035.0" algo="FTMS"/>
<pk mz="406.089223" i="3097122.0" sn="23.80" a="3171.24" fwhm="0.001138" res="356744.9" algo="FTMS"/>
<pk mz="406.114262" i="2771495.8" sn="21.04" a="2469.72" fwhm="0.001035" res="392438.7" algo="FTMS"/>
<pk mz="406.122514" i="1195817.8" sn="7.72" a="882.93" fwhm="0.001012" res="401131.2" algo="FTMS"/>
<pk mz="406.125602" i="1535018.4" sn="10.58" a="1432.69" fwhm="0.001159" res="350527.0" algo="FTMS"/>
<pk mz="406.134630" i="9763885.0" sn="80.19" a="9968.85" fwhm="0.001044" res="389186.2" algo="FTMS"/>
<pk mz="406.150734" i="1280048.3" sn="8.43" a="823.27" fwhm="0.000872" res="465936.8" algo="FTMS"/>
<pk mz="406.161955" i="1499954.9" sn="10.29" a="1167.06" fwhm="0.001005" res="403995.8" algo="FTMS"/>
<pk mz="406.198271" i="1261371.3" sn="8.27" a="1136.58" fwhm="0.001176" res="345343.3" algo="FTMS"/>
<pk mz="406.928389" i="1657828.6" sn="11.62" a="1451.33" fwhm="0.001037" res="392232.4" algo="FTMS"/>
<pk mz="407.025595" i="2751227.0" sn="20.87" a="2437.18" fwhm="0.000994" res="409294.5" algo="FTMS"/>
<pk mz="407.061973" i="6804739.5" sn="55.16" a="7045.93" fwhm="0.001065" res="382126.0" algo="FTMS"/>
<pk mz="407.065226" i="1439748.4" sn="9.78" a="1056.12" fwhm="0.001034" res="393706.6" algo="FTMS"/>
<pk mz="407.073188" i="3065094.3" sn="23.52" a="3008.56" fwhm="0.001114" res="365460.7" algo="FTMS"/>
<pk mz="407.092669" i="2155786.8" sn="15.83" a="1753.96" fwhm="0.000995" res="409086.6" algo="FTMS"/>
<pk mz="407.098357" i="9739532.0" sn="79.98" a="10138.18" fwhm="0.001055" res="385792.7" algo="FTMS"/>
<pk mz="407.101711" i="1733132.8" sn="12.26" a="1603.23" fwhm="0.001147" res="354924.9" algo="FTMS"/>
<pk mz="407.109618" i="1884174.6" sn="13.54" a="1389.58" fwhm="0.000909" res="448039.2" algo="FTMS"/>
<pk mz="407.111434" i="1129487.0" sn="7.15" a="814.63" fwhm="0.001094" res="372182.9" algo="FTMS"/>
<pk mz="407.134761" i="9166100.0" sn="75.13" a="9707.64" fwhm="0.001073" res="379589.9" algo="FTMS"/>
<pk mz="407.137946" i="1901845.3" sn="13.69" a="1686.23" fwhm="0.001046" res="389140.2" algo="FTMS"/>
<pk mz="407.147783" i="1946647.5" sn="14.06" a="1658.95" fwhm="0.001062" res="383517.9" algo="FTMS"/>
<pk mz="407.171158" i="2931997.0" sn="22.40" a="2570.10" fwhm="0.001007" res="404537.9" algo="FTMS"/>
<pk mz="407.184174" i="2339616.0" sn="17.39" a="1904.40" fwhm="0.000992" res="410288.6" algo="FTMS"/>
<pk mz="408.057220" i="2995178.5" sn="22.93" a="2628.11" fwhm="0.000977" res="417516.1" algo="FTMS"/>
<pk mz="408.068596" i="27440622.0" sn="229.70" a="29603.35" fwhm="0.001078" res="378669.6" algo="FTMS"/>
<pk mz="408.093664" i="4271603.0" sn="33.73" a="4248.34" fwhm="0.001030" res="396250.3" algo="FTMS"/>
<pk mz="408.101716" i="2480117.0" sn="18.57" a="2296.92" fwhm="0.001084" res="376569.4" algo="FTMS"/>
<pk mz="408.105022" i="3509749.8" sn="27.28" a="3532.91" fwhm="0.001105" res="369460.7" algo="FTMS"/>
<pk mz="408.130128" i="2681339.5" sn="20.28" a="2679.27" fwhm="0.001093" res="373414.5" algo="FTMS"/>
<pk mz="408.138081" i="1913597.4" sn="13.78" a="1580.74" fwhm="0.000994" res="410748.9" algo="FTMS"/>
<pk mz="408.141335" i="1561598.1" sn="10.81" a="1471.39" fwhm="0.001189" res="343154.4" algo="FTMS"/>
<pk mz="408.881838" i="1375402.3" sn="9.11" a="1087.26" fwhm="0.001099" res="372166.7" algo="FTMS"/>
<pk mz="409.041205" i="5655247.5" sn="44.84" a="5723.54" fwhm="0.001070" res="382306.3" algo="FTMS"/>
<pk mz="409.071978" i="3280086.5" sn="25.01" a="3174.65" fwhm="0.001062" res="385303.4" algo="FTMS"/>
<pk mz="409.077632" i="11034328.0" sn="89.75" a="11882.46" fwhm="0.001096" res="373199.9" algo="FTMS"/>
<pk mz="409.088873" i="2292698.5" sn="16.77" a="2292.97" fwhm="0.001143" res="358052.4" algo="FTMS"/>
<pk mz="409.108389" i="2813663.0" sn="21.12" a="2731.12" fwhm="0.001017" res="402219.6" algo="FTMS"/>
<pk mz="409.113993" i="13946592.0" sn="114.07" a="15309.38" fwhm="0.001086" res="376669.2" algo="FTMS"/>
<pk mz="409.125287" i="2227938.8" sn="16.23" a="2037.81" fwhm="0.001032" res="396260.0" algo="FTMS"/>
<pk mz="409.127068" i="1414627.3" sn="9.44" a="947.59" fwhm="0.000934" res="438270.8" algo="FTMS"/>
<pk mz="409.144828" i="1749991.4" sn="12.24" a="1459.50" fwhm="0.001037" res="394650.8" algo="FTMS"/>
<pk mz="409.150401" i="9074409.0" sn="73.39" a="9734.41" fwhm="0.001106" res="369908.7" algo="FTMS"/>
<pk mz="409.153676" i="1436521.5" sn="9.62" a="1359.12" fwhm="0.001177" res="347771.1" algo="FTMS"/>
<pk mz="409.163497" i="2486507.8" sn="18.39" a="2101.24" fwhm="0.000991" res="413025.2" algo="FTMS"/>
<pk mz="409.186770" i="2902257.3" sn="21.86" a="2743.63" fwhm="0.001059" res="386216.2" algo="FTMS"/>
<pk mz="409.199876" i="1943540.3" sn="13.85" a="1650.53" fwhm="0.001037" res="394732.4" algo="FTMS"/>
<pk mz="409.236334" i="1207036.6" sn="7.70" a="635.64" fwhm="0.000912" res="448910.2" algo="FTMS"/>
<pk mz="410.044591" i="1710008.8" sn="11.90" a="1343.35" fwhm="0.000988" res="415199.0" algo="FTMS"/>
<pk mz="410.072810" i="4005823.3" sn="31.07" a="3881.68" fwhm="0.001018" res="402797.6" algo="FTMS"/>
<pk mz="410.075352" i="5869504.0" sn="46.63" a="6070.96" fwhm="0.001073" res="382012.8" algo="FTMS"/>
<pk mz="410.080954" i="2693569.3" sn="20.11" a="2474.12" fwhm="0.001065" res="384992.2" algo="FTMS"/>
<pk mz="410.084184" i="2538946.0" sn="18.82" a="2415.64" fwhm="0.001107" res="370446.5" algo="FTMS"/>
<pk mz="410.109263" i="4048327.8" sn="31.42" a="3984.21" fwhm="0.001057" res="388034.8" algo="FTMS"/>
<pk mz="410.117365" i="3160009.8" sn="24.01" a="2903.12" fwhm="0.001027" res="399214.8" algo="FTMS"/>
<pk mz="410.120642" i="2082506.4" sn="15.01" a="1796.17" fwhm="0.001070" res="383385.9" algo="FTMS"/>
<pk mz="410.129453" i="1362380.5" sn="9.00" a="966.53" fwhm="0.000949" res="431974.9" algo="FTMS"/>
<pk mz="410.145555" i="1746384.3" sn="12.20" a="1258.43" fwhm="0.000944" res="434398.4" algo="FTMS"/>
<pk mz="410.153682" i="1838290.1" sn="12.97" a="1744.27" fwhm="0.001197" res="342560.6" algo="FTMS"/>
<pk mz="410.879021" i="1161339.0" sn="7.32" a="731.63" fwhm="0.000843" res="487310.2" algo="FTMS"/>
<pk mz="411.020524" i="1817756.0" sn="12.80" a="1479.41" fwhm="0.001061" res="387473.7" algo="FTMS"/>
<pk mz="411.056880" i="7950500.5" sn="64.00" a="8750.73" fwhm="0.001084" res="379091.0" algo="FTMS"/>
<pk mz="411.068211" i="1243815.1" sn="8.01" a="907.48" fwhm="0.000949" res="433028.7" algo="FTMS"/>
<pk mz="411.093265" i="14946477.0" sn="122.41" a="16743.34" fwhm="0.001112" res="369555.5" algo="FTMS"/>
<pk mz="411.096512" i="3258029.8" sn="24.82" a="3304.78" fwhm="0.001121" res="366883.1" algo="FTMS"/>
<pk mz="411.104588" i="1895599.5" sn="13.45" a="1538.38" fwhm="0.000993" res="414186.7" algo="FTMS"/>
<pk mz="411.124001" i="1703092.1" sn="11.84" a="1584.89" fwhm="0.001173" res="350447.1" algo="FTMS"/>
<pk mz="411.129649" i="12066997.0" sn="98.37" a="13127.15" fwhm="0.001106" res="371568.4" algo="FTMS"/>
<pk mz="411.142671" i="1123512.4" sn="7.00" a="818.36" fwhm="0.001008" res="407732.7" algo="FTMS"/>
<pk mz="411.166030" i="5320894.0" sn="42.05" a="5504.70" fwhm="0.001086" res="378566.4" algo="FTMS"/>
<pk mz="411.178974" i="1471424.9" sn="9.91" a="1080.77" fwhm="0.000964" res="426721.4" algo="FTMS"/>
<pk mz="411.202425" i="2312902.3" sn="16.93" a="1975.70" fwhm="0.001049" res="391970.0" algo="FTMS"/>
<pk mz="412.042232" i="1131786.1" sn="7.07" a="885.80" fwhm="0.001051" res="392144.1" algo="FTMS"/>
<pk mz="412.052126" i="1469068.4" sn="9.89" a="1101.11" fwhm="0.000955" res="431244.2" algo="FTMS"/>
<pk mz="412.087663" i="2696084.8" sn="20.13" a="2458.39" fwhm="0.001170" res="352070.7" algo="FTMS"/>
<pk mz="412.091854" i="4369813.5" sn="34.10" a="4371.40" fwhm="0.001086" res="379604.2" algo="FTMS"/>
<pk mz="412.099888" i="65903000.0" sn="547.84" a="75187.06" fwhm="0.001091" res="377894.1" algo="FTMS"/>
<pk mz="412.124902" i="1954461.4" sn="13.94" a="1544.57" fwhm="0.000964" res="427622.6" algo="FTMS"/>
<pk mz="412.133017" i="2559391.3" sn="18.99" a="2141.15" fwhm="0.000988" res="417247.4" algo="FTMS"/>
<pk mz="412.990822" i="1644647.4" sn="11.35" a="1416.32" fwhm="0.001047" res="394302.7" algo="FTMS"/>
<pk mz="413.015013" i="1717869.0" sn="11.96" a="1490.58" fwhm="0.001094" res="377575.7" algo="FTMS"/>
<pk mz="413.036129" i="2745970.0" sn="20.54" a="2614.25" fwhm="0.001030" res="400904.9" algo="FTMS"/>
<pk mz="413.051356" i="1460341.5" sn="9.81" a="1165.77" fwhm="0.001015" res="407033.2" algo="FTMS"/>
<pk mz="413.072556" i="9747066.0" sn="79.00" a="10186.37" fwhm="0.001080" res="382343.3" algo="FTMS"/>
<pk mz="413.087808" i="1353854.1" sn="8.92" a="876.80" fwhm="0.000915" res="451297.8" algo="FTMS"/>
<pk mz="413.099348" i="1200448.8" sn="7.64" a="1249.71" fwhm="0.001417" res="291435.8" algo="FTMS"/>
<pk mz="413.103251" i="6778497.5" sn="54.21" a="7466.35" fwhm="0.001123" res="367940.3" algo="FTMS"/>
<pk mz="413.108921" i="12704387.0" sn="103.69" a="14404.91" fwhm="0.001126" res="366898.3" algo="FTMS"/>
<pk mz="413.120279" i="1258245.6" sn="8.12" a="1044.92" fwhm="0.001161" res="355859.8" algo="FTMS"/>
<pk mz="413.137057" i="1301769.6" sn="8.49" a="1391.55" fwhm="0.001393" res="296558.5" algo="FTMS"/>
<pk mz="413.145318" i="6839947.5" sn="54.72" a="7147.41" fwhm="0.001071" res="385586.8" algo="FTMS"/>
<pk mz="413.181728" i="4256404.0" sn="33.15" a="4119.77" fwhm="0.001044" res="395829.4" algo="FTMS"/>
<pk mz="413.218091" i="2502812.5" sn="18.51" a="2188.16" fwhm="0.000995" res="415177.0" algo="FTMS"/>
<pk mz="413.254540" i="1865381.0" sn="13.19" a="1635.50" fwhm="0.001055" res="391864.7" algo="FTMS"/>
<pk mz="414.046542" i="1754973.9" sn="12.27" a="1444.15" fwhm="0.001012" res="409115.1" algo="FTMS"/>
<pk mz="414.067844" i="1330530.9" sn="8.72" a="845.69" fwhm="0.000926" res="447134.8" algo="FTMS"/>
<pk mz="414.075954" i="1550180.8" sn="10.56" a="1308.83" fwhm="0.001050" res="394284.6" algo="FTMS"/>
<pk mz="414.101029" i="2543722.8" sn="18.85" a="2680.50" fwhm="0.001172" res="353221.0" algo="FTMS"/>
<pk mz="414.104144" i="4409195.5" sn="34.43" a="4612.70" fwhm="0.001073" res="386039.9" algo="FTMS"/>
<pk mz="414.112274" i="2506605.3" sn="18.54" a="2378.88" fwhm="0.001117" res="370644.0" algo="FTMS"/>
<pk mz="414.140622" i="1191411.9" sn="7.56" a="860.57" fwhm="0.001027" res="403147.4" algo="FTMS"/>
<pk mz="414.148715" i="1210229.8" sn="7.72" a="654.05" fwhm="0.000823" res="503181.3" algo="FTMS"/>
<pk mz="414.989039" i="1545786.3" sn="10.52" a="1171.91" fwhm="0.000947" res="438046.6" algo="FTMS"/>
<pk mz="415.030666" i="1893187.9" sn="13.42" a="1746.02" fwhm="0.001051" res="394728.8" algo="FTMS"/>
<pk mz="415.051792" i="3479624.8" sn="26.67" a="3829.20" fwhm="0.001164" res="356514.2" algo="FTMS"/>
<pk mz="415.067052" i="2529868.5" sn="18.74" a="2292.63" fwhm="0.001044" res="397711.4" algo="FTMS"/>
<pk mz="415.078311" i="1437775.0" sn="9.62" a="1294.22" fwhm="0.001161" res="357461.2" algo="FTMS"/>
<pk mz="415.083395" i="7587920.0" sn="60.97" a="7934.49" fwhm="0.001090" res="380781.0" algo="FTMS"/>
<pk mz="415.088203" i="7015505.5" sn="56.19" a="7474.18" fwhm="0.001093" res="379755.4" algo="FTMS"/>
<pk mz="415.103450" i="2056788.9" sn="14.79" a="1824.68" fwhm="0.001088" res="381674.4" algo="FTMS"/>
<pk mz="415.114744" i="1239383.6" sn="7.96" a="1112.54" fwhm="0.001176" res="353042.4" algo="FTMS"/>
<pk mz="415.124549" i="6262874.0" sn="49.90" a="7141.85" fwhm="0.001166" res="355947.3" algo="FTMS"/>
<pk mz="415.139910" i="1467997.4" sn="9.87" a="1584.27" fwhm="0.001234" res="336356.3" algo="FTMS"/>
<pk mz="415.160976" i="3945058.5" sn="30.55" a="4312.13" fwhm="0.001157" res="358907.3" algo="FTMS"/>
<pk mz="415.189250" i="1482345.0" sn="9.99" a="1033.15" fwhm="0.000942" res="440811.0" algo="FTMS"/>
<pk mz="415.194794" i="2736746.3" sn="20.46" a="2645.47" fwhm="0.001071" res="387734.1" algo="FTMS"/>
<pk mz="415.197351" i="3875947.0" sn="29.97" a="3705.03" fwhm="0.001054" res="393872.5" algo="FTMS"/>
<pk mz="415.219785" i="1986672.1" sn="14.20" a="1612.80" fwhm="0.000930" res="446666.5" algo="FTMS"/>
<pk mz="415.233764" i="2528883.5" sn="18.73" a="2517.73" fwhm="0.001187" res="349819.0" algo="FTMS"/>
<pk mz="416.062332" i="2062901.3" sn="14.84" a="1906.59" fwhm="0.001122" res="370705.5" algo="FTMS"/>
<pk mz="416.073689" i="1826103.9" sn="12.86" a="1265.84" fwhm="0.000901" res="461970.3" algo="FTMS"/>
<pk mz="416.091626" i="1665084.1" sn="11.51" a="1311.28" fwhm="0.001009" res="412246.9" algo="FTMS"/>
<pk mz="416.098773" i="1518397.8" sn="10.29" a="1252.00" fwhm="0.001037" res="401357.6" algo="FTMS"/>
<pk mz="416.128086" i="1374276.6" sn="9.09" a="967.44" fwhm="0.000918" res="453382.8" algo="FTMS"/>
<pk mz="416.192646" i="1302867.8" sn="8.49" a="976.84" fwhm="0.001049" res="396646.0" algo="FTMS"/>
<pk mz="416.956914" i="1501958.6" sn="10.15" a="1218.28" fwhm="0.001008" res="413774.2" algo="FTMS"/>
<pk mz="417.031124" i="1292568.0" sn="8.40" a="1077.29" fwhm="0.001197" res="348460.4" algo="FTMS"/>
<pk mz="417.046329" i="2604059.5" sn="19.35" a="2446.31" fwhm="0.001071" res="389580.4" algo="FTMS"/>
<pk mz="417.057554" i="1828638.1" sn="12.88" a="1613.52" fwhm="0.001104" res="377847.0" algo="FTMS"/>
<pk mz="417.067401" i="2702880.5" sn="20.18" a="2693.56" fwhm="0.001120" res="372422.5" algo="FTMS"/>
<pk mz="417.076991" i="21945890.0" sn="180.84" a="25736.89" fwhm="0.001149" res="362874.1" algo="FTMS"/>
<pk mz="417.080384" i="2069027.5" sn="14.88" a="1834.44" fwhm="0.001070" res="389644.7" algo="FTMS"/>
<pk mz="417.082732" i="3700260.0" sn="28.50" a="3621.79" fwhm="0.001081" res="385718.3" algo="FTMS"/>
<pk mz="417.085990" i="1743396.8" sn="12.17" a="1496.89" fwhm="0.001027" res="406071.8" algo="FTMS"/>
<pk mz="417.093925" i="1641254.6" sn="11.31" a="1341.08" fwhm="0.001006" res="414651.7" algo="FTMS"/>
<pk mz="417.103852" i="4573225.0" sn="35.79" a="5508.26" fwhm="0.001214" res="343590.7" algo="FTMS"/>
<pk mz="417.119124" i="3565612.5" sn="27.38" a="3542.42" fwhm="0.001079" res="386458.1" algo="FTMS"/>
<pk mz="417.140197" i="2885169.5" sn="21.70" a="2607.33" fwhm="0.001066" res="391299.3" algo="FTMS"/>
<pk mz="417.155496" i="2094645.1" sn="15.10" a="1635.76" fwhm="0.001025" res="406834.3" algo="FTMS"/>
<pk mz="417.168654" i="1363000.1" sn="8.99" a="1181.49" fwhm="0.001268" res="329099.7" algo="FTMS"/>
<pk mz="417.176605" i="2451002.0" sn="18.07" a="2421.35" fwhm="0.001124" res="371079.4" algo="FTMS"/>
<pk mz="417.187791" i="1188156.6" sn="7.53" a="773.52" fwhm="0.000873" res="478117.1" algo="FTMS"/>
<pk mz="417.210470" i="144170560.0" z="-1" sn="1201.29" a="158123.70" fwhm="0.001104" res="378001.2" algo="FTMS" component_name="V" deconvoluted_molecular_mass="417.211024" deconvoluted_isotopic_mass="417.211022"/>
<pk mz="417.996286" i="1181434.0" sn="7.47" a="751.96" fwhm="0.000888" res="470587.5" algo="FTMS"/>
<pk mz="418.041618" i="2168580.8" sn="15.71" a="1960.28" fwhm="0.001087" res="384710.6" algo="FTMS"/>
<pk mz="418.052844" i="1219847.3" sn="7.79" a="947.08" fwhm="0.001044" res="400429.5" algo="FTMS"/>
<pk mz="418.077908" i="2463501.3" sn="18.18" a="2292.68" fwhm="0.001040" res="402189.5" algo="FTMS"/>
<pk mz="418.080355" i="2697997.8" sn="20.13" a="2521.45" fwhm="0.001069" res="390980.0" algo="FTMS"/>
<pk mz="418.086008" i="1276943.0" sn="8.27" a="906.51" fwhm="0.001014" res="412166.1" algo="FTMS"/>
<pk mz="418.089152" i="2686223.8" sn="20.04" a="2542.89" fwhm="0.001062" res="393810.1" algo="FTMS"/>
<pk mz="418.107151" i="1227028.0" sn="7.85" a="796.07" fwhm="0.000990" res="422146.2" algo="FTMS"/>
<pk mz="418.114376" i="2262805.8" sn="16.50" a="2141.17" fwhm="0.001063" res="393306.3" algo="FTMS"/>
<pk mz="418.171795" i="1323555.1" sn="8.66" a="858.76" fwhm="0.000944" res="443166.5" algo="FTMS"/>
<pk mz="418.213822" i="30326572.0" z="-1" sn="250.80" a="35699.93" fwhm="0.001142" res="366261.2" algo="FTMS" component_name="V" deconvoluted_molecular_mass="417.211024" deconvoluted_isotopic_mass="418.214377"/>
<pk mz="418.946911" i="1766616.9" sn="12.19" a="1454.86" fwhm="0.001011" res="414371.3" algo="FTMS"/>
<pk mz="419.025543" i="2422251.3" sn="17.59" a="2121.24" fwhm="0.001043" res="401745.8" algo="FTMS"/>
<pk mz="419.061983" i="4922356.0" sn="38.18" a="5148.20" fwhm="0.001124" res="372725.2" algo="FTMS"/>
<pk mz="419.073215" i="2854902.5" sn="21.15" a="2717.32" fwhm="0.001095" res="382613.5" algo="FTMS"/>
<pk mz="419.081307" i="1225720.4" sn="7.73" a="769.00" fwhm="0.000862" res="486033.5" algo="FTMS"/>
<pk mz="419.083046" i="1622264.8" sn="11.00" a="1469.13" fwhm="0.001152" res="363931.9" algo="FTMS"/>
<pk mz="419.098370" i="6694908.5" sn="52.78" a="7202.58" fwhm="0.001126" res="372150.1" algo="FTMS"/>
<pk mz="419.109560" i="2273791.0" sn="16.37" a="1949.17" fwhm="0.001027" res="408158.9" algo="FTMS"/>
<pk mz="419.121806" i="1597953.9" sn="10.80" a="1378.06" fwhm="0.001154" res="363161.7" algo="FTMS"/>
<pk mz="419.134737" i="4754437.0" sn="36.80" a="4957.05" fwhm="0.001113" res="376478.5" algo="FTMS"/>
<pk mz="419.137997" i="2115589.8" sn="15.06" a="1858.85" fwhm="0.001093" res="383612.6" algo="FTMS"/>
<pk mz="419.147912" i="1188872.0" sn="7.43" a="901.79" fwhm="0.001065" res="393742.6" algo="FTMS"/>
<pk mz="419.156015" i="1407497.9" sn="9.23" a="1251.56" fwhm="0.001099" res="381428.2" algo="FTMS"/>
<pk mz="419.171101" i="2322701.5" sn="16.77" a="2483.05" fwhm="0.001198" res="349801.8" algo="FTMS"/>
<pk mz="419.192213" i="1642770.4" sn="11.17" a="1410.63" fwhm="0.001070" res="391717.0" algo="FTMS"/>
<pk mz="419.206301" i="4958229.5" sn="38.48" a="5918.98" fwhm="0.001238" res="338748.5" algo="FTMS"/>
<pk mz="419.217168" i="3780632.3" z="-1" sn="28.78" a="3806.08" fwhm="0.001112" res="377095.3" algo="FTMS" component_name="V" deconvoluted_molecular_mass="417.211024" deconvoluted_isotopic_mass="419.217725"/>
<pk mz="420.057230" i="2773725.3" sn="20.48" a="2802.62" fwhm="0.001139" res="368877.1" algo="FTMS"/>
<pk mz="420.066193" i="6597855.5" sn="51.98" a="7313.37" fwhm="0.001125" res="373392.0" algo="FTMS"/>
<pk mz="420.068490" i="4124895.8" sn="31.61" a="4364.77" fwhm="0.001144" res="367050.9" algo="FTMS"/>
<pk mz="420.093578" i="2653925.8" sn="19.50" a="2378.62" fwhm="0.001052" res="399474.0" algo="FTMS"/>
<pk mz="420.101600" i="1492455.6" sn="9.93" a="1067.57" fwhm="0.000926" res="453438.6" algo="FTMS"/>
<pk mz="420.104647" i="1438312.4" sn="9.48" a="1706.62" fwhm="0.001457" res="288260.2" algo="FTMS"/>
<pk mz="420.129997" i="2144494.3" sn="15.30" a="1877.72" fwhm="0.001079" res="389547.0" algo="FTMS"/>
<pk mz="420.138019" i="1160432.1" sn="7.19" a="847.51" fwhm="0.001069" res="392922.5" algo="FTMS"/>
<pk mz="420.187490" i="1492475.8" sn="9.93" a="1309.03" fwhm="0.001077" res="389968.4" algo="FTMS"/>
<pk mz="420.209703" i="1708417.0" sn="11.71" a="2015.35" fwhm="0.001448" res="290130.3" algo="FTMS"/>
<pk mz="421.041190" i="4210116.0" sn="32.31" a="4469.71" fwhm="0.001125" res="374359.6" algo="FTMS"/>
<pk mz="421.052566" i="1654726.8" sn="11.26" a="1298.68" fwhm="0.000992" res="424440.3" algo="FTMS"/>
<pk mz="421.077656" i="8411597.0" sn="66.92" a="9805.29" fwhm="0.001153" res="365256.1" algo="FTMS"/>
<pk mz="421.080876" i="6666701.5" sn="52.55" a="7420.24" fwhm="0.001113" res="378263.1" algo="FTMS"/>
<pk mz="421.088912" i="3146703.3" sn="23.55" a="3127.52" fwhm="0.001094" res="384803.3" algo="FTMS"/>
<pk mz="421.108331" i="1519827.9" sn="10.15" a="1054.63" fwhm="0.000905" res="465500.2" algo="FTMS"/>
<pk mz="421.114019" i="9517525.0" sn="76.03" a="10667.05" fwhm="0.001132" res="371871.7" algo="FTMS"/>
<pk mz="421.117235" i="1299414.0" sn="8.34" a="1118.11" fwhm="0.001019" res="413414.0" algo="FTMS"/>
<pk mz="421.125180" i="1714135.9" sn="11.75" a="1600.00" fwhm="0.001096" res="384065.7" algo="FTMS"/>
<pk mz="421.150434" i="6347230.0" sn="49.92" a="6703.10" fwhm="0.001101" res="382596.1" algo="FTMS"/>
<pk mz="421.155154" i="1630942.9" sn="11.07" a="1445.77" fwhm="0.001050" res="400931.7" algo="FTMS"/>
<pk mz="421.163477" i="2193376.8" sn="15.70" a="2079.02" fwhm="0.001087" res="387440.2" algo="FTMS"/>
<pk mz="421.186823" i="2231782.3" sn="16.02" a="2239.88" fwhm="0.001119" res="376464.7" algo="FTMS"/>
<pk mz="421.199832" i="1829609.4" sn="12.70" a="1556.68" fwhm="0.001015" res="415047.3" algo="FTMS"/>
<pk mz="421.226557" i="8010223.5" sn="63.61" a="8996.66" fwhm="0.001129" res="373229.2" algo="FTMS"/>
<pk mz="422.036574" i="1554861.9" sn="10.44" a="1324.17" fwhm="0.001054" res="400462.1" algo="FTMS"/>
<pk mz="422.042380" i="1365423.3" sn="8.88" a="912.19" fwhm="0.000985" res="428324.6" algo="FTMS"/>
<pk mz="422.044682" i="1482927.8" sn="9.85" a="1233.72" fwhm="0.001122" res="376071.9" algo="FTMS"/>
<pk mz="422.073019" i="3284662.5" sn="24.69" a="3468.06" fwhm="0.001183" res="356927.3" algo="FTMS"/>
<pk mz="422.084219" i="118399672.0" z="-1" sn="972.89" a="136491.00" fwhm="0.001134" res="372106.2" algo="FTMS" component_name="X" deconvoluted_molecular_mass="422.084676" deconvoluted_isotopic_mass="422.084784"/>
<pk mz="422.109279" i="2700991.0" sn="19.88" a="2526.31" fwhm="0.001084" res="389389.8" algo="FTMS"/>
<pk mz="422.117365" i="2371776.8" sn="17.17" a="2150.03" fwhm="0.001052" res="401371.3" algo="FTMS"/>
<pk mz="422.120563" i="2275521.5" sn="16.38" a="2092.86" fwhm="0.001078" res="391655.7" algo="FTMS"/>
<pk mz="422.145586" i="2028743.5" sn="14.34" a="1586.42" fwhm="0.001011" res="417449.6" algo="FTMS"/>
<pk mz="422.153724" i="1325513.4" sn="8.55" a="1099.52" fwhm="0.001068" res="395223.2" algo="FTMS"/>
<pk mz="422.230057" i="1692635.4" sn="11.57" a="1580.00" fwhm="0.001092" res="386484.9" algo="FTMS"/>
<pk mz="422.897485" i="3534712.3" sn="26.75" a="3560.95" fwhm="0.001083" res="390334.4" algo="FTMS"/>
<pk mz="423.020577" i="2095509.0" sn="14.89" a="1941.03" fwhm="0.001132" res="373779.4" algo="FTMS"/>
<pk mz="423.056872" i="6671261.5" sn="52.58" a="7128.86" fwhm="0.001122" res="377134.4" algo="FTMS"/>
<pk mz="423.068023" i="2141600.3" sn="15.27" a="2126.95" fwhm="0.001131" res="373950.0" algo="FTMS"/>
<pk mz="423.073892" i="5473185.5" sn="42.71" a="6545.92" fwhm="0.001181" res="358309.5" algo="FTMS"/>
<pk mz="423.087575" i="12120997.0" z="-1" sn="97.47" a="13991.05" fwhm="0.001158" res="365299.4" algo="FTMS" component_name="X" deconvoluted_molecular_mass="422.084676" deconvoluted_isotopic_mass="423.088142"/>
<pk mz="423.093298" i="11838374.0" sn="95.14" a="13902.93" fwhm="0.001167" res="362435.7" algo="FTMS"/>
<pk mz="423.104506" i="3048872.8" sn="22.74" a="2904.95" fwhm="0.001092" res="387426.4" algo="FTMS"/>
<pk mz="423.129678" i="11963311.0" sn="96.17" a="13555.42" fwhm="0.001160" res="364700.8" algo="FTMS"/>
<pk mz="423.141145" i="1242929.4" sn="7.87" a="942.11" fwhm="0.001059" res="399410.5" algo="FTMS"/>
<pk mz="423.142790" i="1160113.8" sn="7.19" a="673.74" fwhm="0.000812" res="521260.7" algo="FTMS"/>
<pk mz="423.166081" i="4872119.0" sn="37.76" a="5151.47" fwhm="0.001135" res="372682.7" algo="FTMS"/>
<pk mz="423.169526" i="1177912.0" sn="7.33" a="879.31" fwhm="0.001084" res="390540.3" algo="FTMS"/>
<pk mz="423.179063" i="1581498.3" sn="10.66" a="1263.51" fwhm="0.000992" res="426768.9" algo="FTMS"/>
<pk mz="423.215522" i="1277890.9" sn="8.16" a="953.59" fwhm="0.001052" res="402336.9" algo="FTMS"/>
<pk mz="423.238954" i="2384328.3" sn="17.27" a="2211.24" fwhm="0.001079" res="392413.5" algo="FTMS"/>
<pk mz="424.052132" i="2362503.5" sn="17.09" a="2344.04" fwhm="0.001194" res="355252.2" algo="FTMS"/>
<pk mz="424.060296" i="1604489.4" sn="10.84" a="1268.09" fwhm="0.000988" res="428998.3" algo="FTMS"/>
<pk mz="424.073498" i="1227660.5" sn="7.74" a="874.72" fwhm="0.001018" res="416595.7" algo="FTMS"/>
<pk mz="424.088558" i="6403216.0" z="-1" sn="50.37" a="7273.87" fwhm="0.001170" res="362397.4" algo="FTMS" component_name="X" deconvoluted_molecular_mass="422.084676" deconvoluted_isotopic_mass="424.089129"/>
<pk mz="424.091049" i="1377424.6" sn="8.97" a="948.68" fwhm="0.000984" res="431071.3" algo="FTMS"/>
<pk mz="424.096720" i="2603666.0" sn="19.07" a="2436.97" fwhm="0.001042" res="406885.0" algo="FTMS"/>
<pk mz="424.099918" i="3310738.8" sn="24.90" a="3119.64" fwhm="0.001044" res="406115.3" algo="FTMS"/>
<pk mz="424.108713" i="1369236.9" sn="8.91" a="1108.80" fwhm="0.001046" res="405516.9" algo="FTMS"/>
<pk mz="424.124934" i="2961048.8" sn="22.02" a="2838.49" fwhm="0.001089" res="389296.2" algo="FTMS"/>
<pk mz="424.133061" i="2737818.5" sn="20.18" a="2833.84" fwhm="0.001185" res="357920.5" algo="FTMS"/>
<pk mz="424.145136" i="1626269.4" sn="11.02" a="1353.03" fwhm="0.001105" res="383815.1" algo="FTMS"/>
<pk mz="424.161342" i="1336993.3" sn="8.64" a="815.32" fwhm="0.000977" res="434349.6" algo="FTMS"/>
<pk mz="424.169396" i="1365155.1" sn="8.87" a="1112.37" fwhm="0.001114" res="380830.5" algo="FTMS"/>
<pk mz="424.894562" i="3054925.5" sn="22.79" a="2987.69" fwhm="0.001124" res="378009.4" algo="FTMS"/>
<pk mz="425.036155" i="4017007.0" sn="30.71" a="4256.32" fwhm="0.001162" res="365910.7" algo="FTMS"/>
<pk mz="425.064541" i="6347125.5" sn="49.91" a="6757.81" fwhm="0.001107" res="383822.4" algo="FTMS"/>
<pk mz="425.072574" i="9471351.0" sn="75.64" a="11373.21" fwhm="0.001176" res="361388.0" algo="FTMS"/>
<pk mz="425.108944" i="14542208.0" sn="117.41" a="17886.22" fwhm="0.001213" res="350473.1" algo="FTMS"/>
<pk mz="425.112245" i="1708160.8" sn="11.70" a="1462.95" fwhm="0.001090" res="390125.1" algo="FTMS"/>
<pk mz="425.120162" i="1330050.6" sn="8.58" a="932.59" fwhm="0.000946" res="449249.4" algo="FTMS"/>
<pk mz="425.145364" i="9624969.0" sn="76.91" a="10918.47" fwhm="0.001146" res="370946.0" algo="FTMS"/>
<pk mz="425.181711" i="3723153.3" sn="28.29" a="3696.37" fwhm="0.001111" res="382742.3" algo="FTMS"/>
<pk mz="425.194654" i="1505940.3" sn="10.03" a="1409.33" fwhm="0.001462" res="290901.0" algo="FTMS"/>
<pk mz="425.218098" i="2232729.8" sn="16.02" a="2071.53" fwhm="0.001132" res="375662.8" algo="FTMS"/>
<pk mz="425.751630" i="1225623.3" sn="7.72" a="1101.04" fwhm="0.001356" res="313862.0" algo="FTMS"/>
<pk mz="426.067811" i="3358305.5" sn="25.29" a="3379.82" fwhm="0.001075" res="396463.0" algo="FTMS"/>
<pk mz="426.070277" i="1506658.3" sn="10.04" a="1081.86" fwhm="0.000963" res="442630.3" algo="FTMS"/>
<pk mz="426.075992" i="2023011.5" sn="14.29" a="2173.61" fwhm="0.001204" res="353891.4" algo="FTMS"/>
<pk mz="426.104322" i="2705002.3" sn="19.91" a="3044.01" fwhm="0.001167" res="365062.1" algo="FTMS"/>
<pk mz="426.112329" i="3309164.0" sn="24.88" a="3382.93" fwhm="0.001093" res="389970.1" algo="FTMS"/>
<pk mz="426.115537" i="3608172.8" sn="27.35" a="3755.08" fwhm="0.001134" res="375893.1" algo="FTMS"/>
<pk mz="426.140637" i="1376882.8" sn="8.97" a="1325.56" fwhm="0.001200" res="355195.9" algo="FTMS"/>
<pk mz="426.148663" i="2204788.8" sn="15.79" a="1943.57" fwhm="0.001072" res="397637.8" algo="FTMS"/>
<pk mz="426.891760" i="1295139.5" sn="8.29" a="1059.43" fwhm="0.001080" res="395163.6" algo="FTMS"/>
<pk mz="427.030780" i="1787204.3" sn="12.34" a="1268.17" fwhm="0.000964" res="442861.8" algo="FTMS"/>
<pk mz="427.051837" i="6103881.0" sn="47.90" a="7292.69" fwhm="0.001242" res="343933.9" algo="FTMS"/>
<pk mz="427.061621" i="1803339.5" sn="12.48" a="1837.92" fwhm="0.001185" res="360438.7" algo="FTMS"/>
<pk mz="427.067131" i="1198924.8" sn="7.50" a="784.82" fwhm="0.000973" res="438947.9" algo="FTMS"/>
<pk mz="427.088213" i="10932050.0" sn="87.67" a="12870.11" fwhm="0.001162" res="367469.7" algo="FTMS"/>
<pk mz="427.118916" i="4346713.0" sn="33.43" a="4727.67" fwhm="0.001169" res="365466.6" algo="FTMS"/>
<pk mz="427.124596" i="10608474.0" sn="85.00" a="11935.20" fwhm="0.001156" res="369440.9" algo="FTMS"/>
<pk mz="427.161008" i="5664611.0" sn="44.28" a="6385.91" fwhm="0.001179" res="362326.4" algo="FTMS"/>
<pk mz="427.197408" i="3246955.5" sn="24.37" a="3648.05" fwhm="0.001200" res="356019.2" algo="FTMS"/>
<pk mz="427.233758" i="2385780.0" sn="17.27" a="2182.10" fwhm="0.001080" res="395730.6" algo="FTMS"/>
<pk mz="428.025996" i="1250350.5" sn="7.92" a="1050.76" fwhm="0.001094" res="391292.2" algo="FTMS"/>
<pk mz="428.062291" i="1289015.1" sn="8.24" a="1080.60" fwhm="0.001120" res="382242.6" algo="FTMS"/>
<pk mz="428.073647" i="1326649.8" sn="8.55" a="1077.86" fwhm="0.001183" res="361792.0" algo="FTMS"/>
<pk mz="428.083489" i="1753660.0" sn="12.07" a="1749.38" fwhm="0.001208" res="354414.5" algo="FTMS"/>
<pk mz="428.091596" i="2946622.0" sn="21.89" a="2894.82" fwhm="0.001118" res="382889.6" algo="FTMS"/>
<pk mz="428.109996" i="1215810.3" sn="7.64" a="908.34" fwhm="0.001074" res="398450.7" algo="FTMS"/>
<pk mz="428.119859" i="2597956.8" sn="19.02" a="2395.28" fwhm="0.001086" res="394139.3" algo="FTMS"/>
<pk mz="428.127996" i="2895942.5" sn="21.47" a="3075.03" fwhm="0.001193" res="358857.5" algo="FTMS"/>
<pk mz="428.130134" i="1293127.0" sn="8.27" a="1165.96" fwhm="0.001187" res="360595.4" algo="FTMS"/>
<pk mz="428.164313" i="1757263.1" sn="12.10" a="1439.80" fwhm="0.001062" res="403133.1" algo="FTMS"/>
<pk mz="429.031083" i="1704219.3" sn="11.66" a="1564.28" fwhm="0.001198" res="358135.5" algo="FTMS"/>
<pk mz="429.046397" i="1994014.9" sn="14.04" a="1699.58" fwhm="0.001014" res="423257.0" algo="FTMS"/>
<pk mz="429.057644" i="1389089.5" sn="9.06" a="1057.34" fwhm="0.001018" res="421534.0" algo="FTMS"/>
<pk mz="429.067481" i="6173988.0" sn="48.47" a="6942.92" fwhm="0.001167" res="367719.0" algo="FTMS"/>
<pk mz="429.082781" i="1669415.4" sn="11.37" a="1275.69" fwhm="0.000953" res="450085.1" algo="FTMS"/>
<pk mz="429.094025" i="1332778.0" sn="8.60" a="981.66" fwhm="0.001034" res="414930.3" algo="FTMS"/>
<pk mz="429.103855" i="8517932.0" sn="67.78" a="10125.43" fwhm="0.001216" res="352747.6" algo="FTMS"/>
<pk mz="429.119016" i="1660719.9" sn="11.30" a="1180.56" fwhm="0.000894" res="480199.6" algo="FTMS"/>
<pk mz="429.140269" i="5222709.0" sn="40.07" a="6276.57" fwhm="0.001245" res="344598.5" algo="FTMS"/>
<pk mz="429.155506" i="1351096.5" sn="8.63" a="1495.81" fwhm="0.001417" res="302756.8" algo="FTMS"/>
<pk mz="429.176673" i="4204861.5" sn="31.81" a="4795.57" fwhm="0.001189" res="361046.7" algo="FTMS"/>
<pk mz="429.210608" i="1556293.5" sn="10.29" a="1370.78" fwhm="0.001134" res="378611.3" algo="FTMS"/>
<pk mz="429.212997" i="3435846.0" sn="25.56" a="3522.10" fwhm="0.001136" res="377664.5" algo="FTMS"/>
<pk mz="429.235411" i="1598539.4" sn="10.64" a="1393.26" fwhm="0.001136" res="377924.7" algo="FTMS"/>
<pk mz="429.249366" i="1568590.6" sn="10.39" a="1367.69" fwhm="0.001143" res="375671.0" algo="FTMS"/>
<pk mz="429.819493" i="1155221.0" sn="7.03" a="1207.28" fwhm="0.001560" res="275554.0" algo="FTMS"/>
<pk mz="430.041659" i="1474057.3" sn="9.62" a="1459.58" fwhm="0.001213" res="354617.1" algo="FTMS"/>
<pk mz="430.070737" i="1891344.1" sn="13.01" a="1728.88" fwhm="0.001118" res="384766.7" algo="FTMS"/>
<pk mz="430.078059" i="1781265.9" sn="12.12" a="1590.89" fwhm="0.001062" res="405109.5" algo="FTMS"/>
<pk mz="430.089422" i="1529108.5" sn="10.07" a="1513.92" fwhm="0.001208" res="355904.8" algo="FTMS"/>
<pk mz="430.107187" i="2059800.8" sn="14.38" a="2027.33" fwhm="0.001159" res="371180.1" algo="FTMS"/>
<pk mz="430.110478" i="2706969.5" sn="19.64" a="2577.99" fwhm="0.001138" res="377983.0" algo="FTMS"/>
<pk mz="430.135574" i="1513247.4" sn="9.94" a="1077.55" fwhm="0.001089" res="395078.4" algo="FTMS"/>
<pk mz="430.143622" i="1434401.3" sn="9.30" a="1171.98" fwhm="0.001047" res="410895.4" algo="FTMS"/>
<pk mz="430.171994" i="1551656.0" sn="10.25" a="1474.78" fwhm="0.001196" res="359629.4" algo="FTMS"/>
<pk mz="430.972590" i="2590436.5" sn="18.69" a="2664.30" fwhm="0.001176" res="366524.3" algo="FTMS"/>
<pk mz="431.025552" i="2894577.0" sn="21.16" a="2849.95" fwhm="0.001152" res="374011.3" algo="FTMS"/>
<pk mz="431.046781" i="2153718.0" sn="15.14" a="2084.59" fwhm="0.001140" res="378060.6" algo="FTMS"/>
<pk mz="431.061970" i="3695865.8" sn="27.67" a="3746.10" fwhm="0.001152" res="374198.9" algo="FTMS"/>
<pk mz="431.073330" i="2395388.3" sn="17.10" a="2453.05" fwhm="0.001159" res="371789.5" algo="FTMS"/>
<pk mz="431.083132" i="4173566.8" sn="31.55" a="4694.59" fwhm="0.001219" res="353678.7" algo="FTMS"/>
<pk mz="431.092645" i="1775104.9" sn="12.07" a="1795.84" fwhm="0.001206" res="357500.9" algo="FTMS"/>
<pk mz="431.098369" i="4369154.5" sn="33.14" a="4529.60" fwhm="0.001135" res="379790.6" algo="FTMS"/>
<pk mz="431.101614" i="8297219.0" sn="65.04" a="9634.12" fwhm="0.001201" res="358932.2" algo="FTMS"/>
<pk mz="431.109710" i="1702660.9" sn="11.48" a="1571.76" fwhm="0.001042" res="413870.5" algo="FTMS"/>
<pk mz="431.119495" i="4482823.0" sn="34.06" a="5114.28" fwhm="0.001213" res="355341.8" algo="FTMS"/>
<pk mz="431.134748" i="2976010.8" sn="21.82" a="3068.05" fwhm="0.001155" res="373165.5" algo="FTMS"/>
<pk mz="431.155923" i="2808591.8" sn="20.46" a="2974.10" fwhm="0.001191" res="362094.9" algo="FTMS"/>
<pk mz="431.171120" i="1665555.4" sn="11.18" a="1652.51" fwhm="0.001167" res="369398.5" algo="FTMS"/>
<pk mz="431.178412" i="1331477.1" sn="8.46" a="986.35" fwhm="0.001019" res="423020.0" algo="FTMS"/>
<pk mz="431.184067" i="1362198.5" sn="8.71" a="1382.69" fwhm="0.001202" res="358594.2" algo="FTMS"/>
<pk mz="431.192301" i="3074840.3" sn="22.62" a="3384.53" fwhm="0.001199" res="359733.3" algo="FTMS"/>
<pk mz="431.226179" i="10758944.0" sn="85.04" a="13131.01" fwhm="0.001219" res="353848.6" algo="FTMS"/>
<pk mz="431.228619" i="2460961.0" sn="17.64" a="2388.06" fwhm="0.001138" res="378814.7" algo="FTMS"/>
<pk mz="432.020819" i="1311451.6" sn="8.30" a="931.25" fwhm="0.000991" res="435767.3" algo="FTMS"/>
<pk mz="432.057280" i="3121636.3" sn="23.00" a="3129.97" fwhm="0.001111" res="388770.1" algo="FTMS"/>
<pk mz="432.065305" i="1296870.1" sn="8.18" a="1071.57" fwhm="0.001092" res="395584.8" algo="FTMS"/>
<pk mz="432.068515" i="1948134.9" sn="13.47" a="1703.92" fwhm="0.001090" res="396568.2" algo="FTMS"/>
<pk mz="432.093616" i="1723372.8" sn="11.64" a="1241.92" fwhm="0.000969" res="445820.0" algo="FTMS"/>
<pk mz="432.104951" i="2582511.5" sn="18.62" a="2673.72" fwhm="0.001194" res="361817.4" algo="FTMS"/>
<pk mz="432.130051" i="1480949.4" sn="9.68" a="1116.46" fwhm="0.001066" res="405451.5" algo="FTMS"/>
<pk mz="432.137930" i="1259895.3" sn="7.88" a="1186.50" fwhm="0.001297" res="333068.5" algo="FTMS"/>
<pk mz="432.151213" i="1173242.4" sn="7.18" a="696.12" fwhm="0.000947" res="456242.2" algo="FTMS"/>
<pk mz="432.187527" i="1426434.9" sn="9.23" a="1346.83" fwhm="0.001378" res="313526.3" algo="FTMS"/>
<pk mz="432.229490" i="3153420.8" sn="23.26" a="3280.88" fwhm="0.001169" res="369723.8" algo="FTMS"/>
<pk mz="432.969486" i="1506235.3" sn="9.88" a="1665.59" fwhm="0.001428" res="303179.9" algo="FTMS"/>
<pk mz="432.999397" i="1944258.3" sn="13.44" a="1713.19" fwhm="0.001138" res="380404.8" algo="FTMS"/>
<pk mz="433.041216" i="4452556.0" sn="33.81" a="5059.52" fwhm="0.001159" res="373777.1" algo="FTMS"/>
<pk mz="433.052528" i="2311886.8" sn="16.42" a="2490.20" fwhm="0.001221" res="354793.9" algo="FTMS"/>
<pk mz="433.062322" i="1733073.1" sn="11.72" a="1982.31" fwhm="0.001392" res="311052.0" algo="FTMS"/>
<pk mz="433.071949" i="6050003.5" sn="46.78" a="6709.86" fwhm="0.001150" res="376549.2" algo="FTMS"/>
<pk mz="433.077590" i="6657236.5" sn="51.72" a="7452.55" fwhm="0.001170" res="369997.3" algo="FTMS"/>
<pk mz="433.088873" i="3759831.3" sn="28.18" a="4120.54" fwhm="0.001186" res="365062.3" algo="FTMS"/>
<pk mz="433.098738" i="2232537.8" sn="15.78" a="2231.99" fwhm="0.001173" res="369216.4" algo="FTMS"/>
<pk mz="433.108140" i="1366363.9" sn="8.74" a="1465.53" fwhm="0.001294" res="334810.5" algo="FTMS"/>
<pk mz="433.114056" i="7187677.5" sn="56.03" a="8054.79" fwhm="0.001169" res="370361.3" algo="FTMS"/>
<pk mz="433.117293" i="1344990.0" sn="8.57" a="919.70" fwhm="0.001038" res="417165.2" algo="FTMS"/>
<pk mz="433.125153" i="2197984.0" sn="15.50" a="2746.99" fwhm="0.001355" res="319710.4" algo="FTMS"/>
<pk mz="433.135101" i="1974242.3" sn="13.68" a="2082.76" fwhm="0.001256" res="344966.5" algo="FTMS"/>
<pk mz="433.137459" i="4192482.8" sn="31.70" a="4457.90" fwhm="0.001159" res="373851.0" algo="FTMS"/>
<pk mz="433.150439" i="4471014.0" sn="33.96" a="4892.66" fwhm="0.001182" res="366440.7" algo="FTMS"/>
<pk mz="433.163451" i="1525736.9" sn="10.04" a="1652.72" fwhm="0.001302" res="332727.4" algo="FTMS"/>
<pk mz="433.171469" i="1520874.9" sn="10.00" a="1917.29" fwhm="0.001710" res="253370.4" algo="FTMS"/>
<pk mz="433.186725" i="1791726.4" sn="12.20" a="2088.78" fwhm="0.001312" res="330070.0" algo="FTMS"/>
<pk mz="433.199900" i="2018545.5" sn="14.04" a="1641.63" fwhm="0.001028" res="421459.7" algo="FTMS"/>
<pk mz="433.205394" i="1558770.8" sn="10.31" a="1349.39" fwhm="0.001132" res="382547.5" algo="FTMS"/>
<pk mz="433.208084" i="1503475.4" sn="9.86" a="1638.70" fwhm="0.001334" res="324681.0" algo="FTMS"/>
<pk mz="434.036566" i="2252214.8" sn="15.94" a="2157.49" fwhm="0.001131" res="383725.9" algo="FTMS"/>
<pk mz="434.044707" i="1530552.6" sn="10.07" a="1517.88" fwhm="0.001205" res="360090.2" algo="FTMS"/>
<pk mz="434.072917" i="3845567.3" sn="28.88" a="4608.76" fwhm="0.001282" res="338505.5" algo="FTMS"/>
<pk mz="434.081895" i="7902657.5" sn="61.83" a="8842.21" fwhm="0.001147" res="378293.0" algo="FTMS"/>
<pk mz="434.084096" i="2539458.0" sn="18.27" a="2299.10" fwhm="0.001068" res="406441.2" algo="FTMS"/>
<pk mz="434.109235" i="3212231.8" sn="23.73" a="3344.38" fwhm="0.001142" res="380223.4" algo="FTMS"/>
<pk mz="434.111597" i="1392584.4" sn="8.95" a="1231.00" fwhm="0.001196" res="362946.9" algo="FTMS"/>
<pk mz="434.117451" i="1654729.8" sn="11.08" a="1713.49" fwhm="0.001338" res="324452.1" algo="FTMS"/>
<pk mz="434.120654" i="2002634.5" sn="13.91" a="2109.62" fwhm="0.001257" res="345236.4" algo="FTMS"/>
<pk mz="434.140843" i="1834959.3" sn="12.55" a="1436.91" fwhm="0.000992" res="437725.0" algo="FTMS"/>
<pk mz="434.145710" i="1515728.5" sn="9.95" a="1141.23" fwhm="0.000987" res="439848.7" algo="FTMS"/>
<pk mz="434.166797" i="1740501.5" sn="11.78" a="1755.83" fwhm="0.001138" res="381480.5" algo="FTMS"/>
<pk mz="434.203198" i="2398686.0" sn="17.13" a="2196.31" fwhm="0.001106" res="392570.2" algo="FTMS"/>
<pk mz="435.020495" i="2064030.6" sn="14.41" a="2156.39" fwhm="0.001160" res="375018.7" algo="FTMS"/>
<pk mz="435.056920" i="7402151.5" sn="57.76" a="8531.88" fwhm="0.001195" res="364061.7" algo="FTMS"/>
<pk mz="435.068158" i="3701930.0" sn="27.71" a="4342.19" fwhm="0.001252" res="347464.8" algo="FTMS"/>
<pk mz="435.087627" i="12666543.0" sn="100.52" a="15239.02" fwhm="0.001203" res="361566.1" algo="FTMS"/>
<pk mz="435.093297" i="11804336.0" sn="93.52" a="14319.34" fwhm="0.001207" res="360345.4" algo="FTMS"/>
<pk mz="435.096509" i="2930352.5" sn="21.44" a="3135.65" fwhm="0.001141" res="381448.4" algo="FTMS"/>
<pk mz="435.104550" i="3286706.5" sn="24.34" a="3304.06" fwhm="0.001131" res="384671.5" algo="FTMS"/>
<pk mz="435.129656" i="11529912.0" sn="91.29" a="14011.46" fwhm="0.001241" res="350691.5" algo="FTMS"/>
<pk mz="435.141082" i="1661371.1" sn="11.13" a="1872.47" fwhm="0.001343" res="323893.1" algo="FTMS"/>
<pk mz="435.142784" i="1592251.5" sn="10.57" a="1155.18" fwhm="0.000969" res="449171.6" algo="FTMS"/>
<pk mz="435.166087" i="5079745.0" sn="38.90" a="5781.49" fwhm="0.001187" res="366461.8" algo="FTMS"/>
<pk mz="435.170178" i="1608130.0" sn="10.70" a="2040.32" fwhm="0.001622" res="268340.8" algo="FTMS"/>
<pk mz="435.179155" i="2585796.0" sn="18.64" a="2811.55" fwhm="0.001209" res="360031.6" algo="FTMS"/>
<pk mz="435.215600" i="1532364.6" sn="10.09" a="1177.66" fwhm="0.001000" res="435159.6" algo="FTMS"/>
<pk mz="436.052173" i="3101586.0" sn="22.83" a="3041.62" fwhm="0.001091" res="399758.3" algo="FTMS"/>
<pk mz="436.057929" i="1445011.3" sn="9.38" a="1249.00" fwhm="0.001085" res="401952.7" algo="FTMS"/>
<pk mz="436.060309" i="1696659.8" sn="11.42" a="1345.38" fwhm="0.001056" res="413073.1" algo="FTMS"/>
<pk mz="436.088539" i="4532122.5" sn="34.45" a="5181.32" fwhm="0.001202" res="362843.7" algo="FTMS"/>
<pk mz="436.090970" i="1554843.0" sn="10.27" a="1397.78" fwhm="0.001100" res="396531.9" algo="FTMS"/>
<pk mz="436.099863" i="24915870.0" sn="200.01" a="31349.83" fwhm="0.001251" res="348504.8" algo="FTMS"/>
<pk mz="436.124941" i="3591587.0" sn="26.81" a="4078.71" fwhm="0.001208" res="361085.0" algo="FTMS"/>
<pk mz="436.133151" i="2177957.0" sn="15.33" a="2217.19" fwhm="0.001180" res="369743.3" algo="FTMS"/>
<pk mz="436.136288" i="1320101.8" sn="8.36" a="985.60" fwhm="0.001029" res="423721.9" algo="FTMS"/>
<pk mz="436.146305" i="1182632.1" sn="7.24" a="856.55" fwhm="0.001060" res="411272.2" algo="FTMS"/>
<pk mz="436.161223" i="1431211.6" sn="9.26" a="1162.90" fwhm="0.001079" res="404127.8" algo="FTMS"/>
<pk mz="436.182462" i="1481392.6" sn="9.67" a="1270.67" fwhm="0.001071" res="407111.5" algo="FTMS"/>
<pk mz="437.036139" i="5373050.0" sn="41.28" a="6091.62" fwhm="0.001176" res="371599.2" algo="FTMS"/>
<pk mz="437.047508" i="1233276.5" sn="7.65" a="849.64" fwhm="0.001051" res="415810.3" algo="FTMS"/>
<pk mz="437.072568" i="10856578.0" sn="85.82" a="12860.22" fwhm="0.001209" res="361511.6" algo="FTMS"/>
<pk mz="437.083839" i="4201605.0" sn="31.76" a="4686.96" fwhm="0.001200" res="364145.5" algo="FTMS"/>
<pk mz="437.089634" i="2956422.5" sn="21.65" a="3279.71" fwhm="0.001215" res="359670.7" algo="FTMS"/>
<pk mz="437.103234" i="5377161.5" sn="41.31" a="5805.01" fwhm="0.001164" res="375515.7" algo="FTMS"/>
<pk mz="437.108958" i="15270027.0" sn="121.67" a="18781.61" fwhm="0.001233" res="354553.4" algo="FTMS"/>
<pk mz="437.120204" i="2445965.8" sn="17.50" a="2554.62" fwhm="0.001166" res="374888.1" algo="FTMS"/>
<pk mz="437.145342" i="11272340.0" sn="89.19" a="13712.99" fwhm="0.001203" res="363521.9" algo="FTMS"/>
<pk mz="437.156602" i="1219990.3" sn="7.55" a="850.89" fwhm="0.000962" res="454457.4" algo="FTMS"/>
<pk mz="437.158269" i="1528726.6" sn="10.05" a="1421.07" fwhm="0.001361" res="321256.1" algo="FTMS"/>
<pk mz="437.181677" i="3614364.3" sn="26.99" a="4351.98" fwhm="0.001224" res="357315.0" algo="FTMS"/>
<pk mz="437.194839" i="1926815.3" sn="13.29" a="1837.86" fwhm="0.001149" res="380409.0" algo="FTMS"/>
<pk mz="438.067781" i="3836269.0" sn="28.79" a="4381.58" fwhm="0.001261" res="347522.0" algo="FTMS"/>
<pk mz="438.075948" i="2853743.0" sn="20.81" a="2946.68" fwhm="0.001198" res="365723.0" algo="FTMS"/>
<pk mz="438.079076" i="2431599.8" sn="17.39" a="2877.83" fwhm="0.001392" res="314670.5" algo="FTMS"/>
<pk mz="438.089286" i="1382770.1" sn="8.87" a="1074.95" fwhm="0.001065" res="411390.0" algo="FTMS"/>
<pk mz="438.104228" i="4226421.5" sn="31.96" a="5045.86" fwhm="0.001270" res="344959.0" algo="FTMS"/>
<pk mz="438.112232" i="3565943.5" sn="26.60" a="3884.16" fwhm="0.001219" res="359450.6" algo="FTMS"/>
<pk mz="438.115584" i="2255224.3" sn="15.95" a="2288.39" fwhm="0.001135" res="386130.7" algo="FTMS"/>
<pk mz="438.124449" i="2041210.4" sn="14.21" a="1880.18" fwhm="0.001054" res="415653.7" algo="FTMS"/>
<pk mz="438.140527" i="3104126.3" sn="22.85" a="3367.98" fwhm="0.001186" res="369569.5" algo="FTMS"/>
<pk mz="438.148668" i="2477440.0" sn="17.76" a="2545.86" fwhm="0.001188" res="368751.5" algo="FTMS"/>
<pk mz="438.160768" i="1216642.9" sn="7.52" a="931.08" fwhm="0.001006" res="435560.5" algo="FTMS"/>
<pk mz="439.015500" i="1435980.4" sn="9.30" a="1407.62" fwhm="0.001229" res="357198.8" algo="FTMS"/>
<pk mz="439.030690" i="1384528.0" sn="8.88" a="1322.59" fwhm="0.001295" res="339053.0" algo="FTMS"/>
<pk mz="439.051827" i="8002133.0" sn="62.63" a="10027.10" fwhm="0.001245" res="352730.0" algo="FTMS"/>
<pk mz="439.088204" i="13265502.0" sn="105.38" a="17406.93" fwhm="0.001272" res="345169.8" algo="FTMS"/>
<pk mz="439.099399" i="2641504.3" sn="19.09" a="2930.79" fwhm="0.001255" res="349950.8" algo="FTMS"/>
<pk mz="439.118857" i="2686564.8" sn="19.45" a="2611.61" fwhm="0.001130" res="388493.7" algo="FTMS"/>
<pk mz="439.124599" i="14776934.0" sn="117.66" a="18079.29" fwhm="0.001224" res="358831.8" algo="FTMS"/>
<pk mz="439.127825" i="5048935.0" sn="38.64" a="5783.86" fwhm="0.001221" res="359767.6" algo="FTMS"/>
<pk mz="439.161003" i="7748206.5" sn="60.57" a="9373.01" fwhm="0.001267" res="346481.6" algo="FTMS"/>
<pk mz="439.174146" i="1581681.8" sn="10.48" a="1309.96" fwhm="0.001086" res="404520.4" algo="FTMS"/>
<pk mz="439.197339" i="2670711.3" sn="19.33" a="2946.99" fwhm="0.001269" res="346121.5" algo="FTMS"/>
<pk mz="440.083434" i="2797384.0" sn="20.06" a="2849.26" fwhm="0.001158" res="380061.1" algo="FTMS"/>
<pk mz="440.091623" i="3062090.0" sn="22.18" a="3678.92" fwhm="0.001249" res="352344.0" algo="FTMS"/>
<pk mz="440.094812" i="12383051.0" sn="96.79" a="15498.60" fwhm="0.001272" res="345898.2" algo="FTMS"/>
<pk mz="440.119928" i="3369296.8" sn="24.64" a="3663.89" fwhm="0.001230" res="357784.3" algo="FTMS"/>
<pk mz="440.127929" i="2923346.5" sn="21.07" a="3086.19" fwhm="0.001200" res="366916.8" algo="FTMS"/>
<pk mz="440.131201" i="3947347.3" sn="29.26" a="4304.02" fwhm="0.001154" res="381449.5" algo="FTMS"/>
<pk mz="440.156189" i="1968985.3" sn="13.43" a="2594.40" fwhm="0.001644" res="267727.4" algo="FTMS"/>
<pk mz="440.164223" i="1302875.1" sn="8.09" a="1019.12" fwhm="0.001043" res="421987.1" algo="FTMS"/>
<pk mz="441.031129" i="3003943.5" sn="21.71" a="3098.75" fwhm="0.001165" res="378683.5" algo="FTMS"/>
<pk mz="441.057674" i="1292589.6" sn="8.01" a="993.15" fwhm="0.001029" res="428657.0" algo="FTMS"/>
<pk mz="441.067476" i="9337904.0" sn="72.41" a="12260.83" fwhm="0.001276" res="345767.3" algo="FTMS"/>
<pk mz="441.098260" i="3177527.3" sn="23.10" a="3204.58" fwhm="0.001143" res="385900.7" algo="FTMS"/>
<pk mz="441.103863" i="15447097.0" sn="121.32" a="19220.89" fwhm="0.001253" res="352125.0" algo="FTMS"/>
<pk mz="441.134587" i="11453504.0" sn="89.35" a="13633.14" fwhm="0.001234" res="357465.9" algo="FTMS"/>
<pk mz="441.140261" i="10685505.0" sn="83.20" a="13918.20" fwhm="0.001294" res="340984.3" algo="FTMS"/>
<pk mz="441.176630" i="4294729.5" sn="32.04" a="4992.10" fwhm="0.001276" res="345659.3" algo="FTMS"/>
<pk mz="441.213017" i="2677842.3" sn="19.10" a="2819.72" fwhm="0.001223" res="360808.2" algo="FTMS"/>
<pk mz="441.249468" i="1721946.9" sn="11.45" a="1436.84" fwhm="0.001038" res="425139.8" algo="FTMS"/>
<pk mz="442.041585" i="1385237.5" sn="8.75" a="914.16" fwhm="0.000935" res="472699.9" algo="FTMS"/>
<pk mz="442.062673" i="1625114.5" sn="10.67" a="1465.03" fwhm="0.001145" res="386007.3" algo="FTMS"/>
<pk mz="442.070825" i="2167580.5" sn="15.01" a="2350.74" fwhm="0.001232" res="358727.8" algo="FTMS"/>
<pk mz="442.078072" i="2020638.1" sn="13.84" a="1761.89" fwhm="0.001098" res="402702.4" algo="FTMS"/>
<pk mz="442.089286" i="1251104.8" sn="7.68" a="1091.14" fwhm="0.001209" res="365705.5" algo="FTMS"/>
<pk mz="442.099157" i="2947363.0" sn="21.26" a="2879.71" fwhm="0.001135" res="389477.3" algo="FTMS"/>
<pk mz="442.107172" i="2674981.0" sn="19.07" a="2702.77" fwhm="0.001167" res="378957.8" algo="FTMS"/>
<pk mz="442.109406" i="2522917.5" sn="17.86" a="2727.94" fwhm="0.001238" res="357156.3" algo="FTMS"/>
<pk mz="442.135504" i="2567979.5" sn="18.22" a="2633.75" fwhm="0.001214" res="364076.4" algo="FTMS"/>
<pk mz="442.138008" i="1421356.3" sn="9.04" a="1384.87" fwhm="0.001294" res="341809.2" algo="FTMS"/>
<pk mz="442.143569" i="2228525.5" sn="15.50" a="2088.72" fwhm="0.001147" res="385617.8" algo="FTMS"/>
<pk mz="442.179919" i="1214838.1" sn="7.39" a="1402.38" fwhm="0.001570" res="281719.0" algo="FTMS"/>
<pk mz="443.025658" i="2601981.3" sn="18.49" a="2608.41" fwhm="0.001153" res="384212.7" algo="FTMS"/>
<pk mz="443.046753" i="4864514.5" sn="36.60" a="6398.14" fwhm="0.001345" res="329397.0" algo="FTMS"/>
<pk mz="443.061983" i="2230277.8" sn="15.51" a="2070.21" fwhm="0.001117" res="396559.2" algo="FTMS"/>
<pk mz="443.073242" i="2070536.5" sn="14.23" a="2007.24" fwhm="0.001177" res="376403.2" algo="FTMS"/>
<pk mz="443.083123" i="8244747.0" sn="63.66" a="10359.55" fwhm="0.001274" res="347826.5" algo="FTMS"/>
<pk mz="443.094284" i="1188109.5" sn="7.17" a="828.84" fwhm="0.001091" res="405969.5" algo="FTMS"/>
<pk mz="443.098324" i="2538510.5" sn="17.98" a="2607.94" fwhm="0.001197" res="370028.7" algo="FTMS"/>
<pk mz="443.109493" i="1201425.0" sn="7.28" a="985.90" fwhm="0.001099" res="403149.5" algo="FTMS"/>
<pk mz="443.111350" i="1338897.5" sn="8.38" a="1152.59" fwhm="0.001113" res="398198.6" algo="FTMS"/>
<pk mz="443.119533" i="9031187.0" sn="69.95" a="11679.22" fwhm="0.001306" res="339345.9" algo="FTMS"/>
<pk mz="443.134711" i="1557271.0" sn="10.13" a="1531.32" fwhm="0.001263" res="350932.3" algo="FTMS"/>
<pk mz="443.155907" i="5149212.0" sn="38.88" a="6165.20" fwhm="0.001257" res="352628.1" algo="FTMS"/>
<pk mz="443.192250" i="5052964.5" sn="38.11" a="5673.00" fwhm="0.001210" res="366393.3" algo="FTMS"/>
<pk mz="443.214823" i="1297193.9" sn="8.04" a="917.80" fwhm="0.001015" res="436751.3" algo="FTMS"/>
<pk mz="443.228671" i="3596333.0" sn="26.45" a="4132.29" fwhm="0.001263" res="350838.5" algo="FTMS"/>
<pk mz="443.265073" i="2018357.6" sn="13.82" a="2222.64" fwhm="0.001369" res="323728.5" algo="FTMS"/>
<pk mz="443.301227" i="1229630.3" sn="7.50" a="849.78" fwhm="0.001023" res="433219.4" algo="FTMS"/>
<pk mz="444.057325" i="2001904.3" sn="13.68" a="2325.69" fwhm="0.001249" res="355657.4" algo="FTMS"/>
<pk mz="444.078330" i="1331445.1" sn="8.32" a="963.38" fwhm="0.001022" res="434598.2" algo="FTMS"/>
<pk mz="444.086337" i="1729271.1" sn="11.50" a="1458.40" fwhm="0.001106" res="401657.7" algo="FTMS"/>
<pk mz="444.093712" i="1771768.8" sn="11.84" a="1857.31" fwhm="0.001295" res="342933.2" algo="FTMS"/>
<pk mz="444.104914" i="1403387.5" sn="8.89" a="1377.06" fwhm="0.001406" res="315754.6" algo="FTMS"/>
<pk mz="444.114978" i="1209853.8" sn="7.34" a="947.95" fwhm="0.001014" res="438068.7" algo="FTMS"/>
<pk mz="444.122781" i="1955327.6" sn="13.31" a="1947.18" fwhm="0.001258" res="353087.5" algo="FTMS"/>
<pk mz="444.126164" i="5874432.5" sn="44.68" a="7072.67" fwhm="0.001271" res="349547.6" algo="FTMS"/>
<pk mz="444.151025" i="1359366.3" sn="8.54" a="1081.29" fwhm="0.001071" res="414659.8" algo="FTMS"/>
<pk mz="445.017128" i="1688274.3" sn="11.17" a="1799.21" fwhm="0.001301" res="342097.5" algo="FTMS"/>
<pk mz="445.041266" i="2999768.0" sn="21.67" a="3317.76" fwhm="0.001192" res="373493.1" algo="FTMS"/>
<pk mz="445.052568" i="2332122.5" sn="16.32" a="2359.80" fwhm="0.001217" res="365756.7" algo="FTMS"/>
<pk mz="445.062337" i="3819484.8" sn="28.23" a="4315.92" fwhm="0.001283" res="346780.9" algo="FTMS"/>
<pk mz="445.077697" i="3625952.5" sn="26.68" a="3835.48" fwhm="0.001177" res="378152.8" algo="FTMS"/>
<pk mz="445.088854" i="2231267.0" sn="15.52" a="2232.71" fwhm="0.001174" res="379143.7" algo="FTMS"/>
<pk mz="445.098766" i="5591013.5" sn="42.41" a="7033.48" fwhm="0.001304" res="341417.8" algo="FTMS"/>
<pk mz="445.114028" i="4346857.0" sn="32.45" a="5317.04" fwhm="0.001300" res="342429.7" algo="FTMS"/>
<pk mz="445.117348" i="2046953.8" sn="14.04" a="1820.68" fwhm="0.001131" res="393576.0" algo="FTMS"/>
<pk mz="445.135075" i="4385774.0" sn="32.76" a="5209.10" fwhm="0.001219" res="365152.2" algo="FTMS"/>
<pk mz="445.150416" i="2750449.5" sn="19.67" a="2721.95" fwhm="0.001160" res="383697.8" algo="FTMS"/>
<pk mz="445.171617" i="2323446.5" sn="16.25" a="2478.83" fwhm="0.001207" res="368885.5" algo="FTMS"/>
<pk mz="445.186835" i="3122170.3" sn="22.65" a="3494.09" fwhm="0.001199" res="371377.1" algo="FTMS"/>
<pk mz="445.193905" i="1735931.8" sn="11.55" a="2103.25" fwhm="0.001519" res="293081.7" algo="FTMS"/>
<pk mz="445.207917" i="2448383.0" sn="17.26" a="2451.12" fwhm="0.001142" res="389880.9" algo="FTMS"/>
<pk mz="445.230443" i="1726980.4" sn="11.48" a="1846.25" fwhm="0.001313" res="339152.4" algo="FTMS"/>
<pk mz="445.241847" i="2414599.0" sn="16.98" a="2659.93" fwhm="0.001271" res="350291.6" algo="FTMS"/>
<pk mz="445.244184" i="1545735.6" sn="10.03" a="1299.78" fwhm="0.001123" res="396482.4" algo="FTMS"/>
<pk mz="446.036540" i="1553602.1" sn="10.09" a="1227.11" fwhm="0.001117" res="399372.1" algo="FTMS"/>
<pk mz="446.072861" i="3141322.8" sn="22.80" a="3944.39" fwhm="0.001368" res="325998.3" algo="FTMS"/>
<pk mz="446.084111" i="1646029.3" sn="10.83" a="1906.40" fwhm="0.001436" res="310567.6" algo="FTMS"/>
<pk mz="446.109175" i="1579731.1" sn="10.30" a="1705.51" fwhm="0.001457" res="306187.5" algo="FTMS"/>
<pk mz="446.120571" i="1407445.9" sn="8.92" a="1301.36" fwhm="0.001177" res="378895.1" algo="FTMS"/>
<pk mz="446.130380" i="1263320.1" sn="7.77" a="989.42" fwhm="0.001115" res="400103.9" algo="FTMS"/>
<pk mz="446.166674" i="1245408.8" sn="7.62" a="919.40" fwhm="0.001022" res="436436.0" algo="FTMS"/>
<pk mz="446.203342" i="1221097.4" sn="7.43" a="1127.78" fwhm="0.001200" res="371883.8" algo="FTMS"/>
<pk mz="446.244888" i="1187059.1" sn="7.16" a="1046.00" fwhm="0.001153" res="386971.8" algo="FTMS"/>
<pk mz="447.015125" i="1712552.3" sn="11.36" a="1939.09" fwhm="0.001403" res="318574.2" algo="FTMS"/>
<pk mz="447.020458" i="2437545.5" sn="17.16" a="2920.88" fwhm="0.001375" res="325191.3" algo="FTMS"/>
<pk mz="447.056928" i="4167090.3" sn="31.01" a="4711.39" fwhm="0.001251" res="357502.5" algo="FTMS"/>
<pk mz="447.068160" i="2702260.8" sn="19.28" a="3102.22" fwhm="0.001211" res="369077.3" algo="FTMS"/>
<pk mz="447.077994" i="2272695.0" sn="15.85" a="2815.91" fwhm="0.001348" res="331558.9" algo="FTMS"/>
<pk mz="447.087624" i="5444025.5" sn="41.23" a="7348.79" fwhm="0.001314" res="340291.2" algo="FTMS"/>
<pk mz="447.093282" i="6232506.5" sn="47.54" a="7182.37" fwhm="0.001222" res="365900.8" algo="FTMS"/>
<pk mz="447.096547" i="1313723.5" sn="8.17" a="1092.39" fwhm="0.001173" res="381132.5" algo="FTMS"/>
<pk mz="447.104579" i="3168701.3" sn="23.02" a="3665.11" fwhm="0.001248" res="358198.8" algo="FTMS"/>
<pk mz="447.114346" i="1888191.6" sn="12.77" a="1740.13" fwhm="0.001131" res="395494.2" algo="FTMS"/>
<pk mz="447.116670" i="1608896.1" sn="10.53" a="1355.18" fwhm="0.001169" res="382511.0" algo="FTMS"/>
<pk mz="447.129636" i="5383619.5" sn="40.75" a="6638.31" fwhm="0.001315" res="340109.5" algo="FTMS"/>
<pk mz="447.142824" i="1193414.4" sn="7.21" a="851.00" fwhm="0.001126" res="397036.7" algo="FTMS"/>
<pk mz="447.150992" i="1767880.3" sn="11.80" a="1837.33" fwhm="0.001314" res="340358.8" algo="FTMS"/>
<pk mz="447.166097" i="2817995.8" sn="20.21" a="2965.42" fwhm="0.001142" res="391509.5" algo="FTMS"/>
<pk mz="447.187236" i="1758928.8" sn="11.73" a="1887.76" fwhm="0.001281" res="348977.2" algo="FTMS"/>
<pk mz="448.052159" i="3281052.3" sn="23.92" a="3808.23" fwhm="0.001199" res="373820.9" algo="FTMS"/>
<pk mz="448.063254" i="1192606.8" sn="7.20" a="803.89" fwhm="0.001096" res="408754.3" algo="FTMS"/>
<pk mz="448.088546" i="3419300.8" sn="25.02" a="3984.74" fwhm="0.001249" res="358713.0" algo="FTMS"/>
<pk mz="448.099821" i="4790951.5" sn="36.00" a="5919.58" fwhm="0.001299" res="344968.3" algo="FTMS"/>
<pk mz="448.124962" i="1991341.3" sn="13.59" a="1764.80" fwhm="0.001072" res="417878.6" algo="FTMS"/>
<pk mz="448.132992" i="1373359.1" sn="8.64" a="1370.77" fwhm="0.001419" res="315792.5" algo="FTMS"/>
<pk mz="448.136166" i="1343407.9" sn="8.40" a="1052.16" fwhm="0.001124" res="398633.4" algo="FTMS"/>
<pk mz="448.161218" i="1343669.9" sn="8.41" a="1098.10" fwhm="0.001180" res="379753.3" algo="FTMS"/>
<pk mz="448.182433" i="1665722.8" sn="10.98" a="1471.50" fwhm="0.001175" res="381351.3" algo="FTMS"/>
<pk mz="449.036177" i="3923843.5" sn="29.06" a="4340.39" fwhm="0.001198" res="374694.0" algo="FTMS"/>
<pk mz="449.047273" i="1461382.0" sn="9.35" a="1560.62" fwhm="0.001413" res="317697.4" algo="FTMS"/>
<pk mz="449.058173" i="1620360.6" sn="10.62" a="1236.90" fwhm="0.001035" res="433935.5" algo="FTMS"/>
<pk mz="449.072538" i="7137164.0" sn="54.78" a="8853.68" fwhm="0.001285" res="349506.2" algo="FTMS"/>
<pk mz="449.083781" i="3744142.8" sn="27.62" a="4629.75" fwhm="0.001289" res="348457.6" algo="FTMS"/>
<pk mz="449.103229" i="66010004.0" sn="526.06" a="87990.45" fwhm="0.001302" res="344886.9" algo="FTMS"/>
<pk mz="449.108948" i="11785109.0" sn="91.99" a="15293.45" fwhm="0.001320" res="340332.7" algo="FTMS"/>
<pk mz="449.112180" i="11989909.0" sn="93.63" a="15355.87" fwhm="0.001297" res="346297.4" algo="FTMS"/>
<pk mz="449.120189" i="2601879.3" sn="18.48" a="2597.16" fwhm="0.001154" res="389315.2" algo="FTMS"/>
<pk mz="449.145354" i="6640541.0" sn="50.81" a="9115.40" fwhm="0.001340" res="335145.5" algo="FTMS"/>
<pk mz="449.231034" i="1469873.3" sn="9.41" a="1160.71" fwhm="0.001080" res="415786.5" algo="FTMS"/>
<pk mz="450.067842" i="3465333.8" sn="25.39" a="3845.27" fwhm="0.001255" res="358622.2" algo="FTMS"/>
<pk mz="450.075823" i="1781367.8" sn="11.91" a="1685.05" fwhm="0.001139" res="395076.5" algo="FTMS"/>
<pk mz="450.079134" i="1714808.5" sn="11.37" a="1540.90" fwhm="0.001165" res="386205.1" algo="FTMS"/>
<pk mz="450.104196" i="4182654.3" sn="31.13" a="5241.90" fwhm="0.001375" res="327359.3" algo="FTMS"/>
<pk mz="450.106546" i="7188607.0" sn="55.19" a="8827.37" fwhm="0.001287" res="349705.5" algo="FTMS"/>
<pk mz="450.112248" i="2719360.3" sn="19.41" a="2902.51" fwhm="0.001204" res="373722.9" algo="FTMS"/>
<pk mz="450.115526" i="4012161.0" sn="29.76" a="5327.25" fwhm="0.001341" res="335681.4" algo="FTMS"/>
<pk mz="450.140579" i="2575495.0" sn="18.26" a="3190.72" fwhm="0.001362" res="330589.7" algo="FTMS"/>
<pk mz="450.148595" i="1495176.8" sn="9.62" a="1196.75" fwhm="0.001137" res="395914.8" algo="FTMS"/>
<pk mz="450.198303" i="1371284.5" sn="8.62" a="1059.77" fwhm="0.001145" res="393069.4" algo="FTMS"/>
<pk mz="451.051740" i="6006109.0" sn="45.72" a="7825.05" fwhm="0.001361" res="331429.0" algo="FTMS"/>
<pk mz="451.062993" i="1965919.5" sn="13.38" a="2303.07" fwhm="0.001397" res="322899.6" algo="FTMS"/>
<pk mz="451.082503" i="14118244.0" sn="110.66" a="18847.31" fwhm="0.001330" res="339121.7" algo="FTMS"/>
<pk mz="451.088194" i="9940325.0" sn="77.22" a="12972.92" fwhm="0.001302" res="346353.1" algo="FTMS"/>
<pk mz="451.099489" i="2837864.0" sn="20.36" a="3154.89" fwhm="0.001234" res="365661.7" algo="FTMS"/>
<pk mz="451.107439" i="2878826.0" sn="20.69" a="3259.20" fwhm="0.001264" res="356871.4" algo="FTMS"/>
<pk mz="451.118910" i="4297068.5" sn="32.04" a="4828.09" fwhm="0.001239" res="364013.1" algo="FTMS"/>
<pk mz="451.124613" i="11586926.0" sn="90.40" a="15290.94" fwhm="0.001305" res="345785.7" algo="FTMS"/>
<pk mz="451.135809" i="1615472.6" sn="10.58" a="1476.56" fwhm="0.001234" res="365515.5" algo="FTMS"/>
<pk mz="451.160984" i="6230390.5" sn="47.52" a="7588.53" fwhm="0.001283" res="351678.9" algo="FTMS"/>
<pk mz="451.174038" i="1594745.6" sn="10.41" a="1571.18" fwhm="0.001217" res="370861.9" algo="FTMS"/>
<pk mz="451.197463" i="2539391.0" sn="17.97" a="2720.73" fwhm="0.001228" res="367294.3" algo="FTMS"/>
<pk mz="451.210492" i="1830786.1" sn="12.11" a="1535.95" fwhm="0.001052" res="428978.7" algo="FTMS"/>
<pk mz="452.047285" i="1764934.5" sn="11.59" a="2226.61" fwhm="0.001494" res="302574.4" algo="FTMS"/>
<pk mz="452.055364" i="1537096.4" sn="9.79" a="1276.38" fwhm="0.001271" res="355604.3" algo="FTMS"/>
<pk mz="452.083482" i="3384911.0" sn="24.36" a="3556.52" fwhm="0.001153" res="392156.6" algo="FTMS"/>
<pk mz="452.085814" i="1489103.5" sn="9.42" a="1985.85" fwhm="0.001850" res="244382.5" algo="FTMS"/>
<pk mz="452.091480" i="2291280.8" sn="15.74" a="2369.40" fwhm="0.001188" res="380423.5" algo="FTMS"/>
<pk mz="452.094802" i="2286673.5" sn="15.70" a="1942.34" fwhm="0.001052" res="429681.2" algo="FTMS"/>
<pk mz="452.119870" i="3075159.5" sn="21.92" a="3263.89" fwhm="0.001232" res="367123.0" algo="FTMS"/>
<pk mz="452.127829" i="2460249.5" sn="17.07" a="2712.02" fwhm="0.001190" res="380001.6" algo="FTMS"/>
<pk mz="452.156154" i="2324064.0" sn="16.00" a="2438.43" fwhm="0.001224" res="369341.4" algo="FTMS"/>
<pk mz="452.164258" i="1503073.9" sn="9.53" a="1445.89" fwhm="0.001268" res="356703.2" algo="FTMS"/>
<pk mz="453.031102" i="3029293.3" sn="21.55" a="3396.03" fwhm="0.001282" res="353469.9" algo="FTMS"/>
<pk mz="453.067392" i="7657269.5" sn="58.03" a="10034.36" fwhm="0.001349" res="335938.4" algo="FTMS"/>
<pk mz="453.078763" i="2214712.3" sn="15.13" a="2248.43" fwhm="0.001202" res="376986.5" algo="FTMS"/>
<pk mz="453.103808" i="12191550.0" sn="93.77" a="16855.37" fwhm="0.001365" res="331823.3" algo="FTMS"/>
<pk mz="453.107101" i="3542847.0" sn="25.60" a="3974.80" fwhm="0.001209" res="374690.7" algo="FTMS"/>
<pk mz="453.115093" i="2342721.0" sn="16.14" a="2571.64" fwhm="0.001235" res="366813.6" algo="FTMS"/>
<pk mz="453.140226" i="10346311.0" sn="79.23" a="14078.98" fwhm="0.001365" res="332039.4" algo="FTMS"/>
<pk mz="453.151264" i="1210441.4" sn="7.22" a="1025.98" fwhm="0.001218" res="372118.7" algo="FTMS"/>
<pk mz="453.176593" i="4455247.5" sn="32.79" a="4988.46" fwhm="0.001233" res="367641.0" algo="FTMS"/>
<pk mz="453.189509" i="1526098.4" sn="9.71" a="1730.63" fwhm="0.001434" res="316044.3" algo="FTMS"/>
<pk mz="453.212966" i="1733719.9" sn="11.34" a="1626.82" fwhm="0.001181" res="383907.3" algo="FTMS"/>
<pk mz="454.062785" i="1893407.0" sn="12.60" a="1764.95" fwhm="0.001152" res="394282.2" algo="FTMS"/>
<pk mz="454.099112" i="3027495.5" sn="21.54" a="3232.66" fwhm="0.001195" res="379935.8" algo="FTMS"/>
<pk mz="454.110447" i="48136236.0" sn="377.08" a="65220.78" fwhm="0.001336" res="340000.4" algo="FTMS"/>
<pk mz="454.135469" i="2037040.0" sn="13.73" a="2807.21" fwhm="0.001631" res="278365.2" algo="FTMS"/>
<pk mz="454.143567" i="2318898.0" sn="15.95" a="2462.16" fwhm="0.001206" res="376657.6" algo="FTMS"/>
<pk mz="454.179949" i="1256506.5" sn="7.58" a="1046.86" fwhm="0.001107" res="410325.5" algo="FTMS"/>
<pk mz="454.923705" i="1459944.6" sn="9.18" a="1160.80" fwhm="0.001033" res="440291.3" algo="FTMS"/>
<pk mz="455.025624" i="1316352.5" sn="8.05" a="1056.97" fwhm="0.001093" res="416321.1" algo="FTMS"/>
<pk mz="455.046702" i="5085445.5" sn="37.76" a="6210.54" fwhm="0.001293" res="351911.4" algo="FTMS"/>
<pk mz="455.062076" i="1473033.1" sn="9.28" a="1467.39" fwhm="0.001344" res="338529.5" algo="FTMS"/>
<pk mz="455.073123" i="1191435.6" sn="7.06" a="851.06" fwhm="0.001100" res="413661.7" algo="FTMS"/>
<pk mz="455.083100" i="9687310.0" sn="74.03" a="13293.73" fwhm="0.001392" res="326874.6" algo="FTMS"/>
<pk mz="455.113721" i="6521109.0" sn="49.07" a="8290.82" fwhm="0.001310" res="347492.9" algo="FTMS"/>
<pk mz="455.119461" i="11342102.0" sn="87.07" a="16027.30" fwhm="0.001404" res="324166.3" algo="FTMS"/>
<pk mz="455.155872" i="6150431.0" sn="46.15" a="7633.54" fwhm="0.001303" res="349383.0" algo="FTMS"/>
<pk mz="455.192249" i="3040551.5" sn="21.64" a="3417.83" fwhm="0.001271" res="357996.7" algo="FTMS"/>
<pk mz="455.228712" i="1602352.0" sn="10.30" a="1549.73" fwhm="0.001191" res="382308.4" algo="FTMS"/>
<pk mz="455.265094" i="1388856.6" sn="8.62" a="1215.14" fwhm="0.001192" res="381905.6" algo="FTMS"/>
<pk mz="456.049924" i="1459440.3" sn="9.17" a="1280.59" fwhm="0.001215" res="375395.9" algo="FTMS"/>
<pk mz="456.078407" i="1629174.9" sn="10.51" a="1468.54" fwhm="0.001120" res="407291.1" algo="FTMS"/>
<pk mz="456.086381" i="1845240.8" sn="12.22" a="1765.15" fwhm="0.001143" res="398886.2" algo="FTMS"/>
<pk mz="456.114788" i="3123199.5" sn="22.29" a="3910.44" fwhm="0.001441" res="316509.0" algo="FTMS"/>
<pk mz="456.122827" i="2608641.3" sn="18.23" a="2714.54" fwhm="0.001243" res="367016.7" algo="FTMS"/>
<pk mz="456.134432" i="1279364.0" sn="7.76" a="1303.76" fwhm="0.001481" res="307903.2" algo="FTMS"/>
<pk mz="456.150927" i="1237511.9" sn="7.43" a="1362.06" fwhm="0.001508" res="302436.6" algo="FTMS"/>
<pk mz="456.159230" i="1478153.9" sn="9.32" a="1471.28" fwhm="0.001371" res="332605.9" algo="FTMS"/>
<pk mz="457.025877" i="1606868.5" sn="10.33" a="1993.09" fwhm="0.001581" res="289061.8" algo="FTMS"/>
<pk mz="457.041161" i="1659352.1" sn="10.75" a="1687.73" fwhm="0.001299" res="351750.7" algo="FTMS"/>
<pk mz="457.052502" i="1230810.8" sn="7.37" a="1000.34" fwhm="0.001096" res="416849.1" algo="FTMS"/>
<pk mz="457.062364" i="5518045.0" sn="41.16" a="7679.23" fwhm="0.001438" res="317770.9" algo="FTMS"/>
<pk mz="457.077606" i="1921760.6" sn="12.82" a="1910.63" fwhm="0.001247" res="366483.0" algo="FTMS"/>
<pk mz="457.098767" i="8542950.0" sn="65.00" a="11641.50" fwhm="0.001399" res="326827.8" algo="FTMS"/>
<pk mz="457.113917" i="1202921.1" sn="7.15" a="1078.29" fwhm="0.001342" res="340671.0" algo="FTMS"/>
<pk mz="457.135150" i="6205166.0" sn="46.58" a="7916.24" fwhm="0.001312" res="348497.1" algo="FTMS"/>
<pk mz="457.150273" i="1478129.6" sn="9.32" a="1148.41" fwhm="0.001100" res="415779.7" algo="FTMS"/>
<pk mz="457.171598" i="2923254.5" sn="20.71" a="3388.17" fwhm="0.001316" res="347277.4" algo="FTMS"/>
<pk mz="457.207884" i="2286847.0" sn="15.69" a="2256.13" fwhm="0.001202" res="380345.4" algo="FTMS"/>
<pk mz="457.244246" i="2454791.5" sn="17.02" a="2487.52" fwhm="0.001233" res="370696.8" algo="FTMS"/>
<pk mz="457.280620" i="1218576.1" sn="7.27" a="947.27" fwhm="0.001128" res="405564.2" algo="FTMS"/>
<pk mz="458.036688" i="1257152.8" sn="7.58" a="945.28" fwhm="0.001129" res="405640.1" algo="FTMS"/>
<pk mz="458.072818" i="2098633.3" sn="14.21" a="2183.82" fwhm="0.001275" res="359217.7" algo="FTMS"/>
<pk mz="458.076210" i="1255497.9" sn="7.56" a="1277.21" fwhm="0.001490" res="307483.5" algo="FTMS"/>
<pk mz="458.084084" i="1488843.8" sn="9.40" a="1511.49" fwhm="0.001285" res="356464.1" algo="FTMS"/>
<pk mz="458.102033" i="1498320.0" sn="9.48" a="1379.40" fwhm="0.001251" res="366287.9" algo="FTMS"/>
<pk mz="458.104485" i="3626960.5" sn="26.26" a="4582.14" fwhm="0.001388" res="329942.4" algo="FTMS"/>
<pk mz="458.138433" i="1601240.5" sn="10.29" a="1765.88" fwhm="0.001441" res="317868.5" algo="FTMS"/>
<pk mz="458.140692" i="1223129.0" sn="7.31" a="824.45" fwhm="0.000975" res="469988.1" algo="FTMS"/>
<pk mz="459.020423" i="1649062.4" sn="10.66" a="1777.67" fwhm="0.001303" res="352304.4" algo="FTMS"/>
<pk mz="459.041605" i="2000555.4" sn="13.43" a="2132.91" fwhm="0.001282" res="358055.1" algo="FTMS"/>
<pk mz="459.057008" i="2736815.0" sn="19.24" a="3063.36" fwhm="0.001294" res="354840.6" algo="FTMS"/>
<pk mz="459.068026" i="1973425.5" sn="13.22" a="2333.60" fwhm="0.001283" res="357882.9" algo="FTMS"/>
<pk mz="459.078050" i="4467892.0" sn="32.88" a="5906.14" fwhm="0.001357" res="338289.0" algo="FTMS"/>
<pk mz="459.093303" i="3328695.5" sn="23.90" a="3888.77" fwhm="0.001324" res="346698.3" algo="FTMS"/>
<pk mz="459.104646" i="2059962.1" sn="13.90" a="2316.91" fwhm="0.001287" res="356789.6" algo="FTMS"/>
<pk mz="459.114444" i="5355708.5" sn="39.88" a="7175.82" fwhm="0.001401" res="327700.4" algo="FTMS"/>
<pk mz="459.129629" i="2663616.0" sn="18.66" a="2939.74" fwhm="0.001304" res="352217.5" algo="FTMS"/>
<pk mz="459.150724" i="2785476.8" sn="19.62" a="3154.74" fwhm="0.001290" res="355930.9" algo="FTMS"/>
<pk mz="459.166158" i="2356936.5" sn="16.24" a="2563.18" fwhm="0.001298" res="353693.5" algo="FTMS"/>
<pk mz="459.187217" i="2637517.3" sn="18.45" a="2929.20" fwhm="0.001282" res="358183.8" algo="FTMS"/>
<pk mz="459.209705" i="1262034.6" sn="7.61" a="1418.03" fwhm="0.001490" res="308215.0" algo="FTMS"/>
<pk mz="459.223606" i="2613973.8" sn="18.27" a="2895.74" fwhm="0.001320" res="347822.3" algo="FTMS"/>
<pk mz="459.259872" i="1541086.3" sn="9.81" a="2148.20" fwhm="0.001718" res="267371.3" algo="FTMS"/>
<pk mz="460.052211" i="1789079.1" sn="11.77" a="1852.76" fwhm="0.001266" res="363527.6" algo="FTMS"/>
<pk mz="460.063446" i="2835865.8" sn="20.02" a="3530.88" fwhm="0.001407" res="327021.5" algo="FTMS"/>
<pk mz="460.088507" i="2501535.5" sn="17.38" a="2834.60" fwhm="0.001299" res="354257.5" algo="FTMS"/>
<pk mz="460.099776" i="1951138.3" sn="13.04" a="2214.60" fwhm="0.001317" res="349314.2" algo="FTMS"/>
<pk mz="460.124802" i="2121128.0" sn="14.38" a="2156.67" fwhm="0.001347" res="341604.9" algo="FTMS"/>
<pk mz="460.165265" i="1243313.5" sn="7.46" a="1356.71" fwhm="0.001486" res="309567.6" algo="FTMS"/>
<pk mz="460.182344" i="1297845.5" sn="7.89" a="1053.09" fwhm="0.001157" res="397566.0" algo="FTMS"/>
<pk mz="461.036157" i="3291772.5" sn="23.61" a="4062.84" fwhm="0.001371" res="336170.8" algo="FTMS"/>
<pk mz="461.047468" i="1384063.1" sn="8.57" a="1138.66" fwhm="0.001081" res="426618.2" algo="FTMS"/>
<pk mz="461.057203" i="1723009.4" sn="11.24" a="2337.30" fwhm="0.001435" res="321289.9" algo="FTMS"/>
<pk mz="461.066888" i="46327428.0" sn="362.81" a="66325.16" fwhm="0.001380" res="334224.1" algo="FTMS"/>
<pk mz="461.072592" i="4785797.0" sn="35.38" a="6305.31" fwhm="0.001422" res="324323.3" algo="FTMS"/>
<pk mz="461.083856" i="2476679.5" sn="17.18" a="3319.47" fwhm="0.001444" res="319271.0" algo="FTMS"/>
<pk mz="461.093779" i="2701961.8" sn="18.96" a="3769.64" fwhm="0.001475" res="312528.3" algo="FTMS"/>
<pk mz="461.103262" i="2862220.0" sn="20.22" a="3500.33" fwhm="0.001361" res="338852.4" algo="FTMS"/>
<pk mz="461.108943" i="4677261.5" sn="34.53" a="5625.31" fwhm="0.001288" res="357900.4" algo="FTMS"/>
<pk mz="461.130166" i="1623186.4" sn="10.46" a="1436.35" fwhm="0.001177" res="391882.1" algo="FTMS"/>
<pk mz="461.145356" i="4435606.0" sn="32.62" a="5115.12" fwhm="0.001259" res="366367.7" algo="FTMS"/>
<pk mz="461.148532" i="1459350.6" sn="9.16" a="1482.16" fwhm="0.001277" res="361052.7" algo="FTMS"/>
<pk mz="461.166378" i="1547418.8" sn="9.86" a="1454.87" fwhm="0.001267" res="364002.3" algo="FTMS"/>
<pk mz="461.181699" i="2837150.3" sn="20.02" a="3568.38" fwhm="0.001382" res="333819.1" algo="FTMS"/>
<pk mz="461.194817" i="1307553.4" sn="7.97" a="1149.85" fwhm="0.001170" res="394116.6" algo="FTMS"/>
<pk mz="461.202836" i="1781411.3" sn="11.70" a="1828.93" fwhm="0.001195" res="386049.8" algo="FTMS"/>
<pk mz="461.212644" i="1823653.6" sn="12.04" a="2291.62" fwhm="0.001398" res="329959.5" algo="FTMS"/>
<pk mz="462.031280" i="1375332.1" sn="8.50" a="1014.91" fwhm="0.001177" res="392493.5" algo="FTMS"/>
<pk mz="462.067749" i="3143532.8" sn="22.44" a="4232.49" fwhm="0.001512" res="305682.6" algo="FTMS"/>
<pk mz="462.070224" i="6288237.0" sn="47.22" a="8444.71" fwhm="0.001391" res="332223.1" algo="FTMS"/>
<pk mz="462.078959" i="2294895.3" sn="15.75" a="2846.02" fwhm="0.001517" res="304606.6" algo="FTMS"/>
<pk mz="462.104243" i="2960757.0" sn="21.00" a="3391.40" fwhm="0.001367" res="337989.0" algo="FTMS"/>
<pk mz="462.115291" i="1723255.8" sn="11.24" a="2301.47" fwhm="0.001562" res="295909.0" algo="FTMS"/>
<pk mz="462.124567" i="1820537.9" sn="12.01" a="1603.85" fwhm="0.001101" res="419633.3" algo="FTMS"/>
<pk mz="462.135673" i="2285948.5" sn="15.68" a="2767.00" fwhm="0.001364" res="338748.5" algo="FTMS"/>
<pk mz="462.140501" i="1527165.6" sn="9.70" a="1407.63" fwhm="0.001171" res="394571.1" algo="FTMS"/>
<pk mz="462.198129" i="1789323.0" sn="11.76" a="2007.75" fwhm="0.001309" res="353201.2" algo="FTMS"/>
<pk mz="463.015326" i="1728841.0" sn="11.29" a="1654.85" fwhm="0.001255" res="368828.6" algo="FTMS"/>
<pk mz="463.051777" i="5417041.5" sn="40.36" a="7416.40" fwhm="0.001425" res="324909.3" algo="FTMS"/>
<pk mz="463.063054" i="2945620.0" sn="20.88" a="3538.36" fwhm="0.001344" res="344438.0" algo="FTMS"/>
<pk mz="463.071134" i="2184790.0" sn="14.88" a="2519.37" fwhm="0.001375" res="336822.2" algo="FTMS"/>
<pk mz="463.082523" i="4291672.5" sn="31.49" a="5111.77" fwhm="0.001278" res="362404.8" algo="FTMS"/>
<pk mz="463.088200" i="7412826.0" sn="56.09" a="10072.83" fwhm="0.001387" res="333867.9" algo="FTMS"/>
<pk mz="463.099496" i="3648604.5" sn="26.42" a="5197.70" fwhm="0.001454" res="318415.9" algo="FTMS"/>
<pk mz="463.124645" i="8427618.0" sn="64.08" a="11006.15" fwhm="0.001346" res="344143.7" algo="FTMS"/>
<pk mz="463.127836" i="37316708.0" sn="291.78" a="54176.06" fwhm="0.001417" res="326907.6" algo="FTMS"/>
<pk mz="463.135861" i="1738853.0" sn="11.36" a="1894.64" fwhm="0.001478" res="313270.0" algo="FTMS"/>
<pk mz="463.160974" i="5206123.0" sn="38.69" a="6442.76" fwhm="0.001315" res="352083.8" algo="FTMS"/>
<pk mz="463.174162" i="1422189.9" sn="8.87" a="1397.79" fwhm="0.001310" res="353481.4" algo="FTMS"/>
<pk mz="463.197261" i="1854067.3" sn="12.27" a="1756.35" fwhm="0.001252" res="369934.7" algo="FTMS"/>
<pk mz="463.210429" i="1445750.4" sn="9.05" a="1124.70" fwhm="0.001110" res="417276.2" algo="FTMS"/>
<pk mz="464.047009" i="2822456.5" sn="19.58" a="3393.04" fwhm="0.001411" res="328772.3" algo="FTMS"/>
<pk mz="464.055216" i="1204538.5" sn="7.04" a="1103.38" fwhm="0.001182" res="392466.7" algo="FTMS"/>
<pk mz="464.083468" i="3621185.0" sn="25.78" a="4179.17" fwhm="0.001277" res="363485.4" algo="FTMS"/>
<pk mz="464.091488" i="1754435.0" sn="11.30" a="1530.21" fwhm="0.001139" res="407372.1" algo="FTMS"/>
<pk mz="464.094821" i="2602307.8" sn="17.88" a="3392.71" fwhm="0.001564" res="296739.6" algo="FTMS"/>
<pk mz="464.103822" i="2628421.8" sn="18.08" a="2998.87" fwhm="0.001225" res="378855.3" algo="FTMS"/>
<pk mz="464.119892" i="3246409.5" sn="22.87" a="3917.77" fwhm="0.001312" res="353776.6" algo="FTMS"/>
<pk mz="464.127892" i="2379083.5" sn="16.14" a="2749.66" fwhm="0.001359" res="341628.6" algo="FTMS"/>
<pk mz="464.131167" i="7827788.0" sn="58.40" a="11275.13" fwhm="0.001365" res="340006.4" algo="FTMS"/>
<pk mz="464.156278" i="2048338.0" sn="13.58" a="2104.74" fwhm="0.001260" res="368237.7" algo="FTMS"/>
<pk mz="464.164161" i="1378387.9" sn="8.38" a="1778.67" fwhm="0.001729" res="268415.1" algo="FTMS"/>
<pk mz="464.213879" i="1321823.4" sn="7.95" a="1448.19" fwhm="0.001406" res="330247.4" algo="FTMS"/>
<pk mz="465.031051" i="3507740.8" sn="24.90" a="4679.83" fwhm="0.001460" res="318559.8" algo="FTMS"/>
<pk mz="465.067434" i="8243749.5" sn="61.62" a="11471.67" fwhm="0.001421" res="327328.9" algo="FTMS"/>
<pk mz="465.078656" i="2913320.0" sn="20.29" a="4191.67" fwhm="0.001435" res="324045.9" algo="FTMS"/>
<pk mz="465.098148" i="19995180.0" sn="152.76" a="29064.23" fwhm="0.001420" res="327614.4" algo="FTMS"/>
<pk mz="465.103822" i="11657774.0" sn="88.10" a="15978.83" fwhm="0.001392" res="334025.9" algo="FTMS"/>
<pk mz="465.107121" i="1286446.5" sn="7.67" a="997.92" fwhm="0.001062" res="437819.8" algo="FTMS"/>
<pk mz="465.115080" i="3350064.3" sn="23.67" a="4257.85" fwhm="0.001391" res="334390.3" algo="FTMS"/>
<pk mz="465.140240" i="10461750.0" sn="78.82" a="14604.07" fwhm="0.001430" res="325293.2" algo="FTMS"/>
<pk mz="465.168541" i="8960573.0" sn="67.18" a="12212.63" fwhm="0.001401" res="332017.9" algo="FTMS"/>
<pk mz="465.176646" i="4422206.5" sn="31.99" a="5642.04" fwhm="0.001384" res="336066.5" algo="FTMS"/>
<pk mz="465.189839" i="2139713.8" sn="14.29" a="2613.80" fwhm="0.001333" res="348882.6" algo="FTMS"/>
<pk mz="465.213099" i="1542215.0" sn="9.65" a="1459.75" fwhm="0.001188" res="391664.7" algo="FTMS"/>
<pk mz="465.225953" i="1701450.0" sn="10.89" a="1852.35" fwhm="0.001328" res="350207.0" algo="FTMS"/>
<pk mz="466.041659" i="1335174.9" sn="8.05" a="1529.67" fwhm="0.001579" res="295213.7" algo="FTMS"/>
<pk mz="466.062722" i="3117835.8" sn="21.87" a="3857.43" fwhm="0.001388" res="335730.5" algo="FTMS"/>
<pk mz="466.070743" i="1353997.6" sn="8.19" a="1265.17" fwhm="0.001287" res="362116.8" algo="FTMS"/>
<pk mz="466.099185" i="3756820.3" sn="26.83" a="4632.95" fwhm="0.001324" res="352155.6" algo="FTMS"/>
<pk mz="466.101523" i="2270484.8" sn="15.30" a="2407.29" fwhm="0.001261" res="369503.5" algo="FTMS"/>
<pk mz="466.106870" i="2354454.0" sn="15.95" a="2319.85" fwhm="0.001124" res="414718.8" algo="FTMS"/>
<pk mz="466.108350" i="1702678.4" sn="10.90" a="1300.30" fwhm="0.000955" res="488248.5" algo="FTMS"/>
<pk mz="466.110273" i="1858070.8" sn="12.10" a="2090.47" fwhm="0.001326" res="351543.0" algo="FTMS"/>
<pk mz="466.135577" i="2969884.5" sn="20.72" a="3462.49" fwhm="0.001294" res="360245.0" algo="FTMS"/>
<pk mz="466.137737" i="2466589.3" sn="16.82" a="2833.25" fwhm="0.001347" res="346083.2" algo="FTMS"/>
<pk mz="466.143396" i="1869854.5" sn="12.19" a="2158.05" fwhm="0.001428" res="326484.7" algo="FTMS"/>
<pk mz="466.172022" i="3716901.0" sn="26.52" a="4493.30" fwhm="0.001363" res="341914.8" algo="FTMS"/>
<pk mz="467.010341" i="1435110.9" sn="8.82" a="2199.87" fwhm="0.001713" res="272695.7" algo="FTMS"/>
<pk mz="467.046756" i="6214639.5" sn="45.88" a="8829.86" fwhm="0.001445" res="323161.9" algo="FTMS"/>
<pk mz="467.068742" i="2052596.4" sn="13.61" a="2255.64" fwhm="0.001354" res="344958.5" algo="FTMS"/>
<pk mz="467.077487" i="2352630.5" sn="15.93" a="2388.38" fwhm="0.001212" res="385269.1" algo="FTMS"/>
<pk mz="467.083093" i="11162616.0" sn="84.26" a="15891.54" fwhm="0.001403" res="333014.2" algo="FTMS"/>
<pk mz="467.094407" i="2912762.3" sn="20.28" a="3170.29" fwhm="0.001296" res="360414.8" algo="FTMS"/>
<pk mz="467.113811" i="5014527.0" sn="36.58" a="6403.30" fwhm="0.001398" res="334203.1" algo="FTMS"/>
<pk mz="467.119479" i="13341696.0" sn="101.15" a="18957.11" fwhm="0.001423" res="328299.2" algo="FTMS"/>
<pk mz="467.122628" i="1507328.8" sn="9.38" a="1557.04" fwhm="0.001344" res="347660.0" algo="FTMS"/>
<pk mz="467.130648" i="1846274.6" sn="12.01" a="2023.01" fwhm="0.001300" res="359263.4" algo="FTMS"/>
<pk mz="467.155828" i="9417736.0" sn="70.72" a="13219.62" fwhm="0.001442" res="323987.5" algo="FTMS"/>
<pk mz="467.165473" i="2520074.8" sn="17.23" a="3130.46" fwhm="0.001361" res="343139.0" algo="FTMS"/>
<pk mz="467.192219" i="3505680.8" sn="24.88" a="4225.89" fwhm="0.001378" res="339105.8" algo="FTMS"/>
<pk mz="467.228620" i="1351705.3" sn="8.17" a="1145.18" fwhm="0.001184" res="394757.9" algo="FTMS"/>
<pk mz="467.265094" i="1279265.8" sn="7.61" a="1373.90" fwhm="0.001339" res="349057.8" algo="FTMS"/>
<pk mz="468.041754" i="1268053.0" sn="7.52" a="1899.58" fwhm="0.002352" res="199020.3" algo="FTMS"/>
<pk mz="468.050011" i="1693398.9" sn="10.82" a="1904.04" fwhm="0.001388" res="337195.9" algo="FTMS"/>
<pk mz="468.078436" i="2874077.5" sn="19.98" a="3479.97" fwhm="0.001344" res="348195.3" algo="FTMS"/>
<pk mz="468.086454" i="2698463.3" sn="18.61" a="3284.57" fwhm="0.001310" res="357212.6" algo="FTMS"/>
<pk mz="468.089669" i="2606816.0" sn="17.90" a="3310.09" fwhm="0.001361" res="343988.8" algo="FTMS"/>
<pk mz="468.114742" i="3842277.8" sn="27.48" a="4846.81" fwhm="0.001413" res="331329.7" algo="FTMS"/>
<pk mz="468.122890" i="3203303.8" sn="22.53" a="3784.11" fwhm="0.001319" res="354967.4" algo="FTMS"/>
<pk mz="468.126104" i="7859432.5" sn="58.64" a="10955.22" fwhm="0.001423" res="328960.6" algo="FTMS"/>
<pk mz="468.151182" i="1917934.1" sn="12.56" a="2086.32" fwhm="0.001377" res="340089.2" algo="FTMS"/>
<pk mz="468.159390" i="1845488.1" sn="12.00" a="2522.56" fwhm="0.001661" res="281882.4" algo="FTMS"/>
<pk mz="469.026013" i="2161591.8" sn="14.45" a="2070.70" fwhm="0.001243" res="377398.4" algo="FTMS"/>
<pk mz="469.062375" i="7855552.0" sn="58.61" a="11187.53" fwhm="0.001438" res="326226.7" algo="FTMS"/>
<pk mz="469.093069" i="41635272.0" sn="320.57" a="60431.56" fwhm="0.001429" res="328240.8" algo="FTMS"/>
<pk mz="469.098766" i="12099016.0" sn="91.51" a="17187.59" fwhm="0.001438" res="326303.4" algo="FTMS"/>
<pk mz="469.110063" i="2049483.0" sn="13.58" a="2182.84" fwhm="0.001322" res="354947.0" algo="FTMS"/>
<pk mz="469.129497" i="3872207.5" sn="27.71" a="4916.70" fwhm="0.001354" res="346536.4" algo="FTMS"/>
<pk mz="469.135148" i="10769873.0" sn="81.21" a="15709.33" fwhm="0.001472" res="318648.5" algo="FTMS"/>
<pk mz="469.171560" i="4270553.0" sn="30.80" a="5301.50" fwhm="0.001346" res="348591.1" algo="FTMS"/>
<pk mz="469.207947" i="3082721.5" sn="21.59" a="4194.13" fwhm="0.001512" res="310334.6" algo="FTMS"/>
<pk mz="469.244361" i="2355178.0" sn="15.95" a="2410.55" fwhm="0.001225" res="383109.6" algo="FTMS"/>
<pk mz="469.280582" i="1900274.3" sn="12.42" a="2455.27" fwhm="0.001524" res="307847.5" algo="FTMS"/>
<pk mz="470.036554" i="1497760.0" sn="9.30" a="1701.04" fwhm="0.001405" res="334630.6" algo="FTMS"/>
<pk mz="470.065649" i="1539238.8" sn="9.62" a="1643.66" fwhm="0.001316" res="357262.5" algo="FTMS"/>
<pk mz="470.072802" i="1322408.4" sn="7.94" a="1145.81" fwhm="0.001262" res="372397.5" algo="FTMS"/>
<pk mz="470.084283" i="1392299.0" sn="8.48" a="1204.25" fwhm="0.001214" res="387283.9" algo="FTMS"/>
<pk mz="470.094086" i="1993133.3" sn="13.14" a="2357.65" fwhm="0.001429" res="329018.7" algo="FTMS"/>
<pk mz="470.096417" i="4908718.0" sn="35.75" a="6601.87" fwhm="0.001441" res="326294.0" algo="FTMS"/>
<pk mz="470.102164" i="2952879.0" sn="20.58" a="3551.05" fwhm="0.001374" res="342114.9" algo="FTMS"/>
<pk mz="470.105220" i="2109103.8" sn="14.04" a="2354.35" fwhm="0.001325" res="354843.0" algo="FTMS"/>
<pk mz="470.130390" i="2291893.5" sn="15.46" a="2790.14" fwhm="0.001373" res="342424.6" algo="FTMS"/>
<pk mz="470.138525" i="2671799.5" sn="18.40" a="3164.36" fwhm="0.001363" res="345017.4" algo="FTMS"/>
<pk mz="470.166703" i="1572029.9" sn="9.87" a="1241.62" fwhm="0.001103" res="426340.7" algo="FTMS"/>
<pk mz="471.020406" i="2270593.8" sn="15.29" a="2747.56" fwhm="0.001424" res="330801.4" algo="FTMS"/>
<pk mz="471.041610" i="3212166.5" sn="22.59" a="4347.87" fwhm="0.001491" res="315922.9" algo="FTMS"/>
<pk mz="471.056826" i="2735498.0" sn="18.90" a="3127.91" fwhm="0.001330" res="354275.2" algo="FTMS"/>
<pk mz="471.067911" i="1753484.6" sn="11.28" a="2011.13" fwhm="0.001424" res="330823.7" algo="FTMS"/>
<pk mz="471.078002" i="8198031.0" sn="61.26" a="12392.91" fwhm="0.001497" res="314679.5" algo="FTMS"/>
<pk mz="471.093216" i="1627282.4" sn="10.30" a="1815.82" fwhm="0.001303" res="361431.5" algo="FTMS"/>
<pk mz="471.097518" i="1683859.4" sn="10.74" a="1595.45" fwhm="0.001188" res="396608.6" algo="FTMS"/>
<pk mz="471.114388" i="9918359.0" sn="74.60" a="14039.97" fwhm="0.001418" res="332266.5" algo="FTMS"/>
<pk mz="471.126605" i="7034778.0" sn="52.24" a="9126.89" fwhm="0.001343" res="350766.4" algo="FTMS"/>
<pk mz="471.129635" i="2182554.8" sn="14.61" a="2251.57" fwhm="0.001292" res="364556.4" algo="FTMS"/>
<pk mz="471.150839" i="5943199.5" sn="43.77" a="7652.72" fwhm="0.001371" res="343673.0" algo="FTMS"/>
<pk mz="471.187223" i="3083688.0" sn="21.60" a="3540.14" fwhm="0.001325" res="355703.1" algo="FTMS"/>
<pk mz="471.223496" i="2711984.3" sn="18.71" a="3504.84" fwhm="0.001433" res="328823.4" algo="FTMS"/>
<pk mz="471.259928" i="2394040.5" sn="16.25" a="2804.32" fwhm="0.001343" res="350979.9" algo="FTMS"/>
<pk mz="471.296410" i="1489089.0" sn="9.23" a="1634.56" fwhm="0.001400" res="336613.3" algo="FTMS"/>
<pk mz="472.052172" i="1807213.9" sn="11.70" a="2164.94" fwhm="0.001441" res="327503.6" algo="FTMS"/>
<pk mz="472.063457" i="1707376.5" sn="10.92" a="1702.16" fwhm="0.001331" res="354701.7" algo="FTMS"/>
<pk mz="472.076646" i="2887283.5" sn="20.07" a="4100.58" fwhm="0.001526" res="309411.2" algo="FTMS"/>
<pk mz="472.083701" i="2014325.1" sn="13.30" a="1950.23" fwhm="0.001167" res="404568.9" algo="FTMS"/>
<pk mz="472.088738" i="1867894.3" sn="12.17" a="1802.16" fwhm="0.001216" res="388248.1" algo="FTMS"/>
<pk mz="472.099829" i="1510776.8" sn="9.40" a="1289.94" fwhm="0.001221" res="386777.2" algo="FTMS"/>
<pk mz="472.109803" i="1797243.0" sn="11.62" a="1724.23" fwhm="0.001204" res="392034.7" algo="FTMS"/>
<pk mz="472.120052" i="10147965.0" sn="76.38" a="14061.58" fwhm="0.001401" res="337050.2" algo="FTMS"/>
<pk mz="472.136166" i="1226113.1" sn="7.19" a="1085.03" fwhm="0.001333" res="354182.6" algo="FTMS"/>
<pk mz="472.146344" i="1392003.4" sn="8.48" a="1419.15" fwhm="0.001533" res="307977.9" algo="FTMS"/>
<pk mz="472.154163" i="1350277.3" sn="8.15" a="1256.42" fwhm="0.001249" res="377888.6" algo="FTMS"/>
<pk mz="473.036137" i="3038542.5" sn="21.24" a="3538.49" fwhm="0.001358" res="348391.5" algo="FTMS"/>
<pk mz="473.047425" i="1556049.1" sn="9.75" a="1689.67" fwhm="0.001340" res="352917.3" algo="FTMS"/>
<pk mz="473.057193" i="3500883.5" sn="24.83" a="4766.01" fwhm="0.001461" res="323784.5" algo="FTMS"/>
<pk mz="473.072552" i="3657047.0" sn="26.04" a="4473.69" fwhm="0.001376" res="343752.7" algo="FTMS"/>
<pk mz="473.083794" i="2334041.5" sn="15.78" a="2680.61" fwhm="0.001313" res="360290.2" algo="FTMS"/>
<pk mz="473.093667" i="5695835.5" sn="41.85" a="8697.51" fwhm="0.001524" res="310366.8" algo="FTMS"/>
<pk mz="473.108931" i="2808671.3" sn="19.46" a="3279.62" fwhm="0.001381" res="342537.5" algo="FTMS"/>
<pk mz="473.123293" i="2220386.5" sn="14.90" a="3363.70" fwhm="0.001607" res="294329.2" algo="FTMS"/>
<pk mz="473.130035" i="4599140.0" sn="33.35" a="6316.38" fwhm="0.001488" res="317955.3" algo="FTMS"/>
<pk mz="473.145304" i="2958183.5" sn="20.62" a="3783.76" fwhm="0.001447" res="326930.7" algo="FTMS"/>
<pk mz="473.160838" i="1489515.0" sn="9.23" a="1303.95" fwhm="0.001210" res="391070.8" algo="FTMS"/>
<pk mz="473.166470" i="3045228.3" sn="21.29" a="3923.01" fwhm="0.001445" res="327372.4" algo="FTMS"/>
<pk mz="473.202856" i="2563444.5" sn="17.56" a="3008.76" fwhm="0.001337" res="353921.0" algo="FTMS"/>
<pk mz="473.225358" i="1364601.8" sn="8.26" a="1453.85" fwhm="0.001451" res="326141.0" algo="FTMS"/>
<pk mz="473.239166" i="2398076.8" sn="16.28" a="3243.99" fwhm="0.001525" res="310361.8" algo="FTMS"/>
<pk mz="473.282586" i="9697671.0" sn="72.88" a="13952.79" fwhm="0.001470" res="321866.3" algo="FTMS"/>
<pk mz="473.311971" i="1477005.5" sn="9.13" a="1540.65" fwhm="0.001256" res="376846.5" algo="FTMS"/>
<pk mz="474.031531" i="1790769.3" sn="11.56" a="1980.19" fwhm="0.001352" res="350508.6" algo="FTMS"/>
<pk mz="474.067748" i="2317369.5" sn="15.65" a="2439.36" fwhm="0.001279" res="370633.3" algo="FTMS"/>
<pk mz="474.079140" i="2048572.1" sn="13.56" a="1943.67" fwhm="0.001147" res="413445.8" algo="FTMS"/>
<pk mz="474.097063" i="1566016.3" sn="9.82" a="2032.70" fwhm="0.001614" res="293726.7" algo="FTMS"/>
<pk mz="474.104236" i="1832513.9" sn="11.89" a="1697.35" fwhm="0.001179" res="402037.3" algo="FTMS"/>
<pk mz="474.115392" i="1486404.4" sn="9.20" a="1458.97" fwhm="0.001326" res="357658.3" algo="FTMS"/>
<pk mz="474.180943" i="1612883.3" sn="10.18" a="1554.54" fwhm="0.001410" res="336331.4" algo="FTMS"/>
<pk mz="474.198180" i="1461847.3" sn="9.01" a="1480.37" fwhm="0.001403" res="338027.5" algo="FTMS"/>
<pk mz="474.285982" i="2637931.3" sn="18.13" a="3282.88" fwhm="0.001367" res="346900.2" algo="FTMS"/>
<pk mz="475.015381" i="1326864.8" sn="7.97" a="1281.48" fwhm="0.001467" res="323827.2" algo="FTMS"/>
<pk mz="475.051889" i="3735321.0" sn="26.64" a="4903.17" fwhm="0.001464" res="324557.0" algo="FTMS"/>
<pk mz="475.062974" i="2125083.5" sn="14.16" a="2968.39" fwhm="0.001508" res="315092.1" algo="FTMS"/>
<pk mz="475.072923" i="2424093.8" sn="16.47" a="3574.30" fwhm="0.001602" res="296517.1" algo="FTMS"/>
<pk mz="475.082522" i="9253664.0" sn="69.44" a="13349.41" fwhm="0.001484" res="320222.1" algo="FTMS"/>
<pk mz="475.088229" i="4749089.5" sn="34.50" a="6195.24" fwhm="0.001390" res="341785.1" algo="FTMS"/>
<pk mz="475.099485" i="3088164.0" sn="21.62" a="4434.15" fwhm="0.001473" res="322496.7" algo="FTMS"/>
<pk mz="475.109320" i="2172710.3" sn="14.52" a="2553.83" fwhm="0.001320" res="359884.2" algo="FTMS"/>
<pk mz="475.124578" i="5093161.5" sn="37.17" a="6601.85" fwhm="0.001377" res="344927.0" algo="FTMS"/>
<pk mz="475.135768" i="1505324.1" sn="9.35" a="2086.39" fwhm="0.001622" res="292929.3" algo="FTMS"/>
<pk mz="475.145839" i="1891630.4" sn="12.34" a="2405.71" fwhm="0.001472" res="322883.4" algo="FTMS"/>
<pk mz="475.160976" i="5484338.0" sn="40.21" a="7678.61" fwhm="0.001496" res="317628.5" algo="FTMS"/>
<pk mz="475.218433" i="1588542.9" sn="9.99" a="1659.34" fwhm="0.001357" res="350249.1" algo="FTMS"/>
<pk mz="475.228222" i="2220097.0" sn="14.89" a="3068.18" fwhm="0.001625" res="292482.9" algo="FTMS"/>
<pk mz="476.047087" i="2273274.5" sn="15.30" a="2806.11" fwhm="0.001701" res="279941.1" algo="FTMS"/>
<pk mz="476.058156" i="1672701.0" sn="10.65" a="2584.10" fwhm="0.001760" res="270431.3" algo="FTMS"/>
<pk mz="476.083417" i="3086338.8" sn="21.61" a="3541.00" fwhm="0.001299" res="366494.5" algo="FTMS"/>
<pk mz="476.085880" i="1415939.4" sn="8.65" a="1583.62" fwhm="0.001427" res="333720.3" algo="FTMS"/>
<pk mz="476.094728" i="1826309.4" sn="11.84" a="2307.62" fwhm="0.001539" res="309356.4" algo="FTMS"/>
<pk mz="476.114963" i="6644746.0" sn="49.20" a="9146.71" fwhm="0.001428" res="333444.0" algo="FTMS"/>
<pk mz="476.119818" i="2301963.0" sn="15.53" a="2445.73" fwhm="0.001276" res="373249.2" algo="FTMS"/>
<pk mz="476.127928" i="1379084.9" sn="8.37" a="1245.37" fwhm="0.001253" res="380129.6" algo="FTMS"/>
<pk mz="476.131138" i="1557005.6" sn="9.75" a="1523.38" fwhm="0.001354" res="351522.5" algo="FTMS"/>
<pk mz="476.151418" i="1732626.1" sn="11.11" a="1899.51" fwhm="0.001288" res="369641.0" algo="FTMS"/>
<pk mz="476.156323" i="1717267.3" sn="10.99" a="1972.80" fwhm="0.001383" res="344228.9" algo="FTMS"/>
<pk mz="477.031044" i="3076312.8" sn="21.17" a="3479.24" fwhm="0.001303" res="366208.9" algo="FTMS"/>
<pk mz="477.061714" i="3145439.8" sn="21.70" a="3805.84" fwhm="0.001408" res="338711.4" algo="FTMS"/>
<pk mz="477.067430" i="5326049.0" sn="38.32" a="7851.90" fwhm="0.001476" res="323150.4" algo="FTMS"/>
<pk mz="477.078695" i="2557667.5" sn="17.21" a="3367.57" fwhm="0.001483" res="321662.9" algo="FTMS"/>
<pk mz="477.087087" i="1278821.5" sn="7.46" a="1827.99" fwhm="0.002454" res="194389.2" algo="FTMS"/>
<pk mz="477.097889" i="1262311.9" sn="7.34" a="1224.31" fwhm="0.001361" res="350569.5" algo="FTMS"/>
<pk mz="477.103860" i="7183593.0" sn="52.49" a="9988.73" fwhm="0.001443" res="330721.6" algo="FTMS"/>
<pk mz="477.115060" i="2323691.8" sn="15.43" a="3524.07" fwhm="0.001547" res="308412.2" algo="FTMS"/>
<pk mz="477.140266" i="6741233.5" sn="49.11" a="8969.47" fwhm="0.001399" res="341131.1" algo="FTMS"/>
<pk mz="477.143511" i="2839282.3" sn="19.36" a="3261.26" fwhm="0.001347" res="354141.8" algo="FTMS"/>
<pk mz="477.172640" i="6422776.5" sn="46.69" a="9072.00" fwhm="0.001469" res="324852.4" algo="FTMS"/>
<pk mz="477.176569" i="3813113.8" sn="26.79" a="5169.13" fwhm="0.001482" res="321913.3" algo="FTMS"/>
<pk mz="477.213124" i="1716993.9" sn="10.80" a="1585.80" fwhm="0.001269" res="375962.4" algo="FTMS"/>
<pk mz="478.062750" i="2252225.3" sn="14.88" a="2588.33" fwhm="0.001355" res="352870.5" algo="FTMS"/>
<pk mz="478.070843" i="1842371.0" sn="11.76" a="2347.35" fwhm="0.001543" res="309760.1" algo="FTMS"/>
<pk mz="478.074027" i="5808579.5" sn="42.00" a="8388.53" fwhm="0.001472" res="324837.7" algo="FTMS"/>
<pk mz="478.099177" i="2842569.3" sn="19.38" a="3384.13" fwhm="0.001386" res="345028.6" algo="FTMS"/>
<pk mz="478.101395" i="1642697.9" sn="10.23" a="1724.88" fwhm="0.001322" res="361573.7" algo="FTMS"/>
<pk mz="478.107078" i="2301387.0" sn="15.26" a="2846.46" fwhm="0.001498" res="319149.6" algo="FTMS"/>
<pk mz="478.110447" i="3043275.8" sn="20.91" a="4106.48" fwhm="0.001510" res="316612.3" algo="FTMS"/>
<pk mz="478.135487" i="2968529.5" sn="20.34" a="3575.82" fwhm="0.001390" res="344047.8" algo="FTMS"/>
<pk mz="478.143748" i="1858515.4" sn="11.88" a="2314.07" fwhm="0.001515" res="315634.9" algo="FTMS"/>
<pk mz="478.193280" i="1255134.5" sn="7.28" a="962.11" fwhm="0.001151" res="415474.8" algo="FTMS"/>
<pk mz="479.046809" i="5230238.0" sn="37.59" a="7314.22" fwhm="0.001496" res="320148.9" algo="FTMS"/>
<pk mz="479.077435" i="154605216.0" z="-1" sn="1176.63" a="224054.09" fwhm="0.001458" res="328682.7" algo="FTMS" component_name="T" deconvoluted_molecular_mass="479.078165" deconvoluted_isotopic_mass="479.078165"/>
<pk mz="479.083128" i="7460518.0" sn="54.60" a="10471.10" fwhm="0.001439" res="332856.7" algo="FTMS"/>
<pk mz="479.113829" i="25867950.0" sn="194.96" a="38068.34" fwhm="0.001477" res="324406.7" algo="FTMS"/>
<pk mz="479.119487" i="9594542.0" sn="70.87" a="14125.74" fwhm="0.001495" res="320493.1" algo="FTMS"/>
<pk mz="479.122640" i="1436079.0" sn="8.66" a="1286.46" fwhm="0.001292" res="370722.1" algo="FTMS"/>
<pk mz="479.130760" i="2135728.8" sn="13.99" a="2553.95" fwhm="0.001361" res="352162.1" algo="FTMS"/>
<pk mz="479.147884" i="1593524.8" sn="9.86" a="1605.67" fwhm="0.001305" res="367187.0" algo="FTMS"/>
<pk mz="479.155877" i="6777526.5" sn="49.39" a="9385.81" fwhm="0.001460" res="328090.4" algo="FTMS"/>
<pk mz="479.192363" i="3116734.8" sn="21.47" a="3716.72" fwhm="0.001392" res="344132.5" algo="FTMS"/>
<pk mz="480.078595" i="3937668.8" sn="27.73" a="5468.93" fwhm="0.001552" res="309261.1" algo="FTMS"/>
<pk mz="480.080758" i="17635206.0" z="-1" sn="132.18" a="26055.53" fwhm="0.001485" res="323310.5" algo="FTMS" component_name="T" deconvoluted_molecular_mass="479.078165" deconvoluted_isotopic_mass="480.081491"/>
<pk mz="480.086441" i="2070406.6" sn="13.49" a="2238.86" fwhm="0.001333" res="360134.0" algo="FTMS"/>
<pk mz="480.114782" i="2999181.0" sn="20.58" a="3948.66" fwhm="0.001469" res="326823.3" algo="FTMS"/>
<pk mz="480.117165" i="4235149.5" sn="30.00" a="5645.17" fwhm="0.001439" res="333749.4" algo="FTMS"/>
<pk mz="480.122801" i="2217870.8" sn="14.62" a="2325.69" fwhm="0.001315" res="365187.8" algo="FTMS"/>
<pk mz="480.126037" i="2018703.5" sn="13.10" a="2240.97" fwhm="0.001259" res="381255.0" algo="FTMS"/>
<pk mz="480.151112" i="1922453.0" sn="12.36" a="1725.84" fwhm="0.001150" res="417665.6" algo="FTMS"/>
<pk mz="480.159347" i="1378454.9" sn="8.22" a="1452.57" fwhm="0.001505" res="318996.7" algo="FTMS"/>
<pk mz="481.026095" i="2398808.3" sn="16.00" a="3084.50" fwhm="0.001500" res="320700.7" algo="FTMS"/>
<pk mz="481.062360" i="7247968.0" sn="52.97" a="10623.91" fwhm="0.001529" res="314668.6" algo="FTMS"/>
<pk mz="481.081734" i="4443236.5" sn="31.58" a="6007.05" fwhm="0.001474" res="326313.8" algo="FTMS"/>
<pk mz="481.084160" i="9228389.0" z="-1" sn="68.07" a="13214.83" fwhm="0.001492" res="322346.9" algo="FTMS" component_name="T" deconvoluted_molecular_mass="479.078165" deconvoluted_isotopic_mass="481.084896"/>
<pk mz="481.093057" i="3914855.0" sn="27.56" a="5156.56" fwhm="0.001450" res="331691.8" algo="FTMS"/>
<pk mz="481.098748" i="9980008.0" sn="73.80" a="15200.97" fwhm="0.001529" res="314709.3" algo="FTMS"/>
<pk mz="481.109939" i="3025514.8" sn="20.77" a="3929.61" fwhm="0.001445" res="332886.9" algo="FTMS"/>
<pk mz="481.129486" i="9355375.0" sn="69.04" a="13680.57" fwhm="0.001497" res="321305.4" algo="FTMS"/>
<pk mz="481.135151" i="10881136.0" sn="80.68" a="16449.91" fwhm="0.001541" res="312225.6" algo="FTMS"/>
<pk mz="481.138321" i="4522097.0" sn="32.19" a="6175.53" fwhm="0.001479" res="325271.7" algo="FTMS"/>
<pk mz="481.146275" i="1725810.9" sn="10.86" a="2417.29" fwhm="0.001611" res="298610.0" algo="FTMS"/>
<pk mz="481.163471" i="35215480.0" sn="266.23" a="54623.07" fwhm="0.001504" res="319888.3" algo="FTMS"/>
<pk mz="481.165391" i="2822263.0" sn="19.22" a="2187.45" fwhm="0.000876" res="549278.1" algo="FTMS"/>
<pk mz="481.171487" i="5856376.5" sn="42.36" a="8390.31" fwhm="0.001483" res="324461.2" algo="FTMS"/>
<pk mz="481.207954" i="2508928.5" sn="16.83" a="3122.31" fwhm="0.001398" res="344236.1" algo="FTMS"/>
<pk mz="482.057670" i="1610301.4" sn="9.98" a="1715.07" fwhm="0.001376" res="350234.7" algo="FTMS"/>
<pk mz="482.065778" i="1988415.1" sn="12.86" a="2186.07" fwhm="0.001340" res="359860.9" algo="FTMS"/>
<pk mz="482.087407" i="1491012.0" z="-1" sn="9.07" a="1368.42" fwhm="0.001204" res="400358.9" algo="FTMS" component_name="T" deconvoluted_molecular_mass="479.078165" deconvoluted_isotopic_mass="482.088146"/>
<pk mz="482.094008" i="3073861.5" sn="21.14" a="3750.38" fwhm="0.001354" res="355939.9" algo="FTMS"/>
<pk mz="482.102134" i="2926919.3" sn="20.02" a="4508.52" fwhm="0.001695" res="284495.3" algo="FTMS"/>
<pk mz="482.105357" i="2572616.0" sn="17.32" a="3548.37" fwhm="0.001532" res="314677.9" algo="FTMS"/>
<pk mz="482.130415" i="2876749.5" sn="19.64" a="3638.66" fwhm="0.001449" res="332795.5" algo="FTMS"/>
<pk mz="482.132728" i="2593102.0" sn="17.48" a="3431.96" fwhm="0.001527" res="315706.5" algo="FTMS"/>
<pk mz="482.138561" i="2722639.3" sn="18.46" a="3505.96" fwhm="0.001497" res="322176.0" algo="FTMS"/>
<pk mz="482.141798" i="1839952.0" sn="11.73" a="2072.00" fwhm="0.001314" res="366823.0" algo="FTMS"/>
<pk mz="482.166868" i="10066262.0" sn="74.46" a="14877.98" fwhm="0.001497" res="322166.0" algo="FTMS"/>
<pk mz="482.174809" i="1717079.4" sn="10.80" a="1629.13" fwhm="0.001273" res="378712.8" algo="FTMS"/>
<pk mz="483.020664" i="1806866.5" sn="11.48" a="2241.89" fwhm="0.001582" res="305322.9" algo="FTMS"/>
<pk mz="483.041657" i="4455959.0" sn="31.68" a="6701.80" fwhm="0.001561" res="309461.5" algo="FTMS"/>
<pk mz="483.077989" i="8327711.0" sn="61.20" a="12979.97" fwhm="0.001563" res="309054.5" algo="FTMS"/>
<pk mz="483.108695" i="38959652.0" sn="294.78" a="61077.87" fwhm="0.001527" res="316343.0" algo="FTMS"/>
<pk mz="483.114409" i="11534887.0" sn="85.66" a="17420.65" fwhm="0.001541" res="313523.1" algo="FTMS"/>
<pk mz="483.125665" i="2710569.8" sn="18.37" a="3320.95" fwhm="0.001427" res="338465.2" algo="FTMS"/>
<pk mz="483.145143" i="2138158.0" sn="14.00" a="2745.38" fwhm="0.001519" res="318128.6" algo="FTMS"/>
<pk mz="483.150795" i="8170031.0" sn="60.00" a="11678.14" fwhm="0.001492" res="323884.1" algo="FTMS"/>
<pk mz="483.160502" i="10945073.0" sn="81.16" a="17079.48" fwhm="0.001560" res="309702.0" algo="FTMS"/>
<pk mz="483.187236" i="3533367.3" sn="24.64" a="4877.51" fwhm="0.001486" res="325054.1" algo="FTMS"/>
<pk mz="483.223621" i="2522687.3" sn="16.94" a="2987.95" fwhm="0.001401" res="344876.6" algo="FTMS"/>
<pk mz="483.260029" i="1675335.4" sn="10.47" a="1762.45" fwhm="0.001296" res="373001.9" algo="FTMS"/>
<pk mz="484.073447" i="1348090.6" sn="7.98" a="1449.22" fwhm="0.001338" res="361700.0" algo="FTMS"/>
<pk mz="484.081337" i="2125564.3" sn="13.91" a="2336.44" fwhm="0.001293" res="374404.9" algo="FTMS"/>
<pk mz="484.109687" i="2595074.5" sn="17.49" a="3397.63" fwhm="0.001455" res="332720.9" algo="FTMS"/>
<pk mz="484.111990" i="5109507.0" sn="36.66" a="7414.90" fwhm="0.001542" res="313853.2" algo="FTMS"/>
<pk mz="484.117774" i="2233092.5" sn="14.73" a="2632.18" fwhm="0.001349" res="358824.2" algo="FTMS"/>
<pk mz="484.120915" i="1756421.1" sn="11.09" a="1850.37" fwhm="0.001330" res="363985.7" algo="FTMS"/>
<pk mz="484.124623" i="1269765.9" sn="7.38" a="1189.84" fwhm="0.001362" res="355321.3" algo="FTMS"/>
<pk mz="484.146058" i="1652746.6" sn="10.30" a="1625.80" fwhm="0.001304" res="371190.0" algo="FTMS"/>
<pk mz="484.154043" i="1650444.4" sn="10.28" a="1713.72" fwhm="0.001291" res="374958.8" algo="FTMS"/>
<pk mz="484.163822" i="2353422.5" sn="15.64" a="2592.45" fwhm="0.001309" res="369972.0" algo="FTMS"/>
<pk mz="485.036172" i="2271182.0" sn="15.02" a="2484.66" fwhm="0.001304" res="371992.2" algo="FTMS"/>
<pk mz="485.057291" i="5028818.5" sn="36.04" a="7065.48" fwhm="0.001490" res="325551.8" algo="FTMS"/>
<pk mz="485.072614" i="2222038.0" sn="14.64" a="2578.20" fwhm="0.001341" res="361602.5" algo="FTMS"/>
<pk mz="485.083609" i="1619160.5" sn="10.04" a="2097.57" fwhm="0.001633" res="297067.8" algo="FTMS"/>
<pk mz="485.093659" i="8178650.5" sn="60.06" a="12629.32" fwhm="0.001572" res="308569.4" algo="FTMS"/>
<pk mz="485.108877" i="1258206.0" sn="7.29" a="1095.48" fwhm="0.001280" res="378950.0" algo="FTMS"/>
<pk mz="485.111951" i="1470430.6" sn="8.91" a="1024.46" fwhm="0.000947" res="512233.9" algo="FTMS"/>
<pk mz="485.130063" i="7151586.5" sn="52.23" a="11449.58" fwhm="0.001568" res="309317.9" algo="FTMS"/>
<pk mz="485.145120" i="1289190.0" sn="7.53" a="1546.08" fwhm="0.001437" res="337528.7" algo="FTMS"/>
<pk mz="485.166413" i="4467690.5" sn="31.76" a="6131.01" fwhm="0.001466" res="331034.0" algo="FTMS"/>
<pk mz="485.202732" i="2640882.5" sn="17.83" a="3090.40" fwhm="0.001366" res="355271.3" algo="FTMS"/>
<pk mz="485.239253" i="2051578.5" sn="13.34" a="2423.95" fwhm="0.001404" res="345540.5" algo="FTMS"/>
<pk mz="485.275673" i="1892354.5" sn="12.13" a="1716.12" fwhm="0.001283" res="378245.9" algo="FTMS"/>
<pk mz="486.031204" i="1627047.8" sn="10.10" a="1834.46" fwhm="0.001439" res="337805.2" algo="FTMS"/>
<pk mz="486.067673" i="2083759.6" sn="13.58" a="2690.87" fwhm="0.001536" res="316400.7" algo="FTMS"/>
<pk mz="486.099292" i="5266614.5" sn="37.85" a="7227.89" fwhm="0.001462" res="332556.4" algo="FTMS"/>
<pk mz="486.115484" i="1942714.1" sn="12.51" a="2852.31" fwhm="0.001775" res="273882.3" algo="FTMS"/>
<pk mz="486.125685" i="1540028.3" sn="9.44" a="1620.92" fwhm="0.001353" res="359323.3" algo="FTMS"/>
<pk mz="486.133419" i="1935806.0" sn="12.46" a="2457.96" fwhm="0.001623" res="299499.1" algo="FTMS"/>
<pk mz="486.135372" i="2086078.4" sn="13.60" a="1975.15" fwhm="0.001100" res="441921.7" algo="FTMS"/>
<pk mz="486.136928" i="2687166.8" sn="18.19" a="2950.30" fwhm="0.001209" res="402122.1" algo="FTMS"/>
<pk mz="486.169805" i="2113478.0" sn="13.81" a="2704.25" fwhm="0.001817" res="267584.4" algo="FTMS"/>
<pk mz="487.015417" i="1334398.1" sn="7.87" a="1099.54" fwhm="0.001155" res="421745.6" algo="FTMS"/>
<pk mz="487.036438" i="1435010.6" sn="8.64" a="1499.36" fwhm="0.001397" res="348529.3" algo="FTMS"/>
<pk mz="487.051842" i="3078534.0" sn="21.17" a="3866.03" fwhm="0.001499" res="325000.0" algo="FTMS"/>
<pk mz="487.063104" i="1837448.4" sn="11.70" a="2021.27" fwhm="0.001377" res="353802.3" algo="FTMS"/>
<pk mz="487.073017" i="5128586.5" sn="36.80" a="7674.12" fwhm="0.001547" res="314945.8" algo="FTMS"/>
<pk mz="487.088337" i="2963342.0" sn="20.29" a="4384.70" fwhm="0.001563" res="311569.5" algo="FTMS"/>
<pk mz="487.099407" i="2243472.3" sn="14.80" a="2908.45" fwhm="0.001462" res="333094.2" algo="FTMS"/>
<pk mz="487.109364" i="4998546.5" sn="35.81" a="7007.53" fwhm="0.001528" res="318792.7" algo="FTMS"/>
<pk mz="487.124685" i="3234709.8" sn="22.36" a="4240.53" fwhm="0.001457" res="334267.6" algo="FTMS"/>
<pk mz="487.127494" i="1228438.4" sn="7.06" a="1106.66" fwhm="0.001301" res="374294.3" algo="FTMS"/>
<pk mz="487.145707" i="3428250.5" sn="23.84" a="4652.36" fwhm="0.001546" res="315111.6" algo="FTMS"/>
<pk mz="487.161192" i="1967517.8" sn="12.70" a="2429.15" fwhm="0.001465" res="332548.0" algo="FTMS"/>
<pk mz="487.182196" i="1967266.3" sn="12.69" a="2292.00" fwhm="0.001503" res="324126.8" algo="FTMS"/>
<pk mz="487.218466" i="2029994.1" sn="13.17" a="2213.67" fwhm="0.001337" res="364536.3" algo="FTMS"/>
<pk mz="487.254811" i="2119090.0" sn="13.85" a="2587.94" fwhm="0.001441" res="338067.3" algo="FTMS"/>
<pk mz="487.291226" i="1305786.0" sn="7.65" a="1288.00" fwhm="0.001343" res="362749.3" algo="FTMS"/>
<pk mz="488.046997" i="2045021.8" sn="13.29" a="2484.77" fwhm="0.001448" res="337126.6" algo="FTMS"/>
<pk mz="488.058273" i="1350496.1" sn="7.99" a="1453.91" fwhm="0.001566" res="311589.3" algo="FTMS"/>
<pk mz="488.083612" i="2499173.8" sn="16.75" a="2979.05" fwhm="0.001415" res="344911.1" algo="FTMS"/>
<pk mz="488.085840" i="1941606.1" sn="12.50" a="2289.99" fwhm="0.001405" res="347467.8" algo="FTMS"/>
<pk mz="488.094749" i="1781864.0" sn="11.28" a="2093.18" fwhm="0.001426" res="342379.2" algo="FTMS"/>
<pk mz="488.112575" i="1331563.9" sn="7.85" a="1182.98" fwhm="0.001296" res="376604.0" algo="FTMS"/>
<pk mz="488.119868" i="1506925.5" sn="9.18" a="2076.73" fwhm="0.001880" res="259647.5" algo="FTMS"/>
<pk mz="488.131256" i="1721456.0" sn="10.82" a="2155.84" fwhm="0.001513" res="322586.5" algo="FTMS"/>
<pk mz="488.141084" i="1400178.1" sn="8.37" a="1536.25" fwhm="0.001469" res="332399.9" algo="FTMS"/>
<pk mz="488.149024" i="1307763.8" sn="7.66" a="1076.98" fwhm="0.001252" res="389929.8" algo="FTMS"/>
<pk mz="489.031009" i="3152178.0" sn="21.73" a="3915.97" fwhm="0.001422" res="343865.6" algo="FTMS"/>
<pk mz="489.051997" i="1630774.6" sn="10.13" a="2546.24" fwhm="0.002002" res="244241.2" algo="FTMS"/>
<pk mz="489.067388" i="4250426.0" sn="30.10" a="5926.29" fwhm="0.001534" res="318835.4" algo="FTMS"/>
<pk mz="489.078551" i="2493756.3" sn="16.71" a="3380.74" fwhm="0.001526" res="320466.2" algo="FTMS"/>
<pk mz="489.088569" i="2988862.5" sn="20.48" a="3754.51" fwhm="0.001344" res="363975.5" algo="FTMS"/>
<pk mz="489.103762" i="5340994.0" sn="38.42" a="7836.45" fwhm="0.001569" res="311704.4" algo="FTMS"/>
<pk mz="489.115128" i="2331460.3" sn="15.47" a="2813.90" fwhm="0.001425" res="343244.0" algo="FTMS"/>
<pk mz="489.124909" i="2927430.3" sn="20.01" a="4462.82" fwhm="0.001706" res="286752.8" algo="FTMS"/>
<pk mz="489.140298" i="5073737.5" sn="36.38" a="7621.40" fwhm="0.001561" res="313267.5" algo="FTMS"/>
<pk mz="489.161636" i="1530190.3" sn="9.36" a="1655.57" fwhm="0.001377" res="355258.7" algo="FTMS"/>
<pk mz="489.176670" i="2957649.5" sn="20.24" a="3822.04" fwhm="0.001479" res="330639.4" algo="FTMS"/>
<pk mz="489.197757" i="1267286.0" sn="7.35" a="1209.01" fwhm="0.001365" res="358418.7" algo="FTMS"/>
<pk mz="489.225996" i="1366364.1" sn="8.11" a="1135.44" fwhm="0.001316" res="371768.0" algo="FTMS"/>
<pk mz="489.234102" i="1590877.9" sn="9.82" a="2194.56" fwhm="0.001779" res="275016.4" algo="FTMS"/>
<pk mz="489.243851" i="1301855.9" sn="7.62" a="1761.28" fwhm="0.001829" res="267501.1" algo="FTMS"/>
<pk mz="489.277385" i="1312103.1" sn="7.70" a="1335.73" fwhm="0.001479" res="330816.1" algo="FTMS"/>
<pk mz="490.062689" i="2420751.8" sn="15.87" a="3475.92" fwhm="0.001596" res="307142.8" algo="FTMS"/>
<pk mz="490.070752" i="1334289.5" sn="7.73" a="1635.91" fwhm="0.001745" res="280884.0" algo="FTMS"/>
<pk mz="490.073929" i="1346834.1" sn="7.82" a="1593.92" fwhm="0.001582" res="309843.8" algo="FTMS"/>
<pk mz="490.094290" i="8972311.0" sn="64.95" a="14452.64" fwhm="0.001598" res="306645.6" algo="FTMS"/>
<pk mz="490.099038" i="2835991.5" sn="18.98" a="3690.24" fwhm="0.001553" res="315643.9" algo="FTMS"/>
<pk mz="490.107206" i="1501977.3" sn="8.98" a="1658.14" fwhm="0.001425" res="343975.6" algo="FTMS"/>
<pk mz="490.110437" i="1875738.0" sn="11.78" a="2562.59" fwhm="0.001591" res="307978.6" algo="FTMS"/>
<pk mz="490.130617" i="36347936.0" sn="270.07" a="58329.85" fwhm="0.001565" res="313175.9" algo="FTMS"/>
<pk mz="490.135430" i="2534943.3" sn="16.72" a="3568.42" fwhm="0.001594" res="307574.5" algo="FTMS"/>
<pk mz="491.046820" i="5008610.0" sn="35.25" a="7950.31" fwhm="0.001658" res="296095.2" algo="FTMS"/>
<pk mz="491.057922" i="1941220.5" sn="12.27" a="2314.90" fwhm="0.001460" res="336333.5" algo="FTMS"/>
<pk mz="491.067659" i="1488358.5" sn="8.88" a="1974.19" fwhm="0.002079" res="236173.8" algo="FTMS"/>
<pk mz="491.075226" i="1643240.1" sn="10.04" a="1875.67" fwhm="0.001366" res="359393.3" algo="FTMS"/>
<pk mz="491.077409" i="1747688.6" sn="10.82" a="1926.08" fwhm="0.001415" res="347059.0" algo="FTMS"/>
<pk mz="491.083135" i="6040810.0" sn="42.99" a="8904.26" fwhm="0.001550" res="316794.1" algo="FTMS"/>
<pk mz="491.094475" i="3622636.3" sn="24.87" a="5795.65" fwhm="0.001619" res="303382.9" algo="FTMS"/>
<pk mz="491.104255" i="1254126.4" sn="7.12" a="1484.92" fwhm="0.001840" res="266879.7" algo="FTMS"/>
<pk mz="491.119579" i="6372593.5" sn="45.47" a="9632.33" fwhm="0.001574" res="312055.5" algo="FTMS"/>
<pk mz="491.130891" i="2456308.0" sn="16.13" a="3939.43" fwhm="0.001897" res="258835.5" algo="FTMS"/>
<pk mz="491.133956" i="5626100.5" sn="39.88" a="8501.99" fwhm="0.001539" res="319223.5" algo="FTMS"/>
<pk mz="491.155848" i="6110457.5" sn="43.51" a="9563.76" fwhm="0.001591" res="308782.2" algo="FTMS"/>
<pk mz="491.192149" i="2720513.0" sn="18.11" a="3935.16" fwhm="0.001636" res="300224.3" algo="FTMS"/>
<pk mz="491.205310" i="1259267.9" sn="7.16" a="1237.76" fwhm="0.001321" res="371924.9" algo="FTMS"/>
<pk mz="492.041854" i="1696949.8" sn="10.44" a="2483.72" fwhm="0.001629" res="302041.0" algo="FTMS"/>
<pk mz="492.049959" i="1267639.5" sn="7.22" a="1173.99" fwhm="0.001381" res="356274.1" algo="FTMS"/>
<pk mz="492.078372" i="3324349.5" sn="22.63" a="4450.77" fwhm="0.001504" res="327079.0" algo="FTMS"/>
<pk mz="492.089705" i="14418368.0" sn="105.76" a="22568.36" fwhm="0.001584" res="310748.7" algo="FTMS"/>
<pk mz="492.110000" i="1715652.1" sn="10.58" a="1719.52" fwhm="0.001382" res="355983.2" algo="FTMS"/>
<pk mz="492.114778" i="2723781.3" sn="18.13" a="3686.58" fwhm="0.001526" res="322536.7" algo="FTMS"/>
<pk mz="492.122869" i="2250695.0" sn="14.59" a="2900.57" fwhm="0.001558" res="315901.5" algo="FTMS"/>
<pk mz="492.125930" i="1797575.6" sn="11.19" a="1746.72" fwhm="0.001251" res="393334.3" algo="FTMS"/>
<pk mz="492.151137" i="2489805.0" sn="16.38" a="3888.11" fwhm="0.001667" res="295233.7" algo="FTMS"/>
<pk mz="492.159257" i="1728462.6" sn="10.68" a="2075.53" fwhm="0.001445" res="340626.9" algo="FTMS"/>
<pk mz="492.183548" i="1561555.8" sn="9.43" a="1551.69" fwhm="0.001436" res="342826.2" algo="FTMS"/>
<pk mz="493.026032" i="2440326.0" sn="16.01" a="3389.47" fwhm="0.001554" res="317171.6" algo="FTMS"/>
<pk mz="493.062294" i="5482125.5" sn="38.80" a="7560.50" fwhm="0.001436" res="343390.8" algo="FTMS"/>
<pk mz="493.073639" i="2748560.0" sn="18.32" a="3434.78" fwhm="0.001481" res="333002.9" algo="FTMS"/>
<pk mz="493.092965" i="367239840.0" z="-1" sn="2749.30" a="566233.63" fwhm="0.001550" res="318180.8" algo="FTMS" component_name="L" deconvoluted_molecular_mass="493.093743" deconvoluted_isotopic_mass="493.093738"/>
<pk mz="493.098669" i="7731861.5" sn="55.66" a="11869.66" fwhm="0.001594" res="309319.0" algo="FTMS"/>
<pk mz="493.110130" i="2699927.8" sn="17.95" a="3536.07" fwhm="0.001508" res="326946.3" algo="FTMS"/>
<pk mz="493.129505" i="2998427.8" sn="20.19" a="4465.71" fwhm="0.001607" res="306932.3" algo="FTMS"/>
<pk mz="493.135125" i="9087645.0" sn="65.81" a="14029.21" fwhm="0.001584" res="311374.1" algo="FTMS"/>
<pk mz="493.146391" i="1792159.4" sn="11.15" a="2027.67" fwhm="0.001387" res="355625.7" algo="FTMS"/>
<pk mz="493.171528" i="5573284.5" sn="39.48" a="8024.66" fwhm="0.001550" res="318155.6" algo="FTMS"/>
<pk mz="493.208009" i="1948332.4" sn="12.32" a="2224.81" fwhm="0.001393" res="354050.2" algo="FTMS"/>
<pk mz="493.221125" i="1791663.1" sn="11.15" a="2265.68" fwhm="0.001436" res="343554.5" algo="FTMS"/>
<pk mz="494.057766" i="2610527.0" sn="17.28" a="3197.09" fwhm="0.001411" res="350205.9" algo="FTMS"/>
<pk mz="494.065628" i="1877344.8" sn="11.79" a="2436.44" fwhm="0.001567" res="315224.7" algo="FTMS"/>
<pk mz="494.096430" i="38691688.0" z="-1" sn="287.62" a="61061.20" fwhm="0.001557" res="317252.2" algo="FTMS" component_name="L" deconvoluted_molecular_mass="493.093743" deconvoluted_isotopic_mass="494.097206"/>
<pk mz="494.101981" i="2147432.5" sn="13.81" a="2912.77" fwhm="0.001627" res="303764.9" algo="FTMS"/>
<pk mz="494.105357" i="2036073.1" sn="12.98" a="2297.12" fwhm="0.001393" res="354580.3" algo="FTMS"/>
<pk mz="494.130452" i="3133806.3" sn="21.20" a="4084.55" fwhm="0.001423" res="347180.4" algo="FTMS"/>
<pk mz="494.138742" i="2073456.1" sn="13.26" a="2532.15" fwhm="0.001481" res="333581.5" algo="FTMS"/>
<pk mz="494.141702" i="1859184.8" sn="11.65" a="2973.95" fwhm="0.001850" res="267084.9" algo="FTMS"/>
<pk mz="494.166801" i="1995382.0" sn="12.67" a="2988.62" fwhm="0.001702" res="290285.7" algo="FTMS"/>
<pk mz="495.041629" i="5266477.0" sn="37.18" a="8331.86" fwhm="0.001644" res="301163.7" algo="FTMS"/>
<pk mz="495.072320" i="6732851.5" sn="48.17" a="10129.83" fwhm="0.001571" res="315076.8" algo="FTMS"/>
<pk mz="495.078053" i="7584820.5" sn="54.55" a="11907.38" fwhm="0.001572" res="314980.8" algo="FTMS"/>
<pk mz="495.089380" i="2499639.0" sn="16.45" a="3265.76" fwhm="0.001574" res="314468.6" algo="FTMS"/>
<pk mz="495.097346" i="8219704.5" sn="59.31" a="13043.47" fwhm="0.001622" res="305269.4" algo="FTMS"/>
<pk mz="495.099786" i="2565689.3" z="-1" sn="16.94" a="3357.43" fwhm="0.001639" res="302032.5" algo="FTMS" component_name="L" deconvoluted_molecular_mass="493.093743" deconvoluted_isotopic_mass="495.100565"/>
<pk mz="495.108733" i="7734331.0" sn="55.67" a="12534.80" fwhm="0.001639" res="302123.8" algo="FTMS"/>
<pk mz="495.114435" i="10288188.0" sn="74.81" a="16386.35" fwhm="0.001630" res="303808.9" algo="FTMS"/>
<pk mz="495.125537" i="2202686.5" sn="14.22" a="2668.53" fwhm="0.001458" res="339507.8" algo="FTMS"/>
<pk mz="495.142790" i="2672194.3" sn="17.74" a="3538.74" fwhm="0.001528" res="323993.8" algo="FTMS"/>
<pk mz="495.150807" i="8410180.0" sn="60.73" a="12848.24" fwhm="0.001590" res="311441.4" algo="FTMS"/>
<pk mz="495.154073" i="13225029.0" sn="96.81" a="20944.82" fwhm="0.001599" res="309630.0" algo="FTMS"/>
<pk mz="495.183225" i="6817866.5" sn="48.80" a="10501.55" fwhm="0.001588" res="311737.7" algo="FTMS"/>
<pk mz="495.187183" i="4274251.5" sn="29.75" a="5879.43" fwhm="0.001483" res="333980.0" algo="FTMS"/>
<pk mz="495.223418" i="1616211.0" sn="9.83" a="2291.54" fwhm="0.001827" res="271118.6" algo="FTMS"/>
<pk mz="496.073328" i="2272003.8" sn="14.74" a="2915.70" fwhm="0.001432" res="346406.5" algo="FTMS"/>
<pk mz="496.081641" i="2185989.5" sn="14.10" a="2583.34" fwhm="0.001426" res="347949.3" algo="FTMS"/>
<pk mz="496.084635" i="8254726.0" sn="59.57" a="13022.40" fwhm="0.001595" res="310977.9" algo="FTMS"/>
<pk mz="496.100854" i="1458697.5" z="-1" sn="8.65" a="1328.56" fwhm="0.001291" res="384314.2" algo="FTMS" component_name="L" deconvoluted_molecular_mass="493.093743" deconvoluted_isotopic_mass="496.101637"/>
<pk mz="496.109734" i="3303691.3" sn="22.47" a="4341.27" fwhm="0.001505" res="329717.5" algo="FTMS"/>
<pk mz="496.112098" i="3189003.8" sn="21.61" a="4949.35" fwhm="0.001656" res="299666.5" algo="FTMS"/>
<pk mz="496.117759" i="2337037.0" sn="15.23" a="3378.25" fwhm="0.001658" res="299316.1" algo="FTMS"/>
<pk mz="496.121029" i="3248397.5" sn="22.06" a="4638.97" fwhm="0.001631" res="304100.8" algo="FTMS"/>
<pk mz="496.146034" i="3091218.8" sn="20.88" a="4060.88" fwhm="0.001492" res="332433.2" algo="FTMS"/>
<pk mz="496.154332" i="2071316.5" sn="13.24" a="2471.52" fwhm="0.001477" res="336029.8" algo="FTMS"/>
<pk mz="496.157329" i="3011349.3" sn="20.28" a="4610.41" fwhm="0.001601" res="309918.8" algo="FTMS"/>
<pk mz="496.186365" i="1303579.3" sn="7.49" a="1602.80" fwhm="0.001541" res="322035.5" algo="FTMS"/>
<pk mz="497.057340" i="7084495.5" sn="50.80" a="12492.15" fwhm="0.001764" res="281809.3" algo="FTMS"/>
<pk mz="497.087905" i="226207184.0" z="-1" sn="1692.60" a="353270.81" fwhm="0.001571" res="316447.0" algo="FTMS" component_name="O" deconvoluted_molecular_mass="497.088675" deconvoluted_isotopic_mass="497.088691"/>
<pk mz="497.093740" i="8433111.0" sn="60.90" a="12115.42" fwhm="0.001520" res="327092.7" algo="FTMS"/>
<pk mz="497.111987" i="3146714.5" sn="21.29" a="4264.46" fwhm="0.001492" res="333093.2" algo="FTMS"/>
<pk mz="497.124360" i="19351006.0" sn="142.71" a="32996.70" fwhm="0.001632" res="304590.7" algo="FTMS"/>
<pk mz="497.130034" i="10714590.0" sn="78.00" a="16648.67" fwhm="0.001579" res="314793.1" algo="FTMS"/>
<pk mz="497.133193" i="1396446.9" sn="8.18" a="1469.40" fwhm="0.001390" res="357738.2" algo="FTMS"/>
<pk mz="497.140992" i="1443680.5" sn="8.53" a="2567.22" fwhm="0.002317" res="214546.2" algo="FTMS"/>
<pk mz="497.158382" i="4000228.0" sn="27.69" a="6533.81" fwhm="0.001683" res="295397.7" algo="FTMS"/>
<pk mz="497.166156" i="4779493.5" sn="33.53" a="5354.73" fwhm="0.001191" res="417379.4" algo="FTMS"/>
<pk mz="497.167766" i="4115942.0" sn="28.56" a="4232.25" fwhm="0.001125" res="442067.4" algo="FTMS"/>
<pk mz="497.202889" i="3046381.3" sn="20.54" a="4195.95" fwhm="0.001620" res="306996.7" algo="FTMS"/>
<pk mz="497.239503" i="1444852.9" sn="8.54" a="1774.46" fwhm="0.001557" res="319379.8" algo="FTMS"/>
<pk mz="497.275443" i="1570300.3" sn="9.48" a="1901.99" fwhm="0.001557" res="319375.4" algo="FTMS"/>
<pk mz="498.060687" i="1933981.6" sn="12.21" a="2205.63" fwhm="0.001492" res="333730.6" algo="FTMS"/>
<pk mz="498.067694" i="1483935.0" sn="8.83" a="1758.32" fwhm="0.001551" res="321040.1" algo="FTMS"/>
<pk mz="498.089394" i="3194531.5" sn="21.65" a="3455.91" fwhm="0.001367" res="364425.1" algo="FTMS"/>
<pk mz="498.091326" i="21571236.0" z="-1" sn="159.34" a="34609.66" fwhm="0.001563" res="318770.1" algo="FTMS" component_name="O" deconvoluted_molecular_mass="497.088675" deconvoluted_isotopic_mass="498.092115"/>
<pk mz="498.097100" i="2199717.0" sn="14.20" a="2623.87" fwhm="0.001491" res="333962.9" algo="FTMS"/>
<pk mz="498.104076" i="1248934.5" sn="7.07" a="1144.39" fwhm="0.001255" res="396908.9" algo="FTMS"/>
<pk mz="498.115410" i="1395112.9" sn="8.17" a="1280.72" fwhm="0.001322" res="376703.9" algo="FTMS"/>
<pk mz="498.125537" i="2547883.0" sn="16.81" a="3352.96" fwhm="0.001507" res="330509.3" algo="FTMS"/>
<pk mz="498.127712" i="4036267.5" sn="27.96" a="5570.11" fwhm="0.001494" res="333412.6" algo="FTMS"/>
<pk mz="498.133278" i="2311852.5" sn="15.04" a="2984.34" fwhm="0.001554" res="320495.1" algo="FTMS"/>
<pk mz="498.136666" i="1365677.3" sn="7.95" a="1303.10" fwhm="0.001431" res="348085.7" algo="FTMS"/>
<pk mz="498.161867" i="2925746.5" sn="19.64" a="4145.45" fwhm="0.001581" res="315077.8" algo="FTMS"/>
<pk mz="498.169279" i="1266867.9" sn="7.21" a="1107.08" fwhm="0.001216" res="409809.8" algo="FTMS"/>
<pk mz="498.171025" i="1669300.3" sn="10.22" a="1506.87" fwhm="0.001127" res="442127.8" algo="FTMS"/>
<pk mz="498.930228" i="2320975.5" sn="15.11" a="3581.77" fwhm="0.001845" res="270389.6" algo="FTMS"/>
<pk mz="499.036647" i="2955621.0" sn="19.86" a="3967.08" fwhm="0.001537" res="324643.7" algo="FTMS"/>
<pk mz="499.052121" i="2037096.3" sn="12.98" a="2860.77" fwhm="0.001651" res="302353.7" algo="FTMS"/>
<pk mz="499.062999" i="1909610.5" sn="12.02" a="2572.81" fwhm="0.001572" res="317394.0" algo="FTMS"/>
<pk mz="499.072947" i="7064428.5" sn="50.65" a="11696.48" fwhm="0.001711" res="291765.1" algo="FTMS"/>
<pk mz="499.088313" i="1646959.6" sn="10.05" a="2152.42" fwhm="0.002031" res="245708.5" algo="FTMS"/>
<pk mz="499.092284" i="5608304.5" sn="39.74" a="9103.31" fwhm="0.001676" res="297875.8" algo="FTMS"/>
<pk mz="499.094514" i="2069360.9" z="-1" sn="13.22" a="2552.72" fwhm="0.001588" res="314233.6" algo="FTMS" component_name="O" deconvoluted_molecular_mass="497.088675" deconvoluted_isotopic_mass="499.095306"/>
<pk mz="499.103682" i="1440626.8" sn="8.51" a="1655.40" fwhm="0.001428" res="349538.0" algo="FTMS"/>
<pk mz="499.109298" i="8384372.0" sn="60.54" a="12904.22" fwhm="0.001610" res="309995.9" algo="FTMS"/>
<pk mz="499.121649" i="2583926.5" sn="17.07" a="3531.59" fwhm="0.001530" res="326248.5" algo="FTMS"/>
<pk mz="499.124457" i="1739127.0" sn="10.75" a="1814.08" fwhm="0.001323" res="377206.3" algo="FTMS"/>
<pk mz="499.139961" i="1913722.1" sn="12.05" a="1940.48" fwhm="0.001294" res="385686.5" algo="FTMS"/>
<pk mz="499.145639" i="7145339.5" sn="51.25" a="11596.21" fwhm="0.001661" res="300549.8" algo="FTMS"/>
<pk mz="499.155409" i="1677693.3" sn="10.28" a="1898.71" fwhm="0.001409" res="354369.0" algo="FTMS"/>
<pk mz="499.161012" i="1243262.5" sn="7.03" a="1240.50" fwhm="0.001390" res="359041.2" algo="FTMS"/>
<pk mz="499.182062" i="3576706.8" sn="24.51" a="5671.35" fwhm="0.001666" res="299682.7" algo="FTMS"/>
<pk mz="499.218488" i="2357642.3" sn="15.38" a="3154.09" fwhm="0.001538" res="324554.1" algo="FTMS"/>
<pk mz="499.254860" i="2427793.5" sn="15.90" a="2975.11" fwhm="0.001495" res="333968.3" algo="FTMS"/>
<pk mz="499.291355" i="1243801.0" sn="7.03" a="1116.77" fwhm="0.001287" res="387941.5" algo="FTMS"/>
<pk mz="500.047020" i="2022450.3" sn="12.87" a="2319.04" fwhm="0.001433" res="349040.4" algo="FTMS"/>
<pk mz="500.068440" i="1243446.6" sn="7.03" a="1086.27" fwhm="0.001435" res="348381.2" algo="FTMS"/>
<pk mz="500.076110" i="1388856.3" sn="8.12" a="1440.46" fwhm="0.001473" res="339444.0" algo="FTMS"/>
<pk mz="500.083362" i="2049593.6" sn="13.07" a="2233.05" fwhm="0.001416" res="353101.7" algo="FTMS"/>
<pk mz="500.094355" i="1542715.9" z="-1" sn="9.27" a="2182.73" fwhm="0.001572" res="318172.5" algo="FTMS" component_name="O" deconvoluted_molecular_mass="497.088675" deconvoluted_isotopic_mass="500.095151"/>
<pk mz="500.104830" i="1798206.0" sn="11.19" a="2057.35" fwhm="0.001462" res="342102.3" algo="FTMS"/>
<pk mz="500.112838" i="1743679.6" sn="10.78" a="2491.85" fwhm="0.001682" res="297406.3" algo="FTMS"/>
<pk mz="500.119850" i="1256769.0" sn="7.13" a="1035.23" fwhm="0.001255" res="398509.8" algo="FTMS"/>
<pk mz="500.141164" i="1555013.4" sn="9.36" a="1634.77" fwhm="0.001476" res="338854.5" algo="FTMS"/>
<pk mz="500.149087" i="1762887.0" sn="10.92" a="2311.17" fwhm="0.001602" res="312232.1" algo="FTMS"/>
<pk mz="500.272376" i="1292127.9" sn="7.39" a="1081.82" fwhm="0.001325" res="377662.4" algo="FTMS"/>
<pk mz="501.031021" i="3155704.8" sn="21.36" a="4213.67" fwhm="0.001520" res="329634.0" algo="FTMS"/>
<pk mz="501.052244" i="3458301.3" sn="23.62" a="4960.01" fwhm="0.001584" res="316403.2" algo="FTMS"/>
<pk mz="501.059397" i="5636350.5" sn="39.94" a="8686.87" fwhm="0.001623" res="308775.9" algo="FTMS"/>
<pk mz="501.067569" i="2980096.3" sn="20.04" a="4284.61" fwhm="0.001647" res="304204.5" algo="FTMS"/>
<pk mz="501.078599" i="2179842.5" sn="14.04" a="2400.78" fwhm="0.001472" res="340412.1" algo="FTMS"/>
<pk mz="501.088659" i="5326084.5" sn="37.62" a="8596.74" fwhm="0.001627" res="307982.6" algo="FTMS"/>
<pk mz="501.103916" i="3041031.5" sn="20.50" a="4709.76" fwhm="0.001750" res="286314.4" algo="FTMS"/>
<pk mz="501.114923" i="2022665.8" sn="12.87" a="2557.93" fwhm="0.001512" res="331521.0" algo="FTMS"/>
<pk mz="501.119344" i="8616203.0" sn="62.27" a="13292.85" fwhm="0.001603" res="312554.9" algo="FTMS"/>
<pk mz="501.125060" i="5571852.0" sn="39.46" a="8884.13" fwhm="0.001676" res="298964.2" algo="FTMS"/>
<pk mz="501.140289" i="2901262.8" sn="19.45" a="4049.13" fwhm="0.001549" res="323521.3" algo="FTMS"/>
<pk mz="501.161356" i="3358483.0" sn="22.88" a="5050.79" fwhm="0.001636" res="306248.8" algo="FTMS"/>
<pk mz="501.176504" i="1671446.1" sn="10.23" a="1790.01" fwhm="0.001416" res="354053.9" algo="FTMS"/>
<pk mz="501.197607" i="2030362.4" sn="12.92" a="2364.70" fwhm="0.001484" res="337745.8" algo="FTMS"/>
<pk mz="501.234054" i="2500385.8" sn="16.45" a="3318.75" fwhm="0.001538" res="325897.6" algo="FTMS"/>
<pk mz="501.270573" i="1736489.0" sn="10.72" a="2081.22" fwhm="0.001461" res="343203.1" algo="FTMS"/>
<pk mz="502.026309" i="1739200.4" sn="10.74" a="1862.34" fwhm="0.001463" res="343256.3" algo="FTMS"/>
<pk mz="502.062785" i="3402183.8" sn="23.20" a="5071.17" fwhm="0.001639" res="306239.7" algo="FTMS"/>
<pk mz="502.073920" i="1290185.9" sn="7.38" a="1202.31" fwhm="0.001367" res="367222.3" algo="FTMS"/>
<pk mz="502.099129" i="2307535.0" sn="15.00" a="2835.94" fwhm="0.001582" res="317390.3" algo="FTMS"/>
<pk mz="502.110375" i="2465745.3" sn="16.18" a="3490.30" fwhm="0.001659" res="302726.5" algo="FTMS"/>
<pk mz="502.127950" i="1247188.6" sn="7.05" a="1467.34" fwhm="0.001753" res="286384.2" algo="FTMS"/>
<pk mz="502.135460" i="1727958.1" sn="10.66" a="2366.89" fwhm="0.001698" res="295762.5" algo="FTMS"/>
<pk mz="502.146961" i="1448152.5" sn="8.56" a="2088.06" fwhm="0.001858" res="270190.9" algo="FTMS"/>
<pk mz="502.229491" i="1501161.0" sn="8.96" a="2002.03" fwhm="0.001653" res="303885.2" algo="FTMS"/>
<pk mz="503.010163" i="1550980.3" sn="9.33" a="1898.35" fwhm="0.001552" res="324041.0" algo="FTMS"/>
<pk mz="503.046685" i="4868747.5" sn="34.19" a="7205.99" fwhm="0.001629" res="308787.9" algo="FTMS"/>
<pk mz="503.057864" i="1940621.8" sn="12.25" a="2516.39" fwhm="0.001502" res="334946.6" algo="FTMS"/>
<pk mz="503.067777" i="2515087.8" sn="16.55" a="3946.36" fwhm="0.001814" res="277337.9" algo="FTMS"/>
<pk mz="503.083087" i="4471442.5" sn="31.21" a="6516.65" fwhm="0.001571" res="320315.4" algo="FTMS"/>
<pk mz="503.094303" i="2798229.0" sn="18.67" a="3800.81" fwhm="0.001504" res="334521.6" algo="FTMS"/>
<pk mz="503.104244" i="3116183.0" sn="21.06" a="4382.65" fwhm="0.001578" res="318746.1" algo="FTMS"/>
<pk mz="503.119410" i="4201114.0" sn="29.19" a="6379.50" fwhm="0.001601" res="314210.0" algo="FTMS"/>
<pk mz="503.130788" i="1785244.1" sn="11.08" a="2538.40" fwhm="0.001769" res="284451.7" algo="FTMS"/>
<pk mz="503.140801" i="2114206.3" sn="13.55" a="3247.18" fwhm="0.001710" res="294229.5" algo="FTMS"/>
<pk mz="503.156010" i="3622561.3" sn="24.85" a="5239.77" fwhm="0.001610" res="312511.2" algo="FTMS"/>
<pk mz="503.192235" i="1918632.4" sn="12.08" a="2436.61" fwhm="0.001625" res="309745.8" algo="FTMS"/>
<pk mz="503.213327" i="1698732.5" sn="10.44" a="2023.93" fwhm="0.001496" res="336414.5" algo="FTMS"/>
<pk mz="503.249848" i="1540787.8" sn="9.25" a="1712.63" fwhm="0.001485" res="338843.4" algo="FTMS"/>
<pk mz="504.041960" i="1765200.3" sn="10.93" a="2645.90" fwhm="0.001743" res="289232.3" algo="FTMS"/>
<pk mz="504.078597" i="2744151.5" sn="18.27" a="3967.88" fwhm="0.001612" res="312788.4" algo="FTMS"/>
<pk mz="504.086120" i="1255128.9" sn="7.11" a="1664.74" fwhm="0.001782" res="282866.8" algo="FTMS"/>
<pk mz="504.089508" i="2002265.5" sn="12.71" a="2681.41" fwhm="0.001588" res="317343.9" algo="FTMS"/>
<pk mz="504.109897" i="33270622.0" sn="246.99" a="55663.52" fwhm="0.001653" res="304969.2" algo="FTMS"/>
<pk mz="504.114902" i="2186078.5" sn="14.09" a="3765.78" fwhm="0.002226" res="226427.5" algo="FTMS"/>
<pk mz="504.146281" i="73788264.0" sn="550.57" a="125570.54" fwhm="0.001642" res="307029.0" algo="FTMS"/>
<pk mz="505.025946" i="2396177.3" sn="15.62" a="3814.68" fwhm="0.001814" res="278415.0" algo="FTMS"/>
<pk mz="505.062416" i="5206040.5" sn="36.61" a="8549.33" fwhm="0.001709" res="295534.2" algo="FTMS"/>
<pk mz="505.073705" i="2219546.5" sn="14.30" a="3358.63" fwhm="0.001646" res="306928.5" algo="FTMS"/>
<pk mz="505.083571" i="1391644.5" sn="8.11" a="1911.16" fwhm="0.001675" res="301571.0" algo="FTMS"/>
<pk mz="505.090649" i="1923101.9" sn="12.08" a="2404.08" fwhm="0.001481" res="341059.3" algo="FTMS"/>
<pk mz="505.098768" i="5518367.5" sn="38.95" a="8529.01" fwhm="0.001614" res="312928.8" algo="FTMS"/>
<pk mz="505.101960" i="1371424.1" sn="7.96" a="1611.39" fwhm="0.001566" res="322496.9" algo="FTMS"/>
<pk mz="505.110131" i="2647585.8" sn="17.50" a="3625.84" fwhm="0.001575" res="320656.4" algo="FTMS"/>
<pk mz="505.113209" i="5468194.5" sn="38.57" a="8592.05" fwhm="0.001651" res="305912.0" algo="FTMS"/>
<pk mz="505.119870" i="1466147.6" sn="8.67" a="1671.75" fwhm="0.001605" res="314723.0" algo="FTMS"/>
<pk mz="505.135133" i="7744550.5" sn="55.58" a="12637.75" fwhm="0.001693" res="298373.0" algo="FTMS"/>
<pk mz="505.149583" i="11177001.0" sn="81.23" a="18840.31" fwhm="0.001681" res="300453.2" algo="FTMS"/>
<pk mz="505.171593" i="4746285.5" sn="33.18" a="7822.53" fwhm="0.001681" res="300491.9" algo="FTMS"/>
<pk mz="505.208006" i="1765940.9" sn="10.91" a="2105.67" fwhm="0.001556" res="324638.1" algo="FTMS"/>
<pk mz="506.057725" i="2878170.3" sn="19.22" a="4274.36" fwhm="0.001687" res="299970.3" algo="FTMS"/>
<pk mz="506.065793" i="1558747.8" sn="9.36" a="1521.52" fwhm="0.001370" res="369496.4" algo="FTMS"/>
<pk mz="506.094103" i="3096801.3" sn="20.85" a="4452.62" fwhm="0.001609" res="314625.3" algo="FTMS"/>
<pk mz="506.096416" i="2753761.8" sn="18.29" a="3741.62" fwhm="0.001537" res="329380.8" algo="FTMS"/>
<pk mz="506.105346" i="5039331.5" sn="35.37" a="7885.08" fwhm="0.001677" res="301801.1" algo="FTMS"/>
<pk mz="506.125668" i="4234471.5" sn="29.35" a="6378.74" fwhm="0.001642" res="308297.6" algo="FTMS"/>
<pk mz="506.130420" i="2577128.3" sn="16.97" a="3689.19" fwhm="0.001626" res="311320.9" algo="FTMS"/>
<pk mz="506.138413" i="2098409.8" sn="13.39" a="3143.42" fwhm="0.001678" res="301601.9" algo="FTMS"/>
<pk mz="506.141624" i="1415402.5" sn="8.29" a="1291.83" fwhm="0.001277" res="396351.0" algo="FTMS"/>
<pk mz="506.150574" i="2332908.3" sn="15.14" a="3029.03" fwhm="0.001454" res="348049.2" algo="FTMS"/>
<pk mz="507.041643" i="3937688.3" sn="27.13" a="6249.80" fwhm="0.001724" res="294044.1" algo="FTMS"/>
<pk mz="507.078100" i="5406111.5" sn="38.11" a="8009.85" fwhm="0.001604" res="316098.4" algo="FTMS"/>
<pk mz="507.108706" i="52850084.0" sn="392.64" a="91173.68" fwhm="0.001682" res="301414.4" algo="FTMS"/>
<pk mz="507.114401" i="7499174.5" sn="53.75" a="12712.47" fwhm="0.001735" res="292290.9" algo="FTMS"/>
<pk mz="507.125545" i="2468776.5" sn="16.16" a="4158.68" fwhm="0.001859" res="272781.2" algo="FTMS"/>
<pk mz="507.150791" i="6341037.5" sn="45.09" a="9948.10" fwhm="0.001639" res="309365.5" algo="FTMS"/>
<pk mz="507.187080" i="3865012.3" sn="26.59" a="6107.95" fwhm="0.001692" res="299716.5" algo="FTMS"/>
<pk mz="507.223629" i="1705147.4" sn="10.45" a="1807.45" fwhm="0.001528" res="331865.8" algo="FTMS"/>
<pk mz="507.236886" i="1347773.9" sn="7.78" a="1432.89" fwhm="0.001537" res="330121.2" algo="FTMS"/>
<pk mz="508.073353" i="2559070.0" sn="16.83" a="3115.52" fwhm="0.001446" res="351252.9" algo="FTMS"/>
<pk mz="508.081482" i="1900127.6" sn="11.91" a="2295.00" fwhm="0.001527" res="332773.9" algo="FTMS"/>
<pk mz="508.084669" i="1687136.3" sn="10.31" a="2536.38" fwhm="0.001901" res="267220.2" algo="FTMS"/>
<pk mz="508.109785" i="3261541.0" sn="22.08" a="4933.48" fwhm="0.001798" res="282636.4" algo="FTMS"/>
<pk mz="508.112007" i="8965734.0" sn="64.71" a="14602.60" fwhm="0.001624" res="312783.7" algo="FTMS"/>
<pk mz="508.117602" i="2294374.5" sn="14.85" a="3440.97" fwhm="0.001680" res="302529.9" algo="FTMS"/>
<pk mz="508.140917" i="1366379.0" sn="7.92" a="1527.19" fwhm="0.001521" res="334026.0" algo="FTMS"/>
<pk mz="508.146067" i="2123884.0" sn="13.58" a="2773.11" fwhm="0.001745" res="291154.7" algo="FTMS"/>
<pk mz="508.154180" i="1693037.6" sn="10.36" a="2294.37" fwhm="0.001626" res="312554.5" algo="FTMS"/>
<pk mz="509.057309" i="5076761.0" sn="35.64" a="7748.19" fwhm="0.001649" res="308747.9" algo="FTMS"/>
<pk mz="509.087967" i="6701855.0" sn="47.79" a="11799.35" fwhm="0.001786" res="285079.6" algo="FTMS"/>
<pk mz="509.093677" i="6768416.0" sn="48.28" a="10884.90" fwhm="0.001634" res="311550.1" algo="FTMS"/>
<pk mz="509.104937" i="1994018.3" sn="12.61" a="2474.14" fwhm="0.001506" res="338050.8" algo="FTMS"/>
<pk mz="509.112990" i="1477667.8" sn="8.75" a="2147.79" fwhm="0.002150" res="236781.7" algo="FTMS"/>
<pk mz="509.124293" i="2632998.0" sn="17.38" a="3688.53" fwhm="0.001629" res="312461.3" algo="FTMS"/>
<pk mz="509.130040" i="8066855.0" sn="57.99" a="13303.43" fwhm="0.001709" res="297915.1" algo="FTMS"/>
<pk mz="509.141218" i="1725737.1" sn="10.60" a="2291.69" fwhm="0.001734" res="293656.5" algo="FTMS"/>
<pk mz="509.166459" i="6023982.0" sn="42.72" a="10266.67" fwhm="0.001742" res="292337.8" algo="FTMS"/>
<pk mz="509.169792" i="1550126.5" sn="9.29" a="1916.00" fwhm="0.001490" res="341622.2" algo="FTMS"/>
<pk mz="509.202770" i="2659124.8" sn="17.58" a="3581.77" fwhm="0.001572" res="323873.5" algo="FTMS"/>
<pk mz="509.215798" i="1397815.3" sn="8.15" a="1604.99" fwhm="0.001620" res="314261.9" algo="FTMS"/>
<pk mz="509.239512" i="1285691.8" sn="7.31" a="1461.87" fwhm="0.001536" res="331571.7" algo="FTMS"/>
<pk mz="510.060509" i="1506774.4" sn="8.96" a="1962.76" fwhm="0.001589" res="320931.2" algo="FTMS"/>
<pk mz="510.088933" i="2311131.8" sn="14.97" a="2867.34" fwhm="0.001560" res="326952.8" algo="FTMS"/>
<pk mz="510.100246" i="14135262.0" sn="103.33" a="24248.54" fwhm="0.001719" res="296801.6" algo="FTMS"/>
<pk mz="510.125370" i="2861538.5" sn="19.09" a="3911.44" fwhm="0.001746" res="292189.7" algo="FTMS"/>
<pk mz="510.127671" i="6967267.0" sn="49.77" a="11464.18" fwhm="0.001697" res="300553.1" algo="FTMS"/>
<pk mz="510.133461" i="1961956.1" sn="12.37" a="2752.45" fwhm="0.001670" res="305538.0" algo="FTMS"/>
<pk mz="510.136729" i="1876452.8" sn="11.73" a="2351.09" fwhm="0.001586" res="321677.3" algo="FTMS"/>
<pk mz="511.036647" i="2090125.0" sn="13.32" a="2502.53" fwhm="0.001562" res="327107.4" algo="FTMS"/>
<pk mz="511.051801" i="1483919.8" sn="8.79" a="1875.47" fwhm="0.001601" res="319176.3" algo="FTMS"/>
<pk mz="511.072785" i="6449299.5" sn="45.90" a="12173.12" fwhm="0.001892" res="270092.9" algo="FTMS"/>
<pk mz="511.103487" i="415674528.0" z="-1" sn="3103.90" a="689486.19" fwhm="0.001666" res="306708.1" algo="FTMS" component_name="H" deconvoluted_molecular_mass="511.104331" deconvoluted_isotopic_mass="511.104318"/>
<pk mz="511.140057" i="4738208.0" sn="33.11" a="7714.20" fwhm="0.001698" res="300996.6" algo="FTMS"/>
<pk mz="511.145679" i="6253729.5" sn="44.44" a="9625.67" fwhm="0.001643" res="311162.1" algo="FTMS"/>
<pk mz="511.149008" i="2324130.0" sn="15.07" a="3060.74" fwhm="0.001502" res="340227.7" algo="FTMS"/>
<pk mz="511.181929" i="3295400.0" sn="22.33" a="4429.14" fwhm="0.001442" res="354391.0" algo="FTMS"/>
<pk mz="511.218473" i="1628078.8" sn="9.87" a="2666.04" fwhm="0.001980" res="258137.6" algo="FTMS"/>
<pk mz="511.255009" i="1537717.6" sn="9.19" a="2034.17" fwhm="0.001649" res="309954.3" algo="FTMS"/>
<pk mz="512.047168" i="1411656.3" sn="8.25" a="1515.92" fwhm="0.001397" res="366445.6" algo="FTMS"/>
<pk mz="512.068257" i="1254732.3" sn="7.08" a="1336.42" fwhm="0.001647" res="310980.5" algo="FTMS"/>
<pk mz="512.076354" i="1450317.6" sn="8.54" a="1711.48" fwhm="0.001516" res="337770.8" algo="FTMS"/>
<pk mz="512.106922" i="42160468.0" z="-1" sn="312.75" a="73496.88" fwhm="0.001700" res="301176.1" algo="FTMS" component_name="H" deconvoluted_molecular_mass="511.104331" deconvoluted_isotopic_mass="512.107757"/>
<pk mz="512.112673" i="1810260.4" sn="11.23" a="1974.65" fwhm="0.001404" res="364868.9" algo="FTMS"/>
<pk mz="512.140973" i="2527577.5" sn="16.59" a="3523.66" fwhm="0.001604" res="319318.2" algo="FTMS"/>
<pk mz="512.179894" i="2599264.8" sn="17.13" a="4021.94" fwhm="0.001715" res="298611.0" algo="FTMS"/>
<pk mz="512.185282" i="1633633.8" sn="9.91" a="1955.09" fwhm="0.001620" res="316206.0" algo="FTMS"/>
<pk mz="512.994305" i="1372278.4" sn="7.96" a="2179.83" fwhm="0.002143" res="239400.4" algo="FTMS"/>
<pk mz="513.031037" i="2145277.0" sn="13.73" a="2663.24" fwhm="0.001486" res="345254.0" algo="FTMS"/>
<pk mz="513.052122" i="3354113.0" sn="22.76" a="5620.31" fwhm="0.001858" res="276144.9" algo="FTMS"/>
<pk mz="513.067450" i="1978371.8" sn="12.48" a="2783.10" fwhm="0.001662" res="308750.8" algo="FTMS"/>
<pk mz="513.078464" i="1842693.8" sn="11.47" a="2719.80" fwhm="0.001842" res="278607.9" algo="FTMS"/>
<pk mz="513.088556" i="6579719.5" sn="46.87" a="11542.71" fwhm="0.001782" res="287952.3" algo="FTMS"/>
<pk mz="513.107947" i="10723851.0" sn="77.84" a="19124.64" fwhm="0.001757" res="291987.2" algo="FTMS"/>
<pk mz="513.110336" i="9873932.0" z="-1" sn="71.49" a="16227.03" fwhm="0.001735" res="295741.6" algo="FTMS" component_name="H" deconvoluted_molecular_mass="511.104331" deconvoluted_isotopic_mass="513.111174"/>
<pk mz="513.119259" i="1843981.3" sn="11.48" a="3315.98" fwhm="0.002209" res="232303.1" algo="FTMS"/>
<pk mz="513.124929" i="6219278.0" sn="44.18" a="9820.54" fwhm="0.001680" res="305496.5" algo="FTMS"/>
<pk mz="513.140164" i="1246993.0" sn="7.02" a="1273.40" fwhm="0.001565" res="327931.8" algo="FTMS"/>
<pk mz="513.149243" i="2454034.8" sn="16.04" a="3387.23" fwhm="0.001607" res="319238.5" algo="FTMS"/>
<pk mz="513.155698" i="1261843.9" sn="7.13" a="1550.25" fwhm="0.001711" res="299979.2" algo="FTMS"/>
<pk mz="513.161390" i="5009941.0" sn="35.14" a="8339.60" fwhm="0.001759" res="291750.8" algo="FTMS"/>
<pk mz="513.197799" i="1925659.5" sn="12.09" a="2358.54" fwhm="0.001562" res="328546.0" algo="FTMS"/>
<pk mz="513.234238" i="1947682.3" sn="12.25" a="2323.48" fwhm="0.001500" res="342061.0" algo="FTMS"/>
<pk mz="513.270627" i="1504808.9" sn="8.95" a="1691.21" fwhm="0.001531" res="335180.9" algo="FTMS"/>
<pk mz="514.026094" i="1285298.3" sn="7.30" a="1543.70" fwhm="0.001680" res="306041.8" algo="FTMS"/>
<pk mz="514.084001" i="1792188.8" sn="11.09" a="2359.35" fwhm="0.001577" res="325912.2" algo="FTMS"/>
<pk mz="514.092002" i="1899710.1" sn="11.90" a="2453.08" fwhm="0.001587" res="323867.7" algo="FTMS"/>
<pk mz="514.099126" i="1326783.5" sn="7.61" a="1544.05" fwhm="0.001748" res="294102.1" algo="FTMS"/>
<pk mz="514.109983" i="1258689.4" sn="7.10" a="1606.93" fwhm="0.001911" res="269038.6" algo="FTMS"/>
<pk mz="514.113825" i="1657282.1" z="-1" sn="10.08" a="2004.78" fwhm="0.001539" res="334021.0" algo="FTMS" component_name="H" deconvoluted_molecular_mass="511.104331" deconvoluted_isotopic_mass="514.114666"/>
<pk mz="514.120298" i="1662915.4" sn="10.13" a="1970.30" fwhm="0.001527" res="336750.5" algo="FTMS"/>
<pk mz="514.128453" i="1769156.8" sn="10.92" a="2839.63" fwhm="0.001974" res="260470.0" algo="FTMS"/>
<pk mz="514.131390" i="1656773.4" sn="10.08" a="2074.04" fwhm="0.001602" res="320979.3" algo="FTMS"/>
<pk mz="514.164950" i="1510859.4" sn="8.99" a="1869.18" fwhm="0.001538" res="334278.9" algo="FTMS"/>
<pk mz="515.046680" i="3081066.3" sn="20.72" a="4412.42" fwhm="0.001666" res="309109.2" algo="FTMS"/>
<pk mz="515.058108" i="1483628.4" sn="8.78" a="1803.11" fwhm="0.001466" res="351392.7" algo="FTMS"/>
<pk mz="515.067944" i="3832686.0" sn="26.34" a="6216.91" fwhm="0.001641" res="313952.4" algo="FTMS"/>
<pk mz="515.075137" i="3586927.5" sn="24.50" a="6232.49" fwhm="0.001866" res="276038.2" algo="FTMS"/>
<pk mz="515.083190" i="2862448.8" sn="19.09" a="4583.14" fwhm="0.001723" res="298871.3" algo="FTMS"/>
<pk mz="515.094174" i="2116466.8" sn="13.51" a="2948.27" fwhm="0.001647" res="312671.9" algo="FTMS"/>
<pk mz="515.098826" i="1617523.6" sn="9.79" a="1932.52" fwhm="0.001548" res="332735.3" algo="FTMS"/>
<pk mz="515.104251" i="5785460.5" sn="40.93" a="9921.34" fwhm="0.001749" res="294524.2" algo="FTMS"/>
<pk mz="515.119608" i="2443639.5" sn="15.96" a="3764.18" fwhm="0.001671" res="308191.3" algo="FTMS"/>
<pk mz="515.130633" i="2142329.3" sn="13.71" a="3691.75" fwhm="0.001992" res="258607.1" algo="FTMS"/>
<pk mz="515.134939" i="12626810.0" sn="92.05" a="24191.81" fwhm="0.001782" res="289055.3" algo="FTMS"/>
<pk mz="515.140663" i="3821435.3" sn="26.25" a="5794.82" fwhm="0.001636" res="314835.6" algo="FTMS"/>
<pk mz="515.155887" i="2488190.0" sn="16.29" a="3631.72" fwhm="0.001727" res="298325.8" algo="FTMS"/>
<pk mz="515.176866" i="2066305.6" sn="13.14" a="3051.72" fwhm="0.001729" res="297987.1" algo="FTMS"/>
<pk mz="515.213339" i="1926280.3" sn="12.09" a="2918.19" fwhm="0.001740" res="296079.0" algo="FTMS"/>
<pk mz="515.249953" i="2185102.8" sn="14.03" a="3316.67" fwhm="0.001726" res="298509.2" algo="FTMS"/>
<pk mz="515.286166" i="2006933.3" sn="12.69" a="2654.39" fwhm="0.001613" res="319504.2" algo="FTMS"/>
<pk mz="516.078327" i="2983458.5" sn="19.99" a="4454.08" fwhm="0.001676" res="307968.4" algo="FTMS"/>
<pk mz="516.089426" i="2114596.5" sn="13.50" a="3218.77" fwhm="0.001819" res="283691.9" algo="FTMS"/>
<pk mz="516.107822" i="1773607.8" sn="10.95" a="2614.26" fwhm="0.001751" res="294710.3" algo="FTMS"/>
<pk mz="516.114790" i="1607721.0" sn="9.71" a="1784.00" fwhm="0.001454" res="355017.4" algo="FTMS"/>
<pk mz="516.121414" i="1331114.1" sn="7.64" a="2019.55" fwhm="0.002179" res="236881.2" algo="FTMS"/>
<pk mz="516.126035" i="2217003.0" sn="14.26" a="3176.91" fwhm="0.001672" res="308699.3" algo="FTMS"/>
<pk mz="516.138134" i="1349677.1" sn="7.78" a="1558.09" fwhm="0.001495" res="345260.1" algo="FTMS"/>
<pk mz="516.163170" i="1811505.5" sn="11.23" a="2261.60" fwhm="0.001727" res="298897.8" algo="FTMS"/>
<pk mz="516.231060" i="1521725.6" sn="9.07" a="1671.84" fwhm="0.001680" res="307253.2" algo="FTMS"/>
<pk mz="517.025944" i="2224330.0" sn="14.32" a="3121.41" fwhm="0.001717" res="301112.7" algo="FTMS"/>
<pk mz="517.046922" i="1648845.8" sn="10.02" a="2517.18" fwhm="0.001919" res="269393.5" algo="FTMS"/>
<pk mz="517.062394" i="4074704.5" sn="28.14" a="6297.60" fwhm="0.001698" res="304433.1" algo="FTMS"/>
<pk mz="517.073559" i="2170066.5" sn="13.91" a="2729.47" fwhm="0.001496" res="345749.1" algo="FTMS"/>
<pk mz="517.083485" i="2879700.3" sn="19.21" a="4511.67" fwhm="0.001741" res="297021.2" algo="FTMS"/>
<pk mz="517.098758" i="4072662.8" sn="28.13" a="6169.80" fwhm="0.001646" res="314177.0" algo="FTMS"/>
<pk mz="517.102177" i="1300823.5" sn="7.42" a="1755.79" fwhm="0.002081" res="248485.2" algo="FTMS"/>
<pk mz="517.109965" i="2029784.9" sn="12.86" a="2984.35" fwhm="0.001715" res="301553.3" algo="FTMS"/>
<pk mz="517.119804" i="2685146.5" sn="17.76" a="4617.61" fwhm="0.001883" res="274645.6" algo="FTMS"/>
<pk mz="517.135134" i="3347677.3" sn="22.71" a="5084.29" fwhm="0.001603" res="322677.2" algo="FTMS"/>
<pk mz="517.156280" i="1728481.0" sn="10.61" a="2639.30" fwhm="0.001745" res="296436.8" algo="FTMS"/>
<pk mz="517.171641" i="2491107.8" sn="16.31" a="3498.45" fwhm="0.001649" res="313618.6" algo="FTMS"/>
<pk mz="517.208057" i="1399018.0" sn="8.15" a="1650.75" fwhm="0.001639" res="315522.0" algo="FTMS"/>
<pk mz="517.265354" i="1567988.1" sn="9.41" a="1645.94" fwhm="0.001434" res="360716.6" algo="FTMS"/>
<pk mz="518.057600" i="2208638.5" sn="14.20" a="2851.47" fwhm="0.001609" res="322056.8" algo="FTMS"/>
<pk mz="518.065447" i="1249408.0" sn="7.03" a="1315.30" fwhm="0.001631" res="317636.2" algo="FTMS"/>
<pk mz="518.094007" i="1908613.0" sn="11.96" a="2438.61" fwhm="0.001561" res="331990.5" algo="FTMS"/>
<pk mz="518.102134" i="1781126.4" sn="11.00" a="2737.31" fwhm="0.001912" res="271031.8" algo="FTMS"/>
<pk mz="518.105184" i="2408839.0" sn="15.69" a="3048.52" fwhm="0.001514" res="342130.5" algo="FTMS"/>
<pk mz="518.114494" i="1341320.5" sn="7.72" a="1044.45" fwhm="0.001152" res="449727.4" algo="FTMS"/>
<pk mz="518.125538" i="31184266.0" sn="230.72" a="56558.38" fwhm="0.001770" res="292662.7" algo="FTMS"/>
<pk mz="518.130366" i="2091147.3" sn="13.32" a="3046.83" fwhm="0.001781" res="290970.5" algo="FTMS"/>
<pk mz="518.138528" i="1409420.8" sn="8.23" a="1620.07" fwhm="0.001600" res="323840.6" algo="FTMS"/>
<pk mz="518.141552" i="1641357.3" sn="9.96" a="1854.22" fwhm="0.001447" res="358127.7" algo="FTMS"/>
<pk mz="518.161990" i="2498960.8" sn="16.37" a="3739.42" fwhm="0.001721" res="301109.1" algo="FTMS"/>
<pk mz="519.041579" i="3458089.0" sn="23.53" a="5254.66" fwhm="0.001688" res="307443.8" algo="FTMS"/>
<pk mz="519.053239" i="2156075.0" sn="13.80" a="3332.96" fwhm="0.001746" res="297196.3" algo="FTMS"/>
<pk mz="519.069936" i="11050542.0" sn="80.27" a="19989.26" fwhm="0.001787" res="290418.3" algo="FTMS"/>
<pk mz="519.078008" i="4604463.5" sn="32.10" a="7767.02" fwhm="0.001781" res="291408.2" algo="FTMS"/>
<pk mz="519.089365" i="2368049.3" sn="15.39" a="3621.85" fwhm="0.001731" res="299872.8" algo="FTMS"/>
<pk mz="519.098968" i="1469875.0" sn="8.68" a="2128.88" fwhm="0.002426" res="214015.1" algo="FTMS"/>
<pk mz="519.108279" i="1259188.6" sn="7.10" a="1926.85" fwhm="0.002166" res="239667.0" algo="FTMS"/>
<pk mz="519.114349" i="5500469.5" sn="38.80" a="9223.19" fwhm="0.001773" res="292706.9" algo="FTMS"/>
<pk mz="519.117575" i="1368886.1" sn="7.92" a="1300.74" fwhm="0.001384" res="374980.5" algo="FTMS"/>
<pk mz="519.125497" i="2159159.5" sn="13.83" a="3235.43" fwhm="0.001771" res="293114.8" algo="FTMS"/>
<pk mz="519.128849" i="4426296.0" sn="30.77" a="6390.84" fwhm="0.001595" res="325466.1" algo="FTMS"/>
<pk mz="519.150795" i="5719612.0" sn="40.43" a="9475.37" fwhm="0.001734" res="299330.1" algo="FTMS"/>
<pk mz="519.187118" i="3210306.3" sn="21.68" a="4678.32" fwhm="0.001655" res="313677.1" algo="FTMS"/>
<pk mz="519.236728" i="1439306.6" sn="8.45" a="1442.55" fwhm="0.001363" res="380939.7" algo="FTMS"/>
<pk mz="520.037196" i="1403347.8" sn="8.22" a="1391.64" fwhm="0.001472" res="353395.6" algo="FTMS"/>
<pk mz="520.073352" i="4085466.0" sn="28.38" a="6605.94" fwhm="0.001728" res="300959.7" algo="FTMS"/>
<pk mz="520.084394" i="1441755.9" sn="8.51" a="1752.22" fwhm="0.001544" res="336761.1" algo="FTMS"/>
<pk mz="520.111981" i="3933920.5" sn="27.24" a="6226.40" fwhm="0.001762" res="295150.0" algo="FTMS"/>
<pk mz="520.117698" i="1413345.5" sn="8.30" a="1562.18" fwhm="0.001475" res="352706.1" algo="FTMS"/>
<pk mz="520.120860" i="4287202.0" sn="29.89" a="7012.89" fwhm="0.001753" res="296709.1" algo="FTMS"/>
<pk mz="520.146043" i="2144486.3" sn="13.79" a="2781.83" fwhm="0.001604" res="324357.7" algo="FTMS"/>
<pk mz="520.153964" i="1609447.8" sn="9.77" a="2253.80" fwhm="0.001836" res="283274.9" algo="FTMS"/>
<pk mz="521.020762" i="1423994.6" sn="8.38" a="2208.99" fwhm="0.002032" res="256384.2" algo="FTMS"/>
<pk mz="521.057260" i="4948865.0" sn="34.86" a="8059.21" fwhm="0.001723" res="302430.9" algo="FTMS"/>
<pk mz="521.068368" i="1842306.8" sn="11.52" a="2484.53" fwhm="0.001710" res="304751.9" algo="FTMS"/>
<pk mz="521.082411" i="1250693.1" sn="7.08" a="1112.98" fwhm="0.001364" res="382072.2" algo="FTMS"/>
<pk mz="521.093712" i="5682055.0" sn="40.37" a="9285.48" fwhm="0.001736" res="300134.1" algo="FTMS"/>
<pk mz="521.104902" i="2426760.8" sn="15.91" a="3283.29" fwhm="0.001669" res="312316.3" algo="FTMS"/>
<pk mz="521.118887" i="4623243.0" sn="32.42" a="7340.80" fwhm="0.001724" res="302300.3" algo="FTMS"/>
<pk mz="521.124391" i="2165132.3" sn="13.95" a="3065.61" fwhm="0.001610" res="323647.0" algo="FTMS"/>
<pk mz="521.130070" i="6701965.0" sn="48.04" a="11882.31" fwhm="0.001830" res="284790.3" algo="FTMS"/>
<pk mz="521.141243" i="1323919.0" sn="7.63" a="1747.92" fwhm="0.001875" res="277886.1" algo="FTMS"/>
<pk mz="521.166444" i="4705171.0" sn="33.03" a="7533.60" fwhm="0.001735" res="300353.8" algo="FTMS"/>
<pk mz="521.202827" i="2333593.3" sn="15.21" a="3269.59" fwhm="0.001655" res="315006.8" algo="FTMS"/>
<pk mz="521.216000" i="1245083.6" sn="7.03" a="1429.35" fwhm="0.001532" res="340194.3" algo="FTMS"/>
<pk mz="521.239273" i="1475999.5" sn="8.77" a="1847.58" fwhm="0.001632" res="319302.8" algo="FTMS"/>
<pk mz="522.052329" i="1584423.9" sn="9.58" a="2476.26" fwhm="0.001892" res="275953.3" algo="FTMS"/>
<pk mz="522.060662" i="1715241.3" sn="10.56" a="2622.44" fwhm="0.001897" res="275254.2" algo="FTMS"/>
<pk mz="522.091283" i="3485230.3" sn="23.86" a="5885.19" fwhm="0.001844" res="283126.4" algo="FTMS"/>
<pk mz="522.100299" i="1644591.9" sn="10.03" a="2334.42" fwhm="0.001903" res="274323.8" algo="FTMS"/>
<pk mz="522.120797" i="2256691.3" sn="14.63" a="3831.57" fwhm="0.002256" res="231466.3" algo="FTMS"/>
<pk mz="522.125363" i="2129204.0" sn="13.67" a="3502.81" fwhm="0.002104" res="248196.1" algo="FTMS"/>
<pk mz="522.127623" i="2212404.5" sn="14.30" a="3010.01" fwhm="0.001643" res="317715.4" algo="FTMS"/>
<pk mz="522.133329" i="1538357.4" sn="9.24" a="1794.32" fwhm="0.001617" res="322878.0" algo="FTMS"/>
<pk mz="522.156863" i="9533497.0" sn="69.31" a="15730.01" fwhm="0.001699" res="307308.3" algo="FTMS"/>
<pk mz="522.161605" i="1855034.0" sn="11.61" a="2117.29" fwhm="0.001422" res="367138.8" algo="FTMS"/>
<pk mz="522.169778" i="1309755.4" sn="7.52" a="1096.68" fwhm="0.001236" res="422596.7" algo="FTMS"/>
<pk mz="522.965509" i="1395903.5" sn="8.16" a="1474.73" fwhm="0.001589" res="329040.9" algo="FTMS"/>
<pk mz="523.036610" i="2707147.3" sn="18.02" a="4011.18" fwhm="0.001696" res="308388.8" algo="FTMS"/>
<pk mz="523.072915" i="5869777.0" sn="41.78" a="9849.02" fwhm="0.001786" res="292946.7" algo="FTMS"/>
<pk mz="523.084229" i="1388499.1" sn="8.11" a="1575.39" fwhm="0.001461" res="358013.6" algo="FTMS"/>
<pk mz="523.103670" i="6419670.5" sn="45.91" a="10292.38" fwhm="0.001749" res="299117.7" algo="FTMS"/>
<pk mz="523.109405" i="6782167.5" sn="48.64" a="12124.02" fwhm="0.001845" res="283550.8" algo="FTMS"/>
<pk mz="523.116129" i="1357016.4" sn="7.87" a="1700.72" fwhm="0.001816" res="287997.9" algo="FTMS"/>
<pk mz="523.120437" i="2048729.1" sn="13.07" a="3054.23" fwhm="0.001852" res="282447.6" algo="FTMS"/>
<pk mz="523.145692" i="6609117.0" sn="47.34" a="11698.38" fwhm="0.001813" res="288602.9" algo="FTMS"/>
<pk mz="523.156958" i="1468639.1" sn="8.71" a="1804.53" fwhm="0.001620" res="322846.8" algo="FTMS"/>
<pk mz="523.160287" i="1851103.6" sn="11.58" a="2179.56" fwhm="0.001535" res="340795.0" algo="FTMS"/>
<pk mz="523.182088" i="3966179.3" sn="27.48" a="6324.10" fwhm="0.001733" res="301874.2" algo="FTMS"/>
<pk mz="523.218557" i="2134249.3" sn="13.71" a="2718.55" fwhm="0.001660" res="315118.5" algo="FTMS"/>
<pk mz="524.068205" i="1695860.6" sn="10.42" a="2493.01" fwhm="0.001852" res="282966.9" algo="FTMS"/>
<pk mz="524.076202" i="1439350.0" sn="8.49" a="1864.17" fwhm="0.001708" res="306904.2" algo="FTMS"/>
<pk mz="524.115952" i="29079932.0" sn="216.18" a="53990.36" fwhm="0.001813" res="289065.3" algo="FTMS"/>
<pk mz="524.143273" i="1556096.9" sn="9.37" a="2006.96" fwhm="0.002141" res="244858.3" algo="FTMS"/>
<pk mz="524.149231" i="1618305.9" sn="9.83" a="1722.22" fwhm="0.001441" res="363790.8" algo="FTMS"/>
<pk mz="524.185551" i="1412743.8" sn="8.29" a="1589.02" fwhm="0.001636" res="320472.3" algo="FTMS"/>
<pk mz="525.031175" i="1819665.0" sn="11.35" a="2127.17" fwhm="0.001626" res="322976.0" algo="FTMS"/>
<pk mz="525.052258" i="3215892.5" sn="21.84" a="5018.79" fwhm="0.001719" res="305376.4" algo="FTMS"/>
<pk mz="525.078503" i="1488920.8" sn="8.86" a="2211.74" fwhm="0.002030" res="258667.6" algo="FTMS"/>
<pk mz="525.085945" i="4609562.0" sn="32.31" a="7165.25" fwhm="0.001662" res="315958.2" algo="FTMS"/>
<pk mz="525.088650" i="5300762.5" sn="37.50" a="9111.15" fwhm="0.001771" res="296429.0" algo="FTMS"/>
<pk mz="525.119075" i="875608576.0" z="-1" sn="6577.07" a="1535790.88" fwhm="0.001763" res="297855.5" algo="FTMS" component_name="E" deconvoluted_molecular_mass="525.119971" deconvoluted_isotopic_mass="525.119953"/>
<pk mz="525.124883" i="6439456.0" sn="46.06" a="12263.23" fwhm="0.002054" res="255657.3" algo="FTMS"/>
<pk mz="525.161394" i="6219302.0" sn="44.40" a="11064.95" fwhm="0.001890" res="277878.3" algo="FTMS"/>
<pk mz="525.197672" i="1978412.0" sn="12.54" a="2460.04" fwhm="0.001553" res="338278.8" algo="FTMS"/>
<pk mz="525.234135" i="1531697.8" sn="9.18" a="1685.25" fwhm="0.001503" res="349433.6" algo="FTMS"/>
<pk mz="525.270624" i="1472823.8" sn="8.74" a="1967.21" fwhm="0.001682" res="312263.7" algo="FTMS"/>
<pk mz="526.092084" i="1261243.4" sn="7.15" a="1220.12" fwhm="0.001543" res="341007.5" algo="FTMS"/>
<pk mz="526.122650" i="92732096.0" z="-1" sn="694.47" a="166996.38" fwhm="0.001769" res="297461.8" algo="FTMS" component_name="E" deconvoluted_molecular_mass="525.119971" deconvoluted_isotopic_mass="526.123531"/>
<pk mz="526.124734" i="4901568.5" sn="34.50" a="5826.88" fwhm="0.001137" res="462615.7" algo="FTMS"/>
<pk mz="527.031368" i="1463376.5" sn="8.67" a="1897.09" fwhm="0.001703" res="309421.5" algo="FTMS"/>
<pk mz="527.046692" i="1828179.0" sn="11.41" a="2741.56" fwhm="0.001818" res="289956.6" algo="FTMS"/>
<pk mz="527.067939" i="3685206.3" sn="25.36" a="5540.77" fwhm="0.001693" res="311298.3" algo="FTMS"/>
<pk mz="527.083036" i="1386840.8" sn="8.09" a="1453.13" fwhm="0.001567" res="336310.1" algo="FTMS"/>
<pk mz="527.098587" i="2093403.1" sn="13.40" a="3636.23" fwhm="0.001886" res="279428.1" algo="FTMS"/>
<pk mz="527.104227" i="5018460.0" sn="35.38" a="7920.80" fwhm="0.001666" res="316394.2" algo="FTMS"/>
<pk mz="527.123530" i="18369376.0" sn="135.70" a="35844.12" fwhm="0.001877" res="280808.6" algo="FTMS"/>
<pk mz="527.125782" i="6102879.5" z="-1" sn="43.53" a="7981.91" fwhm="0.001641" res="321191.8" algo="FTMS" component_name="E" deconvoluted_molecular_mass="525.119971" deconvoluted_isotopic_mass="527.126667"/>
<pk mz="527.134692" i="1327456.9" sn="7.64" a="1634.28" fwhm="0.002003" res="263201.9" algo="FTMS"/>
<pk mz="527.140582" i="5229410.0" sn="36.96" a="9454.20" fwhm="0.001904" res="276823.9" algo="FTMS"/>
<pk mz="527.164899" i="4235109.5" sn="29.49" a="7727.50" fwhm="0.001869" res="282129.4" algo="FTMS"/>
<pk mz="527.177057" i="2766183.5" sn="18.46" a="4111.24" fwhm="0.001717" res="307051.5" algo="FTMS"/>
<pk mz="527.213295" i="2033517.3" sn="12.95" a="2914.24" fwhm="0.001619" res="325709.0" algo="FTMS"/>
<pk mz="527.249818" i="1629299.0" sn="9.91" a="1921.09" fwhm="0.001573" res="335215.2" algo="FTMS"/>
<pk mz="528.071360" i="1423347.8" sn="8.36" a="2082.04" fwhm="0.002043" res="258468.2" algo="FTMS"/>
<pk mz="528.110953" i="2007546.0" sn="12.75" a="2774.98" fwhm="0.001765" res="299149.6" algo="FTMS"/>
<pk mz="528.127001" i="1932284.5" z="-1" sn="12.19" a="2902.90" fwhm="0.001780" res="296661.0" algo="FTMS" component_name="E" deconvoluted_molecular_mass="525.119971" deconvoluted_isotopic_mass="528.127889"/>
<pk mz="528.138144" i="2310654.3" sn="15.03" a="3816.45" fwhm="0.001940" res="272303.0" algo="FTMS"/>
<pk mz="528.144197" i="1723391.1" sn="10.62" a="2393.29" fwhm="0.001756" res="300755.6" algo="FTMS"/>
<pk mz="528.190070" i="1888774.3" sn="11.86" a="2731.45" fwhm="0.001733" res="304703.4" algo="FTMS"/>
<pk mz="529.026219" i="2055816.0" sn="13.12" a="2951.11" fwhm="0.001746" res="302908.3" algo="FTMS"/>
<pk mz="529.046898" i="1406603.1" sn="8.24" a="2124.43" fwhm="0.001911" res="276849.6" algo="FTMS"/>
<pk mz="529.062442" i="1801613.5" sn="11.20" a="2424.81" fwhm="0.001695" res="312081.4" algo="FTMS"/>
<pk mz="529.073691" i="1330575.3" sn="7.67" a="1231.64" fwhm="0.001399" res="378133.2" algo="FTMS"/>
<pk mz="529.083469" i="3567248.8" sn="24.47" a="6569.79" fwhm="0.001934" res="273509.5" algo="FTMS"/>
<pk mz="529.098880" i="2330771.3" sn="15.18" a="3169.16" fwhm="0.001699" res="311478.0" algo="FTMS"/>
<pk mz="529.114152" i="32439446.0" sn="241.42" a="61413.88" fwhm="0.001838" res="287809.8" algo="FTMS"/>
<pk mz="529.119720" i="4074646.5" sn="28.28" a="6561.04" fwhm="0.001737" res="304627.6" algo="FTMS"/>
<pk mz="529.135116" i="1744536.8" sn="10.78" a="2645.04" fwhm="0.001672" res="316490.5" algo="FTMS"/>
<pk mz="529.152730" i="7044251.5" sn="50.60" a="13759.93" fwhm="0.002041" res="259229.5" algo="FTMS"/>
<pk mz="529.156181" i="2393756.0" sn="15.65" a="3643.41" fwhm="0.001725" res="306731.3" algo="FTMS"/>
<pk mz="529.161865" i="1420188.9" sn="8.34" a="1577.09" fwhm="0.001564" res="338358.4" algo="FTMS"/>
<pk mz="529.192628" i="1773729.6" sn="11.00" a="2766.72" fwhm="0.001819" res="290897.1" algo="FTMS"/>
<pk mz="529.265328" i="2106028.8" sn="13.49" a="3577.60" fwhm="0.001893" res="279598.5" algo="FTMS"/>
<pk mz="529.301855" i="1591474.4" sn="9.63" a="1847.54" fwhm="0.001593" res="332194.0" algo="FTMS"/>
<pk mz="530.057607" i="2026790.1" sn="12.90" a="3125.19" fwhm="0.001770" res="299497.6" algo="FTMS"/>
<pk mz="530.105191" i="2034989.4" sn="12.96" a="3221.52" fwhm="0.001872" res="283186.2" algo="FTMS"/>
<pk mz="530.117563" i="4551983.5" sn="31.87" a="7930.50" fwhm="0.001823" res="290799.9" algo="FTMS"/>
<pk mz="530.136917" i="3252530.3" sn="22.11" a="5779.02" fwhm="0.001943" res="272839.4" algo="FTMS"/>
<pk mz="530.154029" i="1360180.8" sn="7.89" a="1922.62" fwhm="0.002148" res="246803.4" algo="FTMS"/>
<pk mz="530.159248" i="1315637.6" sn="7.55" a="1521.18" fwhm="0.001646" res="322110.2" algo="FTMS"/>
<pk mz="530.190492" i="3747130.3" sn="25.82" a="6208.07" fwhm="0.001831" res="289508.6" algo="FTMS"/>
<pk mz="531.041662" i="2938811.3" sn="19.75" a="4589.80" fwhm="0.001760" res="301702.6" algo="FTMS"/>
<pk mz="531.053110" i="1410236.9" sn="8.26" a="2017.35" fwhm="0.001839" res="288797.7" algo="FTMS"/>
<pk mz="531.062766" i="1462206.4" sn="8.65" a="1816.02" fwhm="0.001616" res="328629.1" algo="FTMS"/>
<pk mz="531.078099" i="2878912.8" sn="19.30" a="4015.92" fwhm="0.001669" res="318270.1" algo="FTMS"/>
<pk mz="531.089170" i="2524098.5" sn="16.63" a="3821.63" fwhm="0.001805" res="294275.1" algo="FTMS"/>
<pk mz="531.099154" i="2337731.8" sn="15.23" a="3463.70" fwhm="0.001690" res="314195.3" algo="FTMS"/>
<pk mz="531.114491" i="3569094.3" sn="24.48" a="5619.50" fwhm="0.001731" res="306770.4" algo="FTMS"/>
<pk mz="531.117247" i="1496262.6" sn="8.91" a="1834.65" fwhm="0.001985" res="267524.9" algo="FTMS"/>
<pk mz="531.125645" i="1276871.9" sn="7.26" a="1200.08" fwhm="0.001301" res="408232.0" algo="FTMS"/>
<pk mz="531.135517" i="2073545.4" sn="13.25" a="3450.94" fwhm="0.001951" res="272281.4" algo="FTMS"/>
<pk mz="531.150661" i="2991563.8" sn="20.14" a="5021.32" fwhm="0.001816" res="292544.7" algo="FTMS"/>
<pk mz="531.171706" i="1384654.8" sn="8.07" a="1448.35" fwhm="0.001430" res="371550.3" algo="FTMS"/>
<pk mz="531.187310" i="1666769.1" sn="10.19" a="2156.59" fwhm="0.001763" res="301368.1" algo="FTMS"/>
<pk mz="532.036906" i="1399632.3" sn="8.18" a="1397.48" fwhm="0.001439" res="369799.3" algo="FTMS"/>
<pk mz="532.075609" i="4539990.0" sn="31.78" a="7704.40" fwhm="0.001805" res="294714.4" algo="FTMS"/>
<pk mz="532.084302" i="1800023.3" sn="11.19" a="3226.60" fwhm="0.002216" res="240056.2" algo="FTMS"/>
<pk mz="532.109752" i="1348443.1" sn="7.80" a="1798.19" fwhm="0.001730" res="307639.4" algo="FTMS"/>
<pk mz="532.120999" i="1628508.8" sn="9.90" a="2228.28" fwhm="0.001691" res="314696.2" algo="FTMS"/>
<pk mz="533.057355" i="3442407.0" sn="23.53" a="5743.89" fwhm="0.001865" res="285861.1" algo="FTMS"/>
<pk mz="533.085655" i="16817900.0" sn="124.03" a="31886.25" fwhm="0.001846" res="288834.2" algo="FTMS"/>
<pk mz="533.093798" i="4263660.5" sn="29.70" a="7382.21" fwhm="0.001888" res="282293.0" algo="FTMS"/>
<pk mz="533.104944" i="2099950.0" sn="13.44" a="3578.51" fwhm="0.002180" res="244545.4" algo="FTMS"/>
<pk mz="533.130110" i="4449010.0" sn="31.09" a="7184.86" fwhm="0.001756" res="303541.3" algo="FTMS"/>
<pk mz="533.141473" i="1824243.5" sn="11.37" a="2704.12" fwhm="0.001795" res="297052.5" algo="FTMS"/>
<pk mz="533.166463" i="3735287.3" sn="25.73" a="6070.92" fwhm="0.001751" res="304421.4" algo="FTMS"/>
<pk mz="533.202796" i="2007548.5" sn="12.75" a="3117.41" fwhm="0.001974" res="270155.3" algo="FTMS"/>
<pk mz="534.088885" i="4484989.5" sn="31.36" a="7288.25" fwhm="0.001750" res="305219.3" algo="FTMS"/>
<pk mz="534.100197" i="1696639.4" sn="10.41" a="2078.82" fwhm="0.001539" res="347040.9" algo="FTMS"/>
<pk mz="534.125408" i="2132355.0" sn="13.68" a="3094.12" fwhm="0.001710" res="312284.3" algo="FTMS"/>
<pk mz="534.133190" i="1329284.1" sn="7.65" a="1854.45" fwhm="0.001874" res="285083.2" algo="FTMS"/>
<pk mz="534.136646" i="3747716.5" sn="25.82" a="6340.60" fwhm="0.001861" res="286953.9" algo="FTMS"/>
<pk mz="534.161617" i="1364360.3" sn="7.91" a="1755.55" fwhm="0.001766" res="302501.6" algo="FTMS"/>
<pk mz="534.173806" i="1582474.0" sn="9.55" a="1732.68" fwhm="0.001404" res="380562.0" algo="FTMS"/>
<pk mz="534.181859" i="1794955.1" sn="11.15" a="2253.80" fwhm="0.001677" res="318578.3" algo="FTMS"/>
<pk mz="535.036448" i="2562566.3" sn="16.92" a="3952.03" fwhm="0.001739" res="307734.5" algo="FTMS"/>
<pk mz="535.061661" i="2674186.0" sn="17.75" a="4244.54" fwhm="0.001826" res="293076.3" algo="FTMS"/>
<pk mz="535.072870" i="4490251.5" sn="31.40" a="7193.92" fwhm="0.001736" res="308144.7" algo="FTMS"/>
<pk mz="535.084068" i="2029581.1" sn="12.91" a="2739.63" fwhm="0.001650" res="324239.5" algo="FTMS"/>
<pk mz="535.088846" i="1320333.9" sn="7.58" a="2610.45" fwhm="0.002750" res="194543.2" algo="FTMS"/>
<pk mz="535.109327" i="4747281.0" sn="33.33" a="8591.90" fwhm="0.001872" res="285859.1" algo="FTMS"/>
<pk mz="535.120538" i="2534930.3" sn="16.71" a="4222.75" fwhm="0.001851" res="289036.3" algo="FTMS"/>
<pk mz="535.145821" i="4963350.0" sn="34.96" a="7889.60" fwhm="0.001738" res="307830.2" algo="FTMS"/>
<pk mz="535.182163" i="3655707.3" sn="25.13" a="5939.69" fwhm="0.001762" res="303730.7" algo="FTMS"/>
<pk mz="535.218567" i="2004000.4" sn="12.72" a="2571.04" fwhm="0.001660" res="322421.0" algo="FTMS"/>
<pk mz="536.068310" i="1686169.3" sn="10.39" a="2691.52" fwhm="0.001807" res="296673.8" algo="FTMS"/>
<pk mz="536.076363" i="1308058.4" sn="7.53" a="1994.68" fwhm="0.002090" res="256459.9" algo="FTMS"/>
<pk mz="536.107046" i="3580062.8" sn="24.71" a="6125.90" fwhm="0.001920" res="279267.7" algo="FTMS"/>
<pk mz="536.112614" i="1252255.5" sn="7.11" a="1355.16" fwhm="0.001539" res="348250.8" algo="FTMS"/>
<pk mz="536.136163" i="6729891.0" sn="48.51" a="11782.05" fwhm="0.001834" res="292309.7" algo="FTMS"/>
<pk mz="536.140841" i="2287779.5" sn="14.94" a="4117.34" fwhm="0.002028" res="264314.8" algo="FTMS"/>
<pk mz="536.149136" i="1829284.6" sn="11.47" a="2816.43" fwhm="0.001940" res="276295.1" algo="FTMS"/>
<pk mz="536.172507" i="15130792.0" sn="112.01" a="28206.33" fwhm="0.001872" res="286472.4" algo="FTMS"/>
<pk mz="536.177629" i="1325736.6" sn="7.67" a="1662.57" fwhm="0.001751" res="306287.4" algo="FTMS"/>
<pk mz="536.981151" i="1899801.5" sn="12.00" a="2784.35" fwhm="0.001949" res="275450.4" algo="FTMS"/>
<pk mz="537.052347" i="3146531.5" sn="21.43" a="4874.58" fwhm="0.001809" res="296899.6" algo="FTMS"/>
<pk mz="537.088630" i="4492584.5" sn="31.60" a="7756.54" fwhm="0.001841" res="291680.3" algo="FTMS"/>
<pk mz="537.099799" i="2027818.1" sn="12.97" a="3222.59" fwhm="0.001804" res="297771.9" algo="FTMS"/>
<pk mz="537.124978" i="5975341.5" sn="42.81" a="10138.26" fwhm="0.001804" res="297757.2" algo="FTMS"/>
<pk mz="537.136333" i="1695791.3" sn="10.46" a="2456.70" fwhm="0.001857" res="289324.2" algo="FTMS"/>
<pk mz="537.156740" i="1348658.0" sn="7.84" a="1864.26" fwhm="0.001959" res="274240.4" algo="FTMS"/>
<pk mz="537.161263" i="5049650.5" sn="35.81" a="8823.98" fwhm="0.001862" res="288410.1" algo="FTMS"/>
<pk mz="537.175864" i="3387188.8" sn="23.25" a="5822.67" fwhm="0.001916" res="280338.0" algo="FTMS"/>
<pk mz="537.197852" i="2490167.8" sn="16.47" a="3492.07" fwhm="0.001679" res="319905.3" algo="FTMS"/>
<pk mz="538.083866" i="1546418.5" sn="9.33" a="2051.58" fwhm="0.001770" res="304062.8" algo="FTMS"/>
<pk mz="538.122578" i="2788791.8" sn="18.72" a="4914.45" fwhm="0.002232" res="241111.6" algo="FTMS"/>
<pk mz="538.128275" i="1417144.6" sn="8.36" a="1761.03" fwhm="0.001596" res="337187.8" algo="FTMS"/>
<pk mz="538.131503" i="4122041.0" sn="28.80" a="7073.73" fwhm="0.001893" res="284201.2" algo="FTMS"/>
<pk mz="538.151623" i="1266619.8" sn="7.22" a="1883.46" fwhm="0.001796" res="299625.9" algo="FTMS"/>
<pk mz="538.164595" i="1419197.6" sn="8.37" a="2032.91" fwhm="0.001854" res="290196.5" algo="FTMS"/>
<pk mz="539.031440" i="1459508.1" sn="8.67" a="1863.23" fwhm="0.001638" res="329166.7" algo="FTMS"/>
<pk mz="539.067844" i="3465785.0" sn="23.84" a="5242.88" fwhm="0.001722" res="313023.4" algo="FTMS"/>
<pk mz="539.104320" i="4824638.0" sn="34.11" a="8317.89" fwhm="0.001892" res="284901.4" algo="FTMS"/>
<pk mz="539.115674" i="1709119.6" sn="10.56" a="2131.51" fwhm="0.001654" res="325970.0" algo="FTMS"/>
<pk mz="539.134956" i="30859842.0" sn="230.90" a="60653.25" fwhm="0.001920" res="280798.7" algo="FTMS"/>
<pk mz="539.140683" i="5730883.0" sn="40.96" a="10730.95" fwhm="0.001984" res="271718.0" algo="FTMS"/>
<pk mz="539.177132" i="4107848.0" sn="28.69" a="7065.15" fwhm="0.001916" res="281353.6" algo="FTMS"/>
<pk mz="539.213365" i="2096204.9" sn="13.49" a="2724.76" fwhm="0.001729" res="311857.9" algo="FTMS"/>
<pk mz="540.071221" i="1382080.5" sn="8.09" a="1783.61" fwhm="0.001803" res="299604.9" algo="FTMS"/>
<pk mz="540.102000" i="4675268.5" sn="32.98" a="8550.76" fwhm="0.001826" res="295807.9" algo="FTMS"/>
<pk mz="540.107782" i="1329605.4" sn="7.69" a="1470.40" fwhm="0.001506" res="358699.5" algo="FTMS"/>
<pk mz="540.138336" i="7498441.5" sn="54.32" a="13716.81" fwhm="0.001962" res="275296.9" algo="FTMS"/>
<pk mz="540.143916" i="1294026.3" sn="7.42" a="1528.16" fwhm="0.001744" res="309674.7" algo="FTMS"/>
<pk mz="541.047213" i="2569538.5" sn="17.06" a="4153.43" fwhm="0.001805" res="299780.7" algo="FTMS"/>
<pk mz="541.051964" i="1340483.0" sn="7.77" a="1615.67" fwhm="0.001765" res="306492.2" algo="FTMS"/>
<pk mz="541.062532" i="1599556.5" sn="9.73" a="2159.91" fwhm="0.001792" res="301946.3" algo="FTMS"/>
<pk mz="541.073242" i="1281349.9" sn="7.33" a="1993.89" fwhm="0.002314" res="233797.5" algo="FTMS"/>
<pk mz="541.083579" i="4280135.0" sn="29.99" a="7221.15" fwhm="0.001817" res="297776.8" algo="FTMS"/>
<pk mz="541.114219" i="2970955.3" sn="20.10" a="5575.37" fwhm="0.001965" res="275379.8" algo="FTMS"/>
<pk mz="541.119910" i="3533644.0" sn="24.35" a="5921.91" fwhm="0.001769" res="305886.5" algo="FTMS"/>
<pk mz="541.135192" i="1610062.1" sn="9.81" a="2541.60" fwhm="0.001993" res="271558.0" algo="FTMS"/>
<pk mz="541.139682" i="1542990.6" sn="9.30" a="2178.35" fwhm="0.001711" res="316278.7" algo="FTMS"/>
<pk mz="541.156259" i="4330321.0" sn="30.37" a="7226.21" fwhm="0.001806" res="299678.6" algo="FTMS"/>
<pk mz="541.184565" i="1631316.6" sn="9.97" a="2406.72" fwhm="0.001858" res="291276.3" algo="FTMS"/>
<pk mz="541.192685" i="2234197.8" sn="14.53" a="3311.40" fwhm="0.001851" res="292327.7" algo="FTMS"/>
<pk mz="541.265497" i="1313375.3" sn="7.57" a="1539.27" fwhm="0.001758" res="307802.1" algo="FTMS"/>
<pk mz="541.301716" i="1407076.0" sn="8.28" a="1984.00" fwhm="0.001749" res="309477.2" algo="FTMS"/>
<pk mz="542.057350" i="1363399.0" sn="7.95" a="1764.28" fwhm="0.001709" res="317106.4" algo="FTMS"/>
<pk mz="542.078910" i="1396937.9" sn="8.20" a="1596.76" fwhm="0.001580" res="342988.3" algo="FTMS"/>
<pk mz="542.094280" i="1559499.9" sn="9.43" a="1965.82" fwhm="0.001659" res="326837.5" algo="FTMS"/>
<pk mz="542.126542" i="3492816.0" sn="24.04" a="5588.91" fwhm="0.001804" res="300581.4" algo="FTMS"/>
<pk mz="542.153948" i="3737555.8" sn="25.89" a="6602.79" fwhm="0.001949" res="278228.4" algo="FTMS"/>
<pk mz="542.190380" i="1557464.4" sn="9.41" a="1801.31" fwhm="0.001528" res="354932.8" algo="FTMS"/>
<pk mz="542.205723" i="4103130.3" sn="28.65" a="7323.72" fwhm="0.001928" res="281291.1" algo="FTMS"/>
<pk mz="543.041812" i="2629702.5" sn="17.52" a="4348.79" fwhm="0.001902" res="285473.4" algo="FTMS"/>
<pk mz="543.062825" i="2015817.1" sn="12.88" a="3213.05" fwhm="0.001914" res="283703.7" algo="FTMS"/>
<pk mz="543.078011" i="2005579.1" sn="12.80" a="2504.12" fwhm="0.001627" res="333889.7" algo="FTMS"/>
<pk mz="543.089255" i="1394252.6" sn="8.18" a="1747.25" fwhm="0.001776" res="305828.2" algo="FTMS"/>
<pk mz="543.099217" i="3280973.8" sn="22.44" a="4774.35" fwhm="0.001681" res="323102.1" algo="FTMS"/>
<pk mz="543.129821" i="75023440.0" sn="564.72" a="147549.94" fwhm="0.001897" res="286318.1" algo="FTMS"/>
<pk mz="543.135390" i="3981394.5" sn="27.73" a="6597.51" fwhm="0.001824" res="297790.9" algo="FTMS"/>
<pk mz="543.208771" i="1292891.9" sn="7.41" a="1666.15" fwhm="0.001774" res="306174.4" algo="FTMS"/>
<pk mz="543.244793" i="1365088.5" sn="7.96" a="1412.72" fwhm="0.001482" res="366591.5" algo="FTMS"/>
<pk mz="543.281288" i="1810277.3" sn="11.32" a="3011.57" fwhm="0.001990" res="273010.6" algo="FTMS"/>
<pk mz="544.036919" i="1414341.5" sn="8.33" a="1873.38" fwhm="0.001746" res="311638.3" algo="FTMS"/>
<pk mz="544.073190" i="1736906.1" sn="10.77" a="2541.72" fwhm="0.001768" res="307786.5" algo="FTMS"/>
<pk mz="544.084492" i="1521355.5" sn="9.14" a="1970.30" fwhm="0.001689" res="322188.0" algo="FTMS"/>
<pk mz="544.109778" i="1284302.8" sn="7.35" a="1538.75" fwhm="0.001889" res="288017.5" algo="FTMS"/>
<pk mz="544.121107" i="1880784.1" sn="11.85" a="2691.08" fwhm="0.001778" res="306012.7" algo="FTMS"/>
<pk mz="544.133224" i="10282194.0" sn="75.36" a="20220.48" fwhm="0.001950" res="279027.9" algo="FTMS"/>
<pk mz="544.206114" i="7095515.0" sn="51.27" a="13313.42" fwhm="0.001869" res="291251.3" algo="FTMS"/>
<pk mz="545.021036" i="1444161.3" sn="8.55" a="1874.47" fwhm="0.001763" res="309139.3" algo="FTMS"/>
<pk mz="545.057349" i="2262853.8" sn="14.74" a="3960.13" fwhm="0.002065" res="264002.6" algo="FTMS"/>
<pk mz="545.068503" i="1272903.1" sn="7.26" a="2121.35" fwhm="0.002389" res="228119.1" algo="FTMS"/>
<pk mz="545.078389" i="2047816.4" sn="13.12" a="3181.10" fwhm="0.001851" res="294484.0" algo="FTMS"/>
<pk mz="545.093555" i="2732874.3" sn="18.29" a="4646.87" fwhm="0.001981" res="275118.3" algo="FTMS"/>
<pk mz="545.114683" i="1808716.9" sn="11.31" a="2056.11" fwhm="0.001550" res="351625.0" algo="FTMS"/>
<pk mz="545.130122" i="2796366.8" sn="18.77" a="4546.67" fwhm="0.001858" res="293324.1" algo="FTMS"/>
<pk mz="545.133210" i="4012367.3" sn="27.97" a="6918.23" fwhm="0.002080" res="262045.0" algo="FTMS"/>
<pk mz="545.147703" i="2437969.0" sn="16.06" a="4039.16" fwhm="0.001876" res="290627.5" algo="FTMS"/>
<pk mz="545.151168" i="1911121.5" sn="12.08" a="2523.62" fwhm="0.001640" res="332510.5" algo="FTMS"/>
<pk mz="545.166316" i="2241363.3" sn="14.58" a="3855.21" fwhm="0.002031" res="268460.6" algo="FTMS"/>
<pk mz="545.202805" i="1830743.9" sn="11.47" a="2597.80" fwhm="0.001913" res="285037.6" algo="FTMS"/>
<pk mz="545.209360" i="1500504.8" sn="8.98" a="1560.58" fwhm="0.001622" res="336111.1" algo="FTMS"/>
<pk mz="545.260304" i="1283167.0" sn="7.34" a="1750.04" fwhm="0.002322" res="234825.2" algo="FTMS"/>
<pk mz="546.004373" i="1267131.1" sn="7.21" a="1593.25" fwhm="0.002125" res="256962.5" algo="FTMS"/>
<pk mz="546.052624" i="1358017.0" sn="7.90" a="1589.47" fwhm="0.001677" res="325662.8" algo="FTMS"/>
<pk mz="546.089015" i="1726405.5" sn="10.69" a="2677.41" fwhm="0.001932" res="282623.7" algo="FTMS"/>
<pk mz="546.099750" i="1242310.9" sn="7.03" a="2070.35" fwhm="0.002347" res="232713.1" algo="FTMS"/>
<pk mz="546.125137" i="1827274.0" sn="11.45" a="2766.21" fwhm="0.001896" res="288009.8" algo="FTMS"/>
<pk mz="546.136408" i="1492939.4" sn="8.92" a="1893.66" fwhm="0.001643" res="332394.0" algo="FTMS"/>
<pk mz="546.200653" i="1636307.3" sn="10.00" a="2154.49" fwhm="0.001645" res="332022.9" algo="FTMS"/>
<pk mz="547.036661" i="2110521.0" sn="13.59" a="3263.37" fwhm="0.001846" res="296392.4" algo="FTMS"/>
<pk mz="547.072919" i="3612221.5" sn="24.94" a="5900.90" fwhm="0.001819" res="300789.9" algo="FTMS"/>
<pk mz="547.084381" i="1535294.9" sn="9.24" a="2126.10" fwhm="0.002250" res="243159.4" algo="FTMS"/>
<pk mz="547.101240" i="7757377.0" sn="56.27" a="15165.66" fwhm="0.001994" res="274412.8" algo="FTMS"/>
<pk mz="547.109291" i="3947074.0" sn="27.47" a="6902.60" fwhm="0.001928" res="283829.6" algo="FTMS"/>
<pk mz="547.120655" i="1656899.3" sn="10.16" a="2071.68" fwhm="0.001633" res="335055.0" algo="FTMS"/>
<pk mz="547.145796" i="3383878.3" sn="23.21" a="5445.21" fwhm="0.001841" res="297164.9" algo="FTMS"/>
<pk mz="547.182118" i="2584138.8" sn="17.17" a="4223.59" fwhm="0.001911" res="286378.6" algo="FTMS"/>
<pk mz="547.218453" i="1250383.1" sn="7.09" a="1160.57" fwhm="0.001334" res="410289.5" algo="FTMS"/>
<pk mz="548.104595" i="3375289.3" sn="23.15" a="6240.87" fwhm="0.002057" res="266409.3" algo="FTMS"/>
<pk mz="548.116163" i="1497786.8" sn="8.96" a="2301.14" fwhm="0.002039" res="268813.7" algo="FTMS"/>
<pk mz="548.140869" i="1765565.6" sn="10.98" a="2115.47" fwhm="0.001627" res="336981.6" algo="FTMS"/>
<pk mz="548.189500" i="3247299.5" sn="22.18" a="5894.71" fwhm="0.001998" res="274376.2" algo="FTMS"/>
<pk mz="548.209674" i="1320901.9" sn="7.62" a="1937.99" fwhm="0.002059" res="266310.7" algo="FTMS"/>
<pk mz="549.052263" i="2830121.5" sn="19.03" a="4951.56" fwhm="0.001944" res="282392.9" algo="FTMS"/>
<pk mz="549.083148" i="1446445.0" sn="8.57" a="1821.39" fwhm="0.001703" res="322494.8" algo="FTMS"/>
<pk mz="549.088566" i="3775277.8" sn="26.17" a="6386.63" fwhm="0.001872" res="293321.2" algo="FTMS"/>
<pk mz="549.099899" i="1527343.0" sn="9.18" a="2066.79" fwhm="0.001893" res="290026.7" algo="FTMS"/>
<pk mz="549.124891" i="3734322.0" sn="25.86" a="6078.63" fwhm="0.001806" res="304079.8" algo="FTMS"/>
<pk mz="549.136157" i="1655091.3" sn="10.14" a="2769.09" fwhm="0.002100" res="261548.2" algo="FTMS"/>
<pk mz="549.161398" i="3285814.3" sn="22.47" a="5309.41" fwhm="0.001840" res="298390.3" algo="FTMS"/>
<pk mz="549.197886" i="2602298.5" sn="17.30" a="4040.71" fwhm="0.001825" res="300954.5" algo="FTMS"/>
<pk mz="550.035787" i="1484187.9" sn="8.85" a="2288.08" fwhm="0.001880" res="292561.5" algo="FTMS"/>
<pk mz="550.086228" i="24004514.0" sn="179.08" a="49363.27" fwhm="0.002003" res="274691.0" algo="FTMS"/>
<pk mz="550.091226" i="1249442.3" sn="7.08" a="1393.18" fwhm="0.001604" res="343046.3" algo="FTMS"/>
<pk mz="550.122597" i="2348966.0" sn="15.39" a="4083.08" fwhm="0.002557" res="215182.0" algo="FTMS"/>
<pk mz="550.131575" i="1576359.0" sn="9.55" a="2741.41" fwhm="0.002089" res="263403.0" algo="FTMS"/>
<pk mz="550.151767" i="5732265.5" sn="40.96" a="10088.89" fwhm="0.001904" res="288927.5" algo="FTMS"/>
<pk mz="550.156680" i="1463721.9" sn="8.70" a="2111.81" fwhm="0.002004" res="274566.6" algo="FTMS"/>
<pk mz="551.031337" i="1482254.0" sn="8.84" a="1961.47" fwhm="0.001864" res="295692.7" algo="FTMS"/>
<pk mz="551.067693" i="3533842.0" sn="24.34" a="5916.83" fwhm="0.001899" res="290207.4" algo="FTMS"/>
<pk mz="551.078993" i="1313043.4" sn="7.56" a="1721.78" fwhm="0.001870" res="294707.9" algo="FTMS"/>
<pk mz="551.089569" i="3479572.5" sn="23.93" a="6365.06" fwhm="0.002007" res="274515.4" algo="FTMS"/>
<pk mz="551.096171" i="2785813.3" sn="18.69" a="5461.19" fwhm="0.002161" res="255071.8" algo="FTMS"/>
<pk mz="551.104206" i="4219926.0" sn="29.53" a="7587.41" fwhm="0.001918" res="287279.2" algo="FTMS"/>
<pk mz="551.115410" i="1241623.5" sn="7.02" a="1176.04" fwhm="0.001460" res="377405.1" algo="FTMS"/>
<pk mz="551.140648" i="4872218.5" sn="34.46" a="8371.74" fwhm="0.001882" res="292811.5" algo="FTMS"/>
<pk mz="551.152067" i="1466651.6" sn="8.72" a="2159.03" fwhm="0.002039" res="270294.2" algo="FTMS"/>
<pk mz="551.176993" i="3571742.5" sn="24.63" a="6144.99" fwhm="0.001871" res="294652.2" algo="FTMS"/>
<pk mz="551.213266" i="2261538.5" sn="14.73" a="3425.05" fwhm="0.001815" res="303749.4" algo="FTMS"/>
<pk mz="552.063132" i="1478530.1" sn="8.81" a="1767.57" fwhm="0.001767" res="312506.8" algo="FTMS"/>
<pk mz="552.099548" i="1701510.3" sn="10.49" a="3234.07" fwhm="0.002035" res="271287.3" algo="FTMS"/>
<pk mz="552.107647" i="1285767.1" sn="7.35" a="1578.97" fwhm="0.001673" res="330026.6" algo="FTMS"/>
<pk mz="552.138338" i="5193866.5" sn="36.89" a="9823.08" fwhm="0.002201" res="250893.8" algo="FTMS"/>
<pk mz="552.143911" i="1595531.3" sn="9.69" a="2113.19" fwhm="0.001857" res="297256.5" algo="FTMS"/>
<pk mz="552.147293" i="3568779.5" sn="24.61" a="5977.63" fwhm="0.001895" res="291316.2" algo="FTMS"/>
<pk mz="552.174556" i="1778574.6" sn="11.07" a="2336.28" fwhm="0.002035" res="271301.7" algo="FTMS"/>
<pk mz="553.047164" i="2134255.3" sn="13.85" a="2986.07" fwhm="0.001743" res="317275.1" algo="FTMS"/>
<pk mz="553.072106" i="1711345.9" sn="10.63" a="1860.32" fwhm="0.001568" res="352684.8" algo="FTMS"/>
<pk mz="553.083528" i="3226867.3" sn="22.16" a="4914.02" fwhm="0.001726" res="320400.4" algo="FTMS"/>
<pk mz="553.119774" i="4802807.0" sn="34.15" a="9080.40" fwhm="0.002014" res="274577.6" algo="FTMS"/>
<pk mz="553.141487" i="1315833.5" sn="7.63" a="1745.67" fwhm="0.001944" res="284502.0" algo="FTMS"/>
<pk mz="553.150579" i="2256634.5" sn="14.78" a="4106.19" fwhm="0.002071" res="267053.1" algo="FTMS"/>
<pk mz="553.156263" i="4857083.0" sn="34.57" a="8339.03" fwhm="0.001834" res="301639.0" algo="FTMS"/>
<pk mz="553.192698" i="2726143.3" sn="18.35" a="4462.36" fwhm="0.001840" res="300592.0" algo="FTMS"/>
<pk mz="553.258760" i="1433606.4" sn="8.52" a="1794.83" fwhm="0.001698" res="325747.1" algo="FTMS"/>
<pk mz="554.057967" i="1292637.3" sn="7.45" a="2382.01" fwhm="0.002264" res="244707.0" algo="FTMS"/>
<pk mz="554.078736" i="1268575.5" sn="7.26" a="1455.31" fwhm="0.001603" res="345591.2" algo="FTMS"/>
<pk mz="554.086880" i="1707872.4" sn="10.61" a="2635.91" fwhm="0.001833" res="302289.8" algo="FTMS"/>
<pk mz="554.105169" i="1336930.4" sn="7.78" a="1930.78" fwhm="0.001977" res="280326.8" algo="FTMS"/>
<pk mz="554.117622" i="5590371.5" sn="40.14" a="11100.21" fwhm="0.002104" res="263371.5" algo="FTMS"/>
<pk mz="554.123037" i="1579620.3" sn="9.63" a="2133.70" fwhm="0.001778" res="311720.2" algo="FTMS"/>
<pk mz="554.153862" i="2461031.5" sn="16.34" a="4668.79" fwhm="0.002400" res="230918.6" algo="FTMS"/>
<pk mz="554.159935" i="1433704.3" sn="8.52" a="1969.11" fwhm="0.002036" res="272180.0" algo="FTMS"/>
<pk mz="555.041570" i="1534406.5" sn="9.29" a="2560.86" fwhm="0.001998" res="277743.3" algo="FTMS"/>
<pk mz="555.062786" i="2809288.8" sn="18.99" a="5026.38" fwhm="0.002068" res="268402.0" algo="FTMS"/>
<pk mz="555.099076" i="4045260.5" sn="28.39" a="8312.46" fwhm="0.002127" res="260966.7" algo="FTMS"/>
<pk mz="555.120233" i="1387214.9" sn="8.17" a="2225.59" fwhm="0.002276" res="243895.7" algo="FTMS"/>
<pk mz="555.129818" i="1713871.9" sn="10.65" a="2717.22" fwhm="0.002469" res="224826.8" algo="FTMS"/>
<pk mz="555.135594" i="4487632.5" sn="31.75" a="8270.08" fwhm="0.001983" res="279963.2" algo="FTMS"/>
<pk mz="555.146672" i="1297617.6" sn="7.48" a="1862.79" fwhm="0.002030" res="273422.9" algo="FTMS"/>
<pk mz="555.150674" i="1470930.1" sn="8.80" a="2279.88" fwhm="0.001917" res="289630.2" algo="FTMS"/>
<pk mz="555.167278" i="1956819.9" sn="12.50" a="3095.68" fwhm="0.001866" res="297508.8" algo="FTMS"/>
<pk mz="555.171882" i="4109780.3" sn="28.88" a="7482.79" fwhm="0.002001" res="277398.5" algo="FTMS"/>
<pk mz="555.208228" i="2420696.3" sn="16.03" a="4141.52" fwhm="0.002009" res="276338.1" algo="FTMS"/>
<pk mz="556.073358" i="1590067.0" sn="9.71" a="2342.68" fwhm="0.001790" res="310629.5" algo="FTMS"/>
<pk mz="556.102566" i="1519158.0" sn="9.17" a="2204.73" fwhm="0.001819" res="305744.9" algo="FTMS"/>
<pk mz="556.133245" i="1435193.1" sn="8.53" a="1994.44" fwhm="0.002123" res="261911.0" algo="FTMS"/>
<pk mz="556.142175" i="5927482.0" sn="42.71" a="10881.93" fwhm="0.001945" res="285938.1" algo="FTMS"/>
<pk mz="556.175618" i="1463357.6" sn="8.74" a="2090.63" fwhm="0.001887" res="294777.1" algo="FTMS"/>
<pk mz="556.206096" i="2666560.8" sn="17.90" a="4332.08" fwhm="0.001900" res="292733.6" algo="FTMS"/>
<pk mz="556.221540" i="4487746.5" sn="31.75" a="8748.86" fwhm="0.002043" res="272315.8" algo="FTMS"/>
<pk mz="556.239120" i="4874820.0" sn="34.70" a="8823.50" fwhm="0.001969" res="282535.1" algo="FTMS"/>
<pk mz="556.790543" i="1261181.1" sn="7.21" a="1516.51" fwhm="0.001867" res="298274.3" algo="FTMS"/>
<pk mz="557.042153" i="1341335.0" sn="7.82" a="1649.25" fwhm="0.001648" res="338043.5" algo="FTMS"/>
<pk mz="557.057243" i="2402456.5" sn="15.89" a="4521.37" fwhm="0.002283" res="243966.8" algo="FTMS"/>
<pk mz="557.078303" i="3226266.8" sn="22.16" a="5602.83" fwhm="0.001920" res="290115.9" algo="FTMS"/>
<pk mz="557.093797" i="2116764.3" sn="13.72" a="3632.30" fwhm="0.002073" res="268710.5" algo="FTMS"/>
<pk mz="557.114608" i="3566238.3" sn="24.74" a="6320.84" fwhm="0.001978" res="281607.8" algo="FTMS"/>
<pk mz="557.145421" i="164547232.0" z="-1" sn="1249.49" a="319875.94" fwhm="0.001983" res="280996.1" algo="FTMS" component_name="R" deconvoluted_molecular_mass="557.146327" deconvoluted_isotopic_mass="557.146410"/>
<pk mz="557.187416" i="2022565.8" sn="13.00" a="2962.57" fwhm="0.001825" res="305284.6" algo="FTMS"/>
<pk mz="557.202931" i="1293479.4" sn="7.45" a="2081.65" fwhm="0.002019" res="275946.3" algo="FTMS"/>
<pk mz="557.224295" i="1448873.6" sn="8.63" a="2412.96" fwhm="0.002162" res="257730.4" algo="FTMS"/>
<pk mz="557.242302" i="1376939.4" sn="8.09" a="1579.04" fwhm="0.001772" res="314424.7" algo="FTMS"/>
<pk mz="557.296970" i="1451185.0" sn="8.65" a="1597.14" fwhm="0.001519" res="366893.7" algo="FTMS"/>
<pk mz="558.052822" i="1433085.4" sn="8.51" a="1606.17" fwhm="0.001667" res="334692.0" algo="FTMS"/>
<pk mz="558.088966" i="1602817.0" sn="9.80" a="2252.72" fwhm="0.001928" res="289399.3" algo="FTMS"/>
<pk mz="558.100111" i="1317122.1" sn="7.63" a="1595.26" fwhm="0.001701" res="328142.9" algo="FTMS"/>
<pk mz="558.125136" i="1393156.6" sn="8.21" a="1881.33" fwhm="0.001711" res="326224.1" algo="FTMS"/>
<pk mz="558.148778" i="21617416.0" z="-1" sn="162.08" a="44840.73" fwhm="0.002067" res="270088.4" algo="FTMS" component_name="R" deconvoluted_molecular_mass="557.146327" deconvoluted_isotopic_mass="558.149770"/>
<pk mz="558.154417" i="1606151.6" sn="9.83" a="2218.37" fwhm="0.001827" res="305531.8" algo="FTMS"/>
<pk mz="559.036438" i="2110815.3" sn="13.67" a="3038.92" fwhm="0.001873" res="298500.9" algo="FTMS"/>
<pk mz="559.072931" i="2593634.8" sn="17.34" a="4218.57" fwhm="0.001926" res="290243.9" algo="FTMS"/>
<pk mz="559.084243" i="1468004.0" sn="8.78" a="2209.28" fwhm="0.002007" res="278542.2" algo="FTMS"/>
<pk mz="559.094085" i="2402661.0" sn="15.89" a="3944.25" fwhm="0.001920" res="291157.5" algo="FTMS"/>
<pk mz="559.109079" i="2268006.5" sn="14.86" a="3938.90" fwhm="0.002067" res="270428.6" algo="FTMS"/>
<pk mz="559.120496" i="1835879.5" sn="11.58" a="2437.35" fwhm="0.001760" res="317768.0" algo="FTMS"/>
<pk mz="559.130079" i="1737832.5" sn="10.83" a="2562.88" fwhm="0.001906" res="293312.5" algo="FTMS"/>
<pk mz="559.145750" i="1617770.0" sn="9.92" a="2096.21" fwhm="0.001706" res="327827.7" algo="FTMS"/>
<pk mz="559.149765" i="4428650.5" z="-1" sn="31.30" a="9848.12" fwhm="0.002380" res="234958.6" algo="FTMS" component_name="R" deconvoluted_molecular_mass="557.146327" deconvoluted_isotopic_mass="559.150761"/>
<pk mz="559.166340" i="1434476.0" sn="8.52" a="2374.00" fwhm="0.002183" res="256122.7" algo="FTMS"/>
<pk mz="559.182084" i="1312621.6" sn="7.60" a="1263.93" fwhm="0.001500" res="372868.1" algo="FTMS"/>
<pk mz="560.104738" i="1752007.4" sn="10.94" a="2760.09" fwhm="0.001963" res="285318.1" algo="FTMS"/>
<pk mz="560.115584" i="1247688.5" sn="7.10" a="1523.06" fwhm="0.001667" res="336053.9" algo="FTMS"/>
<pk mz="560.145982" i="1427403.4" sn="8.47" a="1893.57" fwhm="0.001729" res="323878.3" algo="FTMS"/>
<pk mz="560.151633" i="1544396.0" z="-1" sn="9.36" a="2519.21" fwhm="0.002040" res="274555.4" algo="FTMS" component_name="R" deconvoluted_molecular_mass="557.146327" deconvoluted_isotopic_mass="560.152633"/>
<pk mz="560.216272" i="11514834.0" sn="85.21" a="24514.01" fwhm="0.002097" res="267114.5" algo="FTMS"/>
<pk mz="561.052097" i="2405922.0" sn="15.91" a="4204.55" fwhm="0.001934" res="290142.6" algo="FTMS"/>
<pk mz="561.063373" i="1524515.1" sn="9.21" a="1986.03" fwhm="0.001877" res="298936.0" algo="FTMS"/>
<pk mz="561.073142" i="1664292.0" sn="10.27" a="2776.59" fwhm="0.002238" res="250744.4" algo="FTMS"/>
<pk mz="561.088672" i="2987557.5" sn="20.34" a="5273.25" fwhm="0.002004" res="279981.2" algo="FTMS"/>
<pk mz="561.099691" i="1628710.5" sn="10.00" a="2311.48" fwhm="0.001800" res="311794.0" algo="FTMS"/>
<pk mz="561.109329" i="1270055.4" sn="7.27" a="1848.69" fwhm="0.001906" res="294388.6" algo="FTMS"/>
<pk mz="561.124866" i="3007017.0" sn="20.49" a="5212.39" fwhm="0.002007" res="279565.6" algo="FTMS"/>
<pk mz="561.136165" i="1783338.0" sn="11.18" a="2948.88" fwhm="0.002062" res="272114.3" algo="FTMS"/>
<pk mz="561.139197" i="2884650.3" sn="19.55" a="4630.18" fwhm="0.001755" res="319715.8" algo="FTMS"/>
<pk mz="561.161301" i="3230764.3" sn="22.19" a="5800.35" fwhm="0.001935" res="289947.2" algo="FTMS"/>
<pk mz="561.178980" i="1616686.0" sn="9.91" a="2853.17" fwhm="0.002134" res="262962.1" algo="FTMS"/>
<pk mz="561.197838" i="1958447.8" sn="12.51" a="2701.71" fwhm="0.001762" res="318465.9" algo="FTMS"/>
<pk mz="561.219735" i="2526769.8" sn="16.83" a="4279.31" fwhm="0.002003" res="280230.6" algo="FTMS"/>
<pk mz="562.068171" i="1252737.3" sn="7.14" a="1755.90" fwhm="0.001935" res="290542.0" algo="FTMS"/>
<pk mz="562.084012" i="1718914.8" sn="10.68" a="2302.30" fwhm="0.001742" res="322656.9" algo="FTMS"/>
<pk mz="562.120365" i="1942662.1" sn="12.39" a="2884.86" fwhm="0.001841" res="305399.5" algo="FTMS"/>
<pk mz="562.128313" i="1513862.9" sn="9.12" a="2222.04" fwhm="0.002087" res="269394.0" algo="FTMS"/>
<pk mz="562.176659" i="1591691.4" sn="9.72" a="2610.06" fwhm="0.002265" res="248207.1" algo="FTMS"/>
<pk mz="563.031375" i="1327321.8" sn="7.70" a="1899.83" fwhm="0.002042" res="275763.2" algo="FTMS"/>
<pk mz="563.067949" i="3471069.0" sn="24.01" a="6907.59" fwhm="0.002213" res="254486.7" algo="FTMS"/>
<pk mz="563.098447" i="1661151.9" sn="10.24" a="2414.45" fwhm="0.001902" res="296031.0" algo="FTMS"/>
<pk mz="563.104235" i="3654880.3" sn="25.41" a="6510.09" fwhm="0.001980" res="284390.6" algo="FTMS"/>
<pk mz="563.115466" i="1852641.4" sn="11.70" a="2723.19" fwhm="0.001862" res="302368.2" algo="FTMS"/>
<pk mz="563.140638" i="3991779.8" sn="27.98" a="7001.59" fwhm="0.001921" res="293083.6" algo="FTMS"/>
<pk mz="563.152061" i="1407204.8" sn="8.31" a="1762.80" fwhm="0.001812" res="310718.0" algo="FTMS"/>
<pk mz="563.177008" i="2666727.0" sn="17.90" a="4914.97" fwhm="0.002161" res="260568.3" algo="FTMS"/>
<pk mz="564.015196" i="4724018.5" sn="33.55" a="10290.56" fwhm="0.002247" res="251009.8" algo="FTMS"/>
<pk mz="564.101824" i="24763706.0" sn="186.01" a="54820.29" fwhm="0.002168" res="260198.2" algo="FTMS"/>
<pk mz="564.110610" i="1588026.8" sn="9.69" a="2328.31" fwhm="0.002042" res="276292.7" algo="FTMS"/>
<pk mz="564.135856" i="1882941.0" sn="11.93" a="3538.39" fwhm="0.002250" res="250756.2" algo="FTMS"/>
<pk mz="564.147418" i="1451070.0" sn="8.65" a="2024.68" fwhm="0.001927" res="292713.1" algo="FTMS"/>
<pk mz="564.192514" i="1632578.1" sn="10.03" a="2177.65" fwhm="0.001842" res="306295.3" algo="FTMS"/>
<pk mz="565.047054" i="2004365.1" sn="12.85" a="3148.30" fwhm="0.002023" res="279275.3" algo="FTMS"/>
<pk mz="565.083510" i="3927440.3" sn="27.49" a="7249.97" fwhm="0.001985" res="284664.0" algo="FTMS"/>
<pk mz="565.094721" i="1725585.4" sn="10.73" a="3600.20" fwhm="0.002194" res="257515.6" algo="FTMS"/>
<pk mz="565.105247" i="3795346.3" sn="26.48" a="8053.07" fwhm="0.002315" res="244063.4" algo="FTMS"/>
<pk mz="565.111826" i="7026067.0" sn="51.06" a="14789.84" fwhm="0.002174" res="259940.8" algo="FTMS"/>
<pk mz="565.119924" i="4379027.5" sn="30.92" a="8643.14" fwhm="0.002167" res="260816.1" algo="FTMS"/>
<pk mz="565.131017" i="1560724.5" sn="9.48" a="2309.67" fwhm="0.001842" res="306853.4" algo="FTMS"/>
<pk mz="565.156220" i="4359574.5" sn="30.77" a="8229.29" fwhm="0.001991" res="283804.3" algo="FTMS"/>
<pk mz="565.192650" i="2166169.8" sn="14.09" a="3315.33" fwhm="0.001883" res="300216.8" algo="FTMS"/>
<pk mz="565.228920" i="1406109.0" sn="8.30" a="1825.55" fwhm="0.001752" res="322693.3" algo="FTMS"/>
<pk mz="565.439182" i="1571759.3" sn="9.56" a="2389.87" fwhm="0.001966" res="287539.1" algo="FTMS"/>
<pk mz="566.078444" i="1618662.0" sn="9.92" a="3233.69" fwhm="0.002297" res="246430.0" algo="FTMS"/>
<pk mz="566.115303" i="3376105.3" sn="23.29" a="7303.82" fwhm="0.002412" res="234675.0" algo="FTMS"/>
<pk mz="566.123044" i="1605353.8" sn="9.82" a="2219.96" fwhm="0.001979" res="286110.6" algo="FTMS"/>
<pk mz="566.151753" i="1374444.3" sn="8.06" a="2463.83" fwhm="0.002933" res="193038.7" algo="FTMS"/>
<pk mz="566.159764" i="1317357.0" sn="7.63" a="1732.17" fwhm="0.001838" res="308036.0" algo="FTMS"/>
<pk mz="566.162866" i="4216301.0" sn="29.68" a="8222.83" fwhm="0.002095" res="270282.5" algo="FTMS"/>
<pk mz="566.196142" i="1256432.0" sn="7.16" a="1735.98" fwhm="0.002104" res="269044.2" algo="FTMS"/>
<pk mz="566.220071" i="1242610.0" sn="7.06" a="1501.53" fwhm="0.001785" res="317134.1" algo="FTMS"/>
<pk mz="567.062716" i="3267129.0" sn="22.46" a="5896.82" fwhm="0.001922" res="295035.2" algo="FTMS"/>
<pk mz="567.087712" i="1929275.0" sn="12.28" a="2919.16" fwhm="0.001839" res="308332.2" algo="FTMS"/>
<pk mz="567.093666" i="1954875.5" sn="12.48" a="3416.93" fwhm="0.002039" res="278170.5" algo="FTMS"/>
<pk mz="567.099171" i="4042300.0" sn="28.36" a="7189.15" fwhm="0.001980" res="286439.7" algo="FTMS"/>
<pk mz="567.114459" i="1335613.1" sn="7.77" a="1794.84" fwhm="0.001878" res="301954.6" algo="FTMS"/>
<pk mz="567.135524" i="4746815.0" sn="33.72" a="8584.08" fwhm="0.001959" res="289549.6" algo="FTMS"/>
<pk mz="567.171852" i="3914306.0" sn="27.38" a="6779.22" fwhm="0.001927" res="294267.8" algo="FTMS"/>
<pk mz="567.208217" i="2287173.0" sn="15.00" a="3792.00" fwhm="0.001991" res="284870.8" algo="FTMS"/>
<pk mz="567.254490" i="1343304.9" sn="7.82" a="1985.63" fwhm="0.002021" res="280671.6" algo="FTMS"/>
<pk mz="568.096855" i="36318860.0" sn="273.92" a="79542.53" fwhm="0.002136" res="265936.6" algo="FTMS"/>
<pk mz="568.133272" i="3807889.0" sn="26.57" a="7881.83" fwhm="0.002276" res="249659.1" algo="FTMS"/>
<pk mz="568.175249" i="1616020.4" sn="9.90" a="2651.84" fwhm="0.002160" res="263071.4" algo="FTMS"/>
<pk mz="569.020971" i="1465304.3" sn="8.75" a="2027.69" fwhm="0.001938" res="293684.8" algo="FTMS"/>
<pk mz="569.041717" i="1282009.9" sn="7.36" a="1636.69" fwhm="0.002000" res="284520.8" algo="FTMS"/>
<pk mz="569.078309" i="3407580.8" sn="23.53" a="5894.28" fwhm="0.001926" res="295513.9" algo="FTMS"/>
<pk mz="569.100015" i="5307102.5" sn="37.98" a="10669.43" fwhm="0.002089" res="272423.9" algo="FTMS"/>
<pk mz="569.114726" i="3347167.8" sn="23.07" a="5506.96" fwhm="0.001874" res="303751.4" algo="FTMS"/>
<pk mz="569.150999" i="3267298.5" sn="22.46" a="6305.77" fwhm="0.002108" res="270043.7" algo="FTMS"/>
<pk mz="569.187545" i="2202341.5" sn="14.36" a="3344.73" fwhm="0.001831" res="310778.7" algo="FTMS"/>
<pk mz="569.260284" i="1527019.3" sn="9.22" a="2215.84" fwhm="0.001881" res="302590.8" algo="FTMS"/>
<pk mz="570.100207" i="1338668.9" sn="7.79" a="2794.33" fwhm="0.003793" res="150303.3" algo="FTMS"/>
<pk mz="570.118071" i="1400110.3" sn="8.25" a="1543.17" fwhm="0.001602" res="355974.4" algo="FTMS"/>
<pk mz="570.148701" i="1258288.6" sn="7.18" a="2117.30" fwhm="0.002659" res="214402.4" algo="FTMS"/>
<pk mz="570.185580" i="1415987.5" sn="8.37" a="2377.28" fwhm="0.002308" res="247019.9" algo="FTMS"/>
<pk mz="570.237032" i="2131255.5" sn="13.82" a="4074.76" fwhm="0.002198" res="259445.7" algo="FTMS"/>
<pk mz="571.036600" i="2017140.5" sn="13.04" a="3447.80" fwhm="0.001993" res="286484.3" algo="FTMS"/>
<pk mz="571.057506" i="1557366.1" sn="9.52" a="2073.11" fwhm="0.001702" res="335448.5" algo="FTMS"/>
<pk mz="571.072926" i="2018679.3" sn="13.05" a="3201.23" fwhm="0.002001" res="285445.5" algo="FTMS"/>
<pk mz="571.084362" i="1475704.1" sn="8.89" a="2050.65" fwhm="0.001867" res="305852.2" algo="FTMS"/>
<pk mz="571.094042" i="3251065.0" sn="22.50" a="5358.33" fwhm="0.001893" res="301734.6" algo="FTMS"/>
<pk mz="571.109527" i="2099066.0" sn="13.67" a="4897.85" fwhm="0.002720" res="210001.8" algo="FTMS"/>
<pk mz="571.130495" i="2758523.8" sn="18.72" a="4150.42" fwhm="0.001855" res="307965.5" algo="FTMS"/>
<pk mz="571.145766" i="1461628.8" sn="8.79" a="1954.65" fwhm="0.001795" res="318101.4" algo="FTMS"/>
<pk mz="571.161120" i="4118398.0" sn="29.15" a="8202.75" fwhm="0.002184" res="261494.7" algo="FTMS"/>
<pk mz="571.166821" i="2444670.5" sn="16.32" a="3692.50" fwhm="0.001830" res="312041.8" algo="FTMS"/>
<pk mz="571.182395" i="1308287.5" sn="7.61" a="1435.81" fwhm="0.001674" res="341121.8" algo="FTMS"/>
<pk mz="571.203299" i="2236801.0" sn="14.73" a="4478.19" fwhm="0.002373" res="240673.2" algo="FTMS"/>
<pk mz="571.276105" i="1297798.6" sn="7.53" a="1352.10" fwhm="0.001620" res="352532.4" algo="FTMS"/>
<pk mz="572.068278" i="2217409.5" sn="14.58" a="3462.61" fwhm="0.001944" res="294227.3" algo="FTMS"/>
<pk mz="572.104460" i="1331652.3" sn="7.79" a="1458.30" fwhm="0.001682" res="340072.4" algo="FTMS"/>
<pk mz="572.115804" i="2061765.0" sn="13.38" a="3276.35" fwhm="0.001871" res="305840.2" algo="FTMS"/>
<pk mz="572.128170" i="5839814.0" sn="42.34" a="13485.62" fwhm="0.002265" res="252605.9" algo="FTMS"/>
<pk mz="572.164486" i="1330120.6" sn="7.78" a="1585.19" fwhm="0.001600" res="357571.0" algo="FTMS"/>
<pk mz="573.052111" i="2297865.0" sn="15.19" a="3935.40" fwhm="0.002057" res="278593.5" algo="FTMS"/>
<pk mz="573.073238" i="1793034.6" sn="11.32" a="2855.22" fwhm="0.002070" res="276873.1" algo="FTMS"/>
<pk mz="573.088596" i="2155531.8" sn="14.10" a="3574.76" fwhm="0.001957" res="292874.7" algo="FTMS"/>
<pk mz="573.099743" i="1566476.5" sn="9.59" a="2132.78" fwhm="0.001886" res="303899.1" algo="FTMS"/>
<pk mz="573.109491" i="1735693.1" sn="10.88" a="2518.30" fwhm="0.001949" res="294109.3" algo="FTMS"/>
<pk mz="573.124964" i="2788878.3" sn="18.96" a="4924.29" fwhm="0.002063" res="277867.4" algo="FTMS"/>
<pk mz="573.136010" i="1668623.1" sn="10.37" a="2633.62" fwhm="0.001938" res="295747.8" algo="FTMS"/>
<pk mz="573.146031" i="2311695.8" sn="15.30" a="4111.69" fwhm="0.002128" res="269296.1" algo="FTMS"/>
<pk mz="573.161490" i="2052112.9" sn="13.31" a="4142.81" fwhm="0.002299" res="249317.5" algo="FTMS"/>
<pk mz="573.182398" i="1287698.4" sn="7.45" a="1339.63" fwhm="0.001596" res="359215.6" algo="FTMS"/>
<pk mz="573.198035" i="1658387.5" sn="10.29" a="2299.39" fwhm="0.001918" res="298894.4" algo="FTMS"/>
<pk mz="574.083806" i="1764434.0" sn="11.10" a="2705.43" fwhm="0.001892" res="303501.3" algo="FTMS"/>
<pk mz="574.095031" i="1665106.8" sn="10.34" a="2678.38" fwhm="0.002011" res="285516.5" algo="FTMS"/>
<pk mz="574.120211" i="1654356.6" sn="10.26" a="2932.57" fwhm="0.002080" res="276023.6" algo="FTMS"/>
<pk mz="574.131335" i="1658965.4" sn="10.30" a="2259.14" fwhm="0.001796" res="319732.6" algo="FTMS"/>
<pk mz="574.161702" i="4650071.5" sn="33.22" a="9595.24" fwhm="0.002160" res="265780.9" algo="FTMS"/>
<pk mz="574.231913" i="23523420.0" sn="177.86" a="52312.95" fwhm="0.002180" res="263454.3" algo="FTMS"/>
<pk mz="575.031378" i="1280147.3" sn="7.39" a="1394.39" fwhm="0.001771" res="324708.2" algo="FTMS"/>
<pk mz="575.067766" i="3335317.8" sn="23.14" a="6525.00" fwhm="0.002124" res="270723.8" algo="FTMS"/>
<pk mz="575.104280" i="2937496.3" sn="20.09" a="5228.86" fwhm="0.002048" res="280786.1" algo="FTMS"/>
<pk mz="575.115588" i="2000025.0" sn="12.91" a="3072.20" fwhm="0.001920" res="299612.7" algo="FTMS"/>
<pk mz="575.118605" i="2132633.3" sn="13.93" a="3280.46" fwhm="0.001900" res="302754.3" algo="FTMS"/>
<pk mz="575.140511" i="3886234.8" sn="27.36" a="7455.91" fwhm="0.002112" res="272323.2" algo="FTMS"/>
<pk mz="575.152135" i="1453467.5" sn="8.72" a="1841.32" fwhm="0.001715" res="335280.8" algo="FTMS"/>
<pk mz="575.156252" i="4755612.0" sn="34.03" a="8473.78" fwhm="0.002113" res="272183.7" algo="FTMS"/>
<pk mz="575.177002" i="2088093.1" sn="13.58" a="3616.90" fwhm="0.002013" res="285679.0" algo="FTMS"/>
<pk mz="575.213355" i="2104479.8" sn="13.71" a="3657.50" fwhm="0.002163" res="265975.2" algo="FTMS"/>
<pk mz="575.235261" i="5570721.0" sn="40.27" a="11444.04" fwhm="0.002177" res="264194.2" algo="FTMS"/>
<pk mz="575.249766" i="2773666.0" sn="18.84" a="4903.84" fwhm="0.002026" res="283968.2" algo="FTMS"/>
<pk mz="576.063323" i="1332952.6" sn="7.80" a="2011.97" fwhm="0.002140" res="269199.0" algo="FTMS"/>
<pk mz="576.099496" i="2283227.0" sn="15.08" a="4003.02" fwhm="0.002052" res="280770.3" algo="FTMS"/>
<pk mz="576.110744" i="1422043.8" sn="8.48" a="2176.86" fwhm="0.002127" res="270839.3" algo="FTMS"/>
<pk mz="576.192590" i="5112033.0" sn="36.76" a="10069.25" fwhm="0.002079" res="277103.9" algo="FTMS"/>
<pk mz="576.253062" i="1251045.1" sn="7.17" a="1684.51" fwhm="0.001982" res="290776.8" algo="FTMS"/>
<pk mz="577.047314" i="2862361.0" sn="19.52" a="4815.00" fwhm="0.002012" res="286852.1" algo="FTMS"/>
<pk mz="577.083420" i="3888411.3" sn="27.38" a="7481.09" fwhm="0.002122" res="271943.6" algo="FTMS"/>
<pk mz="577.094756" i="1674268.1" sn="10.41" a="3224.78" fwhm="0.002319" res="248885.6" algo="FTMS"/>
<pk mz="577.119815" i="3435805.8" sn="23.91" a="6629.03" fwhm="0.002105" res="274145.8" algo="FTMS"/>
<pk mz="577.131091" i="2412318.5" sn="16.07" a="4152.32" fwhm="0.001977" res="291961.8" algo="FTMS"/>
<pk mz="577.156170" i="4336928.0" sn="30.82" a="8509.19" fwhm="0.002092" res="275924.7" algo="FTMS"/>
<pk mz="577.192777" i="2665762.5" sn="18.01" a="5098.50" fwhm="0.002133" res="270589.1" algo="FTMS"/>
<pk mz="578.030581" i="1659223.9" sn="10.30" a="2436.56" fwhm="0.001731" res="333867.3" algo="FTMS"/>
<pk mz="578.079138" i="1267163.0" sn="7.29" a="2187.86" fwhm="0.002457" res="235313.7" algo="FTMS"/>
<pk mz="578.117553" i="4157789.5" sn="29.44" a="8670.11" fwhm="0.002569" res="225024.9" algo="FTMS"/>
<pk mz="578.126739" i="1349726.0" sn="7.92" a="2246.79" fwhm="0.002086" res="277134.8" algo="FTMS"/>
<pk mz="578.159796" i="1398624.1" sn="8.30" a="1957.28" fwhm="0.002030" res="284766.9" algo="FTMS"/>
<pk mz="578.162768" i="1415008.3" sn="8.42" a="1888.81" fwhm="0.001756" res="329181.6" algo="FTMS"/>
<pk mz="578.281355" i="1258343.8" sn="7.22" a="1559.66" fwhm="0.001817" res="318206.8" algo="FTMS"/>
<pk mz="579.062757" i="2903960.5" sn="19.83" a="4974.94" fwhm="0.002001" res="289357.0" algo="FTMS"/>
<pk mz="579.099095" i="3573146.8" sn="24.96" a="6276.90" fwhm="0.001996" res="290090.7" algo="FTMS"/>
<pk mz="579.110526" i="1399707.4" sn="8.31" a="2184.99" fwhm="0.001997" res="290046.8" algo="FTMS"/>
<pk mz="579.127548" i="5211548.5" sn="37.52" a="10999.12" fwhm="0.002243" res="258197.8" algo="FTMS"/>
<pk mz="579.135584" i="3987869.0" sn="28.14" a="7898.53" fwhm="0.002145" res="270025.7" algo="FTMS"/>
<pk mz="579.146839" i="1333661.6" sn="7.80" a="2361.24" fwhm="0.002416" res="239682.0" algo="FTMS"/>
<pk mz="579.171888" i="3082655.3" sn="21.20" a="5097.07" fwhm="0.001923" res="301220.9" algo="FTMS"/>
<pk mz="579.208421" i="2909601.5" sn="19.88" a="5227.42" fwhm="0.002042" res="283672.4" algo="FTMS"/>
<pk mz="580.057997" i="1256661.5" sn="7.21" a="1454.67" fwhm="0.001725" res="336282.0" algo="FTMS"/>
<pk mz="580.096708" i="1734871.8" sn="10.87" a="3150.68" fwhm="0.002678" res="216655.2" algo="FTMS"/>
<pk mz="580.130683" i="2022617.9" sn="13.08" a="4115.58" fwhm="0.002431" res="238615.2" algo="FTMS"/>
<pk mz="580.167103" i="1327580.1" sn="7.75" a="1797.61" fwhm="0.001883" res="308139.4" algo="FTMS"/>
<pk mz="581.041837" i="1302800.6" sn="7.56" a="1722.47" fwhm="0.001931" res="300885.1" algo="FTMS"/>
<pk mz="581.078344" i="3221010.8" sn="22.26" a="5910.02" fwhm="0.002150" res="270218.4" algo="FTMS"/>
<pk mz="581.109145" i="3821076.8" sn="26.86" a="8035.97" fwhm="0.002262" res="256954.6" algo="FTMS"/>
<pk mz="581.114800" i="3190805.0" sn="22.03" a="6304.97" fwhm="0.002132" res="272594.8" algo="FTMS"/>
<pk mz="581.151194" i="4041239.3" sn="28.55" a="8899.05" fwhm="0.002341" res="248293.2" algo="FTMS"/>
<pk mz="581.187639" i="2367001.3" sn="15.72" a="4122.48" fwhm="0.001959" res="296653.1" algo="FTMS"/>
<pk mz="582.025688" i="2993738.8" sn="20.52" a="5214.88" fwhm="0.001995" res="291795.8" algo="FTMS"/>
<pk mz="582.052634" i="1331532.4" sn="7.78" a="1615.34" fwhm="0.001760" res="330622.1" algo="FTMS"/>
<pk mz="582.112537" i="86921808.0" sn="663.72" a="196410.34" fwhm="0.002189" res="265978.9" algo="FTMS"/>
<pk mz="582.149195" i="2015314.0" sn="13.02" a="4071.07" fwhm="0.002733" res="213045.1" algo="FTMS"/>
<pk mz="583.036353" i="1531013.6" sn="9.31" a="2732.47" fwhm="0.002239" res="260400.0" algo="FTMS"/>
<pk mz="583.094003" i="3473033.0" sn="24.19" a="6370.56" fwhm="0.002066" res="282273.3" algo="FTMS"/>
<pk mz="583.115847" i="11897482.0" sn="88.76" a="27949.08" fwhm="0.002300" res="253510.9" algo="FTMS"/>
<pk mz="583.130455" i="3140235.0" sn="21.64" a="5592.80" fwhm="0.002068" res="281979.8" algo="FTMS"/>
<pk mz="583.166886" i="2740877.3" sn="18.58" a="4682.80" fwhm="0.001979" res="294653.4" algo="FTMS"/>
<pk mz="583.203152" i="2332815.3" sn="15.46" a="4583.95" fwhm="0.002362" res="246872.3" algo="FTMS"/>
<pk mz="584.117017" i="2657475.5" sn="17.94" a="5598.56" fwhm="0.002980" res="196022.0" algo="FTMS"/>
<pk mz="585.052193" i="1811704.6" sn="11.46" a="3986.24" fwhm="0.002634" res="222081.3" algo="FTMS"/>
<pk mz="585.109976" i="2158332.0" sn="14.12" a="3812.13" fwhm="0.002017" res="290053.8" algo="FTMS"/>
<pk mz="585.125231" i="1333116.8" sn="7.79" a="2649.13" fwhm="0.002612" res="224050.7" algo="FTMS"/>
<pk mz="585.146095" i="2050302.0" sn="13.29" a="3354.95" fwhm="0.001971" res="296828.8" algo="FTMS"/>
<pk mz="585.161509" i="1356542.9" sn="7.97" a="2282.59" fwhm="0.002233" res="262080.8" algo="FTMS"/>
<pk mz="585.182571" i="1857280.0" sn="11.81" a="3261.27" fwhm="0.002153" res="271804.8" algo="FTMS"/>
<pk mz="585.291471" i="1304582.1" sn="7.57" a="1820.88" fwhm="0.001955" res="299330.3" algo="FTMS"/>
<pk mz="586.083488" i="1312306.6" sn="7.63" a="2595.33" fwhm="0.002602" res="225202.5" algo="FTMS"/>
<pk mz="586.107550" i="4370228.0" sn="31.07" a="8984.83" fwhm="0.002231" res="262702.5" algo="FTMS"/>
<pk mz="586.143952" i="2856246.0" sn="19.47" a="6546.34" fwhm="0.002639" res="222149.4" algo="FTMS"/>
<pk mz="587.140264" i="1482861.5" sn="8.94" a="2886.69" fwhm="0.002618" res="224297.9" algo="FTMS"/>
<pk mz="588.063086" i="1675424.8" sn="10.42" a="2990.09" fwhm="0.002267" res="259449.4" algo="FTMS"/>
<pk mz="588.099682" i="1470370.8" sn="8.84" a="2324.83" fwhm="0.002021" res="291015.6" algo="FTMS"/>
<pk mz="588.247673" i="14373803.0" sn="107.73" a="32292.17" fwhm="0.002238" res="262813.8" algo="FTMS"/>
<pk mz="589.047111" i="1608151.1" sn="9.90" a="2322.26" fwhm="0.001917" res="307330.6" algo="FTMS"/>
<pk mz="589.083598" i="2658777.3" sn="17.95" a="4762.77" fwhm="0.002007" res="293472.6" algo="FTMS"/>
<pk mz="589.095014" i="1547737.8" sn="9.44" a="2379.71" fwhm="0.002058" res="286287.3" algo="FTMS"/>
<pk mz="589.104428" i="1310938.3" sn="7.62" a="2066.21" fwhm="0.002095" res="281171.2" algo="FTMS"/>
<pk mz="589.119950" i="1995739.1" sn="12.87" a="3151.99" fwhm="0.001903" res="309551.9" algo="FTMS"/>
<pk mz="589.156494" i="2146781.3" sn="14.03" a="3572.96" fwhm="0.002023" res="291226.2" algo="FTMS"/>
<pk mz="589.171861" i="9147358.0" sn="67.68" a="19858.67" fwhm="0.002243" res="262647.5" algo="FTMS"/>
<pk mz="589.192827" i="2145247.3" sn="14.02" a="4582.47" fwhm="0.002396" res="245938.9" algo="FTMS"/>
<pk mz="589.251098" i="3493858.5" sn="24.35" a="7519.48" fwhm="0.002382" res="247333.3" algo="FTMS"/>
<pk mz="590.079049" i="2758160.3" sn="18.71" a="5361.28" fwhm="0.002246" res="262780.6" algo="FTMS"/>
<pk mz="590.087087" i="1463568.6" sn="8.79" a="2509.63" fwhm="0.002311" res="255377.3" algo="FTMS"/>
<pk mz="590.151566" i="1245716.1" sn="7.12" a="1377.55" fwhm="0.001777" res="332167.5" algo="FTMS"/>
<pk mz="590.208168" i="1403927.3" sn="8.40" a="2213.85" fwhm="0.002222" res="265663.4" algo="FTMS"/>
<pk mz="590.685395" i="1260849.6" sn="7.29" a="1894.82" fwhm="0.002416" res="244439.2" algo="FTMS"/>
<pk mz="591.062892" i="2092102.6" sn="13.72" a="4089.03" fwhm="0.002259" res="261609.0" algo="FTMS"/>
<pk mz="591.099175" i="2332744.5" sn="15.57" a="3719.95" fwhm="0.001922" res="307554.0" algo="FTMS"/>
<pk mz="591.135568" i="2774602.5" sn="18.99" a="5443.75" fwhm="0.002141" res="276138.2" algo="FTMS"/>
<pk mz="591.171961" i="2539596.5" sn="17.17" a="4036.92" fwhm="0.001909" res="309608.9" algo="FTMS"/>
<pk mz="591.208440" i="1841998.6" sn="11.78" a="4368.32" fwhm="0.002793" res="211651.6" algo="FTMS"/>
<pk mz="592.094208" i="1409407.9" sn="8.44" a="2187.99" fwhm="0.002206" res="268375.1" algo="FTMS"/>
<pk mz="592.131060" i="1760641.9" sn="11.15" a="3288.17" fwhm="0.002435" res="243199.4" algo="FTMS"/>
<pk mz="592.139251" i="1431938.4" sn="8.62" a="2543.87" fwhm="0.002408" res="245924.2" algo="FTMS"/>
<pk mz="592.224541" i="1355143.1" sn="8.02" a="2313.63" fwhm="0.002445" res="242215.7" algo="FTMS"/>
<pk mz="593.042105" i="1223348.8" sn="7.00" a="1845.88" fwhm="0.002036" res="291325.0" algo="FTMS"/>
<pk mz="593.078465" i="2561718.8" sn="17.34" a="4828.84" fwhm="0.002197" res="270006.0" algo="FTMS"/>
<pk mz="593.114629" i="3016888.8" sn="20.86" a="5619.38" fwhm="0.002113" res="280713.6" algo="FTMS"/>
<pk mz="593.151127" i="4421819.0" sn="31.71" a="9286.62" fwhm="0.002276" res="260554.3" algo="FTMS"/>
<pk mz="593.165559" i="3371195.8" sn="23.59" a="7488.39" fwhm="0.002442" res="242919.6" algo="FTMS"/>
<pk mz="593.187554" i="2796221.0" sn="19.15" a="5335.53" fwhm="0.002243" res="264424.1" algo="FTMS"/>
<pk mz="594.146406" i="1918963.0" sn="12.38" a="3814.56" fwhm="0.002448" res="242708.3" algo="FTMS"/>
<pk mz="595.057799" i="2034470.8" sn="13.27" a="3489.35" fwhm="0.002067" res="287906.8" algo="FTMS"/>
<pk mz="595.094048" i="3556648.8" sn="25.03" a="6672.39" fwhm="0.002132" res="279186.9" algo="FTMS"/>
<pk mz="595.124783" i="2683178.5" sn="18.28" a="4932.99" fwhm="0.002073" res="287109.9" algo="FTMS"/>
<pk mz="595.130354" i="3359019.0" sn="23.50" a="6561.41" fwhm="0.002236" res="266182.4" algo="FTMS"/>
<pk mz="595.166873" i="3068205.0" sn="21.25" a="5824.22" fwhm="0.002138" res="278342.2" algo="FTMS"/>
<pk mz="595.203483" i="2360111.0" sn="15.78" a="4264.44" fwhm="0.002137" res="278530.3" algo="FTMS"/>
<pk mz="596.041213" i="2350943.3" sn="15.71" a="4078.88" fwhm="0.001998" res="298270.8" algo="FTMS"/>
<pk mz="596.067645" i="1495648.9" sn="9.11" a="2993.76" fwhm="0.002925" res="203780.4" algo="FTMS"/>
<pk mz="596.128108" i="58168676.0" sn="446.86" a="139496.31" fwhm="0.002327" res="256136.6" algo="FTMS"/>
<pk mz="597.073244" i="1925531.5" sn="12.43" a="2989.18" fwhm="0.002020" res="295534.9" algo="FTMS"/>
<pk mz="597.109822" i="2828701.8" sn="19.40" a="5370.09" fwhm="0.002060" res="289897.6" algo="FTMS"/>
<pk mz="597.131451" i="9084319.0" sn="67.72" a="22272.64" fwhm="0.002416" res="247120.6" algo="FTMS"/>
<pk mz="597.146053" i="2358687.8" sn="15.77" a="4603.63" fwhm="0.002221" res="268862.6" algo="FTMS"/>
<pk mz="597.182619" i="2368418.0" sn="15.85" a="4560.23" fwhm="0.002285" res="261349.2" algo="FTMS"/>
<pk mz="597.218861" i="1564580.1" sn="9.64" a="2567.47" fwhm="0.002199" res="271591.0" algo="FTMS"/>
<pk mz="598.107735" i="1357272.9" sn="8.04" a="1743.25" fwhm="0.001788" res="334576.4" algo="FTMS"/>
<pk mz="598.132729" i="1685466.4" sn="10.57" a="3070.36" fwhm="0.002195" res="272544.0" algo="FTMS"/>
<pk mz="599.031614" i="1290256.6" sn="7.52" a="1754.47" fwhm="0.001837" res="326066.1" algo="FTMS"/>
<pk mz="599.078829" i="1254931.5" sn="7.25" a="1741.49" fwhm="0.002158" res="277547.5" algo="FTMS"/>
<pk mz="599.088831" i="1551636.0" sn="9.54" a="2605.22" fwhm="0.002120" res="282607.0" algo="FTMS"/>
<pk mz="599.119755" i="2939926.0" sn="20.26" a="5943.02" fwhm="0.002219" res="270014.9" algo="FTMS"/>
<pk mz="599.124945" i="2092054.3" sn="13.71" a="4342.19" fwhm="0.002465" res="243024.0" algo="FTMS"/>
<pk mz="599.140292" i="1336343.3" sn="7.87" a="1875.18" fwhm="0.001909" res="313908.6" algo="FTMS"/>
<pk mz="599.161817" i="1733144.5" sn="10.94" a="2903.34" fwhm="0.002171" res="275929.2" algo="FTMS"/>
<pk mz="599.176871" i="1242393.4" sn="7.15" a="2044.01" fwhm="0.002313" res="259028.1" algo="FTMS"/>
<pk mz="599.198072" i="1536026.8" sn="9.42" a="2650.44" fwhm="0.002161" res="277333.7" algo="FTMS"/>
<pk mz="599.234217" i="1238300.9" sn="7.12" a="1351.02" fwhm="0.001881" res="318526.6" algo="FTMS"/>
<pk mz="600.123077" i="48297556.0" sn="370.61" a="118179.43" fwhm="0.002382" res="251993.2" algo="FTMS"/>
<pk mz="600.147089" i="1227861.3" sn="7.04" a="1870.87" fwhm="0.002126" res="282294.4" algo="FTMS"/>
<pk mz="601.047330" i="1536141.8" sn="9.42" a="2741.82" fwhm="0.002487" res="241681.1" algo="FTMS"/>
<pk mz="601.083916" i="1601936.1" sn="9.92" a="3671.48" fwhm="0.002916" res="206114.8" algo="FTMS"/>
<pk mz="601.104542" i="1354385.4" sn="8.01" a="1749.23" fwhm="0.001743" res="344886.0" algo="FTMS"/>
<pk mz="601.120047" i="1821330.4" sn="11.62" a="3887.84" fwhm="0.002561" res="234735.5" algo="FTMS"/>
<pk mz="601.126473" i="6747795.0" sn="49.67" a="15460.81" fwhm="0.002364" res="254301.2" algo="FTMS"/>
<pk mz="601.192552" i="1331607.0" sn="7.84" a="2348.97" fwhm="0.002495" res="240917.6" algo="FTMS"/>
<pk mz="602.127743" i="2089683.1" sn="13.69" a="4317.34" fwhm="0.002612" res="230554.9" algo="FTMS"/>
<pk mz="602.263229" i="5375708.0" sn="39.07" a="11299.42" fwhm="0.002305" res="261258.3" algo="FTMS"/>
<pk mz="603.062715" i="1682704.6" sn="10.55" a="3450.28" fwhm="0.002681" res="224929.4" algo="FTMS"/>
<pk mz="603.099127" i="1763091.1" sn="11.17" a="2767.96" fwhm="0.002019" res="298708.5" algo="FTMS"/>
<pk mz="603.135681" i="1770773.5" sn="11.23" a="3320.93" fwhm="0.002353" res="256291.2" algo="FTMS"/>
<pk mz="603.266952" i="1860894.3" sn="11.92" a="3380.87" fwhm="0.002099" res="287347.7" algo="FTMS"/>
<pk mz="604.094232" i="3542870.3" sn="24.92" a="7635.14" fwhm="0.002425" res="249066.9" algo="FTMS"/>
<pk mz="605.078113" i="1605530.4" sn="9.95" a="2351.75" fwhm="0.002041" res="296479.9" algo="FTMS"/>
<pk mz="605.114778" i="1899421.0" sn="12.22" a="4437.89" fwhm="0.002888" res="209508.2" algo="FTMS"/>
<pk mz="605.151226" i="2620831.5" sn="17.79" a="4873.91" fwhm="0.002177" res="277918.7" algo="FTMS"/>
<pk mz="605.187772" i="1683874.0" sn="10.56" a="2837.92" fwhm="0.002104" res="287639.9" algo="FTMS"/>
<pk mz="607.057609" i="1646889.1" sn="10.27" a="3583.64" fwhm="0.002789" res="217686.0" algo="FTMS"/>
<pk mz="607.094008" i="2181675.8" sn="14.40" a="3818.12" fwhm="0.002113" res="287361.6" algo="FTMS"/>
<pk mz="607.130453" i="2414126.5" sn="16.19" a="4486.85" fwhm="0.002218" res="273677.4" algo="FTMS"/>
<pk mz="607.144733" i="1596975.6" sn="9.88" a="2736.94" fwhm="0.002068" res="293563.5" algo="FTMS"/>
<pk mz="607.166692" i="2357809.3" sn="15.76" a="4427.12" fwhm="0.002210" res="274758.2" algo="FTMS"/>
<pk mz="607.181440" i="1790514.4" sn="11.38" a="3526.37" fwhm="0.002447" res="248126.1" algo="FTMS"/>
<pk mz="607.203163" i="1258548.0" sn="7.27" a="1588.01" fwhm="0.001728" res="351464.4" algo="FTMS"/>
<pk mz="607.281465" i="1417017.8" sn="8.49" a="3334.04" fwhm="0.003011" res="201676.1" algo="FTMS"/>
<pk mz="608.218656" i="1688192.8" sn="10.59" a="2527.71" fwhm="0.002071" res="293697.4" algo="FTMS"/>
<pk mz="609.073076" i="1404099.3" sn="8.39" a="2045.95" fwhm="0.002125" res="286666.1" algo="FTMS"/>
<pk mz="609.109758" i="2016454.1" sn="13.12" a="3810.68" fwhm="0.002266" res="268782.2" algo="FTMS"/>
<pk mz="609.145933" i="2191049.0" sn="14.47" a="4367.49" fwhm="0.002352" res="258940.3" algo="FTMS"/>
<pk mz="609.182765" i="1736907.9" sn="10.96" a="3021.09" fwhm="0.002300" res="264818.1" algo="FTMS"/>
<pk mz="609.218482" i="1393870.8" sn="8.31" a="1708.46" fwhm="0.001800" res="338426.3" algo="FTMS"/>
<pk mz="609.312307" i="1259606.1" sn="7.28" a="2654.41" fwhm="0.003119" res="195348.6" algo="FTMS"/>
<pk mz="610.143545" i="4149529.0" sn="29.60" a="10325.23" fwhm="0.002818" res="216478.3" algo="FTMS"/>
<pk mz="610.177658" i="1339931.8" sn="7.90" a="2322.22" fwhm="0.002399" res="254332.6" algo="FTMS"/>
<pk mz="610.185662" i="1362972.4" sn="8.07" a="2788.14" fwhm="0.002808" res="217275.9" algo="FTMS"/>
<pk mz="611.067985" i="1374565.3" sn="8.16" a="1918.85" fwhm="0.002133" res="286447.8" algo="FTMS"/>
<pk mz="611.088807" i="1382247.0" sn="8.22" a="1894.81" fwhm="0.001719" res="355392.8" algo="FTMS"/>
<pk mz="611.125105" i="1342826.0" sn="7.92" a="1744.50" fwhm="0.001856" res="329230.5" algo="FTMS"/>
<pk mz="611.161505" i="2041709.1" sn="13.29" a="3166.31" fwhm="0.001977" res="309191.1" algo="FTMS"/>
<pk mz="611.198214" i="1502576.3" sn="9.14" a="1944.74" fwhm="0.001905" res="320917.6" algo="FTMS"/>
<pk mz="612.135983" i="1294784.4" sn="7.53" a="1676.27" fwhm="0.001906" res="321122.1" algo="FTMS"/>
<pk mz="613.104743" i="1698837.6" sn="10.65" a="2278.29" fwhm="0.001758" res="348782.4" algo="FTMS"/>
<pk mz="613.135526" i="2998296.5" sn="20.67" a="6542.95" fwhm="0.002574" res="238169.2" algo="FTMS"/>
<pk mz="613.140942" i="1474584.9" sn="8.92" a="2107.23" fwhm="0.002083" res="294348.5" algo="FTMS"/>
<pk mz="613.155810" i="1427994.3" sn="8.56" a="2973.71" fwhm="0.002605" res="235362.2" algo="FTMS"/>
<pk mz="613.177478" i="1304604.1" sn="7.61" a="2068.86" fwhm="0.002161" res="283796.2" algo="FTMS"/>
<pk mz="613.192860" i="1227293.5" sn="7.01" a="1944.47" fwhm="0.002304" res="266171.2" algo="FTMS"/>
<pk mz="614.138655" i="49175156.0" sn="376.71" a="124729.35" fwhm="0.002476" res="248024.9" algo="FTMS"/>
<pk mz="615.062711" i="1786058.5" sn="11.32" a="3590.75" fwhm="0.002438" res="252241.9" algo="FTMS"/>
<pk mz="615.099138" i="1536462.0" sn="9.39" a="2612.79" fwhm="0.002361" res="260483.0" algo="FTMS"/>
<pk mz="615.120117" i="1416911.9" sn="8.47" a="2520.58" fwhm="0.002327" res="264302.0" algo="FTMS"/>
<pk mz="615.141974" i="8602322.0" sn="63.87" a="21613.96" fwhm="0.002509" res="245133.6" algo="FTMS"/>
<pk mz="615.156527" i="1759955.4" sn="11.12" a="2884.64" fwhm="0.002139" res="287565.6" algo="FTMS"/>
<pk mz="615.193175" i="1278934.9" sn="7.41" a="2047.45" fwhm="0.002341" res="262829.3" algo="FTMS"/>
<pk mz="616.142968" i="1453875.4" sn="8.76" a="3758.84" fwhm="0.003514" res="175346.2" algo="FTMS"/>
<pk mz="617.115166" i="1793941.0" sn="11.38" a="3602.44" fwhm="0.002697" res="228774.8" algo="FTMS"/>
<pk mz="617.151153" i="1727384.6" sn="10.86" a="3207.13" fwhm="0.002292" res="269306.7" algo="FTMS"/>
<pk mz="617.187299" i="1569180.3" sn="9.64" a="2577.12" fwhm="0.002306" res="267619.9" algo="FTMS"/>
<pk mz="618.109932" i="1831420.1" sn="11.67" a="3075.05" fwhm="0.002111" res="292748.2" algo="FTMS"/>
<pk mz="619.057555" i="1553505.6" sn="9.52" a="2344.65" fwhm="0.002013" res="307572.7" algo="FTMS"/>
<pk mz="619.093874" i="1657957.6" sn="10.33" a="2350.50" fwhm="0.001883" res="328745.0" algo="FTMS"/>
<pk mz="619.105160" i="1375334.9" sn="8.15" a="2273.96" fwhm="0.002385" res="259556.4" algo="FTMS"/>
<pk mz="619.130383" i="1403497.6" sn="8.37" a="1779.90" fwhm="0.001736" res="356670.9" algo="FTMS"/>
<pk mz="619.166733" i="1882221.6" sn="12.06" a="2984.06" fwhm="0.002011" res="307869.4" algo="FTMS"/>
<pk mz="619.202994" i="1692273.5" sn="10.59" a="3550.89" fwhm="0.002516" res="246077.0" algo="FTMS"/>
<pk mz="620.089214" i="1277651.9" sn="7.39" a="2452.04" fwhm="0.002465" res="251596.8" algo="FTMS"/>
<pk mz="620.273165" i="1641192.8" sn="10.20" a="3914.43" fwhm="0.002789" res="222397.9" algo="FTMS"/>
<pk mz="621.073499" i="1427780.6" sn="8.55" a="1801.22" fwhm="0.001847" res="336300.2" algo="FTMS"/>
<pk mz="621.095266" i="1378119.1" sn="8.17" a="2014.66" fwhm="0.002057" res="301980.4" algo="FTMS"/>
<pk mz="621.110002" i="2342217.0" sn="15.60" a="5104.02" fwhm="0.002500" res="248453.9" algo="FTMS"/>
<pk mz="621.146137" i="2267981.0" sn="15.03" a="4264.01" fwhm="0.002192" res="283313.1" algo="FTMS"/>
<pk mz="621.160591" i="1310030.8" sn="7.64" a="2450.55" fwhm="0.002416" res="257154.0" algo="FTMS"/>
<pk mz="621.182519" i="1972049.4" sn="12.75" a="4156.59" fwhm="0.002373" res="261737.9" algo="FTMS"/>
<pk mz="621.219049" i="1496917.6" sn="9.08" a="3413.68" fwhm="0.002834" res="219180.4" algo="FTMS"/>
<pk mz="622.104992" i="4603327.0" sn="33.03" a="10720.73" fwhm="0.002568" res="242247.2" algo="FTMS"/>
<pk mz="623.088940" i="1369143.3" sn="8.10" a="1842.90" fwhm="0.001819" res="342621.9" algo="FTMS"/>
<pk mz="623.125458" i="2427451.8" sn="16.26" a="4745.30" fwhm="0.002365" res="263435.9" algo="FTMS"/>
<pk mz="623.161312" i="2118720.3" sn="13.88" a="4372.47" fwhm="0.002530" res="246318.0" algo="FTMS"/>
<pk mz="623.198067" i="1972292.9" sn="12.75" a="4505.80" fwhm="0.002735" res="227884.6" algo="FTMS"/>
<pk mz="624.192811" i="1543875.1" sn="9.44" a="3146.09" fwhm="0.002724" res="229105.5" algo="FTMS"/>
<pk mz="625.104656" i="1743674.6" sn="10.98" a="2833.09" fwhm="0.002187" res="285782.5" algo="FTMS"/>
<pk mz="625.141360" i="1581887.5" sn="9.74" a="2992.74" fwhm="0.002350" res="265984.3" algo="FTMS"/>
<pk mz="625.177379" i="1453380.3" sn="8.74" a="2058.49" fwhm="0.002020" res="309531.2" algo="FTMS"/>
<pk mz="627.099115" i="1281100.8" sn="7.41" a="1821.61" fwhm="0.002149" res="291772.5" algo="FTMS"/>
<pk mz="627.120401" i="1761871.8" sn="11.12" a="2764.57" fwhm="0.002311" res="271395.0" algo="FTMS"/>
<pk mz="627.150985" i="1950804.1" sn="12.58" a="3745.39" fwhm="0.002388" res="262667.1" algo="FTMS"/>
<pk mz="627.156453" i="1332308.9" sn="7.81" a="1506.74" fwhm="0.001958" res="320335.3" algo="FTMS"/>
<pk mz="628.154446" i="39633124.0" sn="303.12" a="105330.53" fwhm="0.002606" res="241019.9" algo="FTMS"/>
<pk mz="629.157703" i="6316411.0" sn="46.24" a="16497.75" fwhm="0.002558" res="245925.0" algo="FTMS"/>
[truncated: 28,479 more chars]
