# Supplementary material for: Drought re-routes soil microbial carbon metabolism towards emission of volatile metabolites in an artificial tropical rainforest
Source: Nat Microbiol. 2023 Jul 31;8(8):1480–94. doi: 10.1038/s41564-023-01432-9 (PMC10390333; doi:10.1038/s41564-023-01432-9)
Supplement: Supplementary file 3 — Folder containing all raw XML data for FTICR. [file 41564_2023_1432_MOESM3_ESM.zip › FTICR-XML-Honeker/P11-09-h.xml]

<?xml version="1.0" encoding="utf-8"?>
<root>
<fileinfo appname="Bruker Compass DataAnalysis" appversion="5.0.203" app_platform="64-bit" date="2021-02-03T14:58:58" type="DataAnalysis Results" typeversion="1.1" subtype="MS Spectrum" />
<generalinfo organisation="" user="" hostname="WE35157" os="Windows 8" architecture="64-bit"/>
<analysis name="C:\Users\toyo995\OneDrive - PNNL\Desktop\Data Malak Feb\Tfaily_50971_P11-09-h_02Feb21_Alder_Inf_144SA_IATp05_1_01_58817.d\analysis.baf">
<info><DateTime>2021-02-02T09:47:03-08:00</DateTime><method>FY21_Q1_144SA_p05_neg_58817</method><sample></sample><comment></comment><operator></operator><instrument>solariX</instrument><instrument_serial_number>000000.00000</instrument_serial_number><manufacturer>Bruker</manufacturer></info>
<DataAnalysis version="DataAnalysis 5.0.203" DataAnalysisResults="">
<DataAnalysis_processing_parameters><find_compounds_chromatogram detect_version="2" detect_areamode="1" detect_areathresholdabs="0.00000000" detect_areathresholdrel="10.00000000" detect_intensitymode="1" detect_intensitythresholdabs="0.00000000" detect_intensitythresholdrel="10.00000000" detect_sensitivity="0.20000000" add_uv_or_ms_spectra="0" spectrum_load_mode="2" background_subtraction_mode="0" MS_peaksensmode2="1" MS_pc12="0.40000000" MS_pc22="4.00000000" MS_peaksens12="99.00000000" MS_peaksens22="99.00000000" MS_areamode2="2" MS_areathresholdabs2="1000.00000000" MS_areathresholdrel2="10.00000000" MS_intensitymode2="0" MS_intensitythresholdabs2="1000.00000000" MS_intensitythresholdrel2="10.00000000" MS_basesmoothmode2="1" MS_basesmoothpts2="8" MS_basesmoothmin2="12.00000000" MS_basesmoothforce2="0.10000000" MS_startendslope2="10.00000000" MS_valleyfilterused2="1" MS_valleyfilter2="10.00000000" MS_noisecorr2="0" UV_peaksensmode2="1" UV_pc12="0.40000000" UV_pc22="4.00000000" UV_peaksens12="99.90000000" UV_peaksens22="100.00000000" UV_areamode2="0" UV_areathresholdabs2="5.00000000" UV_areathresholdrel2="1.00000000" UV_intensitymode2="1" UV_intensitythresholdabs2="1.00000000" UV_intensitythresholdrel2="0.01000000" UV_basesmoothmode2="1" UV_basesmoothpts2="8" UV_basesmoothmin2="12.00000000" UV_basesmoothforce2="1.00000000" UV_startendslope2="10.00000000" UV_valleyfilterused2="1" UV_valleyfilter2="10.00000000" UV_noisecorr2="0" detect_delcmpdsinrng="1" />
<find_compounds_mobilogram detect_areamode="1" detect_areathresholdabs="1000.00000000" detect_areathresholdrel="5.00000000" detect_intensitymode="0" detect_intensitythresholdabs="100.00000000" detect_intensitythresholdrel="5.00000000" detect_sensitivity="99.00000000" detect_resolution="250.00000000" spectrum_load_mode="2" detect_delcmpdsinrng="1" />
<auto_ms_n use_retention_time_window="1" retention_time_window="0.75000000" rt_unit="min" minimum_intensity_positive="10000.00000000" minimum_intensity_negative="1000.00000000" apply_max_number_compounds="1" max_number_compounds="300" spectrum_load_mode="2" background_type="0" create_auto_ms_n_traces="0" create_detailed_traces="0" merge_positive_negative_compounds="0" detect_delcmpdsinrng="1" detect_keep_cmpds_detectedneutralloss="0" add_uv_spectra="0" advanced_precursor_determination="0" determine_alternate_precursor="0" />
<dissect_params dissect_addsmoothing="0" dissect_allow_wider_peaks="0" dissect_resolving_power="1.00000000" dissect_set_expected_width="0" dissect_expected_width="3" dissect_deletepeaksinrange="1" dissect_fullrange="1" dissect_cutoff="0.05000000" dissect_sensitivity="10.00000000" dissect_maxoverlap="5" dissect_smoothwidth="1" spectrum_load_mode="0" add_uv_spectra="1" />
<find_all_compounds min_time_points="10" min_correlation="0.70000000" background_type="0" load_spec_type="3" additional_smoothing="0" proteomics="0" chrom_sn_threshold="5.00000000" chrom_smoothingwidth="1" detect_delcmpdsinrng="1" add_MSMS_spectra="1" adducts_positive_mode="" adducts_negative_mode="" />
<ms_peak_finder ms_peak_finder_type="FTMS" ms_manually_use_peak_finder="1" ms_peak_finder_filter_exclusion_masses="0" ><ms_peak_finder_apex minimum_intensity="100.00000000" peak_width="0.00200000" peak_width_msms="0.00200000" relative_threshold_base_peak="0.05000000" signal_to_noise="1.00000000" />
<ms_peak_finder_centroid peak_width="0.00200000" peak_width_msms="0.00200000" signal_to_noise="1.00000000" relative_threshold_base_peak="0.05000000" minimum_intensity="100.00000000" centroid_percentage="80.00000000" />
<ms_peak_finder_snap minimum_intensity="0.00000000" relative_threshold_base_peak="0.01000000" signal_to_noise="2.00000000" maximum_charge="20" quality_factor_threshold="0.90000000" number_of_patterns="500000" building_block_1="C 4.9384 N 1.3577 O 1.4773 S 0.0417 H 7.7583" building_block_2="" use_snap_2="1" add_detailed_results="0" />
<ms_peak_finder_snap minimum_intensity="100.00000000" peak_width="1.00000000" use_datapoints="1" sum_width="1" relative_threshold_base_peak="0.05000000" signal_to_noise="1.00000000" baseline_type="1" baseline_flatness="1.00000000" same_sumwidth_as_acquisition="0" use_resolution="0" res="10000" instrument_sum_width="5" use_sum_of_intensities="0" />
<ms_peak_finder_ftms signal_to_noise="7.00000000" relative_threshold_base_peak="0.01000000" minimum_intensity="100.00000000" centroid_percentage="80.00000000" use_centroid="0" />
<ms_peak_finder_line_spectra apply_line_spectra_threshold="0" line_spectra_threshold="10.00000000" />
</ms_peak_finder>
<deconvolution clear_prev_results="1" create_neutral_spectrum="0" incl_shifted_spectra="0" ret_residuals="0" incl_comp_details="0" show_comp_details="0" substance_class="1" extend_evelope="0" extend_before="1.00000000" extend_after="1.00000000" auto_apply="1" ><deconvolution_detailed_full perf_deconv="1" rel_isotop_deconv="0" resolve_isotop="1" exclude_reporter_ions="0" reporter_ions="0" abund_cutoff="2.50000000" envelope_cutoff="75.00000000" high_mass="4000.00000000" low_mass="250.00000000" mw_agreement="0.00000000" maximum_charge="4" max_charge_isotop="0" min_charge="4" min_peaks="3" precursor_deconv="0" max_components="10" adduct_ion_name_neg="-H" adduct_ion_mass_neg="-1.00782504" adduct_ion_name_pos="+H" adduct_ion_mass_pos="1.00727600" apply_min_max_mass_boundaries="0" />
<deconvolution_detailed_max_res perf_deconv="1" rel_isotop_deconv="0" resolve_isotop="1" exclude_reporter_ions="0" reporter_ions="0" abund_cutoff="2.00000000" envelope_cutoff="75.00000000" high_mass="4000.00000000" low_mass="250.00000000" mw_agreement="5.00000000" maximum_charge="3" max_charge_isotop="0" min_charge="3" min_peaks="3" precursor_deconv="0" max_components="10" adduct_ion_name_neg="-H" adduct_ion_mass_neg="-1.00782504" adduct_ion_name_pos="+H" adduct_ion_mass_pos="1.00727600" apply_min_max_mass_boundaries="0" />
<deconvolution_detailed_ms_n perf_deconv="1" rel_isotop_deconv="0" resolve_isotop="1" exclude_reporter_ions="0" reporter_ions="0" abund_cutoff="1.00000000" envelope_cutoff="75.00000000" high_mass="3000.00000000" low_mass="100.00000000" mw_agreement="5.00000000" maximum_charge="3" max_charge_isotop="0" min_charge="3" min_peaks="3" precursor_deconv="0" max_components="10" adduct_ion_name_neg="-H" adduct_ion_mass_neg="-1.00782504" adduct_ion_name_pos="+H" adduct_ion_mass_pos="1.00727600" apply_min_max_mass_boundaries="0" />
<deconvolution_detailed_protein perf_deconv="1" rel_isotop_deconv="1" resolve_isotop="1" exclude_reporter_ions="0" reporter_ions="0" abund_cutoff="2.50000000" envelope_cutoff="75.00000000" high_mass="100000.00000000" low_mass="1000.00000000" mw_agreement="0.00000000" maximum_charge="75" max_charge_isotop="0" min_charge="75" min_peaks="3" precursor_deconv="0" max_components="20" adduct_ion_name_neg="-H" adduct_ion_mass_neg="-1.00782504" adduct_ion_name_pos="+H" adduct_ion_mass_pos="1.00727600" apply_min_max_mass_boundaries="1" />
<max_entropy_deconvolution adduct_ion_name_pos="+H" adduct_ion_mass_pos="1.00727600" adduct_ion_name_neg="-H" adduct_ion_mass_neg="-1.00782504" low_mass="1000.00000000" high_mass="100000.00000000" spacint_out="0.00000000" resolving_power="1000.00000000" peak_width="0.00200000" width="0" maxentx="0" res="0" />
</deconvolution><mascot_export globalchargelimit_apply="1" globalchargelimit="1+, 2+ and 3+" prefer_fullscan_deconvolution_results="1" deconvolution_export_type="1" msmssignals="100" threshold="100.00000000" mssignals_deconv="2" mssignals_non_deconv="0" normalize_msms="0" single_charged="0" />
<process_parameters_chrom baseline_flatness="0.80000000"	baseline_addchild="1"	baseline_disableoriginal="1" baseline_usesamecolor="1" smoothing_algorithm="1" smoothing_width="0.20000000" smoothing_cycles="1" smoothing_addchild="1" smoothing_disableoriginal="1"	smoothing_usesamecolor="1" />
<process_parameters_mobil baseline_flatness="0.80000000"	baseline_addchild="1"	baseline_disableoriginal="1" baseline_usesamecolor="1" smoothing_algorithm="1" smoothing_width="0.10000000" smoothing_cycles="1" smoothing_addchild="1" smoothing_disableoriginal="1"	smoothing_usesamecolor="1" />
<process_parameters_ms baseline_flatness="0.80000000"	baseline_addchild="1"	baseline_disableoriginal="1" baseline_usesamecolor="1" smoothing_algorithm="1" smoothing_width="0.20000000" smoothing_cycles="1" smoothing_addchild="1" smoothing_disableoriginal="1"	smoothing_usesamecolor="1" />
<display_params mass_precision="-1" time_precision="2" structure_size="30" chrom_peak_label="Index" />
<calibration_params calibration_range="0.00500000" calibration_listname="neg_pip_McKeeFA_DSmith_verified" calibration_listgroupname="ESI" calibration_fit_mode="0" calibration_intensitythreshold="1000000.00000000" />
<calibration_lockmass_params calibration_range="0.50000000" calibration_listname="" calibration_listgroupname="" calibration_intensitythreshold="0.00000000" calibration_lockmassmode="0" />
<mobility_calibration_params calibration_range="0.10000000" calibration_listname="&lt;not set&gt;" calibration_listgroupname="ESI" calibration_intensitythreshold="0.00000000" />
<library_search_params del_prev_res="1" ><library_search_basic_params accept_score="50" allowmasses_above="0" allowmasses_below="0" desired_score="900" increasedepth="0" maxnr_spectra="10" cross_match="0" sort_by="1" include_precursor_spectra="1" exclude_precursor_signals="0" skip_low_frgamnet_spectra="1" min_effective_score="500" minmatch_score="250" min_score="400" />
<library_search_advanced_params add_int_range="5.00000000" extended="1" locnorm="0" root="0" hwfstp="50" hwscdp="7" intrangefac="1.89999998" locnormeqfac="1.00000000" locnormfac="2.00000000" locnormwin="25" masdisint="20" minsrcint="100" minspepresrc="15" threshfstp="40" maskadducts="0" maskprecursor="0" />
<library_search_libraries_params add_unid="0" parallel="0" libraries="" librariey_unidentified="" />
<library_search_match_params chrgdeconv="0" collenerg="0" fragampl="1" instrtp="2" ionmeth="3" isolwidth="0" msmsstg="2" ms_vs_msms="4" pkwidth="0" polarity="4" psd="0" lastprecion="0" precions="0" prodion="0" rgtgaspress="0" rgtion="0" refl="0" collgas="0" collgaspress="0" trapdrv="1" />
<library_search_add_params add_confirm_mode="0" />
<library_search_rt_params accepted_deviation="1.00000000" apply_rt_match="0" match_columnname="1" max_deviation="5.00000000" />
</library_search_params><masslist_layout layout_columntypes="2 12 3 6 " layout_columnwidth="66 20 63 57 " />
<cmpdlist_layout layout_columntypes="14 20 31 1 40 26 " layout_columnwidth="20 53 134 65 46 50 " />
<molecular_formula_layout layout_columntypes="24 1 2 40 3 5 6 18 7 9 8 " layout_columnwidth="-1 -1 -1 -1 -1 -1 -1 -1 -1 -1 -1 " />
<general_unknown_layout layout_columntypes="6 0 5 3 4 2 12 14 10 11 " layout_columnwidth="-1 -1 -1 -1 -1 -1 -1 -1 -1 -1 " />
<target_screening_layout layout_columntypes="15 14 6 5 43 11 1 2 17 7 8 9 10 4 3 39 40 41 42 16 18 19 25 20 21 22 23 24 31 26 27 28 29 30 37 32 33 34 35 36 " layout_columnwidth="-1 -1 -1 -1 -1 -1 -1 -1 -1 -1 -1 -1 -1 -1 -1 -1 -1 -1 -1 -1 -1 -1 -1 -1 -1 -1 -1 -1 -1 -1 -1 -1 -1 -1 -1 -1 -1 -1 -1 -1 " />
<exclusion_masses></exclusion_masses>
<xml_export_parameters export_detailed_information="0" export_peptide_database_query_information="1" export_full_peptide_database_query_information="1" protein_analysis_export_mgf="1" protein_analysis_export_xml="1" />
<smf1D_params max_nr_formulae="50" z="1" rdb_min="0.00000000" rdb_max="80.00000000" tolerance_ppm="5.00000000" tolerance_abs="1.00000000" tolerance_ppm_MSn="5.00000000" tolerance_abs_MSn="2.00000000" use_rel_tolerance="0" use_rel_tolerance_MSn="0" lower_bound_formula="" upper_bound_formula="" electron_configuration="2" electron_configuration_MSn="0" sigma_limit="0.02000000" sigma_limit_MSn="0.05000000" HC_Ratio_min="0.00000000" HC_Ratio_max="3.00000000" filtering="1" patternsearch="0" filter_by_elementratio="1" estimate_carbon_count="1" relative_threshold_base_peak="1.00000000" delete_previous_results="1" filter_criteriy="0" adducts_positive_mode="M+H  M+NH4  M+Na  M+K " adducts_negative_mode="M-H  M+Na-H2  M+K-H2  M+Cl " collect_adducts="0" />
<smf3D_params tolerance_neutralloss="5.00000000" intensitythresholdabs2="0.00000000" intensity_threshold_abs_msms="0.00000000" auto_filter="0" nr_explained_peaks="5" highlight_unexplained_peaks="0" />
<uv_parameters rt_offset="0.00000000" />
<target_screening delta_rt="1.50000000" threshold_sigma="0.05000000" detection_tolerance="0.00500000" identification_tolerance="10.00000000" detection_tolerance_ppm="5.00000000" identification_tolerance_ppm="5.00000000" use_tolerance_ppm="0" compound_database="C:\BDALSystemData\BuildingBlocks\TargetScreeningDataBase.csv" use_sampleinfo_xml="0" rt_range_start="0.00000000" rt_range_end="0.00000000" additional_smoothing="0" create_chromatogram_time_slices="1" rt_window_halfwidth="45.00000000" enable_BPC="1" evaluate_qualifier_ions="1" qualifier_ion_intensity_threshold="0.00000000" group_id=": " lc_method_id=":" ms_method_id=":" matrix_id=":" useDB="0" sortanalytes="4" />
<automatic_calibration use_calibration_segment="0" automatic_calibration="0.00000000/0.00000000" automatic_calibration_use_spectrum_type="0" automatic_calibration_retain_data="0" automatic_calibration_perform_lockmass="0" />
<target_screening_scoring threshold1_qualityfactor="0.02000000" threshold2_qualityfactor="0.05000000" threshold1_massaccuracy="3.00000000" threshold2_massaccuracy="10.00000000" threshold1_retentiontime="20.00000000" threshold2_retentiontime="40.00000000" use_tolerance_ppm="0" />
</DataAnalysis_processing_parameters>
<ms_spectrum info="-MS" msmsinfo="All MS" polarity="-" scanmode="fullscan" seq_nr_start="1"  rt="4.73036667" rt_unit="min">
<ms_peaks><pk mz="147.818995" i="1091103.5" sn="9.83" a="104.30" fwhm="0.000126" res="1171917.0" algo="FTMS"/>
<pk mz="157.457368" i="876083.8" sn="7.40" a="165.84" fwhm="0.000245" res="641716.6" algo="FTMS"/>
<pk mz="160.841723" i="3884242.0" sn="41.44" a="591.14" fwhm="0.000159" res="1012228.8" algo="FTMS"/>
<pk mz="160.842000" i="9717442.0" sn="107.43" a="1635.06" fwhm="0.000166" res="969303.8" algo="FTMS"/>
<pk mz="160.843699" i="1045597.9" sn="9.32" a="126.24" fwhm="0.000150" res="1073273.7" algo="FTMS"/>
<pk mz="162.379425" i="843458.3" sn="7.04" a="103.18" fwhm="0.000190" res="853978.3" algo="FTMS"/>
<pk mz="162.412315" i="862360.9" sn="7.25" a="147.61" fwhm="0.000240" res="675448.9" algo="FTMS"/>
<pk mz="162.838774" i="3550104.3" sn="37.66" a="599.59" fwhm="0.000178" res="912988.9" algo="FTMS"/>
<pk mz="162.839055" i="11054952.0" sn="122.57" a="1804.95" fwhm="0.000163" res="996407.6" algo="FTMS"/>
<pk mz="163.484943" i="903889.6" sn="7.72" a="103.32" fwhm="0.000157" res="1038126.2" algo="FTMS"/>
<pk mz="164.562753" i="899098.7" sn="7.67" a="123.33" fwhm="0.000196" res="840571.5" algo="FTMS"/>
<pk mz="164.649939" i="854258.8" sn="7.16" a="138.75" fwhm="0.000257" res="640472.4" algo="FTMS"/>
<pk mz="164.688747" i="889174.1" sn="7.56" a="142.28" fwhm="0.000239" res="689299.7" algo="FTMS"/>
<pk mz="164.836099" i="3176783.3" sn="33.44" a="460.84" fwhm="0.000154" res="1069454.9" algo="FTMS"/>
<pk mz="165.019290" i="1144044.0" sn="10.44" a="155.38" fwhm="0.000170" res="971944.5" algo="FTMS"/>
<pk mz="165.587108" i="895492.6" sn="7.63" a="124.70" fwhm="0.000203" res="815999.9" algo="FTMS"/>
<pk mz="165.812924" i="929110.7" sn="8.01" a="102.81" fwhm="0.000157" res="1058057.6" algo="FTMS"/>
<pk mz="165.900217" i="850880.1" sn="7.12" a="152.63" fwhm="0.000252" res="658079.4" algo="FTMS"/>
<pk mz="166.112006" i="1012797.2" sn="8.95" a="166.55" fwhm="0.000225" res="736755.2" algo="FTMS"/>
<pk mz="166.395036" i="905552.8" sn="7.74" a="129.77" fwhm="0.000194" res="855822.3" algo="FTMS"/>
<pk mz="166.405506" i="884912.8" sn="7.51" a="121.60" fwhm="0.000193" res="864255.9" algo="FTMS"/>
<pk mz="166.502041" i="841540.9" sn="7.02" a="84.92" fwhm="0.000162" res="1030174.2" algo="FTMS"/>
<pk mz="166.767840" i="987273.9" sn="8.67" a="158.62" fwhm="0.000214" res="780570.5" algo="FTMS"/>
<pk mz="166.809657" i="876830.1" sn="7.42" a="112.51" fwhm="0.000180" res="928886.0" algo="FTMS"/>
<pk mz="166.820255" i="866270.2" sn="7.30" a="119.69" fwhm="0.000189" res="882292.2" algo="FTMS"/>
<pk mz="166.920142" i="894322.9" sn="7.61" a="110.09" fwhm="0.000182" res="917185.1" algo="FTMS"/>
<pk mz="166.931194" i="954994.9" sn="8.30" a="133.71" fwhm="0.000187" res="892897.7" algo="FTMS"/>
<pk mz="167.021307" i="853795.7" sn="7.16" a="95.24" fwhm="0.000172" res="969986.7" algo="FTMS"/>
<pk mz="167.518360" i="868881.9" sn="7.33" a="106.67" fwhm="0.000175" res="955911.1" algo="FTMS"/>
<pk mz="167.913333" i="916945.5" sn="7.87" a="85.34" fwhm="0.000161" res="1045745.9" algo="FTMS"/>
<pk mz="168.326979" i="848703.9" sn="7.10" a="77.23" fwhm="0.000150" res="1119745.4" algo="FTMS"/>
<pk mz="168.836208" i="1855820.5" sn="18.49" a="273.34" fwhm="0.000166" res="1015444.5" algo="FTMS"/>
<pk mz="169.076417" i="855641.8" sn="7.18" a="109.58" fwhm="0.000208" res="813755.2" algo="FTMS"/>
<pk mz="170.054401" i="848022.0" sn="7.09" a="97.71" fwhm="0.000157" res="1079763.7" algo="FTMS"/>
<pk mz="170.458369" i="911010.9" sn="7.80" a="144.32" fwhm="0.000255" res="668576.1" algo="FTMS"/>
<pk mz="170.681660" i="872966.0" sn="7.37" a="130.79" fwhm="0.000199" res="859607.6" algo="FTMS"/>
<pk mz="170.833253" i="1955800.8" sn="19.62" a="299.58" fwhm="0.000176" res="969430.8" algo="FTMS"/>
<pk mz="171.662529" i="878045.8" sn="7.43" a="138.77" fwhm="0.000288" res="595829.5" algo="FTMS"/>
<pk mz="172.097889" i="1042932.6" sn="9.29" a="104.39" fwhm="0.000136" res="1261568.1" algo="FTMS"/>
<pk mz="172.235006" i="853282.2" sn="7.15" a="125.19" fwhm="0.000213" res="809199.2" algo="FTMS"/>
<pk mz="172.505657" i="840862.4" sn="7.01" a="91.25" fwhm="0.000173" res="996741.0" algo="FTMS"/>
<pk mz="172.518108" i="873407.7" sn="7.37" a="128.02" fwhm="0.000201" res="858009.0" algo="FTMS"/>
<pk mz="172.695269" i="891091.0" sn="7.57" a="134.02" fwhm="0.000203" res="850837.3" algo="FTMS"/>
<pk mz="172.830158" i="871362.2" sn="7.35" a="98.82" fwhm="0.000152" res="1140456.9" algo="FTMS"/>
<pk mz="172.869372" i="853766.7" sn="7.15" a="88.90" fwhm="0.000159" res="1087788.0" algo="FTMS"/>
<pk mz="173.306264" i="925111.0" sn="7.96" a="167.30" fwhm="0.000262" res="660256.3" algo="FTMS"/>
<pk mz="173.365597" i="840770.4" sn="7.00" a="131.33" fwhm="0.000213" res="814748.3" algo="FTMS"/>
<pk mz="173.385388" i="890300.9" sn="7.56" a="115.16" fwhm="0.000189" res="919171.1" algo="FTMS"/>
<pk mz="173.545765" i="898169.5" sn="7.65" a="120.23" fwhm="0.000198" res="877382.3" algo="FTMS"/>
<pk mz="173.822511" i="856838.4" sn="7.18" a="121.08" fwhm="0.000209" res="833399.6" algo="FTMS"/>
<pk mz="174.009630" i="876084.4" sn="7.40" a="168.96" fwhm="0.000255" res="682172.3" algo="FTMS"/>
<pk mz="174.136483" i="859442.4" sn="7.20" a="138.46" fwhm="0.000238" res="730470.7" algo="FTMS"/>
<pk mz="174.873059" i="876851.1" sn="7.40" a="118.76" fwhm="0.000212" res="824440.7" algo="FTMS"/>
<pk mz="175.061157" i="3930538.0" sn="41.88" a="669.53" fwhm="0.000177" res="989250.0" algo="FTMS"/>
<pk mz="175.097549" i="5321136.0" sn="57.59" a="962.24" fwhm="0.000186" res="942803.6" algo="FTMS"/>
<pk mz="175.701429" i="920570.1" sn="7.89" a="132.59" fwhm="0.000191" res="920675.6" algo="FTMS"/>
<pk mz="175.707201" i="975179.1" sn="8.50" a="138.26" fwhm="0.000222" res="789955.8" algo="FTMS"/>
<pk mz="176.064524" i="983566.3" sn="8.57" a="119.40" fwhm="0.000158" res="1111115.9" algo="FTMS"/>
<pk mz="176.130418" i="1014179.0" sn="8.91" a="155.06" fwhm="0.000197" res="892954.2" algo="FTMS"/>
<pk mz="176.253217" i="982771.1" sn="8.56" a="160.38" fwhm="0.000207" res="852594.5" algo="FTMS"/>
<pk mz="176.460085" i="886396.5" sn="7.48" a="130.17" fwhm="0.000209" res="845106.9" algo="FTMS"/>
<pk mz="176.497928" i="870108.2" sn="7.29" a="124.92" fwhm="0.000217" res="813371.5" algo="FTMS"/>
<pk mz="176.509888" i="1001702.6" sn="8.77" a="134.76" fwhm="0.000195" res="906212.5" algo="FTMS"/>
<pk mz="176.519273" i="846464.6" sn="7.03" a="164.29" fwhm="0.000284" res="620915.8" algo="FTMS"/>
<pk mz="176.520102" i="877096.8" sn="7.37" a="154.99" fwhm="0.000292" res="603570.6" algo="FTMS"/>
<pk mz="176.523668" i="859089.4" sn="7.17" a="100.89" fwhm="0.000190" res="927105.0" algo="FTMS"/>
<pk mz="177.006453" i="862263.2" sn="7.20" a="128.58" fwhm="0.000260" res="681439.6" algo="FTMS"/>
<pk mz="177.033710" i="850117.1" sn="7.07" a="119.72" fwhm="0.000206" res="858012.7" algo="FTMS"/>
<pk mz="177.078023" i="866390.8" sn="7.25" a="130.61" fwhm="0.000218" res="810546.0" algo="FTMS"/>
<pk mz="177.599343" i="873572.3" sn="7.33" a="112.09" fwhm="0.000200" res="886703.5" algo="FTMS"/>
<pk mz="177.680580" i="906587.1" sn="7.70" a="176.15" fwhm="0.000271" res="655865.6" algo="FTMS"/>
<pk mz="178.452331" i="912946.9" sn="7.74" a="100.78" fwhm="0.000172" res="1036411.1" algo="FTMS"/>
<pk mz="179.172834" i="924375.3" sn="7.87" a="151.54" fwhm="0.000210" res="852207.4" algo="FTMS"/>
<pk mz="180.356443" i="861143.1" sn="7.13" a="167.55" fwhm="0.000302" res="596844.0" algo="FTMS"/>
<pk mz="180.574974" i="918568.6" sn="7.77" a="139.81" fwhm="0.000225" res="801057.9" algo="FTMS"/>
<pk mz="181.014210" i="3155975.5" sn="32.79" a="582.77" fwhm="0.000196" res="922876.3" algo="FTMS"/>
<pk mz="181.050632" i="860227.0" sn="7.12" a="126.55" fwhm="0.000207" res="875525.0" algo="FTMS"/>
<pk mz="181.197649" i="865657.3" sn="7.18" a="144.79" fwhm="0.000233" res="777217.3" algo="FTMS"/>
<pk mz="181.233640" i="859260.6" sn="7.11" a="121.45" fwhm="0.000241" res="752862.6" algo="FTMS"/>
<pk mz="182.049232" i="946942.5" sn="8.06" a="141.16" fwhm="0.000257" res="709454.5" algo="FTMS"/>
<pk mz="182.236258" i="857445.4" sn="7.06" a="110.28" fwhm="0.000198" res="919044.9" algo="FTMS"/>
<pk mz="182.927436" i="853732.6" sn="7.02" a="130.66" fwhm="0.000205" res="893654.3" algo="FTMS"/>
<pk mz="183.187879" i="940001.3" sn="7.98" a="199.60" fwhm="0.000290" res="631647.9" algo="FTMS"/>
<pk mz="183.824161" i="875321.6" sn="7.23" a="128.94" fwhm="0.000210" res="875299.0" algo="FTMS"/>
<pk mz="184.293167" i="867082.1" sn="7.13" a="105.83" fwhm="0.000177" res="1041576.3" algo="FTMS"/>
<pk mz="185.006904" i="930334.8" sn="7.83" a="145.23" fwhm="0.000230" res="805344.9" algo="FTMS"/>
<pk mz="185.081855" i="909852.4" sn="7.60" a="154.32" fwhm="0.000225" res="821026.7" algo="FTMS"/>
<pk mz="185.289324" i="881439.0" sn="7.29" a="210.06" fwhm="0.000320" res="579328.5" algo="FTMS"/>
<pk mz="185.491481" i="900640.3" sn="7.47" a="128.05" fwhm="0.000205" res="905496.5" algo="FTMS"/>
<pk mz="185.836875" i="923940.8" sn="7.73" a="201.72" fwhm="0.000366" res="507577.7" algo="FTMS"/>
<pk mz="186.077156" i="1025679.9" sn="8.85" a="178.96" fwhm="0.000215" res="864518.8" algo="FTMS"/>
<pk mz="186.231068" i="875479.9" sn="7.19" a="155.06" fwhm="0.000252" res="740386.4" algo="FTMS"/>
<pk mz="186.837975" i="901880.6" sn="7.48" a="176.13" fwhm="0.000257" res="726338.0" algo="FTMS"/>
<pk mz="186.891758" i="940063.6" sn="7.90" a="197.08" fwhm="0.000286" res="652794.2" algo="FTMS"/>
<pk mz="187.014298" i="1337388.4" sn="12.30" a="222.12" fwhm="0.000207" res="903874.4" algo="FTMS"/>
<pk mz="187.215358" i="1017011.4" sn="8.75" a="165.40" fwhm="0.000268" res="699362.9" algo="FTMS"/>
<pk mz="187.553218" i="930863.3" sn="7.77" a="199.20" fwhm="0.000312" res="601742.0" algo="FTMS"/>
<pk mz="187.899129" i="884528.8" sn="7.26" a="129.79" fwhm="0.000220" res="853973.1" algo="FTMS"/>
<pk mz="188.961942" i="882412.7" sn="7.23" a="188.59" fwhm="0.000302" res="624690.2" algo="FTMS"/>
<pk mz="189.076810" i="1371786.0" sn="12.62" a="195.84" fwhm="0.000189" res="998044.2" algo="FTMS"/>
<pk mz="190.223307" i="882506.3" sn="7.20" a="137.37" fwhm="0.000231" res="823836.4" algo="FTMS"/>
<pk mz="190.660423" i="958127.1" sn="8.02" a="175.23" fwhm="0.000251" res="759488.8" algo="FTMS"/>
<pk mz="191.801294" i="874151.4" sn="7.07" a="145.63" fwhm="0.000250" res="766046.2" algo="FTMS"/>
<pk mz="192.260135" i="872089.1" sn="7.04" a="173.05" fwhm="0.000307" res="625707.2" algo="FTMS"/>
<pk mz="193.050654" i="897866.3" sn="7.32" a="130.97" fwhm="0.000208" res="928302.5" algo="FTMS"/>
<pk mz="193.256696" i="876486.3" sn="7.09" a="166.30" fwhm="0.000259" res="745590.3" algo="FTMS"/>
<pk mz="193.773713" i="956791.6" sn="7.93" a="196.27" fwhm="0.000291" res="664749.4" algo="FTMS"/>
<pk mz="193.815538" i="1281933.9" sn="11.47" a="238.86" fwhm="0.000216" res="899098.7" algo="FTMS"/>
<pk mz="193.971428" i="924256.9" sn="7.57" a="155.83" fwhm="0.000235" res="825489.7" algo="FTMS"/>
<pk mz="195.029869" i="1624829.0" sn="15.20" a="294.81" fwhm="0.000214" res="910091.4" algo="FTMS"/>
<pk mz="195.066246" i="1529488.9" sn="14.16" a="282.25" fwhm="0.000218" res="894686.1" algo="FTMS"/>
<pk mz="195.810862" i="25487020.0" sn="275.19" a="6322.51" fwhm="0.000238" res="823072.6" algo="FTMS"/>
<pk mz="195.812583" i="2327276.0" sn="22.85" a="483.15" fwhm="0.000229" res="856480.6" algo="FTMS"/>
<pk mz="195.886508" i="893685.2" sn="7.20" a="227.23" fwhm="0.000356" res="550794.7" algo="FTMS"/>
<pk mz="195.933610" i="877183.4" sn="7.02" a="212.64" fwhm="0.000359" res="545504.5" algo="FTMS"/>
<pk mz="196.440718" i="910106.8" sn="7.38" a="173.06" fwhm="0.000254" res="774111.8" algo="FTMS"/>
<pk mz="196.563178" i="916799.7" sn="7.45" a="159.90" fwhm="0.000254" res="773782.5" algo="FTMS"/>
<pk mz="197.045512" i="3030240.3" sn="30.38" a="702.61" fwhm="0.000236" res="836543.2" algo="FTMS"/>
<pk mz="197.264823" i="1022397.0" sn="8.59" a="226.36" fwhm="0.000286" res="690206.5" algo="FTMS"/>
<pk mz="197.803101" i="885488.9" sn="7.10" a="148.45" fwhm="0.000224" res="884752.5" algo="FTMS"/>
<pk mz="197.807903" i="34755348.0" sn="374.68" a="8689.72" fwhm="0.000241" res="820583.5" algo="FTMS"/>
<pk mz="198.004383" i="1250948.8" sn="11.07" a="252.54" fwhm="0.000254" res="778680.1" algo="FTMS"/>
<pk mz="198.808343" i="1011639.1" sn="8.43" a="205.81" fwhm="0.000312" res="637549.6" algo="FTMS"/>
<pk mz="199.007014" i="1399819.1" sn="12.62" a="262.47" fwhm="0.000216" res="923253.5" algo="FTMS"/>
<pk mz="199.061163" i="1270474.8" sn="11.23" a="202.81" fwhm="0.000208" res="958958.1" algo="FTMS"/>
<pk mz="199.097539" i="1065888.1" sn="9.01" a="149.40" fwhm="0.000184" res="1082097.1" algo="FTMS"/>
<pk mz="199.190635" i="937782.7" sn="7.63" a="254.81" fwhm="0.000361" res="552367.9" algo="FTMS"/>
<pk mz="199.804681" i="3064224.3" sn="30.61" a="505.86" fwhm="0.000195" res="1026093.5" algo="FTMS"/>
<pk mz="199.804962" i="14931872.0" sn="158.89" a="3625.99" fwhm="0.000240" res="831179.3" algo="FTMS"/>
<pk mz="199.984698" i="898378.8" sn="7.20" a="152.46" fwhm="0.000279" res="715931.3" algo="FTMS"/>
<pk mz="200.092818" i="1025226.9" sn="8.57" a="196.18" fwhm="0.000256" res="780712.8" algo="FTMS"/>
<pk mz="200.296855" i="943748.1" sn="7.69" a="203.08" fwhm="0.000321" res="623514.8" algo="FTMS"/>
<pk mz="201.076837" i="1089782.1" sn="9.22" a="169.29" fwhm="0.000202" res="993876.9" algo="FTMS"/>
<pk mz="201.088082" i="884444.9" sn="7.01" a="107.65" fwhm="0.000209" res="961913.9" algo="FTMS"/>
<pk mz="201.163040" i="904937.9" sn="7.23" a="205.52" fwhm="0.000340" res="592172.6" algo="FTMS"/>
<pk mz="201.801996" i="2790859.0" sn="27.53" a="616.20" fwhm="0.000241" res="837706.2" algo="FTMS"/>
<pk mz="202.050943" i="1243169.6" sn="10.87" a="188.58" fwhm="0.000206" res="980820.5" algo="FTMS"/>
<pk mz="202.072062" i="2535022.5" sn="24.77" a="597.65" fwhm="0.000267" res="756555.9" algo="FTMS"/>
<pk mz="202.125010" i="989822.5" sn="8.14" a="192.50" fwhm="0.000270" res="749768.7" algo="FTMS"/>
<pk mz="202.270703" i="926630.9" sn="7.46" a="198.23" fwhm="0.000295" res="685786.1" algo="FTMS"/>
<pk mz="202.561958" i="908280.1" sn="7.26" a="184.92" fwhm="0.000306" res="662848.1" algo="FTMS"/>
<pk mz="203.056052" i="962117.5" sn="7.80" a="163.67" fwhm="0.000293" res="693749.9" algo="FTMS"/>
<pk mz="203.092472" i="1060187.8" sn="8.85" a="219.30" fwhm="0.000271" res="749172.8" algo="FTMS"/>
<pk mz="204.022732" i="910854.8" sn="7.25" a="191.89" fwhm="0.000294" res="692814.3" algo="FTMS"/>
<pk mz="204.066568" i="975217.8" sn="7.94" a="157.10" fwhm="0.000222" res="919946.5" algo="FTMS"/>
<pk mz="204.709182" i="916126.4" sn="7.30" a="204.07" fwhm="0.000301" res="679231.3" algo="FTMS"/>
<pk mz="205.050629" i="952465.8" sn="7.69" a="159.24" fwhm="0.000273" res="750332.2" algo="FTMS"/>
<pk mz="205.296519" i="911466.3" sn="7.21" a="176.91" fwhm="0.000257" res="799793.8" algo="FTMS"/>
<pk mz="205.319500" i="927832.6" sn="7.39" a="238.96" fwhm="0.000336" res="611517.3" algo="FTMS"/>
<pk mz="205.739610" i="913677.5" sn="7.23" a="191.52" fwhm="0.000299" res="688708.4" algo="FTMS"/>
<pk mz="206.296227" i="912200.1" sn="7.21" a="226.22" fwhm="0.000338" res="610425.9" algo="FTMS"/>
<pk mz="206.988933" i="1075080.4" sn="8.95" a="268.20" fwhm="0.000321" res="643977.0" algo="FTMS"/>
<pk mz="207.012106" i="1186390.9" sn="10.14" a="171.72" fwhm="0.000208" res="996769.1" algo="FTMS"/>
<pk mz="207.029886" i="1199649.9" sn="10.28" a="220.67" fwhm="0.000246" res="842137.6" algo="FTMS"/>
<pk mz="207.385373" i="996576.2" sn="8.11" a="217.60" fwhm="0.000306" res="677554.1" algo="FTMS"/>
<pk mz="209.009135" i="2230329.3" sn="21.17" a="486.25" fwhm="0.000250" res="834604.3" algo="FTMS"/>
<pk mz="209.045508" i="1413136.0" sn="12.49" a="248.31" fwhm="0.000227" res="921734.4" algo="FTMS"/>
<pk mz="211.024411" i="1055400.1" sn="8.63" a="160.12" fwhm="0.000216" res="975892.5" algo="FTMS"/>
<pk mz="211.024780" i="2423976.5" sn="23.11" a="531.36" fwhm="0.000253" res="833128.9" algo="FTMS"/>
<pk mz="211.061175" i="1392063.1" sn="12.20" a="281.29" fwhm="0.000249" res="848230.1" algo="FTMS"/>
<pk mz="212.020037" i="2459158.5" sn="23.48" a="627.02" fwhm="0.000273" res="776561.9" algo="FTMS"/>
<pk mz="212.481001" i="911286.1" sn="7.10" a="171.77" fwhm="0.000293" res="725213.8" algo="FTMS"/>
<pk mz="212.657832" i="922292.2" sn="7.22" a="217.33" fwhm="0.000360" res="591234.9" algo="FTMS"/>
<pk mz="213.015284" i="3443586.5" sn="33.73" a="894.03" fwhm="0.000289" res="737397.8" algo="FTMS"/>
<pk mz="213.076784" i="1420840.9" sn="12.43" a="294.49" fwhm="0.000264" res="807775.2" algo="FTMS"/>
<pk mz="213.532124" i="1026499.6" sn="8.27" a="205.10" fwhm="0.000266" res="801553.3" algo="FTMS"/>
<pk mz="213.630113" i="1028832.3" sn="8.30" a="221.43" fwhm="0.000301" res="708736.2" algo="FTMS"/>
<pk mz="214.072031" i="1020817.9" sn="8.21" a="234.43" fwhm="0.000317" res="675054.2" algo="FTMS"/>
<pk mz="214.656587" i="906986.7" sn="7.01" a="207.96" fwhm="0.000342" res="627819.3" algo="FTMS"/>
<pk mz="215.056105" i="1022448.4" sn="8.22" a="202.74" fwhm="0.000253" res="848621.4" algo="FTMS"/>
<pk mz="215.092460" i="1872262.8" sn="17.17" a="395.55" fwhm="0.000247" res="871592.3" algo="FTMS"/>
<pk mz="216.087734" i="3045479.8" sn="29.39" a="779.75" fwhm="0.000273" res="791881.6" algo="FTMS"/>
<pk mz="216.472583" i="929169.7" sn="7.20" a="205.63" fwhm="0.000357" res="605975.5" algo="FTMS"/>
<pk mz="217.048412" i="1087406.4" sn="8.85" a="230.05" fwhm="0.000272" res="797597.6" algo="FTMS"/>
<pk mz="217.071742" i="1251004.5" sn="10.57" a="209.09" fwhm="0.000216" res="1002921.0" algo="FTMS"/>
<pk mz="217.108085" i="1252882.4" sn="10.59" a="283.51" fwhm="0.000279" res="778349.2" algo="FTMS"/>
<pk mz="217.443045" i="975676.2" sn="7.68" a="237.32" fwhm="0.000360" res="604006.9" algo="FTMS"/>
<pk mz="217.528469" i="935951.6" sn="7.26" a="189.67" fwhm="0.000297" res="733232.3" algo="FTMS"/>
<pk mz="218.103317" i="1170279.9" sn="9.67" a="240.57" fwhm="0.000278" res="784585.8" algo="FTMS"/>
<pk mz="218.893693" i="986461.6" sn="7.75" a="189.64" fwhm="0.000271" res="806705.5" algo="FTMS"/>
<pk mz="219.042072" i="1478869.3" sn="12.88" a="337.67" fwhm="0.000266" res="823311.0" algo="FTMS"/>
<pk mz="219.418196" i="1292850.8" sn="10.94" a="286.97" fwhm="0.000282" res="779021.6" algo="FTMS"/>
<pk mz="219.814114" i="994458.6" sn="7.82" a="309.76" fwhm="0.000378" res="581679.8" algo="FTMS"/>
<pk mz="220.635579" i="943991.7" sn="7.29" a="150.47" fwhm="0.000243" res="906916.9" algo="FTMS"/>
<pk mz="221.045543" i="930659.6" sn="7.12" a="138.87" fwhm="0.000247" res="895166.0" algo="FTMS"/>
<pk mz="223.024786" i="1579135.8" sn="13.84" a="365.22" fwhm="0.000286" res="780605.5" algo="FTMS"/>
<pk mz="223.061181" i="1966035.9" sn="17.85" a="435.36" fwhm="0.000261" res="853428.1" algo="FTMS"/>
<pk mz="223.097593" i="958184.0" sn="7.39" a="221.05" fwhm="0.000300" res="743307.7" algo="FTMS"/>
<pk mz="224.252704" i="954463.5" sn="7.31" a="261.57" fwhm="0.000468" res="479480.7" algo="FTMS"/>
<pk mz="225.004038" i="2263282.0" sn="20.83" a="565.80" fwhm="0.000287" res="784145.0" algo="FTMS"/>
<pk mz="225.040438" i="1589829.3" sn="13.87" a="453.98" fwhm="0.000329" res="684670.0" algo="FTMS"/>
<pk mz="226.035710" i="944335.3" sn="7.19" a="161.38" fwhm="0.000254" res="888427.6" algo="FTMS"/>
<pk mz="227.092476" i="1007787.3" sn="7.80" a="167.28" fwhm="0.000247" res="920345.8" algo="FTMS"/>
<pk mz="227.103674" i="1357361.0" sn="11.40" a="236.98" fwhm="0.000225" res="1007901.0" algo="FTMS"/>
<pk mz="227.140079" i="2517827.3" sn="23.33" a="662.52" fwhm="0.000287" res="790507.3" algo="FTMS"/>
<pk mz="228.124123" i="1282667.5" sn="10.62" a="301.31" fwhm="0.000296" res="770071.1" algo="FTMS"/>
<pk mz="228.642746" i="985111.2" sn="7.56" a="290.88" fwhm="0.000478" res="478428.6" algo="FTMS"/>
<pk mz="229.017596" i="1072922.6" sn="8.46" a="228.87" fwhm="0.000295" res="777576.5" algo="FTMS"/>
<pk mz="229.071746" i="2024692.4" sn="18.25" a="545.57" fwhm="0.000307" res="745527.3" algo="FTMS"/>
<pk mz="229.108126" i="1948165.6" sn="17.46" a="431.92" fwhm="0.000275" res="834588.6" algo="FTMS"/>
<pk mz="229.144524" i="991318.8" sn="7.62" a="223.63" fwhm="0.000310" res="739679.0" algo="FTMS"/>
<pk mz="229.155746" i="2180380.3" sn="19.85" a="633.58" fwhm="0.000303" res="755610.8" algo="FTMS"/>
<pk mz="230.029811" i="1106036.0" sn="8.76" a="254.52" fwhm="0.000297" res="773619.7" algo="FTMS"/>
<pk mz="230.066997" i="937029.1" sn="7.03" a="182.47" fwhm="0.000275" res="835720.7" algo="FTMS"/>
<pk mz="230.103353" i="2061781.8" sn="18.55" a="551.87" fwhm="0.000301" res="763874.3" algo="FTMS"/>
<pk mz="230.599854" i="990135.4" sn="7.58" a="344.08" fwhm="0.000473" res="487033.7" algo="FTMS"/>
<pk mz="231.087385" i="1826704.9" sn="16.14" a="454.63" fwhm="0.000303" res="762721.2" algo="FTMS"/>
<pk mz="233.009126" i="1014466.2" sn="7.79" a="190.36" fwhm="0.000252" res="923919.2" algo="FTMS"/>
<pk mz="233.057711" i="2039638.0" sn="18.25" a="508.91" fwhm="0.000306" res="761471.9" algo="FTMS"/>
<pk mz="233.154696" i="2271101.5" sn="20.62" a="602.44" fwhm="0.000297" res="785871.7" algo="FTMS"/>
<pk mz="233.621935" i="951352.8" sn="7.14" a="175.90" fwhm="0.000294" res="794547.3" algo="FTMS"/>
<pk mz="235.024792" i="1087380.4" sn="8.53" a="242.62" fwhm="0.000314" res="749658.9" algo="FTMS"/>
<pk mz="236.285314" i="996892.3" sn="7.57" a="267.19" fwhm="0.000384" res="615774.9" algo="FTMS"/>
<pk mz="237.040459" i="1916064.6" sn="16.92" a="459.13" fwhm="0.000285" res="831604.5" algo="FTMS"/>
<pk mz="237.076832" i="1095981.0" sn="8.58" a="234.08" fwhm="0.000327" res="725037.5" algo="FTMS"/>
<pk mz="238.008372" i="1110368.9" sn="8.72" a="362.13" fwhm="0.000493" res="482915.6" algo="FTMS"/>
<pk mz="238.911902" i="1055006.3" sn="8.16" a="303.71" fwhm="0.000401" res="595656.0" algo="FTMS"/>
<pk mz="239.019747" i="1611423.5" sn="13.82" a="363.44" fwhm="0.000279" res="855316.3" algo="FTMS"/>
<pk mz="239.056084" i="2519594.8" sn="23.06" a="714.98" fwhm="0.000314" res="761880.5" algo="FTMS"/>
<pk mz="239.092473" i="1150261.8" sn="9.13" a="241.25" fwhm="0.000294" res="814232.8" algo="FTMS"/>
<pk mz="239.128859" i="3484481.0" sn="32.77" a="1076.42" fwhm="0.000330" res="723634.2" algo="FTMS"/>
<pk mz="240.087739" i="978846.8" sn="7.35" a="197.89" fwhm="0.000275" res="873945.6" algo="FTMS"/>
<pk mz="241.017528" i="1020390.9" sn="7.77" a="254.35" fwhm="0.000363" res="664365.7" algo="FTMS"/>
<pk mz="241.046206" i="3238511.0" sn="30.27" a="543.16" fwhm="0.000252" res="956223.1" algo="FTMS"/>
<pk mz="241.046597" i="16148591.0" z="-1" sn="161.22" a="5632.00" fwhm="0.000344" res="701630.1" algo="FTMS" component_name="c" deconvoluted_molecular_mass="241.046731" deconvoluted_isotopic_mass="241.046730"/>
<pk mz="241.071730" i="2076278.0" sn="18.48" a="615.10" fwhm="0.000330" res="730536.2" algo="FTMS"/>
<pk mz="241.082936" i="1323129.0" sn="10.84" a="338.73" fwhm="0.000339" res="711034.2" algo="FTMS"/>
<pk mz="241.108143" i="1164992.0" sn="9.24" a="310.77" fwhm="0.000355" res="679212.5" algo="FTMS"/>
<pk mz="241.119345" i="1545475.1" sn="13.10" a="402.75" fwhm="0.000322" res="748541.4" algo="FTMS"/>
<pk mz="241.136439" i="1007687.8" sn="7.64" a="159.01" fwhm="0.000273" res="883212.2" algo="FTMS"/>
<pk mz="241.758314" i="1145072.4" sn="9.04" a="381.37" fwhm="0.000393" res="614743.6" algo="FTMS"/>
<pk mz="242.049953" i="1609085.5" z="-1" sn="13.74" a="488.21" fwhm="0.000333" res="726065.0" algo="FTMS" component_name="c" deconvoluted_molecular_mass="241.046731" deconvoluted_isotopic_mass="242.050087"/>
<pk mz="243.033232" i="16605817.0" z="-1" sn="165.31" a="6010.44" fwhm="0.000357" res="681313.7" algo="FTMS" component_name="a" deconvoluted_molecular_mass="243.033372" deconvoluted_isotopic_mass="243.033367"/>
<pk mz="243.050996" i="2107901.3" sn="18.74" a="684.54" fwhm="0.000369" res="657794.6" algo="FTMS"/>
<pk mz="243.062210" i="1082880.0" sn="8.37" a="185.80" fwhm="0.000285" res="852250.3" algo="FTMS"/>
<pk mz="243.087372" i="2869638.3" sn="26.44" a="934.73" fwhm="0.000376" res="647355.5" algo="FTMS"/>
<pk mz="243.098652" i="1543049.0" sn="13.03" a="409.63" fwhm="0.000340" res="714013.6" algo="FTMS"/>
<pk mz="243.123791" i="2048527.3" sn="18.14" a="607.36" fwhm="0.000333" res="730927.7" algo="FTMS"/>
<pk mz="243.171393" i="1811099.0" sn="15.74" a="446.10" fwhm="0.000316" res="768785.2" algo="FTMS"/>
<pk mz="243.755449" i="1050729.0" sn="8.05" a="397.77" fwhm="0.000442" res="550999.2" algo="FTMS"/>
<pk mz="244.036620" i="1925099.6" z="-1" sn="16.89" a="522.80" fwhm="0.000327" res="747018.5" algo="FTMS" component_name="a" deconvoluted_molecular_mass="243.033372" deconvoluted_isotopic_mass="244.036756"/>
<pk mz="244.082644" i="1278198.5" sn="10.35" a="294.68" fwhm="0.000303" res="805379.9" algo="FTMS"/>
<pk mz="244.442548" i="1055370.1" sn="8.09" a="366.26" fwhm="0.000446" res="547906.6" algo="FTMS"/>
<pk mz="245.048898" i="2335443.3" sn="21.03" a="723.34" fwhm="0.000358" res="685430.9" algo="FTMS"/>
<pk mz="245.066675" i="1070551.1" sn="8.24" a="197.63" fwhm="0.000275" res="889746.0" algo="FTMS"/>
<pk mz="245.103059" i="2522719.3" sn="22.93" a="753.14" fwhm="0.000332" res="737831.5" algo="FTMS"/>
<pk mz="245.114280" i="2398177.8" sn="21.67" a="940.23" fwhm="0.000388" res="632232.8" algo="FTMS"/>
<pk mz="245.139421" i="1426663.3" sn="11.84" a="385.28" fwhm="0.000342" res="717430.2" algo="FTMS"/>
<pk mz="245.514330" i="1005609.2" sn="7.59" a="417.28" fwhm="0.000595" res="412758.2" algo="FTMS"/>
<pk mz="246.076027" i="956656.8" sn="7.07" a="219.16" fwhm="0.000324" res="758419.5" algo="FTMS"/>
<pk mz="246.409052" i="992405.8" sn="7.43" a="304.01" fwhm="0.000421" res="584710.9" algo="FTMS"/>
<pk mz="247.024815" i="1560561.9" sn="13.15" a="405.29" fwhm="0.000334" res="738609.2" algo="FTMS"/>
<pk mz="247.082321" i="1322877.3" sn="10.75" a="414.69" fwhm="0.000419" res="589375.5" algo="FTMS"/>
<pk mz="247.110618" i="1252098.8" sn="10.04" a="259.83" fwhm="0.000307" res="804173.8" algo="FTMS"/>
<pk mz="247.118686" i="1678596.4" sn="14.34" a="461.60" fwhm="0.000330" res="749844.4" algo="FTMS"/>
<pk mz="248.124414" i="1001284.4" sn="7.51" a="219.00" fwhm="0.000345" res="718726.5" algo="FTMS"/>
<pk mz="248.770025" i="986681.5" sn="7.36" a="254.27" fwhm="0.000350" res="710495.6" algo="FTMS"/>
<pk mz="249.004045" i="1604130.8" sn="13.59" a="582.52" fwhm="0.000437" res="569964.3" algo="FTMS"/>
<pk mz="249.040460" i="1616745.1" sn="13.71" a="412.82" fwhm="0.000322" res="773023.8" algo="FTMS"/>
<pk mz="250.129698" i="1014433.1" sn="7.62" a="330.35" fwhm="0.000455" res="550276.9" algo="FTMS"/>
<pk mz="251.019715" i="2774958.3" sn="25.29" a="932.05" fwhm="0.000388" res="646548.6" algo="FTMS"/>
<pk mz="251.056121" i="1810739.9" sn="15.61" a="649.01" fwhm="0.000411" res="610596.8" algo="FTMS"/>
<pk mz="252.998943" i="2038987.8" sn="17.90" a="559.01" fwhm="0.000355" res="712172.8" algo="FTMS"/>
<pk mz="253.035350" i="2425808.8" sn="21.78" a="826.15" fwhm="0.000365" res="693644.5" algo="FTMS"/>
<pk mz="253.071733" i="2662357.5" sn="24.16" a="854.28" fwhm="0.000357" res="709357.3" algo="FTMS"/>
<pk mz="253.144509" i="2664415.3" sn="24.18" a="793.74" fwhm="0.000354" res="715382.5" algo="FTMS"/>
<pk mz="254.928351" i="1713983.3" sn="14.58" a="527.76" fwhm="0.000376" res="677724.4" algo="FTMS"/>
<pk mz="255.014685" i="966537.4" sn="7.10" a="271.09" fwhm="0.000415" res="614323.4" algo="FTMS"/>
<pk mz="255.051012" i="5702349.5" sn="54.49" a="2233.67" fwhm="0.000399" res="639219.6" algo="FTMS"/>
<pk mz="255.061773" i="14885583.0" sn="146.37" a="3631.19" fwhm="0.000265" res="963664.3" algo="FTMS"/>
<pk mz="255.062234" i="78818000.0" z="-1" sn="786.04" a="31247.37" fwhm="0.000388" res="657412.1" algo="FTMS" component_name="F" deconvoluted_molecular_mass="255.062345" deconvoluted_isotopic_mass="255.062385"/>
<pk mz="255.087392" i="1487569.9" sn="12.32" a="486.83" fwhm="0.000384" res="663912.0" algo="FTMS"/>
<pk mz="255.123735" i="1293782.1" sn="10.38" a="327.25" fwhm="0.000336" res="759068.9" algo="FTMS"/>
<pk mz="255.160157" i="1207898.4" sn="9.52" a="314.64" fwhm="0.000358" res="711834.2" algo="FTMS"/>
<pk mz="256.046303" i="1116990.0" sn="8.61" a="271.49" fwhm="0.000342" res="749243.2" algo="FTMS"/>
<pk mz="256.059349" i="1156031.4" sn="9.00" a="363.45" fwhm="0.000415" res="616405.6" algo="FTMS"/>
<pk mz="256.065599" i="9987904.0" z="-1" sn="97.36" a="3925.25" fwhm="0.000401" res="638257.9" algo="FTMS" component_name="F" deconvoluted_molecular_mass="255.062345" deconvoluted_isotopic_mass="256.065751"/>
<pk mz="256.082669" i="1086017.9" sn="8.30" a="228.55" fwhm="0.000330" res="775449.3" algo="FTMS"/>
<pk mz="256.925401" i="1364634.6" sn="11.04" a="390.48" fwhm="0.000348" res="738668.8" algo="FTMS"/>
<pk mz="257.030271" i="1201957.3" sn="9.42" a="363.32" fwhm="0.000385" res="667675.4" algo="FTMS"/>
<pk mz="257.048430" i="8654759.0" sn="83.72" a="2525.66" fwhm="0.000296" res="867960.7" algo="FTMS"/>
<pk mz="257.048913" i="44780456.0" z="-1" sn="443.86" a="17956.09" fwhm="0.000397" res="647600.7" algo="FTMS" component_name="L" deconvoluted_molecular_mass="257.049063" deconvoluted_isotopic_mass="257.049066"/>
<pk mz="257.066629" i="1644841.0" z="-1" sn="13.84" a="533.58" fwhm="0.000469" res="547661.5" algo="FTMS" component_name="F" deconvoluted_molecular_mass="255.062345" deconvoluted_isotopic_mass="257.066783"/>
<pk mz="257.077924" i="1036458.1" sn="7.77" a="338.44" fwhm="0.000409" res="628721.0" algo="FTMS"/>
<pk mz="257.103030" i="2996396.8" sn="27.31" a="975.55" fwhm="0.000370" res="695407.8" algo="FTMS"/>
<pk mz="257.139414" i="2129328.3" sn="18.67" a="694.40" fwhm="0.000374" res="687598.9" algo="FTMS"/>
<pk mz="257.175849" i="1394676.0" sn="11.34" a="545.80" fwhm="0.000511" res="502941.1" algo="FTMS"/>
<pk mz="258.052230" i="5714441.0" z="-1" sn="54.41" a="2293.38" fwhm="0.000407" res="633387.4" algo="FTMS" component_name="L" deconvoluted_molecular_mass="257.049063" deconvoluted_isotopic_mass="258.052384"/>
<pk mz="258.098267" i="2385165.3" sn="21.22" a="826.18" fwhm="0.000388" res="664491.4" algo="FTMS"/>
<pk mz="258.145896" i="966417.8" sn="7.07" a="229.58" fwhm="0.000381" res="677708.0" algo="FTMS"/>
<pk mz="258.811903" i="1059470.4" sn="8.00" a="350.64" fwhm="0.000462" res="560495.0" algo="FTMS"/>
<pk mz="259.044719" i="2138211.0" sn="18.75" a="706.82" fwhm="0.000384" res="674218.9" algo="FTMS"/>
<pk mz="259.045921" i="1284963.0" sn="10.25" a="363.47" fwhm="0.000375" res="690662.6" algo="FTMS"/>
<pk mz="259.064583" i="1321060.6" sn="10.61" a="409.95" fwhm="0.000375" res="690728.6" algo="FTMS"/>
<pk mz="259.082306" i="2637414.3" sn="23.73" a="852.70" fwhm="0.000368" res="704597.6" algo="FTMS"/>
<pk mz="259.100927" i="2999655.8" sn="27.34" a="1088.81" fwhm="0.000402" res="644534.6" algo="FTMS"/>
<pk mz="259.118702" i="3742313.3" sn="34.74" a="1313.19" fwhm="0.000383" res="676854.8" algo="FTMS"/>
<pk mz="259.129915" i="8210026.5" sn="79.28" a="3267.51" fwhm="0.000404" res="641292.1" algo="FTMS"/>
<pk mz="259.155058" i="1669228.5" sn="14.08" a="528.12" fwhm="0.000388" res="667683.6" algo="FTMS"/>
<pk mz="260.214196" i="969668.6" sn="7.10" a="251.84" fwhm="0.000411" res="632375.1" algo="FTMS"/>
<pk mz="261.004034" i="988737.9" sn="7.26" a="299.79" fwhm="0.000400" res="652833.9" algo="FTMS"/>
<pk mz="261.040424" i="1587076.6" sn="13.21" a="522.11" fwhm="0.000401" res="651247.7" algo="FTMS"/>
<pk mz="261.061613" i="1086086.3" sn="8.23" a="312.88" fwhm="0.000430" res="606662.7" algo="FTMS"/>
<pk mz="261.097894" i="1533192.9" sn="12.67" a="443.27" fwhm="0.000379" res="688512.2" algo="FTMS"/>
<pk mz="261.124462" i="1394570.9" sn="11.30" a="403.24" fwhm="0.000388" res="673155.4" algo="FTMS"/>
<pk mz="261.134372" i="2437643.8" sn="21.65" a="802.20" fwhm="0.000376" res="695187.2" algo="FTMS"/>
<pk mz="261.137507" i="20489484.0" z="-1" sn="200.94" a="8707.59" fwhm="0.000423" res="616640.7" algo="FTMS" component_name="S" deconvoluted_molecular_mass="261.137666" deconvoluted_isotopic_mass="261.137666"/>
<pk mz="262.055968" i="7400270.0" sn="70.94" a="2968.78" fwhm="0.000414" res="632555.7" algo="FTMS"/>
<pk mz="262.140853" i="2394196.0" z="-1" sn="21.22" a="750.01" fwhm="0.000372" res="703745.2" algo="FTMS" component_name="S" deconvoluted_molecular_mass="261.137666" deconvoluted_isotopic_mass="262.141013"/>
<pk mz="263.019718" i="2184334.8" sn="19.14" a="718.93" fwhm="0.000396" res="664877.9" algo="FTMS"/>
<pk mz="263.044010" i="6653840.5" sn="63.53" a="2721.55" fwhm="0.000423" res="621464.3" algo="FTMS"/>
<pk mz="263.056083" i="1309585.1" sn="10.45" a="383.52" fwhm="0.000375" res="701811.2" algo="FTMS"/>
<pk mz="263.105507" i="988244.3" sn="7.26" a="290.21" fwhm="0.000392" res="671852.2" algo="FTMS"/>
<pk mz="263.134549" i="6682006.0" sn="63.81" a="2826.47" fwhm="0.000429" res="612769.7" algo="FTMS"/>
<pk mz="263.595093" i="982259.3" sn="7.20" a="240.64" fwhm="0.000373" res="706213.1" algo="FTMS"/>
<pk mz="264.137951" i="1349716.4" sn="10.85" a="446.62" fwhm="0.000433" res="610510.1" algo="FTMS"/>
<pk mz="264.160502" i="1045013.8" sn="7.82" a="274.90" fwhm="0.000382" res="691125.5" algo="FTMS"/>
<pk mz="264.998966" i="1950342.4" sn="16.75" a="626.52" fwhm="0.000399" res="663464.6" algo="FTMS"/>
<pk mz="265.035371" i="2345480.3" sn="20.66" a="865.16" fwhm="0.000402" res="659213.1" algo="FTMS"/>
<pk mz="265.041049" i="2045704.6" sn="17.69" a="701.34" fwhm="0.000417" res="635819.6" algo="FTMS"/>
<pk mz="265.057832" i="4251657.5" sn="39.52" a="1630.84" fwhm="0.000425" res="624077.2" algo="FTMS"/>
<pk mz="265.071719" i="1763978.4" sn="14.90" a="638.88" fwhm="0.000434" res="610521.5" algo="FTMS"/>
<pk mz="265.084768" i="1323147.1" sn="10.54" a="515.33" fwhm="0.000471" res="563168.0" algo="FTMS"/>
<pk mz="265.119341" i="1233421.0" sn="9.65" a="314.55" fwhm="0.000363" res="730824.6" algo="FTMS"/>
<pk mz="265.147851" i="3200782.8" sn="29.12" a="1236.96" fwhm="0.000419" res="633138.8" algo="FTMS"/>
<pk mz="266.067006" i="1098688.3" sn="8.32" a="243.38" fwhm="0.000346" res="769006.5" algo="FTMS"/>
<pk mz="266.089481" i="2256705.5" sn="19.78" a="813.41" fwhm="0.000392" res="679658.3" algo="FTMS"/>
<pk mz="267.014594" i="2298736.5" sn="20.19" a="869.16" fwhm="0.000419" res="637174.5" algo="FTMS"/>
<pk mz="267.050996" i="2392178.3" sn="21.12" a="814.08" fwhm="0.000386" res="691282.2" algo="FTMS"/>
<pk mz="267.073462" i="1837171.4" sn="15.63" a="661.08" fwhm="0.000413" res="647152.0" algo="FTMS"/>
<pk mz="267.087420" i="1530484.0" sn="12.59" a="458.66" fwhm="0.000373" res="716414.8" algo="FTMS"/>
<pk mz="268.046275" i="1071201.9" sn="8.05" a="294.42" fwhm="0.000419" res="640425.0" algo="FTMS"/>
<pk mz="268.095692" i="2418084.3" sn="21.37" a="774.22" fwhm="0.000372" res="720858.4" algo="FTMS"/>
<pk mz="268.194964" i="976488.8" sn="7.11" a="341.50" fwhm="0.000476" res="563962.7" algo="FTMS"/>
<pk mz="269.030286" i="2043726.5" sn="17.60" a="753.83" fwhm="0.000427" res="630052.6" algo="FTMS"/>
<pk mz="269.048914" i="1754319.3" sn="14.75" a="530.45" fwhm="0.000378" res="712512.2" algo="FTMS"/>
<pk mz="269.054425" i="1023247.6" sn="7.54" a="359.65" fwhm="0.000516" res="521729.4" algo="FTMS"/>
<pk mz="269.066655" i="2948816.0" sn="26.52" a="1099.97" fwhm="0.000425" res="632789.6" algo="FTMS"/>
<pk mz="269.077869" i="997264.6" sn="7.29" a="286.49" fwhm="0.000441" res="609523.1" algo="FTMS"/>
<pk mz="269.103045" i="2475217.8" sn="21.85" a="1045.79" fwhm="0.000479" res="561453.2" algo="FTMS"/>
<pk mz="269.139426" i="3011539.3" sn="27.14" a="1212.18" fwhm="0.000452" res="595172.9" algo="FTMS"/>
<pk mz="270.061919" i="1101051.1" sn="8.31" a="350.45" fwhm="0.000439" res="614838.3" algo="FTMS"/>
<pk mz="270.092763" i="989820.4" sn="7.21" a="233.62" fwhm="0.000362" res="746157.4" algo="FTMS"/>
<pk mz="270.295461" i="989764.9" sn="7.21" a="331.50" fwhm="0.000556" res="486011.3" algo="FTMS"/>
<pk mz="271.045916" i="2781476.0" sn="24.87" a="1209.33" fwhm="0.000476" res="569680.1" algo="FTMS"/>
<pk mz="271.064560" i="39599908.0" z="-1" sn="387.70" a="18326.00" fwhm="0.000454" res="597333.7" algo="FTMS" component_name="N" deconvoluted_molecular_mass="271.064854" deconvoluted_isotopic_mass="271.064732"/>
<pk mz="271.082297" i="3546661.5" sn="32.41" a="1364.99" fwhm="0.000438" res="618835.6" algo="FTMS"/>
<pk mz="271.093583" i="1268390.0" sn="9.96" a="426.77" fwhm="0.000446" res="608114.4" algo="FTMS"/>
<pk mz="271.118702" i="4172583.0" sn="38.58" a="1639.98" fwhm="0.000428" res="633494.0" algo="FTMS"/>
<pk mz="271.129934" i="1138983.5" sn="8.68" a="377.73" fwhm="0.000436" res="621891.1" algo="FTMS"/>
<pk mz="271.155071" i="1844264.5" sn="15.63" a="656.57" fwhm="0.000422" res="643058.7" algo="FTMS"/>
<pk mz="271.191478" i="1144874.0" sn="8.74" a="318.12" fwhm="0.000381" res="711516.3" algo="FTMS"/>
<pk mz="272.041137" i="1004236.3" sn="7.36" a="203.65" fwhm="0.000364" res="747986.6" algo="FTMS"/>
<pk mz="272.067909" i="5480781.5" z="-1" sn="51.47" a="2450.55" fwhm="0.000457" res="595573.9" algo="FTMS" component_name="N" deconvoluted_molecular_mass="271.064854" deconvoluted_isotopic_mass="272.068083"/>
<pk mz="272.113954" i="2523727.3" sn="22.33" a="964.72" fwhm="0.000431" res="631023.3" algo="FTMS"/>
<pk mz="273.025152" i="1000051.3" sn="7.31" a="309.81" fwhm="0.000421" res="649057.8" algo="FTMS"/>
<pk mz="273.040439" i="1169651.9" sn="8.98" a="484.83" fwhm="0.000493" res="553816.7" algo="FTMS"/>
<pk mz="273.060321" i="1649268.8" sn="13.71" a="503.45" fwhm="0.000382" res="714695.0" algo="FTMS"/>
<pk mz="273.061562" i="2669684.8" sn="23.77" a="1021.43" fwhm="0.000442" res="617373.4" algo="FTMS"/>
<pk mz="273.076772" i="1008981.4" z="-1" sn="7.40" a="477.12" fwhm="0.000725" res="376416.5" algo="FTMS" component_name="N" deconvoluted_molecular_mass="271.064854" deconvoluted_isotopic_mass="273.076947"/>
<pk mz="273.080200" i="1343477.5" sn="10.70" a="389.54" fwhm="0.000403" res="678048.9" algo="FTMS"/>
<pk mz="273.097959" i="4334454.0" sn="40.17" a="1755.31" fwhm="0.000438" res="623683.4" algo="FTMS"/>
<pk mz="273.109192" i="1812214.6" sn="15.32" a="614.89" fwhm="0.000426" res="641540.5" algo="FTMS"/>
<pk mz="273.134324" i="4577143.5" sn="42.56" a="1803.23" fwhm="0.000423" res="645717.7" algo="FTMS"/>
<pk mz="273.145545" i="1020280.1" sn="7.51" a="276.41" fwhm="0.000387" res="706373.2" algo="FTMS"/>
<pk mz="273.170741" i="1028985.1" sn="7.57" a="315.95" fwhm="0.000435" res="628146.5" algo="FTMS"/>
<pk mz="274.093221" i="2109341.5" sn="18.17" a="734.98" fwhm="0.000405" res="677136.4" algo="FTMS"/>
<pk mz="275.019655" i="1724866.0" sn="14.40" a="644.27" fwhm="0.000472" res="582762.9" algo="FTMS"/>
<pk mz="275.036300" i="2094402.6" sn="18.02" a="867.70" fwhm="0.000483" res="569324.7" algo="FTMS"/>
<pk mz="275.056087" i="1120195.5" sn="8.46" a="287.69" fwhm="0.000341" res="805601.5" algo="FTMS"/>
<pk mz="275.077237" i="1808196.3" sn="15.21" a="633.07" fwhm="0.000422" res="652342.0" algo="FTMS"/>
<pk mz="275.103754" i="1233605.4" sn="9.58" a="573.09" fwhm="0.000551" res="499625.1" algo="FTMS"/>
<pk mz="275.113612" i="3486661.8" sn="31.69" a="1514.97" fwhm="0.000470" res="585318.8" algo="FTMS"/>
<pk mz="275.149987" i="1392711.3" sn="11.14" a="459.08" fwhm="0.000423" res="650292.6" algo="FTMS"/>
<pk mz="276.071667" i="2257132.3" sn="19.62" a="838.13" fwhm="0.000432" res="638927.6" algo="FTMS"/>
<pk mz="276.998941" i="1363986.4" sn="10.85" a="541.06" fwhm="0.000488" res="567706.2" algo="FTMS"/>
<pk mz="277.023275" i="3651603.5" sn="33.31" a="1568.15" fwhm="0.000465" res="595188.8" algo="FTMS"/>
<pk mz="277.035354" i="2096915.9" sn="18.05" a="814.72" fwhm="0.000443" res="624684.3" algo="FTMS"/>
<pk mz="277.059652" i="91787288.0" z="-1" sn="898.32" a="44747.54" fwhm="0.000473" res="585988.2" algo="FTMS" component_name="E" deconvoluted_molecular_mass="277.059809" deconvoluted_isotopic_mass="277.059833"/>
<pk mz="277.071728" i="1235605.4" sn="9.59" a="455.85" fwhm="0.000509" res="544634.2" algo="FTMS"/>
<pk mz="277.121126" i="1066391.5" sn="7.93" a="273.55" fwhm="0.000412" res="672847.9" algo="FTMS"/>
<pk mz="277.155761" i="2077977.0" sn="17.86" a="788.16" fwhm="0.000448" res="618777.7" algo="FTMS"/>
<pk mz="278.030568" i="1074750.4" sn="7.98" a="304.86" fwhm="0.000412" res="675453.3" algo="FTMS"/>
<pk mz="278.050870" i="1249471.3" sn="9.69" a="374.97" fwhm="0.000429" res="647791.1" algo="FTMS"/>
<pk mz="278.063008" i="11436096.0" z="-1" sn="109.25" a="5423.85" fwhm="0.000476" res="584637.4" algo="FTMS" component_name="E" deconvoluted_molecular_mass="277.059809" deconvoluted_isotopic_mass="278.063190"/>
<pk mz="278.066919" i="1243455.9" sn="9.63" a="440.76" fwhm="0.000487" res="570403.0" algo="FTMS"/>
<pk mz="279.014623" i="3461226.3" sn="31.31" a="1364.78" fwhm="0.000440" res="634724.2" algo="FTMS"/>
<pk mz="279.038961" i="2417515.3" sn="21.10" a="1039.85" fwhm="0.000494" res="564345.3" algo="FTMS"/>
<pk mz="279.056145" i="4661356.0" sn="43.04" a="1343.46" fwhm="0.000289" res="965579.6" algo="FTMS"/>
<pk mz="279.056701" i="26357868.0" z="-1" sn="255.09" a="12512.98" fwhm="0.000473" res="589790.1" algo="FTMS" component_name="P" deconvoluted_molecular_mass="279.056884" deconvoluted_isotopic_mass="279.056885"/>
<pk mz="279.063966" i="1113324.4" z="-1" sn="8.36" a="388.22" fwhm="0.000484" res="577033.4" algo="FTMS" component_name="E" deconvoluted_molecular_mass="277.059809" deconvoluted_isotopic_mass="279.064150"/>
<pk mz="279.073454" i="2880876.8" sn="25.63" a="1163.97" fwhm="0.000458" res="608714.5" algo="FTMS"/>
<pk mz="279.087448" i="1569773.5" sn="12.82" a="593.95" fwhm="0.000486" res="574473.5" algo="FTMS"/>
<pk mz="279.098633" i="2878830.0" sn="25.61" a="1150.48" fwhm="0.000445" res="627334.0" algo="FTMS"/>
<pk mz="279.100484" i="1551854.0" sn="12.64" a="548.31" fwhm="0.000427" res="654037.3" algo="FTMS"/>
<pk mz="279.123790" i="1211247.1" sn="9.32" a="360.48" fwhm="0.000421" res="662601.5" algo="FTMS"/>
<pk mz="279.163497" i="2110577.0" sn="18.10" a="871.34" fwhm="0.000473" res="590494.7" algo="FTMS"/>
<pk mz="280.046269" i="1292314.5" sn="10.11" a="442.60" fwhm="0.000427" res="655097.7" algo="FTMS"/>
<pk mz="280.060041" i="2864283.3" z="-1" sn="25.47" a="1151.14" fwhm="0.000460" res="609373.7" algo="FTMS" component_name="P" deconvoluted_molecular_mass="279.056884" deconvoluted_isotopic_mass="280.060226"/>
<pk mz="280.068734" i="6299803.5" sn="59.05" a="2869.87" fwhm="0.000477" res="587641.7" algo="FTMS"/>
<pk mz="281.030255" i="4542155.5" sn="41.87" a="2085.02" fwhm="0.000485" res="578866.2" algo="FTMS"/>
<pk mz="281.066626" i="6217421.5" sn="58.24" a="3040.04" fwhm="0.000497" res="565138.4" algo="FTMS"/>
<pk mz="281.079727" i="1429710.0" sn="11.45" a="438.90" fwhm="0.000391" res="719698.4" algo="FTMS"/>
<pk mz="281.103046" i="1975759.3" sn="16.79" a="755.16" fwhm="0.000458" res="613484.9" algo="FTMS"/>
<pk mz="281.116063" i="1017551.9" sn="7.42" a="263.82" fwhm="0.000421" res="667050.2" algo="FTMS"/>
<pk mz="281.139398" i="1052625.1" sn="7.76" a="326.71" fwhm="0.000444" res="632740.9" algo="FTMS"/>
<pk mz="281.142803" i="2147537.3" sn="18.47" a="966.60" fwhm="0.000502" res="559648.8" algo="FTMS"/>
<pk mz="282.061939" i="1252482.1" sn="9.72" a="488.39" fwhm="0.000512" res="550920.6" algo="FTMS"/>
<pk mz="282.084352" i="1830275.4" sn="15.30" a="683.06" fwhm="0.000464" res="607368.6" algo="FTMS"/>
<pk mz="283.009556" i="1240375.9" sn="9.56" a="349.24" fwhm="0.000404" res="701145.5" algo="FTMS"/>
<pk mz="283.045899" i="2694458.0" sn="23.71" a="1046.26" fwhm="0.000434" res="651517.4" algo="FTMS"/>
<pk mz="283.064578" i="1083195.1" sn="8.03" a="310.18" fwhm="0.000415" res="681357.6" algo="FTMS"/>
<pk mz="283.068386" i="2329147.3" sn="20.15" a="920.05" fwhm="0.000452" res="625668.5" algo="FTMS"/>
<pk mz="283.082271" i="4509500.0" sn="41.37" a="2112.33" fwhm="0.000489" res="579211.2" algo="FTMS"/>
<pk mz="283.118702" i="2433598.3" sn="21.17" a="978.44" fwhm="0.000472" res="599966.8" algo="FTMS"/>
<pk mz="283.137253" i="1168703.4" sn="8.86" a="353.31" fwhm="0.000441" res="641489.0" algo="FTMS"/>
<pk mz="283.155103" i="1698752.5" sn="14.02" a="702.66" fwhm="0.000528" res="536700.7" algo="FTMS"/>
<pk mz="283.681802" i="1114016.3" sn="8.33" a="520.40" fwhm="0.000593" res="477986.4" algo="FTMS"/>
<pk mz="284.041203" i="1065974.6" sn="7.86" a="330.09" fwhm="0.000439" res="647384.3" algo="FTMS"/>
<pk mz="285.025213" i="1375671.0" sn="10.87" a="460.27" fwhm="0.000446" res="638485.2" algo="FTMS"/>
<pk mz="285.061569" i="10180025.0" z="-1" sn="96.55" a="5107.83" fwhm="0.000508" res="561042.3" algo="FTMS" component_name="t" deconvoluted_molecular_mass="285.061760" deconvoluted_isotopic_mass="285.061761"/>
<pk mz="285.080186" i="15937979.0" z="-1" sn="152.59" a="8637.79" fwhm="0.000509" res="559576.6" algo="FTMS" component_name="d" deconvoluted_molecular_mass="285.080385" deconvoluted_isotopic_mass="285.080378"/>
<pk mz="285.097969" i="3975100.0" sn="36.17" a="1815.88" fwhm="0.000495" res="575831.5" algo="FTMS"/>
<pk mz="285.109146" i="1564348.6" sn="12.71" a="653.02" fwhm="0.000513" res="556220.9" algo="FTMS"/>
<pk mz="285.126105" i="2000317.9" sn="16.95" a="754.18" fwhm="0.000446" res="638953.2" algo="FTMS"/>
<pk mz="285.134343" i="3584958.5" sn="32.37" a="1557.43" fwhm="0.000484" res="588885.8" algo="FTMS"/>
<pk mz="285.145578" i="1193023.1" sn="9.09" a="346.94" fwhm="0.000406" res="703125.7" algo="FTMS"/>
<pk mz="285.170700" i="1878976.9" sn="15.77" a="807.08" fwhm="0.000490" res="581852.7" algo="FTMS"/>
<pk mz="285.207108" i="2638275.3" sn="23.16" a="1087.17" fwhm="0.000468" res="609284.8" algo="FTMS"/>
<pk mz="286.056844" i="1093119.6" sn="8.12" a="376.03" fwhm="0.000464" res="616896.9" algo="FTMS"/>
<pk mz="286.064898" i="1127296.3" z="-1" sn="8.45" a="382.99" fwhm="0.000442" res="647848.7" algo="FTMS" component_name="t" deconvoluted_molecular_mass="285.061760" deconvoluted_isotopic_mass="286.065091"/>
<pk mz="286.083579" i="2653185.8" z="-1" sn="23.30" a="1149.65" fwhm="0.000487" res="587759.0" algo="FTMS" component_name="d" deconvoluted_molecular_mass="285.080385" deconvoluted_isotopic_mass="286.083773"/>
<pk mz="286.177222" i="1074824.5" sn="7.94" a="340.69" fwhm="0.000500" res="571794.0" algo="FTMS"/>
<pk mz="286.314655" i="1045970.8" sn="7.66" a="560.33" fwhm="0.000696" res="411271.1" algo="FTMS"/>
<pk mz="287.019707" i="1390152.8" sn="10.95" a="551.28" fwhm="0.000515" res="556874.6" algo="FTMS"/>
<pk mz="287.030848" i="1021577.7" sn="7.38" a="447.02" fwhm="0.000568" res="505527.9" algo="FTMS"/>
<pk mz="287.040837" i="2179658.5" sn="18.59" a="1001.60" fwhm="0.000523" res="548427.3" algo="FTMS"/>
<pk mz="287.059496" i="1273804.0" sn="9.83" a="511.15" fwhm="0.000592" res="485100.8" algo="FTMS"/>
<pk mz="287.077172" i="3042381.3" sn="26.94" a="1443.89" fwhm="0.000521" res="550537.1" algo="FTMS"/>
<pk mz="287.113604" i="4528720.0" sn="41.33" a="2155.53" fwhm="0.000485" res="591859.0" algo="FTMS"/>
<pk mz="287.124891" i="1790289.1" sn="14.82" a="676.07" fwhm="0.000455" res="631305.6" algo="FTMS"/>
<pk mz="287.149996" i="3512403.0" sn="31.49" a="1556.32" fwhm="0.000475" res="604386.0" algo="FTMS"/>
<pk mz="287.186357" i="1471702.0" sn="11.74" a="514.95" fwhm="0.000458" res="627053.8" algo="FTMS"/>
<pk mz="287.222798" i="1001944.9" sn="7.19" a="262.40" fwhm="0.000422" res="680250.7" algo="FTMS"/>
<pk mz="288.156501" i="1046118.3" sn="7.62" a="404.89" fwhm="0.000524" res="550344.8" algo="FTMS"/>
<pk mz="288.987258" i="1556079.8" sn="12.56" a="612.25" fwhm="0.000477" res="606110.9" algo="FTMS"/>
<pk mz="289.035374" i="1362164.1" sn="10.68" a="514.52" fwhm="0.000498" res="580556.5" algo="FTMS"/>
<pk mz="289.056441" i="1744886.1" sn="14.38" a="630.37" fwhm="0.000466" res="619961.1" algo="FTMS"/>
<pk mz="289.071719" i="1060599.5" sn="7.76" a="350.37" fwhm="0.000469" res="616201.3" algo="FTMS"/>
<pk mz="289.084668" i="1000568.7" sn="7.18" a="336.10" fwhm="0.000466" res="620633.0" algo="FTMS"/>
<pk mz="289.092869" i="2936569.5" sn="25.92" a="1391.81" fwhm="0.000516" res="560599.9" algo="FTMS"/>
<pk mz="289.111486" i="3201531.3" sn="28.48" a="1617.84" fwhm="0.000509" res="567840.8" algo="FTMS"/>
<pk mz="289.121163" i="5843196.0" sn="54.05" a="2836.13" fwhm="0.000492" res="587386.7" algo="FTMS"/>
<pk mz="289.129245" i="4439293.0" sn="40.46" a="2107.83" fwhm="0.000506" res="570924.9" algo="FTMS"/>
<pk mz="289.165655" i="2065920.1" sn="17.49" a="768.72" fwhm="0.000450" res="642664.9" algo="FTMS"/>
<pk mz="289.333484" i="1075087.8" sn="7.90" a="407.88" fwhm="0.000585" res="494890.9" algo="FTMS"/>
<pk mz="290.124501" i="1477980.0" sn="11.80" a="546.46" fwhm="0.000494" res="586902.7" algo="FTMS"/>
<pk mz="290.879303" i="1403688.9" sn="11.08" a="478.14" fwhm="0.000451" res="645287.3" algo="FTMS"/>
<pk mz="290.928704" i="1030126.0" sn="7.46" a="396.76" fwhm="0.000537" res="542141.1" algo="FTMS"/>
<pk mz="291.014605" i="1961655.0" sn="16.48" a="833.46" fwhm="0.000485" res="599815.5" algo="FTMS"/>
<pk mz="291.038900" i="20720570.0" z="-1" sn="198.03" a="10885.36" fwhm="0.000520" res="559456.9" algo="FTMS" component_name="R" deconvoluted_molecular_mass="291.039103" deconvoluted_isotopic_mass="291.039101"/>
<pk mz="291.051003" i="2636986.8" sn="23.01" a="1174.78" fwhm="0.000519" res="560877.2" algo="FTMS"/>
<pk mz="291.087444" i="2021054.8" sn="17.05" a="913.13" fwhm="0.000513" res="567651.5" algo="FTMS"/>
<pk mz="291.100497" i="1379136.1" sn="10.84" a="546.21" fwhm="0.000528" res="551055.7" algo="FTMS"/>
<pk mz="291.108463" i="1010240.9" sn="7.27" a="252.73" fwhm="0.000429" res="678059.3" algo="FTMS"/>
<pk mz="291.118227" i="2152898.0" sn="18.33" a="950.76" fwhm="0.000497" res="585601.0" algo="FTMS"/>
<pk mz="291.123792" i="988354.6" sn="7.06" a="326.16" fwhm="0.000505" res="576635.6" algo="FTMS"/>
<pk mz="291.143686" i="1052292.6" sn="7.68" a="403.21" fwhm="0.000585" res="497629.8" algo="FTMS"/>
<pk mz="291.209626" i="1818955.6" sn="15.10" a="900.51" fwhm="0.000588" res="495579.3" algo="FTMS"/>
<pk mz="291.894339" i="1100182.3" sn="8.09" a="362.77" fwhm="0.000513" res="569431.4" algo="FTMS"/>
<pk mz="292.042263" i="2158630.8" z="-1" sn="18.28" a="1028.90" fwhm="0.000509" res="574099.2" algo="FTMS" component_name="R" deconvoluted_molecular_mass="291.039103" deconvoluted_isotopic_mass="292.042465"/>
<pk mz="292.046254" i="1049127.3" sn="7.60" a="282.05" fwhm="0.000421" res="694101.6" algo="FTMS"/>
<pk mz="292.082707" i="1384363.4" sn="10.83" a="507.20" fwhm="0.000486" res="600900.1" algo="FTMS"/>
<pk mz="292.103738" i="5970477.5" sn="54.96" a="3107.13" fwhm="0.000544" res="536533.0" algo="FTMS"/>
<pk mz="292.130300" i="999984.7" sn="7.13" a="360.65" fwhm="0.000527" res="554243.1" algo="FTMS"/>
<pk mz="292.876436" i="1434118.6" sn="11.31" a="602.43" fwhm="0.000556" res="527017.6" algo="FTMS"/>
<pk mz="293.030269" i="3811480.8" sn="34.18" a="1797.45" fwhm="0.000509" res="575808.7" algo="FTMS"/>
<pk mz="293.035954" i="7534745.5" sn="70.01" a="3719.47" fwhm="0.000510" res="574150.4" algo="FTMS"/>
<pk mz="293.054589" i="2538139.8" sn="21.93" a="1256.21" fwhm="0.000519" res="564693.8" algo="FTMS"/>
<pk mz="293.066654" i="3534749.3" sn="31.52" a="1932.61" fwhm="0.000571" res="513057.0" algo="FTMS"/>
<pk mz="293.079738" i="1357342.8" sn="10.57" a="560.38" fwhm="0.000522" res="561064.0" algo="FTMS"/>
<pk mz="293.103016" i="1802913.5" sn="14.85" a="848.33" fwhm="0.000520" res="563502.8" algo="FTMS"/>
<pk mz="293.114250" i="2850466.8" sn="24.94" a="1326.27" fwhm="0.000528" res="555383.3" algo="FTMS"/>
<pk mz="293.116116" i="3349667.0" sn="29.74" a="1721.57" fwhm="0.000550" res="532770.7" algo="FTMS"/>
<pk mz="293.150645" i="1552423.3" sn="12.44" a="666.34" fwhm="0.000560" res="523049.6" algo="FTMS"/>
<pk mz="293.152432" i="1171111.4" sn="8.77" a="348.42" fwhm="0.000460" res="637834.9" algo="FTMS"/>
<pk mz="293.175790" i="5329066.0" sn="48.79" a="2768.81" fwhm="0.000541" res="541519.3" algo="FTMS"/>
<pk mz="293.179223" i="1959082.6" sn="16.36" a="853.69" fwhm="0.000491" res="596973.2" algo="FTMS"/>
<pk mz="294.025536" i="1201426.3" sn="9.07" a="501.18" fwhm="0.000525" res="559555.1" algo="FTMS"/>
<pk mz="294.057782" i="1081110.3" sn="7.91" a="388.98" fwhm="0.000480" res="613018.3" algo="FTMS"/>
<pk mz="294.061907" i="1125526.9" sn="8.34" a="343.25" fwhm="0.000438" res="670701.9" algo="FTMS"/>
<pk mz="294.082184" i="1026329.4" sn="7.38" a="375.48" fwhm="0.000502" res="586024.5" algo="FTMS"/>
<pk mz="294.084349" i="1537049.6" sn="12.30" a="661.77" fwhm="0.000561" res="524602.5" algo="FTMS"/>
<pk mz="294.179211" i="1151525.6" sn="8.59" a="351.88" fwhm="0.000469" res="626848.9" algo="FTMS"/>
<pk mz="295.009507" i="1958288.5" sn="16.35" a="896.66" fwhm="0.000527" res="560237.2" algo="FTMS"/>
<pk mz="295.045903" i="4379541.5" sn="39.65" a="2059.02" fwhm="0.000513" res="574973.7" algo="FTMS"/>
<pk mz="295.068409" i="1096088.3" sn="8.05" a="309.00" fwhm="0.000409" res="722074.0" algo="FTMS"/>
<pk mz="295.082292" i="4064666.0" sn="36.62" a="2016.26" fwhm="0.000523" res="563970.8" algo="FTMS"/>
<pk mz="295.093500" i="1006491.6" sn="7.19" a="282.31" fwhm="0.000512" res="576028.2" algo="FTMS"/>
<pk mz="295.095375" i="1812123.9" sn="14.94" a="766.17" fwhm="0.000519" res="568501.6" algo="FTMS"/>
<pk mz="295.113100" i="1170334.1" sn="8.77" a="452.24" fwhm="0.000522" res="565575.8" algo="FTMS"/>
<pk mz="295.118710" i="1813662.9" sn="14.96" a="734.13" fwhm="0.000489" res="603656.3" algo="FTMS"/>
<pk mz="295.131802" i="1997216.6" sn="16.72" a="817.86" fwhm="0.000498" res="592563.1" algo="FTMS"/>
<pk mz="295.155130" i="1150371.8" sn="8.57" a="359.66" fwhm="0.000461" res="640220.0" algo="FTMS"/>
<pk mz="296.049235" i="1021852.5" sn="7.34" a="319.20" fwhm="0.000469" res="630609.2" algo="FTMS"/>
<pk mz="296.077534" i="1309856.4" sn="10.11" a="438.34" fwhm="0.000502" res="589844.3" algo="FTMS"/>
<pk mz="297.025197" i="2855590.0" sn="24.83" a="1217.48" fwhm="0.000498" res="596864.3" algo="FTMS"/>
<pk mz="297.061605" i="5266091.0" sn="47.89" a="2723.04" fwhm="0.000527" res="563234.1" algo="FTMS"/>
<pk mz="297.097973" i="3713200.5" sn="33.04" a="1845.03" fwhm="0.000527" res="564274.6" algo="FTMS"/>
<pk mz="297.110967" i="1116722.3" sn="8.20" a="343.54" fwhm="0.000467" res="636155.3" algo="FTMS"/>
<pk mz="297.134319" i="2303925.8" sn="19.56" a="1077.25" fwhm="0.000533" res="557393.7" algo="FTMS"/>
<pk mz="297.147404" i="1276343.5" sn="9.73" a="748.66" fwhm="0.000711" res="417948.8" algo="FTMS"/>
<pk mz="297.152942" i="39667384.0" z="-1" sn="376.99" a="22203.29" fwhm="0.000554" res="536224.7" algo="FTMS" component_name="M" deconvoluted_molecular_mass="297.153159" deconvoluted_isotopic_mass="297.153152"/>
<pk mz="297.170762" i="1421498.9" sn="11.11" a="572.49" fwhm="0.000499" res="595027.1" algo="FTMS"/>
<pk mz="298.056806" i="1475389.4" sn="11.63" a="582.02" fwhm="0.000500" res="596696.5" algo="FTMS"/>
<pk mz="298.064830" i="1063102.6" sn="7.68" a="457.95" fwhm="0.000558" res="533839.0" algo="FTMS"/>
<pk mz="298.093149" i="1168322.9" sn="8.69" a="433.64" fwhm="0.000504" res="591684.5" algo="FTMS"/>
<pk mz="298.156333" i="6655820.5" z="-1" sn="61.19" a="3564.03" fwhm="0.000541" res="550630.1" algo="FTMS" component_name="M" deconvoluted_molecular_mass="297.153159" deconvoluted_isotopic_mass="298.156545"/>
<pk mz="299.040883" i="3078867.8" sn="26.97" a="1451.74" fwhm="0.000537" res="556546.0" algo="FTMS"/>
<pk mz="299.077233" i="6266329.5" sn="57.46" a="3371.96" fwhm="0.000565" res="529222.9" algo="FTMS"/>
<pk mz="299.095836" i="4067804.3" sn="36.43" a="2077.67" fwhm="0.000537" res="557091.5" algo="FTMS"/>
<pk mz="299.113625" i="4370399.0" sn="39.32" a="2170.92" fwhm="0.000532" res="561828.9" algo="FTMS"/>
<pk mz="299.124776" i="1814752.8" sn="14.87" a="762.74" fwhm="0.000532" res="562198.6" algo="FTMS"/>
<pk mz="299.148795" i="1509988.5" sn="11.96" a="630.53" fwhm="0.000496" res="603549.8" algo="FTMS"/>
<pk mz="299.150028" i="2864100.8" sn="24.91" a="1424.89" fwhm="0.000563" res="530885.4" algo="FTMS"/>
<pk mz="299.186380" i="1682026.4" sn="13.60" a="826.05" fwhm="0.000600" res="499002.6" algo="FTMS"/>
<pk mz="299.785860" i="1008201.1" sn="7.16" a="457.36" fwhm="0.000691" res="433703.2" algo="FTMS"/>
<pk mz="300.072502" i="1066999.1" sn="7.72" a="363.77" fwhm="0.000455" res="659199.8" algo="FTMS"/>
<pk mz="300.080626" i="1335928.4" sn="10.29" a="512.59" fwhm="0.000508" res="591079.6" algo="FTMS"/>
<pk mz="300.192844" i="1243402.6" sn="9.41" a="503.39" fwhm="0.000517" res="580609.0" algo="FTMS"/>
<pk mz="300.199535" i="992139.6" sn="7.00" a="422.10" fwhm="0.000643" res="466657.1" algo="FTMS"/>
<pk mz="300.970197" i="1193866.1" sn="8.93" a="412.69" fwhm="0.000515" res="583994.9" algo="FTMS"/>
<pk mz="301.035339" i="1244693.0" sn="9.42" a="494.71" fwhm="0.000557" res="540116.4" algo="FTMS"/>
<pk mz="301.056506" i="2387224.5" sn="20.35" a="1188.23" fwhm="0.000554" res="543794.1" algo="FTMS"/>
<pk mz="301.071773" i="1091355.1" sn="7.95" a="294.90" fwhm="0.000429" res="701285.5" algo="FTMS"/>
<pk mz="301.092902" i="3714846.5" sn="33.05" a="1916.97" fwhm="0.000553" res="544951.0" algo="FTMS"/>
<pk mz="301.104112" i="1172640.5" sn="8.73" a="475.08" fwhm="0.000514" res="585491.6" algo="FTMS"/>
<pk mz="301.129287" i="5159204.5" sn="46.86" a="2654.48" fwhm="0.000548" res="549499.8" algo="FTMS"/>
<pk mz="301.140500" i="1726502.6" sn="14.03" a="831.22" fwhm="0.000565" res="533387.6" algo="FTMS"/>
<pk mz="301.165677" i="3413290.8" sn="30.16" a="1815.53" fwhm="0.000574" res="524298.5" algo="FTMS"/>
<pk mz="301.202039" i="1945136.9" sn="16.12" a="819.91" fwhm="0.000471" res="639877.9" algo="FTMS"/>
<pk mz="302.030623" i="1070397.5" sn="7.70" a="370.91" fwhm="0.000486" res="621899.1" algo="FTMS"/>
<pk mz="302.066151" i="6097859.5" sn="55.50" a="3367.73" fwhm="0.000573" res="527576.2" algo="FTMS"/>
<pk mz="302.135726" i="2841551.5" sn="24.54" a="1314.63" fwhm="0.000500" res="604041.5" algo="FTMS"/>
<pk mz="303.002934" i="1639783.1" sn="13.11" a="604.66" fwhm="0.000473" res="640765.7" algo="FTMS"/>
<pk mz="303.014582" i="2054761.3" sn="17.06" a="1019.50" fwhm="0.000572" res="529579.3" algo="FTMS"/>
<pk mz="303.050188" i="1985903.6" sn="16.40" a="950.10" fwhm="0.000567" res="534690.2" algo="FTMS"/>
<pk mz="303.051060" i="1782383.8" sn="14.47" a="911.23" fwhm="0.000621" res="488022.5" algo="FTMS"/>
<pk mz="303.072132" i="2120819.5" sn="17.69" a="938.12" fwhm="0.000527" res="575477.0" algo="FTMS"/>
<pk mz="303.087393" i="1825910.1" sn="14.88" a="1038.85" fwhm="0.000593" res="511133.6" algo="FTMS"/>
<pk mz="303.108533" i="3299962.0" sn="28.90" a="1789.91" fwhm="0.000577" res="524921.1" algo="FTMS"/>
<pk mz="303.136904" i="1340287.0" sn="10.26" a="498.99" fwhm="0.000490" res="618753.7" algo="FTMS"/>
<pk mz="303.144896" i="3181184.3" sn="27.77" a="1630.87" fwhm="0.000554" res="547382.7" algo="FTMS"/>
<pk mz="303.181283" i="1452934.9" sn="11.34" a="544.03" fwhm="0.000471" res="644318.3" algo="FTMS"/>
<pk mz="303.217700" i="1897101.4" sn="15.56" a="778.78" fwhm="0.000495" res="612002.4" algo="FTMS"/>
<pk mz="304.046249" i="1450530.6" sn="11.31" a="484.55" fwhm="0.000439" res="693285.6" algo="FTMS"/>
<pk mz="304.063188" i="1844517.8" sn="15.06" a="805.13" fwhm="0.000518" res="586487.4" algo="FTMS"/>
<pk mz="304.140180" i="1035187.8" sn="7.36" a="298.89" fwhm="0.000441" res="689246.2" algo="FTMS"/>
<pk mz="305.030257" i="2718936.5" sn="23.37" a="1360.92" fwhm="0.000572" res="533135.2" algo="FTMS"/>
<pk mz="305.053931" i="3033053.0" sn="26.36" a="1012.90" fwhm="0.000376" res="812385.6" algo="FTMS"/>
<pk mz="305.054597" i="15664093.0" z="-1" sn="146.46" a="8736.28" fwhm="0.000562" res="542535.1" algo="FTMS" component_name="e" deconvoluted_molecular_mass="305.054817" deconvoluted_isotopic_mass="305.054820"/>
<pk mz="305.066634" i="2063839.3" sn="17.14" a="1052.66" fwhm="0.000586" res="520493.7" algo="FTMS"/>
<pk mz="305.077932" i="1401441.4" sn="10.84" a="558.23" fwhm="0.000504" res="604984.0" algo="FTMS"/>
<pk mz="305.079703" i="1353697.8" sn="10.39" a="571.60" fwhm="0.000515" res="592630.3" algo="FTMS"/>
<pk mz="305.103078" i="1812454.1" sn="14.75" a="761.72" fwhm="0.000536" res="569225.2" algo="FTMS"/>
<pk mz="305.116130" i="1855208.5" sn="15.16" a="702.93" fwhm="0.000506" res="602573.5" algo="FTMS"/>
<pk mz="305.124188" i="1421546.1" sn="11.03" a="522.40" fwhm="0.000468" res="651508.9" algo="FTMS"/>
<pk mz="305.152533" i="1477615.4" sn="11.57" a="604.56" fwhm="0.000520" res="586774.1" algo="FTMS"/>
<pk mz="305.188846" i="2048502.3" sn="17.00" a="963.62" fwhm="0.000573" res="532396.5" algo="FTMS"/>
<pk mz="306.025600" i="1305109.1" sn="9.93" a="439.07" fwhm="0.000478" res="639744.0" algo="FTMS"/>
<pk mz="306.057913" i="1970075.4" z="-1" sn="16.25" a="896.95" fwhm="0.000551" res="555920.8" algo="FTMS" component_name="e" deconvoluted_molecular_mass="305.054817" deconvoluted_isotopic_mass="306.058137"/>
<pk mz="306.061904" i="2118300.3" sn="17.66" a="1054.85" fwhm="0.000562" res="544706.1" algo="FTMS"/>
<pk mz="306.098265" i="1529251.1" sn="12.06" a="631.04" fwhm="0.000520" res="588690.8" algo="FTMS"/>
<pk mz="306.879666" i="1160506.9" sn="8.55" a="487.42" fwhm="0.000692" res="443464.8" algo="FTMS"/>
<pk mz="307.009522" i="2340436.3" sn="19.77" a="1077.95" fwhm="0.000537" res="571952.5" algo="FTMS"/>
<pk mz="307.033847" i="1945689.1" sn="16.01" a="844.73" fwhm="0.000535" res="573545.6" algo="FTMS"/>
<pk mz="307.045875" i="4521307.5" sn="40.50" a="2444.60" fwhm="0.000590" res="520151.3" algo="FTMS"/>
<pk mz="307.051606" i="5135708.5" sn="46.35" a="2730.11" fwhm="0.000567" res="541640.7" algo="FTMS"/>
<pk mz="307.057189" i="1312733.6" sn="10.00" a="671.31" fwhm="0.000668" res="459630.0" algo="FTMS"/>
<pk mz="307.070233" i="7828832.5" sn="71.95" a="4507.87" fwhm="0.000589" res="520951.5" algo="FTMS"/>
<pk mz="307.082312" i="2722402.5" sn="23.40" a="1294.89" fwhm="0.000534" res="574777.3" algo="FTMS"/>
<pk mz="307.093446" i="1194468.9" sn="8.87" a="502.27" fwhm="0.000573" res="535644.5" algo="FTMS"/>
<pk mz="307.095351" i="3213157.3" sn="28.07" a="1560.16" fwhm="0.000557" res="551059.8" algo="FTMS"/>
<pk mz="307.118654" i="1896553.8" sn="15.55" a="891.46" fwhm="0.000544" res="564842.2" algo="FTMS"/>
<pk mz="307.131711" i="2156396.3" sn="18.02" a="902.18" fwhm="0.000504" res="609031.9" algo="FTMS"/>
<pk mz="307.168090" i="1082611.5" sn="7.76" a="368.89" fwhm="0.000488" res="630010.6" algo="FTMS"/>
<pk mz="308.041150" i="1443489.5" sn="11.17" a="663.95" fwhm="0.000574" res="536937.8" algo="FTMS"/>
<pk mz="308.073522" i="1040040.0" sn="7.35" a="342.15" fwhm="0.000495" res="621897.1" algo="FTMS"/>
<pk mz="308.077574" i="2764072.8" sn="23.65" a="1534.62" fwhm="0.000606" res="507973.8" algo="FTMS"/>
<pk mz="309.025181" i="3582185.5" sn="31.37" a="1896.16" fwhm="0.000592" res="522007.9" algo="FTMS"/>
<pk mz="309.061569" i="5589233.0" sn="50.34" a="3121.98" fwhm="0.000592" res="522502.4" algo="FTMS"/>
<pk mz="309.067217" i="3256050.3" sn="28.29" a="1719.59" fwhm="0.000584" res="529501.4" algo="FTMS"/>
<pk mz="309.074675" i="1185267.8" sn="8.73" a="356.70" fwhm="0.000441" res="701094.1" algo="FTMS"/>
<pk mz="309.097969" i="3409656.5" sn="29.74" a="1782.66" fwhm="0.000583" res="530221.1" algo="FTMS"/>
<pk mz="309.111024" i="3307771.3" sn="28.78" a="1717.15" fwhm="0.000562" res="549857.2" algo="FTMS"/>
<pk mz="309.134413" i="2419456.0" sn="20.39" a="1152.60" fwhm="0.000550" res="562235.2" algo="FTMS"/>
<pk mz="309.147403" i="1097474.8" sn="7.90" a="403.44" fwhm="0.000510" res="606456.0" algo="FTMS"/>
<pk mz="309.152937" i="1797635.9" sn="14.51" a="885.73" fwhm="0.000561" res="550999.2" algo="FTMS"/>
<pk mz="309.170723" i="1023367.6" sn="7.20" a="390.14" fwhm="0.000539" res="573827.5" algo="FTMS"/>
<pk mz="309.174144" i="1828104.3" sn="14.80" a="776.06" fwhm="0.000531" res="582660.5" algo="FTMS"/>
<pk mz="310.056798" i="1617087.9" sn="12.80" a="696.52" fwhm="0.000527" res="587890.4" algo="FTMS"/>
<pk mz="310.069903" i="2847170.8" sn="24.43" a="1556.68" fwhm="0.000579" res="535974.3" algo="FTMS"/>
<pk mz="310.093161" i="1196359.5" sn="8.83" a="543.39" fwhm="0.000626" res="495583.1" algo="FTMS"/>
<pk mz="310.114381" i="1078732.0" sn="7.72" a="458.50" fwhm="0.000581" res="533614.6" algo="FTMS"/>
<pk mz="311.004457" i="1029640.6" sn="7.25" a="477.33" fwhm="0.000734" res="423597.5" algo="FTMS"/>
<pk mz="311.019677" i="1012363.9" sn="7.09" a="311.38" fwhm="0.000463" res="672186.2" algo="FTMS"/>
<pk mz="311.040831" i="4188304.5" sn="37.10" a="2285.97" fwhm="0.000578" res="537948.1" algo="FTMS"/>
<pk mz="311.077226" i="5865624.0" sn="52.95" a="3214.23" fwhm="0.000573" res="542495.5" algo="FTMS"/>
<pk mz="311.088385" i="1089178.6" sn="7.81" a="416.10" fwhm="0.000508" res="612044.4" algo="FTMS"/>
<pk mz="311.095737" i="1014748.2" sn="7.11" a="389.83" fwhm="0.000612" res="507920.4" algo="FTMS"/>
<pk mz="311.108102" i="1612190.9" sn="12.76" a="737.04" fwhm="0.000573" res="543283.5" algo="FTMS"/>
<pk mz="311.113633" i="4117152.0" sn="36.43" a="2345.94" fwhm="0.000599" res="519478.4" algo="FTMS"/>
<pk mz="311.126677" i="1366690.8" sn="10.44" a="683.59" fwhm="0.000598" res="520567.1" algo="FTMS"/>
<pk mz="311.132239" i="5749924.0" sn="51.85" a="3260.52" fwhm="0.000584" res="532933.7" algo="FTMS"/>
<pk mz="311.149999" i="2686119.8" sn="22.90" a="1288.55" fwhm="0.000541" res="575600.6" algo="FTMS"/>
<pk mz="311.156920" i="1211561.3" sn="8.97" a="525.78" fwhm="0.000608" res="511856.3" algo="FTMS"/>
<pk mz="311.168598" i="117358760.0" z="-1" sn="1106.47" a="70515.75" fwhm="0.000595" res="522760.4" algo="FTMS" component_name="B" deconvoluted_molecular_mass="311.168834" deconvoluted_isotopic_mass="311.168830"/>
<pk mz="312.066909" i="1068142.0" sn="7.61" a="353.28" fwhm="0.000497" res="628371.5" algo="FTMS"/>
<pk mz="312.072484" i="1749871.3" sn="14.05" a="803.34" fwhm="0.000557" res="560002.7" algo="FTMS"/>
<pk mz="312.080534" i="1247601.0" sn="9.31" a="417.38" fwhm="0.000510" res="612174.3" algo="FTMS"/>
<pk mz="312.108822" i="1068919.1" sn="7.62" a="392.08" fwhm="0.000547" res="570770.9" algo="FTMS"/>
<pk mz="312.171966" i="18663812.0" z="-1" sn="173.88" a="11240.75" fwhm="0.000607" res="514471.8" algo="FTMS" component_name="B" deconvoluted_molecular_mass="311.168834" deconvoluted_isotopic_mass="312.172200"/>
<pk mz="312.972820" i="2081845.1" sn="17.08" a="968.52" fwhm="0.000539" res="580595.0" algo="FTMS"/>
<pk mz="313.056465" i="5166663.5" sn="46.04" a="3222.22" fwhm="0.000624" res="502043.9" algo="FTMS"/>
<pk mz="313.071791" i="1069131.0" sn="7.57" a="482.57" fwhm="0.000577" res="542967.1" algo="FTMS"/>
<pk mz="313.092849" i="5770831.5" sn="51.71" a="3382.76" fwhm="0.000621" res="504107.4" algo="FTMS"/>
<pk mz="313.111521" i="2250067.8" sn="18.66" a="1056.39" fwhm="0.000549" res="569954.9" algo="FTMS"/>
<pk mz="313.129229" i="5624408.0" sn="50.34" a="3087.70" fwhm="0.000584" res="536419.1" algo="FTMS"/>
<pk mz="313.140533" i="1172826.3" sn="8.54" a="554.59" fwhm="0.000632" res="495154.4" algo="FTMS"/>
<pk mz="313.147940" i="3837532.0" sn="33.56" a="2196.74" fwhm="0.000607" res="515749.7" algo="FTMS"/>
<pk mz="313.164452" i="5163615.5" sn="46.01" a="3052.94" fwhm="0.000625" res="501101.4" algo="FTMS"/>
<pk mz="313.165640" i="2704479.8" sn="22.92" a="1396.04" fwhm="0.000592" res="528909.6" algo="FTMS"/>
<pk mz="313.175340" i="1892706.0" z="-1" sn="15.30" a="812.08" fwhm="0.000534" res="586136.4" algo="FTMS" component_name="B" deconvoluted_molecular_mass="311.168834" deconvoluted_isotopic_mass="313.175575"/>
<pk mz="313.202065" i="1822312.0" sn="14.64" a="776.57" fwhm="0.000506" res="619094.3" algo="FTMS"/>
<pk mz="314.088082" i="1472814.4" sn="11.36" a="614.97" fwhm="0.000542" res="579419.5" algo="FTMS"/>
<pk mz="314.135735" i="1106489.1" sn="7.92" a="413.27" fwhm="0.000539" res="582801.1" algo="FTMS"/>
<pk mz="314.167773" i="1097152.4" sn="7.83" a="550.09" fwhm="0.000663" res="473765.6" algo="FTMS"/>
<pk mz="314.172092" i="1109057.4" sn="7.94" a="536.62" fwhm="0.000741" res="423989.1" algo="FTMS"/>
<pk mz="314.208527" i="1195209.6" sn="8.75" a="407.04" fwhm="0.000482" res="652493.7" algo="FTMS"/>
<pk mz="315.025672" i="1130883.4" sn="8.15" a="521.77" fwhm="0.000624" res="504792.2" algo="FTMS"/>
<pk mz="315.035739" i="1511173.8" sn="11.72" a="612.00" fwhm="0.000533" res="591122.0" algo="FTMS"/>
<pk mz="315.050199" i="2731017.0" sn="23.17" a="1525.15" fwhm="0.000615" res="511906.6" algo="FTMS"/>
<pk mz="315.062315" i="1016715.8" sn="7.07" a="419.91" fwhm="0.000575" res="548106.5" algo="FTMS"/>
<pk mz="315.072144" i="2992654.0" sn="25.63" a="1596.02" fwhm="0.000577" res="545710.6" algo="FTMS"/>
<pk mz="315.108537" i="4639254.5" sn="41.08" a="2636.80" fwhm="0.000602" res="523439.5" algo="FTMS"/>
<pk mz="315.119766" i="1865241.0" sn="15.04" a="862.98" fwhm="0.000587" res="536561.1" algo="FTMS"/>
<pk mz="315.144904" i="4810782.5" sn="42.70" a="2769.92" fwhm="0.000616" res="511648.7" algo="FTMS"/>
<pk mz="315.156216" i="1748257.4" sn="13.94" a="789.26" fwhm="0.000545" res="578432.5" algo="FTMS"/>
<pk mz="315.181322" i="2639143.0" sn="22.31" a="1350.25" fwhm="0.000566" res="556881.3" algo="FTMS"/>
<pk mz="315.217721" i="2890543.5" sn="24.67" a="1576.18" fwhm="0.000617" res="510676.3" algo="FTMS"/>
<pk mz="316.151395" i="4663047.5" sn="41.31" a="2664.42" fwhm="0.000599" res="527764.9" algo="FTMS"/>
<pk mz="316.187693" i="1220111.8" sn="8.98" a="519.28" fwhm="0.000568" res="557108.8" algo="FTMS"/>
<pk mz="317.030223" i="2065621.0" sn="16.92" a="991.13" fwhm="0.000595" res="532929.9" algo="FTMS"/>
<pk mz="317.047261" i="1349209.0" sn="10.19" a="653.06" fwhm="0.000613" res="517087.5" algo="FTMS"/>
<pk mz="317.051375" i="1449434.0" sn="11.13" a="532.98" fwhm="0.000521" res="608306.2" algo="FTMS"/>
<pk mz="317.066671" i="1780189.6" sn="14.24" a="875.21" fwhm="0.000604" res="525244.5" algo="FTMS"/>
<pk mz="317.077934" i="1175136.3" sn="8.56" a="400.93" fwhm="0.000498" res="637037.1" algo="FTMS"/>
<pk mz="317.087823" i="2229218.5" sn="18.45" a="1198.66" fwhm="0.000588" res="539690.7" algo="FTMS"/>
<pk mz="317.103050" i="1484774.3" sn="11.46" a="725.30" fwhm="0.000606" res="523046.4" algo="FTMS"/>
<pk mz="317.124157" i="3264491.3" sn="28.17" a="1944.92" fwhm="0.000628" res="505044.8" algo="FTMS"/>
<pk mz="317.135373" i="1140333.9" sn="8.23" a="448.36" fwhm="0.000571" res="555247.8" algo="FTMS"/>
<pk mz="317.160537" i="3189747.8" sn="27.47" a="1799.41" fwhm="0.000626" res="506446.6" algo="FTMS"/>
<pk mz="317.196922" i="1472124.4" sn="11.35" a="596.49" fwhm="0.000592" res="535772.2" algo="FTMS"/>
<pk mz="318.061092" i="3014857.5" sn="25.83" a="1704.39" fwhm="0.000596" res="533269.1" algo="FTMS"/>
<pk mz="318.119480" i="1199063.5" sn="8.78" a="499.38" fwhm="0.000553" res="574772.5" algo="FTMS"/>
<pk mz="319.009561" i="1630637.4" sn="12.74" a="926.19" fwhm="0.000666" res="479190.1" algo="FTMS"/>
<pk mz="319.045967" i="3045814.3" sn="25.94" a="1684.55" fwhm="0.000608" res="524753.8" algo="FTMS"/>
<pk mz="319.067077" i="1064507.3" sn="7.46" a="451.20" fwhm="0.000604" res="528278.0" algo="FTMS"/>
<pk mz="319.082302" i="2127039.0" sn="17.37" a="1187.65" fwhm="0.000617" res="517021.9" algo="FTMS"/>
<pk mz="319.085690" i="11997120.0" z="-1" sn="109.43" a="7580.99" fwhm="0.000642" res="497170.7" algo="FTMS" component_name="h" deconvoluted_molecular_mass="319.085934" deconvoluted_isotopic_mass="319.085935"/>
<pk mz="319.093518" i="1203009.8" sn="8.76" a="508.00" fwhm="0.000590" res="541056.8" algo="FTMS"/>
<pk mz="319.095377" i="1647554.1" sn="12.90" a="680.82" fwhm="0.000530" res="602049.1" algo="FTMS"/>
<pk mz="319.103407" i="1354052.1" sn="10.16" a="743.59" fwhm="0.000735" res="434288.0" algo="FTMS"/>
<pk mz="319.131711" i="1554378.9" sn="12.03" a="883.66" fwhm="0.000659" res="484141.8" algo="FTMS"/>
<pk mz="319.139869" i="1807564.9" sn="14.39" a="1116.25" fwhm="0.000741" res="430621.3" algo="FTMS"/>
<pk mz="319.240906" i="3386853.3" sn="29.12" a="1847.14" fwhm="0.000613" res="521151.0" algo="FTMS"/>
<pk mz="320.041177" i="1566888.1" sn="12.15" a="654.76" fwhm="0.000555" res="576922.7" algo="FTMS"/>
<pk mz="320.058012" i="1663660.3" sn="13.05" a="921.54" fwhm="0.000651" res="491618.7" algo="FTMS"/>
<pk mz="320.077579" i="1573169.1" sn="12.21" a="709.31" fwhm="0.000604" res="530092.0" algo="FTMS"/>
<pk mz="320.089024" i="1387059.9" z="-1" sn="10.47" a="567.82" fwhm="0.000598" res="535529.9" algo="FTMS" component_name="h" deconvoluted_molecular_mass="319.085934" deconvoluted_isotopic_mass="320.089271"/>
<pk mz="320.098651" i="1390134.3" sn="10.50" a="701.84" fwhm="0.000677" res="472597.7" algo="FTMS"/>
<pk mz="320.135082" i="1486527.1" sn="11.40" a="646.18" fwhm="0.000568" res="563630.0" algo="FTMS"/>
<pk mz="320.244295" i="1060313.9" sn="7.42" a="466.42" fwhm="0.000622" res="514873.4" algo="FTMS"/>
<pk mz="321.009191" i="1079446.3" sn="7.60" a="364.17" fwhm="0.000571" res="562566.7" algo="FTMS"/>
<pk mz="321.025181" i="3442074.3" sn="29.63" a="1924.51" fwhm="0.000628" res="511044.0" algo="FTMS"/>
<pk mz="321.061544" i="3982243.3" sn="34.67" a="2298.12" fwhm="0.000610" res="526194.6" algo="FTMS"/>
<pk mz="321.072835" i="1188006.0" sn="8.61" a="449.94" fwhm="0.000546" res="587942.7" algo="FTMS"/>
<pk mz="321.097967" i="2860460.3" sn="24.21" a="1483.08" fwhm="0.000596" res="538820.2" algo="FTMS"/>
<pk mz="321.111030" i="3081647.5" sn="26.27" a="1680.08" fwhm="0.000585" res="548887.0" algo="FTMS"/>
<pk mz="321.134335" i="1455797.1" sn="11.11" a="600.21" fwhm="0.000548" res="586506.8" algo="FTMS"/>
<pk mz="321.147373" i="3192760.5" sn="27.31" a="1812.07" fwhm="0.000630" res="509374.3" algo="FTMS"/>
<pk mz="321.183787" i="2764225.5" sn="23.31" a="1495.81" fwhm="0.000597" res="537914.7" algo="FTMS"/>
<pk mz="321.238027" i="1233486.9" sn="9.04" a="530.17" fwhm="0.000580" res="553887.3" algo="FTMS"/>
<pk mz="322.020427" i="1044113.5" sn="7.27" a="406.37" fwhm="0.000587" res="549007.0" algo="FTMS"/>
<pk mz="322.056848" i="2079130.6" sn="16.92" a="1118.47" fwhm="0.000641" res="502077.8" algo="FTMS"/>
<pk mz="322.093292" i="1973411.8" sn="15.93" a="1014.64" fwhm="0.000607" res="530775.4" algo="FTMS"/>
<pk mz="323.004462" i="1065992.5" sn="7.47" a="407.38" fwhm="0.000512" res="630525.2" algo="FTMS"/>
<pk mz="323.006978" i="1193545.1" sn="8.66" a="754.43" fwhm="0.000807" res="400374.1" algo="FTMS"/>
<pk mz="323.037736" i="1379344.9" sn="10.39" a="794.56" fwhm="0.000692" res="467084.7" algo="FTMS"/>
<pk mz="323.040839" i="4591505.5" sn="40.35" a="2861.66" fwhm="0.000667" res="483996.1" algo="FTMS"/>
<pk mz="323.077215" i="4732315.0" sn="41.66" a="2747.59" fwhm="0.000627" res="515584.9" algo="FTMS"/>
<pk mz="323.090283" i="2234526.3" sn="18.37" a="1106.67" fwhm="0.000599" res="539624.0" algo="FTMS"/>
<pk mz="323.113612" i="3274148.0" sn="28.06" a="1974.48" fwhm="0.000624" res="517709.7" algo="FTMS"/>
<pk mz="323.126697" i="4083111.3" sn="35.61" a="2521.78" fwhm="0.000642" res="502973.2" algo="FTMS"/>
<pk mz="323.150023" i="1449389.3" sn="11.04" a="736.52" fwhm="0.000669" res="483181.4" algo="FTMS"/>
<pk mz="323.163093" i="2885040.5" sn="24.43" a="1672.91" fwhm="0.000631" res="511824.7" algo="FTMS"/>
<pk mz="323.199472" i="1282105.8" sn="9.48" a="817.00" fwhm="0.000850" res="380174.7" algo="FTMS"/>
<pk mz="323.235771" i="1862338.9" sn="14.90" a="982.44" fwhm="0.000608" res="531250.3" algo="FTMS"/>
<pk mz="324.036130" i="1116685.9" sn="7.94" a="511.24" fwhm="0.000643" res="504135.1" algo="FTMS"/>
<pk mz="324.044150" i="1143696.0" sn="8.19" a="517.82" fwhm="0.000634" res="510711.7" algo="FTMS"/>
<pk mz="324.072420" i="1737623.1" sn="13.73" a="753.28" fwhm="0.000541" res="599319.3" algo="FTMS"/>
<pk mz="324.085563" i="3600538.5" sn="31.10" a="2099.01" fwhm="0.000638" res="507712.8" algo="FTMS"/>
<pk mz="324.108918" i="1175712.5" sn="8.49" a="449.40" fwhm="0.000512" res="633252.4" algo="FTMS"/>
<pk mz="324.130107" i="1023909.9" sn="7.07" a="435.19" fwhm="0.000614" res="527715.5" algo="FTMS"/>
<pk mz="324.282444" i="1138124.6" sn="8.14" a="646.20" fwhm="0.000777" res="417596.0" algo="FTMS"/>
<pk mz="325.020038" i="2355337.5" sn="19.36" a="1171.89" fwhm="0.000588" res="553042.5" algo="FTMS"/>
<pk mz="325.056463" i="4848531.0" sn="42.45" a="2902.07" fwhm="0.000652" res="498371.8" algo="FTMS"/>
<pk mz="325.092906" i="5403036.0" sn="47.59" a="3346.29" fwhm="0.000648" res="501842.2" algo="FTMS"/>
<pk mz="325.105920" i="1697695.5" sn="13.26" a="954.85" fwhm="0.000683" res="475750.5" algo="FTMS"/>
<pk mz="325.123696" i="1372580.0" sn="10.25" a="717.74" fwhm="0.000701" res="463476.3" algo="FTMS"/>
<pk mz="325.129259" i="3916709.5" sn="33.82" a="2264.49" fwhm="0.000628" res="517394.8" algo="FTMS"/>
<pk mz="325.147896" i="10347946.0" z="-1" sn="93.39" a="6791.26" fwhm="0.000661" res="491972.9" algo="FTMS" component_name="s" deconvoluted_molecular_mass="325.148161" deconvoluted_isotopic_mass="325.148152"/>
<pk mz="325.160147" i="1341229.4" sn="9.96" a="638.80" fwhm="0.000640" res="507978.6" algo="FTMS"/>
<pk mz="325.165574" i="1567150.8" sn="12.06" a="632.47" fwhm="0.000527" res="617277.8" algo="FTMS"/>
<pk mz="325.184286" i="101141936.0" z="-1" sn="934.38" a="67916.66" fwhm="0.000659" res="493420.1" algo="FTMS" component_name="C" deconvoluted_molecular_mass="325.184544" deconvoluted_isotopic_mass="325.184542"/>
<pk mz="325.901128" i="1025516.4" sn="7.04" a="479.68" fwhm="0.000694" res="469671.5" algo="FTMS"/>
<pk mz="326.030569" i="1047437.9" sn="7.24" a="438.60" fwhm="0.000690" res="472624.6" algo="FTMS"/>
<pk mz="326.051719" i="1161747.4" sn="8.30" a="446.26" fwhm="0.000568" res="573902.6" algo="FTMS"/>
<pk mz="326.082606" i="1409947.3" sn="10.60" a="631.14" fwhm="0.000565" res="577645.0" algo="FTMS"/>
<pk mz="326.088109" i="1690780.8" sn="13.20" a="827.99" fwhm="0.000596" res="547304.1" algo="FTMS"/>
<pk mz="326.151300" i="1867949.1" z="-1" sn="14.84" a="801.42" fwhm="0.000536" res="608689.1" algo="FTMS" component_name="s" deconvoluted_molecular_mass="325.148161" deconvoluted_isotopic_mass="326.151557"/>
<pk mz="326.187643" i="17305270.0" z="-1" sn="157.83" a="11394.09" fwhm="0.000663" res="492284.7" algo="FTMS" component_name="C" deconvoluted_molecular_mass="325.184544" deconvoluted_isotopic_mass="326.187900"/>
<pk mz="326.208484" i="1142715.9" sn="8.12" a="410.83" fwhm="0.000588" res="554619.9" algo="FTMS"/>
<pk mz="326.585749" i="1024925.8" sn="7.03" a="433.68" fwhm="0.000632" res="516341.2" algo="FTMS"/>
<pk mz="327.035737" i="2512274.8" sn="20.81" a="1436.84" fwhm="0.000657" res="497559.6" algo="FTMS"/>
<pk mz="327.072139" i="5812124.5" sn="51.37" a="3819.75" fwhm="0.000674" res="485392.7" algo="FTMS"/>
<pk mz="327.108550" i="5527462.0" sn="48.73" a="3428.64" fwhm="0.000656" res="498762.8" algo="FTMS"/>
<pk mz="327.127179" i="1583146.8" sn="12.20" a="883.69" fwhm="0.000707" res="462391.5" algo="FTMS"/>
<pk mz="327.144925" i="4306863.5" sn="37.43" a="2624.33" fwhm="0.000655" res="499837.0" algo="FTMS"/>
<pk mz="327.163541" i="7429044.0" sn="66.35" a="4676.40" fwhm="0.000657" res="497829.2" algo="FTMS"/>
<pk mz="327.180073" i="3530168.5" sn="30.23" a="2247.88" fwhm="0.000681" res="480192.3" algo="FTMS"/>
<pk mz="327.181292" i="2252984.8" sn="18.40" a="1404.64" fwhm="0.000678" res="482784.2" algo="FTMS"/>
<pk mz="327.191016" i="1574587.4" z="-1" sn="12.12" a="817.29" fwhm="0.000628" res="521325.4" algo="FTMS" component_name="C" deconvoluted_molecular_mass="325.184544" deconvoluted_isotopic_mass="327.191275"/>
<pk mz="327.217713" i="2176706.3" sn="17.70" a="1144.46" fwhm="0.000601" res="544820.4" algo="FTMS"/>
<pk mz="328.067289" i="1242400.6" sn="9.04" a="658.71" fwhm="0.000741" res="442596.5" algo="FTMS"/>
<pk mz="328.075557" i="1070114.8" sn="7.44" a="332.63" fwhm="0.000515" res="637246.5" algo="FTMS"/>
<pk mz="328.080446" i="1164452.0" sn="8.32" a="549.83" fwhm="0.000610" res="537796.9" algo="FTMS"/>
<pk mz="328.103897" i="1067434.3" sn="7.42" a="433.54" fwhm="0.000603" res="543717.4" algo="FTMS"/>
<pk mz="328.114994" i="1162669.1" sn="8.30" a="403.18" fwhm="0.000610" res="538037.5" algo="FTMS"/>
<pk mz="328.151388" i="2354102.8" sn="19.34" a="1207.08" fwhm="0.000594" res="552490.8" algo="FTMS"/>
<pk mz="328.166937" i="1338810.8" sn="9.93" a="504.76" fwhm="0.000560" res="586327.4" algo="FTMS"/>
<pk mz="329.030238" i="1364638.0" sn="10.17" a="527.36" fwhm="0.000518" res="634988.2" algo="FTMS"/>
<pk mz="329.051466" i="3166627.5" sn="26.86" a="1940.47" fwhm="0.000662" res="496795.1" algo="FTMS"/>
<pk mz="329.066598" i="1095591.6" sn="7.68" a="526.87" fwhm="0.000648" res="508052.5" algo="FTMS"/>
<pk mz="329.087817" i="6023597.0" sn="53.32" a="3836.61" fwhm="0.000669" res="491547.1" algo="FTMS"/>
<pk mz="329.099135" i="1110448.3" sn="7.82" a="405.61" fwhm="0.000541" res="608864.1" algo="FTMS"/>
<pk mz="329.103003" i="1062833.3" sn="7.37" a="605.32" fwhm="0.000727" res="452567.7" algo="FTMS"/>
<pk mz="329.124132" i="6102455.0" sn="54.05" a="3967.14" fwhm="0.000675" res="487462.3" algo="FTMS"/>
<pk mz="329.135433" i="1863609.8" sn="14.79" a="1069.41" fwhm="0.000686" res="479943.7" algo="FTMS"/>
<pk mz="329.152533" i="7307710.5" sn="65.22" a="4907.35" fwhm="0.000677" res="486342.4" algo="FTMS"/>
<pk mz="329.160573" i="4745152.5" sn="41.48" a="2834.75" fwhm="0.000629" res="523432.7" algo="FTMS"/>
<pk mz="329.197002" i="2661322.0" sn="22.18" a="1487.47" fwhm="0.000629" res="523035.3" algo="FTMS"/>
<pk mz="329.233341" i="6727123.5" sn="59.84" a="4320.53" fwhm="0.000669" res="491911.2" algo="FTMS"/>
<pk mz="329.792809" i="1123175.6" sn="7.93" a="431.97" fwhm="0.000627" res="525733.9" algo="FTMS"/>
<pk mz="330.061040" i="2465198.8" sn="20.36" a="1410.63" fwhm="0.000625" res="527995.5" algo="FTMS"/>
<pk mz="330.082968" i="1031604.6" sn="7.08" a="382.29" fwhm="0.000576" res="573472.4" algo="FTMS"/>
<pk mz="330.127576" i="1360064.5" sn="10.13" a="740.62" fwhm="0.000698" res="472693.7" algo="FTMS"/>
<pk mz="330.130692" i="1415745.4" sn="10.64" a="838.56" fwhm="0.000743" res="444592.2" algo="FTMS"/>
<pk mz="330.155808" i="2042568.0" sn="16.45" a="1260.52" fwhm="0.000708" res="466092.4" algo="FTMS"/>
<pk mz="330.163915" i="1366218.1" sn="10.18" a="587.13" fwhm="0.000607" res="544351.1" algo="FTMS"/>
<pk mz="330.167020" i="4554443.0" sn="39.71" a="2742.01" fwhm="0.000646" res="510893.4" algo="FTMS"/>
<pk mz="330.203389" i="2084564.6" sn="16.84" a="1182.98" fwhm="0.000636" res="518900.5" algo="FTMS"/>
<pk mz="330.236740" i="1269341.5" sn="9.28" a="592.13" fwhm="0.000597" res="552984.0" algo="FTMS"/>
<pk mz="331.009614" i="1276331.3" sn="9.28" a="531.48" fwhm="0.000559" res="592623.4" algo="FTMS"/>
<pk mz="331.045950" i="2163381.0" sn="17.44" a="1336.40" fwhm="0.000671" res="493478.9" algo="FTMS"/>
<pk mz="331.057193" i="1723575.9" sn="13.39" a="891.83" fwhm="0.000654" res="505903.7" algo="FTMS"/>
<pk mz="331.067017" i="2329018.5" sn="18.96" a="1253.40" fwhm="0.000637" res="519636.5" algo="FTMS"/>
<pk mz="331.080055" i="1152958.0" sn="8.15" a="525.32" fwhm="0.000633" res="522842.0" algo="FTMS"/>
<pk mz="331.082305" i="2003902.6" sn="15.97" a="1256.89" fwhm="0.000693" res="477816.9" algo="FTMS"/>
<pk mz="331.095349" i="1290178.1" sn="9.41" a="467.36" fwhm="0.000553" res="598917.8" algo="FTMS"/>
<pk mz="331.103401" i="3313092.3" sn="28.01" a="2031.33" fwhm="0.000694" res="476943.7" algo="FTMS"/>
<pk mz="331.114686" i="2107847.3" sn="16.93" a="1229.43" fwhm="0.000643" res="514785.6" algo="FTMS"/>
<pk mz="331.139809" i="4611534.0" sn="39.96" a="3039.12" fwhm="0.000679" res="487998.6" algo="FTMS"/>
<pk mz="331.149502" i="2302416.5" sn="18.72" a="1396.81" fwhm="0.000685" res="483152.1" algo="FTMS"/>
<pk mz="331.176250" i="2753495.8" sn="22.87" a="1562.67" fwhm="0.000622" res="532725.1" algo="FTMS"/>
<pk mz="331.212619" i="1836769.4" sn="14.44" a="953.23" fwhm="0.000641" res="516778.2" algo="FTMS"/>
<pk mz="332.041183" i="1530302.9" sn="11.61" a="717.99" fwhm="0.000607" res="547413.2" algo="FTMS"/>
<pk mz="332.077590" i="1794504.6" sn="14.04" a="987.80" fwhm="0.000667" res="498225.5" algo="FTMS"/>
<pk mz="332.125188" i="1056853.4" sn="7.26" a="456.80" fwhm="0.000673" res="493300.4" algo="FTMS"/>
<pk mz="332.135181" i="1324632.1" sn="9.72" a="734.64" fwhm="0.000707" res="469582.2" algo="FTMS"/>
<pk mz="332.146334" i="2674907.0" sn="22.14" a="1755.11" fwhm="0.000715" res="464765.1" algo="FTMS"/>
<pk mz="332.174070" i="1036130.6" sn="7.07" a="630.52" fwhm="0.000914" res="363480.4" algo="FTMS"/>
<pk mz="333.025210" i="2497223.0" sn="20.51" a="1496.89" fwhm="0.000677" res="491690.6" algo="FTMS"/>
<pk mz="333.061594" i="3574736.8" sn="30.42" a="2471.76" fwhm="0.000725" res="459104.7" algo="FTMS"/>
<pk mz="333.072821" i="1649363.9" sn="12.71" a="859.62" fwhm="0.000616" res="540762.6" algo="FTMS"/>
<pk mz="333.097958" i="2297306.5" sn="18.67" a="1226.10" fwhm="0.000622" res="535546.0" algo="FTMS"/>
<pk mz="333.111054" i="2472670.0" sn="20.28" a="1412.45" fwhm="0.000667" res="499117.5" algo="FTMS"/>
<pk mz="333.119114" i="1648352.3" sn="12.70" a="917.57" fwhm="0.000634" res="525489.1" algo="FTMS"/>
<pk mz="333.134285" i="1262308.4" sn="9.15" a="683.52" fwhm="0.000721" res="462322.3" algo="FTMS"/>
<pk mz="333.147305" i="1051495.9" sn="7.21" a="388.08" fwhm="0.000552" res="603352.6" algo="FTMS"/>
<pk mz="333.155465" i="1400938.1" sn="10.42" a="912.83" fwhm="0.000711" res="468625.0" algo="FTMS"/>
<pk mz="333.183815" i="1211505.8" sn="8.68" a="537.17" fwhm="0.000590" res="565026.2" algo="FTMS"/>
<pk mz="333.191775" i="1184755.9" sn="8.43" a="524.74" fwhm="0.000632" res="527354.9" algo="FTMS"/>
<pk mz="333.574708" i="1085658.9" sn="7.52" a="549.08" fwhm="0.000691" res="482748.0" algo="FTMS"/>
<pk mz="334.020383" i="1272787.1" sn="9.24" a="559.77" fwhm="0.000590" res="566282.4" algo="FTMS"/>
<pk mz="334.056835" i="2822621.0" sn="23.50" a="1827.58" fwhm="0.000723" res="462000.6" algo="FTMS"/>
<pk mz="334.093158" i="1285990.8" sn="9.36" a="757.36" fwhm="0.000746" res="447877.7" algo="FTMS"/>
<pk mz="334.114295" i="1154284.4" sn="8.15" a="588.00" fwhm="0.000742" res="450035.6" algo="FTMS"/>
<pk mz="334.855906" i="1033780.8" sn="7.04" a="564.31" fwhm="0.000773" res="433351.7" algo="FTMS"/>
<pk mz="334.988370" i="1679320.6" sn="12.98" a="919.36" fwhm="0.000685" res="488845.0" algo="FTMS"/>
<pk mz="335.004466" i="1417437.0" sn="10.57" a="599.14" fwhm="0.000529" res="632939.7" algo="FTMS"/>
<pk mz="335.040834" i="4135910.8" sn="35.57" a="2506.57" fwhm="0.000665" res="504001.3" algo="FTMS"/>
<pk mz="335.052032" i="1126377.9" sn="7.89" a="741.65" fwhm="0.000895" res="374473.1" algo="FTMS"/>
<pk mz="335.053950" i="1231978.4" sn="8.86" a="529.94" fwhm="0.000596" res="562439.8" algo="FTMS"/>
<pk mz="335.077235" i="4301808.5" sn="37.10" a="2683.85" fwhm="0.000678" res="493993.0" algo="FTMS"/>
<pk mz="335.088473" i="1466867.8" sn="11.02" a="625.17" fwhm="0.000543" res="616888.7" algo="FTMS"/>
<pk mz="335.090215" i="1707252.1" sn="13.23" a="995.88" fwhm="0.000694" res="482898.0" algo="FTMS"/>
<pk mz="335.113609" i="2817018.5" sn="23.44" a="1766.52" fwhm="0.000672" res="498687.6" algo="FTMS"/>
<pk mz="335.126669" i="3405310.0" sn="28.85" a="2183.21" fwhm="0.000698" res="479962.3" algo="FTMS"/>
<pk mz="335.149948" i="1490308.4" sn="11.24" a="818.31" fwhm="0.000709" res="472499.4" algo="FTMS"/>
<pk mz="335.163050" i="2375432.0" sn="19.38" a="1388.50" fwhm="0.000706" res="474636.2" algo="FTMS"/>
<pk mz="335.199442" i="3493905.8" sn="29.67" a="2085.67" fwhm="0.000649" res="516255.4" algo="FTMS"/>
<pk mz="336.036013" i="1319028.4" sn="9.66" a="670.11" fwhm="0.000690" res="486966.4" algo="FTMS"/>
<pk mz="336.072464" i="2411262.3" sn="19.71" a="1290.02" fwhm="0.000638" res="527032.9" algo="FTMS"/>
<pk mz="336.108853" i="2182408.3" sn="17.60" a="1268.47" fwhm="0.000658" res="510760.8" algo="FTMS"/>
<pk mz="336.120099" i="1100555.3" sn="7.65" a="436.34" fwhm="0.000569" res="591084.1" algo="FTMS"/>
<pk mz="336.129962" i="1433101.9" sn="10.71" a="754.89" fwhm="0.000683" res="492004.2" algo="FTMS"/>
<pk mz="336.169473" i="1891096.6" sn="14.92" a="984.04" fwhm="0.000636" res="528695.4" algo="FTMS"/>
<pk mz="336.986313" i="1548022.4" sn="11.77" a="715.50" fwhm="0.000634" res="531237.2" algo="FTMS"/>
<pk mz="337.020109" i="3343359.5" sn="28.28" a="2281.68" fwhm="0.000724" res="465603.8" algo="FTMS"/>
<pk mz="337.056491" i="6552073.5" sn="57.79" a="4643.55" fwhm="0.000706" res="477564.3" algo="FTMS"/>
<pk mz="337.067756" i="1371916.5" sn="10.15" a="645.45" fwhm="0.000599" res="563143.7" algo="FTMS"/>
<pk mz="337.069602" i="1426701.0" sn="10.65" a="598.83" fwhm="0.000595" res="566820.3" algo="FTMS"/>
<pk mz="337.092869" i="5352979.5" sn="46.40" a="3617.02" fwhm="0.000715" res="471664.0" algo="FTMS"/>
<pk mz="337.104124" i="1291542.4" sn="9.33" a="552.21" fwhm="0.000612" res="550935.5" algo="FTMS"/>
<pk mz="337.105934" i="2825238.8" sn="23.33" a="1622.39" fwhm="0.000660" res="510907.9" algo="FTMS"/>
<pk mz="337.117088" i="1376281.9" sn="10.11" a="687.43" fwhm="0.000625" res="539700.7" algo="FTMS"/>
<pk mz="337.129252" i="3519517.3" sn="29.67" a="2064.73" fwhm="0.000652" res="516863.5" algo="FTMS"/>
<pk mz="337.142334" i="3507744.8" sn="29.56" a="2126.95" fwhm="0.000653" res="516288.6" algo="FTMS"/>
<pk mz="337.165709" i="1248807.1" sn="8.94" a="590.46" fwhm="0.000644" res="523202.5" algo="FTMS"/>
<pk mz="337.178733" i="2196266.5" sn="17.59" a="1238.79" fwhm="0.000666" res="505904.2" algo="FTMS"/>
<pk mz="337.196521" i="1339951.5" sn="9.78" a="602.85" fwhm="0.000599" res="562656.1" algo="FTMS"/>
<pk mz="337.205419" i="1365169.9" sn="10.01" a="817.12" fwhm="0.000791" res="426382.8" algo="FTMS"/>
<pk mz="337.215077" i="2109748.5" sn="16.80" a="1064.50" fwhm="0.000594" res="567303.8" algo="FTMS"/>
<pk mz="337.251487" i="1179198.4" sn="8.31" a="625.08" fwhm="0.000730" res="461964.0" algo="FTMS"/>
<pk mz="338.051750" i="1872920.0" sn="14.64" a="996.60" fwhm="0.000669" res="505464.7" algo="FTMS"/>
<pk mz="338.059971" i="1379866.3" sn="10.14" a="970.19" fwhm="0.000787" res="429579.0" algo="FTMS"/>
<pk mz="338.088110" i="2396193.8" sn="19.41" a="1397.62" fwhm="0.000694" res="487348.2" algo="FTMS"/>
<pk mz="339.035747" i="4217891.5" sn="36.04" a="2635.20" fwhm="0.000677" res="501105.7" algo="FTMS"/>
<pk mz="339.072162" i="6387757.5" sn="55.84" a="4370.69" fwhm="0.000709" res="478143.3" algo="FTMS"/>
<pk mz="339.083433" i="1124400.8" sn="7.80" a="570.61" fwhm="0.000738" res="459705.3" algo="FTMS"/>
<pk mz="339.085193" i="1201969.3" sn="8.51" a="521.24" fwhm="0.000672" res="504414.6" algo="FTMS"/>
<pk mz="339.102936" i="1232950.0" sn="8.79" a="539.33" fwhm="0.000662" res="512090.8" algo="FTMS"/>
<pk mz="339.108519" i="5421111.5" sn="47.02" a="3857.61" fwhm="0.000737" res="459967.3" algo="FTMS"/>
<pk mz="339.119698" i="1210042.6" sn="8.59" a="698.63" fwhm="0.000835" res="406022.4" algo="FTMS"/>
<pk mz="339.121610" i="1942587.1" sn="15.27" a="1066.91" fwhm="0.000633" res="535391.9" algo="FTMS"/>
<pk mz="339.135280" i="1094206.9" sn="7.53" a="1030.82" fwhm="0.001391" res="243881.9" algo="FTMS"/>
<pk mz="339.139392" i="1418304.0" sn="10.49" a="736.61" fwhm="0.000696" res="487451.7" algo="FTMS"/>
<pk mz="339.144913" i="3608129.5" sn="30.47" a="2335.74" fwhm="0.000720" res="471198.7" algo="FTMS"/>
<pk mz="339.158016" i="1931845.0" sn="15.17" a="1005.91" fwhm="0.000633" res="535596.1" algo="FTMS"/>
<pk mz="339.163546" i="4659782.5" sn="40.07" a="3093.67" fwhm="0.000706" res="480615.7" algo="FTMS"/>
<pk mz="339.181238" i="1804363.4" sn="14.01" a="974.91" fwhm="0.000661" res="513064.3" algo="FTMS"/>
<pk mz="339.194344" i="2669647.0" sn="21.91" a="1622.23" fwhm="0.000699" res="485580.4" algo="FTMS"/>
<pk mz="339.199918" i="46210128.0" z="-1" sn="419.28" a="33803.54" fwhm="0.000724" res="468653.8" algo="FTMS" component_name="K" deconvoluted_molecular_mass="339.200205" deconvoluted_isotopic_mass="339.200198"/>
<pk mz="339.212176" i="1056083.8" sn="7.18" a="427.95" fwhm="0.000589" res="576239.1" algo="FTMS"/>
<pk mz="339.217658" i="1208021.3" sn="8.57" a="653.62" fwhm="0.000734" res="462162.8" algo="FTMS"/>
<pk mz="340.067315" i="1511740.6" sn="11.34" a="760.90" fwhm="0.000671" res="506512.6" algo="FTMS"/>
<pk mz="340.075502" i="1054142.9" sn="7.16" a="462.39" fwhm="0.000653" res="520986.1" algo="FTMS"/>
<pk mz="340.103717" i="1781318.5" sn="13.80" a="1117.14" fwhm="0.000766" res="444038.8" algo="FTMS"/>
<pk mz="340.203301" i="9101666.0" z="-1" sn="80.61" a="6669.19" fwhm="0.000721" res="472039.7" algo="FTMS" component_name="K" deconvoluted_molecular_mass="339.200205" deconvoluted_isotopic_mass="340.203582"/>
<pk mz="340.885363" i="1196315.4" sn="8.46" a="559.89" fwhm="0.000619" res="550637.3" algo="FTMS"/>
<pk mz="341.014969" i="1397054.6" sn="10.29" a="626.27" fwhm="0.000618" res="552041.2" algo="FTMS"/>
<pk mz="341.030388" i="1296066.8" sn="9.37" a="655.95" fwhm="0.000687" res="496589.1" algo="FTMS"/>
<pk mz="341.051440" i="4770888.5" sn="41.08" a="3373.30" fwhm="0.000731" res="466533.8" algo="FTMS"/>
<pk mz="341.062683" i="1373003.6" sn="10.07" a="607.98" fwhm="0.000633" res="538436.1" algo="FTMS"/>
<pk mz="341.087783" i="6564434.5" sn="57.45" a="4719.38" fwhm="0.000750" res="454649.4" algo="FTMS"/>
<pk mz="341.124187" i="5248604.5" sn="45.44" a="3501.19" fwhm="0.000696" res="489932.4" algo="FTMS"/>
<pk mz="341.135436" i="1446623.4" sn="10.74" a="881.27" fwhm="0.000740" res="461095.1" algo="FTMS"/>
<pk mz="341.142779" i="2462561.5" sn="20.01" a="1536.30" fwhm="0.000710" res="480750.0" algo="FTMS"/>
<pk mz="341.160557" i="3866726.3" sn="32.83" a="2745.80" fwhm="0.000757" res="450819.1" algo="FTMS"/>
<pk mz="341.179183" i="6114923.5" sn="53.34" a="4257.28" fwhm="0.000722" res="472359.6" algo="FTMS"/>
<pk mz="341.191395" i="1094254.6" sn="7.52" a="459.43" fwhm="0.000609" res="560475.3" algo="FTMS"/>
<pk mz="341.195710" i="2183023.8" sn="17.46" a="1299.16" fwhm="0.000693" res="492115.2" algo="FTMS"/>
<pk mz="341.196939" i="2774128.3" sn="22.85" a="1814.28" fwhm="0.000738" res="462074.9" algo="FTMS"/>
<pk mz="341.206659" i="1432946.8" z="-1" sn="10.61" a="698.47" fwhm="0.000644" res="529763.7" algo="FTMS" component_name="K" deconvoluted_molecular_mass="339.200205" deconvoluted_isotopic_mass="341.206942"/>
<pk mz="341.233343" i="1054970.0" sn="7.16" a="373.23" fwhm="0.000595" res="573793.2" algo="FTMS"/>
<pk mz="342.083047" i="1182817.3" sn="8.33" a="591.64" fwhm="0.000669" res="511052.5" algo="FTMS"/>
<pk mz="342.096094" i="7427941.0" sn="65.33" a="5250.41" fwhm="0.000725" res="472164.6" algo="FTMS"/>
<pk mz="342.130616" i="1431534.1" sn="10.60" a="776.62" fwhm="0.000718" res="476313.5" algo="FTMS"/>
<pk mz="342.167023" i="5723000.0" sn="49.77" a="4211.71" fwhm="0.000765" res="447437.9" algo="FTMS"/>
<pk mz="342.182510" i="1184892.3" sn="8.35" a="513.41" fwhm="0.000588" res="581688.3" algo="FTMS"/>
<pk mz="342.974597" i="1515347.6" sn="11.36" a="824.92" fwhm="0.000704" res="487157.3" algo="FTMS"/>
<pk mz="343.009561" i="1058653.1" sn="7.19" a="379.99" fwhm="0.000515" res="666101.9" algo="FTMS"/>
<pk mz="343.030744" i="1055970.9" sn="7.17" a="531.52" fwhm="0.000680" res="504491.0" algo="FTMS"/>
<pk mz="343.045924" i="1390695.0" sn="10.22" a="910.64" fwhm="0.000825" res="415703.5" algo="FTMS"/>
<pk mz="343.057260" i="1262186.0" sn="9.05" a="658.42" fwhm="0.000693" res="494702.3" algo="FTMS"/>
<pk mz="343.067079" i="4451948.5" sn="38.16" a="3076.20" fwhm="0.000716" res="479075.5" algo="FTMS"/>
<pk mz="343.082269" i="1206768.9" sn="8.55" a="475.66" fwhm="0.000639" res="537178.5" algo="FTMS"/>
<pk mz="343.099407" i="1343733.5" sn="9.80" a="868.91" fwhm="0.000825" res="416073.7" algo="FTMS"/>
<pk mz="343.103442" i="7144566.5" sn="62.74" a="5031.84" fwhm="0.000733" res="467938.8" algo="FTMS"/>
<pk mz="343.114781" i="1145721.6" sn="7.99" a="563.43" fwhm="0.000705" res="486353.2" algo="FTMS"/>
<pk mz="343.139826" i="5778560.5" sn="50.27" a="4233.32" fwhm="0.000736" res="466190.8" algo="FTMS"/>
<pk mz="343.151056" i="1734019.5" sn="13.36" a="849.33" fwhm="0.000613" res="559769.4" algo="FTMS"/>
<pk mz="343.168147" i="31715464.0" z="-1" sn="286.98" a="23557.63" fwhm="0.000738" res="465226.2" algo="FTMS" component_name="O" deconvoluted_molecular_mass="343.168438" deconvoluted_isotopic_mass="343.168434"/>
<pk mz="343.176229" i="4555402.5" sn="39.11" a="3206.33" fwhm="0.000749" res="457915.9" algo="FTMS"/>
<pk mz="343.212659" i="2370708.3" sn="19.17" a="1417.03" fwhm="0.000666" res="515313.3" algo="FTMS"/>
<pk mz="343.248985" i="2421406.0" sn="19.63" a="1470.22" fwhm="0.000702" res="488943.5" algo="FTMS"/>
<pk mz="344.041137" i="1203573.0" sn="8.42" a="518.23" fwhm="0.000595" res="578612.9" algo="FTMS"/>
<pk mz="344.093165" i="2486659.3" sn="20.01" a="1535.77" fwhm="0.000717" res="479655.1" algo="FTMS"/>
<pk mz="344.106820" i="1096454.9" sn="7.46" a="519.41" fwhm="0.000627" res="548390.8" algo="FTMS"/>
<pk mz="344.135066" i="1473166.5" sn="10.86" a="851.17" fwhm="0.000722" res="476506.5" algo="FTMS"/>
<pk mz="344.146335" i="1786769.6" sn="13.69" a="1020.58" fwhm="0.000705" res="488220.6" algo="FTMS"/>
<pk mz="344.171516" i="6325656.5" z="-1" sn="54.67" a="4388.82" fwhm="0.000729" res="472290.6" algo="FTMS" component_name="O" deconvoluted_molecular_mass="343.168438" deconvoluted_isotopic_mass="344.171804"/>
<pk mz="344.182685" i="8280475.5" sn="72.32" a="6071.69" fwhm="0.000747" res="460486.9" algo="FTMS"/>
<pk mz="345.025248" i="1927551.6" sn="14.96" a="1093.03" fwhm="0.000679" res="507965.2" algo="FTMS"/>
<pk mz="345.046355" i="1847173.3" sn="14.23" a="1395.42" fwhm="0.000856" res="403019.6" algo="FTMS"/>
<pk mz="345.061588" i="2491785.5" sn="20.05" a="1690.85" fwhm="0.000739" res="467140.7" algo="FTMS"/>
<pk mz="345.072902" i="1119756.5" sn="7.66" a="686.75" fwhm="0.000865" res="399062.8" algo="FTMS"/>
<pk mz="345.082767" i="3432591.3" sn="28.55" a="2343.62" fwhm="0.000735" res="469566.4" algo="FTMS"/>
<pk mz="345.097900" i="1971347.3" sn="15.35" a="1366.84" fwhm="0.000782" res="441128.0" algo="FTMS"/>
<pk mz="345.119081" i="4580505.0" sn="38.91" a="3198.01" fwhm="0.000738" res="467526.0" algo="FTMS"/>
<pk mz="345.130306" i="2680988.0" sn="21.76" a="1684.10" fwhm="0.000725" res="476081.8" algo="FTMS"/>
<pk mz="345.134356" i="1090461.1" sn="7.40" a="624.42" fwhm="0.000896" res="385299.1" algo="FTMS"/>
<pk mz="345.147371" i="1640608.6" sn="12.37" a="924.94" fwhm="0.000730" res="472582.4" algo="FTMS"/>
<pk mz="345.155478" i="4647075.0" sn="39.51" a="3175.39" fwhm="0.000728" res="474173.0" algo="FTMS"/>
<pk mz="345.165192" i="10801829.0" z="-1" sn="95.08" a="7917.39" fwhm="0.000744" res="464130.8" algo="FTMS" component_name="n" deconvoluted_molecular_mass="345.165480" deconvoluted_isotopic_mass="345.165482"/>
<pk mz="345.186038" i="1811883.1" sn="13.91" a="1146.41" fwhm="0.000778" res="443675.8" algo="FTMS"/>
<pk mz="345.191860" i="2717612.8" sn="22.09" a="1796.02" fwhm="0.000752" res="459189.5" algo="FTMS"/>
<pk mz="345.228303" i="2423990.5" sn="19.44" a="1466.02" fwhm="0.000692" res="498788.7" algo="FTMS"/>
<pk mz="346.020444" i="1104780.5" sn="7.53" a="400.58" fwhm="0.000576" res="600983.9" algo="FTMS"/>
<pk mz="346.056788" i="1837462.3" sn="14.14" a="1100.24" fwhm="0.000707" res="489479.7" algo="FTMS"/>
<pk mz="346.068116" i="1073817.3" sn="7.25" a="520.36" fwhm="0.000707" res="489810.8" algo="FTMS"/>
<pk mz="346.114327" i="1064101.8" sn="7.16" a="566.21" fwhm="0.000711" res="487099.6" algo="FTMS"/>
<pk mz="346.150636" i="1233967.5" sn="8.69" a="830.68" fwhm="0.000826" res="419261.9" algo="FTMS"/>
<pk mz="346.161964" i="5813170.5" sn="50.04" a="4061.52" fwhm="0.000729" res="474590.8" algo="FTMS"/>
<pk mz="346.168520" i="1876148.4" z="-1" sn="14.49" a="982.51" fwhm="0.000648" res="533932.1" algo="FTMS" component_name="n" deconvoluted_molecular_mass="345.165480" deconvoluted_isotopic_mass="346.168812"/>
<pk mz="347.004480" i="1056533.5" sn="7.09" a="447.97" fwhm="0.000681" res="509529.3" algo="FTMS"/>
<pk mz="347.040840" i="3461791.3" sn="28.80" a="2291.10" fwhm="0.000745" res="465715.1" algo="FTMS"/>
<pk mz="347.052170" i="1576098.3" sn="11.78" a="811.31" fwhm="0.000707" res="491168.6" algo="FTMS"/>
<pk mz="347.062026" i="1165092.9" sn="8.07" a="543.87" fwhm="0.000638" res="543891.1" algo="FTMS"/>
<pk mz="347.077259" i="3183273.0" sn="26.29" a="2093.05" fwhm="0.000714" res="485845.0" algo="FTMS"/>
<pk mz="347.088554" i="1604780.1" sn="12.04" a="909.51" fwhm="0.000715" res="485603.6" algo="FTMS"/>
<pk mz="347.090343" i="3125932.5" sn="25.77" a="2170.54" fwhm="0.000748" res="463760.6" algo="FTMS"/>
<pk mz="347.098287" i="1389486.8" sn="10.09" a="668.91" fwhm="0.000679" res="511080.1" algo="FTMS"/>
<pk mz="347.113618" i="2462386.8" sn="19.78" a="1599.89" fwhm="0.000727" res="477684.6" algo="FTMS"/>
<pk mz="347.126713" i="2138550.3" sn="16.86" a="1393.20" fwhm="0.000736" res="471568.6" algo="FTMS"/>
<pk mz="347.134733" i="2054328.5" sn="16.10" a="1187.33" fwhm="0.000686" res="506288.9" algo="FTMS"/>
<pk mz="347.149977" i="1264572.6" sn="8.97" a="614.30" fwhm="0.000611" res="567941.0" algo="FTMS"/>
<pk mz="347.163103" i="1752000.1" sn="13.37" a="919.14" fwhm="0.000648" res="535473.0" algo="FTMS"/>
<pk mz="347.165409" i="1150016.8" sn="7.93" a="579.09" fwhm="0.000718" res="483680.7" algo="FTMS"/>
<pk mz="347.171136" i="1629378.3" sn="12.26" a="788.62" fwhm="0.000632" res="549012.0" algo="FTMS"/>
<pk mz="347.186479" i="1104070.4" sn="7.52" a="698.26" fwhm="0.000896" res="387334.1" algo="FTMS"/>
<pk mz="347.199416" i="1450953.9" sn="10.65" a="725.41" fwhm="0.000634" res="547786.6" algo="FTMS"/>
<pk mz="347.207582" i="1170252.0" sn="8.11" a="596.31" fwhm="0.000688" res="504650.5" algo="FTMS"/>
<pk mz="348.036019" i="2238378.3" sn="17.76" a="1499.05" fwhm="0.000773" res="450229.3" algo="FTMS"/>
<pk mz="348.072415" i="2131636.0" sn="16.79" a="1211.98" fwhm="0.000681" res="510865.1" algo="FTMS"/>
<pk mz="348.093532" i="1577145.8" sn="11.79" a="954.90" fwhm="0.000717" res="485524.1" algo="FTMS"/>
<pk mz="348.108915" i="1129149.9" sn="7.74" a="583.46" fwhm="0.000713" res="488172.7" algo="FTMS"/>
<pk mz="348.129970" i="1321667.5" sn="9.48" a="610.78" fwhm="0.000669" res="520719.1" algo="FTMS"/>
<pk mz="349.020129" i="2944177.5" sn="24.13" a="2158.43" fwhm="0.000807" res="432700.0" algo="FTMS"/>
<pk mz="349.055135" i="9805499.0" z="-1" sn="86.08" a="7527.45" fwhm="0.000789" res="442644.5" algo="FTMS" component_name="z" deconvoluted_molecular_mass="349.054792" deconvoluted_isotopic_mass="349.055432"/>
<pk mz="349.056516" i="5241531.5" sn="44.87" a="3910.60" fwhm="0.000778" res="448398.1" algo="FTMS"/>
<pk mz="349.067774" i="2248382.3" sn="17.84" a="1306.08" fwhm="0.000711" res="491126.8" algo="FTMS"/>
<pk mz="349.069600" i="1127998.9" sn="7.73" a="611.91" fwhm="0.000758" res="460778.3" algo="FTMS"/>
<pk mz="349.087354" i="1106243.6" sn="7.53" a="538.99" fwhm="0.000660" res="528917.2" algo="FTMS"/>
<pk mz="349.092872" i="4156613.0" sn="35.07" a="3094.70" fwhm="0.000784" res="445034.9" algo="FTMS"/>
<pk mz="349.105942" i="50726600.0" z="-1" sn="455.55" a="39163.86" fwhm="0.000762" res="458047.7" algo="FTMS" component_name="J" deconvoluted_molecular_mass="349.106242" deconvoluted_isotopic_mass="349.106239"/>
<pk mz="349.129245" i="3146446.8" sn="25.95" a="2011.11" fwhm="0.000751" res="464884.5" algo="FTMS"/>
<pk mz="349.142339" i="4311762.5" sn="36.47" a="3017.71" fwhm="0.000746" res="468031.3" algo="FTMS"/>
<pk mz="349.165712" i="1514840.5" sn="11.22" a="960.12" fwhm="0.000803" res="434759.4" algo="FTMS"/>
<pk mz="349.178709" i="3732188.0" sn="31.24" a="2587.03" fwhm="0.000762" res="458472.9" algo="FTMS"/>
<pk mz="349.215104" i="2699493.8" sn="21.92" a="1548.02" fwhm="0.000664" res="525623.9" algo="FTMS"/>
<pk mz="350.051755" i="2420932.8" sn="19.40" a="1605.27" fwhm="0.000788" res="444151.0" algo="FTMS"/>
<pk mz="350.054632" i="1958085.5" z="-1" sn="15.22" a="1391.92" fwhm="0.000821" res="426517.5" algo="FTMS" component_name="z" deconvoluted_molecular_mass="349.054792" deconvoluted_isotopic_mass="350.054931"/>
<pk mz="350.088108" i="2548686.3" sn="20.55" a="1564.61" fwhm="0.000726" res="482242.0" algo="FTMS"/>
<pk mz="350.109309" i="7962580.0" z="-1" sn="69.43" a="6176.94" fwhm="0.000774" res="452474.8" algo="FTMS" component_name="J" deconvoluted_molecular_mass="349.106242" deconvoluted_isotopic_mass="350.109608"/>
<pk mz="350.124552" i="1771736.1" sn="13.54" a="1071.77" fwhm="0.000757" res="462810.2" algo="FTMS"/>
<pk mz="350.135812" i="1400795.0" sn="10.19" a="739.83" fwhm="0.000723" res="484336.3" algo="FTMS"/>
<pk mz="350.185203" i="1597160.3" sn="11.96" a="939.28" fwhm="0.000743" res="471075.0" algo="FTMS"/>
<pk mz="351.035738" i="5254346.0" sn="44.48" a="3746.43" fwhm="0.000765" res="458664.8" algo="FTMS"/>
<pk mz="351.052112" i="3733710.5" sn="30.91" a="2904.11" fwhm="0.000834" res="420861.6" algo="FTMS"/>
<pk mz="351.072150" i="6225108.0" sn="53.15" a="4952.72" fwhm="0.000802" res="437718.5" algo="FTMS"/>
<pk mz="351.083414" i="1935574.8" sn="14.85" a="1173.61" fwhm="0.000735" res="477664.1" algo="FTMS"/>
<pk mz="351.085202" i="1482967.3" sn="10.81" a="810.35" fwhm="0.000703" res="499692.0" algo="FTMS"/>
<pk mz="351.102992" i="16392412.0" z="-1" sn="143.94" a="12626.00" fwhm="0.000774" res="453884.8" algo="FTMS" component_name="b" deconvoluted_molecular_mass="351.103298" deconvoluted_isotopic_mass="351.103293"/>
<pk mz="351.108504" i="4963549.5" sn="41.89" a="3629.43" fwhm="0.000754" res="465371.8" algo="FTMS"/>
<pk mz="351.121586" i="3916513.0" sn="32.54" a="2892.46" fwhm="0.000767" res="457678.5" algo="FTMS"/>
<pk mz="351.139408" i="1517797.6" sn="11.12" a="904.16" fwhm="0.000670" res="523765.1" algo="FTMS"/>
<pk mz="351.144911" i="3841255.0" sn="31.87" a="3085.33" fwhm="0.000839" res="418630.6" algo="FTMS"/>
<pk mz="351.157937" i="3440362.5" sn="28.29" a="2547.87" fwhm="0.000785" res="447200.1" algo="FTMS"/>
<pk mz="351.175674" i="1241839.3" sn="8.65" a="691.98" fwhm="0.000690" res="509273.6" algo="FTMS"/>
<pk mz="351.181320" i="1444464.8" sn="10.46" a="934.55" fwhm="0.000836" res="419919.0" algo="FTMS"/>
<pk mz="351.194387" i="8819956.0" sn="76.32" a="6670.89" fwhm="0.000765" res="459330.6" algo="FTMS"/>
<pk mz="351.221052" i="4257019.5" sn="35.58" a="3089.34" fwhm="0.000778" res="451469.5" algo="FTMS"/>
<pk mz="351.230745" i="1486845.9" sn="10.84" a="716.19" fwhm="0.000599" res="585905.0" algo="FTMS"/>
<pk mz="352.030889" i="1163473.8" sn="7.95" a="640.85" fwhm="0.000721" res="488350.2" algo="FTMS"/>
<pk mz="352.039101" i="1082067.9" sn="7.23" a="450.92" fwhm="0.000669" res="526502.4" algo="FTMS"/>
<pk mz="352.067440" i="2703835.5" sn="21.71" a="1802.23" fwhm="0.000750" res="469476.0" algo="FTMS"/>
<pk mz="352.103800" i="1777893.0" sn="13.44" a="1023.42" fwhm="0.000674" res="522107.7" algo="FTMS"/>
<pk mz="352.106373" i="2502117.8" z="-1" sn="19.91" a="1735.42" fwhm="0.000780" res="451188.4" algo="FTMS" component_name="b" deconvoluted_molecular_mass="351.103298" deconvoluted_isotopic_mass="352.106676"/>
<pk mz="352.197703" i="1205501.8" sn="8.33" a="593.63" fwhm="0.000646" res="545559.0" algo="FTMS"/>
<pk mz="352.395609" i="1059762.0" sn="7.03" a="590.62" fwhm="0.000821" res="429319.2" algo="FTMS"/>
<pk mz="353.015070" i="1314261.5" sn="9.30" a="658.07" fwhm="0.000633" res="557358.8" algo="FTMS"/>
<pk mz="353.051407" i="7196383.0" sn="61.82" a="5607.48" fwhm="0.000793" res="445059.3" algo="FTMS"/>
<pk mz="353.062639" i="1240802.0" sn="8.64" a="577.63" fwhm="0.000674" res="523582.1" algo="FTMS"/>
<pk mz="353.087795" i="7171816.5" sn="61.60" a="5205.68" fwhm="0.000757" res="466157.6" algo="FTMS"/>
<pk mz="353.099027" i="1246187.6" sn="8.69" a="588.90" fwhm="0.000600" res="588622.0" algo="FTMS"/>
<pk mz="353.100842" i="1810156.0" sn="13.72" a="1175.80" fwhm="0.000802" res="440534.6" algo="FTMS"/>
<pk mz="353.118694" i="1434864.8" sn="10.37" a="802.05" fwhm="0.000726" res="486687.5" algo="FTMS"/>
<pk mz="353.124191" i="5833458.0" sn="49.65" a="4135.87" fwhm="0.000745" res="474003.2" algo="FTMS"/>
<pk mz="353.137245" i="3170037.8" sn="25.87" a="2242.25" fwhm="0.000792" res="445689.3" algo="FTMS"/>
<pk mz="353.148350" i="1167992.6" sn="7.99" a="711.03" fwhm="0.000820" res="430453.4" algo="FTMS"/>
<pk mz="353.155085" i="1204730.4" sn="8.32" a="536.31" fwhm="0.000593" res="595980.0" algo="FTMS"/>
<pk mz="353.160526" i="2721531.8" sn="21.86" a="1786.81" fwhm="0.000746" res="473702.3" algo="FTMS"/>
<pk mz="353.173618" i="1640447.3" sn="12.21" a="921.89" fwhm="0.000712" res="495703.8" algo="FTMS"/>
<pk mz="353.191385" i="2889476.0" sn="23.36" a="1930.39" fwhm="0.000755" res="468093.5" algo="FTMS"/>
<pk mz="353.196882" i="1194757.4" sn="8.23" a="508.45" fwhm="0.000623" res="566669.3" algo="FTMS"/>
<pk mz="353.200401" i="1249670.3" sn="8.72" a="673.71" fwhm="0.000756" res="467016.0" algo="FTMS"/>
<pk mz="353.209998" i="16687881.0" z="-1" sn="146.57" a="13310.80" fwhm="0.000798" res="442837.0" algo="FTMS" component_name="Z" deconvoluted_molecular_mass="353.209981" deconvoluted_isotopic_mass="353.210302"/>
<pk mz="353.215564" i="1122698.3" sn="7.59" a="586.96" fwhm="0.000882" res="400555.2" algo="FTMS"/>
<pk mz="354.046594" i="1137380.8" sn="7.71" a="531.62" fwhm="0.000609" res="581107.8" algo="FTMS"/>
<pk mz="354.083056" i="2309358.3" sn="18.18" a="1585.45" fwhm="0.000766" res="462196.4" algo="FTMS"/>
<pk mz="354.091063" i="1645552.5" sn="12.25" a="1116.72" fwhm="0.000814" res="435073.0" algo="FTMS"/>
<pk mz="354.119516" i="1211639.9" sn="8.38" a="528.72" fwhm="0.000636" res="556732.5" algo="FTMS"/>
<pk mz="354.166810" i="1073412.4" sn="7.14" a="578.87" fwhm="0.000709" res="499777.5" algo="FTMS"/>
<pk mz="354.213361" i="2977296.5" z="-1" sn="24.14" a="1952.57" fwhm="0.000757" res="467854.2" algo="FTMS" component_name="Z" deconvoluted_molecular_mass="353.209981" deconvoluted_isotopic_mass="354.213667"/>
<pk mz="354.863617" i="1191099.0" sn="8.19" a="804.98" fwhm="0.000915" res="387820.8" algo="FTMS"/>
<pk mz="355.030676" i="2273510.8" sn="17.86" a="1325.81" fwhm="0.000699" res="507751.5" algo="FTMS"/>
<pk mz="355.067062" i="7892208.0" sn="68.03" a="6083.78" fwhm="0.000803" res="442169.3" algo="FTMS"/>
<pk mz="355.103428" i="7332089.5" sn="63.03" a="5594.66" fwhm="0.000787" res="451016.7" algo="FTMS"/>
<pk mz="355.139846" i="5076227.0" sn="42.88" a="3714.87" fwhm="0.000784" res="453044.6" algo="FTMS"/>
<pk mz="355.152973" i="1212038.6" sn="8.38" a="628.40" fwhm="0.000742" res="478401.5" algo="FTMS"/>
<pk mz="355.158526" i="2063624.1" sn="15.98" a="1097.34" fwhm="0.000651" res="545825.8" algo="FTMS"/>
<pk mz="355.176194" i="3443980.8" sn="28.31" a="2447.90" fwhm="0.000774" res="458738.7" algo="FTMS"/>
<pk mz="355.207074" i="5156117.0" sn="43.60" a="3859.14" fwhm="0.000785" res="452747.0" algo="FTMS"/>
<pk mz="355.212536" i="1666582.3" z="-1" sn="12.44" a="1084.96" fwhm="0.000786" res="451832.2" algo="FTMS" component_name="Z" deconvoluted_molecular_mass="353.209981" deconvoluted_isotopic_mass="355.212844"/>
<pk mz="356.062269" i="1169908.1" sn="8.00" a="668.77" fwhm="0.000791" res="450402.0" algo="FTMS"/>
<pk mz="356.070451" i="1157622.3" sn="7.89" a="596.74" fwhm="0.000675" res="527495.3" algo="FTMS"/>
<pk mz="356.098703" i="1809149.6" sn="13.71" a="1168.45" fwhm="0.000755" res="471704.9" algo="FTMS"/>
<pk mz="356.106751" i="2140927.8" sn="16.67" a="1552.05" fwhm="0.000818" res="435145.4" algo="FTMS"/>
<pk mz="356.146277" i="1756426.0" sn="13.24" a="934.86" fwhm="0.000656" res="543217.9" algo="FTMS"/>
<pk mz="356.182655" i="2737683.5" sn="22.00" a="1964.01" fwhm="0.000799" res="445600.0" algo="FTMS"/>
<pk mz="356.210459" i="1761562.8" sn="13.28" a="1199.68" fwhm="0.000787" res="452701.9" algo="FTMS"/>
<pk mz="356.990117" i="2540773.5" sn="20.24" a="1720.87" fwhm="0.000787" res="453357.4" algo="FTMS"/>
<pk mz="357.025271" i="1387502.8" sn="9.94" a="793.68" fwhm="0.000709" res="503577.3" algo="FTMS"/>
<pk mz="357.046347" i="2952948.3" sn="23.92" a="1959.42" fwhm="0.000758" res="471330.5" algo="FTMS"/>
<pk mz="357.061590" i="1467384.1" sn="10.65" a="860.13" fwhm="0.000824" res="433516.0" algo="FTMS"/>
<pk mz="357.082714" i="5811965.5" sn="49.45" a="4502.30" fwhm="0.000812" res="439921.2" algo="FTMS"/>
<pk mz="357.098036" i="1348481.6" sn="9.59" a="841.22" fwhm="0.000840" res="425064.8" algo="FTMS"/>
<pk mz="357.119082" i="4559623.0" sn="38.27" a="3089.75" fwhm="0.000732" res="488091.6" algo="FTMS"/>
<pk mz="357.130305" i="2135050.0" sn="16.62" a="1317.64" fwhm="0.000712" res="501625.4" algo="FTMS"/>
<pk mz="357.134329" i="1073547.1" sn="7.14" a="567.74" fwhm="0.000741" res="482080.7" algo="FTMS"/>
<pk mz="357.155490" i="4706064.5" sn="39.57" a="3523.57" fwhm="0.000781" res="457539.8" algo="FTMS"/>
<pk mz="357.166765" i="1540371.5" sn="11.31" a="796.28" fwhm="0.000726" res="492156.5" algo="FTMS"/>
<pk mz="357.191901" i="3181850.0" sn="25.96" a="2446.59" fwhm="0.000842" res="424415.7" algo="FTMS"/>
<pk mz="357.214331" i="1373471.9" sn="9.82" a="689.78" fwhm="0.000653" res="546807.5" algo="FTMS"/>
<pk mz="357.228166" i="1916195.5" sn="14.66" a="1022.55" fwhm="0.000650" res="549551.3" algo="FTMS"/>
<pk mz="358.056807" i="1560826.3" sn="11.36" a="861.03" fwhm="0.000708" res="505478.9" algo="FTMS"/>
<pk mz="358.114319" i="1093385.1" sn="7.23" a="522.14" fwhm="0.000737" res="486165.3" algo="FTMS"/>
<pk mz="358.125678" i="1112972.1" sn="7.40" a="463.73" fwhm="0.000683" res="524489.4" algo="FTMS"/>
<pk mz="358.132297" i="1093133.8" sn="7.23" a="616.07" fwhm="0.000795" res="450633.2" algo="FTMS"/>
<pk mz="358.161992" i="1564693.5" sn="11.39" a="793.26" fwhm="0.000700" res="511308.6" algo="FTMS"/>
<pk mz="358.198349" i="11845663.0" z="-1" sn="102.15" a="9699.29" fwhm="0.000820" res="436819.1" algo="FTMS" component_name="i" deconvoluted_molecular_mass="358.198663" deconvoluted_isotopic_mass="358.198663"/>
<pk mz="358.252998" i="1071341.0" sn="7.03" a="820.13" fwhm="0.001116" res="320961.2" algo="FTMS"/>
<pk mz="359.004393" i="1406191.1" sn="9.99" a="779.57" fwhm="0.000772" res="464938.5" algo="FTMS"/>
<pk mz="359.040825" i="2383096.5" sn="18.61" a="1716.19" fwhm="0.000809" res="443555.0" algo="FTMS"/>
<pk mz="359.052044" i="1524987.5" sn="11.04" a="805.35" fwhm="0.000703" res="510920.7" algo="FTMS"/>
<pk mz="359.061979" i="2625790.0" sn="20.75" a="2027.52" fwhm="0.000839" res="427844.2" algo="FTMS"/>
<pk mz="359.077225" i="1952769.9" sn="14.81" a="1184.93" fwhm="0.000760" res="472598.8" algo="FTMS"/>
<pk mz="359.088432" i="1321220.9" sn="9.24" a="714.22" fwhm="0.000750" res="478512.8" algo="FTMS"/>
<pk mz="359.098375" i="4092679.5" sn="33.70" a="3102.15" fwhm="0.000824" res="435727.7" algo="FTMS"/>
<pk mz="359.113701" i="1676299.4" sn="12.37" a="1051.09" fwhm="0.000786" res="457159.5" algo="FTMS"/>
<pk mz="359.134750" i="3746064.8" sn="30.64" a="3062.40" fwhm="0.000841" res="426801.7" algo="FTMS"/>
<pk mz="359.145984" i="2115603.8" sn="16.25" a="1293.96" fwhm="0.000741" res="484433.4" algo="FTMS"/>
<pk mz="359.157164" i="1665046.5" sn="12.27" a="1062.00" fwhm="0.000778" res="461461.6" algo="FTMS"/>
<pk mz="359.163109" i="2200856.0" sn="17.00" a="1370.74" fwhm="0.000714" res="502797.8" algo="FTMS"/>
<pk mz="359.171174" i="3760410.3" sn="30.77" a="2710.80" fwhm="0.000766" res="468657.1" algo="FTMS"/>
<pk mz="359.201693" i="2616098.0" z="-1" sn="20.67" a="1801.74" fwhm="0.000780" res="460531.3" algo="FTMS" component_name="i" deconvoluted_molecular_mass="358.198663" deconvoluted_isotopic_mass="359.202009"/>
<pk mz="359.207533" i="1728291.5" sn="12.83" a="1004.25" fwhm="0.000753" res="476819.7" algo="FTMS"/>
<pk mz="359.243913" i="1392684.9" sn="9.87" a="781.58" fwhm="0.000743" res="483293.4" algo="FTMS"/>
<pk mz="360.036056" i="1988600.8" sn="15.13" a="1294.66" fwhm="0.000783" res="459968.3" algo="FTMS"/>
<pk mz="360.072478" i="1901314.1" sn="14.36" a="1125.94" fwhm="0.000756" res="476274.8" algo="FTMS"/>
<pk mz="360.108838" i="1309835.5" sn="9.14" a="886.62" fwhm="0.000867" res="415147.3" algo="FTMS"/>
<pk mz="360.141267" i="3188755.8" sn="25.72" a="2625.91" fwhm="0.000883" res="408047.0" algo="FTMS"/>
<pk mz="360.177600" i="3038749.3" sn="24.40" a="2090.54" fwhm="0.000776" res="463990.3" algo="FTMS"/>
<pk mz="361.020134" i="2746101.3" sn="21.81" a="1992.65" fwhm="0.000812" res="444584.9" algo="FTMS"/>
<pk mz="361.031350" i="2639608.0" sn="20.87" a="1846.35" fwhm="0.000783" res="460814.8" algo="FTMS"/>
<pk mz="361.041295" i="1108986.6" sn="7.36" a="685.06" fwhm="0.000902" res="400180.9" algo="FTMS"/>
<pk mz="361.056529" i="3322110.5" sn="26.90" a="2412.84" fwhm="0.000799" res="451918.6" algo="FTMS"/>
<pk mz="361.067794" i="1473793.5" sn="10.58" a="860.20" fwhm="0.000726" res="496997.9" algo="FTMS"/>
<pk mz="361.077682" i="1629956.0" sn="11.96" a="995.56" fwhm="0.000752" res="480014.8" algo="FTMS"/>
<pk mz="361.090558" i="2206983.3" sn="17.05" a="1672.07" fwhm="0.000847" res="426222.3" algo="FTMS"/>
<pk mz="361.092865" i="4081928.0" sn="33.60" a="2993.78" fwhm="0.000795" res="453989.0" algo="FTMS"/>
<pk mz="361.104103" i="1455370.8" sn="10.42" a="1024.76" fwhm="0.000843" res="428355.4" algo="FTMS"/>
<pk mz="361.106022" i="1384715.3" sn="9.79" a="779.79" fwhm="0.000750" res="481536.4" algo="FTMS"/>
<pk mz="361.114012" i="2943757.3" sn="23.56" a="2094.91" fwhm="0.000831" res="434735.3" algo="FTMS"/>
<pk mz="361.129294" i="2439953.3" sn="19.11" a="1486.25" fwhm="0.000718" res="503261.4" algo="FTMS"/>
<pk mz="361.142260" i="2108180.5" sn="16.18" a="1428.57" fwhm="0.000779" res="463819.8" algo="FTMS"/>
<pk mz="361.150386" i="3330326.5" sn="26.97" a="2354.47" fwhm="0.000805" res="448700.5" algo="FTMS"/>
<pk mz="361.165738" i="1266330.5" sn="8.75" a="667.39" fwhm="0.000799" res="451767.2" algo="FTMS"/>
<pk mz="361.178751" i="2304797.8" sn="17.92" a="1695.76" fwhm="0.000843" res="428287.1" algo="FTMS"/>
<pk mz="361.186772" i="1964831.9" sn="14.92" a="1332.12" fwhm="0.000791" res="456741.1" algo="FTMS"/>
<pk mz="361.215071" i="1877287.1" sn="14.14" a="1231.17" fwhm="0.000796" res="453846.9" algo="FTMS"/>
<pk mz="362.051746" i="2333181.0" sn="18.16" a="1697.15" fwhm="0.000805" res="449924.0" algo="FTMS"/>
<pk mz="362.088176" i="2550278.3" sn="20.08" a="1940.96" fwhm="0.000841" res="430600.3" algo="FTMS"/>
<pk mz="362.109373" i="1326219.6" sn="9.28" a="965.27" fwhm="0.000961" res="376948.1" algo="FTMS"/>
<pk mz="362.124363" i="1129359.5" sn="7.54" a="725.61" fwhm="0.000845" res="428440.0" algo="FTMS"/>
<pk mz="362.145612" i="2273557.0" sn="17.64" a="1521.64" fwhm="0.000783" res="462640.9" algo="FTMS"/>
<pk mz="363.035747" i="4797687.5" sn="39.92" a="3619.76" fwhm="0.000793" res="457873.4" algo="FTMS"/>
<pk mz="363.047061" i="1340154.4" sn="9.40" a="708.68" fwhm="0.000717" res="506478.1" algo="FTMS"/>
<pk mz="363.072130" i="5849345.0" sn="49.20" a="4533.90" fwhm="0.000823" res="441092.4" algo="FTMS"/>
<pk mz="363.083311" i="2119427.8" sn="16.28" a="1615.48" fwhm="0.000870" res="417473.9" algo="FTMS"/>
<pk mz="363.085118" i="2968836.0" sn="23.77" a="2210.11" fwhm="0.000849" res="427743.2" algo="FTMS"/>
<pk mz="363.108521" i="3993866.0" sn="32.82" a="2994.85" fwhm="0.000801" res="453085.5" algo="FTMS"/>
<pk mz="363.119802" i="1546508.9" sn="11.22" a="863.07" fwhm="0.000722" res="502834.0" algo="FTMS"/>
<pk mz="363.121614" i="3216653.3" sn="25.96" a="2547.65" fwhm="0.000840" res="432435.4" algo="FTMS"/>
<pk mz="363.144880" i="2161171.3" sn="16.64" a="1453.83" fwhm="0.000824" res="440536.8" algo="FTMS"/>
<pk mz="363.157963" i="2895126.5" sn="23.12" a="2132.88" fwhm="0.000816" res="444897.2" algo="FTMS"/>
<pk mz="363.194356" i="3374367.8" sn="27.35" a="2454.81" fwhm="0.000825" res="440361.1" algo="FTMS"/>
<pk mz="363.230744" i="3147561.0" sn="25.35" a="2307.77" fwhm="0.000812" res="447598.0" algo="FTMS"/>
<pk mz="364.030996" i="1154804.1" sn="7.76" a="503.19" fwhm="0.000634" res="574077.0" algo="FTMS"/>
<pk mz="364.067374" i="3525629.3" sn="28.69" a="2747.80" fwhm="0.000839" res="433933.0" algo="FTMS"/>
<pk mz="364.075532" i="1112063.4" sn="7.38" a="621.61" fwhm="0.000805" res="452088.0" algo="FTMS"/>
<pk mz="364.103753" i="1966342.5" sn="14.92" a="1511.46" fwhm="0.000877" res="414999.7" algo="FTMS"/>
<pk mz="364.124895" i="1305355.9" sn="9.09" a="732.84" fwhm="0.000729" res="499795.9" algo="FTMS"/>
<pk mz="364.151414" i="1365266.5" sn="9.62" a="874.70" fwhm="0.000766" res="475160.2" algo="FTMS"/>
<pk mz="364.161401" i="1389077.1" sn="9.83" a="863.60" fwhm="0.000844" res="431696.5" algo="FTMS"/>
<pk mz="364.200910" i="1081503.1" sn="7.11" a="626.25" fwhm="0.000804" res="453222.8" algo="FTMS"/>
<pk mz="365.015013" i="2147820.8" sn="16.52" a="1481.68" fwhm="0.000801" res="455787.7" algo="FTMS"/>
<pk mz="365.051407" i="6530806.0" sn="55.21" a="5438.72" fwhm="0.000862" res="423469.6" algo="FTMS"/>
<pk mz="365.062662" i="1698808.9" sn="12.56" a="1003.96" fwhm="0.000754" res="484476.8" algo="FTMS"/>
<pk mz="365.064321" i="1196025.3" sn="8.12" a="620.20" fwhm="0.000770" res="474318.4" algo="FTMS"/>
<pk mz="365.087795" i="6413055.0" sn="54.17" a="5013.28" fwhm="0.000811" res="450059.8" algo="FTMS"/>
<pk mz="365.091072" i="1657088.0" sn="12.19" a="1086.15" fwhm="0.000762" res="479359.7" algo="FTMS"/>
<pk mz="365.099011" i="1702146.0" sn="12.59" a="991.39" fwhm="0.000732" res="498641.5" algo="FTMS"/>
<pk mz="365.100873" i="4438274.5" sn="36.74" a="3593.81" fwhm="0.000849" res="430196.9" algo="FTMS"/>
<pk mz="365.118702" i="1076999.0" sn="7.07" a="492.75" fwhm="0.000751" res="486155.9" algo="FTMS"/>
<pk mz="365.124174" i="5575432.5" sn="46.78" a="4567.27" fwhm="0.000866" res="421827.4" algo="FTMS"/>
<pk mz="365.137236" i="5397259.5" sn="45.21" a="4212.77" fwhm="0.000829" res="440320.6" algo="FTMS"/>
<pk mz="365.152526" i="3194127.5" sn="25.76" a="2436.58" fwhm="0.000857" res="426049.2" algo="FTMS"/>
<pk mz="365.160562" i="2134289.5" sn="16.40" a="1340.54" fwhm="0.000741" res="493071.3" algo="FTMS"/>
<pk mz="365.173633" i="3470100.8" sn="28.19" a="2436.37" fwhm="0.000785" res="465425.7" algo="FTMS"/>
<pk mz="365.191422" i="1371673.4" sn="9.67" a="734.74" fwhm="0.000749" res="487423.2" algo="FTMS"/>
<pk mz="365.196894" i="1462042.8" sn="10.47" a="954.72" fwhm="0.000838" res="435921.8" algo="FTMS"/>
<pk mz="365.200330" i="1280027.5" sn="8.86" a="709.76" fwhm="0.000741" res="492991.0" algo="FTMS"/>
<pk mz="365.210014" i="7457566.0" sn="63.39" a="5950.91" fwhm="0.000828" res="441013.6" algo="FTMS"/>
<pk mz="365.227821" i="1132322.5" sn="7.56" a="557.95" fwhm="0.000642" res="569303.2" algo="FTMS"/>
<pk mz="365.246380" i="2548519.3" sn="20.06" a="1902.27" fwhm="0.000840" res="434806.5" algo="FTMS"/>
<pk mz="366.046672" i="1961968.6" sn="14.70" a="1277.11" fwhm="0.000815" res="449088.7" algo="FTMS"/>
<pk mz="366.054710" i="1202162.6" sn="8.08" a="660.53" fwhm="0.000735" res="497793.5" algo="FTMS"/>
<pk mz="366.083042" i="2749433.8" sn="21.57" a="1994.85" fwhm="0.000850" res="430917.5" algo="FTMS"/>
<pk mz="366.091185" i="1494011.8" sn="10.62" a="1013.31" fwhm="0.000852" res="429675.7" algo="FTMS"/>
<pk mz="366.119394" i="1772034.9" sn="13.05" a="1102.36" fwhm="0.000715" res="512149.8" algo="FTMS"/>
<pk mz="366.130650" i="1337605.8" sn="9.26" a="814.25" fwhm="0.000772" res="474389.6" algo="FTMS"/>
<pk mz="366.140477" i="1152776.3" sn="7.64" a="518.76" fwhm="0.000700" res="522774.4" algo="FTMS"/>
<pk mz="366.143699" i="1713161.0" sn="12.53" a="1062.25" fwhm="0.000776" res="472133.9" algo="FTMS"/>
<pk mz="366.155795" i="1248780.0" sn="8.48" a="697.06" fwhm="0.000755" res="484987.8" algo="FTMS"/>
<pk mz="366.176852" i="1094161.4" sn="7.13" a="596.49" fwhm="0.000780" res="469310.1" algo="FTMS"/>
<pk mz="366.180150" i="1855250.1" sn="13.77" a="1151.05" fwhm="0.000761" res="481276.0" algo="FTMS"/>
<pk mz="366.213283" i="1288218.5" sn="8.83" a="871.23" fwhm="0.000931" res="393310.1" algo="FTMS"/>
<pk mz="367.030666" i="4411623.5" sn="36.07" a="3726.53" fwhm="0.000899" res="408200.5" algo="FTMS"/>
<pk mz="367.067070" i="8422641.0" sn="71.07" a="7351.73" fwhm="0.000867" res="423520.0" algo="FTMS"/>
<pk mz="367.078294" i="1943795.4" sn="14.54" a="1383.63" fwhm="0.000856" res="428884.1" algo="FTMS"/>
<pk mz="367.097899" i="1523192.3" sn="10.87" a="815.46" fwhm="0.000695" res="528440.9" algo="FTMS"/>
<pk mz="367.103426" i="8020217.5" sn="67.56" a="6641.04" fwhm="0.000839" res="437703.7" algo="FTMS"/>
<pk mz="367.114620" i="1273084.5" sn="8.69" a="692.18" fwhm="0.000737" res="498239.0" algo="FTMS"/>
<pk mz="367.116504" i="2393853.0" sn="18.47" a="1623.17" fwhm="0.000775" res="473640.0" algo="FTMS"/>
<pk mz="367.134259" i="1882113.4" sn="14.01" a="1169.12" fwhm="0.000782" res="469769.1" algo="FTMS"/>
<pk mz="367.139810" i="5093635.0" sn="42.02" a="4164.53" fwhm="0.000852" res="431045.1" algo="FTMS"/>
<pk mz="367.149585" i="1296901.3" sn="8.90" a="664.12" fwhm="0.000742" res="494707.0" algo="FTMS"/>
<pk mz="367.152941" i="3636486.0" sn="29.31" a="2710.17" fwhm="0.000808" res="454402.0" algo="FTMS"/>
<pk mz="367.170659" i="1503498.5" sn="10.70" a="891.81" fwhm="0.000745" res="492627.5" algo="FTMS"/>
<pk mz="367.176235" i="2431756.0" sn="18.80" a="1739.01" fwhm="0.000820" res="447838.9" algo="FTMS"/>
<pk mz="367.189266" i="2982159.3" sn="23.60" a="2257.20" fwhm="0.000855" res="429693.6" algo="FTMS"/>
<pk mz="367.207100" i="2612499.5" sn="20.38" a="1833.85" fwhm="0.000787" res="466310.1" algo="FTMS"/>
<pk mz="367.215994" i="1229589.9" sn="8.31" a="632.02" fwhm="0.000732" res="501791.5" algo="FTMS"/>
<pk mz="367.225654" i="4615448.5" sn="37.85" a="3698.72" fwhm="0.000838" res="438263.8" algo="FTMS"/>
<pk mz="368.062370" i="2063849.3" sn="15.59" a="1188.13" fwhm="0.000727" res="505955.7" algo="FTMS"/>
<pk mz="368.070450" i="1459179.3" sn="10.31" a="1077.66" fwhm="0.000883" res="416770.3" algo="FTMS"/>
<pk mz="368.098691" i="2611698.3" sn="20.37" a="2100.16" fwhm="0.000896" res="410651.0" algo="FTMS"/>
<pk mz="368.106739" i="1510132.4" sn="10.76" a="847.28" fwhm="0.000753" res="488962.9" algo="FTMS"/>
<pk mz="368.111767" i="1403253.6" sn="9.83" a="961.57" fwhm="0.000877" res="419549.6" algo="FTMS"/>
<pk mz="368.135109" i="1148155.5" sn="7.60" a="557.96" fwhm="0.000665" res="553243.6" algo="FTMS"/>
<pk mz="368.143063" i="1229693.4" sn="8.31" a="766.83" fwhm="0.000804" res="457837.6" algo="FTMS"/>
<pk mz="368.179557" i="1104390.5" sn="7.22" a="546.15" fwhm="0.000753" res="489003.2" algo="FTMS"/>
<pk mz="368.549195" i="1116258.6" sn="7.32" a="676.91" fwhm="0.000799" res="461532.5" algo="FTMS"/>
<pk mz="369.025267" i="1412697.0" sn="9.91" a="1106.11" fwhm="0.000918" res="401777.1" algo="FTMS"/>
<pk mz="369.036523" i="1103067.8" sn="7.20" a="493.09" fwhm="0.000689" res="535420.9" algo="FTMS"/>
<pk mz="369.046300" i="5779166.0" sn="48.00" a="4709.66" fwhm="0.000850" res="434248.8" algo="FTMS"/>
<pk mz="369.082716" i="8355559.5" sn="70.48" a="7088.28" fwhm="0.000855" res="431698.7" algo="FTMS"/>
<pk mz="369.093845" i="1131242.0" sn="7.45" a="517.68" fwhm="0.000693" res="532398.2" algo="FTMS"/>
<pk mz="369.119102" i="7299824.5" sn="61.27" a="6136.26" fwhm="0.000874" res="422232.8" algo="FTMS"/>
<pk mz="369.132289" i="1185907.6" sn="7.93" a="846.26" fwhm="0.000925" res="399244.9" algo="FTMS"/>
<pk mz="369.149929" i="1820152.0" sn="13.46" a="1249.79" fwhm="0.000842" res="438543.9" algo="FTMS"/>
<pk mz="369.155492" i="3775225.3" sn="30.52" a="2830.35" fwhm="0.000830" res="444903.4" algo="FTMS"/>
<pk mz="369.168546" i="1755644.6" sn="12.90" a="1230.43" fwhm="0.000891" res="414279.7" algo="FTMS"/>
<pk mz="369.173947" i="1376509.9" sn="9.59" a="780.64" fwhm="0.000770" res="479481.7" algo="FTMS"/>
<pk mz="369.191877" i="2364674.5" sn="18.21" a="1665.37" fwhm="0.000815" res="452814.0" algo="FTMS"/>
<pk mz="369.205007" i="1907973.6" sn="14.23" a="1292.11" fwhm="0.000824" res="448284.5" algo="FTMS"/>
<pk mz="369.222723" i="1519626.0" sn="10.84" a="831.54" fwhm="0.000747" res="494564.5" algo="FTMS"/>
<pk mz="369.228112" i="1320459.4" sn="9.10" a="748.31" fwhm="0.000749" res="493007.4" algo="FTMS"/>
<pk mz="370.068123" i="1232475.6" sn="8.33" a="800.19" fwhm="0.000908" res="407731.6" algo="FTMS"/>
<pk mz="370.077952" i="1792222.0" sn="13.21" a="1143.54" fwhm="0.000804" res="460354.0" algo="FTMS"/>
<pk mz="370.090964" i="1117793.3" sn="7.33" a="782.11" fwhm="0.000960" res="385422.6" algo="FTMS"/>
<pk mz="370.114409" i="1283559.0" sn="8.78" a="699.13" fwhm="0.000729" res="507492.2" algo="FTMS"/>
<pk mz="370.122478" i="1137641.0" sn="7.50" a="486.45" fwhm="0.000637" res="580655.6" algo="FTMS"/>
<pk mz="370.127441" i="3165162.3" sn="25.19" a="2368.33" fwhm="0.000827" res="447691.3" algo="FTMS"/>
<pk mz="370.161999" i="1563122.9" sn="11.22" a="858.75" fwhm="0.000710" res="521140.5" algo="FTMS"/>
<pk mz="371.004488" i="1316290.9" sn="9.06" a="875.23" fwhm="0.000864" res="429646.8" algo="FTMS"/>
<pk mz="371.005790" i="4370115.0" sn="35.70" a="3427.12" fwhm="0.000835" res="444136.9" algo="FTMS"/>
<pk mz="371.025586" i="1556680.1" sn="11.16" a="828.80" fwhm="0.000733" res="506428.3" algo="FTMS"/>
<pk mz="371.040817" i="1516235.9" sn="10.81" a="825.48" fwhm="0.000713" res="520455.5" algo="FTMS"/>
<pk mz="371.061996" i="5847249.0" sn="48.59" a="4897.90" fwhm="0.000844" res="439899.9" algo="FTMS"/>
<pk mz="371.077332" i="1127124.9" sn="7.41" a="486.94" fwhm="0.000712" res="521412.4" algo="FTMS"/>
<pk mz="371.098427" i="6274266.0" sn="52.31" a="5680.54" fwhm="0.000893" res="415513.1" algo="FTMS"/>
<pk mz="371.109608" i="2131676.8" sn="16.17" a="1394.11" fwhm="0.000766" res="484377.8" algo="FTMS"/>
<pk mz="371.113551" i="1131101.8" sn="7.44" a="684.29" fwhm="0.000784" res="473421.1" algo="FTMS"/>
<pk mz="371.134751" i="5169379.0" sn="42.68" a="4372.93" fwhm="0.000870" res="426421.5" algo="FTMS"/>
<pk mz="371.146012" i="5708006.0" sn="47.37" a="4526.97" fwhm="0.000837" res="443303.9" algo="FTMS"/>
<pk mz="371.153315" i="1187815.6" sn="7.94" a="872.42" fwhm="0.000895" res="414656.0" algo="FTMS"/>
<pk mz="371.157164" i="1167592.5" sn="7.76" a="501.05" fwhm="0.000638" res="581571.4" algo="FTMS"/>
<pk mz="371.171158" i="4813036.0" sn="39.57" a="3756.41" fwhm="0.000823" res="450819.6" algo="FTMS"/>
<pk mz="371.182374" i="2154478.8" sn="16.37" a="1603.48" fwhm="0.000912" res="407043.8" algo="FTMS"/>
<pk mz="371.207486" i="3303669.0" sn="26.40" a="2629.32" fwhm="0.000852" res="435857.3" algo="FTMS"/>
<pk mz="371.243864" i="1265917.9" sn="8.62" a="749.79" fwhm="0.000816" res="454736.0" algo="FTMS"/>
<pk mz="372.036107" i="1856192.8" sn="13.77" a="1172.54" fwhm="0.000777" res="478840.0" algo="FTMS"/>
<pk mz="372.093746" i="1613518.9" sn="11.65" a="1099.38" fwhm="0.000812" res="458387.1" algo="FTMS"/>
<pk mz="372.101626" i="1220560.8" sn="8.22" a="743.80" fwhm="0.000796" res="467327.0" algo="FTMS"/>
<pk mz="372.130052" i="1323351.8" sn="9.12" a="837.81" fwhm="0.000869" res="428160.5" algo="FTMS"/>
<pk mz="372.138147" i="1371993.8" sn="9.54" a="1057.69" fwhm="0.001004" res="370767.9" algo="FTMS"/>
<pk mz="372.141150" i="1569754.5" sn="11.27" a="1051.41" fwhm="0.000847" res="439179.7" algo="FTMS"/>
<pk mz="372.177626" i="1561315.5" sn="11.20" a="1109.04" fwhm="0.000923" res="403062.9" algo="FTMS"/>
<pk mz="372.213991" i="7704044.5" sn="64.79" a="6661.26" fwhm="0.000883" res="421304.7" algo="FTMS"/>
<pk mz="372.303840" i="4267522.5" sn="34.81" a="3581.68" fwhm="0.000898" res="414517.9" algo="FTMS"/>
<pk mz="373.002803" i="1260973.6" sn="8.57" a="766.85" fwhm="0.000779" res="478650.4" algo="FTMS"/>
<pk mz="373.020037" i="2265777.8" sn="17.34" a="1751.67" fwhm="0.000861" res="433154.1" algo="FTMS"/>
<pk mz="373.031220" i="1261364.6" sn="8.58" a="796.68" fwhm="0.000845" res="441456.6" algo="FTMS"/>
<pk mz="373.041224" i="1540023.0" sn="11.01" a="1099.76" fwhm="0.000894" res="417174.9" algo="FTMS"/>
<pk mz="373.056460" i="2491578.8" sn="19.31" a="2231.83" fwhm="0.000937" res="398321.4" algo="FTMS"/>
<pk mz="373.067741" i="1313469.5" sn="9.03" a="644.08" fwhm="0.000645" res="578070.0" algo="FTMS"/>
<pk mz="373.077612" i="5033664.0" sn="41.49" a="4269.30" fwhm="0.000868" res="429985.0" algo="FTMS"/>
<pk mz="373.092884" i="2270915.8" sn="17.38" a="1957.00" fwhm="0.000916" res="407110.9" algo="FTMS"/>
<pk mz="373.105895" i="1534406.9" sn="10.96" a="1003.80" fwhm="0.000904" res="412695.8" algo="FTMS"/>
<pk mz="373.114037" i="3876040.8" sn="31.39" a="3164.06" fwhm="0.000847" res="440443.6" algo="FTMS"/>
<pk mz="373.125278" i="1131723.6" sn="7.45" a="526.01" fwhm="0.000709" res="526202.3" algo="FTMS"/>
<pk mz="373.129279" i="1990092.6" sn="14.93" a="1541.24" fwhm="0.000846" res="440843.0" algo="FTMS"/>
<pk mz="373.142273" i="1425103.8" sn="10.01" a="657.41" fwhm="0.000626" res="596341.6" algo="FTMS"/>
<pk mz="373.150412" i="4514513.5" sn="36.96" a="4153.23" fwhm="0.000936" res="398614.1" algo="FTMS"/>
<pk mz="373.161654" i="1444308.5" sn="10.17" a="770.34" fwhm="0.000697" res="535051.6" algo="FTMS"/>
<pk mz="373.172833" i="3070679.3" sn="24.36" a="2441.05" fwhm="0.000860" res="433965.6" algo="FTMS"/>
<pk mz="373.178663" i="1226712.6" sn="8.27" a="855.16" fwhm="0.000858" res="435052.0" algo="FTMS"/>
<pk mz="373.186790" i="4871898.5" sn="40.08" a="3960.52" fwhm="0.000857" res="435230.0" algo="FTMS"/>
<pk mz="373.217452" i="1817826.1" sn="13.43" a="1428.54" fwhm="0.000958" res="389759.0" algo="FTMS"/>
<pk mz="373.223187" i="2570979.5" sn="20.00" a="1996.09" fwhm="0.000826" res="451645.0" algo="FTMS"/>
<pk mz="374.026634" i="1119911.5" sn="7.25" a="588.39" fwhm="0.000721" res="518696.2" algo="FTMS"/>
<pk mz="374.051769" i="2189741.8" sn="16.47" a="1469.20" fwhm="0.000780" res="479390.5" algo="FTMS"/>
<pk mz="374.088140" i="2058934.5" sn="15.35" a="1531.97" fwhm="0.000843" res="443928.1" algo="FTMS"/>
<pk mz="374.156885" i="4622279.5" sn="37.44" a="3677.80" fwhm="0.000865" res="432669.4" algo="FTMS"/>
<pk mz="374.182057" i="1165261.4" sn="7.64" a="765.92" fwhm="0.000871" res="429661.2" algo="FTMS"/>
<pk mz="374.244858" i="2134492.8" sn="16.00" a="1611.12" fwhm="0.000851" res="439740.7" algo="FTMS"/>
<pk mz="374.301004" i="1385194.4" sn="9.54" a="1011.12" fwhm="0.000889" res="420831.4" algo="FTMS"/>
<pk mz="374.932594" i="1158275.9" sn="7.58" a="748.40" fwhm="0.000967" res="387829.9" algo="FTMS"/>
<pk mz="374.999357" i="1131028.0" sn="7.35" a="720.48" fwhm="0.000893" res="419731.7" algo="FTMS"/>
<pk mz="375.035790" i="3808925.0" sn="30.43" a="2946.69" fwhm="0.000860" res="436274.0" algo="FTMS"/>
<pk mz="375.047010" i="2421407.5" sn="18.47" a="1615.31" fwhm="0.000790" res="474832.6" algo="FTMS"/>
<pk mz="375.048725" i="1115808.0" sn="7.21" a="539.63" fwhm="0.000756" res="495828.1" algo="FTMS"/>
<pk mz="375.056917" i="2099106.0" sn="15.69" a="1751.62" fwhm="0.000981" res="382218.1" algo="FTMS"/>
<pk mz="375.072185" i="4482213.5" sn="36.23" a="3604.40" fwhm="0.000856" res="438130.2" algo="FTMS"/>
<pk mz="375.083438" i="1376168.5" sn="9.46" a="812.25" fwhm="0.000719" res="521790.8" algo="FTMS"/>
<pk mz="375.085247" i="1373864.9" sn="9.44" a="742.84" fwhm="0.000720" res="520999.2" algo="FTMS"/>
<pk mz="375.093275" i="2515626.8" sn="19.28" a="2148.04" fwhm="0.000891" res="421161.0" algo="FTMS"/>
<pk mz="375.108561" i="3137710.5" sn="24.64" a="2596.38" fwhm="0.000897" res="418316.9" algo="FTMS"/>
<pk mz="375.121605" i="1968561.8" sn="14.56" a="1411.75" fwhm="0.000849" res="441646.3" algo="FTMS"/>
<pk mz="375.129635" i="2685107.8" sn="20.74" a="2229.24" fwhm="0.000919" res="408194.4" algo="FTMS"/>
<pk mz="375.144931" i="2210999.3" sn="16.65" a="1734.51" fwhm="0.000915" res="410131.3" algo="FTMS"/>
<pk mz="375.157974" i="2290874.5" sn="17.34" a="1912.06" fwhm="0.000875" res="428798.5" algo="FTMS"/>
<pk mz="375.160242" i="1318843.1" sn="8.96" a="794.22" fwhm="0.000779" res="481897.5" algo="FTMS"/>
<pk mz="375.166047" i="3265724.5" sn="25.74" a="2530.29" fwhm="0.000863" res="434592.8" algo="FTMS"/>
<pk mz="375.194321" i="2535619.3" sn="19.45" a="1945.08" fwhm="0.000876" res="428363.5" algo="FTMS"/>
<pk mz="375.202483" i="1571525.4" sn="11.14" a="1050.15" fwhm="0.000812" res="462078.4" algo="FTMS"/>
<pk mz="375.238816" i="1514190.1" sn="10.65" a="1044.15" fwhm="0.000854" res="439178.0" algo="FTMS"/>
<pk mz="376.031081" i="1695885.9" sn="12.21" a="1056.03" fwhm="0.000812" res="463271.0" algo="FTMS"/>
<pk mz="376.067423" i="3225494.8" sn="25.40" a="2618.90" fwhm="0.000872" res="431151.3" algo="FTMS"/>
<pk mz="376.103774" i="1928351.4" sn="14.22" a="1410.15" fwhm="0.000876" res="429424.2" algo="FTMS"/>
<pk mz="376.124875" i="1341092.5" sn="9.15" a="890.09" fwhm="0.000994" res="378554.5" algo="FTMS"/>
<pk mz="376.151461" i="1383851.0" sn="9.52" a="713.49" fwhm="0.000767" res="490376.5" algo="FTMS"/>
<pk mz="376.161273" i="1388717.3" sn="9.56" a="763.71" fwhm="0.000733" res="512892.0" algo="FTMS"/>
<pk mz="377.015053" i="2476155.0" sn="18.93" a="1808.99" fwhm="0.000896" res="420576.1" algo="FTMS"/>
<pk mz="377.051421" i="6095492.0" sn="50.13" a="5460.35" fwhm="0.000903" res="417691.5" algo="FTMS"/>
<pk mz="377.062615" i="2759302.5" sn="21.38" a="2019.80" fwhm="0.000842" res="448078.9" algo="FTMS"/>
<pk mz="377.064332" i="1553799.0" sn="10.99" a="977.24" fwhm="0.000888" res="424591.7" algo="FTMS"/>
<pk mz="377.085611" i="2274444.0" sn="17.20" a="1815.70" fwhm="0.000887" res="425272.8" algo="FTMS"/>
<pk mz="377.087780" i="6091404.5" sn="50.09" a="5428.46" fwhm="0.000911" res="414100.1" algo="FTMS"/>
<pk mz="377.099036" i="2149263.3" sn="16.12" a="1552.97" fwhm="0.000871" res="432752.1" algo="FTMS"/>
<pk mz="377.100839" i="2519183.8" sn="19.31" a="2136.82" fwhm="0.000937" res="402394.0" algo="FTMS"/>
<pk mz="377.108894" i="1268753.8" sn="8.53" a="764.10" fwhm="0.000977" res="386161.9" algo="FTMS"/>
<pk mz="377.124172" i="5048981.5" sn="41.11" a="4523.10" fwhm="0.000935" res="403220.7" algo="FTMS"/>
<pk mz="377.137218" i="4106392.5" sn="32.98" a="3736.46" fwhm="0.000900" res="419132.3" algo="FTMS"/>
<pk mz="377.145110" i="1409050.4" sn="9.74" a="897.98" fwhm="0.000902" res="418293.6" algo="FTMS"/>
<pk mz="377.160612" i="2640030.3" sn="20.35" a="1772.85" fwhm="0.000757" res="498269.6" algo="FTMS"/>
<pk mz="377.173668" i="3456673.3" sn="27.39" a="2755.00" fwhm="0.000864" res="436702.3" algo="FTMS"/>
<pk mz="377.191350" i="1415205.5" sn="9.79" a="999.46" fwhm="0.000957" res="394253.7" algo="FTMS"/>
<pk mz="377.210023" i="17345194.0" z="-1" sn="147.08" a="16088.46" fwhm="0.000906" res="416467.5" algo="FTMS" component_name="Y" deconvoluted_molecular_mass="377.210378" deconvoluted_isotopic_mass="377.210374"/>
<pk mz="378.046658" i="2720114.8" sn="21.04" a="1991.71" fwhm="0.000845" res="447196.8" algo="FTMS"/>
<pk mz="378.083047" i="3058043.5" sn="23.95" a="2138.84" fwhm="0.000800" res="472553.9" algo="FTMS"/>
<pk mz="378.119443" i="2222468.3" sn="16.75" a="1454.63" fwhm="0.000800" res="472705.2" algo="FTMS"/>
<pk mz="378.140586" i="2473865.3" sn="18.91" a="1909.47" fwhm="0.000885" res="427218.2" algo="FTMS"/>
<pk mz="378.167067" i="2280079.8" sn="17.24" a="1657.70" fwhm="0.000864" res="437674.8" algo="FTMS"/>
<pk mz="378.213387" i="3811226.8" z="-1" sn="30.44" a="3035.97" fwhm="0.000881" res="429268.3" algo="FTMS" component_name="Y" deconvoluted_molecular_mass="377.210378" deconvoluted_isotopic_mass="378.213740"/>
<pk mz="378.216621" i="1317531.5" sn="8.95" a="771.40" fwhm="0.000827" res="457079.7" algo="FTMS"/>
<pk mz="379.030678" i="4816990.0" sn="39.11" a="4308.30" fwhm="0.000910" res="416297.5" algo="FTMS"/>
<pk mz="379.041811" i="1444960.8" sn="10.04" a="803.09" fwhm="0.000790" res="479532.0" algo="FTMS"/>
<pk mz="379.067065" i="8492135.0" sn="70.78" a="7372.84" fwhm="0.000899" res="421854.3" algo="FTMS"/>
<pk mz="379.078360" i="1911401.5" sn="14.06" a="1353.90" fwhm="0.000857" res="442584.4" algo="FTMS"/>
<pk mz="379.080122" i="3125866.0" sn="24.53" a="2412.29" fwhm="0.000869" res="436341.2" algo="FTMS"/>
<pk mz="379.103446" i="7397487.5" sn="61.35" a="6226.92" fwhm="0.000875" res="433159.8" algo="FTMS"/>
<pk mz="379.114714" i="1390194.3" sn="9.57" a="893.36" fwhm="0.000810" res="468101.0" algo="FTMS"/>
<pk mz="379.116499" i="3146354.5" sn="24.71" a="2516.98" fwhm="0.000884" res="428919.8" algo="FTMS"/>
<pk mz="379.134256" i="1658742.9" sn="11.89" a="1242.30" fwhm="0.000942" res="402346.8" algo="FTMS"/>
<pk mz="379.139847" i="5455992.0" sn="44.61" a="4671.06" fwhm="0.000902" res="420372.5" algo="FTMS"/>
<pk mz="379.152893" i="5597307.5" sn="45.83" a="5226.15" fwhm="0.000976" res="388532.4" algo="FTMS"/>
<pk mz="379.176228" i="3113600.8" sn="24.42" a="2765.60" fwhm="0.000988" res="383865.2" algo="FTMS"/>
<pk mz="379.189301" i="4141700.0" sn="33.28" a="3639.22" fwhm="0.000954" res="397306.8" algo="FTMS"/>
<pk mz="379.207064" i="5927048.0" sn="48.67" a="5227.17" fwhm="0.000901" res="420905.0" algo="FTMS"/>
<pk mz="379.225666" i="62784652.0" z="-1" sn="538.70" a="57743.74" fwhm="0.000912" res="415831.6" algo="FTMS" component_name="H" deconvoluted_molecular_mass="379.226026" deconvoluted_isotopic_mass="379.226021"/>
<pk mz="380.062301" i="2848083.8" sn="22.13" a="2198.33" fwhm="0.000870" res="436652.1" algo="FTMS"/>
<pk mz="380.098719" i="2592092.5" sn="19.93" a="1885.77" fwhm="0.000854" res="445219.4" algo="FTMS"/>
<pk mz="380.106853" i="1302878.4" sn="8.82" a="812.20" fwhm="0.000786" res="483649.3" algo="FTMS"/>
<pk mz="380.111694" i="1338719.5" sn="9.13" a="932.33" fwhm="0.000880" res="431901.4" algo="FTMS"/>
<pk mz="380.135052" i="1379941.0" sn="9.48" a="892.65" fwhm="0.000846" res="449308.2" algo="FTMS"/>
<pk mz="380.143255" i="1745511.0" sn="12.63" a="1560.93" fwhm="0.001073" res="354214.1" algo="FTMS"/>
<pk mz="380.146352" i="1635943.8" sn="11.69" a="1105.32" fwhm="0.000870" res="436923.9" algo="FTMS"/>
<pk mz="380.156200" i="1736810.1" sn="12.56" a="1176.57" fwhm="0.000856" res="444315.1" algo="FTMS"/>
<pk mz="380.159414" i="1933418.9" sn="14.25" a="1295.24" fwhm="0.000841" res="452010.4" algo="FTMS"/>
<pk mz="380.195783" i="1266803.5" sn="8.51" a="762.71" fwhm="0.000815" res="466390.2" algo="FTMS"/>
<pk mz="380.210222" i="1492470.9" sn="10.45" a="1370.39" fwhm="0.001182" res="321703.7" algo="FTMS"/>
<pk mz="380.229039" i="11855227.0" z="-1" sn="99.76" a="10842.59" fwhm="0.000914" res="415841.4" algo="FTMS" component_name="H" deconvoluted_molecular_mass="379.226026" deconvoluted_isotopic_mass="380.229396"/>
<pk mz="381.046347" i="7563837.0" sn="62.78" a="6570.53" fwhm="0.000906" res="420637.8" algo="FTMS"/>
<pk mz="381.077128" i="1137476.4" sn="7.39" a="897.28" fwhm="0.001089" res="349898.2" algo="FTMS"/>
<pk mz="381.082702" i="10001990.0" z="-1" sn="83.79" a="9102.88" fwhm="0.000923" res="412939.2" algo="FTMS" component_name="x" deconvoluted_molecular_mass="381.083071" deconvoluted_isotopic_mass="381.083060"/>
<pk mz="381.093991" i="1932104.4" sn="14.24" a="1668.07" fwhm="0.001014" res="375706.2" algo="FTMS"/>
<pk mz="381.095794" i="2273608.8" sn="17.18" a="1889.43" fwhm="0.000937" res="406879.0" algo="FTMS"/>
<pk mz="381.119111" i="8554062.0" sn="71.31" a="7411.26" fwhm="0.000893" res="426850.1" algo="FTMS"/>
<pk mz="381.132160" i="4355153.5" sn="35.12" a="3559.45" fwhm="0.000895" res="425967.6" algo="FTMS"/>
<pk mz="381.147477" i="1308757.0" sn="8.87" a="813.35" fwhm="0.000821" res="464527.8" algo="FTMS"/>
<pk mz="381.149967" i="1984341.6" sn="14.69" a="1399.12" fwhm="0.000863" res="441677.7" algo="FTMS"/>
<pk mz="381.155505" i="5065303.0" sn="41.24" a="4511.66" fwhm="0.000925" res="412004.6" algo="FTMS"/>
<pk mz="381.168573" i="3720794.0" sn="29.65" a="3159.88" fwhm="0.000937" res="406892.6" algo="FTMS"/>
<pk mz="381.186323" i="1492062.3" sn="10.44" a="916.31" fwhm="0.000781" res="488026.4" algo="FTMS"/>
<pk mz="381.191896" i="1690719.5" sn="12.16" a="1153.88" fwhm="0.000840" res="453636.8" algo="FTMS"/>
<pk mz="381.204943" i="5169762.5" sn="42.14" a="4759.43" fwhm="0.000935" res="407816.6" algo="FTMS"/>
<pk mz="381.222720" i="19752550.0" z="-1" sn="167.82" a="18835.39" fwhm="0.000933" res="408630.4" algo="FTMS" component_name="U" deconvoluted_molecular_mass="381.223082" deconvoluted_isotopic_mass="381.223078"/>
<pk mz="381.241321" i="9793131.0" z="-1" sn="81.99" a="9212.04" fwhm="0.000942" res="404901.1" algo="FTMS" component_name="AA" deconvoluted_molecular_mass="381.241255" deconvoluted_isotopic_mass="381.241680"/>
<pk mz="382.041514" i="1911080.1" sn="13.88" a="1476.97" fwhm="0.000929" res="411445.3" algo="FTMS"/>
<pk mz="382.077984" i="3097392.8" sn="23.98" a="2638.31" fwhm="0.000928" res="411788.3" algo="FTMS"/>
<pk mz="382.086115" i="1859634.6" z="-1" sn="13.44" a="1239.74" fwhm="0.000811" res="471243.2" algo="FTMS" component_name="x" deconvoluted_molecular_mass="381.083071" deconvoluted_isotopic_mass="382.086475"/>
<pk mz="382.100472" i="1376310.0" sn="9.33" a="842.44" fwhm="0.000872" res="438428.0" algo="FTMS"/>
<pk mz="382.114377" i="2733369.3" sn="20.88" a="2016.50" fwhm="0.000863" res="443001.2" algo="FTMS"/>
<pk mz="382.122533" i="1315643.1" sn="8.81" a="589.92" fwhm="0.000692" res="552354.9" algo="FTMS"/>
<pk mz="382.127346" i="1169724.3" sn="7.57" a="685.09" fwhm="0.000805" res="474729.5" algo="FTMS"/>
<pk mz="382.138635" i="1559870.9" sn="10.89" a="854.78" fwhm="0.000843" res="453087.0" algo="FTMS"/>
<pk mz="382.158933" i="1600579.8" sn="11.24" a="1396.72" fwhm="0.001439" res="265579.1" algo="FTMS"/>
<pk mz="382.208381" i="1328719.4" sn="8.92" a="778.87" fwhm="0.000837" res="456693.8" algo="FTMS"/>
<pk mz="382.226084" i="4372307.5" z="-1" sn="34.83" a="3759.03" fwhm="0.000935" res="408585.8" algo="FTMS" component_name="U" deconvoluted_molecular_mass="381.223082" deconvoluted_isotopic_mass="382.226445"/>
<pk mz="382.244667" i="2422616.0" z="-1" sn="18.23" a="1707.47" fwhm="0.000853" res="448232.5" algo="FTMS" component_name="AA" deconvoluted_molecular_mass="381.241255" deconvoluted_isotopic_mass="382.245028"/>
<pk mz="383.004425" i="1293322.4" sn="8.62" a="836.10" fwhm="0.000918" res="417094.2" algo="FTMS"/>
<pk mz="383.025575" i="2847247.5" sn="21.84" a="2175.32" fwhm="0.000860" res="445273.3" algo="FTMS"/>
<pk mz="383.040968" i="1502227.0" sn="10.40" a="1229.67" fwhm="0.001048" res="365593.7" algo="FTMS"/>
<pk mz="383.052122" i="1442069.6" sn="9.89" a="944.21" fwhm="0.000857" res="446753.5" algo="FTMS"/>
<pk mz="383.061968" i="9273368.0" z="-1" sn="76.54" a="8393.84" fwhm="0.000915" res="418700.3" algo="FTMS" component_name="AJ" deconvoluted_molecular_mass="383.062461" deconvoluted_isotopic_mass="383.062331"/>
<pk mz="383.073298" i="1571866.6" sn="10.99" a="999.90" fwhm="0.000841" res="455489.0" algo="FTMS"/>
<pk mz="383.098377" i="10684448.0" z="-1" sn="88.55" a="10088.35" fwhm="0.000954" res="401564.9" algo="FTMS" component_name="o" deconvoluted_molecular_mass="383.098737" deconvoluted_isotopic_mass="383.098740"/>
<pk mz="383.109534" i="1743395.1" sn="12.45" a="1484.81" fwhm="0.001023" res="374483.8" algo="FTMS"/>
<pk mz="383.111569" i="1114659.6" sn="7.10" a="597.73" fwhm="0.000840" res="456202.6" algo="FTMS"/>
<pk mz="383.129225" i="1314343.8" sn="8.80" a="884.31" fwhm="0.000835" res="459078.9" algo="FTMS"/>
<pk mz="383.134762" i="7148585.0" sn="58.45" a="6429.63" fwhm="0.000923" res="415012.0" algo="FTMS"/>
<pk mz="383.147921" i="2377004.0" sn="17.84" a="1886.25" fwhm="0.000927" res="413447.7" algo="FTMS"/>
<pk mz="383.163041" i="1819695.6" sn="13.10" a="1090.81" fwhm="0.000761" res="503557.1" algo="FTMS"/>
<pk mz="383.165658" i="1682224.3" sn="11.93" a="1315.63" fwhm="0.000936" res="409454.0" algo="FTMS"/>
<pk mz="383.171140" i="4752433.5" sn="38.06" a="3916.52" fwhm="0.000884" res="433410.9" algo="FTMS"/>
<pk mz="383.184253" i="1696564.6" sn="12.05" a="1234.73" fwhm="0.000918" res="417638.5" algo="FTMS"/>
<pk mz="383.202048" i="1542456.8" sn="10.74" a="979.76" fwhm="0.000782" res="490075.9" algo="FTMS"/>
<pk mz="383.207556" i="3116090.0" sn="24.13" a="2492.07" fwhm="0.000863" res="443923.4" algo="FTMS"/>
<pk mz="383.220588" i="1555773.1" sn="10.85" a="1152.34" fwhm="0.000957" res="400450.3" algo="FTMS"/>
<pk mz="383.238334" i="3956801.3" sn="31.29" a="3518.89" fwhm="0.000969" res="395449.3" algo="FTMS"/>
<pk mz="383.243916" i="1418050.6" z="-1" sn="9.68" a="874.73" fwhm="0.000794" res="482937.8" algo="FTMS" component_name="AA" deconvoluted_molecular_mass="381.241255" deconvoluted_isotopic_mass="383.244279"/>
<pk mz="384.036057" i="1311740.0" sn="8.77" a="750.81" fwhm="0.000791" res="485491.4" algo="FTMS"/>
<pk mz="384.057289" i="1475840.9" sn="10.17" a="1157.70" fwhm="0.000985" res="390061.4" algo="FTMS"/>
<pk mz="384.065375" i="1705730.8" z="-1" sn="12.13" a="1251.63" fwhm="0.000903" res="425290.7" algo="FTMS" component_name="AJ" deconvoluted_molecular_mass="383.062461" deconvoluted_isotopic_mass="384.065739"/>
<pk mz="384.072529" i="1209860.5" sn="7.91" a="629.12" fwhm="0.000733" res="524258.5" algo="FTMS"/>
<pk mz="384.093637" i="2649865.5" sn="20.16" a="2316.87" fwhm="0.000962" res="399254.7" algo="FTMS"/>
<pk mz="384.101700" i="1947147.3" z="-1" sn="14.18" a="1367.51" fwhm="0.000847" res="453666.0" algo="FTMS" component_name="o" deconvoluted_molecular_mass="383.098737" deconvoluted_isotopic_mass="384.102065"/>
<pk mz="384.129934" i="1675025.9" sn="11.87" a="1126.97" fwhm="0.000821" res="467918.3" algo="FTMS"/>
<pk mz="384.138169" i="1313043.8" sn="8.78" a="874.91" fwhm="0.000830" res="462789.7" algo="FTMS"/>
<pk mz="384.166263" i="1301274.4" sn="8.68" a="938.04" fwhm="0.000933" res="411832.7" algo="FTMS"/>
<pk mz="385.020120" i="2509793.3" sn="18.97" a="1982.58" fwhm="0.000874" res="440328.3" algo="FTMS"/>
<pk mz="385.031359" i="1123299.9" sn="7.17" a="535.85" fwhm="0.000677" res="569005.0" algo="FTMS"/>
<pk mz="385.041236" i="4885990.0" sn="39.19" a="4334.30" fwhm="0.000942" res="408607.9" algo="FTMS"/>
<pk mz="385.056501" i="2012137.8" sn="14.73" a="1431.42" fwhm="0.000891" res="431986.3" algo="FTMS"/>
<pk mz="385.077647" i="10177007.0" z="-1" sn="84.22" a="9345.33" fwhm="0.000932" res="413113.7" algo="FTMS" component_name="u" deconvoluted_molecular_mass="385.078019" deconvoluted_isotopic_mass="385.078013"/>
<pk mz="385.088910" i="1111409.3" sn="7.07" a="497.58" fwhm="0.000808" res="476800.8" algo="FTMS"/>
<pk mz="385.092929" i="1238514.3" sn="8.15" a="729.39" fwhm="0.000835" res="461452.7" algo="FTMS"/>
<pk mz="385.105902" i="1259253.3" sn="8.33" a="739.21" fwhm="0.000862" res="446963.2" algo="FTMS"/>
<pk mz="385.114019" i="8627703.0" sn="71.04" a="8142.75" fwhm="0.000957" res="402453.8" algo="FTMS"/>
<pk mz="385.125284" i="4120057.8" sn="32.67" a="3774.59" fwhm="0.000981" res="392683.4" algo="FTMS"/>
<pk mz="385.142450" i="2074621.8" sn="15.26" a="1975.17" fwhm="0.001027" res="375013.6" algo="FTMS"/>
<pk mz="385.150445" i="6229503.5" sn="50.63" a="5329.43" fwhm="0.000893" res="431167.3" algo="FTMS"/>
<pk mz="385.163438" i="1387778.6" sn="9.42" a="835.37" fwhm="0.000765" res="503596.6" algo="FTMS"/>
<pk mz="385.172866" i="1120772.8" sn="7.15" a="478.46" fwhm="0.000682" res="564479.3" algo="FTMS"/>
<pk mz="385.178687" i="1813254.1" sn="13.04" a="1253.32" fwhm="0.000885" res="435374.2" algo="FTMS"/>
<pk mz="385.186786" i="5488136.0" sn="44.32" a="4873.55" fwhm="0.000952" res="404725.7" algo="FTMS"/>
<pk mz="385.223131" i="2888720.5" sn="22.19" a="2357.92" fwhm="0.000929" res="414731.8" algo="FTMS"/>
<pk mz="386.051661" i="2579152.8" sn="19.56" a="1932.14" fwhm="0.000887" res="435067.2" algo="FTMS"/>
<pk mz="386.072879" i="1753301.6" z="-1" sn="12.53" a="1138.95" fwhm="0.000849" res="454854.8" algo="FTMS" component_name="AJ" deconvoluted_molecular_mass="383.062461" deconvoluted_isotopic_mass="386.073247"/>
<pk mz="386.081024" i="2247895.5" z="-1" sn="16.74" a="1771.03" fwhm="0.000877" res="440233.4" algo="FTMS" component_name="u" deconvoluted_molecular_mass="385.078019" deconvoluted_isotopic_mass="386.081393"/>
<pk mz="386.088178" i="1445081.1" sn="9.90" a="841.99" fwhm="0.000773" res="499777.7" algo="FTMS"/>
<pk mz="386.109292" i="1950942.0" sn="14.21" a="1311.12" fwhm="0.000865" res="446466.8" algo="FTMS"/>
<pk mz="386.145411" i="1150950.4" sn="7.40" a="927.11" fwhm="0.001214" res="318024.6" algo="FTMS"/>
<pk mz="386.153779" i="1316840.3" sn="8.81" a="972.27" fwhm="0.000966" res="399564.1" algo="FTMS"/>
<pk mz="386.156936" i="1749225.0" sn="12.49" a="1108.26" fwhm="0.000756" res="510639.6" algo="FTMS"/>
<pk mz="386.181944" i="1193710.8" sn="7.77" a="611.30" fwhm="0.000773" res="499654.8" algo="FTMS"/>
<pk mz="386.190215" i="1351152.8" sn="9.11" a="853.59" fwhm="0.000828" res="466143.1" algo="FTMS"/>
<pk mz="386.193373" i="1327089.5" sn="8.90" a="854.27" fwhm="0.000879" res="439555.8" algo="FTMS"/>
<pk mz="387.035778" i="3192244.0" sn="24.77" a="2748.41" fwhm="0.000950" res="407617.3" algo="FTMS"/>
<pk mz="387.046987" i="1890486.5" sn="13.69" a="1215.62" fwhm="0.000821" res="471377.1" algo="FTMS"/>
<pk mz="387.056899" i="4393913.0" sn="35.00" a="3728.37" fwhm="0.000903" res="428792.6" algo="FTMS"/>
<pk mz="387.072149" i="2443708.3" sn="18.40" a="1833.15" fwhm="0.000860" res="450293.7" algo="FTMS"/>
<pk mz="387.083388" i="1801919.0" sn="12.94" a="1538.62" fwhm="0.001018" res="380213.4" algo="FTMS"/>
<pk mz="387.085178" i="1252031.4" sn="8.26" a="668.80" fwhm="0.000772" res="501280.9" algo="FTMS"/>
<pk mz="387.093272" i="5603265.0" sn="45.29" a="5007.28" fwhm="0.000941" res="411152.0" algo="FTMS"/>
<pk mz="387.103038" i="1114691.5" sn="7.09" a="695.69" fwhm="0.000950" res="407263.2" algo="FTMS"/>
<pk mz="387.108539" i="2440644.8" sn="18.38" a="1832.17" fwhm="0.000889" res="435670.1" algo="FTMS"/>
<pk mz="387.121614" i="2057927.8" sn="15.12" a="1666.40" fwhm="0.000966" res="400606.1" algo="FTMS"/>
<pk mz="387.129687" i="4433865.5" sn="35.34" a="3778.73" fwhm="0.000934" res="414402.0" algo="FTMS"/>
<pk mz="387.140993" i="1366476.3" sn="9.23" a="891.39" fwhm="0.000870" res="445042.2" algo="FTMS"/>
<pk mz="387.144961" i="1174221.1" sn="7.60" a="591.13" fwhm="0.000763" res="507164.3" algo="FTMS"/>
<pk mz="387.157967" i="1553872.1" sn="10.83" a="942.25" fwhm="0.000784" res="493519.8" algo="FTMS"/>
<pk mz="387.166048" i="4808658.0" sn="38.53" a="4170.63" fwhm="0.000923" res="419433.4" algo="FTMS"/>
<pk mz="387.188454" i="3321815.3" sn="25.88" a="2516.50" fwhm="0.000860" res="450298.8" algo="FTMS"/>
<pk mz="387.194426" i="1140952.5" sn="7.31" a="621.27" fwhm="0.000839" res="461486.1" algo="FTMS"/>
<pk mz="387.202440" i="4876250.5" sn="39.10" a="4431.63" fwhm="0.000974" res="397700.9" algo="FTMS"/>
<pk mz="387.224929" i="1629663.5" sn="11.47" a="1135.22" fwhm="0.000923" res="419586.1" algo="FTMS"/>
<pk mz="387.238857" i="1716962.8" sn="12.22" a="1157.64" fwhm="0.000857" res="452041.8" algo="FTMS"/>
<pk mz="388.031013" i="1679256.9" sn="11.89" a="1061.94" fwhm="0.000801" res="484467.6" algo="FTMS"/>
<pk mz="388.067355" i="2283169.3" sn="17.03" a="1822.82" fwhm="0.000913" res="425028.6" algo="FTMS"/>
<pk mz="388.078561" i="1524643.8" sn="10.58" a="1336.93" fwhm="0.001055" res="367833.6" algo="FTMS"/>
<pk mz="388.103811" i="1524137.6" sn="10.57" a="959.78" fwhm="0.000788" res="492582.7" algo="FTMS"/>
<pk mz="388.136074" i="1372849.0" sn="9.29" a="870.42" fwhm="0.000858" res="452363.0" algo="FTMS"/>
<pk mz="388.161305" i="1372086.8" sn="9.28" a="801.79" fwhm="0.000835" res="465008.5" algo="FTMS"/>
<pk mz="388.172570" i="4328633.5" sn="34.44" a="3681.38" fwhm="0.000929" res="417708.9" algo="FTMS"/>
<pk mz="388.205774" i="1137601.0" sn="7.28" a="579.03" fwhm="0.000808" res="480688.9" algo="FTMS"/>
<pk mz="389.014984" i="2860410.3" sn="21.94" a="2344.85" fwhm="0.000957" res="406355.6" algo="FTMS"/>
<pk mz="389.036043" i="1375615.0" sn="9.31" a="1160.95" fwhm="0.000995" res="390906.7" algo="FTMS"/>
<pk mz="389.051429" i="4700546.5" sn="37.61" a="4286.50" fwhm="0.000979" res="397467.0" algo="FTMS"/>
<pk mz="389.062696" i="2431877.0" sn="18.30" a="1960.03" fwhm="0.000919" res="423489.6" algo="FTMS"/>
<pk mz="389.064496" i="1172357.5" sn="7.58" a="798.43" fwhm="0.000953" res="408325.9" algo="FTMS"/>
<pk mz="389.072510" i="3406215.3" sn="26.59" a="2871.66" fwhm="0.000908" res="428336.8" algo="FTMS"/>
<pk mz="389.087834" i="4167050.8" sn="33.07" a="3670.99" fwhm="0.000958" res="406349.9" algo="FTMS"/>
<pk mz="389.099083" i="1458573.4" sn="10.01" a="809.84" fwhm="0.000721" res="539556.8" algo="FTMS"/>
<pk mz="389.100910" i="1443725.8" sn="9.89" a="1060.74" fwhm="0.000923" res="421510.9" algo="FTMS"/>
<pk mz="389.108896" i="3378575.5" sn="26.35" a="2685.30" fwhm="0.000885" res="439813.6" algo="FTMS"/>
<pk mz="389.124184" i="3570067.0" sn="27.98" a="3316.24" fwhm="0.001020" res="381495.0" algo="FTMS"/>
<pk mz="389.137238" i="2773910.0" sn="21.21" a="2764.13" fwhm="0.001061" res="366608.4" algo="FTMS"/>
<pk mz="389.145331" i="2716568.0" sn="20.72" a="2250.12" fwhm="0.000947" res="410748.2" algo="FTMS"/>
<pk mz="389.160566" i="1192091.4" sn="7.75" a="795.84" fwhm="0.000867" res="449030.8" algo="FTMS"/>
<pk mz="389.167731" i="1516701.0" sn="10.51" a="1036.97" fwhm="0.000865" res="449897.3" algo="FTMS"/>
<pk mz="389.173662" i="1837726.4" sn="13.24" a="1263.79" fwhm="0.000894" res="435450.3" algo="FTMS"/>
<pk mz="389.179179" i="3427743.8" sn="26.77" a="2951.23" fwhm="0.000965" res="403117.1" algo="FTMS"/>
<pk mz="389.181712" i="2917280.3" sn="22.43" a="2231.18" fwhm="0.000837" res="465041.6" algo="FTMS"/>
<pk mz="389.218183" i="1482664.5" sn="10.22" a="904.64" fwhm="0.000803" res="484637.6" algo="FTMS"/>
<pk mz="390.046675" i="2253413.3" sn="16.78" a="1741.72" fwhm="0.000880" res="443006.8" algo="FTMS"/>
<pk mz="390.054763" i="1356135.1" sn="9.14" a="818.60" fwhm="0.000794" res="490957.6" algo="FTMS"/>
<pk mz="390.083010" i="2731629.5" sn="20.85" a="2381.91" fwhm="0.000946" res="412303.7" algo="FTMS"/>
<pk mz="390.091164" i="1247599.4" sn="8.22" a="850.14" fwhm="0.000893" res="436594.7" algo="FTMS"/>
<pk mz="390.119457" i="1630325.9" sn="11.47" a="1337.46" fwhm="0.000969" res="402796.9" algo="FTMS"/>
<pk mz="390.140548" i="1985914.6" sn="14.50" a="1513.65" fwhm="0.000910" res="428626.4" algo="FTMS"/>
<pk mz="390.176915" i="1584514.9" sn="11.08" a="1334.79" fwhm="0.001063" res="367185.8" algo="FTMS"/>
<pk mz="391.030680" i="4939588.5" sn="39.14" a="4390.41" fwhm="0.000932" res="419453.7" algo="FTMS"/>
<pk mz="391.041997" i="1590599.1" sn="11.00" a="1054.17" fwhm="0.000827" res="472758.0" algo="FTMS"/>
<pk mz="391.067061" i="6855501.0" sn="55.25" a="6019.26" fwhm="0.000923" res="423664.2" algo="FTMS"/>
<pk mz="391.078264" i="2514767.3" sn="18.76" a="1876.92" fwhm="0.000870" res="449603.3" algo="FTMS"/>
<pk mz="391.080116" i="1432911.8" sn="9.67" a="891.70" fwhm="0.000866" res="451545.3" algo="FTMS"/>
<pk mz="391.088165" i="1490257.5" sn="10.15" a="1106.25" fwhm="0.000902" res="433630.9" algo="FTMS"/>
<pk mz="391.103433" i="5446485.0" sn="43.40" a="4741.81" fwhm="0.000929" res="421072.0" algo="FTMS"/>
<pk mz="391.114725" i="2570071.5" sn="19.23" a="2262.35" fwhm="0.000988" res="395931.7" algo="FTMS"/>
<pk mz="391.116548" i="2403672.0" sn="17.83" a="1806.81" fwhm="0.000847" res="461820.7" algo="FTMS"/>
<pk mz="391.124345" i="1331801.8" sn="8.82" a="982.60" fwhm="0.000953" res="410569.3" algo="FTMS"/>
<pk mz="391.139853" i="4172637.3" sn="32.70" a="3691.97" fwhm="0.000957" res="408865.3" algo="FTMS"/>
<pk mz="391.152861" i="3759968.3" sn="29.23" a="3225.51" fwhm="0.000938" res="416942.9" algo="FTMS"/>
<pk mz="391.160911" i="1748322.0" sn="12.32" a="1571.47" fwhm="0.001070" res="365727.6" algo="FTMS"/>
<pk mz="391.170558" i="1386852.3" sn="9.28" a="978.26" fwhm="0.000960" res="407669.7" algo="FTMS"/>
<pk mz="391.176149" i="1155173.5" sn="7.34" a="574.37" fwhm="0.000750" res="521495.1" algo="FTMS"/>
<pk mz="391.189286" i="4454248.5" sn="35.06" a="3832.79" fwhm="0.000930" res="420433.1" algo="FTMS"/>
<pk mz="391.197386" i="1169258.3" sn="7.45" a="660.51" fwhm="0.000759" res="515199.7" algo="FTMS"/>
<pk mz="391.225740" i="1306480.6" sn="8.61" a="843.05" fwhm="0.000877" res="445969.8" algo="FTMS"/>
<pk mz="392.034260" i="1232551.1" sn="7.98" a="928.19" fwhm="0.000977" res="401415.5" algo="FTMS"/>
<pk mz="392.062318" i="3389485.5" sn="26.11" a="3070.55" fwhm="0.000968" res="404933.8" algo="FTMS"/>
<pk mz="392.070359" i="1838895.3" sn="13.08" a="1273.25" fwhm="0.000863" res="454511.0" algo="FTMS"/>
<pk mz="392.098704" i="3257397.8" sn="25.00" a="2637.00" fwhm="0.000916" res="427913.0" algo="FTMS"/>
<pk mz="392.119735" i="1239354.4" sn="8.04" a="868.66" fwhm="0.000955" res="410530.4" algo="FTMS"/>
<pk mz="392.135127" i="1923645.9" sn="13.79" a="1386.87" fwhm="0.000866" res="452784.2" algo="FTMS"/>
<pk mz="392.146311" i="1563200.4" sn="10.76" a="1054.59" fwhm="0.000899" res="436349.5" algo="FTMS"/>
<pk mz="392.156214" i="2042434.6" sn="14.79" a="1279.56" fwhm="0.000787" res="498181.2" algo="FTMS"/>
<pk mz="392.182662" i="4811848.5" sn="38.07" a="4597.91" fwhm="0.001013" res="387160.4" algo="FTMS"/>
<pk mz="392.192546" i="1213258.8" sn="7.82" a="794.65" fwhm="0.000822" res="477263.1" algo="FTMS"/>
<pk mz="393.009990" i="2016002.5" sn="14.57" a="1527.47" fwhm="0.000912" res="431009.3" algo="FTMS"/>
<pk mz="393.046330" i="6622474.5" sn="53.28" a="6187.83" fwhm="0.000963" res="408335.0" algo="FTMS"/>
<pk mz="393.057620" i="1609229.1" sn="11.15" a="1052.46" fwhm="0.000852" res="461303.7" algo="FTMS"/>
<pk mz="393.082704" i="8136979.0" sn="66.01" a="7806.03" fwhm="0.000993" res="395992.8" algo="FTMS"/>
<pk mz="393.093899" i="2055445.3" sn="14.90" a="1541.27" fwhm="0.000871" res="451420.0" algo="FTMS"/>
<pk mz="393.113486" i="1233177.8" sn="7.99" a="761.51" fwhm="0.000882" res="445552.0" algo="FTMS"/>
<pk mz="393.119121" i="7173403.0" sn="57.92" a="6554.55" fwhm="0.000954" res="412210.0" algo="FTMS"/>
<pk mz="393.130334" i="1479965.5" sn="10.06" a="1350.14" fwhm="0.001085" res="362365.4" algo="FTMS"/>
<pk mz="393.132173" i="4338462.0" sn="34.09" a="4358.93" fwhm="0.001056" res="372338.6" algo="FTMS"/>
<pk mz="393.155475" i="4780323.0" sn="37.80" a="4379.28" fwhm="0.000980" res="401222.8" algo="FTMS"/>
<pk mz="393.168535" i="4770086.0" sn="37.71" a="4608.50" fwhm="0.000963" res="408214.6" algo="FTMS"/>
<pk mz="393.186163" i="1512746.0" sn="10.34" a="1121.04" fwhm="0.001055" res="372718.6" algo="FTMS"/>
<pk mz="393.191908" i="1697835.3" sn="11.89" a="1424.50" fwhm="0.001230" res="319651.1" algo="FTMS"/>
<pk mz="393.204959" i="6627630.0" sn="53.33" a="6364.38" fwhm="0.000966" res="407063.6" algo="FTMS"/>
<pk mz="393.241308" i="2992950.3" sn="22.78" a="2610.30" fwhm="0.001000" res="393105.0" algo="FTMS"/>
<pk mz="393.277706" i="6026558.5" sn="48.28" a="5495.74" fwhm="0.000966" res="407038.3" algo="FTMS"/>
<pk mz="394.041551" i="2222057.3" sn="16.30" a="1743.85" fwhm="0.000916" res="430357.8" algo="FTMS"/>
<pk mz="394.049686" i="1417963.1" sn="9.54" a="807.63" fwhm="0.000827" res="476221.1" algo="FTMS"/>
<pk mz="394.077970" i="3091441.5" sn="23.60" a="2591.36" fwhm="0.000938" res="420133.2" algo="FTMS"/>
<pk mz="394.114378" i="3077625.5" sn="23.49" a="2570.25" fwhm="0.000923" res="427012.9" algo="FTMS"/>
<pk mz="394.122355" i="1562875.3" sn="10.76" a="1147.57" fwhm="0.000955" res="412893.9" algo="FTMS"/>
<pk mz="394.125669" i="1396476.0" sn="9.36" a="985.24" fwhm="0.000940" res="419111.5" algo="FTMS"/>
<pk mz="394.135561" i="1440254.3" sn="9.73" a="859.34" fwhm="0.000839" res="469502.4" algo="FTMS"/>
<pk mz="394.150636" i="1322753.6" sn="8.74" a="1018.97" fwhm="0.000973" res="405057.8" algo="FTMS"/>
<pk mz="394.158690" i="1380867.4" sn="9.23" a="996.35" fwhm="0.000899" res="438210.7" algo="FTMS"/>
<pk mz="394.162024" i="2109444.3" sn="15.35" a="1419.25" fwhm="0.000826" res="476955.6" algo="FTMS"/>
<pk mz="394.171792" i="1455366.4" sn="9.85" a="1032.15" fwhm="0.000903" res="436618.9" algo="FTMS"/>
<pk mz="394.175063" i="2433543.0" sn="18.07" a="2044.19" fwhm="0.000956" res="412490.9" algo="FTMS"/>
<pk mz="394.208301" i="1642766.5" sn="11.43" a="1314.27" fwhm="0.000972" res="405371.9" algo="FTMS"/>
<pk mz="394.281023" i="1903134.8" sn="13.62" a="1459.75" fwhm="0.000974" res="404793.4" algo="FTMS"/>
<pk mz="395.025579" i="3228868.5" sn="24.76" a="2784.52" fwhm="0.000950" res="415639.2" algo="FTMS"/>
<pk mz="395.061992" i="8901324.0" sn="72.43" a="8303.11" fwhm="0.000963" res="410203.1" algo="FTMS"/>
<pk mz="395.073285" i="1712335.0" sn="12.01" a="1118.46" fwhm="0.000815" res="485022.5" algo="FTMS"/>
<pk mz="395.098351" i="10093269.0" z="-1" sn="82.45" a="9819.94" fwhm="0.000988" res="399762.8" algo="FTMS" component_name="w" deconvoluted_molecular_mass="395.098892" deconvoluted_isotopic_mass="395.098738"/>
<pk mz="395.109556" i="1865431.0" sn="13.30" a="1230.35" fwhm="0.000811" res="486995.4" algo="FTMS"/>
<pk mz="395.111440" i="1555671.5" sn="10.69" a="1299.91" fwhm="0.001018" res="387977.2" algo="FTMS"/>
<pk mz="395.129226" i="1552859.4" sn="10.67" a="1054.27" fwhm="0.000951" res="415601.2" algo="FTMS"/>
<pk mz="395.134726" i="6644444.5" sn="53.47" a="6068.63" fwhm="0.000966" res="408975.6" algo="FTMS"/>
<pk mz="395.147813" i="4039391.5" sn="31.57" a="3564.51" fwhm="0.000966" res="409046.0" algo="FTMS"/>
<pk mz="395.165620" i="1694691.5" sn="11.86" a="1272.84" fwhm="0.000920" res="429480.4" algo="FTMS"/>
<pk mz="395.171097" i="3847908.8" sn="29.96" a="3686.31" fwhm="0.001005" res="393227.8" algo="FTMS"/>
<pk mz="395.184212" i="4092135.5" sn="32.01" a="3557.65" fwhm="0.000956" res="413325.3" algo="FTMS"/>
<pk mz="395.202065" i="1894123.6" sn="13.54" a="1832.00" fwhm="0.001111" res="355642.7" algo="FTMS"/>
<pk mz="395.220576" i="11625200.0" z="-1" sn="95.33" a="11886.02" fwhm="0.001012" res="390617.5" algo="FTMS" component_name="k" deconvoluted_molecular_mass="395.220969" deconvoluted_isotopic_mass="395.220963"/>
<pk mz="395.274728" i="1695995.8" sn="11.87" a="1190.71" fwhm="0.000917" res="431139.2" algo="FTMS"/>
<pk mz="396.057244" i="2509225.0" sn="18.71" a="2011.85" fwhm="0.000969" res="408693.5" algo="FTMS"/>
<pk mz="396.065333" i="1847210.8" sn="13.14" a="1299.35" fwhm="0.000841" res="470736.1" algo="FTMS"/>
<pk mz="396.093605" i="3039153.0" sn="23.16" a="2853.23" fwhm="0.001060" res="373644.6" algo="FTMS"/>
<pk mz="396.101803" i="2079922.9" z="-1" sn="15.10" a="1696.95" fwhm="0.000953" res="415695.1" algo="FTMS" component_name="w" deconvoluted_molecular_mass="395.098892" deconvoluted_isotopic_mass="396.102192"/>
<pk mz="396.130103" i="2398649.0" sn="17.78" a="2093.80" fwhm="0.000952" res="416256.2" algo="FTMS"/>
<pk mz="396.154327" i="1417150.5" sn="9.53" a="810.21" fwhm="0.000806" res="491562.8" algo="FTMS"/>
<pk mz="396.223953" i="2513357.8" z="-1" sn="18.74" a="2102.68" fwhm="0.000948" res="418052.8" algo="FTMS" component_name="k" deconvoluted_molecular_mass="395.220969" deconvoluted_isotopic_mass="396.224342"/>
<pk mz="397.020073" i="1487229.4" sn="10.12" a="1182.44" fwhm="0.000992" res="400340.7" algo="FTMS"/>
<pk mz="397.041255" i="5849218.0" sn="46.78" a="5380.90" fwhm="0.000979" res="405418.8" algo="FTMS"/>
<pk mz="397.056633" i="1388421.4" sn="9.28" a="924.97" fwhm="0.000940" res="422177.7" algo="FTMS"/>
<pk mz="397.077643" i="9718922.0" z="-1" sn="79.30" a="9546.28" fwhm="0.000996" res="398740.9" algo="FTMS" component_name="AD" deconvoluted_molecular_mass="397.078042" deconvoluted_isotopic_mass="397.078033"/>
<pk mz="397.088858" i="1143436.5" sn="7.23" a="601.10" fwhm="0.000786" res="504942.2" algo="FTMS"/>
<pk mz="397.114030" i="8742034.0" sn="71.09" a="8293.24" fwhm="0.000987" res="402480.5" algo="FTMS"/>
<pk mz="397.125269" i="1272212.5" sn="8.31" a="756.74" fwhm="0.000828" res="479765.1" algo="FTMS"/>
<pk mz="397.127077" i="1877908.9" sn="13.40" a="1530.95" fwhm="0.000961" res="413158.1" algo="FTMS"/>
<pk mz="397.142439" i="1890456.3" sn="13.50" a="1491.91" fwhm="0.000994" res="399525.6" algo="FTMS"/>
<pk mz="397.144837" i="1225112.8" sn="7.91" a="670.48" fwhm="0.000781" res="508356.6" algo="FTMS"/>
<pk mz="397.150400" i="5959834.0" sn="47.71" a="5502.68" fwhm="0.000975" res="407234.4" algo="FTMS"/>
<pk mz="397.163535" i="2516637.0" sn="18.77" a="2114.12" fwhm="0.000954" res="416295.6" algo="FTMS"/>
<pk mz="397.181300" i="1362080.8" sn="9.06" a="809.34" fwhm="0.000800" res="496331.4" algo="FTMS"/>
<pk mz="397.186815" i="2784930.0" sn="21.02" a="2518.90" fwhm="0.000983" res="404119.8" algo="FTMS"/>
<pk mz="397.199865" i="2098341.0" sn="15.25" a="1840.00" fwhm="0.000956" res="415551.1" algo="FTMS"/>
<pk mz="397.217573" i="3383976.8" sn="26.06" a="3211.25" fwhm="0.001012" res="392674.8" algo="FTMS"/>
<pk mz="397.223182" i="2296746.0" sn="16.92" a="2169.63" fwhm="0.001047" res="379308.2" algo="FTMS"/>
<pk mz="397.236202" i="3151021.0" sn="24.10" a="3059.54" fwhm="0.001037" res="383057.4" algo="FTMS"/>
<pk mz="398.015192" i="1231447.8" sn="7.96" a="819.04" fwhm="0.000929" res="428380.2" algo="FTMS"/>
<pk mz="398.051755" i="1498719.8" sn="10.21" a="1166.88" fwhm="0.001081" res="368157.5" algo="FTMS"/>
<pk mz="398.072898" i="2229604.5" sn="16.35" a="1979.58" fwhm="0.000932" res="427055.6" algo="FTMS"/>
<pk mz="398.081043" i="1714790.1" z="-1" sn="12.03" a="1288.36" fwhm="0.000958" res="415670.4" algo="FTMS" component_name="AD" deconvoluted_molecular_mass="397.078042" deconvoluted_isotopic_mass="398.081436"/>
<pk mz="398.109219" i="2386284.3" z="-1" sn="17.67" a="1753.41" fwhm="0.000937" res="425067.0" algo="FTMS" component_name="w" deconvoluted_molecular_mass="395.098892" deconvoluted_isotopic_mass="398.109612"/>
<pk mz="398.117407" i="1297774.1" sn="8.52" a="797.78" fwhm="0.000876" res="454373.9" algo="FTMS"/>
<pk mz="398.122431" i="2248047.3" sn="16.51" a="1836.36" fwhm="0.000950" res="419047.0" algo="FTMS"/>
<pk mz="398.145633" i="1602932.4" sn="11.09" a="1319.49" fwhm="0.000987" res="403519.0" algo="FTMS"/>
<pk mz="398.190050" i="1283710.0" sn="8.40" a="858.98" fwhm="0.000955" res="417123.1" algo="FTMS"/>
<pk mz="398.239571" i="1251720.9" sn="8.13" a="702.53" fwhm="0.000869" res="458307.7" algo="FTMS"/>
<pk mz="398.999272" i="1322286.8" sn="8.73" a="958.97" fwhm="0.000961" res="415202.8" algo="FTMS"/>
<pk mz="399.020507" i="1168179.4" sn="7.43" a="698.17" fwhm="0.000886" res="450600.4" algo="FTMS"/>
<pk mz="399.035804" i="2164534.8" sn="15.80" a="1855.28" fwhm="0.001022" res="390616.7" algo="FTMS"/>
<pk mz="399.046950" i="1248569.1" sn="8.11" a="806.08" fwhm="0.000883" res="451713.7" algo="FTMS"/>
<pk mz="399.056855" i="7120443.5" sn="57.46" a="7122.06" fwhm="0.001013" res="393749.2" algo="FTMS"/>
<pk mz="399.072114" i="1182782.6" sn="7.55" a="730.19" fwhm="0.000837" res="477061.3" algo="FTMS"/>
<pk mz="399.093320" i="8414787.0" sn="68.34" a="8520.76" fwhm="0.001019" res="391597.3" algo="FTMS"/>
<pk mz="399.121608" i="1274185.4" sn="8.32" a="904.51" fwhm="0.000952" res="419328.1" algo="FTMS"/>
<pk mz="399.129649" i="6633035.0" sn="53.36" a="6524.26" fwhm="0.001006" res="396724.2" algo="FTMS"/>
<pk mz="399.140843" i="1762637.6" sn="12.43" a="1234.53" fwhm="0.000857" res="465703.8" algo="FTMS"/>
<pk mz="399.158012" i="2067793.4" sn="14.99" a="1715.63" fwhm="0.000945" res="422352.9" algo="FTMS"/>
<pk mz="399.166089" i="4650579.0" sn="36.70" a="4570.30" fwhm="0.001035" res="385829.4" algo="FTMS"/>
<pk mz="399.188377" i="2143064.0" sn="15.62" a="1764.56" fwhm="0.000984" res="405536.5" algo="FTMS"/>
<pk mz="399.202422" i="3768411.0" sn="29.28" a="3299.92" fwhm="0.000956" res="417461.8" algo="FTMS"/>
<pk mz="399.233252" i="1358689.8" sn="9.03" a="860.08" fwhm="0.000877" res="455405.4" algo="FTMS"/>
<pk mz="399.238809" i="1959522.9" sn="13.97" a="1569.44" fwhm="0.000925" res="431649.1" algo="FTMS"/>
<pk mz="400.030978" i="1814287.0" sn="12.76" a="1437.34" fwhm="0.000933" res="428861.8" algo="FTMS"/>
<pk mz="400.039335" i="1126544.8" sn="7.02" a="801.17" fwhm="0.001002" res="399121.1" algo="FTMS"/>
<pk mz="400.052271" i="1140499.6" sn="7.14" a="838.98" fwhm="0.001100" res="363769.1" algo="FTMS"/>
<pk mz="400.067451" i="1627670.9" sn="11.20" a="1196.74" fwhm="0.000939" res="425930.5" algo="FTMS"/>
<pk mz="400.088446" i="1566491.5" sn="10.69" a="1159.44" fwhm="0.000992" res="403296.9" algo="FTMS"/>
<pk mz="400.096651" i="1654813.3" sn="11.43" a="1330.93" fwhm="0.001016" res="393662.5" algo="FTMS"/>
<pk mz="400.124872" i="1182755.4" sn="7.49" a="781.46" fwhm="0.000914" res="437779.9" algo="FTMS"/>
<pk mz="400.137899" i="1135782.1" sn="7.10" a="741.52" fwhm="0.000964" res="414999.5" algo="FTMS"/>
<pk mz="400.161336" i="1643307.3" sn="11.33" a="1184.96" fwhm="0.000897" res="446163.0" algo="FTMS"/>
<pk mz="400.169386" i="1474349.0" sn="9.92" a="1001.01" fwhm="0.000990" res="404289.6" algo="FTMS"/>
<pk mz="400.172602" i="1350701.8" sn="8.89" a="833.15" fwhm="0.000788" res="507527.0" algo="FTMS"/>
<pk mz="401.015020" i="2124771.8" sn="15.34" a="1578.40" fwhm="0.000931" res="430783.1" algo="FTMS"/>
<pk mz="401.036191" i="2218984.3" sn="16.13" a="1914.96" fwhm="0.000997" res="402267.3" algo="FTMS"/>
<pk mz="401.051409" i="3347947.8" sn="25.54" a="2968.39" fwhm="0.000985" res="407259.9" algo="FTMS"/>
<pk mz="401.062698" i="1821422.1" sn="12.81" a="1471.23" fwhm="0.000995" res="403105.9" algo="FTMS"/>
<pk mz="401.072524" i="5835760.0" sn="46.28" a="6080.35" fwhm="0.001085" res="369502.6" algo="FTMS"/>
<pk mz="401.087785" i="1968883.5" sn="14.04" a="1632.79" fwhm="0.000960" res="418007.2" algo="FTMS"/>
<pk mz="401.099158" i="1193462.0" sn="7.58" a="895.92" fwhm="0.000974" res="411785.9" algo="FTMS"/>
<pk mz="401.100773" i="1340918.4" sn="8.81" a="850.19" fwhm="0.000892" res="449727.3" algo="FTMS"/>
<pk mz="401.108901" i="5774328.0" sn="45.77" a="5833.66" fwhm="0.001027" res="390574.8" algo="FTMS"/>
<pk mz="401.124128" i="1708795.4" sn="11.87" a="1277.92" fwhm="0.000951" res="421923.1" algo="FTMS"/>
<pk mz="401.137261" i="2347006.3" sn="17.20" a="1833.57" fwhm="0.000951" res="421791.1" algo="FTMS"/>
<pk mz="401.145341" i="4705280.0" sn="36.86" a="4514.14" fwhm="0.000986" res="406966.7" algo="FTMS"/>
<pk mz="401.156505" i="2222338.3" sn="16.16" a="2284.32" fwhm="0.001188" res="337666.1" algo="FTMS"/>
<pk mz="401.167583" i="1313796.8" sn="8.58" a="816.79" fwhm="0.000915" res="438669.3" algo="FTMS"/>
<pk mz="401.173532" i="2069510.0" sn="14.88" a="1669.94" fwhm="0.001003" res="400070.9" algo="FTMS"/>
<pk mz="401.181681" i="5264391.5" sn="41.52" a="5099.83" fwhm="0.001013" res="395841.5" algo="FTMS"/>
<pk mz="401.204111" i="4303884.5" sn="33.51" a="4207.01" fwhm="0.001016" res="394862.8" algo="FTMS"/>
<pk mz="401.209999" i="1905165.9" sn="13.51" a="1667.66" fwhm="0.001019" res="393624.4" algo="FTMS"/>
<pk mz="401.218039" i="3718159.5" sn="28.63" a="3319.62" fwhm="0.000988" res="406001.6" algo="FTMS"/>
<pk mz="401.254495" i="1302039.5" sn="8.48" a="1214.72" fwhm="0.001097" res="365652.1" algo="FTMS"/>
<pk mz="401.924409" i="1567655.5" sn="10.70" a="1202.11" fwhm="0.000973" res="412908.6" algo="FTMS"/>
<pk mz="402.046676" i="2171585.8" sn="15.73" a="1733.44" fwhm="0.000942" res="426577.3" algo="FTMS"/>
<pk mz="402.057872" i="1141700.3" sn="7.14" a="696.00" fwhm="0.000873" res="460338.5" algo="FTMS"/>
<pk mz="402.083179" i="1505481.6" sn="10.18" a="1250.24" fwhm="0.001013" res="397006.5" algo="FTMS"/>
<pk mz="402.119519" i="1308625.4" sn="8.54" a="917.80" fwhm="0.000939" res="428389.4" algo="FTMS"/>
<pk mz="402.140576" i="1589206.0" sn="10.88" a="965.92" fwhm="0.000804" res="500068.2" algo="FTMS"/>
<pk mz="402.151725" i="1362392.4" sn="8.98" a="1081.00" fwhm="0.000976" res="412067.8" algo="FTMS"/>
<pk mz="402.176947" i="1189853.8" sn="7.55" a="860.71" fwhm="0.000973" res="413389.2" algo="FTMS"/>
<pk mz="402.188132" i="1768672.1" sn="12.37" a="1119.92" fwhm="0.000842" res="477551.2" algo="FTMS"/>
<pk mz="403.030741" i="4528532.5" sn="35.38" a="4195.43" fwhm="0.001010" res="399229.1" algo="FTMS"/>
<pk mz="403.041919" i="1682070.9" sn="11.65" a="1144.85" fwhm="0.000914" res="440729.9" algo="FTMS"/>
<pk mz="403.051828" i="2364313.0" sn="17.34" a="2058.32" fwhm="0.001000" res="403243.4" algo="FTMS"/>
<pk mz="403.067127" i="4264348.0" sn="33.18" a="4180.35" fwhm="0.001028" res="392196.0" algo="FTMS"/>
<pk mz="403.078298" i="2068638.6" sn="14.87" a="1729.80" fwhm="0.000981" res="410972.2" algo="FTMS"/>
<pk mz="403.080182" i="1428895.0" sn="9.54" a="1082.00" fwhm="0.001001" res="402521.6" algo="FTMS"/>
<pk mz="403.088205" i="2894240.8" sn="21.75" a="2513.56" fwhm="0.000977" res="412642.6" algo="FTMS"/>
<pk mz="403.103486" i="3581860.0" sn="27.49" a="3201.65" fwhm="0.001004" res="401645.8" algo="FTMS"/>
<pk mz="403.114689" i="1206694.4" sn="7.68" a="864.79" fwhm="0.001033" res="390140.0" algo="FTMS"/>
<pk mz="403.116463" i="1883814.8" sn="13.33" a="1464.72" fwhm="0.000942" res="427865.9" algo="FTMS"/>
<pk mz="403.124642" i="2684328.5" sn="20.00" a="2664.31" fwhm="0.001051" res="383394.1" algo="FTMS"/>
<pk mz="403.136031" i="1287595.0" sn="8.36" a="841.28" fwhm="0.000926" res="435533.1" algo="FTMS"/>
<pk mz="403.139798" i="2092459.8" sn="15.07" a="1726.95" fwhm="0.000978" res="412241.2" algo="FTMS"/>
<pk mz="403.152931" i="2154926.5" sn="15.59" a="1817.49" fwhm="0.001032" res="390575.4" algo="FTMS"/>
<pk mz="403.160972" i="3317680.3" sn="25.28" a="3173.23" fwhm="0.001066" res="378148.5" algo="FTMS"/>
<pk mz="403.183523" i="3423669.0" sn="26.17" a="3058.76" fwhm="0.001010" res="399029.8" algo="FTMS"/>
<pk mz="403.189281" i="4853174.5" sn="38.09" a="4371.59" fwhm="0.000981" res="410984.1" algo="FTMS"/>
<pk mz="403.194833" i="12558776.0" z="-1" sn="102.33" a="13351.96" fwhm="0.001051" res="383532.7" algo="FTMS" component_name="g" deconvoluted_molecular_mass="403.195249" deconvoluted_isotopic_mass="403.195237"/>
<pk mz="403.197321" i="3339704.0" sn="25.47" a="2898.71" fwhm="0.000981" res="411056.5" algo="FTMS"/>
<pk mz="403.225737" i="2098110.0" sn="15.12" a="1917.24" fwhm="0.001063" res="379246.7" algo="FTMS"/>
<pk mz="403.233759" i="1738431.8" sn="12.12" a="1366.98" fwhm="0.000968" res="416517.9" algo="FTMS"/>
<pk mz="403.921511" i="1126226.3" sn="7.01" a="610.18" fwhm="0.000862" res="468626.4" algo="FTMS"/>
<pk mz="404.025798" i="1414248.5" sn="9.41" a="1121.89" fwhm="0.000977" res="413744.7" algo="FTMS"/>
<pk mz="404.062329" i="2970736.3" sn="22.39" a="3133.35" fwhm="0.001136" res="355717.4" algo="FTMS"/>
<pk mz="404.073610" i="1526386.6" sn="10.35" a="1208.51" fwhm="0.000959" res="421394.1" algo="FTMS"/>
<pk mz="404.098736" i="2430584.0" sn="17.89" a="1979.45" fwhm="0.000975" res="414399.4" algo="FTMS"/>
<pk mz="404.119831" i="1459324.4" sn="9.79" a="1180.57" fwhm="0.000976" res="414002.4" algo="FTMS"/>
<pk mz="404.135036" i="1527167.6" sn="10.35" a="1194.98" fwhm="0.000954" res="423818.9" algo="FTMS"/>
<pk mz="404.156228" i="2287748.3" sn="16.70" a="1897.71" fwhm="0.000932" res="433551.2" algo="FTMS"/>
<pk mz="404.192624" i="2265227.8" sn="16.51" a="2014.13" fwhm="0.001012" res="399366.4" algo="FTMS"/>
<pk mz="404.198235" i="3156621.0" z="-1" sn="23.94" a="2646.18" fwhm="0.000958" res="421769.9" algo="FTMS" component_name="g" deconvoluted_molecular_mass="403.195249" deconvoluted_isotopic_mass="404.198640"/>
<pk mz="405.009934" i="2106425.0" sn="15.18" a="1828.01" fwhm="0.001020" res="397104.7" algo="FTMS"/>
<pk mz="405.030837" i="1160381.5" sn="7.29" a="970.20" fwhm="0.001232" res="328656.9" algo="FTMS"/>
<pk mz="405.046334" i="5278529.0" sn="41.63" a="4912.69" fwhm="0.001000" res="405047.5" algo="FTMS"/>
<pk mz="405.057588" i="1537091.1" sn="10.44" a="1123.40" fwhm="0.000895" res="452708.2" algo="FTMS"/>
<pk mz="405.082701" i="7071560.5" sn="56.58" a="7067.64" fwhm="0.001052" res="385230.1" algo="FTMS"/>
<pk mz="405.093948" i="2582346.8" sn="19.15" a="2170.66" fwhm="0.000968" res="418629.1" algo="FTMS"/>
<pk mz="405.103838" i="1184204.9" sn="7.49" a="830.66" fwhm="0.001038" res="390269.3" algo="FTMS"/>
<pk mz="405.119097" i="5561168.0" sn="43.99" a="5715.73" fwhm="0.001063" res="381224.7" algo="FTMS"/>
<pk mz="405.130328" i="1499474.5" sn="10.12" a="1460.94" fwhm="0.001142" res="354677.5" algo="FTMS"/>
<pk mz="405.132132" i="3583315.0" sn="27.50" a="3377.77" fwhm="0.001032" res="392683.2" algo="FTMS"/>
<pk mz="405.140259" i="1775444.6" sn="12.42" a="2082.67" fwhm="0.001393" res="290916.7" algo="FTMS"/>
<pk mz="405.155497" i="2156375.8" sn="15.60" a="1688.52" fwhm="0.000929" res="436238.1" algo="FTMS"/>
<pk mz="405.168550" i="4225882.5" sn="32.85" a="3881.53" fwhm="0.000993" res="408045.4" algo="FTMS"/>
<pk mz="405.176643" i="1372508.3" sn="9.06" a="915.61" fwhm="0.000966" res="419384.5" algo="FTMS"/>
<pk mz="405.191676" i="1195615.5" sn="7.59" a="885.92" fwhm="0.001003" res="404123.3" algo="FTMS"/>
<pk mz="405.204987" i="2377570.3" sn="17.44" a="2236.65" fwhm="0.001068" res="379458.3" algo="FTMS"/>
<pk mz="406.041495" i="2207250.8" sn="16.02" a="1785.22" fwhm="0.000959" res="423201.7" algo="FTMS"/>
<pk mz="406.049569" i="1222420.4" sn="7.81" a="918.08" fwhm="0.001068" res="380331.4" algo="FTMS"/>
<pk mz="406.077994" i="3681818.3" sn="28.32" a="3381.51" fwhm="0.001003" res="405010.2" algo="FTMS"/>
<pk mz="406.086159" i="1417756.1" sn="9.44" a="1236.51" fwhm="0.001125" res="361064.5" algo="FTMS"/>
<pk mz="406.089293" i="1187356.8" sn="7.52" a="719.60" fwhm="0.000980" res="414447.4" algo="FTMS"/>
<pk mz="406.114391" i="2751010.0" sn="20.55" a="2376.85" fwhm="0.000988" res="410917.5" algo="FTMS"/>
<pk mz="406.135703" i="1479718.5" sn="9.96" a="1276.01" fwhm="0.001014" res="400360.7" algo="FTMS"/>
<pk mz="406.150703" i="1590825.6" sn="10.88" a="1147.79" fwhm="0.000983" res="413019.0" algo="FTMS"/>
<pk mz="406.171893" i="1866798.1" sn="13.18" a="1346.00" fwhm="0.000934" res="435100.3" algo="FTMS"/>
<pk mz="406.198347" i="2347059.8" sn="17.19" a="2148.40" fwhm="0.001007" res="403434.4" algo="FTMS"/>
<pk mz="407.025569" i="4522209.5" sn="35.32" a="4640.32" fwhm="0.001072" res="379640.4" algo="FTMS"/>
<pk mz="407.061972" i="8150249.0" sn="65.57" a="8118.63" fwhm="0.001037" res="392727.3" algo="FTMS"/>
<pk mz="407.073179" i="3651819.3" sn="28.06" a="3450.59" fwhm="0.001039" res="391643.2" algo="FTMS"/>
<pk mz="407.098352" i="8412401.0" sn="67.76" a="8597.98" fwhm="0.001054" res="386396.6" algo="FTMS"/>
<pk mz="407.109624" i="2618611.0" sn="19.45" a="2502.31" fwhm="0.001099" res="370271.2" algo="FTMS"/>
<pk mz="407.111424" i="2895603.3" sn="21.76" a="2652.17" fwhm="0.001046" res="389287.7" algo="FTMS"/>
<pk mz="407.129017" i="1221623.0" sn="7.80" a="798.41" fwhm="0.000932" res="436696.2" algo="FTMS"/>
<pk mz="407.134717" i="6592760.0" sn="52.58" a="6532.13" fwhm="0.001022" res="398458.4" algo="FTMS"/>
<pk mz="407.147799" i="4872443.0" sn="38.24" a="4879.32" fwhm="0.001043" res="390291.3" algo="FTMS"/>
<pk mz="407.165549" i="1386750.6" sn="9.18" a="911.56" fwhm="0.000897" res="454047.0" algo="FTMS"/>
<pk mz="407.171151" i="2696959.8" sn="20.10" a="2339.74" fwhm="0.001011" res="402792.4" algo="FTMS"/>
<pk mz="407.184197" i="5166338.5" sn="40.69" a="5083.46" fwhm="0.001045" res="389519.3" algo="FTMS"/>
<pk mz="407.201815" i="1535238.3" sn="10.42" a="1395.23" fwhm="0.001118" res="364198.3" algo="FTMS"/>
<pk mz="407.206641" i="1391623.3" sn="9.22" a="1005.78" fwhm="0.001143" res="356408.4" algo="FTMS"/>
<pk mz="407.220590" i="4558090.0" sn="35.62" a="4819.17" fwhm="0.001095" res="371957.5" algo="FTMS"/>
<pk mz="408.029000" i="1380403.1" sn="9.12" a="1267.42" fwhm="0.001213" res="336473.4" algo="FTMS"/>
<pk mz="408.036183" i="1298356.6" sn="8.44" a="739.63" fwhm="0.000842" res="484445.0" algo="FTMS"/>
<pk mz="408.057188" i="3658169.0" sn="28.11" a="3409.75" fwhm="0.001020" res="400096.6" algo="FTMS"/>
<pk mz="408.065356" i="1368250.8" sn="9.02" a="1113.38" fwhm="0.001107" res="368671.1" algo="FTMS"/>
<pk mz="408.068536" i="1159867.4" sn="7.28" a="796.85" fwhm="0.000948" res="430403.7" algo="FTMS"/>
<pk mz="408.093653" i="3858368.5" sn="29.78" a="3839.43" fwhm="0.001043" res="391416.8" algo="FTMS"/>
<pk mz="408.101616" i="1253314.3" sn="8.06" a="723.59" fwhm="0.000857" res="476002.6" algo="FTMS"/>
<pk mz="408.129930" i="3067336.3" sn="23.19" a="2949.18" fwhm="0.001079" res="378093.6" algo="FTMS"/>
<pk mz="408.138185" i="1387977.9" sn="9.19" a="1000.38" fwhm="0.000972" res="419716.9" algo="FTMS"/>
<pk mz="408.141257" i="1971914.5" sn="14.06" a="1609.95" fwhm="0.001008" res="404962.2" algo="FTMS"/>
<pk mz="408.151152" i="1507276.6" sn="10.18" a="1110.37" fwhm="0.000964" res="423596.0" algo="FTMS"/>
<pk mz="408.177631" i="3027922.3" sn="22.86" a="2756.11" fwhm="0.001052" res="387827.4" algo="FTMS"/>
<pk mz="408.187532" i="1461716.3" sn="9.80" a="1084.82" fwhm="0.000971" res="420227.8" algo="FTMS"/>
<pk mz="408.190654" i="3225044.8" sn="24.50" a="3026.29" fwhm="0.001048" res="389624.9" algo="FTMS"/>
<pk mz="409.020080" i="1300609.5" sn="8.39" a="872.90" fwhm="0.000955" res="428341.8" algo="FTMS"/>
<pk mz="409.041240" i="7867014.0" sn="62.68" a="7970.59" fwhm="0.001047" res="390850.8" algo="FTMS"/>
<pk mz="409.052280" i="1289608.3" sn="8.30" a="734.04" fwhm="0.000849" res="481790.8" algo="FTMS"/>
<pk mz="409.060651" i="1158281.9" sn="7.21" a="916.64" fwhm="0.001033" res="395941.0" algo="FTMS"/>
<pk mz="409.077613" i="11335309.0" z="-1" sn="91.35" a="11880.65" fwhm="0.001066" res="383631.6" algo="FTMS" component_name="l" deconvoluted_molecular_mass="409.078036" deconvoluted_isotopic_mass="409.078029"/>
<pk mz="409.088865" i="2385551.8" sn="17.36" a="2098.14" fwhm="0.001041" res="392871.4" algo="FTMS"/>
<pk mz="409.114009" i="8799893.0" sn="70.39" a="9295.26" fwhm="0.001087" res="376229.0" algo="FTMS"/>
<pk mz="409.125206" i="1531543.4" sn="10.30" a="1613.57" fwhm="0.001386" res="295255.9" algo="FTMS"/>
<pk mz="409.127091" i="4320919.5" sn="33.36" a="4336.76" fwhm="0.001060" res="386059.5" algo="FTMS"/>
<pk mz="409.144965" i="1655707.4" sn="11.32" a="1273.43" fwhm="0.000926" res="441666.4" algo="FTMS"/>
<pk mz="409.150424" i="6136476.5" sn="48.37" a="6022.06" fwhm="0.001028" res="398169.4" algo="FTMS"/>
<pk mz="409.163471" i="4722335.5" sn="36.68" a="5067.56" fwhm="0.001091" res="375171.0" algo="FTMS"/>
<pk mz="409.181281" i="2032291.0" sn="14.44" a="1613.06" fwhm="0.000943" res="433971.8" algo="FTMS"/>
<pk mz="409.186840" i="2675876.3" sn="19.76" a="2720.01" fwhm="0.001128" res="362785.0" algo="FTMS"/>
<pk mz="409.199858" i="5178023.0" sn="40.45" a="5010.43" fwhm="0.001020" res="401190.0" algo="FTMS"/>
<pk mz="409.217606" i="1451178.5" sn="9.63" a="1206.05" fwhm="0.001075" res="380617.8" algo="FTMS"/>
<pk mz="409.236247" i="9989806.0" z="-1" sn="80.23" a="10259.30" fwhm="0.001061" res="385689.2" algo="FTMS" component_name="y" deconvoluted_molecular_mass="409.236663" deconvoluted_isotopic_mass="409.236664"/>
<pk mz="410.036413" i="1320020.3" sn="8.54" a="802.39" fwhm="0.000856" res="478934.4" algo="FTMS"/>
<pk mz="410.044762" i="1174870.0" sn="7.34" a="699.64" fwhm="0.000940" res="436211.3" algo="FTMS"/>
<pk mz="410.051790" i="1239895.4" sn="7.88" a="935.57" fwhm="0.001007" res="407018.8" algo="FTMS"/>
<pk mz="410.072908" i="3023195.8" sn="22.63" a="3165.15" fwhm="0.001098" res="373557.6" algo="FTMS"/>
<pk mz="410.080999" i="2058845.5" z="-1" sn="14.65" a="1850.90" fwhm="0.001040" res="394229.8" algo="FTMS" component_name="l" deconvoluted_molecular_mass="409.078036" deconvoluted_isotopic_mass="410.081417"/>
<pk mz="410.109291" i="3360611.3" sn="25.42" a="3087.52" fwhm="0.001060" res="386784.9" algo="FTMS"/>
<pk mz="410.117294" i="1920613.0" sn="13.51" a="1579.23" fwhm="0.000964" res="425316.3" algo="FTMS"/>
<pk mz="410.122377" i="1556326.0" sn="10.50" a="1490.67" fwhm="0.001125" res="364691.2" algo="FTMS"/>
<pk mz="410.145640" i="2447210.8" sn="17.86" a="1898.25" fwhm="0.000936" res="438273.5" algo="FTMS"/>
<pk mz="410.153729" i="1251692.5" sn="7.98" a="979.02" fwhm="0.000990" res="414394.7" algo="FTMS"/>
<pk mz="410.166620" i="1565295.3" sn="10.57" a="1430.35" fwhm="0.001068" res="384147.7" algo="FTMS"/>
<pk mz="410.201252" i="2443126.3" sn="17.83" a="2129.89" fwhm="0.001013" res="405105.9" algo="FTMS"/>
<pk mz="410.211306" i="2238328.5" sn="16.14" a="1882.90" fwhm="0.001033" res="397164.2" algo="FTMS"/>
<pk mz="410.221524" i="368336768.0" z="-1" sn="3043.11" a="391030.91" fwhm="0.001066" res="384645.7" algo="FTMS" component_name="A" deconvoluted_molecular_mass="410.221954" deconvoluted_isotopic_mass="410.221943"/>
<pk mz="410.239585" i="1887614.3" z="-1" sn="13.24" a="1678.61" fwhm="0.001088" res="376927.0" algo="FTMS" component_name="y" deconvoluted_molecular_mass="409.236663" deconvoluted_isotopic_mass="410.240004"/>
<pk mz="411.020456" i="2702367.5" sn="19.97" a="2762.23" fwhm="0.001136" res="361698.7" algo="FTMS"/>
<pk mz="411.035730" i="1919522.8" sn="13.50" a="1569.66" fwhm="0.000992" res="414362.6" algo="FTMS"/>
<pk mz="411.056881" i="9023527.0" sn="72.24" a="9688.25" fwhm="0.001067" res="385355.0" algo="FTMS"/>
<pk mz="411.068049" i="1409321.4" sn="9.28" a="1088.94" fwhm="0.001013" res="405838.1" algo="FTMS"/>
<pk mz="411.072088" i="1166122.3" sn="7.27" a="800.86" fwhm="0.000930" res="442202.2" algo="FTMS"/>
<pk mz="411.093298" i="10444847.0" z="-1" sn="83.99" a="11437.05" fwhm="0.001092" res="376527.2" algo="FTMS" component_name="r" deconvoluted_molecular_mass="411.093737" deconvoluted_isotopic_mass="411.093718"/>
<pk mz="411.104479" i="1267248.9" sn="8.11" a="829.16" fwhm="0.000863" res="476487.5" algo="FTMS"/>
<pk mz="411.106174" i="1167409.3" sn="7.28" a="956.92" fwhm="0.001101" res="373459.6" algo="FTMS"/>
<pk mz="411.114398" i="1605170.9" sn="10.90" a="1255.98" fwhm="0.001020" res="402905.7" algo="FTMS"/>
<pk mz="411.124074" i="1565748.9" sn="10.57" a="1252.14" fwhm="0.001042" res="394642.2" algo="FTMS"/>
<pk mz="411.129660" i="8681526.0" sn="69.41" a="9409.52" fwhm="0.001080" res="380776.6" algo="FTMS"/>
<pk mz="411.142733" i="2721848.8" sn="20.13" a="2699.39" fwhm="0.001089" res="377442.8" algo="FTMS"/>
<pk mz="411.153736" i="1500475.0" sn="10.04" a="1201.37" fwhm="0.001077" res="381619.1" algo="FTMS"/>
<pk mz="411.157930" i="1262651.9" sn="8.07" a="790.27" fwhm="0.001009" res="407412.9" algo="FTMS"/>
<pk mz="411.160548" i="1845052.5" sn="12.88" a="1515.95" fwhm="0.001020" res="403161.4" algo="FTMS"/>
<pk mz="411.166035" i="4887613.5" sn="38.04" a="5123.74" fwhm="0.001082" res="379961.6" algo="FTMS"/>
<pk mz="411.179094" i="2757696.3" sn="20.43" a="2664.27" fwhm="0.001082" res="380057.7" algo="FTMS"/>
<pk mz="411.202383" i="3250245.0" sn="24.50" a="3120.93" fwhm="0.001069" res="384515.8" algo="FTMS"/>
<pk mz="411.215463" i="3388487.8" sn="25.65" a="3218.74" fwhm="0.001063" res="386801.3" algo="FTMS"/>
<pk mz="411.218641" i="3404360.5" sn="25.78" a="3163.83" fwhm="0.001047" res="392757.0" algo="FTMS"/>
<pk mz="411.224932" i="69197896.0" z="-1" sn="569.77" a="75113.88" fwhm="0.001078" res="381425.2" algo="FTMS" component_name="A" deconvoluted_molecular_mass="410.221954" deconvoluted_isotopic_mass="411.225353"/>
<pk mz="411.233295" i="3228235.5" sn="24.32" a="3017.49" fwhm="0.001059" res="388219.7" algo="FTMS"/>
<pk mz="411.238937" i="1274444.6" sn="8.17" a="803.24" fwhm="0.000899" res="457414.4" algo="FTMS"/>
<pk mz="412.030998" i="1157871.6" sn="7.20" a="651.35" fwhm="0.000914" res="450595.8" algo="FTMS"/>
<pk mz="412.052103" i="1611507.9" sn="10.95" a="1376.59" fwhm="0.001099" res="374800.8" algo="FTMS"/>
<pk mz="412.060230" i="1732085.6" sn="11.95" a="1698.02" fwhm="0.001107" res="372189.8" algo="FTMS"/>
<pk mz="412.088587" i="2644731.5" sn="19.49" a="2372.03" fwhm="0.001012" res="407029.2" algo="FTMS"/>
<pk mz="412.096755" i="2089213.1" z="-1" sn="14.90" a="2144.01" fwhm="0.001217" res="338715.9" algo="FTMS" component_name="r" deconvoluted_molecular_mass="411.093737" deconvoluted_isotopic_mass="412.097178"/>
<pk mz="412.124979" i="1880322.9" sn="13.17" a="1596.04" fwhm="0.001008" res="408949.4" algo="FTMS"/>
<pk mz="412.132983" i="1868804.5" sn="13.08" a="1445.39" fwhm="0.000982" res="419648.6" algo="FTMS"/>
<pk mz="412.137883" i="1421829.5" sn="9.38" a="974.43" fwhm="0.000938" res="439573.5" algo="FTMS"/>
<pk mz="412.161326" i="1350922.4" sn="8.80" a="1068.92" fwhm="0.000959" res="429861.6" algo="FTMS"/>
<pk mz="412.218623" i="97591576.0" z="-1" sn="804.53" a="108715.78" fwhm="0.001083" res="380535.7" algo="FTMS" component_name="D" deconvoluted_molecular_mass="412.219052" deconvoluted_isotopic_mass="412.219046"/>
<pk mz="412.225960" i="1568023.6" sn="10.59" a="1040.93" fwhm="0.000889" res="463546.7" algo="FTMS"/>
<pk mz="412.228255" i="6461720.0" z="-1" sn="51.05" a="6619.02" fwhm="0.001079" res="382126.7" algo="FTMS" component_name="A" deconvoluted_molecular_mass="410.221954" deconvoluted_isotopic_mass="412.228678"/>
<pk mz="413.014991" i="1702329.5" sn="11.70" a="1394.88" fwhm="0.000938" res="440261.5" algo="FTMS"/>
<pk mz="413.026228" i="1229243.8" sn="7.79" a="728.14" fwhm="0.000945" res="437150.3" algo="FTMS"/>
<pk mz="413.036159" i="3286973.8" sn="24.80" a="3200.98" fwhm="0.001034" res="399399.0" algo="FTMS"/>
<pk mz="413.051403" i="2240449.0" sn="16.15" a="1908.41" fwhm="0.001030" res="400973.6" algo="FTMS"/>
<pk mz="413.072534" i="9427397.0" z="-1" sn="75.57" a="10583.29" fwhm="0.001110" res="372298.9" algo="FTMS" component_name="AH" deconvoluted_molecular_mass="413.072847" deconvoluted_isotopic_mass="413.072959"/>
<pk mz="413.108941" i="8761805.0" sn="70.07" a="9033.62" fwhm="0.001072" res="385326.3" algo="FTMS"/>
<pk mz="413.137266" i="1905106.5" sn="13.38" a="1417.40" fwhm="0.000962" res="429552.0" algo="FTMS"/>
<pk mz="413.145313" i="6728148.0" sn="53.26" a="7149.27" fwhm="0.001093" res="378142.6" algo="FTMS"/>
<pk mz="413.167657" i="1254616.8" sn="8.00" a="813.01" fwhm="0.000918" res="449892.2" algo="FTMS"/>
<pk mz="413.173758" i="1345498.0" sn="8.75" a="744.89" fwhm="0.000910" res="454250.3" algo="FTMS"/>
<pk mz="413.181727" i="4494811.5" sn="34.79" a="4340.35" fwhm="0.001038" res="398062.3" algo="FTMS"/>
<pk mz="413.194766" i="1249502.3" sn="7.96" a="815.10" fwhm="0.000930" res="444059.0" algo="FTMS"/>
<pk mz="413.218054" i="3374051.0" sn="25.52" a="3226.03" fwhm="0.001055" res="391813.8" algo="FTMS"/>
<pk mz="413.221996" i="18543076.0" z="-1" sn="150.94" a="20619.99" fwhm="0.001102" res="375002.4" algo="FTMS" component_name="D" deconvoluted_molecular_mass="412.219052" deconvoluted_isotopic_mass="413.222421"/>
<pk mz="413.254418" i="1514474.5" sn="10.15" a="1002.50" fwhm="0.000890" res="464584.1" algo="FTMS"/>
<pk mz="414.046518" i="1712780.5" sn="11.79" a="1425.73" fwhm="0.000986" res="419951.8" algo="FTMS"/>
<pk mz="414.058118" i="1202318.9" sn="7.56" a="913.84" fwhm="0.001078" res="383935.8" algo="FTMS"/>
<pk mz="414.067803" i="1310352.8" sn="8.46" a="827.67" fwhm="0.000976" res="424243.1" algo="FTMS"/>
<pk mz="414.075829" i="1219730.5" z="-1" sn="7.71" a="754.09" fwhm="0.000901" res="459744.3" algo="FTMS" component_name="AH" deconvoluted_molecular_mass="413.072847" deconvoluted_isotopic_mass="414.076256"/>
<pk mz="414.083198" i="1416852.0" sn="9.34" a="769.32" fwhm="0.000885" res="467927.7" algo="FTMS"/>
<pk mz="414.104226" i="1781912.3" sn="12.36" a="1524.49" fwhm="0.001024" res="404475.5" algo="FTMS"/>
<pk mz="414.112315" i="1591705.9" sn="10.78" a="1329.22" fwhm="0.001136" res="364695.7" algo="FTMS"/>
<pk mz="414.148698" i="1228961.3" sn="7.79" a="803.11" fwhm="0.000854" res="484929.6" algo="FTMS"/>
<pk mz="414.151955" i="1199266.0" sn="7.54" a="806.92" fwhm="0.000962" res="430321.2" algo="FTMS"/>
<pk mz="414.188199" i="1369513.4" sn="8.95" a="872.77" fwhm="0.000872" res="475037.4" algo="FTMS"/>
<pk mz="414.225385" i="1460145.0" z="-1" sn="9.70" a="1192.97" fwhm="0.000958" res="432183.1" algo="FTMS" component_name="D" deconvoluted_molecular_mass="412.219052" deconvoluted_isotopic_mass="414.225813"/>
<pk mz="415.030645" i="3540821.0" sn="26.90" a="3832.60" fwhm="0.001132" res="366489.1" algo="FTMS"/>
<pk mz="415.051825" i="4709209.5" sn="36.56" a="4667.31" fwhm="0.001047" res="396237.6" algo="FTMS"/>
<pk mz="415.067066" i="2615132.5" sn="19.24" a="2243.00" fwhm="0.001014" res="409168.9" algo="FTMS"/>
<pk mz="415.078315" i="1425502.9" z="-1" sn="9.41" a="915.17" fwhm="0.000863" res="480978.4" algo="FTMS" component_name="AH" deconvoluted_molecular_mass="413.072847" deconvoluted_isotopic_mass="415.078744"/>
<pk mz="415.080132" i="1151583.3" sn="7.14" a="775.98" fwhm="0.000979" res="424009.2" algo="FTMS"/>
<pk mz="415.088202" i="7022433.0" sn="55.69" a="7402.95" fwhm="0.001088" res="381465.5" algo="FTMS"/>
<pk mz="415.103434" i="1898596.0" sn="13.32" a="1675.67" fwhm="0.001055" res="393487.2" algo="FTMS"/>
<pk mz="415.116527" i="1321318.6" sn="8.55" a="816.59" fwhm="0.000892" res="465323.3" algo="FTMS"/>
<pk mz="415.124543" i="5555048.0" sn="43.55" a="5830.93" fwhm="0.001099" res="377794.4" algo="FTMS"/>
<pk mz="415.139822" i="1575787.4" sn="10.65" a="1421.66" fwhm="0.001050" res="395420.9" algo="FTMS"/>
<pk mz="415.152901" i="2490222.0" sn="18.21" a="2262.56" fwhm="0.001069" res="388496.4" algo="FTMS"/>
<pk mz="415.160973" i="3893103.8" sn="29.81" a="4477.36" fwhm="0.001112" res="373355.7" algo="FTMS"/>
<pk mz="415.183456" i="1208436.3" sn="7.61" a="870.04" fwhm="0.000978" res="424536.7" algo="FTMS"/>
<pk mz="415.189256" i="1638517.4" sn="11.17" a="1243.98" fwhm="0.001012" res="410394.8" algo="FTMS"/>
<pk mz="415.194776" i="1410422.5" sn="9.28" a="1016.83" fwhm="0.000913" res="454756.8" algo="FTMS"/>
<pk mz="415.197354" i="4625271.0" sn="35.86" a="4544.73" fwhm="0.001061" res="391399.3" algo="FTMS"/>
<pk mz="415.219817" i="6575995.5" sn="51.99" a="7018.81" fwhm="0.001098" res="378282.5" algo="FTMS"/>
<pk mz="415.233695" i="2896766.5" sn="21.57" a="2688.30" fwhm="0.001058" res="392372.5" algo="FTMS"/>
<pk mz="416.025942" i="1622047.5" sn="11.03" a="1360.54" fwhm="0.001066" res="390378.9" algo="FTMS"/>
<pk mz="416.055216" i="1214501.5" sn="7.66" a="1004.88" fwhm="0.001100" res="378074.2" algo="FTMS"/>
<pk mz="416.062344" i="2212903.0" sn="15.92" a="1969.12" fwhm="0.001046" res="397833.5" algo="FTMS"/>
<pk mz="416.073507" i="1149737.3" sn="7.13" a="694.72" fwhm="0.000932" res="446212.7" algo="FTMS"/>
<pk mz="416.091522" i="1380140.9" sn="9.03" a="1023.82" fwhm="0.000969" res="429414.5" algo="FTMS"/>
<pk mz="416.098778" i="1344814.4" sn="8.74" a="915.52" fwhm="0.001025" res="406087.5" algo="FTMS"/>
<pk mz="416.119876" i="1513522.6" sn="10.13" a="1080.00" fwhm="0.001006" res="413449.4" algo="FTMS"/>
<pk mz="416.128000" i="1195572.3" sn="7.51" a="787.13" fwhm="0.001005" res="413953.7" algo="FTMS"/>
<pk mz="416.156172" i="1363002.0" sn="8.89" a="781.54" fwhm="0.000763" res="545215.0" algo="FTMS"/>
<pk mz="416.167429" i="1664828.3" sn="11.39" a="1466.10" fwhm="0.001044" res="398626.4" algo="FTMS"/>
<pk mz="416.223150" i="1307207.6" sn="8.43" a="890.94" fwhm="0.001020" res="407907.7" algo="FTMS"/>
<pk mz="417.009951" i="1864935.1" sn="13.04" a="1565.01" fwhm="0.001027" res="405854.1" algo="FTMS"/>
<pk mz="417.031160" i="1513707.5" sn="10.13" a="1200.38" fwhm="0.001022" res="407949.1" algo="FTMS"/>
<pk mz="417.046316" i="4760814.5" sn="36.98" a="5010.36" fwhm="0.001124" res="371121.7" algo="FTMS"/>
<pk mz="417.057569" i="1767920.8" sn="12.24" a="1372.84" fwhm="0.000966" res="431561.9" algo="FTMS"/>
<pk mz="417.067434" i="3733234.8" sn="28.49" a="4038.42" fwhm="0.001155" res="361205.6" algo="FTMS"/>
<pk mz="417.082730" i="3705590.0" sn="28.26" a="3529.35" fwhm="0.001062" res="392657.8" algo="FTMS"/>
<pk mz="417.093879" i="1839096.1" sn="12.82" a="1586.51" fwhm="0.001059" res="393768.1" algo="FTMS"/>
<pk mz="417.095771" i="1446904.5" sn="9.58" a="1166.09" fwhm="0.001067" res="390994.5" algo="FTMS"/>
<pk mz="417.103832" i="3368698.3" sn="25.47" a="3318.33" fwhm="0.001040" res="400924.5" algo="FTMS"/>
<pk mz="417.119126" i="3181821.3" sn="23.93" a="3256.99" fwhm="0.001148" res="363288.0" algo="FTMS"/>
<pk mz="417.132185" i="2041599.9" sn="14.50" a="1631.82" fwhm="0.000969" res="430514.2" algo="FTMS"/>
<pk mz="417.140267" i="3240705.5" sn="24.41" a="3334.78" fwhm="0.001111" res="375344.2" algo="FTMS"/>
<pk mz="417.151394" i="1279747.8" sn="8.20" a="1208.67" fwhm="0.001332" res="313208.6" algo="FTMS"/>
<pk mz="417.155537" i="2108932.8" sn="15.06" a="2172.42" fwhm="0.001160" res="359645.1" algo="FTMS"/>
<pk mz="417.162632" i="2035206.1" sn="14.45" a="1834.50" fwhm="0.001049" res="397655.8" algo="FTMS"/>
<pk mz="417.168476" i="2533127.3" sn="18.56" a="2314.96" fwhm="0.001071" res="389529.9" algo="FTMS"/>
<pk mz="417.176595" i="3614985.0" sn="27.51" a="4415.69" fwhm="0.001313" res="317722.4" algo="FTMS"/>
<pk mz="417.199075" i="3650317.5" sn="27.80" a="3791.02" fwhm="0.001097" res="380429.6" algo="FTMS"/>
<pk mz="417.204908" i="2130190.8" sn="15.23" a="1838.75" fwhm="0.001012" res="412326.6" algo="FTMS"/>
<pk mz="417.210498" i="56362256.0" z="-1" sn="463.63" a="64678.73" fwhm="0.001113" res="374869.0" algo="FTMS" component_name="I" deconvoluted_molecular_mass="417.210933" deconvoluted_isotopic_mass="417.210932"/>
<pk mz="417.212941" i="2565648.3" sn="18.83" a="2562.39" fwhm="0.001176" res="354754.5" algo="FTMS"/>
<pk mz="417.249292" i="1666839.6" sn="11.40" a="1411.31" fwhm="0.001003" res="416187.7" algo="FTMS"/>
<pk mz="418.041644" i="3052472.0" sn="22.86" a="2911.92" fwhm="0.001072" res="390128.4" algo="FTMS"/>
<pk mz="418.049548" i="1342393.5" sn="8.72" a="925.04" fwhm="0.000969" res="431415.1" algo="FTMS"/>
<pk mz="418.077938" i="2691519.3" sn="19.87" a="2220.24" fwhm="0.000966" res="432597.3" algo="FTMS"/>
<pk mz="418.114322" i="2008006.6" sn="14.22" a="1517.17" fwhm="0.000939" res="445354.0" algo="FTMS"/>
<pk mz="418.135401" i="1189066.9" sn="7.45" a="805.57" fwhm="0.000977" res="427944.3" algo="FTMS"/>
<pk mz="418.150649" i="1165518.0" sn="7.25" a="846.42" fwhm="0.001053" res="397079.6" algo="FTMS"/>
<pk mz="418.171869" i="2215378.3" sn="15.93" a="1842.00" fwhm="0.001036" res="403821.9" algo="FTMS"/>
<pk mz="418.213837" i="13557211.0" z="-1" sn="109.71" a="15286.17" fwhm="0.001128" res="370668.6" algo="FTMS" component_name="I" deconvoluted_molecular_mass="417.210933" deconvoluted_isotopic_mass="418.214273"/>
<pk mz="419.025525" i="4977278.5" sn="38.43" a="5286.33" fwhm="0.001138" res="368300.7" algo="FTMS"/>
<pk mz="419.036871" i="1520512.9" sn="10.10" a="1393.23" fwhm="0.001157" res="362239.3" algo="FTMS"/>
<pk mz="419.046820" i="1426306.9" sn="9.33" a="1251.60" fwhm="0.001135" res="369061.1" algo="FTMS"/>
<pk mz="419.062017" i="6751878.0" sn="52.98" a="7352.41" fwhm="0.001135" res="369146.7" algo="FTMS"/>
<pk mz="419.073231" i="2128008.3" sn="15.08" a="1723.17" fwhm="0.000999" res="419482.5" algo="FTMS"/>
<pk mz="419.083049" i="1511306.3" sn="10.02" a="1256.62" fwhm="0.001111" res="377115.4" algo="FTMS"/>
<pk mz="419.098400" i="5174925.5" sn="40.05" a="5557.13" fwhm="0.001107" res="378636.2" algo="FTMS"/>
<pk mz="419.109633" i="1698447.6" sn="11.56" a="1529.87" fwhm="0.001112" res="377044.0" algo="FTMS"/>
<pk mz="419.111459" i="2672272.0" sn="19.54" a="2592.21" fwhm="0.001100" res="381097.9" algo="FTMS"/>
<pk mz="419.119452" i="1326225.6" sn="8.51" a="1179.41" fwhm="0.001073" res="390558.1" algo="FTMS"/>
<pk mz="419.134752" i="3411092.8" sn="25.59" a="3396.38" fwhm="0.001096" res="382405.3" algo="FTMS"/>
<pk mz="419.147824" i="3467415.3" sn="26.06" a="3604.66" fwhm="0.001102" res="380486.5" algo="FTMS"/>
<pk mz="419.155993" i="1145369.0" sn="7.02" a="864.14" fwhm="0.001084" res="386498.9" algo="FTMS"/>
<pk mz="419.171260" i="1719708.0" sn="11.73" a="1241.27" fwhm="0.000947" res="442445.3" algo="FTMS"/>
<pk mz="419.184189" i="3493534.8" sn="26.27" a="3936.36" fwhm="0.001195" res="350863.9" algo="FTMS"/>
<pk mz="419.192242" i="1877152.3" sn="13.02" a="2038.03" fwhm="0.001212" res="345859.1" algo="FTMS"/>
<pk mz="419.206401" i="2077347.1" sn="14.66" a="2336.63" fwhm="0.001105" res="379496.2" algo="FTMS"/>
<pk mz="419.217252" i="1569189.4" z="-1" sn="10.50" a="1579.41" fwhm="0.001193" res="351438.0" algo="FTMS" component_name="I" deconvoluted_molecular_mass="417.210933" deconvoluted_isotopic_mass="419.217691"/>
<pk mz="419.220624" i="3062438.0" sn="22.74" a="3112.52" fwhm="0.001116" res="375500.4" algo="FTMS"/>
<pk mz="419.228697" i="1196967.6" sn="7.45" a="755.51" fwhm="0.001022" res="410104.9" algo="FTMS"/>
<pk mz="420.057186" i="2960718.5" sn="21.90" a="2848.64" fwhm="0.001110" res="378592.0" algo="FTMS"/>
<pk mz="420.068449" i="1314640.9" sn="8.41" a="885.73" fwhm="0.000965" res="435417.9" algo="FTMS"/>
<pk mz="420.093577" i="3249494.0" sn="24.27" a="3432.47" fwhm="0.001173" res="358163.1" algo="FTMS"/>
<pk mz="420.130021" i="2211677.3" sn="15.76" a="1955.68" fwhm="0.001026" res="409295.5" algo="FTMS"/>
<pk mz="420.151072" i="1858657.5" sn="12.87" a="1928.04" fwhm="0.001185" res="354422.6" algo="FTMS"/>
<pk mz="420.187518" i="1790312.9" sn="12.31" a="1650.74" fwhm="0.001065" res="394442.0" algo="FTMS"/>
<pk mz="420.224163" i="1466736.3" sn="9.66" a="1150.76" fwhm="0.001057" res="397692.4" algo="FTMS"/>
<pk mz="421.041243" i="6208532.5" sn="48.52" a="6612.23" fwhm="0.001110" res="379447.9" algo="FTMS"/>
<pk mz="421.052452" i="1594646.9" sn="10.70" a="1182.65" fwhm="0.000961" res="438315.3" algo="FTMS"/>
<pk mz="421.077630" i="7740444.0" sn="61.08" a="8800.46" fwhm="0.001146" res="367452.2" algo="FTMS"/>
<pk mz="421.088956" i="2876958.3" sn="21.21" a="2832.78" fwhm="0.001058" res="398039.1" algo="FTMS"/>
<pk mz="421.090653" i="1549342.5" sn="10.33" a="1235.69" fwhm="0.001052" res="400380.8" algo="FTMS"/>
<pk mz="421.114004" i="6960163.0" sn="54.68" a="7743.24" fwhm="0.001162" res="362560.1" algo="FTMS"/>
<pk mz="421.125417" i="1528869.5" sn="10.16" a="1090.64" fwhm="0.001049" res="401484.4" algo="FTMS"/>
<pk mz="421.127026" i="2701861.8" sn="19.78" a="2537.46" fwhm="0.001075" res="391780.0" algo="FTMS"/>
<pk mz="421.150437" i="3607594.5" sn="27.20" a="3514.87" fwhm="0.001085" res="388209.5" algo="FTMS"/>
<pk mz="421.155270" i="3228203.5" sn="24.09" a="3037.42" fwhm="0.001019" res="413108.1" algo="FTMS"/>
<pk mz="421.163454" i="4956205.0" sn="38.26" a="5292.81" fwhm="0.001126" res="374195.5" algo="FTMS"/>
<pk mz="421.186786" i="2071601.9" sn="14.61" a="1774.44" fwhm="0.001027" res="410040.2" algo="FTMS"/>
<pk mz="421.199829" i="3955764.5" sn="30.06" a="4047.55" fwhm="0.001111" res="379092.5" algo="FTMS"/>
<pk mz="421.226556" i="5378106.0" sn="41.71" a="5329.27" fwhm="0.001051" res="400694.4" algo="FTMS"/>
<pk mz="421.236384" i="1758011.9" sn="12.04" a="1483.64" fwhm="0.001101" res="382572.8" algo="FTMS"/>
<pk mz="422.036540" i="2070236.6" sn="14.60" a="1772.41" fwhm="0.001033" res="408562.2" algo="FTMS"/>
<pk mz="422.044683" i="1257950.3" sn="7.94" a="875.12" fwhm="0.000971" res="434769.1" algo="FTMS"/>
<pk mz="422.072952" i="3089124.0" sn="22.95" a="2985.42" fwhm="0.001098" res="384238.1" algo="FTMS"/>
<pk mz="422.081021" i="1309413.5" sn="8.36" a="753.03" fwhm="0.000909" res="464126.2" algo="FTMS"/>
<pk mz="422.109227" i="3413739.3" sn="25.61" a="3776.65" fwhm="0.001179" res="358008.5" algo="FTMS"/>
<pk mz="422.117421" i="1252844.9" sn="7.90" a="779.42" fwhm="0.000990" res="426184.4" algo="FTMS"/>
<pk mz="422.130460" i="1156335.5" sn="7.11" a="717.26" fwhm="0.000972" res="434168.6" algo="FTMS"/>
<pk mz="422.145586" i="1374962.5" sn="8.90" a="1166.56" fwhm="0.001165" res="362288.3" algo="FTMS"/>
<pk mz="422.166767" i="1944310.8" sn="13.57" a="1533.93" fwhm="0.000960" res="439680.0" algo="FTMS"/>
<pk mz="422.193238" i="1475580.0" sn="9.73" a="1175.79" fwhm="0.001048" res="402923.3" algo="FTMS"/>
<pk mz="422.206325" i="1462014.8" sn="9.61" a="1227.76" fwhm="0.001136" res="371677.7" algo="FTMS"/>
<pk mz="422.229878" i="1227011.4" sn="7.69" a="811.06" fwhm="0.000936" res="450985.9" algo="FTMS"/>
<pk mz="423.020479" i="2724258.0" sn="19.96" a="2667.90" fwhm="0.001096" res="386120.5" algo="FTMS"/>
<pk mz="423.056893" i="7520681.5" sn="59.27" a="8522.53" fwhm="0.001156" res="365992.5" algo="FTMS"/>
<pk mz="423.073902" i="22452652.0" z="-1" sn="181.66" a="26850.20" fwhm="0.001163" res="363833.8" algo="FTMS" component_name="Q" deconvoluted_molecular_mass="423.074352" deconvoluted_isotopic_mass="423.074349"/>
<pk mz="423.093272" i="8473009.0" sn="67.08" a="9879.06" fwhm="0.001158" res="365407.8" algo="FTMS"/>
<pk mz="423.104562" i="2167731.0" sn="15.40" a="1814.01" fwhm="0.001004" res="421521.8" algo="FTMS"/>
<pk mz="423.106269" i="1265075.3" sn="8.00" a="943.60" fwhm="0.001094" res="386807.5" algo="FTMS"/>
<pk mz="423.129680" i="7222712.0" sn="56.83" a="8124.48" fwhm="0.001155" res="366304.4" algo="FTMS"/>
<pk mz="423.142688" i="2697658.5" sn="19.74" a="2773.82" fwhm="0.001101" res="384272.4" algo="FTMS"/>
<pk mz="423.152291" i="1985980.5" sn="13.91" a="1842.67" fwhm="0.001126" res="375659.5" algo="FTMS"/>
<pk mz="423.160554" i="1318590.1" sn="8.44" a="865.59" fwhm="0.000935" res="452565.4" algo="FTMS"/>
<pk mz="423.166050" i="3243967.3" sn="24.22" a="3094.32" fwhm="0.001045" res="404886.8" algo="FTMS"/>
<pk mz="423.179118" i="4097474.0" sn="31.21" a="4020.59" fwhm="0.001067" res="396519.4" algo="FTMS"/>
<pk mz="423.196719" i="1515717.4" sn="10.05" a="1834.98" fwhm="0.001393" res="303820.2" algo="FTMS"/>
<pk mz="423.202353" i="1549254.6" sn="10.33" a="1202.31" fwhm="0.001198" res="353298.4" algo="FTMS"/>
<pk mz="423.215547" i="4189641.3" sn="31.97" a="4345.30" fwhm="0.001143" res="370394.9" algo="FTMS"/>
<pk mz="423.251742" i="1811920.5" sn="12.48" a="1644.62" fwhm="0.001173" res="360871.7" algo="FTMS"/>
<pk mz="424.052148" i="2572401.0" sn="18.71" a="2461.76" fwhm="0.001141" res="371494.6" algo="FTMS"/>
<pk mz="424.060190" i="1786226.5" sn="12.27" a="1495.97" fwhm="0.001024" res="414291.1" algo="FTMS"/>
<pk mz="424.073540" i="6440565.0" sn="50.42" a="6804.77" fwhm="0.001112" res="381450.5" algo="FTMS"/>
<pk mz="424.077273" i="2357366.0" z="-1" sn="16.95" a="2234.03" fwhm="0.001092" res="388460.0" algo="FTMS" component_name="Q" deconvoluted_molecular_mass="423.074352" deconvoluted_isotopic_mass="424.077722"/>
<pk mz="424.088520" i="3333752.3" sn="24.95" a="3289.86" fwhm="0.001081" res="392391.8" algo="FTMS"/>
<pk mz="424.096764" i="1613945.9" sn="10.86" a="1096.16" fwhm="0.000874" res="485404.3" algo="FTMS"/>
<pk mz="424.124900" i="3049087.5" sn="22.62" a="2934.74" fwhm="0.001104" res="384214.7" algo="FTMS"/>
<pk mz="424.137857" i="1457538.1" sn="9.57" a="1207.40" fwhm="0.001112" res="381588.0" algo="FTMS"/>
<pk mz="424.161325" i="1800582.8" sn="12.39" a="1602.48" fwhm="0.001100" res="385429.3" algo="FTMS"/>
<pk mz="425.015151" i="1256497.9" sn="7.93" a="890.21" fwhm="0.001049" res="405289.6" algo="FTMS"/>
<pk mz="425.018324" i="1224754.5" sn="7.67" a="810.39" fwhm="0.001036" res="410149.2" algo="FTMS"/>
<pk mz="425.036173" i="4951862.0" sn="38.21" a="5769.93" fwhm="0.001204" res="353144.8" algo="FTMS"/>
<pk mz="425.070944" i="10679101.0" z="-1" sn="85.16" a="12177.34" fwhm="0.001195" res="355806.5" algo="FTMS" component_name="p" deconvoluted_molecular_mass="425.071601" deconvoluted_isotopic_mass="425.071395"/>
<pk mz="425.072538" i="10036029.0" sn="79.89" a="11462.45" fwhm="0.001190" res="357127.8" algo="FTMS"/>
<pk mz="425.075809" i="1731134.0" sn="11.82" a="1660.75" fwhm="0.001143" res="371854.7" algo="FTMS"/>
<pk mz="425.083795" i="1504575.6" sn="9.96" a="1384.46" fwhm="0.001176" res="361544.8" algo="FTMS"/>
<pk mz="425.100970" i="1169987.0" sn="7.22" a="754.89" fwhm="0.001006" res="422651.1" algo="FTMS"/>
<pk mz="425.108953" i="8293188.5" sn="65.60" a="9327.43" fwhm="0.001155" res="367913.7" algo="FTMS"/>
<pk mz="425.137211" i="1444298.3" sn="9.46" a="1430.64" fwhm="0.001382" res="307546.4" algo="FTMS"/>
<pk mz="425.139694" i="1466698.8" sn="9.65" a="1106.35" fwhm="0.001002" res="424201.5" algo="FTMS"/>
<pk mz="425.145304" i="6531916.0" sn="51.16" a="7043.43" fwhm="0.001129" res="376578.4" algo="FTMS"/>
<pk mz="425.158425" i="2758478.5" sn="20.24" a="2490.27" fwhm="0.001032" res="412047.1" algo="FTMS"/>
<pk mz="425.176222" i="1665362.1" sn="11.28" a="1561.56" fwhm="0.001151" res="369430.5" algo="FTMS"/>
<pk mz="425.181756" i="3572563.3" sn="26.91" a="3920.49" fwhm="0.001154" res="368545.8" algo="FTMS"/>
<pk mz="425.194741" i="1861973.9" sn="12.89" a="1636.97" fwhm="0.001065" res="399200.4" algo="FTMS"/>
<pk mz="425.212503" i="1220697.4" sn="7.63" a="605.50" fwhm="0.000838" res="507136.7" algo="FTMS"/>
<pk mz="425.218031" i="2572634.5" sn="18.71" a="2973.68" fwhm="0.001272" res="334228.8" algo="FTMS"/>
<pk mz="425.231127" i="4920157.0" sn="37.95" a="5189.51" fwhm="0.001095" res="388253.6" algo="FTMS"/>
<pk mz="426.067849" i="2003460.6" sn="14.05" a="1867.91" fwhm="0.001137" res="374676.4" algo="FTMS"/>
<pk mz="426.070492" i="2162693.3" sn="15.35" a="2195.38" fwhm="0.001168" res="364836.2" algo="FTMS"/>
<pk mz="426.075985" i="1473542.3" z="-1" sn="9.70" a="1268.33" fwhm="0.001046" res="407411.9" algo="FTMS" component_name="p" deconvoluted_molecular_mass="425.071601" deconvoluted_isotopic_mass="426.076439"/>
<pk mz="426.104220" i="2781196.0" sn="20.42" a="2606.23" fwhm="0.001095" res="389297.8" algo="FTMS"/>
<pk mz="426.112287" i="1343501.5" sn="8.64" a="758.34" fwhm="0.000882" res="483124.7" algo="FTMS"/>
<pk mz="426.140608" i="1532947.3" sn="10.19" a="1025.68" fwhm="0.000894" res="476677.9" algo="FTMS"/>
<pk mz="426.148698" i="1540116.9" sn="10.25" a="1111.23" fwhm="0.000924" res="461267.7" algo="FTMS"/>
<pk mz="426.153724" i="1345557.9" sn="8.65" a="1305.74" fwhm="0.001188" res="358649.8" algo="FTMS"/>
<pk mz="426.176925" i="1144090.5" sn="7.00" a="616.30" fwhm="0.000886" res="481157.3" algo="FTMS"/>
<pk mz="427.030701" i="2820293.3" sn="20.74" a="2713.50" fwhm="0.001109" res="384950.8" algo="FTMS"/>
<pk mz="427.042135" i="1364679.6" sn="8.81" a="1102.96" fwhm="0.001158" res="368651.3" algo="FTMS"/>
<pk mz="427.051837" i="6242505.5" sn="48.79" a="7232.76" fwhm="0.001185" res="360481.3" algo="FTMS"/>
<pk mz="427.066895" i="1438156.6" sn="9.41" a="1006.74" fwhm="0.000873" res="489245.3" algo="FTMS"/>
<pk mz="427.088204" i="9772241.0" z="-1" sn="77.72" a="11007.24" fwhm="0.001151" res="370898.3" algo="FTMS" component_name="AB" deconvoluted_molecular_mass="427.088653" deconvoluted_isotopic_mass="427.088660"/>
<pk mz="427.103495" i="1729491.9" sn="11.80" a="1512.55" fwhm="0.001143" res="373790.7" algo="FTMS"/>
<pk mz="427.116593" i="1272278.5" sn="8.05" a="885.35" fwhm="0.000966" res="442367.4" algo="FTMS"/>
<pk mz="427.124593" i="8150232.0" sn="64.43" a="9313.41" fwhm="0.001172" res="364474.2" algo="FTMS"/>
<pk mz="427.160982" i="4973791.5" sn="38.39" a="5412.15" fwhm="0.001140" res="374681.4" algo="FTMS"/>
<pk mz="427.197355" i="3485414.8" sn="26.19" a="3678.66" fwhm="0.001169" res="365435.8" algo="FTMS"/>
<pk mz="427.219776" i="1681643.3" sn="11.41" a="1192.21" fwhm="0.000951" res="449138.8" algo="FTMS"/>
<pk mz="427.228252" i="1704940.9" sn="11.60" a="1492.12" fwhm="0.001062" res="402471.0" algo="FTMS"/>
<pk mz="427.233821" i="2553070.0" sn="18.55" a="2351.38" fwhm="0.001068" res="400029.0" algo="FTMS"/>
<pk mz="428.025869" i="1593228.5" sn="10.68" a="1093.58" fwhm="0.001029" res="415983.6" algo="FTMS"/>
<pk mz="428.062340" i="2073491.9" sn="14.62" a="1731.02" fwhm="0.000995" res="430087.8" algo="FTMS"/>
<pk mz="428.083393" i="2367384.0" sn="17.03" a="2254.92" fwhm="0.001092" res="392032.1" algo="FTMS"/>
<pk mz="428.091504" i="2068377.8" z="-1" sn="14.57" a="2009.85" fwhm="0.001157" res="369955.9" algo="FTMS" component_name="AB" deconvoluted_molecular_mass="427.088653" deconvoluted_isotopic_mass="428.091962"/>
<pk mz="428.119939" i="1809055.4" sn="12.45" a="1713.57" fwhm="0.001146" res="373609.3" algo="FTMS"/>
<pk mz="428.128011" i="1605793.0" sn="10.78" a="1264.06" fwhm="0.000979" res="437238.1" algo="FTMS"/>
<pk mz="428.167451" i="1474984.9" sn="9.71" a="1265.78" fwhm="0.001092" res="392056.7" algo="FTMS"/>
<pk mz="429.009992" i="1809233.5" sn="12.45" a="1666.78" fwhm="0.001099" res="390521.9" algo="FTMS"/>
<pk mz="429.031110" i="2327125.8" sn="16.69" a="2162.27" fwhm="0.001123" res="382174.1" algo="FTMS"/>
<pk mz="429.046309" i="3428952.8" sn="25.72" a="3591.01" fwhm="0.001117" res="384076.4" algo="FTMS"/>
<pk mz="429.057587" i="1741147.0" sn="11.89" a="1478.84" fwhm="0.001035" res="414706.6" algo="FTMS"/>
<pk mz="429.067483" i="6507101.0" sn="50.95" a="7476.92" fwhm="0.001154" res="371686.7" algo="FTMS"/>
<pk mz="429.082770" i="2182496.0" sn="15.51" a="2120.16" fwhm="0.001159" res="370246.5" algo="FTMS"/>
<pk mz="429.095741" i="1364578.8" sn="8.80" a="1081.98" fwhm="0.001038" res="413247.6" algo="FTMS"/>
<pk mz="429.103822" i="7851620.5" sn="61.97" a="9039.93" fwhm="0.001197" res="358465.7" algo="FTMS"/>
<pk mz="429.119042" i="1250791.4" sn="7.87" a="1119.05" fwhm="0.001256" res="341657.7" algo="FTMS"/>
<pk mz="429.132193" i="2293866.0" sn="16.27" a="2390.04" fwhm="0.001092" res="392899.4" algo="FTMS"/>
<pk mz="429.140250" i="4543083.5" sn="34.54" a="4720.45" fwhm="0.001122" res="382409.2" algo="FTMS"/>
<pk mz="429.162732" i="1286256.1" sn="8.09" a="1131.18" fwhm="0.001142" res="375834.2" algo="FTMS"/>
<pk mz="429.168575" i="2065521.3" sn="14.42" a="1701.39" fwhm="0.001039" res="413091.3" algo="FTMS"/>
<pk mz="429.176623" i="5025395.0" sn="38.46" a="5464.25" fwhm="0.001171" res="366432.5" algo="FTMS"/>
<pk mz="429.199156" i="2984055.5" sn="21.88" a="3346.62" fwhm="0.001219" res="351963.8" algo="FTMS"/>
<pk mz="429.204898" i="1425784.5" sn="9.22" a="1104.36" fwhm="0.001021" res="420265.9" algo="FTMS"/>
<pk mz="429.213019" i="4362874.0" sn="33.08" a="4501.43" fwhm="0.001130" res="379969.0" algo="FTMS"/>
<pk mz="429.235414" i="5775998.5" sn="44.56" a="6493.65" fwhm="0.001185" res="362176.1" algo="FTMS"/>
<pk mz="429.249373" i="3352705.5" sn="24.87" a="3482.01" fwhm="0.001135" res="378296.3" algo="FTMS"/>
<pk mz="430.041581" i="2452256.0" sn="17.56" a="2309.04" fwhm="0.001105" res="389304.5" algo="FTMS"/>
<pk mz="430.078001" i="2470183.3" sn="17.70" a="2506.34" fwhm="0.001151" res="373507.2" algo="FTMS"/>
<pk mz="430.107305" i="1252909.3" sn="7.82" a="836.67" fwhm="0.001090" res="394502.1" algo="FTMS"/>
<pk mz="430.135322" i="1792562.9" sn="12.20" a="1577.49" fwhm="0.001054" res="407986.0" algo="FTMS"/>
<pk mz="430.143559" i="1266228.5" sn="7.92" a="1136.81" fwhm="0.001325" res="324548.0" algo="FTMS"/>
<pk mz="430.148597" i="1510453.5" sn="9.91" a="1277.91" fwhm="0.001112" res="386937.3" algo="FTMS"/>
<pk mz="430.171929" i="1225274.3" sn="7.59" a="738.13" fwhm="0.000871" res="493712.4" algo="FTMS"/>
<pk mz="430.182998" i="1284924.4" sn="8.08" a="890.92" fwhm="0.000956" res="449752.8" algo="FTMS"/>
<pk mz="430.216305" i="1356099.1" sn="8.65" a="992.78" fwhm="0.001007" res="427184.7" algo="FTMS"/>
<pk mz="430.238878" i="1154631.6" sn="7.02" a="705.92" fwhm="0.000947" res="454273.5" algo="FTMS"/>
<pk mz="430.972626" i="4121562.5" sn="31.11" a="4240.74" fwhm="0.001128" res="382094.8" algo="FTMS"/>
<pk mz="431.025624" i="4365285.0" sn="33.09" a="4901.66" fwhm="0.001206" res="357479.2" algo="FTMS"/>
<pk mz="431.037110" i="1338087.5" sn="8.51" a="965.13" fwhm="0.001009" res="427142.3" algo="FTMS"/>
<pk mz="431.046703" i="3052009.5" sn="22.43" a="3296.43" fwhm="0.001195" res="360673.1" algo="FTMS"/>
<pk mz="431.061959" i="4686828.5" sn="35.71" a="4926.24" fwhm="0.001151" res="374573.1" algo="FTMS"/>
<pk mz="431.073260" i="2292206.8" sn="16.26" a="2129.99" fwhm="0.001076" res="400594.4" algo="FTMS"/>
<pk mz="431.074996" i="1624815.1" sn="10.84" a="1279.97" fwhm="0.001101" res="391683.5" algo="FTMS"/>
<pk mz="431.083121" i="5076976.5" sn="38.87" a="5739.59" fwhm="0.001168" res="369050.1" algo="FTMS"/>
<pk mz="431.098404" i="3495923.8" sn="26.03" a="3794.18" fwhm="0.001213" res="355318.4" algo="FTMS"/>
<pk mz="431.109674" i="1428982.1" sn="9.24" a="1160.41" fwhm="0.001055" res="408636.2" algo="FTMS"/>
<pk mz="431.111392" i="2164726.5" sn="15.22" a="1902.73" fwhm="0.001054" res="408898.7" algo="FTMS"/>
<pk mz="431.119523" i="4804600.0" sn="36.66" a="5257.29" fwhm="0.001185" res="363849.5" algo="FTMS"/>
<pk mz="431.134772" i="2636795.0" sn="19.05" a="2565.74" fwhm="0.001117" res="386034.0" algo="FTMS"/>
<pk mz="431.147872" i="2965501.8" sn="21.72" a="2905.78" fwhm="0.001112" res="387628.1" algo="FTMS"/>
<pk mz="431.155880" i="2970623.3" sn="21.77" a="2954.60" fwhm="0.001125" res="383415.4" algo="FTMS"/>
<pk mz="431.171218" i="1188610.4" sn="7.29" a="830.79" fwhm="0.000970" res="444734.8" algo="FTMS"/>
<pk mz="431.178365" i="3609091.8" sn="26.95" a="3793.67" fwhm="0.001149" res="375271.0" algo="FTMS"/>
<pk mz="431.184145" i="2552837.0" sn="18.37" a="2395.31" fwhm="0.001071" res="402658.5" algo="FTMS"/>
<pk mz="431.192213" i="3553798.5" sn="26.50" a="4002.49" fwhm="0.001211" res="356122.3" algo="FTMS"/>
<pk mz="431.214784" i="3815947.3" sn="28.63" a="4141.25" fwhm="0.001165" res="370170.2" algo="FTMS"/>
<pk mz="431.220569" i="1308428.4" sn="8.27" a="1257.42" fwhm="0.001158" res="372423.6" algo="FTMS"/>
<pk mz="431.226173" i="4415501.5" sn="33.50" a="4611.99" fwhm="0.001117" res="386112.5" algo="FTMS"/>
<pk mz="431.228692" i="3180046.0" sn="23.47" a="3468.64" fwhm="0.001188" res="363057.0" algo="FTMS"/>
<pk mz="431.265132" i="1561877.3" sn="10.32" a="1303.52" fwhm="0.001083" res="398233.3" algo="FTMS"/>
<pk mz="432.020690" i="1560492.8" sn="10.31" a="1429.81" fwhm="0.001199" res="360323.2" algo="FTMS"/>
<pk mz="432.057254" i="2992308.0" sn="21.94" a="3051.19" fwhm="0.001127" res="383234.5" algo="FTMS"/>
<pk mz="432.093653" i="2503355.5" sn="17.97" a="2147.58" fwhm="0.001019" res="424057.0" algo="FTMS"/>
<pk mz="432.104954" i="1528765.6" sn="10.05" a="1176.44" fwhm="0.001041" res="415021.6" algo="FTMS"/>
<pk mz="432.151148" i="2340551.0" sn="16.65" a="2557.54" fwhm="0.001234" res="350125.1" algo="FTMS"/>
<pk mz="432.187581" i="1842638.3" sn="12.60" a="1572.24" fwhm="0.001074" res="402375.7" algo="FTMS"/>
<pk mz="432.223771" i="1393365.5" sn="8.95" a="1340.98" fwhm="0.001306" res="330883.3" algo="FTMS"/>
<pk mz="432.229305" i="1159254.6" sn="7.05" a="981.23" fwhm="0.001166" res="370544.1" algo="FTMS"/>
<pk mz="432.969626" i="1842027.1" sn="12.60" a="1498.92" fwhm="0.001049" res="412608.3" algo="FTMS"/>
<pk mz="433.041263" i="6777209.5" sn="52.68" a="7790.83" fwhm="0.001201" res="360569.1" algo="FTMS"/>
<pk mz="433.052525" i="2519419.8" sn="18.10" a="2186.43" fwhm="0.001038" res="417172.7" algo="FTMS"/>
<pk mz="433.062390" i="2534013.8" sn="18.22" a="3787.49" fwhm="0.001607" res="269422.5" algo="FTMS"/>
<pk mz="433.077634" i="6176129.0" sn="47.80" a="7060.18" fwhm="0.001180" res="366930.6" algo="FTMS"/>
<pk mz="433.088940" i="2654595.3" sn="19.20" a="2911.23" fwhm="0.001221" res="354713.5" algo="FTMS"/>
<pk mz="433.090705" i="1352067.5" sn="8.62" a="1045.80" fwhm="0.001064" res="407084.1" algo="FTMS"/>
<pk mz="433.096928" i="1288708.8" sn="8.10" a="1196.47" fwhm="0.001480" res="292539.7" algo="FTMS"/>
<pk mz="433.098793" i="1788293.1" sn="12.16" a="1736.06" fwhm="0.001146" res="377791.3" algo="FTMS"/>
<pk mz="433.114007" i="4892040.0" sn="37.37" a="5494.52" fwhm="0.001202" res="360396.8" algo="FTMS"/>
<pk mz="433.125336" i="1677962.5" sn="11.26" a="1385.65" fwhm="0.001095" res="395602.8" algo="FTMS"/>
<pk mz="433.127054" i="2275722.8" sn="16.12" a="2052.84" fwhm="0.001080" res="400984.3" algo="FTMS"/>
<pk mz="433.135175" i="1617548.5" sn="10.77" a="1840.45" fwhm="0.001369" res="316409.5" algo="FTMS"/>
<pk mz="433.144980" i="1428878.4" sn="9.24" a="1112.71" fwhm="0.001040" res="416478.2" algo="FTMS"/>
<pk mz="433.150400" i="2474895.5" sn="17.74" a="2686.38" fwhm="0.001186" res="365273.0" algo="FTMS"/>
<pk mz="433.163440" i="3424658.0" sn="25.45" a="3463.68" fwhm="0.001132" res="382814.7" algo="FTMS"/>
<pk mz="433.171592" i="1384083.8" sn="8.88" a="1112.60" fwhm="0.001025" res="422409.3" algo="FTMS"/>
<pk mz="433.186888" i="1480342.9" sn="9.66" a="1302.05" fwhm="0.001122" res="385935.5" algo="FTMS"/>
<pk mz="433.194018" i="1781912.3" sn="12.11" a="1519.03" fwhm="0.001093" res="396367.0" algo="FTMS"/>
<pk mz="433.199859" i="3585433.5" sn="26.76" a="3940.11" fwhm="0.001139" res="380274.1" algo="FTMS"/>
<pk mz="433.207937" i="2119067.0" sn="14.85" a="2395.21" fwhm="0.001281" res="338110.7" algo="FTMS"/>
<pk mz="433.236212" i="1480864.8" sn="9.66" a="1098.83" fwhm="0.001019" res="425294.7" algo="FTMS"/>
<pk mz="434.036553" i="2094657.6" sn="14.65" a="1890.42" fwhm="0.001083" res="400632.3" algo="FTMS"/>
<pk mz="434.044668" i="1922627.3" sn="13.25" a="1733.99" fwhm="0.001087" res="399207.7" algo="FTMS"/>
<pk mz="434.072854" i="4319817.0" sn="32.72" a="5195.27" fwhm="0.001216" res="356983.0" algo="FTMS"/>
<pk mz="434.080922" i="1888330.5" sn="12.97" a="1873.29" fwhm="0.001187" res="365569.7" algo="FTMS"/>
<pk mz="434.083983" i="1330251.1" sn="8.44" a="1064.04" fwhm="0.001201" res="361569.8" algo="FTMS"/>
<pk mz="434.109287" i="3412560.3" sn="25.35" a="3392.48" fwhm="0.001096" res="396186.4" algo="FTMS"/>
<pk mz="434.120545" i="1334610.5" sn="8.47" a="1128.32" fwhm="0.001094" res="396766.2" algo="FTMS"/>
<pk mz="434.130381" i="1192532.5" sn="7.32" a="697.82" fwhm="0.000893" res="485912.3" algo="FTMS"/>
<pk mz="434.145640" i="1301079.5" sn="8.20" a="941.94" fwhm="0.000965" res="450047.5" algo="FTMS"/>
<pk mz="434.166746" i="1983067.8" sn="13.74" a="1614.49" fwhm="0.000968" res="448426.8" algo="FTMS"/>
<pk mz="434.181947" i="1213790.9" sn="7.49" a="833.37" fwhm="0.001024" res="423964.6" algo="FTMS"/>
<pk mz="434.203150" i="1816675.1" sn="12.39" a="1857.54" fwhm="0.001197" res="362715.4" algo="FTMS"/>
<pk mz="435.020508" i="3648263.5" sn="27.26" a="3963.85" fwhm="0.001185" res="366982.4" algo="FTMS"/>
<pk mz="435.056904" i="9128719.0" sn="71.78" a="11004.06" fwhm="0.001241" res="350518.1" algo="FTMS"/>
<pk mz="435.068204" i="3005201.3" sn="22.04" a="3229.14" fwhm="0.001209" res="359996.6" algo="FTMS"/>
<pk mz="435.078077" i="1442067.1" sn="9.34" a="1428.67" fwhm="0.001331" res="326760.9" algo="FTMS"/>
<pk mz="435.093311" i="8725270.0" sn="68.50" a="10444.03" fwhm="0.001230" res="353693.6" algo="FTMS"/>
<pk mz="435.104553" i="3072280.5" sn="22.59" a="3336.64" fwhm="0.001213" res="358695.7" algo="FTMS"/>
<pk mz="435.129680" i="6052637.5" sn="46.79" a="6812.23" fwhm="0.001167" res="372852.4" algo="FTMS"/>
<pk mz="435.142730" i="3736352.3" sn="27.98" a="3943.76" fwhm="0.001136" res="382947.1" algo="FTMS"/>
<pk mz="435.160485" i="1160995.8" sn="7.06" a="949.12" fwhm="0.001198" res="363188.5" algo="FTMS"/>
<pk mz="435.166115" i="3380005.0" sn="25.08" a="3653.53" fwhm="0.001169" res="372343.0" algo="FTMS"/>
<pk mz="435.179138" i="5780263.5" sn="44.58" a="6308.23" fwhm="0.001175" res="370510.0" algo="FTMS"/>
<pk mz="435.196989" i="1481003.1" sn="9.66" a="1720.30" fwhm="0.001430" res="304304.6" algo="FTMS"/>
<pk mz="435.202492" i="1305900.3" sn="8.24" a="854.73" fwhm="0.001001" res="434883.7" algo="FTMS"/>
<pk mz="435.215512" i="4913967.0" sn="37.54" a="5466.41" fwhm="0.001179" res="369185.0" algo="FTMS"/>
<pk mz="436.052167" i="3064279.5" sn="22.52" a="3458.63" fwhm="0.001235" res="353151.7" algo="FTMS"/>
<pk mz="436.060310" i="1988057.3" sn="13.78" a="1661.58" fwhm="0.001040" res="419280.9" algo="FTMS"/>
<pk mz="436.088539" i="4466655.0" sn="33.91" a="5254.43" fwhm="0.001231" res="354182.1" algo="FTMS"/>
<pk mz="436.096682" i="1784800.5" sn="12.13" a="1980.36" fwhm="0.001329" res="328113.4" algo="FTMS"/>
<pk mz="436.124942" i="3394022.3" sn="25.20" a="3531.19" fwhm="0.001181" res="369297.6" algo="FTMS"/>
<pk mz="436.133131" i="1462503.9" sn="9.51" a="1044.47" fwhm="0.000952" res="458024.1" algo="FTMS"/>
<pk mz="436.135918" i="1204072.4" sn="7.41" a="1302.84" fwhm="0.001446" res="301604.3" algo="FTMS"/>
<pk mz="436.146045" i="1193450.5" sn="7.32" a="769.98" fwhm="0.000975" res="447232.9" algo="FTMS"/>
<pk mz="436.161237" i="1198573.5" sn="7.36" a="983.89" fwhm="0.001081" res="403357.3" algo="FTMS"/>
<pk mz="436.169551" i="1205359.3" sn="7.42" a="1044.42" fwhm="0.001274" res="342266.8" algo="FTMS"/>
<pk mz="436.182440" i="1596657.9" sn="10.60" a="1300.06" fwhm="0.001042" res="418632.3" algo="FTMS"/>
<pk mz="436.218850" i="1615353.1" sn="10.75" a="1537.80" fwhm="0.001170" res="372871.0" algo="FTMS"/>
<pk mz="437.015073" i="1318042.0" sn="8.33" a="1170.63" fwhm="0.001074" res="407038.3" algo="FTMS"/>
<pk mz="437.036158" i="6957214.5" sn="54.14" a="8803.06" fwhm="0.001233" res="354567.2" algo="FTMS"/>
<pk mz="437.072552" i="10511526.0" z="-12" sn="83.01" a="12306.19" fwhm="0.001184" res="369077.8" algo="FTMS" component_name="q" deconvoluted_molecular_mass="5255.971162" deconvoluted_isotopic_mass="5255.962442"/>
<pk mz="437.083893" i="2959528.0" sn="21.67" a="3211.84" fwhm="0.001224" res="357214.5" algo="FTMS"/>
<pk mz="437.089610" i="12803241.0" z="-1" sn="101.62" a="15790.76" fwhm="0.001237" res="353470.2" algo="FTMS" component_name="f" deconvoluted_molecular_mass="437.090088" deconvoluted_isotopic_mass="437.090089"/>
<pk mz="437.108950" i="9761965.0" z="-1" sn="76.92" a="11583.42" fwhm="0.001209" res="361599.2" algo="FTMS" component_name="AC" deconvoluted_molecular_mass="437.109422" deconvoluted_isotopic_mass="437.109428"/>
<pk mz="437.120198" i="2558639.3" sn="18.41" a="2484.78" fwhm="0.001148" res="380663.1" algo="FTMS"/>
<pk mz="437.121874" i="1867439.6" sn="12.80" a="1681.28" fwhm="0.001040" res="420324.6" algo="FTMS"/>
<pk mz="437.145324" i="7206068.5" sn="56.16" a="8370.40" fwhm="0.001207" res="362226.0" algo="FTMS"/>
<pk mz="437.158376" i="5006519.0" z="-12" sn="38.29" a="5989.48" fwhm="0.001251" res="349351.0" algo="FTMS" component_name="q" deconvoluted_molecular_mass="5255.971162" deconvoluted_isotopic_mass="5256.992330"/>
<pk mz="437.176214" i="2501306.5" sn="17.94" a="2719.48" fwhm="0.001203" res="363438.5" algo="FTMS"/>
<pk mz="437.181802" i="2736315.8" sn="19.85" a="2691.33" fwhm="0.001093" res="400034.8" algo="FTMS"/>
<pk mz="437.194788" i="5791934.5" sn="44.67" a="6909.53" fwhm="0.001262" res="346356.1" algo="FTMS"/>
<pk mz="437.212561" i="1692866.0" sn="11.38" a="1498.46" fwhm="0.001116" res="391927.5" algo="FTMS"/>
<pk mz="437.218212" i="1604035.1" sn="10.66" a="1300.39" fwhm="0.001185" res="369106.3" algo="FTMS"/>
<pk mz="437.231256" i="2801861.8" sn="20.39" a="2829.84" fwhm="0.001131" res="386670.6" algo="FTMS"/>
<pk mz="437.240603" i="2002119.6" z="-12" sn="13.89" a="1717.20" fwhm="0.001064" res="411082.5" algo="FTMS" component_name="q" deconvoluted_molecular_mass="5255.971162" deconvoluted_isotopic_mass="5257.979060"/>
<pk mz="437.254636" i="1282762.5" sn="8.05" a="979.05" fwhm="0.001060" res="412318.7" algo="FTMS"/>
<pk mz="438.010248" i="1186915.4" sn="7.27" a="1248.73" fwhm="0.001493" res="293334.9" algo="FTMS"/>
<pk mz="438.031465" i="1445223.8" sn="9.37" a="1370.15" fwhm="0.001239" res="353411.5" algo="FTMS"/>
<pk mz="438.039303" i="1523305.3" sn="10.00" a="1270.95" fwhm="0.001227" res="356958.3" algo="FTMS"/>
<pk mz="438.067865" i="3367791.0" sn="24.98" a="3780.28" fwhm="0.001208" res="362570.1" algo="FTMS"/>
<pk mz="438.075988" i="2518896.8" sn="18.09" a="2862.42" fwhm="0.001275" res="343550.9" algo="FTMS"/>
<pk mz="438.089141" i="3594099.5" sn="26.82" a="4241.30" fwhm="0.001278" res="342819.8" algo="FTMS"/>
<pk mz="438.092945" i="1290356.1" z="-1" sn="8.11" a="1064.13" fwhm="0.001091" res="401491.1" algo="FTMS" component_name="f" deconvoluted_molecular_mass="437.090088" deconvoluted_isotopic_mass="438.093426"/>
<pk mz="438.104154" i="3999094.5" sn="30.11" a="4454.55" fwhm="0.001211" res="361911.5" algo="FTMS"/>
<pk mz="438.112260" i="2444664.0" z="-1" sn="17.48" a="2257.62" fwhm="0.001090" res="402080.8" algo="FTMS" component_name="AC" deconvoluted_molecular_mass="437.109422" deconvoluted_isotopic_mass="438.112741"/>
<pk mz="438.140610" i="2498941.8" sn="17.92" a="2697.83" fwhm="0.001162" res="376996.1" algo="FTMS"/>
<pk mz="438.148777" i="1723775.5" sn="11.63" a="1630.08" fwhm="0.001200" res="365095.6" algo="FTMS"/>
<pk mz="438.151730" i="1323776.1" sn="8.38" a="1349.14" fwhm="0.001339" res="327230.3" algo="FTMS"/>
<pk mz="438.153663" i="1620096.5" sn="10.79" a="1406.75" fwhm="0.001142" res="383730.6" algo="FTMS"/>
<pk mz="438.177044" i="1425541.3" sn="9.21" a="1245.05" fwhm="0.001111" res="394295.6" algo="FTMS"/>
<pk mz="438.198294" i="1481609.5" sn="9.66" a="1324.83" fwhm="0.001185" res="369878.1" algo="FTMS"/>
<pk mz="439.015408" i="1480239.3" sn="9.65" a="1589.44" fwhm="0.001270" res="345663.2" algo="FTMS"/>
<pk mz="439.030655" i="1737266.4" sn="11.74" a="1527.07" fwhm="0.001158" res="379176.6" algo="FTMS"/>
<pk mz="439.051805" i="7700022.5" sn="60.17" a="9476.15" fwhm="0.001230" res="356885.4" algo="FTMS"/>
<pk mz="439.055163" i="3926071.5" sn="29.51" a="4278.91" fwhm="0.001194" res="367689.5" algo="FTMS"/>
<pk mz="439.086658" i="5907006.0" sn="45.60" a="6428.63" fwhm="0.001334" res="329209.7" algo="FTMS"/>
<pk mz="439.088192" i="10137150.0" z="-1" sn="79.96" a="13215.71" fwhm="0.001341" res="327413.4" algo="FTMS" component_name="v" deconvoluted_molecular_mass="439.088673" deconvoluted_isotopic_mass="439.088676"/>
<pk mz="439.099488" i="2441792.5" sn="17.46" a="2366.93" fwhm="0.001159" res="378868.2" algo="FTMS"/>
<pk mz="439.124579" i="9346629.0" z="-1" sn="73.54" a="11152.07" fwhm="0.001203" res="364876.3" algo="FTMS" component_name="AI" deconvoluted_molecular_mass="439.125062" deconvoluted_isotopic_mass="439.125062"/>
<pk mz="439.137659" i="1346120.1" sn="8.56" a="1012.70" fwhm="0.001022" res="429528.2" algo="FTMS"/>
<pk mz="439.155308" i="1281867.8" sn="8.04" a="1122.24" fwhm="0.001148" res="382400.8" algo="FTMS"/>
<pk mz="439.160980" i="5341773.0" sn="41.01" a="6113.45" fwhm="0.001214" res="361861.5" algo="FTMS"/>
<pk mz="439.174060" i="4152911.5" sn="31.36" a="4808.54" fwhm="0.001241" res="354020.6" algo="FTMS"/>
<pk mz="439.189177" i="1408850.6" sn="9.07" a="1193.35" fwhm="0.001131" res="388407.9" algo="FTMS"/>
<pk mz="439.191726" i="2221651.0" sn="15.67" a="2122.24" fwhm="0.001135" res="386907.9" algo="FTMS"/>
<pk mz="439.197464" i="2805844.3" sn="20.41" a="2719.46" fwhm="0.001151" res="381682.4" algo="FTMS"/>
<pk mz="439.210463" i="2568791.0" sn="18.49" a="2405.99" fwhm="0.001107" res="396756.7" algo="FTMS"/>
<pk mz="439.233764" i="1296987.6" sn="8.16" a="866.61" fwhm="0.000989" res="444131.4" algo="FTMS"/>
<pk mz="439.246785" i="1706078.3" sn="11.48" a="1307.37" fwhm="0.001025" res="428692.6" algo="FTMS"/>
<pk mz="440.025824" i="1436924.8" sn="9.29" a="911.81" fwhm="0.001012" res="434987.6" algo="FTMS"/>
<pk mz="440.047076" i="1252865.1" sn="7.80" a="1263.10" fwhm="0.001364" res="322555.3" algo="FTMS"/>
<pk mz="440.055322" i="1604098.8" sn="10.55" a="1757.69" fwhm="0.001268" res="346999.8" algo="FTMS"/>
<pk mz="440.062291" i="1636868.3" sn="10.82" a="1380.81" fwhm="0.001135" res="387832.8" algo="FTMS"/>
<pk mz="440.083481" i="2071304.5" sn="14.31" a="1799.86" fwhm="0.001058" res="415771.9" algo="FTMS"/>
<pk mz="440.091519" i="1948938.1" z="-1" sn="13.33" a="1777.91" fwhm="0.001151" res="382328.6" algo="FTMS" component_name="v" deconvoluted_molecular_mass="439.088673" deconvoluted_isotopic_mass="440.092005"/>
<pk mz="440.119991" i="2416400.0" sn="17.09" a="2791.10" fwhm="0.001298" res="339007.6" algo="FTMS"/>
<pk mz="440.127920" i="1536017.6" z="-1" sn="10.00" a="1558.23" fwhm="0.001249" res="352348.3" algo="FTMS" component_name="AI" deconvoluted_molecular_mass="439.125062" deconvoluted_isotopic_mass="440.128405"/>
<pk mz="440.132597" i="1416722.5" sn="9.04" a="1510.77" fwhm="0.001383" res="318158.3" algo="FTMS"/>
<pk mz="440.156198" i="1336343.4" sn="8.40" a="1045.00" fwhm="0.001132" res="388816.0" algo="FTMS"/>
<pk mz="440.164242" i="1180953.0" sn="7.15" a="767.68" fwhm="0.001023" res="430468.5" algo="FTMS"/>
<pk mz="440.169232" i="1592858.0" sn="10.46" a="1284.05" fwhm="0.001177" res="373972.8" algo="FTMS"/>
<pk mz="441.009909" i="1907653.5" sn="12.99" a="1863.25" fwhm="0.001142" res="386230.2" algo="FTMS"/>
<pk mz="441.031093" i="2882505.8" sn="20.84" a="3171.37" fwhm="0.001196" res="368662.8" algo="FTMS"/>
<pk mz="441.046358" i="2602957.0" sn="18.59" a="2859.95" fwhm="0.001284" res="343469.0" algo="FTMS"/>
<pk mz="441.067459" i="9500625.0" z="-1" sn="74.08" a="11890.23" fwhm="0.001263" res="349290.8" algo="FTMS" component_name="AF" deconvoluted_molecular_mass="441.067974" deconvoluted_isotopic_mass="441.067947"/>
<pk mz="441.094109" i="1358550.6" sn="8.57" a="1149.74" fwhm="0.001078" res="409367.9" algo="FTMS"/>
<pk mz="441.095970" i="1280727.0" sn="7.95" a="1250.30" fwhm="0.001315" res="335450.3" algo="FTMS"/>
<pk mz="441.103850" i="9476057.0" z="-1" sn="73.89" a="11557.93" fwhm="0.001245" res="354387.4" algo="FTMS" component_name="AG" deconvoluted_molecular_mass="441.104337" deconvoluted_isotopic_mass="441.104338"/>
<pk mz="441.114985" i="1432794.9" sn="9.17" a="1328.15" fwhm="0.001352" res="326233.5" algo="FTMS"/>
<pk mz="441.132172" i="1525726.4" sn="9.92" a="1276.06" fwhm="0.001076" res="409962.2" algo="FTMS"/>
<pk mz="441.140256" i="6729696.0" sn="51.79" a="8467.27" fwhm="0.001270" res="347286.3" algo="FTMS"/>
<pk mz="441.171150" i="1215462.4" sn="7.42" a="859.88" fwhm="0.001006" res="438449.5" algo="FTMS"/>
<pk mz="441.176632" i="4758503.5" sn="35.93" a="5532.04" fwhm="0.001252" res="352455.1" algo="FTMS"/>
<pk mz="441.189659" i="1364458.1" sn="8.62" a="1063.08" fwhm="0.001130" res="390548.3" algo="FTMS"/>
<pk mz="441.212966" i="3500527.0" sn="25.81" a="3954.59" fwhm="0.001229" res="359047.1" algo="FTMS"/>
<pk mz="441.225899" i="1268465.5" sn="7.85" a="921.22" fwhm="0.000972" res="454048.9" algo="FTMS"/>
<pk mz="441.235481" i="3188211.5" sn="23.30" a="3188.83" fwhm="0.001114" res="396019.7" algo="FTMS"/>
<pk mz="441.249431" i="2389494.5" sn="16.87" a="2359.52" fwhm="0.001140" res="386900.7" algo="FTMS"/>
<pk mz="442.041622" i="2219672.5" sn="15.50" a="2317.86" fwhm="0.001247" res="354621.6" algo="FTMS"/>
<pk mz="442.062829" i="1317788.8" sn="8.24" a="1091.24" fwhm="0.001097" res="402826.1" algo="FTMS"/>
<pk mz="442.070962" i="1869470.5" z="-1" sn="12.68" a="1903.07" fwhm="0.001275" res="346593.9" algo="FTMS" component_name="AF" deconvoluted_molecular_mass="441.067974" deconvoluted_isotopic_mass="442.071452"/>
<pk mz="442.078104" i="1210015.9" sn="7.38" a="895.45" fwhm="0.000978" res="452062.3" algo="FTMS"/>
<pk mz="442.089268" i="1218722.3" sn="7.45" a="1092.97" fwhm="0.001168" res="378427.6" algo="FTMS"/>
<pk mz="442.098992" i="2818212.3" sn="20.32" a="3216.87" fwhm="0.001288" res="343297.3" algo="FTMS"/>
<pk mz="442.107184" i="1324453.9" z="-1" sn="8.30" a="849.40" fwhm="0.000982" res="450026.4" algo="FTMS" component_name="AG" deconvoluted_molecular_mass="441.104337" deconvoluted_isotopic_mass="442.107675"/>
<pk mz="442.135437" i="1625003.6" sn="10.72" a="1354.34" fwhm="0.001098" res="402804.7" algo="FTMS"/>
<pk mz="442.143461" i="1587885.4" sn="10.42" a="1629.30" fwhm="0.001212" res="364781.4" algo="FTMS"/>
<pk mz="442.148645" i="1682862.4" sn="11.18" a="1718.32" fwhm="0.001226" res="360647.3" algo="FTMS"/>
<pk mz="442.171797" i="1596083.1" sn="10.48" a="1430.84" fwhm="0.001169" res="378338.1" algo="FTMS"/>
<pk mz="442.183358" i="1198005.5" sn="7.28" a="1179.20" fwhm="0.001376" res="321467.1" algo="FTMS"/>
<pk mz="442.194121" i="1374903.8" sn="8.70" a="1555.61" fwhm="0.001582" res="279492.8" algo="FTMS"/>
<pk mz="442.216355" i="1195708.3" sn="7.26" a="739.52" fwhm="0.000952" res="464360.0" algo="FTMS"/>
<pk mz="442.238621" i="1169728.8" sn="7.05" a="1048.66" fwhm="0.001551" res="285080.2" algo="FTMS"/>
<pk mz="443.025635" i="3284322.3" sn="24.07" a="3804.56" fwhm="0.001229" res="360422.0" algo="FTMS"/>
<pk mz="443.046724" i="5110118.5" sn="38.76" a="6086.82" fwhm="0.001247" res="355179.4" algo="FTMS"/>
<pk mz="443.061993" i="2877801.8" sn="20.79" a="2941.94" fwhm="0.001203" res="368172.0" algo="FTMS"/>
<pk mz="443.073166" i="1712492.1" sn="11.42" a="1783.09" fwhm="0.001285" res="344763.2" algo="FTMS"/>
<pk mz="443.083102" i="7105902.0" sn="54.81" a="9737.68" fwhm="0.001315" res="337018.0" algo="FTMS"/>
<pk mz="443.098384" i="1658481.3" sn="10.98" a="1188.40" fwhm="0.001058" res="418618.4" algo="FTMS"/>
<pk mz="443.111550" i="1246068.0" sn="7.67" a="828.13" fwhm="0.000968" res="457737.6" algo="FTMS"/>
<pk mz="443.119512" i="6253941.5" sn="47.96" a="7612.89" fwhm="0.001262" res="351220.0" algo="FTMS"/>
<pk mz="443.147882" i="1632123.5" sn="10.77" a="1861.88" fwhm="0.001361" res="325510.9" algo="FTMS"/>
<pk mz="443.155903" i="4750717.0" sn="35.86" a="5875.41" fwhm="0.001286" res="344583.9" algo="FTMS"/>
<pk mz="443.178360" i="2198401.8" sn="15.33" a="2631.43" fwhm="0.001338" res="331225.0" algo="FTMS"/>
<pk mz="443.184262" i="1632899.0" sn="10.78" a="1920.74" fwhm="0.001364" res="324952.6" algo="FTMS"/>
<pk mz="443.192223" i="6517124.5" sn="50.08" a="7591.32" fwhm="0.001254" res="353379.4" algo="FTMS"/>
<pk mz="443.214750" i="3273609.3" sn="23.98" a="3498.03" fwhm="0.001150" res="385426.3" algo="FTMS"/>
<pk mz="443.228660" i="3628428.0" sn="26.83" a="3778.17" fwhm="0.001162" res="381513.3" algo="FTMS"/>
<pk mz="443.251159" i="4065680.8" sn="30.35" a="5002.81" fwhm="0.001293" res="342921.3" algo="FTMS"/>
<pk mz="443.265104" i="1772179.6" sn="11.90" a="1826.54" fwhm="0.001152" res="384833.8" algo="FTMS"/>
<pk mz="444.020871" i="1318959.3" sn="8.25" a="1089.13" fwhm="0.001113" res="398780.1" algo="FTMS"/>
<pk mz="444.057208" i="2378806.8" sn="16.78" a="2459.86" fwhm="0.001228" res="361577.8" algo="FTMS"/>
<pk mz="444.086463" i="2112572.8" sn="14.64" a="2544.93" fwhm="0.001356" res="327503.3" algo="FTMS"/>
<pk mz="444.093646" i="1748030.3" sn="11.70" a="2004.56" fwhm="0.001385" res="320746.6" algo="FTMS"/>
<pk mz="444.104985" i="1456704.6" sn="9.36" a="1515.11" fwhm="0.001348" res="329427.6" algo="FTMS"/>
<pk mz="444.122811" i="1251396.3" sn="7.71" a="824.52" fwhm="0.001016" res="437223.9" algo="FTMS"/>
<pk mz="444.151286" i="1656138.1" sn="10.96" a="1836.20" fwhm="0.001254" res="354289.1" algo="FTMS"/>
<pk mz="444.198788" i="1629012.0" sn="10.75" a="1792.50" fwhm="0.001502" res="295755.5" algo="FTMS"/>
<pk mz="444.210014" i="1295446.3" sn="8.06" a="829.56" fwhm="0.000972" res="456773.2" algo="FTMS"/>
<pk mz="444.218052" i="1192663.9" sn="7.23" a="1104.43" fwhm="0.001230" res="361045.7" algo="FTMS"/>
<pk mz="444.254504" i="1209951.5" sn="7.37" a="1014.11" fwhm="0.001141" res="389209.9" algo="FTMS"/>
<pk mz="444.988228" i="2090231.1" sn="14.45" a="2373.61" fwhm="0.001285" res="346260.8" algo="FTMS"/>
<pk mz="445.004850" i="1177082.5" sn="7.11" a="939.86" fwhm="0.001110" res="400801.7" algo="FTMS"/>
<pk mz="445.041241" i="5040898.0" sn="38.19" a="5671.87" fwhm="0.001218" res="365503.6" algo="FTMS"/>
<pk mz="445.052476" i="1373956.4" sn="8.69" a="1359.01" fwhm="0.001248" res="356574.7" algo="FTMS"/>
<pk mz="445.062340" i="4162310.5" sn="31.13" a="4699.69" fwhm="0.001226" res="363106.5" algo="FTMS"/>
<pk mz="445.077624" i="4360969.5" sn="32.72" a="5170.10" fwhm="0.001307" res="340486.4" algo="FTMS"/>
<pk mz="445.088892" i="2048779.9" sn="14.12" a="1959.65" fwhm="0.001146" res="388271.1" algo="FTMS"/>
<pk mz="445.090681" i="1759500.3" sn="11.79" a="1936.95" fwhm="0.001366" res="325824.5" algo="FTMS"/>
<pk mz="445.098784" i="4675342.0" sn="35.25" a="5943.21" fwhm="0.001291" res="344876.3" algo="FTMS"/>
<pk mz="445.114064" i="2581777.0" sn="18.41" a="2635.95" fwhm="0.001160" res="383834.2" algo="FTMS"/>
<pk mz="445.127169" i="2494227.8" sn="17.71" a="2566.99" fwhm="0.001203" res="370049.1" algo="FTMS"/>
<pk mz="445.135147" i="3696405.5" sn="27.38" a="4104.01" fwhm="0.001190" res="374010.9" algo="FTMS"/>
<pk mz="445.150497" i="1567768.6" sn="10.25" a="1560.22" fwhm="0.001187" res="375142.5" algo="FTMS"/>
<pk mz="445.163535" i="2090779.4" sn="14.46" a="2250.66" fwhm="0.001276" res="348800.2" algo="FTMS"/>
<pk mz="445.171563" i="2856221.0" sn="20.62" a="3814.90" fwhm="0.001502" res="296427.5" algo="FTMS"/>
<pk mz="445.186836" i="1421088.3" sn="9.07" a="1161.17" fwhm="0.001042" res="427094.8" algo="FTMS"/>
<pk mz="445.193976" i="4558625.5" sn="34.31" a="5605.68" fwhm="0.001290" res="345208.2" algo="FTMS"/>
<pk mz="445.199956" i="2154275.0" sn="14.97" a="1900.00" fwhm="0.001066" res="417731.0" algo="FTMS"/>
<pk mz="445.207828" i="3079972.5" sn="22.42" a="3555.84" fwhm="0.001234" res="360801.4" algo="FTMS"/>
<pk mz="445.230389" i="5674793.0" sn="43.29" a="6778.23" fwhm="0.001255" res="354805.2" algo="FTMS"/>
<pk mz="445.241922" i="1219371.6" sn="7.45" a="884.17" fwhm="0.001007" res="442180.0" algo="FTMS"/>
<pk mz="445.244207" i="2179372.0" sn="15.17" a="2007.69" fwhm="0.001142" res="389926.6" algo="FTMS"/>
<pk mz="445.280838" i="1302835.6" sn="8.12" a="968.25" fwhm="0.001052" res="423338.8" algo="FTMS"/>
<pk mz="446.036506" i="2263504.5" sn="15.85" a="2389.74" fwhm="0.001242" res="359040.8" algo="FTMS"/>
<pk mz="446.072835" i="2718680.0" sn="19.51" a="3054.24" fwhm="0.001249" res="357219.1" algo="FTMS"/>
<pk mz="446.084080" i="1364442.4" sn="8.61" a="1468.60" fwhm="0.001313" res="339850.0" algo="FTMS"/>
<pk mz="446.109270" i="1841887.6" sn="12.45" a="1837.37" fwhm="0.001189" res="375216.2" algo="FTMS"/>
<pk mz="446.130295" i="1282276.0" sn="7.95" a="993.47" fwhm="0.001040" res="428822.6" algo="FTMS"/>
<pk mz="446.138661" i="1293285.8" sn="8.04" a="1002.93" fwhm="0.001131" res="394546.1" algo="FTMS"/>
<pk mz="446.145545" i="1732839.1" sn="11.58" a="1700.65" fwhm="0.001181" res="377801.0" algo="FTMS"/>
<pk mz="446.166913" i="1888747.6" sn="12.83" a="2202.07" fwhm="0.001398" res="319230.3" algo="FTMS"/>
<pk mz="446.177807" i="1171693.9" sn="7.06" a="866.63" fwhm="0.001067" res="418264.5" algo="FTMS"/>
<pk mz="446.203166" i="1660403.1" sn="10.99" a="1448.02" fwhm="0.001097" res="406809.5" algo="FTMS"/>
<pk mz="447.020504" i="3036829.3" sn="22.07" a="3472.72" fwhm="0.001210" res="369295.1" algo="FTMS"/>
<pk mz="447.041620" i="1242657.8" sn="7.63" a="1208.94" fwhm="0.001465" res="305159.6" algo="FTMS"/>
<pk mz="447.056916" i="6678693.0" sn="51.37" a="8256.49" fwhm="0.001283" res="348496.3" algo="FTMS"/>
<pk mz="447.068124" i="2387111.3" sn="16.84" a="2425.77" fwhm="0.001142" res="391379.4" algo="FTMS"/>
<pk mz="447.078009" i="2748585.3" sn="19.75" a="3150.97" fwhm="0.001256" res="355985.0" algo="FTMS"/>
<pk mz="447.090930" i="1536684.0" sn="10.00" a="1466.79" fwhm="0.001344" res="332638.0" algo="FTMS"/>
<pk mz="447.093331" i="4705452.5" sn="35.49" a="5434.86" fwhm="0.001224" res="365322.4" algo="FTMS"/>
<pk mz="447.104535" i="2169519.0" sn="15.09" a="2154.82" fwhm="0.001091" res="409687.1" algo="FTMS"/>
<pk mz="447.106166" i="1636015.3" sn="10.80" a="1595.79" fwhm="0.001207" res="370394.5" algo="FTMS"/>
<pk mz="447.114416" i="2345905.0" sn="16.51" a="2800.18" fwhm="0.001433" res="312078.1" algo="FTMS"/>
<pk mz="447.129726" i="3075764.3" sn="22.38" a="3804.05" fwhm="0.001407" res="317721.3" algo="FTMS"/>
<pk mz="447.140558" i="1208694.4" sn="7.36" a="1515.73" fwhm="0.001751" res="255389.7" algo="FTMS"/>
<pk mz="447.142761" i="2029238.9" sn="13.96" a="1924.57" fwhm="0.001181" res="378593.9" algo="FTMS"/>
<pk mz="447.150869" i="1441976.5" sn="9.24" a="1626.43" fwhm="0.001435" res="311675.4" algo="FTMS"/>
<pk mz="447.160386" i="1249466.5" sn="7.69" a="1550.37" fwhm="0.001477" res="302725.5" algo="FTMS"/>
<pk mz="447.166066" i="2392251.8" sn="16.88" a="2208.51" fwhm="0.001125" res="397516.8" algo="FTMS"/>
<pk mz="447.179181" i="3872958.5" sn="28.79" a="4473.97" fwhm="0.001247" res="358535.4" algo="FTMS"/>
<pk mz="447.187040" i="2169024.0" sn="15.09" a="2690.05" fwhm="0.001829" res="244483.0" algo="FTMS"/>
<pk mz="447.209715" i="1535172.9" sn="9.99" a="1509.86" fwhm="0.001225" res="364924.7" algo="FTMS"/>
<pk mz="447.215486" i="2475718.0" sn="17.55" a="2397.63" fwhm="0.001112" res="402275.6" algo="FTMS"/>
<pk mz="447.223781" i="1726407.8" sn="11.52" a="2246.30" fwhm="0.001513" res="295497.4" algo="FTMS"/>
<pk mz="447.259874" i="1219279.4" sn="7.44" a="1090.19" fwhm="0.001392" res="321258.2" algo="FTMS"/>
<pk mz="448.052218" i="2554229.0" sn="18.18" a="3111.51" fwhm="0.001315" res="340754.9" algo="FTMS"/>
<pk mz="448.060367" i="1527158.8" sn="9.92" a="1411.70" fwhm="0.001253" res="357728.4" algo="FTMS"/>
<pk mz="448.088574" i="2738044.8" sn="19.66" a="3186.79" fwhm="0.001325" res="338064.7" algo="FTMS"/>
<pk mz="448.096718" i="1348350.4" sn="8.48" a="1377.30" fwhm="0.001370" res="327080.2" algo="FTMS"/>
<pk mz="448.099508" i="1490047.0" sn="9.62" a="1410.42" fwhm="0.001220" res="367253.2" algo="FTMS"/>
<pk mz="448.124981" i="1301892.4" sn="8.11" a="841.57" fwhm="0.000918" res="487968.7" algo="FTMS"/>
<pk mz="448.182428" i="2147728.3" sn="14.91" a="1984.59" fwhm="0.001121" res="399692.5" algo="FTMS"/>
<pk mz="448.218727" i="1552792.0" sn="10.13" a="1757.54" fwhm="0.001311" res="341862.8" algo="FTMS"/>
<pk mz="449.036167" i="5459523.5" sn="41.56" a="6928.63" fwhm="0.001327" res="338484.3" algo="FTMS"/>
<pk mz="449.047452" i="1411654.1" sn="8.99" a="1478.56" fwhm="0.001250" res="359119.3" algo="FTMS"/>
<pk mz="449.072541" i="8181323.5" sn="63.45" a="10430.10" fwhm="0.001305" res="344084.4" algo="FTMS"/>
<pk mz="449.083774" i="2883661.8" sn="20.83" a="3381.67" fwhm="0.001322" res="339824.0" algo="FTMS"/>
<pk mz="449.085694" i="1374542.1" sn="8.69" a="1232.12" fwhm="0.001261" res="356095.2" algo="FTMS"/>
<pk mz="449.093645" i="1292111.9" sn="8.03" a="1616.73" fwhm="0.001593" res="281844.5" algo="FTMS"/>
<pk mz="449.108932" i="7794259.0" sn="60.34" a="9786.26" fwhm="0.001306" res="343888.5" algo="FTMS"/>
<pk mz="449.120222" i="2227797.5" sn="15.55" a="2114.17" fwhm="0.001134" res="395877.2" algo="FTMS"/>
<pk mz="449.121991" i="2383445.8" sn="16.81" a="2713.78" fwhm="0.001300" res="345469.0" algo="FTMS"/>
<pk mz="449.145330" i="4223578.5" sn="31.61" a="4660.96" fwhm="0.001180" res="380486.4" algo="FTMS"/>
<pk mz="449.158380" i="3893853.5" sn="28.96" a="4535.21" fwhm="0.001267" res="354372.6" algo="FTMS"/>
<pk mz="449.181848" i="2325602.5" sn="16.34" a="2649.81" fwhm="0.001314" res="341828.3" algo="FTMS"/>
<pk mz="449.194728" i="4688485.0" sn="35.35" a="6033.43" fwhm="0.001328" res="338208.9" algo="FTMS"/>
<pk mz="449.231077" i="3466860.8" sn="25.52" a="3658.70" fwhm="0.001225" res="366713.8" algo="FTMS"/>
<pk mz="450.039610" i="1262871.5" sn="7.79" a="1159.04" fwhm="0.001287" res="349554.9" algo="FTMS"/>
<pk mz="450.067763" i="3583773.5" sn="26.46" a="4133.95" fwhm="0.001247" res="360926.3" algo="FTMS"/>
<pk mz="450.076072" i="1242655.1" sn="7.63" a="1136.18" fwhm="0.001224" res="367748.2" algo="FTMS"/>
<pk mz="450.104154" i="3701029.0" sn="27.41" a="4393.95" fwhm="0.001314" res="342508.2" algo="FTMS"/>
<pk mz="450.112279" i="1618726.8" sn="10.65" a="1661.60" fwhm="0.001338" res="336328.4" algo="FTMS"/>
<pk mz="450.140585" i="2165548.8" sn="15.05" a="2174.99" fwhm="0.001230" res="366029.6" algo="FTMS"/>
<pk mz="450.198087" i="1721657.0" sn="11.48" a="2019.75" fwhm="0.001380" res="326249.2" algo="FTMS"/>
<pk mz="450.234508" i="1218368.6" sn="7.43" a="946.77" fwhm="0.001063" res="423368.2" algo="FTMS"/>
<pk mz="451.015479" i="1466598.3" sn="9.43" a="1126.75" fwhm="0.001106" res="407784.8" algo="FTMS"/>
<pk mz="451.051833" i="7180270.0" sn="55.40" a="9147.00" fwhm="0.001303" res="346175.8" algo="FTMS"/>
<pk mz="451.063092" i="1660144.4" sn="10.98" a="1518.88" fwhm="0.001151" res="391961.6" algo="FTMS"/>
<pk mz="451.088199" i="8642550.0" sn="67.16" a="11347.22" fwhm="0.001317" res="342393.0" algo="FTMS"/>
<pk mz="451.099531" i="2396152.3" sn="16.91" a="2850.14" fwhm="0.001296" res="348173.2" algo="FTMS"/>
<pk mz="451.124610" i="6728701.5" sn="51.76" a="8438.80" fwhm="0.001292" res="349250.3" algo="FTMS"/>
<pk mz="451.135714" i="1310719.9" sn="8.17" a="1148.81" fwhm="0.001229" res="366928.8" algo="FTMS"/>
<pk mz="451.137656" i="2516992.3" sn="17.88" a="2596.00" fwhm="0.001197" res="376864.3" algo="FTMS"/>
<pk mz="451.155746" i="1312900.1" sn="8.19" a="1417.04" fwhm="0.001540" res="292934.0" algo="FTMS"/>
<pk mz="451.161033" i="3596293.3" sn="26.56" a="3805.02" fwhm="0.001184" res="381035.1" algo="FTMS"/>
<pk mz="451.174081" i="3821576.0" sn="28.37" a="4239.75" fwhm="0.001198" res="376727.4" algo="FTMS"/>
<pk mz="451.191665" i="1630987.8" sn="10.75" a="1458.04" fwhm="0.001200" res="375899.7" algo="FTMS"/>
<pk mz="451.197481" i="1769997.0" sn="11.87" a="1355.28" fwhm="0.001059" res="426254.6" algo="FTMS"/>
<pk mz="451.210434" i="4366351.5" sn="32.76" a="5196.98" fwhm="0.001260" res="358214.7" algo="FTMS"/>
<pk mz="451.232927" i="1242900.5" sn="7.63" a="797.07" fwhm="0.001143" res="394904.2" algo="FTMS"/>
<pk mz="451.246921" i="1779223.5" sn="11.94" a="1594.95" fwhm="0.001134" res="397888.3" algo="FTMS"/>
<pk mz="452.062232" i="1327045.3" sn="8.24" a="1036.12" fwhm="0.001113" res="406102.5" algo="FTMS"/>
<pk mz="452.083475" i="3418825.8" sn="24.93" a="3748.37" fwhm="0.001207" res="374515.3" algo="FTMS"/>
<pk mz="452.091724" i="2532555.5" sn="17.86" a="3019.50" fwhm="0.001365" res="331249.0" algo="FTMS"/>
<pk mz="452.119862" i="2816721.5" sn="20.12" a="3208.32" fwhm="0.001287" res="351231.0" algo="FTMS"/>
<pk mz="452.127801" i="1243603.3" sn="7.57" a="929.72" fwhm="0.001157" res="390662.9" algo="FTMS"/>
<pk mz="452.140884" i="1467094.1" sn="9.35" a="1738.29" fwhm="0.001401" res="322635.1" algo="FTMS"/>
<pk mz="452.156248" i="1795289.4" sn="11.97" a="1908.85" fwhm="0.001214" res="372338.2" algo="FTMS"/>
<pk mz="452.213782" i="1241445.6" sn="7.55" a="1572.33" fwhm="0.001831" res="246987.5" algo="FTMS"/>
<pk mz="453.031008" i="3842452.8" sn="28.31" a="4642.10" fwhm="0.001291" res="350858.2" algo="FTMS"/>
<pk mz="453.046368" i="1204376.0" sn="7.25" a="1102.82" fwhm="0.001296" res="349697.8" algo="FTMS"/>
<pk mz="453.067439" i="8477085.0" sn="65.30" a="10734.32" fwhm="0.001309" res="346093.7" algo="FTMS"/>
<pk mz="453.078651" i="1839519.0" sn="12.32" a="2286.35" fwhm="0.001547" res="292966.4" algo="FTMS"/>
<pk mz="453.103826" i="7403940.5" sn="56.73" a="9755.88" fwhm="0.001315" res="344458.4" algo="FTMS"/>
<pk mz="453.115104" i="1550246.8" sn="10.02" a="1336.53" fwhm="0.001171" res="387084.0" algo="FTMS"/>
<pk mz="453.140259" i="5829036.0" sn="44.16" a="7358.34" fwhm="0.001320" res="343158.9" algo="FTMS"/>
<pk mz="453.153226" i="1695407.0" sn="11.17" a="1547.09" fwhm="0.001157" res="391543.1" algo="FTMS"/>
<pk mz="453.176702" i="3221940.0" sn="23.36" a="3609.64" fwhm="0.001225" res="369849.6" algo="FTMS"/>
<pk mz="453.189712" i="2585014.8" sn="18.27" a="2426.98" fwhm="0.001113" res="407191.1" algo="FTMS"/>
<pk mz="453.207461" i="1525690.6" sn="9.82" a="1586.98" fwhm="0.001283" res="353322.5" algo="FTMS"/>
<pk mz="453.213107" i="1747899.9" sn="11.59" a="1599.82" fwhm="0.001152" res="393414.3" algo="FTMS"/>
<pk mz="453.226011" i="2963390.5" sn="21.29" a="3534.71" fwhm="0.001352" res="335271.9" algo="FTMS"/>
<pk mz="454.041644" i="1988718.3" sn="13.51" a="1843.05" fwhm="0.001163" res="390445.3" algo="FTMS"/>
<pk mz="454.070879" i="1560180.6" sn="10.09" a="1519.29" fwhm="0.001212" res="374684.2" algo="FTMS"/>
<pk mz="454.099073" i="2299514.8" sn="15.99" a="2181.42" fwhm="0.001144" res="396841.4" algo="FTMS"/>
<pk mz="454.107264" i="1602172.5" sn="10.43" a="1422.46" fwhm="0.001143" res="397466.6" algo="FTMS"/>
<pk mz="454.135411" i="2292354.5" sn="15.94" a="2652.42" fwhm="0.001288" res="352638.5" algo="FTMS"/>
<pk mz="454.148613" i="1639301.4" sn="10.72" a="1587.39" fwhm="0.001337" res="339555.8" algo="FTMS"/>
<pk mz="454.172106" i="1639306.5" sn="10.72" a="1505.71" fwhm="0.001154" res="393482.1" algo="FTMS"/>
<pk mz="455.025698" i="2353475.3" sn="16.42" a="2775.45" fwhm="0.001285" res="354086.2" algo="FTMS"/>
<pk mz="455.046741" i="5052232.0" sn="37.96" a="6948.28" fwhm="0.001387" res="327993.2" algo="FTMS"/>
<pk mz="455.061962" i="2284875.3" sn="15.87" a="2338.10" fwhm="0.001246" res="365259.4" algo="FTMS"/>
<pk mz="455.083096" i="8100687.5" sn="62.29" a="10965.46" fwhm="0.001379" res="330065.0" algo="FTMS"/>
<pk mz="455.119445" i="7311191.5" sn="55.99" a="9512.92" fwhm="0.001334" res="341200.0" algo="FTMS"/>
<pk mz="455.130522" i="1738586.0" sn="11.51" a="2095.69" fwhm="0.001481" res="307393.1" algo="FTMS"/>
<pk mz="455.147890" i="1277533.9" sn="7.84" a="1012.97" fwhm="0.001102" res="413165.9" algo="FTMS"/>
<pk mz="455.155842" i="4286303.5" sn="31.85" a="5545.54" fwhm="0.001352" res="336609.7" algo="FTMS"/>
<pk mz="455.168961" i="1341538.4" sn="8.35" a="1215.09" fwhm="0.001279" res="355856.7" algo="FTMS"/>
<pk mz="455.192309" i="2718055.5" sn="19.33" a="2909.77" fwhm="0.001256" res="362323.6" algo="FTMS"/>
<pk mz="455.205400" i="1191018.3" sn="7.14" a="1228.46" fwhm="0.001357" res="335548.8" algo="FTMS"/>
<pk mz="455.214967" i="1187820.4" sn="7.12" a="1120.41" fwhm="0.001382" res="329333.9" algo="FTMS"/>
<pk mz="455.222786" i="1238382.1" sn="7.52" a="1223.71" fwhm="0.001304" res="349230.9" algo="FTMS"/>
<pk mz="455.228691" i="2366831.3" sn="16.53" a="2466.23" fwhm="0.001246" res="365335.3" algo="FTMS"/>
<pk mz="455.251010" i="2381684.3" sn="16.65" a="2320.56" fwhm="0.001161" res="392210.3" algo="FTMS"/>
<pk mz="455.265058" i="1246071.3" sn="7.58" a="888.32" fwhm="0.001094" res="415989.0" algo="FTMS"/>
<pk mz="456.020804" i="1572379.9" sn="10.19" a="1532.22" fwhm="0.001228" res="371471.3" algo="FTMS"/>
<pk mz="456.057435" i="1277731.9" sn="7.84" a="1458.29" fwhm="0.001464" res="311579.6" algo="FTMS"/>
<pk mz="456.078302" i="1677608.5" sn="11.03" a="1388.12" fwhm="0.001143" res="399023.5" algo="FTMS"/>
<pk mz="456.086398" i="1513514.3" sn="9.72" a="1573.49" fwhm="0.001354" res="336906.2" algo="FTMS"/>
<pk mz="456.114813" i="1580080.4" sn="10.25" a="1234.22" fwhm="0.001058" res="431032.6" algo="FTMS"/>
<pk mz="456.122899" i="1481010.3" sn="9.46" a="1413.23" fwhm="0.001432" res="318602.6" algo="FTMS"/>
<pk mz="456.151199" i="1244984.4" sn="7.57" a="1204.06" fwhm="0.001221" res="373509.3" algo="FTMS"/>
<pk mz="456.164257" i="1329083.3" sn="8.24" a="1382.71" fwhm="0.001418" res="321779.0" algo="FTMS"/>
<pk mz="456.168974" i="1185852.3" sn="7.10" a="1005.89" fwhm="0.001215" res="375562.6" algo="FTMS"/>
<pk mz="456.187594" i="1226560.4" sn="7.43" a="1095.87" fwhm="0.001183" res="385682.6" algo="FTMS"/>
<pk mz="456.209998" i="1242437.3" sn="7.55" a="1417.97" fwhm="0.001441" res="316513.8" algo="FTMS"/>
<pk mz="457.041209" i="2819835.3" sn="20.14" a="3083.51" fwhm="0.001241" res="368253.6" algo="FTMS"/>
<pk mz="457.052281" i="1538557.8" sn="9.91" a="1483.40" fwhm="0.001217" res="375624.8" algo="FTMS"/>
<pk mz="457.062341" i="5551360.0" sn="41.94" a="7540.09" fwhm="0.001363" res="335381.2" algo="FTMS"/>
<pk mz="457.077622" i="1706243.4" sn="11.25" a="1722.50" fwhm="0.001239" res="368770.4" algo="FTMS"/>
<pk mz="457.088728" i="1226245.8" sn="7.42" a="967.30" fwhm="0.001115" res="409966.2" algo="FTMS"/>
<pk mz="457.098737" i="6780168.0" sn="51.75" a="8890.73" fwhm="0.001353" res="337800.8" algo="FTMS"/>
<pk mz="457.114022" i="1473803.3" sn="9.40" a="1336.27" fwhm="0.001180" res="387418.1" algo="FTMS"/>
<pk mz="457.135181" i="4696336.0" sn="35.12" a="5706.61" fwhm="0.001320" res="346290.7" algo="FTMS"/>
<pk mz="457.171528" i="3185432.0" sn="23.06" a="3578.96" fwhm="0.001243" res="367888.4" algo="FTMS"/>
<pk mz="457.193976" i="2364189.0" sn="16.50" a="2559.13" fwhm="0.001246" res="367012.9" algo="FTMS"/>
<pk mz="457.207913" i="3569952.0" sn="26.13" a="4157.68" fwhm="0.001263" res="362023.4" algo="FTMS"/>
<pk mz="457.230352" i="1991972.9" sn="13.53" a="2298.67" fwhm="0.001365" res="335087.2" algo="FTMS"/>
<pk mz="457.244241" i="2950952.0" sn="21.19" a="3378.40" fwhm="0.001318" res="347014.2" algo="FTMS"/>
<pk mz="457.266785" i="3627821.0" sn="26.59" a="5002.00" fwhm="0.001462" res="312758.7" algo="FTMS"/>
<pk mz="458.036522" i="1623766.6" sn="10.59" a="1734.00" fwhm="0.001348" res="339759.1" algo="FTMS"/>
<pk mz="458.065849" i="1566173.1" sn="10.13" a="1510.06" fwhm="0.001309" res="349930.6" algo="FTMS"/>
<pk mz="458.072976" i="1875166.6" sn="12.60" a="2523.23" fwhm="0.001544" res="296617.9" algo="FTMS"/>
<pk mz="458.102178" i="1385701.1" sn="8.69" a="1484.61" fwhm="0.001340" res="341818.5" algo="FTMS"/>
<pk mz="458.130321" i="1382379.3" sn="8.67" a="1561.27" fwhm="0.001449" res="316126.8" algo="FTMS"/>
<pk mz="458.145653" i="1307886.8" sn="8.07" a="1025.89" fwhm="0.001162" res="394200.4" algo="FTMS"/>
<pk mz="458.181997" i="1224054.8" sn="7.40" a="1138.19" fwhm="0.001345" res="340680.1" algo="FTMS"/>
<pk mz="458.211054" i="1320701.1" sn="8.17" a="1515.01" fwhm="0.001537" res="298214.1" algo="FTMS"/>
<pk mz="458.214420" i="1314045.9" sn="8.12" a="1160.73" fwhm="0.001155" res="396664.7" algo="FTMS"/>
<pk mz="458.225690" i="1404160.4" sn="8.84" a="1125.05" fwhm="0.001146" res="399752.4" algo="FTMS"/>
<pk mz="458.270152" i="1358090.3" sn="8.47" a="1431.26" fwhm="0.001391" res="329446.7" algo="FTMS"/>
<pk mz="459.020466" i="1856176.6" sn="12.45" a="1901.56" fwhm="0.001243" res="369313.6" algo="FTMS"/>
<pk mz="459.041728" i="2693813.5" sn="19.13" a="3209.33" fwhm="0.001346" res="341102.4" algo="FTMS"/>
<pk mz="459.056839" i="3862200.8" sn="28.46" a="4568.33" fwhm="0.001309" res="350823.1" algo="FTMS"/>
<pk mz="459.068253" i="1658043.3" sn="10.86" a="1681.19" fwhm="0.001278" res="359322.9" algo="FTMS"/>
<pk mz="459.078031" i="5328573.5" sn="40.16" a="7354.88" fwhm="0.001418" res="323648.5" algo="FTMS"/>
<pk mz="459.093271" i="2787520.8" sn="19.88" a="3134.89" fwhm="0.001271" res="361215.1" algo="FTMS"/>
<pk mz="459.104369" i="1912771.3" sn="12.90" a="2163.18" fwhm="0.001389" res="330536.7" algo="FTMS"/>
<pk mz="459.106400" i="1648323.8" sn="10.79" a="1814.79" fwhm="0.001353" res="339205.7" algo="FTMS"/>
<pk mz="459.114420" i="3682501.5" sn="27.02" a="4510.39" fwhm="0.001329" res="345362.3" algo="FTMS"/>
<pk mz="459.129739" i="2438857.0" sn="17.10" a="2713.69" fwhm="0.001294" res="354900.2" algo="FTMS"/>
<pk mz="459.142731" i="1769675.9" sn="11.76" a="1670.06" fwhm="0.001162" res="395012.1" algo="FTMS"/>
<pk mz="459.150823" i="2894029.8" sn="20.73" a="3440.45" fwhm="0.001309" res="350890.7" algo="FTMS"/>
<pk mz="459.165995" i="1403601.0" sn="8.83" a="1537.88" fwhm="0.001674" res="274222.0" algo="FTMS"/>
<pk mz="459.179265" i="1645780.0" sn="10.77" a="1693.01" fwhm="0.001330" res="345365.3" algo="FTMS"/>
<pk mz="459.187112" i="2707157.8" sn="19.24" a="3041.40" fwhm="0.001286" res="357052.2" algo="FTMS"/>
<pk mz="459.209642" i="5095130.5" sn="38.29" a="6425.68" fwhm="0.001354" res="339145.2" algo="FTMS"/>
<pk mz="459.223576" i="2585821.8" sn="18.27" a="2642.02" fwhm="0.001224" res="375074.5" algo="FTMS"/>
<pk mz="459.246018" i="4442851.0" sn="33.09" a="5424.08" fwhm="0.001303" res="352319.4" algo="FTMS"/>
<pk mz="459.259989" i="1840358.0" sn="12.32" a="1758.77" fwhm="0.001288" res="356577.2" algo="FTMS"/>
<pk mz="459.296299" i="1461742.0" sn="9.30" a="1587.52" fwhm="0.001367" res="336067.9" algo="FTMS"/>
<pk mz="460.052133" i="2760598.8" sn="19.66" a="2992.13" fwhm="0.001242" res="370312.4" algo="FTMS"/>
<pk mz="460.063311" i="1458329.3" sn="9.27" a="1372.97" fwhm="0.001312" res="350677.2" algo="FTMS"/>
<pk mz="460.081394" i="1302429.3" sn="8.03" a="1112.50" fwhm="0.001153" res="398969.2" algo="FTMS"/>
<pk mz="460.088549" i="2130335.0" sn="14.63" a="2151.29" fwhm="0.001186" res="387838.9" algo="FTMS"/>
<pk mz="460.124899" i="1435303.0" sn="9.09" a="1133.79" fwhm="0.001097" res="419512.4" algo="FTMS"/>
<pk mz="460.145899" i="1391275.8" sn="8.73" a="1391.14" fwhm="0.001315" res="349796.0" algo="FTMS"/>
<pk mz="460.182631" i="1406644.0" sn="8.86" a="1214.01" fwhm="0.001163" res="395600.5" algo="FTMS"/>
<pk mz="460.204829" i="1214905.0" sn="7.33" a="1106.32" fwhm="0.001231" res="373953.6" algo="FTMS"/>
<pk mz="460.213072" i="1302714.8" sn="8.03" a="1308.75" fwhm="0.001248" res="368833.0" algo="FTMS"/>
<pk mz="460.227058" i="1292989.9" sn="7.95" a="1185.06" fwhm="0.001407" res="327199.6" algo="FTMS"/>
<pk mz="460.889211" i="1179346.6" sn="7.04" a="1504.19" fwhm="0.001813" res="254256.5" algo="FTMS"/>
<pk mz="461.036154" i="4448371.5" sn="33.13" a="5346.77" fwhm="0.001305" res="353327.3" algo="FTMS"/>
<pk mz="461.047636" i="1181814.3" sn="7.06" a="939.52" fwhm="0.001085" res="425017.2" algo="FTMS"/>
<pk mz="461.057345" i="1802872.5" sn="12.02" a="1688.25" fwhm="0.001144" res="402905.5" algo="FTMS"/>
<pk mz="461.072517" i="5082236.0" sn="38.19" a="6220.38" fwhm="0.001287" res="358318.3" algo="FTMS"/>
<pk mz="461.083843" i="2310782.5" sn="16.07" a="2573.16" fwhm="0.001306" res="353115.9" algo="FTMS"/>
<pk mz="461.093973" i="1548928.8" sn="9.99" a="1829.99" fwhm="0.001377" res="334938.7" algo="FTMS"/>
<pk mz="461.108926" i="3845252.0" sn="28.32" a="4712.20" fwhm="0.001360" res="339036.6" algo="FTMS"/>
<pk mz="461.120224" i="1621638.6" sn="10.57" a="1543.80" fwhm="0.001180" res="390689.3" algo="FTMS"/>
<pk mz="461.130063" i="1453192.9" sn="9.23" a="1444.88" fwhm="0.001233" res="373999.5" algo="FTMS"/>
<pk mz="461.145260" i="3377292.3" sn="24.58" a="4314.23" fwhm="0.001414" res="326131.9" algo="FTMS"/>
<pk mz="461.158426" i="2282639.3" sn="15.85" a="2461.37" fwhm="0.001317" res="350253.0" algo="FTMS"/>
<pk mz="461.188899" i="1749142.1" sn="11.59" a="1646.59" fwhm="0.001129" res="408528.6" algo="FTMS"/>
<pk mz="461.194792" i="2831511.5" sn="20.23" a="3308.05" fwhm="0.001268" res="363697.9" algo="FTMS"/>
<pk mz="461.202998" i="1756825.3" sn="11.65" a="1853.78" fwhm="0.001289" res="357902.1" algo="FTMS"/>
<pk mz="461.231146" i="1660575.6" sn="10.88" a="1374.08" fwhm="0.001081" res="426488.0" algo="FTMS"/>
<pk mz="461.239206" i="1296033.4" sn="7.97" a="1049.21" fwhm="0.001113" res="414417.8" algo="FTMS"/>
<pk mz="462.031390" i="1723220.5" sn="11.38" a="1818.28" fwhm="0.001307" res="353546.0" algo="FTMS"/>
<pk mz="462.067795" i="3035996.8" sn="21.86" a="3463.05" fwhm="0.001311" res="352527.3" algo="FTMS"/>
<pk mz="462.104159" i="2341733.0" sn="16.32" a="2650.80" fwhm="0.001354" res="341329.4" algo="FTMS"/>
<pk mz="462.140457" i="2036077.3" sn="13.88" a="2256.83" fwhm="0.001411" res="327448.8" algo="FTMS"/>
<pk mz="462.161809" i="1198450.0" sn="7.19" a="893.22" fwhm="0.001063" res="434660.7" algo="FTMS"/>
<pk mz="462.176942" i="1208437.5" sn="7.27" a="1077.99" fwhm="0.001200" res="385296.6" algo="FTMS"/>
<pk mz="462.198019" i="1810298.3" sn="12.07" a="1987.49" fwhm="0.001258" res="367303.5" algo="FTMS"/>
<pk mz="462.234247" i="1218434.5" sn="7.35" a="1704.96" fwhm="0.001707" res="270826.1" algo="FTMS"/>
<pk mz="463.015325" i="1705524.0" sn="11.24" a="1925.59" fwhm="0.001313" res="352515.5" algo="FTMS"/>
<pk mz="463.051781" i="6555196.5" sn="49.94" a="8432.48" fwhm="0.001368" res="338586.7" algo="FTMS"/>
<pk mz="463.063095" i="1494846.9" sn="9.56" a="1760.16" fwhm="0.001398" res="331345.7" algo="FTMS"/>
<pk mz="463.088188" i="6593092.5" sn="50.24" a="8908.59" fwhm="0.001387" res="333810.2" algo="FTMS"/>
<pk mz="463.099458" i="2221127.3" sn="15.35" a="2501.17" fwhm="0.001278" res="362426.7" algo="FTMS"/>
<pk mz="463.124634" i="4998733.0" sn="37.52" a="6317.87" fwhm="0.001333" res="347449.8" algo="FTMS"/>
<pk mz="463.137588" i="1606479.9" sn="10.45" a="1776.37" fwhm="0.001621" res="285701.1" algo="FTMS"/>
<pk mz="463.161044" i="2575445.3" sn="18.18" a="2603.17" fwhm="0.001190" res="389131.8" algo="FTMS"/>
<pk mz="463.174011" i="3464280.3" sn="25.27" a="4726.39" fwhm="0.001462" res="316804.9" algo="FTMS"/>
<pk mz="463.197558" i="1216349.5" sn="7.33" a="981.73" fwhm="0.001086" res="426358.8" algo="FTMS"/>
<pk mz="463.210478" i="3704416.5" sn="27.19" a="4490.02" fwhm="0.001303" res="355599.4" algo="FTMS"/>
<pk mz="463.246848" i="2230376.8" sn="15.42" a="2396.15" fwhm="0.001283" res="361026.4" algo="FTMS"/>
<pk mz="464.026042" i="1317402.9" sn="8.07" a="1264.83" fwhm="0.001339" res="346673.6" algo="FTMS"/>
<pk mz="464.046994" i="2402079.8" sn="16.66" a="3124.13" fwhm="0.001438" res="322720.8" algo="FTMS"/>
<pk mz="464.055296" i="1204513.6" sn="7.18" a="1100.38" fwhm="0.001198" res="387306.4" algo="FTMS"/>
<pk mz="464.083455" i="3660072.0" sn="26.62" a="4602.15" fwhm="0.001357" res="341895.1" algo="FTMS"/>
<pk mz="464.091556" i="1388585.9" sn="8.64" a="1314.73" fwhm="0.001235" res="375736.1" algo="FTMS"/>
<pk mz="464.119911" i="2435376.5" sn="16.92" a="2886.81" fwhm="0.001265" res="366965.2" algo="FTMS"/>
<pk mz="464.128142" i="1291314.3" sn="7.87" a="1260.90" fwhm="0.001258" res="368944.4" algo="FTMS"/>
<pk mz="464.156244" i="1293368.8" sn="7.88" a="1074.43" fwhm="0.001211" res="383137.4" algo="FTMS"/>
<pk mz="464.177434" i="1578301.5" sn="10.14" a="1492.83" fwhm="0.001340" res="346482.1" algo="FTMS"/>
<pk mz="464.213728" i="1354309.9" sn="8.36" a="1475.84" fwhm="0.001392" res="333456.6" algo="FTMS"/>
<pk mz="465.031066" i="4592641.5" sn="34.00" a="6114.76" fwhm="0.001421" res="327275.3" algo="FTMS"/>
<pk mz="465.042267" i="1338372.3" sn="8.24" a="1178.30" fwhm="0.001222" res="380643.2" algo="FTMS"/>
<pk mz="465.067442" i="8485898.0" sn="64.82" a="11503.36" fwhm="0.001386" res="335649.4" algo="FTMS"/>
<pk mz="465.078750" i="1762572.6" sn="11.59" a="2121.85" fwhm="0.001435" res="324136.0" algo="FTMS"/>
<pk mz="465.103837" i="7828498.5" sn="59.62" a="10781.61" fwhm="0.001405" res="330954.6" algo="FTMS"/>
<pk mz="465.115045" i="1280277.0" sn="7.78" a="981.20" fwhm="0.001034" res="449658.3" algo="FTMS"/>
<pk mz="465.140224" i="5099547.0" sn="38.01" a="6849.04" fwhm="0.001442" res="322538.2" algo="FTMS"/>
<pk mz="465.153276" i="1947165.8" sn="13.06" a="1876.02" fwhm="0.001248" res="372576.9" algo="FTMS"/>
<pk mz="465.168571" i="6370337.5" sn="48.07" a="8302.67" fwhm="0.001373" res="338804.8" algo="FTMS"/>
<pk mz="465.171037" i="1654817.9" sn="10.74" a="1714.91" fwhm="0.001342" res="346635.7" algo="FTMS"/>
<pk mz="465.176649" i="2816547.3" sn="19.94" a="3136.55" fwhm="0.001230" res="378147.6" algo="FTMS"/>
<pk mz="465.189683" i="3682342.3" sn="26.79" a="4733.94" fwhm="0.001388" res="335085.3" algo="FTMS"/>
<pk mz="465.199073" i="1791528.4" sn="11.82" a="2136.83" fwhm="0.001397" res="332886.5" algo="FTMS"/>
<pk mz="465.207461" i="1604394.3" sn="10.34" a="2322.27" fwhm="0.001807" res="257377.6" algo="FTMS"/>
<pk mz="465.212019" i="1296939.4" sn="7.91" a="917.23" fwhm="0.000910" res="511388.1" algo="FTMS"/>
<pk mz="465.226035" i="3621934.5" sn="26.31" a="4668.22" fwhm="0.001456" res="319437.5" algo="FTMS"/>
<pk mz="465.262473" i="1404727.0" sn="8.76" a="1298.76" fwhm="0.001346" res="345550.1" algo="FTMS"/>
<pk mz="466.034783" i="1249513.3" sn="7.53" a="1281.28" fwhm="0.001369" res="340342.1" algo="FTMS"/>
<pk mz="466.062747" i="3015919.8" sn="21.52" a="3376.05" fwhm="0.001246" res="374075.9" algo="FTMS"/>
<pk mz="466.070804" i="1841137.6" sn="12.22" a="2169.94" fwhm="0.001404" res="331900.6" algo="FTMS"/>
<pk mz="466.099131" i="3302648.3" sn="23.79" a="4559.05" fwhm="0.001472" res="316579.2" algo="FTMS"/>
<pk mz="466.107219" i="2159866.0" sn="14.74" a="2492.83" fwhm="0.001344" res="346701.5" algo="FTMS"/>
<pk mz="466.135486" i="2118912.5" sn="14.41" a="2120.24" fwhm="0.001300" res="358522.0" algo="FTMS"/>
<pk mz="466.171973" i="3057417.0" sn="21.84" a="3603.57" fwhm="0.001323" res="352280.2" algo="FTMS"/>
<pk mz="466.192985" i="1203469.9" sn="7.17" a="836.53" fwhm="0.001075" res="433788.1" algo="FTMS"/>
<pk mz="466.229482" i="1262358.4" sn="7.63" a="893.06" fwhm="0.000988" res="471674.6" algo="FTMS"/>
<pk mz="467.025632" i="1841103.0" sn="12.21" a="2131.96" fwhm="0.001413" res="330634.1" algo="FTMS"/>
<pk mz="467.046745" i="6572500.0" sn="49.67" a="8951.71" fwhm="0.001415" res="330184.2" algo="FTMS"/>
<pk mz="467.061985" i="1965015.4" sn="13.19" a="2442.95" fwhm="0.001427" res="327400.1" algo="FTMS"/>
<pk mz="467.083110" i="9039324.0" sn="69.20" a="12653.35" fwhm="0.001429" res="326816.3" algo="FTMS"/>
<pk mz="467.094279" i="2199263.0" sn="15.05" a="2969.84" fwhm="0.001576" res="296319.4" algo="FTMS"/>
<pk mz="467.119482" i="7300581.0" sn="55.43" a="9309.32" fwhm="0.001345" res="347246.0" algo="FTMS"/>
<pk mz="467.130501" i="1368807.4" sn="8.47" a="1547.80" fwhm="0.001419" res="329168.5" algo="FTMS"/>
<pk mz="467.155865" i="4766189.0" sn="35.37" a="6302.45" fwhm="0.001423" res="328181.7" algo="FTMS"/>
<pk mz="467.165603" i="2286063.5" sn="15.74" a="3236.60" fwhm="0.001479" res="315925.4" algo="FTMS"/>
<pk mz="467.168841" i="2264560.3" sn="15.57" a="2773.15" fwhm="0.001353" res="345186.3" algo="FTMS"/>
<pk mz="467.186713" i="1446132.4" sn="9.09" a="1591.76" fwhm="0.001507" res="309940.2" algo="FTMS"/>
<pk mz="467.192430" i="2085365.8" sn="14.15" a="1926.01" fwhm="0.001077" res="433940.4" algo="FTMS"/>
<pk mz="467.205316" i="3048440.8" sn="21.77" a="3491.27" fwhm="0.001290" res="362150.7" algo="FTMS"/>
<pk mz="467.223301" i="1404412.9" sn="8.76" a="1187.24" fwhm="0.001129" res="413721.0" algo="FTMS"/>
<pk mz="467.228780" i="1490430.1" sn="9.44" a="1132.73" fwhm="0.001082" res="431810.2" algo="FTMS"/>
<pk mz="467.241721" i="2531329.3" sn="17.68" a="3091.47" fwhm="0.001449" res="322382.0" algo="FTMS"/>
<pk mz="467.265018" i="1612806.6" sn="10.41" a="1984.15" fwhm="0.001496" res="312246.4" algo="FTMS"/>
<pk mz="468.041896" i="1199291.5" sn="7.13" a="1140.60" fwhm="0.001294" res="361569.3" algo="FTMS"/>
<pk mz="468.050005" i="1404093.4" sn="8.75" a="1425.24" fwhm="0.001299" res="360190.6" algo="FTMS"/>
<pk mz="468.068403" i="1303105.8" sn="7.95" a="1609.40" fwhm="0.001570" res="298143.0" algo="FTMS"/>
<pk mz="468.078321" i="3019460.0" sn="21.54" a="3992.22" fwhm="0.001502" res="311605.0" algo="FTMS"/>
<pk mz="468.086314" i="2518726.0" sn="17.58" a="3364.89" fwhm="0.001517" res="308599.5" algo="FTMS"/>
<pk mz="468.114745" i="3044044.5" sn="21.73" a="3406.24" fwhm="0.001282" res="365065.0" algo="FTMS"/>
<pk mz="468.122949" i="1319886.4" sn="8.08" a="1060.59" fwhm="0.001060" res="441720.2" algo="FTMS"/>
<pk mz="468.151109" i="2316501.0" sn="15.97" a="2751.79" fwhm="0.001367" res="342566.8" algo="FTMS"/>
<pk mz="468.159112" i="1419222.9" sn="8.87" a="1435.11" fwhm="0.001312" res="356773.7" algo="FTMS"/>
<pk mz="468.164221" i="1799384.0" sn="11.88" a="2010.53" fwhm="0.001325" res="353236.0" algo="FTMS"/>
<pk mz="468.978303" i="1209750.4" sn="7.21" a="1293.17" fwhm="0.001534" res="305783.0" algo="FTMS"/>
<pk mz="469.025937" i="1967521.5" sn="13.21" a="2286.05" fwhm="0.001450" res="323414.5" algo="FTMS"/>
<pk mz="469.041372" i="2568869.3" sn="17.97" a="3885.28" fwhm="0.001707" res="274738.3" algo="FTMS"/>
<pk mz="469.062362" i="7737258.0" sn="58.89" a="11386.75" fwhm="0.001472" res="318709.2" algo="FTMS"/>
<pk mz="469.077690" i="1274797.6" sn="7.73" a="1056.55" fwhm="0.001124" res="417302.6" algo="FTMS"/>
<pk mz="469.098729" i="8804275.0" sn="67.34" a="12610.26" fwhm="0.001469" res="319424.5" algo="FTMS"/>
<pk mz="469.110132" i="1366965.3" sn="8.46" a="1520.68" fwhm="0.001453" res="322850.9" algo="FTMS"/>
<pk mz="469.135170" i="6198203.0" sn="46.70" a="8110.49" fwhm="0.001368" res="343024.8" algo="FTMS"/>
<pk mz="469.171614" i="3693507.8" sn="26.87" a="4108.09" fwhm="0.001218" res="385250.5" algo="FTMS"/>
<pk mz="469.207970" i="3172812.3" sn="22.75" a="3718.19" fwhm="0.001338" res="350588.4" algo="FTMS"/>
<pk mz="469.221044" i="1388239.3" sn="8.62" a="1286.34" fwhm="0.001240" res="378350.0" algo="FTMS"/>
<pk mz="469.244289" i="2520020.8" sn="17.58" a="2654.68" fwhm="0.001255" res="373912.8" algo="FTMS"/>
<pk mz="469.266885" i="1227994.0" sn="7.35" a="941.56" fwhm="0.001139" res="412109.7" algo="FTMS"/>
<pk mz="469.280623" i="1666013.1" sn="10.82" a="1568.89" fwhm="0.001197" res="391901.4" algo="FTMS"/>
<pk mz="470.036412" i="1597582.5" sn="10.28" a="1498.60" fwhm="0.001264" res="371905.0" algo="FTMS"/>
<pk mz="470.065805" i="1755797.5" sn="11.53" a="1722.83" fwhm="0.001295" res="363125.2" algo="FTMS"/>
<pk mz="470.072951" i="2198167.3" sn="15.03" a="2528.62" fwhm="0.001362" res="345226.5" algo="FTMS"/>
<pk mz="470.094028" i="2216092.0" sn="15.18" a="2346.08" fwhm="0.001255" res="374560.5" algo="FTMS"/>
<pk mz="470.102129" i="1740702.0" sn="11.41" a="1903.08" fwhm="0.001358" res="346283.3" algo="FTMS"/>
<pk mz="470.130416" i="2402980.8" sn="16.66" a="2778.40" fwhm="0.001371" res="342858.3" algo="FTMS"/>
<pk mz="470.180014" i="1298864.3" sn="7.91" a="1241.16" fwhm="0.001259" res="373432.2" algo="FTMS"/>
<pk mz="471.020429" i="2948982.0" sn="20.98" a="3958.81" fwhm="0.001499" res="314273.1" algo="FTMS"/>
<pk mz="471.041633" i="3317627.3" sn="23.89" a="3961.98" fwhm="0.001316" res="357988.4" algo="FTMS"/>
<pk mz="471.056886" i="2840446.8" sn="20.12" a="3213.88" fwhm="0.001303" res="361605.2" algo="FTMS"/>
<pk mz="471.068245" i="1750401.4" sn="11.49" a="1936.83" fwhm="0.001222" res="385583.2" algo="FTMS"/>
<pk mz="471.078011" i="7197059.5" sn="54.61" a="9967.65" fwhm="0.001424" res="330866.7" algo="FTMS"/>
<pk mz="471.093250" i="2018951.3" sn="13.61" a="2578.84" fwhm="0.001497" res="314782.4" algo="FTMS"/>
<pk mz="471.106436" i="1310602.4" sn="8.01" a="1429.42" fwhm="0.001479" res="318605.3" algo="FTMS"/>
<pk mz="471.114394" i="6297996.5" sn="47.49" a="8263.05" fwhm="0.001358" res="346982.6" algo="FTMS"/>
<pk mz="471.125275" i="1302414.9" sn="7.94" a="1743.03" fwhm="0.001855" res="253957.3" algo="FTMS"/>
<pk mz="471.142677" i="1319315.0" sn="8.07" a="1193.32" fwhm="0.001242" res="379224.3" algo="FTMS"/>
<pk mz="471.150764" i="4671893.0" sn="34.62" a="6489.73" fwhm="0.001481" res="318098.0" algo="FTMS"/>
<pk mz="471.179211" i="1487003.6" sn="9.40" a="1393.26" fwhm="0.001272" res="370287.1" algo="FTMS"/>
<pk mz="471.187156" i="3250077.5" sn="23.36" a="3790.21" fwhm="0.001338" res="352108.8" algo="FTMS"/>
<pk mz="471.209647" i="2591138.8" sn="18.14" a="3159.13" fwhm="0.001390" res="338967.0" algo="FTMS"/>
<pk mz="471.223591" i="3129254.0" sn="22.40" a="3856.92" fwhm="0.001396" res="337475.6" algo="FTMS"/>
<pk mz="471.259885" i="2684846.5" sn="18.88" a="2793.90" fwhm="0.001235" res="381555.3" algo="FTMS"/>
<pk mz="471.282397" i="2322356.0" sn="16.02" a="2519.52" fwhm="0.001264" res="372764.8" algo="FTMS"/>
<pk mz="471.296409" i="1704887.3" sn="11.13" a="1868.92" fwhm="0.001379" res="341792.8" algo="FTMS"/>
<pk mz="472.015705" i="1413985.1" sn="8.82" a="1217.25" fwhm="0.001228" res="384469.5" algo="FTMS"/>
<pk mz="472.052159" i="2503785.8" sn="17.45" a="3300.23" fwhm="0.001485" res="317882.4" algo="FTMS"/>
<pk mz="472.081432" i="1761392.6" sn="11.57" a="2179.93" fwhm="0.001466" res="322129.5" algo="FTMS"/>
<pk mz="472.088558" i="1794674.3" sn="11.84" a="1717.12" fwhm="0.001209" res="390630.4" algo="FTMS"/>
<pk mz="472.117770" i="1539193.3" sn="9.81" a="1540.83" fwhm="0.001277" res="369693.9" algo="FTMS"/>
<pk mz="472.157474" i="1260546.6" sn="7.61" a="1748.14" fwhm="0.002080" res="226997.5" algo="FTMS"/>
<pk mz="472.190743" i="1185930.5" sn="7.02" a="1161.77" fwhm="0.001377" res="342919.4" algo="FTMS"/>
<pk mz="472.218781" i="1281681.1" sn="7.77" a="988.44" fwhm="0.001124" res="419996.7" algo="FTMS"/>
<pk mz="472.241280" i="2695830.5" sn="18.97" a="2961.74" fwhm="0.001323" res="356986.6" algo="FTMS"/>
<pk mz="472.299907" i="1288612.4" sn="7.83" a="1210.91" fwhm="0.001353" res="348967.3" algo="FTMS"/>
<pk mz="473.036134" i="4334418.5" sn="31.94" a="5520.27" fwhm="0.001397" res="338501.8" algo="FTMS"/>
<pk mz="473.047682" i="1616469.4" sn="10.42" a="2001.06" fwhm="0.001488" res="317954.3" algo="FTMS"/>
<pk mz="473.057193" i="4081495.8" sn="29.94" a="5604.71" fwhm="0.001526" res="310005.4" algo="FTMS"/>
<pk mz="473.072595" i="5195611.5" sn="38.76" a="7188.79" fwhm="0.001455" res="325146.4" algo="FTMS"/>
<pk mz="473.083670" i="2100318.0" sn="14.25" a="2930.19" fwhm="0.001629" res="290408.1" algo="FTMS"/>
<pk mz="473.093715" i="4629344.5" sn="34.28" a="6480.34" fwhm="0.001446" res="327141.8" algo="FTMS"/>
<pk mz="473.108857" i="2377060.0" sn="16.44" a="2621.92" fwhm="0.001386" res="341430.4" algo="FTMS"/>
<pk mz="473.121860" i="1458279.0" sn="9.17" a="1897.02" fwhm="0.002046" res="231273.5" algo="FTMS"/>
<pk mz="473.130065" i="4329321.0" sn="31.90" a="6257.02" fwhm="0.001514" res="312480.4" algo="FTMS"/>
<pk mz="473.145153" i="1939820.5" sn="12.98" a="2337.20" fwhm="0.001420" res="333268.1" algo="FTMS"/>
<pk mz="473.158365" i="1591919.6" sn="10.23" a="1532.60" fwhm="0.001296" res="364990.8" algo="FTMS"/>
<pk mz="473.166520" i="2613105.5" sn="18.31" a="3218.96" fwhm="0.001412" res="335005.4" algo="FTMS"/>
<pk mz="473.202813" i="2856826.3" sn="20.24" a="3268.98" fwhm="0.001324" res="357352.9" algo="FTMS"/>
<pk mz="473.225308" i="5236607.5" sn="39.08" a="6652.50" fwhm="0.001369" res="345571.4" algo="FTMS"/>
<pk mz="473.239283" i="2590594.8" sn="18.14" a="2855.54" fwhm="0.001272" res="371973.9" algo="FTMS"/>
<pk mz="473.261598" i="1888648.1" sn="12.58" a="2072.28" fwhm="0.001335" res="354477.4" algo="FTMS"/>
<pk mz="473.275623" i="1884555.5" sn="12.55" a="1718.44" fwhm="0.001234" res="383488.4" algo="FTMS"/>
<pk mz="473.282601" i="7748493.0" sn="58.97" a="10888.12" fwhm="0.001471" res="321822.9" algo="FTMS"/>
<pk mz="473.312050" i="1738644.1" sn="11.39" a="1615.92" fwhm="0.001198" res="395185.7" algo="FTMS"/>
<pk mz="474.031339" i="1403710.9" sn="8.74" a="1528.23" fwhm="0.001398" res="339042.5" algo="FTMS"/>
<pk mz="474.067839" i="2405959.5" sn="16.67" a="2834.29" fwhm="0.001347" res="351960.0" algo="FTMS"/>
<pk mz="474.078942" i="1252170.1" sn="7.54" a="1540.73" fwhm="0.001593" res="297539.7" algo="FTMS"/>
<pk mz="474.104268" i="1995856.1" sn="13.42" a="2570.57" fwhm="0.001601" res="296053.8" algo="FTMS"/>
<pk mz="474.161656" i="1459805.9" sn="9.18" a="1344.63" fwhm="0.001314" res="360793.4" algo="FTMS"/>
<pk mz="474.173101" i="1185632.5" sn="7.01" a="1458.38" fwhm="0.001772" res="267566.3" algo="FTMS"/>
<pk mz="474.220626" i="1534315.9" sn="9.77" a="1667.71" fwhm="0.001303" res="363996.8" algo="FTMS"/>
<pk mz="474.228618" i="1618797.8" sn="10.44" a="1348.73" fwhm="0.001217" res="389802.9" algo="FTMS"/>
<pk mz="474.285971" i="1995387.4" sn="13.42" a="1973.35" fwhm="0.001266" res="374643.1" algo="FTMS"/>
<pk mz="475.015403" i="1747752.9" sn="11.46" a="1988.00" fwhm="0.001362" res="348785.4" algo="FTMS"/>
<pk mz="475.051874" i="4650289.5" sn="34.44" a="6432.31" fwhm="0.001471" res="323042.9" algo="FTMS"/>
<pk mz="475.063239" i="1706292.3" sn="11.13" a="1892.91" fwhm="0.001368" res="347149.5" algo="FTMS"/>
<pk mz="475.072951" i="2952502.5" sn="21.00" a="3859.19" fwhm="0.001462" res="325015.0" algo="FTMS"/>
<pk mz="475.088230" i="4460858.0" sn="32.94" a="6025.26" fwhm="0.001414" res="335880.3" algo="FTMS"/>
<pk mz="475.099568" i="2498877.0" sn="17.41" a="3296.18" fwhm="0.001485" res="319931.1" algo="FTMS"/>
<pk mz="475.109365" i="2570559.3" sn="17.97" a="3351.85" fwhm="0.001495" res="317803.1" algo="FTMS"/>
<pk mz="475.124589" i="3555139.0" sn="25.77" a="4969.75" fwhm="0.001487" res="319524.6" algo="FTMS"/>
<pk mz="475.145686" i="1932615.9" sn="12.92" a="2915.41" fwhm="0.001854" res="256344.0" algo="FTMS"/>
<pk mz="475.161034" i="3720523.5" sn="27.08" a="4874.47" fwhm="0.001437" res="330727.3" algo="FTMS"/>
<pk mz="475.174076" i="1959246.8" sn="13.13" a="2288.03" fwhm="0.001360" res="349466.8" algo="FTMS"/>
<pk mz="475.182129" i="1554768.6" sn="9.93" a="1563.44" fwhm="0.001302" res="364924.8" algo="FTMS"/>
<pk mz="475.204600" i="2423126.0" sn="16.81" a="2634.90" fwhm="0.001304" res="364447.5" algo="FTMS"/>
<pk mz="475.210484" i="2543959.3" sn="17.76" a="2967.21" fwhm="0.001367" res="347696.3" algo="FTMS"/>
<pk mz="475.218545" i="1391449.3" sn="8.64" a="1379.05" fwhm="0.001304" res="364355.4" algo="FTMS"/>
<pk mz="475.254895" i="1380705.9" sn="8.55" a="1562.44" fwhm="0.001554" res="305886.2" algo="FTMS"/>
<pk mz="475.291122" i="1353834.6" sn="8.34" a="1566.19" fwhm="0.001683" res="282477.3" algo="FTMS"/>
<pk mz="475.624791" i="1208762.1" sn="7.19" a="1448.64" fwhm="0.001784" res="266537.1" algo="FTMS"/>
<pk mz="476.047098" i="2133534.8" sn="14.51" a="2522.24" fwhm="0.001425" res="334124.2" algo="FTMS"/>
<pk mz="476.055223" i="1804832.8" sn="11.91" a="1944.67" fwhm="0.001353" res="351964.5" algo="FTMS"/>
<pk mz="476.083387" i="2434087.5" sn="16.89" a="2657.32" fwhm="0.001299" res="366532.9" algo="FTMS"/>
<pk mz="476.094604" i="1612842.1" sn="10.39" a="1931.33" fwhm="0.001565" res="304256.6" algo="FTMS"/>
<pk mz="476.119875" i="1782832.1" sn="11.73" a="1937.58" fwhm="0.001391" res="342178.8" algo="FTMS"/>
<pk mz="476.213846" i="1757254.5" sn="11.53" a="1807.11" fwhm="0.001253" res="380178.3" algo="FTMS"/>
<pk mz="477.031101" i="3432713.8" sn="24.59" a="4528.33" fwhm="0.001463" res="326171.0" algo="FTMS"/>
<pk mz="477.067464" i="6527762.5" sn="48.88" a="8955.06" fwhm="0.001434" res="332629.6" algo="FTMS"/>
<pk mz="477.078746" i="1848853.0" sn="12.15" a="2326.81" fwhm="0.001528" res="312145.0" algo="FTMS"/>
<pk mz="477.103845" i="4405019.0" sn="32.22" a="5800.34" fwhm="0.001397" res="341443.5" algo="FTMS"/>
<pk mz="477.115103" i="1692701.8" sn="10.93" a="2154.40" fwhm="0.001879" res="253871.3" algo="FTMS"/>
<pk mz="477.140268" i="3830563.8" sn="27.71" a="5394.25" fwhm="0.001526" res="312715.1" algo="FTMS"/>
<pk mz="477.153279" i="2199846.8" sn="14.91" a="2587.30" fwhm="0.001379" res="346122.9" algo="FTMS"/>
<pk mz="477.172108" i="1475627.4" sn="9.22" a="2855.17" fwhm="0.002702" res="176629.2" algo="FTMS"/>
<pk mz="477.176654" i="1752364.4" sn="11.40" a="1676.19" fwhm="0.001253" res="380970.1" algo="FTMS"/>
<pk mz="477.189645" i="3296047.5" sn="23.51" a="3887.75" fwhm="0.001324" res="360468.1" algo="FTMS"/>
<pk mz="477.197773" i="1287985.5" sn="7.75" a="1630.16" fwhm="0.002099" res="227355.3" algo="FTMS"/>
<pk mz="477.226098" i="2529080.3" sn="17.49" a="3851.29" fwhm="0.001590" res="300195.1" algo="FTMS"/>
<pk mz="477.262748" i="1341249.0" sn="8.17" a="1284.54" fwhm="0.001452" res="328669.0" algo="FTMS"/>
<pk mz="478.062766" i="2308096.3" sn="15.76" a="2904.56" fwhm="0.001392" res="343424.6" algo="FTMS"/>
<pk mz="478.099131" i="2983945.0" sn="21.06" a="4173.00" fwhm="0.001518" res="314926.3" algo="FTMS"/>
<pk mz="478.107325" i="1392906.9" sn="8.57" a="1471.15" fwhm="0.001430" res="334293.6" algo="FTMS"/>
<pk mz="478.135506" i="1783825.6" sn="11.64" a="2018.90" fwhm="0.001461" res="327190.4" algo="FTMS"/>
<pk mz="478.146619" i="1198612.3" sn="7.05" a="1270.95" fwhm="0.001413" res="338317.5" algo="FTMS"/>
<pk mz="478.192977" i="1635615.4" sn="10.48" a="1793.98" fwhm="0.001378" res="346904.8" algo="FTMS"/>
<pk mz="478.229696" i="1447208.1" sn="9.00" a="1259.61" fwhm="0.001242" res="385071.2" algo="FTMS"/>
<pk mz="479.046749" i="6174955.5" sn="46.11" a="8461.05" fwhm="0.001422" res="336931.1" algo="FTMS"/>
<pk mz="479.058027" i="1549550.4" sn="9.80" a="1555.27" fwhm="0.001351" res="354623.7" algo="FTMS"/>
<pk mz="479.083163" i="7104756.5" sn="53.41" a="10664.74" fwhm="0.001524" res="314379.7" algo="FTMS"/>
<pk mz="479.094415" i="2514167.0" sn="17.37" a="2997.56" fwhm="0.001363" res="351576.7" algo="FTMS"/>
<pk mz="479.119501" i="6789373.0" sn="50.93" a="9437.27" fwhm="0.001403" res="341380.4" algo="FTMS"/>
<pk mz="479.147793" i="1518851.9" sn="9.56" a="1903.99" fwhm="0.001698" res="282225.7" algo="FTMS"/>
<pk mz="479.155901" i="3539205.8" sn="25.42" a="4562.56" fwhm="0.001445" res="331524.2" algo="FTMS"/>
<pk mz="479.168890" i="2369801.0" sn="16.24" a="2918.06" fwhm="0.001405" res="341018.9" algo="FTMS"/>
<pk mz="479.178206" i="1222411.1" sn="7.23" a="1005.36" fwhm="0.001317" res="363788.6" algo="FTMS"/>
<pk mz="479.186626" i="1216525.1" sn="7.18" a="1174.51" fwhm="0.001292" res="370845.8" algo="FTMS"/>
<pk mz="479.192352" i="1597198.5" sn="10.17" a="1366.83" fwhm="0.001175" res="407847.6" algo="FTMS"/>
<pk mz="479.205329" i="3475729.5" sn="24.92" a="4193.53" fwhm="0.001317" res="363766.9" algo="FTMS"/>
<pk mz="479.214793" i="1875731.9" sn="12.36" a="1987.64" fwhm="0.001311" res="365475.2" algo="FTMS"/>
<pk mz="479.222919" i="1732373.9" sn="11.23" a="2208.18" fwhm="0.001492" res="321294.4" algo="FTMS"/>
<pk mz="479.227563" i="1491223.0" sn="9.34" a="1282.77" fwhm="0.001113" res="430396.2" algo="FTMS"/>
<pk mz="479.241718" i="2569498.3" sn="17.81" a="3185.41" fwhm="0.001357" res="353151.5" algo="FTMS"/>
<pk mz="479.278174" i="1255971.1" sn="7.49" a="1278.42" fwhm="0.001435" res="333991.7" algo="FTMS"/>
<pk mz="480.078275" i="2316258.8" sn="15.82" a="2542.45" fwhm="0.001364" res="351931.6" algo="FTMS"/>
<pk mz="480.086559" i="1741796.6" sn="11.31" a="1731.96" fwhm="0.001279" res="375426.8" algo="FTMS"/>
<pk mz="480.114723" i="2606059.5" sn="18.09" a="3288.14" fwhm="0.001338" res="358951.4" algo="FTMS"/>
<pk mz="480.122901" i="1543405.4" sn="9.75" a="1547.58" fwhm="0.001311" res="366087.4" algo="FTMS"/>
<pk mz="480.151047" i="2066420.1" sn="13.86" a="2210.77" fwhm="0.001318" res="364371.7" algo="FTMS"/>
<pk mz="480.164094" i="1469559.3" sn="9.17" a="2145.74" fwhm="0.001950" res="246255.8" algo="FTMS"/>
<pk mz="480.208628" i="1271553.9" sn="7.61" a="995.28" fwhm="0.001218" res="394331.0" algo="FTMS"/>
<pk mz="480.244948" i="1405706.6" sn="8.67" a="1942.70" fwhm="0.001925" res="249456.9" algo="FTMS"/>
<pk mz="481.026034" i="2416837.8" sn="16.60" a="2957.92" fwhm="0.001496" res="321611.8" algo="FTMS"/>
<pk mz="481.052711" i="1276236.1" sn="7.65" a="1523.47" fwhm="0.001598" res="300981.7" algo="FTMS"/>
<pk mz="481.062401" i="6965966.5" sn="52.32" a="10072.80" fwhm="0.001494" res="322103.3" algo="FTMS"/>
<pk mz="481.073512" i="1619921.1" sn="10.35" a="1961.66" fwhm="0.001566" res="307164.0" algo="FTMS"/>
<pk mz="481.098762" i="8188631.0" sn="61.92" a="12424.04" fwhm="0.001515" res="317545.4" algo="FTMS"/>
<pk mz="481.109888" i="1916633.9" sn="12.68" a="2596.68" fwhm="0.001568" res="306817.2" algo="FTMS"/>
<pk mz="481.135174" i="5768928.0" sn="42.92" a="7810.14" fwhm="0.001441" res="333778.0" algo="FTMS"/>
<pk mz="481.163451" i="64625384.0" z="-1" sn="504.97" a="99762.87" fwhm="0.001484" res="324314.3" algo="FTMS" component_name="G" deconvoluted_molecular_mass="481.164050" deconvoluted_isotopic_mass="481.164037"/>
<pk mz="481.171544" i="3227368.5" sn="22.97" a="3874.34" fwhm="0.001352" res="356013.1" algo="FTMS"/>
<pk mz="481.184493" i="2610411.8" sn="18.12" a="3814.13" fwhm="0.001701" res="282927.4" algo="FTMS"/>
<pk mz="481.208307" i="1813745.5" sn="11.87" a="1693.20" fwhm="0.001228" res="391856.4" algo="FTMS"/>
<pk mz="481.220998" i="2816244.5" sn="19.74" a="3735.76" fwhm="0.001491" res="322842.8" algo="FTMS"/>
<pk mz="481.257255" i="1469181.1" sn="9.16" a="1394.49" fwhm="0.001219" res="394915.2" algo="FTMS"/>
<pk mz="482.036504" i="1249719.9" sn="7.44" a="1044.98" fwhm="0.001173" res="411027.8" algo="FTMS"/>
<pk mz="482.057613" i="1820861.0" sn="11.92" a="2517.90" fwhm="0.001632" res="295290.5" algo="FTMS"/>
<pk mz="482.065757" i="1509567.0" sn="9.48" a="1415.22" fwhm="0.001401" res="344006.3" algo="FTMS"/>
<pk mz="482.072792" i="1379520.6" sn="8.46" a="1079.87" fwhm="0.001329" res="362783.8" algo="FTMS"/>
<pk mz="482.093974" i="3277253.8" sn="23.36" a="4618.69" fwhm="0.001549" res="311269.0" algo="FTMS"/>
<pk mz="482.102113" i="1669575.6" sn="10.74" a="1773.17" fwhm="0.001377" res="350192.4" algo="FTMS"/>
<pk mz="482.130491" i="1757646.5" sn="11.43" a="1953.78" fwhm="0.001414" res="340890.5" algo="FTMS"/>
<pk mz="482.138468" i="1513680.4" sn="9.51" a="1402.40" fwhm="0.001277" res="377507.7" algo="FTMS"/>
<pk mz="482.141805" i="1198545.1" sn="7.04" a="1286.48" fwhm="0.001840" res="261984.0" algo="FTMS"/>
<pk mz="482.166842" i="17005528.0" z="-1" sn="131.13" a="25325.39" fwhm="0.001471" res="327816.5" algo="FTMS" component_name="G" deconvoluted_molecular_mass="481.164050" deconvoluted_isotopic_mass="482.167430"/>
<pk mz="482.179759" i="1231322.3" sn="7.30" a="1385.76" fwhm="0.001483" res="325155.5" algo="FTMS"/>
<pk mz="483.020457" i="1764003.8" sn="11.48" a="1732.22" fwhm="0.001277" res="378302.7" algo="FTMS"/>
<pk mz="483.041723" i="4071592.8" sn="29.59" a="6156.65" fwhm="0.001585" res="304725.7" algo="FTMS"/>
<pk mz="483.056873" i="2325164.5" sn="15.88" a="2636.07" fwhm="0.001398" res="345625.6" algo="FTMS"/>
<pk mz="483.078015" i="6984881.5" sn="52.46" a="9620.51" fwhm="0.001440" res="335429.0" algo="FTMS"/>
<pk mz="483.114426" i="6541498.0" sn="48.98" a="10083.12" fwhm="0.001548" res="312057.0" algo="FTMS"/>
<pk mz="483.125575" i="1406652.9" sn="8.67" a="2010.52" fwhm="0.001760" res="274492.9" algo="FTMS"/>
<pk mz="483.150855" i="3951811.0" sn="28.65" a="5167.01" fwhm="0.001448" res="333614.7" algo="FTMS"/>
<pk mz="483.160514" i="20458694.0" z="-1" sn="158.24" a="31814.35" fwhm="0.001538" res="314228.9" algo="FTMS" component_name="T" deconvoluted_molecular_mass="483.161096" deconvoluted_isotopic_mass="483.161105"/>
<pk mz="483.170263" i="1684423.6" z="-1" sn="10.85" a="1841.80" fwhm="0.001344" res="359507.5" algo="FTMS" component_name="G" deconvoluted_molecular_mass="481.164050" deconvoluted_isotopic_mass="483.170854"/>
<pk mz="483.187334" i="2525899.8" sn="17.46" a="2785.94" fwhm="0.001350" res="357967.3" algo="FTMS"/>
<pk mz="483.200335" i="1618126.9" sn="10.33" a="1539.40" fwhm="0.001207" res="400446.9" algo="FTMS"/>
<pk mz="483.223655" i="2564820.5" sn="17.76" a="3378.10" fwhm="0.001471" res="328444.0" algo="FTMS"/>
<pk mz="483.236733" i="1316567.5" sn="7.96" a="1264.22" fwhm="0.001366" res="353754.8" algo="FTMS"/>
<pk mz="483.259910" i="1844957.1" sn="12.11" a="1772.47" fwhm="0.001194" res="404836.0" algo="FTMS"/>
<pk mz="484.016255" i="1210386.3" sn="7.13" a="1305.58" fwhm="0.001576" res="307129.5" algo="FTMS"/>
<pk mz="484.044810" i="1209753.1" sn="7.12" a="1032.58" fwhm="0.001299" res="372650.4" algo="FTMS"/>
<pk mz="484.052023" i="1826458.9" sn="11.96" a="2342.76" fwhm="0.001554" res="311421.5" algo="FTMS"/>
<pk mz="484.073432" i="1476256.0" sn="9.21" a="1576.95" fwhm="0.001415" res="342183.1" algo="FTMS"/>
<pk mz="484.081485" i="1842081.9" sn="12.09" a="1991.62" fwhm="0.001333" res="363183.2" algo="FTMS"/>
<pk mz="484.088506" i="1624995.6" sn="10.38" a="1797.74" fwhm="0.001364" res="354893.8" algo="FTMS"/>
<pk mz="484.109663" i="1862056.6" sn="12.24" a="2179.81" fwhm="0.001370" res="353423.8" algo="FTMS"/>
<pk mz="484.117787" i="1831338.6" sn="12.00" a="2339.15" fwhm="0.001523" res="317787.2" algo="FTMS"/>
<pk mz="484.145886" i="1325233.4" sn="8.03" a="1471.48" fwhm="0.001494" res="323983.8" algo="FTMS"/>
<pk mz="484.159278" i="1280180.5" sn="7.68" a="1142.79" fwhm="0.001231" res="393337.6" algo="FTMS"/>
<pk mz="484.163807" i="4480437.5" z="-1" sn="32.80" a="6060.29" fwhm="0.001478" res="327653.3" algo="FTMS" component_name="T" deconvoluted_molecular_mass="483.161096" deconvoluted_isotopic_mass="484.164401"/>
<pk mz="484.182436" i="1348026.1" sn="8.21" a="1198.47" fwhm="0.001205" res="401854.6" algo="FTMS"/>
<pk mz="485.036126" i="2776198.5" sn="19.42" a="3214.00" fwhm="0.001407" res="344655.1" algo="FTMS"/>
<pk mz="485.057337" i="5409419.5" sn="40.09" a="7675.89" fwhm="0.001509" res="321548.5" algo="FTMS"/>
<pk mz="485.072519" i="2042511.1" sn="13.66" a="2671.86" fwhm="0.001455" res="333327.6" algo="FTMS"/>
<pk mz="485.083634" i="1416849.9" sn="8.75" a="1765.98" fwhm="0.001446" res="335377.8" algo="FTMS"/>
<pk mz="485.093704" i="6675092.0" sn="50.03" a="9414.26" fwhm="0.001480" res="327829.6" algo="FTMS"/>
<pk mz="485.109008" i="1708951.9" sn="11.04" a="1759.43" fwhm="0.001382" res="351028.5" algo="FTMS"/>
<pk mz="485.130066" i="5685917.0" sn="42.26" a="8392.78" fwhm="0.001521" res="318945.8" algo="FTMS"/>
<pk mz="485.158394" i="1221795.8" sn="7.21" a="1224.08" fwhm="0.001496" res="324235.9" algo="FTMS"/>
<pk mz="485.166324" i="3141285.5" sn="22.28" a="4049.01" fwhm="0.001444" res="335914.5" algo="FTMS"/>
<pk mz="485.202908" i="2517166.5" sn="17.38" a="3494.75" fwhm="0.001561" res="310896.0" algo="FTMS"/>
<pk mz="485.225432" i="2014899.8" sn="13.44" a="2332.66" fwhm="0.001361" res="356508.5" algo="FTMS"/>
<pk mz="485.239324" i="3125943.0" sn="22.16" a="4566.34" fwhm="0.001622" res="299172.1" algo="FTMS"/>
<pk mz="485.275643" i="1918655.8" sn="12.69" a="2164.78" fwhm="0.001406" res="345055.8" algo="FTMS"/>
<pk mz="486.031291" i="1692532.5" sn="10.91" a="1698.24" fwhm="0.001323" res="367414.9" algo="FTMS"/>
<pk mz="486.067879" i="2593661.3" sn="17.98" a="3114.04" fwhm="0.001383" res="351484.2" algo="FTMS"/>
<pk mz="486.097031" i="1709956.3" sn="11.05" a="2814.81" fwhm="0.001995" res="243674.2" algo="FTMS"/>
<pk mz="486.104051" i="1516165.9" sn="9.52" a="1656.01" fwhm="0.001403" res="346399.1" algo="FTMS"/>
<pk mz="486.125373" i="1516171.0" sn="9.52" a="1493.37" fwhm="0.001336" res="363741.4" algo="FTMS"/>
<pk mz="486.133480" i="1410444.9" sn="8.69" a="1269.91" fwhm="0.001305" res="372614.2" algo="FTMS"/>
<pk mz="486.198349" i="1223324.5" sn="7.22" a="1001.54" fwhm="0.001328" res="366162.8" algo="FTMS"/>
<pk mz="486.256873" i="2433962.5" sn="16.73" a="3245.20" fwhm="0.001443" res="336963.9" algo="FTMS"/>
<pk mz="487.015535" i="1938015.6" sn="12.83" a="2068.10" fwhm="0.001336" res="364530.4" algo="FTMS"/>
<pk mz="487.036553" i="1705572.8" sn="11.01" a="2400.55" fwhm="0.001657" res="293905.0" algo="FTMS"/>
<pk mz="487.051880" i="4030568.5" sn="29.26" a="5546.44" fwhm="0.001478" res="329467.3" algo="FTMS"/>
<pk mz="487.062953" i="1714283.0" sn="11.08" a="1989.36" fwhm="0.001435" res="339472.4" algo="FTMS"/>
<pk mz="487.072982" i="5225581.5" sn="38.64" a="7806.39" fwhm="0.001521" res="320231.8" algo="FTMS"/>
<pk mz="487.088225" i="2914929.0" sn="20.50" a="3520.06" fwhm="0.001382" res="352353.4" algo="FTMS"/>
<pk mz="487.099352" i="1923699.8" sn="12.72" a="2693.92" fwhm="0.001915" res="254349.2" algo="FTMS"/>
<pk mz="487.109344" i="4530294.0" sn="33.18" a="6419.39" fwhm="0.001493" res="326171.7" algo="FTMS"/>
<pk mz="487.124615" i="2325113.8" sn="15.87" a="2721.05" fwhm="0.001402" res="347475.0" algo="FTMS"/>
<pk mz="487.137733" i="1196412.9" sn="7.01" a="1006.27" fwhm="0.001277" res="381590.9" algo="FTMS"/>
<pk mz="487.145756" i="3291774.8" sn="23.46" a="4276.96" fwhm="0.001427" res="341339.2" algo="FTMS"/>
<pk mz="487.161051" i="1684098.5" sn="10.84" a="1781.86" fwhm="0.001304" res="373467.6" algo="FTMS"/>
<pk mz="487.182096" i="2068615.5" sn="13.86" a="2624.06" fwhm="0.001491" res="326767.8" algo="FTMS"/>
<pk mz="487.210290" i="1538702.1" sn="9.70" a="1965.99" fwhm="0.001637" res="297700.7" algo="FTMS"/>
<pk mz="487.218539" i="2604176.3" sn="18.06" a="3242.35" fwhm="0.001436" res="339300.9" algo="FTMS"/>
<pk mz="487.240991" i="4656277.5" sn="34.17" a="6467.66" fwhm="0.001495" res="325899.1" algo="FTMS"/>
<pk mz="487.254864" i="2354840.8" sn="16.11" a="2906.19" fwhm="0.001485" res="328155.6" algo="FTMS"/>
<pk mz="487.291171" i="1338017.5" sn="8.12" a="1256.09" fwhm="0.001454" res="335098.8" algo="FTMS"/>
<pk mz="488.047038" i="1973077.8" sn="13.11" a="1958.61" fwhm="0.001294" res="377076.7" algo="FTMS"/>
<pk mz="488.076511" i="1348700.9" sn="8.21" a="1745.73" fwhm="0.001899" res="256950.0" algo="FTMS"/>
<pk mz="488.083487" i="2546014.5" sn="17.61" a="3376.91" fwhm="0.001451" res="336285.9" algo="FTMS"/>
<pk mz="488.104428" i="1476963.5" sn="9.21" a="1744.87" fwhm="0.001524" res="320211.5" algo="FTMS"/>
<pk mz="488.119835" i="1752935.1" sn="11.38" a="2003.63" fwhm="0.001477" res="330404.2" algo="FTMS"/>
<pk mz="488.156116" i="1491823.8" sn="9.33" a="1887.40" fwhm="0.001656" res="294716.9" algo="FTMS"/>
<pk mz="488.188239" i="1290615.5" sn="7.75" a="1739.71" fwhm="0.001697" res="287648.3" algo="FTMS"/>
<pk mz="488.199755" i="2192762.3" sn="14.83" a="3052.58" fwhm="0.001653" res="295334.2" algo="FTMS"/>
<pk mz="488.213665" i="1585021.5" sn="10.06" a="1779.33" fwhm="0.001406" res="347244.5" algo="FTMS"/>
<pk mz="488.244230" i="1259396.8" sn="7.50" a="1315.58" fwhm="0.001409" res="346619.8" algo="FTMS"/>
<pk mz="489.031141" i="3942976.3" sn="28.57" a="5645.91" fwhm="0.001543" res="316887.2" algo="FTMS"/>
<pk mz="489.052290" i="2076229.3" sn="13.92" a="2689.21" fwhm="0.001526" res="320581.7" algo="FTMS"/>
<pk mz="489.067483" i="5516873.0" sn="40.93" a="7976.00" fwhm="0.001508" res="324250.2" algo="FTMS"/>
<pk mz="489.078860" i="1802315.6" sn="11.76" a="2309.24" fwhm="0.001896" res="257950.3" algo="FTMS"/>
<pk mz="489.088574" i="3145294.0" sn="22.31" a="3949.61" fwhm="0.001377" res="355081.5" algo="FTMS"/>
<pk mz="489.103874" i="4261457.5" sn="31.07" a="5555.25" fwhm="0.001439" res="339855.6" algo="FTMS"/>
<pk mz="489.115107" i="1819732.1" sn="11.90" a="2388.58" fwhm="0.001476" res="331286.5" algo="FTMS"/>
<pk mz="489.125035" i="2243158.5" sn="15.23" a="2603.90" fwhm="0.001432" res="341563.8" algo="FTMS"/>
<pk mz="489.140290" i="3028570.3" sn="21.39" a="3712.55" fwhm="0.001337" res="365759.8" algo="FTMS"/>
<pk mz="489.153326" i="1422685.3" sn="8.78" a="1538.32" fwhm="0.001602" res="305383.8" algo="FTMS"/>
<pk mz="489.161429" i="1376095.3" sn="8.42" a="1237.88" fwhm="0.001383" res="353698.3" algo="FTMS"/>
<pk mz="489.176664" i="1507426.9" sn="9.45" a="1494.36" fwhm="0.001281" res="381733.0" algo="FTMS"/>
<pk mz="489.183854" i="1257060.5" sn="7.48" a="1520.50" fwhm="0.001669" res="293156.0" algo="FTMS"/>
<pk mz="489.189667" i="1712741.9" sn="11.06" a="1825.86" fwhm="0.001372" res="356506.9" algo="FTMS"/>
<pk mz="489.197733" i="1602151.9" sn="10.19" a="1507.77" fwhm="0.001312" res="372952.3" algo="FTMS"/>
<pk mz="489.220338" i="2019181.3" sn="13.47" a="2844.00" fwhm="0.001595" res="306720.3" algo="FTMS"/>
<pk mz="489.226202" i="2046062.6" sn="13.68" a="2495.03" fwhm="0.001478" res="330897.7" algo="FTMS"/>
<pk mz="489.234278" i="1804912.5" sn="11.79" a="1820.17" fwhm="0.001330" res="367811.9" algo="FTMS"/>
<pk mz="489.270379" i="1314169.1" sn="7.93" a="1280.97" fwhm="0.001384" res="353447.0" algo="FTMS"/>
<pk mz="490.026328" i="1301548.8" sn="7.76" a="1468.90" fwhm="0.001473" res="332564.7" algo="FTMS"/>
<pk mz="490.062757" i="3419445.5" sn="24.24" a="4667.23" fwhm="0.001522" res="321926.0" algo="FTMS"/>
<pk mz="490.073575" i="1474360.0" sn="9.11" a="1893.03" fwhm="0.002054" res="238564.6" algo="FTMS"/>
<pk mz="490.099073" i="2651966.0" sn="18.27" a="3651.18" fwhm="0.001524" res="321489.1" algo="FTMS"/>
<pk mz="490.110591" i="1216832.8" sn="7.10" a="1472.59" fwhm="0.001925" res="254556.5" algo="FTMS"/>
<pk mz="490.135450" i="1436998.6" sn="8.82" a="1578.68" fwhm="0.001407" res="348311.5" algo="FTMS"/>
<pk mz="490.143735" i="1267784.6" sn="7.50" a="1185.73" fwhm="0.001323" res="370576.0" algo="FTMS"/>
<pk mz="490.193090" i="1734484.4" sn="11.13" a="2135.25" fwhm="0.001533" res="319731.9" algo="FTMS"/>
<pk mz="490.229359" i="2267485.0" sn="15.28" a="3134.47" fwhm="0.001601" res="306286.7" algo="FTMS"/>
<pk mz="490.292254" i="4428652.0" sn="32.10" a="6703.63" fwhm="0.001622" res="302236.6" algo="FTMS"/>
<pk mz="491.010531" i="1235990.3" sn="7.25" a="1674.09" fwhm="0.001816" res="270371.1" algo="FTMS"/>
<pk mz="491.046787" i="5729311.0" sn="42.22" a="8113.98" fwhm="0.001495" res="328392.9" algo="FTMS"/>
<pk mz="491.057919" i="1709601.5" sn="10.94" a="2056.27" fwhm="0.001497" res="327921.7" algo="FTMS"/>
<pk mz="491.067950" i="1635619.8" sn="10.36" a="2392.54" fwhm="0.001667" res="294592.3" algo="FTMS"/>
<pk mz="491.083180" i="5592103.5" sn="41.15" a="7794.21" fwhm="0.001493" res="328859.3" algo="FTMS"/>
<pk mz="491.094340" i="2276906.0" sn="15.35" a="3295.29" fwhm="0.001598" res="307361.1" algo="FTMS"/>
<pk mz="491.104357" i="1452332.5" sn="8.93" a="1702.32" fwhm="0.001519" res="323233.4" algo="FTMS"/>
<pk mz="491.119509" i="4693040.0" sn="34.15" a="7366.39" fwhm="0.001621" res="303058.9" algo="FTMS"/>
<pk mz="491.155898" i="3385400.8" sn="23.98" a="4664.56" fwhm="0.001505" res="326251.5" algo="FTMS"/>
<pk mz="491.168881" i="2093115.8" sn="13.92" a="2921.40" fwhm="0.001626" res="302088.5" algo="FTMS"/>
<pk mz="491.192326" i="1326657.3" sn="7.96" a="1218.35" fwhm="0.001232" res="398752.0" algo="FTMS"/>
<pk mz="491.205279" i="2899524.3" sn="20.20" a="3672.69" fwhm="0.001490" res="329758.8" algo="FTMS"/>
<pk mz="491.213534" i="1224774.4" sn="7.16" a="1865.16" fwhm="0.002012" res="244164.4" algo="FTMS"/>
<pk mz="491.241750" i="2603597.0" sn="17.89" a="3167.73" fwhm="0.001401" res="350629.1" algo="FTMS"/>
<pk mz="492.050082" i="1409548.1" sn="8.60" a="1173.54" fwhm="0.001315" res="374081.6" algo="FTMS"/>
<pk mz="492.078257" i="3498258.8" sn="24.85" a="4509.73" fwhm="0.001465" res="335813.4" algo="FTMS"/>
<pk mz="492.086550" i="1498132.8" sn="9.29" a="1558.57" fwhm="0.001330" res="369872.5" algo="FTMS"/>
<pk mz="492.114871" i="1774363.4" sn="11.44" a="2143.02" fwhm="0.001471" res="334631.4" algo="FTMS"/>
<pk mz="492.151302" i="1947940.0" sn="12.79" a="2037.54" fwhm="0.001409" res="349201.1" algo="FTMS"/>
<pk mz="492.172211" i="1469225.0" sn="9.06" a="1681.75" fwhm="0.001494" res="329428.8" algo="FTMS"/>
<pk mz="492.208643" i="1260337.6" sn="7.44" a="1176.27" fwhm="0.001257" res="391497.0" algo="FTMS"/>
<pk mz="493.025878" i="2547698.3" sn="17.45" a="3370.34" fwhm="0.001425" res="346015.0" algo="FTMS"/>
<pk mz="493.062372" i="8039931.0" sn="60.19" a="12305.02" fwhm="0.001554" res="317242.5" algo="FTMS"/>
<pk mz="493.073692" i="1572861.6" sn="9.87" a="1786.70" fwhm="0.001469" res="335648.5" algo="FTMS"/>
<pk mz="493.098717" i="6544899.5" sn="48.56" a="9375.25" fwhm="0.001499" res="329017.1" algo="FTMS"/>
<pk mz="493.110005" i="1425670.1" sn="8.72" a="1715.82" fwhm="0.001478" res="333642.0" algo="FTMS"/>
<pk mz="493.135109" i="4677132.0" sn="34.02" a="6842.52" fwhm="0.001529" res="322596.6" algo="FTMS"/>
<pk mz="493.146359" i="1351950.6" sn="8.15" a="1722.84" fwhm="0.002004" res="246028.3" algo="FTMS"/>
<pk mz="493.171593" i="2228244.8" sn="14.97" a="2261.52" fwhm="0.001278" res="385980.9" algo="FTMS"/>
<pk mz="493.184650" i="2983959.8" sn="20.85" a="4415.91" fwhm="0.001622" res="304084.4" algo="FTMS"/>
<pk mz="493.207911" i="1414941.1" sn="8.64" a="1701.62" fwhm="0.001538" res="320657.8" algo="FTMS"/>
<pk mz="493.221023" i="3864096.3" sn="27.70" a="5295.58" fwhm="0.001505" res="327818.0" algo="FTMS"/>
<pk mz="493.230410" i="1775138.5" sn="11.44" a="2054.70" fwhm="0.001385" res="356218.3" algo="FTMS"/>
<pk mz="493.257347" i="1990184.9" sn="13.12" a="2685.11" fwhm="0.001538" res="320660.2" algo="FTMS"/>
<pk mz="493.335763" i="1440315.3" sn="8.84" a="1654.85" fwhm="0.001525" res="323486.3" algo="FTMS"/>
<pk mz="494.057593" i="2626789.0" sn="18.07" a="3553.22" fwhm="0.001549" res="318901.8" algo="FTMS"/>
<pk mz="494.065669" i="2135782.8" sn="14.25" a="2557.15" fwhm="0.001451" res="340498.9" algo="FTMS"/>
<pk mz="494.094149" i="2381037.5" sn="16.16" a="4076.64" fwhm="0.001731" res="285377.0" algo="FTMS"/>
<pk mz="494.102283" i="1769711.4" sn="11.40" a="2122.44" fwhm="0.001525" res="323906.5" algo="FTMS"/>
<pk mz="494.105342" i="1288432.1" sn="7.65" a="1716.36" fwhm="0.002072" res="238461.8" algo="FTMS"/>
<pk mz="494.130421" i="3132662.0" sn="22.00" a="4338.31" fwhm="0.001587" res="311329.7" algo="FTMS"/>
<pk mz="494.141666" i="1229560.6" sn="7.20" a="1117.26" fwhm="0.001386" res="356449.5" algo="FTMS"/>
<pk mz="494.166910" i="1544958.6" sn="9.65" a="1459.34" fwhm="0.001242" res="398025.6" algo="FTMS"/>
<pk mz="494.339128" i="1278503.0" sn="7.58" a="1754.42" fwhm="0.001959" res="252366.6" algo="FTMS"/>
<pk mz="495.041663" i="4792267.5" sn="34.92" a="6877.77" fwhm="0.001566" res="316129.2" algo="FTMS"/>
<pk mz="495.056999" i="1700047.1" sn="10.85" a="2230.88" fwhm="0.001650" res="299959.0" algo="FTMS"/>
<pk mz="495.078035" i="7610324.0" sn="56.84" a="12030.86" fwhm="0.001621" res="305509.1" algo="FTMS"/>
<pk mz="495.089145" i="2089174.6" sn="13.88" a="3498.32" fwhm="0.001865" res="265408.1" algo="FTMS"/>
<pk mz="495.114366" i="5669852.5" sn="41.75" a="7938.16" fwhm="0.001467" res="337445.9" algo="FTMS"/>
<pk mz="495.126013" i="2254815.3" sn="15.17" a="4520.67" fwhm="0.002252" res="219891.0" algo="FTMS"/>
<pk mz="495.142781" i="2995683.3" sn="20.94" a="4025.52" fwhm="0.001550" res="319454.1" algo="FTMS"/>
<pk mz="495.150889" i="4802533.0" sn="35.00" a="6581.17" fwhm="0.001484" res="333714.2" algo="FTMS"/>
<pk mz="495.163709" i="1369320.1" sn="8.28" a="1882.20" fwhm="0.001714" res="288888.2" algo="FTMS"/>
<pk mz="495.183217" i="17938412.0" z="-1" sn="137.21" a="28802.28" fwhm="0.001601" res="309225.9" algo="FTMS" component_name="X" deconvoluted_molecular_mass="495.184286" deconvoluted_isotopic_mass="495.183839"/>
<pk mz="495.187238" i="2525677.5" sn="17.28" a="2937.47" fwhm="0.001394" res="355125.8" algo="FTMS"/>
<pk mz="495.200203" i="2623472.5" sn="18.04" a="3646.43" fwhm="0.001588" res="311906.4" algo="FTMS"/>
<pk mz="495.218103" i="1362932.8" sn="8.23" a="1834.10" fwhm="0.001664" res="297676.4" algo="FTMS"/>
<pk mz="495.222336" i="1288181.8" sn="7.65" a="951.65" fwhm="0.001040" res="476287.7" algo="FTMS"/>
<pk mz="495.236697" i="2370041.3" sn="16.07" a="3110.62" fwhm="0.001494" res="331433.6" algo="FTMS"/>
<pk mz="495.259958" i="1486846.6" sn="9.20" a="1749.84" fwhm="0.001555" res="318571.0" algo="FTMS"/>
<pk mz="496.045271" i="1271989.9" sn="7.52" a="1297.25" fwhm="0.001659" res="298935.8" algo="FTMS"/>
<pk mz="496.073312" i="2093244.4" sn="13.91" a="2224.40" fwhm="0.001289" res="384709.3" algo="FTMS"/>
<pk mz="496.081468" i="1375422.3" sn="8.33" a="1278.78" fwhm="0.001307" res="379664.3" algo="FTMS"/>
<pk mz="496.109861" i="2115781.0" sn="14.09" a="2626.14" fwhm="0.001470" res="337529.8" algo="FTMS"/>
<pk mz="496.117840" i="1536710.8" sn="9.58" a="1869.47" fwhm="0.001656" res="299619.8" algo="FTMS"/>
<pk mz="496.146149" i="2388173.3" sn="16.21" a="2892.17" fwhm="0.001448" res="342637.3" algo="FTMS"/>
<pk mz="496.186544" i="4416727.0" z="-1" sn="31.99" a="6837.81" fwhm="0.001619" res="306504.9" algo="FTMS" component_name="X" deconvoluted_molecular_mass="495.184286" deconvoluted_isotopic_mass="496.187169"/>
<pk mz="496.195238" i="1570520.8" sn="9.84" a="2053.09" fwhm="0.001744" res="284581.8" algo="FTMS"/>
<pk mz="497.036129" i="2081692.3" sn="13.82" a="2423.72" fwhm="0.001422" res="349480.9" algo="FTMS"/>
<pk mz="497.057293" i="6093217.0" sn="45.04" a="8831.22" fwhm="0.001552" res="320293.1" algo="FTMS"/>
<pk mz="497.072570" i="1729956.8" sn="11.08" a="1922.19" fwhm="0.001377" res="360983.8" algo="FTMS"/>
<pk mz="497.083536" i="1208487.3" sn="7.03" a="1362.46" fwhm="0.001967" res="252732.8" algo="FTMS"/>
<pk mz="497.092584" i="18811306.0" z="-1" sn="144.00" a="26581.42" fwhm="0.001400" res="355094.3" algo="FTMS" component_name="V" deconvoluted_molecular_mass="497.093193" deconvoluted_isotopic_mass="497.093211"/>
<pk mz="497.094229" i="4694441.5" sn="34.15" a="3416.82" fwhm="0.000810" res="613990.6" algo="FTMS"/>
<pk mz="497.105051" i="1554348.3" sn="9.72" a="2122.82" fwhm="0.001665" res="298516.2" algo="FTMS"/>
<pk mz="497.130086" i="6052274.0" sn="44.72" a="9292.92" fwhm="0.001610" res="308687.5" algo="FTMS"/>
<pk mz="497.141193" i="1570484.6" sn="9.84" a="2177.72" fwhm="0.001884" res="263857.2" algo="FTMS"/>
<pk mz="497.158383" i="6657464.5" sn="49.43" a="10606.70" fwhm="0.001610" res="308844.3" algo="FTMS"/>
<pk mz="497.166453" i="2942906.5" sn="20.52" a="4128.95" fwhm="0.001539" res="323042.5" algo="FTMS"/>
<pk mz="497.197540" i="1396417.6" z="-1" sn="8.49" a="1843.05" fwhm="0.001770" res="280845.0" algo="FTMS" component_name="X" deconvoluted_molecular_mass="495.184286" deconvoluted_isotopic_mass="497.198167"/>
<pk mz="497.202955" i="2224067.0" sn="14.93" a="3000.99" fwhm="0.001583" res="314062.5" algo="FTMS"/>
<pk mz="497.216072" i="1794502.0" sn="11.59" a="2371.86" fwhm="0.001550" res="320751.6" algo="FTMS"/>
<pk mz="497.239173" i="1866699.4" sn="12.15" a="2413.28" fwhm="0.001522" res="326736.0" algo="FTMS"/>
<pk mz="497.252287" i="1380302.4" sn="8.36" a="1746.10" fwhm="0.001664" res="298833.9" algo="FTMS"/>
<pk mz="497.275606" i="1570771.8" sn="9.84" a="1625.28" fwhm="0.001310" res="379600.8" algo="FTMS"/>
<pk mz="498.067669" i="2113675.0" sn="14.07" a="2443.43" fwhm="0.001453" res="342850.2" algo="FTMS"/>
<pk mz="498.088997" i="2150800.0" sn="14.36" a="3132.61" fwhm="0.001715" res="290489.1" algo="FTMS"/>
<pk mz="498.092290" i="7092880.5" sn="52.81" a="10994.48" fwhm="0.001595" res="312339.3" algo="FTMS"/>
<pk mz="498.095743" i="2033809.5" z="-1" sn="13.45" a="2456.37" fwhm="0.001469" res="339135.0" algo="FTMS" component_name="V" deconvoluted_molecular_mass="497.093193" deconvoluted_isotopic_mass="498.096373"/>
<pk mz="498.104018" i="1500563.5" sn="9.30" a="1701.29" fwhm="0.001563" res="318756.4" algo="FTMS"/>
<pk mz="498.125284" i="2006680.4" sn="13.24" a="2403.49" fwhm="0.001562" res="318954.3" algo="FTMS"/>
<pk mz="498.133394" i="1690522.3" sn="10.77" a="2125.38" fwhm="0.001466" res="339798.8" algo="FTMS"/>
<pk mz="498.161745" i="3089056.8" sn="21.66" a="4296.38" fwhm="0.001572" res="316930.0" algo="FTMS"/>
<pk mz="498.930407" i="1287249.9" sn="7.64" a="1153.73" fwhm="0.001233" res="404692.7" algo="FTMS"/>
<pk mz="499.015462" i="2085221.5" sn="13.84" a="2473.07" fwhm="0.001463" res="341200.7" algo="FTMS"/>
<pk mz="499.036663" i="2406762.3" sn="16.35" a="3268.81" fwhm="0.001546" res="322817.7" algo="FTMS"/>
<pk mz="499.051774" i="3525997.8" sn="25.06" a="5287.47" fwhm="0.001639" res="304432.1" algo="FTMS"/>
<pk mz="499.063087" i="1803120.4" sn="11.65" a="2095.39" fwhm="0.001620" res="308104.1" algo="FTMS"/>
<pk mz="499.072984" i="6072178.5" sn="44.87" a="9799.05" fwhm="0.001663" res="300047.2" algo="FTMS"/>
<pk mz="499.089679" i="11654007.0" z="-1" sn="88.30" a="20769.25" fwhm="0.001738" res="287167.9" algo="FTMS" component_name="j" deconvoluted_molecular_mass="499.090432" deconvoluted_isotopic_mass="499.090312"/>
<pk mz="499.101899" i="1443961.4" sn="8.85" a="1951.30" fwhm="0.001736" res="287517.5" algo="FTMS"/>
<pk mz="499.109290" i="6784891.0" sn="50.41" a="10552.48" fwhm="0.001611" res="309728.9" algo="FTMS"/>
<pk mz="499.145714" i="4066179.5" sn="29.26" a="6029.30" fwhm="0.001562" res="319528.1" algo="FTMS"/>
<pk mz="499.155382" i="2156933.8" sn="14.40" a="3086.84" fwhm="0.001793" res="278392.1" algo="FTMS"/>
<pk mz="499.182059" i="2789259.8" sn="19.32" a="3718.19" fwhm="0.001512" res="330235.0" algo="FTMS"/>
<pk mz="499.218598" i="2253716.3" sn="15.16" a="2902.41" fwhm="0.001567" res="318630.7" algo="FTMS"/>
<pk mz="499.254925" i="2576284.5" sn="17.67" a="3702.88" fwhm="0.001618" res="308649.1" algo="FTMS"/>
<pk mz="499.291304" i="2173348.8" sn="14.53" a="2938.37" fwhm="0.001578" res="316356.6" algo="FTMS"/>
<pk mz="500.046933" i="2338898.0" sn="15.82" a="3879.69" fwhm="0.001844" res="271175.2" algo="FTMS"/>
<pk mz="500.055125" i="1240659.9" sn="7.27" a="1085.11" fwhm="0.001309" res="381992.7" algo="FTMS"/>
<pk mz="500.076224" i="1465432.8" sn="9.02" a="1578.47" fwhm="0.001392" res="359273.4" algo="FTMS"/>
<pk mz="500.083563" i="1965658.4" sn="12.91" a="2448.43" fwhm="0.001605" res="311494.8" algo="FTMS"/>
<pk mz="500.089230" i="3679835.8" sn="26.25" a="5274.63" fwhm="0.001613" res="309947.6" algo="FTMS"/>
<pk mz="500.094210" i="1316060.9" z="-1" sn="7.86" a="3074.91" fwhm="0.003108" res="160916.8" algo="FTMS" component_name="j" deconvoluted_molecular_mass="499.090432" deconvoluted_isotopic_mass="500.094845"/>
<pk mz="500.104828" i="2304607.3" sn="15.55" a="3873.29" fwhm="0.001803" res="277414.9" algo="FTMS"/>
<pk mz="500.112720" i="2082401.0" sn="13.82" a="2349.68" fwhm="0.001428" res="350311.4" algo="FTMS"/>
<pk mz="500.119656" i="1744738.6" sn="11.19" a="2678.91" fwhm="0.001749" res="285988.1" algo="FTMS"/>
<pk mz="500.141175" i="1218663.6" sn="7.10" a="1302.34" fwhm="0.001555" res="321602.9" algo="FTMS"/>
<pk mz="500.236136" i="1799805.3" sn="11.62" a="1995.11" fwhm="0.001435" res="348585.6" algo="FTMS"/>
<pk mz="500.272548" i="1731717.6" sn="11.09" a="1779.04" fwhm="0.001480" res="337916.6" algo="FTMS"/>
<pk mz="501.031088" i="3170610.5" sn="22.29" a="3899.79" fwhm="0.001392" res="359949.6" algo="FTMS"/>
<pk mz="501.042322" i="1617205.1" sn="10.20" a="1936.08" fwhm="0.001477" res="339180.5" algo="FTMS"/>
<pk mz="501.052320" i="2984247.3" sn="20.84" a="5048.49" fwhm="0.001747" res="286884.1" algo="FTMS"/>
<pk mz="501.067515" i="4181306.8" sn="30.15" a="6109.02" fwhm="0.001529" res="327669.3" algo="FTMS"/>
<pk mz="501.078619" i="2085437.4" sn="13.84" a="4124.81" fwhm="0.002547" res="196759.1" algo="FTMS"/>
<pk mz="501.088653" i="6325567.5" sn="46.84" a="10635.40" fwhm="0.001759" res="284875.5" algo="FTMS"/>
<pk mz="501.103894" i="3079491.0" sn="21.58" a="4358.26" fwhm="0.001601" res="313020.9" algo="FTMS"/>
<pk mz="501.115270" i="1736005.6" sn="11.12" a="2976.64" fwhm="0.001833" res="273398.5" algo="FTMS"/>
<pk mz="501.125022" i="4365640.0" sn="31.59" a="6532.50" fwhm="0.001586" res="315909.3" algo="FTMS"/>
<pk mz="501.140118" i="1643851.4" sn="10.41" a="1943.44" fwhm="0.001555" res="322294.4" algo="FTMS"/>
<pk mz="501.161343" i="2587472.3" sn="17.75" a="3647.63" fwhm="0.001632" res="307031.2" algo="FTMS"/>
<pk mz="501.189603" i="1335382.5" sn="8.01" a="1669.44" fwhm="0.001625" res="308482.2" algo="FTMS"/>
<pk mz="501.197734" i="1852760.4" sn="12.03" a="2031.67" fwhm="0.001450" res="345621.5" algo="FTMS"/>
<pk mz="501.226097" i="1479518.9" sn="9.13" a="1450.88" fwhm="0.001367" res="366769.4" algo="FTMS"/>
<pk mz="501.234062" i="2505056.8" sn="17.11" a="3367.58" fwhm="0.001595" res="314275.3" algo="FTMS"/>
<pk mz="501.256714" i="2969445.8" sn="20.72" a="4203.76" fwhm="0.001635" res="306489.7" algo="FTMS"/>
<pk mz="501.270376" i="2216809.0" sn="14.86" a="2739.97" fwhm="0.001554" res="322545.3" algo="FTMS"/>
<pk mz="502.026439" i="1353492.3" sn="8.15" a="1496.18" fwhm="0.001587" res="316351.1" algo="FTMS"/>
<pk mz="502.062749" i="2343964.5" sn="15.85" a="3094.20" fwhm="0.001506" res="333410.2" algo="FTMS"/>
<pk mz="502.091954" i="1357091.1" sn="8.17" a="1980.28" fwhm="0.001871" res="268367.2" algo="FTMS"/>
<pk mz="502.099124" i="2253860.8" sn="15.15" a="2761.45" fwhm="0.001527" res="328842.9" algo="FTMS"/>
<pk mz="502.110244" i="1329703.3" sn="7.96" a="1480.12" fwhm="0.001446" res="347244.1" algo="FTMS"/>
<pk mz="502.120236" i="1280809.5" sn="7.58" a="1605.84" fwhm="0.001599" res="314025.2" algo="FTMS"/>
<pk mz="502.193018" i="1333562.0" sn="7.99" a="1833.03" fwhm="0.001985" res="253019.8" algo="FTMS"/>
<pk mz="502.215502" i="1847359.0" sn="11.99" a="1948.88" fwhm="0.001406" res="357223.1" algo="FTMS"/>
<pk mz="502.251872" i="1549127.3" sn="9.67" a="1931.27" fwhm="0.001431" res="350899.0" algo="FTMS"/>
<pk mz="503.010384" i="1737970.1" sn="11.14" a="2167.29" fwhm="0.001496" res="336127.8" algo="FTMS"/>
<pk mz="503.046765" i="5686010.5" sn="41.86" a="8351.06" fwhm="0.001560" res="322501.5" algo="FTMS"/>
<pk mz="503.057858" i="1657852.9" sn="10.51" a="2435.12" fwhm="0.001736" res="289713.1" algo="FTMS"/>
<pk mz="503.067875" i="2565375.0" sn="17.57" a="4053.35" fwhm="0.001648" res="305186.7" algo="FTMS"/>
<pk mz="503.083044" i="5317378.5" sn="38.99" a="8646.10" fwhm="0.001681" res="299199.0" algo="FTMS"/>
<pk mz="503.094376" i="2341381.0" sn="15.83" a="3924.55" fwhm="0.002081" res="241786.1" algo="FTMS"/>
<pk mz="503.104264" i="2641671.3" sn="18.17" a="3636.02" fwhm="0.001528" res="329328.2" algo="FTMS"/>
<pk mz="503.119506" i="3021578.8" sn="21.12" a="3955.22" fwhm="0.001529" res="329131.2" algo="FTMS"/>
<pk mz="503.130455" i="1235981.1" sn="7.23" a="1369.13" fwhm="0.001458" res="345034.3" algo="FTMS"/>
<pk mz="503.140686" i="1781007.5" sn="11.47" a="1751.86" fwhm="0.001290" res="389966.0" algo="FTMS"/>
<pk mz="503.155761" i="2053138.9" sn="13.59" a="2867.59" fwhm="0.001687" res="298331.8" algo="FTMS"/>
<pk mz="503.176856" i="1564695.6" sn="9.79" a="2048.46" fwhm="0.001674" res="300575.0" algo="FTMS"/>
<pk mz="503.192395" i="1916187.1" sn="12.52" a="2313.91" fwhm="0.001528" res="329242.6" algo="FTMS"/>
<pk mz="503.199501" i="1618460.6" sn="10.21" a="1966.43" fwhm="0.001583" res="317789.3" algo="FTMS"/>
<pk mz="503.205374" i="2201374.0" sn="14.74" a="3038.68" fwhm="0.001555" res="323681.1" algo="FTMS"/>
<pk mz="503.213492" i="1493279.9" sn="9.23" a="1644.55" fwhm="0.001512" res="332905.2" algo="FTMS"/>
<pk mz="503.241747" i="1793318.3" sn="11.57" a="2343.21" fwhm="0.001568" res="320859.4" algo="FTMS"/>
<pk mz="503.249779" i="1789224.0" sn="11.53" a="2268.32" fwhm="0.001475" res="341259.9" algo="FTMS"/>
<pk mz="504.041871" i="1639897.4" sn="10.37" a="1841.34" fwhm="0.001444" res="348945.2" algo="FTMS"/>
<pk mz="504.078423" i="2719201.5" sn="18.77" a="3876.90" fwhm="0.001627" res="309818.5" algo="FTMS"/>
<pk mz="504.114763" i="1845225.6" sn="11.97" a="2108.81" fwhm="0.001484" res="339803.3" algo="FTMS"/>
<pk mz="504.126074" i="1393132.1" sn="8.45" a="1657.91" fwhm="0.001597" res="315585.9" algo="FTMS"/>
<pk mz="504.245100" i="1543174.8" sn="9.56" a="1946.83" fwhm="0.001636" res="308126.4" algo="FTMS"/>
<pk mz="504.307913" i="18427924.0" z="-1" sn="140.14" a="30773.08" fwhm="0.001662" res="303472.1" algo="FTMS" component_name="W" deconvoluted_molecular_mass="504.308560" deconvoluted_isotopic_mass="504.308559"/>
<pk mz="505.026057" i="2873524.5" sn="19.85" a="4076.56" fwhm="0.001607" res="314236.1" algo="FTMS"/>
<pk mz="505.062420" i="6127804.5" sn="45.01" a="9673.39" fwhm="0.001649" res="306222.3" algo="FTMS"/>
<pk mz="505.073773" i="1804479.1" sn="11.58" a="2675.88" fwhm="0.001844" res="273894.6" algo="FTMS"/>
<pk mz="505.083150" i="2039233.1" sn="13.39" a="3273.02" fwhm="0.001945" res="259726.8" algo="FTMS"/>
<pk mz="505.098779" i="5116100.5" sn="37.19" a="7657.75" fwhm="0.001617" res="312389.2" algo="FTMS"/>
<pk mz="505.110021" i="2008263.1" sn="13.15" a="2898.99" fwhm="0.001797" res="281159.3" algo="FTMS"/>
<pk mz="505.119834" i="1368777.3" sn="8.21" a="1536.81" fwhm="0.001583" res="319007.1" algo="FTMS"/>
<pk mz="505.135155" i="5292236.5" sn="38.55" a="8509.30" fwhm="0.001674" res="301676.6" algo="FTMS"/>
<pk mz="505.147910" i="1467599.5" sn="8.97" a="1964.42" fwhm="0.001931" res="261549.2" algo="FTMS"/>
<pk mz="505.171536" i="1985236.8" sn="12.98" a="2476.62" fwhm="0.001515" res="333529.9" algo="FTMS"/>
<pk mz="505.184556" i="1949655.6" sn="12.70" a="2947.93" fwhm="0.001785" res="282956.3" algo="FTMS"/>
<pk mz="505.207732" i="1279708.8" sn="7.52" a="1377.16" fwhm="0.001413" res="357489.6" algo="FTMS"/>
<pk mz="505.220986" i="2645727.8" sn="18.08" a="3783.79" fwhm="0.001527" res="330835.0" algo="FTMS"/>
<pk mz="505.257366" i="2407655.8" sn="16.24" a="2897.47" fwhm="0.001447" res="349114.1" algo="FTMS"/>
<pk mz="505.311260" i="4826355.5" z="-1" sn="34.95" a="7304.91" fwhm="0.001553" res="325425.0" algo="FTMS" component_name="W" deconvoluted_molecular_mass="504.308560" deconvoluted_isotopic_mass="505.311909"/>
<pk mz="505.393180" i="3941637.8" sn="28.11" a="5367.17" fwhm="0.001522" res="332140.3" algo="FTMS"/>
<pk mz="506.057624" i="2202008.5" sn="14.65" a="2907.13" fwhm="0.001573" res="321675.6" algo="FTMS"/>
<pk mz="506.065462" i="1546138.3" sn="9.58" a="1561.41" fwhm="0.001443" res="350728.8" algo="FTMS"/>
<pk mz="506.094098" i="2447264.5" sn="16.55" a="3234.77" fwhm="0.001526" res="331542.8" algo="FTMS"/>
<pk mz="506.102161" i="1537698.4" sn="9.51" a="1590.85" fwhm="0.001421" res="356149.6" algo="FTMS"/>
<pk mz="506.130336" i="2402728.5" sn="16.20" a="3204.33" fwhm="0.001585" res="319252.0" algo="FTMS"/>
<pk mz="506.138547" i="1628842.4" sn="10.22" a="1942.88" fwhm="0.001543" res="327944.5" algo="FTMS"/>
<pk mz="506.166618" i="1224112.5" sn="7.09" a="1060.21" fwhm="0.001351" res="374603.2" algo="FTMS"/>
<pk mz="506.224462" i="1618621.3" sn="10.14" a="1879.78" fwhm="0.001778" res="284694.3" algo="FTMS"/>
<pk mz="506.396553" i="1617891.1" sn="10.13" a="2176.42" fwhm="0.001575" res="321610.0" algo="FTMS"/>
<pk mz="507.041727" i="4090480.5" sn="29.25" a="6768.44" fwhm="0.001582" res="320588.8" algo="FTMS"/>
<pk mz="507.078046" i="6350456.5" sn="46.73" a="10391.75" fwhm="0.001701" res="298168.7" algo="FTMS"/>
<pk mz="507.088904" i="1928314.9" sn="12.53" a="2952.06" fwhm="0.002030" res="249746.4" algo="FTMS"/>
<pk mz="507.114465" i="4426368.5" sn="31.85" a="7310.42" fwhm="0.001697" res="298743.9" algo="FTMS"/>
<pk mz="507.125647" i="1849474.9" sn="11.92" a="2911.06" fwhm="0.001952" res="259754.5" algo="FTMS"/>
<pk mz="507.150743" i="3173000.3" sn="22.16" a="4709.52" fwhm="0.001645" res="308391.2" algo="FTMS"/>
<pk mz="507.163888" i="1714315.3" sn="10.88" a="2337.15" fwhm="0.001975" res="256804.6" algo="FTMS"/>
<pk mz="507.187276" i="1682576.4" sn="10.63" a="1724.32" fwhm="0.001369" res="370475.6" algo="FTMS"/>
<pk mz="507.200270" i="2456211.3" sn="16.61" a="3933.69" fwhm="0.001822" res="278364.7" algo="FTMS"/>
<pk mz="507.209609" i="1242773.3" sn="7.23" a="1149.07" fwhm="0.001376" res="368717.9" algo="FTMS"/>
<pk mz="507.236609" i="2763931.0" sn="18.99" a="4643.77" fwhm="0.001792" res="283039.9" algo="FTMS"/>
<pk mz="507.258898" i="1330336.0" sn="7.91" a="980.68" fwhm="0.001098" res="461885.7" algo="FTMS"/>
<pk mz="507.272918" i="1539491.0" sn="9.52" a="1291.19" fwhm="0.001410" res="359727.2" algo="FTMS"/>
<pk mz="508.073284" i="2051409.1" sn="13.48" a="2686.42" fwhm="0.001609" res="315691.3" algo="FTMS"/>
<pk mz="508.081431" i="1335122.9" sn="7.94" a="1525.24" fwhm="0.001614" res="314790.6" algo="FTMS"/>
<pk mz="508.109743" i="2458457.0" sn="16.63" a="3383.73" fwhm="0.001612" res="315251.0" algo="FTMS"/>
<pk mz="508.146227" i="2119521.0" sn="14.01" a="3265.26" fwhm="0.001840" res="276166.0" algo="FTMS"/>
<pk mz="509.020863" i="1471005.9" sn="8.99" a="1636.19" fwhm="0.001487" res="342394.9" algo="FTMS"/>
<pk mz="509.036434" i="1321761.3" sn="7.84" a="1786.10" fwhm="0.001836" res="277201.3" algo="FTMS"/>
<pk mz="509.057280" i="5471269.5" sn="39.93" a="8688.99" fwhm="0.001683" res="302424.1" algo="FTMS"/>
<pk mz="509.093586" i="6486061.5" sn="47.78" a="10483.33" fwhm="0.001684" res="302327.8" algo="FTMS"/>
<pk mz="509.130050" i="5601333.5" sn="40.93" a="8878.15" fwhm="0.001640" res="310387.3" algo="FTMS"/>
<pk mz="509.141526" i="1265847.9" sn="7.41" a="1756.30" fwhm="0.002158" res="235974.5" algo="FTMS"/>
<pk mz="509.166500" i="2745405.3" sn="18.85" a="3392.36" fwhm="0.001387" res="367006.1" algo="FTMS"/>
<pk mz="509.179173" i="1624128.0" sn="10.18" a="2185.94" fwhm="0.002068" res="246248.8" algo="FTMS"/>
<pk mz="509.199083" i="1313092.3" sn="7.77" a="1448.48" fwhm="0.001661" res="306619.9" algo="FTMS"/>
<pk mz="509.203158" i="1256261.1" sn="7.33" a="1291.83" fwhm="0.001297" res="392463.7" algo="FTMS"/>
<pk mz="509.215953" i="2116167.8" sn="13.98" a="2752.74" fwhm="0.001582" res="321935.0" algo="FTMS"/>
<pk mz="509.252342" i="1523279.6" sn="9.40" a="1577.61" fwhm="0.001313" res="387791.4" algo="FTMS"/>
<pk mz="510.088897" i="2309378.8" sn="15.47" a="3540.59" fwhm="0.001848" res="275974.2" algo="FTMS"/>
<pk mz="510.097096" i="1646084.5" sn="10.34" a="2515.82" fwhm="0.001759" res="290001.6" algo="FTMS"/>
<pk mz="510.125461" i="1972490.5" sn="12.87" a="2431.35" fwhm="0.001517" res="336255.4" algo="FTMS"/>
<pk mz="510.170083" i="1239060.0" sn="7.20" a="1340.69" fwhm="0.001517" res="336350.9" algo="FTMS"/>
<pk mz="511.015446" i="1427911.5" sn="8.66" a="1589.68" fwhm="0.001503" res="340095.6" algo="FTMS"/>
<pk mz="511.036481" i="2380236.0" sn="16.02" a="3397.63" fwhm="0.001671" res="305880.7" algo="FTMS"/>
<pk mz="511.051981" i="1423823.3" sn="8.62" a="1560.69" fwhm="0.001517" res="336910.8" algo="FTMS"/>
<pk mz="511.062920" i="1617105.5" sn="10.12" a="1937.02" fwhm="0.001565" res="326559.7" algo="FTMS"/>
<pk mz="511.072885" i="5355987.5" sn="39.03" a="8182.35" fwhm="0.001662" res="307489.7" algo="FTMS"/>
<pk mz="511.108189" i="13329883.0" sn="100.70" a="19422.62" fwhm="0.001499" res="341034.7" algo="FTMS"/>
<pk mz="511.109966" i="2805211.5" sn="19.31" a="1971.81" fwhm="0.000836" res="611677.6" algo="FTMS"/>
<pk mz="511.120618" i="1416413.8" sn="8.57" a="2035.43" fwhm="0.001991" res="256707.6" algo="FTMS"/>
<pk mz="511.137613" i="4020705.3" sn="28.71" a="5722.28" fwhm="0.001536" res="332784.9" algo="FTMS"/>
<pk mz="511.145691" i="3372515.0" sn="23.69" a="5242.64" fwhm="0.001631" res="313302.4" algo="FTMS"/>
<pk mz="511.178285" i="1430249.9" sn="8.67" a="1956.18" fwhm="0.001724" res="296450.6" algo="FTMS"/>
<pk mz="511.182153" i="2517482.8" sn="17.08" a="3614.89" fwhm="0.001614" res="316700.8" algo="FTMS"/>
<pk mz="511.195212" i="1374445.5" sn="8.24" a="1868.82" fwhm="0.001885" res="271182.9" algo="FTMS"/>
<pk mz="511.218445" i="2134514.5" sn="14.12" a="2965.30" fwhm="0.001710" res="298972.9" algo="FTMS"/>
<pk mz="511.231674" i="1489909.1" sn="9.13" a="1603.54" fwhm="0.001429" res="357701.2" algo="FTMS"/>
<pk mz="511.254953" i="1733114.0" sn="11.02" a="2047.80" fwhm="0.001606" res="318357.7" algo="FTMS"/>
<pk mz="512.047258" i="1331616.6" sn="7.91" a="1292.79" fwhm="0.001413" res="362466.6" algo="FTMS"/>
<pk mz="512.068031" i="1252261.0" sn="7.30" a="1412.82" fwhm="0.001539" res="332693.4" algo="FTMS"/>
<pk mz="512.094589" i="1521322.5" sn="9.38" a="1782.38" fwhm="0.001532" res="334354.5" algo="FTMS"/>
<pk mz="512.104672" i="1600172.6" sn="9.99" a="1970.20" fwhm="0.001670" res="306662.0" algo="FTMS"/>
<pk mz="512.107961" i="5043885.5" sn="36.62" a="8328.41" fwhm="0.001757" res="291546.6" algo="FTMS"/>
<pk mz="512.111292" i="1710254.0" sn="10.84" a="1902.46" fwhm="0.001392" res="368027.2" algo="FTMS"/>
<pk mz="512.119591" i="1257903.8" sn="7.34" a="1378.47" fwhm="0.001574" res="325316.2" algo="FTMS"/>
<pk mz="512.140984" i="2889908.3" sn="19.96" a="4204.73" fwhm="0.001688" res="303347.5" algo="FTMS"/>
<pk mz="512.149022" i="1641654.0" sn="10.31" a="1888.69" fwhm="0.001530" res="334810.3" algo="FTMS"/>
<pk mz="513.031116" i="2347373.8" sn="15.76" a="2984.42" fwhm="0.001499" res="342273.5" algo="FTMS"/>
<pk mz="513.052203" i="3127666.0" sn="21.80" a="4460.04" fwhm="0.001635" res="313791.7" algo="FTMS"/>
<pk mz="513.067389" i="2927477.3" sn="20.25" a="3652.69" fwhm="0.001432" res="358379.1" algo="FTMS"/>
<pk mz="513.078727" i="1337463.6" sn="7.95" a="1763.82" fwhm="0.001670" res="307288.2" algo="FTMS"/>
<pk mz="513.088593" i="5099385.5" sn="37.05" a="7053.63" fwhm="0.001488" res="344887.0" algo="FTMS"/>
<pk mz="513.105306" i="7933821.0" sn="58.97" a="15106.96" fwhm="0.001834" res="279763.9" algo="FTMS"/>
<pk mz="513.125017" i="4409217.0" sn="31.71" a="7512.59" fwhm="0.001785" res="287418.0" algo="FTMS"/>
<pk mz="513.134738" i="1330307.3" sn="7.90" a="1884.03" fwhm="0.001649" res="311221.0" algo="FTMS"/>
<pk mz="513.152985" i="1282951.0" sn="7.53" a="1789.49" fwhm="0.001935" res="265195.4" algo="FTMS"/>
<pk mz="513.161398" i="2900360.8" sn="20.04" a="4179.86" fwhm="0.001648" res="311292.4" algo="FTMS"/>
<pk mz="513.197766" i="1981328.3" sn="12.93" a="2521.13" fwhm="0.001459" res="351789.7" algo="FTMS"/>
<pk mz="513.234254" i="2601367.8" sn="17.73" a="3535.73" fwhm="0.001628" res="315295.6" algo="FTMS"/>
<pk mz="513.270683" i="2466719.3" sn="16.69" a="3167.96" fwhm="0.001585" res="323930.8" algo="FTMS"/>
<pk mz="513.307052" i="1658278.9" sn="10.43" a="1872.50" fwhm="0.001502" res="341656.3" algo="FTMS"/>
<pk mz="514.062811" i="2038850.6" sn="13.38" a="2737.15" fwhm="0.001606" res="320041.5" algo="FTMS"/>
<pk mz="514.083769" i="1342151.0" sn="7.99" a="1947.22" fwhm="0.001936" res="265591.0" algo="FTMS"/>
<pk mz="514.099159" i="1599306.1" sn="9.98" a="2345.76" fwhm="0.001822" res="282184.2" algo="FTMS"/>
<pk mz="514.104980" i="2785867.3" sn="19.15" a="4030.13" fwhm="0.001596" res="322101.0" algo="FTMS"/>
<pk mz="514.108403" i="1823052.0" sn="11.71" a="3017.83" fwhm="0.002260" res="227492.9" algo="FTMS"/>
<pk mz="514.128484" i="1334096.1" sn="7.93" a="1397.87" fwhm="0.001571" res="327244.3" algo="FTMS"/>
<pk mz="514.164683" i="1304663.6" sn="7.70" a="1403.78" fwhm="0.001471" res="349600.8" algo="FTMS"/>
<pk mz="514.288168" i="1660528.9" sn="10.45" a="1912.45" fwhm="0.001488" res="345678.2" algo="FTMS"/>
<pk mz="515.010483" i="1511684.3" sn="9.30" a="1749.13" fwhm="0.001495" res="344379.3" algo="FTMS"/>
<pk mz="515.046832" i="3831051.5" sn="27.23" a="5975.82" fwhm="0.001730" res="297716.5" algo="FTMS"/>
<pk mz="515.058274" i="1436173.9" sn="8.71" a="2239.17" fwhm="0.002260" res="227864.5" algo="FTMS"/>
<pk mz="515.067942" i="4810000.0" sn="34.80" a="7787.60" fwhm="0.001725" res="298673.7" algo="FTMS"/>
<pk mz="515.083225" i="3855635.0" sn="27.42" a="6504.21" fwhm="0.001829" res="281545.5" algo="FTMS"/>
<pk mz="515.094551" i="1679381.3" sn="10.59" a="2588.69" fwhm="0.001969" res="261590.7" algo="FTMS"/>
<pk mz="515.104296" i="5395735.5" sn="39.33" a="10193.51" fwhm="0.001872" res="275158.0" algo="FTMS"/>
<pk mz="515.119405" i="2624794.3" sn="17.91" a="4793.38" fwhm="0.001984" res="259664.7" algo="FTMS"/>
<pk mz="515.140663" i="3438878.8" sn="24.20" a="4705.49" fwhm="0.001566" res="328893.6" algo="FTMS"/>
<pk mz="515.155952" i="1390625.8" sn="8.36" a="1775.58" fwhm="0.001614" res="319120.2" algo="FTMS"/>
<pk mz="515.176813" i="1811238.0" sn="11.61" a="2828.27" fwhm="0.001992" res="258663.2" algo="FTMS"/>
<pk mz="515.213331" i="2276141.5" sn="15.21" a="3255.94" fwhm="0.001734" res="297137.7" algo="FTMS"/>
<pk mz="515.249831" i="2404148.8" sn="16.20" a="3790.73" fwhm="0.001665" res="309511.6" algo="FTMS"/>
<pk mz="515.286347" i="2105148.3" sn="13.89" a="2736.53" fwhm="0.001571" res="327925.2" algo="FTMS"/>
<pk mz="516.042098" i="1940948.6" sn="12.62" a="2128.57" fwhm="0.001425" res="362219.2" algo="FTMS"/>
<pk mz="516.078411" i="2474460.0" sn="16.74" a="3308.98" fwhm="0.001571" res="328469.4" algo="FTMS"/>
<pk mz="516.086329" i="1583581.6" sn="9.85" a="2104.72" fwhm="0.001724" res="299275.2" algo="FTMS"/>
<pk mz="516.114767" i="1695971.3" sn="10.72" a="2459.19" fwhm="0.001752" res="294597.8" algo="FTMS"/>
<pk mz="516.126034" i="1299941.5" sn="7.66" a="1553.58" fwhm="0.001630" res="316658.3" algo="FTMS"/>
<pk mz="516.151215" i="1340394.6" sn="7.97" a="1215.66" fwhm="0.001277" res="404334.1" algo="FTMS"/>
<pk mz="516.231062" i="2652666.8" sn="18.12" a="3571.71" fwhm="0.001602" res="322141.4" algo="FTMS"/>
<pk mz="516.267635" i="1728001.9" sn="10.97" a="1808.32" fwhm="0.001471" res="351078.2" algo="FTMS"/>
<pk mz="517.025877" i="2657945.3" sn="18.16" a="4143.03" fwhm="0.001649" res="313493.4" algo="FTMS"/>
<pk mz="517.062458" i="4820640.5" sn="34.88" a="8002.40" fwhm="0.001706" res="303044.3" algo="FTMS"/>
<pk mz="517.073793" i="1628322.8" sn="10.20" a="2191.49" fwhm="0.001859" res="278084.5" algo="FTMS"/>
<pk mz="517.083441" i="3197092.8" sn="22.33" a="4900.23" fwhm="0.001676" res="308524.7" algo="FTMS"/>
<pk mz="517.098784" i="4358823.5" sn="31.31" a="8085.57" fwhm="0.001706" res="303041.2" algo="FTMS"/>
<pk mz="517.110120" i="1554602.0" sn="9.63" a="2318.61" fwhm="0.002180" res="237215.1" algo="FTMS"/>
<pk mz="517.119870" i="3125420.0" sn="21.77" a="4663.43" fwhm="0.001664" res="310797.9" algo="FTMS"/>
<pk mz="517.135303" i="2435759.0" sn="16.44" a="2930.19" fwhm="0.001450" res="356681.7" algo="FTMS"/>
<pk mz="517.156386" i="1756339.1" sn="11.19" a="2035.87" fwhm="0.001533" res="337241.1" algo="FTMS"/>
<pk mz="517.171457" i="1341878.1" sn="7.98" a="1427.79" fwhm="0.001496" res="345681.0" algo="FTMS"/>
<pk mz="517.192793" i="1421754.4" sn="8.60" a="1577.12" fwhm="0.001500" res="344870.9" algo="FTMS"/>
<pk mz="517.207952" i="1311933.4" sn="7.75" a="1373.17" fwhm="0.001465" res="353097.0" algo="FTMS"/>
<pk mz="517.215026" i="1509566.8" sn="9.28" a="1762.35" fwhm="0.001582" res="326850.4" algo="FTMS"/>
<pk mz="517.220989" i="1510336.0" sn="9.28" a="2168.15" fwhm="0.001697" res="304728.7" algo="FTMS"/>
<pk mz="517.228897" i="2268353.5" sn="15.15" a="3553.36" fwhm="0.001747" res="296116.4" algo="FTMS"/>
<pk mz="517.257635" i="1855687.3" sn="11.95" a="2798.98" fwhm="0.001684" res="307143.7" algo="FTMS"/>
<pk mz="517.265352" i="1866440.8" sn="12.04" a="2510.06" fwhm="0.001685" res="306894.8" algo="FTMS"/>
<pk mz="517.314883" i="1369042.5" sn="8.19" a="1660.09" fwhm="0.001595" res="324366.3" algo="FTMS"/>
<pk mz="518.057709" i="2004837.0" sn="13.11" a="2958.38" fwhm="0.001768" res="293021.2" algo="FTMS"/>
<pk mz="518.065797" i="1310310.5" sn="7.74" a="1507.11" fwhm="0.001652" res="313641.5" algo="FTMS"/>
<pk mz="518.094094" i="2470764.3" sn="16.71" a="3251.63" fwhm="0.001558" res="332562.0" algo="FTMS"/>
<pk mz="518.102531" i="1335917.8" sn="7.93" a="2111.76" fwhm="0.002239" res="231379.7" algo="FTMS"/>
<pk mz="518.130242" i="1312371.3" sn="7.75" a="1192.38" fwhm="0.001376" res="376672.8" algo="FTMS"/>
<pk mz="518.224470" i="1478533.6" sn="9.04" a="1591.76" fwhm="0.001490" res="347785.9" algo="FTMS"/>
<pk mz="519.041725" i="4035621.0" sn="28.81" a="5713.96" fwhm="0.001597" res="325096.2" algo="FTMS"/>
<pk mz="519.062694" i="1359145.0" sn="8.11" a="1394.77" fwhm="0.001707" res="304164.5" algo="FTMS"/>
<pk mz="519.077947" i="5626924.0" sn="41.12" a="8819.67" fwhm="0.001686" res="307912.1" algo="FTMS"/>
<pk mz="519.089368" i="1890350.1" sn="12.22" a="3274.43" fwhm="0.001903" res="272842.5" algo="FTMS"/>
<pk mz="519.098987" i="2067504.0" sn="13.59" a="3587.94" fwhm="0.002133" res="243384.0" algo="FTMS"/>
<pk mz="519.114352" i="4528179.0" sn="32.62" a="8488.56" fwhm="0.001917" res="270738.2" algo="FTMS"/>
<pk mz="519.125717" i="2259509.3" sn="15.07" a="3425.52" fwhm="0.001831" res="283512.0" algo="FTMS"/>
<pk mz="519.135321" i="1322551.1" sn="7.83" a="2457.54" fwhm="0.002581" res="201111.6" algo="FTMS"/>
<pk mz="519.150914" i="3110970.0" sn="21.66" a="4350.34" fwhm="0.001575" res="329656.1" algo="FTMS"/>
<pk mz="519.163701" i="1300924.6" sn="7.66" a="1541.35" fwhm="0.001959" res="265011.2" algo="FTMS"/>
<pk mz="519.187291" i="2208833.0" sn="14.68" a="3409.03" fwhm="0.001790" res="290051.4" algo="FTMS"/>
<pk mz="519.200287" i="1922627.6" sn="12.47" a="2714.26" fwhm="0.001726" res="300806.2" algo="FTMS"/>
<pk mz="519.236556" i="2454602.8" sn="16.58" a="3621.09" fwhm="0.001657" res="313440.9" algo="FTMS"/>
<pk mz="519.273151" i="1821265.8" sn="11.63" a="2345.23" fwhm="0.001524" res="340736.9" algo="FTMS"/>
<pk mz="520.073353" i="2599659.8" sn="17.62" a="3852.04" fwhm="0.001658" res="313717.0" algo="FTMS"/>
<pk mz="520.081458" i="1868013.3" sn="11.99" a="2633.07" fwhm="0.001669" res="311705.6" algo="FTMS"/>
<pk mz="520.109628" i="1935602.6" sn="12.51" a="2225.74" fwhm="0.001444" res="360141.9" algo="FTMS"/>
<pk mz="520.146111" i="1408505.6" sn="8.45" a="1521.09" fwhm="0.001638" res="317602.8" algo="FTMS"/>
<pk mz="520.240046" i="1607435.6" sn="9.98" a="2191.57" fwhm="0.001796" res="289733.1" algo="FTMS"/>
<pk mz="521.020815" i="1319840.0" sn="7.77" a="1329.44" fwhm="0.001488" res="350073.5" algo="FTMS"/>
<pk mz="521.057358" i="5296551.0" sn="38.37" a="8915.08" fwhm="0.001781" res="292626.3" algo="FTMS"/>
<pk mz="521.093678" i="6303150.0" sn="46.12" a="10516.63" fwhm="0.001775" res="293498.0" algo="FTMS"/>
<pk mz="521.105009" i="1622959.9" sn="10.10" a="1863.48" fwhm="0.001470" res="354482.2" algo="FTMS"/>
<pk mz="521.130089" i="3705268.8" sn="26.12" a="5448.28" fwhm="0.001634" res="319012.5" algo="FTMS"/>
<pk mz="521.166471" i="2467771.5" sn="16.60" a="3441.93" fwhm="0.001619" res="321898.8" algo="FTMS"/>
<pk mz="521.179764" i="1257406.0" sn="7.29" a="1886.94" fwhm="0.002269" res="229681.0" algo="FTMS"/>
<pk mz="521.202971" i="1404098.4" sn="8.41" a="1341.46" fwhm="0.001404" res="371279.1" algo="FTMS"/>
<pk mz="521.215933" i="2430916.8" sn="16.32" a="3806.20" fwhm="0.001819" res="286579.4" algo="FTMS"/>
<pk mz="521.252269" i="2933195.8" sn="20.18" a="4118.11" fwhm="0.001590" res="327867.0" algo="FTMS"/>
<pk mz="522.052293" i="1405025.8" sn="8.42" a="1419.46" fwhm="0.001505" res="346984.4" algo="FTMS"/>
<pk mz="522.088960" i="2345064.5" sn="15.65" a="3484.39" fwhm="0.001718" res="303814.2" algo="FTMS"/>
<pk mz="522.096935" i="1258346.1" sn="7.29" a="1288.55" fwhm="0.001741" res="299932.8" algo="FTMS"/>
<pk mz="522.125213" i="2282095.5" sn="15.17" a="3025.43" fwhm="0.001641" res="318133.3" algo="FTMS"/>
<pk mz="522.133183" i="1410416.9" sn="8.46" a="1627.53" fwhm="0.001730" res="301884.4" algo="FTMS"/>
<pk mz="522.161764" i="1595766.1" sn="9.89" a="2320.98" fwhm="0.001853" res="281859.9" algo="FTMS"/>
<pk mz="522.182971" i="1235578.1" sn="7.12" a="1761.67" fwhm="0.001958" res="266721.1" algo="FTMS"/>
<pk mz="522.255540" i="1445255.6" sn="8.73" a="1471.19" fwhm="0.001500" res="348247.0" algo="FTMS"/>
<pk mz="523.015404" i="1517588.4" sn="9.29" a="2099.59" fwhm="0.001648" res="317372.0" algo="FTMS"/>
<pk mz="523.036523" i="3122456.3" sn="21.64" a="4872.64" fwhm="0.001731" res="302089.5" algo="FTMS"/>
<pk mz="523.072990" i="6236959.0" sn="45.61" a="10904.51" fwhm="0.001821" res="287302.5" algo="FTMS"/>
<pk mz="523.109320" i="5229349.5" sn="37.85" a="8077.01" fwhm="0.001675" res="312278.4" algo="FTMS"/>
<pk mz="523.145719" i="4171564.3" sn="29.71" a="6816.07" fwhm="0.001773" res="295104.6" algo="FTMS"/>
<pk mz="523.182059" i="2626355.0" sn="17.82" a="3695.08" fwhm="0.001642" res="318625.8" algo="FTMS"/>
<pk mz="523.218725" i="1744953.8" sn="11.03" a="2594.46" fwhm="0.001903" res="274875.0" algo="FTMS"/>
<pk mz="523.231469" i="2233148.0" sn="14.79" a="2649.08" fwhm="0.001488" res="351747.5" algo="FTMS"/>
<pk mz="523.267906" i="1821762.8" sn="11.63" a="2604.20" fwhm="0.001767" res="296062.2" algo="FTMS"/>
<pk mz="524.047075" i="1441745.0" sn="8.70" a="1571.97" fwhm="0.001405" res="373051.7" algo="FTMS"/>
<pk mz="524.104707" i="2306523.5" sn="15.36" a="3516.97" fwhm="0.001777" res="294862.6" algo="FTMS"/>
<pk mz="524.141011" i="1348578.0" sn="7.98" a="1494.47" fwhm="0.001661" res="315462.6" algo="FTMS"/>
<pk mz="524.149175" i="1789411.5" sn="11.38" a="2408.42" fwhm="0.001756" res="298486.7" algo="FTMS"/>
<pk mz="524.190182" i="1258219.0" sn="7.29" a="1851.74" fwhm="0.001894" res="276780.1" algo="FTMS"/>
<pk mz="525.031051" i="1684354.5" sn="10.57" a="2509.50" fwhm="0.001914" res="274382.5" algo="FTMS"/>
<pk mz="525.052111" i="3037830.3" sn="20.98" a="4506.16" fwhm="0.001709" res="307140.0" algo="FTMS"/>
<pk mz="525.067538" i="1429641.0" sn="8.61" a="2108.44" fwhm="0.001810" res="290072.0" algo="FTMS"/>
<pk mz="525.088569" i="5108877.0" sn="36.92" a="7829.72" fwhm="0.001629" res="322366.5" algo="FTMS"/>
<pk mz="525.124947" i="4605075.5" sn="33.04" a="7545.26" fwhm="0.001755" res="299174.5" algo="FTMS"/>
<pk mz="525.135972" i="1236373.3" sn="7.12" a="1639.22" fwhm="0.001671" res="314335.0" algo="FTMS"/>
<pk mz="525.161351" i="3263129.8" sn="22.72" a="4911.81" fwhm="0.001686" res="311502.0" algo="FTMS"/>
<pk mz="525.189714" i="1562270.9" sn="9.63" a="2289.04" fwhm="0.001773" res="296151.9" algo="FTMS"/>
<pk mz="525.197768" i="1793696.3" sn="11.41" a="2166.93" fwhm="0.001554" res="338031.1" algo="FTMS"/>
<pk mz="525.210815" i="1511586.6" sn="9.24" a="2863.02" fwhm="0.002521" res="208362.9" algo="FTMS"/>
<pk mz="525.247164" i="1757865.1" sn="11.13" a="2256.27" fwhm="0.001627" res="322846.0" algo="FTMS"/>
<pk mz="525.270604" i="1331885.4" sn="7.85" a="1967.29" fwhm="0.001969" res="266744.2" algo="FTMS"/>
<pk mz="526.062630" i="1262137.9" sn="7.32" a="1572.87" fwhm="0.001708" res="307968.1" algo="FTMS"/>
<pk mz="526.083889" i="1284157.6" sn="7.48" a="1417.47" fwhm="0.001599" res="329040.2" algo="FTMS"/>
<pk mz="526.120340" i="1809220.0" sn="11.53" a="2221.19" fwhm="0.001663" res="316283.1" algo="FTMS"/>
<pk mz="527.046709" i="2513894.3" sn="16.95" a="3218.43" fwhm="0.001581" res="333289.4" algo="FTMS"/>
<pk mz="527.067846" i="4016618.0" sn="28.51" a="6170.08" fwhm="0.001698" res="310325.1" algo="FTMS"/>
<pk mz="527.083175" i="1605868.6" sn="9.96" a="2030.01" fwhm="0.001678" res="314139.2" algo="FTMS"/>
<pk mz="527.104217" i="3850736.3" sn="27.24" a="5610.10" fwhm="0.001584" res="332765.4" algo="FTMS"/>
<pk mz="527.119151" i="1394418.9" sn="8.33" a="2019.42" fwhm="0.001882" res="280151.9" algo="FTMS"/>
<pk mz="527.140531" i="3348470.5" sn="23.37" a="5364.17" fwhm="0.001771" res="297726.7" algo="FTMS"/>
<pk mz="527.164914" i="10936827.0" z="-1" sn="81.77" a="19814.25" fwhm="0.001814" res="290571.4" algo="FTMS" component_name="m" deconvoluted_molecular_mass="527.165596" deconvoluted_isotopic_mass="527.165623"/>
<pk mz="527.176942" i="2196989.0" sn="14.51" a="3528.02" fwhm="0.001820" res="289613.4" algo="FTMS"/>
<pk mz="527.213355" i="1364995.3" sn="8.11" a="1662.82" fwhm="0.001617" res="325966.7" algo="FTMS"/>
<pk mz="527.249813" i="1796105.5" sn="11.42" a="1824.47" fwhm="0.001595" res="330590.7" algo="FTMS"/>
<pk mz="527.286211" i="1330703.9" sn="7.84" a="1618.18" fwhm="0.001655" res="318651.7" algo="FTMS"/>
<pk mz="528.078494" i="1631896.3" sn="10.16" a="2351.27" fwhm="0.001719" res="307250.8" algo="FTMS"/>
<pk mz="528.114729" i="1504926.5" sn="9.18" a="1764.82" fwhm="0.001566" res="337318.5" algo="FTMS"/>
<pk mz="528.168239" i="2991783.8" z="-1" sn="20.62" a="4092.53" fwhm="0.001547" res="341452.2" algo="FTMS" component_name="m" deconvoluted_molecular_mass="527.165596" deconvoluted_isotopic_mass="528.168951"/>
<pk mz="529.026070" i="2086713.3" sn="13.66" a="2898.71" fwhm="0.001651" res="320469.1" algo="FTMS"/>
<pk mz="529.062233" i="3664703.5" sn="25.80" a="6196.61" fwhm="0.001841" res="287329.9" algo="FTMS"/>
<pk mz="529.083473" i="3294019.0" sn="22.95" a="5078.34" fwhm="0.001706" res="310188.9" algo="FTMS"/>
<pk mz="529.098750" i="2131781.5" sn="14.00" a="3166.16" fwhm="0.001795" res="294759.3" algo="FTMS"/>
<pk mz="529.110217" i="1351111.5" sn="8.00" a="2380.64" fwhm="0.002876" res="184001.9" algo="FTMS"/>
<pk mz="529.119879" i="3260233.0" sn="22.69" a="4785.11" fwhm="0.001683" res="314331.6" algo="FTMS"/>
<pk mz="529.135062" i="1390411.6" sn="8.30" a="1333.96" fwhm="0.001368" res="386745.9" algo="FTMS"/>
<pk mz="529.156273" i="2279759.3" sn="15.14" a="2783.85" fwhm="0.001654" res="319928.2" algo="FTMS"/>
<pk mz="529.162083" i="3131216.3" sn="21.70" a="4662.42" fwhm="0.001702" res="310947.2" algo="FTMS"/>
<pk mz="529.171317" i="1308241.8" z="-1" sn="7.67" a="1618.41" fwhm="0.001928" res="274414.6" algo="FTMS" component_name="m" deconvoluted_molecular_mass="527.165596" deconvoluted_isotopic_mass="529.172032"/>
<pk mz="529.192669" i="1680213.4" sn="10.53" a="2354.46" fwhm="0.001749" res="302651.6" algo="FTMS"/>
<pk mz="529.221374" i="1435482.3" sn="8.65" a="2017.84" fwhm="0.001845" res="286843.9" algo="FTMS"/>
<pk mz="529.265535" i="1944929.6" sn="12.57" a="2479.76" fwhm="0.001604" res="329974.2" algo="FTMS"/>
<pk mz="529.301844" i="1480807.8" sn="8.99" a="1639.84" fwhm="0.001671" res="316719.0" algo="FTMS"/>
<pk mz="530.057657" i="1872869.9" sn="12.01" a="2319.41" fwhm="0.001634" res="324415.6" algo="FTMS"/>
<pk mz="530.094166" i="1453803.9" sn="8.78" a="1846.70" fwhm="0.001692" res="313213.8" algo="FTMS"/>
<pk mz="530.246709" i="2345477.3" sn="15.65" a="3468.46" fwhm="0.001724" res="307514.5" algo="FTMS"/>
<pk mz="531.041699" i="3475591.8" sn="24.34" a="6322.88" fwhm="0.001969" res="269650.4" algo="FTMS"/>
<pk mz="531.062908" i="1883787.3" sn="12.09" a="2914.79" fwhm="0.001835" res="289408.8" algo="FTMS"/>
<pk mz="531.078116" i="4174989.8" sn="29.73" a="7454.53" fwhm="0.001901" res="279300.6" algo="FTMS"/>
<pk mz="531.089230" i="1426063.5" sn="8.57" a="2139.09" fwhm="0.001897" res="280020.8" algo="FTMS"/>
<pk mz="531.099282" i="2372753.3" sn="15.86" a="4062.68" fwhm="0.001874" res="283461.8" algo="FTMS"/>
<pk mz="531.114417" i="2755731.8" sn="18.80" a="3872.36" fwhm="0.001635" res="324834.0" algo="FTMS"/>
<pk mz="531.135426" i="2130583.0" sn="13.99" a="3036.52" fwhm="0.001661" res="319858.2" algo="FTMS"/>
<pk mz="531.150911" i="1544345.6" sn="9.48" a="1874.53" fwhm="0.001517" res="350054.2" algo="FTMS"/>
<pk mz="531.159801" i="2834587.0" sn="19.41" a="4654.17" fwhm="0.001844" res="288033.3" algo="FTMS"/>
<pk mz="532.036874" i="1394472.9" sn="8.33" a="2008.14" fwhm="0.001890" res="281565.6" algo="FTMS"/>
<pk mz="532.073186" i="1995054.8" sn="12.95" a="2946.56" fwhm="0.001704" res="312192.9" algo="FTMS"/>
<pk mz="532.084678" i="1275184.5" sn="7.41" a="1430.48" fwhm="0.001623" res="327836.6" algo="FTMS"/>
<pk mz="532.109548" i="1693492.5" sn="10.63" a="1951.42" fwhm="0.001526" res="348700.3" algo="FTMS"/>
<pk mz="532.225918" i="1276487.1" sn="7.42" a="1382.68" fwhm="0.001650" res="322594.4" algo="FTMS"/>
<pk mz="532.239749" i="1436489.4" sn="8.65" a="1713.76" fwhm="0.001635" res="325491.6" algo="FTMS"/>
<pk mz="533.020865" i="1230277.5" sn="7.06" a="1062.90" fwhm="0.001316" res="404976.6" algo="FTMS"/>
<pk mz="533.057269" i="4484555.0" sn="32.11" a="7313.62" fwhm="0.001761" res="302622.3" algo="FTMS"/>
<pk mz="533.078440" i="1272270.5" sn="7.38" a="1167.20" fwhm="0.001473" res="361868.3" algo="FTMS"/>
<pk mz="533.093697" i="4780497.0" sn="34.38" a="8153.29" fwhm="0.001791" res="297641.5" algo="FTMS"/>
<pk mz="533.104932" i="1823698.8" sn="11.63" a="2768.09" fwhm="0.001887" res="282444.5" algo="FTMS"/>
<pk mz="533.114698" i="1259732.3" sn="7.29" a="1905.59" fwhm="0.002442" res="218332.8" algo="FTMS"/>
<pk mz="533.130007" i="3054550.8" sn="21.10" a="4466.65" fwhm="0.001705" res="312730.0" algo="FTMS"/>
<pk mz="533.166582" i="2159580.5" sn="14.21" a="2796.88" fwhm="0.001625" res="328130.5" algo="FTMS"/>
<pk mz="533.215901" i="1799652.1" sn="11.44" a="1882.64" fwhm="0.001451" res="367408.3" algo="FTMS"/>
<pk mz="533.224092" i="1546213.5" sn="9.49" a="2097.56" fwhm="0.001765" res="302067.7" algo="FTMS"/>
<pk mz="533.252346" i="1858025.9" sn="11.89" a="2480.41" fwhm="0.001662" res="320891.2" algo="FTMS"/>
<pk mz="533.288596" i="1658351.6" sn="10.36" a="2313.96" fwhm="0.001660" res="321326.0" algo="FTMS"/>
<pk mz="534.052498" i="1904230.8" sn="12.25" a="2738.77" fwhm="0.001819" res="293646.0" algo="FTMS"/>
<pk mz="534.060659" i="1409640.0" sn="8.44" a="1753.59" fwhm="0.001729" res="308910.7" algo="FTMS"/>
<pk mz="534.088949" i="2598508.5" sn="17.59" a="3931.58" fwhm="0.001780" res="300061.2" algo="FTMS"/>
<pk mz="534.097214" i="1273965.6" sn="7.40" a="1326.79" fwhm="0.001437" res="371704.0" algo="FTMS"/>
<pk mz="534.125214" i="1548402.0" sn="9.51" a="2130.39" fwhm="0.001771" res="301631.2" algo="FTMS"/>
<pk mz="534.161512" i="1291639.6" sn="7.53" a="1243.23" fwhm="0.001583" res="337506.9" algo="FTMS"/>
<pk mz="535.036513" i="2929917.8" sn="20.14" a="4978.71" fwhm="0.001858" res="287954.4" algo="FTMS"/>
<pk mz="535.072946" i="5062403.5" sn="36.55" a="8733.84" fwhm="0.001858" res="287948.1" algo="FTMS"/>
<pk mz="535.084067" i="1291781.0" sn="7.53" a="1707.42" fwhm="0.001793" res="298481.2" algo="FTMS"/>
<pk mz="535.109350" i="4201225.0" sn="29.92" a="6838.15" fwhm="0.001784" res="299903.1" algo="FTMS"/>
<pk mz="535.120511" i="1261578.5" sn="7.30" a="1528.50" fwhm="0.001627" res="328904.3" algo="FTMS"/>
<pk mz="535.145715" i="3172622.3" sn="22.01" a="5386.22" fwhm="0.001904" res="281120.6" algo="FTMS"/>
<pk mz="535.182149" i="1435923.9" sn="8.64" a="1750.27" fwhm="0.001568" res="341325.0" algo="FTMS"/>
<pk mz="535.195096" i="1420309.9" sn="8.52" a="2034.58" fwhm="0.001835" res="291735.2" algo="FTMS"/>
<pk mz="535.231558" i="2125083.5" sn="13.94" a="2714.98" fwhm="0.001655" res="323312.5" algo="FTMS"/>
<pk mz="535.267873" i="1935136.9" sn="12.48" a="2616.32" fwhm="0.001726" res="310125.8" algo="FTMS"/>
<pk mz="536.068149" i="1464729.1" sn="8.82" a="1660.98" fwhm="0.001568" res="341906.8" algo="FTMS"/>
<pk mz="536.104716" i="2030494.6" sn="13.15" a="3015.29" fwhm="0.001791" res="299395.5" algo="FTMS"/>
<pk mz="536.141113" i="1400484.0" sn="8.32" a="2078.15" fwhm="0.001851" res="289611.8" algo="FTMS"/>
<pk mz="536.334039" i="1665472.8" sn="10.35" a="1936.09" fwhm="0.001579" res="339637.4" algo="FTMS"/>
<pk mz="536.981126" i="2832416.0" sn="19.29" a="4558.79" fwhm="0.001829" res="293549.6" algo="FTMS"/>
<pk mz="537.052284" i="3171370.5" sn="21.88" a="4772.93" fwhm="0.001677" res="320313.2" algo="FTMS"/>
<pk mz="537.088556" i="4866096.0" sn="34.86" a="7779.92" fwhm="0.001750" res="306963.1" algo="FTMS"/>
<pk mz="537.124941" i="4204597.0" sn="29.79" a="7420.38" fwhm="0.001927" res="278749.0" algo="FTMS"/>
<pk mz="537.136236" i="1468470.8" sn="8.84" a="1975.47" fwhm="0.001652" res="325222.2" algo="FTMS"/>
<pk mz="537.161263" i="3079738.5" sn="21.18" a="5507.99" fwhm="0.001864" res="288220.3" algo="FTMS"/>
<pk mz="537.197628" i="1508415.8" sn="9.15" a="2129.93" fwhm="0.001818" res="295454.5" algo="FTMS"/>
<pk mz="537.210563" i="1332289.6" sn="7.80" a="2045.78" fwhm="0.002673" res="200994.9" algo="FTMS"/>
<pk mz="537.247063" i="2082119.0" sn="13.54" a="3706.88" fwhm="0.002052" res="261810.2" algo="FTMS"/>
<pk mz="538.083746" i="1688255.9" sn="10.53" a="2555.49" fwhm="0.001941" res="277161.1" algo="FTMS"/>
<pk mz="538.091652" i="1552577.0" sn="9.49" a="2519.44" fwhm="0.002162" res="248864.4" algo="FTMS"/>
<pk mz="538.120243" i="1808069.1" sn="11.44" a="2162.02" fwhm="0.001546" res="348017.8" algo="FTMS"/>
<pk mz="538.250628" i="1255639.8" sn="7.21" a="1520.73" fwhm="0.001712" res="314335.7" algo="FTMS"/>
<pk mz="539.046743" i="1549384.5" sn="9.46" a="2416.81" fwhm="0.001798" res="299750.7" algo="FTMS"/>
<pk mz="539.067826" i="3672395.5" sn="25.72" a="6285.66" fwhm="0.001847" res="291835.4" algo="FTMS"/>
<pk mz="539.104297" i="4586832.5" sn="32.72" a="7548.48" fwhm="0.001802" res="299115.1" algo="FTMS"/>
<pk mz="539.140691" i="3241301.8" sn="22.41" a="5446.19" fwhm="0.001927" res="279767.5" algo="FTMS"/>
<pk mz="539.151902" i="1321815.3" sn="7.72" a="1911.54" fwhm="0.002008" res="268547.9" algo="FTMS"/>
<pk mz="539.177089" i="2095450.9" sn="13.64" a="2635.88" fwhm="0.001636" res="329549.0" algo="FTMS"/>
<pk mz="539.213874" i="1379424.0" sn="8.16" a="1587.15" fwhm="0.001568" res="343809.9" algo="FTMS"/>
<pk mz="539.226485" i="1780577.8" sn="11.23" a="2925.84" fwhm="0.002136" res="252453.2" algo="FTMS"/>
<pk mz="539.249967" i="1359973.0" sn="8.01" a="1806.86" fwhm="0.001784" res="302213.6" algo="FTMS"/>
<pk mz="539.263002" i="1297510.9" sn="7.53" a="1400.18" fwhm="0.001571" res="343252.6" algo="FTMS"/>
<pk mz="540.099326" i="2173402.8" sn="14.24" a="3635.83" fwhm="0.001978" res="273122.0" algo="FTMS"/>
<pk mz="540.107847" i="1529307.9" sn="9.31" a="1956.19" fwhm="0.001819" res="296914.6" algo="FTMS"/>
<pk mz="540.135944" i="1328095.8" sn="7.77" a="1450.07" fwhm="0.001705" res="316887.7" algo="FTMS"/>
<pk mz="540.172277" i="1253860.8" sn="7.20" a="2233.01" fwhm="0.002720" res="198620.3" algo="FTMS"/>
<pk mz="541.026042" i="1883224.8" sn="12.01" a="2549.75" fwhm="0.001725" res="313639.3" algo="FTMS"/>
<pk mz="541.047130" i="2223195.5" sn="14.62" a="3591.22" fwhm="0.001964" res="275525.7" algo="FTMS"/>
<pk mz="541.062554" i="2324573.8" sn="15.39" a="3729.28" fwhm="0.001849" res="292600.7" algo="FTMS"/>
<pk mz="541.073927" i="1459807.1" sn="8.77" a="2007.86" fwhm="0.001659" res="326077.8" algo="FTMS"/>
<pk mz="541.083593" i="3775072.5" sn="26.50" a="6615.59" fwhm="0.001876" res="288367.0" algo="FTMS"/>
<pk mz="541.098860" i="1391714.5" sn="8.25" a="1862.61" fwhm="0.001730" res="312825.1" algo="FTMS"/>
<pk mz="541.119946" i="3657317.3" sn="25.60" a="5987.98" fwhm="0.001837" res="294490.1" algo="FTMS"/>
<pk mz="541.156339" i="2294890.3" sn="15.17" a="3340.32" fwhm="0.001692" res="319805.2" algo="FTMS"/>
<pk mz="541.184513" i="3813998.0" sn="26.80" a="6557.01" fwhm="0.001919" res="281967.1" algo="FTMS"/>
<pk mz="541.192732" i="1861743.1" sn="11.85" a="2814.04" fwhm="0.001829" res="295832.6" algo="FTMS"/>
<pk mz="541.228867" i="1304436.0" sn="7.58" a="1302.92" fwhm="0.001428" res="379144.2" algo="FTMS"/>
<pk mz="541.265607" i="1813624.9" sn="11.48" a="2403.93" fwhm="0.001650" res="328064.6" algo="FTMS"/>
<pk mz="541.302049" i="1413501.8" sn="8.42" a="2052.58" fwhm="0.002160" res="250659.6" algo="FTMS"/>
<pk mz="542.057506" i="2057441.9" sn="13.35" a="2799.86" fwhm="0.001737" res="312142.1" algo="FTMS"/>
<pk mz="542.187825" i="1535219.0" sn="9.35" a="1636.57" fwhm="0.001469" res="369058.2" algo="FTMS"/>
<pk mz="543.041670" i="2632033.8" sn="17.75" a="3588.37" fwhm="0.001601" res="339275.4" algo="FTMS"/>
<pk mz="543.062771" i="2336612.5" sn="15.48" a="3566.38" fwhm="0.001789" res="303497.8" algo="FTMS"/>
<pk mz="543.078062" i="2509670.5" sn="16.81" a="3626.92" fwhm="0.001759" res="308727.3" algo="FTMS"/>
<pk mz="543.099152" i="3551081.3" sn="24.78" a="5687.72" fwhm="0.001758" res="308867.7" algo="FTMS"/>
<pk mz="543.114352" i="1502315.1" sn="9.10" a="2305.82" fwhm="0.001896" res="286476.9" algo="FTMS"/>
<pk mz="543.135558" i="2973549.8" sn="20.36" a="4188.97" fwhm="0.001624" res="334373.2" algo="FTMS"/>
<pk mz="543.172022" i="1412210.5" sn="8.41" a="1822.47" fwhm="0.001785" res="304249.9" algo="FTMS"/>
<pk mz="543.317510" i="1732485.1" sn="10.86" a="2934.75" fwhm="0.002084" res="260717.3" algo="FTMS"/>
<pk mz="544.073193" i="1530596.6" sn="9.31" a="2297.63" fwhm="0.001997" res="272402.1" algo="FTMS"/>
<pk mz="544.120473" i="1287658.5" sn="7.45" a="1502.49" fwhm="0.001908" res="285232.2" algo="FTMS"/>
<pk mz="544.262614" i="1828348.3" sn="11.59" a="2420.74" fwhm="0.001789" res="304186.0" algo="FTMS"/>
<pk mz="545.057371" i="3407966.5" sn="23.68" a="5693.79" fwhm="0.001875" res="290719.7" algo="FTMS"/>
<pk mz="545.068548" i="1283423.8" sn="7.42" a="1704.02" fwhm="0.001782" res="305943.8" algo="FTMS"/>
<pk mz="545.078407" i="2414689.0" sn="16.08" a="3713.08" fwhm="0.001793" res="303943.6" algo="FTMS"/>
<pk mz="545.093720" i="2694754.8" sn="18.22" a="3784.14" fwhm="0.001703" res="320108.7" algo="FTMS"/>
<pk mz="545.114737" i="3112037.5" sn="21.42" a="6015.83" fwhm="0.002096" res="260044.8" algo="FTMS"/>
<pk mz="545.129986" i="1750119.3" sn="10.99" a="2915.22" fwhm="0.002298" res="237268.2" algo="FTMS"/>
<pk mz="545.141347" i="1373800.6" sn="8.11" a="2218.23" fwhm="0.002201" res="247668.7" algo="FTMS"/>
<pk mz="545.151005" i="2105961.8" sn="13.72" a="3709.20" fwhm="0.001997" res="272945.4" algo="FTMS"/>
<pk mz="545.175566" i="2396780.8" sn="15.94" a="3624.52" fwhm="0.001804" res="302227.3" algo="FTMS"/>
<pk mz="545.260394" i="1434743.1" sn="8.58" a="1756.16" fwhm="0.001667" res="327043.1" algo="FTMS"/>
<pk mz="545.296697" i="1320059.6" sn="7.70" a="1803.80" fwhm="0.001852" res="294486.2" algo="FTMS"/>
<pk mz="546.052416" i="1623766.4" sn="10.02" a="2003.45" fwhm="0.001774" res="307758.4" algo="FTMS"/>
<pk mz="546.088862" i="1630426.8" sn="10.07" a="2013.49" fwhm="0.001653" res="330444.5" algo="FTMS"/>
<pk mz="546.241668" i="1290476.9" sn="7.47" a="1543.99" fwhm="0.001778" res="307219.5" algo="FTMS"/>
<pk mz="547.036498" i="2581834.0" sn="17.36" a="4009.23" fwhm="0.001814" res="301572.7" algo="FTMS"/>
<pk mz="547.072955" i="3513678.3" sn="24.49" a="5806.53" fwhm="0.001828" res="299346.7" algo="FTMS"/>
<pk mz="547.084281" i="1234255.6" sn="7.04" a="1001.87" fwhm="0.001442" res="379480.8" algo="FTMS"/>
<pk mz="547.094057" i="1353296.8" sn="7.95" a="1625.90" fwhm="0.001622" res="337302.5" algo="FTMS"/>
<pk mz="547.109434" i="3657042.5" sn="25.59" a="6124.25" fwhm="0.001837" res="297790.2" algo="FTMS"/>
<pk mz="547.120424" i="1231443.8" sn="7.02" a="1718.27" fwhm="0.001915" res="285737.6" algo="FTMS"/>
<pk mz="547.145737" i="2045270.8" sn="13.25" a="2845.14" fwhm="0.001767" res="309584.6" algo="FTMS"/>
<pk mz="547.231623" i="1320544.6" sn="7.70" a="1667.83" fwhm="0.001701" res="321724.8" algo="FTMS"/>
<pk mz="547.268128" i="1324132.9" sn="7.73" a="1835.26" fwhm="0.002432" res="225073.6" algo="FTMS"/>
<pk mz="548.068221" i="1298880.0" sn="7.53" a="1445.02" fwhm="0.001699" res="322567.7" algo="FTMS"/>
<pk mz="548.104739" i="1534916.1" sn="9.34" a="2111.58" fwhm="0.002009" res="272766.8" algo="FTMS"/>
<pk mz="549.052085" i="2902573.3" sn="19.81" a="4257.00" fwhm="0.001683" res="326263.5" algo="FTMS"/>
<pk mz="549.088622" i="3575345.3" sn="24.96" a="5909.79" fwhm="0.001775" res="309414.7" algo="FTMS"/>
<pk mz="549.125009" i="3045429.3" sn="20.91" a="5471.40" fwhm="0.002000" res="274521.3" algo="FTMS"/>
<pk mz="549.161281" i="2304057.3" sn="15.23" a="3129.58" fwhm="0.001679" res="327102.0" algo="FTMS"/>
<pk mz="549.247448" i="2098242.5" sn="13.65" a="2828.28" fwhm="0.001735" res="316596.9" algo="FTMS"/>
<pk mz="550.083967" i="1841820.5" sn="11.69" a="2430.71" fwhm="0.001635" res="336384.1" algo="FTMS"/>
<pk mz="550.091937" i="1331613.3" sn="7.78" a="1543.57" fwhm="0.001607" res="342335.7" algo="FTMS"/>
<pk mz="550.120222" i="1552544.3" sn="9.47" a="1642.66" fwhm="0.001477" res="372563.9" algo="FTMS"/>
<pk mz="550.997033" i="2149116.0" sn="14.04" a="3602.57" fwhm="0.001849" res="297972.5" algo="FTMS"/>
<pk mz="551.031583" i="1380863.5" sn="8.16" a="2120.37" fwhm="0.001963" res="280746.8" algo="FTMS"/>
<pk mz="551.046681" i="1482753.0" sn="8.94" a="1867.77" fwhm="0.001721" res="320189.9" algo="FTMS"/>
<pk mz="551.067819" i="3584771.3" sn="25.03" a="5681.67" fwhm="0.001809" res="304696.8" algo="FTMS"/>
<pk mz="551.104234" i="4364039.0" sn="31.00" a="7455.55" fwhm="0.001854" res="297321.9" algo="FTMS"/>
<pk mz="551.115727" i="1283080.1" sn="7.41" a="1928.00" fwhm="0.002002" res="275266.5" algo="FTMS"/>
<pk mz="551.140716" i="3313418.8" sn="22.96" a="6238.12" fwhm="0.002104" res="262004.5" algo="FTMS"/>
<pk mz="551.226410" i="1804563.5" sn="11.40" a="2461.27" fwhm="0.001812" res="304272.0" algo="FTMS"/>
<pk mz="551.262807" i="1658135.3" sn="10.28" a="2380.18" fwhm="0.001904" res="289472.4" algo="FTMS"/>
<pk mz="552.062886" i="1567848.0" sn="9.59" a="2636.12" fwhm="0.002153" res="256402.5" algo="FTMS"/>
<pk mz="552.099545" i="1750379.6" sn="10.99" a="2350.00" fwhm="0.001720" res="320899.1" algo="FTMS"/>
<pk mz="552.135800" i="1608047.3" sn="9.90" a="2390.10" fwhm="0.001913" res="288616.7" algo="FTMS"/>
<pk mz="553.047176" i="2215368.3" sn="14.54" a="3165.91" fwhm="0.001767" res="313026.9" algo="FTMS"/>
<pk mz="553.083539" i="3680203.8" sn="25.74" a="6017.70" fwhm="0.001822" res="303576.5" algo="FTMS"/>
<pk mz="553.119897" i="4712399.5" sn="33.64" a="8351.67" fwhm="0.001894" res="291961.0" algo="FTMS"/>
<pk mz="553.156223" i="2866642.8" sn="19.52" a="4767.53" fwhm="0.001884" res="293677.3" algo="FTMS"/>
<pk mz="553.192592" i="1577942.3" sn="9.66" a="2112.81" fwhm="0.001729" res="319969.4" algo="FTMS"/>
<pk mz="553.228965" i="1294553.8" sn="7.49" a="1664.42" fwhm="0.001933" res="286136.4" algo="FTMS"/>
<pk mz="553.241953" i="1343195.0" sn="7.86" a="1766.67" fwhm="0.001698" res="325807.2" algo="FTMS"/>
<pk mz="553.258729" i="1446876.6" sn="8.66" a="1934.56" fwhm="0.002013" res="274810.8" algo="FTMS"/>
<pk mz="553.278452" i="1235934.5" sn="7.04" a="1255.93" fwhm="0.001732" res="319484.6" algo="FTMS"/>
<pk mz="554.078848" i="1639465.9" sn="10.13" a="1988.92" fwhm="0.001705" res="324982.2" algo="FTMS"/>
<pk mz="554.093918" i="1247531.3" sn="7.13" a="1638.32" fwhm="0.001805" res="307016.2" algo="FTMS"/>
<pk mz="554.115503" i="1362989.3" sn="8.01" a="2074.34" fwhm="0.002233" res="248143.5" algo="FTMS"/>
<pk mz="554.151741" i="1442096.6" sn="8.62" a="1778.46" fwhm="0.001803" res="307393.1" algo="FTMS"/>
<pk mz="555.041634" i="1649281.6" sn="10.20" a="2165.21" fwhm="0.001713" res="323967.4" algo="FTMS"/>
<pk mz="555.062658" i="2827395.5" sn="19.22" a="4410.64" fwhm="0.001742" res="318621.4" algo="FTMS"/>
<pk mz="555.078256" i="1510020.9" sn="9.14" a="1639.18" fwhm="0.001627" res="341093.2" algo="FTMS"/>
<pk mz="555.099158" i="3889286.8" sn="27.34" a="6958.71" fwhm="0.001996" res="278088.7" algo="FTMS"/>
<pk mz="555.135644" i="3819658.0" sn="26.81" a="6476.89" fwhm="0.001876" res="295896.3" algo="FTMS"/>
<pk mz="555.171829" i="2294413.3" sn="15.14" a="3226.00" fwhm="0.001763" res="314972.5" algo="FTMS"/>
<pk mz="555.208177" i="1587600.5" sn="9.73" a="2499.65" fwhm="0.002039" res="272289.4" algo="FTMS"/>
<pk mz="555.244819" i="1386643.8" sn="8.19" a="2076.89" fwhm="0.001908" res="290981.7" algo="FTMS"/>
<pk mz="555.281089" i="1924247.0" sn="12.31" a="3076.16" fwhm="0.001922" res="288867.2" algo="FTMS"/>
<pk mz="556.073386" i="2026716.3" sn="13.09" a="3143.57" fwhm="0.001906" res="291726.3" algo="FTMS"/>
<pk mz="556.131041" i="1264865.1" sn="7.26" a="1582.96" fwhm="0.001790" res="310623.8" algo="FTMS"/>
<pk mz="557.057179" i="2561327.3" sn="17.18" a="4395.43" fwhm="0.001918" res="290446.8" algo="FTMS"/>
<pk mz="557.078402" i="2546481.0" sn="17.07" a="4113.91" fwhm="0.001854" res="300470.2" algo="FTMS"/>
<pk mz="557.093519" i="2273074.3" sn="14.97" a="3489.58" fwhm="0.001858" res="299888.1" algo="FTMS"/>
<pk mz="557.104834" i="1356595.1" sn="7.96" a="1846.41" fwhm="0.001798" res="309789.6" algo="FTMS"/>
<pk mz="557.114684" i="3085620.0" sn="21.19" a="4951.56" fwhm="0.001857" res="299975.1" algo="FTMS"/>
<pk mz="557.151115" i="2235191.0" sn="14.68" a="3521.40" fwhm="0.001870" res="298017.4" algo="FTMS"/>
<pk mz="557.224257" i="1375292.9" sn="8.11" a="1767.21" fwhm="0.001971" res="282724.2" algo="FTMS"/>
<pk mz="557.260407" i="1797951.9" sn="11.34" a="3006.77" fwhm="0.002040" res="273201.6" algo="FTMS"/>
<pk mz="557.296921" i="1789250.9" sn="11.27" a="2624.39" fwhm="0.001826" res="305140.9" algo="FTMS"/>
<pk mz="558.052513" i="1630591.6" sn="10.06" a="2087.07" fwhm="0.001942" res="287346.3" algo="FTMS"/>
<pk mz="558.088931" i="1438850.5" sn="8.59" a="2684.34" fwhm="0.002245" res="248627.3" algo="FTMS"/>
<pk mz="558.278162" i="1514385.4" sn="9.17" a="1715.20" fwhm="0.001633" res="341849.0" algo="FTMS"/>
<pk mz="559.036699" i="2736587.8" sn="18.52" a="4297.37" fwhm="0.001838" res="304221.2" algo="FTMS"/>
<pk mz="559.047655" i="1553356.6" sn="9.47" a="2030.54" fwhm="0.001743" res="320824.4" algo="FTMS"/>
<pk mz="559.072970" i="2939342.5" sn="20.07" a="5270.10" fwhm="0.002038" res="274386.0" algo="FTMS"/>
<pk mz="559.084431" i="1379279.4" sn="8.14" a="2330.42" fwhm="0.002102" res="265916.6" algo="FTMS"/>
<pk mz="559.093926" i="2157520.3" sn="14.09" a="3671.27" fwhm="0.001928" res="290061.2" algo="FTMS"/>
<pk mz="559.109342" i="2660305.3" sn="17.94" a="4372.44" fwhm="0.001933" res="289266.7" algo="FTMS"/>
<pk mz="559.130337" i="1891282.9" sn="12.05" a="2933.48" fwhm="0.001820" res="307286.8" algo="FTMS"/>
<pk mz="559.145870" i="1436116.0" sn="8.57" a="2054.53" fwhm="0.001728" res="323552.8" algo="FTMS"/>
<pk mz="559.276023" i="1479389.9" sn="8.90" a="2023.47" fwhm="0.001818" res="307689.7" algo="FTMS"/>
<pk mz="560.068288" i="1478168.0" sn="8.89" a="1837.67" fwhm="0.001760" res="318161.5" algo="FTMS"/>
<pk mz="560.076381" i="1261080.5" sn="7.23" a="1683.65" fwhm="0.001859" res="301217.0" algo="FTMS"/>
<pk mz="560.104584" i="1425434.6" sn="8.49" a="1745.96" fwhm="0.001760" res="318230.0" algo="FTMS"/>
<pk mz="561.052218" i="3203677.0" sn="22.09" a="5219.98" fwhm="0.001849" res="303498.4" algo="FTMS"/>
<pk mz="561.073286" i="1247582.5" sn="7.13" a="1517.42" fwhm="0.001653" res="339495.7" algo="FTMS"/>
<pk mz="561.088573" i="3901023.5" sn="27.43" a="6826.74" fwhm="0.001954" res="287106.0" algo="FTMS"/>
<pk mz="561.099739" i="1926752.4" sn="12.32" a="3220.43" fwhm="0.001987" res="282359.5" algo="FTMS"/>
<pk mz="561.124797" i="2380898.0" sn="15.80" a="4496.68" fwhm="0.002066" res="271541.5" algo="FTMS"/>
<pk mz="561.161350" i="2067044.5" sn="13.40" a="3736.88" fwhm="0.002071" res="271011.9" algo="FTMS"/>
<pk mz="561.247190" i="1665386.4" sn="10.32" a="3001.79" fwhm="0.002237" res="250872.9" algo="FTMS"/>
<pk mz="561.283675" i="1508716.9" sn="9.12" a="2527.86" fwhm="0.002311" res="242926.5" algo="FTMS"/>
<pk mz="561.455932" i="1470584.5" sn="8.83" a="2003.60" fwhm="0.001759" res="319171.4" algo="FTMS"/>
<pk mz="562.084193" i="1850529.9" sn="11.74" a="2546.12" fwhm="0.001775" res="316747.2" algo="FTMS"/>
<pk mz="562.120287" i="1674404.3" sn="10.39" a="2768.98" fwhm="0.002052" res="274001.1" algo="FTMS"/>
<pk mz="563.031516" i="1728221.6" sn="10.80" a="3157.26" fwhm="0.002170" res="259440.4" algo="FTMS"/>
<pk mz="563.067829" i="3952351.8" sn="27.82" a="6677.60" fwhm="0.001888" res="298169.3" algo="FTMS"/>
<pk mz="563.104252" i="3882722.0" sn="27.28" a="7577.90" fwhm="0.002050" res="274699.0" algo="FTMS"/>
<pk mz="563.140599" i="3361508.3" sn="23.30" a="6493.84" fwhm="0.002047" res="275072.1" algo="FTMS"/>
<pk mz="563.176854" i="1995494.5" sn="12.85" a="3835.73" fwhm="0.002424" res="232358.0" algo="FTMS"/>
<pk mz="563.226626" i="1238505.5" sn="7.06" a="1607.19" fwhm="0.001780" res="316424.6" algo="FTMS"/>
<pk mz="563.262982" i="2201835.8" sn="14.43" a="3394.08" fwhm="0.001942" res="290046.2" algo="FTMS"/>
<pk mz="564.063046" i="1557275.0" sn="9.49" a="2440.81" fwhm="0.001993" res="282999.2" algo="FTMS"/>
<pk mz="564.099511" i="1386781.1" sn="8.19" a="1426.80" fwhm="0.001637" res="344624.0" algo="FTMS"/>
<pk mz="564.135864" i="1447711.1" sn="8.66" a="1975.61" fwhm="0.001709" res="330038.9" algo="FTMS"/>
<pk mz="565.047141" i="1845585.9" sn="11.70" a="2664.32" fwhm="0.001915" res="294997.3" algo="FTMS"/>
<pk mz="565.083574" i="4154195.8" sn="29.36" a="7077.91" fwhm="0.001886" res="299694.8" algo="FTMS"/>
<pk mz="565.119913" i="3259221.8" sn="22.51" a="5373.04" fwhm="0.001827" res="309396.8" algo="FTMS"/>
<pk mz="565.156414" i="2557783.8" sn="17.15" a="5062.54" fwhm="0.002262" res="249870.6" algo="FTMS"/>
<pk mz="565.192465" i="1349849.6" sn="7.91" a="2447.26" fwhm="0.002792" res="202443.6" algo="FTMS"/>
<pk mz="565.242159" i="1522268.4" sn="9.23" a="1970.40" fwhm="0.001815" res="311345.0" algo="FTMS"/>
<pk mz="565.278332" i="1646430.3" sn="10.18" a="2427.25" fwhm="0.001845" res="306380.0" algo="FTMS"/>
<pk mz="565.439395" i="3959654.8" sn="27.87" a="7233.34" fwhm="0.001992" res="283918.4" algo="FTMS"/>
<pk mz="566.057575" i="1506182.5" sn="9.10" a="2101.20" fwhm="0.001838" res="307969.6" algo="FTMS"/>
<pk mz="566.078356" i="1316999.5" sn="7.66" a="1406.54" fwhm="0.001677" res="337512.8" algo="FTMS"/>
<pk mz="566.115340" i="1313929.4" sn="7.63" a="1354.54" fwhm="0.001621" res="349299.7" algo="FTMS"/>
<pk mz="567.041570" i="2010550.1" sn="12.96" a="2759.63" fwhm="0.001848" res="306798.5" algo="FTMS"/>
<pk mz="567.062822" i="3067831.0" sn="21.05" a="5313.91" fwhm="0.002059" res="275381.4" algo="FTMS"/>
<pk mz="567.078206" i="1392055.8" sn="8.23" a="2561.01" fwhm="0.002593" res="218716.3" algo="FTMS"/>
<pk mz="567.099141" i="3694520.8" sn="25.84" a="6827.60" fwhm="0.002029" res="279434.9" algo="FTMS"/>
<pk mz="567.135393" i="2892730.5" sn="19.71" a="5080.87" fwhm="0.001855" res="305813.1" algo="FTMS"/>
<pk mz="567.171976" i="1534396.1" sn="9.32" a="2045.97" fwhm="0.001688" res="336080.1" algo="FTMS"/>
<pk mz="567.208125" i="1419965.8" sn="8.44" a="2067.69" fwhm="0.002015" res="281554.0" algo="FTMS"/>
<pk mz="567.436319" i="1279432.1" sn="7.37" a="1436.01" fwhm="0.001745" res="325154.9" algo="FTMS"/>
<pk mz="568.036714" i="1303010.5" sn="7.55" a="2071.50" fwhm="0.002083" res="272708.4" algo="FTMS"/>
<pk mz="568.253285" i="1382379.8" sn="8.15" a="2007.58" fwhm="0.002051" res="277055.4" algo="FTMS"/>
<pk mz="568.879502" i="1442309.3" sn="8.61" a="2154.37" fwhm="0.002152" res="264363.2" algo="FTMS"/>
<pk mz="569.020789" i="1520906.8" sn="9.21" a="2904.32" fwhm="0.002361" res="241015.8" algo="FTMS"/>
<pk mz="569.041767" i="1592075.6" sn="9.76" a="2726.78" fwhm="0.002217" res="256656.8" algo="FTMS"/>
<pk mz="569.057245" i="1567756.1" sn="9.57" a="1946.33" fwhm="0.001584" res="359313.6" algo="FTMS"/>
<pk mz="569.078408" i="3103757.0" sn="21.32" a="4895.95" fwhm="0.001843" res="308723.3" algo="FTMS"/>
<pk mz="569.093745" i="1352461.6" sn="7.93" a="1373.48" fwhm="0.001679" res="339019.6" algo="FTMS"/>
<pk mz="569.114770" i="3753998.5" sn="26.30" a="6585.91" fwhm="0.001912" res="297672.3" algo="FTMS"/>
<pk mz="569.151030" i="2935311.8" sn="20.03" a="5473.37" fwhm="0.002037" res="279396.7" algo="FTMS"/>
<pk mz="569.187628" i="1858577.3" sn="11.80" a="3274.10" fwhm="0.002095" res="271723.3" algo="FTMS"/>
<pk mz="569.296847" i="1382421.4" sn="8.15" a="2147.58" fwhm="0.002154" res="264299.5" algo="FTMS"/>
<pk mz="570.052704" i="2110001.0" sn="13.72" a="3339.87" fwhm="0.001955" res="291578.1" algo="FTMS"/>
<pk mz="570.109966" i="1310259.0" sn="7.60" a="2337.29" fwhm="0.002193" res="259949.5" algo="FTMS"/>
<pk mz="570.146161" i="1354548.3" sn="7.94" a="2401.83" fwhm="0.002647" res="215380.8" algo="FTMS"/>
<pk mz="570.278504" i="1243960.9" sn="7.15" a="1847.10" fwhm="0.002076" res="274691.7" algo="FTMS"/>
<pk mz="571.036578" i="2358865.8" sn="15.75" a="4450.63" fwhm="0.002131" res="267985.1" algo="FTMS"/>
<pk mz="571.057510" i="1515090.4" sn="9.25" a="1923.34" fwhm="0.001688" res="338332.9" algo="FTMS"/>
<pk mz="571.072938" i="2570834.8" sn="17.39" a="4314.55" fwhm="0.001962" res="291074.6" algo="FTMS"/>
<pk mz="571.084250" i="1611347.1" sn="9.99" a="2246.03" fwhm="0.001720" res="332091.2" algo="FTMS"/>
<pk mz="571.094070" i="3267667.5" sn="22.76" a="5244.21" fwhm="0.001847" res="309177.0" algo="FTMS"/>
<pk mz="571.111491" i="8873044.0" sn="66.00" a="19807.53" fwhm="0.002236" res="255384.8" algo="FTMS"/>
<pk mz="571.130354" i="2926676.5" sn="20.13" a="4822.18" fwhm="0.001885" res="303032.4" algo="FTMS"/>
<pk mz="571.166890" i="1845845.8" sn="11.80" a="2878.56" fwhm="0.002064" res="276774.3" algo="FTMS"/>
<pk mz="571.202963" i="1438806.9" sn="8.66" a="1989.04" fwhm="0.001838" res="310743.5" algo="FTMS"/>
<pk mz="571.239398" i="1346903.9" sn="7.95" a="1502.21" fwhm="0.001698" res="336391.5" algo="FTMS"/>
<pk mz="571.276082" i="1900121.0" sn="12.22" a="3078.49" fwhm="0.001952" res="292610.7" algo="FTMS"/>
<pk mz="571.312640" i="1246554.1" sn="7.17" a="1444.44" fwhm="0.001744" res="327652.5" algo="FTMS"/>
<pk mz="571.497660" i="2193503.8" sn="14.48" a="3414.00" fwhm="0.001991" res="287039.6" algo="FTMS"/>
<pk mz="572.068452" i="1543279.9" sn="9.46" a="1972.80" fwhm="0.001788" res="320004.3" algo="FTMS"/>
<pk mz="572.097678" i="1284208.6" sn="7.46" a="1816.05" fwhm="0.001879" res="304514.9" algo="FTMS"/>
<pk mz="572.104792" i="1803376.9" sn="11.47" a="2611.12" fwhm="0.001915" res="298791.6" algo="FTMS"/>
<pk mz="572.111068" i="2843761.0" sn="19.49" a="4735.66" fwhm="0.001966" res="291002.2" algo="FTMS"/>
<pk mz="572.114565" i="1262705.1" sn="7.30" a="1815.27" fwhm="0.001968" res="290742.8" algo="FTMS"/>
<pk mz="572.134103" i="1330801.6" sn="7.82" a="1731.49" fwhm="0.002114" res="270677.8" algo="FTMS"/>
<pk mz="572.141146" i="1295473.9" sn="7.55" a="2311.36" fwhm="0.002304" res="248378.1" algo="FTMS"/>
<pk mz="573.052305" i="2744968.8" sn="18.73" a="4290.72" fwhm="0.001864" res="307504.7" algo="FTMS"/>
<pk mz="573.073391" i="1399177.4" sn="8.35" a="1827.22" fwhm="0.001771" res="323573.0" algo="FTMS"/>
<pk mz="573.088685" i="2773641.8" sn="18.95" a="5241.90" fwhm="0.002049" res="279703.1" algo="FTMS"/>
<pk mz="573.099822" i="1489802.0" sn="9.05" a="2035.74" fwhm="0.002036" res="281518.7" algo="FTMS"/>
<pk mz="573.108203" i="4179082.3" sn="29.79" a="6727.68" fwhm="0.001735" res="330270.6" algo="FTMS"/>
<pk mz="573.125045" i="1966730.5" sn="12.73" a="3404.05" fwhm="0.002051" res="279391.4" algo="FTMS"/>
<pk mz="573.136857" i="1385610.8" sn="8.25" a="2285.23" fwhm="0.002668" res="214837.4" algo="FTMS"/>
<pk mz="573.161396" i="1839243.4" sn="11.75" a="2901.24" fwhm="0.001941" res="295338.6" algo="FTMS"/>
<pk mz="573.255403" i="1251469.5" sn="7.21" a="1897.74" fwhm="0.002075" res="276281.4" algo="FTMS"/>
<pk mz="573.291786" i="1591950.4" sn="9.84" a="2131.82" fwhm="0.001804" res="317767.4" algo="FTMS"/>
<pk mz="574.047547" i="1422238.3" sn="8.53" a="2175.35" fwhm="0.002085" res="275285.6" algo="FTMS"/>
<pk mz="574.084057" i="2400927.0" sn="16.08" a="4110.35" fwhm="0.002064" res="278204.8" algo="FTMS"/>
<pk mz="574.108055" i="2257567.5" sn="14.97" a="4511.62" fwhm="0.002282" res="251609.4" algo="FTMS"/>
<pk mz="574.120173" i="1405343.6" sn="8.40" a="1829.90" fwhm="0.001872" res="306765.1" algo="FTMS"/>
<pk mz="574.131784" i="1333919.9" sn="7.85" a="1936.92" fwhm="0.001923" res="298553.6" algo="FTMS"/>
<pk mz="574.323799" i="1267619.5" sn="7.34" a="1914.28" fwhm="0.002357" res="243683.4" algo="FTMS"/>
<pk mz="575.031401" i="2140847.5" sn="14.07" a="3538.50" fwhm="0.002139" res="268782.6" algo="FTMS"/>
<pk mz="575.067825" i="3846320.3" sn="27.23" a="8185.38" fwhm="0.002246" res="256035.6" algo="FTMS"/>
<pk mz="575.078925" i="1286832.4" sn="7.48" a="1776.69" fwhm="0.001993" res="288559.5" algo="FTMS"/>
<pk mz="575.088758" i="1462704.5" sn="8.84" a="2426.08" fwhm="0.002149" res="267581.8" algo="FTMS"/>
<pk mz="575.104052" i="3987632.8" sn="28.32" a="7493.02" fwhm="0.002040" res="281955.0" algo="FTMS"/>
<pk mz="575.115680" i="1352368.9" sn="7.99" a="1843.57" fwhm="0.001825" res="315182.2" algo="FTMS"/>
<pk mz="575.140614" i="3099313.3" sn="21.46" a="6150.98" fwhm="0.002149" res="267597.4" algo="FTMS"/>
<pk mz="575.176980" i="1514161.9" sn="9.24" a="2157.18" fwhm="0.001930" res="298076.7" algo="FTMS"/>
<pk mz="575.213429" i="1341106.4" sn="7.90" a="2419.90" fwhm="0.002424" res="237255.2" algo="FTMS"/>
<pk mz="575.249888" i="1839795.0" sn="11.75" a="3012.59" fwhm="0.002225" res="258506.0" algo="FTMS"/>
<pk mz="575.299225" i="1293491.6" sn="7.54" a="1531.34" fwhm="0.001861" res="309178.5" algo="FTMS"/>
<pk mz="575.435168" i="1357237.6" sn="8.03" a="2185.19" fwhm="0.001979" res="290709.7" algo="FTMS"/>
<pk mz="575.471455" i="6708406.0" sn="49.30" a="13351.47" fwhm="0.002055" res="280101.1" algo="FTMS"/>
<pk mz="576.062984" i="1279166.0" sn="7.42" a="1703.92" fwhm="0.001961" res="293761.5" algo="FTMS"/>
<pk mz="576.099382" i="1897662.4" sn="12.20" a="2868.96" fwhm="0.001868" res="308324.1" algo="FTMS"/>
<pk mz="576.136063" i="1236414.9" sn="7.09" a="1419.89" fwhm="0.001677" res="343633.6" algo="FTMS"/>
<pk mz="576.147045" i="1326015.0" sn="7.79" a="1829.39" fwhm="0.001938" res="297345.6" algo="FTMS"/>
<pk mz="576.265766" i="1338048.4" sn="7.88" a="1767.90" fwhm="0.001819" res="316822.2" algo="FTMS"/>
<pk mz="576.474888" i="2794178.8" sn="19.11" a="4625.22" fwhm="0.001946" res="296168.9" algo="FTMS"/>
<pk mz="576.914140" i="1233607.0" sn="7.07" a="2225.52" fwhm="0.002582" res="223478.8" algo="FTMS"/>
<pk mz="577.047125" i="3071176.3" sn="21.25" a="5638.83" fwhm="0.002063" res="279701.7" algo="FTMS"/>
<pk mz="577.083433" i="4081864.5" sn="29.04" a="7223.70" fwhm="0.001940" res="297536.9" algo="FTMS"/>
<pk mz="577.094564" i="1225928.6" sn="7.01" a="1323.99" fwhm="0.001598" res="361030.9" algo="FTMS"/>
<pk mz="577.104419" i="1370568.6" sn="8.13" a="1972.63" fwhm="0.001927" res="299495.0" algo="FTMS"/>
<pk mz="577.119864" i="3640520.8" sn="25.64" a="6566.07" fwhm="0.002016" res="286298.0" algo="FTMS"/>
<pk mz="577.156428" i="2474697.3" sn="16.65" a="4657.93" fwhm="0.002091" res="275994.5" algo="FTMS"/>
<pk mz="577.192673" i="1285577.4" sn="7.47" a="1859.24" fwhm="0.002224" res="259517.8" algo="FTMS"/>
<pk mz="577.278472" i="2228938.0" sn="14.75" a="4667.05" fwhm="0.002581" res="223707.9" algo="FTMS"/>
<pk mz="578.078650" i="1676495.5" sn="10.49" a="2100.78" fwhm="0.001737" res="332709.7" algo="FTMS"/>
<pk mz="579.062799" i="3201235.3" sn="22.25" a="6023.20" fwhm="0.002121" res="272988.2" algo="FTMS"/>
<pk mz="579.099111" i="4349139.5" sn="31.10" a="8975.91" fwhm="0.002148" res="269633.1" algo="FTMS"/>
<pk mz="579.135550" i="2870483.5" sn="19.70" a="4902.07" fwhm="0.001948" res="297221.3" algo="FTMS"/>
<pk mz="579.146728" i="1224403.5" sn="7.00" a="1376.19" fwhm="0.001884" res="307339.9" algo="FTMS"/>
<pk mz="579.172025" i="1921235.6" sn="12.38" a="3008.53" fwhm="0.001892" res="306111.9" algo="FTMS"/>
<pk mz="579.257814" i="2093267.8" sn="13.70" a="3782.96" fwhm="0.002123" res="272855.7" algo="FTMS"/>
<pk mz="580.094466" i="1654740.4" sn="10.32" a="3093.79" fwhm="0.002169" res="267447.2" algo="FTMS"/>
<pk mz="580.130939" i="1345748.4" sn="7.94" a="1681.57" fwhm="0.001945" res="298263.9" algo="FTMS"/>
<pk mz="580.138684" i="1268692.4" sn="7.34" a="2053.45" fwhm="0.002292" res="253110.4" algo="FTMS"/>
<pk mz="581.042307" i="1318098.8" sn="7.72" a="1535.53" fwhm="0.001726" res="336589.8" algo="FTMS"/>
<pk mz="581.057641" i="1517778.6" sn="9.26" a="3034.44" fwhm="0.002783" res="208755.7" algo="FTMS"/>
<pk mz="581.078512" i="3769554.5" sn="26.63" a="6810.66" fwhm="0.002078" res="279580.0" algo="FTMS"/>
<pk mz="581.114790" i="4069586.5" sn="28.95" a="7916.06" fwhm="0.002144" res="271085.1" algo="FTMS"/>
<pk mz="581.151035" i="2738898.5" sn="18.68" a="5837.41" fwhm="0.002355" res="246764.8" algo="FTMS"/>
<pk mz="581.434290" i="1492177.4" sn="9.07" a="2002.57" fwhm="0.001876" res="309939.3" algo="FTMS"/>
<pk mz="582.146457" i="1415118.0" sn="8.47" a="2505.44" fwhm="0.002536" res="229548.8" algo="FTMS"/>
<pk mz="583.057571" i="1802951.9" sn="11.46" a="2895.12" fwhm="0.001976" res="295021.6" algo="FTMS"/>
<pk mz="583.072766" i="1401799.8" sn="8.37" a="2537.90" fwhm="0.002507" res="232539.4" algo="FTMS"/>
<pk mz="583.093959" i="2917575.5" sn="20.06" a="4980.25" fwhm="0.001982" res="294232.1" algo="FTMS"/>
<pk mz="583.130286" i="3209415.3" sn="22.31" a="6216.73" fwhm="0.002250" res="259213.6" algo="FTMS"/>
<pk mz="583.166910" i="2361031.0" sn="15.77" a="3713.40" fwhm="0.001960" res="297504.0" algo="FTMS"/>
<pk mz="583.239343" i="1240774.4" sn="7.13" a="1943.40" fwhm="0.002258" res="258298.4" algo="FTMS"/>
<pk mz="583.312274" i="1314245.8" sn="7.70" a="2137.85" fwhm="0.002784" res="209553.9" algo="FTMS"/>
<pk mz="585.052343" i="1773748.4" sn="11.24" a="2658.06" fwhm="0.001854" res="315538.7" algo="FTMS"/>
<pk mz="585.073463" i="1919156.1" sn="12.36" a="2931.47" fwhm="0.001914" res="305743.8" algo="FTMS"/>
<pk mz="585.088526" i="1883316.0" sn="12.08" a="3439.61" fwhm="0.002252" res="259784.2" algo="FTMS"/>
<pk mz="585.109669" i="2318003.8" sn="15.44" a="3690.68" fwhm="0.001915" res="305487.2" algo="FTMS"/>
<pk mz="585.127196" i="9538740.0" z="-1" sn="71.13" a="21028.29" fwhm="0.002208" res="264957.5" algo="FTMS" component_name="AE" deconvoluted_molecular_mass="585.127188" deconvoluted_isotopic_mass="585.128078"/>
<pk mz="585.146080" i="1397171.3" sn="8.33" a="2210.25" fwhm="0.002037" res="287277.5" algo="FTMS"/>
<pk mz="585.182498" i="1580978.9" sn="9.75" a="2768.88" fwhm="0.002375" res="246409.1" algo="FTMS"/>
<pk mz="585.328367" i="1405105.1" sn="8.40" a="2587.81" fwhm="0.002359" res="248168.2" algo="FTMS"/>
<pk mz="586.083725" i="1630119.5" sn="10.13" a="2482.88" fwhm="0.002130" res="275149.5" algo="FTMS"/>
<pk mz="586.126702" i="2882727.0" z="-1" sn="19.79" a="5164.11" fwhm="0.002160" res="271315.2" algo="FTMS" component_name="AE" deconvoluted_molecular_mass="585.127188" deconvoluted_isotopic_mass="586.127586"/>
<pk mz="587.067982" i="2311833.5" sn="15.39" a="4282.59" fwhm="0.002153" res="272724.9" algo="FTMS"/>
<pk mz="587.088952" i="2143897.3" sn="14.09" a="3221.30" fwhm="0.001915" res="306650.4" algo="FTMS"/>
<pk mz="587.104549" i="1448857.0" sn="8.73" a="2513.44" fwhm="0.002361" res="248664.5" algo="FTMS"/>
<pk mz="587.124002" i="4669592.5" sn="33.58" a="8446.13" fwhm="0.001986" res="295609.4" algo="FTMS"/>
<pk mz="587.140039" i="1393304.5" sn="8.31" a="2833.46" fwhm="0.002523" res="232686.9" algo="FTMS"/>
<pk mz="587.270764" i="1331862.5" sn="7.83" a="1880.22" fwhm="0.001931" res="304079.0" algo="FTMS"/>
<pk mz="588.063219" i="1269130.0" sn="7.35" a="1644.68" fwhm="0.002147" res="273939.3" algo="FTMS"/>
<pk mz="588.123857" i="2354313.0" sn="15.72" a="4277.85" fwhm="0.002168" res="271227.9" algo="FTMS"/>
<pk mz="588.136419" i="1456264.9" sn="8.79" a="2035.44" fwhm="0.001914" res="307283.0" algo="FTMS"/>
<pk mz="589.047217" i="2241657.5" sn="14.85" a="3725.70" fwhm="0.002037" res="289195.4" algo="FTMS"/>
<pk mz="589.083552" i="2913401.0" sn="20.03" a="5084.67" fwhm="0.002028" res="290407.1" algo="FTMS"/>
<pk mz="589.156101" i="2140279.8" sn="14.07" a="4097.05" fwhm="0.002306" res="255534.6" algo="FTMS"/>
<pk mz="590.079132" i="1294439.3" sn="7.54" a="1603.84" fwhm="0.001814" res="325287.1" algo="FTMS"/>
<pk mz="590.126293" i="1268838.4" sn="7.35" a="1744.78" fwhm="0.002077" res="284124.5" algo="FTMS"/>
<pk mz="590.445963" i="1299808.5" sn="7.65" a="1996.48" fwhm="0.002071" res="285087.1" algo="FTMS"/>
<pk mz="591.062871" i="2904149.0" sn="20.14" a="6319.77" fwhm="0.002396" res="246681.7" algo="FTMS"/>
<pk mz="591.099252" i="2598996.3" sn="17.76" a="4591.48" fwhm="0.002147" res="275369.5" algo="FTMS"/>
<pk mz="591.135590" i="1788499.5" sn="11.46" a="2751.52" fwhm="0.001930" res="306282.0" algo="FTMS"/>
<pk mz="591.171739" i="1649746.9" sn="10.38" a="3070.62" fwhm="0.002279" res="259378.6" algo="FTMS"/>
<pk mz="591.257837" i="1456721.3" sn="8.87" a="3112.50" fwhm="0.002688" res="219949.2" algo="FTMS"/>
<pk mz="591.294033" i="1249104.5" sn="7.26" a="1642.21" fwhm="0.001810" res="326739.4" algo="FTMS"/>
<pk mz="591.430236" i="1892941.9" sn="12.27" a="2832.91" fwhm="0.002043" res="289421.1" algo="FTMS"/>
<pk mz="592.094085" i="1237313.1" sn="7.17" a="1603.13" fwhm="0.001933" res="306354.3" algo="FTMS"/>
<pk mz="592.102153" i="1296960.9" sn="7.63" a="2232.23" fwhm="0.002572" res="230176.2" algo="FTMS"/>
<pk mz="592.131023" i="1323328.4" sn="7.84" a="1748.42" fwhm="0.001772" res="334162.9" algo="FTMS"/>
<pk mz="592.138292" i="1475136.3" sn="9.02" a="2075.03" fwhm="0.001964" res="301439.1" algo="FTMS"/>
<pk mz="592.433429" i="1446714.4" sn="8.80" a="2011.05" fwhm="0.002036" res="291029.8" algo="FTMS"/>
<pk mz="593.078348" i="3622957.8" sn="25.73" a="7082.26" fwhm="0.002111" res="280969.0" algo="FTMS"/>
<pk mz="593.114741" i="3690541.0" sn="26.26" a="6611.48" fwhm="0.001993" res="297647.9" algo="FTMS"/>
<pk mz="593.151121" i="2178604.3" sn="14.49" a="3867.59" fwhm="0.002165" res="274003.6" algo="FTMS"/>
<pk mz="593.187422" i="1545771.5" sn="9.57" a="2346.96" fwhm="0.001942" res="305469.4" algo="FTMS"/>
<pk mz="593.224117" i="1347882.8" sn="8.03" a="2008.51" fwhm="0.002250" res="263695.2" algo="FTMS"/>
<pk mz="593.273448" i="1364265.8" sn="8.15" a="2526.12" fwhm="0.002607" res="227549.2" algo="FTMS"/>
<pk mz="593.309914" i="1298217.1" sn="7.64" a="1443.20" fwhm="0.001810" res="327855.2" algo="FTMS"/>
<pk mz="595.057505" i="1918982.1" sn="12.47" a="2794.03" fwhm="0.001892" res="314593.7" algo="FTMS"/>
<pk mz="595.094051" i="2880005.3" sn="19.95" a="5883.30" fwhm="0.002268" res="262387.5" algo="FTMS"/>
<pk mz="595.130433" i="2899972.8" sn="20.11" a="5184.40" fwhm="0.002026" res="293746.6" algo="FTMS"/>
<pk mz="595.166822" i="1903619.9" sn="12.35" a="3636.66" fwhm="0.002376" res="250487.5" algo="FTMS"/>
<pk mz="596.068066" i="1301746.0" sn="7.67" a="2528.39" fwhm="0.002590" res="230105.0" algo="FTMS"/>
<pk mz="596.947848" i="2018784.6" sn="13.25" a="4108.27" fwhm="0.002421" res="246597.0" algo="FTMS"/>
<pk mz="597.051970" i="1625566.6" sn="10.19" a="2423.50" fwhm="0.002030" res="294186.7" algo="FTMS"/>
<pk mz="597.073180" i="2307550.3" sn="15.50" a="4554.07" fwhm="0.002245" res="265915.0" algo="FTMS"/>
<pk mz="597.109621" i="3090909.5" sn="21.59" a="6239.12" fwhm="0.002286" res="261192.5" algo="FTMS"/>
<pk mz="597.125241" i="1288925.3" sn="7.57" a="1890.36" fwhm="0.002027" res="294635.4" algo="FTMS"/>
<pk mz="597.146040" i="2164700.8" sn="14.38" a="3619.09" fwhm="0.002011" res="296996.4" algo="FTMS"/>
<pk mz="597.182376" i="1841116.1" sn="11.87" a="3106.78" fwhm="0.002158" res="276752.6" algo="FTMS"/>
<pk mz="599.031261" i="1720249.5" sn="10.93" a="2829.60" fwhm="0.002098" res="285586.1" algo="FTMS"/>
<pk mz="599.067856" i="1767352.8" sn="11.29" a="2591.81" fwhm="0.002069" res="289531.1" algo="FTMS"/>
<pk mz="599.088881" i="2057656.4" sn="13.55" a="3542.97" fwhm="0.002117" res="283001.4" algo="FTMS"/>
<pk mz="599.104278" i="1404600.1" sn="8.47" a="2193.62" fwhm="0.002095" res="285986.3" algo="FTMS"/>
<pk mz="599.125313" i="2319287.8" sn="15.59" a="4460.52" fwhm="0.002139" res="280144.7" algo="FTMS"/>
[truncated: 47,045 more chars]
